# Supplementary material for: Testing of pandemic ventilators under early and agile development
Source: Front Med Technol. 2022 Aug 16;4:899328. doi: 10.3389/fmedt.2022.899328 (PMC9424737; doi:10.3389/fmedt.2022.899328)
Supplement: Supplementary file 3 [file Data_Sheet_2.ZIP › Accuracy of Controls Systems/01_Data Storage/01_Raw Measurement Data/Hamilton T1/Hamilton T1_v2/part_1_test_07.csv]

Time	Flow	Lung tidal volume	p alveole	Airway pressure	Bellows position	Intrapleural pressure	Cardial pressure	Fraction of O2 inspir	Ambient pressure	Temperature Celsius	FRC actual	Shunt fraction	Partial pressure O2 air chamber	Partial pressure O2 effectiv	Oxygen sat pulm. capillaries	NA	NA	NA	NA	NA	NA	NA
15:23:33	-44,995	2074,778	9,941	9,863	9,965	5,925	6,056	21,1	960,173	24,748	2073,885	0	203,675	203,675	99,724	0	0	0	0	0	0	0
15:23:33	0	2074,778	9,941	9,863	9,965	5,925	6,054	21,1	960,173	24,748	2073,886	0	203,192	203,192	99,722	0	0	0	0	0	0	0
15:23:33	0	2074,778	9,941	9,863	9,965	5,925	6,051	21,1	960,173	24,748	2073,887	0	203,192	203,192	99,722	0	0	0	0	0	0	0
15:23:33	0	2074,778	9,941	9,814	9,965	5,925	6,049	21,1	960,173	24,748	2073,888	0	203,192	203,192	99,722	0	0	0	0	0	0	0
15:23:33	-89,941	2073,878	9,843	9,814	9,965	5,916	6,046	21,1	960,173	24,748	2073,878	0	203,192	203,192	99,722	0	0	0	0	0	0	0
15:23:33	134,936	2075,228	9,99	9,863	9,965	5,93	6,044	21,1	960,173	24,748	2073,88	0	203,192	203,192	99,722	0	0	0	0	0	0	0
15:23:33	-44,995	2074,778	9,941	9,863	9,965	5,925	6,041	21,1	960,173	24,748	2073,881	0	203,192	203,192	99,722	0	0	0	0	0	0	0
15:23:33	44,995	2075,228	9,99	9,863	9,965	5,93	6,039	21,1	960,173	24,748	2073,882	0	203,192	203,192	99,722	0	0	0	0	0	0	0
15:23:33	0	2075,228	9,99	9,863	9,965	5,93	6,037	21,1	960,173	24,748	2073,884	0	203,192	203,192	99,722	0	0	0	0	0	0	0
15:23:33	-44,995	2074,778	9,941	9,863	9,965	5,925	6,035	21,1	960,173	24,748	2073,884	0	203,192	203,192	99,722	0	0	0	0	0	0	0
15:23:33	44,995	2075,228	9,99	9,961	9,965	5,93	6,033	21,1	960,173	24,748	2073,886	0	203,192	203,192	99,722	0	0	0	0	0	0	0
15:23:33	-44,995	2074,778	9,941	9,814	9,965	5,925	6,031	21,1	960,173	24,748	2073,887	0	203,192	203,192	99,722	0	0	0	0	0	0	0
15:23:33	89,965	2075,678	10,039	9,863	9,965	5,934	6,029	21,1	960,173	24,748	2073,888	0	203,192	203,192	99,722	0	0	0	0	0	0	0
15:23:33	0	2075,678	10,039	9,716	9,965	5,934	6,027	21,1	960,173	24,748	2073,89	0	203,192	203,192	99,722	0	0	0	0	0	0	0
15:23:33	-89,965	2074,778	9,941	9,716	9,965	5,925	6,025	21,1	960,173	24,748	2073,891	0	203,192	203,192	99,722	0	0	0	0	0	0	0
15:23:33	0	2074,778	9,941	9,961	9,965	5,925	6,023	21,1	960,173	24,748	2073,892	0	203,192	203,192	99,722	0	0	0	0	0	0	0
15:23:33	0	2074,778	9,941	9,814	9,965	5,925	6,021	21,1	960,173	24,748	2073,893	0	203,192	203,192	99,722	0	0	0	0	0	0	0
15:23:33	0	2074,778	9,941	9,863	9,965	5,925	6,019	21,1	960,173	24,748	2073,894	0	203,192	203,192	99,722	0	0	0	0	0	0	0
15:23:33	44,995	2075,228	9,99	9,961	9,965	5,93	6,017	21,1	960,173	24,748	2073,895	0	203,192	203,192	99,722	0	0	0	0	0	0	0
15:23:33	0	2075,228	9,99	10,009	9,965	5,93	6,016	21,1	960,173	24,748	2073,896	0	203,192	203,192	99,722	0	0	0	0	0	0	0
15:23:33	0	2075,228	9,99	9,863	9,965	5,93	6,014	21,1	960,173	24,748	2073,898	0	203,192	203,192	99,722	0	0	0	0	0	0	0
15:23:33	-44,995	2074,778	9,941	9,814	9,965	5,925	6,012	21,1	960,173	24,748	2073,898	0	203,192	203,192	99,722	0	0	0	0	0	0	0
15:23:33	44,995	2075,228	9,99	10,009	9,965	5,93	6,011	21,1	960,173	24,748	2073,9	0	203,192	203,192	99,722	0	0	0	0	0	0	0
15:23:33	0	2075,228	9,99	9,961	9,965	5,93	6,009	21,1	960,173	24,748	2073,901	0	203,192	203,192	99,722	0	0	0	0	0	0	0
15:23:33	-44,995	2074,778	9,941	9,961	9,965	5,925	6,007	21,1	960,173	24,748	2073,902	0	203,192	203,192	99,722	0	0	0	0	0	0	0
15:23:33	44,995	2075,228	9,99	9,961	9,965	5,93	6,006	21,1	960,173	24,748	2073,903	0	203,192	203,192	99,722	0	0	0	0	0	0	0
15:23:34	0	2075,228	9,99	9,961	9,965	5,93	6,004	21,1	960,173	24,748	2073,905	0	203,192	203,192	99,722	0	0	0	0	0	0	0
15:23:34	0	2075,228	9,99	9,814	9,965	5,93	6,003	21,1	960,173	24,748	2073,906	0	203,192	203,192	99,722	0	0	0	0	0	0	0
15:23:34	44,97	2075,678	10,039	9,961	9,965	5,934	6,002	21,1	960,173	24,748	2073,908	0	203,192	203,192	99,722	0	0	0	0	0	0	0
15:23:34	-44,97	2075,228	9,99	9,863	9,965	5,93	6	21,1	960,173	24,748	2073,909	0	203,192	203,192	99,722	0	0	0	0	0	0	0
15:23:34	0	2075,228	9,99	9,961	9,965	5,93	5,999	21,1	960,173	24,748	2073,91	0	203,192	203,192	99,722	0	0	0	0	0	0	0
15:23:34	44,97	2075,678	10,039	9,961	9,965	5,934	5,998	21,1	960,173	24,748	2073,912	0	203,192	203,192	99,722	0	0	0	0	0	0	0
15:23:34	-44,97	2075,228	9,99	9,863	9,965	5,93	5,996	21,1	960,173	24,748	2073,913	0	203,192	203,192	99,722	0	0	0	0	0	0	0
15:23:34	0	2075,228	9,99	9,863	9,965	5,93	5,995	21,1	960,173	24,748	2073,915	0	203,192	203,192	99,722	0	0	0	0	0	0	0
15:23:34	0	2075,228	9,99	9,961	9,965	5,93	5,994	21,1	960,173	24,748	2073,916	0	203,192	203,192	99,722	0	0	0	0	0	0	0
15:23:34	0	2075,228	9,99	9,863	9,965	5,93	5,992	21,1	960,173	24,748	2073,917	0	203,192	203,192	99,722	0	0	0	0	0	0	0
15:23:34	0	2075,228	9,99	9,961	9,965	5,93	5,991	21,1	960,173	24,748	2073,919	0	203,192	203,192	99,722	0	0	0	0	0	0	0
15:23:34	0	2075,228	9,99	9,863	9,965	5,93	5,99	21,1	960,173	24,748	2073,92	0	203,192	203,192	99,722	0	0	0	0	0	0	0
15:23:34	0	2075,228	9,99	9,863	9,965	5,93	5,989	21,1	960,173	24,748	2073,921	0	203,192	203,192	99,722	0	0	0	0	0	0	0
15:23:34	44,97	2075,678	10,039	10,009	9,965	5,934	5,988	21,1	960,173	24,748	2073,923	0	203,192	203,192	99,722	0	0	0	0	0	0	0
15:23:34	-44,97	2075,228	9,99	9,863	9,965	5,93	5,987	21,1	960,173	24,748	2073,924	0	203,192	203,192	99,722	0	0	0	0	0	0	0
15:23:34	0	2075,228	9,99	9,961	9,965	5,93	5,985	21,1	960,173	24,748	2073,925	0	203,192	203,192	99,722	0	0	0	0	0	0	0
15:23:34	44,97	2075,678	10,039	9,961	9,965	5,934	5,984	21,1	960,173	24,748	2073,927	0	203,192	203,192	99,722	0	0	0	0	0	0	0
15:23:34	0	2075,678	10,039	10,009	9,965	5,934	5,983	21,1	960,173	24,748	2073,929	0	203,192	203,192	99,722	0	0	0	0	0	0	0
15:23:34	0	2075,678	10,039	10,058	9,965	5,934	5,982	21,1	960,173	24,748	2073,93	0	203,192	203,192	99,722	0	0	0	0	0	0	0
15:23:34	0	2075,678	10,039	9,961	9,965	5,934	5,982	21,1	960,173	24,748	2073,932	0	203,192	203,192	99,722	0	0	0	0	0	0	0
15:23:34	-89,965	2074,778	9,941	9,961	9,965	5,925	5,98	21,1	960,173	24,748	2073,933	0	203,192	203,192	99,722	0	0	0	0	0	0	0
15:23:34	0	2074,778	9,941	9,863	9,965	5,925	5,979	21,1	960,173	24,748	2073,934	0	203,192	203,192	99,722	0	0	0	0	0	0	0
15:23:34	0	2074,778	9,941	9,961	9,965	5,925	5,978	21,1	960,173	24,748	2073,934	0	203,192	203,192	99,722	0	0	0	0	0	0	0
15:23:34	0	2074,778	9,941	9,863	9,965	5,925	5,977	21,1	960,173	24,748	2073,935	0	203,192	203,192	99,722	0	0	0	0	0	0	0
15:23:34	0	2074,778	9,941	9,814	9,965	5,925	5,976	21,1	960,173	24,748	2073,936	0	203,192	203,192	99,722	0	0	0	0	0	0	0
15:23:34	0	2074,778	9,941	9,863	9,965	5,925	5,975	21,1	960,173	24,748	2073,937	0	203,192	203,192	99,722	0	0	0	0	0	0	0
15:23:34	0	2074,778	9,941	9,961	9,965	5,925	5,974	21,1	960,173	24,748	2073,938	0	203,192	203,192	99,722	0	0	0	0	0	0	0
15:23:34	-6,25	2074,715	9,843	9,863	9,969	5,924	5,973	21,1	960,173	24,748	2073,938	0	203,192	203,192	99,722	0	0	0	0	0	0	0
15:23:34	37,622	2075,092	9,795	9,814	9,974	5,928	5,972	21,1	960,173	24,748	2073,94	0	203,192	203,192	99,722	0	0	0	0	0	0	0
15:23:34	44,97	2075,541	9,843	9,961	9,974	5,933	5,972	21,1	960,173	24,748	2073,941	0	203,192	203,192	99,722	0	0	0	0	0	0	0
15:23:34	13,623	2075,678	10,039	10,009	9,965	5,934	5,971	21,1	960,173	24,748	2073,943	0	203,192	203,192	99,722	0	0	0	0	0	0	0
15:23:34	89,965	2076,577	10,136	10,058	9,965	5,944	5,97	21,1	960,173	24,748	2073,945	0	203,192	203,192	99,722	0	0	0	0	0	0	0
15:23:34	-89,965	2075,678	10,039	10,058	9,965	5,934	5,97	21,1	960,173	24,748	2073,947	0	203,192	203,192	99,722	0	0	0	0	0	0	0
15:23:34	0	2075,678	10,039	10,009	9,965	5,934	5,969	21,1	960,173	24,748	2073,949	0	203,192	203,192	99,722	0	0	0	0	0	0	0
15:23:34	-44,97	2075,228	9,99	9,961	9,965	5,93	5,968	21,1	960,173	24,748	2073,95	0	203,192	203,192	99,722	0	0	0	0	0	0	0
15:23:34	0	2075,228	9,99	10,009	9,965	5,93	5,967	21,1	960,173	24,748	2073,951	0	203,192	203,192	99,722	0	0	0	0	0	0	0
15:23:34	44,97	2075,678	10,039	10,009	9,965	5,934	5,967	21,1	960,173	24,748	2073,953	0	203,192	203,192	99,722	0	0	0	0	0	0	0
15:23:34	-179,907	2073,878	9,843	9,716	9,965	5,916	5,966	21,1	960,173	24,748	2073,878	0	203,192	203,192	99,722	0	0	0	0	0	0	0
15:23:34	0	2073,878	9,843	9,716	9,965	5,916	5,965	21,1	960,173	24,748	2073,878	0	203,192	203,192	99,722	0	0	0	0	0	0	0
15:23:34	89,941	2074,778	9,941	9,863	9,965	5,925	5,964	21,1	960,173	24,748	2073,879	0	203,192	203,192	99,722	0	0	0	0	0	0	0
15:23:34	44,995	2075,228	9,99	9,961	9,965	5,93	5,963	21,1	960,173	24,748	2073,881	0	203,192	203,192	99,722	0	0	0	0	0	0	0
15:23:34	-131,835	2073,909	9,941	9,814	9,96	5,916	5,962	21,1	960,173	24,748	2073,881	0	203,192	203,192	99,722	0	0	0	0	0	0	0
15:23:34	0	2073,909	9,941	9,863	9,96	5,916	5,961	21,1	960,173	24,748	2073,881	0	203,192	203,192	99,722	0	0	0	0	0	0	0
15:23:34	-89,941	2073,01	9,843	9,814	9,96	5,907	5,96	21,1	960,173	24,748	2073,01	0	203,192	203,192	99,722	0	0	0	0	0	0	0
15:23:34	0	2073,01	9,843	9,814	9,96	5,907	5,959	21,1	960,173	24,748	2073,01	0	203,192	203,192	99,722	0	0	0	0	0	0	0
15:23:34	134,912	2074,359	9,99	9,863	9,96	5,921	5,959	21,1	960,173	24,748	2073,012	0	203,192	203,192	99,722	0	0	0	0	0	0	0
15:23:34	-44,97	2073,909	9,941	9,814	9,96	5,916	5,958	21,1	960,173	24,748	2073,013	0	203,192	203,192	99,722	0	0	0	0	0	0	0
15:23:34	-37,646	2073,533	9,99	9,863	9,955	5,912	5,957	21,1	960,173	24,748	2073,013	0	203,192	203,192	99,722	0	0	0	0	0	0	0
15:23:34	0	2073,533	9,99	10,009	9,955	5,912	5,956	21,1	960,173	24,748	2073,013	0	203,192	203,192	99,722	0	0	0	0	0	0	0
15:23:34	0	2073,533	9,99	10,009	9,955	5,912	5,955	21,1	960,173	24,748	2073,014	0	203,192	203,192	99,722	0	0	0	0	0	0	0
15:23:34	0	2073,533	9,99	10,009	9,955	5,912	5,954	21,1	960,173	24,748	2073,014	0	203,192	203,192	99,722	0	0	0	0	0	0	0
15:23:34	0	2073,533	9,99	9,961	9,955	5,912	5,953	21,1	960,173	24,748	2073,015	0	203,192	203,192	99,722	0	0	0	0	0	0	0
15:23:34	0	2073,533	9,99	9,961	9,955	5,912	5,953	21,1	960,173	24,748	2073,015	0	203,192	203,192	99,722	0	0	0	0	0	0	0
15:23:34	0	2073,533	9,99	10,009	9,955	5,912	5,952	21,1	960,173	24,748	2073,016	0	203,192	203,192	99,722	0	0	0	0	0	0	0
15:23:34	0	2073,533	9,99	10,009	9,955	5,912	5,951	21,1	960,173	24,748	2073,016	0	203,192	203,192	99,722	0	0	0	0	0	0	0
15:23:34	-44,995	2073,083	9,941	10,009	9,955	5,908	5,95	21,1	960,173	24,748	2073,017	0	203,192	203,192	99,722	0	0	0	0	0	0	0
15:23:34	-89,916	2072,184	9,843	9,863	9,955	5,898	5,949	21,1	960,173	24,748	2072,184	0	203,192	203,192	99,722	0	0	0	0	0	0	0
15:23:34	6,103	2072,245	9,941	9,961	9,95	5,899	5,948	21,1	960,173	24,748	2072,184	0	203,192	203,192	99,722	0	0	0	0	0	0	0
15:23:34	44,946	2072,694	9,99	9,961	9,95	5,904	5,947	21,1	960,173	24,748	2072,184	0	203,192	203,192	99,722	0	0	0	0	0	0	0
15:23:34	0	2072,694	9,99	10,009	9,95	5,904	5,947	21,1	960,173	24,748	2072,185	0	203,192	203,192	99,722	0	0	0	0	0	0	0
15:23:34	0	2072,694	9,99	9,961	9,95	5,904	5,946	21,1	960,173	24,748	2072,185	0	203,192	203,192	99,722	0	0	0	0	0	0	0
15:23:34	-47,07	2072,224	9,941	10,009	9,95	5,899	5,945	21,1	960,173	24,748	2072,185	0	203,192	203,192	99,722	0	0	0	0	0	0	0
15:23:34	-37,695	2071,847	9,99	10,009	9,945	5,895	5,944	21,1	960,173	24,748	2071,847	0	203,192	203,192	99,722	0	0	0	0	0	0	0
15:23:34	-44,946	2071,397	9,941	9,961	9,945	5,89	5,943	21,1	960,173	24,748	2071,397	0	203,192	203,192	99,722	0	0	0	0	0	0	0
15:23:34	44,946	2071,847	9,99	9,863	9,945	5,895	5,942	21,1	960,173	24,748	2071,398	0	203,192	203,192	99,722	0	0	0	0	0	0	0
15:23:34	0	2071,847	9,99	9,863	9,945	5,895	5,941	21,1	961,474	24,748	2071,398	0	203,192	203,192	99,722	0	0	0	0	0	0	0
15:23:34	-47,802	2071,369	9,941	9,863	9,945	5,89	5,94	21,1	961,474	24,748	2071,369	0	203,192	203,192	99,722	0	0	0	0	0	0	0
15:23:34	2,27	2071,391	9,941	9,863	9,945	5,89	5,939	21,1	961,474	24,748	2071,369	0	203,192	203,192	99,722	0	0	0	0	0	0	0
15:23:34	-2,27	2071,369	9,941	9,863	9,945	5,89	5,938	21,1	961,474	24,748	2071,369	0	203,192	203,192	99,722	0	0	0	0	0	0	0
15:23:34	0	2071,369	9,941	9,961	9,945	5,89	5,937	21,1	961,474	24,748	2071,369	0	203,192	203,192	99,722	0	0	0	0	0	0	0
15:23:34	0	2071,369	9,941	9,961	9,945	5,89	5,936	21,1	961,474	24,748	2071,369	0	203,192	203,192	99,722	0	0	0	0	0	0	0
15:23:34	0	2071,369	9,941	9,961	9,945	5,89	5,935	21,1	961,474	24,748	2071,369	0	203,192	203,192	99,722	0	0	0	0	0	0	0
15:23:34	0	2071,369	9,941	9,961	9,945	5,89	5,934	21,1	961,474	24,748	2071,369	0	203,192	203,192	99,722	0	0	0	0	0	0	0
15:23:34	44,946	2071,818	9,99	10,009	9,945	5,895	5,933	21,1	961,474	24,748	2071,369	0	203,192	203,192	99,722	0	0	0	0	0	0	0
15:23:34	-44,946	2071,369	9,941	9,961	9,945	5,89	5,933	21,1	961,474	24,748	2071,369	0	203,192	203,192	99,722	0	0	0	0	0	0	0
15:23:34	0	2071,369	9,941	9,863	9,945	5,89	5,932	21,1	961,474	24,748	2071,369	0	203,467	203,467	99,723	0	0	0	0	0	0	0
15:23:34	44,946	2071,818	9,99	10,009	9,945	5,895	5,931	21,1	961,474	24,748	2071,369	0	203,467	203,467	99,723	0	0	0	0	0	0	0
15:23:34	-44,946	2071,369	9,941	9,814	9,945	5,89	5,93	21,1	961,474	24,748	2071,369	0	203,467	203,467	99,723	0	0	0	0	0	0	0
15:23:34	44,946	2071,818	9,99	9,961	9,945	5,895	5,93	21,1	961,474	24,748	2071,369	0	203,467	203,467	99,723	0	0	0	0	0	0	0
15:23:34	-44,946	2071,369	9,941	9,961	9,945	5,89	5,929	21,1	961,474	24,748	2071,369	0	203,467	203,467	99,723	0	0	0	0	0	0	0
15:23:34	44,946	2071,818	9,99	9,961	9,945	5,895	5,928	21,1	961,474	24,748	2071,369	0	203,467	203,467	99,723	0	0	0	0	0	0	0
15:23:34	0	2071,818	9,99	9,863	9,945	5,895	5,927	21,1	961,474	24,748	2071,37	0	203,467	203,467	99,723	0	0	0	0	0	0	0
15:23:34	-44,946	2071,369	9,941	9,863	9,945	5,89	5,927	21,1	961,474	24,748	2071,369	0	203,467	203,467	99,723	0	0	0	0	0	0	0
15:23:34	44,946	2071,818	9,99	9,961	9,945	5,895	5,926	21,1	961,474	24,748	2071,369	0	203,467	203,467	99,723	0	0	0	0	0	0	0
15:23:34	0	2071,818	9,99	10,009	9,945	5,895	5,925	21,1	961,474	24,748	2071,37	0	203,467	203,467	99,723	0	0	0	0	0	0	0
15:23:34	0	2071,818	9,99	9,961	9,945	5,895	5,925	21,1	961,474	24,748	2071,37	0	203,467	203,467	99,723	0	0	0	0	0	0	0
15:23:34	44,946	2072,268	10,039	10,009	9,945	5,899	5,924	21,1	961,474	24,748	2071,371	0	203,467	203,467	99,723	0	0	0	0	0	0	0
15:23:34	0	2072,268	10,039	10,058	9,945	5,899	5,924	21,1	961,474	24,748	2071,372	0	203,467	203,467	99,723	0	0	0	0	0	0	0
15:23:34	-7,299	2072,195	9,941	9,961	9,95	5,898	5,923	21,1	961,474	24,748	2071,373	0	203,467	203,467	99,723	0	0	0	0	0	0	0
15:23:34	0	2072,195	9,941	9,814	9,95	5,898	5,923	21,1	961,474	24,748	2071,374	0	203,467	203,467	99,723	0	0	0	0	0	0	0
15:23:34	-82,592	2071,369	9,941	9,961	9,945	5,89	5,922	21,1	961,474	24,748	2071,369	0	203,467	203,467	99,723	0	0	0	0	0	0	0
15:23:34	179,785	2073,167	10,136	10,009	9,945	5,908	5,922	21,1	961,474	24,748	2071,37	0	203,467	203,467	99,723	0	0	0	0	0	0	0
15:23:34	0	2073,167	10,136	10,009	9,945	5,908	5,922	21,1	961,474	24,748	2071,372	0	203,467	203,467	99,723	0	0	0	0	0	0	0
15:23:34	-50,097	2072,666	9,99	10,009	9,95	5,903	5,921	21,1	961,474	24,748	2071,373	0	203,467	203,467	99,723	0	0	0	0	0	0	0
15:23:34	-2,124	2072,644	9,99	9,961	9,95	5,903	5,921	21,1	961,474	24,748	2071,375	0	203,467	203,467	99,723	0	0	0	0	0	0	0
15:23:34	-37,67	2072,268	10,039	10,009	9,945	5,899	5,921	21,1	961,474	24,748	2071,376	0	203,467	203,467	99,723	0	0	0	0	0	0	0
15:23:34	0	2072,268	10,039	10,009	9,945	5,899	5,92	21,1	961,474	24,748	2071,377	0	203,467	203,467	99,723	0	0	0	0	0	0	0
15:23:34	0	2072,268	10,039	10,058	9,945	5,899	5,92	21,1	961,474	24,748	2071,377	0	203,467	203,467	99,723	0	0	0	0	0	0	0
15:23:34	82,617	2073,094	10,039	9,961	9,95	5,908	5,919	21,1	961,474	24,748	2071,379	0	203,467	203,467	99,723	0	0	0	0	0	0	0
15:23:34	-127,563	2071,818	9,99	10,009	9,945	5,895	5,919	21,1	961,474	24,748	2071,38	0	203,467	203,467	99,723	0	0	0	0	0	0	0
15:23:35	44,946	2072,268	10,039	9,961	9,945	5,899	5,919	21,1	961,474	24,748	2071,381	0	203,467	203,467	99,723	0	0	0	0	0	0	0
15:23:35	0	2072,268	10,039	10,058	9,945	5,899	5,918	21,1	961,474	24,748	2071,382	0	203,467	203,467	99,723	0	0	0	0	0	0	0
15:23:35	-44,946	2071,818	9,99	10,009	9,945	5,895	5,918	21,1	961,474	24,748	2071,382	0	203,467	203,467	99,723	0	0	0	0	0	0	0
15:23:35	0	2071,818	9,99	9,961	9,945	5,895	5,917	21,1	961,474	24,748	2071,383	0	203,467	203,467	99,723	0	0	0	0	0	0	0
15:23:35	44,946	2072,268	10,039	10,009	9,945	5,899	5,917	21,1	961,474	24,748	2071,383	0	203,467	203,467	99,723	0	0	0	0	0	0	0
15:23:35	-44,946	2071,818	9,99	9,961	9,945	5,895	5,917	21,1	961,474	24,748	2071,384	0	203,467	203,467	99,723	0	0	0	0	0	0	0
15:23:35	-44,946	2071,369	9,941	9,814	9,945	5,89	5,916	21,1	961,474	24,748	2071,369	0	203,467	203,467	99,723	0	0	0	0	0	0	0
15:23:35	44,946	2071,818	9,99	9,961	9,945	5,895	5,916	21,1	961,474	24,748	2071,369	0	203,467	203,467	99,723	0	0	0	0	0	0	0
15:23:35	0	2071,818	9,99	9,863	9,945	5,895	5,915	21,1	961,474	24,748	2071,37	0	203,467	203,467	99,723	0	0	0	0	0	0	0
15:23:35	0	2071,818	9,99	9,961	9,945	5,895	5,915	21,1	961,474	24,748	2071,37	0	203,467	203,467	99,723	0	0	0	0	0	0	0
15:23:35	0	2071,818	9,99	9,863	9,945	5,895	5,914	21,1	961,474	24,748	2071,371	0	203,467	203,467	99,723	0	0	0	0	0	0	0
15:23:35	-44,946	2071,369	9,941	9,814	9,945	5,89	5,914	21,1	961,474	24,748	2071,369	0	203,467	203,467	99,723	0	0	0	0	0	0	0
15:23:35	44,946	2071,818	9,99	9,863	9,945	5,895	5,913	21,1	961,474	24,748	2071,369	0	203,467	203,467	99,723	0	0	0	0	0	0	0
15:23:35	-44,946	2071,369	9,941	9,814	9,945	5,89	5,913	21,1	961,474	24,748	2071,369	0	203,467	203,467	99,723	0	0	0	0	0	0	0
15:23:35	0	2071,369	9,941	9,814	9,945	5,89	5,913	21,1	961,474	24,748	2071,369	0	203,467	203,467	99,723	0	0	0	0	0	0	0
15:23:35	-7,275	2071,296	9,843	9,716	9,95	5,889	5,912	21,1	961,474	24,748	2071,296	0	203,467	203,467	99,723	0	0	0	0	0	0	0
15:23:35	0	2071,296	9,843	9,814	9,95	5,889	5,912	21,1	961,474	24,748	2071,296	0	203,467	203,467	99,723	0	0	0	0	0	0	0
15:23:35	99,462	2072,291	10,039	10,058	9,945	5,899	5,911	21,1	961,474	24,748	2071,297	0	203,467	203,467	99,723	0	0	0	0	0	0	0
15:23:35	-47,241	2071,818	9,99	9,961	9,945	5,895	5,911	21,1	961,474	24,748	2071,298	0	203,467	203,467	99,723	0	0	0	0	0	0	0
15:23:35	44,946	2072,268	10,039	10,009	9,945	5,899	5,911	21,1	961,474	24,748	2071,299	0	203,467	203,467	99,723	0	0	0	0	0	0	0
15:23:35	-44,946	2071,818	9,99	9,863	9,945	5,895	5,911	21,1	961,474	24,748	2071,299	0	203,467	203,467	99,723	0	0	0	0	0	0	0
15:23:35	0	2071,818	9,99	9,961	9,945	5,895	5,91	21,1	961,474	24,748	2071,3	0	203,467	203,467	99,723	0	0	0	0	0	0	0
15:23:35	44,946	2072,268	10,039	10,009	9,945	5,899	5,91	21,1	961,474	24,748	2071,301	0	203,467	203,467	99,723	0	0	0	0	0	0	0
15:23:35	-44,946	2071,818	9,99	9,863	9,945	5,895	5,91	21,1	961,474	24,748	2071,301	0	203,467	203,467	99,723	0	0	0	0	0	0	0
15:23:35	44,946	2072,268	10,039	9,961	9,945	5,899	5,91	21,1	961,474	24,748	2071,302	0	203,467	203,467	99,723	0	0	0	0	0	0	0
15:23:35	-44,946	2071,818	9,99	9,961	9,945	5,895	5,909	21,1	961,474	24,748	2071,303	0	203,467	203,467	99,723	0	0	0	0	0	0	0
15:23:35	134,838	2073,167	10,136	10,009	9,945	5,908	5,909	21,1	961,474	24,748	2071,304	0	203,467	203,467	99,723	0	0	0	0	0	0	0
15:23:35	-89,892	2072,268	10,039	9,961	9,945	5,899	5,909	21,1	961,474	24,748	2071,305	0	203,467	203,467	99,723	0	0	0	0	0	0	0
15:23:35	-44,946	2071,818	9,99	9,863	9,945	5,895	5,909	21,1	961,474	24,748	2071,306	0	203,467	203,467	99,723	0	0	0	0	0	0	0
15:23:35	44,946	2072,268	10,039	10,058	9,945	5,899	5,909	21,1	961,474	24,748	2071,307	0	203,467	203,467	99,723	0	0	0	0	0	0	0
15:23:35	0	2072,268	10,039	10,009	9,945	5,899	5,908	21,1	961,474	24,748	2071,308	0	203,467	203,467	99,723	0	0	0	0	0	0	0
15:23:35	89,892	2073,167	10,136	10,058	9,945	5,908	5,908	21,1	961,474	24,748	2071,31	0	203,467	203,467	99,723	0	0	0	0	0	0	0
15:23:35	-134,838	2071,818	9,99	9,863	9,945	5,895	5,908	21,1	961,474	24,748	2071,31	0	203,467	203,467	99,723	0	0	0	0	0	0	0
15:23:35	0	2071,818	9,99	9,961	9,945	5,895	5,908	21,1	961,474	24,748	2071,311	0	203,467	203,467	99,723	0	0	0	0	0	0	0
15:23:35	44,946	2072,268	10,039	9,961	9,945	5,899	5,908	21,1	961,474	24,748	2071,312	0	203,467	203,467	99,723	0	0	0	0	0	0	0
15:23:35	-44,946	2071,818	9,99	9,961	9,945	5,895	5,907	21,1	961,474	24,748	2071,312	0	203,467	203,467	99,723	0	0	0	0	0	0	0
15:23:35	0	2071,818	9,99	9,961	9,945	5,895	5,907	21,1	961,474	24,748	2071,313	0	203,467	203,467	99,723	0	0	0	0	0	0	0
15:23:35	-44,946	2071,369	9,941	9,863	9,945	5,89	5,907	21,1	961,474	24,748	2071,313	0	203,467	203,467	99,723	0	0	0	0	0	0	0
15:23:35	44,946	2071,818	9,99	10,009	9,945	5,895	5,907	21,1	961,474	24,748	2071,313	0	203,467	203,467	99,723	0	0	0	0	0	0	0
15:23:35	0	2071,818	9,99	9,961	9,945	5,895	5,906	21,1	961,474	24,748	2071,314	0	203,467	203,467	99,723	0	0	0	0	0	0	0
15:23:35	0	2071,818	9,99	10,009	9,945	5,895	5,906	21,1	961,474	24,748	2071,314	0	203,467	203,467	99,723	0	0	0	0	0	0	0
15:23:35	-44,946	2071,369	9,941	9,863	9,945	5,89	5,906	21,1	961,474	24,748	2071,314	0	203,467	203,467	99,723	0	0	0	0	0	0	0
15:23:35	44,946	2071,818	9,99	9,961	9,945	5,895	5,906	21,1	961,474	24,748	2071,315	0	203,467	203,467	99,723	0	0	0	0	0	0	0
15:23:35	-134,863	2070,47	9,843	9,863	9,945	5,881	5,905	21,1	961,474	24,748	2070,47	0	203,467	203,467	99,723	0	0	0	0	0	0	0
15:23:35	89,916	2071,369	9,941	9,863	9,945	5,89	5,905	21,1	961,474	24,748	2070,471	0	203,467	203,467	99,723	0	0	0	0	0	0	0
15:23:35	-89,916	2070,47	9,843	9,863	9,945	5,881	5,904	21,1	961,474	24,748	2070,47	0	203,467	203,467	99,723	0	0	0	0	0	0	0
15:23:35	0	2070,47	9,843	9,814	9,945	5,881	5,904	21,1	961,474	24,748	2070,47	0	203,467	203,467	99,723	0	0	0	0	0	0	0
15:23:35	0	2070,47	9,843	9,814	9,945	5,881	5,903	21,1	961,474	24,748	2070,47	0	203,467	203,467	99,723	0	0	0	0	0	0	0
15:23:35	134,863	2071,818	9,99	10,009	9,945	5,895	5,903	21,1	961,474	24,748	2070,471	0	203,467	203,467	99,723	0	0	0	0	0	0	0
15:23:35	44,946	2072,268	10,039	10,156	9,945	5,899	5,903	21,1	961,474	24,748	2070,473	0	203,467	203,467	99,723	0	0	0	0	0	0	0
15:23:35	224,78	2074,515	10,283	10,351	9,945	5,922	5,903	21,1	961,474	24,748	2070,477	0	203,467	203,467	99,723	0	0	0	0	0	0	0
15:23:35	217,602	2076,691	10,429	10,498	9,95	5,945	5,904	21,1	961,474	24,748	2070,483	0	203,467	203,467	99,723	0	0	0	0	0	0	0
15:23:35	92,089	2077,612	10,527	10,693	9,95	5,954	5,905	21,1	961,474	24,748	2070,49	0	203,467	203,467	99,723	0	0	0	0	0	0	0
15:23:35	444,018	2082,053	10,918	11,084	9,955	6	5,907	21,1	961,474	24,748	2070,502	0	203,467	203,467	99,723	0	0	0	0	0	0	0
15:23:35	394,824	2086,001	11,162	11,377	9,965	6,041	5,91	21,1	961,474	24,748	2070,517	0	203,467	203,467	99,723	0	0	0	0	0	0	0
15:23:35	469,287	2090,694	11,308	11,621	9,984	6,089	5,913	21,1	961,474	24,748	2070,537	0	203,467	203,467	99,723	0	0	0	0	0	0	0
15:23:35	509,204	2095,786	11,406	11,718	10,007	6,142	5,918	21,1	961,474	24,748	2070,563	0	203,467	203,467	99,723	0	0	0	0	0	0	0
15:23:35	424,584	2100,032	11,504	11,914	10,026	6,185	5,923	21,1	961,474	24,748	2070,592	0	203,467	203,467	99,723	0	0	0	0	0	0	0
15:23:35	422,265	2104,254	11,504	12,158	10,05	6,229	5,929	21,1	961,474	24,748	2070,626	0	203,467	203,467	99,723	0	0	0	0	0	0	0
15:23:35	635,229	2110,607	11,65	12,256	10,079	6,294	5,936	21,1	961,474	24,748	2070,666	0	203,467	203,467	99,723	0	0	0	0	0	0	0
15:23:35	813,183	2118,738	11,992	12,695	10,107	6,378	5,945	21,1	961,474	24,748	2070,714	0	203,467	203,467	99,723	0	0	0	0	0	0	0
15:23:35	699,365	2125,732	12,138	12,841	10,139	6,45	5,955	21,1	961,474	24,748	2070,769	0	203,467	203,467	99,723	0	0	0	0	0	0	0
15:23:35	640,209	2132,134	12,285	12,988	10,168	6,516	5,966	21,1	961,474	24,748	2070,83	0	203,467	203,467	99,723	0	0	0	0	0	0	0
15:23:35	703,979	2139,174	12,431	13,086	10,2	6,589	5,978	21,1	961,474	24,748	2070,898	0	203,467	203,467	99,723	0	0	0	0	0	0	0
15:23:35	764,575	2146,82	12,627	13,379	10,233	6,668	5,992	21,1	961,474	24,748	2070,974	0	203,467	203,467	99,723	0	0	0	0	0	0	0
15:23:35	608,911	2152,909	12,627	13,427	10,267	6,731	6,006	21,1	959,584	24,748	2071,056	0	203,467	203,467	99,723	0	0	0	0	0	0	0
15:23:35	826,635	2161,175	12,822	13,574	10,304	6,816	6,022	21,1	959,584	24,748	2071,146	0	203,467	203,467	99,723	0	0	0	0	0	0	0
15:23:35	747,021	2168,645	13,017	13,916	10,336	6,893	6,039	21,1	959,584	24,748	2071,243	0	203,467	203,467	99,723	0	0	0	0	0	0	0
15:23:35	769,287	2176,338	13,261	14,111	10,366	6,972	6,057	21,1	959,584	24,748	2071,349	0	203,467	203,467	99,723	0	0	0	0	0	0	0
15:23:35	802,685	2184,365	13,457	14,306	10,402	7,055	6,077	21,1	959,584	24,748	2071,462	0	203,467	203,467	99,723	0	0	0	0	0	0	0
15:23:35	834,277	2192,708	13,799	14,746	10,431	7,141	6,098	21,1	959,584	24,748	2071,583	0	203,467	203,467	99,723	0	0	0	0	0	0	0
15:23:35	877,026	2201,478	14,14	14,843	10,462	7,231	6,12	21,1	959,584	24,748	2071,713	0	203,467	203,467	99,723	0	0	0	0	0	0	0
15:23:35	611,108	2207,589	14,14	14,99	10,497	7,294	6,143	21,1	959,584	24,748	2071,849	0	203,467	203,467	99,723	0	0	0	0	0	0	0
15:23:35	885,253	2216,442	14,384	14,99	10,534	7,386	6,167	21,1	959,584	24,748	2071,993	0	203,467	203,467	99,723	0	0	0	0	0	0	0
15:23:35	420,8	2220,65	14,14	14,99	10,571	7,429	6,192	21,1	959,584	24,748	2072,142	0	203,467	203,467	99,723	0	0	0	0	0	0	0
15:23:35	802,465	2228,674	14,287	14,99	10,609	7,512	6,218	21,1	959,584	24,748	2072,299	0	203,067	203,067	99,722	0	0	0	0	0	0	0
15:23:35	633,813	2235,013	14,287	14,99	10,644	7,577	6,245	21,1	959,584	24,748	2072,461	0	203,067	203,067	99,722	0	0	0	0	0	0	0
15:23:35	720,874	2242,221	14,433	15,136	10,677	7,651	6,272	21,1	959,584	24,748	2072,631	0	203,067	203,067	99,722	0	0	0	0	0	0	0
15:23:35	760,522	2249,827	14,629	15,429	10,71	7,73	6,301	21,1	959,584	24,748	2072,808	0	203,067	203,067	99,722	0	0	0	0	0	0	0
15:23:35	709,545	2256,922	14,775	15,478	10,742	7,803	6,33	21,1	959,584	24,748	2072,992	0	203,067	203,067	99,722	0	0	0	0	0	0	0
15:23:35	821,655	2265,139	15,117	15,674	10,771	7,888	6,361	21,1	959,584	24,748	2073,185	0	203,067	203,067	99,722	0	0	0	0	0	0	0
15:23:35	724,511	2272,384	15,361	16,064	10,799	7,962	6,392	21,1	959,584	24,748	2073,384	0	203,067	203,067	99,722	0	0	0	0	0	0	0
15:23:35	590,771	2278,291	15,459	16,162	10,827	8,023	6,424	21,1	959,584	24,748	2073,589	0	203,067	203,067	99,722	0	0	0	0	0	0	0
15:23:35	587,719	2284,169	15,556	16,211	10,855	8,084	6,457	21,1	959,584	24,748	2073,799	0	203,067	203,067	99,722	0	0	0	0	0	0	0
15:23:35	486,01	2289,029	15,459	16,064	10,888	8,134	6,49	21,1	959,584	24,748	2074,014	0	203,067	203,067	99,722	0	0	0	0	0	0	0
15:23:35	537,573	2294,404	15,41	16,162	10,921	8,189	6,523	21,1	959,584	24,748	2074,235	0	203,067	203,067	99,722	0	0	0	0	0	0	0
15:23:35	719,36	2301,598	15,556	16,308	10,953	8,263	6,557	21,1	959,584	24,748	2074,462	0	203,067	203,067	99,722	0	0	0	0	0	0	0
15:23:35	550,219	2307,1	15,605	16,211	10,982	8,32	6,592	21,1	959,584	24,748	2074,695	0	203,067	203,067	99,722	0	0	0	0	0	0	0
15:23:35	590,234	2313,003	15,703	16,406	11,01	8,381	6,627	21,1	959,584	24,748	2074,933	0	203,067	203,067	99,722	0	0	0	0	0	0	0
15:23:35	683,081	2319,833	15,898	16,552	11,038	8,451	6,662	21,1	959,584	24,748	2075,178	0	203,067	203,067	99,722	0	0	0	0	0	0	0
15:23:35	633,569	2326,169	16,045	16,601	11,066	8,517	6,699	21,1	959,584	24,748	2075,429	0	203,067	203,067	99,722	0	0	0	0	0	0	0
15:23:35	711,645	2333,286	16,338	16,894	11,091	8,59	6,736	21,1	959,584	24,748	2075,687	0	203,067	203,067	99,722	0	0	0	0	0	0	0
15:23:35	603,784	2339,323	16,533	17,09	11,114	8,652	6,773	21,1	959,584	24,748	2075,95	0	203,067	203,067	99,722	0	0	0	0	0	0	0
15:23:35	536,987	2344,693	16,582	17,09	11,142	8,708	6,811	21,1	959,584	24,748	2076,219	0	203,067	203,067	99,722	0	0	0	0	0	0	0
15:23:35	703,515	2351,728	16,728	17,187	11,174	8,78	6,85	21,1	959,584	24,748	2076,495	0	203,067	203,067	99,722	0	0	0	0	0	0	0
15:23:35	363,842	2355,367	16,582	16,943	11,202	8,818	6,889	21,1	959,584	24,748	2076,773	0	203,067	203,067	99,722	0	0	0	0	0	0	0
15:23:35	590,161	2361,268	16,679	16,943	11,23	8,879	6,928	21,1	959,584	24,748	2077,058	0	203,067	203,067	99,722	0	0	0	0	0	0	0
15:23:35	624,877	2367,517	16,826	17,236	11,258	8,943	6,967	21,1	959,584	24,748	2077,348	0	203,067	203,067	99,722	0	0	0	0	0	0	0
15:23:35	445,385	2371,971	16,875	17,236	11,28	8,989	7,007	21,1	959,584	24,748	2077,643	0	203,067	203,067	99,722	0	0	0	0	0	0	0
15:23:35	608,642	2378,057	17,168	17,48	11,299	9,052	7,047	21,1	959,584	24,748	2077,943	0	203,067	203,067	99,722	0	0	0	0	0	0	0
15:23:36	542,578	2383,483	17,412	17,92	11,316	9,108	7,087	21,1	959,584	24,748	2078,249	0	203,067	203,067	99,722	0	0	0	0	0	0	0
15:23:36	602,709	2389,51	17,705	17,969	11,334	9,17	7,128	21,1	959,584	24,748	2078,56	0	203,067	203,067	99,722	0	0	0	0	0	0	0
15:23:36	404,541	2393,556	17,705	18,115	11,357	9,211	7,169	21,1	959,584	24,748	2078,875	0	203,067	203,067	99,722	0	0	0	0	0	0	0
15:23:36	384,033	2397,396	17,705	18,066	11,379	9,251	7,21	21,1	959,584	24,748	2079,193	0	203,067	203,067	99,722	0	0	0	0	0	0	0
15:23:36	539,55	2402,792	17,851	18,164	11,401	9,307	7,251	21,1	959,584	24,748	2079,517	0	203,067	203,067	99,722	0	0	0	0	0	0	0
15:23:36	340,625	2406,198	17,851	18,066	11,421	9,342	7,292	21,1	959,584	24,748	2079,844	0	203,067	203,067	99,722	0	0	0	0	0	0	0
15:23:36	367,163	2409,869	17,9	18,164	11,439	9,38	7,333	21,1	959,584	24,748	2080,174	0	203,067	203,067	99,722	0	0	0	0	0	0	0
15:23:36	463,012	2414,5	18,047	18,31	11,457	9,427	7,374	21,1	959,584	24,748	2080,508	0	203,067	203,067	99,722	0	0	0	0	0	0	0
15:23:36	335,083	2417,85	18,144	18,31	11,471	9,462	7,415	21,1	959,584	24,748	2080,846	0	203,067	203,067	99,722	0	0	0	0	0	0	0
15:23:36	413,891	2421,989	18,34	18,506	11,483	9,505	7,456	21,1	959,584	24,748	2081,187	0	203,067	203,067	99,722	0	0	0	0	0	0	0
15:23:36	444,97	2426,439	18,633	18,847	11,493	9,55	7,497	21,1	959,584	24,748	2081,532	0	203,067	203,067	99,722	0	0	0	0	0	0	0
15:23:36	150,83	2427,947	18,535	18,799	11,506	9,566	7,537	21,1	959,584	24,748	2081,878	0	203,067	203,067	99,722	0	0	0	0	0	0	0
15:23:36	198,706	2429,934	18,486	18,701	11,52	9,586	7,578	21,1	959,584	24,748	2082,226	0	203,067	203,067	99,722	0	0	0	0	0	0	0
15:23:36	248,999	2432,424	18,486	18,799	11,534	9,612	7,617	21,1	959,584	24,748	2082,576	0	203,067	203,067	99,722	0	0	0	0	0	0	0
15:23:36	130,2	2433,726	18,291	18,506	11,552	9,626	7,657	21,1	959,584	24,748	2082,928	0	203,067	203,067	99,722	0	0	0	0	0	0	0
15:23:36	238,159	2436,108	18,291	18,457	11,566	9,65	7,696	21,1	959,584	24,748	2083,281	0	203,067	203,067	99,722	0	0	0	0	0	0	0
15:23:36	158,105	2437,689	18,193	18,359	11,58	9,666	7,735	21,1	959,584	24,748	2083,636	0	203,067	203,067	99,722	0	0	0	0	0	0	0
15:23:36	264,062	2440,33	18,291	18,603	11,589	9,694	7,773	21,1	959,584	24,748	2083,992	0	203,067	203,067	99,722	0	0	0	0	0	0	0
15:23:36	250,976	2442,839	18,388	18,701	11,598	9,719	7,811	21,1	959,584	24,748	2084,351	0	203,067	203,067	99,722	0	0	0	0	0	0	0
15:23:36	320,727	2446,047	18,633	18,799	11,603	9,753	7,849	21,1	959,584	24,748	2084,713	0	203,067	203,067	99,722	0	0	0	0	0	0	0
15:23:36	301,367	2449,06	18,779	18,847	11,612	9,784	7,887	21,1	959,584	24,748	2085,077	0	203,067	203,067	99,722	0	0	0	0	0	0	0
15:23:36	145,703	2450,517	18,828	18,945	11,618	9,799	7,925	21,1	959,584	24,748	2085,442	0	203,067	203,067	99,722	0	0	0	0	0	0	0
15:23:36	160,205	2452,119	18,828	18,994	11,627	9,815	7,962	21,1	959,584	24,748	2085,809	0	203,067	203,067	99,722	0	0	0	0	0	0	0
15:23:36	96,997	2453,089	18,681	18,701	11,64	9,825	7,998	21,1	959,584	24,748	2086,176	0	203,067	203,067	99,722	0	0	0	0	0	0	0
15:23:36	116,284	2454,252	18,633	18,652	11,649	9,837	8,034	21,1	959,584	24,748	2086,544	0	203,067	203,067	99,722	0	0	0	0	0	0	0
15:23:36	23,291	2454,485	18,486	18,603	11,659	9,84	8,07	21,1	959,584	24,748	2086,912	0	203,067	203,067	99,722	0	0	0	0	0	0	0
15:23:36	72,534	2455,211	18,388	18,506	11,668	9,847	8,105	21,1	959,584	24,748	2087,281	0	203,067	203,067	99,722	0	0	0	0	0	0	0
15:23:36	88,647	2456,097	18,388	18,506	11,673	9,856	8,139	21,1	959,584	24,748	2087,649	0	203,067	203,067	99,722	0	0	0	0	0	0	0
15:23:36	313,574	2459,233	18,633	18,701	11,677	9,889	8,173	21,1	959,584	24,748	2088,021	0	203,067	203,067	99,722	0	0	0	0	0	0	0
15:23:36	141,381	2460,647	18,779	18,847	11,677	9,903	8,207	21,1	959,584	24,748	2088,394	0	203,067	203,067	99,722	0	0	0	0	0	0	0
15:23:36	173,217	2462,379	18,877	18,945	11,682	9,921	8,241	21,1	959,584	24,748	2088,768	0	203,067	203,067	99,722	0	0	0	0	0	0	0
15:23:36	94,287	2463,322	18,974	19,043	11,682	9,931	8,274	21,1	959,584	24,748	2089,142	0	203,067	203,067	99,722	0	0	0	0	0	0	0
15:23:36	79,125	2464,113	18,974	18,945	11,686	9,939	8,307	21,1	959,584	24,748	2089,517	0	203,067	203,067	99,722	0	0	0	0	0	0	0
15:23:36	80,224	2464,915	18,974	19,043	11,691	9,947	8,339	21,1	959,584	24,748	2089,892	0	203,067	203,067	99,722	0	0	0	0	0	0	0
15:23:36	-15,332	2464,762	18,877	18,945	11,695	9,946	8,37	21,1	959,584	24,748	2090,267	0	203,067	203,067	99,722	0	0	0	0	0	0	0
15:23:36	81,25	2465,574	18,877	18,945	11,7	9,954	8,401	21,1	959,584	24,748	2090,642	0	203,067	203,067	99,722	0	0	0	0	0	0	0
15:23:36	-14,135	2465,433	18,779	18,945	11,704	9,952	8,432	21,1	959,584	24,748	2091,017	0	203,067	203,067	99,722	0	0	0	0	0	0	0
15:23:36	-4,516	2465,388	18,681	18,799	11,709	9,952	8,461	21,1	959,584	24,748	2091,391	0	203,067	203,067	99,722	0	0	0	0	0	0	0
15:23:36	82,275	2466,211	18,681	18,799	11,714	9,96	8,491	21,1	959,584	24,748	2091,766	0	203,067	203,067	99,722	0	0	0	0	0	0	0
15:23:36	94,311	2467,154	18,779	18,701	11,714	9,97	8,52	21,1	959,584	24,748	2092,142	0	203,067	203,067	99,722	0	0	0	0	0	0	0
15:23:36	72,583	2467,88	18,779	18,847	11,718	9,978	8,548	21,1	959,584	24,748	2092,518	0	203,067	203,067	99,722	0	0	0	0	0	0	0
15:23:36	0	2467,88	18,779	18,799	11,718	9,978	8,576	21,1	959,584	24,748	2092,893	0	203,067	203,067	99,722	0	0	0	0	0	0	0
15:23:36	94,335	2468,823	18,877	18,945	11,718	9,987	8,604	21,1	959,584	24,748	2093,269	0	203,067	203,067	99,722	0	0	0	0	0	0	0
15:23:36	149,145	2470,314	19,023	19,043	11,719	10,003	8,632	21,1	959,584	24,748	2093,646	0	203,067	203,067	99,722	0	0	0	0	0	0	0
15:23:36	0	2470,314	19,023	18,994	11,719	10,003	8,658	21,1	959,584	24,748	2094,023	0	203,067	203,067	99,722	0	0	0	0	0	0	0
15:23:36	-47,167	2469,843	18,974	18,994	11,719	9,998	8,685	21,1	959,584	24,748	2094,398	0	203,067	203,067	99,722	0	0	0	0	0	0	0
15:23:36	74,707	2470,59	18,974	19,043	11,723	10,006	8,711	21,1	959,584	24,748	2094,775	0	203,067	203,067	99,722	0	0	0	0	0	0	0
15:23:36	-85,693	2469,733	18,877	18,799	11,723	9,997	8,736	21,1	959,584	24,748	2095,15	0	203,067	203,067	99,722	0	0	0	0	0	0	0
15:23:36	-47,167	2469,261	18,828	18,847	11,723	9,992	8,76	21,1	959,584	24,748	2095,524	0	203,067	203,067	99,722	0	0	0	0	0	0	0
15:23:36	283,105	2472,092	19,121	19,043	11,723	10,021	8,785	21,1	959,584	24,748	2095,9	0	203,067	203,067	99,722	0	0	0	0	0	0	0
15:23:36	-153,613	2470,556	18,877	18,945	11,728	10,005	8,809	21,1	959,584	24,748	2096,275	0	203,067	203,067	99,722	0	0	0	0	0	0	0
15:23:36	0	2470,556	18,877	18,945	11,728	10,005	8,833	21,1	959,584	24,748	2096,649	0	203,067	203,067	99,722	0	0	0	0	0	0	0
15:23:36	0	2470,556	18,877	18,847	11,728	10,005	8,856	21,1	959,584	24,748	2097,023	0	203,067	203,067	99,722	0	0	0	0	0	0	0
15:23:36	101,831	2471,574	18,974	18,945	11,728	10,016	8,878	21,1	959,584	24,748	2097,397	0	203,067	203,067	99,722	0	0	0	0	0	0	0
15:23:36	74,707	2472,321	18,974	18,994	11,733	10,023	8,901	21,1	959,584	24,748	2097,772	0	203,067	203,067	99,722	0	0	0	0	0	0	0
15:23:36	-94,36	2471,378	18,877	18,847	11,733	10,014	8,923	21,1	959,584	24,748	2098,146	0	203,067	203,067	99,722	0	0	0	0	0	0	0
15:23:36	0	2471,378	18,877	18,847	11,733	10,014	8,944	21,1	959,584	24,748	2098,519	0	203,067	203,067	99,722	0	0	0	0	0	0	0
15:23:36	-47,192	2470,906	18,828	18,652	11,733	10,009	8,965	21,1	959,584	24,748	2098,892	0	203,067	203,067	99,722	0	0	0	0	0	0	0
15:23:36	0	2470,906	18,828	18,799	11,733	10,009	8,985	21,1	959,584	24,748	2099,264	0	203,067	203,067	99,722	0	0	0	0	0	0	0
15:23:36	-47,167	2470,434	18,779	18,799	11,733	10,004	9,005	21,1	959,584	24,748	2099,635	0	203,067	203,067	99,722	0	0	0	0	0	0	0
15:23:36	0	2470,434	18,779	18,799	11,733	10,004	9,025	21,1	959,584	24,748	2100,006	0	203,067	203,067	99,722	0	0	0	0	0	0	0
15:23:36	47,167	2470,906	18,828	18,847	11,733	10,009	9,044	21,1	959,584	24,748	2100,377	0	203,067	203,067	99,722	0	0	0	0	0	0	0
15:23:36	-27,514	2470,631	18,877	18,945	11,728	10,006	9,063	21,1	959,584	24,748	2100,747	0	203,067	203,067	99,722	0	0	0	0	0	0	0
15:23:36	86,914	2471,5	18,974	18,994	11,728	10,015	9,082	21,1	959,584	24,748	2101,118	0	203,067	203,067	99,722	0	0	0	0	0	0	0
15:23:36	-141,552	2470,084	18,828	18,799	11,728	10	9,1	21,1	959,584	24,748	2101,487	0	203,067	203,067	99,722	0	0	0	0	0	0	0
15:23:36	82,153	2470,906	18,828	18,994	11,733	10,009	9,118	21,3	959,124	24,748	2101,856	0	203,067	203,067	99,722	0	0	0	0	0	0	0
15:23:36	-44,921	2470,457	18,779	18,799	11,733	10,004	9,135	21,3	959,124	24,748	2102,225	0	203,067	203,067	99,722	0	0	0	0	0	0	0
15:23:36	0	2470,457	18,779	18,945	11,733	10,004	9,152	21,3	959,124	24,748	2102,593	0	203,067	203,067	99,722	0	0	0	0	0	0	0
15:23:36	47,192	2470,929	18,828	18,701	11,733	10,009	9,169	21,3	959,124	24,748	2102,961	0	203,067	203,067	99,722	0	0	0	0	0	0	0
15:23:36	0	2470,929	18,828	18,799	11,733	10,009	9,185	21,3	959,124	24,748	2103,329	0	203,067	203,067	99,722	0	0	0	0	0	0	0
15:23:36	47,192	2471,401	18,877	18,847	11,733	10,014	9,201	21,3	959,124	24,748	2103,698	0	203,067	203,067	99,722	0	0	0	0	0	0	0
15:23:36	-188,745	2469,513	18,681	18,652	11,733	9,994	9,217	21,3	959,124	24,748	2104,063	0	203,067	203,067	99,722	0	0	0	0	0	0	0
15:23:36	141,552	2470,929	18,828	18,799	11,733	10,009	9,233	21,3	959,124	24,748	2104,43	0	203,067	203,067	99,722	0	0	0	0	0	0	0
15:23:36	0	2470,929	18,828	18,701	11,733	10,009	9,248	21,3	959,124	24,748	2104,797	0	203,067	203,067	99,722	0	0	0	0	0	0	0
15:23:36	47,192	2471,401	18,877	18,701	11,733	10,014	9,263	21,3	959,124	24,748	2105,164	0	203,067	203,067	99,722	0	0	0	0	0	0	0
15:23:36	-47,192	2470,929	18,828	18,652	11,733	10,009	9,277	21,3	959,124	24,748	2105,53	0	204,494	204,494	99,728	0	0	0	0	0	0	0
15:23:36	0	2470,929	18,828	18,701	11,733	10,009	9,292	21,3	959,124	24,748	2105,895	0	204,494	204,494	99,728	0	0	0	0	0	0	0
15:23:36	47,192	2471,401	18,877	18,799	11,733	10,014	9,306	21,3	959,124	24,748	2106,261	0	204,494	204,494	99,728	0	0	0	0	0	0	0
15:23:36	0	2471,401	18,877	18,847	11,733	10,014	9,32	21,3	959,124	24,748	2106,626	0	204,494	204,494	99,728	0	0	0	0	0	0	0
15:23:36	0	2471,401	18,877	18,799	11,733	10,014	9,333	21,3	959,124	24,748	2106,991	0	204,494	204,494	99,728	0	0	0	0	0	0	0
15:23:36	-188,745	2469,513	18,681	18,652	11,733	9,994	9,346	21,3	959,124	24,748	2107,353	0	204,494	204,494	99,728	0	0	0	0	0	0	0
15:23:36	94,36	2470,457	18,779	18,701	11,733	10,004	9,359	21,3	959,124	24,748	2107,716	0	204,494	204,494	99,728	0	0	0	0	0	0	0
15:23:36	47,192	2470,929	18,828	18,701	11,733	10,009	9,372	21,3	959,124	24,748	2108,08	0	204,494	204,494	99,728	0	0	0	0	0	0	0
15:23:36	0	2470,929	18,828	18,701	11,733	10,009	9,385	21,3	959,124	24,748	2108,443	0	204,494	204,494	99,728	0	0	0	0	0	0	0
15:23:36	-47,192	2470,457	18,779	18,799	11,733	10,004	9,397	21,3	959,124	24,748	2108,805	0	204,494	204,494	99,728	0	0	0	0	0	0	0
15:23:36	-94,36	2469,513	18,681	18,701	11,733	9,994	9,408	21,3	959,124	24,748	2109,165	0	204,494	204,494	99,728	0	0	0	0	0	0	0
15:23:36	-47,167	2469,041	18,633	18,603	11,733	9,99	9,42	21,3	959,124	24,748	2109,525	0	204,494	204,494	99,728	0	0	0	0	0	0	0
15:23:36	59,399	2469,635	18,779	18,799	11,728	9,996	9,431	21,3	959,124	24,748	2109,885	0	204,494	204,494	99,728	0	0	0	0	0	0	0
15:23:36	-12,231	2469,513	18,681	18,652	11,733	9,994	9,442	21,3	959,124	24,748	2110,245	0	204,494	204,494	99,728	0	0	0	0	0	0	0
15:23:36	-40,6	2469,107	18,633	18,506	11,733	9,99	9,453	21,3	959,124	24,748	2110,603	0	204,494	204,494	99,728	0	0	0	0	0	0	0
15:23:36	47,192	2469,579	18,681	18,506	11,733	9,995	9,464	21,3	959,124	24,748	2110,962	0	204,494	204,494	99,728	0	0	0	0	0	0	0
15:23:36	134,96	2470,929	18,828	18,799	11,733	10,009	9,474	21,3	959,124	24,748	2111,322	0	204,494	204,494	99,728	0	0	0	0	0	0	0
15:23:36	0	2470,929	18,828	18,652	11,733	10,009	9,485	21,3	959,124	24,748	2111,682	0	204,494	204,494	99,728	0	0	0	0	0	0	0
15:23:36	-47,192	2470,457	18,779	18,603	11,733	10,004	9,495	21,3	959,124	24,748	2112,041	0	204,494	204,494	99,728	0	0	0	0	0	0	0
15:23:36	47,192	2470,929	18,828	18,701	11,733	10,009	9,505	21,3	959,124	24,748	2112,4	0	204,494	204,494	99,728	0	0	0	0	0	0	0
15:23:36	141,577	2472,344	18,974	18,994	11,733	10,024	9,515	21,3	959,124	24,748	2112,76	0	204,494	204,494	99,728	0	0	0	0	0	0	0
15:23:36	47,216	2472,817	19,023	18,847	11,733	10,029	9,525	21,3	959,124	24,748	2113,12	0	204,494	204,494	99,728	0	0	0	0	0	0	0
15:23:36	-47,216	2472,344	18,974	18,945	11,733	10,024	9,535	21,3	959,124	24,748	2113,479	0	204,494	204,494	99,728	0	0	0	0	0	0	0
15:23:36	-141,577	2470,929	18,828	18,603	11,733	10,009	9,544	21,3	959,124	24,748	2113,837	0	204,494	204,494	99,728	0	0	0	0	0	0	0
15:23:37	-134,96	2469,579	18,681	18,457	11,733	9,995	9,553	21,3	959,124	24,748	2114,192	0	204,494	204,494	99,728	0	0	0	0	0	0	0
15:23:37	-478,173	2464,797	18,193	18,066	11,733	9,946	9,561	21,3	959,124	24,748	2114,543	0	204,494	204,494	99,728	0	0	0	0	0	0	0
15:23:37	-451,635	2460,281	17,803	17,431	11,728	9,899	9,567	21,3	959,124	24,748	2114,888	0	204,494	204,494	99,728	0	0	0	0	0	0	0
15:23:37	-596,801	2454,313	17,363	16,845	11,719	9,838	9,573	21,3	959,124	24,748	2115,228	0	204,494	204,494	99,728	0	0	0	0	0	0	0
15:23:37	-675,293	2447,56	16,924	16,357	11,704	9,768	9,577	21,3	959,124	24,748	2115,56	0	204,494	204,494	99,728	0	0	0	0	0	0	0
15:23:37	-675,463	2440,805	16,728	15,967	11,677	9,699	9,579	21,3	959,124	24,748	2115,885	0	204,494	204,494	99,728	0	0	0	0	0	0	0
15:23:37	-632,568	2434,48	16,679	15,674	11,644	9,633	9,58	21,3	959,124	24,748	2116,204	0	204,494	204,494	99,728	0	0	0	0	0	0	0
15:23:37	-330,542	2431,174	17,021	15,869	11,607	9,599	9,58	21,3	959,124	24,748	2116,519	0	204,494	204,494	99,728	0	0	0	0	0	0	0
15:23:37	-692,431	2424,25	17,07	16,211	11,565	9,528	9,579	21,3	959,124	24,748	2116,827	0	204,494	204,494	99,728	0	0	0	0	0	0	0
15:23:37	-446,752	2419,782	17,412	16,357	11,521	9,482	9,577	21,3	959,124	24,748	2117,129	0	204,494	204,494	99,728	0	0	0	0	0	0	0
15:23:37	-885,351	2410,929	17,168	16,162	11,484	9,391	9,574	21,3	959,124	24,748	2117,423	0	204,494	204,494	99,728	0	0	0	0	0	0	0
15:23:37	-816,601	2402,763	16,924	15,82	11,451	9,306	9,569	21,3	959,124	24,748	2117,709	0	204,494	204,494	99,728	0	0	0	0	0	0	0
15:23:37	-810,595	2394,657	16,582	15,625	11,424	9,223	9,562	21,3	959,124	24,748	2117,986	0	204,494	204,494	99,728	0	0	0	0	0	0	0
15:23:37	-619,848	2388,458	16,435	15,82	11,397	9,159	9,554	21,3	959,124	24,748	2118,256	0	204,494	204,494	99,728	0	0	0	0	0	0	0
15:23:37	-649,047	2381,968	16,24	15,625	11,371	9,092	9,545	21,3	959,124	24,748	2118,52	0	204,494	204,494	99,728	0	0	0	0	0	0	0
15:23:37	-819,238	2373,776	15,849	15,283	11,346	9,007	9,534	21,3	959,124	24,748	2118,775	0	204,494	204,494	99,728	0	0	0	0	0	0	0
15:23:37	-549,902	2368,276	15,752	15,185	11,32	8,951	9,523	21,3	959,124	24,748	2119,024	0	204,494	204,494	99,728	0	0	0	0	0	0	0
15:23:37	-537,475	2362,902	15,752	15,136	11,289	8,895	9,511	21,3	959,124	24,748	2119,268	0	204,494	204,494	99,728	0	0	0	0	0	0	0
15:23:37	-492,211	2357,98	15,752	15,332	11,262	8,845	9,497	21,3	959,124	24,748	2119,507	0	204,494	204,494	99,728	0	0	0	0	0	0	0
15:23:37	-499,804	2352,982	15,752	15,185	11,233	8,793	9,484	21,3	959,124	24,748	2119,741	0	204,494	204,494	99,728	0	0	0	0	0	0	0
15:23:37	-532,495	2347,657	15,605	15,088	11,211	8,738	9,469	21,3	959,124	24,748	2119,969	0	204,494	204,494	99,728	0	0	0	0	0	0	0
15:23:37	-560,351	2342,053	15,361	14,941	11,193	8,68	9,454	21,3	959,124	24,748	2120,191	0	204,494	204,494	99,728	0	0	0	0	0	0	0
15:23:37	-617,626	2335,877	14,97	14,599	11,179	8,617	9,437	21,3	959,124	24,748	2120,406	0	204,494	204,494	99,728	0	0	0	0	0	0	0
15:23:37	-606,372	2329,813	14,58	14,209	11,165	8,554	9,42	21,3	959,124	24,748	2120,616	0	204,494	204,494	99,728	0	0	0	0	0	0	0
15:23:37	-516,284	2324,65	14,287	13,769	11,152	8,501	9,402	21,3	959,124	24,748	2120,82	0	204,494	204,494	99,728	0	0	0	0	0	0	0
15:23:37	-460,253	2320,048	14,092	13,72	11,136	8,454	9,383	21,3	959,124	24,748	2121,019	0	204,494	204,494	99,728	0	0	0	0	0	0	0
15:23:37	-413,793	2315,91	13,994	13,574	11,118	8,411	9,364	21,3	959,124	24,748	2121,214	0	204,494	204,494	99,728	0	0	0	0	0	0	0
15:23:37	-322,119	2312,689	14,092	13,623	11,095	8,378	9,345	21,3	959,124	24,748	2121,406	0	204,494	204,494	99,728	0	0	0	0	0	0	0
15:23:37	-281,542	2309,873	14,238	13,867	11,071	8,349	9,325	21,3	959,124	24,748	2121,594	0	204,494	204,494	99,728	0	0	0	0	0	0	0
15:23:37	-447,314	2305,4	14,287	13,916	11,043	8,303	9,305	21,3	959,124	24,748	2121,778	0	204,494	204,494	99,728	0	0	0	0	0	0	0
15:23:37	-240,551	2302,994	14,384	13,965	11,024	8,278	9,285	21,3	959,124	24,748	2121,959	0	204,494	204,494	99,728	0	0	0	0	0	0	0
15:23:37	-423,437	2298,76	14,287	13,965	11,005	8,234	9,265	21,3	959,124	24,748	2122,136	0	204,494	204,494	99,728	0	0	0	0	0	0	0
15:23:37	-298,388	2295,776	14,238	13,916	10,991	8,203	9,244	21,3	959,124	24,748	2122,309	0	204,494	204,494	99,728	0	0	0	0	0	0	0
15:23:37	-561,792	2290,158	13,994	13,72	10,972	8,145	9,222	21,3	959,124	24,748	2122,477	0	204,494	204,494	99,728	0	0	0	0	0	0	0
15:23:37	-432,446	2285,834	13,799	13,574	10,958	8,101	9,2	21,3	959,124	24,748	2122,641	0	204,494	204,494	99,728	0	0	0	0	0	0	0
15:23:37	-387,255	2281,961	13,652	13,427	10,944	8,061	9,178	21,3	959,124	24,748	2122,8	0	204,494	204,494	99,728	0	0	0	0	0	0	0
15:23:37	-297,045	2278,991	13,603	13,379	10,93	8,03	9,155	21,3	959,124	24,748	2122,956	0	204,494	204,494	99,728	0	0	0	0	0	0	0
15:23:37	-339,965	2275,591	13,506	13,33	10,916	7,995	9,133	21,3	959,124	24,748	2123,109	0	204,494	204,494	99,728	0	0	0	0	0	0	0
15:23:37	-240,625	2273,185	13,603	13,379	10,897	7,97	9,11	21,3	959,124	24,748	2123,259	0	204,494	204,494	99,728	0	0	0	0	0	0	0
15:23:37	-332,836	2269,857	13,603	13,33	10,878	7,936	9,087	21,3	959,124	24,748	2123,405	0	204,494	204,494	99,728	0	0	0	0	0	0	0
15:23:37	-248,779	2267,369	13,603	13,232	10,864	7,911	9,064	21,3	959,124	24,748	2123,549	0	204,494	204,494	99,728	0	0	0	0	0	0	0
15:23:37	-384,667	2263,522	13,457	13,232	10,85	7,871	9,04	21,3	959,124	24,748	2123,689	0	204,494	204,494	99,728	0	0	0	0	0	0	0
15:23:37	-293,701	2260,585	13,408	13,086	10,836	7,841	9,017	21,3	959,124	24,748	2123,826	0	204,494	204,494	99,728	0	0	0	0	0	0	0
15:23:37	-385,668	2256,728	13,261	13,037	10,822	7,801	8,993	21,3	959,124	24,748	2123,959	0	204,494	204,494	99,728	0	0	0	0	0	0	0
15:23:37	-248,754	2254,241	13,261	13,037	10,808	7,775	8,969	21,3	959,124	24,748	2124,089	0	204,494	204,494	99,728	0	0	0	0	0	0	0
15:23:37	-339,575	2250,845	13,164	12,89	10,794	7,74	8,945	21,3	959,124	24,748	2124,216	0	204,494	204,494	99,728	0	0	0	0	0	0	0
15:23:37	-247,46	2248,37	13,164	12,89	10,78	7,715	8,921	21,3	959,124	24,748	2124,34	0	204,494	204,494	99,728	0	0	0	0	0	0	0
15:23:37	-290,38	2245,467	13,115	12,89	10,766	7,685	8,897	21,3	959,124	24,748	2124,461	0	204,494	204,494	99,728	0	0	0	0	0	0	0
15:23:37	-249,78	2242,969	13,115	12,89	10,752	7,659	8,872	21,3	959,124	24,748	2124,579	0	204,494	204,494	99,728	0	0	0	0	0	0	0
15:23:37	-422,338	2238,745	13,017	12,988	10,733	7,615	8,848	21,3	959,124	24,748	2124,694	0	204,494	204,494	99,728	0	0	0	0	0	0	0
15:23:37	-152,49	2237,221	13,115	12,988	10,719	7,6	8,823	21,3	959,124	24,748	2124,806	0	204,494	204,494	99,728	0	0	0	0	0	0	0
15:23:37	-341,284	2233,808	13,115	13,037	10,7	7,565	8,799	21,3	959,124	24,748	2124,915	0	204,494	204,494	99,728	0	0	0	0	0	0	0
15:23:37	-247,631	2231,331	13,115	13,037	10,686	7,539	8,774	21,3	959,124	24,748	2125,021	0	204,494	204,494	99,728	0	0	0	0	0	0	0
15:23:37	-246,582	2228,866	13,115	13,037	10,672	7,514	8,749	21,3	959,124	24,748	2125,125	0	204,494	204,494	99,728	0	0	0	0	0	0	0
15:23:37	-333,837	2225,527	13,017	12,988	10,658	7,479	8,724	21,3	959,124	24,748	2125,225	0	204,494	204,494	99,728	0	0	0	0	0	0	0
15:23:37	-287,939	2222,648	12,968	12,89	10,644	7,449	8,699	21,3	959,124	24,748	2125,323	0	204,494	204,494	99,728	0	0	0	0	0	0	0
15:23:37	-345,751	2219,19	12,773	12,695	10,635	7,414	8,674	21,3	959,124	24,748	2125,417	0	204,494	204,494	99,728	0	0	0	0	0	0	0
15:23:37	-287,939	2216,311	12,627	12,5	10,627	7,384	8,649	21,3	959,124	24,748	2125,508	0	204,494	204,494	99,728	0	0	0	0	0	0	0
15:23:37	-343,408	2212,877	12,431	12,353	10,618	7,349	8,623	21,3	959,124	24,748	2125,595	0	204,494	204,494	99,728	0	0	0	0	0	0	0
15:23:37	-170,971	2211,167	12,431	12,158	10,608	7,331	8,598	21,3	959,124	24,748	2125,681	0	204,494	204,494	99,728	0	0	0	0	0	0	0
15:23:37	-241,992	2208,747	12,431	12,158	10,594	7,306	8,573	21,3	959,124	24,748	2125,764	0	204,494	204,494	99,728	0	0	0	0	0	0	0
15:23:37	-241,113	2206,336	12,431	12,256	10,58	7,281	8,547	21,3	959,124	24,748	2125,844	0	204,494	204,494	99,728	0	0	0	0	0	0	0
15:23:37	-206,005	2204,276	12,48	12,353	10,566	7,26	8,522	21,3	959,124	24,748	2125,923	0	204,494	204,494	99,728	0	0	0	0	0	0	0
15:23:37	-296,337	2201,313	12,431	12,353	10,552	7,23	8,497	21,3	959,124	24,748	2125,998	0	204,494	204,494	99,728	0	0	0	0	0	0	0
15:23:37	-240,38	2198,909	12,48	12,353	10,536	7,205	8,471	21,3	959,124	24,748	2126,071	0	204,494	204,494	99,728	0	0	0	0	0	0	0
15:23:37	-215,893	2196,75	12,529	12,353	10,521	7,182	8,446	21,3	959,124	24,748	2126,142	0	204,494	204,494	99,728	0	0	0	0	0	0	0
15:23:37	-288,745	2193,862	12,48	12,353	10,507	7,153	8,421	21,2	961,014	24,748	2126,21	0	204,494	204,494	99,728	0	0	0	0	0	0	0
15:23:37	-185,156	2192,011	12,48	12,256	10,497	7,134	8,396	21,2	961,014	24,748	2126,275	0	204,494	204,494	99,728	0	0	0	0	0	0	0
15:23:37	-271,582	2189,295	12,431	12,256	10,484	7,106	8,37	21,2	961,014	24,748	2126,338	0	204,494	204,494	99,728	0	0	0	0	0	0	0
15:23:37	-222,607	2187,069	12,431	12,256	10,471	7,083	8,345	21,2	961,014	24,748	2126,399	0	204,494	204,494	99,728	0	0	0	0	0	0	0
15:23:37	-269,873	2184,37	12,334	12,158	10,461	7,055	8,32	21,2	961,014	24,748	2126,456	0	204,494	204,494	99,728	0	0	0	0	0	0	0
15:23:37	-221,533	2182,155	12,334	12,256	10,449	7,032	8,294	21,2	961,014	24,748	2126,512	0	204,494	204,494	99,728	0	0	0	0	0	0	0
15:23:37	-222,998	2179,925	12,285	12,158	10,439	7,009	8,269	21,2	961,014	24,748	2126,566	0	204,494	204,494	99,728	0	0	0	0	0	0	0
15:23:37	-176,416	2178,161	12,285	12,109	10,429	6,991	8,244	21,2	961,014	24,748	2126,617	0	204,494	204,494	99,728	0	0	0	0	0	0	0
15:23:37	-296,777	2175,193	12,138	12,06	10,42	6,96	8,219	21,2	961,014	24,748	2126,666	0	204,494	204,494	99,728	0	0	0	0	0	0	0
15:23:37	-294,75	2172,245	11,992	11,816	10,411	6,93	8,194	21,2	961,014	24,748	2126,711	0	204,494	204,494	99,728	0	0	0	0	0	0	0
15:23:37	-186,279	2170,383	11,943	11,718	10,403	6,911	8,169	21,2	961,014	24,748	2126,755	0	204,591	204,591	99,728	0	0	0	0	0	0	0
15:23:37	-269,409	2167,689	11,845	11,718	10,392	6,883	8,143	21,2	961,014	24,748	2126,796	0	204,591	204,591	99,728	0	0	0	0	0	0	0
15:23:37	-301,293	2164,676	11,65	11,572	10,386	6,852	8,118	21,2	961,014	24,748	2126,834	0	204,591	204,591	99,728	0	0	0	0	0	0	0
15:23:37	-176,147	2162,914	11,504	11,425	10,383	6,834	8,093	21,2	961,014	24,748	2126,87	0	204,591	204,591	99,728	0	0	0	0	0	0	0
15:23:37	-203,393	2160,88	11,455	11,425	10,374	6,813	8,068	21,2	961,014	24,748	2126,904	0	204,591	204,591	99,728	0	0	0	0	0	0	0
15:23:37	-103,344	2159,847	11,601	11,572	10,361	6,802	8,043	21,2	961,014	24,748	2126,937	0	204,591	204,591	99,728	0	0	0	0	0	0	0
15:23:37	-192,138	2157,925	11,65	11,621	10,347	6,782	8,018	21,2	961,014	24,748	2126,968	0	204,591	204,591	99,728	0	0	0	0	0	0	0
15:23:37	-40,722	2157,518	11,845	11,718	10,335	6,778	7,994	21,2	961,014	24,748	2126,999	0	204,591	204,591	99,728	0	0	0	0	0	0	0
15:23:37	-161,376	2155,904	11,845	11,718	10,326	6,761	7,97	21,2	961,014	24,748	2127,028	0	204,591	204,591	99,728	0	0	0	0	0	0	0
15:23:37	-251,977	2153,385	11,748	11,621	10,316	6,735	7,946	21,2	961,014	24,748	2127,054	0	204,591	204,591	99,728	0	0	0	0	0	0	0
15:23:37	-144,067	2151,944	11,748	11,572	10,308	6,721	7,922	21,2	961,014	24,748	2127,079	0	204,591	204,591	99,728	0	0	0	0	0	0	0
15:23:37	-216,845	2149,776	11,601	11,523	10,304	6,698	7,898	21,2	961,014	24,748	2127,102	0	204,591	204,591	99,728	0	0	0	0	0	0	0
15:23:37	-263,208	2147,143	11,406	11,377	10,299	6,671	7,873	21,2	961,014	24,748	2127,122	0	204,591	204,591	99,728	0	0	0	0	0	0	0
15:23:37	-152,124	2145,622	11,259	11,23	10,298	6,655	7,85	21,2	961,014	24,748	2127,141	0	204,591	204,591	99,728	0	0	0	0	0	0	0
15:23:37	-216,65	2143,456	11,113	11,181	10,294	6,633	7,826	21,2	961,014	24,748	2127,157	0	204,591	204,591	99,728	0	0	0	0	0	0	0
15:23:37	-103,027	2142,425	11,162	11,084	10,285	6,622	7,802	21,2	961,014	24,748	2127,172	0	204,591	204,591	99,728	0	0	0	0	0	0	0
15:23:37	-96,63	2141,459	11,162	11,181	10,28	6,612	7,779	21,2	961,014	24,748	2127,187	0	204,591	204,591	99,728	0	0	0	0	0	0	0
15:23:37	-132,202	2140,137	11,162	11,181	10,272	6,599	7,756	21,2	961,014	24,748	2127,2	0	204,591	204,591	99,728	0	0	0	0	0	0	0
15:23:37	-128,051	2138,857	11,113	11,181	10,267	6,586	7,733	21,2	961,014	24,748	2127,211	0	204,591	204,591	99,728	0	0	0	0	0	0	0
15:23:37	-97,705	2137,88	11,113	11,084	10,262	6,576	7,71	21,2	961,014	24,748	2127,222	0	204,591	204,591	99,728	0	0	0	0	0	0	0
15:23:38	-212,036	2135,759	11,015	11,035	10,255	6,554	7,687	21,2	961,014	24,748	2127,231	0	204,591	204,591	99,728	0	0	0	0	0	0	0
15:23:38	-96,63	2134,793	11,015	11,035	10,249	6,544	7,665	21,2	961,014	24,748	2127,238	0	204,591	204,591	99,728	0	0	0	0	0	0	0
15:23:38	-69,873	2134,094	11,015	11,035	10,245	6,537	7,643	21,2	961,014	24,748	2127,245	0	204,591	204,591	99,728	0	0	0	0	0	0	0
15:23:38	-113,916	2132,955	10,966	10,937	10,242	6,525	7,621	21,2	961,014	24,748	2127,251	0	204,591	204,591	99,728	0	0	0	0	0	0	0
15:23:38	-114,111	2131,814	10,918	10,888	10,238	6,513	7,599	21,2	961,014	24,748	2127,255	0	204,591	204,591	99,728	0	0	0	0	0	0	0
15:23:38	-84,814	2130,966	10,918	10,888	10,233	6,504	7,578	21,2	961,014	24,748	2127,259	0	204,591	204,591	99,728	0	0	0	0	0	0	0
15:23:38	-83,74	2130,128	10,918	10,888	10,228	6,496	7,556	21,2	961,014	24,748	2127,262	0	204,591	204,591	99,728	0	0	0	0	0	0	0
15:23:38	-84,838	2129,28	10,918	10,888	10,223	6,487	7,536	21,2	961,014	24,748	2127,264	0	204,591	204,591	99,728	0	0	0	0	0	0	0
15:23:38	-84,985	2128,43	10,918	10,888	10,218	6,478	7,515	21,2	961,014	24,748	2127,265	0	204,591	204,591	99,728	0	0	0	0	0	0	0
15:23:38	-70,751	2127,723	10,918	10,888	10,214	6,471	7,494	21,2	961,014	24,748	2127,265	0	204,591	204,591	99,728	0	0	0	0	0	0	0
15:23:38	-26,928	2127,453	10,918	10,84	10,213	6,468	7,474	21,2	961,014	24,748	2127,266	0	204,591	204,591	99,728	0	0	0	0	0	0	0
15:23:38	-84,814	2126,605	10,918	10,937	10,208	6,459	7,454	21,2	961,014	24,748	2126,605	0	204,591	204,591	99,728	0	0	0	0	0	0	0
15:23:38	-86,889	2125,736	10,966	10,937	10,201	6,45	7,435	21,2	961,014	24,748	2125,736	0	204,591	204,591	99,728	0	0	0	0	0	0	0
15:23:38	-13,916	2125,597	10,966	10,888	10,2	6,449	7,415	21,2	961,014	24,748	2125,597	0	204,591	204,591	99,728	0	0	0	0	0	0	0
15:23:38	-207,714	2123,52	10,82	10,888	10,196	6,428	7,396	21,2	961,014	24,748	2123,52	0	204,591	204,591	99,728	0	0	0	0	0	0	0
15:23:38	-14,062	2123,379	10,82	10,84	10,195	6,426	7,377	21,2	961,014	24,748	2123,379	0	204,591	204,591	99,728	0	0	0	0	0	0	0
15:23:38	-135,717	2122,022	10,673	10,742	10,195	6,412	7,358	21,2	961,014	24,748	2122,022	0	204,591	204,591	99,728	0	0	0	0	0	0	0
15:23:38	-71,777	2121,304	10,673	10,693	10,191	6,405	7,339	21,2	961,014	24,748	2121,304	0	204,591	204,591	99,728	0	0	0	0	0	0	0
15:23:38	-135,644	2119,948	10,527	10,595	10,191	6,391	7,321	21,2	961,014	24,748	2119,948	0	204,591	204,591	99,728	0	0	0	0	0	0	0
15:23:38	-45,214	2119,496	10,478	10,498	10,191	6,386	7,302	21,2	961,014	24,748	2119,496	0	204,591	204,591	99,728	0	0	0	0	0	0	0
15:23:38	0	2119,496	10,478	10,4	10,191	6,386	7,284	21,2	961,014	24,748	2119,496	0	204,591	204,591	99,728	0	0	0	0	0	0	0
15:23:38	-87,036	2118,625	10,478	10,498	10,186	6,377	7,267	21,2	961,014	24,748	2118,625	0	204,591	204,591	99,728	0	0	0	0	0	0	0
15:23:38	-27,807	2118,347	10,527	10,547	10,182	6,374	7,249	21,2	961,014	24,748	2118,347	0	204,591	204,591	99,728	0	0	0	0	0	0	0
15:23:38	3,491	2118,382	10,625	10,595	10,177	6,375	7,232	21,2	961,014	24,748	2118,347	0	204,591	204,591	99,728	0	0	0	0	0	0	0
15:23:38	-14,794	2118,234	10,771	10,742	10,168	6,373	7,215	21,2	961,014	24,748	2118,234	0	204,591	204,591	99,728	0	0	0	0	0	0	0
15:23:38	-41,723	2117,817	10,82	10,84	10,163	6,369	7,199	21,2	961,014	24,748	2117,817	0	204,591	204,591	99,728	0	0	0	0	0	0	0
15:23:38	-57,006	2117,247	10,771	10,742	10,163	6,363	7,182	21,2	961,014	24,748	2117,247	0	204,591	204,591	99,728	0	0	0	0	0	0	0
15:23:38	-42,919	2116,818	10,82	10,84	10,158	6,358	7,166	21,2	961,014	24,748	2116,818	0	204,591	204,591	99,728	0	0	0	0	0	0	0
15:23:38	-147,387	2115,344	10,673	10,693	10,157	6,343	7,15	21,2	961,014	24,748	2115,344	0	204,591	204,591	99,728	0	0	0	0	0	0	0
15:23:38	-109,57	2114,248	10,625	10,693	10,153	6,332	7,134	21,2	961,014	24,748	2114,248	0	204,591	204,591	99,728	0	0	0	0	0	0	0
15:23:38	-90,356	2113,345	10,527	10,547	10,153	6,323	7,118	21,2	961,014	24,748	2113,345	0	204,591	204,591	99,728	0	0	0	0	0	0	0
15:23:38	-45,166	2112,893	10,478	10,498	10,153	6,318	7,102	21,2	961,014	24,748	2112,893	0	204,591	204,591	99,728	0	0	0	0	0	0	0
15:23:38	0	2112,893	10,478	10,547	10,153	6,318	7,087	21,2	961,014	24,748	2112,893	0	204,591	204,591	99,728	0	0	0	0	0	0	0
15:23:38	-11,816	2112,775	10,478	10,498	10,153	6,317	7,072	21,2	961,014	24,748	2112,775	0	204,591	204,591	99,728	0	0	0	0	0	0	0
15:23:38	-76,318	2112,012	10,478	10,498	10,148	6,309	7,057	21,2	961,014	24,748	2112,012	0	204,591	204,591	99,728	0	0	0	0	0	0	0
15:23:38	-32,08	2111,691	10,527	10,498	10,144	6,306	7,042	21,2	961,014	24,748	2111,691	0	204,591	204,591	99,728	0	0	0	0	0	0	0
15:23:38	-10,717	2111,584	10,527	10,547	10,143	6,304	7,028	21,2	961,014	24,748	2111,584	0	204,591	204,591	99,728	0	0	0	0	0	0	0
15:23:38	-65,429	2110,929	10,527	10,547	10,14	6,298	7,013	21,2	961,014	24,748	2110,929	0	204,591	204,591	99,728	0	0	0	0	0	0	0
15:23:38	-10,766	2110,822	10,527	10,547	10,139	6,297	6,999	21,2	961,014	24,748	2110,822	0	204,591	204,591	99,728	0	0	0	0	0	0	0
15:23:38	10,839	2110,93	10,625	10,547	10,134	6,298	6,985	21,2	961,014	24,748	2110,822	0	204,591	204,591	99,728	0	0	0	0	0	0	0
15:23:38	-10,742	2110,823	10,625	10,595	10,134	6,297	6,972	21,2	961,014	24,748	2110,822	0	204,591	204,591	99,728	0	0	0	0	0	0	0
15:23:38	-77,392	2110,049	10,625	10,595	10,129	6,289	6,959	21,2	961,014	24,748	2110,049	0	204,591	204,591	99,728	0	0	0	0	0	0	0
15:23:38	-68,603	2109,363	10,625	10,693	10,125	6,282	6,945	21,2	961,014	24,748	2109,363	0	204,591	204,591	99,728	0	0	0	0	0	0	0
15:23:38	34,423	2109,707	10,673	10,595	10,125	6,285	6,932	21,2	961,014	24,748	2109,363	0	204,591	204,591	99,728	0	0	0	0	0	0	0
15:23:38	-122,558	2108,481	10,625	10,595	10,12	6,273	6,919	21,2	961,014	24,748	2108,481	0	204,591	204,591	99,728	0	0	0	0	0	0	0
15:23:38	-90,307	2107,578	10,527	10,595	10,12	6,263	6,907	21,2	961,014	24,748	2107,578	0	204,591	204,591	99,728	0	0	0	0	0	0	0
15:23:38	-45,166	2107,127	10,478	10,498	10,12	6,259	6,894	21,2	961,014	24,748	2107,127	0	204,591	204,591	99,728	0	0	0	0	0	0	0
15:23:38	-45,117	2106,675	10,429	10,498	10,12	6,254	6,881	21,2	961,014	24,748	2106,675	0	204,591	204,591	99,728	0	0	0	0	0	0	0
15:23:38	-34,179	2106,334	10,478	10,4	10,116	6,25	6,869	21,2	961,014	24,748	2106,334	0	204,591	204,591	99,728	0	0	0	0	0	0	0
15:23:38	-45,141	2105,882	10,429	10,4	10,116	6,246	6,857	21,2	961,014	24,748	2105,882	0	204,591	204,591	99,728	0	0	0	0	0	0	0
15:23:38	-159,033	2104,292	10,332	10,498	10,112	6,229	6,844	21,2	961,014	24,748	2104,292	0	204,591	204,591	99,728	0	0	0	0	0	0	0
15:23:38	80,59	2105,098	10,429	10,4	10,112	6,238	6,833	21,2	961,014	24,748	2104,293	0	204,591	204,591	99,728	0	0	0	0	0	0	0
15:23:38	-90,283	2104,195	10,332	10,4	10,112	6,228	6,821	21,2	961,014	24,748	2104,195	0	204,591	204,591	99,728	0	0	0	0	0	0	0
15:23:38	-45,117	2103,744	10,283	10,205	10,112	6,224	6,809	21,2	961,014	24,748	2103,744	0	204,591	204,591	99,728	0	0	0	0	0	0	0
15:23:38	45,117	2104,195	10,332	10,205	10,112	6,228	6,798	21,2	961,014	24,748	2103,744	0	204,591	204,591	99,728	0	0	0	0	0	0	0
15:23:38	-80,541	2103,39	10,332	10,351	10,107	6,22	6,786	21,2	961,014	24,748	2103,39	0	204,591	204,591	99,728	0	0	0	0	0	0	0
15:23:38	-54,785	2102,842	10,283	10,351	10,106	6,214	6,775	21,2	961,014	24,748	2102,842	0	204,591	204,591	99,728	0	0	0	0	0	0	0
15:23:38	-25,561	2102,586	10,332	10,4	10,102	6,212	6,764	21,2	961,014	24,748	2102,586	0	204,591	204,591	99,728	0	0	0	0	0	0	0
15:23:38	81,591	2103,402	10,429	10,4	10,102	6,22	6,753	21,2	961,014	24,748	2102,587	0	204,591	204,591	99,728	0	0	0	0	0	0	0
15:23:38	-35,424	2103,048	10,478	10,498	10,097	6,216	6,743	21,2	961,014	24,748	2102,587	0	204,591	204,591	99,728	0	0	0	0	0	0	0
15:23:38	-27,88	2102,769	10,527	10,547	10,093	6,214	6,732	21,2	961,014	24,748	2102,587	0	204,591	204,591	99,728	0	0	0	0	0	0	0
15:23:38	-8,618	2102,683	10,527	10,547	10,093	6,213	6,722	21,2	961,014	24,748	2102,587	0	204,591	204,591	99,728	0	0	0	0	0	0	0
15:23:38	-45,141	2102,231	10,478	10,498	10,093	6,208	6,712	21,2	961,014	24,748	2102,231	0	204,591	204,591	99,728	0	0	0	0	0	0	0
15:23:38	0	2102,231	10,478	10,498	10,093	6,208	6,702	21,2	961,014	24,748	2102,231	0	204,591	204,591	99,728	0	0	0	0	0	0	0
15:23:38	-45,092	2101,78	10,429	10,4	10,093	6,203	6,692	21,2	961,014	24,748	2101,78	0	204,591	204,591	99,728	0	0	0	0	0	0	0
15:23:38	-81,591	2100,964	10,429	10,4	10,088	6,195	6,683	21,2	961,014	24,748	2100,964	0	204,591	204,591	99,728	0	0	0	0	0	0	0
15:23:38	0	2100,964	10,429	10,4	10,088	6,195	6,673	21,2	961,014	24,748	2100,965	0	204,591	204,591	99,728	0	0	0	0	0	0	0
15:23:38	0	2100,964	10,429	10,4	10,088	6,195	6,664	21,2	961,014	24,748	2100,964	0	204,591	204,591	99,728	0	0	0	0	0	0	0
15:23:38	-90,234	2100,062	10,332	10,351	10,088	6,186	6,654	21,2	961,014	24,748	2100,062	0	204,591	204,591	99,728	0	0	0	0	0	0	0
15:23:38	-45,092	2099,611	10,283	10,351	10,088	6,181	6,645	21,2	961,014	24,748	2099,611	0	204,591	204,591	99,728	0	0	0	0	0	0	0
15:23:38	0	2099,611	10,283	10,302	10,088	6,181	6,636	21,1	959,124	24,748	2099,611	0	204,591	204,591	99,728	0	0	0	0	0	0	0
15:23:38	-77,197	2098,839	10,283	10,205	10,083	6,173	6,627	21,1	959,124	24,748	2098,839	0	204,591	204,591	99,728	0	0	0	0	0	0	0
15:23:38	45,092	2099,29	10,332	10,4	10,083	6,178	6,618	21,1	959,124	24,748	2098,84	0	204,591	204,591	99,728	0	0	0	0	0	0	0
15:23:38	8,642	2099,377	10,429	10,4	10,079	6,179	6,61	21,1	959,124	24,748	2098,84	0	204,591	204,591	99,728	0	0	0	0	0	0	0
15:23:38	-8,422	2099,292	10,429	10,498	10,078	6,178	6,601	21,1	959,124	24,748	2098,841	0	204,591	204,591	99,728	0	0	0	0	0	0	0
15:23:38	-30,2	2098,99	10,478	10,4	10,074	6,175	6,593	21,1	959,124	24,748	2098,841	0	204,591	204,591	99,728	0	0	0	0	0	0	0
15:23:38	-7,373	2098,917	10,478	10,498	10,074	6,174	6,584	21,1	959,124	24,748	2098,841	0	204,591	204,591	99,728	0	0	0	0	0	0	0
15:23:38	0	2098,917	10,478	10,4	10,074	6,174	6,576	21,1	959,124	24,748	2098,842	0	204,591	204,591	99,728	0	0	0	0	0	0	0
15:23:38	-45,117	2098,465	10,429	10,4	10,074	6,169	6,568	21,1	959,124	24,748	2098,465	0	204,591	204,591	99,728	0	0	0	0	0	0	0
15:23:38	-90,234	2097,563	10,332	10,351	10,074	6,16	6,56	21,1	959,124	24,748	2097,563	0	204,591	204,591	99,728	0	0	0	0	0	0	0
15:23:38	14,965	2097,713	10,429	10,351	10,069	6,161	6,553	21,1	959,124	24,748	2097,563	0	203,275	203,275	99,723	0	0	0	0	0	0	0
15:23:38	0	2097,713	10,429	10,351	10,069	6,161	6,545	21,1	959,124	24,748	2097,563	0	203,275	203,275	99,723	0	0	0	0	0	0	0
15:23:38	-97,631	2096,736	10,332	10,351	10,069	6,151	6,537	21,1	959,124	24,748	2096,736	0	203,275	203,275	99,723	0	0	0	0	0	0	0
15:23:38	-45,092	2096,285	10,283	10,302	10,069	6,147	6,53	21,1	959,124	24,748	2096,285	0	203,275	203,275	99,723	0	0	0	0	0	0	0
15:23:38	-90,209	2095,383	10,185	10,205	10,069	6,137	6,522	21,1	959,124	24,748	2095,383	0	203,275	203,275	99,723	0	0	0	0	0	0	0
15:23:38	14,941	2095,533	10,283	10,302	10,065	6,139	6,514	21,1	959,124	24,748	2095,383	0	203,275	203,275	99,723	0	0	0	0	0	0	0
15:23:38	-7,397	2095,459	10,283	10,302	10,064	6,138	6,507	21,1	959,124	24,748	2095,383	0	203,275	203,275	99,723	0	0	0	0	0	0	0
15:23:38	-135,302	2094,106	10,136	10,205	10,064	6,124	6,5	21,1	959,124	24,748	2094,106	0	203,275	203,275	99,723	0	0	0	0	0	0	0
15:23:38	0	2094,106	10,136	10,205	10,064	6,124	6,492	21,1	959,124	24,748	2094,106	0	203,275	203,275	99,723	0	0	0	0	0	0	0
15:23:38	135,302	2095,459	10,283	10,302	10,064	6,138	6,485	21,1	959,124	24,748	2094,107	0	203,275	203,275	99,723	0	0	0	0	0	0	0
15:23:38	-165,258	2093,806	10,185	10,205	10,06	6,121	6,478	21,1	959,124	24,748	2093,806	0	203,275	203,275	99,723	0	0	0	0	0	0	0
15:23:38	0	2093,806	10,185	10,205	10,06	6,121	6,471	21,1	959,124	24,748	2093,806	0	203,275	203,275	99,723	0	0	0	0	0	0	0
15:23:38	0	2093,806	10,185	10,205	10,06	6,121	6,464	21,1	959,124	24,748	2093,806	0	203,275	203,275	99,723	0	0	0	0	0	0	0
15:23:38	82,592	2094,632	10,283	10,156	10,059	6,13	6,458	21,1	959,124	24,748	2093,807	0	203,275	203,275	99,723	0	0	0	0	0	0	0
15:23:38	0	2094,632	10,283	10,302	10,059	6,13	6,451	21,1	959,124	24,748	2093,808	0	203,275	203,275	99,723	0	0	0	0	0	0	0
15:23:38	-75,073	2093,881	10,283	10,205	10,055	6,122	6,445	21,1	959,124	24,748	2093,808	0	203,275	203,275	99,723	0	0	0	0	0	0	0
15:23:38	0	2093,881	10,283	10,302	10,055	6,122	6,438	21,1	959,124	24,748	2093,808	0	203,275	203,275	99,723	0	0	0	0	0	0	0
15:23:38	45,068	2094,332	10,332	10,351	10,055	6,127	6,432	21,1	959,124	24,748	2093,808	0	203,275	203,275	99,723	0	0	0	0	0	0	0
15:23:38	-45,068	2093,881	10,283	10,302	10,055	6,122	6,426	21,1	959,124	24,748	2093,808	0	203,275	203,275	99,723	0	0	0	0	0	0	0
15:23:38	-142,822	2092,453	10,136	10,156	10,055	6,107	6,42	21,1	959,124	24,748	2092,453	0	203,275	203,275	99,723	0	0	0	0	0	0	0
15:23:38	45,068	2092,904	10,185	10,205	10,055	6,112	6,414	21,1	959,124	24,748	2092,454	0	203,275	203,275	99,723	0	0	0	0	0	0	0
15:23:39	-77,368	2092,13	10,185	10,205	10,05	6,104	6,408	21,1	959,124	24,748	2092,13	0	203,275	203,275	99,723	0	0	0	0	0	0	0
15:23:39	0	2092,13	10,185	10,302	10,05	6,104	6,402	21,1	959,124	24,748	2092,13	0	203,275	203,275	99,723	0	0	0	0	0	0	0
15:23:39	-45,068	2091,679	10,136	10,205	10,05	6,099	6,396	21,1	959,124	24,748	2091,679	0	203,275	203,275	99,723	0	0	0	0	0	0	0
15:23:39	0	2091,679	10,136	10,156	10,05	6,099	6,39	21,1	959,124	24,748	2091,679	0	203,275	203,275	99,723	0	0	0	0	0	0	0
15:23:39	-7,397	2091,606	10,136	10,058	10,05	6,099	6,384	21,1	959,124	24,748	2091,606	0	203,275	203,275	99,723	0	0	0	0	0	0	0
15:23:39	-76,342	2090,842	10,136	10,058	10,046	6,091	6,379	21,1	959,124	24,748	2090,842	0	203,275	203,275	99,723	0	0	0	0	0	0	0
15:23:39	0	2090,842	10,136	10,156	10,046	6,091	6,373	21,1	959,124	24,748	2090,842	0	203,275	203,275	99,723	0	0	0	0	0	0	0
15:23:39	-7,373	2090,768	10,136	10,058	10,045	6,09	6,367	21,1	959,124	24,748	2090,768	0	203,275	203,275	99,723	0	0	0	0	0	0	0
15:23:39	-90,112	2089,867	10,039	10,058	10,045	6,081	6,362	21,1	959,124	24,748	2089,867	0	203,275	203,275	99,723	0	0	0	0	0	0	0
15:23:39	12,744	2089,995	10,136	10,156	10,041	6,082	6,356	21,1	959,124	24,748	2089,867	0	203,275	203,275	99,723	0	0	0	0	0	0	0
15:23:39	51,513	2090,51	10,283	10,205	10,036	6,087	6,351	21,1	959,124	24,748	2089,868	0	203,275	203,275	99,723	0	0	0	0	0	0	0
15:23:39	-38,598	2090,124	10,332	10,302	10,031	6,083	6,346	21,1	959,124	24,748	2089,868	0	203,275	203,275	99,723	0	0	0	0	0	0	0
15:23:39	0	2090,124	10,332	10,351	10,031	6,083	6,341	21,1	959,124	24,748	2089,868	0	203,275	203,275	99,723	0	0	0	0	0	0	0
15:23:39	-124,584	2088,878	10,283	10,156	10,027	6,07	6,335	21,1	959,124	24,748	2088,878	0	203,275	203,275	99,723	0	0	0	0	0	0	0
15:23:39	-96,459	2087,913	10,185	10,156	10,026	6,06	6,33	21,1	959,124	24,748	2087,913	0	203,275	203,275	99,723	0	0	0	0	0	0	0
15:23:39	0	2087,913	10,185	10,156	10,026	6,06	6,325	21,1	959,124	24,748	2087,913	0	203,275	203,275	99,723	0	0	0	0	0	0	0
15:23:39	-45,043	2087,463	10,136	10,058	10,026	6,056	6,319	21,1	959,124	24,748	2087,463	0	203,275	203,275	99,723	0	0	0	0	0	0	0
15:23:39	-168,554	2085,777	10,039	10,058	10,022	6,038	6,314	21,1	959,124	24,748	2085,777	0	203,275	203,275	99,723	0	0	0	0	0	0	0
15:23:39	-6,298	2085,714	10,039	10,009	10,022	6,038	6,309	21,1	959,124	24,748	2085,714	0	203,275	203,275	99,723	0	0	0	0	0	0	0
15:23:39	0	2085,714	10,039	10,009	10,022	6,038	6,303	21,1	959,124	24,748	2085,714	0	203,275	203,275	99,723	0	0	0	0	0	0	0
15:23:39	-78,417	2084,93	10,039	10,058	10,017	6,03	6,298	21,1	959,124	24,748	2084,93	0	203,275	203,275	99,723	0	0	0	0	0	0	0
15:23:39	4,272	2084,973	10,136	10,058	10,012	6,03	6,293	21,1	959,124	24,748	2084,93	0	203,275	203,275	99,723	0	0	0	0	0	0	0
15:23:39	-90,063	2084,072	10,039	10,009	10,012	6,021	6,287	21,1	959,124	24,748	2084,072	0	203,275	203,275	99,723	0	0	0	0	0	0	0
15:23:39	5,126	2084,124	10,136	10,058	10,007	6,021	6,282	21,1	959,124	24,748	2084,072	0	203,275	203,275	99,723	0	0	0	0	0	0	0
15:23:39	0	2084,124	10,136	10,156	10,007	6,021	6,277	21,1	959,124	24,748	2084,072	0	203,275	203,275	99,723	0	0	0	0	0	0	0
15:23:39	-135,107	2082,773	9,99	10,009	10,007	6,007	6,272	21,1	959,124	24,748	2082,773	0	203,275	203,275	99,723	0	0	0	0	0	0	0
15:23:39	0	2082,773	9,99	9,961	10,007	6,007	6,266	21,1	959,124	24,748	2082,773	0	203,275	203,275	99,723	0	0	0	0	0	0	0
15:23:39	-80,346	2081,969	9,99	10,009	10,003	5,999	6,261	21,1	959,124	24,748	2081,969	0	203,275	203,275	99,723	0	0	0	0	0	0	0
15:23:39	38,525	2082,354	10,039	10,058	10,002	6,003	6,256	21,1	959,124	24,748	2081,97	0	203,275	203,275	99,723	0	0	0	0	0	0	0
15:23:39	-79,467	2081,56	10,039	10,058	9,998	5,995	6,251	21,1	959,124	24,748	2081,56	0	203,275	203,275	99,723	0	0	0	0	0	0	0
15:23:39	0	2081,56	10,039	10,009	9,998	5,995	6,246	21,1	959,124	24,748	2081,56	0	203,275	203,275	99,723	0	0	0	0	0	0	0
15:23:39	0	2081,56	10,039	10,058	9,998	5,995	6,241	21,1	959,124	24,748	2081,56	0	203,275	203,275	99,723	0	0	0	0	0	0	0
15:23:39	49,267	2082,052	10,185	10,156	9,993	6	6,236	21,1	959,124	24,748	2081,56	0	203,275	203,275	99,723	0	0	0	0	0	0	0
15:23:39	0	2082,052	10,185	10,156	9,993	6	6,232	21,1	959,124	24,748	2081,561	0	203,275	203,275	99,723	0	0	0	0	0	0	0
15:23:39	-126,611	2080,786	10,136	10,009	9,988	5,987	6,227	21,1	959,124	24,748	2080,786	0	203,275	203,275	99,723	0	0	0	0	0	0	0
15:23:39	0	2080,786	10,136	10,058	9,988	5,987	6,222	21,1	959,124	24,748	2080,786	0	203,275	203,275	99,723	0	0	0	0	0	0	0
15:23:39	-135,058	2079,436	9,99	9,961	9,988	5,973	6,217	21,1	959,124	24,748	2079,436	0	203,275	203,275	99,723	0	0	0	0	0	0	0
15:23:39	0	2079,436	9,99	9,863	9,988	5,973	6,213	21,1	959,124	24,748	2079,436	0	203,275	203,275	99,723	0	0	0	0	0	0	0
15:23:39	0	2079,436	9,99	9,863	9,988	5,973	6,208	21,1	959,124	24,748	2079,436	0	203,275	203,275	99,723	0	0	0	0	0	0	0
15:23:39	0	2079,436	9,99	9,814	9,988	5,973	6,203	21,1	959,124	24,748	2079,436	0	203,275	203,275	99,723	0	0	0	0	0	0	0
15:23:39	-129,736	2078,138	9,941	9,814	9,984	5,96	6,198	21,1	959,124	24,748	2078,138	0	203,275	203,275	99,723	0	0	0	0	0	0	0
15:23:39	44,995	2078,588	9,99	10,009	9,984	5,964	6,194	21,1	959,124	24,748	2078,139	0	203,275	203,275	99,723	0	0	0	0	0	0	0
15:23:39	44,995	2079,038	10,039	10,009	9,984	5,969	6,189	21,1	959,124	24,748	2078,139	0	203,275	203,275	99,723	0	0	0	0	0	0	0
15:23:39	-44,995	2078,588	9,99	9,863	9,984	5,964	6,185	21,1	959,124	24,748	2078,14	0	203,275	203,275	99,723	0	0	0	0	0	0	0
15:23:39	-36,572	2078,222	10,039	9,961	9,979	5,961	6,181	21,1	959,124	24,748	2078,14	0	203,275	203,275	99,723	0	0	0	0	0	0	0
15:23:39	0	2078,222	10,039	10,009	9,979	5,961	6,176	21,1	959,124	24,748	2078,14	0	203,275	203,275	99,723	0	0	0	0	0	0	0
15:23:39	-4,223	2078,18	10,039	9,961	9,979	5,96	6,172	21,1	959,124	24,748	2078,14	0	203,275	203,275	99,723	0	0	0	0	0	0	0
15:23:39	4,223	2078,222	10,039	9,961	9,979	5,961	6,168	21,1	959,124	24,748	2078,14	0	203,275	203,275	99,723	0	0	0	0	0	0	0
15:23:39	0	2078,222	10,039	10,009	9,979	5,961	6,164	21,1	959,124	24,748	2078,14	0	203,275	203,275	99,723	0	0	0	0	0	0	0
15:23:39	0	2078,222	10,039	9,961	9,979	5,961	6,16	21,1	959,124	24,748	2078,14	0	203,275	203,275	99,723	0	0	0	0	0	0	0
15:23:39	-90,014	2077,322	9,941	9,814	9,979	5,951	6,156	21,1	959,124	24,748	2077,322	0	203,275	203,275	99,723	0	0	0	0	0	0	0
15:23:39	-89,99	2076,422	9,843	9,716	9,979	5,942	6,152	21,1	959,124	24,748	2076,422	0	203,275	203,275	99,723	0	0	0	0	0	0	0
15:23:39	85,791	2077,28	9,941	9,814	9,979	5,951	6,148	21,1	959,124	24,748	2076,423	0	203,275	203,275	99,723	0	0	0	0	0	0	0
15:23:39	-36,572	2076,915	9,99	9,961	9,974	5,947	6,144	21,1	959,124	24,748	2076,424	0	203,275	203,275	99,723	0	0	0	0	0	0	0
15:23:39	-45,019	2076,464	9,941	9,863	9,974	5,942	6,14	21,1	959,124	24,748	2076,424	0	203,275	203,275	99,723	0	0	0	0	0	0	0
15:23:39	-89,965	2075,565	9,843	9,814	9,974	5,933	6,136	21,1	959,124	24,748	2075,565	0	203,275	203,275	99,723	0	0	0	0	0	0	0
15:23:39	89,965	2076,464	9,941	9,863	9,974	5,942	6,132	21,1	959,124	24,748	2075,566	0	203,275	203,275	99,723	0	0	0	0	0	0	0
15:23:39	45,019	2076,915	9,99	10,009	9,974	5,947	6,128	21,1	959,124	24,748	2075,567	0	203,275	203,275	99,723	0	0	0	0	0	0	0
15:23:39	0	2076,915	9,99	9,961	9,974	5,947	6,125	21,1	959,124	24,748	2075,568	0	203,275	203,275	99,723	0	0	0	0	0	0	0
15:23:39	0	2076,915	9,99	9,961	9,974	5,947	6,121	21,1	959,124	24,748	2075,57	0	203,275	203,275	99,723	0	0	0	0	0	0	0
15:23:39	-45,019	2076,464	9,941	9,961	9,974	5,942	6,118	21,1	959,124	24,748	2075,571	0	203,275	203,275	99,723	0	0	0	0	0	0	0
15:23:39	-37,646	2076,088	9,99	10,009	9,969	5,939	6,114	21,1	959,124	24,748	2075,571	0	203,275	203,275	99,723	0	0	0	0	0	0	0
15:23:39	0	2076,088	9,99	10,009	9,969	5,939	6,111	21,1	959,124	24,748	2075,572	0	203,275	203,275	99,723	0	0	0	0	0	0	0
15:23:39	-44,97	2075,638	9,941	9,961	9,969	5,934	6,107	21,1	959,124	24,748	2075,572	0	203,275	203,275	99,723	0	0	0	0	0	0	0
15:23:39	0	2075,638	9,941	9,814	9,969	5,934	6,104	21,1	959,124	24,748	2075,572	0	203,275	203,275	99,723	0	0	0	0	0	0	0
15:23:39	0	2075,638	9,941	9,863	9,969	5,934	6,101	21,1	959,124	24,748	2075,572	0	203,275	203,275	99,723	0	0	0	0	0	0	0
15:23:39	0	2075,638	9,941	9,863	9,969	5,934	6,097	21,1	959,124	24,748	2075,572	0	203,275	203,275	99,723	0	0	0	0	0	0	0
15:23:39	-83,691	2074,801	9,941	9,961	9,965	5,925	6,094	21,1	959,124	24,748	2074,801	0	203,275	203,275	99,723	0	0	0	0	0	0	0
15:23:39	0	2074,801	9,941	9,863	9,965	5,925	6,091	21,1	959,124	24,748	2074,801	0	203,275	203,275	99,723	0	0	0	0	0	0	0
15:23:39	-89,941	2073,902	9,843	9,863	9,965	5,916	6,087	21,1	959,124	24,748	2073,902	0	203,275	203,275	99,723	0	0	0	0	0	0	0
15:23:39	0	2073,902	9,843	9,814	9,965	5,916	6,084	21,1	959,124	24,748	2073,902	0	203,275	203,275	99,723	0	0	0	0	0	0	0
15:23:39	89,941	2074,801	9,941	9,961	9,965	5,925	6,081	21,1	959,124	24,748	2073,903	0	203,275	203,275	99,723	0	0	0	0	0	0	0
15:23:39	-89,941	2073,902	9,843	9,814	9,965	5,916	6,078	21,1	959,124	24,748	2073,902	0	203,275	203,275	99,723	0	0	0	0	0	0	0
15:23:39	0	2073,902	9,843	9,814	9,965	5,916	6,074	21,1	959,124	24,748	2073,902	0	203,275	203,275	99,723	0	0	0	0	0	0	0
15:23:39	89,941	2074,801	9,941	9,961	9,965	5,925	6,071	21,1	959,124	24,748	2073,903	0	203,275	203,275	99,723	0	0	0	0	0	0	0
15:23:39	0	2074,801	9,941	9,863	9,965	5,925	6,069	21,1	959,124	24,748	2073,904	0	203,275	203,275	99,723	0	0	0	0	0	0	0
15:23:39	0	2074,801	9,941	9,961	9,965	5,925	6,066	21,1	959,124	24,748	2073,904	0	203,275	203,275	99,723	0	0	0	0	0	0	0
15:23:39	44,995	2075,251	9,99	10,009	9,965	5,93	6,063	21,1	959,124	24,748	2073,906	0	203,275	203,275	99,723	0	0	0	0	0	0	0
15:23:39	-48,168	2074,77	9,941	9,961	9,964	5,925	6,06	21,1	959,124	24,748	2073,907	0	203,275	203,275	99,723	0	0	0	0	0	0	0
15:23:39	3,173	2074,801	9,941	9,961	9,965	5,925	6,058	21,1	959,124	24,748	2073,908	0	202,97	202,97	99,721	0	0	0	0	0	0	0
15:23:39	44,995	2075,251	9,99	10,009	9,965	5,93	6,055	21,1	959,124	24,748	2073,909	0	202,97	202,97	99,721	0	0	0	0	0	0	0
15:23:39	-44,995	2074,801	9,941	9,961	9,965	5,925	6,053	21,1	959,124	24,748	2073,909	0	202,97	202,97	99,721	0	0	0	0	0	0	0
15:23:39	0	2074,801	9,941	9,863	9,965	5,925	6,05	21,1	959,124	24,748	2073,91	0	202,97	202,97	99,721	0	0	0	0	0	0	0
15:23:39	44,995	2075,251	9,99	9,961	9,965	5,93	6,048	21,1	959,124	24,748	2073,912	0	202,97	202,97	99,721	0	0	0	0	0	0	0
15:23:39	-44,995	2074,801	9,941	9,961	9,965	5,925	6,045	21,1	959,124	24,748	2073,913	0	202,97	202,97	99,721	0	0	0	0	0	0	0
15:23:39	0	2074,801	9,941	9,863	9,965	5,925	6,043	21,1	959,124	24,748	2073,913	0	202,97	202,97	99,721	0	0	0	0	0	0	0
15:23:39	0	2074,801	9,941	9,961	9,965	5,925	6,041	21,1	959,124	24,748	2073,914	0	202,97	202,97	99,721	0	0	0	0	0	0	0
15:23:39	44,995	2075,251	9,99	10,009	9,965	5,93	6,039	21,1	959,124	24,748	2073,915	0	202,97	202,97	99,721	0	0	0	0	0	0	0
15:23:39	0	2075,251	9,99	10,009	9,965	5,93	6,036	21,1	959,124	24,748	2073,917	0	202,97	202,97	99,721	0	0	0	0	0	0	0
15:23:39	44,995	2075,701	10,039	9,961	9,965	5,935	6,034	21,1	959,124	24,748	2073,919	0	202,97	202,97	99,721	0	0	0	0	0	0	0
15:23:39	-44,995	2075,251	9,99	9,961	9,965	5,93	6,032	21,1	959,124	24,748	2073,92	0	202,97	202,97	99,721	0	0	0	0	0	0	0
15:23:39	-44,995	2074,801	9,941	9,863	9,965	5,925	6,03	21,1	959,124	24,748	2073,921	0	202,97	202,97	99,721	0	0	0	0	0	0	0
15:23:39	89,99	2075,701	10,039	10,058	9,965	5,935	6,028	21,1	959,124	24,748	2073,923	0	202,97	202,97	99,721	0	0	0	0	0	0	0
15:23:39	-44,995	2075,251	9,99	9,961	9,965	5,93	6,027	21,1	959,124	24,748	2073,924	0	202,97	202,97	99,721	0	0	0	0	0	0	0
15:23:39	0	2075,251	9,99	9,961	9,965	5,93	6,025	21,1	959,124	24,748	2073,925	0	202,97	202,97	99,721	0	0	0	0	0	0	0
15:23:39	0	2075,251	9,99	9,961	9,965	5,93	6,023	21,1	959,124	24,748	2073,926	0	202,97	202,97	99,721	0	0	0	0	0	0	0
15:23:39	-134,936	2073,902	9,843	9,814	9,965	5,916	6,021	21,1	959,124	24,748	2073,902	0	202,97	202,97	99,721	0	0	0	0	0	0	0
15:23:39	134,936	2075,251	9,99	9,961	9,965	5,93	6,019	21,1	959,124	24,748	2073,903	0	202,97	202,97	99,721	0	0	0	0	0	0	0
15:23:39	41,821	2075,669	10,039	10,058	9,964	5,934	6,017	21,1	959,124	24,748	2073,905	0	202,97	202,97	99,721	0	0	0	0	0	0	0
15:23:39	-86,816	2074,801	9,941	9,863	9,965	5,925	6,015	21,1	959,124	24,748	2073,906	0	202,97	202,97	99,721	0	0	0	0	0	0	0
15:23:39	0	2074,801	9,941	9,961	9,965	5,925	6,014	21,1	959,124	24,748	2073,907	0	202,97	202,97	99,721	0	0	0	0	0	0	0
15:23:39	-89,941	2073,902	9,843	9,863	9,965	5,916	6,012	21,1	959,124	24,748	2073,902	0	202,97	202,97	99,721	0	0	0	0	0	0	0
15:23:39	89,941	2074,801	9,941	9,863	9,965	5,925	6,01	21,1	959,124	24,748	2073,903	0	202,97	202,97	99,721	0	0	0	0	0	0	0
15:23:40	44,995	2075,251	9,99	10,009	9,965	5,93	6,008	21,1	959,124	24,748	2073,904	0	202,97	202,97	99,721	0	0	0	0	0	0	0
15:23:40	0	2075,251	9,99	10,156	9,965	5,93	6,007	21,1	959,124	24,748	2073,905	0	202,97	202,97	99,721	0	0	0	0	0	0	0
15:23:40	-44,995	2074,801	9,941	9,961	9,965	5,925	6,005	21,1	959,124	24,748	2073,906	0	202,97	202,97	99,721	0	0	0	0	0	0	0
15:23:40	0	2074,801	9,941	9,961	9,965	5,925	6,004	21,1	959,124	24,748	2073,907	0	202,97	202,97	99,721	0	0	0	0	0	0	0
15:23:40	0	2074,801	9,941	10,009	9,965	5,925	6,002	21,1	959,124	24,748	2073,908	0	202,97	202,97	99,721	0	0	0	0	0	0	0
15:23:40	41,821	2075,22	9,99	10,009	9,964	5,93	6,001	21,1	959,124	24,748	2073,909	0	202,97	202,97	99,721	0	0	0	0	0	0	0
15:23:40	-44,995	2074,77	9,941	9,961	9,964	5,925	5,999	21,1	959,124	24,748	2073,91	0	202,97	202,97	99,721	0	0	0	0	0	0	0
15:23:40	3,173	2074,801	9,941	9,961	9,965	5,925	5,998	21,1	959,124	24,748	2073,911	0	202,97	202,97	99,721	0	0	0	0	0	0	0
15:23:40	44,995	2075,251	9,99	10,009	9,965	5,93	5,997	21,1	959,124	24,748	2073,912	0	202,97	202,97	99,721	0	0	0	0	0	0	0
15:23:40	0	2075,251	9,99	9,961	9,965	5,93	5,995	21,1	959,124	24,748	2073,913	0	202,97	202,97	99,721	0	0	0	0	0	0	0
15:23:40	0	2075,251	9,99	10,009	9,965	5,93	5,994	21,1	959,124	24,748	2073,915	0	202,97	202,97	99,721	0	0	0	0	0	0	0
15:23:40	0	2075,251	9,99	10,009	9,965	5,93	5,993	21,1	959,124	24,748	2073,916	0	202,97	202,97	99,721	0	0	0	0	0	0	0
15:23:40	44,995	2075,701	10,039	10,058	9,965	5,935	5,992	21,1	959,124	24,748	2073,918	0	202,97	202,97	99,721	0	0	0	0	0	0	0
15:23:40	-48,168	2075,22	9,99	10,009	9,964	5,93	5,99	21,1	959,124	24,748	2073,919	0	202,97	202,97	99,721	0	0	0	0	0	0	0
15:23:40	44,995	2075,669	10,039	10,156	9,964	5,934	5,989	21,1	959,124	24,748	2073,921	0	202,97	202,97	99,721	0	0	0	0	0	0	0
15:23:40	-41,821	2075,251	9,99	10,009	9,965	5,93	5,988	21,1	959,124	24,748	2073,922	0	202,97	202,97	99,721	0	0	0	0	0	0	0
15:23:40	0	2075,251	9,99	10,058	9,965	5,93	5,987	21,1	959,124	24,748	2073,923	0	202,97	202,97	99,721	0	0	0	0	0	0	0
15:23:40	0	2075,251	9,99	10,058	9,965	5,93	5,986	21,1	959,124	24,748	2073,925	0	202,97	202,97	99,721	0	0	0	0	0	0	0
15:23:40	0	2075,251	9,99	10,009	9,965	5,93	5,985	21,1	959,124	24,748	2073,926	0	202,97	202,97	99,721	0	0	0	0	0	0	0
15:23:40	131,811	2076,569	10,136	10,156	9,964	5,944	5,984	21,1	959,124	24,748	2073,929	0	202,97	202,97	99,721	0	0	0	0	0	0	0
15:23:40	-86,816	2075,701	10,039	10,058	9,965	5,935	5,983	21,1	959,124	24,748	2073,93	0	202,97	202,97	99,721	0	0	0	0	0	0	0
15:23:40	0	2075,701	10,039	10,058	9,965	5,935	5,982	21,1	959,124	24,748	2073,932	0	202,97	202,97	99,721	0	0	0	0	0	0	0
15:23:40	0	2075,701	10,039	10,058	9,965	5,935	5,981	21,1	959,124	24,748	2073,934	0	202,97	202,97	99,721	0	0	0	0	0	0	0
15:23:40	0	2075,701	10,039	9,961	9,965	5,935	5,98	21,1	959,124	24,748	2073,936	0	202,97	202,97	99,721	0	0	0	0	0	0	0
15:23:40	-48,168	2075,22	9,99	9,863	9,964	5,93	5,979	21,1	959,124	24,748	2073,937	0	202,97	202,97	99,721	0	0	0	0	0	0	0
15:23:40	3,173	2075,251	9,99	9,814	9,965	5,93	5,978	21,1	959,124	24,748	2073,938	0	202,97	202,97	99,721	0	0	0	0	0	0	0
15:23:40	0	2075,251	9,99	9,863	9,965	5,93	5,977	21,1	959,124	24,748	2073,94	0	202,97	202,97	99,721	0	0	0	0	0	0	0
15:23:40	-3,173	2075,22	9,99	9,863	9,964	5,93	5,976	21,1	959,124	24,748	2073,941	0	202,97	202,97	99,721	0	0	0	0	0	0	0
15:23:40	-41,821	2074,801	9,941	9,814	9,965	5,925	5,975	21,1	959,124	24,748	2073,941	0	202,97	202,97	99,721	0	0	0	0	0	0	0
15:23:40	0	2074,801	9,941	9,814	9,965	5,925	5,974	21,1	959,124	24,748	2073,942	0	202,97	202,97	99,721	0	0	0	0	0	0	0
15:23:40	0	2074,801	9,941	9,716	9,965	5,925	5,973	21,1	959,124	24,748	2073,943	0	202,97	202,97	99,721	0	0	0	0	0	0	0
15:23:40	44,995	2075,251	9,99	9,863	9,965	5,93	5,973	21,1	959,124	24,748	2073,944	0	202,97	202,97	99,721	0	0	0	0	0	0	0
15:23:40	0	2075,251	9,99	9,961	9,965	5,93	5,972	21,1	959,124	24,748	2073,946	0	202,97	202,97	99,721	0	0	0	0	0	0	0
15:23:40	0	2075,251	9,99	9,961	9,965	5,93	5,971	21,1	959,124	24,748	2073,947	0	202,97	202,97	99,721	0	0	0	0	0	0	0
15:23:40	0	2075,251	9,99	10,009	9,965	5,93	5,97	21,1	959,124	24,748	2073,948	0	202,97	202,97	99,721	0	0	0	0	0	0	0
15:23:40	44,995	2075,701	10,039	10,009	9,965	5,935	5,969	21,1	959,124	24,748	2073,95	0	202,97	202,97	99,721	0	0	0	0	0	0	0
15:23:40	0	2075,701	10,039	10,058	9,965	5,935	5,969	21,1	959,124	24,748	2073,952	0	202,97	202,97	99,721	0	0	0	0	0	0	0
15:23:40	-44,995	2075,251	9,99	10,058	9,965	5,93	5,968	21,1	959,124	24,748	2073,953	0	202,97	202,97	99,721	0	0	0	0	0	0	0
15:23:40	135,009	2076,601	10,136	10,009	9,965	5,944	5,967	21,1	959,124	24,748	2073,956	0	202,97	202,97	99,721	0	0	0	0	0	0	0
15:23:40	-90,014	2075,701	10,039	10,058	9,965	5,935	5,967	21,1	959,124	24,748	2073,958	0	202,97	202,97	99,721	0	0	0	0	0	0	0
15:23:40	-44,995	2075,251	9,99	10,009	9,965	5,93	5,966	21,1	959,124	24,748	2073,959	0	202,97	202,97	99,721	0	0	0	0	0	0	0
15:23:40	-44,995	2074,801	9,941	10,009	9,965	5,925	5,965	21,1	959,124	24,748	2073,96	0	202,97	202,97	99,721	0	0	0	0	0	0	0
15:23:40	44,995	2075,251	9,99	10,058	9,965	5,93	5,965	21,1	959,124	24,748	2073,961	0	202,97	202,97	99,721	0	0	0	0	0	0	0
15:23:40	0	2075,251	9,99	9,863	9,965	5,93	5,964	21,1	959,124	24,748	2073,962	0	202,97	202,97	99,721	0	0	0	0	0	0	0
15:23:40	-44,995	2074,801	9,941	9,814	9,965	5,925	5,963	21,1	959,124	24,748	2073,963	0	202,97	202,97	99,721	0	0	0	0	0	0	0
15:23:40	0	2074,801	9,941	9,961	9,965	5,925	5,962	21,1	959,124	24,748	2073,963	0	202,97	202,97	99,721	0	0	0	0	0	0	0
15:23:40	89,99	2075,701	10,039	10,058	9,965	5,935	5,962	21,1	959,124	24,748	2073,965	0	202,97	202,97	99,721	0	0	0	0	0	0	0
15:23:40	0	2075,701	10,039	10,009	9,965	5,935	5,961	21,1	959,124	24,748	2073,967	0	202,97	202,97	99,721	0	0	0	0	0	0	0
15:23:40	0	2075,701	10,039	9,961	9,965	5,935	5,961	21,1	959,124	24,748	2073,969	0	202,97	202,97	99,721	0	0	0	0	0	0	0
15:23:40	0	2075,701	10,039	10,009	9,965	5,935	5,96	21,1	959,124	24,748	2073,971	0	202,97	202,97	99,721	0	0	0	0	0	0	0
15:23:40	-44,995	2075,251	9,99	10,009	9,965	5,93	5,96	21,1	959,124	24,748	2073,972	0	202,97	202,97	99,721	0	0	0	0	0	0	0
15:23:40	0	2075,251	9,99	10,009	9,965	5,93	5,959	21,1	959,124	24,748	2073,973	0	202,97	202,97	99,721	0	0	0	0	0	0	0
15:23:40	44,995	2075,701	10,039	10,009	9,965	5,935	5,959	21,1	959,124	24,748	2073,975	0	202,97	202,97	99,721	0	0	0	0	0	0	0
15:23:40	-44,995	2075,251	9,99	9,863	9,965	5,93	5,958	21,1	959,124	24,748	2073,976	0	202,97	202,97	99,721	0	0	0	0	0	0	0
15:23:40	0	2075,251	9,99	10,009	9,965	5,93	5,958	21,1	959,124	24,748	2073,977	0	202,97	202,97	99,721	0	0	0	0	0	0	0
15:23:40	-44,995	2074,801	9,941	9,961	9,965	5,925	5,957	21,1	959,124	24,748	2073,978	0	202,97	202,97	99,721	0	0	0	0	0	0	0
15:23:40	0	2074,801	9,941	9,961	9,965	5,925	5,956	21,1	959,124	24,748	2073,979	0	202,97	202,97	99,721	0	0	0	0	0	0	0
15:23:40	0	2074,801	9,941	9,863	9,965	5,925	5,956	21,1	959,124	24,748	2073,979	0	202,97	202,97	99,721	0	0	0	0	0	0	0
15:23:40	0	2074,801	9,941	9,961	9,965	5,925	5,955	21,1	959,124	24,748	2073,98	0	202,97	202,97	99,721	0	0	0	0	0	0	0
15:23:40	0	2074,801	9,941	9,863	9,965	5,925	5,954	21,1	959,124	24,748	2073,981	0	202,97	202,97	99,721	0	0	0	0	0	0	0
15:23:40	44,995	2075,251	9,99	10,009	9,965	5,93	5,954	21,1	959,124	24,748	2073,982	0	202,97	202,97	99,721	0	0	0	0	0	0	0
15:23:40	0	2075,251	9,99	10,058	9,965	5,93	5,954	21,1	959,124	24,748	2073,983	0	202,97	202,97	99,721	0	0	0	0	0	0	0
15:23:40	0	2075,251	9,99	10,009	9,965	5,93	5,953	21,1	959,124	24,748	2073,984	0	202,97	202,97	99,721	0	0	0	0	0	0	0
15:23:40	0	2075,251	9,99	10,009	9,965	5,93	5,953	21,1	959,124	24,748	2073,986	0	202,97	202,97	99,721	0	0	0	0	0	0	0
15:23:40	0	2075,251	9,99	10,058	9,965	5,93	5,952	21,1	959,124	24,748	2073,987	0	202,97	202,97	99,721	0	0	0	0	0	0	0
15:23:40	0	2075,251	9,99	10,009	9,965	5,93	5,952	21,1	959,124	24,748	2073,988	0	202,97	202,97	99,721	0	0	0	0	0	0	0
15:23:40	-44,995	2074,801	9,941	9,961	9,965	5,925	5,951	21,1	961,014	24,748	2073,989	0	202,97	202,97	99,721	0	0	0	0	0	0	0
15:23:40	40,771	2075,209	9,99	9,863	9,965	5,929	5,951	21,1	961,014	24,748	2073,99	0	202,97	202,97	99,721	0	0	0	0	0	0	0
15:23:40	-134,887	2073,86	9,843	9,863	9,965	5,916	5,95	21,1	961,014	24,748	2073,86	0	202,97	202,97	99,721	0	0	0	0	0	0	0
15:23:40	134,887	2075,209	9,99	9,961	9,965	5,929	5,95	21,1	961,014	24,748	2073,862	0	202,97	202,97	99,721	0	0	0	0	0	0	0
15:23:40	0	2075,209	9,99	9,961	9,965	5,929	5,949	21,1	961,014	24,748	2073,863	0	202,97	202,97	99,721	0	0	0	0	0	0	0
15:23:40	0	2075,209	9,99	10,058	9,965	5,929	5,949	21,1	961,014	24,748	2073,865	0	202,97	202,97	99,721	0	0	0	0	0	0	0
15:23:40	0	2075,209	9,99	10,009	9,965	5,929	5,949	21,1	961,014	24,748	2073,866	0	202,97	202,97	99,721	0	0	0	0	0	0	0
15:23:40	44,97	2075,659	10,039	10,009	9,965	5,934	5,948	21,1	961,014	24,748	2073,868	0	202,97	202,97	99,721	0	0	0	0	0	0	0
15:23:40	0	2075,659	10,039	10,058	9,965	5,934	5,948	21,1	961,014	24,748	2073,869	0	202,97	202,97	99,721	0	0	0	0	0	0	0
15:23:40	0	2075,659	10,039	10,058	9,965	5,934	5,948	21,1	961,014	24,748	2073,871	0	202,97	202,97	99,721	0	0	0	0	0	0	0
15:23:40	-44,97	2075,209	9,99	10,009	9,965	5,929	5,947	21,1	961,014	24,748	2073,873	0	203,37	203,37	99,723	0	0	0	0	0	0	0
15:23:40	0	2075,209	9,99	9,961	9,965	5,929	5,947	21,1	961,014	24,748	2073,874	0	203,37	203,37	99,723	0	0	0	0	0	0	0
15:23:40	0	2075,209	9,99	9,961	9,965	5,929	5,947	21,1	961,014	24,748	2073,875	0	203,37	203,37	99,723	0	0	0	0	0	0	0
15:23:40	0	2075,209	9,99	9,863	9,965	5,929	5,946	21,1	961,014	24,748	2073,877	0	203,37	203,37	99,723	0	0	0	0	0	0	0
15:23:40	0	2075,209	9,99	9,961	9,965	5,929	5,946	21,1	961,014	24,748	2073,878	0	203,37	203,37	99,723	0	0	0	0	0	0	0
15:23:40	-44,946	2074,76	9,941	9,863	9,965	5,925	5,946	21,1	961,014	24,748	2073,879	0	203,37	203,37	99,723	0	0	0	0	0	0	0
15:23:40	-89,941	2073,86	9,843	9,863	9,965	5,916	5,945	21,1	961,014	24,748	2073,86	0	203,37	203,37	99,723	0	0	0	0	0	0	0
15:23:40	89,941	2074,76	9,941	9,961	9,965	5,925	5,945	21,1	961,014	24,748	2073,861	0	203,37	203,37	99,723	0	0	0	0	0	0	0
15:23:40	41,772	2075,177	9,99	9,961	9,964	5,929	5,944	21,1	961,014	24,748	2073,862	0	203,37	203,37	99,723	0	0	0	0	0	0	0
15:23:40	-41,772	2074,76	9,941	9,961	9,965	5,925	5,944	21,1	961,014	24,748	2073,863	0	203,37	203,37	99,723	0	0	0	0	0	0	0
15:23:40	44,946	2075,209	9,99	9,961	9,965	5,929	5,944	21,1	961,014	24,748	2073,865	0	203,37	203,37	99,723	0	0	0	0	0	0	0
15:23:40	0	2075,209	9,99	10,009	9,965	5,929	5,943	21,1	961,014	24,748	2073,866	0	203,37	203,37	99,723	0	0	0	0	0	0	0
15:23:40	-44,946	2074,76	9,941	9,961	9,965	5,925	5,943	21,1	961,014	24,748	2073,867	0	203,37	203,37	99,723	0	0	0	0	0	0	0
15:23:40	44,946	2075,209	9,99	9,961	9,965	5,929	5,943	21,1	961,014	24,748	2073,868	0	203,37	203,37	99,723	0	0	0	0	0	0	0
15:23:40	0	2075,209	9,99	10,009	9,965	5,929	5,942	21,1	961,014	24,748	2073,87	0	203,37	203,37	99,723	0	0	0	0	0	0	0
15:23:40	44,97	2075,659	10,039	10,156	9,965	5,934	5,942	21,1	961,014	24,748	2073,872	0	203,37	203,37	99,723	0	0	0	0	0	0	0
15:23:40	-89,916	2074,76	9,941	9,814	9,965	5,925	5,942	21,1	961,014	24,748	2073,873	0	203,37	203,37	99,723	0	0	0	0	0	0	0
15:23:40	44,946	2075,209	9,99	9,961	9,965	5,929	5,942	21,1	961,014	24,748	2073,874	0	203,37	203,37	99,723	0	0	0	0	0	0	0
15:23:40	-3,173	2075,177	9,99	10,009	9,964	5,929	5,941	21,1	961,014	24,748	2073,875	0	203,37	203,37	99,723	0	0	0	0	0	0	0
15:23:40	3,173	2075,209	9,99	10,009	9,965	5,929	5,941	21,1	961,014	24,748	2073,877	0	203,37	203,37	99,723	0	0	0	0	0	0	0
15:23:40	0	2075,209	9,99	9,961	9,965	5,929	5,941	21,1	961,014	24,748	2073,878	0	203,37	203,37	99,723	0	0	0	0	0	0	0
15:23:40	-44,946	2074,76	9,941	9,961	9,965	5,925	5,941	21,1	961,014	24,748	2073,879	0	203,37	203,37	99,723	0	0	0	0	0	0	0
15:23:40	0	2074,76	9,941	9,961	9,965	5,925	5,94	21,1	961,014	24,748	2073,879	0	203,37	203,37	99,723	0	0	0	0	0	0	0
15:23:40	44,946	2075,209	9,99	10,009	9,965	5,929	5,94	21,1	961,014	24,748	2073,881	0	203,37	203,37	99,723	0	0	0	0	0	0	0
15:23:41	0	2075,209	9,99	10,009	9,965	5,929	5,94	21,1	961,014	24,748	2073,882	0	203,37	203,37	99,723	0	0	0	0	0	0	0
15:23:41	0	2075,209	9,99	9,961	9,965	5,929	5,94	21,1	961,014	24,748	2073,884	0	203,37	203,37	99,723	0	0	0	0	0	0	0
15:23:41	-44,946	2074,76	9,941	9,961	9,965	5,925	5,939	21,1	961,014	24,748	2073,884	0	203,37	203,37	99,723	0	0	0	0	0	0	0
15:23:41	44,946	2075,209	9,99	9,961	9,965	5,929	5,939	21,1	961,014	24,748	2073,886	0	203,37	203,37	99,723	0	0	0	0	0	0	0
15:23:41	0	2075,209	9,99	10,009	9,965	5,929	5,939	21,1	961,014	24,748	2073,887	0	203,37	203,37	99,723	0	0	0	0	0	0	0
15:23:41	-44,946	2074,76	9,941	9,961	9,965	5,925	5,939	21,1	961,014	24,748	2073,888	0	203,37	203,37	99,723	0	0	0	0	0	0	0
15:23:41	-3,198	2074,728	9,941	9,863	9,964	5,925	5,939	21,1	961,014	24,748	2073,889	0	203,37	203,37	99,723	0	0	0	0	0	0	0
15:23:41	3,198	2074,76	9,941	9,863	9,965	5,925	5,938	21,1	961,014	24,748	2073,889	0	203,37	203,37	99,723	0	0	0	0	0	0	0
15:23:41	-89,941	2073,86	9,843	9,814	9,965	5,916	5,938	21,1	961,014	24,748	2073,86	0	203,37	203,37	99,723	0	0	0	0	0	0	0
15:23:41	89,941	2074,76	9,941	9,863	9,965	5,925	5,938	21,1	961,014	24,748	2073,861	0	203,37	203,37	99,723	0	0	0	0	0	0	0
15:23:41	-172,558	2073,034	9,843	9,814	9,96	5,907	5,937	21,1	961,014	24,748	2073,034	0	203,37	203,37	99,723	0	0	0	0	0	0	0
15:23:41	130,664	2074,341	9,99	9,961	9,96	5,921	5,937	21,1	961,014	24,748	2073,035	0	203,37	203,37	99,723	0	0	0	0	0	0	0
15:23:41	0	2074,341	9,99	10,009	9,96	5,921	5,936	21,1	961,014	24,748	2073,037	0	203,37	203,37	99,723	0	0	0	0	0	0	0
15:23:41	-44,97	2073,891	9,941	9,961	9,96	5,916	5,936	21,1	961,014	24,748	2073,038	0	203,37	203,37	99,723	0	0	0	0	0	0	0
15:23:41	0	2073,891	9,941	9,961	9,96	5,916	5,936	21,1	961,014	24,748	2073,038	0	203,37	203,37	99,723	0	0	0	0	0	0	0
15:23:41	44,97	2074,341	9,99	10,009	9,96	5,921	5,935	21,1	961,014	24,748	2073,04	0	203,37	203,37	99,723	0	0	0	0	0	0	0
15:23:41	0	2074,341	9,99	10,009	9,96	5,921	5,935	21,1	961,014	24,748	2073,041	0	203,37	203,37	99,723	0	0	0	0	0	0	0
15:23:41	-44,97	2073,891	9,941	9,961	9,96	5,916	5,935	21,1	961,014	24,748	2073,042	0	203,37	203,37	99,723	0	0	0	0	0	0	0
15:23:41	0	2073,891	9,941	9,863	9,96	5,916	5,934	21,1	961,014	24,748	2073,043	0	203,37	203,37	99,723	0	0	0	0	0	0	0
15:23:41	0	2073,891	9,941	9,814	9,96	5,916	5,934	21,1	961,014	24,748	2073,044	0	203,37	203,37	99,723	0	0	0	0	0	0	0
15:23:41	-89,916	2072,992	9,843	9,814	9,96	5,907	5,933	21,1	961,014	24,748	2072,992	0	203,37	203,37	99,723	0	0	0	0	0	0	0
15:23:41	179,833	2074,79	10,039	10,009	9,96	5,925	5,933	21,1	961,014	24,748	2072,993	0	203,37	203,37	99,723	0	0	0	0	0	0	0
15:23:41	-89,916	2073,891	9,941	9,863	9,96	5,916	5,933	21,1	961,014	24,748	2072,994	0	203,37	203,37	99,723	0	0	0	0	0	0	0
15:23:41	0	2073,891	9,941	9,961	9,96	5,916	5,932	21,1	961,014	24,748	2072,995	0	203,37	203,37	99,723	0	0	0	0	0	0	0
15:23:41	0	2073,891	9,941	9,961	9,96	5,916	5,932	21,1	961,014	24,748	2072,996	0	203,37	203,37	99,723	0	0	0	0	0	0	0
15:23:41	0	2073,891	9,941	9,961	9,96	5,916	5,932	21,1	961,014	24,748	2072,997	0	203,37	203,37	99,723	0	0	0	0	0	0	0
15:23:41	0	2073,891	9,941	9,961	9,96	5,916	5,932	21,1	961,014	24,748	2072,998	0	203,37	203,37	99,723	0	0	0	0	0	0	0
15:23:41	-137,963	2072,511	9,697	9,716	9,965	5,902	5,931	21,1	961,014	24,748	2072,511	0	203,37	203,37	99,723	0	0	0	0	0	0	0
15:23:41	89,916	2073,41	9,795	9,814	9,965	5,911	5,931	21,1	961,014	24,748	2072,512	0	203,37	203,37	99,723	0	0	0	0	0	0	0
15:23:41	52,27	2073,933	9,941	9,863	9,96	5,916	5,93	21,1	961,014	24,748	2072,513	0	203,37	203,37	99,723	0	0	0	0	0	0	0
15:23:41	-4,223	2073,891	9,941	10,009	9,96	5,916	5,93	21,1	961,014	24,748	2072,515	0	203,37	203,37	99,723	0	0	0	0	0	0	0
15:23:41	44,97	2074,341	9,99	10,058	9,96	5,921	5,93	21,1	961,014	24,748	2072,517	0	203,37	203,37	99,723	0	0	0	0	0	0	0
15:23:41	-44,97	2073,891	9,941	9,961	9,96	5,916	5,93	21,1	961,014	24,748	2072,518	0	203,37	203,37	99,723	0	0	0	0	0	0	0
15:23:41	89,916	2074,79	10,039	10,058	9,96	5,925	5,929	21,1	961,014	24,748	2072,52	0	203,37	203,37	99,723	0	0	0	0	0	0	0
15:23:41	0	2074,79	10,039	9,961	9,96	5,925	5,929	21,1	961,014	24,748	2072,523	0	203,37	203,37	99,723	0	0	0	0	0	0	0
15:23:41	0	2074,79	10,039	10,058	9,96	5,925	5,929	21,1	961,014	24,748	2072,525	0	203,37	203,37	99,723	0	0	0	0	0	0	0
15:23:41	-44,946	2074,341	9,99	9,961	9,96	5,921	5,929	21,1	961,014	24,748	2072,527	0	203,37	203,37	99,723	0	0	0	0	0	0	0
15:23:41	44,946	2074,79	10,039	10,009	9,96	5,925	5,929	21,1	961,014	24,748	2072,529	0	203,37	203,37	99,723	0	0	0	0	0	0	0
15:23:41	0	2074,79	10,039	10,009	9,96	5,925	5,929	21,1	961,014	24,748	2072,531	0	203,37	203,37	99,723	0	0	0	0	0	0	0
15:23:41	0	2074,79	10,039	9,961	9,96	5,925	5,929	21,1	961,014	24,748	2072,533	0	203,37	203,37	99,723	0	0	0	0	0	0	0
15:23:41	0	2074,79	10,039	10,009	9,96	5,925	5,929	21,1	961,014	24,748	2072,535	0	203,37	203,37	99,723	0	0	0	0	0	0	0
15:23:41	-82,617	2073,964	10,039	9,961	9,955	5,917	5,929	21,1	961,014	24,748	2072,537	0	203,37	203,37	99,723	0	0	0	0	0	0	0
15:23:41	0	2073,964	10,039	10,009	9,955	5,917	5,928	21,1	961,014	24,748	2072,538	0	203,37	203,37	99,723	0	0	0	0	0	0	0
15:23:41	-44,97	2073,514	9,99	10,009	9,955	5,912	5,928	21,1	961,014	24,748	2072,539	0	203,37	203,37	99,723	0	0	0	0	0	0	0
15:23:41	0	2073,514	9,99	10,009	9,955	5,912	5,928	21,1	961,014	24,748	2072,54	0	203,37	203,37	99,723	0	0	0	0	0	0	0
15:23:41	0	2073,514	9,99	10,009	9,955	5,912	5,927	21,1	961,014	24,748	2072,541	0	203,37	203,37	99,723	0	0	0	0	0	0	0
15:23:41	0	2073,514	9,99	9,961	9,955	5,912	5,927	21,1	961,014	24,748	2072,542	0	203,37	203,37	99,723	0	0	0	0	0	0	0
15:23:41	0	2073,514	9,99	9,961	9,955	5,912	5,927	21,1	961,014	24,748	2072,543	0	203,37	203,37	99,723	0	0	0	0	0	0	0
15:23:41	0	2073,514	9,99	9,961	9,955	5,912	5,927	21,1	961,014	24,748	2072,544	0	203,37	203,37	99,723	0	0	0	0	0	0	0
15:23:41	0	2073,514	9,99	10,009	9,955	5,912	5,926	21,1	961,014	24,748	2072,545	0	203,37	203,37	99,723	0	0	0	0	0	0	0
15:23:41	134,887	2074,863	10,136	10,058	9,955	5,926	5,926	21,1	961,014	24,748	2072,548	0	203,37	203,37	99,723	0	0	0	0	0	0	0
15:23:41	44,995	2075,313	10,185	10,302	9,955	5,931	5,926	21,1	961,014	24,748	2072,55	0	203,37	203,37	99,723	0	0	0	0	0	0	0
15:23:41	269,921	2078,012	10,478	10,547	9,955	5,958	5,927	21,1	961,014	24,748	2072,556	0	203,37	203,37	99,723	0	0	0	0	0	0	0
15:23:41	352,758	2081,54	10,771	10,937	9,96	5,995	5,928	21,1	961,014	24,748	2072,565	0	203,37	203,37	99,723	0	0	0	0	0	0	0
15:23:41	131,933	2082,859	10,82	11,035	9,965	6,008	5,93	21,1	961,014	24,748	2072,575	0	203,37	203,37	99,723	0	0	0	0	0	0	0
15:23:41	522,68	2088,086	11,113	11,377	9,979	6,062	5,932	21,1	961,014	24,748	2072,591	0	203,37	203,37	99,723	0	0	0	0	0	0	0
15:23:41	293,237	2091,018	11,162	11,523	9,993	6,092	5,936	21,1	961,014	24,748	2072,609	0	203,37	203,37	99,723	0	0	0	0	0	0	0
15:23:41	562,939	2096,648	11,406	11,767	10,012	6,151	5,94	21,1	961,014	24,748	2072,633	0	203,37	203,37	99,723	0	0	0	0	0	0	0
15:23:41	425,488	2100,903	11,504	12,109	10,031	6,194	5,945	21,1	961,014	24,748	2072,661	0	203,37	203,37	99,723	0	0	0	0	0	0	0
15:23:41	556,86	2106,471	11,65	12,158	10,055	6,252	5,951	21,1	961,014	24,748	2072,695	0	203,37	203,37	99,723	0	0	0	0	0	0	0
15:23:41	767,724	2114,149	11,943	12,646	10,083	6,331	5,958	21,1	961,014	24,748	2072,737	0	203,37	203,37	99,723	0	0	0	0	0	0	0
15:23:41	540,942	2119,558	11,992	12,695	10,112	6,387	5,967	21,1	961,014	24,748	2072,784	0	203,37	203,37	99,723	0	0	0	0	0	0	0
15:23:41	604,418	2125,602	12,041	12,841	10,143	6,449	5,976	21,1	961,014	24,748	2072,836	0	203,37	203,37	99,723	0	0	0	0	0	0	0
15:23:41	657,226	2132,174	12,138	12,988	10,175	6,517	5,987	21,1	961,014	24,748	2072,896	0	203,37	203,37	99,723	0	0	0	0	0	0	0
15:23:41	860,4	2140,778	12,431	13,086	10,209	6,605	5,999	21,1	961,014	24,748	2072,964	0	203,37	203,37	99,723	0	0	0	0	0	0	0
15:23:41	594,091	2146,719	12,48	13,379	10,24	6,667	6,012	21,1	961,014	24,748	2073,037	0	203,37	203,37	99,723	0	0	0	0	0	0	0
15:23:41	839,428	2155,114	12,773	13,525	10,272	6,753	6,026	21,1	959,124	24,748	2073,119	0	203,37	203,37	99,723	0	0	0	0	0	0	0
15:23:41	607,519	2161,189	12,822	13,769	10,304	6,816	6,042	21,1	959,124	24,748	2073,208	0	203,37	203,37	99,723	0	0	0	0	0	0	0
15:23:41	747,045	2168,659	13,017	13,867	10,336	6,893	6,059	21,1	959,124	24,748	2073,303	0	203,37	203,37	99,723	0	0	0	0	0	0	0
15:23:41	788,72	2176,547	13,261	14,062	10,367	6,974	6,077	21,1	959,124	24,748	2073,406	0	203,37	203,37	99,723	0	0	0	0	0	0	0
15:23:41	920,19	2185,748	13,603	14,404	10,402	7,069	6,096	21,1	959,124	24,748	2073,519	0	203,37	203,37	99,723	0	0	0	0	0	0	0
15:23:41	876,684	2194,515	13,945	14,795	10,433	7,159	6,117	21,1	959,124	24,748	2073,639	0	203,37	203,37	99,723	0	0	0	0	0	0	0
15:23:41	761,401	2202,129	14,14	14,99	10,466	7,238	6,139	21,1	959,124	24,748	2073,768	0	203,37	203,37	99,723	0	0	0	0	0	0	0
15:23:41	671,362	2208,843	14,238	15,088	10,499	7,307	6,162	21,1	959,124	24,748	2073,903	0	203,37	203,37	99,723	0	0	0	0	0	0	0
15:23:41	653,173	2215,375	14,238	15,088	10,536	7,375	6,186	21,1	959,124	24,748	2074,044	0	203,37	203,37	99,723	0	0	0	0	0	0	0
15:23:41	842,26	2223,797	14,384	15,136	10,576	7,461	6,211	21,1	959,124	24,748	2074,194	0	203,37	203,37	99,723	0	0	0	0	0	0	0
15:23:41	581,054	2229,608	14,384	15,088	10,609	7,521	6,236	21,1	959,124	24,748	2074,349	0	202,97	202,97	99,721	0	0	0	0	0	0	0
15:23:41	725,683	2236,865	14,482	15,283	10,644	7,596	6,263	21,1	959,124	24,748	2074,512	0	202,97	202,97	99,721	0	0	0	0	0	0	0
15:23:41	583,203	2242,697	14,482	15,283	10,677	7,656	6,29	21,1	959,124	24,748	2074,68	0	202,97	202,97	99,721	0	0	0	0	0	0	0
15:23:41	806,616	2250,763	14,726	15,478	10,71	7,739	6,319	21,1	959,124	24,748	2074,856	0	202,97	202,97	99,721	0	0	0	0	0	0	0
15:23:41	681,25	2257,575	14,922	15,625	10,738	7,81	6,348	21,1	959,124	24,748	2075,039	0	202,97	202,97	99,721	0	0	0	0	0	0	0
15:23:41	619,824	2263,774	14,97	15,625	10,771	7,873	6,378	21,1	959,124	24,748	2075,228	0	202,97	202,97	99,721	0	0	0	0	0	0	0
15:23:41	770,507	2271,479	15,263	15,967	10,799	7,953	6,409	21,1	959,124	24,748	2075,424	0	202,97	202,97	99,721	0	0	0	0	0	0	0
15:23:41	579,418	2277,273	15,263	15,967	10,831	8,013	6,44	21,1	959,124	24,748	2075,626	0	202,97	202,97	99,721	0	0	0	0	0	0	0
15:23:41	578,393	2283,057	15,263	15,967	10,864	8,072	6,472	21,1	959,124	24,748	2075,834	0	202,97	202,97	99,721	0	0	0	0	0	0	0
15:23:41	673,803	2289,795	15,361	16,015	10,897	8,142	6,505	21,1	959,124	24,748	2076,047	0	202,97	202,97	99,721	0	0	0	0	0	0	0
15:23:41	545,849	2295,253	15,41	16,162	10,925	8,198	6,538	21,1	959,124	24,748	2076,267	0	202,97	202,97	99,721	0	0	0	0	0	0	0
15:23:41	721,484	2302,468	15,556	16,308	10,958	8,272	6,572	21,1	959,124	24,748	2076,493	0	202,97	202,97	99,721	0	0	0	0	0	0	0
15:23:41	544,921	2307,917	15,605	16,308	10,986	8,329	6,607	21,1	959,124	24,748	2076,724	0	202,97	202,97	99,721	0	0	0	0	0	0	0
15:23:41	649,316	2314,411	15,849	16,406	11,01	8,395	6,642	21,1	959,124	24,748	2076,962	0	202,97	202,97	99,721	0	0	0	0	0	0	0
15:23:41	544,116	2319,852	15,898	16,552	11,038	8,452	6,677	21,1	959,124	24,748	2077,205	0	202,97	202,97	99,721	0	0	0	0	0	0	0
15:23:41	606,567	2325,917	16,093	16,699	11,062	8,514	6,713	21,1	959,124	24,748	2077,454	0	202,97	202,97	99,721	0	0	0	0	0	0	0
15:23:41	738,671	2333,304	16,338	16,943	11,091	8,59	6,75	21,1	959,124	24,748	2077,71	0	202,97	202,97	99,721	0	0	0	0	0	0	0
15:23:41	719,36	2340,498	16,582	17,236	11,118	8,664	6,787	21,1	959,124	24,748	2077,972	0	202,97	202,97	99,721	0	0	0	0	0	0	0
15:23:41	451,611	2345,014	16,533	17,09	11,146	8,711	6,825	21,1	959,124	24,748	2078,239	0	202,97	202,97	99,721	0	0	0	0	0	0	0
15:23:41	418,969	2349,203	16,435	17,09	11,175	8,754	6,863	21,1	959,124	24,748	2078,51	0	202,97	202,97	99,721	0	0	0	0	0	0	0
15:23:41	563,891	2354,842	16,435	16,943	11,207	8,812	6,901	21,1	959,124	24,748	2078,787	0	202,97	202,97	99,721	0	0	0	0	0	0	0
15:23:41	619,384	2361,036	16,582	17,09	11,234	8,876	6,94	21,1	959,124	24,748	2079,069	0	202,97	202,97	99,721	0	0	0	0	0	0	0
15:23:41	525,463	2366,291	16,679	17,187	11,259	8,93	6,979	21,1	959,124	24,748	2079,356	0	202,97	202,97	99,721	0	0	0	0	0	0	0
15:23:41	632,91	2372,62	16,924	17,383	11,281	8,996	7,019	21,1	959,124	24,748	2079,649	0	202,97	202,97	99,721	0	0	0	0	0	0	0
15:23:42	517,211	2377,792	17,07	17,431	11,302	9,049	7,058	21,1	959,124	24,748	2079,947	0	202,97	202,97	99,721	0	0	0	0	0	0	0
15:23:42	557,788	2383,37	17,314	17,627	11,321	9,106	7,098	21,1	959,124	24,748	2080,251	0	202,97	202,97	99,721	0	0	0	0	0	0	0
15:23:42	492,871	2388,299	17,51	17,92	11,338	9,157	7,139	21,1	959,124	24,748	2080,559	0	202,97	202,97	99,721	0	0	0	0	0	0	0
15:23:42	602,954	2394,328	17,803	18,164	11,356	9,219	7,18	21,1	959,124	24,748	2080,873	0	202,97	202,97	99,721	0	0	0	0	0	0	0
15:23:42	414,892	2398,477	17,9	18,31	11,374	9,262	7,22	21,1	959,124	24,748	2081,19	0	202,97	202,97	99,721	0	0	0	0	0	0	0
15:23:42	494,97	2403,427	17,998	18,359	11,397	9,313	7,262	21,1	959,124	24,748	2081,513	0	202,97	202,97	99,721	0	0	0	0	0	0	0
15:23:42	386,645	2407,293	18,047	18,359	11,416	9,353	7,303	21,1	959,124	24,748	2081,838	0	202,97	202,97	99,721	0	0	0	0	0	0	0
15:23:42	241,259	2409,706	17,9	18,31	11,438	9,378	7,343	21,1	959,124	24,748	2082,166	0	202,97	202,97	99,721	0	0	0	0	0	0	0
15:23:42	495,166	2414,658	18,144	18,457	11,452	9,429	7,384	21,1	959,124	24,748	2082,499	0	202,97	202,97	99,721	0	0	0	0	0	0	0
15:23:42	304,516	2417,703	18,193	18,457	11,467	9,46	7,425	21,1	959,124	24,748	2082,834	0	202,97	202,97	99,721	0	0	0	0	0	0	0
15:23:42	366,992	2421,373	18,34	18,603	11,48	9,498	7,465	21,1	959,124	24,748	2083,172	0	202,97	202,97	99,721	0	0	0	0	0	0	0
15:23:42	257,958	2423,952	18,388	18,652	11,492	9,525	7,506	21,1	959,124	24,748	2083,513	0	202,97	202,97	99,721	0	0	0	0	0	0	0
15:23:42	555,395	2429,506	18,779	18,945	11,502	9,582	7,547	21,1	959,124	24,748	2083,859	0	202,97	202,97	99,721	0	0	0	0	0	0	0
15:23:42	104,736	2430,554	18,633	18,799	11,516	9,593	7,587	21,1	959,124	24,748	2084,206	0	202,97	202,97	99,721	0	0	0	0	0	0	0
15:23:42	63,427	2431,188	18,34	18,652	11,535	9,599	7,626	21,1	959,124	24,748	2084,553	0	202,97	202,97	99,721	0	0	0	0	0	0	0
15:23:42	184,399	2433,032	18,144	18,359	11,556	9,618	7,665	21,1	959,124	24,748	2084,901	0	202,97	202,97	99,721	0	0	0	0	0	0	0
15:23:42	125,341	2434,285	17,998	18,164	11,571	9,631	7,704	21,1	959,124	24,748	2085,251	0	202,97	202,97	99,721	0	0	0	0	0	0	0
15:23:42	240,161	2436,687	17,998	18,164	11,585	9,656	7,742	21,1	959,124	24,748	2085,602	0	202,97	202,97	99,721	0	0	0	0	0	0	0
15:23:42	297,924	2439,666	18,144	18,31	11,594	9,687	7,78	21,1	959,124	24,748	2085,956	0	202,97	202,97	99,721	0	0	0	0	0	0	0
15:23:42	332,495	2442,991	18,388	18,506	11,599	9,721	7,818	21,1	959,124	24,748	2086,313	0	202,97	202,97	99,721	0	0	0	0	0	0	0
15:23:42	448,974	2447,481	18,779	18,799	11,603	9,767	7,856	21,1	959,124	24,748	2086,674	0	202,97	202,97	99,721	0	0	0	0	0	0	0
15:23:42	195,385	2449,435	18,828	18,945	11,611	9,787	7,894	21,1	959,124	24,748	2087,037	0	202,97	202,97	99,721	0	0	0	0	0	0	0
15:23:42	239,746	2451,832	18,974	19,043	11,617	9,812	7,932	21,1	959,124	24,748	2087,402	0	202,97	202,97	99,721	0	0	0	0	0	0	0
15:23:42	301,709	2454,849	19,121	19,043	11,626	9,843	7,969	21,1	959,124	24,748	2087,769	0	202,97	202,97	99,721	0	0	0	0	0	0	0
15:23:42	32,958	2455,179	18,974	19,043	11,636	9,847	8,006	21,1	959,124	24,748	2088,137	0	202,97	202,97	99,721	0	0	0	0	0	0	0
15:23:42	50,903	2455,688	18,779	18,799	11,649	9,852	8,042	21,1	959,124	24,748	2088,504	0	202,97	202,97	99,721	0	0	0	0	0	0	0
15:23:42	70,361	2456,391	18,681	18,701	11,659	9,859	8,078	21,1	959,124	24,748	2088,872	0	202,97	202,97	99,721	0	0	0	0	0	0	0
15:23:42	261,035	2459,002	18,779	18,847	11,668	9,886	8,113	21,1	959,124	24,748	2089,242	0	202,97	202,97	99,721	0	0	0	0	0	0	0
15:23:42	78,906	2459,791	18,779	18,701	11,672	9,894	8,148	21,1	959,124	24,748	2089,613	0	202,97	202,97	99,721	0	0	0	0	0	0	0
15:23:42	125,219	2461,043	18,828	18,945	11,677	9,907	8,183	21,1	959,124	24,748	2089,984	0	202,97	202,97	99,721	0	0	0	0	0	0	0
15:23:42	220,581	2463,249	18,974	18,994	11,681	9,93	8,217	21,1	959,124	24,748	2090,357	0	202,97	202,97	99,721	0	0	0	0	0	0	0
15:23:42	9,57	2463,345	18,974	18,945	11,682	9,931	8,251	21,1	959,124	24,748	2090,731	0	202,97	202,97	99,721	0	0	0	0	0	0	0
15:23:42	65,039	2463,995	18,877	18,994	11,691	9,938	8,284	21,1	959,124	24,748	2091,104	0	202,97	202,97	99,721	0	0	0	0	0	0	0
15:23:42	78,955	2464,785	18,877	18,945	11,695	9,946	8,316	21,1	959,124	24,748	2091,477	0	202,97	202,97	99,721	0	0	0	0	0	0	0
15:23:42	34,082	2465,125	18,828	18,847	11,7	9,949	8,348	21,1	959,124	24,748	2091,851	0	202,97	202,97	99,721	0	0	0	0	0	0	0
15:23:42	41,577	2465,541	18,779	18,799	11,705	9,954	8,38	21,1	959,124	24,748	2092,225	0	202,97	202,97	99,721	0	0	0	0	0	0	0
15:23:42	60,546	2466,147	18,681	18,701	11,714	9,96	8,411	21,1	959,124	24,748	2092,599	0	202,97	202,97	99,721	0	0	0	0	0	0	0
15:23:42	34,057	2466,487	18,633	18,652	11,718	9,963	8,441	21,1	959,124	24,748	2092,972	0	202,97	202,97	99,721	0	0	0	0	0	0	0
15:23:42	7,641	2466,564	18,633	18,652	11,719	9,964	8,471	21,1	959,124	24,748	2093,346	0	202,97	202,97	99,721	0	0	0	0	0	0	0
15:23:42	141,503	2467,979	18,779	18,701	11,719	9,979	8,501	21,1	959,124	24,748	2093,721	0	202,97	202,97	99,721	0	0	0	0	0	0	0
15:23:42	94,335	2468,922	18,877	18,945	11,719	9,988	8,53	21,1	959,124	24,748	2094,096	0	202,97	202,97	99,721	0	0	0	0	0	0	0
15:23:42	141,552	2470,338	19,023	19,043	11,719	10,003	8,559	21,1	959,124	24,748	2094,472	0	202,97	202,97	99,721	0	0	0	0	0	0	0
15:23:42	94,384	2471,281	19,121	19,14	11,719	10,013	8,587	21,1	959,124	24,748	2094,849	0	202,97	202,97	99,721	0	0	0	0	0	0	0
15:23:42	121,899	2472,5	19,17	19,14	11,723	10,025	8,615	21,1	959,124	24,748	2095,227	0	202,97	202,97	99,721	0	0	0	0	0	0	0
15:23:42	103,1	2473,531	19,267	19,238	11,723	10,036	8,643	21,1	959,124	24,748	2095,605	0	202,97	202,97	99,721	0	0	0	0	0	0	0
15:23:42	0	2473,531	19,267	19,189	11,723	10,036	8,671	21,1	959,124	24,748	2095,983	0	202,97	202,97	99,721	0	0	0	0	0	0	0
15:23:42	-141,601	2472,115	19,121	19,043	11,723	10,021	8,697	21,1	959,124	24,748	2096,359	0	202,97	202,97	99,721	0	0	0	0	0	0	0
15:23:42	82,348	2472,939	19,121	19,14	11,728	10,03	8,723	21,1	959,124	24,748	2096,736	0	202,97	202,97	99,721	0	0	0	0	0	0	0
15:23:42	47,216	2473,411	19,17	19,043	11,728	10,035	8,749	21,1	959,124	24,748	2097,113	0	202,97	202,97	99,721	0	0	0	0	0	0	0
15:23:42	-59,448	2472,817	19,023	18,945	11,733	10,029	8,774	21,1	959,124	24,748	2097,488	0	202,97	202,97	99,721	0	0	0	0	0	0	0
15:23:42	35,131	2473,168	18,974	18,994	11,737	10,032	8,799	21,1	959,124	24,748	2097,864	0	202,97	202,97	99,721	0	0	0	0	0	0	0
15:23:42	-87,841	2472,289	18,877	18,799	11,738	10,023	8,823	21,1	959,124	24,748	2098,239	0	202,97	202,97	99,721	0	0	0	0	0	0	0
15:23:42	75,756	2473,047	18,877	18,847	11,742	10,031	8,846	21,1	959,124	24,748	2098,613	0	202,97	202,97	99,721	0	0	0	0	0	0	0
15:23:42	94,433	2473,991	18,974	18,701	11,742	10,041	8,87	21,1	959,124	24,748	2098,989	0	202,97	202,97	99,721	0	0	0	0	0	0	0
15:23:42	47,192	2474,463	19,023	18,945	11,742	10,046	8,893	21,1	959,124	24,748	2099,364	0	202,97	202,97	99,721	0	0	0	0	0	0	0
15:23:42	-141,625	2473,047	18,877	18,847	11,742	10,031	8,915	21,1	959,124	24,748	2099,738	0	202,97	202,97	99,721	0	0	0	0	0	0	0
15:23:42	94,433	2473,991	18,974	18,945	11,742	10,041	8,937	21,1	959,124	24,748	2100,112	0	202,97	202,97	99,721	0	0	0	0	0	0	0
15:23:42	0	2473,991	18,974	18,945	11,742	10,041	8,959	21,1	959,124	24,748	2100,486	0	202,97	202,97	99,721	0	0	0	0	0	0	0
15:23:42	47,192	2474,463	19,023	19,043	11,742	10,046	8,98	21,1	959,124	24,748	2100,86	0	202,97	202,97	99,721	0	0	0	0	0	0	0
15:23:42	-47,192	2473,991	18,974	18,945	11,742	10,041	9,001	21,1	959,124	24,748	2101,233	0	202,97	202,97	99,721	0	0	0	0	0	0	0
15:23:42	-94,433	2473,047	18,877	18,994	11,742	10,031	9,021	21,1	959,124	24,748	2101,605	0	202,97	202,97	99,721	0	0	0	0	0	0	0
15:23:42	94,433	2473,991	18,974	18,994	11,742	10,041	9,041	21,1	959,124	24,748	2101,977	0	202,97	202,97	99,721	0	0	0	0	0	0	0
15:23:42	0	2473,991	18,974	18,994	11,742	10,041	9,061	21,1	959,124	24,748	2102,349	0	202,97	202,97	99,721	0	0	0	0	0	0	0
15:23:42	0	2473,991	18,974	18,994	11,742	10,041	9,08	21,1	959,124	24,748	2102,721	0	202,97	202,97	99,721	0	0	0	0	0	0	0
15:23:42	0	2473,991	18,974	18,994	11,742	10,041	9,099	21,1	959,124	24,748	2103,092	0	202,97	202,97	99,721	0	0	0	0	0	0	0
15:23:42	-141,625	2472,575	18,828	18,945	11,742	10,026	9,117	21,1	959,124	24,748	2103,462	0	202,97	202,97	99,721	0	0	0	0	0	0	0
15:23:42	47,192	2473,047	18,877	18,945	11,742	10,031	9,135	21,3	957,694	24,748	2103,831	0	202,97	202,97	99,721	0	0	0	0	0	0	0
15:23:42	7,128	2473,118	18,877	18,945	11,742	10,032	9,153	21,3	957,694	24,748	2104,201	0	202,97	202,97	99,721	0	0	0	0	0	0	0
15:23:42	0	2473,118	18,877	18,994	11,742	10,032	9,17	21,3	957,694	24,748	2104,569	0	202,97	202,97	99,721	0	0	0	0	0	0	0
15:23:42	-94,433	2472,174	18,779	18,847	11,742	10,022	9,186	21,3	957,694	24,748	2104,937	0	202,97	202,97	99,721	0	0	0	0	0	0	0
15:23:42	47,216	2472,646	18,828	18,799	11,742	10,027	9,203	21,3	957,694	24,748	2105,305	0	202,97	202,97	99,721	0	0	0	0	0	0	0
15:23:42	0	2472,646	18,828	18,799	11,742	10,027	9,219	21,3	957,694	24,748	2105,672	0	202,97	202,97	99,721	0	0	0	0	0	0	0
15:23:42	0	2472,646	18,828	18,799	11,742	10,027	9,235	21,3	957,694	24,748	2106,039	0	202,97	202,97	99,721	0	0	0	0	0	0	0
15:23:42	47,216	2473,118	18,877	18,847	11,742	10,032	9,251	21,3	957,694	24,748	2106,406	0	202,97	202,97	99,721	0	0	0	0	0	0	0
15:23:42	-94,433	2472,174	18,779	18,701	11,742	10,022	9,266	21,3	957,694	24,748	2106,772	0	202,97	202,97	99,721	0	0	0	0	0	0	0
15:23:42	106,567	2473,24	18,974	19,043	11,737	10,033	9,281	21,3	957,694	24,748	2107,139	0	202,97	202,97	99,721	0	0	0	0	0	0	0
15:23:42	-94,458	2472,295	18,877	18,945	11,737	10,023	9,295	21,3	957,694	24,748	2107,504	0	204,341	204,341	99,727	0	0	0	0	0	0	0
15:23:42	-94,409	2471,351	18,779	18,701	11,737	10,013	9,309	21,3	957,694	24,748	2107,867	0	204,341	204,341	99,727	0	0	0	0	0	0	0
15:23:42	47,192	2471,823	18,828	18,652	11,737	10,018	9,323	21,3	957,694	24,748	2108,231	0	204,341	204,341	99,727	0	0	0	0	0	0	0
15:23:42	141,674	2473,24	18,974	18,994	11,737	10,033	9,337	21,3	957,694	24,748	2108,596	0	204,341	204,341	99,727	0	0	0	0	0	0	0
15:23:42	-141,674	2471,823	18,828	18,701	11,737	10,018	9,351	21,3	957,694	24,748	2108,959	0	204,341	204,341	99,727	0	0	0	0	0	0	0
15:23:42	53,784	2472,361	18,877	18,799	11,738	10,024	9,364	21,3	957,694	24,748	2109,322	0	204,341	204,341	99,727	0	0	0	0	0	0	0
15:23:42	-6,567	2472,295	18,877	18,799	11,737	10,023	9,377	21,3	957,694	24,748	2109,685	0	204,341	204,341	99,727	0	0	0	0	0	0	0
15:23:42	-47,216	2471,823	18,828	18,799	11,737	10,018	9,389	21,3	957,694	24,748	2110,047	0	204,341	204,341	99,727	0	0	0	0	0	0	0
15:23:42	-47,192	2471,351	18,779	18,652	11,737	10,013	9,401	21,3	957,694	24,748	2110,409	0	204,341	204,341	99,727	0	0	0	0	0	0	0
15:23:42	53,759	2471,889	18,828	18,799	11,738	10,019	9,414	21,3	957,694	24,748	2110,77	0	204,341	204,341	99,727	0	0	0	0	0	0	0
15:23:42	-47,216	2471,416	18,779	18,701	11,738	10,014	9,425	21,3	957,694	24,748	2111,131	0	204,341	204,341	99,727	0	0	0	0	0	0	0
15:23:42	0	2471,416	18,779	18,652	11,738	10,014	9,437	21,3	957,694	24,748	2111,491	0	204,341	204,341	99,727	0	0	0	0	0	0	0
15:23:42	47,216	2471,889	18,828	18,799	11,738	10,019	9,448	21,3	957,694	24,748	2111,852	0	204,341	204,341	99,727	0	0	0	0	0	0	0
15:23:42	0	2471,889	18,828	18,799	11,738	10,019	9,46	21,3	957,694	24,748	2112,212	0	204,341	204,341	99,727	0	0	0	0	0	0	0
15:23:42	28,54	2472,174	18,779	18,652	11,742	10,022	9,471	21,3	957,694	24,748	2112,572	0	204,341	204,341	99,727	0	0	0	0	0	0	0
15:23:42	0	2472,174	18,779	18,799	11,742	10,022	9,481	21,3	957,694	24,748	2112,932	0	204,341	204,341	99,727	0	0	0	0	0	0	0
15:23:42	-28,54	2471,889	18,828	18,799	11,738	10,019	9,492	21,3	957,694	24,748	2113,291	0	204,341	204,341	99,727	0	0	0	0	0	0	0
15:23:42	40,649	2472,295	18,877	18,945	11,737	10,023	9,502	21,3	957,694	24,748	2113,65	0	204,341	204,341	99,727	0	0	0	0	0	0	0
15:23:42	0	2472,295	18,877	18,945	11,737	10,023	9,513	21,3	957,694	24,748	2114,008	0	204,341	204,341	99,727	0	0	0	0	0	0	0
15:23:42	-47,216	2471,823	18,828	18,799	11,737	10,018	9,522	21,3	957,694	24,748	2114,366	0	204,341	204,341	99,727	0	0	0	0	0	0	0
15:23:42	188,867	2473,712	19,023	18,945	11,737	10,038	9,533	21,3	957,694	24,748	2114,725	0	204,341	204,341	99,727	0	0	0	0	0	0	0
15:23:42	-188,867	2471,823	18,828	18,799	11,737	10,018	9,542	21,3	957,694	24,748	2115,082	0	204,341	204,341	99,727	0	0	0	0	0	0	0
15:23:42	6,567	2471,889	18,828	18,799	11,738	10,019	9,551	21,3	957,694	24,748	2115,439	0	204,341	204,341	99,727	0	0	0	0	0	0	0
15:23:42	-6,567	2471,823	18,828	18,847	11,737	10,018	9,561	21,3	957,694	24,748	2115,796	0	204,341	204,341	99,727	0	0	0	0	0	0	0
15:23:42	-106,518	2470,758	18,633	18,603	11,742	10,007	9,569	21,3	957,694	24,748	2116,15	0	204,341	204,341	99,727	0	0	0	0	0	0	0
15:23:42	-471,826	2466,039	18,144	18,066	11,742	9,959	9,577	21,3	957,694	24,748	2116,5	0	204,341	204,341	99,727	0	0	0	0	0	0	0
15:23:43	-553,759	2460,502	17,656	17,383	11,737	9,902	9,583	21,3	957,694	24,748	2116,844	0	204,341	204,341	99,727	0	0	0	0	0	0	0
15:23:43	-446,948	2456,032	17,363	16,748	11,728	9,856	9,589	21,3	957,694	24,748	2117,183	0	204,341	204,341	99,727	0	0	0	0	0	0	0
15:23:43	-648,535	2449,547	17,021	16,504	11,71	9,789	9,593	21,3	957,694	24,748	2117,516	0	204,341	204,341	99,727	0	0	0	0	0	0	0
15:23:43	-606,42	2443,483	16,826	15,869	11,686	9,726	9,595	21,3	957,694	24,748	2117,842	0	204,341	204,341	99,727	0	0	0	0	0	0	0
15:23:43	-577,026	2437,713	16,826	15,967	11,654	9,667	9,597	21,3	957,694	24,748	2118,162	0	204,341	204,341	99,727	0	0	0	0	0	0	0
15:23:43	-568,603	2432,026	16,924	16,064	11,616	9,608	9,597	21,3	957,694	24,748	2118,476	0	204,341	204,341	99,727	0	0	0	0	0	0	0
15:23:43	-438,525	2427,641	17,168	16,357	11,578	9,563	9,596	21,3	957,694	24,748	2118,785	0	204,341	204,341	99,727	0	0	0	0	0	0	0
15:23:43	-639,819	2421,243	17,314	16,357	11,534	9,497	9,594	21,3	957,694	24,748	2119,087	0	204,341	204,341	99,727	0	0	0	0	0	0	0
15:23:43	-750,097	2413,742	17,217	16,064	11,497	9,42	9,591	21,3	957,694	24,748	2119,382	0	204,341	204,341	99,727	0	0	0	0	0	0	0
15:23:43	-913,378	2404,608	16,924	15,869	11,461	9,325	9,586	21,3	957,694	24,748	2119,667	0	204,341	204,341	99,727	0	0	0	0	0	0	0
15:23:43	-749,218	2397,116	16,728	15,82	11,43	9,248	9,579	21,3	957,694	24,748	2119,944	0	204,341	204,341	99,727	0	0	0	0	0	0	0
15:23:43	-780,834	2389,308	16,435	15,527	11,401	9,168	9,571	21,3	957,694	24,748	2120,214	0	204,341	204,341	99,727	0	0	0	0	0	0	0
15:23:43	-634,668	2382,961	16,338	15,332	11,371	9,102	9,562	21,3	957,694	24,748	2120,477	0	204,341	204,341	99,727	0	0	0	0	0	0	0
15:23:43	-780,151	2375,16	16,045	15,332	11,343	9,022	9,551	21,3	957,694	24,748	2120,732	0	204,341	204,341	99,727	0	0	0	0	0	0	0
15:23:43	-606,42	2369,095	15,898	15,283	11,316	8,959	9,54	21,3	957,694	24,748	2120,98	0	204,341	204,341	99,727	0	0	0	0	0	0	0
15:23:43	-675,512	2362,34	15,703	15,136	11,289	8,89	9,527	21,3	957,694	24,748	2121,221	0	204,341	204,341	99,727	0	0	0	0	0	0	0
15:23:43	-616,65	2356,174	15,556	15,088	11,262	8,826	9,513	21,3	957,694	24,748	2121,456	0	204,341	204,341	99,727	0	0	0	0	0	0	0
15:23:43	-425,244	2351,921	15,605	14,99	11,235	8,782	9,499	21,3	957,694	24,748	2121,687	0	204,341	204,341	99,727	0	0	0	0	0	0	0
15:23:43	-640,478	2345,516	15,361	14,941	11,212	8,716	9,483	21,3	957,694	24,748	2121,91	0	204,341	204,341	99,727	0	0	0	0	0	0	0
15:23:43	-606,762	2339,449	15,068	14,599	11,193	8,654	9,467	21,3	957,694	24,748	2122,128	0	204,341	204,341	99,727	0	0	0	0	0	0	0
15:23:43	-537,548	2334,073	14,775	14,404	11,179	8,598	9,45	21,3	957,694	24,748	2122,34	0	204,341	204,341	99,727	0	0	0	0	0	0	0
15:23:43	-432,641	2329,747	14,58	14,258	11,165	8,554	9,432	21,3	957,694	24,748	2122,547	0	204,341	204,341	99,727	0	0	0	0	0	0	0
15:23:43	-500,317	2324,744	14,384	13,965	11,147	8,502	9,414	21,3	957,694	24,748	2122,749	0	204,341	204,341	99,727	0	0	0	0	0	0	0
15:23:43	-411,718	2320,627	14,238	13,916	11,131	8,46	9,396	21,3	957,694	24,748	2122,947	0	204,341	204,341	99,727	0	0	0	0	0	0	0
15:23:43	-392,382	2316,703	14,238	13,867	11,109	8,419	9,376	21,3	957,694	24,748	2123,141	0	204,341	204,341	99,727	0	0	0	0	0	0	0
15:23:43	-337,255	2313,33	14,238	13,916	11,09	8,384	9,357	21,3	957,694	24,748	2123,331	0	204,341	204,341	99,727	0	0	0	0	0	0	0
15:23:43	-377,343	2309,557	14,287	13,916	11,066	8,345	9,337	21,3	957,694	24,748	2123,518	0	204,341	204,341	99,727	0	0	0	0	0	0	0
15:23:43	-334,13	2306,215	14,287	13,916	11,047	8,311	9,317	21,3	957,694	24,748	2123,7	0	204,341	204,341	99,727	0	0	0	0	0	0	0
15:23:43	-409,521	2302,12	14,287	13,916	11,024	8,269	9,296	21,3	957,694	24,748	2123,879	0	204,341	204,341	99,727	0	0	0	0	0	0	0
15:23:43	-238,476	2299,735	14,384	13,965	11,005	8,244	9,276	21,3	957,694	24,748	2124,054	0	204,341	204,341	99,727	0	0	0	0	0	0	0
15:23:43	-390,869	2295,827	14,238	13,965	10,991	8,204	9,255	21,3	957,694	24,748	2124,226	0	204,341	204,341	99,727	0	0	0	0	0	0	0
15:23:43	-341,406	2292,413	14,14	13,916	10,977	8,169	9,233	21,3	957,694	24,748	2124,394	0	204,341	204,341	99,727	0	0	0	0	0	0	0
15:23:43	-386,474	2288,548	13,994	13,769	10,963	8,129	9,212	21,3	957,694	24,748	2124,559	0	204,341	204,341	99,727	0	0	0	0	0	0	0
15:23:43	-432,495	2284,223	13,799	13,574	10,949	8,084	9,19	21,3	957,694	24,748	2124,718	0	204,341	204,341	99,727	0	0	0	0	0	0	0
15:23:43	-387,28	2280,35	13,652	13,427	10,935	8,044	9,167	21,3	957,694	24,748	2124,874	0	204,341	204,341	99,727	0	0	0	0	0	0	0
15:23:43	-213,061	2278,22	13,603	13,33	10,925	8,022	9,145	21,3	957,694	24,748	2125,027	0	204,341	204,341	99,727	0	0	0	0	0	0	0
15:23:43	-425,024	2273,969	13,506	13,33	10,906	7,979	9,122	21,3	957,694	24,748	2125,176	0	204,341	204,341	99,727	0	0	0	0	0	0	0
15:23:43	-295,947	2271,01	13,457	13,33	10,892	7,948	9,099	21,3	957,694	24,748	2125,322	0	204,341	204,341	99,727	0	0	0	0	0	0	0
15:23:43	-294,873	2268,061	13,408	13,183	10,878	7,918	9,076	21,3	957,694	24,748	2125,465	0	204,341	204,341	99,727	0	0	0	0	0	0	0
15:23:43	-247,534	2265,586	13,408	13,232	10,864	7,892	9,053	21,3	957,694	24,748	2125,605	0	204,341	204,341	99,727	0	0	0	0	0	0	0
15:23:43	-329,565	2262,29	13,408	13,183	10,845	7,858	9,029	21,3	957,694	24,748	2125,741	0	204,341	204,341	99,727	0	0	0	0	0	0	0
15:23:43	-341,87	2258,871	13,31	13,183	10,831	7,823	9,005	21,3	957,694	24,748	2125,874	0	204,341	204,341	99,727	0	0	0	0	0	0	0
15:23:43	-156,738	2257,304	13,408	13,183	10,817	7,807	8,982	21,3	957,694	24,748	2126,006	0	204,341	204,341	99,727	0	0	0	0	0	0	0
15:23:43	-327,441	2254,03	13,408	13,183	10,799	7,773	8,958	21,3	957,694	24,748	2126,134	0	204,341	204,341	99,727	0	0	0	0	0	0	0
15:23:43	-247,558	2251,554	13,408	13,183	10,785	7,747	8,935	21,3	957,694	24,748	2126,259	0	204,341	204,341	99,727	0	0	0	0	0	0	0
15:23:43	-389,99	2247,654	13,261	13,183	10,77	7,707	8,91	21,3	957,694	24,748	2126,381	0	204,341	204,341	99,727	0	0	0	0	0	0	0
15:23:43	-244,384	2245,21	13,261	13,183	10,756	7,682	8,886	21,3	957,694	24,748	2126,5	0	204,341	204,341	99,727	0	0	0	0	0	0	0
15:23:43	-247,656	2242,734	13,261	13,086	10,742	7,657	8,862	21,3	957,694	24,748	2126,616	0	204,341	204,341	99,727	0	0	0	0	0	0	0
15:23:43	-246,63	2240,267	13,261	13,086	10,728	7,631	8,838	21,3	957,694	24,748	2126,73	0	204,341	204,341	99,727	0	0	0	0	0	0	0
15:23:43	-389,599	2236,371	13,115	13,086	10,714	7,591	8,814	21,3	957,694	24,748	2126,839	0	204,341	204,341	99,727	0	0	0	0	0	0	0
15:23:43	-251,855	2233,853	13,115	13,037	10,7	7,565	8,789	21,3	957,694	24,748	2126,946	0	204,341	204,341	99,727	0	0	0	0	0	0	0
15:23:43	-339,379	2230,459	13,017	12,988	10,686	7,53	8,764	21,3	957,694	24,748	2127,05	0	204,341	204,341	99,727	0	0	0	0	0	0	0
15:23:43	-292,431	2227,535	12,968	12,89	10,672	7,5	8,74	21,3	957,694	24,748	2127,15	0	204,341	204,341	99,727	0	0	0	0	0	0	0
15:23:43	-277,197	2224,763	12,92	12,841	10,659	7,471	8,715	21,3	957,694	24,748	2127,248	0	204,341	204,341	99,727	0	0	0	0	0	0	0
15:23:43	-315,063	2221,612	12,773	12,695	10,649	7,439	8,69	21,3	957,694	24,748	2127,342	0	204,341	204,341	99,727	0	0	0	0	0	0	0
15:23:43	-289,062	2218,722	12,627	12,451	10,64	7,409	8,665	21,3	957,694	24,748	2127,433	0	204,341	204,341	99,727	0	0	0	0	0	0	0
15:23:43	-299,877	2215,723	12,48	12,256	10,631	7,378	8,639	21,3	957,694	24,748	2127,522	0	204,341	204,341	99,727	0	0	0	0	0	0	0
15:23:43	-217,993	2213,543	12,431	12,158	10,621	7,356	8,614	21,3	957,694	24,748	2127,608	0	204,341	204,341	99,727	0	0	0	0	0	0	0
15:23:43	-233,349	2211,209	12,431	12,158	10,608	7,332	8,589	21,3	957,694	24,748	2127,691	0	204,341	204,341	99,727	0	0	0	0	0	0	0
15:23:43	-196,264	2209,247	12,48	12,158	10,594	7,311	8,564	21,3	957,694	24,748	2127,773	0	204,341	204,341	99,727	0	0	0	0	0	0	0
15:23:43	-241,137	2206,835	12,48	12,256	10,58	7,286	8,539	21,3	957,694	24,748	2127,852	0	204,341	204,341	99,727	0	0	0	0	0	0	0
15:23:43	-251,684	2204,318	12,48	12,256	10,566	7,261	8,514	21,3	957,694	24,748	2127,928	0	204,341	204,341	99,727	0	0	0	0	0	0	0
15:23:43	-191,04	2202,408	12,529	12,353	10,553	7,241	8,489	21,3	957,694	24,748	2128,003	0	204,341	204,341	99,727	0	0	0	0	0	0	0
15:23:43	-232,324	2200,085	12,529	12,353	10,54	7,217	8,464	21,3	957,694	24,748	2128,075	0	204,341	204,341	99,727	0	0	0	0	0	0	0
15:23:43	-262,5	2197,46	12,529	12,353	10,525	7,19	8,439	21,2	960,554	24,748	2128,144	0	204,341	204,341	99,727	0	0	0	0	0	0	0
15:23:43	-172,021	2195,74	12,529	12,5	10,515	7,172	8,414	21,2	960,554	24,748	2128,212	0	204,341	204,341	99,727	0	0	0	0	0	0	0
15:23:43	-289,721	2192,842	12,48	12,451	10,502	7,142	8,389	21,2	960,554	24,748	2128,276	0	204,341	204,341	99,727	0	0	0	0	0	0	0
15:23:43	-208,178	2190,761	12,431	12,256	10,492	7,121	8,364	21,2	960,554	24,748	2128,339	0	204,341	204,341	99,727	0	0	0	0	0	0	0
15:23:43	-345,459	2187,306	12,285	12,256	10,48	7,085	8,339	21,2	960,554	24,748	2128,398	0	204,341	204,341	99,727	0	0	0	0	0	0	0
15:23:43	-176,416	2185,542	12,285	12,256	10,47	7,067	8,314	21,2	960,554	24,748	2128,455	0	204,341	204,341	99,727	0	0	0	0	0	0	0
15:23:43	-269,653	2182,845	12,187	12,158	10,46	7,039	8,289	21,2	960,554	24,748	2128,509	0	204,341	204,341	99,727	0	0	0	0	0	0	0
15:23:43	-249,975	2180,346	12,138	12,109	10,449	7,013	8,264	21,2	960,554	24,748	2128,561	0	204,341	204,341	99,727	0	0	0	0	0	0	0
15:23:43	-268,505	2177,661	12,041	12,06	10,439	6,986	8,239	21,2	960,554	24,748	2128,61	0	204,341	204,341	99,727	0	0	0	0	0	0	0
15:23:43	-221,875	2175,442	11,992	11,914	10,429	6,963	8,214	21,2	960,554	24,748	2128,657	0	204,341	204,341	99,727	0	0	0	0	0	0	0
15:23:43	-202,246	2173,419	11,992	11,816	10,417	6,942	8,189	21,2	960,554	24,748	2128,702	0	204,493	204,493	99,728	0	0	0	0	0	0	0
15:23:43	-130,688	2172,112	12,041	11,767	10,407	6,928	8,165	21,2	960,554	24,748	2128,745	0	204,493	204,493	99,728	0	0	0	0	0	0	0
15:23:43	-309,252	2169,02	11,943	11,767	10,395	6,897	8,14	21,2	960,554	24,748	2128,785	0	204,493	204,493	99,728	0	0	0	0	0	0	0
15:23:43	-120,507	2167,815	11,943	11,718	10,388	6,884	8,115	21,2	960,554	24,748	2128,824	0	204,493	204,493	99,728	0	0	0	0	0	0	0
15:23:43	-158,007	2166,235	11,943	11,718	10,379	6,868	8,091	21,2	960,554	24,748	2128,862	0	204,493	204,493	99,728	0	0	0	0	0	0	0
15:23:43	-312,548	2163,109	11,845	11,718	10,366	6,836	8,066	21,2	960,554	24,748	2128,896	0	204,493	204,493	99,728	0	0	0	0	0	0	0
15:23:43	-158,007	2161,529	11,845	11,718	10,357	6,819	8,042	21,2	960,554	24,748	2128,928	0	204,493	204,493	99,728	0	0	0	0	0	0	0
15:23:43	-177,392	2159,755	11,845	11,621	10,347	6,801	8,017	21,2	960,554	24,748	2128,959	0	204,493	204,493	99,728	0	0	0	0	0	0	0
15:23:43	-341,845	2156,337	11,65	11,621	10,338	6,766	7,993	21,2	960,554	24,748	2128,986	0	204,493	204,493	99,728	0	0	0	0	0	0	0
15:23:43	-188,403	2154,453	11,601	11,572	10,33	6,746	7,968	21,2	960,554	24,748	2129,012	0	204,493	204,493	99,728	0	0	0	0	0	0	0
15:23:43	-115,917	2153,294	11,65	11,572	10,321	6,734	7,944	21,2	960,554	24,748	2129,036	0	204,493	204,493	99,728	0	0	0	0	0	0	0
15:23:43	-144,042	2151,853	11,65	11,572	10,313	6,72	7,92	21,2	960,554	24,748	2129,059	0	204,493	204,493	99,728	0	0	0	0	0	0	0
15:23:43	-262,06	2149,233	11,455	11,425	10,308	6,693	7,896	21,2	960,554	24,748	2129,079	0	204,493	204,493	99,728	0	0	0	0	0	0	0
15:23:43	-216,748	2147,065	11,308	11,279	10,304	6,67	7,872	21,2	960,554	24,748	2129,097	0	204,493	204,493	99,728	0	0	0	0	0	0	0
15:23:43	-153,344	2145,532	11,162	11,035	10,303	6,654	7,848	21,2	960,554	24,748	2129,113	0	204,493	204,493	99,728	0	0	0	0	0	0	0
15:23:43	-200,463	2143,527	11,015	10,888	10,299	6,634	7,824	21,2	960,554	24,748	2129,128	0	204,493	204,493	99,728	0	0	0	0	0	0	0
15:23:43	-109,765	2142,429	10,966	10,888	10,295	6,622	7,801	21,2	960,554	24,748	2129,141	0	204,493	204,493	99,728	0	0	0	0	0	0	0
15:23:43	-98,901	2141,44	10,966	10,888	10,29	6,612	7,777	21,2	960,554	24,748	2129,154	0	204,493	204,493	99,728	0	0	0	0	0	0	0
15:23:43	-101,806	2140,422	11,015	10,888	10,281	6,602	7,754	21,2	960,554	24,748	2129,165	0	204,493	204,493	99,728	0	0	0	0	0	0	0
15:23:43	-72,656	2139,696	11,113	11,035	10,272	6,594	7,732	21,2	960,554	24,748	2129,176	0	204,493	204,493	99,728	0	0	0	0	0	0	0
15:23:43	-28,271	2139,413	11,259	11,084	10,263	6,591	7,709	21,2	960,554	24,748	2129,186	0	204,493	204,493	99,728	0	0	0	0	0	0	0
15:23:43	-243,237	2136,981	11,162	11,23	10,254	6,566	7,687	21,2	960,554	24,748	2129,194	0	204,493	204,493	99,728	0	0	0	0	0	0	0
15:23:43	-15,649	2136,824	11,308	11,23	10,245	6,565	7,665	21,2	960,554	24,748	2129,201	0	204,493	204,493	99,728	0	0	0	0	0	0	0
15:23:43	-128,027	2135,544	11,259	11,23	10,241	6,552	7,643	21,2	960,554	24,748	2129,208	0	204,493	204,493	99,728	0	0	0	0	0	0	0
15:23:43	-174,389	2133,8	11,162	11,181	10,236	6,534	7,621	21,2	960,554	24,748	2129,212	0	204,493	204,493	99,728	0	0	0	0	0	0	0
15:23:44	-135,888	2132,441	11,015	11,035	10,236	6,52	7,6	21,2	960,554	24,748	2129,215	0	204,493	204,493	99,728	0	0	0	0	0	0	0
15:23:44	-146,386	2130,977	10,918	10,888	10,233	6,504	7,578	21,2	960,554	24,748	2129,217	0	204,493	204,493	99,728	0	0	0	0	0	0	0
15:23:44	-104,443	2129,933	10,82	10,84	10,232	6,494	7,557	21,2	960,554	24,748	2129,218	0	204,493	204,493	99,728	0	0	0	0	0	0	0
15:23:44	-115,112	2128,782	10,771	10,742	10,228	6,482	7,536	21,2	960,554	24,748	2128,782	0	204,493	204,493	99,728	0	0	0	0	0	0	0
15:23:44	-118,505	2127,597	10,673	10,742	10,226	6,47	7,515	21,2	960,554	24,748	2127,597	0	204,493	204,493	99,728	0	0	0	0	0	0	0
15:23:44	-70,922	2126,887	10,673	10,742	10,222	6,462	7,494	21,2	960,554	24,748	2126,887	0	204,493	204,493	99,728	0	0	0	0	0	0	0
15:23:44	-5,834	2126,829	10,82	10,84	10,214	6,462	7,474	21,2	960,554	24,748	2126,829	0	204,493	204,493	99,728	0	0	0	0	0	0	0
15:23:44	49,707	2127,326	10,966	10,888	10,21	6,467	7,454	21,2	960,554	24,748	2126,829	0	204,493	204,493	99,728	0	0	0	0	0	0	0
15:23:44	-117,236	2126,154	10,918	10,888	10,205	6,455	7,435	21,2	960,554	24,748	2126,154	0	204,493	204,493	99,728	0	0	0	0	0	0	0
15:23:44	-26,757	2125,886	10,918	10,84	10,204	6,452	7,415	21,2	960,554	24,748	2125,886	0	204,493	204,493	99,728	0	0	0	0	0	0	0
15:23:44	-135,742	2124,529	10,771	10,693	10,204	6,438	7,396	21,2	960,554	24,748	2124,529	0	204,493	204,493	99,728	0	0	0	0	0	0	0
15:23:44	-90,478	2123,624	10,673	10,595	10,204	6,429	7,377	21,2	960,554	24,748	2123,624	0	204,493	204,493	99,728	0	0	0	0	0	0	0
15:23:44	-118,261	2122,441	10,625	10,595	10,2	6,416	7,358	21,2	960,554	24,748	2122,441	0	204,493	204,493	99,728	0	0	0	0	0	0	0
15:23:44	-12,817	2122,313	10,625	10,547	10,199	6,415	7,34	21,2	960,554	24,748	2122,313	0	204,493	204,493	99,728	0	0	0	0	0	0	0
15:23:44	-27,954	2122,034	10,673	10,595	10,195	6,412	7,322	21,2	960,554	24,748	2122,034	0	204,493	204,493	99,728	0	0	0	0	0	0	0
15:23:44	-71,801	2121,316	10,673	10,595	10,191	6,405	7,304	21,2	960,554	24,748	2121,316	0	204,493	204,493	99,728	0	0	0	0	0	0	0
15:23:44	3,369	2121,349	10,771	10,693	10,186	6,405	7,286	21,2	960,554	24,748	2121,315	0	204,493	204,493	99,728	0	0	0	0	0	0	0
15:23:44	-73,022	2120,619	10,771	10,742	10,182	6,398	7,269	21,2	960,554	24,748	2120,619	0	204,493	204,493	99,728	0	0	0	0	0	0	0
15:23:44	-41,699	2120,202	10,82	10,84	10,177	6,393	7,252	21,2	960,554	24,748	2120,202	0	204,493	204,493	99,728	0	0	0	0	0	0	0
15:23:44	3,369	2120,236	10,918	10,888	10,172	6,394	7,235	21,2	960,554	24,748	2120,202	0	204,493	204,493	99,728	0	0	0	0	0	0	0
15:23:44	-165,6	2118,58	10,82	10,84	10,168	6,377	7,218	21,2	960,554	24,748	2118,58	0	204,493	204,493	99,728	0	0	0	0	0	0	0
15:23:44	-135,62	2117,224	10,673	10,742	10,168	6,363	7,201	21,2	960,554	24,748	2117,224	0	204,493	204,493	99,728	0	0	0	0	0	0	0
15:23:44	-45,214	2116,771	10,625	10,595	10,168	6,358	7,185	21,2	960,554	24,748	2116,771	0	204,493	204,493	99,728	0	0	0	0	0	0	0
15:23:44	-135,571	2115,416	10,478	10,547	10,168	6,344	7,168	21,2	960,554	24,748	2115,416	0	204,493	204,493	99,728	0	0	0	0	0	0	0
15:23:44	-45,19	2114,964	10,429	10,498	10,168	6,339	7,152	21,2	960,554	24,748	2114,964	0	204,493	204,493	99,728	0	0	0	0	0	0	0
15:23:44	0	2114,964	10,429	10,4	10,168	6,339	7,136	21,2	960,554	24,748	2114,964	0	204,493	204,493	99,728	0	0	0	0	0	0	0
15:23:44	-90,38	2114,06	10,332	10,351	10,168	6,33	7,12	21,2	960,554	24,748	2114,06	0	204,493	204,493	99,728	0	0	0	0	0	0	0
15:23:44	15,283	2114,213	10,429	10,4	10,163	6,332	7,105	21,2	960,554	24,748	2114,06	0	204,493	204,493	99,728	0	0	0	0	0	0	0
15:23:44	-76,196	2113,451	10,429	10,498	10,159	6,324	7,089	21,2	960,554	24,748	2113,451	0	204,493	204,493	99,728	0	0	0	0	0	0	0
15:23:44	91,577	2114,367	10,625	10,595	10,154	6,333	7,075	21,2	960,554	24,748	2113,452	0	204,493	204,493	99,728	0	0	0	0	0	0	0
15:23:44	-98,876	2113,378	10,625	10,595	10,148	6,323	7,06	21,2	960,554	24,748	2113,378	0	204,493	204,493	99,728	0	0	0	0	0	0	0
15:23:44	0	2113,378	10,625	10,595	10,148	6,323	7,045	21,2	960,554	24,748	2113,378	0	204,493	204,493	99,728	0	0	0	0	0	0	0
15:23:44	-77,246	2112,605	10,625	10,693	10,144	6,315	7,031	21,2	960,554	24,748	2112,605	0	204,493	204,493	99,728	0	0	0	0	0	0	0
15:23:44	-101,074	2111,595	10,527	10,595	10,143	6,305	7,017	21,2	960,554	24,748	2111,595	0	204,493	204,493	99,728	0	0	0	0	0	0	0
15:23:44	0	2111,595	10,527	10,547	10,143	6,305	7,003	21,2	960,554	24,748	2111,595	0	204,493	204,493	99,728	0	0	0	0	0	0	0
15:23:44	-110,595	2110,489	10,478	10,547	10,14	6,293	6,989	21,2	960,554	24,748	2110,489	0	204,493	204,493	99,728	0	0	0	0	0	0	0
15:23:44	0	2110,489	10,478	10,4	10,14	6,293	6,975	21,2	960,554	24,748	2110,489	0	204,493	204,493	99,728	0	0	0	0	0	0	0
15:23:44	-45,166	2110,037	10,429	10,4	10,14	6,289	6,962	21,2	960,554	24,748	2110,037	0	204,493	204,493	99,728	0	0	0	0	0	0	0
15:23:44	-10,717	2109,93	10,429	10,351	10,139	6,287	6,949	21,2	960,554	24,748	2109,93	0	204,493	204,493	99,728	0	0	0	0	0	0	0
15:23:44	-79,516	2109,135	10,429	10,351	10,134	6,279	6,935	21,2	960,554	24,748	2109,135	0	204,493	204,493	99,728	0	0	0	0	0	0	0
15:23:44	45,19	2109,587	10,478	10,4	10,134	6,284	6,923	21,2	960,554	24,748	2109,135	0	204,493	204,493	99,728	0	0	0	0	0	0	0
15:23:44	-123,632	2108,35	10,429	10,498	10,13	6,271	6,91	21,2	960,554	24,748	2108,35	0	204,493	204,493	99,728	0	0	0	0	0	0	0
15:23:44	-78,247	2107,568	10,429	10,498	10,125	6,263	6,897	21,2	960,554	24,748	2107,568	0	204,493	204,493	99,728	0	0	0	0	0	0	0
15:23:44	34,399	2107,912	10,478	10,498	10,125	6,267	6,885	21,2	960,554	24,748	2107,568	0	204,493	204,493	99,728	0	0	0	0	0	0	0
15:23:44	-32,25	2107,589	10,527	10,547	10,12	6,263	6,873	21,2	960,554	24,748	2107,568	0	204,493	204,493	99,728	0	0	0	0	0	0	0
15:23:44	0	2107,589	10,527	10,547	10,12	6,263	6,861	21,2	960,554	24,748	2107,568	0	204,493	204,493	99,728	0	0	0	0	0	0	0
15:23:44	-45,141	2107,138	10,478	10,498	10,12	6,259	6,849	21,2	960,554	24,748	2107,138	0	204,493	204,493	99,728	0	0	0	0	0	0	0
15:23:44	-54,809	2106,59	10,429	10,4	10,12	6,253	6,837	21,2	960,554	24,748	2106,59	0	204,493	204,493	99,728	0	0	0	0	0	0	0
15:23:44	-69,653	2105,893	10,429	10,4	10,116	6,246	6,826	21,2	960,554	24,748	2105,893	0	204,493	204,493	99,728	0	0	0	0	0	0	0
15:23:44	-78,442	2105,109	10,429	10,4	10,112	6,238	6,814	21,2	960,554	24,748	2105,109	0	204,493	204,493	99,728	0	0	0	0	0	0	0
15:23:44	0	2105,109	10,429	10,4	10,112	6,238	6,803	21,2	960,554	24,748	2105,109	0	204,493	204,493	99,728	0	0	0	0	0	0	0
15:23:44	45,117	2105,56	10,478	10,4	10,112	6,242	6,792	21,2	960,554	24,748	2105,109	0	204,493	204,493	99,728	0	0	0	0	0	0	0
15:23:44	-80,566	2104,754	10,478	10,498	10,107	6,234	6,781	21,2	960,554	24,748	2104,754	0	204,493	204,493	99,728	0	0	0	0	0	0	0
15:23:44	-9,643	2104,658	10,478	10,498	10,106	6,233	6,77	21,2	960,554	24,748	2104,658	0	204,493	204,493	99,728	0	0	0	0	0	0	0
15:23:44	-115,844	2103,499	10,429	10,4	10,102	6,221	6,759	21,2	960,554	24,748	2103,499	0	204,493	204,493	99,728	0	0	0	0	0	0	0
15:23:44	36,474	2103,864	10,478	10,547	10,102	6,225	6,749	21,2	960,554	24,748	2103,5	0	204,493	204,493	99,728	0	0	0	0	0	0	0
15:23:44	-45,117	2103,413	10,429	10,498	10,102	6,22	6,739	21,2	960,554	24,748	2103,413	0	204,493	204,493	99,728	0	0	0	0	0	0	0
15:23:44	-90,258	2102,51	10,332	10,351	10,102	6,211	6,728	21,2	960,554	24,748	2102,51	0	204,493	204,493	99,728	0	0	0	0	0	0	0
15:23:44	0	2102,51	10,332	10,351	10,102	6,211	6,718	21,2	960,554	24,748	2102,51	0	204,493	204,493	99,728	0	0	0	0	0	0	0
15:23:44	0	2102,51	10,332	10,351	10,102	6,211	6,708	21,2	960,554	24,748	2102,51	0	204,493	204,493	99,728	0	0	0	0	0	0	0
15:23:44	-45,117	2102,059	10,283	10,351	10,102	6,206	6,698	21,2	960,554	24,748	2102,059	0	204,493	204,493	99,728	0	0	0	0	0	0	0
15:23:44	-90,234	2101,157	10,185	10,156	10,102	6,197	6,688	21,2	960,554	24,748	2101,157	0	204,493	204,493	99,728	0	0	0	0	0	0	0
15:23:44	18,334	2101,34	10,283	10,205	10,098	6,199	6,679	21,2	960,554	24,748	2101,157	0	204,493	204,493	99,728	0	0	0	0	0	0	0
15:23:44	36,499	2101,705	10,332	10,302	10,097	6,203	6,67	21,2	960,554	24,748	2101,157	0	204,493	204,493	99,728	0	0	0	0	0	0	0
15:23:44	-45,117	2101,254	10,283	10,205	10,097	6,198	6,66	21,2	960,554	24,748	2101,157	0	204,493	204,493	99,728	0	0	0	0	0	0	0
15:23:44	-81,64	2100,438	10,283	10,302	10,093	6,19	6,651	21,1	959,124	24,748	2100,438	0	204,493	204,493	99,728	0	0	0	0	0	0	0
15:23:44	48,461	2100,922	10,332	10,351	10,093	6,195	6,642	21,1	959,124	24,748	2100,438	0	204,493	204,493	99,728	0	0	0	0	0	0	0
15:23:44	8,666	2101,009	10,429	10,4	10,088	6,195	6,633	21,1	959,124	24,748	2100,439	0	204,493	204,493	99,728	0	0	0	0	0	0	0
15:23:44	-36,499	2100,644	10,478	10,498	10,083	6,192	6,625	21,1	959,124	24,748	2100,439	0	204,493	204,493	99,728	0	0	0	0	0	0	0
15:23:44	-9,643	2100,547	10,478	10,498	10,083	6,191	6,616	21,1	959,124	24,748	2100,439	0	204,493	204,493	99,728	0	0	0	0	0	0	0
15:23:44	-117,089	2099,377	10,429	10,4	10,079	6,179	6,608	21,1	959,124	24,748	2099,377	0	204,493	204,493	99,728	0	0	0	0	0	0	0
15:23:44	45,141	2099,828	10,478	10,498	10,079	6,183	6,599	21,1	959,124	24,748	2099,377	0	204,493	204,493	99,728	0	0	0	0	0	0	0
15:23:44	-45,141	2099,377	10,429	10,4	10,079	6,179	6,591	21,1	959,124	24,748	2099,377	0	204,493	204,493	99,728	0	0	0	0	0	0	0
15:23:44	-90,234	2098,474	10,332	10,351	10,079	6,169	6,583	21,1	959,124	24,748	2098,474	0	204,493	204,493	99,728	0	0	0	0	0	0	0
15:23:44	-45,117	2098,023	10,283	10,351	10,079	6,165	6,575	21,1	959,124	24,748	2098,023	0	204,493	204,493	99,728	0	0	0	0	0	0	0
15:23:44	-90,209	2097,121	10,185	10,302	10,079	6,155	6,566	21,1	959,124	24,748	2097,121	0	203,275	203,275	99,723	0	0	0	0	0	0	0
15:23:44	0	2097,121	10,185	10,205	10,079	6,155	6,558	21,1	959,124	24,748	2097,121	0	203,275	203,275	99,723	0	0	0	0	0	0	0
15:23:44	0	2097,121	10,185	10,205	10,079	6,155	6,55	21,1	959,124	24,748	2097,121	0	203,275	203,275	99,723	0	0	0	0	0	0	0
15:23:44	0	2097,121	10,185	10,156	10,079	6,155	6,543	21,1	959,124	24,748	2097,121	0	203,275	203,275	99,723	0	0	0	0	0	0	0
15:23:44	-8,447	2097,036	10,185	10,205	10,078	6,155	6,535	21,1	959,124	24,748	2097,036	0	203,275	203,275	99,723	0	0	0	0	0	0	0
15:23:44	-75,268	2096,284	10,185	10,156	10,074	6,147	6,527	21,1	959,124	24,748	2096,284	0	203,275	203,275	99,723	0	0	0	0	0	0	0
15:23:44	0	2096,284	10,185	10,156	10,074	6,147	6,52	21,1	959,124	24,748	2096,284	0	203,275	203,275	99,723	0	0	0	0	0	0	0
15:23:44	-7,373	2096,21	10,185	10,205	10,074	6,146	6,513	21,1	959,124	24,748	2096,21	0	203,275	203,275	99,723	0	0	0	0	0	0	0
15:23:44	-75,268	2095,457	10,185	10,205	10,069	6,138	6,505	21,1	959,124	24,748	2095,457	0	203,275	203,275	99,723	0	0	0	0	0	0	0
15:23:44	90,209	2096,359	10,283	10,351	10,069	6,148	6,498	21,1	959,124	24,748	2095,458	0	203,275	203,275	99,723	0	0	0	0	0	0	0
15:23:44	-7,397	2096,285	10,283	10,205	10,069	6,147	6,491	21,1	959,124	24,748	2095,459	0	203,275	203,275	99,723	0	0	0	0	0	0	0
15:23:44	-75,268	2095,533	10,283	10,205	10,065	6,139	6,484	21,1	959,124	24,748	2095,459	0	203,275	203,275	99,723	0	0	0	0	0	0	0
15:23:44	0	2095,533	10,283	10,351	10,065	6,139	6,478	21,1	959,124	24,748	2095,459	0	203,275	203,275	99,723	0	0	0	0	0	0	0
15:23:44	-7,397	2095,459	10,283	10,205	10,064	6,138	6,471	21,1	959,124	24,748	2095,459	0	203,275	203,275	99,723	0	0	0	0	0	0	0
15:23:44	-90,185	2094,557	10,185	10,156	10,064	6,129	6,464	21,1	959,124	24,748	2094,557	0	203,275	203,275	99,723	0	0	0	0	0	0	0
15:23:44	0	2094,557	10,185	10,156	10,064	6,129	6,458	21,1	959,124	24,748	2094,557	0	203,275	203,275	99,723	0	0	0	0	0	0	0
15:23:44	0	2094,557	10,185	10,156	10,064	6,129	6,451	21,1	959,124	24,748	2094,557	0	203,275	203,275	99,723	0	0	0	0	0	0	0
15:23:44	-75,073	2093,806	10,185	10,205	10,06	6,121	6,445	21,1	959,124	24,748	2093,806	0	203,275	203,275	99,723	0	0	0	0	0	0	0
15:23:44	0	2093,806	10,185	10,205	10,06	6,121	6,438	21,1	959,124	24,748	2093,806	0	203,275	203,275	99,723	0	0	0	0	0	0	0
15:23:44	-45,092	2093,355	10,136	10,156	10,06	6,117	6,432	21,1	959,124	24,748	2093,355	0	203,275	203,275	99,723	0	0	0	0	0	0	0
15:23:44	0	2093,355	10,136	10,058	10,06	6,117	6,426	21,1	959,124	24,748	2093,355	0	203,275	203,275	99,723	0	0	0	0	0	0	0
15:23:44	0	2093,355	10,136	10,156	10,06	6,117	6,42	21,1	959,124	24,748	2093,355	0	203,275	203,275	99,723	0	0	0	0	0	0	0
15:23:44	-135,229	2092,003	9,99	10,009	10,06	6,103	6,414	21,1	959,124	24,748	2092,003	0	203,275	203,275	99,723	0	0	0	0	0	0	0
15:23:44	37,5	2092,378	10,039	10,009	10,059	6,106	6,408	21,1	959,124	24,748	2092,003	0	203,275	203,275	99,723	0	0	0	0	0	0	0
15:23:44	135,253	2093,731	10,185	10,156	10,059	6,12	6,402	21,1	959,124	24,748	2092,005	0	203,275	203,275	99,723	0	0	0	0	0	0	0
15:23:45	-75,122	2092,979	10,185	10,058	10,055	6,113	6,396	21,1	959,124	24,748	2092,006	0	203,275	203,275	99,723	0	0	0	0	0	0	0
15:23:45	-52,612	2092,453	10,136	10,058	10,055	6,107	6,391	21,1	959,124	24,748	2092,006	0	203,275	203,275	99,723	0	0	0	0	0	0	0
15:23:45	0	2092,453	10,136	10,156	10,055	6,107	6,385	21,1	959,124	24,748	2092,007	0	203,275	203,275	99,723	0	0	0	0	0	0	0
15:23:45	-32,299	2092,13	10,185	10,205	10,05	6,104	6,38	21,1	959,124	24,748	2092,007	0	203,275	203,275	99,723	0	0	0	0	0	0	0
15:23:45	0	2092,13	10,185	10,156	10,05	6,104	6,374	21,1	959,124	24,748	2092,007	0	203,275	203,275	99,723	0	0	0	0	0	0	0
15:23:45	-7,373	2092,056	10,185	10,205	10,05	6,103	6,369	21,1	959,124	24,748	2092,007	0	203,275	203,275	99,723	0	0	0	0	0	0	0
15:23:45	-121,435	2090,842	10,136	10,156	10,046	6,091	6,363	21,1	959,124	24,748	2090,842	0	203,275	203,275	99,723	0	0	0	0	0	0	0
15:23:45	0	2090,842	10,136	10,156	10,046	6,091	6,358	21,1	959,124	24,748	2090,842	0	203,275	203,275	99,723	0	0	0	0	0	0	0
15:23:45	-39,648	2090,446	10,185	10,156	10,041	6,087	6,353	21,1	959,124	24,748	2090,446	0	203,275	203,275	99,723	0	0	0	0	0	0	0
15:23:45	-45,092	2089,995	10,136	10,156	10,041	6,082	6,347	21,1	959,124	24,748	2089,995	0	203,275	203,275	99,723	0	0	0	0	0	0	0
15:23:45	45,092	2090,446	10,185	10,156	10,041	6,087	6,342	21,1	959,124	24,748	2089,995	0	203,275	203,275	99,723	0	0	0	0	0	0	0
15:23:45	-51,586	2089,93	10,136	10,156	10,04	6,081	6,337	21,1	959,124	24,748	2089,93	0	203,275	203,275	99,723	0	0	0	0	0	0	0
15:23:45	-167,309	2088,257	10,039	10,058	10,036	6,064	6,332	21,1	959,124	24,748	2088,257	0	203,275	203,275	99,723	0	0	0	0	0	0	0
15:23:45	90,112	2089,158	10,136	10,009	10,036	6,073	6,327	21,1	959,124	24,748	2088,258	0	203,275	203,275	99,723	0	0	0	0	0	0	0
15:23:45	-173,779	2087,42	10,039	9,961	10,031	6,055	6,321	21,1	959,124	24,748	2087,42	0	203,275	203,275	99,723	0	0	0	0	0	0	0
15:23:45	135,18	2088,772	10,185	10,058	10,031	6,069	6,317	21,1	959,124	24,748	2087,421	0	203,275	203,275	99,723	0	0	0	0	0	0	0
15:23:45	-135,18	2087,42	10,039	9,961	10,031	6,055	6,311	21,1	959,124	24,748	2087,42	0	203,275	203,275	99,723	0	0	0	0	0	0	0
15:23:45	4,296	2087,463	10,136	10,009	10,026	6,056	6,306	21,1	959,124	24,748	2087,42	0	203,275	203,275	99,723	0	0	0	0	0	0	0
15:23:45	-33,398	2087,129	10,185	10,205	10,022	6,052	6,301	21,1	959,124	24,748	2087,129	0	203,275	203,275	99,723	0	0	0	0	0	0	0
15:23:45	-51,367	2086,615	10,136	10,156	10,022	6,047	6,296	21,1	959,124	24,748	2086,615	0	203,275	203,275	99,723	0	0	0	0	0	0	0
15:23:45	-90,087	2085,714	10,039	10,009	10,022	6,038	6,291	21,1	959,124	24,748	2085,714	0	203,275	203,275	99,723	0	0	0	0	0	0	0
15:23:45	-45,043	2085,264	9,99	9,961	10,022	6,033	6,286	21,1	959,124	24,748	2085,264	0	203,275	203,275	99,723	0	0	0	0	0	0	0
15:23:45	-45,019	2084,814	9,941	9,961	10,022	6,029	6,281	21,1	959,124	24,748	2084,814	0	203,275	203,275	99,723	0	0	0	0	0	0	0
15:23:45	-78,417	2084,03	9,941	9,961	10,017	6,02	6,276	21,1	959,124	24,748	2084,03	0	203,275	203,275	99,723	0	0	0	0	0	0	0
15:23:45	0	2084,03	9,941	9,961	10,017	6,02	6,271	21,1	959,124	24,748	2084,03	0	203,275	203,275	99,723	0	0	0	0	0	0	0
15:23:45	-90,087	2083,129	9,843	9,961	10,017	6,011	6,266	21,1	959,124	24,748	2083,129	0	203,275	203,275	99,723	0	0	0	0	0	0	0
15:23:45	90,087	2084,03	9,941	9,961	10,017	6,02	6,261	21,1	959,124	24,748	2083,129	0	203,275	203,275	99,723	0	0	0	0	0	0	0
15:23:45	-90,087	2083,129	9,843	9,863	10,017	6,011	6,256	21,1	959,124	24,748	2083,129	0	203,275	203,275	99,723	0	0	0	0	0	0	0
15:23:45	90,087	2084,03	9,941	9,863	10,017	6,02	6,252	21,1	959,124	24,748	2083,129	0	203,275	203,275	99,723	0	0	0	0	0	0	0
15:23:45	-90,087	2083,129	9,843	9,863	10,017	6,011	6,247	21,1	959,124	24,748	2083,129	0	203,275	203,275	99,723	0	0	0	0	0	0	0
15:23:45	0	2083,129	9,843	9,814	10,017	6,011	6,242	21,1	959,124	24,748	2083,129	0	203,275	203,275	99,723	0	0	0	0	0	0	0
15:23:45	0	2083,129	9,843	9,961	10,017	6,011	6,238	21,1	959,124	24,748	2083,129	0	203,275	203,275	99,723	0	0	0	0	0	0	0
15:23:45	90,087	2084,03	9,941	9,961	10,017	6,02	6,234	21,1	959,124	24,748	2083,129	0	203,275	203,275	99,723	0	0	0	0	0	0	0
15:23:45	0	2084,03	9,941	9,961	10,017	6,02	6,229	21,1	959,124	24,748	2083,13	0	203,275	203,275	99,723	0	0	0	0	0	0	0
15:23:45	-90,087	2083,129	9,843	9,961	10,017	6,011	6,225	21,1	959,124	24,748	2083,129	0	203,275	203,275	99,723	0	0	0	0	0	0	0
15:23:45	90,087	2084,03	9,941	9,961	10,017	6,02	6,221	21,1	959,124	24,748	2083,129	0	203,275	203,275	99,723	0	0	0	0	0	0	0
15:23:45	38,5	2084,415	9,99	10,058	10,017	6,024	6,217	21,1	959,124	24,748	2083,131	0	203,275	203,275	99,723	0	0	0	0	0	0	0
15:23:45	6,518	2084,48	9,99	10,009	10,017	6,025	6,213	21,1	959,124	24,748	2083,132	0	203,275	203,275	99,723	0	0	0	0	0	0	0
15:23:45	0	2084,48	9,99	10,009	10,017	6,025	6,21	21,1	959,124	24,748	2083,133	0	203,275	203,275	99,723	0	0	0	0	0	0	0
15:23:45	0	2084,48	9,99	10,009	10,017	6,025	6,206	21,1	959,124	24,748	2083,135	0	203,275	203,275	99,723	0	0	0	0	0	0	0
15:23:45	45,043	2084,93	10,039	10,156	10,017	6,03	6,203	21,1	959,124	24,748	2083,136	0	203,275	203,275	99,723	0	0	0	0	0	0	0
15:23:45	0	2084,93	10,039	10,058	10,017	6,03	6,199	21,1	959,124	24,748	2083,138	0	203,275	203,275	99,723	0	0	0	0	0	0	0
15:23:45	0	2084,93	10,039	10,058	10,017	6,03	6,196	21,1	959,124	24,748	2083,14	0	203,275	203,275	99,723	0	0	0	0	0	0	0
15:23:45	-45,043	2084,48	9,99	9,961	10,017	6,025	6,193	21,1	959,124	24,748	2083,141	0	203,275	203,275	99,723	0	0	0	0	0	0	0
15:23:45	-45,019	2084,03	9,941	9,863	10,017	6,02	6,189	21,1	959,124	24,748	2083,142	0	203,275	203,275	99,723	0	0	0	0	0	0	0
15:23:45	90,063	2084,93	10,039	10,058	10,017	6,03	6,186	21,1	959,124	24,748	2083,144	0	203,275	203,275	99,723	0	0	0	0	0	0	0
15:23:45	0	2084,93	10,039	10,009	10,017	6,03	6,183	21,1	959,124	24,748	2083,146	0	203,275	203,275	99,723	0	0	0	0	0	0	0
15:23:45	-45,043	2084,48	9,99	9,961	10,017	6,025	6,18	21,1	959,124	24,748	2083,147	0	203,275	203,275	99,723	0	0	0	0	0	0	0
15:23:45	0	2084,48	9,99	9,961	10,017	6,025	6,177	21,1	959,124	24,748	2083,148	0	203,275	203,275	99,723	0	0	0	0	0	0	0
15:23:45	-45,019	2084,03	9,941	9,863	10,017	6,02	6,174	21,1	959,124	24,748	2083,149	0	203,275	203,275	99,723	0	0	0	0	0	0	0
15:23:45	45,019	2084,48	9,99	9,961	10,017	6,025	6,171	21,1	959,124	24,748	2083,15	0	203,275	203,275	99,723	0	0	0	0	0	0	0
15:23:45	0	2084,48	9,99	9,961	10,017	6,025	6,168	21,1	959,124	24,748	2083,152	0	203,275	203,275	99,723	0	0	0	0	0	0	0
15:23:45	0	2084,48	9,99	10,009	10,017	6,025	6,165	21,1	959,124	24,748	2083,153	0	203,275	203,275	99,723	0	0	0	0	0	0	0
15:23:45	-45,019	2084,03	9,941	9,863	10,017	6,02	6,162	21,1	959,124	24,748	2083,154	0	203,275	203,275	99,723	0	0	0	0	0	0	0
15:23:45	-6,518	2083,964	9,941	9,863	10,017	6,02	6,16	21,1	959,124	24,748	2083,155	0	203,275	203,275	99,723	0	0	0	0	0	0	0
15:23:45	0	2083,964	9,941	9,961	10,017	6,02	6,157	21,1	959,124	24,748	2083,156	0	203,275	203,275	99,723	0	0	0	0	0	0	0
15:23:45	-169,335	2082,271	9,843	9,863	10,012	6,002	6,154	21,1	959,124	24,748	2082,271	0	203,275	203,275	99,723	0	0	0	0	0	0	0
15:23:45	90,039	2083,171	9,941	9,863	10,012	6,012	6,151	21,1	959,124	24,748	2082,272	0	203,275	203,275	99,723	0	0	0	0	0	0	0
15:23:45	45,043	2083,622	9,99	9,961	10,012	6,016	6,148	21,1	959,124	24,748	2082,273	0	203,275	203,275	99,723	0	0	0	0	0	0	0
15:23:45	-45,043	2083,171	9,941	9,863	10,012	6,012	6,146	21,1	959,124	24,748	2082,274	0	203,275	203,275	99,723	0	0	0	0	0	0	0
15:23:45	0	2083,171	9,941	9,863	10,012	6,012	6,143	21,1	959,124	24,748	2082,275	0	203,275	203,275	99,723	0	0	0	0	0	0	0
15:23:45	0	2083,171	9,941	9,961	10,012	6,012	6,141	21,1	959,124	24,748	2082,276	0	203,275	203,275	99,723	0	0	0	0	0	0	0
15:23:45	-90,039	2082,271	9,843	9,863	10,012	6,002	6,138	21,1	959,124	24,748	2082,271	0	203,275	203,275	99,723	0	0	0	0	0	0	0
15:23:45	79,248	2083,064	9,843	9,814	10,017	6,01	6,135	21,1	959,124	24,748	2082,272	0	203,275	203,275	99,723	0	0	0	0	0	0	0
15:23:45	61,083	2083,674	9,99	10,009	10,013	6,017	6,133	21,1	959,124	24,748	2082,273	0	203,275	203,275	99,723	0	0	0	0	0	0	0
15:23:45	-5,249	2083,622	9,99	9,961	10,012	6,016	6,131	21,1	959,584	24,748	2082,275	0	203,275	203,275	99,723	0	0	0	0	0	0	0
15:23:45	-46,069	2083,161	9,941	9,961	10,012	6,011	6,128	21,1	959,584	24,748	2082,275	0	203,275	203,275	99,723	0	0	0	0	0	0	0
15:23:45	45,019	2083,611	9,99	9,961	10,012	6,016	6,126	21,1	959,584	24,748	2082,277	0	203,275	203,275	99,723	0	0	0	0	0	0	0
15:23:45	0	2083,611	9,99	9,961	10,012	6,016	6,124	21,1	959,584	24,748	2082,278	0	203,275	203,275	99,723	0	0	0	0	0	0	0
15:23:45	45,043	2084,062	10,039	10,058	10,012	6,021	6,122	21,1	959,584	24,748	2082,28	0	203,275	203,275	99,723	0	0	0	0	0	0	0
15:23:45	0	2084,062	10,039	10,058	10,012	6,021	6,12	21,1	959,584	24,748	2082,282	0	203,275	203,275	99,723	0	0	0	0	0	0	0
15:23:45	90,063	2084,962	10,136	10,156	10,012	6,03	6,118	21,1	959,584	24,748	2082,284	0	203,275	203,275	99,723	0	0	0	0	0	0	0
15:23:45	-90,063	2084,062	10,039	10,058	10,012	6,021	6,116	21,1	959,584	24,748	2082,286	0	203,275	203,275	99,723	0	0	0	0	0	0	0
15:23:45	0	2084,062	10,039	10,058	10,012	6,021	6,114	21,1	959,584	24,748	2082,288	0	203,275	203,275	99,723	0	0	0	0	0	0	0
15:23:45	-45,043	2083,611	9,99	10,009	10,012	6,016	6,113	21,1	959,584	24,748	2082,289	0	203,275	203,275	99,723	0	0	0	0	0	0	0
15:23:45	0	2083,611	9,99	10,009	10,012	6,016	6,111	21,1	959,584	24,748	2082,29	0	203,067	203,067	99,722	0	0	0	0	0	0	0
15:23:45	-79,467	2082,817	9,99	9,863	10,008	6,008	6,109	21,1	959,584	24,748	2082,291	0	203,067	203,067	99,722	0	0	0	0	0	0	0
15:23:45	-5,444	2082,762	9,99	10,009	10,007	6,007	6,107	21,1	959,584	24,748	2082,291	0	203,067	203,067	99,722	0	0	0	0	0	0	0
15:23:45	5,444	2082,817	9,99	10,009	10,008	6,008	6,105	21,1	959,584	24,748	2082,292	0	203,067	203,067	99,722	0	0	0	0	0	0	0
15:23:45	-50,463	2082,312	9,941	9,961	10,007	6,003	6,103	21,1	959,584	24,748	2082,292	0	203,067	203,067	99,722	0	0	0	0	0	0	0
15:23:45	0	2082,312	9,941	9,961	10,007	6,003	6,101	21,1	959,584	24,748	2082,292	0	203,067	203,067	99,722	0	0	0	0	0	0	0
15:23:45	-90,039	2081,412	9,843	9,863	10,007	5,993	6,099	21,1	959,584	24,748	2081,412	0	203,067	203,067	99,722	0	0	0	0	0	0	0
15:23:45	90,039	2082,312	9,941	10,009	10,007	6,003	6,097	21,1	959,584	24,748	2081,413	0	203,067	203,067	99,722	0	0	0	0	0	0	0
15:23:45	45,019	2082,762	9,99	9,961	10,007	6,007	6,095	21,1	959,584	24,748	2081,414	0	203,067	203,067	99,722	0	0	0	0	0	0	0
15:23:45	-45,019	2082,312	9,941	9,863	10,007	6,003	6,093	21,1	959,584	24,748	2081,415	0	203,067	203,067	99,722	0	0	0	0	0	0	0
15:23:45	0	2082,312	9,941	9,961	10,007	6,003	6,091	21,1	959,584	24,748	2081,416	0	203,067	203,067	99,722	0	0	0	0	0	0	0
15:23:45	-80,371	2081,508	9,941	9,863	10,003	5,994	6,09	21,1	959,584	24,748	2081,416	0	203,067	203,067	99,722	0	0	0	0	0	0	0
15:23:45	45,019	2081,959	9,99	9,961	10,003	5,999	6,088	21,1	959,584	24,748	2081,417	0	203,067	203,067	99,722	0	0	0	0	0	0	0
15:23:45	-6,494	2081,894	9,99	9,961	10,002	5,998	6,086	21,1	959,584	24,748	2081,417	0	203,067	203,067	99,722	0	0	0	0	0	0	0
15:23:45	-38,525	2081,508	9,941	9,961	10,003	5,994	6,084	21,1	959,584	24,748	2081,417	0	203,067	203,067	99,722	0	0	0	0	0	0	0
15:23:45	-40,942	2081,099	9,99	9,863	9,998	5,99	6,082	21,1	959,584	24,748	2081,099	0	203,067	203,067	99,722	0	0	0	0	0	0	0
15:23:45	0	2081,099	9,99	10,009	9,998	5,99	6,081	21,1	959,584	24,748	2081,099	0	203,067	203,067	99,722	0	0	0	0	0	0	0
15:23:45	0	2081,099	9,99	10,009	9,998	5,99	6,079	21,1	959,584	24,748	2081,099	0	203,067	203,067	99,722	0	0	0	0	0	0	0
15:23:45	-135,034	2079,749	9,843	9,814	9,998	5,976	6,077	21,1	959,584	24,748	2079,749	0	203,067	203,067	99,722	0	0	0	0	0	0	0
15:23:45	90,014	2080,649	9,941	9,961	9,998	5,986	6,075	21,1	959,584	24,748	2079,749	0	203,067	203,067	99,722	0	0	0	0	0	0	0
15:23:45	0	2080,649	9,941	10,009	9,998	5,986	6,073	21,1	959,584	24,748	2079,75	0	203,067	203,067	99,722	0	0	0	0	0	0	0
15:23:45	0	2080,649	9,941	9,863	9,998	5,986	6,072	21,1	959,584	24,748	2079,751	0	203,067	203,067	99,722	0	0	0	0	0	0	0
15:23:45	-90,014	2079,749	9,843	9,716	9,998	5,976	6,07	21,1	959,584	24,748	2079,749	0	203,067	203,067	99,722	0	0	0	0	0	0	0
15:23:45	90,014	2080,649	9,941	9,961	9,998	5,986	6,068	21,1	959,584	24,748	2079,749	0	203,067	203,067	99,722	0	0	0	0	0	0	0
15:23:45	0	2080,649	9,941	9,961	9,998	5,986	6,066	21,1	959,584	24,748	2079,75	0	203,067	203,067	99,722	0	0	0	0	0	0	0
15:23:46	0	2080,649	9,941	9,961	9,998	5,986	6,065	21,1	959,584	24,748	2079,751	0	203,067	203,067	99,722	0	0	0	0	0	0	0
15:23:46	-90,014	2079,749	9,843	9,814	9,998	5,976	6,063	21,1	959,584	24,748	2079,749	0	203,067	203,067	99,722	0	0	0	0	0	0	0
15:23:46	0	2079,749	9,843	9,814	9,998	5,976	6,061	21,1	959,584	24,748	2079,749	0	203,067	203,067	99,722	0	0	0	0	0	0	0
15:23:46	0	2079,749	9,843	9,716	9,998	5,976	6,06	21,1	959,584	24,748	2079,749	0	203,067	203,067	99,722	0	0	0	0	0	0	0
15:23:46	49,243	2080,241	9,99	10,009	9,993	5,981	6,058	21,1	959,584	24,748	2079,749	0	203,067	203,067	99,722	0	0	0	0	0	0	0
15:23:46	0	2080,241	9,99	10,058	9,993	5,981	6,057	21,1	959,584	24,748	2079,75	0	203,067	203,067	99,722	0	0	0	0	0	0	0
15:23:46	45,019	2080,691	10,039	10,058	9,993	5,986	6,055	21,1	959,584	24,748	2079,751	0	203,067	203,067	99,722	0	0	0	0	0	0	0
15:23:46	4,394	2080,735	10,039	10,009	9,993	5,986	6,054	21,1	959,584	24,748	2079,752	0	203,067	203,067	99,722	0	0	0	0	0	0	0
15:23:46	-4,394	2080,691	10,039	10,009	9,993	5,986	6,053	21,1	959,584	24,748	2079,752	0	203,067	203,067	99,722	0	0	0	0	0	0	0
15:23:46	90,039	2081,592	10,136	10,156	9,993	5,995	6,051	21,1	959,584	24,748	2079,754	0	203,067	203,067	99,722	0	0	0	0	0	0	0
15:23:46	-90,039	2080,691	10,039	10,009	9,993	5,986	6,05	21,1	959,584	24,748	2079,755	0	203,067	203,067	99,722	0	0	0	0	0	0	0
15:23:46	-45,019	2080,241	9,99	10,009	9,993	5,981	6,049	21,1	959,584	24,748	2079,756	0	203,067	203,067	99,722	0	0	0	0	0	0	0
15:23:46	0	2080,241	9,99	9,961	9,993	5,981	6,047	21,1	959,584	24,748	2079,756	0	203,067	203,067	99,722	0	0	0	0	0	0	0
15:23:46	-44,995	2079,791	9,941	9,863	9,993	5,977	6,046	21,1	959,584	24,748	2079,756	0	203,067	203,067	99,722	0	0	0	0	0	0	0
15:23:46	0	2079,791	9,941	9,961	9,993	5,977	6,045	21,1	959,584	24,748	2079,756	0	203,067	203,067	99,722	0	0	0	0	0	0	0
15:23:46	-90,014	2078,891	9,843	9,814	9,993	5,967	6,043	21,1	959,584	24,748	2078,891	0	203,067	203,067	99,722	0	0	0	0	0	0	0
15:23:46	0	2078,891	9,843	9,814	9,993	5,967	6,042	21,1	959,584	24,748	2078,891	0	203,067	203,067	99,722	0	0	0	0	0	0	0
15:23:46	90,014	2079,791	9,941	9,961	9,993	5,977	6,04	21,1	959,584	24,748	2078,892	0	203,067	203,067	99,722	0	0	0	0	0	0	0
15:23:46	-81,591	2078,975	9,941	9,863	9,988	5,968	6,039	21,1	959,584	24,748	2078,892	0	203,067	203,067	99,722	0	0	0	0	0	0	0
15:23:46	0	2078,975	9,941	9,863	9,988	5,968	6,038	21,1	959,584	24,748	2078,892	0	203,067	203,067	99,722	0	0	0	0	0	0	0
15:23:46	45,019	2079,425	9,99	9,961	9,988	5,973	6,036	21,1	959,584	24,748	2078,893	0	203,067	203,067	99,722	0	0	0	0	0	0	0
15:23:46	44,995	2079,875	10,039	9,961	9,988	5,978	6,035	21,1	959,584	24,748	2078,894	0	203,067	203,067	99,722	0	0	0	0	0	0	0
15:23:46	-129,736	2078,578	9,99	10,058	9,984	5,964	6,034	21,1	959,584	24,748	2078,578	0	203,067	203,067	99,722	0	0	0	0	0	0	0
15:23:46	44,995	2079,028	10,039	10,058	9,984	5,969	6,033	21,1	959,584	24,748	2078,578	0	203,067	203,067	99,722	0	0	0	0	0	0	0
15:23:46	-44,995	2078,578	9,99	9,961	9,984	5,964	6,031	21,1	959,584	24,748	2078,578	0	203,067	203,067	99,722	0	0	0	0	0	0	0
15:23:46	44,995	2079,028	10,039	10,009	9,984	5,969	6,03	21,1	959,584	24,748	2078,578	0	203,067	203,067	99,722	0	0	0	0	0	0	0
15:23:46	0	2079,028	10,039	10,009	9,984	5,969	6,029	21,1	959,584	24,748	2078,579	0	203,067	203,067	99,722	0	0	0	0	0	0	0
15:23:46	0	2079,028	10,039	10,009	9,984	5,969	6,028	21,1	959,584	24,748	2078,579	0	203,067	203,067	99,722	0	0	0	0	0	0	0
15:23:46	-81,567	2078,212	10,039	10,009	9,979	5,96	6,026	21,1	959,584	24,748	2078,212	0	203,067	203,067	99,722	0	0	0	0	0	0	0
15:23:46	-45,019	2077,762	9,99	9,961	9,979	5,956	6,025	21,1	959,584	24,748	2077,762	0	203,067	203,067	99,722	0	0	0	0	0	0	0
15:23:46	0	2077,762	9,99	9,961	9,979	5,956	6,024	21,1	959,584	24,748	2077,762	0	203,067	203,067	99,722	0	0	0	0	0	0	0
15:23:46	0	2077,762	9,99	9,961	9,979	5,956	6,022	21,1	959,584	24,748	2077,762	0	203,067	203,067	99,722	0	0	0	0	0	0	0
15:23:46	0	2077,762	9,99	10,009	9,979	5,956	6,021	21,1	959,584	24,748	2077,762	0	203,067	203,067	99,722	0	0	0	0	0	0	0
15:23:46	0	2077,762	9,99	9,961	9,979	5,956	6,02	21,1	959,584	24,748	2077,762	0	203,067	203,067	99,722	0	0	0	0	0	0	0
15:23:46	-134,985	2076,412	9,843	9,814	9,979	5,942	6,018	21,1	959,584	24,748	2076,412	0	203,067	203,067	99,722	0	0	0	0	0	0	0
15:23:46	4,223	2076,454	9,941	9,814	9,974	5,942	6,017	21,1	959,584	24,748	2076,412	0	203,067	203,067	99,722	0	0	0	0	0	0	0
15:23:46	89,99	2077,354	10,039	9,863	9,974	5,952	6,015	21,1	959,584	24,748	2076,413	0	203,067	203,067	99,722	0	0	0	0	0	0	0
15:23:46	-89,99	2076,454	9,941	9,863	9,974	5,942	6,014	21,1	959,584	24,748	2076,413	0	203,067	203,067	99,722	0	0	0	0	0	0	0
15:23:46	44,995	2076,904	9,99	9,961	9,974	5,947	6,013	21,1	959,584	24,748	2076,414	0	203,067	203,067	99,722	0	0	0	0	0	0	0
15:23:46	0	2076,904	9,99	9,961	9,974	5,947	6,011	21,1	959,584	24,748	2076,414	0	203,067	203,067	99,722	0	0	0	0	0	0	0
15:23:46	0	2076,904	9,99	9,863	9,974	5,947	6,01	21,1	959,584	24,748	2076,415	0	203,067	203,067	99,722	0	0	0	0	0	0	0
15:23:46	-44,995	2076,454	9,941	9,863	9,974	5,942	6,009	21,1	959,584	24,748	2076,415	0	203,067	203,067	99,722	0	0	0	0	0	0	0
15:23:46	0	2076,454	9,941	9,863	9,974	5,942	6,007	21,1	959,584	24,748	2076,415	0	203,067	203,067	99,722	0	0	0	0	0	0	0
15:23:46	44,995	2076,904	9,99	9,814	9,974	5,947	6,006	21,1	959,584	24,748	2076,415	0	203,067	203,067	99,722	0	0	0	0	0	0	0
15:23:46	-82,641	2076,078	9,99	9,863	9,969	5,938	6,005	21,1	959,584	24,748	2076,078	0	203,067	203,067	99,722	0	0	0	0	0	0	0
15:23:46	44,97	2076,528	10,039	10,009	9,969	5,943	6,004	21,1	959,584	24,748	2076,078	0	203,067	203,067	99,722	0	0	0	0	0	0	0
15:23:46	-44,97	2076,078	9,99	9,863	9,969	5,938	6,002	21,1	959,584	24,748	2076,078	0	203,067	203,067	99,722	0	0	0	0	0	0	0
15:23:46	0	2076,078	9,99	9,961	9,969	5,938	6,001	21,1	959,584	24,748	2076,078	0	203,067	203,067	99,722	0	0	0	0	0	0	0
15:23:46	-44,995	2075,628	9,941	9,814	9,969	5,934	6	21,1	959,584	24,748	2075,628	0	203,067	203,067	99,722	0	0	0	0	0	0	0
15:23:46	127,636	2076,904	9,99	9,814	9,974	5,947	5,999	21,1	959,584	24,748	2075,629	0	203,067	203,067	99,722	0	0	0	0	0	0	0
15:23:46	-44,995	2076,454	9,941	9,863	9,974	5,942	5,998	21,1	959,584	24,748	2075,63	0	203,067	203,067	99,722	0	0	0	0	0	0	0
15:23:46	-172,607	2074,728	9,843	9,814	9,969	5,925	5,996	21,1	959,584	24,748	2074,728	0	203,067	203,067	99,722	0	0	0	0	0	0	0
15:23:46	134,96	2076,078	9,99	10,009	9,969	5,938	5,995	21,1	959,584	24,748	2074,73	0	203,067	203,067	99,722	0	0	0	0	0	0	0
15:23:46	-83,691	2075,241	9,99	9,961	9,965	5,93	5,994	21,1	959,584	24,748	2074,73	0	203,067	203,067	99,722	0	0	0	0	0	0	0
15:23:46	0	2075,241	9,99	9,961	9,965	5,93	5,993	21,1	959,584	24,748	2074,731	0	203,067	203,067	99,722	0	0	0	0	0	0	0
15:23:46	44,995	2075,691	10,039	10,009	9,965	5,934	5,991	21,1	959,584	24,748	2074,732	0	203,067	203,067	99,722	0	0	0	0	0	0	0
15:23:46	0	2075,691	10,039	10,058	9,965	5,934	5,99	21,1	959,584	24,748	2074,733	0	203,067	203,067	99,722	0	0	0	0	0	0	0
15:23:46	0	2075,691	10,039	10,009	9,965	5,934	5,989	21,1	959,584	24,748	2074,734	0	203,067	203,067	99,722	0	0	0	0	0	0	0
15:23:46	0	2075,691	10,039	10,058	9,965	5,934	5,988	21,1	959,584	24,748	2074,735	0	203,067	203,067	99,722	0	0	0	0	0	0	0
15:23:46	-44,995	2075,241	9,99	9,961	9,965	5,93	5,987	21,1	959,584	24,748	2074,735	0	203,067	203,067	99,722	0	0	0	0	0	0	0
15:23:46	0	2075,241	9,99	9,961	9,965	5,93	5,986	21,1	959,584	24,748	2074,736	0	203,067	203,067	99,722	0	0	0	0	0	0	0
15:23:46	0	2075,241	9,99	10,058	9,965	5,93	5,985	21,1	959,584	24,748	2074,736	0	203,067	203,067	99,722	0	0	0	0	0	0	0
15:23:46	0	2075,241	9,99	10,009	9,965	5,93	5,984	21,1	959,584	24,748	2074,737	0	203,067	203,067	99,722	0	0	0	0	0	0	0
15:23:46	0	2075,241	9,99	9,961	9,965	5,93	5,983	21,1	959,584	24,748	2074,737	0	203,067	203,067	99,722	0	0	0	0	0	0	0
15:23:46	0	2075,241	9,99	9,863	9,965	5,93	5,982	21,1	959,584	24,748	2074,738	0	203,067	203,067	99,722	0	0	0	0	0	0	0
15:23:46	-44,995	2074,791	9,941	9,863	9,965	5,925	5,981	21,1	959,124	24,748	2074,738	0	203,067	203,067	99,722	0	0	0	0	0	0	0
15:23:46	46,02	2075,251	9,99	9,961	9,965	5,93	5,98	21,1	959,124	24,748	2074,738	0	203,067	203,067	99,722	0	0	0	0	0	0	0
15:23:46	44,995	2075,701	10,039	10,009	9,965	5,935	5,979	21,1	959,124	24,748	2074,739	0	203,067	203,067	99,722	0	0	0	0	0	0	0
15:23:46	0	2075,701	10,039	10,058	9,965	5,935	5,978	21,1	959,124	24,748	2074,74	0	203,067	203,067	99,722	0	0	0	0	0	0	0
15:23:46	-44,995	2075,251	9,99	10,009	9,965	5,93	5,977	21,1	959,124	24,748	2074,741	0	203,067	203,067	99,722	0	0	0	0	0	0	0
15:23:46	44,995	2075,701	10,039	10,058	9,965	5,935	5,976	21,1	959,124	24,748	2074,742	0	203,067	203,067	99,722	0	0	0	0	0	0	0
15:23:46	-44,995	2075,251	9,99	10,009	9,965	5,93	5,975	21,1	959,124	24,748	2074,742	0	203,067	203,067	99,722	0	0	0	0	0	0	0
15:23:46	0	2075,251	9,99	9,961	9,965	5,93	5,974	21,1	959,124	24,748	2074,742	0	203,067	203,067	99,722	0	0	0	0	0	0	0
15:23:46	0	2075,251	9,99	10,009	9,965	5,93	5,973	21,1	959,124	24,748	2074,743	0	203,067	203,067	99,722	0	0	0	0	0	0	0
15:23:46	0	2075,251	9,99	10,009	9,965	5,93	5,973	21,1	959,124	24,748	2074,743	0	203,067	203,067	99,722	0	0	0	0	0	0	0
15:23:46	44,995	2075,701	10,039	10,058	9,965	5,935	5,972	21,1	959,124	24,748	2074,744	0	202,97	202,97	99,721	0	0	0	0	0	0	0
15:23:46	0	2075,701	10,039	10,009	9,965	5,935	5,971	21,1	959,124	24,748	2074,745	0	202,97	202,97	99,721	0	0	0	0	0	0	0
15:23:46	-44,995	2075,251	9,99	9,961	9,965	5,93	5,97	21,1	959,124	24,748	2074,746	0	202,97	202,97	99,721	0	0	0	0	0	0	0
15:23:46	0	2075,251	9,99	9,863	9,965	5,93	5,969	21,1	959,124	24,748	2074,746	0	202,97	202,97	99,721	0	0	0	0	0	0	0
15:23:46	0	2075,251	9,99	9,961	9,965	5,93	5,969	21,1	959,124	24,748	2074,747	0	202,97	202,97	99,721	0	0	0	0	0	0	0
15:23:46	0	2075,251	9,99	9,961	9,965	5,93	5,968	21,1	959,124	24,748	2074,747	0	202,97	202,97	99,721	0	0	0	0	0	0	0
15:23:46	44,995	2075,701	10,039	10,009	9,965	5,935	5,967	21,1	959,124	24,748	2074,748	0	202,97	202,97	99,721	0	0	0	0	0	0	0
15:23:46	-44,995	2075,251	9,99	9,961	9,965	5,93	5,967	21,1	959,124	24,748	2074,749	0	202,97	202,97	99,721	0	0	0	0	0	0	0
15:23:46	0	2075,251	9,99	9,961	9,965	5,93	5,966	21,1	959,124	24,748	2074,749	0	202,97	202,97	99,721	0	0	0	0	0	0	0
15:23:46	0	2075,251	9,99	9,961	9,965	5,93	5,965	21,1	959,124	24,748	2074,75	0	202,97	202,97	99,721	0	0	0	0	0	0	0
15:23:46	-44,995	2074,801	9,941	9,863	9,965	5,925	5,964	21,1	959,124	24,748	2074,75	0	202,97	202,97	99,721	0	0	0	0	0	0	0
15:23:46	0	2074,801	9,941	9,863	9,965	5,925	5,964	21,1	959,124	24,748	2074,75	0	202,97	202,97	99,721	0	0	0	0	0	0	0
15:23:46	0	2074,801	9,941	9,814	9,965	5,925	5,963	21,1	959,124	24,748	2074,75	0	202,97	202,97	99,721	0	0	0	0	0	0	0
15:23:46	0	2074,801	9,941	9,863	9,965	5,925	5,962	21,1	959,124	24,748	2074,75	0	202,97	202,97	99,721	0	0	0	0	0	0	0
15:23:46	-89,941	2073,902	9,843	9,863	9,965	5,916	5,961	21,1	959,124	24,748	2073,902	0	202,97	202,97	99,721	0	0	0	0	0	0	0
15:23:46	89,941	2074,801	9,941	9,814	9,965	5,925	5,96	21,1	959,124	24,748	2073,903	0	202,97	202,97	99,721	0	0	0	0	0	0	0
15:23:46	-89,941	2073,902	9,843	9,814	9,965	5,916	5,96	21,1	959,124	24,748	2073,902	0	202,97	202,97	99,721	0	0	0	0	0	0	0
15:23:46	89,941	2074,801	9,941	9,814	9,965	5,925	5,959	21,1	959,124	24,748	2073,903	0	202,97	202,97	99,721	0	0	0	0	0	0	0
15:23:46	44,995	2075,251	9,99	10,009	9,965	5,93	5,958	21,1	959,124	24,748	2073,904	0	202,97	202,97	99,721	0	0	0	0	0	0	0
15:23:46	44,995	2075,701	10,039	10,058	9,965	5,935	5,958	21,1	959,124	24,748	2073,906	0	202,97	202,97	99,721	0	0	0	0	0	0	0
15:23:46	-89,99	2074,801	9,941	9,814	9,965	5,925	5,957	21,1	959,124	24,748	2073,907	0	202,97	202,97	99,721	0	0	0	0	0	0	0
15:23:46	-89,941	2073,902	9,843	9,863	9,965	5,916	5,956	21,1	959,124	24,748	2073,902	0	202,97	202,97	99,721	0	0	0	0	0	0	0
15:23:46	89,941	2074,801	9,941	9,863	9,965	5,925	5,956	21,1	959,124	24,748	2073,903	0	202,97	202,97	99,721	0	0	0	0	0	0	0
15:23:46	44,995	2075,251	9,99	9,863	9,965	5,93	5,955	21,1	959,124	24,748	2073,904	0	202,97	202,97	99,721	0	0	0	0	0	0	0
15:23:46	0	2075,251	9,99	9,863	9,965	5,93	5,955	21,1	959,124	24,748	2073,905	0	202,97	202,97	99,721	0	0	0	0	0	0	0
15:23:47	44,995	2075,701	10,039	9,961	9,965	5,935	5,954	21,1	959,124	24,748	2073,907	0	202,97	202,97	99,721	0	0	0	0	0	0	0
15:23:47	-44,995	2075,251	9,99	10,009	9,965	5,93	5,954	21,1	959,124	24,748	2073,908	0	202,97	202,97	99,721	0	0	0	0	0	0	0
15:23:47	-44,995	2074,801	9,941	9,863	9,965	5,925	5,953	21,1	959,124	24,748	2073,909	0	202,97	202,97	99,721	0	0	0	0	0	0	0
15:23:47	0	2074,801	9,941	10,009	9,965	5,925	5,953	21,1	959,124	24,748	2073,91	0	202,97	202,97	99,721	0	0	0	0	0	0	0
15:23:47	44,995	2075,251	9,99	10,009	9,965	5,93	5,952	21,1	959,124	24,748	2073,911	0	202,97	202,97	99,721	0	0	0	0	0	0	0
15:23:47	0	2075,251	9,99	9,961	9,965	5,93	5,952	21,1	959,124	24,748	2073,913	0	202,97	202,97	99,721	0	0	0	0	0	0	0
15:23:47	-44,995	2074,801	9,941	9,961	9,965	5,925	5,951	21,1	959,124	24,748	2073,914	0	202,97	202,97	99,721	0	0	0	0	0	0	0
15:23:47	44,995	2075,251	9,99	9,961	9,965	5,93	5,951	21,1	959,124	24,748	2073,915	0	202,97	202,97	99,721	0	0	0	0	0	0	0
15:23:47	0	2075,251	9,99	10,009	9,965	5,93	5,951	21,1	959,124	24,748	2073,916	0	202,97	202,97	99,721	0	0	0	0	0	0	0
15:23:47	-134,936	2073,902	9,843	9,961	9,965	5,916	5,95	21,1	959,124	24,748	2073,902	0	202,97	202,97	99,721	0	0	0	0	0	0	0
15:23:47	89,941	2074,801	9,941	9,961	9,965	5,925	5,949	21,1	959,124	24,748	2073,903	0	202,97	202,97	99,721	0	0	0	0	0	0	0
15:23:47	0	2074,801	9,941	9,961	9,965	5,925	5,949	21,1	959,124	24,748	2073,904	0	202,97	202,97	99,721	0	0	0	0	0	0	0
15:23:47	44,995	2075,251	9,99	10,009	9,965	5,93	5,949	21,1	959,124	24,748	2073,905	0	202,97	202,97	99,721	0	0	0	0	0	0	0
15:23:47	0	2075,251	9,99	9,961	9,965	5,93	5,948	21,1	959,124	24,748	2073,906	0	202,97	202,97	99,721	0	0	0	0	0	0	0
15:23:47	0	2075,251	9,99	10,009	9,965	5,93	5,948	21,1	959,124	24,748	2073,908	0	202,97	202,97	99,721	0	0	0	0	0	0	0
15:23:47	-44,995	2074,801	9,941	9,961	9,965	5,925	5,947	21,1	959,124	24,748	2073,908	0	202,97	202,97	99,721	0	0	0	0	0	0	0
15:23:47	0	2074,801	9,941	9,814	9,965	5,925	5,947	21,1	959,124	24,748	2073,909	0	202,97	202,97	99,721	0	0	0	0	0	0	0
15:23:47	0	2074,801	9,941	9,863	9,965	5,925	5,947	21,1	959,124	24,748	2073,91	0	202,97	202,97	99,721	0	0	0	0	0	0	0
15:23:47	0	2074,801	9,941	9,863	9,965	5,925	5,946	21,1	959,124	24,748	2073,911	0	202,97	202,97	99,721	0	0	0	0	0	0	0
15:23:47	0	2074,801	9,941	9,863	9,965	5,925	5,946	21,1	959,124	24,748	2073,912	0	202,97	202,97	99,721	0	0	0	0	0	0	0
15:23:47	-89,941	2073,902	9,843	9,961	9,965	5,916	5,945	21,1	959,124	24,748	2073,902	0	202,97	202,97	99,721	0	0	0	0	0	0	0
15:23:47	89,941	2074,801	9,941	9,961	9,965	5,925	5,945	21,1	959,124	24,748	2073,903	0	202,97	202,97	99,721	0	0	0	0	0	0	0
15:23:47	0	2074,801	9,941	10,009	9,965	5,925	5,944	21,1	959,124	24,748	2073,904	0	202,97	202,97	99,721	0	0	0	0	0	0	0
15:23:47	0	2074,801	9,941	10,009	9,965	5,925	5,944	21,1	959,124	24,748	2073,904	0	202,97	202,97	99,721	0	0	0	0	0	0	0
15:23:47	44,995	2075,251	9,99	10,058	9,965	5,93	5,944	21,1	959,124	24,748	2073,906	0	202,97	202,97	99,721	0	0	0	0	0	0	0
15:23:47	0	2075,251	9,99	10,058	9,965	5,93	5,943	21,1	959,124	24,748	2073,907	0	202,97	202,97	99,721	0	0	0	0	0	0	0
15:23:47	0	2075,251	9,99	10,058	9,965	5,93	5,943	21,1	959,124	24,748	2073,908	0	202,97	202,97	99,721	0	0	0	0	0	0	0
15:23:47	0	2075,251	9,99	10,156	9,965	5,93	5,943	21,1	959,124	24,748	2073,91	0	202,97	202,97	99,721	0	0	0	0	0	0	0
15:23:47	-44,995	2074,801	9,941	9,961	9,965	5,925	5,943	21,1	959,124	24,748	2073,91	0	202,97	202,97	99,721	0	0	0	0	0	0	0
15:23:47	44,995	2075,251	9,99	9,961	9,965	5,93	5,942	21,1	959,124	24,748	2073,912	0	202,97	202,97	99,721	0	0	0	0	0	0	0
15:23:47	-44,995	2074,801	9,941	9,961	9,965	5,925	5,942	21,1	959,124	24,748	2073,913	0	202,97	202,97	99,721	0	0	0	0	0	0	0
15:23:47	44,995	2075,251	9,99	9,961	9,965	5,93	5,942	21,1	959,124	24,748	2073,914	0	202,97	202,97	99,721	0	0	0	0	0	0	0
15:23:47	0	2075,251	9,99	10,009	9,965	5,93	5,942	21,1	959,124	24,748	2073,915	0	202,97	202,97	99,721	0	0	0	0	0	0	0
15:23:47	0	2075,251	9,99	9,863	9,965	5,93	5,941	21,1	959,124	24,748	2073,917	0	202,97	202,97	99,721	0	0	0	0	0	0	0
15:23:47	0	2075,251	9,99	9,863	9,965	5,93	5,941	21,1	959,124	24,748	2073,918	0	202,97	202,97	99,721	0	0	0	0	0	0	0
15:23:47	-44,995	2074,801	9,941	9,863	9,965	5,925	5,941	21,1	959,124	24,748	2073,919	0	202,97	202,97	99,721	0	0	0	0	0	0	0
15:23:47	44,995	2075,251	9,99	10,058	9,965	5,93	5,941	21,1	959,124	24,748	2073,92	0	202,97	202,97	99,721	0	0	0	0	0	0	0
15:23:47	0	2075,251	9,99	10,009	9,965	5,93	5,94	21,1	959,124	24,748	2073,922	0	202,97	202,97	99,721	0	0	0	0	0	0	0
15:23:47	44,995	2075,701	10,039	10,156	9,965	5,935	5,94	21,1	959,124	24,748	2073,924	0	202,97	202,97	99,721	0	0	0	0	0	0	0
15:23:47	-89,99	2074,801	9,941	9,961	9,965	5,925	5,94	21,1	959,124	24,748	2073,924	0	202,97	202,97	99,721	0	0	0	0	0	0	0
15:23:47	89,99	2075,701	10,039	10,009	9,965	5,935	5,94	21,1	959,124	24,748	2073,926	0	202,97	202,97	99,721	0	0	0	0	0	0	0
15:23:47	90,014	2076,601	10,136	10,058	9,965	5,944	5,94	21,1	959,124	24,748	2073,929	0	202,97	202,97	99,721	0	0	0	0	0	0	0
15:23:47	-180,004	2074,801	9,941	10,009	9,965	5,925	5,94	21,1	959,124	24,748	2073,929	0	202,97	202,97	99,721	0	0	0	0	0	0	0
15:23:47	-89,941	2073,902	9,843	9,863	9,965	5,916	5,939	21,1	959,124	24,748	2073,902	0	202,97	202,97	99,721	0	0	0	0	0	0	0
15:23:47	0	2073,902	9,843	9,863	9,965	5,916	5,939	21,1	959,124	24,748	2073,902	0	202,97	202,97	99,721	0	0	0	0	0	0	0
15:23:47	134,936	2075,251	9,99	9,961	9,965	5,93	5,939	21,1	959,124	24,748	2073,903	0	202,97	202,97	99,721	0	0	0	0	0	0	0
15:23:47	-44,995	2074,801	9,941	9,863	9,965	5,925	5,938	21,1	959,124	24,748	2073,904	0	202,97	202,97	99,721	0	0	0	0	0	0	0
15:23:47	0	2074,801	9,941	10,009	9,965	5,925	5,938	21,1	959,124	24,748	2073,905	0	202,97	202,97	99,721	0	0	0	0	0	0	0
15:23:47	-89,941	2073,902	9,843	9,863	9,965	5,916	5,938	21,1	959,124	24,748	2073,902	0	202,97	202,97	99,721	0	0	0	0	0	0	0
15:23:47	134,936	2075,251	9,99	10,009	9,965	5,93	5,937	21,1	959,124	24,748	2073,903	0	202,97	202,97	99,721	0	0	0	0	0	0	0
15:23:47	135,009	2076,601	10,136	10,058	9,965	5,944	5,938	21,1	959,124	24,748	2073,906	0	202,97	202,97	99,721	0	0	0	0	0	0	0
15:23:47	180,029	2078,402	10,332	10,498	9,965	5,962	5,938	21,1	959,124	24,748	2073,91	0	202,97	202,97	99,721	0	0	0	0	0	0	0
15:23:47	315,209	2081,554	10,673	10,84	9,965	5,995	5,939	21,1	959,124	24,748	2073,918	0	202,97	202,97	99,721	0	0	0	0	0	0	0
15:23:47	436,792	2085,922	10,966	11,084	9,974	6,04	5,941	21,1	959,124	24,748	2073,93	0	202,97	202,97	99,721	0	0	0	0	0	0	0
15:23:47	347,851	2089,4	11,162	11,377	9,984	6,076	5,944	21,1	959,124	24,748	2073,945	0	202,97	202,97	99,721	0	0	0	0	0	0	0
15:23:47	396,484	2093,365	11,406	11,718	9,993	6,117	5,947	21,1	959,124	24,748	2073,965	0	202,97	202,97	99,721	0	0	0	0	0	0	0
15:23:47	423,413	2097,599	11,504	11,816	10,012	6,16	5,951	21,1	959,124	24,748	2073,989	0	202,97	202,97	99,721	0	0	0	0	0	0	0
15:23:47	425,585	2101,855	11,601	12,109	10,031	6,204	5,956	21,1	959,124	24,748	2074,016	0	202,97	202,97	99,721	0	0	0	0	0	0	0
15:23:47	466,601	2106,521	11,65	12,256	10,055	6,252	5,962	21,1	959,124	24,748	2074,049	0	202,97	202,97	99,721	0	0	0	0	0	0	0
15:23:47	677,368	2113,295	11,845	12,451	10,083	6,322	5,969	21,1	959,124	24,748	2074,088	0	202,97	202,97	99,721	0	0	0	0	0	0	0
15:23:47	586,206	2119,157	11,943	12,646	10,112	6,383	5,977	21,1	959,124	24,748	2074,133	0	202,97	202,97	99,721	0	0	0	0	0	0	0
15:23:47	660,473	2125,762	12,041	12,695	10,144	6,451	5,987	21,1	959,124	24,748	2074,184	0	202,97	202,97	99,721	0	0	0	0	0	0	0
15:23:47	658,52	2132,347	12,138	12,841	10,176	6,519	5,997	21,1	959,124	24,748	2074,242	0	202,97	202,97	99,721	0	0	0	0	0	0	0
15:23:47	712,451	2139,471	12,285	13,086	10,209	6,592	6,009	21,1	959,124	24,748	2074,308	0	202,97	202,97	99,721	0	0	0	0	0	0	0
15:23:47	775,634	2147,228	12,529	13,379	10,24	6,672	6,022	21,1	959,124	24,748	2074,381	0	202,97	202,97	99,721	0	0	0	0	0	0	0
15:23:47	703,222	2154,26	12,675	13,525	10,272	6,744	6,036	21,1	959,124	24,748	2074,461	0	202,97	202,97	99,721	0	0	0	0	0	0	0
15:23:47	874,902	2163,009	13,017	13,867	10,304	6,835	6,052	21,1	959,124	24,748	2074,549	0	202,97	202,97	99,721	0	0	0	0	0	0	0
15:23:47	565,039	2168,659	13,017	13,916	10,336	6,893	6,068	21,1	959,124	24,748	2074,643	0	202,97	202,97	99,721	0	0	0	0	0	0	0
15:23:47	968,554	2178,345	13,408	14,209	10,37	6,993	6,086	21,1	959,124	24,748	2074,747	0	202,97	202,97	99,721	0	0	0	0	0	0	0
15:23:47	667,431	2185,019	13,506	14,306	10,403	7,062	6,105	21,1	959,124	24,748	2074,857	0	202,97	202,97	99,721	0	0	0	0	0	0	0
15:23:47	803,418	2193,053	13,75	14,599	10,435	7,144	6,126	21,1	959,124	24,748	2074,975	0	202,97	202,97	99,721	0	0	0	0	0	0	0
15:23:47	742,529	2200,479	13,896	14,746	10,469	7,221	6,147	21,1	959,124	24,748	2075,101	0	202,97	202,97	99,721	0	0	0	0	0	0	0
15:23:47	810,571	2208,584	14,14	15,088	10,502	7,304	6,17	21,1	959,124	24,748	2075,234	0	202,97	202,97	99,721	0	0	0	0	0	0	0
15:23:47	792,626	2216,511	14,287	15,136	10,54	7,386	6,194	21,1	959,124	24,748	2075,376	0	202,97	202,97	99,721	0	0	0	0	0	0	0
15:23:47	788,647	2224,397	14,433	15,088	10,576	7,468	6,219	21,1	959,124	24,748	2075,525	0	202,97	202,97	99,721	0	0	0	0	0	0	0
15:23:47	628,418	2230,681	14,433	15,185	10,612	7,532	6,244	21,1	959,124	24,748	2075,68	0	202,97	202,97	99,721	0	0	0	0	0	0	0
15:23:47	693,75	2237,619	14,482	15,283	10,649	7,604	6,271	21,1	959,124	24,748	2075,842	0	202,97	202,97	99,721	0	0	0	0	0	0	0
15:23:47	724,243	2244,861	14,629	15,332	10,682	7,678	6,299	21,1	959,124	24,748	2076,011	0	202,97	202,97	99,721	0	0	0	0	0	0	0
15:23:47	717,065	2252,032	14,775	15,527	10,715	7,752	6,327	21,1	959,124	24,748	2076,187	0	202,97	202,97	99,721	0	0	0	0	0	0	0
15:23:47	636,303	2258,395	14,922	15,674	10,743	7,818	6,356	21,1	959,124	24,748	2076,369	0	202,97	202,97	99,721	0	0	0	0	0	0	0
15:23:47	759,106	2265,986	15,117	15,869	10,775	7,896	6,387	21,1	959,124	24,748	2076,559	0	202,97	202,97	99,721	0	0	0	0	0	0	0
15:23:47	633,544	2272,321	15,263	16,015	10,803	7,962	6,417	21,1	959,124	24,748	2076,754	0	202,97	202,97	99,721	0	0	0	0	0	0	0
15:23:47	633,593	2278,657	15,41	16,015	10,831	8,027	6,449	21,1	959,124	24,748	2076,956	0	202,97	202,97	99,721	0	0	0	0	0	0	0
15:23:47	578,442	2284,442	15,41	16,015	10,864	8,087	6,481	21,1	959,124	24,748	2077,164	0	202,97	202,97	99,721	0	0	0	0	0	0	0
15:23:47	581,469	2290,256	15,41	16,064	10,897	8,146	6,514	21,1	959,124	24,748	2077,377	0	202,97	202,97	99,721	0	0	0	0	0	0	0
15:23:47	684,619	2297,103	15,605	16,211	10,925	8,217	6,547	21,1	959,124	24,748	2077,597	0	202,97	202,97	99,721	0	0	0	0	0	0	0
15:23:47	443,994	2301,543	15,459	16,162	10,958	8,263	6,581	21,1	959,124	24,748	2077,821	0	202,97	202,97	99,721	0	0	0	0	0	0	0
15:23:47	730,078	2308,843	15,703	16,211	10,986	8,338	6,615	21,1	959,124	24,748	2078,052	0	202,97	202,97	99,721	0	0	0	0	0	0	0
15:23:47	580,786	2314,651	15,703	16,357	11,019	8,398	6,65	21,1	959,124	24,748	2078,288	0	202,97	202,97	99,721	0	0	0	0	0	0	0
15:23:47	686,328	2321,515	15,898	16,504	11,048	8,469	6,686	21,1	959,124	24,748	2078,532	0	202,97	202,97	99,721	0	0	0	0	0	0	0
15:23:47	676,782	2328,282	16,093	16,601	11,075	8,538	6,722	21,1	959,124	24,748	2078,781	0	202,97	202,97	99,721	0	0	0	0	0	0	0
15:23:47	523,681	2333,519	16,191	16,748	11,1	8,592	6,759	21,1	959,124	24,748	2079,036	0	202,97	202,97	99,721	0	0	0	0	0	0	0
15:23:47	740,063	2340,92	16,533	17,041	11,123	8,669	6,796	21,1	959,124	24,748	2079,298	0	202,97	202,97	99,721	0	0	0	0	0	0	0
15:23:47	606,225	2346,982	16,728	17,236	11,147	8,731	6,834	21,1	959,124	24,748	2079,566	0	202,97	202,97	99,721	0	0	0	0	0	0	0
15:23:47	594,458	2352,927	16,826	17,236	11,175	8,793	6,873	21,1	959,124	24,748	2079,839	0	202,97	202,97	99,721	0	0	0	0	0	0	0
15:23:47	491,699	2357,844	16,826	17,285	11,203	8,843	6,911	21,1	959,124	24,748	2080,117	0	202,97	202,97	99,721	0	0	0	0	0	0	0
15:23:47	484,204	2362,686	16,826	17,285	11,23	8,893	6,95	21,1	959,124	24,748	2080,4	0	202,97	202,97	99,721	0	0	0	0	0	0	0
15:23:47	546,997	2368,156	16,875	17,236	11,259	8,95	6,989	21,1	959,124	24,748	2080,688	0	202,97	202,97	99,721	0	0	0	0	0	0	0
15:23:47	465,673	2372,812	16,875	17,285	11,285	8,998	7,029	21,1	959,124	24,748	2080,98	0	202,97	202,97	99,721	0	0	0	0	0	0	0
15:23:47	672,46	2379,537	17,168	17,431	11,307	9,067	7,069	21,1	959,124	24,748	2081,278	0	202,97	202,97	99,721	0	0	0	0	0	0	0
15:23:47	512,231	2384,659	17,363	17,822	11,325	9,12	7,109	21,1	959,124	24,748	2081,582	0	202,97	202,97	99,721	0	0	0	0	0	0	0
15:23:48	510,253	2389,762	17,558	17,969	11,344	9,172	7,149	21,1	959,124	24,748	2081,89	0	202,97	202,97	99,721	0	0	0	0	0	0	0
15:23:48	536,743	2395,129	17,803	18,164	11,361	9,228	7,19	21,1	959,124	24,748	2082,203	0	202,97	202,97	99,721	0	0	0	0	0	0	0
15:23:48	490,112	2400,03	17,998	18,359	11,378	9,278	7,231	21,1	959,124	24,748	2082,521	0	202,97	202,97	99,721	0	0	0	0	0	0	0
15:23:48	386,474	2403,895	18,047	18,31	11,397	9,318	7,272	21,1	959,124	24,748	2082,842	0	202,97	202,97	99,721	0	0	0	0	0	0	0
15:23:48	335,18	2407,247	17,998	18,261	11,419	9,353	7,313	21,1	959,124	24,748	2083,167	0	202,97	202,97	99,721	0	0	0	0	0	0	0
15:23:48	245,898	2409,706	17,9	18,164	11,438	9,378	7,353	21,1	959,124	24,748	2083,493	0	202,97	202,97	99,721	0	0	0	0	0	0	0
15:23:48	434,643	2414,052	17,998	18,261	11,457	9,423	7,394	21,1	959,124	24,748	2083,824	0	202,97	202,97	99,721	0	0	0	0	0	0	0
15:23:48	445,8	2418,51	18,144	18,31	11,474	9,469	7,435	21,1	959,124	24,748	2084,158	0	202,97	202,97	99,721	0	0	0	0	0	0	0
15:23:48	291,528	2421,426	18,193	18,457	11,488	9,499	7,475	21,1	959,124	24,748	2084,496	0	202,97	202,97	99,721	0	0	0	0	0	0	0
15:23:48	383,496	2425,261	18,388	18,506	11,499	9,538	7,515	21,1	959,124	24,748	2084,836	0	202,97	202,97	99,721	0	0	0	0	0	0	0
15:23:48	197,07	2427,231	18,388	18,603	11,51	9,559	7,556	21,1	959,124	24,748	2085,179	0	202,97	202,97	99,721	0	0	0	0	0	0	0
15:23:48	460,449	2431,836	18,681	18,799	11,52	9,606	7,596	21,1	959,124	24,748	2085,526	0	202,97	202,97	99,721	0	0	0	0	0	0	0
15:23:48	327,978	2435,116	18,779	18,799	11,533	9,64	7,636	21,1	959,124	24,748	2085,875	0	202,97	202,97	99,721	0	0	0	0	0	0	0
15:23:48	155,932	2436,675	18,681	18,701	11,547	9,656	7,675	21,1	959,124	24,748	2086,226	0	202,97	202,97	99,721	0	0	0	0	0	0	0
15:23:48	133,52	2438,01	18,486	18,652	11,566	9,67	7,715	21,1	959,124	24,748	2086,578	0	202,97	202,97	99,721	0	0	0	0	0	0	0
15:23:48	111,108	2439,121	18,34	18,506	11,58	9,681	7,753	21,1	959,124	24,748	2086,93	0	202,97	202,97	99,721	0	0	0	0	0	0	0
15:23:48	66,381	2439,785	18,144	18,31	11,594	9,688	7,791	21,1	959,124	24,748	2087,283	0	202,97	202,97	99,721	0	0	0	0	0	0	0
15:23:48	279,638	2442,581	18,193	18,359	11,607	9,717	7,829	21,1	959,124	24,748	2087,638	0	202,97	202,97	99,721	0	0	0	0	0	0	0
15:23:48	254,174	2445,123	18,291	18,457	11,616	9,743	7,866	21,1	959,124	24,748	2087,996	0	202,97	202,97	99,721	0	0	0	0	0	0	0
15:23:48	462,011	2449,743	18,681	18,701	11,621	9,791	7,904	21,1	959,124	24,748	2088,358	0	202,97	202,97	99,721	0	0	0	0	0	0	0
15:23:48	227,978	2452,023	18,828	18,945	11,626	9,814	7,942	21,1	959,124	24,748	2088,721	0	202,97	202,97	99,721	0	0	0	0	0	0	0
15:23:48	227,88	2454,302	18,974	18,994	11,631	9,838	7,979	21,1	959,124	24,748	2089,087	0	202,97	202,97	99,721	0	0	0	0	0	0	0
15:23:48	69,433	2454,996	18,877	19,043	11,64	9,845	8,015	21,1	959,124	24,748	2089,453	0	202,97	202,97	99,721	0	0	0	0	0	0	0
15:23:48	147,192	2456,468	18,779	18,799	11,654	9,86	8,051	21,1	959,124	24,748	2089,82	0	202,97	202,97	99,721	0	0	0	0	0	0	0
15:23:48	33,935	2456,807	18,633	18,652	11,664	9,863	8,087	21,1	959,124	24,748	2090,187	0	202,97	202,97	99,721	0	0	0	0	0	0	0
15:23:48	291,894	2459,726	18,681	18,701	11,677	9,894	8,122	21,1	959,124	24,748	2090,556	0	202,97	202,97	99,721	0	0	0	0	0	0	0
15:23:48	110,913	2460,836	18,633	18,701	11,686	9,905	8,157	21,1	959,124	24,748	2090,927	0	202,97	202,97	99,721	0	0	0	0	0	0	0
15:23:48	159,155	2462,427	18,633	18,652	11,695	9,921	8,192	21,1	959,124	24,748	2091,298	0	202,97	202,97	99,721	0	0	0	0	0	0	0
15:23:48	244,409	2464,871	18,877	18,799	11,696	9,947	8,226	21,1	959,124	24,748	2091,672	0	202,97	202,97	99,721	0	0	0	0	0	0	0
15:23:48	132,812	2466,199	19,023	19,043	11,695	9,96	8,26	21,1	959,124	24,748	2092,046	0	202,97	202,97	99,721	0	0	0	0	0	0	0
15:23:48	141,528	2467,615	19,17	19,189	11,695	9,975	8,294	21,1	959,124	24,748	2092,422	0	202,97	202,97	99,721	0	0	0	0	0	0	0
15:23:48	81,274	2468,427	19,17	19,189	11,7	9,983	8,327	21,1	959,124	24,748	2092,798	0	202,97	202,97	99,721	0	0	0	0	0	0	0
15:23:48	174,584	2470,173	19,267	19,238	11,704	10,001	8,36	21,1	959,124	24,748	2093,175	0	202,97	202,97	99,721	0	0	0	0	0	0	0
15:23:48	-51,733	2469,656	19,121	19,043	11,709	9,996	8,392	21,1	959,124	24,748	2093,552	0	202,97	202,97	99,721	0	0	0	0	0	0	0
15:23:48	68,164	2470,338	19,023	18,945	11,719	10,003	8,424	21,1	959,124	24,748	2093,929	0	202,97	202,97	99,721	0	0	0	0	0	0	0
15:23:48	-78,906	2469,548	18,779	18,799	11,727	9,995	8,454	21,1	959,124	24,748	2094,304	0	202,97	202,97	99,721	0	0	0	0	0	0	0
15:23:48	-3,54	2469,513	18,681	18,652	11,733	9,994	8,485	21,1	959,124	24,748	2094,679	0	202,97	202,97	99,721	0	0	0	0	0	0	0
15:23:48	100,927	2470,522	18,779	18,701	11,733	10,005	8,514	21,1	959,124	24,748	2095,055	0	202,97	202,97	99,721	0	0	0	0	0	0	0
15:23:48	47,192	2470,994	18,828	18,799	11,733	10,01	8,544	21,1	959,124	24,748	2095,431	0	202,97	202,97	99,721	0	0	0	0	0	0	0
15:23:48	141,577	2472,41	18,974	18,945	11,733	10,024	8,573	21,1	959,124	24,748	2095,808	0	202,97	202,97	99,721	0	0	0	0	0	0	0
15:23:48	47,216	2472,882	19,023	18,994	11,733	10,029	8,601	21,1	959,124	24,748	2096,185	0	202,97	202,97	99,721	0	0	0	0	0	0	0
15:23:48	94,409	2473,826	19,121	19,043	11,733	10,039	8,63	21,1	959,124	24,748	2096,563	0	202,97	202,97	99,721	0	0	0	0	0	0	0
15:23:48	122,998	2475,056	19,17	19,189	11,737	10,052	8,657	21,1	959,124	24,748	2096,941	0	202,97	202,97	99,721	0	0	0	0	0	0	0
15:23:48	-47,216	2474,584	19,121	19,189	11,737	10,047	8,685	21,1	959,124	24,748	2097,319	0	202,97	202,97	99,721	0	0	0	0	0	0	0
15:23:48	-87,866	2473,705	19,023	18,994	11,738	10,038	8,711	21,1	959,124	24,748	2097,695	0	202,97	202,97	99,721	0	0	0	0	0	0	0
15:23:48	75,781	2474,463	19,023	18,994	11,742	10,046	8,737	21,1	959,124	24,748	2098,072	0	202,97	202,97	99,721	0	0	0	0	0	0	0
15:23:48	0	2474,463	19,023	18,994	11,742	10,046	8,763	21,1	959,124	24,748	2098,448	0	202,97	202,97	99,721	0	0	0	0	0	0	0
15:23:48	-47,192	2473,991	18,974	18,945	11,742	10,041	8,788	21,1	959,124	24,748	2098,824	0	202,97	202,97	99,721	0	0	0	0	0	0	0
15:23:48	0	2473,991	18,974	18,945	11,742	10,041	8,813	21,1	959,124	24,748	2099,199	0	202,97	202,97	99,721	0	0	0	0	0	0	0
15:23:48	47,192	2474,463	19,023	19,043	11,742	10,046	8,837	21,1	959,124	24,748	2099,574	0	202,97	202,97	99,721	0	0	0	0	0	0	0
15:23:48	-47,192	2473,991	18,974	18,847	11,742	10,041	8,86	21,1	959,124	24,748	2099,949	0	202,97	202,97	99,721	0	0	0	0	0	0	0
15:23:48	47,192	2474,463	19,023	19,043	11,742	10,046	8,884	21,1	959,124	24,748	2100,323	0	202,97	202,97	99,721	0	0	0	0	0	0	0
15:23:48	0	2474,463	19,023	18,994	11,742	10,046	8,906	21,1	959,124	24,748	2100,697	0	202,97	202,97	99,721	0	0	0	0	0	0	0
15:23:48	-47,192	2473,991	18,974	18,945	11,742	10,041	8,929	21,1	959,124	24,748	2101,071	0	202,97	202,97	99,721	0	0	0	0	0	0	0
15:23:48	-94,433	2473,047	18,877	18,847	11,742	10,031	8,95	21,1	959,124	24,748	2101,443	0	202,97	202,97	99,721	0	0	0	0	0	0	0
15:23:48	94,433	2473,991	18,974	18,847	11,742	10,041	8,972	21,1	959,124	24,748	2101,815	0	202,97	202,97	99,721	0	0	0	0	0	0	0
15:23:48	-94,433	2473,047	18,877	18,799	11,742	10,031	8,992	21,1	959,124	24,748	2102,186	0	202,97	202,97	99,721	0	0	0	0	0	0	0
15:23:48	0	2473,047	18,877	18,945	11,742	10,031	9,013	21,1	959,124	24,748	2102,557	0	202,97	202,97	99,721	0	0	0	0	0	0	0
15:23:48	0	2473,047	18,877	18,847	11,742	10,031	9,033	21,1	959,124	24,748	2102,928	0	202,97	202,97	99,721	0	0	0	0	0	0	0
15:23:48	94,433	2473,991	18,974	18,945	11,742	10,041	9,052	21,1	959,124	24,748	2103,299	0	202,97	202,97	99,721	0	0	0	0	0	0	0
15:23:48	-94,433	2473,047	18,877	18,847	11,742	10,031	9,072	21,1	959,124	24,748	2103,668	0	202,97	202,97	99,721	0	0	0	0	0	0	0
15:23:48	0	2473,047	18,877	18,701	11,742	10,031	9,09	21,1	959,124	24,748	2104,038	0	202,97	202,97	99,721	0	0	0	0	0	0	0
15:23:48	-75,756	2472,289	18,877	18,701	11,738	10,023	9,109	21,1	959,124	24,748	2104,406	0	202,97	202,97	99,721	0	0	0	0	0	0	0
15:23:48	-6,567	2472,224	18,877	18,799	11,737	10,022	9,127	21,1	959,124	24,748	2104,774	0	202,97	202,97	99,721	0	0	0	0	0	0	0
15:23:48	-40,6	2471,818	18,828	18,799	11,738	10,018	9,144	21,3	958,743	24,748	2105,141	0	202,97	202,97	99,721	0	0	0	0	0	0	0
15:23:48	49,072	2472,308	18,877	18,799	11,738	10,023	9,161	21,3	958,743	24,748	2105,508	0	202,97	202,97	99,721	0	0	0	0	0	0	0
15:23:48	94,409	2473,253	18,974	18,994	11,738	10,033	9,178	21,3	958,743	24,748	2105,876	0	202,97	202,97	99,721	0	0	0	0	0	0	0
15:23:48	-18,652	2473,066	18,877	18,799	11,742	10,031	9,195	21,3	958,743	24,748	2106,243	0	202,97	202,97	99,721	0	0	0	0	0	0	0
15:23:48	0	2473,066	18,877	18,847	11,742	10,031	9,212	21,3	958,743	24,748	2106,609	0	202,97	202,97	99,721	0	0	0	0	0	0	0
15:23:48	94,409	2474,01	18,974	18,994	11,742	10,041	9,228	21,3	958,743	24,748	2106,977	0	202,97	202,97	99,721	0	0	0	0	0	0	0
15:23:48	47,216	2474,482	19,023	19,043	11,742	10,046	9,244	21,3	958,743	24,748	2107,344	0	202,97	202,97	99,721	0	0	0	0	0	0	0
15:23:48	-47,216	2474,01	18,974	18,994	11,742	10,041	9,26	21,3	958,743	24,748	2107,711	0	202,97	202,97	99,721	0	0	0	0	0	0	0
15:23:48	0	2474,01	18,974	18,945	11,742	10,041	9,275	21,3	958,743	24,748	2108,077	0	202,97	202,97	99,721	0	0	0	0	0	0	0
15:23:48	0	2474,01	18,974	18,994	11,742	10,041	9,29	21,3	958,743	24,748	2108,443	0	202,97	202,97	99,721	0	0	0	0	0	0	0
15:23:48	-94,409	2473,066	18,877	18,945	11,742	10,031	9,304	21,3	958,743	24,748	2108,808	0	204,565	204,565	99,728	0	0	0	0	0	0	0
15:23:48	0	2473,066	18,877	18,847	11,742	10,031	9,319	21,3	958,743	24,748	2109,172	0	204,565	204,565	99,728	0	0	0	0	0	0	0
15:23:48	94,409	2474,01	18,974	18,945	11,742	10,041	9,333	21,3	958,743	24,748	2109,537	0	204,565	204,565	99,728	0	0	0	0	0	0	0
15:23:48	-94,409	2473,066	18,877	18,799	11,742	10,031	9,347	21,3	958,743	24,748	2109,901	0	204,565	204,565	99,728	0	0	0	0	0	0	0
15:23:48	0	2473,066	18,877	18,847	11,742	10,031	9,36	21,3	958,743	24,748	2110,264	0	204,565	204,565	99,728	0	0	0	0	0	0	0
15:23:48	18,652	2473,253	18,974	18,945	11,738	10,033	9,373	21,3	958,743	24,748	2110,627	0	204,565	204,565	99,728	0	0	0	0	0	0	0
15:23:48	-141,601	2471,837	18,828	18,799	11,738	10,018	9,386	21,3	958,743	24,748	2110,988	0	204,565	204,565	99,728	0	0	0	0	0	0	0
15:23:48	122,949	2473,066	18,877	18,847	11,742	10,031	9,398	21,3	958,743	24,748	2111,35	0	204,565	204,565	99,728	0	0	0	0	0	0	0
15:23:48	-75,756	2472,308	18,877	18,847	11,738	10,023	9,411	21,3	958,743	24,748	2111,711	0	204,565	204,565	99,728	0	0	0	0	0	0	0
15:23:48	-47,192	2471,837	18,828	18,701	11,738	10,018	9,423	21,3	958,743	24,748	2112,071	0	204,565	204,565	99,728	0	0	0	0	0	0	0
15:23:48	0	2471,837	18,828	18,847	11,738	10,018	9,434	21,3	958,743	24,748	2112,43	0	204,565	204,565	99,728	0	0	0	0	0	0	0
15:23:48	75,732	2472,594	18,828	18,847	11,742	10,026	9,446	21,3	958,743	24,748	2112,79	0	204,565	204,565	99,728	0	0	0	0	0	0	0
15:23:48	-28,54	2472,308	18,877	18,847	11,738	10,023	9,457	21,3	958,743	24,748	2113,15	0	204,565	204,565	99,728	0	0	0	0	0	0	0
15:23:48	-18,652	2472,122	18,779	18,701	11,742	10,021	9,468	21,3	958,743	24,748	2113,509	0	204,565	204,565	99,728	0	0	0	0	0	0	0
15:23:48	47,192	2472,594	18,828	18,847	11,742	10,026	9,479	21,3	958,743	24,748	2113,868	0	204,565	204,565	99,728	0	0	0	0	0	0	0
15:23:48	0	2472,594	18,828	18,847	11,742	10,026	9,49	21,3	958,743	24,748	2114,226	0	204,565	204,565	99,728	0	0	0	0	0	0	0
15:23:48	-75,732	2471,837	18,828	18,652	11,738	10,018	9,5	21,3	958,743	24,748	2114,584	0	204,565	204,565	99,728	0	0	0	0	0	0	0
15:23:48	75,732	2472,594	18,828	18,799	11,742	10,026	9,511	21,3	958,743	24,748	2114,942	0	204,565	204,565	99,728	0	0	0	0	0	0	0
15:23:48	-28,54	2472,308	18,877	18,799	11,738	10,023	9,521	21,3	958,743	24,748	2115,299	0	204,565	204,565	99,728	0	0	0	0	0	0	0
15:23:48	-47,192	2471,837	18,828	18,799	11,738	10,018	9,53	21,3	958,743	24,748	2115,655	0	204,565	204,565	99,728	0	0	0	0	0	0	0
15:23:48	0	2471,837	18,828	18,799	11,738	10,018	9,54	21,3	958,743	24,748	2116,011	0	204,565	204,565	99,728	0	0	0	0	0	0	0
15:23:48	47,192	2472,308	18,877	18,847	11,738	10,023	9,549	21,3	958,743	24,748	2116,368	0	204,565	204,565	99,728	0	0	0	0	0	0	0
15:23:48	-47,192	2471,837	18,828	18,799	11,738	10,018	9,559	21,3	958,743	24,748	2116,723	0	204,565	204,565	99,728	0	0	0	0	0	0	0
15:23:48	-141,601	2470,421	18,681	18,603	11,738	10,004	9,567	21,3	958,743	24,748	2117,077	0	204,565	204,565	99,728	0	0	0	0	0	0	0
15:23:49	94,409	2471,365	18,779	18,603	11,738	10,014	9,576	21,3	958,743	24,748	2117,431	0	204,565	204,565	99,728	0	0	0	0	0	0	0
15:23:49	-478,344	2466,581	18,291	18,164	11,737	9,964	9,584	21,3	958,743	24,748	2117,78	0	204,565	204,565	99,728	0	0	0	0	0	0	0
15:23:49	-424,316	2462,338	17,851	17,48	11,737	9,921	9,59	21,3	958,743	24,748	2118,124	0	204,565	204,565	99,728	0	0	0	0	0	0	0
15:23:49	-682,421	2455,514	17,314	16,845	11,728	9,85	9,595	21,3	958,743	24,748	2118,462	0	204,565	204,565	99,728	0	0	0	0	0	0	0
15:23:49	-621,948	2449,294	16,924	16,308	11,714	9,786	9,599	21,3	958,743	24,748	2118,792	0	204,565	204,565	99,728	0	0	0	0	0	0	0
15:23:49	-599,731	2443,297	16,728	15,869	11,691	9,724	9,602	21,3	958,743	24,748	2119,117	0	204,565	204,565	99,728	0	0	0	0	0	0	0
15:23:49	-487,426	2438,423	16,826	15,869	11,658	9,674	9,603	21,3	958,743	24,748	2119,436	0	204,565	204,565	99,728	0	0	0	0	0	0	0
15:23:49	-617,724	2432,245	16,875	16,064	11,62	9,61	9,603	21,3	958,743	24,748	2119,749	0	204,565	204,565	99,728	0	0	0	0	0	0	0
15:23:49	-451,098	2427,734	17,168	16,015	11,579	9,564	9,602	21,3	958,743	24,748	2120,057	0	204,565	204,565	99,728	0	0	0	0	0	0	0
15:23:49	-638,769	2421,347	17,314	16,162	11,535	9,498	9,6	21,3	958,743	24,748	2120,358	0	204,565	204,565	99,728	0	0	0	0	0	0	0
15:23:49	-671,386	2414,633	17,314	16,064	11,497	9,429	9,597	21,3	958,743	24,748	2120,652	0	204,565	204,565	99,728	0	0	0	0	0	0	0
15:23:49	-850,708	2406,126	17,021	15,967	11,465	9,341	9,592	21,3	958,743	24,748	2120,938	0	204,565	204,565	99,728	0	0	0	0	0	0	0
15:23:49	-885,937	2397,266	16,582	15,625	11,439	9,25	9,585	21,3	958,743	24,748	2121,214	0	204,565	204,565	99,728	0	0	0	0	0	0	0
15:23:49	-652,88	2390,738	16,338	15,332	11,415	9,182	9,577	21,3	958,743	24,748	2121,484	0	204,565	204,565	99,728	0	0	0	0	0	0	0
15:23:49	-853,173	2382,206	15,947	15,429	11,388	9,094	9,568	21,3	958,743	24,748	2121,745	0	204,565	204,565	99,728	0	0	0	0	0	0	0
15:23:49	-589,697	2376,309	15,898	15,185	11,357	9,034	9,557	21,3	958,743	24,748	2121,999	0	204,565	204,565	99,728	0	0	0	0	0	0	0
15:23:49	-610,156	2370,207	15,849	15,332	11,325	8,971	9,546	21,3	958,743	24,748	2122,247	0	204,565	204,565	99,728	0	0	0	0	0	0	0
15:23:49	-460,644	2365,601	15,947	15,429	11,294	8,923	9,534	21,3	958,743	24,748	2122,491	0	204,565	204,565	99,728	0	0	0	0	0	0	0
15:23:49	-559,326	2360,008	15,947	15,429	11,263	8,866	9,521	21,3	958,743	24,748	2122,728	0	204,565	204,565	99,728	0	0	0	0	0	0	0
15:23:49	-547,485	2354,533	15,898	15,332	11,234	8,809	9,507	21,3	958,743	24,748	2122,96	0	204,565	204,565	99,728	0	0	0	0	0	0	0
15:23:49	-614,868	2348,384	15,605	15,088	11,215	8,746	9,492	21,3	958,743	24,748	2123,185	0	204,565	204,565	99,728	0	0	0	0	0	0	0
15:23:49	-626,489	2342,119	15,263	14,795	11,198	8,681	9,476	21,3	958,743	24,748	2123,404	0	204,565	204,565	99,728	0	0	0	0	0	0	0
15:23:49	-635,839	2335,761	14,775	14,306	11,188	8,616	9,459	21,3	958,743	24,748	2123,617	0	204,565	204,565	99,728	0	0	0	0	0	0	0
15:23:49	-543,847	2330,322	14,384	13,965	11,179	8,56	9,441	21,3	958,743	24,748	2123,823	0	204,565	204,565	99,728	0	0	0	0	0	0	0
15:23:49	-605,932	2324,263	13,994	13,72	11,165	8,497	9,423	21,3	958,743	24,748	2124,024	0	204,565	204,565	99,728	0	0	0	0	0	0	0
15:23:49	-372,753	2320,536	13,945	13,623	11,147	8,459	9,404	21,3	958,743	24,748	2124,22	0	204,565	204,565	99,728	0	0	0	0	0	0	0
15:23:49	-233,813	2318,197	14,14	13,72	11,123	8,435	9,385	21,3	958,743	24,748	2124,414	0	204,565	204,565	99,728	0	0	0	0	0	0	0
15:23:49	-284,667	2315,351	14,287	13,867	11,099	8,405	9,366	21,3	958,743	24,748	2124,605	0	204,565	204,565	99,728	0	0	0	0	0	0	0
15:23:49	-361,254	2311,738	14,433	13,965	11,071	8,368	9,346	21,3	958,743	24,748	2124,792	0	204,565	204,565	99,728	0	0	0	0	0	0	0
15:23:49	-278,344	2308,955	14,58	14,062	11,047	8,339	9,326	21,3	958,743	24,748	2124,976	0	204,565	204,565	99,728	0	0	0	0	0	0	0
15:23:49	-409,643	2304,858	14,58	14,062	11,024	8,297	9,306	21,3	958,743	24,748	2125,156	0	204,565	204,565	99,728	0	0	0	0	0	0	0
15:23:49	-423,535	2300,623	14,482	14,062	11,005	8,253	9,286	21,3	958,743	24,748	2125,331	0	204,565	204,565	99,728	0	0	0	0	0	0	0
15:23:49	-432,836	2296,295	14,287	13,916	10,991	8,209	9,264	21,3	958,743	24,748	2125,502	0	204,565	204,565	99,728	0	0	0	0	0	0	0
15:23:49	-446,337	2291,831	13,994	13,769	10,982	8,163	9,243	21,3	958,743	24,748	2125,669	0	204,565	204,565	99,728	0	0	0	0	0	0	0
15:23:49	-435,693	2287,474	13,799	13,574	10,967	8,118	9,221	21,3	958,743	24,748	2125,83	0	204,565	204,565	99,728	0	0	0	0	0	0	0
15:23:49	-386,23	2283,612	13,652	13,427	10,953	8,078	9,198	21,3	958,743	24,748	2125,988	0	204,565	204,565	99,728	0	0	0	0	0	0	0
15:23:49	-247,802	2281,134	13,652	13,525	10,939	8,052	9,176	21,3	958,743	24,748	2126,143	0	204,565	204,565	99,728	0	0	0	0	0	0	0
15:23:49	-377,905	2277,355	13,603	13,525	10,921	8,013	9,153	21,3	958,743	24,748	2126,295	0	204,565	204,565	99,728	0	0	0	0	0	0	0
15:23:49	-249,829	2274,857	13,603	13,427	10,906	7,988	9,13	21,3	958,743	24,748	2126,443	0	204,565	204,565	99,728	0	0	0	0	0	0	0
15:23:49	-332,836	2271,528	13,603	13,525	10,888	7,953	9,107	21,3	958,743	24,748	2126,588	0	204,565	204,565	99,728	0	0	0	0	0	0	0
15:23:49	-331,762	2268,211	13,603	13,427	10,869	7,919	9,084	21,3	958,743	24,748	2126,73	0	204,565	204,565	99,728	0	0	0	0	0	0	0
15:23:49	-338,598	2264,825	13,506	13,379	10,855	7,884	9,06	21,3	958,743	24,748	2126,868	0	204,565	204,565	99,728	0	0	0	0	0	0	0
15:23:49	-294,824	2261,876	13,457	13,33	10,841	7,854	9,037	21,3	958,743	24,748	2127,003	0	204,565	204,565	99,728	0	0	0	0	0	0	0
15:23:49	-385,717	2258,019	13,31	13,232	10,827	7,814	9,013	21,3	958,743	24,748	2127,134	0	204,565	204,565	99,728	0	0	0	0	0	0	0
15:23:49	-304,858	2254,971	13,164	13,086	10,817	7,783	8,989	21,3	958,743	24,748	2127,262	0	204,565	204,565	99,728	0	0	0	0	0	0	0
15:23:49	-293,627	2252,034	13,115	12,988	10,803	7,752	8,964	21,3	958,743	24,748	2127,387	0	204,565	204,565	99,728	0	0	0	0	0	0	0
15:23:49	-419,042	2247,844	13,017	12,988	10,785	7,709	8,94	21,3	958,743	24,748	2127,507	0	204,565	204,565	99,728	0	0	0	0	0	0	0
15:23:49	-153,637	2246,307	13,115	12,988	10,771	7,693	8,915	21,3	958,743	24,748	2127,626	0	204,565	204,565	99,728	0	0	0	0	0	0	0
15:23:49	-250,83	2243,799	13,115	12,988	10,756	7,668	8,891	21,3	958,743	24,748	2127,742	0	204,565	204,565	99,728	0	0	0	0	0	0	0
15:23:49	-329,443	2240,505	13,115	12,988	10,738	7,634	8,866	21,3	958,743	24,748	2127,855	0	204,565	204,565	99,728	0	0	0	0	0	0	0
15:23:49	-200,561	2238,499	13,164	13,037	10,724	7,613	8,842	21,3	958,743	24,748	2127,965	0	204,565	204,565	99,728	0	0	0	0	0	0	0
15:23:49	-248,486	2236,014	13,261	13,086	10,705	7,587	8,817	21,3	958,743	24,748	2128,073	0	204,565	204,565	99,728	0	0	0	0	0	0	0
15:23:49	-250,83	2233,506	13,261	13,086	10,69	7,561	8,792	21,3	958,743	24,748	2128,179	0	204,565	204,565	99,728	0	0	0	0	0	0	0
15:23:49	-407,299	2229,433	13,164	12,988	10,672	7,519	8,767	21,3	958,743	24,748	2128,28	0	204,565	204,565	99,728	0	0	0	0	0	0	0
15:23:49	-357,592	2225,857	12,968	12,89	10,663	7,483	8,742	21,3	958,743	24,748	2128,378	0	204,565	204,565	99,728	0	0	0	0	0	0	0
15:23:49	-371,118	2222,146	12,822	12,695	10,649	7,444	8,717	21,3	958,743	24,748	2128,471	0	204,565	204,565	99,728	0	0	0	0	0	0	0
15:23:49	-299,829	2219,148	12,675	12,549	10,64	7,413	8,691	21,3	958,743	24,748	2128,562	0	204,565	204,565	99,728	0	0	0	0	0	0	0
15:23:49	-208,276	2217,065	12,627	12,451	10,631	7,392	8,666	21,3	958,743	24,748	2128,651	0	204,565	204,565	99,728	0	0	0	0	0	0	0
15:23:49	-251,953	2214,545	12,529	12,353	10,622	7,366	8,64	21,3	958,743	24,748	2128,736	0	204,565	204,565	99,728	0	0	0	0	0	0	0
15:23:49	-336,718	2211,178	12,431	12,256	10,608	7,331	8,615	21,3	958,743	24,748	2128,819	0	204,565	204,565	99,728	0	0	0	0	0	0	0
15:23:49	-171,118	2209,467	12,431	12,158	10,598	7,314	8,589	21,3	958,743	24,748	2128,9	0	204,565	204,565	99,728	0	0	0	0	0	0	0
15:23:49	-266,259	2206,804	12,48	12,256	10,58	7,286	8,564	21,3	958,743	24,748	2128,977	0	204,565	204,565	99,728	0	0	0	0	0	0	0
15:23:49	-238,842	2204,416	12,48	12,353	10,567	7,262	8,538	21,3	958,743	24,748	2129,053	0	204,565	204,565	99,728	0	0	0	0	0	0	0
15:23:49	-249,584	2201,92	12,48	12,353	10,553	7,236	8,513	21,3	958,743	24,748	2129,126	0	204,565	204,565	99,728	0	0	0	0	0	0	0
15:23:49	-232,348	2199,597	12,48	12,256	10,54	7,212	8,487	21,3	958,743	24,748	2129,196	0	204,565	204,565	99,728	0	0	0	0	0	0	0
15:23:49	-216,772	2197,429	12,529	12,353	10,525	7,189	8,462	21,3	958,743	24,748	2129,264	0	204,565	204,565	99,728	0	0	0	0	0	0	0
15:23:49	-229,15	2195,137	12,529	12,353	10,512	7,166	8,436	21,2	959,584	24,748	2129,33	0	204,565	204,565	99,728	0	0	0	0	0	0	0
15:23:49	-226,684	2192,87	12,48	12,256	10,502	7,142	8,411	21,2	959,584	24,748	2129,394	0	204,565	204,565	99,728	0	0	0	0	0	0	0
15:23:49	-208,154	2190,789	12,431	12,256	10,492	7,121	8,386	21,2	959,584	24,748	2129,455	0	204,565	204,565	99,728	0	0	0	0	0	0	0
15:23:49	-225,927	2188,53	12,431	12,158	10,479	7,098	8,36	21,2	959,584	24,748	2129,514	0	204,565	204,565	99,728	0	0	0	0	0	0	0
15:23:49	-176,44	2186,765	12,431	12,158	10,469	7,08	8,335	21,2	959,584	24,748	2129,572	0	204,565	204,565	99,728	0	0	0	0	0	0	0
15:23:49	-223,657	2184,529	12,431	12,158	10,457	7,057	8,31	21,2	959,584	24,748	2129,627	0	204,565	204,565	99,728	0	0	0	0	0	0	0
15:23:49	-178,735	2182,741	12,431	12,158	10,447	7,038	8,285	21,2	959,584	24,748	2129,68	0	204,565	204,565	99,728	0	0	0	0	0	0	0
15:23:49	-338,867	2179,353	12,285	12,109	10,435	7,003	8,26	21,2	959,584	24,748	2129,729	0	204,565	204,565	99,728	0	0	0	0	0	0	0
15:23:49	-248,12	2176,871	12,187	11,914	10,426	6,978	8,235	21,2	959,584	24,748	2129,776	0	204,565	204,565	99,728	0	0	0	0	0	0	0
15:23:49	-163,793	2175,234	12,138	11,914	10,42	6,961	8,21	21,2	959,584	24,748	2129,822	0	204,565	204,565	99,728	0	0	0	0	0	0	0
15:23:49	-276,513	2172,468	11,992	11,767	10,412	6,932	8,185	21,2	959,584	24,748	2129,864	0	204,287	204,287	99,727	0	0	0	0	0	0	0
15:23:49	-325,317	2169,215	11,748	11,621	10,406	6,899	8,16	21,2	959,584	24,748	2129,904	0	204,287	204,287	99,727	0	0	0	0	0	0	0
15:23:49	-289,819	2166,317	11,65	11,572	10,395	6,869	8,134	21,2	959,584	24,748	2129,94	0	204,287	204,287	99,727	0	0	0	0	0	0	0
15:23:49	-120,483	2165,112	11,65	11,523	10,388	6,856	8,109	21,2	959,584	24,748	2129,975	0	204,287	204,287	99,727	0	0	0	0	0	0	0
15:23:49	-219,262	2162,92	11,65	11,572	10,375	6,834	8,084	21,2	959,584	24,748	2130,008	0	204,287	204,287	99,727	0	0	0	0	0	0	0
15:23:49	33,105	2163,251	11,943	11,718	10,362	6,837	8,06	21,2	959,584	24,748	2130,042	0	204,287	204,287	99,727	0	0	0	0	0	0	0
15:23:49	-192,163	2161,329	11,992	11,816	10,348	6,817	8,035	21,2	959,584	24,748	2130,073	0	204,287	204,287	99,727	0	0	0	0	0	0	0
15:23:49	-178,491	2159,544	11,992	11,767	10,338	6,799	8,011	21,2	959,584	24,748	2130,102	0	204,287	204,287	99,727	0	0	0	0	0	0	0
15:23:49	-352,978	2156,014	11,748	11,718	10,331	6,763	7,987	21,2	959,584	24,748	2130,128	0	204,287	204,287	99,727	0	0	0	0	0	0	0
15:23:49	-216,967	2153,845	11,601	11,523	10,327	6,74	7,962	21,2	959,584	24,748	2130,152	0	204,287	204,287	99,727	0	0	0	0	0	0	0
15:23:49	-188,72	2151,957	11,504	11,425	10,321	6,721	7,938	21,2	959,584	24,748	2130,174	0	204,287	204,287	99,727	0	0	0	0	0	0	0
15:23:49	-125,878	2150,699	11,455	11,377	10,316	6,708	7,914	21,2	959,584	24,748	2130,195	0	204,287	204,287	99,727	0	0	0	0	0	0	0
15:23:49	-144,042	2149,258	11,455	11,377	10,308	6,693	7,89	21,2	959,584	24,748	2130,214	0	204,287	204,287	99,727	0	0	0	0	0	0	0
15:23:49	-143,286	2147,825	11,406	11,279	10,303	6,678	7,866	21,2	959,584	24,748	2130,231	0	204,287	204,287	99,727	0	0	0	0	0	0	0
15:23:49	-145,092	2146,374	11,406	11,279	10,294	6,663	7,842	21,2	959,584	24,748	2130,247	0	204,287	204,287	99,727	0	0	0	0	0	0	0
15:23:49	-238,989	2143,984	11,308	11,279	10,286	6,639	7,819	21,2	959,584	24,748	2130,261	0	204,287	204,287	99,727	0	0	0	0	0	0	0
15:23:49	-127,026	2142,714	11,259	11,23	10,281	6,625	7,795	21,2	959,584	24,748	2130,274	0	204,287	204,287	99,727	0	0	0	0	0	0	0
15:23:49	-172,387	2140,99	11,162	11,181	10,277	6,608	7,772	21,2	959,584	24,748	2130,284	0	204,287	204,287	99,727	0	0	0	0	0	0	0
15:23:49	-217,675	2138,814	11,015	11,035	10,272	6,585	7,749	21,2	959,584	24,748	2130,293	0	204,287	204,287	99,727	0	0	0	0	0	0	0
15:23:49	-61,352	2138,2	10,966	10,937	10,271	6,579	7,726	21,2	959,584	24,748	2130,301	0	204,287	204,287	99,727	0	0	0	0	0	0	0
15:23:49	-112,036	2137,08	10,918	10,888	10,267	6,567	7,703	21,2	959,584	24,748	2130,308	0	204,287	204,287	99,727	0	0	0	0	0	0	0
15:23:49	-104,931	2136,03	10,966	10,937	10,259	6,557	7,681	21,2	959,584	24,748	2130,313	0	204,287	204,287	99,727	0	0	0	0	0	0	0
15:23:49	-83,789	2135,192	10,966	10,937	10,254	6,548	7,659	21,2	959,584	24,748	2130,318	0	204,287	204,287	99,727	0	0	0	0	0	0	0
15:23:49	-106,25	2134,13	11,015	10,937	10,245	6,537	7,637	21,2	959,584	24,748	2130,322	0	204,287	204,287	99,727	0	0	0	0	0	0	0
15:23:50	-128,002	2132,85	10,966	10,937	10,241	6,524	7,615	21,2	959,584	24,748	2130,325	0	204,287	204,287	99,727	0	0	0	0	0	0	0
15:23:50	-114,965	2131,7	10,918	10,888	10,237	6,512	7,593	21,2	959,584	24,748	2130,326	0	204,287	204,287	99,727	0	0	0	0	0	0	0
15:23:50	-104,663	2130,654	10,82	10,888	10,236	6,501	7,572	21,2	959,584	24,748	2130,326	0	204,287	204,287	99,727	0	0	0	0	0	0	0
15:23:50	-48,974	2130,164	10,918	10,888	10,228	6,496	7,551	21,2	959,584	24,748	2130,164	0	204,287	204,287	99,727	0	0	0	0	0	0	0
15:23:50	-39,575	2129,768	10,966	10,888	10,223	6,492	7,53	21,2	959,584	24,748	2129,768	0	204,287	204,287	99,727	0	0	0	0	0	0	0
15:23:50	-84,985	2128,918	10,966	10,937	10,218	6,483	7,509	21,2	959,584	24,748	2128,918	0	204,287	204,287	99,727	0	0	0	0	0	0	0
15:23:50	-206,567	2126,853	10,82	10,888	10,214	6,462	7,489	21,2	959,584	24,748	2126,853	0	204,287	204,287	99,727	0	0	0	0	0	0	0
15:23:50	63,623	2127,489	10,918	10,888	10,213	6,468	7,469	21,2	959,584	24,748	2126,853	0	204,287	204,287	99,727	0	0	0	0	0	0	0
15:23:50	-71,997	2126,769	10,918	10,888	10,209	6,461	7,449	21,2	959,584	24,748	2126,769	0	204,287	204,287	99,727	0	0	0	0	0	0	0
15:23:50	-85,864	2125,91	10,918	10,84	10,204	6,452	7,429	21,2	959,584	24,748	2125,91	0	204,287	204,287	99,727	0	0	0	0	0	0	0
15:23:50	-149,633	2124,414	10,82	10,84	10,201	6,437	7,41	21,2	959,584	24,748	2124,414	0	204,287	204,287	99,727	0	0	0	0	0	0	0
15:23:50	-59,155	2123,822	10,771	10,742	10,2	6,431	7,391	21,2	959,584	24,748	2123,822	0	204,287	204,287	99,727	0	0	0	0	0	0	0
15:23:50	-90,527	2122,917	10,673	10,693	10,2	6,421	7,372	21,2	959,584	24,748	2122,917	0	204,287	204,287	99,727	0	0	0	0	0	0	0
15:23:50	-117,187	2121,745	10,625	10,595	10,196	6,409	7,353	21,2	959,584	24,748	2121,745	0	204,287	204,287	99,727	0	0	0	0	0	0	0
15:23:50	-14,062	2121,605	10,625	10,547	10,195	6,408	7,334	21,2	959,584	24,748	2121,605	0	204,287	204,287	99,727	0	0	0	0	0	0	0
15:23:50	-149,389	2120,111	10,527	10,595	10,192	6,392	7,316	21,2	959,584	24,748	2120,111	0	204,287	204,287	99,727	0	0	0	0	0	0	0
15:23:50	-12,841	2119,982	10,527	10,547	10,191	6,391	7,298	21,2	959,584	24,748	2119,982	0	204,287	204,287	99,727	0	0	0	0	0	0	0
15:23:50	-74,243	2119,24	10,527	10,547	10,187	6,383	7,28	21,2	959,584	24,748	2119,24	0	204,287	204,287	99,727	0	0	0	0	0	0	0
15:23:50	49,853	2119,738	10,673	10,693	10,182	6,389	7,262	21,2	959,584	24,748	2119,24	0	204,287	204,287	99,727	0	0	0	0	0	0	0
15:23:50	3,515	2119,774	10,771	10,742	10,177	6,389	7,245	21,2	959,584	24,748	2119,241	0	204,287	204,287	99,727	0	0	0	0	0	0	0
15:23:50	-28,833	2119,485	10,82	10,84	10,173	6,386	7,228	21,2	959,584	24,748	2119,241	0	204,287	204,287	99,727	0	0	0	0	0	0	0
15:23:50	-88,159	2118,604	10,82	10,888	10,168	6,377	7,212	21,2	959,584	24,748	2118,604	0	204,287	204,287	99,727	0	0	0	0	0	0	0
15:23:50	-75,122	2117,852	10,82	10,888	10,163	6,369	7,195	21,2	959,584	24,748	2117,852	0	204,287	204,287	99,727	0	0	0	0	0	0	0
15:23:50	-11,816	2117,734	10,82	10,84	10,163	6,368	7,179	21,2	959,584	24,748	2117,734	0	204,287	204,287	99,727	0	0	0	0	0	0	0
15:23:50	-135,644	2116,378	10,673	10,742	10,163	6,354	7,163	21,2	959,584	24,748	2116,378	0	204,287	204,287	99,727	0	0	0	0	0	0	0
15:23:50	0	2116,378	10,673	10,595	10,163	6,354	7,147	21,2	959,584	24,748	2116,378	0	204,287	204,287	99,727	0	0	0	0	0	0	0
15:23:50	-135,62	2115,022	10,527	10,547	10,163	6,34	7,131	21,2	959,584	24,748	2115,022	0	204,287	204,287	99,727	0	0	0	0	0	0	0
15:23:50	0	2115,022	10,527	10,547	10,163	6,34	7,116	21,2	959,584	24,748	2115,022	0	204,287	204,287	99,727	0	0	0	0	0	0	0
15:23:50	-121,533	2113,806	10,478	10,498	10,158	6,327	7,1	21,2	959,584	24,748	2113,806	0	204,287	204,287	99,727	0	0	0	0	0	0	0
15:23:50	33,422	2114,14	10,527	10,547	10,158	6,331	7,085	21,2	959,584	24,748	2113,807	0	204,287	204,287	99,727	0	0	0	0	0	0	0
15:23:50	-65,454	2113,486	10,527	10,498	10,154	6,324	7,07	21,2	959,584	24,748	2113,486	0	204,287	204,287	99,727	0	0	0	0	0	0	0
15:23:50	-121,362	2112,272	10,478	10,498	10,15	6,312	7,055	21,2	959,584	24,748	2112,272	0	204,287	204,287	99,727	0	0	0	0	0	0	0
15:23:50	-10,717	2112,165	10,478	10,498	10,149	6,31	7,041	21,2	959,584	24,748	2112,165	0	204,287	204,287	99,727	0	0	0	0	0	0	0
15:23:50	-89,184	2111,273	10,478	10,547	10,144	6,301	7,026	21,2	959,584	24,748	2111,273	0	204,287	204,287	99,727	0	0	0	0	0	0	0
15:23:50	34,448	2111,618	10,527	10,547	10,143	6,305	7,012	21,2	959,584	24,748	2111,274	0	204,287	204,287	99,727	0	0	0	0	0	0	0
15:23:50	-65,429	2110,963	10,527	10,595	10,14	6,298	6,998	21,2	959,584	24,748	2110,963	0	204,287	204,287	99,727	0	0	0	0	0	0	0
15:23:50	-10,742	2110,856	10,527	10,547	10,139	6,297	6,984	21,2	959,584	24,748	2110,856	0	204,287	204,287	99,727	0	0	0	0	0	0	0
15:23:50	-124,658	2109,609	10,478	10,547	10,134	6,284	6,971	21,2	959,584	24,748	2109,609	0	204,287	204,287	99,727	0	0	0	0	0	0	0
15:23:50	34,423	2109,954	10,527	10,595	10,134	6,288	6,957	21,2	959,584	24,748	2109,61	0	204,287	204,287	99,727	0	0	0	0	0	0	0
15:23:50	-67,749	2109,276	10,527	10,595	10,13	6,281	6,944	21,2	959,584	24,748	2109,276	0	204,287	204,287	99,727	0	0	0	0	0	0	0
15:23:50	-9,667	2109,18	10,527	10,498	10,129	6,28	6,931	21,2	959,584	24,748	2109,18	0	204,287	204,287	99,727	0	0	0	0	0	0	0
15:23:50	-113,745	2108,042	10,478	10,547	10,125	6,268	6,918	21,2	959,584	24,748	2108,042	0	204,287	204,287	99,727	0	0	0	0	0	0	0
15:23:50	-10,742	2107,935	10,478	10,498	10,125	6,267	6,905	21,2	959,584	24,748	2107,935	0	204,287	204,287	99,727	0	0	0	0	0	0	0
15:23:50	-45,166	2107,483	10,429	10,4	10,125	6,262	6,893	21,2	959,584	24,748	2107,483	0	204,287	204,287	99,727	0	0	0	0	0	0	0
15:23:50	-90,307	2106,58	10,332	10,4	10,125	6,253	6,88	21,2	959,584	24,748	2106,58	0	204,287	204,287	99,727	0	0	0	0	0	0	0
15:23:50	0	2106,58	10,332	10,351	10,125	6,253	6,868	21,2	959,584	24,748	2106,58	0	204,287	204,287	99,727	0	0	0	0	0	0	0
15:23:50	-77,368	2105,806	10,332	10,4	10,12	6,245	6,855	21,2	959,584	24,748	2105,806	0	204,287	204,287	99,727	0	0	0	0	0	0	0
15:23:50	0	2105,806	10,332	10,302	10,12	6,245	6,843	21,2	959,584	24,748	2105,806	0	204,287	204,287	99,727	0	0	0	0	0	0	0
15:23:50	0	2105,806	10,332	10,302	10,12	6,245	6,832	21,2	959,584	24,748	2105,806	0	204,287	204,287	99,727	0	0	0	0	0	0	0
15:23:50	-45,166	2105,355	10,283	10,205	10,12	6,24	6,82	21,2	959,584	24,748	2105,355	0	204,287	204,287	99,727	0	0	0	0	0	0	0
15:23:50	-34,155	2105,013	10,332	10,351	10,116	6,237	6,809	21,2	959,584	24,748	2105,013	0	204,287	204,287	99,727	0	0	0	0	0	0	0
15:23:50	-78,442	2104,229	10,332	10,351	10,112	6,229	6,797	21,2	959,584	24,748	2104,229	0	204,287	204,287	99,727	0	0	0	0	0	0	0
15:23:50	79,541	2105,024	10,429	10,4	10,111	6,237	6,786	21,2	959,584	24,748	2104,229	0	204,287	204,287	99,727	0	0	0	0	0	0	0
15:23:50	-34,35	2104,681	10,478	10,547	10,106	6,233	6,776	21,2	959,584	24,748	2104,23	0	204,287	204,287	99,727	0	0	0	0	0	0	0
15:23:50	-70,703	2103,974	10,478	10,547	10,102	6,226	6,765	21,2	959,584	24,748	2103,974	0	204,287	204,287	99,727	0	0	0	0	0	0	0
15:23:50	36,499	2104,338	10,527	10,498	10,102	6,23	6,754	21,2	959,584	24,748	2103,974	0	204,287	204,287	99,727	0	0	0	0	0	0	0
15:23:50	-80,541	2103,533	10,527	10,547	10,097	6,221	6,744	21,2	959,584	24,748	2103,533	0	204,287	204,287	99,727	0	0	0	0	0	0	0
15:23:50	-45,141	2103,082	10,478	10,547	10,097	6,217	6,733	21,2	959,584	24,748	2103,082	0	204,287	204,287	99,727	0	0	0	0	0	0	0
15:23:50	0	2103,082	10,478	10,498	10,097	6,217	6,723	21,2	959,584	24,748	2103,082	0	204,287	204,287	99,727	0	0	0	0	0	0	0
15:23:50	0	2103,082	10,478	10,4	10,097	6,217	6,713	21,2	959,584	24,748	2103,082	0	204,287	204,287	99,727	0	0	0	0	0	0	0
15:23:50	-45,141	2102,63	10,429	10,351	10,097	6,212	6,704	21,2	959,584	24,748	2102,63	0	204,287	204,287	99,727	0	0	0	0	0	0	0
15:23:50	0	2102,63	10,429	10,351	10,097	6,212	6,694	21,2	959,584	24,748	2102,63	0	204,287	204,287	99,727	0	0	0	0	0	0	0
15:23:50	-163,232	2100,998	10,332	10,351	10,093	6,195	6,684	21,2	959,584	24,748	2100,998	0	204,287	204,287	99,727	0	0	0	0	0	0	0
15:23:50	-8,642	2100,911	10,332	10,205	10,093	6,194	6,675	21,2	959,584	24,748	2100,911	0	204,287	204,287	99,727	0	0	0	0	0	0	0
15:23:50	0	2100,911	10,332	10,302	10,093	6,194	6,665	21,2	959,584	24,748	2100,912	0	204,287	204,287	99,727	0	0	0	0	0	0	0
15:23:50	0	2100,911	10,332	10,156	10,093	6,194	6,656	21,2	959,584	24,748	2100,911	0	204,287	204,287	99,727	0	0	0	0	0	0	0
15:23:50	0	2100,911	10,332	10,205	10,093	6,194	6,647	21,1	960,044	24,748	2100,912	0	204,287	204,287	99,727	0	0	0	0	0	0	0
15:23:50	-127,758	2099,634	10,283	10,205	10,088	6,181	6,638	21,1	960,044	24,748	2099,634	0	204,287	204,287	99,727	0	0	0	0	0	0	0
15:23:50	45,092	2100,085	10,332	10,302	10,088	6,186	6,629	21,1	960,044	24,748	2099,634	0	204,287	204,287	99,727	0	0	0	0	0	0	0
15:23:50	-45,092	2099,634	10,283	10,205	10,088	6,181	6,62	21,1	960,044	24,748	2099,634	0	204,287	204,287	99,727	0	0	0	0	0	0	0
15:23:50	53,71	2100,171	10,429	10,498	10,083	6,187	6,612	21,1	960,044	24,748	2099,635	0	204,287	204,287	99,727	0	0	0	0	0	0	0
15:23:50	-81,591	2099,355	10,429	10,498	10,079	6,178	6,603	21,1	960,044	24,748	2099,355	0	204,287	204,287	99,727	0	0	0	0	0	0	0
15:23:50	36,645	2099,722	10,478	10,4	10,078	6,182	6,595	21,1	960,044	24,748	2099,355	0	204,287	204,287	99,727	0	0	0	0	0	0	0
15:23:50	-45,092	2099,271	10,429	10,4	10,078	6,178	6,587	21,1	960,044	24,748	2099,271	0	204,287	204,287	99,727	0	0	0	0	0	0	0
15:23:50	-90,209	2098,369	10,332	10,351	10,078	6,168	6,578	21,1	960,044	24,748	2098,369	0	204,287	204,287	99,727	0	0	0	0	0	0	0
15:23:50	-75,317	2097,615	10,332	10,302	10,074	6,16	6,57	21,1	960,044	24,748	2097,615	0	204,287	204,287	99,727	0	0	0	0	0	0	0
15:23:50	0	2097,615	10,332	10,351	10,074	6,16	6,562	21,1	960,044	24,748	2097,615	0	203,47	203,47	99,723	0	0	0	0	0	0	0
15:23:50	-45,092	2097,164	10,283	10,302	10,074	6,156	6,554	21,1	960,044	24,748	2097,164	0	203,47	203,47	99,723	0	0	0	0	0	0	0
15:23:50	0	2097,164	10,283	10,351	10,074	6,156	6,546	21,1	960,044	24,748	2097,164	0	203,47	203,47	99,723	0	0	0	0	0	0	0
15:23:50	0	2097,164	10,283	10,205	10,074	6,156	6,539	21,1	960,044	24,748	2097,164	0	203,47	203,47	99,723	0	0	0	0	0	0	0
15:23:50	-7,373	2097,091	10,283	10,302	10,074	6,155	6,531	21,1	960,044	24,748	2097,091	0	203,47	203,47	99,723	0	0	0	0	0	0	0
15:23:50	0	2097,091	10,283	10,205	10,074	6,155	6,524	21,1	960,044	24,748	2097,091	0	203,47	203,47	99,723	0	0	0	0	0	0	0
15:23:50	-75,268	2096,338	10,283	10,205	10,069	6,147	6,517	21,1	960,044	24,748	2096,338	0	203,47	203,47	99,723	0	0	0	0	0	0	0
15:23:50	-7,397	2096,264	10,283	10,302	10,069	6,147	6,509	21,1	960,044	24,748	2096,264	0	203,47	203,47	99,723	0	0	0	0	0	0	0
15:23:50	0	2096,264	10,283	10,302	10,069	6,147	6,502	21,1	960,044	24,748	2096,264	0	203,47	203,47	99,723	0	0	0	0	0	0	0
15:23:50	-90,161	2095,362	10,185	10,205	10,069	6,137	6,495	21,1	960,044	24,748	2095,362	0	203,47	203,47	99,723	0	0	0	0	0	0	0
15:23:50	14,916	2095,512	10,283	10,205	10,065	6,139	6,488	21,1	960,044	24,748	2095,362	0	203,47	203,47	99,723	0	0	0	0	0	0	0
15:23:50	-14,916	2095,362	10,185	10,302	10,069	6,137	6,481	21,1	960,044	24,748	2095,362	0	203,47	203,47	99,723	0	0	0	0	0	0	0
15:23:50	-45,117	2094,911	10,136	10,058	10,069	6,133	6,474	21,1	960,044	24,748	2094,911	0	203,47	203,47	99,723	0	0	0	0	0	0	0
15:23:50	-30,151	2094,61	10,185	10,156	10,065	6,13	6,468	21,1	960,044	24,748	2094,61	0	203,47	203,47	99,723	0	0	0	0	0	0	0
15:23:50	-7,421	2094,535	10,185	10,156	10,064	6,129	6,461	21,1	960,044	24,748	2094,535	0	203,47	203,47	99,723	0	0	0	0	0	0	0
15:23:50	-75,024	2093,785	10,185	10,156	10,06	6,121	6,454	21,1	960,044	24,748	2093,785	0	203,47	203,47	99,723	0	0	0	0	0	0	0
15:23:50	0	2093,785	10,185	10,205	10,06	6,121	6,448	21,1	960,044	24,748	2093,785	0	203,47	203,47	99,723	0	0	0	0	0	0	0
15:23:50	0	2093,785	10,185	10,156	10,06	6,121	6,441	21,1	960,044	24,748	2093,785	0	203,47	203,47	99,723	0	0	0	0	0	0	0
15:23:50	0	2093,785	10,185	10,156	10,06	6,121	6,435	21,1	960,044	24,748	2093,785	0	203,47	203,47	99,723	0	0	0	0	0	0	0
15:23:50	-52,661	2093,259	10,136	10,156	10,059	6,116	6,429	21,1	960,044	24,748	2093,259	0	203,47	203,47	99,723	0	0	0	0	0	0	0
15:23:51	7,568	2093,334	10,136	10,058	10,06	6,116	6,423	21,1	960,044	24,748	2093,259	0	203,47	203,47	99,723	0	0	0	0	0	0	0
15:23:51	-7,568	2093,259	10,136	10,058	10,059	6,116	6,417	21,1	960,044	24,748	2093,259	0	203,47	203,47	99,723	0	0	0	0	0	0	0
15:23:51	7,568	2093,334	10,136	10,058	10,06	6,116	6,411	21,1	960,044	24,748	2093,259	0	203,47	203,47	99,723	0	0	0	0	0	0	0
15:23:51	-97,705	2092,357	10,039	10,156	10,059	6,106	6,405	21,1	960,044	24,748	2092,357	0	203,47	203,47	99,723	0	0	0	0	0	0	0
15:23:51	-75,097	2091,606	10,039	10,058	10,055	6,099	6,399	21,1	960,044	24,748	2091,606	0	203,47	203,47	99,723	0	0	0	0	0	0	0
15:23:51	82,592	2092,432	10,136	10,058	10,055	6,107	6,393	21,1	960,044	24,748	2091,607	0	203,47	203,47	99,723	0	0	0	0	0	0	0
15:23:51	-77,392	2091,658	10,136	10,058	10,05	6,099	6,387	21,1	960,044	24,748	2091,607	0	203,47	203,47	99,723	0	0	0	0	0	0	0
15:23:51	0	2091,658	10,136	10,156	10,05	6,099	6,382	21,1	960,044	24,748	2091,607	0	203,47	203,47	99,723	0	0	0	0	0	0	0
15:23:51	-135,18	2090,306	9,99	10,009	10,05	6,085	6,376	21,1	960,044	24,748	2090,306	0	203,47	203,47	99,723	0	0	0	0	0	0	0
15:23:51	127,807	2091,585	10,136	10,009	10,05	6,098	6,37	21,1	960,044	24,748	2090,308	0	203,47	203,47	99,723	0	0	0	0	0	0	0
15:23:51	-31,274	2091,272	10,185	10,156	10,046	6,095	6,365	21,1	960,044	24,748	2090,309	0	203,47	203,47	99,723	0	0	0	0	0	0	0
15:23:51	-142,553	2089,846	10,039	10,058	10,045	6,08	6,359	21,1	960,044	24,748	2089,846	0	203,47	203,47	99,723	0	0	0	0	0	0	0
15:23:51	12,744	2089,974	10,136	10,058	10,041	6,082	6,354	21,1	960,044	24,748	2089,846	0	203,47	203,47	99,723	0	0	0	0	0	0	0
15:23:51	45,068	2090,424	10,185	10,156	10,041	6,086	6,349	21,1	960,044	24,748	2089,847	0	203,47	203,47	99,723	0	0	0	0	0	0	0
15:23:51	-83,691	2089,587	10,185	10,156	10,036	6,078	6,343	21,1	960,044	24,748	2089,587	0	203,47	203,47	99,723	0	0	0	0	0	0	0
15:23:51	-45,068	2089,137	10,136	10,156	10,036	6,073	6,338	21,1	960,044	24,748	2089,137	0	203,47	203,47	99,723	0	0	0	0	0	0	0
15:23:51	0	2089,137	10,136	10,058	10,036	6,073	6,333	21,1	960,044	24,748	2089,137	0	203,47	203,47	99,723	0	0	0	0	0	0	0
15:23:51	-83,666	2088,3	10,136	10,058	10,031	6,064	6,328	21,1	960,044	24,748	2088,3	0	203,47	203,47	99,723	0	0	0	0	0	0	0
15:23:51	0	2088,3	10,136	10,058	10,031	6,064	6,322	21,1	960,044	24,748	2088,3	0	203,47	203,47	99,723	0	0	0	0	0	0	0
15:23:51	-90,087	2087,399	10,039	10,009	10,031	6,055	6,317	21,1	960,044	24,748	2087,399	0	203,47	203,47	99,723	0	0	0	0	0	0	0
15:23:51	-45,068	2086,949	9,99	9,961	10,031	6,051	6,312	21,1	960,044	24,748	2086,949	0	203,47	203,47	99,723	0	0	0	0	0	0	0
15:23:51	0	2086,949	9,99	9,961	10,031	6,051	6,307	21,1	960,044	24,748	2086,949	0	203,47	203,47	99,723	0	0	0	0	0	0	0
15:23:51	-85,766	2086,091	9,99	10,009	10,026	6,042	6,302	21,1	960,044	24,748	2086,091	0	203,47	203,47	99,723	0	0	0	0	0	0	0
15:23:51	-33,398	2085,757	10,039	10,009	10,022	6,038	6,296	21,1	960,044	24,748	2085,757	0	203,47	203,47	99,723	0	0	0	0	0	0	0
15:23:51	83,764	2086,595	10,136	10,058	10,022	6,047	6,292	21,1	960,044	24,748	2085,758	0	203,47	203,47	99,723	0	0	0	0	0	0	0
15:23:51	-168,505	2084,909	10,039	10,009	10,017	6,029	6,286	21,1	960,044	24,748	2084,909	0	203,47	203,47	99,723	0	0	0	0	0	0	0
15:23:51	0	2084,909	10,039	10,058	10,017	6,029	6,281	21,1	960,044	24,748	2084,909	0	203,47	203,47	99,723	0	0	0	0	0	0	0
15:23:51	-45,043	2084,459	9,99	10,009	10,017	6,025	6,276	21,1	960,044	24,748	2084,459	0	203,47	203,47	99,723	0	0	0	0	0	0	0
15:23:51	-6,494	2084,394	9,99	9,961	10,017	6,024	6,271	21,1	960,044	24,748	2084,394	0	203,47	203,47	99,723	0	0	0	0	0	0	0
15:23:51	-34,252	2084,052	10,039	10,009	10,012	6,021	6,267	21,1	960,044	24,748	2084,052	0	203,47	203,47	99,723	0	0	0	0	0	0	0
15:23:51	-45,043	2083,601	9,99	10,009	10,012	6,016	6,262	21,1	960,044	24,748	2083,601	0	203,47	203,47	99,723	0	0	0	0	0	0	0
15:23:51	45,043	2084,052	10,039	10,009	10,012	6,021	6,257	21,1	960,044	24,748	2083,602	0	203,47	203,47	99,723	0	0	0	0	0	0	0
15:23:51	-84,96	2083,202	10,039	10,009	10,007	6,012	6,252	21,1	960,044	24,748	2083,202	0	203,47	203,47	99,723	0	0	0	0	0	0	0
15:23:51	-45,019	2082,752	9,99	9,961	10,007	6,007	6,247	21,1	960,044	24,748	2082,752	0	203,47	203,47	99,723	0	0	0	0	0	0	0
15:23:51	-80,322	2081,949	9,99	9,961	10,003	5,999	6,242	21,1	960,044	24,748	2081,949	0	203,47	203,47	99,723	0	0	0	0	0	0	0
15:23:51	0	2081,949	9,99	9,863	10,003	5,999	6,238	21,1	960,044	24,748	2081,949	0	203,47	203,47	99,723	0	0	0	0	0	0	0
15:23:51	-135,034	2080,598	9,843	9,814	10,003	5,985	6,233	21,1	960,044	24,748	2080,598	0	203,47	203,47	99,723	0	0	0	0	0	0	0
15:23:51	0	2080,598	9,843	9,863	10,003	5,985	6,228	21,1	960,044	24,748	2080,598	0	203,47	203,47	99,723	0	0	0	0	0	0	0
15:23:51	90,014	2081,498	9,941	9,814	10,003	5,994	6,223	21,1	960,044	24,748	2080,599	0	203,47	203,47	99,723	0	0	0	0	0	0	0
15:23:51	-90,014	2080,598	9,843	9,814	10,003	5,985	6,219	21,1	960,044	24,748	2080,598	0	203,47	203,47	99,723	0	0	0	0	0	0	0
15:23:51	0	2080,598	9,843	9,814	10,003	5,985	6,214	21,1	960,044	24,748	2080,598	0	203,47	203,47	99,723	0	0	0	0	0	0	0
15:23:51	0	2080,598	9,843	9,814	10,003	5,985	6,21	21,1	960,044	24,748	2080,598	0	203,47	203,47	99,723	0	0	0	0	0	0	0
15:23:51	-85,961	2079,739	9,843	9,716	9,998	5,976	6,205	21,1	960,044	24,748	2079,739	0	203,47	203,47	99,723	0	0	0	0	0	0	0
15:23:51	90,014	2080,639	9,941	9,863	9,998	5,985	6,201	21,1	960,044	24,748	2079,74	0	203,47	203,47	99,723	0	0	0	0	0	0	0
15:23:51	0	2080,639	9,941	9,814	9,998	5,985	6,196	21,1	960,044	24,748	2079,741	0	203,47	203,47	99,723	0	0	0	0	0	0	0
15:23:51	44,995	2081,089	9,99	9,863	9,998	5,99	6,192	21,1	960,044	24,748	2079,742	0	203,47	203,47	99,723	0	0	0	0	0	0	0
15:23:51	-135,009	2079,739	9,843	9,814	9,998	5,976	6,188	21,1	960,044	24,748	2079,739	0	203,47	203,47	99,723	0	0	0	0	0	0	0
15:23:51	135,009	2081,089	9,99	9,961	9,998	5,99	6,184	21,1	960,044	24,748	2079,74	0	203,47	203,47	99,723	0	0	0	0	0	0	0
15:23:51	45,019	2081,539	10,039	10,009	9,998	5,995	6,181	21,1	960,044	24,748	2079,742	0	203,47	203,47	99,723	0	0	0	0	0	0	0
15:23:51	-45,019	2081,089	9,99	9,961	9,998	5,99	6,177	21,1	960,044	24,748	2079,743	0	203,47	203,47	99,723	0	0	0	0	0	0	0
15:23:51	0	2081,089	9,99	10,009	9,998	5,99	6,173	21,1	960,044	24,748	2079,745	0	203,47	203,47	99,723	0	0	0	0	0	0	0
15:23:51	0	2081,089	9,99	9,961	9,998	5,99	6,17	21,1	960,044	24,748	2079,746	0	203,47	203,47	99,723	0	0	0	0	0	0	0
15:23:51	0	2081,089	9,99	10,009	9,998	5,99	6,166	21,1	960,044	24,748	2079,748	0	203,47	203,47	99,723	0	0	0	0	0	0	0
15:23:51	0	2081,089	9,99	10,009	9,998	5,99	6,163	21,1	960,044	24,748	2079,749	0	203,47	203,47	99,723	0	0	0	0	0	0	0
15:23:51	0	2081,089	9,99	9,961	9,998	5,99	6,159	21,1	960,044	24,748	2079,75	0	203,47	203,47	99,723	0	0	0	0	0	0	0
15:23:51	0	2081,089	9,99	10,009	9,998	5,99	6,156	21,1	960,044	24,748	2079,752	0	203,47	203,47	99,723	0	0	0	0	0	0	0
15:23:51	0	2081,089	9,99	10,009	9,998	5,99	6,153	21,1	960,044	24,748	2079,753	0	203,47	203,47	99,723	0	0	0	0	0	0	0
15:23:51	45,019	2081,539	10,039	10,058	9,998	5,995	6,15	21,1	960,044	24,748	2079,755	0	203,47	203,47	99,723	0	0	0	0	0	0	0
15:23:51	-45,019	2081,089	9,99	10,058	9,998	5,99	6,146	21,1	960,044	24,748	2079,756	0	203,47	203,47	99,723	0	0	0	0	0	0	0
15:23:51	0	2081,089	9,99	10,009	9,998	5,99	6,143	21,1	960,044	24,748	2079,758	0	203,47	203,47	99,723	0	0	0	0	0	0	0
15:23:51	0	2081,089	9,99	10,156	9,998	5,99	6,14	21,1	960,044	24,748	2079,759	0	203,47	203,47	99,723	0	0	0	0	0	0	0
15:23:51	0	2081,089	9,99	10,058	9,998	5,99	6,137	21,1	960,044	24,748	2079,761	0	203,47	203,47	99,723	0	0	0	0	0	0	0
15:23:51	0	2081,089	9,99	10,058	9,998	5,99	6,135	21,1	960,044	24,748	2079,762	0	203,47	203,47	99,723	0	0	0	0	0	0	0
15:23:51	-44,995	2080,639	9,941	10,009	9,998	5,985	6,132	21,1	960,044	24,748	2079,763	0	203,47	203,47	99,723	0	0	0	0	0	0	0
15:23:51	44,995	2081,089	9,99	9,961	9,998	5,99	6,129	21,1	960,044	24,748	2079,764	0	203,47	203,47	99,723	0	0	0	0	0	0	0
15:23:51	0	2081,089	9,99	10,009	9,998	5,99	6,126	21,1	960,044	24,748	2079,766	0	203,47	203,47	99,723	0	0	0	0	0	0	0
15:23:51	-44,995	2080,639	9,941	9,863	9,998	5,985	6,123	21,1	960,044	24,748	2079,767	0	203,47	203,47	99,723	0	0	0	0	0	0	0
15:23:51	90,014	2081,539	10,039	10,009	9,998	5,995	6,121	21,1	960,044	24,748	2079,768	0	203,47	203,47	99,723	0	0	0	0	0	0	0
15:23:51	-45,019	2081,089	9,99	10,009	9,998	5,99	6,118	21,1	960,044	24,748	2079,77	0	203,47	203,47	99,723	0	0	0	0	0	0	0
15:23:51	0	2081,089	9,99	10,058	9,998	5,99	6,116	21,1	960,044	24,748	2079,771	0	203,47	203,47	99,723	0	0	0	0	0	0	0
15:23:51	0	2081,089	9,99	10,009	9,998	5,99	6,113	21,1	960,044	24,748	2079,773	0	203,47	203,47	99,723	0	0	0	0	0	0	0
15:23:51	45,019	2081,539	10,039	10,058	9,998	5,995	6,111	21,1	960,044	24,748	2079,774	0	203,47	203,47	99,723	0	0	0	0	0	0	0
15:23:51	-45,019	2081,089	9,99	10,009	9,998	5,99	6,109	21,1	960,044	24,748	2079,775	0	203,47	203,47	99,723	0	0	0	0	0	0	0
15:23:51	0	2081,089	9,99	10,009	9,998	5,99	6,106	21,1	960,044	24,748	2079,777	0	203,47	203,47	99,723	0	0	0	0	0	0	0
15:23:51	0	2081,089	9,99	9,961	9,998	5,99	6,104	21,1	960,044	24,748	2079,778	0	203,47	203,47	99,723	0	0	0	0	0	0	0
15:23:51	0	2081,089	9,99	10,009	9,998	5,99	6,102	21,1	960,044	24,748	2079,78	0	203,47	203,47	99,723	0	0	0	0	0	0	0
15:23:51	-44,995	2080,639	9,941	9,863	9,998	5,985	6,099	21,1	960,044	24,748	2079,78	0	203,47	203,47	99,723	0	0	0	0	0	0	0
15:23:51	44,995	2081,089	9,99	9,961	9,998	5,99	6,097	21,1	960,044	24,748	2079,782	0	203,47	203,47	99,723	0	0	0	0	0	0	0
15:23:51	-135,009	2079,739	9,843	9,814	9,998	5,976	6,095	21,1	960,044	24,748	2079,739	0	203,47	203,47	99,723	0	0	0	0	0	0	0
15:23:51	90,014	2080,639	9,941	9,863	9,998	5,985	6,093	21,1	960,044	24,748	2079,74	0	203,47	203,47	99,723	0	0	0	0	0	0	0
15:23:51	0	2080,639	9,941	9,863	9,998	5,985	6,091	21,1	960,044	24,748	2079,741	0	203,165	203,165	99,722	0	0	0	0	0	0	0
15:23:51	0	2080,639	9,941	9,961	9,998	5,985	6,089	21,1	960,044	24,748	2079,742	0	203,165	203,165	99,722	0	0	0	0	0	0	0
15:23:51	90,014	2081,539	10,039	10,058	9,998	5,995	6,087	21,1	960,044	24,748	2079,743	0	203,165	203,165	99,722	0	0	0	0	0	0	0
15:23:51	-45,019	2081,089	9,99	10,009	9,998	5,99	6,085	21,1	960,044	24,748	2079,745	0	203,165	203,165	99,722	0	0	0	0	0	0	0
15:23:51	-36,401	2080,725	10,039	10,009	9,993	5,986	6,083	21,1	960,044	24,748	2079,746	0	203,165	203,165	99,722	0	0	0	0	0	0	0
15:23:51	-44,995	2080,275	9,99	10,009	9,993	5,982	6,081	21,1	960,044	24,748	2079,746	0	203,165	203,165	99,722	0	0	0	0	0	0	0
15:23:51	0	2080,275	9,99	9,961	9,993	5,982	6,079	21,1	960,044	24,748	2079,747	0	203,165	203,165	99,722	0	0	0	0	0	0	0
15:23:51	0	2080,275	9,99	10,058	9,993	5,982	6,077	21,1	960,044	24,748	2079,747	0	203,165	203,165	99,722	0	0	0	0	0	0	0
15:23:51	0	2080,275	9,99	10,009	9,993	5,982	6,075	21,1	960,044	24,748	2079,748	0	203,165	203,165	99,722	0	0	0	0	0	0	0
15:23:51	0	2080,275	9,99	10,009	9,993	5,982	6,073	21,1	960,044	24,748	2079,748	0	203,165	203,165	99,722	0	0	0	0	0	0	0
15:23:51	36,401	2080,639	9,941	9,863	9,998	5,985	6,072	21,1	960,044	24,748	2079,749	0	203,165	203,165	99,722	0	0	0	0	0	0	0
15:23:51	-36,401	2080,275	9,99	9,961	9,993	5,982	6,07	21,1	960,044	24,748	2079,749	0	203,165	203,165	99,722	0	0	0	0	0	0	0
15:23:51	-44,995	2079,825	9,941	9,863	9,993	5,977	6,068	21,1	960,044	24,748	2079,749	0	203,165	203,165	99,722	0	0	0	0	0	0	0
15:23:51	0	2079,825	9,941	9,863	9,993	5,977	6,066	21,1	960,044	24,748	2079,749	0	203,165	203,165	99,722	0	0	0	0	0	0	0
15:23:51	0	2079,825	9,941	9,863	9,993	5,977	6,065	21,1	960,044	24,748	2079,749	0	203,165	203,165	99,722	0	0	0	0	0	0	0
15:23:51	-4,394	2079,781	9,941	10,009	9,993	5,977	6,063	21,1	960,044	24,748	2079,749	0	203,165	203,165	99,722	0	0	0	0	0	0	0
15:23:51	49,389	2080,275	9,99	10,009	9,993	5,982	6,061	21,1	960,044	24,748	2079,75	0	203,165	203,165	99,722	0	0	0	0	0	0	0
15:23:51	-49,389	2079,781	9,941	10,009	9,993	5,977	6,06	21,1	960,044	24,748	2079,75	0	203,165	203,165	99,722	0	0	0	0	0	0	0
15:23:51	4,394	2079,825	9,941	10,009	9,993	5,977	6,058	21,1	960,044	24,748	2079,75	0	203,165	203,165	99,722	0	0	0	0	0	0	0
15:23:51	-90,014	2078,925	9,843	9,863	9,993	5,968	6,056	21,1	960,044	24,748	2078,925	0	203,165	203,165	99,722	0	0	0	0	0	0	0
15:23:51	90,014	2079,825	9,941	10,009	9,993	5,977	6,055	21,1	960,044	24,748	2078,926	0	203,165	203,165	99,722	0	0	0	0	0	0	0
15:23:51	-94,409	2078,881	9,843	9,961	9,993	5,967	6,053	21,1	960,044	24,748	2078,881	0	203,165	203,165	99,722	0	0	0	0	0	0	0
15:23:52	135,009	2080,231	9,99	10,058	9,993	5,981	6,052	21,1	960,044	24,748	2078,882	0	203,165	203,165	99,722	0	0	0	0	0	0	0
15:23:52	-44,995	2079,781	9,941	9,961	9,993	5,977	6,05	21,1	960,044	24,748	2078,883	0	203,165	203,165	99,722	0	0	0	0	0	0	0
15:23:52	0	2079,781	9,941	9,863	9,993	5,977	6,049	21,1	960,044	24,748	2078,884	0	203,165	203,165	99,722	0	0	0	0	0	0	0
15:23:52	89,99	2080,681	10,039	9,961	9,993	5,986	6,047	21,1	960,044	24,748	2078,885	0	203,165	203,165	99,722	0	0	0	0	0	0	0
15:23:52	0	2080,681	10,039	9,961	9,993	5,986	6,046	21,1	960,044	24,748	2078,887	0	203,165	203,165	99,722	0	0	0	0	0	0	0
15:23:52	-44,995	2080,231	9,99	9,863	9,993	5,981	6,045	21,1	960,044	24,748	2078,888	0	203,165	203,165	99,722	0	0	0	0	0	0	0
15:23:52	44,995	2080,681	10,039	9,961	9,993	5,986	6,044	21,1	960,044	24,748	2078,89	0	203,165	203,165	99,722	0	0	0	0	0	0	0
15:23:52	-44,995	2080,231	9,99	9,863	9,993	5,981	6,043	21,1	960,044	24,748	2078,892	0	203,165	203,165	99,722	0	0	0	0	0	0	0
15:23:52	44,995	2080,681	10,039	9,961	9,993	5,986	6,041	21,1	960,044	24,748	2078,893	0	203,165	203,165	99,722	0	0	0	0	0	0	0
15:23:52	0	2080,681	10,039	9,961	9,993	5,986	6,04	21,1	960,044	24,748	2078,895	0	203,165	203,165	99,722	0	0	0	0	0	0	0
15:23:52	0	2080,681	10,039	9,961	9,993	5,986	6,039	21,1	960,044	24,748	2078,897	0	203,165	203,165	99,722	0	0	0	0	0	0	0
15:23:52	0	2080,681	10,039	9,961	9,993	5,986	6,038	21,1	960,044	24,748	2078,898	0	203,165	203,165	99,722	0	0	0	0	0	0	0
15:23:52	0	2080,681	10,039	9,961	9,993	5,986	6,037	21,1	960,044	24,748	2078,9	0	203,165	203,165	99,722	0	0	0	0	0	0	0
15:23:52	-44,995	2080,231	9,99	9,961	9,993	5,981	6,036	21,1	960,044	24,748	2078,902	0	203,165	203,165	99,722	0	0	0	0	0	0	0
15:23:52	0	2080,231	9,99	9,961	9,993	5,981	6,035	21,1	960,044	24,748	2078,903	0	203,165	203,165	99,722	0	0	0	0	0	0	0
15:23:52	-44,995	2079,781	9,941	9,961	9,993	5,977	6,034	21,1	960,044	24,748	2078,904	0	203,165	203,165	99,722	0	0	0	0	0	0	0
15:23:52	44,995	2080,231	9,99	10,009	9,993	5,981	6,033	21,1	960,044	24,748	2078,905	0	203,165	203,165	99,722	0	0	0	0	0	0	0
15:23:52	0	2080,231	9,99	9,863	9,993	5,981	6,032	21,1	960,044	24,748	2078,907	0	203,165	203,165	99,722	0	0	0	0	0	0	0
15:23:52	44,995	2080,681	10,039	10,009	9,993	5,986	6,031	21,1	960,044	24,748	2078,908	0	203,165	203,165	99,722	0	0	0	0	0	0	0
15:23:52	-44,995	2080,231	9,99	10,009	9,993	5,981	6,03	21,1	960,044	24,748	2078,909	0	203,165	203,165	99,722	0	0	0	0	0	0	0
15:23:52	-40,6	2079,825	9,941	9,961	9,993	5,977	6,029	21,1	960,044	24,748	2078,91	0	203,165	203,165	99,722	0	0	0	0	0	0	0
15:23:52	-4,394	2079,781	9,941	9,961	9,993	5,977	6,028	21,1	960,044	24,748	2078,911	0	203,165	203,165	99,722	0	0	0	0	0	0	0
15:23:52	44,995	2080,231	9,99	10,009	9,993	5,981	6,027	21,1	960,044	24,748	2078,913	0	203,165	203,165	99,722	0	0	0	0	0	0	0
15:23:52	4,394	2080,275	9,99	9,961	9,993	5,982	6,026	21,1	960,044	24,748	2078,914	0	203,165	203,165	99,722	0	0	0	0	0	0	0
15:23:52	40,6	2080,681	10,039	10,058	9,993	5,986	6,025	21,1	960,044	24,748	2078,916	0	203,165	203,165	99,722	0	0	0	0	0	0	0
15:23:52	-44,995	2080,231	9,99	9,961	9,993	5,981	6,024	21,1	960,044	24,748	2078,917	0	203,165	203,165	99,722	0	0	0	0	0	0	0
15:23:52	0	2080,231	9,99	10,058	9,993	5,981	6,024	21,1	960,044	24,748	2078,919	0	203,165	203,165	99,722	0	0	0	0	0	0	0
15:23:52	0	2080,231	9,99	9,961	9,993	5,981	6,023	21,1	960,044	24,748	2078,92	0	203,165	203,165	99,722	0	0	0	0	0	0	0
15:23:52	0	2080,231	9,99	10,009	9,993	5,981	6,022	21,1	960,044	24,748	2078,921	0	203,165	203,165	99,722	0	0	0	0	0	0	0
15:23:52	0	2080,231	9,99	10,009	9,993	5,981	6,021	21,1	960,044	24,748	2078,922	0	203,165	203,165	99,722	0	0	0	0	0	0	0
15:23:52	0	2080,231	9,99	10,009	9,993	5,981	6,02	21,1	960,044	24,748	2078,924	0	203,165	203,165	99,722	0	0	0	0	0	0	0
15:23:52	-40,6	2079,825	9,941	9,961	9,993	5,977	6,02	21,1	960,044	24,748	2078,925	0	203,165	203,165	99,722	0	0	0	0	0	0	0
15:23:52	40,6	2080,231	9,99	10,009	9,993	5,981	6,019	21,1	960,044	24,748	2078,926	0	203,165	203,165	99,722	0	0	0	0	0	0	0
15:23:52	0	2080,231	9,99	10,058	9,993	5,981	6,018	21,1	960,044	24,748	2078,927	0	203,165	203,165	99,722	0	0	0	0	0	0	0
15:23:52	-44,995	2079,781	9,941	10,009	9,993	5,977	6,017	21,1	960,044	24,748	2078,928	0	203,165	203,165	99,722	0	0	0	0	0	0	0
15:23:52	0	2079,781	9,941	10,009	9,993	5,977	6,016	21,1	960,044	24,748	2078,929	0	203,165	203,165	99,722	0	0	0	0	0	0	0
15:23:52	44,995	2080,231	9,99	10,058	9,993	5,981	6,016	21,1	960,044	24,748	2078,93	0	203,165	203,165	99,722	0	0	0	0	0	0	0
15:23:52	0	2080,231	9,99	10,058	9,993	5,981	6,015	21,1	960,044	24,748	2078,931	0	203,165	203,165	99,722	0	0	0	0	0	0	0
15:23:52	-44,995	2079,781	9,941	10,009	9,993	5,977	6,014	21,1	960,044	24,748	2078,932	0	203,165	203,165	99,722	0	0	0	0	0	0	0
15:23:52	0	2079,781	9,941	10,009	9,993	5,977	6,014	21,1	960,044	24,748	2078,933	0	203,165	203,165	99,722	0	0	0	0	0	0	0
15:23:52	44,995	2080,231	9,99	10,058	9,993	5,981	6,013	21,1	960,044	24,748	2078,934	0	203,165	203,165	99,722	0	0	0	0	0	0	0
15:23:52	0	2080,231	9,99	9,863	9,993	5,981	6,012	21,1	960,044	24,748	2078,935	0	203,165	203,165	99,722	0	0	0	0	0	0	0
15:23:52	0	2080,231	9,99	9,961	9,993	5,981	6,012	21,1	960,044	24,748	2078,937	0	203,165	203,165	99,722	0	0	0	0	0	0	0
15:23:52	0	2080,231	9,99	9,961	9,993	5,981	6,011	21,1	960,044	24,748	2078,938	0	203,165	203,165	99,722	0	0	0	0	0	0	0
15:23:52	0	2080,231	9,99	9,863	9,993	5,981	6,011	21,1	960,044	24,748	2078,939	0	203,165	203,165	99,722	0	0	0	0	0	0	0
15:23:52	0	2080,231	9,99	9,863	9,993	5,981	6,01	21,1	960,044	24,748	2078,94	0	203,165	203,165	99,722	0	0	0	0	0	0	0
15:23:52	0	2080,231	9,99	9,961	9,993	5,981	6,009	21,1	960,044	24,748	2078,942	0	203,165	203,165	99,722	0	0	0	0	0	0	0
15:23:52	-44,995	2079,781	9,941	9,814	9,993	5,977	6,009	21,1	960,044	24,748	2078,943	0	203,165	203,165	99,722	0	0	0	0	0	0	0
15:23:52	0	2079,781	9,941	9,814	9,993	5,977	6,008	21,1	960,044	24,748	2078,943	0	203,165	203,165	99,722	0	0	0	0	0	0	0
15:23:52	0	2079,781	9,941	9,668	9,993	5,977	6,008	21,1	960,044	24,748	2078,944	0	203,165	203,165	99,722	0	0	0	0	0	0	0
15:23:52	44,995	2080,231	9,99	9,863	9,993	5,981	6,007	21,1	960,044	24,748	2078,945	0	203,165	203,165	99,722	0	0	0	0	0	0	0
15:23:52	0	2080,231	9,99	9,863	9,993	5,981	6,006	21,1	960,044	24,748	2078,947	0	203,165	203,165	99,722	0	0	0	0	0	0	0
15:23:52	0	2080,231	9,99	9,961	9,993	5,981	6,006	21,1	960,044	24,748	2078,948	0	203,165	203,165	99,722	0	0	0	0	0	0	0
15:23:52	0	2080,231	9,99	10,009	9,993	5,981	6,006	21,1	960,044	24,748	2078,949	0	203,165	203,165	99,722	0	0	0	0	0	0	0
15:23:52	-44,995	2079,781	9,941	9,863	9,993	5,977	6,005	21,1	960,044	24,748	2078,95	0	203,165	203,165	99,722	0	0	0	0	0	0	0
15:23:52	0	2079,781	9,941	9,863	9,993	5,977	6,004	21,1	960,044	24,748	2078,951	0	203,165	203,165	99,722	0	0	0	0	0	0	0
15:23:52	44,995	2080,231	9,99	10,009	9,993	5,981	6,004	21,1	960,044	24,748	2078,952	0	203,165	203,165	99,722	0	0	0	0	0	0	0
15:23:52	0	2080,231	9,99	10,009	9,993	5,981	6,003	21,1	960,044	24,748	2078,953	0	203,165	203,165	99,722	0	0	0	0	0	0	0
15:23:52	-44,995	2079,781	9,941	9,863	9,993	5,977	6,003	21,1	960,044	24,748	2078,954	0	203,165	203,165	99,722	0	0	0	0	0	0	0
15:23:52	-90,014	2078,881	9,843	9,863	9,993	5,967	6,002	21,1	960,044	24,748	2078,881	0	203,165	203,165	99,722	0	0	0	0	0	0	0
15:23:52	135,009	2080,231	9,99	10,009	9,993	5,981	6,002	21,1	960,044	24,748	2078,882	0	203,165	203,165	99,722	0	0	0	0	0	0	0
15:23:52	0	2080,231	9,99	10,009	9,993	5,981	6,001	21,1	960,044	24,748	2078,883	0	203,165	203,165	99,722	0	0	0	0	0	0	0
15:23:52	44,995	2080,681	10,039	10,058	9,993	5,986	6,001	21,1	960,044	24,748	2078,885	0	203,165	203,165	99,722	0	0	0	0	0	0	0
15:23:52	-89,99	2079,781	9,941	9,961	9,993	5,977	6,001	21,1	960,044	24,748	2078,886	0	203,165	203,165	99,722	0	0	0	0	0	0	0
15:23:52	0	2079,781	9,941	9,863	9,993	5,977	6	21,1	960,044	24,748	2078,887	0	203,165	203,165	99,722	0	0	0	0	0	0	0
15:23:52	44,995	2080,231	9,99	10,009	9,993	5,981	6	21,1	960,044	24,748	2078,888	0	203,165	203,165	99,722	0	0	0	0	0	0	0
15:23:52	0	2080,231	9,99	9,961	9,993	5,981	5,999	21,1	960,044	24,748	2078,89	0	203,165	203,165	99,722	0	0	0	0	0	0	0
15:23:52	0	2080,231	9,99	9,961	9,993	5,981	5,999	21,1	960,044	24,748	2078,891	0	203,165	203,165	99,722	0	0	0	0	0	0	0
15:23:52	-130,615	2078,925	9,843	9,863	9,993	5,968	5,998	21,1	961,014	24,748	2078,891	0	203,165	203,165	99,722	0	0	0	0	0	0	0
15:23:52	128,442	2080,209	9,99	10,009	9,993	5,981	5,998	21,1	961,014	24,748	2078,893	0	203,165	203,165	99,722	0	0	0	0	0	0	0
15:23:52	0	2080,209	9,99	10,009	9,993	5,981	5,998	21,1	961,014	24,748	2078,894	0	203,165	203,165	99,722	0	0	0	0	0	0	0
15:23:52	0	2080,209	9,99	10,009	9,993	5,981	5,997	21,1	961,014	24,748	2078,895	0	203,165	203,165	99,722	0	0	0	0	0	0	0
15:23:52	0	2080,209	9,99	9,961	9,993	5,981	5,997	21,1	961,014	24,748	2078,897	0	203,165	203,165	99,722	0	0	0	0	0	0	0
15:23:52	-44,995	2079,759	9,941	9,863	9,993	5,976	5,997	21,1	961,014	24,748	2078,898	0	203,165	203,165	99,722	0	0	0	0	0	0	0
15:23:52	90,014	2080,659	10,039	10,009	9,993	5,986	5,997	21,1	961,014	24,748	2078,899	0	203,165	203,165	99,722	0	0	0	0	0	0	0
15:23:52	-45,019	2080,209	9,99	10,009	9,993	5,981	5,996	21,1	961,014	24,748	2078,9	0	203,165	203,165	99,722	0	0	0	0	0	0	0
15:23:52	0	2080,209	9,99	9,961	9,993	5,981	5,996	21,1	961,014	24,748	2078,902	0	203,165	203,165	99,722	0	0	0	0	0	0	0
15:23:52	0	2080,209	9,99	9,961	9,993	5,981	5,996	21,1	961,014	24,748	2078,903	0	203,165	203,165	99,722	0	0	0	0	0	0	0
15:23:52	0	2080,209	9,99	9,863	9,993	5,981	5,995	21,1	961,014	24,748	2078,905	0	203,37	203,37	99,723	0	0	0	0	0	0	0
15:23:52	-44,995	2079,759	9,941	10,009	9,993	5,976	5,995	21,1	961,014	24,748	2078,905	0	203,37	203,37	99,723	0	0	0	0	0	0	0
15:23:52	0	2079,759	9,941	9,863	9,993	5,976	5,995	21,1	961,014	24,748	2078,906	0	203,37	203,37	99,723	0	0	0	0	0	0	0
15:23:52	44,995	2080,209	9,99	9,961	9,993	5,981	5,994	21,1	961,014	24,748	2078,908	0	203,37	203,37	99,723	0	0	0	0	0	0	0
15:23:52	0	2080,209	9,99	9,961	9,993	5,981	5,994	21,1	961,014	24,748	2078,909	0	203,37	203,37	99,723	0	0	0	0	0	0	0
15:23:52	-44,995	2079,759	9,941	9,863	9,993	5,976	5,994	21,1	961,014	24,748	2078,91	0	203,37	203,37	99,723	0	0	0	0	0	0	0
15:23:52	90,014	2080,659	10,039	10,009	9,993	5,986	5,994	21,1	961,014	24,748	2078,911	0	203,37	203,37	99,723	0	0	0	0	0	0	0
15:23:52	-45,019	2080,209	9,99	9,863	9,993	5,981	5,993	21,1	961,014	24,748	2078,913	0	203,37	203,37	99,723	0	0	0	0	0	0	0
15:23:52	0	2080,209	9,99	9,961	9,993	5,981	5,993	21,1	961,014	24,748	2078,914	0	203,37	203,37	99,723	0	0	0	0	0	0	0
15:23:52	0	2080,209	9,99	9,863	9,993	5,981	5,993	21,1	961,014	24,748	2078,915	0	203,37	203,37	99,723	0	0	0	0	0	0	0
15:23:52	0	2080,209	9,99	9,863	9,993	5,981	5,993	21,1	961,014	24,748	2078,917	0	203,37	203,37	99,723	0	0	0	0	0	0	0
15:23:52	0	2080,209	9,99	9,863	9,993	5,981	5,992	21,1	961,014	24,748	2078,918	0	203,37	203,37	99,723	0	0	0	0	0	0	0
15:23:52	45,019	2080,659	10,039	10,009	9,993	5,986	5,992	21,1	961,014	24,748	2078,92	0	203,37	203,37	99,723	0	0	0	0	0	0	0
15:23:52	0	2080,659	10,039	10,009	9,993	5,986	5,992	21,1	961,014	24,748	2078,922	0	203,37	203,37	99,723	0	0	0	0	0	0	0
15:23:52	0	2080,659	10,039	9,961	9,993	5,986	5,992	21,1	961,014	24,748	2078,923	0	203,37	203,37	99,723	0	0	0	0	0	0	0
15:23:52	0	2080,659	10,039	10,009	9,993	5,986	5,992	21,1	961,014	24,748	2078,925	0	203,37	203,37	99,723	0	0	0	0	0	0	0
15:23:52	0	2080,659	10,039	10,058	9,993	5,986	5,992	21,1	961,014	24,748	2078,927	0	203,37	203,37	99,723	0	0	0	0	0	0	0
15:23:52	-90,014	2079,759	9,941	10,009	9,993	5,976	5,991	21,1	961,014	24,748	2078,928	0	203,37	203,37	99,723	0	0	0	0	0	0	0
15:23:52	0	2079,759	9,941	10,009	9,993	5,976	5,991	21,1	961,014	24,748	2078,929	0	203,37	203,37	99,723	0	0	0	0	0	0	0
15:23:52	44,995	2080,209	9,99	10,058	9,993	5,981	5,991	21,1	961,014	24,748	2078,93	0	203,37	203,37	99,723	0	0	0	0	0	0	0
15:23:52	45,019	2080,659	10,039	10,058	9,993	5,986	5,991	21,1	961,014	24,748	2078,931	0	203,37	203,37	99,723	0	0	0	0	0	0	0
15:23:52	0	2080,659	10,039	10,058	9,993	5,986	5,991	21,1	961,014	24,748	2078,933	0	203,37	203,37	99,723	0	0	0	0	0	0	0
15:23:52	-45,019	2080,209	9,99	10,009	9,993	5,981	5,991	21,1	961,014	24,748	2078,934	0	203,37	203,37	99,723	0	0	0	0	0	0	0
15:23:53	0	2080,209	9,99	10,009	9,993	5,981	5,99	21,1	961,014	24,748	2078,936	0	203,37	203,37	99,723	0	0	0	0	0	0	0
15:23:53	0	2080,209	9,99	9,961	9,993	5,981	5,99	21,1	961,014	24,748	2078,937	0	203,37	203,37	99,723	0	0	0	0	0	0	0
15:23:53	0	2080,209	9,99	9,961	9,993	5,981	5,99	21,1	961,014	24,748	2078,938	0	203,37	203,37	99,723	0	0	0	0	0	0	0
15:23:53	-44,995	2079,759	9,941	9,961	9,993	5,976	5,99	21,1	961,014	24,748	2078,939	0	203,37	203,37	99,723	0	0	0	0	0	0	0
15:23:53	0	2079,759	9,941	9,863	9,993	5,976	5,99	21,1	961,014	24,748	2078,94	0	203,37	203,37	99,723	0	0	0	0	0	0	0
15:23:53	0	2079,759	9,941	9,863	9,993	5,976	5,989	21,1	961,014	24,748	2078,94	0	203,37	203,37	99,723	0	0	0	0	0	0	0
15:23:53	-89,965	2078,859	9,843	9,863	9,993	5,967	5,989	21,1	961,014	24,748	2078,859	0	203,37	203,37	99,723	0	0	0	0	0	0	0
15:23:53	94,36	2079,803	9,941	9,863	9,993	5,977	5,989	21,1	961,014	24,748	2078,86	0	203,37	203,37	99,723	0	0	0	0	0	0	0
15:23:53	-4,394	2079,759	9,941	9,961	9,993	5,976	5,988	21,1	961,014	24,748	2078,861	0	203,37	203,37	99,723	0	0	0	0	0	0	0
15:23:53	0	2079,759	9,941	9,863	9,993	5,976	5,988	21,1	961,014	24,748	2078,862	0	203,37	203,37	99,723	0	0	0	0	0	0	0
15:23:53	-89,965	2078,859	9,843	9,814	9,993	5,967	5,988	21,1	961,014	24,748	2078,859	0	203,37	203,37	99,723	0	0	0	0	0	0	0
15:23:53	0	2078,859	9,843	9,814	9,993	5,967	5,987	21,1	961,014	24,748	2078,859	0	203,37	203,37	99,723	0	0	0	0	0	0	0
15:23:53	134,96	2080,209	9,99	9,961	9,993	5,981	5,987	21,1	961,014	24,748	2078,861	0	203,37	203,37	99,723	0	0	0	0	0	0	0
15:23:53	0	2080,209	9,99	9,961	9,993	5,981	5,987	21,1	961,014	24,748	2078,862	0	203,37	203,37	99,723	0	0	0	0	0	0	0
15:23:53	-44,995	2079,759	9,941	9,961	9,993	5,976	5,987	21,1	961,014	24,748	2078,863	0	203,37	203,37	99,723	0	0	0	0	0	0	0
15:23:53	44,995	2080,209	9,99	10,009	9,993	5,981	5,987	21,1	961,014	24,748	2078,865	0	203,37	203,37	99,723	0	0	0	0	0	0	0
15:23:53	0	2080,209	9,99	9,961	9,993	5,981	5,987	21,1	961,014	24,748	2078,866	0	203,37	203,37	99,723	0	0	0	0	0	0	0
15:23:53	0	2080,209	9,99	10,009	9,993	5,981	5,987	21,1	961,014	24,748	2078,867	0	203,37	203,37	99,723	0	0	0	0	0	0	0
15:23:53	-44,995	2079,759	9,941	10,009	9,993	5,976	5,986	21,1	961,014	24,748	2078,868	0	203,37	203,37	99,723	0	0	0	0	0	0	0
15:23:53	44,995	2080,209	9,99	9,961	9,993	5,981	5,986	21,1	961,014	24,748	2078,87	0	203,37	203,37	99,723	0	0	0	0	0	0	0
15:23:53	-44,995	2079,759	9,941	9,863	9,993	5,976	5,986	21,1	961,014	24,748	2078,871	0	203,37	203,37	99,723	0	0	0	0	0	0	0
15:23:53	0	2079,759	9,941	9,961	9,993	5,976	5,986	21,1	961,014	24,748	2078,872	0	203,37	203,37	99,723	0	0	0	0	0	0	0
15:23:53	44,995	2080,209	9,99	10,009	9,993	5,981	5,986	21,1	961,014	24,748	2078,873	0	203,37	203,37	99,723	0	0	0	0	0	0	0
15:23:53	-44,995	2079,759	9,941	9,961	9,993	5,976	5,986	21,1	961,014	24,748	2078,874	0	203,37	203,37	99,723	0	0	0	0	0	0	0
15:23:53	44,995	2080,209	9,99	9,863	9,993	5,981	5,985	21,1	961,014	24,748	2078,875	0	203,37	203,37	99,723	0	0	0	0	0	0	0
15:23:53	0	2080,209	9,99	9,961	9,993	5,981	5,985	21,1	961,014	24,748	2078,877	0	203,37	203,37	99,723	0	0	0	0	0	0	0
15:23:53	-44,995	2079,759	9,941	9,863	9,993	5,976	5,985	21,1	961,014	24,748	2078,878	0	203,37	203,37	99,723	0	0	0	0	0	0	0
15:23:53	44,995	2080,209	9,99	9,961	9,993	5,981	5,985	21,1	961,014	24,748	2078,879	0	203,37	203,37	99,723	0	0	0	0	0	0	0
15:23:53	-44,995	2079,759	9,941	9,863	9,993	5,976	5,985	21,1	961,014	24,748	2078,88	0	203,37	203,37	99,723	0	0	0	0	0	0	0
15:23:53	0	2079,759	9,941	9,863	9,993	5,976	5,985	21,1	961,014	24,748	2078,881	0	203,37	203,37	99,723	0	0	0	0	0	0	0
15:23:53	0	2079,759	9,941	9,814	9,993	5,976	5,985	21,1	961,014	24,748	2078,882	0	203,37	203,37	99,723	0	0	0	0	0	0	0
15:23:53	-89,965	2078,859	9,843	9,814	9,993	5,967	5,984	21,1	961,014	24,748	2078,859	0	203,37	203,37	99,723	0	0	0	0	0	0	0
15:23:53	89,965	2079,759	9,941	9,863	9,993	5,976	5,984	21,1	961,014	24,748	2078,86	0	203,37	203,37	99,723	0	0	0	0	0	0	0
15:23:53	44,995	2080,209	9,99	10,009	9,993	5,981	5,984	21,1	961,014	24,748	2078,862	0	203,37	203,37	99,723	0	0	0	0	0	0	0
15:23:53	45,019	2080,659	10,039	10,009	9,993	5,986	5,984	21,1	961,014	24,748	2078,864	0	203,37	203,37	99,723	0	0	0	0	0	0	0
15:23:53	-90,014	2079,759	9,941	9,863	9,993	5,976	5,984	21,1	961,014	24,748	2078,865	0	203,37	203,37	99,723	0	0	0	0	0	0	0
15:23:53	-36,572	2079,393	9,99	9,961	9,988	5,973	5,984	21,1	961,014	24,748	2078,865	0	203,37	203,37	99,723	0	0	0	0	0	0	0
15:23:53	81,567	2080,209	9,99	9,961	9,993	5,981	5,984	21,1	961,014	24,748	2078,867	0	203,37	203,37	99,723	0	0	0	0	0	0	0
15:23:53	-81,567	2079,393	9,99	10,009	9,988	5,973	5,983	21,1	961,014	24,748	2078,867	0	203,37	203,37	99,723	0	0	0	0	0	0	0
15:23:53	0	2079,393	9,99	10,009	9,988	5,973	5,983	21,1	961,014	24,748	2078,867	0	203,37	203,37	99,723	0	0	0	0	0	0	0
15:23:53	-44,995	2078,943	9,941	9,863	9,988	5,968	5,983	21,1	961,014	24,748	2078,867	0	203,37	203,37	99,723	0	0	0	0	0	0	0
15:23:53	-89,965	2078,044	9,843	9,814	9,988	5,959	5,982	21,1	961,014	24,748	2078,044	0	203,37	203,37	99,723	0	0	0	0	0	0	0
15:23:53	89,965	2078,943	9,941	9,863	9,988	5,968	5,982	21,1	961,014	24,748	2078,045	0	203,37	203,37	99,723	0	0	0	0	0	0	0
15:23:53	0	2078,943	9,941	9,863	9,988	5,968	5,982	21,1	961,014	24,748	2078,046	0	203,37	203,37	99,723	0	0	0	0	0	0	0
15:23:53	-89,965	2078,044	9,843	9,814	9,988	5,959	5,981	21,1	961,014	24,748	2078,044	0	203,37	203,37	99,723	0	0	0	0	0	0	0
15:23:53	0	2078,044	9,843	9,814	9,988	5,959	5,981	21,1	961,014	24,748	2078,044	0	203,37	203,37	99,723	0	0	0	0	0	0	0
15:23:53	89,965	2078,943	9,941	9,961	9,988	5,968	5,981	21,1	961,014	24,748	2078,045	0	203,37	203,37	99,723	0	0	0	0	0	0	0
15:23:53	0	2078,943	9,941	9,961	9,988	5,968	5,98	21,1	961,014	24,748	2078,046	0	203,37	203,37	99,723	0	0	0	0	0	0	0
15:23:53	-89,965	2078,044	9,843	9,863	9,988	5,959	5,98	21,1	961,014	24,748	2078,044	0	203,37	203,37	99,723	0	0	0	0	0	0	0
15:23:53	171,533	2079,759	9,941	9,863	9,993	5,976	5,98	21,1	961,014	24,748	2078,045	0	203,37	203,37	99,723	0	0	0	0	0	0	0
15:23:53	-89,965	2078,859	9,843	9,863	9,993	5,967	5,98	21,1	961,014	24,748	2078,046	0	203,37	203,37	99,723	0	0	0	0	0	0	0
15:23:53	188,378	2080,743	10,136	10,156	9,988	5,987	5,98	21,1	961,014	24,748	2078,049	0	203,37	203,37	99,723	0	0	0	0	0	0	0
15:23:53	0	2080,743	10,136	10,205	9,988	5,987	5,98	21,1	961,014	24,748	2078,052	0	203,37	203,37	99,723	0	0	0	0	0	0	0
15:23:53	270,068	2083,444	10,429	10,547	9,988	6,014	5,981	21,1	961,014	24,748	2078,057	0	203,37	203,37	99,723	0	0	0	0	0	0	0
15:23:53	306,787	2086,512	10,673	10,84	9,993	6,046	5,982	21,1	961,014	24,748	2078,065	0	203,37	203,37	99,723	0	0	0	0	0	0	0
15:23:53	356,25	2090,074	10,966	11,23	9,998	6,083	5,984	21,1	961,014	24,748	2078,077	0	203,37	203,37	99,723	0	0	0	0	0	0	0
15:23:53	437,011	2094,444	11,259	11,377	10,007	6,128	5,987	21,1	961,014	24,748	2078,094	0	203,37	203,37	99,723	0	0	0	0	0	0	0
15:23:53	306,25	2097,507	11,406	11,621	10,017	6,159	5,99	21,1	961,014	24,748	2078,113	0	203,37	203,37	99,723	0	0	0	0	0	0	0
15:23:53	423,413	2101,741	11,504	11,816	10,036	6,203	5,994	21,1	961,014	24,748	2078,137	0	203,37	203,37	99,723	0	0	0	0	0	0	0
15:23:53	473,022	2106,471	11,65	12,158	10,055	6,252	5,999	21,1	961,014	24,748	2078,165	0	203,37	203,37	99,723	0	0	0	0	0	0	0
15:23:53	595,532	2112,427	11,845	12,353	10,079	6,313	6,006	21,1	961,014	24,748	2078,199	0	203,37	203,37	99,723	0	0	0	0	0	0	0
15:23:53	622,753	2118,654	11,992	12,5	10,106	6,377	6,013	21,1	961,014	24,748	2078,24	0	203,37	203,37	99,723	0	0	0	0	0	0	0
15:23:53	538,891	2124,043	12,041	12,5	10,134	6,433	6,021	21,1	961,014	24,748	2078,285	0	203,37	203,37	99,723	0	0	0	0	0	0	0
15:23:53	526,782	2129,311	11,992	12,695	10,167	6,487	6,03	21,1	961,014	24,748	2078,336	0	203,37	203,37	99,723	0	0	0	0	0	0	0
15:23:53	688,842	2136,199	12,187	12,89	10,196	6,558	6,041	21,1	961,014	24,748	2078,394	0	203,37	203,37	99,723	0	0	0	0	0	0	0
15:23:53	693,066	2143,13	12,334	13,086	10,227	6,63	6,052	21,1	961,014	24,748	2078,459	0	203,37	203,37	99,723	0	0	0	0	0	0	0
15:23:53	813,647	2151,266	12,627	13,427	10,258	6,714	6,065	21,1	961,014	24,748	2078,532	0	203,37	203,37	99,723	0	0	0	0	0	0	0
15:23:53	695,751	2158,224	12,773	13,623	10,29	6,785	6,079	21,1	961,014	24,748	2078,612	0	203,37	203,37	99,723	0	0	0	0	0	0	0
15:23:53	732,202	2165,546	13,017	13,867	10,318	6,861	6,095	21,1	961,014	24,748	2078,699	0	203,37	203,37	99,723	0	0	0	0	0	0	0
15:23:53	818,652	2173,733	13,261	14,062	10,352	6,945	6,111	21,1	961,014	24,748	2078,794	0	203,37	203,37	99,723	0	0	0	0	0	0	0
15:23:53	693,286	2180,665	13,408	14,258	10,383	7,017	6,129	21,1	961,014	24,748	2078,895	0	203,37	203,37	99,723	0	0	0	0	0	0	0
15:23:53	957,031	2190,236	13,75	14,502	10,42	7,115	6,148	21,1	961,014	24,748	2079,007	0	203,37	203,37	99,723	0	0	0	0	0	0	0
15:23:53	760,009	2197,836	13,945	14,746	10,452	7,194	6,169	21,1	961,014	24,748	2079,126	0	203,37	203,37	99,723	0	0	0	0	0	0	0
15:23:53	532,934	2203,165	13,896	14,648	10,485	7,249	6,19	21,1	961,014	24,748	2079,25	0	203,37	203,37	99,723	0	0	0	0	0	0	0
15:23:53	815,283	2211,318	14,092	14,941	10,521	7,333	6,212	21,1	961,014	24,748	2079,382	0	203,37	203,37	99,723	0	0	0	0	0	0	0
[truncated: 5,540 more rows]
