# Supplementary material for: Testing of pandemic ventilators under early and agile development
Source: Front Med Technol. 2022 Aug 16;4:899328. doi: 10.3389/fmedt.2022.899328 (PMC9424737; doi:10.3389/fmedt.2022.899328)
Supplement: Supplementary file 3 [file Data_Sheet_2.ZIP › Accuracy of Controls Systems/01_Data Storage/01_Raw Measurement Data/Hamilton T1/Hamilton T1_v2/part_1_test_08.csv]

Time	Flow	Lung tidal volume	p alveole	Airway pressure	Bellows position	Intrapleural pressure	Cardial pressure	Fraction of O2 inspir	Ambient pressure	Temperature Celsius	FRC actual	Shunt fraction	Partial pressure O2 air chamber	Partial pressure O2 effectiv	Oxygen sat pulm. capillaries	NA	NA	NA	NA	NA	NA	NA
10:29:04	-131,86	1855,754	9,99	9,961	8,715	3,667	3,732	21	953,202	23,076	1854,54	0	200,202	200,202	99,71	0	0	0	0	0	0	0
10:29:04	0	1855,754	9,99	9,961	8,715	3,667	3,73	21	953,202	23,076	1854,541	0	200,202	200,202	99,71	0	0	0	0	0	0	0
10:29:04	131,86	1857,073	10,136	10,058	8,715	3,681	3,729	21	953,202	23,076	1854,544	0	200,202	200,202	99,71	0	0	0	0	0	0	0
10:29:04	-131,86	1855,754	9,99	9,961	8,715	3,667	3,728	21	953,202	23,076	1854,545	0	200,202	200,202	99,71	0	0	0	0	0	0	0
10:29:04	0	1855,754	9,99	10,009	8,715	3,667	3,727	21	953,202	23,076	1854,546	0	200,202	200,202	99,71	0	0	0	0	0	0	0
10:29:04	43,957	1856,194	10,039	9,961	8,715	3,672	3,726	21	953,202	23,076	1854,548	0	200,202	200,202	99,71	0	0	0	0	0	0	0
10:29:04	-43,957	1855,754	9,99	9,961	8,715	3,667	3,725	21	953,202	23,076	1854,549	0	200,202	200,202	99,71	0	0	0	0	0	0	0
10:29:04	43,957	1856,194	10,039	9,961	8,715	3,672	3,724	21	953,202	23,076	1854,55	0	200,202	200,202	99,71	0	0	0	0	0	0	0
10:29:04	-43,957	1855,754	9,99	9,961	8,715	3,667	3,722	21	953,202	23,076	1854,552	0	200,202	200,202	99,71	0	0	0	0	0	0	0
10:29:04	0	1855,754	9,99	9,863	8,715	3,667	3,721	21	953,202	23,076	1854,553	0	200,202	200,202	99,71	0	0	0	0	0	0	0
10:29:04	43,957	1856,194	10,039	9,961	8,715	3,672	3,72	21	953,202	23,076	1854,555	0	200,202	200,202	99,71	0	0	0	0	0	0	0
10:29:04	-87,902	1855,315	9,941	9,863	8,715	3,663	3,719	21	953,202	23,076	1854,555	0	200,202	200,202	99,71	0	0	0	0	0	0	0
10:29:04	43,945	1855,754	9,99	10,058	8,715	3,667	3,718	21	953,202	23,076	1854,557	0	200,202	200,202	99,71	0	0	0	0	0	0	0
10:29:04	43,957	1856,194	10,039	9,961	8,715	3,672	3,717	21	953,202	23,076	1854,558	0	200,202	200,202	99,71	0	0	0	0	0	0	0
10:29:04	0	1856,194	10,039	9,961	8,715	3,672	3,716	21	953,202	23,076	1854,56	0	200,202	200,202	99,71	0	0	0	0	0	0	0
10:29:04	-87,902	1855,315	9,941	9,863	8,715	3,663	3,715	21	953,202	23,076	1854,561	0	200,202	200,202	99,71	0	0	0	0	0	0	0
10:29:04	43,945	1855,754	9,99	9,961	8,715	3,667	3,714	21	953,202	23,076	1854,562	0	200,202	200,202	99,71	0	0	0	0	0	0	0
10:29:04	0	1855,754	9,99	9,863	8,715	3,667	3,714	21	953,202	23,076	1854,563	0	200,202	200,202	99,71	0	0	0	0	0	0	0
10:29:04	43,957	1856,194	10,039	10,058	8,715	3,672	3,713	21	953,202	23,076	1854,565	0	200,202	200,202	99,71	0	0	0	0	0	0	0
10:29:04	-43,957	1855,754	9,99	9,961	8,715	3,667	3,712	21	953,202	23,076	1854,566	0	200,202	200,202	99,71	0	0	0	0	0	0	0
10:29:04	-43,945	1855,315	9,941	9,863	8,715	3,663	3,711	21	953,202	23,076	1854,567	0	200,202	200,202	99,71	0	0	0	0	0	0	0
10:29:04	43,945	1855,754	9,99	9,961	8,715	3,667	3,71	21	953,202	23,076	1854,568	0	200,202	200,202	99,71	0	0	0	0	0	0	0
10:29:04	43,957	1856,194	10,039	10,009	8,715	3,672	3,709	21	953,202	23,076	1854,57	0	200,202	200,202	99,71	0	0	0	0	0	0	0
10:29:04	0	1856,194	10,039	9,961	8,715	3,672	3,708	21	953,202	23,076	1854,571	0	200,202	200,202	99,71	0	0	0	0	0	0	0
10:29:04	-43,957	1855,754	9,99	9,961	8,715	3,667	3,708	21	953,202	23,076	1854,573	0	200,202	200,202	99,71	0	0	0	0	0	0	0
10:29:04	43,957	1856,194	10,039	10,058	8,715	3,672	3,707	21	953,202	23,076	1854,574	0	200,202	200,202	99,71	0	0	0	0	0	0	0
10:29:04	0	1856,194	10,039	10,009	8,715	3,672	3,706	21	953,202	23,076	1854,576	0	200,202	200,202	99,71	0	0	0	0	0	0	0
10:29:04	0	1856,194	10,039	10,009	8,715	3,672	3,706	21	953,202	23,076	1854,578	0	200,202	200,202	99,71	0	0	0	0	0	0	0
10:29:04	-43,957	1855,754	9,99	9,961	8,715	3,667	3,705	21	953,202	23,076	1854,579	0	200,202	200,202	99,71	0	0	0	0	0	0	0
10:29:04	131,86	1857,073	10,136	10,009	8,715	3,681	3,704	21	953,202	23,076	1854,581	0	200,202	200,202	99,71	0	0	0	0	0	0	0
10:29:04	-131,86	1855,754	9,99	9,961	8,715	3,667	3,704	21	953,202	23,076	1854,583	0	200,202	200,202	99,71	0	0	0	0	0	0	0
10:29:04	0	1855,754	9,99	9,961	8,715	3,667	3,703	20,9	951,773	23,076	1854,584	0	200,202	200,202	99,71	0	0	0	0	0	0	0
10:29:05	46,862	1856,223	10,039	10,009	8,715	3,672	3,702	20,9	951,773	23,076	1854,585	0	200,202	200,202	99,71	0	0	0	0	0	0	0
10:29:05	-43,957	1855,783	9,99	9,863	8,715	3,667	3,702	20,9	951,773	23,076	1854,586	0	200,202	200,202	99,71	0	0	0	0	0	0	0
10:29:05	43,957	1856,223	10,039	10,058	8,715	3,672	3,701	20,9	951,773	23,076	1854,588	0	200,202	200,202	99,71	0	0	0	0	0	0	0
10:29:05	0	1856,223	10,039	9,961	8,715	3,672	3,7	20,9	951,773	23,076	1854,59	0	200,202	200,202	99,71	0	0	0	0	0	0	0
10:29:05	-43,957	1855,783	9,99	9,863	8,715	3,667	3,7	20,9	951,773	23,076	1854,591	0	200,202	200,202	99,71	0	0	0	0	0	0	0
10:29:05	43,957	1856,223	10,039	10,009	8,715	3,672	3,699	20,9	951,773	23,076	1854,593	0	200,202	200,202	99,71	0	0	0	0	0	0	0
10:29:05	-43,957	1855,783	9,99	9,863	8,715	3,667	3,699	20,9	951,773	23,076	1854,594	0	200,202	200,202	99,71	0	0	0	0	0	0	0
10:29:05	43,957	1856,223	10,039	10,058	8,715	3,672	3,698	20,9	951,773	23,076	1854,595	0	200,202	200,202	99,71	0	0	0	0	0	0	0
10:29:05	-43,957	1855,783	9,99	9,961	8,715	3,667	3,698	20,9	951,773	23,076	1854,597	0	200,202	200,202	99,71	0	0	0	0	0	0	0
10:29:05	-43,969	1855,343	9,941	9,814	8,715	3,663	3,697	20,9	951,773	23,076	1854,597	0	199,6	199,6	99,707	0	0	0	0	0	0	0
10:29:05	43,969	1855,783	9,99	9,863	8,715	3,667	3,696	20,9	951,773	23,076	1854,599	0	199,6	199,6	99,707	0	0	0	0	0	0	0
10:29:05	43,957	1856,223	10,039	10,009	8,715	3,672	3,696	20,9	951,773	23,076	1854,6	0	199,6	199,6	99,707	0	0	0	0	0	0	0
10:29:05	0	1856,223	10,039	10,009	8,715	3,672	3,695	20,9	951,773	23,076	1854,602	0	199,6	199,6	99,707	0	0	0	0	0	0	0
10:29:05	-35,351	1855,869	9,99	9,863	8,716	3,668	3,695	20,9	951,773	23,076	1854,603	0	199,6	199,6	99,707	0	0	0	0	0	0	0
10:29:05	-8,605	1855,783	9,99	9,961	8,715	3,667	3,694	20,9	951,773	23,076	1854,604	0	199,6	199,6	99,707	0	0	0	0	0	0	0
10:29:05	0	1855,783	9,99	9,961	8,715	3,667	3,694	20,9	951,773	23,076	1854,605	0	199,6	199,6	99,707	0	0	0	0	0	0	0
10:29:05	43,957	1856,223	10,039	9,961	8,715	3,672	3,693	20,9	951,773	23,076	1854,607	0	199,6	199,6	99,707	0	0	0	0	0	0	0
10:29:05	-43,957	1855,783	9,99	9,961	8,715	3,667	3,693	20,9	951,773	23,076	1854,608	0	199,6	199,6	99,707	0	0	0	0	0	0	0
10:29:05	-35,363	1855,429	9,941	9,863	8,716	3,664	3,692	20,9	951,773	23,076	1854,609	0	199,6	199,6	99,707	0	0	0	0	0	0	0
10:29:05	75,073	1856,18	9,941	9,863	8,72	3,671	3,692	20,9	951,773	23,076	1854,61	0	199,6	199,6	99,707	0	0	0	0	0	0	0
10:29:05	0	1856,18	9,941	9,961	8,72	3,671	3,691	20,9	951,773	23,076	1854,612	0	199,6	199,6	99,707	0	0	0	0	0	0	0
10:29:05	43,969	1856,62	9,99	10,205	8,72	3,676	3,691	20,9	951,773	23,076	1854,614	0	199,6	199,6	99,707	0	0	0	0	0	0	0
10:29:05	0	1856,62	9,99	10,009	8,72	3,676	3,691	20,9	951,773	23,076	1854,616	0	199,6	199,6	99,707	0	0	0	0	0	0	0
10:29:05	-75,073	1855,869	9,99	10,058	8,716	3,668	3,69	20,9	951,773	23,076	1854,617	0	199,6	199,6	99,707	0	0	0	0	0	0	0
10:29:05	123,278	1857,102	10,136	10,058	8,715	3,681	3,69	20,9	951,773	23,076	1854,62	0	199,6	199,6	99,707	0	0	0	0	0	0	0
10:29:05	0	1857,102	10,136	10,058	8,715	3,681	3,69	20,9	951,773	23,076	1854,622	0	199,6	199,6	99,707	0	0	0	0	0	0	0
10:29:05	0	1857,102	10,136	10,156	8,715	3,681	3,69	20,9	951,773	23,076	1854,625	0	199,6	199,6	99,707	0	0	0	0	0	0	0
10:29:05	-87,927	1856,223	10,039	10,009	8,715	3,672	3,689	20,9	951,773	23,076	1854,626	0	199,6	199,6	99,707	0	0	0	0	0	0	0
10:29:05	-79,321	1855,429	9,941	9,961	8,716	3,664	3,689	20,9	951,773	23,076	1854,627	0	199,6	199,6	99,707	0	0	0	0	0	0	0
10:29:05	35,363	1855,783	9,99	9,961	8,715	3,667	3,689	20,9	951,773	23,076	1854,628	0	199,6	199,6	99,707	0	0	0	0	0	0	0
10:29:05	52,563	1856,309	10,039	10,058	8,716	3,673	3,688	20,9	951,773	23,076	1854,63	0	199,6	199,6	99,707	0	0	0	0	0	0	0
10:29:05	79,321	1857,102	10,136	10,058	8,715	3,681	3,688	20,9	951,773	23,076	1854,632	0	199,6	199,6	99,707	0	0	0	0	0	0	0
10:29:05	-79,321	1856,309	10,039	10,009	8,716	3,673	3,688	20,9	951,773	23,076	1854,634	0	199,6	199,6	99,707	0	0	0	0	0	0	0
10:29:05	0	1856,309	10,039	10,009	8,716	3,673	3,687	20,9	951,773	23,076	1854,636	0	199,6	199,6	99,707	0	0	0	0	0	0	0
10:29:05	0	1856,309	10,039	9,961	8,716	3,673	3,687	20,9	951,773	23,076	1854,637	0	199,6	199,6	99,707	0	0	0	0	0	0	0
10:29:05	-96,533	1855,343	9,941	9,814	8,715	3,663	3,687	20,9	951,773	23,076	1854,638	0	199,6	199,6	99,707	0	0	0	0	0	0	0
10:29:05	52,575	1855,869	9,99	9,961	8,716	3,668	3,686	20,9	951,773	23,076	1854,639	0	199,6	199,6	99,707	0	0	0	0	0	0	0
10:29:05	0	1855,869	9,99	9,961	8,716	3,668	3,686	20,9	951,773	23,076	1854,64	0	199,6	199,6	99,707	0	0	0	0	0	0	0
10:29:05	0	1855,869	9,99	10,009	8,716	3,668	3,686	20,9	951,773	23,076	1854,642	0	199,6	199,6	99,707	0	0	0	0	0	0	0
10:29:05	-52,575	1855,343	9,941	9,961	8,715	3,663	3,685	20,9	951,773	23,076	1854,642	0	199,6	199,6	99,707	0	0	0	0	0	0	0
10:29:05	0	1855,343	9,941	9,863	8,715	3,663	3,685	20,9	951,773	23,076	1854,643	0	199,6	199,6	99,707	0	0	0	0	0	0	0
10:29:05	43,969	1855,783	9,99	9,961	8,715	3,667	3,684	20,9	951,773	23,076	1854,644	0	199,6	199,6	99,707	0	0	0	0	0	0	0
10:29:05	0	1855,783	9,99	9,961	8,715	3,667	3,684	20,9	951,773	23,076	1854,645	0	199,6	199,6	99,707	0	0	0	0	0	0	0
10:29:05	0	1855,783	9,99	9,863	8,715	3,667	3,684	20,9	951,773	23,076	1854,646	0	199,6	199,6	99,707	0	0	0	0	0	0	0
10:29:05	43,957	1856,223	10,039	10,009	8,715	3,672	3,684	20,9	951,773	23,076	1854,648	0	199,6	199,6	99,707	0	0	0	0	0	0	0
10:29:05	0	1856,223	10,039	10,058	8,715	3,672	3,683	20,9	951,773	23,076	1854,65	0	199,6	199,6	99,707	0	0	0	0	0	0	0
10:29:05	0	1856,223	10,039	10,058	8,715	3,672	3,683	20,9	951,773	23,076	1854,651	0	199,6	199,6	99,707	0	0	0	0	0	0	0
10:29:05	0	1856,223	10,039	10,009	8,715	3,672	3,683	20,9	951,773	23,076	1854,653	0	199,6	199,6	99,707	0	0	0	0	0	0	0
10:29:05	-43,957	1855,783	9,99	9,961	8,715	3,667	3,683	20,9	951,773	23,076	1854,654	0	199,6	199,6	99,707	0	0	0	0	0	0	0
10:29:05	43,957	1856,223	10,039	10,009	8,715	3,672	3,682	20,9	951,773	23,076	1854,656	0	199,6	199,6	99,707	0	0	0	0	0	0	0
10:29:05	-87,927	1855,343	9,941	9,814	8,715	3,663	3,682	20,9	951,773	23,076	1854,656	0	199,6	199,6	99,707	0	0	0	0	0	0	0
10:29:05	87,927	1856,223	10,039	10,009	8,715	3,672	3,682	20,9	951,773	23,076	1854,658	0	199,6	199,6	99,707	0	0	0	0	0	0	0
10:29:05	-87,927	1855,343	9,941	9,863	8,715	3,663	3,681	20,9	951,773	23,076	1854,659	0	199,6	199,6	99,707	0	0	0	0	0	0	0
10:29:05	43,969	1855,783	9,99	9,961	8,715	3,667	3,681	20,9	951,773	23,076	1854,66	0	199,6	199,6	99,707	0	0	0	0	0	0	0
10:29:05	0	1855,783	9,99	10,009	8,715	3,667	3,681	20,9	951,773	23,076	1854,661	0	199,6	199,6	99,707	0	0	0	0	0	0	0
10:29:05	0	1855,783	9,99	9,863	8,715	3,667	3,681	20,9	951,773	23,076	1854,662	0	199,6	199,6	99,707	0	0	0	0	0	0	0
10:29:05	0	1855,783	9,99	9,863	8,715	3,667	3,68	20,9	951,773	23,076	1854,663	0	199,6	199,6	99,707	0	0	0	0	0	0	0
10:29:05	0	1855,783	9,99	9,961	8,715	3,667	3,68	20,9	951,773	23,076	1854,664	0	199,6	199,6	99,707	0	0	0	0	0	0	0
10:29:05	131,884	1857,102	10,136	10,156	8,715	3,681	3,68	20,9	951,773	23,076	1854,667	0	199,6	199,6	99,707	0	0	0	0	0	0	0
10:29:05	-175,854	1855,343	9,941	9,863	8,715	3,663	3,68	20,9	951,773	23,076	1854,667	0	199,6	199,6	99,707	0	0	0	0	0	0	0
10:29:05	87,927	1856,223	10,039	9,961	8,715	3,672	3,68	20,9	951,773	23,076	1854,669	0	199,6	199,6	99,707	0	0	0	0	0	0	0
10:29:05	0	1856,223	10,039	10,058	8,715	3,672	3,679	20,9	951,773	23,076	1854,67	0	199,6	199,6	99,707	0	0	0	0	0	0	0
10:29:05	0	1856,223	10,039	10,009	8,715	3,672	3,679	20,9	951,773	23,076	1854,672	0	199,6	199,6	99,707	0	0	0	0	0	0	0
10:29:05	87,927	1857,102	10,136	10,156	8,715	3,681	3,679	20,9	951,773	23,076	1854,674	0	199,6	199,6	99,707	0	0	0	0	0	0	0
10:29:05	-87,927	1856,223	10,039	10,009	8,715	3,672	3,679	20,9	951,773	23,076	1854,676	0	199,6	199,6	99,707	0	0	0	0	0	0	0
10:29:05	87,927	1857,102	10,136	10,009	8,715	3,681	3,679	20,9	951,773	23,076	1854,679	0	199,6	199,6	99,707	0	0	0	0	0	0	0
10:29:05	0	1857,102	10,136	10,009	8,715	3,681	3,679	20,9	951,773	23,076	1854,681	0	199,6	199,6	99,707	0	0	0	0	0	0	0
10:29:05	-131,884	1855,783	9,99	9,863	8,715	3,667	3,679	20,9	951,773	23,076	1854,682	0	199,6	199,6	99,707	0	0	0	0	0	0	0
10:29:05	131,884	1857,102	10,136	10,058	8,715	3,681	3,679	20,9	951,773	23,076	1854,685	0	199,6	199,6	99,707	0	0	0	0	0	0	0
10:29:05	0	1857,102	10,136	10,156	8,715	3,681	3,679	20,9	951,773	23,076	1854,687	0	199,6	199,6	99,707	0	0	0	0	0	0	0
10:29:05	-87,927	1856,223	10,039	10,009	8,715	3,672	3,679	20,9	951,773	23,076	1854,689	0	199,6	199,6	99,707	0	0	0	0	0	0	0
10:29:05	0	1856,223	10,039	10,009	8,715	3,672	3,679	20,9	951,773	23,076	1854,69	0	199,6	199,6	99,707	0	0	0	0	0	0	0
10:29:05	-43,957	1855,783	9,99	9,961	8,715	3,667	3,679	20,9	951,773	23,076	1854,691	0	199,6	199,6	99,707	0	0	0	0	0	0	0
10:29:05	0	1855,783	9,99	9,863	8,715	3,667	3,678	20,9	951,773	23,076	1854,692	0	199,6	199,6	99,707	0	0	0	0	0	0	0
10:29:05	43,957	1856,223	10,039	10,009	8,715	3,672	3,678	20,9	951,773	23,076	1854,694	0	199,6	199,6	99,707	0	0	0	0	0	0	0
10:29:05	0	1856,223	10,039	10,058	8,715	3,672	3,678	20,9	951,773	23,076	1854,695	0	199,6	199,6	99,707	0	0	0	0	0	0	0
10:29:05	0	1856,223	10,039	10,009	8,715	3,672	3,678	20,9	951,773	23,076	1854,697	0	199,6	199,6	99,707	0	0	0	0	0	0	0
10:29:05	-43,957	1855,783	9,99	10,009	8,715	3,667	3,678	20,9	951,773	23,076	1854,698	0	199,6	199,6	99,707	0	0	0	0	0	0	0
10:29:05	0	1855,783	9,99	9,961	8,715	3,667	3,678	20,9	951,773	23,076	1854,699	0	199,6	199,6	99,707	0	0	0	0	0	0	0
10:29:05	-43,969	1855,343	9,941	9,814	8,715	3,663	3,677	20,9	951,773	23,076	1854,7	0	199,6	199,6	99,707	0	0	0	0	0	0	0
10:29:05	43,969	1855,783	9,99	10,009	8,715	3,667	3,677	20,9	951,773	23,076	1854,701	0	199,6	199,6	99,707	0	0	0	0	0	0	0
10:29:05	-43,969	1855,343	9,941	9,863	8,715	3,663	3,677	20,9	951,773	23,076	1854,701	0	199,6	199,6	99,707	0	0	0	0	0	0	0
10:29:05	43,969	1855,783	9,99	10,058	8,715	3,667	3,677	20,9	951,773	23,076	1854,703	0	199,6	199,6	99,707	0	0	0	0	0	0	0
10:29:05	43,957	1856,223	10,039	10,058	8,715	3,672	3,677	20,9	951,773	23,076	1854,704	0	199,6	199,6	99,707	0	0	0	0	0	0	0
10:29:05	-87,927	1855,343	9,941	9,863	8,715	3,663	3,676	20,9	951,773	23,076	1854,705	0	199,6	199,6	99,707	0	0	0	0	0	0	0
10:29:05	43,969	1855,783	9,99	9,961	8,715	3,667	3,676	20,9	951,773	23,076	1854,706	0	199,6	199,6	99,707	0	0	0	0	0	0	0
10:29:05	43,957	1856,223	10,039	10,058	8,715	3,672	3,676	20,9	951,773	23,076	1854,707	0	199,6	199,6	99,707	0	0	0	0	0	0	0
10:29:05	0	1856,223	10,039	10,009	8,715	3,672	3,676	20,9	951,773	23,076	1854,709	0	199,6	199,6	99,707	0	0	0	0	0	0	0
10:29:05	-43,957	1855,783	9,99	10,009	8,715	3,667	3,676	20,9	951,773	23,076	1854,71	0	199,6	199,6	99,707	0	0	0	0	0	0	0
10:29:05	0	1855,783	9,99	9,961	8,715	3,667	3,676	20,9	951,773	23,076	1854,711	0	199,6	199,6	99,707	0	0	0	0	0	0	0
10:29:05	0	1855,783	9,99	10,009	8,715	3,667	3,675	20,9	951,773	23,076	1854,712	0	199,6	199,6	99,707	0	0	0	0	0	0	0
10:29:05	43,957	1856,223	10,039	10,009	8,715	3,672	3,675	20,9	951,773	23,076	1854,714	0	199,6	199,6	99,707	0	0	0	0	0	0	0
10:29:05	-43,957	1855,783	9,99	9,961	8,715	3,667	3,675	20,9	951,773	23,076	1854,715	0	199,6	199,6	99,707	0	0	0	0	0	0	0
10:29:05	0	1855,783	9,99	9,863	8,715	3,667	3,675	20,9	951,773	23,076	1854,716	0	199,6	199,6	99,707	0	0	0	0	0	0	0
10:29:05	43,957	1856,223	10,039	9,961	8,715	3,672	3,675	20,9	951,773	23,076	1854,717	0	199,6	199,6	99,707	0	0	0	0	0	0	0
10:29:05	0	1856,223	10,039	9,961	8,715	3,672	3,675	20,9	951,773	23,076	1854,719	0	199,6	199,6	99,707	0	0	0	0	0	0	0
10:29:05	-43,957	1855,783	9,99	9,961	8,715	3,667	3,675	20,9	951,773	23,076	1854,72	0	199,6	199,6	99,707	0	0	0	0	0	0	0
10:29:05	43,957	1856,223	10,039	10,009	8,715	3,672	3,675	20,9	951,773	23,076	1854,721	0	199,6	199,6	99,707	0	0	0	0	0	0	0
10:29:05	-87,927	1855,343	9,941	9,863	8,715	3,663	3,675	20,9	951,773	23,076	1854,722	0	199,6	199,6	99,707	0	0	0	0	0	0	0
10:29:05	175,854	1857,102	10,136	10,058	8,715	3,681	3,675	20,9	951,773	23,076	1854,724	0	199,6	199,6	99,707	0	0	0	0	0	0	0
10:29:06	-131,884	1855,783	9,99	9,961	8,715	3,667	3,674	20,9	951,773	23,076	1854,725	0	199,6	199,6	99,707	0	0	0	0	0	0	0
10:29:06	175,866	1857,542	10,185	10,156	8,715	3,686	3,675	20,9	951,773	23,076	1854,728	0	199,6	199,6	99,707	0	0	0	0	0	0	0
10:29:06	131,933	1858,861	10,332	10,4	8,715	3,699	3,675	20,9	951,773	23,076	1854,732	0	199,6	199,6	99,707	0	0	0	0	0	0	0
10:29:06	259,692	1861,458	10,527	10,693	8,72	3,726	3,676	20,9	951,773	23,076	1854,739	0	199,6	199,6	99,707	0	0	0	0	0	0	0
10:29:06	434,875	1865,807	10,918	11,084	8,725	3,771	3,678	20,9	951,773	23,076	1854,75	0	199,6	199,6	99,707	0	0	0	0	0	0	0
10:29:06	310,522	1868,912	11,162	11,425	8,73	3,803	3,68	20,9	951,773	23,076	1854,764	0	199,6	199,6	99,707	0	0	0	0	0	0	0
10:29:06	654,675	1875,459	11,601	11,914	8,745	3,87	3,684	20,9	951,773	23,076	1854,785	0	199,6	199,6	99,707	0	0	0	0	0	0	0
10:29:06	858,691	1884,046	12,187	12,695	8,763	3,959	3,69	20,9	951,773	23,076	1854,814	0	199,6	199,6	99,707	0	0	0	0	0	0	0
10:29:06	854,882	1892,594	12,675	13,379	8,787	4,047	3,697	20,9	951,773	23,076	1854,852	0	199,6	199,6	99,707	0	0	0	0	0	0	0
10:29:06	645,3	1899,047	12,92	13,623	8,811	4,113	3,705	20,9	951,773	23,076	1854,896	0	199,6	199,6	99,707	0	0	0	0	0	0	0
10:29:06	678,515	1905,833	13,017	13,867	8,844	4,183	3,714	20,9	951,773	23,076	1854,947	0	199,6	199,6	99,707	0	0	0	0	0	0	0
10:29:06	854,907	1914,382	13,31	14,258	8,878	4,271	3,725	20,9	951,773	23,076	1855,006	0	199,6	199,6	99,707	0	0	0	0	0	0	0
10:29:06	855,932	1922,941	13,506	14,599	8,916	4,36	3,738	20,9	951,773	23,076	1855,074	0	199,6	199,6	99,707	0	0	0	0	0	0	0
10:29:06	767,395	1930,615	13,603	14,648	8,955	4,439	3,751	20,9	951,773	23,076	1855,15	0	199,6	199,6	99,707	0	0	0	0	0	0	0
10:29:06	943,371	1940,049	13,896	15,136	8,993	4,536	3,767	20,9	951,773	23,076	1855,235	0	199,6	199,6	99,707	0	0	0	0	0	0	0
10:29:06	1210,131	1952,15	14,482	15,674	9,031	4,661	3,784	20,9	951,773	23,076	1855,332	0	199,6	199,6	99,707	0	0	0	0	0	0	0
10:29:06	815,148	1960,301	14,629	15,82	9,07	4,745	3,803	20,9	951,773	23,076	1855,437	0	199,6	199,6	99,707	0	0	0	0	0	0	0
10:29:06	1061,01	1970,912	14,97	16,308	9,112	4,854	3,824	20,9	951,773	23,076	1855,552	0	199,6	199,6	99,707	0	0	0	0	0	0	0
10:29:06	899,938	1979,911	15,215	16,699	9,15	4,947	3,846	20,9	951,773	23,076	1855,676	0	199,6	199,6	99,707	0	0	0	0	0	0	0
10:29:06	1385,62	1993,767	15,898	17,383	9,193	5,09	3,87	20,9	951,773	23,076	1855,815	0	199,6	199,6	99,707	0	0	0	0	0	0	0
10:29:06	928,173	2003,049	16,045	17,578	9,238	5,186	3,896	20,9	951,773	23,076	1855,962	0	199,6	199,6	99,707	0	0	0	0	0	0	0
10:29:06	1056,237	2013,611	16,386	17,92	9,28	5,294	3,923	20,9	951,773	23,076	1856,119	0	199,6	199,6	99,707	0	0	0	0	0	0	0
10:29:06	1111,914	2024,73	16,875	18,31	9,317	5,409	3,952	20,9	951,773	23,076	1856,288	0	199,6	199,6	99,707	0	0	0	0	0	0	0
10:29:06	1287,829	2037,609	17,558	18,994	9,355	5,542	3,984	20,9	951,773	23,076	1856,469	0	199,6	199,6	99,707	0	0	0	0	0	0	0
10:29:06	1037,878	2047,987	17,998	19,238	9,39	5,649	4,016	20,9	951,773	23,076	1856,661	0	199,6	199,6	99,707	0	0	0	0	0	0	0
10:29:06	986,096	2057,848	18,34	19,873	9,428	5,751	4,05	20,9	951,773	23,076	1856,862	0	199,6	199,6	99,707	0	0	0	0	0	0	0
10:29:06	1240,942	2070,258	18,974	20,019	9,465	5,878	4,086	20,9	951,773	23,076	1857,075	0	199,6	199,6	99,707	0	0	0	0	0	0	0
10:29:06	703,906	2077,297	19,023	20,166	9,502	5,951	4,123	20,9	951,773	23,076	1857,296	0	199,6	199,6	99,707	0	0	0	0	0	0	0
10:29:06	1036,84	2087,665	19,365	20,361	9,542	6,058	4,161	20,9	951,773	23,076	1857,526	0	199,6	199,6	99,707	0	0	0	0	0	0	0
10:29:06	984,423	2097,51	19,658	20,752	9,583	6,159	4,2	20,9	951,773	23,076	1857,766	0	199,6	199,6	99,707	0	0	0	0	0	0	0
10:29:06	854,98	2106,059	19,853	20,947	9,62	6,248	4,24	20,9	951,773	23,076	1858,014	0	199,6	199,6	99,707	0	0	0	0	0	0	0
10:29:06	700,488	2113,064	19,951	21,094	9,655	6,32	4,281	20,9	951,773	23,076	1858,269	0	199,6	199,6	99,707	0	0	0	0	0	0	0
10:29:06	876,025	2121,825	20,097	21,142	9,696	6,41	4,322	20,9	951,773	23,076	1858,533	0	199,6	199,6	99,707	0	0	0	0	0	0	0
10:29:06	824,438	2130,069	20,342	21,142	9,73	6,495	4,365	20,9	951,773	23,076	1858,805	0	199,6	199,6	99,707	0	0	0	0	0	0	0
10:29:06	729,272	2137,362	20,488	21,435	9,763	6,57	4,408	20,9	951,773	23,076	1859,083	0	199,6	199,6	99,707	0	0	0	0	0	0	0
10:29:06	900	2146,362	20,732	21,582	9,801	6,663	4,453	20,9	951,773	23,076	1859,37	0	199,6	199,6	99,707	0	0	0	0	0	0	0
10:29:06	834,521	2154,707	21,074	21,777	9,83	6,749	4,498	20,9	951,773	23,076	1859,666	0	199,6	199,6	99,707	0	0	0	0	0	0	0
10:29:06	647,436	2161,181	21,221	21,972	9,859	6,816	4,543	20,9	951,773	23,076	1859,967	0	199,6	199,6	99,707	0	0	0	0	0	0	0
10:29:06	742,626	2168,608	21,465	22,119	9,888	6,892	4,589	20,9	951,773	23,076	1860,276	0	199,6	199,6	99,707	0	0	0	0	0	0	0
10:29:06	748,999	2176,098	21,806	22,363	9,912	6,97	4,636	20,9	951,773	23,076	1860,592	0	199,6	199,6	99,707	0	0	0	0	0	0	0
10:29:06	658,642	2182,684	22,051	22,558	9,936	7,037	4,683	20,9	951,773	23,076	1860,914	0	199,6	199,6	99,707	0	0	0	0	0	0	0
10:29:06	563,867	2188,323	22,197	22,803	9,96	7,096	4,73	20,9	951,773	23,076	1861,241	0	199,6	199,6	99,707	0	0	0	0	0	0	0
10:29:06	831,494	2196,638	22,539	22,998	9,988	7,181	4,778	20,9	951,773	23,076	1861,577	0	199,6	199,6	99,707	0	0	0	0	0	0	0
10:29:06	562,011	2202,258	22,685	23,193	10,012	7,239	4,826	20,9	951,773	23,076	1861,918	0	199,6	199,6	99,707	0	0	0	0	0	0	0
10:29:06	693,945	2209,197	22,978	23,437	10,036	7,311	4,875	20,9	951,773	23,076	1862,265	0	199,6	199,6	99,707	0	0	0	0	0	0	0
10:29:06	624,633	2215,443	23,271	23,682	10,055	7,375	4,924	20,9	951,773	23,076	1862,618	0	199,6	199,6	99,707	0	0	0	0	0	0	0
10:29:06	421,02	2219,654	23,271	23,682	10,079	7,419	4,973	20,9	951,773	23,076	1862,975	0	199,6	199,6	99,707	0	0	0	0	0	0	0
10:29:06	526,342	2224,917	23,467	23,828	10,098	7,473	5,022	20,9	951,773	23,076	1863,337	0	199,6	199,6	99,707	0	0	0	0	0	0	0
10:29:06	337,329	2228,29	23,467	23,828	10,117	7,508	5,071	20,9	951,773	23,076	1863,702	0	199,6	199,6	99,707	0	0	0	0	0	0	0
10:29:06	536,889	2233,659	23,613	23,828	10,139	7,563	5,12	20,9	951,773	23,076	1864,072	0	199,6	199,6	99,707	0	0	0	0	0	0	0
10:29:06	336,328	2237,023	23,613	23,877	10,158	7,598	5,168	20,9	951,773	23,076	1864,445	0	199,6	199,6	99,707	0	0	0	0	0	0	0
10:29:06	667,749	2243,7	23,955	24,316	10,177	7,667	5,217	20,9	951,773	23,076	1864,824	0	199,6	199,6	99,707	0	0	0	0	0	0	0
10:29:06	250,268	2246,203	23,955	24,17	10,191	7,692	5,266	20,9	951,773	23,076	1865,206	0	199,6	199,6	99,707	0	0	0	0	0	0	0
10:29:06	462,329	2250,826	24,101	24,17	10,209	7,74	5,314	20,9	951,773	23,076	1865,591	0	199,6	199,6	99,707	0	0	0	0	0	0	0
10:29:06	337,573	2254,202	24,199	24,365	10,223	7,775	5,363	20,9	951,773	23,076	1865,98	0	199,6	199,6	99,707	0	0	0	0	0	0	0
10:29:06	321,435	2257,416	24,297	24,316	10,236	7,808	5,411	20,9	951,773	23,076	1866,372	0	199,6	199,6	99,707	0	0	0	0	0	0	0
10:29:06	292,041	2260,337	24,394	24,609	10,247	7,838	5,458	20,9	951,773	23,076	1866,766	0	199,6	199,6	99,707	0	0	0	0	0	0	0
10:29:06	362,402	2263,961	24,541	24,609	10,26	7,875	5,506	20,9	951,773	23,076	1867,163	0	199,6	199,6	99,707	0	0	0	0	0	0	0
10:29:06	361,401	2267,575	24,687	24,853	10,272	7,913	5,553	20,9	951,773	23,076	1867,563	0	199,6	199,6	99,707	0	0	0	0	0	0	0
10:29:06	197,998	2269,555	24,736	24,805	10,281	7,933	5,599	20,9	951,773	23,076	1867,965	0	199,6	199,6	99,707	0	0	0	0	0	0	0
10:29:06	283,715	2272,392	24,932	25,049	10,286	7,962	5,646	20,9	951,773	23,076	1868,369	0	199,6	199,6	99,707	0	0	0	0	0	0	0
10:29:06	331,542	2275,707	25,176	25,195	10,292	7,996	5,692	20,9	951,773	23,076	1868,777	0	199,6	199,6	99,707	0	0	0	0	0	0	0
10:29:06	41,015	2276,117	25,078	25,195	10,299	8,001	5,737	20,9	951,773	23,076	1869,184	0	199,6	199,6	99,707	0	0	0	0	0	0	0
10:29:06	191,162	2278,029	25,176	25,195	10,305	8,02	5,782	20,9	951,773	23,076	1869,593	0	199,6	199,6	99,707	0	0	0	0	0	0	0
10:29:06	8,837	2278,117	25,029	25,146	10,313	8,021	5,826	20,9	951,773	23,076	1870,001	0	199,6	199,6	99,707	0	0	0	0	0	0	0
10:29:06	128,051	2279,398	25,078	25,049	10,317	8,035	5,869	20,9	951,773	23,076	1870,411	0	199,6	199,6	99,707	0	0	0	0	0	0	0
10:29:06	-57,617	2278,822	24,932	25,049	10,322	8,029	5,911	20,9	951,773	23,076	1870,819	0	199,6	199,6	99,707	0	0	0	0	0	0	0
10:29:06	64,257	2279,464	24,932	24,951	10,326	8,035	5,953	20,9	951,773	23,076	1871,228	0	199,6	199,6	99,707	0	0	0	0	0	0	0
10:29:06	110,473	2280,569	25,029	25,049	10,327	8,047	5,994	20,9	951,773	23,076	1871,637	0	199,6	199,6	99,707	0	0	0	0	0	0	0
10:29:06	64,282	2281,212	25,029	25	10,33	8,053	6,035	20,9	951,773	23,076	1872,047	0	199,6	199,6	99,707	0	0	0	0	0	0	0
10:29:06	46,484	2281,677	25,078	24,951	10,33	8,058	6,074	20,9	951,773	23,076	1872,456	0	199,6	199,6	99,707	0	0	0	0	0	0	0
10:29:06	0	2281,677	25,078	25,049	10,33	8,058	6,113	20,9	951,773	23,076	1872,866	0	199,6	199,6	99,707	0	0	0	0	0	0	0
10:29:06	0	2281,677	25,078	25,049	10,33	8,058	6,151	20,9	951,773	23,076	1873,274	0	199,6	199,6	99,707	0	0	0	0	0	0	0
10:29:06	92,993	2282,607	25,176	25	10,33	8,068	6,189	20,9	951,773	23,076	1873,684	0	199,6	199,6	99,707	0	0	0	0	0	0	0
10:29:06	-139,477	2281,212	25,029	25	10,33	8,053	6,225	20,9	951,773	23,076	1874,091	0	199,6	199,6	99,707	0	0	0	0	0	0	0
10:29:06	-92,944	2280,282	24,932	24,951	10,33	8,044	6,261	20,9	951,773	23,076	1874,498	0	199,6	199,6	99,707	0	0	0	0	0	0	0
10:29:06	-64,282	2279,64	24,932	24,951	10,327	8,037	6,296	20,9	951,773	23,076	1874,903	0	199,6	199,6	99,707	0	0	0	0	0	0	0
10:29:06	75,415	2280,394	25,029	25,146	10,326	8,045	6,33	20,9	951,773	23,076	1875,308	0	199,6	199,6	99,707	0	0	0	0	0	0	0
10:29:06	-139,404	2279	24,883	25	10,326	8,03	6,363	20,9	951,773	23,076	1875,712	0	199,6	199,6	99,707	0	0	0	0	0	0	0
10:29:06	-157,202	2277,428	24,785	24,951	10,322	8,014	6,396	20,9	951,773	23,076	1876,113	0	199,6	199,6	99,707	0	0	0	0	0	0	0
10:29:06	-17,309	2277,255	24,785	25	10,321	8,012	6,428	20,9	951,773	23,076	1876,515	0	199,6	199,6	99,707	0	0	0	0	0	0	0
10:29:06	-64,428	2276,61	24,785	24,853	10,317	8,006	6,458	20,9	951,773	23,076	1876,915	0	199,6	199,6	99,707	0	0	0	0	0	0	0
10:29:06	-110,229	2275,508	24,687	24,707	10,317	7,994	6,489	20,9	951,773	23,076	1877,313	0	199,6	199,6	99,707	0	0	0	0	0	0	0
10:29:06	46,435	2275,972	24,736	24,805	10,317	7,999	6,518	20,9	951,773	23,076	1877,712	0	199,6	199,6	99,707	0	0	0	0	0	0	0
10:29:06	-203,588	2273,936	24,59	24,609	10,313	7,978	6,547	20,9	951,773	23,076	1878,108	0	199,6	199,6	99,707	0	0	0	0	0	0	0
10:29:06	139,331	2275,33	24,736	24,707	10,313	7,993	6,575	20,9	951,773	23,076	1878,505	0	199,6	199,6	99,707	0	0	0	0	0	0	0
10:29:06	-185,766	2273,472	24,541	24,609	10,313	7,973	6,603	20,9	951,773	23,076	1878,9	0	199,6	199,6	99,707	0	0	0	0	0	0	0
10:29:06	0	2273,472	24,541	24,512	10,313	7,973	6,629	20,9	951,773	23,076	1879,295	0	199,6	199,6	99,707	0	0	0	0	0	0	0
10:29:06	-139,257	2272,079	24,394	24,365	10,313	7,959	6,656	20,9	951,773	23,076	1879,688	0	199,6	199,6	99,707	0	0	0	0	0	0	0
10:29:06	-17,504	2271,904	24,394	24,463	10,312	7,957	6,681	20,9	951,773	23,076	1880,08	0	199,6	199,6	99,707	0	0	0	0	0	0	0
10:29:06	139,257	2273,297	24,541	24,463	10,312	7,972	6,706	20,9	951,773	23,076	1880,473	0	199,6	199,6	99,707	0	0	0	0	0	0	0
10:29:06	-140,649	2271,89	24,443	24,365	10,309	7,957	6,731	20,9	951,773	23,076	1880,865	0	199,6	199,6	99,707	0	0	0	0	0	0	0
10:29:06	140,649	2273,297	24,541	24,512	10,312	7,972	6,755	20,9	951,773	23,076	1881,257	0	199,6	199,6	99,707	0	0	0	0	0	0	0
10:29:06	17,504	2273,472	24,541	24,512	10,313	7,973	6,779	20,9	951,773	23,076	1881,649	0	199,6	199,6	99,707	0	0	0	0	0	0	0
10:29:06	-92,846	2272,544	24,443	24,365	10,313	7,964	6,802	20,9	951,773	23,076	1882,04	0	199,6	199,6	99,707	0	0	0	0	0	0	0
10:29:06	121,777	2273,761	24,59	24,707	10,312	7,976	6,825	20,9	951,773	23,076	1882,432	0	199,6	199,6	99,707	0	0	0	0	0	0	0
10:29:06	137,939	2275,141	24,785	24,853	10,309	7,991	6,848	20,9	951,773	23,076	1882,825	0	199,6	199,6	99,707	0	0	0	0	0	0	0
10:29:06	-185,742	2273,283	24,59	24,512	10,309	7,971	6,87	20,9	951,773	23,076	1883,215	0	199,6	199,6	99,707	0	0	0	0	0	0	0
10:29:06	139,282	2274,676	24,736	24,707	10,309	7,986	6,892	20,9	951,773	23,076	1883,606	0	199,6	199,6	99,707	0	0	0	0	0	0	0
10:29:06	0	2274,676	24,736	24,658	10,309	7,986	6,914	21,2	951,773	23,076	1883,997	0	199,6	199,6	99,707	0	0	0	0	0	0	0
10:29:06	1,391	2274,69	24,687	24,658	10,312	7,986	6,935	21,2	951,773	23,076	1884,388	0	199,6	199,6	99,707	0	0	0	0	0	0	0
10:29:07	-92,871	2273,761	24,59	24,658	10,312	7,976	6,955	21,2	951,773	23,076	1884,777	0	199,6	199,6	99,707	0	0	0	0	0	0	0
10:29:07	156,835	2275,33	24,736	24,658	10,313	7,993	6,975	21,2	951,773	23,076	1885,168	0	199,6	199,6	99,707	0	0	0	0	0	0	0
10:29:07	-46,459	2274,865	24,687	24,707	10,313	7,988	6,995	21,2	951,773	23,076	1885,558	0	199,6	199,6	99,707	0	0	0	0	0	0	0
10:29:07	0	2274,865	24,687	24,658	10,313	7,988	7,015	21,2	951,773	23,076	1885,947	0	199,6	199,6	99,707	0	0	0	0	0	0	0
10:29:07	-139,306	2273,472	24,541	24,512	10,313	7,973	7,033	21,2	951,773	23,076	1886,334	0	199,6	199,6	99,707	0	0	0	0	0	0	0
10:29:07	46,435	2273,936	24,59	24,609	10,313	7,978	7,052	21,2	951,773	23,076	1886,722	0	199,6	199,6	99,707	0	0	0	0	0	0	0
10:29:07	-46,435	2273,472	24,541	24,512	10,313	7,973	7,07	21,2	951,773	23,076	1887,109	0	199,6	199,6	99,707	0	0	0	0	0	0	0
10:29:07	185,766	2275,33	24,736	24,707	10,313	7,993	7,088	21,2	951,773	23,076	1887,497	0	199,6	199,6	99,707	0	0	0	0	0	0	0
10:29:07	-46,459	2274,865	24,687	24,658	10,313	7,988	7,106	21,2	951,773	23,076	1887,884	0	202,019	202,019	99,718	0	0	0	0	0	0	0
10:29:07	28,955	2275,155	24,736	24,658	10,312	7,991	7,123	21,2	951,773	23,076	1888,272	0	202,019	202,019	99,718	0	0	0	0	0	0	0
10:29:07	-28,955	2274,865	24,687	24,658	10,313	7,988	7,14	21,2	951,773	23,076	1888,658	0	202,019	202,019	99,718	0	0	0	0	0	0	0
10:29:07	0	2274,865	24,687	24,658	10,313	7,988	7,157	21,2	951,773	23,076	1889,044	0	202,019	202,019	99,718	0	0	0	0	0	0	0
10:29:07	185,815	2276,723	24,883	24,951	10,313	8,007	7,173	21,2	951,773	23,076	1889,432	0	202,019	202,019	99,718	0	0	0	0	0	0	0
10:29:07	-92,895	2275,794	24,785	24,805	10,313	7,997	7,19	21,2	951,773	23,076	1889,818	0	202,019	202,019	99,718	0	0	0	0	0	0	0
10:29:07	-46,459	2275,33	24,736	24,805	10,313	7,993	7,205	21,2	951,773	23,076	1890,204	0	202,019	202,019	99,718	0	0	0	0	0	0	0
10:29:07	0	2275,33	24,736	24,707	10,313	7,993	7,221	21,2	951,773	23,076	1890,589	0	202,019	202,019	99,718	0	0	0	0	0	0	0
10:29:07	0	2275,33	24,736	24,707	10,313	7,993	7,236	21,2	951,773	23,076	1890,974	0	202,019	202,019	99,718	0	0	0	0	0	0	0
10:29:07	-139,331	2273,936	24,59	24,658	10,313	7,978	7,25	21,2	951,773	23,076	1891,357	0	202,019	202,019	99,718	0	0	0	0	0	0	0
10:29:07	0	2273,936	24,59	24,512	10,313	7,978	7,265	21,2	951,773	23,076	1891,739	0	202,019	202,019	99,718	0	0	0	0	0	0	0
10:29:07	-46,435	2273,472	24,541	24,609	10,313	7,973	7,279	21,2	951,773	23,076	1892,121	0	202,019	202,019	99,718	0	0	0	0	0	0	0
10:29:07	0	2273,472	24,541	24,512	10,313	7,973	7,292	21,2	951,773	23,076	1892,502	0	202,019	202,019	99,718	0	0	0	0	0	0	0
10:29:07	139,306	2274,865	24,687	24,512	10,313	7,988	7,306	21,2	951,773	23,076	1892,885	0	202,019	202,019	99,718	0	0	0	0	0	0	0
10:29:07	-139,306	2273,472	24,541	24,463	10,313	7,973	7,319	21,2	951,773	23,076	1893,265	0	202,019	202,019	99,718	0	0	0	0	0	0	0
10:29:07	0	2273,472	24,541	24,658	10,313	7,973	7,332	21,2	951,773	23,076	1893,646	0	202,019	202,019	99,718	0	0	0	0	0	0	0
10:29:07	46,435	2273,936	24,59	24,609	10,313	7,978	7,344	21,2	951,773	23,076	1894,026	0	202,019	202,019	99,718	0	0	0	0	0	0	0
10:29:07	-203,198	2271,904	24,394	24,365	10,312	7,957	7,356	21,2	951,773	23,076	1894,404	0	202,019	202,019	99,718	0	0	0	0	0	0	0
10:29:07	185,693	2273,761	24,59	24,658	10,312	7,976	7,369	21,2	951,773	23,076	1894,783	0	202,019	202,019	99,718	0	0	0	0	0	0	0
10:29:07	0	2273,761	24,59	24,707	10,312	7,976	7,381	21,2	951,773	23,076	1895,162	0	202,019	202,019	99,718	0	0	0	0	0	0	0
10:29:07	139,331	2275,155	24,736	24,707	10,312	7,991	7,393	21,2	951,773	23,076	1895,542	0	202,019	202,019	99,718	0	0	0	0	0	0	0
10:29:07	-185,766	2273,297	24,541	24,609	10,312	7,972	7,404	21,2	951,773	23,076	1895,92	0	202,019	202,019	99,718	0	0	0	0	0	0	0
10:29:07	-92,846	2272,369	24,443	24,463	10,312	7,962	7,415	21,2	951,773	23,076	1896,296	0	202,019	202,019	99,718	0	0	0	0	0	0	0
10:29:07	92,846	2273,297	24,541	24,512	10,312	7,972	7,426	21,2	951,773	23,076	1896,673	0	202,019	202,019	99,718	0	0	0	0	0	0	0
10:29:07	-92,846	2272,369	24,443	24,512	10,312	7,962	7,436	21,2	951,773	23,076	1897,049	0	202,019	202,019	99,718	0	0	0	0	0	0	0
10:29:07	0	2272,369	24,443	24,463	10,312	7,962	7,447	21,2	951,773	23,076	1897,424	0	202,019	202,019	99,718	0	0	0	0	0	0	0
10:29:07	0	2272,369	24,443	24,512	10,312	7,962	7,457	21,2	951,773	23,076	1897,799	0	202,019	202,019	99,718	0	0	0	0	0	0	0
10:29:07	0	2272,369	24,443	24,658	10,312	7,962	7,467	21,2	951,773	23,076	1898,174	0	202,019	202,019	99,718	0	0	0	0	0	0	0
10:29:07	110,351	2273,472	24,541	24,512	10,313	7,973	7,477	21,2	951,773	23,076	1898,549	0	202,019	202,019	99,718	0	0	0	0	0	0	0
10:29:07	-110,351	2272,369	24,443	24,512	10,312	7,962	7,486	21,2	951,773	23,076	1898,923	0	202,019	202,019	99,718	0	0	0	0	0	0	0
10:29:07	232,153	2274,69	24,687	24,853	10,312	7,986	7,496	21,2	951,773	23,076	1899,299	0	202,019	202,019	99,718	0	0	0	0	0	0	0
10:29:07	-121,801	2273,472	24,541	24,658	10,313	7,973	7,505	21,2	951,773	23,076	1899,673	0	202,019	202,019	99,718	0	0	0	0	0	0	0
10:29:07	28,93	2273,761	24,59	24,658	10,312	7,976	7,514	21,2	951,773	23,076	1900,047	0	202,019	202,019	99,718	0	0	0	0	0	0	0
10:29:07	-46,435	2273,297	24,541	24,658	10,312	7,972	7,523	21,2	951,773	23,076	1900,42	0	202,019	202,019	99,718	0	0	0	0	0	0	0
10:29:07	-92,846	2272,369	24,443	24,512	10,312	7,962	7,532	21,2	951,773	23,076	1900,792	0	202,019	202,019	99,718	0	0	0	0	0	0	0
10:29:07	232,153	2274,69	24,687	24,707	10,312	7,986	7,541	21,2	951,773	23,076	1901,166	0	202,019	202,019	99,718	0	0	0	0	0	0	0
10:29:07	-139,306	2273,297	24,541	24,512	10,312	7,972	7,549	21,2	951,773	23,076	1901,538	0	202,019	202,019	99,718	0	0	0	0	0	0	0
10:29:07	139,306	2274,69	24,687	24,512	10,312	7,986	7,558	21,2	951,773	23,076	1901,911	0	202,019	202,019	99,718	0	0	0	0	0	0	0
10:29:07	0	2274,69	24,687	24,707	10,312	7,986	7,566	21,2	951,773	23,076	1902,284	0	202,019	202,019	99,718	0	0	0	0	0	0	0
10:29:07	46,459	2275,155	24,736	24,707	10,312	7,991	7,575	21,2	951,773	23,076	1902,657	0	202,019	202,019	99,718	0	0	0	0	0	0	0
10:29:07	0	2275,155	24,736	24,609	10,312	7,991	7,583	21,2	951,773	23,076	1903,03	0	202,019	202,019	99,718	0	0	0	0	0	0	0
10:29:07	17,504	2275,33	24,736	24,707	10,313	7,993	7,591	21,2	951,773	23,076	1903,402	0	202,019	202,019	99,718	0	0	0	0	0	0	0
10:29:07	-185,766	2273,472	24,541	24,463	10,313	7,973	7,598	21,2	951,773	23,076	1903,772	0	202,019	202,019	99,718	0	0	0	0	0	0	0
10:29:07	46,435	2273,936	24,59	24,609	10,313	7,978	7,606	21,2	951,773	23,076	1904,142	0	202,019	202,019	99,718	0	0	0	0	0	0	0
10:29:07	0	2273,936	24,59	24,658	10,313	7,978	7,613	21,2	951,773	23,076	1904,512	0	202,019	202,019	99,718	0	0	0	0	0	0	0
10:29:07	0	2273,936	24,59	24,707	10,313	7,978	7,62	21,2	951,773	23,076	1904,881	0	202,019	202,019	99,718	0	0	0	0	0	0	0
10:29:07	-46,435	2273,472	24,541	24,512	10,313	7,973	7,627	21,2	951,773	23,076	1905,25	0	202,019	202,019	99,718	0	0	0	0	0	0	0
10:29:07	-92,846	2272,544	24,443	24,463	10,313	7,964	7,634	21,2	951,773	23,076	1905,617	0	202,019	202,019	99,718	0	0	0	0	0	0	0
10:29:07	139,282	2273,936	24,59	24,707	10,313	7,978	7,641	21,2	951,773	23,076	1905,985	0	202,019	202,019	99,718	0	0	0	0	0	0	0
10:29:07	139,331	2275,33	24,736	24,853	10,313	7,993	7,647	21,2	951,773	23,076	1906,355	0	202,019	202,019	99,718	0	0	0	0	0	0	0
10:29:07	-46,459	2274,865	24,687	24,707	10,313	7,988	7,654	21,2	951,773	23,076	1906,723	0	202,019	202,019	99,718	0	0	0	0	0	0	0
10:29:07	-92,871	2273,936	24,59	24,609	10,313	7,978	7,66	21,2	951,773	23,076	1907,09	0	202,019	202,019	99,718	0	0	0	0	0	0	0
10:29:07	139,331	2275,33	24,736	24,707	10,313	7,993	7,667	21,2	951,773	23,076	1907,459	0	202,019	202,019	99,718	0	0	0	0	0	0	0
10:29:07	-139,331	2273,936	24,59	24,658	10,313	7,978	7,673	21,2	951,773	23,076	1907,825	0	202,019	202,019	99,718	0	0	0	0	0	0	0
10:29:07	0	2273,936	24,59	24,658	10,313	7,978	7,679	21,2	951,773	23,076	1908,191	0	202,019	202,019	99,718	0	0	0	0	0	0	0
10:29:07	92,871	2274,865	24,687	24,707	10,313	7,988	7,685	21,2	951,773	23,076	1908,558	0	202,019	202,019	99,718	0	0	0	0	0	0	0
10:29:07	-92,871	2273,936	24,59	24,707	10,313	7,978	7,691	21,2	951,773	23,076	1908,923	0	202,019	202,019	99,718	0	0	0	0	0	0	0
10:29:07	92,871	2274,865	24,687	24,658	10,313	7,988	7,697	21,2	951,773	23,076	1909,289	0	202,019	202,019	99,718	0	0	0	0	0	0	0
10:29:07	-92,871	2273,936	24,59	24,609	10,313	7,978	7,702	21,2	951,773	23,076	1909,653	0	202,019	202,019	99,718	0	0	0	0	0	0	0
10:29:07	0	2273,936	24,59	24,658	10,313	7,978	7,708	21,2	951,773	23,076	1910,018	0	202,019	202,019	99,718	0	0	0	0	0	0	0
10:29:07	-46,435	2273,472	24,541	24,658	10,313	7,973	7,713	21,2	951,773	23,076	1910,381	0	202,019	202,019	99,718	0	0	0	0	0	0	0
10:29:07	0	2273,472	24,541	24,658	10,313	7,973	7,718	21,2	951,773	23,076	1910,744	0	202,019	202,019	99,718	0	0	0	0	0	0	0
10:29:07	0	2273,472	24,541	24,512	10,313	7,973	7,723	21,2	951,773	23,076	1911,107	0	202,019	202,019	99,718	0	0	0	0	0	0	0
10:29:07	0	2273,472	24,541	24,658	10,313	7,973	7,728	21,2	951,773	23,076	1911,469	0	202,019	202,019	99,718	0	0	0	0	0	0	0
10:29:07	0	2273,472	24,541	24,658	10,313	7,973	7,733	21,2	951,773	23,076	1911,831	0	202,019	202,019	99,718	0	0	0	0	0	0	0
10:29:07	-110,351	2272,369	24,443	24,609	10,312	7,962	7,737	21,2	951,773	23,076	1912,192	0	202,019	202,019	99,718	0	0	0	0	0	0	0
10:29:07	0	2272,369	24,443	24,658	10,312	7,962	7,742	21,2	951,773	23,076	1912,552	0	202,019	202,019	99,718	0	0	0	0	0	0	0
10:29:07	232,153	2274,69	24,687	24,805	10,312	7,986	7,746	21,2	951,773	23,076	1912,914	0	202,019	202,019	99,718	0	0	0	0	0	0	0
10:29:07	-278,564	2271,904	24,394	24,365	10,312	7,957	7,751	21,2	951,773	23,076	1913,273	0	202,019	202,019	99,718	0	0	0	0	0	0	0
10:29:07	230,737	2274,212	24,687	24,805	10,309	7,981	7,755	21,2	951,773	23,076	1913,634	0	202,019	202,019	99,718	0	0	0	0	0	0	0
10:29:07	-73,974	2273,472	24,541	24,658	10,313	7,973	7,759	21,2	951,773	23,076	1913,994	0	202,019	202,019	99,718	0	0	0	0	0	0	0
10:29:07	-214,794	2271,324	24,297	24,365	10,314	7,951	7,763	21,2	951,773	23,076	1914,352	0	202,019	202,019	99,718	0	0	0	0	0	0	0
10:29:07	0	2271,324	24,297	24,365	10,314	7,951	7,767	21,2	951,773	23,076	1914,709	0	202,019	202,019	99,718	0	0	0	0	0	0	0
10:29:07	121,948	2272,544	24,443	24,512	10,313	7,964	7,771	21,2	951,773	23,076	1915,066	0	202,019	202,019	99,718	0	0	0	0	0	0	0
10:29:07	214,648	2274,69	24,687	24,707	10,312	7,986	7,775	21,2	951,773	23,076	1915,426	0	202,019	202,019	99,718	0	0	0	0	0	0	0
10:29:07	-92,871	2273,761	24,59	24,609	10,312	7,976	7,779	21,2	951,773	23,076	1915,785	0	202,019	202,019	99,718	0	0	0	0	0	0	0
10:29:07	-139,282	2272,369	24,443	24,512	10,312	7,962	7,782	21,2	951,773	23,076	1916,141	0	202,019	202,019	99,718	0	0	0	0	0	0	0
10:29:07	92,846	2273,297	24,541	24,512	10,312	7,972	7,786	21,2	951,773	23,076	1916,498	0	202,019	202,019	99,718	0	0	0	0	0	0	0
10:29:07	0	2273,297	24,541	24,609	10,312	7,972	7,79	21,2	951,773	23,076	1916,855	0	202,019	202,019	99,718	0	0	0	0	0	0	0
10:29:07	156,811	2274,865	24,687	24,658	10,313	7,988	7,794	21,2	951,773	23,076	1917,213	0	202,019	202,019	99,718	0	0	0	0	0	0	0
10:29:07	0	2274,865	24,687	24,805	10,313	7,988	7,797	21,2	951,773	23,076	1917,571	0	202,019	202,019	99,718	0	0	0	0	0	0	0
10:29:07	17,309	2275,038	24,687	24,805	10,314	7,99	7,801	21,2	951,773	23,076	1917,928	0	202,019	202,019	99,718	0	0	0	0	0	0	0
10:29:07	-92,871	2274,109	24,59	24,707	10,314	7,98	7,805	21,2	951,773	23,076	1918,284	0	202,019	202,019	99,718	0	0	0	0	0	0	0
10:29:07	122,021	2275,33	24,736	24,707	10,313	7,993	7,808	21,2	951,773	23,076	1918,641	0	202,019	202,019	99,718	0	0	0	0	0	0	0
10:29:07	-122,021	2274,109	24,59	24,805	10,314	7,98	7,812	21,2	951,773	23,076	1918,997	0	202,019	202,019	99,718	0	0	0	0	0	0	0
10:29:07	185,791	2275,967	24,785	24,853	10,314	7,999	7,815	21,2	951,773	23,076	1919,354	0	202,019	202,019	99,718	0	0	0	0	0	0	0
10:29:07	-46,435	2275,503	24,736	24,805	10,314	7,994	7,819	21,2	951,773	23,076	1919,71	0	202,019	202,019	99,718	0	0	0	0	0	0	0
10:29:07	0	2275,503	24,736	24,707	10,314	7,994	7,822	21,2	951,773	23,076	1920,066	0	202,019	202,019	99,718	0	0	0	0	0	0	0
10:29:07	0	2275,503	24,736	24,707	10,314	7,994	7,826	21,2	951,773	23,076	1920,421	0	202,019	202,019	99,718	0	0	0	0	0	0	0
10:29:07	-139,355	2274,109	24,59	24,609	10,314	7,98	7,829	21,2	951,773	23,076	1920,775	0	202,019	202,019	99,718	0	0	0	0	0	0	0
10:29:07	-63,745	2273,472	24,541	24,512	10,313	7,973	7,832	21,3	953,202	23,076	1921,128	0	202,019	202,019	99,718	0	0	0	0	0	0	0
10:29:08	-8,569	2273,386	24,541	24,512	10,313	7,973	7,834	21,3	953,202	23,076	1921,48	0	202,019	202,019	99,718	0	0	0	0	0	0	0
10:29:08	-232,031	2271,066	24,297	24,267	10,313	7,949	7,837	21,3	953,202	23,076	1921,83	0	202,019	202,019	99,718	0	0	0	0	0	0	0
10:29:08	-556,494	2265,501	23,711	23,144	10,313	7,891	7,838	21,3	953,202	23,076	1922,173	0	202,019	202,019	99,718	0	0	0	0	0	0	0
10:29:08	-562,451	2259,877	23,223	22,461	10,307	7,833	7,838	21,3	953,202	23,076	1922,511	0	202,019	202,019	99,718	0	0	0	0	0	0	0
10:29:08	-1202,221	2247,854	22,197	21,142	10,294	7,709	7,835	21,3	953,202	23,076	1922,836	0	202,019	202,019	99,718	0	0	0	0	0	0	0
10:29:08	-843,31	2239,421	21,709	20,459	10,273	7,622	7,831	21,3	953,202	23,076	1923,153	0	202,019	202,019	99,718	0	0	0	0	0	0	0
10:29:08	-666,943	2232,752	21,611	20,361	10,241	7,554	7,825	21,3	953,202	23,076	1923,462	0	202,019	202,019	99,718	0	0	0	0	0	0	0
10:29:08	-989,062	2222,861	21,416	20,068	10,195	7,452	7,818	21,3	953,202	23,076	1923,762	0	202,019	202,019	99,718	0	0	0	0	0	0	0
10:29:08	-789,062	2214,971	21,465	19,726	10,149	7,37	7,809	21,3	953,202	23,076	1924,053	0	202,019	202,019	99,718	0	0	0	0	0	0	0
10:29:08	-773,095	2207,24	21,611	19,873	10,097	7,291	7,799	21,3	953,202	23,076	1924,336	0	203,08	203,08	99,722	0	0	0	0	0	0	0
10:29:08	-731,616	2199,923	21,806	20,019	10,046	7,215	7,788	21,3	953,202	23,076	1924,612	0	203,08	203,08	99,722	0	0	0	0	0	0	0
10:29:08	-1195,044	2187,973	21,269	19,238	10,007	7,092	7,774	21,3	953,202	23,076	1924,875	0	203,08	203,08	99,722	0	0	0	0	0	0	0
10:29:08	-1406,591	2173,907	20,488	18,603	9,969	6,947	7,758	21,3	953,202	23,076	1925,124	0	203,08	203,08	99,722	0	0	0	0	0	0	0
10:29:08	-1290,039	2161,007	19,658	17,92	9,94	6,814	7,739	21,3	953,202	23,076	1925,36	0	203,08	203,08	99,722	0	0	0	0	0	0	0
10:29:08	-1106,543	2149,941	19,023	17,236	9,912	6,7	7,719	21,3	953,202	23,076	1925,585	0	203,08	203,08	99,722	0	0	0	0	0	0	0
10:29:08	-826,001	2141,681	18,779	17,285	9,878	6,615	7,697	21,3	953,202	23,076	1925,801	0	203,08	203,08	99,722	0	0	0	0	0	0	0
10:29:08	-953,515	2132,146	18,486	17,285	9,84	6,516	7,674	21,3	953,202	23,076	1926,007	0	203,08	203,08	99,722	0	0	0	0	0	0	0
10:29:08	-724,292	2124,903	18,535	17,09	9,796	6,442	7,65	21,3	953,202	23,076	1926,206	0	203,08	203,08	99,722	0	0	0	0	0	0	0
10:29:08	-540,039	2119,503	18,779	16,894	9,753	6,386	7,625	21,3	953,202	23,076	1926,399	0	203,08	203,08	99,722	0	0	0	0	0	0	0
10:29:08	-839,282	2111,11	18,779	17,187	9,706	6,3	7,599	21,3	953,202	23,076	1926,584	0	203,08	203,08	99,722	0	0	0	0	0	0	0
10:29:08	-778,71	2103,323	18,828	17,578	9,659	6,219	7,572	21,3	953,202	23,076	1926,761	0	203,08	203,08	99,722	0	0	0	0	0	0	0
10:29:08	-1007,226	2093,251	18,388	17,383	9,625	6,115	7,544	21,3	953,202	23,076	1926,927	0	203,08	203,08	99,722	0	0	0	0	0	0	0
10:29:08	-739,746	2085,853	18,144	17,041	9,596	6,039	7,514	21,3	953,202	23,076	1927,086	0	203,08	203,08	99,722	0	0	0	0	0	0	0
10:29:08	-721,801	2078,635	17,803	16,748	9,574	5,965	7,484	21,3	953,202	23,076	1927,238	0	203,08	203,08	99,722	0	0	0	0	0	0	0
10:29:08	-805,2	2070,583	17,363	16,504	9,551	5,882	7,452	21,3	953,202	23,076	1927,381	0	203,08	203,08	99,722	0	0	0	0	0	0	0
10:29:08	-775,195	2062,831	16,875	15,967	9,533	5,802	7,42	21,3	953,202	23,076	1927,517	0	203,08	203,08	99,722	0	0	0	0	0	0	0
10:29:08	-785,302	2054,978	16,386	15,625	9,514	5,721	7,387	21,3	953,202	23,076	1927,644	0	203,08	203,08	99,722	0	0	0	0	0	0	0
10:29:08	-512,06	2049,857	16,191	15,478	9,495	5,668	7,353	21,3	953,202	23,076	1927,766	0	203,08	203,08	99,722	0	0	0	0	0	0	0
10:29:08	-546,582	2044,392	16,045	15,283	9,472	5,612	7,319	21,3	953,202	23,076	1927,883	0	203,08	203,08	99,722	0	0	0	0	0	0	0
10:29:08	-535,754	2039,034	16,045	15,429	9,442	5,557	7,284	21,3	953,202	23,076	1927,994	0	203,08	203,08	99,722	0	0	0	0	0	0	0
10:29:08	-441,918	2034,615	16,093	15,429	9,414	5,511	7,25	21,3	953,202	23,076	1928,101	0	203,08	203,08	99,722	0	0	0	0	0	0	0
10:29:08	-506,567	2029,549	16,093	15,429	9,386	5,459	7,214	21,3	953,202	23,076	1928,202	0	203,08	203,08	99,722	0	0	0	0	0	0	0
10:29:08	-560,412	2023,945	15,947	15,429	9,362	5,401	7,179	21,3	953,202	23,076	1928,298	0	203,08	203,08	99,722	0	0	0	0	0	0	0
10:29:08	-478,515	2019,16	15,849	15,283	9,34	5,352	7,143	21,3	953,202	23,076	1928,389	0	203,08	203,08	99,722	0	0	0	0	0	0	0
10:29:08	-713,94	2012,021	15,41	14,941	9,322	5,278	7,106	21,3	953,202	23,076	1928,472	0	203,08	203,08	99,722	0	0	0	0	0	0	0
10:29:08	-598,132	2006,039	15,117	14,648	9,304	5,216	7,069	21,3	953,202	23,076	1928,55	0	203,08	203,08	99,722	0	0	0	0	0	0	0
10:29:08	-479,87	2001,241	14,775	14,258	9,294	5,167	7,032	21,3	953,202	23,076	1928,623	0	203,08	203,08	99,722	0	0	0	0	0	0	0
10:29:08	-591,296	1995,328	14,384	13,965	9,281	5,106	6,994	21,3	953,202	23,076	1928,689	0	203,08	203,08	99,722	0	0	0	0	0	0	0
10:29:08	-369,152	1991,636	14,238	13,769	9,268	5,068	6,957	21,3	953,202	23,076	1928,752	0	203,08	203,08	99,722	0	0	0	0	0	0	0
10:29:08	-402,612	1987,61	14,092	13,72	9,252	5,026	6,919	21,3	953,202	23,076	1928,811	0	203,08	203,08	99,722	0	0	0	0	0	0	0
10:29:08	-425,598	1983,354	13,994	13,623	9,233	4,983	6,881	21,3	953,202	23,076	1928,866	0	203,08	203,08	99,722	0	0	0	0	0	0	0
10:29:08	-431,506	1979,039	13,945	13,574	9,211	4,938	6,843	21,3	953,202	23,076	1928,916	0	203,08	203,08	99,722	0	0	0	0	0	0	0
10:29:08	-259,68	1976,442	13,945	13,574	9,197	4,911	6,805	21,3	953,202	23,076	1928,963	0	203,08	203,08	99,722	0	0	0	0	0	0	0
10:29:08	-458,227	1971,86	13,799	13,525	9,178	4,864	6,767	21,3	953,202	23,076	1929,006	0	203,08	203,08	99,722	0	0	0	0	0	0	0
10:29:08	-295,813	1968,902	13,75	13,427	9,164	4,834	6,729	21,3	953,202	23,076	1929,046	0	203,08	203,08	99,722	0	0	0	0	0	0	0
10:29:08	-387,963	1965,022	13,603	13,33	9,15	4,794	6,691	21,3	953,202	23,076	1929,082	0	203,08	203,08	99,722	0	0	0	0	0	0	0
10:29:08	-345,263	1961,569	13,408	13,183	9,14	4,758	6,653	21,3	953,202	23,076	1929,115	0	203,08	203,08	99,722	0	0	0	0	0	0	0
10:29:08	-390,747	1957,662	13,164	12,988	9,131	4,718	6,615	21,3	953,202	23,076	1929,143	0	203,08	203,08	99,722	0	0	0	0	0	0	0
10:29:08	-347,106	1954,191	12,968	12,695	9,121	4,682	6,577	21,3	953,202	23,076	1929,168	0	203,08	203,08	99,722	0	0	0	0	0	0	0
10:29:08	-364,025	1950,551	12,822	12,549	9,108	4,644	6,539	21,3	953,202	23,076	1929,19	0	203,08	203,08	99,722	0	0	0	0	0	0	0
10:29:08	-180,761	1948,743	12,822	12,646	9,098	4,626	6,502	21,3	953,202	23,076	1929,209	0	203,08	203,08	99,722	0	0	0	0	0	0	0
10:29:08	-291,003	1945,833	12,773	12,549	9,084	4,596	6,464	21,3	953,202	23,076	1929,226	0	203,08	203,08	99,722	0	0	0	0	0	0	0
10:29:08	-174,206	1944,091	12,773	12,549	9,074	4,578	6,427	21,3	953,202	23,076	1929,241	0	203,08	203,08	99,722	0	0	0	0	0	0	0
10:29:08	-331,176	1940,779	12,675	12,5	9,06	4,544	6,39	21,3	953,202	23,076	1929,252	0	203,08	203,08	99,722	0	0	0	0	0	0	0
10:29:08	-212,292	1938,656	12,627	12,451	9,051	4,522	6,354	21,3	953,202	23,076	1929,261	0	203,08	203,08	99,722	0	0	0	0	0	0	0
10:29:08	-316,076	1935,495	12,48	12,256	9,04	4,489	6,317	21,3	953,202	23,076	1929,268	0	203,08	203,08	99,722	0	0	0	0	0	0	0
10:29:08	-295,739	1932,538	12,334	12,109	9,031	4,459	6,281	21,3	953,202	23,076	1929,271	0	203,08	203,08	99,722	0	0	0	0	0	0	0
10:29:08	-224,633	1930,292	12,187	12,06	9,026	4,436	6,245	21,3	953,202	23,076	1929,272	0	203,08	203,08	99,722	0	0	0	0	0	0	0
10:29:08	-297,68	1927,315	12,041	11,963	9,017	4,405	6,209	21,3	953,202	23,076	1927,315	0	203,08	203,08	99,722	0	0	0	0	0	0	0
10:29:08	-165,649	1925,658	12,041	11,816	9,007	4,388	6,173	21,3	953,202	23,076	1925,658	0	203,08	203,08	99,722	0	0	0	0	0	0	0
10:29:08	-130,322	1924,355	11,992	11,816	9,002	4,374	6,138	21,3	953,202	23,076	1924,355	0	203,08	203,08	99,722	0	0	0	0	0	0	0
10:29:08	-210,998	1922,245	11,943	11,767	8,993	4,353	6,103	21,3	953,202	23,076	1922,245	0	203,08	203,08	99,722	0	0	0	0	0	0	0
10:29:08	-256,384	1919,681	11,845	11,718	8,983	4,326	6,068	21,3	953,202	23,076	1919,681	0	203,08	203,08	99,722	0	0	0	0	0	0	0
10:29:08	-169,97	1917,982	11,845	11,767	8,974	4,309	6,033	21,3	953,202	23,076	1917,982	0	203,08	203,08	99,722	0	0	0	0	0	0	0
10:29:08	-80,163	1917,18	11,943	11,767	8,964	4,3	5,999	21,3	953,202	23,076	1917,18	0	203,08	203,08	99,722	0	0	0	0	0	0	0
10:29:08	-263,159	1914,548	11,748	11,718	8,959	4,273	5,965	21,3	953,202	23,076	1914,548	0	203,08	203,08	99,722	0	0	0	0	0	0	0
10:29:08	-255,187	1911,997	11,65	11,621	8,95	4,247	5,932	21,3	953,202	23,076	1911,997	0	203,08	203,08	99,722	0	0	0	0	0	0	0
10:29:08	-128,112	1910,715	11,601	11,523	8,945	4,234	5,898	21,3	953,202	23,076	1910,715	0	203,08	203,08	99,722	0	0	0	0	0	0	0
10:29:08	-218,725	1908,528	11,455	11,425	8,94	4,211	5,865	21,3	953,202	23,076	1908,528	0	203,08	203,08	99,722	0	0	0	0	0	0	0
10:29:08	-44,25	1908,086	11,406	11,377	8,94	4,207	5,833	21,3	953,202	23,076	1908,086	0	203,08	203,08	99,722	0	0	0	0	0	0	0
10:29:08	-167,797	1906,408	11,406	11,279	8,931	4,189	5,801	21,3	953,202	23,076	1906,408	0	203,08	203,08	99,722	0	0	0	0	0	0	0
10:29:08	-85,925	1905,548	11,406	11,279	8,926	4,18	5,769	21,3	953,202	23,076	1905,548	0	203,08	203,08	99,722	0	0	0	0	0	0	0
10:29:08	-173,339	1903,815	11,308	11,279	8,921	4,163	5,737	21,3	953,202	23,076	1903,815	0	203,08	203,08	99,722	0	0	0	0	0	0	0
10:29:08	-129,077	1902,524	11,259	11,23	8,916	4,149	5,706	21,3	953,202	23,076	1902,524	0	203,08	203,08	99,722	0	0	0	0	0	0	0
10:29:08	-84,851	1901,676	11,259	11,23	8,911	4,14	5,675	21,3	953,202	23,076	1901,676	0	203,08	203,08	99,722	0	0	0	0	0	0	0
10:29:08	-173,449	1899,941	11,162	11,181	8,906	4,123	5,645	21,3	953,202	23,076	1899,941	0	203,08	203,08	99,722	0	0	0	0	0	0	0
10:29:08	4,602	1899,987	11,259	11,23	8,902	4,123	5,615	21,3	953,202	23,076	1899,941	0	203,08	203,08	99,722	0	0	0	0	0	0	0
10:29:08	-84,851	1899,139	11,259	11,23	8,897	4,114	5,586	21,3	953,202	23,076	1899,139	0	203,08	203,08	99,722	0	0	0	0	0	0	0
10:29:08	-84,851	1898,29	11,259	11,181	8,892	4,106	5,557	21,3	953,202	23,076	1898,29	0	203,08	203,08	99,722	0	0	0	0	0	0	0
10:29:08	-173,229	1896,558	11,162	11,181	8,887	4,088	5,528	21,3	953,202	23,076	1896,558	0	203,08	203,08	99,722	0	0	0	0	0	0	0
10:29:08	-84,851	1895,709	11,162	11,181	8,882	4,079	5,5	21,3	953,202	23,076	1895,709	0	203,08	203,08	99,722	0	0	0	0	0	0	0
10:29:08	-83,813	1894,871	11,162	11,181	8,878	4,07	5,471	21,3	953,202	23,076	1894,871	0	203,08	203,08	99,722	0	0	0	0	0	0	0
10:29:08	-129,187	1893,579	11,113	11,084	8,873	4,057	5,444	21,3	953,202	23,076	1893,579	0	203,08	203,08	99,722	0	0	0	0	0	0	0
10:29:08	-82,714	1892,752	11,113	11,084	8,868	4,048	5,416	21,3	953,202	23,076	1892,752	0	203,08	203,08	99,722	0	0	0	0	0	0	0
10:29:08	-88,317	1891,869	11,015	10,937	8,868	4,039	5,389	21,3	953,202	23,076	1891,869	0	203,08	203,08	99,722	0	0	0	0	0	0	0
10:29:08	-172,094	1890,148	10,918	10,888	8,863	4,022	5,363	21,3	953,202	23,076	1890,148	0	203,08	203,08	99,722	0	0	0	0	0	0	0
10:29:08	-88,281	1889,265	10,82	10,84	8,863	4,013	5,336	21,3	953,202	23,076	1889,265	0	203,08	203,08	99,722	0	0	0	0	0	0	0
10:29:08	-44,128	1888,824	10,771	10,742	8,863	4,008	5,31	21,3	953,202	23,076	1888,824	0	203,08	203,08	99,722	0	0	0	0	0	0	0
10:29:08	-172,021	1887,104	10,673	10,693	8,859	3,99	5,284	21,3	953,202	23,076	1887,104	0	203,08	203,08	99,722	0	0	0	0	0	0	0
10:29:08	-2,124	1887,083	10,673	10,693	8,859	3,99	5,259	21,3	953,202	23,076	1887,083	0	203,08	203,08	99,722	0	0	0	0	0	0	0
10:29:08	4,516	1887,128	10,771	10,693	8,854	3,991	5,234	21,3	953,202	23,076	1887,083	0	203,08	203,08	99,722	0	0	0	0	0	0	0
10:29:08	-122,338	1885,904	10,82	10,84	8,844	3,978	5,209	21,3	953,202	23,076	1885,904	0	203,08	203,08	99,722	0	0	0	0	0	0	0
10:29:08	-82,714	1885,077	10,82	10,84	8,84	3,969	5,185	21,3	953,202	23,076	1885,077	0	203,08	203,08	99,722	0	0	0	0	0	0	0
10:29:08	85,07	1885,928	10,918	10,888	8,839	3,978	5,161	21,3	953,202	23,076	1885,078	0	203,08	203,08	99,722	0	0	0	0	0	0	0
10:29:08	-83,776	1885,09	10,918	10,84	8,835	3,97	5,138	21,3	953,202	23,076	1885,078	0	203,08	203,08	99,722	0	0	0	0	0	0	0
10:29:08	-170,935	1883,381	10,82	10,84	8,83	3,952	5,115	21,3	953,202	23,076	1883,381	0	203,08	203,08	99,722	0	0	0	0	0	0	0
10:29:08	0	1883,381	10,82	10,84	8,83	3,952	5,092	21,3	953,202	23,076	1883,381	0	203,08	203,08	99,722	0	0	0	0	0	0	0
10:29:08	-86,059	1882,52	10,82	10,84	8,825	3,943	5,069	21,3	953,202	23,076	1882,52	0	203,08	203,08	99,722	0	0	0	0	0	0	0
10:29:08	-82,702	1881,693	10,82	10,888	8,82	3,934	5,047	21,3	953,202	23,076	1881,693	0	203,08	203,08	99,722	0	0	0	0	0	0	0
10:29:08	83,984	1882,533	10,918	10,84	8,82	3,943	5,025	21	952,233	23,076	1881,694	0	203,08	203,08	99,722	0	0	0	0	0	0	0
10:29:08	-79,492	1881,738	10,918	10,84	8,815	3,935	5,004	21	952,233	23,076	1881,694	0	203,08	203,08	99,722	0	0	0	0	0	0	0
10:29:09	-81,652	1880,922	10,918	10,888	8,811	3,927	4,983	21	952,233	23,076	1880,922	0	203,08	203,08	99,722	0	0	0	0	0	0	0
10:29:09	-88,208	1880,039	10,82	10,84	8,811	3,917	4,962	21	952,233	23,076	1880,039	0	203,08	203,08	99,722	0	0	0	0	0	0	0
10:29:09	-132,299	1878,716	10,673	10,693	8,811	3,904	4,941	21	952,233	23,076	1878,716	0	203,08	203,08	99,722	0	0	0	0	0	0	0
10:29:09	-44,091	1878,276	10,625	10,595	8,811	3,899	4,921	21	952,233	23,076	1878,276	0	203,08	203,08	99,722	0	0	0	0	0	0	0
10:29:09	-132,238	1876,953	10,478	10,498	8,811	3,886	4,901	21	952,233	23,076	1876,953	0	203,08	203,08	99,722	0	0	0	0	0	0	0
10:29:09	-48,315	1876,47	10,429	10,351	8,811	3,881	4,881	21	952,233	23,076	1876,47	0	203,08	203,08	99,722	0	0	0	0	0	0	0
10:29:09	-127,954	1875,19	10,283	10,205	8,811	3,867	4,861	21	952,233	23,076	1875,19	0	203,08	203,08	99,722	0	0	0	0	0	0	0
10:29:09	-88,122	1874,309	10,185	10,205	8,811	3,858	4,841	21	952,233	23,076	1874,309	0	203,08	203,08	99,722	0	0	0	0	0	0	0
10:29:09	-44,042	1873,869	10,136	10,009	8,811	3,854	4,822	21	952,233	23,076	1873,869	0	200,906	200,906	99,713	0	0	0	0	0	0	0
10:29:09	-88,098	1872,988	10,039	10,009	8,811	3,845	4,803	21	952,233	23,076	1872,988	0	200,906	200,906	99,713	0	0	0	0	0	0	0
10:29:09	47,387	1873,462	10,185	10,058	8,806	3,85	4,784	21	952,233	23,076	1872,988	0	200,906	200,906	99,713	0	0	0	0	0	0	0
10:29:09	51,586	1873,978	10,332	10,302	8,801	3,855	4,766	21	952,233	23,076	1872,989	0	200,906	200,906	99,713	0	0	0	0	0	0	0
10:29:09	222,619	1876,204	10,673	10,595	8,797	3,878	4,748	21	952,233	23,076	1872,993	0	200,906	200,906	99,713	0	0	0	0	0	0	0
10:29:09	-30,883	1875,895	10,918	10,888	8,782	3,875	4,731	21	952,233	23,076	1872,995	0	200,906	200,906	99,713	0	0	0	0	0	0	0
10:29:09	11,962	1876,015	11,113	11,084	8,773	3,876	4,714	21	952,233	23,076	1872,998	0	200,906	200,906	99,713	0	0	0	0	0	0	0
10:29:09	7,702	1876,092	11,308	11,279	8,763	3,877	4,698	21	952,233	23,076	1873,002	0	200,906	200,906	99,713	0	0	0	0	0	0	0
10:29:09	-85,034	1875,241	11,308	11,279	8,759	3,868	4,682	21	952,233	23,076	1873,004	0	200,906	200,906	99,713	0	0	0	0	0	0	0
10:29:09	-132,25	1873,919	11,162	11,181	8,759	3,854	4,665	21	952,233	23,076	1873,005	0	200,906	200,906	99,713	0	0	0	0	0	0	0
10:29:09	-176,281	1872,156	10,966	10,937	8,759	3,836	4,649	21	952,233	23,076	1872,156	0	200,906	200,906	99,713	0	0	0	0	0	0	0
10:29:09	-223,425	1869,922	10,625	10,595	8,763	3,813	4,633	21	952,233	23,076	1869,922	0	200,906	200,906	99,713	0	0	0	0	0	0	0
10:29:09	-223,449	1867,687	10,283	10,351	8,768	3,79	4,616	21	952,233	23,076	1867,687	0	200,906	200,906	99,713	0	0	0	0	0	0	0
10:29:09	-56,896	1867,118	10,039	10,009	8,777	3,784	4,6	21	952,233	23,076	1867,118	0	200,906	200,906	99,713	0	0	0	0	0	0	0
10:29:09	-176,037	1865,358	9,843	9,716	8,777	3,766	4,584	21	952,233	23,076	1865,358	0	200,906	200,906	99,713	0	0	0	0	0	0	0
10:29:09	-79,443	1864,563	9,843	9,814	8,773	3,758	4,567	21	952,233	23,076	1864,563	0	200,906	200,906	99,713	0	0	0	0	0	0	0
10:29:09	82,556	1865,389	9,941	9,863	8,773	3,766	4,552	21	952,233	23,076	1864,564	0	200,906	200,906	99,713	0	0	0	0	0	0	0
10:29:09	3,259	1865,422	10,039	9,961	8,768	3,767	4,536	21	952,233	23,076	1864,565	0	200,906	200,906	99,713	0	0	0	0	0	0	0
10:29:09	-75,17	1864,67	10,136	10,058	8,759	3,759	4,521	21	952,233	23,076	1864,565	0	200,906	200,906	99,713	0	0	0	0	0	0	0
10:29:09	48,291	1865,153	10,283	10,156	8,754	3,764	4,506	21	952,233	23,076	1864,566	0	200,906	200,906	99,713	0	0	0	0	0	0	0
10:29:09	92,358	1866,076	10,478	10,351	8,749	3,773	4,492	21	952,233	23,076	1864,567	0	200,906	200,906	99,713	0	0	0	0	0	0	0
10:29:09	-83,74	1865,239	10,478	10,498	8,744	3,765	4,478	21	952,233	23,076	1864,568	0	200,906	200,906	99,713	0	0	0	0	0	0	0
10:29:09	-76,159	1864,477	10,478	10,498	8,74	3,757	4,463	21	952,233	23,076	1864,477	0	200,906	200,906	99,713	0	0	0	0	0	0	0
10:29:09	-16,198	1864,315	10,478	10,498	8,739	3,755	4,45	21	952,233	23,076	1864,315	0	200,906	200,906	99,713	0	0	0	0	0	0	0
10:29:09	0	1864,315	10,478	10,498	8,739	3,755	4,436	21	952,233	23,076	1864,315	0	200,906	200,906	99,713	0	0	0	0	0	0	0
10:29:09	0	1864,315	10,478	10,498	8,739	3,755	4,423	21	952,233	23,076	1864,315	0	200,906	200,906	99,713	0	0	0	0	0	0	0
10:29:09	-119,104	1863,124	10,429	10,302	8,735	3,743	4,409	21	952,233	23,076	1863,124	0	200,906	200,906	99,713	0	0	0	0	0	0	0
10:29:09	-88,012	1862,244	10,332	10,351	8,735	3,734	4,396	21	952,233	23,076	1862,244	0	200,906	200,906	99,713	0	0	0	0	0	0	0
10:29:09	0	1862,244	10,332	10,205	8,735	3,734	4,383	21	952,233	23,076	1862,244	0	200,906	200,906	99,713	0	0	0	0	0	0	0
10:29:09	-56,884	1861,675	10,185	10,156	8,739	3,728	4,37	21	952,233	23,076	1861,675	0	200,906	200,906	99,713	0	0	0	0	0	0	0
10:29:09	-43,994	1861,235	10,136	10,009	8,739	3,724	4,358	21	952,233	23,076	1861,235	0	200,906	200,906	99,713	0	0	0	0	0	0	0
10:29:09	-159,729	1859,638	9,941	9,961	8,74	3,707	4,345	21	952,233	23,076	1859,638	0	200,906	200,906	99,713	0	0	0	0	0	0	0
10:29:09	120,104	1860,839	9,99	10,009	8,744	3,719	4,333	21	952,233	23,076	1859,639	0	200,906	200,906	99,713	0	0	0	0	0	0	0
10:29:09	-131,933	1859,52	9,843	9,863	8,744	3,706	4,32	21	952,233	23,076	1859,52	0	200,906	200,906	99,713	0	0	0	0	0	0	0
10:29:09	87,951	1860,399	9,941	9,961	8,744	3,715	4,308	21	952,233	23,076	1859,521	0	200,906	200,906	99,713	0	0	0	0	0	0	0
10:29:09	11,828	1860,518	10,039	10,058	8,74	3,716	4,297	21	952,233	23,076	1859,522	0	200,906	200,906	99,713	0	0	0	0	0	0	0
10:29:09	-16,186	1860,356	10,039	10,058	8,739	3,715	4,285	21	952,233	23,076	1859,523	0	200,906	200,906	99,713	0	0	0	0	0	0	0
10:29:09	0	1860,356	10,039	9,961	8,739	3,715	4,274	21	952,233	23,076	1859,523	0	200,906	200,906	99,713	0	0	0	0	0	0	0
10:29:09	87,963	1861,235	10,136	10,058	8,739	3,724	4,263	21	952,233	23,076	1859,525	0	200,906	200,906	99,713	0	0	0	0	0	0	0
10:29:09	-75,085	1860,485	10,136	10,156	8,735	3,716	4,253	21	952,233	23,076	1859,526	0	200,906	200,906	99,713	0	0	0	0	0	0	0
10:29:09	36,413	1860,849	10,185	10,302	8,734	3,72	4,242	21	952,233	23,076	1859,527	0	200,906	200,906	99,713	0	0	0	0	0	0	0
10:29:09	0	1860,849	10,185	10,156	8,734	3,72	4,232	21	952,233	23,076	1859,529	0	200,906	200,906	99,713	0	0	0	0	0	0	0
10:29:09	-82,666	1860,022	10,185	10,156	8,73	3,711	4,222	21	952,233	23,076	1859,529	0	200,906	200,906	99,713	0	0	0	0	0	0	0
10:29:09	87,976	1860,902	10,283	10,302	8,73	3,72	4,212	21	952,233	23,076	1859,531	0	200,906	200,906	99,713	0	0	0	0	0	0	0
10:29:09	-87,976	1860,022	10,185	10,205	8,73	3,711	4,202	21	952,233	23,076	1859,531	0	200,906	200,906	99,713	0	0	0	0	0	0	0
10:29:09	-43,969	1859,582	10,136	10,058	8,73	3,707	4,192	21	952,233	23,076	1859,531	0	200,906	200,906	99,713	0	0	0	0	0	0	0
10:29:09	0	1859,582	10,136	10,058	8,73	3,707	4,183	21	952,233	23,076	1859,531	0	200,906	200,906	99,713	0	0	0	0	0	0	0
10:29:09	0	1859,582	10,136	10,058	8,73	3,707	4,173	21	952,233	23,076	1859,531	0	200,906	200,906	99,713	0	0	0	0	0	0	0
10:29:09	-87,951	1858,703	10,039	10,009	8,73	3,697	4,164	21	952,233	23,076	1858,703	0	200,906	200,906	99,713	0	0	0	0	0	0	0
10:29:09	-43,969	1858,263	9,99	9,863	8,73	3,693	4,155	21	952,233	23,076	1858,263	0	200,906	200,906	99,713	0	0	0	0	0	0	0
10:29:09	-36,401	1857,899	9,941	9,863	8,73	3,689	4,146	21	952,233	23,076	1857,899	0	200,906	200,906	99,713	0	0	0	0	0	0	0
10:29:09	-87,915	1857,02	9,843	9,814	8,73	3,68	4,137	21	952,233	23,076	1857,02	0	200,906	200,906	99,713	0	0	0	0	0	0	0
10:29:09	-43,957	1856,58	9,795	9,716	8,73	3,676	4,128	21	952,233	23,076	1856,58	0	200,906	200,906	99,713	0	0	0	0	0	0	0
10:29:09	43,957	1857,02	9,843	9,814	8,73	3,68	4,119	21	952,233	23,076	1856,581	0	200,906	200,906	99,713	0	0	0	0	0	0	0
10:29:09	80,346	1857,823	9,941	9,863	8,73	3,688	4,11	21	952,233	23,076	1856,582	0	200,906	200,906	99,713	0	0	0	0	0	0	0
10:29:09	0	1857,823	9,941	9,716	8,73	3,688	4,102	21	952,233	23,076	1856,583	0	200,906	200,906	99,713	0	0	0	0	0	0	0
10:29:09	43,969	1858,263	9,99	9,863	8,73	3,693	4,094	21	952,233	23,076	1856,585	0	200,906	200,906	99,713	0	0	0	0	0	0	0
10:29:09	-31,115	1857,952	10,039	9,961	8,725	3,69	4,086	21	952,233	23,076	1856,586	0	200,906	200,906	99,713	0	0	0	0	0	0	0
10:29:09	80,395	1858,756	10,136	10,058	8,725	3,698	4,079	21	952,233	23,076	1856,589	0	200,906	200,906	99,713	0	0	0	0	0	0	0
10:29:09	-82,653	1857,929	10,136	10,156	8,72	3,689	4,071	21	952,233	23,076	1856,59	0	200,906	200,906	99,713	0	0	0	0	0	0	0
10:29:09	43,969	1858,369	10,185	10,058	8,72	3,694	4,064	21	952,233	23,076	1856,592	0	200,906	200,906	99,713	0	0	0	0	0	0	0
10:29:09	87,951	1859,249	10,283	10,205	8,72	3,703	4,056	21	952,233	23,076	1856,594	0	200,906	200,906	99,713	0	0	0	0	0	0	0
10:29:09	-219,86	1857,05	10,039	10,009	8,72	3,68	4,049	21	952,233	23,076	1856,595	0	200,906	200,906	99,713	0	0	0	0	0	0	0
10:29:09	0	1857,05	10,039	10,009	8,72	3,68	4,042	21	952,233	23,076	1856,595	0	200,906	200,906	99,713	0	0	0	0	0	0	0
10:29:09	0	1857,05	10,039	10,009	8,72	3,68	4,035	21	952,233	23,076	1856,596	0	200,906	200,906	99,713	0	0	0	0	0	0	0
10:29:09	-87,915	1856,171	9,941	9,863	8,72	3,671	4,028	21	952,233	23,076	1856,171	0	200,906	200,906	99,713	0	0	0	0	0	0	0
10:29:09	0	1856,171	9,941	9,863	8,72	3,671	4,021	21	952,233	23,076	1856,171	0	200,906	200,906	99,713	0	0	0	0	0	0	0
10:29:09	0	1856,171	9,941	9,863	8,72	3,671	4,014	21	952,233	23,076	1856,171	0	200,906	200,906	99,713	0	0	0	0	0	0	0
10:29:09	-131,848	1854,852	9,795	9,814	8,72	3,658	4,007	21	952,233	23,076	1854,852	0	200,906	200,906	99,713	0	0	0	0	0	0	0
10:29:09	43,945	1855,292	9,843	9,814	8,72	3,662	4	21	952,233	23,076	1854,853	0	200,906	200,906	99,713	0	0	0	0	0	0	0
10:29:09	-43,945	1854,852	9,795	9,716	8,72	3,658	3,993	21	952,233	23,076	1854,852	0	200,906	200,906	99,713	0	0	0	0	0	0	0
10:29:09	0	1854,852	9,795	9,668	8,72	3,658	3,987	21	952,233	23,076	1854,852	0	200,906	200,906	99,713	0	0	0	0	0	0	0
10:29:09	-31,103	1854,541	9,843	9,814	8,716	3,655	3,98	21	952,233	23,076	1854,541	0	200,906	200,906	99,713	0	0	0	0	0	0	0
10:29:09	79,272	1855,334	9,941	9,863	8,715	3,663	3,974	21	952,233	23,076	1854,542	0	200,906	200,906	99,713	0	0	0	0	0	0	0
10:29:09	43,957	1855,774	9,99	9,961	8,715	3,667	3,968	21	952,233	23,076	1854,543	0	200,906	200,906	99,713	0	0	0	0	0	0	0
10:29:09	43,957	1856,213	10,039	10,009	8,715	3,672	3,962	21	952,233	23,076	1854,545	0	200,906	200,906	99,713	0	0	0	0	0	0	0
10:29:09	6,506	1856,278	10,136	10,156	8,711	3,672	3,957	21	952,233	23,076	1854,547	0	200,906	200,906	99,713	0	0	0	0	0	0	0
10:29:09	0	1856,278	10,136	10,156	8,711	3,672	3,951	21	952,233	23,076	1854,548	0	200,906	200,906	99,713	0	0	0	0	0	0	0
10:29:09	43,957	1856,718	10,185	10,156	8,711	3,677	3,946	21	952,233	23,076	1854,551	0	200,906	200,906	99,713	0	0	0	0	0	0	0
10:29:09	-43,957	1856,278	10,136	10,058	8,711	3,672	3,94	21	952,233	23,076	1854,552	0	200,906	200,906	99,713	0	0	0	0	0	0	0
10:29:09	-175,817	1854,52	9,941	10,009	8,711	3,654	3,935	21	952,233	23,076	1854,52	0	200,906	200,906	99,713	0	0	0	0	0	0	0
10:29:09	43,945	1854,96	9,99	10,009	8,711	3,659	3,929	21	952,233	23,076	1854,521	0	200,906	200,906	99,713	0	0	0	0	0	0	0
10:29:09	-43,945	1854,52	9,941	10,009	8,711	3,654	3,924	21	952,233	23,076	1854,52	0	200,906	200,906	99,713	0	0	0	0	0	0	0
10:29:09	-87,902	1853,641	9,843	9,814	8,711	3,645	3,918	21	952,233	23,076	1853,641	0	200,906	200,906	99,713	0	0	0	0	0	0	0
10:29:09	-43,933	1853,202	9,795	9,716	8,711	3,641	3,913	21	952,233	23,076	1853,202	0	200,906	200,906	99,713	0	0	0	0	0	0	0
10:29:09	0	1853,202	9,795	9,814	8,711	3,641	3,908	21	952,233	23,076	1853,202	0	200,906	200,906	99,713	0	0	0	0	0	0	0
10:29:09	0	1853,202	9,795	9,716	8,711	3,641	3,902	21	952,233	23,076	1853,202	0	200,906	200,906	99,713	0	0	0	0	0	0	0
10:29:09	43,933	1853,641	9,843	9,863	8,711	3,645	3,897	21	952,233	23,076	1853,202	0	200,906	200,906	99,713	0	0	0	0	0	0	0
10:29:09	0	1853,641	9,843	9,961	8,711	3,645	3,892	21	952,233	23,076	1853,203	0	200,906	200,906	99,713	0	0	0	0	0	0	0
10:29:09	0	1853,641	9,843	9,863	8,711	3,645	3,888	21	952,233	23,076	1853,203	0	200,906	200,906	99,713	0	0	0	0	0	0	0
10:29:09	87,902	1854,52	9,941	9,863	8,711	3,654	3,883	21	951,773	23,076	1853,204	0	200,906	200,906	99,713	0	0	0	0	0	0	0
10:29:09	0,915	1854,529	9,941	9,863	8,711	3,654	3,878	21	951,773	23,076	1853,205	0	200,906	200,906	99,713	0	0	0	0	0	0	0
10:29:10	0	1854,529	9,941	9,863	8,711	3,654	3,874	21	951,773	23,076	1853,207	0	200,906	200,906	99,713	0	0	0	0	0	0	0
10:29:10	43,957	1854,969	9,99	9,961	8,711	3,659	3,87	21	951,773	23,076	1853,209	0	200,906	200,906	99,713	0	0	0	0	0	0	0
10:29:10	0	1854,969	9,99	9,863	8,711	3,659	3,866	21	951,773	23,076	1853,21	0	200,906	200,906	99,713	0	0	0	0	0	0	0
10:29:10	0	1854,969	9,99	9,961	8,711	3,659	3,862	21	951,773	23,076	1853,212	0	200,906	200,906	99,713	0	0	0	0	0	0	0
10:29:10	131,884	1856,288	10,136	10,156	8,711	3,673	3,858	21	951,773	23,076	1853,215	0	200,906	200,906	99,713	0	0	0	0	0	0	0
10:29:10	-87,927	1855,408	10,039	10,058	8,711	3,664	3,854	21	951,773	23,076	1853,217	0	200,906	200,906	99,713	0	0	0	0	0	0	0
10:29:10	0	1855,408	10,039	9,961	8,711	3,664	3,85	21	951,773	23,076	1853,219	0	200,906	200,906	99,713	0	0	0	0	0	0	0
10:29:10	0	1855,408	10,039	10,009	8,711	3,664	3,847	21	951,773	23,076	1853,222	0	200,906	200,906	99,713	0	0	0	0	0	0	0
10:29:10	0	1855,408	10,039	10,058	8,711	3,664	3,843	21	951,773	23,076	1853,224	0	199,902	199,902	99,709	0	0	0	0	0	0	0
10:29:10	0	1855,408	10,039	9,961	8,711	3,664	3,84	21	951,773	23,076	1853,226	0	199,902	199,902	99,709	0	0	0	0	0	0	0
10:29:10	-43,957	1854,969	9,99	9,863	8,711	3,659	3,836	21	951,773	23,076	1853,228	0	199,902	199,902	99,709	0	0	0	0	0	0	0
10:29:10	0	1854,969	9,99	9,961	8,711	3,659	3,833	21	951,773	23,076	1853,229	0	199,902	199,902	99,709	0	0	0	0	0	0	0
10:29:10	43,957	1855,408	10,039	10,058	8,711	3,664	3,829	21	951,773	23,076	1853,232	0	199,902	199,902	99,709	0	0	0	0	0	0	0
10:29:10	0	1855,408	10,039	9,961	8,711	3,664	3,826	21	951,773	23,076	1853,234	0	199,902	199,902	99,709	0	0	0	0	0	0	0
10:29:10	-43,957	1854,969	9,99	9,961	8,711	3,659	3,823	21	951,773	23,076	1853,236	0	199,902	199,902	99,709	0	0	0	0	0	0	0
10:29:10	0	1854,969	9,99	9,961	8,711	3,659	3,82	21	951,773	23,076	1853,237	0	199,902	199,902	99,709	0	0	0	0	0	0	0
10:29:10	43,957	1855,408	10,039	10,009	8,711	3,664	3,817	21	951,773	23,076	1853,239	0	199,902	199,902	99,709	0	0	0	0	0	0	0
10:29:10	0	1855,408	10,039	10,058	8,711	3,664	3,814	21	951,773	23,076	1853,242	0	199,902	199,902	99,709	0	0	0	0	0	0	0
10:29:10	-43,957	1854,969	9,99	10,009	8,711	3,659	3,81	21	951,773	23,076	1853,243	0	199,902	199,902	99,709	0	0	0	0	0	0	0
10:29:10	43,957	1855,408	10,039	10,156	8,711	3,664	3,808	21	951,773	23,076	1853,245	0	199,902	199,902	99,709	0	0	0	0	0	0	0
10:29:10	0	1855,408	10,039	10,058	8,711	3,664	3,805	21	951,773	23,076	1853,248	0	199,902	199,902	99,709	0	0	0	0	0	0	0
10:29:10	-43,957	1854,969	9,99	9,961	8,711	3,659	3,802	21	951,773	23,076	1853,249	0	199,902	199,902	99,709	0	0	0	0	0	0	0
10:29:10	131,884	1856,288	10,136	10,156	8,711	3,673	3,799	21	951,773	23,076	1853,252	0	199,902	199,902	99,709	0	0	0	0	0	0	0
10:29:10	-87,927	1855,408	10,039	10,058	8,711	3,664	3,797	21	951,773	23,076	1853,254	0	199,902	199,902	99,709	0	0	0	0	0	0	0
10:29:10	-43,957	1854,969	9,99	9,961	8,711	3,659	3,794	21	951,773	23,076	1853,256	0	199,902	199,902	99,709	0	0	0	0	0	0	0
10:29:10	-43,957	1854,529	9,941	9,863	8,711	3,654	3,791	21	951,773	23,076	1853,257	0	199,902	199,902	99,709	0	0	0	0	0	0	0
10:29:10	87,915	1855,408	10,039	10,058	8,711	3,664	3,789	21	951,773	23,076	1853,26	0	199,902	199,902	99,709	0	0	0	0	0	0	0
10:29:10	0	1855,408	10,039	10,156	8,711	3,664	3,786	21	951,773	23,076	1853,262	0	199,902	199,902	99,709	0	0	0	0	0	0	0
10:29:10	0	1855,408	10,039	9,961	8,711	3,664	3,784	21	951,773	23,076	1853,264	0	199,902	199,902	99,709	0	0	0	0	0	0	0
10:29:10	-43,957	1854,969	9,99	9,961	8,711	3,659	3,781	21	951,773	23,076	1853,266	0	199,902	199,902	99,709	0	0	0	0	0	0	0
10:29:10	0	1854,969	9,99	9,961	8,711	3,659	3,779	21	951,773	23,076	1853,267	0	199,902	199,902	99,709	0	0	0	0	0	0	0
10:29:10	43,957	1855,408	10,039	10,009	8,711	3,664	3,777	21	951,773	23,076	1853,269	0	199,902	199,902	99,709	0	0	0	0	0	0	0
10:29:10	-43,957	1854,969	9,99	9,863	8,711	3,659	3,774	21	951,773	23,076	1853,271	0	199,902	199,902	99,709	0	0	0	0	0	0	0
10:29:10	43,957	1855,408	10,039	9,961	8,711	3,664	3,772	21	951,773	23,076	1853,273	0	199,902	199,902	99,709	0	0	0	0	0	0	0
10:29:10	-43,957	1854,969	9,99	9,863	8,711	3,659	3,77	21	951,773	23,076	1853,275	0	199,902	199,902	99,709	0	0	0	0	0	0	0
10:29:10	43,957	1855,408	10,039	10,058	8,711	3,664	3,768	21	951,773	23,076	1853,277	0	199,902	199,902	99,709	0	0	0	0	0	0	0
10:29:10	0	1855,408	10,039	10,009	8,711	3,664	3,766	21	951,773	23,076	1853,279	0	199,902	199,902	99,709	0	0	0	0	0	0	0
10:29:10	-43,957	1854,969	9,99	9,863	8,711	3,659	3,764	21	951,773	23,076	1853,281	0	199,902	199,902	99,709	0	0	0	0	0	0	0
10:29:10	-43,957	1854,529	9,941	9,863	8,711	3,654	3,762	21	951,773	23,076	1853,282	0	199,902	199,902	99,709	0	0	0	0	0	0	0
10:29:10	0	1854,529	9,941	9,961	8,711	3,654	3,76	21	951,773	23,076	1853,283	0	199,902	199,902	99,709	0	0	0	0	0	0	0
10:29:10	0	1854,529	9,941	9,814	8,711	3,654	3,758	21	951,773	23,076	1853,284	0	199,902	199,902	99,709	0	0	0	0	0	0	0
10:29:10	87,915	1855,408	10,039	9,961	8,711	3,664	3,756	21	951,773	23,076	1853,287	0	199,902	199,902	99,709	0	0	0	0	0	0	0
10:29:10	0	1855,408	10,039	10,009	8,711	3,664	3,754	21	951,773	23,076	1853,289	0	199,902	199,902	99,709	0	0	0	0	0	0	0
10:29:10	-43,957	1854,969	9,99	9,863	8,711	3,659	3,752	21	951,773	23,076	1853,29	0	199,902	199,902	99,709	0	0	0	0	0	0	0
10:29:10	0	1854,969	9,99	9,814	8,711	3,659	3,75	21	951,773	23,076	1853,292	0	199,902	199,902	99,709	0	0	0	0	0	0	0
10:29:10	0	1854,969	9,99	10,009	8,711	3,659	3,748	21	951,773	23,076	1853,294	0	199,902	199,902	99,709	0	0	0	0	0	0	0
10:29:10	131,884	1856,288	10,136	10,009	8,711	3,673	3,747	21	951,773	23,076	1853,297	0	199,902	199,902	99,709	0	0	0	0	0	0	0
10:29:10	0	1856,288	10,136	9,961	8,711	3,673	3,745	21	951,773	23,076	1853,3	0	199,902	199,902	99,709	0	0	0	0	0	0	0
10:29:10	-87,927	1855,408	10,039	10,009	8,711	3,664	3,744	21	951,773	23,076	1853,302	0	199,902	199,902	99,709	0	0	0	0	0	0	0
10:29:10	0	1855,408	10,039	10,156	8,711	3,664	3,742	21	951,773	23,076	1853,304	0	199,902	199,902	99,709	0	0	0	0	0	0	0
10:29:10	87,927	1856,288	10,136	10,205	8,711	3,673	3,741	21	951,773	23,076	1853,307	0	199,902	199,902	99,709	0	0	0	0	0	0	0
10:29:10	-87,927	1855,408	10,039	10,156	8,711	3,664	3,739	21	951,773	23,076	1853,309	0	199,902	199,902	99,709	0	0	0	0	0	0	0
10:29:10	0	1855,408	10,039	10,058	8,711	3,664	3,738	21	951,773	23,076	1853,311	0	199,902	199,902	99,709	0	0	0	0	0	0	0
10:29:10	0	1855,408	10,039	10,058	8,711	3,664	3,736	21	951,773	23,076	1853,313	0	199,902	199,902	99,709	0	0	0	0	0	0	0
10:29:10	0	1855,408	10,039	10,009	8,711	3,664	3,735	21	951,773	23,076	1853,315	0	199,902	199,902	99,709	0	0	0	0	0	0	0
10:29:10	-43,957	1854,969	9,99	10,009	8,711	3,659	3,734	21	951,773	23,076	1853,317	0	199,902	199,902	99,709	0	0	0	0	0	0	0
10:29:10	43,957	1855,408	10,039	10,058	8,711	3,664	3,732	21	951,773	23,076	1853,319	0	199,902	199,902	99,709	0	0	0	0	0	0	0
10:29:10	-43,957	1854,969	9,99	10,058	8,711	3,659	3,731	21	951,773	23,076	1853,321	0	199,902	199,902	99,709	0	0	0	0	0	0	0
10:29:10	0	1854,969	9,99	10,009	8,711	3,659	3,729	21	951,773	23,076	1853,322	0	199,902	199,902	99,709	0	0	0	0	0	0	0
10:29:10	43,957	1855,408	10,039	10,009	8,711	3,664	3,728	21	951,773	23,076	1853,324	0	199,902	199,902	99,709	0	0	0	0	0	0	0
10:29:10	-43,957	1854,969	9,99	9,863	8,711	3,659	3,727	21	951,773	23,076	1853,326	0	199,902	199,902	99,709	0	0	0	0	0	0	0
10:29:10	0	1854,969	9,99	9,961	8,711	3,659	3,725	21	951,773	23,076	1853,328	0	199,902	199,902	99,709	0	0	0	0	0	0	0
10:29:10	35,339	1855,322	10,039	10,058	8,71	3,663	3,724	21	951,773	23,076	1853,33	0	199,902	199,902	99,709	0	0	0	0	0	0	0
10:29:10	-35,339	1854,969	9,99	9,961	8,711	3,659	3,723	21	951,773	23,076	1853,331	0	199,902	199,902	99,709	0	0	0	0	0	0	0
10:29:10	0	1854,969	9,99	9,961	8,711	3,659	3,722	21	951,773	23,076	1853,333	0	199,902	199,902	99,709	0	0	0	0	0	0	0
10:29:10	43,957	1855,408	10,039	10,009	8,711	3,664	3,72	21	951,773	23,076	1853,335	0	199,902	199,902	99,709	0	0	0	0	0	0	0
10:29:10	-43,957	1854,969	9,99	9,863	8,711	3,659	3,719	21	951,773	23,076	1853,337	0	199,902	199,902	99,709	0	0	0	0	0	0	0
10:29:10	-43,957	1854,529	9,941	9,863	8,711	3,654	3,718	21	951,773	23,076	1853,338	0	199,902	199,902	99,709	0	0	0	0	0	0	0
10:29:10	87,915	1855,408	10,039	10,009	8,711	3,664	3,717	21	951,773	23,076	1853,34	0	199,902	199,902	99,709	0	0	0	0	0	0	0
10:29:10	0	1855,408	10,039	10,058	8,711	3,664	3,716	21	951,773	23,076	1853,342	0	199,902	199,902	99,709	0	0	0	0	0	0	0
10:29:10	-43,957	1854,969	9,99	10,009	8,711	3,659	3,715	21	951,773	23,076	1853,344	0	199,902	199,902	99,709	0	0	0	0	0	0	0
10:29:10	-52,563	1854,443	9,941	9,863	8,71	3,654	3,714	21	951,773	23,076	1853,345	0	199,902	199,902	99,709	0	0	0	0	0	0	0
10:29:10	-64,538	1853,798	9,941	9,961	8,707	3,647	3,712	21	951,773	23,076	1853,345	0	199,902	199,902	99,709	0	0	0	0	0	0	0
10:29:10	64,538	1854,443	9,941	9,863	8,71	3,654	3,711	21	951,773	23,076	1853,346	0	199,902	199,902	99,709	0	0	0	0	0	0	0
10:29:10	52,563	1854,969	9,99	10,009	8,711	3,659	3,71	21	951,773	23,076	1853,348	0	199,902	199,902	99,709	0	0	0	0	0	0	0
10:29:10	0	1854,969	9,99	10,058	8,711	3,659	3,709	21	951,773	23,076	1853,35	0	199,902	199,902	99,709	0	0	0	0	0	0	0
10:29:10	0	1854,969	9,99	10,009	8,711	3,659	3,708	21	951,773	23,076	1853,351	0	199,902	199,902	99,709	0	0	0	0	0	0	0
10:29:10	43,957	1855,408	10,039	10,156	8,711	3,664	3,707	21	951,773	23,076	1853,353	0	199,902	199,902	99,709	0	0	0	0	0	0	0
10:29:10	-43,957	1854,969	9,99	10,009	8,711	3,659	3,706	21	951,773	23,076	1853,355	0	199,902	199,902	99,709	0	0	0	0	0	0	0
10:29:10	0	1854,969	9,99	10,058	8,711	3,659	3,705	21	951,773	23,076	1853,357	0	199,902	199,902	99,709	0	0	0	0	0	0	0
10:29:10	123,266	1856,201	10,136	10,058	8,71	3,672	3,705	21	951,773	23,076	1853,36	0	199,902	199,902	99,709	0	0	0	0	0	0	0
10:29:10	-123,266	1854,969	9,99	9,961	8,711	3,659	3,704	21	951,773	23,076	1853,361	0	199,902	199,902	99,709	0	0	0	0	0	0	0
10:29:10	43,957	1855,408	10,039	10,058	8,711	3,664	3,703	21	951,773	23,076	1853,363	0	199,902	199,902	99,709	0	0	0	0	0	0	0
10:29:10	87,927	1856,288	10,136	10,009	8,711	3,673	3,702	21	951,773	23,076	1853,366	0	199,902	199,902	99,709	0	0	0	0	0	0	0
10:29:10	-87,927	1855,408	10,039	10,009	8,711	3,664	3,702	21	951,773	23,076	1853,368	0	199,902	199,902	99,709	0	0	0	0	0	0	0
10:29:10	0	1855,408	10,039	10,009	8,711	3,664	3,701	21	951,773	23,076	1853,37	0	199,902	199,902	99,709	0	0	0	0	0	0	0
10:29:10	0	1855,408	10,039	10,058	8,711	3,664	3,7	21	951,773	23,076	1853,372	0	199,902	199,902	99,709	0	0	0	0	0	0	0
10:29:10	-43,957	1854,969	9,99	9,961	8,711	3,659	3,699	21	951,773	23,076	1853,374	0	199,902	199,902	99,709	0	0	0	0	0	0	0
10:29:10	-81,579	1854,153	9,99	9,863	8,706	3,651	3,698	21	951,773	23,076	1853,375	0	199,902	199,902	99,709	0	0	0	0	0	0	0
10:29:10	204,846	1856,201	10,136	9,961	8,71	3,672	3,698	21	951,773	23,076	1853,377	0	199,902	199,902	99,709	0	0	0	0	0	0	0
10:29:10	-79,309	1855,408	10,039	9,961	8,711	3,664	3,697	21	951,773	23,076	1853,379	0	199,902	199,902	99,709	0	0	0	0	0	0	0
10:29:10	-52,563	1854,883	9,99	9,961	8,71	3,658	3,696	21	951,773	23,076	1853,381	0	199,902	199,902	99,709	0	0	0	0	0	0	0
10:29:10	43,945	1855,322	10,039	9,961	8,71	3,663	3,696	21	951,773	23,076	1853,383	0	199,902	199,902	99,709	0	0	0	0	0	0	0
10:29:10	-35,339	1854,969	9,99	9,814	8,711	3,659	3,695	21	951,773	23,076	1853,385	0	199,902	199,902	99,709	0	0	0	0	0	0	0
10:29:10	-37,634	1854,592	10,039	10,058	8,706	3,655	3,694	21	951,773	23,076	1853,386	0	199,902	199,902	99,709	0	0	0	0	0	0	0
10:29:11	160,9	1856,201	10,136	10,058	8,71	3,672	3,694	21	951,773	23,076	1853,389	0	199,902	199,902	99,709	0	0	0	0	0	0	0
10:29:11	-79,309	1855,408	10,039	9,961	8,711	3,664	3,693	21	951,773	23,076	1853,391	0	199,902	199,902	99,709	0	0	0	0	0	0	0
10:29:11	0	1855,408	10,039	9,961	8,711	3,664	3,693	21	951,773	23,076	1853,393	0	199,902	199,902	99,709	0	0	0	0	0	0	0
10:29:11	-81,591	1854,592	10,039	9,863	8,706	3,655	3,692	20,9	953,202	23,076	1853,394	0	199,902	199,902	99,709	0	0	0	0	0	0	0
10:29:11	-46,838	1854,124	9,99	9,863	8,706	3,65	3,691	20,9	953,202	23,076	1853,395	0	199,902	199,902	99,709	0	0	0	0	0	0	0
10:29:11	0	1854,124	9,99	9,814	8,706	3,65	3,69	20,9	953,202	23,076	1853,395	0	199,902	199,902	99,709	0	0	0	0	0	0	0
10:29:11	81,579	1854,94	9,99	9,863	8,711	3,659	3,69	20,9	953,202	23,076	1853,397	0	199,902	199,902	99,709	0	0	0	0	0	0	0
10:29:11	-117,077	1853,769	9,941	9,814	8,707	3,647	3,689	20,9	953,202	23,076	1853,397	0	199,902	199,902	99,709	0	0	0	0	0	0	0
10:29:11	152,417	1855,293	10,039	9,961	8,71	3,662	3,688	20,9	953,202	23,076	1853,399	0	199,902	199,902	99,709	0	0	0	0	0	0	0
10:29:11	96,508	1856,258	10,136	9,863	8,711	3,672	3,688	20,9	953,202	23,076	1853,402	0	199,902	199,902	99,709	0	0	0	0	0	0	0
10:29:11	-87,902	1855,379	10,039	9,961	8,711	3,663	3,687	20,9	953,202	23,076	1853,404	0	199,902	199,902	99,709	0	0	0	0	0	0	0
10:29:11	-43,945	1854,94	9,99	9,814	8,711	3,659	3,687	20,9	953,202	23,076	1853,406	0	199,902	199,902	99,709	0	0	0	0	0	0	0
10:29:11	58,679	1855,527	10,136	10,058	8,707	3,665	3,686	20,9	953,202	23,076	1853,408	0	199,902	199,902	99,709	0	0	0	0	0	0	0
10:29:11	-184,191	1853,685	9,941	9,814	8,706	3,646	3,686	20,9	953,202	23,076	1853,408	0	200,051	200,051	99,709	0	0	0	0	0	0	0
10:29:11	175,769	1855,442	10,136	10,009	8,706	3,664	3,685	20,9	953,202	23,076	1853,41	0	200,051	200,051	99,709	0	0	0	0	0	0	0
10:29:11	-79,467	1854,648	10,039	10,058	8,707	3,656	3,685	20,9	953,202	23,076	1853,411	0	200,051	200,051	99,709	0	0	0	0	0	0	0
10:29:11	-43,92	1854,209	9,99	10,009	8,707	3,651	3,684	20,9	953,202	23,076	1853,412	0	200,051	200,051	99,709	0	0	0	0	0	0	0
10:29:11	20,581	1854,414	9,941	9,863	8,71	3,653	3,683	20,9	953,202	23,076	1853,413	0	200,051	200,051	99,709	0	0	0	0	0	0	0
10:29:11	52,551	1854,94	9,99	9,961	8,711	3,659	3,683	20,9	953,202	23,076	1853,414	0	200,051	200,051	99,709	0	0	0	0	0	0	0
10:29:11	-117,077	1853,769	9,941	9,863	8,707	3,647	3,682	20,9	953,202	23,076	1853,415	0	200,051	200,051	99,709	0	0	0	0	0	0	0
10:29:11	108,471	1854,854	9,99	10,009	8,71	3,658	3,682	20,9	953,202	23,076	1853,416	0	200,051	200,051	99,709	0	0	0	0	0	0	0
10:29:11	-35,327	1854,501	9,941	9,961	8,711	3,654	3,681	20,9	953,202	23,076	1853,417	0	200,051	200,051	99,709	0	0	0	0	0	0	0
10:29:11	-37,646	1854,124	9,99	10,009	8,706	3,65	3,681	20,9	953,202	23,076	1853,418	0	200,051	200,051	99,709	0	0	0	0	0	0	0
10:29:11	0	1854,124	9,99	10,009	8,706	3,65	3,68	20,9	953,202	23,076	1853,419	0	200,051	200,051	99,709	0	0	0	0	0	0	0
10:29:11	29,028	1854,414	9,941	9,961	8,71	3,653	3,679	20,9	953,202	23,076	1853,42	0	200,051	200,051	99,709	0	0	0	0	0	0	0
10:29:11	87,89	1855,293	10,039	10,058	8,71	3,662	3,679	20,9	953,202	23,076	1853,421	0	200,051	200,051	99,709	0	0	0	0	0	0	0
10:29:11	0	1855,293	10,039	10,009	8,71	3,662	3,679	20,9	953,202	23,076	1853,423	0	200,051	200,051	99,709	0	0	0	0	0	0	0
10:29:11	-116,918	1854,124	9,99	9,961	8,706	3,65	3,678	20,9	953,202	23,076	1853,424	0	200,051	200,051	99,709	0	0	0	0	0	0	0
10:29:11	0	1854,124	9,99	9,863	8,706	3,65	3,678	20,9	953,202	23,076	1853,425	0	200,051	200,051	99,709	0	0	0	0	0	0	0
10:29:11	0	1854,124	9,99	9,961	8,706	3,65	3,677	20,9	953,202	23,076	1853,425	0	200,051	200,051	99,709	0	0	0	0	0	0	0
10:29:11	52,368	1854,648	10,039	10,058	8,707	3,656	3,677	20,9	953,202	23,076	1853,427	0	200,051	200,051	99,709	0	0	0	0	0	0	0
10:29:11	29,211	1854,94	9,99	10,009	8,711	3,659	3,676	20,9	953,202	23,076	1853,428	0	200,051	200,051	99,709	0	0	0	0	0	0	0
10:29:11	0	1854,94	9,99	9,961	8,711	3,659	3,676	20,9	953,202	23,076	1853,43	0	200,051	200,051	99,709	0	0	0	0	0	0	0
10:29:11	0	1854,94	9,99	9,863	8,711	3,659	3,676	20,9	953,202	23,076	1853,431	0	200,051	200,051	99,709	0	0	0	0	0	0	0
10:29:11	131,848	1856,258	10,136	10,058	8,711	3,672	3,676	20,9	953,202	23,076	1853,434	0	200,051	200,051	99,709	0	0	0	0	0	0	0
10:29:11	-87,902	1855,379	10,039	10,009	8,711	3,663	3,675	20,9	953,202	23,076	1853,436	0	200,051	200,051	99,709	0	0	0	0	0	0	0
10:29:11	-43,945	1854,94	9,99	10,009	8,711	3,659	3,675	20,9	953,202	23,076	1853,438	0	200,051	200,051	99,709	0	0	0	0	0	0	0
10:29:11	0	1854,94	9,99	10,009	8,711	3,659	3,675	20,9	953,202	23,076	1853,439	0	200,051	200,051	99,709	0	0	0	0	0	0	0
10:29:11	0	1854,94	9,99	10,009	8,711	3,659	3,674	20,9	953,202	23,076	1853,441	0	200,051	200,051	99,709	0	0	0	0	0	0	0
10:29:11	0	1854,94	9,99	10,058	8,711	3,659	3,674	20,9	953,202	23,076	1853,442	0	200,051	200,051	99,709	0	0	0	0	0	0	0
10:29:11	-43,933	1854,501	9,941	10,009	8,711	3,654	3,674	20,9	953,202	23,076	1853,443	0	200,051	200,051	99,709	0	0	0	0	0	0	0
10:29:11	35,327	1854,854	9,99	10,009	8,71	3,658	3,673	20,9	953,202	23,076	1853,445	0	200,051	200,051	99,709	0	0	0	0	0	0	0
10:29:11	8,605	1854,94	9,99	9,961	8,711	3,659	3,673	20,9	953,202	23,076	1853,446	0	200,051	200,051	99,709	0	0	0	0	0	0	0
10:29:11	0	1854,94	9,99	10,058	8,711	3,659	3,673	20,9	953,202	23,076	1853,448	0	200,051	200,051	99,709	0	0	0	0	0	0	0
10:29:11	43,945	1855,379	10,039	10,058	8,711	3,663	3,673	20,9	953,202	23,076	1853,45	0	200,051	200,051	99,709	0	0	0	0	0	0	0
10:29:11	0	1855,379	10,039	10,058	8,711	3,663	3,672	20,9	953,202	23,076	1853,452	0	200,051	200,051	99,709	0	0	0	0	0	0	0
10:29:11	0	1855,379	10,039	10,058	8,711	3,663	3,672	20,9	953,202	23,076	1853,454	0	200,051	200,051	99,709	0	0	0	0	0	0	0
10:29:11	-43,945	1854,94	9,99	10,009	8,711	3,659	3,672	20,9	953,202	23,076	1853,455	0	200,051	200,051	99,709	0	0	0	0	0	0	0
10:29:11	-43,933	1854,501	9,941	9,961	8,711	3,654	3,672	20,9	953,202	23,076	1853,456	0	200,051	200,051	99,709	0	0	0	0	0	0	0
10:29:11	-37,646	1854,124	9,99	10,009	8,706	3,65	3,671	20,9	953,202	23,076	1853,457	0	200,051	200,051	99,709	0	0	0	0	0	0	0
10:29:11	0	1854,124	9,99	10,058	8,706	3,65	3,671	20,9	953,202	23,076	1853,458	0	200,051	200,051	99,709	0	0	0	0	0	0	0
10:29:11	0	1854,124	9,99	10,009	8,706	3,65	3,67	20,9	953,202	23,076	1853,458	0	200,051	200,051	99,709	0	0	0	0	0	0	0
10:29:11	0	1854,124	9,99	10,058	8,706	3,65	3,67	20,9	953,202	23,076	1853,459	0	200,051	200,051	99,709	0	0	0	0	0	0	0
10:29:11	0	1854,124	9,99	10,009	8,706	3,65	3,67	20,9	953,202	23,076	1853,459	0	200,051	200,051	99,709	0	0	0	0	0	0	0
10:29:11	-43,933	1853,685	9,941	9,961	8,706	3,646	3,669	20,9	953,202	23,076	1853,46	0	200,051	200,051	99,709	0	0	0	0	0	0	0
10:29:11	43,933	1854,124	9,99	10,009	8,706	3,65	3,669	20,9	953,202	23,076	1853,46	0	200,051	200,051	99,709	0	0	0	0	0	0	0
10:29:11	0	1854,124	9,99	9,961	8,706	3,65	3,668	20,9	953,202	23,076	1853,461	0	200,051	200,051	99,709	0	0	0	0	0	0	0
10:29:11	0	1854,124	9,99	9,863	8,706	3,65	3,668	20,9	953,202	23,076	1853,462	0	200,051	200,051	99,709	0	0	0	0	0	0	0
10:29:11	0	1854,124	9,99	9,961	8,706	3,65	3,668	20,9	953,202	23,076	1853,462	0	200,051	200,051	99,709	0	0	0	0	0	0	0
10:29:11	43,945	1854,564	10,039	9,961	8,706	3,655	3,667	20,9	953,202	23,076	1853,463	0	200,051	200,051	99,709	0	0	0	0	0	0	0
10:29:11	0	1854,564	10,039	10,009	8,706	3,655	3,667	20,9	953,202	23,076	1853,465	0	200,051	200,051	99,709	0	0	0	0	0	0	0
10:29:11	0	1854,564	10,039	10,009	8,706	3,655	3,667	20,9	953,202	23,076	1853,466	0	200,051	200,051	99,709	0	0	0	0	0	0	0
10:29:11	0	1854,564	10,039	10,009	8,706	3,655	3,667	20,9	953,202	23,076	1853,467	0	200,051	200,051	99,709	0	0	0	0	0	0	0
10:29:11	0	1854,564	10,039	9,961	8,706	3,655	3,667	20,9	953,202	23,076	1853,468	0	200,051	200,051	99,709	0	0	0	0	0	0	0
10:29:11	0	1854,564	10,039	9,961	8,706	3,655	3,666	20,9	953,202	23,076	1853,469	0	200,051	200,051	99,709	0	0	0	0	0	0	0
10:29:11	87,89	1855,442	10,136	10,058	8,706	3,664	3,666	20,9	953,202	23,076	1853,471	0	200,051	200,051	99,709	0	0	0	0	0	0	0
10:29:11	-87,89	1854,564	10,039	10,009	8,706	3,655	3,666	20,9	953,202	23,076	1853,472	0	200,051	200,051	99,709	0	0	0	0	0	0	0
10:29:11	0	1854,564	10,039	10,009	8,706	3,655	3,666	20,9	953,202	23,076	1853,474	0	200,051	200,051	99,709	0	0	0	0	0	0	0
10:29:11	0	1854,564	10,039	10,009	8,706	3,655	3,666	20,9	953,202	23,076	1853,475	0	200,051	200,051	99,709	0	0	0	0	0	0	0
10:29:11	0	1854,564	10,039	10,009	8,706	3,655	3,665	20,9	953,202	23,076	1853,476	0	200,051	200,051	99,709	0	0	0	0	0	0	0
10:29:11	0	1854,564	10,039	10,009	8,706	3,655	3,665	20,9	953,202	23,076	1853,477	0	200,051	200,051	99,709	0	0	0	0	0	0	0
10:29:11	81,579	1855,379	10,039	10,009	8,711	3,663	3,665	20,9	953,202	23,076	1853,479	0	200,051	200,051	99,709	0	0	0	0	0	0	0
10:29:11	-73,156	1854,648	10,039	9,961	8,707	3,656	3,665	20,9	953,202	23,076	1853,48	0	200,051	200,051	99,709	0	0	0	0	0	0	0
10:29:11	64,55	1855,293	10,039	10,009	8,71	3,662	3,665	20,9	953,202	23,076	1853,482	0	200,051	200,051	99,709	0	0	0	0	0	0	0
10:29:11	87,89	1856,172	10,136	10,058	8,71	3,671	3,665	20,9	953,202	23,076	1853,485	0	200,051	200,051	99,709	0	0	0	0	0	0	0
10:29:11	-79,284	1855,379	10,039	9,961	8,711	3,663	3,665	20,9	953,202	23,076	1853,486	0	200,051	200,051	99,709	0	0	0	0	0	0	0
10:29:11	-81,579	1854,564	10,039	9,863	8,706	3,655	3,665	20,9	953,202	23,076	1853,488	0	200,051	200,051	99,709	0	0	0	0	0	0	0
10:29:11	-43,945	1854,124	9,99	9,863	8,706	3,65	3,665	20,9	953,202	23,076	1853,488	0	200,051	200,051	99,709	0	0	0	0	0	0	0
10:29:11	43,945	1854,564	10,039	10,058	8,706	3,655	3,664	20,9	953,202	23,076	1853,489	0	200,051	200,051	99,709	0	0	0	0	0	0	0
10:29:11	0	1854,564	10,039	10,009	8,706	3,655	3,664	20,9	953,202	23,076	1853,49	0	200,051	200,051	99,709	0	0	0	0	0	0	0
10:29:11	-43,945	1854,124	9,99	9,863	8,706	3,65	3,664	20,9	953,202	23,076	1853,491	0	200,051	200,051	99,709	0	0	0	0	0	0	0
10:29:11	0	1854,124	9,99	9,961	8,706	3,65	3,664	20,9	953,202	23,076	1853,492	0	200,051	200,051	99,709	0	0	0	0	0	0	0
10:29:11	0	1854,124	9,99	9,814	8,706	3,65	3,663	20,9	953,202	23,076	1853,492	0	200,051	200,051	99,709	0	0	0	0	0	0	0
10:29:11	43,945	1854,564	10,039	9,863	8,706	3,655	3,663	20,9	953,202	23,076	1853,493	0	200,051	200,051	99,709	0	0	0	0	0	0	0
10:29:11	0	1854,564	10,039	9,961	8,706	3,655	3,663	20,9	953,202	23,076	1853,495	0	200,051	200,051	99,709	0	0	0	0	0	0	0
10:29:11	0	1854,564	10,039	10,009	8,706	3,655	3,663	20,9	953,202	23,076	1853,496	0	200,051	200,051	99,709	0	0	0	0	0	0	0
10:29:11	-87,878	1853,685	9,941	9,814	8,706	3,646	3,662	20,9	953,202	23,076	1853,496	0	200,051	200,051	99,709	0	0	0	0	0	0	0
10:29:11	-87,866	1852,806	9,843	9,814	8,706	3,637	3,662	20,9	953,202	23,076	1852,806	0	200,051	200,051	99,709	0	0	0	0	0	0	0
10:29:11	0	1852,806	9,843	9,814	8,706	3,637	3,661	20,9	953,202	23,076	1852,806	0	200,051	200,051	99,709	0	0	0	0	0	0	0
10:29:11	131,799	1854,124	9,99	10,009	8,706	3,65	3,661	20,9	953,202	23,076	1852,807	0	200,051	200,051	99,709	0	0	0	0	0	0	0
10:29:11	-43,933	1853,685	9,941	9,961	8,706	3,646	3,661	20,9	953,202	23,076	1852,808	0	200,051	200,051	99,709	0	0	0	0	0	0	0
10:29:11	43,933	1854,124	9,99	10,009	8,706	3,65	3,661	20,9	953,202	23,076	1852,809	0	200,051	200,051	99,709	0	0	0	0	0	0	0
10:29:11	0	1854,124	9,99	10,009	8,706	3,65	3,661	20,9	953,202	23,076	1852,811	0	200,051	200,051	99,709	0	0	0	0	0	0	0
10:29:11	-43,933	1853,685	9,941	9,863	8,706	3,646	3,66	20,9	953,202	23,076	1852,812	0	200,051	200,051	99,709	0	0	0	0	0	0	0
10:29:11	43,933	1854,124	9,99	10,009	8,706	3,65	3,66	20,9	953,202	23,076	1852,813	0	200,051	200,051	99,709	0	0	0	0	0	0	0
10:29:11	0	1854,124	9,99	10,058	8,706	3,65	3,66	20,9	953,202	23,076	1852,814	0	200,051	200,051	99,709	0	0	0	0	0	0	0
10:29:11	43,945	1854,564	10,039	10,058	8,706	3,655	3,66	20,9	953,202	23,076	1852,816	0	200,051	200,051	99,709	0	0	0	0	0	0	0
10:29:11	0	1854,564	10,039	9,863	8,706	3,655	3,66	20,9	953,202	23,076	1852,818	0	200,051	200,051	99,709	0	0	0	0	0	0	0
10:29:11	-43,945	1854,124	9,99	9,814	8,706	3,65	3,659	20,9	953,202	23,076	1852,819	0	200,051	200,051	99,709	0	0	0	0	0	0	0
10:29:11	43,945	1854,564	10,039	10,009	8,706	3,655	3,659	20,9	953,202	23,076	1852,821	0	200,051	200,051	99,709	0	0	0	0	0	0	0
10:29:11	-43,945	1854,124	9,99	9,863	8,706	3,65	3,659	20,9	953,202	23,076	1852,822	0	200,051	200,051	99,709	0	0	0	0	0	0	0
10:29:11	43,945	1854,564	10,039	10,058	8,706	3,655	3,659	20,9	953,202	23,076	1852,824	0	200,051	200,051	99,709	0	0	0	0	0	0	0
10:29:12	-43,945	1854,124	9,99	9,863	8,706	3,65	3,659	20,9	953,202	23,076	1852,825	0	200,051	200,051	99,709	0	0	0	0	0	0	0
10:29:12	0	1854,124	9,99	10,009	8,706	3,65	3,659	20,9	951,773	23,076	1852,827	0	200,051	200,051	99,709	0	0	0	0	0	0	0
10:29:12	46,838	1854,592	10,039	10,009	8,706	3,655	3,659	20,9	951,773	23,076	1852,828	0	200,051	200,051	99,709	0	0	0	0	0	0	0
10:29:12	87,915	1855,472	10,136	10,156	8,706	3,664	3,659	20,9	951,773	23,076	1852,831	0	200,051	200,051	99,709	0	0	0	0	0	0	0
10:29:12	175,878	1857,23	10,332	10,4	8,706	3,682	3,659	20,9	951,773	23,076	1852,836	0	200,051	200,051	99,709	0	0	0	0	0	0	0
10:29:12	345,568	1860,686	10,625	10,742	8,711	3,718	3,66	20,9	951,773	23,076	1852,843	0	200,051	200,051	99,709	0	0	0	0	0	0	0
10:29:12	337,121	1864,057	10,918	11,181	8,715	3,753	3,662	20,9	951,773	23,076	1852,855	0	200,051	200,051	99,709	0	0	0	0	0	0	0
10:29:12	444,592	1868,503	11,308	11,572	8,72	3,799	3,665	20,9	951,773	23,076	1852,87	0	200,051	200,051	99,709	0	0	0	0	0	0	0
10:29:12	658,032	1875,084	11,845	12,158	8,73	3,866	3,669	20,9	951,773	23,076	1852,892	0	200,051	200,051	99,709	0	0	0	0	0	0	0
10:29:12	649,841	1881,582	12,187	12,695	8,749	3,933	3,674	20,9	951,773	23,076	1852,921	0	200,051	200,051	99,709	0	0	0	0	0	0	0
10:29:12	680,273	1888,385	12,48	13,037	8,773	4,003	3,681	20,9	951,773	23,076	1852,957	0	200,051	200,051	99,709	0	0	0	0	0	0	0
10:29:12	811,999	1896,505	12,822	13,525	8,801	4,087	3,688	20,9	951,773	23,076	1853	0	199,6	199,6	99,707	0	0	0	0	0	0	0
10:29:12	718,457	1903,689	12,968	13,72	8,835	4,161	3,698	20,9	951,773	23,076	1853,051	0	199,6	199,6	99,707	0	0	0	0	0	0	0
10:29:12	768,127	1911,371	13,164	13,965	8,868	4,24	3,708	20,9	951,773	23,076	1853,109	0	199,6	199,6	99,707	0	0	0	0	0	0	0
10:29:12	543,09	1916,801	13,017	14,258	8,906	4,296	3,72	20,9	951,773	23,076	1853,173	0	199,6	199,6	99,707	0	0	0	0	0	0	0
10:29:12	900,329	1925,805	13,261	14,453	8,945	4,389	3,733	20,9	951,773	23,076	1853,245	0	199,6	199,6	99,707	0	0	0	0	0	0	0
10:29:12	989,465	1935,699	13,603	14,648	8,983	4,491	3,748	20,9	951,773	23,076	1853,328	0	199,6	199,6	99,707	0	0	0	0	0	0	0
10:29:12	1068,908	1946,388	13,945	15,283	9,026	4,601	3,765	20,9	951,773	23,076	1853,421	0	199,6	199,6	99,707	0	0	0	0	0	0	0
10:29:12	1174,45	1958,133	14,482	15,722	9,065	4,723	3,783	20,9	951,773	23,076	1853,526	0	199,6	199,6	99,707	0	0	0	0	0	0	0
10:29:12	1072,57	1968,859	14,922	16,308	9,103	4,833	3,804	20,9	951,773	23,076	1853,641	0	199,6	199,6	99,707	0	0	0	0	0	0	0
10:29:12	1139,001	1980,249	15,361	16,845	9,145	4,951	3,826	20,9	951,773	23,076	1853,768	0	199,6	199,6	99,707	0	0	0	0	0	0	0
10:29:12	862,28	1988,872	15,556	17,09	9,183	5,039	3,85	20,9	951,773	23,076	1853,903	0	199,6	199,6	99,707	0	0	0	0	0	0	0
10:29:12	1310,424	2001,976	16,191	17,724	9,224	5,175	3,876	20,9	951,773	23,076	1854,051	0	199,6	199,6	99,707	0	0	0	0	0	0	0
10:29:12	1197,509	2013,951	16,679	17,92	9,267	5,298	3,904	20,9	951,773	23,076	1854,211	0	199,6	199,6	99,707	0	0	0	0	0	0	0
10:29:12	851,452	2022,465	16,826	18,164	9,307	5,386	3,933	20,9	951,773	23,076	1854,379	0	199,6	199,6	99,707	0	0	0	0	0	0	0
10:29:12	1214,904	2034,614	17,412	18,701	9,345	5,511	3,964	20,9	951,773	23,076	1854,559	0	199,6	199,6	99,707	0	0	0	0	0	0	0
10:29:12	1104,174	2045,656	17,9	18,994	9,382	5,625	3,997	20,9	951,773	23,076	1854,75	0	199,6	199,6	99,707	0	0	0	0	0	0	0
10:29:12	964,66	2055,303	18,193	19,531	9,421	5,724	4,031	20,9	951,773	23,076	1854,951	0	199,6	199,6	99,707	0	0	0	0	0	0	0
10:29:12	1214,917	2067,452	18,779	20,019	9,459	5,85	4,066	20,9	951,773	23,076	1855,163	0	199,6	199,6	99,707	0	0	0	0	0	0	0
10:29:12	975,537	2077,207	19,121	20,263	9,496	5,95	4,103	20,9	951,773	23,076	1855,385	0	199,6	199,6	99,707	0	0	0	0	0	0	0
10:29:12	847,583	2085,683	19,316	20,361	9,534	6,037	4,141	20,9	951,773	23,076	1855,616	0	199,6	199,6	99,707	0	0	0	0	0	0	0
10:29:12	764,917	2093,332	19,365	20,459	9,574	6,116	4,18	20,9	951,773	23,076	1855,853	0	199,6	199,6	99,707	0	0	0	0	0	0	0
10:29:12	939,135	2102,724	19,658	20,556	9,612	6,213	4,22	20,9	951,773	23,076	1856,1	0	199,6	199,6	99,707	0	0	0	0	0	0	0
10:29:12	978,637	2112,51	20	20,752	9,649	6,314	4,261	20,9	951,773	23,076	1856,357	0	199,6	199,6	99,707	0	0	0	0	0	0	0
10:29:12	760,156	2120,112	20,097	21,094	9,687	6,392	4,303	20,9	951,773	23,076	1856,621	0	199,6	199,6	99,707	0	0	0	0	0	0	0
10:29:12	738,549	2127,497	20,244	21,045	9,721	6,469	4,345	20,9	951,773	23,076	1856,891	0	199,6	199,6	99,707	0	0	0	0	0	0	0
10:29:12	770,385	2135,201	20,439	21,435	9,754	6,548	4,388	20,9	951,773	23,076	1857,17	0	199,6	199,6	99,707	0	0	0	0	0	0	0
10:29:12	861,987	2143,821	20,732	21,484	9,787	6,637	4,432	20,9	951,773	23,076	1857,457	0	199,6	199,6	99,707	0	0	0	0	0	0	0
10:29:12	692,968	2150,751	20,928	21,68	9,815	6,708	4,477	20,9	951,773	23,076	1857,75	0	199,6	199,6	99,707	0	0	0	0	0	0	0
10:29:12	917,382	2159,924	21,269	21,972	9,849	6,803	4,523	20,9	951,773	23,076	1858,052	0	199,6	199,6	99,707	0	0	0	0	0	0	0
10:29:12	650,976	2166,434	21,416	22,021	9,878	6,87	4,569	20,9	951,773	23,076	1858,36	0	199,6	199,6	99,707	0	0	0	0	0	0	0
10:29:12	697,045	2173,405	21,611	22,119	9,907	6,942	4,615	20,9	951,773	23,076	1858,675	0	199,6	199,6	99,707	0	0	0	0	0	0	0
10:29:12	703,344	2180,438	21,904	22,461	9,931	7,014	4,662	20,9	951,773	23,076	1858,997	0	199,6	199,6	99,707	0	0	0	0	0	0	0
10:29:12	703,515	2187,473	22,197	22,803	9,955	7,087	4,71	20,9	951,773	23,076	1859,326	0	199,6	199,6	99,707	0	0	0	0	0	0	0
10:29:12	691,528	2194,389	22,392	22,998	9,983	7,158	4,758	20,9	951,773	23,076	1859,661	0	199,6	199,6	99,707	0	0	0	0	0	0	0
10:29:12	514,843	2199,537	22,49	22,998	10,007	7,211	4,806	20,9	951,773	23,076	1860,001	0	199,6	199,6	99,707	0	0	0	0	0	0	0
10:29:12	662,67	2206,164	22,832	23,291	10,026	7,28	4,854	20,9	951,773	23,076	1860,347	0	199,6	199,6	99,707	0	0	0	0	0	0	0
10:29:12	559,057	2211,754	22,978	23,291	10,05	7,337	4,903	20,9	951,773	23,076	1860,698	0	199,6	199,6	99,707	0	0	0	0	0	0	0
10:29:12	622,387	2217,978	23,271	23,682	10,069	7,401	4,952	20,9	951,773	23,076	1861,056	0	199,6	199,6	99,707	0	0	0	0	0	0	0
10:29:12	528,442	2223,263	23,467	23,73	10,089	7,456	5,001	20,9	951,773	23,076	1861,418	0	199,6	199,6	99,707	0	0	0	0	0	0	0
10:29:12	503,662	2228,299	23,564	23,877	10,112	7,508	5,05	20,9	951,773	23,076	1861,785	0	199,6	199,6	99,707	0	0	0	0	0	0	0
10:29:12	410,302	2232,402	23,564	23,828	10,135	7,55	5,099	20,9	951,773	23,076	1862,155	0	199,6	199,6	99,707	0	0	0	0	0	0	0
10:29:12	338,623	2235,788	23,564	23,877	10,154	7,585	5,148	20,9	951,773	23,076	1862,529	0	199,6	199,6	99,707	0	0	0	0	0	0	0
10:29:12	528,735	2241,076	23,76	24,072	10,173	7,639	5,197	20,9	951,773	23,076	1862,908	0	199,6	199,6	99,707	0	0	0	0	0	0	0
10:29:12	314,599	2244,222	23,76	24,023	10,191	7,672	5,245	20,9	951,773	23,076	1863,289	0	199,6	199,6	99,707	0	0	0	0	0	0	0
10:29:12	433,398	2248,556	23,955	24,267	10,204	7,717	5,294	20,9	951,773	23,076	1863,674	0	199,6	199,6	99,707	0	0	0	0	0	0	0
10:29:12	372,949	2252,285	24,101	24,267	10,218	7,755	5,342	20,9	951,773	23,076	1864,063	0	199,6	199,6	99,707	0	0	0	0	0	0	0
10:29:12	463,232	2256,918	24,394	24,463	10,228	7,803	5,39	20,9	951,773	23,076	1864,455	0	199,6	199,6	99,707	0	0	0	0	0	0	0
10:29:12	342,285	2260,34	24,59	24,707	10,237	7,838	5,438	20,9	951,773	23,076	1864,851	0	199,6	199,6	99,707	0	0	0	0	0	0	0
10:29:12	378,735	2264,128	24,736	24,951	10,25	7,877	5,486	20,9	951,773	23,076	1865,251	0	199,6	199,6	99,707	0	0	0	0	0	0	0
10:29:12	262,036	2266,748	24,687	24,707	10,267	7,904	5,534	20,9	951,773	23,076	1865,652	0	199,6	199,6	99,707	0	0	0	0	0	0	0
10:29:12	181,909	2268,567	24,687	24,805	10,278	7,923	5,58	20,9	951,773	23,076	1866,055	0	199,6	199,6	99,707	0	0	0	0	0	0	0
10:29:12	263,159	2271,199	24,736	24,805	10,29	7,95	5,627	20,9	951,773	23,076	1866,46	0	199,6	199,6	99,707	0	0	0	0	0	0	0
10:29:12	-18,994	2271,009	24,541	24,609	10,299	7,948	5,672	20,9	951,773	23,076	1866,865	0	199,6	199,6	99,707	0	0	0	0	0	0	0
10:29:12	330,346	2274,312	24,785	24,805	10,305	7,982	5,718	20,9	951,773	23,076	1867,272	0	199,6	199,6	99,707	0	0	0	0	0	0	0
10:29:12	205,761	2276,37	24,932	25,049	10,308	8,003	5,762	20,9	951,773	23,076	1867,681	0	199,6	199,6	99,707	0	0	0	0	0	0	0
10:29:12	248,754	2278,858	25,176	25,244	10,309	8,029	5,807	20,9	951,773	23,076	1868,093	0	199,6	199,6	99,707	0	0	0	0	0	0	0
10:29:12	111,865	2279,976	25,224	25,195	10,313	8,04	5,851	20,9	951,773	23,076	1868,505	0	199,6	199,6	99,707	0	0	0	0	0	0	0
10:29:12	63,793	2280,614	25,273	25,342	10,314	8,047	5,894	20,9	951,773	23,076	1868,917	0	199,6	199,6	99,707	0	0	0	0	0	0	0
10:29:12	64,306	2281,257	25,273	25,244	10,317	8,054	5,936	20,9	951,773	23,076	1869,329	0	199,6	199,6	99,707	0	0	0	0	0	0	0
10:29:12	-104,125	2280,216	25,078	25,049	10,322	8,043	5,977	20,9	951,773	23,076	1869,74	0	199,6	199,6	99,707	0	0	0	0	0	0	0
10:29:12	35,302	2280,569	25,029	24,853	10,327	8,047	6,018	20,9	951,773	23,076	1870,151	0	199,6	199,6	99,707	0	0	0	0	0	0	0
10:29:12	-28,662	2280,282	24,932	25	10,33	8,044	6,058	20,9	951,773	23,076	1870,561	0	199,6	199,6	99,707	0	0	0	0	0	0	0
10:29:12	17,504	2280,457	24,932	25	10,331	8,045	6,097	20,9	951,773	23,076	1870,971	0	199,6	199,6	99,707	0	0	0	0	0	0	0
10:29:12	92,944	2281,387	25,029	24,951	10,331	8,055	6,135	20,9	951,773	23,076	1871,381	0	199,6	199,6	99,707	0	0	0	0	0	0	0
10:29:12	-139,453	2279,992	24,883	24,853	10,331	8,041	6,172	20,9	951,773	23,076	1871,79	0	199,6	199,6	99,707	0	0	0	0	0	0	0
10:29:12	29,003	2280,282	24,932	24,951	10,33	8,044	6,209	20,9	951,773	23,076	1872,199	0	199,6	199,6	99,707	0	0	0	0	0	0	0
10:29:12	-46,484	2279,817	24,883	24,658	10,33	8,039	6,245	20,9	951,773	23,076	1872,606	0	199,6	199,6	99,707	0	0	0	0	0	0	0
10:29:12	-64,257	2279,175	24,883	24,951	10,327	8,032	6,28	20,9	951,773	23,076	1873,013	0	199,6	199,6	99,707	0	0	0	0	0	0	0
10:29:12	121,875	2280,394	25,029	25	10,326	8,045	6,315	20,9	951,773	23,076	1873,42	0	199,6	199,6	99,707	0	0	0	0	0	0	0
10:29:12	0	2280,394	25,029	24,951	10,326	8,045	6,349	20,9	951,773	23,076	1873,827	0	199,6	199,6	99,707	0	0	0	0	0	0	0
10:29:12	-232,324	2278,07	24,785	24,805	10,326	8,021	6,381	20,9	951,773	23,076	1874,231	0	199,6	199,6	99,707	0	0	0	0	0	0	0
10:29:12	0	2278,07	24,785	24,805	10,326	8,021	6,414	20,9	951,773	23,076	1874,635	0	199,6	199,6	99,707	0	0	0	0	0	0	0
10:29:12	-157,202	2276,498	24,687	24,609	10,322	8,005	6,445	20,9	951,773	23,076	1875,037	0	199,6	199,6	99,707	0	0	0	0	0	0	0
10:29:12	29,15	2276,79	24,736	24,805	10,321	8,008	6,475	20,9	951,773	23,076	1875,439	0	199,6	199,6	99,707	0	0	0	0	0	0	0
10:29:12	-17,968	2276,61	24,785	24,853	10,317	8,006	6,505	20,9	951,773	23,076	1875,84	0	199,6	199,6	99,707	0	0	0	0	0	0	0
10:29:12	-46,435	2276,146	24,736	24,707	10,317	8,001	6,535	20,9	951,773	23,076	1876,24	0	199,6	199,6	99,707	0	0	0	0	0	0	0
10:29:12	-139,379	2274,752	24,59	24,658	10,317	7,987	6,563	20,9	951,773	23,076	1876,639	0	199,6	199,6	99,707	0	0	0	0	0	0	0
10:29:12	-17,309	2274,579	24,59	24,512	10,317	7,985	6,591	20,9	951,773	23,076	1877,037	0	199,6	199,6	99,707	0	0	0	0	0	0	0
10:29:12	-139,282	2273,186	24,443	24,463	10,317	7,97	6,618	20,9	951,773	23,076	1877,433	0	199,6	199,6	99,707	0	0	0	0	0	0	0
10:29:12	92,846	2274,115	24,541	24,658	10,317	7,98	6,645	20,9	951,773	23,076	1877,829	0	199,6	199,6	99,707	0	0	0	0	0	0	0
10:29:12	-92,846	2273,186	24,443	24,512	10,317	7,97	6,671	20,9	951,773	23,076	1878,225	0	199,6	199,6	99,707	0	0	0	0	0	0	0
10:29:12	-46,972	2272,716	24,443	24,463	10,314	7,966	6,696	20,9	951,773	23,076	1878,619	0	199,6	199,6	99,707	0	0	0	0	0	0	0
10:29:12	-63,696	2272,079	24,394	24,463	10,313	7,959	6,721	20,9	951,773	23,076	1879,013	0	199,6	199,6	99,707	0	0	0	0	0	0	0
10:29:12	28,906	2272,369	24,443	24,463	10,312	7,962	6,745	20,9	951,773	23,076	1879,406	0	199,6	199,6	99,707	0	0	0	0	0	0	0
10:29:12	92,846	2273,297	24,541	24,512	10,312	7,972	6,769	20,9	951,773	23,076	1879,8	0	199,6	199,6	99,707	0	0	0	0	0	0	0
10:29:12	75,048	2274,047	24,687	24,707	10,308	7,979	6,793	20,9	951,773	23,076	1880,194	0	199,6	199,6	99,707	0	0	0	0	0	0	0
10:29:12	0	2274,047	24,687	24,609	10,308	7,979	6,816	20,9	951,773	23,076	1880,588	0	199,6	199,6	99,707	0	0	0	0	0	0	0
10:29:12	-92,846	2273,119	24,59	24,512	10,308	7,97	6,839	20,9	951,773	23,076	1880,98	0	199,6	199,6	99,707	0	0	0	0	0	0	0
10:29:12	0	2273,119	24,59	24,512	10,308	7,97	6,861	20,9	951,773	23,076	1881,373	0	199,6	199,6	99,707	0	0	0	0	0	0	0
10:29:12	92,846	2274,047	24,687	24,658	10,308	7,979	6,883	20,9	951,773	23,076	1881,765	0	199,6	199,6	99,707	0	0	0	0	0	0	0
10:29:12	0	2274,047	24,687	24,805	10,308	7,979	6,905	21,2	953,202	23,076	1882,157	0	199,6	199,6	99,707	0	0	0	0	0	0	0
10:29:13	-165,332	2272,394	24,541	24,512	10,307	7,962	6,925	21,2	953,202	23,076	1882,548	0	199,6	199,6	99,707	0	0	0	0	0	0	0
10:29:13	17,48	2272,569	24,541	24,512	10,308	7,964	6,946	21,2	953,202	23,076	1882,938	0	199,6	199,6	99,707	0	0	0	0	0	0	0
10:29:13	-150,292	2271,066	24,297	24,267	10,313	7,949	6,965	21,2	953,202	23,076	1883,326	0	199,6	199,6	99,707	0	0	0	0	0	0	0
10:29:13	-92,773	2270,138	24,199	24,023	10,313	7,939	6,984	21,2	953,202	23,076	1883,713	0	199,6	199,6	99,707	0	0	0	0	0	0	0
10:29:13	185,571	2271,994	24,394	24,463	10,313	7,958	7,004	21,2	953,202	23,076	1884,101	0	199,6	199,6	99,707	0	0	0	0	0	0	0
10:29:13	121,728	2273,211	24,541	24,658	10,312	7,971	7,022	21,2	953,202	23,076	1884,49	0	199,6	199,6	99,707	0	0	0	0	0	0	0
10:29:13	-1,391	2273,197	24,59	24,658	10,309	7,971	7,041	21,2	953,202	23,076	1884,879	0	199,6	199,6	99,707	0	0	0	0	0	0	0
10:29:13	76,416	2273,962	24,687	24,658	10,308	7,978	7,059	21,2	953,202	23,076	1885,268	0	199,6	199,6	99,707	0	0	0	0	0	0	0
10:29:13	0	2273,962	24,687	24,658	10,308	7,978	7,077	21,2	953,202	23,076	1885,657	0	199,6	199,6	99,707	0	0	0	0	0	0	0
10:29:13	46,411	2274,426	24,736	24,707	10,308	7,983	7,095	21,2	953,202	23,076	1886,045	0	202,474	202,474	99,719	0	0	0	0	0	0	0
10:29:13	17,822	2274,604	24,687	24,707	10,312	7,985	7,113	21,2	953,202	23,076	1886,434	0	202,474	202,474	99,719	0	0	0	0	0	0	0
10:29:13	-121,752	2273,386	24,541	24,463	10,313	7,973	7,13	21,2	953,202	23,076	1886,821	0	202,474	202,474	99,719	0	0	0	0	0	0	0
10:29:13	46,411	2273,85	24,59	24,658	10,313	7,977	7,146	21,2	953,202	23,076	1887,208	0	202,474	202,474	99,719	0	0	0	0	0	0	0
10:29:13	92,846	2274,779	24,687	24,658	10,313	7,987	7,163	21,2	953,202	23,076	1887,595	0	202,474	202,474	99,719	0	0	0	0	0	0	0
10:29:13	-92,846	2273,85	24,59	24,609	10,313	7,977	7,179	21,2	953,202	23,076	1887,982	0	202,474	202,474	99,719	0	0	0	0	0	0	0
10:29:13	-17,504	2273,675	24,59	24,609	10,312	7,976	7,194	21,2	953,202	23,076	1888,367	0	202,474	202,474	99,719	0	0	0	0	0	0	0
10:29:13	185,717	2275,533	24,785	24,853	10,312	7,995	7,21	21,2	953,202	23,076	1888,755	0	202,474	202,474	99,719	0	0	0	0	0	0	0
10:29:13	-46,435	2275,068	24,736	24,853	10,312	7,99	7,225	21,2	953,202	23,076	1889,141	0	202,474	202,474	99,719	0	0	0	0	0	0	0
10:29:13	0	2275,068	24,736	24,658	10,312	7,99	7,24	21,2	953,202	23,076	1889,527	0	202,474	202,474	99,719	0	0	0	0	0	0	0
10:29:13	46,435	2275,533	24,785	24,707	10,312	7,995	7,255	21,2	953,202	23,076	1889,913	0	202,474	202,474	99,719	0	0	0	0	0	0	0
10:29:13	-168,212	2273,85	24,59	24,658	10,313	7,977	7,269	21,2	953,202	23,076	1890,297	0	202,474	202,474	99,719	0	0	0	0	0	0	0
10:29:13	-46,411	2273,386	24,541	24,609	10,313	7,973	7,283	21,2	953,202	23,076	1890,68	0	202,474	202,474	99,719	0	0	0	0	0	0	0
10:29:13	156,542	2274,952	24,687	24,658	10,314	7,989	7,297	21,2	953,202	23,076	1891,064	0	202,474	202,474	99,719	0	0	0	0	0	0	0
10:29:13	-295,776	2271,994	24,394	24,365	10,313	7,958	7,31	21,2	953,202	23,076	1891,445	0	202,474	202,474	99,719	0	0	0	0	0	0	0
10:29:13	139,233	2273,386	24,541	24,609	10,313	7,973	7,323	21,2	953,202	23,076	1891,827	0	202,474	202,474	99,719	0	0	0	0	0	0	0
10:29:13	0	2273,386	24,541	24,512	10,313	7,973	7,336	21,2	953,202	23,076	1892,209	0	202,474	202,474	99,719	0	0	0	0	0	0	0
10:29:13	0	2273,386	24,541	24,609	10,313	7,973	7,348	21,2	953,202	23,076	1892,59	0	202,474	202,474	99,719	0	0	0	0	0	0	0
10:29:13	0	2273,386	24,541	24,658	10,313	7,973	7,36	21,2	953,202	23,076	1892,971	0	202,474	202,474	99,719	0	0	0	0	0	0	0
10:29:13	-17,504	2273,211	24,541	24,512	10,312	7,971	7,372	21,2	953,202	23,076	1893,351	0	202,474	202,474	99,719	0	0	0	0	0	0	0
10:29:13	-92,822	2272,283	24,443	24,463	10,312	7,961	7,384	21,2	953,202	23,076	1893,73	0	202,474	202,474	99,719	0	0	0	0	0	0	0
10:29:13	91,43	2273,197	24,59	24,658	10,309	7,971	7,395	21,2	953,202	23,076	1894,109	0	202,474	202,474	99,719	0	0	0	0	0	0	0
10:29:13	0	2273,197	24,59	24,658	10,309	7,971	7,407	21,2	953,202	23,076	1894,488	0	202,474	202,474	99,719	0	0	0	0	0	0	0
10:29:13	-185,644	2271,341	24,394	24,365	10,309	7,951	7,417	21,2	953,202	23,076	1894,865	0	202,474	202,474	99,719	0	0	0	0	0	0	0
10:29:13	139,208	2272,733	24,541	24,707	10,309	7,966	7,428	21,2	953,202	23,076	1895,243	0	202,474	202,474	99,719	0	0	0	0	0	0	0
10:29:13	-92,797	2271,805	24,443	24,512	10,309	7,956	7,438	21,2	953,202	23,076	1895,62	0	202,474	202,474	99,719	0	0	0	0	0	0	0
10:29:13	92,797	2272,733	24,541	24,512	10,309	7,966	7,449	21,2	953,202	23,076	1895,997	0	202,474	202,474	99,719	0	0	0	0	0	0	0
10:29:13	0	2272,733	24,541	24,609	10,309	7,966	7,459	21,2	953,202	23,076	1896,373	0	202,474	202,474	99,719	0	0	0	0	0	0	0
10:29:13	0	2272,733	24,541	24,512	10,309	7,966	7,469	21,2	953,202	23,076	1896,75	0	202,474	202,474	99,719	0	0	0	0	0	0	0
10:29:13	-92,797	2271,805	24,443	24,512	10,309	7,956	7,478	21,2	953,202	23,076	1897,125	0	202,474	202,474	99,719	0	0	0	0	0	0	0
10:29:13	140,625	2273,211	24,541	24,512	10,312	7,971	7,488	21,2	953,202	23,076	1897,501	0	202,474	202,474	99,719	0	0	0	0	0	0	0
10:29:13	-140,625	2271,805	24,443	24,365	10,309	7,956	7,497	21,2	953,202	23,076	1897,875	0	202,474	202,474	99,719	0	0	0	0	0	0	0
10:29:13	0	2271,805	24,443	24,365	10,309	7,956	7,506	21,2	953,202	23,076	1898,249	0	202,474	202,474	99,719	0	0	0	0	0	0	0
10:29:13	92,797	2272,733	24,541	24,609	10,309	7,966	7,515	21,2	953,202	23,076	1898,624	0	202,474	202,474	99,719	0	0	0	0	0	0	0
10:29:13	47,827	2273,211	24,541	24,463	10,312	7,971	7,524	21,2	953,202	23,076	1898,998	0	202,474	202,474	99,719	0	0	0	0	0	0	0
10:29:13	-47,827	2272,733	24,541	24,658	10,309	7,966	7,533	21,2	953,202	23,076	1899,372	0	202,474	202,474	99,719	0	0	0	0	0	0	0
10:29:13	47,827	2273,211	24,541	24,609	10,312	7,971	7,541	21,2	953,202	23,076	1899,746	0	202,474	202,474	99,719	0	0	0	0	0	0	0
10:29:13	91,43	2274,126	24,687	24,805	10,309	7,98	7,55	21,2	953,202	23,076	1900,12	0	202,474	202,474	99,719	0	0	0	0	0	0	0
10:29:13	-155,664	2272,569	24,541	24,609	10,308	7,964	7,558	21,2	953,202	23,076	1900,493	0	202,474	202,474	99,719	0	0	0	0	0	0	0
10:29:13	62,841	2273,197	24,59	24,512	10,309	7,971	7,566	21,2	953,202	23,076	1900,865	0	202,474	202,474	99,719	0	0	0	0	0	0	0
10:29:13	0	2273,197	24,59	24,512	10,309	7,971	7,574	21,2	953,202	23,076	1901,238	0	202,474	202,474	99,719	0	0	0	0	0	0	0
10:29:13	0	2273,197	24,59	24,512	10,309	7,971	7,582	21,2	953,202	23,076	1901,61	0	202,474	202,474	99,719	0	0	0	0	0	0	0
10:29:13	47,802	2273,675	24,59	24,707	10,312	7,976	7,59	21,2	953,202	23,076	1901,982	0	202,474	202,474	99,719	0	0	0	0	0	0	0
10:29:13	139,282	2275,068	24,736	24,951	10,312	7,99	7,597	21,2	953,202	23,076	1902,355	0	202,474	202,474	99,719	0	0	0	0	0	0	0
10:29:13	0	2275,068	24,736	24,805	10,312	7,99	7,605	21,2	953,202	23,076	1902,728	0	202,474	202,474	99,719	0	0	0	0	0	0	0
10:29:13	-46,435	2274,604	24,687	24,707	10,312	7,985	7,613	21,2	953,202	23,076	1903,1	0	202,474	202,474	99,719	0	0	0	0	0	0	0
10:29:13	0	2274,604	24,687	24,707	10,312	7,985	7,62	21,2	953,202	23,076	1903,471	0	202,474	202,474	99,719	0	0	0	0	0	0	0
10:29:13	-92,846	2273,675	24,59	24,658	10,312	7,976	7,627	21,2	953,202	23,076	1903,841	0	202,474	202,474	99,719	0	0	0	0	0	0	0
10:29:13	0	2273,675	24,59	24,609	10,312	7,976	7,634	21,2	953,202	23,076	1904,211	0	202,474	202,474	99,719	0	0	0	0	0	0	0
10:29:13	92,846	2274,604	24,687	24,658	10,312	7,985	7,641	21,2	953,202	23,076	1904,582	0	202,474	202,474	99,719	0	0	0	0	0	0	0
10:29:13	-278,491	2271,819	24,394	24,316	10,312	7,956	7,647	21,2	953,202	23,076	1904,949	0	202,474	202,474	99,719	0	0	0	0	0	0	0
10:29:13	139,233	2273,211	24,541	24,512	10,312	7,971	7,653	21,2	953,202	23,076	1905,317	0	202,474	202,474	99,719	0	0	0	0	0	0	0
10:29:13	0	2273,211	24,541	24,512	10,312	7,971	7,659	21,2	953,202	23,076	1905,685	0	202,474	202,474	99,719	0	0	0	0	0	0	0
10:29:13	-92,822	2272,283	24,443	24,463	10,312	7,961	7,665	21,2	953,202	23,076	1906,052	0	202,474	202,474	99,719	0	0	0	0	0	0	0
10:29:13	139,233	2273,675	24,59	24,658	10,312	7,976	7,671	21,2	953,202	23,076	1906,42	0	202,474	202,474	99,719	0	0	0	0	0	0	0
10:29:13	92,846	2274,604	24,687	24,609	10,312	7,985	7,678	21,2	953,202	23,076	1906,788	0	202,474	202,474	99,719	0	0	0	0	0	0	0
10:29:13	46,435	2275,068	24,736	24,805	10,312	7,99	7,684	21,2	953,202	23,076	1907,156	0	202,474	202,474	99,719	0	0	0	0	0	0	0
10:29:13	46,435	2275,533	24,785	24,853	10,312	7,995	7,69	21,2	953,202	23,076	1907,524	0	202,474	202,474	99,719	0	0	0	0	0	0	0
10:29:13	-46,435	2275,068	24,736	24,658	10,312	7,99	7,696	21,2	953,202	23,076	1907,892	0	202,474	202,474	99,719	0	0	0	0	0	0	0
10:29:13	-46,435	2274,604	24,687	24,707	10,312	7,985	7,701	21,2	953,202	23,076	1908,259	0	202,474	202,474	99,719	0	0	0	0	0	0	0
10:29:13	0	2274,604	24,687	24,658	10,312	7,985	7,707	21,2	953,202	23,076	1908,625	0	202,474	202,474	99,719	0	0	0	0	0	0	0
10:29:13	0	2274,604	24,687	24,658	10,312	7,985	7,712	21,2	953,202	23,076	1908,991	0	202,474	202,474	99,719	0	0	0	0	0	0	0
10:29:13	-139,257	2273,211	24,541	24,512	10,312	7,971	7,717	21,2	953,202	23,076	1909,355	0	202,474	202,474	99,719	0	0	0	0	0	0	0
10:29:13	0	2273,211	24,541	24,512	10,312	7,971	7,722	21,2	953,202	23,076	1909,719	0	202,474	202,474	99,719	0	0	0	0	0	0	0
10:29:13	139,257	2274,604	24,687	24,609	10,312	7,985	7,728	21,2	953,202	23,076	1910,084	0	202,474	202,474	99,719	0	0	0	0	0	0	0
10:29:13	-139,257	2273,211	24,541	24,512	10,312	7,971	7,732	21,2	953,202	23,076	1910,447	0	202,474	202,474	99,719	0	0	0	0	0	0	0
10:29:13	0	2273,211	24,541	24,463	10,312	7,971	7,737	21,2	953,202	23,076	1910,81	0	202,474	202,474	99,719	0	0	0	0	0	0	0
10:29:13	0	2273,211	24,541	24,609	10,312	7,971	7,742	21,2	953,202	23,076	1911,173	0	202,474	202,474	99,719	0	0	0	0	0	0	0
10:29:13	0	2273,211	24,541	24,512	10,312	7,971	7,746	21,2	953,202	23,076	1911,535	0	202,474	202,474	99,719	0	0	0	0	0	0	0
10:29:13	0	2273,211	24,541	24,658	10,312	7,971	7,75	21,2	953,202	23,076	1911,896	0	202,474	202,474	99,719	0	0	0	0	0	0	0
10:29:13	0	2273,211	24,541	24,463	10,312	7,971	7,755	21,2	953,202	23,076	1912,258	0	202,474	202,474	99,719	0	0	0	0	0	0	0
10:29:13	139,257	2274,604	24,687	24,658	10,312	7,985	7,759	21,2	953,202	23,076	1912,62	0	202,474	202,474	99,719	0	0	0	0	0	0	0
10:29:13	-92,846	2273,675	24,59	24,609	10,312	7,976	7,764	21,2	953,202	23,076	1912,981	0	202,474	202,474	99,719	0	0	0	0	0	0	0
10:29:13	0	2273,675	24,59	24,609	10,312	7,976	7,768	21,2	953,202	23,076	1913,342	0	202,474	202,474	99,719	0	0	0	0	0	0	0
10:29:13	-139,233	2272,283	24,443	24,463	10,312	7,961	7,771	21,2	953,202	23,076	1913,701	0	202,474	202,474	99,719	0	0	0	0	0	0	0
10:29:13	139,233	2273,675	24,59	24,658	10,312	7,976	7,775	21,2	953,202	23,076	1914,061	0	202,474	202,474	99,719	0	0	0	0	0	0	0
10:29:13	0	2273,675	24,59	24,463	10,312	7,976	7,779	21,2	953,202	23,076	1914,42	0	202,474	202,474	99,719	0	0	0	0	0	0	0
10:29:13	0	2273,675	24,59	24,609	10,312	7,976	7,783	21,2	953,202	23,076	1914,78	0	202,474	202,474	99,719	0	0	0	0	0	0	0
10:29:13	0	2273,675	24,59	24,609	10,312	7,976	7,787	21,2	953,202	23,076	1915,138	0	202,474	202,474	99,719	0	0	0	0	0	0	0
10:29:13	17,504	2273,85	24,59	24,512	10,313	7,977	7,791	21,2	953,202	23,076	1915,497	0	202,474	202,474	99,719	0	0	0	0	0	0	0
10:29:13	-104,077	2272,81	24,394	24,365	10,317	7,967	7,794	21,2	953,202	23,076	1915,854	0	202,474	202,474	99,719	0	0	0	0	0	0	0
10:29:13	-28,393	2272,526	24,297	24,365	10,321	7,964	7,798	21,2	953,202	23,076	1916,211	0	202,474	202,474	99,719	0	0	0	0	0	0	0
10:29:13	232,055	2274,846	24,541	24,365	10,321	7,988	7,801	21,2	953,202	23,076	1916,57	0	202,474	202,474	99,719	0	0	0	0	0	0	0
10:29:13	-18,017	2274,666	24,59	24,658	10,317	7,986	7,805	21,2	953,202	23,076	1916,928	0	202,474	202,474	99,719	0	0	0	0	0	0	0
10:29:13	-46,411	2274,202	24,541	24,512	10,317	7,981	7,808	21,2	953,202	23,076	1917,285	0	202,474	202,474	99,719	0	0	0	0	0	0	0
10:29:13	121,972	2275,422	24,687	24,609	10,317	7,994	7,812	21,2	953,202	23,076	1917,643	0	202,474	202,474	99,719	0	0	0	0	0	0	0
10:29:13	0	2275,422	24,687	24,805	10,317	7,994	7,816	21,2	953,202	23,076	1918,001	0	202,474	202,474	99,719	0	0	0	0	0	0	0
10:29:13	-17,846	2275,243	24,736	24,805	10,313	7,992	7,819	21,2	953,202	23,076	1918,358	0	202,474	202,474	99,719	0	0	0	0	0	0	0
10:29:13	139,306	2276,636	24,883	24,853	10,313	8,006	7,823	21,2	953,202	23,076	1918,716	0	202,474	202,474	99,719	0	0	0	0	0	0	0
10:29:13	-75,561	2275,881	24,785	24,707	10,314	7,998	7,826	21,2	953,202	23,076	1919,074	0	202,474	202,474	99,719	0	0	0	0	0	0	0
10:29:13	-121,459	2274,666	24,59	24,609	10,317	7,986	7,829	21,3	953,202	23,076	1919,429	0	202,474	202,474	99,719	0	0	0	0	0	0	0
10:29:13	139,306	2276,059	24,736	24,658	10,317	8	7,833	21,3	953,202	23,076	1919,786	0	202,474	202,474	99,719	0	0	0	0	0	0	0
10:29:14	-324,951	2272,81	24,394	24,316	10,317	7,967	7,835	21,3	953,202	23,076	1920,139	0	202,474	202,474	99,719	0	0	0	0	0	0	0
10:29:14	-573,925	2267,07	23,808	23,34	10,317	7,907	7,837	21,3	953,202	23,076	1920,486	0	202,474	202,474	99,719	0	0	0	0	0	0	0
10:29:14	-637,744	2260,693	23,223	22,51	10,312	7,842	7,837	21,3	953,202	23,076	1920,826	0	202,474	202,474	99,719	0	0	0	0	0	0	0
10:29:14	-1015,258	2250,54	22,392	21,338	10,299	7,737	7,835	21,3	953,202	23,076	1921,156	0	202,474	202,474	99,719	0	0	0	0	0	0	0
10:29:14	-721,313	2243,327	22,051	20,752	10,277	7,663	7,831	21,3	953,202	23,076	1921,478	0	202,474	202,474	99,719	0	0	0	0	0	0	0
10:29:14	-972,851	2233,599	21,611	20,361	10,245	7,562	7,826	21,3	953,202	23,076	1921,79	0	202,474	202,474	99,719	0	0	0	0	0	0	0
10:29:14	-742,724	2226,172	21,611	20,166	10,204	7,486	7,819	21,3	953,202	23,076	1922,094	0	202,474	202,474	99,719	0	0	0	0	0	0	0
10:29:14	-630,346	2219,868	21,806	20,166	10,158	7,421	7,812	21,3	953,202	23,076	1922,392	0	202,474	202,474	99,719	0	0	0	0	0	0	0
10:29:14	-1098,779	2208,88	21,611	19,726	10,107	7,308	7,802	21,3	953,202	23,076	1922,679	0	203,231	203,231	99,723	0	0	0	0	0	0	0
10:29:14	-1106,616	2197,814	21,318	19,482	10,06	7,193	7,79	21,3	953,202	23,076	1922,954	0	203,231	203,231	99,723	0	0	0	0	0	0	0
10:29:14	-1189,111	2185,923	20,781	18,945	10,021	7,071	7,776	21,3	953,202	23,076	1923,217	0	203,231	203,231	99,723	0	0	0	0	0	0	0
10:29:14	-855,053	2177,372	20,586	18,506	9,984	6,983	7,76	21,3	953,202	23,076	1923,471	0	203,231	203,231	99,723	0	0	0	0	0	0	0
10:29:14	-1329,199	2164,08	19,804	18,066	9,95	6,846	7,742	21,3	953,202	23,076	1923,711	0	203,231	203,231	99,723	0	0	0	0	0	0	0
10:29:14	-1008,642	2153,994	19,365	17,236	9,916	6,742	7,723	21,3	953,202	23,076	1923,942	0	203,231	203,231	99,723	0	0	0	0	0	0	0
10:29:14	-1145,752	2142,536	18,779	17,187	9,883	6,624	7,701	21,3	953,202	23,076	1924,16	0	203,231	203,231	99,723	0	0	0	0	0	0	0
10:29:14	-773,413	2134,802	18,681	16,943	9,844	6,544	7,678	21,3	953,202	23,076	1924,371	0	203,231	203,231	99,723	0	0	0	0	0	0	0
10:29:14	-948,706	2125,315	18,486	16,943	9,801	6,446	7,654	21,3	953,202	23,076	1924,572	0	203,231	203,231	99,723	0	0	0	0	0	0	0
10:29:14	-802,197	2117,293	18,535	17,236	9,753	6,363	7,629	21,3	953,202	23,076	1924,765	0	203,231	203,231	99,723	0	0	0	0	0	0	0
10:29:14	-617,138	2111,122	18,681	17,48	9,711	6,3	7,603	21,3	953,202	23,076	1924,951	0	203,231	203,231	99,723	0	0	0	0	0	0	0
10:29:14	-576,367	2105,358	18,877	17,627	9,668	6,24	7,576	21,3	953,202	23,076	1925,132	0	203,231	203,231	99,723	0	0	0	0	0	0	0
10:29:14	-1292,7	2092,431	18,193	16,894	9,631	6,107	7,547	21,3	953,202	23,076	1925,299	0	203,231	203,231	99,723	0	0	0	0	0	0	0
10:29:14	-648,974	2085,941	18,047	16,894	9,602	6,04	7,518	21,3	953,202	23,076	1925,459	0	203,231	203,231	99,723	0	0	0	0	0	0	0
10:29:14	-736,792	2078,574	17,705	16,894	9,578	5,964	7,487	21,3	953,202	23,076	1925,613	0	203,231	203,231	99,723	0	0	0	0	0	0	0
10:29:14	-773,95	2070,834	17,314	16,504	9,555	5,884	7,456	21,3	953,202	23,076	1925,758	0	203,231	203,231	99,723	0	0	0	0	0	0	0
10:29:14	-845,459	2062,379	16,826	15,967	9,533	5,797	7,423	21,3	953,202	23,076	1925,894	0	203,231	203,231	99,723	0	0	0	0	0	0	0
10:29:14	-785,253	2054,527	16,338	15,478	9,514	5,716	7,39	21,3	953,202	23,076	1926,023	0	203,231	203,231	99,723	0	0	0	0	0	0	0
10:29:14	-622,924	2048,298	16,093	15,429	9,492	5,652	7,356	21,3	953,202	23,076	1926,145	0	203,231	203,231	99,723	0	0	0	0	0	0	0
10:29:14	-410,485	2044,193	16,093	15,527	9,468	5,61	7,322	21,3	953,202	23,076	1926,263	0	203,231	203,231	99,723	0	0	0	0	0	0	0
10:29:14	-470,837	2039,484	16,093	15,478	9,442	5,561	7,287	21,3	953,202	23,076	1926,377	0	203,231	203,231	99,723	0	0	0	0	0	0	0
10:29:14	-579,834	2033,686	15,947	15,332	9,417	5,501	7,252	21,3	953,202	23,076	1926,484	0	203,231	203,231	99,723	0	0	0	0	0	0	0
10:29:14	-377,624	2029,91	16,045	15,527	9,39	5,462	7,217	21,3	953,202	23,076	1926,587	0	203,231	203,231	99,723	0	0	0	0	0	0	0
10:29:14	-540,905	2024,501	15,898	15,332	9,367	5,407	7,181	21,3	953,202	23,076	1926,685	0	203,231	203,231	99,723	0	0	0	0	0	0	0
10:29:14	-459,765	2019,903	15,752	15,185	9,349	5,359	7,146	21,3	953,202	23,076	1926,778	0	203,231	203,231	99,723	0	0	0	0	0	0	0
10:29:14	-461,938	2015,284	15,605	15,136	9,33	5,312	7,11	21,3	953,202	23,076	1926,867	0	203,231	203,231	99,723	0	0	0	0	0	0	0
10:29:14	-642,114	2008,863	15,263	14,795	9,312	5,246	7,073	21,3	953,202	23,076	1926,949	0	203,231	203,231	99,723	0	0	0	0	0	0	0
10:29:14	-516,149	2003,701	14,97	14,453	9,298	5,192	7,036	21,3	953,202	23,076	1927,026	0	203,231	203,231	99,723	0	0	0	0	0	0	0
10:29:14	-590,246	1997,799	14,58	14,111	9,285	5,131	6,999	21,3	953,202	23,076	1927,097	0	203,231	203,231	99,723	0	0	0	0	0	0	0
10:29:14	-482,019	1992,978	14,384	13,965	9,268	5,082	6,961	21,3	953,202	23,076	1927,163	0	203,231	203,231	99,723	0	0	0	0	0	0	0
10:29:14	-387,512	1989,103	14,238	13,769	9,253	5,042	6,924	21,3	953,202	23,076	1927,224	0	203,231	203,231	99,723	0	0	0	0	0	0	0
10:29:14	-471,594	1984,387	14,092	13,574	9,234	4,993	6,886	21,3	953,202	23,076	1927,282	0	203,231	203,231	99,723	0	0	0	0	0	0	0
10:29:14	-494,409	1979,443	13,896	13,427	9,216	4,942	6,848	21,3	953,202	23,076	1927,334	0	203,231	203,231	99,723	0	0	0	0	0	0	0
10:29:14	-347,924	1975,964	13,799	13,525	9,202	4,906	6,81	21,3	953,202	23,076	1927,382	0	203,231	203,231	99,723	0	0	0	0	0	0	0
10:29:14	-381,787	1972,146	13,652	13,427	9,188	4,867	6,772	21,3	953,202	23,076	1927,427	0	203,231	203,231	99,723	0	0	0	0	0	0	0
10:29:14	-358,068	1968,565	13,603	13,33	9,17	4,83	6,734	21,3	953,202	23,076	1927,468	0	203,231	203,231	99,723	0	0	0	0	0	0	0
10:29:14	-432,482	1964,241	13,408	13,183	9,155	4,785	6,695	21,3	953,202	23,076	1927,505	0	203,231	203,231	99,723	0	0	0	0	0	0	0
10:29:14	-323,376	1961,007	13,261	13,037	9,145	4,752	6,657	21,3	953,202	23,076	1927,539	0	203,231	203,231	99,723	0	0	0	0	0	0	0
10:29:14	-369,36	1957,313	13,115	12,89	9,131	4,714	6,619	21,3	953,202	23,076	1927,568	0	203,231	203,231	99,723	0	0	0	0	0	0	0
10:29:14	-336,694	1953,946	13,017	12,841	9,117	4,679	6,581	21,3	953,202	23,076	1927,595	0	203,231	203,231	99,723	0	0	0	0	0	0	0
10:29:14	-251,855	1951,428	13,017	12,841	9,103	4,653	6,543	21,3	953,202	23,076	1927,618	0	203,231	203,231	99,723	0	0	0	0	0	0	0
10:29:14	-216,809	1949,26	12,968	12,695	9,093	4,631	6,506	21,3	953,202	23,076	1927,64	0	203,231	203,231	99,723	0	0	0	0	0	0	0
10:29:14	-381,066	1945,449	12,822	12,646	9,079	4,592	6,468	21,3	953,202	23,076	1927,658	0	203,231	203,231	99,723	0	0	0	0	0	0	0
10:29:14	-218,676	1943,262	12,773	12,549	9,069	4,569	6,431	21,3	953,202	23,076	1927,673	0	203,231	203,231	99,723	0	0	0	0	0	0	0
10:29:14	-243,347	1940,829	12,773	12,5	9,056	4,544	6,394	21,3	953,202	23,076	1927,687	0	203,231	203,231	99,723	0	0	0	0	0	0	0
10:29:14	-264,343	1938,185	12,675	12,5	9,046	4,517	6,357	21,3	953,202	23,076	1927,697	0	203,231	203,231	99,723	0	0	0	0	0	0	0
10:29:14	-347,619	1934,709	12,48	12,353	9,036	4,481	6,32	21,3	953,202	23,076	1927,704	0	203,231	203,231	99,723	0	0	0	0	0	0	0
10:29:14	-217,114	1932,538	12,334	12,158	9,031	4,459	6,284	21,3	953,202	23,076	1927,709	0	203,231	203,231	99,723	0	0	0	0	0	0	0
10:29:14	-219,165	1930,346	12,187	12,06	9,026	4,436	6,248	21,3	953,202	23,076	1927,711	0	203,231	203,231	99,723	0	0	0	0	0	0	0
10:29:14	-297,705	1927,369	12,041	11,914	9,017	4,405	6,212	21,3	953,202	23,076	1927,369	0	203,231	203,231	99,723	0	0	0	0	0	0	0
10:29:14	-134,741	1926,022	11,992	11,816	9,012	4,391	6,176	21,3	953,202	23,076	1926,022	0	203,231	203,231	99,723	0	0	0	0	0	0	0
10:29:14	-211,022	1923,912	11,943	11,718	9,002	4,37	6,14	21,3	953,202	23,076	1923,912	0	203,231	203,231	99,723	0	0	0	0	0	0	0
10:29:14	-263,293	1921,279	11,748	11,718	8,997	4,343	6,105	21,3	953,202	23,076	1921,279	0	203,231	203,231	99,723	0	0	0	0	0	0	0
10:29:14	-255,249	1918,726	11,65	11,621	8,988	4,316	6,07	21,3	953,202	23,076	1918,726	0	203,231	203,231	99,723	0	0	0	0	0	0	0
10:29:14	-80,285	1917,923	11,748	11,621	8,978	4,308	6,036	21,3	953,202	23,076	1917,923	0	203,231	203,231	99,723	0	0	0	0	0	0	0
10:29:14	-165,405	1916,269	11,748	11,718	8,969	4,291	6,001	21,3	953,202	23,076	1916,269	0	203,231	203,231	99,723	0	0	0	0	0	0	0
10:29:14	2,453	1916,294	11,845	11,718	8,964	4,291	5,968	21,3	953,202	23,076	1916,269	0	203,231	203,231	99,723	0	0	0	0	0	0	0
10:29:14	-257,336	1913,721	11,748	11,621	8,955	4,265	5,934	21,3	953,202	23,076	1913,721	0	203,231	203,231	99,723	0	0	0	0	0	0	0
10:29:14	-83,837	1912,882	11,748	11,767	8,95	4,256	5,902	21,3	953,202	23,076	1912,882	0	203,231	203,231	99,723	0	0	0	0	0	0	0
10:29:14	-169,824	1911,184	11,748	11,621	8,94	4,239	5,869	21,3	953,202	23,076	1911,184	0	203,231	203,231	99,723	0	0	0	0	0	0	0
10:29:14	-258,496	1908,599	11,65	11,572	8,931	4,212	5,836	21,3	953,202	23,076	1908,599	0	203,231	203,231	99,723	0	0	0	0	0	0	0
10:29:14	-128,1	1907,318	11,601	11,523	8,926	4,199	5,804	21,3	953,202	23,076	1907,318	0	203,231	203,231	99,723	0	0	0	0	0	0	0
10:29:14	-88,488	1906,433	11,504	11,377	8,926	4,19	5,773	21,3	953,202	23,076	1906,433	0	203,231	203,231	99,723	0	0	0	0	0	0	0
10:29:14	-173,339	1904,7	11,406	11,23	8,921	4,172	5,741	21,3	953,202	23,076	1904,7	0	203,231	203,231	99,723	0	0	0	0	0	0	0
10:29:14	-217,541	1902,524	11,259	11,084	8,916	4,149	5,71	21,3	953,202	23,076	1902,524	0	203,231	203,231	99,723	0	0	0	0	0	0	0
10:29:14	-88,427	1901,64	11,162	11,035	8,916	4,14	5,679	21,3	953,202	23,076	1901,64	0	203,231	203,231	99,723	0	0	0	0	0	0	0
10:29:14	-129,04	1900,35	11,113	10,937	8,911	4,127	5,649	21,3	953,202	23,076	1900,35	0	203,231	203,231	99,723	0	0	0	0	0	0	0
10:29:14	-217,59	1898,174	10,966	10,888	8,906	4,104	5,619	21,3	953,202	23,076	1898,174	0	203,231	203,231	99,723	0	0	0	0	0	0	0
10:29:14	-39,599	1897,778	11,015	10,888	8,902	4,1	5,589	21,3	953,202	23,076	1897,778	0	203,231	203,231	99,723	0	0	0	0	0	0	0
10:29:14	3,527	1897,813	11,113	11,035	8,897	4,101	5,56	21,3	953,202	23,076	1897,778	0	203,231	203,231	99,723	0	0	0	0	0	0	0
10:29:14	-84,838	1896,965	11,113	11,035	8,892	4,092	5,531	21,3	953,202	23,076	1896,965	0	203,231	203,231	99,723	0	0	0	0	0	0	0
10:29:14	-173,193	1895,233	11,015	11,084	8,887	4,074	5,502	21,3	953,202	23,076	1895,233	0	203,231	203,231	99,723	0	0	0	0	0	0	0
10:29:14	3,503	1895,268	11,113	11,084	8,882	4,074	5,474	21,3	953,202	23,076	1895,233	0	203,231	203,231	99,723	0	0	0	0	0	0	0
10:29:14	-83,813	1894,429	11,113	11,084	8,878	4,066	5,447	21,3	953,202	23,076	1894,429	0	203,231	203,231	99,723	0	0	0	0	0	0	0
10:29:14	-173,327	1892,696	11,015	11,035	8,873	4,048	5,419	21,3	953,202	23,076	1892,696	0	203,231	203,231	99,723	0	0	0	0	0	0	0
10:29:14	-82,714	1891,869	11,015	10,937	8,868	4,039	5,392	21,3	953,202	23,076	1891,869	0	203,231	203,231	99,723	0	0	0	0	0	0	0
10:29:14	0	1891,869	11,015	11,035	8,868	4,039	5,366	21,3	953,202	23,076	1891,869	0	203,231	203,231	99,723	0	0	0	0	0	0	0
10:29:14	-127,941	1890,59	10,966	10,937	8,863	4,026	5,339	21,3	953,202	23,076	1890,59	0	203,231	203,231	99,723	0	0	0	0	0	0	0
10:29:14	-39,624	1890,193	11,015	11,035	8,859	4,022	5,314	21,3	953,202	23,076	1890,193	0	203,231	203,231	99,723	0	0	0	0	0	0	0
10:29:14	-85,9	1889,334	11,015	10,937	8,854	4,013	5,288	21,3	953,202	23,076	1889,334	0	203,231	203,231	99,723	0	0	0	0	0	0	0
10:29:14	-44,14	1888,893	10,966	10,937	8,854	4,009	5,263	21,3	953,202	23,076	1888,893	0	203,231	203,231	99,723	0	0	0	0	0	0	0
10:29:14	-127,905	1887,614	10,918	10,84	8,849	3,996	5,238	21,3	953,202	23,076	1887,614	0	203,231	203,231	99,723	0	0	0	0	0	0	0
10:29:14	0	1887,614	10,918	10,84	8,849	3,996	5,214	21,3	953,202	23,076	1887,614	0	203,231	203,231	99,723	0	0	0	0	0	0	0
10:29:14	-215,075	1885,463	10,771	10,742	8,844	3,973	5,189	21,3	953,202	23,076	1885,463	0	203,231	203,231	99,723	0	0	0	0	0	0	0
10:29:14	-82,714	1884,636	10,771	10,693	8,84	3,965	5,165	21,3	953,202	23,076	1884,636	0	203,231	203,231	99,723	0	0	0	0	0	0	0
10:29:14	-91,418	1883,722	10,673	10,693	8,839	3,955	5,142	21,3	953,202	23,076	1883,722	0	203,231	203,231	99,723	0	0	0	0	0	0	0
10:29:14	-83,74	1882,884	10,673	10,693	8,835	3,947	5,118	21,3	953,202	23,076	1882,884	0	203,231	203,231	99,723	0	0	0	0	0	0	0
10:29:14	0	1882,884	10,673	10,693	8,835	3,947	5,095	21,3	953,202	23,076	1882,884	0	203,231	203,231	99,723	0	0	0	0	0	0	0
10:29:14	-82,69	1882,058	10,673	10,693	8,83	3,938	5,073	21,3	953,202	23,076	1882,058	0	203,231	203,231	99,723	0	0	0	0	0	0	0
10:29:14	-86,035	1881,197	10,673	10,693	8,825	3,929	5,05	21,3	953,202	23,076	1881,197	0	203,231	203,231	99,723	0	0	0	0	0	0	0
10:29:14	-82,714	1880,37	10,673	10,693	8,82	3,921	5,028	21,1	952,233	23,076	1880,37	0	203,231	203,231	99,723	0	0	0	0	0	0	0
10:29:14	-2,087	1880,349	10,673	10,693	8,82	3,921	5,006	21,1	952,233	23,076	1880,349	0	203,231	203,231	99,723	0	0	0	0	0	0	0
10:29:15	-81,652	1879,533	10,673	10,693	8,815	3,912	4,985	21,1	952,233	23,076	1879,533	0	203,231	203,231	99,723	0	0	0	0	0	0	0
10:29:15	-44,091	1879,092	10,625	10,693	8,815	3,908	4,964	21,1	952,233	23,076	1879,092	0	203,231	203,231	99,723	0	0	0	0	0	0	0
10:29:15	-37,524	1878,716	10,673	10,595	8,811	3,904	4,943	21,1	952,233	23,076	1878,716	0	203,231	203,231	99,723	0	0	0	0	0	0	0
10:29:15	-128,881	1877,428	10,625	10,547	8,806	3,891	4,922	21,1	952,233	23,076	1877,428	0	203,231	203,231	99,723	0	0	0	0	0	0	0
10:29:15	-88,159	1876,546	10,527	10,547	8,806	3,881	4,902	21,1	952,233	23,076	1876,546	0	203,231	203,231	99,723	0	0	0	0	0	0	0
10:29:15	0	1876,546	10,527	10,498	8,806	3,881	4,882	21,1	952,233	23,076	1876,546	0	203,231	203,231	99,723	0	0	0	0	0	0	0
10:29:15	-124,658	1875,299	10,478	10,547	8,801	3,869	4,862	21,1	952,233	23,076	1875,299	0	203,231	203,231	99,723	0	0	0	0	0	0	0
10:29:15	0	1875,299	10,478	10,4	8,801	3,869	4,843	21,1	952,233	23,076	1875,299	0	203,231	203,231	99,723	0	0	0	0	0	0	0
10:29:15	-44,067	1874,859	10,429	10,351	8,801	3,864	4,823	21,1	952,233	23,076	1874,859	0	201,058	201,058	99,713	0	0	0	0	0	0	0
10:29:15	-5,285	1874,806	10,429	10,302	8,801	3,863	4,805	21,1	952,233	23,076	1874,806	0	201,058	201,058	99,713	0	0	0	0	0	0	0
10:29:15	-132,165	1873,484	10,283	10,205	8,801	3,85	4,786	21,1	952,233	23,076	1873,484	0	201,058	201,058	99,713	0	0	0	0	0	0	0
10:29:15	-80,554	1872,679	10,283	10,205	8,797	3,842	4,767	21,1	952,233	23,076	1872,679	0	201,058	201,058	99,713	0	0	0	0	0	0	0
10:29:15	0	1872,679	10,283	10,302	8,797	3,842	4,749	21,1	952,233	23,076	1872,679	0	201,058	201,058	99,713	0	0	0	0	0	0	0
10:29:15	0	1872,679	10,283	10,302	8,797	3,842	4,731	21,1	952,233	23,076	1872,679	0	201,058	201,058	99,713	0	0	0	0	0	0	0
10:29:15	-80,541	1871,873	10,283	10,205	8,792	3,833	4,714	21,1	952,233	23,076	1871,873	0	201,058	201,058	99,713	0	0	0	0	0	0	0
10:29:15	39,819	1872,272	10,332	10,302	8,792	3,837	4,697	21,1	952,233	23,076	1871,874	0	201,058	201,058	99,713	0	0	0	0	0	0	0
10:29:15	7,519	1872,347	10,429	10,351	8,787	3,838	4,68	21,1	952,233	23,076	1871,874	0	201,058	201,058	99,713	0	0	0	0	0	0	0
10:29:15	-6,494	1872,282	10,429	10,351	8,787	3,837	4,663	21,1	952,233	23,076	1871,875	0	201,058	201,058	99,713	0	0	0	0	0	0	0
10:29:15	-35,302	1871,929	10,478	10,498	8,782	3,834	4,647	21,1	952,233	23,076	1871,875	0	201,058	201,058	99,713	0	0	0	0	0	0	0
10:29:15	-44,042	1871,488	10,429	10,4	8,782	3,829	4,631	21,1	952,233	23,076	1871,488	0	201,058	201,058	99,713	0	0	0	0	0	0	0
10:29:15	0	1871,488	10,429	10,351	8,782	3,829	4,615	21,1	952,233	23,076	1871,488	0	201,058	201,058	99,713	0	0	0	0	0	0	0
10:29:15	-84,777	1870,641	10,429	10,302	8,777	3,821	4,6	21,1	952,233	23,076	1870,641	0	201,058	201,058	99,713	0	0	0	0	0	0	0
10:29:15	-81,75	1869,823	10,332	10,302	8,778	3,812	4,584	21,1	952,233	23,076	1869,823	0	201,058	201,058	99,713	0	0	0	0	0	0	0
10:29:15	81,75	1870,641	10,429	10,351	8,777	3,821	4,569	21,1	952,233	23,076	1869,824	0	201,058	201,058	99,713	0	0	0	0	0	0	0
10:29:15	-88,085	1869,76	10,332	10,351	8,777	3,811	4,554	21,1	952,233	23,076	1869,76	0	201,058	201,058	99,713	0	0	0	0	0	0	0
10:29:15	-44,03	1869,319	10,283	10,205	8,777	3,807	4,54	21,1	952,233	23,076	1869,319	0	201,058	201,058	99,713	0	0	0	0	0	0	0
10:29:15	-79,492	1868,524	10,283	10,302	8,773	3,799	4,525	21,1	952,233	23,076	1868,524	0	201,058	201,058	99,713	0	0	0	0	0	0	0
10:29:15	38,574	1868,91	10,332	10,302	8,773	3,803	4,511	21,1	952,233	23,076	1868,525	0	201,058	201,058	99,713	0	0	0	0	0	0	0
10:29:15	-44,018	1868,47	10,283	10,302	8,773	3,798	4,497	21,1	952,233	23,076	1868,47	0	201,058	201,058	99,713	0	0	0	0	0	0	0
10:29:15	-78,283	1867,687	10,283	10,205	8,768	3,79	4,483	21,1	952,233	23,076	1867,687	0	201,058	201,058	99,713	0	0	0	0	0	0	0
10:29:15	0	1867,687	10,283	10,302	8,768	3,79	4,47	21,1	952,233	23,076	1867,687	0	201,058	201,058	99,713	0	0	0	0	0	0	0
10:29:15	0	1867,687	10,283	10,302	8,768	3,79	4,456	21,1	952,233	23,076	1867,687	0	201,058	201,058	99,713	0	0	0	0	0	0	0
10:29:15	-88,037	1866,807	10,185	10,156	8,768	3,781	4,443	21,1	952,233	23,076	1866,807	0	201,058	201,058	99,713	0	0	0	0	0	0	0
10:29:15	0	1866,807	10,185	10,156	8,768	3,781	4,43	21,1	952,233	23,076	1866,807	0	201,058	201,058	99,713	0	0	0	0	0	0	0
10:29:15	-6,494	1866,742	10,185	10,156	8,768	3,78	4,417	21,1	952,233	23,076	1866,742	0	201,058	201,058	99,713	0	0	0	0	0	0	0
10:29:15	9,765	1866,84	10,283	10,205	8,763	3,781	4,405	21,1	952,233	23,076	1866,742	0	201,058	201,058	99,713	0	0	0	0	0	0	0
10:29:15	0	1866,84	10,283	10,302	8,763	3,781	4,393	21,1	952,233	23,076	1866,742	0	201,058	201,058	99,713	0	0	0	0	0	0	0
10:29:15	-7,556	1866,764	10,283	10,302	8,763	3,781	4,381	21,1	952,233	23,076	1866,742	0	201,058	201,058	99,713	0	0	0	0	0	0	0
10:29:15	-77,392	1865,99	10,283	10,205	8,759	3,773	4,369	21,1	952,233	23,076	1865,99	0	201,058	201,058	99,713	0	0	0	0	0	0	0
10:29:15	44,018	1866,43	10,332	10,351	8,759	3,777	4,357	21,1	952,233	23,076	1865,99	0	201,058	201,058	99,713	0	0	0	0	0	0	0
10:29:15	-44,018	1865,99	10,283	10,302	8,759	3,773	4,346	21,1	952,233	23,076	1865,99	0	201,058	201,058	99,713	0	0	0	0	0	0	0
10:29:15	0	1865,99	10,283	10,205	8,759	3,773	4,334	21,1	952,233	23,076	1865,99	0	201,058	201,058	99,713	0	0	0	0	0	0	0
10:29:15	-39,709	1865,593	10,332	10,302	8,754	3,769	4,323	21,1	952,233	23,076	1865,593	0	201,058	201,058	99,713	0	0	0	0	0	0	0
10:29:15	0	1865,593	10,332	10,302	8,754	3,769	4,312	21,1	952,233	23,076	1865,593	0	201,058	201,058	99,713	0	0	0	0	0	0	0
10:29:15	-44,018	1865,153	10,283	10,205	8,754	3,764	4,302	21,1	952,233	23,076	1865,153	0	201,058	201,058	99,713	0	0	0	0	0	0	0
10:29:15	-83,703	1864,316	10,283	10,205	8,749	3,755	4,291	21,1	952,233	23,076	1864,316	0	201,058	201,058	99,713	0	0	0	0	0	0	0
10:29:15	44,006	1864,756	10,332	10,302	8,749	3,76	4,281	21,1	952,233	23,076	1864,316	0	201,058	201,058	99,713	0	0	0	0	0	0	0
10:29:15	-132,019	1863,436	10,185	10,205	8,749	3,746	4,27	21,1	952,233	23,076	1863,436	0	201,058	201,058	99,713	0	0	0	0	0	0	0
10:29:15	-43,994	1862,996	10,136	10,058	8,749	3,742	4,26	21,1	952,233	23,076	1862,996	0	201,058	201,058	99,713	0	0	0	0	0	0	0
10:29:15	0	1862,996	10,136	10,058	8,749	3,742	4,25	21,1	952,233	23,076	1862,996	0	201,058	201,058	99,713	0	0	0	0	0	0	0
10:29:15	0	1862,996	10,136	10,058	8,749	3,742	4,24	21,1	952,233	23,076	1862,996	0	201,058	201,058	99,713	0	0	0	0	0	0	0
10:29:15	-76,147	1862,234	10,136	10,058	8,745	3,734	4,23	21,1	952,233	23,076	1862,234	0	201,058	201,058	99,713	0	0	0	0	0	0	0
10:29:15	-95,52	1861,279	10,039	10,009	8,744	3,724	4,22	21,1	952,233	23,076	1861,279	0	201,058	201,058	99,713	0	0	0	0	0	0	0
10:29:15	0	1861,279	10,039	10,009	8,744	3,724	4,21	21,1	952,233	23,076	1861,279	0	201,058	201,058	99,713	0	0	0	0	0	0	0
10:29:15	0	1861,279	10,039	10,058	8,744	3,724	4,201	21,1	952,233	23,076	1861,279	0	201,058	201,058	99,713	0	0	0	0	0	0	0
10:29:15	0	1861,279	10,039	9,961	8,744	3,724	4,191	21,1	952,233	23,076	1861,279	0	201,058	201,058	99,713	0	0	0	0	0	0	0
10:29:15	-43,981	1860,839	9,99	9,961	8,744	3,719	4,182	21,1	952,233	23,076	1860,839	0	201,058	201,058	99,713	0	0	0	0	0	0	0
10:29:15	-76,135	1860,078	9,99	10,009	8,74	3,712	4,173	21,1	952,233	23,076	1860,078	0	201,058	201,058	99,713	0	0	0	0	0	0	0
10:29:15	27,795	1860,356	10,039	10,009	8,739	3,715	4,164	21,1	952,233	23,076	1860,078	0	201,058	201,058	99,713	0	0	0	0	0	0	0
10:29:15	-43,981	1859,916	9,99	10,009	8,739	3,71	4,155	21,1	952,233	23,076	1859,916	0	201,058	201,058	99,713	0	0	0	0	0	0	0
10:29:15	-82,641	1859,09	9,99	9,961	8,734	3,701	4,146	21,1	952,233	23,076	1859,09	0	201,058	201,058	99,713	0	0	0	0	0	0	0
10:29:15	0	1859,09	9,99	10,009	8,734	3,701	4,137	21,1	952,233	23,076	1859,09	0	201,058	201,058	99,713	0	0	0	0	0	0	0
10:29:15	43,969	1859,529	10,039	10,058	8,734	3,706	4,129	21,1	952,233	23,076	1859,09	0	201,058	201,058	99,713	0	0	0	0	0	0	0
10:29:15	-75,073	1858,778	10,039	9,961	8,73	3,698	4,12	21,1	952,233	23,076	1858,778	0	201,058	201,058	99,713	0	0	0	0	0	0	0
10:29:15	80,383	1859,582	10,136	10,058	8,73	3,707	4,112	21,1	952,233	23,076	1858,779	0	201,058	201,058	99,713	0	0	0	0	0	0	0
10:29:15	0	1859,582	10,136	10,058	8,73	3,707	4,104	21,1	952,233	23,076	1858,78	0	201,058	201,058	99,713	0	0	0	0	0	0	0
10:29:15	-75,097	1858,831	10,136	10,058	8,725	3,699	4,096	21,1	952,233	23,076	1858,78	0	201,058	201,058	99,713	0	0	0	0	0	0	0
10:29:15	-95,483	1857,877	10,039	10,009	8,725	3,689	4,088	21,1	952,233	23,076	1857,877	0	201,058	201,058	99,713	0	0	0	0	0	0	0
10:29:15	-87,927	1856,997	9,941	9,863	8,725	3,68	4,08	21,1	952,233	23,076	1856,997	0	201,058	201,058	99,713	0	0	0	0	0	0	0
10:29:15	0	1856,997	9,941	9,814	8,725	3,68	4,072	21,1	952,233	23,076	1856,997	0	201,058	201,058	99,713	0	0	0	0	0	0	0
10:29:15	0	1856,997	9,941	9,863	8,725	3,68	4,065	21,1	952,233	23,076	1856,997	0	201,058	201,058	99,713	0	0	0	0	0	0	0
10:29:15	0	1856,997	9,941	9,863	8,725	3,68	4,057	21,1	952,233	23,076	1856,997	0	201,058	201,058	99,713	0	0	0	0	0	0	0
10:29:15	-87,915	1856,118	9,843	9,814	8,725	3,671	4,05	21,1	952,233	23,076	1856,118	0	201,058	201,058	99,713	0	0	0	0	0	0	0
10:29:15	-82,629	1855,292	9,843	9,716	8,72	3,662	4,042	21,1	952,233	23,076	1855,292	0	201,058	201,058	99,713	0	0	0	0	0	0	0
10:29:15	87,902	1856,171	9,941	9,863	8,72	3,671	4,035	21,1	952,233	23,076	1855,293	0	201,058	201,058	99,713	0	0	0	0	0	0	0
10:29:15	0	1856,171	9,941	9,863	8,72	3,671	4,028	21,1	952,233	23,076	1855,293	0	201,058	201,058	99,713	0	0	0	0	0	0	0
10:29:15	43,957	1856,61	9,99	10,058	8,72	3,676	4,021	21,1	952,233	23,076	1855,295	0	201,058	201,058	99,713	0	0	0	0	0	0	0
10:29:15	-119,018	1855,42	9,941	9,863	8,716	3,664	4,014	21,1	952,233	23,076	1855,295	0	201,058	201,058	99,713	0	0	0	0	0	0	0
10:29:15	-8,618	1855,334	9,941	9,961	8,715	3,663	4,007	21,1	952,233	23,076	1855,295	0	201,058	201,058	99,713	0	0	0	0	0	0	0
10:29:15	0	1855,334	9,941	10,058	8,715	3,663	4	21,1	952,233	23,076	1855,295	0	201,058	201,058	99,713	0	0	0	0	0	0	0
10:29:15	-87,89	1854,455	9,843	9,961	8,715	3,654	3,993	21,1	952,233	23,076	1854,455	0	201,058	201,058	99,713	0	0	0	0	0	0	0
10:29:15	0	1854,455	9,843	9,961	8,715	3,654	3,987	21,1	952,233	23,076	1854,455	0	201,058	201,058	99,713	0	0	0	0	0	0	0
10:29:15	0	1854,455	9,843	10,009	8,715	3,654	3,98	21,1	952,233	23,076	1854,455	0	201,058	201,058	99,713	0	0	0	0	0	0	0
10:29:15	87,89	1855,334	9,941	10,009	8,715	3,663	3,974	21,1	952,233	23,076	1854,456	0	201,058	201,058	99,713	0	0	0	0	0	0	0
10:29:15	-87,89	1854,455	9,843	9,961	8,715	3,654	3,968	21,1	952,233	23,076	1854,455	0	201,058	201,058	99,713	0	0	0	0	0	0	0
10:29:15	87,89	1855,334	9,941	10,009	8,715	3,663	3,962	21,1	952,233	23,076	1854,456	0	201,058	201,058	99,713	0	0	0	0	0	0	0
10:29:15	0	1855,334	9,941	9,961	8,715	3,663	3,956	21,1	952,233	23,076	1854,457	0	201,058	201,058	99,713	0	0	0	0	0	0	0
10:29:15	0	1855,334	9,941	9,961	8,715	3,663	3,95	21,1	952,233	23,076	1854,458	0	201,058	201,058	99,713	0	0	0	0	0	0	0
10:29:15	43,957	1855,774	9,99	9,961	8,715	3,667	3,945	21,1	952,233	23,076	1854,459	0	201,058	201,058	99,713	0	0	0	0	0	0	0
10:29:15	0	1855,774	9,99	9,863	8,715	3,667	3,939	21,1	952,233	23,076	1854,46	0	201,058	201,058	99,713	0	0	0	0	0	0	0
10:29:15	43,957	1856,213	10,039	10,009	8,715	3,672	3,934	21,1	952,233	23,076	1854,462	0	201,058	201,058	99,713	0	0	0	0	0	0	0
10:29:15	0	1856,213	10,039	10,009	8,715	3,672	3,929	21,1	952,233	23,076	1854,464	0	201,058	201,058	99,713	0	0	0	0	0	0	0
10:29:15	0	1856,213	10,039	10,058	8,715	3,672	3,924	21,1	952,233	23,076	1854,466	0	201,058	201,058	99,713	0	0	0	0	0	0	0
10:29:15	0	1856,213	10,039	10,009	8,715	3,672	3,919	21,1	952,233	23,076	1854,467	0	201,058	201,058	99,713	0	0	0	0	0	0	0
10:29:15	87,927	1857,092	10,136	10,058	8,715	3,681	3,914	21,1	952,233	23,076	1854,47	0	201,058	201,058	99,713	0	0	0	0	0	0	0
10:29:15	0	1857,092	10,136	10,009	8,715	3,681	3,909	21,1	952,233	23,076	1854,473	0	201,058	201,058	99,713	0	0	0	0	0	0	0
10:29:15	-87,927	1856,213	10,039	10,058	8,715	3,672	3,905	21,1	952,233	23,076	1854,474	0	201,058	201,058	99,713	0	0	0	0	0	0	0
10:29:15	0	1856,213	10,039	9,961	8,715	3,672	3,9	21,1	952,233	23,076	1854,476	0	201,058	201,058	99,713	0	0	0	0	0	0	0
10:29:15	-43,957	1855,774	9,99	10,009	8,715	3,667	3,896	21	952,233	23,076	1854,478	0	201,058	201,058	99,713	0	0	0	0	0	0	0
10:29:15	43,957	1856,213	10,039	10,058	8,715	3,672	3,891	21	952,233	23,076	1854,479	0	201,058	201,058	99,713	0	0	0	0	0	0	0
10:29:16	-43,957	1855,774	9,99	9,961	8,715	3,667	3,887	21	952,233	23,076	1854,481	0	201,058	201,058	99,713	0	0	0	0	0	0	0
10:29:16	43,957	1856,213	10,039	9,961	8,715	3,672	3,883	21	952,233	23,076	1854,482	0	201,058	201,058	99,713	0	0	0	0	0	0	0
10:29:16	-43,957	1855,774	9,99	10,009	8,715	3,667	3,878	21	952,233	23,076	1854,484	0	201,058	201,058	99,713	0	0	0	0	0	0	0
10:29:16	43,957	1856,213	10,039	10,058	8,715	3,672	3,874	21	952,233	23,076	1854,485	0	201,058	201,058	99,713	0	0	0	0	0	0	0
10:29:16	-43,957	1855,774	9,99	9,863	8,715	3,667	3,87	21	952,233	23,076	1854,487	0	201,058	201,058	99,713	0	0	0	0	0	0	0
10:29:16	-43,957	1855,334	9,941	9,863	8,715	3,663	3,866	21	952,233	23,076	1854,488	0	201,058	201,058	99,713	0	0	0	0	0	0	0
10:29:16	0	1855,334	9,941	9,814	8,715	3,663	3,862	21	952,233	23,076	1854,488	0	201,058	201,058	99,713	0	0	0	0	0	0	0
10:29:16	0	1855,334	9,941	9,814	8,715	3,663	3,858	21	952,233	23,076	1854,489	0	201,058	201,058	99,713	0	0	0	0	0	0	0
10:29:16	43,957	1855,774	9,99	9,863	8,715	3,667	3,855	21	952,233	23,076	1854,491	0	199,999	199,999	99,709	0	0	0	0	0	0	0
10:29:16	43,957	1856,213	10,039	10,058	8,715	3,672	3,851	21	952,233	23,076	1854,492	0	199,999	199,999	99,709	0	0	0	0	0	0	0
10:29:16	-87,915	1855,334	9,941	9,863	8,715	3,663	3,847	21	952,233	23,076	1854,493	0	199,999	199,999	99,709	0	0	0	0	0	0	0
10:29:16	43,957	1855,774	9,99	10,009	8,715	3,667	3,844	21	952,233	23,076	1854,494	0	199,999	199,999	99,709	0	0	0	0	0	0	0
10:29:16	0	1855,774	9,99	9,863	8,715	3,667	3,84	21	952,233	23,076	1854,496	0	199,999	199,999	99,709	0	0	0	0	0	0	0
10:29:16	43,957	1856,213	10,039	10,058	8,715	3,672	3,837	21	952,233	23,076	1854,497	0	199,999	199,999	99,709	0	0	0	0	0	0	0
10:29:16	87,927	1857,092	10,136	10,156	8,715	3,681	3,834	21	952,233	23,076	1854,5	0	199,999	199,999	99,709	0	0	0	0	0	0	0
10:29:16	-96,398	1856,128	10,039	10,009	8,715	3,671	3,831	21	952,233	23,076	1854,502	0	199,999	199,999	99,709	0	0	0	0	0	0	0
10:29:16	-35,485	1855,774	9,99	10,009	8,715	3,667	3,828	21	952,233	23,076	1854,503	0	199,999	199,999	99,709	0	0	0	0	0	0	0
10:29:16	43,957	1856,213	10,039	10,058	8,715	3,672	3,825	21	952,233	23,076	1854,505	0	199,999	199,999	99,709	0	0	0	0	0	0	0
10:29:16	0	1856,213	10,039	10,009	8,715	3,672	3,822	21	952,233	23,076	1854,506	0	199,999	199,999	99,709	0	0	0	0	0	0	0
10:29:16	-43,957	1855,774	9,99	10,156	8,715	3,667	3,819	21	952,233	23,076	1854,508	0	199,999	199,999	99,709	0	0	0	0	0	0	0
10:29:16	-43,957	1855,334	9,941	10,156	8,715	3,663	3,815	21	952,233	23,076	1854,509	0	199,999	199,999	99,709	0	0	0	0	0	0	0
10:29:16	0	1855,334	9,941	10,009	8,715	3,663	3,812	21	952,233	23,076	1854,509	0	199,999	199,999	99,709	0	0	0	0	0	0	0
10:29:16	43,957	1855,774	9,99	10,156	8,715	3,667	3,81	21	952,233	23,076	1854,511	0	199,999	199,999	99,709	0	0	0	0	0	0	0
10:29:16	0	1855,774	9,99	10,058	8,715	3,667	3,807	21	952,233	23,076	1854,512	0	199,999	199,999	99,709	0	0	0	0	0	0	0
10:29:16	0	1855,774	9,99	10,156	8,715	3,667	3,804	21	952,233	23,076	1854,513	0	199,999	199,999	99,709	0	0	0	0	0	0	0
10:29:16	0	1855,774	9,99	10,009	8,715	3,667	3,801	21	952,233	23,076	1854,514	0	199,999	199,999	99,709	0	0	0	0	0	0	0
10:29:16	-43,957	1855,334	9,941	10,009	8,715	3,663	3,799	21	952,233	23,076	1854,515	0	199,999	199,999	99,709	0	0	0	0	0	0	0
10:29:16	43,957	1855,774	9,99	10,058	8,715	3,667	3,796	21	952,233	23,076	1854,517	0	199,999	199,999	99,709	0	0	0	0	0	0	0
10:29:16	-43,957	1855,334	9,941	9,961	8,715	3,663	3,793	21	952,233	23,076	1854,517	0	199,999	199,999	99,709	0	0	0	0	0	0	0
10:29:16	43,957	1855,774	9,99	9,961	8,715	3,667	3,791	21	952,233	23,076	1854,519	0	199,999	199,999	99,709	0	0	0	0	0	0	0
10:29:16	43,957	1856,213	10,039	10,009	8,715	3,672	3,789	21	952,233	23,076	1854,52	0	199,999	199,999	99,709	0	0	0	0	0	0	0
10:29:16	-43,957	1855,774	9,99	10,009	8,715	3,667	3,786	21	952,233	23,076	1854,522	0	199,999	199,999	99,709	0	0	0	0	0	0	0
10:29:16	43,957	1856,213	10,039	10,009	8,715	3,672	3,784	21	952,233	23,076	1854,523	0	199,999	199,999	99,709	0	0	0	0	0	0	0
10:29:16	87,927	1857,092	10,136	10,058	8,715	3,681	3,782	21	952,233	23,076	1854,526	0	199,999	199,999	99,709	0	0	0	0	0	0	0
10:29:16	-87,927	1856,213	10,039	10,009	8,715	3,672	3,78	21	952,233	23,076	1854,528	0	199,999	199,999	99,709	0	0	0	0	0	0	0
10:29:16	-43,957	1855,774	9,99	9,961	8,715	3,667	3,778	21	952,233	23,076	1854,529	0	199,999	199,999	99,709	0	0	0	0	0	0	0
10:29:16	43,957	1856,213	10,039	9,961	8,715	3,672	3,776	21	952,233	23,076	1854,531	0	199,999	199,999	99,709	0	0	0	0	0	0	0
10:29:16	0	1856,213	10,039	10,009	8,715	3,672	3,774	21	952,233	23,076	1854,532	0	199,999	199,999	99,709	0	0	0	0	0	0	0
10:29:16	-52,416	1855,689	9,99	9,961	8,715	3,666	3,771	21	952,233	23,076	1854,533	0	199,999	199,999	99,709	0	0	0	0	0	0	0
10:29:16	-35,498	1855,334	9,941	9,863	8,715	3,663	3,769	21	952,233	23,076	1854,534	0	199,999	199,999	99,709	0	0	0	0	0	0	0
10:29:16	43,957	1855,774	9,99	9,863	8,715	3,667	3,767	21	952,233	23,076	1854,536	0	199,999	199,999	99,709	0	0	0	0	0	0	0
10:29:16	43,957	1856,213	10,039	10,058	8,715	3,672	3,765	21	952,233	23,076	1854,537	0	199,999	199,999	99,709	0	0	0	0	0	0	0
10:29:16	-43,957	1855,774	9,99	9,863	8,715	3,667	3,764	21	952,233	23,076	1854,538	0	199,999	199,999	99,709	0	0	0	0	0	0	0
10:29:16	-71,911	1855,054	9,99	9,863	8,711	3,66	3,761	21	952,233	23,076	1854,539	0	199,999	199,999	99,709	0	0	0	0	0	0	0
10:29:16	107,397	1856,128	10,039	9,961	8,715	3,671	3,76	21	952,233	23,076	1854,54	0	199,999	199,999	99,709	0	0	0	0	0	0	0
10:29:16	-72,937	1855,399	10,039	10,009	8,711	3,663	3,758	21	952,233	23,076	1854,541	0	199,999	199,999	99,709	0	0	0	0	0	0	0
10:29:16	81,408	1856,213	10,039	9,961	8,715	3,672	3,756	21	952,233	23,076	1854,543	0	199,999	199,999	99,709	0	0	0	0	0	0	0
10:29:16	-71,911	1855,494	10,039	10,009	8,711	3,664	3,754	21	952,233	23,076	1854,544	0	199,999	199,999	99,709	0	0	0	0	0	0	0
10:29:16	71,911	1856,213	10,039	10,058	8,715	3,672	3,753	21	952,233	23,076	1854,546	0	199,999	199,999	99,709	0	0	0	0	0	0	0
10:29:16	-167,187	1854,541	9,843	9,814	8,716	3,655	3,751	21	952,233	23,076	1854,541	0	199,999	199,999	99,709	0	0	0	0	0	0	0
10:29:16	123,229	1855,774	9,99	10,009	8,715	3,667	3,749	21	952,233	23,076	1854,543	0	199,999	199,999	99,709	0	0	0	0	0	0	0
10:29:16	0	1855,774	9,99	9,863	8,715	3,667	3,748	21	952,233	23,076	1854,544	0	199,999	199,999	99,709	0	0	0	0	0	0	0
10:29:16	-43,957	1855,334	9,941	9,863	8,715	3,663	3,746	21	952,233	23,076	1854,544	0	199,999	199,999	99,709	0	0	0	0	0	0	0
10:29:16	87,915	1856,213	10,039	10,009	8,715	3,672	3,744	21	952,233	23,076	1854,546	0	199,999	199,999	99,709	0	0	0	0	0	0	0
10:29:16	-43,957	1855,774	9,99	9,961	8,715	3,667	3,743	21	952,233	23,076	1854,547	0	199,999	199,999	99,709	0	0	0	0	0	0	0
10:29:16	131,884	1857,092	10,136	10,156	8,715	3,681	3,742	21	952,233	23,076	1854,55	0	199,999	199,999	99,709	0	0	0	0	0	0	0
10:29:16	0	1857,092	10,136	10,058	8,715	3,681	3,741	21	952,233	23,076	1854,553	0	199,999	199,999	99,709	0	0	0	0	0	0	0
10:29:16	-87,927	1856,213	10,039	10,058	8,715	3,672	3,739	21	952,233	23,076	1854,554	0	199,999	199,999	99,709	0	0	0	0	0	0	0
10:29:16	0	1856,213	10,039	10,009	8,715	3,672	3,738	21	952,233	23,076	1854,556	0	199,999	199,999	99,709	0	0	0	0	0	0	0
10:29:16	87,927	1857,092	10,136	10,156	8,715	3,681	3,737	21	952,233	23,076	1854,558	0	199,999	199,999	99,709	0	0	0	0	0	0	0
10:29:16	0	1857,092	10,136	10,156	8,715	3,681	3,736	21	952,233	23,076	1854,561	0	199,999	199,999	99,709	0	0	0	0	0	0	0
10:29:16	-8,471	1857,008	10,136	10,009	8,715	3,68	3,735	21	952,233	23,076	1854,563	0	199,999	199,999	99,709	0	0	0	0	0	0	0
10:29:16	-79,455	1856,213	10,039	10,058	8,715	3,672	3,733	21	952,233	23,076	1854,565	0	199,999	199,999	99,709	0	0	0	0	0	0	0
10:29:16	-115,869	1855,054	9,99	9,961	8,711	3,66	3,732	21	952,233	23,076	1854,566	0	199,999	199,999	99,709	0	0	0	0	0	0	0
10:29:16	107,397	1856,128	10,039	10,009	8,715	3,671	3,731	21	952,233	23,076	1854,567	0	199,999	199,999	99,709	0	0	0	0	0	0	0
10:29:16	-72,937	1855,399	10,039	10,058	8,711	3,663	3,729	21	952,233	23,076	1854,568	0	199,999	199,999	99,709	0	0	0	0	0	0	0
10:29:16	0	1855,399	10,039	10,009	8,711	3,663	3,728	21	952,233	23,076	1854,569	0	199,999	199,999	99,709	0	0	0	0	0	0	0
10:29:16	0	1855,399	10,039	10,058	8,711	3,663	3,727	21	952,233	23,076	1854,569	0	199,999	199,999	99,709	0	0	0	0	0	0	0
10:29:16	0	1855,399	10,039	10,009	8,711	3,663	3,726	21	952,233	23,076	1854,57	0	199,999	199,999	99,709	0	0	0	0	0	0	0
10:29:16	-6,506	1855,334	9,941	9,961	8,715	3,663	3,724	21	952,233	23,076	1854,571	0	199,999	199,999	99,709	0	0	0	0	0	0	0
10:29:16	87,915	1856,213	10,039	10,009	8,715	3,672	3,723	21	952,233	23,076	1854,573	0	199,999	199,999	99,709	0	0	0	0	0	0	0
10:29:16	-43,957	1855,774	9,99	10,009	8,715	3,667	3,722	21	952,233	23,076	1854,574	0	199,999	199,999	99,709	0	0	0	0	0	0	0
10:29:16	-8,459	1855,689	9,99	9,961	8,715	3,666	3,721	21	952,233	23,076	1854,575	0	199,999	199,999	99,709	0	0	0	0	0	0	0
10:29:16	-72,949	1854,96	9,99	9,961	8,711	3,659	3,72	21	952,233	23,076	1854,575	0	199,999	199,999	99,709	0	0	0	0	0	0	0
10:29:16	0	1854,96	9,99	9,961	8,711	3,659	3,719	21	952,233	23,076	1854,576	0	199,999	199,999	99,709	0	0	0	0	0	0	0
10:29:16	43,957	1855,399	10,039	10,009	8,711	3,663	3,718	21	952,233	23,076	1854,577	0	199,999	199,999	99,709	0	0	0	0	0	0	0
10:29:16	-43,957	1854,96	9,99	9,961	8,711	3,659	3,716	21	952,233	23,076	1854,577	0	199,999	199,999	99,709	0	0	0	0	0	0	0
10:29:16	0	1854,96	9,99	9,863	8,711	3,659	3,715	21	952,233	23,076	1854,578	0	199,999	199,999	99,709	0	0	0	0	0	0	0
10:29:16	0	1854,96	9,99	9,961	8,711	3,659	3,714	21	952,233	23,076	1854,578	0	199,999	199,999	99,709	0	0	0	0	0	0	0
10:29:16	43,957	1855,399	10,039	9,961	8,711	3,663	3,713	21	952,233	23,076	1854,579	0	199,999	199,999	99,709	0	0	0	0	0	0	0
10:29:16	0	1855,399	10,039	10,058	8,711	3,663	3,712	21	952,233	23,076	1854,58	0	199,999	199,999	99,709	0	0	0	0	0	0	0
10:29:16	87,915	1856,278	10,136	10,058	8,711	3,672	3,711	21	952,233	23,076	1854,581	0	199,999	199,999	99,709	0	0	0	0	0	0	0
10:29:16	0	1856,278	10,136	10,009	8,711	3,672	3,711	21	952,233	23,076	1854,583	0	199,999	199,999	99,709	0	0	0	0	0	0	0
10:29:16	-87,915	1855,399	10,039	9,961	8,711	3,663	3,71	21	952,233	23,076	1854,584	0	199,999	199,999	99,709	0	0	0	0	0	0	0
10:29:16	0	1855,399	10,039	10,009	8,711	3,663	3,709	21	952,233	23,076	1854,584	0	199,999	199,999	99,709	0	0	0	0	0	0	0
10:29:16	0	1855,399	10,039	10,009	8,711	3,663	3,708	21	952,233	23,076	1854,585	0	199,999	199,999	99,709	0	0	0	0	0	0	0
10:29:16	87,915	1856,278	10,136	10,205	8,711	3,672	3,707	21	952,233	23,076	1854,587	0	199,999	199,999	99,709	0	0	0	0	0	0	0
10:29:16	-131,872	1854,96	9,99	10,058	8,711	3,659	3,706	21	952,233	23,076	1854,587	0	199,999	199,999	99,709	0	0	0	0	0	0	0
10:29:16	43,957	1855,399	10,039	10,058	8,711	3,663	3,705	21	952,233	23,076	1854,588	0	199,999	199,999	99,709	0	0	0	0	0	0	0
10:29:16	0	1855,399	10,039	10,009	8,711	3,663	3,705	21	952,233	23,076	1854,589	0	199,999	199,999	99,709	0	0	0	0	0	0	0
10:29:16	-43,957	1854,96	9,99	9,961	8,711	3,659	3,704	21	952,233	23,076	1854,589	0	199,999	199,999	99,709	0	0	0	0	0	0	0
10:29:16	-43,945	1854,52	9,941	9,863	8,711	3,654	3,703	21	952,233	23,076	1854,52	0	199,999	199,999	99,709	0	0	0	0	0	0	0
10:29:16	43,945	1854,96	9,99	9,961	8,711	3,659	3,702	21	952,233	23,076	1854,521	0	199,999	199,999	99,709	0	0	0	0	0	0	0
10:29:16	131,872	1856,278	10,136	10,058	8,711	3,672	3,701	21	952,233	23,076	1854,522	0	199,999	199,999	99,709	0	0	0	0	0	0	0
10:29:16	-87,915	1855,399	10,039	9,961	8,711	3,663	3,701	21	952,233	23,076	1854,523	0	199,999	199,999	99,709	0	0	0	0	0	0	0
10:29:16	-43,957	1854,96	9,99	9,961	8,711	3,659	3,7	21	952,233	23,076	1854,524	0	199,999	199,999	99,709	0	0	0	0	0	0	0
10:29:16	123,254	1856,192	10,136	10,058	8,71	3,672	3,699	21	952,233	23,076	1854,525	0	199,999	199,999	99,709	0	0	0	0	0	0	0
10:29:16	-123,254	1854,96	9,99	9,961	8,711	3,659	3,698	21	952,233	23,076	1854,526	0	199,999	199,999	99,709	0	0	0	0	0	0	0
10:29:17	43,957	1855,399	10,039	10,009	8,711	3,663	3,698	20,9	952,822	23,076	1854,527	0	199,999	199,999	99,709	0	0	0	0	0	0	0
10:29:17	-9,814	1855,301	10,039	10,058	8,71	3,662	3,697	20,9	952,822	23,076	1854,527	0	199,999	199,999	99,709	0	0	0	0	0	0	0
10:29:17	87,902	1856,18	10,136	10,009	8,71	3,671	3,697	20,9	952,822	23,076	1854,529	0	199,999	199,999	99,709	0	0	0	0	0	0	0
10:29:17	-123,242	1854,948	9,99	10,009	8,711	3,659	3,696	20,9	952,822	23,076	1854,529	0	199,999	199,999	99,709	0	0	0	0	0	0	0
10:29:17	-52,551	1854,422	9,941	10,058	8,71	3,653	3,695	20,9	952,822	23,076	1854,422	0	199,999	199,999	99,709	0	0	0	0	0	0	0
10:29:17	43,945	1854,862	9,99	10,009	8,71	3,658	3,694	20,9	952,822	23,076	1854,423	0	199,999	199,999	99,709	0	0	0	0	0	0	0
10:29:17	8,605	1854,948	9,99	10,009	8,711	3,659	3,694	20,9	952,822	23,076	1854,423	0	199,999	199,999	99,709	0	0	0	0	0	0	0
10:29:17	-43,945	1854,508	9,941	9,961	8,711	3,654	3,693	20,9	952,822	23,076	1854,423	0	199,999	199,999	99,709	0	0	0	0	0	0	0
10:29:17	43,945	1854,948	9,99	9,863	8,711	3,659	3,692	20,9	952,822	23,076	1854,424	0	199,999	199,999	99,709	0	0	0	0	0	0	0
10:29:17	-43,945	1854,508	9,941	9,863	8,711	3,654	3,691	20,9	952,822	23,076	1854,424	0	199,999	199,999	99,709	0	0	0	0	0	0	0
10:29:17	-87,866	1853,629	9,843	9,814	8,711	3,645	3,69	20,9	952,822	23,076	1853,629	0	199,971	199,971	99,709	0	0	0	0	0	0	0
10:29:17	79,26	1854,422	9,941	9,961	8,71	3,653	3,69	20,9	952,822	23,076	1853,63	0	199,971	199,971	99,709	0	0	0	0	0	0	0
10:29:17	-29,028	1854,132	9,99	9,863	8,706	3,65	3,689	20,9	952,822	23,076	1853,631	0	199,971	199,971	99,709	0	0	0	0	0	0	0
10:29:17	43,933	1854,571	10,039	10,009	8,706	3,655	3,688	20,9	952,822	23,076	1853,632	0	199,971	199,971	99,709	0	0	0	0	0	0	0
10:29:17	-43,933	1854,132	9,99	9,814	8,706	3,65	3,688	20,9	952,822	23,076	1853,632	0	199,971	199,971	99,709	0	0	0	0	0	0	0
10:29:17	43,933	1854,571	10,039	10,009	8,706	3,655	3,687	20,9	952,822	23,076	1853,633	0	199,971	199,971	99,709	0	0	0	0	0	0	0
10:29:17	87,902	1855,45	10,136	10,058	8,706	3,664	3,686	20,9	952,822	23,076	1853,635	0	199,971	199,971	99,709	0	0	0	0	0	0	0
10:29:17	-131,835	1854,132	9,99	9,961	8,706	3,65	3,686	20,9	952,822	23,076	1853,635	0	199,971	199,971	99,709	0	0	0	0	0	0	0
10:29:17	0	1854,132	9,99	9,961	8,706	3,65	3,685	20,9	952,822	23,076	1853,636	0	199,971	199,971	99,709	0	0	0	0	0	0	0
10:29:17	0	1854,132	9,99	9,863	8,706	3,65	3,684	20,9	952,822	23,076	1853,636	0	199,971	199,971	99,709	0	0	0	0	0	0	0
10:29:17	0	1854,132	9,99	10,009	8,706	3,65	3,684	20,9	952,822	23,076	1853,637	0	199,971	199,971	99,709	0	0	0	0	0	0	0
10:29:17	43,933	1854,571	10,039	10,009	8,706	3,655	3,683	20,9	952,822	23,076	1853,638	0	199,971	199,971	99,709	0	0	0	0	0	0	0
10:29:17	0	1854,571	10,039	9,961	8,706	3,655	3,683	20,9	952,822	23,076	1853,639	0	199,971	199,971	99,709	0	0	0	0	0	0	0
10:29:17	-87,878	1853,692	9,941	9,814	8,706	3,646	3,682	20,9	952,822	23,076	1853,639	0	199,971	199,971	99,709	0	0	0	0	0	0	0
10:29:17	43,945	1854,132	9,99	10,009	8,706	3,65	3,681	20,9	952,822	23,076	1853,64	0	199,971	199,971	99,709	0	0	0	0	0	0	0
10:29:17	0	1854,132	9,99	9,961	8,706	3,65	3,681	20,9	952,822	23,076	1853,64	0	199,971	199,971	99,709	0	0	0	0	0	0	0
10:29:17	-43,945	1853,692	9,941	9,863	8,706	3,646	3,68	20,9	952,822	23,076	1853,64	0	199,971	199,971	99,709	0	0	0	0	0	0	0
10:29:17	175,781	1855,45	10,136	10,058	8,706	3,664	3,68	20,9	952,822	23,076	1853,642	0	199,971	199,971	99,709	0	0	0	0	0	0	0
10:29:17	-87,902	1854,571	10,039	10,009	8,706	3,655	3,679	20,9	952,822	23,076	1853,643	0	199,971	199,971	99,709	0	0	0	0	0	0	0
10:29:17	0	1854,571	10,039	10,009	8,706	3,655	3,679	20,9	952,822	23,076	1853,644	0	199,971	199,971	99,709	0	0	0	0	0	0	0
10:29:17	0	1854,571	10,039	10,058	8,706	3,655	3,678	20,9	952,822	23,076	1853,645	0	199,971	199,971	99,709	0	0	0	0	0	0	0
10:29:17	-43,933	1854,132	9,99	10,009	8,706	3,65	3,678	20,9	952,822	23,076	1853,646	0	199,971	199,971	99,709	0	0	0	0	0	0	0
10:29:17	131,835	1855,45	10,136	10,156	8,706	3,664	3,677	20,9	952,822	23,076	1853,647	0	199,971	199,971	99,709	0	0	0	0	0	0	0
10:29:17	-131,835	1854,132	9,99	10,009	8,706	3,65	3,677	20,9	952,822	23,076	1853,648	0	199,971	199,971	99,709	0	0	0	0	0	0	0
10:29:17	0	1854,132	9,99	10,009	8,706	3,65	3,676	20,9	952,822	23,076	1853,648	0	199,971	199,971	99,709	0	0	0	0	0	0	0
10:29:17	43,933	1854,571	10,039	10,058	8,706	3,655	3,676	20,9	952,822	23,076	1853,649	0	199,971	199,971	99,709	0	0	0	0	0	0	0
10:29:17	-43,933	1854,132	9,99	10,205	8,706	3,65	3,675	20,9	952,822	23,076	1853,65	0	199,971	199,971	99,709	0	0	0	0	0	0	0
10:29:17	37,634	1854,508	9,941	10,009	8,711	3,654	3,675	20,9	952,822	23,076	1853,651	0	199,971	199,971	99,709	0	0	0	0	0	0	0
10:29:17	-131,799	1853,19	9,795	9,814	8,711	3,641	3,674	20,9	952,822	23,076	1853,19	0	199,971	199,971	99,709	0	0	0	0	0	0	0
10:29:17	131,799	1854,508	9,941	10,058	8,711	3,654	3,674	20,9	952,822	23,076	1853,191	0	199,971	199,971	99,709	0	0	0	0	0	0	0
10:29:17	0	1854,508	9,941	9,961	8,711	3,654	3,674	20,9	952,822	23,076	1853,193	0	199,971	199,971	99,709	0	0	0	0	0	0	0
10:29:17	0	1854,508	9,941	10,009	8,711	3,654	3,673	20,9	952,822	23,076	1853,194	0	199,971	199,971	99,709	0	0	0	0	0	0	0
10:29:17	43,945	1854,948	9,99	10,058	8,711	3,659	3,673	20,9	952,822	23,076	1853,196	0	199,971	199,971	99,709	0	0	0	0	0	0	0
10:29:17	-37,646	1854,571	10,039	10,058	8,706	3,655	3,673	20,9	952,822	23,076	1853,197	0	199,971	199,971	99,709	0	0	0	0	0	0	0
10:29:17	0	1854,571	10,039	10,009	8,706	3,655	3,672	20,9	952,822	23,076	1853,199	0	199,971	199,971	99,709	0	0	0	0	0	0	0
10:29:17	87,902	1855,45	10,136	10,058	8,706	3,664	3,672	20,9	952,822	23,076	1853,201	0	199,971	199,971	99,709	0	0	0	0	0	0	0
10:29:17	-87,902	1854,571	10,039	10,058	8,706	3,655	3,672	20,9	952,822	23,076	1853,202	0	199,971	199,971	99,709	0	0	0	0	0	0	0
10:29:17	-43,933	1854,132	9,99	10,009	8,706	3,65	3,671	20,9	952,822	23,076	1853,203	0	199,971	199,971	99,709	0	0	0	0	0	0	0
10:29:17	-43,945	1853,692	9,941	9,863	8,706	3,646	3,671	20,9	952,822	23,076	1853,204	0	199,971	199,971	99,709	0	0	0	0	0	0	0
10:29:17	43,945	1854,132	9,99	10,058	8,706	3,65	3,67	20,9	952,822	23,076	1853,205	0	199,971	199,971	99,709	0	0	0	0	0	0	0
10:29:17	0	1854,132	9,99	10,009	8,706	3,65	3,67	20,9	952,822	23,076	1853,206	0	199,971	199,971	99,709	0	0	0	0	0	0	0
10:29:17	43,933	1854,571	10,039	10,058	8,706	3,655	3,67	20,9	952,822	23,076	1853,207	0	199,971	199,971	99,709	0	0	0	0	0	0	0
10:29:17	-87,878	1853,692	9,941	9,814	8,706	3,646	3,669	20,9	952,822	23,076	1853,208	0	199,971	199,971	99,709	0	0	0	0	0	0	0
10:29:17	43,945	1854,132	9,99	10,058	8,706	3,65	3,669	20,9	952,822	23,076	1853,208	0	199,971	199,971	99,709	0	0	0	0	0	0	0
10:29:17	0	1854,132	9,99	9,961	8,706	3,65	3,668	20,9	952,822	23,076	1853,209	0	199,971	199,971	99,709	0	0	0	0	0	0	0
10:29:17	0	1854,132	9,99	10,009	8,706	3,65	3,668	20,9	952,822	23,076	1853,21	0	199,971	199,971	99,709	0	0	0	0	0	0	0
10:29:17	0	1854,132	9,99	10,009	8,706	3,65	3,668	20,9	952,822	23,076	1853,211	0	199,971	199,971	99,709	0	0	0	0	0	0	0
10:29:17	0	1854,132	9,99	10,009	8,706	3,65	3,667	20,9	952,822	23,076	1853,212	0	199,971	199,971	99,709	0	0	0	0	0	0	0
10:29:17	0	1854,132	9,99	9,863	8,706	3,65	3,667	20,9	952,822	23,076	1853,213	0	199,971	199,971	99,709	0	0	0	0	0	0	0
10:29:17	-43,945	1853,692	9,941	9,863	8,706	3,646	3,667	20,9	952,822	23,076	1853,213	0	199,971	199,971	99,709	0	0	0	0	0	0	0
10:29:17	43,945	1854,132	9,99	9,863	8,706	3,65	3,666	20,9	952,822	23,076	1853,214	0	199,971	199,971	99,709	0	0	0	0	0	0	0
10:29:17	0	1854,132	9,99	10,009	8,706	3,65	3,666	20,9	952,822	23,076	1853,215	0	199,971	199,971	99,709	0	0	0	0	0	0	0
10:29:17	43,933	1854,571	10,039	9,961	8,706	3,655	3,666	20,9	952,822	23,076	1853,217	0	199,971	199,971	99,709	0	0	0	0	0	0	0
10:29:17	0	1854,571	10,039	9,961	8,706	3,655	3,666	20,9	952,822	23,076	1853,218	0	199,971	199,971	99,709	0	0	0	0	0	0	0
10:29:17	-43,933	1854,132	9,99	9,863	8,706	3,65	3,665	20,9	952,822	23,076	1853,219	0	199,971	199,971	99,709	0	0	0	0	0	0	0
10:29:17	0	1854,132	9,99	9,961	8,706	3,65	3,665	20,9	952,822	23,076	1853,22	0	199,971	199,971	99,709	0	0	0	0	0	0	0
10:29:17	131,835	1855,45	10,136	10,058	8,706	3,664	3,665	20,9	952,822	23,076	1853,222	0	199,971	199,971	99,709	0	0	0	0	0	0	0
10:29:17	-87,902	1854,571	10,039	10,058	8,706	3,655	3,665	20,9	952,822	23,076	1853,223	0	199,971	199,971	99,709	0	0	0	0	0	0	0
10:29:17	-87,878	1853,692	9,941	9,863	8,706	3,646	3,664	20,9	952,822	23,076	1853,224	0	199,971	199,971	99,709	0	0	0	0	0	0	0
10:29:17	87,878	1854,571	10,039	10,009	8,706	3,655	3,664	20,9	952,822	23,076	1853,225	0	199,971	199,971	99,709	0	0	0	0	0	0	0
10:29:17	0	1854,571	10,039	9,961	8,706	3,655	3,664	20,9	952,822	23,076	1853,227	0	199,971	199,971	99,709	0	0	0	0	0	0	0
10:29:17	-43,933	1854,132	9,99	9,863	8,706	3,65	3,664	20,9	952,822	23,076	1853,228	0	199,971	199,971	99,709	0	0	0	0	0	0	0
10:29:17	43,933	1854,571	10,039	10,009	8,706	3,655	3,664	20,9	952,822	23,076	1853,229	0	199,971	199,971	99,709	0	0	0	0	0	0	0
10:29:17	-43,933	1854,132	9,99	10,009	8,706	3,65	3,663	20,9	952,822	23,076	1853,23	0	199,971	199,971	99,709	0	0	0	0	0	0	0
10:29:17	43,933	1854,571	10,039	10,009	8,706	3,655	3,663	20,9	952,822	23,076	1853,231	0	199,971	199,971	99,709	0	0	0	0	0	0	0
10:29:17	0	1854,571	10,039	9,961	8,706	3,655	3,663	20,9	952,822	23,076	1853,233	0	199,971	199,971	99,709	0	0	0	0	0	0	0
10:29:17	0	1854,571	10,039	10,058	8,706	3,655	3,663	20,9	952,822	23,076	1853,234	0	199,971	199,971	99,709	0	0	0	0	0	0	0
10:29:17	-43,933	1854,132	9,99	9,961	8,706	3,65	3,663	20,9	952,822	23,076	1853,235	0	199,971	199,971	99,709	0	0	0	0	0	0	0
10:29:17	43,933	1854,571	10,039	10,009	8,706	3,655	3,662	20,9	952,822	23,076	1853,236	0	199,971	199,971	99,709	0	0	0	0	0	0	0
10:29:17	87,902	1855,45	10,136	10,058	8,706	3,664	3,663	20,9	952,822	23,076	1853,239	0	199,971	199,971	99,709	0	0	0	0	0	0	0
10:29:17	-87,902	1854,571	10,039	10,058	8,706	3,655	3,662	20,9	952,822	23,076	1853,24	0	199,971	199,971	99,709	0	0	0	0	0	0	0
10:29:17	0	1854,571	10,039	10,009	8,706	3,655	3,662	20,9	952,822	23,076	1853,241	0	199,971	199,971	99,709	0	0	0	0	0	0	0
10:29:17	0	1854,571	10,039	10,009	8,706	3,655	3,662	20,9	952,822	23,076	1853,243	0	199,971	199,971	99,709	0	0	0	0	0	0	0
10:29:17	72,985	1855,301	10,039	10,009	8,71	3,662	3,662	20,9	952,822	23,076	1853,245	0	199,971	199,971	99,709	0	0	0	0	0	0	0
10:29:17	-35,339	1854,948	9,99	9,961	8,711	3,659	3,662	20,9	952,822	23,076	1853,246	0	199,971	199,971	99,709	0	0	0	0	0	0	0
10:29:17	-81,579	1854,132	9,99	9,961	8,706	3,65	3,662	20,9	952,822	23,076	1853,247	0	199,971	199,971	99,709	0	0	0	0	0	0	0
10:29:17	131,835	1855,45	10,136	10,058	8,706	3,664	3,662	20,9	952,822	23,076	1853,25	0	199,971	199,971	99,709	0	0	0	0	0	0	0
10:29:17	-87,902	1854,571	10,039	10,009	8,706	3,655	3,662	20,9	952,822	23,076	1853,251	0	199,971	199,971	99,709	0	0	0	0	0	0	0
10:29:17	-43,933	1854,132	9,99	10,009	8,706	3,65	3,661	20,9	952,822	23,076	1853,252	0	199,971	199,971	99,709	0	0	0	0	0	0	0
10:29:17	0	1854,132	9,99	10,009	8,706	3,65	3,661	20,9	952,822	23,076	1853,253	0	199,971	199,971	99,709	0	0	0	0	0	0	0
10:29:17	43,933	1854,571	10,039	10,009	8,706	3,655	3,661	20,9	952,822	23,076	1853,254	0	199,971	199,971	99,709	0	0	0	0	0	0	0
10:29:17	0	1854,571	10,039	10,058	8,706	3,655	3,661	20,9	952,822	23,076	1853,255	0	199,971	199,971	99,709	0	0	0	0	0	0	0
10:29:17	87,902	1855,45	10,136	10,058	8,706	3,664	3,661	20,9	952,822	23,076	1853,258	0	199,971	199,971	99,709	0	0	0	0	0	0	0
10:29:17	-175,781	1853,692	9,941	9,814	8,706	3,646	3,661	20,9	952,822	23,076	1853,258	0	199,971	199,971	99,709	0	0	0	0	0	0	0
10:29:17	0	1853,692	9,941	9,961	8,706	3,646	3,66	20,9	952,822	23,076	1853,259	0	199,971	199,971	99,709	0	0	0	0	0	0	0
10:29:17	87,878	1854,571	10,039	10,009	8,706	3,655	3,66	20,9	952,822	23,076	1853,26	0	199,971	199,971	99,709	0	0	0	0	0	0	0
10:29:17	-43,933	1854,132	9,99	9,961	8,706	3,65	3,66	20,9	952,822	23,076	1853,261	0	199,971	199,971	99,709	0	0	0	0	0	0	0
10:29:17	0	1854,132	9,99	9,961	8,706	3,65	3,66	20,9	952,822	23,076	1853,262	0	199,971	199,971	99,709	0	0	0	0	0	0	0
10:29:17	0	1854,132	9,99	9,961	8,706	3,65	3,66	20,9	952,822	23,076	1853,263	0	199,971	199,971	99,709	0	0	0	0	0	0	0
10:29:17	0	1854,132	9,99	9,961	8,706	3,65	3,66	20,9	952,822	23,076	1853,264	0	199,971	199,971	99,709	0	0	0	0	0	0	0
10:29:17	0	1854,132	9,99	9,961	8,706	3,65	3,659	20,9	954,251	23,076	1853,264	0	199,971	199,971	99,709	0	0	0	0	0	0	0
10:29:18	-2,893	1854,103	9,99	10,009	8,706	3,65	3,659	20,9	954,251	23,076	1853,265	0	199,971	199,971	99,709	0	0	0	0	0	0	0
10:29:18	131,799	1855,421	10,136	10,058	8,706	3,664	3,659	20,9	954,251	23,076	1853,267	0	199,971	199,971	99,709	0	0	0	0	0	0	0
10:29:18	175,781	1857,179	10,332	10,351	8,706	3,682	3,66	20,9	954,251	23,076	1853,271	0	199,971	199,971	99,709	0	0	0	0	0	0	0
10:29:18	175,842	1858,937	10,527	10,595	8,706	3,7	3,661	20,9	954,251	23,076	1853,277	0	199,971	199,971	99,709	0	0	0	0	0	0	0
10:29:18	345,52	1862,392	10,82	11,035	8,711	3,736	3,662	20,9	954,251	23,076	1853,286	0	199,971	199,971	99,709	0	0	0	0	0	0	0
10:29:18	473,303	1867,125	11,162	11,523	8,72	3,784	3,664	20,9	954,251	23,076	1853,3	0	199,971	199,971	99,709	0	0	0	0	0	0	0
10:29:18	701,684	1874,142	11,748	12,06	8,73	3,857	3,668	20,9	954,251	23,076	1853,321	0	199,971	199,971	99,709	0	0	0	0	0	0	0
10:29:18	598,913	1880,131	12,041	12,451	8,749	3,918	3,673	20,9	954,251	23,076	1853,348	0	199,971	199,971	99,709	0	0	0	0	0	0	0
10:29:18	602,612	1886,157	12,334	12,89	8,768	3,981	3,679	20,9	954,251	23,076	1853,38	0	199,971	199,971	99,709	0	0	0	0	0	0	0
10:29:18	809,509	1894,252	12,675	13,379	8,797	4,064	3,687	20,9	954,251	23,076	1853,421	0	200,119	200,119	99,709	0	0	0	0	0	0	0
10:29:18	723,657	1901,489	12,92	13,623	8,825	4,139	3,696	20,9	954,251	23,076	1853,469	0	200,119	200,119	99,709	0	0	0	0	0	0	0
10:29:18	853,1	1910,02	13,115	13,965	8,863	4,227	3,706	20,9	954,251	23,076	1853,526	0	200,119	200,119	99,709	0	0	0	0	0	0	0
10:29:18	768,408	1917,704	13,31	14,258	8,897	4,306	3,718	20,9	954,251	23,076	1853,59	0	200,119	200,119	99,709	0	0	0	0	0	0	0
10:29:18	941,076	1927,115	13,506	14,453	8,94	4,403	3,731	20,9	954,251	23,076	1853,664	0	200,119	200,119	99,709	0	0	0	0	0	0	0
10:29:18	1035,083	1937,466	13,896	14,941	8,979	4,509	3,746	20,9	954,251	23,076	1853,747	0	200,119	200,119	99,709	0	0	0	0	0	0	0
10:29:18	720,056	1944,666	13,945	15,136	9,017	4,584	3,763	20,9	954,251	23,076	1853,838	0	200,119	200,119	99,709	0	0	0	0	0	0	0
10:29:18	1081,774	1955,484	14,384	15,625	9,056	4,695	3,781	20,9	954,251	23,076	1853,94	0	200,119	200,119	99,709	0	0	0	0	0	0	0
10:29:18	1238,867	1967,873	14,922	16,308	9,098	4,823	3,802	20,9	954,251	23,076	1854,054	0	200,119	200,119	99,709	0	0	0	0	0	0	0
10:29:18	983,581	1977,709	15,263	16,552	9,136	4,924	3,824	20,9	954,251	23,076	1854,177	0	200,119	200,119	99,709	0	0	0	0	0	0	0
10:29:18	1199,646	1989,705	15,752	17,285	9,178	5,048	3,848	20,9	954,251	23,076	1854,313	0	200,119	200,119	99,709	0	0	0	0	0	0	0
10:29:18	1118,457	2000,89	16,24	17,773	9,216	5,163	3,873	20,9	954,251	23,076	1854,459	0	200,119	200,119	99,709	0	0	0	0	0	0	0
10:29:18	1142,736	2012,317	16,679	18,164	9,258	5,281	3,901	20,9	954,251	23,076	1854,617	0	200,119	200,119	99,709	0	0	0	0	0	0	0
10:29:18	946,521	2021,782	16,924	18,31	9,299	5,379	3,93	20,9	954,251	23,076	1854,784	0	200,119	200,119	99,709	0	0	0	0	0	0	0
10:29:18	1173,071	2033,513	17,412	18,701	9,34	5,5	3,961	20,9	954,251	23,076	1854,963	0	200,119	200,119	99,709	0	0	0	0	0	0	0
10:29:18	869,421	2042,207	17,558	19,043	9,381	5,589	3,993	20,9	954,251	23,076	1855,15	0	200,119	200,119	99,709	0	0	0	0	0	0	0
10:29:18	1118,969	2053,397	17,998	19,336	9,421	5,705	4,026	20,9	954,251	23,076	1855,349	0	200,119	200,119	99,709	0	0	0	0	0	0	0
10:29:18	988,183	2063,279	18,34	19,726	9,459	5,807	4,061	20,9	954,251	23,076	1855,557	0	200,119	200,119	99,709	0	0	0	0	0	0	0
10:29:18	1196,557	2075,244	18,974	20,068	9,494	5,93	4,098	20,9	954,251	23,076	1855,776	0	200,119	200,119	99,709	0	0	0	0	0	0	0
10:29:18	1062,28	2085,867	19,365	20,556	9,533	6,039	4,136	20,9	954,251	23,076	1856,006	0	200,119	200,119	99,709	0	0	0	0	0	0	0
10:29:18	786,254	2093,73	19,512	20,605	9,57	6,12	4,175	20,9	954,251	23,076	1856,244	0	200,119	200,119	99,709	0	0	0	0	0	0	0
10:29:18	982,202	2103,552	19,853	20,801	9,607	6,222	4,215	20,9	954,251	23,076	1856,491	0	200,119	200,119	99,709	0	0	0	0	0	0	0
10:29:18	760,937	2111,161	19,951	20,947	9,645	6,3	4,256	20,9	954,251	23,076	1856,746	0	200,119	200,119	99,709	0	0	0	0	0	0	0
10:29:18	731,787	2118,479	20,097	21,142	9,678	6,376	4,297	20,9	954,251	23,076	1857,008	0	200,119	200,119	99,709	0	0	0	0	0	0	0
10:29:18	881,616	2127,295	20,244	21,142	9,72	6,466	4,34	20,9	954,251	23,076	1857,278	0	200,119	200,119	99,709	0	0	0	0	0	0	0
10:29:18	589,062	2133,186	20,244	21,24	9,753	6,527	4,383	20,9	954,251	23,076	1857,554	0	200,119	200,119	99,709	0	0	0	0	0	0	0
10:29:18	914,697	2142,333	20,586	21,435	9,787	6,621	4,427	20,9	954,251	23,076	1857,839	0	200,119	200,119	99,709	0	0	0	0	0	0	0
10:29:18	742,651	2149,759	20,83	21,631	9,816	6,698	4,471	20,9	954,251	23,076	1858,13	0	200,119	200,119	99,709	0	0	0	0	0	0	0
10:29:18	824,438	2158,004	21,074	21,924	9,849	6,783	4,517	20,9	954,251	23,076	1858,43	0	200,119	200,119	99,709	0	0	0	0	0	0	0
10:29:18	882,299	2166,827	21,562	22,314	9,873	6,874	4,563	20,9	954,251	23,076	1858,739	0	200,119	200,119	99,709	0	0	0	0	0	0	0
10:29:18	651,147	2173,338	21,709	22,461	9,902	6,941	4,609	20,9	954,251	23,076	1859,053	0	200,119	200,119	99,709	0	0	0	0	0	0	0
10:29:18	704,272	2180,381	22,002	22,656	9,926	7,014	4,657	20,9	954,251	23,076	1859,375	0	200,119	200,119	99,709	0	0	0	0	0	0	0
10:29:18	702,294	2187,404	22,295	22,998	9,95	7,086	4,704	20,9	954,251	23,076	1859,703	0	200,119	200,119	99,709	0	0	0	0	0	0	0
10:29:18	556,835	2192,972	22,344	22,705	9,979	7,144	4,752	20,9	954,251	23,076	1860,036	0	200,119	200,119	99,709	0	0	0	0	0	0	0
10:29:18	551,342	2198,485	22,392	22,803	10,007	7,2	4,8	20,9	954,251	23,076	1860,374	0	200,119	200,119	99,709	0	0	0	0	0	0	0
10:29:18	656,152	2205,047	22,637	23,096	10,031	7,268	4,848	20,9	954,251	23,076	1860,719	0	200,119	200,119	99,709	0	0	0	0	0	0	0
10:29:18	565,283	2210,7	22,783	23,096	10,055	7,326	4,897	20,9	954,251	23,076	1861,069	0	200,119	200,119	99,709	0	0	0	0	0	0	0
10:29:18	521,337	2215,913	22,978	23,34	10,074	7,38	4,946	20,9	954,251	23,076	1861,424	0	200,119	200,119	99,709	0	0	0	0	0	0	0
10:29:18	574,243	2221,656	23,223	23,437	10,093	7,439	4,995	20,9	954,251	23,076	1861,784	0	200,119	200,119	99,709	0	0	0	0	0	0	0
10:29:18	373,535	2225,391	23,271	23,437	10,112	7,478	5,043	20,9	954,251	23,076	1862,148	0	200,119	200,119	99,709	0	0	0	0	0	0	0
10:29:18	723,461	2232,626	23,613	23,877	10,134	7,552	5,092	20,9	954,251	23,076	1862,518	0	200,119	200,119	99,709	0	0	0	0	0	0	0
10:29:18	454,76	2237,173	23,808	24,072	10,149	7,599	5,142	20,9	954,251	23,076	1862,893	0	200,119	200,119	99,709	0	0	0	0	0	0	0
10:29:18	322,265	2240,396	23,808	23,877	10,167	7,632	5,19	20,9	954,251	23,076	1863,27	0	200,119	200,119	99,709	0	0	0	0	0	0	0
10:29:18	496,728	2245,363	24,053	24,267	10,182	7,684	5,239	20,9	954,251	23,076	1863,652	0	200,119	200,119	99,709	0	0	0	0	0	0	0
10:29:18	449,023	2249,853	24,199	24,365	10,2	7,73	5,288	20,9	954,251	23,076	1864,038	0	200,119	200,119	99,709	0	0	0	0	0	0	0
10:29:18	248,364	2252,337	24,199	24,463	10,213	7,756	5,337	20,9	954,251	23,076	1864,427	0	200,119	200,119	99,709	0	0	0	0	0	0	0
10:29:18	429,125	2256,628	24,394	24,609	10,227	7,8	5,385	20,9	954,251	23,076	1864,819	0	200,119	200,119	99,709	0	0	0	0	0	0	0
10:29:18	380,786	2260,436	24,541	24,805	10,241	7,839	5,433	20,9	954,251	23,076	1865,214	0	200,119	200,119	99,709	0	0	0	0	0	0	0
10:29:18	184,155	2262,278	24,541	24,707	10,251	7,858	5,481	20,9	954,251	23,076	1865,611	0	200,119	200,119	99,709	0	0	0	0	0	0	0
10:29:18	215,527	2264,433	24,443	24,609	10,268	7,88	5,528	20,9	954,251	23,076	1866,01	0	200,119	200,119	99,709	0	0	0	0	0	0	0
10:29:18	172,607	2266,159	24,394	24,463	10,281	7,898	5,574	20,9	954,251	23,076	1866,41	0	200,119	200,119	99,709	0	0	0	0	0	0	0
10:29:18	180,761	2267,967	24,394	24,463	10,291	7,917	5,62	20,9	954,251	23,076	1866,812	0	200,119	200,119	99,709	0	0	0	0	0	0	0
10:29:18	269,409	2270,661	24,59	24,609	10,295	7,944	5,666	20,9	954,251	23,076	1867,216	0	200,119	200,119	99,709	0	0	0	0	0	0	0
10:29:18	361,23	2274,273	24,883	25,049	10,3	7,982	5,711	20,9	954,251	23,076	1867,623	0	200,119	200,119	99,709	0	0	0	0	0	0	0
10:29:18	251,025	2276,783	25,078	25,244	10,304	8,008	5,756	20,9	954,251	23,076	1868,032	0	200,119	200,119	99,709	0	0	0	0	0	0	0
10:29:18	82,836	2277,612	25,078	25,195	10,308	8,016	5,8	20,9	954,251	23,076	1868,441	0	200,119	200,119	99,709	0	0	0	0	0	0	0
10:29:18	250,073	2280,112	25,273	25,342	10,312	8,042	5,844	20,9	954,251	23,076	1868,853	0	200,119	200,119	99,709	0	0	0	0	0	0	0
10:29:18	-28,906	2279,823	25,224	25,244	10,313	8,039	5,887	20,9	954,251	23,076	1869,264	0	200,119	200,119	99,709	0	0	0	0	0	0	0
10:29:18	128,051	2281,104	25,273	25,146	10,317	8,052	5,93	20,9	954,251	23,076	1869,676	0	200,119	200,119	99,709	0	0	0	0	0	0	0
10:29:18	-28,442	2280,819	25,176	25,049	10,321	8,049	5,971	20,9	954,251	23,076	1870,087	0	200,119	200,119	99,709	0	0	0	0	0	0	0
10:29:18	81,616	2281,636	25,176	25,146	10,326	8,058	6,012	20,9	954,251	23,076	1870,499	0	200,119	200,119	99,709	0	0	0	0	0	0	0
10:29:18	-75,39	2280,882	25,078	25	10,327	8,05	6,052	20,9	954,251	23,076	1870,909	0	200,119	200,119	99,709	0	0	0	0	0	0	0
10:29:18	-91,333	2279,968	24,932	24,951	10,329	8,04	6,091	20,9	954,251	23,076	1871,318	0	200,119	200,119	99,709	0	0	0	0	0	0	0
10:29:18	155,615	2281,525	25,078	25,049	10,33	8,056	6,13	20,9	954,251	23,076	1871,728	0	200,119	200,119	99,709	0	0	0	0	0	0	0
10:29:18	-46,459	2281,06	25,029	25	10,33	8,052	6,167	20,9	954,251	23,076	1872,138	0	200,119	200,119	99,709	0	0	0	0	0	0	0
10:29:18	-109,155	2279,968	24,932	24,951	10,329	8,04	6,204	20,9	954,251	23,076	1872,546	0	200,119	200,119	99,709	0	0	0	0	0	0	0
10:29:18	-48,022	2279,488	24,932	24,951	10,327	8,035	6,24	20,9	954,251	23,076	1872,953	0	200,119	200,119	99,709	0	0	0	0	0	0	0
10:29:18	-17,504	2279,313	24,932	24,951	10,326	8,034	6,275	20,9	954,251	23,076	1873,359	0	200,119	200,119	99,709	0	0	0	0	0	0	0
10:29:18	-81,591	2278,497	24,932	24,951	10,321	8,025	6,309	20,9	954,251	23,076	1873,764	0	200,119	200,119	99,709	0	0	0	0	0	0	0
10:29:18	0	2278,497	24,932	24,853	10,321	8,025	6,343	20,9	954,251	23,076	1874,169	0	200,119	200,119	99,709	0	0	0	0	0	0	0
10:29:18	-139,282	2277,104	24,785	24,805	10,321	8,011	6,376	20,9	954,251	23,076	1874,572	0	200,119	200,119	99,709	0	0	0	0	0	0	0
10:29:18	-94,433	2276,16	24,736	24,658	10,318	8,001	6,408	20,9	954,251	23,076	1874,973	0	200,119	200,119	99,709	0	0	0	0	0	0	0
10:29:18	-62,866	2275,531	24,687	24,609	10,317	7,995	6,439	20,9	954,251	23,076	1875,374	0	200,119	200,119	99,709	0	0	0	0	0	0	0
10:29:18	-110,107	2274,43	24,59	24,609	10,317	7,983	6,469	20,9	954,251	23,076	1875,773	0	200,119	200,119	99,709	0	0	0	0	0	0	0
10:29:18	-64,257	2273,788	24,59	24,512	10,313	7,977	6,499	20,9	954,251	23,076	1876,171	0	200,119	200,119	99,709	0	0	0	0	0	0	0
10:29:18	-17,529	2273,612	24,59	24,512	10,312	7,975	6,528	20,9	954,251	23,076	1876,568	0	200,119	200,119	99,709	0	0	0	0	0	0	0
10:29:18	75	2274,362	24,736	24,805	10,308	7,983	6,556	20,9	954,251	23,076	1876,966	0	200,119	200,119	99,709	0	0	0	0	0	0	0
10:29:18	0	2274,362	24,736	24,707	10,308	7,983	6,584	20,9	954,251	23,076	1877,363	0	200,119	200,119	99,709	0	0	0	0	0	0	0
10:29:18	0	2274,362	24,736	24,805	10,308	7,983	6,612	20,9	954,251	23,076	1877,76	0	200,119	200,119	99,709	0	0	0	0	0	0	0
10:29:18	-185,595	2272,506	24,541	24,609	10,308	7,963	6,638	20,9	954,251	23,076	1878,155	0	200,119	200,119	99,709	0	0	0	0	0	0	0
10:29:18	16,406	2272,671	24,541	24,512	10,309	7,965	6,664	20,9	954,251	23,076	1878,55	0	200,119	200,119	99,709	0	0	0	0	0	0	0
10:29:18	-91,381	2271,757	24,394	24,365	10,312	7,956	6,689	20,9	954,251	23,076	1878,943	0	200,119	200,119	99,709	0	0	0	0	0	0	0
10:29:18	0	2271,757	24,394	24,463	10,312	7,956	6,714	20,9	954,251	23,076	1879,336	0	200,119	200,119	99,709	0	0	0	0	0	0	0
10:29:18	-1,391	2271,743	24,443	24,609	10,309	7,956	6,739	20,9	954,251	23,076	1879,728	0	200,119	200,119	99,709	0	0	0	0	0	0	0
10:29:18	122,753	2272,97	24,59	24,609	10,308	7,968	6,763	20,9	954,251	23,076	1880,121	0	200,119	200,119	99,709	0	0	0	0	0	0	0
10:29:18	0	2272,97	24,59	24,512	10,308	7,968	6,786	20,9	954,251	23,076	1880,514	0	200,119	200,119	99,709	0	0	0	0	0	0	0
10:29:18	92,797	2273,898	24,687	24,658	10,308	7,978	6,81	20,9	954,251	23,076	1880,908	0	200,119	200,119	99,709	0	0	0	0	0	0	0
10:29:18	46,411	2274,362	24,736	24,805	10,308	7,983	6,833	20,9	954,251	23,076	1881,301	0	200,119	200,119	99,709	0	0	0	0	0	0	0
10:29:18	-139,208	2272,97	24,59	24,658	10,308	7,968	6,855	20,9	954,251	23,076	1881,693	0	200,119	200,119	99,709	0	0	0	0	0	0	0
10:29:18	92,797	2273,898	24,687	24,658	10,308	7,978	6,877	20,9	954,251	23,076	1882,085	0	200,119	200,119	99,709	0	0	0	0	0	0	0
10:29:18	62,841	2274,527	24,736	24,707	10,309	7,984	6,899	21,2	953,202	23,076	1882,477	0	200,119	200,119	99,709	0	0	0	0	0	0	0
10:29:19	-132,934	2273,197	24,59	24,609	10,309	7,971	6,92	21,2	953,202	23,076	1882,868	0	200,119	200,119	99,709	0	0	0	0	0	0	0
10:29:19	0	2273,197	24,59	24,609	10,309	7,971	6,94	21,2	953,202	23,076	1883,258	0	200,119	200,119	99,709	0	0	0	0	0	0	0
10:29:19	0	2273,197	24,59	24,658	10,309	7,971	6,961	21,2	953,202	23,076	1883,648	0	200,119	200,119	99,709	0	0	0	0	0	0	0
10:29:19	47,802	2273,675	24,59	24,658	10,312	7,976	6,98	21,2	953,202	23,076	1884,038	0	200,119	200,119	99,709	0	0	0	0	0	0	0
10:29:19	185,717	2275,533	24,785	24,805	10,312	7,995	7	21,2	953,202	23,076	1884,43	0	200,119	200,119	99,709	0	0	0	0	0	0	0
10:29:19	-46,435	2275,068	24,736	24,658	10,312	7,99	7,02	21,2	953,202	23,076	1884,821	0	200,119	200,119	99,709	0	0	0	0	0	0	0
10:29:19	17,504	2275,243	24,736	24,853	10,313	7,992	7,039	21,2	953,202	23,076	1885,211	0	200,119	200,119	99,709	0	0	0	0	0	0	0
10:29:19	46,435	2275,708	24,785	24,853	10,313	7,996	7,058	21,2	953,202	23,076	1885,602	0	200,119	200,119	99,709	0	0	0	0	0	0	0
10:29:19	-46,435	2275,243	24,736	24,853	10,313	7,992	7,076	21,2	953,202	23,076	1885,991	0	200,119	200,119	99,709	0	0	0	0	0	0	0
10:29:19	-139,282	2273,85	24,59	24,512	10,313	7,977	7,094	21,2	953,202	23,076	1886,379	0	202,474	202,474	99,719	0	0	0	0	0	0	0
10:29:19	17,846	2274,029	24,541	24,463	10,317	7,979	7,111	21,2	953,202	23,076	1886,767	0	202,474	202,474	99,719	0	0	0	0	0	0	0
10:29:19	81,738	2274,846	24,541	24,512	10,321	7,988	7,128	21,2	953,202	23,076	1887,155	0	202,474	202,474	99,719	0	0	0	0	0	0	0
10:29:19	0	2274,846	24,541	24,609	10,321	7,988	7,145	21,2	953,202	23,076	1887,543	0	202,474	202,474	99,719	0	0	0	0	0	0	0
10:29:19	74,829	2275,595	24,687	24,658	10,317	7,995	7,162	21,2	953,202	23,076	1887,931	0	202,474	202,474	99,719	0	0	0	0	0	0	0
10:29:19	-17,285	2275,422	24,687	24,658	10,317	7,994	7,178	21,2	953,202	23,076	1888,318	0	202,474	202,474	99,719	0	0	0	0	0	0	0
10:29:19	-17,846	2275,243	24,736	24,805	10,313	7,992	7,194	21,2	953,202	23,076	1888,705	0	202,474	202,474	99,719	0	0	0	0	0	0	0
10:29:19	121,801	2276,461	24,883	24,853	10,312	8,004	7,21	21,2	953,202	23,076	1889,093	0	202,474	202,474	99,719	0	0	0	0	0	0	0
10:29:19	0	2276,461	24,883	24,951	10,312	8,004	7,225	21,2	953,202	23,076	1889,48	0	202,474	202,474	99,719	0	0	0	0	0	0	0
10:29:19	-139,306	2275,068	24,736	24,805	10,312	7,99	7,24	21,2	953,202	23,076	1889,866	0	202,474	202,474	99,719	0	0	0	0	0	0	0
10:29:19	0	2275,068	24,736	24,707	10,312	7,99	7,255	21,2	953,202	23,076	1890,251	0	202,474	202,474	99,719	0	0	0	0	0	0	0
10:29:19	-168,188	2273,386	24,541	24,512	10,313	7,973	7,269	21,2	953,202	23,076	1890,634	0	202,474	202,474	99,719	0	0	0	0	0	0	0
10:29:19	46,411	2273,85	24,59	24,609	10,313	7,977	7,283	21,2	953,202	23,076	1891,018	0	202,474	202,474	99,719	0	0	0	0	0	0	0
10:29:19	-46,411	2273,386	24,541	24,512	10,313	7,973	7,297	21,2	953,202	23,076	1891,4	0	202,474	202,474	99,719	0	0	0	0	0	0	0
10:29:19	46,411	2273,85	24,59	24,658	10,313	7,977	7,31	21,2	953,202	23,076	1891,782	0	202,474	202,474	99,719	0	0	0	0	0	0	0
10:29:19	-139,233	2272,458	24,443	24,512	10,313	7,963	7,323	21,2	953,202	23,076	1892,163	0	202,474	202,474	99,719	0	0	0	0	0	0	0
10:29:19	139,233	2273,85	24,59	24,609	10,313	7,977	7,336	21,2	953,202	23,076	1892,545	0	202,474	202,474	99,719	0	0	0	0	0	0	0
10:29:19	-46,411	2273,386	24,541	24,658	10,313	7,973	7,348	21,2	953,202	23,076	1892,925	0	202,474	202,474	99,719	0	0	0	0	0	0	0
10:29:19	0	2273,386	24,541	24,658	10,313	7,973	7,36	21,2	953,202	23,076	1893,306	0	202,474	202,474	99,719	0	0	0	0	0	0	0
10:29:19	139,257	2274,779	24,687	24,951	10,313	7,987	7,373	21,2	953,202	23,076	1893,687	0	202,474	202,474	99,719	0	0	0	0	0	0	0
10:29:19	-92,846	2273,85	24,59	24,658	10,313	7,977	7,384	21,2	953,202	23,076	1894,068	0	202,474	202,474	99,719	0	0	0	0	0	0	0
10:29:19	-139,233	2272,458	24,443	24,512	10,313	7,963	7,396	21,2	953,202	23,076	1894,446	0	202,474	202,474	99,719	0	0	0	0	0	0	0
10:29:19	75,317	2273,211	24,541	24,609	10,312	7,971	7,407	21,2	953,202	23,076	1894,825	0	202,474	202,474	99,719	0	0	0	0	0	0	0
10:29:19	-92,822	2272,283	24,443	24,512	10,312	7,961	7,418	21,2	953,202	23,076	1895,202	0	202,474	202,474	99,719	0	0	0	0	0	0	0
10:29:19	184,252	2274,126	24,687	24,805	10,309	7,98	7,429	21,2	953,202	23,076	1895,581	0	202,474	202,474	99,719	0	0	0	0	0	0	0
10:29:19	-91,43	2273,211	24,541	24,512	10,312	7,971	7,44	21,2	953,202	23,076	1895,959	0	202,474	202,474	99,719	0	0	0	0	0	0	0
10:29:19	46,411	2273,675	24,59	24,658	10,312	7,976	7,45	21,2	953,202	23,076	1896,336	0	202,474	202,474	99,719	0	0	0	0	0	0	0
10:29:19	92,846	2274,604	24,687	24,707	10,312	7,985	7,461	21,2	953,202	23,076	1896,715	0	202,474	202,474	99,719	0	0	0	0	0	0	0
10:29:19	-139,257	2273,211	24,541	24,609	10,312	7,971	7,471	21,2	953,202	23,076	1897,091	0	202,474	202,474	99,719	0	0	0	0	0	0	0
10:29:19	46,411	2273,675	24,59	24,609	10,312	7,976	7,48	21,2	953,202	23,076	1897,468	0	202,474	202,474	99,719	0	0	0	0	0	0	0
10:29:19	-46,411	2273,211	24,541	24,609	10,312	7,971	7,49	21,2	953,202	23,076	1897,844	0	202,474	202,474	99,719	0	0	0	0	0	0	0
10:29:19	46,411	2273,675	24,59	24,609	10,312	7,976	7,5	21,2	953,202	23,076	1898,219	0	202,474	202,474	99,719	0	0	0	0	0	0	0
10:29:19	-46,411	2273,211	24,541	24,609	10,312	7,971	7,509	21,2	953,202	23,076	1898,594	0	202,474	202,474	99,719	0	0	0	0	0	0	0
10:29:19	0	2273,211	24,541	24,609	10,312	7,971	7,518	21,2	953,202	23,076	1898,969	0	202,474	202,474	99,719	0	0	0	0	0	0	0
10:29:19	46,411	2273,675	24,59	24,609	10,312	7,976	7,527	21,2	953,202	23,076	1899,344	0	202,474	202,474	99,719	0	0	0	0	0	0	0
10:29:19	-139,233	2272,283	24,443	24,463	10,312	7,961	7,535	21,2	953,202	23,076	1899,717	0	202,474	202,474	99,719	0	0	0	0	0	0	0
10:29:19	139,233	2273,675	24,59	24,707	10,312	7,976	7,544	21,2	953,202	23,076	1900,091	0	202,474	202,474	99,719	0	0	0	0	0	0	0
10:29:19	0	2273,675	24,59	24,658	10,312	7,976	7,552	21,2	953,202	23,076	1900,464	0	202,474	202,474	99,719	0	0	0	0	0	0	0
10:29:19	0	2273,675	24,59	24,609	10,312	7,976	7,561	21,2	953,202	23,076	1900,837	0	202,474	202,474	99,719	0	0	0	0	0	0	0
10:29:19	0	2273,675	24,59	24,707	10,312	7,976	7,569	21,2	953,202	23,076	1901,21	0	202,474	202,474	99,719	0	0	0	0	0	0	0
10:29:19	0	2273,675	24,59	24,512	10,312	7,976	7,577	21,2	953,202	23,076	1901,582	0	202,474	202,474	99,719	0	0	0	0	0	0	0
10:29:19	92,846	2274,604	24,687	24,707	10,312	7,985	7,585	21,2	953,202	23,076	1901,955	0	202,474	202,474	99,719	0	0	0	0	0	0	0
10:29:19	-92,846	2273,675	24,59	24,658	10,312	7,976	7,593	21,2	953,202	23,076	1902,327	0	202,474	202,474	99,719	0	0	0	0	0	0	0
10:29:19	92,846	2274,604	24,687	24,658	10,312	7,985	7,6	21,2	953,202	23,076	1902,699	0	202,474	202,474	99,719	0	0	0	0	0	0	0
10:29:19	46,435	2275,068	24,736	24,805	10,312	7,99	7,608	21,2	953,202	23,076	1903,072	0	202,474	202,474	99,719	0	0	0	0	0	0	0
10:29:19	-46,435	2274,604	24,687	24,609	10,312	7,985	7,615	21,2	953,202	23,076	1903,443	0	202,474	202,474	99,719	0	0	0	0	0	0	0
10:29:19	110,375	2275,708	24,785	24,707	10,313	7,996	7,623	21,2	953,202	23,076	1903,816	0	202,474	202,474	99,719	0	0	0	0	0	0	0
10:29:19	-92,871	2274,779	24,687	24,609	10,313	7,987	7,63	21,2	953,202	23,076	1904,187	0	202,474	202,474	99,719	0	0	0	0	0	0	0
10:29:19	0	2274,779	24,687	24,658	10,313	7,987	7,637	21,2	953,202	23,076	1904,557	0	202,474	202,474	99,719	0	0	0	0	0	0	0
10:29:19	46,435	2275,243	24,736	24,658	10,313	7,992	7,644	21,2	953,202	23,076	1904,928	0	202,474	202,474	99,719	0	0	0	0	0	0	0
10:29:19	-29,15	2274,952	24,687	24,658	10,314	7,989	7,651	21,2	953,202	23,076	1905,298	0	202,474	202,474	99,719	0	0	0	0	0	0	0
10:29:19	-92,822	2274,024	24,59	24,707	10,314	7,979	7,657	21,2	953,202	23,076	1905,666	0	202,474	202,474	99,719	0	0	0	0	0	0	0
10:29:19	92,822	2274,952	24,687	24,805	10,314	7,989	7,664	21,2	953,202	23,076	1906,036	0	202,474	202,474	99,719	0	0	0	0	0	0	0
10:29:19	-156,542	2273,386	24,541	24,658	10,313	7,973	7,67	21,2	953,202	23,076	1906,403	0	202,474	202,474	99,719	0	0	0	0	0	0	0
10:29:19	185,693	2275,243	24,736	24,805	10,313	7,992	7,676	21,2	953,202	23,076	1906,772	0	202,474	202,474	99,719	0	0	0	0	0	0	0
10:29:19	-46,435	2274,779	24,687	24,609	10,313	7,987	7,682	21,2	953,202	23,076	1907,14	0	202,474	202,474	99,719	0	0	0	0	0	0	0
10:29:19	-139,257	2273,386	24,541	24,512	10,313	7,973	7,688	21,2	953,202	23,076	1907,506	0	202,474	202,474	99,719	0	0	0	0	0	0	0
10:29:19	0	2273,386	24,541	24,463	10,313	7,973	7,693	21,2	953,202	23,076	1907,872	0	202,474	202,474	99,719	0	0	0	0	0	0	0
10:29:19	139,257	2274,779	24,687	24,707	10,313	7,987	7,699	21,2	953,202	23,076	1908,239	0	202,474	202,474	99,719	0	0	0	0	0	0	0
10:29:19	-92,846	2273,85	24,59	24,707	10,313	7,977	7,705	21,2	953,202	23,076	1908,605	0	202,474	202,474	99,719	0	0	0	0	0	0	0
10:29:19	92,846	2274,779	24,687	24,707	10,313	7,987	7,71	21,2	953,202	23,076	1908,971	0	202,474	202,474	99,719	0	0	0	0	0	0	0
10:29:19	-92,846	2273,85	24,59	24,512	10,313	7,977	7,715	21,2	953,202	23,076	1909,336	0	202,474	202,474	99,719	0	0	0	0	0	0	0
10:29:19	92,846	2274,779	24,687	24,707	10,313	7,987	7,721	21,2	953,202	23,076	1909,701	0	202,474	202,474	99,719	0	0	0	0	0	0	0
10:29:19	-92,846	2273,85	24,59	24,658	10,313	7,977	7,726	21,2	953,202	23,076	1910,065	0	202,474	202,474	99,719	0	0	0	0	0	0	0
10:29:19	-46,411	2273,386	24,541	24,512	10,313	7,973	7,73	21,2	953,202	23,076	1910,429	0	202,474	202,474	99,719	0	0	0	0	0	0	0
10:29:19	46,411	2273,85	24,59	24,658	10,313	7,977	7,735	21,2	953,202	23,076	1910,792	0	202,474	202,474	99,719	0	0	0	0	0	0	0
10:29:19	-139,233	2272,458	24,443	24,463	10,313	7,963	7,74	21,2	953,202	23,076	1911,154	0	202,474	202,474	99,719	0	0	0	0	0	0	0
10:29:19	139,233	2273,85	24,59	24,512	10,313	7,977	7,744	21,2	953,202	23,076	1911,517	0	202,474	202,474	99,719	0	0	0	0	0	0	0
10:29:19	-46,411	2273,386	24,541	24,512	10,313	7,973	7,749	21,2	953,202	23,076	1911,878	0	202,474	202,474	99,719	0	0	0	0	0	0	0
10:29:19	46,411	2273,85	24,59	24,658	10,313	7,977	7,753	21,2	953,202	23,076	1912,24	0	202,474	202,474	99,719	0	0	0	0	0	0	0
10:29:19	-139,233	2272,458	24,443	24,365	10,313	7,963	7,758	21,2	953,202	23,076	1912,601	0	202,474	202,474	99,719	0	0	0	0	0	0	0
10:29:19	139,233	2273,85	24,59	24,658	10,313	7,977	7,762	21,2	953,202	23,076	1912,962	0	202,474	202,474	99,719	0	0	0	0	0	0	0
10:29:19	92,846	2274,779	24,687	24,805	10,313	7,987	7,766	21,2	953,202	23,076	1913,324	0	202,474	202,474	99,719	0	0	0	0	0	0	0
10:29:19	46,435	2275,243	24,736	24,707	10,313	7,992	7,771	21,2	953,202	23,076	1913,686	0	202,474	202,474	99,719	0	0	0	0	0	0	0
10:29:19	-139,282	2273,85	24,59	24,658	10,313	7,977	7,775	21,2	953,202	23,076	1914,046	0	202,474	202,474	99,719	0	0	0	0	0	0	0
10:29:19	139,282	2275,243	24,736	24,805	10,313	7,992	7,779	21,2	953,202	23,076	1914,407	0	202,474	202,474	99,719	0	0	0	0	0	0	0
10:29:19	-46,435	2274,779	24,687	24,658	10,313	7,987	7,783	21,2	953,202	23,076	1914,767	0	202,474	202,474	99,719	0	0	0	0	0	0	0
10:29:19	-139,257	2273,386	24,541	24,609	10,313	7,973	7,787	21,2	953,202	23,076	1915,126	0	202,474	202,474	99,719	0	0	0	0	0	0	0
10:29:19	185,693	2275,243	24,736	24,707	10,313	7,992	7,791	21,2	953,202	23,076	1915,486	0	202,474	202,474	99,719	0	0	0	0	0	0	0
10:29:19	-46,435	2274,779	24,687	24,707	10,313	7,987	7,795	21,2	953,202	23,076	1915,845	0	202,474	202,474	99,719	0	0	0	0	0	0	0
10:29:19	-92,846	2273,85	24,59	24,658	10,313	7,977	7,798	21,2	953,202	23,076	1916,203	0	202,474	202,474	99,719	0	0	0	0	0	0	0
10:29:19	0	2273,85	24,59	24,658	10,313	7,977	7,802	21,2	953,202	23,076	1916,561	0	202,474	202,474	99,719	0	0	0	0	0	0	0
10:29:19	92,846	2274,779	24,687	24,658	10,313	7,987	7,805	21,2	953,202	23,076	1916,919	0	202,474	202,474	99,719	0	0	0	0	0	0	0
10:29:19	0	2274,779	24,687	24,658	10,313	7,987	7,809	21,2	953,202	23,076	1917,277	0	202,474	202,474	99,719	0	0	0	0	0	0	0
10:29:19	-139,257	2273,386	24,541	24,609	10,313	7,973	7,812	21,2	953,202	23,076	1917,633	0	202,474	202,474	99,719	0	0	0	0	0	0	0
10:29:19	139,257	2274,779	24,687	24,707	10,313	7,987	7,816	21,2	953,202	23,076	1917,99	0	202,474	202,474	99,719	0	0	0	0	0	0	0
10:29:19	-232,08	2272,458	24,443	24,512	10,313	7,963	7,818	21,2	953,202	23,076	1918,345	0	202,474	202,474	99,719	0	0	0	0	0	0	0
10:29:19	92,822	2273,386	24,541	24,609	10,313	7,973	7,821	21,2	953,202	23,076	1918,7	0	202,474	202,474	99,719	0	0	0	0	0	0	0
10:29:19	17,285	2273,559	24,541	24,512	10,314	7,974	7,824	21,2	953,202	23,076	1919,055	0	202,474	202,474	99,719	0	0	0	0	0	0	0
10:29:19	-185,058	2271,709	24,297	24,267	10,317	7,955	7,827	21,2	953,202	23,076	1919,407	0	202,474	202,474	99,719	0	0	0	0	0	0	0
10:29:20	0	2271,709	24,297	24,365	10,317	7,955	7,83	21,3	953,202	23,076	1919,76	0	202,474	202,474	99,719	0	0	0	0	0	0	0
10:29:20	214,184	2273,85	24,59	24,609	10,313	7,977	7,832	21,3	953,202	23,076	1920,114	0	202,474	202,474	99,719	0	0	0	0	0	0	0
10:29:20	-203,149	2271,819	24,394	24,267	10,312	7,956	7,835	21,3	953,202	23,076	1920,465	0	202,474	202,474	99,719	0	0	0	0	0	0	0
10:29:20	-481,64	2267,003	23,955	23,486	10,308	7,907	7,836	21,3	953,202	23,076	1920,812	0	202,474	202,474	99,719	0	0	0	0	0	0	0
10:29:20	-668,823	2260,314	23,32	22,656	10,305	7,838	7,836	21,3	953,202	23,076	1921,152	0	202,474	202,474	99,719	0	0	0	0	0	0	0
10:29:20	-968,579	2250,629	22,49	21,631	10,294	7,738	7,834	21,3	953,202	23,076	1921,481	0	202,474	202,474	99,719	0	0	0	0	0	0	0
10:29:20	-920,874	2241,42	21,904	20,703	10,274	7,643	7,831	21,3	953,202	23,076	1921,801	0	202,474	202,474	99,719	0	0	0	0	0	0	0
10:29:20	-828,247	2233,137	21,562	20,215	10,245	7,558	7,825	21,3	953,202	23,076	1922,112	0	202,474	202,474	99,719	0	0	0	0	0	0	0
10:29:20	-683,618	2226,301	21,611	20,263	10,204	7,487	7,819	21,3	953,202	23,076	1922,416	0	202,474	202,474	99,719	0	0	0	0	0	0	0
10:29:20	-796,63	2218,335	21,562	20,215	10,162	7,405	7,811	21,3	953,202	23,076	1922,712	0	202,474	202,474	99,719	0	0	0	0	0	0	0
10:29:20	-1187,28	2206,462	21,269	19,482	10,111	7,283	7,8	21,3	953,202	23,076	1922,996	0	203,231	203,231	99,723	0	0	0	0	0	0	0
10:29:20	-558,984	2200,872	21,562	19,58	10,064	7,225	7,789	21,3	953,202	23,076	1923,274	0	203,231	203,231	99,723	0	0	0	0	0	0	0
10:29:20	-1162,036	2189,252	21,221	19,043	10,017	7,105	7,775	21,3	953,202	23,076	1923,54	0	203,231	203,231	99,723	0	0	0	0	0	0	0
10:29:20	-1421,362	2175,038	20,342	18,359	9,983	6,959	7,759	21,3	953,202	23,076	1923,792	0	203,231	203,231	99,723	0	0	0	0	0	0	0
10:29:20	-1135,62	2163,682	19,853	18,115	9,945	6,842	7,741	21,3	953,202	23,076	1924,031	0	203,231	203,231	99,723	0	0	0	0	0	0	0
10:29:20	-877,417	2154,908	19,463	17,627	9,916	6,751	7,722	21,3	953,202	23,076	1924,262	0	203,231	203,231	99,723	0	0	0	0	0	0	0
10:29:20	-1237,133	2142,536	18,779	17,09	9,883	6,624	7,701	21,3	953,202	23,076	1924,48	0	203,231	203,231	99,723	0	0	0	0	0	0	0
10:29:20	-818,994	2134,347	18,633	16,894	9,844	6,539	7,678	21,3	953,202	23,076	1924,69	0	203,231	203,231	99,723	0	0	0	0	0	0	0
10:29:20	-1079,858	2123,548	18,291	16,601	9,801	6,428	7,653	21,3	953,202	23,076	1924,889	0	203,231	203,231	99,723	0	0	0	0	0	0	0
10:29:20	-586,523	2117,683	18,486	17,041	9,758	6,367	7,628	21,3	953,202	23,076	1925,082	0	203,231	203,231	99,723	0	0	0	0	0	0	0
10:29:20	-573,974	2111,943	18,681	17,187	9,715	6,308	7,602	21,3	953,202	23,076	1925,269	0	203,231	203,231	99,723	0	0	0	0	0	0	0
10:29:20	-669,116	2105,252	18,779	17,236	9,673	6,239	7,575	21,3	953,202	23,076	1925,449	0	203,231	203,231	99,723	0	0	0	0	0	0	0
10:29:20	-1020,727	2095,044	18,486	17,285	9,63	6,134	7,547	21,3	953,202	23,076	1925,618	0	203,231	203,231	99,723	0	0	0	0	0	0	0
10:29:20	-696,606	2088,078	18,291	17,431	9,601	6,062	7,518	21,3	953,202	23,076	1925,781	0	203,231	203,231	99,723	0	0	0	0	0	0	0
10:29:20	-704,98	2081,029	18,047	17,285	9,574	5,989	7,488	21,3	953,202	23,076	1925,936	0	203,231	203,231	99,723	0	0	0	0	0	0	0
10:29:20	-793,31	2073,096	17,558	16,894	9,555	5,908	7,457	21,3	953,202	23,076	1926,083	0	203,231	203,231	99,723	0	0	0	0	0	0	0
10:29:20	-912,036	2063,975	16,924	16,211	9,537	5,814	7,425	21,3	953,202	23,076	1926,221	0	203,231	203,231	99,723	0	0	0	0	0	0	0
10:29:20	-619,921	2057,776	16,582	15,967	9,52	5,75	7,392	21,3	953,202	23,076	1926,353	0	203,231	203,231	99,723	0	0	0	0	0	0	0
10:29:20	-691,333	2050,863	16,191	15,527	9,501	5,679	7,358	21,3	953,202	23,076	1926,477	0	203,231	203,231	99,723	0	0	0	0	0	0	0
10:29:20	-573,217	2045,13	15,947	15,478	9,481	5,619	7,324	21,3	953,202	23,076	1926,596	0	203,231	203,231	99,723	0	0	0	0	0	0	0
10:29:20	-500,598	2040,124	15,898	15,185	9,456	5,568	7,29	21,3	953,202	23,076	1926,71	0	203,231	203,231	99,723	0	0	0	0	0	0	0
10:29:20	-488,049	2035,244	15,898	15,429	9,428	5,517	7,255	21,3	953,202	23,076	1926,818	0	203,231	203,231	99,723	0	0	0	0	0	0	0
10:29:20	-420,471	2031,039	15,947	15,332	9,402	5,474	7,22	21,3	953,202	23,076	1926,922	0	203,231	203,231	99,723	0	0	0	0	0	0	0
10:29:20	-508,422	2025,955	15,947	15,332	9,373	5,422	7,185	21,3	953,202	23,076	1927,021	0	203,231	203,231	99,723	0	0	0	0	0	0	0
10:29:20	-470,397	2021,251	15,898	15,429	9,349	5,373	7,149	21,3	953,202	23,076	1927,116	0	203,231	203,231	99,723	0	0	0	0	0	0	0
10:29:20	-571,655	2015,534	15,703	15,185	9,327	5,314	7,113	21,3	953,202	23,076	1927,204	0	203,231	203,231	99,723	0	0	0	0	0	0	0
10:29:20	-598,4	2009,55	15,41	14,99	9,308	5,253	7,077	21,3	953,202	23,076	1927,286	0	203,231	203,231	99,723	0	0	0	0	0	0	0
10:29:20	-517,297	2004,377	15,117	14,648	9,294	5,199	7,04	21,3	953,202	23,076	1927,363	0	203,231	203,231	99,723	0	0	0	0	0	0	0
10:29:20	-457,165	1999,806	14,873	14,404	9,281	5,152	7,003	21,3	953,202	23,076	1927,436	0	203,231	203,231	99,723	0	0	0	0	0	0	0
10:29:20	-653,186	1993,274	14,433	14,062	9,267	5,085	6,965	21,3	953,202	23,076	1927,502	0	203,231	203,231	99,723	0	0	0	0	0	0	0
10:29:20	-625,659	1987,017	13,994	13,72	9,254	5,02	6,927	21,3	953,202	23,076	1927,561	0	203,231	203,231	99,723	0	0	0	0	0	0	0
10:29:20	-357,739	1983,44	13,896	13,525	9,239	4,983	6,889	21,3	953,202	23,076	1927,617	0	203,231	203,231	99,723	0	0	0	0	0	0	0
10:29:20	-255,261	1980,887	13,896	13,574	9,224	4,957	6,851	21,3	953,202	23,076	1927,67	0	203,231	203,231	99,723	0	0	0	0	0	0	0
10:29:20	-450,854	1976,379	13,75	13,525	9,207	4,911	6,813	21,3	953,202	23,076	1927,719	0	203,231	203,231	99,723	0	0	0	0	0	0	0
10:29:20	-321,069	1973,168	13,75	13,427	9,188	4,878	6,775	21,3	953,202	23,076	1927,764	0	203,231	203,231	99,723	0	0	0	0	0	0	0
10:29:20	-396,716	1969,201	13,603	13,379	9,173	4,837	6,737	21,3	953,202	23,076	1927,806	0	203,231	203,231	99,723	0	0	0	0	0	0	0
10:29:20	-375,024	1965,451	13,457	13,33	9,16	4,798	6,699	21,3	953,202	23,076	1927,844	0	203,231	203,231	99,723	0	0	0	0	0	0	0
10:29:20	-298,693	1962,464	13,408	13,232	9,145	4,767	6,661	21,3	953,202	23,076	1927,878	0	203,231	203,231	99,723	0	0	0	0	0	0	0
10:29:20	-470,507	1957,759	13,164	13,037	9,131	4,719	6,623	21,3	953,202	23,076	1927,908	0	203,231	203,231	99,723	0	0	0	0	0	0	0
10:29:20	-213,513	1955,624	13,115	12,841	9,122	4,697	6,586	21,3	953,202	23,076	1927,936	0	203,231	203,231	99,723	0	0	0	0	0	0	0
10:29:20	-348,278	1952,141	12,92	12,744	9,112	4,661	6,548	21,3	953,202	23,076	1927,96	0	203,231	203,231	99,723	0	0	0	0	0	0	0
10:29:20	-242,15	1949,719	12,92	12,744	9,098	4,636	6,51	21,3	953,202	23,076	1927,982	0	203,231	203,231	99,723	0	0	0	0	0	0	0
10:29:20	-261,242	1947,107	12,822	12,646	9,089	4,609	6,473	21,3	953,202	23,076	1928,001	0	203,231	203,231	99,723	0	0	0	0	0	0	0
10:29:20	-293,127	1944,176	12,773	12,549	9,075	4,579	6,436	21,3	953,202	23,076	1928,017	0	203,231	203,231	99,723	0	0	0	0	0	0	0
10:29:20	-174,218	1942,433	12,773	12,451	9,065	4,561	6,399	21,3	953,202	23,076	1928,031	0	203,231	203,231	99,723	0	0	0	0	0	0	0
10:29:20	-255,7	1939,876	12,675	12,5	9,055	4,534	6,363	21,3	953,202	23,076	1928,043	0	203,231	203,231	99,723	0	0	0	0	0	0	0
10:29:20	-309,777	1936,779	12,529	12,353	9,045	4,502	6,326	21,3	953,202	23,076	1928,052	0	203,231	203,231	99,723	0	0	0	0	0	0	0
10:29:20	-206,945	1934,709	12,48	12,158	9,036	4,481	6,29	21,3	953,202	23,076	1928,059	0	203,231	203,231	99,723	0	0	0	0	0	0	0
10:29:20	-303,125	1931,678	12,334	12,109	9,026	4,45	6,254	21,3	953,202	23,076	1928,062	0	203,231	203,231	99,723	0	0	0	0	0	0	0
10:29:20	-218,273	1929,495	12,187	11,963	9,021	4,427	6,218	21,3	953,202	23,076	1928,064	0	203,231	203,231	99,723	0	0	0	0	0	0	0
10:29:20	-262,39	1926,871	11,992	11,816	9,017	4,4	6,182	21,3	953,202	23,076	1926,871	0	203,231	203,231	99,723	0	0	0	0	0	0	0
10:29:20	-213,732	1924,734	11,845	11,718	9,012	4,378	6,147	21,3	953,202	23,076	1924,734	0	203,231	203,231	99,723	0	0	0	0	0	0	0
10:29:20	-259,558	1922,138	11,748	11,621	9,002	4,351	6,112	21,3	953,202	23,076	1922,138	0	203,231	203,231	99,723	0	0	0	0	0	0	0
10:29:20	2,685	1922,165	11,845	11,718	8,997	4,352	6,077	21,3	953,202	23,076	1922,138	0	203,231	203,231	99,723	0	0	0	0	0	0	0
10:29:20	-166,625	1920,499	11,845	11,718	8,988	4,335	6,043	21,3	953,202	23,076	1920,499	0	203,231	203,231	99,723	0	0	0	0	0	0	0
10:29:20	-80,322	1919,696	11,943	11,718	8,978	4,326	6,009	21,3	953,202	23,076	1919,696	0	203,231	203,231	99,723	0	0	0	0	0	0	0
10:29:20	-124,45	1918,451	11,992	11,767	8,969	4,313	5,976	21,3	953,202	23,076	1918,451	0	203,231	203,231	99,723	0	0	0	0	0	0	0
10:29:20	-213,098	1916,32	11,943	11,718	8,959	4,291	5,943	21,3	953,202	23,076	1916,32	0	203,231	203,231	99,723	0	0	0	0	0	0	0
10:29:20	-82,812	1915,492	11,943	11,767	8,955	4,283	5,911	21,3	953,202	23,076	1915,492	0	203,231	203,231	99,723	0	0	0	0	0	0	0
10:29:20	-346,96	1912,023	11,748	11,718	8,945	4,247	5,878	21,3	953,202	23,076	1912,023	0	203,231	203,231	99,723	0	0	0	0	0	0	0
10:29:20	-216,674	1909,856	11,601	11,572	8,94	4,225	5,846	21,3	953,202	23,076	1909,856	0	203,231	203,231	99,723	0	0	0	0	0	0	0
10:29:20	-172,497	1908,131	11,504	11,425	8,935	4,207	5,813	21,3	953,202	23,076	1908,131	0	203,231	203,231	99,723	0	0	0	0	0	0	0
10:29:20	-44,25	1907,688	11,455	11,377	8,935	4,202	5,782	21,3	953,202	23,076	1907,688	0	203,231	203,231	99,723	0	0	0	0	0	0	0
10:29:20	-130,163	1906,387	11,406	11,377	8,931	4,189	5,751	21,3	953,202	23,076	1906,387	0	203,231	203,231	99,723	0	0	0	0	0	0	0
10:29:20	-172,29	1904,664	11,308	11,23	8,926	4,171	5,72	21,3	953,202	23,076	1904,664	0	203,231	203,231	99,723	0	0	0	0	0	0	0
10:29:20	-129,089	1903,373	11,259	11,181	8,921	4,158	5,689	21,3	953,202	23,076	1903,373	0	203,231	203,231	99,723	0	0	0	0	0	0	0
10:29:20	-84,863	1902,524	11,259	11,181	8,916	4,149	5,659	21,3	953,202	23,076	1902,524	0	203,231	203,231	99,723	0	0	0	0	0	0	0
10:29:20	-173,266	1900,792	11,162	11,181	8,911	4,131	5,629	21,3	953,202	23,076	1900,792	0	203,231	203,231	99,723	0	0	0	0	0	0	0
10:29:20	3,369	1900,825	11,259	11,181	8,906	4,132	5,6	21,3	953,202	23,076	1900,792	0	203,231	203,231	99,723	0	0	0	0	0	0	0
10:29:20	-83,801	1899,987	11,259	11,181	8,902	4,123	5,571	21,3	953,202	23,076	1899,987	0	203,231	203,231	99,723	0	0	0	0	0	0	0
10:29:20	-173,242	1898,255	11,162	11,181	8,897	4,105	5,542	21,3	953,202	23,076	1898,255	0	203,231	203,231	99,723	0	0	0	0	0	0	0
10:29:20	-84,838	1897,406	11,162	11,181	8,892	4,096	5,514	21,3	953,202	23,076	1897,406	0	203,231	203,231	99,723	0	0	0	0	0	0	0
10:29:20	-129,04	1896,116	11,113	11,084	8,887	4,083	5,485	21,3	953,202	23,076	1896,116	0	203,231	203,231	99,723	0	0	0	0	0	0	0
10:29:20	-84,838	1895,268	11,113	11,084	8,882	4,074	5,458	21,3	953,202	23,076	1895,268	0	203,231	203,231	99,723	0	0	0	0	0	0	0
10:29:20	-83,813	1894,429	11,113	11,035	8,878	4,066	5,431	21,3	953,202	23,076	1894,429	0	203,231	203,231	99,723	0	0	0	0	0	0	0
10:29:20	-132,482	1893,105	10,966	10,937	8,878	4,052	5,403	21,3	953,202	23,076	1893,105	0	203,231	203,231	99,723	0	0	0	0	0	0	0
10:29:20	-132,458	1891,78	10,82	10,84	8,878	4,038	5,377	21,3	953,202	23,076	1891,78	0	203,231	203,231	99,723	0	0	0	0	0	0	0
10:29:20	3,295	1891,813	10,918	10,84	8,873	4,039	5,35	21,3	953,202	23,076	1891,78	0	203,231	203,231	99,723	0	0	0	0	0	0	0
10:29:20	-82,702	1890,986	10,918	10,84	8,868	4,03	5,325	21,3	953,202	23,076	1890,986	0	203,231	203,231	99,723	0	0	0	0	0	0	0
10:29:20	-39,636	1890,59	10,966	10,888	8,863	4,026	5,299	21,3	953,202	23,076	1890,59	0	203,231	203,231	99,723	0	0	0	0	0	0	0
10:29:20	-83,764	1889,752	10,966	10,937	8,859	4,018	5,274	21,3	953,202	23,076	1889,752	0	203,231	203,231	99,723	0	0	0	0	0	0	0
10:29:20	-130,041	1888,452	10,918	10,888	8,854	4,004	5,249	21,3	953,202	23,076	1888,452	0	203,231	203,231	99,723	0	0	0	0	0	0	0
10:29:20	-83,764	1887,614	10,918	10,888	8,849	3,996	5,225	21,3	953,202	23,076	1887,614	0	203,231	203,231	99,723	0	0	0	0	0	0	0
10:29:20	-82,714	1886,787	10,918	10,84	8,844	3,987	5,2	21,3	953,202	23,076	1886,787	0	203,231	203,231	99,723	0	0	0	0	0	0	0
10:29:20	-88,244	1885,904	10,82	10,84	8,844	3,978	5,176	21,3	953,202	23,076	1885,904	0	203,231	203,231	99,723	0	0	0	0	0	0	0
10:29:20	-85,888	1885,045	10,82	10,84	8,839	3,969	5,153	21,3	953,202	23,076	1885,045	0	203,231	203,231	99,723	0	0	0	0	0	0	0
10:29:20	-44,116	1884,604	10,771	10,742	8,839	3,964	5,129	21,3	953,202	23,076	1884,604	0	203,231	203,231	99,723	0	0	0	0	0	0	0
10:29:20	-171,984	1882,884	10,673	10,742	8,835	3,947	5,106	21,3	953,202	23,076	1882,884	0	203,231	203,231	99,723	0	0	0	0	0	0	0
10:29:21	-82,69	1882,058	10,673	10,693	8,83	3,938	5,083	21,3	953,202	23,076	1882,058	0	203,231	203,231	99,723	0	0	0	0	0	0	0
10:29:21	0	1882,058	10,673	10,693	8,83	3,938	5,061	21,3	953,202	23,076	1882,057	0	203,231	203,231	99,723	0	0	0	0	0	0	0
10:29:21	-130,126	1880,756	10,625	10,595	8,825	3,925	5,039	21,1	952,233	23,076	1880,756	0	203,231	203,231	99,723	0	0	0	0	0	0	0
10:29:21	2,111	1880,777	10,625	10,595	8,825	3,925	5,017	21,1	952,233	23,076	1880,756	0	203,231	203,231	99,723	0	0	0	0	0	0	0
10:29:21	-82,702	1879,95	10,625	10,595	8,82	3,917	4,995	21,1	952,233	23,076	1879,95	0	203,231	203,231	99,723	0	0	0	0	0	0	0
10:29:21	-4,223	1879,908	10,625	10,595	8,82	3,916	4,974	21,1	952,233	23,076	1879,908	0	203,231	203,231	99,723	0	0	0	0	0	0	0
10:29:21	-81,64	1879,092	10,625	10,547	8,815	3,908	4,953	21,1	952,233	23,076	1879,092	0	203,231	203,231	99,723	0	0	0	0	0	0	0
10:29:21	-81,616	1878,276	10,625	10,547	8,811	3,899	4,932	21,1	952,233	23,076	1878,276	0	203,231	203,231	99,723	0	0	0	0	0	0	0
10:29:21	-88,159	1877,394	10,527	10,547	8,811	3,89	4,912	21,1	952,233	23,076	1877,394	0	203,231	203,231	99,723	0	0	0	0	0	0	0
10:29:21	-4,248	1877,351	10,527	10,498	8,811	3,89	4,892	21,1	952,233	23,076	1877,351	0	203,231	203,231	99,723	0	0	0	0	0	0	0
10:29:21	-80,541	1876,546	10,527	10,4	8,806	3,881	4,872	21,1	952,233	23,076	1876,546	0	203,231	203,231	99,723	0	0	0	0	0	0	0
10:29:21	-88,146	1875,665	10,429	10,498	8,806	3,872	4,852	21,1	952,233	23,076	1875,665	0	203,231	203,231	99,723	0	0	0	0	0	0	0
10:29:21	-88,122	1874,783	10,332	10,351	8,806	3,863	4,833	21,1	952,233	23,076	1874,783	0	201,058	201,058	99,713	0	0	0	0	0	0	0
10:29:21	-80,578	1873,978	10,332	10,302	8,801	3,855	4,814	21,1	952,233	23,076	1873,978	0	201,058	201,058	99,713	0	0	0	0	0	0	0
10:29:21	-5,273	1873,925	10,332	10,302	8,801	3,854	4,795	21,1	952,233	23,076	1873,925	0	201,058	201,058	99,713	0	0	0	0	0	0	0
10:29:21	0	1873,925	10,332	10,351	8,801	3,854	4,777	21,1	952,233	23,076	1873,925	0	201,058	201,058	99,713	0	0	0	0	0	0	0
10:29:21	-44,055	1873,484	10,283	10,302	8,801	3,85	4,758	21,1	952,233	23,076	1873,484	0	201,058	201,058	99,713	0	0	0	0	0	0	0
10:29:21	-80,554	1872,679	10,283	10,205	8,797	3,842	4,74	21,1	952,233	23,076	1872,679	0	201,058	201,058	99,713	0	0	0	0	0	0	0
10:29:21	0	1872,679	10,283	10,302	8,797	3,842	4,723	21,1	952,233	23,076	1872,679	0	201,058	201,058	99,713	0	0	0	0	0	0	0
10:29:21	0	1872,679	10,283	10,351	8,797	3,842	4,706	21,1	952,233	23,076	1872,679	0	201,058	201,058	99,713	0	0	0	0	0	0	0
10:29:21	-80,541	1871,873	10,283	10,205	8,792	3,833	4,688	21,1	952,233	23,076	1871,873	0	201,058	201,058	99,713	0	0	0	0	0	0	0
10:29:21	-4,223	1871,831	10,283	10,205	8,792	3,833	4,672	21,1	952,233	23,076	1871,831	0	201,058	201,058	99,713	0	0	0	0	0	0	0
10:29:21	51,562	1872,347	10,429	10,4	8,787	3,838	4,655	21,1	952,233	23,076	1871,832	0	201,058	201,058	99,713	0	0	0	0	0	0	0
10:29:21	-41,796	1871,929	10,478	10,351	8,782	3,834	4,639	21,1	952,233	23,076	1871,832	0	201,058	201,058	99,713	0	0	0	0	0	0	0
10:29:21	44,055	1872,369	10,527	10,547	8,782	3,838	4,624	21,1	952,233	23,076	1871,832	0	201,058	201,058	99,713	0	0	0	0	0	0	0
10:29:21	-128,833	1871,081	10,478	10,498	8,777	3,825	4,608	21,1	952,233	23,076	1871,081	0	201,058	201,058	99,713	0	0	0	0	0	0	0
10:29:21	-44,042	1870,641	10,429	10,498	8,777	3,821	4,592	21,1	952,233	23,076	1870,641	0	201,058	201,058	99,713	0	0	0	0	0	0	0
10:29:21	0	1870,641	10,429	10,351	8,777	3,821	4,577	21,1	952,233	23,076	1870,641	0	201,058	201,058	99,713	0	0	0	0	0	0	0
10:29:21	0	1870,641	10,429	10,351	8,777	3,821	4,562	21,1	952,233	23,076	1870,641	0	201,058	201,058	99,713	0	0	0	0	0	0	0
10:29:21	-132,116	1869,319	10,283	10,205	8,777	3,807	4,548	21,1	952,233	23,076	1869,319	0	201,058	201,058	99,713	0	0	0	0	0	0	0
10:29:21	44,03	1869,76	10,332	10,205	8,777	3,811	4,533	21,1	952,233	23,076	1869,32	0	201,058	201,058	99,713	0	0	0	0	0	0	0
10:29:21	-132,08	1868,439	10,185	10,205	8,777	3,798	4,519	21,1	952,233	23,076	1868,439	0	201,058	201,058	99,713	0	0	0	0	0	0	0
10:29:21	0	1868,439	10,185	10,156	8,777	3,798	4,505	21,1	952,233	23,076	1868,439	0	201,058	201,058	99,713	0	0	0	0	0	0	0
10:29:21	-79,492	1867,644	10,185	10,156	8,773	3,79	4,491	21,1	952,233	23,076	1867,644	0	201,058	201,058	99,713	0	0	0	0	0	0	0
10:29:21	0	1867,644	10,185	10,156	8,773	3,79	4,477	21,1	952,233	23,076	1867,644	0	201,058	201,058	99,713	0	0	0	0	0	0	0
10:29:21	-5,444	1867,59	10,185	10,156	8,773	3,789	4,463	21,1	952,233	23,076	1867,59	0	201,058	201,058	99,713	0	0	0	0	0	0	0
10:29:21	0	1867,59	10,185	10,156	8,773	3,789	4,45	21,1	952,233	23,076	1867,59	0	201,058	201,058	99,713	0	0	0	0	0	0	0
10:29:21	9,765	1867,687	10,283	10,302	8,768	3,79	4,437	21,1	952,233	23,076	1867,59	0	201,058	201,058	99,713	0	0	0	0	0	0	0
10:29:21	-6,494	1867,622	10,283	10,205	8,768	3,789	4,425	21,1	952,233	23,076	1867,59	0	201,058	201,058	99,713	0	0	0	0	0	0	0
10:29:21	-34,252	1867,28	10,332	10,302	8,763	3,786	4,412	21,1	952,233	23,076	1867,28	0	201,058	201,058	99,713	0	0	0	0	0	0	0
10:29:21	-44,018	1866,84	10,283	10,205	8,763	3,781	4,4	21,1	952,233	23,076	1866,84	0	201,058	201,058	99,713	0	0	0	0	0	0	0
10:29:21	-95,581	1865,884	10,185	10,156	8,763	3,772	4,387	21,1	952,233	23,076	1865,884	0	201,058	201,058	99,713	0	0	0	0	0	0	0
10:29:21	-77,38	1865,11	10,185	10,156	8,759	3,764	4,375	21,1	952,233	23,076	1865,11	0	201,058	201,058	99,713	0	0	0	0	0	0	0
10:29:21	88,012	1865,99	10,283	10,156	8,759	3,773	4,363	21,1	952,233	23,076	1865,111	0	201,058	201,058	99,713	0	0	0	0	0	0	0
10:29:21	0	1865,99	10,283	10,156	8,759	3,773	4,352	21,1	952,233	23,076	1865,112	0	201,058	201,058	99,713	0	0	0	0	0	0	0
10:29:21	-83,728	1865,153	10,283	10,156	8,754	3,764	4,34	21,1	952,233	23,076	1865,112	0	201,058	201,058	99,713	0	0	0	0	0	0	0
10:29:21	-88,012	1864,273	10,185	10,205	8,754	3,755	4,329	21,1	952,233	23,076	1864,273	0	201,058	201,058	99,713	0	0	0	0	0	0	0
10:29:21	0	1864,273	10,185	10,156	8,754	3,755	4,317	21,1	952,233	23,076	1864,273	0	201,058	201,058	99,713	0	0	0	0	0	0	0
10:29:21	-43,994	1863,833	10,136	10,058	8,754	3,75	4,306	21,1	952,233	23,076	1863,833	0	201,058	201,058	99,713	0	0	0	0	0	0	0
10:29:21	0	1863,833	10,136	10,058	8,754	3,75	4,295	21,1	952,233	23,076	1863,833	0	201,058	201,058	99,713	0	0	0	0	0	0	0
10:29:21	0	1863,833	10,136	10,058	8,754	3,75	4,285	21,1	952,233	23,076	1863,833	0	201,058	201,058	99,713	0	0	0	0	0	0	0
10:29:21	0	1863,833	10,136	10,058	8,754	3,75	4,274	21,1	952,233	23,076	1863,833	0	201,058	201,058	99,713	0	0	0	0	0	0	0
10:29:21	-77,185	1863,061	10,136	10,009	8,749	3,742	4,264	21,1	952,233	23,076	1863,061	0	201,058	201,058	99,713	0	0	0	0	0	0	0
10:29:21	-94,506	1862,116	10,039	10,058	8,749	3,733	4,253	21,1	952,233	23,076	1862,116	0	201,058	201,058	99,713	0	0	0	0	0	0	0
10:29:21	87,988	1862,996	10,136	10,058	8,749	3,742	4,243	21,1	952,233	23,076	1862,117	0	201,058	201,058	99,713	0	0	0	0	0	0	0
10:29:21	-87,988	1862,116	10,039	10,058	8,749	3,733	4,233	21,1	952,233	23,076	1862,116	0	201,058	201,058	99,713	0	0	0	0	0	0	0
10:29:21	0	1862,116	10,039	10,058	8,749	3,733	4,224	21,1	952,233	23,076	1862,116	0	201,058	201,058	99,713	0	0	0	0	0	0	0
10:29:21	11,84	1862,234	10,136	10,205	8,745	3,734	4,214	21,1	952,233	23,076	1862,116	0	201,058	201,058	99,713	0	0	0	0	0	0	0
10:29:21	-7,543	1862,159	10,136	10,156	8,744	3,733	4,205	21,1	952,233	23,076	1862,116	0	201,058	201,058	99,713	0	0	0	0	0	0	0
10:29:21	43,994	1862,599	10,185	10,205	8,744	3,738	4,195	21,1	952,233	23,076	1862,116	0	201,058	201,058	99,713	0	0	0	0	0	0	0
10:29:21	-131,97	1861,279	10,039	10,058	8,744	3,724	4,186	21,1	952,233	23,076	1861,279	0	201,058	201,058	99,713	0	0	0	0	0	0	0
10:29:21	11,828	1861,397	10,136	10,205	8,74	3,725	4,177	21,1	952,233	23,076	1861,279	0	201,058	201,058	99,713	0	0	0	0	0	0	0
10:29:21	27,807	1861,675	10,185	10,205	8,739	3,728	4,168	21,1	952,233	23,076	1861,279	0	201,058	201,058	99,713	0	0	0	0	0	0	0
10:29:21	0	1861,675	10,185	10,156	8,739	3,728	4,16	21,1	952,233	23,076	1861,28	0	201,058	201,058	99,713	0	0	0	0	0	0	0
10:29:21	-43,994	1861,235	10,136	10,058	8,739	3,724	4,151	21,1	952,233	23,076	1861,235	0	201,058	201,058	99,713	0	0	0	0	0	0	0
10:29:21	0	1861,235	10,136	10,058	8,739	3,724	4,143	21,1	952,233	23,076	1861,235	0	201,058	201,058	99,713	0	0	0	0	0	0	0
10:29:21	43,994	1861,675	10,185	10,156	8,739	3,728	4,135	21,1	952,233	23,076	1861,236	0	201,058	201,058	99,713	0	0	0	0	0	0	0
10:29:21	5,31	1861,728	10,283	10,156	8,734	3,729	4,127	21,1	952,233	23,076	1861,236	0	201,058	201,058	99,713	0	0	0	0	0	0	0
10:29:21	-87,976	1860,849	10,185	10,156	8,734	3,72	4,119	21,1	952,233	23,076	1860,849	0	201,058	201,058	99,713	0	0	0	0	0	0	0
10:29:21	-43,981	1860,409	10,136	10,009	8,734	3,715	4,111	21,1	952,233	23,076	1860,409	0	201,058	201,058	99,713	0	0	0	0	0	0	0
10:29:21	0	1860,409	10,136	10,058	8,734	3,715	4,103	21,1	952,233	23,076	1860,409	0	201,058	201,058	99,713	0	0	0	0	0	0	0
10:29:21	-131,933	1859,09	9,99	10,009	8,734	3,701	4,095	21,1	952,233	23,076	1859,09	0	201,058	201,058	99,713	0	0	0	0	0	0	0
10:29:21	-31,103	1858,778	10,039	10,009	8,73	3,698	4,087	21,1	952,233	23,076	1858,778	0	201,058	201,058	99,713	0	0	0	0	0	0	0
10:29:21	-7,568	1858,703	10,039	10,009	8,73	3,697	4,08	21,1	952,233	23,076	1858,703	0	201,058	201,058	99,713	0	0	0	0	0	0	0
10:29:21	-36,401	1858,339	9,99	9,863	8,73	3,694	4,072	21,1	952,233	23,076	1858,339	0	201,058	201,058	99,713	0	0	0	0	0	0	0
10:29:21	0	1858,339	9,99	9,961	8,73	3,694	4,065	21,1	952,233	23,076	1858,339	0	201,058	201,058	99,713	0	0	0	0	0	0	0
10:29:21	-7,568	1858,263	9,99	9,863	8,73	3,693	4,057	21,1	952,233	23,076	1858,263	0	201,058	201,058	99,713	0	0	0	0	0	0	0
10:29:21	0	1858,263	9,99	9,863	8,73	3,693	4,05	21,1	952,233	23,076	1858,263	0	201,058	201,058	99,713	0	0	0	0	0	0	0
10:29:21	43,969	1858,703	10,039	10,009	8,73	3,697	4,043	21,1	952,233	23,076	1858,264	0	201,058	201,058	99,713	0	0	0	0	0	0	0
10:29:21	-87,939	1857,823	9,941	10,009	8,73	3,688	4,036	21,1	952,233	23,076	1857,823	0	201,058	201,058	99,713	0	0	0	0	0	0	0
10:29:21	43,969	1858,263	9,99	10,009	8,73	3,693	4,03	21,1	952,233	23,076	1857,824	0	201,058	201,058	99,713	0	0	0	0	0	0	0
10:29:21	-119,042	1857,073	9,941	9,961	8,725	3,681	4,023	21,1	952,233	23,076	1857,073	0	201,058	201,058	99,713	0	0	0	0	0	0	0
10:29:21	-7,543	1856,997	9,941	9,863	8,725	3,68	4,016	21,1	952,233	23,076	1856,997	0	201,058	201,058	99,713	0	0	0	0	0	0	0
10:29:21	43,957	1857,437	9,99	10,009	8,725	3,684	4,01	21,1	952,233	23,076	1856,998	0	201,058	201,058	99,713	0	0	0	0	0	0	0
10:29:21	-43,957	1856,997	9,941	9,961	8,725	3,68	4,003	21,1	952,233	23,076	1856,997	0	201,058	201,058	99,713	0	0	0	0	0	0	0
10:29:21	0	1856,997	9,941	9,863	8,725	3,68	3,997	21,1	952,233	23,076	1856,997	0	201,058	201,058	99,713	0	0	0	0	0	0	0
10:29:21	0	1856,997	9,941	9,961	8,725	3,68	3,991	21,1	952,233	23,076	1856,997	0	201,058	201,058	99,713	0	0	0	0	0	0	0
10:29:21	0	1856,997	9,941	9,961	8,725	3,68	3,984	21,1	952,233	23,076	1856,997	0	201,058	201,058	99,713	0	0	0	0	0	0	0
10:29:21	43,957	1857,437	9,99	10,009	8,725	3,684	3,979	21,1	952,233	23,076	1856,998	0	201,058	201,058	99,713	0	0	0	0	0	0	0
10:29:21	-43,957	1856,997	9,941	9,863	8,725	3,68	3,973	21,1	952,233	23,076	1856,997	0	201,058	201,058	99,713	0	0	0	0	0	0	0
10:29:21	0	1856,997	9,941	9,863	8,725	3,68	3,967	21,1	952,233	23,076	1856,997	0	201,058	201,058	99,713	0	0	0	0	0	0	0
10:29:21	5,273	1857,05	10,039	10,009	8,72	3,68	3,961	21,1	952,233	23,076	1856,997	0	201,058	201,058	99,713	0	0	0	0	0	0	0
10:29:21	0	1857,05	10,039	10,009	8,72	3,68	3,956	21,1	952,233	23,076	1856,997	0	201,058	201,058	99,713	0	0	0	0	0	0	0
10:29:21	87,939	1857,929	10,136	10,058	8,72	3,689	3,951	21,1	952,233	23,076	1856,998	0	201,058	201,058	99,713	0	0	0	0	0	0	0
10:29:21	0	1857,929	10,136	10,058	8,72	3,689	3,946	21,1	952,233	23,076	1856,999	0	201,058	201,058	99,713	0	0	0	0	0	0	0
10:29:21	-87,939	1857,05	10,039	10,009	8,72	3,68	3,94	21,1	952,233	23,076	1856,999	0	201,058	201,058	99,713	0	0	0	0	0	0	0
10:29:21	0	1857,05	10,039	10,009	8,72	3,68	3,935	21,1	952,233	23,076	1856,999	0	201,058	201,058	99,713	0	0	0	0	0	0	0
10:29:21	-87,915	1856,171	9,941	9,961	8,72	3,671	3,93	21,1	952,233	23,076	1856,171	0	201,058	201,058	99,713	0	0	0	0	0	0	0
10:29:21	43,957	1856,61	9,99	10,009	8,72	3,676	3,925	21,1	952,233	23,076	1856,171	0	201,058	201,058	99,713	0	0	0	0	0	0	0
10:29:21	-43,957	1856,171	9,941	9,863	8,72	3,671	3,92	21,1	952,233	23,076	1856,171	0	201,058	201,058	99,713	0	0	0	0	0	0	0
10:29:21	0	1856,171	9,941	9,863	8,72	3,671	3,915	21,1	952,233	23,076	1856,171	0	201,058	201,058	99,713	0	0	0	0	0	0	0
10:29:21	0	1856,171	9,941	9,814	8,72	3,671	3,91	21,1	952,233	23,076	1856,171	0	201,058	201,058	99,713	0	0	0	0	0	0	0
10:29:21	43,957	1856,61	9,99	9,961	8,72	3,676	3,906	21	951,773	23,076	1856,171	0	201,058	201,058	99,713	0	0	0	0	0	0	0
10:29:22	-43,029	1856,18	9,941	9,961	8,72	3,671	3,901	21	951,773	23,076	1856,171	0	201,058	201,058	99,713	0	0	0	0	0	0	0
10:29:22	-87,915	1855,301	9,843	9,814	8,72	3,662	3,897	21	951,773	23,076	1855,301	0	201,058	201,058	99,713	0	0	0	0	0	0	0
10:29:22	87,915	1856,18	9,941	9,961	8,72	3,671	3,892	21	951,773	23,076	1855,302	0	201,058	201,058	99,713	0	0	0	0	0	0	0
10:29:22	-87,915	1855,301	9,843	9,961	8,72	3,662	3,888	21	951,773	23,076	1855,301	0	201,058	201,058	99,713	0	0	0	0	0	0	0
10:29:22	48,205	1855,783	9,99	10,009	8,715	3,667	3,883	21	951,773	23,076	1855,301	0	201,058	201,058	99,713	0	0	0	0	0	0	0
10:29:22	-43,969	1855,343	9,941	9,961	8,715	3,663	3,879	21	951,773	23,076	1855,302	0	201,058	201,058	99,713	0	0	0	0	0	0	0
10:29:22	0	1855,343	9,941	9,961	8,715	3,663	3,875	21	951,773	23,076	1855,302	0	201,058	201,058	99,713	0	0	0	0	0	0	0
10:29:22	43,969	1855,783	9,99	10,009	8,715	3,667	3,871	21	951,773	23,076	1855,302	0	201,058	201,058	99,713	0	0	0	0	0	0	0
10:29:22	-43,969	1855,343	9,941	9,961	8,715	3,663	3,867	21	951,773	23,076	1855,302	0	201,058	201,058	99,713	0	0	0	0	0	0	0
10:29:22	35,51	1855,698	9,99	9,961	8,715	3,666	3,863	21	951,773	23,076	1855,303	0	199,902	199,902	99,709	0	0	0	0	0	0	0
10:29:22	-116,918	1854,529	9,941	9,961	8,711	3,654	3,859	21	951,773	23,076	1854,529	0	199,902	199,902	99,709	0	0	0	0	0	0	0
10:29:22	43,957	1854,969	9,99	9,961	8,711	3,659	3,855	21	951,773	23,076	1854,53	0	199,902	199,902	99,709	0	0	0	0	0	0	0
10:29:22	0	1854,969	9,99	9,961	8,711	3,659	3,851	21	951,773	23,076	1854,53	0	199,902	199,902	99,709	0	0	0	0	0	0	0
10:29:22	-43,957	1854,529	9,941	9,863	8,711	3,654	3,847	21	951,773	23,076	1854,529	0	199,902	199,902	99,709	0	0	0	0	0	0	0
10:29:22	43,957	1854,969	9,99	9,961	8,711	3,659	3,843	21	951,773	23,076	1854,53	0	199,902	199,902	99,709	0	0	0	0	0	0	0
10:29:22	-43,957	1854,529	9,941	9,863	8,711	3,654	3,84	21	951,773	23,076	1854,529	0	199,902	199,902	99,709	0	0	0	0	0	0	0
10:29:22	0	1854,529	9,941	9,961	8,711	3,654	3,836	21	951,773	23,076	1854,529	0	199,902	199,902	99,709	0	0	0	0	0	0	0
10:29:22	0	1854,529	9,941	9,863	8,711	3,654	3,832	21	951,773	23,076	1854,529	0	199,902	199,902	99,709	0	0	0	0	0	0	0
10:29:22	43,957	1854,969	9,99	9,863	8,711	3,659	3,829	21	951,773	23,076	1854,53	0	199,902	199,902	99,709	0	0	0	0	0	0	0
10:29:22	0	1854,969	9,99	9,961	8,711	3,659	3,826	21	951,773	23,076	1854,53	0	199,902	199,902	99,709	0	0	0	0	0	0	0
10:29:22	0	1854,969	9,99	9,961	8,711	3,659	3,822	21	951,773	23,076	1854,531	0	199,902	199,902	99,709	0	0	0	0	0	0	0
10:29:22	0	1854,969	9,99	9,863	8,711	3,659	3,819	21	951,773	23,076	1854,531	0	199,902	199,902	99,709	0	0	0	0	0	0	0
10:29:22	0	1854,969	9,99	9,961	8,711	3,659	3,816	21	951,773	23,076	1854,532	0	199,902	199,902	99,709	0	0	0	0	0	0	0
10:29:22	43,957	1855,408	10,039	10,009	8,711	3,664	3,813	21	951,773	23,076	1854,533	0	199,902	199,902	99,709	0	0	0	0	0	0	0
10:29:22	-43,957	1854,969	9,99	9,961	8,711	3,659	3,81	21	951,773	23,076	1854,533	0	199,902	199,902	99,709	0	0	0	0	0	0	0
10:29:22	43,957	1855,408	10,039	10,058	8,711	3,664	3,807	21	951,773	23,076	1854,534	0	199,902	199,902	99,709	0	0	0	0	0	0	0
10:29:22	-52,563	1854,883	9,99	10,009	8,71	3,658	3,804	21	951,773	23,076	1854,534	0	199,902	199,902	99,709	0	0	0	0	0	0	0
10:29:22	43,945	1855,322	10,039	10,058	8,71	3,663	3,801	21	951,773	23,076	1854,535	0	199,902	199,902	99,709	0	0	0	0	0	0	0
10:29:22	8,618	1855,408	10,039	10,009	8,711	3,664	3,799	21	951,773	23,076	1854,536	0	199,902	199,902	99,709	0	0	0	0	0	0	0
10:29:22	87,927	1856,288	10,136	10,156	8,711	3,673	3,796	21	951,773	23,076	1854,538	0	199,902	199,902	99,709	0	0	0	0	0	0	0
10:29:22	-87,927	1855,408	10,039	9,961	8,711	3,664	3,794	21	951,773	23,076	1854,538	0	199,902	199,902	99,709	0	0	0	0	0	0	0
10:29:22	-43,957	1854,969	9,99	9,961	8,711	3,659	3,791	21	951,773	23,076	1854,539	0	199,902	199,902	99,709	0	0	0	0	0	0	0
10:29:22	43,957	1855,408	10,039	10,009	8,711	3,664	3,789	21	951,773	23,076	1854,54	0	199,902	199,902	99,709	0	0	0	0	0	0	0
10:29:22	87,927	1856,288	10,136	10,058	8,711	3,673	3,786	21	951,773	23,076	1854,541	0	199,902	199,902	99,709	0	0	0	0	0	0	0
10:29:22	0	1856,288	10,136	10,058	8,711	3,673	3,784	21	951,773	23,076	1854,543	0	199,902	199,902	99,709	0	0	0	0	0	0	0
10:29:22	0	1856,288	10,136	10,156	8,711	3,673	3,782	21	951,773	23,076	1854,545	0	199,902	199,902	99,709	0	0	0	0	0	0	0
10:29:22	-87,927	1855,408	10,039	10,058	8,711	3,664	3,78	21	951,773	23,076	1854,546	0	199,902	199,902	99,709	0	0	0	0	0	0	0
10:29:22	0	1855,408	10,039	10,058	8,711	3,664	3,777	21	951,773	23,076	1854,546	0	199,902	199,902	99,709	0	0	0	0	0	0	0
10:29:22	0	1855,408	10,039	10,156	8,711	3,664	3,775	21	951,773	23,076	1854,547	0	199,902	199,902	99,709	0	0	0	0	0	0	0
10:29:22	79,309	1856,201	10,136	10,156	8,71	3,672	3,773	21	951,773	23,076	1854,549	0	199,902	199,902	99,709	0	0	0	0	0	0	0
10:29:22	-87,927	1855,322	10,039	10,058	8,71	3,663	3,771	21	951,773	23,076	1854,55	0	199,902	199,902	99,709	0	0	0	0	0	0	0
10:29:22	8,618	1855,408	10,039	9,863	8,711	3,664	3,769	21	951,773	23,076	1854,551	0	199,902	199,902	99,709	0	0	0	0	0	0	0
10:29:22	-43,957	1854,969	9,99	10,009	8,711	3,659	3,767	21	951,773	23,076	1854,551	0	199,902	199,902	99,709	0	0	0	0	0	0	0
10:29:22	35,339	1855,322	10,039	10,009	8,71	3,663	3,765	21	951,773	23,076	1854,552	0	199,902	199,902	99,709	0	0	0	0	0	0	0
10:29:22	-87,902	1854,443	9,941	9,961	8,71	3,654	3,762	21	951,773	23,076	1854,443	0	199,902	199,902	99,709	0	0	0	0	0	0	0
10:29:22	52,563	1854,969	9,99	9,961	8,711	3,659	3,76	21	951,773	23,076	1854,444	0	199,902	199,902	99,709	0	0	0	0	0	0	0
10:29:22	-8,605	1854,883	9,99	9,961	8,71	3,658	3,758	21	951,773	23,076	1854,444	0	199,902	199,902	99,709	0	0	0	0	0	0	0
10:29:22	8,605	1854,969	9,99	9,863	8,711	3,659	3,756	21	951,773	23,076	1854,445	0	199,902	199,902	99,709	0	0	0	0	0	0	0
10:29:22	0	1854,969	9,99	9,961	8,711	3,659	3,754	21	951,773	23,076	1854,445	0	199,902	199,902	99,709	0	0	0	0	0	0	0
10:29:22	43,957	1855,408	10,039	10,009	8,711	3,664	3,753	21	951,773	23,076	1854,446	0	199,902	199,902	99,709	0	0	0	0	0	0	0
10:29:22	-52,563	1854,883	9,99	9,961	8,71	3,658	3,751	21	951,773	23,076	1854,447	0	199,902	199,902	99,709	0	0	0	0	0	0	0
10:29:22	-35,351	1854,529	9,941	9,961	8,711	3,654	3,749	21	951,773	23,076	1854,447	0	199,902	199,902	99,709	0	0	0	0	0	0	0
10:29:22	-37,622	1854,153	9,99	10,009	8,706	3,651	3,747	21	951,773	23,076	1854,153	0	199,902	199,902	99,709	0	0	0	0	0	0	0
10:29:22	0	1854,153	9,99	9,961	8,706	3,651	3,745	21	951,773	23,076	1854,153	0	199,902	199,902	99,709	0	0	0	0	0	0	0
10:29:22	213,464	1856,288	10,136	10,058	8,711	3,673	3,744	21	951,773	23,076	1854,155	0	199,902	199,902	99,709	0	0	0	0	0	0	0
10:29:22	-87,927	1855,408	10,039	9,961	8,711	3,664	3,742	21	951,773	23,076	1854,156	0	199,902	199,902	99,709	0	0	0	0	0	0	0
10:29:22	-8,618	1855,322	10,039	10,009	8,71	3,663	3,741	21	951,773	23,076	1854,157	0	199,902	199,902	99,709	0	0	0	0	0	0	0
10:29:22	-43,945	1854,883	9,99	10,009	8,71	3,658	3,739	21	951,773	23,076	1854,158	0	199,902	199,902	99,709	0	0	0	0	0	0	0
10:29:22	-35,351	1854,529	9,941	9,863	8,711	3,654	3,737	21	951,773	23,076	1854,158	0	199,902	199,902	99,709	0	0	0	0	0	0	0
10:29:22	-87,902	1853,65	9,843	9,863	8,711	3,645	3,736	21	951,773	23,076	1853,65	0	199,902	199,902	99,709	0	0	0	0	0	0	0
10:29:22	131,86	1854,969	9,99	9,961	8,711	3,659	3,734	21	951,773	23,076	1853,652	0	199,902	199,902	99,709	0	0	0	0	0	0	0
10:29:22	0	1854,969	9,99	9,961	8,711	3,659	3,733	21	951,773	23,076	1853,653	0	199,902	199,902	99,709	0	0	0	0	0	0	0
10:29:22	0	1854,969	9,99	10,009	8,711	3,659	3,731	21	951,773	23,076	1853,654	0	199,902	199,902	99,709	0	0	0	0	0	0	0
10:29:22	43,957	1855,408	10,039	10,058	8,711	3,664	3,73	21	951,773	23,076	1853,656	0	199,902	199,902	99,709	0	0	0	0	0	0	0
10:29:22	-43,957	1854,969	9,99	9,961	8,711	3,659	3,728	21	951,773	23,076	1853,657	0	199,902	199,902	99,709	0	0	0	0	0	0	0
10:29:22	43,957	1855,408	10,039	10,058	8,711	3,664	3,727	21	951,773	23,076	1853,659	0	199,902	199,902	99,709	0	0	0	0	0	0	0
10:29:22	0	1855,408	10,039	10,009	8,711	3,664	3,726	21	951,773	23,076	1853,661	0	199,902	199,902	99,709	0	0	0	0	0	0	0
10:29:22	-43,957	1854,969	9,99	10,009	8,711	3,659	3,725	21	951,773	23,076	1853,662	0	199,902	199,902	99,709	0	0	0	0	0	0	0
10:29:22	43,957	1855,408	10,039	10,156	8,711	3,664	3,723	21	951,773	23,076	1853,664	0	199,902	199,902	99,709	0	0	0	0	0	0	0
10:29:22	0	1855,408	10,039	10,058	8,711	3,664	3,722	21	951,773	23,076	1853,666	0	199,902	199,902	99,709	0	0	0	0	0	0	0
10:29:22	0	1855,408	10,039	10,009	8,711	3,664	3,721	21	951,773	23,076	1853,667	0	199,902	199,902	99,709	0	0	0	0	0	0	0
10:29:22	0	1855,408	10,039	10,009	8,711	3,664	3,72	21	951,773	23,076	1853,669	0	199,902	199,902	99,709	0	0	0	0	0	0	0
10:29:22	-43,957	1854,969	9,99	9,961	8,711	3,659	3,719	21	951,773	23,076	1853,67	0	199,902	199,902	99,709	0	0	0	0	0	0	0
10:29:22	0	1854,969	9,99	9,863	8,711	3,659	3,718	21	951,773	23,076	1853,672	0	199,902	199,902	99,709	0	0	0	0	0	0	0
10:29:22	-81,579	1854,153	9,99	9,961	8,706	3,651	3,716	21	951,773	23,076	1853,672	0	199,902	199,902	99,709	0	0	0	0	0	0	0
10:29:22	0	1854,153	9,99	9,961	8,706	3,651	3,715	21	951,773	23,076	1853,673	0	199,902	199,902	99,709	0	0	0	0	0	0	0
10:29:22	43,945	1854,592	10,039	9,961	8,706	3,655	3,714	21	951,773	23,076	1853,673	0	199,902	199,902	99,709	0	0	0	0	0	0	0
10:29:22	-87,902	1853,713	9,941	9,961	8,706	3,646	3,712	21	951,773	23,076	1853,673	0	199,902	199,902	99,709	0	0	0	0	0	0	0
10:29:22	43,957	1854,153	9,99	10,009	8,706	3,651	3,711	21	951,773	23,076	1853,674	0	199,902	199,902	99,709	0	0	0	0	0	0	0
10:29:22	-43,957	1853,713	9,941	9,863	8,706	3,646	3,71	21	951,773	23,076	1853,674	0	199,902	199,902	99,709	0	0	0	0	0	0	0
10:29:22	43,957	1854,153	9,99	9,961	8,706	3,651	3,709	21	951,773	23,076	1853,674	0	199,902	199,902	99,709	0	0	0	0	0	0	0
10:29:22	-43,957	1853,713	9,941	9,863	8,706	3,646	3,708	21	951,773	23,076	1853,674	0	199,902	199,902	99,709	0	0	0	0	0	0	0
10:29:22	0	1853,713	9,941	9,961	8,706	3,646	3,706	21	951,773	23,076	1853,674	0	199,902	199,902	99,709	0	0	0	0	0	0	0
10:29:22	43,957	1854,153	9,99	10,009	8,706	3,651	3,705	21	951,773	23,076	1853,675	0	199,902	199,902	99,709	0	0	0	0	0	0	0
10:29:22	43,945	1854,592	10,039	10,009	8,706	3,655	3,704	21	951,773	23,076	1853,676	0	199,902	199,902	99,709	0	0	0	0	0	0	0
10:29:22	-43,945	1854,153	9,99	10,009	8,706	3,651	3,703	21	951,773	23,076	1853,676	0	199,902	199,902	99,709	0	0	0	0	0	0	0
10:29:22	0	1854,153	9,99	9,961	8,706	3,651	3,702	21	951,773	23,076	1853,677	0	199,902	199,902	99,709	0	0	0	0	0	0	0
10:29:22	0	1854,153	9,99	9,863	8,706	3,651	3,701	21	951,773	23,076	1853,677	0	199,902	199,902	99,709	0	0	0	0	0	0	0
10:29:22	131,86	1855,472	10,136	10,156	8,706	3,664	3,7	21	951,773	23,076	1853,679	0	199,902	199,902	99,709	0	0	0	0	0	0	0
10:29:22	-87,915	1854,592	10,039	10,058	8,706	3,655	3,7	21	951,773	23,076	1853,68	0	199,902	199,902	99,709	0	0	0	0	0	0	0
10:29:22	0	1854,592	10,039	10,009	8,706	3,655	3,699	21	951,773	23,076	1853,681	0	199,902	199,902	99,709	0	0	0	0	0	0	0
10:29:22	-43,945	1854,153	9,99	9,961	8,706	3,651	3,698	21	951,773	23,076	1853,682	0	199,902	199,902	99,709	0	0	0	0	0	0	0
10:29:22	43,945	1854,592	10,039	10,009	8,706	3,655	3,697	21	951,773	23,076	1853,683	0	199,902	199,902	99,709	0	0	0	0	0	0	0
10:29:22	-43,945	1854,153	9,99	9,863	8,706	3,651	3,696	21	951,773	23,076	1853,683	0	199,902	199,902	99,709	0	0	0	0	0	0	0
10:29:22	43,945	1854,592	10,039	10,058	8,706	3,655	3,695	21	951,773	23,076	1853,684	0	199,902	199,902	99,709	0	0	0	0	0	0	0
10:29:22	0	1854,592	10,039	9,961	8,706	3,655	3,694	21	951,773	23,076	1853,685	0	199,902	199,902	99,709	0	0	0	0	0	0	0
10:29:22	-43,945	1854,153	9,99	9,863	8,706	3,651	3,694	21	951,773	23,076	1853,685	0	199,902	199,902	99,709	0	0	0	0	0	0	0
10:29:22	43,945	1854,592	10,039	9,961	8,706	3,655	3,693	21	951,773	23,076	1853,686	0	199,902	199,902	99,709	0	0	0	0	0	0	0
10:29:22	0	1854,592	10,039	9,863	8,706	3,655	3,692	21	951,773	23,076	1853,687	0	199,902	199,902	99,709	0	0	0	0	0	0	0
10:29:22	0	1854,592	10,039	9,961	8,706	3,655	3,691	20,9	952,822	23,076	1853,688	0	199,902	199,902	99,709	0	0	0	0	0	0	0
10:29:23	26,904	1854,862	9,99	9,814	8,71	3,658	3,691	20,9	952,822	23,076	1853,689	0	199,902	199,902	99,709	0	0	0	0	0	0	0
10:29:23	52,551	1855,387	10,039	9,961	8,711	3,663	3,69	20,9	952,822	23,076	1853,691	0	199,902	199,902	99,709	0	0	0	0	0	0	0
10:29:23	0	1855,387	10,039	10,009	8,711	3,663	3,69	20,9	952,822	23,076	1853,693	0	199,902	199,902	99,709	0	0	0	0	0	0	0
10:29:23	-125,524	1854,132	9,99	9,961	8,706	3,65	3,689	20,9	952,822	23,076	1853,693	0	199,902	199,902	99,709	0	0	0	0	0	0	0
10:29:23	0	1854,132	9,99	9,961	8,706	3,65	3,688	20,9	952,822	23,076	1853,693	0	199,902	199,902	99,709	0	0	0	0	0	0	0
10:29:23	43,933	1854,571	10,039	10,058	8,706	3,655	3,687	20,9	952,822	23,076	1853,694	0	199,902	199,902	99,709	0	0	0	0	0	0	0
10:29:23	-43,933	1854,132	9,99	10,009	8,706	3,65	3,687	20,9	952,822	23,076	1853,695	0	199,902	199,902	99,709	0	0	0	0	0	0	0
10:29:23	0	1854,132	9,99	9,863	8,706	3,65	3,686	20,9	952,822	23,076	1853,695	0	199,902	199,902	99,709	0	0	0	0	0	0	0
10:29:23	0	1854,132	9,99	9,814	8,706	3,65	3,685	20,9	952,822	23,076	1853,695	0	199,902	199,902	99,709	0	0	0	0	0	0	0
10:29:23	0	1854,132	9,99	9,961	8,706	3,65	3,685	20,9	952,822	23,076	1853,696	0	199,971	199,971	99,709	0	0	0	0	0	0	0
10:29:23	0	1854,132	9,99	9,961	8,706	3,65	3,684	20,9	952,822	23,076	1853,696	0	199,971	199,971	99,709	0	0	0	0	0	0	0
10:29:23	-43,945	1853,692	9,941	9,863	8,706	3,646	3,683	20,9	952,822	23,076	1853,692	0	199,971	199,971	99,709	0	0	0	0	0	0	0
10:29:23	43,945	1854,132	9,99	10,009	8,706	3,65	3,683	20,9	952,822	23,076	1853,693	0	199,971	199,971	99,709	0	0	0	0	0	0	0
10:29:23	-43,945	1853,692	9,941	9,863	8,706	3,646	3,682	20,9	952,822	23,076	1853,692	0	199,971	199,971	99,709	0	0	0	0	0	0	0
10:29:23	43,945	1854,132	9,99	9,961	8,706	3,65	3,681	20,9	952,822	23,076	1853,693	0	199,971	199,971	99,709	0	0	0	0	0	0	0
10:29:23	0	1854,132	9,99	9,961	8,706	3,65	3,681	20,9	952,822	23,076	1853,693	0	199,971	199,971	99,709	0	0	0	0	0	0	0
10:29:23	0	1854,132	9,99	10,009	8,706	3,65	3,68	20,9	952,822	23,076	1853,693	0	199,971	199,971	99,709	0	0	0	0	0	0	0
10:29:23	0	1854,132	9,99	9,863	8,706	3,65	3,679	20,9	952,822	23,076	1853,694	0	199,971	199,971	99,709	0	0	0	0	0	0	0
10:29:23	0	1854,132	9,99	9,961	8,706	3,65	3,679	20,9	952,822	23,076	1853,694	0	199,971	199,971	99,709	0	0	0	0	0	0	0
10:29:23	0	1854,132	9,99	9,961	8,706	3,65	3,678	20,9	952,822	23,076	1853,695	0	199,971	199,971	99,709	0	0	0	0	0	0	0
10:29:23	0	1854,132	9,99	9,961	8,706	3,65	3,678	20,9	952,822	23,076	1853,695	0	199,971	199,971	99,709	0	0	0	0	0	0	0
10:29:23	0	1854,132	9,99	10,009	8,706	3,65	3,677	20,9	952,822	23,076	1853,695	0	199,971	199,971	99,709	0	0	0	0	0	0	0
10:29:23	0	1854,132	9,99	9,961	8,706	3,65	3,677	20,9	952,822	23,076	1853,696	0	199,971	199,971	99,709	0	0	0	0	0	0	0
10:29:23	-43,945	1853,692	9,941	9,814	8,706	3,646	3,676	20,9	952,822	23,076	1853,692	0	199,971	199,971	99,709	0	0	0	0	0	0	0
10:29:23	43,945	1854,132	9,99	9,961	8,706	3,65	3,676	20,9	952,822	23,076	1853,693	0	199,971	199,971	99,709	0	0	0	0	0	0	0
10:29:23	43,933	1854,571	10,039	10,156	8,706	3,655	3,675	20,9	952,822	23,076	1853,694	0	199,971	199,971	99,709	0	0	0	0	0	0	0
10:29:23	0	1854,571	10,039	10,058	8,706	3,655	3,675	20,9	952,822	23,076	1853,694	0	199,971	199,971	99,709	0	0	0	0	0	0	0
10:29:23	-43,933	1854,132	9,99	9,961	8,706	3,65	3,674	20,9	952,822	23,076	1853,695	0	199,971	199,971	99,709	0	0	0	0	0	0	0
10:29:23	43,933	1854,571	10,039	10,009	8,706	3,655	3,674	20,9	952,822	23,076	1853,696	0	199,971	199,971	99,709	0	0	0	0	0	0	0
10:29:23	-43,933	1854,132	9,99	9,961	8,706	3,65	3,673	20,9	952,822	23,076	1853,696	0	199,971	199,971	99,709	0	0	0	0	0	0	0
10:29:23	43,933	1854,571	10,039	10,009	8,706	3,655	3,673	20,9	952,822	23,076	1853,697	0	199,971	199,971	99,709	0	0	0	0	0	0	0
10:29:23	0	1854,571	10,039	10,058	8,706	3,655	3,673	20,9	952,822	23,076	1853,698	0	199,971	199,971	99,709	0	0	0	0	0	0	0
10:29:23	-43,933	1854,132	9,99	9,961	8,706	3,65	3,672	20,9	952,822	23,076	1853,698	0	199,971	199,971	99,709	0	0	0	0	0	0	0
10:29:23	0	1854,132	9,99	10,009	8,706	3,65	3,672	20,9	952,822	23,076	1853,699	0	199,971	199,971	99,709	0	0	0	0	0	0	0
10:29:23	0	1854,132	9,99	9,863	8,706	3,65	3,671	20,9	952,822	23,076	1853,699	0	199,971	199,971	99,709	0	0	0	0	0	0	0
10:29:23	43,933	1854,571	10,039	10,058	8,706	3,655	3,671	20,9	952,822	23,076	1853,7	0	199,971	199,971	99,709	0	0	0	0	0	0	0
10:29:23	0	1854,571	10,039	10,058	8,706	3,655	3,671	20,9	952,822	23,076	1853,701	0	199,971	199,971	99,709	0	0	0	0	0	0	0
10:29:23	0	1854,571	10,039	10,058	8,706	3,655	3,67	20,9	952,822	23,076	1853,702	0	199,971	199,971	99,709	0	0	0	0	0	0	0
10:29:23	0	1854,571	10,039	10,058	8,706	3,655	3,67	20,9	952,822	23,076	1853,703	0	199,971	199,971	99,709	0	0	0	0	0	0	0
10:29:23	-87,878	1853,692	9,941	9,961	8,706	3,646	3,67	20,9	952,822	23,076	1853,692	0	199,971	199,971	99,709	0	0	0	0	0	0	0
10:29:23	43,945	1854,132	9,99	10,009	8,706	3,65	3,669	20,9	952,822	23,076	1853,693	0	199,971	199,971	99,709	0	0	0	0	0	0	0
10:29:23	0	1854,132	9,99	10,058	8,706	3,65	3,669	20,9	952,822	23,076	1853,693	0	199,971	199,971	99,709	0	0	0	0	0	0	0
10:29:23	-43,945	1853,692	9,941	9,961	8,706	3,646	3,668	20,9	952,822	23,076	1853,692	0	199,971	199,971	99,709	0	0	0	0	0	0	0
10:29:23	87,878	1854,571	10,039	9,961	8,706	3,655	3,668	20,9	952,822	23,076	1853,693	0	199,971	199,971	99,709	0	0	0	0	0	0	0
10:29:23	0	1854,571	10,039	10,009	8,706	3,655	3,668	20,9	952,822	23,076	1853,694	0	199,971	199,971	99,709	0	0	0	0	0	0	0
10:29:23	-102,771	1853,543	9,843	9,814	8,71	3,644	3,668	20,9	952,822	23,076	1853,543	0	199,971	199,971	99,709	0	0	0	0	0	0	0
10:29:23	-123,193	1852,311	9,697	9,668	8,711	3,632	3,667	20,9	952,822	23,076	1852,311	0	199,971	199,971	99,709	0	0	0	0	0	0	0
10:29:23	219,665	1854,508	9,941	9,863	8,711	3,654	3,667	20,9	952,822	23,076	1852,314	0	199,971	199,971	99,709	0	0	0	0	0	0	0
10:29:23	-96,472	1853,543	9,843	9,716	8,71	3,644	3,666	20,9	952,822	23,076	1852,315	0	199,971	199,971	99,709	0	0	0	0	0	0	0
10:29:23	102,771	1854,571	10,039	10,009	8,706	3,655	3,666	20,9	952,822	23,076	1852,317	0	199,971	199,971	99,709	0	0	0	0	0	0	0
10:29:23	0	1854,571	10,039	10,058	8,706	3,655	3,666	20,9	952,822	23,076	1852,319	0	199,971	199,971	99,709	0	0	0	0	0	0	0
10:29:23	0	1854,571	10,039	10,009	8,706	3,655	3,665	20,9	952,822	23,076	1852,322	0	199,971	199,971	99,709	0	0	0	0	0	0	0
10:29:23	0	1854,571	10,039	10,009	8,706	3,655	3,665	20,9	952,822	23,076	1852,324	0	199,971	199,971	99,709	0	0	0	0	0	0	0
10:29:23	-43,933	1854,132	9,99	9,863	8,706	3,65	3,665	20,9	952,822	23,076	1852,326	0	199,971	199,971	99,709	0	0	0	0	0	0	0
10:29:23	0	1854,132	9,99	9,961	8,706	3,65	3,665	20,9	952,822	23,076	1852,328	0	199,971	199,971	99,709	0	0	0	0	0	0	0
10:29:23	43,933	1854,571	10,039	10,058	8,706	3,655	3,664	20,9	952,822	23,076	1852,33	0	199,971	199,971	99,709	0	0	0	0	0	0	0
10:29:23	87,902	1855,45	10,136	10,058	8,706	3,664	3,664	20,9	952,822	23,076	1852,333	0	199,971	199,971	99,709	0	0	0	0	0	0	0
10:29:23	-87,902	1854,571	10,039	10,058	8,706	3,655	3,664	20,9	952,822	23,076	1852,335	0	199,971	199,971	99,709	0	0	0	0	0	0	0
10:29:23	-43,933	1854,132	9,99	10,009	8,706	3,65	3,664	20,9	952,822	23,076	1852,337	0	199,971	199,971	99,709	0	0	0	0	0	0	0
10:29:23	43,933	1854,571	10,039	9,961	8,706	3,655	3,664	20,9	952,822	23,076	1852,339	0	199,971	199,971	99,709	0	0	0	0	0	0	0
10:29:23	0	1854,571	10,039	10,058	8,706	3,655	3,664	20,9	952,822	23,076	1852,342	0	199,971	199,971	99,709	0	0	0	0	0	0	0
10:29:23	0	1854,571	10,039	10,009	8,706	3,655	3,663	20,9	952,822	23,076	1852,344	0	199,971	199,971	99,709	0	0	0	0	0	0	0
10:29:23	-43,933	1854,132	9,99	9,961	8,706	3,65	3,663	20,9	952,822	23,076	1852,346	0	199,971	199,971	99,709	0	0	0	0	0	0	0
10:29:23	0	1854,132	9,99	10,009	8,706	3,65	3,663	20,9	952,822	23,076	1852,347	0	199,971	199,971	99,709	0	0	0	0	0	0	0
10:29:23	131,835	1855,45	10,136	10,058	8,706	3,664	3,663	20,9	952,822	23,076	1852,351	0	199,971	199,971	99,709	0	0	0	0	0	0	0
10:29:23	-87,902	1854,571	10,039	10,009	8,706	3,655	3,663	20,9	952,822	23,076	1852,353	0	199,971	199,971	99,709	0	0	0	0	0	0	0
10:29:23	0	1854,571	10,039	10,009	8,706	3,655	3,663	20,9	952,822	23,076	1852,355	0	199,971	199,971	99,709	0	0	0	0	0	0	0
10:29:23	-43,933	1854,132	9,99	9,961	8,706	3,65	3,662	20,9	952,822	23,076	1852,357	0	199,971	199,971	99,709	0	0	0	0	0	0	0
10:29:23	43,933	1854,571	10,039	10,009	8,706	3,655	3,662	20,9	952,822	23,076	1852,359	0	199,971	199,971	99,709	0	0	0	0	0	0	0
10:29:23	-43,933	1854,132	9,99	9,863	8,706	3,65	3,662	20,9	952,822	23,076	1852,361	0	199,971	199,971	99,709	0	0	0	0	0	0	0
10:29:23	0	1854,132	9,99	9,814	8,706	3,65	3,662	20,9	952,822	23,076	1852,363	0	199,971	199,971	99,709	0	0	0	0	0	0	0
10:29:23	43,933	1854,571	10,039	10,058	8,706	3,655	3,662	20,9	952,822	23,076	1852,365	0	199,971	199,971	99,709	0	0	0	0	0	0	0
10:29:23	0	1854,571	10,039	10,009	8,706	3,655	3,662	20,9	952,822	23,076	1852,367	0	199,971	199,971	99,709	0	0	0	0	0	0	0
10:29:23	0	1854,571	10,039	9,961	8,706	3,655	3,661	20,9	952,822	23,076	1852,369	0	199,971	199,971	99,709	0	0	0	0	0	0	0
10:29:23	0	1854,571	10,039	10,009	8,706	3,655	3,661	20,9	952,822	23,076	1852,372	0	199,971	199,971	99,709	0	0	0	0	0	0	0
10:29:23	-87,878	1853,692	9,941	9,863	8,706	3,646	3,661	20,9	952,822	23,076	1852,373	0	199,971	199,971	99,709	0	0	0	0	0	0	0
10:29:23	87,878	1854,571	10,039	10,009	8,706	3,655	3,661	20,9	952,822	23,076	1852,375	0	199,971	199,971	99,709	0	0	0	0	0	0	0
10:29:23	0	1854,571	10,039	10,009	8,706	3,655	3,661	20,9	952,822	23,076	1852,378	0	199,971	199,971	99,709	0	0	0	0	0	0	0
10:29:23	0	1854,571	10,039	10,058	8,706	3,655	3,661	20,9	952,822	23,076	1852,38	0	199,971	199,971	99,709	0	0	0	0	0	0	0
10:29:23	-43,933	1854,132	9,99	9,863	8,706	3,65	3,66	20,9	952,822	23,076	1852,382	0	199,971	199,971	99,709	0	0	0	0	0	0	0
10:29:23	-43,945	1853,692	9,941	9,863	8,706	3,646	3,66	20,9	952,822	23,076	1852,383	0	199,971	199,971	99,709	0	0	0	0	0	0	0
10:29:23	87,878	1854,571	10,039	9,961	8,706	3,655	3,66	20,9	952,822	23,076	1852,385	0	199,971	199,971	99,709	0	0	0	0	0	0	0
10:29:23	-43,933	1854,132	9,99	9,863	8,706	3,65	3,66	20,9	952,822	23,076	1852,387	0	199,971	199,971	99,709	0	0	0	0	0	0	0
10:29:23	0	1854,132	9,99	9,863	8,706	3,65	3,66	20,9	952,822	23,076	1852,389	0	199,971	199,971	99,709	0	0	0	0	0	0	0
10:29:23	0	1854,132	9,99	9,863	8,706	3,65	3,659	20,9	952,822	23,076	1852,39	0	199,971	199,971	99,709	0	0	0	0	0	0	0
10:29:23	-43,945	1853,692	9,941	9,814	8,706	3,646	3,659	20,9	952,822	23,076	1852,392	0	199,971	199,971	99,709	0	0	0	0	0	0	0
10:29:23	87,878	1854,571	10,039	9,961	8,706	3,655	3,659	20,9	952,822	23,076	1852,394	0	199,971	199,971	99,709	0	0	0	0	0	0	0
10:29:23	0	1854,571	10,039	9,863	8,706	3,655	3,659	20,9	952,822	23,076	1852,396	0	199,971	199,971	99,709	0	0	0	0	0	0	0
10:29:23	-43,933	1854,132	9,99	9,814	8,706	3,65	3,659	20,9	952,822	23,076	1852,398	0	199,971	199,971	99,709	0	0	0	0	0	0	0
10:29:23	0	1854,132	9,99	9,961	8,706	3,65	3,659	20,9	952,822	23,076	1852,4	0	199,971	199,971	99,709	0	0	0	0	0	0	0
10:29:23	43,933	1854,571	10,039	10,058	8,706	3,655	3,659	20,9	952,822	23,076	1852,402	0	199,971	199,971	99,709	0	0	0	0	0	0	0
10:29:23	0	1854,571	10,039	10,009	8,706	3,655	3,659	20,9	952,822	23,076	1852,404	0	199,971	199,971	99,709	0	0	0	0	0	0	0
10:29:23	-43,933	1854,132	9,99	9,961	8,706	3,65	3,658	20,9	952,822	23,076	1852,406	0	199,971	199,971	99,709	0	0	0	0	0	0	0
10:29:23	0	1854,132	9,99	9,961	8,706	3,65	3,658	20,9	952,822	23,076	1852,408	0	199,971	199,971	99,709	0	0	0	0	0	0	0
10:29:23	0	1854,132	9,99	10,058	8,706	3,65	3,658	20,9	952,822	23,076	1852,409	0	199,971	199,971	99,709	0	0	0	0	0	0	0
10:29:23	43,933	1854,571	10,039	10,156	8,706	3,655	3,658	20,9	952,822	23,076	1852,412	0	199,971	199,971	99,709	0	0	0	0	0	0	0
10:29:23	-43,933	1854,132	9,99	10,009	8,706	3,65	3,658	20,9	952,822	23,076	1852,413	0	199,971	199,971	99,709	0	0	0	0	0	0	0
10:29:23	0	1854,132	9,99	9,863	8,706	3,65	3,658	20,9	952,822	23,076	1852,415	0	199,971	199,971	99,709	0	0	0	0	0	0	0
10:29:23	0	1854,132	9,99	10,009	8,706	3,65	3,658	20,9	952,822	23,076	1852,417	0	199,971	199,971	99,709	0	0	0	0	0	0	0
10:29:23	43,933	1854,571	10,039	10,009	8,706	3,655	3,658	20,9	953,202	23,076	1852,419	0	199,971	199,971	99,709	0	0	0	0	0	0	0
10:29:24	-88,635	1853,685	9,941	9,961	8,706	3,646	3,657	20,9	953,202	23,076	1852,42	0	199,971	199,971	99,709	0	0	0	0	0	0	0
10:29:24	43,933	1854,124	9,99	10,058	8,706	3,65	3,657	20,9	953,202	23,076	1852,422	0	199,971	199,971	99,709	0	0	0	0	0	0	0
10:29:24	131,835	1855,442	10,136	10,156	8,706	3,664	3,657	20,9	953,202	23,076	1852,425	0	199,971	199,971	99,709	0	0	0	0	0	0	0
10:29:24	380,725	1859,25	10,478	10,595	8,71	3,703	3,658	20,9	953,202	23,076	1852,432	0	199,971	199,971	99,709	0	0	0	0	0	0	0
10:29:24	316,552	1862,415	10,82	11,035	8,711	3,736	3,66	20,9	953,202	23,076	1852,442	0	199,971	199,971	99,709	0	0	0	0	0	0	0
10:29:24	473,388	1867,149	11,162	11,377	8,72	3,785	3,662	20,9	953,202	23,076	1852,457	0	199,971	199,971	99,709	0	0	0	0	0	0	0
10:29:24	606,054	1873,21	11,65	12,06	8,73	3,847	3,666	20,9	953,202	23,076	1852,478	0	199,971	199,971	99,709	0	0	0	0	0	0	0
10:29:24	618,457	1879,394	12,041	12,451	8,745	3,911	3,671	20,9	953,202	23,076	1852,504	0	199,971	199,971	99,709	0	0	0	0	0	0	0
10:29:24	760,778	1887,002	12,431	12,988	8,768	3,989	3,677	20,9	953,202	23,076	1852,539	0	199,971	199,971	99,709	0	0	0	0	0	0	0
10:29:24	647,033	1893,472	12,675	13,379	8,792	4,056	3,684	20,9	953,202	23,076	1852,58	0	200,051	200,051	99,709	0	0	0	0	0	0	0
10:29:24	848,718	1901,96	12,968	13,72	8,825	4,143	3,693	20,9	953,202	23,076	1852,629	0	200,051	200,051	99,709	0	0	0	0	0	0	0
10:29:24	724,951	1909,209	13,115	13,965	8,859	4,218	3,704	20,9	953,202	23,076	1852,686	0	200,051	200,051	99,709	0	0	0	0	0	0	0
10:29:24	808,068	1917,29	13,261	14,404	8,897	4,301	3,715	20,9	953,202	23,076	1852,751	0	200,051	200,051	99,709	0	0	0	0	0	0	0
10:29:24	812,548	1925,415	13,408	14,453	8,935	4,385	3,728	20,9	953,202	23,076	1852,823	0	200,051	200,051	99,709	0	0	0	0	0	0	0
10:29:24	765,173	1933,067	13,506	14,746	8,974	4,464	3,743	20,9	953,202	23,076	1852,903	0	200,051	200,051	99,709	0	0	0	0	0	0	0
10:29:24	1076,721	1943,834	13,945	15,185	9,012	4,575	3,759	20,9	953,202	23,076	1852,994	0	200,051	200,051	99,709	0	0	0	0	0	0	0
10:29:24	1084,106	1954,675	14,384	15,722	9,051	4,687	3,777	20,9	953,202	23,076	1853,096	0	200,051	200,051	99,709	0	0	0	0	0	0	0
10:29:24	1167,749	1966,353	14,922	16,064	9,089	4,807	3,798	20,9	953,202	23,076	1853,209	0	200,051	200,051	99,709	0	0	0	0	0	0	0
10:29:24	915,478	1975,507	15,117	16,552	9,131	4,902	3,819	20,9	953,202	23,076	1853,332	0	200,051	200,051	99,709	0	0	0	0	0	0	0
10:29:24	1227,307	1987,781	15,703	17,09	9,17	5,028	3,843	20,9	953,202	23,076	1853,466	0	200,051	200,051	99,709	0	0	0	0	0	0	0
10:29:24	870,715	1996,488	15,849	17,48	9,211	5,118	3,868	20,9	953,202	23,076	1853,609	0	200,051	200,051	99,709	0	0	0	0	0	0	0
10:29:24	1303,161	2009,519	16,386	17,773	9,257	5,252	3,895	20,9	953,202	23,076	1853,765	0	200,051	200,051	99,709	0	0	0	0	0	0	0
10:29:24	1034,045	2019,86	16,728	18,115	9,298	5,359	3,924	20,9	953,202	23,076	1853,931	0	200,051	200,051	99,709	0	0	0	0	0	0	0
10:29:24	1215,49	2032,015	17,314	18,701	9,336	5,484	3,954	20,9	953,202	23,076	1854,109	0	200,051	200,051	99,709	0	0	0	0	0	0	0
10:29:24	969,738	2041,712	17,656	19,043	9,373	5,584	3,986	20,9	953,202	23,076	1854,297	0	200,051	200,051	99,709	0	0	0	0	0	0	0
10:29:24	1082,922	2052,541	18,144	19,238	9,409	5,696	4,02	20,9	953,202	23,076	1854,495	0	200,051	200,051	99,709	0	0	0	0	0	0	0
10:29:24	1328,515	2065,826	18,877	20,019	9,445	5,833	4,055	20,9	953,202	23,076	1854,707	0	200,051	200,051	99,709	0	0	0	0	0	0	0
10:29:24	929,101	2075,117	19,17	20,459	9,482	5,929	4,092	20,9	953,202	23,076	1854,927	0	200,051	200,051	99,709	0	0	0	0	0	0	0
10:29:24	934,936	2084,467	19,463	20,605	9,52	6,025	4,13	20,9	953,202	23,076	1855,157	0	200,051	200,051	99,709	0	0	0	0	0	0	0
10:29:24	759,716	2092,064	19,512	20,703	9,56	6,103	4,169	20,9	953,202	23,076	1855,394	0	200,051	200,051	99,709	0	0	0	0	0	0	0
10:29:24	947,631	2101,54	19,804	20,947	9,598	6,201	4,209	20,9	953,202	23,076	1855,64	0	200,051	200,051	99,709	0	0	0	0	0	0	0
10:29:24	696,093	2108,501	19,756	20,605	9,64	6,273	4,249	20,9	953,202	23,076	1855,893	0	200,051	200,051	99,709	0	0	0	0	0	0	0
10:29:24	774,975	2116,251	19,853	20,752	9,678	6,353	4,29	20,9	953,202	23,076	1856,153	0	200,051	200,051	99,709	0	0	0	0	0	0	0
10:29:24	744,775	2123,699	19,853	20,752	9,72	6,429	4,332	20,9	953,202	23,076	1856,42	0	200,051	200,051	99,709	0	0	0	0	0	0	0
10:29:24	824,218	2131,941	20,097	20,898	9,754	6,514	4,375	20,9	953,202	23,076	1856,696	0	200,051	200,051	99,709	0	0	0	0	0	0	0
10:29:24	815,869	2140,1	20,342	21,045	9,787	6,598	4,419	20,9	953,202	23,076	1856,98	0	200,051	200,051	99,709	0	0	0	0	0	0	0
10:29:24	921,044	2149,31	20,781	21,68	9,815	6,693	4,463	20,9	953,202	23,076	1857,272	0	200,051	200,051	99,709	0	0	0	0	0	0	0
10:29:24	748,779	2156,798	21,123	21,777	9,84	6,771	4,508	20,9	953,202	23,076	1857,571	0	200,051	200,051	99,709	0	0	0	0	0	0	0
10:29:24	1067,797	2167,476	21,806	22,51	9,864	6,881	4,555	20,9	953,202	23,076	1857,881	0	200,051	200,051	99,709	0	0	0	0	0	0	0
10:29:24	610,18	2173,578	22,002	22,51	9,888	6,944	4,602	20,9	953,202	23,076	1858,197	0	200,051	200,051	99,709	0	0	0	0	0	0	0
10:29:24	789,257	2181,47	22,295	22,851	9,916	7,025	4,649	20,9	953,202	23,076	1858,52	0	200,051	200,051	99,709	0	0	0	0	0	0	0
10:29:24	513,012	2186,6	22,295	22,803	9,945	7,078	4,697	20,9	953,202	23,076	1858,848	0	200,051	200,051	99,709	0	0	0	0	0	0	0
10:29:24	513,037	2191,731	22,295	22,803	9,974	7,131	4,745	20,9	953,202	23,076	1859,181	0	200,051	200,051	99,709	0	0	0	0	0	0	0
10:29:24	692,504	2198,656	22,49	22,949	10,003	7,202	4,793	20,9	953,202	23,076	1859,521	0	200,051	200,051	99,709	0	0	0	0	0	0	0
10:29:24	506,689	2203,723	22,49	22,998	10,031	7,254	4,841	20,9	953,202	23,076	1859,865	0	200,051	200,051	99,709	0	0	0	0	0	0	0
10:29:24	526,489	2208,988	22,685	23,144	10,05	7,309	4,889	20,9	953,202	23,076	1860,214	0	200,051	200,051	99,709	0	0	0	0	0	0	0
10:29:24	560,034	2214,588	22,832	23,193	10,074	7,366	4,938	20,9	953,202	23,076	1860,569	0	200,051	200,051	99,709	0	0	0	0	0	0	0
10:29:24	564,404	2220,232	23,076	23,291	10,093	7,425	4,987	20,9	953,202	23,076	1860,928	0	200,051	200,051	99,709	0	0	0	0	0	0	0
10:29:24	717,163	2227,404	23,564	23,828	10,107	7,499	5,036	20,9	953,202	23,076	1861,295	0	200,051	200,051	99,709	0	0	0	0	0	0	0
10:29:24	517,651	2232,58	23,76	24,072	10,126	7,552	5,085	20,9	953,202	23,076	1861,666	0	200,051	200,051	99,709	0	0	0	0	0	0	0
10:29:24	376,123	2236,341	23,808	24,072	10,144	7,591	5,135	20,9	953,202	23,076	1862,041	0	200,051	200,051	99,709	0	0	0	0	0	0	0
10:29:24	438,647	2240,728	23,906	24,17	10,164	7,636	5,184	20,9	953,202	23,076	1862,419	0	200,051	200,051	99,709	0	0	0	0	0	0	0
10:29:24	377,099	2244,499	23,955	24,267	10,182	7,675	5,232	20,9	953,202	23,076	1862,802	0	200,051	200,051	99,709	0	0	0	0	0	0	0
10:29:24	416,992	2248,669	24,053	24,267	10,2	7,718	5,281	20,9	953,202	23,076	1863,187	0	200,051	200,051	99,709	0	0	0	0	0	0	0
10:29:24	458,935	2253,258	24,199	24,463	10,218	7,765	5,33	20,9	953,202	23,076	1863,577	0	200,051	200,051	99,709	0	0	0	0	0	0	0
10:29:24	243,92	2255,697	24,199	24,365	10,232	7,79	5,378	20,9	953,202	23,076	1863,97	0	200,051	200,051	99,709	0	0	0	0	0	0	0
10:29:24	301,269	2258,71	24,248	24,316	10,246	7,821	5,426	20,9	953,202	23,076	1864,364	0	200,051	200,051	99,709	0	0	0	0	0	0	0
10:29:24	377,417	2262,484	24,394	24,609	10,26	7,86	5,474	20,9	953,202	23,076	1864,762	0	200,051	200,051	99,709	0	0	0	0	0	0	0
10:29:24	340,209	2265,886	24,59	24,707	10,268	7,895	5,521	20,9	953,202	23,076	1865,163	0	200,051	200,051	99,709	0	0	0	0	0	0	0
10:29:24	352,27	2269,409	24,785	24,853	10,278	7,932	5,568	20,9	953,202	23,076	1865,568	0	200,051	200,051	99,709	0	0	0	0	0	0	0
10:29:24	243,139	2271,84	24,883	25	10,286	7,957	5,615	20,9	953,202	23,076	1865,974	0	200,051	200,051	99,709	0	0	0	0	0	0	0
10:29:24	56,445	2272,405	24,785	24,951	10,294	7,962	5,661	20,9	953,202	23,076	1866,38	0	200,051	200,051	99,709	0	0	0	0	0	0	0
10:29:24	362,451	2276,029	25,078	25,146	10,299	8	5,707	20,9	953,202	23,076	1866,79	0	200,051	200,051	99,709	0	0	0	0	0	0	0
10:29:24	35,351	2276,383	25,029	25,146	10,304	8,003	5,752	20,9	953,202	23,076	1867,199	0	200,051	200,051	99,709	0	0	0	0	0	0	0
10:29:24	285,107	2279,234	25,224	25,244	10,309	8,033	5,797	20,9	953,202	23,076	1867,611	0	200,051	200,051	99,709	0	0	0	0	0	0	0
10:29:24	-9,716	2279,137	25,078	25,146	10,317	8,032	5,841	20,9	953,202	23,076	1868,023	0	200,051	200,051	99,709	0	0	0	0	0	0	0
10:29:24	110,253	2280,239	25,176	25,195	10,317	8,043	5,884	20,9	953,202	23,076	1868,435	0	200,051	200,051	99,709	0	0	0	0	0	0	0
[truncated: 6,186 more rows]
