# Supplementary material for: Testing of pandemic ventilators under early and agile development
Source: Front Med Technol. 2022 Aug 16;4:899328. doi: 10.3389/fmedt.2022.899328 (PMC9424737; doi:10.3389/fmedt.2022.899328)
Supplement: Supplementary file 3 [file Data_Sheet_2.ZIP › Accuracy of Controls Systems/01_Data Storage/01_Raw Measurement Data/Hamilton T1/Hamilton T1_v2/part_1_test_09.csv]

Time	Flow	Lung tidal volume	p alveole	Airway pressure	Bellows position	Intrapleural pressure	Cardial pressure	Fraction of O2 inspir	Ambient pressure	Temperature Celsius	FRC actual	Shunt fraction	Partial pressure O2 air chamber	Partial pressure O2 effectiv	Oxygen sat pulm. capillaries	NA	NA	NA	NA	NA	NA	NA
10:33:58	-86,437	1712,284	9,843	9,716	7,907	2,188	2,321	21	952,822	23,243	1712,284	3	200,577	200,577	99,711	0	0	0	0	0	0	0
10:33:58	86,437	1713,149	9,941	9,961	7,907	2,197	2,318	21	952,822	23,243	1712,285	3	200,577	200,577	99,711	0	0	0	0	0	0	0
10:33:58	43,225	1713,581	9,99	10,009	7,907	2,201	2,316	21	952,822	23,243	1712,287	3	200,577	200,577	99,711	0	0	0	0	0	0	0
10:33:58	0	1713,581	9,99	9,961	7,907	2,201	2,314	21	952,822	23,243	1712,288	3	200,577	200,577	99,711	0	0	0	0	0	0	0
10:33:58	0	1713,581	9,99	10,009	7,907	2,201	2,312	21	952,822	23,243	1712,289	3	200,577	200,577	99,711	0	0	0	0	0	0	0
10:33:58	-43,225	1713,149	9,941	9,961	7,907	2,197	2,309	21	952,822	23,243	1712,29	3	200,577	200,577	99,711	0	0	0	0	0	0	0
10:33:58	86,45	1714,013	10,039	9,961	7,907	2,206	2,307	21	952,822	23,243	1712,292	3	200,577	200,577	99,711	0	0	0	0	0	0	0
10:33:58	86,474	1714,878	10,136	10,058	7,907	2,215	2,306	21	952,822	23,243	1712,295	3	200,577	200,577	99,711	0	0	0	0	0	0	0
10:33:58	-86,474	1714,013	10,039	10,009	7,907	2,206	2,304	21	952,822	23,243	1712,296	3	200,577	200,577	99,711	0	0	0	0	0	0	0
10:33:58	0	1714,013	10,039	10,009	7,907	2,206	2,302	21	952,822	23,243	1712,298	3	200,577	200,577	99,711	0	0	0	0	0	0	0
10:33:58	86,474	1714,878	10,136	10,058	7,907	2,215	2,3	21	952,822	23,243	1712,301	3	200,577	200,577	99,711	0	0	0	0	0	0	0
10:33:58	0	1714,878	10,136	10,058	7,907	2,215	2,298	21	952,822	23,243	1712,303	3	200,577	200,577	99,711	0	0	0	0	0	0	0
10:33:58	0	1714,878	10,136	10,058	7,907	2,215	2,297	21	952,822	23,243	1712,306	3	200,577	200,577	99,711	0	0	0	0	0	0	0
10:33:58	43,237	1715,31	10,185	10,205	7,907	2,219	2,295	21	952,822	23,243	1712,309	3	200,577	200,577	99,711	0	0	0	0	0	0	0
10:33:58	-43,237	1714,878	10,136	10,156	7,907	2,215	2,294	21	952,822	23,243	1712,311	3	200,577	200,577	99,711	0	0	0	0	0	0	0
10:33:58	-86,474	1714,013	10,039	9,961	7,907	2,206	2,292	21	952,822	23,243	1712,313	3	200,577	200,577	99,711	0	0	0	0	0	0	0
10:33:58	0	1714,013	10,039	9,961	7,907	2,206	2,29	21	952,822	23,243	1712,315	3	200,577	200,577	99,711	0	0	0	0	0	0	0
10:33:58	0	1714,013	10,039	9,961	7,907	2,206	2,289	21	952,822	23,243	1712,316	3	200,577	200,577	99,711	0	0	0	0	0	0	0
10:33:58	86,474	1714,878	10,136	10,009	7,907	2,215	2,287	21	952,822	23,243	1712,319	3	200,577	200,577	99,711	0	0	0	0	0	0	0
10:33:58	-86,474	1714,013	10,039	9,961	7,907	2,206	2,285	21	952,822	23,243	1712,32	3	200,577	200,577	99,711	0	0	0	0	0	0	0
10:33:58	-43,225	1713,581	9,99	9,814	7,907	2,201	2,284	21	952,822	23,243	1712,322	3	200,577	200,577	99,711	0	0	0	0	0	0	0
10:33:58	43,225	1714,013	10,039	9,961	7,907	2,206	2,282	21	952,822	23,243	1712,324	3	200,577	200,577	99,711	0	0	0	0	0	0	0
10:33:58	-43,225	1713,581	9,99	9,863	7,907	2,201	2,281	21	952,822	23,243	1712,325	3	200,577	200,577	99,711	0	0	0	0	0	0	0
10:33:58	0	1713,581	9,99	9,863	7,907	2,201	2,279	21	952,822	23,243	1712,326	3	200,577	200,577	99,711	0	0	0	0	0	0	0
10:33:58	0	1713,581	9,99	9,961	7,907	2,201	2,278	21	952,822	23,243	1712,327	3	200,577	200,577	99,711	0	0	0	0	0	0	0
10:33:58	0	1713,581	9,99	10,009	7,907	2,201	2,276	21	952,822	23,243	1712,329	3	200,577	200,577	99,711	0	0	0	0	0	0	0
10:33:58	43,225	1714,013	10,039	9,961	7,907	2,206	2,275	21	952,822	23,243	1712,33	3	200,577	200,577	99,711	0	0	0	0	0	0	0
10:33:58	86,474	1714,878	10,136	10,058	7,907	2,215	2,274	21	952,822	23,243	1712,333	3	200,577	200,577	99,711	0	0	0	0	0	0	0
10:33:58	-129,699	1713,581	9,99	9,961	7,907	2,201	2,272	21	952,822	23,243	1712,334	3	200,577	200,577	99,711	0	0	0	0	0	0	0
10:33:58	43,225	1714,013	10,039	10,009	7,907	2,206	2,271	21	952,822	23,243	1712,336	3	200,577	200,577	99,711	0	0	0	0	0	0	0
10:33:58	0	1714,013	10,039	9,961	7,907	2,206	2,27	21	952,822	23,243	1712,338	3	200,577	200,577	99,711	0	0	0	0	0	0	0
10:33:58	0	1714,013	10,039	10,009	7,907	2,206	2,268	21	952,822	23,243	1712,339	3	200,577	200,577	99,711	0	0	0	0	0	0	0
10:33:58	86,474	1714,878	10,136	10,058	7,907	2,215	2,267	21	952,822	23,243	1712,342	3	200,577	200,577	99,711	0	0	0	0	0	0	0
10:33:58	-86,474	1714,013	10,039	10,009	7,907	2,206	2,266	21	952,822	23,243	1712,343	3	200,577	200,577	99,711	0	0	0	0	0	0	0
10:33:58	0	1714,013	10,039	10,058	7,907	2,206	2,265	21	952,822	23,243	1712,345	3	200,577	200,577	99,711	0	0	0	0	0	0	0
10:33:58	0	1714,013	10,039	9,961	7,907	2,206	2,264	21	952,822	23,243	1712,347	3	200,577	200,577	99,711	0	0	0	0	0	0	0
10:33:58	86,474	1714,878	10,136	10,009	7,907	2,215	2,263	21	952,822	23,243	1712,349	3	200,577	200,577	99,711	0	0	0	0	0	0	0
10:33:58	43,237	1715,31	10,185	10,156	7,907	2,219	2,262	21	952,822	23,243	1712,352	3	200,577	200,577	99,711	0	0	0	0	0	0	0
10:33:58	-129,711	1714,013	10,039	10,009	7,907	2,206	2,261	21	952,822	23,243	1712,354	3	200,577	200,577	99,711	0	0	0	0	0	0	0
10:33:58	86,474	1714,878	10,136	10,058	7,907	2,215	2,26	21	952,822	23,243	1712,356	3	200,577	200,577	99,711	0	0	0	0	0	0	0
10:33:58	0	1714,878	10,136	10,058	7,907	2,215	2,259	21	952,822	23,243	1712,359	3	200,577	200,577	99,711	0	0	0	0	0	0	0
10:33:58	0	1714,878	10,136	10,009	7,907	2,215	2,258	21	952,822	23,243	1712,361	3	200,577	200,577	99,711	0	0	0	0	0	0	0
10:33:58	-86,474	1714,013	10,039	10,009	7,907	2,206	2,257	21	952,822	23,243	1712,363	3	200,577	200,577	99,711	0	0	0	0	0	0	0
10:33:58	86,474	1714,878	10,136	10,058	7,907	2,215	2,256	21	952,822	23,243	1712,365	3	200,577	200,577	99,711	0	0	0	0	0	0	0
10:33:58	0	1714,878	10,136	10,009	7,907	2,215	2,255	21	952,822	23,243	1712,368	3	200,577	200,577	99,711	0	0	0	0	0	0	0
10:33:58	-86,474	1714,013	10,039	9,961	7,907	2,206	2,255	21	952,822	23,243	1712,37	3	200,577	200,577	99,711	0	0	0	0	0	0	0
10:33:58	-43,225	1713,581	9,99	9,863	7,907	2,201	2,253	21	952,822	23,243	1712,371	3	200,577	200,577	99,711	0	0	0	0	0	0	0
10:33:58	43,225	1714,013	10,039	10,058	7,907	2,206	2,253	21	952,822	23,243	1712,372	3	200,577	200,577	99,711	0	0	0	0	0	0	0
10:33:58	-43,225	1713,581	9,99	9,961	7,907	2,201	2,252	21	952,822	23,243	1712,374	3	200,577	200,577	99,711	0	0	0	0	0	0	0
10:33:58	43,225	1714,013	10,039	10,058	7,907	2,206	2,251	21	952,822	23,243	1712,375	3	200,577	200,577	99,711	0	0	0	0	0	0	0
10:33:58	-43,225	1713,581	9,99	9,961	7,907	2,201	2,25	21	952,822	23,243	1712,377	3	200,577	200,577	99,711	0	0	0	0	0	0	0
10:33:58	0	1713,581	9,99	9,961	7,907	2,201	2,249	21	952,822	23,243	1712,378	3	200,577	200,577	99,711	0	0	0	0	0	0	0
10:33:58	43,225	1714,013	10,039	10,009	7,907	2,206	2,248	21	952,822	23,243	1712,379	3	200,577	200,577	99,711	0	0	0	0	0	0	0
10:33:58	0	1714,013	10,039	9,961	7,907	2,206	2,247	21	952,822	23,243	1712,381	3	200,577	200,577	99,711	0	0	0	0	0	0	0
10:33:58	0	1714,013	10,039	9,961	7,907	2,206	2,246	21	952,822	23,243	1712,383	3	200,577	200,577	99,711	0	0	0	0	0	0	0
10:33:58	0	1714,013	10,039	10,009	7,907	2,206	2,245	21	952,822	23,243	1712,384	3	200,577	200,577	99,711	0	0	0	0	0	0	0
10:33:58	86,474	1714,878	10,136	10,058	7,907	2,215	2,245	21	952,822	23,243	1712,387	3	200,577	200,577	99,711	0	0	0	0	0	0	0
10:33:58	-86,474	1714,013	10,039	10,058	7,907	2,206	2,244	21	952,822	23,243	1712,388	3	200,577	200,577	99,711	0	0	0	0	0	0	0
10:33:58	-43,225	1713,581	9,99	9,863	7,907	2,201	2,243	21	952,822	23,243	1712,39	3	200,577	200,577	99,711	0	0	0	0	0	0	0
10:33:58	0	1713,581	9,99	10,058	7,907	2,201	2,242	21	952,822	23,243	1712,391	3	200,577	200,577	99,711	0	0	0	0	0	0	0
10:33:58	129,699	1714,878	10,136	10,205	7,907	2,215	2,242	21	952,822	23,243	1712,393	3	200,577	200,577	99,711	0	0	0	0	0	0	0
10:33:58	-86,474	1714,013	10,039	10,058	7,907	2,206	2,241	21	952,822	23,243	1712,395	3	200,577	200,577	99,711	0	0	0	0	0	0	0
10:33:58	-43,225	1713,581	9,99	9,961	7,907	2,201	2,24	21	952,822	23,243	1712,396	3	200,577	200,577	99,711	0	0	0	0	0	0	0
10:33:58	43,225	1714,013	10,039	10,058	7,907	2,206	2,24	21	952,822	23,243	1712,398	3	200,577	200,577	99,711	0	0	0	0	0	0	0
10:33:58	-43,225	1713,581	9,99	9,863	7,907	2,201	2,239	21	952,822	23,243	1712,399	3	200,577	200,577	99,711	0	0	0	0	0	0	0
10:33:58	0	1713,581	9,99	9,961	7,907	2,201	2,238	21	952,822	23,243	1712,4	3	200,577	200,577	99,711	0	0	0	0	0	0	0
10:33:58	43,225	1714,013	10,039	10,009	7,907	2,206	2,238	21	952,822	23,243	1712,402	3	200,577	200,577	99,711	0	0	0	0	0	0	0
10:33:58	-43,225	1713,581	9,99	9,863	7,907	2,201	2,237	21	952,822	23,243	1712,403	3	200,577	200,577	99,711	0	0	0	0	0	0	0
10:33:58	-43,225	1713,149	9,941	9,961	7,907	2,197	2,236	21	952,822	23,243	1712,404	3	200,577	200,577	99,711	0	0	0	0	0	0	0
10:33:58	43,225	1713,581	9,99	9,814	7,907	2,201	2,235	21	952,822	23,243	1712,405	3	200,577	200,577	99,711	0	0	0	0	0	0	0
10:33:58	0	1713,581	9,99	9,863	7,907	2,201	2,235	21	952,822	23,243	1712,406	3	200,577	200,577	99,711	0	0	0	0	0	0	0
10:33:58	0	1713,581	9,99	9,863	7,907	2,201	2,234	21	952,822	23,243	1712,408	3	200,577	200,577	99,711	0	0	0	0	0	0	0
10:33:58	0	1713,581	9,99	9,814	7,907	2,201	2,233	21	952,822	23,243	1712,409	3	200,577	200,577	99,711	0	0	0	0	0	0	0
10:33:58	0	1713,581	9,99	9,863	7,907	2,201	2,233	21	952,822	23,243	1712,41	3	200,577	200,577	99,711	0	0	0	0	0	0	0
10:33:58	43,225	1714,013	10,039	10,009	7,907	2,206	2,232	21	952,822	23,243	1712,412	3	200,577	200,577	99,711	0	0	0	0	0	0	0
10:33:58	86,474	1714,878	10,136	10,009	7,907	2,215	2,232	21	952,822	23,243	1712,414	3	200,577	200,577	99,711	0	0	0	0	0	0	0
10:33:58	0	1714,878	10,136	10,009	7,907	2,215	2,232	21	952,822	23,243	1712,417	3	200,577	200,577	99,711	0	0	0	0	0	0	0
10:33:58	-86,474	1714,013	10,039	9,961	7,907	2,206	2,231	21	952,822	23,243	1712,418	3	200,577	200,577	99,711	0	0	0	0	0	0	0
10:33:58	0	1714,013	10,039	10,009	7,907	2,206	2,231	21	952,822	23,243	1712,42	3	200,577	200,577	99,711	0	0	0	0	0	0	0
10:33:58	0	1714,013	10,039	10,009	7,907	2,206	2,23	21	953,202	23,243	1712,421	3	200,577	200,577	99,711	0	0	0	0	0	0	0
10:33:58	85,754	1714,871	10,136	10,009	7,907	2,215	2,23	21	953,202	23,243	1712,424	3	200,577	200,577	99,711	0	0	0	0	0	0	0
10:33:58	0	1714,871	10,136	10,009	7,907	2,215	2,23	21	953,202	23,243	1712,426	3	200,577	200,577	99,711	0	0	0	0	0	0	0
10:33:58	-86,462	1714,006	10,039	10,009	7,907	2,206	2,229	21	953,202	23,243	1712,428	3	200,577	200,577	99,711	0	0	0	0	0	0	0
10:33:58	0	1714,006	10,039	9,961	7,907	2,206	2,229	21	953,202	23,243	1712,429	3	200,577	200,577	99,711	0	0	0	0	0	0	0
10:33:59	0	1714,006	10,039	9,961	7,907	2,206	2,228	21	953,202	23,243	1712,431	3	200,577	200,577	99,711	0	0	0	0	0	0	0
10:33:59	86,462	1714,871	10,136	9,961	7,907	2,215	2,228	21	953,202	23,243	1712,433	3	200,577	200,577	99,711	0	0	0	0	0	0	0
10:33:59	-129,687	1713,574	9,99	9,863	7,907	2,201	2,227	21	953,202	23,243	1712,435	3	200,577	200,577	99,711	0	0	0	0	0	0	0
10:33:59	0	1713,574	9,99	9,814	7,907	2,201	2,227	21	953,202	23,243	1712,436	3	200,577	200,577	99,711	0	0	0	0	0	0	0
10:33:59	0	1713,574	9,99	9,863	7,907	2,201	2,226	21	953,202	23,243	1712,437	3	200,577	200,577	99,711	0	0	0	0	0	0	0
10:33:59	0	1713,574	9,99	9,961	7,907	2,201	2,226	21	953,202	23,243	1712,438	3	200,354	200,354	99,71	0	0	0	0	0	0	0
10:33:59	0	1713,574	9,99	10,009	7,907	2,201	2,225	21	953,202	23,243	1712,439	3	200,354	200,354	99,71	0	0	0	0	0	0	0
10:33:59	43,225	1714,006	10,039	9,961	7,907	2,206	2,225	21	953,202	23,243	1712,441	3	200,354	200,354	99,71	0	0	0	0	0	0	0
10:33:59	0	1714,006	10,039	10,009	7,907	2,206	2,225	21	953,202	23,243	1712,442	3	200,354	200,354	99,71	0	0	0	0	0	0	0
10:33:59	0	1714,006	10,039	10,009	7,907	2,206	2,224	21	953,202	23,243	1712,444	3	200,354	200,354	99,71	0	0	0	0	0	0	0
10:33:59	-43,225	1713,574	9,99	10,009	7,907	2,201	2,224	21	953,202	23,243	1712,445	3	200,354	200,354	99,71	0	0	0	0	0	0	0
10:33:59	43,225	1714,006	10,039	10,009	7,907	2,206	2,223	21	953,202	23,243	1712,447	3	200,354	200,354	99,71	0	0	0	0	0	0	0
10:33:59	0	1714,006	10,039	10,058	7,907	2,206	2,223	21	953,202	23,243	1712,448	3	200,354	200,354	99,71	0	0	0	0	0	0	0
10:33:59	0	1714,006	10,039	10,009	7,907	2,206	2,223	21	953,202	23,243	1712,45	3	200,354	200,354	99,71	0	0	0	0	0	0	0
10:33:59	0	1714,006	10,039	10,058	7,907	2,206	2,222	21	953,202	23,243	1712,451	3	200,354	200,354	99,71	0	0	0	0	0	0	0
10:33:59	0	1714,006	10,039	10,058	7,907	2,206	2,222	21	953,202	23,243	1712,453	3	200,354	200,354	99,71	0	0	0	0	0	0	0
10:33:59	0	1714,006	10,039	10,156	7,907	2,206	2,222	21	953,202	23,243	1712,454	3	200,354	200,354	99,71	0	0	0	0	0	0	0
10:33:59	0	1714,006	10,039	10,009	7,907	2,206	2,221	21	953,202	23,243	1712,456	3	200,354	200,354	99,71	0	0	0	0	0	0	0
10:33:59	0	1714,006	10,039	10,058	7,907	2,206	2,221	21	953,202	23,243	1712,458	3	200,354	200,354	99,71	0	0	0	0	0	0	0
10:33:59	-43,225	1713,574	9,99	10,156	7,907	2,201	2,221	21	953,202	23,243	1712,459	3	200,354	200,354	99,71	0	0	0	0	0	0	0
10:33:59	129,687	1714,871	10,136	10,156	7,907	2,215	2,221	21	953,202	23,243	1712,461	3	200,354	200,354	99,71	0	0	0	0	0	0	0
10:33:59	-129,687	1713,574	9,99	10,009	7,907	2,201	2,22	21	953,202	23,243	1712,462	3	200,354	200,354	99,71	0	0	0	0	0	0	0
10:33:59	129,687	1714,871	10,136	10,058	7,907	2,215	2,22	21	953,202	23,243	1712,465	3	200,354	200,354	99,71	0	0	0	0	0	0	0
10:33:59	-86,462	1714,006	10,039	10,156	7,907	2,206	2,22	21	953,202	23,243	1712,466	3	200,354	200,354	99,71	0	0	0	0	0	0	0
10:33:59	0	1714,006	10,039	10,009	7,907	2,206	2,22	21	953,202	23,243	1712,468	3	200,354	200,354	99,71	0	0	0	0	0	0	0
10:33:59	0	1714,006	10,039	9,961	7,907	2,206	2,219	21	953,202	23,243	1712,469	3	200,354	200,354	99,71	0	0	0	0	0	0	0
10:33:59	-43,225	1713,574	9,99	9,814	7,907	2,201	2,219	21	953,202	23,243	1712,47	3	200,354	200,354	99,71	0	0	0	0	0	0	0
10:33:59	43,225	1714,006	10,039	10,009	7,907	2,206	2,219	21	953,202	23,243	1712,472	3	200,354	200,354	99,71	0	0	0	0	0	0	0
10:33:59	-43,225	1713,574	9,99	10,009	7,907	2,201	2,218	21	953,202	23,243	1712,473	3	200,354	200,354	99,71	0	0	0	0	0	0	0
10:33:59	0	1713,574	9,99	10,009	7,907	2,201	2,218	21	953,202	23,243	1712,474	3	200,354	200,354	99,71	0	0	0	0	0	0	0
10:33:59	-43,225	1713,142	9,941	9,814	7,907	2,197	2,218	21	953,202	23,243	1712,475	3	200,354	200,354	99,71	0	0	0	0	0	0	0
10:33:59	43,225	1713,574	9,99	10,009	7,907	2,201	2,217	21	953,202	23,243	1712,476	3	200,354	200,354	99,71	0	0	0	0	0	0	0
10:33:59	0	1713,574	9,99	10,009	7,907	2,201	2,217	21	953,202	23,243	1712,477	3	200,354	200,354	99,71	0	0	0	0	0	0	0
10:33:59	0	1713,574	9,99	9,961	7,907	2,201	2,217	21	953,202	23,243	1712,478	3	200,354	200,354	99,71	0	0	0	0	0	0	0
10:33:59	-43,225	1713,142	9,941	9,863	7,907	2,197	2,216	21	953,202	23,243	1712,479	3	200,354	200,354	99,71	0	0	0	0	0	0	0
10:33:59	86,45	1714,006	10,039	10,009	7,907	2,206	2,216	21	953,202	23,243	1712,48	3	200,354	200,354	99,71	0	0	0	0	0	0	0
10:33:59	-43,225	1713,574	9,99	10,009	7,907	2,201	2,216	21	953,202	23,243	1712,482	3	200,354	200,354	99,71	0	0	0	0	0	0	0
10:33:59	0	1713,574	9,99	9,863	7,907	2,201	2,216	21	953,202	23,243	1712,483	3	200,354	200,354	99,71	0	0	0	0	0	0	0
10:33:59	43,225	1714,006	10,039	10,058	7,907	2,206	2,215	21	953,202	23,243	1712,484	3	200,354	200,354	99,71	0	0	0	0	0	0	0
10:33:59	0	1714,006	10,039	10,058	7,907	2,206	2,215	21	953,202	23,243	1712,486	3	200,354	200,354	99,71	0	0	0	0	0	0	0
10:33:59	0	1714,006	10,039	10,058	7,907	2,206	2,215	21	953,202	23,243	1712,487	3	200,354	200,354	99,71	0	0	0	0	0	0	0
10:33:59	-43,225	1713,574	9,99	10,009	7,907	2,201	2,215	21	953,202	23,243	1712,488	3	200,354	200,354	99,71	0	0	0	0	0	0	0
10:33:59	-43,225	1713,142	9,941	9,961	7,907	2,197	2,214	21	953,202	23,243	1712,489	3	200,354	200,354	99,71	0	0	0	0	0	0	0
10:33:59	43,225	1713,574	9,99	9,961	7,907	2,201	2,214	21	953,202	23,243	1712,49	3	200,354	200,354	99,71	0	0	0	0	0	0	0
10:33:59	43,225	1714,006	10,039	10,009	7,907	2,206	2,214	21	953,202	23,243	1712,492	3	200,354	200,354	99,71	0	0	0	0	0	0	0
10:33:59	0	1714,006	10,039	10,009	7,907	2,206	2,214	21	953,202	23,243	1712,493	3	200,354	200,354	99,71	0	0	0	0	0	0	0
10:33:59	-43,225	1713,574	9,99	10,009	7,907	2,201	2,214	21	953,202	23,243	1712,494	3	200,354	200,354	99,71	0	0	0	0	0	0	0
10:33:59	43,225	1714,006	10,039	10,058	7,907	2,206	2,213	21	953,202	23,243	1712,496	3	200,354	200,354	99,71	0	0	0	0	0	0	0
10:33:59	-43,225	1713,574	9,99	10,009	7,907	2,201	2,213	21	953,202	23,243	1712,497	3	200,354	200,354	99,71	0	0	0	0	0	0	0
10:33:59	43,225	1714,006	10,039	9,961	7,907	2,206	2,213	21	953,202	23,243	1712,498	3	200,354	200,354	99,71	0	0	0	0	0	0	0
10:33:59	0	1714,006	10,039	9,961	7,907	2,206	2,213	21	953,202	23,243	1712,5	3	200,354	200,354	99,71	0	0	0	0	0	0	0
10:33:59	-43,225	1713,574	9,99	9,863	7,907	2,201	2,213	21	953,202	23,243	1712,501	3	200,354	200,354	99,71	0	0	0	0	0	0	0
10:33:59	43,225	1714,006	10,039	9,863	7,907	2,206	2,212	21	953,202	23,243	1712,503	3	200,354	200,354	99,71	0	0	0	0	0	0	0
10:33:59	-43,225	1713,574	9,99	9,863	7,907	2,201	2,212	21	953,202	23,243	1712,504	3	200,354	200,354	99,71	0	0	0	0	0	0	0
10:33:59	43,225	1714,006	10,039	10,009	7,907	2,206	2,212	21	953,202	23,243	1712,505	3	200,354	200,354	99,71	0	0	0	0	0	0	0
10:33:59	86,462	1714,871	10,136	10,058	7,907	2,215	2,212	21	953,202	23,243	1712,508	3	200,354	200,354	99,71	0	0	0	0	0	0	0
10:33:59	-129,687	1713,574	9,99	9,863	7,907	2,201	2,212	21	953,202	23,243	1712,509	3	200,354	200,354	99,71	0	0	0	0	0	0	0
10:33:59	43,225	1714,006	10,039	9,863	7,907	2,206	2,212	21	953,202	23,243	1712,51	3	200,354	200,354	99,71	0	0	0	0	0	0	0
10:33:59	86,462	1714,871	10,136	10,009	7,907	2,215	2,212	21	953,202	23,243	1712,513	3	200,354	200,354	99,71	0	0	0	0	0	0	0
10:33:59	0	1714,871	10,136	10,009	7,907	2,215	2,212	21	953,202	23,243	1712,515	3	200,354	200,354	99,71	0	0	0	0	0	0	0
10:33:59	-86,462	1714,006	10,039	10,058	7,907	2,206	2,212	21	953,202	23,243	1712,516	3	200,354	200,354	99,71	0	0	0	0	0	0	0
10:33:59	0	1714,006	10,039	10,009	7,907	2,206	2,212	21	953,202	23,243	1712,518	3	200,354	200,354	99,71	0	0	0	0	0	0	0
10:33:59	-43,225	1713,574	9,99	9,863	7,907	2,201	2,212	21	953,202	23,243	1712,519	3	200,354	200,354	99,71	0	0	0	0	0	0	0
10:33:59	43,225	1714,006	10,039	9,961	7,907	2,206	2,211	21	953,202	23,243	1712,52	3	200,354	200,354	99,71	0	0	0	0	0	0	0
10:33:59	-43,225	1713,574	9,99	10,009	7,907	2,201	2,211	21	953,202	23,243	1712,522	3	200,354	200,354	99,71	0	0	0	0	0	0	0
10:33:59	43,225	1714,006	10,039	10,009	7,907	2,206	2,211	21	953,202	23,243	1712,523	3	200,354	200,354	99,71	0	0	0	0	0	0	0
10:33:59	0	1714,006	10,039	9,961	7,907	2,206	2,211	21	953,202	23,243	1712,525	3	200,354	200,354	99,71	0	0	0	0	0	0	0
10:33:59	-86,45	1713,142	9,941	9,814	7,907	2,197	2,211	21	953,202	23,243	1712,525	3	200,354	200,354	99,71	0	0	0	0	0	0	0
10:33:59	43,225	1713,574	9,99	9,863	7,907	2,201	2,211	21	953,202	23,243	1712,526	3	200,354	200,354	99,71	0	0	0	0	0	0	0
10:33:59	0	1713,574	9,99	10,009	7,907	2,201	2,21	21	953,202	23,243	1712,527	3	200,354	200,354	99,71	0	0	0	0	0	0	0
10:33:59	129,687	1714,871	10,136	10,058	7,907	2,215	2,21	21	953,202	23,243	1712,53	3	200,354	200,354	99,71	0	0	0	0	0	0	0
10:33:59	-86,462	1714,006	10,039	10,009	7,907	2,206	2,21	21	953,202	23,243	1712,531	3	200,354	200,354	99,71	0	0	0	0	0	0	0
10:33:59	-43,225	1713,574	9,99	9,863	7,907	2,201	2,21	21	953,202	23,243	1712,532	3	200,354	200,354	99,71	0	0	0	0	0	0	0
10:33:59	0	1713,574	9,99	9,863	7,907	2,201	2,21	21	953,202	23,243	1712,533	3	200,354	200,354	99,71	0	0	0	0	0	0	0
10:33:59	43,225	1714,006	10,039	9,961	7,907	2,206	2,21	21	953,202	23,243	1712,535	3	200,354	200,354	99,71	0	0	0	0	0	0	0
10:33:59	0	1714,006	10,039	9,863	7,907	2,206	2,21	21	953,202	23,243	1712,536	3	200,354	200,354	99,71	0	0	0	0	0	0	0
10:33:59	86,462	1714,871	10,136	10,058	7,907	2,215	2,21	21	953,202	23,243	1712,539	3	200,354	200,354	99,71	0	0	0	0	0	0	0
10:33:59	-86,462	1714,006	10,039	10,009	7,907	2,206	2,21	21	953,202	23,243	1712,54	3	200,354	200,354	99,71	0	0	0	0	0	0	0
10:33:59	0	1714,006	10,039	9,961	7,907	2,206	2,21	21	953,202	23,243	1712,541	3	200,354	200,354	99,71	0	0	0	0	0	0	0
10:33:59	-43,225	1713,574	9,99	9,863	7,907	2,201	2,21	21	953,202	23,243	1712,543	3	200,354	200,354	99,71	0	0	0	0	0	0	0
10:33:59	0	1713,574	9,99	9,863	7,907	2,201	2,209	21	953,202	23,243	1712,544	3	200,354	200,354	99,71	0	0	0	0	0	0	0
10:33:59	129,687	1714,871	10,136	10,009	7,907	2,215	2,21	21	953,202	23,243	1712,546	3	200,354	200,354	99,71	0	0	0	0	0	0	0
10:33:59	-86,462	1714,006	10,039	10,009	7,907	2,206	2,209	21	953,202	23,243	1712,547	3	200,354	200,354	99,71	0	0	0	0	0	0	0
10:33:59	0	1714,006	10,039	9,961	7,907	2,206	2,209	21	953,202	23,243	1712,549	3	200,354	200,354	99,71	0	0	0	0	0	0	0
10:33:59	0	1714,006	10,039	9,961	7,907	2,206	2,209	21	953,202	23,243	1712,55	3	200,354	200,354	99,71	0	0	0	0	0	0	0
10:33:59	86,462	1714,871	10,136	10,058	7,907	2,215	2,209	21	953,202	23,243	1712,552	3	200,354	200,354	99,71	0	0	0	0	0	0	0
10:33:59	0	1714,871	10,136	10,156	7,907	2,215	2,21	21	953,202	23,243	1712,555	3	200,354	200,354	99,71	0	0	0	0	0	0	0
10:33:59	-86,462	1714,006	10,039	10,058	7,907	2,206	2,209	21	953,202	23,243	1712,556	3	200,354	200,354	99,71	0	0	0	0	0	0	0
10:33:59	0	1714,006	10,039	10,009	7,907	2,206	2,209	21	953,202	23,243	1712,558	3	200,354	200,354	99,71	0	0	0	0	0	0	0
10:33:59	0	1714,006	10,039	10,058	7,907	2,206	2,209	21	953,202	23,243	1712,559	3	200,354	200,354	99,71	0	0	0	0	0	0	0
10:33:59	0	1714,006	10,039	10,009	7,907	2,206	2,209	21	953,202	23,243	1712,56	3	200,354	200,354	99,71	0	0	0	0	0	0	0
10:33:59	86,462	1714,871	10,136	10,058	7,907	2,215	2,209	21	953,202	23,243	1712,563	3	200,354	200,354	99,71	0	0	0	0	0	0	0
10:33:59	-86,462	1714,006	10,039	10,009	7,907	2,206	2,209	21	953,202	23,243	1712,564	3	200,354	200,354	99,71	0	0	0	0	0	0	0
10:33:59	0	1714,006	10,039	10,009	7,907	2,206	2,209	21	953,202	23,243	1712,566	3	200,354	200,354	99,71	0	0	0	0	0	0	0
10:33:59	86,462	1714,871	10,136	10,156	7,907	2,215	2,209	21	953,202	23,243	1712,568	3	200,354	200,354	99,71	0	0	0	0	0	0	0
10:33:59	0	1714,871	10,136	10,058	7,907	2,215	2,209	21	951,773	23,243	1712,57	3	200,354	200,354	99,71	0	0	0	0	0	0	0
10:33:59	-127,026	1713,601	9,99	9,961	7,907	2,202	2,209	21	951,773	23,243	1712,571	3	200,354	200,354	99,71	0	0	0	0	0	0	0
10:33:59	43,249	1714,033	10,039	10,058	7,907	2,206	2,209	21	951,773	23,243	1712,573	3	200,354	200,354	99,71	0	0	0	0	0	0	0
10:33:59	-43,249	1713,601	9,99	9,961	7,907	2,202	2,209	21	951,773	23,243	1712,574	3	200,354	200,354	99,71	0	0	0	0	0	0	0
10:33:59	0	1713,601	9,99	9,961	7,907	2,202	2,209	21	951,773	23,243	1712,575	3	200,354	200,354	99,71	0	0	0	0	0	0	0
10:33:59	0	1713,601	9,99	9,961	7,907	2,202	2,209	21	951,773	23,243	1712,576	3	200,354	200,354	99,71	0	0	0	0	0	0	0
10:34:00	0	1713,601	9,99	9,863	7,907	2,202	2,209	21	951,773	23,243	1712,577	3	200,354	200,354	99,71	0	0	0	0	0	0	0
10:34:00	129,736	1714,898	10,136	10,058	7,907	2,215	2,209	21	951,773	23,243	1712,579	3	200,354	200,354	99,71	0	0	0	0	0	0	0
10:34:00	129,76	1716,196	10,283	10,302	7,907	2,228	2,209	21	951,773	23,243	1712,583	3	200,354	200,354	99,71	0	0	0	0	0	0	0
10:34:00	346,191	1719,658	10,673	10,84	7,907	2,264	2,21	21	951,773	23,243	1712,59	3	200,354	200,354	99,71	0	0	0	0	0	0	0
10:34:00	433,068	1723,988	11,162	11,279	7,907	2,309	2,212	21	951,773	23,243	1712,601	3	199,902	199,902	99,709	0	0	0	0	0	0	0
10:34:00	778,54	1731,774	11,943	12,109	7,912	2,389	2,216	21	951,773	23,243	1712,621	3	199,902	199,902	99,709	0	0	0	0	0	0	0
10:34:00	562,402	1737,398	12,48	12,89	7,916	2,447	2,22	21	951,773	23,243	1712,645	3	199,902	199,902	99,709	0	0	0	0	0	0	0
10:34:00	990,881	1747,306	13,31	13,867	7,931	2,549	2,227	21	951,773	23,243	1712,68	3	199,902	199,902	99,709	0	0	0	0	0	0	0
10:34:00	904,052	1756,347	13,945	14,843	7,95	2,642	2,235	21	951,773	23,243	1712,724	3	199,902	199,902	99,709	0	0	0	0	0	0	0
10:34:00	989,355	1766,241	14,58	15,527	7,974	2,744	2,245	21	951,773	23,243	1712,777	3	199,902	199,902	99,709	0	0	0	0	0	0	0
10:34:00	1025,415	1776,495	15,068	16,162	8,007	2,85	2,257	21	951,773	23,243	1712,841	3	199,902	199,902	99,709	0	0	0	0	0	0	0
10:34:00	1144,726	1787,942	15,605	17,041	8,045	2,968	2,271	21	951,773	23,243	1712,916	3	199,902	199,902	99,709	0	0	0	0	0	0	0
10:34:00	1062,487	1798,567	16,045	17,627	8,082	3,078	2,286	21	951,773	23,243	1713,002	3	199,902	199,902	99,709	0	0	0	0	0	0	0
10:34:00	1309,118	1811,658	16,826	18,506	8,117	3,212	2,305	21	951,773	23,243	1713,1	3	199,902	199,902	99,709	0	0	0	0	0	0	0
10:34:00	1180,529	1823,463	17,412	19,189	8,154	3,334	2,325	21	951,773	23,243	1713,211	3	199,902	199,902	99,709	0	0	0	0	0	0	0
10:34:00	1623,559	1839,699	18,486	20,556	8,191	3,502	2,348	21	951,773	23,243	1713,337	3	199,902	199,902	99,709	0	0	0	0	0	0	0
10:34:00	1726,696	1856,966	19,756	21,924	8,223	3,68	2,374	21	951,773	23,243	1713,481	3	199,902	199,902	99,709	0	0	0	0	0	0	0
10:34:00	1450,524	1871,471	20,732	23,096	8,255	3,829	2,402	21	951,773	23,243	1713,639	3	199,902	199,902	99,709	0	0	0	0	0	0	0
10:34:00	1872,583	1890,197	22,148	24,267	8,288	4,022	2,434	21	951,773	23,243	1713,816	3	199,902	199,902	99,709	0	0	0	0	0	0	0
10:34:00	1517,48	1905,372	23,125	25,586	8,323	4,179	2,468	21	951,773	23,243	1714,007	3	199,902	199,902	99,709	0	0	0	0	0	0	0
10:34:00	1481,884	1920,191	24,053	25,879	8,359	4,331	2,505	21	951,773	23,243	1714,213	3	199,902	199,902	99,709	0	0	0	0	0	0	0
10:34:00	1220,361	1932,394	24,59	26,709	8,399	4,457	2,543	21	951,773	23,243	1714,432	3	199,902	199,902	99,709	0	0	0	0	0	0	0
10:34:00	1821,472	1950,609	25,713	27,685	8,444	4,645	2,584	21	951,773	23,243	1714,668	3	199,902	199,902	99,709	0	0	0	0	0	0	0
10:34:00	1320,044	1963,809	26,348	28,467	8,485	4,781	2,627	21	951,773	23,243	1714,917	3	199,902	199,902	99,709	0	0	0	0	0	0	0
10:34:00	1159,716	1975,407	26,738	28,906	8,53	4,901	2,672	21	951,773	23,243	1715,177	2,9	199,902	199,902	99,709	0	0	0	0	0	0	0
10:34:00	1788,098	1993,288	27,861	29,883	8,572	5,085	2,719	21	951,773	23,243	1715,455	2,9	199,902	199,902	99,709	0	0	0	0	0	0	0
10:34:00	1378,662	2007,074	28,643	30,615	8,608	5,227	2,769	21	951,773	23,243	1715,747	2,9	199,902	199,902	99,709	0	0	0	0	0	0	0
10:34:00	1499,243	2022,067	29,473	31,348	8,649	5,382	2,82	21	951,773	23,243	1716,053	2,9	199,902	199,902	99,709	0	0	0	0	0	0	0
10:34:00	1683,679	2038,903	30,547	32,471	8,687	5,555	2,873	21	951,773	23,243	1716,376	2,9	199,902	199,902	99,709	0	0	0	0	0	0	0
10:34:00	1501,245	2053,916	31,523	33,154	8,72	5,71	2,929	21	951,773	23,243	1716,714	2,9	199,902	199,902	99,709	0	0	0	0	0	0	0
10:34:00	922,363	2063,139	31,865	33,74	8,754	5,805	2,985	21	951,773	23,243	1717,06	2,9	199,902	199,902	99,709	0	0	0	0	0	0	0
10:34:00	1604,394	2079,183	32,939	34,424	8,787	5,97	3,044	21	951,773	23,243	1717,422	2,9	199,902	199,902	99,709	0	0	0	0	0	0	0
10:34:00	1050,537	2089,689	33,428	35,059	8,82	6,079	3,103	21	951,773	23,243	1717,794	2,9	199,902	199,902	99,709	0	0	0	0	0	0	0
10:34:00	1246,826	2102,157	34,111	35,498	8,854	6,207	3,164	21	951,773	23,243	1718,179	2,9	199,902	199,902	99,709	0	0	0	0	0	0	0
10:34:00	1017,822	2112,335	34,551	35,84	8,887	6,312	3,226	21	951,773	23,243	1718,573	2,8	199,902	199,902	99,709	0	0	0	0	0	0	0
10:34:00	1019,726	2122,533	34,99	35,986	8,921	6,417	3,289	21	951,773	23,243	1718,977	2,8	199,902	199,902	99,709	0	0	0	0	0	0	0
10:34:00	839,379	2130,926	35,332	36,133	8,95	6,504	3,352	21	951,773	23,243	1719,389	2,8	199,902	199,902	99,709	0	0	0	0	0	0	0
10:34:00	891,967	2139,846	35,82	36,475	8,974	6,596	3,415	21	951,773	23,243	1719,809	2,8	199,902	199,902	99,709	0	0	0	0	0	0	0
10:34:00	938,964	2149,236	36,357	37,012	8,997	6,693	3,48	21	951,773	23,243	1720,239	2,8	199,902	199,902	99,709	0	0	0	0	0	0	0
10:34:00	946,069	2158,696	36,992	37,305	9,017	6,79	3,544	21	951,773	23,243	1720,677	2,8	199,902	199,902	99,709	0	0	0	0	0	0	0
10:34:00	909,521	2167,792	37,676	38,184	9,031	6,884	3,61	21	951,773	23,243	1721,124	2,8	199,902	199,902	99,709	0	0	0	0	0	0	0
10:34:00	808,056	2175,872	38,262	38,623	9,045	6,967	3,676	21	951,773	23,243	1721,579	2,8	199,902	199,902	99,709	0	0	0	0	0	0	0
10:34:00	852,856	2184,401	38,897	39,063	9,059	7,055	3,742	21	951,773	23,243	1722,042	2,8	199,902	199,902	99,709	0	0	0	0	0	0	0
10:34:00	681,616	2191,217	39,336	39,453	9,074	7,125	3,808	21	951,773	23,243	1722,511	2,8	199,902	199,902	99,709	0	0	0	0	0	0	0
10:34:00	372,412	2194,941	39,531	39,6	9,084	7,164	3,874	21	951,773	23,243	1722,983	2,7	199,902	199,902	99,709	0	0	0	0	0	0	0
10:34:00	578,418	2200,725	39,873	39,844	9,098	7,223	3,94	21	951,773	23,243	1723,461	2,7	199,902	199,902	99,709	0	0	0	0	0	0	0
10:34:00	268,774	2203,413	39,971	39,99	9,108	7,251	4,005	21	951,773	23,243	1723,941	2,7	199,902	199,902	99,709	0	0	0	0	0	0	0
10:34:00	257,934	2205,992	40,068	40,137	9,117	7,278	4,069	21	951,773	23,243	1724,423	2,7	199,902	199,902	99,709	0	0	0	0	0	0	0
10:34:00	303,198	2209,024	40,215	40,186	9,126	7,309	4,132	21	951,773	23,243	1724,908	2,7	199,902	199,902	99,709	0	0	0	0	0	0	0
10:34:00	231,469	2211,339	40,361	40,186	9,131	7,333	4,195	21	951,773	23,243	1725,394	2,7	199,902	199,902	99,709	0	0	0	0	0	0	0
10:34:00	184,814	2213,187	40,459	40,332	9,136	7,352	4,257	21	951,773	23,243	1725,882	2,7	199,902	199,902	99,709	0	0	0	0	0	0	0
10:34:00	0	2213,187	40,459	40,332	9,136	7,352	4,318	21	951,773	23,243	1726,369	2,7	199,902	199,902	99,709	0	0	0	0	0	0	0
10:34:00	127,441	2214,462	40,508	40,43	9,14	7,365	4,378	21	951,773	23,243	1726,857	2,7	199,902	199,902	99,709	0	0	0	0	0	0	0
10:34:00	-128,491	2213,177	40,361	40,088	9,141	7,352	4,436	21	951,773	23,243	1727,344	2,7	199,902	199,902	99,709	0	0	0	0	0	0	0
10:34:00	186,108	2215,038	40,557	40,674	9,141	7,371	4,493	21	951,773	23,243	1727,831	2,6	199,902	199,902	99,709	0	0	0	0	0	0	0
10:34:00	-93,09	2214,107	40,459	40,283	9,141	7,361	4,55	21	951,773	23,243	1728,318	2,6	199,902	199,902	99,709	0	0	0	0	0	0	0
10:34:00	-139,55	2212,711	40,313	40,186	9,141	7,347	4,605	21	951,773	23,243	1728,802	2,6	199,902	199,902	99,709	0	0	0	0	0	0	0
10:34:00	-418,53	2208,526	39,873	39,6	9,141	7,304	4,657	21	951,773	23,243	1729,282	2,6	199,902	199,902	99,709	0	0	0	0	0	0	0
10:34:00	-11,059	2208,415	39,873	39,795	9,14	7,303	4,709	21	951,773	23,243	1729,761	2,6	199,902	199,902	99,709	0	0	0	0	0	0	0
10:34:00	-266,772	2205,748	39,678	39,649	9,136	7,275	4,76	21	951,773	23,243	1730,237	2,6	199,902	199,902	99,709	0	0	0	0	0	0	0
10:34:00	-184,619	2203,901	39,58	39,453	9,131	7,256	4,809	21	951,773	23,243	1730,711	2,6	199,902	199,902	99,709	0	0	0	0	0	0	0
10:34:00	10,986	2204,011	39,678	39,502	9,126	7,257	4,857	21	951,773	23,243	1731,184	2,6	199,902	199,902	99,709	0	0	0	0	0	0	0
10:34:00	-91,723	2203,094	39,678	39,502	9,121	7,248	4,903	21	951,773	23,243	1731,656	2,6	199,902	199,902	99,709	0	0	0	0	0	0	0
10:34:00	-70,849	2202,386	39,678	39,6	9,117	7,241	4,949	21	951,773	23,243	1732,127	2,6	199,902	199,902	99,709	0	0	0	0	0	0	0
10:34:00	-289,697	2199,489	39,385	39,209	9,117	7,211	4,994	21	951,773	23,243	1732,594	2,4	199,902	199,902	99,709	0	0	0	0	0	0	0
10:34:00	-278,515	2196,703	39,092	38,916	9,117	7,182	5,037	21	951,773	23,243	1733,058	2,4	199,902	199,902	99,709	0	0	0	0	0	0	0
10:34:00	-92,797	2195,776	38,994	38,965	9,117	7,172	5,078	21	951,773	23,243	1733,521	2,4	199,902	199,902	99,709	0	0	0	0	0	0	0
10:34:00	-195,532	2193,82	38,799	38,867	9,116	7,152	5,119	21	951,773	23,243	1733,981	2,4	199,902	199,902	99,709	0	0	0	0	0	0	0
10:34:00	-72,998	2193,09	38,799	38,916	9,112	7,145	5,159	21	951,773	23,243	1734,44	2,4	199,902	199,902	99,709	0	0	0	0	0	0	0
10:34:00	-288,208	2190,208	38,506	38,525	9,112	7,115	5,197	21	951,773	23,243	1734,896	2,4	199,902	199,902	99,709	0	0	0	0	0	0	0
10:34:00	67,236	2190,88	38,652	38,574	9,108	7,122	5,235	21	951,773	23,243	1735,352	2,4	199,902	199,902	99,709	0	0	0	0	0	0	0
10:34:00	-195,263	2188,928	38,457	38,525	9,107	7,102	5,272	21	951,773	23,243	1735,806	2,4	199,902	199,902	99,709	0	0	0	0	0	0	0
10:34:00	-82,885	2188,099	38,457	38,233	9,102	7,093	5,307	21	951,773	23,243	1736,258	2,4	199,902	199,902	99,709	0	0	0	0	0	0	0
10:34:00	46,337	2188,562	38,506	38,623	9,102	7,098	5,342	21	951,773	23,243	1736,71	2,4	199,902	199,902	99,709	0	0	0	0	0	0	0
10:34:00	92,7	2189,489	38,604	38,525	9,102	7,108	5,377	21	951,773	23,243	1737,163	2,3	199,902	199,902	99,709	0	0	0	0	0	0	0
10:34:00	-221,972	2187,27	38,457	38,379	9,098	7,085	5,41	21	951,773	23,243	1737,613	2,3	199,902	199,902	99,709	0	0	0	0	0	0	0
10:34:00	-46,337	2186,806	38,408	38,379	9,098	7,08	5,443	21	951,773	23,243	1738,062	2,3	199,902	199,902	99,709	0	0	0	0	0	0	0
10:34:00	-222,998	2184,576	38,262	38,086	9,093	7,057	5,475	21	951,773	23,243	1738,509	2,3	199,902	199,902	99,709	0	0	0	0	0	0	0
10:34:00	-92,626	2183,65	38,164	38,086	9,093	7,047	5,506	21	951,773	23,243	1738,954	2,3	199,902	199,902	99,709	0	0	0	0	0	0	0
10:34:00	193,994	2185,59	38,457	38,33	9,089	7,067	5,536	21	951,773	23,243	1739,401	2,3	199,902	199,902	99,709	0	0	0	0	0	0	0
10:34:00	-195,312	2183,637	38,262	38,184	9,088	7,047	5,566	21	951,773	23,243	1739,845	2,3	199,902	199,902	99,709	0	0	0	0	0	0	0
10:34:00	46,337	2184,1	38,311	38,33	9,088	7,052	5,595	21	951,773	23,243	1740,289	2,3	199,902	199,902	99,709	0	0	0	0	0	0	0
10:34:00	-121,435	2182,886	38,262	38,184	9,084	7,04	5,623	21	951,773	23,243	1740,732	2,3	199,902	199,902	99,709	0	0	0	0	0	0	0
10:34:00	0	2182,886	38,262	38,33	9,084	7,04	5,651	21	951,773	23,243	1741,174	2,3	199,902	199,902	99,709	0	0	0	0	0	0	0
10:34:00	-92,651	2181,959	38,164	38,184	9,084	7,03	5,678	21	951,773	23,243	1741,615	2,2	199,902	199,902	99,709	0	0	0	0	0	0	0
10:34:00	-46,313	2181,496	38,115	38,037	9,084	7,025	5,705	21	951,773	23,243	1742,055	2,2	199,902	199,902	99,709	0	0	0	0	0	0	0
10:34:00	-138,916	2180,107	37,969	37,891	9,084	7,011	5,73	21	951,773	23,243	1742,493	2,2	199,902	199,902	99,709	0	0	0	0	0	0	0
10:34:00	138,916	2181,496	38,115	38,086	9,084	7,025	5,756	21	951,773	23,243	1742,932	2,2	199,902	199,902	99,709	0	0	0	0	0	0	0
10:34:00	-138,916	2180,107	37,969	38,037	9,084	7,011	5,78	21	951,773	23,243	1743,369	2,2	199,902	199,902	99,709	0	0	0	0	0	0	0
10:34:00	46,313	2180,57	38,018	37,891	9,084	7,016	5,804	21	951,773	23,243	1743,806	2,2	199,902	199,902	99,709	0	0	0	0	0	0	0
10:34:00	0	2180,57	38,018	38,037	9,084	7,016	5,828	21	951,773	23,243	1744,243	2,2	199,902	199,902	99,709	0	0	0	0	0	0	0
10:34:00	0	2180,57	38,018	38,086	9,084	7,016	5,851	21	951,773	23,243	1744,679	2,2	199,902	199,902	99,709	0	0	0	0	0	0	0
10:34:00	0	2180,57	38,018	38,037	9,084	7,016	5,874	21	951,773	23,243	1745,115	2,2	199,902	199,902	99,709	0	0	0	0	0	0	0
10:34:00	92,602	2181,496	38,115	38,184	9,084	7,025	5,897	21	951,773	23,243	1745,552	2,2	199,902	199,902	99,709	0	0	0	0	0	0	0
10:34:00	0	2181,496	38,115	38,086	9,084	7,025	5,919	21,4	951,773	23,243	1745,988	2,1	199,902	199,902	99,709	0	0	0	0	0	0	0
10:34:00	0	2181,496	38,115	38,037	9,084	7,025	5,941	21,4	951,773	23,243	1746,423	2,1	199,902	199,902	99,709	0	0	0	0	0	0	0
10:34:00	-92,602	2180,57	38,018	37,891	9,084	7,016	5,962	21,4	951,773	23,243	1746,857	2,1	199,902	199,902	99,709	0	0	0	0	0	0	0
10:34:00	138,916	2181,959	38,164	38,33	9,084	7,03	5,983	21,4	951,773	23,243	1747,293	2,1	199,902	199,902	99,709	0	0	0	0	0	0	0
10:34:00	92,651	2182,886	38,262	38,33	9,084	7,04	6,003	21,4	951,773	23,243	1747,728	2,1	199,902	199,902	99,709	0	0	0	0	0	0	0
10:34:01	-92,651	2181,959	38,164	38,184	9,084	7,03	6,024	21,4	951,773	23,243	1748,162	2,1	199,902	199,902	99,709	0	0	0	0	0	0	0
10:34:01	-185,229	2180,107	37,969	37,744	9,084	7,011	6,043	21,4	951,773	23,243	1748,594	2,1	199,902	199,902	99,709	0	0	0	0	0	0	0
10:34:01	46,313	2180,57	38,018	38,086	9,084	7,016	6,062	21,4	951,773	23,243	1749,026	2,1	199,902	199,902	99,709	0	0	0	0	0	0	0
10:34:01	138,916	2181,959	38,164	38,086	9,084	7,03	6,081	21,4	951,773	23,243	1749,459	2,1	199,902	199,902	99,709	0	0	0	0	0	0	0
10:34:01	-138,916	2180,57	38,018	38,184	9,084	7,016	6,099	21,4	951,773	23,243	1749,89	2,1	199,902	199,902	99,709	0	0	0	0	0	0	0
10:34:01	-46,313	2180,107	37,969	38,037	9,084	7,011	6,117	21,4	951,773	23,243	1750,321	1,9	204,59	204,59	99,728	0	0	0	0	0	0	0
10:34:01	138,916	2181,496	38,115	38,233	9,084	7,025	6,135	21,4	951,773	23,243	1750,752	1,9	204,59	204,59	99,728	0	0	0	0	0	0	0
10:34:01	-138,916	2180,107	37,969	38,037	9,084	7,011	6,152	21,4	951,773	23,243	1751,181	1,9	204,59	204,59	99,728	0	0	0	0	0	0	0
10:34:01	277,88	2182,886	38,262	38,33	9,084	7,04	6,17	21,4	951,773	23,243	1751,613	1,9	204,59	204,59	99,728	0	0	0	0	0	0	0
10:34:01	0	2182,886	38,262	38,233	9,084	7,04	6,187	21,4	951,773	23,243	1752,044	1,9	204,59	204,59	99,728	0	0	0	0	0	0	0
10:34:01	-138,964	2181,496	38,115	38,086	9,084	7,025	6,203	21,4	951,773	23,243	1752,474	1,9	204,59	204,59	99,728	0	0	0	0	0	0	0
10:34:01	0	2181,496	38,115	38,233	9,084	7,025	6,219	21,4	951,773	23,243	1752,903	1,9	204,59	204,59	99,728	0	0	0	0	0	0	0
10:34:01	0	2181,496	38,115	37,891	9,084	7,025	6,235	21,4	951,773	23,243	1753,331	1,9	204,59	204,59	99,728	0	0	0	0	0	0	0
10:34:01	-138,916	2180,107	37,969	37,891	9,084	7,011	6,25	21,4	951,773	23,243	1753,758	1,9	204,59	204,59	99,728	0	0	0	0	0	0	0
10:34:01	185,229	2181,959	38,164	38,233	9,084	7,03	6,265	21,4	951,773	23,243	1754,186	1,9	204,59	204,59	99,728	0	0	0	0	0	0	0
10:34:01	28,808	2182,247	38,115	38,184	9,088	7,033	6,281	21,4	951,773	23,243	1754,614	1,8	204,59	204,59	99,728	0	0	0	0	0	0	0
10:34:01	-82,641	2181,421	38,018	38,037	9,089	7,024	6,295	21,4	951,773	23,243	1755,041	1,8	204,59	204,59	99,728	0	0	0	0	0	0	0
10:34:01	82,641	2182,247	38,115	38,037	9,088	7,033	6,31	21,4	951,773	23,243	1755,468	1,8	204,59	204,59	99,728	0	0	0	0	0	0	0
10:34:01	110,156	2183,349	38,311	38,379	9,084	7,044	6,324	21,4	951,773	23,243	1755,896	1,8	204,59	204,59	99,728	0	0	0	0	0	0	0
10:34:01	92,651	2184,276	38,408	38,428	9,084	7,054	6,338	21,4	951,773	23,243	1756,325	1,8	204,59	204,59	99,728	0	0	0	0	0	0	0
10:34:01	-17,529	2184,1	38,311	38,086	9,088	7,052	6,352	21,4	951,773	23,243	1756,752	1,8	204,59	204,59	99,728	0	0	0	0	0	0	0
10:34:01	-260,4	2181,496	38,115	38,233	9,084	7,025	6,366	21,4	951,773	23,243	1757,177	1,8	204,59	204,59	99,728	0	0	0	0	0	0	0
10:34:01	214,062	2183,637	38,262	38,33	9,088	7,047	6,379	21,4	951,773	23,243	1757,604	1,8	204,59	204,59	99,728	0	0	0	0	0	0	0
10:34:01	-92,626	2182,711	38,164	38,184	9,088	7,038	6,392	21,4	951,773	23,243	1758,029	1,8	204,59	204,59	99,728	0	0	0	0	0	0	0
10:34:01	-75,122	2181,959	38,164	38,525	9,084	7,03	6,404	21,4	951,773	23,243	1758,453	1,8	204,59	204,59	99,728	0	0	0	0	0	0	0
10:34:01	28,808	2182,247	38,115	38,037	9,088	7,033	6,417	21,4	951,773	23,243	1758,876	1,7	204,59	204,59	99,728	0	0	0	0	0	0	0
10:34:01	-28,808	2181,959	38,164	38,233	9,084	7,03	6,429	21,4	951,773	23,243	1759,3	1,7	204,59	204,59	99,728	0	0	0	0	0	0	0
10:34:01	92,651	2182,886	38,262	37,891	9,084	7,04	6,441	21,4	951,773	23,243	1759,723	1,7	204,59	204,59	99,728	0	0	0	0	0	0	0
10:34:01	-231,567	2180,57	38,018	38,037	9,084	7,016	6,452	21,4	951,773	23,243	1760,144	1,7	204,59	204,59	99,728	0	0	0	0	0	0	0
10:34:01	138,916	2181,959	38,164	38,037	9,084	7,03	6,463	21,4	951,773	23,243	1760,566	1,7	204,59	204,59	99,728	0	0	0	0	0	0	0
10:34:01	-46,313	2181,496	38,115	38,037	9,084	7,025	6,474	21,4	951,773	23,243	1760,987	1,7	204,59	204,59	99,728	0	0	0	0	0	0	0
10:34:01	138,964	2182,886	38,262	38,233	9,084	7,04	6,485	21,4	951,773	23,243	1761,409	1,7	204,59	204,59	99,728	0	0	0	0	0	0	0
10:34:01	0	2182,886	38,262	38,233	9,084	7,04	6,496	21,4	951,773	23,243	1761,83	1,7	204,59	204,59	99,728	0	0	0	0	0	0	0
10:34:01	46,313	2183,349	38,311	38,33	9,084	7,044	6,507	21,4	951,773	23,243	1762,252	1,7	204,59	204,59	99,728	0	0	0	0	0	0	0
10:34:01	-277,88	2180,57	38,018	37,891	9,084	7,016	6,517	21,4	951,773	23,243	1762,67	1,7	204,59	204,59	99,728	0	0	0	0	0	0	0
10:34:01	138,916	2181,959	38,164	38,233	9,084	7,03	6,527	21,4	951,773	23,243	1763,09	1,6	204,59	204,59	99,728	0	0	0	0	0	0	0
10:34:01	-138,916	2180,57	38,018	37,891	9,084	7,016	6,537	21,4	951,773	23,243	1763,507	1,6	204,59	204,59	99,728	0	0	0	0	0	0	0
10:34:01	92,602	2181,496	38,115	38,037	9,084	7,025	6,546	21,4	951,773	23,243	1763,925	1,6	204,59	204,59	99,728	0	0	0	0	0	0	0
10:34:01	0	2181,496	38,115	38,086	9,084	7,025	6,556	21,4	951,773	23,243	1764,343	1,6	204,59	204,59	99,728	0	0	0	0	0	0	0
10:34:01	46,313	2181,959	38,164	38,379	9,084	7,03	6,565	21,4	951,773	23,243	1764,76	1,6	204,59	204,59	99,728	0	0	0	0	0	0	0
10:34:01	-46,313	2181,496	38,115	38,086	9,084	7,025	6,574	21,4	951,773	23,243	1765,177	1,6	204,59	204,59	99,728	0	0	0	0	0	0	0
10:34:01	0	2181,496	38,115	38,233	9,084	7,025	6,583	21,4	951,773	23,243	1765,593	1,6	204,59	204,59	99,728	0	0	0	0	0	0	0
10:34:01	0	2181,496	38,115	38,086	9,084	7,025	6,591	21,4	951,773	23,243	1766,009	1,6	204,59	204,59	99,728	0	0	0	0	0	0	0
10:34:01	46,313	2181,959	38,164	38,233	9,084	7,03	6,6	21,4	951,773	23,243	1766,425	1,6	204,59	204,59	99,728	0	0	0	0	0	0	0
10:34:01	0	2181,959	38,164	38,33	9,084	7,03	6,608	21,4	951,773	23,243	1766,841	1,6	204,59	204,59	99,728	0	0	0	0	0	0	0
10:34:01	-138,916	2180,57	38,018	37,842	9,084	7,016	6,616	21,4	951,773	23,243	1767,255	1,5	204,59	204,59	99,728	0	0	0	0	0	0	0
10:34:01	231,567	2182,886	38,262	38,184	9,084	7,04	6,625	21,4	951,773	23,243	1767,67	1,5	204,59	204,59	99,728	0	0	0	0	0	0	0
10:34:01	-92,651	2181,959	38,164	38,086	9,084	7,03	6,633	21,4	951,773	23,243	1768,085	1,5	204,59	204,59	99,728	0	0	0	0	0	0	0
10:34:01	-46,313	2181,496	38,115	38,184	9,084	7,025	6,64	21,4	951,773	23,243	1768,498	1,5	204,59	204,59	99,728	0	0	0	0	0	0	0
10:34:01	-92,602	2180,57	38,018	38,086	9,084	7,016	6,648	21,4	951,773	23,243	1768,91	1,5	204,59	204,59	99,728	0	0	0	0	0	0	0
10:34:01	92,602	2181,496	38,115	38,037	9,084	7,025	6,655	21,4	951,773	23,243	1769,323	1,5	204,59	204,59	99,728	0	0	0	0	0	0	0
10:34:01	-92,602	2180,57	38,018	38,086	9,084	7,016	6,662	21,4	951,773	23,243	1769,734	1,5	204,59	204,59	99,728	0	0	0	0	0	0	0
10:34:01	0	2180,57	38,018	37,891	9,084	7,016	6,669	21,4	951,773	23,243	1770,145	1,5	204,59	204,59	99,728	0	0	0	0	0	0	0
10:34:01	92,602	2181,496	38,115	37,891	9,084	7,025	6,676	21,4	951,773	23,243	1770,556	1,5	204,59	204,59	99,728	0	0	0	0	0	0	0
10:34:01	-185,205	2179,644	37,92	37,842	9,084	7,006	6,683	21,4	951,773	23,243	1770,966	1,5	204,59	204,59	99,728	0	0	0	0	0	0	0
10:34:01	185,205	2181,496	38,115	38,086	9,084	7,025	6,689	21,4	951,773	23,243	1771,376	1,4	204,59	204,59	99,728	0	0	0	0	0	0	0
10:34:01	-138,916	2180,107	37,969	38,037	9,084	7,011	6,696	21,4	951,773	23,243	1771,785	1,4	204,59	204,59	99,728	0	0	0	0	0	0	0
10:34:01	46,313	2180,57	38,018	37,891	9,084	7,016	6,702	21,4	951,773	23,243	1772,194	1,4	204,59	204,59	99,728	0	0	0	0	0	0	0
10:34:01	75,097	2181,321	38,018	38,086	9,088	7,023	6,708	21,4	951,773	23,243	1772,603	1,4	204,59	204,59	99,728	0	0	0	0	0	0	0
10:34:01	138,94	2182,711	38,164	38,233	9,088	7,038	6,715	21,4	951,773	23,243	1773,013	1,4	204,59	204,59	99,728	0	0	0	0	0	0	0
10:34:01	-121,435	2181,496	38,115	37,891	9,084	7,025	6,721	21,4	951,773	23,243	1773,421	1,4	204,59	204,59	99,728	0	0	0	0	0	0	0
10:34:01	-92,602	2180,57	38,018	37,891	9,084	7,016	6,727	21,4	951,773	23,243	1773,829	1,4	204,59	204,59	99,728	0	0	0	0	0	0	0
10:34:01	0	2180,57	38,018	38,086	9,084	7,016	6,732	21,4	951,773	23,243	1774,235	1,4	204,59	204,59	99,728	0	0	0	0	0	0	0
10:34:01	231,567	2182,886	38,262	38,379	9,084	7,04	6,738	21,4	951,773	23,243	1774,644	1,4	204,59	204,59	99,728	0	0	0	0	0	0	0
10:34:01	-231,567	2180,57	38,018	37,891	9,084	7,016	6,744	21,4	951,773	23,243	1775,05	1,4	204,59	204,59	99,728	0	0	0	0	0	0	0
10:34:01	138,916	2181,959	38,164	38,233	9,084	7,03	6,749	21,4	951,773	23,243	1775,457	1,3	204,59	204,59	99,728	0	0	0	0	0	0	0
10:34:01	-46,313	2181,496	38,115	37,891	9,084	7,025	6,755	21,4	951,773	23,243	1775,863	1,3	204,59	204,59	99,728	0	0	0	0	0	0	0
10:34:01	0	2181,496	38,115	38,33	9,084	7,025	6,76	21,4	951,773	23,243	1776,269	1,3	204,59	204,59	99,728	0	0	0	0	0	0	0
10:34:01	-138,916	2180,107	37,969	37,842	9,084	7,011	6,765	21,4	951,773	23,243	1776,673	1,3	204,59	204,59	99,728	0	0	0	0	0	0	0
10:34:01	-138,867	2178,718	37,822	37,744	9,084	6,997	6,769	21,4	951,773	23,243	1777,075	1,3	204,59	204,59	99,728	0	0	0	0	0	0	0
10:34:01	277,783	2181,496	38,115	37,891	9,084	7,025	6,774	21,4	951,773	23,243	1777,479	1,3	204,59	204,59	99,728	0	0	0	0	0	0	0
10:34:01	-92,602	2180,57	38,018	38,037	9,084	7,016	6,779	21,4	951,773	23,243	1777,882	1,3	204,59	204,59	99,728	0	0	0	0	0	0	0
10:34:01	0	2180,57	38,018	38,184	9,084	7,016	6,784	21,4	951,773	23,243	1778,285	1,3	204,59	204,59	99,728	0	0	0	0	0	0	0
10:34:01	-46,313	2180,107	37,969	37,891	9,084	7,011	6,788	21,4	951,773	23,243	1778,687	1,3	204,59	204,59	99,728	0	0	0	0	0	0	0
10:34:01	0	2180,107	37,969	38,037	9,084	7,011	6,793	21,4	951,773	23,243	1779,088	1,3	204,59	204,59	99,728	0	0	0	0	0	0	0
10:34:01	46,313	2180,57	38,018	38,037	9,084	7,016	6,797	21,4	951,773	23,243	1779,49	1,1	204,59	204,59	99,728	0	0	0	0	0	0	0
10:34:01	92,602	2181,496	38,115	37,891	9,084	7,025	6,802	21,4	951,773	23,243	1779,892	1,1	204,59	204,59	99,728	0	0	0	0	0	0	0
10:34:01	-92,602	2180,57	38,018	38,086	9,084	7,016	6,806	21,4	951,773	23,243	1780,292	1,1	204,59	204,59	99,728	0	0	0	0	0	0	0
10:34:01	0	2180,57	38,018	37,891	9,084	7,016	6,81	21,4	951,773	23,243	1780,693	1,1	204,59	204,59	99,728	0	0	0	0	0	0	0
10:34:01	138,916	2181,959	38,164	38,233	9,084	7,03	6,814	21,4	951,773	23,243	1781,094	1,1	204,59	204,59	99,728	0	0	0	0	0	0	0
10:34:01	-138,916	2180,57	38,018	38,086	9,084	7,016	6,818	21,4	951,773	23,243	1781,493	1,1	204,59	204,59	99,728	0	0	0	0	0	0	0
10:34:01	138,916	2181,959	38,164	38,233	9,084	7,03	6,822	21,4	951,773	23,243	1781,894	1,1	204,59	204,59	99,728	0	0	0	0	0	0	0
10:34:01	-46,313	2181,496	38,115	38,184	9,084	7,025	6,826	21,4	951,773	23,243	1782,294	1,1	204,59	204,59	99,728	0	0	0	0	0	0	0
10:34:01	277,929	2184,276	38,408	38,233	9,084	7,054	6,831	21,4	951,773	23,243	1782,695	1,1	204,59	204,59	99,728	0	0	0	0	0	0	0
10:34:01	-231,616	2181,959	38,164	38,33	9,084	7,03	6,835	21,4	951,773	23,243	1783,095	1,1	204,59	204,59	99,728	0	0	0	0	0	0	0
10:34:01	138,964	2183,349	38,311	38,379	9,084	7,044	6,839	21,4	951,773	23,243	1783,495	1	204,59	204,59	99,728	0	0	0	0	0	0	0
10:34:01	-46,313	2182,886	38,262	38,428	9,084	7,04	6,843	21,4	951,773	23,243	1783,894	1	204,59	204,59	99,728	0	0	0	0	0	0	0
10:34:01	-92,651	2181,959	38,164	38,33	9,084	7,03	6,846	21,4	951,773	23,243	1784,293	1	204,59	204,59	99,728	0	0	0	0	0	0	0
10:34:01	75,122	2182,711	38,164	38,33	9,088	7,038	6,85	21,4	951,773	23,243	1784,691	1	204,59	204,59	99,728	0	0	0	0	0	0	0
10:34:01	-46,313	2182,247	38,115	38,33	9,088	7,033	6,854	21,4	951,773	23,243	1785,089	1	204,59	204,59	99,728	0	0	0	0	0	0	0
10:34:01	-28,808	2181,959	38,164	38,233	9,084	7,03	6,857	21,4	951,773	23,243	1785,485	1	204,59	204,59	99,728	0	0	0	0	0	0	0
10:34:01	28,808	2182,247	38,115	38,037	9,088	7,033	6,861	21,4	951,773	23,243	1785,882	1	204,59	204,59	99,728	0	0	0	0	0	0	0
10:34:01	-214,038	2180,107	37,969	38,037	9,084	7,011	6,864	21,4	951,773	23,243	1786,276	1	204,59	204,59	99,728	0	0	0	0	0	0	0
10:34:01	-46,289	2179,644	37,92	37,842	9,084	7,006	6,866	21,4	951,773	23,243	1786,67	1	204,59	204,59	99,728	0	0	0	0	0	0	0
10:34:01	92,602	2180,57	38,018	38,037	9,084	7,016	6,869	21,4	951,773	23,243	1787,064	1	204,59	204,59	99,728	0	0	0	0	0	0	0
10:34:01	138,916	2181,959	38,164	38,379	9,084	7,03	6,872	21,6	953,202	23,243	1787,459	0,9	204,59	204,59	99,728	0	0	0	0	0	0	0
10:34:01	-58,911	2181,37	38,115	38,037	9,084	7,024	6,875	21,6	953,202	23,243	1787,852	0,9	204,59	204,59	99,728	0	0	0	0	0	0	0
10:34:02	0	2181,37	38,115	38,184	9,084	7,024	6,878	21,6	953,202	23,243	1788,246	0,9	204,59	204,59	99,728	0	0	0	0	0	0	0
10:34:02	-92,578	2180,444	38,018	38,184	9,084	7,014	6,881	21,6	953,202	23,243	1788,638	0,9	204,59	204,59	99,728	0	0	0	0	0	0	0
10:34:02	0	2180,444	38,018	38,086	9,084	7,014	6,884	21,6	953,202	23,243	1789,03	0,9	204,59	204,59	99,728	0	0	0	0	0	0	0
10:34:02	0	2180,444	38,018	37,891	9,084	7,014	6,886	21,6	953,202	23,243	1789,422	0,9	204,59	204,59	99,728	0	0	0	0	0	0	0
10:34:02	-185,107	2178,593	37,822	37,695	9,084	6,995	6,888	21,6	953,202	23,243	1789,811	0,9	204,59	204,59	99,728	0	0	0	0	0	0	0
10:34:02	-248,754	2176,106	37,481	37,158	9,088	6,97	6,89	21,6	953,202	23,243	1790,197	0,9	204,59	204,59	99,728	0	0	0	0	0	0	0
10:34:02	-1045,459	2165,651	36,455	35,693	9,084	6,862	6,889	21,6	953,202	23,243	1790,573	0,9	204,59	204,59	99,728	0	0	0	0	0	0	0
10:34:02	-1108,398	2154,567	35,381	34,277	9,079	6,748	6,887	21,6	953,202	23,243	1790,937	0,9	204,59	204,59	99,728	0	0	0	0	0	0	0
10:34:02	-1184,619	2142,721	34,502	33,008	9,059	6,625	6,881	21,6	953,202	23,243	1791,288	0,8	206,411	206,411	99,735	0	0	0	0	0	0	0
10:34:02	-1335,62	2129,365	33,623	31,738	9,031	6,488	6,874	21,6	953,202	23,243	1791,626	0,8	206,411	206,411	99,735	0	0	0	0	0	0	0
10:34:02	-1008,178	2119,283	33,281	31,103	8,993	6,384	6,864	21,6	953,202	23,243	1791,954	0,8	206,411	206,411	99,735	0	0	0	0	0	0	0
10:34:02	-1237,768	2106,905	32,695	30,322	8,954	6,256	6,852	21,6	953,202	23,243	1792,269	0,8	206,411	206,411	99,735	0	0	0	0	0	0	0
10:34:02	-1092,163	2095,984	32,451	29,443	8,906	6,144	6,838	21,6	953,202	23,243	1792,573	0,8	206,411	206,411	99,735	0	0	0	0	0	0	0
10:34:02	-1688,378	2079,1	31,475	27,685	8,863	5,97	6,821	21,6	953,202	23,243	1792,859	0,8	206,411	206,411	99,735	0	0	0	0	0	0	0
10:34:02	-1999,438	2059,106	30,254	26,709	8,815	5,763	6,801	21,6	953,202	23,243	1793,125	0,8	206,411	206,411	99,735	0	0	0	0	0	0	0
10:34:02	-1938,867	2039,717	29,082	25,537	8,768	5,564	6,776	21,6	953,202	23,243	1793,372	0,8	206,411	206,411	99,735	0	0	0	0	0	0	0
10:34:02	-1229,113	2027,426	28,594	24,463	8,725	5,437	6,75	21,6	953,202	23,243	1793,606	0,8	206,411	206,411	99,735	0	0	0	0	0	0	0
10:34:02	-1831,359	2009,112	27,519	24,609	8,678	5,248	6,721	21,6	953,202	23,243	1793,822	0,8	206,411	206,411	99,735	0	0	0	0	0	0	0
10:34:02	-1671,203	1992,4	26,543	23,34	8,635	5,076	6,688	21,6	953,202	23,243	1794,02	0,7	206,411	206,411	99,735	0	0	0	0	0	0	0
10:34:02	-1267,541	1979,725	26,055	22,851	8,59	4,945	6,654	21,6	953,202	23,243	1794,206	0,7	206,411	206,411	99,735	0	0	0	0	0	0	0
10:34:02	-1593,872	1963,786	25,224	22,461	8,543	4,781	6,617	21,6	953,202	23,243	1794,376	0,7	206,411	206,411	99,735	0	0	0	0	0	0	0
10:34:02	-1658,166	1947,204	24,297	21,435	8,498	4,61	6,578	21,6	953,202	23,243	1794,528	0,7	206,411	206,411	99,735	0	0	0	0	0	0	0
10:34:02	-1329,455	1933,91	23,613	20,068	8,458	4,473	6,537	21,6	953,202	23,243	1794,668	0,7	206,411	206,411	99,735	0	0	0	0	0	0	0
10:34:02	-1541,223	1918,497	22,637	20,019	8,422	4,314	6,493	21,6	953,202	23,243	1794,792	0,7	206,411	206,411	99,735	0	0	0	0	0	0	0
10:34:02	-1756,677	1900,931	21,465	18,847	8,383	4,133	6,447	21,6	953,202	23,243	1794,898	0,7	206,411	206,411	99,735	0	0	0	0	0	0	0
10:34:02	-1233,129	1888,599	20,732	18,506	8,352	4,006	6,399	21,6	953,202	23,243	1794,991	0,7	206,411	206,411	99,735	0	0	0	0	0	0	0
10:34:02	-1547,961	1873,12	19,658	17,724	8,319	3,846	6,349	21,6	953,202	23,243	1795,069	0,7	206,411	206,411	99,735	0	0	0	0	0	0	0
10:34:02	-1273,156	1860,388	18,779	16,845	8,293	3,715	6,297	21,6	953,202	23,243	1795,135	0,7	206,411	206,411	99,735	0	0	0	0	0	0	0
10:34:02	-1073,278	1849,655	18,144	16,406	8,264	3,604	6,245	21,6	953,202	23,243	1795,189	0,7	206,411	206,411	99,735	0	0	0	0	0	0	0
10:34:02	-1327,404	1836,381	17,217	15,674	8,237	3,467	6,19	21,6	953,202	23,243	1795,23	0,7	206,411	206,411	99,735	0	0	0	0	0	0	0
10:34:02	-911,535	1827,266	16,728	15,185	8,21	3,373	6,135	21,6	953,202	23,243	1795,262	0,7	206,411	206,411	99,735	0	0	0	0	0	0	0
10:34:02	-797,717	1819,289	16,338	15,136	8,185	3,291	6,079	21,6	953,202	23,243	1795,286	0,7	206,411	206,411	99,735	0	0	0	0	0	0	0
10:34:02	-872,485	1810,564	15,898	14,843	8,158	3,201	6,023	21,6	953,202	23,243	1795,302	0,7	206,411	206,411	99,735	0	0	0	0	0	0	0
10:34:02	-929,577	1801,268	15,41	14,599	8,13	3,105	5,965	21,6	953,202	23,243	1795,308	0,7	206,411	206,411	99,735	0	0	0	0	0	0	0
10:34:02	-715,429	1794,114	15,068	14,209	8,107	3,032	5,908	21,6	953,202	23,243	1794,114	0,7	206,411	206,411	99,735	0	0	0	0	0	0	0
10:34:02	-476,599	1789,348	14,922	14,404	8,088	2,982	5,851	21,6	953,202	23,243	1789,348	0,7	206,411	206,411	99,735	0	0	0	0	0	0	0
10:34:02	-430,407	1785,044	14,726	14,258	8,073	2,938	5,793	21,6	953,202	23,243	1785,044	0,7	206,411	206,411	99,735	0	0	0	0	0	0	0
10:34:02	-502,636	1780,018	14,433	14,062	8,059	2,886	5,736	21,6	953,202	23,243	1780,018	0,7	206,411	206,411	99,735	0	0	0	0	0	0	0
10:34:02	-347,119	1776,546	14,14	13,965	8,055	2,85	5,68	21,6	953,202	23,243	1776,546	1,2	206,411	206,411	99,735	0	0	0	0	0	0	0
10:34:02	-433,154	1772,215	13,75	13,574	8,05	2,806	5,623	21,6	953,202	23,243	1772,215	1,2	206,411	206,411	99,735	0	0	0	0	0	0	0
10:34:02	-392,48	1768,29	13,31	13,183	8,05	2,765	5,567	21,6	953,202	23,243	1768,29	1,2	206,411	206,411	99,735	0	0	0	0	0	0	0
10:34:02	-348,596	1764,804	12,92	12,841	8,05	2,729	5,512	21,6	953,202	23,243	1764,804	1,2	206,411	206,411	99,735	0	0	0	0	0	0	0
10:34:02	-261,328	1762,191	12,627	12,5	8,05	2,703	5,457	21,6	953,202	23,243	1762,191	1,2	206,411	206,411	99,735	0	0	0	0	0	0	0
10:34:02	-180,651	1760,384	12,431	12,158	8,049	2,684	5,402	21,6	953,202	23,243	1760,384	1,2	206,411	206,411	99,735	0	0	0	0	0	0	0
10:34:02	-208,105	1758,303	12,285	12,109	8,045	2,662	5,349	21,6	953,202	23,243	1758,303	1,2	206,411	206,411	99,735	0	0	0	0	0	0	0
10:34:02	-46,74	1757,836	12,334	12,109	8,04	2,658	5,296	21,6	953,202	23,243	1757,836	1,2	206,411	206,411	99,735	0	0	0	0	0	0	0
10:34:02	-163,562	1756,2	12,334	12,256	8,031	2,641	5,244	21,6	953,202	23,243	1756,2	1,2	206,411	206,411	99,735	0	0	0	0	0	0	0
10:34:02	-76,574	1755,434	12,431	12,256	8,021	2,633	5,193	21,6	953,202	23,243	1755,434	1,2	206,411	206,411	99,735	0	0	0	0	0	0	0
10:34:02	-171,936	1753,715	12,334	12,158	8,017	2,615	5,142	21,6	953,202	23,243	1753,715	1,9	206,411	206,411	99,735	0	0	0	0	0	0	0
10:34:02	-49,816	1753,217	12,285	12,109	8,016	2,61	5,092	21,6	953,202	23,243	1753,217	1,9	206,411	206,411	99,735	0	0	0	0	0	0	0
10:34:02	-79,687	1752,42	12,285	12,109	8,012	2,602	5,044	21,6	953,202	23,243	1752,42	1,9	206,411	206,411	99,735	0	0	0	0	0	0	0
10:34:02	-171,887	1750,701	12,187	12,06	8,007	2,584	4,995	21,6	953,202	23,243	1750,701	1,9	206,411	206,411	99,735	0	0	0	0	0	0	0
10:34:02	-80,725	1749,894	12,187	12,109	8,002	2,576	4,948	21,6	953,202	23,243	1749,894	1,9	206,411	206,411	99,735	0	0	0	0	0	0	0
10:34:02	-43,457	1749,459	12,138	11,963	8,002	2,571	4,901	21,6	953,202	23,243	1749,459	1,9	206,411	206,411	99,735	0	0	0	0	0	0	0
10:34:02	-172,9	1747,73	12,041	11,963	7,997	2,553	4,855	21,6	953,202	23,243	1747,73	1,9	206,411	206,411	99,735	0	0	0	0	0	0	0
10:34:02	-124,145	1746,489	11,992	11,963	7,993	2,541	4,81	21,6	953,202	23,243	1746,489	1,9	206,411	206,411	99,735	0	0	0	0	0	0	0
10:34:02	0	1746,489	11,992	11,914	7,993	2,541	4,765	21,6	953,202	23,243	1746,489	1,9	206,411	206,411	99,735	0	0	0	0	0	0	0
10:34:02	-128,356	1745,205	11,943	11,914	7,988	2,527	4,722	21,6	953,202	23,243	1745,205	1,9	206,411	206,411	99,735	0	0	0	0	0	0	0
10:34:02	-173,718	1743,468	11,748	11,718	7,988	2,509	4,678	21,6	953,202	23,243	1743,468	2,1	206,411	206,411	99,735	0	0	0	0	0	0	0
10:34:02	-86,853	1742,6	11,65	11,621	7,988	2,501	4,635	21,6	953,202	23,243	1742,6	2,1	206,411	206,411	99,735	0	0	0	0	0	0	0
10:34:02	-173,632	1740,863	11,455	11,572	7,988	2,483	4,593	21,6	953,202	23,243	1740,863	2,1	206,411	206,411	99,735	0	0	0	0	0	0	0
10:34:02	-43,408	1740,429	11,406	11,425	7,988	2,478	4,552	21,6	953,202	23,243	1740,429	2,1	206,411	206,411	99,735	0	0	0	0	0	0	0
10:34:02	-86,791	1739,561	11,308	11,377	7,988	2,469	4,511	21,6	953,202	23,243	1739,561	2,1	206,411	206,411	99,735	0	0	0	0	0	0	0
10:34:02	4,223	1739,603	11,308	11,23	7,988	2,47	4,471	21,6	953,202	23,243	1739,561	2,1	206,411	206,411	99,735	0	0	0	0	0	0	0
10:34:02	-134,375	1738,26	11,162	11,23	7,988	2,456	4,431	21,6	953,202	23,243	1738,26	2,1	206,411	206,411	99,735	0	0	0	0	0	0	0
10:34:02	0	1738,26	11,162	11,181	7,988	2,456	4,393	21,6	953,202	23,243	1738,26	2,1	206,411	206,411	99,735	0	0	0	0	0	0	0
10:34:02	-125,061	1737,009	11,113	11,084	7,983	2,443	4,354	21,6	953,202	23,243	1737,009	2,1	206,411	206,411	99,735	0	0	0	0	0	0	0
10:34:02	43,371	1737,443	11,162	11,084	7,983	2,447	4,317	21,6	953,202	23,243	1737,01	2,1	206,411	206,411	99,735	0	0	0	0	0	0	0
10:34:02	0	1737,443	11,162	11,084	7,983	2,447	4,28	21,6	953,202	23,243	1737,01	2,3	206,411	206,411	99,735	0	0	0	0	0	0	0
10:34:02	-81,909	1736,624	11,259	11,23	7,974	2,439	4,244	21,6	953,202	23,243	1736,624	2,3	206,411	206,411	99,735	0	0	0	0	0	0	0
10:34:02	43,371	1737,057	11,308	11,279	7,974	2,443	4,209	21,6	953,202	23,243	1736,624	2,3	206,411	206,411	99,735	0	0	0	0	0	0	0
10:34:02	4,028	1737,098	11,406	11,377	7,969	2,444	4,174	21,6	953,202	23,243	1736,625	2,3	206,411	206,411	99,735	0	0	0	0	0	0	0
10:34:02	-86,12	1736,237	11,406	11,377	7,964	2,435	4,14	21,6	953,202	23,243	1736,237	2,3	206,411	206,411	99,735	0	0	0	0	0	0	0
10:34:02	0	1736,237	11,406	11,377	7,964	2,435	4,107	21,6	953,202	23,243	1736,237	2,3	206,411	206,411	99,735	0	0	0	0	0	0	0
10:34:02	-83,801	1735,398	11,406	11,377	7,959	2,426	4,074	21,6	953,202	23,243	1735,398	2,3	206,411	206,411	99,735	0	0	0	0	0	0	0
10:34:02	0	1735,398	11,406	11,377	7,959	2,426	4,042	21,6	953,202	23,243	1735,398	2,3	206,411	206,411	99,735	0	0	0	0	0	0	0
10:34:02	-130,114	1734,097	11,259	11,23	7,959	2,413	4,01	21,6	953,202	23,243	1734,097	2,3	206,411	206,411	99,735	0	0	0	0	0	0	0
10:34:02	-86,718	1733,23	11,162	11,181	7,959	2,404	3,978	21,6	953,202	23,243	1733,23	2,3	206,411	206,411	99,735	0	0	0	0	0	0	0
10:34:02	-43,347	1732,797	11,113	11,084	7,959	2,399	3,947	21,6	953,202	23,243	1732,797	2,4	206,411	206,411	99,735	0	0	0	0	0	0	0
10:34:02	-173,376	1731,063	10,918	10,888	7,959	2,382	3,916	21,6	953,202	23,243	1731,063	2,4	206,411	206,411	99,735	0	0	0	0	0	0	0
10:34:02	-129,992	1729,763	10,771	10,742	7,959	2,368	3,886	21,6	953,202	23,243	1729,763	2,4	206,411	206,411	99,735	0	0	0	0	0	0	0
10:34:02	-86,669	1728,896	10,673	10,693	7,959	2,359	3,856	21,6	953,202	23,243	1728,896	2,4	206,411	206,411	99,735	0	0	0	0	0	0	0
10:34:02	-85,864	1728,038	10,673	10,595	7,955	2,35	3,827	21,6	953,202	23,243	1728,038	2,4	206,411	206,411	99,735	0	0	0	0	0	0	0
10:34:02	-43,31	1727,605	10,625	10,693	7,955	2,346	3,798	21,6	953,202	23,243	1727,605	2,4	206,411	206,411	99,735	0	0	0	0	0	0	0
10:34:02	-82,702	1726,778	10,625	10,595	7,95	2,337	3,769	21,6	953,202	23,243	1726,778	2,4	206,411	206,411	99,735	0	0	0	0	0	0	0
10:34:02	-40,454	1726,373	10,673	10,693	7,945	2,333	3,741	21,6	953,202	23,243	1726,373	2,4	206,411	206,411	99,735	0	0	0	0	0	0	0
10:34:02	0	1726,373	10,673	10,595	7,945	2,333	3,713	21,6	953,202	23,243	1726,373	2,4	206,411	206,411	99,735	0	0	0	0	0	0	0
10:34:02	-83,728	1725,536	10,673	10,595	7,94	2,325	3,686	21,6	953,202	23,243	1725,536	2,4	206,411	206,411	99,735	0	0	0	0	0	0	0
10:34:02	0,744	1725,543	10,771	10,742	7,935	2,325	3,659	21,6	953,202	23,243	1725,536	2,6	206,411	206,411	99,735	0	0	0	0	0	0	0
10:34:02	0	1725,543	10,771	10,693	7,935	2,325	3,633	21,6	953,202	23,243	1725,536	2,6	206,411	206,411	99,735	0	0	0	0	0	0	0
10:34:02	-170,361	1723,84	10,673	10,693	7,931	2,307	3,607	21,6	953,202	23,243	1723,84	2,6	206,411	206,411	99,735	0	0	0	0	0	0	0
10:34:02	-43,286	1723,407	10,625	10,547	7,931	2,303	3,582	21,6	953,202	23,243	1723,407	2,6	206,411	206,411	99,735	0	0	0	0	0	0	0
10:34:02	-129,858	1722,108	10,478	10,498	7,931	2,289	3,556	21,6	953,202	23,243	1722,108	2,6	206,411	206,411	99,735	0	0	0	0	0	0	0
10:34:02	40,429	1722,512	10,429	10,498	7,935	2,293	3,531	21,6	953,202	23,243	1722,108	2,6	206,411	206,411	99,735	0	0	0	0	0	0	0
10:34:02	-83,715	1721,675	10,429	10,351	7,931	2,285	3,507	21,6	953,202	23,243	1721,675	2,6	206,411	206,411	99,735	0	0	0	0	0	0	0
10:34:02	0	1721,675	10,429	10,351	7,931	2,285	3,483	21,6	953,202	23,243	1721,675	2,6	206,411	206,411	99,735	0	0	0	0	0	0	0
10:34:02	-86,547	1720,81	10,332	10,351	7,931	2,276	3,459	21,6	953,202	23,243	1720,81	2,6	206,411	206,411	99,735	0	0	0	0	0	0	0
10:34:02	-43,273	1720,377	10,283	10,302	7,931	2,271	3,436	21,6	953,202	23,243	1720,377	2,6	206,411	206,411	99,735	0	0	0	0	0	0	0
10:34:02	43,273	1720,81	10,332	10,302	7,931	2,276	3,413	21,2	953,202	23,243	1720,377	2,8	206,411	206,411	99,735	0	0	0	0	0	0	0
10:34:02	-43,273	1720,377	10,283	10,205	7,931	2,271	3,391	21,2	953,202	23,243	1720,377	2,8	206,411	206,411	99,735	0	0	0	0	0	0	0
10:34:02	-39,392	1719,983	10,332	10,205	7,926	2,267	3,369	21,2	953,202	23,243	1719,983	2,8	206,411	206,411	99,735	0	0	0	0	0	0	0
10:34:03	-43,261	1719,55	10,283	10,302	7,926	2,263	3,347	21,2	953,202	23,243	1719,55	2,8	206,411	206,411	99,735	0	0	0	0	0	0	0
10:34:03	0	1719,55	10,283	10,205	7,926	2,263	3,326	21,2	953,202	23,243	1719,55	2,8	206,411	206,411	99,735	0	0	0	0	0	0	0
10:34:03	-86,523	1718,685	10,185	10,058	7,926	2,254	3,305	21,2	953,202	23,243	1718,685	2,8	206,411	206,411	99,735	0	0	0	0	0	0	0
10:34:03	0	1718,685	10,185	10,156	7,926	2,254	3,284	21,2	953,202	23,243	1718,685	2,8	206,411	206,411	99,735	0	0	0	0	0	0	0
10:34:03	0	1718,685	10,185	10,156	7,926	2,254	3,264	21,2	953,202	23,243	1718,685	2,8	206,411	206,411	99,735	0	0	0	0	0	0	0
10:34:03	86,523	1719,55	10,283	10,156	7,926	2,263	3,245	21,2	953,202	23,243	1718,686	2,8	206,411	206,411	99,735	0	0	0	0	0	0	0
10:34:03	-129,772	1718,253	10,136	10,009	7,926	2,25	3,225	21,2	953,202	23,243	1718,253	2,8	206,411	206,411	99,735	0	0	0	0	0	0	0
10:34:03	129,772	1719,55	10,283	10,156	7,926	2,263	3,206	21,2	953,202	23,243	1718,254	2,8	202,323	202,323	99,719	0	0	0	0	0	0	0
10:34:03	-86,523	1718,685	10,185	10,058	7,926	2,254	3,187	21,2	953,202	23,243	1718,254	2,8	202,323	202,323	99,719	0	0	0	0	0	0	0
10:34:03	0	1718,685	10,185	10,058	7,926	2,254	3,169	21,2	953,202	23,243	1718,255	2,8	202,323	202,323	99,719	0	0	0	0	0	0	0
10:34:03	86,523	1719,55	10,283	10,156	7,926	2,263	3,151	21,2	953,202	23,243	1718,256	2,8	202,323	202,323	99,719	0	0	0	0	0	0	0
10:34:03	-86,523	1718,685	10,185	10,058	7,926	2,254	3,134	21,2	953,202	23,243	1718,256	2,8	202,323	202,323	99,719	0	0	0	0	0	0	0
10:34:03	-128,21	1717,403	10,136	10,009	7,921	2,241	3,116	21,2	953,202	23,243	1717,403	2,8	202,323	202,323	99,719	0	0	0	0	0	0	0
10:34:03	129,76	1718,701	10,283	10,156	7,921	2,254	3,099	21,2	953,202	23,243	1717,404	2,8	202,323	202,323	99,719	0	0	0	0	0	0	0
10:34:03	-86,511	1717,836	10,185	10,156	7,921	2,245	3,083	21,2	953,202	23,243	1717,405	2,8	202,323	202,323	99,719	0	0	0	0	0	0	0
10:34:03	0	1717,836	10,185	10,058	7,921	2,245	3,066	21,2	953,202	23,243	1717,405	2,8	202,323	202,323	99,719	0	0	0	0	0	0	0
10:34:03	0	1717,836	10,185	10,156	7,921	2,245	3,05	21,2	953,202	23,243	1717,406	2,8	202,323	202,323	99,719	0	0	0	0	0	0	0
10:34:03	0	1717,836	10,185	10,058	7,921	2,245	3,034	21,2	953,202	23,243	1717,406	2,8	202,323	202,323	99,719	0	0	0	0	0	0	0
10:34:03	-43,249	1717,403	10,136	10,058	7,921	2,241	3,019	21,2	953,202	23,243	1717,403	2,8	202,323	202,323	99,719	0	0	0	0	0	0	0
10:34:03	43,249	1717,836	10,185	10,009	7,921	2,245	3,004	21,2	953,202	23,243	1717,404	2,8	202,323	202,323	99,719	0	0	0	0	0	0	0
10:34:03	-43,249	1717,403	10,136	10,009	7,921	2,241	2,989	21,2	953,202	23,243	1717,403	2,8	202,323	202,323	99,719	0	0	0	0	0	0	0
10:34:03	0	1717,403	10,136	10,009	7,921	2,241	2,974	21,2	953,202	23,243	1717,403	2,8	202,323	202,323	99,719	0	0	0	0	0	0	0
10:34:03	-83,691	1716,566	10,136	10,058	7,916	2,232	2,959	21,2	953,202	23,243	1716,566	2,8	202,323	202,323	99,719	0	0	0	0	0	0	0
10:34:03	43,237	1716,999	10,185	10,058	7,916	2,237	2,945	21,2	953,202	23,243	1716,567	2,8	202,323	202,323	99,719	0	0	0	0	0	0	0
10:34:03	-43,237	1716,566	10,136	10,009	7,916	2,232	2,931	21,2	953,202	23,243	1716,566	2,8	202,323	202,323	99,719	0	0	0	0	0	0	0
10:34:03	0	1716,566	10,136	9,961	7,916	2,232	2,918	21,2	953,202	23,243	1716,566	2,8	202,323	202,323	99,719	0	0	0	0	0	0	0
10:34:03	0	1716,566	10,136	9,961	7,916	2,232	2,904	21,2	953,202	23,243	1716,566	2,8	202,323	202,323	99,719	0	0	0	0	0	0	0
10:34:03	-86,474	1715,701	10,039	9,961	7,916	2,223	2,891	21,2	953,202	23,243	1715,701	2,9	202,323	202,323	99,719	0	0	0	0	0	0	0
10:34:03	0	1715,701	10,039	10,009	7,916	2,223	2,878	21,2	953,202	23,243	1715,702	2,9	202,323	202,323	99,719	0	0	0	0	0	0	0
10:34:03	0	1715,701	10,039	9,961	7,916	2,223	2,865	21,2	953,202	23,243	1715,701	2,9	202,323	202,323	99,719	0	0	0	0	0	0	0
10:34:03	-85,815	1714,843	10,039	9,961	7,912	2,214	2,852	21,2	953,202	23,243	1714,843	2,9	202,323	202,323	99,719	0	0	0	0	0	0	0
10:34:03	86,474	1715,708	10,136	10,009	7,912	2,223	2,84	21,2	953,202	23,243	1714,844	2,9	202,323	202,323	99,719	0	0	0	0	0	0	0
10:34:03	-86,474	1714,843	10,039	9,863	7,912	2,214	2,828	21,2	953,202	23,243	1714,843	2,9	202,323	202,323	99,719	0	0	0	0	0	0	0
10:34:03	2,758	1714,871	10,136	10,058	7,907	2,215	2,816	21,2	953,202	23,243	1714,843	2,9	202,323	202,323	99,719	0	0	0	0	0	0	0
10:34:03	0	1714,871	10,136	10,156	7,907	2,215	2,804	21,2	953,202	23,243	1714,843	2,9	202,323	202,323	99,719	0	0	0	0	0	0	0
10:34:03	-86,462	1714,006	10,039	10,009	7,907	2,206	2,792	21,2	953,202	23,243	1714,006	2,9	202,323	202,323	99,719	0	0	0	0	0	0	0
10:34:03	0	1714,006	10,039	9,961	7,907	2,206	2,78	21,2	953,202	23,243	1714,006	2,9	202,323	202,323	99,719	0	0	0	0	0	0	0
10:34:03	-84,741	1713,159	10,039	10,009	7,902	2,197	2,769	21,2	953,202	23,243	1713,159	3	202,323	202,323	99,719	0	0	0	0	0	0	0
10:34:03	0	1713,159	10,039	10,009	7,902	2,197	2,758	21,2	953,202	23,243	1713,159	3	202,323	202,323	99,719	0	0	0	0	0	0	0
10:34:03	0	1713,159	10,039	9,961	7,902	2,197	2,747	21,2	953,202	23,243	1713,159	3	202,323	202,323	99,719	0	0	0	0	0	0	0
10:34:03	-126,904	1711,89	9,99	9,863	7,897	2,184	2,736	21,2	953,202	23,243	1711,89	3	202,323	202,323	99,719	0	0	0	0	0	0	0
10:34:03	0	1711,89	9,99	9,863	7,897	2,184	2,725	21,2	953,202	23,243	1711,89	3	202,323	202,323	99,719	0	0	0	0	0	0	0
10:34:03	-43,212	1711,458	9,941	9,814	7,897	2,179	2,714	21,2	953,202	23,243	1711,458	3	202,323	202,323	99,719	0	0	0	0	0	0	0
10:34:03	0	1711,458	9,941	9,814	7,897	2,179	2,704	21,2	953,202	23,243	1711,458	3	202,323	202,323	99,719	0	0	0	0	0	0	0
10:34:03	-86,425	1710,593	9,843	9,814	7,897	2,171	2,693	21,2	953,202	23,243	1710,593	3	202,323	202,323	99,719	0	0	0	0	0	0	0
10:34:03	0	1710,593	9,843	9,863	7,897	2,171	2,683	21,2	953,202	23,243	1710,593	3	202,323	202,323	99,719	0	0	0	0	0	0	0
10:34:03	-129,614	1709,297	9,697	9,716	7,897	2,157	2,673	21,2	953,202	23,243	1709,297	3	202,323	202,323	99,719	0	0	0	0	0	0	0
10:34:03	129,614	1710,593	9,843	9,863	7,897	2,171	2,663	21,2	953,202	23,243	1709,299	3,1	202,323	202,323	99,719	0	0	0	0	0	0	0
10:34:03	0	1710,593	9,843	10,009	7,897	2,171	2,653	21,2	953,202	23,243	1709,3	3,1	202,323	202,323	99,719	0	0	0	0	0	0	0
10:34:03	0	1710,593	9,843	9,863	7,897	2,171	2,644	21,2	953,202	23,243	1709,301	3,1	202,323	202,323	99,719	0	0	0	0	0	0	0
10:34:03	0	1710,593	9,843	9,863	7,897	2,171	2,635	21,2	953,202	23,243	1709,303	3,1	202,323	202,323	99,719	0	0	0	0	0	0	0
10:34:03	86,425	1711,458	9,941	10,009	7,897	2,179	2,626	21,2	953,202	23,243	1709,305	3,1	202,323	202,323	99,719	0	0	0	0	0	0	0
10:34:03	43,212	1711,89	9,99	10,009	7,897	2,184	2,617	21,2	953,202	23,243	1709,307	3,1	202,323	202,323	99,719	0	0	0	0	0	0	0
10:34:03	-43,212	1711,458	9,941	9,961	7,897	2,179	2,608	21,2	953,202	23,243	1709,309	3,1	202,323	202,323	99,719	0	0	0	0	0	0	0
10:34:03	43,212	1711,89	9,99	9,961	7,897	2,184	2,6	21,2	953,202	23,243	1709,312	3,1	202,323	202,323	99,719	0	0	0	0	0	0	0
10:34:03	0	1711,89	9,99	9,863	7,897	2,184	2,592	21,2	953,202	23,243	1709,315	3,1	202,323	202,323	99,719	0	0	0	0	0	0	0
10:34:03	43,212	1712,322	10,039	10,058	7,897	2,188	2,584	21,2	953,202	23,243	1709,318	3,1	202,323	202,323	99,719	0	0	0	0	0	0	0
10:34:03	0	1712,322	10,039	10,009	7,897	2,188	2,576	21,2	953,202	23,243	1709,321	3,1	202,323	202,323	99,719	0	0	0	0	0	0	0
10:34:03	0	1712,322	10,039	10,009	7,897	2,188	2,569	21,2	953,202	23,243	1709,324	3,1	202,323	202,323	99,719	0	0	0	0	0	0	0
10:34:03	86,45	1713,186	10,136	10,156	7,897	2,197	2,561	21,2	953,202	23,243	1709,327	3,1	202,323	202,323	99,719	0	0	0	0	0	0	0
10:34:03	0	1713,186	10,136	10,156	7,897	2,197	2,554	21,2	953,202	23,243	1709,331	3,1	202,323	202,323	99,719	0	0	0	0	0	0	0
10:34:03	-86,45	1712,322	10,039	10,058	7,897	2,188	2,547	21,2	953,202	23,243	1709,334	3,1	202,323	202,323	99,719	0	0	0	0	0	0	0
10:34:03	86,45	1713,186	10,136	10,156	7,897	2,197	2,54	21,2	953,202	23,243	1709,338	3,1	202,323	202,323	99,719	0	0	0	0	0	0	0
10:34:03	0	1713,186	10,136	10,156	7,897	2,197	2,533	21,2	953,202	23,243	1709,342	3,1	202,323	202,323	99,719	0	0	0	0	0	0	0
10:34:03	-172,875	1711,458	9,941	9,961	7,897	2,179	2,527	21,2	953,202	23,243	1709,344	3,1	202,323	202,323	99,719	0	0	0	0	0	0	0
10:34:03	0	1711,458	9,941	9,961	7,897	2,179	2,52	21,2	953,202	23,243	1709,346	3,1	202,323	202,323	99,719	0	0	0	0	0	0	0
10:34:03	43,212	1711,89	9,99	9,961	7,897	2,184	2,513	21,2	953,202	23,243	1709,349	3,1	202,323	202,323	99,719	0	0	0	0	0	0	0
10:34:03	-43,212	1711,458	9,941	9,863	7,897	2,179	2,507	21,2	953,202	23,243	1709,351	3,1	202,323	202,323	99,719	0	0	0	0	0	0	0
10:34:03	43,212	1711,89	9,99	9,961	7,897	2,184	2,5	21,2	953,202	23,243	1709,353	3,1	202,323	202,323	99,719	0	0	0	0	0	0	0
10:34:03	-43,212	1711,458	9,941	9,814	7,897	2,179	2,494	21,2	953,202	23,243	1709,356	3,1	202,323	202,323	99,719	0	0	0	0	0	0	0
10:34:03	0	1711,458	9,941	9,814	7,897	2,179	2,488	21,2	953,202	23,243	1709,358	3,1	202,323	202,323	99,719	0	0	0	0	0	0	0
10:34:03	0	1711,458	9,941	9,863	7,897	2,179	2,482	21,2	953,202	23,243	1709,36	3,1	202,323	202,323	99,719	0	0	0	0	0	0	0
10:34:03	43,212	1711,89	9,99	9,961	7,897	2,184	2,476	21,2	953,202	23,243	1709,362	3,1	202,323	202,323	99,719	0	0	0	0	0	0	0
10:34:03	0	1711,89	9,99	10,009	7,897	2,184	2,47	21,2	953,202	23,243	1709,365	3,1	202,323	202,323	99,719	0	0	0	0	0	0	0
10:34:03	0	1711,89	9,99	9,961	7,897	2,184	2,465	21,2	953,202	23,243	1709,367	3,1	202,323	202,323	99,719	0	0	0	0	0	0	0
10:34:03	0	1711,89	9,99	9,863	7,897	2,184	2,459	21,2	953,202	23,243	1709,37	3,1	202,323	202,323	99,719	0	0	0	0	0	0	0
10:34:03	0	1711,89	9,99	9,961	7,897	2,184	2,454	21,2	953,202	23,243	1709,372	3,1	202,323	202,323	99,719	0	0	0	0	0	0	0
10:34:03	43,212	1712,322	10,039	10,009	7,897	2,188	2,448	21,2	953,202	23,243	1709,375	3,1	202,323	202,323	99,719	0	0	0	0	0	0	0
10:34:03	-43,212	1711,89	9,99	9,863	7,897	2,184	2,443	21,2	953,202	23,243	1709,378	3,1	202,323	202,323	99,719	0	0	0	0	0	0	0
10:34:03	40,454	1712,294	9,941	9,716	7,902	2,188	2,438	21,2	953,202	23,243	1709,381	3,1	202,323	202,323	99,719	0	0	0	0	0	0	0
10:34:03	0	1712,294	9,941	9,814	7,902	2,188	2,433	21,2	953,202	23,243	1709,384	3,1	202,323	202,323	99,719	0	0	0	0	0	0	0
10:34:03	2,758	1712,322	10,039	10,009	7,897	2,188	2,429	21,2	953,202	23,243	1709,387	3,1	202,323	202,323	99,719	0	0	0	0	0	0	0
10:34:03	0	1712,322	10,039	10,009	7,897	2,188	2,424	21,2	953,202	23,243	1709,39	3,1	202,323	202,323	99,719	0	0	0	0	0	0	0
10:34:03	-43,212	1711,89	9,99	9,961	7,897	2,184	2,419	21,2	953,202	23,243	1709,392	3,1	202,323	202,323	99,719	0	0	0	0	0	0	0
10:34:03	0	1711,89	9,99	9,961	7,897	2,184	2,415	21,2	953,202	23,243	1709,395	3,1	202,323	202,323	99,719	0	0	0	0	0	0	0
10:34:03	129,663	1713,186	10,136	10,009	7,897	2,197	2,41	21,2	953,202	23,243	1709,398	3,1	202,323	202,323	99,719	0	0	0	0	0	0	0
10:34:03	0	1713,186	10,136	9,961	7,897	2,197	2,406	21,2	953,202	23,243	1709,402	3,1	202,323	202,323	99,719	0	0	0	0	0	0	0
10:34:03	0	1713,186	10,136	10,009	7,897	2,197	2,402	21,2	953,202	23,243	1709,406	3,1	202,323	202,323	99,719	0	0	0	0	0	0	0
10:34:03	0	1713,186	10,136	10,058	7,897	2,197	2,398	21,2	953,202	23,243	1709,41	3,1	202,323	202,323	99,719	0	0	0	0	0	0	0
10:34:03	-86,45	1712,322	10,039	9,961	7,897	2,188	2,394	21,2	953,202	23,243	1709,413	3,1	202,323	202,323	99,719	0	0	0	0	0	0	0
10:34:03	86,45	1713,186	10,136	10,009	7,897	2,197	2,39	21,2	953,202	23,243	1709,416	3,1	202,323	202,323	99,719	0	0	0	0	0	0	0
10:34:03	43,225	1713,619	10,185	10,156	7,897	2,202	2,386	21,2	953,202	23,243	1709,42	3,1	202,323	202,323	99,719	0	0	0	0	0	0	0
10:34:03	-129,675	1712,322	10,039	10,009	7,897	2,188	2,382	21,2	953,202	23,243	1709,423	3,1	202,323	202,323	99,719	0	0	0	0	0	0	0
10:34:03	86,45	1713,186	10,136	10,058	7,897	2,197	2,379	21,2	953,202	23,243	1709,427	3,1	202,323	202,323	99,719	0	0	0	0	0	0	0
10:34:03	-129,663	1711,89	9,99	9,863	7,897	2,184	2,375	21,2	953,202	23,243	1709,43	3,1	202,323	202,323	99,719	0	0	0	0	0	0	0
10:34:03	43,212	1712,322	10,039	10,009	7,897	2,188	2,371	21,2	953,202	23,243	1709,433	3,1	202,323	202,323	99,719	0	0	0	0	0	0	0
10:34:03	-43,212	1711,89	9,99	9,961	7,897	2,184	2,368	21,2	953,202	23,243	1709,435	3,1	202,323	202,323	99,719	0	0	0	0	0	0	0
10:34:03	43,212	1712,322	10,039	9,961	7,897	2,188	2,364	21	952,233	23,243	1709,438	3,1	202,323	202,323	99,719	0	0	0	0	0	0	0
10:34:03	-41,406	1711,908	9,99	9,863	7,897	2,184	2,361	21	952,233	23,243	1709,44	3,1	202,323	202,323	99,719	0	0	0	0	0	0	0
10:34:03	43,225	1712,34	10,039	10,009	7,897	2,189	2,357	21	952,233	23,243	1709,443	3,1	202,323	202,323	99,719	0	0	0	0	0	0	0
10:34:03	-43,225	1711,908	9,99	9,814	7,897	2,184	2,354	21	952,233	23,243	1709,446	3,1	202,323	202,323	99,719	0	0	0	0	0	0	0
10:34:03	43,225	1712,34	10,039	10,009	7,897	2,189	2,351	21	952,233	23,243	1709,449	3,1	202,323	202,323	99,719	0	0	0	0	0	0	0
10:34:03	86,462	1713,205	10,136	10,156	7,897	2,197	2,348	21	952,233	23,243	1709,452	3,1	202,323	202,323	99,719	0	0	0	0	0	0	0
10:34:04	-129,687	1711,908	9,99	9,961	7,897	2,184	2,344	21	952,233	23,243	1709,455	3,1	202,323	202,323	99,719	0	0	0	0	0	0	0
10:34:04	43,225	1712,34	10,039	10,058	7,897	2,189	2,341	21	952,233	23,243	1709,458	3,1	202,323	202,323	99,719	0	0	0	0	0	0	0
10:34:04	-43,225	1711,908	9,99	10,009	7,897	2,184	2,338	21	952,233	23,243	1709,46	3,1	202,323	202,323	99,719	0	0	0	0	0	0	0
10:34:04	-43,225	1711,476	9,941	10,009	7,897	2,18	2,335	21	952,233	23,243	1709,462	3,1	202,323	202,323	99,719	0	0	0	0	0	0	0
10:34:04	43,225	1711,908	9,99	10,009	7,897	2,184	2,332	21	952,233	23,243	1709,464	3,1	200,301	200,301	99,71	0	0	0	0	0	0	0
10:34:04	-43,225	1711,476	9,941	10,009	7,897	2,18	2,329	21	952,233	23,243	1709,466	3,1	200,301	200,301	99,71	0	0	0	0	0	0	0
10:34:04	86,45	1712,34	10,039	10,058	7,897	2,189	2,326	21	952,233	23,243	1709,469	3,1	200,301	200,301	99,71	0	0	0	0	0	0	0
10:34:04	-43,225	1711,908	9,99	10,009	7,897	2,184	2,324	21	952,233	23,243	1709,472	3,1	200,301	200,301	99,71	0	0	0	0	0	0	0
10:34:04	0	1711,908	9,99	10,009	7,897	2,184	2,321	21	952,233	23,243	1709,474	3,1	200,301	200,301	99,71	0	0	0	0	0	0	0
10:34:04	0	1711,908	9,99	10,009	7,897	2,184	2,318	21	952,233	23,243	1709,477	3,1	200,301	200,301	99,71	0	0	0	0	0	0	0
10:34:04	0	1711,908	9,99	9,961	7,897	2,184	2,316	21	952,233	23,243	1709,479	3,1	200,301	200,301	99,71	0	0	0	0	0	0	0
10:34:04	-43,225	1711,476	9,941	9,814	7,897	2,18	2,313	21	952,233	23,243	1709,481	3,1	200,301	200,301	99,71	0	0	0	0	0	0	0
10:34:04	43,225	1711,908	9,99	9,961	7,897	2,184	2,31	21	952,233	23,243	1709,484	3,1	200,301	200,301	99,71	0	0	0	0	0	0	0
10:34:04	43,225	1712,34	10,039	10,058	7,897	2,189	2,308	21	952,233	23,243	1709,486	3,1	200,301	200,301	99,71	0	0	0	0	0	0	0
10:34:04	-43,225	1711,908	9,99	9,863	7,897	2,184	2,306	21	952,233	23,243	1709,489	3,1	200,301	200,301	99,71	0	0	0	0	0	0	0
10:34:04	43,225	1712,34	10,039	10,009	7,897	2,189	2,303	21	952,233	23,243	1709,492	3,1	200,301	200,301	99,71	0	0	0	0	0	0	0
10:34:04	-43,225	1711,908	9,99	9,961	7,897	2,184	2,301	21	952,233	23,243	1709,494	3,1	200,301	200,301	99,71	0	0	0	0	0	0	0
10:34:04	-43,225	1711,476	9,941	9,863	7,897	2,18	2,299	21	952,233	23,243	1709,496	3,1	200,301	200,301	99,71	0	0	0	0	0	0	0
10:34:04	43,225	1711,908	9,99	10,009	7,897	2,184	2,296	21	952,233	23,243	1709,498	3,1	200,301	200,301	99,71	0	0	0	0	0	0	0
10:34:04	-129,663	1710,611	9,843	9,716	7,897	2,171	2,294	21	952,233	23,243	1709,5	3,1	200,301	200,301	99,71	0	0	0	0	0	0	0
10:34:04	86,437	1711,476	9,941	9,863	7,897	2,18	2,292	21	952,233	23,243	1709,502	3,1	200,301	200,301	99,71	0	0	0	0	0	0	0
10:34:04	43,225	1711,908	9,99	9,863	7,897	2,184	2,29	21	952,233	23,243	1709,504	3,1	200,301	200,301	99,71	0	0	0	0	0	0	0
10:34:04	43,225	1712,34	10,039	9,961	7,897	2,189	2,288	21	952,233	23,243	1709,507	3,1	200,301	200,301	99,71	0	0	0	0	0	0	0
10:34:04	86,462	1713,205	10,136	10,058	7,897	2,197	2,286	21	952,233	23,243	1709,511	3,1	200,301	200,301	99,71	0	0	0	0	0	0	0
10:34:04	-86,462	1712,34	10,039	9,961	7,897	2,189	2,284	21	952,233	23,243	1709,513	3,1	200,301	200,301	99,71	0	0	0	0	0	0	0
10:34:04	-43,225	1711,908	9,99	9,814	7,897	2,184	2,282	21	952,233	23,243	1709,516	3,1	200,301	200,301	99,71	0	0	0	0	0	0	0
10:34:04	129,687	1713,205	10,136	10,009	7,897	2,197	2,28	21	952,233	23,243	1709,52	3,1	200,301	200,301	99,71	0	0	0	0	0	0	0
10:34:04	-86,462	1712,34	10,039	9,961	7,897	2,189	2,278	21	952,233	23,243	1709,522	3,1	200,301	200,301	99,71	0	0	0	0	0	0	0
10:34:04	-43,225	1711,908	9,99	9,961	7,897	2,184	2,277	21	952,233	23,243	1709,525	3,1	200,301	200,301	99,71	0	0	0	0	0	0	0
10:34:04	0	1711,908	9,99	9,961	7,897	2,184	2,275	21	952,233	23,243	1709,527	3,1	200,301	200,301	99,71	0	0	0	0	0	0	0
10:34:04	0	1711,908	9,99	9,961	7,897	2,184	2,273	21	952,233	23,243	1709,529	3,1	200,301	200,301	99,71	0	0	0	0	0	0	0
10:34:04	43,225	1712,34	10,039	9,961	7,897	2,189	2,271	21	952,233	23,243	1709,532	3,1	200,301	200,301	99,71	0	0	0	0	0	0	0
10:34:04	0	1712,34	10,039	10,009	7,897	2,189	2,27	21	952,233	23,243	1709,535	3,1	200,301	200,301	99,71	0	0	0	0	0	0	0
10:34:04	0	1712,34	10,039	10,009	7,897	2,189	2,268	21	952,233	23,243	1709,538	3,1	200,301	200,301	99,71	0	0	0	0	0	0	0
10:34:04	0	1712,34	10,039	10,009	7,897	2,189	2,267	21	952,233	23,243	1709,541	3,1	200,301	200,301	99,71	0	0	0	0	0	0	0
10:34:04	0	1712,34	10,039	10,058	7,897	2,189	2,265	21	952,233	23,243	1709,544	3,1	200,301	200,301	99,71	0	0	0	0	0	0	0
10:34:04	0	1712,34	10,039	10,009	7,897	2,189	2,264	21	952,233	23,243	1709,546	3,1	200,301	200,301	99,71	0	0	0	0	0	0	0
10:34:04	0	1712,34	10,039	10,009	7,897	2,189	2,262	21	952,233	23,243	1709,549	3,1	200,301	200,301	99,71	0	0	0	0	0	0	0
10:34:04	0	1712,34	10,039	10,009	7,897	2,189	2,261	21	952,233	23,243	1709,552	3,1	200,301	200,301	99,71	0	0	0	0	0	0	0
10:34:04	86,462	1713,205	10,136	10,058	7,897	2,197	2,259	21	952,233	23,243	1709,556	3,1	200,301	200,301	99,71	0	0	0	0	0	0	0
10:34:04	-86,462	1712,34	10,039	9,961	7,897	2,189	2,258	21	952,233	23,243	1709,559	3,1	200,301	200,301	99,71	0	0	0	0	0	0	0
10:34:04	0	1712,34	10,039	10,058	7,897	2,189	2,257	21	952,233	23,243	1709,561	3,1	200,301	200,301	99,71	0	0	0	0	0	0	0
10:34:04	0	1712,34	10,039	10,009	7,897	2,189	2,255	21	952,233	23,243	1709,564	3,1	200,301	200,301	99,71	0	0	0	0	0	0	0
10:34:04	-43,225	1711,908	9,99	9,961	7,897	2,184	2,254	21	952,233	23,243	1709,567	3,1	200,301	200,301	99,71	0	0	0	0	0	0	0
10:34:04	0	1711,908	9,99	9,961	7,897	2,184	2,253	21	952,233	23,243	1709,569	3,1	200,301	200,301	99,71	0	0	0	0	0	0	0
10:34:04	43,225	1712,34	10,039	10,009	7,897	2,189	2,251	21	952,233	23,243	1709,572	3,1	200,301	200,301	99,71	0	0	0	0	0	0	0
10:34:04	-43,225	1711,908	9,99	9,961	7,897	2,184	2,25	21	952,233	23,243	1709,574	3,1	200,301	200,301	99,71	0	0	0	0	0	0	0
10:34:04	0	1711,908	9,99	10,009	7,897	2,184	2,249	21	952,233	23,243	1709,576	3,1	200,301	200,301	99,71	0	0	0	0	0	0	0
10:34:04	43,225	1712,34	10,039	10,156	7,897	2,189	2,248	21	952,233	23,243	1709,579	3,1	200,301	200,301	99,71	0	0	0	0	0	0	0
10:34:04	0	1712,34	10,039	10,009	7,897	2,189	2,246	21	952,233	23,243	1709,582	3,1	200,301	200,301	99,71	0	0	0	0	0	0	0
10:34:04	-43,225	1711,908	9,99	10,009	7,897	2,184	2,245	21	952,233	23,243	1709,584	3,1	200,301	200,301	99,71	0	0	0	0	0	0	0
10:34:04	129,687	1713,205	10,136	10,156	7,897	2,197	2,244	21	952,233	23,243	1709,588	3,1	200,301	200,301	99,71	0	0	0	0	0	0	0
10:34:04	-129,687	1711,908	9,99	9,961	7,897	2,184	2,243	21	952,233	23,243	1709,59	3,1	200,301	200,301	99,71	0	0	0	0	0	0	0
10:34:04	0	1711,908	9,99	9,863	7,897	2,184	2,242	21	952,233	23,243	1709,592	3,1	200,301	200,301	99,71	0	0	0	0	0	0	0
10:34:04	43,225	1712,34	10,039	10,009	7,897	2,189	2,241	21	952,233	23,243	1709,595	3,1	200,301	200,301	99,71	0	0	0	0	0	0	0
10:34:04	-43,225	1711,908	9,99	9,863	7,897	2,184	2,24	21	952,233	23,243	1709,597	3,1	200,301	200,301	99,71	0	0	0	0	0	0	0
10:34:04	43,225	1712,34	10,039	10,009	7,897	2,189	2,239	21	952,233	23,243	1709,6	3,1	200,301	200,301	99,71	0	0	0	0	0	0	0
10:34:04	86,462	1713,205	10,136	10,058	7,897	2,197	2,238	21	952,233	23,243	1709,604	3,1	200,301	200,301	99,71	0	0	0	0	0	0	0
10:34:04	-86,462	1712,34	10,039	10,009	7,897	2,189	2,237	21	952,233	23,243	1709,607	3,1	200,301	200,301	99,71	0	0	0	0	0	0	0
10:34:04	0	1712,34	10,039	10,009	7,897	2,189	2,236	21	952,233	23,243	1709,609	3,1	200,301	200,301	99,71	0	0	0	0	0	0	0
10:34:04	86,462	1713,205	10,136	10,058	7,897	2,197	2,235	21	952,233	23,243	1709,613	3,1	200,301	200,301	99,71	0	0	0	0	0	0	0
10:34:04	-129,687	1711,908	9,99	9,961	7,897	2,184	2,234	21	952,233	23,243	1709,615	3,1	200,301	200,301	99,71	0	0	0	0	0	0	0
10:34:04	0	1711,908	9,99	9,863	7,897	2,184	2,233	21	952,233	23,243	1709,618	3,1	200,301	200,301	99,71	0	0	0	0	0	0	0
10:34:04	-43,225	1711,476	9,941	9,863	7,897	2,18	2,232	21	952,233	23,243	1709,619	3,1	200,301	200,301	99,71	0	0	0	0	0	0	0
10:34:04	0	1711,476	9,941	9,961	7,897	2,18	2,231	21	952,233	23,243	1709,621	3,1	200,301	200,301	99,71	0	0	0	0	0	0	0
10:34:04	43,225	1711,908	9,99	10,009	7,897	2,184	2,23	21	952,233	23,243	1709,624	3,1	200,301	200,301	99,71	0	0	0	0	0	0	0
10:34:04	0	1711,908	9,99	9,961	7,897	2,184	2,229	21	952,233	23,243	1709,626	3,1	200,301	200,301	99,71	0	0	0	0	0	0	0
10:34:04	43,225	1712,34	10,039	10,058	7,897	2,189	2,229	21	952,233	23,243	1709,629	3,1	200,301	200,301	99,71	0	0	0	0	0	0	0
10:34:04	86,462	1713,205	10,136	10,058	7,897	2,197	2,228	21	952,233	23,243	1709,632	3,1	200,301	200,301	99,71	0	0	0	0	0	0	0
10:34:04	-86,462	1712,34	10,039	10,009	7,897	2,189	2,227	21	952,233	23,243	1709,635	3,1	200,301	200,301	99,71	0	0	0	0	0	0	0
10:34:04	86,462	1713,205	10,136	10,009	7,897	2,197	2,227	21	952,233	23,243	1709,638	3,1	200,301	200,301	99,71	0	0	0	0	0	0	0
10:34:04	-86,462	1712,34	10,039	9,961	7,897	2,189	2,226	21	952,233	23,243	1709,641	3,1	200,301	200,301	99,71	0	0	0	0	0	0	0
10:34:04	0	1712,34	10,039	10,009	7,897	2,189	2,225	21	952,233	23,243	1709,644	3,1	200,301	200,301	99,71	0	0	0	0	0	0	0
10:34:04	-43,225	1711,908	9,99	9,863	7,897	2,184	2,224	21	952,233	23,243	1709,646	3,1	200,301	200,301	99,71	0	0	0	0	0	0	0
10:34:04	0	1711,908	9,99	9,961	7,897	2,184	2,224	21	952,233	23,243	1709,648	3,1	200,301	200,301	99,71	0	0	0	0	0	0	0
10:34:04	0	1711,908	9,99	9,961	7,897	2,184	2,223	21	952,233	23,243	1709,651	3,1	200,301	200,301	99,71	0	0	0	0	0	0	0
10:34:04	0	1711,908	9,99	9,863	7,897	2,184	2,222	21	952,233	23,243	1709,653	3,1	200,301	200,301	99,71	0	0	0	0	0	0	0
10:34:04	43,225	1712,34	10,039	10,058	7,897	2,189	2,221	21	952,233	23,243	1709,656	3,1	200,301	200,301	99,71	0	0	0	0	0	0	0
10:34:04	0	1712,34	10,039	10,009	7,897	2,189	2,221	21	952,233	23,243	1709,658	3,1	200,301	200,301	99,71	0	0	0	0	0	0	0
10:34:04	0	1712,34	10,039	10,009	7,897	2,189	2,22	21	952,233	23,243	1709,661	3,1	200,301	200,301	99,71	0	0	0	0	0	0	0
10:34:04	0	1712,34	10,039	10,009	7,897	2,189	2,219	21	952,233	23,243	1709,664	3,1	200,301	200,301	99,71	0	0	0	0	0	0	0
10:34:04	0	1712,34	10,039	9,961	7,897	2,189	2,219	21	952,233	23,243	1709,666	3,1	200,301	200,301	99,71	0	0	0	0	0	0	0
10:34:04	-43,225	1711,908	9,99	9,961	7,897	2,184	2,218	21	952,233	23,243	1709,669	3,1	200,301	200,301	99,71	0	0	0	0	0	0	0
10:34:04	43,225	1712,34	10,039	9,961	7,897	2,189	2,218	21	952,233	23,243	1709,671	3,1	200,301	200,301	99,71	0	0	0	0	0	0	0
10:34:04	86,462	1713,205	10,136	9,961	7,897	2,197	2,217	21	952,233	23,243	1709,675	3,1	200,301	200,301	99,71	0	0	0	0	0	0	0
10:34:04	-86,462	1712,34	10,039	9,961	7,897	2,189	2,217	21	952,233	23,243	1709,678	3,1	200,301	200,301	99,71	0	0	0	0	0	0	0
10:34:04	-43,225	1711,908	9,99	9,863	7,897	2,184	2,216	21	952,233	23,243	1709,68	3,1	200,301	200,301	99,71	0	0	0	0	0	0	0
10:34:04	43,225	1712,34	10,039	9,961	7,897	2,189	2,215	21	952,233	23,243	1709,683	3,1	200,301	200,301	99,71	0	0	0	0	0	0	0
10:34:04	0	1712,34	10,039	9,961	7,897	2,189	2,215	21	952,233	23,243	1709,685	3,1	200,301	200,301	99,71	0	0	0	0	0	0	0
10:34:04	0	1712,34	10,039	10,009	7,897	2,189	2,214	21	952,233	23,243	1709,688	3,1	200,301	200,301	99,71	0	0	0	0	0	0	0
10:34:04	0	1712,34	10,039	10,058	7,897	2,189	2,214	21	952,233	23,243	1709,691	3,1	200,301	200,301	99,71	0	0	0	0	0	0	0
10:34:04	-43,225	1711,908	9,99	9,863	7,897	2,184	2,213	21	952,233	23,243	1709,693	3,1	200,301	200,301	99,71	0	0	0	0	0	0	0
10:34:04	0	1711,908	9,99	9,863	7,897	2,184	2,213	21	952,233	23,243	1709,695	3,1	200,301	200,301	99,71	0	0	0	0	0	0	0
10:34:04	0	1711,908	9,99	10,009	7,897	2,184	2,212	21	952,233	23,243	1709,697	3,1	200,301	200,301	99,71	0	0	0	0	0	0	0
10:34:04	0	1711,908	9,99	9,961	7,897	2,184	2,212	21	951,773	23,243	1709,699	3,1	200,301	200,301	99,71	0	0	0	0	0	0	0
10:34:04	44,091	1712,349	10,039	10,009	7,897	2,189	2,211	21	951,773	23,243	1709,702	3,1	200,301	200,301	99,71	0	0	0	0	0	0	0
10:34:04	86,474	1713,214	10,136	10,058	7,897	2,198	2,211	21	951,773	23,243	1709,706	3,1	200,301	200,301	99,71	0	0	0	0	0	0	0
10:34:04	-129,711	1711,916	9,99	10,009	7,897	2,184	2,21	21	951,773	23,243	1709,708	3,1	200,301	200,301	99,71	0	0	0	0	0	0	0
10:34:04	0	1711,916	9,99	10,009	7,897	2,184	2,21	21	951,773	23,243	1709,71	3,1	200,301	200,301	99,71	0	0	0	0	0	0	0
10:34:04	43,237	1712,349	10,039	10,009	7,897	2,189	2,209	21	951,773	23,243	1709,713	3,1	200,301	200,301	99,71	0	0	0	0	0	0	0
10:34:05	-43,237	1711,916	9,99	10,009	7,897	2,184	2,209	21	951,773	23,243	1709,715	3,1	200,301	200,301	99,71	0	0	0	0	0	0	0
10:34:05	43,237	1712,349	10,039	9,961	7,897	2,189	2,209	21	951,773	23,243	1709,717	3,1	200,301	200,301	99,71	0	0	0	0	0	0	0
10:34:05	0	1712,349	10,039	9,961	7,897	2,189	2,208	21	951,773	23,243	1709,72	3,1	200,301	200,301	99,71	0	0	0	0	0	0	0
10:34:05	0	1712,349	10,039	10,009	7,897	2,189	2,208	21	951,773	23,243	1709,723	3,1	200,301	200,301	99,71	0	0	0	0	0	0	0
10:34:05	0	1712,349	10,039	10,058	7,897	2,189	2,207	21	951,773	23,243	1709,725	3,1	200,053	200,053	99,709	0	0	0	0	0	0	0
10:34:05	-43,237	1711,916	9,99	10,009	7,897	2,184	2,207	21	951,773	23,243	1709,727	3,1	200,053	200,053	99,709	0	0	0	0	0	0	0
10:34:05	43,237	1712,349	10,039	10,009	7,897	2,189	2,207	21	951,773	23,243	1709,73	3,1	200,053	200,053	99,709	0	0	0	0	0	0	0
10:34:05	0	1712,349	10,039	10,058	7,897	2,189	2,206	21	951,773	23,243	1709,733	3,1	200,053	200,053	99,709	0	0	0	0	0	0	0
10:34:05	0	1712,349	10,039	9,961	7,897	2,189	2,206	21	951,773	23,243	1709,735	3,1	200,053	200,053	99,709	0	0	0	0	0	0	0
10:34:05	0	1712,349	10,039	10,009	7,897	2,189	2,206	21	951,773	23,243	1709,738	3,1	200,053	200,053	99,709	0	0	0	0	0	0	0
10:34:05	-43,237	1711,916	9,99	9,961	7,897	2,184	2,205	21	951,773	23,243	1709,74	3,1	200,053	200,053	99,709	0	0	0	0	0	0	0
10:34:05	0	1711,916	9,99	9,961	7,897	2,184	2,205	21	951,773	23,243	1709,742	3,1	200,053	200,053	99,709	0	0	0	0	0	0	0
10:34:05	43,237	1712,349	10,039	9,961	7,897	2,189	2,204	21	951,773	23,243	1709,745	3,1	200,053	200,053	99,709	0	0	0	0	0	0	0
10:34:05	-86,462	1711,484	9,941	9,863	7,897	2,18	2,204	21	951,773	23,243	1709,746	3,1	200,053	200,053	99,709	0	0	0	0	0	0	0
10:34:05	172,937	1713,214	10,136	10,058	7,897	2,198	2,204	21	951,773	23,243	1709,75	3,1	200,053	200,053	99,709	0	0	0	0	0	0	0
10:34:05	-86,474	1712,349	10,039	10,009	7,897	2,189	2,204	21	951,773	23,243	1709,753	3,1	200,053	200,053	99,709	0	0	0	0	0	0	0
10:34:05	0	1712,349	10,039	10,009	7,897	2,189	2,203	21	951,773	23,243	1709,755	3,1	200,053	200,053	99,709	0	0	0	0	0	0	0
10:34:05	0	1712,349	10,039	9,961	7,897	2,189	2,203	21	951,773	23,243	1709,758	3,1	200,053	200,053	99,709	0	0	0	0	0	0	0
10:34:05	-43,237	1711,916	9,99	10,009	7,897	2,184	2,203	21	951,773	23,243	1709,76	3,1	200,053	200,053	99,709	0	0	0	0	0	0	0
10:34:05	43,237	1712,349	10,039	10,009	7,897	2,189	2,202	21	951,773	23,243	1709,763	3,1	200,053	200,053	99,709	0	0	0	0	0	0	0
10:34:05	0	1712,349	10,039	9,961	7,897	2,189	2,202	21	951,773	23,243	1709,765	3,1	200,053	200,053	99,709	0	0	0	0	0	0	0
10:34:05	0	1712,349	10,039	10,058	7,897	2,189	2,202	21	951,773	23,243	1709,768	3,1	200,053	200,053	99,709	0	0	0	0	0	0	0
10:34:05	0	1712,349	10,039	10,009	7,897	2,189	2,202	21	951,773	23,243	1709,77	3,1	200,053	200,053	99,709	0	0	0	0	0	0	0
10:34:05	-43,237	1711,916	9,99	9,961	7,897	2,184	2,201	21	951,773	23,243	1709,772	3,1	200,053	200,053	99,709	0	0	0	0	0	0	0
10:34:05	0	1711,916	9,99	10,009	7,897	2,184	2,201	21	951,773	23,243	1709,774	3,1	200,053	200,053	99,709	0	0	0	0	0	0	0
10:34:05	-43,225	1711,484	9,941	9,961	7,897	2,18	2,2	21	951,773	23,243	1709,776	3,1	200,053	200,053	99,709	0	0	0	0	0	0	0
10:34:05	0	1711,484	9,941	9,814	7,897	2,18	2,2	21	951,773	23,243	1709,778	3,1	200,053	200,053	99,709	0	0	0	0	0	0	0
10:34:05	0	1711,484	9,941	9,863	7,897	2,18	2,2	21	951,773	23,243	1709,779	3,1	200,053	200,053	99,709	0	0	0	0	0	0	0
10:34:05	0	1711,484	9,941	9,961	7,897	2,18	2,199	21	951,773	23,243	1709,781	3,1	200,053	200,053	99,709	0	0	0	0	0	0	0
10:34:05	0	1711,484	9,941	9,814	7,897	2,18	2,199	21	951,773	23,243	1709,783	3,1	200,053	200,053	99,709	0	0	0	0	0	0	0
10:34:05	0	1711,484	9,941	9,863	7,897	2,18	2,198	21	951,773	23,243	1709,785	3,1	200,053	200,053	99,709	0	0	0	0	0	0	0
10:34:05	0	1711,484	9,941	9,863	7,897	2,18	2,198	21	951,773	23,243	1709,786	3,1	200,053	200,053	99,709	0	0	0	0	0	0	0
10:34:05	0	1711,484	9,941	9,814	7,897	2,18	2,198	21	951,773	23,243	1709,788	3,1	200,053	200,053	99,709	0	0	0	0	0	0	0
10:34:05	-86,45	1710,62	9,843	9,716	7,897	2,171	2,197	21	951,773	23,243	1709,789	3,1	200,053	200,053	99,709	0	0	0	0	0	0	0
10:34:05	259,387	1713,214	10,136	10,009	7,897	2,198	2,197	21	951,773	23,243	1709,792	3,1	200,053	200,053	99,709	0	0	0	0	0	0	0
10:34:05	0	1713,214	10,136	10,058	7,897	2,198	2,197	21	951,773	23,243	1709,796	3,1	200,053	200,053	99,709	0	0	0	0	0	0	0
10:34:05	0	1713,214	10,136	10,058	7,897	2,198	2,197	21	951,773	23,243	1709,799	3,1	200,053	200,053	99,709	0	0	0	0	0	0	0
10:34:05	-86,474	1712,349	10,039	10,009	7,897	2,189	2,197	21	951,773	23,243	1709,802	3,1	200,053	200,053	99,709	0	0	0	0	0	0	0
10:34:05	86,474	1713,214	10,136	10,058	7,897	2,198	2,197	21	951,773	23,243	1709,805	3,1	200,053	200,053	99,709	0	0	0	0	0	0	0
10:34:05	-86,474	1712,349	10,039	10,156	7,897	2,189	2,197	21	951,773	23,243	1709,808	3,1	200,053	200,053	99,709	0	0	0	0	0	0	0
10:34:05	-43,237	1711,916	9,99	9,863	7,897	2,184	2,197	21	951,773	23,243	1709,81	3,1	200,053	200,053	99,709	0	0	0	0	0	0	0
10:34:05	129,711	1713,214	10,136	10,058	7,897	2,198	2,197	21	951,773	23,243	1709,813	3,1	200,053	200,053	99,709	0	0	0	0	0	0	0
10:34:05	-86,474	1712,349	10,039	10,009	7,897	2,189	2,197	21	951,773	23,243	1709,816	3,1	200,053	200,053	99,709	0	0	0	0	0	0	0
10:34:05	-43,237	1711,916	9,99	9,863	7,897	2,184	2,196	21	951,773	23,243	1709,818	3,1	200,053	200,053	99,709	0	0	0	0	0	0	0
10:34:05	0	1711,916	9,99	9,716	7,897	2,184	2,196	21	951,773	23,243	1709,82	3,1	200,053	200,053	99,709	0	0	0	0	0	0	0
10:34:05	0	1711,916	9,99	9,814	7,897	2,184	2,196	21	951,773	23,243	1709,822	3,1	200,053	200,053	99,709	0	0	0	0	0	0	0
10:34:05	43,237	1712,349	10,039	9,961	7,897	2,189	2,196	21	951,773	23,243	1709,825	3,1	200,053	200,053	99,709	0	0	0	0	0	0	0
10:34:05	0	1712,349	10,039	10,009	7,897	2,189	2,196	21	951,773	23,243	1709,827	3,1	200,053	200,053	99,709	0	0	0	0	0	0	0
10:34:05	86,474	1713,214	10,136	10,009	7,897	2,198	2,196	21	951,773	23,243	1709,831	3,1	200,053	200,053	99,709	0	0	0	0	0	0	0
10:34:05	-172,937	1711,484	9,941	9,716	7,897	2,18	2,195	21	951,773	23,243	1709,832	3,1	200,053	200,053	99,709	0	0	0	0	0	0	0
10:34:05	0	1711,484	9,941	9,814	7,897	2,18	2,195	21	951,773	23,243	1709,834	3,1	200,053	200,053	99,709	0	0	0	0	0	0	0
10:34:05	0	1711,484	9,941	9,863	7,897	2,18	2,195	21	951,773	23,243	1709,836	3,1	200,053	200,053	99,709	0	0	0	0	0	0	0
10:34:05	86,462	1712,349	10,039	10,009	7,897	2,189	2,195	21	951,773	23,243	1709,838	3,1	200,053	200,053	99,709	0	0	0	0	0	0	0
10:34:05	0	1712,349	10,039	10,009	7,897	2,189	2,194	21	951,773	23,243	1709,841	3,1	200,053	200,053	99,709	0	0	0	0	0	0	0
10:34:05	86,474	1713,214	10,136	10,009	7,897	2,198	2,195	21	951,773	23,243	1709,844	3,1	200,053	200,053	99,709	0	0	0	0	0	0	0
10:34:05	-86,474	1712,349	10,039	10,058	7,897	2,189	2,194	21	951,773	23,243	1709,847	3,1	200,053	200,053	99,709	0	0	0	0	0	0	0
10:34:05	0	1712,349	10,039	10,058	7,897	2,189	2,194	21	951,773	23,243	1709,849	3,1	200,053	200,053	99,709	0	0	0	0	0	0	0
10:34:05	-43,237	1711,916	9,99	10,009	7,897	2,184	2,194	21	951,773	23,243	1709,851	3,1	200,053	200,053	99,709	0	0	0	0	0	0	0
10:34:05	43,237	1712,349	10,039	10,058	7,897	2,189	2,194	21	951,773	23,243	1709,854	3,1	200,053	200,053	99,709	0	0	0	0	0	0	0
10:34:05	-86,462	1711,484	9,941	9,961	7,897	2,18	2,194	21	951,773	23,243	1709,855	3,1	200,053	200,053	99,709	0	0	0	0	0	0	0
10:34:05	43,225	1711,916	9,99	10,058	7,897	2,184	2,194	21	951,773	23,243	1709,857	3,1	200,053	200,053	99,709	0	0	0	0	0	0	0
10:34:05	-43,225	1711,484	9,941	9,961	7,897	2,18	2,193	21	951,773	23,243	1709,859	3,1	200,053	200,053	99,709	0	0	0	0	0	0	0
10:34:05	43,225	1711,916	9,99	10,009	7,897	2,184	2,193	21	951,773	23,243	1709,861	3,1	200,053	200,053	99,709	0	0	0	0	0	0	0
10:34:05	43,237	1712,349	10,039	10,058	7,897	2,189	2,193	21	951,773	23,243	1709,864	3,1	200,053	200,053	99,709	0	0	0	0	0	0	0
10:34:05	0	1712,349	10,039	10,058	7,897	2,189	2,193	21	951,773	23,243	1709,866	3,1	200,053	200,053	99,709	0	0	0	0	0	0	0
10:34:05	0	1712,349	10,039	10,058	7,897	2,189	2,193	21	951,773	23,243	1709,869	3,1	200,053	200,053	99,709	0	0	0	0	0	0	0
10:34:05	-128,173	1711,067	9,99	9,961	7,892	2,175	2,192	21	951,773	23,243	1709,87	3,1	200,053	200,053	99,709	0	0	0	0	0	0	0
10:34:05	0	1711,067	9,99	9,961	7,892	2,175	2,192	21	951,773	23,243	1709,871	3,1	200,053	200,053	99,709	0	0	0	0	0	0	0
10:34:05	-44,738	1710,62	9,843	9,863	7,897	2,171	2,192	21	951,773	23,243	1709,872	3,1	200,053	200,053	99,709	0	0	0	0	0	0	0
10:34:05	86,45	1711,484	9,941	9,961	7,897	2,18	2,191	21	951,773	23,243	1709,873	3,1	200,053	200,053	99,709	0	0	0	0	0	0	0
10:34:05	0	1711,484	9,941	9,961	7,897	2,18	2,191	21	951,773	23,243	1709,875	3,1	200,053	200,053	99,709	0	0	0	0	0	0	0
10:34:05	-84,936	1710,635	9,941	9,863	7,892	2,171	2,191	21	951,773	23,243	1709,876	3,1	200,053	200,053	99,709	0	0	0	0	0	0	0
10:34:05	43,225	1711,067	9,99	10,058	7,892	2,175	2,191	21	951,773	23,243	1709,877	3,1	200,053	200,053	99,709	0	0	0	0	0	0	0
10:34:05	-43,225	1710,635	9,941	9,961	7,892	2,171	2,19	21	951,773	23,243	1709,878	3,1	200,053	200,053	99,709	0	0	0	0	0	0	0
10:34:05	0	1710,635	9,941	9,863	7,892	2,171	2,19	21	951,773	23,243	1709,879	3,1	200,053	200,053	99,709	0	0	0	0	0	0	0
10:34:05	86,45	1711,499	10,039	10,009	7,892	2,18	2,19	21	951,773	23,243	1709,88	3,1	200,053	200,053	99,709	0	0	0	0	0	0	0
10:34:05	-43,225	1711,067	9,99	10,009	7,892	2,175	2,189	21	951,773	23,243	1709,881	3,1	200,053	200,053	99,709	0	0	0	0	0	0	0
10:34:05	-43,225	1710,635	9,941	9,863	7,892	2,171	2,189	21	951,773	23,243	1709,882	3,1	200,053	200,053	99,709	0	0	0	0	0	0	0
10:34:05	43,225	1711,067	9,99	10,009	7,892	2,175	2,189	21	951,773	23,243	1709,883	3,1	200,053	200,053	99,709	0	0	0	0	0	0	0
10:34:05	-43,225	1710,635	9,941	9,863	7,892	2,171	2,188	21	951,773	23,243	1709,884	3,1	200,053	200,053	99,709	0	0	0	0	0	0	0
10:34:05	-86,437	1709,77	9,843	9,814	7,892	2,162	2,188	21	951,773	23,243	1709,77	3,1	200,053	200,053	99,709	0	0	0	0	0	0	0
10:34:05	129,663	1711,067	9,99	9,961	7,892	2,175	2,188	21	951,773	23,243	1709,772	3,1	200,053	200,053	99,709	0	0	0	0	0	0	0
10:34:05	0	1711,067	9,99	10,009	7,892	2,175	2,187	21	951,773	23,243	1709,773	3,1	200,053	200,053	99,709	0	0	0	0	0	0	0
10:34:05	43,225	1711,499	10,039	10,058	7,892	2,18	2,187	21	951,773	23,243	1709,775	3,1	200,053	200,053	99,709	0	0	0	0	0	0	0
10:34:05	41,711	1711,916	9,99	10,009	7,897	2,184	2,187	21	951,773	23,243	1709,777	3,1	200,053	200,053	99,709	0	0	0	0	0	0	0
10:34:05	0	1711,916	9,99	9,961	7,897	2,184	2,187	21	951,773	23,243	1709,779	3,1	200,053	200,053	99,709	0	0	0	0	0	0	0
10:34:05	43,237	1712,349	10,039	9,961	7,897	2,189	2,187	21	951,773	23,243	1709,782	3,1	200,053	200,053	99,709	0	0	0	0	0	0	0
10:34:05	-43,237	1711,916	9,99	10,009	7,897	2,184	2,187	21	951,773	23,243	1709,784	3,1	200,053	200,053	99,709	0	0	0	0	0	0	0
10:34:05	43,237	1712,349	10,039	10,058	7,897	2,189	2,187	21	951,773	23,243	1709,787	3,1	200,053	200,053	99,709	0	0	0	0	0	0	0
10:34:05	-86,462	1711,484	9,941	9,961	7,897	2,18	2,187	21	951,773	23,243	1709,788	3,1	200,053	200,053	99,709	0	0	0	0	0	0	0
10:34:05	0	1711,484	9,941	9,961	7,897	2,18	2,187	21	951,773	23,243	1709,79	3,1	200,053	200,053	99,709	0	0	0	0	0	0	0
10:34:05	86,462	1712,349	10,039	10,009	7,897	2,189	2,187	21	951,773	23,243	1709,793	3,1	200,053	200,053	99,709	0	0	0	0	0	0	0
10:34:05	-43,237	1711,916	9,99	9,814	7,897	2,184	2,187	21	951,773	23,243	1709,795	3,1	200,053	200,053	99,709	0	0	0	0	0	0	0
10:34:05	43,237	1712,349	10,039	10,156	7,897	2,189	2,187	21	951,773	23,243	1709,797	3,1	200,053	200,053	99,709	0	0	0	0	0	0	0
10:34:05	0	1712,349	10,039	9,961	7,897	2,189	2,187	21	952,233	23,243	1709,8	3,1	200,053	200,053	99,709	0	0	0	0	0	0	0
10:34:05	-87,316	1711,476	9,941	9,814	7,897	2,18	2,187	21	952,233	23,243	1709,801	3,1	200,053	200,053	99,709	0	0	0	0	0	0	0
10:34:05	86,45	1712,34	10,039	10,009	7,897	2,189	2,187	21	952,233	23,243	1709,804	3,1	200,053	200,053	99,709	0	0	0	0	0	0	0
10:34:05	0	1712,34	10,039	9,961	7,897	2,189	2,187	21	952,233	23,243	1709,807	3,1	200,053	200,053	99,709	0	0	0	0	0	0	0
10:34:05	0	1712,34	10,039	10,009	7,897	2,189	2,187	21	952,233	23,243	1709,809	3,1	200,053	200,053	99,709	0	0	0	0	0	0	0
10:34:05	0	1712,34	10,039	10,009	7,897	2,189	2,187	21	952,233	23,243	1709,812	3,1	200,053	200,053	99,709	0	0	0	0	0	0	0
10:34:06	0	1712,34	10,039	10,058	7,897	2,189	2,187	21	952,233	23,243	1709,814	3,1	200,053	200,053	99,709	0	0	0	0	0	0	0
10:34:06	0	1712,34	10,039	10,009	7,897	2,189	2,187	21	952,233	23,243	1709,817	3,1	200,053	200,053	99,709	0	0	0	0	0	0	0
10:34:06	216,186	1714,502	10,283	10,302	7,897	2,211	2,187	21	952,233	23,243	1709,822	3,1	200,053	200,053	99,709	0	0	0	0	0	0	0
10:34:06	216,271	1716,665	10,527	10,693	7,897	2,233	2,188	21	952,233	23,243	1709,828	3,1	200,053	200,053	99,709	0	0	0	0	0	0	0
10:34:06	346,24	1720,127	10,918	11,035	7,897	2,269	2,19	21	952,233	23,243	1709,839	3,1	200,15	200,15	99,71	0	0	0	0	0	0	0
10:34:06	690,258	1727,03	11,601	11,963	7,902	2,34	2,193	21	952,233	23,243	1709,856	3,1	200,15	200,15	99,71	0	0	0	0	0	0	0
10:34:06	820,495	1735,235	12,334	12,744	7,912	2,425	2,197	21	952,233	23,243	1709,881	3,1	200,15	200,15	99,71	0	0	0	0	0	0	0
10:34:06	862,219	1743,857	13,017	13,574	7,926	2,513	2,204	21	952,233	23,243	1709,915	3,1	200,15	200,15	99,71	0	0	0	0	0	0	0
10:34:06	905,554	1752,912	13,75	14,599	7,94	2,607	2,211	21	952,233	23,243	1709,958	3,1	200,15	200,15	99,71	0	0	0	0	0	0	0
10:34:06	1074,865	1763,661	14,482	15,429	7,964	2,718	2,221	21	952,233	23,243	1710,012	3,1	200,15	200,15	99,71	0	0	0	0	0	0	0
10:34:06	722,876	1770,89	14,629	15,967	7,998	2,792	2,233	21	952,233	23,243	1710,073	3,1	200,15	200,15	99,71	0	0	0	0	0	0	0
10:34:06	1235,656	1783,246	15,263	16,601	8,036	2,92	2,246	21	952,233	23,243	1710,146	3,1	200,15	200,15	99,71	0	0	0	0	0	0	0
10:34:06	1364,306	1796,889	16,045	17,48	8,073	3,06	2,262	21	952,233	23,243	1710,233	3,1	200,15	200,15	99,71	0	0	0	0	0	0	0
10:34:06	1084,082	1807,73	16,582	18,31	8,107	3,172	2,28	21	952,233	23,243	1710,33	3,1	200,15	200,15	99,71	0	0	0	0	0	0	0
10:34:06	1415,979	1821,89	17,412	19,385	8,145	3,318	2,3	21	952,233	23,243	1710,442	3	200,15	200,15	99,71	0	0	0	0	0	0	0
10:34:06	1441,601	1836,306	18,291	20,166	8,181	3,467	2,323	21	952,233	23,243	1710,567	3	200,15	200,15	99,71	0	0	0	0	0	0	0
10:34:06	1905,908	1855,365	19,756	21,631	8,214	3,663	2,349	21	952,233	23,243	1710,712	3	200,15	200,15	99,71	0	0	0	0	0	0	0
10:34:06	1321,789	1868,583	20,586	22,363	8,246	3,799	2,378	21	952,233	23,243	1710,87	3	200,15	200,15	99,71	0	0	0	0	0	0	0
10:34:06	1556,53	1884,148	21,611	23,877	8,281	3,96	2,409	21	952,233	23,243	1711,043	3	200,15	200,15	99,71	0	0	0	0	0	0	0
10:34:06	1572,546	1899,874	22,685	24,805	8,315	4,122	2,442	21	952,233	23,243	1711,232	3	200,15	200,15	99,71	0	0	0	0	0	0	0
10:34:06	1547,277	1915,347	23,613	25,537	8,354	4,281	2,478	21	952,233	23,243	1711,436	3	200,15	200,15	99,71	0	0	0	0	0	0	0
10:34:06	1461,425	1929,961	24,394	26,465	8,396	4,432	2,517	21	952,233	23,243	1711,655	3	200,15	200,15	99,71	0	0	0	0	0	0	0
10:34:06	1397,876	1943,94	25,078	27,246	8,439	4,576	2,557	21	952,233	23,243	1711,887	3	200,15	200,15	99,71	0	0	0	0	0	0	0
10:34:06	1384,252	1957,782	25,713	27,93	8,484	4,719	2,6	21	952,233	23,243	1712,133	3	200,15	200,15	99,71	0	0	0	0	0	0	0
10:34:06	1765,747	1975,44	26,836	28,906	8,525	4,901	2,645	21	952,233	23,243	1712,396	3	200,15	200,15	99,71	0	0	0	0	0	0	0
10:34:06	1244,628	1987,886	27,373	29,394	8,567	5,029	2,691	21	952,233	23,243	1712,672	3	200,15	200,15	99,71	0	0	0	0	0	0	0
10:34:06	1840,515	2006,291	28,643	30,762	8,604	5,219	2,741	21	952,233	23,243	1712,965	3	200,15	200,15	99,71	0	0	0	0	0	0	0
10:34:06	1293,127	2019,222	29,326	31,299	8,641	5,352	2,792	21	952,233	23,243	1713,272	3	200,15	200,15	99,71	0	0	0	0	0	0	0
10:34:06	1700,952	2036,232	30,449	32,617	8,678	5,528	2,846	21	952,233	23,243	1713,595	3	200,15	200,15	99,71	0	0	0	0	0	0	0
10:34:06	1769,665	2053,929	31,719	33,398	8,71	5,71	2,902	21	952,233	23,243	1713,935	3	200,15	200,15	99,71	0	0	0	0	0	0	0
10:34:06	1012,5	2064,054	32,158	33,74	8,744	5,814	2,959	21	952,233	23,243	1714,285	3	200,15	200,15	99,71	0	0	0	0	0	0	0
10:34:06	1387,158	2077,925	32,988	34,375	8,778	5,957	3,018	21	952,233	23,243	1714,649	3	200,15	200,15	99,71	0	0	0	0	0	0	0
10:34:06	1047,192	2088,397	33,477	34,766	8,811	6,065	3,078	21	952,233	23,243	1715,022	3	200,15	200,15	99,71	0	0	0	0	0	0	0
10:34:06	1240,869	2100,806	34,063	35,107	8,849	6,193	3,139	21	952,233	23,243	1715,408	3	200,15	200,15	99,71	0	0	0	0	0	0	0
10:34:06	924,877	2110,055	34,404	35,596	8,883	6,289	3,2	21	952,233	23,243	1715,803	2,9	200,15	200,15	99,71	0	0	0	0	0	0	0
10:34:06	1019,433	2120,249	34,844	35,791	8,916	6,394	3,263	21	952,233	23,243	1716,207	2,9	200,15	200,15	99,71	0	0	0	0	0	0	0
10:34:06	834,179	2128,591	35,088	36,084	8,95	6,48	3,326	21	952,233	23,243	1716,619	2,9	200,15	200,15	99,71	0	0	0	0	0	0	0
10:34:06	930,419	2137,895	35,527	36,328	8,978	6,576	3,39	21	952,233	23,243	1717,041	2,9	200,15	200,15	99,71	0	0	0	0	0	0	0
10:34:06	891,479	2146,81	36,016	36,865	9,002	6,668	3,454	21	952,233	23,243	1717,47	2,9	200,15	200,15	99,71	0	0	0	0	0	0	0
10:34:06	1005,712	2156,867	36,797	37,305	9,017	6,771	3,519	21	952,233	23,243	1717,91	2,9	200,15	200,15	99,71	0	0	0	0	0	0	0
10:34:06	1088,476	2167,752	37,676	38,33	9,031	6,884	3,585	21	952,233	23,243	1718,36	2,9	200,15	200,15	99,71	0	0	0	0	0	0	0
10:34:06	946,875	2177,22	38,408	38,77	9,045	6,981	3,652	21	952,233	23,243	1718,819	2,9	200,15	200,15	99,71	0	0	0	0	0	0	0
10:34:06	713,916	2184,359	38,897	39,209	9,059	7,055	3,718	21	952,233	23,243	1719,284	2,9	200,15	200,15	99,71	0	0	0	0	0	0	0
10:34:06	727,905	2191,639	39,385	39,502	9,074	7,13	3,785	21	952,233	23,243	1719,756	2,9	200,15	200,15	99,71	0	0	0	0	0	0	0
10:34:06	372,412	2195,363	39,58	39,649	9,084	7,168	3,852	21	952,233	23,243	1720,232	2,8	200,15	200,15	99,71	0	0	0	0	0	0	0
10:34:06	253,344	2197,896	39,58	39,649	9,098	7,194	3,917	21	952,233	23,243	1720,71	2,8	200,15	200,15	99,71	0	0	0	0	0	0	0
10:34:06	408,032	2201,976	39,824	39,844	9,108	7,236	3,982	21	952,233	23,243	1721,191	2,8	200,15	200,15	99,71	0	0	0	0	0	0	0
10:34:06	479,223	2206,769	40,068	40,137	9,121	7,286	4,047	21	952,233	23,243	1721,677	2,8	200,15	200,15	99,71	0	0	0	0	0	0	0
10:34:06	116,162	2207,93	40,02	40,088	9,13	7,298	4,111	21	952,233	23,243	1722,163	2,8	200,15	200,15	99,71	0	0	0	0	0	0	0
10:34:06	407,275	2212,003	40,361	40,283	9,135	7,34	4,174	21	952,233	23,243	1722,653	2,8	200,15	200,15	99,71	0	0	0	0	0	0	0
10:34:06	160,571	2213,609	40,508	40,332	9,136	7,356	4,237	21	952,233	23,243	1723,143	2,8	200,15	200,15	99,71	0	0	0	0	0	0	0
10:34:06	279,174	2216,401	40,801	40,674	9,136	7,385	4,298	21	952,233	23,243	1723,637	2,8	200,15	200,15	99,71	0	0	0	0	0	0	0
10:34:06	-93,066	2215,47	40,703	40,527	9,136	7,375	4,359	21	952,233	23,243	1724,129	2,8	200,15	200,15	99,71	0	0	0	0	0	0	0
10:34:06	0	2215,47	40,703	40,479	9,136	7,375	4,418	21	952,233	23,243	1724,62	2,8	200,15	200,15	99,71	0	0	0	0	0	0	0
10:34:06	93,066	2216,401	40,801	40,82	9,136	7,385	4,476	21	952,233	23,243	1725,112	2,6	200,15	200,15	99,71	0	0	0	0	0	0	0
10:34:06	-279,174	2213,609	40,508	40,332	9,136	7,356	4,532	21	952,233	23,243	1725,6	2,6	200,15	200,15	99,71	0	0	0	0	0	0	0
10:34:06	-279,077	2210,818	40,215	40,186	9,136	7,328	4,587	21	952,233	23,243	1726,086	2,6	200,15	200,15	99,71	0	0	0	0	0	0	0
10:34:06	-139,453	2209,423	40,068	40,186	9,136	7,313	4,641	21	952,233	23,243	1726,569	2,6	200,15	200,15	99,71	0	0	0	0	0	0	0
10:34:06	-93,017	2208,493	39,971	39,844	9,136	7,304	4,693	21	952,233	23,243	1727,051	2,6	200,15	200,15	99,71	0	0	0	0	0	0	0
10:34:06	-360,571	2204,888	39,678	39,746	9,131	7,266	4,743	21	952,233	23,243	1727,529	2,6	200,15	200,15	99,71	0	0	0	0	0	0	0
10:34:06	-113,916	2203,748	39,58	39,502	9,13	7,255	4,793	21	952,233	23,243	1728,005	2,6	200,15	200,15	99,71	0	0	0	0	0	0	0
10:34:06	-80,834	2202,94	39,58	39,502	9,126	7,246	4,841	21	952,233	23,243	1728,48	2,6	200,15	200,15	99,71	0	0	0	0	0	0	0
10:34:06	-81,738	2202,123	39,58	39,649	9,121	7,238	4,888	21	952,233	23,243	1728,954	2,6	200,15	200,15	99,71	0	0	0	0	0	0	0
10:34:06	-174,78	2200,375	39,483	39,6	9,117	7,22	4,933	21	952,233	23,243	1729,425	2,6	200,15	200,15	99,71	0	0	0	0	0	0	0
10:34:06	-9,936	2200,276	39,483	39,453	9,116	7,219	4,978	21	952,233	23,243	1729,896	2,5	200,15	200,15	99,71	0	0	0	0	0	0	0
10:34:06	-305,151	2197,224	39,238	39,307	9,112	7,187	5,022	21	952,233	23,243	1730,363	2,5	200,15	200,15	99,71	0	0	0	0	0	0	0
10:34:06	-185,595	2195,368	39,043	39,063	9,112	7,168	5,064	21	952,233	23,243	1730,828	2,5	200,15	200,15	99,71	0	0	0	0	0	0	0
10:34:06	-46,411	2194,904	38,994	39,063	9,112	7,163	5,105	21	952,233	23,243	1731,292	2,5	200,15	200,15	99,71	0	0	0	0	0	0	0
10:34:06	-102,758	2193,876	38,897	38,623	9,112	7,153	5,145	21	952,233	23,243	1731,755	2,5	200,15	200,15	99,71	0	0	0	0	0	0	0
10:34:06	-303,71	2190,839	38,652	38,574	9,108	7,122	5,184	21	952,233	23,243	1732,214	2,5	200,15	200,15	99,71	0	0	0	0	0	0	0
10:34:06	-56,176	2190,277	38,604	38,525	9,107	7,116	5,222	21	952,233	23,243	1732,672	2,5	200,15	200,15	99,71	0	0	0	0	0	0	0
10:34:06	-165,625	2188,621	38,506	38,379	9,103	7,099	5,258	21	952,233	23,243	1733,128	2,5	200,15	200,15	99,71	0	0	0	0	0	0	0
10:34:06	129,077	2189,912	38,652	38,721	9,102	7,112	5,295	21	952,233	23,243	1733,585	2,5	200,15	200,15	99,71	0	0	0	0	0	0	0
10:34:06	-268,31	2187,229	38,457	38,33	9,098	7,084	5,33	21	952,233	23,243	1734,038	2,5	200,15	200,15	99,71	0	0	0	0	0	0	0
10:34:06	278,1	2190,01	38,75	38,623	9,098	7,113	5,365	21	952,233	23,243	1734,494	2,4	200,15	200,15	99,71	0	0	0	0	0	0	0
10:34:06	-286,987	2187,14	38,457	38,33	9,097	7,083	5,399	21	952,233	23,243	1734,947	2,4	200,15	200,15	99,71	0	0	0	0	0	0	0
10:34:06	46,362	2187,604	38,506	38,379	9,097	7,088	5,432	21	952,233	23,243	1735,399	2,4	200,15	200,15	99,71	0	0	0	0	0	0	0
10:34:06	-260,473	2184,999	38,311	38,33	9,093	7,061	5,464	21	952,233	23,243	1735,849	2,4	200,15	200,15	99,71	0	0	0	0	0	0	0
10:34:06	-138,989	2183,609	38,164	37,891	9,093	7,047	5,495	21	952,233	23,243	1736,297	2,4	200,15	200,15	99,71	0	0	0	0	0	0	0
10:34:06	138,989	2184,999	38,311	38,33	9,093	7,061	5,525	21	952,233	23,243	1736,746	2,4	200,15	200,15	99,71	0	0	0	0	0	0	0
10:34:06	130,126	2186,3	38,457	38,379	9,093	7,075	5,556	21	952,233	23,243	1737,195	2,4	200,15	200,15	99,71	0	0	0	0	0	0	0
10:34:06	-121,435	2185,086	38,408	38,33	9,089	7,062	5,585	21	952,233	23,243	1737,643	2,4	200,15	200,15	99,71	0	0	0	0	0	0	0
10:34:06	-148,974	2183,596	38,262	38,184	9,088	7,047	5,614	21	952,233	23,243	1738,089	2,4	200,15	200,15	99,71	0	0	0	0	0	0	0
10:34:06	-28,784	2183,308	38,311	38,233	9,084	7,044	5,642	21	952,233	23,243	1738,534	2,4	200,15	200,15	99,71	0	0	0	0	0	0	0
10:34:06	75,122	2184,059	38,311	38,233	9,088	7,052	5,67	21	952,233	23,243	1738,98	2,3	200,15	200,15	99,71	0	0	0	0	0	0	0
10:34:06	-138,964	2182,67	38,164	38,33	9,088	7,037	5,696	21	952,233	23,243	1739,423	2,3	200,15	200,15	99,71	0	0	0	0	0	0	0
10:34:06	92,626	2183,596	38,262	38,33	9,088	7,047	5,723	21	952,233	23,243	1739,867	2,3	200,15	200,15	99,71	0	0	0	0	0	0	0
10:34:06	-352,929	2180,067	37,969	37,842	9,084	7,011	5,748	21	952,233	23,243	1740,308	2,3	200,15	200,15	99,71	0	0	0	0	0	0	0
10:34:06	46,289	2180,53	38,018	38,086	9,084	7,015	5,773	21	952,233	23,243	1740,748	2,3	200,15	200,15	99,71	0	0	0	0	0	0	0
10:34:06	-92,578	2179,604	37,92	37,891	9,084	7,006	5,797	21	952,233	23,243	1741,187	2,3	200,15	200,15	99,71	0	0	0	0	0	0	0
10:34:06	92,578	2180,53	38,018	38,184	9,084	7,015	5,821	21	952,233	23,243	1741,626	2,3	200,15	200,15	99,71	0	0	0	0	0	0	0
10:34:06	92,602	2181,456	38,115	38,086	9,084	7,025	5,845	21	952,233	23,243	1742,066	2,3	200,15	200,15	99,71	0	0	0	0	0	0	0
10:34:06	-92,602	2180,53	38,018	38,233	9,084	7,015	5,868	21	952,233	23,243	1742,504	2,3	200,15	200,15	99,71	0	0	0	0	0	0	0
10:34:06	0	2180,53	38,018	38,184	9,084	7,015	5,89	21	952,233	23,243	1742,942	2,3	200,15	200,15	99,71	0	0	0	0	0	0	0
10:34:06	-46,289	2180,067	37,969	37,891	9,084	7,011	5,912	21,4	952,233	23,243	1743,38	2,1	200,15	200,15	99,71	0	0	0	0	0	0	0
10:34:06	138,891	2181,456	38,115	38,33	9,084	7,025	5,934	21,4	952,233	23,243	1743,818	2,1	200,15	200,15	99,71	0	0	0	0	0	0	0
10:34:06	46,289	2181,919	38,164	38,33	9,084	7,03	5,955	21,4	952,233	23,243	1744,256	2,1	200,15	200,15	99,71	0	0	0	0	0	0	0
10:34:06	-46,289	2181,456	38,115	38,184	9,084	7,025	5,976	21,4	952,233	23,243	1744,693	2,1	200,15	200,15	99,71	0	0	0	0	0	0	0
10:34:06	46,289	2181,919	38,164	38,233	9,084	7,03	5,997	21,4	952,233	23,243	1745,13	2,1	200,15	200,15	99,71	0	0	0	0	0	0	0
10:34:06	-185,18	2180,067	37,969	37,891	9,084	7,011	6,017	21,4	952,233	23,243	1745,565	2,1	200,15	200,15	99,71	0	0	0	0	0	0	0
10:34:07	138,891	2181,456	38,115	38,086	9,084	7,025	6,037	21,4	952,233	23,243	1746,001	2,1	200,15	200,15	99,71	0	0	0	0	0	0	0
10:34:07	138,94	2182,845	38,262	38,184	9,084	7,039	6,056	21,4	952,233	23,243	1746,438	2,1	200,15	200,15	99,71	0	0	0	0	0	0	0
10:34:07	0	2182,845	38,262	38,379	9,084	7,039	6,076	21,4	952,233	23,243	1746,874	2,1	200,15	200,15	99,71	0	0	0	0	0	0	0
10:34:07	0	2182,845	38,262	38,184	9,084	7,039	6,094	21,4	952,233	23,243	1747,31	2,1	200,15	200,15	99,71	0	0	0	0	0	0	0
10:34:07	0	2182,845	38,262	38,33	9,084	7,039	6,113	21,4	952,233	23,243	1747,746	2	204,537	204,537	99,728	0	0	0	0	0	0	0
10:34:07	46,313	2183,308	38,311	38,33	9,084	7,044	6,131	21,4	952,233	23,243	1748,181	2	204,537	204,537	99,728	0	0	0	0	0	0	0
10:34:07	-185,253	2181,456	38,115	38,086	9,084	7,025	6,149	21,4	952,233	23,243	1748,615	2	204,537	204,537	99,728	0	0	0	0	0	0	0
10:34:07	121,411	2182,67	38,164	38,184	9,088	7,037	6,166	21,4	952,233	23,243	1749,049	2	204,537	204,537	99,728	0	0	0	0	0	0	0
10:34:07	-46,289	2182,207	38,115	37,744	9,088	7,033	6,183	21,4	952,233	23,243	1749,482	2	204,537	204,537	99,728	0	0	0	0	0	0	0
10:34:07	46,289	2182,67	38,164	38,086	9,088	7,037	6,2	21,4	952,233	23,243	1749,915	2	204,537	204,537	99,728	0	0	0	0	0	0	0
10:34:07	0	2182,67	38,164	38,233	9,088	7,037	6,216	21,4	952,233	23,243	1750,348	2	204,537	204,537	99,728	0	0	0	0	0	0	0
10:34:07	-121,411	2181,456	38,115	38,037	9,084	7,025	6,232	21,4	952,233	23,243	1750,779	2	204,537	204,537	99,728	0	0	0	0	0	0	0
10:34:07	260,375	2184,059	38,311	38,33	9,088	7,052	6,248	21,4	952,233	23,243	1751,212	2	204,537	204,537	99,728	0	0	0	0	0	0	0
10:34:07	-214,086	2181,919	38,164	38,233	9,084	7,03	6,264	21,4	952,233	23,243	1751,643	2	204,537	204,537	99,728	0	0	0	0	0	0	0
10:34:07	167,749	2183,596	38,262	38,428	9,088	7,047	6,279	21,4	952,233	23,243	1752,075	1,9	204,537	204,537	99,728	0	0	0	0	0	0	0
10:34:07	138,989	2184,986	38,408	38,428	9,088	7,061	6,294	21,4	952,233	23,243	1752,508	1,9	204,537	204,537	99,728	0	0	0	0	0	0	0
10:34:07	0	2184,986	38,408	38,33	9,088	7,061	6,309	21,4	952,233	23,243	1752,94	1,9	204,537	204,537	99,728	0	0	0	0	0	0	0
10:34:07	-214,086	2182,845	38,262	38,184	9,084	7,039	6,324	21,4	952,233	23,243	1753,37	1,9	204,537	204,537	99,728	0	0	0	0	0	0	0
10:34:07	0	2182,845	38,262	38,184	9,084	7,039	6,338	21,4	952,233	23,243	1753,8	1,9	204,537	204,537	99,728	0	0	0	0	0	0	0
10:34:07	-138,94	2181,456	38,115	38,086	9,084	7,025	6,351	21,4	952,233	23,243	1754,228	1,9	204,537	204,537	99,728	0	0	0	0	0	0	0
10:34:07	0	2181,456	38,115	38,037	9,084	7,025	6,364	21,4	952,233	23,243	1754,655	1,9	204,537	204,537	99,728	0	0	0	0	0	0	0
10:34:07	46,289	2181,919	38,164	38,184	9,084	7,03	6,377	21,4	952,233	23,243	1755,082	1,9	204,537	204,537	99,728	0	0	0	0	0	0	0
10:34:07	28,833	2182,207	38,115	38,086	9,088	7,033	6,39	21,4	952,233	23,243	1755,509	1,9	204,537	204,537	99,728	0	0	0	0	0	0	0
10:34:07	-82,617	2181,381	38,018	38,086	9,089	7,024	6,403	21,4	952,233	23,243	1755,935	1,9	204,537	204,537	99,728	0	0	0	0	0	0	0
10:34:07	-92,626	2180,454	37,92	37,744	9,089	7,014	6,415	21,4	952,233	23,243	1756,36	1,8	204,537	204,537	99,728	0	0	0	0	0	0	0
10:34:07	46,313	2180,918	37,969	37,891	9,089	7,019	6,427	21,4	952,233	23,243	1756,784	1,8	204,537	204,537	99,728	0	0	0	0	0	0	0
10:34:07	-46,313	2180,454	37,92	37,744	9,089	7,014	6,438	21,4	952,233	23,243	1757,208	1,8	204,537	204,537	99,728	0	0	0	0	0	0	0
10:34:07	360,498	2184,059	38,311	38,379	9,088	7,052	6,45	21,4	952,233	23,243	1757,635	1,8	204,537	204,537	99,728	0	0	0	0	0	0	0
10:34:07	-138,964	2182,67	38,164	38,184	9,088	7,037	6,462	21,4	952,233	23,243	1758,06	1,8	204,537	204,537	99,728	0	0	0	0	0	0	0
10:34:07	156,469	2184,234	38,408	38,574	9,084	7,053	6,473	21,4	952,233	23,243	1758,486	1,8	204,537	204,537	99,728	0	0	0	0	0	0	0
10:34:07	-92,626	2183,308	38,311	38,525	9,084	7,044	6,484	21,4	952,233	23,243	1758,911	1,8	204,537	204,537	99,728	0	0	0	0	0	0	0
10:34:07	-63,842	2182,67	38,164	38,184	9,088	7,037	6,495	21,4	952,233	23,243	1759,334	1,8	204,537	204,537	99,728	0	0	0	0	0	0	0
10:34:07	-46,289	2182,207	38,115	38,184	9,088	7,033	6,506	21,4	952,233	23,243	1759,757	1,8	204,537	204,537	99,728	0	0	0	0	0	0	0
10:34:07	-75,122	2181,456	38,115	38,037	9,084	7,025	6,516	21,4	952,233	23,243	1760,179	1,8	204,537	204,537	99,728	0	0	0	0	0	0	0
10:34:07	121,411	2182,67	38,164	38,086	9,088	7,037	6,526	21,4	952,233	23,243	1760,601	1,7	204,537	204,537	99,728	0	0	0	0	0	0	0
10:34:07	-75,122	2181,919	38,164	38,037	9,084	7,03	6,536	21,4	952,233	23,243	1761,023	1,7	204,537	204,537	99,728	0	0	0	0	0	0	0
10:34:07	214,086	2184,059	38,311	38,428	9,088	7,052	6,546	21,4	952,233	23,243	1761,446	1,7	204,537	204,537	99,728	0	0	0	0	0	0	0
10:34:07	-260,375	2181,456	38,115	38,184	9,084	7,025	6,556	21,4	952,233	23,243	1761,866	1,7	204,537	204,537	99,728	0	0	0	0	0	0	0
10:34:07	121,411	2182,67	38,164	38,086	9,088	7,037	6,565	21,4	952,233	23,243	1762,286	1,7	204,537	204,537	99,728	0	0	0	0	0	0	0
10:34:07	-46,289	2182,207	38,115	38,184	9,088	7,033	6,574	21,4	952,233	23,243	1762,706	1,7	204,537	204,537	99,728	0	0	0	0	0	0	0
10:34:07	46,289	2182,67	38,164	38,233	9,088	7,037	6,583	21,4	952,233	23,243	1763,126	1,7	204,537	204,537	99,728	0	0	0	0	0	0	0
10:34:07	92,626	2183,596	38,262	38,379	9,088	7,047	6,592	21,4	952,233	23,243	1763,547	1,7	204,537	204,537	99,728	0	0	0	0	0	0	0
10:34:07	63,842	2184,234	38,408	38,428	9,084	7,053	6,601	21,4	952,233	23,243	1763,968	1,7	204,537	204,537	99,728	0	0	0	0	0	0	0
10:34:07	-156,469	2182,67	38,164	38,184	9,088	7,037	6,61	21,4	952,233	23,243	1764,386	1,7	204,537	204,537	99,728	0	0	0	0	0	0	0
10:34:07	92,626	2183,596	38,262	38,233	9,088	7,047	6,618	21,4	952,233	23,243	1764,806	1,5	204,537	204,537	99,728	0	0	0	0	0	0	0
10:34:07	-214,038	2181,456	38,115	38,086	9,084	7,025	6,626	21,4	952,233	23,243	1765,222	1,5	204,537	204,537	99,728	0	0	0	0	0	0	0
10:34:07	-92,602	2180,53	38,018	37,891	9,084	7,015	6,634	21,4	952,233	23,243	1765,638	1,5	204,537	204,537	99,728	0	0	0	0	0	0	0
10:34:07	167,724	2182,207	38,115	38,184	9,088	7,033	6,642	21,4	952,233	23,243	1766,054	1,5	204,537	204,537	99,728	0	0	0	0	0	0	0
10:34:07	-214,013	2180,067	37,969	37,891	9,084	7,011	6,649	21,4	952,233	23,243	1766,468	1,5	204,537	204,537	99,728	0	0	0	0	0	0	0
10:34:07	46,289	2180,53	38,018	38,037	9,084	7,015	6,656	21,4	952,233	23,243	1766,882	1,5	204,537	204,537	99,728	0	0	0	0	0	0	0
10:34:07	0	2180,53	38,018	38,037	9,084	7,015	6,663	21,4	952,233	23,243	1767,296	1,5	204,537	204,537	99,728	0	0	0	0	0	0	0
10:34:07	138,891	2181,919	38,164	38,037	9,084	7,03	6,671	21,4	952,233	23,243	1767,71	1,5	204,537	204,537	99,728	0	0	0	0	0	0	0
10:34:07	138,964	2183,308	38,311	38,525	9,084	7,044	6,678	21,4	952,233	23,243	1768,126	1,5	204,537	204,537	99,728	0	0	0	0	0	0	0
10:34:07	92,626	2184,234	38,408	38,623	9,084	7,053	6,685	21,4	952,233	23,243	1768,542	1,5	204,537	204,537	99,728	0	0	0	0	0	0	0
10:34:07	-156,469	2182,67	38,164	38,233	9,088	7,037	6,692	21,4	952,233	23,243	1768,956	1,4	204,537	204,537	99,728	0	0	0	0	0	0	0
10:34:07	-121,411	2181,456	38,115	38,086	9,084	7,025	6,699	21,4	952,233	23,243	1769,369	1,4	204,537	204,537	99,728	0	0	0	0	0	0	0
10:34:07	214,038	2183,596	38,262	38,33	9,088	7,047	6,705	21,4	952,233	23,243	1769,783	1,4	204,537	204,537	99,728	0	0	0	0	0	0	0
10:34:07	46,337	2184,059	38,311	38,428	9,088	7,052	6,712	21,4	952,233	23,243	1770,197	1,4	204,537	204,537	99,728	0	0	0	0	0	0	0
10:34:07	-46,337	2183,596	38,262	38,233	9,088	7,047	6,719	21,4	952,233	23,243	1770,61	1,4	204,537	204,537	99,728	0	0	0	0	0	0	0
10:34:07	-92,626	2182,67	38,164	38,037	9,088	7,037	6,725	21,4	952,233	23,243	1771,022	1,4	204,537	204,537	99,728	0	0	0	0	0	0	0
10:34:07	-46,289	2182,207	38,115	38,037	9,088	7,033	6,731	21,4	952,233	23,243	1771,434	1,4	204,537	204,537	99,728	0	0	0	0	0	0	0
10:34:07	0	2182,207	38,115	38,037	9,088	7,033	6,737	21,4	952,233	23,243	1771,844	1,4	204,537	204,537	99,728	0	0	0	0	0	0	0
10:34:07	0	2182,207	38,115	38,184	9,088	7,033	6,743	21,4	952,233	23,243	1772,255	1,4	204,537	204,537	99,728	0	0	0	0	0	0	0
10:34:07	-75,122	2181,456	38,115	38,184	9,084	7,025	6,748	21,4	952,233	23,243	1772,664	1,4	204,537	204,537	99,728	0	0	0	0	0	0	0
10:34:07	0	2181,456	38,115	38,037	9,084	7,025	6,754	21,4	952,233	23,243	1773,073	1,3	204,537	204,537	99,728	0	0	0	0	0	0	0
10:34:07	-17,48	2181,281	38,018	38,037	9,088	7,023	6,759	21,4	952,233	23,243	1773,481	1,3	204,537	204,537	99,728	0	0	0	0	0	0	0
10:34:07	202,734	2183,308	38,311	38,086	9,084	7,044	6,765	21,4	952,233	23,243	1773,891	1,3	204,537	204,537	99,728	0	0	0	0	0	0	0
10:34:07	-202,734	2181,281	38,018	38,184	9,088	7,023	6,77	21,4	952,233	23,243	1774,298	1,3	204,537	204,537	99,728	0	0	0	0	0	0	0
10:34:07	17,48	2181,456	38,115	38,086	9,084	7,025	6,775	21,4	952,233	23,243	1774,705	1,3	204,537	204,537	99,728	0	0	0	0	0	0	0
10:34:07	75,122	2182,207	38,115	38,233	9,088	7,033	6,78	21,4	952,233	23,243	1775,113	1,3	204,537	204,537	99,728	0	0	0	0	0	0	0
10:34:07	110,131	2183,308	38,311	38,574	9,084	7,044	6,785	21,4	952,233	23,243	1775,521	1,3	204,537	204,537	99,728	0	0	0	0	0	0	0
10:34:07	-138,964	2181,919	38,164	38,233	9,084	7,03	6,79	21,4	952,233	23,243	1775,927	1,3	204,537	204,537	99,728	0	0	0	0	0	0	0
10:34:07	-63,769	2181,281	38,018	38,184	9,088	7,023	6,794	21,4	952,233	23,243	1776,332	1,3	204,537	204,537	99,728	0	0	0	0	0	0	0
10:34:07	-75,122	2180,53	38,018	38,184	9,084	7,015	6,799	21,4	952,233	23,243	1776,737	1,3	204,537	204,537	99,728	0	0	0	0	0	0	0
10:34:07	92,602	2181,456	38,115	38,086	9,084	7,025	6,803	21,4	952,233	23,243	1777,141	1,2	204,537	204,537	99,728	0	0	0	0	0	0	0
10:34:07	121,411	2182,67	38,164	38,33	9,088	7,037	6,808	21,4	952,233	23,243	1777,547	1,2	204,537	204,537	99,728	0	0	0	0	0	0	0
10:34:07	-46,289	2182,207	38,115	37,891	9,088	7,033	6,812	21,4	952,233	23,243	1777,952	1,2	204,537	204,537	99,728	0	0	0	0	0	0	0
10:34:07	46,289	2182,67	38,164	38,184	9,088	7,037	6,816	21,4	952,233	23,243	1778,356	1,2	204,537	204,537	99,728	0	0	0	0	0	0	0
10:34:07	-46,289	2182,207	38,115	37,842	9,088	7,033	6,821	21,4	952,233	23,243	1778,76	1,2	204,537	204,537	99,728	0	0	0	0	0	0	0
10:34:07	0	2182,207	38,115	38,184	9,088	7,033	6,825	21,4	952,233	23,243	1779,164	1,2	204,537	204,537	99,728	0	0	0	0	0	0	0
10:34:07	0	2182,207	38,115	38,086	9,088	7,033	6,829	21,4	952,233	23,243	1779,567	1,2	204,537	204,537	99,728	0	0	0	0	0	0	0
10:34:07	46,289	2182,67	38,164	38,086	9,088	7,037	6,833	21,4	952,233	23,243	1779,97	1,2	204,537	204,537	99,728	0	0	0	0	0	0	0
10:34:07	102,612	2183,696	38,262	38,33	9,089	7,048	6,837	21,4	952,233	23,243	1780,374	1,2	204,537	204,537	99,728	0	0	0	0	0	0	0
10:34:07	-102,612	2182,67	38,164	38,233	9,088	7,037	6,841	21,4	952,233	23,243	1780,776	1,2	204,537	204,537	99,728	0	0	0	0	0	0	0
10:34:07	-138,891	2181,281	38,018	37,842	9,088	7,023	6,845	21,4	952,233	23,243	1781,177	1,1	204,537	204,537	99,728	0	0	0	0	0	0	0
10:34:07	92,602	2182,207	38,115	38,037	9,088	7,033	6,848	21,4	952,233	23,243	1781,578	1,1	204,537	204,537	99,728	0	0	0	0	0	0	0
10:34:07	-92,602	2181,281	38,018	38,037	9,088	7,023	6,852	21,4	952,233	23,243	1781,977	1,1	204,537	204,537	99,728	0	0	0	0	0	0	0
10:34:07	17,48	2181,456	38,115	38,086	9,084	7,025	6,855	21,4	952,233	23,243	1782,377	1,1	204,537	204,537	99,728	0	0	0	0	0	0	0
10:34:07	0	2181,456	38,115	38,086	9,084	7,025	6,859	21,4	952,233	23,243	1782,776	1,1	204,537	204,537	99,728	0	0	0	0	0	0	0
10:34:07	121,411	2182,67	38,164	38,184	9,088	7,037	6,862	21,4	952,233	23,243	1783,176	1,1	204,537	204,537	99,728	0	0	0	0	0	0	0
10:34:07	-138,891	2181,281	38,018	38,086	9,088	7,023	6,865	21,4	952,233	23,243	1783,574	1,1	204,537	204,537	99,728	0	0	0	0	0	0	0
10:34:07	92,602	2182,207	38,115	38,037	9,088	7,033	6,868	21,4	952,233	23,243	1783,973	1,1	204,537	204,537	99,728	0	0	0	0	0	0	0
10:34:07	46,289	2182,67	38,164	38,184	9,088	7,037	6,872	21,4	952,233	23,243	1784,371	1,1	204,537	204,537	99,728	0	0	0	0	0	0	0
10:34:07	92,626	2183,596	38,262	38,233	9,088	7,047	6,875	21,4	952,233	23,243	1784,77	1,1	204,537	204,537	99,728	0	0	0	0	0	0	0
10:34:07	-92,626	2182,67	38,164	38,086	9,088	7,037	6,878	21,6	952,822	23,243	1785,168	1	204,537	204,537	99,728	0	0	0	0	0	0	0
10:34:07	87,426	2183,544	38,262	38,184	9,088	7,046	6,882	21,6	952,822	23,243	1785,567	1	204,537	204,537	99,728	0	0	0	0	0	0	0
10:34:07	-231,518	2181,229	38,018	37,891	9,088	7,022	6,884	21,6	952,822	23,243	1785,962	1	204,537	204,537	99,728	0	0	0	0	0	0	0
10:34:07	277,832	2184,007	38,311	38,33	9,088	7,051	6,888	21,6	952,822	23,243	1786,36	1	204,537	204,537	99,728	0	0	0	0	0	0	0
10:34:07	-121,435	2182,793	38,262	38,086	9,084	7,039	6,891	21,6	952,822	23,243	1786,757	1	204,537	204,537	99,728	0	0	0	0	0	0	0
10:34:07	75,122	2183,544	38,262	38,086	9,088	7,046	6,894	21,6	952,822	23,243	1787,153	1	204,537	204,537	99,728	0	0	0	0	0	0	0
10:34:08	-324,072	2180,303	37,92	37,842	9,088	7,013	6,896	21,6	952,822	23,243	1787,547	1	204,537	204,537	99,728	0	0	0	0	0	0	0
10:34:08	-231,42	2177,989	37,676	37,305	9,088	6,989	6,898	21,6	952,822	23,243	1787,937	1	204,537	204,537	99,728	0	0	0	0	0	0	0
10:34:08	-861,059	2169,379	36,846	36,133	9,084	6,9	6,898	21,6	952,822	23,243	1788,318	1	204,537	204,537	99,728	0	0	0	0	0	0	0
10:34:08	-1016,894	2159,21	35,869	34,961	9,079	6,795	6,896	21,6	952,822	23,243	1788,689	1	204,537	204,537	99,728	0	0	0	0	0	0	0
10:34:08	-1415,747	2145,052	34,746	33,545	9,059	6,65	6,891	21,6	952,822	23,243	1789,046	0,9	205,875	205,875	99,733	0	0	0	0	0	0	0
10:34:08	-1145,678	2133,595	34,063	32,617	9,031	6,531	6,884	21,6	952,822	23,243	1789,39	0,9	205,875	205,875	99,733	0	0	0	0	0	0	0
10:34:08	-1198,51	2121,61	33,428	31,299	8,998	6,408	6,875	21,6	952,822	23,243	1789,722	0,9	205,875	205,875	99,733	0	0	0	0	0	0	0
10:34:08	-785,278	2113,757	33,33	30,957	8,959	6,327	6,864	21,6	952,822	23,243	1790,046	0,9	205,875	205,875	99,733	0	0	0	0	0	0	0
10:34:08	-1738,208	2096,375	32,305	29,59	8,916	6,148	6,85	21,6	952,822	23,243	1790,353	0,9	205,875	205,875	99,733	0	0	0	0	0	0	0
10:34:08	-1326,635	2083,109	31,719	28,369	8,873	6,011	6,833	21,6	952,822	23,243	1790,646	0,9	205,875	205,875	99,733	0	0	0	0	0	0	0
10:34:08	-1868,335	2064,426	30,547	28,174	8,83	5,818	6,814	21,6	952,822	23,243	1790,919	0,9	205,875	205,875	99,733	0	0	0	0	0	0	0
10:34:08	-1946,569	2044,96	29,277	25,879	8,787	5,618	6,79	21,6	952,822	23,243	1791,173	0,9	205,875	205,875	99,733	0	0	0	0	0	0	0
10:34:08	-1366,467	2031,295	28,643	25,537	8,744	5,477	6,764	21,6	952,822	23,243	1791,413	0,9	205,875	205,875	99,733	0	0	0	0	0	0	0
10:34:08	-1852,526	2012,77	27,471	24,267	8,701	5,286	6,735	21,6	952,822	23,243	1791,635	0,9	205,875	205,875	99,733	0	0	0	0	0	0	0
10:34:08	-1146,411	2001,306	27,129	23,682	8,655	5,168	6,705	21,6	952,822	23,243	1791,844	0,8	205,875	205,875	99,733	0	0	0	0	0	0	0
10:34:08	-1427,978	1987,026	26,494	24,267	8,608	5,02	6,672	21,6	952,822	23,243	1792,039	0,8	205,875	205,875	99,733	0	0	0	0	0	0	0
10:34:08	-1397,839	1973,048	25,859	22,363	8,562	4,876	6,636	21,6	952,822	23,243	1792,22	0,8	205,875	205,875	99,733	0	0	0	0	0	0	0
10:34:08	-1699,084	1956,057	24,932	22,168	8,515	4,701	6,598	21,6	952,822	23,243	1792,384	0,8	205,875	205,875	99,733	0	0	0	0	0	0	0
10:34:08	-1806,628	1937,991	23,808	20,605	8,471	4,515	6,558	21,6	952,822	23,243	1792,53	0,8	205,875	205,875	99,733	0	0	0	0	0	0	0
10:34:08	-1561,462	1922,376	22,881	19,824	8,431	4,354	6,514	21,6	952,822	23,243	1792,66	0,8	205,875	205,875	99,733	0	0	0	0	0	0	0
10:34:08	-1427,258	1908,103	22,051	19,58	8,394	4,207	6,469	21,6	952,822	23,243	1792,775	0,8	205,875	205,875	99,733	0	0	0	0	0	0	0
10:34:08	-1013,098	1897,972	21,562	18,31	8,362	4,102	6,423	21,6	952,822	23,243	1792,88	0,8	205,875	205,875	99,733	0	0	0	0	0	0	0
10:34:08	-1697,277	1881	20,293	18,115	8,331	3,927	6,374	21,6	952,822	23,243	1792,969	0,8	205,875	205,875	99,733	0	0	0	0	0	0	0
10:34:08	-1556,506	1865,434	19,17	16,699	8,301	3,767	6,323	21,6	952,822	23,243	1793,041	0,8	205,875	205,875	99,733	0	0	0	0	0	0	0
10:34:08	-1219,421	1853,24	18,388	16,552	8,272	3,641	6,27	21,6	952,822	23,243	1793,101	0,8	205,875	205,875	99,733	0	0	0	0	0	0	0
10:34:08	-1071,484	1842,525	17,803	16,406	8,242	3,531	6,216	21,6	952,822	23,243	1793,151	0,8	205,875	205,875	99,733	0	0	0	0	0	0	0
10:34:08	-1025,158	1832,274	17,217	15,722	8,213	3,425	6,162	21,6	952,822	23,243	1793,19	0,8	205,875	205,875	99,733	0	0	0	0	0	0	0
10:34:08	-1108,593	1821,188	16,533	14,941	8,186	3,311	6,106	21,6	952,822	23,243	1793,218	0,8	205,875	205,875	99,733	0	0	0	0	0	0	0
10:34:08	-622,265	1814,965	16,386	14,843	8,158	3,247	6,05	21,6	952,822	23,243	1793,24	0,8	205,875	205,875	99,733	0	0	0	0	0	0	0
10:34:08	-1289,868	1802,067	15,41	14,062	8,135	3,114	5,992	21,6	952,822	23,243	1793,249	0,8	205,875	205,875	99,733	0	0	0	0	0	0	0
10:34:08	-713,378	1794,933	15,068	13,867	8,112	3,04	5,934	21,6	952,822	23,243	1793,25	0,8	205,875	205,875	99,733	0	0	0	0	0	0	0
10:34:08	-859,252	1786,34	14,482	13,72	8,093	2,951	5,876	21,6	952,822	23,243	1786,34	0,8	205,875	205,875	99,733	0	0	0	0	0	0	0
10:34:08	-556,897	1780,771	14,238	13,623	8,074	2,894	5,817	21,6	952,822	23,243	1780,771	0,8	205,875	205,875	99,733	0	0	0	0	0	0	0
10:34:08	-510,974	1775,662	13,945	13,623	8,059	2,841	5,759	21,6	952,822	23,243	1775,662	0,8	205,875	205,875	99,733	0	0	0	0	0	0	0
10:34:08	-430,932	1771,352	13,652	13,574	8,05	2,797	5,701	21,6	952,822	23,243	1771,352	1,4	205,875	205,875	99,733	0	0	0	0	0	0	0
10:34:08	-211,804	1769,234	13,603	13,525	8,04	2,775	5,644	21,6	952,822	23,243	1769,234	1,4	205,875	205,875	99,733	0	0	0	0	0	0	0
10:34:08	-215,844	1767,076	13,457	13,427	8,036	2,753	5,587	21,6	952,822	23,243	1767,076	1,4	205,875	205,875	99,733	0	0	0	0	0	0	0
10:34:08	-252,856	1764,547	13,261	13,232	8,031	2,727	5,531	21,6	952,822	23,243	1764,547	1,4	205,875	205,875	99,733	0	0	0	0	0	0	0
10:34:08	-137,243	1763,175	13,115	13,037	8,031	2,713	5,475	21,6	952,822	23,243	1763,175	1,4	205,875	205,875	99,733	0	0	0	0	0	0	0
10:34:08	-261,315	1760,562	12,822	12,841	8,031	2,686	5,421	21,6	952,822	23,243	1760,562	1,4	205,875	205,875	99,733	0	0	0	0	0	0	0
10:34:08	-43,53	1760,126	12,773	12,646	8,031	2,681	5,367	21,6	952,822	23,243	1760,126	1,4	205,875	205,875	99,733	0	0	0	0	0	0	0
10:34:08	-217,663	1757,95	12,529	12,451	8,031	2,659	5,314	21,6	952,822	23,243	1757,95	1,4	205,875	205,875	99,733	0	0	0	0	0	0	0
10:34:08	-43,518	1757,514	12,48	12,353	8,031	2,654	5,262	21,6	952,822	23,243	1757,514	1,4	205,875	205,875	99,733	0	0	0	0	0	0	0
10:34:08	-214,416	1755,37	12,334	12,158	8,026	2,632	5,21	21,6	952,822	23,243	1755,37	1,4	205,875	205,875	99,733	0	0	0	0	0	0	0
10:34:08	-43,518	1754,935	12,285	12,06	8,026	2,628	5,16	21,6	952,822	23,243	1754,935	1,8	205,875	205,875	99,733	0	0	0	0	0	0	0
10:34:08	-210,131	1752,834	12,138	11,963	8,021	2,606	5,11	21,6	952,822	23,243	1752,834	1,8	205,875	205,875	99,733	0	0	0	0	0	0	0
10:34:08	-6,335	1752,77	12,138	11,914	8,021	2,605	5,06	21,6	952,822	23,243	1752,77	1,8	205,875	205,875	99,733	0	0	0	0	0	0	0
10:34:08	-165,551	1751,115	12,041	11,914	8,017	2,588	5,012	21,6	952,822	23,243	1751,115	1,8	205,875	205,875	99,733	0	0	0	0	0	0	0
10:34:08	-43,469	1750,68	11,992	11,816	8,017	2,584	4,964	21,6	952,822	23,243	1750,68	1,8	205,875	205,875	99,733	0	0	0	0	0	0	0
10:34:08	-85,986	1749,82	11,992	11,816	8,012	2,575	4,918	21,6	952,822	23,243	1749,82	1,8	205,875	205,875	99,733	0	0	0	0	0	0	0
10:34:08	-160,327	1748,217	11,992	11,816	8,003	2,558	4,871	21,6	952,822	23,243	1748,217	1,8	205,875	205,875	99,733	0	0	0	0	0	0	0
10:34:08	-5,297	1748,164	11,992	11,963	8,002	2,558	4,826	21,6	952,822	23,243	1748,164	1,8	205,875	205,875	99,733	0	0	0	0	0	0	0
10:34:08	-42,517	1747,739	12,041	11,963	7,997	2,554	4,781	21,6	952,822	23,243	1747,739	1,8	205,875	205,875	99,733	0	0	0	0	0	0	0
10:34:08	-80,7	1746,932	12,041	12,06	7,993	2,545	4,737	21,6	952,822	23,243	1746,932	1,8	205,875	205,875	99,733	0	0	0	0	0	0	0
10:34:08	-80,688	1746,125	12,041	11,963	7,988	2,537	4,694	21,6	952,822	23,243	1746,125	2,1	205,875	205,875	99,733	0	0	0	0	0	0	0
10:34:08	-86,889	1745,256	11,943	11,816	7,988	2,528	4,652	21,6	952,822	23,243	1745,256	2,1	205,875	205,875	99,733	0	0	0	0	0	0	0
10:34:08	-264,819	1742,608	11,65	11,621	7,988	2,501	4,61	21,6	952,822	23,243	1742,608	2,1	205,875	205,875	99,733	0	0	0	0	0	0	0
10:34:08	-130,249	1741,305	11,504	11,523	7,988	2,487	4,568	21,6	952,822	23,243	1741,305	2,1	205,875	205,875	99,733	0	0	0	0	0	0	0
10:34:08	-86,804	1740,437	11,406	11,377	7,988	2,478	4,527	21,6	952,822	23,243	1740,437	2,1	205,875	205,875	99,733	0	0	0	0	0	0	0
10:34:08	-86,804	1739,569	11,308	11,279	7,988	2,469	4,487	21,6	952,822	23,243	1739,569	2,1	205,875	205,875	99,733	0	0	0	0	0	0	0
10:34:08	0	1739,569	11,308	11,279	7,988	2,469	4,447	21,6	952,822	23,243	1739,569	2,1	205,875	205,875	99,733	0	0	0	0	0	0	0
10:34:08	-125,085	1738,319	11,259	11,23	7,983	2,456	4,408	21,6	952,822	23,243	1738,319	2,1	205,875	205,875	99,733	0	0	0	0	0	0	0
10:34:08	-86,767	1737,451	11,162	11,181	7,983	2,447	4,37	21,6	952,822	23,243	1737,451	2,1	205,875	205,875	99,733	0	0	0	0	0	0	0
10:34:08	0	1737,451	11,162	11,181	7,983	2,447	4,332	21,6	952,822	23,243	1737,451	2,1	205,875	205,875	99,733	0	0	0	0	0	0	0
10:34:08	-85,913	1736,592	11,162	11,084	7,979	2,439	4,295	21,6	952,822	23,243	1736,592	2,3	205,875	205,875	99,733	0	0	0	0	0	0	0
10:34:08	-82,739	1735,764	11,162	11,181	7,974	2,43	4,258	21,6	952,822	23,243	1735,764	2,3	205,875	205,875	99,733	0	0	0	0	0	0	0
10:34:08	4,016	1735,804	11,259	11,181	7,969	2,43	4,222	21,6	952,822	23,243	1735,764	2,3	205,875	205,875	99,733	0	0	0	0	0	0	0
10:34:08	-90,1	1734,903	11,162	11,181	7,969	2,421	4,187	21,6	952,822	23,243	1734,903	2,3	205,875	205,875	99,733	0	0	0	0	0	0	0
10:34:08	-82,739	1734,076	11,162	11,084	7,964	2,413	4,152	21,6	952,822	23,243	1734,076	2,3	205,875	205,875	99,733	0	0	0	0	0	0	0
10:34:08	86,73	1734,943	11,259	11,181	7,964	2,422	4,118	21,6	952,822	23,243	1734,077	2,3	205,875	205,875	99,733	0	0	0	0	0	0	0
10:34:08	-170,507	1733,238	11,162	11,181	7,959	2,404	4,085	21,6	952,822	23,243	1733,238	2,3	205,875	205,875	99,733	0	0	0	0	0	0	0
10:34:08	86,718	1734,106	11,259	11,181	7,959	2,413	4,052	21,6	952,822	23,243	1733,239	2,3	205,875	205,875	99,733	0	0	0	0	0	0	0
10:34:08	-169,47	1732,411	11,162	11,181	7,955	2,395	4,02	21,6	952,822	23,243	1732,411	2,3	205,875	205,875	99,733	0	0	0	0	0	0	0
10:34:08	0	1732,411	11,162	11,181	7,955	2,395	3,988	21,6	952,822	23,243	1732,411	2,3	205,875	205,875	99,733	0	0	0	0	0	0	0
10:34:08	-46,52	1731,946	11,113	11,035	7,955	2,391	3,956	21,6	952,822	23,243	1731,946	2,4	205,875	205,875	99,733	0	0	0	0	0	0	0
10:34:08	-126,867	1730,677	10,966	11,035	7,955	2,378	3,925	21,6	952,822	23,243	1730,677	2,4	205,875	205,875	99,733	0	0	0	0	0	0	0
10:34:08	-3,161	1730,645	10,966	10,888	7,955	2,377	3,895	21,6	952,822	23,243	1730,645	2,4	205,875	205,875	99,733	0	0	0	0	0	0	0
10:34:08	-130,017	1729,345	10,82	10,84	7,955	2,364	3,865	21,6	952,822	23,243	1729,345	2,4	205,875	205,875	99,733	0	0	0	0	0	0	0
10:34:08	0	1729,345	10,82	10,742	7,955	2,364	3,836	21,6	952,822	23,243	1729,345	2,4	205,875	205,875	99,733	0	0	0	0	0	0	0
10:34:08	0	1729,345	10,82	10,742	7,955	2,364	3,807	21,6	952,822	23,243	1729,345	2,4	205,875	205,875	99,733	0	0	0	0	0	0	0
10:34:08	-43,322	1728,912	10,771	10,742	7,955	2,359	3,778	21,6	952,822	23,243	1728,912	2,4	205,875	205,875	99,733	0	0	0	0	0	0	0
10:34:08	0	1728,912	10,771	10,693	7,955	2,359	3,751	21,6	952,822	23,243	1728,912	2,4	205,875	205,875	99,733	0	0	0	0	0	0	0
10:34:08	-169,36	1727,218	10,673	10,693	7,95	2,342	3,723	21,6	952,822	23,243	1727,218	2,4	205,875	205,875	99,733	0	0	0	0	0	0	0
10:34:08	0	1727,218	10,673	10,693	7,95	2,342	3,696	21,6	952,822	23,243	1727,218	2,4	205,875	205,875	99,733	0	0	0	0	0	0	0
10:34:08	-43,31	1726,785	10,625	10,595	7,95	2,337	3,669	21,6	952,822	23,243	1726,785	2,6	205,875	205,875	99,733	0	0	0	0	0	0	0
10:34:08	-86,621	1725,919	10,527	10,595	7,95	2,329	3,643	21,6	952,822	23,243	1725,919	2,6	205,875	205,875	99,733	0	0	0	0	0	0	0
10:34:08	86,621	1726,785	10,625	10,595	7,95	2,337	3,617	21,6	952,822	23,243	1725,92	2,6	205,875	205,875	99,733	0	0	0	0	0	0	0
10:34:08	0	1726,785	10,625	10,595	7,95	2,337	3,592	21,6	952,822	23,243	1725,921	2,6	205,875	205,875	99,733	0	0	0	0	0	0	0
10:34:08	46,191	1727,247	10,771	10,742	7,945	2,342	3,568	21,6	952,822	23,243	1725,922	2,6	205,875	205,875	99,733	0	0	0	0	0	0	0
10:34:08	0	1727,247	10,771	10,693	7,945	2,342	3,544	21,6	952,822	23,243	1725,923	2,6	205,875	205,875	99,733	0	0	0	0	0	0	0
10:34:08	-40,441	1726,843	10,82	10,693	7,94	2,338	3,52	21,6	952,822	23,243	1725,924	2,6	205,875	205,875	99,733	0	0	0	0	0	0	0
10:34:08	-43,31	1726,41	10,771	10,742	7,94	2,334	3,497	21,6	952,822	23,243	1725,925	2,6	205,875	205,875	99,733	0	0	0	0	0	0	0
10:34:08	-86,645	1725,543	10,673	10,693	7,94	2,325	3,474	21,6	952,822	23,243	1725,543	2,6	205,875	205,875	99,733	0	0	0	0	0	0	0
10:34:08	46,191	1726,005	10,82	10,742	7,936	2,329	3,451	21,6	952,822	23,243	1725,544	2,6	205,875	205,875	99,733	0	0	0	0	0	0	0
10:34:08	-132,043	1724,685	10,673	10,693	7,935	2,316	3,429	21,1	951,392	23,243	1724,685	2,6	205,875	205,875	99,733	0	0	0	0	0	0	0
10:34:08	4,968	1724,734	10,673	10,595	7,936	2,316	3,407	21,1	951,392	23,243	1724,685	2,6	205,875	205,875	99,733	0	0	0	0	0	0	0
10:34:08	-43,298	1724,301	10,625	10,547	7,936	2,312	3,386	21,1	951,392	23,243	1724,301	2,6	205,875	205,875	99,733	0	0	0	0	0	0	0
10:34:08	-2,88	1724,273	10,527	10,595	7,94	2,312	3,365	21,1	951,392	23,243	1724,273	2,6	205,875	205,875	99,733	0	0	0	0	0	0	0
10:34:08	-173,205	1722,54	10,332	10,4	7,94	2,294	3,344	21,1	951,392	23,243	1722,54	2,6	205,875	205,875	99,733	0	0	0	0	0	0	0
10:34:08	86,596	1723,406	10,429	10,4	7,94	2,303	3,323	21,1	951,392	23,243	1722,541	2,6	205,875	205,875	99,733	0	0	0	0	0	0	0
10:34:09	43,31	1723,84	10,478	10,498	7,94	2,307	3,303	21,1	951,392	23,243	1722,543	2,6	205,875	205,875	99,733	0	0	0	0	0	0	0
10:34:09	-42,553	1723,414	10,527	10,547	7,935	2,303	3,284	21,1	951,392	23,243	1722,543	2,6	205,875	205,875	99,733	0	0	0	0	0	0	0
10:34:09	0	1723,414	10,527	10,547	7,935	2,303	3,265	21,1	951,392	23,243	1722,544	2,6	205,875	205,875	99,733	0	0	0	0	0	0	0
10:34:09	-127,014	1722,144	10,478	10,547	7,931	2,29	3,245	21,1	951,392	23,243	1722,144	2,6	205,875	205,875	99,733	0	0	0	0	0	0	0
10:34:09	43,298	1722,577	10,527	10,595	7,931	2,294	3,227	21,1	951,392	23,243	1722,144	2,7	201,636	201,636	99,716	0	0	0	0	0	0	0
10:34:09	3,906	1722,616	10,625	10,595	7,926	2,295	3,209	21,1	951,392	23,243	1722,145	2,7	201,636	201,636	99,716	0	0	0	0	0	0	0
10:34:09	-86,608	1721,75	10,527	10,547	7,926	2,286	3,19	21,1	951,392	23,243	1721,75	2,7	201,636	201,636	99,716	0	0	0	0	0	0	0
10:34:09	-43,286	1721,317	10,478	10,498	7,926	2,281	3,173	21,1	951,392	23,243	1721,317	2,7	201,636	201,636	99,716	0	0	0	0	0	0	0
10:34:09	0	1721,317	10,478	10,498	7,926	2,281	3,155	21,1	951,392	23,243	1721,317	2,7	201,636	201,636	99,716	0	0	0	0	0	0	0
10:34:09	-43,298	1720,884	10,429	10,351	7,926	2,277	3,138	21,1	951,392	23,243	1720,884	2,7	201,636	201,636	99,716	0	0	0	0	0	0	0
10:34:09	-86,572	1720,018	10,332	10,302	7,926	2,268	3,121	21,1	951,392	23,243	1720,018	2,7	201,636	201,636	99,716	0	0	0	0	0	0	0
10:34:09	86,572	1720,884	10,429	10,351	7,926	2,277	3,104	21,1	951,392	23,243	1720,019	2,7	201,636	201,636	99,716	0	0	0	0	0	0	0
10:34:09	-86,572	1720,018	10,332	10,205	7,926	2,268	3,088	21,1	951,392	23,243	1720,018	2,7	201,636	201,636	99,716	0	0	0	0	0	0	0
10:34:09	-129,833	1718,72	10,185	10,156	7,926	2,254	3,072	21,1	951,392	23,243	1718,72	2,7	201,636	201,636	99,716	0	0	0	0	0	0	0
10:34:09	1,586	1718,736	10,283	10,156	7,921	2,255	3,056	21,1	951,392	23,243	1718,72	2,8	201,636	201,636	99,716	0	0	0	0	0	0	0
10:34:09	0	1718,736	10,283	10,205	7,921	2,255	3,04	21,1	951,392	23,243	1718,72	2,8	201,636	201,636	99,716	0	0	0	0	0	0	0
10:34:09	0	1718,736	10,283	10,205	7,921	2,255	3,024	21,1	951,392	23,243	1718,72	2,8	201,636	201,636	99,716	0	0	0	0	0	0	0
10:34:09	-170,251	1717,033	10,185	10,205	7,916	2,237	3,009	21,1	951,392	23,243	1717,033	2,8	201,636	201,636	99,716	0	0	0	0	0	0	0
10:34:09	0	1717,033	10,185	10,156	7,916	2,237	2,994	21,1	951,392	23,243	1717,033	2,8	201,636	201,636	99,716	0	0	0	0	0	0	0
10:34:09	-43,249	1716,601	10,136	10,009	7,916	2,233	2,979	21,1	951,392	23,243	1716,601	2,8	201,636	201,636	99,716	0	0	0	0	0	0	0
10:34:09	-86,523	1715,736	10,039	10,009	7,916	2,224	2,964	21,1	951,392	23,243	1715,736	2,8	201,636	201,636	99,716	0	0	0	0	0	0	0
10:34:09	0	1715,736	10,039	9,961	7,916	2,224	2,95	21,1	951,392	23,243	1715,736	2,8	201,636	201,636	99,716	0	0	0	0	0	0	0
10:34:09	0	1715,736	10,039	9,961	7,916	2,224	2,935	21,1	951,392	23,243	1715,736	2,8	201,636	201,636	99,716	0	0	0	0	0	0	0
10:34:09	0	1715,736	10,039	9,961	7,916	2,224	2,921	21,1	951,392	23,243	1715,736	2,8	201,636	201,636	99,716	0	0	0	0	0	0	0
10:34:09	0	1715,736	10,039	10,009	7,916	2,224	2,908	21,1	951,392	23,243	1715,736	2,9	201,636	201,636	99,716	0	0	0	0	0	0	0
10:34:09	-85,815	1714,877	10,039	9,961	7,912	2,215	2,894	21,1	951,392	23,243	1714,877	2,9	201,636	201,636	99,716	0	0	0	0	0	0	0
10:34:09	86,523	1715,743	10,136	10,058	7,912	2,224	2,881	21,1	951,392	23,243	1714,878	2,9	201,636	201,636	99,716	0	0	0	0	0	0	0
10:34:09	-40,466	1715,338	10,185	10,058	7,907	2,219	2,868	21,1	951,392	23,243	1714,879	2,9	201,636	201,636	99,716	0	0	0	0	0	0	0
10:34:09	0	1715,338	10,185	10,205	7,907	2,219	2,855	21,1	951,392	23,243	1714,879	2,9	201,636	201,636	99,716	0	0	0	0	0	0	0
10:34:09	-43,261	1714,905	10,136	10,058	7,907	2,215	2,843	21,1	951,392	23,243	1714,879	2,9	201,636	201,636	99,716	0	0	0	0	0	0	0
10:34:09	-86,499	1714,04	10,039	10,009	7,907	2,206	2,83	21,1	951,392	23,243	1714,04	2,9	201,636	201,636	99,716	0	0	0	0	0	0	0
10:34:09	-43,237	1713,608	9,99	10,009	7,907	2,202	2,818	21,1	951,392	23,243	1713,608	2,9	201,636	201,636	99,716	0	0	0	0	0	0	0
10:34:09	-43,249	1713,175	9,941	9,961	7,907	2,197	2,806	21,1	951,392	23,243	1713,175	2,9	201,636	201,636	99,716	0	0	0	0	0	0	0
10:34:09	-86,462	1712,311	9,843	9,961	7,907	2,188	2,794	21,1	951,392	23,243	1712,311	2,9	201,636	201,636	99,716	0	0	0	0	0	0	0
10:34:09	0	1712,311	9,843	9,863	7,907	2,188	2,782	21,1	951,392	23,243	1712,311	3	201,636	201,636	99,716	0	0	0	0	0	0	0
10:34:09	-84,741	1711,463	9,843	9,863	7,902	2,18	2,77	21,1	951,392	23,243	1711,463	3	201,636	201,636	99,716	0	0	0	0	0	0	0
10:34:09	0	1711,463	9,843	9,863	7,902	2,18	2,758	21,1	951,392	23,243	1711,463	3	201,636	201,636	99,716	0	0	0	0	0	0	0
10:34:09	0	1711,463	9,843	9,814	7,902	2,18	2,747	21,1	951,392	23,243	1711,463	3	201,636	201,636	99,716	0	0	0	0	0	0	0
10:34:09	0	1711,463	9,843	9,961	7,902	2,18	2,736	21,1	951,392	23,243	1711,463	3	201,636	201,636	99,716	0	0	0	0	0	0	0
10:34:09	86,474	1712,328	9,941	9,863	7,902	2,188	2,725	21,1	951,392	23,243	1711,464	3	201,636	201,636	99,716	0	0	0	0	0	0	0
10:34:09	-86,474	1711,463	9,843	9,863	7,902	2,18	2,714	21,1	951,392	23,243	1711,463	3	201,636	201,636	99,716	0	0	0	0	0	0	0
10:34:09	0	1711,463	9,843	9,814	7,902	2,18	2,704	21,1	951,392	23,243	1711,463	3	201,636	201,636	99,716	0	0	0	0	0	0	0
10:34:09	86,474	1712,328	9,941	9,961	7,902	2,188	2,694	21,1	951,392	23,243	1711,464	3	201,636	201,636	99,716	0	0	0	0	0	0	0
10:34:09	0	1712,328	9,941	9,961	7,902	2,188	2,684	21,1	951,392	23,243	1711,465	3	201,636	201,636	99,716	0	0	0	0	0	0	0
10:34:09	43,225	1712,76	9,99	10,009	7,902	2,193	2,674	21,1	951,392	23,243	1711,466	3	201,636	201,636	99,716	0	0	0	0	0	0	0
10:34:09	-129,699	1711,463	9,843	9,814	7,902	2,18	2,665	21,1	951,392	23,243	1711,463	3	201,636	201,636	99,716	0	0	0	0	0	0	0
10:34:09	86,474	1712,328	9,941	10,009	7,902	2,188	2,655	21,1	951,392	23,243	1711,464	3	201,636	201,636	99,716	0	0	0	0	0	0	0
10:34:09	86,474	1713,193	10,039	10,058	7,902	2,197	2,646	21,1	951,392	23,243	1711,466	3	201,636	201,636	99,716	0	0	0	0	0	0	0
10:34:09	-86,474	1712,328	9,941	9,961	7,902	2,188	2,637	21,1	951,392	23,243	1711,467	3	201,636	201,636	99,716	0	0	0	0	0	0	0
10:34:09	43,225	1712,76	9,99	10,009	7,902	2,193	2,629	21,1	951,392	23,243	1711,468	3	201,636	201,636	99,716	0	0	0	0	0	0	0
10:34:09	43,249	1713,193	10,039	10,058	7,902	2,197	2,62	21,1	951,392	23,243	1711,47	3	201,636	201,636	99,716	0	0	0	0	0	0	0
10:34:09	-86,474	1712,328	9,941	9,961	7,902	2,188	2,612	21,1	951,392	23,243	1711,471	3	201,636	201,636	99,716	0	0	0	0	0	0	0
10:34:09	86,474	1713,193	10,039	10,009	7,902	2,197	2,604	21,1	951,392	23,243	1711,473	3	201,636	201,636	99,716	0	0	0	0	0	0	0
10:34:09	-43,249	1712,76	9,99	9,863	7,902	2,193	2,596	21,1	951,392	23,243	1711,474	3	201,636	201,636	99,716	0	0	0	0	0	0	0
10:34:09	0	1712,76	9,99	9,863	7,902	2,193	2,588	21,1	951,392	23,243	1711,475	3	201,636	201,636	99,716	0	0	0	0	0	0	0
10:34:09	0	1712,76	9,99	9,863	7,902	2,193	2,58	21,1	951,392	23,243	1711,477	3	201,636	201,636	99,716	0	0	0	0	0	0	0
10:34:09	-43,225	1712,328	9,941	9,814	7,902	2,188	2,572	21,1	951,392	23,243	1711,478	3	201,636	201,636	99,716	0	0	0	0	0	0	0
10:34:09	43,225	1712,76	9,99	9,961	7,902	2,193	2,565	21,1	951,392	23,243	1711,479	3	201,636	201,636	99,716	0	0	0	0	0	0	0
10:34:09	0	1712,76	9,99	9,814	7,902	2,193	2,557	21,1	951,392	23,243	1711,48	3	201,636	201,636	99,716	0	0	0	0	0	0	0
10:34:09	0	1712,76	9,99	9,863	7,902	2,193	2,55	21,1	951,392	23,243	1711,481	3	201,636	201,636	99,716	0	0	0	0	0	0	0
10:34:09	-43,225	1712,328	9,941	9,814	7,902	2,188	2,543	21,1	951,392	23,243	1711,482	3	201,636	201,636	99,716	0	0	0	0	0	0	0
10:34:09	172,961	1714,058	10,136	10,009	7,902	2,206	2,537	21,1	951,392	23,243	1711,485	3	201,636	201,636	99,716	0	0	0	0	0	0	0
10:34:09	-129,736	1712,76	9,99	9,863	7,902	2,193	2,53	21,1	951,392	23,243	1711,486	3	201,636	201,636	99,716	0	0	0	0	0	0	0
10:34:09	0	1712,76	9,99	9,814	7,902	2,193	2,523	21,1	951,392	23,243	1711,487	3	201,636	201,636	99,716	0	0	0	0	0	0	0
10:34:09	0	1712,76	9,99	9,814	7,902	2,193	2,517	21,1	951,392	23,243	1711,488	3	201,636	201,636	99,716	0	0	0	0	0	0	0
10:34:09	-43,225	1712,328	9,941	9,814	7,902	2,188	2,51	21,1	951,392	23,243	1711,489	3	201,636	201,636	99,716	0	0	0	0	0	0	0
10:34:09	43,225	1712,76	9,99	9,814	7,902	2,193	2,504	21,1	951,392	23,243	1711,491	3	201,636	201,636	99,716	0	0	0	0	0	0	0
10:34:09	43,249	1713,193	10,039	9,961	7,902	2,197	2,498	21,1	951,392	23,243	1711,492	3	201,636	201,636	99,716	0	0	0	0	0	0	0
10:34:09	0	1713,193	10,039	9,961	7,902	2,197	2,492	21,1	951,392	23,243	1711,494	3	201,636	201,636	99,716	0	0	0	0	0	0	0
10:34:09	86,486	1714,058	10,136	10,009	7,902	2,206	2,487	21,1	951,392	23,243	1711,497	3	201,636	201,636	99,716	0	0	0	0	0	0	0
10:34:09	-86,486	1713,193	10,039	9,863	7,902	2,197	2,481	21,1	951,392	23,243	1711,498	3	201,636	201,636	99,716	0	0	0	0	0	0	0
10:34:09	0	1713,193	10,039	9,961	7,902	2,197	2,475	21,1	951,392	23,243	1711,5	3	201,636	201,636	99,716	0	0	0	0	0	0	0
10:34:09	86,486	1714,058	10,136	10,009	7,902	2,206	2,47	21,1	951,392	23,243	1711,503	3	201,636	201,636	99,716	0	0	0	0	0	0	0
10:34:09	-86,486	1713,193	10,039	9,863	7,902	2,197	2,465	21,1	951,392	23,243	1711,504	3	201,636	201,636	99,716	0	0	0	0	0	0	0
10:34:09	0	1713,193	10,039	9,814	7,902	2,197	2,46	21,1	951,392	23,243	1711,506	3	201,636	201,636	99,716	0	0	0	0	0	0	0
10:34:09	0	1713,193	10,039	9,961	7,902	2,197	2,454	21,1	951,392	23,243	1711,508	3	201,636	201,636	99,716	0	0	0	0	0	0	0
10:34:09	86,486	1714,058	10,136	9,961	7,902	2,206	2,45	21,1	951,392	23,243	1711,51	3	201,636	201,636	99,716	0	0	0	0	0	0	0
10:34:09	-172,961	1712,328	9,941	9,716	7,902	2,188	2,444	21,1	951,392	23,243	1711,511	3	201,636	201,636	99,716	0	0	0	0	0	0	0
10:34:09	0	1712,328	9,941	9,668	7,902	2,188	2,439	21,1	951,392	23,243	1711,512	3	201,636	201,636	99,716	0	0	0	0	0	0	0
10:34:09	86,474	1713,193	10,039	9,863	7,902	2,197	2,435	21,1	951,392	23,243	1711,514	3	201,636	201,636	99,716	0	0	0	0	0	0	0
10:34:09	-86,474	1712,328	9,941	9,814	7,902	2,188	2,43	21,1	951,392	23,243	1711,515	3	201,636	201,636	99,716	0	0	0	0	0	0	0
10:34:09	0	1712,328	9,941	9,814	7,902	2,188	2,425	21,1	951,392	23,243	1711,516	3	201,636	201,636	99,716	0	0	0	0	0	0	0
10:34:09	43,225	1712,76	9,99	9,716	7,902	2,193	2,421	21,1	951,392	23,243	1711,517	3	201,636	201,636	99,716	0	0	0	0	0	0	0
10:34:09	-43,225	1712,328	9,941	9,716	7,902	2,188	2,416	21,1	951,392	23,243	1711,518	3	201,636	201,636	99,716	0	0	0	0	0	0	0
10:34:09	-86,474	1711,463	9,843	9,716	7,902	2,18	2,411	21,1	951,392	23,243	1711,463	3	201,636	201,636	99,716	0	0	0	0	0	0	0
10:34:09	-129,675	1710,167	9,697	9,668	7,902	2,166	2,407	21,1	951,392	23,243	1710,167	3	201,636	201,636	99,716	0	0	0	0	0	0	0
10:34:09	129,675	1711,463	9,843	9,716	7,902	2,18	2,402	21,1	951,392	23,243	1710,168	3	201,636	201,636	99,716	0	0	0	0	0	0	0
10:34:09	86,474	1712,328	9,941	9,863	7,902	2,188	2,398	21,1	951,392	23,243	1710,17	3	201,636	201,636	99,716	0	0	0	0	0	0	0
10:34:09	86,474	1713,193	10,039	10,058	7,902	2,197	2,394	21,1	951,392	23,243	1710,173	3	201,636	201,636	99,716	0	0	0	0	0	0	0
10:34:09	0	1713,193	10,039	9,961	7,902	2,197	2,39	21,1	951,392	23,243	1710,176	3	201,636	201,636	99,716	0	0	0	0	0	0	0
10:34:09	0	1713,193	10,039	10,009	7,902	2,197	2,386	21,1	951,392	23,243	1710,179	3	201,636	201,636	99,716	0	0	0	0	0	0	0
10:34:09	86,486	1714,058	10,136	10,009	7,902	2,206	2,383	21,1	951,392	23,243	1710,183	3	201,636	201,636	99,716	0	0	0	0	0	0	0
10:34:09	-86,486	1713,193	10,039	10,009	7,902	2,197	2,379	21,1	951,392	23,243	1710,186	3	201,636	201,636	99,716	0	0	0	0	0	0	0
10:34:09	86,486	1714,058	10,136	10,205	7,902	2,206	2,376	21,1	951,392	23,243	1710,19	3	201,636	201,636	99,716	0	0	0	0	0	0	0
10:34:09	0	1714,058	10,136	10,156	7,902	2,206	2,372	21	953,202	23,243	1710,194	3	201,636	201,636	99,716	0	0	0	0	0	0	0
10:34:09	-3,442	1714,023	10,136	10,156	7,902	2,206	2,369	21	953,202	23,243	1710,198	3	201,636	201,636	99,716	0	0	0	0	0	0	0
10:34:09	0	1714,023	10,136	10,156	7,902	2,206	2,366	21	953,202	23,243	1710,202	3	201,636	201,636	99,716	0	0	0	0	0	0	0
10:34:09	-129,675	1712,727	9,99	9,863	7,902	2,193	2,363	21	953,202	23,243	1710,204	3	201,636	201,636	99,716	0	0	0	0	0	0	0
10:34:09	43,225	1713,159	10,039	9,961	7,902	2,197	2,359	21	953,202	23,243	1710,207	3	201,636	201,636	99,716	0	0	0	0	0	0	0
10:34:09	0	1713,159	10,039	10,009	7,902	2,197	2,356	21	953,202	23,243	1710,21	3	201,636	201,636	99,716	0	0	0	0	0	0	0
10:34:10	-86,45	1712,294	9,941	9,814	7,902	2,188	2,353	21	953,202	23,243	1710,212	3	201,636	201,636	99,716	0	0	0	0	0	0	0
10:34:10	43,225	1712,727	9,99	9,814	7,902	2,193	2,35	21	953,202	23,243	1710,215	3	201,636	201,636	99,716	0	0	0	0	0	0	0
10:34:10	-43,225	1712,294	9,941	9,814	7,902	2,188	2,347	21	953,202	23,243	1710,217	3	201,636	201,636	99,716	0	0	0	0	0	0	0
10:34:10	43,225	1712,727	9,99	9,863	7,902	2,193	2,344	21	953,202	23,243	1710,219	3	201,636	201,636	99,716	0	0	0	0	0	0	0
10:34:10	0	1712,727	9,99	9,814	7,902	2,193	2,341	21	953,202	23,243	1710,222	3	200,505	200,505	99,711	0	0	0	0	0	0	0
10:34:10	0	1712,727	9,99	9,814	7,902	2,193	2,338	21	953,202	23,243	1710,224	3	200,505	200,505	99,711	0	0	0	0	0	0	0
10:34:10	0	1712,727	9,99	9,863	7,902	2,193	2,335	21	953,202	23,243	1710,227	3	200,505	200,505	99,711	0	0	0	0	0	0	0
10:34:10	0	1712,727	9,99	9,961	7,902	2,193	2,332	21	953,202	23,243	1710,229	3	200,505	200,505	99,711	0	0	0	0	0	0	0
10:34:10	43,225	1713,159	10,039	9,961	7,902	2,197	2,329	21	953,202	23,243	1710,232	3	200,505	200,505	99,711	0	0	0	0	0	0	0
10:34:10	-43,225	1712,727	9,99	10,009	7,902	2,193	2,327	21	953,202	23,243	1710,235	3	200,505	200,505	99,711	0	0	0	0	0	0	0
10:34:10	43,225	1713,159	10,039	10,009	7,902	2,197	2,324	21	953,202	23,243	1710,238	3	200,505	200,505	99,711	0	0	0	0	0	0	0
10:34:10	0	1713,159	10,039	10,009	7,902	2,197	2,322	21	953,202	23,243	1710,241	3	200,505	200,505	99,711	0	0	0	0	0	0	0
10:34:10	0	1713,159	10,039	10,009	7,902	2,197	2,319	21	953,202	23,243	1710,243	3	200,505	200,505	99,711	0	0	0	0	0	0	0
10:34:10	-43,225	1712,727	9,99	10,058	7,902	2,193	2,317	21	953,202	23,243	1710,246	3	200,505	200,505	99,711	0	0	0	0	0	0	0
10:34:10	43,225	1713,159	10,039	10,009	7,902	2,197	2,314	21	953,202	23,243	1710,249	3	200,505	200,505	99,711	0	0	0	0	0	0	0
10:34:10	0	1713,159	10,039	9,961	7,902	2,197	2,312	21	953,202	23,243	1710,252	3	200,505	200,505	99,711	0	0	0	0	0	0	0
10:34:10	-43,225	1712,727	9,99	10,058	7,902	2,193	2,31	21	953,202	23,243	1710,254	3	200,505	200,505	99,711	0	0	0	0	0	0	0
10:34:10	0	1712,727	9,99	9,961	7,902	2,193	2,307	21	953,202	23,243	1710,257	3	200,505	200,505	99,711	0	0	0	0	0	0	0
10:34:10	0	1712,727	9,99	9,961	7,902	2,193	2,305	21	953,202	23,243	1710,259	3	200,505	200,505	99,711	0	0	0	0	0	0	0
10:34:10	0	1712,727	9,99	10,009	7,902	2,193	2,303	21	953,202	23,243	1710,262	3	200,505	200,505	99,711	0	0	0	0	0	0	0
10:34:10	43,225	1713,159	10,039	10,058	7,902	2,197	2,301	21	953,202	23,243	1710,265	3	200,505	200,505	99,711	0	0	0	0	0	0	0
10:34:10	-43,225	1712,727	9,99	9,961	7,902	2,193	2,299	21	953,202	23,243	1710,267	3	200,505	200,505	99,711	0	0	0	0	0	0	0
10:34:10	0	1712,727	9,99	10,058	7,902	2,193	2,297	21	953,202	23,243	1710,27	3	200,505	200,505	99,711	0	0	0	0	0	0	0
10:34:10	43,225	1713,159	10,039	9,961	7,902	2,197	2,295	21	953,202	23,243	1710,272	3	200,505	200,505	99,711	0	0	0	0	0	0	0
10:34:10	0	1713,159	10,039	10,009	7,902	2,197	2,293	21	953,202	23,243	1710,275	3	200,505	200,505	99,711	0	0	0	0	0	0	0
10:34:10	86,45	1714,023	10,136	10,058	7,902	2,206	2,291	21	953,202	23,243	1710,279	3	200,505	200,505	99,711	0	0	0	0	0	0	0
10:34:10	-129,675	1712,727	9,99	9,863	7,902	2,193	2,289	21	953,202	23,243	1710,281	3	200,505	200,505	99,711	0	0	0	0	0	0	0
10:34:10	-43,225	1712,294	9,941	9,814	7,902	2,188	2,287	21	953,202	23,243	1710,283	3	200,505	200,505	99,711	0	0	0	0	0	0	0
10:34:10	43,225	1712,727	9,99	9,863	7,902	2,193	2,285	21	953,202	23,243	1710,286	3	200,505	200,505	99,711	0	0	0	0	0	0	0
10:34:10	0	1712,727	9,99	9,863	7,902	2,193	2,284	21	953,202	23,243	1710,288	3	200,505	200,505	99,711	0	0	0	0	0	0	0
10:34:10	0	1712,727	9,99	9,814	7,902	2,193	2,282	21	953,202	23,243	1710,291	3	200,505	200,505	99,711	0	0	0	0	0	0	0
10:34:10	0	1712,727	9,99	9,863	7,902	2,193	2,28	21	953,202	23,243	1710,293	3	200,505	200,505	99,711	0	0	0	0	0	0	0
10:34:10	43,225	1713,159	10,039	9,961	7,902	2,197	2,278	21	953,202	23,243	1710,296	3	200,505	200,505	99,711	0	0	0	0	0	0	0
10:34:10	-43,225	1712,727	9,99	9,814	7,902	2,193	2,277	21	953,202	23,243	1710,299	3	200,505	200,505	99,711	0	0	0	0	0	0	0
10:34:10	0	1712,727	9,99	9,961	7,902	2,193	2,275	21	953,202	23,243	1710,301	3	200,505	200,505	99,711	0	0	0	0	0	0	0
10:34:10	43,225	1713,159	10,039	9,863	7,902	2,197	2,274	21	953,202	23,243	1710,304	3	200,505	200,505	99,711	0	0	0	0	0	0	0
10:34:10	-43,225	1712,727	9,99	10,009	7,902	2,193	2,272	21	953,202	23,243	1710,306	3	200,505	200,505	99,711	0	0	0	0	0	0	0
10:34:10	43,225	1713,159	10,039	10,009	7,902	2,197	2,27	21	953,202	23,243	1710,309	3	200,505	200,505	99,711	0	0	0	0	0	0	0
10:34:10	0	1713,159	10,039	9,961	7,902	2,197	2,269	21	953,202	23,243	1710,312	3	200,505	200,505	99,711	0	0	0	0	0	0	0
10:34:10	-86,45	1712,294	9,941	9,863	7,902	2,188	2,267	21	953,202	23,243	1710,314	3	200,505	200,505	99,711	0	0	0	0	0	0	0
10:34:10	86,45	1713,159	10,039	10,009	7,902	2,197	2,266	21	953,202	23,243	1710,317	3	200,505	200,505	99,711	0	0	0	0	0	0	0
10:34:10	86,45	1714,023	10,136	10,156	7,902	2,206	2,265	21	953,202	23,243	1710,32	3	200,505	200,505	99,711	0	0	0	0	0	0	0
10:34:10	0	1714,023	10,136	10,058	7,902	2,206	2,264	21	953,202	23,243	1710,324	3	200,505	200,505	99,711	0	0	0	0	0	0	0
10:34:10	-86,45	1713,159	10,039	10,009	7,902	2,197	2,262	21	953,202	23,243	1710,327	3	200,505	200,505	99,711	0	0	0	0	0	0	0
10:34:10	0	1713,159	10,039	9,961	7,902	2,197	2,261	21	953,202	23,243	1710,33	3	200,505	200,505	99,711	0	0	0	0	0	0	0
10:34:10	0	1713,159	10,039	9,961	7,902	2,197	2,26	21	953,202	23,243	1710,332	3	200,505	200,505	99,711	0	0	0	0	0	0	0
10:34:10	-43,225	1712,727	9,99	9,961	7,902	2,193	2,259	21	953,202	23,243	1710,335	3	200,505	200,505	99,711	0	0	0	0	0	0	0
10:34:10	0	1712,727	9,99	9,961	7,902	2,193	2,257	21	953,202	23,243	1710,337	3	200,505	200,505	99,711	0	0	0	0	0	0	0
10:34:10	-43,225	1712,294	9,941	9,863	7,902	2,188	2,256	21	953,202	23,243	1710,339	3	200,505	200,505	99,711	0	0	0	0	0	0	0
10:34:10	43,225	1712,727	9,99	10,058	7,902	2,193	2,255	21	953,202	23,243	1710,341	3	200,505	200,505	99,711	0	0	0	0	0	0	0
10:34:10	0	1712,727	9,99	10,009	7,902	2,193	2,253	21	953,202	23,243	1710,344	3	200,505	200,505	99,711	0	0	0	0	0	0	0
10:34:10	-43,225	1712,294	9,941	9,863	7,902	2,188	2,252	21	953,202	23,243	1710,346	3	200,505	200,505	99,711	0	0	0	0	0	0	0
10:34:10	43,225	1712,727	9,99	9,814	7,902	2,193	2,251	21	953,202	23,243	1710,348	3	200,505	200,505	99,711	0	0	0	0	0	0	0
10:34:10	43,225	1713,159	10,039	10,009	7,902	2,197	2,25	21	953,202	23,243	1710,351	3	200,505	200,505	99,711	0	0	0	0	0	0	0
10:34:10	-43,225	1712,727	9,99	9,961	7,902	2,193	2,249	21	953,202	23,243	1710,353	3	200,505	200,505	99,711	0	0	0	0	0	0	0
10:34:10	-43,225	1712,294	9,941	9,863	7,902	2,188	2,248	21	953,202	23,243	1710,355	3	200,505	200,505	99,711	0	0	0	0	0	0	0
10:34:10	0	1712,294	9,941	9,716	7,902	2,188	2,246	21	953,202	23,243	1710,357	3	200,505	200,505	99,711	0	0	0	0	0	0	0
10:34:10	0	1712,294	9,941	9,716	7,902	2,188	2,245	21	953,202	23,243	1710,359	3	200,505	200,505	99,711	0	0	0	0	0	0	0
10:34:10	43,225	1712,727	9,99	9,863	7,902	2,193	2,244	21	953,202	23,243	1710,361	3	200,505	200,505	99,711	0	0	0	0	0	0	0
10:34:10	43,225	1713,159	10,039	9,961	7,902	2,197	2,243	21	953,202	23,243	1710,364	3	200,505	200,505	99,711	0	0	0	0	0	0	0
10:34:10	-43,225	1712,727	9,99	9,961	7,902	2,193	2,242	21	953,202	23,243	1710,366	3	200,505	200,505	99,711	0	0	0	0	0	0	0
10:34:10	0	1712,727	9,99	9,814	7,902	2,193	2,241	21	953,202	23,243	1710,369	3	200,505	200,505	99,711	0	0	0	0	0	0	0
10:34:10	0	1712,727	9,99	9,863	7,902	2,193	2,24	21	953,202	23,243	1710,371	3	200,505	200,505	99,711	0	0	0	0	0	0	0
10:34:10	43,225	1713,159	10,039	9,863	7,902	2,197	2,24	21	953,202	23,243	1710,374	3	200,505	200,505	99,711	0	0	0	0	0	0	0
10:34:10	0	1713,159	10,039	9,863	7,902	2,197	2,239	21	953,202	23,243	1710,377	3	200,505	200,505	99,711	0	0	0	0	0	0	0
10:34:10	0	1713,159	10,039	9,961	7,902	2,197	2,238	21	953,202	23,243	1710,379	3	200,505	200,505	99,711	0	0	0	0	0	0	0
10:34:10	-43,225	1712,727	9,99	10,009	7,902	2,193	2,237	21	953,202	23,243	1710,382	3	200,505	200,505	99,711	0	0	0	0	0	0	0
10:34:10	0	1712,727	9,99	9,814	7,902	2,193	2,236	21	953,202	23,243	1710,384	3	200,505	200,505	99,711	0	0	0	0	0	0	0
10:34:10	43,225	1713,159	10,039	10,009	7,902	2,197	2,235	21	953,202	23,243	1710,387	3	200,505	200,505	99,711	0	0	0	0	0	0	0
10:34:10	0	1713,159	10,039	10,009	7,902	2,197	2,235	21	953,202	23,243	1710,39	3	200,505	200,505	99,711	0	0	0	0	0	0	0
10:34:10	0	1713,159	10,039	10,009	7,902	2,197	2,234	21	953,202	23,243	1710,392	3	200,505	200,505	99,711	0	0	0	0	0	0	0
10:34:10	-43,225	1712,727	9,99	9,961	7,902	2,193	2,233	21	953,202	23,243	1710,395	3	200,505	200,505	99,711	0	0	0	0	0	0	0
10:34:10	-44,921	1712,277	9,843	9,668	7,907	2,188	2,232	21	953,202	23,243	1710,397	3	200,505	200,505	99,711	0	0	0	0	0	0	0
10:34:10	129,663	1713,574	9,99	9,961	7,907	2,201	2,232	21	953,202	23,243	1710,4	3	200,505	200,505	99,711	0	0	0	0	0	0	0
10:34:10	-41,516	1713,159	10,039	10,009	7,902	2,197	2,231	21	953,202	23,243	1710,403	3	200,505	200,505	99,711	0	0	0	0	0	0	0
10:34:10	86,45	1714,023	10,136	10,058	7,902	2,206	2,23	21	953,202	23,243	1710,406	3	200,505	200,505	99,711	0	0	0	0	0	0	0
10:34:10	0	1714,023	10,136	10,058	7,902	2,206	2,23	21	953,202	23,243	1710,41	3	200,505	200,505	99,711	0	0	0	0	0	0	0
10:34:10	0	1714,023	10,136	10,058	7,902	2,206	2,229	21	953,202	23,243	1710,413	3	200,505	200,505	99,711	0	0	0	0	0	0	0
10:34:10	43,237	1714,456	10,185	10,058	7,902	2,21	2,229	21	953,202	23,243	1710,417	3	200,505	200,505	99,711	0	0	0	0	0	0	0
10:34:10	-129,687	1713,159	10,039	9,961	7,902	2,197	2,228	21	953,202	23,243	1710,42	3	200,505	200,505	99,711	0	0	0	0	0	0	0
10:34:10	0	1713,159	10,039	9,961	7,902	2,197	2,228	21	953,202	23,243	1710,423	3	200,505	200,505	99,711	0	0	0	0	0	0	0
10:34:10	0	1713,159	10,039	9,961	7,902	2,197	2,227	21	953,202	23,243	1710,425	3	200,505	200,505	99,711	0	0	0	0	0	0	0
10:34:10	0	1713,159	10,039	10,009	7,902	2,197	2,227	21	953,202	23,243	1710,428	3	200,505	200,505	99,711	0	0	0	0	0	0	0
10:34:10	-43,225	1712,727	9,99	10,009	7,902	2,193	2,226	21	953,202	23,243	1710,43	3	200,505	200,505	99,711	0	0	0	0	0	0	0
10:34:10	0	1712,727	9,99	10,009	7,902	2,193	2,225	21	953,202	23,243	1710,433	3	200,505	200,505	99,711	0	0	0	0	0	0	0
10:34:10	-83,679	1711,89	9,99	9,863	7,897	2,184	2,225	21	953,202	23,243	1710,434	3	200,505	200,505	99,711	0	0	0	0	0	0	0
10:34:10	-129,638	1710,593	9,843	9,716	7,897	2,171	2,223	21	953,202	23,243	1710,434	3	200,505	200,505	99,711	0	0	0	0	0	0	0
10:34:10	170,092	1712,294	9,941	9,814	7,902	2,188	2,223	21	953,202	23,243	1710,436	3	200,505	200,505	99,711	0	0	0	0	0	0	0
10:34:10	-86,425	1711,43	9,843	9,863	7,902	2,179	2,222	21	953,202	23,243	1710,437	3	200,505	200,505	99,711	0	0	0	0	0	0	0
10:34:10	-83,666	1710,593	9,843	9,814	7,897	2,171	2,221	21	953,202	23,243	1710,437	3	200,505	200,505	99,711	0	0	0	0	0	0	0
10:34:10	129,638	1711,89	9,99	9,961	7,897	2,184	2,22	21	953,202	23,243	1710,439	3	200,505	200,505	99,711	0	0	0	0	0	0	0
10:34:10	0	1711,89	9,99	9,961	7,897	2,184	2,219	21	953,202	23,243	1710,44	3	200,505	200,505	99,711	0	0	0	0	0	0	0
10:34:10	0	1711,89	9,99	10,009	7,897	2,184	2,219	21	953,202	23,243	1710,441	3	200,505	200,505	99,711	0	0	0	0	0	0	0
10:34:10	0	1711,89	9,99	9,961	7,897	2,184	2,218	21	953,202	23,243	1710,443	3	200,505	200,505	99,711	0	0	0	0	0	0	0
10:34:10	43,212	1712,322	10,039	10,058	7,897	2,188	2,218	21	952,233	23,243	1710,445	3	200,505	200,505	99,711	0	0	0	0	0	0	0
10:34:10	1,818	1712,34	10,039	10,009	7,897	2,189	2,217	21	952,233	23,243	1710,447	3	200,505	200,505	99,711	0	0	0	0	0	0	0
10:34:10	-43,225	1711,908	9,99	9,863	7,897	2,184	2,216	21	952,233	23,243	1710,448	3	200,505	200,505	99,711	0	0	0	0	0	0	0
10:34:10	43,225	1712,34	10,039	10,009	7,897	2,189	2,216	21	952,233	23,243	1710,45	3	200,505	200,505	99,711	0	0	0	0	0	0	0
10:34:10	0	1712,34	10,039	10,009	7,897	2,189	2,215	21	952,233	23,243	1710,452	3	200,505	200,505	99,711	0	0	0	0	0	0	0
10:34:10	86,462	1713,205	10,136	10,009	7,897	2,197	2,215	21	952,233	23,243	1710,455	3	200,505	200,505	99,711	0	0	0	0	0	0	0
10:34:11	0	1713,205	10,136	9,961	7,897	2,197	2,215	21	952,233	23,243	1710,458	3	200,505	200,505	99,711	0	0	0	0	0	0	0
10:34:11	-86,462	1712,34	10,039	9,863	7,897	2,189	2,214	21	952,233	23,243	1710,459	3	200,505	200,505	99,711	0	0	0	0	0	0	0
10:34:11	-43,225	1711,908	9,99	9,814	7,897	2,184	2,213	21	952,233	23,243	1710,461	3	200,505	200,505	99,711	0	0	0	0	0	0	0
10:34:11	83,679	1712,745	9,99	9,814	7,902	2,193	2,213	21	952,233	23,243	1710,463	3	200,505	200,505	99,711	0	0	0	0	0	0	0
10:34:11	0	1712,745	9,99	9,814	7,902	2,193	2,213	21	952,233	23,243	1710,465	3	200,15	200,15	99,71	0	0	0	0	0	0	0
10:34:11	0	1712,745	9,99	9,863	7,902	2,193	2,212	21	952,233	23,243	1710,468	3	200,15	200,15	99,71	0	0	0	0	0	0	0
10:34:11	0	1712,745	9,99	9,814	7,902	2,193	2,212	21	952,233	23,243	1710,47	3	200,15	200,15	99,71	0	0	0	0	0	0	0
10:34:11	43,225	1713,177	10,039	9,961	7,902	2,197	2,212	21	952,233	23,243	1710,473	3	200,15	200,15	99,71	0	0	0	0	0	0	0
10:34:11	-43,225	1712,745	9,99	9,863	7,902	2,193	2,211	21	952,233	23,243	1710,475	3	200,15	200,15	99,71	0	0	0	0	0	0	0
10:34:11	129,699	1714,042	10,136	10,009	7,902	2,206	2,211	21	952,233	23,243	1710,478	3	200,15	200,15	99,71	0	0	0	0	0	0	0
10:34:11	0	1714,042	10,136	10,058	7,902	2,206	2,211	21	952,233	23,243	1710,482	3	200,15	200,15	99,71	0	0	0	0	0	0	0
10:34:11	0	1714,042	10,136	10,058	7,902	2,206	2,211	21	952,233	23,243	1710,485	3	200,15	200,15	99,71	0	0	0	0	0	0	0
10:34:11	-129,699	1712,745	9,99	9,863	7,902	2,193	2,211	21	952,233	23,243	1710,488	3	200,15	200,15	99,71	0	0	0	0	0	0	0
10:34:11	0	1712,745	9,99	9,863	7,902	2,193	2,21	21	952,233	23,243	1710,49	3	200,15	200,15	99,71	0	0	0	0	0	0	0
10:34:11	0	1712,745	9,99	10,009	7,902	2,193	2,21	21	952,233	23,243	1710,492	3	200,15	200,15	99,71	0	0	0	0	0	0	0
10:34:11	-43,237	1712,312	9,941	9,814	7,902	2,188	2,209	21	952,233	23,243	1710,494	3	200,15	200,15	99,71	0	0	0	0	0	0	0
10:34:11	0	1712,312	9,941	9,814	7,902	2,188	2,209	21	952,233	23,243	1710,496	3	200,15	200,15	99,71	0	0	0	0	0	0	0
10:34:11	-40,441	1711,908	9,99	10,009	7,897	2,184	2,209	21	952,233	23,243	1710,497	3	200,15	200,15	99,71	0	0	0	0	0	0	0
10:34:11	40,441	1712,312	9,941	9,863	7,902	2,188	2,208	21	952,233	23,243	1710,499	3	200,15	200,15	99,71	0	0	0	0	0	0	0
10:34:11	43,237	1712,745	9,99	10,009	7,902	2,193	2,208	21	952,233	23,243	1710,501	3	200,15	200,15	99,71	0	0	0	0	0	0	0
10:34:11	-83,679	1711,908	9,99	9,961	7,897	2,184	2,207	21	952,233	23,243	1710,503	3	200,15	200,15	99,71	0	0	0	0	0	0	0
10:34:11	-43,225	1711,476	9,941	9,863	7,897	2,18	2,207	21	952,233	23,243	1710,504	3	200,15	200,15	99,71	0	0	0	0	0	0	0
10:34:11	0	1711,476	9,941	9,814	7,897	2,18	2,206	21	952,233	23,243	1710,505	3	200,15	200,15	99,71	0	0	0	0	0	0	0
10:34:11	-45,996	1711,016	9,795	9,716	7,902	2,175	2,206	21	952,233	23,243	1710,505	3	200,15	200,15	99,71	0	0	0	0	0	0	0
10:34:11	43,225	1711,448	9,843	9,814	7,902	2,179	2,205	21	952,233	23,243	1710,506	3	200,15	200,15	99,71	0	0	0	0	0	0	0
10:34:11	2,77	1711,476	9,941	10,009	7,897	2,18	2,205	21	952,233	23,243	1710,507	3	200,15	200,15	99,71	0	0	0	0	0	0	0
10:34:11	126,904	1712,745	9,99	9,961	7,902	2,193	2,204	21	952,233	23,243	1710,509	3	200,15	200,15	99,71	0	0	0	0	0	0	0
10:34:11	-83,679	1711,908	9,99	9,961	7,897	2,184	2,204	21	952,233	23,243	1710,511	3	200,15	200,15	99,71	0	0	0	0	0	0	0
10:34:11	83,679	1712,745	9,99	9,863	7,902	2,193	2,204	21	952,233	23,243	1710,513	3	200,15	200,15	99,71	0	0	0	0	0	0	0
10:34:11	0	1712,745	9,99	9,961	7,902	2,193	2,204	21	952,233	23,243	1710,515	3	200,15	200,15	99,71	0	0	0	0	0	0	0
10:34:11	43,225	1713,177	10,039	10,058	7,902	2,197	2,203	21	952,233	23,243	1710,518	3	200,15	200,15	99,71	0	0	0	0	0	0	0
10:34:11	86,474	1714,042	10,136	10,156	7,902	2,206	2,204	21	952,233	23,243	1710,521	3	200,15	200,15	99,71	0	0	0	0	0	0	0
10:34:11	-86,474	1713,177	10,039	10,009	7,902	2,197	2,203	21	952,233	23,243	1710,524	3	200,15	200,15	99,71	0	0	0	0	0	0	0
10:34:11	0	1713,177	10,039	10,009	7,902	2,197	2,203	21	952,233	23,243	1710,527	3	200,15	200,15	99,71	0	0	0	0	0	0	0
10:34:11	0	1713,177	10,039	10,009	7,902	2,197	2,203	21	952,233	23,243	1710,529	3	200,15	200,15	99,71	0	0	0	0	0	0	0
10:34:11	0	1713,177	10,039	9,961	7,902	2,197	2,203	21	952,233	23,243	1710,532	3	200,15	200,15	99,71	0	0	0	0	0	0	0
10:34:11	0	1713,177	10,039	9,961	7,902	2,197	2,203	21	952,233	23,243	1710,535	3	200,15	200,15	99,71	0	0	0	0	0	0	0
10:34:11	0	1713,177	10,039	9,814	7,902	2,197	2,203	21	952,233	23,243	1710,537	3	200,15	200,15	99,71	0	0	0	0	0	0	0
10:34:11	-43,225	1712,745	9,99	9,814	7,902	2,193	2,203	21	952,233	23,243	1710,539	3	200,15	200,15	99,71	0	0	0	0	0	0	0
10:34:11	129,699	1714,042	10,136	10,058	7,902	2,206	2,203	21	952,233	23,243	1710,543	3	200,15	200,15	99,71	0	0	0	0	0	0	0
10:34:11	-172,937	1712,312	9,941	9,814	7,902	2,188	2,202	21	952,233	23,243	1710,545	3	200,15	200,15	99,71	0	0	0	0	0	0	0
10:34:11	2,783	1712,34	10,039	9,863	7,897	2,189	2,202	21	952,233	23,243	1710,546	3	200,15	200,15	99,71	0	0	0	0	0	0	0
10:34:11	0	1712,34	10,039	9,863	7,897	2,189	2,202	21	952,233	23,243	1710,548	3	200,15	200,15	99,71	0	0	0	0	0	0	0
10:34:11	-2,783	1712,312	9,941	9,814	7,902	2,188	2,202	21	952,233	23,243	1710,55	3	200,15	200,15	99,71	0	0	0	0	0	0	0
10:34:11	0	1712,312	9,941	9,863	7,902	2,188	2,201	21	952,233	23,243	1710,552	3	200,15	200,15	99,71	0	0	0	0	0	0	0
10:34:11	43,237	1712,745	9,99	9,961	7,902	2,193	2,201	21	952,233	23,243	1710,554	3	200,15	200,15	99,71	0	0	0	0	0	0	0
10:34:11	0	1712,745	9,99	9,863	7,902	2,193	2,201	21	952,233	23,243	1710,556	3	200,15	200,15	99,71	0	0	0	0	0	0	0
10:34:11	-40,454	1712,34	10,039	10,009	7,897	2,189	2,201	21	952,233	23,243	1710,558	3	200,15	200,15	99,71	0	0	0	0	0	0	0
10:34:11	-86,45	1711,476	9,941	9,863	7,897	2,18	2,2	21	952,233	23,243	1710,559	3	200,15	200,15	99,71	0	0	0	0	0	0	0
10:34:11	43,225	1711,908	9,99	9,961	7,897	2,184	2,2	21	952,233	23,243	1710,56	3	200,15	200,15	99,71	0	0	0	0	0	0	0
10:34:11	0	1711,908	9,99	10,009	7,897	2,184	2,2	21	952,233	23,243	1710,562	3	200,15	200,15	99,71	0	0	0	0	0	0	0
10:34:11	0	1711,908	9,99	9,814	7,897	2,184	2,199	21	952,233	23,243	1710,563	3	200,15	200,15	99,71	0	0	0	0	0	0	0
10:34:11	43,225	1712,34	10,039	10,009	7,897	2,189	2,199	21	952,233	23,243	1710,565	3	200,15	200,15	99,71	0	0	0	0	0	0	0
10:34:11	-43,225	1711,908	9,99	9,961	7,897	2,184	2,199	21	952,233	23,243	1710,566	3	200,15	200,15	99,71	0	0	0	0	0	0	0
10:34:11	43,225	1712,34	10,039	10,009	7,897	2,189	2,199	21	952,233	23,243	1710,568	3	200,15	200,15	99,71	0	0	0	0	0	0	0
10:34:11	0	1712,34	10,039	10,009	7,897	2,189	2,199	21	952,233	23,243	1710,57	3	200,15	200,15	99,71	0	0	0	0	0	0	0
10:34:11	-43,225	1711,908	9,99	9,961	7,897	2,184	2,198	21	952,233	23,243	1710,571	3	200,15	200,15	99,71	0	0	0	0	0	0	0
10:34:11	43,225	1712,34	10,039	10,058	7,897	2,189	2,198	21	952,233	23,243	1710,573	3	200,15	200,15	99,71	0	0	0	0	0	0	0
10:34:11	-2,783	1712,312	9,941	9,814	7,902	2,188	2,198	21	952,233	23,243	1710,575	3	200,15	200,15	99,71	0	0	0	0	0	0	0
10:34:11	-1,708	1712,295	9,843	9,716	7,907	2,188	2,198	21	952,233	23,243	1710,576	3	200,15	200,15	99,71	0	0	0	0	0	0	0
10:34:11	0	1712,295	9,843	9,814	7,907	2,188	2,197	21	952,233	23,243	1710,578	3	200,15	200,15	99,71	0	0	0	0	0	0	0
10:34:11	44,946	1712,745	9,99	9,961	7,902	2,193	2,197	21	952,233	23,243	1710,58	3	200,15	200,15	99,71	0	0	0	0	0	0	0
10:34:11	172,937	1714,474	10,185	10,205	7,902	2,211	2,198	21	952,233	23,243	1710,584	3	200,15	200,15	99,71	0	0	0	0	0	0	0
10:34:11	-126,928	1713,205	10,136	10,058	7,897	2,197	2,198	21	952,233	23,243	1710,587	3	200,15	200,15	99,71	0	0	0	0	0	0	0
10:34:11	-86,462	1712,34	10,039	10,058	7,897	2,189	2,197	21	952,233	23,243	1710,589	3	200,15	200,15	99,71	0	0	0	0	0	0	0
10:34:11	83,679	1713,177	10,039	10,156	7,902	2,197	2,197	21	952,233	23,243	1710,591	3	200,15	200,15	99,71	0	0	0	0	0	0	0
10:34:11	0	1713,177	10,039	10,009	7,902	2,197	2,197	21	952,233	23,243	1710,594	3	200,15	200,15	99,71	0	0	0	0	0	0	0
10:34:11	0	1713,177	10,039	10,009	7,902	2,197	2,197	21	952,233	23,243	1710,596	3	200,15	200,15	99,71	0	0	0	0	0	0	0
10:34:11	0	1713,177	10,039	10,058	7,902	2,197	2,197	21	952,233	23,243	1710,599	3	200,15	200,15	99,71	0	0	0	0	0	0	0
10:34:11	0	1713,177	10,039	9,961	7,902	2,197	2,197	21	952,233	23,243	1710,601	3	200,15	200,15	99,71	0	0	0	0	0	0	0
10:34:11	-43,225	1712,745	9,99	9,961	7,902	2,193	2,197	21	952,233	23,243	1710,604	3	200,15	200,15	99,71	0	0	0	0	0	0	0
10:34:11	-40,454	1712,34	10,039	10,009	7,897	2,189	2,197	21	952,233	23,243	1710,605	3	200,15	200,15	99,71	0	0	0	0	0	0	0
10:34:11	0	1712,34	10,039	9,961	7,897	2,189	2,197	21	952,233	23,243	1710,607	3	200,15	200,15	99,71	0	0	0	0	0	0	0
10:34:11	40,454	1712,745	9,99	9,961	7,902	2,193	2,197	21	952,233	23,243	1710,609	3	200,15	200,15	99,71	0	0	0	0	0	0	0
10:34:11	-43,237	1712,312	9,941	9,863	7,902	2,188	2,197	21	952,233	23,243	1710,611	3	200,15	200,15	99,71	0	0	0	0	0	0	0
10:34:11	43,237	1712,745	9,99	9,961	7,902	2,193	2,197	21	952,233	23,243	1710,613	3	200,15	200,15	99,71	0	0	0	0	0	0	0
10:34:11	-126,904	1711,476	9,941	9,863	7,897	2,18	2,196	21	952,233	23,243	1710,614	3	200,15	200,15	99,71	0	0	0	0	0	0	0
10:34:11	86,45	1712,34	10,039	10,009	7,897	2,189	2,196	21	952,233	23,243	1710,616	3	200,15	200,15	99,71	0	0	0	0	0	0	0
10:34:11	-43,225	1711,908	9,99	9,961	7,897	2,184	2,196	21	952,233	23,243	1710,617	3	200,15	200,15	99,71	0	0	0	0	0	0	0
10:34:11	0	1711,908	9,99	9,961	7,897	2,184	2,196	21	952,233	23,243	1710,618	3	200,15	200,15	99,71	0	0	0	0	0	0	0
10:34:11	0	1711,908	9,99	9,961	7,897	2,184	2,195	21	952,233	23,243	1710,62	3	200,15	200,15	99,71	0	0	0	0	0	0	0
10:34:11	0	1711,908	9,99	9,961	7,897	2,184	2,195	21	952,233	23,243	1710,621	3	200,15	200,15	99,71	0	0	0	0	0	0	0
10:34:11	43,225	1712,34	10,039	9,961	7,897	2,189	2,195	21	952,233	23,243	1710,623	3	200,15	200,15	99,71	0	0	0	0	0	0	0
10:34:11	0	1712,34	10,039	9,961	7,897	2,189	2,195	21	952,233	23,243	1710,624	3	200,15	200,15	99,71	0	0	0	0	0	0	0
10:34:11	0	1712,34	10,039	10,009	7,897	2,189	2,195	21	952,233	23,243	1710,626	3	200,15	200,15	99,71	0	0	0	0	0	0	0
10:34:11	0	1712,34	10,039	9,961	7,897	2,189	2,195	21	952,233	23,243	1710,628	3	200,15	200,15	99,71	0	0	0	0	0	0	0
10:34:11	-43,225	1711,908	9,99	9,863	7,897	2,184	2,195	21	952,233	23,243	1710,629	3	200,15	200,15	99,71	0	0	0	0	0	0	0
10:34:11	43,225	1712,34	10,039	9,863	7,897	2,189	2,194	21	952,233	23,243	1710,631	3	200,15	200,15	99,71	0	0	0	0	0	0	0
10:34:11	-43,225	1711,908	9,99	10,009	7,897	2,184	2,194	21	952,233	23,243	1710,632	3	200,15	200,15	99,71	0	0	0	0	0	0	0
10:34:11	0	1711,908	9,99	10,009	7,897	2,184	2,194	21	952,233	23,243	1710,633	3	200,15	200,15	99,71	0	0	0	0	0	0	0
10:34:11	0	1711,908	9,99	9,961	7,897	2,184	2,194	21	952,233	23,243	1710,635	3	200,15	200,15	99,71	0	0	0	0	0	0	0
10:34:11	0	1711,908	9,99	9,863	7,897	2,184	2,194	21	952,233	23,243	1710,636	3	200,15	200,15	99,71	0	0	0	0	0	0	0
10:34:11	-43,225	1711,476	9,941	9,814	7,897	2,18	2,193	21	952,233	23,243	1710,637	3	200,15	200,15	99,71	0	0	0	0	0	0	0
10:34:11	43,225	1711,908	9,99	9,961	7,897	2,184	2,193	21	952,233	23,243	1710,638	3	200,15	200,15	99,71	0	0	0	0	0	0	0
10:34:11	0	1711,908	9,99	9,961	7,897	2,184	2,193	21	951,392	23,243	1710,639	3	200,15	200,15	99,71	0	0	0	0	0	0	0
10:34:11	1,574	1711,924	9,99	9,863	7,897	2,184	2,193	21	951,392	23,243	1710,64	3	200,15	200,15	99,71	0	0	0	0	0	0	0
10:34:11	0	1711,924	9,99	9,863	7,897	2,184	2,193	21	951,392	23,243	1710,642	3	200,15	200,15	99,71	0	0	0	0	0	0	0
10:34:11	0	1711,924	9,99	9,863	7,897	2,184	2,193	21	951,392	23,243	1710,643	3	200,15	200,15	99,71	0	0	0	0	0	0	0
10:34:11	43,237	1712,356	10,039	10,009	7,897	2,189	2,192	21	951,392	23,243	1710,645	3	200,15	200,15	99,71	0	0	0	0	0	0	0
10:34:11	0	1712,356	10,039	9,961	7,897	2,189	2,192	21	951,392	23,243	1710,646	3	200,15	200,15	99,71	0	0	0	0	0	0	0
10:34:12	0	1712,356	10,039	9,961	7,897	2,189	2,192	21	951,392	23,243	1710,648	3	200,15	200,15	99,71	0	0	0	0	0	0	0
10:34:12	129,736	1713,653	10,185	10,205	7,897	2,202	2,192	21	951,392	23,243	1710,651	3	200,15	200,15	99,71	0	0	0	0	0	0	0
10:34:12	129,748	1714,951	10,332	10,302	7,897	2,215	2,193	21	951,392	23,243	1710,656	3	200,15	200,15	99,71	0	0	0	0	0	0	0
10:34:12	256,787	1717,519	10,527	10,595	7,902	2,242	2,194	21	951,392	23,243	1710,662	3	200,15	200,15	99,71	0	0	0	0	0	0	0
10:34:12	389,636	1721,415	10,966	11,035	7,902	2,282	2,196	21	951,392	23,243	1710,673	3	199,822	199,822	99,708	0	0	0	0	0	0	0
10:34:12	561,474	1727,03	11,504	11,718	7,907	2,34	2,198	21	951,392	23,243	1710,689	3	199,822	199,822	99,708	0	0	0	0	0	0	0
10:34:12	863,989	1735,67	12,285	12,695	7,916	2,429	2,203	21	951,392	23,243	1710,714	3	199,822	199,822	99,708	0	0	0	0	0	0	0
10:34:12	820,788	1743,878	13,017	13,574	7,926	2,514	2,209	21	951,392	23,243	1710,747	3	199,822	199,822	99,708	0	0	0	0	0	0	0
10:34:12	1033,239	1754,21	13,799	14,599	7,945	2,62	2,217	21	951,392	23,243	1710,791	3	199,822	199,822	99,708	0	0	0	0	0	0	0
10:34:12	1033,825	1764,548	14,482	15,332	7,969	2,727	2,227	21	951,392	23,243	1710,845	3	199,822	199,822	99,708	0	0	0	0	0	0	0
10:34:12	1023,168	1774,78	14,97	15,967	8,002	2,832	2,239	21	951,392	23,243	1710,908	3	199,822	199,822	99,708	0	0	0	0	0	0	0
10:34:12	980,346	1784,583	15,41	16,699	8,036	2,933	2,253	21	951,392	23,243	1710,982	3	199,822	199,822	99,708	0	0	0	0	0	0	0
10:34:12	1285,73	1797,441	16,093	17,48	8,074	3,066	2,269	21	951,392	23,243	1711,069	3	199,822	199,822	99,708	0	0	0	0	0	0	0
10:34:12	1332,128	1810,762	16,826	18,359	8,112	3,203	2,287	21	951,392	23,243	1711,168	3	199,822	199,822	99,708	0	0	0	0	0	0	0
10:34:12	1269,592	1823,458	17,51	19,238	8,149	3,334	2,307	21	951,392	23,243	1711,281	3	199,822	199,822	99,708	0	0	0	0	0	0	0
10:34:12	1331,97	1836,778	18,34	20,019	8,181	3,471	2,33	21	951,392	23,243	1711,406	3	199,822	199,822	99,708	0	0	0	0	0	0	0
10:34:12	1522,644	1852,004	19,365	21,289	8,215	3,628	2,356	21	951,392	23,243	1711,547	3	199,822	199,822	99,708	0	0	0	0	0	0	0
10:34:12	1676,501	1868,769	20,586	22,803	8,247	3,801	2,384	21	951,392	23,243	1711,704	3	199,822	199,822	99,708	0	0	0	0	0	0	0
10:34:12	1541,626	1884,185	21,611	23,73	8,281	3,96	2,415	21	951,392	23,243	1711,876	3	199,822	199,822	99,708	0	0	0	0	0	0	0
10:34:12	1572,741	1899,913	22,685	24,805	8,315	4,122	2,448	21	951,392	23,243	1712,064	3	199,822	199,822	99,708	0	0	0	0	0	0	0
10:34:12	1636,584	1916,279	23,76	25,879	8,352	4,291	2,485	21	951,392	23,243	1712,268	3	199,822	199,822	99,708	0	0	0	0	0	0	0
10:34:12	1312,536	1929,404	24,394	26,416	8,393	4,426	2,523	21	951,392	23,243	1712,486	3	199,822	199,822	99,708	0	0	0	0	0	0	0
10:34:12	1351,037	1942,914	25,029	27,246	8,436	4,566	2,563	21	951,392	23,243	1712,716	3	199,822	199,822	99,708	0	0	0	0	0	0	0
10:34:12	1606,567	1958,98	25,908	28,174	8,48	4,731	2,605	21	951,392	23,243	1712,962	3	199,822	199,822	99,708	0	0	0	0	0	0	0
10:34:12	1560,742	1974,587	26,738	29,004	8,525	4,892	2,65	21	951,392	23,243	1713,224	3	199,822	199,822	99,708	0	0	0	0	0	0	0
10:34:12	1199,548	1986,583	27,226	29,736	8,567	5,016	2,696	21	951,392	23,243	1713,497	3	199,822	199,822	99,708	0	0	0	0	0	0	0
10:34:12	1917,529	2005,758	28,594	30,273	8,603	5,214	2,746	21	951,392	23,243	1713,79	3	199,822	199,822	99,708	0	0	0	0	0	0	0
10:34:12	1612,585	2021,884	29,619	31,445	8,64	5,38	2,797	21	951,392	23,243	1714,098	3	199,822	199,822	99,708	0	0	0	0	0	0	0
10:34:12	1324,914	2035,133	30,4	32,275	8,674	5,516	2,851	21	951,392	23,243	1714,419	3	199,822	199,822	99,708	0	0	0	0	0	0	0
10:34:12	1446,716	2049,6	31,328	32,959	8,706	5,665	2,906	21	951,392	23,243	1714,754	3	199,822	199,822	99,708	0	0	0	0	0	0	0
10:34:12	1501,123	2064,612	32,305	34,033	8,739	5,82	2,963	21	951,392	23,243	1715,104	3	199,822	199,822	99,708	0	0	0	0	0	0	0
10:34:12	1057,031	2075,182	32,695	34,082	8,777	5,929	3,021	21	951,392	23,243	1715,464	3	199,822	199,822	99,708	0	0	0	0	0	0	0
10:34:12	1232,763	2087,51	33,281	34,57	8,815	6,056	3,081	21	951,392	23,243	1715,836	3	199,822	199,822	99,708	0	0	0	0	0	0	0
10:34:12	1061,23	2098,122	33,77	34,912	8,849	6,166	3,141	21	951,392	23,243	1716,218	3	199,822	199,822	99,708	0	0	0	0	0	0	0
10:34:12	924,633	2107,368	34,111	35,156	8,883	6,261	3,202	21	951,392	23,243	1716,609	2,9	199,822	199,822	99,708	0	0	0	0	0	0	0
10:34:12	1156,884	2118,937	34,697	35,645	8,916	6,38	3,265	21	951,392	23,243	1717,012	2,9	199,822	199,822	99,708	0	0	0	0	0	0	0
10:34:12	979,223	2128,729	35,186	35,986	8,945	6,481	3,328	21	951,392	23,243	1717,423	2,9	199,822	199,822	99,708	0	0	0	0	0	0	0
10:34:12	937,841	2138,108	35,723	36,572	8,969	6,578	3,392	21	951,392	23,243	1717,844	2,9	199,822	199,822	99,708	0	0	0	0	0	0	0
10:34:12	806,811	2146,176	36,211	36,865	8,988	6,661	3,456	21	951,392	23,243	1718,272	2,9	199,822	199,822	99,708	0	0	0	0	0	0	0
10:34:12	1223,852	2158,414	37,139	37,744	9,007	6,787	3,521	21	951,392	23,243	1718,712	2,9	199,822	199,822	99,708	0	0	0	0	0	0	0
10:34:12	904,077	2167,455	37,822	38,379	9,021	6,88	3,587	21	951,392	23,243	1719,161	2,9	199,822	199,822	99,708	0	0	0	0	0	0	0
10:34:12	777,197	2175,227	38,457	38,965	9,031	6,961	3,653	21	951,392	23,243	1719,617	2,9	199,822	199,822	99,708	0	0	0	0	0	0	0
10:34:12	530,981	2180,537	38,75	39,209	9,045	7,015	3,719	21	951,392	23,243	1720,078	2,9	199,822	199,822	99,708	0	0	0	0	0	0	0
10:34:12	901,147	2189,548	39,336	39,795	9,064	7,108	3,785	21	951,392	23,243	1720,547	2,9	199,822	199,822	99,708	0	0	0	0	0	0	0
10:34:12	457,568	2194,124	39,531	39,844	9,079	7,155	3,851	21	951,392	23,243	1721,021	2,7	199,822	199,822	99,708	0	0	0	0	0	0	0
10:34:12	199,267	2196,117	39,385	39,502	9,098	7,176	3,917	21	951,392	23,243	1721,496	2,7	199,822	199,822	99,708	0	0	0	0	0	0	0
10:34:12	71,972	2196,837	39,19	39,307	9,112	7,183	3,981	21	951,392	23,243	1721,971	2,7	199,822	199,822	99,708	0	0	0	0	0	0	0
10:34:12	432,324	2201,16	39,385	39,6	9,126	7,228	4,044	21	951,392	23,243	1722,451	2,7	199,822	199,822	99,708	0	0	0	0	0	0	0
10:34:12	370,629	2204,866	39,678	39,795	9,131	7,266	4,108	21	951,392	23,243	1722,933	2,7	199,822	199,822	99,708	0	0	0	0	0	0	0
10:34:12	417,114	2209,037	40,02	40,088	9,136	7,309	4,17	21	951,392	23,243	1723,419	2,7	199,822	199,822	99,708	0	0	0	0	0	0	0
10:34:12	418,603	2213,223	40,459	40,674	9,136	7,352	4,233	21	951,392	23,243	1723,909	2,7	199,822	199,822	99,708	0	0	0	0	0	0	0
10:34:12	325,781	2216,481	40,801	40,772	9,136	7,386	4,295	21	951,392	23,243	1724,402	2,7	199,822	199,822	99,708	0	0	0	0	0	0	0
10:34:12	-139,624	2215,085	40,654	40,527	9,136	7,372	4,355	21	951,392	23,243	1724,892	2,7	199,822	199,822	99,708	0	0	0	0	0	0	0
10:34:12	-12,158	2214,963	40,557	40,479	9,14	7,37	4,414	21	951,392	23,243	1725,382	2,7	199,822	199,822	99,708	0	0	0	0	0	0	0
10:34:12	0	2214,963	40,557	40,527	9,14	7,37	4,472	21	951,392	23,243	1725,872	2,6	199,822	199,822	99,708	0	0	0	0	0	0	0
10:34:12	-361,157	2211,352	40,166	40,137	9,141	7,333	4,528	21	951,392	23,243	1726,357	2,6	199,822	199,822	99,708	0	0	0	0	0	0	0
10:34:12	-93,017	2210,422	40,068	40,137	9,141	7,323	4,583	21	951,392	23,243	1726,841	2,6	199,822	199,822	99,708	0	0	0	0	0	0	0
10:34:12	-325,439	2207,167	39,727	39,6	9,141	7,29	4,636	21	951,392	23,243	1727,322	2,6	199,822	199,822	99,708	0	0	0	0	0	0	0
10:34:12	1,025	2207,177	39,824	39,746	9,136	7,29	4,688	21	951,392	23,243	1727,802	2,6	199,822	199,822	99,708	0	0	0	0	0	0	0
10:34:12	-91,723	2206,26	39,824	39,6	9,131	7,281	4,739	21	951,392	23,243	1728,28	2,6	199,822	199,822	99,708	0	0	0	0	0	0	0
10:34:12	94,018	2207,2	40,02	39,844	9,126	7,29	4,789	21	951,392	23,243	1728,759	2,6	199,822	199,822	99,708	0	0	0	0	0	0	0
10:34:12	-128,247	2205,918	39,971	40,088	9,121	7,277	4,838	21	951,392	23,243	1729,236	2,6	199,822	199,822	99,708	0	0	0	0	0	0	0
10:34:12	-81,958	2205,098	39,971	39,942	9,117	7,269	4,885	21	951,392	23,243	1729,712	2,6	199,822	199,822	99,708	0	0	0	0	0	0	0
10:34:12	-361,816	2201,48	39,678	39,746	9,112	7,231	4,931	21	951,392	23,243	1730,184	2,6	199,822	199,822	99,708	0	0	0	0	0	0	0
10:34:12	-185,791	2199,622	39,483	39,453	9,112	7,212	4,976	21	951,392	23,243	1730,653	2,5	199,822	199,822	99,708	0	0	0	0	0	0	0
10:34:12	-371,386	2195,908	39,092	39,063	9,112	7,174	5,019	21	951,392	23,243	1731,118	2,5	199,822	199,822	99,708	0	0	0	0	0	0	0
10:34:12	0	2195,908	39,092	39,063	9,112	7,174	5,061	21	951,392	23,243	1731,583	2,5	199,822	199,822	99,708	0	0	0	0	0	0	0
10:34:12	-417,553	2191,733	38,652	38,623	9,112	7,131	5,102	21	951,392	23,243	1732,043	2,5	199,822	199,822	99,708	0	0	0	0	0	0	0
10:34:12	-56,323	2191,17	38,604	38,574	9,112	7,125	5,142	21	951,392	23,243	1732,502	2,5	199,822	199,822	99,708	0	0	0	0	0	0	0
10:34:12	-257,324	2188,596	38,408	38,379	9,108	7,098	5,18	21	951,392	23,243	1732,958	2,5	199,822	199,822	99,708	0	0	0	0	0	0	0
10:34:12	222,021	2190,817	38,652	38,867	9,107	7,121	5,218	21	951,392	23,243	1733,416	2,5	199,822	199,822	99,708	0	0	0	0	0	0	0
10:34:12	-82,958	2189,987	38,652	38,721	9,102	7,113	5,255	21	951,392	23,243	1733,873	2,5	199,822	199,822	99,708	0	0	0	0	0	0	0
10:34:12	-221,972	2187,767	38,506	38,721	9,098	7,09	5,291	21	951,392	23,243	1734,327	2,5	199,822	199,822	99,708	0	0	0	0	0	0	0
10:34:12	-84,033	2186,927	38,506	38,525	9,093	7,081	5,326	21	951,392	23,243	1734,779	2,5	199,822	199,822	99,708	0	0	0	0	0	0	0
10:34:12	-46,313	2186,464	38,457	38,525	9,093	7,076	5,361	21	951,392	23,243	1735,231	2,4	199,822	199,822	99,708	0	0	0	0	0	0	0
10:34:12	0	2186,464	38,457	38,574	9,093	7,076	5,394	21	951,392	23,243	1735,682	2,4	199,822	199,822	99,708	0	0	0	0	0	0	0
10:34:12	-139,038	2185,073	38,311	38,428	9,093	7,062	5,427	21	951,392	23,243	1736,132	2,4	199,822	199,822	99,708	0	0	0	0	0	0	0
10:34:12	0	2185,073	38,311	38,33	9,093	7,062	5,459	21	951,392	23,243	1736,581	2,4	199,822	199,822	99,708	0	0	0	0	0	0	0
10:34:12	-185,302	2183,22	38,115	38,037	9,093	7,043	5,49	21	951,392	23,243	1737,027	2,4	199,822	199,822	99,708	0	0	0	0	0	0	0
10:34:12	-37,646	2182,844	38,164	38,086	9,089	7,039	5,52	21	951,392	23,243	1737,473	2,4	199,822	199,822	99,708	0	0	0	0	0	0	0
10:34:12	0	2182,844	38,164	38,086	9,089	7,039	5,55	21	951,392	23,243	1737,919	2,4	199,822	199,822	99,708	0	0	0	0	0	0	0
10:34:12	92,651	2183,77	38,262	38,33	9,089	7,049	5,58	21	951,392	23,243	1738,364	2,4	199,822	199,822	99,708	0	0	0	0	0	0	0
10:34:12	-102,636	2182,744	38,164	38,233	9,088	7,038	5,608	21	951,392	23,243	1738,809	2,4	199,822	199,822	99,708	0	0	0	0	0	0	0
10:34:12	63,867	2183,383	38,311	38,525	9,084	7,045	5,636	21	951,392	23,243	1739,253	2,4	199,822	199,822	99,708	0	0	0	0	0	0	0
10:34:12	139,013	2184,773	38,457	38,525	9,084	7,059	5,664	21	951,392	23,243	1739,699	2,2	199,822	199,822	99,708	0	0	0	0	0	0	0
10:34:12	-139,013	2183,383	38,311	38,233	9,084	7,045	5,691	21	951,392	23,243	1740,142	2,2	199,822	199,822	99,708	0	0	0	0	0	0	0
10:34:12	-249,121	2180,891	37,969	38,037	9,088	7,019	5,717	21	951,392	23,243	1740,583	2,2	199,822	199,822	99,708	0	0	0	0	0	0	0
10:34:12	-36,328	2180,528	37,92	37,744	9,089	7,015	5,743	21	951,392	23,243	1741,023	2,2	199,822	199,822	99,708	0	0	0	0	0	0	0
10:34:12	175,268	2182,281	38,115	38,33	9,088	7,033	5,768	21	951,392	23,243	1741,464	2,2	199,822	199,822	99,708	0	0	0	0	0	0	0
10:34:12	-138,94	2180,891	37,969	37,891	9,088	7,019	5,793	21	951,392	23,243	1741,903	2,2	199,822	199,822	99,708	0	0	0	0	0	0	0
10:34:12	0	2180,891	37,969	38,037	9,088	7,019	5,817	21	951,392	23,243	1742,342	2,2	199,822	199,822	99,708	0	0	0	0	0	0	0
10:34:12	324,243	2184,134	38,311	38,33	9,088	7,052	5,841	21	951,392	23,243	1742,784	2,2	199,822	199,822	99,708	0	0	0	0	0	0	0
10:34:12	-121,459	2182,919	38,262	38,233	9,084	7,04	5,864	21	951,392	23,243	1743,224	2,2	199,822	199,822	99,708	0	0	0	0	0	0	0
10:34:12	46,337	2183,383	38,311	38,33	9,084	7,045	5,888	21	951,392	23,243	1743,664	2,2	199,822	199,822	99,708	0	0	0	0	0	0	0
10:34:12	0	2183,383	38,311	38,379	9,084	7,045	5,91	21,4	951,773	23,243	1744,104	2,1	199,822	199,822	99,708	0	0	0	0	0	0	0
10:34:13	-67,211	2182,711	38,164	38,33	9,088	7,038	5,932	21,4	951,773	23,243	1744,543	2,1	199,822	199,822	99,708	0	0	0	0	0	0	0
10:34:13	0	2182,711	38,164	38,233	9,088	7,038	5,954	21,4	951,773	23,243	1744,981	2,1	199,822	199,822	99,708	0	0	0	0	0	0	0
10:34:13	-138,94	2181,321	38,018	37,891	9,088	7,023	5,975	21,4	951,773	23,243	1745,417	2,1	199,822	199,822	99,708	0	0	0	0	0	0	0
10:34:13	63,818	2181,959	38,164	38,086	9,084	7,03	5,996	21,4	951,773	23,243	1745,854	2,1	199,822	199,822	99,708	0	0	0	0	0	0	0
10:34:13	-46,313	2181,496	38,115	37,842	9,084	7,025	6,016	21,4	951,773	23,243	1746,289	2,1	199,822	199,822	99,708	0	0	0	0	0	0	0
10:34:13	-92,602	2180,57	38,018	37,842	9,084	7,016	6,035	21,4	951,773	23,243	1746,724	2,1	199,822	199,822	99,708	0	0	0	0	0	0	0
10:34:13	92,602	2181,496	38,115	38,184	9,084	7,025	6,055	21,4	951,773	23,243	1747,158	2,1	199,822	199,822	99,708	0	0	0	0	0	0	0
10:34:13	0	2181,496	38,115	38,086	9,084	7,025	6,074	21,4	951,773	23,243	1747,593	2,1	199,822	199,822	99,708	0	0	0	0	0	0	0
10:34:13	0	2181,496	38,115	38,086	9,084	7,025	6,093	21,4	951,773	23,243	1748,027	2,1	199,822	199,822	99,708	0	0	0	0	0	0	0
10:34:13	-92,602	2180,57	38,018	37,842	9,084	7,016	6,111	21,4	951,773	23,243	1748,459	2	204,438	204,438	99,727	0	0	0	0	0	0	0
10:34:13	75,097	2181,321	38,018	38,086	9,088	7,023	6,129	21,4	951,773	23,243	1748,892	2	204,438	204,438	99,727	0	0	0	0	0	0	0
10:34:13	-121,411	2180,107	37,969	37,891	9,084	7,011	6,146	21,4	951,773	23,243	1749,323	2	204,438	204,438	99,727	0	0	0	0	0	0	0
10:34:13	185,229	2181,959	38,164	38,086	9,084	7,03	6,163	21,4	951,773	23,243	1749,756	2	204,438	204,438	99,727	0	0	0	0	0	0	0
10:34:13	-185,229	2180,107	37,969	37,891	9,084	7,011	6,18	21,4	951,773	23,243	1750,186	2	204,438	204,438	99,727	0	0	0	0	0	0	0
10:34:13	28,808	2180,395	37,92	37,744	9,088	7,014	6,196	21,4	951,773	23,243	1750,617	2	204,438	204,438	99,727	0	0	0	0	0	0	0
10:34:13	231,542	2182,711	38,164	38,184	9,088	7,038	6,213	21,4	951,773	23,243	1751,049	2	204,438	204,438	99,727	0	0	0	0	0	0	0
10:34:13	0	2182,711	38,164	38,184	9,088	7,038	6,229	21,4	951,773	23,243	1751,48	2	204,438	204,438	99,727	0	0	0	0	0	0	0
10:34:13	-121,435	2181,496	38,115	38,037	9,084	7,025	6,244	21,4	951,773	23,243	1751,91	2	204,438	204,438	99,727	0	0	0	0	0	0	0
10:34:13	185,278	2183,349	38,311	38,428	9,084	7,044	6,26	21,4	951,773	23,243	1752,342	2	204,438	204,438	99,727	0	0	0	0	0	0	0
10:34:13	-46,313	2182,886	38,262	38,33	9,084	7,04	6,275	21,4	951,773	23,243	1752,772	1,9	204,438	204,438	99,727	0	0	0	0	0	0	0
10:34:13	0	2182,886	38,262	38,233	9,084	7,04	6,29	21,4	951,773	23,243	1753,202	1,9	204,438	204,438	99,727	0	0	0	0	0	0	0
10:34:13	-63,842	2182,247	38,115	38,086	9,088	7,033	6,305	21,4	951,773	23,243	1753,631	1,9	204,438	204,438	99,727	0	0	0	0	0	0	0
10:34:13	46,313	2182,711	38,164	38,086	9,088	7,038	6,319	21,4	951,773	23,243	1754,061	1,9	204,438	204,438	99,727	0	0	0	0	0	0	0
10:34:13	-121,435	2181,496	38,115	38,086	9,084	7,025	6,333	21,4	951,773	23,243	1754,488	1,9	204,438	204,438	99,727	0	0	0	0	0	0	0
10:34:13	0	2181,496	38,115	38,037	9,084	7,025	6,347	21,4	951,773	23,243	1754,915	1,9	204,438	204,438	99,727	0	0	0	0	0	0	0
10:34:13	46,313	2181,959	38,164	38,33	9,084	7,03	6,36	21,4	951,773	23,243	1755,342	1,9	204,438	204,438	99,727	0	0	0	0	0	0	0
10:34:13	28,808	2182,247	38,115	38,037	9,088	7,033	6,373	21,4	951,773	23,243	1755,769	1,9	204,438	204,438	99,727	0	0	0	0	0	0	0
10:34:13	148,925	2183,737	38,262	38,428	9,089	7,048	6,387	21,4	951,773	23,243	1756,197	1,9	204,438	204,438	99,727	0	0	0	0	0	0	0
10:34:13	-9,985	2183,637	38,262	38,33	9,088	7,047	6,4	21,4	951,773	23,243	1756,624	1,9	204,438	204,438	99,727	0	0	0	0	0	0	0
10:34:13	-92,626	2182,711	38,164	38,037	9,088	7,038	6,412	21,4	951,773	23,243	1757,051	1,8	204,438	204,438	99,727	0	0	0	0	0	0	0
10:34:13	-138,94	2181,321	38,018	38,086	9,088	7,023	6,424	21,4	951,773	23,243	1757,475	1,8	204,438	204,438	99,727	0	0	0	0	0	0	0
10:34:13	92,626	2182,247	38,115	38,184	9,088	7,033	6,436	21,4	951,773	23,243	1757,9	1,8	204,438	204,438	99,727	0	0	0	0	0	0	0
10:34:13	46,313	2182,711	38,164	38,037	9,088	7,038	6,448	21,4	951,773	23,243	1758,325	1,8	204,438	204,438	99,727	0	0	0	0	0	0	0
10:34:13	-46,313	2182,247	38,115	38,184	9,088	7,033	6,459	21,4	951,773	23,243	1758,748	1,8	204,438	204,438	99,727	0	0	0	0	0	0	0
10:34:13	185,278	2184,1	38,311	38,233	9,088	7,052	6,471	21,4	951,773	23,243	1759,174	1,8	204,438	204,438	99,727	0	0	0	0	0	0	0
10:34:13	-138,964	2182,711	38,164	38,379	9,088	7,038	6,482	21,4	951,773	23,243	1759,597	1,8	204,438	204,438	99,727	0	0	0	0	0	0	0
10:34:13	-121,435	2181,496	38,115	37,891	9,084	7,025	6,493	21,4	951,773	23,243	1760,019	1,8	204,438	204,438	99,727	0	0	0	0	0	0	0
10:34:13	-100,122	2180,495	37,92	37,744	9,089	7,015	6,503	21,4	951,773	23,243	1760,44	1,8	204,438	204,438	99,727	0	0	0	0	0	0	0
10:34:13	46,313	2180,958	37,969	38,037	9,089	7,02	6,513	21,4	951,773	23,243	1760,86	1,8	204,438	204,438	99,727	0	0	0	0	0	0	0
10:34:13	46,289	2181,421	38,018	38,184	9,089	7,024	6,523	21,4	951,773	23,243	1761,281	1,6	204,438	204,438	99,727	0	0	0	0	0	0	0
10:34:13	267,919	2184,1	38,311	38,428	9,088	7,052	6,533	21,4	951,773	23,243	1761,704	1,6	204,438	204,438	99,727	0	0	0	0	0	0	0
10:34:13	-75,122	2183,349	38,311	38,428	9,084	7,044	6,543	21,4	951,773	23,243	1762,125	1,6	204,438	204,438	99,727	0	0	0	0	0	0	0
10:34:13	-138,964	2181,959	38,164	38,086	9,084	7,03	6,553	21,4	951,773	23,243	1762,545	1,6	204,438	204,438	99,727	0	0	0	0	0	0	0
10:34:13	0	2181,959	38,164	38,233	9,084	7,03	6,562	21,4	951,773	23,243	1762,965	1,6	204,438	204,438	99,727	0	0	0	0	0	0	0
10:34:13	-63,818	2181,321	38,018	38,037	9,088	7,023	6,571	21,4	951,773	23,243	1763,383	1,6	204,438	204,438	99,727	0	0	0	0	0	0	0
10:34:13	92,626	2182,247	38,115	38,184	9,088	7,033	6,58	21,4	951,773	23,243	1763,802	1,6	204,438	204,438	99,727	0	0	0	0	0	0	0
10:34:13	-92,626	2181,321	38,018	37,842	9,088	7,023	6,589	21,4	951,773	23,243	1764,22	1,6	204,438	204,438	99,727	0	0	0	0	0	0	0
10:34:13	138,94	2182,711	38,164	38,184	9,088	7,038	6,598	21,4	951,773	23,243	1764,638	1,6	204,438	204,438	99,727	0	0	0	0	0	0	0
10:34:13	9,985	2182,81	38,164	38,037	9,089	7,039	6,607	21,4	951,773	23,243	1765,056	1,6	204,438	204,438	99,727	0	0	0	0	0	0	0
10:34:13	-138,94	2181,421	38,018	38,086	9,089	7,024	6,615	21,4	951,773	23,243	1765,473	1,5	204,438	204,438	99,727	0	0	0	0	0	0	0
10:34:13	267,919	2184,1	38,311	38,33	9,088	7,052	6,623	21,4	951,773	23,243	1765,891	1,5	204,438	204,438	99,727	0	0	0	0	0	0	0
10:34:13	17,529	2184,276	38,408	38,428	9,084	7,054	6,632	21,4	951,773	23,243	1766,31	1,5	204,438	204,438	99,727	0	0	0	0	0	0	0
10:34:13	-138,964	2182,886	38,262	38,184	9,084	7,04	6,64	21,4	951,773	23,243	1766,726	1,5	204,438	204,438	99,727	0	0	0	0	0	0	0
10:34:13	-63,842	2182,247	38,115	38,086	9,088	7,033	6,647	21,4	951,773	23,243	1767,142	1,5	204,438	204,438	99,727	0	0	0	0	0	0	0
10:34:13	-138,916	2180,858	37,969	37,744	9,088	7,019	6,655	21,4	951,773	23,243	1767,556	1,5	204,438	204,438	99,727	0	0	0	0	0	0	0
10:34:13	46,289	2181,321	38,018	38,086	9,088	7,023	6,662	21,4	951,773	23,243	1767,969	1,5	204,438	204,438	99,727	0	0	0	0	0	0	0
10:34:13	231,567	2183,637	38,262	38,379	9,088	7,047	6,67	21,4	951,773	23,243	1768,385	1,5	204,438	204,438	99,727	0	0	0	0	0	0	0
10:34:13	-75,097	2182,886	38,262	38,379	9,084	7,04	6,677	21,4	951,773	23,243	1768,8	1,5	204,438	204,438	99,727	0	0	0	0	0	0	0
10:34:13	-92,651	2181,959	38,164	38,086	9,084	7,03	6,684	21,4	951,773	23,243	1769,213	1,5	204,438	204,438	99,727	0	0	0	0	0	0	0
10:34:13	-46,313	2181,496	38,115	38,184	9,084	7,025	6,69	21,4	951,773	23,243	1769,625	1,4	204,438	204,438	99,727	0	0	0	0	0	0	0
10:34:13	-63,793	2180,858	37,969	37,842	9,088	7,019	6,697	21,4	951,773	23,243	1770,036	1,4	204,438	204,438	99,727	0	0	0	0	0	0	0
10:34:13	148,876	2182,347	38,115	38,233	9,089	7,034	6,703	21,4	951,773	23,243	1770,449	1,4	204,438	204,438	99,727	0	0	0	0	0	0	0
10:34:13	0	2182,347	38,115	38,086	9,089	7,034	6,71	21,4	951,773	23,243	1770,861	1,4	204,438	204,438	99,727	0	0	0	0	0	0	0
10:34:13	-92,602	2181,421	38,018	38,233	9,089	7,024	6,716	21,4	951,773	23,243	1771,271	1,4	204,438	204,438	99,727	0	0	0	0	0	0	0
10:34:13	138,94	2182,81	38,164	38,233	9,089	7,039	6,722	21,4	951,773	23,243	1771,683	1,4	204,438	204,438	99,727	0	0	0	0	0	0	0
10:34:13	-46,337	2182,347	38,115	38,184	9,089	7,034	6,729	21,4	951,773	23,243	1772,093	1,4	204,438	204,438	99,727	0	0	0	0	0	0	0
10:34:13	-9,96	2182,247	38,115	38,184	9,088	7,033	6,735	21,4	951,773	23,243	1772,503	1,4	204,438	204,438	99,727	0	0	0	0	0	0	0
10:34:13	-138,916	2180,858	37,969	37,842	9,088	7,019	6,74	21,4	951,773	23,243	1772,912	1,4	204,438	204,438	99,727	0	0	0	0	0	0	0
10:34:13	46,289	2181,321	38,018	38,233	9,088	7,023	6,746	21,4	951,773	23,243	1773,32	1,4	204,438	204,438	99,727	0	0	0	0	0	0	0
10:34:13	92,626	2182,247	38,115	38,184	9,088	7,033	6,751	21,4	951,773	23,243	1773,729	1,3	204,438	204,438	99,727	0	0	0	0	0	0	0
10:34:13	63,842	2182,886	38,262	38,33	9,084	7,04	6,757	21,4	951,773	23,243	1774,138	1,3	204,438	204,438	99,727	0	0	0	0	0	0	0
10:34:13	75,097	2183,637	38,262	38,428	9,088	7,047	6,763	21,4	951,773	23,243	1774,548	1,3	204,438	204,438	99,727	0	0	0	0	0	0	0
10:34:13	0	2183,637	38,262	38,33	9,088	7,047	6,768	21,4	951,773	23,243	1774,957	1,3	204,438	204,438	99,727	0	0	0	0	0	0	0
10:34:13	46,337	2184,1	38,311	38,428	9,088	7,052	6,774	21,4	951,773	23,243	1775,366	1,3	204,438	204,438	99,727	0	0	0	0	0	0	0
10:34:13	-138,964	2182,711	38,164	38,037	9,088	7,038	6,779	21,4	951,773	23,243	1775,773	1,3	204,438	204,438	99,727	0	0	0	0	0	0	0
10:34:13	92,626	2183,637	38,262	38,233	9,088	7,047	6,784	21,4	951,773	23,243	1776,181	1,3	204,438	204,438	99,727	0	0	0	0	0	0	0
10:34:13	-138,94	2182,247	38,115	38,184	9,088	7,033	6,789	21,4	951,773	23,243	1776,587	1,3	204,438	204,438	99,727	0	0	0	0	0	0	0
10:34:13	0	2182,247	38,115	38,037	9,088	7,033	6,794	21,4	951,773	23,243	1776,993	1,3	204,438	204,438	99,727	0	0	0	0	0	0	0
10:34:13	56,298	2182,81	38,164	38,33	9,089	7,039	6,799	21,4	951,773	23,243	1777,399	1,3	204,438	204,438	99,727	0	0	0	0	0	0	0
10:34:13	-138,94	2181,421	38,018	37,842	9,089	7,024	6,803	21,4	951,773	23,243	1777,803	1,2	204,438	204,438	99,727	0	0	0	0	0	0	0
10:34:13	92,602	2182,347	38,115	38,037	9,089	7,034	6,808	21,4	951,773	23,243	1778,207	1,2	204,438	204,438	99,727	0	0	0	0	0	0	0
10:34:13	138,964	2183,737	38,262	38,086	9,089	7,048	6,812	21,4	951,773	23,243	1778,613	1,2	204,438	204,438	99,727	0	0	0	0	0	0	0
10:34:13	46,313	2184,2	38,311	38,184	9,089	7,053	6,817	21,4	951,773	23,243	1779,018	1,2	204,438	204,438	99,727	0	0	0	0	0	0	0
10:34:13	-138,94	2182,81	38,164	38,233	9,089	7,039	6,821	21,4	951,773	23,243	1779,422	1,2	204,438	204,438	99,727	0	0	0	0	0	0	0
10:34:13	-46,337	2182,347	38,115	38,037	9,089	7,034	6,826	21,4	951,773	23,243	1779,825	1,2	204,438	204,438	99,727	0	0	0	0	0	0	0
10:34:13	0	2182,347	38,115	38,233	9,089	7,034	6,83	21,4	951,773	23,243	1780,228	1,2	204,438	204,438	99,727	0	0	0	0	0	0	0
10:34:13	185,278	2184,2	38,311	38,33	9,089	7,053	6,834	21,4	951,773	23,243	1780,632	1,2	204,438	204,438	99,727	0	0	0	0	0	0	0
10:34:13	92,675	2185,127	38,408	38,525	9,089	7,063	6,839	21,4	951,773	23,243	1781,036	1,2	204,438	204,438	99,727	0	0	0	0	0	0	0
10:34:13	-92,675	2184,2	38,311	38,33	9,089	7,053	6,843	21,4	951,773	23,243	1781,439	1,2	204,438	204,438	99,727	0	0	0	0	0	0	0
10:34:13	0	2184,2	38,311	38,33	9,089	7,053	6,847	21,4	951,773	23,243	1781,842	1,1	204,438	204,438	99,727	0	0	0	0	0	0	0
10:34:13	-138,94	2182,81	38,164	38,233	9,089	7,039	6,851	21,4	951,773	23,243	1782,243	1,1	204,438	204,438	99,727	0	0	0	0	0	0	0
10:34:13	0	2182,81	38,164	38,086	9,089	7,039	6,854	21,4	951,773	23,243	1782,643	1,1	204,438	204,438	99,727	0	0	0	0	0	0	0
10:34:13	-46,337	2182,347	38,115	38,086	9,089	7,034	6,858	21,4	951,773	23,243	1783,043	1,1	204,438	204,438	99,727	0	0	0	0	0	0	0
10:34:13	138,964	2183,737	38,262	38,33	9,089	7,048	6,862	21,4	951,773	23,243	1783,444	1,1	204,438	204,438	99,727	0	0	0	0	0	0	0
10:34:13	-92,626	2182,81	38,164	38,086	9,089	7,039	6,865	21,4	951,773	23,243	1783,843	1,1	204,438	204,438	99,727	0	0	0	0	0	0	0
10:34:13	0	2182,81	38,164	38,086	9,089	7,039	6,868	21,4	951,773	23,243	1784,242	1,1	204,438	204,438	99,727	0	0	0	0	0	0	0
10:34:13	-138,94	2181,421	38,018	37,891	9,089	7,024	6,872	21,4	951,773	23,243	1784,639	1,1	204,438	204,438	99,727	0	0	0	0	0	0	0
10:34:13	0	2181,421	38,018	38,037	9,089	7,024	6,875	21,4	951,773	23,243	1785,036	1,1	204,438	204,438	99,727	0	0	0	0	0	0	0
10:34:13	138,94	2182,81	38,164	38,086	9,089	7,039	6,878	21,4	951,773	23,243	1785,434	1,1	204,438	204,438	99,727	0	0	0	0	0	0	0
10:34:13	-138,94	2181,421	38,018	38,086	9,089	7,024	6,881	21,6	951,773	23,243	1785,83	1	204,438	204,438	99,727	0	0	0	0	0	0	0
10:34:13	92,602	2182,347	38,115	38,184	9,089	7,034	6,884	21,6	951,773	23,243	1786,226	1	204,438	204,438	99,727	0	0	0	0	0	0	0
10:34:13	0	2182,347	38,115	38,184	9,089	7,034	6,887	21,6	951,773	23,243	1786,622	1	204,438	204,438	99,727	0	0	0	0	0	0	0
10:34:13	0	2182,347	38,115	37,891	9,089	7,034	6,889	21,6	951,773	23,243	1787,018	1	204,438	204,438	99,727	0	0	0	0	0	0	0
10:34:13	0	2182,347	38,115	38,184	9,089	7,034	6,892	21,6	951,773	23,243	1787,413	1	204,438	204,438	99,727	0	0	0	0	0	0	0
10:34:13	-92,602	2181,421	38,018	38,037	9,089	7,024	6,895	21,6	951,773	23,243	1787,807	1	204,438	204,438	99,727	0	0	0	0	0	0	0
10:34:14	-46,289	2180,958	37,969	37,842	9,089	7,02	6,897	21,6	951,773	23,243	1788,2	1	204,438	204,438	99,727	0	0	0	0	0	0	0
10:34:14	-138,916	2179,569	37,822	37,5	9,089	7,005	6,899	21,6	951,773	23,243	1788,592	1	204,438	204,438	99,727	0	0	0	0	0	0	0
10:34:14	-750,219	2172,067	37,041	36,279	9,088	6,928	6,9	21,6	951,773	23,243	1788,975	1	204,438	204,438	99,727	0	0	0	0	0	0	0
10:34:14	-1129,98	2160,767	36,016	35,254	9,079	6,812	6,898	21,6	951,773	23,243	1789,347	1	204,438	204,438	99,727	0	0	0	0	0	0	0
10:34:14	-1246,63	2148,301	34,893	33,691	9,069	6,683	6,894	21,6	951,773	23,243	1789,706	0,9	205,951	205,951	99,733	0	0	0	0	0	0	0
10:34:14	-1296,24	2135,338	34,063	32,373	9,04	6,549	6,887	21,6	951,773	23,243	1790,052	0,9	205,951	205,951	99,733	0	0	0	0	0	0	0
10:34:14	-873,071	2126,608	33,77	32,08	9,007	6,459	6,879	21,6	951,773	23,243	1790,388	0,9	205,951	205,951	99,733	0	0	0	0	0	0	0
10:34:14	-1338,232	2113,225	33,086	31,152	8,969	6,321	6,868	21,6	951,773	23,243	1790,711	0,9	205,951	205,951	99,733	0	0	0	0	0	0	0
10:34:14	-1183,618	2101,389	32,646	29,932	8,926	6,199	6,855	21,6	951,773	23,243	1791,022	0,9	205,951	205,951	99,733	0	0	0	0	0	0	0
10:34:14	-1739,526	2083,994	31,621	28,174	8,882	6,02	6,838	21,6	951,773	23,243	1791,315	0,9	205,951	205,951	99,733	0	0	0	0	0	0	0
10:34:14	-1408,667	2069,907	31,035	27,783	8,835	5,875	6,82	21,6	951,773	23,243	1791,594	0,9	205,951	205,951	99,733	0	0	0	0	0	0	0
10:34:14	-1397,143	2055,936	30,449	27,588	8,787	5,731	6,798	21,6	951,773	23,243	1791,858	0,9	205,951	205,951	99,733	0	0	0	0	0	0	0
10:34:14	-1822,595	2037,71	29,326	26,367	8,744	5,543	6,774	21,6	951,773	23,243	1792,104	0,9	205,951	205,951	99,733	0	0	0	0	0	0	0
10:34:14	-1899,804	2018,712	28,105	25,244	8,701	5,347	6,746	21,6	951,773	23,243	1792,33	0,9	205,951	205,951	99,733	0	0	0	0	0	0	0
10:34:14	-1721,704	2001,495	27,226	23,974	8,65	5,17	6,715	21,6	951,773	23,243	1792,54	0,8	205,951	205,951	99,733	0	0	0	0	0	0	0
10:34:14	-1305,749	1988,437	26,641	22,803	8,608	5,035	6,682	21,6	951,773	23,243	1792,736	0,8	205,951	205,951	99,733	0	0	0	0	0	0	0
10:34:14	-1788,61	1970,551	25,566	22,461	8,563	4,851	6,646	21,6	951,773	23,243	1792,913	0,8	205,951	205,951	99,733	0	0	0	0	0	0	0
10:34:14	-1479,37	1955,757	24,785	21,631	8,52	4,698	6,608	21,6	951,773	23,243	1793,076	0,8	205,951	205,951	99,733	0	0	0	0	0	0	0
10:34:14	-1624,499	1939,512	23,808	20,41	8,479	4,531	6,567	21,6	951,773	23,243	1793,223	0,8	205,951	205,951	99,733	0	0	0	0	0	0	0
10:34:14	-1530,224	1924,21	22,832	19,58	8,444	4,373	6,524	21,6	951,773	23,243	1793,354	0,8	205,951	205,951	99,733	0	0	0	0	0	0	0
10:34:14	-1499,426	1909,216	21,855	19,482	8,41	4,218	6,479	21,6	951,773	23,243	1793,469	0,8	205,951	205,951	99,733	0	0	0	0	0	0	0
10:34:14	-1722,168	1891,994	20,586	18,31	8,378	4,041	6,431	21,6	951,773	23,243	1793,568	0,8	205,951	205,951	99,733	0	0	0	0	0	0	0
10:34:14	-1162,744	1880,367	20	17,822	8,342	3,921	6,382	21,6	951,773	23,243	1793,655	0,8	205,951	205,951	99,733	0	0	0	0	0	0	0
10:34:14	-1369,751	1866,669	19,121	16,894	8,31	3,78	6,331	21,6	951,773	23,243	1793,728	0,8	205,951	205,951	99,733	0	0	0	0	0	0	0
10:34:14	-1091,735	1855,752	18,535	17,236	8,279	3,667	6,278	21,6	951,773	23,243	1793,79	0,8	205,951	205,951	99,733	0	0	0	0	0	0	0
10:34:14	-1190,429	1843,847	17,851	16,015	8,246	3,544	6,225	21,6	951,773	23,243	1793,84	0,8	205,951	205,951	99,733	0	0	0	0	0	0	0
10:34:14	-980,322	1834,044	17,314	15,869	8,218	3,443	6,17	21,6	951,773	23,243	1793,88	0,8	205,951	205,951	99,733	0	0	0	0	0	0	0
10:34:14	-1031,823	1823,726	16,728	15,332	8,19	3,337	6,115	21,6	951,773	23,243	1793,91	0,8	205,951	205,951	99,733	0	0	0	0	0	0	0
10:34:14	-971,728	1814,009	16,191	14,599	8,162	3,237	6,058	21,6	951,773	23,243	1793,93	0,8	205,951	205,951	99,733	0	0	0	0	0	0	0
10:34:14	-917,211	1804,837	15,703	14,502	8,135	3,142	6,001	21,6	951,773	23,243	1793,941	0,8	205,951	205,951	99,733	0	0	0	0	0	0	0
10:34:14	-933,776	1795,499	15,117	14,111	8,112	3,046	5,943	21,6	951,773	23,243	1793,943	0,8	205,951	205,951	99,733	0	0	0	0	0	0	0
10:34:14	-612,243	1789,376	14,726	13,965	8,097	2,983	5,885	21,6	951,773	23,243	1789,376	0,8	205,951	205,951	99,733	0	0	0	0	0	0	0
10:34:14	-599,816	1783,378	14,433	13,769	8,078	2,921	5,827	21,6	951,773	23,243	1783,378	0,8	205,951	205,951	99,733	0	0	0	0	0	0	0
10:34:14	-554,858	1777,83	14,092	13,72	8,064	2,864	5,769	21,6	951,773	23,243	1777,83	0,8	205,951	205,951	99,733	0	0	0	0	0	0	0
10:34:14	-342,724	1774,402	13,896	13,72	8,055	2,828	5,711	21,6	951,773	23,243	1774,402	1,3	205,951	205,951	99,733	0	0	0	0	0	0	0
10:34:14	-299,157	1771,411	13,75	13,574	8,045	2,798	5,654	21,6	951,773	23,243	1771,411	1,3	205,951	205,951	99,733	0	0	0	0	0	0	0
10:34:14	-302,148	1768,389	13,506	13,427	8,04	2,766	5,598	21,6	951,773	23,243	1768,389	1,3	205,951	205,951	99,733	0	0	0	0	0	0	0
10:34:14	-172,253	1766,667	13,408	13,232	8,036	2,749	5,542	21,6	951,773	23,243	1766,667	1,3	205,951	205,951	99,733	0	0	0	0	0	0	0
10:34:14	-217,944	1764,487	13,164	13,086	8,036	2,726	5,486	21,6	951,773	23,243	1764,487	1,3	205,951	205,951	99,733	0	0	0	0	0	0	0
10:34:14	-217,871	1762,309	12,92	12,695	8,036	2,704	5,432	21,6	951,773	23,243	1762,309	1,3	205,951	205,951	99,733	0	0	0	0	0	0	0
10:34:14	-302,783	1759,281	12,675	12,451	8,031	2,673	5,378	21,6	951,773	23,243	1759,281	1,3	205,951	205,951	99,733	0	0	0	0	0	0	0
10:34:14	-130,603	1757,975	12,529	12,353	8,031	2,659	5,324	21,6	951,773	23,243	1757,975	1,3	205,951	205,951	99,733	0	0	0	0	0	0	0
10:34:14	-170,947	1756,265	12,431	12,256	8,026	2,641	5,272	21,6	951,773	23,243	1756,265	1,3	205,951	205,951	99,733	0	0	0	0	0	0	0
10:34:14	-130,541	1754,96	12,285	12,06	8,026	2,628	5,22	21,6	951,773	23,243	1754,96	1,3	205,951	205,951	99,733	0	0	0	0	0	0	0
10:34:14	-79,675	1754,163	12,285	12,06	8,021	2,62	5,169	21,6	951,773	23,243	1754,163	1,8	205,951	205,951	99,733	0	0	0	0	0	0	0
10:34:14	-223,828	1751,925	12,041	11,914	8,021	2,597	5,119	21,6	951,773	23,243	1751,925	1,8	205,951	205,951	99,733	0	0	0	0	0	0	0
10:34:14	-43,481	1751,49	11,992	11,816	8,021	2,592	5,069	21,6	951,773	23,243	1751,49	1,8	205,951	205,951	99,733	0	0	0	0	0	0	0
10:34:14	-130,432	1750,186	11,845	11,767	8,021	2,579	5,02	21,6	951,773	23,243	1750,186	1,8	205,951	205,951	99,733	0	0	0	0	0	0	0
10:34:14	-78,576	1749,4	11,845	11,767	8,017	2,571	4,972	21,6	951,773	23,243	1749,4	1,8	205,951	205,951	99,733	0	0	0	0	0	0	0
10:34:14	0	1749,4	11,845	11,816	8,017	2,571	4,925	21,6	951,773	23,243	1749,4	1,8	205,951	205,951	99,733	0	0	0	0	0	0	0
10:34:14	0,964	1749,41	11,943	11,816	8,012	2,571	4,879	21,6	951,773	23,243	1749,4	1,8	205,951	205,951	99,733	0	0	0	0	0	0	0
10:34:14	-78,674	1748,623	12,041	12,06	8,002	2,563	4,834	21,6	951,773	23,243	1748,623	1,8	205,951	205,951	99,733	0	0	0	0	0	0	0
10:34:14	131,384	1749,937	12,285	12,109	7,997	2,576	4,789	21,6	951,773	23,243	1748,624	1,8	205,951	205,951	99,733	0	0	0	0	0	0	0
10:34:14	-80,712	1749,13	12,285	12,109	7,993	2,568	4,746	21,6	951,773	23,243	1748,625	1,8	205,951	205,951	99,733	0	0	0	0	0	0	0
10:34:14	-80,712	1748,322	12,285	12,109	7,988	2,56	4,703	21,6	951,773	23,243	1748,322	2	205,951	205,951	99,733	0	0	0	0	0	0	0
10:34:14	-130,407	1747,018	12,138	11,963	7,988	2,546	4,661	21,6	951,773	23,243	1747,018	2	205,951	205,951	99,733	0	0	0	0	0	0	0
10:34:14	-130,395	1745,714	11,992	11,816	7,988	2,533	4,619	21,6	951,773	23,243	1745,714	2	205,951	205,951	99,733	0	0	0	0	0	0	0
10:34:14	-217,224	1743,542	11,748	11,621	7,988	2,51	4,577	21,6	951,773	23,243	1743,542	2	205,951	205,951	99,733	0	0	0	0	0	0	0
10:34:14	-134,533	1742,197	11,601	11,523	7,988	2,496	4,537	21,6	951,773	23,243	1742,197	2	205,951	205,951	99,733	0	0	0	0	0	0	0
10:34:14	-126,037	1740,936	11,455	11,377	7,988	2,483	4,496	21,6	951,773	23,243	1740,936	2	205,951	205,951	99,733	0	0	0	0	0	0	0
10:34:14	-134,46	1739,592	11,308	11,23	7,988	2,47	4,457	21,6	951,773	23,243	1739,592	2	205,951	205,951	99,733	0	0	0	0	0	0	0
10:34:14	-173,596	1737,856	11,113	11,181	7,988	2,452	4,417	21,6	951,773	23,243	1737,856	2	205,951	205,951	99,733	0	0	0	0	0	0	0
10:34:14	-168,444	1736,171	11,015	11,084	7,983	2,434	4,378	21,6	951,773	23,243	1736,171	2	205,951	205,951	99,733	0	0	0	0	0	0	0
10:34:14	82,373	1736,995	11,113	11,181	7,983	2,443	4,341	21,6	951,773	23,243	1736,172	2	205,951	205,951	99,733	0	0	0	0	0	0	0
10:34:14	-164,245	1735,353	11,113	11,084	7,974	2,426	4,303	21,6	951,773	23,243	1735,353	2,4	205,951	205,951	99,733	0	0	0	0	0	0	0
10:34:14	-39,355	1734,959	11,162	11,181	7,969	2,422	4,266	21,6	951,773	23,243	1734,959	2,4	205,951	205,951	99,733	0	0	0	0	0	0	0
10:34:14	-3,344	1734,926	11,162	11,23	7,969	2,421	4,23	21,6	951,773	23,243	1734,926	2,4	205,951	205,951	99,733	0	0	0	0	0	0	0
10:34:14	-82,751	1734,098	11,162	11,23	7,964	2,413	4,194	21,6	951,773	23,243	1734,098	2,4	205,951	205,951	99,733	0	0	0	0	0	0	0
10:34:14	-83,789	1733,26	11,162	11,181	7,959	2,404	4,159	21,6	951,773	23,243	1733,26	2,4	205,951	205,951	99,733	0	0	0	0	0	0	0
10:34:14	0	1733,26	11,162	11,181	7,959	2,404	4,125	21,6	951,773	23,243	1733,26	2,4	205,951	205,951	99,733	0	0	0	0	0	0	0
10:34:14	-130,09	1731,959	11,015	11,084	7,959	2,391	4,091	21,6	951,773	23,243	1731,959	2,4	205,951	205,951	99,733	0	0	0	0	0	0	0
10:34:14	-82,727	1731,132	11,015	11,035	7,955	2,382	4,057	21,6	951,773	23,243	1731,132	2,4	205,951	205,951	99,733	0	0	0	0	0	0	0
10:34:14	86,718	1731,999	11,113	10,937	7,955	2,391	4,025	21,6	951,773	23,243	1731,133	2,4	205,951	205,951	99,733	0	0	0	0	0	0	0
10:34:14	-133,227	1730,667	10,966	10,888	7,955	2,378	3,992	21,6	951,773	23,243	1730,667	2,4	205,951	205,951	99,733	0	0	0	0	0	0	0
10:34:14	-43,359	1730,233	10,918	10,84	7,955	2,373	3,961	21,6	951,773	23,243	1730,233	2,5	205,951	205,951	99,733	0	0	0	0	0	0	0
10:34:14	0	1730,233	10,918	10,742	7,955	2,373	3,929	21,6	951,773	23,243	1730,233	2,5	205,951	205,951	99,733	0	0	0	0	0	0	0
10:34:14	-86,694	1729,367	10,82	10,742	7,955	2,364	3,899	21,6	951,773	23,243	1729,367	2,5	205,951	205,951	99,733	0	0	0	0	0	0	0
10:34:14	-43,322	1728,933	10,771	10,693	7,955	2,36	3,869	21,6	951,773	23,243	1728,933	2,5	205,951	205,951	99,733	0	0	0	0	0	0	0
10:34:14	-169,396	1727,239	10,673	10,693	7,95	2,342	3,839	21,6	951,773	23,243	1727,239	2,5	205,951	205,951	99,733	0	0	0	0	0	0	0
10:34:14	0	1727,239	10,673	10,693	7,95	2,342	3,809	21,6	951,773	23,243	1727,239	2,5	205,951	205,951	99,733	0	0	0	0	0	0	0
10:34:14	-43,31	1726,806	10,625	10,693	7,95	2,338	3,78	21,6	951,773	23,243	1726,806	2,5	205,951	205,951	99,733	0	0	0	0	0	0	0
10:34:14	43,31	1727,239	10,673	10,595	7,95	2,342	3,752	21,6	951,773	23,243	1726,807	2,5	205,951	205,951	99,733	0	0	0	0	0	0	0
10:34:14	-43,31	1726,806	10,625	10,595	7,95	2,338	3,725	21,6	951,773	23,243	1726,806	2,5	205,951	205,951	99,733	0	0	0	0	0	0	0
10:34:14	0	1726,806	10,625	10,547	7,95	2,338	3,697	21,6	951,773	23,243	1726,806	2,5	205,951	205,951	99,733	0	0	0	0	0	0	0
10:34:14	0	1726,806	10,625	10,547	7,95	2,338	3,671	21,6	951,773	23,243	1726,806	2,6	205,951	205,951	99,733	0	0	0	0	0	0	0
10:34:14	0	1726,806	10,625	10,547	7,95	2,338	3,645	21,6	951,773	23,243	1726,806	2,6	205,951	205,951	99,733	0	0	0	0	0	0	0
10:34:14	0	1726,806	10,625	10,595	7,95	2,338	3,619	21,6	951,773	23,243	1726,806	2,6	205,951	205,951	99,733	0	0	0	0	0	0	0
10:34:14	0	1726,806	10,625	10,547	7,95	2,338	3,594	21,6	951,773	23,243	1726,806	2,6	205,951	205,951	99,733	0	0	0	0	0	0	0
10:34:14	-40,454	1726,402	10,673	10,595	7,945	2,334	3,569	21,6	951,773	23,243	1726,402	2,6	205,951	205,951	99,733	0	0	0	0	0	0	0
10:34:14	0	1726,402	10,673	10,595	7,945	2,334	3,545	21,6	951,773	23,243	1726,402	2,6	205,951	205,951	99,733	0	0	0	0	0	0	0
10:34:14	-83,728	1725,564	10,673	10,595	7,94	2,325	3,521	21,6	951,773	23,243	1725,564	2,6	205,951	205,951	99,733	0	0	0	0	0	0	0
10:34:14	0	1725,564	10,673	10,693	7,94	2,325	3,497	21,6	951,773	23,243	1725,564	2,6	205,951	205,951	99,733	0	0	0	0	0	0	0
10:34:14	86,633	1726,431	10,771	10,693	7,94	2,334	3,475	21,6	951,773	23,243	1725,565	2,6	205,951	205,951	99,733	0	0	0	0	0	0	0
10:34:14	-85,852	1725,572	10,771	10,693	7,935	2,325	3,452	21,6	951,773	23,243	1725,565	2,6	205,951	205,951	99,733	0	0	0	0	0	0	0
10:34:14	-86,645	1724,706	10,673	10,547	7,935	2,316	3,43	21,2	953,202	23,243	1724,706	2,6	205,951	205,951	99,733	0	0	0	0	0	0	0
10:34:14	-2,88	1724,677	10,673	10,547	7,935	2,316	3,408	21,2	953,202	23,243	1724,677	2,6	205,951	205,951	99,733	0	0	0	0	0	0	0
10:34:14	0	1724,677	10,673	10,547	7,935	2,316	3,387	21,2	953,202	23,243	1724,677	2,6	205,951	205,951	99,733	0	0	0	0	0	0	0
10:34:14	-41,186	1724,265	10,625	10,498	7,936	2,312	3,365	21,2	953,202	23,243	1724,265	2,6	205,951	205,951	99,733	0	0	0	0	0	0	0
10:34:14	-2,111	1724,244	10,625	10,595	7,935	2,311	3,345	21,2	953,202	23,243	1724,244	2,6	205,951	205,951	99,733	0	0	0	0	0	0	0
10:34:14	0	1724,244	10,625	10,595	7,935	2,311	3,325	21,2	953,202	23,243	1724,244	2,6	205,951	205,951	99,733	0	0	0	0	0	0	0
10:34:15	-84,472	1723,399	10,527	10,498	7,936	2,303	3,305	21,2	953,202	23,243	1723,399	2,6	205,951	205,951	99,733	0	0	0	0	0	0	0
10:34:15	-2,111	1723,378	10,527	10,547	7,935	2,302	3,285	21,2	953,202	23,243	1723,378	2,6	205,951	205,951	99,733	0	0	0	0	0	0	0
10:34:15	-43,286	1722,945	10,478	10,498	7,935	2,298	3,266	21,2	953,202	23,243	1722,945	2,6	205,951	205,951	99,733	0	0	0	0	0	0	0
10:34:15	43,286	1723,378	10,527	10,547	7,935	2,302	3,247	21,2	953,202	23,243	1722,946	2,6	205,951	205,951	99,733	0	0	0	0	0	0	0
10:34:15	0	1723,378	10,527	10,498	7,935	2,302	3,228	21,2	953,202	23,243	1722,946	2,7	202,171	202,171	99,718	0	0	0	0	0	0	0
10:34:15	2,856	1723,407	10,625	10,595	7,931	2,303	3,21	21,2	953,202	23,243	1722,947	2,7	202,171	202,171	99,718	0	0	0	0	0	0	0
10:34:15	-86,584	1722,541	10,527	10,498	7,931	2,294	3,192	21,2	953,202	23,243	1722,541	2,7	202,171	202,171	99,718	0	0	0	0	0	0	0
10:34:15	-43,273	1722,108	10,478	10,4	7,931	2,289	3,174	21,2	953,202	23,243	1722,108	2,7	202,171	202,171	99,718	0	0	0	0	0	0	0
10:34:15	0	1722,108	10,478	10,351	7,931	2,289	3,157	21,2	953,202	23,243	1722,108	2,7	202,171	202,171	99,718	0	0	0	0	0	0	0
10:34:15	0	1722,108	10,478	10,4	7,931	2,289	3,14	21,2	953,202	23,243	1722,108	2,7	202,171	202,171	99,718	0	0	0	0	0	0	0
10:34:15	-82,69	1721,281	10,478	10,498	7,926	2,281	3,123	21,2	953,202	23,243	1721,281	2,7	202,171	202,171	99,718	0	0	0	0	0	0	0
10:34:15	-43,273	1720,848	10,429	10,351	7,926	2,276	3,106	21,2	953,202	23,243	1720,848	2,7	202,171	202,171	99,718	0	0	0	0	0	0	0
10:34:15	-86,535	1719,983	10,332	10,351	7,926	2,267	3,09	21,2	953,202	23,243	1719,983	2,7	202,171	202,171	99,718	0	0	0	0	0	0	0
10:34:15	-43,261	1719,55	10,283	10,205	7,926	2,263	3,074	21,2	953,202	23,243	1719,55	2,7	202,171	202,171	99,718	0	0	0	0	0	0	0
10:34:15	-86,523	1718,685	10,185	10,156	7,926	2,254	3,058	21,2	953,202	23,243	1718,685	2,8	202,171	202,171	99,718	0	0	0	0	0	0	0
10:34:15	86,523	1719,55	10,283	10,205	7,926	2,263	3,042	21,2	953,202	23,243	1718,686	2,8	202,171	202,171	99,718	0	0	0	0	0	0	0
10:34:15	-129,772	1718,253	10,136	10,156	7,926	2,25	3,027	21,2	953,202	23,243	1718,253	2,8	202,171	202,171	99,718	0	0	0	0	0	0	0
10:34:15	0	1718,253	10,136	10,058	7,926	2,25	3,011	21,2	953,202	23,243	1718,253	2,8	202,171	202,171	99,718	0	0	0	0	0	0	0
10:34:15	0	1718,253	10,136	10,058	7,926	2,25	2,996	21,2	953,202	23,243	1718,253	2,8	202,171	202,171	99,718	0	0	0	0	0	0	0
10:34:15	-171,447	1716,538	10,039	9,961	7,921	2,232	2,981	21,2	953,202	23,243	1716,538	2,8	202,171	202,171	99,718	0	0	0	0	0	0	0
10:34:15	86,486	1717,403	10,136	10,058	7,921	2,241	2,967	21,2	953,202	23,243	1716,539	2,8	202,171	202,171	99,718	0	0	0	0	0	0	0
10:34:15	-86,486	1716,538	10,039	10,009	7,921	2,232	2,953	21,2	953,202	23,243	1716,538	2,8	202,171	202,171	99,718	0	0	0	0	0	0	0
10:34:15	86,486	1717,403	10,136	10,009	7,921	2,241	2,939	21,2	953,202	23,243	1716,539	2,8	202,171	202,171	99,718	0	0	0	0	0	0	0
10:34:15	-83,691	1716,566	10,136	10,009	7,916	2,232	2,925	21,2	953,202	23,243	1716,539	2,8	202,171	202,171	99,718	0	0	0	0	0	0	0
10:34:15	-86,474	1715,701	10,039	9,961	7,916	2,223	2,911	21,2	953,202	23,243	1715,701	2,9	202,171	202,171	99,718	0	0	0	0	0	0	0
10:34:15	0	1715,701	10,039	9,961	7,916	2,223	2,897	21,2	953,202	23,243	1715,702	2,9	202,171	202,171	99,718	0	0	0	0	0	0	0
10:34:15	-43,237	1715,269	9,99	9,961	7,916	2,219	2,884	21,2	953,202	23,243	1715,269	2,9	202,171	202,171	99,718	0	0	0	0	0	0	0
10:34:15	-85,803	1714,411	9,99	9,961	7,912	2,21	2,871	21,2	953,202	23,243	1714,411	2,9	202,171	202,171	99,718	0	0	0	0	0	0	0
10:34:15	43,225	1714,843	10,039	9,961	7,912	2,214	2,858	21,2	953,202	23,243	1714,412	2,9	202,171	202,171	99,718	0	0	0	0	0	0	0
10:34:15	0	1714,843	10,039	9,961	7,912	2,214	2,845	21,2	953,202	23,243	1714,412	2,9	202,171	202,171	99,718	0	0	0	0	0	0	0
10:34:15	-126,928	1713,574	9,99	9,961	7,907	2,201	2,833	21,2	953,202	23,243	1713,574	2,9	202,171	202,171	99,718	0	0	0	0	0	0	0
10:34:15	43,225	1714,006	10,039	10,058	7,907	2,206	2,821	21,2	953,202	23,243	1713,574	2,9	202,171	202,171	99,718	0	0	0	0	0	0	0
10:34:15	-43,225	1713,574	9,99	10,058	7,907	2,201	2,808	21,2	953,202	23,243	1713,574	2,9	202,171	202,171	99,718	0	0	0	0	0	0	0
10:34:15	-214,392	1711,43	9,843	9,961	7,902	2,179	2,796	21,2	953,202	23,243	1711,43	2,9	202,171	202,171	99,718	0	0	0	0	0	0	0
10:34:15	86,425	1712,294	9,941	9,863	7,902	2,188	2,784	21,2	953,202	23,243	1711,431	3	202,171	202,171	99,718	0	0	0	0	0	0	0
10:34:15	0	1712,294	9,941	10,009	7,902	2,188	2,772	21,2	953,202	23,243	1711,432	3	202,171	202,171	99,718	0	0	0	0	0	0	0
10:34:15	-86,425	1711,43	9,843	9,814	7,902	2,179	2,761	21,2	953,202	23,243	1711,43	3	202,171	202,171	99,718	0	0	0	0	0	0	0
10:34:15	0	1711,43	9,843	9,863	7,902	2,179	2,749	21,2	953,202	23,243	1711,43	3	202,171	202,171	99,718	0	0	0	0	0	0	0
10:34:15	0	1711,43	9,843	9,814	7,902	2,179	2,738	21,2	953,202	23,243	1711,43	3	202,171	202,171	99,718	0	0	0	0	0	0	0
10:34:15	-83,666	1710,593	9,843	9,863	7,897	2,171	2,727	21,2	953,202	23,243	1710,593	3	202,171	202,171	99,718	0	0	0	0	0	0	0
10:34:15	0	1710,593	9,843	9,961	7,897	2,171	2,716	21,2	953,202	23,243	1710,593	3	202,171	202,171	99,718	0	0	0	0	0	0	0
10:34:15	-43,2	1710,161	9,795	9,716	7,897	2,166	2,705	21,2	953,202	23,243	1710,161	3	202,171	202,171	99,718	0	0	0	0	0	0	0
10:34:15	213,293	1712,294	9,941	9,863	7,902	2,188	2,695	21,2	953,202	23,243	1710,164	3	202,171	202,171	99,718	0	0	0	0	0	0	0
10:34:15	-83,666	1711,458	9,941	9,863	7,897	2,179	2,685	21,2	953,202	23,243	1710,165	3	202,171	202,171	99,718	0	0	0	0	0	0	0
10:34:15	-2,758	1711,43	9,843	9,814	7,902	2,179	2,675	21,2	953,202	23,243	1710,166	3	202,171	202,171	99,718	0	0	0	0	0	0	0
10:34:15	2,758	1711,458	9,941	9,863	7,897	2,179	2,665	21,2	953,202	23,243	1710,167	3	202,171	202,171	99,718	0	0	0	0	0	0	0
10:34:15	83,666	1712,294	9,941	9,961	7,902	2,188	2,656	21,2	953,202	23,243	1710,169	3	202,171	202,171	99,718	0	0	0	0	0	0	0
10:34:15	43,225	1712,727	9,99	9,961	7,902	2,193	2,647	21,2	953,202	23,243	1710,172	3	202,171	202,171	99,718	0	0	0	0	0	0	0
10:34:15	0	1712,727	9,99	9,961	7,902	2,193	2,638	21,2	953,202	23,243	1710,175	3	202,171	202,171	99,718	0	0	0	0	0	0	0
10:34:15	0	1712,727	9,99	10,009	7,902	2,193	2,629	21,2	953,202	23,243	1710,177	3	202,171	202,171	99,718	0	0	0	0	0	0	0
10:34:15	-83,679	1711,89	9,99	10,058	7,897	2,184	2,621	21,2	953,202	23,243	1710,179	3	202,171	202,171	99,718	0	0	0	0	0	0	0
10:34:15	43,212	1712,322	10,039	10,009	7,897	2,188	2,612	21,2	953,202	23,243	1710,181	3	202,171	202,171	99,718	0	0	0	0	0	0	0
10:34:15	-43,212	1711,89	9,99	9,961	7,897	2,184	2,604	21,2	953,202	23,243	1710,183	3	202,171	202,171	99,718	0	0	0	0	0	0	0
10:34:15	83,679	1712,727	9,99	9,961	7,902	2,193	2,596	21,2	953,202	23,243	1710,185	3	202,171	202,171	99,718	0	0	0	0	0	0	0
10:34:15	0	1712,727	9,99	10,009	7,902	2,193	2,588	21,2	953,202	23,243	1710,188	3	202,171	202,171	99,718	0	0	0	0	0	0	0
10:34:15	129,675	1714,023	10,136	10,009	7,902	2,206	2,58	21,2	953,202	23,243	1710,192	3	202,171	202,171	99,718	0	0	0	0	0	0	0
10:34:15	-83,691	1713,186	10,136	10,156	7,897	2,197	2,573	21,2	953,202	23,243	1710,195	3	202,171	202,171	99,718	0	0	0	0	0	0	0
10:34:15	-129,663	1711,89	9,99	9,961	7,897	2,184	2,565	21,2	953,202	23,243	1710,196	3	202,171	202,171	99,718	0	0	0	0	0	0	0
10:34:15	126,904	1713,159	10,039	10,009	7,902	2,197	2,558	21,2	953,202	23,243	1710,199	3	202,171	202,171	99,718	0	0	0	0	0	0	0
10:34:15	-43,225	1712,727	9,99	9,863	7,902	2,193	2,551	21,2	953,202	23,243	1710,202	3	202,171	202,171	99,718	0	0	0	0	0	0	0
10:34:15	-43,225	1712,294	9,941	9,863	7,902	2,188	2,544	21,2	953,202	23,243	1710,204	3	202,171	202,171	99,718	0	0	0	0	0	0	0
10:34:15	86,45	1713,159	10,039	10,058	7,902	2,197	2,537	21,2	953,202	23,243	1710,207	3	202,171	202,171	99,718	0	0	0	0	0	0	0
10:34:15	-86,45	1712,294	9,941	9,863	7,902	2,188	2,53	21,2	953,202	23,243	1710,209	3	202,171	202,171	99,718	0	0	0	0	0	0	0
10:34:15	43,225	1712,727	9,99	9,961	7,902	2,193	2,523	21,2	953,202	23,243	1710,211	3	202,171	202,171	99,718	0	0	0	0	0	0	0
10:34:15	-43,225	1712,294	9,941	9,863	7,902	2,188	2,517	21,2	953,202	23,243	1710,214	3	202,171	202,171	99,718	0	0	0	0	0	0	0
10:34:15	86,45	1713,159	10,039	9,961	7,902	2,197	2,511	21,2	953,202	23,243	1710,216	3	202,171	202,171	99,718	0	0	0	0	0	0	0
10:34:15	0	1713,159	10,039	10,009	7,902	2,197	2,504	21,2	953,202	23,243	1710,219	3	202,171	202,171	99,718	0	0	0	0	0	0	0
10:34:15	-43,225	1712,727	9,99	9,961	7,902	2,193	2,498	21,2	953,202	23,243	1710,222	3	202,171	202,171	99,718	0	0	0	0	0	0	0
10:34:15	43,225	1713,159	10,039	10,009	7,902	2,197	2,492	21,2	953,202	23,243	1710,225	3	202,171	202,171	99,718	0	0	0	0	0	0	0
10:34:15	0	1713,159	10,039	10,009	7,902	2,197	2,487	21,2	953,202	23,243	1710,228	3	202,171	202,171	99,718	0	0	0	0	0	0	0
10:34:15	-83,691	1712,322	10,039	10,009	7,897	2,188	2,481	21,2	953,202	23,243	1710,23	3	202,171	202,171	99,718	0	0	0	0	0	0	0
10:34:15	0	1712,322	10,039	9,961	7,897	2,188	2,475	21,2	953,202	23,243	1710,232	3	202,171	202,171	99,718	0	0	0	0	0	0	0
10:34:15	-43,212	1711,89	9,99	9,961	7,897	2,184	2,469	21,2	953,202	23,243	1710,234	3	202,171	202,171	99,718	0	0	0	0	0	0	0
10:34:15	43,212	1712,322	10,039	10,009	7,897	2,188	2,464	21,2	953,202	23,243	1710,236	3	202,171	202,171	99,718	0	0	0	0	0	0	0
10:34:15	-43,212	1711,89	9,99	9,961	7,897	2,184	2,458	21,2	953,202	23,243	1710,237	3	202,171	202,171	99,718	0	0	0	0	0	0	0
10:34:15	83,679	1712,727	9,99	9,961	7,902	2,193	2,453	21,2	953,202	23,243	1710,24	3	202,171	202,171	99,718	0	0	0	0	0	0	0
10:34:15	-43,225	1712,294	9,941	9,814	7,902	2,188	2,448	21,2	953,202	23,243	1710,242	3	202,171	202,171	99,718	0	0	0	0	0	0	0
10:34:15	-40,454	1711,89	9,99	9,863	7,897	2,184	2,443	21,2	953,202	23,243	1710,244	3	202,171	202,171	99,718	0	0	0	0	0	0	0
10:34:15	-43,212	1711,458	9,941	9,716	7,897	2,179	2,438	21,2	953,202	23,243	1710,245	3	202,171	202,171	99,718	0	0	0	0	0	0	0
10:34:15	126,892	1712,727	9,99	9,863	7,902	2,193	2,433	21,2	953,202	23,243	1710,247	3	202,171	202,171	99,718	0	0	0	0	0	0	0
10:34:15	-129,65	1711,43	9,843	9,716	7,902	2,179	2,428	21,2	953,202	23,243	1710,249	3	202,171	202,171	99,718	0	0	0	0	0	0	0
10:34:15	129,65	1712,727	9,99	9,961	7,902	2,193	2,423	21,2	953,202	23,243	1710,251	3	202,171	202,171	99,718	0	0	0	0	0	0	0
10:34:15	-83,679	1711,89	9,99	9,814	7,897	2,184	2,419	21,2	953,202	23,243	1710,253	3	202,171	202,171	99,718	0	0	0	0	0	0	0
10:34:15	0	1711,89	9,99	9,814	7,897	2,184	2,414	21,2	953,202	23,243	1710,254	3	202,171	202,171	99,718	0	0	0	0	0	0	0
10:34:15	0	1711,89	9,99	9,814	7,897	2,184	2,409	21,2	953,202	23,243	1710,256	3	202,171	202,171	99,718	0	0	0	0	0	0	0
10:34:15	83,679	1712,727	9,99	9,863	7,902	2,193	2,405	21,2	953,202	23,243	1710,258	3	202,171	202,171	99,718	0	0	0	0	0	0	0
10:34:15	0	1712,727	9,99	10,009	7,902	2,193	2,401	21,2	953,202	23,243	1710,261	3	202,171	202,171	99,718	0	0	0	0	0	0	0
10:34:15	-83,679	1711,89	9,99	9,961	7,897	2,184	2,397	21,2	953,202	23,243	1710,263	3	202,171	202,171	99,718	0	0	0	0	0	0	0
10:34:15	43,212	1712,322	10,039	10,009	7,897	2,188	2,393	21,2	953,202	23,243	1710,265	3	202,171	202,171	99,718	0	0	0	0	0	0	0
10:34:15	83,691	1713,159	10,039	10,009	7,902	2,197	2,389	21,2	953,202	23,243	1710,267	3	202,171	202,171	99,718	0	0	0	0	0	0	0
10:34:15	0	1713,159	10,039	10,009	7,902	2,197	2,385	21,2	953,202	23,243	1710,27	3	202,171	202,171	99,718	0	0	0	0	0	0	0
10:34:15	0	1713,159	10,039	10,009	7,902	2,197	2,381	21,2	953,202	23,243	1710,273	3	202,171	202,171	99,718	0	0	0	0	0	0	0
10:34:15	-83,691	1712,322	10,039	9,961	7,897	2,188	2,378	21,2	953,202	23,243	1710,275	3	202,171	202,171	99,718	0	0	0	0	0	0	0
10:34:15	83,691	1713,159	10,039	9,961	7,902	2,197	2,374	21,2	953,202	23,243	1710,278	3	202,171	202,171	99,718	0	0	0	0	0	0	0
10:34:15	-88,146	1712,277	9,843	9,814	7,907	2,188	2,37	21	951,773	23,243	1710,28	3	202,171	202,171	99,718	0	0	0	0	0	0	0
10:34:15	2,624	1712,304	9,843	9,668	7,907	2,188	2,367	21	951,773	23,243	1710,282	3	202,171	202,171	99,718	0	0	0	0	0	0	0
10:34:15	88,208	1713,186	10,039	9,961	7,902	2,197	2,363	21	951,773	23,243	1710,285	3	202,171	202,171	99,718	0	0	0	0	0	0	0
10:34:15	0	1713,186	10,039	10,009	7,902	2,197	2,36	21	951,773	23,243	1710,288	3	202,171	202,171	99,718	0	0	0	0	0	0	0
10:34:15	86,474	1714,05	10,136	10,009	7,902	2,206	2,357	21	951,773	23,243	1710,291	3	202,171	202,171	99,718	0	0	0	0	0	0	0
10:34:16	0	1714,05	10,136	10,156	7,902	2,206	2,354	21	951,773	23,243	1710,295	3	202,171	202,171	99,718	0	0	0	0	0	0	0
10:34:16	0	1714,05	10,136	10,009	7,902	2,206	2,351	21	951,773	23,243	1710,299	3	202,171	202,171	99,718	0	0	0	0	0	0	0
10:34:16	0	1714,05	10,136	10,156	7,902	2,206	2,349	21	951,773	23,243	1710,302	3	202,171	202,171	99,718	0	0	0	0	0	0	0
10:34:16	-86,474	1713,186	10,039	10,058	7,902	2,197	2,346	21	951,773	23,243	1710,305	3	202,171	202,171	99,718	0	0	0	0	0	0	0
10:34:16	0	1713,186	10,039	10,009	7,902	2,197	2,343	21	951,773	23,243	1710,308	3	202,171	202,171	99,718	0	0	0	0	0	0	0
10:34:16	0	1713,186	10,039	10,058	7,902	2,197	2,34	21	951,773	23,243	1710,311	3	200,205	200,205	99,71	0	0	0	0	0	0	0
10:34:16	-126,928	1711,916	9,99	9,863	7,897	2,184	2,337	21	951,773	23,243	1710,312	3	200,205	200,205	99,71	0	0	0	0	0	0	0
10:34:16	0	1711,916	9,99	10,009	7,897	2,184	2,334	21	951,773	23,243	1710,314	3	200,205	200,205	99,71	0	0	0	0	0	0	0
10:34:16	0	1711,916	9,99	10,058	7,897	2,184	2,331	21	951,773	23,243	1710,315	3	200,205	200,205	99,71	0	0	0	0	0	0	0
10:34:16	-43,225	1711,484	9,941	9,961	7,897	2,18	2,328	21	951,773	23,243	1710,317	3	200,205	200,205	99,71	0	0	0	0	0	0	0
10:34:16	-86,45	1710,62	9,843	9,863	7,897	2,171	2,325	21	951,773	23,243	1710,317	3	200,205	200,205	99,71	0	0	0	0	0	0	0
10:34:16	83,679	1711,456	9,843	9,814	7,902	2,179	2,322	21	951,773	23,243	1710,318	3	200,205	200,205	99,71	0	0	0	0	0	0	0
10:34:16	-83,679	1710,62	9,843	9,716	7,897	2,171	2,319	21	951,773	23,243	1710,318	3	200,205	200,205	99,71	0	0	0	0	0	0	0
10:34:16	0	1710,62	9,843	9,814	7,897	2,171	2,316	21	951,773	23,243	1710,319	3	200,205	200,205	99,71	0	0	0	0	0	0	0
10:34:16	86,45	1711,484	9,941	9,863	7,897	2,18	2,313	21	951,773	23,243	1710,32	3	200,205	200,205	99,71	0	0	0	0	0	0	0
10:34:16	43,225	1711,916	9,99	9,961	7,897	2,184	2,311	21	951,773	23,243	1710,321	3	200,205	200,205	99,71	0	0	0	0	0	0	0
10:34:16	-43,225	1711,484	9,941	9,863	7,897	2,18	2,308	21	951,773	23,243	1710,323	3	200,205	200,205	99,71	0	0	0	0	0	0	0
10:34:16	-86,45	1710,62	9,843	9,814	7,897	2,171	2,306	21	951,773	23,243	1710,323	3	200,205	200,205	99,71	0	0	0	0	0	0	0
10:34:16	213,354	1712,753	9,99	9,961	7,902	2,193	2,303	21	951,773	23,243	1710,325	3	200,205	200,205	99,71	0	0	0	0	0	0	0
10:34:16	-43,225	1712,321	9,941	9,863	7,902	2,188	2,301	21	951,773	23,243	1710,327	3	200,205	200,205	99,71	0	0	0	0	0	0	0
10:34:16	-83,679	1711,484	9,941	9,814	7,897	2,18	2,299	21	951,773	23,243	1710,328	3	200,205	200,205	99,71	0	0	0	0	0	0	0
10:34:16	172,937	1713,214	10,136	10,058	7,897	2,198	2,297	21	951,773	23,243	1710,331	3	200,205	200,205	99,71	0	0	0	0	0	0	0
10:34:16	0	1713,214	10,136	10,058	7,897	2,198	2,295	21	951,773	23,243	1710,334	3	200,205	200,205	99,71	0	0	0	0	0	0	0
10:34:16	0	1713,214	10,136	10,058	7,897	2,198	2,293	21	951,773	23,243	1710,337	3	200,205	200,205	99,71	0	0	0	0	0	0	0
10:34:16	0	1713,214	10,136	10,156	7,897	2,198	2,291	21	951,773	23,243	1710,34	3	200,205	200,205	99,71	0	0	0	0	0	0	0
10:34:16	-86,474	1712,349	10,039	10,009	7,897	2,189	2,289	21	951,773	23,243	1710,342	3	200,205	200,205	99,71	0	0	0	0	0	0	0
10:34:16	0	1712,349	10,039	10,009	7,897	2,189	2,287	21	951,773	23,243	1710,344	3	200,205	200,205	99,71	0	0	0	0	0	0	0
10:34:16	0	1712,349	10,039	10,009	7,897	2,189	2,285	21	951,773	23,243	1710,346	3	200,205	200,205	99,71	0	0	0	0	0	0	0
10:34:16	-2,783	1712,321	9,941	9,863	7,902	2,188	2,283	21	951,773	23,243	1710,348	3	200,205	200,205	99,71	0	0	0	0	0	0	0
10:34:16	0	1712,321	9,941	9,863	7,902	2,188	2,281	21	951,773	23,243	1710,35	3	200,205	200,205	99,71	0	0	0	0	0	0	0
10:34:16	43,225	1712,753	9,99	9,961	7,902	2,193	2,28	21	951,773	23,243	1710,353	3	200,205	200,205	99,71	0	0	0	0	0	0	0
10:34:16	0	1712,753	9,99	9,863	7,902	2,193	2,278	21	951,773	23,243	1710,355	3	200,205	200,205	99,71	0	0	0	0	0	0	0
10:34:16	-83,679	1711,916	9,99	9,961	7,897	2,184	2,276	21	951,773	23,243	1710,356	3	200,205	200,205	99,71	0	0	0	0	0	0	0
10:34:16	43,237	1712,349	10,039	9,961	7,897	2,189	2,274	21	951,773	23,243	1710,359	3	200,205	200,205	99,71	0	0	0	0	0	0	0
10:34:16	-43,237	1711,916	9,99	9,863	7,897	2,184	2,273	21	951,773	23,243	1710,36	3	200,205	200,205	99,71	0	0	0	0	0	0	0
10:34:16	-45,996	1711,456	9,843	9,863	7,902	2,179	2,271	21	951,773	23,243	1710,361	3	200,205	200,205	99,71	0	0	0	0	0	0	0
10:34:16	86,45	1712,321	9,941	9,863	7,902	2,188	2,269	21	951,773	23,243	1710,363	3	200,205	200,205	99,71	0	0	0	0	0	0	0
10:34:16	0	1712,321	9,941	9,863	7,902	2,188	2,268	21	951,773	23,243	1710,365	3	200,205	200,205	99,71	0	0	0	0	0	0	0
10:34:16	-40,454	1711,916	9,99	10,009	7,897	2,184	2,266	21	951,773	23,243	1710,367	3	200,205	200,205	99,71	0	0	0	0	0	0	0
10:34:16	43,237	1712,349	10,039	10,058	7,897	2,189	2,264	21	951,773	23,243	1710,369	3	200,205	200,205	99,71	0	0	0	0	0	0	0
10:34:16	-43,237	1711,916	9,99	10,009	7,897	2,184	2,263	21	951,773	23,243	1710,37	3	200,205	200,205	99,71	0	0	0	0	0	0	0
10:34:16	0	1711,916	9,99	10,009	7,897	2,184	2,261	21	951,773	23,243	1710,372	3	200,205	200,205	99,71	0	0	0	0	0	0	0
10:34:16	0	1711,916	9,99	10,058	7,897	2,184	2,26	21	951,773	23,243	1710,373	3	200,205	200,205	99,71	0	0	0	0	0	0	0
10:34:16	40,454	1712,321	9,941	10,009	7,902	2,188	2,258	21	951,773	23,243	1710,375	3	200,205	200,205	99,71	0	0	0	0	0	0	0
10:34:16	43,225	1712,753	9,99	10,058	7,902	2,193	2,257	21	951,773	23,243	1710,378	3	200,205	200,205	99,71	0	0	0	0	0	0	0
10:34:16	129,724	1714,05	10,136	10,205	7,902	2,206	2,256	21	951,773	23,243	1710,381	3	200,205	200,205	99,71	0	0	0	0	0	0	0
10:34:16	-213,403	1711,916	9,99	10,058	7,897	2,184	2,255	21	951,773	23,243	1710,383	3	200,205	200,205	99,71	0	0	0	0	0	0	0
10:34:16	129,711	1713,214	10,136	10,205	7,897	2,198	2,254	21	951,773	23,243	1710,386	3	200,205	200,205	99,71	0	0	0	0	0	0	0
10:34:16	-129,711	1711,916	9,99	10,009	7,897	2,184	2,252	21	951,773	23,243	1710,387	3	200,205	200,205	99,71	0	0	0	0	0	0	0
10:34:16	126,928	1713,186	10,039	10,156	7,902	2,197	2,251	21	951,773	23,243	1710,39	3	200,205	200,205	99,71	0	0	0	0	0	0	0
10:34:16	-43,249	1712,753	9,99	10,009	7,902	2,193	2,25	21	951,773	23,243	1710,392	3	200,205	200,205	99,71	0	0	0	0	0	0	0
10:34:16	0	1712,753	9,99	9,961	7,902	2,193	2,249	21	951,773	23,243	1710,394	3	200,205	200,205	99,71	0	0	0	0	0	0	0
10:34:16	43,249	1713,186	10,039	10,058	7,902	2,197	2,248	21	951,773	23,243	1710,397	3	200,205	200,205	99,71	0	0	0	0	0	0	0
10:34:16	2,783	1713,214	10,136	10,009	7,897	2,198	2,247	21	951,773	23,243	1710,4	3	200,205	200,205	99,71	0	0	0	0	0	0	0
10:34:16	-86,474	1712,349	10,039	10,009	7,897	2,189	2,246	21	951,773	23,243	1710,402	3	200,205	200,205	99,71	0	0	0	0	0	0	0
10:34:16	0	1712,349	10,039	10,156	7,897	2,189	2,245	21	951,773	23,243	1710,404	3	200,205	200,205	99,71	0	0	0	0	0	0	0
10:34:16	0	1712,349	10,039	10,058	7,897	2,189	2,244	21	951,773	23,243	1710,406	3	200,205	200,205	99,71	0	0	0	0	0	0	0
10:34:16	-43,237	1711,916	9,99	9,961	7,897	2,184	2,242	21	951,773	23,243	1710,407	3	200,205	200,205	99,71	0	0	0	0	0	0	0
10:34:16	126,928	1713,186	10,039	10,009	7,902	2,197	2,241	21	951,773	23,243	1710,41	3	200,205	200,205	99,71	0	0	0	0	0	0	0
10:34:16	-43,249	1712,753	9,99	10,009	7,902	2,193	2,241	21	951,773	23,243	1710,412	3	200,205	200,205	99,71	0	0	0	0	0	0	0
10:34:16	46,032	1713,214	10,136	10,058	7,897	2,198	2,24	21	951,773	23,243	1710,415	3	200,205	200,205	99,71	0	0	0	0	0	0	0
10:34:16	-86,474	1712,349	10,039	10,009	7,897	2,189	2,239	21	951,773	23,243	1710,417	3	200,205	200,205	99,71	0	0	0	0	0	0	0
10:34:16	-43,237	1711,916	9,99	9,961	7,897	2,184	2,238	21	951,773	23,243	1710,419	3	200,205	200,205	99,71	0	0	0	0	0	0	0
10:34:16	83,679	1712,753	9,99	10,009	7,902	2,193	2,237	21	951,773	23,243	1710,421	3	200,205	200,205	99,71	0	0	0	0	0	0	0
10:34:16	0	1712,753	9,99	9,863	7,902	2,193	2,236	21	951,773	23,243	1710,423	3	200,205	200,205	99,71	0	0	0	0	0	0	0
10:34:16	43,249	1713,186	10,039	10,009	7,902	2,197	2,235	21	951,773	23,243	1710,426	3	200,205	200,205	99,71	0	0	0	0	0	0	0
10:34:16	-83,691	1712,349	10,039	9,961	7,897	2,189	2,234	21	951,773	23,243	1710,428	3	200,205	200,205	99,71	0	0	0	0	0	0	0
10:34:16	-43,237	1711,916	9,99	9,961	7,897	2,184	2,233	21	951,773	23,243	1710,429	3	200,205	200,205	99,71	0	0	0	0	0	0	0
10:34:16	0	1711,916	9,99	9,961	7,897	2,184	2,232	21	951,773	23,243	1710,431	3	200,205	200,205	99,71	0	0	0	0	0	0	0
10:34:16	83,679	1712,753	9,99	9,961	7,902	2,193	2,232	21	951,773	23,243	1710,433	3	200,205	200,205	99,71	0	0	0	0	0	0	0
10:34:16	0	1712,753	9,99	9,961	7,902	2,193	2,231	21	951,773	23,243	1710,435	3	200,205	200,205	99,71	0	0	0	0	0	0	0
10:34:16	-40,441	1712,349	10,039	9,863	7,897	2,189	2,23	21	951,773	23,243	1710,437	3	200,205	200,205	99,71	0	0	0	0	0	0	0
10:34:16	-43,237	1711,916	9,99	9,863	7,897	2,184	2,229	21	951,773	23,243	1710,439	3	200,205	200,205	99,71	0	0	0	0	0	0	0
10:34:16	43,237	1712,349	10,039	10,009	7,897	2,189	2,228	21	951,773	23,243	1710,44	3	200,205	200,205	99,71	0	0	0	0	0	0	0
10:34:16	-43,237	1711,916	9,99	9,961	7,897	2,184	2,227	21	951,773	23,243	1710,442	3	200,205	200,205	99,71	0	0	0	0	0	0	0
10:34:16	-43,225	1711,484	9,941	9,814	7,897	2,18	2,226	21	951,773	23,243	1710,443	3	200,205	200,205	99,71	0	0	0	0	0	0	0
10:34:16	0	1711,484	9,941	9,814	7,897	2,18	2,226	21	951,773	23,243	1710,444	3	200,205	200,205	99,71	0	0	0	0	0	0	0
10:34:16	83,679	1712,321	9,941	9,961	7,902	2,188	2,225	21	951,773	23,243	1710,446	3	200,205	200,205	99,71	0	0	0	0	0	0	0
10:34:16	0	1712,321	9,941	9,863	7,902	2,188	2,224	21	951,773	23,243	1710,448	3	200,205	200,205	99,71	0	0	0	0	0	0	0
10:34:16	0	1712,321	9,941	9,863	7,902	2,188	2,223	21	951,773	23,243	1710,45	3	200,205	200,205	99,71	0	0	0	0	0	0	0
10:34:16	2,783	1712,349	10,039	10,009	7,897	2,189	2,223	21	951,773	23,243	1710,452	3	200,205	200,205	99,71	0	0	0	0	0	0	0
10:34:16	-2,783	1712,321	9,941	9,814	7,902	2,188	2,222	21	951,773	23,243	1710,454	3	200,205	200,205	99,71	0	0	0	0	0	0	0
10:34:16	-129,675	1711,024	9,795	9,668	7,902	2,175	2,221	21	951,773	23,243	1710,454	3	200,205	200,205	99,71	0	0	0	0	0	0	0
10:34:16	43,225	1711,456	9,843	9,863	7,902	2,179	2,22	21	951,773	23,243	1710,455	3	200,205	200,205	99,71	0	0	0	0	0	0	0
10:34:16	129,675	1712,753	9,99	9,961	7,902	2,193	2,22	21	951,773	23,243	1710,457	3	200,205	200,205	99,71	0	0	0	0	0	0	0
10:34:16	0	1712,753	9,99	9,814	7,902	2,193	2,219	21	951,773	23,243	1710,46	3	200,205	200,205	99,71	0	0	0	0	0	0	0
10:34:16	129,724	1714,05	10,136	10,156	7,902	2,206	2,219	21	951,773	23,243	1710,463	3	200,205	200,205	99,71	0	0	0	0	0	0	0
10:34:16	43,237	1714,483	10,185	10,058	7,902	2,211	2,219	21	951,773	23,243	1710,467	3	200,205	200,205	99,71	0	0	0	0	0	0	0
10:34:16	0	1714,483	10,185	10,058	7,902	2,211	2,219	21	951,773	23,243	1710,471	3	200,205	200,205	99,71	0	0	0	0	0	0	0
10:34:16	86,511	1715,348	10,283	10,058	7,902	2,22	2,219	21	951,773	23,243	1710,476	3	200,205	200,205	99,71	0	0	0	0	0	0	0
10:34:16	-129,748	1714,05	10,136	10,058	7,902	2,206	2,218	21	951,773	23,243	1710,48	3	200,205	200,205	99,71	0	0	0	0	0	0	0
10:34:16	0	1714,05	10,136	10,009	7,902	2,206	2,218	21	951,773	23,243	1710,483	3	200,205	200,205	99,71	0	0	0	0	0	0	0
10:34:16	-86,474	1713,186	10,039	10,009	7,902	2,197	2,218	21	951,773	23,243	1710,486	3	200,205	200,205	99,71	0	0	0	0	0	0	0
10:34:16	-83,691	1712,349	10,039	10,009	7,897	2,189	2,217	21	951,773	23,243	1710,488	3	200,205	200,205	99,71	0	0	0	0	0	0	0
10:34:16	0	1712,349	10,039	9,961	7,897	2,189	2,217	21	951,773	23,243	1710,49	3	200,205	200,205	99,71	0	0	0	0	0	0	0
10:34:16	0	1712,349	10,039	10,058	7,897	2,189	2,216	21	952,233	23,243	1710,492	3	200,205	200,205	99,71	0	0	0	0	0	0	0
10:34:16	-3,649	1712,312	9,941	9,961	7,902	2,188	2,216	21	952,233	23,243	1710,493	3	200,205	200,205	99,71	0	0	0	0	0	0	0
10:34:16	-129,663	1711,016	9,795	9,814	7,902	2,175	2,215	21	952,233	23,243	1710,494	3	200,205	200,205	99,71	0	0	0	0	0	0	0
10:34:16	-83,654	1710,179	9,795	9,716	7,897	2,166	2,214	21	952,233	23,243	1710,179	3	200,205	200,205	99,71	0	0	0	0	0	0	0
10:34:16	43,212	1710,611	9,843	9,863	7,897	2,171	2,213	21	952,233	23,243	1710,18	3	200,205	200,205	99,71	0	0	0	0	0	0	0
10:34:16	0	1710,611	9,843	9,863	7,897	2,171	2,212	21	952,233	23,243	1710,18	3	200,205	200,205	99,71	0	0	0	0	0	0	0
10:34:17	0	1710,611	9,843	9,863	7,897	2,171	2,211	21	952,233	23,243	1710,181	3	200,205	200,205	99,71	0	0	0	0	0	0	0
10:34:17	86,437	1711,476	9,941	9,863	7,897	2,18	2,211	21	952,233	23,243	1710,182	3	200,205	200,205	99,71	0	0	0	0	0	0	0
10:34:17	-86,437	1710,611	9,843	9,814	7,897	2,171	2,21	21	952,233	23,243	1710,182	3	200,205	200,205	99,71	0	0	0	0	0	0	0
10:34:17	0	1710,611	9,843	9,814	7,897	2,171	2,209	21	952,233	23,243	1710,183	3	200,205	200,205	99,71	0	0	0	0	0	0	0
10:34:17	0	1710,611	9,843	9,863	7,897	2,171	2,208	21	952,233	23,243	1710,183	3	199,999	199,999	99,709	0	0	0	0	0	0	0
10:34:17	86,437	1711,476	9,941	9,863	7,897	2,18	2,208	21	952,233	23,243	1710,184	3	199,999	199,999	99,709	0	0	0	0	0	0	0
10:34:17	0	1711,476	9,941	9,814	7,897	2,18	2,207	21	952,233	23,243	1710,186	3	199,999	199,999	99,709	0	0	0	0	0	0	0
10:34:17	86,45	1712,34	10,039	9,863	7,897	2,189	2,207	21	952,233	23,243	1710,188	3	199,999	199,999	99,709	0	0	0	0	0	0	0
10:34:17	0	1712,34	10,039	9,961	7,897	2,189	2,207	21	952,233	23,243	1710,19	3	199,999	199,999	99,709	0	0	0	0	0	0	0
10:34:17	86,462	1713,205	10,136	9,961	7,897	2,197	2,206	21	952,233	23,243	1710,193	3	199,999	199,999	99,709	0	0	0	0	0	0	0
10:34:17	0	1713,205	10,136	9,961	7,897	2,197	2,206	21	952,233	23,243	1710,196	3	199,999	199,999	99,709	0	0	0	0	0	0	0
10:34:17	0	1713,205	10,136	10,009	7,897	2,197	2,206	21	952,233	23,243	1710,199	3	199,999	199,999	99,709	0	0	0	0	0	0	0
10:34:17	0	1713,205	10,136	10,009	7,897	2,197	2,206	21	952,233	23,243	1710,202	3	199,999	199,999	99,709	0	0	0	0	0	0	0
10:34:17	-86,462	1712,34	10,039	10,009	7,897	2,189	2,206	21	952,233	23,243	1710,204	3	199,999	199,999	99,709	0	0	0	0	0	0	0
10:34:17	0	1712,34	10,039	10,009	7,897	2,189	2,205	21	952,233	23,243	1710,207	3	199,999	199,999	99,709	0	0	0	0	0	0	0
10:34:17	83,679	1713,177	10,039	10,058	7,902	2,197	2,205	21	952,233	23,243	1710,21	3	199,999	199,999	99,709	0	0	0	0	0	0	0
10:34:17	-86,462	1712,312	9,941	9,863	7,902	2,188	2,205	21	952,233	23,243	1710,212	3	199,999	199,999	99,709	0	0	0	0	0	0	0
10:34:17	43,237	1712,745	9,99	9,863	7,902	2,193	2,204	21	952,233	23,243	1710,214	3	199,999	199,999	99,709	0	0	0	0	0	0	0
10:34:17	43,225	1713,177	10,039	9,961	7,902	2,197	2,204	21	952,233	23,243	1710,217	3	199,999	199,999	99,709	0	0	0	0	0	0	0
10:34:17	-83,679	1712,34	10,039	10,009	7,897	2,189	2,204	21	952,233	23,243	1710,219	3	199,999	199,999	99,709	0	0	0	0	0	0	0
10:34:17	0	1712,34	10,039	10,009	7,897	2,189	2,204	21	952,233	23,243	1710,221	3	199,999	199,999	99,709	0	0	0	0	0	0	0
10:34:17	0	1712,34	10,039	10,009	7,897	2,189	2,203	21	952,233	23,243	1710,224	3	199,999	199,999	99,709	0	0	0	0	0	0	0
10:34:17	-43,225	1711,908	9,99	9,961	7,897	2,184	2,203	21	952,233	23,243	1710,225	3	199,999	199,999	99,709	0	0	0	0	0	0	0
10:34:17	0	1711,908	9,99	9,961	7,897	2,184	2,203	21	952,233	23,243	1710,227	3	199,999	199,999	99,709	0	0	0	0	0	0	0
10:34:17	0	1711,908	9,99	9,961	7,897	2,184	2,202	21	952,233	23,243	1710,229	3	199,999	199,999	99,709	0	0	0	0	0	0	0
10:34:17	-43,225	1711,476	9,941	9,814	7,897	2,18	2,202	21	952,233	23,243	1710,23	3	199,999	199,999	99,709	0	0	0	0	0	0	0
10:34:17	0	1711,476	9,941	9,961	7,897	2,18	2,201	21	952,233	23,243	1710,231	3	199,999	199,999	99,709	0	0	0	0	0	0	0
10:34:17	0	1711,476	9,941	9,961	7,897	2,18	2,201	21	952,233	23,243	1710,232	3	199,999	199,999	99,709	0	0	0	0	0	0	0
10:34:17	43,225	1711,908	9,99	10,058	7,897	2,184	2,201	21	952,233	23,243	1710,234	3	199,999	199,999	99,709	0	0	0	0	0	0	0
10:34:17	-43,225	1711,476	9,941	10,009	7,897	2,18	2,2	21	952,233	23,243	1710,235	3	199,999	199,999	99,709	0	0	0	0	0	0	0
10:34:17	0	1711,476	9,941	10,009	7,897	2,18	2,2	21	952,233	23,243	1710,237	3	199,999	199,999	99,709	0	0	0	0	0	0	0
10:34:17	83,666	1712,312	9,941	10,009	7,902	2,188	2,2	21	952,233	23,243	1710,239	3	199,999	199,999	99,709	0	0	0	0	0	0	0
10:34:17	-86,437	1711,448	9,843	10,009	7,902	2,179	2,199	21	952,233	23,243	1710,24	3	199,999	199,999	99,709	0	0	0	0	0	0	0
10:34:17	2,77	1711,476	9,941	10,058	7,897	2,18	2,199	21	952,233	23,243	1710,241	3	199,999	199,999	99,709	0	0	0	0	0	0	0
10:34:17	43,225	1711,908	9,99	10,009	7,897	2,184	2,199	21	952,233	23,243	1710,243	3	199,999	199,999	99,709	0	0	0	0	0	0	0
10:34:17	43,225	1712,34	10,039	10,058	7,897	2,189	2,198	21	952,233	23,243	1710,245	3	199,999	199,999	99,709	0	0	0	0	0	0	0
10:34:17	86,462	1713,205	10,136	10,156	7,897	2,197	2,198	21	952,233	23,243	1710,248	3	199,999	199,999	99,709	0	0	0	0	0	0	0
10:34:17	-129,687	1711,908	9,99	10,009	7,897	2,184	2,198	21	952,233	23,243	1710,25	3	199,999	199,999	99,709	0	0	0	0	0	0	0
10:34:17	0	1711,908	9,99	9,961	7,897	2,184	2,198	21	952,233	23,243	1710,251	3	199,999	199,999	99,709	0	0	0	0	0	0	0
10:34:17	83,679	1712,745	9,99	9,961	7,902	2,193	2,198	21	952,233	23,243	1710,254	3	199,999	199,999	99,709	0	0	0	0	0	0	0
10:34:17	0	1712,745	9,99	9,863	7,902	2,193	2,198	21	952,233	23,243	1710,256	3	199,999	199,999	99,709	0	0	0	0	0	0	0
10:34:17	-40,454	1712,34	10,039	10,009	7,897	2,189	2,197	21	952,233	23,243	1710,258	3	199,999	199,999	99,709	0	0	0	0	0	0	0
10:34:17	86,462	1713,205	10,136	10,009	7,897	2,197	2,197	21	952,233	23,243	1710,261	3	199,999	199,999	99,709	0	0	0	0	0	0	0
10:34:17	-86,462	1712,34	10,039	10,058	7,897	2,189	2,197	21	952,233	23,243	1710,264	3	199,999	199,999	99,709	0	0	0	0	0	0	0
10:34:17	0	1712,34	10,039	10,058	7,897	2,189	2,197	21	952,233	23,243	1710,266	3	199,999	199,999	99,709	0	0	0	0	0	0	0
10:34:17	-43,225	1711,908	9,99	9,961	7,897	2,184	2,197	21	952,233	23,243	1710,267	3	199,999	199,999	99,709	0	0	0	0	0	0	0
10:34:17	83,679	1712,745	9,99	9,863	7,902	2,193	2,197	21	952,233	23,243	1710,27	3	199,999	199,999	99,709	0	0	0	0	0	0	0
10:34:17	0	1712,745	9,99	9,961	7,902	2,193	2,197	21	952,233	23,243	1710,272	3	199,999	199,999	99,709	0	0	0	0	0	0	0
10:34:17	0	1712,745	9,99	10,009	7,902	2,193	2,197	21	952,233	23,243	1710,275	3	199,999	199,999	99,709	0	0	0	0	0	0	0
10:34:17	-40,454	1712,34	10,039	10,009	7,897	2,189	2,196	21	952,233	23,243	1710,277	3	199,999	199,999	99,709	0	0	0	0	0	0	0
10:34:17	-43,225	1711,908	9,99	10,009	7,897	2,184	2,196	21	952,233	23,243	1710,278	3	199,999	199,999	99,709	0	0	0	0	0	0	0
10:34:17	-43,225	1711,476	9,941	9,961	7,897	2,18	2,196	21	952,233	23,243	1710,28	3	199,999	199,999	99,709	0	0	0	0	0	0	0
10:34:17	86,45	1712,34	10,039	10,058	7,897	2,189	2,196	21	952,233	23,243	1710,282	3	199,999	199,999	99,709	0	0	0	0	0	0	0
10:34:17	-43,225	1711,908	9,99	10,058	7,897	2,184	2,195	21	952,233	23,243	1710,283	3	199,999	199,999	99,709	0	0	0	0	0	0	0
10:34:17	0	1711,908	9,99	9,961	7,897	2,184	2,195	21	952,233	23,243	1710,285	3	199,999	199,999	99,709	0	0	0	0	0	0	0
10:34:17	0	1711,908	9,99	10,009	7,897	2,184	2,195	21	952,233	23,243	1710,286	3	199,999	199,999	99,709	0	0	0	0	0	0	0
10:34:17	0	1711,908	9,99	9,961	7,897	2,184	2,195	21	952,233	23,243	1710,288	3	199,999	199,999	99,709	0	0	0	0	0	0	0
10:34:17	0	1711,908	9,99	9,961	7,897	2,184	2,195	21	952,233	23,243	1710,29	3	199,999	199,999	99,709	0	0	0	0	0	0	0
10:34:17	43,225	1712,34	10,039	9,961	7,897	2,189	2,195	21	952,233	23,243	1710,292	3	199,999	199,999	99,709	0	0	0	0	0	0	0
10:34:17	0	1712,34	10,039	10,009	7,897	2,189	2,194	21	952,233	23,243	1710,294	3	199,999	199,999	99,709	0	0	0	0	0	0	0
10:34:17	86,462	1713,205	10,136	10,156	7,897	2,197	2,194	21	952,233	23,243	1710,297	3	199,999	199,999	99,709	0	0	0	0	0	0	0
10:34:17	-129,687	1711,908	9,99	9,961	7,897	2,184	2,194	21	952,233	23,243	1710,298	3	199,999	199,999	99,709	0	0	0	0	0	0	0
10:34:17	43,225	1712,34	10,039	9,961	7,897	2,189	2,194	21	952,233	23,243	1710,3	3	199,999	199,999	99,709	0	0	0	0	0	0	0
10:34:17	0	1712,34	10,039	10,009	7,897	2,189	2,194	21	952,233	23,243	1710,302	3	199,999	199,999	99,709	0	0	0	0	0	0	0
10:34:17	-43,225	1711,908	9,99	9,961	7,897	2,184	2,194	21	952,233	23,243	1710,304	3	199,999	199,999	99,709	0	0	0	0	0	0	0
10:34:17	40,441	1712,312	9,941	9,863	7,902	2,188	2,194	21	952,233	23,243	1710,306	3	199,999	199,999	99,709	0	0	0	0	0	0	0
10:34:17	0	1712,312	9,941	9,863	7,902	2,188	2,194	21	952,233	23,243	1710,308	3	199,999	199,999	99,709	0	0	0	0	0	0	0
10:34:17	-86,437	1711,448	9,843	9,863	7,902	2,179	2,193	21	952,233	23,243	1710,309	3	199,999	199,999	99,709	0	0	0	0	0	0	0
10:34:17	-43,225	1711,016	9,795	9,814	7,902	2,175	2,193	21	952,233	23,243	1710,31	3	199,999	199,999	99,709	0	0	0	0	0	0	0
10:34:17	43,225	1711,448	9,843	9,814	7,902	2,179	2,193	21	952,233	23,243	1710,311	3	199,999	199,999	99,709	0	0	0	0	0	0	0
10:34:17	129,675	1712,745	9,99	9,961	7,902	2,193	2,193	21	952,233	23,243	1710,314	3	199,999	199,999	99,709	0	0	0	0	0	0	0
10:34:17	-83,679	1711,908	9,99	9,961	7,897	2,184	2,193	21	952,233	23,243	1710,315	3	199,999	199,999	99,709	0	0	0	0	0	0	0
10:34:17	172,924	1713,637	10,185	10,205	7,897	2,202	2,193	21	952,233	23,243	1710,318	3	199,999	199,999	99,709	0	0	0	0	0	0	0
10:34:17	-43,237	1713,205	10,136	10,156	7,897	2,197	2,193	21	952,233	23,243	1710,321	3	199,999	199,999	99,709	0	0	0	0	0	0	0
10:34:17	0	1713,205	10,136	10,058	7,897	2,197	2,193	21	952,233	23,243	1710,324	3	199,999	199,999	99,709	0	0	0	0	0	0	0
10:34:17	-46,008	1712,745	9,99	9,863	7,902	2,193	2,193	21	952,233	23,243	1710,327	3	199,999	199,999	99,709	0	0	0	0	0	0	0
10:34:17	43,225	1713,177	10,039	9,961	7,902	2,197	2,193	21	952,233	23,243	1710,33	3	199,999	199,999	99,709	0	0	0	0	0	0	0
10:34:17	0	1713,177	10,039	9,863	7,902	2,197	2,193	21	952,233	23,243	1710,332	3	199,999	199,999	99,709	0	0	0	0	0	0	0
10:34:17	-43,225	1712,745	9,99	9,863	7,902	2,193	2,193	21	952,233	23,243	1710,335	3	199,999	199,999	99,709	0	0	0	0	0	0	0
10:34:17	-40,454	1712,34	10,039	9,961	7,897	2,189	2,193	21	952,233	23,243	1710,337	3	199,999	199,999	99,709	0	0	0	0	0	0	0
10:34:17	86,462	1713,205	10,136	10,009	7,897	2,197	2,193	21	952,233	23,243	1710,34	3	199,999	199,999	99,709	0	0	0	0	0	0	0
10:34:17	-86,462	1712,34	10,039	10,009	7,897	2,189	2,193	21	952,233	23,243	1710,342	3	199,999	199,999	99,709	0	0	0	0	0	0	0
10:34:17	-43,225	1711,908	9,99	9,863	7,897	2,184	2,193	21	952,233	23,243	1710,343	3	199,999	199,999	99,709	0	0	0	0	0	0	0
10:34:17	-43,225	1711,476	9,941	9,814	7,897	2,18	2,193	21	952,233	23,243	1710,344	3	199,999	199,999	99,709	0	0	0	0	0	0	0
10:34:17	-86,437	1710,611	9,843	9,668	7,897	2,171	2,192	21	952,233	23,243	1710,345	3	199,999	199,999	99,709	0	0	0	0	0	0	0
10:34:17	0	1710,611	9,843	9,716	7,897	2,171	2,192	21	952,233	23,243	1710,345	3	199,999	199,999	99,709	0	0	0	0	0	0	0
10:34:17	0	1710,611	9,843	9,668	7,897	2,171	2,191	21	952,233	23,243	1710,345	3	199,999	199,999	99,709	0	0	0	0	0	0	0
10:34:17	86,437	1711,476	9,941	9,814	7,897	2,18	2,191	21	952,233	23,243	1710,346	3	199,999	199,999	99,709	0	0	0	0	0	0	0
10:34:17	0	1711,476	9,941	9,814	7,897	2,18	2,191	21	952,233	23,243	1710,348	3	199,999	199,999	99,709	0	0	0	0	0	0	0
10:34:17	43,225	1711,908	9,99	9,863	7,897	2,184	2,191	21	952,233	23,243	1710,349	3	199,999	199,999	99,709	0	0	0	0	0	0	0
10:34:17	43,225	1712,34	10,039	9,961	7,897	2,189	2,191	21	952,233	23,243	1710,351	3	199,999	199,999	99,709	0	0	0	0	0	0	0
10:34:17	0	1712,34	10,039	9,961	7,897	2,189	2,191	21	952,233	23,243	1710,353	3	199,999	199,999	99,709	0	0	0	0	0	0	0
10:34:17	86,462	1713,205	10,136	10,058	7,897	2,197	2,191	21	952,233	23,243	1710,356	3	199,999	199,999	99,709	0	0	0	0	0	0	0
10:34:17	-86,462	1712,34	10,039	10,009	7,897	2,189	2,191	21	952,233	23,243	1710,358	3	199,999	199,999	99,709	0	0	0	0	0	0	0
10:34:17	0	1712,34	10,039	9,961	7,897	2,189	2,191	21	952,233	23,243	1710,36	3	199,999	199,999	99,709	0	0	0	0	0	0	0
10:34:17	0	1712,34	10,039	10,009	7,897	2,189	2,191	21	952,233	23,243	1710,362	3	199,999	199,999	99,709	0	0	0	0	0	0	0
10:34:17	40,454	1712,745	9,99	9,961	7,902	2,193	2,191	21	952,233	23,243	1710,364	3	199,999	199,999	99,709	0	0	0	0	0	0	0
10:34:17	0	1712,745	9,99	9,961	7,902	2,193	2,191	21	952,233	23,243	1710,367	3	199,999	199,999	99,709	0	0	0	0	0	0	0
10:34:17	43,225	1713,177	10,039	10,009	7,902	2,197	2,191	21	952,233	23,243	1710,37	3	199,999	199,999	99,709	0	0	0	0	0	0	0
10:34:17	86,474	1714,042	10,136	10,156	7,902	2,206	2,191	21	952,233	23,243	1710,373	3	199,999	199,999	99,709	0	0	0	0	0	0	0
10:34:18	46,032	1714,502	10,283	10,351	7,897	2,211	2,192	21	952,233	23,243	1710,377	3	199,999	199,999	99,709	0	0	0	0	0	0	0
10:34:18	-86,486	1713,637	10,185	10,156	7,897	2,202	2,192	21	952,233	23,243	1710,381	3	199,999	199,999	99,709	0	0	0	0	0	0	0
10:34:18	86,486	1714,502	10,283	10,156	7,897	2,211	2,192	21	952,233	23,243	1710,385	3	199,999	199,999	99,709	0	0	0	0	0	0	0
10:34:18	256,738	1717,069	10,478	10,547	7,902	2,237	2,193	21	952,233	23,243	1710,392	3	199,999	199,999	99,709	0	0	0	0	0	0	0
10:34:18	302,966	1720,099	10,82	10,937	7,902	2,269	2,194	21	952,233	23,243	1710,401	3	199,999	199,999	99,709	0	0	0	0	0	0	0
10:34:18	604,589	1726,145	11,406	11,718	7,907	2,331	2,197	21	952,233	23,243	1710,417	3	199,999	199,999	99,709	0	0	0	0	0	0	0
10:34:18	777,709	1733,922	12,187	12,549	7,912	2,411	2,201	21	952,233	23,243	1710,441	3	199,999	199,999	99,709	0	0	0	0	0	0	0
10:34:18	950,012	1743,422	12,968	13,525	7,926	2,509	2,207	21	952,233	23,243	1710,474	3	199,999	199,999	99,709	0	0	0	0	0	0	0
10:34:18	816,296	1751,585	13,603	14,404	7,94	2,593	2,215	21	952,233	23,243	1710,515	3	199,999	199,999	99,709	0	0	0	0	0	0	0
10:34:18	1036,328	1761,948	14,384	15,332	7,959	2,7	2,224	21	952,233	23,243	1710,566	3	199,999	199,999	99,709	0	0	0	0	0	0	0
10:34:18	1069,86	1772,647	14,922	16,211	7,993	2,81	2,236	21	952,233	23,243	1710,628	3	199,999	199,999	99,709	0	0	0	0	0	0	0
10:34:18	1065,466	1783,302	15,459	16,894	8,026	2,92	2,249	21	952,233	23,243	1710,701	3	199,999	199,999	99,709	0	0	0	0	0	0	0
10:34:18	1113,513	1794,437	15,947	17,383	8,064	3,035	2,265	21	952,233	23,243	1710,785	3	199,999	199,999	99,709	0	0	0	0	0	0	0
10:34:18	1185,974	1806,297	16,533	18,115	8,101	3,157	2,282	21	952,233	23,243	1710,88	3	199,999	199,999	99,709	0	0	0	0	0	0	0
[truncated: 5,591 more rows]
