# Supplementary material for: Testing of pandemic ventilators under early and agile development
Source: Front Med Technol. 2022 Aug 16;4:899328. doi: 10.3389/fmedt.2022.899328 (PMC9424737; doi:10.3389/fmedt.2022.899328)
Supplement: Supplementary file 3 [file Data_Sheet_2.ZIP › Accuracy of Controls Systems/01_Data Storage/01_Raw Measurement Data/Hamilton T1/Hamilton T1_v2/part_1_test_10.csv]

Time	Flow	Lung tidal volume	p alveole	Airway pressure	Bellows position	Intrapleural pressure	Cardial pressure	Fraction of O2 inspir	Ambient pressure	Temperature Celsius	FRC actual	Shunt fraction	Partial pressure O2 air chamber	Partial pressure O2 effectiv	Oxygen sat pulm. capillaries	NA	NA	NA	NA	NA	NA	NA
15:16:15	29,65	2000,421	10,21	10,205	9,528	5,158	5,542	21,1	962,289	22,742	2000,125	0	203,612	203,612	99,724	0	0	0	0	0	0	0
15:16:15	22,497	2000,646	10,307	10,205	9,524	5,161	5,534	21,1	962,289	22,742	2000,125	0	203,612	203,612	99,724	0	0	0	0	0	0	0
15:16:15	-21,862	2000,427	10,356	10,205	9,52	5,159	5,527	21,1	962,289	22,742	2000,126	0	203,612	203,612	99,724	0	0	0	0	0	0	0
15:16:15	73,01	2001,158	10,454	10,351	9,519	5,166	5,52	21,1	962,289	22,742	2000,127	0	203,612	203,612	99,724	0	0	0	0	0	0	0
15:16:15	-155,7	1999,601	10,356	10,156	9,516	5,15	5,512	21,1	962,289	22,742	1999,601	0	203,612	203,612	99,724	0	0	0	0	0	0	0
15:16:15	-60,754	1998,993	10,307	10,156	9,515	5,144	5,505	21,1	962,289	22,742	1998,993	0	203,612	203,612	99,724	0	0	0	0	0	0	0
15:16:15	0	1998,993	10,307	10,205	9,515	5,144	5,498	21,1	962,289	22,742	1998,993	0	203,612	203,612	99,724	0	0	0	0	0	0	0
15:16:15	44,592	1999,439	10,356	10,205	9,515	5,148	5,491	21,1	962,289	22,742	1998,993	0	203,612	203,612	99,724	0	0	0	0	0	0	0
15:16:15	-133,74	1998,101	10,21	10,058	9,515	5,135	5,484	21,1	962,289	22,742	1998,101	0	203,612	203,612	99,724	0	0	0	0	0	0	0
15:16:15	89,147	1998,993	10,307	10,058	9,515	5,144	5,478	21,1	962,289	22,742	1998,102	0	203,612	203,612	99,724	0	0	0	0	0	0	0
15:16:15	-65,417	1998,339	10,307	10,156	9,511	5,137	5,471	21,1	962,289	22,742	1998,103	0	203,612	203,612	99,724	0	0	0	0	0	0	0
15:16:15	-16,003	1998,179	10,307	10,058	9,51	5,135	5,464	21,1	962,289	22,742	1998,103	0	203,612	203,612	99,724	0	0	0	0	0	0	0
15:16:15	-89,147	1997,287	10,21	10,058	9,51	5,126	5,458	21,1	962,289	22,742	1997,287	0	203,612	203,612	99,724	0	0	0	0	0	0	0
15:16:15	-65,576	1996,632	10,21	10,156	9,506	5,119	5,451	21,1	962,289	22,742	1996,632	0	203,612	203,612	99,724	0	0	0	0	0	0	0
15:16:15	73,132	1997,363	10,307	10,302	9,505	5,127	5,445	21,1	962,289	22,742	1996,632	0	203,612	203,612	99,724	0	0	0	0	0	0	0
15:16:15	-66,674	1996,696	10,307	10,302	9,502	5,12	5,438	21,1	962,289	22,742	1996,632	0	203,612	203,612	99,724	0	0	0	0	0	0	0
15:16:15	-105,139	1995,645	10,21	10,205	9,501	5,109	5,432	21,1	962,289	22,742	1995,645	0	203,612	203,612	99,724	0	0	0	0	0	0	0
15:16:15	23,547	1995,88	10,307	10,302	9,497	5,112	5,426	21,1	962,289	22,742	1995,645	0	203,612	203,612	99,724	0	0	0	0	0	0	0
15:16:15	-17,041	1995,71	10,307	10,351	9,496	5,11	5,419	21,1	962,289	22,742	1995,645	0	203,612	203,612	99,724	0	0	0	0	0	0	0
15:16:15	-89,111	1994,819	10,21	10,205	9,496	5,101	5,413	21,1	962,289	22,742	1994,819	0	203,612	203,612	99,724	0	0	0	0	0	0	0
15:16:15	-44,567	1994,373	10,161	10,156	9,496	5,096	5,407	21,1	962,289	22,742	1994,373	0	203,612	203,612	99,724	0	0	0	0	0	0	0
15:16:15	44,567	1994,819	10,21	10,302	9,496	5,101	5,401	21,1	962,289	22,742	1994,373	0	203,612	203,612	99,724	0	0	0	0	0	0	0
15:16:15	-44,567	1994,373	10,161	10,156	9,496	5,096	5,395	21,1	962,289	22,742	1994,373	0	203,612	203,612	99,724	0	0	0	0	0	0	0
15:16:15	-89,111	1993,482	10,063	10,009	9,496	5,087	5,389	21,1	962,289	22,742	1993,482	0	203,612	203,612	99,724	0	0	0	0	0	0	0
15:16:15	69,287	1994,175	10,21	10,058	9,492	5,094	5,383	21,1	962,289	22,742	1993,483	0	203,612	203,612	99,724	0	0	0	0	0	0	0
15:16:15	-17,224	1994,002	10,21	10,156	9,491	5,092	5,377	21,1	962,289	22,742	1993,483	0	203,612	203,612	99,724	0	0	0	0	0	0	0
15:16:15	-44,543	1993,557	10,161	10,009	9,491	5,088	5,372	21,1	962,289	22,742	1993,483	0	203,612	203,612	99,724	0	0	0	0	0	0	0
15:16:15	-16,174	1993,395	10,161	10,058	9,491	5,086	5,366	21,1	962,289	22,742	1993,395	0	203,612	203,612	99,724	0	0	0	0	0	0	0
15:16:15	0	1993,395	10,161	10,009	9,491	5,086	5,361	21,1	962,289	22,742	1993,395	0	203,612	203,612	99,724	0	0	0	0	0	0	0
15:16:15	-48,181	1992,914	10,161	10,009	9,488	5,081	5,355	21,1	962,289	22,742	1992,914	0	203,612	203,612	99,724	0	0	0	0	0	0	0
15:16:15	-106,323	1991,85	10,063	10,009	9,487	5,07	5,35	21,1	962,289	22,742	1991,85	0	203,612	203,612	99,724	0	0	0	0	0	0	0
15:16:15	0	1991,85	10,063	10,058	9,487	5,07	5,344	21,1	962,289	22,742	1991,85	0	203,612	203,612	99,724	0	0	0	0	0	0	0
15:16:15	-44,543	1991,405	10,014	9,814	9,487	5,066	5,339	21,1	962,289	22,742	1991,405	0	203,612	203,612	99,724	0	0	0	0	0	0	0
15:16:15	116,394	1992,569	10,161	10,058	9,486	5,078	5,334	21,1	962,289	22,742	1991,406	0	203,612	203,612	99,724	0	0	0	0	0	0	0
15:16:15	-64,343	1991,925	10,161	10,058	9,482	5,071	5,328	21,1	962,289	22,742	1991,407	0	203,612	203,612	99,724	0	0	0	0	0	0	0
15:16:15	0	1991,925	10,161	10,156	9,482	5,071	5,323	21,1	962,289	22,742	1991,407	0	203,612	203,612	99,724	0	0	0	0	0	0	0
15:16:15	-89,086	1991,034	10,063	10,009	9,482	5,062	5,318	21,1	962,289	22,742	1991,034	0	203,612	203,612	99,724	0	0	0	0	0	0	0
15:16:15	-7,482	1990,96	9,965	9,863	9,487	5,061	5,313	21,1	962,289	22,742	1990,96	0	203,612	203,612	99,724	0	0	0	0	0	0	0
15:16:15	27,27	1991,232	10,014	9,961	9,486	5,064	5,308	21,1	962,289	22,742	1990,96	0	203,612	203,612	99,724	0	0	0	0	0	0	0
15:16:15	-19,787	1991,034	10,063	10,058	9,482	5,062	5,303	21,1	962,289	22,742	1990,96	0	203,612	203,612	99,724	0	0	0	0	0	0	0
15:16:15	52,026	1991,555	10,21	10,156	9,478	5,067	5,299	21,1	962,289	22,742	1990,96	0	203,612	203,612	99,724	0	0	0	0	0	0	0
15:16:15	0	1991,555	10,21	10,156	9,478	5,067	5,294	21,1	962,289	22,742	1990,961	0	203,612	203,612	99,724	0	0	0	0	0	0	0
15:16:15	24,743	1991,802	10,307	10,302	9,474	5,07	5,29	21,1	962,289	22,742	1990,962	0	203,612	203,612	99,724	0	0	0	0	0	0	0
15:16:15	-17,248	1991,63	10,307	10,302	9,473	5,068	5,286	21,1	962,289	22,742	1990,963	0	203,612	203,612	99,724	0	0	0	0	0	0	0
15:16:15	-133,63	1990,293	10,161	10,156	9,473	5,054	5,281	21,1	962,289	22,742	1990,293	0	203,612	203,612	99,724	0	0	0	0	0	0	0
15:16:15	44,543	1990,739	10,21	10,205	9,473	5,059	5,277	21,1	962,289	22,742	1990,294	0	203,612	203,612	99,724	0	0	0	0	0	0	0
15:16:15	0	1990,739	10,21	10,205	9,473	5,059	5,272	21,1	962,289	22,742	1990,294	0	203,612	203,612	99,724	0	0	0	0	0	0	0
15:16:16	-133,593	1989,403	10,063	10,156	9,473	5,045	5,268	21,1	962,289	22,742	1989,403	0	203,612	203,612	99,724	0	0	0	0	0	0	0
15:16:16	89,05	1990,293	10,161	10,009	9,473	5,054	5,264	21,1	962,289	22,742	1989,404	0	203,612	203,612	99,724	0	0	0	0	0	0	0
15:16:16	-63,293	1989,66	10,161	10,058	9,469	5,048	5,259	21,1	962,289	22,742	1989,404	0	203,612	203,612	99,724	0	0	0	0	0	0	0
15:16:16	0	1989,66	10,161	10,156	9,469	5,048	5,255	21,1	962,289	22,742	1989,404	0	203,612	203,612	99,724	0	0	0	0	0	0	0
15:16:16	0	1989,66	10,161	10,058	9,469	5,048	5,251	21,1	962,289	22,742	1989,404	0	203,612	203,612	99,724	0	0	0	0	0	0	0
15:16:16	-107,177	1988,589	10,063	10,058	9,468	5,037	5,247	21,1	962,289	22,742	1988,589	0	203,612	203,612	99,724	0	0	0	0	0	0	0
15:16:16	89,062	1989,479	10,161	10,058	9,468	5,046	5,243	21,1	962,289	22,742	1988,59	0	203,612	203,612	99,724	0	0	0	0	0	0	0
15:16:16	0	1989,479	10,161	10,058	9,468	5,046	5,239	21,1	962,289	22,742	1988,59	0	203,612	203,612	99,724	0	0	0	0	0	0	0
15:16:16	0	1989,479	10,161	10,205	9,468	5,046	5,235	21,1	962,289	22,742	1988,591	0	203,612	203,612	99,724	0	0	0	0	0	0	0
15:16:16	-133,581	1988,143	10,014	9,961	9,468	5,032	5,231	21,1	962,289	22,742	1988,143	0	203,612	203,612	99,724	0	0	0	0	0	0	0
15:16:16	0	1988,143	10,014	10,009	9,468	5,032	5,228	21,1	962,289	22,742	1988,143	0	203,612	203,612	99,724	0	0	0	0	0	0	0
15:16:16	133,581	1989,479	10,161	10,205	9,468	5,046	5,224	21,1	962,289	22,742	1988,145	0	203,612	203,612	99,724	0	0	0	0	0	0	0
15:16:16	-178,088	1987,698	9,965	10,009	9,468	5,027	5,22	21,1	962,289	22,742	1987,698	0	203,612	203,612	99,724	0	0	0	0	0	0	0
15:16:16	27,294	1987,971	10,014	10,009	9,467	5,03	5,216	21,1	962,289	22,742	1987,699	0	203,612	203,612	99,724	0	0	0	0	0	0	0
15:16:16	-45,007	1987,521	10,014	10,009	9,465	5,025	5,213	21,1	962,289	22,742	1987,521	0	203,612	203,612	99,724	0	0	0	0	0	0	0
15:16:16	26,22	1987,783	10,063	10,205	9,464	5,028	5,209	21,1	962,289	22,742	1987,522	0	203,612	203,612	99,724	0	0	0	0	0	0	0
15:16:16	-44,519	1987,338	10,014	9,961	9,464	5,024	5,205	21,1	962,289	22,742	1987,338	0	203,612	203,612	99,724	0	0	0	0	0	0	0
15:16:16	-44,519	1986,893	9,965	9,961	9,464	5,019	5,202	21,1	962,289	22,742	1986,893	0	203,612	203,612	99,724	0	0	0	0	0	0	0
15:16:16	27,294	1987,166	10,014	9,961	9,463	5,022	5,198	21,1	962,289	22,742	1986,893	0	203,612	203,612	99,724	0	0	0	0	0	0	0
15:16:16	-90,551	1986,261	9,965	9,814	9,46	5,013	5,195	21,1	962,289	22,742	1986,261	0	203,612	203,612	99,724	0	0	0	0	0	0	0
15:16:16	44,519	1986,706	10,014	9,863	9,46	5,017	5,191	21,1	962,289	22,742	1986,261	0	203,612	203,612	99,724	0	0	0	0	0	0	0
15:16:16	26,196	1986,968	10,063	10,009	9,459	5,02	5,188	21,1	962,289	22,742	1986,262	0	203,612	203,612	99,724	0	0	0	0	0	0	0
15:16:16	0	1986,968	10,063	9,961	9,459	5,02	5,184	21,1	962,289	22,742	1986,263	0	203,612	203,612	99,724	0	0	0	0	0	0	0
15:16:16	-89,025	1986,077	9,965	9,863	9,459	5,011	5,181	21,1	962,289	22,742	1986,077	0	203,612	203,612	99,724	0	0	0	0	0	0	0
15:16:16	0	1986,077	9,965	9,863	9,459	5,011	5,178	21,1	962,289	22,742	1986,077	0	203,612	203,612	99,724	0	0	0	0	0	0	0
15:16:16	0	1986,077	9,965	9,814	9,459	5,011	5,174	21,1	962,289	22,742	1986,077	0	203,612	203,612	99,724	0	0	0	0	0	0	0
15:16:16	44,506	1986,523	10,014	10,009	9,459	5,015	5,171	21,1	962,289	22,742	1986,078	0	203,612	203,612	99,724	0	0	0	0	0	0	0
15:16:16	-44,506	1986,077	9,965	9,961	9,459	5,011	5,168	21,1	962,289	22,742	1986,077	0	203,612	203,612	99,724	0	0	0	0	0	0	0
15:16:16	-240,759	1983,67	9,721	9,521	9,458	4,986	5,165	21,1	962,289	22,742	1983,67	0	203,612	203,612	99,724	0	0	0	0	0	0	0
15:16:16	221,96	1985,889	10,014	10,058	9,455	5,009	5,161	21,1	962,289	22,742	1983,672	0	203,612	203,612	99,724	0	0	0	0	0	0	0
15:16:16	115,271	1987,042	10,161	10,302	9,454	5,021	5,159	21,1	962,289	22,742	1983,675	0	203,612	203,612	99,724	0	0	0	0	0	0	0
15:16:16	-267,028	1984,372	9,868	9,814	9,454	4,993	5,155	21,1	962,289	22,742	1983,676	0	203,612	203,612	99,724	0	0	0	0	0	0	0
15:16:16	70,715	1985,079	9,965	9,863	9,453	5	5,152	21,1	962,289	22,742	1983,678	0	203,612	203,612	99,724	0	0	0	0	0	0	0
15:16:16	114,721	1986,226	10,161	10,205	9,45	5,012	5,15	21,1	962,289	22,742	1983,68	0	203,612	203,612	99,724	0	0	0	0	0	0	0
15:16:16	-18,273	1986,044	10,161	10,205	9,449	5,01	5,147	21,1	962,289	22,742	1983,683	0	203,612	203,612	99,724	0	0	0	0	0	0	0
15:16:16	-131,909	1984,724	10,063	10,009	9,446	4,997	5,144	21,1	962,289	22,742	1983,684	0	203,612	203,612	99,724	0	0	0	0	0	0	0
15:16:16	-62,622	1984,098	10,014	9,961	9,445	4,99	5,141	21,1	962,289	22,742	1983,684	0	203,612	203,612	99,724	0	0	0	0	0	0	0
15:16:16	0	1984,098	10,014	10,009	9,445	4,99	5,138	21,1	962,289	22,742	1983,684	0	203,612	203,612	99,724	0	0	0	0	0	0	0
15:16:16	44,506	1984,543	10,063	10,009	9,445	4,995	5,135	21,1	962,289	22,742	1983,685	0	203,612	203,612	99,724	0	0	0	0	0	0	0
15:16:16	0	1984,543	10,063	10,009	9,445	4,995	5,132	21,1	961,909	22,742	1983,686	0	203,612	203,612	99,724	0	0	0	0	0	0	0
15:16:16	-43,688	1984,106	10,014	9,961	9,445	4,99	5,13	21,1	961,909	22,742	1983,686	0	203,612	203,612	99,724	0	0	0	0	0	0	0
15:16:16	-44,494	1983,661	9,965	9,961	9,445	4,986	5,127	21,1	961,909	22,742	1983,661	0	203,612	203,612	99,724	0	0	0	0	0	0	0
15:16:16	26,208	1983,924	10,014	9,961	9,444	4,988	5,124	21,1	961,909	22,742	1983,662	0	203,612	203,612	99,724	0	0	0	0	0	0	0
15:16:16	-88,439	1983,039	9,965	9,716	9,442	4,979	5,121	21,1	961,909	22,742	1983,039	0	203,612	203,612	99,724	0	0	0	0	0	0	0
15:16:16	0	1983,039	9,965	9,961	9,442	4,979	5,119	21,1	961,909	22,742	1983,039	0	203,612	203,612	99,724	0	0	0	0	0	0	0
15:16:16	-19,348	1982,846	9,965	9,863	9,441	4,977	5,116	21,1	961,909	22,742	1982,846	0	203,612	203,612	99,724	0	0	0	0	0	0	0
15:16:16	0	1982,846	9,965	9,961	9,441	4,977	5,113	21,1	961,909	22,742	1982,846	0	203,612	203,612	99,724	0	0	0	0	0	0	0
15:16:16	0	1982,846	9,965	9,961	9,441	4,977	5,11	21,1	961,909	22,742	1982,846	0	203,612	203,612	99,724	0	0	0	0	0	0	0
15:16:16	-222,46	1980,621	9,721	9,668	9,441	4,954	5,107	21,1	961,909	22,742	1980,621	0	203,612	203,612	99,724	0	0	0	0	0	0	0
15:16:16	88,989	1981,511	9,819	9,814	9,441	4,964	5,105	21,1	961,909	22,742	1980,622	0	203,379	203,379	99,723	0	0	0	0	0	0	0
15:16:16	44,494	1981,956	9,868	9,961	9,441	4,968	5,102	21,1	961,909	22,742	1980,623	0	203,379	203,379	99,723	0	0	0	0	0	0	0
15:16:16	0	1981,956	9,868	9,961	9,441	4,968	5,099	21,1	961,909	22,742	1980,625	0	203,379	203,379	99,723	0	0	0	0	0	0	0
15:16:16	0	1981,956	9,868	9,814	9,441	4,968	5,097	21,1	961,909	22,742	1980,626	0	203,379	203,379	99,723	0	0	0	0	0	0	0
15:16:16	-44,494	1981,511	9,819	9,716	9,441	4,964	5,094	21,1	961,909	22,742	1980,627	0	203,379	203,379	99,723	0	0	0	0	0	0	0
15:16:16	44,494	1981,956	9,868	9,863	9,441	4,968	5,092	21,1	961,909	22,742	1980,628	0	203,379	203,379	99,723	0	0	0	0	0	0	0
15:16:16	0	1981,956	9,868	9,961	9,441	4,968	5,089	21,1	961,909	22,742	1980,63	0	203,379	203,379	99,723	0	0	0	0	0	0	0
15:16:16	88,977	1982,846	9,965	9,863	9,441	4,977	5,087	21,1	961,909	22,742	1980,632	0	203,379	203,379	99,723	0	0	0	0	0	0	0
15:16:16	-107,25	1981,773	9,868	9,863	9,44	4,966	5,085	21,1	961,909	22,742	1980,633	0	203,379	203,379	99,723	0	0	0	0	0	0	0
15:16:16	133,471	1983,108	10,014	9,863	9,44	4,98	5,083	21,1	961,909	22,742	1980,636	0	203,379	203,379	99,723	0	0	0	0	0	0	0
15:16:16	-44,506	1982,663	9,965	9,863	9,44	4,975	5,08	21,1	961,909	22,742	1980,638	0	203,379	203,379	99,723	0	0	0	0	0	0	0
15:16:16	18,286	1982,846	9,965	9,716	9,441	4,977	5,078	21,1	961,909	22,742	1980,64	0	203,379	203,379	99,723	0	0	0	0	0	0	0
15:16:16	44,506	1983,291	10,014	9,814	9,441	4,982	5,077	21,1	961,909	22,742	1980,642	0	203,379	203,379	99,723	0	0	0	0	0	0	0
15:16:16	0	1983,291	10,014	10,009	9,441	4,982	5,075	21,1	961,909	22,742	1980,645	0	203,379	203,379	99,723	0	0	0	0	0	0	0
15:16:16	-133,483	1981,956	9,868	9,619	9,441	4,968	5,073	21,1	961,909	22,742	1980,646	0	203,379	203,379	99,723	0	0	0	0	0	0	0
15:16:16	0	1981,956	9,868	9,716	9,441	4,968	5,071	21,1	961,909	22,742	1980,648	0	203,379	203,379	99,723	0	0	0	0	0	0	0
15:16:16	133,483	1983,291	10,014	9,961	9,441	4,982	5,069	21,1	961,909	22,742	1980,65	0	203,379	203,379	99,723	0	0	0	0	0	0	0
15:16:16	44,494	1983,736	10,063	10,009	9,441	4,986	5,067	21,1	961,909	22,742	1980,653	0	203,379	203,379	99,723	0	0	0	0	0	0	0
15:16:16	-44,494	1983,291	10,014	10,009	9,441	4,982	5,065	21,1	961,909	22,742	1980,656	0	203,379	203,379	99,723	0	0	0	0	0	0	0
15:16:16	44,494	1983,736	10,063	10,058	9,441	4,986	5,064	21,1	961,909	22,742	1980,659	0	203,379	203,379	99,723	0	0	0	0	0	0	0
15:16:16	0	1983,736	10,063	10,009	9,441	4,986	5,062	21,1	961,909	22,742	1980,662	0	203,379	203,379	99,723	0	0	0	0	0	0	0
15:16:16	-44,494	1983,291	10,014	9,961	9,441	4,982	5,061	21,1	961,909	22,742	1980,665	0	203,379	203,379	99,723	0	0	0	0	0	0	0
15:16:16	44,494	1983,736	10,063	10,058	9,441	4,986	5,059	21,1	961,909	22,742	1980,668	0	203,379	203,379	99,723	0	0	0	0	0	0	0
15:16:16	0	1983,736	10,063	10,058	9,441	4,986	5,058	21,1	961,909	22,742	1980,671	0	203,379	203,379	99,723	0	0	0	0	0	0	0
15:16:16	-44,494	1983,291	10,014	9,961	9,441	4,982	5,056	21,1	961,909	22,742	1980,673	0	203,379	203,379	99,723	0	0	0	0	0	0	0
15:16:16	0	1983,291	10,014	9,961	9,441	4,982	5,055	21,1	961,909	22,742	1980,676	0	203,379	203,379	99,723	0	0	0	0	0	0	0
15:16:16	0	1983,291	10,014	9,863	9,441	4,982	5,054	21,1	961,909	22,742	1980,678	0	203,379	203,379	99,723	0	0	0	0	0	0	0
15:16:16	63,281	1983,924	10,014	9,961	9,444	4,988	5,052	21,1	961,909	22,742	1980,682	0	203,379	203,379	99,723	0	0	0	0	0	0	0
15:16:16	-98,706	1982,936	9,819	9,716	9,449	4,978	5,051	21,1	961,909	22,742	1980,684	0	203,379	203,379	99,723	0	0	0	0	0	0	0
15:16:16	62,768	1983,564	9,868	9,814	9,45	4,985	5,05	21,1	961,909	22,742	1980,687	0	203,379	203,379	99,723	0	0	0	0	0	0	0
15:16:16	9,729	1983,661	9,965	9,863	9,445	4,986	5,048	21,1	961,909	22,742	1980,69	0	203,379	203,379	99,723	0	0	0	0	0	0	0
15:16:16	96,435	1984,626	10,161	10,009	9,441	4,996	5,047	21,1	961,909	22,742	1980,694	0	203,379	203,379	99,723	0	0	0	0	0	0	0
15:16:16	44,506	1985,071	10,21	10,156	9,441	5	5,046	21,1	961,909	22,742	1980,698	0	203,379	203,379	99,723	0	0	0	0	0	0	0
15:16:16	-44,506	1984,626	10,161	10,009	9,441	4,996	5,045	21,1	961,909	22,742	1980,702	0	203,379	203,379	99,723	0	0	0	0	0	0	0
15:16:16	44,506	1985,071	10,21	10,205	9,441	5	5,044	21,1	961,909	22,742	1980,706	0	203,379	203,379	99,723	0	0	0	0	0	0	0
15:16:16	-114,172	1983,929	10,063	10,009	9,442	4,988	5,043	21,1	961,909	22,742	1980,71	0	203,379	203,379	99,723	0	0	0	0	0	0	0
15:16:16	-0,561	1983,924	10,014	10,009	9,444	4,988	5,042	21,1	961,909	22,742	1980,713	0	203,379	203,379	99,723	0	0	0	0	0	0	0
15:16:16	18,286	1984,106	10,014	10,058	9,445	4,99	5,041	21,1	961,909	22,742	1980,716	0	203,379	203,379	99,723	0	0	0	0	0	0	0
15:16:16	-151,77	1982,589	9,868	9,814	9,444	4,975	5,04	21,1	961,909	22,742	1980,718	0	203,379	203,379	99,723	0	0	0	0	0	0	0
15:16:16	114,697	1983,736	10,063	9,961	9,441	4,986	5,039	21,1	961,909	22,742	1980,721	0	203,379	203,379	99,723	0	0	0	0	0	0	0
15:16:16	70,727	1984,443	10,161	10,058	9,44	4,994	5,038	21,1	961,909	22,742	1980,725	0	203,379	203,379	99,723	0	0	0	0	0	0	0
15:16:16	-89,013	1983,553	10,063	10,058	9,44	4,985	5,037	21,1	961,909	22,742	1980,728	0	203,379	203,379	99,723	0	0	0	0	0	0	0
15:16:16	-70,715	1982,846	9,965	9,863	9,441	4,977	5,036	21,1	961,909	22,742	1980,73	0	203,379	203,379	99,723	0	0	0	0	0	0	0
15:16:16	0	1982,846	9,965	9,814	9,441	4,977	5,035	21,1	961,909	22,742	1980,732	0	203,379	203,379	99,723	0	0	0	0	0	0	0
15:16:16	44,506	1983,291	10,014	9,961	9,441	4,982	5,034	21,1	961,909	22,742	1980,735	0	203,379	203,379	99,723	0	0	0	0	0	0	0
15:16:16	-62,792	1982,663	9,965	9,814	9,44	4,975	5,032	21,1	961,909	22,742	1980,736	0	203,379	203,379	99,723	0	0	0	0	0	0	0
15:16:16	-88,964	1981,773	9,868	9,716	9,44	4,966	5,031	21,1	961,909	22,742	1980,737	0	203,379	203,379	99,723	0	0	0	0	0	0	0
15:16:16	88,964	1982,663	9,965	9,961	9,44	4,975	5,03	21,1	961,909	22,742	1980,739	0	203,379	203,379	99,723	0	0	0	0	0	0	0
15:16:16	0,549	1982,668	10,014	10,009	9,437	4,975	5,029	21,1	961,909	22,742	1980,741	0	203,379	203,379	99,723	0	0	0	0	0	0	0
15:16:16	-89,514	1981,773	9,868	9,668	9,44	4,966	5,028	21,1	961,909	22,742	1980,742	0	203,379	203,379	99,723	0	0	0	0	0	0	0
15:16:16	45,007	1982,223	9,965	9,863	9,437	4,971	5,027	21,1	961,909	22,742	1980,744	0	203,379	203,379	99,723	0	0	0	0	0	0	0
15:16:17	43,957	1982,663	9,965	9,814	9,44	4,975	5,026	21,1	961,909	22,742	1980,746	0	203,379	203,379	99,723	0	0	0	0	0	0	0
15:16:17	-88,964	1981,773	9,868	9,814	9,44	4,966	5,025	21,1	961,909	22,742	1980,747	0	203,379	203,379	99,723	0	0	0	0	0	0	0
15:16:17	133,471	1983,108	10,014	10,009	9,44	4,98	5,024	21,1	961,909	22,742	1980,749	0	203,379	203,379	99,723	0	0	0	0	0	0	0
15:16:17	0,537	1983,113	10,063	10,009	9,437	4,98	5,023	21,1	961,909	22,742	1980,751	0	203,379	203,379	99,723	0	0	0	0	0	0	0
15:16:17	-44,494	1982,668	10,014	10,009	9,437	4,975	5,022	21,1	961,909	22,742	1980,753	0	203,379	203,379	99,723	0	0	0	0	0	0	0
15:16:17	88,452	1983,553	10,063	10,009	9,44	4,985	5,021	21,1	961,909	22,742	1980,756	0	203,379	203,379	99,723	0	0	0	0	0	0	0
15:16:17	-26,208	1983,291	10,014	9,863	9,441	4,982	5,02	21,1	961,909	22,742	1980,758	0	203,379	203,379	99,723	0	0	0	0	0	0	0
15:16:17	-44,506	1982,846	9,965	9,716	9,441	4,977	5,02	21,1	961,909	22,742	1980,761	0	203,379	203,379	99,723	0	0	0	0	0	0	0
15:16:17	26,22	1983,108	10,014	9,863	9,44	4,98	5,019	21,1	961,909	22,742	1980,763	0	203,379	203,379	99,723	0	0	0	0	0	0	0
15:16:17	62,78	1983,736	10,063	10,058	9,441	4,986	5,018	21,1	961,909	22,742	1980,766	0	203,379	203,379	99,723	0	0	0	0	0	0	0
15:16:17	89,013	1984,626	10,161	10,156	9,441	4,996	5,018	21,1	961,909	22,742	1980,77	0	203,379	203,379	99,723	0	0	0	0	0	0	0
15:16:17	-178,015	1982,846	9,965	9,961	9,441	4,977	5,017	21,1	961,909	22,742	1980,772	0	203,379	203,379	99,723	0	0	0	0	0	0	0
15:16:17	0	1982,846	9,965	9,961	9,441	4,977	5,016	21,1	961,909	22,742	1980,774	0	203,379	203,379	99,723	0	0	0	0	0	0	0
15:16:17	44,506	1983,291	10,014	9,961	9,441	4,982	5,015	21,1	961,909	22,742	1980,777	0	203,379	203,379	99,723	0	0	0	0	0	0	0
15:16:17	0	1983,291	10,014	9,961	9,441	4,982	5,015	21,1	961,909	22,742	1980,779	0	203,379	203,379	99,723	0	0	0	0	0	0	0
15:16:17	0	1983,291	10,014	9,863	9,441	4,982	5,014	21,1	961,909	22,742	1980,782	0	203,379	203,379	99,723	0	0	0	0	0	0	0
15:16:17	0	1983,291	10,014	10,009	9,441	4,982	5,013	21,1	961,909	22,742	1980,784	0	203,379	203,379	99,723	0	0	0	0	0	0	0
15:16:17	-44,506	1982,846	9,965	9,814	9,441	4,977	5,013	21,1	961,909	22,742	1980,786	0	203,379	203,379	99,723	0	0	0	0	0	0	0
15:16:17	44,506	1983,291	10,014	9,814	9,441	4,982	5,012	21,1	961,909	22,742	1980,789	0	203,379	203,379	99,723	0	0	0	0	0	0	0
15:16:17	44,494	1983,736	10,063	10,058	9,441	4,986	5,012	21,1	961,909	22,742	1980,792	0	203,379	203,379	99,723	0	0	0	0	0	0	0
15:16:17	89,013	1984,626	10,161	10,058	9,441	4,996	5,011	21,1	961,909	22,742	1980,796	0	203,379	203,379	99,723	0	0	0	0	0	0	0
15:16:17	-178,015	1982,846	9,965	9,814	9,441	4,977	5,011	21,1	961,909	22,742	1980,798	0	203,379	203,379	99,723	0	0	0	0	0	0	0
15:16:17	44,506	1983,291	10,014	9,863	9,441	4,982	5,01	21,1	961,909	22,742	1980,8	0	203,379	203,379	99,723	0	0	0	0	0	0	0
15:16:17	0	1983,291	10,014	9,961	9,441	4,982	5,01	21,1	961,909	22,742	1980,803	0	203,379	203,379	99,723	0	0	0	0	0	0	0
15:16:17	44,494	1983,736	10,063	10,058	9,441	4,986	5,009	21,1	961,909	22,742	1980,805	0	203,379	203,379	99,723	0	0	0	0	0	0	0
15:16:17	-44,494	1983,291	10,014	9,961	9,441	4,982	5,009	21,1	961,909	22,742	1980,808	0	203,379	203,379	99,723	0	0	0	0	0	0	0
15:16:17	-44,506	1982,846	9,965	9,814	9,441	4,977	5,008	21,1	961,909	22,742	1980,81	0	203,379	203,379	99,723	0	0	0	0	0	0	0
15:16:17	89,001	1983,736	10,063	10,058	9,441	4,986	5,008	21,1	961,909	22,742	1980,813	0	203,379	203,379	99,723	0	0	0	0	0	0	0
15:16:17	-62,78	1983,108	10,014	9,961	9,44	4,98	5,007	21,1	961,909	22,742	1980,815	0	203,379	203,379	99,723	0	0	0	0	0	0	0
15:16:17	151,794	1984,626	10,161	10,205	9,441	4,996	5,007	21,1	961,909	22,742	1980,819	0	203,379	203,379	99,723	0	0	0	0	0	0	0
15:16:17	-89,013	1983,736	10,063	10,205	9,441	4,986	5,006	21,1	961,909	22,742	1980,822	0	203,379	203,379	99,723	0	0	0	0	0	0	0
15:16:17	-89,001	1982,846	9,965	9,814	9,441	4,977	5,006	21,1	961,909	22,742	1980,824	0	203,379	203,379	99,723	0	0	0	0	0	0	0
15:16:17	0	1982,846	9,965	9,814	9,441	4,977	5,005	21,1	961,909	22,742	1980,826	0	203,379	203,379	99,723	0	0	0	0	0	0	0
15:16:17	26,22	1983,108	10,014	9,863	9,44	4,98	5,005	21,1	961,909	22,742	1980,828	0	203,379	203,379	99,723	0	0	0	0	0	0	0
15:16:17	18,286	1983,291	10,014	10,009	9,441	4,982	5,004	21,1	961,909	22,742	1980,831	0	203,379	203,379	99,723	0	0	0	0	0	0	0
15:16:17	44,494	1983,736	10,063	10,009	9,441	4,986	5,004	21,1	961,909	22,742	1980,834	0	203,379	203,379	99,723	0	0	0	0	0	0	0
15:16:17	133,52	1985,071	10,21	10,302	9,441	5	5,004	21,1	961,909	22,742	1980,838	0	203,379	203,379	99,723	0	0	0	0	0	0	0
15:16:17	331,03	1988,381	10,551	10,595	9,442	5,034	5,004	21,1	961,909	22,742	1980,846	0	203,379	203,379	99,723	0	0	0	0	0	0	0
15:16:17	303,137	1991,413	10,796	11,377	9,446	5,066	5,006	21,1	961,909	22,742	1980,856	0	203,379	203,379	99,723	0	0	0	0	0	0	0
15:16:17	384,069	1995,253	11,04	12,06	9,455	5,105	5,008	21,1	961,909	22,742	1980,87	0	203,379	203,379	99,723	0	0	0	0	0	0	0
15:16:17	440,942	1999,663	11,186	12,646	9,473	5,151	5,01	21,1	961,909	22,742	1980,889	0	203,379	203,379	99,723	0	0	0	0	0	0	0
15:16:17	477,844	2004,441	11,333	13,183	9,492	5,2	5,014	21,1	961,909	22,742	1980,913	0	203,379	203,379	99,723	0	0	0	0	0	0	0
15:16:17	415,173	2008,593	11,284	13,33	9,519	5,243	5,019	21,1	961,909	22,742	1980,94	0	203,379	203,379	99,723	0	0	0	0	0	0	0
15:16:17	529,333	2013,886	11,333	13,916	9,546	5,297	5,024	21,1	961,909	22,742	1980,973	0	203,379	203,379	99,723	0	0	0	0	0	0	0
15:16:17	626,208	2020,148	11,479	14,111	9,574	5,362	5,031	21,1	961,909	22,742	1981,013	0	203,379	203,379	99,723	0	0	0	0	0	0	0
15:16:17	605,639	2026,205	11,674	14,648	9,598	5,424	5,038	21,1	961,909	22,742	1981,058	0	203,379	203,379	99,723	0	0	0	0	0	0	0
15:16:17	795,043	2034,155	12,016	15,088	9,626	5,506	5,048	21,1	961,909	22,742	1981,111	0	203,379	203,379	99,723	0	0	0	0	0	0	0
15:16:17	627,087	2040,426	12,163	15,625	9,654	5,571	5,058	21,1	961,909	22,742	1981,17	0	203,379	203,379	99,723	0	0	0	0	0	0	0
15:16:17	627,734	2046,703	12,212	15,625	9,687	5,636	5,069	21,1	961,909	22,742	1981,236	0	203,379	203,379	99,723	0	0	0	0	0	0	0
15:16:17	847,106	2055,174	12,505	15,82	9,719	5,723	5,082	21,1	961,909	22,742	1981,309	0	203,379	203,379	99,723	0	0	0	0	0	0	0
15:16:17	636,645	2061,541	12,553	16,015	9,753	5,789	5,096	21,1	961,909	22,742	1981,39	0	203,379	203,379	99,723	0	0	0	0	0	0	0
15:16:17	413,964	2065,68	12,358	16,064	9,787	5,831	5,11	21,1	961,909	22,742	1981,474	0	203,379	203,379	99,723	0	0	0	0	0	0	0
15:16:17	808,227	2073,763	12,505	15,82	9,825	5,915	5,126	21,1	961,909	22,742	1981,566	0	203,379	203,379	99,723	0	0	0	0	0	0	0
15:16:17	539,428	2079,157	12,358	15,722	9,863	5,97	5,143	21,1	961,909	22,742	1981,664	0	203,379	203,379	99,723	0	0	0	0	0	0	0
15:16:17	458,544	2083,742	12,212	15,869	9,897	6,017	5,16	21,1	961,909	22,742	1981,766	0	203,379	203,379	99,723	0	0	0	0	0	0	0
15:16:17	595,947	2089,702	12,212	15,674	9,931	6,079	5,178	21,1	961,909	22,742	1981,874	0	203,379	203,379	99,723	0	0	0	0	0	0	0
15:16:17	911,547	2098,817	12,651	15,967	9,959	6,173	5,197	21,1	961,909	22,742	1981,991	0	203,379	203,379	99,723	0	0	0	0	0	0	0
15:16:17	555,297	2104,37	12,7	15,967	9,988	6,23	5,218	21,1	961,909	22,742	1982,113	0	203,379	203,379	99,723	0	0	0	0	0	0	0
15:16:17	774,829	2112,119	12,993	16,308	10,017	6,31	5,239	21,1	961,909	22,742	1982,243	0	203,379	203,379	99,723	0	0	0	0	0	0	0
15:16:17	770,922	2119,828	13,286	16,504	10,045	6,389	5,262	21,1	961,909	22,742	1982,381	0	203,379	203,379	99,723	0	0	0	0	0	0	0
15:16:17	639,721	2126,225	13,432	16,504	10,074	6,455	5,285	21,1	961,909	22,742	1982,525	0	203,379	203,379	99,723	0	0	0	0	0	0	0
15:16:17	486,596	2131,091	13,335	16,406	10,106	6,506	5,309	21,1	961,909	22,742	1982,673	0	203,379	203,379	99,723	0	0	0	0	0	0	0
15:16:17	666,723	2137,758	13,432	16,162	10,139	6,574	5,334	21,1	961,909	22,742	1982,828	0	203,379	203,379	99,723	0	0	0	0	0	0	0
15:16:17	451,879	2142,277	13,286	16,064	10,172	6,621	5,359	21,1	961,909	22,742	1982,988	0	203,379	203,379	99,723	0	0	0	0	0	0	0
15:16:17	507,641	2147,354	13,139	16,357	10,209	6,673	5,385	21,1	961,909	22,742	1983,152	0	203,379	203,379	99,723	0	0	0	0	0	0	0
15:16:17	772,119	2155,075	13,432	16,162	10,237	6,753	5,412	21,1	961,909	22,742	1983,324	0	203,379	203,379	99,723	0	0	0	0	0	0	0
15:16:17	473,73	2159,812	13,432	16,064	10,264	6,802	5,439	21,1	961,909	22,742	1983,501	0	203,379	203,379	99,723	0	0	0	0	0	0	0
15:16:17	748,461	2167,297	13,823	16,601	10,286	6,879	5,467	21,1	961,909	22,742	1983,684	0	203,379	203,379	99,723	0	0	0	0	0	0	0
15:16:17	784,13	2175,138	14,311	16,748	10,304	6,96	5,496	21,1	961,909	22,742	1983,876	0	203,379	203,379	99,723	0	0	0	0	0	0	0
15:16:17	782,348	2182,962	14,751	17,041	10,326	7,04	5,527	21,1	961,909	22,742	1984,075	0	203,379	203,379	99,723	0	0	0	0	0	0	0
15:16:17	568,823	2188,65	14,995	17,285	10,345	7,099	5,557	21,1	961,909	22,742	1984,279	0	203,379	203,379	99,723	0	0	0	0	0	0	0
15:16:17	581,445	2194,464	15,141	17,383	10,37	7,159	5,589	21,1	961,909	22,742	1984,49	0	203,379	203,379	99,723	0	0	0	0	0	0	0
15:16:17	509,985	2199,564	15,239	17,627	10,394	7,212	5,621	21,1	961,909	22,742	1984,705	0	203,379	203,379	99,723	0	0	0	0	0	0	0
15:16:17	643,579	2206	15,434	17,578	10,42	7,278	5,653	21,1	961,909	22,742	1984,926	0	203,379	203,379	99,723	0	0	0	0	0	0	0
15:16:17	297,656	2208,976	15,288	17,48	10,444	7,309	5,686	21,1	961,909	22,742	1985,15	0	203,379	203,379	99,723	0	0	0	0	0	0	0
15:16:17	461,645	2213,593	15,288	17,383	10,47	7,356	5,718	21,1	961,909	22,742	1985,379	0	203,379	203,379	99,723	0	0	0	0	0	0	0
15:16:17	523,706	2218,83	15,434	17,236	10,492	7,41	5,752	21,1	961,909	22,742	1985,612	0	203,379	203,379	99,723	0	0	0	0	0	0	0
15:16:17	478,515	2223,615	15,581	17,236	10,512	7,459	5,785	21,1	961,909	22,742	1985,85	0	203,379	203,379	99,723	0	0	0	0	0	0	0
15:16:17	509,326	2228,708	15,776	17,285	10,53	7,512	5,819	21,1	961,909	22,742	1986,093	0	203,379	203,379	99,723	0	0	0	0	0	0	0
15:16:17	513,964	2233,848	15,971	17,627	10,549	7,565	5,853	21,1	961,909	22,742	1986,341	0	203,379	203,379	99,723	0	0	0	0	0	0	0
15:16:17	409,179	2237,94	16,069	17,724	10,567	7,607	5,887	21,1	961,909	22,742	1986,592	0	203,379	203,379	99,723	0	0	0	0	0	0	0
15:16:17	472,705	2242,667	16,216	17,431	10,586	7,656	5,922	21,1	961,909	22,742	1986,848	0	203,379	203,379	99,723	0	0	0	0	0	0	0
15:16:17	259,497	2245,262	16,069	17,431	10,608	7,683	5,957	21,1	961,909	22,742	1987,107	0	203,379	203,379	99,723	0	0	0	0	0	0	0
15:16:17	450,781	2249,77	16,118	17,431	10,631	7,729	5,991	21,1	961,909	22,742	1987,369	0	203,379	203,379	99,723	0	0	0	0	0	0	0
15:16:17	216,699	2251,937	15,923	17,09	10,654	7,751	6,026	21,1	961,909	22,742	1987,634	0	203,379	203,379	99,723	0	0	0	0	0	0	0
15:16:17	284,423	2254,781	15,874	17,236	10,672	7,781	6,06	21,1	961,909	22,742	1987,901	0	203,379	203,379	99,723	0	0	0	0	0	0	0
15:16:17	506,884	2259,85	16,069	17,236	10,69	7,833	6,095	21,1	961,909	22,742	1988,173	0	203,379	203,379	99,723	0	0	0	0	0	0	0
15:16:17	374,218	2263,592	16,118	17,383	10,709	7,872	6,13	21,1	961,909	22,742	1988,448	0	203,379	203,379	99,723	0	0	0	0	0	0	0
15:16:17	399,511	2267,587	16,264	17,48	10,724	7,913	6,165	21,1	961,909	22,742	1988,728	0	203,379	203,379	99,723	0	0	0	0	0	0	0
15:16:17	510,498	2272,692	16,46	17,578	10,742	7,965	6,2	21,1	961,909	22,742	1989,012	0	203,379	203,379	99,723	0	0	0	0	0	0	0
15:16:17	617,553	2278,868	16,85	17,822	10,756	8,029	6,236	21,1	961,909	22,742	1989,301	0	203,379	203,379	99,723	0	0	0	0	0	0	0
15:16:17	104,614	2279,914	16,704	17,578	10,77	8,04	6,271	21,1	961,909	22,742	1989,592	0	203,379	203,379	99,723	0	0	0	0	0	0	0
15:16:17	436,572	2284,279	16,899	18,066	10,784	8,085	6,307	21,1	961,909	22,742	1989,887	0	203,379	203,379	99,723	0	0	0	0	0	0	0
15:16:17	248,437	2286,764	16,899	17,969	10,798	8,11	6,342	21,1	961,909	22,742	1990,184	0	203,379	203,379	99,723	0	0	0	0	0	0	0
15:16:17	299,218	2289,756	16,948	17,92	10,813	8,141	6,378	21,1	961,909	22,742	1990,483	0	203,379	203,379	99,723	0	0	0	0	0	0	0
15:16:17	280,102	2292,557	16,899	17,724	10,831	8,17	6,413	21,1	961,909	22,742	1990,785	0	203,379	203,379	99,723	0	0	0	0	0	0	0
15:16:17	298,022	2295,537	16,948	17,773	10,845	8,201	6,448	21,1	961,909	22,742	1991,09	0	203,379	203,379	99,723	0	0	0	0	0	0	0
15:16:17	246,435	2298,002	16,948	17,822	10,859	8,226	6,483	21,1	961,909	22,742	1991,397	0	203,379	203,379	99,723	0	0	0	0	0	0	0
15:16:17	388,281	2301,884	17,094	17,92	10,873	8,266	6,518	21,1	961,909	22,742	1991,707	0	203,379	203,379	99,723	0	0	0	0	0	0	0
15:16:17	165,405	2303,538	17,094	17,92	10,883	8,283	6,552	21,1	961,909	22,742	1992,019	0	203,379	203,379	99,723	0	0	0	0	0	0	0
15:16:18	389,672	2307,435	17,241	17,969	10,897	8,324	6,587	21,1	961,909	22,742	1992,334	0	203,379	203,379	99,723	0	0	0	0	0	0	0
15:16:18	250,781	2309,943	17,241	17,773	10,911	8,349	6,622	21,1	961,909	22,742	1992,652	0	203,379	203,379	99,723	0	0	0	0	0	0	0
15:16:18	343,457	2313,378	17,339	18,066	10,925	8,385	6,656	21,1	961,909	22,742	1992,973	0	203,379	203,379	99,723	0	0	0	0	0	0	0
15:16:18	260,253	2315,98	17,436	18,066	10,934	8,412	6,691	21,1	961,909	22,742	1993,296	0	203,379	203,379	99,723	0	0	0	0	0	0	0
15:16:18	202,392	2318,004	17,387	18,115	10,949	8,433	6,725	21,1	961,909	22,742	1993,62	0	203,379	203,379	99,723	0	0	0	0	0	0	0
15:16:18	251,879	2320,523	17,387	17,92	10,963	8,459	6,759	21,1	961,909	22,742	1993,947	0	203,379	203,379	99,723	0	0	0	0	0	0	0
15:16:18	295,092	2323,474	17,436	18,066	10,977	8,489	6,793	21,1	961,909	22,742	1994,277	0	203,379	203,379	99,723	0	0	0	0	0	0	0
15:16:18	306,762	2326,541	17,583	18,066	10,986	8,521	6,827	21,1	961,909	22,742	1994,609	0	203,379	203,379	99,723	0	0	0	0	0	0	0
15:16:18	165,527	2328,197	17,583	18,115	10,996	8,538	6,86	21,1	961,909	22,742	1994,943	0	203,379	203,379	99,723	0	0	0	0	0	0	0
15:16:18	401,879	2332,215	17,827	18,31	11,005	8,579	6,894	21,1	961,909	22,742	1995,28	0	203,379	203,379	99,723	0	0	0	0	0	0	0
15:16:18	210,937	2334,325	17,876	18,31	11,014	8,601	6,927	21,1	961,909	22,742	1995,619	0	203,379	203,379	99,723	0	0	0	0	0	0	0
15:16:18	118,017	2335,505	17,827	18,115	11,024	8,613	6,96	21,1	961,909	22,742	1995,959	0	203,379	203,379	99,723	0	0	0	0	0	0	0
15:16:18	353,54	2339,04	18,022	18,457	11,033	8,649	6,993	21,1	961,909	22,742	1996,302	0	203,379	203,379	99,723	0	0	0	0	0	0	0
15:16:18	73,632	2339,777	17,925	18,31	11,043	8,657	7,026	21,1	961,909	22,742	1996,645	0	203,379	203,379	99,723	0	0	0	0	0	0	0
15:16:18	167,675	2341,453	17,925	18,164	11,052	8,674	7,058	21,1	961,909	22,742	1996,99	0	203,379	203,379	99,723	0	0	0	0	0	0	0
15:16:18	305,029	2344,504	18,071	18,359	11,061	8,706	7,091	21,1	961,909	22,742	1997,338	0	203,379	203,379	99,723	0	0	0	0	0	0	0
15:16:18	24,804	2344,752	17,925	18,31	11,071	8,708	7,122	21,1	961,909	22,742	1997,685	0	203,379	203,379	99,723	0	0	0	0	0	0	0
15:16:18	165,551	2346,407	17,925	18,164	11,08	8,725	7,154	21,1	961,909	22,742	1998,034	0	203,379	203,379	99,723	0	0	0	0	0	0	0
15:16:18	170,898	2348,116	17,925	18,164	11,09	8,743	7,185	21,1	961,909	22,742	1998,384	0	203,379	203,379	99,723	0	0	0	0	0	0	0
15:16:18	229,418	2350,411	18,071	18,31	11,095	8,767	7,216	21,1	961,909	22,742	1998,736	0	203,379	203,379	99,723	0	0	0	0	0	0	0
15:16:18	254,394	2352,954	18,169	18,359	11,104	8,793	7,247	21,1	961,909	22,742	1999,09	0	203,379	203,379	99,723	0	0	0	0	0	0	0
15:16:18	89,697	2353,851	18,169	18,31	11,109	8,802	7,277	21,1	961,909	22,742	1999,445	0	203,379	203,379	99,723	0	0	0	0	0	0	0
15:16:18	275,097	2356,602	18,364	18,652	11,114	8,83	7,308	21,1	961,909	22,742	1999,802	0	203,379	203,379	99,723	0	0	0	0	0	0	0
15:16:18	195,898	2358,561	18,413	18,506	11,122	8,851	7,338	21,1	961,909	22,742	2000,161	0	203,379	203,379	99,723	0	0	0	0	0	0	0
15:16:18	-4,516	2358,516	18,315	18,359	11,127	8,85	7,368	21,1	961,909	22,742	2000,519	0	203,379	203,379	99,723	0	0	0	0	0	0	0
15:16:18	135,424	2359,87	18,364	18,457	11,132	8,864	7,397	21,1	961,909	22,742	2000,879	0	203,379	203,379	99,723	0	0	0	0	0	0	0
15:16:18	214,331	2362,014	18,413	18,603	11,142	8,886	7,426	21,1	961,909	22,742	2001,24	0	203,379	203,379	99,723	0	0	0	0	0	0	0
15:16:18	-5,59	2361,958	18,315	18,31	11,147	8,886	7,455	21,1	961,909	22,742	2001,601	0	203,379	203,379	99,723	0	0	0	0	0	0	0
15:16:18	78,027	2362,738	18,315	18,31	11,151	8,894	7,483	21,1	961,909	22,742	2001,962	0	203,379	203,379	99,723	0	0	0	0	0	0	0
15:16:18	274,023	2365,478	18,511	18,603	11,156	8,922	7,511	21,1	961,909	22,742	2002,325	0	203,379	203,379	99,723	0	0	0	0	0	0	0
15:16:18	76,806	2366,246	18,511	18,506	11,16	8,93	7,539	21,1	961,909	22,742	2002,689	0	203,379	203,379	99,723	0	0	0	0	0	0	0
15:16:18	58,666	2366,833	18,559	18,603	11,161	8,936	7,567	21,1	961,909	22,742	2003,053	0	203,379	203,379	99,723	0	0	0	0	0	0	0
15:16:18	75,732	2367,59	18,559	18,701	11,165	8,944	7,594	21,1	961,909	22,742	2003,418	0	203,379	203,379	99,723	0	0	0	0	0	0	0
15:16:18	0	2367,59	18,559	18,652	11,165	8,944	7,62	21,1	961,909	22,742	2003,782	0	203,379	203,379	99,723	0	0	0	0	0	0	0
15:16:18	93,286	2368,523	18,657	18,506	11,165	8,953	7,646	21,1	961,909	22,742	2004,147	0	203,379	203,379	99,723	0	0	0	0	0	0	0
15:16:18	216,723	2370,691	18,804	18,701	11,17	8,976	7,672	21,1	961,909	22,742	2004,513	0	203,379	203,379	99,723	0	0	0	0	0	0	0
15:16:18	58,544	2371,276	18,852	18,799	11,17	8,982	7,698	21,1	961,909	22,742	2004,88	0	203,379	203,379	99,723	0	0	0	0	0	0	0
15:16:18	28,051	2371,557	18,804	18,701	11,175	8,985	7,723	21,1	961,909	22,742	2005,247	0	203,379	203,379	99,723	0	0	0	0	0	0	0
15:16:18	-157,348	2369,983	18,559	18,506	11,179	8,968	7,748	21,1	961,909	22,742	2005,612	0	203,379	203,379	99,723	0	0	0	0	0	0	0
15:16:18	150,732	2371,49	18,706	18,701	11,179	8,984	7,772	21,2	962,289	22,742	2005,978	0	203,379	203,379	99,723	0	0	0	0	0	0	0
15:16:18	-67,016	2370,82	18,559	18,603	11,184	8,977	7,795	21,2	962,289	22,742	2006,342	0	203,379	203,379	99,723	0	0	0	0	0	0	0
15:16:18	-111,889	2369,701	18,364	18,261	11,188	8,965	7,818	21,2	962,289	22,742	2006,706	0	203,379	203,379	99,723	0	0	0	0	0	0	0
15:16:18	152,832	2371,23	18,511	18,457	11,189	8,981	7,841	21,2	962,289	22,742	2007,07	0	203,379	203,379	99,723	0	0	0	0	0	0	0
15:16:18	46,655	2371,696	18,559	18,603	11,189	8,986	7,864	21,2	962,289	22,742	2007,435	0	203,379	203,379	99,723	0	0	0	0	0	0	0
15:16:18	233,276	2374,029	18,804	18,799	11,189	9,01	7,886	21,2	962,289	22,742	2007,802	0	203,379	203,379	99,723	0	0	0	0	0	0	0
15:16:18	-93,334	2373,096	18,706	18,603	11,189	9	7,908	21,2	962,289	22,742	2008,167	0	203,379	203,379	99,723	0	0	0	0	0	0	0
15:16:18	-139,941	2371,696	18,559	18,457	11,189	8,986	7,929	21,2	962,289	22,742	2008,531	0	203,379	203,379	99,723	0	0	0	0	0	0	0
15:16:18	139,941	2373,096	18,706	18,652	11,189	9	7,95	21,2	962,289	22,742	2008,895	0	203,379	203,379	99,723	0	0	0	0	0	0	0
15:16:18	-46,63	2372,629	18,657	18,603	11,189	8,996	7,971	21,2	962,289	22,742	2009,259	0	203,379	203,379	99,723	0	0	0	0	0	0	0
15:16:18	-139,965	2371,23	18,511	18,261	11,189	8,981	7,99	21,2	962,289	22,742	2009,621	0	204,838	204,838	99,729	0	0	0	0	0	0	0
15:16:18	151,831	2372,748	18,657	18,652	11,189	8,997	8,01	21,2	962,289	22,742	2009,984	0	204,838	204,838	99,729	0	0	0	0	0	0	0
15:16:18	-30,541	2372,442	18,559	18,603	11,193	8,994	8,029	21,2	962,289	22,742	2010,347	0	204,838	204,838	99,729	0	0	0	0	0	0	0
15:16:18	-139,917	2371,043	18,413	18,457	11,193	8,979	8,048	21,2	962,289	22,742	2010,707	0	204,838	204,838	99,729	0	0	0	0	0	0	0
15:16:18	93,286	2371,976	18,511	18,652	11,193	8,989	8,067	21,2	962,289	22,742	2011,069	0	204,838	204,838	99,729	0	0	0	0	0	0	0
15:16:18	-93,286	2371,043	18,413	18,359	11,193	8,979	8,084	21,2	962,289	22,742	2011,429	0	204,838	204,838	99,729	0	0	0	0	0	0	0
15:16:18	65,283	2371,696	18,559	18,603	11,189	8,986	8,102	21,2	962,289	22,742	2011,789	0	204,838	204,838	99,729	0	0	0	0	0	0	0
15:16:18	139,941	2373,096	18,706	18,799	11,189	9	8,12	21,2	962,289	22,742	2012,15	0	204,838	204,838	99,729	0	0	0	0	0	0	0
15:16:18	-326,489	2369,831	18,364	18,359	11,189	8,967	8,136	21,2	962,289	22,742	2012,508	0	204,838	204,838	99,729	0	0	0	0	0	0	0
15:16:18	139,892	2371,23	18,511	18,457	11,189	8,981	8,153	21,2	962,289	22,742	2012,867	0	204,838	204,838	99,729	0	0	0	0	0	0	0
15:16:18	139,965	2372,629	18,657	18,652	11,189	8,996	8,169	21,2	962,289	22,742	2013,226	0	204,838	204,838	99,729	0	0	0	0	0	0	0
15:16:18	46,63	2373,096	18,706	18,701	11,189	9	8,186	21,2	962,289	22,742	2013,586	0	204,838	204,838	99,729	0	0	0	0	0	0	0
15:16:18	-139,941	2371,696	18,559	18,603	11,189	8,986	8,201	21,2	962,289	22,742	2013,945	0	204,838	204,838	99,729	0	0	0	0	0	0	0
15:16:18	-46,655	2371,23	18,511	18,506	11,189	8,981	8,217	21,2	962,289	22,742	2014,302	0	204,838	204,838	99,729	0	0	0	0	0	0	0
15:16:18	-93,261	2370,297	18,413	18,261	11,189	8,972	8,231	21,2	962,289	22,742	2014,658	0	204,838	204,838	99,729	0	0	0	0	0	0	0
15:16:18	233,227	2372,629	18,657	18,603	11,189	8,996	8,246	21,2	962,289	22,742	2015,016	0	204,838	204,838	99,729	0	0	0	0	0	0	0
15:16:18	-93,31	2371,696	18,559	18,506	11,189	8,986	8,261	21,2	962,289	22,742	2015,373	0	204,838	204,838	99,729	0	0	0	0	0	0	0
15:16:18	-186,547	2369,831	18,364	18,164	11,189	8,967	8,275	21,2	962,289	22,742	2015,727	0	204,838	204,838	99,729	0	0	0	0	0	0	0
15:16:18	46,63	2370,297	18,413	18,359	11,189	8,972	8,288	21,2	962,289	22,742	2016,082	0	204,838	204,838	99,729	0	0	0	0	0	0	0
15:16:18	126,977	2371,567	18,559	18,603	11,188	8,985	8,302	21,2	962,289	22,742	2016,437	0	204,838	204,838	99,729	0	0	0	0	0	0	0
15:16:18	-126,977	2370,297	18,413	18,359	11,189	8,972	8,315	21,2	962,289	22,742	2016,791	0	204,838	204,838	99,729	0	0	0	0	0	0	0
15:16:18	93,261	2371,23	18,511	18,457	11,189	8,981	8,328	21,2	962,289	22,742	2017,145	0	204,838	204,838	99,729	0	0	0	0	0	0	0
15:16:18	373,266	2374,962	18,901	18,994	11,189	9,02	8,342	21,2	962,289	22,742	2017,503	0	204,838	204,838	99,729	0	0	0	0	0	0	0
15:16:18	-326,611	2371,696	18,559	18,652	11,189	8,986	8,355	21,2	962,289	22,742	2017,858	0	204,838	204,838	99,729	0	0	0	0	0	0	0
15:16:18	-186,547	2369,831	18,364	18,31	11,189	8,967	8,367	21,2	962,289	22,742	2018,21	0	204,838	204,838	99,729	0	0	0	0	0	0	0
15:16:18	139,892	2371,23	18,511	18,506	11,189	8,981	8,379	21,2	962,289	22,742	2018,563	0	204,838	204,838	99,729	0	0	0	0	0	0	0
15:16:18	-93,261	2370,297	18,413	18,359	11,189	8,972	8,39	21,2	962,289	22,742	2018,914	0	204,838	204,838	99,729	0	0	0	0	0	0	0
15:16:18	139,917	2371,696	18,559	18,457	11,189	8,986	8,402	21,2	962,289	22,742	2019,267	0	204,838	204,838	99,729	0	0	0	0	0	0	0
15:16:18	139,941	2373,096	18,706	18,652	11,189	9	8,414	21,2	962,289	22,742	2019,621	0	204,838	204,838	99,729	0	0	0	0	0	0	0
15:16:18	-139,941	2371,696	18,559	18,457	11,189	8,986	8,425	21,2	962,289	22,742	2019,973	0	204,838	204,838	99,729	0	0	0	0	0	0	0
15:16:18	93,31	2372,629	18,657	18,701	11,189	8,996	8,436	21,2	962,289	22,742	2020,326	0	204,838	204,838	99,729	0	0	0	0	0	0	0
15:16:18	0	2372,629	18,657	18,652	11,189	8,996	8,447	21,2	962,289	22,742	2020,678	0	204,838	204,838	99,729	0	0	0	0	0	0	0
15:16:18	-93,31	2371,696	18,559	18,457	11,189	8,986	8,458	21,2	962,289	22,742	2021,029	0	204,838	204,838	99,729	0	0	0	0	0	0	0
15:16:18	74,633	2372,442	18,559	18,457	11,193	8,994	8,468	21,2	962,289	22,742	2021,381	0	204,838	204,838	99,729	0	0	0	0	0	0	0
15:16:18	139,99	2373,842	18,706	18,701	11,193	9,008	8,479	21,2	962,289	22,742	2021,733	0	204,838	204,838	99,729	0	0	0	0	0	0	0
15:16:18	-279,907	2371,043	18,413	18,164	11,193	8,979	8,489	21,2	962,289	22,742	2022,082	0	204,838	204,838	99,729	0	0	0	0	0	0	0
15:16:18	139,917	2372,442	18,559	18,506	11,193	8,994	8,498	21,2	962,289	22,742	2022,433	0	204,838	204,838	99,729	0	0	0	0	0	0	0
15:16:18	65,307	2373,096	18,706	18,652	11,189	9	8,508	21,2	962,289	22,742	2022,783	0	204,838	204,838	99,729	0	0	0	0	0	0	0
15:16:18	-279,858	2370,297	18,413	18,31	11,189	8,972	8,517	21,2	962,289	22,742	2023,131	0	204,838	204,838	99,729	0	0	0	0	0	0	0
15:16:18	139,917	2371,696	18,559	18,652	11,189	8,986	8,527	21,2	962,289	22,742	2023,479	0	204,838	204,838	99,729	0	0	0	0	0	0	0
15:16:18	0	2371,696	18,559	18,457	11,189	8,986	8,536	21,2	962,289	22,742	2023,828	0	204,838	204,838	99,729	0	0	0	0	0	0	0
15:16:18	-46,655	2371,23	18,511	18,457	11,189	8,981	8,544	21,2	962,289	22,742	2024,175	0	204,838	204,838	99,729	0	0	0	0	0	0	0
15:16:18	139,965	2372,629	18,657	18,603	11,189	8,996	8,553	21,2	962,289	22,742	2024,523	0	204,838	204,838	99,729	0	0	0	0	0	0	0
15:16:18	46,63	2373,096	18,706	18,847	11,189	9	8,562	21,2	962,289	22,742	2024,872	0	204,838	204,838	99,729	0	0	0	0	0	0	0
15:16:18	-46,63	2372,629	18,657	18,652	11,189	8,996	8,57	21,2	962,289	22,742	2025,22	0	204,838	204,838	99,729	0	0	0	0	0	0	0
15:16:18	-139,965	2371,23	18,511	18,457	11,189	8,981	8,578	21,2	962,289	22,742	2025,566	0	204,838	204,838	99,729	0	0	0	0	0	0	0
15:16:18	139,965	2372,629	18,657	18,652	11,189	8,996	8,587	21,2	962,289	22,742	2025,913	0	204,838	204,838	99,729	0	0	0	0	0	0	0
15:16:18	-139,965	2371,23	18,511	18,31	11,189	8,981	8,594	21,2	962,289	22,742	2026,258	0	204,838	204,838	99,729	0	0	0	0	0	0	0
15:16:18	0	2371,23	18,511	18,359	11,189	8,981	8,602	21,2	962,289	22,742	2026,603	0	204,838	204,838	99,729	0	0	0	0	0	0	0
15:16:18	139,965	2372,629	18,657	18,652	11,189	8,996	8,61	21,2	962,289	22,742	2026,949	0	204,838	204,838	99,729	0	0	0	0	0	0	0
15:16:18	46,63	2373,096	18,706	18,701	11,189	9	8,617	21,2	962,289	22,742	2027,295	0	204,838	204,838	99,729	0	0	0	0	0	0	0
15:16:19	-186,596	2371,23	18,511	18,603	11,189	8,981	8,624	21,2	962,289	22,742	2027,639	0	204,838	204,838	99,729	0	0	0	0	0	0	0
15:16:19	139,965	2372,629	18,657	18,603	11,189	8,996	8,632	21,2	962,289	22,742	2027,984	0	204,838	204,838	99,729	0	0	0	0	0	0	0
15:16:19	-233,227	2370,297	18,413	18,31	11,189	8,972	8,638	21,2	962,289	22,742	2028,327	0	204,838	204,838	99,729	0	0	0	0	0	0	0
15:16:19	0	2370,297	18,413	18,164	11,189	8,972	8,645	21,2	962,289	22,742	2028,669	0	204,838	204,838	99,729	0	0	0	0	0	0	0
15:16:19	373,193	2374,029	18,804	18,701	11,189	9,01	8,652	21,2	962,289	22,742	2029,014	0	204,838	204,838	99,729	0	0	0	0	0	0	0
15:16:19	-139,965	2372,629	18,657	18,603	11,189	8,996	8,659	21,2	962,289	22,742	2029,357	0	204,838	204,838	99,729	0	0	0	0	0	0	0
15:16:19	-93,31	2371,696	18,559	18,506	11,189	8,986	8,665	21,2	962,289	22,742	2029,7	0	204,838	204,838	99,729	0	0	0	0	0	0	0
15:16:19	93,31	2372,629	18,657	18,457	11,189	8,996	8,672	21,2	962,289	22,742	2030,043	0	204,838	204,838	99,729	0	0	0	0	0	0	0
15:16:19	-81,42	2371,815	18,559	18,359	11,189	8,987	8,678	21,2	962,289	22,742	2030,384	0	204,838	204,838	99,729	0	0	0	0	0	0	0
15:16:19	221,386	2374,029	18,804	18,701	11,189	9,01	8,684	21,2	962,289	22,742	2030,728	0	204,838	204,838	99,729	0	0	0	0	0	0	0
15:16:19	-128,1	2372,748	18,657	18,603	11,189	8,997	8,691	21,2	962,289	22,742	2031,07	0	204,838	204,838	99,729	0	0	0	0	0	0	0
15:16:19	-105,175	2371,696	18,559	18,261	11,189	8,986	8,696	21,2	962,289	22,742	2031,411	0	204,838	204,838	99,729	0	0	0	0	0	0	0
15:16:19	-34,741	2371,349	18,511	18,164	11,189	8,982	8,702	21,2	962,289	22,742	2031,751	0	204,838	204,838	99,729	0	0	0	0	0	0	0
15:16:19	34,741	2371,696	18,559	18,457	11,189	8,986	8,708	21,2	962,289	22,742	2032,091	0	204,838	204,838	99,729	0	0	0	0	0	0	0
15:16:19	139,941	2373,096	18,706	18,652	11,189	9	8,713	21,2	962,289	22,742	2032,432	0	204,838	204,838	99,729	0	0	0	0	0	0	0
15:16:19	-128,051	2371,815	18,559	18,506	11,189	8,987	8,719	21,2	962,289	22,742	2032,771	0	204,838	204,838	99,729	0	0	0	0	0	0	0
15:16:19	62,744	2372,442	18,559	18,506	11,193	8,994	8,724	21,2	962,289	22,742	2033,111	0	204,838	204,838	99,729	0	0	0	0	0	0	0
15:16:19	-121,289	2371,23	18,511	18,359	11,189	8,981	8,729	21,2	962,289	22,742	2033,449	0	204,838	204,838	99,729	0	0	0	0	0	0	0
15:16:19	46,655	2371,696	18,559	18,359	11,189	8,986	8,734	21,2	962,289	22,742	2033,788	0	204,838	204,838	99,729	0	0	0	0	0	0	0
15:16:19	0	2371,696	18,559	18,359	11,189	8,986	8,739	21,2	962,289	22,742	2034,125	0	204,838	204,838	99,729	0	0	0	0	0	0	0
15:16:19	11,889	2371,815	18,559	18,506	11,189	8,987	8,744	21,2	962,289	22,742	2034,463	0	204,838	204,838	99,729	0	0	0	0	0	0	0
15:16:19	62,744	2372,442	18,559	18,603	11,193	8,994	8,749	21,2	962,289	22,742	2034,801	0	204,838	204,838	99,729	0	0	0	0	0	0	0
15:16:19	0	2372,442	18,559	18,506	11,193	8,994	8,754	21,2	962,289	22,742	2035,139	0	204,838	204,838	99,729	0	0	0	0	0	0	0
15:16:19	-121,289	2371,23	18,511	18,359	11,189	8,981	8,758	21,2	962,289	22,742	2035,475	0	204,838	204,838	99,729	0	0	0	0	0	0	0
15:16:19	186,596	2373,096	18,706	18,603	11,189	9	8,763	21,2	962,289	22,742	2035,813	0	204,838	204,838	99,729	0	0	0	0	0	0	0
15:16:19	-139,941	2371,696	18,559	18,506	11,189	8,986	8,767	21,2	962,289	22,742	2036,149	0	204,838	204,838	99,729	0	0	0	0	0	0	0
15:16:19	-46,655	2371,23	18,511	18,457	11,189	8,981	8,771	21,2	962,289	22,742	2036,484	0	204,838	204,838	99,729	0	0	0	0	0	0	0
15:16:19	46,655	2371,696	18,559	18,506	11,189	8,986	8,776	21,2	962,289	22,742	2036,819	0	204,838	204,838	99,729	0	0	0	0	0	0	0
15:16:19	139,941	2373,096	18,706	18,652	11,189	9	8,78	21,2	962,289	22,742	2037,155	0	204,838	204,838	99,729	0	0	0	0	0	0	0
15:16:19	-279,858	2370,297	18,413	18,261	11,189	8,972	8,784	21,2	962,289	22,742	2037,488	0	204,838	204,838	99,729	0	0	0	0	0	0	0
15:16:19	0	2370,297	18,413	18,31	11,189	8,972	8,787	21,2	962,289	22,742	2037,821	0	204,838	204,838	99,729	0	0	0	0	0	0	0
15:16:19	279,858	2373,096	18,706	18,701	11,189	9	8,792	21,2	962,289	22,742	2038,156	0	204,838	204,838	99,729	0	0	0	0	0	0	0
15:16:19	-46,63	2372,629	18,657	18,603	11,189	8,996	8,796	21,2	962,289	22,742	2038,491	0	204,838	204,838	99,729	0	0	0	0	0	0	0
15:16:19	-139,965	2371,23	18,511	18,506	11,189	8,981	8,799	21,2	962,289	22,742	2038,824	0	204,838	204,838	99,729	0	0	0	0	0	0	0
15:16:19	0	2371,23	18,511	18,506	11,189	8,981	8,803	21,2	962,289	22,742	2039,156	0	204,838	204,838	99,729	0	0	0	0	0	0	0
15:16:19	-93,261	2370,297	18,413	18,261	11,189	8,972	8,806	21,2	962,289	22,742	2039,487	0	204,838	204,838	99,729	0	0	0	0	0	0	0
15:16:19	-326,367	2367,033	18,071	17,48	11,189	8,938	8,809	21,2	962,289	22,742	2039,815	0	204,838	204,838	99,729	0	0	0	0	0	0	0
15:16:19	-478,881	2362,244	17,583	15,869	11,188	8,889	8,81	21,2	962,289	22,742	2040,137	0	204,838	204,838	99,729	0	0	0	0	0	0	0
15:16:19	-614,721	2356,097	17,094	14,502	11,179	8,825	8,811	21,2	962,289	22,742	2040,453	0	204,838	204,838	99,729	0	0	0	0	0	0	0
15:16:19	-435,717	2351,74	16,899	13,867	11,165	8,78	8,81	21,3	961,909	22,742	2040,764	0	204,838	204,838	99,729	0	0	0	0	0	0	0
15:16:19	-265,258	2349,088	17,046	13,769	11,142	8,753	8,809	21,3	961,909	22,742	2041,073	0	204,838	204,838	99,729	0	0	0	0	0	0	0
15:16:19	-327,441	2345,813	17,241	13,574	11,113	8,719	8,807	21,3	961,909	22,742	2041,377	0	204,838	204,838	99,729	0	0	0	0	0	0	0
15:16:19	-371,923	2342,094	17,387	13,574	11,085	8,681	8,805	21,3	961,909	22,742	2041,678	0	204,838	204,838	99,729	0	0	0	0	0	0	0
15:16:19	-352,587	2338,568	17,534	13,72	11,057	8,645	8,802	21,3	961,909	22,742	2041,975	0	204,838	204,838	99,729	0	0	0	0	0	0	0
15:16:19	-365,649	2334,911	17,583	14,062	11,033	8,607	8,798	21,3	961,909	22,742	2042,268	0	204,838	204,838	99,729	0	0	0	0	0	0	0
15:16:19	-438,72	2330,524	17,387	14,111	11,019	8,562	8,793	21,3	961,909	22,742	2042,556	0	204,838	204,838	99,729	0	0	0	0	0	0	0
15:16:19	-585,083	2324,673	16,948	14,111	11,01	8,501	8,787	21,3	961,909	22,742	2042,838	0	204,838	204,838	99,729	0	0	0	0	0	0	0
15:16:19	-628,955	2318,384	16,46	14,258	11	8,436	8,78	21,3	961,909	22,742	2043,114	0	204,838	204,838	99,729	0	0	0	0	0	0	0
15:16:19	-621,044	2312,173	16,069	13,867	10,986	8,372	8,772	21,3	961,909	22,742	2043,383	0	204,838	204,838	99,729	0	0	0	0	0	0	0
15:16:19	-28,491	2311,889	16,216	13,965	10,977	8,369	8,765	21,3	961,909	22,742	2043,651	0	205,063	205,063	99,73	0	0	0	0	0	0	0
15:16:19	-471,435	2307,174	16,069	13,867	10,958	8,321	8,756	21,3	961,909	22,742	2043,915	0	205,063	205,063	99,73	0	0	0	0	0	0	0
15:16:19	-425,122	2302,923	15,971	13,525	10,939	8,277	8,747	21,3	961,909	22,742	2044,174	0	205,063	205,063	99,73	0	0	0	0	0	0	0
15:16:19	-102,416	2301,899	16,216	13,525	10,92	8,267	8,737	21,3	961,909	22,742	2044,431	0	205,063	205,063	99,73	0	0	0	0	0	0	0
15:16:19	-371,679	2298,182	16,264	13,769	10,897	8,228	8,727	21,3	961,909	22,742	2044,685	0	205,063	205,063	99,73	0	0	0	0	0	0	0
15:16:19	-518,505	2292,997	16,069	13,72	10,878	8,175	8,716	21,3	961,909	22,742	2044,934	0	205,063	205,063	99,73	0	0	0	0	0	0	0
15:16:19	-246,093	2290,536	16,069	13,769	10,864	8,149	8,705	21,3	961,909	22,742	2045,179	0	205,063	205,063	99,73	0	0	0	0	0	0	0
15:16:19	-490,527	2285,631	15,727	13,574	10,854	8,099	8,693	21,3	961,909	22,742	2045,419	0	205,063	205,063	99,73	0	0	0	0	0	0	0
15:16:19	-386,694	2281,764	15,581	13,427	10,84	8,059	8,681	21,3	961,909	22,742	2045,656	0	205,063	205,063	99,73	0	0	0	0	0	0	0
15:16:19	-443,969	2277,324	15,288	13,086	10,831	8,013	8,668	21,3	961,909	22,742	2045,888	0	205,063	205,063	99,73	0	0	0	0	0	0	0
15:16:19	-430,395	2273,02	15,093	12,695	10,817	7,969	8,654	21,3	961,909	22,742	2046,115	0	205,063	205,063	99,73	0	0	0	0	0	0	0
15:16:19	-248,12	2270,539	15,093	12,695	10,803	7,943	8,64	21,3	961,909	22,742	2046,339	0	205,063	205,063	99,73	0	0	0	0	0	0	0
15:16:19	-332,08	2267,218	15,093	12,744	10,784	7,909	8,626	21,3	961,909	22,742	2046,56	0	205,063	205,063	99,73	0	0	0	0	0	0	0
15:16:19	-467,138	2262,547	14,946	12,695	10,766	7,861	8,611	21,3	961,909	22,742	2046,776	0	205,063	205,063	99,73	0	0	0	0	0	0	0
15:16:19	-192,065	2260,626	15,093	12,89	10,747	7,841	8,596	21,3	961,909	22,742	2046,99	0	205,063	205,063	99,73	0	0	0	0	0	0	0
15:16:19	-289,428	2257,732	15,141	12,89	10,728	7,811	8,58	21,3	961,909	22,742	2047,2	0	205,063	205,063	99,73	0	0	0	0	0	0	0
15:16:19	-251,049	2255,221	15,239	12,89	10,709	7,785	8,565	21,3	961,909	22,742	2047,409	0	205,063	205,063	99,73	0	0	0	0	0	0	0
15:16:19	-411,206	2251,109	15,141	12,841	10,69	7,743	8,549	21,3	961,909	22,742	2047,612	0	205,063	205,063	99,73	0	0	0	0	0	0	0
15:16:19	-438,452	2246,725	14,946	12,89	10,676	7,698	8,532	21,3	961,909	22,742	2047,811	0	205,063	205,063	99,73	0	0	0	0	0	0	0
15:16:19	-371,752	2243,007	14,8	12,549	10,663	7,659	8,515	21,3	961,909	22,742	2048,007	0	205,063	205,063	99,73	0	0	0	0	0	0	0
15:16:19	-424,047	2238,767	14,604	12,256	10,649	7,616	8,497	21,3	961,909	22,742	2048,197	0	205,063	205,063	99,73	0	0	0	0	0	0	0
15:16:19	-329,003	2235,477	14,507	12,451	10,636	7,582	8,479	21,3	961,909	22,742	2048,385	0	205,063	205,063	99,73	0	0	0	0	0	0	0
15:16:19	-494,604	2230,531	14,165	11,963	10,626	7,531	8,461	21,3	961,909	22,742	2048,567	0	205,063	205,063	99,73	0	0	0	0	0	0	0
15:16:19	-243,457	2228,096	14,165	11,914	10,612	7,506	8,442	21,3	961,909	22,742	2048,746	0	205,063	205,063	99,73	0	0	0	0	0	0	0
15:16:19	-425,83	2223,838	13,969	11,914	10,598	7,462	8,423	21,3	961,909	22,742	2048,922	0	205,063	205,063	99,73	0	0	0	0	0	0	0
15:16:19	-208,422	2221,754	14,018	11,914	10,584	7,44	8,403	21,3	961,909	22,742	2049,095	0	205,063	205,063	99,73	0	0	0	0	0	0	0
15:16:19	-367,944	2218,074	13,969	11,914	10,566	7,402	8,384	21,3	961,909	22,742	2049,263	0	205,063	205,063	99,73	0	0	0	0	0	0	0
15:16:19	-147,753	2216,597	14,165	12,158	10,547	7,387	8,364	21,3	961,909	22,742	2049,431	0	205,063	205,063	99,73	0	0	0	0	0	0	0
15:16:19	-275,341	2213,843	14,311	12,451	10,524	7,359	8,345	21,3	961,909	22,742	2049,595	0	205,063	205,063	99,73	0	0	0	0	0	0	0
15:16:19	-220,019	2211,643	14,409	12,353	10,506	7,336	8,325	21,3	961,909	22,742	2049,757	0	205,063	205,063	99,73	0	0	0	0	0	0	0
15:16:19	-398,754	2207,655	14,311	12,451	10,489	7,295	8,305	21,3	961,909	22,742	2049,915	0	205,063	205,063	99,73	0	0	0	0	0	0	0
15:16:19	-514,599	2202,509	14,018	12,353	10,475	7,242	8,284	21,3	961,909	22,742	2050,068	0	205,063	205,063	99,73	0	0	0	0	0	0	0
15:16:19	-269,14	2199,818	13,921	12,256	10,465	7,214	8,263	21,3	961,909	22,742	2050,217	0	205,063	205,063	99,73	0	0	0	0	0	0	0
15:16:19	-359,96	2196,218	13,774	12,256	10,452	7,177	8,241	21,3	961,909	22,742	2050,363	0	205,063	205,063	99,73	0	0	0	0	0	0	0
15:16:19	-356,811	2192,65	13,628	11,963	10,44	7,14	8,22	21,3	961,909	22,742	2050,506	0	205,063	205,063	99,73	0	0	0	0	0	0	0
15:16:19	-314,575	2189,505	13,481	11,914	10,43	7,108	8,198	21,3	961,909	22,742	2050,645	0	205,063	205,063	99,73	0	0	0	0	0	0	0
15:16:19	-252,587	2186,979	13,53	12,06	10,413	7,082	8,176	21,3	961,909	22,742	2050,781	0	205,063	205,063	99,73	0	0	0	0	0	0	0
15:16:19	-324,536	2183,733	13,481	11,816	10,397	7,048	8,154	21,3	961,909	22,742	2050,914	0	205,063	205,063	99,73	0	0	0	0	0	0	0
15:16:19	-161,645	2182,117	13,628	11,816	10,38	7,032	8,132	21,3	961,909	22,742	2051,045	0	205,063	205,063	99,73	0	0	0	0	0	0	0
15:16:19	-258,496	2179,532	13,628	11,963	10,366	7,005	8,11	21,3	961,909	22,742	2051,174	0	205,063	205,063	99,73	0	0	0	0	0	0	0
15:16:19	-357,031	2175,962	13,53	12,06	10,35	6,968	8,088	21,3	961,909	22,742	2051,298	0	205,063	205,063	99,73	0	0	0	0	0	0	0
15:16:19	-270,898	2173,253	13,432	11,816	10,34	6,94	8,065	21,3	961,909	22,742	2051,42	0	205,063	205,063	99,73	0	0	0	0	0	0	0
15:16:19	-389,209	2169,36	13,188	11,816	10,331	6,9	8,042	21,3	961,909	22,742	2051,538	0	205,063	205,063	99,73	0	0	0	0	0	0	0
15:16:19	-372,827	2165,632	12,944	11,767	10,323	6,862	8,019	21,3	961,909	22,742	2051,652	0	205,063	205,063	99,73	0	0	0	0	0	0	0
15:16:19	-252,319	2163,109	12,846	11,718	10,314	6,836	7,996	21,3	961,909	22,742	2051,763	0	205,063	205,063	99,73	0	0	0	0	0	0	0
15:16:19	-315,161	2159,957	12,7	11,572	10,304	6,803	7,972	21,3	961,909	22,742	2051,872	0	205,063	205,063	99,73	0	0	0	0	0	0	0
15:16:19	-210,083	2157,857	12,651	11,523	10,294	6,782	7,949	21,3	961,909	22,742	2051,978	0	205,063	205,063	99,73	0	0	0	0	0	0	0
15:16:19	-229,199	2155,565	12,651	11,523	10,281	6,758	7,926	21,3	961,909	22,742	2052,081	0	205,063	205,063	99,73	0	0	0	0	0	0	0
15:16:19	-309,252	2152,472	12,553	11,377	10,269	6,726	7,902	21,3	961,909	22,742	2052,181	0	205,063	205,063	99,73	0	0	0	0	0	0	0
15:16:19	-114,453	2151,328	12,7	11,572	10,255	6,714	7,879	21,3	961,909	22,742	2052,281	0	205,063	205,063	99,73	0	0	0	0	0	0	0
15:16:19	-268,042	2148,647	12,651	11,425	10,242	6,687	7,856	21,3	961,909	22,742	2052,377	0	205,063	205,063	99,73	0	0	0	0	0	0	0
15:16:20	-259,667	2146,05	12,553	11,425	10,232	6,66	7,832	21,3	961,909	22,742	2052,471	0	205,063	205,063	99,73	0	0	0	0	0	0	0
15:16:20	-201,367	2144,037	12,505	11,425	10,224	6,639	7,809	21,3	961,909	22,742	2052,562	0	205,063	205,063	99,73	0	0	0	0	0	0	0
15:16:20	-203,613	2142,001	12,456	11,425	10,215	6,618	7,785	21,3	961,909	22,742	2052,652	0	205,063	205,063	99,73	0	0	0	0	0	0	0
15:16:20	-236,01	2139,64	12,309	11,377	10,209	6,594	7,762	21,3	961,909	22,742	2052,739	0	205,063	205,063	99,73	0	0	0	0	0	0	0
15:16:20	-235,864	2137,282	12,212	11,279	10,201	6,569	7,739	21,3	961,909	22,742	2052,823	0	205,063	205,063	99,73	0	0	0	0	0	0	0
15:16:20	-342,651	2133,855	12,016	11,279	10,192	6,534	7,715	21,3	961,909	22,742	2052,904	0	205,063	205,063	99,73	0	0	0	0	0	0	0
15:16:20	-161,181	2132,244	12,016	11,279	10,182	6,517	7,692	21,3	961,909	22,742	2052,983	0	205,063	205,063	99,73	0	0	0	0	0	0	0
15:16:20	-100,073	2131,243	12,016	11,279	10,177	6,507	7,668	21,3	961,909	22,742	2053,062	0	205,063	205,063	99,73	0	0	0	0	0	0	0
15:16:20	-274,292	2128,5	11,967	11,279	10,164	6,479	7,645	21,3	961,909	22,742	2053,137	0	205,063	205,063	99,73	0	0	0	0	0	0	0
15:16:20	-189,355	2126,606	11,87	11,181	10,158	6,459	7,622	21,3	961,909	22,742	2053,211	0	205,063	205,063	99,73	0	0	0	0	0	0	0
15:16:20	-245,361	2124,153	11,772	11,181	10,149	6,434	7,598	21,3	961,909	22,742	2053,282	0	205,063	205,063	99,73	0	0	0	0	0	0	0
15:16:20	-89,184	2123,261	11,87	11,279	10,139	6,425	7,575	21,3	961,909	22,742	2053,352	0	205,063	205,063	99,73	0	0	0	0	0	0	0
15:16:20	-337,89	2119,882	11,674	11,23	10,13	6,39	7,552	21,3	961,909	22,742	2053,418	0	205,063	205,063	99,73	0	0	0	0	0	0	0
15:16:20	-157,958	2118,302	11,674	11,23	10,121	6,374	7,529	21,3	961,909	22,742	2053,483	0	205,063	205,063	99,73	0	0	0	0	0	0	0
15:16:20	-90,332	2117,399	11,674	11,23	10,116	6,364	7,506	21,3	961,909	22,742	2053,547	0	205,063	205,063	99,73	0	0	0	0	0	0	0
15:16:20	-161,157	2115,787	11,674	11,181	10,107	6,348	7,484	21,3	961,909	22,742	2053,609	0	205,063	205,063	99,73	0	0	0	0	0	0	0
15:16:20	-162,377	2114,164	11,674	11,181	10,098	6,331	7,461	21,3	961,909	22,742	2053,67	0	205,063	205,063	99,73	0	0	0	0	0	0	0
15:16:20	-164,501	2112,519	11,674	11,23	10,088	6,314	7,438	21,3	961,909	22,742	2053,729	0	205,063	205,063	99,73	0	0	0	0	0	0	0
15:16:20	-92,431	2111,594	11,674	11,23	10,083	6,305	7,416	21,3	961,909	22,742	2053,786	0	205,063	205,063	99,73	0	0	0	0	0	0	0
15:16:20	-75,17	2110,843	11,772	11,181	10,074	6,297	7,394	21,3	961,909	22,742	2053,844	0	205,063	205,063	99,73	0	0	0	0	0	0	0
15:16:20	-255,761	2108,285	11,674	11,23	10,064	6,27	7,372	21,3	961,909	22,742	2053,898	0	205,063	205,063	99,73	0	0	0	0	0	0	0
15:16:20	-85,058	2107,434	11,674	11,084	10,059	6,262	7,35	21,3	961,909	22,742	2053,951	0	205,063	205,063	99,73	0	0	0	0	0	0	0
15:16:20	-206,274	2105,372	11,626	11,084	10,05	6,24	7,329	21,3	961,909	22,742	2054,003	0	205,063	205,063	99,73	0	0	0	0	0	0	0
15:16:20	-175,195	2103,62	11,528	11,084	10,046	6,222	7,307	21,3	961,909	22,742	2054,053	0	205,063	205,063	99,73	0	0	0	0	0	0	0
15:16:20	-264,331	2100,976	11,333	10,888	10,041	6,195	7,285	21,3	961,909	22,742	2054,099	0	205,063	205,063	99,73	0	0	0	0	0	0	0
15:16:20	-141,87	2099,558	11,186	10,84	10,04	6,181	7,264	21,3	961,909	22,742	2054,145	0	205,063	205,063	99,73	0	0	0	0	0	0	0
15:16:20	-214,843	2097,409	11,04	10,742	10,036	6,158	7,242	21,3	961,909	22,742	2054,188	0	205,063	205,063	99,73	0	0	0	0	0	0	0
15:16:20	5,371	2097,463	11,137	10,84	10,031	6,159	7,221	21,3	961,909	22,742	2054,231	0	205,063	205,063	99,73	0	0	0	0	0	0	0
15:16:20	-120,385	2096,259	11,186	10,84	10,022	6,147	7,2	21,3	961,909	22,742	2054,273	0	205,063	205,063	99,73	0	0	0	0	0	0	0
15:16:20	5,346	2096,313	11,284	10,937	10,017	6,147	7,179	21,3	961,909	22,742	2054,315	0	205,063	205,063	99,73	0	0	0	0	0	0	0
15:16:20	-121,435	2095,098	11,333	10,937	10,007	6,135	7,158	21,3	961,909	22,742	2054,356	0	205,063	205,063	99,73	0	0	0	0	0	0	0
15:16:20	-37,792	2094,72	11,479	11,084	9,998	6,131	7,138	21,3	961,909	22,742	2054,397	0	205,063	205,063	99,73	0	0	0	0	0	0	0
15:16:20	-211,669	2092,604	11,43	11,181	9,988	6,109	7,118	21,3	961,909	22,742	2054,435	0	205,063	205,063	99,73	0	0	0	0	0	0	0
15:16:20	-120,41	2091,399	11,479	11,084	9,979	6,096	7,098	21,3	961,909	22,742	2054,472	0	205,063	205,063	99,73	0	0	0	0	0	0	0
15:16:20	-86,962	2090,53	11,479	11,181	9,974	6,087	7,078	21,3	961,909	22,742	2054,508	0	205,063	205,063	99,73	0	0	0	0	0	0	0
15:16:20	-127,832	2089,252	11,43	11,181	9,969	6,074	7,059	21,3	961,909	22,742	2054,543	0	205,063	205,063	99,73	0	0	0	0	0	0	0
15:16:20	-177,124	2087,48	11,333	11,035	9,964	6,056	7,039	21,3	961,909	22,742	2054,575	0	205,063	205,063	99,73	0	0	0	0	0	0	0
15:16:20	-211,547	2085,365	11,284	11,035	9,955	6,034	7,019	21,3	961,909	22,742	2054,606	0	205,063	205,063	99,73	0	0	0	0	0	0	0
15:16:20	-40,014	2084,965	11,333	10,888	9,95	6,03	7	21,3	961,909	22,742	2054,637	0	205,063	205,063	99,73	0	0	0	0	0	0	0
15:16:20	-266,04	2082,304	11,137	10,84	9,945	6,003	6,98	21,2	962,289	22,742	2054,664	0	205,063	205,063	99,73	0	0	0	0	0	0	0
15:16:20	-84,741	2081,457	11,137	10,84	9,94	5,994	6,961	21,2	962,289	22,742	2054,691	0	205,063	205,063	99,73	0	0	0	0	0	0	0
15:16:20	-173,779	2079,719	11,04	10,742	9,935	5,976	6,942	21,2	962,289	22,742	2054,716	0	205,063	205,063	99,73	0	0	0	0	0	0	0
15:16:20	6,225	2079,781	11,137	10,742	9,931	5,977	6,923	21,2	962,289	22,742	2054,742	0	205,063	205,063	99,73	0	0	0	0	0	0	0
15:16:20	-85,888	2078,922	11,137	10,742	9,926	5,968	6,904	21,2	962,289	22,742	2054,766	0	205,063	205,063	99,73	0	0	0	0	0	0	0
15:16:20	-85,009	2078,072	11,137	10,84	9,921	5,959	6,885	21,2	962,289	22,742	2054,789	0	205,063	205,063	99,73	0	0	0	0	0	0	0
15:16:20	-169,653	2076,376	11,137	10,84	9,911	5,942	6,867	21,2	962,289	22,742	2054,811	0	205,063	205,063	99,73	0	0	0	0	0	0	0
15:16:20	-39,892	2075,977	11,186	10,888	9,906	5,937	6,849	21,2	962,289	22,742	2054,832	0	205,063	205,063	99,73	0	0	0	0	0	0	0
15:16:20	-129,809	2074,679	11,137	10,84	9,902	5,924	6,831	21,2	962,289	22,742	2054,852	0	205,063	205,063	99,73	0	0	0	0	0	0	0
15:16:20	-84,985	2073,829	11,137	10,888	9,897	5,915	6,813	21,2	962,289	22,742	2054,871	0	205,063	205,063	99,73	0	0	0	0	0	0	0
15:16:20	-174,804	2072,081	11,04	10,888	9,892	5,897	6,795	21,2	962,289	22,742	2054,888	0	204,072	204,072	99,726	0	0	0	0	0	0	0
15:16:20	-129,809	2070,783	10,991	10,84	9,887	5,884	6,777	21,2	962,289	22,742	2054,904	0	204,072	204,072	99,726	0	0	0	0	0	0	0
15:16:20	-129,76	2069,485	10,942	10,742	9,882	5,87	6,759	21,2	962,289	22,742	2054,919	0	204,072	204,072	99,726	0	0	0	0	0	0	0
15:16:20	5,078	2069,536	11,04	10,84	9,878	5,871	6,742	21,2	962,289	22,742	2054,933	0	204,072	204,072	99,726	0	0	0	0	0	0	0
15:16:20	-169,848	2067,837	11,04	10,84	9,868	5,853	6,724	21,2	962,289	22,742	2054,946	0	204,072	204,072	99,726	0	0	0	0	0	0	0
15:16:20	6,127	2067,899	11,137	10,84	9,863	5,854	6,707	21,2	962,289	22,742	2054,959	0	204,072	204,072	99,726	0	0	0	0	0	0	0
15:16:20	-85,913	2067,04	11,137	10,84	9,858	5,845	6,69	21,2	962,289	22,742	2054,971	0	204,072	204,072	99,726	0	0	0	0	0	0	0
15:16:20	-83,764	2066,202	11,137	10,888	9,854	5,837	6,674	21,2	962,289	22,742	2054,982	0	204,072	204,072	99,726	0	0	0	0	0	0	0
15:16:20	-168,603	2064,516	11,137	10,937	9,844	5,819	6,657	21,2	962,289	22,742	2054,992	0	204,072	204,072	99,726	0	0	0	0	0	0	0
15:16:20	-173,657	2062,779	11,04	10,888	9,839	5,801	6,64	21,2	962,289	22,742	2055	0	204,072	204,072	99,726	0	0	0	0	0	0	0
15:16:20	-86,059	2061,919	11,04	10,888	9,834	5,792	6,623	21,2	962,289	22,742	2055,006	0	204,072	204,072	99,726	0	0	0	0	0	0	0
15:16:20	-82,739	2061,091	11,04	10,84	9,83	5,784	6,607	21,2	962,289	22,742	2055,013	0	204,072	204,072	99,726	0	0	0	0	0	0	0
15:16:20	-86,889	2060,222	11,04	10,742	9,825	5,775	6,591	21,2	962,289	22,742	2055,018	0	204,072	204,072	99,726	0	0	0	0	0	0	0
15:16:20	-127,661	2058,946	10,991	10,742	9,82	5,762	6,574	21,2	962,289	22,742	2055,022	0	204,072	204,072	99,726	0	0	0	0	0	0	0
15:16:20	-126,538	2057,68	10,942	10,693	9,815	5,749	6,558	21,2	962,289	22,742	2055,024	0	204,072	204,072	99,726	0	0	0	0	0	0	0
15:16:20	-175,634	2055,924	10,844	10,693	9,81	5,731	6,542	21,2	962,289	22,742	2055,025	0	204,072	204,072	99,726	0	0	0	0	0	0	0
15:16:20	-49,121	2055,433	10,796	10,595	9,81	5,726	6,526	21,2	962,289	22,742	2055,025	0	204,072	204,072	99,726	0	0	0	0	0	0	0
15:16:20	-81,64	2054,617	10,796	10,595	9,806	5,717	6,51	21,2	962,289	22,742	2054,617	0	204,072	204,072	99,726	0	0	0	0	0	0	0
15:16:20	-166,455	2052,952	10,796	10,693	9,796	5,7	6,494	21,2	962,289	22,742	2052,952	0	204,072	204,072	99,726	0	0	0	0	0	0	0
15:16:20	-40,112	2052,551	10,844	10,742	9,791	5,696	6,479	21,2	962,289	22,742	2052,551	0	204,072	204,072	99,726	0	0	0	0	0	0	0
15:16:20	-82,031	2051,731	10,942	10,84	9,781	5,687	6,463	21,2	962,289	22,742	2051,731	0	204,072	204,072	99,726	0	0	0	0	0	0	0
15:16:20	-39,965	2051,331	10,991	10,888	9,777	5,683	6,448	21,2	962,289	22,742	2051,331	0	204,072	204,072	99,726	0	0	0	0	0	0	0
15:16:20	-84,985	2050,481	10,991	10,84	9,772	5,675	6,433	21,2	962,289	22,742	2050,481	0	204,072	204,072	99,726	0	0	0	0	0	0	0
15:16:20	-123,168	2049,249	10,942	10,888	9,767	5,662	6,417	21,2	962,289	22,742	2049,249	0	204,072	204,072	99,726	0	0	0	0	0	0	0
15:16:20	-85,888	2048,39	10,942	10,84	9,763	5,653	6,402	21,2	962,289	22,742	2048,39	0	204,072	204,072	99,726	0	0	0	0	0	0	0
15:16:20	-173,437	2046,656	10,844	10,742	9,758	5,635	6,387	21,2	962,289	22,742	2046,656	0	204,072	204,072	99,726	0	0	0	0	0	0	0
15:16:20	-6,518	2046,591	10,844	10,84	9,757	5,634	6,373	21,2	962,289	22,742	2046,591	0	204,072	204,072	99,726	0	0	0	0	0	0	0
15:16:20	4,858	2046,639	10,942	10,742	9,753	5,635	6,358	21,2	962,289	22,742	2046,591	0	204,072	204,072	99,726	0	0	0	0	0	0	0
15:16:20	-173,413	2044,905	10,844	10,742	9,748	5,617	6,344	21,2	962,289	22,742	2044,905	0	204,072	204,072	99,726	0	0	0	0	0	0	0
15:16:20	-121,203	2043,693	10,796	10,595	9,743	5,605	6,329	21,2	962,289	22,742	2043,693	0	204,072	204,072	99,726	0	0	0	0	0	0	0
15:16:20	-97,033	2042,723	10,698	10,547	9,743	5,595	6,315	21,2	962,289	22,742	2042,723	0	204,072	204,072	99,726	0	0	0	0	0	0	0
15:16:20	-83,764	2041,885	10,698	10,547	9,738	5,586	6,3	21,2	962,289	22,742	2041,885	0	204,072	204,072	99,726	0	0	0	0	0	0	0
15:16:20	-75,28	2041,132	10,698	10,595	9,734	5,578	6,286	21,2	962,289	22,742	2041,132	0	204,072	204,072	99,726	0	0	0	0	0	0	0
15:16:20	-91,137	2040,221	10,698	10,547	9,729	5,569	6,272	21,2	962,289	22,742	2040,221	0	204,072	204,072	99,726	0	0	0	0	0	0	0
15:16:20	6,933	2040,29	10,796	10,693	9,724	5,57	6,258	21,2	962,289	22,742	2040,221	0	204,072	204,072	99,726	0	0	0	0	0	0	0
15:16:20	-82,702	2039,463	10,796	10,595	9,719	5,561	6,245	21,2	962,289	22,742	2039,463	0	204,072	204,072	99,726	0	0	0	0	0	0	0
15:16:20	-172,29	2037,741	10,698	10,547	9,715	5,543	6,231	21,2	962,289	22,742	2037,741	0	204,072	204,072	99,726	0	0	0	0	0	0	0
15:16:20	7,958	2037,82	10,796	10,693	9,71	5,544	6,218	21,2	962,289	22,742	2037,741	0	204,072	204,072	99,726	0	0	0	0	0	0	0
15:16:20	-179,858	2036,022	10,698	10,595	9,705	5,525	6,204	21,2	962,289	22,742	2036,022	0	204,072	204,072	99,726	0	0	0	0	0	0	0
15:16:20	-71,948	2035,302	10,698	10,547	9,701	5,518	6,191	21,2	962,289	22,742	2035,302	0	204,072	204,072	99,726	0	0	0	0	0	0	0
15:16:20	-18,286	2035,119	10,698	10,547	9,7	5,516	6,177	21,2	962,289	22,742	2035,119	0	204,072	204,072	99,726	0	0	0	0	0	0	0
15:16:20	-81,628	2034,303	10,698	10,595	9,695	5,508	6,164	21,2	962,289	22,742	2034,303	0	204,072	204,072	99,726	0	0	0	0	0	0	0
15:16:20	10,192	2034,405	10,796	10,693	9,691	5,509	6,151	21,2	962,289	22,742	2034,303	0	204,072	204,072	99,726	0	0	0	0	0	0	0
15:16:20	-160,107	2032,804	10,796	10,693	9,682	5,492	6,138	21,2	962,289	22,742	2032,804	0	204,072	204,072	99,726	0	0	0	0	0	0	0
15:16:20	-100,28	2031,801	10,698	10,693	9,681	5,482	6,126	21,2	962,289	22,742	2031,801	0	204,072	204,072	99,726	0	0	0	0	0	0	0
15:16:20	20,935	2032,01	10,796	10,595	9,677	5,484	6,113	21,2	962,289	22,742	2031,801	0	204,072	204,072	99,726	0	0	0	0	0	0	0
15:16:20	-169,079	2030,32	10,698	10,547	9,673	5,467	6,1	21,2	962,289	22,742	2030,32	0	204,072	204,072	99,726	0	0	0	0	0	0	0
15:16:20	-54,418	2029,775	10,649	10,498	9,672	5,461	6,088	21,2	962,289	22,742	2029,775	0	204,072	204,072	99,726	0	0	0	0	0	0	0
15:16:20	-79,516	2028,98	10,649	10,547	9,667	5,453	6,075	21,2	962,289	22,742	2028,98	0	204,072	204,072	99,726	0	0	0	0	0	0	0
15:16:20	-100,207	2027,978	10,551	10,498	9,667	5,443	6,063	21,2	962,289	22,742	2027,978	0	204,072	204,072	99,726	0	0	0	0	0	0	0
15:16:20	-67,541	2027,303	10,551	10,498	9,663	5,436	6,051	21,2	962,289	22,742	2027,303	0	204,072	204,072	99,726	0	0	0	0	0	0	0
15:16:21	-122,106	2026,082	10,503	10,351	9,659	5,423	6,038	21,2	962,289	22,742	2026,082	0	204,072	204,072	99,726	0	0	0	0	0	0	0
15:16:21	22,192	2026,304	10,551	10,4	9,657	5,425	6,026	21,2	962,289	22,742	2026,082	0	204,072	204,072	99,726	0	0	0	0	0	0	0
15:16:21	12,243	2026,426	10,649	10,547	9,653	5,427	6,015	21,2	962,289	22,742	2026,082	0	204,072	204,072	99,726	0	0	0	0	0	0	0
15:16:21	-77,404	2025,652	10,649	10,498	9,649	5,419	6,003	21,2	962,289	22,742	2025,652	0	204,072	204,072	99,726	0	0	0	0	0	0	0
15:16:21	-87,988	2024,772	10,649	10,498	9,644	5,41	5,991	21,2	962,289	22,742	2024,772	0	204,072	204,072	99,726	0	0	0	0	0	0	0
15:16:21	44,995	2025,222	10,796	10,595	9,638	5,414	5,98	21,2	962,289	22,742	2024,773	0	204,072	204,072	99,726	0	0	0	0	0	0	0
15:16:21	-76,184	2024,46	10,796	10,595	9,634	5,406	5,969	21,2	962,289	22,742	2024,46	0	204,072	204,072	99,726	0	0	0	0	0	0	0
15:16:21	-164,575	2022,814	10,698	10,547	9,63	5,389	5,957	21,2	962,289	22,742	2022,814	0	204,072	204,072	99,726	0	0	0	0	0	0	0
15:16:21	-56,506	2022,249	10,649	10,595	9,629	5,384	5,946	21,2	962,289	22,742	2022,249	0	204,072	204,072	99,726	0	0	0	0	0	0	0
15:16:21	-63,5	2021,614	10,649	10,547	9,626	5,377	5,935	21,2	962,289	22,742	2021,614	0	204,072	204,072	99,726	0	0	0	0	0	0	0
15:16:21	-101,196	2020,602	10,551	10,547	9,625	5,367	5,924	21,2	962,289	22,742	2020,602	0	204,072	204,072	99,726	0	0	0	0	0	0	0
15:16:21	-151,672	2019,086	10,454	10,351	9,621	5,351	5,913	21,2	962,289	22,742	2019,086	0	204,072	204,072	99,726	0	0	0	0	0	0	0
15:16:21	-27,111	2018,815	10,356	10,302	9,625	5,348	5,901	21,2	962,289	22,742	2018,815	0	204,072	204,072	99,726	0	0	0	0	0	0	0
15:16:21	-56,433	2018,25	10,307	10,205	9,624	5,342	5,89	21,2	962,289	22,742	2018,25	0	204,072	204,072	99,726	0	0	0	0	0	0	0
15:16:21	70,727	2018,957	10,454	10,4	9,621	5,35	5,88	21,2	962,289	22,742	2018,251	0	204,072	204,072	99,726	0	0	0	0	0	0	0
15:16:21	-59,777	2018,36	10,551	10,547	9,612	5,343	5,869	21,2	962,289	22,742	2018,251	0	204,072	204,072	99,726	0	0	0	0	0	0	0
15:16:21	-24,816	2018,112	10,551	10,4	9,611	5,341	5,859	21,2	962,289	22,742	2018,112	0	204,072	204,072	99,726	0	0	0	0	0	0	0
15:16:21	-131,567	2016,796	10,503	10,498	9,606	5,327	5,849	21,2	962,289	22,742	2016,796	0	204,072	204,072	99,726	0	0	0	0	0	0	0
15:16:21	61,01	2017,406	10,649	10,595	9,602	5,334	5,838	21,2	962,289	22,742	2016,796	0	204,072	204,072	99,726	0	0	0	0	0	0	0
15:16:21	-222,509	2015,181	10,551	10,547	9,594	5,311	5,828	21,2	962,289	22,742	2015,181	0	204,072	204,072	99,726	0	0	0	0	0	0	0
15:16:21	-12,817	2015,053	10,551	10,498	9,593	5,309	5,818	21,2	962,289	22,742	2015,053	0	204,072	204,072	99,726	0	0	0	0	0	0	0
15:16:21	-12,878	2014,924	10,551	10,547	9,593	5,308	5,808	21,2	962,289	22,742	2014,924	0	204,072	204,072	99,726	0	0	0	0	0	0	0
15:16:21	-103,747	2013,886	10,503	10,4	9,589	5,297	5,798	21,2	962,289	22,742	2013,886	0	204,072	204,072	99,726	0	0	0	0	0	0	0
15:16:21	-13,891	2013,747	10,503	10,302	9,588	5,296	5,788	21,2	962,289	22,742	2013,747	0	204,072	204,072	99,726	0	0	0	0	0	0	0
15:16:21	-70,874	2013,039	10,503	10,351	9,584	5,289	5,778	21,2	962,289	22,742	2013,039	0	204,072	204,072	99,726	0	0	0	0	0	0	0
15:16:21	49,169	2013,53	10,649	10,547	9,58	5,294	5,769	21,2	962,289	22,742	2013,039	0	204,072	204,072	99,726	0	0	0	0	0	0	0
15:16:21	-174,292	2011,788	10,551	10,498	9,575	5,276	5,759	21,2	962,289	22,742	2011,788	0	204,072	204,072	99,726	0	0	0	0	0	0	0
15:16:21	75,427	2012,542	10,649	10,498	9,574	5,283	5,75	21,2	962,289	22,742	2011,788	0	204,072	204,072	99,726	0	0	0	0	0	0	0
15:16:21	-71,96	2011,822	10,649	10,595	9,57	5,276	5,741	21,2	962,289	22,742	2011,788	0	204,072	204,072	99,726	0	0	0	0	0	0	0
15:16:21	-83,74	2010,985	10,649	10,547	9,565	5,267	5,731	21,2	962,289	22,742	2010,985	0	204,072	204,072	99,726	0	0	0	0	0	0	0
15:16:21	-89,282	2010,092	10,551	10,547	9,565	5,258	5,722	21,2	962,289	22,742	2010,092	0	204,072	204,072	99,726	0	0	0	0	0	0	0
15:16:21	-89,282	2009,199	10,454	10,4	9,565	5,249	5,713	21,2	962,289	22,742	2009,199	0	204,072	204,072	99,726	0	0	0	0	0	0	0
15:16:21	0	2009,199	10,454	10,351	9,565	5,249	5,704	21,2	962,289	22,742	2009,199	0	204,072	204,072	99,726	0	0	0	0	0	0	0
15:16:21	-89,257	2008,307	10,356	10,302	9,565	5,24	5,695	21,2	962,289	22,742	2008,307	0	204,072	204,072	99,726	0	0	0	0	0	0	0
15:16:21	-58,52	2007,721	10,307	10,205	9,564	5,234	5,685	21,2	962,289	22,742	2007,721	0	204,072	204,072	99,726	0	0	0	0	0	0	0
15:16:21	-159,069	2006,131	10,21	10,156	9,56	5,217	5,676	21,2	962,289	22,742	2006,131	0	204,072	204,072	99,726	0	0	0	0	0	0	0
15:16:21	119,958	2007,33	10,356	10,205	9,56	5,23	5,668	21,2	962,289	22,742	2006,132	0	204,072	204,072	99,726	0	0	0	0	0	0	0
15:16:21	-69,799	2006,632	10,356	10,205	9,556	5,223	5,659	21,2	962,289	22,742	2006,132	0	204,072	204,072	99,726	0	0	0	0	0	0	0
15:16:21	5,493	2006,687	10,454	10,302	9,551	5,223	5,65	21,2	962,289	22,742	2006,133	0	204,072	204,072	99,726	0	0	0	0	0	0	0
15:16:21	-69,824	2005,989	10,454	10,302	9,547	5,216	5,642	21,1	961,909	22,742	2005,989	0	204,072	204,072	99,726	0	0	0	0	0	0	0
15:16:21	-82,861	2005,16	10,454	10,302	9,542	5,207	5,633	21,1	961,909	22,742	2005,16	0	204,072	204,072	99,726	0	0	0	0	0	0	0
15:16:21	21,533	2005,376	10,551	10,4	9,538	5,21	5,625	21,1	961,909	22,742	2005,161	0	204,072	204,072	99,726	0	0	0	0	0	0	0
15:16:21	-60,607	2004,77	10,503	10,4	9,537	5,203	5,617	21,1	961,909	22,742	2004,77	0	204,072	204,072	99,726	0	0	0	0	0	0	0
15:16:21	-112,353	2003,646	10,454	10,351	9,534	5,192	5,608	21,1	961,909	22,742	2003,646	0	204,072	204,072	99,726	0	0	0	0	0	0	0
15:16:21	28,613	2003,932	10,503	10,302	9,533	5,195	5,6	21,1	961,909	22,742	2003,646	0	204,072	204,072	99,726	0	0	0	0	0	0	0
15:16:21	-133,85	2002,594	10,356	10,205	9,533	5,181	5,592	21,1	961,909	22,742	2002,594	0	204,072	204,072	99,726	0	0	0	0	0	0	0
15:16:21	-44,592	2002,148	10,307	10,205	9,533	5,176	5,584	21,1	961,909	22,742	2002,148	0	204,072	204,072	99,726	0	0	0	0	0	0	0
15:16:21	-51,538	2001,632	10,307	10,205	9,53	5,171	5,576	21,1	961,909	22,742	2001,632	0	204,072	204,072	99,726	0	0	0	0	0	0	0
15:16:21	-16,174	2001,471	10,307	10,302	9,529	5,169	5,568	21,1	961,909	22,742	2001,471	0	204,072	204,072	99,726	0	0	0	0	0	0	0
15:16:21	-14,929	2001,321	10,307	10,156	9,528	5,168	5,56	21,1	961,909	22,742	2001,321	0	203,532	203,532	99,724	0	0	0	0	0	0	0
15:16:21	-51,55	2000,806	10,307	10,205	9,525	5,162	5,552	21,1	961,909	22,742	2000,806	0	203,532	203,532	99,724	0	0	0	0	0	0	0
15:16:21	-15,112	2000,655	10,307	10,156	9,524	5,161	5,544	21,1	961,909	22,742	2000,655	0	203,532	203,532	99,724	0	0	0	0	0	0	0
15:16:21	-15,991	2000,495	10,307	10,302	9,523	5,159	5,537	21,1	961,909	22,742	2000,495	0	203,532	203,532	99,724	0	0	0	0	0	0	0
15:16:21	-66,662	1999,828	10,307	10,302	9,519	5,152	5,529	21,1	961,909	22,742	1999,828	0	203,532	203,532	99,724	0	0	0	0	0	0	0
15:16:21	0	1999,828	10,307	10,205	9,519	5,152	5,522	21,1	961,909	22,742	1999,828	0	203,532	203,532	99,724	0	0	0	0	0	0	0
15:16:21	0	1999,828	10,307	10,302	9,519	5,152	5,515	21,1	961,909	22,742	1999,828	0	203,532	203,532	99,724	0	0	0	0	0	0	0
15:16:21	-105,175	1998,776	10,21	10,156	9,519	5,142	5,507	21,1	961,909	22,742	1998,776	0	203,532	203,532	99,724	0	0	0	0	0	0	0
15:16:21	-50,476	1998,272	10,21	10,205	9,516	5,136	5,5	21,1	961,909	22,742	1998,272	0	203,532	203,532	99,724	0	0	0	0	0	0	0
15:16:21	-16,186	1998,11	10,21	10,205	9,515	5,135	5,493	21,1	961,909	22,742	1998,11	0	203,532	203,532	99,724	0	0	0	0	0	0	0
15:16:21	-14,941	1997,96	10,21	10,156	9,514	5,133	5,486	21,1	961,909	22,742	1997,96	0	203,532	203,532	99,724	0	0	0	0	0	0	0
15:16:21	22,692	1998,187	10,307	10,205	9,51	5,135	5,479	21,1	961,909	22,742	1997,961	0	203,532	203,532	99,724	0	0	0	0	0	0	0
15:16:21	-89,172	1997,296	10,21	10,156	9,51	5,126	5,472	21,1	961,909	22,742	1997,296	0	203,532	203,532	99,724	0	0	0	0	0	0	0
15:16:21	-65,563	1996,64	10,21	10,058	9,506	5,12	5,465	21,1	961,909	22,742	1996,64	0	203,532	203,532	99,724	0	0	0	0	0	0	0
15:16:21	117,712	1997,817	10,356	10,205	9,505	5,132	5,459	21,1	961,909	22,742	1996,641	0	203,532	203,532	99,724	0	0	0	0	0	0	0
15:16:21	-61,791	1997,199	10,307	10,205	9,505	5,125	5,452	21,1	961,909	22,742	1996,642	0	203,532	203,532	99,724	0	0	0	0	0	0	0
15:16:21	-49,45	1996,705	10,307	10,205	9,502	5,12	5,446	21,1	961,909	22,742	1996,642	0	203,532	203,532	99,724	0	0	0	0	0	0	0
15:16:21	-16,015	1996,544	10,307	10,156	9,501	5,119	5,439	21,1	961,909	22,742	1996,544	0	203,532	203,532	99,724	0	0	0	0	0	0	0
15:16:21	0	1996,544	10,307	10,302	9,501	5,119	5,433	21,1	961,909	22,742	1996,544	0	203,532	203,532	99,724	0	0	0	0	0	0	0
15:16:21	-133,691	1995,208	10,161	10,205	9,501	5,105	5,426	21,1	961,909	22,742	1995,208	0	203,532	203,532	99,724	0	0	0	0	0	0	0
15:16:21	0	1995,208	10,161	10,009	9,501	5,105	5,42	21,1	961,909	22,742	1995,208	0	203,532	203,532	99,724	0	0	0	0	0	0	0
15:16:21	-17,224	1995,035	10,161	10,009	9,5	5,103	5,414	21,1	961,909	22,742	1995,035	0	203,532	203,532	99,724	0	0	0	0	0	0	0
15:16:21	68,286	1995,718	10,307	10,302	9,496	5,11	5,408	21,1	961,909	22,742	1995,036	0	203,532	203,532	99,724	0	0	0	0	0	0	0
15:16:21	0	1995,718	10,307	10,351	9,496	5,11	5,402	21,1	961,909	22,742	1995,037	0	203,532	203,532	99,724	0	0	0	0	0	0	0
15:16:21	-149,865	1994,22	10,161	10,058	9,495	5,095	5,396	21,1	961,909	22,742	1994,22	0	203,532	203,532	99,724	0	0	0	0	0	0	0
15:16:21	-48,181	1993,738	10,161	10,058	9,492	5,09	5,39	21,1	961,909	22,742	1993,738	0	203,532	203,532	99,724	0	0	0	0	0	0	0
15:16:21	44,543	1994,183	10,21	10,156	9,492	5,094	5,384	21,1	961,909	22,742	1993,738	0	203,532	203,532	99,724	0	0	0	0	0	0	0
15:16:21	-44,543	1993,738	10,161	10,058	9,492	5,09	5,379	21,1	961,909	22,742	1993,738	0	203,532	203,532	99,724	0	0	0	0	0	0	0
15:16:21	-89,111	1992,847	10,063	10,009	9,492	5,08	5,373	21,1	961,909	22,742	1992,847	0	203,532	203,532	99,724	0	0	0	0	0	0	0
15:16:21	71,887	1993,565	10,161	10,058	9,491	5,088	5,367	21,1	961,909	22,742	1992,847	0	203,532	203,532	99,724	0	0	0	0	0	0	0
15:16:21	-16,198	1993,403	10,161	10,156	9,491	5,086	5,362	21,1	961,909	22,742	1992,848	0	203,532	203,532	99,724	0	0	0	0	0	0	0
15:16:21	-48,156	1992,922	10,161	10,009	9,488	5,081	5,356	21,1	961,909	22,742	1992,848	0	203,532	203,532	99,724	0	0	0	0	0	0	0
15:16:21	27,319	1993,195	10,21	10,205	9,487	5,084	5,351	21,1	961,909	22,742	1992,848	0	203,532	203,532	99,724	0	0	0	0	0	0	0
15:16:21	0	1993,195	10,21	10,058	9,487	5,084	5,346	21,1	961,909	22,742	1992,849	0	203,532	203,532	99,724	0	0	0	0	0	0	0
15:16:21	-44,567	1992,749	10,161	10,058	9,487	5,079	5,34	21,1	961,909	22,742	1992,749	0	203,532	203,532	99,724	0	0	0	0	0	0	0
15:16:21	0	1992,749	10,161	10,009	9,487	5,079	5,335	21,1	961,909	22,742	1992,749	0	203,532	203,532	99,724	0	0	0	0	0	0	0
15:16:21	-154,516	1991,204	10,063	10,009	9,483	5,063	5,33	21,1	961,909	22,742	1991,204	0	203,532	203,532	99,724	0	0	0	0	0	0	0
15:16:21	89,099	1992,095	10,161	10,156	9,483	5,073	5,325	21,1	961,909	22,742	1991,205	0	203,532	203,532	99,724	0	0	0	0	0	0	0
15:16:21	0	1992,095	10,161	10,156	9,483	5,073	5,32	21,1	961,909	22,742	1991,206	0	203,532	203,532	99,724	0	0	0	0	0	0	0
15:16:21	-16,162	1991,934	10,161	10,058	9,482	5,071	5,315	21,1	961,909	22,742	1991,207	0	203,532	203,532	99,724	0	0	0	0	0	0	0
15:16:21	-89,086	1991,043	10,063	10,009	9,482	5,062	5,31	21,1	961,909	22,742	1991,043	0	203,532	203,532	99,724	0	0	0	0	0	0	0
15:16:21	89,086	1991,934	10,161	10,009	9,482	5,071	5,305	21,1	961,909	22,742	1991,044	0	203,532	203,532	99,724	0	0	0	0	0	0	0
15:16:21	-19,799	1991,736	10,21	10,205	9,479	5,069	5,301	21,1	961,909	22,742	1991,044	0	203,532	203,532	99,724	0	0	0	0	0	0	0
15:16:21	0	1991,736	10,21	10,156	9,479	5,069	5,296	21,1	961,909	22,742	1991,045	0	203,532	203,532	99,724	0	0	0	0	0	0	0
15:16:21	-61,804	1991,118	10,161	10,156	9,478	5,063	5,292	21,1	961,909	22,742	1991,045	0	203,532	203,532	99,724	0	0	0	0	0	0	0
15:16:21	-89,074	1990,227	10,063	10,058	9,478	5,053	5,287	21,1	961,909	22,742	1990,227	0	203,532	203,532	99,724	0	0	0	0	0	0	0
15:16:21	0	1990,227	10,063	10,009	9,478	5,053	5,282	21,1	961,909	22,742	1990,227	0	203,532	203,532	99,724	0	0	0	0	0	0	0
15:16:21	24,743	1990,474	10,161	10,009	9,474	5,056	5,278	21,1	961,909	22,742	1990,227	0	203,532	203,532	99,724	0	0	0	0	0	0	0
15:16:21	-17,248	1990,302	10,161	10,058	9,473	5,054	5,274	21,1	961,909	22,742	1990,227	0	203,532	203,532	99,724	0	0	0	0	0	0	0
15:16:21	-116,357	1989,138	10,014	10,009	9,474	5,042	5,269	21,1	961,909	22,742	1989,138	0	203,532	203,532	99,724	0	0	0	0	0	0	0
15:16:21	64,331	1989,782	10,014	10,009	9,478	5,049	5,265	21,1	961,909	22,742	1989,139	0	203,532	203,532	99,724	0	0	0	0	0	0	0
15:16:22	-61,572	1989,166	9,965	10,058	9,477	5,042	5,26	21,1	961,909	22,742	1989,139	0	203,532	203,532	99,724	0	0	0	0	0	0	0
15:16:22	24,523	1989,411	10,063	10,058	9,473	5,045	5,256	21,1	961,909	22,742	1989,139	0	203,532	203,532	99,724	0	0	0	0	0	0	0
15:16:22	-17,053	1989,241	10,063	10,058	9,472	5,043	5,252	21,1	961,909	22,742	1989,139	0	203,532	203,532	99,724	0	0	0	0	0	0	0
15:16:22	-46,252	1988,778	10,063	10,058	9,469	5,038	5,248	21,1	961,909	22,742	1988,778	0	203,532	203,532	99,724	0	0	0	0	0	0	0
15:16:22	-18,103	1988,597	10,063	10,058	9,468	5,037	5,244	21,1	961,909	22,742	1988,597	0	203,532	203,532	99,724	0	0	0	0	0	0	0
15:16:22	0	1988,597	10,063	10,058	9,468	5,037	5,24	21,1	961,909	22,742	1988,597	0	203,532	203,532	99,724	0	0	0	0	0	0	0
15:16:22	-17,211	1988,425	10,063	10,009	9,467	5,035	5,236	21,1	961,909	22,742	1988,425	0	203,532	203,532	99,724	0	0	0	0	0	0	0
15:16:22	-45,031	1987,975	10,063	10,009	9,465	5,03	5,231	21,1	961,909	22,742	1987,975	0	203,532	203,532	99,724	0	0	0	0	0	0	0
15:16:22	45,031	1988,425	10,063	9,961	9,467	5,035	5,228	21,1	961,909	22,742	1987,975	0	203,532	203,532	99,724	0	0	0	0	0	0	0
15:16:22	-89,538	1987,529	10,014	9,814	9,465	5,026	5,224	21,1	961,909	22,742	1987,529	0	203,532	203,532	99,724	0	0	0	0	0	0	0
15:16:22	44,506	1987,975	10,063	10,009	9,465	5,03	5,22	21,1	961,909	22,742	1987,53	0	203,532	203,532	99,724	0	0	0	0	0	0	0
15:16:22	70,776	1988,682	10,161	10,058	9,464	5,037	5,216	21,1	961,909	22,742	1987,531	0	203,532	203,532	99,724	0	0	0	0	0	0	0
15:16:22	-133,569	1987,347	10,014	9,961	9,464	5,024	5,213	21,1	961,909	22,742	1987,347	0	203,532	203,532	99,724	0	0	0	0	0	0	0
15:16:22	-44,506	1986,902	9,965	9,814	9,464	5,019	5,209	21,1	961,909	22,742	1986,902	0	203,532	203,532	99,724	0	0	0	0	0	0	0
15:16:22	44,506	1987,347	10,014	9,961	9,464	5,024	5,205	21,1	961,909	22,742	1986,902	0	203,532	203,532	99,724	0	0	0	0	0	0	0
15:16:22	-18,75	1987,159	10,063	9,961	9,46	5,022	5,201	21,1	961,909	22,742	1986,902	0	203,532	203,532	99,724	0	0	0	0	0	0	0
15:16:22	70,739	1987,867	10,161	10,058	9,459	5,029	5,198	21,1	961,909	22,742	1986,903	0	203,532	203,532	99,724	0	0	0	0	0	0	0
15:16:22	-133,581	1986,531	10,014	9,961	9,459	5,015	5,195	21,1	961,909	22,742	1986,531	0	203,532	203,532	99,724	0	0	0	0	0	0	0
15:16:22	44,531	1986,976	10,063	10,009	9,459	5,02	5,191	21,1	961,909	22,742	1986,531	0	203,532	203,532	99,724	0	0	0	0	0	0	0
15:16:22	0	1986,976	10,063	9,961	9,459	5,02	5,188	21,1	961,909	22,742	1986,532	0	203,532	203,532	99,724	0	0	0	0	0	0	0
15:16:22	-178,063	1985,195	9,868	9,716	9,459	5,002	5,184	21,1	961,909	22,742	1985,195	0	203,532	203,532	99,724	0	0	0	0	0	0	0
15:16:22	133,532	1986,531	10,014	9,961	9,459	5,015	5,181	21,1	961,909	22,742	1985,197	0	203,532	203,532	99,724	0	0	0	0	0	0	0
15:16:22	26,245	1986,793	10,063	10,058	9,458	5,018	5,178	21,1	961,909	22,742	1985,198	0	203,532	203,532	99,724	0	0	0	0	0	0	0
15:16:22	-134,057	1985,453	9,965	9,863	9,455	5,004	5,174	21,1	961,909	22,742	1985,199	0	203,532	203,532	99,724	0	0	0	0	0	0	0
15:16:22	0	1985,453	9,965	9,814	9,455	5,004	5,171	21,1	961,909	22,742	1985,199	0	203,532	203,532	99,724	0	0	0	0	0	0	0
15:16:22	-18,249	1985,27	9,965	9,863	9,454	5,002	5,168	21,1	961,909	22,742	1985,199	0	203,532	203,532	99,724	0	0	0	0	0	0	0
15:16:22	89,001	1986,16	10,063	10,009	9,454	5,011	5,164	21,1	961,909	22,742	1985,2	0	203,532	203,532	99,724	0	0	0	0	0	0	0
15:16:22	-44,506	1985,715	10,014	10,009	9,454	5,007	5,161	21,1	961,909	22,742	1985,2	0	203,532	203,532	99,724	0	0	0	0	0	0	0
15:16:22	0	1985,715	10,014	9,863	9,454	5,007	5,158	21,1	961,909	22,742	1985,201	0	203,532	203,532	99,724	0	0	0	0	0	0	0
15:16:22	-133,52	1984,38	9,868	9,716	9,454	4,993	5,155	21,1	961,909	22,742	1984,38	0	203,532	203,532	99,724	0	0	0	0	0	0	0
15:16:22	70,739	1985,087	9,965	9,961	9,453	5	5,152	21,1	961,909	22,742	1984,381	0	203,532	203,532	99,724	0	0	0	0	0	0	0
15:16:22	45,068	1985,538	10,063	10,058	9,451	5,005	5,149	21,1	961,909	22,742	1984,382	0	203,532	203,532	99,724	0	0	0	0	0	0	0
15:16:22	89,013	1986,428	10,161	10,058	9,451	5,014	5,147	21,1	961,909	22,742	1984,384	0	203,532	203,532	99,724	0	0	0	0	0	0	0
15:16:22	-178,039	1984,648	9,965	9,961	9,451	4,996	5,144	21,1	961,909	22,742	1984,384	0	203,532	203,532	99,724	0	0	0	0	0	0	0
15:16:22	-45,056	1984,197	9,868	9,716	9,453	4,991	5,141	21,1	961,909	22,742	1984,197	0	203,532	203,532	99,724	0	0	0	0	0	0	0
15:16:22	89,55	1985,093	10,014	10,058	9,451	5	5,138	21,1	961,909	22,742	1984,198	0	203,532	203,532	99,724	0	0	0	0	0	0	0
15:16:22	25,183	1985,344	10,063	10,009	9,45	5,003	5,135	21,1	961,909	22,742	1984,199	0	203,532	203,532	99,724	0	0	0	0	0	0	0
15:16:22	-44,506	1984,899	10,014	10,009	9,45	4,998	5,133	21,1	961,909	22,742	1984,2	0	203,532	203,532	99,724	0	0	0	0	0	0	0
15:16:22	0	1984,899	10,014	10,009	9,45	4,998	5,13	21,1	961,909	22,742	1984,2	0	203,532	203,532	99,724	0	0	0	0	0	0	0
15:16:22	-44,519	1984,454	9,965	9,961	9,45	4,994	5,127	21,1	962,289	22,742	1984,201	0	203,532	203,532	99,724	0	0	0	0	0	0	0
15:16:22	-89,794	1983,556	9,868	9,716	9,45	4,985	5,124	21,1	962,289	22,742	1983,556	0	203,532	203,532	99,724	0	0	0	0	0	0	0
15:16:22	88,977	1984,446	9,965	9,863	9,45	4,994	5,122	21,1	962,289	22,742	1983,557	0	203,532	203,532	99,724	0	0	0	0	0	0	0
15:16:22	0	1984,446	9,965	9,961	9,45	4,994	5,119	21,1	962,289	22,742	1983,558	0	203,532	203,532	99,724	0	0	0	0	0	0	0
15:16:22	0	1984,446	9,965	9,863	9,45	4,994	5,117	21,1	962,289	22,742	1983,559	0	203,532	203,532	99,724	0	0	0	0	0	0	0
15:16:22	44,506	1984,891	10,014	9,961	9,45	4,998	5,115	21,1	962,289	22,742	1983,56	0	203,532	203,532	99,724	0	0	0	0	0	0	0
15:16:22	-44,506	1984,446	9,965	9,863	9,45	4,994	5,112	21,1	962,289	22,742	1983,561	0	203,532	203,532	99,724	0	0	0	0	0	0	0
15:16:22	44,506	1984,891	10,014	9,961	9,45	4,998	5,11	21,1	962,289	22,742	1983,563	0	203,532	203,532	99,724	0	0	0	0	0	0	0
15:16:22	0	1984,891	10,014	9,961	9,45	4,998	5,108	21,1	962,289	22,742	1983,564	0	203,532	203,532	99,724	0	0	0	0	0	0	0
15:16:22	-44,506	1984,446	9,965	9,863	9,45	4,994	5,106	21,1	962,289	22,742	1983,565	0	203,532	203,532	99,724	0	0	0	0	0	0	0
15:16:22	-88,977	1983,556	9,868	9,716	9,45	4,985	5,103	21,1	962,289	22,742	1983,556	0	203,459	203,459	99,723	0	0	0	0	0	0	0
15:16:22	133,483	1984,891	10,014	9,961	9,45	4,998	5,101	21,1	962,289	22,742	1983,558	0	203,459	203,459	99,723	0	0	0	0	0	0	0
15:16:22	0	1984,891	10,014	9,863	9,45	4,998	5,099	21,1	962,289	22,742	1983,559	0	203,459	203,459	99,723	0	0	0	0	0	0	0
15:16:22	0	1984,891	10,014	10,009	9,45	4,998	5,097	21,1	962,289	22,742	1983,56	0	203,459	203,459	99,723	0	0	0	0	0	0	0
15:16:22	44,506	1985,336	10,063	10,156	9,45	5,003	5,095	21,1	962,289	22,742	1983,562	0	203,459	203,459	99,723	0	0	0	0	0	0	0
15:16:22	-89,013	1984,446	9,965	9,961	9,45	4,994	5,093	21,1	962,289	22,742	1983,563	0	203,459	203,459	99,723	0	0	0	0	0	0	0
15:16:22	44,506	1984,891	10,014	9,961	9,45	4,998	5,091	21,1	962,289	22,742	1983,564	0	203,459	203,459	99,723	0	0	0	0	0	0	0
15:16:22	0	1984,891	10,014	10,009	9,45	4,998	5,09	21,1	962,289	22,742	1983,565	0	203,459	203,459	99,723	0	0	0	0	0	0	0
15:16:22	-44,506	1984,446	9,965	9,961	9,45	4,994	5,088	21,1	962,289	22,742	1983,566	0	203,459	203,459	99,723	0	0	0	0	0	0	0
15:16:22	0	1984,446	9,965	9,716	9,45	4,994	5,086	21,1	962,289	22,742	1983,567	0	203,459	203,459	99,723	0	0	0	0	0	0	0
15:16:22	44,506	1984,891	10,014	9,961	9,45	4,998	5,084	21,1	962,289	22,742	1983,569	0	203,459	203,459	99,723	0	0	0	0	0	0	0
15:16:22	44,506	1985,336	10,063	10,009	9,45	5,003	5,083	21,1	962,289	22,742	1983,57	0	203,459	203,459	99,723	0	0	0	0	0	0	0
15:16:22	-44,506	1984,891	10,014	9,961	9,45	4,998	5,081	21,1	962,289	22,742	1983,572	0	203,459	203,459	99,723	0	0	0	0	0	0	0
15:16:22	0	1984,891	10,014	9,961	9,45	4,998	5,079	21,1	962,289	22,742	1983,573	0	203,459	203,459	99,723	0	0	0	0	0	0	0
15:16:22	0	1984,891	10,014	9,961	9,45	4,998	5,078	21,1	962,289	22,742	1983,574	0	203,459	203,459	99,723	0	0	0	0	0	0	0
15:16:22	133,52	1986,226	10,161	10,156	9,45	5,012	5,076	21,1	962,289	22,742	1983,577	0	203,459	203,459	99,723	0	0	0	0	0	0	0
15:16:22	-178,027	1984,446	9,965	9,961	9,45	4,994	5,075	21,1	962,289	22,742	1983,578	0	203,459	203,459	99,723	0	0	0	0	0	0	0
15:16:22	-88,977	1983,556	9,868	9,814	9,45	4,985	5,073	21,1	962,289	22,742	1983,556	0	203,459	203,459	99,723	0	0	0	0	0	0	0
15:16:22	177,99	1985,336	10,063	10,058	9,45	5,003	5,072	21,1	962,289	22,742	1983,558	0	203,459	203,459	99,723	0	0	0	0	0	0	0
15:16:22	-44,506	1984,891	10,014	9,961	9,45	4,998	5,07	21,1	962,289	22,742	1983,559	0	203,459	203,459	99,723	0	0	0	0	0	0	0
15:16:22	0	1984,891	10,014	10,009	9,45	4,998	5,069	21,1	962,289	22,742	1983,561	0	203,459	203,459	99,723	0	0	0	0	0	0	0
15:16:22	0	1984,891	10,014	9,863	9,45	4,998	5,067	21,1	962,289	22,742	1983,562	0	203,459	203,459	99,723	0	0	0	0	0	0	0
15:16:22	0	1984,891	10,014	9,863	9,45	4,998	5,066	21,1	962,289	22,742	1983,563	0	203,459	203,459	99,723	0	0	0	0	0	0	0
15:16:22	44,506	1985,336	10,063	10,058	9,45	5,003	5,065	21,1	962,289	22,742	1983,565	0	203,459	203,459	99,723	0	0	0	0	0	0	0
15:16:22	-44,506	1984,891	10,014	9,961	9,45	4,998	5,064	21,1	962,289	22,742	1983,566	0	203,459	203,459	99,723	0	0	0	0	0	0	0
15:16:22	-44,506	1984,446	9,965	9,814	9,45	4,994	5,062	21,1	962,289	22,742	1983,567	0	203,459	203,459	99,723	0	0	0	0	0	0	0
15:16:22	89,013	1985,336	10,063	10,009	9,45	5,003	5,061	21,1	962,289	22,742	1983,569	0	203,459	203,459	99,723	0	0	0	0	0	0	0
15:16:22	-44,506	1984,891	10,014	9,961	9,45	4,998	5,06	21,1	962,289	22,742	1983,57	0	203,459	203,459	99,723	0	0	0	0	0	0	0
15:16:22	0	1984,891	10,014	9,961	9,45	4,998	5,059	21,1	962,289	22,742	1983,572	0	203,459	203,459	99,723	0	0	0	0	0	0	0
15:16:22	0	1984,891	10,014	9,961	9,45	4,998	5,057	21,1	962,289	22,742	1983,573	0	203,459	203,459	99,723	0	0	0	0	0	0	0
15:16:22	-133,483	1983,556	9,868	9,619	9,45	4,985	5,056	21,1	962,289	22,742	1983,556	0	203,459	203,459	99,723	0	0	0	0	0	0	0
15:16:22	88,977	1984,446	9,965	9,716	9,45	4,994	5,055	21,1	962,289	22,742	1983,557	0	203,459	203,459	99,723	0	0	0	0	0	0	0
15:16:22	44,506	1984,891	10,014	9,961	9,45	4,998	5,054	21,1	962,289	22,742	1983,558	0	203,459	203,459	99,723	0	0	0	0	0	0	0
15:16:22	44,506	1985,336	10,063	10,058	9,45	5,003	5,053	21,1	962,289	22,742	1983,56	0	203,459	203,459	99,723	0	0	0	0	0	0	0
15:16:22	-44,506	1984,891	10,014	10,009	9,45	4,998	5,052	21,1	962,289	22,742	1983,562	0	203,459	203,459	99,723	0	0	0	0	0	0	0
15:16:22	-44,506	1984,446	9,965	9,716	9,45	4,994	5,05	21,1	962,289	22,742	1983,563	0	203,459	203,459	99,723	0	0	0	0	0	0	0
15:16:22	-69,653	1983,749	9,868	9,814	9,451	4,987	5,049	21,1	962,289	22,742	1983,563	0	203,459	203,459	99,723	0	0	0	0	0	0	0
15:16:22	62,243	1984,372	9,868	9,961	9,454	4,993	5,048	21,1	962,289	22,742	1983,563	0	203,459	203,459	99,723	0	0	0	0	0	0	0
15:16:22	0	1984,372	9,868	9,863	9,454	4,993	5,047	21,1	962,289	22,742	1983,564	0	203,459	203,459	99,723	0	0	0	0	0	0	0
15:16:22	71,252	1985,084	10,014	9,814	9,451	5	5,046	21,1	962,289	22,742	1983,566	0	203,459	203,459	99,723	0	0	0	0	0	0	0
15:16:22	95,91	1986,044	10,161	10,058	9,449	5,01	5,045	21,1	962,289	22,742	1983,568	0	203,459	203,459	99,723	0	0	0	0	0	0	0
15:16:22	-42,907	1985,614	10,161	10,058	9,446	5,006	5,045	21,1	962,289	22,742	1983,57	0	203,459	203,459	99,723	0	0	0	0	0	0	0
15:16:22	-89,001	1984,724	10,063	10,058	9,446	4,997	5,044	21,1	962,289	22,742	1983,571	0	203,459	203,459	99,723	0	0	0	0	0	0	0
15:16:22	89,001	1985,614	10,161	10,156	9,446	5,006	5,043	21,1	962,289	22,742	1983,574	0	203,459	203,459	99,723	0	0	0	0	0	0	0
15:16:22	42,907	1986,044	10,161	10,156	9,449	5,01	5,042	21,1	962,289	22,742	1983,576	0	203,459	203,459	99,723	0	0	0	0	0	0	0
15:16:22	-115,246	1984,891	10,014	9,961	9,45	4,998	5,041	21,1	962,289	22,742	1983,577	0	203,459	203,459	99,723	0	0	0	0	0	0	0
15:16:22	-44,506	1984,446	9,965	9,863	9,45	4,994	5,041	21,1	962,289	22,742	1983,578	0	203,459	203,459	99,723	0	0	0	0	0	0	0
15:16:22	0	1984,446	9,965	9,814	9,45	4,994	5,04	21,1	962,289	22,742	1983,579	0	203,459	203,459	99,723	0	0	0	0	0	0	0
15:16:22	44,506	1984,891	10,014	9,814	9,45	4,998	5,039	21,1	962,289	22,742	1983,58	0	203,459	203,459	99,723	0	0	0	0	0	0	0
15:16:22	-61,169	1984,279	10,014	9,961	9,446	4,992	5,038	21,1	962,289	22,742	1983,581	0	203,459	203,459	99,723	0	0	0	0	0	0	0
15:16:22	-18,115	1984,098	10,014	9,961	9,445	4,99	5,037	21,1	962,289	22,742	1983,582	0	203,459	203,459	99,723	0	0	0	0	0	0	0
15:16:23	-26,391	1983,834	9,965	9,961	9,446	4,987	5,036	21,1	962,289	22,742	1983,582	0	203,459	203,459	99,723	0	0	0	0	0	0	0
15:16:23	-18,103	1983,653	9,965	9,961	9,445	4,986	5,035	21,1	962,289	22,742	1983,582	0	203,459	203,459	99,723	0	0	0	0	0	0	0
15:16:23	0	1983,653	9,965	9,863	9,445	4,986	5,034	21,1	962,289	22,742	1983,582	0	203,459	203,459	99,723	0	0	0	0	0	0	0
15:16:23	44,494	1984,098	10,014	9,961	9,445	4,99	5,033	21,1	962,289	22,742	1983,583	0	203,459	203,459	99,723	0	0	0	0	0	0	0
15:16:23	0	1984,098	10,014	9,961	9,445	4,99	5,032	21,1	962,289	22,742	1983,583	0	203,459	203,459	99,723	0	0	0	0	0	0	0
15:16:23	-44,494	1983,653	9,965	9,863	9,445	4,986	5,031	21,1	962,289	22,742	1983,583	0	203,459	203,459	99,723	0	0	0	0	0	0	0
15:16:23	0	1983,653	9,965	9,814	9,445	4,986	5,031	21,1	962,289	22,742	1983,583	0	203,459	203,459	99,723	0	0	0	0	0	0	0
15:16:23	26,208	1983,915	10,014	10,009	9,444	4,988	5,03	21,1	962,289	22,742	1983,583	0	203,459	203,459	99,723	0	0	0	0	0	0	0
15:16:23	-44,506	1983,47	9,965	9,814	9,444	4,984	5,029	21,1	962,289	22,742	1983,47	0	203,459	203,459	99,723	0	0	0	0	0	0	0
15:16:23	0	1983,47	9,965	9,814	9,444	4,984	5,028	21,1	962,289	22,742	1983,47	0	203,459	203,459	99,723	0	0	0	0	0	0	0
15:16:23	-43,945	1983,031	9,965	9,863	9,442	4,979	5,027	21,1	962,289	22,742	1983,031	0	203,459	203,459	99,723	0	0	0	0	0	0	0
15:16:23	0	1983,031	9,965	9,961	9,442	4,979	5,026	21,1	962,289	22,742	1983,031	0	203,459	203,459	99,723	0	0	0	0	0	0	0
15:16:23	44,506	1983,476	10,014	10,009	9,442	4,984	5,025	21,1	962,289	22,742	1983,031	0	203,459	203,459	99,723	0	0	0	0	0	0	0
15:16:23	0	1983,476	10,014	10,058	9,442	4,984	5,024	21,1	962,289	22,742	1983,032	0	203,459	203,459	99,723	0	0	0	0	0	0	0
15:16:23	-44,506	1983,031	9,965	9,863	9,442	4,979	5,023	21,1	962,289	22,742	1983,031	0	203,459	203,459	99,723	0	0	0	0	0	0	0
15:16:23	-88,964	1982,141	9,868	9,814	9,442	4,97	5,022	21,1	962,289	22,742	1982,141	0	203,459	203,459	99,723	0	0	0	0	0	0	0
15:16:23	114,135	1983,283	10,014	9,961	9,441	4,982	5,022	21,1	962,289	22,742	1982,142	0	203,459	203,459	99,723	0	0	0	0	0	0	0
15:16:23	19,335	1983,476	10,014	10,009	9,442	4,984	5,021	21,1	962,289	22,742	1982,144	0	203,459	203,459	99,723	0	0	0	0	0	0	0
15:16:23	25,158	1983,727	10,063	10,009	9,441	4,986	5,02	21,1	962,289	22,742	1982,145	0	203,459	203,459	99,723	0	0	0	0	0	0	0
15:16:23	-44,494	1983,283	10,014	10,058	9,441	4,982	5,019	21,1	962,289	22,742	1982,146	0	203,459	203,459	99,723	0	0	0	0	0	0	0
15:16:23	-133,483	1981,948	9,868	9,619	9,441	4,968	5,018	21,1	962,289	22,742	1981,948	0	203,459	203,459	99,723	0	0	0	0	0	0	0
15:16:23	88,977	1982,837	9,965	9,814	9,441	4,977	5,018	21,1	962,289	22,742	1981,949	0	203,459	203,459	99,723	0	0	0	0	0	0	0
15:16:23	44,506	1983,283	10,014	9,961	9,441	4,982	5,017	21,1	962,289	22,742	1981,95	0	203,459	203,459	99,723	0	0	0	0	0	0	0
15:16:23	19,335	1983,476	10,014	9,814	9,442	4,984	5,016	21,1	962,289	22,742	1981,951	0	203,459	203,459	99,723	0	0	0	0	0	0	0
15:16:23	-19,335	1983,283	10,014	9,863	9,441	4,982	5,016	21,1	962,289	22,742	1981,953	0	203,459	203,459	99,723	0	0	0	0	0	0	0
15:16:23	44,494	1983,727	10,063	10,009	9,441	4,986	5,015	21,1	962,289	22,742	1981,954	0	203,459	203,459	99,723	0	0	0	0	0	0	0
15:16:23	19,335	1983,921	10,063	10,009	9,442	4,988	5,015	21,1	962,289	22,742	1981,956	0	203,459	203,459	99,723	0	0	0	0	0	0	0
15:16:23	132,983	1985,251	10,161	10,058	9,444	5,002	5,014	21,1	962,289	22,742	1981,96	0	203,459	203,459	99,723	0	0	0	0	0	0	0
15:16:23	0	1985,251	10,161	10,058	9,444	5,002	5,014	21,1	962,289	22,742	1981,963	0	203,459	203,459	99,723	0	0	0	0	0	0	0
15:16:23	-89,025	1984,36	10,063	9,863	9,444	4,993	5,014	21,1	962,289	22,742	1981,965	0	203,459	203,459	99,723	0	0	0	0	0	0	0
15:16:23	0	1984,36	10,063	9,863	9,444	4,993	5,013	21,1	962,289	22,742	1981,968	0	203,459	203,459	99,723	0	0	0	0	0	0	0
15:16:23	-43,957	1983,921	10,063	9,961	9,442	4,988	5,013	21,1	962,289	22,742	1981,97	0	203,459	203,459	99,723	0	0	0	0	0	0	0
15:16:23	0	1983,921	10,063	10,009	9,442	4,988	5,012	21,1	962,289	22,742	1981,971	0	203,459	203,459	99,723	0	0	0	0	0	0	0
15:16:23	0	1983,921	10,063	10,009	9,442	4,988	5,012	21,1	962,289	22,742	1981,973	0	203,459	203,459	99,723	0	0	0	0	0	0	0
15:16:23	0	1983,921	10,063	10,058	9,442	4,988	5,011	21,1	962,289	22,742	1981,975	0	203,459	203,459	99,723	0	0	0	0	0	0	0
15:16:23	0	1983,921	10,063	10,058	9,442	4,988	5,011	21,1	962,289	22,742	1981,977	0	203,459	203,459	99,723	0	0	0	0	0	0	0
15:16:23	177,465	1985,695	10,21	10,302	9,444	5,007	5,011	21,1	962,289	22,742	1981,981	0	203,459	203,459	99,723	0	0	0	0	0	0	0
15:16:23	285,449	1988,55	10,503	10,742	9,445	5,036	5,011	21,1	962,289	22,742	1981,987	0	203,459	203,459	99,723	0	0	0	0	0	0	0
15:16:23	257,495	1991,125	10,698	11,279	9,45	5,063	5,012	21,1	962,289	22,742	1981,997	0	203,459	203,459	99,723	0	0	0	0	0	0	0
15:16:23	404,431	1995,169	10,942	11,914	9,46	5,104	5,014	21,1	961,909	22,742	1982,01	0	203,459	203,459	99,723	0	0	0	0	0	0	0
15:16:23	332,775	1998,497	11,04	12,353	9,474	5,139	5,017	21,1	961,909	22,742	1982,026	0	203,459	203,459	99,723	0	0	0	0	0	0	0
15:16:23	415,893	2002,656	11,137	12,988	9,492	5,182	5,02	21,1	961,909	22,742	1982,047	0	203,459	203,459	99,723	0	0	0	0	0	0	0
15:16:23	453,869	2007,195	11,186	13,183	9,516	5,228	5,024	21,1	961,909	22,742	1982,072	0	203,459	203,459	99,723	0	0	0	0	0	0	0
15:16:23	689,685	2014,091	11,43	13,916	9,542	5,299	5,029	21,1	961,909	22,742	1982,104	0	203,459	203,459	99,723	0	0	0	0	0	0	0
15:16:23	712,548	2021,217	11,674	14,306	9,57	5,373	5,036	21,1	961,909	22,742	1982,143	0	203,459	203,459	99,723	0	0	0	0	0	0	0
15:16:23	428,295	2025,5	11,626	14,599	9,597	5,417	5,043	21,1	961,909	22,742	1982,187	0	203,459	203,459	99,723	0	0	0	0	0	0	0
15:16:23	898,51	2034,485	12,065	15,332	9,625	5,51	5,053	21,1	961,909	22,742	1982,239	0	203,459	203,459	99,723	0	0	0	0	0	0	0
15:16:23	728,625	2041,771	12,309	15,82	9,654	5,585	5,063	21,1	961,909	22,742	1982,298	0	203,459	203,459	99,723	0	0	0	0	0	0	0
15:16:23	448,339	2046,255	12,163	15,527	9,687	5,631	5,074	21,1	961,909	22,742	1982,362	0	203,459	203,459	99,723	0	0	0	0	0	0	0
15:16:23	765,673	2053,911	12,358	15,82	9,72	5,71	5,087	21,1	961,909	22,742	1982,434	0	203,379	203,379	99,723	0	0	0	0	0	0	0
15:16:23	717,968	2061,091	12,505	16,308	9,753	5,784	5,1	21,1	961,909	22,742	1982,512	0	203,379	203,379	99,723	0	0	0	0	0	0	0
15:16:23	359,594	2064,687	12,163	15,967	9,791	5,821	5,114	21,1	961,909	22,742	1982,595	0	203,379	203,379	99,723	0	0	0	0	0	0	0
15:16:23	457,592	2069,263	12,016	15,283	9,825	5,868	5,129	21,1	961,909	22,742	1982,681	0	203,379	203,379	99,723	0	0	0	0	0	0	0
15:16:23	809,277	2077,356	12,163	15,527	9,863	5,952	5,145	21,1	961,909	22,742	1982,776	0	203,379	203,379	99,723	0	0	0	0	0	0	0
15:16:23	688,916	2084,245	12,358	15,674	9,892	6,023	5,163	21,1	961,909	22,742	1982,877	0	203,379	203,379	99,723	0	0	0	0	0	0	0
15:16:23	780,468	2092,05	12,651	16,015	9,921	6,103	5,181	21,1	961,909	22,742	1982,987	0	203,379	203,379	99,723	0	0	0	0	0	0	0
15:16:23	418,676	2096,236	12,553	15,722	9,95	6,146	5,2	21,1	961,909	22,742	1983,1	0	203,379	203,379	99,723	0	0	0	0	0	0	0
15:16:23	998,339	2106,22	12,993	16,308	9,983	6,249	5,221	21,1	961,909	22,742	1983,223	0	203,379	203,379	99,723	0	0	0	0	0	0	0
15:16:23	549,023	2111,71	13,042	16,064	10,012	6,306	5,242	21,1	961,909	22,742	1983,352	0	203,379	203,379	99,723	0	0	0	0	0	0	0
15:16:23	495,019	2116,66	12,944	15,869	10,045	6,357	5,264	21,1	961,909	22,742	1983,485	0	203,379	203,379	99,723	0	0	0	0	0	0	0
15:16:23	503,662	2121,697	12,944	15,527	10,074	6,409	5,286	21,1	961,909	22,742	1983,623	0	203,379	203,379	99,723	0	0	0	0	0	0	0
15:16:23	803,491	2129,732	13,188	15,967	10,106	6,492	5,31	21,1	961,909	22,742	1983,769	0	203,379	203,379	99,723	0	0	0	0	0	0	0
15:16:23	361,401	2133,346	13,042	15,869	10,135	6,529	5,334	21,1	961,909	22,742	1983,919	0	203,379	203,379	99,723	0	0	0	0	0	0	0
15:16:23	940,918	2142,755	13,432	16,308	10,167	6,626	5,359	21,1	961,909	22,742	1984,078	0	203,379	203,379	99,723	0	0	0	0	0	0	0
15:16:23	425,366	2147,009	13,432	16,211	10,192	6,67	5,385	21,1	961,909	22,742	1984,241	0	203,379	203,379	99,723	0	0	0	0	0	0	0
15:16:23	797,265	2154,981	13,774	16,015	10,219	6,752	5,411	21,1	961,909	22,742	1984,411	0	203,379	203,379	99,723	0	0	0	0	0	0	0
15:16:23	603,955	2161,021	13,921	16,211	10,245	6,814	5,439	21,1	961,909	22,742	1984,588	0	203,379	203,379	99,723	0	0	0	0	0	0	0
15:16:23	517,529	2166,196	13,969	16,357	10,272	6,868	5,467	21,1	961,909	22,742	1984,77	0	203,379	203,379	99,723	0	0	0	0	0	0	0
15:16:23	733,325	2173,529	14,262	16,601	10,298	6,943	5,496	21,1	961,909	22,742	1984,958	0	203,379	203,379	99,723	0	0	0	0	0	0	0
15:16:23	195,581	2175,485	14,018	16,601	10,322	6,963	5,525	21,1	961,909	22,742	1985,149	0	203,379	203,379	99,723	0	0	0	0	0	0	0
15:16:23	951,342	2184,999	14,604	17,041	10,345	7,061	5,555	21,1	961,909	22,742	1985,349	0	203,379	203,379	99,723	0	0	0	0	0	0	0
15:16:23	676,147	2191,76	14,897	17,187	10,368	7,131	5,586	21,1	961,909	22,742	1985,555	0	203,379	203,379	99,723	0	0	0	0	0	0	0
15:16:23	445,727	2196,217	14,946	17,285	10,39	7,177	5,617	21,1	961,909	22,742	1985,766	0	203,379	203,379	99,723	0	0	0	0	0	0	0
15:16:23	460,668	2200,824	14,946	17,041	10,416	7,224	5,648	21,1	961,909	22,742	1985,981	0	203,379	203,379	99,723	0	0	0	0	0	0	0
15:16:23	443,676	2205,261	14,995	16,845	10,439	7,27	5,68	21,1	961,909	22,742	1986,2	0	203,379	203,379	99,723	0	0	0	0	0	0	0
15:16:23	399,047	2209,251	14,995	16,894	10,461	7,311	5,712	21,1	961,909	22,742	1986,423	0	203,379	203,379	99,723	0	0	0	0	0	0	0
15:16:23	751,318	2216,765	15,385	17,383	10,483	7,389	5,745	21,1	961,909	22,742	1986,654	0	203,379	203,379	99,723	0	0	0	0	0	0	0
15:16:23	322,656	2219,991	15,385	17,236	10,501	7,422	5,778	21,1	961,909	22,742	1986,887	0	203,379	203,379	99,723	0	0	0	0	0	0	0
15:16:23	571,289	2225,704	15,63	17,285	10,521	7,481	5,811	21,1	961,909	22,742	1987,126	0	203,379	203,379	99,723	0	0	0	0	0	0	0
15:16:23	664,404	2232,348	15,971	17,627	10,54	7,549	5,845	21,1	961,909	22,742	1987,371	0	203,379	203,379	99,723	0	0	0	0	0	0	0
15:16:23	474,975	2237,098	16,069	17,773	10,562	7,598	5,88	21,1	961,909	22,742	1987,621	0	203,379	203,379	99,723	0	0	0	0	0	0	0
15:16:23	83,447	2237,932	15,727	17,383	10,585	7,607	5,914	21,1	961,909	22,742	1987,871	0	203,379	203,379	99,723	0	0	0	0	0	0	0
15:16:23	582,031	2243,753	15,923	17,578	10,607	7,667	5,948	21,1	961,909	22,742	1988,127	0	203,379	203,379	99,723	0	0	0	0	0	0	0
15:16:23	268,042	2246,433	15,776	17,187	10,63	7,695	5,982	21,1	961,909	22,742	1988,385	0	203,379	203,379	99,723	0	0	0	0	0	0	0
15:16:23	335,839	2249,791	15,776	17,383	10,649	7,729	6,017	21,1	961,909	22,742	1988,647	0	203,379	203,379	99,723	0	0	0	0	0	0	0
15:16:23	457,421	2254,366	15,923	17,431	10,667	7,776	6,051	21,1	961,909	22,742	1988,912	0	203,379	203,379	99,723	0	0	0	0	0	0	0
15:16:23	367,749	2258,043	15,971	17,431	10,685	7,814	6,086	21,1	961,909	22,742	1989,181	0	203,379	203,379	99,723	0	0	0	0	0	0	0
15:16:23	533,276	2263,376	16,264	17,431	10,7	7,869	6,121	21,1	961,909	22,742	1989,456	0	203,379	203,379	99,723	0	0	0	0	0	0	0
15:16:23	518,359	2268,559	16,557	17,773	10,714	7,923	6,156	21,1	961,909	22,742	1989,735	0	203,379	203,379	99,723	0	0	0	0	0	0	0
15:16:23	306,469	2271,624	16,606	17,822	10,728	7,954	6,191	21,1	961,909	22,742	1990,017	0	203,379	203,379	99,723	0	0	0	0	0	0	0
15:16:23	328,32	2274,907	16,606	17,627	10,747	7,988	6,226	21,1	961,909	22,742	1990,302	0	203,379	203,379	99,723	0	0	0	0	0	0	0
15:16:23	386,914	2278,776	16,753	17,773	10,761	8,028	6,262	21,1	961,909	22,742	1990,59	0	203,379	203,379	99,723	0	0	0	0	0	0	0
15:16:23	327,343	2282,05	16,753	17,627	10,779	8,062	6,297	21,1	961,909	22,742	1990,881	0	203,379	203,379	99,723	0	0	0	0	0	0	0
15:16:23	252,978	2284,58	16,753	17,773	10,794	8,088	6,332	21,1	961,909	22,742	1991,175	0	203,379	203,379	99,723	0	0	0	0	0	0	0
15:16:23	420,776	2288,787	16,85	17,773	10,812	8,131	6,368	21,1	961,909	22,742	1991,473	0	203,379	203,379	99,723	0	0	0	0	0	0	0
15:16:23	248,583	2291,273	16,85	17,822	10,826	8,157	6,403	21,1	961,909	22,742	1991,773	0	203,379	203,379	99,723	0	0	0	0	0	0	0
15:16:23	398,608	2295,259	17,094	18,066	10,836	8,198	6,438	21,1	961,909	22,742	1992,076	0	203,379	203,379	99,723	0	0	0	0	0	0	0
15:16:23	248,632	2297,746	17,094	17,969	10,85	8,224	6,473	21,1	961,909	22,742	1992,382	0	203,379	203,379	99,723	0	0	0	0	0	0	0
15:16:23	342,26	2301,168	17,192	17,92	10,864	8,259	6,508	21,1	961,909	22,742	1992,69	0	203,379	203,379	99,723	0	0	0	0	0	0	0
15:16:23	210,424	2303,273	17,241	17,969	10,873	8,281	6,543	21,1	961,909	22,742	1993,001	0	203,379	203,379	99,723	0	0	0	0	0	0	0
15:16:24	342,358	2306,696	17,339	17,92	10,887	8,316	6,577	21,1	961,909	22,742	1993,315	0	203,379	203,379	99,723	0	0	0	0	0	0	0
15:16:24	157,128	2308,267	17,241	17,724	10,901	8,332	6,612	21,1	961,909	22,742	1993,63	0	203,379	203,379	99,723	0	0	0	0	0	0	0
15:16:24	204,467	2310,312	17,192	17,578	10,916	8,353	6,646	21,1	961,909	22,742	1993,947	0	203,379	203,379	99,723	0	0	0	0	0	0	0
15:16:24	436,132	2314,673	17,387	17,822	10,93	8,398	6,68	21,1	961,909	22,742	1994,267	0	203,379	203,379	99,723	0	0	0	0	0	0	0
15:16:24	204,492	2316,718	17,339	17,822	10,944	8,419	6,714	21,1	961,909	22,742	1994,59	0	203,379	203,379	99,723	0	0	0	0	0	0	0
15:16:24	212,866	2318,847	17,387	17,92	10,953	8,441	6,748	21,1	961,909	22,742	1994,914	0	203,379	203,379	99,723	0	0	0	0	0	0	0
15:16:24	249,755	2321,345	17,387	17,822	10,967	8,467	6,782	21,1	961,909	22,742	1995,24	0	203,379	203,379	99,723	0	0	0	0	0	0	0
15:16:24	166,528	2323,01	17,387	17,724	10,977	8,484	6,815	21,1	961,909	22,742	1995,568	0	203,379	203,379	99,723	0	0	0	0	0	0	0
15:16:24	167,578	2324,686	17,387	17,724	10,986	8,501	6,848	21,1	961,909	22,742	1995,897	0	203,379	203,379	99,723	0	0	0	0	0	0	0
15:16:24	351,098	2328,197	17,583	17,92	10,996	8,538	6,882	21,1	961,909	22,742	1996,229	0	203,379	203,379	99,723	0	0	0	0	0	0	0
15:16:24	258,3	2330,78	17,68	17,969	11,005	8,564	6,914	21,1	961,909	22,742	1996,564	0	203,379	203,379	99,723	0	0	0	0	0	0	0
15:16:24	271,24	2333,492	17,876	18,164	11,01	8,592	6,947	21,1	961,909	22,742	1996,901	0	203,379	203,379	99,723	0	0	0	0	0	0	0
15:16:24	83,276	2334,325	17,876	18,261	11,014	8,601	6,98	21,1	961,909	22,742	1997,238	0	203,379	203,379	99,723	0	0	0	0	0	0	0
15:16:24	309,179	2337,417	18,022	18,457	11,024	8,633	7,012	21,1	961,909	22,742	1997,578	0	203,379	203,379	99,723	0	0	0	0	0	0	0
15:16:24	214,111	2339,558	18,071	18,457	11,033	8,655	7,044	21,1	961,909	22,742	1997,92	0	203,379	203,379	99,723	0	0	0	0	0	0	0
15:16:24	21,899	2339,777	17,925	18,261	11,043	8,657	7,076	21,1	961,909	22,742	1998,262	0	203,379	203,379	99,723	0	0	0	0	0	0	0
15:16:24	250,976	2342,286	17,925	18,164	11,057	8,683	7,108	21,1	961,909	22,742	1998,606	0	203,379	203,379	99,723	0	0	0	0	0	0	0
15:16:24	257,324	2344,86	18,022	18,31	11,066	8,709	7,139	21,1	961,909	22,742	1998,952	0	203,379	203,379	99,723	0	0	0	0	0	0	0
15:16:24	24,951	2345,109	17,876	18,066	11,075	8,712	7,17	21,1	961,909	22,742	1999,298	0	203,379	203,379	99,723	0	0	0	0	0	0	0
15:16:24	44,433	2345,554	17,827	17,969	11,08	8,717	7,2	21,1	961,909	22,742	1999,645	0	203,379	203,379	99,723	0	0	0	0	0	0	0
15:16:24	349,316	2349,047	18,022	18,261	11,09	8,753	7,231	21,1	961,909	22,742	1999,994	0	203,379	203,379	99,723	0	0	0	0	0	0	0
15:16:24	229,443	2351,341	18,169	18,457	11,095	8,776	7,261	21,1	961,909	22,742	2000,345	0	203,379	203,379	99,723	0	0	0	0	0	0	0
15:16:24	127,734	2352,619	18,218	18,31	11,099	8,789	7,291	21,1	961,909	22,742	2000,698	0	203,379	203,379	99,723	0	0	0	0	0	0	0
15:16:24	88,671	2353,505	18,218	18,359	11,104	8,799	7,32	21,1	961,909	22,742	2001,05	0	203,379	203,379	99,723	0	0	0	0	0	0	0
15:16:24	174,292	2355,248	18,315	18,31	11,109	8,816	7,35	21,1	961,909	22,742	2001,405	0	203,379	203,379	99,723	0	0	0	0	0	0	0
15:16:24	88,867	2356,137	18,315	18,457	11,114	8,826	7,379	21,1	961,909	22,742	2001,759	0	203,379	203,379	99,723	0	0	0	0	0	0	0
15:16:24	126,513	2357,402	18,364	18,457	11,118	8,839	7,407	21,1	961,909	22,742	2002,115	0	203,379	203,379	99,723	0	0	0	0	0	0	0
15:16:24	111,425	2358,516	18,315	18,359	11,127	8,85	7,436	21,1	961,909	22,742	2002,471	0	203,379	203,379	99,723	0	0	0	0	0	0	0
15:16:24	79,077	2359,307	18,315	18,359	11,132	8,858	7,464	21,1	961,909	22,742	2002,828	0	203,379	203,379	99,723	0	0	0	0	0	0	0
15:16:24	87,597	2360,183	18,315	18,261	11,137	8,867	7,491	21,1	961,909	22,742	2003,185	0	203,379	203,379	99,723	0	0	0	0	0	0	0
15:16:24	147,314	2361,656	18,364	18,457	11,142	8,883	7,518	21,1	961,909	22,742	2003,544	0	203,379	203,379	99,723	0	0	0	0	0	0	0
15:16:24	30,175	2361,958	18,315	18,359	11,147	8,886	7,545	21,1	961,909	22,742	2003,902	0	203,379	203,379	99,723	0	0	0	0	0	0	0
15:16:24	78,027	2362,738	18,315	18,261	11,151	8,894	7,572	21,1	961,909	22,742	2004,261	0	203,379	203,379	99,723	0	0	0	0	0	0	0
15:16:24	57,421	2363,312	18,364	18,359	11,152	8,9	7,598	21,1	961,909	22,742	2004,62	0	203,379	203,379	99,723	0	0	0	0	0	0	0
15:16:24	46,606	2363,778	18,413	18,359	11,152	8,904	7,623	21,1	961,909	22,742	2004,979	0	203,379	203,379	99,723	0	0	0	0	0	0	0
15:16:24	65,942	2364,438	18,413	18,359	11,155	8,911	7,648	21,1	961,909	22,742	2005,339	0	203,379	203,379	99,723	0	0	0	0	0	0	0
15:16:24	383,837	2368,276	18,804	18,847	11,156	8,951	7,674	21,1	961,909	22,742	2005,702	0	203,379	203,379	99,723	0	0	0	0	0	0	0
15:16:24	0	2368,276	18,804	18,945	11,156	8,951	7,699	21,1	961,909	22,742	2006,064	0	203,379	203,379	99,723	0	0	0	0	0	0	0
15:16:24	-63,11	2367,645	18,657	18,652	11,16	8,944	7,723	21,1	961,909	22,742	2006,426	0	203,379	203,379	99,723	0	0	0	0	0	0	0
15:16:24	-127,807	2366,367	18,511	18,457	11,161	8,931	7,747	21,2	962,289	22,742	2006,786	0	203,379	203,379	99,723	0	0	0	0	0	0	0
15:16:24	-19,287	2366,174	18,413	18,359	11,165	8,929	7,77	21,2	962,289	22,742	2007,145	0	203,379	203,379	99,723	0	0	0	0	0	0	0
15:16:24	30,151	2366,476	18,364	18,261	11,17	8,932	7,793	21,2	962,289	22,742	2007,505	0	203,379	203,379	99,723	0	0	0	0	0	0	0
15:16:24	139,868	2367,874	18,511	18,652	11,17	8,947	7,816	21,2	962,289	22,742	2007,865	0	203,379	203,379	99,723	0	0	0	0	0	0	0
15:16:24	0	2367,874	18,511	18,603	11,17	8,947	7,838	21,2	962,289	22,742	2008,225	0	203,379	203,379	99,723	0	0	0	0	0	0	0
15:16:24	-186,474	2366,01	18,315	18,261	11,17	8,927	7,859	21,2	962,289	22,742	2008,583	0	203,379	203,379	99,723	0	0	0	0	0	0	0
15:16:24	233,105	2368,341	18,559	18,652	11,17	8,951	7,881	21,2	962,289	22,742	2008,943	0	203,379	203,379	99,723	0	0	0	0	0	0	0
15:16:24	93,261	2369,273	18,657	18,847	11,17	8,961	7,902	21,2	962,289	22,742	2009,303	0	203,379	203,379	99,723	0	0	0	0	0	0	0
15:16:24	-326,367	2366,01	18,315	18,261	11,17	8,927	7,922	21,2	962,289	22,742	2009,659	0	203,379	203,379	99,723	0	0	0	0	0	0	0
15:16:24	186,474	2367,874	18,511	18,799	11,17	8,947	7,942	21,2	962,289	22,742	2010,018	0	203,379	203,379	99,723	0	0	0	0	0	0	0
15:16:24	139,892	2369,273	18,657	18,847	11,17	8,961	7,962	21,2	962,289	22,742	2010,377	0	204,685	204,685	99,728	0	0	0	0	0	0	0
15:16:24	-279,76	2366,476	18,364	18,261	11,17	8,932	7,981	21,2	962,289	22,742	2010,733	0	204,685	204,685	99,728	0	0	0	0	0	0	0
15:16:24	0	2366,476	18,364	18,261	11,17	8,932	8	21,2	962,289	22,742	2011,089	0	204,685	204,685	99,728	0	0	0	0	0	0	0
15:16:24	202,954	2368,505	18,657	18,799	11,165	8,953	8,018	21,2	962,289	22,742	2011,446	0	204,685	204,685	99,728	0	0	0	0	0	0	0
15:16:24	139,917	2369,904	18,804	18,847	11,165	8,968	8,037	21,2	962,289	22,742	2011,805	0	204,685	204,685	99,728	0	0	0	0	0	0	0
15:16:24	-221,289	2367,692	18,559	18,701	11,166	8,945	8,055	21,2	962,289	22,742	2012,161	0	204,685	204,685	99,728	0	0	0	0	0	0	0
15:16:24	-74,951	2366,942	18,413	18,457	11,17	8,937	8,072	21,2	962,289	22,742	2012,515	0	204,685	204,685	99,728	0	0	0	0	0	0	0
15:16:24	-46,63	2366,476	18,364	18,359	11,17	8,932	8,089	21,2	962,289	22,742	2012,869	0	204,685	204,685	99,728	0	0	0	0	0	0	0
15:16:24	-18,261	2366,293	18,413	18,359	11,166	8,93	8,105	21,2	962,289	22,742	2013,223	0	204,685	204,685	99,728	0	0	0	0	0	0	0
15:16:24	-11,889	2366,174	18,413	18,359	11,165	8,929	8,122	21,2	962,289	22,742	2013,576	0	204,685	204,685	99,728	0	0	0	0	0	0	0
15:16:24	93,237	2367,107	18,511	18,652	11,165	8,939	8,138	21,2	962,289	22,742	2013,929	0	204,685	204,685	99,728	0	0	0	0	0	0	0
15:16:24	-249,511	2364,611	18,169	18,115	11,17	8,913	8,153	21,2	962,289	22,742	2014,28	0	204,685	204,685	99,728	0	0	0	0	0	0	0
15:16:24	46,606	2365,078	18,218	18,115	11,17	8,918	8,168	21,2	962,289	22,742	2014,631	0	204,685	204,685	99,728	0	0	0	0	0	0	0
15:16:24	121,557	2366,293	18,413	18,506	11,166	8,93	8,183	21,2	962,289	22,742	2014,983	0	204,685	204,685	99,728	0	0	0	0	0	0	0
15:16:24	-58,52	2365,708	18,364	18,31	11,165	8,924	8,197	21,2	962,289	22,742	2015,333	0	204,685	204,685	99,728	0	0	0	0	0	0	0
15:16:24	-46,582	2365,242	18,315	18,164	11,165	8,92	8,212	21,2	962,289	22,742	2015,683	0	204,685	204,685	99,728	0	0	0	0	0	0	0
15:16:24	105,102	2366,293	18,413	18,457	11,166	8,93	8,226	21,2	962,289	22,742	2016,034	0	204,685	204,685	99,728	0	0	0	0	0	0	0
15:16:24	81,347	2367,107	18,511	18,701	11,165	8,939	8,24	21,2	962,289	22,742	2016,385	0	204,685	204,685	99,728	0	0	0	0	0	0	0
15:16:24	-174,584	2365,361	18,315	18,359	11,166	8,921	8,253	21,2	962,289	22,742	2016,734	0	204,685	204,685	99,728	0	0	0	0	0	0	0
15:16:24	158,129	2366,942	18,413	18,457	11,17	8,937	8,266	21,2	962,289	22,742	2017,084	0	204,685	204,685	99,728	0	0	0	0	0	0	0
15:16:24	-186,45	2365,078	18,218	18,066	11,17	8,918	8,279	21,2	962,289	22,742	2017,432	0	204,685	204,685	99,728	0	0	0	0	0	0	0
15:16:24	0	2365,078	18,218	18,115	11,17	8,918	8,292	21,2	962,289	22,742	2017,78	0	204,685	204,685	99,728	0	0	0	0	0	0	0
15:16:24	342,773	2368,505	18,657	18,652	11,165	8,953	8,305	21,2	962,289	22,742	2018,131	0	204,685	204,685	99,728	0	0	0	0	0	0	0
15:16:24	0	2368,505	18,657	18,701	11,165	8,953	8,317	21,2	962,289	22,742	2018,481	0	204,685	204,685	99,728	0	0	0	0	0	0	0
15:16:24	-326,318	2365,242	18,315	18,31	11,165	8,92	8,329	21,2	962,289	22,742	2018,828	0	204,685	204,685	99,728	0	0	0	0	0	0	0
15:16:24	123,364	2366,476	18,364	18,31	11,17	8,932	8,341	21,2	962,289	22,742	2019,175	0	204,685	204,685	99,728	0	0	0	0	0	0	0
15:16:24	46,63	2366,942	18,413	18,457	11,17	8,937	8,353	21,2	962,289	22,742	2019,523	0	204,685	204,685	99,728	0	0	0	0	0	0	0
15:16:24	0	2366,942	18,413	18,506	11,17	8,937	8,364	21,2	962,289	22,742	2019,871	0	204,685	204,685	99,728	0	0	0	0	0	0	0
15:16:24	0	2366,942	18,413	18,506	11,17	8,937	8,375	21,2	962,289	22,742	2020,218	0	204,685	204,685	99,728	0	0	0	0	0	0	0
15:16:24	-93,237	2366,01	18,315	18,31	11,17	8,927	8,386	21,2	962,289	22,742	2020,564	0	204,685	204,685	99,728	0	0	0	0	0	0	0
15:16:24	-18,261	2365,827	18,364	18,457	11,166	8,926	8,397	21,2	962,289	22,742	2020,909	0	204,685	204,685	99,728	0	0	0	0	0	0	0
15:16:24	267,822	2368,505	18,657	18,799	11,165	8,953	8,408	21,2	962,289	22,742	2021,256	0	204,685	204,685	99,728	0	0	0	0	0	0	0
15:16:24	-233,105	2366,174	18,413	18,506	11,165	8,929	8,418	21,2	962,289	22,742	2021,601	0	204,685	204,685	99,728	0	0	0	0	0	0	0
15:16:24	30,151	2366,476	18,364	18,31	11,17	8,932	8,428	21,2	962,289	22,742	2021,946	0	204,685	204,685	99,728	0	0	0	0	0	0	0
15:16:24	46,63	2366,942	18,413	18,359	11,17	8,937	8,438	21,2	962,289	22,742	2022,291	0	204,685	204,685	99,728	0	0	0	0	0	0	0
15:16:24	-46,63	2366,476	18,364	18,31	11,17	8,932	8,448	21,2	962,289	22,742	2022,636	0	204,685	204,685	99,728	0	0	0	0	0	0	0
15:16:24	0	2366,476	18,364	18,359	11,17	8,932	8,457	21,2	962,289	22,742	2022,98	0	204,685	204,685	99,728	0	0	0	0	0	0	0
15:16:24	0	2366,476	18,364	18,31	11,17	8,932	8,466	21,2	962,289	22,742	2023,323	0	204,685	204,685	99,728	0	0	0	0	0	0	0
15:16:24	0	2366,476	18,364	18,261	11,17	8,932	8,476	21,2	962,289	22,742	2023,666	0	204,685	204,685	99,728	0	0	0	0	0	0	0
15:16:24	-18,261	2366,293	18,413	18,457	11,166	8,93	8,485	21,2	962,289	22,742	2024,009	0	204,685	204,685	99,728	0	0	0	0	0	0	0
15:16:24	298,022	2369,273	18,657	18,945	11,17	8,961	8,494	21,2	962,289	22,742	2024,354	0	204,685	204,685	99,728	0	0	0	0	0	0	0
15:16:24	-139,892	2367,874	18,511	18,603	11,17	8,947	8,503	21,2	962,289	22,742	2024,698	0	204,685	204,685	99,728	0	0	0	0	0	0	0
15:16:24	-279,687	2365,078	18,218	18,115	11,17	8,918	8,511	21,2	962,289	22,742	2025,038	0	204,685	204,685	99,728	0	0	0	0	0	0	0
15:16:24	279,687	2367,874	18,511	18,603	11,17	8,947	8,519	21,2	962,289	22,742	2025,381	0	204,685	204,685	99,728	0	0	0	0	0	0	0
15:16:24	-170,019	2366,174	18,413	18,261	11,165	8,929	8,527	21,2	962,289	22,742	2025,721	0	204,685	204,685	99,728	0	0	0	0	0	0	0
15:16:24	-46,63	2365,708	18,364	18,115	11,165	8,924	8,535	21,2	962,289	22,742	2026,062	0	204,685	204,685	99,728	0	0	0	0	0	0	0
15:16:24	186,474	2367,573	18,559	18,603	11,165	8,944	8,543	21,2	962,289	22,742	2026,403	0	204,685	204,685	99,728	0	0	0	0	0	0	0
15:16:24	-46,606	2367,107	18,511	18,603	11,165	8,939	8,551	21,2	962,289	22,742	2026,744	0	204,685	204,685	99,728	0	0	0	0	0	0	0
15:16:24	-127,954	2365,827	18,364	18,261	11,166	8,926	8,558	21,2	962,289	22,742	2027,083	0	204,685	204,685	99,728	0	0	0	0	0	0	0
15:16:24	0	2365,827	18,364	18,359	11,166	8,926	8,566	21,2	962,289	22,742	2027,422	0	204,685	204,685	99,728	0	0	0	0	0	0	0
15:16:24	-74,951	2365,078	18,218	18,066	11,17	8,918	8,572	21,2	962,289	22,742	2027,759	0	204,685	204,685	99,728	0	0	0	0	0	0	0
15:16:25	121,557	2366,293	18,413	18,506	11,166	8,93	8,579	21,2	962,289	22,742	2028,098	0	204,685	204,685	99,728	0	0	0	0	0	0	0
15:16:25	-11,889	2366,174	18,413	18,31	11,165	8,929	8,586	21,2	962,289	22,742	2028,436	0	204,685	204,685	99,728	0	0	0	0	0	0	0
15:16:25	-46,63	2365,708	18,364	18,359	11,165	8,924	8,593	21,2	962,289	22,742	2028,773	0	204,685	204,685	99,728	0	0	0	0	0	0	0
15:16:25	46,63	2366,174	18,413	18,359	11,165	8,929	8,6	21,2	962,289	22,742	2029,111	0	204,685	204,685	99,728	0	0	0	0	0	0	0
15:16:25	-93,212	2365,242	18,315	18,261	11,165	8,92	8,606	21,2	962,289	22,742	2029,447	0	204,685	204,685	99,728	0	0	0	0	0	0	0
15:16:25	263,232	2367,874	18,511	18,603	11,17	8,947	8,613	21,2	962,289	22,742	2029,785	0	204,685	204,685	99,728	0	0	0	0	0	0	0
15:16:25	-279,687	2365,078	18,218	18,261	11,17	8,918	8,618	21,2	962,289	22,742	2030,121	0	204,685	204,685	99,728	0	0	0	0	0	0	0
15:16:25	93,212	2366,01	18,315	18,31	11,17	8,927	8,625	21,2	962,289	22,742	2030,457	0	204,685	204,685	99,728	0	0	0	0	0	0	0
15:16:25	93,237	2366,942	18,413	18,359	11,17	8,937	8,631	21,2	962,289	22,742	2030,793	0	204,685	204,685	99,728	0	0	0	0	0	0	0
15:16:25	-123,413	2365,708	18,364	18,164	11,165	8,924	8,636	21,2	962,289	22,742	2031,128	0	204,685	204,685	99,728	0	0	0	0	0	0	0
15:16:25	46,63	2366,174	18,413	18,31	11,165	8,929	8,642	21,2	962,289	22,742	2031,463	0	204,685	204,685	99,728	0	0	0	0	0	0	0
15:16:25	93,237	2367,107	18,511	18,652	11,165	8,939	8,648	21,2	962,289	22,742	2031,799	0	204,685	204,685	99,728	0	0	0	0	0	0	0
15:16:25	186,499	2368,972	18,706	18,603	11,165	8,958	8,654	21,2	962,289	22,742	2032,136	0	204,685	204,685	99,728	0	0	0	0	0	0	0
15:16:25	-372,949	2365,242	18,315	18,066	11,165	8,92	8,659	21,2	962,289	22,742	2032,469	0	204,685	204,685	99,728	0	0	0	0	0	0	0
15:16:25	76,757	2366,01	18,315	18,115	11,17	8,927	8,665	21,2	962,289	22,742	2032,802	0	204,685	204,685	99,728	0	0	0	0	0	0	0
15:16:25	93,237	2366,942	18,413	18,31	11,17	8,937	8,67	21,2	962,289	22,742	2033,137	0	204,685	204,685	99,728	0	0	0	0	0	0	0
15:16:25	-46,63	2366,476	18,364	18,261	11,17	8,932	8,675	21,2	962,289	22,742	2033,47	0	204,685	204,685	99,728	0	0	0	0	0	0	0
15:16:25	-18,261	2366,293	18,413	18,359	11,166	8,93	8,68	21,2	962,289	22,742	2033,803	0	204,685	204,685	99,728	0	0	0	0	0	0	0
15:16:25	81,347	2367,107	18,511	18,457	11,165	8,939	8,685	21,2	962,289	22,742	2034,136	0	204,685	204,685	99,728	0	0	0	0	0	0	0
15:16:25	-93,237	2366,174	18,413	18,457	11,165	8,929	8,69	21,2	962,289	22,742	2034,468	0	204,685	204,685	99,728	0	0	0	0	0	0	0
15:16:25	170,019	2367,874	18,511	18,359	11,17	8,947	8,695	21,2	962,289	22,742	2034,801	0	204,685	204,685	99,728	0	0	0	0	0	0	0
15:16:25	0	2367,874	18,511	18,506	11,17	8,947	8,7	21,2	962,289	22,742	2035,134	0	204,685	204,685	99,728	0	0	0	0	0	0	0
15:16:25	0	2367,874	18,511	18,652	11,17	8,947	8,705	21,2	962,289	22,742	2035,467	0	204,685	204,685	99,728	0	0	0	0	0	0	0
15:16:25	-93,237	2366,942	18,413	18,359	11,17	8,937	8,709	21,2	962,289	22,742	2035,799	0	204,685	204,685	99,728	0	0	0	0	0	0	0
15:16:25	-46,63	2366,476	18,364	18,31	11,17	8,932	8,714	21,2	962,289	22,742	2036,129	0	204,685	204,685	99,728	0	0	0	0	0	0	0
15:16:25	-46,606	2366,01	18,315	18,31	11,17	8,927	8,718	21,2	962,289	22,742	2036,459	0	204,685	204,685	99,728	0	0	0	0	0	0	0
15:16:25	-158,081	2364,429	18,218	18,115	11,166	8,911	8,722	21,2	962,289	22,742	2036,787	0	204,685	204,685	99,728	0	0	0	0	0	0	0
15:16:25	267,773	2367,107	18,511	18,457	11,165	8,939	8,726	21,2	962,289	22,742	2037,117	0	204,685	204,685	99,728	0	0	0	0	0	0	0
15:16:25	-93,237	2366,174	18,413	18,457	11,165	8,929	8,73	21,2	962,289	22,742	2037,446	0	204,685	204,685	99,728	0	0	0	0	0	0	0
15:16:25	105,126	2367,225	18,511	18,652	11,166	8,94	8,734	21,2	962,289	22,742	2037,776	0	204,685	204,685	99,728	0	0	0	0	0	0	0
15:16:25	-105,126	2366,174	18,413	18,359	11,165	8,929	8,738	21,2	962,289	22,742	2038,105	0	204,685	204,685	99,728	0	0	0	0	0	0	0
15:16:25	-81,347	2365,361	18,315	18,31	11,166	8,921	8,741	21,2	962,289	22,742	2038,432	0	204,685	204,685	99,728	0	0	0	0	0	0	0
15:16:25	46,63	2365,827	18,364	18,506	11,166	8,926	8,745	21,2	962,289	22,742	2038,759	0	204,685	204,685	99,728	0	0	0	0	0	0	0
15:16:25	0	2365,827	18,364	18,359	11,166	8,926	8,749	21,2	962,289	22,742	2039,087	0	204,685	204,685	99,728	0	0	0	0	0	0	0
15:16:25	127,954	2367,107	18,511	18,457	11,165	8,939	8,752	21,2	962,289	22,742	2039,415	0	204,685	204,685	99,728	0	0	0	0	0	0	0
15:16:25	-127,954	2365,827	18,364	18,261	11,166	8,926	8,756	21,2	962,289	22,742	2039,741	0	204,685	204,685	99,728	0	0	0	0	0	0	0
15:16:25	-261,328	2363,214	18,022	17,285	11,17	8,899	8,758	21,2	962,289	22,742	2040,065	0	204,685	204,685	99,728	0	0	0	0	0	0	0
15:16:25	-495,922	2358,255	17,583	15,869	11,165	8,847	8,76	21,2	962,289	22,742	2040,383	0	204,685	204,685	99,728	0	0	0	0	0	0	0
15:16:25	-350,585	2354,749	17,387	14,941	11,156	8,811	8,761	21,2	962,289	22,742	2040,697	0	204,685	204,685	99,728	0	0	0	0	0	0	0
15:16:25	-521,215	2349,536	17,094	13,965	11,142	8,758	8,761	21,3	961,32	22,742	2041,006	0	204,685	204,685	99,728	0	0	0	0	0	0	0
15:16:25	-481,225	2344,724	16,948	13,623	11,123	8,708	8,76	21,3	961,32	22,742	2041,31	0	204,685	204,685	99,728	0	0	0	0	0	0	0
15:16:25	-138,33	2343,341	17,241	13,574	11,099	8,694	8,759	21,3	961,32	22,742	2041,612	0	204,685	204,685	99,728	0	0	0	0	0	0	0
15:16:25	-414,16	2339,199	17,339	13,574	11,071	8,651	8,757	21,3	961,32	22,742	2041,91	0	204,685	204,685	99,728	0	0	0	0	0	0	0
15:16:25	-412,939	2335,07	17,339	13,867	11,047	8,608	8,754	21,3	961,32	22,742	2042,203	0	204,685	204,685	99,728	0	0	0	0	0	0	0
15:16:25	-552,294	2329,547	17,192	13,574	11,024	8,552	8,75	21,3	961,32	22,742	2042,49	0	204,685	204,685	99,728	0	0	0	0	0	0	0
15:16:25	-334,082	2326,206	17,192	14,306	11,005	8,517	8,745	21,3	961,32	22,742	2042,774	0	204,685	204,685	99,728	0	0	0	0	0	0	0
15:16:25	-574,316	2320,463	16,85	14,306	10,991	8,458	8,74	21,3	961,32	22,742	2043,052	0	204,685	204,685	99,728	0	0	0	0	0	0	0
15:16:25	-448,73	2315,976	16,557	14,453	10,981	8,412	8,733	21,3	961,32	22,742	2043,325	0	204,685	204,685	99,728	0	0	0	0	0	0	0
15:16:25	-490,576	2311,07	16,216	14,502	10,972	8,361	8,726	21,3	961,32	22,742	2043,592	0	204,685	204,685	99,728	0	0	0	0	0	0	0
15:16:25	-398,803	2307,082	15,971	14,209	10,963	8,32	8,718	21,3	961,32	22,742	2043,856	0	204,938	204,938	99,729	0	0	0	0	0	0	0
15:16:25	-330,444	2303,777	15,971	13,916	10,944	8,286	8,709	21,3	961,32	22,742	2044,116	0	204,938	204,938	99,729	0	0	0	0	0	0	0
15:16:25	-157,958	2302,198	16,069	13,769	10,93	8,27	8,701	21,3	961,32	22,742	2044,374	0	204,938	204,938	99,729	0	0	0	0	0	0	0
15:16:25	-287,402	2299,324	16,118	13,769	10,911	8,24	8,692	21,3	961,32	22,742	2044,629	0	204,938	204,938	99,729	0	0	0	0	0	0	0
15:16:25	-379,882	2295,525	16,069	13,574	10,892	8,201	8,682	21,3	961,32	22,742	2044,88	0	204,938	204,938	99,729	0	0	0	0	0	0	0
15:16:25	-286,401	2292,661	16,118	13,72	10,873	8,171	8,672	21,3	961,32	22,742	2045,128	0	204,938	204,938	99,729	0	0	0	0	0	0	0
15:16:25	-480,2	2287,859	15,874	13,427	10,859	8,122	8,661	21,3	961,32	22,742	2045,37	0	204,938	204,938	99,729	0	0	0	0	0	0	0
15:16:25	-523,144	2282,628	15,581	13,183	10,845	8,068	8,65	21,3	961,32	22,742	2045,608	0	204,938	204,938	99,729	0	0	0	0	0	0	0
15:16:25	-343,701	2279,191	15,483	13,232	10,831	8,032	8,638	21,3	961,32	22,742	2045,841	0	204,938	204,938	99,729	0	0	0	0	0	0	0
15:16:25	-258,398	2276,607	15,385	13,086	10,822	8,006	8,625	21,3	961,32	22,742	2046,072	0	204,938	204,938	99,729	0	0	0	0	0	0	0
15:16:25	-524,731	2271,359	15,093	12,988	10,808	7,952	8,612	21,3	961,32	22,742	2046,297	0	204,938	204,938	99,729	0	0	0	0	0	0	0
15:16:25	-249,194	2268,867	15,093	12,988	10,793	7,926	8,599	21,3	961,32	22,742	2046,52	0	204,938	204,938	99,729	0	0	0	0	0	0	0
15:16:25	-468,261	2264,185	14,946	12,5	10,775	7,878	8,584	21,3	961,32	22,742	2046,737	0	204,938	204,938	99,729	0	0	0	0	0	0	0
15:16:25	-280,712	2261,378	14,995	12,695	10,756	7,849	8,57	21,3	961,32	22,742	2046,952	0	204,938	204,938	99,729	0	0	0	0	0	0	0
15:16:25	-61,425	2260,763	15,288	12,89	10,737	7,842	8,556	21,3	961,32	22,742	2047,166	0	204,938	204,938	99,729	0	0	0	0	0	0	0
15:16:25	-233,911	2258,424	15,385	12,744	10,719	7,818	8,541	21,3	961,32	22,742	2047,377	0	204,938	204,938	99,729	0	0	0	0	0	0	0
15:16:25	-570,776	2252,716	15,141	12,89	10,699	7,759	8,526	21,3	961,32	22,742	2047,582	0	204,938	204,938	99,729	0	0	0	0	0	0	0
15:16:25	-463,818	2248,078	14,995	12,841	10,681	7,712	8,51	21,3	961,32	22,742	2047,783	0	204,938	204,938	99,729	0	0	0	0	0	0	0
15:16:25	-323,73	2244,841	14,897	12,646	10,668	7,678	8,494	21,3	961,32	22,742	2047,98	0	204,938	204,938	99,729	0	0	0	0	0	0	0
15:16:25	-391,162	2240,929	14,751	12,695	10,654	7,638	8,477	21,3	961,32	22,742	2048,173	0	204,938	204,938	99,729	0	0	0	0	0	0	0
15:16:25	-377,05	2237,159	14,604	12,451	10,64	7,599	8,46	21,3	961,32	22,742	2048,362	0	204,938	204,938	99,729	0	0	0	0	0	0	0
15:16:25	-385,644	2233,302	14,458	12,451	10,626	7,559	8,442	21,3	961,32	22,742	2048,547	0	204,938	204,938	99,729	0	0	0	0	0	0	0
15:16:25	-289,428	2230,408	14,409	12,353	10,612	7,529	8,424	21,3	961,32	22,742	2048,729	0	204,938	204,938	99,729	0	0	0	0	0	0	0
15:16:25	-334,326	2227,065	14,311	12,256	10,598	7,495	8,406	21,3	961,32	22,742	2048,907	0	204,938	204,938	99,729	0	0	0	0	0	0	0
15:16:25	-437,548	2222,689	14,116	12,158	10,584	7,45	8,387	21,3	961,32	22,742	2049,081	0	204,938	204,938	99,729	0	0	0	0	0	0	0
15:16:25	-375,561	2218,934	13,969	12,06	10,571	7,411	8,368	21,3	961,32	22,742	2049,251	0	204,938	204,938	99,729	0	0	0	0	0	0	0
15:16:25	-271,948	2216,214	14,018	11,963	10,553	7,383	8,349	21,3	961,32	22,742	2049,418	0	204,938	204,938	99,729	0	0	0	0	0	0	0
15:16:25	-208,764	2214,127	14,165	12,158	10,533	7,362	8,329	21,3	961,32	22,742	2049,583	0	204,938	204,938	99,729	0	0	0	0	0	0	0
15:16:25	-234,912	2211,777	14,262	12,451	10,514	7,337	8,31	21,3	961,32	22,742	2049,745	0	204,938	204,938	99,729	0	0	0	0	0	0	0
15:16:25	-310,424	2208,673	14,262	12,451	10,497	7,305	8,29	21,3	961,32	22,742	2049,904	0	204,938	204,938	99,729	0	0	0	0	0	0	0
15:16:25	-413,72	2204,536	14,165	12,353	10,479	7,263	8,27	21,3	961,32	22,742	2050,058	0	204,938	204,938	99,729	0	0	0	0	0	0	0
15:16:25	-241,381	2202,122	14,165	12,256	10,465	7,238	8,25	21,3	961,32	22,742	2050,21	0	204,938	204,938	99,729	0	0	0	0	0	0	0
15:16:25	-424,096	2197,881	13,969	12,109	10,451	7,194	8,229	21,3	961,32	22,742	2050,358	0	204,938	204,938	99,729	0	0	0	0	0	0	0
15:16:25	-278,222	2195,099	13,823	12,256	10,443	7,165	8,208	21,3	961,32	22,742	2050,503	0	204,938	204,938	99,729	0	0	0	0	0	0	0
15:16:25	-492,578	2190,173	13,53	12,109	10,431	7,115	8,187	21,3	961,32	22,742	2050,642	0	204,938	204,938	99,729	0	0	0	0	0	0	0
15:16:25	-87,475	2189,298	13,628	12,109	10,421	7,106	8,166	21,3	961,32	22,742	2050,781	0	204,938	204,938	99,729	0	0	0	0	0	0	0
15:16:25	-388,378	2185,415	13,53	12,06	10,404	7,066	8,144	21,3	961,32	22,742	2050,916	0	204,938	204,938	99,729	0	0	0	0	0	0	0
15:16:25	-260,815	2182,807	13,53	11,914	10,389	7,039	8,122	21,3	961,32	22,742	2051,047	0	204,938	204,938	99,729	0	0	0	0	0	0	0
15:16:25	-258,3	2180,224	13,53	11,767	10,375	7,012	8,101	21,3	961,32	22,742	2051,177	0	204,938	204,938	99,729	0	0	0	0	0	0	0
15:16:25	-326,684	2176,957	13,481	11,767	10,359	6,978	8,079	21,3	961,32	22,742	2051,303	0	204,938	204,938	99,729	0	0	0	0	0	0	0
15:16:25	-196,85	2174,988	13,53	11,963	10,345	6,958	8,057	21,3	961,32	22,742	2051,426	0	204,938	204,938	99,729	0	0	0	0	0	0	0
15:16:25	-407,104	2170,917	13,335	11,718	10,332	6,916	8,034	21,3	961,32	22,742	2051,545	0	204,938	204,938	99,729	0	0	0	0	0	0	0
15:16:25	-315,429	2167,763	13,188	11,767	10,322	6,884	8,012	21,3	961,32	22,742	2051,662	0	204,938	204,938	99,729	0	0	0	0	0	0	0
15:16:25	-388,867	2163,874	12,944	11,572	10,313	6,844	7,989	21,3	961,32	22,742	2051,774	0	204,938	204,938	99,729	0	0	0	0	0	0	0
15:16:25	-234,326	2161,531	12,798	11,425	10,307	6,819	7,966	21,3	961,32	22,742	2051,884	0	204,938	204,938	99,729	0	0	0	0	0	0	0
15:16:25	-254,541	2158,985	12,7	11,523	10,298	6,793	7,943	21,3	961,32	22,742	2051,991	0	204,938	204,938	99,729	0	0	0	0	0	0	0
15:16:25	-334,277	2155,643	12,553	11,425	10,287	6,759	7,92	21,3	961,32	22,742	2052,095	0	204,938	204,938	99,729	0	0	0	0	0	0	0
15:16:25	-179,785	2153,845	12,553	11,377	10,277	6,74	7,897	21,3	961,32	22,742	2052,196	0	204,938	204,938	99,729	0	0	0	0	0	0	0
15:16:25	-287,158	2150,973	12,553	11,377	10,26	6,711	7,873	21,3	961,32	22,742	2052,295	0	204,938	204,938	99,729	0	0	0	0	0	0	0
15:16:25	-160,937	2149,364	12,651	11,572	10,246	6,694	7,85	21,3	961,32	22,742	2052,392	0	204,938	204,938	99,729	0	0	0	0	0	0	0
15:16:25	-167,993	2147,684	12,651	11,523	10,236	6,677	7,827	21,3	961,32	22,742	2052,488	0	204,938	204,938	99,729	0	0	0	0	0	0	0
15:16:26	-317,651	2144,507	12,553	11,572	10,224	6,644	7,804	21,3	961,32	22,742	2052,58	0	204,938	204,938	99,729	0	0	0	0	0	0	0
15:16:26	-249,023	2142,017	12,456	11,572	10,215	6,618	7,781	21,3	961,32	22,742	2052,669	0	204,938	204,938	99,729	0	0	0	0	0	0	0
15:16:26	-190,673	2140,11	12,358	11,523	10,209	6,599	7,758	21,3	961,32	22,742	2052,756	0	204,938	204,938	99,729	0	0	0	0	0	0	0
15:16:26	-203,393	2138,077	12,309	11,425	10,2	6,578	7,734	21,3	961,32	22,742	2052,842	0	204,938	204,938	99,729	0	0	0	0	0	0	0
15:16:26	-284,545	2135,231	12,163	11,279	10,192	6,548	7,711	21,3	961,32	22,742	2052,924	0	204,938	204,938	99,729	0	0	0	0	0	0	0
15:16:26	-297,119	2132,26	12,016	11,279	10,182	6,518	7,688	21,3	961,32	22,742	2053,004	0	204,938	204,938	99,729	0	0	0	0	0	0	0
15:16:26	-100,097	2131,259	12,016	11,279	10,177	6,507	7,665	21,3	961,32	22,742	2053,082	0	204,938	204,938	99,729	0	0	0	0	0	0	0
15:16:26	-208,789	2129,171	11,967	11,279	10,167	6,486	7,641	21,3	961,32	22,742	2053,158	0	204,938	204,938	99,729	0	0	0	0	0	0	0
15:16:26	-254,907	2126,622	11,87	11,23	10,158	6,46	7,618	21,3	961,32	22,742	2053,231	0	204,938	204,938	99,729	0	0	0	0	0	0	0
15:16:26	-154,833	2125,074	11,87	11,181	10,149	6,444	7,595	21,3	961,32	22,742	2053,304	0	204,938	204,938	99,729	0	0	0	0	0	0	0
15:16:26	-168,92	2123,384	11,87	11,279	10,14	6,426	7,572	21,3	961,32	22,742	2053,374	0	204,938	204,938	99,729	0	0	0	0	0	0	0
15:16:26	-270,117	2120,683	11,674	11,181	10,135	6,398	7,549	21,3	961,32	22,742	2053,441	0	204,938	204,938	99,729	0	0	0	0	0	0	0
15:16:26	-212,89	2118,554	11,626	11,181	10,125	6,376	7,526	21,3	961,32	22,742	2053,506	0	204,938	204,938	99,729	0	0	0	0	0	0	0
15:16:26	-159,179	2116,963	11,626	11,181	10,116	6,36	7,503	21,3	961,32	22,742	2053,569	0	204,938	204,938	99,729	0	0	0	0	0	0	0
15:16:26	-161,157	2115,351	11,626	11,181	10,107	6,343	7,481	21,3	961,32	22,742	2053,631	0	204,938	204,938	99,729	0	0	0	0	0	0	0
15:16:26	-117,187	2114,179	11,674	11,23	10,098	6,331	7,458	21,3	961,32	22,742	2053,692	0	204,938	204,938	99,729	0	0	0	0	0	0	0
15:16:26	-164,501	2112,534	11,674	11,181	10,088	6,314	7,436	21,3	961,32	22,742	2053,751	0	204,938	204,938	99,729	0	0	0	0	0	0	0
15:16:26	-92,431	2111,61	11,674	11,084	10,083	6,305	7,414	21,3	961,32	22,742	2053,808	0	204,938	204,938	99,729	0	0	0	0	0	0	0
15:16:26	-165,527	2109,954	11,674	11,181	10,074	6,288	7,391	21,3	961,32	22,742	2053,865	0	204,938	204,938	99,729	0	0	0	0	0	0	0
15:16:26	-165,405	2108,3	11,674	11,181	10,064	6,271	7,37	21,3	961,32	22,742	2053,919	0	204,938	204,938	99,729	0	0	0	0	0	0	0
15:16:26	-130,2	2106,998	11,626	11,084	10,059	6,257	7,348	21,3	961,32	22,742	2053,972	0	204,938	204,938	99,729	0	0	0	0	0	0	0
15:16:26	-168,725	2105,311	11,626	11,084	10,05	6,24	7,326	21,3	961,32	22,742	2054,023	0	204,938	204,938	99,729	0	0	0	0	0	0	0
15:16:26	-83,837	2104,473	11,626	11,084	10,045	6,231	7,305	21,3	961,32	22,742	2054,074	0	204,938	204,938	99,729	0	0	0	0	0	0	0
15:16:26	-174,121	2102,732	11,528	11,035	10,04	6,213	7,283	21,3	961,32	22,742	2054,122	0	204,938	204,938	99,729	0	0	0	0	0	0	0
15:16:26	-169,824	2101,033	11,43	11,035	10,036	6,196	7,262	21,3	961,32	22,742	2054,169	0	204,938	204,938	99,729	0	0	0	0	0	0	0
15:16:26	-260,009	2098,433	11,333	10,937	10,026	6,169	7,24	21,3	961,32	22,742	2054,213	0	204,938	204,938	99,729	0	0	0	0	0	0	0
15:16:26	9,619	2098,529	11,43	11,035	10,022	6,17	7,219	21,3	961,32	22,742	2054,258	0	204,938	204,938	99,729	0	0	0	0	0	0	0
15:16:26	-175,073	2096,779	11,333	11,035	10,017	6,152	7,198	21,3	961,32	22,742	2054,3	0	204,938	204,938	99,729	0	0	0	0	0	0	0
15:16:26	-166,552	2095,113	11,333	10,937	10,007	6,135	7,178	21,3	961,32	22,742	2054,341	0	204,938	204,938	99,729	0	0	0	0	0	0	0
15:16:26	-86,987	2094,243	11,333	10,937	10,002	6,126	7,157	21,3	961,32	22,742	2054,381	0	204,938	204,938	99,729	0	0	0	0	0	0	0
15:16:26	-86,083	2093,382	11,333	10,937	9,998	6,117	7,137	21,3	961,32	22,742	2054,42	0	204,938	204,938	99,729	0	0	0	0	0	0	0
15:16:26	-208,276	2091,3	11,284	10,937	9,988	6,095	7,116	21,3	961,32	22,742	2054,457	0	204,938	204,938	99,729	0	0	0	0	0	0	0
15:16:26	-176,22	2089,537	11,186	10,888	9,983	6,077	7,096	21,3	961,32	22,742	2054,492	0	204,938	204,938	99,729	0	0	0	0	0	0	0
15:16:26	-130,981	2088,228	11,137	10,888	9,979	6,064	7,076	21,3	961,32	22,742	2054,526	0	204,938	204,938	99,729	0	0	0	0	0	0	0
15:16:26	-83,764	2087,39	11,137	10,84	9,974	6,055	7,056	21,3	961,32	22,742	2054,559	0	204,938	204,938	99,729	0	0	0	0	0	0	0
15:16:26	-121,459	2086,175	11,186	10,888	9,964	6,043	7,036	21,3	961,32	22,742	2054,59	0	204,938	204,938	99,729	0	0	0	0	0	0	0
15:16:26	2,978	2086,205	11,284	11,035	9,959	6,043	7,016	21,3	961,32	22,742	2054,622	0	204,938	204,938	99,729	0	0	0	0	0	0	0
15:16:26	-124,658	2084,959	11,333	11,035	9,95	6,03	6,997	21,3	961,32	22,742	2054,652	0	204,938	204,938	99,729	0	0	0	0	0	0	0
15:16:26	-167,626	2083,282	11,333	11,084	9,94	6,013	6,978	21,3	961,32	22,742	2054,681	0	204,938	204,938	99,729	0	0	0	0	0	0	0
15:16:26	-83,764	2082,445	11,333	11,035	9,935	6,004	6,958	21,2	962,289	22,742	2054,709	0	204,938	204,938	99,729	0	0	0	0	0	0	0
15:16:26	-86,279	2081,582	11,333	11,035	9,931	5,995	6,94	21,2	962,289	22,742	2054,736	0	204,938	204,938	99,729	0	0	0	0	0	0	0
15:16:26	-130,932	2080,273	11,284	10,937	9,926	5,982	6,921	21,2	962,289	22,742	2054,761	0	204,938	204,938	99,729	0	0	0	0	0	0	0
15:16:26	-175,024	2078,522	11,186	10,888	9,921	5,964	6,902	21,2	962,289	22,742	2054,785	0	204,938	204,938	99,729	0	0	0	0	0	0	0
15:16:26	-129,833	2077,224	11,137	10,888	9,916	5,95	6,883	21,2	962,289	22,742	2054,807	0	204,938	204,938	99,729	0	0	0	0	0	0	0
15:16:26	-174,804	2075,476	11,04	10,84	9,911	5,932	6,865	21,2	962,289	22,742	2054,828	0	204,938	204,938	99,729	0	0	0	0	0	0	0
15:16:26	-85,888	2074,617	11,04	10,84	9,906	5,923	6,846	21,2	962,289	22,742	2054,848	0	204,938	204,938	99,729	0	0	0	0	0	0	0
15:16:26	-128,759	2073,329	10,991	10,742	9,902	5,91	6,828	21,2	962,289	22,742	2054,867	0	204,938	204,938	99,729	0	0	0	0	0	0	0
15:16:26	-84,985	2072,48	10,991	10,693	9,897	5,901	6,81	21,2	962,289	22,742	2054,884	0	204,938	204,938	99,729	0	0	0	0	0	0	0
15:16:26	-39,868	2072,081	11,04	10,84	9,892	5,897	6,792	21,2	962,289	22,742	2054,901	0	204,938	204,938	99,729	0	0	0	0	0	0	0
15:16:26	-169,653	2070,384	11,04	10,742	9,882	5,88	6,774	21,2	962,289	22,742	2054,917	0	204,072	204,072	99,726	0	0	0	0	0	0	0
15:16:26	5,053	2070,435	11,137	10,888	9,878	5,88	6,756	21,2	962,289	22,742	2054,933	0	204,072	204,072	99,726	0	0	0	0	0	0	0
15:16:26	-169,848	2068,736	11,137	10,888	9,868	5,863	6,739	21,2	962,289	22,742	2054,946	0	204,072	204,072	99,726	0	0	0	0	0	0	0
15:16:26	-83,764	2067,899	11,137	10,888	9,863	5,854	6,722	21,2	962,289	22,742	2054,959	0	204,072	204,072	99,726	0	0	0	0	0	0	0
15:16:26	-85,913	2067,04	11,137	10,888	9,858	5,845	6,704	21,2	962,289	22,742	2054,971	0	204,072	204,072	99,726	0	0	0	0	0	0	0
15:16:26	-173,632	2065,303	11,04	10,84	9,854	5,827	6,687	21,2	962,289	22,742	2054,981	0	204,072	204,072	99,726	0	0	0	0	0	0	0
15:16:26	-83,789	2064,465	11,04	10,84	9,849	5,819	6,67	21,2	962,289	22,742	2054,991	0	204,072	204,072	99,726	0	0	0	0	0	0	0
15:16:26	-84,814	2063,617	11,04	10,84	9,844	5,81	6,653	21,2	962,289	22,742	2055	0	204,072	204,072	99,726	0	0	0	0	0	0	0
15:16:26	-83,789	2062,779	11,04	10,84	9,839	5,801	6,637	21,2	962,289	22,742	2055,008	0	204,072	204,072	99,726	0	0	0	0	0	0	0
15:16:26	-86,059	2061,919	11,04	10,84	9,834	5,792	6,62	21,2	962,289	22,742	2055,014	0	204,072	204,072	99,726	0	0	0	0	0	0	0
15:16:26	-165,429	2060,264	11,04	10,84	9,825	5,775	6,603	21,2	962,289	22,742	2055,02	0	204,072	204,072	99,726	0	0	0	0	0	0	0
15:16:26	-86,962	2059,395	11,04	10,888	9,82	5,766	6,587	21,2	962,289	22,742	2055,024	0	204,072	204,072	99,726	0	0	0	0	0	0	0
15:16:26	-130,786	2058,087	10,991	10,742	9,815	5,753	6,571	21,2	962,289	22,742	2055,027	0	204,072	204,072	99,726	0	0	0	0	0	0	0
15:16:26	-44,873	2057,638	10,942	10,742	9,815	5,748	6,555	21,2	962,289	22,742	2055,03	0	204,072	204,072	99,726	0	0	0	0	0	0	0
15:16:26	-216,308	2055,475	10,796	10,693	9,81	5,726	6,538	21,2	962,289	22,742	2055,03	0	204,072	204,072	99,726	0	0	0	0	0	0	0
15:16:26	0	2055,475	10,796	10,595	9,81	5,726	6,522	21,2	962,289	22,742	2055,031	0	204,072	204,072	99,726	0	0	0	0	0	0	0
15:16:26	-85,864	2054,617	10,796	10,595	9,806	5,717	6,507	21,2	962,289	22,742	2054,617	0	204,072	204,072	99,726	0	0	0	0	0	0	0
15:16:26	-86,035	2053,756	10,796	10,595	9,801	5,708	6,491	21,2	962,289	22,742	2053,756	0	204,072	204,072	99,726	0	0	0	0	0	0	0
15:16:26	-30,81	2053,448	10,942	10,742	9,791	5,705	6,476	21,2	962,289	22,742	2053,448	0	204,072	204,072	99,726	0	0	0	0	0	0	0
15:16:26	-40,991	2053,038	10,991	10,742	9,786	5,701	6,46	21,2	962,289	22,742	2053,038	0	204,072	204,072	99,726	0	0	0	0	0	0	0
15:16:26	-164,404	2051,394	10,991	10,742	9,777	5,684	6,445	21,2	962,289	22,742	2051,394	0	204,072	204,072	99,726	0	0	0	0	0	0	0
15:16:26	-40,991	2050,984	11,04	10,888	9,772	5,68	6,43	21,2	962,289	22,742	2050,984	0	204,072	204,072	99,726	0	0	0	0	0	0	0
15:16:26	-83,789	2050,146	11,04	10,888	9,767	5,671	6,415	21,2	962,289	22,742	2050,146	0	204,072	204,072	99,726	0	0	0	0	0	0	0
15:16:26	-97,265	2049,174	10,942	10,84	9,767	5,661	6,4	21,2	962,289	22,742	2049,174	0	204,072	204,072	99,726	0	0	0	0	0	0	0
15:16:26	-167,993	2047,494	10,844	10,595	9,763	5,644	6,386	21,2	962,289	22,742	2047,494	0	204,072	204,072	99,726	0	0	0	0	0	0	0
15:16:26	-83,764	2046,656	10,844	10,693	9,758	5,635	6,371	21,2	962,289	22,742	2046,656	0	204,072	204,072	99,726	0	0	0	0	0	0	0
15:16:26	-128,588	2045,37	10,796	10,595	9,753	5,622	6,356	21,2	962,289	22,742	2045,37	0	204,072	204,072	99,726	0	0	0	0	0	0	0
15:16:26	-40,173	2044,968	10,844	10,547	9,748	5,618	6,342	21,2	962,289	22,742	2044,968	0	204,072	204,072	99,726	0	0	0	0	0	0	0
15:16:26	-51,135	2044,457	10,796	10,595	9,748	5,612	6,327	21,2	962,289	22,742	2044,457	0	204,072	204,072	99,726	0	0	0	0	0	0	0
15:16:26	-38,928	2044,068	10,844	10,595	9,743	5,608	6,313	21,2	962,289	22,742	2044,068	0	204,072	204,072	99,726	0	0	0	0	0	0	0
15:16:26	-83,789	2043,23	10,844	10,595	9,738	5,6	6,299	21,2	962,289	22,742	2043,23	0	204,072	204,072	99,726	0	0	0	0	0	0	0
15:16:26	-127,502	2041,955	10,796	10,595	9,734	5,587	6,285	21,2	962,289	22,742	2041,955	0	204,072	204,072	99,726	0	0	0	0	0	0	0
15:16:26	-83,752	2041,117	10,796	10,547	9,729	5,578	6,272	21,2	962,289	22,742	2041,117	0	204,072	204,072	99,726	0	0	0	0	0	0	0
15:16:26	-82,69	2040,29	10,796	10,547	9,724	5,57	6,258	21,2	962,289	22,742	2040,29	0	204,072	204,072	99,726	0	0	0	0	0	0	0
15:16:26	-82,702	2039,463	10,796	10,595	9,719	5,561	6,244	21,2	962,289	22,742	2039,463	0	204,072	204,072	99,726	0	0	0	0	0	0	0
15:16:26	-82,69	2038,637	10,796	10,547	9,715	5,552	6,231	21,2	962,289	22,742	2038,637	0	204,072	204,072	99,726	0	0	0	0	0	0	0
15:16:26	-8,63	2038,55	10,796	10,547	9,714	5,552	6,217	21,2	962,289	22,742	2038,55	0	204,072	204,072	99,726	0	0	0	0	0	0	0
15:16:26	-81,64	2037,734	10,796	10,595	9,71	5,543	6,204	21,2	962,289	22,742	2037,734	0	204,072	204,072	99,726	0	0	0	0	0	0	0
15:16:26	-81,64	2036,917	10,796	10,693	9,705	5,535	6,191	21,2	962,289	22,742	2036,917	0	204,072	204,072	99,726	0	0	0	0	0	0	0
15:16:26	-90,271	2036,015	10,796	10,693	9,7	5,525	6,178	21,2	962,289	22,742	2036,015	0	204,072	204,072	99,726	0	0	0	0	0	0	0
15:16:26	-71,948	2035,295	10,796	10,595	9,696	5,518	6,165	21,2	962,289	22,742	2035,295	0	204,072	204,072	99,726	0	0	0	0	0	0	0
15:16:26	-99,23	2034,303	10,698	10,547	9,695	5,508	6,152	21,2	962,289	22,742	2034,303	0	204,072	204,072	99,726	0	0	0	0	0	0	0
15:16:26	-124,108	2033,062	10,649	10,547	9,691	5,495	6,139	21,2	962,289	22,742	2033,062	0	204,072	204,072	99,726	0	0	0	0	0	0	0
15:16:26	-89,526	2032,167	10,551	10,547	9,691	5,486	6,126	21,2	962,289	22,742	2032,167	0	204,072	204,072	99,726	0	0	0	0	0	0	0
15:16:26	8,923	2032,256	10,649	10,498	9,686	5,487	6,114	21,2	962,289	22,742	2032,167	0	204,072	204,072	99,726	0	0	0	0	0	0	0
15:16:26	-79,504	2031,461	10,649	10,595	9,682	5,478	6,101	21,2	962,289	22,742	2031,461	0	204,072	204,072	99,726	0	0	0	0	0	0	0
15:16:26	-90,063	2030,56	10,649	10,547	9,676	5,469	6,089	21,2	962,289	22,742	2030,56	0	204,072	204,072	99,726	0	0	0	0	0	0	0
15:16:26	-23,73	2030,323	10,796	10,595	9,667	5,467	6,077	21,2	962,289	22,742	2030,323	0	204,072	204,072	99,726	0	0	0	0	0	0	0
15:16:26	-167,785	2028,645	10,698	10,595	9,663	5,449	6,064	21,2	962,289	22,742	2028,645	0	204,072	204,072	99,726	0	0	0	0	0	0	0
15:16:26	-10,742	2028,538	10,698	10,595	9,662	5,448	6,052	21,2	962,289	22,742	2028,538	0	204,072	204,072	99,726	0	0	0	0	0	0	0
15:16:26	-123,217	2027,305	10,649	10,595	9,658	5,436	6,04	21,2	962,289	22,742	2027,305	0	204,072	204,072	99,726	0	0	0	0	0	0	0
15:16:27	-89,44	2026,411	10,551	10,498	9,658	5,426	6,028	21,2	962,289	22,742	2026,411	0	204,072	204,072	99,726	0	0	0	0	0	0	0
15:16:27	-10,742	2026,304	10,551	10,595	9,657	5,425	6,016	21,2	962,289	22,742	2026,304	0	204,072	204,072	99,726	0	0	0	0	0	0	0
15:16:27	-121,936	2025,084	10,503	10,498	9,653	5,413	6,005	21,2	962,289	22,742	2025,084	0	204,072	204,072	99,726	0	0	0	0	0	0	0
15:16:27	-77,404	2024,31	10,503	10,498	9,649	5,405	5,993	21,2	962,289	22,742	2024,31	0	204,072	204,072	99,726	0	0	0	0	0	0	0
15:16:27	-43,225	2023,878	10,551	10,595	9,644	5,4	5,981	21,2	962,289	22,742	2023,878	0	204,072	204,072	99,726	0	0	0	0	0	0	0
15:16:27	44,946	2024,327	10,698	10,547	9,638	5,405	5,97	21,2	962,289	22,742	2023,878	0	204,072	204,072	99,726	0	0	0	0	0	0	0
15:16:27	-87,963	2023,448	10,698	10,547	9,633	5,396	5,959	21,2	962,289	22,742	2023,448	0	204,072	204,072	99,726	0	0	0	0	0	0	0
15:16:27	14,306	2023,591	10,796	10,595	9,629	5,397	5,948	21,2	962,289	22,742	2023,448	0	204,072	204,072	99,726	0	0	0	0	0	0	0
15:16:27	-164,746	2021,943	10,698	10,547	9,625	5,38	5,937	21,2	962,289	22,742	2021,943	0	204,072	204,072	99,726	0	0	0	0	0	0	0
15:16:27	-56,494	2021,378	10,649	10,547	9,624	5,375	5,925	21,2	962,289	22,742	2021,378	0	204,072	204,072	99,726	0	0	0	0	0	0	0
15:16:27	0	2021,378	10,649	10,498	9,624	5,375	5,915	21,2	962,289	22,742	2021,378	0	204,072	204,072	99,726	0	0	0	0	0	0	0
15:16:27	-134,082	2020,038	10,503	10,302	9,624	5,361	5,904	21,2	962,289	22,742	2020,038	0	204,072	204,072	99,726	0	0	0	0	0	0	0
15:16:27	-95,19	2019,086	10,454	10,205	9,621	5,351	5,893	21,2	962,289	22,742	2019,086	0	204,072	204,072	99,726	0	0	0	0	0	0	0
15:16:27	-102,197	2018,064	10,356	10,205	9,621	5,34	5,882	21,2	962,289	22,742	2018,064	0	204,072	204,072	99,726	0	0	0	0	0	0	0
15:16:27	-75,085	2017,313	10,356	10,205	9,616	5,333	5,871	21,2	962,289	22,742	2017,313	0	204,072	204,072	99,726	0	0	0	0	0	0	0
15:16:27	2,282	2017,336	10,454	10,205	9,611	5,333	5,861	21,2	962,289	22,742	2017,313	0	204,072	204,072	99,726	0	0	0	0	0	0	0
15:16:27	-41,162	2016,924	10,503	10,302	9,607	5,329	5,85	21,2	962,289	22,742	2016,924	0	204,072	204,072	99,726	0	0	0	0	0	0	0
15:16:27	-28,332	2016,641	10,551	10,498	9,602	5,326	5,84	21,2	962,289	22,742	2016,641	0	204,072	204,072	99,726	0	0	0	0	0	0	0
15:16:27	3,527	2016,676	10,649	10,547	9,598	5,326	5,83	21,2	962,289	22,742	2016,641	0	204,072	204,072	99,726	0	0	0	0	0	0	0
15:16:27	-85,852	2015,817	10,649	10,547	9,593	5,317	5,82	21,2	962,289	22,742	2015,817	0	204,072	204,072	99,726	0	0	0	0	0	0	0
15:16:27	-72,998	2015,087	10,649	10,547	9,588	5,31	5,81	21,2	962,289	22,742	2015,087	0	204,072	204,072	99,726	0	0	0	0	0	0	0
15:16:27	-133,996	2013,747	10,503	10,498	9,588	5,296	5,8	21,2	962,289	22,742	2013,747	0	204,072	204,072	99,726	0	0	0	0	0	0	0
15:16:27	-44,665	2013,301	10,454	10,302	9,588	5,291	5,79	21,2	962,289	22,742	2013,301	0	204,072	204,072	99,726	0	0	0	0	0	0	0
15:16:27	31,628	2013,617	10,503	10,351	9,588	5,295	5,78	21,2	962,289	22,742	2013,301	0	204,072	204,072	99,726	0	0	0	0	0	0	0
15:16:27	-116,601	2012,451	10,454	10,302	9,584	5,283	5,77	21,2	962,289	22,742	2012,451	0	204,072	204,072	99,726	0	0	0	0	0	0	0
15:16:27	-70,715	2011,744	10,454	10,302	9,58	5,275	5,761	21,2	962,289	22,742	2011,744	0	204,072	204,072	99,726	0	0	0	0	0	0	0
15:16:27	-40,27	2011,341	10,503	10,498	9,575	5,271	5,751	21,2	962,289	22,742	2011,341	0	204,072	204,072	99,726	0	0	0	0	0	0	0
15:16:27	48,095	2011,822	10,649	10,4	9,57	5,276	5,742	21,2	962,289	22,742	2011,342	0	204,072	204,072	99,726	0	0	0	0	0	0	0
15:16:27	-39,074	2011,431	10,698	10,547	9,565	5,272	5,733	21,2	962,289	22,742	2011,342	0	204,072	204,072	99,726	0	0	0	0	0	0	0
15:16:27	-133,947	2010,092	10,551	10,4	9,565	5,258	5,723	21,2	962,289	22,742	2010,092	0	204,072	204,072	99,726	0	0	0	0	0	0	0
15:16:27	-89,282	2009,199	10,454	10,351	9,565	5,249	5,714	21,2	962,289	22,742	2009,199	0	204,072	204,072	99,726	0	0	0	0	0	0	0
15:16:27	0	2009,199	10,454	10,302	9,565	5,249	5,705	21,2	962,289	22,742	2009,199	0	204,072	204,072	99,726	0	0	0	0	0	0	0
15:16:27	-133,886	2007,86	10,307	10,205	9,565	5,235	5,696	21,2	962,289	22,742	2007,86	0	204,072	204,072	99,726	0	0	0	0	0	0	0
15:16:27	-13,891	2007,721	10,307	10,058	9,564	5,234	5,687	21,2	962,289	22,742	2007,721	0	204,072	204,072	99,726	0	0	0	0	0	0	0
15:16:27	-69,848	2007,023	10,307	10,302	9,56	5,227	5,678	21,2	962,289	22,742	2007,023	0	204,072	204,072	99,726	0	0	0	0	0	0	0
15:16:27	30,737	2007,33	10,356	10,302	9,56	5,23	5,669	21,2	962,289	22,742	2007,023	0	204,072	204,072	99,726	0	0	0	0	0	0	0
15:16:27	-69,799	2006,632	10,356	10,205	9,556	5,223	5,66	21,2	962,289	22,742	2006,632	0	204,072	204,072	99,726	0	0	0	0	0	0	0
15:16:27	-69,848	2005,934	10,356	10,302	9,552	5,215	5,651	21,2	962,289	22,742	2005,934	0	204,072	204,072	99,726	0	0	0	0	0	0	0
15:16:27	-83,728	2005,096	10,356	10,351	9,547	5,207	5,643	21,2	962,289	22,742	2005,096	0	204,072	204,072	99,726	0	0	0	0	0	0	0
15:16:27	74,304	2005,84	10,454	10,498	9,546	5,214	5,634	21,1	962,289	22,742	2005,097	0	204,072	204,072	99,726	0	0	0	0	0	0	0
15:16:27	-91,894	2004,921	10,503	10,547	9,538	5,205	5,626	21,1	962,289	22,742	2004,921	0	204,072	204,072	99,726	0	0	0	0	0	0	0
15:16:27	-15,979	2004,761	10,503	10,498	9,537	5,203	5,618	21,1	962,289	22,742	2004,761	0	204,072	204,072	99,726	0	0	0	0	0	0	0
15:16:27	-112,329	2003,638	10,454	10,498	9,534	5,192	5,609	21,1	962,289	22,742	2003,638	0	204,072	204,072	99,726	0	0	0	0	0	0	0
15:16:27	-16,027	2003,477	10,454	10,498	9,533	5,19	5,601	21,1	962,289	22,742	2003,477	0	204,072	204,072	99,726	0	0	0	0	0	0	0
15:16:27	0	2003,477	10,454	10,498	9,533	5,19	5,593	21,1	962,289	22,742	2003,477	0	204,072	204,072	99,726	0	0	0	0	0	0	0
15:16:27	-156,909	2001,908	10,356	10,351	9,529	5,174	5,585	21,1	962,289	22,742	2001,908	0	204,072	204,072	99,726	0	0	0	0	0	0	0
15:16:27	-44,604	2001,462	10,307	10,302	9,529	5,169	5,577	21,1	962,289	22,742	2001,462	0	204,072	204,072	99,726	0	0	0	0	0	0	0
15:16:27	0	2001,462	10,307	10,302	9,529	5,169	5,569	21,1	962,289	22,742	2001,462	0	204,072	204,072	99,726	0	0	0	0	0	0	0
15:16:27	29,663	2001,759	10,356	10,351	9,528	5,172	5,561	21,1	962,289	22,742	2001,462	0	204,072	204,072	99,726	0	0	0	0	0	0	0
15:16:27	-66,662	2001,092	10,356	10,302	9,524	5,165	5,553	21,1	962,289	22,742	2001,092	0	203,612	203,612	99,724	0	0	0	0	0	0	0
15:16:27	-16,003	2000,932	10,356	10,302	9,523	5,164	5,545	21,1	962,289	22,742	2000,932	0	203,612	203,612	99,724	0	0	0	0	0	0	0
15:16:27	-66,65	2000,266	10,356	10,302	9,519	5,157	5,538	21,1	962,289	22,742	2000,266	0	203,612	203,612	99,724	0	0	0	0	0	0	0
15:16:27	0	2000,266	10,356	10,302	9,519	5,157	5,53	21,1	962,289	22,742	2000,266	0	203,612	203,612	99,724	0	0	0	0	0	0	0
15:16:27	-16,027	2000,105	10,356	10,351	9,519	5,155	5,523	21,1	962,289	22,742	2000,105	0	203,612	203,612	99,724	0	0	0	0	0	0	0
15:16:27	-44,567	1999,66	10,307	10,302	9,519	5,151	5,516	21,1	962,289	22,742	1999,66	0	203,612	203,612	99,724	0	0	0	0	0	0	0
15:16:27	-89,172	1998,768	10,21	10,156	9,519	5,141	5,508	21,1	962,289	22,742	1998,768	0	203,612	203,612	99,724	0	0	0	0	0	0	0
15:16:27	-95,056	1997,817	10,161	10,058	9,516	5,132	5,501	21,1	962,289	22,742	1997,817	0	203,612	203,612	99,724	0	0	0	0	0	0	0
15:16:27	28,417	1998,101	10,21	10,156	9,515	5,135	5,494	21,1	962,289	22,742	1997,818	0	203,612	203,612	99,724	0	0	0	0	0	0	0
15:16:27	23,73	1998,339	10,307	10,302	9,511	5,137	5,487	21,1	962,289	22,742	1997,818	0	203,612	203,612	99,724	0	0	0	0	0	0	0
15:16:27	28,588	1998,625	10,356	10,498	9,51	5,14	5,48	21,1	962,289	22,742	1997,819	0	203,612	203,612	99,724	0	0	0	0	0	0	0
15:16:27	0	1998,625	10,356	10,302	9,51	5,14	5,473	21,1	962,289	22,742	1997,82	0	203,612	203,612	99,724	0	0	0	0	0	0	0
15:16:27	-178,32	1996,841	10,161	10,058	9,51	5,122	5,466	21,1	962,289	22,742	1996,841	0	203,612	203,612	99,724	0	0	0	0	0	0	0
15:16:27	28,393	1997,125	10,21	10,156	9,509	5,125	5,46	21,1	962,289	22,742	1996,842	0	203,612	203,612	99,724	0	0	0	0	0	0	0
15:16:27	39,746	1997,523	10,307	10,302	9,506	5,129	5,453	21,1	962,289	22,742	1996,843	0	203,612	203,612	99,724	0	0	0	0	0	0	0
15:16:27	-105,151	1996,471	10,21	10,205	9,505	5,118	5,447	21,1	962,289	22,742	1996,471	0	203,612	203,612	99,724	0	0	0	0	0	0	0
15:16:27	-44,58	1996,026	10,161	10,205	9,505	5,113	5,44	21,1	962,289	22,742	1996,026	0	203,612	203,612	99,724	0	0	0	0	0	0	0
15:16:27	44,58	1996,471	10,21	10,156	9,505	5,118	5,434	21,1	962,289	22,742	1996,026	0	203,612	203,612	99,724	0	0	0	0	0	0	0
15:16:27	6,481	1996,536	10,307	10,156	9,501	5,118	5,428	21,1	962,289	22,742	1996,027	0	203,612	203,612	99,724	0	0	0	0	0	0	0
15:16:27	-65,6	1995,88	10,307	10,205	9,497	5,112	5,421	21,1	962,289	22,742	1995,88	0	203,612	203,612	99,724	0	0	0	0	0	0	0
15:16:27	27,526	1996,155	10,356	10,302	9,496	5,115	5,415	21,1	962,289	22,742	1995,88	0	203,612	203,612	99,724	0	0	0	0	0	0	0
15:16:27	-64,379	1995,512	10,356	10,302	9,492	5,108	5,409	21,1	962,289	22,742	1995,512	0	203,612	203,612	99,724	0	0	0	0	0	0	0
15:16:27	-44,567	1995,066	10,307	10,4	9,492	5,103	5,403	21,1	962,289	22,742	1995,066	0	203,612	203,612	99,724	0	0	0	0	0	0	0
15:16:27	0	1995,066	10,307	10,205	9,492	5,103	5,397	21,1	962,289	22,742	1995,066	0	203,612	203,612	99,724	0	0	0	0	0	0	0
15:16:27	-89,123	1994,175	10,21	10,156	9,492	5,094	5,391	21,1	962,289	22,742	1994,175	0	203,612	203,612	99,724	0	0	0	0	0	0	0
15:16:27	0	1994,175	10,21	10,156	9,492	5,094	5,386	21,1	962,289	22,742	1994,175	0	203,612	203,612	99,724	0	0	0	0	0	0	0
15:16:27	0	1994,175	10,21	10,205	9,492	5,094	5,38	21,1	962,289	22,742	1994,175	0	203,612	203,612	99,724	0	0	0	0	0	0	0
15:16:27	-61,767	1993,557	10,161	10,205	9,491	5,088	5,374	21,1	962,289	22,742	1993,557	0	203,612	203,612	99,724	0	0	0	0	0	0	0
15:16:27	0	1993,557	10,161	10,009	9,491	5,088	5,369	21,1	962,289	22,742	1993,557	0	203,612	203,612	99,724	0	0	0	0	0	0	0
15:16:27	-133,642	1992,221	10,014	10,009	9,491	5,074	5,363	21,1	962,289	22,742	1992,221	0	203,612	203,612	99,724	0	0	0	0	0	0	0
15:16:27	-19,787	1992,023	10,063	10,009	9,488	5,072	5,357	21,1	962,289	22,742	1992,023	0	203,612	203,612	99,724	0	0	0	0	0	0	0
15:16:27	71,85	1992,741	10,161	10,156	9,487	5,079	5,352	21,1	962,289	22,742	1992,023	0	203,612	203,612	99,724	0	0	0	0	0	0	0
15:16:27	-20,91	1992,532	10,21	10,205	9,483	5,077	5,346	21,1	962,289	22,742	1992,024	0	203,612	203,612	99,724	0	0	0	0	0	0	0
15:16:27	-16,149	1992,371	10,21	10,156	9,482	5,075	5,341	21,1	962,289	22,742	1992,024	0	203,612	203,612	99,724	0	0	0	0	0	0	0
15:16:27	0	1992,371	10,21	10,205	9,482	5,075	5,336	21,1	962,289	22,742	1992,025	0	203,612	203,612	99,724	0	0	0	0	0	0	0
15:16:27	-61,596	1991,755	10,161	10,205	9,481	5,069	5,331	21,1	962,289	22,742	1991,755	0	203,612	203,612	99,724	0	0	0	0	0	0	0
15:16:27	0	1991,755	10,161	10,156	9,481	5,069	5,325	21,1	962,289	22,742	1991,755	0	203,612	203,612	99,724	0	0	0	0	0	0	0
15:16:27	-136,352	1990,391	10,063	10,058	9,479	5,055	5,32	21,1	962,289	22,742	1990,391	0	203,612	203,612	99,724	0	0	0	0	0	0	0
15:16:27	71,801	1991,109	10,161	10,156	9,478	5,062	5,315	21,1	962,289	22,742	1990,392	0	203,612	203,612	99,724	0	0	0	0	0	0	0
15:16:27	0	1991,109	10,161	10,156	9,478	5,062	5,31	21,1	962,289	22,742	1990,393	0	203,612	203,612	99,724	0	0	0	0	0	0	0
15:16:27	-17,041	1990,939	10,161	10,156	9,477	5,061	5,305	21,1	962,289	22,742	1990,393	0	203,612	203,612	99,724	0	0	0	0	0	0	0
15:16:27	-2,746	1990,911	10,21	10,302	9,474	5,06	5,3	21,1	962,289	22,742	1990,394	0	203,612	203,612	99,724	0	0	0	0	0	0	0
15:16:27	-17,248	1990,739	10,21	10,205	9,473	5,059	5,296	21,1	962,289	22,742	1990,394	0	203,612	203,612	99,724	0	0	0	0	0	0	0
15:16:27	-178,125	1988,958	10,014	10,058	9,473	5,04	5,291	21,1	962,289	22,742	1988,958	0	203,612	203,612	99,724	0	0	0	0	0	0	0
15:16:27	44,531	1989,403	10,063	10,058	9,473	5,045	5,286	21,1	962,289	22,742	1988,958	0	203,612	203,612	99,724	0	0	0	0	0	0	0
15:16:27	0	1989,403	10,063	10,058	9,473	5,045	5,281	21,1	962,289	22,742	1988,958	0	203,612	203,612	99,724	0	0	0	0	0	0	0
15:16:27	-44,531	1988,958	10,014	10,009	9,473	5,04	5,276	21,1	962,289	22,742	1988,958	0	203,612	203,612	99,724	0	0	0	0	0	0	0
15:16:27	0	1988,958	10,014	10,009	9,473	5,04	5,272	21,1	962,289	22,742	1988,958	0	203,612	203,612	99,724	0	0	0	0	0	0	0
15:16:27	27,49	1989,232	10,063	10,058	9,472	5,043	5,267	21,1	962,289	22,742	1988,958	0	203,612	203,612	99,724	0	0	0	0	0	0	0
15:16:27	87,329	1990,106	10,21	10,351	9,469	5,052	5,263	21,1	962,289	22,742	1988,959	0	203,612	203,612	99,724	0	0	0	0	0	0	0
15:16:27	-196,228	1988,143	10,014	10,058	9,468	5,032	5,259	21,1	962,289	22,742	1988,143	0	203,612	203,612	99,724	0	0	0	0	0	0	0
15:16:28	-44,506	1987,698	9,965	9,863	9,468	5,027	5,254	21,1	962,289	22,742	1987,698	0	203,612	203,612	99,724	0	0	0	0	0	0	0
15:16:28	0	1987,698	9,965	9,961	9,468	5,027	5,25	21,1	962,289	22,742	1987,698	0	203,612	203,612	99,724	0	0	0	0	0	0	0
15:16:28	-17,224	1987,526	9,965	10,009	9,467	5,026	5,245	21,1	962,289	22,742	1987,526	0	203,612	203,612	99,724	0	0	0	0	0	0	0
15:16:28	0	1987,526	9,965	9,863	9,467	5,026	5,241	21,1	962,289	22,742	1987,526	0	203,612	203,612	99,724	0	0	0	0	0	0	0
15:16:28	-45,019	1987,076	9,965	10,009	9,465	5,021	5,237	21,1	962,289	22,742	1987,076	0	203,612	203,612	99,724	0	0	0	0	0	0	0
15:16:28	70,751	1987,783	10,063	10,205	9,464	5,028	5,232	21,1	962,289	22,742	1987,077	0	203,612	203,612	99,724	0	0	0	0	0	0	0
15:16:28	-44,519	1987,338	10,014	10,058	9,464	5,024	5,228	21,1	962,289	22,742	1987,077	0	203,612	203,612	99,724	0	0	0	0	0	0	0
15:16:28	-115,258	1986,186	9,868	9,814	9,465	5,012	5,224	21,1	962,289	22,742	1986,186	0	203,612	203,612	99,724	0	0	0	0	0	0	0
15:16:28	-71,264	1985,473	9,721	9,668	9,468	5,004	5,22	21,1	962,289	22,742	1985,473	0	203,612	203,612	99,724	0	0	0	0	0	0	0
15:16:28	205,31	1987,526	9,965	9,863	9,467	5,026	5,216	21,1	962,289	22,742	1985,475	0	203,612	203,612	99,724	0	0	0	0	0	0	0
15:16:28	25,732	1987,783	10,063	10,009	9,464	5,028	5,212	21,1	962,289	22,742	1985,477	0	203,612	203,612	99,724	0	0	0	0	0	0	0
15:16:28	-81,579	1986,968	10,063	10,009	9,459	5,02	5,209	21,1	962,289	22,742	1985,479	0	203,612	203,612	99,724	0	0	0	0	0	0	0
15:16:28	0	1986,968	10,063	10,156	9,459	5,02	5,205	21,1	962,289	22,742	1985,48	0	203,612	203,612	99,724	0	0	0	0	0	0	0
15:16:28	0	1986,968	10,063	10,009	9,459	5,02	5,201	21,1	962,289	22,742	1985,482	0	203,612	203,612	99,724	0	0	0	0	0	0	0
15:16:28	-44,519	1986,523	10,014	9,863	9,459	5,015	5,198	21,1	962,289	22,742	1985,483	0	203,612	203,612	99,724	0	0	0	0	0	0	0
15:16:28	44,519	1986,968	10,063	10,009	9,459	5,02	5,194	21,1	962,289	22,742	1985,484	0	203,612	203,612	99,724	0	0	0	0	0	0	0
15:16:28	18,298	1987,151	10,063	10,009	9,46	5,022	5,191	21,1	962,289	22,742	1985,486	0	203,612	203,612	99,724	0	0	0	0	0	0	0
15:16:28	-42,956	1986,721	9,965	9,863	9,463	5,017	5,187	21,1	962,289	22,742	1985,487	0	203,612	203,612	99,724	0	0	0	0	0	0	0
15:16:28	132,006	1988,041	10,161	10,156	9,46	5,031	5,184	21,1	962,289	22,742	1985,49	0	203,612	203,612	99,724	0	0	0	0	0	0	0
15:16:28	-18,322	1987,858	10,161	10,058	9,459	5,029	5,181	21,1	962,289	22,742	1985,492	0	203,612	203,612	99,724	0	0	0	0	0	0	0
15:16:28	-89,025	1986,968	10,063	10,058	9,459	5,02	5,178	21,1	962,289	22,742	1985,494	0	203,612	203,612	99,724	0	0	0	0	0	0	0
15:16:28	0	1986,968	10,063	10,009	9,459	5,02	5,175	21,1	962,289	22,742	1985,495	0	203,612	203,612	99,724	0	0	0	0	0	0	0
15:16:28	-26,196	1986,706	10,014	10,009	9,46	5,017	5,172	21,1	962,289	22,742	1985,496	0	203,612	203,612	99,724	0	0	0	0	0	0	0
15:16:28	26,196	1986,968	10,063	10,058	9,459	5,02	5,169	21,1	962,289	22,742	1985,498	0	203,612	203,612	99,724	0	0	0	0	0	0	0
15:16:28	-89,025	1986,077	9,965	9,716	9,459	5,011	5,166	21,1	962,289	22,742	1985,499	0	203,612	203,612	99,724	0	0	0	0	0	0	0
15:16:28	-89,001	1985,187	9,868	9,716	9,459	5,001	5,163	21,1	962,289	22,742	1985,187	0	203,612	203,612	99,724	0	0	0	0	0	0	0
15:16:28	70,727	1985,895	9,965	9,961	9,458	5,009	5,16	21,1	962,289	22,742	1985,188	0	203,612	203,612	99,724	0	0	0	0	0	0	0
15:16:28	177,563	1987,67	10,21	10,156	9,455	5,027	5,157	21,1	962,289	22,742	1985,19	0	203,612	203,612	99,724	0	0	0	0	0	0	0
15:16:28	-133,569	1986,335	10,063	9,961	9,455	5,013	5,154	21,1	962,289	22,742	1985,192	0	203,612	203,612	99,724	0	0	0	0	0	0	0
15:16:28	-62,78	1985,707	10,014	10,009	9,454	5,007	5,151	21,1	962,289	22,742	1985,192	0	203,612	203,612	99,724	0	0	0	0	0	0	0
15:16:28	62,78	1986,335	10,063	10,058	9,455	5,013	5,149	21,1	962,289	22,742	1985,193	0	203,612	203,612	99,724	0	0	0	0	0	0	0
15:16:28	-44,519	1985,889	10,014	10,009	9,455	5,009	5,146	21,1	962,289	22,742	1985,194	0	203,612	203,612	99,724	0	0	0	0	0	0	0
15:16:28	-44,482	1985,445	9,965	9,716	9,455	5,004	5,143	21,1	962,289	22,742	1985,194	0	203,612	203,612	99,724	0	0	0	0	0	0	0
15:16:28	-18,298	1985,262	9,965	9,863	9,454	5,002	5,14	21,1	962,289	22,742	1985,194	0	203,612	203,612	99,724	0	0	0	0	0	0	0
15:16:28	44,519	1985,707	10,014	9,863	9,454	5,007	5,138	21,1	962,289	22,742	1985,195	0	203,612	203,612	99,724	0	0	0	0	0	0	0
15:16:28	0	1985,707	10,014	9,863	9,454	5,007	5,135	21,1	962,289	22,742	1985,195	0	203,612	203,612	99,724	0	0	0	0	0	0	0
15:16:28	44,506	1986,152	10,063	10,009	9,454	5,011	5,133	21,1	962,289	22,742	1985,196	0	203,612	203,612	99,724	0	0	0	0	0	0	0
15:16:28	0	1986,152	10,063	10,009	9,454	5,011	5,13	21,1	962,289	22,742	1985,197	0	203,612	203,612	99,724	0	0	0	0	0	0	0
15:16:28	-222,509	1983,927	9,819	9,619	9,454	4,988	5,127	21,1	962,289	22,742	1983,927	0	203,612	203,612	99,724	0	0	0	0	0	0	0
15:16:28	178,002	1985,707	10,014	9,814	9,454	5,007	5,125	21,1	963,719	22,742	1983,929	0	203,612	203,612	99,724	0	0	0	0	0	0	0
15:16:28	-21,313	1985,494	10,014	9,961	9,453	5,005	5,123	21,1	963,719	22,742	1983,93	0	203,612	203,612	99,724	0	0	0	0	0	0	0
15:16:28	0,524	1985,499	10,063	9,961	9,451	5,005	5,12	21,1	963,719	22,742	1983,932	0	203,612	203,612	99,724	0	0	0	0	0	0	0
15:16:28	0	1985,499	10,063	10,058	9,451	5,005	5,118	21,1	963,719	22,742	1983,933	0	203,612	203,612	99,724	0	0	0	0	0	0	0
15:16:28	-0,524	1985,494	10,014	9,961	9,453	5,005	5,116	21,1	963,719	22,742	1983,935	0	203,612	203,612	99,724	0	0	0	0	0	0	0
15:16:28	0	1985,494	10,014	10,058	9,453	5,005	5,114	21,1	963,719	22,742	1983,937	0	203,612	203,612	99,724	0	0	0	0	0	0	0
15:16:28	44,494	1985,939	10,063	10,009	9,453	5,009	5,112	21,1	963,719	22,742	1983,939	0	203,612	203,612	99,724	0	0	0	0	0	0	0
15:16:28	-88,452	1985,054	10,014	10,009	9,451	5	5,109	21,1	963,719	22,742	1983,94	0	203,612	203,612	99,724	0	0	0	0	0	0	0
15:16:28	133,471	1986,389	10,161	10,156	9,451	5,014	5,108	21,1	963,719	22,742	1983,942	0	203,612	203,612	99,724	0	0	0	0	0	0	0
15:16:28	-177,966	1984,609	9,965	9,814	9,451	4,995	5,105	21,1	963,719	22,742	1983,943	0	203,612	203,612	99,724	0	0	0	0	0	0	0
15:16:28	-88,952	1983,72	9,868	9,716	9,451	4,986	5,103	21,1	963,719	22,742	1983,72	0	203,762	203,762	99,725	0	0	0	0	0	0	0
15:16:28	133,447	1985,054	10,014	10,058	9,451	5	5,101	21,1	963,719	22,742	1983,721	0	203,762	203,762	99,725	0	0	0	0	0	0	0
15:16:28	-63,83	1984,416	9,965	9,863	9,45	4,993	5,099	21,1	963,719	22,742	1983,722	0	203,762	203,762	99,725	0	0	0	0	0	0	0
15:16:28	0	1984,416	9,965	10,009	9,45	4,993	5,097	21,1	963,719	22,742	1983,722	0	203,762	203,762	99,725	0	0	0	0	0	0	0
15:16:28	44,494	1984,861	10,014	10,009	9,45	4,998	5,095	21,1	963,719	22,742	1983,724	0	203,762	203,762	99,725	0	0	0	0	0	0	0
15:16:28	-133,447	1983,526	9,868	9,814	9,45	4,984	5,093	21,1	963,719	22,742	1983,526	0	203,762	203,762	99,725	0	0	0	0	0	0	0
15:16:28	70,678	1984,233	9,965	9,961	9,449	4,992	5,091	21,1	963,719	22,742	1983,527	0	203,762	203,762	99,725	0	0	0	0	0	0	0
15:16:28	44,482	1984,678	10,014	10,009	9,449	4,996	5,089	21,1	963,719	22,742	1983,528	0	203,762	203,762	99,725	0	0	0	0	0	0	0
15:16:28	-44,482	1984,233	9,965	9,863	9,449	4,992	5,087	21,1	963,719	22,742	1983,529	0	203,762	203,762	99,725	0	0	0	0	0	0	0
15:16:28	-42,895	1983,804	9,965	9,863	9,446	4,987	5,085	21,1	963,719	22,742	1983,529	0	203,762	203,762	99,725	0	0	0	0	0	0	0
15:16:28	0	1983,804	9,965	9,961	9,446	4,987	5,083	21,1	963,719	22,742	1983,529	0	203,762	203,762	99,725	0	0	0	0	0	0	0
15:16:28	26,379	1984,068	10,014	9,961	9,445	4,99	5,081	21,1	963,719	22,742	1983,53	0	203,762	203,762	99,725	0	0	0	0	0	0	0
15:16:28	-44,482	1983,623	9,965	9,961	9,445	4,985	5,079	21,1	963,719	22,742	1983,53	0	203,762	203,762	99,725	0	0	0	0	0	0	0
15:16:28	0	1983,623	9,965	9,814	9,445	4,985	5,078	21,1	963,719	22,742	1983,53	0	203,762	203,762	99,725	0	0	0	0	0	0	0
15:16:28	0	1983,623	9,965	9,814	9,445	4,985	5,076	21,1	963,719	22,742	1983,53	0	203,762	203,762	99,725	0	0	0	0	0	0	0
15:16:28	0	1983,623	9,965	9,863	9,445	4,985	5,074	21,1	963,719	22,742	1983,53	0	203,762	203,762	99,725	0	0	0	0	0	0	0
15:16:28	0	1983,623	9,965	9,716	9,445	4,985	5,072	21,1	963,719	22,742	1983,531	0	203,762	203,762	99,725	0	0	0	0	0	0	0
15:16:28	26,196	1983,885	10,014	10,009	9,444	4,988	5,071	21,1	963,719	22,742	1983,531	0	203,762	203,762	99,725	0	0	0	0	0	0	0
15:16:28	0	1983,885	10,014	9,961	9,444	4,988	5,069	21,1	963,719	22,742	1983,531	0	203,762	203,762	99,725	0	0	0	0	0	0	0
15:16:28	-133,422	1982,551	9,868	9,716	9,444	4,974	5,067	21,1	963,719	22,742	1982,551	0	203,762	203,762	99,725	0	0	0	0	0	0	0
15:16:28	133,422	1983,885	10,014	10,009	9,444	4,988	5,066	21,1	963,719	22,742	1982,552	0	203,762	203,762	99,725	0	0	0	0	0	0	0
15:16:28	-133,422	1982,551	9,868	9,814	9,444	4,974	5,064	21,1	963,719	22,742	1982,551	0	203,762	203,762	99,725	0	0	0	0	0	0	0
15:16:28	0	1982,551	9,868	9,814	9,444	4,974	5,062	21,1	963,719	22,742	1982,551	0	203,762	203,762	99,725	0	0	0	0	0	0	0
15:16:28	44,982	1983,001	9,965	9,961	9,442	4,979	5,06	21,1	963,719	22,742	1982,551	0	203,762	203,762	99,725	0	0	0	0	0	0	0
15:16:28	44,494	1983,446	10,014	9,961	9,442	4,983	5,059	21,1	963,719	22,742	1982,552	0	203,762	203,762	99,725	0	0	0	0	0	0	0
15:16:28	-44,494	1983,001	9,965	9,961	9,442	4,979	5,057	21,1	963,719	22,742	1982,553	0	203,762	203,762	99,725	0	0	0	0	0	0	0
15:16:28	44,494	1983,446	10,014	9,961	9,442	4,983	5,056	21,1	963,719	22,742	1982,554	0	203,762	203,762	99,725	0	0	0	0	0	0	0
15:16:28	44,47	1983,89	10,063	10,009	9,442	4,988	5,055	21,1	963,719	22,742	1982,555	0	203,762	203,762	99,725	0	0	0	0	0	0	0
15:16:28	-44,47	1983,446	10,014	10,009	9,442	4,983	5,053	21,1	963,719	22,742	1982,556	0	203,762	203,762	99,725	0	0	0	0	0	0	0
15:16:28	-133,435	1982,111	9,868	9,668	9,442	4,97	5,052	21,1	963,719	22,742	1982,111	0	203,762	203,762	99,725	0	0	0	0	0	0	0
15:16:28	-19,335	1981,918	9,868	9,668	9,441	4,968	5,05	21,1	963,719	22,742	1981,918	0	203,762	203,762	99,725	0	0	0	0	0	0	0
15:16:28	108,276	1983,001	9,965	9,961	9,442	4,979	5,048	21,1	963,719	22,742	1981,919	0	203,762	203,762	99,725	0	0	0	0	0	0	0
15:16:28	0	1983,001	9,965	9,863	9,442	4,979	5,047	21,1	963,719	22,742	1981,92	0	203,762	203,762	99,725	0	0	0	0	0	0	0
15:16:28	0	1983,001	9,965	9,961	9,442	4,979	5,046	21,1	963,719	22,742	1981,921	0	203,762	203,762	99,725	0	0	0	0	0	0	0
15:16:28	43,969	1983,44	9,965	10,009	9,444	4,983	5,045	21,1	963,719	22,742	1981,923	0	203,762	203,762	99,725	0	0	0	0	0	0	0
15:16:28	-43,969	1983,001	9,965	9,814	9,442	4,979	5,043	21,1	963,719	22,742	1981,924	0	203,762	203,762	99,725	0	0	0	0	0	0	0
15:16:28	0	1983,001	9,965	9,961	9,442	4,979	5,042	21,1	963,719	22,742	1981,925	0	203,762	203,762	99,725	0	0	0	0	0	0	0
15:16:28	44,494	1983,446	10,014	9,961	9,442	4,983	5,041	21,1	963,719	22,742	1981,926	0	203,762	203,762	99,725	0	0	0	0	0	0	0
15:16:28	-89,477	1982,551	9,868	9,716	9,444	4,974	5,04	21,1	963,719	22,742	1981,927	0	203,762	203,762	99,725	0	0	0	0	0	0	0
15:16:28	44,982	1983,001	9,965	9,961	9,442	4,979	5,038	21,1	963,719	22,742	1981,928	0	203,762	203,762	99,725	0	0	0	0	0	0	0
15:16:28	177,929	1984,78	10,161	10,302	9,442	4,997	5,038	21,1	963,719	22,742	1981,931	0	203,762	203,762	99,725	0	0	0	0	0	0	0
15:16:28	-115,686	1983,623	9,965	9,863	9,445	4,985	5,037	21,1	963,719	22,742	1981,933	0	203,762	203,762	99,725	0	0	0	0	0	0	0
15:16:28	-18,273	1983,44	9,965	9,814	9,444	4,983	5,036	21,1	963,719	22,742	1981,934	0	203,762	203,762	99,725	0	0	0	0	0	0	0
15:16:28	88,964	1984,33	10,063	10,058	9,444	4,993	5,035	21,1	963,719	22,742	1981,937	0	203,762	203,762	99,725	0	0	0	0	0	0	0
15:16:28	0	1984,33	10,063	9,961	9,444	4,993	5,034	21,1	963,719	22,742	1981,939	0	203,762	203,762	99,725	0	0	0	0	0	0	0
15:16:28	-141,54	1982,915	9,868	9,961	9,446	4,978	5,033	21,1	963,719	22,742	1981,94	0	203,762	203,762	99,725	0	0	0	0	0	0	0
15:16:28	61,169	1983,526	9,868	9,961	9,45	4,984	5,032	21,1	963,719	22,742	1981,942	0	203,762	203,762	99,725	0	0	0	0	0	0	0
15:16:28	0	1983,526	9,868	9,863	9,45	4,984	5,031	21,1	963,719	22,742	1981,943	0	203,762	203,762	99,725	0	0	0	0	0	0	0
15:16:28	-105,651	1982,47	9,819	9,668	9,446	4,973	5,03	21,1	963,719	22,742	1981,944	0	203,762	203,762	99,725	0	0	0	0	0	0	0
15:16:28	293,273	1985,403	10,161	10,009	9,445	5,004	5,029	21,1	963,719	22,742	1981,947	0	203,762	203,762	99,725	0	0	0	0	0	0	0
15:16:28	-37,097	1985,032	10,21	10,205	9,441	5	5,029	21,1	963,719	22,742	1981,95	0	203,762	203,762	99,725	0	0	0	0	0	0	0
15:16:29	0	1985,032	10,21	10,058	9,441	5	5,028	21,1	963,719	22,742	1981,953	0	203,762	203,762	99,725	0	0	0	0	0	0	0
15:16:29	-114,123	1983,89	10,063	10,009	9,442	4,988	5,027	21,1	963,719	22,742	1981,955	0	203,762	203,762	99,725	0	0	0	0	0	0	0
15:16:29	-0,524	1983,885	10,014	9,961	9,444	4,988	5,027	21,1	963,719	22,742	1981,957	0	203,762	203,762	99,725	0	0	0	0	0	0	0
15:16:29	-44,47	1983,44	9,965	9,814	9,444	4,983	5,026	21,1	963,719	22,742	1981,958	0	203,762	203,762	99,725	0	0	0	0	0	0	0
15:16:29	-88,952	1982,551	9,868	9,814	9,444	4,974	5,025	21,1	963,719	22,742	1981,959	0	203,762	203,762	99,725	0	0	0	0	0	0	0
15:16:29	133,422	1983,885	10,014	10,009	9,444	4,988	5,024	21,1	963,719	22,742	1981,961	0	203,762	203,762	99,725	0	0	0	0	0	0	0
15:16:29	0,524	1983,89	10,063	10,009	9,442	4,988	5,023	21,1	963,719	22,742	1981,963	0	203,762	203,762	99,725	0	0	0	0	0	0	0
15:16:29	-19,348	1983,697	10,063	10,009	9,441	4,986	5,023	21,1	963,719	22,742	1981,965	0	203,762	203,762	99,725	0	0	0	0	0	0	0
15:16:29	0	1983,697	10,063	9,961	9,441	4,986	5,022	21,1	963,719	22,742	1981,966	0	203,762	203,762	99,725	0	0	0	0	0	0	0
15:16:29	-88,952	1982,807	9,965	9,716	9,441	4,977	5,021	21,1	963,719	22,742	1981,967	0	203,762	203,762	99,725	0	0	0	0	0	0	0
15:16:29	-133,422	1981,473	9,819	9,619	9,441	4,963	5,02	21,1	963,719	22,742	1981,473	0	203,762	203,762	99,725	0	0	0	0	0	0	0
15:16:29	177,905	1983,252	10,014	9,961	9,441	4,981	5,019	21,1	963,719	22,742	1981,475	0	203,762	203,762	99,725	0	0	0	0	0	0	0
15:16:29	0	1983,252	10,014	9,961	9,441	4,981	5,018	21,1	963,719	22,742	1981,477	0	203,762	203,762	99,725	0	0	0	0	0	0	0
15:16:29	-44,482	1982,807	9,965	9,961	9,441	4,977	5,017	21,1	963,719	22,742	1981,478	0	203,762	203,762	99,725	0	0	0	0	0	0	0
15:16:29	0	1982,807	9,965	9,814	9,441	4,977	5,017	21,1	963,719	22,742	1981,479	0	203,762	203,762	99,725	0	0	0	0	0	0	0
15:16:29	0	1982,807	9,965	9,814	9,441	4,977	5,016	21,1	963,719	22,742	1981,48	0	203,762	203,762	99,725	0	0	0	0	0	0	0
15:16:29	44,482	1983,252	10,014	10,009	9,441	4,981	5,015	21,1	963,719	22,742	1981,482	0	203,762	203,762	99,725	0	0	0	0	0	0	0
15:16:29	44,47	1983,697	10,063	10,058	9,441	4,986	5,015	21,1	963,719	22,742	1981,484	0	203,762	203,762	99,725	0	0	0	0	0	0	0
15:16:29	-177,893	1981,918	9,868	9,716	9,441	4,968	5,014	21,1	963,719	22,742	1981,485	0	203,762	203,762	99,725	0	0	0	0	0	0	0
15:16:29	133,422	1983,252	10,014	9,863	9,441	4,981	5,013	21,1	963,719	22,742	1981,487	0	203,762	203,762	99,725	0	0	0	0	0	0	0
15:16:29	44,47	1983,697	10,063	10,058	9,441	4,986	5,013	21,1	963,719	22,742	1981,489	0	203,762	203,762	99,725	0	0	0	0	0	0	0
15:16:29	-44,47	1983,252	10,014	9,863	9,441	4,981	5,012	21,1	963,719	22,742	1981,491	0	203,762	203,762	99,725	0	0	0	0	0	0	0
15:16:29	-44,482	1982,807	9,965	9,814	9,441	4,977	5,011	21,1	963,719	22,742	1981,492	0	203,762	203,762	99,725	0	0	0	0	0	0	0
15:16:29	88,952	1983,697	10,063	10,058	9,441	4,986	5,011	21,1	963,719	22,742	1981,494	0	203,762	203,762	99,725	0	0	0	0	0	0	0
15:16:29	0	1983,697	10,063	10,058	9,441	4,986	5,01	21,1	963,719	22,742	1981,497	0	203,762	203,762	99,725	0	0	0	0	0	0	0
15:16:29	-69,616	1983,001	9,965	9,863	9,442	4,979	5,01	21,1	963,719	22,742	1981,498	0	203,762	203,762	99,725	0	0	0	0	0	0	0
15:16:29	0	1983,001	9,965	9,668	9,442	4,979	5,009	21,1	963,719	22,742	1981,5	0	203,762	203,762	99,725	0	0	0	0	0	0	0
15:16:29	158,593	1984,587	10,161	10,009	9,441	4,995	5,009	21,1	963,719	22,742	1981,503	0	203,762	203,762	99,725	0	0	0	0	0	0	0
15:16:29	0	1984,587	10,161	10,009	9,441	4,995	5,009	21,1	963,719	22,742	1981,506	0	203,762	203,762	99,725	0	0	0	0	0	0	0
15:16:29	-114,624	1983,44	9,965	9,668	9,444	4,983	5,008	21,1	963,719	22,742	1981,508	0	203,762	203,762	99,725	0	0	0	0	0	0	0
15:16:29	18,273	1983,623	9,965	9,619	9,445	4,985	5,008	21,1	963,719	22,742	1981,51	0	203,762	203,762	99,725	0	0	0	0	0	0	0
15:16:29	26,196	1983,885	10,014	10,058	9,444	4,988	5,007	21,1	963,719	22,742	1981,512	0	203,762	203,762	99,725	0	0	0	0	0	0	0
15:16:29	0	1983,885	10,014	10,009	9,444	4,988	5,007	21,1	963,719	22,742	1981,515	0	203,762	203,762	99,725	0	0	0	0	0	0	0
15:16:29	-43,945	1983,446	10,014	10,009	9,442	4,983	5,006	21,1	963,719	22,742	1981,517	0	203,762	203,762	99,725	0	0	0	0	0	0	0
15:16:29	88,439	1984,33	10,063	10,205	9,444	4,993	5,006	21,1	963,719	22,742	1981,519	0	203,762	203,762	99,725	0	0	0	0	0	0	0
15:16:29	-88,439	1983,446	10,014	10,058	9,442	4,983	5,006	21,1	963,719	22,742	1981,521	0	203,762	203,762	99,725	0	0	0	0	0	0	0
15:16:29	177,417	1985,22	10,161	10,302	9,444	5,002	5,006	21,1	963,719	22,742	1981,525	0	203,762	203,762	99,725	0	0	0	0	0	0	0
15:16:29	196,289	1987,183	10,356	10,595	9,445	5,022	5,006	21,1	963,719	22,742	1981,531	0	203,762	203,762	99,725	0	0	0	0	0	0	0
15:16:29	328,161	1990,464	10,649	11,23	9,449	5,056	5,007	21,1	963,719	22,742	1981,54	0	203,762	203,762	99,725	0	0	0	0	0	0	0
15:16:29	385,51	1994,319	10,942	11,767	9,455	5,096	5,009	21,1	961,909	22,742	1981,553	0	203,762	203,762	99,725	0	0	0	0	0	0	0
15:16:29	337,133	1997,691	11,04	12,353	9,469	5,13	5,011	21,1	961,909	22,742	1981,569	0	203,762	203,762	99,725	0	0	0	0	0	0	0
15:16:29	414,855	2001,839	11,137	12,89	9,488	5,173	5,014	21,1	961,909	22,742	1981,589	0	203,762	203,762	99,725	0	0	0	0	0	0	0
15:16:29	453,869	2006,378	11,186	13,525	9,511	5,22	5,018	21,1	961,909	22,742	1981,614	0	203,762	203,762	99,725	0	0	0	0	0	0	0
15:16:29	687,561	2013,254	11,43	13,72	9,537	5,291	5,024	21,1	961,909	22,742	1981,645	0	203,762	203,762	99,725	0	0	0	0	0	0	0
15:16:29	399,511	2017,249	11,333	13,965	9,565	5,332	5,03	21,1	961,909	22,742	1981,681	0	203,762	203,762	99,725	0	0	0	0	0	0	0
15:16:29	782,702	2025,076	11,674	14,746	9,592	5,413	5,037	21,1	961,909	22,742	1981,725	0	203,762	203,762	99,725	0	0	0	0	0	0	0
15:16:29	745,69	2032,533	12,016	14,99	9,616	5,49	5,046	21,1	961,909	22,742	1981,775	0	203,762	203,762	99,725	0	0	0	0	0	0	0
15:16:29	545,837	2037,991	12,065	15,088	9,645	5,546	5,056	21,1	961,909	22,742	1981,832	0	203,762	203,762	99,725	0	0	0	0	0	0	0
15:16:29	792,175	2045,913	12,309	15,722	9,677	5,627	5,067	21,1	961,909	22,742	1981,896	0	203,762	203,762	99,725	0	0	0	0	0	0	0
15:16:29	716,613	2053,079	12,456	16,064	9,71	5,701	5,079	21,1	961,909	22,742	1981,967	0	203,379	203,379	99,723	0	0	0	0	0	0	0
15:16:29	498,437	2058,063	12,358	15,722	9,743	5,753	5,093	21,1	961,909	22,742	1982,043	0	203,379	203,379	99,723	0	0	0	0	0	0	0
15:16:29	591,626	2063,98	12,358	15,625	9,777	5,814	5,107	21,1	961,909	22,742	1982,125	0	203,379	203,379	99,723	0	0	0	0	0	0	0
15:16:29	809,472	2072,074	12,505	15,967	9,815	5,897	5,122	21,1	961,909	22,742	1982,215	0	203,379	203,379	99,723	0	0	0	0	0	0	0
15:16:29	622,29	2078,297	12,358	16,015	9,858	5,961	5,139	21,1	961,909	22,742	1982,311	0	203,379	203,379	99,723	0	0	0	0	0	0	0
15:16:29	549,731	2083,794	12,309	15,722	9,892	6,018	5,156	21,1	961,909	22,742	1982,413	0	203,379	203,379	99,723	0	0	0	0	0	0	0
15:16:29	775,317	2091,548	12,505	16,015	9,926	6,098	5,174	21,1	961,909	22,742	1982,522	0	203,379	203,379	99,723	0	0	0	0	0	0	0
15:16:29	554,003	2097,088	12,553	15,722	9,955	6,155	5,194	21,1	961,909	22,742	1982,636	0	203,379	203,379	99,723	0	0	0	0	0	0	0
15:16:29	642,065	2103,508	12,7	15,869	9,983	6,221	5,214	21,1	961,909	22,742	1982,757	0	203,379	203,379	99,723	0	0	0	0	0	0	0
15:16:29	774,951	2111,258	12,993	15,967	10,012	6,301	5,235	21,1	961,909	22,742	1982,886	0	203,379	203,379	99,723	0	0	0	0	0	0	0
15:16:29	546,777	2116,726	13,042	16,162	10,04	6,358	5,257	21,1	961,909	22,742	1983,019	0	203,379	203,379	99,723	0	0	0	0	0	0	0
15:16:29	557,861	2122,304	13,188	16,015	10,064	6,415	5,28	21,1	961,909	22,742	1983,159	0	203,379	203,379	99,723	0	0	0	0	0	0	0
15:16:29	641,796	2128,722	13,335	16,308	10,093	6,481	5,303	21,1	961,909	22,742	1983,304	0	203,379	203,379	99,723	0	0	0	0	0	0	0
15:16:29	633,496	2135,057	13,481	16,064	10,121	6,546	5,328	21,1	961,909	22,742	1983,456	0	203,379	203,379	99,723	0	0	0	0	0	0	0
15:16:29	436,767	2139,425	13,335	15,967	10,154	6,592	5,353	21,1	961,909	22,742	1983,612	0	203,379	203,379	99,723	0	0	0	0	0	0	0
15:16:29	750,195	2146,927	13,53	16,504	10,186	6,669	5,378	21,1	961,909	22,742	1983,775	0	203,379	203,379	99,723	0	0	0	0	0	0	0
15:16:29	447,729	2151,404	13,481	15,967	10,214	6,715	5,405	21,1	961,909	22,742	1983,943	0	203,379	203,379	99,723	0	0	0	0	0	0	0
15:16:29	632,885	2157,733	13,628	16,211	10,242	6,78	5,432	21,1	961,909	22,742	1984,117	0	203,379	203,379	99,723	0	0	0	0	0	0	0
15:16:29	792,309	2165,656	13,969	16,601	10,269	6,862	5,46	21,1	961,909	22,742	1984,298	0	203,379	203,379	99,723	0	0	0	0	0	0	0
15:16:29	493,725	2170,593	14,018	16,357	10,294	6,913	5,488	21,1	961,909	22,742	1984,484	0	203,379	203,379	99,723	0	0	0	0	0	0	0
15:16:29	773,095	2178,324	14,409	16,552	10,317	6,993	5,518	21,1	961,909	22,742	1984,678	0	203,379	203,379	99,723	0	0	0	0	0	0	0
15:16:29	569,384	2184,018	14,604	16,699	10,339	7,051	5,548	21,1	961,909	22,742	1984,878	0	203,379	203,379	99,723	0	0	0	0	0	0	0
15:16:29	538,989	2189,408	14,751	17,09	10,362	7,107	5,578	21,1	961,909	22,742	1985,082	0	203,379	203,379	99,723	0	0	0	0	0	0	0
15:16:29	658,422	2195,992	15,093	17,236	10,381	7,175	5,61	21,1	961,909	22,742	1985,293	0	203,379	203,379	99,723	0	0	0	0	0	0	0
15:16:29	401,391	2200,006	15,093	17,285	10,404	7,216	5,641	21,1	961,909	22,742	1985,508	0	203,379	203,379	99,723	0	0	0	0	0	0	0
15:16:29	514,697	2205,153	15,239	17,236	10,425	7,269	5,673	21,1	961,909	22,742	1985,727	0	203,379	203,379	99,723	0	0	0	0	0	0	0
15:16:29	516,943	2210,323	15,385	17,285	10,447	7,322	5,705	21,1	961,909	22,742	1985,952	0	203,379	203,379	99,723	0	0	0	0	0	0	0
15:16:29	464,379	2214,966	15,434	17,236	10,47	7,37	5,738	21,1	961,909	22,742	1986,181	0	203,379	203,379	99,723	0	0	0	0	0	0	0
15:16:29	402,587	2218,992	15,434	17,187	10,493	7,412	5,771	21,1	961,909	22,742	1986,414	0	203,379	203,379	99,723	0	0	0	0	0	0	0
15:16:29	452,636	2223,519	15,483	17,236	10,516	7,458	5,804	21,1	961,909	22,742	1986,651	0	203,379	203,379	99,723	0	0	0	0	0	0	0
15:16:29	515,869	2228,677	15,581	17,285	10,54	7,512	5,837	21,1	961,909	22,742	1986,893	0	203,379	203,379	99,723	0	0	0	0	0	0	0
15:16:29	291,235	2231,59	15,483	17,383	10,562	7,542	5,871	21,1	961,909	22,742	1987,138	0	203,379	203,379	99,723	0	0	0	0	0	0	0
15:16:29	472,192	2236,312	15,63	17,236	10,581	7,59	5,904	21,1	961,909	22,742	1987,387	0	203,379	203,379	99,723	0	0	0	0	0	0	0
15:16:29	476,098	2241,073	15,727	17,187	10,603	7,639	5,939	21,1	961,909	22,742	1987,641	0	203,379	203,379	99,723	0	0	0	0	0	0	0
15:16:29	467,211	2245,745	15,874	17,187	10,621	7,688	5,973	21,1	961,909	22,742	1987,899	0	203,379	203,379	99,723	0	0	0	0	0	0	0
15:16:29	379,541	2249,54	15,923	17,383	10,64	7,727	6,007	21,1	961,909	22,742	1988,16	0	203,379	203,379	99,723	0	0	0	0	0	0	0
15:16:29	453,198	2254,072	16,069	17,383	10,658	7,773	6,042	21,1	961,909	22,742	1988,426	0	203,379	203,379	99,723	0	0	0	0	0	0	0
15:16:29	254,931	2256,621	16,069	17,383	10,672	7,8	6,076	21,1	961,909	22,742	1988,695	0	203,379	203,379	99,723	0	0	0	0	0	0	0
15:16:29	599,072	2262,612	16,362	17,285	10,69	7,861	6,111	21,1	961,909	22,742	1988,968	0	203,379	203,379	99,723	0	0	0	0	0	0	0
15:16:29	190,087	2264,513	16,216	17,627	10,709	7,881	6,146	21,1	961,909	22,742	1989,244	0	203,379	203,379	99,723	0	0	0	0	0	0	0
15:16:29	519,067	2269,704	16,411	17,578	10,728	7,935	6,181	21,1	961,909	22,742	1989,524	0	203,379	203,379	99,723	0	0	0	0	0	0	0
15:16:29	114,428	2270,848	16,264	17,383	10,742	7,946	6,216	21,1	961,909	22,742	1989,806	0	203,379	203,379	99,723	0	0	0	0	0	0	0
15:16:29	509,521	2275,943	16,46	17,431	10,761	7,999	6,251	21,1	961,909	22,742	1990,092	0	203,379	203,379	99,723	0	0	0	0	0	0	0
15:16:29	349,414	2279,437	16,557	17,48	10,775	8,035	6,286	21,1	961,909	22,742	1990,381	0	203,379	203,379	99,723	0	0	0	0	0	0	0
15:16:29	383,789	2283,275	16,704	17,773	10,789	8,075	6,321	21,1	961,909	22,742	1990,674	0	203,379	203,379	99,723	0	0	0	0	0	0	0
15:16:29	294,58	2286,221	16,753	17,773	10,803	8,105	6,356	21,1	961,909	22,742	1990,97	0	203,379	203,379	99,723	0	0	0	0	0	0	0
15:16:29	387,133	2290,092	16,899	17,773	10,817	8,145	6,391	21,1	961,909	22,742	1991,269	0	203,379	203,379	99,723	0	0	0	0	0	0	0
15:16:29	292,675	2293,019	16,948	17,822	10,831	8,175	6,426	21,1	961,909	22,742	1991,571	0	203,379	203,379	99,723	0	0	0	0	0	0	0
15:16:29	205,566	2295,075	16,899	17,627	10,845	8,196	6,46	21,1	961,909	22,742	1991,874	0	203,379	203,379	99,723	0	0	0	0	0	0	0
15:16:29	523,95	2300,314	17,192	17,969	10,859	8,25	6,496	21,1	961,909	22,742	1992,183	0	203,379	203,379	99,723	0	0	0	0	0	0	0
15:16:29	75	2301,064	17,094	17,773	10,869	8,258	6,53	21,1	961,909	22,742	1992,492	0	203,379	203,379	99,723	0	0	0	0	0	0	0
15:16:30	386,254	2304,927	17,241	17,92	10,883	8,298	6,565	21,1	961,909	22,742	1992,804	0	203,379	203,379	99,723	0	0	0	0	0	0	0
15:16:30	250,83	2307,435	17,241	17,822	10,897	8,324	6,599	21,1	961,909	22,742	1993,119	0	203,379	203,379	99,723	0	0	0	0	0	0	0
15:16:30	121,215	2308,647	17,192	17,773	10,906	8,336	6,633	21,1	961,909	22,742	1993,434	0	203,379	203,379	99,723	0	0	0	0	0	0	0
15:16:30	297,119	2311,619	17,241	17,724	10,92	8,367	6,667	21,1	961,909	22,742	1993,753	0	203,379	203,379	99,723	0	0	0	0	0	0	0
15:16:30	259,13	2314,21	17,339	17,773	10,93	8,393	6,701	21,1	961,909	22,742	1994,073	0	203,379	203,379	99,723	0	0	0	0	0	0	0
15:16:30	297,192	2317,182	17,387	17,92	10,944	8,424	6,735	21,1	961,909	22,742	1994,396	0	203,379	203,379	99,723	0	0	0	0	0	0	0
15:16:30	166,528	2318,847	17,387	17,822	10,953	8,441	6,768	21,1	961,909	22,742	1994,721	0	203,379	203,379	99,723	0	0	0	0	0	0	0
15:16:30	167,578	2320,523	17,387	17,773	10,963	8,459	6,802	21,1	961,909	22,742	1995,046	0	203,379	203,379	99,723	0	0	0	0	0	0	0
15:16:30	295,092	2323,474	17,436	17,92	10,977	8,489	6,835	21,1	961,909	22,742	1995,375	0	203,379	203,379	99,723	0	0	0	0	0	0	0
15:16:30	260,375	2326,078	17,534	17,92	10,986	8,516	6,868	21,1	961,909	22,742	1995,706	0	203,379	203,379	99,723	0	0	0	0	0	0	0
15:16:30	211,914	2328,197	17,583	17,969	10,996	8,538	6,9	21,1	961,909	22,742	1996,038	0	203,379	203,379	99,723	0	0	0	0	0	0	0
15:16:30	258,3	2330,78	17,68	18,115	11,005	8,564	6,933	21,1	961,909	22,742	1996,373	0	203,379	203,379	99,723	0	0	0	0	0	0	0
15:16:30	136,108	2332,141	17,729	17,969	11,01	8,578	6,965	21,1	961,909	22,742	1996,709	0	203,379	203,379	99,723	0	0	0	0	0	0	0
15:16:30	302,758	2335,168	17,876	18,164	11,019	8,609	6,997	21,1	961,909	22,742	1997,047	0	203,379	203,379	99,723	0	0	0	0	0	0	0
15:16:30	131,884	2336,487	17,925	18,261	11,024	8,623	7,029	21,1	961,909	22,742	1997,386	0	203,379	203,379	99,723	0	0	0	0	0	0	0
15:16:30	222,705	2338,714	18,071	18,31	11,029	8,646	7,061	21,1	961,909	22,742	1997,728	0	203,379	203,379	99,723	0	0	0	0	0	0	0
15:16:30	162,402	2340,338	18,071	18,164	11,038	8,663	7,092	21,1	961,909	22,742	1998,07	0	203,379	203,379	99,723	0	0	0	0	0	0	0
15:16:30	167,651	2342,015	18,071	18,261	11,047	8,68	7,124	21,1	961,909	22,742	1998,414	0	203,379	203,379	99,723	0	0	0	0	0	0	0
15:16:30	27,172	2342,286	17,925	18,164	11,057	8,683	7,154	21,1	961,909	22,742	1998,758	0	203,379	203,379	99,723	0	0	0	0	0	0	0
15:16:30	171,948	2344,006	17,925	18,115	11,066	8,701	7,184	21,1	961,909	22,742	1999,104	0	203,379	203,379	99,723	0	0	0	0	0	0	0
15:16:30	72,534	2344,731	17,827	18,066	11,076	8,708	7,214	21,1	961,909	22,742	1999,449	0	203,379	203,379	99,723	0	0	0	0	0	0	0
15:16:30	218,408	2346,915	17,876	18,066	11,085	8,731	7,244	21,1	961,909	22,742	1999,797	0	203,379	203,379	99,723	0	0	0	0	0	0	0
15:16:30	82,226	2347,738	17,876	17,92	11,09	8,739	7,273	21,1	961,909	22,742	2000,145	0	203,379	203,379	99,723	0	0	0	0	0	0	0
15:16:30	136,376	2349,101	17,925	18,066	11,095	8,753	7,302	21,1	961,909	22,742	2000,494	0	203,379	203,379	99,723	0	0	0	0	0	0	0
15:16:30	305,151	2352,153	18,169	18,261	11,099	8,785	7,331	21,1	961,909	22,742	2000,845	0	203,379	203,379	99,723	0	0	0	0	0	0	0
15:16:30	135,229	2353,505	18,218	18,359	11,104	8,799	7,36	21,1	961,909	22,742	2001,198	0	203,379	203,379	99,723	0	0	0	0	0	0	0
15:16:30	81,176	2354,317	18,218	18,31	11,109	8,807	7,389	21,1	961,909	22,742	2001,551	0	203,379	203,379	99,723	0	0	0	0	0	0	0
15:16:30	173,291	2356,05	18,315	18,359	11,113	8,825	7,417	21,1	961,909	22,742	2001,905	0	203,379	203,379	99,723	0	0	0	0	0	0	0
15:16:30	101,806	2357,068	18,413	18,457	11,114	8,835	7,445	21,1	961,909	22,742	2002,261	0	203,379	203,379	99,723	0	0	0	0	0	0	0
15:16:30	149,34	2358,561	18,413	18,506	11,122	8,851	7,472	21,1	961,909	22,742	2002,617	0	203,379	203,379	99,723	0	0	0	0	0	0	0
15:16:30	-4,516	2358,516	18,315	18,261	11,127	8,85	7,499	21,1	961,909	22,742	2002,973	0	203,379	203,379	99,723	0	0	0	0	0	0	0
15:16:30	-14,086	2358,375	18,218	18,164	11,132	8,849	7,526	21,1	961,909	22,742	2003,328	0	203,379	203,379	99,723	0	0	0	0	0	0	0
15:16:30	227,368	2360,649	18,364	18,31	11,137	8,872	7,552	21,1	961,909	22,742	2003,686	0	203,379	203,379	99,723	0	0	0	0	0	0	0
15:16:30	46,582	2361,115	18,413	18,457	11,137	8,877	7,578	21,1	961,909	22,742	2004,043	0	203,379	203,379	99,723	0	0	0	0	0	0	0
15:16:30	0	2361,115	18,413	18,359	11,137	8,877	7,603	21,1	961,909	22,742	2004,4	0	203,379	203,379	99,723	0	0	0	0	0	0	0
15:16:30	183,081	2362,946	18,511	18,506	11,142	8,896	7,629	21,1	961,909	22,742	2004,759	0	203,379	203,379	99,723	0	0	0	0	0	0	0
15:16:30	10,864	2363,054	18,511	18,457	11,142	8,897	7,654	21,1	961,909	22,742	2005,117	0	203,379	203,379	99,723	0	0	0	0	0	0	0
15:16:30	-16,43	2362,89	18,413	18,359	11,147	8,895	7,678	21,1	961,909	22,742	2005,475	0	203,379	203,379	99,723	0	0	0	0	0	0	0
15:16:30	31,445	2363,204	18,364	18,457	11,151	8,899	7,702	21,1	961,909	22,742	2005,833	0	203,379	203,379	99,723	0	0	0	0	0	0	0
15:16:30	-98,852	2362,216	18,169	18,115	11,156	8,888	7,725	21,2	961,909	22,742	2006,189	0	203,379	203,379	99,723	0	0	0	0	0	0	0
15:16:30	11,865	2362,335	18,169	18,066	11,157	8,89	7,748	21,2	961,909	22,742	2006,545	0	203,379	203,379	99,723	0	0	0	0	0	0	0
15:16:30	297,949	2365,314	18,413	18,603	11,16	8,92	7,771	21,2	961,909	22,742	2006,904	0	203,379	203,379	99,723	0	0	0	0	0	0	0
15:16:30	-46,63	2364,848	18,364	18,359	11,16	8,915	7,793	21,2	961,909	22,742	2007,262	0	203,379	203,379	99,723	0	0	0	0	0	0	0
15:16:30	0	2364,848	18,364	18,359	11,16	8,915	7,815	21,2	961,909	22,742	2007,62	0	203,379	203,379	99,723	0	0	0	0	0	0	0
15:16:30	0	2364,848	18,364	18,359	11,16	8,915	7,837	21,2	961,909	22,742	2007,977	0	203,379	203,379	99,723	0	0	0	0	0	0	0
15:16:30	139,868	2366,246	18,511	18,603	11,16	8,93	7,858	21,2	961,909	22,742	2008,335	0	203,379	203,379	99,723	0	0	0	0	0	0	0
15:16:30	0	2366,246	18,511	18,506	11,16	8,93	7,879	21,2	961,909	22,742	2008,693	0	203,379	203,379	99,723	0	0	0	0	0	0	0
15:16:30	-93,237	2365,314	18,413	18,457	11,16	8,92	7,9	21,2	961,909	22,742	2009,05	0	203,379	203,379	99,723	0	0	0	0	0	0	0
15:16:30	0	2365,314	18,413	18,457	11,16	8,92	7,92	21,2	961,909	22,742	2009,406	0	203,379	203,379	99,723	0	0	0	0	0	0	0
15:16:30	105,297	2366,367	18,511	18,457	11,161	8,931	7,94	21,2	961,909	22,742	2009,763	0	204,604	204,604	99,728	0	0	0	0	0	0	0
15:16:30	-139,892	2364,968	18,364	18,31	11,161	8,917	7,959	21,2	961,909	22,742	2010,118	0	204,604	204,604	99,728	0	0	0	0	0	0	0
15:16:30	186,499	2366,833	18,559	18,603	11,161	8,936	7,978	21,2	961,909	22,742	2010,475	0	204,604	204,604	99,728	0	0	0	0	0	0	0
15:16:30	-139,868	2365,434	18,413	18,457	11,161	8,922	7,997	21,2	961,909	22,742	2010,83	0	204,604	204,604	99,728	0	0	0	0	0	0	0
15:16:30	-93,212	2364,502	18,315	18,164	11,161	8,912	8,014	21,2	961,909	22,742	2011,184	0	204,604	204,604	99,728	0	0	0	0	0	0	0
15:16:30	46,582	2364,968	18,364	18,31	11,161	8,917	8,032	21,2	961,909	22,742	2011,537	0	204,604	204,604	99,728	0	0	0	0	0	0	0
15:16:30	46,63	2365,434	18,413	18,457	11,161	8,922	8,05	21,2	961,909	22,742	2011,891	0	204,604	204,604	99,728	0	0	0	0	0	0	0
15:16:30	-93,212	2364,502	18,315	18,261	11,161	8,912	8,067	21,2	961,909	22,742	2012,244	0	204,604	204,604	99,728	0	0	0	0	0	0	0
15:16:30	-93,237	2363,57	18,218	18,261	11,161	8,902	8,083	21,2	961,909	22,742	2012,595	0	204,604	204,604	99,728	0	0	0	0	0	0	0
15:16:30	139,819	2364,968	18,364	18,457	11,161	8,917	8,099	21,2	961,909	22,742	2012,947	0	204,604	204,604	99,728	0	0	0	0	0	0	0
15:16:30	-326,171	2361,706	18,022	17,92	11,161	8,883	8,115	21,2	961,909	22,742	2013,296	0	204,604	204,604	99,728	0	0	0	0	0	0	0
15:16:30	139,77	2363,104	18,169	18,164	11,161	8,897	8,13	21,2	961,909	22,742	2013,646	0	204,604	204,604	99,728	0	0	0	0	0	0	0
15:16:30	127,783	2364,382	18,315	18,359	11,16	8,911	8,145	21,2	961,909	22,742	2013,997	0	204,604	204,604	99,728	0	0	0	0	0	0	0
15:16:30	-139,819	2362,984	18,169	18,066	11,16	8,896	8,16	21,2	961,909	22,742	2014,346	0	204,604	204,604	99,728	0	0	0	0	0	0	0
15:16:30	139,819	2364,382	18,315	18,31	11,16	8,911	8,175	21,2	961,909	22,742	2014,696	0	204,604	204,604	99,728	0	0	0	0	0	0	0
15:16:30	0	2364,382	18,315	18,261	11,16	8,911	8,189	21,2	961,909	22,742	2015,046	0	204,604	204,604	99,728	0	0	0	0	0	0	0
15:16:30	0	2364,382	18,315	18,31	11,16	8,911	8,203	21,2	961,909	22,742	2015,395	0	204,604	204,604	99,728	0	0	0	0	0	0	0
15:16:30	0	2364,382	18,315	18,115	11,16	8,911	8,217	21,2	961,909	22,742	2015,744	0	204,604	204,604	99,728	0	0	0	0	0	0	0
15:16:30	0	2364,382	18,315	18,164	11,16	8,911	8,231	21,2	961,909	22,742	2016,093	0	204,604	204,604	99,728	0	0	0	0	0	0	0
15:16:30	-81,201	2363,57	18,218	18,115	11,161	8,902	8,244	21,2	961,909	22,742	2016,44	0	204,604	204,604	99,728	0	0	0	0	0	0	0
15:16:30	-139,77	2362,172	18,071	18,066	11,161	8,888	8,257	21,2	961,909	22,742	2016,786	0	204,604	204,604	99,728	0	0	0	0	0	0	0
15:16:30	233,007	2364,502	18,315	18,359	11,161	8,912	8,269	21,2	961,909	22,742	2017,134	0	204,604	204,604	99,728	0	0	0	0	0	0	0
15:16:30	-12,036	2364,382	18,315	18,31	11,16	8,911	8,282	21,2	961,909	22,742	2017,481	0	204,604	204,604	99,728	0	0	0	0	0	0	0
15:16:30	46,582	2364,848	18,364	18,359	11,16	8,915	8,294	21,2	961,909	22,742	2017,828	0	204,604	204,604	99,728	0	0	0	0	0	0	0
15:16:30	-46,582	2364,382	18,315	18,31	11,16	8,911	8,306	21,2	961,909	22,742	2018,175	0	204,604	204,604	99,728	0	0	0	0	0	0	0
15:16:30	93,212	2365,314	18,413	18,31	11,16	8,92	8,319	21,2	961,909	22,742	2018,522	0	204,604	204,604	99,728	0	0	0	0	0	0	0
15:16:30	-34,594	2364,968	18,364	18,359	11,161	8,917	8,33	21,2	961,909	22,742	2018,868	0	204,604	204,604	99,728	0	0	0	0	0	0	0
15:16:30	139,892	2366,367	18,511	18,603	11,161	8,931	8,342	21,2	961,909	22,742	2019,216	0	204,604	204,604	99,728	0	0	0	0	0	0	0
15:16:30	-93,261	2365,434	18,413	18,359	11,161	8,922	8,353	21,2	961,909	22,742	2019,562	0	204,604	204,604	99,728	0	0	0	0	0	0	0
15:16:30	64,916	2366,084	18,413	18,506	11,165	8,928	8,365	21,2	961,909	22,742	2019,909	0	204,604	204,604	99,728	0	0	0	0	0	0	0
15:16:30	0	2366,084	18,413	18,457	11,165	8,928	8,376	21,2	961,909	22,742	2020,255	0	204,604	204,604	99,728	0	0	0	0	0	0	0
15:16:30	-93,237	2365,151	18,315	18,261	11,165	8,919	8,386	21,2	961,909	22,742	2020,6	0	204,604	204,604	99,728	0	0	0	0	0	0	0
15:16:30	93,237	2366,084	18,413	18,359	11,165	8,928	8,397	21,2	961,909	22,742	2020,945	0	204,604	204,604	99,728	0	0	0	0	0	0	0
15:16:30	-46,606	2365,618	18,364	18,31	11,165	8,923	8,407	21,2	961,909	22,742	2021,29	0	204,604	204,604	99,728	0	0	0	0	0	0	0
15:16:30	46,606	2366,084	18,413	18,457	11,165	8,928	8,418	21,2	961,909	22,742	2021,635	0	204,604	204,604	99,728	0	0	0	0	0	0	0
15:16:30	139,868	2367,482	18,559	18,603	11,165	8,943	8,428	21,2	961,909	22,742	2021,981	0	204,604	204,604	99,728	0	0	0	0	0	0	0
15:16:30	-139,868	2366,084	18,413	18,506	11,165	8,928	8,438	21,2	961,909	22,742	2022,325	0	204,604	204,604	99,728	0	0	0	0	0	0	0
15:16:30	93,237	2367,016	18,511	18,603	11,165	8,938	8,447	21,2	961,909	22,742	2022,67	0	204,604	204,604	99,728	0	0	0	0	0	0	0
15:16:30	46,63	2367,482	18,559	18,603	11,165	8,943	8,457	21,2	961,909	22,742	2023,014	0	204,604	204,604	99,728	0	0	0	0	0	0	0
15:16:30	-186,474	2365,618	18,364	18,31	11,165	8,923	8,466	21,2	961,909	22,742	2023,357	0	204,604	204,604	99,728	0	0	0	0	0	0	0
15:16:30	197,29	2367,59	18,559	18,506	11,165	8,944	8,476	21,2	961,909	22,742	2023,701	0	204,604	204,604	99,728	0	0	0	0	0	0	0
15:16:30	-57,446	2367,016	18,511	18,359	11,165	8,938	8,485	21,2	961,909	22,742	2024,045	0	204,604	204,604	99,728	0	0	0	0	0	0	0
15:16:30	-82,421	2366,192	18,413	18,457	11,165	8,929	8,493	21,2	961,909	22,742	2024,387	0	204,604	204,604	99,728	0	0	0	0	0	0	0
15:16:30	0	2366,192	18,413	18,457	11,165	8,929	8,502	21,2	961,909	22,742	2024,729	0	204,604	204,604	99,728	0	0	0	0	0	0	0
15:16:30	-186,425	2364,328	18,218	18,066	11,165	8,91	8,51	21,2	961,909	22,742	2025,068	0	204,604	204,604	99,728	0	0	0	0	0	0	0
15:16:30	139,819	2365,726	18,364	18,261	11,165	8,925	8,518	21,2	961,909	22,742	2025,409	0	204,604	204,604	99,728	0	0	0	0	0	0	0
15:16:30	46,606	2366,192	18,413	18,506	11,165	8,929	8,526	21,2	961,909	22,742	2025,75	0	204,604	204,604	99,728	0	0	0	0	0	0	0
15:16:30	0	2366,192	18,413	18,359	11,165	8,929	8,534	21,2	961,909	22,742	2026,09	0	204,604	204,604	99,728	0	0	0	0	0	0	0
15:16:30	-46,606	2365,726	18,364	18,261	11,165	8,925	8,542	21,2	961,909	22,742	2026,43	0	204,604	204,604	99,728	0	0	0	0	0	0	0
15:16:30	46,606	2366,192	18,413	18,359	11,165	8,929	8,549	21,2	961,909	22,742	2026,77	0	204,604	204,604	99,728	0	0	0	0	0	0	0
15:16:30	-46,606	2365,726	18,364	18,31	11,165	8,925	8,557	21,2	961,909	22,742	2027,109	0	204,604	204,604	99,728	0	0	0	0	0	0	0
15:16:31	-57,446	2365,151	18,315	18,261	11,165	8,919	8,564	21,2	961,909	22,742	2027,447	0	204,604	204,604	99,728	0	0	0	0	0	0	0
15:16:31	-93,212	2364,219	18,218	18,066	11,165	8,909	8,571	21,2	961,909	22,742	2027,784	0	204,604	204,604	99,728	0	0	0	0	0	0	0
15:16:31	-64,916	2363,57	18,218	17,969	11,161	8,902	8,577	21,2	961,909	22,742	2028,12	0	204,604	204,604	99,728	0	0	0	0	0	0	0
15:16:31	186,45	2365,434	18,413	18,359	11,161	8,922	8,584	21,2	961,909	22,742	2028,457	0	204,604	204,604	99,728	0	0	0	0	0	0	0
15:16:31	93,261	2366,367	18,511	18,506	11,161	8,931	8,591	21,2	961,909	22,742	2028,795	0	204,604	204,604	99,728	0	0	0	0	0	0	0
15:16:31	-186,474	2364,502	18,315	18,164	11,161	8,912	8,597	21,2	961,909	22,742	2029,131	0	204,604	204,604	99,728	0	0	0	0	0	0	0
15:16:31	-233,007	2362,172	18,071	17,822	11,161	8,888	8,603	21,2	961,909	22,742	2029,464	0	204,604	204,604	99,728	0	0	0	0	0	0	0
15:16:31	326,22	2365,434	18,413	18,31	11,161	8,922	8,609	21,2	961,909	22,742	2029,8	0	204,604	204,604	99,728	0	0	0	0	0	0	0
15:16:31	0	2365,434	18,413	18,603	11,161	8,922	8,615	21,2	961,909	22,742	2030,135	0	204,604	204,604	99,728	0	0	0	0	0	0	0
15:16:31	-28,32	2365,151	18,315	18,31	11,165	8,919	8,621	21,2	961,909	22,742	2030,47	0	204,604	204,604	99,728	0	0	0	0	0	0	0
15:16:31	-158,129	2363,57	18,218	18,115	11,161	8,902	8,626	21,2	961,909	22,742	2030,803	0	204,604	204,604	99,728	0	0	0	0	0	0	0
15:16:31	0	2363,57	18,218	18,31	11,161	8,902	8,632	21,2	961,909	22,742	2031,136	0	204,604	204,604	99,728	0	0	0	0	0	0	0
15:16:31	139,819	2364,968	18,364	18,359	11,161	8,917	8,637	21,2	961,909	22,742	2031,47	0	204,604	204,604	99,728	0	0	0	0	0	0	0
15:16:31	-46,582	2364,502	18,315	18,457	11,161	8,912	8,643	21,2	961,909	22,742	2031,803	0	204,604	204,604	99,728	0	0	0	0	0	0	0
15:16:31	0	2364,502	18,315	18,31	11,161	8,912	8,648	21,2	961,909	22,742	2032,136	0	204,604	204,604	99,728	0	0	0	0	0	0	0
15:16:31	0	2364,502	18,315	18,31	11,161	8,912	8,653	21,2	961,909	22,742	2032,468	0	204,604	204,604	99,728	0	0	0	0	0	0	0
15:16:31	0	2364,502	18,315	18,261	11,161	8,912	8,658	21,2	961,909	22,742	2032,8	0	204,604	204,604	99,728	0	0	0	0	0	0	0
15:16:31	0	2364,502	18,315	18,261	11,161	8,912	8,663	21,2	961,909	22,742	2033,132	0	204,604	204,604	99,728	0	0	0	0	0	0	0
15:16:31	46,582	2364,968	18,364	18,261	11,161	8,917	8,668	21,2	961,909	22,742	2033,464	0	204,604	204,604	99,728	0	0	0	0	0	0	0
15:16:31	0	2364,968	18,364	18,359	11,161	8,917	8,673	21,2	961,909	22,742	2033,795	0	204,604	204,604	99,728	0	0	0	0	0	0	0
15:16:31	-139,819	2363,57	18,218	18,066	11,161	8,902	8,678	21,2	961,909	22,742	2034,125	0	204,604	204,604	99,728	0	0	0	0	0	0	0
15:16:31	139,819	2364,968	18,364	18,164	11,161	8,917	8,682	21,2	961,909	22,742	2034,456	0	204,604	204,604	99,728	0	0	0	0	0	0	0
15:16:31	46,63	2365,434	18,413	18,31	11,161	8,922	8,687	21,2	961,909	22,742	2034,787	0	204,604	204,604	99,728	0	0	0	0	0	0	0
15:16:31	64,916	2366,084	18,413	18,359	11,165	8,928	8,692	21,2	961,909	22,742	2035,118	0	204,604	204,604	99,728	0	0	0	0	0	0	0
15:16:31	-222,241	2363,861	18,169	18,066	11,165	8,905	8,696	21,2	961,909	22,742	2035,447	0	204,604	204,604	99,728	0	0	0	0	0	0	0
15:16:31	0	2363,861	18,169	18,164	11,165	8,905	8,7	21,2	961,909	22,742	2035,775	0	204,604	204,604	99,728	0	0	0	0	0	0	0
15:16:31	-10,815	2363,753	18,169	18,115	11,165	8,904	8,704	21,2	961,909	22,742	2036,103	0	204,604	204,604	99,728	0	0	0	0	0	0	0
15:16:31	139,819	2365,151	18,315	18,261	11,165	8,919	8,708	21,2	961,909	22,742	2036,432	0	204,604	204,604	99,728	0	0	0	0	0	0	0
15:16:31	326,367	2368,415	18,657	18,945	11,165	8,952	8,713	21,2	961,909	22,742	2036,764	0	204,604	204,604	99,728	0	0	0	0	0	0	0
15:16:31	-279,736	2365,618	18,364	18,652	11,165	8,923	8,717	21,2	961,909	22,742	2037,093	0	204,604	204,604	99,728	0	0	0	0	0	0	0
15:16:31	-139,843	2364,219	18,218	18,115	11,165	8,909	8,721	21,2	961,909	22,742	2037,42	0	204,604	204,604	99,728	0	0	0	0	0	0	0
15:16:31	139,843	2365,618	18,364	18,31	11,165	8,923	8,725	21,2	961,909	22,742	2037,749	0	204,604	204,604	99,728	0	0	0	0	0	0	0
15:16:31	10,815	2365,726	18,364	18,457	11,165	8,925	8,729	21,2	961,909	22,742	2038,077	0	204,604	204,604	99,728	0	0	0	0	0	0	0
15:16:31	129,028	2367,016	18,511	18,652	11,165	8,938	8,733	21,2	961,909	22,742	2038,406	0	204,604	204,604	99,728	0	0	0	0	0	0	0
15:16:31	46,63	2367,482	18,559	18,652	11,165	8,943	8,737	21,2	961,909	22,742	2038,735	0	204,604	204,604	99,728	0	0	0	0	0	0	0
15:16:31	-315,478	2364,328	18,218	18,066	11,165	8,91	8,74	21,2	961,909	22,742	2039,06	0	204,604	204,604	99,728	0	0	0	0	0	0	0
15:16:31	-290,429	2361,423	17,925	17,09	11,165	8,88	8,743	21,2	961,909	22,742	2039,383	0	204,604	204,604	99,728	0	0	0	0	0	0	0
15:16:31	-251,196	2358,911	17,729	15,869	11,161	8,854	8,745	21,2	961,909	22,742	2039,702	0	204,604	204,604	99,728	0	0	0	0	0	0	0
15:16:31	-491,333	2353,998	17,387	14,795	11,152	8,804	8,746	21,2	961,909	22,742	2040,016	0	204,604	204,604	99,728	0	0	0	0	0	0	0
15:16:31	-594,873	2348,049	16,948	13,916	11,142	8,742	8,746	21,3	961,909	22,825	2040,324	0	204,604	204,604	99,728	0	0	0	0	0	0	0
15:16:31	-344,702	2344,602	16,948	13,574	11,122	8,707	8,746	21,3	961,909	22,825	2040,629	0	204,604	204,604	99,728	0	0	0	0	0	0	0
15:16:31	-349,194	2341,11	17,094	13,623	11,095	8,671	8,744	21,3	961,909	22,825	2040,929	0	204,604	204,604	99,728	0	0	0	0	0	0	0
15:16:31	-361,108	2337,499	17,241	13,427	11,066	8,634	8,742	21,3	961,909	22,825	2041,226	0	204,604	204,604	99,728	0	0	0	0	0	0	0
15:16:31	-283,3	2334,666	17,387	13,574	11,043	8,604	8,739	21,3	961,909	22,825	2041,519	0	204,604	204,604	99,728	0	0	0	0	0	0	0
15:16:31	-553,418	2329,132	17,241	13,183	11,019	8,547	8,736	21,3	961,909	22,825	2041,807	0	204,604	204,604	99,728	0	0	0	0	0	0	0
15:16:31	-472,143	2324,411	17,094	13,72	11	8,499	8,731	21,3	961,909	22,825	2042,089	0	204,604	204,604	99,728	0	0	0	0	0	0	0
15:16:31	-575,244	2318,658	16,753	13,769	10,986	8,439	8,725	21,3	961,909	22,825	2042,366	0	204,604	204,604	99,728	0	0	0	0	0	0	0
15:16:31	-445,41	2314,204	16,46	13,525	10,977	8,393	8,719	21,3	961,909	22,825	2042,638	0	204,604	204,604	99,728	0	0	0	0	0	0	0
15:16:31	-536,694	2308,837	16,069	13,623	10,967	8,338	8,711	21,3	961,909	22,825	2042,904	0	204,604	204,604	99,728	0	0	0	0	0	0	0
15:16:31	-436,596	2304,471	15,874	13,427	10,953	8,293	8,703	21,3	961,909	22,825	2043,166	0	205,063	205,063	99,73	0	0	0	0	0	0	0
15:16:31	-238,989	2302,081	15,971	13,623	10,934	8,268	8,694	21,3	961,909	22,825	2043,425	0	205,063	205,063	99,73	0	0	0	0	0	0	0
15:16:31	-241,162	2299,67	16,069	13,623	10,916	8,244	8,686	21,3	961,909	22,825	2043,681	0	205,063	205,063	99,73	0	0	0	0	0	0	0
15:16:31	-231,884	2297,351	16,264	13,623	10,892	8,22	8,676	21,3	961,909	22,825	2043,935	0	205,063	205,063	99,73	0	0	0	0	0	0	0
15:16:31	-332,69	2294,024	16,264	13,623	10,873	8,185	8,667	21,3	961,909	22,825	2044,185	0	205,063	205,063	99,73	0	0	0	0	0	0	0
15:16:31	-516,113	2288,863	16,069	13,623	10,854	8,132	8,656	21,3	961,909	22,825	2044,429	0	205,063	205,063	99,73	0	0	0	0	0	0	0
15:16:31	-352,026	2285,342	15,874	13,379	10,845	8,096	8,645	21,3	961,909	22,825	2044,67	0	205,063	205,063	99,73	0	0	0	0	0	0	0
15:16:31	-532,177	2280,021	15,483	13,379	10,836	8,041	8,634	21,3	961,909	22,825	2044,906	0	205,063	205,063	99,73	0	0	0	0	0	0	0
15:16:31	-477,685	2275,244	15,239	13,183	10,822	7,992	8,621	21,3	961,909	22,825	2045,136	0	205,063	205,063	99,73	0	0	0	0	0	0	0
15:16:31	-444,677	2270,797	14,946	12,744	10,812	7,946	8,608	21,3	961,909	22,825	2045,362	0	205,063	205,063	99,73	0	0	0	0	0	0	0
15:16:31	-294,116	2267,856	14,897	12,744	10,798	7,916	8,594	21,3	961,909	22,825	2045,584	0	205,063	205,063	99,73	0	0	0	0	0	0	0
15:16:31	-148,071	2266,375	15,093	12,89	10,779	7,9	8,581	21,3	961,909	22,825	2045,805	0	205,063	205,063	99,73	0	0	0	0	0	0	0
15:16:31	-287,28	2263,502	15,141	12,841	10,761	7,871	8,567	21,3	961,909	22,825	2046,023	0	205,063	205,063	99,73	0	0	0	0	0	0	0
15:16:31	-406,665	2259,436	15,141	12,841	10,738	7,829	8,552	21,3	961,909	22,825	2046,236	0	205,063	205,063	99,73	0	0	0	0	0	0	0
15:16:31	-195,336	2257,482	15,288	13,037	10,719	7,809	8,538	21,3	961,909	22,825	2046,447	0	205,063	205,063	99,73	0	0	0	0	0	0	0
15:16:31	-443,969	2253,043	15,093	12,744	10,704	7,763	8,522	21,3	961,909	22,825	2046,654	0	205,063	205,063	99,73	0	0	0	0	0	0	0
15:16:31	-386,889	2249,174	14,946	12,841	10,69	7,723	8,507	21,3	961,909	22,825	2046,856	0	205,063	205,063	99,73	0	0	0	0	0	0	0
15:16:31	-281,127	2246,362	14,897	12,841	10,677	7,694	8,491	21,3	961,909	22,825	2047,056	0	205,063	205,063	99,73	0	0	0	0	0	0	0
15:16:31	-473,266	2241,63	14,653	12,549	10,663	7,645	8,474	21,3	961,909	22,825	2047,251	0	205,063	205,063	99,73	0	0	0	0	0	0	0
15:16:31	-301,611	2238,614	14,507	12,695	10,654	7,614	8,457	21,3	961,909	22,825	2047,442	0	205,063	205,063	99,73	0	0	0	0	0	0	0
15:16:31	-479,443	2233,819	14,262	12,06	10,639	7,565	8,44	21,3	961,909	22,825	2047,628	0	205,063	205,063	99,73	0	0	0	0	0	0	0
15:16:31	-264,599	2231,173	14,311	11,963	10,622	7,537	8,422	21,3	961,909	22,825	2047,812	0	205,063	205,063	99,73	0	0	0	0	0	0	0
15:16:31	-302,368	2228,15	14,262	11,914	10,607	7,506	8,404	21,3	961,909	22,825	2047,992	0	205,063	205,063	99,73	0	0	0	0	0	0	0
15:16:31	-326,538	2224,884	14,262	11,963	10,589	7,473	8,386	21,3	961,909	22,825	2048,169	0	205,063	205,063	99,73	0	0	0	0	0	0	0
15:16:31	-322,241	2221,662	14,262	11,914	10,571	7,439	8,367	21,3	961,909	22,825	2048,343	0	205,063	205,063	99,73	0	0	0	0	0	0	0
15:16:31	-272,045	2218,941	14,311	12,158	10,553	7,411	8,349	21,3	961,909	22,825	2048,513	0	205,063	205,063	99,73	0	0	0	0	0	0	0
15:16:31	-308,911	2215,852	14,262	12,109	10,538	7,379	8,33	21,3	961,909	22,825	2048,68	0	205,063	205,063	99,73	0	0	0	0	0	0	0
15:16:31	-449,78	2211,354	14,116	12,109	10,52	7,333	8,31	21,3	961,909	22,825	2048,843	0	205,063	205,063	99,73	0	0	0	0	0	0	0
15:16:31	-337,06	2207,984	14,018	12,451	10,506	7,298	8,29	21,3	961,909	22,825	2049,002	0	205,063	205,063	99,73	0	0	0	0	0	0	0
15:16:31	-288,256	2205,101	13,969	12,158	10,492	7,269	8,27	21,3	961,909	22,825	2049,158	0	205,063	205,063	99,73	0	0	0	0	0	0	0
15:16:31	-287,011	2202,231	13,921	12,256	10,479	7,239	8,25	21,3	961,909	22,825	2049,311	0	205,063	205,063	99,73	0	0	0	0	0	0	0
15:16:31	-452,368	2197,707	13,676	12,06	10,466	7,192	8,229	21,3	961,909	22,825	2049,46	0	205,063	205,063	99,73	0	0	0	0	0	0	0
15:16:31	-268,701	2195,02	13,628	12,06	10,453	7,165	8,208	21,3	961,909	22,825	2049,605	0	205,063	205,063	99,73	0	0	0	0	0	0	0
15:16:31	-209,545	2192,925	13,676	11,963	10,439	7,143	8,187	21,3	961,909	22,825	2049,749	0	205,063	205,063	99,73	0	0	0	0	0	0	0
15:16:31	-299,462	2189,93	13,676	12,06	10,422	7,112	8,166	21,3	961,909	22,825	2049,889	0	205,063	205,063	99,73	0	0	0	0	0	0	0
15:16:31	-362,231	2186,308	13,628	11,963	10,404	7,075	8,145	21,3	961,909	22,825	2050,025	0	205,063	205,063	99,73	0	0	0	0	0	0	0
15:16:31	-241,381	2183,894	13,628	11,963	10,39	7,05	8,123	21,3	961,909	22,825	2050,159	0	205,063	205,063	99,73	0	0	0	0	0	0	0
15:16:31	-214,013	2181,754	13,676	12,158	10,376	7,028	8,102	21,3	961,909	22,825	2050,29	0	205,063	205,063	99,73	0	0	0	0	0	0	0
15:16:31	-265,283	2179,101	13,628	11,963	10,363	7,001	8,08	21,3	961,909	22,825	2050,419	0	205,063	205,063	99,73	0	0	0	0	0	0	0
15:16:31	-423,437	2174,867	13,432	11,963	10,349	6,957	8,058	21,3	961,909	22,825	2050,544	0	205,063	205,063	99,73	0	0	0	0	0	0	0
15:16:31	-252,49	2172,342	13,335	11,963	10,34	6,931	8,036	21,3	961,909	22,825	2050,666	0	205,063	205,063	99,73	0	0	0	0	0	0	0
15:16:31	-434,643	2167,995	13,042	11,767	10,331	6,886	8,014	21,3	961,909	22,825	2050,783	0	205,063	205,063	99,73	0	0	0	0	0	0	0
15:16:31	-252,539	2165,47	12,944	11,621	10,322	6,86	7,991	21,3	961,909	22,825	2050,898	0	205,063	205,063	99,73	0	0	0	0	0	0	0
15:16:31	-243,188	2163,038	12,944	11,572	10,308	6,835	7,968	21,3	961,909	22,825	2051,01	0	205,063	205,063	99,73	0	0	0	0	0	0	0
15:16:31	-254,565	2160,493	12,846	11,572	10,299	6,809	7,946	21,3	961,909	22,825	2051,119	0	205,063	205,063	99,73	0	0	0	0	0	0	0
15:16:31	-274,658	2157,746	12,798	11,523	10,286	6,78	7,923	21,3	961,909	22,825	2051,226	0	205,063	205,063	99,73	0	0	0	0	0	0	0
15:16:31	-391,821	2153,828	12,553	11,279	10,277	6,74	7,9	21,3	961,909	22,825	2051,329	0	205,063	205,063	99,73	0	0	0	0	0	0	0
15:16:31	-195,971	2151,868	12,505	11,377	10,268	6,72	7,877	21,3	961,909	22,825	2051,429	0	205,063	205,063	99,73	0	0	0	0	0	0	0
15:16:31	-281,054	2149,057	12,456	11,523	10,255	6,691	7,853	21,3	961,909	22,825	2051,527	0	205,063	205,063	99,73	0	0	0	0	0	0	0
15:16:31	-177,221	2147,285	12,505	11,523	10,242	6,673	7,83	21,3	961,909	22,825	2051,623	0	205,063	205,063	99,73	0	0	0	0	0	0	0
15:16:31	-214,233	2145,143	12,456	11,425	10,232	6,65	7,807	21,3	961,909	22,825	2051,716	0	205,063	205,063	99,73	0	0	0	0	0	0	0
15:16:32	-170,092	2143,442	12,456	11,425	10,223	6,633	7,784	21,3	961,909	22,825	2051,808	0	205,063	205,063	99,73	0	0	0	0	0	0	0
15:16:32	-247,729	2140,965	12,358	11,425	10,214	6,607	7,761	21,3	961,909	22,825	2051,897	0	205,063	205,063	99,73	0	0	0	0	0	0	0
15:16:32	-141,601	2139,549	12,456	11,523	10,201	6,593	7,738	21,3	961,909	22,825	2051,985	0	205,063	205,063	99,73	0	0	0	0	0	0	0
15:16:32	-297,46	2136,574	12,309	11,377	10,192	6,562	7,715	21,3	961,909	22,825	2052,069	0	205,063	205,063	99,73	0	0	0	0	0	0	0
15:16:32	-189,453	2134,68	12,212	11,377	10,186	6,543	7,692	21,3	961,909	22,825	2052,152	0	205,063	205,063	99,73	0	0	0	0	0	0	0
15:16:32	-207,788	2132,602	12,163	11,279	10,177	6,521	7,669	21,3	961,909	22,825	2052,232	0	205,063	205,063	99,73	0	0	0	0	0	0	0
15:16:32	-287,402	2129,728	12,016	11,23	10,168	6,492	7,646	21,3	961,909	22,825	2052,31	0	205,063	205,063	99,73	0	0	0	0	0	0	0
15:16:32	-165,6	2128,072	12,016	11,181	10,159	6,474	7,623	21,3	961,909	22,825	2052,386	0	205,063	205,063	99,73	0	0	0	0	0	0	0
15:16:32	-224,072	2125,831	11,87	11,23	10,154	6,451	7,6	21,3	961,909	22,825	2052,459	0	205,063	205,063	99,73	0	0	0	0	0	0	0
15:16:32	-167,675	2124,154	11,87	11,181	10,144	6,434	7,577	21,3	961,909	22,825	2052,531	0	205,063	205,063	99,73	0	0	0	0	0	0	0
15:16:32	-258,178	2121,572	11,772	11,181	10,135	6,407	7,554	21,3	961,909	22,825	2052,6	0	205,063	205,063	99,73	0	0	0	0	0	0	0
15:16:32	-156,909	2120,003	11,772	11,084	10,126	6,391	7,531	21,3	961,909	22,825	2052,668	0	205,063	205,063	99,73	0	0	0	0	0	0	0
15:16:32	-79,541	2119,208	11,87	11,181	10,116	6,383	7,509	21,3	961,909	22,825	2052,734	0	205,063	205,063	99,73	0	0	0	0	0	0	0
15:16:32	-161,157	2117,596	11,87	11,23	10,107	6,366	7,486	21,3	961,909	22,825	2052,799	0	205,063	205,063	99,73	0	0	0	0	0	0	0
15:16:32	-271,24	2114,884	11,674	11,035	10,102	6,339	7,464	21,3	961,909	22,825	2052,861	0	205,063	205,063	99,73	0	0	0	0	0	0	0
15:16:32	-217,26	2112,711	11,528	11,084	10,097	6,316	7,441	21,3	961,909	22,825	2052,921	0	205,063	205,063	99,73	0	0	0	0	0	0	0
15:16:32	-154,809	2111,163	11,528	11,035	10,088	6,3	7,419	21,3	961,909	22,825	2052,979	0	205,063	205,063	99,73	0	0	0	0	0	0	0
15:16:32	-137,597	2109,787	11,479	10,937	10,083	6,286	7,397	21,3	961,909	22,825	2053,036	0	205,063	205,063	99,73	0	0	0	0	0	0	0
15:16:32	-156,884	2108,218	11,479	10,888	10,074	6,27	7,375	21,3	961,909	22,825	2053,091	0	205,063	205,063	99,73	0	0	0	0	0	0	0
15:16:32	-46,069	2107,758	11,528	10,937	10,069	6,265	7,353	21,3	961,909	22,825	2053,146	0	205,063	205,063	99,73	0	0	0	0	0	0	0
15:16:32	-167,797	2106,08	11,528	11,035	10,059	6,248	7,331	21,3	961,909	22,825	2053,199	0	205,063	205,063	99,73	0	0	0	0	0	0	0
15:16:32	-78,393	2105,296	11,626	11,084	10,05	6,24	7,31	21,3	961,909	22,825	2053,251	0	205,063	205,063	99,73	0	0	0	0	0	0	0
15:16:32	-161,132	2103,684	11,626	11,035	10,041	6,223	7,289	21,3	961,909	22,825	2053,301	0	205,063	205,063	99,73	0	0	0	0	0	0	0
15:16:32	-170,996	2101,974	11,626	11,084	10,031	6,205	7,267	21,3	961,909	22,825	2053,35	0	205,063	205,063	99,73	0	0	0	0	0	0	0
15:16:32	-175,146	2100,223	11,528	11,084	10,026	6,187	7,246	21,3	961,909	22,825	2053,397	0	205,063	205,063	99,73	0	0	0	0	0	0	0
15:16:32	-125,756	2098,965	11,479	11,181	10,022	6,174	7,225	21,3	961,909	22,825	2053,443	0	205,063	205,063	99,73	0	0	0	0	0	0	0
15:16:32	-129,956	2097,666	11,43	11,035	10,017	6,161	7,204	21,3	961,909	22,825	2053,487	0	205,063	205,063	99,73	0	0	0	0	0	0	0
15:16:32	-176,147	2095,904	11,333	10,937	10,012	6,143	7,183	21,3	961,909	22,825	2053,529	0	205,063	205,063	99,73	0	0	0	0	0	0	0
15:16:32	-125,708	2094,647	11,284	10,937	10,007	6,13	7,163	21,3	961,909	22,825	2053,57	0	205,063	205,063	99,73	0	0	0	0	0	0	0
15:16:32	-177,148	2092,876	11,186	10,888	10,002	6,112	7,142	21,3	961,909	22,825	2053,61	0	205,063	205,063	99,73	0	0	0	0	0	0	0
15:16:32	-76,342	2092,112	11,284	10,888	9,993	6,104	7,122	21,3	961,909	22,825	2053,648	0	205,063	205,063	99,73	0	0	0	0	0	0	0
15:16:32	-86,108	2091,251	11,284	11,035	9,988	6,095	7,102	21,3	961,909	22,825	2053,686	0	205,063	205,063	99,73	0	0	0	0	0	0	0
15:16:32	-168,652	2089,565	11,284	10,937	9,979	6,077	7,082	21,3	961,909	22,825	2053,722	0	205,063	205,063	99,73	0	0	0	0	0	0	0
15:16:32	-121,459	2088,35	11,333	11,035	9,969	6,065	7,062	21,3	961,909	22,825	2053,756	0	205,063	205,063	99,73	0	0	0	0	0	0	0
15:16:32	-86,987	2087,48	11,333	11,084	9,964	6,056	7,042	21,3	961,909	22,825	2053,79	0	205,063	205,063	99,73	0	0	0	0	0	0	0
15:16:32	-166,528	2085,815	11,333	10,937	9,955	6,039	7,022	21,3	961,909	22,825	2053,822	0	205,063	205,063	99,73	0	0	0	0	0	0	0
15:16:32	-85,034	2084,965	11,333	10,937	9,95	6,03	7,003	21,3	961,909	22,825	2053,853	0	205,063	205,063	99,73	0	0	0	0	0	0	0
15:16:32	-221,02	2082,754	11,186	10,888	9,945	6,007	6,983	21,3	961,909	22,825	2053,882	0	205,063	205,063	99,73	0	0	0	0	0	0	0
15:16:32	-83,789	2081,917	11,186	10,888	9,94	5,999	6,964	21,3	961,909	22,825	2053,91	0	205,063	205,063	99,73	0	0	0	0	0	0	0
15:16:32	-83,764	2081,079	11,186	10,84	9,935	5,99	6,945	21,2	962,289	22,825	2053,937	0	205,063	205,063	99,73	0	0	0	0	0	0	0
15:16:32	-84,741	2080,231	11,186	10,888	9,931	5,981	6,926	21,2	962,289	22,825	2053,964	0	205,063	205,063	99,73	0	0	0	0	0	0	0
15:16:32	-85,913	2079,372	11,186	10,84	9,926	5,972	6,907	21,2	962,289	22,825	2053,989	0	205,063	205,063	99,73	0	0	0	0	0	0	0
15:16:32	-219,995	2077,172	11,04	10,693	9,921	5,95	6,889	21,2	962,289	22,825	2054,012	0	205,063	205,063	99,73	0	0	0	0	0	0	0
15:16:32	-129,809	2075,874	10,991	10,693	9,916	5,936	6,87	21,2	962,289	22,825	2054,034	0	205,063	205,063	99,73	0	0	0	0	0	0	0
15:16:32	-84,814	2075,026	10,991	10,742	9,911	5,928	6,851	21,2	962,289	22,825	2054,055	0	205,063	205,063	99,73	0	0	0	0	0	0	0
15:16:32	-84,863	2074,178	10,991	10,742	9,906	5,919	6,833	21,2	962,289	22,825	2054,075	0	205,063	205,063	99,73	0	0	0	0	0	0	0
15:16:32	-34,863	2073,829	11,137	10,84	9,897	5,915	6,815	21,2	962,289	22,825	2054,095	0	205,063	205,063	99,73	0	0	0	0	0	0	0
15:16:32	-39,892	2073,43	11,186	10,888	9,892	5,911	6,797	21,2	962,289	22,825	2054,114	0	205,063	205,063	99,73	0	0	0	0	0	0	0
15:16:32	-214,672	2071,283	11,137	10,84	9,882	5,889	6,78	21,2	962,289	22,825	2054,131	0	205,063	205,063	99,73	0	0	0	0	0	0	0
15:16:32	-84,838	2070,435	11,137	10,937	9,878	5,88	6,762	21,2	962,289	22,825	2054,148	0	204,072	204,072	99,726	0	0	0	0	0	0	0
15:16:32	-89,892	2069,536	11,04	10,84	9,878	5,871	6,744	21,2	962,289	22,825	2054,163	0	204,072	204,072	99,726	0	0	0	0	0	0	0
15:16:32	-130,859	2068,227	10,991	10,84	9,873	5,858	6,727	21,2	962,289	22,825	2054,177	0	204,072	204,072	99,726	0	0	0	0	0	0	0
15:16:32	-128,857	2066,939	10,942	10,742	9,868	5,844	6,71	21,2	962,289	22,825	2054,19	0	204,072	204,072	99,726	0	0	0	0	0	0	0
15:16:32	-38,867	2066,55	10,991	10,742	9,863	5,84	6,693	21,2	962,289	22,825	2054,202	0	204,072	204,072	99,726	0	0	0	0	0	0	0
15:16:32	-40,917	2066,141	11,04	10,84	9,858	5,836	6,676	21,2	962,289	22,825	2054,214	0	204,072	204,072	99,726	0	0	0	0	0	0	0
15:16:32	-167,553	2064,465	11,04	10,742	9,849	5,819	6,659	21,2	962,289	22,825	2054,224	0	204,072	204,072	99,726	0	0	0	0	0	0	0
15:16:32	-127,636	2063,189	10,991	10,742	9,844	5,806	6,642	21,2	962,289	22,825	2054,233	0	204,072	204,072	99,726	0	0	0	0	0	0	0
15:16:32	-85,888	2062,33	10,991	10,742	9,839	5,797	6,626	21,2	962,289	22,825	2054,242	0	204,072	204,072	99,726	0	0	0	0	0	0	0
15:16:32	-41,137	2061,919	11,04	10,84	9,834	5,792	6,609	21,2	962,289	22,825	2054,249	0	204,072	204,072	99,726	0	0	0	0	0	0	0
15:16:32	-75,61	2061,163	11,137	10,888	9,825	5,785	6,593	21,2	962,289	22,825	2054,256	0	204,072	204,072	99,726	0	0	0	0	0	0	0
15:16:32	-176,782	2059,395	11,04	10,84	9,82	5,766	6,577	21,2	962,289	22,825	2054,261	0	204,072	204,072	99,726	0	0	0	0	0	0	0
15:16:32	-89,794	2058,497	10,942	10,84	9,82	5,757	6,561	21,2	962,289	22,825	2054,265	0	204,072	204,072	99,726	0	0	0	0	0	0	0
15:16:32	-85,864	2057,638	10,942	10,693	9,815	5,748	6,545	21,2	962,289	22,825	2054,269	0	204,072	204,072	99,726	0	0	0	0	0	0	0
15:16:32	-134,667	2056,292	10,796	10,595	9,815	5,734	6,529	21,2	962,289	22,825	2054,271	0	204,072	204,072	99,726	0	0	0	0	0	0	0
15:16:32	-171,411	2054,577	10,698	10,595	9,81	5,717	6,513	21,2	962,289	22,825	2054,271	0	204,072	204,072	99,726	0	0	0	0	0	0	0
15:16:32	-85,839	2053,719	10,698	10,547	9,806	5,708	6,497	21,2	962,289	22,825	2053,719	0	204,072	204,072	99,726	0	0	0	0	0	0	0
15:16:32	-86,035	2052,859	10,698	10,498	9,801	5,699	6,482	21,2	962,289	22,825	2052,859	0	204,072	204,072	99,726	0	0	0	0	0	0	0
15:16:32	48,73	2053,346	10,844	10,595	9,796	5,704	6,467	21,2	962,289	22,825	2052,859	0	204,072	204,072	99,726	0	0	0	0	0	0	0
15:16:32	-75,659	2052,589	10,942	10,693	9,786	5,696	6,451	21,2	962,289	22,825	2052,589	0	204,072	204,072	99,726	0	0	0	0	0	0	0
15:16:32	-41,015	2052,179	10,991	10,742	9,781	5,692	6,437	21,2	962,289	22,825	2052,179	0	204,072	204,072	99,726	0	0	0	0	0	0	0
15:16:32	-164,355	2050,536	10,991	10,84	9,772	5,675	6,422	21,2	962,289	22,825	2050,536	0	204,072	204,072	99,726	0	0	0	0	0	0	0
15:16:32	-83,764	2049,698	10,991	10,84	9,767	5,666	6,407	21,2	962,289	22,825	2049,698	0	204,072	204,072	99,726	0	0	0	0	0	0	0
15:16:32	-130,761	2048,39	10,942	10,84	9,763	5,653	6,392	21,2	962,289	22,825	2048,39	0	204,072	204,072	99,726	0	0	0	0	0	0	0
15:16:32	-6,494	2048,325	10,942	10,742	9,762	5,652	6,378	21,2	962,289	22,825	2048,325	0	204,072	204,072	99,726	0	0	0	0	0	0	0
15:16:32	-77,282	2047,553	10,942	10,742	9,758	5,644	6,363	21,2	962,289	22,825	2047,553	0	204,072	204,072	99,726	0	0	0	0	0	0	0
15:16:32	-173,413	2045,819	10,844	10,693	9,753	5,627	6,349	21,2	962,289	22,825	2045,819	0	204,072	204,072	99,726	0	0	0	0	0	0	0
15:16:32	-142,065	2044,398	10,698	10,693	9,753	5,612	6,334	21,2	962,289	22,825	2044,398	0	204,072	204,072	99,726	0	0	0	0	0	0	0
15:16:32	12,243	2044,52	10,796	10,693	9,748	5,613	6,32	21,2	962,289	22,825	2044,398	0	204,072	204,072	99,726	0	0	0	0	0	0	0
15:16:32	-82,702	2043,693	10,796	10,595	9,743	5,605	6,306	21,2	962,289	22,825	2043,693	0	204,072	204,072	99,726	0	0	0	0	0	0	0
15:16:32	-83,752	2042,856	10,796	10,595	9,739	5,596	6,292	21,2	962,289	22,825	2042,856	0	204,072	204,072	99,726	0	0	0	0	0	0	0
15:16:32	-90,087	2041,955	10,796	10,595	9,734	5,587	6,278	21,2	962,289	22,825	2041,955	0	204,072	204,072	99,726	0	0	0	0	0	0	0
15:16:32	-83,752	2041,117	10,796	10,595	9,729	5,578	6,265	21,2	962,289	22,825	2041,117	0	204,072	204,072	99,726	0	0	0	0	0	0	0
15:16:32	-74,243	2040,375	10,796	10,595	9,725	5,57	6,251	21,2	962,289	22,825	2040,375	0	204,072	204,072	99,726	0	0	0	0	0	0	0
15:16:32	-17,053	2040,204	10,796	10,595	9,724	5,569	6,238	21,2	962,289	22,825	2040,204	0	204,072	204,072	99,726	0	0	0	0	0	0	0
15:16:32	-74,096	2039,463	10,796	10,595	9,719	5,561	6,224	21,2	962,289	22,825	2039,463	0	204,072	204,072	99,726	0	0	0	0	0	0	0
15:16:32	-91,32	2038,55	10,796	10,595	9,714	5,552	6,211	21,2	962,289	22,825	2038,55	0	204,072	204,072	99,726	0	0	0	0	0	0	0
15:16:32	-81,64	2037,734	10,796	10,595	9,71	5,543	6,198	21,2	962,289	22,825	2037,734	0	204,072	204,072	99,726	0	0	0	0	0	0	0
15:16:32	-81,64	2036,917	10,796	10,595	9,705	5,535	6,185	21,2	962,289	22,825	2036,917	0	204,072	204,072	99,726	0	0	0	0	0	0	0
15:16:32	-81,64	2036,101	10,796	10,693	9,7	5,526	6,172	21,2	962,289	22,825	2036,101	0	204,072	204,072	99,726	0	0	0	0	0	0	0
15:16:32	-8,63	2036,015	10,796	10,595	9,7	5,525	6,159	21,2	962,289	22,825	2036,015	0	204,072	204,072	99,726	0	0	0	0	0	0	0
15:16:32	-171,179	2034,303	10,698	10,547	9,695	5,508	6,147	21,2	962,289	22,825	2034,303	0	204,072	204,072	99,726	0	0	0	0	0	0	0
15:16:32	-124,108	2033,062	10,649	10,547	9,691	5,495	6,134	21,2	962,289	22,825	2033,062	0	204,072	204,072	99,726	0	0	0	0	0	0	0
15:16:32	-35,839	2032,703	10,698	10,595	9,686	5,491	6,121	21,2	962,289	22,825	2032,703	0	204,072	204,072	99,726	0	0	0	0	0	0	0
15:16:32	10,034	2032,804	10,796	10,595	9,682	5,492	6,109	21,2	962,289	22,825	2032,703	0	204,072	204,072	99,726	0	0	0	0	0	0	0
15:16:32	-90,075	2031,903	10,796	10,595	9,676	5,483	6,097	21,2	962,289	22,825	2031,903	0	204,072	204,072	99,726	0	0	0	0	0	0	0
15:16:32	-158,02	2030,323	10,796	10,595	9,667	5,467	6,084	21,2	962,289	22,825	2030,323	0	204,072	204,072	99,726	0	0	0	0	0	0	0
15:16:32	34,008	2030,663	10,844	10,595	9,667	5,47	6,072	21,2	962,289	22,825	2030,323	0	204,072	204,072	99,726	0	0	0	0	0	0	0
15:16:32	-123,059	2029,432	10,796	10,547	9,662	5,458	6,06	21,2	962,289	22,825	2029,432	0	204,072	204,072	99,726	0	0	0	0	0	0	0
15:16:32	-200,891	2027,423	10,649	10,498	9,659	5,437	6,048	21,2	962,289	22,825	2027,423	0	204,072	204,072	99,726	0	0	0	0	0	0	0
15:16:32	-11,804	2027,305	10,649	10,498	9,658	5,436	6,036	21,2	962,289	22,825	2027,305	0	204,072	204,072	99,726	0	0	0	0	0	0	0
15:16:33	-100,183	2026,304	10,551	10,4	9,657	5,425	6,024	21,2	962,289	22,825	2026,304	0	204,072	204,072	99,726	0	0	0	0	0	0	0
15:16:33	-111,23	2025,191	10,503	10,351	9,654	5,414	6,012	21,2	962,289	22,825	2025,191	0	204,072	204,072	99,726	0	0	0	0	0	0	0
15:16:33	-10,705	2025,084	10,503	10,351	9,653	5,413	6	21,2	962,289	22,825	2025,084	0	204,072	204,072	99,726	0	0	0	0	0	0	0
15:16:33	-44,482	2024,639	10,551	10,351	9,648	5,408	5,989	21,2	962,289	22,825	2024,639	0	204,072	204,072	99,726	0	0	0	0	0	0	0
15:16:33	1,464	2024,654	10,649	10,547	9,643	5,408	5,977	21,2	962,289	22,825	2024,639	0	204,072	204,072	99,726	0	0	0	0	0	0	0
15:16:33	-108,85	2023,565	10,698	10,595	9,634	5,397	5,966	21,2	962,289	22,825	2023,565	0	204,072	204,072	99,726	0	0	0	0	0	0	0
15:16:33	14,343	2023,709	10,796	10,595	9,63	5,399	5,955	21,2	962,289	22,825	2023,566	0	204,072	204,072	99,726	0	0	0	0	0	0	0
15:16:33	-87,121	2022,838	10,796	10,595	9,625	5,39	5,944	21,2	962,289	22,825	2022,838	0	204,072	204,072	99,726	0	0	0	0	0	0	0
15:16:33	-101,22	2021,825	10,698	10,595	9,624	5,379	5,933	21,2	962,289	22,825	2021,825	0	204,072	204,072	99,726	0	0	0	0	0	0	0
15:16:33	-134,094	2020,485	10,551	10,547	9,624	5,365	5,922	21,2	962,289	22,825	2020,485	0	204,072	204,072	99,726	0	0	0	0	0	0	0
15:16:33	-95,19	2019,533	10,503	10,4	9,621	5,356	5,91	21,2	962,289	22,825	2019,533	0	204,072	204,072	99,726	0	0	0	0	0	0	0
15:16:33	-57,519	2018,957	10,454	10,351	9,621	5,35	5,899	21,2	962,289	22,825	2018,957	0	204,072	204,072	99,726	0	0	0	0	0	0	0
15:16:33	0	2018,957	10,454	10,302	9,621	5,35	5,889	21,2	962,289	22,825	2018,957	0	204,072	204,072	99,726	0	0	0	0	0	0	0
15:16:33	-176,22	2017,195	10,356	10,205	9,616	5,331	5,878	21,2	962,289	22,825	2017,195	0	204,072	204,072	99,726	0	0	0	0	0	0	0
15:16:33	58,715	2017,782	10,503	10,351	9,611	5,337	5,867	21,2	962,289	22,825	2017,196	0	204,072	204,072	99,726	0	0	0	0	0	0	0
15:16:33	48,229	2018,265	10,649	10,498	9,607	5,342	5,857	21,2	962,289	22,825	2017,197	0	204,072	204,072	99,726	0	0	0	0	0	0	0
15:16:33	-235,363	2015,911	10,551	10,351	9,598	5,318	5,846	21,2	962,289	22,825	2015,911	0	204,072	204,072	99,726	0	0	0	0	0	0	0
15:16:33	-73,022	2015,181	10,551	10,4	9,594	5,311	5,836	21,2	962,289	22,825	2015,181	0	204,072	204,072	99,726	0	0	0	0	0	0	0
15:16:33	63,659	2015,817	10,649	10,547	9,593	5,317	5,826	21,2	962,289	22,825	2015,182	0	204,072	204,072	99,726	0	0	0	0	0	0	0
15:16:33	-72,998	2015,087	10,649	10,498	9,588	5,31	5,816	21,2	962,289	22,825	2015,087	0	204,072	204,072	99,726	0	0	0	0	0	0	0
15:16:33	-102,368	2014,064	10,551	10,4	9,588	5,299	5,805	21,2	962,289	22,825	2014,064	0	204,072	204,072	99,726	0	0	0	0	0	0	0
15:16:33	-102,502	2013,039	10,503	10,351	9,584	5,289	5,795	21,2	962,289	22,825	2013,039	0	204,072	204,072	99,726	0	0	0	0	0	0	0
15:16:33	-14,099	2012,898	10,503	10,4	9,584	5,287	5,785	21,2	962,289	22,825	2012,898	0	204,072	204,072	99,726	0	0	0	0	0	0	0
15:16:33	-13,879	2012,759	10,503	10,351	9,583	5,286	5,775	21,2	962,289	22,825	2012,759	0	204,072	204,072	99,726	0	0	0	0	0	0	0
15:16:33	-115,551	2011,603	10,454	10,4	9,579	5,274	5,766	21,2	962,289	22,825	2011,603	0	204,072	204,072	99,726	0	0	0	0	0	0	0
15:16:33	-70,874	2010,895	10,454	10,351	9,575	5,266	5,756	21,2	962,289	22,825	2010,895	0	204,072	204,072	99,726	0	0	0	0	0	0	0
15:16:33	-13,891	2010,756	10,454	10,351	9,574	5,265	5,746	21,2	962,289	22,825	2010,756	0	204,072	204,072	99,726	0	0	0	0	0	0	0
15:16:33	-161,23	2009,143	10,356	10,205	9,57	5,248	5,736	21,2	962,289	22,825	2009,143	0	204,072	204,072	99,726	0	0	0	0	0	0	0
15:16:33	89,282	2010,036	10,454	10,351	9,57	5,258	5,727	21,2	962,289	22,825	2009,144	0	204,072	204,072	99,726	0	0	0	0	0	0	0
15:16:33	-103,173	2009,005	10,356	10,205	9,569	5,247	5,718	21,2	962,289	22,825	2009,005	0	204,072	204,072	99,726	0	0	0	0	0	0	0
15:16:33	-44,628	2008,558	10,307	10,302	9,569	5,242	5,708	21,2	962,289	22,825	2008,558	0	204,072	204,072	99,726	0	0	0	0	0	0	0
15:16:33	-25,17	2008,307	10,356	10,205	9,565	5,24	5,699	21,2	962,289	22,825	2008,307	0	204,072	204,072	99,726	0	0	0	0	0	0	0
15:16:33	-58,52	2007,721	10,307	10,156	9,564	5,234	5,69	21,2	962,289	22,825	2007,721	0	204,072	204,072	99,726	0	0	0	0	0	0	0
15:16:33	-55,957	2007,162	10,307	10,302	9,561	5,228	5,681	21,2	962,289	22,825	2007,162	0	204,072	204,072	99,726	0	0	0	0	0	0	0
15:16:33	30,737	2007,469	10,356	10,302	9,56	5,231	5,672	21,2	962,289	22,825	2007,162	0	204,072	204,072	99,726	0	0	0	0	0	0	0
15:16:33	-58,508	2006,884	10,307	10,156	9,56	5,225	5,663	21,2	962,289	22,825	2006,884	0	204,072	204,072	99,726	0	0	0	0	0	0	0
15:16:33	-55,908	2006,325	10,307	10,205	9,556	5,219	5,655	21,2	962,289	22,825	2006,325	0	204,072	204,072	99,726	0	0	0	0	0	0	0
15:16:33	-13,891	2006,186	10,307	10,205	9,556	5,218	5,646	21,2	962,289	22,825	2006,186	0	204,072	204,072	99,726	0	0	0	0	0	0	0
15:16:33	0	2006,186	10,307	10,205	9,556	5,218	5,638	21,2	962,289	22,825	2006,186	0	204,072	204,072	99,726	0	0	0	0	0	0	0
15:16:33	-69,848	2005,488	10,307	10,302	9,552	5,211	5,629	21,1	962,289	22,742	2005,488	0	204,072	204,072	99,726	0	0	0	0	0	0	0
15:16:33	30,737	2005,795	10,356	10,302	9,551	5,214	5,621	21,1	962,289	22,742	2005,488	0	204,072	204,072	99,726	0	0	0	0	0	0	0
15:16:33	4,455	2005,84	10,454	10,351	9,546	5,214	5,613	21,1	962,289	22,742	2005,488	0	204,072	204,072	99,726	0	0	0	0	0	0	0
15:16:33	-91,894	2004,921	10,503	10,498	9,538	5,205	5,605	21,1	962,289	22,742	2004,921	0	204,072	204,072	99,726	0	0	0	0	0	0	0
15:16:33	-15,979	2004,761	10,503	10,547	9,537	5,203	5,597	21,1	962,289	22,742	2004,761	0	204,072	204,072	99,726	0	0	0	0	0	0	0
15:16:33	-67,724	2004,084	10,503	10,498	9,534	5,196	5,589	21,1	962,289	22,742	2004,084	0	204,072	204,072	99,726	0	0	0	0	0	0	0
15:16:33	0	2004,084	10,503	10,351	9,534	5,196	5,582	21,1	962,289	22,742	2004,084	0	204,072	204,072	99,726	0	0	0	0	0	0	0
15:16:33	-133,825	2002,745	10,356	10,302	9,534	5,182	5,574	21,1	962,289	22,742	2002,745	0	204,072	204,072	99,726	0	0	0	0	0	0	0
15:16:33	0	2002,745	10,356	10,302	9,534	5,182	5,566	21,1	962,289	22,742	2002,745	0	204,072	204,072	99,726	0	0	0	0	0	0	0
15:16:33	-133,789	2001,407	10,21	10,156	9,534	5,169	5,558	21,1	962,289	22,742	2001,407	0	204,072	204,072	99,726	0	0	0	0	0	0	0
15:16:33	0	2001,407	10,21	10,058	9,534	5,169	5,551	21,1	962,289	22,742	2001,407	0	203,612	203,612	99,724	0	0	0	0	0	0	0
15:16:33	0	2001,407	10,21	10,205	9,534	5,169	5,543	21,1	962,289	22,742	2001,407	0	203,612	203,612	99,724	0	0	0	0	0	0	0
15:16:33	-16,015	2001,247	10,21	10,205	9,533	5,167	5,536	21,1	962,289	22,742	2001,247	0	203,612	203,612	99,724	0	0	0	0	0	0	0
15:16:33	-112,268	2000,125	10,161	9,961	9,529	5,155	5,528	21,1	962,289	22,742	2000,125	0	203,612	203,612	99,724	0	0	0	0	0	0	0
15:16:33	-14,941	1999,975	10,161	10,058	9,528	5,154	5,521	21,1	962,289	22,742	1999,975	0	203,612	203,612	99,724	0	0	0	0	0	0	0
15:16:33	67,089	2000,646	10,307	10,205	9,524	5,161	5,514	21,1	962,289	22,742	1999,976	0	203,612	203,612	99,724	0	0	0	0	0	0	0
15:16:33	-155,603	1999,09	10,21	10,156	9,52	5,145	5,507	21,1	962,289	22,742	1999,09	0	203,612	203,612	99,724	0	0	0	0	0	0	0
15:16:33	72,961	1999,82	10,307	10,302	9,519	5,152	5,5	21,1	962,289	22,742	1999,091	0	203,612	203,612	99,724	0	0	0	0	0	0	0
15:16:33	-38,073	1999,439	10,356	10,302	9,515	5,148	5,493	21,1	962,289	22,742	1999,091	0	203,612	203,612	99,724	0	0	0	0	0	0	0
15:16:33	-14,965	1999,289	10,356	10,351	9,514	5,147	5,486	21,1	962,289	22,742	1999,092	0	203,612	203,612	99,724	0	0	0	0	0	0	0
15:16:33	38,72	1999,676	10,454	10,302	9,511	5,151	5,48	21,1	962,289	22,742	1999,092	0	203,612	203,612	99,724	0	0	0	0	0	0	0
15:16:33	-105,175	1998,625	10,356	10,302	9,51	5,14	5,473	21,1	962,289	22,742	1998,625	0	203,612	203,612	99,724	0	0	0	0	0	0	0
15:16:33	0	1998,625	10,356	10,205	9,51	5,14	5,466	21,1	962,289	22,742	1998,625	0	203,612	203,612	99,724	0	0	0	0	0	0	0
15:16:33	89,147	1999,516	10,454	10,302	9,51	5,149	5,46	21,1	962,289	22,742	1998,626	0	203,612	203,612	99,724	0	0	0	0	0	0	0
15:16:33	-89,147	1998,625	10,356	10,302	9,51	5,14	5,454	21,1	962,289	22,742	1998,625	0	203,612	203,612	99,724	0	0	0	0	0	0	0
15:16:33	-149,926	1997,125	10,21	10,156	9,509	5,125	5,447	21,1	962,289	22,742	1997,125	0	203,612	203,612	99,724	0	0	0	0	0	0	0
15:16:33	39,746	1997,523	10,307	10,156	9,506	5,129	5,441	21,1	962,289	22,742	1997,126	0	203,612	203,612	99,724	0	0	0	0	0	0	0
15:16:33	28,552	1997,808	10,356	10,205	9,505	5,132	5,435	21,1	962,289	22,742	1997,126	0	203,612	203,612	99,724	0	0	0	0	0	0	0
15:16:33	-44,555	1997,363	10,307	10,156	9,505	5,127	5,429	21,1	962,289	22,742	1997,127	0	203,612	203,612	99,724	0	0	0	0	0	0	0
15:16:33	-133,728	1996,026	10,161	10,009	9,505	5,113	5,423	21,1	962,289	22,742	1996,026	0	203,612	203,612	99,724	0	0	0	0	0	0	0
15:16:33	-106,323	1994,962	10,063	10,009	9,505	5,102	5,417	21,1	962,289	22,742	1994,962	0	203,612	203,612	99,724	0	0	0	0	0	0	0
15:16:33	23,693	1995,199	10,161	10,058	9,501	5,105	5,411	21,1	962,289	22,742	1994,963	0	203,612	203,612	99,724	0	0	0	0	0	0	0
15:16:33	44,543	1995,645	10,21	10,156	9,501	5,109	5,405	21,1	962,289	22,742	1994,963	0	203,612	203,612	99,724	0	0	0	0	0	0	0
15:16:33	-17,199	1995,473	10,21	10,156	9,5	5,107	5,399	21,1	962,289	22,742	1994,964	0	203,612	203,612	99,724	0	0	0	0	0	0	0
15:16:33	-92,932	1994,543	10,161	10,058	9,497	5,098	5,393	21,1	962,289	22,742	1994,543	0	203,612	203,612	99,724	0	0	0	0	0	0	0
15:16:33	-17,041	1994,373	10,161	10,058	9,496	5,096	5,387	21,1	962,289	22,742	1994,373	0	203,612	203,612	99,724	0	0	0	0	0	0	0
15:16:33	0	1994,373	10,161	10,058	9,496	5,096	5,381	21,1	962,289	22,742	1994,373	0	203,612	203,612	99,724	0	0	0	0	0	0	0
15:16:33	-16,186	1994,211	10,161	10,156	9,495	5,094	5,376	21,1	962,289	22,742	1994,211	0	203,612	203,612	99,724	0	0	0	0	0	0	0
15:16:33	-48,193	1993,729	10,161	10,156	9,492	5,089	5,37	21,1	962,289	22,742	1993,729	0	203,612	203,612	99,724	0	0	0	0	0	0	0
15:16:33	44,555	1994,175	10,21	10,058	9,492	5,094	5,365	21,1	962,289	22,742	1993,73	0	203,612	203,612	99,724	0	0	0	0	0	0	0
15:16:33	-61,767	1993,557	10,161	10,156	9,491	5,088	5,359	21,1	962,289	22,742	1993,557	0	203,612	203,612	99,724	0	0	0	0	0	0	0
15:16:33	0	1993,557	10,161	10,156	9,491	5,088	5,354	21,1	962,289	22,742	1993,557	0	203,612	203,612	99,724	0	0	0	0	0	0	0
15:16:33	0	1993,557	10,161	10,205	9,491	5,088	5,349	21,1	962,289	22,742	1993,557	0	203,612	203,612	99,724	0	0	0	0	0	0	0
15:16:33	-89,099	1992,666	10,063	10,009	9,491	5,079	5,343	21,1	962,289	22,742	1992,666	0	203,612	203,612	99,724	0	0	0	0	0	0	0
15:16:33	-16,186	1992,504	10,063	9,863	9,491	5,077	5,338	21,1	962,289	22,742	1992,504	0	203,612	203,612	99,724	0	0	0	0	0	0	0
15:16:33	23,706	1992,741	10,161	10,156	9,487	5,079	5,333	21,1	962,289	22,742	1992,504	0	203,612	203,612	99,724	0	0	0	0	0	0	0
15:16:33	160,949	1994,351	10,356	10,4	9,486	5,096	5,328	21,1	962,289	22,742	1992,506	0	203,612	203,612	99,724	0	0	0	0	0	0	0
15:16:33	-181,86	1992,532	10,21	10,156	9,483	5,077	5,324	21,1	962,289	22,742	1992,506	0	203,612	203,612	99,724	0	0	0	0	0	0	0
15:16:33	-149,768	1991,034	10,063	10,058	9,482	5,062	5,318	21,1	962,289	22,742	1991,034	0	203,612	203,612	99,724	0	0	0	0	0	0	0
15:16:33	133,618	1992,371	10,21	10,205	9,482	5,075	5,314	21,1	962,289	22,742	1991,036	0	203,612	203,612	99,724	0	0	0	0	0	0	0
15:16:33	0	1992,371	10,21	10,156	9,482	5,075	5,309	21,1	962,289	22,742	1991,037	0	203,612	203,612	99,724	0	0	0	0	0	0	0
15:16:33	0	1992,371	10,21	10,205	9,482	5,075	5,304	21,1	962,289	22,742	1991,038	0	203,612	203,612	99,724	0	0	0	0	0	0	0
15:16:33	-150,659	1990,864	10,063	10,009	9,481	5,06	5,3	21,1	962,289	22,742	1990,864	0	203,612	203,612	99,724	0	0	0	0	0	0	0
15:16:33	89,062	1991,755	10,161	10,009	9,481	5,069	5,295	21,1	962,289	22,742	1990,865	0	203,612	203,612	99,724	0	0	0	0	0	0	0
15:16:33	-47,29	1991,282	10,161	10,058	9,479	5,064	5,291	21,1	962,289	22,742	1990,865	0	203,612	203,612	99,724	0	0	0	0	0	0	0
15:16:33	-17,26	1991,109	10,161	10,009	9,478	5,062	5,286	21,1	962,289	22,742	1990,866	0	203,612	203,612	99,724	0	0	0	0	0	0	0
15:16:33	-89,05	1990,219	10,063	9,863	9,478	5,053	5,282	21,1	962,289	22,742	1990,219	0	203,612	203,612	99,724	0	0	0	0	0	0	0
15:16:33	89,05	1991,109	10,161	10,009	9,478	5,062	5,277	21,1	962,289	22,742	1990,22	0	203,612	203,612	99,724	0	0	0	0	0	0	0
15:16:33	-17,041	1990,939	10,161	10,058	9,477	5,061	5,273	21,1	962,289	22,742	1990,22	0	203,612	203,612	99,724	0	0	0	0	0	0	0
15:16:33	-89,05	1990,048	10,063	10,009	9,477	5,052	5,269	21,1	962,289	22,742	1990,048	0	203,612	203,612	99,724	0	0	0	0	0	0	0
15:16:33	41,76	1990,466	10,161	10,058	9,474	5,056	5,264	21,1	962,289	22,742	1990,049	0	203,612	203,612	99,724	0	0	0	0	0	0	0
15:16:34	27,294	1990,739	10,21	10,156	9,473	5,059	5,26	21,1	962,289	22,742	1990,049	0	203,612	203,612	99,724	0	0	0	0	0	0	0
15:16:34	0	1990,739	10,21	10,205	9,473	5,059	5,256	21,1	962,289	22,742	1990,05	0	203,612	203,612	99,724	0	0	0	0	0	0	0
15:16:34	-133,593	1989,403	10,063	10,058	9,473	5,045	5,252	21,1	962,289	22,742	1989,403	0	203,612	203,612	99,724	0	0	0	0	0	0	0
15:16:34	-44,531	1988,958	10,014	9,961	9,473	5,04	5,248	21,1	962,289	22,742	1988,958	0	203,612	203,612	99,724	0	0	0	0	0	0	0
15:16:34	44,531	1989,403	10,063	10,058	9,473	5,045	5,244	21,1	962,289	22,742	1988,958	0	203,612	203,612	99,724	0	0	0	0	0	0	0
15:16:34	0	1989,403	10,063	10,058	9,473	5,045	5,24	21,1	962,289	22,742	1988,958	0	203,612	203,612	99,724	0	0	0	0	0	0	0
15:16:34	-61,572	1988,787	10,014	9,863	9,472	5,039	5,236	21,1	962,289	22,742	1988,787	0	203,612	203,612	99,724	0	0	0	0	0	0	0
15:16:34	-1,745	1988,77	10,063	10,009	9,469	5,038	5,232	21,1	962,289	22,742	1988,77	0	203,612	203,612	99,724	0	0	0	0	0	0	0
15:16:34	70,959	1989,479	10,161	10,058	9,468	5,046	5,229	21,1	962,289	22,742	1988,77	0	203,612	203,612	99,724	0	0	0	0	0	0	0
15:16:34	-17,224	1989,307	10,161	10,058	9,467	5,044	5,225	21,1	962,289	22,742	1988,771	0	203,612	203,612	99,724	0	0	0	0	0	0	0
15:16:34	-134,082	1987,966	10,063	10,009	9,465	5,03	5,221	21,1	962,289	22,742	1987,966	0	203,612	203,612	99,724	0	0	0	0	0	0	0
15:16:34	-18,273	1987,783	10,063	10,009	9,464	5,028	5,218	21,1	962,289	22,742	1987,783	0	203,612	203,612	99,724	0	0	0	0	0	0	0
15:16:34	0	1987,783	10,063	10,058	9,464	5,028	5,214	21,1	962,289	22,742	1987,783	0	203,612	203,612	99,724	0	0	0	0	0	0	0
15:16:34	-44,519	1987,338	10,014	10,009	9,464	5,024	5,21	21,1	962,289	22,742	1987,338	0	203,612	203,612	99,724	0	0	0	0	0	0	0
15:16:34	-44,519	1986,893	9,965	9,814	9,464	5,019	5,206	21,1	962,289	22,742	1986,893	0	203,612	203,612	99,724	0	0	0	0	0	0	0
15:16:34	44,519	1987,338	10,014	9,814	9,464	5,024	5,203	21,1	962,289	22,742	1986,894	0	203,612	203,612	99,724	0	0	0	0	0	0	0
15:16:34	-44,519	1986,893	9,965	9,863	9,464	5,019	5,199	21,1	962,289	22,742	1986,893	0	203,612	203,612	99,724	0	0	0	0	0	0	0
15:16:34	-70,739	1986,186	9,868	9,814	9,465	5,012	5,195	21,1	962,289	22,742	1986,186	0	203,612	203,612	99,724	0	0	0	0	0	0	0
15:16:34	70,739	1986,893	9,965	9,863	9,464	5,019	5,192	21,1	962,289	22,742	1986,186	0	203,612	203,612	99,724	0	0	0	0	0	0	0
15:16:34	-63,256	1986,261	9,965	9,814	9,46	5,013	5,189	21,1	962,289	22,742	1986,187	0	203,612	203,612	99,724	0	0	0	0	0	0	0
15:16:34	70,715	1986,968	10,063	10,009	9,459	5,02	5,185	21,1	962,289	22,742	1986,187	0	203,612	203,612	99,724	0	0	0	0	0	0	0
15:16:34	89,025	1987,858	10,161	10,205	9,459	5,029	5,182	21,1	962,289	22,742	1986,189	0	203,612	203,612	99,724	0	0	0	0	0	0	0
15:16:34	-89,025	1986,968	10,063	10,009	9,459	5,02	5,179	21,1	962,289	22,742	1986,19	0	203,612	203,612	99,724	0	0	0	0	0	0	0
15:16:34	-44,519	1986,523	10,014	10,009	9,459	5,015	5,176	21,1	962,289	22,742	1986,19	0	203,612	203,612	99,724	0	0	0	0	0	0	0
15:16:34	0	1986,523	10,014	9,961	9,459	5,015	5,173	21,1	962,289	22,742	1986,191	0	203,612	203,612	99,724	0	0	0	0	0	0	0
15:16:34	0	1986,523	10,014	10,058	9,459	5,015	5,17	21,1	962,289	22,742	1986,191	0	203,612	203,612	99,724	0	0	0	0	0	0	0
15:16:34	-44,506	1986,077	9,965	9,863	9,459	5,011	5,166	21,1	962,289	22,742	1986,077	0	203,612	203,612	99,724	0	0	0	0	0	0	0
15:16:34	0	1986,077	9,965	9,863	9,459	5,011	5,163	21,1	962,289	22,742	1986,077	0	203,612	203,612	99,724	0	0	0	0	0	0	0
15:16:34	26,245	1986,34	10,014	10,009	9,458	5,013	5,16	21,1	962,289	22,742	1986,078	0	203,612	203,612	99,724	0	0	0	0	0	0	0
15:16:34	-89,526	1985,445	9,965	9,814	9,455	5,004	5,157	21,1	962,289	22,742	1985,445	0	203,612	203,612	99,724	0	0	0	0	0	0	0
15:16:34	44,482	1985,889	10,014	10,009	9,455	5,009	5,154	21,1	962,289	22,742	1985,445	0	203,612	203,612	99,724	0	0	0	0	0	0	0
15:16:34	-133,496	1984,554	9,868	9,863	9,455	4,995	5,151	21,1	962,289	22,742	1984,554	0	203,612	203,612	99,724	0	0	0	0	0	0	0
15:16:34	133,496	1985,889	10,014	10,009	9,455	5,009	5,148	21,1	962,289	22,742	1984,556	0	203,612	203,612	99,724	0	0	0	0	0	0	0
15:16:34	-62,78	1985,262	9,965	9,863	9,454	5,002	5,146	21,1	962,289	22,742	1984,557	0	203,612	203,612	99,724	0	0	0	0	0	0	0
15:16:34	-133,483	1983,927	9,819	9,521	9,454	4,988	5,143	21,1	962,289	22,742	1983,927	0	203,612	203,612	99,724	0	0	0	0	0	0	0
15:16:34	44,506	1984,372	9,868	9,716	9,454	4,993	5,14	21,1	962,289	22,742	1983,927	0	203,612	203,612	99,724	0	0	0	0	0	0	0
15:16:34	133,496	1985,707	10,014	10,009	9,454	5,007	5,137	21,1	962,289	22,742	1983,929	0	203,612	203,612	99,724	0	0	0	0	0	0	0
15:16:34	-133,496	1984,372	9,868	9,814	9,454	4,993	5,134	21,1	962,289	22,742	1983,929	0	203,612	203,612	99,724	0	0	0	0	0	0	0
15:16:34	0	1984,372	9,868	9,716	9,454	4,993	5,131	21,1	962,289	22,742	1983,93	0	203,612	203,612	99,724	0	0	0	0	0	0	0
15:16:34	133,496	1985,707	10,014	9,961	9,454	5,007	5,129	21,1	961,909	22,742	1983,932	0	203,612	203,612	99,724	0	0	0	0	0	0	0
15:16:34	45,324	1986,16	10,063	10,058	9,454	5,011	5,127	21,1	961,909	22,742	1983,934	0	203,612	203,612	99,724	0	0	0	0	0	0	0
15:16:34	-178,027	1984,38	9,868	9,668	9,454	4,993	5,124	21,1	961,909	22,742	1983,934	0	203,612	203,612	99,724	0	0	0	0	0	0	0
15:16:34	89,025	1985,27	9,965	9,863	9,454	5,002	5,122	21,1	961,909	22,742	1983,936	0	203,612	203,612	99,724	0	0	0	0	0	0	0
15:16:34	0	1985,27	9,965	9,863	9,454	5,002	5,119	21,1	961,909	22,742	1983,937	0	203,612	203,612	99,724	0	0	0	0	0	0	0
15:16:34	44,494	1985,715	10,014	9,863	9,454	5,007	5,117	21,1	961,909	22,742	1983,939	0	203,612	203,612	99,724	0	0	0	0	0	0	0
15:16:34	44,506	1986,16	10,063	10,058	9,454	5,011	5,115	21,1	961,909	22,742	1983,941	0	203,612	203,612	99,724	0	0	0	0	0	0	0
15:16:34	-44,506	1985,715	10,014	9,961	9,454	5,007	5,113	21,1	961,909	22,742	1983,943	0	203,612	203,612	99,724	0	0	0	0	0	0	0
15:16:34	-44,494	1985,27	9,965	9,814	9,454	5,002	5,111	21,1	961,909	22,742	1983,944	0	203,612	203,612	99,724	0	0	0	0	0	0	0
15:16:34	-89,025	1984,38	9,868	9,716	9,454	4,993	5,108	21,1	961,909	22,742	1983,944	0	203,612	203,612	99,724	0	0	0	0	0	0	0
15:16:34	115,234	1985,532	10,014	9,863	9,453	5,005	5,106	21,1	961,909	22,742	1983,946	0	203,379	203,379	99,723	0	0	0	0	0	0	0
15:16:34	0,573	1985,538	10,063	10,009	9,451	5,005	5,104	21,1	961,909	22,742	1983,948	0	203,379	203,379	99,723	0	0	0	0	0	0	0
15:16:34	-0,573	1985,532	10,014	10,058	9,453	5,005	5,102	21,1	961,909	22,742	1983,949	0	203,379	203,379	99,723	0	0	0	0	0	0	0
15:16:34	-26,208	1985,27	9,965	9,814	9,454	5,002	5,101	21,1	961,909	22,742	1983,95	0	203,379	203,379	99,723	0	0	0	0	0	0	0
15:16:34	0	1985,27	9,965	9,863	9,454	5,002	5,099	21,1	961,909	22,742	1983,952	0	203,379	203,379	99,723	0	0	0	0	0	0	0
15:16:34	89,001	1986,16	10,063	10,058	9,454	5,011	5,097	21,1	961,909	22,742	1983,954	0	203,379	203,379	99,723	0	0	0	0	0	0	0
15:16:34	-89,001	1985,27	9,965	9,863	9,454	5,002	5,095	21,1	961,909	22,742	1983,955	0	203,379	203,379	99,723	0	0	0	0	0	0	0
15:16:34	44,494	1985,715	10,014	9,961	9,454	5,007	5,093	21,1	961,909	22,742	1983,957	0	203,379	203,379	99,723	0	0	0	0	0	0	0
15:16:34	0	1985,715	10,014	9,961	9,454	5,007	5,092	21,1	961,909	22,742	1983,959	0	203,379	203,379	99,723	0	0	0	0	0	0	0
15:16:34	0	1985,715	10,014	9,961	9,454	5,007	5,09	21,1	961,909	22,742	1983,961	0	203,379	203,379	99,723	0	0	0	0	0	0	0
15:16:34	44,506	1986,16	10,063	10,058	9,454	5,011	5,088	21,1	961,909	22,742	1983,963	0	203,379	203,379	99,723	0	0	0	0	0	0	0
15:16:34	-44,506	1985,715	10,014	9,863	9,454	5,007	5,087	21,1	961,909	22,742	1983,965	0	203,379	203,379	99,723	0	0	0	0	0	0	0
15:16:34	-44,494	1985,27	9,965	9,814	9,454	5,002	5,085	21,1	961,909	22,742	1983,966	0	203,379	203,379	99,723	0	0	0	0	0	0	0
15:16:34	89,001	1986,16	10,063	10,009	9,454	5,011	5,084	21,1	961,909	22,742	1983,968	0	203,379	203,379	99,723	0	0	0	0	0	0	0
15:16:34	-44,506	1985,715	10,014	9,716	9,454	5,007	5,082	21,1	961,909	22,742	1983,97	0	203,379	203,379	99,723	0	0	0	0	0	0	0
15:16:34	-44,494	1985,27	9,965	9,814	9,454	5,002	5,081	21,1	961,909	22,742	1983,971	0	203,379	203,379	99,723	0	0	0	0	0	0	0
15:16:34	178,039	1987,05	10,161	10,058	9,454	5,021	5,079	21,1	961,909	22,742	1983,974	0	203,379	203,379	99,723	0	0	0	0	0	0	0
15:16:34	-133,544	1985,715	10,014	9,961	9,454	5,007	5,078	21,1	961,909	22,742	1983,976	0	203,379	203,379	99,723	0	0	0	0	0	0	0
15:16:34	0	1985,715	10,014	9,863	9,454	5,007	5,077	21,1	961,909	22,742	1983,978	0	203,379	203,379	99,723	0	0	0	0	0	0	0
15:16:34	62,792	1986,343	10,063	9,961	9,455	5,013	5,075	21,1	961,909	22,742	1983,98	0	203,379	203,379	99,723	0	0	0	0	0	0	0
15:16:34	-44,506	1985,898	10,014	9,863	9,455	5,009	5,074	21,1	961,909	22,742	1983,982	0	203,379	203,379	99,723	0	0	0	0	0	0	0
15:16:34	-44,531	1985,453	9,965	9,961	9,455	5,004	5,073	21,1	961,909	22,742	1983,984	0	203,379	203,379	99,723	0	0	0	0	0	0	0
15:16:34	70,751	1986,16	10,063	10,058	9,454	5,011	5,072	21,1	961,909	22,742	1983,986	0	203,379	203,379	99,723	0	0	0	0	0	0	0
15:16:34	-26,22	1985,898	10,014	10,058	9,455	5,009	5,07	21,1	961,909	22,742	1983,988	0	203,379	203,379	99,723	0	0	0	0	0	0	0
15:16:34	-44,531	1985,453	9,965	9,814	9,455	5,004	5,069	21,1	961,909	22,742	1983,989	0	203,379	203,379	99,723	0	0	0	0	0	0	0
15:16:34	-18,249	1985,27	9,965	9,814	9,454	5,002	5,068	21,1	961,909	22,742	1983,99	0	203,379	203,379	99,723	0	0	0	0	0	0	0
15:16:34	44,494	1985,715	10,014	9,863	9,454	5,007	5,066	21,1	961,909	22,742	1983,992	0	203,379	203,379	99,723	0	0	0	0	0	0	0
15:16:34	44,506	1986,16	10,063	10,156	9,454	5,011	5,065	21,1	961,909	22,742	1983,994	0	203,379	203,379	99,723	0	0	0	0	0	0	0
15:16:34	18,286	1986,343	10,063	10,009	9,455	5,013	5,064	21,1	961,909	22,742	1983,997	0	203,379	203,379	99,723	0	0	0	0	0	0	0
15:16:34	-89,038	1985,453	9,965	9,863	9,455	5,004	5,063	21,1	961,909	22,742	1983,998	0	203,379	203,379	99,723	0	0	0	0	0	0	0
15:16:34	-18,249	1985,27	9,965	9,814	9,454	5,002	5,062	21,1	961,909	22,742	1983,999	0	203,379	203,379	99,723	0	0	0	0	0	0	0
15:16:34	89,001	1986,16	10,063	10,058	9,454	5,011	5,061	21,1	961,909	22,742	1984,001	0	203,379	203,379	99,723	0	0	0	0	0	0	0
15:16:34	-89,001	1985,27	9,965	9,961	9,454	5,002	5,06	21,1	961,909	22,742	1984,003	0	203,379	203,379	99,723	0	0	0	0	0	0	0
15:16:34	-89,025	1984,38	9,868	9,814	9,454	4,993	5,059	21,1	961,909	22,742	1984,003	0	203,379	203,379	99,723	0	0	0	0	0	0	0
15:16:34	133,52	1985,715	10,014	10,009	9,454	5,007	5,058	21,1	961,909	22,742	1984,005	0	203,379	203,379	99,723	0	0	0	0	0	0	0
15:16:34	-18,286	1985,532	10,014	10,058	9,453	5,005	5,057	21,1	961,909	22,742	1984,006	0	203,379	203,379	99,723	0	0	0	0	0	0	0
15:16:34	-26,208	1985,27	9,965	9,961	9,454	5,002	5,055	21,1	961,909	22,742	1984,008	0	203,379	203,379	99,723	0	0	0	0	0	0	0
15:16:34	44,494	1985,715	10,014	9,961	9,454	5,007	5,055	21,1	961,909	22,742	1984,009	0	203,379	203,379	99,723	0	0	0	0	0	0	0
15:16:34	0	1985,715	10,014	10,009	9,454	5,007	5,054	21,1	961,909	22,742	1984,011	0	203,379	203,379	99,723	0	0	0	0	0	0	0
15:16:34	-44,494	1985,27	9,965	9,863	9,454	5,002	5,053	21,1	961,909	22,742	1984,012	0	203,379	203,379	99,723	0	0	0	0	0	0	0
15:16:34	0	1985,27	9,965	10,009	9,454	5,002	5,052	21,1	961,909	22,742	1984,013	0	203,379	203,379	99,723	0	0	0	0	0	0	0
15:16:34	44,494	1985,715	10,014	10,058	9,454	5,007	5,051	21,1	961,909	22,742	1984,015	0	203,379	203,379	99,723	0	0	0	0	0	0	0
15:16:34	-133,52	1984,38	9,868	9,814	9,454	4,993	5,05	21,1	961,909	22,742	1984,016	0	203,379	203,379	99,723	0	0	0	0	0	0	0
15:16:34	89,025	1985,27	9,965	9,961	9,454	5,002	5,049	21,1	961,909	22,742	1984,017	0	203,379	203,379	99,723	0	0	0	0	0	0	0
15:16:34	-18,286	1985,087	9,965	10,156	9,453	5	5,048	21,1	961,909	22,742	1984,018	0	203,379	203,379	99,723	0	0	0	0	0	0	0
15:16:34	-70,739	1984,38	9,868	9,863	9,454	4,993	5,047	21,1	961,909	22,742	1984,018	0	203,379	203,379	99,723	0	0	0	0	0	0	0
15:16:34	89,025	1985,27	9,965	9,961	9,454	5,002	5,046	21,1	961,909	22,742	1984,02	0	203,379	203,379	99,723	0	0	0	0	0	0	0
15:16:34	0	1985,27	9,965	10,009	9,454	5,002	5,045	21,1	961,909	22,742	1984,021	0	203,379	203,379	99,723	0	0	0	0	0	0	0
15:16:34	0	1985,27	9,965	9,961	9,454	5,002	5,044	21,1	961,909	22,742	1984,022	0	203,379	203,379	99,723	0	0	0	0	0	0	0
15:16:34	-89,025	1984,38	9,868	9,961	9,454	4,993	5,043	21,1	961,909	22,742	1984,022	0	203,379	203,379	99,723	0	0	0	0	0	0	0
15:16:34	89,025	1985,27	9,965	9,863	9,454	5,002	5,042	21,1	961,909	22,742	1984,024	0	203,379	203,379	99,723	0	0	0	0	0	0	0
15:16:35	-18,286	1985,087	9,965	9,863	9,453	5	5,041	21,1	961,909	22,742	1984,025	0	203,379	203,379	99,723	0	0	0	0	0	0	0
15:16:35	44,494	1985,532	10,014	10,058	9,453	5,005	5,041	21,1	961,909	22,742	1984,026	0	203,379	203,379	99,723	0	0	0	0	0	0	0
15:16:35	0	1985,532	10,014	10,058	9,453	5,005	5,04	21,1	961,909	22,742	1984,028	0	203,379	203,379	99,723	0	0	0	0	0	0	0
15:16:35	-96,948	1984,563	9,868	9,961	9,455	4,995	5,039	21,1	961,909	22,742	1984,028	0	203,379	203,379	99,723	0	0	0	0	0	0	0
15:16:35	-50,39	1984,059	9,672	9,668	9,463	4,99	5,038	21,1	961,909	22,742	1984,028	0	203,379	203,379	99,723	0	0	0	0	0	0	0
15:16:35	-46,057	1983,598	9,672	9,668	9,46	4,985	5,037	21,1	961,909	22,742	1983,598	0	203,379	203,379	99,723	0	0	0	0	0	0	0
15:16:35	230,456	1985,903	9,965	9,863	9,458	5,009	5,037	21,1	961,909	22,742	1983,6	0	203,379	203,379	99,723	0	0	0	0	0	0	0
15:16:35	-18,774	1985,715	10,014	9,961	9,454	5,007	5,036	21,1	961,909	22,742	1983,603	0	203,379	203,379	99,723	0	0	0	0	0	0	0
15:16:35	26,245	1985,977	10,063	10,058	9,453	5,01	5,035	21,1	961,909	22,742	1983,605	0	203,379	203,379	99,723	0	0	0	0	0	0	0
15:16:35	107,299	1987,05	10,161	10,302	9,454	5,021	5,035	21,1	961,909	22,742	1983,608	0	203,379	203,379	99,723	0	0	0	0	0	0	0
15:16:35	-178,039	1985,27	9,965	9,863	9,454	5,002	5,035	21,1	961,909	22,742	1983,61	0	203,379	203,379	99,723	0	0	0	0	0	0	0
15:16:35	89,001	1986,16	10,063	9,863	9,454	5,011	5,034	21,1	961,909	22,742	1983,612	0	203,379	203,379	99,723	0	0	0	0	0	0	0
15:16:35	18,286	1986,343	10,063	9,961	9,455	5,013	5,034	21,1	961,909	22,742	1983,615	0	203,379	203,379	99,723	0	0	0	0	0	0	0
15:16:35	-44,018	1985,903	9,965	9,961	9,458	5,009	5,033	21,1	961,909	22,742	1983,617	0	203,379	203,379	99,723	0	0	0	0	0	0	0
15:16:35	44,531	1986,348	10,014	10,009	9,458	5,013	5,033	21,1	961,909	22,742	1983,62	0	203,379	203,379	99,723	0	0	0	0	0	0	0
15:16:35	-63,305	1985,715	10,014	10,009	9,454	5,007	5,032	21,1	961,909	22,742	1983,622	0	203,379	203,379	99,723	0	0	0	0	0	0	0
15:16:35	0	1985,715	10,014	9,961	9,454	5,007	5,032	21,1	961,909	22,742	1983,624	0	203,379	203,379	99,723	0	0	0	0	0	0	0
15:16:35	44,506	1986,16	10,063	10,058	9,454	5,011	5,031	21,1	961,909	22,742	1983,627	0	203,379	203,379	99,723	0	0	0	0	0	0	0
15:16:35	-26,22	1985,898	10,014	10,009	9,455	5,009	5,031	21,1	961,909	22,742	1983,629	0	203,379	203,379	99,723	0	0	0	0	0	0	0
15:16:35	44,506	1986,343	10,063	10,009	9,455	5,013	5,031	21,1	961,909	22,742	1983,632	0	203,379	203,379	99,723	0	0	0	0	0	0	0
15:16:35	0	1986,343	10,063	9,961	9,455	5,013	5,03	21,1	961,909	22,742	1983,635	0	203,379	203,379	99,723	0	0	0	0	0	0	0
15:16:35	-89,038	1985,453	9,965	9,814	9,455	5,004	5,03	21,1	961,909	22,742	1983,637	0	203,379	203,379	99,723	0	0	0	0	0	0	0
15:16:35	44,531	1985,898	10,014	9,814	9,455	5,009	5,029	21,1	961,909	22,742	1983,639	0	203,379	203,379	99,723	0	0	0	0	0	0	0
15:16:35	-62,78	1985,27	9,965	9,961	9,454	5,002	5,029	21,1	961,909	22,742	1983,64	0	203,379	203,379	99,723	0	0	0	0	0	0	0
15:16:35	0	1985,27	9,965	9,814	9,454	5,002	5,028	21,1	961,909	22,742	1983,642	0	203,379	203,379	99,723	0	0	0	0	0	0	0
15:16:35	0	1985,27	9,965	9,814	9,454	5,002	5,028	21,1	961,909	22,742	1983,644	0	203,379	203,379	99,723	0	0	0	0	0	0	0
15:16:35	89,001	1986,16	10,063	9,961	9,454	5,011	5,027	21,1	961,909	22,742	1983,646	0	203,379	203,379	99,723	0	0	0	0	0	0	0
15:16:35	-89,001	1985,27	9,965	9,814	9,454	5,002	5,027	21,1	961,909	22,742	1983,648	0	203,379	203,379	99,723	0	0	0	0	0	0	0
15:16:35	44,494	1985,715	10,014	10,009	9,454	5,007	5,027	21,1	961,909	22,742	1983,65	0	203,379	203,379	99,723	0	0	0	0	0	0	0
15:16:35	44,506	1986,16	10,063	10,009	9,454	5,011	5,026	21,1	961,909	22,742	1983,652	0	203,379	203,379	99,723	0	0	0	0	0	0	0
15:16:35	-89,001	1985,27	9,965	9,716	9,454	5,002	5,026	21,1	961,909	22,742	1983,654	0	203,379	203,379	99,723	0	0	0	0	0	0	0
15:16:35	44,494	1985,715	10,014	9,863	9,454	5,007	5,025	21,1	961,909	22,742	1983,656	0	203,379	203,379	99,723	0	0	0	0	0	0	0
15:16:35	0	1985,715	10,014	9,961	9,454	5,007	5,025	21,1	961,909	22,742	1983,658	0	203,379	203,379	99,723	0	0	0	0	0	0	0
15:16:35	44,506	1986,16	10,063	10,156	9,454	5,011	5,025	21,1	961,909	22,742	1983,66	0	203,379	203,379	99,723	0	0	0	0	0	0	0
15:16:35	0	1986,16	10,063	10,302	9,454	5,011	5,025	21,1	961,909	22,742	1983,663	0	203,379	203,379	99,723	0	0	0	0	0	0	0
15:16:35	0	1986,16	10,063	9,961	9,454	5,011	5,024	21,1	961,909	22,742	1983,665	0	203,379	203,379	99,723	0	0	0	0	0	0	0
15:16:35	222,619	1988,386	10,307	10,351	9,454	5,034	5,024	21,1	961,909	22,742	1983,67	0	203,379	203,379	99,723	0	0	0	0	0	0	0
15:16:35	151,904	1989,905	10,454	10,595	9,455	5,05	5,025	21,1	961,909	22,742	1983,676	0	203,379	203,379	99,723	0	0	0	0	0	0	0
15:16:35	304,431	1992,95	10,698	11,084	9,46	5,081	5,026	21,1	961,909	22,742	1983,686	0	203,379	203,379	99,723	0	0	0	0	0	0	0
15:16:35	366,796	1996,618	10,942	11,816	9,468	5,119	5,028	21,1	962,289	22,742	1983,699	0	203,379	203,379	99,723	0	0	0	0	0	0	0
15:16:35	405,261	2000,67	11,137	12,256	9,481	5,161	5,031	21,1	962,289	22,742	1983,716	0	203,379	203,379	99,723	0	0	0	0	0	0	0
15:16:35	457,666	2005,247	11,333	12,988	9,497	5,208	5,034	21,1	962,289	22,742	1983,737	0	203,379	203,379	99,723	0	0	0	0	0	0	0
15:16:35	528,356	2010,53	11,479	13,33	9,519	5,263	5,039	21,1	962,289	22,742	1983,764	0	203,379	203,379	99,723	0	0	0	0	0	0	0
15:16:35	424,011	2014,771	11,43	13,525	9,546	5,306	5,044	21,1	962,289	22,742	1983,795	0	203,379	203,379	99,723	0	0	0	0	0	0	0
15:16:35	595,446	2020,725	11,528	14,062	9,575	5,368	5,05	21,1	962,289	22,742	1983,832	0	203,379	203,379	99,723	0	0	0	0	0	0	0
15:16:35	383,471	2024,56	11,43	14,306	9,602	5,407	5,057	21,1	962,289	22,742	1983,873	0	203,379	203,379	99,723	0	0	0	0	0	0	0
15:16:35	1168,371	2036,243	12,163	15,136	9,63	5,528	5,066	21,1	962,289	22,742	1983,925	0	203,379	203,379	99,723	0	0	0	0	0	0	0
15:16:35	494,58	2041,189	12,163	15,625	9,658	5,579	5,076	21,1	962,289	22,742	1983,982	0	203,379	203,379	99,723	0	0	0	0	0	0	0
15:16:35	415,82	2045,347	12,065	15,722	9,687	5,622	5,087	21,1	962,289	22,742	1984,044	0	203,379	203,379	99,723	0	0	0	0	0	0	0
15:16:35	981,64	2055,164	12,505	16,015	9,719	5,723	5,1	21,1	962,289	22,742	1984,115	0	203,459	203,459	99,723	0	0	0	0	0	0	0
15:16:35	514,135	2060,305	12,505	16,015	9,749	5,776	5,113	21,1	962,289	22,742	1984,191	0	203,459	203,459	99,723	0	0	0	0	0	0	0
15:16:35	406,396	2064,369	12,309	15,674	9,782	5,818	5,127	21,1	962,289	22,742	1984,271	0	203,459	203,459	99,723	0	0	0	0	0	0	0
[truncated: 5,735 more rows]
