# Supplementary material for: Testing of pandemic ventilators under early and agile development
Source: Front Med Technol. 2022 Aug 16;4:899328. doi: 10.3389/fmedt.2022.899328 (PMC9424737; doi:10.3389/fmedt.2022.899328)
Supplement: Supplementary file 3 [file Data_Sheet_2.ZIP › Accuracy of Controls Systems/01_Data Storage/01_Raw Measurement Data/Hamilton T1/Hamilton T1_v2/part_1_test_11.csv]

Time	Flow	Lung tidal volume	p alveole	Airway pressure	Bellows position	Intrapleural pressure	Cardial pressure	Fraction of O2 inspir	Ambient pressure	Temperature Celsius	FRC actual	Shunt fraction	Partial pressure O2 air chamber	Partial pressure O2 effectiv	Oxygen sat pulm. capillaries	NA	NA	NA	NA	NA	NA	NA
15:14:18	117,993	2334,111	17,68	18,603	11,024	8,599	7,565	21,3	961,909	22,742	2010,181	0	204,91	204,91	99,729	0	0	0	0	0	0	0
15:14:18	88,598	2334,997	17,68	18,603	11,029	8,608	7,585	21,3	961,909	22,742	2010,506	0	204,91	204,91	99,729	0	0	0	0	0	0	0
15:14:18	84,326	2335,84	17,68	18,506	11,033	8,616	7,605	21,3	961,909	22,742	2010,831	0	204,91	204,91	99,729	0	0	0	0	0	0	0
15:14:18	270,263	2338,543	17,876	18,506	11,038	8,644	7,626	21,3	961,909	22,742	2011,159	0	204,91	204,91	99,729	0	0	0	0	0	0	0
15:14:18	216,357	2340,706	18,022	18,701	11,043	8,667	7,646	21,3	961,909	22,742	2011,489	0	204,91	204,91	99,729	0	0	0	0	0	0	0
15:14:18	84,35	2341,55	18,022	18,652	11,047	8,675	7,666	21,3	961,909	22,742	2011,819	0	204,91	204,91	99,729	0	0	0	0	0	0	0
15:14:18	83,349	2342,383	18,022	18,701	11,052	8,684	7,686	21,3	961,909	22,742	2012,149	0	204,91	204,91	99,729	0	0	0	0	0	0	0
15:14:18	165,551	2344,039	18,022	18,701	11,061	8,701	7,706	21,3	961,909	22,742	2012,481	0	204,91	204,91	99,729	0	0	0	0	0	0	0
15:14:18	-10,937	2343,93	17,925	18,603	11,066	8,7	7,726	21,3	961,909	22,742	2012,812	0	204,91	204,91	99,729	0	0	0	0	0	0	0
15:14:18	175,244	2345,682	18,022	18,701	11,071	8,718	7,745	21,3	961,909	22,742	2013,145	0	204,91	204,91	99,729	0	0	0	0	0	0	0
15:14:18	82,25	2346,505	18,022	18,652	11,075	8,726	7,764	21,3	961,909	22,742	2013,478	0	204,91	204,91	99,729	0	0	0	0	0	0	0
15:14:18	230,517	2348,81	18,169	18,847	11,08	8,75	7,784	21,3	961,909	22,742	2013,814	0	204,91	204,91	99,729	0	0	0	0	0	0	0
15:14:18	136,254	2350,172	18,218	18,847	11,085	8,764	7,803	21,3	961,909	22,742	2014,15	0	204,91	204,91	99,729	0	0	0	0	0	0	0
15:14:18	35,693	2350,529	18,169	18,652	11,09	8,768	7,822	21,3	961,909	22,742	2014,486	0	204,91	204,91	99,729	0	0	0	0	0	0	0
15:14:18	89,892	2351,428	18,169	18,701	11,095	8,777	7,84	21,3	961,909	22,742	2014,823	0	204,91	204,91	99,729	0	0	0	0	0	0	0
15:14:18	21,508	2351,643	18,022	18,701	11,104	8,779	7,859	21,3	961,909	22,742	2015,16	0	204,91	204,91	99,729	0	0	0	0	0	0	0
15:14:18	207,861	2353,722	18,071	18,603	11,113	8,801	7,877	21,3	961,909	22,742	2015,499	0	204,91	204,91	99,729	0	0	0	0	0	0	0
15:14:18	78,881	2354,511	18,071	18,603	11,118	8,809	7,896	21,3	961,909	22,742	2015,838	0	204,91	204,91	99,729	0	0	0	0	0	0	0
15:14:18	232,812	2356,839	18,315	18,701	11,118	8,833	7,914	21,3	961,909	22,742	2016,179	0	204,91	204,91	99,729	0	0	0	0	0	0	0
15:14:18	56,323	2357,402	18,364	18,701	11,118	8,839	7,932	21,3	961,909	22,742	2016,52	0	204,91	204,91	99,729	0	0	0	0	0	0	0
15:14:18	46,582	2357,868	18,413	18,701	11,118	8,844	7,95	21,3	961,909	22,742	2016,861	0	204,91	204,91	99,729	0	0	0	0	0	0	0
15:14:18	218,847	2360,056	18,559	18,847	11,123	8,866	7,968	21,3	961,909	22,742	2017,204	0	204,91	204,91	99,729	0	0	0	0	0	0	0
15:14:18	218,75	2362,244	18,706	18,994	11,127	8,889	7,986	21,3	961,909	22,742	2017,549	0	204,91	204,91	99,729	0	0	0	0	0	0	0
15:14:18	-97,558	2361,268	18,511	18,945	11,132	8,879	8,003	21,3	961,909	22,742	2017,893	0	204,91	204,91	99,729	0	0	0	0	0	0	0
15:14:18	-4,516	2361,223	18,413	18,847	11,137	8,878	8,021	21,3	961,909	22,742	2018,236	0	204,91	204,91	99,729	0	0	0	0	0	0	0
15:14:18	73,486	2361,958	18,315	18,652	11,147	8,886	8,038	21,3	961,909	22,742	2018,58	0	204,91	204,91	99,729	0	0	0	0	0	0	0
15:14:18	61,596	2362,574	18,218	18,506	11,155	8,892	8,054	21,3	961,909	22,742	2018,924	0	204,91	204,91	99,729	0	0	0	0	0	0	0
15:14:18	87,573	2363,45	18,218	18,652	11,16	8,901	8,071	21,3	961,909	22,742	2019,269	0	204,91	204,91	99,729	0	0	0	0	0	0	0
15:14:18	151,855	2364,968	18,364	18,847	11,161	8,917	8,088	21,3	961,909	22,742	2019,614	0	204,91	204,91	99,729	0	0	0	0	0	0	0
15:14:18	139,892	2366,367	18,511	18,847	11,161	8,931	8,104	21,3	961,909	22,742	2019,961	0	204,91	204,91	99,729	0	0	0	0	0	0	0
15:14:18	279,785	2369,165	18,804	18,945	11,161	8,96	8,121	21,3	961,909	22,742	2020,31	0	204,91	204,91	99,729	0	0	0	0	0	0	0
15:14:18	64,941	2369,814	18,804	18,945	11,165	8,967	8,137	21,3	961,909	22,742	2020,66	0	204,91	204,91	99,729	0	0	0	0	0	0	0
15:14:18	22,705	2370,041	18,804	18,847	11,166	8,969	8,154	21,3	961,909	22,742	2021,009	0	204,91	204,91	99,729	0	0	0	0	0	0	0
15:14:18	-16,503	2369,876	18,706	18,945	11,17	8,967	8,17	21,3	961,909	22,742	2021,358	0	204,91	204,91	99,729	0	0	0	0	0	0	0
15:14:18	-65,234	2369,224	18,559	18,652	11,175	8,961	8,185	21,3	961,909	22,742	2021,706	0	204,91	204,91	99,729	0	0	0	0	0	0	0
15:14:18	180,004	2371,024	18,657	18,799	11,179	8,979	8,201	21,3	961,909	22,742	2022,056	0	204,91	204,91	99,729	0	0	0	0	0	0	0
15:14:19	-18,579	2370,838	18,559	18,799	11,184	8,977	8,216	21,3	961,909	22,742	2022,404	0	204,91	204,91	99,729	0	0	0	0	0	0	0
15:14:19	106,225	2371,901	18,657	18,701	11,184	8,988	8,231	21,3	961,909	22,742	2022,754	0	204,91	204,91	99,729	0	0	0	0	0	0	0
15:14:19	108,398	2372,984	18,706	18,701	11,188	8,999	8,246	21,3	961,909	22,742	2023,104	0	204,91	204,91	99,729	0	0	0	0	0	0	0
15:14:19	106,25	2374,047	18,804	18,945	11,189	9,01	8,261	21,3	961,909	22,742	2023,455	0	204,91	204,91	99,729	0	0	0	0	0	0	0
15:14:19	58,569	2374,633	18,852	18,994	11,189	9,016	8,276	21,3	961,909	22,742	2023,806	0	204,91	204,91	99,729	0	0	0	0	0	0	0
15:14:19	109,448	2375,727	18,901	19,043	11,193	9,028	8,291	21,3	961,909	22,742	2024,158	0	204,91	204,91	99,729	0	0	0	0	0	0	0
15:14:19	-100,976	2374,717	18,706	18,799	11,198	9,017	8,305	21,3	961,909	22,742	2024,509	0	204,91	204,91	99,729	0	0	0	0	0	0	0
15:14:19	166,943	2376,387	18,804	18,847	11,202	9,034	8,319	21,3	961,909	22,742	2024,861	0	204,91	204,91	99,729	0	0	0	0	0	0	0
15:14:19	-127,05	2375,116	18,657	18,799	11,203	9,021	8,333	21,3	961,909	22,742	2025,211	0	204,91	204,91	99,729	0	0	0	0	0	0	0
15:14:19	119,213	2376,308	18,706	18,652	11,207	9,034	8,347	21,3	961,909	22,742	2025,562	0	204,91	204,91	99,729	0	0	0	0	0	0	0
15:14:19	93,359	2377,242	18,804	18,799	11,207	9,043	8,36	21,3	961,909	22,742	2025,914	0	204,91	204,91	99,729	0	0	0	0	0	0	0
15:14:19	93,383	2378,176	18,901	18,994	11,207	9,053	8,374	21,3	961,909	22,742	2026,266	0	204,91	204,91	99,729	0	0	0	0	0	0	0
15:14:19	0	2378,176	18,901	18,994	11,207	9,053	8,387	21,3	961,909	22,742	2026,618	0	204,91	204,91	99,729	0	0	0	0	0	0	0
15:14:19	12,939	2378,305	18,901	18,994	11,207	9,054	8,4	21,3	961,909	22,742	2026,969	0	204,91	204,91	99,729	0	0	0	0	0	0	0
15:14:19	72,583	2379,031	18,901	18,994	11,211	9,062	8,413	21,3	961,909	22,742	2027,321	0	204,91	204,91	99,729	0	0	0	0	0	0	0
15:14:19	-80,444	2378,227	18,804	18,847	11,212	9,053	8,426	21,3	961,909	22,742	2027,672	0	204,91	204,91	99,729	0	0	0	0	0	0	0
15:14:19	119,238	2379,419	18,852	18,945	11,216	9,066	8,438	21,3	961,909	22,742	2028,024	0	204,91	204,91	99,729	0	0	0	0	0	0	0
15:14:19	0	2379,419	18,852	19,14	11,216	9,066	8,451	21,3	961,909	22,742	2028,375	0	204,91	204,91	99,729	0	0	0	0	0	0	0
15:14:19	119,287	2380,612	18,901	19,14	11,22	9,078	8,463	21,3	961,909	22,742	2028,728	0	204,91	204,91	99,729	0	0	0	0	0	0	0
15:14:19	-46,704	2380,145	18,852	18,847	11,22	9,073	8,475	21,3	961,909	22,742	2029,079	0	204,91	204,91	99,729	0	0	0	0	0	0	0
15:14:19	-33,74	2379,807	18,804	18,652	11,221	9,07	8,487	21,3	961,909	22,742	2029,43	0	204,91	204,91	99,729	0	0	0	0	0	0	0
15:14:19	233,496	2382,142	19,048	19,238	11,221	9,094	8,499	21,3	961,909	22,742	2029,782	0	204,91	204,91	99,729	0	0	0	0	0	0	0
15:14:19	-59,619	2381,546	18,999	19,043	11,22	9,088	8,51	21,3	961,909	22,742	2030,134	0	204,91	204,91	99,729	0	0	0	0	0	0	0
15:14:19	-80,493	2380,741	18,901	18,847	11,221	9,079	8,521	21,3	961,909	22,742	2030,485	0	204,91	204,91	99,729	0	0	0	0	0	0	0
15:14:19	93,408	2381,675	18,999	18,945	11,221	9,089	8,532	21,3	961,909	22,742	2030,836	0	204,91	204,91	99,729	0	0	0	0	0	0	0
15:14:19	0	2381,675	18,999	18,994	11,221	9,089	8,543	21,3	961,909	22,742	2031,187	0	204,91	204,91	99,729	0	0	0	0	0	0	0
15:14:19	-21,899	2381,456	18,901	18,945	11,225	9,087	8,554	21,3	961,909	22,742	2031,537	0	204,91	204,91	99,729	0	0	0	0	0	0	0
15:14:19	93,408	2382,39	18,999	18,945	11,225	9,096	8,565	21,3	961,909	22,742	2031,888	0	204,91	204,91	99,729	0	0	0	0	0	0	0
15:14:19	-93,408	2381,456	18,901	18,945	11,225	9,087	8,575	21,3	961,909	22,742	2032,238	0	204,91	204,91	99,729	0	0	0	0	0	0	0
15:14:19	93,408	2382,39	18,999	18,994	11,225	9,096	8,585	21,3	961,909	22,742	2032,588	0	204,91	204,91	99,729	0	0	0	0	0	0	0
15:14:19	-80,468	2381,586	18,901	18,945	11,226	9,088	8,595	21,3	961,909	22,742	2032,937	0	204,91	204,91	99,729	0	0	0	0	0	0	0
15:14:19	93,408	2382,52	18,999	18,945	11,226	9,098	8,605	21,3	961,909	22,742	2033,286	0	204,91	204,91	99,729	0	0	0	0	0	0	0
15:14:19	46,704	2382,987	19,048	19,043	11,226	9,102	8,615	21,3	961,909	22,742	2033,636	0	204,91	204,91	99,729	0	0	0	0	0	0	0
15:14:19	-46,704	2382,52	18,999	18,994	11,226	9,098	8,624	21,3	961,909	22,742	2033,985	0	204,91	204,91	99,729	0	0	0	0	0	0	0
15:14:19	46,704	2382,987	19,048	18,945	11,226	9,102	8,633	21,3	961,909	22,742	2034,334	0	204,91	204,91	99,729	0	0	0	0	0	0	0
15:14:19	-129,321	2381,694	18,852	18,261	11,229	9,089	8,642	21,3	961,909	22,742	2034,681	0	204,91	204,91	99,729	0	0	0	0	0	0	0
15:14:19	-280,175	2378,892	18,559	16,406	11,229	9,06	8,651	21,3	961,909	22,742	2035,026	0	204,91	204,91	99,729	0	0	0	0	0	0	0
15:14:19	-257,128	2376,321	18,364	14,795	11,225	9,034	8,658	21,3	961,909	22,742	2035,367	0	204,91	204,91	99,729	0	0	0	0	0	0	0
15:14:19	-271,044	2373,61	18,169	13,33	11,22	9,006	8,665	21,3	961,909	22,742	2035,705	0	204,91	204,91	99,729	0	0	0	0	0	0	0
15:14:19	-463,647	2368,974	17,925	12,353	11,207	8,958	8,671	21,3	961,909	22,742	2036,039	0	204,91	204,91	99,729	0	0	0	0	0	0	0
15:14:19	-338,696	2365,587	17,827	11,963	11,193	8,923	8,676	21,3	961,909	22,742	2036,368	0	204,91	204,91	99,729	0	0	0	0	0	0	0
15:14:19	-248,828	2363,099	17,827	11,816	11,179	8,897	8,68	21,3	960,86	22,742	2036,695	0	204,91	204,91	99,729	0	0	0	0	0	0	0
15:14:19	-245,166	2360,647	17,827	12,06	11,165	8,872	8,684	21,3	960,86	22,742	2037,019	0	204,91	204,91	99,729	0	0	0	0	0	0	0
15:14:19	-252,001	2358,127	17,827	12,158	11,151	8,846	8,687	21,3	960,86	22,742	2037,34	0	204,91	204,91	99,729	0	0	0	0	0	0	0
15:14:19	-373,51	2354,392	17,68	12,158	11,138	8,808	8,689	21,3	960,86	22,742	2037,657	0	204,91	204,91	99,729	0	0	0	0	0	0	0
15:14:19	-308,325	2351,308	17,534	12,158	11,128	8,776	8,691	21,3	960,86	22,742	2037,971	0	204,91	204,91	99,729	0	0	0	0	0	0	0
15:14:19	-316,943	2348,139	17,387	12,89	11,118	8,743	8,692	21,3	960,86	22,742	2038,281	0	204,91	204,91	99,729	0	0	0	0	0	0	0
15:14:19	-308,154	2345,057	17,241	13,183	11,109	8,711	8,692	21,3	960,86	22,742	2038,588	0	204,91	204,91	99,729	0	0	0	0	0	0	0
15:14:19	-76,684	2344,291	17,339	13,525	11,099	8,704	8,693	21,3	960,86	22,742	2038,893	0	204,91	204,91	99,729	0	0	0	0	0	0	0
15:14:19	-197,949	2342,311	17,387	13,623	11,085	8,683	8,692	21,3	960,86	22,742	2039,197	0	204,91	204,91	99,729	0	0	0	0	0	0	0
15:14:19	-227,001	2340,041	17,339	13,33	11,075	8,66	8,692	21,3	960,86	22,742	2039,497	0	204,91	204,91	99,729	0	0	0	0	0	0	0
15:14:19	-339,331	2336,648	17,241	12,988	11,061	8,625	8,69	21,3	960,86	22,742	2039,795	0	204,993	204,993	99,73	0	0	0	0	0	0	0
15:14:19	-298,388	2333,664	17,094	12,646	11,052	8,594	8,689	21,3	960,86	22,742	2040,088	0	204,993	204,993	99,73	0	0	0	0	0	0	0
15:14:19	-275,341	2330,911	16,899	12,256	11,047	8,566	8,686	21,3	960,86	22,742	2040,379	0	204,993	204,993	99,73	0	0	0	0	0	0	0
15:14:19	-306,689	2327,844	16,753	11,963	11,038	8,534	8,683	21,3	960,86	22,742	2040,667	0	204,993	204,993	99,73	0	0	0	0	0	0	0
15:14:19	-353,051	2324,313	16,557	11,718	11,028	8,498	8,68	21,3	960,86	22,742	2040,95	0	204,993	204,993	99,73	0	0	0	0	0	0	0
15:14:19	-302,294	2321,29	16,411	11,816	11,019	8,466	8,675	21,3	960,86	22,742	2041,231	0	204,993	204,993	99,73	0	0	0	0	0	0	0
15:14:19	-306,42	2318,226	16,264	11,816	11,01	8,435	8,671	21,3	960,86	22,742	2041,508	0	204,993	204,993	99,73	0	0	0	0	0	0	0
15:14:19	-215,844	2316,067	16,216	11,914	11	8,413	8,666	21,3	960,86	22,742	2041,782	0	204,993	204,993	99,73	0	0	0	0	0	0	0
15:14:19	-200	2314,067	16,264	12,109	10,986	8,392	8,66	21,3	960,86	22,742	2042,055	0	204,993	204,993	99,73	0	0	0	0	0	0	0
15:14:19	-167,382	2312,394	16,264	12,158	10,977	8,375	8,655	21,3	960,86	22,742	2042,325	0	204,993	204,993	99,73	0	0	0	0	0	0	0
15:14:19	-248,437	2309,909	16,264	12,353	10,963	8,349	8,649	21,3	960,86	22,742	2042,593	0	204,993	204,993	99,73	0	0	0	0	0	0	0
15:14:19	-74,804	2309,161	16,362	12,256	10,953	8,341	8,643	21,3	960,86	22,742	2042,859	0	204,993	204,993	99,73	0	0	0	0	0	0	0
15:14:19	-305,2	2306,109	16,216	12,256	10,944	8,31	8,636	21,3	960,86	22,742	2043,122	0	204,993	204,993	99,73	0	0	0	0	0	0	0
15:14:19	-167,382	2304,435	16,216	12,06	10,934	8,293	8,629	21,3	960,86	22,742	2043,384	0	204,993	204,993	99,73	0	0	0	0	0	0	0
15:14:19	-305,078	2301,385	16,069	11,914	10,925	8,261	8,622	21,3	960,86	22,742	2043,642	0	204,993	204,993	99,73	0	0	0	0	0	0	0
15:14:19	-259,863	2298,786	15,971	11,767	10,916	8,234	8,615	21,3	960,86	22,742	2043,897	0	204,993	204,993	99,73	0	0	0	0	0	0	0
15:14:19	-296,728	2295,819	15,923	11,718	10,901	8,204	8,606	21,3	960,86	22,742	2044,149	0	204,993	204,993	99,73	0	0	0	0	0	0	0
15:14:19	-203,149	2293,787	15,971	11,572	10,887	8,183	8,598	21,3	960,86	22,742	2044,398	0	204,993	204,993	99,73	0	0	0	0	0	0	0
15:14:19	-110,815	2292,679	16,118	11,621	10,873	8,171	8,59	21,3	960,86	22,742	2044,647	0	204,993	204,993	99,73	0	0	0	0	0	0	0
15:14:19	-210,18	2290,577	16,069	11,572	10,864	8,15	8,581	21,3	960,86	22,742	2044,893	0	204,993	204,993	99,73	0	0	0	0	0	0	0
15:14:19	-167,358	2288,904	16,069	11,767	10,854	8,133	8,572	21,3	960,86	22,742	2045,136	0	204,993	204,993	99,73	0	0	0	0	0	0	0
15:14:19	-444,384	2284,46	15,776	11,572	10,845	8,087	8,563	21,3	960,86	22,742	2045,376	0	204,993	204,993	99,73	0	0	0	0	0	0	0
15:14:19	-404,052	2280,419	15,434	11,425	10,84	8,045	8,553	21,3	960,86	22,742	2045,611	0	204,993	204,993	99,73	0	0	0	0	0	0	0
15:14:19	-220,434	2278,215	15,288	11,572	10,836	8,022	8,542	21,3	960,86	22,742	2045,843	0	204,993	204,993	99,73	0	0	0	0	0	0	0
15:14:19	-351,635	2274,699	15,093	11,425	10,826	7,986	8,531	21,3	960,86	22,742	2046,072	0	204,993	204,993	99,73	0	0	0	0	0	0	0
15:14:19	-256,176	2272,137	14,995	11,377	10,817	7,96	8,52	21,3	960,86	22,742	2046,298	0	204,993	204,993	99,73	0	0	0	0	0	0	0
15:14:19	-76,098	2271,376	15,093	11,425	10,808	7,952	8,509	21,3	960,86	22,742	2046,523	0	204,993	204,993	99,73	0	0	0	0	0	0	0
15:14:19	-110,961	2270,266	15,239	11,523	10,793	7,94	8,498	21,3	960,86	22,742	2046,747	0	204,993	204,993	99,73	0	0	0	0	0	0	0
15:14:19	-62,817	2269,638	15,434	11,572	10,779	7,934	8,487	21,3	960,86	22,742	2046,97	0	204,993	204,993	99,73	0	0	0	0	0	0	0
15:14:19	-251,391	2267,124	15,434	11,523	10,765	7,908	8,475	21,3	960,86	22,742	2047,19	0	204,993	204,993	99,73	0	0	0	0	0	0	0
15:14:19	-241,65	2264,708	15,434	11,572	10,752	7,883	8,464	21,3	960,86	22,742	2047,408	0	204,993	204,993	99,73	0	0	0	0	0	0	0
15:14:19	-211,23	2262,595	15,385	11,523	10,742	7,861	8,452	21,3	960,86	22,742	2047,623	0	204,993	204,993	99,73	0	0	0	0	0	0	0
15:14:19	-255,932	2260,036	15,288	11,523	10,733	7,835	8,44	21,3	960,86	22,742	2047,835	0	204,993	204,993	99,73	0	0	0	0	0	0	0
15:14:19	-207,91	2257,957	15,239	11,523	10,724	7,813	8,428	21,3	960,86	22,742	2048,045	0	204,993	204,993	99,73	0	0	0	0	0	0	0
15:14:19	-227,661	2255,68	15,093	11,425	10,719	7,79	8,415	21,3	960,86	22,742	2048,253	0	204,993	204,993	99,73	0	0	0	0	0	0	0
15:14:19	-309,375	2252,587	14,946	11,377	10,709	7,758	8,402	21,3	960,86	22,742	2048,457	0	204,993	204,993	99,73	0	0	0	0	0	0	0
15:14:19	-215,258	2250,434	14,897	11,377	10,699	7,736	8,389	21,3	960,86	22,742	2048,659	0	204,993	204,993	99,73	0	0	0	0	0	0	0
15:14:19	-168,237	2248,752	14,897	11,279	10,69	7,719	8,376	21,3	960,86	22,742	2048,859	0	204,993	204,993	99,73	0	0	0	0	0	0	0
15:14:19	-259,057	2246,161	14,8	11,377	10,68	7,692	8,363	21,3	960,86	22,742	2049,056	0	204,993	204,993	99,73	0	0	0	0	0	0	0
15:14:19	-201,196	2244,149	14,751	11,279	10,672	7,671	8,349	21,3	960,86	22,742	2049,252	0	204,993	204,993	99,73	0	0	0	0	0	0	0
15:14:19	-237,451	2241,775	14,653	11,377	10,663	7,647	8,335	21,3	960,86	22,742	2049,444	0	204,993	204,993	99,73	0	0	0	0	0	0	0
15:14:19	-328,833	2238,486	14,409	11,279	10,658	7,613	8,321	21,3	960,86	22,742	2049,633	0	204,993	204,993	99,73	0	0	0	0	0	0	0
15:14:19	-289,526	2235,591	14,262	11,23	10,649	7,583	8,307	21,3	960,86	22,742	2049,819	0	204,993	204,993	99,73	0	0	0	0	0	0	0
15:14:19	-98,193	2234,609	14,262	11,377	10,644	7,573	8,292	21,3	960,86	22,742	2050,004	0	204,993	204,993	99,73	0	0	0	0	0	0	0
15:14:19	-225,292	2232,356	14,262	11,279	10,631	7,55	8,278	21,3	960,86	22,742	2050,186	0	204,993	204,993	99,73	0	0	0	0	0	0	0
15:14:19	-126,489	2231,091	14,311	11,377	10,621	7,537	8,263	21,3	960,86	22,742	2050,367	0	204,993	204,993	99,73	0	0	0	0	0	0	0
15:14:19	-140,014	2229,691	14,409	11,377	10,608	7,522	8,249	21,3	960,86	22,742	2050,547	0	204,993	204,993	99,73	0	0	0	0	0	0	0
15:14:19	-182,25	2227,869	14,409	11,279	10,598	7,503	8,234	21,3	960,86	22,742	2050,724	0	204,993	204,993	99,73	0	0	0	0	0	0	0
15:14:19	-124,414	2226,624	14,458	11,425	10,588	7,49	8,219	21,3	960,86	22,742	2050,9	0	204,993	204,993	99,73	0	0	0	0	0	0	0
15:14:20	-271,191	2223,912	14,409	11,377	10,575	7,463	8,205	21,3	960,86	22,742	2051,073	0	204,993	204,993	99,73	0	0	0	0	0	0	0
15:14:20	-244,75	2221,465	14,311	11,377	10,567	7,437	8,19	21,3	960,86	22,742	2051,243	0	204,993	204,993	99,73	0	0	0	0	0	0	0
15:14:20	-165,82	2219,807	14,311	11,377	10,557	7,42	8,174	21,3	960,86	22,742	2051,412	0	204,993	204,993	99,73	0	0	0	0	0	0	0
15:14:20	-211,792	2217,689	14,262	11,377	10,548	7,398	8,159	21,3	960,86	22,742	2051,578	0	204,993	204,993	99,73	0	0	0	0	0	0	0
15:14:20	-256,518	2215,124	14,165	11,377	10,539	7,372	8,144	21,3	960,86	22,742	2051,742	0	204,993	204,993	99,73	0	0	0	0	0	0	0
15:14:20	-73,339	2214,39	14,262	11,425	10,529	7,364	8,129	21,3	960,86	22,742	2051,905	0	204,993	204,993	99,73	0	0	0	0	0	0	0
15:14:20	-316,137	2211,229	14,116	11,377	10,519	7,332	8,113	21,3	960,86	22,742	2052,064	0	204,993	204,993	99,73	0	0	0	0	0	0	0
15:14:20	-147,631	2209,753	14,116	11,279	10,511	7,317	8,097	21,3	960,86	22,742	2052,222	0	204,993	204,993	99,73	0	0	0	0	0	0	0
15:14:20	-316,235	2206,59	13,969	11,279	10,501	7,284	8,081	21,3	960,86	22,742	2052,376	0	204,993	204,993	99,73	0	0	0	0	0	0	0
15:14:20	-145,434	2205,136	13,969	11,279	10,492	7,269	8,065	21,3	960,86	22,742	2052,529	0	204,993	204,993	99,73	0	0	0	0	0	0	0
15:14:20	-206,201	2203,074	13,921	11,377	10,483	7,248	8,049	21,3	960,86	22,742	2052,68	0	204,993	204,993	99,73	0	0	0	0	0	0	0
15:14:20	-235,791	2200,716	13,823	11,279	10,475	7,223	8,033	21,3	960,86	22,742	2052,828	0	204,993	204,993	99,73	0	0	0	0	0	0	0
15:14:20	-143,627	2199,28	13,774	11,279	10,469	7,209	8,017	21,3	960,86	22,742	2052,974	0	204,993	204,993	99,73	0	0	0	0	0	0	0
15:14:20	-199,243	2197,287	13,676	11,279	10,463	7,188	8,001	21,3	960,86	22,742	2053,119	0	204,993	204,993	99,73	0	0	0	0	0	0	0
15:14:20	-160,913	2195,678	13,628	11,23	10,457	7,171	7,985	21,3	960,86	22,742	2053,261	0	204,993	204,993	99,73	0	0	0	0	0	0	0
15:14:20	-113,647	2194,542	13,676	11,23	10,448	7,16	7,968	21,3	960,86	22,742	2053,403	0	204,993	204,993	99,73	0	0	0	0	0	0	0
15:14:20	-67,016	2193,871	13,774	11,23	10,439	7,153	7,952	21,3	960,86	22,742	2053,543	0	204,993	204,993	99,73	0	0	0	0	0	0	0
15:14:20	-239,111	2191,48	13,774	11,23	10,425	7,128	7,936	21,3	960,86	22,742	2053,681	0	204,993	204,993	99,73	0	0	0	0	0	0	0
15:14:20	-132,104	2190,159	13,823	11,279	10,415	7,115	7,92	21,3	960,86	22,742	2053,817	0	204,993	204,993	99,73	0	0	0	0	0	0	0
15:14:20	-107,983	2189,079	13,921	11,377	10,404	7,103	7,904	21,3	960,86	22,742	2053,953	0	204,993	204,993	99,73	0	0	0	0	0	0	0
15:14:20	-272,363	2186,356	13,823	11,377	10,394	7,075	7,888	21,3	960,86	22,742	2054,085	0	204,993	204,993	99,73	0	0	0	0	0	0	0
15:14:20	-276,806	2183,588	13,676	11,279	10,386	7,047	7,871	21,3	960,86	22,742	2054,215	0	204,993	204,993	99,73	0	0	0	0	0	0	0
15:14:20	-143,774	2182,15	13,628	11,181	10,38	7,032	7,855	21,3	960,86	22,742	2054,343	0	204,993	204,993	99,73	0	0	0	0	0	0	0
15:14:20	-282,373	2179,326	13,432	11,23	10,375	7,003	7,838	21,3	960,86	22,742	2054,468	0	204,993	204,993	99,73	0	0	0	0	0	0	0
15:14:20	-198,095	2177,345	13,286	11,23	10,371	6,982	7,821	21,3	960,86	22,742	2054,59	0	204,993	204,993	99,73	0	0	0	0	0	0	0
15:14:20	-215,356	2175,192	13,139	11,084	10,367	6,96	7,804	21,3	960,86	22,742	2054,711	0	204,993	204,993	99,73	0	0	0	0	0	0	0
15:14:20	-232,031	2172,871	13,042	11,084	10,359	6,936	7,787	21,3	960,86	22,742	2054,829	0	204,993	204,993	99,73	0	0	0	0	0	0	0
15:14:20	-161,523	2171,256	13,042	11,084	10,349	6,92	7,77	21,3	960,86	22,742	2054,946	0	204,993	204,993	99,73	0	0	0	0	0	0	0
15:14:20	-161,376	2169,642	13,042	11,035	10,34	6,903	7,753	21,3	960,86	22,742	2055,06	0	204,993	204,993	99,73	0	0	0	0	0	0	0
15:14:20	-144,262	2168,2	13,042	11,084	10,332	6,888	7,736	21,3	960,86	22,742	2055,174	0	204,993	204,993	99,73	0	0	0	0	0	0	0
15:14:20	-71,606	2167,484	13,139	11,084	10,323	6,881	7,72	21,3	960,86	22,742	2055,286	0	204,993	204,993	99,73	0	0	0	0	0	0	0
15:14:20	-236,352	2165,12	13,042	11,035	10,315	6,856	7,703	21,3	960,86	22,742	2055,396	0	204,993	204,993	99,73	0	0	0	0	0	0	0
15:14:20	-114,086	2163,979	13,042	11,084	10,308	6,845	7,686	21,3	960,86	22,742	2055,504	0	204,993	204,993	99,73	0	0	0	0	0	0	0
15:14:20	-191,845	2162,061	12,993	11,084	10,3	6,825	7,669	21,3	960,86	22,742	2055,611	0	204,993	204,993	99,73	0	0	0	0	0	0	0
15:14:20	-99,121	2161,07	12,993	11,23	10,294	6,815	7,652	21,3	960,86	22,742	2055,716	0	204,993	204,993	99,73	0	0	0	0	0	0	0
15:14:20	-126,074	2159,809	12,944	11,084	10,29	6,802	7,636	21,3	960,86	22,742	2055,82	0	204,993	204,993	99,73	0	0	0	0	0	0	0
15:14:20	-218,212	2157,627	12,798	10,937	10,285	6,779	7,619	21,3	960,86	22,742	2055,922	0	204,993	204,993	99,73	0	0	0	0	0	0	0
15:14:20	-224,34	2155,383	12,7	10,937	10,277	6,756	7,602	21,3	960,86	22,742	2056,022	0	204,993	204,993	99,73	0	0	0	0	0	0	0
15:14:20	-128,344	2154,1	12,651	10,888	10,273	6,743	7,585	21,3	960,86	22,742	2056,12	0	204,993	204,993	99,73	0	0	0	0	0	0	0
15:14:20	-98,876	2153,111	12,651	10,888	10,267	6,733	7,568	21,3	960,86	22,742	2056,217	0	204,993	204,993	99,73	0	0	0	0	0	0	0
15:14:20	-150,732	2151,604	12,651	10,888	10,259	6,717	7,552	21,3	960,86	22,742	2056,312	0	204,993	204,993	99,73	0	0	0	0	0	0	0
15:14:20	-152,856	2150,075	12,651	10,888	10,25	6,701	7,535	21,2	961,909	22,742	2056,406	0	204,993	204,993	99,73	0	0	0	0	0	0	0
15:14:20	-156,738	2148,508	12,651	10,937	10,241	6,685	7,518	21,2	961,909	22,742	2056,498	0	204,993	204,993	99,73	0	0	0	0	0	0	0
15:14:20	-174,877	2146,759	12,553	10,937	10,236	6,667	7,502	21,2	961,909	22,742	2056,588	0	204,993	204,993	99,73	0	0	0	0	0	0	0
15:14:20	-175,732	2145,002	12,456	10,888	10,232	6,649	7,485	21,2	961,909	22,742	2056,677	0	204,993	204,993	99,73	0	0	0	0	0	0	0
15:14:20	-207,08	2142,931	12,309	10,888	10,228	6,628	7,468	21,2	961,909	22,742	2056,763	0	204,993	204,993	99,73	0	0	0	0	0	0	0
15:14:20	-206,884	2140,862	12,163	10,888	10,224	6,606	7,451	21,2	961,909	22,742	2056,847	0	204,993	204,993	99,73	0	0	0	0	0	0	0
15:14:20	-176,879	2139,093	12,065	10,84	10,219	6,588	7,434	21,2	961,909	22,742	2056,929	0	204,993	204,993	99,73	0	0	0	0	0	0	0
15:14:20	-117,333	2137,92	12,016	10,888	10,215	6,576	7,417	21,2	961,909	22,742	2057,01	0	204,993	204,993	99,73	0	0	0	0	0	0	0
15:14:20	-40,649	2137,514	12,065	10,84	10,21	6,572	7,401	21,2	961,909	22,742	2057,091	0	204,993	204,993	99,73	0	0	0	0	0	0	0
15:14:20	-100,097	2136,513	12,065	10,84	10,204	6,561	7,384	21,2	961,909	22,742	2057,17	0	204,993	204,993	99,73	0	0	0	0	0	0	0
15:14:20	-146,24	2135,05	12,065	10,888	10,196	6,546	7,368	21,2	961,909	22,742	2057,248	0	203,991	203,991	99,726	0	0	0	0	0	0	0
15:14:20	-85,961	2134,191	12,065	10,888	10,191	6,538	7,352	21,2	961,909	22,742	2057,325	0	203,991	203,991	99,726	0	0	0	0	0	0	0
15:14:20	-164,77	2132,543	11,967	10,888	10,187	6,521	7,335	21,2	961,909	22,742	2057,4	0	203,991	203,991	99,726	0	0	0	0	0	0	0
15:14:20	-87,036	2131,672	11,967	10,937	10,182	6,512	7,319	21,2	961,909	22,742	2057,474	0	203,991	203,991	99,726	0	0	0	0	0	0	0
15:14:20	-72,9	2130,943	12,065	10,888	10,172	6,504	7,303	21,2	961,909	22,742	2057,548	0	203,991	203,991	99,726	0	0	0	0	0	0	0
15:14:20	-88,281	2130,061	12,065	10,888	10,167	6,495	7,287	21,2	961,909	22,742	2057,62	0	203,991	203,991	99,726	0	0	0	0	0	0	0
15:14:20	-153,637	2128,524	12,065	10,937	10,159	6,479	7,272	21,2	961,909	22,742	2057,691	0	203,991	203,991	99,726	0	0	0	0	0	0	0
15:14:20	-88,256	2127,642	12,065	10,937	10,154	6,47	7,256	21,2	961,909	22,742	2057,761	0	203,991	203,991	99,726	0	0	0	0	0	0	0
15:14:20	-155,908	2126,083	12,065	10,888	10,145	6,454	7,24	21,2	961,909	22,742	2057,83	0	203,991	203,991	99,726	0	0	0	0	0	0	0
15:14:20	-101,147	2125,071	12,065	10,937	10,139	6,444	7,225	21,2	961,909	22,742	2057,897	0	203,991	203,991	99,726	0	0	0	0	0	0	0
15:14:20	-123,632	2123,835	12,016	10,888	10,135	6,431	7,209	21,2	961,909	22,742	2057,963	0	203,991	203,991	99,726	0	0	0	0	0	0	0
15:14:20	-135,766	2122,477	11,87	10,742	10,135	6,417	7,193	21,2	961,909	22,742	2058,027	0	203,991	203,991	99,726	0	0	0	0	0	0	0
15:14:20	-269,189	2119,785	11,674	10,742	10,13	6,389	7,178	21,2	961,909	22,742	2058,089	0	203,991	203,991	99,726	0	0	0	0	0	0	0
15:14:20	-79,418	2118,991	11,674	10,742	10,125	6,381	7,162	21,2	961,909	22,742	2058,15	0	203,991	203,991	99,726	0	0	0	0	0	0	0
15:14:20	-123,779	2117,753	11,626	10,693	10,121	6,368	7,146	21,2	961,909	22,742	2058,21	0	203,991	203,991	99,726	0	0	0	0	0	0	0
15:14:20	-171,044	2116,043	11,528	10,742	10,116	6,35	7,131	21,2	961,909	22,742	2058,267	0	203,991	203,991	99,726	0	0	0	0	0	0	0
15:14:20	-80,468	2115,238	11,528	10,742	10,112	6,342	7,115	21,2	961,909	22,742	2058,324	0	203,991	203,991	99,726	0	0	0	0	0	0	0
15:14:20	-162,353	2113,615	11,528	10,742	10,102	6,325	7,1	21,2	961,909	22,742	2058,379	0	203,991	203,991	99,726	0	0	0	0	0	0	0
15:14:20	9,716	2113,712	11,626	10,84	10,098	6,326	7,085	21,2	961,909	22,742	2058,435	0	203,991	203,991	99,726	0	0	0	0	0	0	0
15:14:20	-46,215	2113,25	11,674	10,84	10,093	6,322	7,07	21,2	961,909	22,742	2058,49	0	203,991	203,991	99,726	0	0	0	0	0	0	0
15:14:20	-75,146	2112,498	11,772	10,84	10,083	6,314	7,055	21,2	961,909	22,742	2058,544	0	203,991	203,991	99,726	0	0	0	0	0	0	0
15:14:20	7,617	2112,574	11,87	10,937	10,078	6,315	7,04	21,2	961,909	22,742	2058,598	0	203,991	203,991	99,726	0	0	0	0	0	0	0
15:14:20	-90,234	2111,672	11,87	10,888	10,073	6,305	7,026	21,2	961,909	22,742	2058,651	0	203,991	203,991	99,726	0	0	0	0	0	0	0
15:14:20	-255,908	2109,113	11,674	10,84	10,069	6,279	7,011	21,2	961,909	22,742	2058,701	0	203,991	203,991	99,726	0	0	0	0	0	0	0
15:14:20	-210,864	2107,004	11,528	10,84	10,065	6,257	6,997	21,2	961,909	22,742	2058,75	0	203,991	203,991	99,726	0	0	0	0	0	0	0
15:14:20	-52,563	2106,479	11,479	10,84	10,064	6,252	6,982	21,2	961,909	22,742	2058,797	0	203,991	203,991	99,726	0	0	0	0	0	0	0
15:14:20	-130,2	2105,177	11,43	10,693	10,059	6,238	6,967	21,2	961,909	22,742	2058,844	0	203,991	203,991	99,726	0	0	0	0	0	0	0
15:14:20	-90,258	2104,274	11,333	10,693	10,059	6,229	6,953	21,2	961,909	22,742	2058,889	0	203,991	203,991	99,726	0	0	0	0	0	0	0
15:14:20	-128,955	2102,984	11,284	10,595	10,055	6,216	6,938	21,2	961,909	22,742	2058,933	0	203,991	203,991	99,726	0	0	0	0	0	0	0
15:14:20	-39,721	2102,587	11,333	10,595	10,05	6,212	6,924	21,2	961,909	22,742	2058,977	0	203,991	203,991	99,726	0	0	0	0	0	0	0
15:14:20	-83,813	2101,749	11,333	10,693	10,045	6,203	6,91	21,2	961,909	22,742	2059,02	0	203,991	203,991	99,726	0	0	0	0	0	0	0
15:14:20	-73,095	2101,018	11,43	10,693	10,036	6,196	6,896	21,2	961,909	22,742	2059,062	0	203,991	203,991	99,726	0	0	0	0	0	0	0
15:14:20	-39,746	2100,621	11,479	10,693	10,031	6,191	6,882	21,2	961,909	22,742	2059,103	0	203,991	203,991	99,726	0	0	0	0	0	0	0
15:14:20	-84,863	2099,772	11,479	10,742	10,026	6,183	6,869	21,2	961,909	22,742	2059,144	0	203,991	203,991	99,726	0	0	0	0	0	0	0
15:14:20	-80,664	2098,965	11,479	10,693	10,022	6,174	6,855	21,2	961,909	22,742	2059,184	0	203,991	203,991	99,726	0	0	0	0	0	0	0
15:14:20	-129,956	2097,666	11,43	10,693	10,017	6,161	6,841	21,2	961,909	22,742	2059,222	0	203,991	203,991	99,726	0	0	0	0	0	0	0
15:14:20	-135,327	2096,313	11,284	10,595	10,017	6,147	6,828	21,2	961,909	22,742	2059,259	0	203,991	203,991	99,726	0	0	0	0	0	0	0
15:14:20	-85,913	2095,453	11,284	10,693	10,012	6,138	6,814	21,2	961,909	22,742	2059,295	0	203,991	203,991	99,726	0	0	0	0	0	0	0
15:14:20	-170,776	2093,746	11,186	10,595	10,007	6,121	6,801	21,2	961,909	22,742	2059,33	0	203,991	203,991	99,726	0	0	0	0	0	0	0
15:14:20	-86,987	2092,876	11,186	10,595	10,002	6,112	6,787	21,2	961,909	22,742	2059,363	0	203,991	203,991	99,726	0	0	0	0	0	0	0
15:14:20	4,101	2092,917	11,284	10,693	9,998	6,112	6,774	21,2	961,909	22,742	2059,397	0	203,991	203,991	99,726	0	0	0	0	0	0	0
15:14:20	-35,375	2092,563	11,333	10,595	9,993	6,108	6,761	21,2	961,909	22,742	2059,43	0	203,991	203,991	99,726	0	0	0	0	0	0	0
15:14:20	-82,763	2091,735	11,333	10,693	9,988	6,1	6,748	21,2	961,909	22,742	2059,462	0	203,991	203,991	99,726	0	0	0	0	0	0	0
15:14:20	-131,127	2090,424	11,284	10,595	9,983	6,086	6,735	21,2	961,909	22,742	2059,493	0	203,991	203,991	99,726	0	0	0	0	0	0	0
15:14:20	-85,937	2089,565	11,284	10,595	9,979	6,077	6,722	21,2	961,909	22,742	2059,523	0	203,991	203,991	99,726	0	0	0	0	0	0	0
15:14:20	-83,764	2088,727	11,284	10,595	9,974	6,069	6,709	21,2	961,909	22,742	2059,552	0	203,991	203,991	99,726	0	0	0	0	0	0	0
15:14:20	-37,695	2088,35	11,333	10,693	9,969	6,065	6,697	21,2	961,909	22,742	2059,581	0	203,991	203,991	99,726	0	0	0	0	0	0	0
15:14:20	-218,969	2086,16	11,186	10,595	9,964	6,042	6,684	21,2	961,909	22,742	2059,608	0	203,991	203,991	99,726	0	0	0	0	0	0	0
15:14:20	-48,193	2085,679	11,137	10,547	9,964	6,037	6,671	21,2	961,909	22,742	2059,634	0	203,991	203,991	99,726	0	0	0	0	0	0	0
15:14:21	-83,959	2084,839	11,137	10,595	9,959	6,029	6,658	21,2	961,909	22,742	2059,659	0	203,991	203,991	99,726	0	0	0	0	0	0	0
15:14:21	-82,568	2084,013	11,137	10,498	9,955	6,02	6,646	21,2	961,909	22,742	2059,683	0	203,991	203,991	99,726	0	0	0	0	0	0	0
15:14:21	-87,109	2083,142	11,137	10,547	9,95	6,011	6,633	21,2	961,909	22,742	2059,707	0	203,991	203,991	99,726	0	0	0	0	0	0	0
15:14:21	-173,828	2081,404	11,04	10,547	9,945	5,993	6,621	21,2	961,909	22,742	2059,728	0	203,991	203,991	99,726	0	0	0	0	0	0	0
15:14:21	51,269	2081,917	11,186	10,595	9,94	5,999	6,609	21,2	961,909	22,742	2059,751	0	203,991	203,991	99,726	0	0	0	0	0	0	0
15:14:21	-83,764	2081,079	11,186	10,547	9,935	5,99	6,597	21,2	961,909	22,742	2059,772	0	203,991	203,991	99,726	0	0	0	0	0	0	0
15:14:21	6,25	2081,141	11,284	10,547	9,931	5,991	6,585	21,2	961,909	22,742	2059,794	0	203,991	203,991	99,726	0	0	0	0	0	0	0
15:14:21	-85,937	2080,282	11,284	10,595	9,926	5,982	6,573	21,2	961,909	22,742	2059,814	0	203,991	203,991	99,726	0	0	0	0	0	0	0
15:14:21	0	2080,282	11,284	10,547	9,926	5,982	6,561	21,2	961,909	22,742	2059,835	0	203,991	203,991	99,726	0	0	0	0	0	0	0
15:14:21	-85,009	2079,432	11,284	10,547	9,921	5,973	6,55	21,2	961,909	22,742	2059,854	0	203,991	203,991	99,726	0	0	0	0	0	0	0
15:14:21	-84,838	2078,584	11,284	10,693	9,916	5,964	6,538	21,2	961,909	22,742	2059,873	0	203,991	203,991	99,726	0	0	0	0	0	0	0
15:14:21	-84,838	2077,735	11,284	10,595	9,911	5,956	6,527	21,2	961,909	22,742	2059,891	0	203,991	203,991	99,726	0	0	0	0	0	0	0
15:14:21	-174,877	2075,986	11,186	10,595	9,906	5,938	6,515	21,2	961,909	22,742	2059,907	0	203,991	203,991	99,726	0	0	0	0	0	0	0
15:14:21	-44,995	2075,536	11,137	10,547	9,906	5,933	6,504	21,2	961,909	22,742	2059,922	0	203,991	203,991	99,726	0	0	0	0	0	0	0
15:14:21	-174,804	2073,788	11,04	10,547	9,902	5,915	6,492	21,2	961,909	22,742	2059,936	0	203,991	203,991	99,726	0	0	0	0	0	0	0
15:14:21	-44,97	2073,339	10,991	10,547	9,902	5,91	6,481	21,2	961,909	22,742	2059,95	0	203,991	203,991	99,726	0	0	0	0	0	0	0
15:14:21	-129,956	2072,039	10,942	10,4	9,897	5,897	6,469	21,2	961,909	22,742	2059,961	0	203,991	203,991	99,726	0	0	0	0	0	0	0
15:14:21	-39,868	2071,64	10,991	10,498	9,892	5,893	6,458	21,2	961,909	22,742	2059,973	0	203,991	203,991	99,726	0	0	0	0	0	0	0
15:14:21	-39,868	2071,242	11,04	10,547	9,887	5,889	6,447	21,2	961,909	22,742	2059,984	0	203,991	203,991	99,726	0	0	0	0	0	0	0
15:14:21	-84,838	2070,393	11,04	10,547	9,882	5,88	6,436	21,2	961,909	22,742	2059,995	0	203,991	203,991	99,726	0	0	0	0	0	0	0
15:14:21	5,102	2070,444	11,137	10,547	9,878	5,88	6,425	21,2	961,909	22,742	2060,005	0	203,991	203,991	99,726	0	0	0	0	0	0	0
15:14:21	-40,942	2070,035	11,186	10,693	9,873	5,876	6,414	21,2	961,909	22,742	2060,015	0	203,991	203,991	99,726	0	0	0	0	0	0	0
15:14:21	-83,959	2069,195	11,186	10,693	9,868	5,867	6,404	21,2	961,909	22,742	2060,025	0	203,991	203,991	99,726	0	0	0	0	0	0	0
15:14:21	-128,735	2067,908	11,137	10,595	9,863	5,854	6,393	21,2	961,909	22,742	2060,033	0	203,991	203,991	99,726	0	0	0	0	0	0	0
15:14:21	-134,838	2066,56	10,991	10,547	9,863	5,84	6,382	21,2	961,909	22,742	2060,039	0	203,991	203,991	99,726	0	0	0	0	0	0	0
15:14:21	-44,946	2066,11	10,942	10,498	9,863	5,836	6,371	21,2	961,909	22,742	2060,045	0	203,991	203,991	99,726	0	0	0	0	0	0	0
15:14:21	-85,888	2065,251	10,942	10,498	9,858	5,827	6,361	21,2	961,909	22,742	2060,05	0	203,991	203,991	99,726	0	0	0	0	0	0	0
15:14:21	-173,608	2063,515	10,844	10,4	9,854	5,809	6,35	21,2	961,909	22,742	2060,054	0	203,991	203,991	99,726	0	0	0	0	0	0	0
15:14:21	89,868	2064,414	10,942	10,351	9,854	5,818	6,339	21,2	961,909	22,742	2060,058	0	203,991	203,991	99,726	0	0	0	0	0	0	0
15:14:21	-121,557	2063,198	10,991	10,4	9,844	5,806	6,329	21,2	961,909	22,742	2060,061	0	203,991	203,991	99,726	0	0	0	0	0	0	0
15:14:21	-40,966	2062,789	11,04	10,547	9,839	5,801	6,318	21,2	961,909	22,742	2060,064	0	203,991	203,991	99,726	0	0	0	0	0	0	0
15:14:21	-86,059	2061,928	11,04	10,547	9,834	5,793	6,308	21,2	961,909	22,742	2060,065	0	203,991	203,991	99,726	0	0	0	0	0	0	0
15:14:21	-82,739	2061,101	11,04	10,547	9,83	5,784	6,298	21,2	961,909	22,742	2060,066	0	203,991	203,991	99,726	0	0	0	0	0	0	0
15:14:21	-127,612	2059,825	10,991	10,547	9,825	5,771	6,288	21,2	961,909	22,742	2059,825	0	203,991	203,991	99,726	0	0	0	0	0	0	0
15:14:21	-4,199	2059,783	10,991	10,595	9,825	5,77	6,277	21,2	961,909	22,742	2059,783	0	203,991	203,991	99,726	0	0	0	0	0	0	0
15:14:21	-127,636	2058,506	10,942	10,498	9,82	5,757	6,267	21,2	961,909	22,742	2058,506	0	203,991	203,991	99,726	0	0	0	0	0	0	0
15:14:21	-89,794	2057,608	10,844	10,498	9,82	5,748	6,257	21,2	961,909	22,742	2057,608	0	203,991	203,991	99,726	0	0	0	0	0	0	0
15:14:21	0	2057,608	10,844	10,4	9,82	5,748	6,247	21,2	961,909	22,742	2057,608	0	203,991	203,991	99,726	0	0	0	0	0	0	0
15:14:21	-130,761	2056,301	10,796	10,4	9,815	5,735	6,237	21,2	961,909	22,742	2056,301	0	203,991	203,991	99,726	0	0	0	0	0	0	0
15:14:21	0	2056,301	10,796	10,351	9,815	5,735	6,227	21,2	961,909	22,742	2056,301	0	203,991	203,991	99,726	0	0	0	0	0	0	0
15:14:21	-171,411	2054,586	10,698	10,351	9,81	5,717	6,217	21,2	961,909	22,742	2054,586	0	203,991	203,991	99,726	0	0	0	0	0	0	0
15:14:21	48,779	2055,074	10,844	10,547	9,806	5,722	6,207	21,1	960,479	22,742	2054,587	0	203,991	203,991	99,726	0	0	0	0	0	0	0
15:14:21	16,528	2055,24	11,04	10,547	9,796	5,724	6,198	21,1	960,479	22,742	2054,588	0	203,991	203,991	99,726	0	0	0	0	0	0	0
15:14:21	4,809	2055,288	11,137	10,595	9,791	5,724	6,189	21,1	960,479	22,742	2054,588	0	203,991	203,991	99,726	0	0	0	0	0	0	0
15:14:21	-85,888	2054,429	11,137	10,547	9,786	5,715	6,179	21,1	960,479	22,742	2054,429	0	203,991	203,991	99,726	0	0	0	0	0	0	0
15:14:21	-169,36	2052,735	11,04	10,595	9,782	5,698	6,17	21,1	960,479	22,742	2052,735	0	203,991	203,991	99,726	0	0	0	0	0	0	0
15:14:21	-51,245	2052,223	10,991	10,693	9,781	5,693	6,161	21,1	960,479	22,742	2052,223	0	203,991	203,991	99,726	0	0	0	0	0	0	0
15:14:21	-44,873	2051,774	10,942	10,595	9,781	5,688	6,151	21,1	960,479	22,742	2051,774	0	203,991	203,991	99,726	0	0	0	0	0	0	0
15:14:21	-134,643	2050,428	10,796	10,547	9,781	5,674	6,142	21,1	960,479	22,742	2050,428	0	203,991	203,991	99,726	0	0	0	0	0	0	0
15:14:21	-89,746	2049,53	10,698	10,498	9,781	5,665	6,133	21,1	960,479	22,742	2049,53	0	203,991	203,991	99,726	0	0	0	0	0	0	0
15:14:21	-78,466	2048,745	10,698	10,4	9,777	5,657	6,123	21,1	960,479	22,742	2048,745	0	203,991	203,991	99,726	0	0	0	0	0	0	0
15:14:21	-85,852	2047,887	10,698	10,4	9,772	5,648	6,114	21,1	960,479	22,742	2047,887	0	203,229	203,229	99,723	0	0	0	0	0	0	0
15:14:21	140,588	2049,293	10,942	10,4	9,767	5,662	6,105	21,1	960,479	22,742	2047,888	0	203,229	203,229	99,723	0	0	0	0	0	0	0
15:14:21	-41,015	2048,883	10,991	10,547	9,763	5,658	6,096	21,1	960,479	22,742	2047,889	0	203,229	203,229	99,723	0	0	0	0	0	0	0
15:14:21	-45,41	2048,429	11,04	10,498	9,757	5,653	6,088	21,1	960,479	22,742	2047,89	0	203,229	203,229	99,723	0	0	0	0	0	0	0
15:14:21	-122,143	2047,207	10,991	10,547	9,753	5,641	6,079	21,1	960,479	22,742	2047,207	0	203,229	203,229	99,723	0	0	0	0	0	0	0
15:14:21	-129,87	2045,908	10,942	10,595	9,748	5,627	6,07	21,1	960,479	22,742	2045,908	0	203,229	203,229	99,723	0	0	0	0	0	0	0
15:14:21	-89,697	2045,011	10,844	10,547	9,748	5,618	6,061	21,1	960,479	22,742	2045,011	0	203,229	203,229	99,723	0	0	0	0	0	0	0
15:14:21	-134,533	2043,666	10,698	10,498	9,748	5,604	6,052	21,1	960,479	22,742	2043,666	0	203,229	203,229	99,723	0	0	0	0	0	0	0
15:14:21	-51,147	2043,155	10,649	10,351	9,748	5,599	6,043	21,1	960,479	22,742	2043,155	0	203,229	203,229	99,723	0	0	0	0	0	0	0
15:14:21	-31,542	2042,839	10,698	10,498	9,743	5,596	6,035	21,1	960,479	22,742	2042,839	0	203,229	203,229	99,723	0	0	0	0	0	0	0
15:14:21	-83,752	2042,002	10,698	10,4	9,739	5,587	6,026	21,1	960,479	22,742	2042,002	0	203,229	203,229	99,723	0	0	0	0	0	0	0
15:14:21	-82,678	2041,175	10,698	10,351	9,734	5,579	6,017	21,1	960,479	22,742	2041,175	0	203,229	203,229	99,723	0	0	0	0	0	0	0
15:14:21	43,347	2041,608	10,844	10,547	9,729	5,583	6,008	21,1	960,479	22,742	2041,175	0	203,229	203,229	99,723	0	0	0	0	0	0	0
15:14:21	51,794	2042,126	10,991	10,595	9,724	5,588	6	21,1	960,479	22,742	2041,176	0	203,229	203,229	99,723	0	0	0	0	0	0	0
15:14:21	-127,539	2040,851	10,942	10,547	9,719	5,575	5,992	21,1	960,479	22,742	2040,851	0	203,229	203,229	99,723	0	0	0	0	0	0	0
15:14:21	44,812	2041,299	10,991	10,498	9,719	5,58	5,984	21,1	960,479	22,742	2040,851	0	203,229	203,229	99,723	0	0	0	0	0	0	0
15:14:21	-134,484	2039,954	10,844	10,498	9,719	5,566	5,976	21,1	960,479	22,742	2039,954	0	203,229	203,229	99,723	0	0	0	0	0	0	0
15:14:21	-127,502	2038,679	10,796	10,498	9,715	5,553	5,967	21,1	960,479	22,742	2038,679	0	203,229	203,229	99,723	0	0	0	0	0	0	0
15:14:21	-89,648	2037,783	10,698	10,351	9,715	5,544	5,959	21,1	960,479	22,742	2037,783	0	203,229	203,229	99,723	0	0	0	0	0	0	0
15:14:21	-8,605	2037,697	10,698	10,302	9,714	5,543	5,951	21,1	960,479	22,742	2037,697	0	203,229	203,229	99,723	0	0	0	0	0	0	0
15:14:21	-81,652	2036,88	10,698	10,302	9,71	5,534	5,943	21,1	960,479	22,742	2036,88	0	203,229	203,229	99,723	0	0	0	0	0	0	0
15:14:21	-81,616	2036,064	10,698	10,302	9,705	5,526	5,935	21,1	960,479	22,742	2036,064	0	203,229	203,229	99,723	0	0	0	0	0	0	0
15:14:21	0	2036,064	10,698	10,302	9,705	5,526	5,927	21,1	960,479	22,742	2036,064	0	203,229	203,229	99,723	0	0	0	0	0	0	0
15:14:21	-81,64	2035,247	10,698	10,351	9,7	5,518	5,919	21,1	960,479	22,742	2035,247	0	203,229	203,229	99,723	0	0	0	0	0	0	0
15:14:21	9,033	2035,338	10,796	10,4	9,696	5,518	5,911	21,1	960,479	22,742	2035,248	0	203,229	203,229	99,723	0	0	0	0	0	0	0
15:14:21	-168,945	2033,648	10,698	10,4	9,691	5,501	5,903	21,1	960,479	22,742	2033,648	0	203,229	203,229	99,723	0	0	0	0	0	0	0
15:14:21	-9,68	2033,552	10,698	10,4	9,691	5,5	5,895	21,1	960,479	22,742	2033,552	0	203,229	203,229	99,723	0	0	0	0	0	0	0
15:14:21	-80,59	2032,746	10,698	10,351	9,686	5,492	5,887	21,1	960,479	22,742	2032,746	0	203,229	203,229	99,723	0	0	0	0	0	0	0
15:14:21	-79,516	2031,95	10,698	10,4	9,682	5,484	5,879	21,1	960,479	22,742	2031,95	0	203,229	203,229	99,723	0	0	0	0	0	0	0
15:14:21	-44,787	2031,503	10,649	10,4	9,682	5,479	5,871	21,1	960,479	22,742	2031,503	0	203,229	203,229	99,723	0	0	0	0	0	0	0
15:14:21	-79,321	2030,709	10,649	10,351	9,677	5,471	5,863	21,1	960,479	22,742	2030,709	0	203,229	203,229	99,723	0	0	0	0	0	0	0
15:14:21	-89,55	2029,814	10,551	10,302	9,677	5,462	5,855	21,1	960,479	22,742	2029,814	0	203,229	203,229	99,723	0	0	0	0	0	0	0
15:14:21	9,997	2029,914	10,649	10,351	9,673	5,463	5,848	21,1	960,479	22,742	2029,814	0	203,229	203,229	99,723	0	0	0	0	0	0	0
15:14:21	-9,655	2029,817	10,649	10,4	9,672	5,462	5,84	21,1	960,479	22,742	2029,814	0	203,229	203,229	99,723	0	0	0	0	0	0	0
15:14:21	-90,258	2028,915	10,649	10,302	9,667	5,452	5,832	21,1	960,479	22,742	2028,915	0	203,229	203,229	99,723	0	0	0	0	0	0	0
15:14:21	56,018	2029,475	10,796	10,351	9,662	5,458	5,825	21,1	960,479	22,742	2028,915	0	203,229	203,229	99,723	0	0	0	0	0	0	0
15:14:21	-168,017	2027,795	10,698	10,351	9,658	5,441	5,818	21,1	960,479	22,742	2027,795	0	203,229	203,229	99,723	0	0	0	0	0	0	0
15:14:21	0	2027,795	10,698	10,351	9,658	5,441	5,81	21,1	960,479	22,742	2027,795	0	203,229	203,229	99,723	0	0	0	0	0	0	0
15:14:21	-55,493	2027,24	10,649	10,4	9,657	5,435	5,803	21,1	960,479	22,742	2027,24	0	203,229	203,229	99,723	0	0	0	0	0	0	0
15:14:21	-66,491	2026,575	10,649	10,351	9,654	5,428	5,796	21,1	960,479	22,742	2026,575	0	203,229	203,229	99,723	0	0	0	0	0	0	0
15:14:21	-89,489	2025,68	10,551	10,351	9,654	5,419	5,788	21,1	960,479	22,742	2025,68	0	203,229	203,229	99,723	0	0	0	0	0	0	0
15:14:21	-55,468	2025,125	10,503	10,205	9,653	5,413	5,781	21,1	960,479	22,742	2025,125	0	203,229	203,229	99,723	0	0	0	0	0	0	0
15:14:21	0	2025,125	10,503	10,302	9,653	5,413	5,774	21,1	960,479	22,742	2025,125	0	203,229	203,229	99,723	0	0	0	0	0	0	0
15:14:21	-77,38	2024,351	10,503	10,302	9,649	5,405	5,766	21,1	960,479	22,742	2024,351	0	203,229	203,229	99,723	0	0	0	0	0	0	0
15:14:21	-11,816	2024,233	10,503	10,351	9,648	5,404	5,759	21,1	960,479	22,742	2024,233	0	203,229	203,229	99,723	0	0	0	0	0	0	0
15:14:21	-76,159	2023,472	10,503	10,205	9,644	5,396	5,752	21,1	960,479	22,742	2023,472	0	203,229	203,229	99,723	0	0	0	0	0	0	0
15:14:21	-32,678	2023,145	10,551	10,302	9,639	5,393	5,745	21,1	960,479	22,742	2023,145	0	203,229	203,229	99,723	0	0	0	0	0	0	0
15:14:21	-75,097	2022,394	10,551	10,302	9,635	5,385	5,738	21,1	960,479	22,742	2022,394	0	203,229	203,229	99,723	0	0	0	0	0	0	0
15:14:21	76,623	2023,16	10,649	10,351	9,634	5,393	5,731	21,1	960,479	22,742	2022,395	0	203,229	203,229	99,723	0	0	0	0	0	0	0
15:14:22	-164,55	2021,515	10,551	10,302	9,63	5,376	5,724	21,1	960,479	22,742	2021,515	0	203,229	203,229	99,723	0	0	0	0	0	0	0
15:14:22	0	2021,515	10,551	10,351	9,63	5,376	5,717	21,1	960,479	22,742	2021,515	0	203,229	203,229	99,723	0	0	0	0	0	0	0
15:14:22	-44,738	2021,067	10,503	10,351	9,63	5,371	5,711	21,1	960,479	22,742	2021,067	0	203,229	203,229	99,723	0	0	0	0	0	0	0
15:14:22	-56,506	2020,502	10,454	10,302	9,629	5,366	5,704	21,1	960,479	22,742	2020,502	0	203,229	203,229	99,723	0	0	0	0	0	0	0
15:14:22	0	2020,502	10,454	10,205	9,629	5,366	5,697	21,1	960,479	22,742	2020,502	0	203,229	203,229	99,723	0	0	0	0	0	0	0
15:14:22	-89,404	2019,608	10,356	10,205	9,629	5,356	5,691	21,1	960,479	22,742	2019,608	0	203,229	203,229	99,723	0	0	0	0	0	0	0
15:14:22	-63,525	2018,973	10,356	10,205	9,626	5,35	5,684	21,1	960,479	22,742	2018,973	0	203,229	203,229	99,723	0	0	0	0	0	0	0
15:14:22	-11,779	2018,855	10,356	10,205	9,625	5,349	5,677	21,1	960,479	22,742	2018,855	0	203,229	203,229	99,723	0	0	0	0	0	0	0
15:14:22	0	2018,855	10,356	10,058	9,625	5,349	5,671	21,1	960,479	22,742	2018,855	0	203,229	203,229	99,723	0	0	0	0	0	0	0
15:14:22	-106,97	2017,785	10,307	10,058	9,621	5,337	5,664	21,1	960,479	22,742	2017,785	0	203,229	203,229	99,723	0	0	0	0	0	0	0
15:14:22	121,289	2018,998	10,454	10,156	9,621	5,35	5,658	21,1	960,479	22,742	2017,787	0	203,229	203,229	99,723	0	0	0	0	0	0	0
15:14:22	-89,404	2018,104	10,356	10,058	9,621	5,341	5,652	21,1	960,479	22,742	2017,787	0	203,229	203,229	99,723	0	0	0	0	0	0	0
15:14:22	-75,109	2017,353	10,356	10,058	9,616	5,333	5,646	21,1	960,479	22,742	2017,353	0	203,229	203,229	99,723	0	0	0	0	0	0	0
15:14:22	77,636	2018,13	10,454	10,156	9,616	5,341	5,64	21,1	960,479	22,742	2017,354	0	203,229	203,229	99,723	0	0	0	0	0	0	0
15:14:22	-75,305	2017,377	10,454	10,205	9,611	5,333	5,634	21,1	960,479	22,742	2017,354	0	203,229	203,229	99,723	0	0	0	0	0	0	0
15:14:22	-11,755	2017,259	10,454	10,205	9,611	5,332	5,628	21,1	960,479	22,742	2017,259	0	203,229	203,229	99,723	0	0	0	0	0	0	0
15:14:22	-74,084	2016,518	10,454	10,302	9,607	5,324	5,622	21,1	960,479	22,742	2016,518	0	203,229	203,229	99,723	0	0	0	0	0	0	0
15:14:22	-89,367	2015,624	10,356	10,205	9,607	5,315	5,616	21,1	960,479	22,742	2015,624	0	203,229	203,229	99,723	0	0	0	0	0	0	0
15:14:22	16,381	2015,788	10,454	10,351	9,602	5,317	5,61	21,1	960,479	22,742	2015,625	0	203,229	203,229	99,723	0	0	0	0	0	0	0
15:14:22	-102,209	2014,766	10,356	10,351	9,602	5,306	5,604	21,1	960,479	22,742	2014,766	0	203,229	203,229	99,723	0	0	0	0	0	0	0
15:14:22	0	2014,766	10,356	10,302	9,602	5,306	5,598	21,1	960,479	22,742	2014,766	0	203,229	203,229	99,723	0	0	0	0	0	0	0
15:14:22	-73,01	2014,036	10,356	10,351	9,598	5,299	5,592	21,1	960,479	22,742	2014,036	0	203,229	203,229	99,723	0	0	0	0	0	0	0
15:14:22	-44,665	2013,589	10,307	10,302	9,598	5,294	5,586	21,1	960,479	22,742	2013,589	0	203,229	203,229	99,723	0	0	0	0	0	0	0
15:14:22	31,848	2013,908	10,356	10,302	9,597	5,298	5,581	21,1	960,479	22,742	2013,59	0	203,229	203,229	99,723	0	0	0	0	0	0	0
15:14:22	-60,144	2013,306	10,356	10,302	9,593	5,291	5,575	21,1	960,479	22,742	2013,306	0	203,229	203,229	99,723	0	0	0	0	0	0	0
15:14:22	-12,866	2013,178	10,356	10,205	9,593	5,29	5,57	21,1	960,479	22,742	2013,178	0	203,229	203,229	99,723	0	0	0	0	0	0	0
15:14:22	-59,069	2012,587	10,356	10,205	9,589	5,284	5,564	21,1	960,479	22,742	2012,587	0	203,229	203,229	99,723	0	0	0	0	0	0	0
15:14:22	-133,996	2011,247	10,21	10,156	9,589	5,27	5,558	21,1	960,479	22,742	2011,247	0	203,229	203,229	99,723	0	0	0	0	0	0	0
15:14:22	120,104	2012,448	10,356	10,302	9,588	5,282	5,553	21,1	960,479	22,742	2011,248	0	203,229	203,229	99,723	0	0	0	0	0	0	0
15:14:22	-57,702	2011,871	10,307	10,205	9,588	5,277	5,547	21,1	960,479	22,742	2011,249	0	203,229	203,229	99,723	0	0	0	0	0	0	0
15:14:22	0	2011,871	10,307	10,156	9,588	5,277	5,542	21,1	960,479	22,742	2011,25	0	203,229	203,229	99,723	0	0	0	0	0	0	0
15:14:22	-71,911	2011,152	10,307	10,156	9,584	5,269	5,537	21,1	960,479	22,742	2011,152	0	203,229	203,229	99,723	0	0	0	0	0	0	0
15:14:22	44,653	2011,599	10,356	10,205	9,584	5,274	5,532	21,1	960,479	22,742	2011,153	0	203,229	203,229	99,723	0	0	0	0	0	0	0
15:14:22	-44,653	2011,152	10,307	10,156	9,584	5,269	5,526	21,1	960,479	22,742	2011,152	0	203,229	203,229	99,723	0	0	0	0	0	0	0
15:14:22	-103,198	2010,12	10,21	10,058	9,583	5,258	5,521	21,1	960,479	22,742	2010,12	0	203,229	203,229	99,723	0	0	0	0	0	0	0
15:14:22	-56,823	2009,552	10,21	10,058	9,58	5,253	5,516	21,1	960,479	22,742	2009,552	0	203,229	203,229	99,723	0	0	0	0	0	0	0
15:14:22	89,306	2010,445	10,307	10,205	9,58	5,262	5,511	21,1	960,479	22,742	2009,553	0	203,229	203,229	99,723	0	0	0	0	0	0	0
15:14:22	-14,062	2010,304	10,307	10,205	9,579	5,26	5,506	21,1	960,479	22,742	2009,553	0	203,229	203,229	99,723	0	0	0	0	0	0	0
15:14:22	-89,306	2009,411	10,21	10,009	9,579	5,251	5,501	21,1	960,479	22,742	2009,411	0	203,229	203,229	99,723	0	0	0	0	0	0	0
15:14:22	-70,861	2008,703	10,21	10,009	9,575	5,244	5,496	21,1	960,479	22,742	2008,703	0	203,229	203,229	99,723	0	0	0	0	0	0	0
15:14:22	75,402	2009,457	10,307	10,058	9,574	5,252	5,491	21,1	960,479	22,742	2008,703	0	203,229	203,229	99,723	0	0	0	0	0	0	0
15:14:22	-12,133	2009,335	10,356	10,205	9,571	5,25	5,486	21,1	962,289	22,742	2008,704	0	203,229	203,229	99,723	0	0	0	0	0	0	0
15:14:22	-63,806	2008,697	10,307	10,058	9,57	5,244	5,482	21,1	962,289	22,742	2008,697	0	203,229	203,229	99,723	0	0	0	0	0	0	0
15:14:22	-13,891	2008,558	10,307	10,058	9,569	5,242	5,477	21,1	962,289	22,742	2008,558	0	203,229	203,229	99,723	0	0	0	0	0	0	0
15:14:22	44,628	2009,005	10,356	10,156	9,569	5,247	5,472	21,1	962,289	22,742	2008,559	0	203,229	203,229	99,723	0	0	0	0	0	0	0
15:14:22	-100,561	2007,999	10,307	10,156	9,566	5,237	5,468	21,1	962,289	22,742	2007,999	0	203,229	203,229	99,723	0	0	0	0	0	0	0
15:14:22	-13,867	2007,86	10,307	10,156	9,565	5,235	5,463	21,1	962,289	22,742	2007,86	0	203,229	203,229	99,723	0	0	0	0	0	0	0
15:14:22	0	2007,86	10,307	10,156	9,565	5,235	5,459	21,1	962,289	22,742	2007,86	0	203,229	203,229	99,723	0	0	0	0	0	0	0
15:14:22	-13,891	2007,721	10,307	10,058	9,564	5,234	5,454	21,1	962,289	22,742	2007,721	0	203,229	203,229	99,723	0	0	0	0	0	0	0
15:14:22	-69,848	2007,023	10,307	10,058	9,56	5,227	5,45	21,1	962,289	22,742	2007,023	0	203,229	203,229	99,723	0	0	0	0	0	0	0
15:14:22	44,628	2007,469	10,356	10,058	9,56	5,231	5,446	21,1	962,289	22,742	2007,023	0	203,229	203,229	99,723	0	0	0	0	0	0	0
15:14:22	-83,691	2006,632	10,356	10,156	9,556	5,223	5,441	21,1	962,289	22,742	2006,632	0	203,612	203,612	99,724	0	0	0	0	0	0	0
15:14:22	89,245	2007,525	10,454	10,205	9,556	5,232	5,437	21,1	962,289	22,742	2006,633	0	203,612	203,612	99,724	0	0	0	0	0	0	0
15:14:22	-89,245	2006,632	10,356	10,205	9,556	5,223	5,433	21,1	962,289	22,742	2006,632	0	203,612	203,612	99,724	0	0	0	0	0	0	0
15:14:22	-15,136	2006,481	10,356	10,156	9,555	5,221	5,429	21,1	962,289	22,742	2006,481	0	203,612	203,612	99,724	0	0	0	0	0	0	0
15:14:22	-54,711	2005,934	10,356	10,156	9,552	5,215	5,425	21,1	962,289	22,742	2005,934	0	203,612	203,612	99,724	0	0	0	0	0	0	0
15:14:22	-44,616	2005,488	10,307	10,058	9,552	5,211	5,42	21,1	962,289	22,742	2005,488	0	203,612	203,612	99,724	0	0	0	0	0	0	0
15:14:22	-133,813	2004,149	10,161	10,009	9,552	5,197	5,416	21,1	962,289	22,742	2004,149	0	203,612	203,612	99,724	0	0	0	0	0	0	0
15:14:22	0	2004,149	10,161	10,058	9,552	5,197	5,412	21,1	962,289	22,742	2004,149	0	203,612	203,612	99,724	0	0	0	0	0	0	0
15:14:22	0	2004,149	10,161	10,058	9,552	5,197	5,408	21,1	962,289	22,742	2004,149	0	203,612	203,612	99,724	0	0	0	0	0	0	0
15:14:22	-89,208	2003,257	10,063	10,058	9,552	5,188	5,403	21,1	962,289	22,742	2003,257	0	203,612	203,612	99,724	0	0	0	0	0	0	0
15:14:22	-13,891	2003,118	10,063	10,009	9,551	5,186	5,399	21,1	962,289	22,742	2003,118	0	203,612	203,612	99,724	0	0	0	0	0	0	0
15:14:22	0	2003,118	10,063	10,058	9,551	5,186	5,395	21,1	962,289	22,742	2003,118	0	203,612	203,612	99,724	0	0	0	0	0	0	0
15:14:22	0	2003,118	10,063	10,009	9,551	5,186	5,391	21,1	962,289	22,742	2003,118	0	203,612	203,612	99,724	0	0	0	0	0	0	0
15:14:22	-69,799	2002,42	10,063	10,009	9,547	5,179	5,387	21,1	962,289	22,742	2002,42	0	203,612	203,612	99,724	0	0	0	0	0	0	0
15:14:22	118,847	2003,609	10,21	10,302	9,546	5,191	5,383	21,1	962,289	22,742	2002,422	0	203,612	203,612	99,724	0	0	0	0	0	0	0
15:14:22	-68,75	2002,921	10,21	10,156	9,542	5,184	5,379	21,1	962,289	22,742	2002,422	0	203,612	203,612	99,724	0	0	0	0	0	0	0
15:14:22	50,097	2003,422	10,356	10,156	9,537	5,189	5,375	21,1	962,289	22,742	2002,423	0	203,612	203,612	99,724	0	0	0	0	0	0	0
15:14:22	-67,712	2002,745	10,356	10,156	9,534	5,182	5,371	21,1	962,289	22,742	2002,423	0	203,612	203,612	99,724	0	0	0	0	0	0	0
15:14:22	-16,003	2002,585	10,356	10,156	9,533	5,181	5,368	21,1	962,289	22,742	2002,423	0	203,612	203,612	99,724	0	0	0	0	0	0	0
15:14:22	21,472	2002,8	10,454	10,302	9,529	5,183	5,364	21,1	962,289	22,742	2002,424	0	203,612	203,612	99,724	0	0	0	0	0	0	0
15:14:22	-104,125	2001,759	10,356	10,205	9,528	5,172	5,36	21,1	962,289	22,742	2001,759	0	203,612	203,612	99,724	0	0	0	0	0	0	0
15:14:22	-44,592	2001,313	10,307	10,205	9,528	5,168	5,356	21,1	962,289	22,742	2001,313	0	203,612	203,612	99,724	0	0	0	0	0	0	0
15:14:22	-89,172	2000,421	10,21	10,156	9,528	5,158	5,353	21,1	962,289	22,742	2000,421	0	203,612	203,612	99,724	0	0	0	0	0	0	0
15:14:22	-51,538	1999,906	10,21	10,156	9,525	5,153	5,349	21,1	962,289	22,742	1999,906	0	203,612	203,612	99,724	0	0	0	0	0	0	0
15:14:22	74,035	2000,646	10,307	10,156	9,524	5,161	5,345	21,1	962,289	22,742	1999,906	0	203,612	203,612	99,724	0	0	0	0	0	0	0
15:14:22	-89,184	1999,754	10,21	10,058	9,524	5,152	5,341	21,1	962,289	22,742	1999,754	0	203,612	203,612	99,724	0	0	0	0	0	0	0
15:14:22	-15,966	1999,595	10,21	10,009	9,523	5,15	5,337	21,1	962,289	22,742	1999,595	0	203,612	203,612	99,724	0	0	0	0	0	0	0
15:14:22	-66,638	1998,928	10,21	10,156	9,519	5,143	5,334	21,1	962,289	22,742	1998,928	0	203,612	203,612	99,724	0	0	0	0	0	0	0
15:14:22	89,147	1999,82	10,307	10,156	9,519	5,152	5,33	21,1	962,289	22,742	1998,929	0	203,612	203,612	99,724	0	0	0	0	0	0	0
15:14:22	-105,175	1998,768	10,21	10,009	9,519	5,141	5,326	21,1	962,289	22,742	1998,768	0	203,612	203,612	99,724	0	0	0	0	0	0	0
15:14:22	-44,58	1998,322	10,161	10,156	9,519	5,137	5,323	21,1	962,289	22,742	1998,322	0	203,612	203,612	99,724	0	0	0	0	0	0	0
15:14:22	-22,058	1998,101	10,21	10,058	9,515	5,135	5,319	21,1	962,289	22,742	1998,101	0	203,612	203,612	99,724	0	0	0	0	0	0	0
15:14:22	-109,973	1997,002	10,161	9,961	9,511	5,123	5,315	21,1	962,289	22,742	1997,002	0	203,612	203,612	99,724	0	0	0	0	0	0	0
15:14:22	-16,027	1996,841	10,161	9,814	9,51	5,122	5,311	21,1	962,289	22,742	1996,841	0	203,612	203,612	99,724	0	0	0	0	0	0	0
15:14:22	52,136	1997,363	10,307	10,156	9,505	5,127	5,308	21,1	962,289	22,742	1996,842	0	203,612	203,612	99,724	0	0	0	0	0	0	0
15:14:22	0	1997,363	10,307	10,205	9,505	5,127	5,304	21,1	962,289	22,742	1996,843	0	203,612	203,612	99,724	0	0	0	0	0	0	0
15:14:22	-106,384	1996,299	10,21	10,058	9,505	5,116	5,3	21,1	962,289	22,742	1996,299	0	203,612	203,612	99,724	0	0	0	0	0	0	0
15:14:22	-49,401	1995,805	10,21	10,058	9,502	5,111	5,297	21,1	962,289	22,742	1995,805	0	203,612	203,612	99,724	0	0	0	0	0	0	0
15:14:22	-16,027	1995,645	10,21	10,205	9,501	5,109	5,293	21,1	962,289	22,742	1995,645	0	203,612	203,612	99,724	0	0	0	0	0	0	0
15:14:22	-17,199	1995,473	10,21	10,009	9,5	5,107	5,289	21,1	962,289	22,742	1995,473	0	203,612	203,612	99,724	0	0	0	0	0	0	0
15:14:22	-48,364	1994,989	10,21	10,058	9,497	5,102	5,286	21,1	962,289	22,742	1994,989	0	203,612	203,612	99,724	0	0	0	0	0	0	0
15:14:22	-44,567	1994,543	10,161	10,058	9,497	5,098	5,282	21,1	962,289	22,742	1994,543	0	203,612	203,612	99,724	0	0	0	0	0	0	0
15:14:22	-150,708	1993,036	10,014	9,863	9,496	5,082	5,278	21,1	962,289	22,742	1993,036	0	203,612	203,612	99,724	0	0	0	0	0	0	0
15:14:22	28,369	1993,32	10,063	9,863	9,495	5,085	5,274	21,1	962,289	22,742	1993,037	0	203,612	203,612	99,724	0	0	0	0	0	0	0
15:14:22	68,249	1994,002	10,21	10,058	9,491	5,092	5,271	21,1	962,289	22,742	1993,038	0	203,612	203,612	99,724	0	0	0	0	0	0	0
15:14:22	-60,717	1993,395	10,161	10,009	9,491	5,086	5,267	21,1	962,289	22,742	1993,038	0	203,612	203,612	99,724	0	0	0	0	0	0	0
15:14:22	-48,181	1992,914	10,161	10,058	9,488	5,081	5,264	21,1	962,289	22,742	1992,914	0	203,612	203,612	99,724	0	0	0	0	0	0	0
15:14:22	-17,224	1992,741	10,161	10,058	9,487	5,079	5,26	21,1	962,289	22,742	1992,741	0	203,612	203,612	99,724	0	0	0	0	0	0	0
15:14:22	0	1992,741	10,161	10,058	9,487	5,079	5,256	21,1	962,289	22,742	1992,741	0	203,612	203,612	99,724	0	0	0	0	0	0	0
15:14:23	-89,099	1991,85	10,063	10,058	9,487	5,07	5,253	21,1	962,289	22,742	1991,85	0	203,612	203,612	99,724	0	0	0	0	0	0	0
15:14:23	-65,417	1991,196	10,063	9,961	9,483	5,063	5,249	21,1	962,289	22,742	1991,196	0	203,612	203,612	99,724	0	0	0	0	0	0	0
15:14:23	72,924	1991,925	10,161	9,961	9,482	5,071	5,246	21,1	962,289	22,742	1991,197	0	203,612	203,612	99,724	0	0	0	0	0	0	0
15:14:23	-64,355	1991,282	10,161	10,058	9,479	5,064	5,242	21,1	962,289	22,742	1991,197	0	203,612	203,612	99,724	0	0	0	0	0	0	0
15:14:23	-106,311	1990,219	10,063	10,009	9,478	5,053	5,238	21,1	962,289	22,742	1990,219	0	203,612	203,612	99,724	0	0	0	0	0	0	0
15:14:23	0	1990,219	10,063	9,961	9,478	5,053	5,235	21,1	962,289	22,742	1990,219	0	203,612	203,612	99,724	0	0	0	0	0	0	0
15:14:23	0	1990,219	10,063	10,009	9,478	5,053	5,231	21,1	962,289	22,742	1990,219	0	203,612	203,612	99,724	0	0	0	0	0	0	0
15:14:23	-44,531	1989,773	10,014	9,814	9,478	5,049	5,228	21,1	962,289	22,742	1989,773	0	203,612	203,612	99,724	0	0	0	0	0	0	0
15:14:23	-44,531	1989,328	9,965	9,961	9,478	5,044	5,224	21,1	962,289	22,742	1989,328	0	203,612	203,612	99,724	0	0	0	0	0	0	0
15:14:23	-64,331	1988,685	9,965	9,716	9,474	5,037	5,22	21,1	962,289	22,742	1988,685	0	203,612	203,612	99,724	0	0	0	0	0	0	0
15:14:23	-89,025	1987,794	9,868	9,961	9,474	5,028	5,217	21,1	962,289	22,742	1987,794	0	203,612	203,612	99,724	0	0	0	0	0	0	0
15:14:23	71,777	1988,512	9,965	10,009	9,473	5,036	5,213	21,1	962,289	22,742	1987,795	0	203,612	203,612	99,724	0	0	0	0	0	0	0
15:14:23	0	1988,512	9,965	9,961	9,473	5,036	5,209	21,1	962,289	22,742	1987,796	0	203,612	203,612	99,724	0	0	0	0	0	0	0
15:14:23	-116,296	1987,349	9,819	9,716	9,474	5,024	5,206	21,1	962,289	22,742	1987,349	0	203,612	203,612	99,724	0	0	0	0	0	0	0
15:14:23	-69,213	1986,657	9,672	9,521	9,478	5,017	5,202	21,1	962,289	22,742	1986,657	0	203,612	203,612	99,724	0	0	0	0	0	0	0
15:14:23	69,213	1987,349	9,819	9,814	9,474	5,024	5,199	21,1	962,289	22,742	1986,658	0	203,612	203,612	99,724	0	0	0	0	0	0	0
15:14:23	142,041	1988,77	10,063	10,058	9,469	5,038	5,195	21,1	962,289	22,742	1986,66	0	203,612	203,612	99,724	0	0	0	0	0	0	0
15:14:23	-35,327	1988,416	10,063	10,156	9,467	5,035	5,192	21,1	962,289	22,742	1986,662	0	203,612	203,612	99,724	0	0	0	0	0	0	0
15:14:23	44,042	1988,857	10,161	10,156	9,465	5,039	5,189	21,1	962,289	22,742	1986,664	0	203,612	203,612	99,724	0	0	0	0	0	0	0
15:14:23	-89,062	1987,966	10,063	10,009	9,465	5,03	5,186	21,1	962,289	22,742	1986,665	0	203,612	203,612	99,724	0	0	0	0	0	0	0
15:14:23	89,062	1988,857	10,161	10,205	9,465	5,039	5,183	21,1	962,289	22,742	1986,667	0	203,612	203,612	99,724	0	0	0	0	0	0	0
15:14:23	-89,062	1987,966	10,063	10,156	9,465	5,03	5,18	21,1	962,289	22,742	1986,669	0	203,612	203,612	99,724	0	0	0	0	0	0	0
15:14:23	-44,494	1987,521	10,014	10,009	9,465	5,025	5,177	21,1	962,289	22,742	1986,669	0	203,612	203,612	99,724	0	0	0	0	0	0	0
15:14:23	44,494	1987,966	10,063	10,205	9,465	5,03	5,174	21,1	962,289	22,742	1986,671	0	203,612	203,612	99,724	0	0	0	0	0	0	0
15:14:23	-44,494	1987,521	10,014	9,961	9,465	5,025	5,171	21,1	962,289	22,742	1986,672	0	203,612	203,612	99,724	0	0	0	0	0	0	0
15:14:23	-151,818	1986,003	9,868	9,668	9,464	5,01	5,168	21,1	962,289	22,742	1986,003	0	203,612	203,612	99,724	0	0	0	0	0	0	0
15:14:23	89,001	1986,893	9,965	9,814	9,464	5,019	5,165	21,1	962,289	22,742	1986,004	0	203,612	203,612	99,724	0	0	0	0	0	0	0
15:14:23	-18,737	1986,706	10,014	9,961	9,46	5,017	5,162	21,1	962,289	22,742	1986,005	0	203,612	203,612	99,724	0	0	0	0	0	0	0
15:14:23	44,494	1987,151	10,063	9,961	9,46	5,022	5,16	21,1	962,289	22,742	1986,006	0	203,612	203,612	99,724	0	0	0	0	0	0	0
15:14:23	-44,494	1986,706	10,014	9,863	9,46	5,017	5,157	21,1	962,289	22,742	1986,007	0	203,612	203,612	99,724	0	0	0	0	0	0	0
15:14:23	-151,831	1985,187	9,868	9,619	9,459	5,001	5,154	21,1	962,289	22,742	1985,187	0	203,612	203,612	99,724	0	0	0	0	0	0	0
15:14:23	133,508	1986,523	10,014	9,814	9,459	5,015	5,151	21,1	962,289	22,742	1985,189	0	203,612	203,612	99,724	0	0	0	0	0	0	0
15:14:23	115,283	1987,675	10,161	10,009	9,458	5,027	5,149	21,1	962,289	22,742	1985,191	0	203,612	203,612	99,724	0	0	0	0	0	0	0
15:14:23	-178,063	1985,895	9,965	9,961	9,458	5,009	5,146	21,1	962,289	22,742	1985,192	0	203,612	203,612	99,724	0	0	0	0	0	0	0
15:14:23	-0,524	1985,889	10,014	9,961	9,455	5,009	5,143	21,1	962,289	22,742	1985,193	0	203,612	203,612	99,724	0	0	0	0	0	0	0
15:14:23	44,519	1986,335	10,063	10,058	9,455	5,013	5,141	21,1	962,289	22,742	1985,194	0	203,612	203,612	99,724	0	0	0	0	0	0	0
15:14:23	222,607	1988,561	10,307	10,595	9,455	5,036	5,139	21,1	962,289	22,742	1985,197	0	203,612	203,612	99,724	0	0	0	0	0	0	0
15:14:23	178,137	1990,342	10,503	11,377	9,455	5,055	5,137	21,1	962,289	22,742	1985,202	0	203,612	203,612	99,724	0	0	0	0	0	0	0
15:14:23	241,552	1992,758	10,698	12,353	9,459	5,079	5,136	21,1	962,289	22,742	1985,21	0	203,612	203,612	99,724	0	0	0	0	0	0	0
15:14:23	278,71	1995,545	10,844	13,574	9,467	5,108	5,135	21,1	962,289	22,742	1985,22	0	203,612	203,612	99,724	0	0	0	0	0	0	0
15:14:23	197,607	1997,521	10,844	14,453	9,479	5,129	5,135	21,1	962,289	22,742	1985,232	0	203,612	203,612	99,724	0	0	0	0	0	0	0
15:14:23	293,139	2000,452	10,844	15,429	9,495	5,159	5,136	21,1	962,289	22,742	1985,247	0	203,612	203,612	99,724	0	0	0	0	0	0	0
15:14:23	352,465	2003,977	10,942	15,967	9,51	5,195	5,137	21,1	962,289	22,742	1985,266	0	203,612	203,612	99,724	0	0	0	0	0	0	0
15:14:23	373,217	2007,709	10,991	16,504	9,529	5,234	5,139	21,1	962,289	22,742	1985,289	0	203,612	203,612	99,724	0	0	0	0	0	0	0
15:14:23	438,073	2012,09	11,137	16,699	9,546	5,279	5,142	21,1	962,289	22,742	1985,316	0	203,612	203,612	99,724	0	0	0	0	0	0	0
15:14:23	386,462	2015,954	11,284	17,09	9,56	5,319	5,145	21,1	962,289	22,742	1985,346	0	203,612	203,612	99,724	0	0	0	0	0	0	0
15:14:23	432,348	2020,278	11,479	17,48	9,575	5,363	5,149	21,1	962,289	22,742	1985,381	0	203,612	203,612	99,724	0	0	0	0	0	0	0
15:14:23	375,085	2024,029	11,626	17,822	9,588	5,402	5,154	21,1	962,289	22,742	1985,42	0	203,612	203,612	99,724	0	0	0	0	0	0	0
15:14:23	349,938	2027,528	11,674	18,164	9,606	5,438	5,16	21,1	962,289	22,742	1985,462	0	203,612	203,612	99,724	0	0	0	0	0	0	0
15:14:23	336,364	2030,892	11,674	18,164	9,625	5,473	5,166	21,1	962,289	22,742	1985,507	0	203,612	203,612	99,724	0	0	0	0	0	0	0
15:14:23	428,283	2035,175	11,772	18,115	9,644	5,517	5,173	21,1	962,289	22,742	1985,557	0	203,612	203,612	99,724	0	0	0	0	0	0	0
15:14:23	242,529	2037,6	11,674	17,627	9,663	5,542	5,18	21,1	962,289	22,742	1985,609	0	203,459	203,459	99,723	0	0	0	0	0	0	0
15:14:23	495,947	2042,559	11,772	17,822	9,686	5,593	5,188	21,1	962,289	22,742	1985,666	0	203,459	203,459	99,723	0	0	0	0	0	0	0
15:14:23	251,123	2045,071	11,674	17,724	9,705	5,619	5,197	21,1	962,289	22,742	1985,726	0	203,459	203,459	99,723	0	0	0	0	0	0	0
15:14:23	337,426	2048,445	11,674	17,773	9,725	5,654	5,206	21,1	962,289	22,742	1985,788	0	203,459	203,459	99,723	0	0	0	0	0	0	0
15:14:23	414,526	2052,59	11,772	17,627	9,743	5,696	5,215	21,1	962,289	22,742	1985,855	0	203,459	203,459	99,723	0	0	0	0	0	0	0
15:14:23	534,521	2057,935	12,163	17,822	9,753	5,751	5,226	21,1	962,289	22,742	1985,927	0	203,459	203,459	99,723	0	0	0	0	0	0	0
15:14:23	433,52	2062,271	12,358	18,066	9,767	5,796	5,237	21,1	962,289	22,742	1986,003	0	203,459	203,459	99,723	0	0	0	0	0	0	0
15:14:23	389,721	2066,168	12,505	17,969	9,782	5,836	5,249	21,1	962,289	22,742	1986,084	0	203,459	203,459	99,723	0	0	0	0	0	0	0
15:14:23	381,811	2069,986	12,553	18,115	9,801	5,876	5,261	21,1	962,289	22,742	1986,167	0	203,459	203,459	99,723	0	0	0	0	0	0	0
15:14:23	289,55	2072,881	12,505	18,164	9,82	5,905	5,274	21,1	962,289	22,742	1986,254	0	203,459	203,459	99,723	0	0	0	0	0	0	0
15:14:23	287,817	2075,76	12,358	17,92	9,844	5,935	5,287	21,1	962,289	22,742	1986,344	0	203,459	203,459	99,723	0	0	0	0	0	0	0
15:14:23	428,784	2080,047	12,456	18,066	9,863	5,979	5,3	21,1	962,289	22,742	1986,437	0	203,459	203,459	99,723	0	0	0	0	0	0	0
15:14:23	338,94	2083,437	12,456	18,066	9,882	6,014	5,314	21,1	962,289	22,742	1986,534	0	203,459	203,459	99,723	0	0	0	0	0	0	0
15:14:23	254,858	2085,985	12,456	18,066	9,897	6,041	5,328	21,1	962,289	22,742	1986,634	0	203,459	203,459	99,723	0	0	0	0	0	0	0
15:14:23	430,175	2090,287	12,553	18,115	9,916	6,085	5,343	21,1	962,289	22,742	1986,737	0	203,459	203,459	99,723	0	0	0	0	0	0	0
15:14:23	346,337	2093,751	12,651	18,066	9,931	6,121	5,358	21,1	962,289	22,742	1986,844	0	203,459	203,459	99,723	0	0	0	0	0	0	0
15:14:23	251,733	2096,268	12,651	17,822	9,945	6,147	5,374	21,1	962,289	22,742	1986,954	0	203,459	203,459	99,723	0	0	0	0	0	0	0
15:14:23	383,081	2100,099	12,7	17,92	9,964	6,186	5,39	21,1	962,289	22,742	1987,067	0	203,459	203,459	99,723	0	0	0	0	0	0	0
15:14:23	430,273	2104,401	12,798	17,969	9,983	6,23	5,406	21,1	962,289	22,742	1987,184	0	203,459	203,459	99,723	0	0	0	0	0	0	0
15:14:23	159,252	2105,994	12,7	17,969	9,998	6,247	5,423	21,1	962,289	22,742	1987,303	0	203,459	203,459	99,723	0	0	0	0	0	0	0
15:14:23	430,517	2110,299	12,798	17,969	10,017	6,291	5,44	21,1	962,289	22,742	1987,426	0	203,459	203,459	99,723	0	0	0	0	0	0	0
15:14:23	386,376	2114,163	12,944	17,92	10,031	6,331	5,457	21,1	962,289	22,742	1987,552	0	203,459	203,459	99,723	0	0	0	0	0	0	0
15:14:23	332,568	2117,489	12,944	17,92	10,05	6,365	5,475	21,1	962,289	22,742	1987,682	0	203,459	203,459	99,723	0	0	0	0	0	0	0
15:14:23	299,365	2120,482	12,993	17,969	10,064	6,396	5,493	21,1	962,289	22,742	1987,815	0	203,459	203,459	99,723	0	0	0	0	0	0	0
15:14:23	302,368	2123,506	13,042	18,164	10,079	6,427	5,511	21,1	962,289	22,742	1987,951	0	203,459	203,459	99,723	0	0	0	0	0	0	0
15:14:23	412,451	2127,63	13,139	18,115	10,097	6,47	5,53	21,1	962,289	22,742	1988,091	0	203,459	203,459	99,723	0	0	0	0	0	0	0
15:14:23	389,062	2131,521	13,286	18,115	10,112	6,51	5,549	21,1	962,289	22,742	1988,234	0	203,459	203,459	99,723	0	0	0	0	0	0	0
15:14:23	319,628	2134,717	13,286	18,066	10,13	6,543	5,569	21,1	962,289	22,742	1988,38	0	203,459	203,459	99,723	0	0	0	0	0	0	0
15:14:23	301,684	2137,734	13,335	18,261	10,144	6,574	5,589	21,1	962,289	22,742	1988,53	0	203,459	203,459	99,723	0	0	0	0	0	0	0
15:14:23	412,67	2141,861	13,432	18,164	10,162	6,617	5,609	21,1	962,289	22,742	1988,683	0	203,459	203,459	99,723	0	0	0	0	0	0	0
15:14:23	309,155	2144,953	13,481	18,164	10,177	6,648	5,629	21,1	962,289	22,742	1988,839	0	203,459	203,459	99,723	0	0	0	0	0	0	0
15:14:23	204,418	2146,997	13,432	18,164	10,192	6,67	5,65	21,1	962,289	22,742	1988,998	0	203,459	203,459	99,723	0	0	0	0	0	0	0
15:14:23	397,827	2150,975	13,53	18,115	10,209	6,711	5,67	21,1	962,289	22,742	1989,16	0	203,459	203,459	99,723	0	0	0	0	0	0	0
15:14:23	349,365	2154,469	13,628	17,92	10,224	6,747	5,692	21,1	962,289	22,742	1989,325	0	203,459	203,459	99,723	0	0	0	0	0	0	0
15:14:23	241,259	2156,881	13,628	17,92	10,237	6,771	5,713	21,1	962,289	22,742	1989,492	0	203,459	203,459	99,723	0	0	0	0	0	0	0
15:14:23	374,462	2160,626	13,774	18,066	10,251	6,81	5,734	21,1	962,289	22,742	1989,664	0	203,459	203,459	99,723	0	0	0	0	0	0	0
15:14:23	441,308	2165,039	13,921	18,115	10,268	6,856	5,756	21,1	962,289	22,742	1989,839	0	203,459	203,459	99,723	0	0	0	0	0	0	0
15:14:23	279,223	2167,831	13,969	17,969	10,281	6,884	5,778	21,1	962,289	22,742	1990,017	0	203,459	203,459	99,723	0	0	0	0	0	0	0
15:14:23	411,621	2171,947	14,165	18,115	10,294	6,927	5,801	21,1	962,289	22,742	1990,199	0	203,459	203,459	99,723	0	0	0	0	0	0	0
15:14:23	272,241	2174,67	14,262	18,066	10,304	6,955	5,823	21,1	962,289	22,742	1990,383	0	203,459	203,459	99,723	0	0	0	0	0	0	0
15:14:23	364,184	2178,312	14,409	18,115	10,317	6,992	5,846	21,1	962,289	22,742	1990,571	0	203,459	203,459	99,723	0	0	0	0	0	0	0
15:14:23	288,11	2181,193	14,458	18,115	10,331	7,022	5,869	21,1	962,289	22,742	1990,762	0	203,459	203,459	99,723	0	0	0	0	0	0	0
15:14:23	407,812	2185,271	14,653	18,261	10,344	7,064	5,893	21,1	962,289	22,742	1990,956	0	203,459	203,459	99,723	0	0	0	0	0	0	0
15:14:23	332,739	2188,598	14,751	18,359	10,358	7,098	5,916	21,1	962,289	22,742	1991,154	0	203,459	203,459	99,723	0	0	0	0	0	0	0
15:14:23	314,868	2191,747	14,897	18,359	10,368	7,131	5,94	21,1	962,289	22,742	1991,355	0	203,459	203,459	99,723	0	0	0	0	0	0	0
15:14:23	222,07	2193,968	14,897	18,261	10,38	7,154	5,964	21,1	962,289	22,742	1991,557	0	203,459	203,459	99,723	0	0	0	0	0	0	0
15:14:23	329,785	2197,265	14,995	18,457	10,394	7,188	5,988	21,1	962,289	22,742	1991,763	0	203,459	203,459	99,723	0	0	0	0	0	0	0
15:14:23	272,705	2199,993	15,093	18,457	10,404	7,216	6,012	21,1	962,289	22,742	1991,971	0	203,459	203,459	99,723	0	0	0	0	0	0	0
15:14:23	324,926	2203,242	15,141	18,457	10,42	7,249	6,036	21,1	962,289	22,742	1992,183	0	203,459	203,459	99,723	0	0	0	0	0	0	0
15:14:24	193,774	2205,18	15,093	18,261	10,433	7,269	6,061	21,1	962,289	22,742	1992,395	0	203,459	203,459	99,723	0	0	0	0	0	0	0
15:14:24	256,811	2207,748	15,093	18,31	10,448	7,296	6,085	21,1	962,289	22,742	1992,611	0	203,459	203,459	99,723	0	0	0	0	0	0	0
15:14:24	240,527	2210,153	15,093	18,164	10,461	7,321	6,109	21,1	962,289	22,742	1992,828	0	203,459	203,459	99,723	0	0	0	0	0	0	0
15:14:24	296,85	2213,121	15,239	18,31	10,47	7,351	6,133	21,1	962,289	22,742	1993,049	0	203,459	203,459	99,723	0	0	0	0	0	0	0
15:14:24	316,625	2216,288	15,385	18,359	10,481	7,384	6,158	21,1	962,289	22,742	1993,272	0	203,459	203,459	99,723	0	0	0	0	0	0	0
15:14:24	252,807	2218,816	15,434	18,506	10,492	7,41	6,182	21,1	962,289	22,742	1993,497	0	203,459	203,459	99,723	0	0	0	0	0	0	0
15:14:24	345,239	2222,268	15,63	18,457	10,501	7,446	6,207	21,1	962,289	22,742	1993,726	0	203,459	203,459	99,723	0	0	0	0	0	0	0
15:14:24	254,711	2224,815	15,727	18,506	10,511	7,472	6,232	21,1	962,289	22,742	1993,957	0	203,459	203,459	99,723	0	0	0	0	0	0	0
15:14:24	225,048	2227,066	15,776	18,457	10,521	7,495	6,257	21,1	962,289	22,742	1994,19	0	203,459	203,459	99,723	0	0	0	0	0	0	0
15:14:24	199,023	2229,056	15,727	18,31	10,535	7,516	6,281	21,1	962,289	22,742	1994,425	0	203,459	203,459	99,723	0	0	0	0	0	0	0
15:14:24	224,609	2231,302	15,63	18,457	10,553	7,539	6,306	21,1	962,289	22,742	1994,662	0	203,459	203,459	99,723	0	0	0	0	0	0	0
15:14:24	249,145	2233,794	15,63	18,31	10,567	7,564	6,331	21,1	962,289	22,742	1994,901	0	203,459	203,459	99,723	0	0	0	0	0	0	0
15:14:24	258,032	2236,374	15,727	18,359	10,576	7,591	6,356	21,1	962,289	22,742	1995,143	0	203,459	203,459	99,723	0	0	0	0	0	0	0
15:14:24	292,187	2239,296	15,874	18,261	10,585	7,621	6,38	21,1	962,289	22,742	1995,387	0	203,459	203,459	99,723	0	0	0	0	0	0	0
15:14:24	340,209	2242,698	16,069	18,31	10,594	7,656	6,405	21,1	962,289	22,742	1995,634	0	203,459	203,459	99,723	0	0	0	0	0	0	0
15:14:24	216,699	2244,865	16,118	18,603	10,603	7,679	6,43	21,1	962,289	22,742	1995,883	0	203,459	203,459	99,723	0	0	0	0	0	0	0
15:14:24	231,054	2247,175	16,118	18,506	10,616	7,702	6,455	21,1	962,289	22,742	1996,135	0	203,459	203,459	99,723	0	0	0	0	0	0	0
15:14:24	170,532	2248,881	16,118	18,359	10,626	7,72	6,48	21,1	962,289	22,742	1996,387	0	203,459	203,459	99,723	0	0	0	0	0	0	0
15:14:24	265,893	2251,54	16,216	18,506	10,636	7,747	6,505	21,1	962,289	22,742	1996,642	0	203,459	203,459	99,723	0	0	0	0	0	0	0
15:14:24	145,629	2252,996	16,118	18,506	10,649	7,762	6,53	21,1	962,289	22,742	1996,899	0	203,459	203,459	99,723	0	0	0	0	0	0	0
15:14:24	183,959	2254,836	16,069	18,457	10,662	7,781	6,554	21,1	962,289	22,742	1997,157	0	203,459	203,459	99,723	0	0	0	0	0	0	0
15:14:24	177,124	2256,607	16,069	18,31	10,672	7,8	6,579	21,1	962,289	22,742	1997,416	0	203,459	203,459	99,723	0	0	0	0	0	0	0
15:14:24	280,249	2259,409	16,118	18,115	10,685	7,828	6,603	21,1	962,289	22,742	1997,678	0	203,459	203,459	99,723	0	0	0	0	0	0	0
15:14:24	306,518	2262,474	16,264	18,261	10,695	7,86	6,628	21,1	962,289	22,742	1997,943	0	203,459	203,459	99,723	0	0	0	0	0	0	0
15:14:24	168,457	2264,159	16,264	18,261	10,705	7,877	6,652	21,1	962,289	22,742	1998,209	0	203,459	203,459	99,723	0	0	0	0	0	0	0
15:14:24	162,084	2265,78	16,264	18,359	10,714	7,894	6,677	21,1	962,289	22,742	1998,476	0	203,459	203,459	99,723	0	0	0	0	0	0	0
15:14:24	179,248	2267,572	16,264	18,457	10,724	7,913	6,701	21,1	962,289	22,742	1998,746	0	203,459	203,459	99,723	0	0	0	0	0	0	0
15:14:24	346,411	2271,036	16,46	18,603	10,733	7,948	6,725	21,1	962,289	22,742	1999,018	0	203,459	203,459	99,723	0	0	0	0	0	0	0
15:14:24	164,038	2272,677	16,46	18,457	10,742	7,965	6,75	21,1	962,289	22,742	1999,292	0	203,459	203,459	99,723	0	0	0	0	0	0	0
15:14:24	257,568	2275,253	16,557	18,506	10,752	7,992	6,774	21,1	962,289	22,742	1999,568	0	203,459	203,459	99,723	0	0	0	0	0	0	0
15:14:24	212,451	2277,377	16,606	18,701	10,761	8,014	6,798	21,1	962,289	22,742	1999,845	0	203,459	203,459	99,723	0	0	0	0	0	0	0
15:14:24	166,406	2279,041	16,606	18,603	10,77	8,031	6,822	21,1	962,289	22,742	2000,124	0	203,459	203,459	99,723	0	0	0	0	0	0	0
15:14:24	253,173	2281,573	16,704	18,603	10,779	8,057	6,847	21,1	962,289	22,742	2000,406	0	203,459	203,459	99,723	0	0	0	0	0	0	0
15:14:24	214,868	2283,722	16,753	18,506	10,789	8,079	6,871	21,1	962,289	22,742	2000,689	0	203,459	203,459	99,723	0	0	0	0	0	0	0
15:14:24	256,469	2286,286	16,85	18,652	10,798	8,106	6,895	21,1	962,289	22,742	2000,975	0	203,459	203,459	99,723	0	0	0	0	0	0	0
15:14:24	29,98	2286,586	16,704	18,457	10,808	8,109	6,919	21,1	962,289	22,742	2001,26	0	203,459	203,459	99,723	0	0	0	0	0	0	0
15:14:24	71,923	2287,305	16,606	18,31	10,817	8,116	6,942	21,1	962,289	22,742	2001,546	0	203,459	203,459	99,723	0	0	0	0	0	0	0
15:14:24	302,832	2290,334	16,753	18,457	10,826	8,147	6,966	21,1	962,289	22,742	2001,835	0	203,459	203,459	99,723	0	0	0	0	0	0	0
15:14:24	259,887	2292,932	16,85	18,506	10,836	8,174	6,99	21,1	962,289	22,742	2002,126	0	203,459	203,459	99,723	0	0	0	0	0	0	0
15:14:24	212,646	2295,059	16,899	18,603	10,845	8,196	7,013	21,1	962,289	22,742	2002,419	0	203,459	203,459	99,723	0	0	0	0	0	0	0
15:14:24	82,128	2295,88	16,899	18,603	10,85	8,204	7,037	21,1	962,289	22,742	2002,713	0	203,459	203,459	99,723	0	0	0	0	0	0	0
15:14:24	212,695	2298,007	16,948	18,652	10,859	8,226	7,06	21,3	961,909	22,742	2003,008	0	203,459	203,459	99,723	0	0	0	0	0	0	0
15:14:24	177,294	2299,78	17,046	18,506	10,864	8,245	7,083	21,3	961,909	22,742	2003,305	0	203,459	203,459	99,723	0	0	0	0	0	0	0
15:14:24	164,16	2301,422	17,046	18,457	10,873	8,262	7,106	21,3	961,909	22,742	2003,603	0	203,459	203,459	99,723	0	0	0	0	0	0	0
15:14:24	165,405	2303,076	17,046	18,359	10,883	8,279	7,129	21,3	961,909	22,742	2003,902	0	203,459	203,459	99,723	0	0	0	0	0	0	0
15:14:24	213,818	2305,214	17,094	18,506	10,892	8,301	7,152	21,3	961,909	22,742	2004,204	0	203,459	203,459	99,723	0	0	0	0	0	0	0
15:14:24	83,203	2306,046	17,094	18,652	10,897	8,309	7,175	21,3	961,909	22,742	2004,505	0	203,459	203,459	99,723	0	0	0	0	0	0	0
15:14:24	306,445	2309,11	17,241	18,701	10,906	8,341	7,198	21,3	961,909	22,742	2004,81	0	203,459	203,459	99,723	0	0	0	0	0	0	0
15:14:24	175,903	2310,869	17,339	18,652	10,911	8,359	7,221	21,3	961,909	22,742	2005,116	0	203,459	203,459	99,723	0	0	0	0	0	0	0
15:14:24	167,553	2312,545	17,339	18,506	10,92	8,376	7,243	21,3	961,909	22,742	2005,423	0	203,459	203,459	99,723	0	0	0	0	0	0	0
15:14:24	83,251	2313,378	17,339	18,603	10,925	8,385	7,266	21,3	961,909	22,742	2005,731	0	203,459	203,459	99,723	0	0	0	0	0	0	0
15:14:24	166,503	2315,043	17,339	18,603	10,934	8,402	7,288	21,3	961,909	22,742	2006,041	0	204,91	204,91	99,729	0	0	0	0	0	0	0
15:14:24	213,916	2317,182	17,387	18,652	10,944	8,424	7,31	21,3	961,909	22,742	2006,352	0	204,91	204,91	99,729	0	0	0	0	0	0	0
15:14:24	37,988	2317,562	17,339	18,701	10,949	8,428	7,332	21,3	961,909	22,742	2006,663	0	204,91	204,91	99,729	0	0	0	0	0	0	0
15:14:24	211,816	2319,68	17,387	18,603	10,958	8,45	7,354	21,3	961,909	22,742	2006,976	0	204,91	204,91	99,729	0	0	0	0	0	0	0
15:14:24	127,49	2320,955	17,436	18,603	10,963	8,463	7,376	21,3	961,909	22,742	2007,29	0	204,91	204,91	99,729	0	0	0	0	0	0	0
15:14:24	224,536	2323,2	17,583	18,603	10,967	8,486	7,397	21,3	961,909	22,742	2007,606	0	204,91	204,91	99,729	0	0	0	0	0	0	0
15:14:24	120,141	2324,401	17,534	18,506	10,977	8,498	7,419	21,3	961,909	22,742	2007,923	0	204,91	204,91	99,729	0	0	0	0	0	0	0
15:14:24	128,637	2325,688	17,583	18,603	10,981	8,512	7,44	21,3	961,909	22,742	2008,24	0	204,91	204,91	99,729	0	0	0	0	0	0	0
15:14:24	263,598	2328,324	17,68	18,652	10,991	8,539	7,462	21,3	961,909	22,742	2008,56	0	204,91	204,91	99,729	0	0	0	0	0	0	0
15:14:24	-12,719	2328,197	17,583	18,506	10,996	8,538	7,483	21,3	961,909	22,742	2008,88	0	204,91	204,91	99,729	0	0	0	0	0	0	0
15:14:24	85,375	2329,05	17,583	18,506	11	8,546	7,504	21,3	961,909	22,742	2009,2	0	204,91	204,91	99,729	0	0	0	0	0	0	0
15:14:24	304,809	2332,099	17,729	18,603	11,01	8,578	7,525	21,3	961,909	22,742	2009,523	0	204,91	204,91	99,729	0	0	0	0	0	0	0
15:14:24	36,816	2332,467	17,68	18,652	11,014	8,582	7,546	21,3	961,909	22,742	2009,846	0	204,91	204,91	99,729	0	0	0	0	0	0	0
15:14:24	84,326	2333,31	17,68	18,652	11,019	8,59	7,566	21,3	961,909	22,742	2010,17	0	204,91	204,91	99,729	0	0	0	0	0	0	0
15:14:24	209,838	2335,408	17,729	18,701	11,028	8,612	7,587	21,3	961,909	22,742	2010,495	0	204,91	204,91	99,729	0	0	0	0	0	0	0
15:14:24	177,343	2337,182	17,827	18,701	11,033	8,63	7,607	21,3	961,909	22,742	2010,822	0	204,91	204,91	99,729	0	0	0	0	0	0	0
15:14:24	83,276	2338,015	17,827	18,652	11,038	8,639	7,627	21,3	961,909	22,742	2011,149	0	204,91	204,91	99,729	0	0	0	0	0	0	0
15:14:24	83,276	2338,847	17,827	18,603	11,043	8,647	7,647	21,3	961,909	22,742	2011,477	0	204,91	204,91	99,729	0	0	0	0	0	0	0
15:14:24	130,81	2340,155	17,876	18,457	11,047	8,661	7,667	21,3	961,909	22,742	2011,805	0	204,91	204,91	99,729	0	0	0	0	0	0	0
15:14:24	222,802	2342,383	18,022	18,652	11,052	8,684	7,687	21,3	961,909	22,742	2012,136	0	204,91	204,91	99,729	0	0	0	0	0	0	0
15:14:24	129,785	2343,681	18,071	18,701	11,057	8,697	7,707	21,3	961,909	22,742	2012,468	0	204,91	204,91	99,729	0	0	0	0	0	0	0
15:14:24	175,268	2345,434	18,169	18,652	11,061	8,715	7,727	21,3	961,909	22,742	2012,8	0	204,91	204,91	99,729	0	0	0	0	0	0	0
15:14:24	82,104	2346,255	18,169	18,701	11,066	8,724	7,746	21,3	961,909	22,742	2013,134	0	204,91	204,91	99,729	0	0	0	0	0	0	0
15:14:24	128,784	2347,543	18,218	18,701	11,071	8,737	7,766	21,3	961,909	22,742	2013,468	0	204,91	204,91	99,729	0	0	0	0	0	0	0
15:14:24	44,409	2347,987	18,169	18,701	11,076	8,742	7,785	21,3	961,909	22,742	2013,803	0	204,91	204,91	99,729	0	0	0	0	0	0	0
15:14:24	-10,791	2347,879	18,071	18,701	11,08	8,741	7,804	21,3	961,909	22,742	2014,137	0	204,91	204,91	99,729	0	0	0	0	0	0	0
15:14:24	163,305	2349,512	18,071	18,603	11,09	8,757	7,822	21,3	961,909	22,742	2014,472	0	204,91	204,91	99,729	0	0	0	0	0	0	0
15:14:24	182,91	2351,341	18,169	18,652	11,095	8,776	7,841	21,3	961,909	22,742	2014,809	0	204,91	204,91	99,729	0	0	0	0	0	0	0
15:14:24	81,176	2352,153	18,169	18,652	11,099	8,785	7,86	21,3	961,909	22,742	2015,146	0	204,91	204,91	99,729	0	0	0	0	0	0	0
15:14:24	8,715	2352,24	18,169	18,506	11,1	8,785	7,878	21,3	961,909	22,742	2015,483	0	204,91	204,91	99,729	0	0	0	0	0	0	0
15:14:24	312,719	2355,367	18,413	18,799	11,104	8,818	7,896	21,3	961,909	22,742	2015,823	0	204,91	204,91	99,729	0	0	0	0	0	0	0
15:14:24	81,225	2356,18	18,413	18,652	11,109	8,826	7,914	21,3	961,909	22,742	2016,164	0	204,91	204,91	99,729	0	0	0	0	0	0	0
15:14:24	0	2356,18	18,413	18,701	11,109	8,826	7,932	21,3	961,909	22,742	2016,503	0	204,91	204,91	99,729	0	0	0	0	0	0	0
15:14:24	228,588	2358,465	18,559	18,994	11,114	8,85	7,95	21,3	961,909	22,742	2016,845	0	204,91	204,91	99,729	0	0	0	0	0	0	0
15:14:24	33,398	2358,799	18,511	18,945	11,118	8,853	7,968	21,3	961,909	22,742	2017,187	0	204,91	204,91	99,729	0	0	0	0	0	0	0
15:14:24	-14,062	2358,659	18,413	18,847	11,123	8,852	7,985	21,3	961,909	22,742	2017,529	0	204,91	204,91	99,729	0	0	0	0	0	0	0
15:14:24	74,56	2359,404	18,315	18,603	11,132	8,859	8,002	21,3	961,909	22,742	2017,871	0	204,91	204,91	99,729	0	0	0	0	0	0	0
15:14:24	74,56	2360,15	18,218	18,603	11,142	8,867	8,019	21,3	961,909	22,742	2018,213	0	204,91	204,91	99,729	0	0	0	0	0	0	0
15:14:24	41,015	2360,56	18,169	18,506	11,147	8,871	8,036	21,3	961,909	22,742	2018,555	0	204,91	204,91	99,729	0	0	0	0	0	0	0
15:14:24	217,797	2362,738	18,315	18,652	11,151	8,894	8,053	21,3	961,909	22,742	2018,899	0	204,91	204,91	99,729	0	0	0	0	0	0	0
15:14:24	93,212	2363,67	18,413	18,799	11,151	8,903	8,07	21,3	961,909	22,742	2019,244	0	204,91	204,91	99,729	0	0	0	0	0	0	0
15:14:24	243,896	2366,109	18,657	18,847	11,152	8,928	8,086	21,3	961,909	22,742	2019,591	0	204,91	204,91	99,729	0	0	0	0	0	0	0
15:14:24	112,597	2367,235	18,706	18,847	11,155	8,94	8,103	21,3	961,909	22,742	2019,939	0	204,91	204,91	99,729	0	0	0	0	0	0	0
15:14:24	10,839	2367,344	18,706	18,847	11,156	8,941	8,12	21,3	961,909	22,742	2020,286	0	204,91	204,91	99,729	0	0	0	0	0	0	0
15:14:24	76,806	2368,112	18,706	18,799	11,16	8,949	8,136	21,3	961,909	22,742	2020,634	0	204,91	204,91	99,729	0	0	0	0	0	0	0
15:14:24	41,162	2368,523	18,657	18,847	11,165	8,953	8,152	21,3	961,909	22,742	2020,982	0	204,91	204,91	99,729	0	0	0	0	0	0	0
15:14:24	-4,614	2368,477	18,559	18,799	11,17	8,953	8,168	21,3	961,909	22,742	2021,329	0	204,91	204,91	99,729	0	0	0	0	0	0	0
15:14:24	-65,209	2367,825	18,413	18,603	11,175	8,946	8,183	21,3	961,909	22,742	2021,676	0	204,91	204,91	99,729	0	0	0	0	0	0	0
15:14:24	215,795	2369,983	18,559	18,652	11,179	8,968	8,198	21,3	961,909	22,742	2022,024	0	204,91	204,91	99,729	0	0	0	0	0	0	0
15:14:25	93,31	2370,916	18,657	18,603	11,179	8,978	8,214	21,3	961,909	22,742	2022,373	0	204,91	204,91	99,729	0	0	0	0	0	0	0
15:14:25	233,276	2373,249	18,901	18,847	11,179	9,002	8,229	21,3	961,909	22,742	2022,724	0	204,91	204,91	99,729	0	0	0	0	0	0	0
15:14:25	0	2373,249	18,901	19,043	11,179	9,002	8,244	21,3	961,909	22,742	2023,075	0	204,91	204,91	99,729	0	0	0	0	0	0	0
15:14:25	10,815	2373,357	18,901	18,994	11,179	9,003	8,259	21,3	961,909	22,742	2023,425	0	204,91	204,91	99,729	0	0	0	0	0	0	0
15:14:25	74,707	2374,104	18,901	18,847	11,184	9,011	8,274	21,3	961,909	22,742	2023,776	0	204,91	204,91	99,729	0	0	0	0	0	0	0
15:14:25	28,027	2374,384	18,852	18,847	11,188	9,014	8,288	21,3	961,909	22,742	2024,126	0	204,91	204,91	99,729	0	0	0	0	0	0	0
15:14:25	40,917	2374,794	18,804	18,847	11,193	9,018	8,303	21,3	961,909	22,742	2024,477	0	204,91	204,91	99,729	0	0	0	0	0	0	0
15:14:25	-54,272	2374,251	18,657	18,701	11,198	9,012	8,317	21,3	961,909	22,742	2024,827	0	204,91	204,91	99,729	0	0	0	0	0	0	0
15:14:25	120,239	2375,453	18,706	18,847	11,202	9,025	8,33	21,3	961,909	22,742	2025,177	0	204,91	204,91	99,729	0	0	0	0	0	0	0
15:14:25	12,963	2375,583	18,706	18,799	11,203	9,026	8,344	21,3	961,909	22,742	2025,528	0	204,91	204,91	99,729	0	0	0	0	0	0	0
15:14:25	93,359	2376,516	18,804	18,652	11,203	9,036	8,358	21,3	961,909	22,742	2025,879	0	204,91	204,91	99,729	0	0	0	0	0	0	0
15:14:25	-93,359	2375,583	18,706	18,652	11,203	9,026	8,371	21,3	961,909	22,742	2026,228	0	204,91	204,91	99,729	0	0	0	0	0	0	0
15:14:25	140,063	2376,984	18,852	18,945	11,203	9,041	8,384	21,3	961,909	22,742	2026,579	0	204,91	204,91	99,729	0	0	0	0	0	0	0
15:14:25	140,063	2378,384	18,999	19,14	11,203	9,055	8,397	21,3	961,909	22,742	2026,931	0	204,91	204,91	99,729	0	0	0	0	0	0	0
15:14:25	72,558	2379,11	18,999	19,043	11,207	9,062	8,41	21,3	961,909	22,742	2027,283	0	204,91	204,91	99,729	0	0	0	0	0	0	0
15:14:25	-80,444	2378,305	18,901	18,994	11,207	9,054	8,423	21,3	961,909	22,742	2027,634	0	204,91	204,91	99,729	0	0	0	0	0	0	0
15:14:25	-20,8	2378,097	18,804	18,945	11,211	9,052	8,435	21,3	961,909	22,742	2027,985	0	204,91	204,91	99,729	0	0	0	0	0	0	0
15:14:25	85,473	2378,952	18,804	18,847	11,216	9,061	8,447	21,3	961,909	22,742	2028,336	0	204,91	204,91	99,729	0	0	0	0	0	0	0
15:14:25	-67,48	2378,277	18,657	18,701	11,22	9,054	8,459	21,3	961,909	22,742	2028,686	0	204,91	204,91	99,729	0	0	0	0	0	0	0
15:14:25	140,063	2379,678	18,804	18,847	11,22	9,068	8,471	21,3	961,909	22,742	2029,037	0	204,91	204,91	99,729	0	0	0	0	0	0	0
15:14:25	46,704	2380,145	18,852	18,799	11,22	9,073	8,483	21,3	961,909	22,742	2029,388	0	204,91	204,91	99,729	0	0	0	0	0	0	0
15:14:25	46,704	2380,612	18,901	18,847	11,22	9,078	8,495	21,3	961,909	22,742	2029,739	0	204,91	204,91	99,729	0	0	0	0	0	0	0
15:14:25	280,273	2383,415	19,194	19,336	11,22	9,107	8,507	21,3	961,909	22,742	2030,093	0	204,91	204,91	99,729	0	0	0	0	0	0	0
15:14:25	-140,136	2382,013	19,048	19,043	11,22	9,092	8,518	21,3	961,909	22,742	2030,444	0	204,91	204,91	99,729	0	0	0	0	0	0	0
15:14:25	-33,789	2381,675	18,999	18,701	11,221	9,089	8,529	21,3	961,909	22,742	2030,796	0	204,91	204,91	99,729	0	0	0	0	0	0	0
15:14:25	-93,408	2380,741	18,901	18,701	11,221	9,079	8,54	21,3	961,909	22,742	2031,146	0	204,91	204,91	99,729	0	0	0	0	0	0	0
15:14:25	140,112	2382,142	19,048	18,799	11,221	9,094	8,551	21,3	961,909	22,742	2031,497	0	204,91	204,91	99,729	0	0	0	0	0	0	0
15:14:25	93,457	2383,077	19,145	19,189	11,221	9,103	8,562	21,3	961,909	22,742	2031,848	0	204,91	204,91	99,729	0	0	0	0	0	0	0
15:14:25	58,569	2383,663	19,145	19,043	11,224	9,109	8,573	21,3	961,909	22,742	2032,2	0	204,91	204,91	99,729	0	0	0	0	0	0	0
15:14:25	-127,221	2382,39	18,999	18,994	11,225	9,096	8,583	21,3	961,909	22,742	2032,55	0	204,91	204,91	99,729	0	0	0	0	0	0	0
15:14:25	153,1	2383,922	19,145	19,238	11,226	9,112	8,593	21,3	961,909	22,742	2032,901	0	204,91	204,91	99,729	0	0	0	0	0	0	0
15:14:25	-68,652	2383,235	18,999	18,847	11,23	9,105	8,603	21,3	961,909	22,742	2033,252	0	204,91	204,91	99,729	0	0	0	0	0	0	0
15:14:25	-186,84	2381,367	18,804	18,603	11,23	9,086	8,613	21,3	961,909	22,742	2033,6	0	204,91	204,91	99,729	0	0	0	0	0	0	0
15:14:25	-22,973	2381,137	18,706	18,31	11,234	9,083	8,622	21,3	961,909	22,742	2033,947	0	204,91	204,91	99,729	0	0	0	0	0	0	0
15:14:25	93,432	2382,071	18,804	18,506	11,234	9,093	8,631	21,3	961,909	22,742	2034,296	0	204,91	204,91	99,729	0	0	0	0	0	0	0
15:14:25	0	2382,071	18,804	18,457	11,234	9,093	8,64	21,3	961,909	22,742	2034,643	0	204,91	204,91	99,729	0	0	0	0	0	0	0
15:14:25	-210,546	2379,966	18,657	16,748	11,23	9,071	8,649	21,3	961,909	22,742	2034,989	0	204,91	204,91	99,729	0	0	0	0	0	0	0
15:14:25	-340,771	2376,558	18,315	14,99	11,229	9,036	8,656	21,3	961,909	22,742	2035,33	0	204,91	204,91	99,729	0	0	0	0	0	0	0
15:14:25	-375,122	2372,807	18,071	13,33	11,221	8,998	8,663	21,3	961,909	22,742	2035,668	0	204,91	204,91	99,729	0	0	0	0	0	0	0
15:14:25	-310,742	2369,699	17,925	12,158	11,211	8,965	8,669	21,3	961,909	22,742	2036,002	0	204,91	204,91	99,729	0	0	0	0	0	0	0
15:14:25	-244,458	2367,255	17,925	11,963	11,198	8,94	8,674	21,3	961,909	22,742	2036,333	0	204,91	204,91	99,729	0	0	0	0	0	0	0
15:14:25	-229,223	2364,963	18,022	12,06	11,179	8,917	8,679	21,3	961,909	22,742	2036,662	0	204,91	204,91	99,729	0	0	0	0	0	0	0
15:14:25	-120,947	2363,753	18,169	12,158	11,165	8,904	8,683	21,3	961,909	22,742	2036,989	0	204,91	204,91	99,729	0	0	0	0	0	0	0
15:14:25	-241,259	2361,34	18,169	12,256	11,151	8,879	8,687	21,3	961,909	22,742	2037,313	0	204,91	204,91	99,729	0	0	0	0	0	0	0
15:14:25	-488,354	2356,457	17,925	12,158	11,137	8,829	8,69	21,3	961,909	22,742	2037,632	0	204,91	204,91	99,729	0	0	0	0	0	0	0
15:14:25	-320,312	2353,254	17,68	11,914	11,132	8,796	8,692	21,3	961,909	22,742	2037,948	0	204,91	204,91	99,729	0	0	0	0	0	0	0
15:14:25	-390,478	2349,349	17,436	12,353	11,123	8,756	8,693	21,3	961,909	22,742	2038,259	0	204,91	204,91	99,729	0	0	0	0	0	0	0
15:14:25	-321,264	2346,136	17,192	12,695	11,118	8,723	8,694	21,3	961,909	22,742	2038,567	0	204,91	204,91	99,729	0	0	0	0	0	0	0
15:14:25	-308,056	2343,056	17,046	12,841	11,108	8,691	8,694	21,3	961,909	22,742	2038,871	0	204,91	204,91	99,729	0	0	0	0	0	0	0
15:14:25	-194,555	2341,11	17,094	13,232	11,095	8,671	8,693	21,3	961,909	22,742	2039,174	0	204,91	204,91	99,729	0	0	0	0	0	0	0
15:14:25	-180,419	2339,306	17,094	13,379	11,085	8,652	8,693	21,3	961,909	22,742	2039,474	0	204,91	204,91	99,729	0	0	0	0	0	0	0
15:14:25	-245,458	2336,851	17,094	13,232	11,071	8,627	8,691	21,3	961,909	22,742	2039,771	0	205,217	205,217	99,73	0	0	0	0	0	0	0
15:14:25	-153,466	2335,317	17,192	13,232	11,057	8,611	8,69	21,3	961,909	22,742	2040,067	0	205,217	205,217	99,73	0	0	0	0	0	0	0
15:14:25	-259,35	2332,723	17,094	13,086	11,047	8,584	8,688	21,3	961,909	22,742	2040,359	0	205,217	205,217	99,73	0	0	0	0	0	0	0
15:14:25	-213,916	2330,584	17,046	12,89	11,038	8,562	8,685	21,3	961,909	22,742	2040,65	0	205,217	205,217	99,73	0	0	0	0	0	0	0
15:14:25	-347,802	2327,106	16,85	12,646	11,029	8,526	8,682	21,3	961,909	22,742	2040,936	0	205,217	205,217	99,73	0	0	0	0	0	0	0
15:14:25	-181,274	2325,293	16,753	12,549	11,024	8,508	8,679	21,3	961,909	22,742	2041,221	0	205,217	205,217	99,73	0	0	0	0	0	0	0
15:14:25	-442,431	2320,869	16,46	12,109	11,014	8,462	8,674	21,3	961,909	22,742	2041,5	0	205,217	205,217	99,73	0	0	0	0	0	0	0
15:14:25	-214,819	2318,721	16,411	12,06	11,005	8,44	8,67	21,3	961,909	22,742	2041,777	0	205,217	205,217	99,73	0	0	0	0	0	0	0
15:14:25	-198,95	2316,731	16,46	11,963	10,991	8,419	8,665	21,3	961,909	22,742	2042,052	0	205,217	205,217	99,73	0	0	0	0	0	0	0
15:14:25	-216,918	2314,562	16,411	11,718	10,981	8,397	8,66	21,3	961,909	22,742	2042,325	0	205,217	205,217	99,73	0	0	0	0	0	0	0
15:14:25	-248,486	2312,077	16,411	11,718	10,967	8,371	8,654	21,3	961,909	22,742	2042,595	0	205,217	205,217	99,73	0	0	0	0	0	0	0
15:14:25	-212,622	2309,951	16,362	11,621	10,958	8,35	8,648	21,3	961,909	22,742	2042,862	0	205,217	205,217	99,73	0	0	0	0	0	0	0
15:14:25	-249,536	2307,456	16,362	11,767	10,944	8,324	8,642	21,3	961,909	22,742	2043,127	0	205,217	205,217	99,73	0	0	0	0	0	0	0
15:14:25	-306,201	2304,394	16,216	11,816	10,934	8,292	8,635	21,3	961,909	22,742	2043,388	0	205,217	205,217	99,73	0	0	0	0	0	0	0
15:14:25	-258,789	2301,806	16,118	11,767	10,925	8,266	8,628	21,3	961,909	22,742	2043,646	0	205,217	205,217	99,73	0	0	0	0	0	0	0
15:14:25	-213,623	2299,67	16,069	11,718	10,916	8,244	8,62	21,3	961,909	22,742	2043,902	0	205,217	205,217	99,73	0	0	0	0	0	0	0
15:14:25	-166,284	2298,007	16,069	11,767	10,906	8,226	8,612	21,3	961,909	22,742	2044,156	0	205,217	205,217	99,73	0	0	0	0	0	0	0
15:14:25	-352,197	2294,485	15,874	11,621	10,897	8,19	8,604	21,3	961,909	22,742	2044,407	0	205,217	205,217	99,73	0	0	0	0	0	0	0
15:14:25	-259,716	2291,888	15,776	11,572	10,887	8,163	8,595	21,3	961,909	22,742	2044,654	0	205,217	205,217	99,73	0	0	0	0	0	0	0
15:14:25	-155,932	2290,328	15,874	11,718	10,873	8,147	8,587	21,3	961,909	22,742	2044,9	0	205,217	205,217	99,73	0	0	0	0	0	0	0
15:14:25	-302,465	2287,304	15,727	11,572	10,864	8,116	8,577	21,3	961,909	22,742	2045,142	0	205,217	205,217	99,73	0	0	0	0	0	0	0
15:14:25	-167,285	2285,631	15,727	11,718	10,854	8,099	8,568	21,3	961,909	22,742	2045,383	0	205,217	205,217	99,73	0	0	0	0	0	0	0
15:14:25	-256,396	2283,067	15,63	11,572	10,845	8,072	8,558	21,3	961,909	22,742	2045,62	0	205,217	205,217	99,73	0	0	0	0	0	0	0
15:14:25	-304,614	2280,021	15,483	11,572	10,836	8,041	8,548	21,3	961,909	22,742	2045,855	0	205,217	205,217	99,73	0	0	0	0	0	0	0
15:14:25	-269,653	2277,324	15,288	11,572	10,831	8,013	8,538	21,3	961,909	22,742	2046,086	0	205,217	205,217	99,73	0	0	0	0	0	0	0
15:14:25	-166,162	2275,662	15,288	11,523	10,822	7,996	8,527	21,3	961,909	22,742	2046,316	0	205,217	205,217	99,73	0	0	0	0	0	0	0
15:14:25	-290,014	2272,762	15,239	11,572	10,808	7,966	8,516	21,3	961,909	22,742	2046,542	0	205,217	205,217	99,73	0	0	0	0	0	0	0
15:14:25	-30,029	2272,462	15,385	11,523	10,798	7,963	8,505	21,3	961,909	22,742	2046,768	0	205,217	205,217	99,73	0	0	0	0	0	0	0
15:14:25	-201,977	2270,442	15,434	11,572	10,784	7,942	8,494	21,3	961,909	22,742	2046,992	0	205,217	205,217	99,73	0	0	0	0	0	0	0
15:14:25	-198,974	2268,453	15,483	11,572	10,77	7,922	8,483	21,3	961,909	22,742	2047,214	0	205,217	205,217	99,73	0	0	0	0	0	0	0
15:14:25	-212,255	2266,33	15,434	11,621	10,761	7,9	8,471	21,3	961,909	22,742	2047,433	0	205,217	205,217	99,73	0	0	0	0	0	0	0
15:14:25	-212,207	2264,208	15,385	11,621	10,752	7,878	8,46	21,3	961,909	22,742	2047,649	0	205,217	205,217	99,73	0	0	0	0	0	0	0
15:14:25	-395,239	2260,255	15,141	11,425	10,742	7,837	8,448	21,3	961,909	22,742	2047,862	0	205,217	205,217	99,73	0	0	0	0	0	0	0
15:14:25	-265,991	2257,596	14,946	11,523	10,738	7,81	8,435	21,3	961,909	22,742	2048,072	0	205,217	205,217	99,73	0	0	0	0	0	0	0
15:14:25	-300,683	2254,589	14,8	11,523	10,728	7,779	8,422	21,3	961,909	22,742	2048,278	0	205,217	205,217	99,73	0	0	0	0	0	0	0
15:14:25	-78,564	2253,803	14,897	11,425	10,719	7,771	8,409	21,3	961,909	22,742	2048,484	0	205,217	205,217	99,73	0	0	0	0	0	0	0
15:14:25	-271,972	2251,083	14,8	11,425	10,709	7,743	8,396	21,3	961,909	22,742	2048,686	0	205,217	205,217	99,73	0	0	0	0	0	0	0
15:14:25	-239,404	2248,689	14,8	11,377	10,695	7,718	8,383	21,3	961,909	22,742	2048,887	0	205,217	205,217	99,73	0	0	0	0	0	0	0
15:14:25	-168,188	2247,007	14,8	11,425	10,685	7,701	8,37	21,3	961,909	22,742	2049,085	0	205,217	205,217	99,73	0	0	0	0	0	0	0
15:14:25	-166,088	2245,347	14,8	11,377	10,676	7,683	8,356	21,3	961,909	22,742	2049,281	0	205,217	205,217	99,73	0	0	0	0	0	0	0
15:14:25	-282,299	2242,524	14,653	11,279	10,668	7,654	8,342	21,3	961,909	22,742	2049,474	0	205,217	205,217	99,73	0	0	0	0	0	0	0
15:14:25	-213,012	2240,393	14,604	11,377	10,658	7,632	8,329	21,3	961,909	22,742	2049,665	0	205,217	205,217	99,73	0	0	0	0	0	0	0
15:14:25	-223,852	2238,155	14,458	11,279	10,654	7,609	8,314	21,3	961,909	22,742	2049,854	0	205,217	205,217	99,73	0	0	0	0	0	0	0
15:14:25	-162,866	2236,526	14,458	11,279	10,644	7,593	8,3	21,3	961,909	22,742	2050,04	0	205,217	205,217	99,73	0	0	0	0	0	0	0
15:14:25	-162,646	2234,9	14,458	11,377	10,635	7,576	8,286	21,3	961,909	22,742	2050,225	0	205,217	205,217	99,73	0	0	0	0	0	0	0
15:14:25	-280,957	2232,09	14,409	11,377	10,622	7,547	8,272	21,3	961,909	22,742	2050,407	0	205,217	205,217	99,73	0	0	0	0	0	0	0
15:14:25	-124,389	2230,846	14,458	11,377	10,612	7,534	8,257	21,3	961,909	22,742	2050,587	0	205,217	205,217	99,73	0	0	0	0	0	0	0
15:14:25	-124,584	2229,6	14,507	11,377	10,603	7,521	8,243	21,3	961,909	22,742	2050,766	0	205,217	205,217	99,73	0	0	0	0	0	0	0
15:14:25	-216,088	2227,44	14,458	11,377	10,593	7,499	8,228	21,3	961,909	22,742	2050,943	0	205,217	205,217	99,73	0	0	0	0	0	0	0
15:14:26	-202,124	2225,418	14,409	11,377	10,584	7,478	8,213	21,3	961,909	22,742	2051,117	0	205,217	205,217	99,73	0	0	0	0	0	0	0
15:14:26	-245,8	2222,96	14,311	11,425	10,575	7,453	8,199	21,3	961,909	22,742	2051,289	0	205,217	205,217	99,73	0	0	0	0	0	0	0
15:14:26	-213,916	2220,821	14,262	11,377	10,566	7,431	8,183	21,3	961,909	22,742	2051,459	0	205,217	205,217	99,73	0	0	0	0	0	0	0
15:14:26	-150,781	2219,313	14,262	11,279	10,557	7,415	8,168	21,3	961,909	22,742	2051,627	0	205,217	205,217	99,73	0	0	0	0	0	0	0
15:14:26	-303,32	2216,28	14,116	11,377	10,548	7,384	8,153	21,3	961,909	22,742	2051,792	0	205,217	205,217	99,73	0	0	0	0	0	0	0
15:14:26	-180,102	2214,479	14,116	11,279	10,538	7,365	8,138	21,3	961,909	22,742	2051,955	0	205,217	205,217	99,73	0	0	0	0	0	0	0
15:14:26	-164,892	2212,83	14,116	11,279	10,528	7,348	8,122	21,3	961,909	22,742	2052,116	0	205,217	205,217	99,73	0	0	0	0	0	0	0
15:14:26	-163,623	2211,194	14,116	11,377	10,519	7,331	8,107	21,3	961,909	22,742	2052,275	0	205,217	205,217	99,73	0	0	0	0	0	0	0
15:14:26	-162,817	2209,566	14,116	11,377	10,51	7,315	8,091	21,3	961,909	22,742	2052,432	0	205,217	205,217	99,73	0	0	0	0	0	0	0
15:14:26	-228,466	2207,281	14,116	11,377	10,497	7,291	8,075	21,3	961,909	22,742	2052,587	0	205,217	205,217	99,73	0	0	0	0	0	0	0
15:14:26	-236,914	2204,912	14,018	11,279	10,489	7,267	8,06	21,3	961,909	22,742	2052,739	0	205,217	205,217	99,73	0	0	0	0	0	0	0
15:14:26	-159,399	2203,318	14,018	11,279	10,48	7,25	8,044	21,3	961,909	22,742	2052,89	0	205,217	205,217	99,73	0	0	0	0	0	0	0
15:14:26	-207,421	2201,244	13,969	11,377	10,47	7,229	8,028	21,3	961,909	22,742	2053,038	0	205,217	205,217	99,73	0	0	0	0	0	0	0
15:14:26	-279,101	2198,453	13,823	11,23	10,462	7,2	8,011	21,3	961,909	22,742	2053,184	0	205,217	205,217	99,73	0	0	0	0	0	0	0
15:14:26	-187,915	2196,574	13,774	11,279	10,454	7,181	7,995	21,3	961,909	22,742	2053,327	0	205,217	205,217	99,73	0	0	0	0	0	0	0
15:14:26	-115,258	2195,421	13,774	11,23	10,448	7,169	7,979	21,3	961,909	22,742	2053,469	0	205,217	205,217	99,73	0	0	0	0	0	0	0
15:14:26	-249,609	2192,925	13,676	11,279	10,439	7,143	7,963	21,3	961,909	22,742	2053,609	0	205,217	205,217	99,73	0	0	0	0	0	0	0
15:14:26	-129,663	2191,628	13,774	11,181	10,426	7,13	7,946	21,3	961,909	22,742	2053,747	0	205,217	205,217	99,73	0	0	0	0	0	0	0
15:14:26	-157,275	2190,056	13,774	11,23	10,417	7,113	7,93	21,3	961,909	22,742	2053,883	0	205,217	205,217	99,73	0	0	0	0	0	0	0
15:14:26	-191,308	2188,142	13,676	11,084	10,412	7,094	7,913	21,3	961,909	22,742	2054,017	0	205,217	205,217	99,73	0	0	0	0	0	0	0
15:14:26	-274,633	2185,396	13,53	11,084	10,404	7,065	7,897	21,3	961,909	22,742	2054,148	0	205,217	205,217	99,73	0	0	0	0	0	0	0
15:14:26	-206,152	2183,335	13,481	11,181	10,395	7,044	7,88	21,3	961,909	22,742	2054,278	0	205,217	205,217	99,73	0	0	0	0	0	0	0
15:14:26	-145,8	2181,877	13,432	11,181	10,389	7,029	7,863	21,3	961,909	22,742	2054,405	0	205,217	205,217	99,73	0	0	0	0	0	0	0
15:14:26	-158,3	2180,294	13,432	11,084	10,38	7,013	7,847	21,3	961,909	22,742	2054,531	0	205,217	205,217	99,73	0	0	0	0	0	0	0
15:14:26	-143,212	2178,861	13,432	11,084	10,372	6,998	7,83	21,3	961,909	22,742	2054,655	0	205,217	205,217	99,73	0	0	0	0	0	0	0
15:14:26	-188,012	2176,981	13,335	11,181	10,367	6,979	7,813	21,3	961,909	22,742	2054,778	0	205,217	205,217	99,73	0	0	0	0	0	0	0
15:14:26	-68,164	2176,3	13,432	11,084	10,358	6,972	7,797	21,3	961,909	22,742	2054,899	0	205,217	205,217	99,73	0	0	0	0	0	0	0
15:14:26	-234,375	2173,956	13,335	11,035	10,349	6,948	7,78	21,3	961,909	22,742	2055,018	0	205,217	205,217	99,73	0	0	0	0	0	0	0
15:14:26	-234,472	2171,611	13,188	11,035	10,344	6,923	7,763	21,3	961,909	22,742	2055,135	0	205,217	205,217	99,73	0	0	0	0	0	0	0
15:14:26	-189,819	2169,713	13,139	10,937	10,336	6,904	7,747	21,3	961,909	22,742	2055,249	0	205,217	205,217	99,73	0	0	0	0	0	0	0
15:14:26	-144,262	2168,27	13,139	11,084	10,328	6,889	7,73	21,3	961,909	22,742	2055,362	0	205,217	205,217	99,73	0	0	0	0	0	0	0
15:14:26	-98,071	2167,29	13,139	11,035	10,322	6,879	7,713	21,3	961,909	22,742	2055,474	0	205,217	205,217	99,73	0	0	0	0	0	0	0
15:14:26	-178,686	2165,503	13,139	11,035	10,312	6,86	7,696	21,3	961,909	22,742	2055,584	0	205,217	205,217	99,73	0	0	0	0	0	0	0
15:14:26	-145,312	2164,05	13,139	11,035	10,304	6,845	7,68	21,3	961,909	22,742	2055,692	0	205,217	205,217	99,73	0	0	0	0	0	0	0
15:14:26	-280,834	2161,241	12,944	11,035	10,298	6,816	7,663	21,3	961,909	22,742	2055,798	0	205,217	205,217	99,73	0	0	0	0	0	0	0
15:14:26	-131,372	2159,928	12,944	11,035	10,291	6,803	7,646	21,3	961,909	22,742	2055,902	0	205,217	205,217	99,73	0	0	0	0	0	0	0
15:14:26	-218,164	2157,746	12,798	10,937	10,286	6,78	7,629	21,3	961,909	22,742	2056,004	0	205,217	205,217	99,73	0	0	0	0	0	0	0
15:14:26	-172,705	2156,019	12,7	10,937	10,281	6,763	7,612	21,3	961,909	22,742	2056,104	0	205,217	205,217	99,73	0	0	0	0	0	0	0
15:14:26	-143,286	2154,586	12,651	10,888	10,276	6,748	7,595	21,3	961,909	22,742	2056,202	0	205,217	205,217	99,73	0	0	0	0	0	0	0
15:14:26	-135,546	2153,231	12,651	10,888	10,268	6,734	7,578	21,3	961,909	22,742	2056,299	0	205,217	205,217	99,73	0	0	0	0	0	0	0
15:14:26	-242,578	2150,805	12,553	10,84	10,259	6,709	7,561	21,3	961,909	22,742	2056,394	0	205,217	205,217	99,73	0	0	0	0	0	0	0
15:14:26	-97,875	2149,826	12,553	10,937	10,254	6,699	7,544	21,2	962,289	22,742	2056,487	0	205,217	205,217	99,73	0	0	0	0	0	0	0
15:14:26	-185,18	2147,974	12,505	10,888	10,246	6,68	7,527	21,2	962,289	22,742	2056,579	0	205,217	205,217	99,73	0	0	0	0	0	0	0
15:14:26	-83,886	2147,135	12,505	10,888	10,241	6,671	7,51	21,2	962,289	22,742	2056,669	0	205,217	205,217	99,73	0	0	0	0	0	0	0
15:14:26	-129,467	2145,841	12,456	10,888	10,236	6,658	7,494	21,2	962,289	22,742	2056,758	0	205,217	205,217	99,73	0	0	0	0	0	0	0
15:14:26	-232,617	2143,515	12,358	10,84	10,228	6,634	7,477	21,2	962,289	22,742	2056,845	0	205,217	205,217	99,73	0	0	0	0	0	0	0
15:14:26	-130,273	2142,212	12,309	11,035	10,224	6,62	7,46	21,2	962,289	22,742	2056,93	0	205,217	205,217	99,73	0	0	0	0	0	0	0
15:14:26	-86,181	2141,35	12,309	10,937	10,219	6,611	7,443	21,2	962,289	22,742	2057,015	0	205,217	205,217	99,73	0	0	0	0	0	0	0
15:14:26	-175,61	2139,594	12,212	10,937	10,214	6,593	7,427	21,2	962,289	22,742	2057,097	0	205,217	205,217	99,73	0	0	0	0	0	0	0
15:14:26	-132,397	2138,27	12,163	10,888	10,209	6,58	7,41	21,2	962,289	22,742	2057,179	0	205,217	205,217	99,73	0	0	0	0	0	0	0
15:14:26	-145,166	2136,818	12,163	10,742	10,201	6,565	7,394	21,2	962,289	22,742	2057,258	0	205,217	205,217	99,73	0	0	0	0	0	0	0
15:14:26	-177,856	2135,04	12,065	10,693	10,196	6,546	7,377	21,2	962,289	22,742	2057,336	0	204,072	204,072	99,726	0	0	0	0	0	0	0
15:14:26	-85,961	2134,18	12,065	10,742	10,191	6,537	7,36	21,2	962,289	22,742	2057,413	0	204,072	204,072	99,726	0	0	0	0	0	0	0
15:14:26	-149,389	2132,686	12,065	10,742	10,182	6,522	7,344	21,2	962,289	22,742	2057,488	0	204,072	204,072	99,726	0	0	0	0	0	0	0
15:14:26	2,294	2132,709	12,163	10,742	10,177	6,522	7,328	21,2	962,289	22,742	2057,563	0	204,072	204,072	99,726	0	0	0	0	0	0	0
15:14:26	-87,036	2131,839	12,163	10,84	10,172	6,513	7,312	21,2	962,289	22,742	2057,637	0	204,072	204,072	99,726	0	0	0	0	0	0	0
15:14:26	-178,833	2130,05	12,065	10,742	10,167	6,495	7,296	21,2	962,289	22,742	2057,71	0	204,072	204,072	99,726	0	0	0	0	0	0	0
15:14:26	-122,631	2128,824	12,016	10,742	10,163	6,482	7,28	21,2	962,289	22,742	2057,781	0	204,072	204,072	99,726	0	0	0	0	0	0	0
15:14:26	-212,084	2126,703	11,87	10,693	10,159	6,46	7,264	21,2	962,289	22,742	2057,85	0	204,072	204,072	99,726	0	0	0	0	0	0	0
15:14:26	-167,993	2125,023	11,772	10,742	10,154	6,443	7,248	21,2	962,289	22,742	2057,917	0	204,072	204,072	99,726	0	0	0	0	0	0	0
15:14:26	2,416	2125,047	11,87	10,742	10,149	6,443	7,232	21,2	962,289	22,742	2057,984	0	204,072	204,072	99,726	0	0	0	0	0	0	0
15:14:26	-101,098	2124,036	11,87	10,693	10,144	6,433	7,216	21,2	962,289	22,742	2058,05	0	204,072	204,072	99,726	0	0	0	0	0	0	0
15:14:26	-169,042	2122,346	11,772	10,693	10,139	6,415	7,201	21,2	962,289	22,742	2058,114	0	204,072	204,072	99,726	0	0	0	0	0	0	0
15:14:26	-168,847	2120,658	11,674	10,742	10,135	6,398	7,185	21,2	962,289	22,742	2058,177	0	204,072	204,072	99,726	0	0	0	0	0	0	0
15:14:26	-133,447	2119,323	11,626	10,742	10,13	6,384	7,169	21,2	962,289	22,742	2058,238	0	204,072	204,072	99,726	0	0	0	0	0	0	0
15:14:26	-112,744	2118,196	11,674	10,693	10,121	6,373	7,154	21,2	962,289	22,742	2058,298	0	204,072	204,072	99,726	0	0	0	0	0	0	0
15:14:26	-80,688	2117,389	11,674	10,742	10,116	6,364	7,138	21,2	962,289	22,742	2058,357	0	204,072	204,072	99,726	0	0	0	0	0	0	0
15:14:26	-161,132	2115,777	11,674	10,693	10,107	6,348	7,123	21,2	962,289	22,742	2058,415	0	204,072	204,072	99,726	0	0	0	0	0	0	0
15:14:26	-81,713	2114,96	11,674	10,693	10,102	6,339	7,107	21,2	962,289	22,742	2058,471	0	204,072	204,072	99,726	0	0	0	0	0	0	0
15:14:26	-90,332	2114,057	11,674	10,742	10,097	6,33	7,092	21,2	962,289	22,742	2058,527	0	204,072	204,072	99,726	0	0	0	0	0	0	0
15:14:26	-81,738	2113,24	11,674	10,742	10,093	6,322	7,077	21,2	962,289	22,742	2058,582	0	204,072	204,072	99,726	0	0	0	0	0	0	0
15:14:26	-126,855	2111,971	11,626	10,742	10,088	6,308	7,062	21,2	962,289	22,742	2058,635	0	204,072	204,072	99,726	0	0	0	0	0	0	0
15:14:26	-38,671	2111,584	11,674	10,84	10,083	6,304	7,047	21,2	962,289	22,742	2058,688	0	204,072	204,072	99,726	0	0	0	0	0	0	0
15:14:26	-156,909	2110,015	11,674	10,84	10,074	6,288	7,032	21,2	962,289	22,742	2058,739	0	204,072	204,072	99,726	0	0	0	0	0	0	0
15:14:26	-82,788	2109,187	11,674	10,84	10,07	6,28	7,017	21,2	962,289	22,742	2058,79	0	204,072	204,072	99,726	0	0	0	0	0	0	0
15:14:26	-8,447	2109,103	11,674	10,742	10,069	6,279	7,003	21,2	962,289	22,742	2058,84	0	204,072	204,072	99,726	0	0	0	0	0	0	0
15:14:26	-127,954	2107,823	11,626	10,742	10,064	6,266	6,988	21,2	962,289	22,742	2058,889	0	204,072	204,072	99,726	0	0	0	0	0	0	0
15:14:26	-175,341	2106,07	11,528	10,742	10,059	6,248	6,974	21,2	962,289	22,742	2058,936	0	204,072	204,072	99,726	0	0	0	0	0	0	0
15:14:26	6,469	2106,135	11,626	10,742	10,055	6,248	6,96	21,2	962,289	22,742	2058,983	0	204,072	204,072	99,726	0	0	0	0	0	0	0
15:14:26	-175,17	2104,383	11,528	10,693	10,05	6,23	6,945	21,2	962,289	22,742	2059,029	0	204,072	204,072	99,726	0	0	0	0	0	0	0
15:14:26	-128,955	2103,093	11,479	10,595	10,045	6,217	6,931	21,2	962,289	22,742	2059,073	0	204,072	204,072	99,726	0	0	0	0	0	0	0
15:14:26	-83,813	2102,255	11,479	10,693	10,04	6,208	6,917	21,2	962,289	22,742	2059,116	0	204,072	204,072	99,726	0	0	0	0	0	0	0
15:14:26	-34,448	2101,911	11,528	10,693	10,036	6,205	6,903	21,2	962,289	22,742	2059,159	0	204,072	204,072	99,726	0	0	0	0	0	0	0
15:14:26	-84,863	2101,062	11,528	10,693	10,031	6,196	6,889	21,2	962,289	22,742	2059,201	0	204,072	204,072	99,726	0	0	0	0	0	0	0
15:14:26	-130,004	2099,762	11,479	10,595	10,026	6,183	6,875	21,2	962,289	22,742	2059,241	0	204,072	204,072	99,726	0	0	0	0	0	0	0
15:14:26	-125,756	2098,505	11,43	10,693	10,022	6,17	6,861	21,2	962,289	22,742	2059,281	0	204,072	204,072	99,726	0	0	0	0	0	0	0
15:14:26	-95,483	2097,55	11,333	10,595	10,021	6,16	6,848	21,2	962,289	22,742	2059,319	0	204,072	204,072	99,726	0	0	0	0	0	0	0
15:14:26	-79,565	2096,754	11,333	10,595	10,017	6,152	6,834	21,2	962,289	22,742	2059,356	0	204,072	204,072	99,726	0	0	0	0	0	0	0
15:14:26	-131,005	2095,444	11,284	10,595	10,012	6,138	6,82	21,2	962,289	22,742	2059,392	0	204,072	204,072	99,726	0	0	0	0	0	0	0
15:14:26	-86,083	2094,583	11,284	10,693	10,007	6,129	6,807	21,2	962,289	22,742	2059,428	0	204,072	204,072	99,726	0	0	0	0	0	0	0
15:14:26	-36,425	2094,219	11,333	10,595	10,002	6,125	6,793	21,2	962,289	22,742	2059,462	0	204,072	204,072	99,726	0	0	0	0	0	0	0
15:14:26	-86,083	2093,358	11,333	10,693	9,998	6,117	6,78	21,2	962,289	22,742	2059,496	0	204,072	204,072	99,726	0	0	0	0	0	0	0
15:14:26	-73,071	2092,627	11,43	10,693	9,988	6,109	6,767	21,2	962,289	22,742	2059,529	0	204,072	204,072	99,726	0	0	0	0	0	0	0
15:14:26	-40,991	2092,217	11,479	10,742	9,983	6,105	6,754	21,2	962,289	22,742	2059,562	0	204,072	204,072	99,726	0	0	0	0	0	0	0
15:14:26	-85,913	2091,358	11,479	10,742	9,979	6,096	6,741	21,2	962,289	22,742	2059,594	0	204,072	204,072	99,726	0	0	0	0	0	0	0
15:14:26	-219,018	2089,168	11,333	10,742	9,974	6,073	6,728	21,2	962,289	22,742	2059,624	0	204,072	204,072	99,726	0	0	0	0	0	0	0
15:14:26	-82,739	2088,341	11,333	10,693	9,969	6,065	6,715	21,2	962,289	22,742	2059,652	0	204,072	204,072	99,726	0	0	0	0	0	0	0
15:14:26	-83,837	2087,502	11,333	10,693	9,964	6,056	6,702	21,2	962,289	22,742	2059,68	0	204,072	204,072	99,726	0	0	0	0	0	0	0
15:14:26	-48,193	2087,02	11,284	10,693	9,964	6,051	6,689	21,2	962,289	22,742	2059,708	0	204,072	204,072	99,726	0	0	0	0	0	0	0
15:14:26	-219,067	2084,83	11,137	10,547	9,959	6,029	6,676	21,2	962,289	22,742	2059,733	0	204,072	204,072	99,726	0	0	0	0	0	0	0
15:14:27	-90,063	2083,929	11,04	10,595	9,959	6,019	6,664	21,2	962,289	22,742	2059,757	0	204,072	204,072	99,726	0	0	0	0	0	0	0
15:14:27	7,495	2084,004	11,137	10,693	9,955	6,02	6,651	21,2	962,289	22,742	2059,781	0	204,072	204,072	99,726	0	0	0	0	0	0	0
15:14:27	-87,133	2083,133	11,137	10,547	9,95	6,011	6,638	21,2	962,289	22,742	2059,805	0	204,072	204,072	99,726	0	0	0	0	0	0	0
15:14:27	-83,789	2082,295	11,137	10,547	9,945	6,003	6,626	21,2	962,289	22,742	2059,827	0	204,072	204,072	99,726	0	0	0	0	0	0	0
15:14:27	-83,789	2081,457	11,137	10,547	9,94	5,994	6,614	21,2	962,289	22,742	2059,849	0	204,072	204,072	99,726	0	0	0	0	0	0	0
15:14:27	-83,74	2080,619	11,137	10,498	9,935	5,985	6,601	21,2	962,289	22,742	2059,87	0	204,072	204,072	99,726	0	0	0	0	0	0	0
15:14:27	-90,039	2079,719	11,04	10,547	9,935	5,976	6,589	21,2	962,289	22,742	2059,889	0	204,072	204,072	99,726	0	0	0	0	0	0	0
15:14:27	-83,764	2078,881	11,04	10,547	9,931	5,967	6,577	21,2	962,289	22,742	2059,908	0	204,072	204,072	99,726	0	0	0	0	0	0	0
15:14:27	4,101	2078,922	11,137	10,547	9,926	5,968	6,565	21,2	962,289	22,742	2059,928	0	204,072	204,072	99,726	0	0	0	0	0	0	0
15:14:27	-85,009	2078,072	11,137	10,595	9,921	5,959	6,553	21,2	962,289	22,742	2059,946	0	204,072	204,072	99,726	0	0	0	0	0	0	0
15:14:27	50,17	2078,574	11,284	10,693	9,916	5,964	6,541	21,2	962,289	22,742	2059,964	0	204,072	204,072	99,726	0	0	0	0	0	0	0
15:14:27	-124,707	2077,327	11,333	10,742	9,906	5,951	6,53	21,2	962,289	22,742	2059,982	0	204,072	204,072	99,726	0	0	0	0	0	0	0
15:14:27	5,151	2077,378	11,43	10,84	9,902	5,952	6,518	21,2	962,289	22,742	2059,999	0	204,072	204,072	99,726	0	0	0	0	0	0	0
15:14:27	-175,024	2075,628	11,333	10,742	9,897	5,934	6,507	21,2	962,289	22,742	2060,015	0	204,072	204,072	99,726	0	0	0	0	0	0	0
15:14:27	-44,995	2075,178	11,284	10,742	9,897	5,929	6,496	21,2	962,289	22,742	2060,03	0	204,072	204,072	99,726	0	0	0	0	0	0	0
15:14:27	-174,829	2073,43	11,186	10,693	9,892	5,911	6,484	21,2	962,289	22,742	2060,043	0	204,072	204,072	99,726	0	0	0	0	0	0	0
15:14:27	-44,995	2072,98	11,137	10,595	9,892	5,907	6,473	21,2	962,289	22,742	2060,056	0	204,072	204,072	99,726	0	0	0	0	0	0	0
15:14:27	-134,887	2071,631	10,991	10,547	9,892	5,893	6,462	21,2	962,289	22,742	2060,068	0	204,072	204,072	99,726	0	0	0	0	0	0	0
15:14:27	-129,809	2070,333	10,942	10,547	9,887	5,879	6,45	21,2	962,289	22,742	2060,078	0	204,072	204,072	99,726	0	0	0	0	0	0	0
15:14:27	-39,843	2069,935	10,991	10,498	9,882	5,875	6,439	21,2	962,289	22,742	2060,088	0	204,072	204,072	99,726	0	0	0	0	0	0	0
15:14:27	-39,868	2069,536	11,04	10,498	9,878	5,871	6,428	21,2	962,289	22,742	2060,097	0	204,072	204,072	99,726	0	0	0	0	0	0	0
15:14:27	-85,888	2068,677	11,04	10,498	9,873	5,862	6,417	21,2	962,289	22,742	2060,106	0	204,072	204,072	99,726	0	0	0	0	0	0	0
15:14:27	5,932	2068,736	11,137	10,547	9,868	5,863	6,406	21,2	962,289	22,742	2060,115	0	204,072	204,072	99,726	0	0	0	0	0	0	0
15:14:27	-83,764	2067,899	11,137	10,547	9,863	5,854	6,395	21,2	962,289	22,742	2060,122	0	204,072	204,072	99,726	0	0	0	0	0	0	0
15:14:27	-89,916	2067	11,04	10,595	9,863	5,845	6,384	21,2	962,289	22,742	2060,129	0	204,072	204,072	99,726	0	0	0	0	0	0	0
15:14:27	-85,864	2066,141	11,04	10,547	9,858	5,836	6,373	21,2	962,289	22,742	2060,135	0	204,072	204,072	99,726	0	0	0	0	0	0	0
15:14:27	-128,686	2064,854	10,991	10,547	9,854	5,823	6,363	21,2	962,289	22,742	2060,14	0	204,072	204,072	99,726	0	0	0	0	0	0	0
15:14:27	0	2064,854	10,991	10,595	9,854	5,823	6,352	21,2	962,289	22,742	2060,145	0	204,072	204,072	99,726	0	0	0	0	0	0	0
15:14:27	-38,867	2064,465	11,04	10,547	9,849	5,819	6,342	21,2	962,289	22,742	2060,149	0	204,072	204,072	99,726	0	0	0	0	0	0	0
15:14:27	-84,814	2063,617	11,04	10,547	9,844	5,81	6,331	21,2	962,289	22,742	2060,152	0	204,072	204,072	99,726	0	0	0	0	0	0	0
15:14:27	-83,789	2062,779	11,04	10,547	9,839	5,801	6,321	21,2	962,289	22,742	2060,155	0	204,072	204,072	99,726	0	0	0	0	0	0	0
15:14:27	3,784	2062,817	11,137	10,547	9,834	5,802	6,311	21,2	962,289	22,742	2060,158	0	204,072	204,072	99,726	0	0	0	0	0	0	0
15:14:27	-172,583	2061,091	11,04	10,547	9,83	5,784	6,3	21,2	962,289	22,742	2060,158	0	204,072	204,072	99,726	0	0	0	0	0	0	0
15:14:27	-127,612	2059,815	10,991	10,498	9,825	5,771	6,29	21,2	962,289	22,742	2059,815	0	204,072	204,072	99,726	0	0	0	0	0	0	0
15:14:27	-44,897	2059,366	10,942	10,498	9,825	5,766	6,28	21,2	962,289	22,742	2059,366	0	204,072	204,072	99,726	0	0	0	0	0	0	0
15:14:27	-176,733	2057,599	10,844	10,498	9,82	5,748	6,269	21,2	962,289	22,742	2057,599	0	204,072	204,072	99,726	0	0	0	0	0	0	0
15:14:27	89,794	2058,497	10,942	10,498	9,82	5,757	6,259	21,2	962,289	22,742	2057,6	0	204,072	204,072	99,726	0	0	0	0	0	0	0
15:14:27	-175,659	2056,74	10,844	10,4	9,815	5,739	6,249	21,2	962,289	22,742	2056,74	0	204,072	204,072	99,726	0	0	0	0	0	0	0
15:14:27	-81,616	2055,924	10,844	10,498	9,81	5,731	6,239	21,2	962,289	22,742	2055,924	0	204,072	204,072	99,726	0	0	0	0	0	0	0
15:14:27	3,881	2055,963	10,942	10,547	9,806	5,731	6,229	21,2	962,289	22,742	2055,924	0	204,072	204,072	99,726	0	0	0	0	0	0	0
15:14:27	-80,615	2055,157	10,942	10,498	9,801	5,723	6,219	21,2	962,289	22,742	2055,157	0	204,072	204,072	99,726	0	0	0	0	0	0	0
15:14:27	-95,214	2054,205	10,844	10,498	9,801	5,713	6,209	21,1	962,289	22,742	2054,205	0	204,072	204,072	99,726	0	0	0	0	0	0	0
15:14:27	9,326	2054,298	10,942	10,498	9,796	5,714	6,199	21,1	962,289	22,742	2054,205	0	204,072	204,072	99,726	0	0	0	0	0	0	0
15:14:27	-84,985	2053,448	10,942	10,547	9,791	5,705	6,19	21,1	962,289	22,742	2053,448	0	204,072	204,072	99,726	0	0	0	0	0	0	0
15:14:27	-95,019	2052,498	10,844	10,547	9,791	5,695	6,18	21,1	962,289	22,742	2052,498	0	204,072	204,072	99,726	0	0	0	0	0	0	0
15:14:27	-80,566	2051,692	10,844	10,498	9,786	5,687	6,17	21,1	962,289	22,742	2051,692	0	204,072	204,072	99,726	0	0	0	0	0	0	0
15:14:27	3,833	2051,731	10,942	10,547	9,781	5,687	6,161	21,1	962,289	22,742	2051,692	0	204,072	204,072	99,726	0	0	0	0	0	0	0
15:14:27	-33,642	2051,394	10,991	10,595	9,777	5,684	6,151	21,1	962,289	22,742	2051,394	0	204,072	204,072	99,726	0	0	0	0	0	0	0
15:14:27	-51,171	2050,882	10,942	10,498	9,777	5,679	6,142	21,1	962,289	22,742	2050,882	0	204,072	204,072	99,726	0	0	0	0	0	0	0
15:14:27	-134,57	2049,537	10,796	10,302	9,777	5,665	6,133	21,1	962,289	22,742	2049,537	0	204,072	204,072	99,726	0	0	0	0	0	0	0
15:14:27	-79,492	2048,742	10,796	10,351	9,772	5,657	6,123	21,1	962,289	22,742	2048,742	0	204,072	204,072	99,726	0	0	0	0	0	0	0
15:14:27	-5,493	2048,687	10,796	10,351	9,772	5,656	6,114	21,1	962,289	22,742	2048,687	0	203,612	203,612	99,724	0	0	0	0	0	0	0
15:14:27	-33,447	2048,352	10,844	10,4	9,767	5,653	6,105	21,1	962,289	22,742	2048,352	0	203,612	203,612	99,724	0	0	0	0	0	0	0
15:14:27	-85,864	2047,494	10,844	10,351	9,763	5,644	6,096	21,1	962,289	22,742	2047,494	0	203,612	203,612	99,724	0	0	0	0	0	0	0
15:14:27	-83,764	2046,656	10,844	10,4	9,758	5,635	6,087	21,1	962,289	22,742	2046,656	0	203,612	203,612	99,724	0	0	0	0	0	0	0
15:14:27	5,895	2046,715	10,942	10,498	9,753	5,636	6,078	21,1	962,289	22,742	2046,656	0	203,612	203,612	99,724	0	0	0	0	0	0	0
15:14:27	-97,216	2045,743	10,844	10,4	9,753	5,626	6,069	21,1	962,289	22,742	2045,743	0	203,612	203,612	99,724	0	0	0	0	0	0	0
15:14:27	-122,253	2044,52	10,796	10,302	9,748	5,613	6,06	21,1	962,289	22,742	2044,52	0	203,612	203,612	99,724	0	0	0	0	0	0	0
15:14:27	0	2044,52	10,796	10,4	9,748	5,613	6,052	21,1	962,289	22,742	2044,52	0	203,612	203,612	99,724	0	0	0	0	0	0	0
15:14:27	-95,971	2043,561	10,698	10,4	9,748	5,603	6,043	21,1	962,289	22,742	2043,561	0	203,612	203,612	99,724	0	0	0	0	0	0	0
15:14:27	-76,379	2042,797	10,698	10,4	9,743	5,595	6,034	21,1	962,289	22,742	2042,797	0	203,612	203,612	99,724	0	0	0	0	0	0	0
15:14:27	-83,728	2041,96	10,698	10,4	9,739	5,587	6,025	21,1	962,289	22,742	2041,96	0	203,612	203,612	99,724	0	0	0	0	0	0	0
15:14:27	6,933	2042,029	10,796	10,351	9,734	5,587	6,017	21,1	962,289	22,742	2041,96	0	203,612	203,612	99,724	0	0	0	0	0	0	0
15:14:27	-37,89	2041,65	10,844	10,4	9,729	5,584	6,008	21,1	962,289	22,742	2041,65	0	203,612	203,612	99,724	0	0	0	0	0	0	0
15:14:27	-1,538	2041,635	10,942	10,547	9,724	5,583	6	21,1	962,289	22,742	2041,635	0	203,612	203,612	99,724	0	0	0	0	0	0	0
15:14:27	6,909	2041,704	11,04	10,547	9,719	5,584	5,992	21,1	962,289	22,742	2041,635	0	203,612	203,612	99,724	0	0	0	0	0	0	0
15:14:27	-53,417	2041,169	10,991	10,547	9,719	5,579	5,984	21,1	962,289	22,742	2041,169	0	203,612	203,612	99,724	0	0	0	0	0	0	0
15:14:27	-208,496	2039,085	10,844	10,547	9,715	5,557	5,975	21,1	962,289	22,742	2039,085	0	203,612	203,612	99,724	0	0	0	0	0	0	0
15:14:27	-44,799	2038,637	10,796	10,498	9,715	5,552	5,967	21,1	962,289	22,742	2038,637	0	203,612	203,612	99,724	0	0	0	0	0	0	0
15:14:27	-89,599	2037,741	10,698	10,351	9,715	5,543	5,959	21,1	962,289	22,742	2037,741	0	203,612	203,612	99,724	0	0	0	0	0	0	0
15:14:27	-44,787	2037,293	10,649	10,302	9,715	5,539	5,95	21,1	962,289	22,742	2037,293	0	203,612	203,612	99,724	0	0	0	0	0	0	0
15:14:27	-98,168	2036,311	10,551	10,205	9,714	5,528	5,942	21,1	962,289	22,742	2036,311	0	203,612	203,612	99,724	0	0	0	0	0	0	0
15:14:27	-81,628	2035,495	10,551	10,156	9,71	5,52	5,934	21,1	962,289	22,742	2035,495	0	203,612	203,612	99,724	0	0	0	0	0	0	0
15:14:27	7,91	2035,574	10,649	10,302	9,705	5,521	5,926	21,1	962,289	22,742	2035,495	0	203,612	203,612	99,724	0	0	0	0	0	0	0
15:14:27	44,091	2036,015	10,796	10,351	9,7	5,525	5,918	21,1	962,289	22,742	2035,495	0	203,612	203,612	99,724	0	0	0	0	0	0	0
15:14:27	-81,616	2035,199	10,796	10,302	9,695	5,517	5,91	21,1	962,289	22,742	2035,199	0	203,612	203,612	99,724	0	0	0	0	0	0	0
15:14:27	-79,37	2034,405	10,796	10,4	9,691	5,509	5,902	21,1	962,289	22,742	2034,405	0	203,612	203,612	99,724	0	0	0	0	0	0	0
15:14:27	-80,59	2033,599	10,796	10,498	9,686	5,501	5,894	21,1	962,289	22,742	2033,599	0	203,612	203,612	99,724	0	0	0	0	0	0	0
15:14:27	-34,765	2033,251	10,844	10,498	9,682	5,497	5,887	21,1	962,289	22,742	2033,251	0	203,612	203,612	99,724	0	0	0	0	0	0	0
15:14:27	-114,44	2032,107	10,796	10,498	9,678	5,485	5,879	21,1	962,289	22,742	2032,107	0	203,612	203,612	99,724	0	0	0	0	0	0	0
15:14:27	-9,655	2032,01	10,796	10,498	9,677	5,484	5,871	21,1	962,289	22,742	2032,01	0	203,612	203,612	99,724	0	0	0	0	0	0	0
15:14:27	-79,553	2031,215	10,796	10,498	9,673	5,476	5,863	21,1	962,289	22,742	2031,215	0	203,612	203,612	99,724	0	0	0	0	0	0	0
15:14:27	-9,667	2031,118	10,796	10,498	9,672	5,475	5,856	21,1	962,289	22,742	2031,118	0	203,612	203,612	99,724	0	0	0	0	0	0	0
15:14:27	-169,055	2029,428	10,698	10,4	9,667	5,458	5,848	21,1	962,289	22,742	2029,428	0	203,612	203,612	99,724	0	0	0	0	0	0	0
15:14:27	-10,729	2029,32	10,698	10,351	9,667	5,456	5,84	21,1	962,289	22,742	2029,32	0	203,612	203,612	99,724	0	0	0	0	0	0	0
15:14:27	-67,529	2028,645	10,698	10,351	9,663	5,449	5,832	21,1	962,289	22,742	2028,645	0	203,612	203,612	99,724	0	0	0	0	0	0	0
15:14:27	-55,493	2028,09	10,649	10,351	9,662	5,444	5,825	21,1	962,289	22,742	2028,09	0	203,612	203,612	99,724	0	0	0	0	0	0	0
15:14:27	-66,662	2027,423	10,649	10,351	9,659	5,437	5,817	21,1	962,289	22,742	2027,423	0	203,612	203,612	99,724	0	0	0	0	0	0	0
15:14:27	-101,245	2026,411	10,551	10,351	9,658	5,426	5,81	21,1	962,289	22,742	2026,411	0	203,612	203,612	99,724	0	0	0	0	0	0	0
15:14:27	-10,742	2026,304	10,551	10,351	9,657	5,425	5,802	21,1	962,289	22,742	2026,304	0	203,612	203,612	99,724	0	0	0	0	0	0	0
15:14:27	-111,23	2025,191	10,503	10,205	9,654	5,414	5,794	21,1	962,289	22,742	2025,191	0	203,612	203,612	99,724	0	0	0	0	0	0	0
15:14:27	34,008	2025,531	10,551	10,302	9,653	5,417	5,787	21,1	962,289	22,742	2025,192	0	203,612	203,612	99,724	0	0	0	0	0	0	0
15:14:27	-77,392	2024,757	10,551	10,302	9,649	5,409	5,78	21,1	962,289	22,742	2024,757	0	203,612	203,612	99,724	0	0	0	0	0	0	0
15:14:27	-77,233	2023,985	10,551	10,351	9,644	5,401	5,772	21,1	962,289	22,742	2023,985	0	203,612	203,612	99,724	0	0	0	0	0	0	0
15:14:27	78,698	2024,772	10,649	10,4	9,644	5,41	5,765	21,1	962,289	22,742	2023,986	0	203,612	203,612	99,724	0	0	0	0	0	0	0
15:14:27	-166,845	2023,104	10,551	10,302	9,639	5,392	5,758	21,1	962,289	22,742	2023,104	0	203,612	203,612	99,724	0	0	0	0	0	0	0
15:14:27	77,648	2023,88	10,649	10,351	9,638	5,4	5,751	21,1	962,289	22,742	2023,104	0	203,612	203,612	99,724	0	0	0	0	0	0	0
15:14:27	-76,147	2023,119	10,649	10,351	9,634	5,392	5,744	21,1	962,289	22,742	2023,104	0	203,612	203,612	99,724	0	0	0	0	0	0	0
15:14:27	-89,428	2022,224	10,551	10,4	9,634	5,383	5,737	21,1	962,289	22,742	2022,224	0	203,612	203,612	99,724	0	0	0	0	0	0	0
15:14:27	-75,097	2021,473	10,551	10,351	9,63	5,376	5,73	21,1	962,289	22,742	2021,473	0	203,612	203,612	99,724	0	0	0	0	0	0	0
15:14:28	-44,714	2021,026	10,503	10,302	9,63	5,371	5,723	21,1	962,289	22,742	2021,026	0	203,612	203,612	99,724	0	0	0	0	0	0	0
15:14:28	-11,804	2020,908	10,503	10,205	9,629	5,37	5,716	21,1	962,289	22,742	2020,908	0	203,612	203,612	99,724	0	0	0	0	0	0	0
15:14:28	-44,677	2020,461	10,454	10,302	9,629	5,365	5,709	21,1	962,289	22,742	2020,461	0	203,612	203,612	99,724	0	0	0	0	0	0	0
15:14:28	-75,305	2019,708	10,454	10,156	9,625	5,357	5,702	21,1	962,289	22,742	2019,708	0	203,612	203,612	99,724	0	0	0	0	0	0	0
15:14:28	-89,379	2018,815	10,356	10,205	9,625	5,348	5,695	21,1	962,289	22,742	2018,815	0	203,612	203,612	99,724	0	0	0	0	0	0	0
15:14:28	0	2018,815	10,356	10,205	9,625	5,348	5,688	21,1	962,289	22,742	2018,815	0	203,612	203,612	99,724	0	0	0	0	0	0	0
15:14:28	-11,755	2018,697	10,356	10,156	9,624	5,347	5,681	21,1	962,289	22,742	2018,697	0	203,612	203,612	99,724	0	0	0	0	0	0	0
15:14:28	-63,33	2018,064	10,356	10,302	9,621	5,34	5,675	21,1	962,289	22,742	2018,064	0	203,612	203,612	99,724	0	0	0	0	0	0	0
15:14:28	-11,755	2017,946	10,356	10,205	9,62	5,339	5,668	21,1	962,289	22,742	2017,946	0	203,612	203,612	99,724	0	0	0	0	0	0	0
15:14:28	-108,007	2016,866	10,307	10,302	9,616	5,328	5,662	21,1	962,289	22,742	2016,866	0	203,612	203,612	99,724	0	0	0	0	0	0	0
15:14:28	32,922	2017,195	10,356	10,205	9,616	5,331	5,655	21,1	962,289	22,742	2016,866	0	203,612	203,612	99,724	0	0	0	0	0	0	0
15:14:28	-106,945	2016,126	10,307	10,205	9,612	5,32	5,648	21,1	962,289	22,742	2016,126	0	203,612	203,612	99,724	0	0	0	0	0	0	0
15:14:28	31,64	2016,442	10,356	10,302	9,611	5,324	5,642	21,1	962,289	22,742	2016,126	0	203,612	203,612	99,724	0	0	0	0	0	0	0
15:14:28	-11,779	2016,324	10,356	10,205	9,611	5,322	5,636	21,1	962,289	22,742	2016,126	0	203,612	203,612	99,724	0	0	0	0	0	0	0
15:14:28	-118,713	2015,137	10,307	10,205	9,607	5,31	5,629	21,1	962,289	22,742	2015,137	0	203,612	203,612	99,724	0	0	0	0	0	0	0
15:14:28	44,677	2015,584	10,356	10,205	9,607	5,315	5,623	21,1	962,289	22,742	2015,138	0	203,612	203,612	99,724	0	0	0	0	0	0	0
15:14:28	-73,01	2014,854	10,356	10,302	9,602	5,307	5,617	21,1	962,289	22,742	2014,854	0	203,612	203,612	99,724	0	0	0	0	0	0	0
15:14:28	76,501	2015,619	10,454	10,302	9,602	5,315	5,611	21,1	962,289	22,742	2014,855	0	203,612	203,612	99,724	0	0	0	0	0	0	0
15:14:28	-72,985	2014,889	10,454	10,351	9,598	5,308	5,605	21,1	962,289	22,742	2014,855	0	203,612	203,612	99,724	0	0	0	0	0	0	0
15:14:28	-89,331	2013,996	10,356	10,302	9,598	5,298	5,599	21,1	962,289	22,742	2013,996	0	203,612	203,612	99,724	0	0	0	0	0	0	0
15:14:28	0	2013,996	10,356	10,302	9,598	5,298	5,593	21,1	962,289	22,742	2013,996	0	203,612	203,612	99,724	0	0	0	0	0	0	0
15:14:28	-57,495	2013,421	10,307	10,351	9,597	5,293	5,587	21,1	962,289	22,742	2013,421	0	203,612	203,612	99,724	0	0	0	0	0	0	0
15:14:28	-149,426	2011,927	10,21	10,302	9,593	5,277	5,581	21,1	962,289	22,742	2011,927	0	203,612	203,612	99,724	0	0	0	0	0	0	0
15:14:28	76,428	2012,691	10,307	10,302	9,593	5,285	5,576	21,1	962,289	22,742	2011,927	0	203,612	203,612	99,724	0	0	0	0	0	0	0
15:14:28	-14,025	2012,551	10,307	10,302	9,592	5,284	5,57	21,1	962,289	22,742	2011,928	0	203,612	203,612	99,724	0	0	0	0	0	0	0
15:14:28	-58,923	2011,961	10,307	10,351	9,588	5,277	5,564	21,1	962,289	22,742	2011,928	0	203,612	203,612	99,724	0	0	0	0	0	0	0
15:14:28	-13,024	2011,831	10,307	10,205	9,588	5,276	5,558	21,1	962,289	22,742	2011,831	0	203,612	203,612	99,724	0	0	0	0	0	0	0
15:14:28	-13,208	2011,699	10,356	10,156	9,584	5,275	5,553	21,1	962,289	22,742	2011,699	0	203,612	203,612	99,724	0	0	0	0	0	0	0
15:14:28	-14,074	2011,558	10,356	10,205	9,584	5,273	5,547	21,1	962,289	22,742	2011,558	0	203,612	203,612	99,724	0	0	0	0	0	0	0
15:14:28	0	2011,558	10,356	10,156	9,584	5,273	5,542	21,1	962,289	22,742	2011,558	0	203,612	203,612	99,724	0	0	0	0	0	0	0
15:14:28	-44,653	2011,112	10,307	10,058	9,584	5,269	5,537	21,1	962,289	22,742	2011,112	0	203,612	203,612	99,724	0	0	0	0	0	0	0
15:14:28	30,786	2011,42	10,356	10,156	9,583	5,272	5,531	21,1	962,289	22,742	2011,112	0	203,612	203,612	99,724	0	0	0	0	0	0	0
15:14:28	-56,835	2010,851	10,356	10,205	9,58	5,266	5,526	21,1	962,289	22,742	2010,851	0	203,612	203,612	99,724	0	0	0	0	0	0	0
15:14:28	-58,703	2010,264	10,307	10,156	9,579	5,26	5,521	21,1	962,289	22,742	2010,264	0	203,612	203,612	99,724	0	0	0	0	0	0	0
15:14:28	-26,245	2010,002	10,356	10,156	9,575	5,257	5,516	21,1	962,289	22,742	2010,002	0	203,612	203,612	99,724	0	0	0	0	0	0	0
15:14:28	-13,891	2009,863	10,356	10,156	9,574	5,256	5,511	21,1	962,289	22,742	2009,863	0	203,612	203,612	99,724	0	0	0	0	0	0	0
15:14:28	-44,641	2009,416	10,307	10,058	9,574	5,251	5,506	21,1	962,289	22,742	2009,416	0	203,612	203,612	99,724	0	0	0	0	0	0	0
15:14:28	-71,923	2008,697	10,307	10,058	9,57	5,244	5,501	21,1	962,289	22,742	2008,697	0	203,612	203,612	99,724	0	0	0	0	0	0	0
15:14:28	30,737	2009,005	10,356	10,156	9,569	5,247	5,496	21,1	962,289	22,742	2008,697	0	203,612	203,612	99,724	0	0	0	0	0	0	0
15:14:28	-69,799	2008,307	10,356	10,205	9,565	5,24	5,491	21,1	962,289	22,742	2008,307	0	203,612	203,612	99,724	0	0	0	0	0	0	0
15:14:28	0	2008,307	10,356	10,302	9,565	5,24	5,486	21,1	962,289	22,742	2008,307	0	203,612	203,612	99,724	0	0	0	0	0	0	0
15:14:28	-133,886	2006,968	10,21	10,058	9,565	5,226	5,481	21,1	962,289	22,742	2006,968	0	203,612	203,612	99,724	0	0	0	0	0	0	0
15:14:28	0	2006,968	10,21	10,009	9,565	5,226	5,476	21,1	962,289	22,742	2006,968	0	203,612	203,612	99,724	0	0	0	0	0	0	0
15:14:28	-13,891	2006,829	10,21	10,156	9,564	5,225	5,471	21,1	962,289	22,742	2006,829	0	203,612	203,612	99,724	0	0	0	0	0	0	0
15:14:28	-69,812	2006,131	10,21	10,156	9,56	5,217	5,466	21,1	962,289	22,742	2006,131	0	203,612	203,612	99,724	0	0	0	0	0	0	0
15:14:28	0	2006,131	10,21	10,058	9,56	5,217	5,461	21,1	962,289	22,742	2006,131	0	203,612	203,612	99,724	0	0	0	0	0	0	0
15:14:28	0	2006,131	10,21	10,156	9,56	5,217	5,456	21,1	962,289	22,742	2006,131	0	203,612	203,612	99,724	0	0	0	0	0	0	0
15:14:28	-58,508	2005,546	10,161	10,156	9,56	5,211	5,451	21,1	962,289	22,742	2005,546	0	203,612	203,612	99,724	0	0	0	0	0	0	0
15:14:28	-55,895	2004,987	10,161	10,156	9,556	5,206	5,446	21,1	962,289	22,742	2004,987	0	203,612	203,612	99,724	0	0	0	0	0	0	0
15:14:28	30,7	2005,294	10,21	10,205	9,556	5,209	5,442	21,1	962,289	22,742	2004,987	0	203,612	203,612	99,724	0	0	0	0	0	0	0
15:14:28	-44,604	2004,848	10,161	10,205	9,556	5,204	5,437	21,1	962,289	22,742	2004,848	0	203,612	203,612	99,724	0	0	0	0	0	0	0
15:14:28	-25,207	2004,596	10,21	10,205	9,552	5,202	5,432	21,1	962,289	22,742	2004,596	0	203,612	203,612	99,724	0	0	0	0	0	0	0
15:14:28	-13,891	2004,457	10,21	10,205	9,551	5,2	5,428	21,1	962,289	22,742	2004,457	0	203,612	203,612	99,724	0	0	0	0	0	0	0
15:14:28	-69,836	2003,758	10,21	10,205	9,547	5,193	5,423	21,1	962,289	22,742	2003,758	0	203,612	203,612	99,724	0	0	0	0	0	0	0
15:14:28	-14,929	2003,609	10,21	10,205	9,546	5,191	5,419	21,1	962,289	22,742	2003,609	0	203,612	203,612	99,724	0	0	0	0	0	0	0
15:14:28	89,221	2004,501	10,307	10,205	9,546	5,201	5,414	21,1	962,289	22,742	2003,61	0	203,612	203,612	99,724	0	0	0	0	0	0	0
15:14:28	-89,221	2003,609	10,21	10,205	9,546	5,191	5,41	21,1	962,289	22,742	2003,609	0	203,612	203,612	99,724	0	0	0	0	0	0	0
15:14:28	-68,75	2002,921	10,21	10,156	9,542	5,184	5,406	21,1	962,289	22,742	2002,921	0	203,612	203,612	99,724	0	0	0	0	0	0	0
15:14:28	-52,575	2002,396	10,21	10,009	9,539	5,179	5,401	21,1	962,289	22,742	2002,396	0	203,612	203,612	99,724	0	0	0	0	0	0	0
15:14:28	74,06	2003,136	10,307	10,058	9,538	5,186	5,397	21,1	962,289	22,742	2002,396	0	203,612	203,612	99,724	0	0	0	0	0	0	0
15:14:28	-89,184	2002,244	10,21	10,058	9,538	5,177	5,393	21,1	962,289	22,742	2002,244	0	203,612	203,612	99,724	0	0	0	0	0	0	0
15:14:28	-44,592	2001,799	10,161	10,009	9,538	5,173	5,388	21,1	962,289	22,742	2001,799	0	203,612	203,612	99,724	0	0	0	0	0	0	0
15:14:28	28,601	2002,085	10,21	10,009	9,537	5,176	5,384	21,1	962,289	22,742	2001,799	0	203,612	203,612	99,724	0	0	0	0	0	0	0
15:14:28	-67,712	2001,407	10,21	10,205	9,534	5,169	5,38	21,1	962,289	22,742	2001,407	0	203,612	203,612	99,724	0	0	0	0	0	0	0
15:14:28	0	2001,407	10,21	10,058	9,534	5,169	5,376	21,1	962,289	22,742	2001,407	0	203,612	203,612	99,724	0	0	0	0	0	0	0
15:14:28	-44,592	2000,961	10,161	10,009	9,534	5,164	5,372	21,1	962,289	22,742	2000,961	0	203,612	203,612	99,724	0	0	0	0	0	0	0
15:14:28	-15,991	2000,802	10,161	9,961	9,533	5,162	5,368	21,1	962,289	22,742	2000,802	0	203,612	203,612	99,724	0	0	0	0	0	0	0
15:14:28	0	2000,802	10,161	10,009	9,533	5,162	5,364	21,1	962,289	22,742	2000,802	0	203,612	203,612	99,724	0	0	0	0	0	0	0
15:14:28	-23,12	2000,57	10,21	10,009	9,529	5,16	5,36	21,1	962,289	22,742	2000,57	0	203,612	203,612	99,724	0	0	0	0	0	0	0
15:14:28	7,568	2000,646	10,307	10,009	9,524	5,161	5,356	21,1	962,289	22,742	2000,57	0	203,612	203,612	99,724	0	0	0	0	0	0	0
15:14:28	-82,641	1999,82	10,307	10,009	9,519	5,152	5,352	21,1	962,289	22,742	1999,82	0	203,612	203,612	99,724	0	0	0	0	0	0	0
15:14:28	111,877	2000,938	10,503	10,205	9,516	5,164	5,348	21,1	962,289	22,742	1999,821	0	203,612	203,612	99,724	0	0	0	0	0	0	0
15:14:28	-60,766	2000,331	10,454	10,058	9,515	5,158	5,344	21,1	962,289	22,742	1999,821	0	203,612	203,612	99,724	0	0	0	0	0	0	0
15:14:28	-133,776	1998,993	10,307	10,058	9,515	5,144	5,34	21,1	962,289	22,742	1998,993	0	203,612	203,612	99,724	0	0	0	0	0	0	0
15:14:28	-104,101	1997,952	10,21	10,058	9,514	5,133	5,336	21,1	962,289	22,742	1997,952	0	203,612	203,612	99,724	0	0	0	0	0	0	0
15:14:28	0	1997,952	10,21	10,058	9,514	5,133	5,332	21,1	962,289	22,742	1997,952	0	203,612	203,612	99,724	0	0	0	0	0	0	0
15:14:28	-50,451	1997,447	10,21	10,009	9,511	5,128	5,328	21,1	962,289	22,742	1997,447	0	203,612	203,612	99,724	0	0	0	0	0	0	0
15:14:28	-16,015	1997,287	10,21	10,058	9,51	5,126	5,324	21,1	962,289	22,742	1997,287	0	203,612	203,612	99,724	0	0	0	0	0	0	0
15:14:28	-44,58	1996,841	10,161	9,961	9,51	5,122	5,32	21,1	962,289	22,742	1996,841	0	203,612	203,612	99,724	0	0	0	0	0	0	0
15:14:28	28,393	1997,125	10,21	10,009	9,509	5,125	5,317	21,1	962,289	22,742	1996,842	0	203,612	203,612	99,724	0	0	0	0	0	0	0
15:14:28	-49,389	1996,632	10,21	10,058	9,506	5,119	5,313	21,1	962,289	22,742	1996,632	0	203,612	203,612	99,724	0	0	0	0	0	0	0
15:14:28	-60,595	1996,026	10,161	9,961	9,505	5,113	5,309	21,1	962,289	22,742	1996,026	0	203,612	203,612	99,724	0	0	0	0	0	0	0
15:14:28	27,343	1996,299	10,21	10,009	9,505	5,116	5,305	21,1	962,289	22,742	1996,026	0	203,612	203,612	99,724	0	0	0	0	0	0	0
15:14:28	-65,429	1995,645	10,21	9,961	9,501	5,109	5,301	21,1	962,289	22,742	1995,645	0	203,612	203,612	99,724	0	0	0	0	0	0	0
15:14:28	6,506	1995,71	10,307	9,863	9,496	5,11	5,297	21,1	962,289	22,742	1995,645	0	203,612	203,612	99,724	0	0	0	0	0	0	0
15:14:28	28,381	1995,994	10,356	10,156	9,495	5,113	5,294	21,1	962,289	22,742	1995,645	0	203,612	203,612	99,724	0	0	0	0	0	0	0
15:14:28	-109,985	1994,894	10,307	10,058	9,491	5,102	5,29	21,1	962,289	22,742	1994,894	0	203,612	203,612	99,724	0	0	0	0	0	0	0
15:14:28	0	1994,894	10,307	10,058	9,491	5,102	5,286	21,1	962,289	22,742	1994,894	0	203,612	203,612	99,724	0	0	0	0	0	0	0
15:14:28	-105,31	1993,841	10,21	10,009	9,491	5,091	5,282	21,1	962,289	22,742	1993,841	0	203,612	203,612	99,724	0	0	0	0	0	0	0
15:14:28	-92,712	1992,914	10,161	10,058	9,488	5,081	5,278	21,1	962,289	22,742	1992,914	0	203,612	203,612	99,724	0	0	0	0	0	0	0
15:14:28	-89,074	1992,023	10,063	10,009	9,488	5,072	5,274	21,1	962,289	22,742	1992,023	0	203,612	203,612	99,724	0	0	0	0	0	0	0
15:14:28	71,85	1992,741	10,161	10,058	9,487	5,079	5,271	21,1	962,289	22,742	1992,023	0	203,612	203,612	99,724	0	0	0	0	0	0	0
15:14:28	-65,429	1992,087	10,161	10,156	9,483	5,073	5,267	21,1	962,289	22,742	1992,024	0	203,612	203,612	99,724	0	0	0	0	0	0	0
15:14:28	-16,162	1991,925	10,161	10,009	9,482	5,071	5,263	21,1	962,289	22,742	1991,925	0	203,612	203,612	99,724	0	0	0	0	0	0	0
15:14:28	-17,065	1991,755	10,161	10,009	9,481	5,069	5,259	21,1	962,289	22,742	1991,755	0	203,612	203,612	99,724	0	0	0	0	0	0	0
15:14:28	-47,29	1991,282	10,161	10,009	9,479	5,064	5,255	21,1	962,289	22,742	1991,282	0	203,612	203,612	99,724	0	0	0	0	0	0	0
15:14:28	-17,26	1991,109	10,161	9,961	9,478	5,062	5,251	21,1	962,289	22,742	1991,109	0	203,612	203,612	99,724	0	0	0	0	0	0	0
15:14:28	-89,05	1990,219	10,063	9,961	9,478	5,053	5,248	21,1	962,289	22,742	1990,219	0	203,612	203,612	99,724	0	0	0	0	0	0	0
15:14:28	0	1990,219	10,063	9,961	9,478	5,053	5,244	21,1	962,289	22,742	1990,219	0	203,612	203,612	99,724	0	0	0	0	0	0	0
15:14:28	24,719	1990,466	10,161	9,863	9,474	5,056	5,24	21,1	962,289	22,742	1990,219	0	203,612	203,612	99,724	0	0	0	0	0	0	0
15:14:29	27,294	1990,739	10,21	10,058	9,473	5,059	5,237	21,1	962,289	22,742	1990,219	0	203,612	203,612	99,724	0	0	0	0	0	0	0
15:14:29	-44,543	1990,293	10,161	10,009	9,473	5,054	5,233	21,1	962,289	22,742	1990,219	0	203,612	203,612	99,724	0	0	0	0	0	0	0
15:14:29	-152,368	1988,77	10,063	10,009	9,469	5,038	5,229	21,1	962,289	22,742	1988,77	0	203,612	203,612	99,724	0	0	0	0	0	0	0
15:14:29	-18,103	1988,589	10,063	9,863	9,468	5,037	5,225	21,1	962,289	22,742	1988,589	0	203,612	203,612	99,724	0	0	0	0	0	0	0
15:14:29	0	1988,589	10,063	9,716	9,468	5,037	5,222	21,1	962,289	22,742	1988,589	0	203,612	203,612	99,724	0	0	0	0	0	0	0
15:14:29	-61,73	1987,971	10,014	9,716	9,467	5,03	5,218	21,1	962,289	22,742	1987,971	0	203,612	203,612	99,724	0	0	0	0	0	0	0
15:14:29	-27,978	1987,692	10,014	9,863	9,466	5,027	5,214	21,1	962,289	22,742	1987,692	0	203,612	203,612	99,724	0	0	0	0	0	0	0
15:14:29	-17,028	1987,521	10,014	9,863	9,465	5,025	5,21	21,1	962,289	22,742	1987,521	0	203,612	203,612	99,724	0	0	0	0	0	0	0
15:14:29	-18,298	1987,338	10,014	9,814	9,464	5,024	5,207	21,1	962,289	22,742	1987,338	0	203,612	203,612	99,724	0	0	0	0	0	0	0
15:14:29	27,294	1987,611	10,063	9,961	9,463	5,026	5,203	21,1	962,289	22,742	1987,339	0	203,612	203,612	99,724	0	0	0	0	0	0	0
15:14:29	-46,057	1987,151	10,063	9,961	9,46	5,022	5,2	21,1	962,289	22,742	1987,151	0	203,612	203,612	99,724	0	0	0	0	0	0	0
15:14:29	-44,494	1986,706	10,014	9,863	9,46	5,017	5,196	21,1	962,289	22,742	1986,706	0	203,612	203,612	99,724	0	0	0	0	0	0	0
15:14:29	0	1986,706	10,014	9,863	9,46	5,017	5,193	21,1	962,289	22,742	1986,706	0	203,612	203,612	99,724	0	0	0	0	0	0	0
15:14:29	-18,322	1986,523	10,014	9,961	9,459	5,015	5,189	21,1	962,289	22,742	1986,523	0	203,612	203,612	99,724	0	0	0	0	0	0	0
15:14:29	-44,506	1986,077	9,965	9,961	9,459	5,011	5,186	21,1	962,289	22,742	1986,077	0	203,612	203,612	99,724	0	0	0	0	0	0	0
15:14:29	-89,001	1985,187	9,868	9,716	9,459	5,001	5,182	21,1	962,289	22,742	1985,187	0	203,612	203,612	99,724	0	0	0	0	0	0	0
15:14:29	133,508	1986,523	10,014	10,009	9,459	5,015	5,179	21,1	962,289	22,742	1985,189	0	203,612	203,612	99,724	0	0	0	0	0	0	0
15:14:29	-18,786	1986,335	10,063	10,058	9,455	5,013	5,176	21,1	962,289	22,742	1985,19	0	203,612	203,612	99,724	0	0	0	0	0	0	0
15:14:29	0	1986,335	10,063	10,058	9,455	5,013	5,172	21,1	962,289	22,742	1985,191	0	203,612	203,612	99,724	0	0	0	0	0	0	0
15:14:29	-44,519	1985,889	10,014	10,009	9,455	5,009	5,169	21,1	962,289	22,742	1985,192	0	203,612	203,612	99,724	0	0	0	0	0	0	0
15:14:29	0	1985,889	10,014	10,009	9,455	5,009	5,166	21,1	962,289	22,742	1985,193	0	203,612	203,612	99,724	0	0	0	0	0	0	0
15:14:29	26,245	1986,152	10,063	10,156	9,454	5,011	5,163	21,1	962,289	22,742	1985,193	0	203,612	203,612	99,724	0	0	0	0	0	0	0
15:14:29	-26,245	1985,889	10,014	10,058	9,455	5,009	5,16	21,1	962,289	22,742	1985,194	0	203,612	203,612	99,724	0	0	0	0	0	0	0
15:14:29	0,524	1985,895	9,965	9,961	9,458	5,009	5,157	21,1	962,289	22,742	1985,195	0	203,612	203,612	99,724	0	0	0	0	0	0	0
15:14:29	18,273	1986,077	9,965	9,814	9,459	5,011	5,154	21,1	962,289	22,742	1985,196	0	203,612	203,612	99,724	0	0	0	0	0	0	0
15:14:29	-37,06	1985,707	10,014	9,716	9,454	5,007	5,151	21,1	962,289	22,742	1985,196	0	203,612	203,612	99,724	0	0	0	0	0	0	0
15:14:29	26,22	1985,969	10,063	9,863	9,453	5,009	5,148	21,1	962,289	22,742	1985,197	0	203,612	203,612	99,724	0	0	0	0	0	0	0
15:14:29	-88,464	1985,084	10,014	9,863	9,451	5	5,146	21,1	962,289	22,742	1985,084	0	203,612	203,612	99,724	0	0	0	0	0	0	0
15:14:29	44,506	1985,529	10,063	10,009	9,451	5,005	5,143	21,1	962,289	22,742	1985,085	0	203,612	203,612	99,724	0	0	0	0	0	0	0
15:14:29	69,677	1986,226	10,161	10,156	9,45	5,012	5,14	21,1	962,289	22,742	1985,086	0	203,612	203,612	99,724	0	0	0	0	0	0	0
15:14:29	-89,013	1985,336	10,063	10,009	9,45	5,003	5,138	21,1	962,289	22,742	1985,086	0	203,612	203,612	99,724	0	0	0	0	0	0	0
15:14:29	-25,17	1985,084	10,014	9,814	9,451	5	5,135	21,1	962,289	22,742	1985,084	0	203,612	203,612	99,724	0	0	0	0	0	0	0
15:14:29	-19,335	1984,891	10,014	9,863	9,45	4,998	5,132	21,1	962,289	22,742	1984,891	0	203,612	203,612	99,724	0	0	0	0	0	0	0
15:14:29	0	1984,891	10,014	9,716	9,45	4,998	5,13	21,1	962,289	22,742	1984,891	0	203,612	203,612	99,724	0	0	0	0	0	0	0
15:14:29	133,52	1986,226	10,161	10,058	9,45	5,012	5,127	21,1	962,289	22,742	1984,892	0	203,612	203,612	99,724	0	0	0	0	0	0	0
15:14:29	44,519	1986,671	10,21	10,4	9,45	5,017	5,125	21,1	962,289	22,742	1984,894	0	203,612	203,612	99,724	0	0	0	0	0	0	0
15:14:29	-44,519	1986,226	10,161	10,4	9,45	5,012	5,123	21,1	962,289	22,742	1984,895	0	203,612	203,612	99,724	0	0	0	0	0	0	0
15:14:29	178,076	1988,007	10,356	11,181	9,45	5,031	5,121	21,1	962,289	22,742	1984,899	0	203,612	203,612	99,724	0	0	0	0	0	0	0
15:14:29	331,14	1991,318	10,698	12,158	9,451	5,065	5,12	21,1	962,289	22,742	1984,905	0	203,612	203,612	99,724	0	0	0	0	0	0	0
15:14:29	411,364	1995,432	10,991	13,525	9,459	5,107	5,12	21,1	962,289	22,742	1984,916	0	203,612	203,612	99,724	0	0	0	0	0	0	0
15:14:29	162,268	1997,055	10,991	14,453	9,468	5,124	5,12	21,1	962,289	22,742	1984,928	0	203,612	203,612	99,724	0	0	0	0	0	0	0
15:14:29	309,204	2000,147	10,991	15,185	9,486	5,156	5,12	21,1	961,909	22,742	1984,943	0	203,612	203,612	99,724	0	0	0	0	0	0	0
15:14:29	302,233	2003,169	10,942	15,967	9,505	5,187	5,122	21,1	961,909	22,742	1984,961	0	203,612	203,612	99,724	0	0	0	0	0	0	0
15:14:29	239,306	2005,562	10,844	16,504	9,524	5,211	5,124	21,1	961,909	22,742	1984,982	0	203,612	203,612	99,724	0	0	0	0	0	0	0
15:14:29	272,253	2008,285	10,796	16,845	9,542	5,24	5,126	21,1	961,909	22,742	1985,005	0	203,612	203,612	99,724	0	0	0	0	0	0	0
15:14:29	633,825	2014,623	11,137	17,431	9,56	5,305	5,129	21,1	961,909	22,742	1985,035	0	203,612	203,612	99,724	0	0	0	0	0	0	0
15:14:29	507,812	2019,701	11,43	17,822	9,574	5,357	5,134	21,1	961,909	22,742	1985,069	0	203,612	203,612	99,724	0	0	0	0	0	0	0
15:14:29	420,678	2023,908	11,626	17,92	9,588	5,401	5,139	21,1	961,909	22,742	1985,108	0	203,612	203,612	99,724	0	0	0	0	0	0	0
15:14:29	603,32	2029,941	12,016	18,261	9,602	5,463	5,145	21,1	961,909	22,742	1985,153	0	203,612	203,612	99,724	0	0	0	0	0	0	0
15:14:29	214,343	2032,085	11,967	18,115	9,616	5,485	5,152	21,1	961,909	22,742	1985,2	0	203,612	203,612	99,724	0	0	0	0	0	0	0
15:14:29	445,776	2036,542	12,016	18,115	9,639	5,531	5,159	21,1	961,909	22,742	1985,251	0	203,612	203,612	99,724	0	0	0	0	0	0	0
15:14:29	118,884	2037,731	11,772	18,066	9,659	5,543	5,167	21,1	961,909	22,742	1985,304	0	203,379	203,379	99,723	0	0	0	0	0	0	0
15:14:29	413,891	2041,87	11,772	17,969	9,682	5,586	5,175	21,1	961,909	22,742	1985,36	0	203,379	203,379	99,723	0	0	0	0	0	0	0
15:14:29	321,008	2045,08	11,674	17,92	9,705	5,619	5,184	21,1	961,909	22,742	1985,42	0	203,379	203,379	99,723	0	0	0	0	0	0	0
15:14:29	337,426	2048,454	11,674	17,724	9,725	5,654	5,193	21,1	961,909	22,742	1985,483	0	203,379	203,379	99,723	0	0	0	0	0	0	0
15:14:29	427,905	2052,733	11,87	17,773	9,739	5,698	5,203	21,1	961,909	22,742	1985,55	0	203,379	203,379	99,723	0	0	0	0	0	0	0
15:14:29	656,005	2059,294	12,309	17,969	9,753	5,765	5,214	21,1	961,909	22,742	1985,624	0	203,379	203,379	99,723	0	0	0	0	0	0	0
15:14:29	298,73	2062,281	12,358	17,627	9,767	5,796	5,225	21,1	961,909	22,742	1985,701	0	203,379	203,379	99,723	0	0	0	0	0	0	0
15:14:29	383,398	2066,115	12,505	17,92	9,781	5,836	5,237	21,1	961,909	22,742	1985,781	0	203,379	203,379	99,723	0	0	0	0	0	0	0
15:14:29	392,138	2070,036	12,651	18,066	9,796	5,876	5,25	21,1	961,909	22,742	1985,865	0	203,379	203,379	99,723	0	0	0	0	0	0	0
15:14:29	199,56	2072,032	12,505	17,969	9,815	5,897	5,263	21,1	961,909	22,742	1985,952	0	203,379	203,379	99,723	0	0	0	0	0	0	0
15:14:29	387,182	2075,904	12,553	17,969	9,834	5,937	5,276	21,1	961,909	22,742	1986,042	0	203,379	203,379	99,723	0	0	0	0	0	0	0
15:14:29	329,443	2079,198	12,456	17,773	9,858	5,971	5,289	21,1	961,909	22,742	1986,135	0	203,379	203,379	99,723	0	0	0	0	0	0	0
15:14:29	204,809	2081,246	12,309	17,724	9,878	5,992	5,303	21,1	961,909	22,742	1986,23	0	203,379	203,379	99,723	0	0	0	0	0	0	0
15:14:29	299,877	2084,245	12,358	17,92	9,892	6,023	5,317	21,1	961,909	22,742	1986,328	0	203,379	203,379	99,723	0	0	0	0	0	0	0
15:14:29	294,897	2087,194	12,309	17,431	9,911	6,053	5,332	21,1	961,909	22,742	1986,429	0	203,379	203,379	99,723	0	0	0	0	0	0	0
15:14:29	570,703	2092,901	12,651	17,724	9,926	6,112	5,347	21,1	961,909	22,742	1986,535	0	203,379	203,379	99,723	0	0	0	0	0	0	0
15:14:29	253,881	2095,44	12,651	17,92	9,94	6,138	5,363	21,1	961,909	22,742	1986,644	0	203,379	203,379	99,723	0	0	0	0	0	0	0
15:14:29	164,794	2097,088	12,553	17,773	9,955	6,155	5,378	21,1	961,909	22,742	1986,755	0	203,379	203,379	99,723	0	0	0	0	0	0	0
15:14:29	562,5	2102,713	12,798	17,969	9,974	6,213	5,394	21,1	961,909	22,742	1986,871	0	203,379	203,379	99,723	0	0	0	0	0	0	0
15:14:29	519,824	2107,911	12,993	17,969	9,993	6,267	5,412	21,1	961,909	22,742	1986,992	0	203,379	203,379	99,723	0	0	0	0	0	0	0
15:14:29	208,715	2109,998	12,944	17,92	10,007	6,288	5,429	21,1	961,909	22,742	1987,115	0	203,379	203,379	99,723	0	0	0	0	0	0	0
15:14:29	332,592	2113,324	12,944	18,261	10,026	6,322	5,446	21,1	961,909	22,742	1987,241	0	203,379	203,379	99,723	0	0	0	0	0	0	0
15:14:29	333,618	2116,66	12,944	18,164	10,045	6,357	5,464	21,1	961,909	22,742	1987,37	0	203,379	203,379	99,723	0	0	0	0	0	0	0
15:14:29	252,905	2119,189	12,944	17,773	10,059	6,383	5,482	21,1	961,909	22,742	1987,502	0	203,379	203,379	99,723	0	0	0	0	0	0	0
15:14:29	431,835	2123,508	13,139	18,115	10,074	6,427	5,501	21,1	961,909	22,742	1987,638	0	203,379	203,379	99,723	0	0	0	0	0	0	0
15:14:29	303,686	2126,545	13,188	18,115	10,088	6,459	5,519	21,1	961,909	22,742	1987,777	0	203,379	203,379	99,723	0	0	0	0	0	0	0
15:14:29	381,469	2130,359	13,335	18,261	10,102	6,498	5,539	21,1	961,909	22,742	1987,92	0	203,379	203,379	99,723	0	0	0	0	0	0	0
15:14:29	388,964	2134,249	13,481	18,066	10,117	6,538	5,558	21,1	961,909	22,742	1988,066	0	203,379	203,379	99,723	0	0	0	0	0	0	0
15:14:29	317,797	2137,427	13,481	18,115	10,135	6,571	5,578	21,1	961,909	22,742	1988,215	0	203,379	203,379	99,723	0	0	0	0	0	0	0
15:14:29	278,735	2140,214	13,432	17,92	10,153	6,6	5,598	21,1	961,909	22,742	1988,367	0	203,379	203,379	99,723	0	0	0	0	0	0	0
15:14:29	356,835	2143,783	13,53	18,066	10,168	6,636	5,618	21,1	961,909	22,742	1988,523	0	203,379	203,379	99,723	0	0	0	0	0	0	0
15:14:29	206,567	2145,848	13,481	17,969	10,182	6,658	5,639	21,1	961,909	22,742	1988,68	0	203,379	203,379	99,723	0	0	0	0	0	0	0
15:14:29	446,435	2150,313	13,628	18,115	10,2	6,704	5,66	21,1	961,909	22,742	1988,842	0	203,379	203,379	99,723	0	0	0	0	0	0	0
15:14:29	381,787	2154,13	13,774	18,115	10,214	6,743	5,681	21,1	961,909	22,742	1989,007	0	203,379	203,379	99,723	0	0	0	0	0	0	0
15:14:29	242,333	2156,554	13,774	18,115	10,228	6,768	5,702	21,1	961,909	22,742	1989,175	0	203,379	203,379	99,723	0	0	0	0	0	0	0
15:14:29	285,864	2159,412	13,823	18,115	10,241	6,798	5,724	21,1	961,909	22,742	1989,345	0	203,379	203,379	99,723	0	0	0	0	0	0	0
15:14:29	388,5	2163,297	13,969	18,164	10,255	6,838	5,746	21,1	961,909	22,742	1989,519	0	203,379	203,379	99,723	0	0	0	0	0	0	0
15:14:29	335,4	2166,651	14,018	18,164	10,272	6,872	5,768	21,1	961,909	22,742	1989,696	0	203,379	203,379	99,723	0	0	0	0	0	0	0
15:14:29	519,873	2171,85	14,311	18,31	10,286	6,926	5,79	21,1	961,909	22,742	1989,878	0	203,379	203,379	99,723	0	0	0	0	0	0	0
15:14:29	183,984	2173,69	14,262	18,261	10,299	6,945	5,813	21,1	961,909	22,742	1990,062	0	203,379	203,379	99,723	0	0	0	0	0	0	0
15:14:29	365,234	2177,342	14,409	18,31	10,312	6,982	5,836	21,1	961,909	22,742	1990,249	0	203,379	203,379	99,723	0	0	0	0	0	0	0
15:14:29	178,906	2179,131	14,409	18,066	10,322	7,001	5,859	21,1	961,909	22,742	1990,438	0	203,379	203,379	99,723	0	0	0	0	0	0	0
15:14:29	407,763	2183,209	14,604	18,164	10,335	7,043	5,882	21,1	961,909	22,742	1990,631	0	203,379	203,379	99,723	0	0	0	0	0	0	0
15:14:29	207,446	2185,284	14,653	18,31	10,344	7,064	5,905	21,1	961,909	22,742	1990,826	0	203,379	203,379	99,723	0	0	0	0	0	0	0
15:14:29	469,75	2189,981	14,897	18,359	10,358	7,113	5,929	21,1	961,909	22,742	1991,025	0	203,379	203,379	99,723	0	0	0	0	0	0	0
15:14:29	269,238	2192,673	14,995	18,603	10,368	7,14	5,953	21,1	961,909	22,742	1991,226	0	203,379	203,379	99,723	0	0	0	0	0	0	0
15:14:29	236,889	2195,042	14,946	18,457	10,384	7,165	5,976	21,1	961,909	22,742	1991,43	0	203,379	203,379	99,723	0	0	0	0	0	0	0
15:14:29	284,082	2197,883	14,995	18,457	10,397	7,194	6	21,1	961,909	22,742	1991,637	0	203,379	203,379	99,723	0	0	0	0	0	0	0
15:14:29	233,667	2200,22	14,946	18,31	10,413	7,218	6,024	21,1	961,909	22,742	1991,845	0	203,379	203,379	99,723	0	0	0	0	0	0	0
15:14:30	237,133	2202,591	14,946	18,31	10,426	7,243	6,048	21,1	961,909	22,742	1992,056	0	203,379	203,379	99,723	0	0	0	0	0	0	0
15:14:30	376,635	2206,358	15,093	18,31	10,44	7,282	6,072	21,1	961,909	22,742	1992,271	0	203,379	203,379	99,723	0	0	0	0	0	0	0
15:14:30	220,19	2208,559	15,093	18,359	10,452	7,304	6,096	21,1	961,909	22,742	1992,487	0	203,379	203,379	99,723	0	0	0	0	0	0	0
15:14:30	206,469	2210,624	15,141	18,115	10,461	7,326	6,121	21,1	961,909	22,742	1992,705	0	203,379	203,379	99,723	0	0	0	0	0	0	0
15:14:30	452,099	2215,145	15,385	18,115	10,474	7,372	6,145	21,1	961,909	22,742	1992,927	0	203,379	203,379	99,723	0	0	0	0	0	0	0
15:14:30	207,739	2217,223	15,434	18,261	10,483	7,394	6,17	21,1	961,909	22,742	1993,152	0	203,379	203,379	99,723	0	0	0	0	0	0	0
15:14:30	222,778	2219,45	15,483	18,359	10,493	7,417	6,194	21,1	961,909	22,742	1993,378	0	203,379	203,379	99,723	0	0	0	0	0	0	0
15:14:30	196,923	2221,42	15,434	18,31	10,507	7,437	6,218	21,1	961,909	22,742	1993,606	0	203,379	203,379	99,723	0	0	0	0	0	0	0
15:14:30	275,683	2224,176	15,483	18,457	10,52	7,465	6,243	21,1	961,909	22,742	1993,837	0	203,379	203,379	99,723	0	0	0	0	0	0	0
15:14:30	199,194	2226,168	15,434	18,31	10,534	7,486	6,267	21,1	961,909	22,742	1994,069	0	203,379	203,379	99,723	0	0	0	0	0	0	0
15:14:30	285,449	2229,023	15,385	18,31	10,553	7,515	6,292	21,1	961,909	22,742	1994,304	0	203,379	203,379	99,723	0	0	0	0	0	0	0
15:14:30	142,309	2230,446	15,288	18,164	10,566	7,53	6,316	21,1	961,909	22,742	1994,54	0	203,379	203,379	99,723	0	0	0	0	0	0	0
15:14:30	351,831	2233,964	15,483	18,164	10,575	7,566	6,34	21,1	961,909	22,742	1994,779	0	203,379	203,379	99,723	0	0	0	0	0	0	0
15:14:30	304,956	2237,014	15,63	18,31	10,585	7,598	6,365	21,1	961,909	22,742	1995,022	0	203,379	203,379	99,723	0	0	0	0	0	0	0
15:14:30	386,108	2240,875	15,874	18,359	10,594	7,637	6,39	21,1	961,909	22,742	1995,268	0	203,379	203,379	99,723	0	0	0	0	0	0	0
15:14:30	190,283	2242,778	15,971	18,359	10,599	7,657	6,415	21,1	961,909	22,742	1995,515	0	203,379	203,379	99,723	0	0	0	0	0	0	0
15:14:30	321,826	2245,996	16,069	18,603	10,612	7,69	6,44	21,1	961,909	22,742	1995,765	0	203,379	203,379	99,723	0	0	0	0	0	0	0
15:14:30	216,503	2248,161	16,118	18,603	10,622	7,713	6,465	21,1	961,909	22,742	1996,018	0	203,379	203,379	99,723	0	0	0	0	0	0	0
15:14:30	97,558	2249,137	15,971	18,457	10,635	7,723	6,49	21,1	961,909	22,742	1996,271	0	203,379	203,379	99,723	0	0	0	0	0	0	0
15:14:30	203,417	2251,171	15,923	18,31	10,649	7,744	6,514	21,1	961,909	22,742	1996,526	0	203,379	203,379	99,723	0	0	0	0	0	0	0
15:14:30	275,927	2253,93	15,971	18,261	10,662	7,772	6,539	21,1	961,909	22,742	1996,783	0	203,379	203,379	99,723	0	0	0	0	0	0	0
15:14:30	167,358	2255,604	15,971	18,359	10,672	7,789	6,563	21,1	961,909	22,742	1997,042	0	203,379	203,379	99,723	0	0	0	0	0	0	0
15:14:30	257,08	2258,174	16,069	18,359	10,681	7,816	6,588	21,1	961,909	22,742	1997,303	0	203,379	203,379	99,723	0	0	0	0	0	0	0
15:14:30	305,639	2261,231	16,216	18,359	10,69	7,847	6,613	21,1	961,909	22,742	1997,567	0	203,379	203,379	99,723	0	0	0	0	0	0	0
15:14:30	226,635	2263,497	16,362	18,164	10,695	7,871	6,637	21,1	961,909	22,742	1997,833	0	203,379	203,379	99,723	0	0	0	0	0	0	0
15:14:30	344,091	2266,938	16,557	18,359	10,705	7,906	6,662	21,1	961,909	22,742	1998,102	0	203,379	203,379	99,723	0	0	0	0	0	0	0
15:14:30	300,415	2269,942	16,704	18,457	10,714	7,937	6,687	21,1	961,909	22,742	1998,374	0	203,379	203,379	99,723	0	0	0	0	0	0	0
15:14:30	41,015	2270,352	16,557	18,603	10,724	7,941	6,712	21,1	961,909	22,742	1998,646	0	203,379	203,379	99,723	0	0	0	0	0	0	0
15:14:30	162,109	2271,974	16,557	18,457	10,733	7,958	6,736	21,1	961,909	22,742	1998,919	0	203,379	203,379	99,723	0	0	0	0	0	0	0
15:14:30	155,029	2273,524	16,46	18,506	10,747	7,974	6,76	21,1	961,909	22,742	1999,194	0	203,379	203,379	99,723	0	0	0	0	0	0	0
15:14:30	241,943	2275,943	16,46	18,457	10,761	7,999	6,785	21,1	961,909	22,742	1999,471	0	203,379	203,379	99,723	0	0	0	0	0	0	0
15:14:30	172,9	2277,672	16,46	18,31	10,77	8,017	6,809	21,1	961,909	22,742	1999,749	0	203,379	203,379	99,723	0	0	0	0	0	0	0
15:14:30	160,864	2279,281	16,46	18,359	10,779	8,033	6,833	21,1	961,909	22,742	2000,028	0	203,379	203,379	99,723	0	0	0	0	0	0	0
15:14:30	260,961	2281,89	16,557	18,359	10,789	8,06	6,857	21,1	961,909	22,742	2000,31	0	203,379	203,379	99,723	0	0	0	0	0	0	0
15:14:30	130,419	2283,195	16,606	18,457	10,794	8,074	6,881	21,1	961,909	22,742	2000,593	0	203,379	203,379	99,723	0	0	0	0	0	0	0
15:14:30	256,445	2285,759	16,704	18,457	10,803	8,1	6,905	21,1	961,909	22,742	2000,878	0	203,379	203,379	99,723	0	0	0	0	0	0	0
15:14:30	302,832	2288,787	16,85	18,603	10,812	8,131	6,929	21,1	961,909	22,742	2001,166	0	203,379	203,379	99,723	0	0	0	0	0	0	0
15:14:30	71,923	2289,507	16,753	18,457	10,822	8,139	6,952	21,1	961,909	22,742	2001,455	0	203,379	203,379	99,723	0	0	0	0	0	0	0
15:14:30	84,228	2290,349	16,753	18,457	10,826	8,147	6,976	21,1	961,909	22,742	2001,743	0	203,379	203,379	99,723	0	0	0	0	0	0	0
15:14:30	259,912	2292,948	16,85	18,457	10,836	8,174	6,999	21,1	961,909	22,742	2002,035	0	203,379	203,379	99,723	0	0	0	0	0	0	0
15:14:30	166,455	2294,613	16,85	18,506	10,845	8,191	7,023	21,1	961,909	22,742	2002,327	0	203,379	203,379	99,723	0	0	0	0	0	0	0
15:14:30	164,282	2296,255	16,85	18,359	10,854	8,208	7,046	21,3	961,909	22,742	2002,621	0	203,379	203,379	99,723	0	0	0	0	0	0	0
15:14:30	259,985	2298,855	16,948	18,506	10,864	8,235	7,069	21,3	961,909	22,742	2002,917	0	203,379	203,379	99,723	0	0	0	0	0	0	0
15:14:30	82,128	2299,677	16,948	18,603	10,869	8,244	7,092	21,3	961,909	22,742	2003,214	0	203,379	203,379	99,723	0	0	0	0	0	0	0
15:14:30	302,978	2302,706	17,094	18,652	10,878	8,275	7,116	21,3	961,909	22,742	2003,514	0	203,379	203,379	99,723	0	0	0	0	0	0	0
15:14:30	176,831	2304,475	17,192	18,603	10,883	8,293	7,139	21,3	961,909	22,742	2003,815	0	203,379	203,379	99,723	0	0	0	0	0	0	0
15:14:30	305,395	2307,529	17,339	18,701	10,892	8,325	7,162	21,3	961,909	22,742	2004,118	0	203,379	203,379	99,723	0	0	0	0	0	0	0
15:14:30	73,876	2308,267	17,241	18,652	10,901	8,332	7,185	21,3	961,909	22,742	2004,422	0	203,379	203,379	99,723	0	0	0	0	0	0	0
15:14:30	37,988	2308,647	17,192	18,457	10,906	8,336	7,207	21,3	961,909	22,742	2004,726	0	203,379	203,379	99,723	0	0	0	0	0	0	0
15:14:30	212,792	2310,775	17,241	18,652	10,916	8,358	7,23	21,3	961,909	22,742	2005,033	0	203,379	203,379	99,723	0	0	0	0	0	0	0
15:14:30	260,229	2313,378	17,339	18,701	10,925	8,385	7,253	21,3	961,909	22,742	2005,341	0	203,379	203,379	99,723	0	0	0	0	0	0	0
15:14:30	166,503	2315,043	17,339	18,603	10,934	8,402	7,275	21,3	961,909	22,742	2005,651	0	204,91	204,91	99,729	0	0	0	0	0	0	0
15:14:30	84,301	2315,886	17,339	18,603	10,939	8,411	7,297	21,3	961,909	22,742	2005,961	0	204,91	204,91	99,729	0	0	0	0	0	0	0
15:14:30	165,478	2317,54	17,339	18,506	10,949	8,428	7,32	21,3	961,909	22,742	2006,272	0	204,91	204,91	99,729	0	0	0	0	0	0	0
15:14:30	213,94	2319,68	17,387	18,506	10,958	8,45	7,342	21,3	961,909	22,742	2006,586	0	204,91	204,91	99,729	0	0	0	0	0	0	0
15:14:30	130,664	2320,986	17,436	18,652	10,963	8,463	7,364	21,3	961,909	22,742	2006,9	0	204,91	204,91	99,729	0	0	0	0	0	0	0
15:14:30	82,226	2321,809	17,436	18,457	10,967	8,472	7,385	21,3	961,909	22,742	2007,215	0	204,91	204,91	99,729	0	0	0	0	0	0	0
15:14:30	259,277	2324,401	17,534	18,506	10,977	8,498	7,407	21,3	961,909	22,742	2007,532	0	204,91	204,91	99,729	0	0	0	0	0	0	0
15:14:30	128,637	2325,688	17,583	18,603	10,981	8,512	7,429	21,3	961,909	22,742	2007,85	0	204,91	204,91	99,729	0	0	0	0	0	0	0
15:14:30	142,382	2327,112	17,729	18,701	10,982	8,526	7,45	21,3	961,909	22,742	2008,17	0	204,91	204,91	99,729	0	0	0	0	0	0	0
15:14:30	267,919	2329,791	17,925	18,945	10,986	8,554	7,472	21,3	961,909	22,742	2008,491	0	204,91	204,91	99,729	0	0	0	0	0	0	0
15:14:30	72,705	2330,518	17,827	18,701	10,996	8,562	7,493	21,3	961,909	22,742	2008,813	0	204,91	204,91	99,729	0	0	0	0	0	0	0
15:14:30	-7,495	2330,443	17,729	18,603	11	8,561	7,514	21,3	961,909	22,742	2009,135	0	204,91	204,91	99,729	0	0	0	0	0	0	0
15:14:30	165,551	2332,099	17,729	18,652	11,01	8,578	7,535	21,3	961,909	22,742	2009,458	0	204,91	204,91	99,729	0	0	0	0	0	0	0
15:14:30	121,142	2333,31	17,68	18,603	11,019	8,59	7,556	21,3	961,909	22,742	2009,782	0	204,91	204,91	99,729	0	0	0	0	0	0	0
15:14:30	70,507	2334,015	17,583	18,652	11,028	8,598	7,576	21,3	961,909	22,742	2010,106	0	204,91	204,91	99,729	0	0	0	0	0	0	0
15:14:30	177,27	2335,788	17,68	18,701	11,033	8,616	7,597	21,3	961,909	22,742	2010,431	0	204,91	204,91	99,729	0	0	0	0	0	0	0
15:14:30	222,68	2338,015	17,827	18,701	11,038	8,639	7,617	21,3	961,909	22,742	2010,759	0	204,91	204,91	99,729	0	0	0	0	0	0	0
15:14:30	129,76	2339,312	17,876	18,603	11,043	8,652	7,637	21,3	961,909	22,742	2011,088	0	204,91	204,91	99,729	0	0	0	0	0	0	0
15:14:30	130,81	2340,62	17,925	18,603	11,047	8,666	7,658	21,3	961,909	22,742	2011,417	0	204,91	204,91	99,729	0	0	0	0	0	0	0
15:14:30	83,325	2341,453	17,925	18,652	11,052	8,674	7,678	21,3	961,909	22,742	2011,747	0	204,91	204,91	99,729	0	0	0	0	0	0	0
15:14:30	176,293	2343,216	18,022	18,701	11,057	8,692	7,697	21,3	961,909	22,742	2012,079	0	204,91	204,91	99,729	0	0	0	0	0	0	0
15:14:30	71,313	2343,93	17,925	18,603	11,066	8,7	7,717	21,3	961,909	22,742	2012,41	0	204,91	204,91	99,729	0	0	0	0	0	0	0
15:14:30	35,742	2344,287	17,876	18,506	11,071	8,703	7,736	21,3	961,909	22,742	2012,742	0	204,91	204,91	99,729	0	0	0	0	0	0	0
15:14:30	212,036	2346,407	17,925	18,652	11,08	8,725	7,756	21,3	961,909	22,742	2013,076	0	204,91	204,91	99,729	0	0	0	0	0	0	0
15:14:30	100,634	2347,414	18,022	18,799	11,08	8,736	7,775	21,3	961,909	22,742	2013,41	0	204,91	204,91	99,729	0	0	0	0	0	0	0
15:14:30	229,296	2349,707	18,169	18,799	11,085	8,759	7,794	21,3	961,909	22,742	2013,747	0	204,91	204,91	99,729	0	0	0	0	0	0	0
15:14:30	139,648	2351,103	18,315	18,994	11,085	8,774	7,814	21,3	961,909	22,742	2014,084	0	204,91	204,91	99,729	0	0	0	0	0	0	0
15:14:30	82,226	2351,925	18,315	18,945	11,09	8,782	7,833	21,3	961,909	22,742	2014,422	0	204,91	204,91	99,729	0	0	0	0	0	0	0
15:14:30	81,225	2352,738	18,315	18,701	11,095	8,791	7,851	21,3	961,909	22,742	2014,76	0	204,91	204,91	99,729	0	0	0	0	0	0	0
15:14:30	-3,222	2352,705	18,218	18,701	11,1	8,79	7,87	21,3	961,909	22,742	2015,098	0	204,91	204,91	99,729	0	0	0	0	0	0	0
15:14:30	104,858	2353,754	18,169	18,652	11,108	8,801	7,888	21,3	961,909	22,742	2015,437	0	204,91	204,91	99,729	0	0	0	0	0	0	0
15:14:30	229,589	2356,05	18,315	18,603	11,113	8,825	7,906	21,3	961,909	22,742	2015,777	0	204,91	204,91	99,729	0	0	0	0	0	0	0
15:14:30	88,647	2356,936	18,315	18,701	11,118	8,834	7,925	21,3	961,909	22,742	2016,118	0	204,91	204,91	99,729	0	0	0	0	0	0	0
15:14:30	125,659	2358,193	18,364	18,799	11,123	8,847	7,943	21,3	961,909	22,742	2016,461	0	204,91	204,91	99,729	0	0	0	0	0	0	0
15:14:30	32,324	2358,516	18,315	18,701	11,127	8,85	7,96	21,3	961,909	22,742	2016,803	0	204,91	204,91	99,729	0	0	0	0	0	0	0
15:14:30	135,424	2359,87	18,364	18,799	11,132	8,864	7,978	21,3	961,909	22,742	2017,146	0	204,91	204,91	99,729	0	0	0	0	0	0	0
15:14:30	124,438	2361,115	18,413	18,652	11,137	8,877	7,996	21,3	961,909	22,742	2017,49	0	204,91	204,91	99,729	0	0	0	0	0	0	0
15:14:30	43,286	2361,548	18,364	18,652	11,142	8,881	8,013	21,3	961,909	22,742	2017,834	0	204,91	204,91	99,729	0	0	0	0	0	0	0
15:14:30	76,782	2362,316	18,364	18,799	11,146	8,889	8,03	21,3	961,909	22,742	2018,178	0	204,91	204,91	99,729	0	0	0	0	0	0	0
15:14:30	42,26	2362,738	18,315	18,701	11,151	8,894	8,047	21,3	961,909	22,742	2018,523	0	204,91	204,91	99,729	0	0	0	0	0	0	0
15:14:30	104,028	2363,778	18,413	18,603	11,152	8,904	8,064	21,3	961,909	22,742	2018,868	0	204,91	204,91	99,729	0	0	0	0	0	0	0
15:14:30	76,757	2364,546	18,413	18,652	11,156	8,912	8,081	21,3	961,909	22,742	2019,213	0	204,91	204,91	99,729	0	0	0	0	0	0	0
15:14:30	139,868	2365,945	18,559	18,847	11,156	8,927	8,097	21,3	961,909	22,742	2019,56	0	204,91	204,91	99,729	0	0	0	0	0	0	0
15:14:30	170,043	2367,645	18,657	18,847	11,16	8,944	8,114	21,3	961,909	22,742	2019,908	0	204,91	204,91	99,729	0	0	0	0	0	0	0
15:14:30	12,06	2367,766	18,657	18,799	11,161	8,946	8,13	21,3	961,909	22,742	2020,256	0	204,91	204,91	99,729	0	0	0	0	0	0	0
15:14:30	59,301	2368,359	18,559	18,799	11,17	8,952	8,146	21,3	961,909	22,742	2020,604	0	204,91	204,91	99,729	0	0	0	0	0	0	0
15:14:30	39,892	2368,758	18,511	18,701	11,175	8,956	8,162	21,3	961,909	22,742	2020,952	0	204,91	204,91	99,729	0	0	0	0	0	0	0
15:14:30	86,694	2369,625	18,511	18,652	11,179	8,965	8,178	21,3	961,909	22,742	2021,301	0	204,91	204,91	99,729	0	0	0	0	0	0	0
15:14:30	109,448	2370,719	18,559	18,701	11,183	8,976	8,194	21,3	961,909	22,742	2021,65	0	204,91	204,91	99,729	0	0	0	0	0	0	0
15:14:31	11,914	2370,838	18,559	18,847	11,184	8,977	8,209	21,3	961,909	22,742	2022	0	204,91	204,91	99,729	0	0	0	0	0	0	0
15:14:31	214,624	2372,984	18,706	18,945	11,188	8,999	8,224	21,3	961,909	22,742	2022,351	0	204,91	204,91	99,729	0	0	0	0	0	0	0
15:14:31	106,25	2374,047	18,804	19,14	11,189	9,01	8,24	21,3	961,909	22,742	2022,702	0	204,91	204,91	99,729	0	0	0	0	0	0	0
15:14:31	74,658	2374,794	18,804	18,994	11,193	9,018	8,255	21,3	961,909	22,742	2023,054	0	204,91	204,91	99,729	0	0	0	0	0	0	0
15:14:31	12,084	2374,914	18,804	18,994	11,193	9,019	8,27	21,3	961,909	22,742	2023,406	0	204,91	204,91	99,729	0	0	0	0	0	0	0
15:14:31	73,632	2375,651	18,804	18,994	11,198	9,027	8,285	21,3	961,909	22,742	2023,758	0	204,91	204,91	99,729	0	0	0	0	0	0	0
15:14:31	-80,395	2374,847	18,706	18,945	11,198	9,019	8,299	21,3	961,909	22,742	2024,11	0	204,91	204,91	99,729	0	0	0	0	0	0	0
15:14:31	166,967	2376,516	18,804	18,847	11,203	9,036	8,314	21,3	961,909	22,742	2024,462	0	204,91	204,91	99,729	0	0	0	0	0	0	0
15:14:31	119,262	2377,709	18,852	18,847	11,207	9,048	8,328	21,3	961,909	22,742	2024,815	0	204,91	204,91	99,729	0	0	0	0	0	0	0
15:14:31	0	2377,709	18,852	18,945	11,207	9,048	8,342	21,3	961,909	22,742	2025,168	0	204,91	204,91	99,729	0	0	0	0	0	0	0
15:14:31	59,619	2378,305	18,901	19,043	11,207	9,054	8,356	21,3	961,909	22,742	2025,521	0	204,91	204,91	99,729	0	0	0	0	0	0	0
15:14:31	59,594	2378,901	18,901	18,847	11,211	9,06	8,37	21,3	961,909	22,742	2025,875	0	204,91	204,91	99,729	0	0	0	0	0	0	0
15:14:31	-33,691	2378,564	18,852	18,701	11,211	9,057	8,383	21,3	961,909	22,742	2026,227	0	204,91	204,91	99,729	0	0	0	0	0	0	0
15:14:31	46,679	2379,031	18,901	18,994	11,211	9,062	8,397	21,3	961,909	22,742	2026,58	0	204,91	204,91	99,729	0	0	0	0	0	0	0
15:14:31	165,942	2380,691	18,999	18,994	11,216	9,079	8,41	21,3	961,909	22,742	2026,934	0	204,91	204,91	99,729	0	0	0	0	0	0	0
15:14:31	-127,148	2379,419	18,852	18,799	11,216	9,066	8,423	21,3	961,909	22,742	2027,287	0	204,91	204,91	99,729	0	0	0	0	0	0	0
15:14:31	-32,495	2379,094	18,804	18,847	11,217	9,062	8,436	21,3	961,909	22,742	2027,639	0	204,91	204,91	99,729	0	0	0	0	0	0	0
15:14:31	151,782	2380,612	18,901	18,994	11,22	9,078	8,448	21,3	961,909	22,742	2027,992	0	204,91	204,91	99,729	0	0	0	0	0	0	0
15:14:31	93,432	2381,546	18,999	19,043	11,22	9,088	8,461	21,3	961,909	22,742	2028,345	0	204,91	204,91	99,729	0	0	0	0	0	0	0
15:14:31	-93,432	2380,612	18,901	18,847	11,22	9,078	8,473	21,3	961,909	22,742	2028,697	0	204,91	204,91	99,729	0	0	0	0	0	0	0
15:14:31	93,432	2381,546	18,999	18,994	11,22	9,088	8,485	21,3	961,909	22,742	2029,05	0	204,91	204,91	99,729	0	0	0	0	0	0	0
15:14:31	0	2381,546	18,999	18,945	11,22	9,088	8,497	21,3	961,909	22,742	2029,403	0	204,91	204,91	99,729	0	0	0	0	0	0	0
15:14:31	46,704	2382,013	19,048	18,945	11,22	9,092	8,508	21,3	961,909	22,742	2029,755	0	204,91	204,91	99,729	0	0	0	0	0	0	0
15:14:31	106,372	2383,077	19,145	19,189	11,221	9,103	8,52	21,3	961,909	22,742	2030,108	0	204,91	204,91	99,729	0	0	0	0	0	0	0
15:14:31	-21,923	2382,858	19,048	19,043	11,225	9,101	8,531	21,3	961,909	22,742	2030,461	0	204,91	204,91	99,729	0	0	0	0	0	0	0
15:14:31	12,915	2382,987	19,048	19,043	11,226	9,102	8,543	21,3	961,909	22,742	2030,814	0	204,91	204,91	99,729	0	0	0	0	0	0	0
15:14:31	-115,332	2381,834	18,852	18,847	11,23	9,091	8,553	21,3	961,909	22,742	2031,165	0	204,91	204,91	99,729	0	0	0	0	0	0	0
15:14:31	-32,519	2381,508	18,804	18,506	11,231	9,087	8,564	21,3	961,909	22,742	2031,515	0	204,91	204,91	99,729	0	0	0	0	0	0	0
15:14:31	102,954	2382,538	18,852	18,652	11,234	9,098	8,574	21,3	961,909	22,742	2031,866	0	204,91	204,91	99,729	0	0	0	0	0	0	0
15:14:31	83,886	2383,377	18,999	18,799	11,231	9,106	8,585	21,3	961,909	22,742	2032,218	0	204,91	204,91	99,729	0	0	0	0	0	0	0
15:14:31	32,543	2383,702	19,048	19,189	11,23	9,11	8,595	21,3	961,909	22,742	2032,569	0	204,91	204,91	99,729	0	0	0	0	0	0	0
15:14:31	70,434	2384,407	19,048	19,189	11,234	9,117	8,605	21,3	961,909	22,742	2032,921	0	204,91	204,91	99,729	0	0	0	0	0	0	0
15:14:31	0	2384,407	19,048	18,994	11,234	9,117	8,615	21,3	961,909	22,742	2033,272	0	204,91	204,91	99,729	0	0	0	0	0	0	0
15:14:31	93,481	2385,341	19,145	19,14	11,234	9,127	8,625	21,3	961,909	22,742	2033,624	0	204,91	204,91	99,729	0	0	0	0	0	0	0
15:14:31	-140,185	2383,94	18,999	18,799	11,234	9,112	8,635	21,3	961,909	22,742	2033,975	0	204,91	204,91	99,729	0	0	0	0	0	0	0
15:14:31	-140,161	2382,538	18,852	18,359	11,234	9,098	8,644	21,3	961,909	22,742	2034,323	0	204,91	204,91	99,729	0	0	0	0	0	0	0
15:14:31	-140,112	2381,137	18,706	16,601	11,234	9,083	8,653	21,3	961,909	22,742	2034,67	0	204,91	204,91	99,729	0	0	0	0	0	0	0
15:14:31	-350,561	2377,631	18,413	14,648	11,23	9,047	8,66	21,3	961,909	22,742	2035,013	0	204,91	204,91	99,729	0	0	0	0	0	0	0
15:14:31	-304,76	2374,584	18,169	13,232	11,226	9,016	8,667	21,3	961,909	22,742	2035,353	0	204,91	204,91	99,729	0	0	0	0	0	0	0
15:14:31	-403,051	2370,553	17,925	12,158	11,216	8,974	8,673	21,3	961,909	22,742	2035,688	0	204,91	204,91	99,729	0	0	0	0	0	0	0
15:14:31	-243,334	2368,12	17,925	11,767	11,203	8,949	8,679	21,3	961,909	22,742	2036,02	0	204,91	204,91	99,729	0	0	0	0	0	0	0
15:14:31	-321,337	2364,906	17,925	11,816	11,184	8,916	8,683	21,3	961,909	22,742	2036,349	0	204,91	204,91	99,729	0	0	0	0	0	0	0
15:14:31	-27,734	2364,629	18,169	12,158	11,17	8,913	8,688	21,3	961,909	22,742	2036,677	0	204,91	204,91	99,729	0	0	0	0	0	0	0
15:14:31	-422,021	2360,409	18,071	12,451	11,151	8,87	8,691	21,3	961,909	22,742	2037,001	0	204,91	204,91	99,729	0	0	0	0	0	0	0
15:14:31	-291,235	2357,496	18,022	12,158	11,137	8,84	8,694	21,3	961,909	22,742	2037,321	0	204,91	204,91	99,729	0	0	0	0	0	0	0
15:14:31	-363,623	2353,86	17,827	12,109	11,127	8,802	8,696	21,3	961,909	22,742	2037,638	0	204,91	204,91	99,729	0	0	0	0	0	0	0
15:14:31	-367,846	2350,182	17,534	12,353	11,122	8,764	8,698	21,3	961,909	22,742	2037,951	0	204,91	204,91	99,729	0	0	0	0	0	0	0
15:14:31	-428,198	2345,9	17,241	12,89	11,114	8,72	8,698	21,3	961,909	22,742	2038,259	0	204,91	204,91	99,729	0	0	0	0	0	0	0
15:14:31	-284,399	2343,056	17,046	13,086	11,108	8,691	8,698	21,3	961,909	22,742	2038,563	0	204,91	204,91	99,729	0	0	0	0	0	0	0
15:14:31	-232,299	2340,733	17,046	13,33	11,095	8,667	8,697	21,3	961,909	22,742	2038,865	0	204,91	204,91	99,729	0	0	0	0	0	0	0
15:14:31	-171,948	2339,013	17,046	13,574	11,085	8,649	8,697	21,3	961,909	22,742	2039,166	0	204,91	204,91	99,729	0	0	0	0	0	0	0
15:14:31	-216,186	2336,851	17,094	13,427	11,071	8,627	8,695	21,3	961,909	22,742	2039,463	0	205,217	205,217	99,73	0	0	0	0	0	0	0
15:14:31	-153,466	2335,317	17,192	13,183	11,057	8,611	8,693	21,3	961,909	22,742	2039,759	0	205,217	205,217	99,73	0	0	0	0	0	0	0
15:14:31	-259,35	2332,723	17,094	12,89	11,047	8,584	8,691	21,3	961,909	22,742	2040,052	0	205,217	205,217	99,73	0	0	0	0	0	0	0
15:14:31	-213,916	2330,584	17,046	12,5	11,038	8,562	8,689	21,3	961,909	22,742	2040,343	0	205,217	205,217	99,73	0	0	0	0	0	0	0
15:14:31	-306,713	2327,517	16,899	12,353	11,028	8,531	8,686	21,3	961,909	22,742	2040,63	0	205,217	205,217	99,73	0	0	0	0	0	0	0
15:14:31	-441,503	2323,102	16,606	11,963	11,019	8,485	8,682	21,3	961,909	22,742	2040,912	0	205,217	205,217	99,73	0	0	0	0	0	0	0
15:14:31	-223,291	2320,869	16,46	11,914	11,014	8,462	8,677	21,3	961,909	22,742	2041,192	0	205,217	205,217	99,73	0	0	0	0	0	0	0
15:14:31	-349,584	2317,373	16,264	11,816	11,005	8,426	8,673	21,3	961,909	22,742	2041,468	0	205,217	205,217	99,73	0	0	0	0	0	0	0
15:14:31	-169,482	2315,678	16,264	11,914	10,996	8,409	8,667	21,3	961,909	22,742	2041,742	0	205,217	205,217	99,73	0	0	0	0	0	0	0
15:14:31	-250,537	2313,173	16,264	11,816	10,981	8,383	8,662	21,3	961,909	22,742	2042,014	0	205,217	205,217	99,73	0	0	0	0	0	0	0
15:14:31	-155,883	2311,614	16,362	11,621	10,967	8,367	8,656	21,3	961,909	22,742	2042,283	0	205,217	205,217	99,73	0	0	0	0	0	0	0
15:14:31	-156,909	2310,045	16,46	11,914	10,953	8,35	8,65	21,3	961,909	22,742	2042,551	0	205,217	205,217	99,73	0	0	0	0	0	0	0
15:14:31	-166,381	2308,381	16,46	11,767	10,944	8,333	8,644	21,3	961,909	22,742	2042,817	0	205,217	205,217	99,73	0	0	0	0	0	0	0
15:14:31	-343,139	2304,95	16,362	11,816	10,93	8,298	8,637	21,3	961,909	22,742	2043,079	0	205,217	205,217	99,73	0	0	0	0	0	0	0
15:14:31	-258,837	2302,361	16,264	11,767	10,92	8,271	8,63	21,3	961,909	22,742	2043,338	0	205,217	205,217	99,73	0	0	0	0	0	0	0
15:14:31	-306,103	2299,3	16,118	11,914	10,911	8,24	8,622	21,3	961,909	22,742	2043,594	0	205,217	205,217	99,73	0	0	0	0	0	0	0
15:14:31	-306,03	2296,24	15,971	11,914	10,901	8,208	8,614	21,3	961,909	22,742	2043,847	0	205,217	205,217	99,73	0	0	0	0	0	0	0
15:14:31	-129,321	2294,947	15,923	11,914	10,897	8,195	8,606	21,3	961,909	22,742	2044,098	0	205,217	205,217	99,73	0	0	0	0	0	0	0
15:14:31	-295,581	2291,991	15,874	11,816	10,883	8,164	8,597	21,3	961,909	22,742	2044,346	0	205,217	205,217	99,73	0	0	0	0	0	0	0
15:14:31	-258,642	2289,405	15,776	11,767	10,873	8,138	8,588	21,3	961,909	22,742	2044,591	0	205,217	205,217	99,73	0	0	0	0	0	0	0
15:14:31	-210,107	2287,304	15,727	11,572	10,864	8,116	8,579	21,3	961,909	22,742	2044,834	0	205,217	205,217	99,73	0	0	0	0	0	0	0
15:14:31	-203,198	2285,272	15,776	11,523	10,85	8,095	8,569	21,3	961,909	22,742	2045,074	0	205,217	205,217	99,73	0	0	0	0	0	0	0
15:14:31	-304,638	2282,225	15,63	11,523	10,84	8,064	8,56	21,3	961,909	22,742	2045,311	0	205,217	205,217	99,73	0	0	0	0	0	0	0
15:14:31	-167,309	2280,552	15,63	11,523	10,831	8,046	8,549	21,3	961,909	22,742	2045,547	0	205,217	205,217	99,73	0	0	0	0	0	0	0
15:14:31	-212,304	2278,429	15,581	11,425	10,822	8,025	8,539	21,3	961,909	22,742	2045,78	0	205,217	205,217	99,73	0	0	0	0	0	0	0
15:14:31	-302,392	2275,405	15,434	11,425	10,812	7,993	8,528	21,3	961,909	22,742	2046,009	0	205,217	205,217	99,73	0	0	0	0	0	0	0
15:14:31	-302,343	2272,382	15,288	11,523	10,803	7,962	8,517	21,3	961,909	22,742	2046,236	0	205,217	205,217	99,73	0	0	0	0	0	0	0
15:14:31	-169,335	2270,688	15,288	11,523	10,793	7,945	8,506	21,3	961,909	22,742	2046,46	0	205,217	205,217	99,73	0	0	0	0	0	0	0
15:14:31	-240,576	2268,283	15,288	11,425	10,78	7,92	8,495	21,3	961,909	22,742	2046,682	0	205,217	205,217	99,73	0	0	0	0	0	0	0
15:14:31	-213,281	2266,15	15,239	11,523	10,77	7,898	8,483	21,3	961,909	22,742	2046,901	0	205,217	205,217	99,73	0	0	0	0	0	0	0
15:14:31	-166,137	2264,488	15,239	11,572	10,761	7,881	8,471	21,3	961,909	22,742	2047,119	0	205,217	205,217	99,73	0	0	0	0	0	0	0
15:14:31	-172,534	2262,763	15,239	11,572	10,751	7,863	8,459	21,3	961,909	22,742	2047,335	0	205,217	205,217	99,73	0	0	0	0	0	0	0
15:14:31	-296,777	2259,795	15,093	11,572	10,742	7,832	8,447	21,3	961,909	22,742	2047,547	0	205,217	205,217	99,73	0	0	0	0	0	0	0
15:14:31	-301,782	2256,777	14,946	11,425	10,733	7,801	8,434	21,3	961,909	22,742	2047,756	0	205,217	205,217	99,73	0	0	0	0	0	0	0
15:14:31	-134,521	2255,432	14,897	11,425	10,728	7,787	8,422	21,3	961,909	22,742	2047,964	0	205,217	205,217	99,73	0	0	0	0	0	0	0
15:14:31	-390,209	2251,53	14,751	11,377	10,714	7,747	8,408	21,3	961,909	22,742	2048,167	0	205,217	205,217	99,73	0	0	0	0	0	0	0
15:14:31	-115,869	2250,371	14,8	11,377	10,705	7,735	8,395	21,3	961,909	22,742	2048,369	0	205,217	205,217	99,73	0	0	0	0	0	0	0
15:14:31	-156,005	2248,811	14,897	11,425	10,69	7,719	8,382	21,3	961,909	22,742	2048,57	0	205,217	205,217	99,73	0	0	0	0	0	0	0
15:14:31	-167,333	2247,138	14,897	11,377	10,681	7,702	8,369	21,3	961,909	22,742	2048,768	0	205,217	205,217	99,73	0	0	0	0	0	0	0
15:14:31	-164,843	2245,49	14,897	11,377	10,672	7,685	8,355	21,3	961,909	22,742	2048,965	0	205,217	205,217	99,73	0	0	0	0	0	0	0
15:14:31	-294,14	2242,548	14,751	11,279	10,663	7,655	8,341	21,3	961,909	22,742	2049,159	0	205,217	205,217	99,73	0	0	0	0	0	0	0
15:14:31	-318,017	2239,368	14,507	11,181	10,658	7,622	8,327	21,3	961,909	22,742	2049,349	0	205,217	205,217	99,73	0	0	0	0	0	0	0
15:14:31	-243,701	2236,931	14,409	11,23	10,649	7,597	8,313	21,3	961,909	22,742	2049,536	0	205,217	205,217	99,73	0	0	0	0	0	0	0
15:14:31	-116,918	2235,762	14,458	11,279	10,64	7,585	8,299	21,3	961,909	22,742	2049,723	0	205,217	205,217	99,73	0	0	0	0	0	0	0
15:14:31	-206,567	2233,696	14,409	11,23	10,631	7,563	8,284	21,3	961,909	22,742	2049,907	0	205,217	205,217	99,73	0	0	0	0	0	0	0
15:14:31	-172,387	2231,972	14,409	11,23	10,621	7,546	8,27	21,3	961,909	22,742	2050,089	0	205,217	205,217	99,73	0	0	0	0	0	0	0
15:14:31	-125,659	2230,716	14,458	11,23	10,611	7,533	8,255	21,3	961,909	22,742	2050,27	0	205,217	205,217	99,73	0	0	0	0	0	0	0
15:14:31	-229,589	2228,42	14,458	11,181	10,598	7,509	8,241	21,3	961,909	22,742	2050,448	0	205,217	205,217	99,73	0	0	0	0	0	0	0
15:14:31	-170,263	2226,717	14,458	11,377	10,589	7,491	8,226	21,3	961,909	22,742	2050,624	0	205,217	205,217	99,73	0	0	0	0	0	0	0
15:14:32	-201,074	2224,706	14,409	11,377	10,58	7,471	8,211	21,3	961,909	22,742	2050,798	0	205,217	205,217	99,73	0	0	0	0	0	0	0
15:14:32	-258,691	2222,119	14,311	11,377	10,571	7,444	8,196	21,3	961,909	22,742	2050,97	0	205,217	205,217	99,73	0	0	0	0	0	0	0
15:14:32	-167,041	2220,449	14,311	11,377	10,561	7,427	8,181	21,3	961,909	22,742	2051,139	0	205,217	205,217	99,73	0	0	0	0	0	0	0
15:14:32	-196,582	2218,483	14,262	11,377	10,553	7,407	8,166	21,3	961,909	22,742	2051,306	0	205,217	205,217	99,73	0	0	0	0	0	0	0
15:14:32	-302,221	2215,461	14,116	11,523	10,543	7,375	8,15	21,3	961,909	22,742	2051,471	0	205,217	205,217	99,73	0	0	0	0	0	0	0
15:14:32	-135,424	2214,107	14,165	11,523	10,533	7,361	8,135	21,3	961,909	22,742	2051,633	0	205,217	205,217	99,73	0	0	0	0	0	0	0
15:14:32	-163,647	2212,47	14,165	11,425	10,524	7,345	8,119	21,3	961,909	22,742	2051,794	0	205,217	205,217	99,73	0	0	0	0	0	0	0
15:14:32	-162,792	2210,842	14,165	11,377	10,514	7,328	8,104	21,3	961,909	22,742	2051,953	0	205,217	205,217	99,73	0	0	0	0	0	0	0
15:14:32	-229,541	2208,547	14,165	11,425	10,501	7,304	8,088	21,3	961,909	22,742	2052,11	0	205,217	205,217	99,73	0	0	0	0	0	0	0
15:14:32	-207,421	2206,473	14,116	11,377	10,492	7,283	8,072	21,3	961,909	22,742	2052,264	0	205,217	205,217	99,73	0	0	0	0	0	0	0
15:14:32	-281,396	2203,659	13,969	11,279	10,484	7,254	8,056	21,3	961,909	22,742	2052,415	0	205,217	205,217	99,73	0	0	0	0	0	0	0
15:14:32	-142,773	2202,231	13,921	11,279	10,479	7,239	8,04	21,3	961,909	22,742	2052,565	0	205,217	205,217	99,73	0	0	0	0	0	0	0
15:14:32	-252,856	2199,703	13,823	11,23	10,469	7,213	8,024	21,3	961,909	22,742	2052,712	0	205,217	205,217	99,73	0	0	0	0	0	0	0
15:14:32	-142,26	2198,28	13,823	11,279	10,461	7,198	8,008	21,3	961,909	22,742	2052,858	0	205,217	205,217	99,73	0	0	0	0	0	0	0
15:14:32	-143,334	2196,847	13,823	11,23	10,453	7,183	7,992	21,3	961,909	22,742	2053,002	0	205,217	205,217	99,73	0	0	0	0	0	0	0
15:14:32	-203,955	2194,807	13,774	11,084	10,444	7,162	7,976	21,3	961,909	22,742	2053,144	0	205,217	205,217	99,73	0	0	0	0	0	0	0
15:14:32	-157,275	2193,234	13,774	11,035	10,435	7,146	7,959	21,3	961,909	22,742	2053,284	0	205,217	205,217	99,73	0	0	0	0	0	0	0
15:14:32	-178,784	2191,446	13,774	11,035	10,425	7,128	7,943	21,3	961,909	22,742	2053,422	0	205,217	205,217	99,73	0	0	0	0	0	0	0
15:14:32	-158,325	2189,863	13,774	11,035	10,416	7,111	7,927	21,3	961,909	22,742	2053,559	0	205,217	205,217	99,73	0	0	0	0	0	0	0
15:14:32	-309,887	2186,764	13,676	11,084	10,404	7,08	7,91	21,3	961,909	22,742	2053,692	0	205,217	205,217	99,73	0	0	0	0	0	0	0
15:14:32	-127,49	2185,489	13,628	11,084	10,399	7,066	7,894	21,3	961,909	22,742	2053,824	0	205,217	205,217	99,73	0	0	0	0	0	0	0
15:14:32	-190,356	2183,586	13,53	11,084	10,394	7,047	7,877	21,3	961,909	22,742	2053,953	0	205,217	205,217	99,73	0	0	0	0	0	0	0
15:14:32	-185,522	2181,731	13,481	11,181	10,386	7,028	7,86	21,3	961,909	22,742	2054,081	0	205,217	205,217	99,73	0	0	0	0	0	0	0
15:14:32	-234,814	2179,382	13,335	11,084	10,38	7,003	7,843	21,3	961,909	22,742	2054,206	0	205,217	205,217	99,73	0	0	0	0	0	0	0
15:14:32	-143,237	2177,95	13,335	11,23	10,372	6,989	7,827	21,3	961,909	22,742	2054,33	0	205,217	205,217	99,73	0	0	0	0	0	0	0
15:14:32	-142,407	2176,526	13,286	11,181	10,367	6,974	7,81	21,3	961,909	22,742	2054,452	0	205,217	205,217	99,73	0	0	0	0	0	0	0
15:14:32	-140,966	2175,116	13,286	11,084	10,359	6,959	7,793	21,3	961,909	22,742	2054,573	0	205,217	205,217	99,73	0	0	0	0	0	0	0
15:14:32	-252,636	2172,59	13,188	11,035	10,349	6,933	7,776	21,3	961,909	22,742	2054,691	0	205,217	205,217	99,73	0	0	0	0	0	0	0
15:14:32	-143,212	2171,158	13,188	10,888	10,341	6,919	7,76	21,3	961,909	22,742	2054,807	0	205,217	205,217	99,73	0	0	0	0	0	0	0
15:14:32	-116,235	2169,995	13,188	10,84	10,335	6,907	7,743	21,3	961,909	22,742	2054,922	0	205,217	205,217	99,73	0	0	0	0	0	0	0
15:14:32	-189,794	2168,098	13,139	10,937	10,327	6,887	7,726	21,3	961,909	22,742	2055,035	0	205,217	205,217	99,73	0	0	0	0	0	0	0
15:14:32	-144,287	2166,655	13,139	11,035	10,318	6,872	7,709	21,3	961,909	22,742	2055,147	0	205,217	205,217	99,73	0	0	0	0	0	0	0
15:14:32	-254,467	2164,11	13,042	11,035	10,309	6,846	7,692	21,3	961,909	22,742	2055,256	0	205,217	205,217	99,73	0	0	0	0	0	0	0
15:14:32	-96,997	2163,14	13,042	11,035	10,304	6,836	7,676	21,3	961,909	22,742	2055,364	0	205,217	205,217	99,73	0	0	0	0	0	0	0
15:14:32	-193,969	2161,2	12,993	10,937	10,295	6,816	7,659	21,3	961,909	22,742	2055,47	0	205,217	205,217	99,73	0	0	0	0	0	0	0
15:14:32	-142,26	2159,778	12,944	11,084	10,29	6,801	7,642	21,3	961,909	22,742	2055,574	0	205,217	205,217	99,73	0	0	0	0	0	0	0
15:14:32	-239,55	2157,382	12,846	11,035	10,281	6,777	7,625	21,3	961,909	22,742	2055,676	0	205,217	205,217	99,73	0	0	0	0	0	0	0
15:14:32	-82,885	2156,553	12,846	10,937	10,277	6,768	7,608	21,3	961,909	22,742	2055,777	0	205,217	205,217	99,73	0	0	0	0	0	0	0
15:14:32	-217,919	2154,374	12,7	10,888	10,272	6,746	7,591	21,3	961,909	22,742	2055,876	0	205,217	205,217	99,73	0	0	0	0	0	0	0
15:14:32	-205,175	2152,322	12,553	10,84	10,268	6,724	7,574	21,3	961,909	22,742	2055,972	0	205,217	205,217	99,73	0	0	0	0	0	0	0
15:14:32	-182,006	2150,502	12,505	10,888	10,26	6,706	7,557	21,3	961,909	22,742	2056,066	0	205,217	205,217	99,73	0	0	0	0	0	0	0
15:14:32	-99,096	2149,511	12,505	10,84	10,255	6,695	7,54	21,2	962,289	22,742	2056,16	0	205,217	205,217	99,73	0	0	0	0	0	0	0
15:14:32	-129,321	2148,218	12,456	10,84	10,25	6,682	7,524	21,2	962,289	22,742	2056,252	0	205,217	205,217	99,73	0	0	0	0	0	0	0
15:14:32	-139,746	2146,821	12,456	10,84	10,242	6,668	7,507	21,2	962,289	22,742	2056,343	0	205,217	205,217	99,73	0	0	0	0	0	0	0
15:14:32	-97,998	2145,841	12,456	10,84	10,236	6,658	7,49	21,2	962,289	22,742	2056,432	0	205,217	205,217	99,73	0	0	0	0	0	0	0
15:14:32	-155,981	2144,281	12,456	10,84	10,228	6,642	7,473	21,2	962,289	22,742	2056,52	0	205,217	205,217	99,73	0	0	0	0	0	0	0
15:14:32	-161,547	2142,665	12,358	10,84	10,224	6,625	7,457	21,2	962,289	22,742	2056,606	0	205,217	205,217	99,73	0	0	0	0	0	0	0
15:14:32	-131,542	2141,35	12,309	10,742	10,219	6,611	7,44	21,2	962,289	22,742	2056,691	0	205,217	205,217	99,73	0	0	0	0	0	0	0
15:14:32	-175,61	2139,594	12,212	10,742	10,214	6,593	7,424	21,2	962,289	22,742	2056,774	0	205,217	205,217	99,73	0	0	0	0	0	0	0
15:14:32	-87,06	2138,723	12,212	10,742	10,209	6,584	7,407	21,2	962,289	22,742	2056,856	0	205,217	205,217	99,73	0	0	0	0	0	0	0
15:14:32	-158,056	2137,143	12,212	10,84	10,2	6,568	7,391	21,2	962,289	22,742	2056,936	0	205,217	205,217	99,73	0	0	0	0	0	0	0
15:14:32	-57,934	2136,563	12,309	10,888	10,192	6,562	7,374	21,2	962,289	22,742	2057,016	0	204,072	204,072	99,726	0	0	0	0	0	0	0
15:14:32	-85,961	2135,704	12,309	10,84	10,187	6,553	7,358	21,2	962,289	22,742	2057,095	0	204,072	204,072	99,726	0	0	0	0	0	0	0
15:14:32	-177,685	2133,927	12,212	10,888	10,182	6,535	7,342	21,2	962,289	22,742	2057,172	0	204,072	204,072	99,726	0	0	0	0	0	0	0
15:14:32	-152,758	2132,399	12,212	10,84	10,173	6,519	7,326	21,2	962,289	22,742	2057,247	0	204,072	204,072	99,726	0	0	0	0	0	0	0
15:14:32	-222,9	2130,17	12,065	10,84	10,168	6,496	7,31	21,2	962,289	22,742	2057,32	0	204,072	204,072	99,726	0	0	0	0	0	0	0
15:14:32	-122,802	2128,942	12,016	10,84	10,164	6,483	7,294	21,2	962,289	22,742	2057,392	0	204,072	204,072	99,726	0	0	0	0	0	0	0
15:14:32	-57,08	2128,371	11,967	10,742	10,163	6,478	7,278	21,2	962,289	22,742	2057,463	0	204,072	204,072	99,726	0	0	0	0	0	0	0
15:14:32	-268,066	2125,691	11,772	10,742	10,158	6,45	7,261	21,2	962,289	22,742	2057,531	0	204,072	204,072	99,726	0	0	0	0	0	0	0
15:14:32	-64,331	2125,047	11,87	10,742	10,149	6,443	7,245	21,2	962,289	22,742	2057,599	0	204,072	204,072	99,726	0	0	0	0	0	0	0
15:14:32	-90,356	2124,144	11,87	10,742	10,144	6,434	7,229	21,2	962,289	22,742	2057,665	0	204,072	204,072	99,726	0	0	0	0	0	0	0
15:14:32	-78,564	2123,358	11,87	10,84	10,14	6,426	7,214	21,2	962,289	22,742	2057,731	0	204,072	204,072	99,726	0	0	0	0	0	0	0
15:14:32	-77,221	2122,586	11,967	10,742	10,13	6,418	7,198	21,2	962,289	22,742	2057,796	0	204,072	204,072	99,726	0	0	0	0	0	0	0
15:14:32	-89,135	2121,695	11,967	10,84	10,125	6,409	7,183	21,2	962,289	22,742	2057,86	0	204,072	204,072	99,726	0	0	0	0	0	0	0
15:14:32	-169,018	2120,005	11,87	10,84	10,121	6,391	7,167	21,2	962,289	22,742	2057,922	0	204,072	204,072	99,726	0	0	0	0	0	0	0
15:14:32	-261,572	2117,389	11,674	10,742	10,116	6,364	7,151	21,2	962,289	22,742	2057,981	0	204,072	204,072	99,726	0	0	0	0	0	0	0
15:14:32	-125,659	2116,132	11,626	10,742	10,112	6,351	7,136	21,2	962,289	22,742	2058,04	0	204,072	204,072	99,726	0	0	0	0	0	0	0
15:14:32	-80,688	2115,325	11,626	10,742	10,107	6,343	7,12	21,2	962,289	22,742	2058,097	0	204,072	204,072	99,726	0	0	0	0	0	0	0
15:14:32	-90,332	2114,422	11,626	10,742	10,102	6,334	7,105	21,2	962,289	22,742	2058,153	0	204,072	204,072	99,726	0	0	0	0	0	0	0
15:14:32	-109,594	2113,326	11,674	10,742	10,093	6,322	7,089	21,2	962,289	22,742	2058,209	0	204,072	204,072	99,726	0	0	0	0	0	0	0
15:14:32	-126,928	2112,057	11,626	10,742	10,088	6,309	7,074	21,2	962,289	22,742	2058,262	0	204,072	204,072	99,726	0	0	0	0	0	0	0
15:14:32	-173,071	2110,326	11,528	10,693	10,084	6,292	7,059	21,2	962,289	22,742	2058,314	0	204,072	204,072	99,726	0	0	0	0	0	0	0
15:14:32	-2,124	2110,305	11,626	10,742	10,078	6,291	7,044	21,2	962,289	22,742	2058,366	0	204,072	204,072	99,726	0	0	0	0	0	0	0
15:14:32	-82,739	2109,477	11,626	10,742	10,074	6,283	7,029	21,2	962,289	22,742	2058,418	0	204,072	204,072	99,726	0	0	0	0	0	0	0
15:14:32	-135,522	2108,122	11,479	10,693	10,074	6,269	7,014	21,2	962,289	22,742	2058,467	0	204,072	204,072	99,726	0	0	0	0	0	0	0
15:14:32	-37,402	2107,748	11,528	10,693	10,069	6,265	6,999	21,2	962,289	22,742	2058,516	0	204,072	204,072	99,726	0	0	0	0	0	0	0
15:14:32	7,519	2107,823	11,626	10,693	10,064	6,266	6,985	21,2	962,289	22,742	2058,566	0	204,072	204,072	99,726	0	0	0	0	0	0	0
15:14:32	-85,034	2106,973	11,626	10,693	10,059	6,257	6,971	21,2	962,289	22,742	2058,614	0	204,072	204,072	99,726	0	0	0	0	0	0	0
15:14:32	-251,416	2104,459	11,528	10,693	10,05	6,231	6,956	21,2	962,289	22,742	2058,66	0	204,072	204,072	99,726	0	0	0	0	0	0	0
15:14:32	-84,912	2103,61	11,528	10,693	10,046	6,222	6,942	21,2	962,289	22,742	2058,705	0	204,072	204,072	99,726	0	0	0	0	0	0	0
15:14:32	-83,789	2102,772	11,528	10,693	10,041	6,214	6,927	21,2	962,289	22,742	2058,749	0	204,072	204,072	99,726	0	0	0	0	0	0	0
15:14:32	4,15	2102,813	11,626	10,742	10,036	6,214	6,913	21,2	962,289	22,742	2058,793	0	204,072	204,072	99,726	0	0	0	0	0	0	0
15:14:32	-175,122	2101,062	11,528	10,693	10,031	6,196	6,899	21,2	962,289	22,742	2058,836	0	204,072	204,072	99,726	0	0	0	0	0	0	0
15:14:32	-124,707	2099,815	11,479	10,693	10,027	6,183	6,885	21,2	962,289	22,742	2058,877	0	204,072	204,072	99,726	0	0	0	0	0	0	0
15:14:32	-50,415	2099,311	11,43	10,595	10,026	6,178	6,871	21,2	962,289	22,742	2058,917	0	204,072	204,072	99,726	0	0	0	0	0	0	0
15:14:32	-170,849	2097,602	11,333	10,547	10,022	6,16	6,857	21,2	962,289	22,742	2058,956	0	204,072	204,072	99,726	0	0	0	0	0	0	0
15:14:32	5,371	2097,656	11,43	10,595	10,017	6,161	6,844	21,2	962,289	22,742	2058,995	0	204,072	204,072	99,726	0	0	0	0	0	0	0
15:14:32	-85,937	2096,797	11,43	10,693	10,012	6,152	6,83	21,2	962,289	22,742	2059,033	0	204,072	204,072	99,726	0	0	0	0	0	0	0
15:14:32	-170,8	2095,089	11,333	10,693	10,007	6,134	6,817	21,2	962,289	22,742	2059,069	0	204,072	204,072	99,726	0	0	0	0	0	0	0
15:14:32	-5,468	2095,034	11,333	10,693	10,007	6,134	6,803	21,2	962,289	22,742	2059,105	0	204,072	204,072	99,726	0	0	0	0	0	0	0
15:14:32	-81,518	2094,219	11,333	10,693	10,002	6,125	6,79	21,2	962,289	22,742	2059,14	0	204,072	204,072	99,726	0	0	0	0	0	0	0
15:14:32	-86,083	2093,358	11,333	10,595	9,998	6,117	6,777	21,2	962,289	22,742	2059,174	0	204,072	204,072	99,726	0	0	0	0	0	0	0
15:14:32	-80,444	2092,554	11,333	10,547	9,993	6,108	6,764	21,2	962,289	22,742	2059,207	0	204,072	204,072	99,726	0	0	0	0	0	0	0
15:14:32	-86,132	2091,692	11,333	10,595	9,988	6,099	6,751	21,2	962,289	22,742	2059,24	0	204,072	204,072	99,726	0	0	0	0	0	0	0
15:14:32	-82,714	2090,865	11,333	10,595	9,983	6,091	6,738	21,2	962,289	22,742	2059,271	0	204,072	204,072	99,726	0	0	0	0	0	0	0
15:14:32	-214,746	2088,718	11,284	10,547	9,974	6,069	6,725	21,2	962,289	22,742	2059,301	0	204,072	204,072	99,726	0	0	0	0	0	0	0
15:14:32	-82,763	2087,89	11,284	10,595	9,969	6,06	6,712	21,2	962,289	22,742	2059,329	0	204,072	204,072	99,726	0	0	0	0	0	0	0
15:14:32	-83,789	2087,052	11,284	10,693	9,964	6,052	6,699	21,2	962,289	22,742	2059,357	0	204,072	204,072	99,726	0	0	0	0	0	0	0
15:14:32	-93,261	2086,119	11,186	10,693	9,964	6,042	6,686	21,2	962,289	22,742	2059,384	0	204,072	204,072	99,726	0	0	0	0	0	0	0
15:14:32	-128,979	2084,83	11,137	10,595	9,959	6,029	6,673	21,2	962,289	22,742	2059,409	0	204,072	204,072	99,726	0	0	0	0	0	0	0
15:14:33	-82,568	2084,004	11,137	10,693	9,955	6,02	6,66	21,2	962,289	22,742	2059,434	0	204,072	204,072	99,726	0	0	0	0	0	0	0
15:14:33	-39,99	2083,604	11,186	10,693	9,95	6,016	6,647	21,2	962,289	22,742	2059,458	0	204,072	204,072	99,726	0	0	0	0	0	0	0
15:14:33	-85,913	2082,745	11,186	10,595	9,945	6,007	6,635	21,2	962,289	22,742	2059,481	0	204,072	204,072	99,726	0	0	0	0	0	0	0
15:14:33	-128,808	2081,457	11,137	10,595	9,94	5,994	6,622	21,2	962,289	22,742	2059,503	0	204,072	204,072	99,726	0	0	0	0	0	0	0
15:14:33	-89,99	2080,557	11,04	10,595	9,94	5,985	6,61	21,2	962,289	22,742	2059,524	0	204,072	204,072	99,726	0	0	0	0	0	0	0
15:14:33	-83,789	2079,719	11,04	10,595	9,935	5,976	6,597	21,2	962,289	22,742	2059,544	0	204,072	204,072	99,726	0	0	0	0	0	0	0
15:14:33	6,225	2079,781	11,137	10,595	9,931	5,977	6,585	21,2	962,289	22,742	2059,565	0	204,072	204,072	99,726	0	0	0	0	0	0	0
15:14:33	-40,893	2079,372	11,186	10,742	9,926	5,972	6,573	21,2	962,289	22,742	2059,585	0	204,072	204,072	99,726	0	0	0	0	0	0	0
15:14:33	-85,009	2078,522	11,186	10,693	9,921	5,964	6,561	21,2	962,289	22,742	2059,603	0	204,072	204,072	99,726	0	0	0	0	0	0	0
15:14:33	-84,814	2077,674	11,186	10,693	9,916	5,955	6,549	21,2	962,289	22,742	2059,621	0	204,072	204,072	99,726	0	0	0	0	0	0	0
15:14:33	-84,838	2076,826	11,186	10,742	9,911	5,946	6,537	21,2	962,289	22,742	2059,639	0	204,072	204,072	99,726	0	0	0	0	0	0	0
15:14:33	-84,887	2075,977	11,186	10,693	9,906	5,937	6,526	21,2	962,289	22,742	2059,655	0	204,072	204,072	99,726	0	0	0	0	0	0	0
15:14:33	-129,809	2074,679	11,137	10,693	9,902	5,924	6,514	21,2	962,289	22,742	2059,67	0	204,072	204,072	99,726	0	0	0	0	0	0	0
15:14:33	-89,941	2073,779	11,04	10,595	9,902	5,915	6,502	21,2	962,289	22,742	2059,684	0	204,072	204,072	99,726	0	0	0	0	0	0	0
15:14:33	-85,009	2072,929	11,04	10,547	9,897	5,906	6,49	21,2	962,289	22,742	2059,697	0	204,072	204,072	99,726	0	0	0	0	0	0	0
15:14:33	-44,97	2072,48	10,991	10,595	9,897	5,901	6,479	21,2	962,289	22,742	2059,71	0	204,072	204,072	99,726	0	0	0	0	0	0	0
15:14:33	-39,868	2072,081	11,04	10,547	9,892	5,897	6,468	21,2	962,289	22,742	2059,722	0	204,072	204,072	99,726	0	0	0	0	0	0	0
15:14:33	5,102	2072,132	11,137	10,595	9,887	5,898	6,456	21,2	962,289	22,742	2059,735	0	204,072	204,072	99,726	0	0	0	0	0	0	0
15:14:33	-174,755	2070,384	11,04	10,595	9,882	5,88	6,445	21,2	962,289	22,742	2059,746	0	204,072	204,072	99,726	0	0	0	0	0	0	0
15:14:33	-84,838	2069,536	11,04	10,595	9,878	5,871	6,434	21,2	962,289	22,742	2059,755	0	204,072	204,072	99,726	0	0	0	0	0	0	0
15:14:33	4,003	2069,576	11,137	10,595	9,873	5,871	6,423	21,2	962,289	22,742	2059,765	0	204,072	204,072	99,726	0	0	0	0	0	0	0
15:14:33	-83,959	2068,736	11,137	10,595	9,868	5,863	6,412	21,2	962,289	22,742	2059,774	0	204,072	204,072	99,726	0	0	0	0	0	0	0
15:14:33	-173,681	2067	11,04	10,595	9,863	5,845	6,401	21,2	962,289	22,742	2059,782	0	204,072	204,072	99,726	0	0	0	0	0	0	0
15:14:33	0	2067	11,04	10,595	9,863	5,845	6,39	21,2	962,289	22,742	2059,789	0	204,072	204,072	99,726	0	0	0	0	0	0	0
15:14:33	-130,81	2065,691	10,991	10,595	9,858	5,831	6,379	21,2	962,289	22,742	2059,795	0	204,072	204,072	99,726	0	0	0	0	0	0	0
15:14:33	-38,818	2065,303	11,04	10,595	9,854	5,827	6,368	21,2	962,289	22,742	2059,8	0	204,072	204,072	99,726	0	0	0	0	0	0	0
15:14:33	6,079	2065,364	11,137	10,693	9,849	5,828	6,357	21,2	962,289	22,742	2059,806	0	204,072	204,072	99,726	0	0	0	0	0	0	0
15:14:33	-84,814	2064,516	11,137	10,547	9,844	5,819	6,347	21,2	962,289	22,742	2059,811	0	204,072	204,072	99,726	0	0	0	0	0	0	0
15:14:33	-89,868	2063,617	11,04	10,547	9,844	5,81	6,336	21,2	962,289	22,742	2059,815	0	204,072	204,072	99,726	0	0	0	0	0	0	0
15:14:33	-128,71	2062,33	10,991	10,498	9,839	5,797	6,326	21,2	962,289	22,742	2059,817	0	204,072	204,072	99,726	0	0	0	0	0	0	0
15:14:33	0	2062,33	10,991	10,498	9,839	5,797	6,315	21,2	962,289	22,742	2059,82	0	204,072	204,072	99,726	0	0	0	0	0	0	0
15:14:33	-130,957	2061,021	10,942	10,498	9,834	5,783	6,305	21,2	962,289	22,742	2059,821	0	204,072	204,072	99,726	0	0	0	0	0	0	0
15:14:33	-89,819	2060,122	10,844	10,4	9,834	5,774	6,295	21,2	962,289	22,742	2059,821	0	204,072	204,072	99,726	0	0	0	0	0	0	0
15:14:33	-75,61	2059,366	10,942	10,4	9,825	5,766	6,284	21,2	962,289	22,742	2059,366	0	204,072	204,072	99,726	0	0	0	0	0	0	0
15:14:33	-42,041	2058,946	10,991	10,4	9,82	5,762	6,274	21,2	962,289	22,742	2058,946	0	204,072	204,072	99,726	0	0	0	0	0	0	0
15:14:33	-40,991	2058,536	11,04	10,498	9,815	5,758	6,264	21,2	962,289	22,742	2058,536	0	204,072	204,072	99,726	0	0	0	0	0	0	0
15:14:33	-81,64	2057,72	11,04	10,547	9,81	5,749	6,254	21,2	962,289	22,742	2057,72	0	204,072	204,072	99,726	0	0	0	0	0	0	0
15:14:33	-44,897	2057,271	10,991	10,547	9,81	5,745	6,244	21,2	962,289	22,742	2057,271	0	204,072	204,072	99,726	0	0	0	0	0	0	0
15:14:33	-130,761	2055,963	10,942	10,547	9,806	5,731	6,234	21,2	962,289	22,742	2055,963	0	204,072	204,072	99,726	0	0	0	0	0	0	0
15:14:33	-89,77	2055,065	10,844	10,498	9,806	5,722	6,224	21,2	962,289	22,742	2055,065	0	204,072	204,072	99,726	0	0	0	0	0	0	0
15:14:33	-44,873	2054,617	10,796	10,4	9,806	5,717	6,214	21,2	962,289	22,742	2054,617	0	204,072	204,072	99,726	0	0	0	0	0	0	0
15:14:33	-86,035	2053,756	10,796	10,498	9,801	5,708	6,204	21,1	962,289	22,742	2053,756	0	204,072	204,072	99,726	0	0	0	0	0	0	0
15:14:33	-80,419	2052,952	10,796	10,4	9,796	5,7	6,194	21,1	962,289	22,742	2052,952	0	204,072	204,072	99,726	0	0	0	0	0	0	0
15:14:33	-40,112	2052,551	10,844	10,4	9,791	5,696	6,184	21,1	962,289	22,742	2052,551	0	204,072	204,072	99,726	0	0	0	0	0	0	0
15:14:33	3,857	2052,589	10,942	10,498	9,786	5,696	6,175	21,1	962,289	22,742	2052,551	0	204,072	204,072	99,726	0	0	0	0	0	0	0
15:14:33	3,833	2052,628	11,04	10,595	9,781	5,697	6,165	21,1	962,289	22,742	2052,551	0	204,072	204,072	99,726	0	0	0	0	0	0	0
15:14:33	-84,814	2051,78	11,04	10,547	9,777	5,688	6,156	21,1	962,289	22,742	2051,78	0	204,072	204,072	99,726	0	0	0	0	0	0	0
15:14:33	-44,873	2051,331	10,991	10,595	9,777	5,683	6,147	21,1	962,289	22,742	2051,331	0	204,072	204,072	99,726	0	0	0	0	0	0	0
15:14:33	-214,086	2049,19	10,844	10,547	9,772	5,661	6,137	21,1	962,289	22,742	2049,19	0	204,072	204,072	99,726	0	0	0	0	0	0	0
15:14:33	84,252	2050,033	10,942	10,498	9,772	5,67	6,128	21,1	962,289	22,742	2049,191	0	204,072	204,072	99,726	0	0	0	0	0	0	0
15:14:33	-212,841	2047,904	10,796	10,4	9,767	5,648	6,119	21,1	962,289	22,742	2047,904	0	204,072	204,072	99,726	0	0	0	0	0	0	0
15:14:33	0	2047,904	10,796	10,351	9,767	5,648	6,109	21,1	962,289	22,742	2047,904	0	203,612	203,612	99,724	0	0	0	0	0	0	0
15:14:33	-7,58	2047,828	10,796	10,351	9,767	5,647	6,1	21,1	962,289	22,742	2047,828	0	203,612	203,612	99,724	0	0	0	0	0	0	0
15:14:33	-84,802	2046,98	10,796	10,351	9,762	5,638	6,091	21,1	962,289	22,742	2046,98	0	203,612	203,612	99,724	0	0	0	0	0	0	0
15:14:33	-26,525	2046,715	10,942	10,351	9,753	5,636	6,082	21,1	962,289	22,742	2046,715	0	203,612	203,612	99,724	0	0	0	0	0	0	0
15:14:33	-40,148	2046,314	10,991	10,498	9,748	5,632	6,073	21,1	962,289	22,742	2046,314	0	203,612	203,612	99,724	0	0	0	0	0	0	0
15:14:33	-127,539	2045,038	10,942	10,498	9,743	5,618	6,064	21,1	962,289	22,742	2045,038	0	203,612	203,612	99,724	0	0	0	0	0	0	0
15:14:33	-89,66	2044,142	10,844	10,498	9,743	5,609	6,056	21,1	962,289	22,742	2044,142	0	203,612	203,612	99,724	0	0	0	0	0	0	0
15:14:33	-141,857	2042,723	10,698	10,351	9,743	5,595	6,047	21,1	962,289	22,742	2042,723	0	203,612	203,612	99,724	0	0	0	0	0	0	0
15:14:33	-44,812	2042,275	10,649	10,4	9,743	5,59	6,038	21,1	962,289	22,742	2042,275	0	203,612	203,612	99,724	0	0	0	0	0	0	0
15:14:33	-38,952	2041,885	10,698	10,4	9,738	5,586	6,029	21,1	962,289	22,742	2041,885	0	203,612	203,612	99,724	0	0	0	0	0	0	0
15:14:33	-75,28	2041,132	10,698	10,4	9,734	5,578	6,02	21,1	962,289	22,742	2041,132	0	203,612	203,612	99,724	0	0	0	0	0	0	0
15:14:33	-7,373	2041,059	10,698	10,351	9,734	5,577	6,011	21,1	962,289	22,742	2041,059	0	203,612	203,612	99,724	0	0	0	0	0	0	0
15:14:33	-83,764	2040,221	10,698	10,302	9,729	5,569	6,003	21,1	962,289	22,742	2040,221	0	203,612	203,612	99,724	0	0	0	0	0	0	0
15:14:33	6,933	2040,29	10,796	10,4	9,724	5,57	5,994	21,1	962,289	22,742	2040,221	0	203,612	203,612	99,724	0	0	0	0	0	0	0
15:14:33	-37,902	2039,911	10,844	10,4	9,719	5,566	5,986	21,1	962,289	22,742	2039,911	0	203,612	203,612	99,724	0	0	0	0	0	0	0
15:14:33	-82,69	2039,085	10,844	10,4	9,715	5,557	5,977	21,1	962,289	22,742	2039,085	0	203,612	203,612	99,724	0	0	0	0	0	0	0
15:14:33	7,958	2039,164	10,942	10,4	9,71	5,558	5,969	21,1	962,289	22,742	2039,085	0	203,612	203,612	99,724	0	0	0	0	0	0	0
15:14:33	-98,229	2038,182	10,844	10,4	9,71	5,548	5,961	21,1	962,289	22,742	2038,182	0	203,612	203,612	99,724	0	0	0	0	0	0	0
15:14:33	-81,652	2037,365	10,844	10,4	9,705	5,539	5,952	21,1	962,289	22,742	2037,365	0	203,612	203,612	99,724	0	0	0	0	0	0	0
15:14:33	0	2037,365	10,844	10,498	9,705	5,539	5,944	21,1	962,289	22,742	2037,365	0	203,612	203,612	99,724	0	0	0	0	0	0	0
15:14:33	-81,64	2036,549	10,844	10,498	9,7	5,531	5,936	21,1	962,289	22,742	2036,549	0	203,612	203,612	99,724	0	0	0	0	0	0	0
15:14:33	-142,968	2035,119	10,698	10,302	9,7	5,516	5,928	21,1	962,289	22,742	2035,119	0	203,612	203,612	99,724	0	0	0	0	0	0	0
15:14:33	-71,96	2034,4	10,698	10,4	9,696	5,509	5,92	21,1	962,289	22,742	2034,4	0	203,612	203,612	99,724	0	0	0	0	0	0	0
15:14:33	-9,667	2034,303	10,698	10,4	9,695	5,508	5,912	21,1	962,289	22,742	2034,303	0	203,612	203,612	99,724	0	0	0	0	0	0	0
15:14:33	-69,665	2033,606	10,698	10,4	9,691	5,501	5,904	21,1	962,289	22,742	2033,606	0	203,612	203,612	99,724	0	0	0	0	0	0	0
15:14:33	-54,443	2033,062	10,649	10,351	9,691	5,495	5,896	21,1	962,289	22,742	2033,062	0	203,612	203,612	99,724	0	0	0	0	0	0	0
15:14:33	-80,603	2032,256	10,649	10,4	9,686	5,487	5,888	21,1	962,289	22,742	2032,256	0	203,612	203,612	99,724	0	0	0	0	0	0	0
15:14:33	-34,741	2031,908	10,698	10,4	9,682	5,483	5,88	21,1	962,289	22,742	2031,908	0	203,612	203,612	99,724	0	0	0	0	0	0	0
15:14:33	10,192	2032,01	10,796	10,547	9,677	5,484	5,872	21,1	962,289	22,742	2031,908	0	203,612	203,612	99,724	0	0	0	0	0	0	0
15:14:33	-169,079	2030,32	10,698	10,351	9,673	5,467	5,864	21,1	962,289	22,742	2030,32	0	203,612	203,612	99,724	0	0	0	0	0	0	0
15:14:33	124,621	2031,566	10,844	10,351	9,672	5,48	5,856	21,1	962,289	22,742	2030,321	0	203,612	203,612	99,724	0	0	0	0	0	0	0
15:14:33	-124,291	2030,323	10,796	10,4	9,667	5,467	5,849	21,1	962,289	22,742	2030,321	0	203,612	203,612	99,724	0	0	0	0	0	0	0
15:14:33	0	2030,323	10,796	10,498	9,667	5,467	5,841	21,1	962,289	22,742	2030,321	0	203,612	203,612	99,724	0	0	0	0	0	0	0
15:14:33	-212,536	2028,197	10,649	10,351	9,663	5,445	5,834	21,1	962,289	22,742	2028,197	0	203,612	203,612	99,724	0	0	0	0	0	0	0
15:14:33	-10,742	2028,09	10,649	10,351	9,662	5,444	5,826	21,1	962,289	22,742	2028,09	0	203,612	203,612	99,724	0	0	0	0	0	0	0
15:14:33	0	2028,09	10,649	10,4	9,662	5,444	5,818	21,1	962,289	22,742	2028,09	0	203,612	203,612	99,724	0	0	0	0	0	0	0
15:14:33	-78,466	2027,305	10,649	10,351	9,658	5,436	5,811	21,1	962,289	22,742	2027,305	0	203,612	203,612	99,724	0	0	0	0	0	0	0
15:14:33	-100,183	2026,304	10,551	10,302	9,657	5,425	5,803	21,1	962,289	22,742	2026,304	0	203,612	203,612	99,724	0	0	0	0	0	0	0
15:14:33	12,243	2026,426	10,649	10,351	9,653	5,427	5,796	21,1	962,289	22,742	2026,304	0	203,612	203,612	99,724	0	0	0	0	0	0	0
15:14:33	-32,702	2026,099	10,698	10,351	9,649	5,423	5,789	21,1	962,289	22,742	2026,099	0	203,612	203,612	99,724	0	0	0	0	0	0	0
15:14:33	-87,963	2025,219	10,698	10,4	9,644	5,414	5,781	21,1	962,289	22,742	2025,219	0	203,612	203,612	99,724	0	0	0	0	0	0	0
15:14:33	-77,416	2024,445	10,698	10,351	9,639	5,406	5,774	21,1	962,289	22,742	2024,445	0	203,612	203,612	99,724	0	0	0	0	0	0	0
15:14:33	77,685	2025,222	10,796	10,498	9,638	5,414	5,767	21,1	962,289	22,742	2024,446	0	203,612	203,612	99,724	0	0	0	0	0	0	0
15:14:33	-76,184	2024,46	10,796	10,498	9,634	5,406	5,76	21,1	962,289	22,742	2024,446	0	203,612	203,612	99,724	0	0	0	0	0	0	0
15:14:33	-89,465	2023,565	10,698	10,4	9,634	5,397	5,753	21,1	962,289	22,742	2023,565	0	203,612	203,612	99,724	0	0	0	0	0	0	0
15:14:33	-44,689	2023,119	10,649	10,302	9,634	5,392	5,746	21,1	962,289	22,742	2023,119	0	203,612	203,612	99,724	0	0	0	0	0	0	0
15:14:33	-134,13	2021,777	10,503	10,205	9,634	5,379	5,738	21,1	962,289	22,742	2021,777	0	203,612	203,612	99,724	0	0	0	0	0	0	0
15:14:33	0	2021,777	10,503	10,205	9,634	5,379	5,731	21,1	962,289	22,742	2021,777	0	203,612	203,612	99,724	0	0	0	0	0	0	0
15:14:33	-75,109	2021,026	10,503	10,205	9,63	5,371	5,724	21,1	962,289	22,742	2021,026	0	203,612	203,612	99,724	0	0	0	0	0	0	0
15:14:34	-75,305	2020,273	10,503	10,156	9,626	5,363	5,717	21,1	962,289	22,742	2020,273	0	203,612	203,612	99,724	0	0	0	0	0	0	0
15:14:34	-23,559	2020,038	10,503	10,156	9,624	5,361	5,71	21,1	962,289	22,742	2020,038	0	203,612	203,612	99,724	0	0	0	0	0	0	0
15:14:34	-18,652	2019,851	10,551	10,205	9,621	5,359	5,703	21,1	962,289	22,742	2019,851	0	203,612	203,612	99,724	0	0	0	0	0	0	0
15:14:34	-11,755	2019,733	10,551	10,205	9,62	5,358	5,697	21,1	962,289	22,742	2019,733	0	203,612	203,612	99,724	0	0	0	0	0	0	0
15:14:34	-75,097	2018,982	10,551	10,205	9,616	5,35	5,69	21,1	962,289	22,742	2018,982	0	203,612	203,612	99,724	0	0	0	0	0	0	0
15:14:34	58,74	2019,57	10,698	10,351	9,611	5,356	5,683	21,1	962,289	22,742	2018,983	0	203,612	203,612	99,724	0	0	0	0	0	0	0
15:14:34	-56,604	2019,004	10,796	10,498	9,603	5,35	5,677	21,1	962,289	22,742	2018,983	0	203,612	203,612	99,724	0	0	0	0	0	0	0
15:14:34	-102,246	2017,981	10,698	10,351	9,602	5,34	5,67	21,1	962,289	22,742	2017,981	0	203,612	203,612	99,724	0	0	0	0	0	0	0
15:14:34	-73,01	2017,251	10,698	10,351	9,598	5,332	5,663	21,1	962,289	22,742	2017,251	0	203,612	203,612	99,724	0	0	0	0	0	0	0
15:14:34	-12,854	2017,123	10,698	10,498	9,598	5,331	5,657	21,1	962,289	22,742	2017,123	0	203,612	203,612	99,724	0	0	0	0	0	0	0
15:14:34	-134,045	2015,782	10,551	10,351	9,598	5,317	5,65	21,1	962,289	22,742	2015,782	0	203,612	203,612	99,724	0	0	0	0	0	0	0
15:14:34	0	2015,782	10,551	10,302	9,598	5,317	5,644	21,1	962,289	22,742	2015,782	0	203,612	203,612	99,724	0	0	0	0	0	0	0
15:14:34	-89,318	2014,889	10,454	10,205	9,598	5,308	5,637	21,1	962,289	22,742	2014,889	0	203,612	203,612	99,724	0	0	0	0	0	0	0
15:14:34	-89,331	2013,996	10,356	10,156	9,598	5,298	5,631	21,1	962,289	22,742	2013,996	0	203,612	203,612	99,724	0	0	0	0	0	0	0
15:14:34	-12,829	2013,867	10,356	10,156	9,597	5,297	5,624	21,1	962,289	22,742	2013,867	0	203,612	203,612	99,724	0	0	0	0	0	0	0
15:14:34	16,32	2014,031	10,454	10,205	9,593	5,299	5,618	21,1	962,289	22,742	2013,868	0	203,612	203,612	99,724	0	0	0	0	0	0	0
15:14:34	-41,357	2013,617	10,503	10,302	9,588	5,295	5,611	21,1	962,289	22,742	2013,617	0	203,612	203,612	99,724	0	0	0	0	0	0	0
15:14:34	-27,282	2013,344	10,551	10,351	9,584	5,292	5,605	21,1	962,289	22,742	2013,344	0	203,612	203,612	99,724	0	0	0	0	0	0	0
15:14:34	18,615	2013,53	10,649	10,351	9,58	5,294	5,599	21,1	962,289	22,742	2013,344	0	203,612	203,612	99,724	0	0	0	0	0	0	0
15:14:34	-103,405	2012,496	10,551	10,498	9,579	5,283	5,593	21,1	962,289	22,742	2012,496	0	203,612	203,612	99,724	0	0	0	0	0	0	0
15:14:34	-70,886	2011,788	10,551	10,351	9,575	5,276	5,586	21,1	962,289	22,742	2011,788	0	203,612	203,612	99,724	0	0	0	0	0	0	0
15:14:34	0	2011,788	10,551	10,351	9,575	5,276	5,58	21,1	962,289	22,742	2011,787	0	203,612	203,612	99,724	0	0	0	0	0	0	0
15:14:34	-58,544	2011,202	10,503	10,302	9,574	5,27	5,574	21,1	962,289	22,742	2011,202	0	203,612	203,612	99,724	0	0	0	0	0	0	0
15:14:34	-101,452	2010,188	10,454	10,302	9,571	5,259	5,568	21,1	962,289	22,742	2010,188	0	203,612	203,612	99,724	0	0	0	0	0	0	0
15:14:34	-15,124	2010,036	10,454	10,205	9,57	5,258	5,562	21,1	962,289	22,742	2010,036	0	203,612	203,612	99,724	0	0	0	0	0	0	0
15:14:34	-13,891	2009,897	10,454	10,205	9,569	5,256	5,556	21,1	962,289	22,742	2009,897	0	203,612	203,612	99,724	0	0	0	0	0	0	0
15:14:34	-25,183	2009,646	10,503	10,205	9,565	5,254	5,55	21,1	962,289	22,742	2009,646	0	203,612	203,612	99,724	0	0	0	0	0	0	0
15:14:34	-58,532	2009,06	10,454	10,156	9,564	5,248	5,544	21,1	962,289	22,742	2009,06	0	203,612	203,612	99,724	0	0	0	0	0	0	0
15:14:34	-11,328	2008,947	10,503	10,205	9,561	5,246	5,538	21,1	962,289	22,742	2008,947	0	203,612	203,612	99,724	0	0	0	0	0	0	0
15:14:34	-58,508	2008,362	10,454	10,205	9,56	5,24	5,532	21,1	962,289	22,742	2008,362	0	203,612	203,612	99,724	0	0	0	0	0	0	0
15:14:34	-13,916	2008,223	10,454	10,156	9,56	5,239	5,527	21,1	962,289	22,742	2008,223	0	203,612	203,612	99,724	0	0	0	0	0	0	0
15:14:34	-69,799	2007,525	10,454	10,156	9,556	5,232	5,521	21,1	962,289	22,742	2007,525	0	203,612	203,612	99,724	0	0	0	0	0	0	0
15:14:34	-15,124	2007,373	10,454	10,156	9,555	5,23	5,515	21,1	962,289	22,742	2007,373	0	203,612	203,612	99,724	0	0	0	0	0	0	0
15:14:34	-54,711	2006,826	10,454	10,205	9,552	5,225	5,51	21,1	962,289	22,742	2006,826	0	203,612	203,612	99,724	0	0	0	0	0	0	0
15:14:34	-13,916	2006,687	10,454	10,205	9,551	5,223	5,504	21,1	962,289	22,742	2006,687	0	203,612	203,612	99,724	0	0	0	0	0	0	0
15:14:34	-89,221	2005,795	10,356	10,156	9,551	5,214	5,498	21,1	962,289	22,742	2005,795	0	203,612	203,612	99,724	0	0	0	0	0	0	0
15:14:34	-59,741	2005,198	10,307	10,205	9,55	5,208	5,493	21,1	962,289	22,742	2005,198	0	203,612	203,612	99,724	0	0	0	0	0	0	0
15:14:34	-25,024	2004,947	10,356	10,302	9,546	5,205	5,487	21,1	962,289	22,742	2004,947	0	203,612	203,612	99,724	0	0	0	0	0	0	0
15:14:34	0	2004,947	10,356	10,205	9,546	5,205	5,481	21,1	962,289	22,742	2004,947	0	203,612	203,612	99,724	0	0	0	0	0	0	0
15:14:34	-32,141	2004,626	10,454	10,205	9,539	5,202	5,476	21,1	962,289	22,742	2004,626	0	203,612	203,612	99,724	0	0	0	0	0	0	0
15:14:34	13,488	2004,761	10,503	10,205	9,537	5,203	5,471	21,1	962,289	22,742	2004,626	0	203,612	203,612	99,724	0	0	0	0	0	0	0
15:14:34	-67,724	2004,084	10,503	10,351	9,534	5,196	5,465	21,1	963,338	22,742	2004,084	0	203,612	203,612	99,724	0	0	0	0	0	0	0
15:14:34	-46,936	2003,614	10,454	10,302	9,534	5,191	5,46	21,1	963,338	22,742	2003,614	0	203,612	203,612	99,724	0	0	0	0	0	0	0
15:14:34	-16,015	2003,454	10,454	10,205	9,533	5,19	5,455	21,1	963,338	22,742	2003,454	0	203,612	203,612	99,724	0	0	0	0	0	0	0
15:14:34	-73,181	2002,722	10,356	10,205	9,534	5,182	5,449	21,1	963,338	22,742	2002,722	0	203,612	203,612	99,724	0	0	0	0	0	0	0
15:14:34	-163,208	2001,09	10,161	10,009	9,534	5,165	5,444	21,1	963,338	22,742	2001,09	0	203,612	203,612	99,724	0	0	0	0	0	0	0
15:14:34	29,467	2001,385	10,21	10,058	9,534	5,168	5,438	21,1	963,338	22,742	2001,09	0	203,612	203,612	99,724	0	0	0	0	0	0	0
15:14:34	117,724	2002,562	10,356	10,205	9,533	5,181	5,433	21,1	963,338	22,742	2001,092	0	203,612	203,612	99,724	0	0	0	0	0	0	0
15:14:34	-112,304	2001,439	10,307	10,156	9,529	5,169	5,428	21,1	963,338	22,742	2001,092	0	203,612	203,612	99,724	0	0	0	0	0	0	0
15:14:34	-14,929	2001,29	10,307	10,156	9,528	5,167	5,423	21,1	963,338	22,742	2001,092	0	203,612	203,612	99,724	0	0	0	0	0	0	0
15:14:34	-155,81	1999,732	10,21	10,156	9,524	5,151	5,418	21,1	963,338	22,742	1999,732	0	203,612	203,612	99,724	0	0	0	0	0	0	0
15:14:34	117,749	2000,909	10,356	10,205	9,523	5,164	5,413	21,1	963,338	22,742	1999,733	0	203,681	203,681	99,724	0	0	0	0	0	0	0
15:14:34	-66,674	2000,242	10,356	10,302	9,519	5,157	5,408	21,1	963,338	22,742	1999,733	0	203,681	203,681	99,724	0	0	0	0	0	0	0
15:14:34	-44,567	1999,797	10,307	10,156	9,519	5,152	5,403	21,1	963,338	22,742	1999,733	0	203,681	203,681	99,724	0	0	0	0	0	0	0
15:14:34	0	1999,797	10,307	10,205	9,519	5,152	5,398	21,1	963,338	22,742	1999,733	0	203,681	203,681	99,724	0	0	0	0	0	0	0
15:14:34	-89,135	1998,905	10,21	10,302	9,519	5,143	5,393	21,1	963,338	22,742	1998,905	0	203,681	203,681	99,724	0	0	0	0	0	0	0
15:14:34	-66,503	1998,24	10,21	10,205	9,516	5,136	5,388	21,1	963,338	22,742	1998,24	0	203,681	203,681	99,724	0	0	0	0	0	0	0
15:14:34	72,973	1998,97	10,307	10,205	9,515	5,144	5,383	21,1	963,338	22,742	1998,241	0	203,681	203,681	99,724	0	0	0	0	0	0	0
15:14:34	0	1998,97	10,307	10,205	9,515	5,144	5,378	21,1	963,338	22,742	1998,242	0	203,681	203,681	99,724	0	0	0	0	0	0	0
15:14:34	-89,123	1998,079	10,21	10,205	9,515	5,134	5,373	21,1	963,338	22,742	1998,079	0	203,681	203,681	99,724	0	0	0	0	0	0	0
15:14:34	-65,405	1997,425	10,21	10,205	9,511	5,128	5,369	21,1	963,338	22,742	1997,425	0	203,681	203,681	99,724	0	0	0	0	0	0	0
15:14:34	73,12	1998,156	10,307	10,156	9,51	5,135	5,364	21,1	963,338	22,742	1997,425	0	203,681	203,681	99,724	0	0	0	0	0	0	0
15:14:34	-16,198	1997,994	10,307	10,205	9,509	5,133	5,359	21,1	963,338	22,742	1997,426	0	203,681	203,681	99,724	0	0	0	0	0	0	0
15:14:34	-49,401	1997,5	10,307	10,205	9,506	5,128	5,355	21,1	963,338	22,742	1997,426	0	203,681	203,681	99,724	0	0	0	0	0	0	0
15:14:34	-16,015	1997,34	10,307	10,156	9,505	5,127	5,35	21,1	963,338	22,742	1997,34	0	203,681	203,681	99,724	0	0	0	0	0	0	0
15:14:34	-89,111	1996,449	10,21	10,205	9,505	5,118	5,346	21,1	963,338	22,742	1996,449	0	203,681	203,681	99,724	0	0	0	0	0	0	0
15:14:34	-44,543	1996,003	10,161	10,058	9,505	5,113	5,341	21,1	963,338	22,742	1996,003	0	203,681	203,681	99,724	0	0	0	0	0	0	0
15:14:34	0	1996,003	10,161	10,058	9,505	5,113	5,337	21,1	963,338	22,742	1996,003	0	203,681	203,681	99,724	0	0	0	0	0	0	0
15:14:34	27,319	1996,276	10,21	10,058	9,505	5,116	5,332	21,1	963,338	22,742	1996,003	0	203,681	203,681	99,724	0	0	0	0	0	0	0
15:14:34	-93,957	1995,337	10,161	10,009	9,502	5,106	5,328	21,1	963,338	22,742	1995,337	0	203,681	203,681	99,724	0	0	0	0	0	0	0
15:14:34	117,626	1996,513	10,307	10,058	9,501	5,118	5,324	21,1	963,338	22,742	1995,338	0	203,681	203,681	99,724	0	0	0	0	0	0	0
15:14:34	-65,576	1995,857	10,307	10,058	9,497	5,111	5,32	21,1	963,338	22,742	1995,339	0	203,681	203,681	99,724	0	0	0	0	0	0	0
15:14:34	-106,152	1994,796	10,21	10,058	9,496	5,1	5,315	21,1	963,338	22,742	1994,796	0	203,681	203,681	99,724	0	0	0	0	0	0	0
15:14:34	0	1994,796	10,21	10,058	9,496	5,1	5,311	21,1	963,338	22,742	1994,796	0	203,681	203,681	99,724	0	0	0	0	0	0	0
15:14:34	-60,717	1994,189	10,161	10,009	9,495	5,094	5,307	21,1	963,338	22,742	1994,189	0	203,681	203,681	99,724	0	0	0	0	0	0	0
15:14:34	0	1994,189	10,161	10,058	9,495	5,094	5,303	21,1	963,338	22,742	1994,189	0	203,681	203,681	99,724	0	0	0	0	0	0	0
15:14:34	-3,649	1994,152	10,21	10,156	9,492	5,094	5,299	21,1	963,338	22,742	1994,152	0	203,681	203,681	99,724	0	0	0	0	0	0	0
15:14:34	-17,224	1993,98	10,21	10,156	9,491	5,092	5,295	21,1	963,338	22,742	1993,98	0	203,681	203,681	99,724	0	0	0	0	0	0	0
15:14:34	-133,618	1992,644	10,063	9,961	9,491	5,078	5,29	21,1	963,338	22,742	1992,644	0	203,681	203,681	99,724	0	0	0	0	0	0	0
15:14:34	-44,531	1992,198	10,014	10,009	9,491	5,074	5,286	21,1	963,338	22,742	1992,198	0	203,681	203,681	99,724	0	0	0	0	0	0	0
15:14:34	69,25	1992,891	10,161	10,156	9,488	5,081	5,282	21,1	963,338	22,742	1992,199	0	203,681	203,681	99,724	0	0	0	0	0	0	0
15:14:34	-17,248	1992,718	10,161	10,156	9,487	5,079	5,278	21,1	963,338	22,742	1992,2	0	203,681	203,681	99,724	0	0	0	0	0	0	0
15:14:34	-154,467	1991,174	10,063	10,058	9,483	5,063	5,274	21,1	963,338	22,742	1991,174	0	203,681	203,681	99,724	0	0	0	0	0	0	0
15:14:34	0	1991,174	10,063	10,058	9,483	5,063	5,27	21,1	963,338	22,742	1991,174	0	203,681	203,681	99,724	0	0	0	0	0	0	0
15:14:34	-60,681	1990,567	10,014	10,009	9,482	5,057	5,266	21,1	963,338	22,742	1990,567	0	203,681	203,681	99,724	0	0	0	0	0	0	0
15:14:34	-44,506	1990,122	9,965	9,863	9,482	5,052	5,261	21,1	963,338	22,742	1990,122	0	203,681	203,681	99,724	0	0	0	0	0	0	0
15:14:34	71,972	1990,842	10,063	9,961	9,481	5,06	5,258	21,1	963,338	22,742	1990,123	0	203,681	203,681	99,724	0	0	0	0	0	0	0
15:14:34	-47,277	1990,369	10,063	10,009	9,479	5,055	5,254	21,1	963,338	22,742	1990,123	0	203,681	203,681	99,724	0	0	0	0	0	0	0
15:14:34	-61,755	1989,751	10,014	9,863	9,478	5,048	5,25	21,1	963,338	22,742	1989,751	0	203,681	203,681	99,724	0	0	0	0	0	0	0
15:14:34	0	1989,751	10,014	9,814	9,478	5,048	5,246	21,1	963,338	22,742	1989,751	0	203,681	203,681	99,724	0	0	0	0	0	0	0
15:14:34	-19,836	1989,553	10,063	9,863	9,474	5,046	5,242	21,1	963,338	22,742	1989,553	0	203,681	203,681	99,724	0	0	0	0	0	0	0
15:14:34	71,801	1990,271	10,161	9,961	9,473	5,054	5,238	21,1	963,338	22,742	1989,554	0	203,681	203,681	99,724	0	0	0	0	0	0	0
15:14:34	0	1990,271	10,161	10,009	9,473	5,054	5,234	21,1	963,338	22,742	1989,554	0	203,681	203,681	99,724	0	0	0	0	0	0	0
15:14:34	-106,079	1989,21	10,063	9,814	9,472	5,043	5,231	21,1	963,338	22,742	1989,21	0	203,681	203,681	99,724	0	0	0	0	0	0	0
15:14:34	-46,252	1988,748	10,063	9,863	9,469	5,038	5,227	21,1	963,338	22,742	1988,748	0	203,681	203,681	99,724	0	0	0	0	0	0	0
15:14:34	-18,103	1988,567	10,063	9,863	9,468	5,036	5,223	21,1	963,338	22,742	1988,567	0	203,681	203,681	99,724	0	0	0	0	0	0	0
15:14:34	-44,531	1988,121	10,014	9,716	9,468	5,032	5,219	21,1	963,338	22,742	1988,121	0	203,681	203,681	99,724	0	0	0	0	0	0	0
15:14:34	-44,506	1987,676	9,965	9,668	9,468	5,027	5,216	21,1	963,338	22,742	1987,676	0	203,681	203,681	99,724	0	0	0	0	0	0	0
15:14:34	71,813	1988,394	10,063	9,863	9,467	5,034	5,212	21,1	963,338	22,742	1987,677	0	203,681	203,681	99,724	0	0	0	0	0	0	0
15:14:34	-89,526	1987,499	10,014	9,814	9,465	5,025	5,208	21,1	963,338	22,742	1987,499	0	203,681	203,681	99,724	0	0	0	0	0	0	0
15:14:35	-18,286	1987,316	10,014	9,961	9,464	5,023	5,205	21,1	963,338	22,742	1987,316	0	203,681	203,681	99,724	0	0	0	0	0	0	0
15:14:35	-44,494	1986,871	9,965	9,814	9,464	5,019	5,201	21,1	963,338	22,742	1986,871	0	203,681	203,681	99,724	0	0	0	0	0	0	0
15:14:35	0	1986,871	9,965	9,716	9,464	5,019	5,198	21,1	963,338	22,742	1986,871	0	203,681	203,681	99,724	0	0	0	0	0	0	0
15:14:35	-63,281	1986,238	9,965	9,863	9,46	5,012	5,194	21,1	963,338	22,742	1986,238	0	203,681	203,681	99,724	0	0	0	0	0	0	0
15:14:35	26,208	1986,501	10,014	10,009	9,459	5,015	5,19	21,1	963,338	22,742	1986,239	0	203,681	203,681	99,724	0	0	0	0	0	0	0
15:14:35	0	1986,501	10,014	10,009	9,459	5,015	5,187	21,1	963,338	22,742	1986,239	0	203,681	203,681	99,724	0	0	0	0	0	0	0
15:14:35	-44,494	1986,056	9,965	9,961	9,459	5,01	5,183	21,1	963,338	22,742	1986,056	0	203,681	203,681	99,724	0	0	0	0	0	0	0
15:14:35	-89,001	1985,166	9,868	9,961	9,459	5,001	5,18	21,1	963,338	22,742	1985,166	0	203,681	203,681	99,724	0	0	0	0	0	0	0
15:14:35	-63,281	1984,533	9,868	9,863	9,455	4,995	5,176	21,1	963,338	22,742	1984,533	0	203,681	203,681	99,724	0	0	0	0	0	0	0
15:14:35	159,692	1986,13	10,063	10,009	9,454	5,011	5,173	21,1	963,338	22,742	1984,534	0	203,681	203,681	99,724	0	0	0	0	0	0	0
15:14:35	-44,519	1985,684	10,014	10,009	9,454	5,007	5,17	21,1	963,338	22,742	1984,535	0	203,681	203,681	99,724	0	0	0	0	0	0	0
15:14:35	0	1985,684	10,014	9,863	9,454	5,007	5,167	21,1	963,338	22,742	1984,537	0	203,681	203,681	99,724	0	0	0	0	0	0	0
15:14:35	-18,261	1985,502	10,014	9,863	9,453	5,005	5,163	21,1	963,338	22,742	1984,538	0	203,681	203,681	99,724	0	0	0	0	0	0	0
15:14:35	-88,464	1984,617	9,965	9,716	9,451	4,996	5,16	21,1	963,338	22,742	1984,538	0	203,681	203,681	99,724	0	0	0	0	0	0	0
15:14:35	0	1984,617	9,965	9,814	9,451	4,996	5,157	21,1	963,338	22,742	1984,538	0	203,681	203,681	99,724	0	0	0	0	0	0	0
15:14:35	25,158	1984,869	10,014	10,009	9,45	4,998	5,154	21,1	963,338	22,742	1984,538	0	203,681	203,681	99,724	0	0	0	0	0	0	0
15:14:35	19,36	1985,062	10,014	10,009	9,451	5	5,151	21,1	963,338	22,742	1984,538	0	203,681	203,681	99,724	0	0	0	0	0	0	0
15:14:35	-63,842	1984,424	9,965	9,961	9,45	4,994	5,148	21,1	963,338	22,742	1984,424	0	203,681	203,681	99,724	0	0	0	0	0	0	0
15:14:35	-88,964	1983,534	9,868	9,716	9,45	4,984	5,144	21,1	963,338	22,742	1983,534	0	203,681	203,681	99,724	0	0	0	0	0	0	0
15:14:35	88,964	1984,424	9,965	9,961	9,45	4,994	5,142	21,1	963,338	22,742	1983,535	0	203,681	203,681	99,724	0	0	0	0	0	0	0
15:14:35	0	1984,424	9,965	9,961	9,45	4,994	5,139	21,1	963,338	22,742	1983,536	0	203,681	203,681	99,724	0	0	0	0	0	0	0
15:14:35	-88,964	1983,534	9,868	9,716	9,45	4,984	5,136	21,1	963,338	22,742	1983,534	0	203,681	203,681	99,724	0	0	0	0	0	0	0
15:14:35	88,964	1984,424	9,965	9,863	9,45	4,994	5,133	21,1	963,338	22,742	1983,535	0	203,681	203,681	99,724	0	0	0	0	0	0	0
15:14:35	26,22	1984,686	10,014	10,009	9,449	4,996	5,13	21,1	963,338	22,742	1983,536	0	203,681	203,681	99,724	0	0	0	0	0	0	0
15:14:35	-87,39	1983,812	9,965	9,863	9,446	4,987	5,127	21,1	963,338	22,742	1983,537	0	203,681	203,681	99,724	0	0	0	0	0	0	0
15:14:35	44,482	1984,257	10,014	10,009	9,446	4,992	5,125	21,1	963,338	22,742	1983,537	0	203,681	203,681	99,724	0	0	0	0	0	0	0
15:14:35	44,482	1984,702	10,063	10,156	9,446	4,996	5,122	21,1	963,338	22,742	1983,539	0	203,681	203,681	99,724	0	0	0	0	0	0	0
15:14:35	-18,103	1984,521	10,063	10,058	9,445	4,995	5,12	21,1	963,338	22,742	1983,539	0	203,681	203,681	99,724	0	0	0	0	0	0	0
15:14:35	0	1984,521	10,063	9,961	9,445	4,995	5,117	21,1	963,338	22,742	1983,54	0	203,681	203,681	99,724	0	0	0	0	0	0	0
15:14:35	-44,482	1984,076	10,014	9,863	9,445	4,99	5,115	21,1	963,338	22,742	1983,541	0	203,681	203,681	99,724	0	0	0	0	0	0	0
15:14:35	0	1984,076	10,014	9,863	9,445	4,99	5,112	21,1	963,338	22,742	1983,542	0	203,681	203,681	99,724	0	0	0	0	0	0	0
15:14:35	-26,379	1983,812	9,965	9,863	9,446	4,987	5,11	21,1	963,338	22,742	1983,542	0	203,681	203,681	99,724	0	0	0	0	0	0	0
15:14:35	-52,941	1983,283	9,819	9,814	9,451	4,982	5,107	21,1	963,338	22,742	1983,283	0	203,681	203,681	99,724	0	0	0	0	0	0	0
15:14:35	25,146	1983,534	9,868	9,863	9,45	4,984	5,105	21,1	963,338	22,742	1983,283	0	203,681	203,681	99,724	0	0	0	0	0	0	0
15:14:35	115,185	1984,686	10,014	10,058	9,449	4,996	5,103	21,1	963,338	22,742	1983,284	0	203,681	203,681	99,724	0	0	0	0	0	0	0
15:14:35	72,46	1985,411	10,161	10,302	9,445	5,004	5,101	21,1	963,338	22,742	1983,286	0	203,681	203,681	99,724	0	0	0	0	0	0	0
15:14:35	44,494	1985,856	10,21	10,498	9,445	5,008	5,099	21,1	963,338	22,742	1983,289	0	203,681	203,681	99,724	0	0	0	0	0	0	0
15:14:35	204,284	1987,899	10,454	11,279	9,444	5,029	5,098	21,1	963,338	22,742	1983,294	0	203,681	203,681	99,724	0	0	0	0	0	0	0
15:14:35	240,917	1990,308	10,698	12,256	9,445	5,054	5,097	21,1	963,338	22,742	1983,301	0	203,681	203,681	99,724	0	0	0	0	0	0	0
15:14:35	294,641	1993,254	10,844	13,232	9,454	5,085	5,097	21,1	963,338	22,742	1983,311	0	203,681	203,681	99,724	0	0	0	0	0	0	0
15:14:35	137,023	1994,624	10,796	14,258	9,465	5,099	5,097	21,1	963,338	22,742	1983,322	0	203,681	203,681	99,724	0	0	0	0	0	0	0
15:14:35	307,043	1997,695	10,796	15,136	9,482	5,13	5,097	21,1	962,289	22,742	1983,336	0	203,681	203,681	99,724	0	0	0	0	0	0	0
15:14:35	240,783	2000,103	10,698	15,722	9,501	5,155	5,098	21,1	962,289	22,742	1983,353	0	203,681	203,681	99,724	0	0	0	0	0	0	0
15:14:35	312,475	2003,227	10,698	16,308	9,519	5,187	5,1	21,1	962,289	22,742	1983,373	0	203,681	203,681	99,724	0	0	0	0	0	0	0
15:14:35	531,921	2008,547	10,991	16,748	9,534	5,242	5,103	21,1	962,289	22,742	1983,398	0	203,681	203,681	99,724	0	0	0	0	0	0	0
15:14:35	413,94	2012,686	11,186	17,236	9,547	5,285	5,106	21,1	962,289	22,742	1983,428	0	203,681	203,681	99,724	0	0	0	0	0	0	0
15:14:35	519,531	2017,881	11,479	17,724	9,561	5,338	5,111	21,1	962,289	22,742	1983,462	0	203,681	203,681	99,724	0	0	0	0	0	0	0
15:14:35	373,803	2021,619	11,626	17,822	9,575	5,377	5,116	21,1	962,289	22,742	1983,5	0	203,681	203,681	99,724	0	0	0	0	0	0	0
15:14:35	627,307	2027,893	11,967	18,115	9,593	5,442	5,123	21,1	962,289	22,742	1983,545	0	203,681	203,681	99,724	0	0	0	0	0	0	0
15:14:35	241,455	2030,307	11,87	18,115	9,611	5,467	5,129	21,1	962,289	22,742	1983,591	0	203,681	203,681	99,724	0	0	0	0	0	0	0
15:14:35	323,303	2033,54	11,772	17,969	9,635	5,5	5,137	21,1	962,289	22,742	1983,641	0	203,681	203,681	99,724	0	0	0	0	0	0	0
15:14:35	206,384	2035,604	11,626	17,822	9,654	5,521	5,144	21,1	962,289	22,742	1983,693	0	203,459	203,459	99,723	0	0	0	0	0	0	0
15:14:35	402,05	2039,624	11,626	17,822	9,677	5,563	5,152	21,1	962,289	22,742	1983,749	0	203,459	203,459	99,723	0	0	0	0	0	0	0
15:14:35	338,452	2043,009	11,626	17,724	9,696	5,598	5,161	21,1	962,289	22,742	1983,808	0	203,459	203,459	99,723	0	0	0	0	0	0	0
15:14:35	459,313	2047,602	11,772	17,773	9,715	5,645	5,171	21,1	962,289	22,742	1983,872	0	203,459	203,459	99,723	0	0	0	0	0	0	0
15:14:35	556,616	2053,168	12,016	17,822	9,734	5,702	5,181	21,1	962,289	22,742	1983,941	0	203,459	203,459	99,723	0	0	0	0	0	0	0
15:14:35	430,175	2057,47	12,212	17,773	9,748	5,747	5,192	21,1	962,289	22,742	1984,015	0	203,459	203,459	99,723	0	0	0	0	0	0	0
15:14:35	522,387	2062,694	12,505	18,066	9,762	5,8	5,204	21,1	962,289	22,742	1984,094	0	203,459	203,459	99,723	0	0	0	0	0	0	0
15:14:35	176,416	2064,458	12,505	18,066	9,772	5,819	5,216	21,1	962,289	22,742	1984,174	0	203,459	203,459	99,723	0	0	0	0	0	0	0
15:14:35	381,665	2068,275	12,553	17,969	9,791	5,858	5,229	21,1	962,289	22,742	1984,258	0	203,459	203,459	99,723	0	0	0	0	0	0	0
15:14:35	337,89	2071,654	12,553	18,164	9,81	5,893	5,242	21,1	962,289	22,742	1984,346	0	203,459	203,459	99,723	0	0	0	0	0	0	0
15:14:35	240,527	2074,059	12,358	17,92	9,834	5,918	5,255	21,1	962,289	22,742	1984,435	0	203,459	203,459	99,723	0	0	0	0	0	0	0
15:14:35	338,916	2077,448	12,358	17,92	9,854	5,953	5,269	21,1	962,289	22,742	1984,528	0	203,459	203,459	99,723	0	0	0	0	0	0	0
15:14:35	339,941	2080,847	12,358	17,773	9,873	5,988	5,283	21,1	962,289	22,742	1984,625	0	203,459	203,459	99,723	0	0	0	0	0	0	0
15:14:35	473,901	2085,586	12,505	17,773	9,892	6,036	5,298	21,1	962,289	22,742	1984,726	0	203,459	203,459	99,723	0	0	0	0	0	0	0
15:14:35	208,935	2087,676	12,456	17,627	9,906	6,058	5,312	21,1	962,289	22,742	1984,829	0	203,459	203,459	99,723	0	0	0	0	0	0	0
15:14:35	300,976	2090,686	12,505	17,773	9,921	6,089	5,328	21,1	962,289	22,742	1984,934	0	203,459	203,459	99,723	0	0	0	0	0	0	0
15:14:35	525,805	2095,944	12,798	18,066	9,935	6,143	5,344	21,1	962,289	22,742	1985,045	0	203,459	203,459	99,723	0	0	0	0	0	0	0
15:14:35	251,757	2098,461	12,798	17,92	9,95	6,169	5,36	21,1	962,289	22,742	1985,159	0	203,459	203,459	99,723	0	0	0	0	0	0	0
15:14:35	386,328	2102,325	12,846	17,969	9,969	6,209	5,376	21,1	962,289	22,742	1985,276	0	203,459	203,459	99,723	0	0	0	0	0	0	0
15:14:35	339,062	2105,715	12,846	17,92	9,988	6,244	5,393	21,1	962,289	22,742	1985,397	0	203,459	203,459	99,723	0	0	0	0	0	0	0
15:14:35	291,601	2108,631	12,798	17,822	10,007	6,274	5,411	21,1	962,289	22,742	1985,52	0	203,459	203,459	99,723	0	0	0	0	0	0	0
15:14:35	332,519	2111,956	12,798	17,969	10,026	6,308	5,428	21,1	962,289	22,742	1985,646	0	203,459	203,459	99,723	0	0	0	0	0	0	0
15:14:35	378,808	2115,744	12,846	17,969	10,045	6,347	5,446	21,1	962,289	22,742	1985,777	0	203,459	203,459	99,723	0	0	0	0	0	0	0
15:14:35	343,359	2119,178	12,944	17,773	10,059	6,383	5,465	21,1	962,289	22,742	1985,91	0	203,459	203,459	99,723	0	0	0	0	0	0	0
15:14:35	296,02	2122,138	12,993	17,822	10,074	6,413	5,483	21,1	962,289	22,742	1986,046	0	203,459	203,459	99,723	0	0	0	0	0	0	0
15:14:35	430,859	2126,447	13,188	18,164	10,088	6,458	5,502	21,1	962,289	22,742	1986,187	0	203,459	203,459	99,723	0	0	0	0	0	0	0
15:14:35	336,108	2129,808	13,286	18,115	10,102	6,492	5,522	21,1	962,289	22,742	1986,33	0	203,459	203,459	99,723	0	0	0	0	0	0	0
15:14:35	397,949	2133,787	13,53	18,261	10,112	6,533	5,542	21,1	962,289	22,742	1986,478	0	203,459	203,459	99,723	0	0	0	0	0	0	0
15:14:35	284,057	2136,628	13,481	17,969	10,13	6,563	5,562	21,1	962,289	22,742	1986,628	0	203,459	203,459	99,723	0	0	0	0	0	0	0
15:14:35	462,548	2141,254	13,628	18,261	10,149	6,61	5,582	21,1	962,289	22,742	1986,783	0	203,459	203,459	99,723	0	0	0	0	0	0	0
15:14:35	151,489	2142,768	13,53	18,066	10,162	6,626	5,603	21,1	962,289	22,742	1986,938	0	203,459	203,459	99,723	0	0	0	0	0	0	0
15:14:35	431,176	2147,08	13,628	18,115	10,182	6,67	5,624	21,1	962,289	22,742	1987,099	0	203,459	203,459	99,723	0	0	0	0	0	0	0
15:14:35	156,762	2148,648	13,53	17,822	10,196	6,687	5,645	21,1	962,289	22,742	1987,26	0	203,459	203,459	99,723	0	0	0	0	0	0	0
15:14:35	382,959	2152,477	13,676	18,115	10,21	6,726	5,666	21,1	962,289	22,742	1987,425	0	203,459	203,459	99,723	0	0	0	0	0	0	0
15:14:35	380,932	2156,287	13,823	18,261	10,224	6,765	5,687	21,1	962,289	22,742	1987,594	0	203,459	203,459	99,723	0	0	0	0	0	0	0
15:14:35	332,25	2159,609	13,921	18,164	10,237	6,8	5,709	21,1	962,289	22,742	1987,766	0	203,459	203,459	99,723	0	0	0	0	0	0	0
15:14:35	283,593	2162,445	13,969	17,969	10,251	6,829	5,731	21,1	962,289	22,742	1987,941	0	203,459	203,459	99,723	0	0	0	0	0	0	0
15:14:35	441,43	2166,859	14,116	18,164	10,268	6,874	5,753	21,1	962,289	22,742	1988,12	0	203,459	203,459	99,723	0	0	0	0	0	0	0
15:14:35	370,336	2170,563	14,262	17,969	10,281	6,913	5,776	21,1	962,289	22,742	1988,302	0	203,459	203,459	99,723	0	0	0	0	0	0	0
15:14:35	275,097	2173,314	14,311	18,066	10,294	6,941	5,799	21,1	962,289	22,742	1988,487	0	203,459	203,459	99,723	0	0	0	0	0	0	0
15:14:35	336,962	2176,683	14,409	18,164	10,308	6,976	5,822	21,1	962,289	22,742	1988,676	0	203,459	203,459	99,723	0	0	0	0	0	0	0
15:14:35	135,229	2178,036	14,311	18,261	10,321	6,99	5,845	21,1	962,289	22,742	1988,865	0	203,459	203,459	99,723	0	0	0	0	0	0	0
15:14:35	424,853	2182,284	14,507	18,261	10,335	7,033	5,868	21,1	962,289	22,742	1989,058	0	203,459	203,459	99,723	0	0	0	0	0	0	0
15:14:35	298,657	2185,271	14,653	18,457	10,344	7,064	5,892	21,1	962,289	22,742	1989,254	0	203,459	203,459	99,723	0	0	0	0	0	0	0
15:14:35	469,702	2189,968	14,897	18,457	10,358	7,113	5,916	21,1	962,289	22,742	1989,455	0	203,459	203,459	99,723	0	0	0	0	0	0	0
15:14:35	238,33	2192,351	14,897	18,261	10,371	7,137	5,94	21,1	962,289	22,742	1989,658	0	203,459	203,459	99,723	0	0	0	0	0	0	0
15:14:35	240,478	2194,756	14,897	18,164	10,385	7,162	5,964	21,1	962,289	22,742	1989,863	0	203,459	203,459	99,723	0	0	0	0	0	0	0
15:14:35	265,673	2197,413	14,946	18,115	10,397	7,189	5,988	21,1	962,289	22,742	1990,071	0	203,459	203,459	99,723	0	0	0	0	0	0	0
15:14:35	304,565	2200,458	14,995	18,115	10,412	7,221	6,012	21,1	962,289	22,742	1990,281	0	203,459	203,459	99,723	0	0	0	0	0	0	0
15:14:36	311,45	2203,573	15,093	18,359	10,424	7,253	6,036	21,1	962,289	22,742	1990,494	0	203,459	203,459	99,723	0	0	0	0	0	0	0
15:14:36	180,126	2205,374	15,093	18,261	10,434	7,271	6,06	21,1	962,289	22,742	1990,709	0	203,459	203,459	99,723	0	0	0	0	0	0	0
15:14:36	340,429	2208,778	15,288	18,31	10,443	7,306	6,085	21,1	962,289	22,742	1990,927	0	203,459	203,459	99,723	0	0	0	0	0	0	0
15:14:36	239,477	2211,173	15,288	18,164	10,457	7,331	6,109	21,1	962,289	22,742	1991,147	0	203,459	203,459	99,723	0	0	0	0	0	0	0
15:14:36	360,815	2214,781	15,434	18,164	10,469	7,368	6,134	21,1	962,289	22,742	1991,371	0	203,459	203,459	99,723	0	0	0	0	0	0	0
15:14:36	133,3	2216,114	15,385	18,261	10,48	7,382	6,158	21,1	962,289	22,742	1991,596	0	203,459	203,459	99,723	0	0	0	0	0	0	0
15:14:36	224,365	2218,358	15,385	18,115	10,492	7,405	6,183	21,1	962,289	22,742	1991,822	0	203,459	203,459	99,723	0	0	0	0	0	0	0
15:14:36	242,871	2220,787	15,385	18,261	10,506	7,43	6,207	21,1	962,289	22,742	1992,051	0	203,459	203,459	99,723	0	0	0	0	0	0	0
15:14:36	225,952	2223,046	15,434	18,31	10,516	7,454	6,232	21,1	962,289	22,742	1992,282	0	203,459	203,459	99,723	0	0	0	0	0	0	0
15:14:36	381,347	2226,86	15,581	18,31	10,53	7,493	6,256	21,1	962,289	22,742	1992,517	0	203,459	203,459	99,723	0	0	0	0	0	0	0
15:14:36	233,251	2229,192	15,581	18,359	10,543	7,517	6,281	21,1	962,289	22,742	1992,754	0	203,459	203,459	99,723	0	0	0	0	0	0	0
15:14:36	224,951	2231,442	15,63	18,115	10,553	7,54	6,306	21,1	962,289	22,742	1992,992	0	203,459	203,459	99,723	0	0	0	0	0	0	0
15:14:36	394,677	2235,389	15,874	18,31	10,563	7,581	6,331	21,1	962,289	22,742	1993,235	0	203,459	203,459	99,723	0	0	0	0	0	0	0
15:14:36	212,158	2237,51	15,923	18,31	10,572	7,603	6,356	21,1	962,289	22,742	1993,479	0	203,459	203,459	99,723	0	0	0	0	0	0	0
15:14:36	270,385	2240,214	15,971	18,603	10,585	7,631	6,381	21,1	962,289	22,742	1993,726	0	203,459	203,459	99,723	0	0	0	0	0	0	0
15:14:36	169,458	2241,909	15,971	18,457	10,594	7,648	6,406	21,1	962,289	22,742	1993,974	0	203,459	203,459	99,723	0	0	0	0	0	0	0
15:14:36	269,433	2244,603	15,923	18,31	10,612	7,676	6,431	21,1	962,289	22,742	1994,224	0	203,459	203,459	99,723	0	0	0	0	0	0	0
15:14:36	232,08	2246,924	15,923	18,261	10,625	7,7	6,455	21,1	962,289	22,742	1994,477	0	203,459	203,459	99,723	0	0	0	0	0	0	0
15:14:36	47,802	2247,402	15,776	18,115	10,636	7,705	6,48	21,1	962,289	22,742	1994,73	0	203,459	203,459	99,723	0	0	0	0	0	0	0
15:14:36	165,405	2249,056	15,63	18,115	10,653	7,722	6,504	21,1	962,289	22,742	1994,984	0	203,459	203,459	99,723	0	0	0	0	0	0	0
15:14:36	277,587	2251,832	15,727	18,164	10,663	7,75	6,529	21,1	962,289	22,742	1995,241	0	203,459	203,459	99,723	0	0	0	0	0	0	0
15:14:36	201,489	2253,847	15,776	18,261	10,672	7,771	6,553	21,1	962,289	22,742	1995,5	0	203,459	203,459	99,723	0	0	0	0	0	0	0
15:14:36	293,286	2256,779	15,923	18,457	10,681	7,801	6,578	21,1	962,289	22,742	1995,761	0	203,459	203,459	99,723	0	0	0	0	0	0	0
15:14:36	272,705	2259,506	16,118	18,506	10,686	7,829	6,602	21,1	962,289	22,742	1996,025	0	203,459	203,459	99,723	0	0	0	0	0	0	0
15:14:36	388,891	2263,395	16,362	18,506	10,695	7,87	6,627	21,1	962,289	22,742	1996,292	0	203,459	203,459	99,723	0	0	0	0	0	0	0
15:14:36	260,62	2266,002	16,46	18,506	10,705	7,896	6,652	21,1	962,289	22,742	1996,562	0	203,459	203,459	99,723	0	0	0	0	0	0	0
15:14:36	162,109	2267,623	16,46	18,359	10,714	7,913	6,677	21,1	962,289	22,742	1996,833	0	203,459	203,459	99,723	0	0	0	0	0	0	0
15:14:36	133,178	2268,954	16,411	18,457	10,724	7,927	6,701	21,1	962,289	22,742	1997,105	0	203,459	203,459	99,723	0	0	0	0	0	0	0
15:14:36	197,973	2270,934	16,362	18,31	10,738	7,947	6,726	21,1	962,289	22,742	1997,379	0	203,459	203,459	99,723	0	0	0	0	0	0	0
15:14:36	155,175	2272,486	16,264	18,359	10,752	7,963	6,75	21,1	962,289	22,742	1997,654	0	203,459	203,459	99,723	0	0	0	0	0	0	0
15:14:36	304,614	2275,532	16,411	18,457	10,761	7,995	6,774	21,1	962,289	22,742	1997,932	0	203,459	203,459	99,723	0	0	0	0	0	0	0
15:14:36	304,76	2278,58	16,557	18,457	10,77	8,026	6,799	21,1	962,289	22,742	1998,213	0	203,459	203,459	99,723	0	0	0	0	0	0	0
15:14:36	222,68	2280,807	16,704	18,506	10,775	8,049	6,823	21,1	962,289	22,742	1998,495	0	203,459	203,459	99,723	0	0	0	0	0	0	0
15:14:36	299,56	2283,802	16,85	18,652	10,784	8,08	6,848	21,1	962,289	22,742	1998,78	0	203,459	203,459	99,723	0	0	0	0	0	0	0
15:14:36	168,554	2285,488	16,85	18,457	10,794	8,097	6,872	21,1	962,289	22,742	1999,067	0	203,459	203,459	99,723	0	0	0	0	0	0	0
15:14:36	71,777	2286,205	16,753	18,506	10,803	8,105	6,897	21,1	962,289	22,742	1999,354	0	203,459	203,459	99,723	0	0	0	0	0	0	0
15:14:36	256,665	2288,772	16,85	18,603	10,812	8,131	6,921	21,1	962,289	22,742	1999,644	0	203,459	203,459	99,723	0	0	0	0	0	0	0
15:14:36	164,282	2290,415	16,85	18,652	10,822	8,148	6,945	21,1	962,289	22,742	1999,934	0	203,459	203,459	99,723	0	0	0	0	0	0	0
15:14:36	166,43	2292,079	16,85	18,603	10,831	8,165	6,969	21,1	962,289	22,742	2000,226	0	203,459	203,459	99,723	0	0	0	0	0	0	0
15:14:36	259,96	2294,679	16,948	18,652	10,84	8,192	6,993	21,1	962,289	22,742	2000,521	0	203,459	203,459	99,723	0	0	0	0	0	0	0
15:14:36	84,252	2295,521	16,948	18,506	10,845	8,201	7,016	21,1	962,289	22,742	2000,816	0	203,459	203,459	99,723	0	0	0	0	0	0	0
15:14:36	256,811	2298,089	17,046	18,603	10,854	8,227	7,04	21,3	962,289	22,742	2001,113	0	203,459	203,459	99,723	0	0	0	0	0	0	0
15:14:36	130,517	2299,395	17,094	18,457	10,859	8,241	7,064	21,3	962,289	22,742	2001,412	0	203,459	203,459	99,723	0	0	0	0	0	0	0
15:14:36	257,91	2301,974	17,192	18,652	10,869	8,267	7,087	21,3	962,289	22,742	2001,712	0	203,459	203,459	99,723	0	0	0	0	0	0	0
15:14:36	210,473	2304,078	17,241	18,652	10,878	8,289	7,111	21,3	962,289	22,742	2002,015	0	203,459	203,459	99,723	0	0	0	0	0	0	0
15:14:36	83,251	2304,911	17,241	18,652	10,883	8,298	7,134	21,3	962,289	22,742	2002,317	0	203,459	203,459	99,723	0	0	0	0	0	0	0
15:14:36	260,156	2307,513	17,339	18,652	10,892	8,324	7,157	21,3	962,289	22,742	2002,623	0	203,459	203,459	99,723	0	0	0	0	0	0	0
15:14:36	83,227	2308,345	17,339	18,652	10,897	8,333	7,181	21,3	962,289	22,742	2002,928	0	203,459	203,459	99,723	0	0	0	0	0	0	0
15:14:36	167,578	2310,021	17,339	18,603	10,906	8,35	7,203	21,3	962,289	22,742	2003,235	0	203,459	203,459	99,723	0	0	0	0	0	0	0
15:14:36	166,503	2311,686	17,339	18,506	10,916	8,367	7,226	21,3	962,289	22,742	2003,544	0	203,459	203,459	99,723	0	0	0	0	0	0	0
15:14:36	167,578	2313,361	17,339	18,506	10,925	8,385	7,249	21,3	962,289	22,742	2003,853	0	203,459	203,459	99,723	0	0	0	0	0	0	0
15:14:36	83,227	2314,194	17,339	18,506	10,93	8,393	7,271	21,3	962,289	22,742	2004,164	0	204,991	204,991	99,73	0	0	0	0	0	0	0
15:14:36	167,553	2315,869	17,339	18,603	10,939	8,411	7,294	21,3	962,289	22,742	2004,476	0	204,991	204,991	99,73	0	0	0	0	0	0	0
15:14:36	129,614	2317,165	17,387	18,506	10,944	8,424	7,316	21,3	962,289	22,742	2004,788	0	204,991	204,991	99,73	0	0	0	0	0	0	0
15:14:36	210,766	2319,273	17,436	18,652	10,953	8,446	7,338	21,3	962,289	22,742	2005,103	0	204,991	204,991	99,73	0	0	0	0	0	0	0
15:14:36	85,4	2320,127	17,436	18,603	10,958	8,454	7,36	21,3	962,289	22,742	2005,418	0	204,991	204,991	99,73	0	0	0	0	0	0	0
15:14:36	84,326	2320,97	17,436	18,457	10,963	8,463	7,382	21,3	962,289	22,742	2005,733	0	204,991	204,991	99,73	0	0	0	0	0	0	0
15:14:36	257,128	2323,542	17,534	18,652	10,972	8,49	7,403	21,3	962,289	22,742	2006,051	0	204,991	204,991	99,73	0	0	0	0	0	0	0
15:14:36	130,737	2324,849	17,583	18,603	10,977	8,503	7,425	21,3	962,289	22,742	2006,37	0	204,991	204,991	99,73	0	0	0	0	0	0	0
15:14:36	260,4	2327,453	17,68	18,701	10,986	8,53	7,447	21,3	962,289	22,742	2006,691	0	204,991	204,991	99,73	0	0	0	0	0	0	0
15:14:36	85,424	2328,307	17,68	18,847	10,991	8,539	7,468	21,3	962,289	22,742	2007,012	0	204,991	204,991	99,73	0	0	0	0	0	0	0
15:14:36	72,656	2329,034	17,583	18,603	11	8,546	7,489	21,3	962,289	22,742	2007,334	0	204,991	204,991	99,73	0	0	0	0	0	0	0
15:14:36	177,148	2330,805	17,68	18,603	11,005	8,565	7,51	21,3	962,289	22,742	2007,658	0	204,991	204,991	99,73	0	0	0	0	0	0	0
15:14:36	210,888	2332,914	17,729	18,603	11,014	8,586	7,531	21,3	962,289	22,742	2007,983	0	204,991	204,991	99,73	0	0	0	0	0	0	0
15:14:36	164,453	2334,559	17,729	18,652	11,024	8,603	7,552	21,3	962,289	22,742	2008,309	0	204,991	204,991	99,73	0	0	0	0	0	0	0
15:14:36	83,276	2335,391	17,729	18,506	11,028	8,612	7,573	21,3	962,289	22,742	2008,636	0	204,991	204,991	99,73	0	0	0	0	0	0	0
15:14:36	223,779	2337,629	17,876	18,652	11,033	8,635	7,594	21,3	962,289	22,742	2008,965	0	204,991	204,991	99,73	0	0	0	0	0	0	0
15:14:36	129,76	2338,927	17,925	18,701	11,038	8,648	7,615	21,3	962,289	22,742	2009,295	0	204,991	204,991	99,73	0	0	0	0	0	0	0
15:14:36	139,404	2340,321	18,071	18,799	11,038	8,663	7,635	21,3	962,289	22,742	2009,626	0	204,991	204,991	99,73	0	0	0	0	0	0	0
15:14:36	254,101	2342,862	18,169	18,994	11,047	8,689	7,656	21,3	962,289	22,742	2009,96	0	204,991	204,991	99,73	0	0	0	0	0	0	0
15:14:36	-3,1	2342,831	18,071	18,799	11,052	8,688	7,676	21,3	962,289	22,742	2010,292	0	204,991	204,991	99,73	0	0	0	0	0	0	0
15:14:36	44,262	2343,274	18,022	18,799	11,057	8,693	7,696	21,3	962,289	22,742	2010,625	0	204,991	204,991	99,73	0	0	0	0	0	0	0
15:14:36	63,891	2343,912	17,925	18,847	11,066	8,7	7,716	21,3	962,289	22,742	2010,959	0	204,991	204,991	99,73	0	0	0	0	0	0	0
15:14:36	164,501	2345,557	17,925	18,701	11,075	8,717	7,735	21,3	962,289	22,742	2011,293	0	204,991	204,991	99,73	0	0	0	0	0	0	0
15:14:36	83,251	2346,39	17,925	18,506	11,08	8,725	7,755	21,3	962,289	22,742	2011,628	0	204,991	204,991	99,73	0	0	0	0	0	0	0
15:14:36	147,167	2347,862	18,071	18,701	11,08	8,74	7,774	21,3	962,289	22,742	2011,964	0	204,991	204,991	99,73	0	0	0	0	0	0	0
15:14:36	89,746	2348,759	18,071	18,799	11,085	8,75	7,793	21,3	962,289	22,742	2012,301	0	204,991	204,991	99,73	0	0	0	0	0	0	0
15:14:36	221,801	2350,977	18,218	18,799	11,09	8,772	7,812	21,3	962,289	22,742	2012,64	0	204,991	204,991	99,73	0	0	0	0	0	0	0
15:14:36	81,176	2351,789	18,218	18,701	11,095	8,781	7,831	21,3	962,289	22,742	2012,979	0	204,991	204,991	99,73	0	0	0	0	0	0	0
15:14:36	174,292	2353,532	18,315	18,847	11,099	8,799	7,85	21,3	962,289	22,742	2013,319	0	204,991	204,991	99,73	0	0	0	0	0	0	0
15:14:36	80,175	2354,334	18,315	18,799	11,104	8,807	7,869	21,3	962,289	22,742	2013,66	0	204,991	204,991	99,73	0	0	0	0	0	0	0
15:14:36	79,956	2355,133	18,315	18,847	11,108	8,815	7,888	21,3	962,289	22,742	2014,002	0	204,991	204,991	99,73	0	0	0	0	0	0	0
15:14:36	136,474	2356,498	18,364	18,847	11,113	8,829	7,906	21,3	962,289	22,742	2014,344	0	204,991	204,991	99,73	0	0	0	0	0	0	0
15:14:36	32,324	2356,821	18,315	18,652	11,118	8,833	7,924	21,3	962,289	22,742	2014,687	0	204,991	204,991	99,73	0	0	0	0	0	0	0
15:14:36	56,323	2357,384	18,364	18,701	11,118	8,839	7,942	21,3	962,289	22,742	2015,03	0	204,991	204,991	99,73	0	0	0	0	0	0	0
15:14:36	265,429	2360,039	18,559	18,994	11,123	8,866	7,96	21,3	962,289	22,742	2015,375	0	204,991	204,991	99,73	0	0	0	0	0	0	0
15:14:36	-60,839	2359,43	18,413	18,945	11,127	8,86	7,978	21,3	962,289	22,742	2015,719	0	204,991	204,991	99,73	0	0	0	0	0	0	0
15:14:36	88,818	2360,318	18,413	18,799	11,132	8,869	7,995	21,3	962,289	22,742	2016,063	0	204,991	204,991	99,73	0	0	0	0	0	0	0
15:14:36	158,007	2361,899	18,413	18,945	11,141	8,885	8,013	21,3	962,289	22,742	2016,409	0	204,991	204,991	99,73	0	0	0	0	0	0	0
15:14:36	4,15	2361,94	18,315	18,945	11,147	8,885	8,03	21,3	962,289	22,742	2016,755	0	204,991	204,991	99,73	0	0	0	0	0	0	0
15:14:36	78,076	2362,721	18,315	18,603	11,151	8,894	8,047	21,3	962,289	22,742	2017,101	0	204,991	204,991	99,73	0	0	0	0	0	0	0
15:14:36	87,548	2363,596	18,315	18,701	11,156	8,903	8,064	21,3	962,289	22,742	2017,447	0	204,991	204,991	99,73	0	0	0	0	0	0	0
15:14:36	58,496	2364,181	18,364	18,701	11,157	8,909	8,08	21,3	962,289	22,742	2017,794	0	204,991	204,991	99,73	0	0	0	0	0	0	0
15:14:36	204,711	2366,228	18,511	18,847	11,16	8,93	8,097	21,3	962,289	22,742	2018,142	0	204,991	204,991	99,73	0	0	0	0	0	0	0
15:14:36	12,06	2366,349	18,511	18,945	11,161	8,931	8,113	21,3	962,289	22,742	2018,49	0	204,991	204,991	99,73	0	0	0	0	0	0	0
15:14:36	75,756	2367,107	18,511	18,847	11,165	8,939	8,129	21,3	962,289	22,742	2018,839	0	204,991	204,991	99,73	0	0	0	0	0	0	0
15:14:36	58,496	2367,692	18,559	18,847	11,166	8,945	8,145	21,3	962,289	22,742	2019,188	0	204,991	204,991	99,73	0	0	0	0	0	0	0
15:14:36	170,043	2369,392	18,657	18,847	11,17	8,962	8,161	21,3	962,289	22,742	2019,538	0	204,991	204,991	99,73	0	0	0	0	0	0	0
15:14:36	46,63	2369,858	18,706	18,847	11,17	8,967	8,177	21,3	962,289	22,742	2019,888	0	204,991	204,991	99,73	0	0	0	0	0	0	0
15:14:36	168,017	2371,538	18,804	18,994	11,175	8,984	8,193	21,3	962,289	22,742	2020,24	0	204,991	204,991	99,73	0	0	0	0	0	0	0
15:14:37	75,927	2372,298	18,804	18,994	11,179	8,992	8,209	21,3	962,289	22,742	2020,592	0	204,991	204,991	99,73	0	0	0	0	0	0	0
15:14:37	-7,812	2372,22	18,706	18,945	11,184	8,991	8,224	21,3	962,289	22,742	2020,944	0	204,991	204,991	99,73	0	0	0	0	0	0	0
15:14:37	74,658	2372,966	18,706	18,994	11,188	8,999	8,239	21,3	962,289	22,742	2021,296	0	204,991	204,991	99,73	0	0	0	0	0	0	0
15:14:37	180,957	2374,776	18,804	18,994	11,193	9,018	8,255	21,3	962,289	22,742	2021,649	0	204,991	204,991	99,73	0	0	0	0	0	0	0
15:14:37	-81,274	2373,963	18,706	18,799	11,193	9,009	8,269	21,3	962,289	22,742	2022,001	0	204,991	204,991	99,73	0	0	0	0	0	0	0
15:14:37	-53,393	2373,429	18,559	18,603	11,198	9,004	8,284	21,3	962,289	22,742	2022,353	0	204,991	204,991	99,73	0	0	0	0	0	0	0
15:14:37	-6,762	2373,361	18,413	18,603	11,206	9,003	8,298	21,3	962,289	22,742	2022,704	0	204,991	204,991	99,73	0	0	0	0	0	0	0
15:14:37	152,88	2374,89	18,559	18,652	11,207	9,019	8,312	21,3	962,289	22,742	2023,056	0	204,991	204,991	99,73	0	0	0	0	0	0	0
15:14:37	233,374	2377,224	18,804	18,945	11,207	9,043	8,326	21,3	962,289	22,742	2023,41	0	204,991	204,991	99,73	0	0	0	0	0	0	0
15:14:37	186,743	2379,091	18,999	19,14	11,207	9,062	8,341	21,3	962,289	22,742	2023,766	0	204,991	204,991	99,73	0	0	0	0	0	0	0
15:14:37	-93,359	2378,158	18,901	19,14	11,207	9,053	8,355	21,3	962,289	22,742	2024,12	0	204,991	204,991	99,73	0	0	0	0	0	0	0
15:14:37	-33,764	2377,82	18,852	18,701	11,207	9,049	8,368	21,3	962,289	22,742	2024,474	0	204,991	204,991	99,73	0	0	0	0	0	0	0
15:14:37	119,287	2379,013	18,901	18,799	11,211	9,061	8,382	21,3	962,289	22,742	2024,829	0	204,991	204,991	99,73	0	0	0	0	0	0	0
15:14:37	93,383	2379,947	18,999	19,14	11,211	9,071	8,395	21,3	962,289	22,742	2025,184	0	204,991	204,991	99,73	0	0	0	0	0	0	0
15:14:37	72,534	2380,672	18,999	19,043	11,216	9,079	8,409	21,3	962,289	22,742	2025,539	0	204,991	204,991	99,73	0	0	0	0	0	0	0
15:14:37	12,963	2380,802	18,999	18,945	11,216	9,08	8,422	21,3	962,289	22,742	2025,894	0	204,991	204,991	99,73	0	0	0	0	0	0	0
15:14:37	72,607	2381,528	18,999	18,994	11,22	9,087	8,435	21,3	962,289	22,742	2026,25	0	204,991	204,991	99,73	0	0	0	0	0	0	0
15:14:37	-140,136	2380,127	18,852	18,701	11,22	9,073	8,448	21,3	962,289	22,742	2026,604	0	204,991	204,991	99,73	0	0	0	0	0	0	0
15:14:37	46,704	2380,594	18,901	18,799	11,22	9,078	8,46	21,3	962,289	22,742	2026,958	0	204,991	204,991	99,73	0	0	0	0	0	0	0
15:14:37	140,136	2381,995	19,048	18,945	11,22	9,092	8,472	21,3	962,289	22,742	2027,313	0	204,991	204,991	99,73	0	0	0	0	0	0	0
15:14:37	140,136	2383,396	19,194	19,336	11,22	9,107	8,485	21,3	962,289	22,742	2027,669	0	204,991	204,991	99,73	0	0	0	0	0	0	0
15:14:37	-127,197	2382,124	19,048	18,994	11,221	9,094	8,497	21,3	962,289	22,742	2028,023	0	204,991	204,991	99,73	0	0	0	0	0	0	0
15:14:37	93,408	2383,058	19,145	18,994	11,221	9,103	8,509	21,3	962,289	22,742	2028,378	0	204,991	204,991	99,73	0	0	0	0	0	0	0
15:14:37	-68,627	2382,372	18,999	18,994	11,225	9,096	8,52	21,3	962,289	22,742	2028,732	0	204,991	204,991	99,73	0	0	0	0	0	0	0
15:14:37	-22,949	2382,143	18,901	18,847	11,229	9,094	8,531	21,3	962,289	22,742	2029,086	0	204,991	204,991	99,73	0	0	0	0	0	0	0
15:14:37	13,989	2382,283	18,901	18,994	11,23	9,095	8,542	21,3	962,289	22,742	2029,439	0	204,991	204,991	99,73	0	0	0	0	0	0	0
15:14:37	93,408	2383,217	18,999	18,994	11,23	9,105	8,553	21,3	962,289	22,742	2029,793	0	204,991	204,991	99,73	0	0	0	0	0	0	0
15:14:37	46,728	2383,684	19,048	19,336	11,23	9,11	8,564	21,3	962,289	22,742	2030,146	0	204,991	204,991	99,73	0	0	0	0	0	0	0
15:14:37	70,458	2384,389	19,048	19,238	11,234	9,117	8,575	21,3	962,289	22,742	2030,501	0	204,991	204,991	99,73	0	0	0	0	0	0	0
15:14:37	-140,136	2382,987	18,901	18,945	11,234	9,102	8,586	21,3	962,289	22,742	2030,853	0	204,991	204,991	99,73	0	0	0	0	0	0	0
15:14:37	0	2382,987	18,901	18,847	11,234	9,102	8,596	21,3	962,289	22,742	2031,205	0	204,991	204,991	99,73	0	0	0	0	0	0	0
15:14:37	140,136	2384,389	19,048	19,043	11,234	9,117	8,606	21,3	962,289	22,742	2031,558	0	204,991	204,991	99,73	0	0	0	0	0	0	0
15:14:37	93,457	2385,323	19,145	19,238	11,234	9,127	8,616	21,3	962,289	22,742	2031,912	0	204,991	204,991	99,73	0	0	0	0	0	0	0
15:14:37	-93,457	2384,389	19,048	19,14	11,234	9,117	8,626	21,3	962,289	22,742	2032,265	0	204,991	204,991	99,73	0	0	0	0	0	0	0
15:14:37	-140,136	2382,987	18,901	18,799	11,234	9,102	8,635	21,3	962,289	22,742	2032,615	0	204,991	204,991	99,73	0	0	0	0	0	0	0
15:14:37	-46,728	2382,52	18,852	18,359	11,234	9,098	8,644	21,3	962,289	22,742	2032,965	0	204,991	204,991	99,73	0	0	0	0	0	0	0
15:14:37	-210,546	2380,414	18,706	17,09	11,23	9,076	8,653	21,3	962,289	22,742	2033,313	0	204,991	204,991	99,73	0	0	0	0	0	0	0
15:14:37	-340,747	2377,007	18,364	15,136	11,229	9,041	8,66	21,3	962,289	22,742	2033,656	0	204,991	204,991	99,73	0	0	0	0	0	0	0
15:14:37	-257,031	2374,437	18,169	13,574	11,225	9,014	8,667	21,3	962,289	22,742	2033,997	0	204,991	204,991	99,73	0	0	0	0	0	0	0
15:14:37	-309,765	2371,339	18,022	12,451	11,216	8,982	8,674	21,3	962,289	22,742	2034,334	0	204,991	204,991	99,73	0	0	0	0	0	0	0
15:14:37	-243,383	2368,905	18,022	11,963	11,202	8,957	8,679	21,3	962,289	22,742	2034,669	0	204,991	204,991	99,73	0	0	0	0	0	0	0
15:14:37	-321,337	2365,692	18,022	11,767	11,184	8,924	8,684	21,3	961,909	22,742	2035	0	204,991	204,991	99,73	0	0	0	0	0	0	0
15:14:37	-246,069	2363,231	18,022	11,963	11,17	8,899	8,688	21,3	961,909	22,742	2035,328	0	204,991	204,991	99,73	0	0	0	0	0	0	0
15:14:37	-252,099	2360,71	18,022	12,5	11,155	8,873	8,692	21,3	961,909	22,742	2035,653	0	204,991	204,991	99,73	0	0	0	0	0	0	0
15:14:37	-242,309	2358,287	18,022	12,646	11,142	8,848	8,695	21,3	961,909	22,742	2035,976	0	204,991	204,991	99,73	0	0	0	0	0	0	0
15:14:37	-493,579	2353,351	17,68	12,695	11,132	8,797	8,697	21,3	961,909	22,742	2036,293	0	204,991	204,991	99,73	0	0	0	0	0	0	0
15:14:37	-321,386	2350,137	17,436	13,232	11,127	8,764	8,698	21,3	961,909	22,742	2036,607	0	204,991	204,991	99,73	0	0	0	0	0	0	0
15:14:37	-181,616	2348,321	17,339	13,232	11,122	8,745	8,699	21,3	961,909	22,742	2036,919	0	204,991	204,991	99,73	0	0	0	0	0	0	0
15:14:37	-390,258	2344,419	17,094	13,379	11,113	8,705	8,699	21,3	961,909	22,742	2037,226	0	204,991	204,991	99,73	0	0	0	0	0	0	0
15:14:37	-169,653	2342,722	17,094	13,379	11,104	8,687	8,699	21,3	961,909	22,742	2037,532	0	204,991	204,991	99,73	0	0	0	0	0	0	0
15:14:37	-242,26	2340,299	17,094	13,33	11,09	8,662	8,698	21,3	961,909	22,742	2037,835	0	204,991	204,991	99,73	0	0	0	0	0	0	0
15:14:37	-123,266	2339,067	17,241	13,33	11,075	8,65	8,697	21,3	961,909	22,742	2038,136	0	205,217	205,217	99,73	0	0	0	0	0	0	0
15:14:37	-246,386	2336,603	17,241	13,086	11,061	8,624	8,696	21,3	961,909	22,742	2038,435	0	205,217	205,217	99,73	0	0	0	0	0	0	0
15:14:37	-165,405	2334,949	17,241	12,89	11,052	8,607	8,694	21,3	961,909	22,742	2038,731	0	205,217	205,217	99,73	0	0	0	0	0	0	0
15:14:37	-353,271	2331,416	17,046	12,695	11,043	8,571	8,692	21,3	961,909	22,742	2039,024	0	205,217	205,217	99,73	0	0	0	0	0	0	0
15:14:37	-352,026	2327,896	16,85	12,5	11,033	8,535	8,689	21,3	961,909	22,742	2039,313	0	205,217	205,217	99,73	0	0	0	0	0	0	0
15:14:37	-301,318	2324,883	16,704	12,256	11,024	8,503	8,685	21,3	961,909	22,742	2039,598	0	205,217	205,217	99,73	0	0	0	0	0	0	0
15:14:37	-228,686	2322,596	16,557	12,158	11,019	8,48	8,681	21,3	961,909	22,742	2039,881	0	205,217	205,217	99,73	0	0	0	0	0	0	0
15:14:37	-441,186	2318,184	16,264	12,06	11,01	8,434	8,676	21,3	961,909	22,742	2040,159	0	205,217	205,217	99,73	0	0	0	0	0	0	0
15:14:37	-76,855	2317,415	16,362	12,109	11	8,426	8,671	21,3	961,909	22,742	2040,437	0	205,217	205,217	99,73	0	0	0	0	0	0	0
15:14:37	-339,013	2314,025	16,264	12,109	10,986	8,392	8,666	21,3	961,909	22,742	2040,71	0	205,217	205,217	99,73	0	0	0	0	0	0	0
15:14:37	-158,984	2312,435	16,362	12,158	10,972	8,375	8,66	21,3	961,909	22,742	2040,982	0	205,217	205,217	99,73	0	0	0	0	0	0	0
15:14:37	-167,382	2310,762	16,362	12,109	10,963	8,358	8,654	21,3	961,909	22,742	2041,252	0	205,217	205,217	99,73	0	0	0	0	0	0	0
15:14:37	-341,015	2307,351	16,264	12,109	10,949	8,323	8,648	21,3	961,909	22,742	2041,518	0	205,217	205,217	99,73	0	0	0	0	0	0	0
15:14:37	-165,307	2305,698	16,264	11,963	10,939	8,306	8,641	21,3	961,909	22,742	2041,782	0	205,217	205,217	99,73	0	0	0	0	0	0	0
15:14:37	-306,127	2302,637	16,118	12,06	10,93	8,274	8,634	21,3	961,909	22,742	2042,043	0	205,217	205,217	99,73	0	0	0	0	0	0	0
15:14:37	-166,284	2300,974	16,118	11,963	10,92	8,257	8,626	21,3	961,909	22,742	2042,302	0	205,217	205,217	99,73	0	0	0	0	0	0	0
15:14:37	-213,598	2298,838	16,069	11,914	10,911	8,235	8,619	21,3	961,909	22,742	2042,558	0	205,217	205,217	99,73	0	0	0	0	0	0	0
15:14:37	-306,005	2295,778	15,923	11,816	10,901	8,203	8,61	21,3	961,909	22,742	2042,812	0	205,217	205,217	99,73	0	0	0	0	0	0	0
15:14:37	-166,259	2294,116	15,923	11,767	10,892	8,186	8,602	21,3	961,909	22,742	2043,063	0	205,217	205,217	99,73	0	0	0	0	0	0	0
15:14:37	-250,439	2291,611	15,923	11,572	10,878	8,16	8,594	21,3	961,909	22,742	2043,311	0	205,217	205,217	99,73	0	0	0	0	0	0	0
15:14:37	-210,18	2289,509	15,874	11,523	10,869	8,139	8,585	21,3	961,909	22,742	2043,558	0	205,217	205,217	99,73	0	0	0	0	0	0	0
15:14:37	-257,519	2286,934	15,776	11,572	10,859	8,112	8,575	21,3	961,909	22,742	2043,801	0	205,217	205,217	99,73	0	0	0	0	0	0	0
15:14:37	-166,259	2285,272	15,776	11,523	10,85	8,095	8,566	21,3	961,909	22,742	2044,042	0	205,217	205,217	99,73	0	0	0	0	0	0	0
15:14:37	-304,638	2282,225	15,63	11,523	10,84	8,064	8,556	21,3	961,909	22,742	2044,281	0	205,217	205,217	99,73	0	0	0	0	0	0	0
15:14:37	-295,459	2279,271	15,581	11,279	10,826	8,033	8,546	21,3	961,909	22,742	2044,516	0	205,217	205,217	99,73	0	0	0	0	0	0	0
15:14:37	-256,323	2276,707	15,483	11,377	10,817	8,007	8,535	21,3	961,909	22,742	2044,748	0	205,217	205,217	99,73	0	0	0	0	0	0	0
15:14:37	-256,274	2274,145	15,385	11,377	10,808	7,98	8,524	21,3	961,909	22,742	2044,977	0	205,217	205,217	99,73	0	0	0	0	0	0	0
15:14:37	-306,494	2271,08	15,239	11,377	10,798	7,949	8,513	21,3	961,909	22,742	2045,203	0	205,217	205,217	99,73	0	0	0	0	0	0	0
15:14:37	-117,822	2269,901	15,288	11,377	10,789	7,937	8,502	21,3	961,909	22,742	2045,428	0	205,217	205,217	99,73	0	0	0	0	0	0	0
15:14:37	-168,432	2268,217	15,288	11,523	10,779	7,919	8,49	21,3	961,909	22,742	2045,651	0	205,217	205,217	99,73	0	0	0	0	0	0	0
15:14:37	-213,281	2266,084	15,239	11,425	10,77	7,897	8,479	21,3	961,909	22,742	2045,871	0	205,217	205,217	99,73	0	0	0	0	0	0	0
15:14:37	-242,675	2263,658	15,239	11,425	10,756	7,872	8,467	21,3	961,909	22,742	2046,089	0	205,217	205,217	99,73	0	0	0	0	0	0	0
15:14:37	-165,087	2262,007	15,239	11,523	10,747	7,855	8,455	21,3	961,909	22,742	2046,305	0	205,217	205,217	99,73	0	0	0	0	0	0	0
15:14:37	-172,509	2260,282	15,239	11,523	10,737	7,837	8,443	21,3	961,909	22,742	2046,519	0	205,217	205,217	99,73	0	0	0	0	0	0	0
15:14:37	-328,32	2256,998	15,141	11,425	10,724	7,804	8,43	21,3	961,909	22,742	2046,729	0	205,217	205,217	99,73	0	0	0	0	0	0	0
15:14:37	-207,861	2254,92	15,093	11,523	10,715	7,782	8,417	21,3	961,909	22,742	2046,937	0	205,217	205,217	99,73	0	0	0	0	0	0	0
15:14:37	-270,996	2252,21	14,995	11,523	10,705	7,754	8,404	21,3	961,909	22,742	2047,143	0	205,217	205,217	99,73	0	0	0	0	0	0	0
15:14:37	-168,261	2250,527	14,995	11,572	10,695	7,737	8,391	21,3	961,909	22,742	2047,346	0	205,217	205,217	99,73	0	0	0	0	0	0	0
15:14:37	-204,443	2248,483	14,946	11,523	10,686	7,716	8,378	21,3	961,909	22,742	2047,547	0	205,217	205,217	99,73	0	0	0	0	0	0	0
15:14:37	-272,29	2245,76	14,751	11,523	10,681	7,688	8,365	21,3	961,909	22,742	2047,745	0	205,217	205,217	99,73	0	0	0	0	0	0	0
15:14:37	-246,923	2243,291	14,653	11,425	10,672	7,662	8,351	21,3	961,909	22,742	2047,941	0	205,217	205,217	99,73	0	0	0	0	0	0	0
15:14:37	-271,069	2240,58	14,458	11,279	10,667	7,634	8,337	21,3	961,909	22,742	2048,134	0	205,217	205,217	99,73	0	0	0	0	0	0	0
15:14:37	-262,182	2237,958	14,262	11,23	10,663	7,607	8,322	21,3	961,909	22,742	2048,324	0	205,217	205,217	99,73	0	0	0	0	0	0	0
15:14:37	-244,799	2235,51	14,165	11,181	10,654	7,582	8,308	21,3	961,909	22,742	2048,511	0	205,217	205,217	99,73	0	0	0	0	0	0	0
15:14:37	-219,458	2233,316	14,116	11,279	10,644	7,559	8,293	21,3	961,909	22,742	2048,696	0	205,217	205,217	99,73	0	0	0	0	0	0	0
15:14:37	-65,527	2232,66	14,311	11,23	10,63	7,553	8,279	21,3	961,909	22,742	2048,879	0	205,217	205,217	99,73	0	0	0	0	0	0	0
15:14:37	-50,39	2232,156	14,507	11,377	10,617	7,548	8,264	21,3	961,909	22,742	2049,063	0	205,217	205,217	99,73	0	0	0	0	0	0	0
15:14:37	-150,83	2230,648	14,604	11,425	10,603	7,532	8,25	21,3	961,909	22,742	2049,244	0	205,217	205,217	99,73	0	0	0	0	0	0	0
15:14:37	-170,458	2228,943	14,604	11,425	10,594	7,514	8,236	21,3	961,909	22,742	2049,424	0	205,217	205,217	99,73	0	0	0	0	0	0	0
15:14:38	-293,798	2226,005	14,458	11,377	10,585	7,484	8,221	21,3	961,909	22,742	2049,6	0	205,217	205,217	99,73	0	0	0	0	0	0	0
15:14:38	-291,601	2223,089	14,311	11,279	10,576	7,454	8,206	21,3	961,909	22,742	2049,774	0	205,217	205,217	99,73	0	0	0	0	0	0	0
15:14:38	-142,773	2221,662	14,262	11,279	10,571	7,439	8,191	21,3	961,909	22,742	2049,946	0	205,217	205,217	99,73	0	0	0	0	0	0	0
15:14:38	-290,429	2218,757	14,116	11,23	10,562	7,409	8,176	21,3	961,909	22,742	2050,115	0	205,217	205,217	99,73	0	0	0	0	0	0	0
15:14:38	-242,333	2216,334	14,018	11,084	10,553	7,384	8,16	21,3	961,909	22,742	2050,281	0	205,217	205,217	99,73	0	0	0	0	0	0	0
15:14:38	-87,304	2215,461	14,116	11,279	10,543	7,375	8,145	21,3	961,909	22,742	2050,446	0	205,217	205,217	99,73	0	0	0	0	0	0	0
15:14:38	-202,148	2213,44	14,165	11,23	10,529	7,355	8,129	21,3	961,909	22,742	2050,609	0	205,217	205,217	99,73	0	0	0	0	0	0	0
15:14:38	-41,577	2213,024	14,311	11,279	10,519	7,35	8,114	21,3	961,909	22,742	2050,772	0	205,217	205,217	99,73	0	0	0	0	0	0	0
15:14:38	-229,589	2210,728	14,311	11,377	10,506	7,327	8,098	21,3	961,909	22,742	2050,932	0	205,217	205,217	99,73	0	0	0	0	0	0	0
15:14:38	-207,495	2208,653	14,262	11,425	10,497	7,305	8,083	21,3	961,909	22,742	2051,089	0	205,217	205,217	99,73	0	0	0	0	0	0	0
15:14:38	-298,73	2205,666	14,116	11,377	10,488	7,274	8,067	21,3	961,909	22,742	2051,244	0	205,217	205,217	99,73	0	0	0	0	0	0	0
15:14:38	-216,918	2203,496	13,969	11,279	10,483	7,252	8,051	21,3	961,909	22,742	2051,396	0	205,217	205,217	99,73	0	0	0	0	0	0	0
15:14:38	-263,598	2200,86	13,774	11,23	10,479	7,225	8,035	21,3	961,909	22,742	2051,546	0	205,217	205,217	99,73	0	0	0	0	0	0	0
15:14:38	-235,742	2198,503	13,676	11,23	10,47	7,201	8,018	21,3	961,909	22,742	2051,693	0	205,217	205,217	99,73	0	0	0	0	0	0	0
15:14:38	-187,695	2196,626	13,628	11,181	10,462	7,181	8,002	21,3	961,909	22,742	2051,837	0	205,217	205,217	99,73	0	0	0	0	0	0	0
15:14:38	-114,941	2195,477	13,676	11,181	10,453	7,169	7,986	21,3	961,909	22,742	2051,981	0	205,217	205,217	99,73	0	0	0	0	0	0	0
15:14:38	-176,635	2193,71	13,676	11,084	10,443	7,151	7,969	21,3	961,909	22,742	2052,123	0	205,217	205,217	99,73	0	0	0	0	0	0	0
15:14:38	-81,738	2192,893	13,823	11,23	10,431	7,143	7,953	21,3	961,909	22,742	2052,263	0	205,217	205,217	99,73	0	0	0	0	0	0	0
15:14:38	-87,524	2192,018	13,921	11,181	10,421	7,134	7,937	21,3	961,909	22,742	2052,403	0	205,217	205,217	99,73	0	0	0	0	0	0	0
15:14:38	-250,659	2189,511	13,823	11,23	10,412	7,108	7,921	21,3	961,909	22,742	2052,54	0	205,217	205,217	99,73	0	0	0	0	0	0	0
15:14:38	-183,447	2187,677	13,774	11,23	10,404	7,089	7,905	21,3	961,909	22,742	2052,675	0	205,217	205,217	99,73	0	0	0	0	0	0	0
15:14:38	-257,543	2185,101	13,628	11,23	10,397	7,062	7,888	21,3	961,909	22,742	2052,808	0	205,217	205,217	99,73	0	0	0	0	0	0	0
15:14:38	-231,298	2182,788	13,53	11,181	10,389	7,039	7,871	21,3	961,909	22,742	2052,938	0	205,217	205,217	99,73	0	0	0	0	0	0	0
15:14:38	-189,062	2180,898	13,432	11,181	10,384	7,019	7,855	21,3	961,909	22,742	2053,065	0	205,217	205,217	99,73	0	0	0	0	0	0	0
15:14:38	-233,374	2178,564	13,335	11,181	10,376	6,995	7,838	21,3	961,909	22,742	2053,191	0	205,217	205,217	99,73	0	0	0	0	0	0	0
15:14:38	-276,538	2175,798	13,188	10,937	10,368	6,966	7,821	21,3	961,909	22,742	2053,314	0	205,217	205,217	99,73	0	0	0	0	0	0	0
15:14:38	-98,071	2174,818	13,188	11,084	10,362	6,956	7,804	21,3	961,909	22,742	2053,435	0	205,217	205,217	99,73	0	0	0	0	0	0	0
15:14:38	-159,277	2173,225	13,188	11,084	10,353	6,94	7,787	21,3	961,909	22,742	2053,555	0	205,217	205,217	99,73	0	0	0	0	0	0	0
15:14:38	-189,794	2171,327	13,139	11,084	10,345	6,92	7,77	21,3	961,909	22,742	2053,673	0	205,217	205,217	99,73	0	0	0	0	0	0	0
15:14:38	-143,042	2169,897	13,139	11,181	10,337	6,906	7,753	21,3	961,909	22,742	2053,789	0	205,217	205,217	99,73	0	0	0	0	0	0	0
15:14:38	-99,096	2168,906	13,139	11,181	10,331	6,895	7,736	21,3	961,909	22,742	2053,904	0	205,217	205,217	99,73	0	0	0	0	0	0	0
15:14:38	-161,596	2167,29	13,139	11,035	10,322	6,879	7,719	21,3	961,909	22,742	2054,017	0	205,217	205,217	99,73	0	0	0	0	0	0	0
15:14:38	-252,343	2164,766	13,042	11,181	10,313	6,853	7,702	21,3	961,909	22,742	2054,128	0	205,217	205,217	99,73	0	0	0	0	0	0	0
15:14:38	-146,386	2163,302	13,042	11,181	10,304	6,838	7,685	21,3	961,909	22,742	2054,237	0	205,217	205,217	99,73	0	0	0	0	0	0	0
15:14:38	-144,58	2161,857	12,993	11,084	10,299	6,823	7,668	21,3	961,909	22,742	2054,345	0	205,217	205,217	99,73	0	0	0	0	0	0	0
15:14:38	-127,294	2160,584	12,944	11,084	10,294	6,81	7,652	21,3	961,909	22,742	2054,451	0	205,217	205,217	99,73	0	0	0	0	0	0	0
15:14:38	-223,193	2158,352	12,846	11,181	10,287	6,787	7,635	21,3	961,909	22,742	2054,555	0	205,217	205,217	99,73	0	0	0	0	0	0	0
15:14:38	-142,382	2156,928	12,798	11,035	10,281	6,772	7,618	21,3	961,909	22,742	2054,657	0	205,217	205,217	99,73	0	0	0	0	0	0	0
15:14:38	-82,861	2156,099	12,798	11,035	10,277	6,763	7,601	21,3	961,909	22,742	2054,759	0	205,217	205,217	99,73	0	0	0	0	0	0	0
15:14:38	-241,455	2153,685	12,7	11,084	10,268	6,739	7,584	21,3	961,909	22,742	2054,857	0	205,217	205,217	99,73	0	0	0	0	0	0	0
15:14:38	-129,321	2152,391	12,651	10,937	10,263	6,725	7,567	21,3	961,909	22,742	2054,955	0	205,217	205,217	99,73	0	0	0	0	0	0	0
15:14:38	-227,441	2150,117	12,553	10,888	10,255	6,702	7,55	21,2	962,289	22,742	2055,05	0	205,217	205,217	99,73	0	0	0	0	0	0	0
15:14:38	-130,371	2148,813	12,505	10,888	10,251	6,688	7,533	21,2	962,289	22,742	2055,144	0	205,217	205,217	99,73	0	0	0	0	0	0	0
15:14:38	-83,911	2147,974	12,505	10,888	10,246	6,68	7,517	21,2	962,289	22,742	2055,237	0	205,217	205,217	99,73	0	0	0	0	0	0	0
15:14:38	-129,272	2146,682	12,456	10,888	10,241	6,666	7,5	21,2	962,289	22,742	2055,328	0	205,217	205,217	99,73	0	0	0	0	0	0	0
15:14:38	-174,829	2144,933	12,358	10,84	10,236	6,648	7,483	21,2	962,289	22,742	2055,418	0	205,217	205,217	99,73	0	0	0	0	0	0	0
15:14:38	-220,996	2142,723	12,212	10,742	10,232	6,626	7,466	21,2	962,289	22,742	2055,505	0	205,217	205,217	99,73	0	0	0	0	0	0	0
15:14:38	-141,845	2141,305	12,212	10,742	10,224	6,611	7,45	21,2	962,289	22,742	2055,591	0	205,217	205,217	99,73	0	0	0	0	0	0	0
15:14:38	-72,07	2140,584	12,212	10,742	10,219	6,603	7,433	21,2	962,289	22,742	2055,676	0	205,217	205,217	99,73	0	0	0	0	0	0	0
15:14:38	-131,469	2139,269	12,163	10,742	10,215	6,59	7,417	21,2	962,289	22,742	2055,759	0	205,217	205,217	99,73	0	0	0	0	0	0	0
15:14:38	-99,951	2138,27	12,163	10,84	10,209	6,58	7,4	21,2	962,289	22,742	2055,842	0	205,217	205,217	99,73	0	0	0	0	0	0	0
15:14:38	-158,032	2136,69	12,163	10,84	10,2	6,563	7,384	21,2	962,289	22,742	2055,923	0	204,072	204,072	99,726	0	0	0	0	0	0	0
15:14:38	-12,622	2136,563	12,309	10,84	10,192	6,562	7,368	21,2	962,289	22,742	2056,003	0	204,072	204,072	99,726	0	0	0	0	0	0	0
15:14:38	-189,428	2134,669	12,212	10,888	10,186	6,542	7,351	21,2	962,289	22,742	2056,082	0	204,072	204,072	99,726	0	0	0	0	0	0	0
15:14:38	-74,218	2133,927	12,212	11,035	10,182	6,535	7,335	21,2	962,289	22,742	2056,16	0	204,072	204,072	99,726	0	0	0	0	0	0	0
15:14:38	-299,389	2130,933	12,065	10,937	10,172	6,504	7,319	21,2	962,289	22,742	2056,234	0	204,072	204,072	99,726	0	0	0	0	0	0	0
15:14:38	-76,269	2130,17	12,065	10,84	10,168	6,496	7,303	21,2	962,289	22,742	2056,308	0	204,072	204,072	99,726	0	0	0	0	0	0	0
15:14:38	-134,619	2128,824	12,016	10,84	10,163	6,482	7,287	21,2	962,289	22,742	2056,381	0	204,072	204,072	99,726	0	0	0	0	0	0	0
15:14:38	-121,582	2127,608	11,967	10,84	10,159	6,47	7,271	21,2	962,289	22,742	2056,452	0	204,072	204,072	99,726	0	0	0	0	0	0	0
15:14:38	-88,208	2126,726	11,967	10,742	10,154	6,461	7,255	21,2	962,289	22,742	2056,523	0	204,072	204,072	99,726	0	0	0	0	0	0	0
15:14:38	-77,343	2125,953	11,967	10,742	10,149	6,453	7,239	21,2	962,289	22,742	2056,592	0	204,072	204,072	99,726	0	0	0	0	0	0	0
15:14:38	-271,386	2123,239	11,772	10,693	10,144	6,425	7,223	21,2	962,289	22,742	2056,658	0	204,072	204,072	99,726	0	0	0	0	0	0	0
15:14:38	-169,018	2121,549	11,674	10,693	10,14	6,407	7,207	21,2	962,289	22,742	2056,723	0	204,072	204,072	99,726	0	0	0	0	0	0	0
[truncated: 5,490 more rows]
