# Supplementary material for: Testing of pandemic ventilators under early and agile development
Source: Front Med Technol. 2022 Aug 16;4:899328. doi: 10.3389/fmedt.2022.899328 (PMC9424737; doi:10.3389/fmedt.2022.899328)
Supplement: Supplementary file 3 [file Data_Sheet_2.ZIP › Accuracy of Controls Systems/01_Data Storage/01_Raw Measurement Data/Hamilton T1/Hamilton T1_v2/part_2_test_01.csv]

Time	Flow	Lung tidal volume	p alveole	Airway pressure	Bellows position	Intrapleural pressure	Cardial pressure	Fraction of O2 inspir	Ambient pressure	Temperature Celsius	FRC actual	Shunt fraction	Partial pressure O2 air chamber	Partial pressure O2 effectiv	Oxygen sat pulm. capillaries	NA	NA	NA	NA	NA	NA	NA
15:44:54	0	2962,599	18,681	18,652	14,513	11,743	11,194	21,3	960,554	24,999	2562,188	0	204,951	204,951	99,729	0	0	0	0	0	0	0
15:44:54	0	2962,599	18,681	18,652	14,513	11,743	11,204	21,3	960,554	24,999	2562,589	0	204,951	204,951	99,729	0	0	0	0	0	0	0
15:44:54	0	2962,599	18,681	18,652	14,513	11,743	11,215	21,3	960,554	24,999	2562,989	0	204,951	204,951	99,729	0	0	0	0	0	0	0
15:44:54	-49,609	2962,103	18,633	18,603	14,513	11,738	11,225	21,3	960,554	24,999	2563,388	0	204,951	204,951	99,729	0	0	0	0	0	0	0
15:44:54	49,609	2962,599	18,681	18,652	14,513	11,743	11,235	21,3	960,554	24,999	2563,787	0	204,951	204,951	99,729	0	0	0	0	0	0	0
15:44:54	-49,609	2962,103	18,633	18,506	14,513	11,738	11,245	21,3	960,554	24,999	2564,185	0	204,951	204,951	99,729	0	0	0	0	0	0	0
15:44:54	0	2962,103	18,633	18,506	14,513	11,738	11,255	21,3	960,554	24,999	2564,583	0	204,951	204,951	99,729	0	0	0	0	0	0	0
15:44:54	0	2962,103	18,633	18,506	14,513	11,738	11,264	21,3	960,554	24,999	2564,98	0	204,951	204,951	99,729	0	0	0	0	0	0	0
15:44:54	-248,022	2959,623	18,388	18,506	14,513	11,712	11,273	21,3	960,554	24,999	2565,375	0	204,951	204,951	99,729	0	0	0	0	0	0	0
15:44:54	248,022	2962,103	18,633	18,603	14,513	11,738	11,282	21,3	960,554	24,999	2565,771	0	204,951	204,951	99,729	0	0	0	0	0	0	0
15:44:54	49,609	2962,599	18,681	18,652	14,513	11,743	11,291	21,3	960,554	24,999	2566,168	0	204,951	204,951	99,729	0	0	0	0	0	0	0
15:44:54	-15,283	2962,447	18,681	18,799	14,512	11,741	11,3	21,3	960,554	24,999	2566,564	0	204,951	204,951	99,729	0	0	0	0	0	0	0
15:44:54	0	2962,447	18,681	18,701	14,512	11,741	11,309	21,3	960,554	24,999	2566,96	0	204,951	204,951	99,729	0	0	0	0	0	0	0
15:44:54	-297,631	2959,47	18,388	18,603	14,512	11,71	11,317	21,3	960,554	24,999	2567,353	0	204,951	204,951	99,729	0	0	0	0	0	0	0
15:44:54	248,022	2961,951	18,633	18,652	14,512	11,736	11,325	21,3	960,554	24,999	2567,747	0	204,951	204,951	99,729	0	0	0	0	0	0	0
15:44:54	-248,022	2959,47	18,388	18,457	14,512	11,71	11,332	21,3	960,554	24,999	2568,139	0	204,951	204,951	99,729	0	0	0	0	0	0	0
15:44:55	99,194	2960,462	18,486	18,603	14,512	11,721	11,34	21,3	960,554	24,999	2568,531	0	204,951	204,951	99,729	0	0	0	0	0	0	0
15:44:55	198,437	2962,447	18,681	18,652	14,512	11,741	11,348	21,3	960,554	24,999	2568,925	0	204,951	204,951	99,729	0	0	0	0	0	0	0
15:44:55	-148,828	2960,958	18,535	18,603	14,512	11,726	11,355	21,3	960,554	24,999	2569,317	0	204,951	204,951	99,729	0	0	0	0	0	0	0
15:44:55	-148,803	2959,47	18,388	18,457	14,512	11,71	11,362	21,3	960,554	24,999	2569,708	0	204,951	204,951	99,729	0	0	0	0	0	0	0
15:44:55	0	2959,47	18,388	18,457	14,512	11,71	11,369	21,3	960,554	24,999	2570,097	0	204,951	204,951	99,729	0	0	0	0	0	0	0
15:44:55	99,194	2960,462	18,486	18,506	14,512	11,721	11,376	21,3	960,554	24,999	2570,488	0	204,951	204,951	99,729	0	0	0	0	0	0	0
15:44:55	-99,194	2959,47	18,388	18,457	14,512	11,71	11,383	21,3	960,554	24,999	2570,877	0	204,951	204,951	99,729	0	0	0	0	0	0	0
15:44:55	148,803	2960,958	18,535	18,506	14,512	11,726	11,389	21,3	960,554	24,999	2571,267	0	204,951	204,951	99,729	0	0	0	0	0	0	0
15:44:55	99,218	2961,951	18,633	18,701	14,512	11,736	11,396	21,3	960,554	24,999	2571,657	0	204,951	204,951	99,729	0	0	0	0	0	0	0
15:44:55	-148,828	2960,462	18,486	18,457	14,512	11,721	11,402	21,3	960,554	24,999	2572,046	0	204,951	204,951	99,729	0	0	0	0	0	0	0
15:44:55	0	2960,462	18,486	18,506	14,512	11,721	11,409	21,3	960,554	24,999	2572,434	0	204,951	204,951	99,729	0	0	0	0	0	0	0
15:44:55	49,609	2960,958	18,535	18,506	14,512	11,726	11,415	21,3	960,554	24,999	2572,823	0	204,951	204,951	99,729	0	0	0	0	0	0	0
15:44:55	-49,609	2960,462	18,486	18,457	14,512	11,721	11,421	21,3	960,554	24,999	2573,211	0	204,951	204,951	99,729	0	0	0	0	0	0	0
15:44:55	198,437	2962,447	18,681	18,652	14,512	11,741	11,427	21,3	960,554	24,999	2573,6	0	204,951	204,951	99,729	0	0	0	0	0	0	0
15:44:55	-49,609	2961,951	18,633	18,652	14,512	11,736	11,433	21,3	960,554	24,999	2573,989	0	204,951	204,951	99,729	0	0	0	0	0	0	0
15:44:55	49,609	2962,447	18,681	18,652	14,512	11,741	11,439	21,3	960,554	24,999	2574,377	0	204,951	204,951	99,729	0	0	0	0	0	0	0
15:44:55	99,243	2963,439	18,779	18,652	14,512	11,751	11,445	21,3	960,554	24,999	2574,766	0	204,951	204,951	99,729	0	0	0	0	0	0	0
15:44:55	-148,852	2961,951	18,633	18,457	14,512	11,736	11,451	21,3	960,554	24,999	2575,153	0	204,951	204,951	99,729	0	0	0	0	0	0	0
15:44:55	15,283	2962,103	18,633	18,603	14,513	11,738	11,457	21,3	960,554	24,999	2575,54	0	204,951	204,951	99,729	0	0	0	0	0	0	0
15:44:55	0	2962,103	18,633	18,652	14,513	11,738	11,462	21,3	960,554	24,999	2575,927	0	204,951	204,951	99,729	0	0	0	0	0	0	0
15:44:55	0	2962,103	18,633	18,652	14,513	11,738	11,468	21,3	960,554	24,999	2576,313	0	204,951	204,951	99,729	0	0	0	0	0	0	0
15:44:55	148,852	2963,592	18,779	18,701	14,513	11,753	11,473	21,3	960,554	24,999	2576,7	0	204,951	204,951	99,729	0	0	0	0	0	0	0
15:44:55	-133,813	2962,254	18,633	18,799	14,514	11,739	11,478	21,3	960,554	24,999	2577,086	0	204,951	204,951	99,729	0	0	0	0	0	0	0
15:44:55	-230,59	2959,948	18,34	18,457	14,517	11,715	11,483	21,3	960,554	24,999	2577,468	0	204,951	204,951	99,729	0	0	0	0	0	0	0
15:44:55	67,236	2960,62	18,34	18,457	14,521	11,722	11,488	21,3	960,554	24,999	2577,851	0	204,951	204,951	99,729	0	0	0	0	0	0	0
15:44:55	198,437	2962,605	18,535	18,701	14,521	11,743	11,493	21,3	960,554	24,999	2578,236	0	204,951	204,951	99,729	0	0	0	0	0	0	0
15:44:55	0	2962,605	18,535	18,701	14,521	11,743	11,498	21,3	960,554	24,999	2578,62	0	204,951	204,951	99,729	0	0	0	0	0	0	0
15:44:55	99,218	2963,597	18,633	18,799	14,521	11,753	11,503	21,3	960,554	24,999	2579,005	0	204,951	204,951	99,729	0	0	0	0	0	0	0
15:44:55	-99,218	2962,605	18,535	18,603	14,521	11,743	11,507	21,3	960,554	24,999	2579,389	0	204,951	204,951	99,729	0	0	0	0	0	0	0
15:44:55	99,218	2963,597	18,633	18,652	14,521	11,753	11,512	21,3	960,554	24,999	2579,773	0	204,951	204,951	99,729	0	0	0	0	0	0	0
15:44:55	-248,071	2961,116	18,388	18,603	14,521	11,727	11,516	21,3	960,554	24,999	2580,154	0	204,951	204,951	99,729	0	0	0	0	0	0	0
15:44:55	148,852	2962,605	18,535	18,652	14,521	11,743	11,521	21,3	960,554	24,999	2580,537	0	204,951	204,951	99,729	0	0	0	0	0	0	0
15:44:55	99,218	2963,597	18,633	18,701	14,521	11,753	11,525	21,3	960,554	24,999	2580,92	0	204,951	204,951	99,729	0	0	0	0	0	0	0
15:44:55	49,633	2964,093	18,681	18,603	14,521	11,758	11,53	21,3	960,554	24,999	2581,303	0	204,951	204,951	99,729	0	0	0	0	0	0	0
15:44:55	-49,633	2963,597	18,633	18,506	14,521	11,753	11,534	21,3	960,554	24,999	2581,685	0	204,951	204,951	99,729	0	0	0	0	0	0	0
15:44:55	-446,459	2959,132	18,193	18,164	14,521	11,707	11,538	21,3	960,554	24,999	2582,062	0	204,951	204,951	99,729	0	0	0	0	0	0	0
15:44:55	-463,793	2954,494	17,803	17,431	14,517	11,659	11,54	21,3	960,554	24,999	2582,435	0	204,951	204,951	99,729	0	0	0	0	0	0	0
15:44:55	-592,7	2948,567	17,314	16,699	14,512	11,598	11,541	21,3	960,554	24,999	2582,801	0	204,951	204,951	99,729	0	0	0	0	0	0	0
15:44:55	-743,676	2941,13	16,875	16,308	14,495	11,521	11,541	21,3	960,554	24,999	2583,159	0	204,951	204,951	99,729	0	0	0	0	0	0	0
15:44:55	-569,604	2935,434	16,679	15,869	14,474	11,463	11,539	21,3	960,554	24,999	2583,512	0	204,951	204,951	99,729	0	0	0	0	0	0	0
15:44:55	-515,649	2930,278	16,728	15,967	14,442	11,41	11,537	21,3	960,554	24,999	2583,858	0	204,951	204,951	99,729	0	0	0	0	0	0	0
15:44:55	-601,391	2924,264	16,826	15,82	14,403	11,348	11,533	21,3	960,554	24,999	2584,199	0	204,951	204,951	99,729	0	0	0	0	0	0	0
15:44:55	-417,382	2920,09	17,168	16,357	14,359	11,304	11,529	21,3	960,554	24,999	2584,534	0	204,951	204,951	99,729	0	0	0	0	0	0	0
15:44:55	-580,59	2914,284	17,314	16,308	14,318	11,245	11,523	21,3	958,743	24,999	2584,864	0	204,951	204,951	99,729	0	0	0	0	0	0	0
15:44:55	-892,187	2905,362	17,07	16,015	14,281	11,153	11,516	21,3	958,743	24,999	2585,185	0	204,951	204,951	99,729	0	0	0	0	0	0	0
15:44:55	-683,959	2898,523	16,924	15,82	14,251	11,082	11,507	21,3	958,743	24,999	2585,498	0	204,951	204,951	99,729	0	0	0	0	0	0	0
15:44:55	-942,309	2889,1	16,338	15,185	14,231	10,985	11,497	21,3	958,743	24,999	2585,801	0	204,951	204,951	99,729	0	0	0	0	0	0	0
15:44:55	-817,041	2880,929	15,849	14,843	14,213	10,901	11,485	21,3	958,743	24,999	2586,097	0	204,951	204,951	99,729	0	0	0	0	0	0	0
15:44:55	-772,729	2873,202	15,41	14,795	14,194	10,821	11,472	21,3	958,743	24,999	2586,384	0	204,951	204,951	99,729	0	0	0	0	0	0	0
15:44:55	-457,006	2868,632	15,361	14,648	14,171	10,774	11,459	21,3	958,743	24,999	2586,666	0	204,951	204,951	99,729	0	0	0	0	0	0	0
15:44:55	-493,042	2863,702	15,361	14,795	14,143	10,723	11,444	21,3	958,743	24,999	2586,943	0	204,951	204,951	99,729	0	0	0	0	0	0	0
15:44:55	-571,899	2857,983	15,361	14,795	14,111	10,664	11,429	21,3	958,743	24,999	2587,214	0	204,951	204,951	99,729	0	0	0	0	0	0	0
15:44:55	-340,722	2854,575	15,605	14,99	14,078	10,629	11,413	21,3	958,743	24,999	2587,482	0	204,951	204,951	99,729	0	0	0	0	0	0	0
15:44:55	-555,297	2849,022	15,556	14,941	14,049	10,572	11,397	21,3	958,743	24,999	2587,743	0	204,87	204,87	99,729	0	0	0	0	0	0	0
15:44:55	-420,825	2844,814	15,556	14,99	14,025	10,528	11,38	21,3	958,743	24,999	2588	0	204,87	204,87	99,729	0	0	0	0	0	0	0
15:44:55	-610,327	2838,711	15,361	14,843	14,002	10,466	11,362	21,3	958,743	24,999	2588,251	0	204,87	204,87	99,729	0	0	0	0	0	0	0
15:44:55	-496,044	2833,75	15,117	14,648	13,988	10,414	11,343	21,3	958,743	24,999	2588,497	0	204,87	204,87	99,729	0	0	0	0	0	0	0
15:44:55	-575,732	2827,993	14,873	14,453	13,969	10,355	11,324	21,3	958,743	24,999	2588,736	0	204,87	204,87	99,729	0	0	0	0	0	0	0
15:44:55	-462,524	2823,368	14,58	14,306	13,959	10,307	11,304	21,3	958,743	24,999	2588,971	0	204,87	204,87	99,729	0	0	0	0	0	0	0
15:44:55	-448,681	2818,881	14,384	14,209	13,945	10,261	11,283	21,3	958,743	24,999	2589,201	0	204,87	204,87	99,729	0	0	0	0	0	0	0
15:44:55	-399,877	2814,882	14,238	13,965	13,931	10,22	11,263	21,3	958,743	24,999	2589,426	0	204,87	204,87	99,729	0	0	0	0	0	0	0
15:44:55	-371,508	2811,167	14,287	13,965	13,907	10,182	11,241	21,3	958,743	24,999	2589,648	0	204,87	204,87	99,729	0	0	0	0	0	0	0
15:44:55	-276,245	2808,405	14,433	14,111	13,883	10,153	11,22	21,3	958,743	24,999	2589,867	0	204,87	204,87	99,729	0	0	0	0	0	0	0
15:44:55	-360,253	2804,802	14,58	14,258	13,854	10,116	11,198	21,3	958,743	24,999	2590,082	0	204,87	204,87	99,729	0	0	0	0	0	0	0
15:44:55	-308,618	2801,716	14,775	14,453	13,826	10,084	11,177	21,3	958,743	24,999	2590,293	0	204,87	204,87	99,729	0	0	0	0	0	0	0
15:44:55	-326,171	2798,454	14,873	14,502	13,802	10,051	11,154	21,3	958,743	24,999	2590,502	0	204,87	204,87	99,729	0	0	0	0	0	0	0
15:44:55	-435,131	2794,103	14,775	14,502	13,783	10,006	11,132	21,3	958,743	24,999	2590,705	0	204,87	204,87	99,729	0	0	0	0	0	0	0
15:44:55	-450,317	2789,6	14,58	14,258	13,768	9,959	11,109	21,3	958,743	24,999	2590,904	0	204,87	204,87	99,729	0	0	0	0	0	0	0
15:44:55	-394,018	2785,66	14,433	14,111	13,754	9,919	11,086	21,3	958,743	24,999	2591,099	0	204,87	204,87	99,729	0	0	0	0	0	0	0
15:44:55	-467,626	2780,983	14,14	13,769	13,744	9,87	11,062	21,3	958,743	24,999	2591,289	0	204,87	204,87	99,729	0	0	0	0	0	0	0
15:44:55	-494,189	2776,041	13,896	13,623	13,73	9,819	11,037	21,3	958,743	24,999	2591,474	0	204,87	204,87	99,729	0	0	0	0	0	0	0
15:44:55	-490,82	2771,133	13,652	13,427	13,716	9,769	11,013	21,3	958,743	24,999	2591,654	0	204,87	204,87	99,729	0	0	0	0	0	0	0
15:44:55	-401,928	2767,114	13,506	13,33	13,701	9,727	10,987	21,3	958,743	24,999	2591,829	0	204,87	204,87	99,729	0	0	0	0	0	0	0
15:44:55	-244,335	2764,671	13,603	13,33	13,682	9,702	10,962	21,3	958,743	24,999	2592,002	0	204,87	204,87	99,729	0	0	0	0	0	0	0
15:44:55	-427,612	2760,394	13,652	13,379	13,655	9,658	10,937	21,3	958,743	24,999	2592,171	0	204,87	204,87	99,729	0	0	0	0	0	0	0
15:44:55	-273,364	2757,661	13,799	13,574	13,631	9,63	10,911	21,3	958,743	24,999	2592,336	0	204,87	204,87	99,729	0	0	0	0	0	0	0
15:44:55	-253,198	2755,129	13,896	13,574	13,612	9,604	10,885	21,3	958,743	24,999	2592,499	0	204,87	204,87	99,729	0	0	0	0	0	0	0
15:44:55	-359,814	2751,531	13,945	13,623	13,588	9,567	10,859	21,3	958,743	24,999	2592,658	0	204,87	204,87	99,729	0	0	0	0	0	0	0
15:44:55	-319,97	2748,331	13,896	13,623	13,573	9,534	10,833	21,3	958,743	24,999	2592,813	0	204,87	204,87	99,729	0	0	0	0	0	0	0
15:44:55	-458,862	2743,742	13,75	13,574	13,555	9,486	10,807	21,3	958,743	24,999	2592,964	0	204,87	204,87	99,729	0	0	0	0	0	0	0
15:44:55	-329,589	2740,446	13,603	13,427	13,545	9,453	10,781	21,3	958,743	24,999	2593,112	0	204,87	204,87	99,729	0	0	0	0	0	0	0
15:44:55	-485,449	2735,592	13,408	13,232	13,528	9,402	10,753	21,3	958,743	24,999	2593,255	0	204,87	204,87	99,729	0	0	0	0	0	0	0
15:44:55	-394,97	2731,642	13,261	13,086	13,514	9,362	10,726	21,3	958,743	24,999	2593,393	0	204,87	204,87	99,729	0	0	0	0	0	0	0
15:44:55	-263,745	2729,005	13,261	13,037	13,499	9,335	10,699	21,3	958,743	24,999	2593,529	0	204,87	204,87	99,729	0	0	0	0	0	0	0
15:44:55	-396,386	2725,041	13,261	13,086	13,477	9,294	10,671	21,3	958,743	24,999	2593,66	0	204,87	204,87	99,729	0	0	0	0	0	0	0
15:44:55	-169,384	2723,347	13,457	13,232	13,456	9,276	10,644	21,3	958,743	24,999	2593,79	0	204,87	204,87	99,729	0	0	0	0	0	0	0
15:44:55	-308,52	2720,262	13,603	13,379	13,43	9,244	10,617	21,3	958,743	24,999	2593,916	0	204,87	204,87	99,729	0	0	0	0	0	0	0
15:44:55	-345,703	2716,805	13,603	13,427	13,411	9,209	10,589	21,3	958,743	24,999	2594,039	0	204,87	204,87	99,729	0	0	0	0	0	0	0
15:44:55	-339,013	2713,415	13,506	13,379	13,397	9,174	10,561	21,3	958,743	24,999	2594,159	0	204,87	204,87	99,729	0	0	0	0	0	0	0
15:44:55	-456,86	2708,846	13,31	13,183	13,382	9,127	10,533	21,3	958,743	24,999	2594,273	0	204,87	204,87	99,729	0	0	0	0	0	0	0
15:44:55	-433,789	2704,508	13,017	12,89	13,374	9,082	10,505	21,3	958,743	24,999	2594,383	0	204,87	204,87	99,729	0	0	0	0	0	0	0
15:44:55	-341,088	2701,097	12,773	12,549	13,368	9,047	10,476	21,3	958,743	24,999	2594,49	0	204,87	204,87	99,729	0	0	0	0	0	0	0
15:44:55	-432,348	2696,774	12,48	12,256	13,36	9,002	10,447	21,3	958,743	24,999	2594,592	0	204,87	204,87	99,729	0	0	0	0	0	0	0
15:44:55	-325,39	2693,52	12,334	12,109	13,35	8,969	10,418	21,3	958,743	24,999	2594,691	0	204,87	204,87	99,729	0	0	0	0	0	0	0
15:44:55	-195,141	2691,568	12,431	12,158	13,333	8,949	10,389	21,3	958,743	24,999	2594,788	0	204,87	204,87	99,729	0	0	0	0	0	0	0
15:44:55	-279,907	2688,769	12,48	12,353	13,315	8,92	10,361	21,3	958,743	24,999	2594,882	0	204,87	204,87	99,729	0	0	0	0	0	0	0
15:44:55	-186,987	2686,9	12,627	12,5	13,296	8,9	10,332	21,3	958,743	24,999	2594,974	0	204,87	204,87	99,729	0	0	0	0	0	0	0
15:44:55	-334,96	2683,55	12,675	12,646	13,274	8,866	10,303	21,3	958,743	24,999	2595,063	0	204,87	204,87	99,729	0	0	0	0	0	0	0
15:44:55	-252,783	2681,022	12,675	12,646	13,26	8,84	10,274	21,3	958,743	24,999	2595,149	0	204,87	204,87	99,729	0	0	0	0	0	0	0
15:44:56	-286,987	2678,152	12,627	12,5	13,246	8,81	10,246	21,3	958,743	24,999	2595,232	0	204,87	204,87	99,729	0	0	0	0	0	0	0
15:44:56	-328,295	2674,869	12,48	12,353	13,236	8,776	10,217	21,3	958,743	24,999	2595,312	0	204,87	204,87	99,729	0	0	0	0	0	0	0
15:44:56	-277,197	2672,097	12,285	12,109	13,231	8,748	10,188	21,3	958,743	24,999	2595,388	0	204,87	204,87	99,729	0	0	0	0	0	0	0
15:44:56	-384,375	2668,254	12,041	11,914	13,223	8,708	10,159	21,3	958,743	24,999	2595,461	0	204,87	204,87	99,729	0	0	0	0	0	0	0
15:44:56	-195,068	2666,303	11,943	11,767	13,217	8,688	10,13	21,3	958,743	24,999	2595,532	0	204,87	204,87	99,729	0	0	0	0	0	0	0
15:44:56	-267,944	2663,623	11,845	11,718	13,208	8,661	10,101	21,3	958,743	24,999	2595,6	0	204,87	204,87	99,729	0	0	0	0	0	0	0
15:44:56	-102,246	2662,601	11,992	11,767	13,194	8,65	10,073	21,3	958,743	24,999	2595,667	0	204,87	204,87	99,729	0	0	0	0	0	0	0
15:44:56	-249,462	2660,106	11,992	11,718	13,179	8,624	10,045	21,3	958,743	24,999	2595,731	0	204,87	204,87	99,729	0	0	0	0	0	0	0
15:44:56	-175,292	2658,353	11,992	11,767	13,169	8,606	10,016	21,3	958,743	24,999	2595,794	0	204,87	204,87	99,729	0	0	0	0	0	0	0
15:44:56	-192,895	2656,424	12,041	11,816	13,156	8,586	9,988	21,3	958,743	24,999	2595,854	0	204,87	204,87	99,729	0	0	0	0	0	0	0
15:44:56	-177,392	2654,651	12,041	11,767	13,146	8,568	9,961	21,3	958,743	24,999	2595,913	0	204,87	204,87	99,729	0	0	0	0	0	0	0
15:44:56	-347,705	2651,173	11,845	11,767	13,137	8,532	9,932	21,3	958,743	24,999	2595,969	0	204,87	204,87	99,729	0	0	0	0	0	0	0
15:44:56	-185,18	2649,322	11,748	11,621	13,132	8,513	9,905	21,3	958,743	24,999	2596,022	0	204,87	204,87	99,729	0	0	0	0	0	0	0
15:44:56	-319,018	2646,131	11,504	11,425	13,127	8,48	9,877	21,3	958,743	24,999	2596,072	0	204,87	204,87	99,729	0	0	0	0	0	0	0
15:44:56	-185,083	2644,281	11,406	11,377	13,122	8,461	9,849	21,3	958,743	24,999	2596,121	0	204,87	204,87	99,729	0	0	0	0	0	0	0
15:44:56	-112,133	2643,159	11,455	11,377	13,113	8,45	9,822	21,3	958,743	24,999	2596,168	0	204,87	204,87	99,729	0	0	0	0	0	0	0
15:44:56	-26,293	2642,896	11,601	11,425	13,103	8,447	9,795	21,3	958,743	24,999	2596,215	0	204,87	204,87	99,729	0	0	0	0	0	0	0
15:44:56	-205,688	2640,839	11,65	11,572	13,089	8,426	9,768	21,3	958,743	24,999	2596,259	0	204,87	204,87	99,729	0	0	0	0	0	0	0
15:44:56	18,408	2641,024	11,845	11,718	13,079	8,428	9,741	21,3	958,743	24,999	2596,304	0	204,87	204,87	99,729	0	0	0	0	0	0	0
15:44:56	-105,786	2639,966	11,992	11,767	13,065	8,417	9,715	21,3	958,743	24,999	2596,348	0	204,87	204,87	99,729	0	0	0	0	0	0	0
15:44:56	-214,526	2637,82	11,943	11,816	13,056	8,395	9,69	21,3	958,743	24,999	2596,389	0	204,87	204,87	99,729	0	0	0	0	0	0	0
15:44:56	-185,937	2635,961	11,845	11,767	13,05	8,375	9,664	21,3	958,743	24,999	2596,428	0	204,87	204,87	99,729	0	0	0	0	0	0	0
15:44:56	-173,242	2634,229	11,748	11,621	13,046	8,357	9,638	21,3	958,743	24,999	2596,466	0	204,87	204,87	99,729	0	0	0	0	0	0	0
15:44:56	-330,566	2630,923	11,504	11,523	13,041	8,323	9,612	21,3	958,743	24,999	2596,501	0	204,87	204,87	99,729	0	0	0	0	0	0	0
15:44:56	-131,665	2629,606	11,455	11,377	13,036	8,31	9,587	21,3	958,743	24,999	2596,534	0	204,87	204,87	99,729	0	0	0	0	0	0	0
15:44:56	-229,37	2627,313	11,308	11,279	13,031	8,286	9,561	21,3	958,743	24,999	2596,564	0	204,87	204,87	99,729	0	0	0	0	0	0	0
15:44:56	-131,591	2625,997	11,259	11,23	13,026	8,273	9,536	21,3	958,743	24,999	2596,594	0	204,87	204,87	99,729	0	0	0	0	0	0	0
15:44:56	-164,428	2624,352	11,259	11,181	13,017	8,256	9,511	21,3	958,743	24,999	2596,622	0	204,87	204,87	99,729	0	0	0	0	0	0	0
15:44:56	-186,914	2622,483	11,162	11,23	13,012	8,236	9,486	21,3	958,743	24,999	2596,648	0	204,87	204,87	99,729	0	0	0	0	0	0	0
15:44:56	-69,921	2621,784	11,259	11,23	13,003	8,229	9,461	21,3	958,743	24,999	2596,673	0	204,87	204,87	99,729	0	0	0	0	0	0	0
15:44:56	24,56	2622,03	11,455	11,279	12,993	8,232	9,437	21,3	958,743	24,999	2596,698	0	204,87	204,87	99,729	0	0	0	0	0	0	0
15:44:56	-124,072	2620,789	11,504	11,377	12,983	8,219	9,413	21,3	958,743	24,999	2596,722	0	204,87	204,87	99,729	0	0	0	0	0	0	0
15:44:56	-133,886	2619,45	11,455	11,425	12,978	8,205	9,39	21,3	958,743	24,999	2596,745	0	204,87	204,87	99,729	0	0	0	0	0	0	0
15:44:56	-85,937	2618,591	11,455	11,377	12,974	8,196	9,366	21,3	958,743	24,999	2596,767	0	204,87	204,87	99,729	0	0	0	0	0	0	0
15:44:56	-213,256	2616,458	11,406	11,377	12,964	8,174	9,343	21,3	958,743	24,999	2596,786	0	204,87	204,87	99,729	0	0	0	0	0	0	0
15:44:56	-85,913	2615,599	11,406	11,23	12,959	8,165	9,32	21,3	958,743	24,999	2596,805	0	204,87	204,87	99,729	0	0	0	0	0	0	0
15:44:56	-178,271	2613,816	11,308	11,23	12,955	8,147	9,297	21,3	958,743	24,999	2596,822	0	204,87	204,87	99,729	0	0	0	0	0	0	0
15:44:56	10,644	2613,923	11,406	11,279	12,95	8,148	9,274	21,3	958,743	24,999	2596,839	0	204,87	204,87	99,729	0	0	0	0	0	0	0
15:44:56	-182,641	2612,096	11,308	11,23	12,945	8,129	9,252	21,3	958,743	24,999	2596,854	0	204,87	204,87	99,729	0	0	0	0	0	0	0
15:44:56	-82,739	2611,269	11,308	11,23	12,94	8,121	9,23	21,3	958,743	24,999	2596,869	0	204,87	204,87	99,729	0	0	0	0	0	0	0
15:44:56	-226,928	2609	11,162	11,181	12,935	8,097	9,207	21,3	958,743	24,999	2596,881	0	204,87	204,87	99,729	0	0	0	0	0	0	0
15:44:56	-133,618	2607,663	11,113	11,084	12,93	8,084	9,185	21,3	958,743	24,999	2596,892	0	204,87	204,87	99,729	0	0	0	0	0	0	0
15:44:56	-178,125	2605,882	11,015	11,084	12,926	8,065	9,163	21,3	958,743	24,999	2596,901	0	204,87	204,87	99,729	0	0	0	0	0	0	0
15:44:56	-168,603	2604,196	11,015	11,035	12,916	8,048	9,142	21,3	958,743	24,999	2596,909	0	204,87	204,87	99,729	0	0	0	0	0	0	0
15:44:56	-84,838	2603,348	11,015	11,035	12,911	8,039	9,12	21,2	959,124	24,999	2596,915	0	204,87	204,87	99,729	0	0	0	0	0	0	0
15:44:56	-84,936	2602,498	11,015	11,035	12,907	8,03	9,099	21,2	959,124	24,999	2596,92	0	204,87	204,87	99,729	0	0	0	0	0	0	0
15:44:56	10,327	2602,602	11,113	11,035	12,902	8,031	9,078	21,2	959,124	24,999	2596,926	0	204,87	204,87	99,729	0	0	0	0	0	0	0
15:44:56	-263,94	2599,962	11,015	11,035	12,892	8,004	9,057	21,2	959,124	24,999	2596,929	0	204,87	204,87	99,729	0	0	0	0	0	0	0
15:44:56	-83,764	2599,125	11,015	11,035	12,887	7,996	9,036	21,2	959,124	24,999	2596,931	0	204,87	204,87	99,729	0	0	0	0	0	0	0
15:44:56	-84,838	2598,276	11,015	11,084	12,883	7,987	9,015	21,2	959,124	24,999	2596,932	0	204,87	204,87	99,729	0	0	0	0	0	0	0
15:44:56	-83,789	2597,438	11,015	11,084	12,878	7,978	8,995	21,2	959,124	24,999	2596,933	0	204,87	204,87	99,729	0	0	0	0	0	0	0
15:44:56	11,523	2597,554	11,113	11,181	12,873	7,979	8,975	21,2	959,124	24,999	2596,934	0	204,87	204,87	99,729	0	0	0	0	0	0	0
15:44:56	-83,764	2596,716	11,113	11,181	12,868	7,971	8,955	21,2	959,124	24,999	2596,716	0	204,87	204,87	99,729	0	0	0	0	0	0	0
15:44:56	-82,739	2595,889	11,113	11,181	12,864	7,962	8,936	21,2	959,124	24,999	2595,889	0	204,87	204,87	99,729	0	0	0	0	0	0	0
15:44:56	-166,528	2594,223	11,113	11,181	12,854	7,945	8,916	21,2	959,124	24,999	2594,223	0	203,884	203,884	99,725	0	0	0	0	0	0	0
15:44:56	0	2594,223	11,113	11,181	12,854	7,945	8,897	21,2	959,124	24,999	2594,223	0	203,884	203,884	99,725	0	0	0	0	0	0	0
15:44:56	-225,585	2591,967	10,966	11,084	12,849	7,922	8,878	21,2	959,124	24,999	2591,967	0	203,884	203,884	99,725	0	0	0	0	0	0	0
15:44:56	-50,976	2591,458	10,918	10,937	12,849	7,917	8,859	21,2	959,124	24,999	2591,458	0	203,884	203,884	99,725	0	0	0	0	0	0	0
15:44:56	-177,905	2589,679	10,82	10,937	12,845	7,898	8,841	21,2	959,124	24,999	2589,679	0	203,884	203,884	99,725	0	0	0	0	0	0	0
15:44:56	-130,297	2588,376	10,771	10,84	12,84	7,885	8,822	21,2	959,124	24,999	2588,376	0	203,884	203,884	99,725	0	0	0	0	0	0	0
15:44:56	0	2588,376	10,771	10,742	12,84	7,885	8,803	21,2	959,124	24,999	2588,376	0	203,884	203,884	99,725	0	0	0	0	0	0	0
15:44:56	-82,714	2587,548	10,771	10,742	12,835	7,876	8,785	21,2	959,124	24,999	2587,548	0	203,884	203,884	99,725	0	0	0	0	0	0	0
15:44:56	-84,814	2586,7	10,771	10,84	12,83	7,867	8,767	21,2	959,124	24,999	2586,7	0	203,884	203,884	99,725	0	0	0	0	0	0	0
15:44:56	-35,083	2586,349	10,82	10,888	12,826	7,864	8,75	21,2	959,124	24,999	2586,349	0	203,884	203,884	99,725	0	0	0	0	0	0	0
15:44:56	-73,413	2585,615	10,918	10,888	12,816	7,856	8,732	21,2	959,124	24,999	2585,615	0	203,884	203,884	99,725	0	0	0	0	0	0	0
15:44:56	-80,615	2584,809	10,918	10,937	12,812	7,848	8,715	21,2	959,124	24,999	2584,809	0	203,884	203,884	99,725	0	0	0	0	0	0	0
15:44:56	0	2584,809	10,918	10,888	12,812	7,848	8,698	21,2	959,124	24,999	2584,809	0	203,884	203,884	99,725	0	0	0	0	0	0	0
15:44:56	-179,956	2583,01	10,82	10,84	12,807	7,829	8,681	21,2	959,124	24,999	2583,01	0	203,884	203,884	99,725	0	0	0	0	0	0	0
15:44:56	-47,558	2582,534	10,771	10,742	12,807	7,825	8,664	21,2	959,124	24,999	2582,534	0	203,884	203,884	99,725	0	0	0	0	0	0	0
15:44:56	-80,59	2581,728	10,771	10,742	12,802	7,816	8,647	21,2	959,124	24,999	2581,728	0	203,884	203,884	99,725	0	0	0	0	0	0	0
15:44:56	-95,117	2580,777	10,673	10,595	12,802	7,806	8,631	21,2	959,124	24,999	2580,777	0	203,884	203,884	99,725	0	0	0	0	0	0	0
15:44:56	-84,838	2579,929	10,673	10,693	12,797	7,798	8,614	21,2	959,124	24,999	2579,929	0	203,884	203,884	99,725	0	0	0	0	0	0	0
15:44:56	-85,839	2579,07	10,673	10,693	12,792	7,789	8,598	21,2	959,124	24,999	2579,07	0	203,884	203,884	99,725	0	0	0	0	0	0	0
15:44:56	15,576	2579,226	10,771	10,742	12,788	7,79	8,582	21,2	959,124	24,999	2579,07	0	203,884	203,884	99,725	0	0	0	0	0	0	0
15:44:56	-84,79	2578,378	10,771	10,742	12,783	7,782	8,567	21,2	959,124	24,999	2578,378	0	203,884	203,884	99,725	0	0	0	0	0	0	0
15:44:56	-32,006	2578,058	10,82	10,742	12,779	7,778	8,551	21,2	959,124	24,999	2578,058	0	203,884	203,884	99,725	0	0	0	0	0	0	0
15:44:56	-52,783	2577,53	10,771	10,742	12,778	7,773	8,536	21,2	959,124	24,999	2577,53	0	203,884	203,884	99,725	0	0	0	0	0	0	0
15:44:56	-221,118	2575,319	10,625	10,595	12,774	7,75	8,521	21,2	959,124	24,999	2575,319	0	203,884	203,884	99,725	0	0	0	0	0	0	0
15:44:56	0	2575,319	10,625	10,547	12,774	7,75	8,505	21,2	959,124	24,999	2575,319	0	203,884	203,884	99,725	0	0	0	0	0	0	0
15:44:56	-95,043	2574,369	10,527	10,498	12,774	7,74	8,49	21,2	959,124	24,999	2574,369	0	203,884	203,884	99,725	0	0	0	0	0	0	0
15:44:56	-47,534	2573,893	10,478	10,547	12,774	7,735	8,476	21,2	959,124	24,999	2573,893	0	203,884	203,884	99,725	0	0	0	0	0	0	0
15:44:56	-84,79	2573,045	10,478	10,498	12,769	7,727	8,461	21,2	959,124	24,999	2573,045	0	203,884	203,884	99,725	0	0	0	0	0	0	0
15:44:56	0	2573,045	10,478	10,547	12,769	7,727	8,447	21,2	959,124	24,999	2573,045	0	203,884	203,884	99,725	0	0	0	0	0	0	0
15:44:56	-37,28	2572,672	10,527	10,547	12,764	7,723	8,432	21,2	959,124	24,999	2572,672	0	203,884	203,884	99,725	0	0	0	0	0	0	0
15:44:56	58,813	2573,261	10,673	10,693	12,759	7,729	8,419	21,2	959,124	24,999	2572,673	0	203,884	203,884	99,725	0	0	0	0	0	0	0
15:44:56	-77,392	2572,487	10,673	10,693	12,755	7,721	8,405	21,2	959,124	24,999	2572,487	0	203,884	203,884	99,725	0	0	0	0	0	0	0
15:44:56	-82,714	2571,66	10,673	10,693	12,75	7,712	8,391	21,2	959,124	24,999	2571,66	0	203,884	203,884	99,725	0	0	0	0	0	0	0
15:44:56	-83,74	2570,822	10,673	10,742	12,746	7,704	8,378	21,2	959,124	24,999	2570,822	0	203,884	203,884	99,725	0	0	0	0	0	0	0
15:44:56	0	2570,822	10,673	10,742	12,746	7,704	8,365	21,2	959,124	24,999	2570,822	0	203,884	203,884	99,725	0	0	0	0	0	0	0
15:44:56	-47,509	2570,347	10,625	10,693	12,746	7,699	8,352	21,2	959,124	24,999	2570,347	0	203,884	203,884	99,725	0	0	0	0	0	0	0
15:44:56	-83,715	2569,51	10,625	10,595	12,741	7,69	8,339	21,2	959,124	24,999	2569,51	0	203,884	203,884	99,725	0	0	0	0	0	0	0
15:44:56	-95,019	2568,56	10,527	10,547	12,741	7,68	8,326	21,2	959,124	24,999	2568,56	0	203,884	203,884	99,725	0	0	0	0	0	0	0
15:44:56	-47,46	2568,085	10,478	10,547	12,741	7,676	8,313	21,2	959,124	24,999	2568,085	0	203,884	203,884	99,725	0	0	0	0	0	0	0
15:44:56	-82,666	2567,258	10,478	10,547	12,736	7,667	8,3	21,2	959,124	24,999	2567,258	0	203,884	203,884	99,725	0	0	0	0	0	0	0
15:44:56	-28,71	2566,971	10,527	10,595	12,732	7,664	8,288	21,2	959,124	24,999	2566,971	0	203,884	203,884	99,725	0	0	0	0	0	0	0
15:44:56	87,426	2567,846	10,625	10,595	12,731	7,673	8,276	21,2	959,124	24,999	2566,972	0	203,884	203,884	99,725	0	0	0	0	0	0	0
15:44:56	-81,64	2567,029	10,625	10,693	12,727	7,665	8,264	21,2	959,124	24,999	2566,972	0	203,884	203,884	99,725	0	0	0	0	0	0	0
15:44:56	0	2567,029	10,625	10,595	12,727	7,665	8,252	21,2	959,124	24,999	2566,972	0	203,884	203,884	99,725	0	0	0	0	0	0	0
15:44:57	-142,431	2565,605	10,478	10,547	12,727	7,65	8,24	21,2	959,124	24,999	2565,605	0	203,884	203,884	99,725	0	0	0	0	0	0	0
15:44:57	-47,485	2565,13	10,429	10,4	12,727	7,645	8,229	21,2	959,124	24,999	2565,13	0	203,884	203,884	99,725	0	0	0	0	0	0	0
15:44:57	-26,562	2564,864	10,478	10,4	12,722	7,642	8,217	21,2	959,124	24,999	2564,864	0	203,884	203,884	99,725	0	0	0	0	0	0	0
15:44:57	-63,5	2564,229	10,429	10,351	12,722	7,636	8,206	21,2	959,124	24,999	2564,229	0	203,884	203,884	99,725	0	0	0	0	0	0	0
15:44:57	0	2564,229	10,429	10,302	12,722	7,636	8,195	21,2	959,124	24,999	2564,229	0	203,884	203,884	99,725	0	0	0	0	0	0	0
15:44:57	0	2564,229	10,429	10,302	12,722	7,636	8,184	21,2	959,124	24,999	2564,229	0	203,884	203,884	99,725	0	0	0	0	0	0	0
15:44:57	-81,591	2563,413	10,429	10,351	12,717	7,627	8,173	21,2	959,124	24,999	2563,413	0	203,884	203,884	99,725	0	0	0	0	0	0	0
15:44:57	107,202	2564,485	10,625	10,4	12,712	7,638	8,162	21,2	959,124	24,999	2563,415	0	203,884	203,884	99,725	0	0	0	0	0	0	0
15:44:57	-33,129	2564,154	10,673	10,547	12,708	7,635	8,152	21,2	959,124	24,999	2563,415	0	203,884	203,884	99,725	0	0	0	0	0	0	0
15:44:57	13,33	2564,287	10,771	10,595	12,703	7,636	8,142	21,2	959,124	24,999	2563,416	0	203,884	203,884	99,725	0	0	0	0	0	0	0
15:44:57	-90,087	2563,387	10,771	10,595	12,698	7,627	8,132	21,2	959,124	24,999	2563,387	0	203,884	203,884	99,725	0	0	0	0	0	0	0
15:44:57	-33,105	2563,056	10,82	10,84	12,693	7,624	8,122	21,2	959,124	24,999	2563,056	0	203,884	203,884	99,725	0	0	0	0	0	0	0
15:44:57	-142,407	2561,631	10,673	10,693	12,693	7,609	8,112	21,2	959,124	24,999	2561,631	0	203,884	203,884	99,725	0	0	0	0	0	0	0
15:44:57	-47,46	2561,157	10,625	10,547	12,693	7,604	8,102	21,2	959,124	24,999	2561,157	0	203,884	203,884	99,725	0	0	0	0	0	0	0
15:44:57	-142,358	2559,733	10,478	10,547	12,693	7,589	8,092	21,2	959,124	24,999	2559,733	0	203,884	203,884	99,725	0	0	0	0	0	0	0
15:44:57	-47,436	2559,259	10,429	10,498	12,693	7,585	8,082	21,2	959,124	24,999	2559,259	0	203,884	203,884	99,725	0	0	0	0	0	0	0
15:44:57	-71,948	2558,539	10,429	10,351	12,689	7,577	8,072	21,2	959,124	24,999	2558,539	0	203,884	203,884	99,725	0	0	0	0	0	0	0
15:44:57	-8,618	2558,453	10,429	10,4	12,689	7,576	8,062	21,2	959,124	24,999	2558,453	0	203,884	203,884	99,725	0	0	0	0	0	0	0
15:44:57	-69,824	2557,755	10,429	10,4	12,685	7,569	8,052	21,2	959,124	24,999	2557,755	0	203,884	203,884	99,725	0	0	0	0	0	0	0
15:44:57	-9,667	2557,658	10,429	10,4	12,684	7,568	8,043	21,2	959,124	24,999	2557,658	0	203,884	203,884	99,725	0	0	0	0	0	0	0
15:44:57	-31,909	2557,339	10,478	10,498	12,68	7,565	8,034	21,2	959,124	24,999	2557,339	0	203,884	203,884	99,725	0	0	0	0	0	0	0
15:44:57	-41,748	2556,922	10,527	10,547	12,675	7,56	8,024	21,2	959,124	24,999	2556,922	0	203,884	203,884	99,725	0	0	0	0	0	0	0
15:44:57	-68,798	2556,234	10,527	10,547	12,671	7,553	8,015	21,2	959,124	24,999	2556,234	0	203,884	203,884	99,725	0	0	0	0	0	0	0
15:44:57	-9,497	2556,139	10,527	10,595	12,67	7,552	8,006	21,2	959,124	24,999	2556,139	0	203,884	203,884	99,725	0	0	0	0	0	0	0
15:44:57	-47,412	2555,665	10,478	10,498	12,67	7,548	7,997	21,2	959,124	24,999	2555,665	0	203,884	203,884	99,725	0	0	0	0	0	0	0
15:44:57	0	2555,665	10,478	10,498	12,67	7,548	7,988	21,2	959,124	24,999	2555,665	0	203,884	203,884	99,725	0	0	0	0	0	0	0
15:44:57	-77,392	2554,891	10,478	10,498	12,666	7,54	7,979	21,2	959,124	24,999	2554,891	0	203,884	203,884	99,725	0	0	0	0	0	0	0
15:44:57	0	2554,891	10,478	10,498	12,666	7,54	7,971	21,2	959,124	24,999	2554,891	0	203,884	203,884	99,725	0	0	0	0	0	0	0
15:44:57	-58,129	2554,309	10,429	10,4	12,665	7,534	7,962	21,2	959,124	24,999	2554,309	0	203,884	203,884	99,725	0	0	0	0	0	0	0
15:44:57	-20,141	2554,108	10,478	10,498	12,661	7,531	7,954	21,2	959,124	24,999	2554,108	0	203,884	203,884	99,725	0	0	0	0	0	0	0
15:44:57	-10,717	2554,001	10,478	10,498	12,661	7,53	7,945	21,2	959,124	24,999	2554,001	0	203,884	203,884	99,725	0	0	0	0	0	0	0
15:44:57	-77,416	2553,227	10,478	10,498	12,656	7,522	7,937	21,2	959,124	24,999	2553,227	0	203,884	203,884	99,725	0	0	0	0	0	0	0
15:44:57	0	2553,227	10,478	10,498	12,656	7,522	7,929	21,2	959,124	24,999	2553,227	0	203,884	203,884	99,725	0	0	0	0	0	0	0
15:44:57	-114,941	2552,077	10,429	10,4	12,652	7,511	7,921	21,2	959,124	24,999	2552,077	0	203,884	203,884	99,725	0	0	0	0	0	0	0
15:44:57	-105,517	2551,022	10,332	10,4	12,652	7,5	7,913	21,2	959,124	24,999	2551,022	0	203,884	203,884	99,725	0	0	0	0	0	0	0
15:44:57	0	2551,022	10,332	10,4	12,652	7,5	7,904	21,2	959,124	24,999	2551,022	0	203,884	203,884	99,725	0	0	0	0	0	0	0
15:44:57	-77,392	2550,248	10,332	10,351	12,647	7,492	7,896	21,2	959,124	24,999	2550,248	0	203,884	203,884	99,725	0	0	0	0	0	0	0
15:44:57	84,057	2551,089	10,429	10,4	12,647	7,5	7,889	21,2	959,124	24,999	2550,249	0	203,884	203,884	99,725	0	0	0	0	0	0	0
15:44:57	0	2551,089	10,429	10,351	12,647	7,5	7,881	21,2	959,124	24,999	2550,25	0	203,884	203,884	99,725	0	0	0	0	0	0	0
15:44:57	-160,253	2549,486	10,332	10,351	12,643	7,484	7,873	21,2	959,124	24,999	2549,486	0	203,884	203,884	99,725	0	0	0	0	0	0	0
15:44:57	-10,693	2549,379	10,332	10,351	12,643	7,483	7,866	21,2	959,124	24,999	2549,379	0	203,884	203,884	99,725	0	0	0	0	0	0	0
15:44:57	18,457	2549,564	10,429	10,4	12,638	7,485	7,858	21,2	959,124	24,999	2549,379	0	203,884	203,884	99,725	0	0	0	0	0	0	0
15:44:57	-11,791	2549,446	10,429	10,4	12,638	7,483	7,851	21,2	959,124	24,999	2549,379	0	203,884	203,884	99,725	0	0	0	0	0	0	0
15:44:57	-28,808	2549,158	10,478	10,547	12,633	7,48	7,843	21,2	959,124	24,999	2549,158	0	203,884	203,884	99,725	0	0	0	0	0	0	0
15:44:57	-122,46	2547,933	10,429	10,498	12,629	7,468	7,836	21,2	959,124	24,999	2547,933	0	203,884	203,884	99,725	0	0	0	0	0	0	0
15:44:57	35,4	2548,287	10,478	10,4	12,628	7,471	7,829	21,2	959,124	24,999	2547,934	0	203,884	203,884	99,725	0	0	0	0	0	0	0
15:44:57	-47,387	2547,813	10,429	10,498	12,628	7,467	7,822	21,2	958,743	24,999	2547,813	0	203,884	203,884	99,725	0	0	0	0	0	0	0
15:44:57	1,074	2547,824	10,429	10,4	12,628	7,467	7,815	21,2	958,743	24,999	2547,813	0	203,884	203,884	99,725	0	0	0	0	0	0	0
15:44:57	-142,138	2546,403	10,283	10,205	12,628	7,452	7,808	21,2	958,743	24,999	2546,403	0	203,884	203,884	99,725	0	0	0	0	0	0	0
15:44:57	0	2546,403	10,283	10,302	12,628	7,452	7,801	21,2	958,743	24,999	2546,403	0	203,884	203,884	99,725	0	0	0	0	0	0	0
15:44:57	-27,709	2546,126	10,332	10,4	12,624	7,449	7,794	21,2	958,743	24,999	2546,126	0	203,884	203,884	99,725	0	0	0	0	0	0	0
15:44:57	-47,387	2545,652	10,283	10,205	12,624	7,444	7,787	21,2	958,743	24,999	2545,652	0	203,884	203,884	99,725	0	0	0	0	0	0	0
15:44:57	-106,518	2544,587	10,185	10,205	12,623	7,433	7,78	21,2	958,743	24,999	2544,587	0	203,884	203,884	99,725	0	0	0	0	0	0	0
15:44:57	32,495	2544,911	10,283	10,302	12,62	7,437	7,773	21,2	958,743	24,999	2544,587	0	203,884	203,884	99,725	0	0	0	0	0	0	0
15:44:57	0	2544,911	10,283	10,205	12,62	7,437	7,767	21,2	958,743	24,999	2544,587	0	203,884	203,884	99,725	0	0	0	0	0	0	0
15:44:57	-106,518	2543,846	10,185	10,205	12,619	7,426	7,76	21,2	958,743	24,999	2543,846	0	203,884	203,884	99,725	0	0	0	0	0	0	0
15:44:57	94,726	2544,794	10,283	10,205	12,619	7,435	7,754	21,2	958,743	24,999	2543,847	0	203,346	203,346	99,723	0	0	0	0	0	0	0
15:44:57	-76,147	2544,032	10,283	10,205	12,615	7,428	7,747	21,2	958,743	24,999	2543,847	0	203,346	203,346	99,723	0	0	0	0	0	0	0
15:44:57	0	2544,032	10,283	10,302	12,615	7,428	7,741	21,2	958,743	24,999	2543,847	0	203,346	203,346	99,723	0	0	0	0	0	0	0
15:44:57	35,4	2544,386	10,332	10,302	12,614	7,431	7,735	21,2	958,743	24,999	2543,848	0	203,346	203,346	99,723	0	0	0	0	0	0	0
15:44:57	-72,998	2543,656	10,332	10,351	12,61	7,424	7,729	21,2	958,743	24,999	2543,656	0	203,346	203,346	99,723	0	0	0	0	0	0	0
15:44:57	94,726	2544,603	10,429	10,4	12,61	7,434	7,723	21,2	958,743	24,999	2543,657	0	203,346	203,346	99,723	0	0	0	0	0	0	0
15:44:57	-167,7	2542,926	10,332	10,351	12,606	7,416	7,717	21,2	958,743	24,999	2542,926	0	203,346	203,346	99,723	0	0	0	0	0	0	0
15:44:57	-12,817	2542,798	10,332	10,351	12,605	7,415	7,711	21,2	958,743	24,999	2542,798	0	203,346	203,346	99,723	0	0	0	0	0	0	0
15:44:57	94,726	2543,745	10,429	10,498	12,605	7,425	7,706	21,2	958,743	24,999	2542,799	0	203,346	203,346	99,723	0	0	0	0	0	0	0
15:44:57	0	2543,745	10,429	10,351	12,605	7,425	7,7	21,2	958,743	24,999	2542,8	0	203,346	203,346	99,723	0	0	0	0	0	0	0
15:44:57	-73,022	2543,015	10,429	10,351	12,601	7,417	7,694	21,2	958,743	24,999	2542,8	0	203,346	203,346	99,723	0	0	0	0	0	0	0
15:44:57	0	2543,015	10,429	10,351	12,601	7,417	7,689	21,2	958,743	24,999	2542,801	0	203,346	203,346	99,723	0	0	0	0	0	0	0
15:44:57	-94,702	2542,068	10,332	10,302	12,601	7,407	7,684	21,2	958,743	24,999	2542,068	0	203,346	203,346	99,723	0	0	0	0	0	0	0
15:44:57	0	2542,068	10,332	10,205	12,601	7,407	7,678	21,2	958,743	24,999	2542,068	0	203,346	203,346	99,723	0	0	0	0	0	0	0
15:44:57	-60,205	2541,466	10,283	10,156	12,6	7,401	7,673	21,2	958,743	24,999	2541,466	0	203,346	203,346	99,723	0	0	0	0	0	0	0
15:44:57	-60,156	2540,865	10,283	10,205	12,597	7,395	7,667	21,2	958,743	24,999	2540,865	0	203,346	203,346	99,723	0	0	0	0	0	0	0
15:44:57	47,338	2541,338	10,332	10,302	12,597	7,4	7,662	21,2	958,743	24,999	2540,865	0	203,346	203,346	99,723	0	0	0	0	0	0	0
15:44:57	-60,156	2540,736	10,283	10,205	12,596	7,394	7,657	21,2	958,743	24,999	2540,736	0	203,346	203,346	99,723	0	0	0	0	0	0	0
15:44:57	-12,841	2540,608	10,283	10,156	12,595	7,392	7,652	21,2	958,743	24,999	2540,608	0	203,346	203,346	99,723	0	0	0	0	0	0	0
15:44:57	-153,759	2539,07	10,185	10,205	12,592	7,376	7,646	21,2	958,743	24,999	2539,07	0	203,346	203,346	99,723	0	0	0	0	0	0	0
15:44:57	-12,89	2538,942	10,185	10,205	12,591	7,375	7,641	21,2	958,743	24,999	2538,942	0	203,346	203,346	99,723	0	0	0	0	0	0	0
15:44:57	-71,875	2538,223	10,185	10,156	12,587	7,368	7,635	21,2	958,743	24,999	2538,223	0	203,346	203,346	99,723	0	0	0	0	0	0	0
15:44:57	-13,037	2538,092	10,185	10,156	12,586	7,366	7,63	21,2	958,743	24,999	2538,092	0	203,346	203,346	99,723	0	0	0	0	0	0	0
15:44:57	-72,973	2537,363	10,185	10,156	12,582	7,359	7,625	21,2	958,743	24,999	2537,363	0	203,346	203,346	99,723	0	0	0	0	0	0	0
15:44:57	-57,836	2536,784	10,185	10,302	12,579	7,353	7,62	21,2	958,743	24,999	2536,784	0	203,346	203,346	99,723	0	0	0	0	0	0	0
15:44:57	-12,817	2536,656	10,185	10,302	12,578	7,352	7,614	21,2	958,743	24,999	2536,656	0	203,346	203,346	99,723	0	0	0	0	0	0	0
15:44:57	22,68	2536,883	10,283	10,302	12,574	7,354	7,609	21,2	958,743	24,999	2536,656	0	203,346	203,346	99,723	0	0	0	0	0	0	0
15:44:57	-12,988	2536,753	10,283	10,302	12,573	7,353	7,604	21,2	958,743	24,999	2536,656	0	203,346	203,346	99,723	0	0	0	0	0	0	0
15:44:57	-165,356	2535,099	10,185	10,205	12,569	7,336	7,599	21,2	958,743	24,999	2535,099	0	203,346	203,346	99,723	0	0	0	0	0	0	0
15:44:57	80,59	2535,905	10,283	10,205	12,569	7,344	7,594	21,2	958,743	24,999	2535,1	0	203,346	203,346	99,723	0	0	0	0	0	0	0
15:44:57	-150,39	2534,401	10,185	10,058	12,565	7,328	7,589	21,2	958,743	24,999	2534,401	0	203,346	203,346	99,723	0	0	0	0	0	0	0
15:44:57	-83,715	2533,564	10,185	10,156	12,561	7,32	7,583	21,2	958,743	24,999	2533,564	0	203,346	203,346	99,723	0	0	0	0	0	0	0
15:44:57	-14,062	2533,424	10,185	10,205	12,56	7,318	7,578	21,2	958,743	24,999	2533,424	0	203,346	203,346	99,723	0	0	0	0	0	0	0
15:44:57	-69,628	2532,727	10,185	10,156	12,556	7,311	7,573	21,2	958,743	24,999	2532,727	0	203,346	203,346	99,723	0	0	0	0	0	0	0
15:44:57	-61,352	2532,114	10,136	10,009	12,555	7,305	7,568	21,2	958,743	24,999	2532,114	0	203,346	203,346	99,723	0	0	0	0	0	0	0
15:44:57	-127,832	2530,836	9,99	9,863	12,556	7,292	7,562	21,2	958,743	24,999	2530,836	0	203,346	203,346	99,723	0	0	0	0	0	0	0
15:44:57	33,227	2531,168	10,039	10,009	12,555	7,295	7,557	21,2	958,743	24,999	2530,836	0	203,346	203,346	99,723	0	0	0	0	0	0	0
15:44:57	73,315	2531,901	10,185	10,009	12,551	7,303	7,552	21,2	958,743	24,999	2530,837	0	203,346	203,346	99,723	0	0	0	0	0	0	0
15:44:57	-129,956	2530,601	10,136	10,009	12,546	7,289	7,547	21,2	958,743	24,999	2530,601	0	203,346	203,346	99,723	0	0	0	0	0	0	0
15:44:57	-163,33	2528,968	10,039	10,058	12,543	7,272	7,542	21,2	958,743	24,999	2528,968	0	203,346	203,346	99,723	0	0	0	0	0	0	0
15:44:58	80,712	2529,775	10,136	10,156	12,542	7,281	7,536	21,2	958,743	24,999	2528,969	0	203,346	203,346	99,723	0	0	0	0	0	0	0
15:44:58	-20,434	2529,571	10,185	10,058	12,538	7,279	7,531	21,2	958,743	24,999	2528,969	0	203,346	203,346	99,723	0	0	0	0	0	0	0
15:44:58	-77,368	2528,797	10,136	10,205	12,536	7,271	7,526	21,2	958,743	24,999	2528,797	0	203,346	203,346	99,723	0	0	0	0	0	0	0
15:44:58	-67,504	2528,122	10,136	10,058	12,532	7,264	7,521	21,2	958,743	24,999	2528,122	0	203,346	203,346	99,723	0	0	0	0	0	0	0
15:44:58	-94,58	2527,176	10,039	10,009	12,532	7,254	7,516	21,2	958,743	24,999	2527,176	0	203,346	203,346	99,723	0	0	0	0	0	0	0
15:44:58	-47,265	2526,704	9,99	9,961	12,532	7,249	7,511	21,2	958,743	24,999	2526,704	0	203,346	203,346	99,723	0	0	0	0	0	0	0
15:44:58	-15,112	2526,553	9,99	10,009	12,531	7,247	7,505	21,2	958,743	24,999	2526,553	0	203,346	203,346	99,723	0	0	0	0	0	0	0
15:44:58	-20,239	2526,35	10,039	10,009	12,528	7,245	7,5	21,2	958,743	24,999	2526,35	0	203,346	203,346	99,723	0	0	0	0	0	0	0
15:44:58	-67,7	2525,673	10,039	10,058	12,524	7,238	7,495	21,2	958,743	24,999	2525,673	0	203,346	203,346	99,723	0	0	0	0	0	0	0
15:44:58	-14,941	2525,524	10,039	9,961	12,523	7,237	7,49	21,2	958,743	24,999	2525,524	0	203,346	203,346	99,723	0	0	0	0	0	0	0
15:44:58	27,905	2525,803	10,136	10,058	12,519	7,24	7,485	21,2	958,743	24,999	2525,524	0	203,346	203,346	99,723	0	0	0	0	0	0	0
15:44:58	-31,127	2525,492	10,136	10,058	12,517	7,236	7,48	21,2	958,743	24,999	2525,492	0	203,346	203,346	99,723	0	0	0	0	0	0	0
15:44:58	-66,455	2524,827	10,136	10,058	12,514	7,23	7,475	21,2	958,743	24,999	2524,827	0	203,346	203,346	99,723	0	0	0	0	0	0	0
15:44:58	-14,965	2524,677	10,136	10,058	12,513	7,228	7,471	21,2	958,743	24,999	2524,677	0	203,346	203,346	99,723	0	0	0	0	0	0	0
15:44:58	-50,463	2524,173	10,136	10,058	12,51	7,223	7,466	21,2	958,743	24,999	2524,173	0	203,346	203,346	99,723	0	0	0	0	0	0	0
15:44:58	-16,186	2524,011	10,136	10,058	12,509	7,221	7,461	21,2	958,743	24,999	2524,011	0	203,346	203,346	99,723	0	0	0	0	0	0	0
15:44:58	-109,448	2522,916	10,039	10,009	12,508	7,21	7,456	21,2	958,743	24,999	2522,916	0	203,346	203,346	99,723	0	0	0	0	0	0	0
15:44:58	-49,414	2522,422	10,039	9,961	12,505	7,205	7,451	21,2	958,743	24,999	2522,422	0	203,346	203,346	99,723	0	0	0	0	0	0	0
15:44:58	-63,427	2521,788	9,99	10,009	12,504	7,198	7,446	21,2	958,743	24,999	2521,788	0	203,346	203,346	99,723	0	0	0	0	0	0	0
15:44:58	-18,164	2521,606	10,039	10,058	12,501	7,196	7,441	21,2	958,743	24,999	2521,606	0	203,346	203,346	99,723	0	0	0	0	0	0	0
15:44:58	-15,991	2521,446	10,039	9,863	12,5	7,195	7,436	21,2	958,743	24,999	2521,446	0	203,346	203,346	99,723	0	0	0	0	0	0	0
15:44:58	-161,108	2519,835	9,941	9,814	12,496	7,178	7,431	21,2	958,743	24,999	2519,835	0	203,346	203,346	99,723	0	0	0	0	0	0	0
15:44:58	47,241	2520,308	9,99	9,961	12,496	7,183	7,426	21,2	958,743	24,999	2519,836	0	203,346	203,346	99,723	0	0	0	0	0	0	0
15:44:58	-47,241	2519,835	9,941	9,863	12,496	7,178	7,422	21,2	958,743	24,999	2519,835	0	203,346	203,346	99,723	0	0	0	0	0	0	0
15:44:58	-110,449	2518,731	9,843	9,814	12,495	7,167	7,417	21,2	958,743	24,999	2518,731	0	203,346	203,346	99,723	0	0	0	0	0	0	0
15:44:58	0	2518,731	9,843	9,814	12,495	7,167	7,412	21,2	958,743	24,999	2518,731	0	203,346	203,346	99,723	0	0	0	0	0	0	0
15:44:58	-64,526	2518,086	9,843	9,814	12,491	7,16	7,407	21,2	958,743	24,999	2518,086	0	203,346	203,346	99,723	0	0	0	0	0	0	0
15:44:58	78,442	2518,87	9,941	9,961	12,49	7,168	7,402	21,2	958,743	24,999	2518,086	0	203,346	203,346	99,723	0	0	0	0	0	0	0
15:44:58	-64,306	2518,227	9,941	9,814	12,487	7,162	7,397	21,2	958,743	24,999	2518,086	0	203,346	203,346	99,723	0	0	0	0	0	0	0
15:44:58	-64,55	2517,581	9,941	9,961	12,483	7,155	7,393	21,2	958,743	24,999	2517,581	0	203,346	203,346	99,723	0	0	0	0	0	0	0
15:44:58	-15,966	2517,422	9,941	9,961	12,482	7,153	7,388	21,2	958,743	24,999	2517,422	0	203,346	203,346	99,723	0	0	0	0	0	0	0
15:44:58	0	2517,422	9,941	9,961	12,482	7,153	7,383	21,2	958,743	24,999	2517,422	0	203,346	203,346	99,723	0	0	0	0	0	0	0
15:44:58	-94,458	2516,477	9,843	9,863	12,482	7,144	7,379	21,2	958,743	24,999	2516,477	0	203,346	203,346	99,723	0	0	0	0	0	0	0
15:44:58	94,458	2517,422	9,941	9,961	12,482	7,153	7,374	21,2	958,743	24,999	2516,478	0	203,346	203,346	99,723	0	0	0	0	0	0	0
15:44:58	-111,669	2516,305	9,843	9,863	12,481	7,142	7,37	21,2	958,743	24,999	2516,305	0	203,346	203,346	99,723	0	0	0	0	0	0	0
15:44:58	0	2516,305	9,843	9,863	12,481	7,142	7,365	21,2	958,743	24,999	2516,305	0	203,346	203,346	99,723	0	0	0	0	0	0	0
15:44:58	125,585	2517,561	10,039	10,156	12,478	7,155	7,361	21,2	958,743	24,999	2516,306	0	203,346	203,346	99,723	0	0	0	0	0	0	0
15:44:58	-94,433	2516,617	9,941	9,863	12,478	7,145	7,357	21,2	958,743	24,999	2516,306	0	203,346	203,346	99,723	0	0	0	0	0	0	0
15:44:58	-94,433	2515,672	9,843	9,863	12,478	7,135	7,352	21,2	958,743	24,999	2515,672	0	203,346	203,346	99,723	0	0	0	0	0	0	0
15:44:58	94,433	2516,617	9,941	10,009	12,478	7,145	7,348	21,2	958,743	24,999	2515,673	0	203,346	203,346	99,723	0	0	0	0	0	0	0
15:44:58	47,216	2517,089	9,99	9,863	12,478	7,15	7,345	21,2	958,743	24,999	2515,675	0	203,346	203,346	99,723	0	0	0	0	0	0	0
15:44:58	-47,216	2516,617	9,941	9,961	12,478	7,145	7,341	21,2	958,743	24,999	2515,675	0	203,346	203,346	99,723	0	0	0	0	0	0	0
15:44:58	47,216	2517,089	9,99	9,961	12,478	7,15	7,337	21,2	958,743	24,999	2515,677	0	203,346	203,346	99,723	0	0	0	0	0	0	0
15:44:58	0	2517,089	9,99	9,863	12,478	7,15	7,333	21,2	958,743	24,999	2515,678	0	203,346	203,346	99,723	0	0	0	0	0	0	0
15:44:58	-47,216	2516,617	9,941	9,863	12,478	7,145	7,33	21,2	958,743	24,999	2515,679	0	203,346	203,346	99,723	0	0	0	0	0	0	0
15:44:58	0	2516,617	9,941	9,863	12,478	7,145	7,326	21,2	958,743	24,999	2515,679	0	203,346	203,346	99,723	0	0	0	0	0	0	0
15:44:58	94,433	2517,561	10,039	10,009	12,478	7,155	7,323	21,2	958,743	24,999	2515,681	0	203,346	203,346	99,723	0	0	0	0	0	0	0
15:44:58	-94,433	2516,617	9,941	9,863	12,478	7,145	7,319	21,2	958,743	24,999	2515,682	0	203,346	203,346	99,723	0	0	0	0	0	0	0
15:44:58	0	2516,617	9,941	9,814	12,478	7,145	7,316	21,2	958,743	24,999	2515,683	0	203,346	203,346	99,723	0	0	0	0	0	0	0
15:44:58	-17,236	2516,444	9,941	9,863	12,477	7,143	7,312	21,2	958,743	24,999	2515,684	0	203,346	203,346	99,723	0	0	0	0	0	0	0
15:44:58	47,192	2516,916	9,99	10,009	12,477	7,148	7,309	21,1	960,554	24,999	2515,685	0	203,346	203,346	99,723	0	0	0	0	0	0	0
15:44:58	-4,858	2516,868	9,99	9,863	12,477	7,148	7,306	21,1	960,554	24,999	2515,686	0	203,346	203,346	99,723	0	0	0	0	0	0	0
15:44:58	-141,577	2515,452	9,843	9,716	12,477	7,133	7,302	21,1	960,554	24,999	2515,452	0	203,346	203,346	99,723	0	0	0	0	0	0	0
15:44:58	48,315	2515,935	9,941	9,814	12,474	7,138	7,299	21,1	960,554	24,999	2515,452	0	203,346	203,346	99,723	0	0	0	0	0	0	0
15:44:58	47,192	2516,407	9,99	9,961	12,474	7,143	7,296	21,1	960,554	24,999	2515,453	0	203,346	203,346	99,723	0	0	0	0	0	0	0
15:44:58	0	2516,407	9,99	10,009	12,474	7,143	7,293	21,1	960,554	24,999	2515,455	0	203,346	203,346	99,723	0	0	0	0	0	0	0
15:44:58	-47,192	2515,935	9,941	9,961	12,474	7,138	7,29	21,1	960,554	24,999	2515,455	0	203,346	203,346	99,723	0	0	0	0	0	0	0
15:44:58	0	2515,935	9,941	9,863	12,474	7,138	7,287	21,1	960,554	24,999	2515,456	0	203,346	203,346	99,723	0	0	0	0	0	0	0
15:44:58	-17,236	2515,763	9,941	9,961	12,473	7,136	7,284	21,1	960,554	24,999	2515,456	0	203,346	203,346	99,723	0	0	0	0	0	0	0
15:44:58	47,192	2516,234	9,99	10,009	12,473	7,141	7,281	21,1	960,554	24,999	2515,457	0	203,346	203,346	99,723	0	0	0	0	0	0	0
15:44:58	-47,192	2515,763	9,941	9,961	12,473	7,136	7,279	21,1	960,554	24,999	2515,457	0	203,425	203,425	99,723	0	0	0	0	0	0	0
15:44:58	47,192	2516,234	9,99	10,009	12,473	7,141	7,276	21,1	960,554	24,999	2515,458	0	203,425	203,425	99,723	0	0	0	0	0	0	0
15:44:58	0	2516,234	9,99	10,058	12,473	7,141	7,273	21,1	960,554	24,999	2515,458	0	203,425	203,425	99,723	0	0	0	0	0	0	0
15:44:58	47,216	2516,707	10,039	9,961	12,473	7,146	7,271	21,1	960,554	24,999	2515,46	0	203,425	203,425	99,723	0	0	0	0	0	0	0
15:44:58	-47,216	2516,234	9,99	9,863	12,473	7,141	7,268	21,1	960,554	24,999	2515,46	0	203,425	203,425	99,723	0	0	0	0	0	0	0
15:44:58	0	2516,234	9,99	10,009	12,473	7,141	7,266	21,1	960,554	24,999	2515,461	0	203,425	203,425	99,723	0	0	0	0	0	0	0
15:44:58	0	2516,234	9,99	10,009	12,473	7,141	7,263	21,1	960,554	24,999	2515,462	0	203,425	203,425	99,723	0	0	0	0	0	0	0
15:44:58	17,236	2516,407	9,99	9,961	12,474	7,143	7,261	21,1	960,554	24,999	2515,463	0	203,425	203,425	99,723	0	0	0	0	0	0	0
15:44:58	0	2516,407	9,99	10,009	12,474	7,143	7,259	21,1	960,554	24,999	2515,464	0	203,425	203,425	99,723	0	0	0	0	0	0	0
15:44:58	0	2516,407	9,99	10,009	12,474	7,143	7,256	21,1	960,554	24,999	2515,465	0	203,425	203,425	99,723	0	0	0	0	0	0	0
15:44:58	0	2516,407	9,99	10,009	12,474	7,143	7,254	21,1	960,554	24,999	2515,466	0	203,425	203,425	99,723	0	0	0	0	0	0	0
15:44:58	-17,236	2516,234	9,99	9,961	12,473	7,141	7,252	21,1	960,554	24,999	2515,467	0	203,425	203,425	99,723	0	0	0	0	0	0	0
15:44:58	17,236	2516,407	9,99	9,961	12,474	7,143	7,25	21,1	960,554	24,999	2515,468	0	203,425	203,425	99,723	0	0	0	0	0	0	0
15:44:58	29,98	2516,707	10,039	10,009	12,473	7,146	7,248	21,1	960,554	24,999	2515,469	0	203,425	203,425	99,723	0	0	0	0	0	0	0
15:44:58	-47,216	2516,234	9,99	10,009	12,473	7,141	7,246	21,1	960,554	24,999	2515,47	0	203,425	203,425	99,723	0	0	0	0	0	0	0
15:44:58	0	2516,234	9,99	9,961	12,473	7,141	7,244	21,1	960,554	24,999	2515,471	0	203,425	203,425	99,723	0	0	0	0	0	0	0
15:44:58	-47,192	2515,763	9,941	9,961	12,473	7,136	7,241	21,1	960,554	24,999	2515,471	0	203,425	203,425	99,723	0	0	0	0	0	0	0
15:44:58	0	2515,763	9,941	9,961	12,473	7,136	7,239	21,1	960,554	24,999	2515,471	0	203,425	203,425	99,723	0	0	0	0	0	0	0
15:44:58	94,409	2516,707	10,039	10,009	12,473	7,146	7,238	21,1	960,554	24,999	2515,472	0	203,425	203,425	99,723	0	0	0	0	0	0	0
15:44:58	-47,216	2516,234	9,99	9,961	12,473	7,141	7,236	21,1	960,554	24,999	2515,473	0	203,425	203,425	99,723	0	0	0	0	0	0	0
15:44:58	0	2516,234	9,99	9,961	12,473	7,141	7,234	21,1	960,554	24,999	2515,474	0	203,425	203,425	99,723	0	0	0	0	0	0	0
15:44:58	-108,178	2515,153	9,843	9,814	12,475	7,13	7,232	21,1	960,554	24,999	2515,153	0	203,425	203,425	99,723	0	0	0	0	0	0	0
15:44:58	-78,271	2514,37	9,697	9,716	12,479	7,122	7,23	21,1	960,554	24,999	2514,37	0	203,425	203,425	99,723	0	0	0	0	0	0	0
15:44:58	94,384	2515,314	9,795	9,814	12,479	7,132	7,228	21,1	960,554	24,999	2514,371	0	203,425	203,425	99,723	0	0	0	0	0	0	0
15:44:58	108,154	2516,395	9,941	9,863	12,477	7,143	7,226	21,1	960,554	24,999	2514,373	0	203,425	203,425	99,723	0	0	0	0	0	0	0
15:44:58	125,512	2517,651	10,136	10,058	12,473	7,156	7,225	21,1	960,554	24,999	2514,377	0	203,425	203,425	99,723	0	0	0	0	0	0	0
15:44:58	-157,714	2516,073	10,039	10,009	12,469	7,139	7,223	21,1	960,554	24,999	2514,378	0	203,425	203,425	99,723	0	0	0	0	0	0	0
15:44:58	94,409	2517,017	10,136	10,205	12,469	7,149	7,221	21,1	960,554	24,999	2514,381	0	203,425	203,425	99,723	0	0	0	0	0	0	0
15:44:58	47,216	2517,49	10,185	10,205	12,469	7,154	7,22	21,1	960,554	24,999	2514,384	0	203,425	203,425	99,723	0	0	0	0	0	0	0
15:44:58	-188,793	2515,602	9,99	10,009	12,469	7,135	7,218	21,1	960,554	24,999	2514,385	0	203,425	203,425	99,723	0	0	0	0	0	0	0
15:44:58	16,088	2515,763	9,941	9,814	12,473	7,136	7,217	21,1	960,554	24,999	2514,386	0	203,425	203,425	99,723	0	0	0	0	0	0	0
15:44:58	-94,36	2514,819	9,843	9,863	12,473	7,126	7,215	21,1	960,554	24,999	2514,387	0	203,425	203,425	99,723	0	0	0	0	0	0	0
15:44:58	0	2514,819	9,843	9,814	12,473	7,126	7,213	21,1	960,554	24,999	2514,387	0	203,425	203,425	99,723	0	0	0	0	0	0	0
15:44:58	78,271	2515,602	9,99	9,961	12,469	7,135	7,212	21,1	960,554	24,999	2514,388	0	203,425	203,425	99,723	0	0	0	0	0	0	0
15:44:58	-16,088	2515,441	10,039	10,009	12,466	7,133	7,21	21,1	960,554	24,999	2514,389	0	203,425	203,425	99,723	0	0	0	0	0	0	0
15:44:58	-64,453	2514,796	9,99	10,009	12,465	7,126	7,209	21,1	960,554	24,999	2514,389	0	203,425	203,425	99,723	0	0	0	0	0	0	0
15:44:58	-17,016	2514,626	9,99	9,961	12,464	7,124	7,207	21,1	960,554	24,999	2514,389	0	203,425	203,425	99,723	0	0	0	0	0	0	0
15:44:58	17,016	2514,796	9,99	9,961	12,465	7,126	7,205	21,1	960,554	24,999	2514,39	0	203,425	203,425	99,723	0	0	0	0	0	0	0
15:44:58	-17,016	2514,626	9,99	9,961	12,464	7,124	7,204	21,1	960,554	24,999	2514,39	0	203,425	203,425	99,723	0	0	0	0	0	0	0
15:44:58	-30,151	2514,325	9,941	9,863	12,465	7,121	7,202	21,1	960,554	24,999	2514,325	0	203,425	203,425	99,723	0	0	0	0	0	0	0
15:44:58	-17,041	2514,154	9,941	9,863	12,464	7,12	7,201	21,1	960,554	24,999	2514,154	0	203,425	203,425	99,723	0	0	0	0	0	0	0
15:44:58	-94,36	2513,211	9,843	9,863	12,464	7,11	7,199	21,1	960,554	24,999	2513,211	0	203,425	203,425	99,723	0	0	0	0	0	0	0
15:44:58	48,12	2513,692	9,941	9,814	12,461	7,115	7,197	21,1	960,554	24,999	2513,211	0	203,425	203,425	99,723	0	0	0	0	0	0	0
15:44:59	-17,041	2513,521	9,941	9,961	12,46	7,113	7,195	21,1	960,554	24,999	2513,211	0	203,425	203,425	99,723	0	0	0	0	0	0	0
15:44:59	0	2513,521	9,941	9,863	12,46	7,113	7,194	21,1	960,554	24,999	2513,212	0	203,425	203,425	99,723	0	0	0	0	0	0	0
15:44:59	-94,36	2512,578	9,843	9,814	12,46	7,103	7,192	21,1	960,554	24,999	2512,578	0	203,425	203,425	99,723	0	0	0	0	0	0	0
15:44:59	0	2512,578	9,843	9,814	12,46	7,103	7,19	21,1	960,554	24,999	2512,578	0	203,425	203,425	99,723	0	0	0	0	0	0	0
15:44:59	77,099	2513,349	9,941	9,863	12,459	7,111	7,189	21,1	960,554	24,999	2512,578	0	203,425	203,425	99,723	0	0	0	0	0	0	0
15:44:59	49,365	2513,842	10,039	9,961	12,457	7,116	7,187	21,1	960,554	24,999	2512,579	0	203,425	203,425	99,723	0	0	0	0	0	0	0
15:44:59	-94,36	2512,899	9,941	9,961	12,457	7,107	7,186	21,1	960,554	24,999	2512,58	0	203,425	203,425	99,723	0	0	0	0	0	0	0
15:44:59	-94,335	2511,955	9,843	9,814	12,457	7,097	7,184	21,1	960,554	24,999	2511,955	0	203,425	203,425	99,723	0	0	0	0	0	0	0
15:44:59	94,335	2512,899	9,941	9,863	12,457	7,107	7,183	21,1	960,554	24,999	2511,956	0	203,425	203,425	99,723	0	0	0	0	0	0	0
15:44:59	0	2512,899	9,941	9,863	12,457	7,107	7,181	21,1	960,554	24,999	2511,957	0	203,425	203,425	99,723	0	0	0	0	0	0	0
15:44:59	0	2512,899	9,941	9,863	12,457	7,107	7,18	21,1	960,554	24,999	2511,958	0	203,425	203,425	99,723	0	0	0	0	0	0	0
15:44:59	0	2512,899	9,941	9,863	12,457	7,107	7,178	21,1	960,554	24,999	2511,959	0	203,425	203,425	99,723	0	0	0	0	0	0	0
15:44:59	0	2512,899	9,941	9,863	12,457	7,107	7,177	21,1	960,554	24,999	2511,96	0	203,425	203,425	99,723	0	0	0	0	0	0	0
15:44:59	47,167	2513,37	9,99	10,009	12,457	7,112	7,175	21,1	960,554	24,999	2511,962	0	203,425	203,425	99,723	0	0	0	0	0	0	0
15:44:59	0	2513,37	9,99	9,961	12,457	7,112	7,174	21,1	960,554	24,999	2511,963	0	203,425	203,425	99,723	0	0	0	0	0	0	0
15:44:59	92,211	2514,293	10,039	10,009	12,459	7,121	7,173	21,1	960,554	24,999	2511,965	0	203,425	203,425	99,723	0	0	0	0	0	0	0
15:44:59	-94,384	2513,349	9,941	9,961	12,459	7,111	7,172	21,1	960,554	24,999	2511,966	0	203,425	203,425	99,723	0	0	0	0	0	0	0
15:44:59	47,192	2513,821	9,99	10,009	12,459	7,116	7,171	21,1	960,554	24,999	2511,968	0	203,425	203,425	99,723	0	0	0	0	0	0	0
15:44:59	17,236	2513,993	9,99	9,961	12,46	7,118	7,17	21,1	960,554	24,999	2511,97	0	203,425	203,425	99,723	0	0	0	0	0	0	0
15:44:59	-17,236	2513,821	9,99	10,009	12,459	7,116	7,169	21,1	960,554	24,999	2511,972	0	203,425	203,425	99,723	0	0	0	0	0	0	0
15:44:59	17,236	2513,993	9,99	10,009	12,46	7,118	7,168	21,1	960,554	24,999	2511,974	0	203,425	203,425	99,723	0	0	0	0	0	0	0
15:44:59	0	2513,993	9,99	10,009	12,46	7,118	7,167	21,1	960,554	24,999	2511,976	0	203,425	203,425	99,723	0	0	0	0	0	0	0
15:44:59	0	2513,993	9,99	10,009	12,46	7,118	7,166	21,1	960,554	24,999	2511,978	0	203,425	203,425	99,723	0	0	0	0	0	0	0
15:44:59	47,192	2514,465	10,039	10,009	12,46	7,123	7,165	21,1	960,554	24,999	2511,981	0	203,425	203,425	99,723	0	0	0	0	0	0	0
15:44:59	0	2514,465	10,039	10,009	12,46	7,123	7,164	21,1	960,554	24,999	2511,983	0	203,425	203,425	99,723	0	0	0	0	0	0	0
15:44:59	-94,36	2513,521	9,941	9,961	12,46	7,113	7,163	21,1	960,554	24,999	2511,985	0	203,425	203,425	99,723	0	0	0	0	0	0	0
15:44:59	94,36	2514,465	10,039	10,058	12,46	7,123	7,162	21,1	960,554	24,999	2511,987	0	203,425	203,425	99,723	0	0	0	0	0	0	0
15:44:59	-47,192	2513,993	9,99	10,009	12,46	7,118	7,162	21,1	960,554	24,999	2511,989	0	203,425	203,425	99,723	0	0	0	0	0	0	0
15:44:59	0	2513,993	9,99	10,009	12,46	7,118	7,161	21,1	960,554	24,999	2511,991	0	203,425	203,425	99,723	0	0	0	0	0	0	0
15:44:59	-17,236	2513,821	9,99	10,009	12,459	7,116	7,16	21,1	960,554	24,999	2511,993	0	203,425	203,425	99,723	0	0	0	0	0	0	0
15:44:59	47,192	2514,293	10,039	10,009	12,459	7,121	7,159	21,1	960,554	24,999	2511,995	0	203,425	203,425	99,723	0	0	0	0	0	0	0
15:44:59	0	2514,293	10,039	10,009	12,459	7,121	7,158	21,1	960,554	24,999	2511,997	0	203,425	203,425	99,723	0	0	0	0	0	0	0
15:44:59	-94,384	2513,349	9,941	9,961	12,459	7,111	7,157	21,1	960,554	24,999	2511,999	0	203,425	203,425	99,723	0	0	0	0	0	0	0
15:44:59	47,192	2513,821	9,99	9,961	12,459	7,116	7,157	21,1	960,554	24,999	2512	0	203,425	203,425	99,723	0	0	0	0	0	0	0
15:44:59	0	2513,821	9,99	9,961	12,459	7,116	7,156	21,1	960,554	24,999	2512,002	0	203,425	203,425	99,723	0	0	0	0	0	0	0
15:44:59	-47,192	2513,349	9,941	9,961	12,459	7,111	7,155	21,1	960,554	24,999	2512,003	0	203,425	203,425	99,723	0	0	0	0	0	0	0
15:44:59	-44,995	2512,899	9,941	9,863	12,457	7,107	7,154	21,1	960,554	24,999	2512,004	0	203,425	203,425	99,723	0	0	0	0	0	0	0
15:44:59	0	2512,899	9,941	9,961	12,457	7,107	7,153	21,1	960,554	24,999	2512,005	0	203,425	203,425	99,723	0	0	0	0	0	0	0
15:44:59	139,379	2514,293	10,039	10,009	12,459	7,121	7,152	21,1	960,554	24,999	2512,008	0	203,425	203,425	99,723	0	0	0	0	0	0	0
15:44:59	94,36	2515,236	10,136	10,058	12,459	7,131	7,152	21,1	960,554	24,999	2512,011	0	203,425	203,425	99,723	0	0	0	0	0	0	0
15:44:59	206,03	2517,297	10,332	10,351	12,46	7,152	7,152	21,1	960,554	24,999	2512,016	0	203,425	203,425	99,723	0	0	0	0	0	0	0
15:44:59	222,045	2519,517	10,478	10,595	12,465	7,175	7,152	21,1	960,554	24,999	2512,024	0	203,425	203,425	99,723	0	0	0	0	0	0	0
15:44:59	332,812	2522,845	10,673	10,84	12,473	7,209	7,154	21,1	960,554	24,999	2512,034	0	203,425	203,425	99,723	0	0	0	0	0	0	0
15:44:59	413,5	2526,98	10,918	11,181	12,483	7,252	7,155	21,1	960,554	24,999	2512,049	0	203,425	203,425	99,723	0	0	0	0	0	0	0
15:44:59	308,3	2530,063	10,918	11,23	12,501	7,284	7,158	21,1	960,554	24,999	2512,067	0	203,425	203,425	99,723	0	0	0	0	0	0	0
15:44:59	514,624	2535,209	11,113	11,425	12,519	7,337	7,161	21,1	960,554	24,999	2512,091	0	203,425	203,425	99,723	0	0	0	0	0	0	0
15:44:59	533,3	2540,542	11,308	11,621	12,539	7,392	7,166	21,1	960,554	24,999	2512,119	0	203,425	203,425	99,723	0	0	0	0	0	0	0
15:44:59	480,468	2545,347	11,406	11,914	12,561	7,441	7,171	21,1	960,554	24,999	2512,152	0	203,425	203,425	99,723	0	0	0	0	0	0	0
15:44:59	655,981	2551,907	11,601	12,158	12,587	7,509	7,178	21,1	960,554	24,999	2512,192	0	203,425	203,425	99,723	0	0	0	0	0	0	0
15:44:59	724,145	2559,148	11,845	12,353	12,615	7,583	7,186	21,1	960,554	24,999	2512,239	0	203,425	203,425	99,723	0	0	0	0	0	0	0
15:44:59	565,918	2564,807	11,992	12,695	12,639	7,642	7,195	21,1	960,554	24,999	2512,292	0	203,425	203,425	99,723	0	0	0	0	0	0	0
15:44:59	847,46	2573,282	12,285	12,89	12,671	7,729	7,205	21,1	960,554	24,999	2512,353	0	203,425	203,425	99,723	0	0	0	0	0	0	0
15:44:59	569,018	2578,972	12,285	13,086	12,703	7,788	7,217	21,1	960,554	24,999	2512,419	0	203,425	203,425	99,723	0	0	0	0	0	0	0
15:44:59	725,756	2586,23	12,431	13,183	12,736	7,863	7,229	21,1	960,554	24,999	2512,493	0	203,425	203,425	99,723	0	0	0	0	0	0	0
15:44:59	680,59	2593,036	12,529	13,33	12,769	7,933	7,243	21,1	960,554	24,999	2512,574	0	203,425	203,425	99,723	0	0	0	0	0	0	0
15:44:59	531,03	2598,346	12,48	13,379	12,802	7,988	7,258	21,1	960,554	24,999	2512,659	0	203,425	203,425	99,723	0	0	0	0	0	0	0
15:44:59	856,713	2606,913	12,675	13,525	12,84	8,076	7,274	21,1	960,554	24,999	2512,754	0	203,425	203,425	99,723	0	0	0	0	0	0	0
15:44:59	728,735	2614,201	12,822	13,574	12,873	8,151	7,291	21,1	960,554	24,999	2512,855	0	203,425	203,425	99,723	0	0	0	0	0	0	0
15:44:59	674,78	2620,948	12,822	13,867	12,911	8,221	7,309	21,1	960,554	24,999	2512,963	0	203,425	203,425	99,723	0	0	0	0	0	0	0
15:44:59	780,908	2628,757	13,017	13,867	12,945	8,301	7,329	21,1	960,554	24,999	2513,079	0	203,425	203,425	99,723	0	0	0	0	0	0	0
15:44:59	775,073	2636,508	13,115	13,867	12,983	8,381	7,349	21,1	960,554	24,999	2513,202	0	203,425	203,425	99,723	0	0	0	0	0	0	0
15:44:59	877,246	2645,281	13,408	14,258	13,017	8,471	7,371	21,1	960,554	24,999	2513,334	0	203,425	203,425	99,723	0	0	0	0	0	0	0
15:44:59	589,013	2651,171	13,31	14,306	13,056	8,532	7,394	21,1	960,554	24,999	2513,472	0	203,425	203,425	99,723	0	0	0	0	0	0	0
15:44:59	815,893	2659,33	13,457	14,258	13,094	8,616	7,418	21,1	960,554	24,999	2513,618	0	203,425	203,425	99,723	0	0	0	0	0	0	0
15:44:59	863,989	2667,97	13,652	14,453	13,132	8,705	7,443	21,1	960,554	24,999	2513,772	0	203,425	203,425	99,723	0	0	0	0	0	0	0
15:44:59	772,583	2675,695	13,75	14,599	13,17	8,785	7,47	21,1	960,554	24,999	2513,934	0	203,425	203,425	99,723	0	0	0	0	0	0	0
15:44:59	661,523	2682,311	13,603	14,502	13,216	8,853	7,497	21,1	960,554	24,999	2514,103	0	203,425	203,425	99,723	0	0	0	0	0	0	0
15:44:59	853,1	2690,842	13,75	14,599	13,256	8,941	7,525	21,1	960,554	24,999	2514,28	0	203,425	203,425	99,723	0	0	0	0	0	0	0
15:44:59	784,375	2698,685	13,896	14,648	13,292	9,022	7,554	21,1	960,554	24,999	2514,464	0	203,425	203,425	99,723	0	0	0	0	0	0	0
15:44:59	1014,16	2708,827	14,287	15,088	13,328	9,127	7,585	21,1	960,554	24,999	2514,659	0	203,425	203,425	99,723	0	0	0	0	0	0	0
15:44:59	701,904	2715,846	14,482	15,283	13,357	9,199	7,617	21,1	960,554	24,999	2514,86	0	203,425	203,425	99,723	0	0	0	0	0	0	0
15:44:59	919,213	2725,038	14,873	15,625	13,387	9,294	7,65	21,1	960,554	24,999	2515,07	0	203,425	203,425	99,723	0	0	0	0	0	0	0
15:44:59	686,596	2731,904	14,97	15,722	13,42	9,364	7,683	21,1	960,554	24,999	2515,287	0	203,425	203,425	99,723	0	0	0	0	0	0	0
15:44:59	736,352	2739,268	15,117	15,82	13,454	9,44	7,718	21,1	960,554	24,999	2515,511	0	203,425	203,425	99,723	0	0	0	0	0	0	0
15:44:59	670,776	2745,975	15,215	16,064	13,486	9,51	7,753	21,1	960,554	24,999	2515,741	0	203,425	203,425	99,723	0	0	0	0	0	0	0
15:44:59	788,427	2753,86	15,41	16,015	13,52	9,591	7,789	21,1	960,554	24,999	2515,979	0	203,425	203,425	99,723	0	0	0	0	0	0	0
15:44:59	594,628	2759,806	15,361	15,869	13,556	9,652	7,826	21,1	960,554	24,999	2516,223	0	203,425	203,425	99,723	0	0	0	0	0	0	0
15:44:59	561,035	2765,416	15,263	15,967	13,593	9,71	7,863	21,1	960,554	24,999	2516,472	0	203,425	203,425	99,723	0	0	0	0	0	0	0
15:44:59	768,334	2773,1	15,459	16,162	13,626	9,789	7,9	21,1	960,554	24,999	2516,729	0	203,425	203,425	99,723	0	0	0	0	0	0	0
15:44:59	711,572	2780,215	15,752	16,552	13,649	9,862	7,939	21,1	960,554	24,999	2516,992	0	203,425	203,425	99,723	0	0	0	0	0	0	0
15:44:59	641,552	2786,631	15,898	16,601	13,677	9,929	7,978	21,1	960,554	24,999	2517,262	0	203,425	203,425	99,723	0	0	0	0	0	0	0
15:44:59	618,115	2792,812	16,093	16,748	13,701	9,992	8,017	21,1	960,554	24,999	2517,538	0	203,425	203,425	99,723	0	0	0	0	0	0	0
15:44:59	665,844	2799,471	16,338	16,943	13,725	10,061	8,057	21,1	960,554	24,999	2517,82	0	203,425	203,425	99,723	0	0	0	0	0	0	0
15:44:59	559,668	2805,067	16,386	16,943	13,754	10,119	8,098	21,1	960,554	24,999	2518,107	0	203,425	203,425	99,723	0	0	0	0	0	0	0
15:44:59	504,345	2810,111	16,386	16,894	13,783	10,171	8,138	21,1	960,554	24,999	2518,399	0	203,425	203,425	99,723	0	0	0	0	0	0	0
15:44:59	509,863	2815,209	16,386	16,943	13,811	10,223	8,179	21,1	960,554	24,999	2518,695	0	203,425	203,425	99,723	0	0	0	0	0	0	0
15:44:59	394,409	2819,153	16,191	16,748	13,845	10,264	8,22	21,1	960,554	24,999	2518,996	0	203,425	203,425	99,723	0	0	0	0	0	0	0
15:44:59	443,994	2823,593	16,045	16,601	13,878	10,31	8,261	21,1	960,554	24,999	2519,3	0	203,425	203,425	99,723	0	0	0	0	0	0	0
15:44:59	409,741	2827,691	15,947	16,552	13,907	10,352	8,302	21,1	960,554	24,999	2519,609	0	203,425	203,425	99,723	0	0	0	0	0	0	0
15:44:59	631,323	2834,004	16,24	16,601	13,926	10,417	8,344	21,1	960,554	24,999	2519,923	0	203,425	203,425	99,723	0	0	0	0	0	0	0
15:44:59	630,81	2840,312	16,533	16,943	13,945	10,482	8,386	21,1	960,554	24,999	2520,244	0	203,425	203,425	99,723	0	0	0	0	0	0	0
15:44:59	634,106	2846,653	16,826	17,187	13,964	10,547	8,428	21,1	960,554	24,999	2520,57	0	203,425	203,425	99,723	0	0	0	0	0	0	0
15:44:59	615,38	2852,807	17,021	17,431	13,988	10,611	8,471	21,1	960,554	24,999	2520,902	0	203,425	203,425	99,723	0	0	0	0	0	0	0
15:44:59	320,361	2856,011	16,924	17,383	14,012	10,644	8,513	21,1	960,554	24,999	2521,238	0	203,425	203,425	99,723	0	0	0	0	0	0	0
15:44:59	567,578	2861,686	17,07	17,431	14,035	10,702	8,556	21,1	960,554	24,999	2521,578	0	203,425	203,425	99,723	0	0	0	0	0	0	0
15:44:59	371,313	2865,4	17,021	17,383	14,059	10,741	8,599	21,1	960,554	24,999	2521,922	0	203,425	203,425	99,723	0	0	0	0	0	0	0
15:44:59	470,532	2870,105	17,07	17,285	14,083	10,789	8,642	21,1	960,554	24,999	2522,27	0	203,425	203,425	99,723	0	0	0	0	0	0	0
15:44:59	438,403	2874,489	17,021	17,187	14,11	10,834	8,685	21,1	960,554	24,999	2522,623	0	203,425	203,425	99,723	0	0	0	0	0	0	0
15:44:59	327,563	2877,765	16,924	17,285	14,134	10,868	8,728	21,1	960,554	24,999	2522,978	0	203,425	203,425	99,723	0	0	0	0	0	0	0
15:44:59	361,45	2881,379	16,875	17,236	14,158	10,905	8,771	21,1	960,554	24,999	2523,336	0	203,425	203,425	99,723	0	0	0	0	0	0	0
15:44:59	609,301	2887,472	17,217	17,48	14,173	10,968	8,814	21,1	960,554	24,999	2523,7	0	203,425	203,425	99,723	0	0	0	0	0	0	0
15:45:00	507,055	2892,543	17,412	17,627	14,19	11,021	8,857	21,1	960,554	24,999	2524,069	0	203,425	203,425	99,723	0	0	0	0	0	0	0
15:45:00	358,056	2896,123	17,51	17,969	14,205	11,057	8,9	21,1	960,554	24,999	2524,441	0	203,425	203,425	99,723	0	0	0	0	0	0	0
15:45:00	511,792	2901,241	17,705	18,066	14,222	11,11	8,943	21,1	960,554	24,999	2524,818	0	203,425	203,425	99,723	0	0	0	0	0	0	0
15:45:00	324,462	2904,486	17,705	17,969	14,241	11,144	8,987	21,1	960,554	24,999	2525,198	0	203,425	203,425	99,723	0	0	0	0	0	0	0
15:45:00	320,19	2907,688	17,705	18,066	14,259	11,177	9,029	21,1	960,554	24,999	2525,58	0	203,425	203,425	99,723	0	0	0	0	0	0	0
15:45:00	316,87	2910,856	17,705	18,066	14,277	11,209	9,072	21,1	960,554	24,999	2525,965	0	203,425	203,425	99,723	0	0	0	0	0	0	0
15:45:00	313,647	2913,993	17,705	18,066	14,294	11,242	9,115	21,1	960,554	24,999	2526,353	0	203,425	203,425	99,723	0	0	0	0	0	0	0
15:45:00	409,912	2918,092	17,851	18,115	14,309	11,284	9,157	21,1	960,554	24,999	2526,745	0	203,425	203,425	99,723	0	0	0	0	0	0	0
15:45:00	261,743	2920,709	17,851	18,115	14,324	11,311	9,199	21,1	960,554	24,999	2527,139	0	203,425	203,425	99,723	0	0	0	0	0	0	0
15:45:00	521,557	2925,925	18,144	18,31	14,337	11,365	9,242	21,1	960,554	24,999	2527,538	0	203,425	203,425	99,723	0	0	0	0	0	0	0
15:45:00	226,245	2928,187	18,144	18,31	14,349	11,388	9,284	21,1	960,554	24,999	2527,939	0	203,425	203,425	99,723	0	0	0	0	0	0	0
15:45:00	357,885	2931,766	18,34	18,506	14,358	11,425	9,326	21,1	960,554	24,999	2528,342	0	203,425	203,425	99,723	0	0	0	0	0	0	0
15:45:00	229,077	2934,057	18,388	18,506	14,369	11,448	9,368	21,1	960,554	24,999	2528,748	0	203,425	203,425	99,723	0	0	0	0	0	0	0
15:45:00	320,825	2937,265	18,486	18,652	14,381	11,482	9,409	21,1	960,554	24,999	2529,157	0	203,425	203,425	99,723	0	0	0	0	0	0	0
15:45:00	242,626	2939,692	18,486	18,603	14,395	11,507	9,45	21,1	960,554	24,999	2529,567	0	203,425	203,425	99,723	0	0	0	0	0	0	0
15:45:00	200,195	2941,693	18,486	18,603	14,406	11,527	9,491	21,1	960,554	24,999	2529,979	0	203,425	203,425	99,723	0	0	0	0	0	0	0
15:45:00	178,588	2943,479	18,486	18,603	14,416	11,546	9,531	21,1	960,554	24,999	2530,393	0	203,425	203,425	99,723	0	0	0	0	0	0	0
15:45:00	203,417	2945,514	18,486	18,603	14,428	11,567	9,571	21,1	960,554	24,999	2530,808	0	203,425	203,425	99,723	0	0	0	0	0	0	0
15:45:00	159,057	2947,104	18,486	18,603	14,437	11,583	9,611	21,1	960,554	24,999	2531,224	0	203,425	203,425	99,723	0	0	0	0	0	0	0
15:45:00	61,254	2947,717	18,388	18,506	14,446	11,589	9,649	21,1	960,554	24,999	2531,641	0	203,425	203,425	99,723	0	0	0	0	0	0	0
15:45:00	248,168	2950,198	18,535	18,652	14,451	11,615	9,688	21,1	960,554	24,999	2532,06	0	203,425	203,425	99,723	0	0	0	0	0	0	0
15:45:00	229,907	2952,497	18,681	18,799	14,456	11,639	9,726	21,1	960,554	24,999	2532,48	0	203,425	203,425	99,723	0	0	0	0	0	0	0
15:45:00	77,075	2953,268	18,633	18,652	14,463	11,647	9,764	21,1	960,554	24,999	2532,901	0	203,425	203,425	99,723	0	0	0	0	0	0	0
15:45:00	148,168	2954,75	18,681	18,701	14,469	11,662	9,801	21,1	960,554	24,999	2533,323	0	203,425	203,425	99,723	0	0	0	0	0	0	0
15:45:00	-3,784	2954,712	18,535	18,603	14,477	11,661	9,838	21,1	960,554	24,999	2533,744	0	203,425	203,425	99,723	0	0	0	0	0	0	0
15:45:00	245,263	2957,165	18,633	18,701	14,485	11,687	9,874	21,1	960,554	24,999	2534,168	0	203,425	203,425	99,723	0	0	0	0	0	0	0
15:45:00	98,632	2958,151	18,633	18,701	14,49	11,697	9,91	21,1	960,554	24,999	2534,592	0	203,425	203,425	99,723	0	0	0	0	0	0	0
15:45:00	81,274	2958,964	18,633	18,652	14,495	11,705	9,945	21,1	960,554	24,999	2535,016	0	203,425	203,425	99,723	0	0	0	0	0	0	0
15:45:00	132,958	2960,293	18,681	18,701	14,5	11,719	9,98	21,1	960,554	24,999	2535,442	0	203,425	203,425	99,723	0	0	0	0	0	0	0
15:45:00	181,347	2962,107	18,779	18,847	14,504	11,738	10,014	21,1	960,554	24,999	2535,868	0	203,425	203,425	99,723	0	0	0	0	0	0	0
15:45:00	115,795	2963,265	18,828	18,799	14,508	11,75	10,048	21,1	960,554	24,999	2536,295	0	203,425	203,425	99,723	0	0	0	0	0	0	0
15:45:00	131,958	2964,584	18,877	18,847	14,513	11,763	10,082	21,1	960,554	24,999	2536,723	0	203,425	203,425	99,723	0	0	0	0	0	0	0
15:45:00	67,041	2965,255	18,877	18,799	14,517	11,77	10,115	21,1	960,554	24,999	2537,152	0	203,425	203,425	99,723	0	0	0	0	0	0	0
15:45:00	-84,179	2964,413	18,779	18,652	14,517	11,761	10,147	21,1	960,554	24,999	2537,579	0	203,425	203,425	99,723	0	0	0	0	0	0	0
15:45:00	133,032	2965,743	18,828	18,799	14,522	11,775	10,179	21,1	960,554	24,999	2538,008	0	203,425	203,425	99,723	0	0	0	0	0	0	0
15:45:00	67,236	2966,416	18,828	18,701	14,526	11,782	10,21	21,1	960,554	24,999	2538,436	0	203,425	203,425	99,723	0	0	0	0	0	0	0
15:45:00	69,165	2967,107	18,828	18,847	14,53	11,789	10,241	21,1	960,554	24,999	2538,865	0	203,425	203,425	99,723	0	0	0	0	0	0	0
15:45:00	-34,375	2966,764	18,779	18,799	14,531	11,786	10,272	21,1	960,554	24,999	2539,293	0	203,425	203,425	99,723	0	0	0	0	0	0	0
15:45:00	119,018	2967,954	18,828	18,847	14,535	11,798	10,302	21,1	960,554	24,999	2539,721	0	203,425	203,425	99,723	0	0	0	0	0	0	0
15:45:00	-5,297	2967,901	18,779	18,701	14,537	11,797	10,331	21,1	960,554	24,999	2540,15	0	203,425	203,425	99,723	0	0	0	0	0	0	0
15:45:00	-80,81	2967,093	18,633	18,652	14,541	11,789	10,359	21,1	960,554	24,999	2540,576	0	203,425	203,425	99,723	0	0	0	0	0	0	0
15:45:00	69,335	2967,786	18,633	18,652	14,545	11,796	10,388	21,1	960,554	24,999	2541,003	0	203,425	203,425	99,723	0	0	0	0	0	0	0
15:45:00	64,746	2968,433	18,681	18,603	14,546	11,803	10,415	21,1	960,554	24,999	2541,431	0	203,425	203,425	99,723	0	0	0	0	0	0	0
15:45:00	99,291	2969,426	18,779	18,701	14,546	11,813	10,443	21,1	960,554	24,999	2541,859	0	203,425	203,425	99,723	0	0	0	0	0	0	0
15:45:00	49,658	2969,923	18,828	18,701	14,546	11,818	10,47	21,1	960,554	24,999	2542,287	0	203,425	203,425	99,723	0	0	0	0	0	0	0
15:45:00	19,726	2970,12	18,779	18,701	14,55	11,82	10,496	21,1	960,554	24,999	2542,715	0	203,425	203,425	99,723	0	0	0	0	0	0	0
15:45:00	0	2970,12	18,779	18,701	14,55	11,82	10,522	21,3	960,173	24,999	2543,142	0	203,425	203,425	99,723	0	0	0	0	0	0	0
15:45:00	-97,07	2969,15	18,681	18,652	14,55	11,81	10,547	21,3	960,173	24,999	2543,568	0	203,425	203,425	99,723	0	0	0	0	0	0	0
15:45:00	99,316	2970,143	18,779	18,701	14,55	11,821	10,572	21,3	960,173	24,999	2543,995	0	203,425	203,425	99,723	0	0	0	0	0	0	0
15:45:00	-99,316	2969,15	18,681	18,701	14,55	11,81	10,597	21,3	960,173	24,999	2544,42	0	203,425	203,425	99,723	0	0	0	0	0	0	0
15:45:00	-134,96	2967,8	18,535	18,506	14,55	11,796	10,62	21,3	960,173	24,999	2544,843	0	203,425	203,425	99,723	0	0	0	0	0	0	0
15:45:00	99,291	2968,793	18,633	18,603	14,55	11,807	10,643	21,3	960,173	24,999	2545,267	0	203,425	203,425	99,723	0	0	0	0	0	0	0
15:45:00	-99,291	2967,8	18,535	18,603	14,55	11,796	10,666	21,3	960,173	24,999	2545,69	0	203,425	203,425	99,723	0	0	0	0	0	0	0
15:45:00	99,291	2968,793	18,633	18,652	14,55	11,807	10,688	21,3	960,173	24,999	2546,113	0	203,425	203,425	99,723	0	0	0	0	0	0	0
15:45:00	0	2968,793	18,633	18,799	14,55	11,807	10,71	21,3	960,173	24,999	2546,536	0	203,425	203,425	99,723	0	0	0	0	0	0	0
15:45:00	0	2968,793	18,633	18,701	14,55	11,807	10,732	21,3	960,173	24,999	2546,958	0	203,425	203,425	99,723	0	0	0	0	0	0	0
15:45:00	49,658	2969,289	18,681	18,847	14,55	11,812	10,753	21,3	960,173	24,999	2547,38	0	204,87	204,87	99,729	0	0	0	0	0	0	0
15:45:00	-49,658	2968,793	18,633	18,701	14,55	11,807	10,774	21,3	960,173	24,999	2547,801	0	204,87	204,87	99,729	0	0	0	0	0	0	0
15:45:00	-99,291	2967,8	18,535	18,603	14,55	11,796	10,794	21,3	960,173	24,999	2548,221	0	204,87	204,87	99,729	0	0	0	0	0	0	0
15:45:00	99,291	2968,793	18,633	18,799	14,55	11,807	10,814	21,3	960,173	24,999	2548,642	0	204,87	204,87	99,729	0	0	0	0	0	0	0
15:45:00	-148,925	2967,304	18,486	18,652	14,55	11,791	10,833	21,3	960,173	24,999	2549,061	0	204,87	204,87	99,729	0	0	0	0	0	0	0
15:45:00	49,633	2967,8	18,535	18,652	14,55	11,796	10,852	21,3	960,173	24,999	2549,479	0	204,87	204,87	99,729	0	0	0	0	0	0	0
15:45:00	-14,013	2967,66	18,535	18,603	14,55	11,795	10,87	21,3	960,173	24,999	2549,898	0	204,87	204,87	99,729	0	0	0	0	0	0	0
15:45:00	99,316	2968,653	18,633	18,799	14,55	11,805	10,889	21,3	960,173	24,999	2550,316	0	204,87	204,87	99,729	0	0	0	0	0	0	0
15:45:00	-99,316	2967,66	18,535	18,603	14,55	11,795	10,906	21,3	960,173	24,999	2550,734	0	204,87	204,87	99,729	0	0	0	0	0	0	0
15:45:00	-49,658	2967,163	18,486	18,603	14,55	11,79	10,924	21,3	960,173	24,999	2551,15	0	204,87	204,87	99,729	0	0	0	0	0	0	0
15:45:00	49,658	2967,66	18,535	18,506	14,55	11,795	10,941	21,3	960,173	24,999	2551,567	0	204,87	204,87	99,729	0	0	0	0	0	0	0
15:45:00	-69,36	2966,966	18,535	18,506	14,546	11,788	10,957	21,3	960,173	24,999	2551,982	0	204,87	204,87	99,729	0	0	0	0	0	0	0
15:45:00	99,291	2967,959	18,633	18,652	14,546	11,798	10,974	21,3	960,173	24,999	2552,398	0	204,87	204,87	99,729	0	0	0	0	0	0	0
15:45:00	0	2967,959	18,633	18,701	14,546	11,798	10,99	21,3	960,173	24,999	2552,813	0	204,87	204,87	99,729	0	0	0	0	0	0	0
15:45:00	-99,291	2966,966	18,535	18,506	14,546	11,788	11,006	21,3	960,173	24,999	2553,228	0	204,87	204,87	99,729	0	0	0	0	0	0	0
15:45:00	-148,901	2965,477	18,388	18,359	14,546	11,772	11,021	21,3	960,173	24,999	2553,64	0	204,87	204,87	99,729	0	0	0	0	0	0	0
15:45:00	0	2965,477	18,388	18,457	14,546	11,772	11,035	21,3	960,173	24,999	2554,052	0	204,87	204,87	99,729	0	0	0	0	0	0	0
15:45:00	99,267	2966,47	18,486	18,506	14,546	11,783	11,05	21,3	960,173	24,999	2554,464	0	204,87	204,87	99,729	0	0	0	0	0	0	0
15:45:00	49,633	2966,966	18,535	18,506	14,546	11,788	11,064	21,3	960,173	24,999	2554,877	0	204,87	204,87	99,729	0	0	0	0	0	0	0
15:45:00	0	2966,966	18,535	18,603	14,546	11,788	11,079	21,3	960,173	24,999	2555,289	0	204,87	204,87	99,729	0	0	0	0	0	0	0
15:45:00	99,291	2967,959	18,633	18,652	14,546	11,798	11,093	21,3	960,173	24,999	2555,702	0	204,87	204,87	99,729	0	0	0	0	0	0	0
15:45:00	-148,925	2966,47	18,486	18,457	14,546	11,783	11,106	21,3	960,173	24,999	2556,112	0	204,87	204,87	99,729	0	0	0	0	0	0	0
15:45:00	49,633	2966,966	18,535	18,603	14,546	11,788	11,12	21,3	960,173	24,999	2556,523	0	204,87	204,87	99,729	0	0	0	0	0	0	0
15:45:00	99,291	2967,959	18,633	18,603	14,546	11,798	11,133	21,3	960,173	24,999	2556,935	0	204,87	204,87	99,729	0	0	0	0	0	0	0
15:45:00	148,974	2969,449	18,779	18,799	14,546	11,813	11,146	21,3	960,173	24,999	2557,347	0	204,87	204,87	99,729	0	0	0	0	0	0	0
15:45:00	-79,589	2968,653	18,633	18,506	14,55	11,805	11,159	21,3	960,173	24,999	2557,759	0	204,87	204,87	99,729	0	0	0	0	0	0	0
15:45:00	-99,316	2967,66	18,535	18,506	14,55	11,795	11,172	21,3	960,173	24,999	2558,169	0	204,87	204,87	99,729	0	0	0	0	0	0	0
15:45:00	148,974	2969,15	18,681	18,701	14,55	11,81	11,184	21,3	960,173	24,999	2558,58	0	204,87	204,87	99,729	0	0	0	0	0	0	0
15:45:00	-49,658	2968,653	18,633	18,603	14,55	11,805	11,196	21,3	960,173	24,999	2558,99	0	204,87	204,87	99,729	0	0	0	0	0	0	0
15:45:00	0	2968,653	18,633	18,603	14,55	11,805	11,208	21,3	960,173	24,999	2559,4	0	204,87	204,87	99,729	0	0	0	0	0	0	0
15:45:00	49,658	2969,15	18,681	18,799	14,55	11,81	11,22	21,3	960,173	24,999	2559,809	0	204,87	204,87	99,729	0	0	0	0	0	0	0
15:45:00	0	2969,15	18,681	18,652	14,55	11,81	11,232	21,3	960,173	24,999	2560,219	0	204,87	204,87	99,729	0	0	0	0	0	0	0
15:45:00	0	2969,15	18,681	18,652	14,55	11,81	11,243	21,3	960,173	24,999	2560,628	0	204,87	204,87	99,729	0	0	0	0	0	0	0
15:45:00	0	2969,15	18,681	18,652	14,55	11,81	11,254	21,3	960,173	24,999	2561,036	0	204,87	204,87	99,729	0	0	0	0	0	0	0
15:45:00	-49,658	2968,653	18,633	18,652	14,55	11,805	11,265	21,3	960,173	24,999	2561,444	0	204,87	204,87	99,729	0	0	0	0	0	0	0
15:45:00	0	2968,653	18,633	18,603	14,55	11,805	11,276	21,3	960,173	24,999	2561,852	0	204,87	204,87	99,729	0	0	0	0	0	0	0
15:45:00	-85,302	2967,8	18,535	18,603	14,55	11,796	11,286	21,3	960,173	24,999	2562,258	0	204,87	204,87	99,729	0	0	0	0	0	0	0
15:45:00	0	2967,8	18,535	18,603	14,55	11,796	11,296	21,3	960,173	24,999	2562,663	0	204,87	204,87	99,729	0	0	0	0	0	0	0
15:45:00	99,291	2968,793	18,633	18,701	14,55	11,807	11,306	21,3	960,173	24,999	2563,069	0	204,87	204,87	99,729	0	0	0	0	0	0	0
15:45:00	-99,291	2967,8	18,535	18,506	14,55	11,796	11,315	21,3	960,173	24,999	2563,474	0	204,87	204,87	99,729	0	0	0	0	0	0	0
15:45:00	148,95	2969,289	18,681	18,847	14,55	11,812	11,325	21,3	960,173	24,999	2563,88	0	204,87	204,87	99,729	0	0	0	0	0	0	0
15:45:00	-49,658	2968,793	18,633	18,652	14,55	11,807	11,335	21,3	960,173	24,999	2564,285	0	204,87	204,87	99,729	0	0	0	0	0	0	0
15:45:00	-99,291	2967,8	18,535	18,603	14,55	11,796	11,344	21,3	960,173	24,999	2564,688	0	204,87	204,87	99,729	0	0	0	0	0	0	0
15:45:00	85,302	2968,653	18,633	18,603	14,55	11,805	11,353	21,3	960,173	24,999	2565,092	0	204,87	204,87	99,729	0	0	0	0	0	0	0
15:45:00	-85,302	2967,8	18,535	18,603	14,55	11,796	11,361	21,3	960,173	24,999	2565,495	0	204,87	204,87	99,729	0	0	0	0	0	0	0
15:45:00	-14,013	2967,66	18,535	18,652	14,55	11,795	11,37	21,3	960,173	24,999	2565,897	0	204,87	204,87	99,729	0	0	0	0	0	0	0
15:45:00	113,305	2968,793	18,633	18,652	14,55	11,807	11,378	21,3	960,173	24,999	2566,3	0	204,87	204,87	99,729	0	0	0	0	0	0	0
15:45:01	-99,291	2967,8	18,535	18,506	14,55	11,796	11,387	21,3	960,173	24,999	2566,702	0	204,87	204,87	99,729	0	0	0	0	0	0	0
15:45:01	0	2967,8	18,535	18,603	14,55	11,796	11,395	21,3	960,173	24,999	2567,103	0	204,87	204,87	99,729	0	0	0	0	0	0	0
15:45:01	0	2967,8	18,535	18,652	14,55	11,796	11,403	21,3	960,173	24,999	2567,503	0	204,87	204,87	99,729	0	0	0	0	0	0	0
15:45:01	0	2967,8	18,535	18,603	14,55	11,796	11,41	21,3	960,173	24,999	2567,904	0	204,87	204,87	99,729	0	0	0	0	0	0	0
15:45:01	99,291	2968,793	18,633	18,603	14,55	11,807	11,418	21,3	960,173	24,999	2568,305	0	204,87	204,87	99,729	0	0	0	0	0	0	0
15:45:01	-13,989	2968,653	18,633	18,603	14,55	11,805	11,426	21,3	960,173	24,999	2568,705	0	204,87	204,87	99,729	0	0	0	0	0	0	0
15:45:01	-99,316	2967,66	18,535	18,603	14,55	11,795	11,433	21,3	960,173	24,999	2569,104	0	204,87	204,87	99,729	0	0	0	0	0	0	0
15:45:01	0	2967,66	18,535	18,603	14,55	11,795	11,44	21,3	960,173	24,999	2569,503	0	204,87	204,87	99,729	0	0	0	0	0	0	0
15:45:01	-49,658	2967,163	18,486	18,603	14,55	11,79	11,447	21,3	960,173	24,999	2569,901	0	204,87	204,87	99,729	0	0	0	0	0	0	0
15:45:01	-99,267	2966,171	18,388	18,506	14,55	11,78	11,453	21,3	960,173	24,999	2570,297	0	204,87	204,87	99,729	0	0	0	0	0	0	0
15:45:01	0	2966,171	18,388	18,457	14,55	11,78	11,46	21,3	960,173	24,999	2570,693	0	204,87	204,87	99,729	0	0	0	0	0	0	0
15:45:01	29,931	2966,47	18,486	18,506	14,546	11,783	11,466	21,3	960,173	24,999	2571,089	0	204,87	204,87	99,729	0	0	0	0	0	0	0
15:45:01	198,583	2968,456	18,681	18,652	14,546	11,803	11,473	21,3	960,173	24,999	2571,486	0	204,87	204,87	99,729	0	0	0	0	0	0	0
15:45:01	-49,658	2967,959	18,633	18,603	14,546	11,798	11,479	21,3	960,173	24,999	2571,883	0	204,87	204,87	99,729	0	0	0	0	0	0	0
15:45:01	0	2967,959	18,633	18,652	14,546	11,798	11,485	21,3	960,173	24,999	2572,279	0	204,87	204,87	99,729	0	0	0	0	0	0	0
15:45:01	0	2967,959	18,633	18,652	14,546	11,798	11,491	21,3	960,173	24,999	2572,675	0	204,87	204,87	99,729	0	0	0	0	0	0	0
15:45:01	14,184	2968,101	18,633	18,506	14,546	11,799	11,497	21,3	960,173	24,999	2573,07	0	204,87	204,87	99,729	0	0	0	0	0	0	0
15:45:01	-193,042	2966,171	18,388	18,457	14,55	11,78	11,503	21,3	960,173	24,999	2573,463	0	204,87	204,87	99,729	0	0	0	0	0	0	0
15:45:01	248,242	2968,653	18,633	18,652	14,55	11,805	11,509	21,3	960,173	24,999	2573,859	0	204,87	204,87	99,729	0	0	0	0	0	0	0
15:45:01	-148,974	2967,163	18,486	18,506	14,55	11,79	11,514	21,3	960,173	24,999	2574,252	0	204,87	204,87	99,729	0	0	0	0	0	0	0
15:45:01	148,974	2968,653	18,633	18,603	14,55	11,805	11,52	21,3	960,173	24,999	2574,647	0	204,87	204,87	99,729	0	0	0	0	0	0	0
15:45:01	-248,242	2966,171	18,388	18,457	14,55	11,78	11,525	21,3	960,173	24,999	2575,038	0	204,87	204,87	99,729	0	0	0	0	0	0	0
15:45:01	99,267	2967,163	18,486	18,652	14,55	11,79	11,53	21,3	960,173	24,999	2575,43	0	204,87	204,87	99,729	0	0	0	0	0	0	0
15:45:01	-99,267	2966,171	18,388	18,457	14,55	11,78	11,535	21,3	960,173	24,999	2575,821	0	204,87	204,87	99,729	0	0	0	0	0	0	0
15:45:01	178,857	2967,959	18,633	18,603	14,546	11,798	11,54	21,3	960,173	24,999	2576,213	0	204,87	204,87	99,729	0	0	0	0	0	0	0
15:45:01	-248,193	2965,477	18,388	18,506	14,546	11,772	11,545	21,3	960,173	24,999	2576,603	0	204,87	204,87	99,729	0	0	0	0	0	0	0
15:45:01	0	2965,477	18,388	18,457	14,546	11,772	11,549	21,3	960,173	24,999	2576,992	0	204,87	204,87	99,729	0	0	0	0	0	0	0
15:45:01	248,193	2967,959	18,633	18,603	14,546	11,798	11,554	21,3	960,173	24,999	2577,383	0	204,87	204,87	99,729	0	0	0	0	0	0	0
15:45:01	49,658	2968,456	18,681	18,603	14,546	11,803	11,559	21,3	960,173	24,999	2577,774	0	204,87	204,87	99,729	0	0	0	0	0	0	0
15:45:01	-49,658	2967,959	18,633	18,652	14,546	11,798	11,564	21,3	960,173	24,999	2578,164	0	204,87	204,87	99,729	0	0	0	0	0	0	0
15:45:01	0	2967,959	18,633	18,652	14,546	11,798	11,568	21,3	960,173	24,999	2578,554	0	204,87	204,87	99,729	0	0	0	0	0	0	0
15:45:01	69,384	2968,653	18,633	18,603	14,55	11,805	11,573	21,3	960,173	24,999	2578,945	0	204,87	204,87	99,729	0	0	0	0	0	0	0
15:45:01	0	2968,653	18,633	18,603	14,55	11,805	11,578	21,3	960,173	24,999	2579,334	0	204,87	204,87	99,729	0	0	0	0	0	0	0
15:45:01	-99,316	2967,66	18,535	18,603	14,55	11,795	11,582	21,3	960,173	24,999	2579,723	0	204,87	204,87	99,729	0	0	0	0	0	0	0
15:45:01	-198,559	2965,674	18,34	18,359	14,55	11,774	11,586	21,3	960,173	24,999	2580,109	0	204,87	204,87	99,729	0	0	0	0	0	0	0
15:45:01	-198,486	2963,689	18,144	18,066	14,55	11,754	11,589	21,3	960,173	24,999	2580,492	0	204,87	204,87	99,729	0	0	0	0	0	0	0
15:45:01	-366,967	2960,02	17,851	17,48	14,546	11,716	11,592	21,3	960,173	24,999	2580,872	0	204,87	204,87	99,729	0	0	0	0	0	0	0
15:45:01	-598,559	2954,034	17,412	16,943	14,537	11,654	11,593	21,3	960,173	24,999	2581,245	0	204,87	204,87	99,729	0	0	0	0	0	0	0
15:45:01	-693,164	2947,102	16,924	16,357	14,526	11,583	11,593	21,3	960,173	24,999	2581,611	0	204,87	204,87	99,729	0	0	0	0	0	0	0
15:45:01	-594,531	2941,157	16,728	16,015	14,503	11,522	11,591	21,3	960,173	24,999	2581,971	0	204,87	204,87	99,729	0	0	0	0	0	0	0
15:45:01	-538,183	2935,775	16,728	15,869	14,473	11,466	11,589	21,3	960,173	24,999	2582,324	0	204,87	204,87	99,729	0	0	0	0	0	0	0
15:45:01	-516,137	2930,614	16,875	15,869	14,436	11,413	11,585	21,3	960,173	24,999	2582,673	0	204,87	204,87	99,729	0	0	0	0	0	0	0
15:45:01	-655,859	2924,055	17,021	16,015	14,39	11,345	11,581	21,3	960,173	24,999	2583,014	0	204,87	204,87	99,729	0	0	0	0	0	0	0
15:45:01	-586,132	2918,194	17,217	16,357	14,346	11,285	11,575	21,3	959,124	24,999	2583,349	0	204,87	204,87	99,729	0	0	0	0	0	0	0
15:45:01	-644,213	2911,752	17,217	16,357	14,309	11,219	11,568	21,3	959,124	24,999	2583,678	0	204,87	204,87	99,729	0	0	0	0	0	0	0
15:45:01	-772,412	2904,028	17,021	16,015	14,277	11,139	11,559	21,3	959,124	24,999	2583,998	0	204,87	204,87	99,729	0	0	0	0	0	0	0
15:45:01	-778,784	2896,24	16,728	15,82	14,249	11,059	11,55	21,3	959,124	24,999	2584,31	0	204,87	204,87	99,729	0	0	0	0	0	0	0
15:45:01	-962,011	2886,62	16,093	14,99	14,231	10,959	11,538	21,3	959,124	24,999	2584,613	0	204,87	204,87	99,729	0	0	0	0	0	0	0
15:45:01	-865,893	2877,961	15,556	14,795	14,213	10,87	11,525	21,3	959,124	24,999	2584,906	0	204,87	204,87	99,729	0	0	0	0	0	0	0
15:45:01	-698,413	2870,977	15,263	14,648	14,19	10,798	11,511	21,3	959,124	24,999	2585,192	0	204,87	204,87	99,729	0	0	0	0	0	0	0
15:45:01	-421,752	2866,759	15,263	14,746	14,166	10,755	11,496	21,3	959,124	24,999	2585,474	0	204,87	204,87	99,729	0	0	0	0	0	0	0
15:45:01	-425,708	2862,502	15,41	14,746	14,134	10,711	11,48	21,3	959,124	24,999	2585,751	0	204,87	204,87	99,729	0	0	0	0	0	0	0
15:45:01	-623,095	2856,271	15,361	14,795	14,101	10,647	11,464	21,3	959,124	24,999	2586,021	0	204,87	204,87	99,729	0	0	0	0	0	0	0
15:45:01	-345,19	2852,819	15,605	15,136	14,068	10,611	11,447	21,3	959,124	24,999	2586,288	0	204,951	204,951	99,729	0	0	0	0	0	0	0
15:45:01	-353,735	2849,282	15,752	15,283	14,04	10,575	11,43	21,3	959,124	24,999	2586,551	0	204,951	204,951	99,729	0	0	0	0	0	0	0
15:45:01	-558,203	2843,7	15,605	15,185	14,016	10,517	11,412	21,3	959,124	24,999	2586,808	0	204,951	204,951	99,729	0	0	0	0	0	0	0
15:45:01	-500,708	2838,693	15,361	14,99	14,002	10,465	11,394	21,3	959,124	24,999	2587,06	0	204,951	204,951	99,729	0	0	0	0	0	0	0
15:45:01	-638,501	2832,308	14,97	14,648	13,988	10,4	11,374	21,3	959,124	24,999	2587,306	0	204,951	204,951	99,729	0	0	0	0	0	0	0
15:45:01	-558,325	2826,724	14,58	14,258	13,978	10,342	11,354	21,3	959,124	24,999	2587,545	0	204,951	204,951	99,729	0	0	0	0	0	0	0
15:45:01	-461,279	2822,112	14,287	13,965	13,969	10,294	11,333	21,3	959,124	24,999	2587,779	0	204,951	204,951	99,729	0	0	0	0	0	0	0
15:45:01	-485,888	2817,253	14,14	13,867	13,95	10,244	11,312	21,3	959,124	24,999	2588,009	0	204,951	204,951	99,729	0	0	0	0	0	0	0
15:45:01	-336,352	2813,889	14,14	13,769	13,931	10,21	11,29	21,3	959,124	24,999	2588,235	0	204,951	204,951	99,729	0	0	0	0	0	0	0
15:45:01	-176,293	2812,126	14,384	13,916	13,907	10,191	11,269	21,3	959,124	24,999	2588,459	0	204,951	204,951	99,729	0	0	0	0	0	0	0
15:45:01	-409,106	2808,035	14,482	14,209	13,878	10,149	11,247	21,3	959,124	24,999	2588,678	0	204,951	204,951	99,729	0	0	0	0	0	0	0
15:45:01	-116,43	2806,871	14,873	14,453	13,849	10,137	11,225	21,3	959,124	24,999	2588,896	0	204,951	204,951	99,729	0	0	0	0	0	0	0
15:45:01	-453,955	2802,331	14,922	14,502	13,821	10,09	11,203	21,3	959,124	24,999	2589,109	0	204,951	204,951	99,729	0	0	0	0	0	0	0
15:45:01	-372,875	2798,603	14,97	14,648	13,797	10,052	11,18	21,3	959,124	24,999	2589,319	0	204,951	204,951	99,729	0	0	0	0	0	0	0
15:45:01	-451,66	2794,086	14,775	14,453	13,783	10,005	11,157	21,3	959,124	24,999	2589,524	0	204,951	204,951	99,729	0	0	0	0	0	0	0
15:45:01	-443,92	2789,647	14,58	14,209	13,769	9,96	11,134	21,3	959,124	24,999	2589,724	0	204,951	204,951	99,729	0	0	0	0	0	0	0
15:45:01	-516,235	2784,484	14,238	13,916	13,759	9,907	11,11	21,3	959,124	24,999	2589,919	0	204,951	204,951	99,729	0	0	0	0	0	0	0
15:45:01	-538,696	2779,098	13,945	13,623	13,745	9,851	11,085	21,3	959,124	24,999	2590,108	0	204,951	204,951	99,729	0	0	0	0	0	0	0
15:45:01	-320,385	2775,894	13,799	13,525	13,735	9,818	11,06	21,3	959,124	24,999	2590,294	0	204,951	204,951	99,729	0	0	0	0	0	0	0
15:45:01	-477,587	2771,118	13,652	13,427	13,716	9,769	11,035	21,3	959,124	24,999	2590,474	0	204,951	204,951	99,729	0	0	0	0	0	0	0
15:45:01	-386,669	2767,251	13,603	13,379	13,697	9,729	11,009	21,3	959,124	24,999	2590,651	0	204,951	204,951	99,729	0	0	0	0	0	0	0
15:45:01	-264,843	2764,603	13,75	13,379	13,674	9,702	10,984	21,3	959,124	24,999	2590,825	0	204,951	204,951	99,729	0	0	0	0	0	0	0
15:45:01	-365,014	2760,953	13,799	13,574	13,65	9,664	10,958	21,3	959,124	24,999	2590,995	0	204,951	204,951	99,729	0	0	0	0	0	0	0
15:45:01	-273,657	2758,216	13,945	13,623	13,626	9,636	10,932	21,3	959,124	24,999	2591,163	0	204,951	204,951	99,729	0	0	0	0	0	0	0
15:45:01	-288,647	2755,329	13,994	13,72	13,607	9,606	10,906	21,3	959,124	24,999	2591,327	0	204,951	204,951	99,729	0	0	0	0	0	0	0
15:45:01	-429,956	2751,03	13,896	13,574	13,588	9,562	10,879	21,3	959,124	24,999	2591,486	0	204,951	204,951	99,729	0	0	0	0	0	0	0
15:45:01	-355,517	2747,475	13,799	13,574	13,574	9,525	10,853	21,3	959,124	24,999	2591,642	0	204,951	204,951	99,729	0	0	0	0	0	0	0
15:45:01	-450,219	2742,973	13,603	13,427	13,559	9,479	10,826	21,3	959,124	24,999	2591,794	0	204,951	204,951	99,729	0	0	0	0	0	0	0
15:45:01	-432,788	2738,645	13,408	13,379	13,546	9,434	10,799	21,3	959,124	24,999	2591,941	0	204,951	204,951	99,729	0	0	0	0	0	0	0
15:45:01	-306,787	2735,577	13,408	13,232	13,528	9,402	10,771	21,3	959,124	24,999	2592,084	0	204,951	204,951	99,729	0	0	0	0	0	0	0
15:45:01	-361,767	2731,959	13,31	13,232	13,513	9,365	10,744	21,3	959,124	24,999	2592,224	0	204,951	204,951	99,729	0	0	0	0	0	0	0
15:45:01	-251	2729,449	13,408	13,232	13,494	9,339	10,716	21,3	959,124	24,999	2592,362	0	204,951	204,951	99,729	0	0	0	0	0	0	0
15:45:01	-347,924	2725,97	13,457	13,379	13,471	9,303	10,688	21,3	959,124	24,999	2592,496	0	204,951	204,951	99,729	0	0	0	0	0	0	0
15:45:01	-343,725	2722,533	13,506	13,525	13,449	9,268	10,661	21,3	959,124	24,999	2592,626	0	204,951	204,951	99,729	0	0	0	0	0	0	0
15:45:01	-291,04	2719,622	13,603	13,525	13,427	9,238	10,633	21,3	959,124	24,999	2592,752	0	204,951	204,951	99,729	0	0	0	0	0	0	0
15:45:01	-302,612	2716,596	13,603	13,427	13,41	9,207	10,605	21,3	959,124	24,999	2592,876	0	204,951	204,951	99,729	0	0	0	0	0	0	0
15:45:01	-408,667	2712,509	13,457	13,33	13,395	9,164	10,576	21,3	959,124	24,999	2592,996	0	204,951	204,951	99,729	0	0	0	0	0	0	0
15:45:01	-396,679	2708,543	13,261	13,037	13,383	9,124	10,548	21,3	959,124	24,999	2593,111	0	204,951	204,951	99,729	0	0	0	0	0	0	0
15:45:01	-453,125	2704,011	12,968	12,841	13,374	9,077	10,519	21,3	959,124	24,999	2593,222	0	204,951	204,951	99,729	0	0	0	0	0	0	0
15:45:01	-355,224	2700,459	12,773	12,695	13,365	9,04	10,49	21,3	959,124	24,999	2593,329	0	204,951	204,951	99,729	0	0	0	0	0	0	0
15:45:01	-403,515	2696,424	12,529	12,451	13,356	8,999	10,461	21,3	959,124	24,999	2593,433	0	204,951	204,951	99,729	0	0	0	0	0	0	0
15:45:01	-274,145	2693,682	12,48	12,256	13,343	8,97	10,432	21,3	959,124	24,999	2593,533	0	204,951	204,951	99,729	0	0	0	0	0	0	0
15:45:01	-263,525	2691,047	12,48	12,353	13,328	8,943	10,402	21,3	959,124	24,999	2593,631	0	204,951	204,951	99,729	0	0	0	0	0	0	0
15:45:01	-263,842	2688,409	12,529	12,451	13,31	8,916	10,373	21,3	959,124	24,999	2593,726	0	204,951	204,951	99,729	0	0	0	0	0	0	0
15:45:01	-219,116	2686,218	12,627	12,5	13,292	8,893	10,344	21,3	959,124	24,999	2593,818	0	204,951	204,951	99,729	0	0	0	0	0	0	0
15:45:01	-216,503	2684,053	12,675	12,5	13,277	8,871	10,315	21,3	959,124	24,999	2593,908	0	204,951	204,951	99,729	0	0	0	0	0	0	0
15:45:02	-337,573	2680,677	12,627	12,5	13,261	8,836	10,286	21,3	959,124	24,999	2593,995	0	204,951	204,951	99,729	0	0	0	0	0	0	0
15:45:02	-280,224	2677,875	12,529	12,451	13,25	8,807	10,257	21,3	959,124	24,999	2594,079	0	204,951	204,951	99,729	0	0	0	0	0	0	0
15:45:02	-376,123	2674,113	12,334	12,256	13,24	8,769	10,228	21,3	959,124	24,999	2594,159	0	204,951	204,951	99,729	0	0	0	0	0	0	0
15:45:02	-202,954	2672,084	12,285	12,109	13,231	8,748	10,199	21,3	959,124	24,999	2594,237	0	204,951	204,951	99,729	0	0	0	0	0	0	0
15:45:02	-316,284	2668,921	12,138	11,963	13,221	8,715	10,17	21,3	959,124	24,999	2594,312	0	204,951	204,951	99,729	0	0	0	0	0	0	0
15:45:02	-253,051	2666,39	12,041	11,914	13,212	8,689	10,141	21,3	959,124	24,999	2594,384	0	204,951	204,951	99,729	0	0	0	0	0	0	0
15:45:02	-245,068	2663,94	12,041	11,816	13,198	8,664	10,112	21,3	959,124	24,999	2594,454	0	204,951	204,951	99,729	0	0	0	0	0	0	0
15:45:02	-174,243	2662,197	12,041	11,816	13,189	8,646	10,083	21,3	959,124	24,999	2594,522	0	204,951	204,951	99,729	0	0	0	0	0	0	0
15:45:02	-237,67	2659,821	12,041	11,914	13,175	8,621	10,055	21,3	959,124	24,999	2594,587	0	204,951	204,951	99,729	0	0	0	0	0	0	0
15:45:02	-175,292	2658,068	12,041	11,816	13,165	8,603	10,026	21,3	959,124	24,999	2594,65	0	204,951	204,951	99,729	0	0	0	0	0	0	0
15:45:02	-213,598	2655,932	11,992	11,767	13,156	8,581	9,998	21,3	959,124	24,999	2594,711	0	204,951	204,951	99,729	0	0	0	0	0	0	0
15:45:02	-214,599	2653,786	11,943	11,767	13,146	8,559	9,97	21,3	959,124	24,999	2594,77	0	204,951	204,951	99,729	0	0	0	0	0	0	0
15:45:02	-262,524	2651,161	11,845	11,621	13,137	8,532	9,941	21,3	959,124	24,999	2594,827	0	204,951	204,951	99,729	0	0	0	0	0	0	0
15:45:02	-281,005	2648,35	11,65	11,621	13,132	8,503	9,913	21,3	959,124	24,999	2594,88	0	204,951	204,951	99,729	0	0	0	0	0	0	0
15:45:02	-206,933	2646,281	11,601	11,572	13,123	8,482	9,885	21,3	959,124	24,999	2594,932	0	204,951	204,951	99,729	0	0	0	0	0	0	0
15:45:02	-169,775	2644,583	11,601	11,572	13,113	8,464	9,857	21,3	959,124	24,999	2594,981	0	204,951	204,951	99,729	0	0	0	0	0	0	0
15:45:02	-26,269	2644,321	11,748	11,621	13,103	8,462	9,83	21,3	959,124	24,999	2595,03	0	204,951	204,951	99,729	0	0	0	0	0	0	0
15:45:02	-267,651	2641,644	11,65	11,621	13,094	8,434	9,803	21,3	959,124	24,999	2595,077	0	204,951	204,951	99,729	0	0	0	0	0	0	0
15:45:02	-76,318	2640,881	11,748	11,621	13,084	8,426	9,776	21,3	959,124	24,999	2595,123	0	204,951	204,951	99,729	0	0	0	0	0	0	0
15:45:02	-48,242	2640,399	11,943	11,718	13,07	8,421	9,749	21,3	959,124	24,999	2595,168	0	204,951	204,951	99,729	0	0	0	0	0	0	0
15:45:02	-188,208	2638,516	11,845	11,718	13,065	8,402	9,723	21,3	959,124	24,999	2595,212	0	204,951	204,951	99,729	0	0	0	0	0	0	0
15:45:02	-358,056	2634,936	11,65	11,621	13,056	8,365	9,696	21,3	959,124	24,999	2595,251	0	204,951	204,951	99,729	0	0	0	0	0	0	0
15:45:02	-137,988	2633,556	11,601	11,572	13,05	8,351	9,67	21,3	959,124	24,999	2595,29	0	204,951	204,951	99,729	0	0	0	0	0	0	0
15:45:02	-168,896	2631,867	11,601	11,523	13,041	8,333	9,643	21,3	959,124	24,999	2595,326	0	204,951	204,951	99,729	0	0	0	0	0	0	0
15:45:02	-179,492	2630,072	11,504	11,425	13,036	8,315	9,617	21,3	959,124	24,999	2595,361	0	204,951	204,951	99,729	0	0	0	0	0	0	0
15:45:02	-140,234	2628,67	11,455	11,377	13,031	8,3	9,592	21,3	959,124	24,999	2595,394	0	204,951	204,951	99,729	0	0	0	0	0	0	0
15:45:02	-204,711	2626,623	11,406	11,279	13,022	8,279	9,566	21,3	959,124	24,999	2595,425	0	204,951	204,951	99,729	0	0	0	0	0	0	0
15:45:02	-234,765	2624,275	11,259	11,23	13,017	8,255	9,54	21,3	959,124	24,999	2595,454	0	204,951	204,951	99,729	0	0	0	0	0	0	0
15:45:02	-143,334	2622,842	11,113	11,084	13,017	8,24	9,515	21,3	959,124	24,999	2595,482	0	204,951	204,951	99,729	0	0	0	0	0	0	0
15:45:02	-84,814	2621,994	11,113	11,035	13,012	8,231	9,489	21,3	959,124	24,999	2595,508	0	204,951	204,951	99,729	0	0	0	0	0	0	0
15:45:02	-117,7	2620,817	11,162	11,084	13,003	8,219	9,465	21,3	959,124	24,999	2595,533	0	204,951	204,951	99,729	0	0	0	0	0	0	0
15:45:02	-76,269	2620,054	11,259	11,23	12,993	8,211	9,44	21,3	959,124	24,999	2595,558	0	204,951	204,951	99,729	0	0	0	0	0	0	0
15:45:02	-118,774	2618,866	11,308	11,23	12,983	8,199	9,416	21,3	959,124	24,999	2595,581	0	204,951	204,951	99,729	0	0	0	0	0	0	0
15:45:02	-73,339	2618,133	11,406	11,279	12,974	8,192	9,392	21,3	959,124	24,999	2595,604	0	204,951	204,951	99,729	0	0	0	0	0	0	0
15:45:02	-85,913	2617,274	11,406	11,377	12,969	8,183	9,368	21,3	959,124	24,999	2595,626	0	204,951	204,951	99,729	0	0	0	0	0	0	0
15:45:02	-168,676	2615,587	11,406	11,279	12,959	8,165	9,344	21,3	959,124	24,999	2595,645	0	204,951	204,951	99,729	0	0	0	0	0	0	0
15:45:02	-178,247	2613,804	11,308	11,279	12,955	8,147	9,321	21,3	959,124	24,999	2595,663	0	204,951	204,951	99,729	0	0	0	0	0	0	0
15:45:02	-84,863	2612,956	11,308	11,23	12,95	8,138	9,298	21,3	959,124	24,999	2595,681	0	204,951	204,951	99,729	0	0	0	0	0	0	0
15:45:02	-143,164	2611,524	11,162	11,23	12,95	8,123	9,275	21,3	959,124	24,999	2595,697	0	204,951	204,951	99,729	0	0	0	0	0	0	0
15:45:02	8,3	2611,607	11,259	11,23	12,945	8,124	9,252	21,3	959,124	24,999	2595,712	0	204,951	204,951	99,729	0	0	0	0	0	0	0
15:45:02	-166,528	2609,942	11,259	11,23	12,935	8,107	9,23	21,3	959,124	24,999	2595,727	0	204,951	204,951	99,729	0	0	0	0	0	0	0
15:45:02	-85,888	2609,083	11,259	11,279	12,93	8,098	9,207	21,3	959,124	24,999	2595,74	0	204,951	204,951	99,729	0	0	0	0	0	0	0
15:45:02	-178,173	2607,301	11,162	11,23	12,926	8,08	9,185	21,3	959,124	24,999	2595,751	0	204,951	204,951	99,729	0	0	0	0	0	0	0
15:45:02	-131,445	2605,987	11,113	11,084	12,921	8,066	9,163	21,3	959,124	24,999	2595,762	0	204,951	204,951	99,729	0	0	0	0	0	0	0
15:45:02	-180,224	2604,184	11,015	11,084	12,916	8,048	9,142	21,2	961,014	24,999	2595,77	0	204,951	204,951	99,729	0	0	0	0	0	0	0
15:45:02	-6,884	2604,116	11,015	11,035	12,916	8,047	9,12	21,2	961,014	24,999	2595,778	0	204,951	204,951	99,729	0	0	0	0	0	0	0
15:45:02	-131,42	2602,801	10,966	10,937	12,911	8,033	9,099	21,2	961,014	24,999	2595,785	0	204,951	204,951	99,729	0	0	0	0	0	0	0
15:45:02	-83,764	2601,964	10,966	10,937	12,907	8,025	9,078	21,2	961,014	24,999	2595,791	0	204,951	204,951	99,729	0	0	0	0	0	0	0
15:45:02	-121,118	2600,753	11,015	11,035	12,897	8,012	9,057	21,2	961,014	24,999	2595,796	0	204,951	204,951	99,729	0	0	0	0	0	0	0
15:45:02	-84,838	2599,904	11,015	11,035	12,892	8,004	9,036	21,2	961,014	24,999	2595,8	0	204,951	204,951	99,729	0	0	0	0	0	0	0
15:45:02	-83,764	2599,067	11,015	11,035	12,887	7,995	9,016	21,2	961,014	24,999	2595,804	0	204,951	204,951	99,729	0	0	0	0	0	0	0
15:45:02	-84,838	2598,218	11,015	11,035	12,883	7,986	8,996	21,2	961,014	24,999	2595,806	0	204,951	204,951	99,729	0	0	0	0	0	0	0
15:45:02	-72,314	2597,495	11,113	11,084	12,873	7,979	8,976	21,2	961,014	24,999	2595,808	0	204,951	204,951	99,729	0	0	0	0	0	0	0
15:45:02	-36,157	2597,133	11,162	11,181	12,868	7,975	8,956	21,2	961,014	24,999	2595,809	0	204,951	204,951	99,729	0	0	0	0	0	0	0
15:45:02	-130,346	2595,83	11,113	11,084	12,864	7,962	8,937	21,2	961,014	24,999	2595,809	0	204,286	204,286	99,727	0	0	0	0	0	0	0
15:45:02	-179,003	2594,04	11,015	11,035	12,859	7,943	8,917	21,2	961,014	24,999	2594,04	0	204,286	204,286	99,727	0	0	0	0	0	0	0
15:45:02	-82,69	2593,213	11,015	11,035	12,854	7,935	8,898	21,2	961,014	24,999	2593,213	0	204,286	204,286	99,727	0	0	0	0	0	0	0
15:45:02	-130,346	2591,91	10,966	10,937	12,849	7,921	8,879	21,2	961,014	24,999	2591,91	0	204,286	204,286	99,727	0	0	0	0	0	0	0
15:45:02	-86,035	2591,049	10,966	10,937	12,845	7,912	8,86	21,2	961,014	24,999	2591,049	0	204,286	204,286	99,727	0	0	0	0	0	0	0
15:45:02	-82,739	2590,222	10,966	10,937	12,84	7,904	8,841	21,2	961,014	24,999	2590,222	0	204,286	204,286	99,727	0	0	0	0	0	0	0
15:45:02	-130,273	2588,919	10,918	10,937	12,835	7,89	8,822	21,2	961,014	24,999	2588,919	0	204,286	204,286	99,727	0	0	0	0	0	0	0
15:45:02	0	2588,919	10,918	10,937	12,835	7,89	8,804	21,2	961,014	24,999	2588,919	0	204,286	204,286	99,727	0	0	0	0	0	0	0
15:45:02	-84,814	2588,071	10,918	10,888	12,83	7,882	8,786	21,2	961,014	24,999	2588,071	0	204,286	204,286	99,727	0	0	0	0	0	0	0
15:45:02	-82,714	2587,244	10,918	10,937	12,826	7,873	8,768	21,2	961,014	24,999	2587,244	0	204,286	204,286	99,727	0	0	0	0	0	0	0
15:45:02	-177,832	2585,465	10,82	10,888	12,821	7,855	8,75	21,2	961,014	24,999	2585,465	0	204,286	204,286	99,727	0	0	0	0	0	0	0
15:45:02	0	2585,465	10,82	10,84	12,821	7,855	8,733	21,2	961,014	24,999	2585,465	0	204,286	204,286	99,727	0	0	0	0	0	0	0
15:45:02	-228,54	2583,18	10,673	10,742	12,816	7,831	8,715	21,2	961,014	24,999	2583,18	0	204,286	204,286	99,727	0	0	0	0	0	0	0
15:45:02	95,141	2584,131	10,771	10,693	12,816	7,841	8,698	21,2	961,014	24,999	2583,181	0	204,286	204,286	99,727	0	0	0	0	0	0	0
15:45:02	-80,566	2583,326	10,771	10,693	12,812	7,833	8,681	21,2	961,014	24,999	2583,181	0	204,286	204,286	99,727	0	0	0	0	0	0	0
15:45:02	-179,931	2581,526	10,673	10,693	12,807	7,814	8,664	21,2	961,014	24,999	2581,526	0	204,286	204,286	99,727	0	0	0	0	0	0	0
15:45:02	-80,566	2580,721	10,673	10,742	12,802	7,806	8,647	21,2	961,014	24,999	2580,721	0	204,286	204,286	99,727	0	0	0	0	0	0	0
15:45:02	10,278	2580,824	10,771	10,742	12,797	7,807	8,631	21,2	961,014	24,999	2580,721	0	204,286	204,286	99,727	0	0	0	0	0	0	0
15:45:02	-33,056	2580,493	10,82	10,84	12,793	7,803	8,614	21,2	961,014	24,999	2580,493	0	204,286	204,286	99,727	0	0	0	0	0	0	0
15:45:02	10,253	2580,596	10,918	10,84	12,788	7,805	8,598	21,2	961,014	24,999	2580,493	0	204,286	204,286	99,727	0	0	0	0	0	0	0
15:45:02	-84,814	2579,747	10,918	10,888	12,783	7,796	8,583	21,2	961,014	24,999	2579,747	0	204,286	204,286	99,727	0	0	0	0	0	0	0
15:45:02	-174,609	2578,001	10,82	10,888	12,779	7,778	8,567	21,2	961,014	24,999	2578,001	0	204,286	204,286	99,727	0	0	0	0	0	0	0
15:45:02	-47,509	2577,526	10,771	10,84	12,779	7,773	8,551	21,2	961,014	24,999	2577,526	0	204,286	204,286	99,727	0	0	0	0	0	0	0
15:45:02	-178,808	2575,738	10,673	10,693	12,774	7,754	8,536	21,2	961,014	24,999	2575,738	0	204,286	204,286	99,727	0	0	0	0	0	0	0
15:45:02	0	2575,738	10,673	10,693	12,774	7,754	8,52	21,2	961,014	24,999	2575,738	0	204,286	204,286	99,727	0	0	0	0	0	0	0
15:45:02	-47,46	2575,264	10,625	10,595	12,774	7,75	8,505	21,2	961,014	24,999	2575,264	0	204,286	204,286	99,727	0	0	0	0	0	0	0
15:45:02	0	2575,264	10,625	10,595	12,774	7,75	8,49	21,2	961,014	24,999	2575,264	0	204,286	204,286	99,727	0	0	0	0	0	0	0
15:45:02	-179,809	2573,465	10,527	10,547	12,769	7,731	8,476	21,2	961,014	24,999	2573,465	0	204,286	204,286	99,727	0	0	0	0	0	0	0
15:45:02	-47,485	2572,991	10,478	10,547	12,769	7,726	8,461	21,2	961,014	24,999	2572,991	0	204,286	204,286	99,727	0	0	0	0	0	0	0
15:45:02	-37,304	2572,618	10,527	10,595	12,764	7,722	8,446	21,2	961,014	24,999	2572,618	0	204,286	204,286	99,727	0	0	0	0	0	0	0
15:45:02	17,724	2572,795	10,625	10,595	12,76	7,724	8,432	21,2	961,014	24,999	2572,618	0	204,286	204,286	99,727	0	0	0	0	0	0	0
15:45:02	-83,886	2571,956	10,625	10,547	12,755	7,715	8,418	21,2	961,014	24,999	2571,956	0	204,286	204,286	99,727	0	0	0	0	0	0	0
15:45:02	-35,205	2571,604	10,673	10,693	12,75	7,712	8,404	21,2	961,014	24,999	2571,604	0	204,286	204,286	99,727	0	0	0	0	0	0	0
15:45:02	-83,764	2570,766	10,673	10,693	12,746	7,703	8,391	21,2	961,014	24,999	2570,766	0	204,286	204,286	99,727	0	0	0	0	0	0	0
15:45:02	0	2570,766	10,673	10,742	12,746	7,703	8,377	21,2	961,014	24,999	2570,766	0	204,286	204,286	99,727	0	0	0	0	0	0	0
15:45:02	-83,715	2569,929	10,673	10,742	12,741	7,695	8,364	21,2	961,014	24,999	2569,929	0	204,286	204,286	99,727	0	0	0	0	0	0	0
15:45:02	-47,485	2569,454	10,625	10,595	12,741	7,69	8,351	21,2	961,014	24,999	2569,454	0	204,286	204,286	99,727	0	0	0	0	0	0	0
15:45:02	-94,921	2568,505	10,527	10,547	12,741	7,68	8,337	21,2	961,014	24,999	2568,505	0	204,286	204,286	99,727	0	0	0	0	0	0	0
15:45:02	-75,122	2567,754	10,527	10,498	12,737	7,672	8,324	21,2	961,014	24,999	2567,754	0	204,286	204,286	99,727	0	0	0	0	0	0	0
15:45:02	-55,004	2567,204	10,478	10,547	12,736	7,666	8,311	21,2	961,014	24,999	2567,204	0	204,286	204,286	99,727	0	0	0	0	0	0	0
15:45:02	-36,279	2566,841	10,527	10,547	12,731	7,663	8,299	21,2	961,014	24,999	2566,841	0	204,286	204,286	99,727	0	0	0	0	0	0	0
15:45:02	0	2566,841	10,527	10,595	12,731	7,663	8,286	21,2	961,014	24,999	2566,841	0	204,286	204,286	99,727	0	0	0	0	0	0	0
15:45:02	-81,64	2566,025	10,527	10,595	12,727	7,654	8,274	21,2	961,014	24,999	2566,025	0	204,286	204,286	99,727	0	0	0	0	0	0	0
15:45:02	4,833	2566,073	10,625	10,595	12,722	7,655	8,262	21,2	961,014	24,999	2566,025	0	204,286	204,286	99,727	0	0	0	0	0	0	0
15:45:02	-94,873	2565,124	10,527	10,595	12,722	7,645	8,25	21,2	961,014	24,999	2565,124	0	204,286	204,286	99,727	0	0	0	0	0	0	0
15:45:02	-120,458	2563,92	10,478	10,595	12,717	7,633	8,238	21,2	961,014	24,999	2563,92	0	204,286	204,286	99,727	0	0	0	0	0	0	0
15:45:02	38,818	2564,308	10,527	10,547	12,717	7,637	8,226	21,2	961,014	24,999	2563,92	0	204,286	204,286	99,727	0	0	0	0	0	0	0
15:45:03	-47,436	2563,833	10,478	10,498	12,717	7,632	8,214	21,2	961,014	24,999	2563,833	0	204,286	204,286	99,727	0	0	0	0	0	0	0
15:45:03	-82,641	2563,007	10,478	10,498	12,712	7,623	8,202	21,2	961,014	24,999	2563,007	0	204,286	204,286	99,727	0	0	0	0	0	0	0
15:45:03	0	2563,007	10,478	10,498	12,712	7,623	8,191	21,2	961,014	24,999	2563,007	0	204,286	204,286	99,727	0	0	0	0	0	0	0
15:45:03	-80,59	2562,201	10,478	10,498	12,708	7,615	8,18	21,2	961,014	24,999	2562,201	0	204,286	204,286	99,727	0	0	0	0	0	0	0
15:45:03	47,436	2562,675	10,527	10,547	12,708	7,62	8,169	21,2	961,014	24,999	2562,202	0	204,286	204,286	99,727	0	0	0	0	0	0	0
15:45:03	13,232	2562,808	10,625	10,693	12,703	7,621	8,158	21,2	961,014	24,999	2562,202	0	204,286	204,286	99,727	0	0	0	0	0	0	0
15:45:03	-33,129	2562,476	10,673	10,693	12,698	7,618	8,148	21,2	961,014	24,999	2562,202	0	204,286	204,286	99,727	0	0	0	0	0	0	0
15:45:03	-90,063	2561,576	10,673	10,742	12,693	7,608	8,137	21,2	961,014	24,999	2561,576	0	204,286	204,286	99,727	0	0	0	0	0	0	0
15:45:03	-71,972	2560,856	10,673	10,693	12,689	7,601	8,126	21,2	961,014	24,999	2560,856	0	204,286	204,286	99,727	0	0	0	0	0	0	0
15:45:03	-8,618	2560,77	10,673	10,693	12,689	7,6	8,116	21,2	961,014	24,999	2560,77	0	204,286	204,286	99,727	0	0	0	0	0	0	0
15:45:03	-117,26	2559,597	10,625	10,595	12,685	7,588	8,106	21,2	961,014	24,999	2559,597	0	204,286	204,286	99,727	0	0	0	0	0	0	0
15:45:03	-94,848	2558,649	10,527	10,547	12,685	7,578	8,095	21,2	961,014	24,999	2558,649	0	204,286	204,286	99,727	0	0	0	0	0	0	0
15:45:03	-57,055	2558,078	10,478	10,547	12,684	7,572	8,085	21,2	961,014	24,999	2558,078	0	204,286	204,286	99,727	0	0	0	0	0	0	0
15:45:03	0	2558,078	10,478	10,498	12,684	7,572	8,075	21,2	961,014	24,999	2558,078	0	204,286	204,286	99,727	0	0	0	0	0	0	0
15:45:03	-79,345	2557,285	10,478	10,547	12,68	7,564	8,065	21,2	961,014	24,999	2557,285	0	204,286	204,286	99,727	0	0	0	0	0	0	0
15:45:03	0	2557,285	10,478	10,547	12,68	7,564	8,055	21,2	961,014	24,999	2557,285	0	204,286	204,286	99,727	0	0	0	0	0	0	0
15:45:03	-142,211	2555,863	10,332	10,4	12,68	7,55	8,045	21,2	961,014	24,999	2555,863	0	204,286	204,286	99,727	0	0	0	0	0	0	0
15:45:03	16,333	2556,026	10,429	10,351	12,675	7,551	8,036	21,2	961,014	24,999	2555,863	0	204,286	204,286	99,727	0	0	0	0	0	0	0
15:45:03	-10,693	2555,919	10,429	10,4	12,675	7,55	8,026	21,2	961,014	24,999	2555,863	0	204,286	204,286	99,727	0	0	0	0	0	0	0
15:45:03	-78,271	2555,136	10,429	10,4	12,67	7,542	8,017	21,2	961,014	24,999	2555,136	0	204,286	204,286	99,727	0	0	0	0	0	0	0
15:45:03	0	2555,136	10,429	10,4	12,67	7,542	8,007	21,2	961,014	24,999	2555,136	0	204,286	204,286	99,727	0	0	0	0	0	0	0
15:45:03	-30,004	2554,836	10,478	10,4	12,666	7,539	7,998	21,2	961,014	24,999	2554,836	0	204,286	204,286	99,727	0	0	0	0	0	0	0
15:45:03	-78,271	2554,054	10,478	10,547	12,661	7,531	7,989	21,2	961,014	24,999	2554,054	0	204,286	204,286	99,727	0	0	0	0	0	0	0
15:45:03	-10,717	2553,946	10,478	10,498	12,661	7,53	7,98	21,2	961,014	24,999	2553,946	0	204,286	204,286	99,727	0	0	0	0	0	0	0
15:45:03	-77,416	2553,172	10,478	10,547	12,656	7,522	7,971	21,2	961,014	24,999	2553,172	0	204,286	204,286	99,727	0	0	0	0	0	0	0
15:45:03	-78,271	2552,39	10,478	10,547	12,652	7,514	7,962	21,2	961,014	24,999	2552,39	0	204,286	204,286	99,727	0	0	0	0	0	0	0
15:45:03	36,45	2552,754	10,527	10,547	12,651	7,518	7,953	21,2	961,014	24,999	2552,39	0	204,286	204,286	99,727	0	0	0	0	0	0	0
15:45:03	-113,842	2551,616	10,478	10,498	12,647	7,506	7,945	21,2	961,014	24,999	2551,616	0	204,286	204,286	99,727	0	0	0	0	0	0	0
15:45:03	-10,742	2551,508	10,478	10,547	12,647	7,505	7,936	21,2	961,014	24,999	2551,508	0	204,286	204,286	99,727	0	0	0	0	0	0	0
15:45:03	-47,363	2551,035	10,429	10,498	12,647	7,5	7,927	21,2	961,014	24,999	2551,035	0	204,286	204,286	99,727	0	0	0	0	0	0	0
15:45:03	47,363	2551,508	10,478	10,4	12,647	7,505	7,919	21,2	961,014	24,999	2551,035	0	204,286	204,286	99,727	0	0	0	0	0	0	0
15:45:03	-47,363	2551,035	10,429	10,4	12,647	7,5	7,911	21,2	961,014	24,999	2551,035	0	204,286	204,286	99,727	0	0	0	0	0	0	0
15:45:03	0	2551,035	10,429	10,351	12,647	7,5	7,903	21,2	961,014	24,999	2551,035	0	204,286	204,286	99,727	0	0	0	0	0	0	0
15:45:03	0	2551,035	10,429	10,351	12,647	7,5	7,895	21,2	961,014	24,999	2551,035	0	204,286	204,286	99,727	0	0	0	0	0	0	0
15:45:03	-94,726	2550,087	10,332	10,302	12,647	7,49	7,887	21,2	961,014	24,999	2550,087	0	204,286	204,286	99,727	0	0	0	0	0	0	0
15:45:03	-76,147	2549,326	10,332	10,302	12,643	7,482	7,879	21,2	961,014	24,999	2549,326	0	204,286	204,286	99,727	0	0	0	0	0	0	0
15:45:03	94,702	2550,273	10,429	10,302	12,643	7,492	7,871	21,2	961,014	24,999	2549,327	0	204,286	204,286	99,727	0	0	0	0	0	0	0
15:45:03	-28,955	2549,983	10,478	10,351	12,638	7,489	7,864	21,2	961,014	24,999	2549,327	0	204,286	204,286	99,727	0	0	0	0	0	0	0
15:45:03	-47,363	2549,51	10,429	10,302	12,638	7,484	7,857	21,2	961,014	24,999	2549,327	0	204,286	204,286	99,727	0	0	0	0	0	0	0
15:45:03	35,571	2549,865	10,478	10,302	12,638	7,488	7,849	21,2	961,014	24,999	2549,327	0	204,286	204,286	99,727	0	0	0	0	0	0	0
15:45:03	-76,147	2549,104	10,478	10,351	12,633	7,48	7,842	21,2	961,014	24,999	2549,104	0	204,286	204,286	99,727	0	0	0	0	0	0	0
15:45:03	-142,114	2547,683	10,332	10,351	12,633	7,465	7,835	21,2	961,014	24,999	2547,683	0	204,286	204,286	99,727	0	0	0	0	0	0	0
15:45:03	0	2547,683	10,332	10,302	12,633	7,465	7,827	21,2	961,014	24,999	2547,683	0	204,286	204,286	99,727	0	0	0	0	0	0	0
15:45:03	0	2547,683	10,332	10,302	12,633	7,465	7,82	21,2	957,694	24,999	2547,683	0	204,286	204,286	99,727	0	0	0	0	0	0	0
15:45:03	-1,293	2547,67	10,332	10,205	12,633	7,465	7,813	21,2	957,694	24,999	2547,67	0	204,286	204,286	99,727	0	0	0	0	0	0	0
15:45:03	-64,379	2547,026	10,332	10,302	12,629	7,458	7,806	21,2	957,694	24,999	2547,026	0	204,286	204,286	99,727	0	0	0	0	0	0	0
15:45:03	-47,412	2546,552	10,283	10,351	12,629	7,454	7,799	21,2	957,694	24,999	2546,552	0	204,286	204,286	99,727	0	0	0	0	0	0	0
15:45:03	-11,938	2546,432	10,283	10,205	12,628	7,452	7,793	21,2	957,694	24,999	2546,432	0	204,286	204,286	99,727	0	0	0	0	0	0	0
15:45:03	47,387	2546,906	10,332	10,205	12,628	7,457	7,786	21,2	957,694	24,999	2546,433	0	204,286	204,286	99,727	0	0	0	0	0	0	0
15:45:03	-75,097	2546,155	10,332	10,302	12,624	7,45	7,779	21,2	957,694	24,999	2546,155	0	204,286	204,286	99,727	0	0	0	0	0	0	0
15:45:03	0	2546,155	10,332	10,351	12,624	7,45	7,773	21,2	957,694	24,999	2546,155	0	204,286	204,286	99,727	0	0	0	0	0	0	0
15:45:03	-59,155	2545,564	10,283	10,205	12,623	7,443	7,767	21,2	957,694	24,999	2545,564	0	204,286	204,286	99,727	0	0	0	0	0	0	0
15:45:03	-62,28	2544,941	10,283	10,351	12,62	7,437	7,76	21,2	957,694	24,999	2544,941	0	204,286	204,286	99,727	0	0	0	0	0	0	0
15:45:03	-11,791	2544,823	10,283	10,351	12,619	7,436	7,754	21,2	957,694	24,999	2544,823	0	203,124	203,124	99,722	0	0	0	0	0	0	0
15:45:03	0	2544,823	10,283	10,351	12,619	7,436	7,747	21,2	957,694	24,999	2544,823	0	203,124	203,124	99,722	0	0	0	0	0	0	0
15:45:03	-76,147	2544,062	10,283	10,351	12,615	7,428	7,741	21,2	957,694	24,999	2544,062	0	203,124	203,124	99,722	0	0	0	0	0	0	0
15:45:03	35,424	2544,416	10,332	10,351	12,614	7,432	7,735	21,2	957,694	24,999	2544,062	0	203,124	203,124	99,722	0	0	0	0	0	0	0
15:45:03	-120,385	2543,212	10,283	10,302	12,61	7,419	7,729	21,2	957,694	24,999	2543,212	0	203,124	203,124	99,722	0	0	0	0	0	0	0
15:45:03	0	2543,212	10,283	10,302	12,61	7,419	7,723	21,2	957,694	24,999	2543,212	0	203,124	203,124	99,722	0	0	0	0	0	0	0
15:45:03	-25,61	2542,956	10,332	10,351	12,606	7,417	7,717	21,2	957,694	24,999	2542,956	0	203,124	203,124	99,722	0	0	0	0	0	0	0
15:45:03	-154,907	2541,407	10,185	10,205	12,605	7,401	7,711	21,2	957,694	24,999	2541,407	0	203,124	203,124	99,722	0	0	0	0	0	0	0
15:45:03	21,728	2541,624	10,283	10,205	12,601	7,403	7,705	21,2	957,694	24,999	2541,407	0	203,124	203,124	99,722	0	0	0	0	0	0	0
15:45:03	-12,817	2541,496	10,283	10,205	12,6	7,401	7,699	21,2	957,694	24,999	2541,407	0	203,124	203,124	99,722	0	0	0	0	0	0	0
15:45:03	-72,998	2540,766	10,283	10,302	12,596	7,394	7,693	21,2	957,694	24,999	2540,766	0	203,124	203,124	99,722	0	0	0	0	0	0	0
15:45:03	-94,726	2539,819	10,185	10,156	12,596	7,384	7,687	21,2	957,694	24,999	2539,819	0	203,124	203,124	99,722	0	0	0	0	0	0	0
15:45:03	-119,287	2538,626	10,136	10,156	12,592	7,372	7,68	21,2	957,694	24,999	2538,626	0	203,124	203,124	99,722	0	0	0	0	0	0	0
15:45:03	34,497	2538,971	10,185	10,156	12,591	7,375	7,675	21,2	957,694	24,999	2538,626	0	203,124	203,124	99,722	0	0	0	0	0	0	0
15:45:03	-71,899	2538,252	10,185	10,205	12,587	7,368	7,669	21,2	957,694	24,999	2538,252	0	203,124	203,124	99,722	0	0	0	0	0	0	0
15:45:03	-120,312	2537,049	10,136	10,156	12,583	7,356	7,662	21,2	957,694	24,999	2537,049	0	203,124	203,124	99,722	0	0	0	0	0	0	0
15:45:03	-13,037	2536,918	10,136	10,058	12,582	7,354	7,656	21,2	957,694	24,999	2536,918	0	203,124	203,124	99,722	0	0	0	0	0	0	0
15:45:03	-152,49	2535,393	10,039	10,156	12,579	7,339	7,65	21,2	957,694	24,999	2535,393	0	203,124	203,124	99,722	0	0	0	0	0	0	0
15:45:03	81,835	2536,212	10,136	10,058	12,578	7,347	7,644	21,2	957,694	24,999	2535,394	0	203,124	203,124	99,722	0	0	0	0	0	0	0
15:45:03	-84,96	2535,362	10,136	10,156	12,573	7,338	7,638	21,2	957,694	24,999	2535,362	0	203,124	203,124	99,722	0	0	0	0	0	0	0
15:45:03	-70,678	2534,655	10,136	10,156	12,569	7,331	7,632	21,2	957,694	24,999	2534,655	0	203,124	203,124	99,722	0	0	0	0	0	0	0
15:45:03	-69,799	2533,957	10,136	10,156	12,565	7,324	7,626	21,2	957,694	24,999	2533,957	0	203,124	203,124	99,722	0	0	0	0	0	0	0
15:45:03	-27,954	2533,678	10,136	10,156	12,564	7,321	7,62	21,2	957,694	24,999	2533,678	0	203,124	203,124	99,722	0	0	0	0	0	0	0
15:45:03	-164,453	2532,033	10,039	10,058	12,56	7,304	7,614	21,2	957,694	24,999	2532,033	0	203,124	203,124	99,722	0	0	0	0	0	0	0
15:45:03	-69,604	2531,337	10,039	10,009	12,556	7,297	7,608	21,2	957,694	24,999	2531,337	0	203,124	203,124	99,722	0	0	0	0	0	0	0
15:45:03	80,541	2532,143	10,136	10,156	12,555	7,305	7,602	21,2	957,694	24,999	2531,338	0	203,124	203,124	99,722	0	0	0	0	0	0	0
15:45:03	-68,603	2531,457	10,136	10,058	12,551	7,298	7,596	21,2	957,694	24,999	2531,338	0	203,124	203,124	99,722	0	0	0	0	0	0	0
15:45:03	-68,701	2530,77	10,136	10,058	12,547	7,291	7,59	21,2	957,694	24,999	2530,77	0	203,124	203,124	99,722	0	0	0	0	0	0	0
15:45:03	-177,27	2528,997	10,039	10,009	12,543	7,273	7,584	21,2	957,694	24,999	2528,997	0	203,124	203,124	99,722	0	0	0	0	0	0	0
15:45:03	128,027	2530,277	10,185	10,058	12,542	7,286	7,578	21,2	957,694	24,999	2528,998	0	203,124	203,124	99,722	0	0	0	0	0	0	0
15:45:03	-115,014	2529,127	10,136	10,156	12,538	7,274	7,572	21,2	957,694	24,999	2528,998	0	203,124	203,124	99,722	0	0	0	0	0	0	0
15:45:03	-124,682	2527,88	10,039	10,009	12,536	7,261	7,566	21,2	957,694	24,999	2527,88	0	203,124	203,124	99,722	0	0	0	0	0	0	0
15:45:03	-67,504	2527,205	10,039	10,058	12,532	7,254	7,56	21,2	957,694	24,999	2527,205	0	203,124	203,124	99,722	0	0	0	0	0	0	0
15:45:03	-15,136	2527,054	10,039	10,058	12,531	7,253	7,554	21,2	957,694	24,999	2527,054	0	203,124	203,124	99,722	0	0	0	0	0	0	0
15:45:03	0	2527,054	10,039	10,009	12,531	7,253	7,548	21,2	957,694	24,999	2527,054	0	203,124	203,124	99,722	0	0	0	0	0	0	0
15:45:03	-114,77	2525,906	9,99	9,961	12,528	7,241	7,542	21,2	957,694	24,999	2525,906	0	203,124	203,124	99,722	0	0	0	0	0	0	0
15:45:03	-47,29	2525,433	9,941	9,814	12,528	7,236	7,536	21,2	957,694	24,999	2525,433	0	203,124	203,124	99,722	0	0	0	0	0	0	0
15:45:03	-67,675	2524,756	9,941	9,961	12,524	7,229	7,53	21,2	957,694	24,999	2524,756	0	203,124	203,124	99,722	0	0	0	0	0	0	0
15:45:03	-30,078	2524,456	9,941	9,863	12,522	7,226	7,524	21,2	957,694	24,999	2524,456	0	203,124	203,124	99,722	0	0	0	0	0	0	0
15:45:03	-19,189	2524,264	9,99	9,961	12,518	7,224	7,518	21,2	957,694	24,999	2524,264	0	203,124	203,124	99,722	0	0	0	0	0	0	0
15:45:03	59,204	2524,856	10,136	10,058	12,514	7,23	7,512	21,2	957,694	24,999	2524,264	0	203,124	203,124	99,722	0	0	0	0	0	0	0
15:45:03	-94,555	2523,91	10,039	9,961	12,514	7,22	7,506	21,2	957,694	24,999	2523,91	0	203,124	203,124	99,722	0	0	0	0	0	0	0
15:45:03	-112,67	2522,784	9,99	9,961	12,51	7,209	7,501	21,2	957,694	24,999	2522,784	0	203,124	203,124	99,722	0	0	0	0	0	0	0
15:45:03	0	2522,784	9,99	10,009	12,51	7,209	7,495	21,2	957,694	24,999	2522,784	0	203,124	203,124	99,722	0	0	0	0	0	0	0
15:45:03	0	2522,784	9,99	9,961	12,51	7,209	7,489	21,2	957,694	24,999	2522,784	0	203,124	203,124	99,722	0	0	0	0	0	0	0
15:45:03	-16,186	2522,622	9,99	9,961	12,509	7,207	7,484	21,2	957,694	24,999	2522,622	0	203,124	203,124	99,722	0	0	0	0	0	0	0
15:45:03	-47,265	2522,149	9,941	9,961	12,509	7,202	7,478	21,2	957,694	24,999	2522,149	0	203,124	203,124	99,722	0	0	0	0	0	0	0
15:45:04	-64,331	2521,506	9,941	9,863	12,505	7,195	7,473	21,2	957,694	24,999	2521,506	0	203,124	203,124	99,722	0	0	0	0	0	0	0
15:45:04	31,079	2521,817	9,99	10,009	12,504	7,199	7,467	21,2	957,694	24,999	2521,506	0	203,124	203,124	99,722	0	0	0	0	0	0	0
15:45:04	-50,268	2521,314	9,99	9,961	12,502	7,193	7,462	21,2	957,694	24,999	2521,314	0	203,124	203,124	99,722	0	0	0	0	0	0	0
15:45:04	-75,317	2520,561	9,843	9,814	12,505	7,186	7,456	21,2	957,694	24,999	2520,561	0	203,124	203,124	99,722	0	0	0	0	0	0	0
15:45:04	-63,427	2519,926	9,795	9,716	12,504	7,179	7,451	21,2	957,694	24,999	2519,926	0	203,124	203,124	99,722	0	0	0	0	0	0	0
15:45:04	-18,164	2519,745	9,843	9,863	12,501	7,177	7,446	21,2	957,694	24,999	2519,745	0	203,124	203,124	99,722	0	0	0	0	0	0	0
15:45:04	125,781	2521,003	9,99	9,961	12,5	7,19	7,441	21,2	957,694	24,999	2519,746	0	203,124	203,124	99,722	0	0	0	0	0	0	0
15:45:04	-66,625	2520,336	9,99	9,961	12,496	7,183	7,436	21,2	957,694	24,999	2519,746	0	203,124	203,124	99,722	0	0	0	0	0	0	0
15:45:04	31,25	2520,649	10,039	10,058	12,495	7,187	7,431	21,2	957,694	24,999	2519,747	0	203,124	203,124	99,722	0	0	0	0	0	0	0
15:45:04	0	2520,649	10,039	10,009	12,495	7,187	7,426	21,2	957,694	24,999	2519,748	0	203,124	203,124	99,722	0	0	0	0	0	0	0
15:45:04	-47,241	2520,176	9,99	9,961	12,495	7,182	7,421	21,2	957,694	24,999	2519,749	0	203,124	203,124	99,722	0	0	0	0	0	0	0
15:45:04	0	2520,176	9,99	10,009	12,495	7,182	7,416	21,2	957,694	24,999	2519,749	0	203,124	203,124	99,722	0	0	0	0	0	0	0
15:45:04	47,241	2520,649	10,039	10,009	12,495	7,187	7,412	21,2	957,694	24,999	2519,75	0	203,124	203,124	99,722	0	0	0	0	0	0	0
15:45:04	-47,241	2520,176	9,99	9,961	12,495	7,182	7,407	21,2	957,694	24,999	2519,751	0	203,124	203,124	99,722	0	0	0	0	0	0	0
15:45:04	-47,265	2519,704	9,941	9,961	12,495	7,177	7,403	21,2	957,694	24,999	2519,704	0	203,124	203,124	99,722	0	0	0	0	0	0	0
15:45:04	0	2519,704	9,941	9,961	12,495	7,177	7,398	21,2	957,694	24,999	2519,704	0	203,124	203,124	99,722	0	0	0	0	0	0	0
15:45:04	-64,526	2519,058	9,941	9,961	12,491	7,17	7,394	21,2	957,694	24,999	2519,058	0	203,124	203,124	99,722	0	0	0	0	0	0	0
15:45:04	-94,482	2518,114	9,843	9,863	12,491	7,16	7,389	21,2	957,694	24,999	2518,114	0	203,124	203,124	99,722	0	0	0	0	0	0	0
15:45:04	0	2518,114	9,843	9,961	12,491	7,16	7,385	21,2	957,694	24,999	2518,114	0	203,124	203,124	99,722	0	0	0	0	0	0	0
15:45:04	78,466	2518,898	9,941	9,863	12,49	7,169	7,381	21,2	957,694	24,999	2518,115	0	203,124	203,124	99,722	0	0	0	0	0	0	0
15:45:04	-64,331	2518,255	9,941	9,863	12,487	7,162	7,376	21,2	957,694	24,999	2518,115	0	203,124	203,124	99,722	0	0	0	0	0	0	0
15:45:04	94,482	2519,2	10,039	10,156	12,487	7,172	7,372	21,2	957,694	24,999	2518,116	0	203,124	203,124	99,722	0	0	0	0	0	0	0
15:45:04	-94,482	2518,255	9,941	9,961	12,487	7,162	7,368	21,2	957,694	24,999	2518,116	0	203,124	203,124	99,722	0	0	0	0	0	0	0
15:45:04	0	2518,255	9,941	9,814	12,487	7,162	7,364	21,2	957,694	24,999	2518,116	0	203,124	203,124	99,722	0	0	0	0	0	0	0
15:45:04	-16,186	2518,093	9,941	9,863	12,486	7,16	7,36	21,2	957,694	24,999	2518,093	0	203,124	203,124	99,722	0	0	0	0	0	0	0
15:45:04	0	2518,093	9,941	9,961	12,486	7,16	7,356	21,2	957,694	24,999	2518,093	0	203,124	203,124	99,722	0	0	0	0	0	0	0
15:45:04	-64,331	2517,45	9,941	9,863	12,482	7,154	7,352	21,2	957,694	24,999	2517,45	0	203,124	203,124	99,722	0	0	0	0	0	0	0
15:45:04	0	2517,45	9,941	9,863	12,482	7,154	7,348	21,2	957,694	24,999	2517,45	0	203,124	203,124	99,722	0	0	0	0	0	0	0
15:45:04	47,241	2517,922	9,99	9,863	12,482	7,158	7,345	21,2	957,694	24,999	2517,45	0	203,124	203,124	99,722	0	0	0	0	0	0	0
15:45:04	-47,241	2517,45	9,941	9,961	12,482	7,154	7,341	21,2	957,694	24,999	2517,45	0	203,124	203,124	99,722	0	0	0	0	0	0	0
15:45:04	0	2517,45	9,941	9,961	12,482	7,154	7,337	21,2	957,694	24,999	2517,45	0	203,124	203,124	99,722	0	0	0	0	0	0	0
15:45:04	-17,236	2517,277	9,941	9,961	12,481	7,152	7,334	21,2	957,694	24,999	2517,277	0	203,124	203,124	99,722	0	0	0	0	0	0	0
15:45:04	-94,458	2516,333	9,843	9,814	12,481	7,142	7,33	21,2	957,694	24,999	2516,333	0	203,124	203,124	99,722	0	0	0	0	0	0	0
15:45:04	47,363	2516,807	9,941	10,009	12,479	7,147	7,326	21,2	957,694	24,999	2516,333	0	203,124	203,124	99,722	0	0	0	0	0	0	0
15:45:04	47,216	2517,279	9,99	10,009	12,479	7,152	7,323	21,2	957,694	24,999	2516,334	0	203,124	203,124	99,722	0	0	0	0	0	0	0
15:45:04	-47,216	2516,807	9,941	9,961	12,479	7,147	7,319	21,2	957,694	24,999	2516,335	0	203,124	203,124	99,722	0	0	0	0	0	0	0
15:45:04	0	2516,807	9,941	9,961	12,479	7,147	7,316	21,2	957,694	24,999	2516,335	0	203,124	203,124	99,722	0	0	0	0	0	0	0
15:45:04	-16,162	2516,645	9,941	9,961	12,478	7,145	7,313	21,2	957,694	24,999	2516,335	0	203,124	203,124	99,722	0	0	0	0	0	0	0
15:45:04	47,216	2517,117	9,99	9,961	12,478	7,15	7,31	21,2	957,694	24,999	2516,336	0	203,124	203,124	99,722	0	0	0	0	0	0	0
15:45:04	-47,216	2516,645	9,941	9,863	12,478	7,145	7,306	21,2	957,694	24,999	2516,336	0	203,124	203,124	99,722	0	0	0	0	0	0	0
15:45:04	0	2516,645	9,941	9,961	12,478	7,145	7,303	21,2	957,694	24,999	2516,336	0	203,124	203,124	99,722	0	0	0	0	0	0	0
15:45:04	0	2516,645	9,941	9,863	12,478	7,145	7,3	21,2	957,694	24,999	2516,337	0	203,124	203,124	99,722	0	0	0	0	0	0	0
15:45:04	0	2516,645	9,941	9,961	12,478	7,145	7,297	21,2	957,694	24,999	2516,337	0	203,124	203,124	99,722	0	0	0	0	0	0	0
15:45:04	0	2516,645	9,941	9,814	12,478	7,145	7,294	21,1	959,584	24,999	2516,337	0	203,124	203,124	99,722	0	0	0	0	0	0	0
15:45:04	-5,078	2516,594	9,941	9,961	12,478	7,145	7,291	21,1	959,584	24,999	2516,337	0	203,124	203,124	99,722	0	0	0	0	0	0	0
15:45:04	47,216	2517,066	9,99	10,009	12,478	7,15	7,288	21,1	959,584	24,999	2516,338	0	203,124	203,124	99,722	0	0	0	0	0	0	0
15:45:04	0	2517,066	9,99	10,009	12,478	7,15	7,286	21,1	959,584	24,999	2516,338	0	203,124	203,124	99,722	0	0	0	0	0	0	0
15:45:04	-47,216	2516,594	9,941	9,961	12,478	7,145	7,283	21,1	959,584	24,999	2516,338	0	203,124	203,124	99,722	0	0	0	0	0	0	0
15:45:04	47,216	2517,066	9,99	10,009	12,478	7,15	7,28	21,1	959,584	24,999	2516,339	0	203,124	203,124	99,722	0	0	0	0	0	0	0
15:45:04	-47,216	2516,594	9,941	9,863	12,478	7,145	7,278	21,1	959,584	24,999	2516,339	0	203,124	203,124	99,722	0	0	0	0	0	0	0
15:45:04	0	2516,594	9,941	9,814	12,478	7,145	7,275	21,1	959,584	24,999	2516,339	0	203,124	203,124	99,722	0	0	0	0	0	0	0
15:45:04	0	2516,594	9,941	9,863	12,478	7,145	7,272	21,1	959,584	24,999	2516,339	0	203,124	203,124	99,722	0	0	0	0	0	0	0
15:45:04	47,216	2517,066	9,99	9,961	12,478	7,15	7,27	21,1	959,584	24,999	2516,34	0	203,124	203,124	99,722	0	0	0	0	0	0	0
15:45:04	0	2517,066	9,99	9,863	12,478	7,15	7,268	21,1	959,584	24,999	2516,341	0	203,22	203,22	99,722	0	0	0	0	0	0	0
15:45:04	-47,216	2516,594	9,941	9,961	12,478	7,145	7,265	21,1	959,584	24,999	2516,341	0	203,22	203,22	99,722	0	0	0	0	0	0	0
15:45:04	0	2516,594	9,941	9,961	12,478	7,145	7,263	21,1	959,584	24,999	2516,341	0	203,22	203,22	99,722	0	0	0	0	0	0	0
15:45:04	47,216	2517,066	9,99	9,961	12,478	7,15	7,261	21,1	959,584	24,999	2516,342	0	203,22	203,22	99,722	0	0	0	0	0	0	0
15:45:04	0	2517,066	9,99	10,009	12,478	7,15	7,258	21,1	959,584	24,999	2516,343	0	203,22	203,22	99,722	0	0	0	0	0	0	0
15:45:04	0	2517,066	9,99	9,961	12,478	7,15	7,256	21,1	959,584	24,999	2516,344	0	203,22	203,22	99,722	0	0	0	0	0	0	0
15:45:04	0	2517,066	9,99	9,961	12,478	7,15	7,254	21,1	959,584	24,999	2516,344	0	203,22	203,22	99,722	0	0	0	0	0	0	0
15:45:04	47,192	2517,538	10,039	10,058	12,478	7,154	7,252	21,1	959,584	24,999	2516,346	0	203,22	203,22	99,722	0	0	0	0	0	0	0
15:45:04	-47,192	2517,066	9,99	9,961	12,478	7,15	7,25	21,1	959,584	24,999	2516,346	0	203,22	203,22	99,722	0	0	0	0	0	0	0
15:45:04	47,192	2517,538	10,039	10,058	12,478	7,154	7,248	21,1	959,584	24,999	2516,347	0	203,22	203,22	99,722	0	0	0	0	0	0	0
15:45:04	-47,192	2517,066	9,99	10,009	12,478	7,15	7,246	21,1	959,584	24,999	2516,348	0	203,22	203,22	99,722	0	0	0	0	0	0	0
15:45:04	0	2517,066	9,99	9,961	12,478	7,15	7,245	21,1	959,584	24,999	2516,348	0	203,22	203,22	99,722	0	0	0	0	0	0	0
15:45:04	0	2517,066	9,99	9,961	12,478	7,15	7,243	21,1	959,584	24,999	2516,349	0	203,22	203,22	99,722	0	0	0	0	0	0	0
15:45:04	-47,216	2516,594	9,941	9,863	12,478	7,145	7,241	21,1	959,584	24,999	2516,349	0	203,22	203,22	99,722	0	0	0	0	0	0	0
15:45:04	47,216	2517,066	9,99	9,961	12,478	7,15	7,239	21,1	959,584	24,999	2516,35	0	203,22	203,22	99,722	0	0	0	0	0	0	0
15:45:04	-47,216	2516,594	9,941	9,863	12,478	7,145	7,237	21,1	959,584	24,999	2516,35	0	203,22	203,22	99,722	0	0	0	0	0	0	0
15:45:04	0	2516,594	9,941	9,863	12,478	7,145	7,235	21,1	959,584	24,999	2516,35	0	203,22	203,22	99,722	0	0	0	0	0	0	0
15:45:04	47,216	2517,066	9,99	10,009	12,478	7,15	7,234	21,1	959,584	24,999	2516,351	0	203,22	203,22	99,722	0	0	0	0	0	0	0
15:45:04	0	2517,066	9,99	9,961	12,478	7,15	7,232	21,1	959,584	24,999	2516,352	0	203,22	203,22	99,722	0	0	0	0	0	0	0
15:45:04	-47,216	2516,594	9,941	9,961	12,478	7,145	7,23	21,1	959,584	24,999	2516,352	0	203,22	203,22	99,722	0	0	0	0	0	0	0
15:45:04	47,216	2517,066	9,99	9,961	12,478	7,15	7,229	21,1	959,584	24,999	2516,353	0	203,22	203,22	99,722	0	0	0	0	0	0	0
15:45:04	0	2517,066	9,99	9,961	12,478	7,15	7,227	21,1	959,584	24,999	2516,353	0	203,22	203,22	99,722	0	0	0	0	0	0	0
15:45:04	0	2517,066	9,99	9,961	12,478	7,15	7,226	21,1	959,584	24,999	2516,354	0	203,22	203,22	99,722	0	0	0	0	0	0	0
15:45:04	0	2517,066	9,99	9,863	12,478	7,15	7,224	21,1	959,584	24,999	2516,355	0	203,22	203,22	99,722	0	0	0	0	0	0	0
15:45:04	0	2517,066	9,99	10,009	12,478	7,15	7,223	21,1	959,584	24,999	2516,355	0	203,22	203,22	99,722	0	0	0	0	0	0	0
15:45:04	0	2517,066	9,99	10,009	12,478	7,15	7,221	21,1	959,584	24,999	2516,356	0	203,22	203,22	99,722	0	0	0	0	0	0	0
15:45:04	47,192	2517,538	10,039	10,058	12,478	7,154	7,22	21,1	959,584	24,999	2516,357	0	203,22	203,22	99,722	0	0	0	0	0	0	0
15:45:04	-47,192	2517,066	9,99	9,961	12,478	7,15	7,219	21,1	959,584	24,999	2516,357	0	203,22	203,22	99,722	0	0	0	0	0	0	0
15:45:04	0	2517,066	9,99	10,009	12,478	7,15	7,217	21,1	959,584	24,999	2516,358	0	203,22	203,22	99,722	0	0	0	0	0	0	0
15:45:04	0	2517,066	9,99	10,009	12,478	7,15	7,216	21,1	959,584	24,999	2516,358	0	203,22	203,22	99,722	0	0	0	0	0	0	0
15:45:04	0	2517,066	9,99	10,009	12,478	7,15	7,215	21,1	959,584	24,999	2516,359	0	203,22	203,22	99,722	0	0	0	0	0	0	0
15:45:04	-47,216	2516,594	9,941	9,863	12,478	7,145	7,213	21,1	959,584	24,999	2516,359	0	203,22	203,22	99,722	0	0	0	0	0	0	0
15:45:04	47,216	2517,066	9,99	9,961	12,478	7,15	7,212	21,1	959,584	24,999	2516,359	0	203,22	203,22	99,722	0	0	0	0	0	0	0
15:45:04	-64,453	2516,422	9,941	9,863	12,477	7,143	7,211	21,1	959,584	24,999	2516,36	0	203,22	203,22	99,722	0	0	0	0	0	0	0
15:45:04	17,236	2516,594	9,941	9,863	12,478	7,145	7,209	21,1	959,584	24,999	2516,36	0	203,22	203,22	99,722	0	0	0	0	0	0	0
15:45:04	0	2516,594	9,941	9,814	12,478	7,145	7,208	21,1	959,584	24,999	2516,36	0	203,22	203,22	99,722	0	0	0	0	0	0	0
15:45:04	-78,247	2515,812	9,843	9,716	12,479	7,137	7,207	21,1	959,584	24,999	2515,812	0	203,22	203,22	99,722	0	0	0	0	0	0	0
15:45:04	-31,225	2515,499	9,795	9,668	12,479	7,133	7,205	21,1	959,584	24,999	2515,499	0	203,22	203,22	99,722	0	0	0	0	0	0	0
15:45:04	172,729	2517,227	9,941	9,863	12,481	7,151	7,204	21,1	959,584	24,999	2515,501	0	203,22	203,22	99,722	0	0	0	0	0	0	0
15:45:04	-63,256	2516,594	9,941	9,863	12,478	7,145	7,203	21,1	959,584	24,999	2515,502	0	203,22	203,22	99,722	0	0	0	0	0	0	0
15:45:04	94,409	2517,538	10,039	9,961	12,478	7,154	7,202	21,1	959,584	24,999	2515,504	0	203,22	203,22	99,722	0	0	0	0	0	0	0
15:45:04	-47,192	2517,066	9,99	10,009	12,478	7,15	7,201	21,1	959,584	24,999	2515,506	0	203,22	203,22	99,722	0	0	0	0	0	0	0
15:45:04	47,192	2517,538	10,039	10,156	12,478	7,154	7,2	21,1	959,584	24,999	2515,508	0	203,22	203,22	99,722	0	0	0	0	0	0	0
15:45:04	-47,192	2517,066	9,99	9,961	12,478	7,15	7,199	21,1	959,584	24,999	2515,509	0	203,22	203,22	99,722	0	0	0	0	0	0	0
15:45:04	47,192	2517,538	10,039	10,058	12,478	7,154	7,198	21,1	959,584	24,999	2515,511	0	203,22	203,22	99,722	0	0	0	0	0	0	0
15:45:04	-47,192	2517,066	9,99	10,058	12,478	7,15	7,197	21,1	959,584	24,999	2515,513	0	203,22	203,22	99,722	0	0	0	0	0	0	0
15:45:05	47,192	2517,538	10,039	10,009	12,478	7,154	7,196	21,1	959,584	24,999	2515,515	0	203,22	203,22	99,722	0	0	0	0	0	0	0
15:45:05	0	2517,538	10,039	10,058	12,478	7,154	7,196	21,1	959,584	24,999	2515,517	0	203,22	203,22	99,722	0	0	0	0	0	0	0
15:45:05	-47,192	2517,066	9,99	9,961	12,478	7,15	7,195	21,1	959,584	24,999	2515,518	0	203,22	203,22	99,722	0	0	0	0	0	0	0
15:45:05	141,65	2518,483	10,136	10,058	12,478	7,164	7,194	21,1	959,584	24,999	2515,521	0	203,22	203,22	99,722	0	0	0	0	0	0	0
15:45:05	-141,601	2517,067	10,039	10,058	12,475	7,15	7,193	21,1	959,584	24,999	2515,523	0	203,22	203,22	99,722	0	0	0	0	0	0	0
15:45:05	-47,216	2516,595	9,99	9,961	12,475	7,145	7,192	21,1	959,584	24,999	2515,524	0	203,22	203,22	99,722	0	0	0	0	0	0	0
15:45:05	0	2516,595	9,99	10,009	12,475	7,145	7,191	21,1	959,584	24,999	2515,525	0	203,22	203,22	99,722	0	0	0	0	0	0	0
15:45:05	47,216	2517,067	10,039	9,863	12,475	7,15	7,191	21,1	959,584	24,999	2515,526	0	203,22	203,22	99,722	0	0	0	0	0	0	0
15:45:05	-47,216	2516,595	9,99	10,009	12,475	7,145	7,19	21,1	959,584	24,999	2515,527	0	203,22	203,22	99,722	0	0	0	0	0	0	0
15:45:05	0	2516,595	9,99	9,961	12,475	7,145	7,189	21,1	959,584	24,999	2515,528	0	203,22	203,22	99,722	0	0	0	0	0	0	0
15:45:05	0	2516,595	9,99	9,863	12,475	7,145	7,188	21,1	959,584	24,999	2515,529	0	203,22	203,22	99,722	0	0	0	0	0	0	0
15:45:05	-47,192	2516,123	9,941	9,863	12,475	7,14	7,187	21,1	959,584	24,999	2515,53	0	203,22	203,22	99,722	0	0	0	0	0	0	0
15:45:05	94,36	2517,066	9,99	9,961	12,478	7,15	7,186	21,1	959,584	24,999	2515,531	0	203,22	203,22	99,722	0	0	0	0	0	0	0
15:45:05	47,192	2517,538	10,039	10,009	12,478	7,154	7,186	21,1	959,584	24,999	2515,533	0	203,22	203,22	99,722	0	0	0	0	0	0	0
15:45:05	0	2517,538	10,039	10,009	12,478	7,154	7,185	21,1	959,584	24,999	2515,535	0	203,22	203,22	99,722	0	0	0	0	0	0	0
15:45:05	-94,409	2516,594	9,941	9,863	12,478	7,145	7,184	21,1	959,584	24,999	2515,536	0	203,22	203,22	99,722	0	0	0	0	0	0	0
15:45:05	29,956	2516,894	9,99	9,863	12,477	7,148	7,184	21,1	959,584	24,999	2515,537	0	203,22	203,22	99,722	0	0	0	0	0	0	0
15:45:05	-29,956	2516,594	9,941	9,863	12,478	7,145	7,183	21,1	959,584	24,999	2515,538	0	203,22	203,22	99,722	0	0	0	0	0	0	0
15:45:05	47,216	2517,066	9,99	9,961	12,478	7,15	7,182	21,1	959,584	24,999	2515,54	0	203,22	203,22	99,722	0	0	0	0	0	0	0
15:45:05	-17,26	2516,894	9,99	9,961	12,477	7,148	7,181	21,1	959,584	24,999	2515,541	0	203,22	203,22	99,722	0	0	0	0	0	0	0
15:45:05	0	2516,894	9,99	9,863	12,477	7,148	7,181	21,1	959,584	24,999	2515,543	0	203,22	203,22	99,722	0	0	0	0	0	0	0
15:45:05	17,26	2517,066	9,99	9,961	12,478	7,15	7,18	21,1	959,584	24,999	2515,544	0	203,22	203,22	99,722	0	0	0	0	0	0	0
15:45:05	-17,26	2516,894	9,99	9,961	12,477	7,148	7,18	21,1	959,584	24,999	2515,546	0	203,22	203,22	99,722	0	0	0	0	0	0	0
15:45:05	17,26	2517,066	9,99	9,961	12,478	7,15	7,179	21,1	959,584	24,999	2515,547	0	203,22	203,22	99,722	0	0	0	0	0	0	0
15:45:05	0	2517,066	9,99	9,961	12,478	7,15	7,178	21,1	959,584	24,999	2515,548	0	203,22	203,22	99,722	0	0	0	0	0	0	0
15:45:05	47,192	2517,538	10,039	10,009	12,478	7,154	7,178	21,1	959,584	24,999	2515,55	0	203,22	203,22	99,722	0	0	0	0	0	0	0
15:45:05	-47,192	2517,066	9,99	10,009	12,478	7,15	7,177	21,1	959,584	24,999	2515,552	0	203,22	203,22	99,722	0	0	0	0	0	0	0
15:45:05	-47,216	2516,594	9,941	9,961	12,478	7,145	7,177	21,1	959,584	24,999	2515,553	0	203,22	203,22	99,722	0	0	0	0	0	0	0
15:45:05	29,956	2516,894	9,99	10,009	12,477	7,148	7,176	21,1	959,584	24,999	2515,554	0	203,22	203,22	99,722	0	0	0	0	0	0	0
15:45:05	17,26	2517,066	9,99	9,961	12,478	7,15	7,176	21,1	959,584	24,999	2515,556	0	203,22	203,22	99,722	0	0	0	0	0	0	0
15:45:05	0	2517,066	9,99	10,009	12,478	7,15	7,175	21,1	959,584	24,999	2515,557	0	203,22	203,22	99,722	0	0	0	0	0	0	0
15:45:05	-17,26	2516,894	9,99	10,009	12,477	7,148	7,175	21,1	959,584	24,999	2515,559	0	203,22	203,22	99,722	0	0	0	0	0	0	0
15:45:05	0	2516,894	9,99	10,009	12,477	7,148	7,174	21,1	959,584	24,999	2515,56	0	203,22	203,22	99,722	0	0	0	0	0	0	0
15:45:05	-47,192	2516,422	9,941	9,961	12,477	7,143	7,173	21,1	959,584	24,999	2515,561	0	203,22	203,22	99,722	0	0	0	0	0	0	0
15:45:05	0	2516,422	9,941	9,961	12,477	7,143	7,173	21,1	959,584	24,999	2515,562	0	203,22	203,22	99,722	0	0	0	0	0	0	0
15:45:05	1,147	2516,433	9,99	10,009	12,474	7,143	7,172	21,1	959,584	24,999	2515,563	0	203,22	203,22	99,722	0	0	0	0	0	0	0
15:45:05	0	2516,433	9,99	10,009	12,474	7,143	7,172	21,1	959,584	24,999	2515,564	0	203,22	203,22	99,722	0	0	0	0	0	0	0
15:45:05	283,3	2519,266	10,283	10,4	12,474	7,172	7,172	21,1	959,584	24,999	2515,568	0	203,22	203,22	99,722	0	0	0	0	0	0	0
15:45:05	252,294	2521,789	10,478	10,595	12,478	7,198	7,172	21,1	959,584	24,999	2515,574	0	203,22	203,22	99,722	0	0	0	0	0	0	0
15:45:05	364,135	2525,431	10,771	10,888	12,482	7,236	7,173	21,1	959,584	24,999	2515,584	0	203,22	203,22	99,722	0	0	0	0	0	0	0
15:45:05	350,122	2528,932	10,966	11,181	12,491	7,272	7,175	21,1	959,584	24,999	2515,598	0	203,22	203,22	99,722	0	0	0	0	0	0	0
15:45:05	386,914	2532,801	11,113	11,377	12,505	7,312	7,178	21,1	959,584	24,999	2515,615	0	203,22	203,22	99,722	0	0	0	0	0	0	0
15:45:05	372,802	2536,529	11,162	11,425	12,524	7,35	7,181	21,1	959,584	24,999	2515,636	0	203,22	203,22	99,722	0	0	0	0	0	0	0
15:45:05	507,324	2541,602	11,259	11,621	12,547	7,403	7,186	21,1	959,584	24,999	2515,661	0	203,22	203,22	99,722	0	0	0	0	0	0	0
15:45:05	531,176	2546,914	11,406	11,816	12,569	7,457	7,191	21,1	957,694	24,999	2515,693	0	203,22	203,22	99,722	0	0	0	0	0	0	0
15:45:05	606,127	2552,975	11,601	12,109	12,593	7,52	7,198	21,1	957,694	24,999	2515,73	0	203,22	203,22	99,722	0	0	0	0	0	0	0
15:45:05	714,721	2560,122	11,845	12,5	12,62	7,593	7,205	21,1	957,694	24,999	2515,775	0	203,22	203,22	99,722	0	0	0	0	0	0	0
15:45:05	630,688	2566,429	11,992	12,695	12,647	7,659	7,214	21,1	957,694	24,999	2515,825	0	203,22	203,22	99,722	0	0	0	0	0	0	0
15:45:05	546,459	2571,894	12,041	12,841	12,676	7,715	7,224	21,1	957,694	24,999	2515,881	0	203,22	203,22	99,722	0	0	0	0	0	0	0
15:45:05	799,34	2579,887	12,285	13,037	12,708	7,797	7,235	21,1	957,694	24,999	2515,946	0	203,22	203,22	99,722	0	0	0	0	0	0	0
15:45:05	774,584	2587,633	12,48	13,33	12,741	7,877	7,248	21,1	957,694	24,999	2516,017	0	203,22	203,22	99,722	0	0	0	0	0	0	0
15:45:05	725,097	2594,884	12,627	13,427	12,774	7,952	7,262	21,1	957,694	24,999	2516,096	0	203,22	203,22	99,722	0	0	0	0	0	0	0
15:45:05	580,029	2600,684	12,627	13,525	12,807	8,012	7,276	21,1	957,694	24,999	2516,181	0	203,22	203,22	99,722	0	0	0	0	0	0	0
15:45:05	811,425	2608,799	12,773	13,574	12,845	8,095	7,292	21,1	957,694	24,999	2516,273	0	203,22	203,22	99,722	0	0	0	0	0	0	0
15:45:05	443,237	2613,231	12,627	13,525	12,878	8,141	7,309	21,1	957,694	24,999	2516,37	0	202,82	202,82	99,721	0	0	0	0	0	0	0
15:45:05	865,966	2621,891	12,822	13,72	12,916	8,23	7,327	21,1	957,694	24,999	2516,476	0	202,82	202,82	99,721	0	0	0	0	0	0	0
15:45:05	770,581	2629,597	12,92	13,769	12,954	8,31	7,346	21,1	957,694	24,999	2516,589	0	202,82	202,82	99,721	0	0	0	0	0	0	0
15:45:05	639,892	2635,995	12,968	13,916	12,988	8,376	7,367	21,1	957,694	24,999	2516,709	0	202,82	202,82	99,721	0	0	0	0	0	0	0
15:45:05	822,973	2644,225	13,115	14,062	13,026	8,461	7,388	21,1	957,694	24,999	2516,836	0	202,82	202,82	99,721	0	0	0	0	0	0	0
15:45:05	741,333	2651,639	13,261	14,306	13,06	8,537	7,411	21,1	957,694	24,999	2516,971	0	202,82	202,82	99,721	0	0	0	0	0	0	0
15:45:05	789,819	2659,537	13,457	14,404	13,094	8,618	7,434	21,1	957,694	24,999	2517,113	0	202,82	202,82	99,721	0	0	0	0	0	0	0
15:45:05	854,443	2668,081	13,652	14,502	13,132	8,706	7,459	21,1	957,694	24,999	2517,264	0	202,82	202,82	99,721	0	0	0	0	0	0	0
15:45:05	809,008	2676,171	13,799	14,648	13,169	8,79	7,485	21,1	957,694	24,999	2517,423	0	202,82	202,82	99,721	0	0	0	0	0	0	0
15:45:05	852,075	2684,692	13,994	14,648	13,207	8,878	7,513	21,1	957,694	24,999	2517,591	0	202,82	202,82	99,721	0	0	0	0	0	0	0
15:45:05	683,056	2691,523	13,994	14,795	13,245	8,948	7,541	21,1	957,694	24,999	2517,765	0	202,82	202,82	99,721	0	0	0	0	0	0	0
15:45:05	754,98	2699,072	14,092	14,941	13,283	9,026	7,57	21,1	957,694	24,999	2517,946	0	202,82	202,82	99,721	0	0	0	0	0	0	0
15:45:05	791,406	2706,986	14,238	15,088	13,319	9,108	7,6	21,1	957,694	24,999	2518,135	0	202,82	202,82	99,721	0	0	0	0	0	0	0
15:45:05	686,328	2713,85	14,287	14,99	13,356	9,178	7,631	21,1	957,694	24,999	2518,33	0	202,82	202,82	99,721	0	0	0	0	0	0	0
15:45:05	763,647	2721,486	14,482	15,283	13,388	9,257	7,663	21,1	957,694	24,999	2518,534	0	202,82	202,82	99,721	0	0	0	0	0	0	0
15:45:05	880,029	2730,286	14,775	15,527	13,421	9,348	7,696	21,1	957,694	24,999	2518,745	0	202,82	202,82	99,721	0	0	0	0	0	0	0
15:45:05	765,405	2737,941	14,97	15,722	13,454	9,427	7,73	21,1	957,694	24,999	2518,965	0	202,82	202,82	99,721	0	0	0	0	0	0	0
15:45:05	816,284	2746,103	15,215	15,967	13,486	9,511	7,765	21,1	957,694	24,999	2519,192	0	202,82	202,82	99,721	0	0	0	0	0	0	0
15:45:05	709,838	2753,202	15,361	16,064	13,518	9,584	7,8	21,1	957,694	24,999	2519,426	0	202,82	202,82	99,721	0	0	0	0	0	0	0
15:45:05	686,376	2760,066	15,459	16,162	13,551	9,655	7,837	21,1	957,694	24,999	2519,666	0	202,82	202,82	99,721	0	0	0	0	0	0	0
15:45:05	643,237	2766,498	15,459	16,162	13,588	9,721	7,874	21,1	957,694	24,999	2519,913	0	202,82	202,82	99,721	0	0	0	0	0	0	0
15:45:05	584,887	2772,347	15,459	16,015	13,621	9,781	7,911	21,1	957,694	24,999	2520,165	0	202,82	202,82	99,721	0	0	0	0	0	0	0
15:45:05	508,178	2777,429	15,459	16,064	13,649	9,834	7,949	21,1	957,694	24,999	2520,423	0	202,82	202,82	99,721	0	0	0	0	0	0	0
15:45:05	802,221	2785,451	15,605	16,162	13,687	9,916	7,987	21,1	957,694	24,999	2520,688	0	202,82	202,82	99,721	0	0	0	0	0	0	0
15:45:05	616,674	2791,618	15,703	16,308	13,716	9,98	8,026	21,1	957,694	24,999	2520,959	0	202,82	202,82	99,721	0	0	0	0	0	0	0
15:45:05	507,397	2796,692	15,703	16,357	13,745	10,032	8,066	21,1	957,694	24,999	2521,234	0	202,82	202,82	99,721	0	0	0	0	0	0	0
15:45:05	667,065	2803,362	15,947	16,552	13,769	10,101	8,106	21,1	957,694	24,999	2521,517	0	202,82	202,82	99,721	0	0	0	0	0	0	0
15:45:05	665,356	2810,016	16,191	16,699	13,792	10,17	8,146	21,1	957,694	24,999	2521,805	0	202,82	202,82	99,721	0	0	0	0	0	0	0
15:45:05	616,626	2816,182	16,386	16,894	13,816	10,233	8,187	21,1	957,694	24,999	2522,099	0	202,82	202,82	99,721	0	0	0	0	0	0	0
15:45:05	553,466	2821,717	16,435	17,041	13,845	10,29	8,228	21,1	957,694	24,999	2522,399	0	202,82	202,82	99,721	0	0	0	0	0	0	0
15:45:05	520,166	2826,918	16,533	17,041	13,869	10,344	8,27	21,1	957,694	24,999	2522,704	0	202,82	202,82	99,721	0	0	0	0	0	0	0
15:45:05	557,861	2832,497	16,582	17,09	13,897	10,401	8,312	21,1	957,694	24,999	2523,014	0	202,82	202,82	99,721	0	0	0	0	0	0	0
15:45:05	507,641	2837,573	16,582	16,943	13,926	10,454	8,354	21,1	957,694	24,999	2523,328	0	202,82	202,82	99,721	0	0	0	0	0	0	0
15:45:05	227,587	2839,849	16,386	16,845	13,95	10,477	8,395	21,1	957,694	24,999	2523,645	0	202,82	202,82	99,721	0	0	0	0	0	0	0
15:45:05	635,522	2846,204	16,435	16,845	13,983	10,543	8,437	21,1	957,694	24,999	2523,967	0	202,82	202,82	99,721	0	0	0	0	0	0	0
15:45:05	517,26	2851,377	16,533	16,943	14,007	10,596	8,48	21,1	957,694	24,999	2524,295	0	202,82	202,82	99,721	0	0	0	0	0	0	0
15:45:05	390,502	2855,282	16,582	17,041	14,026	10,636	8,522	21,1	957,694	24,999	2524,626	0	202,82	202,82	99,721	0	0	0	0	0	0	0
15:45:05	556,713	2860,849	16,728	17,187	14,049	10,694	8,565	21,1	957,694	24,999	2524,962	0	202,82	202,82	99,721	0	0	0	0	0	0	0
15:45:05	552,075	2866,37	17,021	17,383	14,064	10,751	8,607	21,1	957,694	24,999	2525,303	0	202,82	202,82	99,721	0	0	0	0	0	0	0
15:45:05	535,986	2871,73	17,217	17,627	14,083	10,806	8,651	21,1	957,694	24,999	2525,649	0	202,82	202,82	99,721	0	0	0	0	0	0	0
15:45:05	555,175	2877,282	17,363	17,627	14,106	10,863	8,694	21,1	957,694	24,999	2526,001	0	202,82	202,82	99,721	0	0	0	0	0	0	0
15:45:05	357,348	2880,855	17,314	17,627	14,129	10,9	8,737	21,1	957,694	24,999	2526,356	0	202,82	202,82	99,721	0	0	0	0	0	0	0
15:45:05	433,691	2885,192	17,314	17,578	14,153	10,945	8,78	21,1	957,694	24,999	2526,714	0	202,82	202,82	99,721	0	0	0	0	0	0	0
15:45:05	268,457	2887,877	17,168	17,431	14,177	10,972	8,823	21,1	957,694	24,999	2527,076	0	202,82	202,82	99,721	0	0	0	0	0	0	0
15:45:05	407,568	2891,952	17,168	17,431	14,2	11,014	8,866	21,1	957,694	24,999	2527,441	0	202,82	202,82	99,721	0	0	0	0	0	0	0
15:45:05	451,367	2896,466	17,217	17,578	14,222	11,061	8,909	21,1	957,694	24,999	2527,81	0	202,82	202,82	99,721	0	0	0	0	0	0	0
15:45:05	352,807	2899,994	17,314	17,578	14,237	11,097	8,952	21,1	957,694	24,999	2528,182	0	202,82	202,82	99,721	0	0	0	0	0	0	0
15:45:06	499,658	2904,991	17,558	17,822	14,251	11,149	8,995	21,1	957,694	24,999	2528,559	0	202,82	202,82	99,721	0	0	0	0	0	0	0
15:45:06	535,546	2910,346	17,803	18,115	14,267	11,204	9,039	21,1	957,694	24,999	2528,94	0	202,82	202,82	99,721	0	0	0	0	0	0	0
15:45:06	279,589	2913,142	17,9	18,164	14,278	11,233	9,082	21,1	957,694	24,999	2529,325	0	202,82	202,82	99,721	0	0	0	0	0	0	0
15:45:06	479,638	2917,938	18,144	18,359	14,291	11,282	9,125	21,1	957,694	24,999	2529,713	0	202,82	202,82	99,721	0	0	0	0	0	0	0
15:45:06	245,751	2920,396	18,144	18,359	14,305	11,308	9,168	21,1	957,694	24,999	2530,104	0	202,82	202,82	99,721	0	0	0	0	0	0	0
15:45:06	308,3	2923,479	18,144	18,457	14,322	11,339	9,21	21,1	957,694	24,999	2530,498	0	202,82	202,82	99,721	0	0	0	0	0	0	0
15:45:06	409,204	2927,571	18,291	18,457	14,337	11,382	9,253	21,1	957,694	24,999	2530,895	0	202,82	202,82	99,721	0	0	0	0	0	0	0
15:45:06	225,708	2929,828	18,193	18,31	14,355	11,405	9,295	21,1	957,694	24,999	2531,294	0	202,82	202,82	99,721	0	0	0	0	0	0	0
15:45:06	136,083	2931,189	18,047	18,164	14,371	11,419	9,337	21,1	957,694	24,999	2531,694	0	202,82	202,82	99,721	0	0	0	0	0	0	0
15:45:06	189,648	2933,085	17,998	18,164	14,385	11,438	9,378	21,1	957,694	24,999	2532,095	0	202,82	202,82	99,721	0	0	0	0	0	0	0
15:45:06	330,444	2936,39	18,144	18,31	14,395	11,473	9,419	21,1	957,694	24,999	2532,499	0	202,82	202,82	99,721	0	0	0	0	0	0	0
15:45:06	318,139	2939,571	18,34	18,457	14,402	11,505	9,46	21,1	957,694	24,999	2532,906	0	202,82	202,82	99,721	0	0	0	0	0	0	0
15:45:06	297,875	2942,55	18,535	18,652	14,407	11,536	9,501	21,1	957,694	24,999	2533,316	0	202,82	202,82	99,721	0	0	0	0	0	0	0
15:45:06	269,824	2945,248	18,681	18,652	14,414	11,564	9,541	21,1	957,694	24,999	2533,728	0	202,82	202,82	99,721	0	0	0	0	0	0	0
15:45:06	197,851	2947,227	18,779	18,701	14,42	11,584	9,581	21,1	957,694	24,999	2534,141	0	202,82	202,82	99,721	0	0	0	0	0	0	0
15:45:06	179,711	2949,024	18,779	18,799	14,43	11,603	9,621	21,1	957,694	24,999	2534,556	0	202,82	202,82	99,721	0	0	0	0	0	0	0
15:45:06	72,045	2949,744	18,633	18,701	14,442	11,61	9,66	21,1	957,694	24,999	2534,971	0	202,82	202,82	99,721	0	0	0	0	0	0	0
15:45:06	-41,137	2949,333	18,388	18,457	14,454	11,606	9,698	21,1	957,694	24,999	2535,385	0	202,82	202,82	99,721	0	0	0	0	0	0	0
15:45:06	80,444	2950,137	18,291	18,359	14,464	11,614	9,735	21,1	957,694	24,999	2535,8	0	202,82	202,82	99,721	0	0	0	0	0	0	0
15:45:06	244,238	2952,58	18,388	18,603	14,472	11,639	9,773	21,1	957,694	24,999	2536,217	0	202,82	202,82	99,721	0	0	0	0	0	0	0
15:45:06	48,828	2953,068	18,34	18,359	14,478	11,644	9,81	21,1	957,694	24,999	2536,634	0	202,82	202,82	99,721	0	0	0	0	0	0	0
15:45:06	262,304	2955,691	18,535	18,701	14,481	11,672	9,846	21,1	957,694	24,999	2537,053	0	202,82	202,82	99,721	0	0	0	0	0	0	0
15:45:06	116,65	2956,858	18,633	18,652	14,482	11,684	9,882	21,1	957,694	24,999	2537,473	0	202,82	202,82	99,721	0	0	0	0	0	0	0
15:45:06	213,842	2958,996	18,779	18,799	14,486	11,706	9,918	21,1	957,694	24,999	2537,894	0	202,82	202,82	99,721	0	0	0	0	0	0	0
15:45:06	81,25	2959,808	18,779	18,799	14,49	11,714	9,953	21,1	957,694	24,999	2538,316	0	202,82	202,82	99,721	0	0	0	0	0	0	0
15:45:06	81,274	2960,621	18,779	18,701	14,495	11,722	9,988	21,1	957,694	24,999	2538,738	0	202,82	202,82	99,721	0	0	0	0	0	0	0
15:45:06	-15,966	2960,462	18,681	18,799	14,5	11,721	10,022	21,1	957,694	24,999	2539,16	0	202,82	202,82	99,721	0	0	0	0	0	0	0
15:45:06	66,015	2961,122	18,681	18,701	14,503	11,728	10,055	21,1	957,694	24,999	2539,582	0	202,82	202,82	99,721	0	0	0	0	0	0	0
15:45:06	32,641	2961,448	18,633	18,652	14,508	11,731	10,088	21,1	957,694	24,999	2540,004	0	202,82	202,82	99,721	0	0	0	0	0	0	0
15:45:06	216,064	2963,609	18,779	18,799	14,512	11,753	10,121	21,1	957,694	24,999	2540,427	0	202,82	202,82	99,721	0	0	0	0	0	0	0
15:45:06	-99,365	2962,615	18,681	18,701	14,512	11,743	10,152	21,1	957,694	24,999	2540,849	0	202,82	202,82	99,721	0	0	0	0	0	0	0
15:45:06	198,706	2964,602	18,877	18,994	14,512	11,763	10,184	21,1	957,694	24,999	2541,273	0	202,82	202,82	99,721	0	0	0	0	0	0	0
15:45:06	-49,682	2964,105	18,828	18,847	14,512	11,758	10,215	21,1	957,694	24,999	2541,696	0	202,82	202,82	99,721	0	0	0	0	0	0	0
15:45:06	149,047	2965,596	18,974	18,945	14,512	11,774	10,245	21,1	957,694	24,999	2542,119	0	202,82	202,82	99,721	0	0	0	0	0	0	0
15:45:06	-183,422	2963,762	18,779	18,847	14,513	11,755	10,275	21,1	957,694	24,999	2542,541	0	202,82	202,82	99,721	0	0	0	0	0	0	0
15:45:06	67,041	2964,432	18,779	18,701	14,517	11,762	10,304	21,1	957,694	24,999	2542,963	0	202,82	202,82	99,721	0	0	0	0	0	0	0
15:45:06	0	2964,432	18,779	18,847	14,517	11,762	10,333	21,1	957,694	24,999	2543,384	0	202,82	202,82	99,721	0	0	0	0	0	0	0
15:45:06	64,746	2965,079	18,828	18,799	14,517	11,768	10,361	21,1	957,694	24,999	2543,806	0	202,82	202,82	99,721	0	0	0	0	0	0	0
15:45:06	-149,023	2963,589	18,681	18,701	14,517	11,753	10,388	21,1	957,694	24,999	2544,226	0	202,82	202,82	99,721	0	0	0	0	0	0	0
15:45:06	16,333	2963,753	18,681	18,652	14,518	11,755	10,415	21,1	957,694	24,999	2544,645	0	202,82	202,82	99,721	0	0	0	0	0	0	0
15:45:06	50,903	2964,262	18,681	18,799	14,521	11,76	10,441	21,1	957,694	24,999	2545,065	0	202,82	202,82	99,721	0	0	0	0	0	0	0
15:45:06	0	2964,262	18,681	18,652	14,521	11,76	10,467	21,1	957,694	24,999	2545,484	0	202,82	202,82	99,721	0	0	0	0	0	0	0
15:45:06	-49,658	2963,765	18,633	18,701	14,521	11,755	10,493	21,1	957,694	24,999	2545,902	0	202,82	202,82	99,721	0	0	0	0	0	0	0
15:45:06	-99,34	2962,772	18,535	18,603	14,521	11,745	10,517	21,3	960,554	24,999	2546,319	0	202,82	202,82	99,721	0	0	0	0	0	0	0
15:45:06	-16,699	2962,605	18,535	18,652	14,521	11,743	10,541	21,3	960,554	24,999	2546,735	0	202,82	202,82	99,721	0	0	0	0	0	0	0
15:45:06	0	2962,605	18,535	18,701	14,521	11,743	10,565	21,3	960,554	24,999	2547,151	0	202,82	202,82	99,721	0	0	0	0	0	0	0
15:45:06	99,218	2963,597	18,633	18,701	14,521	11,753	10,588	21,3	960,554	24,999	2547,568	0	202,82	202,82	99,721	0	0	0	0	0	0	0
15:45:06	-148,852	2962,108	18,486	18,506	14,521	11,738	10,61	21,3	960,554	24,999	2547,982	0	202,82	202,82	99,721	0	0	0	0	0	0	0
15:45:06	-17,626	2961,932	18,535	18,506	14,517	11,736	10,633	21,3	960,554	24,999	2548,396	0	202,82	202,82	99,721	0	0	0	0	0	0	0
15:45:06	133,764	2963,27	18,681	18,701	14,517	11,75	10,654	21,3	960,554	24,999	2548,811	0	202,82	202,82	99,721	0	0	0	0	0	0	0
15:45:06	0	2963,27	18,681	18,701	14,517	11,75	10,676	21,3	960,554	24,999	2549,225	0	202,82	202,82	99,721	0	0	0	0	0	0	0
15:45:06	-49,609	2962,774	18,633	18,701	14,517	11,745	10,697	21,3	960,554	24,999	2549,639	0	202,82	202,82	99,721	0	0	0	0	0	0	0
15:45:06	49,609	2963,27	18,681	18,701	14,517	11,75	10,718	21,3	960,554	24,999	2550,052	0	202,82	202,82	99,721	0	0	0	0	0	0	0
15:45:06	0	2963,27	18,681	18,701	14,517	11,75	10,738	21,3	960,554	24,999	2550,466	0	204,951	204,951	99,729	0	0	0	0	0	0	0
15:45:06	-34,521	2962,924	18,633	18,652	14,517	11,746	10,758	21,3	960,554	24,999	2550,878	0	204,951	204,951	99,729	0	0	0	0	0	0	0
15:45:06	0	2962,924	18,633	18,603	14,517	11,746	10,777	21,3	960,554	24,999	2551,29	0	204,951	204,951	99,729	0	0	0	0	0	0	0
15:45:06	0	2962,924	18,633	18,603	14,517	11,746	10,796	21,3	960,554	24,999	2551,702	0	204,951	204,951	99,729	0	0	0	0	0	0	0
15:45:06	-15,087	2962,774	18,633	18,701	14,517	11,745	10,815	21,3	960,554	24,999	2552,113	0	204,951	204,951	99,729	0	0	0	0	0	0	0
15:45:06	-148,828	2961,285	18,486	18,603	14,517	11,729	10,832	21,3	960,554	24,999	2552,522	0	204,951	204,951	99,729	0	0	0	0	0	0	0
15:45:06	148,828	2962,774	18,633	18,652	14,517	11,745	10,85	21,3	960,554	24,999	2552,932	0	204,951	204,951	99,729	0	0	0	0	0	0	0
15:45:06	-151,196	2961,262	18,535	18,603	14,514	11,729	10,868	21,3	960,554	24,999	2553,341	0	204,951	204,951	99,729	0	0	0	0	0	0	0
15:45:06	-15,063	2961,111	18,535	18,603	14,513	11,727	10,884	21,3	960,554	24,999	2553,749	0	204,951	204,951	99,729	0	0	0	0	0	0	0
15:45:06	0	2961,111	18,535	18,603	14,513	11,727	10,901	21,3	960,554	24,999	2554,156	0	204,951	204,951	99,729	0	0	0	0	0	0	0
15:45:06	-34,521	2960,766	18,486	18,603	14,514	11,724	10,917	21,3	960,554	24,999	2554,562	0	204,951	204,951	99,729	0	0	0	0	0	0	0
15:45:06	-65,454	2960,111	18,34	18,457	14,518	11,717	10,933	21,3	960,554	24,999	2554,968	0	204,951	204,951	99,729	0	0	0	0	0	0	0
15:45:06	1,293	2960,124	18,291	18,457	14,521	11,717	10,948	21,3	960,554	24,999	2555,373	0	204,951	204,951	99,729	0	0	0	0	0	0	0
15:45:06	0	2960,124	18,291	18,359	14,521	11,717	10,963	21,3	960,554	24,999	2555,778	0	204,951	204,951	99,729	0	0	0	0	0	0	0
15:45:06	31,982	2960,444	18,388	18,603	14,517	11,721	10,978	21,3	960,554	24,999	2556,182	0	204,951	204,951	99,729	0	0	0	0	0	0	0
15:45:06	84,13	2961,285	18,486	18,603	14,517	11,729	10,993	21,3	960,554	24,999	2556,588	0	204,951	204,951	99,729	0	0	0	0	0	0	0
15:45:06	215,38	2963,439	18,779	18,847	14,512	11,751	11,008	21,3	960,554	24,999	2556,994	0	204,951	204,951	99,729	0	0	0	0	0	0	0
15:45:06	-148,852	2961,951	18,633	18,652	14,512	11,736	11,022	21,3	960,554	24,999	2557,399	0	204,951	204,951	99,729	0	0	0	0	0	0	0
15:45:06	0	2961,951	18,633	18,652	14,512	11,736	11,036	21,3	960,554	24,999	2557,804	0	204,951	204,951	99,729	0	0	0	0	0	0	0
15:45:06	0	2961,951	18,633	18,652	14,512	11,736	11,05	21,3	960,554	24,999	2558,208	0	204,951	204,951	99,729	0	0	0	0	0	0	0
15:45:06	0	2961,951	18,633	18,652	14,512	11,736	11,063	21,3	960,554	24,999	2558,612	0	204,951	204,951	99,729	0	0	0	0	0	0	0
15:45:06	15,283	2962,103	18,633	18,603	14,513	11,738	11,076	21,3	960,554	24,999	2559,015	0	204,951	204,951	99,729	0	0	0	0	0	0	0
15:45:06	-99,243	2961,111	18,535	18,652	14,513	11,727	11,089	21,3	960,554	24,999	2559,417	0	204,951	204,951	99,729	0	0	0	0	0	0	0
15:45:06	0	2961,111	18,535	18,603	14,513	11,727	11,102	21,3	960,554	24,999	2559,819	0	204,951	204,951	99,729	0	0	0	0	0	0	0
15:45:06	-15,258	2960,958	18,535	18,603	14,512	11,726	11,114	21,3	960,554	24,999	2560,22	0	204,951	204,951	99,729	0	0	0	0	0	0	0
15:45:06	0	2960,958	18,535	18,652	14,512	11,726	11,126	21,3	960,554	24,999	2560,621	0	204,951	204,951	99,729	0	0	0	0	0	0	0
15:45:06	148,828	2962,447	18,681	18,701	14,512	11,741	11,138	21,3	960,554	24,999	2561,023	0	204,951	204,951	99,729	0	0	0	0	0	0	0
15:45:06	-49,609	2961,951	18,633	18,701	14,512	11,736	11,15	21,3	960,554	24,999	2561,424	0	204,951	204,951	99,729	0	0	0	0	0	0	0
15:45:06	64,892	2962,599	18,681	18,799	14,513	11,743	11,161	21,3	960,554	24,999	2561,825	0	204,951	204,951	99,729	0	0	0	0	0	0	0
15:45:06	-49,609	2962,103	18,633	18,701	14,513	11,738	11,173	21,3	960,554	24,999	2562,225	0	204,951	204,951	99,729	0	0	0	0	0	0	0
15:45:06	0	2962,103	18,633	18,652	14,513	11,738	11,184	21,3	960,554	24,999	2562,625	0	204,951	204,951	99,729	0	0	0	0	0	0	0
15:45:06	0	2962,103	18,633	18,701	14,513	11,738	11,195	21,3	960,554	24,999	2563,024	0	204,951	204,951	99,729	0	0	0	0	0	0	0
15:45:06	-99,243	2961,111	18,535	18,506	14,513	11,727	11,205	21,3	960,554	24,999	2563,422	0	204,951	204,951	99,729	0	0	0	0	0	0	0
15:45:06	99,243	2962,103	18,633	18,652	14,513	11,738	11,215	21,3	960,554	24,999	2563,821	0	204,951	204,951	99,729	0	0	0	0	0	0	0
15:45:06	0	2962,103	18,633	18,652	14,513	11,738	11,226	21,3	960,554	24,999	2564,219	0	204,951	204,951	99,729	0	0	0	0	0	0	0
15:45:06	0	2962,103	18,633	18,701	14,513	11,738	11,236	21,3	960,554	24,999	2564,617	0	204,951	204,951	99,729	0	0	0	0	0	0	0
15:45:06	-148,828	2960,615	18,486	18,603	14,513	11,722	11,245	21,3	960,554	24,999	2565,013	0	204,951	204,951	99,729	0	0	0	0	0	0	0
15:45:06	49,584	2961,111	18,535	18,603	14,513	11,727	11,255	21,3	960,554	24,999	2565,409	0	204,951	204,951	99,729	0	0	0	0	0	0	0
15:45:06	99,243	2962,103	18,633	18,652	14,513	11,738	11,264	21,3	960,554	24,999	2565,805	0	204,951	204,951	99,729	0	0	0	0	0	0	0
15:45:06	49,609	2962,599	18,681	18,701	14,513	11,743	11,274	21,3	960,554	24,999	2566,202	0	204,951	204,951	99,729	0	0	0	0	0	0	0
15:45:06	-49,609	2962,103	18,633	18,652	14,513	11,738	11,283	21,3	960,554	24,999	2566,597	0	204,951	204,951	99,729	0	0	0	0	0	0	0
15:45:06	0	2962,103	18,633	18,603	14,513	11,738	11,292	21,3	960,554	24,999	2566,993	0	204,951	204,951	99,729	0	0	0	0	0	0	0
15:45:06	49,609	2962,599	18,681	18,652	14,513	11,743	11,3	21,3	960,554	24,999	2567,388	0	204,951	204,951	99,729	0	0	0	0	0	0	0
15:45:06	0	2962,599	18,681	18,652	14,513	11,743	11,309	21,3	960,554	24,999	2567,783	0	204,951	204,951	99,729	0	0	0	0	0	0	0
15:45:06	99,243	2963,592	18,779	18,603	14,513	11,753	11,318	21,3	960,554	24,999	2568,179	0	204,951	204,951	99,729	0	0	0	0	0	0	0
15:45:06	-148,852	2962,103	18,633	18,506	14,513	11,738	11,326	21,3	960,554	24,999	2568,573	0	204,951	204,951	99,729	0	0	0	0	0	0	0
15:45:07	-248,022	2959,623	18,388	18,359	14,513	11,712	11,334	21,3	960,554	24,999	2568,964	0	204,951	204,951	99,729	0	0	0	0	0	0	0
15:45:07	248,022	2962,103	18,633	18,506	14,513	11,738	11,342	21,3	960,554	24,999	2569,357	0	204,951	204,951	99,729	0	0	0	0	0	0	0
15:45:07	49,609	2962,599	18,681	18,603	14,513	11,743	11,349	21,3	960,554	24,999	2569,75	0	204,951	204,951	99,729	0	0	0	0	0	0	0
15:45:07	0	2962,599	18,681	18,652	14,513	11,743	11,357	21,3	960,554	24,999	2570,143	0	204,951	204,951	99,729	0	0	0	0	0	0	0
15:45:07	-198,437	2960,615	18,486	18,457	14,513	11,722	11,364	21,3	960,554	24,999	2570,533	0	204,951	204,951	99,729	0	0	0	0	0	0	0
15:45:07	198,437	2962,599	18,681	18,652	14,513	11,743	11,372	21,3	960,554	24,999	2570,925	0	204,951	204,951	99,729	0	0	0	0	0	0	0
15:45:07	-198,437	2960,615	18,486	18,457	14,513	11,722	11,379	21,3	960,554	24,999	2571,315	0	204,951	204,951	99,729	0	0	0	0	0	0	0
15:45:07	198,437	2962,599	18,681	18,603	14,513	11,743	11,386	21,3	960,554	24,999	2571,706	0	204,951	204,951	99,729	0	0	0	0	0	0	0
15:45:07	-297,631	2959,623	18,388	18,359	14,513	11,712	11,392	21,3	960,554	24,999	2572,094	0	204,951	204,951	99,729	0	0	0	0	0	0	0
15:45:07	0	2959,623	18,388	18,457	14,513	11,712	11,398	21,3	960,554	24,999	2572,481	0	204,951	204,951	99,729	0	0	0	0	0	0	0
15:45:07	232,739	2961,951	18,633	18,506	14,512	11,736	11,405	21,3	960,554	24,999	2572,871	0	204,951	204,951	99,729	0	0	0	0	0	0	0
15:45:07	0	2961,951	18,633	18,506	14,512	11,736	11,411	21,3	960,554	24,999	2573,26	0	204,951	204,951	99,729	0	0	0	0	0	0	0
15:45:07	49,609	2962,447	18,681	18,603	14,512	11,741	11,418	21,3	960,554	24,999	2573,649	0	204,951	204,951	99,729	0	0	0	0	0	0	0
15:45:07	-282,348	2959,623	18,388	18,603	14,513	11,712	11,424	21,3	960,554	24,999	2574,035	0	204,951	204,951	99,729	0	0	0	0	0	0	0
15:45:07	99,194	2960,615	18,486	18,603	14,513	11,722	11,43	21,3	960,554	24,999	2574,421	0	204,951	204,951	99,729	0	0	0	0	0	0	0
15:45:07	148,828	2962,103	18,633	18,652	14,513	11,738	11,436	21,3	960,554	24,999	2574,809	0	204,951	204,951	99,729	0	0	0	0	0	0	0
15:45:07	49,609	2962,599	18,681	18,603	14,513	11,743	11,442	21,3	960,554	24,999	2575,196	0	204,951	204,951	99,729	0	0	0	0	0	0	0
15:45:07	-49,609	2962,103	18,633	18,506	14,513	11,738	11,447	21,3	960,554	24,999	2575,583	0	204,951	204,951	99,729	0	0	0	0	0	0	0
15:45:07	-148,828	2960,615	18,486	18,652	14,513	11,722	11,453	21,3	960,554	24,999	2575,968	0	204,951	204,951	99,729	0	0	0	0	0	0	0
15:45:07	0	2960,615	18,486	18,457	14,513	11,722	11,458	21,3	960,554	24,999	2576,353	0	204,951	204,951	99,729	0	0	0	0	0	0	0
15:45:07	183,154	2962,447	18,681	18,652	14,512	11,741	11,464	21,3	960,554	24,999	2576,739	0	204,951	204,951	99,729	0	0	0	0	0	0	0
15:45:07	-183,154	2960,615	18,486	18,506	14,513	11,722	11,469	21,3	960,554	24,999	2577,123	0	204,951	204,951	99,729	0	0	0	0	0	0	0
15:45:07	0	2960,615	18,486	18,603	14,513	11,722	11,474	21,3	960,554	24,999	2577,506	0	204,951	204,951	99,729	0	0	0	0	0	0	0
15:45:07	198,437	2962,599	18,681	18,652	14,513	11,743	11,479	21,3	960,554	24,999	2577,891	0	204,951	204,951	99,729	0	0	0	0	0	0	0
15:45:07	0	2962,599	18,681	18,652	14,513	11,743	11,484	21,3	960,554	24,999	2578,276	0	204,951	204,951	99,729	0	0	0	0	0	0	0
15:45:07	0	2962,599	18,681	18,701	14,513	11,743	11,489	21,3	960,554	24,999	2578,66	0	204,951	204,951	99,729	0	0	0	0	0	0	0
15:45:07	-282,592	2959,774	18,388	18,506	14,514	11,714	11,494	21,3	960,554	24,999	2579,041	0	204,951	204,951	99,729	0	0	0	0	0	0	0
15:45:07	51,953	2960,293	18,388	18,359	14,517	11,719	11,498	21,3	960,554	24,999	2579,422	0	204,951	204,951	99,729	0	0	0	0	0	0	0
15:45:07	196,069	2962,254	18,633	18,506	14,514	11,739	11,503	21,3	960,554	24,999	2579,805	0	204,951	204,951	99,729	0	0	0	0	0	0	0
15:45:07	-15,039	2962,103	18,633	18,603	14,513	11,738	11,507	21,3	960,554	24,999	2580,187	0	204,951	204,951	99,729	0	0	0	0	0	0	0
15:45:07	-148,828	2960,615	18,486	18,506	14,513	11,722	11,512	21,3	960,554	24,999	2580,568	0	204,951	204,951	99,729	0	0	0	0	0	0	0
15:45:07	198,437	2962,599	18,681	18,506	14,513	11,743	11,516	21,3	960,554	24,999	2580,95	0	204,951	204,951	99,729	0	0	0	0	0	0	0
15:45:07	-198,437	2960,615	18,486	18,506	14,513	11,722	11,52	21,3	960,554	24,999	2581,329	0	204,951	204,951	99,729	0	0	0	0	0	0	0
15:45:07	198,437	2962,599	18,681	18,603	14,513	11,743	11,525	21,3	960,554	24,999	2581,71	0	204,951	204,951	99,729	0	0	0	0	0	0	0
15:45:07	-49,609	2962,103	18,633	18,506	14,513	11,738	11,529	21,3	960,554	24,999	2582,091	0	204,951	204,951	99,729	0	0	0	0	0	0	0
15:45:07	-297,631	2959,127	18,34	18,31	14,513	11,707	11,532	21,3	960,554	24,999	2582,468	0	204,951	204,951	99,729	0	0	0	0	0	0	0
15:45:07	-198,339	2957,144	18,144	17,969	14,513	11,686	11,535	21,3	960,554	24,999	2582,843	0	204,951	204,951	99,729	0	0	0	0	0	0	0
15:45:07	-362,231	2953,521	17,803	17,431	14,512	11,649	11,537	21,3	960,554	24,999	2583,213	0	204,951	204,951	99,729	0	0	0	0	0	0	0
15:45:07	-545,507	2948,066	17,412	17,041	14,503	11,593	11,539	21,3	960,554	24,999	2583,578	0	204,951	204,951	99,729	0	0	0	0	0	0	0
15:45:07	-725,195	2940,814	16,924	16,308	14,49	11,518	11,538	21,3	960,554	24,999	2583,936	0	204,951	204,951	99,729	0	0	0	0	0	0	0
15:45:07	-487,939	2935,935	16,826	16,015	14,469	11,468	11,537	21,3	960,554	24,999	2584,288	0	204,951	204,951	99,729	0	0	0	0	0	0	0
15:45:07	-713,549	2928,799	16,679	15,722	14,437	11,394	11,534	21,3	960,554	24,999	2584,632	0	204,951	204,951	99,729	0	0	0	0	0	0	0
15:45:07	-491,406	2923,885	16,826	15,967	14,4	11,344	11,53	21,3	960,554	24,999	2584,972	0	204,951	204,951	99,729	0	0	0	0	0	0	0
15:45:07	-496,655	2918,919	17,07	16,162	14,358	11,292	11,526	21,3	960,554	24,999	2585,306	0	204,951	204,951	99,729	0	0	0	0	0	0	0
15:45:07	-776,831	2911,151	17,021	16,015	14,317	11,212	11,519	21,3	958,283	24,999	2585,631	0	204,951	204,951	99,729	0	0	0	0	0	0	0
15:45:07	-560,058	2905,55	17,07	16,162	14,282	11,155	11,512	21,3	958,283	24,999	2585,951	0	204,951	204,951	99,729	0	0	0	0	0	0	0
15:45:07	-778,784	2897,762	16,875	16,064	14,249	11,074	11,504	21,3	958,283	24,999	2586,263	0	204,951	204,951	99,729	0	0	0	0	0	0	0
15:45:07	-751,196	2890,25	16,533	15,674	14,226	10,997	11,494	21,3	958,283	24,999	2586,567	0	204,951	204,951	99,729	0	0	0	0	0	0	0
15:45:07	-828,564	2881,964	16,093	15,332	14,205	10,911	11,482	21,3	958,283	24,999	2586,862	0	204,951	204,951	99,729	0	0	0	0	0	0	0
15:45:07	-911,206	2872,852	15,459	14,843	14,189	10,818	11,469	21,3	958,283	24,999	2587,148	0	204,951	204,951	99,729	0	0	0	0	0	0	0
15:45:07	-642,651	2866,426	15,215	14,502	14,167	10,751	11,455	21,3	958,283	24,999	2587,428	0	204,951	204,951	99,729	0	0	0	0	0	0	0
15:45:07	-564,721	2860,779	15,068	14,502	14,143	10,693	11,44	21,3	958,283	24,999	2587,701	0	204,951	204,951	99,729	0	0	0	0	0	0	0
15:45:07	-522,705	2855,552	15,117	14,453	14,111	10,639	11,425	21,3	958,283	24,999	2587,969	0	204,951	204,951	99,729	0	0	0	0	0	0	0
15:45:07	-487,719	2850,674	15,215	14,502	14,078	10,589	11,408	21,3	958,283	24,999	2588,231	0	204,951	204,951	99,729	0	0	0	0	0	0	0
15:45:07	-261,035	2848,064	15,459	14,843	14,049	10,562	11,392	21,3	958,283	24,999	2588,491	0	204,923	204,923	99,729	0	0	0	0	0	0	0
15:45:07	-548,632	2842,578	15,41	14,99	14,021	10,505	11,374	21,3	958,283	24,999	2588,745	0	204,923	204,923	99,729	0	0	0	0	0	0	0
15:45:07	-416,552	2838,412	15,41	15,088	13,997	10,462	11,356	21,3	958,283	24,999	2588,995	0	204,923	204,923	99,729	0	0	0	0	0	0	0
15:45:07	-529,223	2833,12	15,215	14,795	13,978	10,408	11,338	21,3	958,283	24,999	2589,239	0	204,923	204,923	99,729	0	0	0	0	0	0	0
15:45:07	-549,023	2827,63	14,922	14,502	13,964	10,351	11,318	21,3	958,283	24,999	2589,477	0	204,923	204,923	99,729	0	0	0	0	0	0	0
15:45:07	-545,629	2822,173	14,629	14,258	13,95	10,295	11,298	21,3	958,283	24,999	2589,71	0	204,923	204,923	99,729	0	0	0	0	0	0	0
15:45:07	-410,253	2818,071	14,384	13,965	13,94	10,253	11,278	21,3	958,283	24,999	2589,938	0	204,923	204,923	99,729	0	0	0	0	0	0	0
15:45:07	-399,951	2814,071	14,238	13,916	13,926	10,212	11,257	21,3	958,283	24,999	2590,162	0	204,923	204,923	99,729	0	0	0	0	0	0	0
15:45:07	-421,313	2809,858	14,238	13,916	13,902	10,168	11,236	21,3	958,283	24,999	2590,382	0	204,923	204,923	99,729	0	0	0	0	0	0	0
15:45:07	-192,163	2807,937	14,384	13,916	13,883	10,148	11,214	21,3	958,283	24,999	2590,6	0	204,923	204,923	99,729	0	0	0	0	0	0	0
15:45:07	-457,739	2803,359	14,433	14,062	13,854	10,101	11,192	21,3	958,283	24,999	2590,813	0	204,923	204,923	99,729	0	0	0	0	0	0	0
15:45:07	-308,569	2800,274	14,629	14,209	13,826	10,069	11,17	21,3	958,283	24,999	2591,022	0	204,923	204,923	99,729	0	0	0	0	0	0	0
15:45:07	-326,147	2797,012	14,726	14,404	13,802	10,036	11,148	21,3	958,283	24,999	2591,228	0	204,923	204,923	99,729	0	0	0	0	0	0	0
15:45:07	-374,047	2793,272	14,775	14,404	13,778	9,997	11,126	21,3	958,283	24,999	2591,43	0	204,923	204,923	99,729	0	0	0	0	0	0	0
15:45:07	-388,281	2789,389	14,726	14,306	13,759	9,957	11,103	21,3	958,283	24,999	2591,628	0	204,923	204,923	99,729	0	0	0	0	0	0	0
15:45:07	-546,655	2783,922	14,433	14,209	13,744	9,901	11,079	21,3	958,283	24,999	2591,82	0	204,923	204,923	99,729	0	0	0	0	0	0	0
15:45:07	-543,042	2778,492	14,14	13,916	13,73	9,845	11,055	21,3	958,283	24,999	2592,007	0	204,923	204,923	99,729	0	0	0	0	0	0	0
15:45:07	-409,082	2774,401	13,896	13,623	13,721	9,803	11,03	21,3	958,283	24,999	2592,19	0	204,923	204,923	99,729	0	0	0	0	0	0	0
15:45:07	-498,193	2769,419	13,652	13,525	13,706	9,751	11,005	21,3	958,283	24,999	2592,367	0	204,923	204,923	99,729	0	0	0	0	0	0	0
15:45:07	-302,88	2766,39	13,603	13,379	13,692	9,72	10,98	21,3	958,283	24,999	2592,541	0	204,923	204,923	99,729	0	0	0	0	0	0	0
15:45:07	-496,606	2761,424	13,506	13,33	13,669	9,669	10,954	21,3	958,283	24,999	2592,71	0	204,923	204,923	99,729	0	0	0	0	0	0	0
15:45:07	-200,268	2759,422	13,652	13,379	13,649	9,648	10,929	21,3	958,283	24,999	2592,877	0	204,923	204,923	99,729	0	0	0	0	0	0	0
15:45:07	-321,948	2756,202	13,75	13,574	13,626	9,615	10,903	21,3	958,283	24,999	2593,04	0	204,923	204,923	99,729	0	0	0	0	0	0	0
15:45:07	-268,188	2753,52	13,896	13,623	13,602	9,587	10,877	21,3	958,283	24,999	2593,2	0	204,923	204,923	99,729	0	0	0	0	0	0	0
15:45:07	-501,904	2748,501	13,799	13,623	13,579	9,536	10,851	21,3	958,283	24,999	2593,356	0	204,923	204,923	99,729	0	0	0	0	0	0	0
15:45:07	-269,36	2745,807	13,799	13,623	13,564	9,508	10,825	21,3	958,283	24,999	2593,508	0	204,923	204,923	99,729	0	0	0	0	0	0	0
15:45:07	-455,639	2741,251	13,652	13,574	13,547	9,461	10,798	21,3	958,283	24,999	2593,656	0	204,923	204,923	99,729	0	0	0	0	0	0	0
15:45:07	-391,845	2737,333	13,457	13,33	13,535	9,42	10,771	21,3	958,283	24,999	2593,799	0	204,923	204,923	99,729	0	0	0	0	0	0	0
15:45:07	-451,171	2732,821	13,31	13,232	13,518	9,374	10,743	21,3	958,283	24,999	2593,938	0	204,923	204,923	99,729	0	0	0	0	0	0	0
15:45:07	-297,094	2729,85	13,261	13,086	13,504	9,343	10,716	21,3	958,283	24,999	2594,074	0	204,923	204,923	99,729	0	0	0	0	0	0	0
15:45:07	-362,597	2726,224	13,164	13,086	13,489	9,306	10,688	21,3	958,283	24,999	2594,206	0	204,923	204,923	99,729	0	0	0	0	0	0	0
15:45:07	-280,078	2723,423	13,261	13,086	13,467	9,277	10,661	21,3	958,283	24,999	2594,335	0	204,923	204,923	99,729	0	0	0	0	0	0	0
15:45:07	-315,6	2720,267	13,31	13,183	13,447	9,244	10,633	21,3	958,283	24,999	2594,461	0	204,923	204,923	99,729	0	0	0	0	0	0	0
15:45:07	-286,938	2717,398	13,457	13,232	13,422	9,215	10,605	21,3	958,283	24,999	2594,584	0	204,923	204,923	99,729	0	0	0	0	0	0	0
15:45:07	-315,722	2714,241	13,506	13,427	13,402	9,182	10,577	21,3	958,283	24,999	2594,704	0	204,923	204,923	99,729	0	0	0	0	0	0	0
15:45:07	-344,58	2710,795	13,506	13,427	13,382	9,147	10,549	21,3	958,283	24,999	2594,82	0	204,923	204,923	99,729	0	0	0	0	0	0	0
15:45:07	-292,675	2707,868	13,457	13,232	13,368	9,117	10,521	21,3	958,283	24,999	2594,933	0	204,923	204,923	99,729	0	0	0	0	0	0	0
15:45:07	-500,39	2702,864	13,115	12,988	13,359	9,065	10,492	21,3	958,283	24,999	2595,041	0	204,923	204,923	99,729	0	0	0	0	0	0	0
15:45:07	-432,519	2698,539	12,822	12,695	13,351	9,02	10,464	21,3	958,283	24,999	2595,145	0	204,923	204,923	99,729	0	0	0	0	0	0	0
15:45:07	-338,085	2695,158	12,627	12,451	13,343	8,986	10,435	21,3	958,283	24,999	2595,245	0	204,923	204,923	99,729	0	0	0	0	0	0	0
15:45:07	-357,324	2691,585	12,431	12,158	13,333	8,949	10,405	21,3	958,283	24,999	2595,341	0	204,923	204,923	99,729	0	0	0	0	0	0	0
15:45:07	-278,027	2688,805	12,334	12,158	13,323	8,92	10,376	21,3	958,283	24,999	2595,434	0	204,923	204,923	99,729	0	0	0	0	0	0	0
15:45:07	-246,386	2686,341	12,334	12,158	13,309	8,895	10,347	21,3	958,283	24,999	2595,525	0	204,923	204,923	99,729	0	0	0	0	0	0	0
15:45:07	-217,822	2684,162	12,431	12,256	13,291	8,872	10,318	21,3	958,283	24,999	2595,614	0	204,923	204,923	99,729	0	0	0	0	0	0	0
15:45:07	-219,97	2681,963	12,529	12,353	13,273	8,85	10,29	21,3	958,283	24,999	2595,7	0	204,923	204,923	99,729	0	0	0	0	0	0	0
15:45:07	-321,704	2678,746	12,529	12,451	13,255	8,816	10,261	21,3	958,283	24,999	2595,783	0	204,923	204,923	99,729	0	0	0	0	0	0	0
15:45:07	-123,657	2677,509	12,675	12,451	13,24	8,804	10,232	21,3	958,283	24,999	2595,865	0	204,923	204,923	99,729	0	0	0	0	0	0	0
15:45:08	-289,086	2674,618	12,627	12,451	13,226	8,774	10,204	21,3	958,283	24,999	2595,944	0	204,923	204,923	99,729	0	0	0	0	0	0	0
15:45:08	-349,536	2671,123	12,431	12,256	13,217	8,738	10,175	21,3	958,283	24,999	2596,019	0	204,923	204,923	99,729	0	0	0	0	0	0	0
15:45:08	-230,151	2668,821	12,285	11,963	13,212	8,714	10,146	21,3	958,283	24,999	2596,092	0	204,923	204,923	99,729	0	0	0	0	0	0	0
15:45:08	-316,113	2665,66	12,138	11,816	13,203	8,682	10,117	21,3	958,283	24,999	2596,161	0	204,923	204,923	99,729	0	0	0	0	0	0	0
15:45:08	-279,248	2662,868	11,943	11,718	13,198	8,653	10,089	21,3	958,283	24,999	2596,228	0	204,923	204,923	99,729	0	0	0	0	0	0	0
15:45:08	-160,156	2661,266	11,943	11,621	13,189	8,636	10,06	21,3	958,283	24,999	2596,293	0	204,923	204,923	99,729	0	0	0	0	0	0	0
15:45:08	-271,24	2658,554	11,845	11,572	13,179	8,608	10,032	21,3	958,283	24,999	2596,355	0	204,923	204,923	99,729	0	0	0	0	0	0	0
15:45:08	-141,674	2657,137	11,943	11,718	13,165	8,594	10,004	21,3	958,283	24,999	2596,416	0	204,923	204,923	99,729	0	0	0	0	0	0	0
15:45:08	-241,87	2654,718	11,943	11,718	13,151	8,569	9,975	21,3	958,283	24,999	2596,474	0	204,923	204,923	99,729	0	0	0	0	0	0	0
15:45:08	-178,442	2652,934	11,943	11,718	13,141	8,55	9,948	21,3	958,283	24,999	2596,531	0	204,923	204,923	99,729	0	0	0	0	0	0	0
15:45:08	-199,438	2650,94	11,992	11,767	13,127	8,53	9,92	21,3	958,283	24,999	2596,586	0	204,923	204,923	99,729	0	0	0	0	0	0	0
15:45:08	-216,723	2648,772	11,943	11,767	13,118	8,507	9,892	21,3	958,283	24,999	2596,638	0	204,923	204,923	99,729	0	0	0	0	0	0	0
15:45:08	-176,538	2647,007	11,845	11,718	13,113	8,489	9,865	21,3	958,283	24,999	2596,688	0	204,923	204,923	99,729	0	0	0	0	0	0	0
15:45:08	-329,931	2643,708	11,601	11,572	13,108	8,455	9,837	21,3	958,283	24,999	2596,735	0	204,923	204,923	99,729	0	0	0	0	0	0	0
15:45:08	-223,291	2641,475	11,455	11,425	13,103	8,432	9,809	21,3	958,283	24,999	2596,78	0	204,923	204,923	99,729	0	0	0	0	0	0	0
15:45:08	-129,37	2640,181	11,406	11,377	13,099	8,419	9,782	21,3	958,283	24,999	2596,823	0	204,923	204,923	99,729	0	0	0	0	0	0	0
15:45:08	-124,169	2638,939	11,455	11,425	13,089	8,406	9,755	21,3	958,283	24,999	2596,865	0	204,923	204,923	99,729	0	0	0	0	0	0	0
15:45:08	-125,195	2637,687	11,504	11,523	13,079	8,393	9,728	21,3	958,283	24,999	2596,906	0	204,923	204,923	99,729	0	0	0	0	0	0	0
15:45:08	-97,143	2636,716	11,65	11,572	13,066	8,383	9,702	21,3	958,283	24,999	2596,946	0	204,923	204,923	99,729	0	0	0	0	0	0	0
15:45:08	-79,492	2635,921	11,748	11,621	13,056	8,375	9,676	21,3	958,283	24,999	2596,985	0	204,923	204,923	99,729	0	0	0	0	0	0	0
15:45:08	23,779	2636,159	11,943	11,767	13,046	8,377	9,651	21,3	958,283	24,999	2597,024	0	204,923	204,923	99,729	0	0	0	0	0	0	0
15:45:08	-271,02	2633,449	11,845	11,767	13,036	8,349	9,625	21,3	958,283	24,999	2597,061	0	204,923	204,923	99,729	0	0	0	0	0	0	0
15:45:08	-92,456	2632,524	11,845	11,718	13,031	8,34	9,6	21,3	958,283	24,999	2597,096	0	204,923	204,923	99,729	0	0	0	0	0	0	0
15:45:08	-316,528	2629,359	11,601	11,572	13,026	8,307	9,574	21,3	958,283	24,999	2597,128	0	204,923	204,923	99,729	0	0	0	0	0	0	0
15:45:08	-191,308	2627,446	11,406	11,377	13,026	8,288	9,549	21,3	958,283	24,999	2597,158	0	204,923	204,923	99,729	0	0	0	0	0	0	0
15:45:08	-229,345	2625,152	11,259	11,23	13,022	8,264	9,524	21,3	958,283	24,999	2597,186	0	204,923	204,923	99,729	0	0	0	0	0	0	0
15:45:08	-180,639	2623,346	11,162	11,181	13,017	8,245	9,499	21,3	958,283	24,999	2597,212	0	204,923	204,923	99,729	0	0	0	0	0	0	0
15:45:08	-84,814	2622,498	11,162	11,181	13,012	8,237	9,474	21,3	958,283	24,999	2597,238	0	204,923	204,923	99,729	0	0	0	0	0	0	0
15:45:08	-165,478	2620,843	11,162	11,181	13,003	8,219	9,45	21,3	958,283	24,999	2597,261	0	204,923	204,923	99,729	0	0	0	0	0	0	0
15:45:08	-28,466	2620,558	11,308	11,23	12,993	8,217	9,425	21,3	958,283	24,999	2597,284	0	204,923	204,923	99,729	0	0	0	0	0	0	0
15:45:08	-70,996	2619,848	11,406	11,377	12,983	8,209	9,402	21,3	958,283	24,999	2597,307	0	204,923	204,923	99,729	0	0	0	0	0	0	0
15:45:08	-121,093	2618,637	11,455	11,377	12,974	8,197	9,378	21,3	958,283	24,999	2597,328	0	204,923	204,923	99,729	0	0	0	0	0	0	0
15:45:08	-38,134	2618,256	11,504	11,523	12,969	8,193	9,355	21,3	958,283	24,999	2597,349	0	204,923	204,923	99,729	0	0	0	0	0	0	0
15:45:08	-168,701	2616,569	11,504	11,425	12,959	8,175	9,332	21,3	958,283	24,999	2597,368	0	204,923	204,923	99,729	0	0	0	0	0	0	0
15:45:08	-130,517	2615,264	11,455	11,425	12,955	8,162	9,309	21,3	958,283	24,999	2597,386	0	204,923	204,923	99,729	0	0	0	0	0	0	0
15:45:08	-50,927	2614,755	11,406	11,279	12,954	8,157	9,286	21,3	958,283	24,999	2597,403	0	204,923	204,923	99,729	0	0	0	0	0	0	0
15:45:08	-177,197	2612,983	11,308	11,279	12,95	8,138	9,264	21,3	958,283	24,999	2597,419	0	204,923	204,923	99,729	0	0	0	0	0	0	0
15:45:08	-87,158	2612,111	11,308	11,23	12,945	8,129	9,241	21,3	958,283	24,999	2597,434	0	204,923	204,923	99,729	0	0	0	0	0	0	0
15:45:08	-166,528	2610,446	11,308	11,23	12,935	8,112	9,219	21,3	958,283	24,999	2597,447	0	204,923	204,923	99,729	0	0	0	0	0	0	0
15:45:08	-133,642	2609,109	11,259	11,181	12,93	8,099	9,197	21,3	958,283	24,999	2597,458	0	204,923	204,923	99,729	0	0	0	0	0	0	0
15:45:08	-178,173	2607,328	11,162	11,181	12,926	8,08	9,175	21,3	958,283	24,999	2597,468	0	204,923	204,923	99,729	0	0	0	0	0	0	0
15:45:08	-131,469	2606,013	11,113	11,035	12,921	8,067	9,154	21,3	958,283	24,999	2597,477	0	204,923	204,923	99,729	0	0	0	0	0	0	0
15:45:08	-143,09	2604,582	10,966	10,937	12,921	8,052	9,132	21,3	958,283	24,999	2597,484	0	204,923	204,923	99,729	0	0	0	0	0	0	0
15:45:08	-132,495	2603,257	10,918	10,937	12,916	8,038	9,111	21,2	961,014	24,999	2597,489	0	204,923	204,923	99,729	0	0	0	0	0	0	0
15:45:08	-45,556	2602,801	10,966	10,937	12,911	8,033	9,089	21,2	961,014	24,999	2597,495	0	204,923	204,923	99,729	0	0	0	0	0	0	0
15:45:08	-83,764	2601,964	10,966	10,937	12,907	8,025	9,069	21,2	961,014	24,999	2597,499	0	204,923	204,923	99,729	0	0	0	0	0	0	0
15:45:08	-216,406	2599,8	10,918	10,937	12,897	8,003	9,048	21,2	961,014	24,999	2597,501	0	204,923	204,923	99,729	0	0	0	0	0	0	0
15:45:08	-37,182	2599,428	10,966	10,937	12,892	7,999	9,027	21,2	961,014	24,999	2597,503	0	204,923	204,923	99,729	0	0	0	0	0	0	0
15:45:08	-83,74	2598,59	10,966	10,937	12,887	7,99	9,007	21,2	961,014	24,999	2597,504	0	204,923	204,923	99,729	0	0	0	0	0	0	0
15:45:08	-84,863	2597,742	10,966	10,937	12,883	7,981	8,987	21,2	961,014	24,999	2597,505	0	204,923	204,923	99,729	0	0	0	0	0	0	0
15:45:08	-83,74	2596,904	10,966	10,888	12,878	7,973	8,967	21,2	961,014	24,999	2596,904	0	204,923	204,923	99,729	0	0	0	0	0	0	0
15:45:08	0	2596,904	10,966	10,937	12,878	7,973	8,947	21,2	961,014	24,999	2596,905	0	204,923	204,923	99,729	0	0	0	0	0	0	0
15:45:08	-167,553	2595,229	10,966	10,937	12,868	7,955	8,928	21,2	961,014	24,999	2595,229	0	204,923	204,923	99,729	0	0	0	0	0	0	0
15:45:08	-35,107	2594,878	11,015	11,035	12,864	7,952	8,909	21,2	961,014	24,999	2594,878	0	204,286	204,286	99,727	0	0	0	0	0	0	0
15:45:08	-83,789	2594,04	11,015	11,035	12,859	7,943	8,89	21,2	961,014	24,999	2594,04	0	204,286	204,286	99,727	0	0	0	0	0	0	0
15:45:08	12,5	2594,165	11,113	11,084	12,854	7,944	8,871	21,2	961,014	24,999	2594,04	0	204,286	204,286	99,727	0	0	0	0	0	0	0
15:45:08	-177,929	2592,386	11,015	11,035	12,849	7,926	8,853	21,2	961,014	24,999	2592,386	0	204,286	204,286	99,727	0	0	0	0	0	0	0
15:45:08	-130,297	2591,083	10,966	10,937	12,845	7,913	8,834	21,2	961,014	24,999	2591,083	0	204,286	204,286	99,727	0	0	0	0	0	0	0
15:45:08	-50,927	2590,573	10,918	10,888	12,845	7,907	8,816	21,2	961,014	24,999	2590,573	0	204,286	204,286	99,727	0	0	0	0	0	0	0
15:45:08	-177,88	2588,795	10,82	10,84	12,84	7,889	8,798	21,2	961,014	24,999	2588,795	0	204,286	204,286	99,727	0	0	0	0	0	0	0
15:45:08	-47,558	2588,319	10,771	10,742	12,84	7,884	8,78	21,2	961,014	24,999	2588,319	0	204,286	204,286	99,727	0	0	0	0	0	0	0
15:45:08	-142,724	2586,892	10,625	10,693	12,84	7,869	8,762	21,2	961,014	24,999	2586,892	0	204,286	204,286	99,727	0	0	0	0	0	0	0
15:45:08	-95,092	2585,941	10,527	10,547	12,84	7,86	8,744	21,2	961,014	24,999	2585,941	0	204,286	204,286	99,727	0	0	0	0	0	0	0
15:45:08	12,402	2586,065	10,625	10,595	12,835	7,861	8,727	21,2	961,014	24,999	2585,941	0	204,286	204,286	99,727	0	0	0	0	0	0	0
15:45:08	-84,79	2585,217	10,625	10,693	12,83	7,852	8,71	21,2	961,014	24,999	2585,217	0	204,286	204,286	99,727	0	0	0	0	0	0	0
15:45:08	-35,107	2584,866	10,673	10,742	12,826	7,849	8,693	21,2	961,014	24,999	2584,866	0	204,286	204,286	99,727	0	0	0	0	0	0	0
15:45:08	9,252	2584,958	10,771	10,742	12,821	7,85	8,677	21,2	961,014	24,999	2584,866	0	204,286	204,286	99,727	0	0	0	0	0	0	0
15:45:08	-82,69	2584,131	10,771	10,742	12,816	7,841	8,66	21,2	961,014	24,999	2584,131	0	204,286	204,286	99,727	0	0	0	0	0	0	0
15:45:08	-80,566	2583,326	10,771	10,742	12,812	7,833	8,644	21,2	961,014	24,999	2583,326	0	204,286	204,286	99,727	0	0	0	0	0	0	0
15:45:08	-84,814	2582,478	10,771	10,742	12,807	7,824	8,628	21,2	961,014	24,999	2582,478	0	204,286	204,286	99,727	0	0	0	0	0	0	0
15:45:08	0	2582,478	10,771	10,84	12,807	7,824	8,612	21,2	961,014	24,999	2582,478	0	204,286	204,286	99,727	0	0	0	0	0	0	0
15:45:08	-80,566	2581,672	10,771	10,84	12,802	7,816	8,596	21,2	961,014	24,999	2581,672	0	204,286	204,286	99,727	0	0	0	0	0	0	0
15:45:08	-84,838	2580,824	10,771	10,742	12,797	7,807	8,581	21,2	961,014	24,999	2580,824	0	204,286	204,286	99,727	0	0	0	0	0	0	0
15:45:08	-95,092	2579,873	10,673	10,742	12,797	7,797	8,566	21,2	961,014	24,999	2579,873	0	204,286	204,286	99,727	0	0	0	0	0	0	0
15:45:08	14,526	2580,018	10,771	10,742	12,793	7,799	8,551	21,2	961,014	24,999	2579,873	0	204,286	204,286	99,727	0	0	0	0	0	0	0
15:45:08	-179,907	2578,219	10,673	10,742	12,788	7,78	8,535	21,2	961,014	24,999	2578,219	0	204,286	204,286	99,727	0	0	0	0	0	0	0
15:45:08	0	2578,219	10,673	10,742	12,788	7,78	8,521	21,2	961,014	24,999	2578,219	0	204,286	204,286	99,727	0	0	0	0	0	0	0
15:45:08	-84,79	2577,371	10,673	10,742	12,783	7,771	8,506	21,2	961,014	24,999	2577,371	0	204,286	204,286	99,727	0	0	0	0	0	0	0
15:45:08	15,527	2577,526	10,771	10,742	12,779	7,773	8,492	21,2	961,014	24,999	2577,371	0	204,286	204,286	99,727	0	0	0	0	0	0	0
15:45:08	0	2577,526	10,771	10,693	12,779	7,773	8,477	21,2	961,014	24,999	2577,371	0	204,286	204,286	99,727	0	0	0	0	0	0	0
15:45:08	-100,317	2576,523	10,673	10,595	12,778	7,763	8,463	21,2	961,014	24,999	2576,523	0	204,286	204,286	99,727	0	0	0	0	0	0	0
15:45:08	-125,952	2575,264	10,625	10,547	12,774	7,75	8,449	21,2	961,014	24,999	2575,264	0	204,286	204,286	99,727	0	0	0	0	0	0	0
15:45:08	0	2575,264	10,625	10,595	12,774	7,75	8,436	21,2	961,014	24,999	2575,264	0	204,286	204,286	99,727	0	0	0	0	0	0	0
15:45:08	-84,838	2574,415	10,625	10,547	12,769	7,741	8,422	21,2	961,014	24,999	2574,415	0	204,286	204,286	99,727	0	0	0	0	0	0	0
15:45:08	0	2574,415	10,625	10,547	12,769	7,741	8,409	21,2	961,014	24,999	2574,415	0	204,286	204,286	99,727	0	0	0	0	0	0	0
15:45:08	-78,271	2573,632	10,625	10,547	12,765	7,733	8,396	21,2	961,014	24,999	2573,632	0	204,286	204,286	99,727	0	0	0	0	0	0	0
15:45:08	-6,518	2573,567	10,625	10,595	12,764	7,732	8,382	21,2	961,014	24,999	2573,567	0	204,286	204,286	99,727	0	0	0	0	0	0	0
15:45:08	-29,736	2573,27	10,673	10,595	12,76	7,729	8,37	21,2	961,014	24,999	2573,27	0	204,286	204,286	99,727	0	0	0	0	0	0	0
15:45:08	-83,911	2572,431	10,673	10,595	12,755	7,72	8,357	21,2	961,014	24,999	2572,431	0	204,286	204,286	99,727	0	0	0	0	0	0	0
15:45:08	-47,485	2571,956	10,625	10,595	12,755	7,715	8,344	21,2	961,014	24,999	2571,956	0	204,286	204,286	99,727	0	0	0	0	0	0	0
15:45:08	-82,69	2571,129	10,625	10,595	12,75	7,707	8,332	21,2	961,014	24,999	2571,129	0	204,286	204,286	99,727	0	0	0	0	0	0	0
15:45:08	0	2571,129	10,625	10,595	12,75	7,707	8,32	21,2	961,014	24,999	2571,129	0	204,286	204,286	99,727	0	0	0	0	0	0	0
15:45:08	-172,192	2569,407	10,527	10,595	12,746	7,689	8,307	21,2	961,014	24,999	2569,407	0	204,286	204,286	99,727	0	0	0	0	0	0	0
15:45:08	-6,494	2569,342	10,527	10,595	12,746	7,689	8,295	21,2	961,014	24,999	2569,342	0	204,286	204,286	99,727	0	0	0	0	0	0	0
15:45:08	-76,147	2568,581	10,527	10,595	12,741	7,681	8,283	21,2	961,014	24,999	2568,581	0	204,286	204,286	99,727	0	0	0	0	0	0	0
15:45:08	-7,568	2568,505	10,527	10,595	12,741	7,68	8,271	21,2	961,014	24,999	2568,505	0	204,286	204,286	99,727	0	0	0	0	0	0	0
15:45:08	-47,46	2568,03	10,478	10,498	12,741	7,675	8,26	21,2	961,014	24,999	2568,03	0	204,286	204,286	99,727	0	0	0	0	0	0	0
15:45:08	-130,102	2566,729	10,429	10,498	12,736	7,662	8,248	21,2	961,014	24,999	2566,729	0	204,286	204,286	99,727	0	0	0	0	0	0	0
15:45:08	94,897	2567,678	10,527	10,547	12,736	7,671	8,237	21,2	961,014	24,999	2566,73	0	204,286	204,286	99,727	0	0	0	0	0	0	0
15:45:08	-131,201	2566,366	10,478	10,547	12,731	7,658	8,225	21,2	961,014	24,999	2566,366	0	204,286	204,286	99,727	0	0	0	0	0	0	0
15:45:09	0	2566,366	10,478	10,498	12,731	7,658	8,214	21,2	961,014	24,999	2566,366	0	204,286	204,286	99,727	0	0	0	0	0	0	0
15:45:09	47,46	2566,841	10,527	10,547	12,731	7,663	8,203	21,2	961,014	24,999	2566,366	0	204,286	204,286	99,727	0	0	0	0	0	0	0
15:45:09	-74,047	2566,1	10,527	10,547	12,727	7,655	8,193	21,2	961,014	24,999	2566,1	0	204,286	204,286	99,727	0	0	0	0	0	0	0
15:45:09	-7,592	2566,025	10,527	10,498	12,727	7,654	8,182	21,2	961,014	24,999	2566,025	0	204,286	204,286	99,727	0	0	0	0	0	0	0
15:45:09	-121,459	2564,81	10,478	10,4	12,722	7,642	8,171	21,2	961,014	24,999	2564,81	0	204,286	204,286	99,727	0	0	0	0	0	0	0
15:45:09	31,42	2565,124	10,527	10,4	12,722	7,645	8,161	21,2	961,014	24,999	2564,81	0	204,286	204,286	99,727	0	0	0	0	0	0	0
15:45:09	-73,022	2564,394	10,527	10,4	12,717	7,638	8,151	21,2	961,014	24,999	2564,394	0	204,286	204,286	99,727	0	0	0	0	0	0	0
15:45:09	-8,618	2564,308	10,527	10,4	12,717	7,637	8,141	21,2	961,014	24,999	2564,308	0	204,286	204,286	99,727	0	0	0	0	0	0	0
15:45:09	12,231	2564,43	10,625	10,498	12,712	7,638	8,131	21,2	961,014	24,999	2564,308	0	204,286	204,286	99,727	0	0	0	0	0	0	0
15:45:09	-71,972	2563,71	10,625	10,498	12,708	7,63	8,121	21,2	961,014	24,999	2563,71	0	204,286	204,286	99,727	0	0	0	0	0	0	0
15:45:09	38,818	2564,099	10,673	10,595	12,708	7,634	8,111	21,2	961,014	24,999	2563,711	0	204,286	204,286	99,727	0	0	0	0	0	0	0
15:45:09	-223,925	2561,859	10,527	10,4	12,703	7,611	8,102	21,2	961,014	24,999	2561,859	0	204,286	204,286	99,727	0	0	0	0	0	0	0
15:45:09	0	2561,859	10,527	10,498	12,703	7,611	8,092	21,2	961,014	24,999	2561,859	0	204,286	204,286	99,727	0	0	0	0	0	0	0
15:45:09	-8,618	2561,773	10,527	10,498	12,703	7,611	8,083	21,2	961,014	24,999	2561,773	0	204,286	204,286	99,727	0	0	0	0	0	0	0
15:45:09	-119,384	2560,579	10,478	10,498	12,698	7,598	8,073	21,2	961,014	24,999	2560,579	0	204,286	204,286	99,727	0	0	0	0	0	0	0
15:45:09	0	2560,579	10,478	10,4	12,698	7,598	8,064	21,2	961,014	24,999	2560,579	0	204,286	204,286	99,727	0	0	0	0	0	0	0
15:45:09	-47,412	2560,105	10,429	10,498	12,698	7,593	8,055	21,2	961,014	24,999	2560,105	0	204,286	204,286	99,727	0	0	0	0	0	0	0
15:45:09	-9,497	2560,01	10,429	10,4	12,698	7,592	8,046	21,2	961,014	24,999	2560,01	0	204,286	204,286	99,727	0	0	0	0	0	0	0
15:45:09	-165,722	2558,353	10,332	10,4	12,694	7,575	8,036	21,2	961,014	24,999	2558,353	0	204,286	204,286	99,727	0	0	0	0	0	0	0
15:45:09	85,156	2559,204	10,429	10,351	12,693	7,584	8,027	21,2	961,014	24,999	2558,354	0	204,286	204,286	99,727	0	0	0	0	0	0	0
15:45:09	-71,923	2558,485	10,429	10,4	12,689	7,577	8,019	21,2	961,014	24,999	2558,354	0	204,286	204,286	99,727	0	0	0	0	0	0	0
15:45:09	38,793	2558,873	10,478	10,498	12,689	7,581	8,01	21,2	961,014	24,999	2558,355	0	204,286	204,286	99,727	0	0	0	0	0	0	0
15:45:09	-126,904	2557,604	10,429	10,498	12,684	7,568	8,001	21,2	961,014	24,999	2557,604	0	204,286	204,286	99,727	0	0	0	0	0	0	0
15:45:09	47,412	2558,078	10,478	10,498	12,684	7,572	7,993	21,2	961,014	24,999	2557,605	0	204,286	204,286	99,727	0	0	0	0	0	0	0
15:45:09	-31,933	2557,759	10,527	10,595	12,68	7,569	7,985	21,2	961,014	24,999	2557,605	0	204,286	204,286	99,727	0	0	0	0	0	0	0
15:45:09	-78,466	2556,974	10,527	10,547	12,675	7,561	7,976	21,2	961,014	24,999	2556,974	0	204,286	204,286	99,727	0	0	0	0	0	0	0
15:45:09	-47,412	2556,5	10,478	10,498	12,675	7,556	7,968	21,2	961,014	24,999	2556,5	0	204,286	204,286	99,727	0	0	0	0	0	0	0
15:45:09	-58,105	2555,919	10,429	10,498	12,675	7,55	7,96	21,2	961,014	24,999	2555,919	0	204,286	204,286	99,727	0	0	0	0	0	0	0
15:45:09	0	2555,919	10,429	10,4	12,675	7,55	7,952	21,2	961,014	24,999	2555,919	0	204,286	204,286	99,727	0	0	0	0	0	0	0
15:45:09	-68,774	2555,231	10,429	10,4	12,671	7,543	7,944	21,2	961,014	24,999	2555,231	0	204,286	204,286	99,727	0	0	0	0	0	0	0
15:45:09	-94,799	2554,283	10,332	10,351	12,671	7,533	7,936	21,2	961,014	24,999	2554,283	0	204,286	204,286	99,727	0	0	0	0	0	0	0
15:45:09	0	2554,283	10,332	10,302	12,671	7,533	7,928	21,2	961,014	24,999	2554,283	0	204,286	204,286	99,727	0	0	0	0	0	0	0
15:45:09	-9,497	2554,188	10,332	10,302	12,67	7,532	7,92	21,2	961,014	24,999	2554,188	0	204,286	204,286	99,727	0	0	0	0	0	0	0
15:45:09	64,794	2554,836	10,478	10,351	12,666	7,539	7,913	21,2	961,014	24,999	2554,189	0	204,286	204,286	99,727	0	0	0	0	0	0	0
15:45:09	0	2554,836	10,478	10,4	12,666	7,539	7,905	21,2	961,014	24,999	2554,189	0	204,286	204,286	99,727	0	0	0	0	0	0	0
15:45:09	-125,659	2553,58	10,429	10,4	12,661	7,526	7,898	21,2	961,014	24,999	2553,58	0	204,286	204,286	99,727	0	0	0	0	0	0	0
15:45:09	36,669	2553,946	10,478	10,498	12,661	7,53	7,891	21,2	961,014	24,999	2553,58	0	204,286	204,286	99,727	0	0	0	0	0	0	0
15:45:09	-77,416	2553,172	10,478	10,4	12,656	7,522	7,883	21,2	961,014	24,999	2553,172	0	204,286	204,286	99,727	0	0	0	0	0	0	0
15:45:09	-30,883	2552,863	10,527	10,498	12,652	7,519	7,876	21,2	961,014	24,999	2552,863	0	204,286	204,286	99,727	0	0	0	0	0	0	0
15:45:09	-10,937	2552,754	10,527	10,498	12,651	7,518	7,869	21,2	961,014	24,999	2552,754	0	204,286	204,286	99,727	0	0	0	0	0	0	0
15:45:09	-94,75	2551,807	10,429	10,4	12,651	7,508	7,862	21,2	961,014	24,999	2551,807	0	204,286	204,286	99,727	0	0	0	0	0	0	0
15:45:09	-66,455	2551,142	10,429	10,4	12,647	7,501	7,855	21,2	961,014	24,999	2551,142	0	204,286	204,286	99,727	0	0	0	0	0	0	0
15:45:09	-94,75	2550,194	10,332	10,4	12,647	7,491	7,848	21,2	961,014	24,999	2550,194	0	204,286	204,286	99,727	0	0	0	0	0	0	0
15:45:09	-10,717	2550,087	10,332	10,351	12,647	7,49	7,841	21,1	958,743	24,999	2550,087	0	204,286	204,286	99,727	0	0	0	0	0	0	0
15:45:09	-40,991	2549,677	10,283	10,302	12,647	7,486	7,834	21,1	958,743	24,999	2549,677	0	204,286	204,286	99,727	0	0	0	0	0	0	0
15:45:09	47,387	2550,151	10,332	10,302	12,647	7,491	7,827	21,1	958,743	24,999	2549,678	0	204,286	204,286	99,727	0	0	0	0	0	0	0
15:45:09	-123,535	2548,916	10,283	10,351	12,643	7,478	7,82	21,1	958,743	24,999	2548,916	0	204,286	204,286	99,727	0	0	0	0	0	0	0
15:45:09	-28,93	2548,627	10,332	10,351	12,638	7,475	7,814	21,1	958,743	24,999	2548,627	0	204,286	204,286	99,727	0	0	0	0	0	0	0
15:45:09	83,007	2549,457	10,429	10,351	12,638	7,484	7,807	21,1	958,743	24,999	2548,627	0	204,286	204,286	99,727	0	0	0	0	0	0	0
15:45:09	-76,171	2548,695	10,429	10,351	12,633	7,476	7,801	21,1	958,743	24,999	2548,627	0	204,286	204,286	99,727	0	0	0	0	0	0	0
15:45:09	-10,717	2548,588	10,429	10,4	12,633	7,475	7,794	21,1	958,743	24,999	2548,588	0	204,286	204,286	99,727	0	0	0	0	0	0	0
15:45:09	-159,155	2546,996	10,332	10,4	12,629	7,458	7,788	21,1	958,743	24,999	2546,996	0	204,286	204,286	99,727	0	0	0	0	0	0	0
15:45:09	0	2546,996	10,332	10,4	12,629	7,458	7,781	21,1	958,743	24,999	2546,996	0	204,286	204,286	99,727	0	0	0	0	0	0	0
15:45:09	-11,962	2546,877	10,332	10,351	12,628	7,457	7,775	21,1	958,743	24,999	2546,877	0	203,194	203,194	99,722	0	0	0	0	0	0	0
15:45:09	-47,387	2546,403	10,283	10,351	12,628	7,452	7,769	21,1	958,743	24,999	2546,403	0	203,194	203,194	99,722	0	0	0	0	0	0	0
15:45:09	0	2546,403	10,283	10,302	12,628	7,452	7,762	21,1	958,743	24,999	2546,403	0	203,194	203,194	99,722	0	0	0	0	0	0	0
15:45:09	-15,917	2546,244	10,332	10,351	12,625	7,45	7,756	21,1	958,743	24,999	2546,244	0	203,194	203,194	99,722	0	0	0	0	0	0	0
15:45:09	-59,179	2545,652	10,283	10,302	12,624	7,444	7,75	21,1	958,743	24,999	2545,652	0	203,194	203,194	99,722	0	0	0	0	0	0	0
15:45:09	35,595	2546,008	10,332	10,351	12,623	7,448	7,744	21,1	958,743	24,999	2545,652	0	203,194	203,194	99,722	0	0	0	0	0	0	0
15:45:09	-62,231	2545,385	10,332	10,351	12,62	7,442	7,738	21,1	958,743	24,999	2545,385	0	203,194	203,194	99,722	0	0	0	0	0	0	0
15:45:09	-59,179	2544,794	10,283	10,351	12,619	7,435	7,732	21,1	958,743	24,999	2544,794	0	203,194	203,194	99,722	0	0	0	0	0	0	0
15:45:09	0	2544,794	10,283	10,205	12,619	7,435	7,726	21,1	958,743	24,999	2544,794	0	203,194	203,194	99,722	0	0	0	0	0	0	0
15:45:09	0	2544,794	10,283	10,302	12,619	7,435	7,721	21,1	958,743	24,999	2544,794	0	203,194	203,194	99,722	0	0	0	0	0	0	0
15:45:09	-76,147	2544,032	10,283	10,156	12,615	7,428	7,715	21,1	958,743	24,999	2544,032	0	203,194	203,194	99,722	0	0	0	0	0	0	0
15:45:09	0	2544,032	10,283	10,302	12,615	7,428	7,709	21,1	958,743	24,999	2544,032	0	203,194	203,194	99,722	0	0	0	0	0	0	0
15:45:09	0	2544,032	10,283	10,205	12,615	7,428	7,704	21,1	958,743	24,999	2544,032	0	203,194	203,194	99,722	0	0	0	0	0	0	0
15:45:09	-94,726	2543,085	10,185	10,302	12,615	7,418	7,698	21,1	958,743	24,999	2543,085	0	203,194	203,194	99,722	0	0	0	0	0	0	0
15:45:09	-11,962	2542,965	10,185	10,156	12,614	7,417	7,693	21,1	958,743	24,999	2542,965	0	203,194	203,194	99,722	0	0	0	0	0	0	0
15:45:09	-61,01	2542,355	10,185	10,205	12,611	7,41	7,687	21,1	958,743	24,999	2542,355	0	203,194	203,194	99,722	0	0	0	0	0	0	0
15:45:09	82,739	2543,182	10,283	10,351	12,61	7,419	7,682	21,1	958,743	24,999	2542,356	0	203,194	203,194	99,722	0	0	0	0	0	0	0
15:45:09	-106,494	2542,118	10,185	10,205	12,609	7,408	7,677	21,1	958,743	24,999	2542,118	0	203,194	203,194	99,722	0	0	0	0	0	0	0
15:45:09	33,52	2542,453	10,283	10,302	12,606	7,411	7,671	21,1	958,743	24,999	2542,118	0	203,194	203,194	99,722	0	0	0	0	0	0	0
15:45:09	34,545	2542,798	10,332	10,351	12,605	7,415	7,666	21,1	958,743	24,999	2542,118	0	203,194	203,194	99,722	0	0	0	0	0	0	0
15:45:09	-72,998	2542,068	10,332	10,4	12,601	7,407	7,661	21,1	958,743	24,999	2542,068	0	203,194	203,194	99,722	0	0	0	0	0	0	0
15:45:09	0	2542,068	10,332	10,4	12,601	7,407	7,656	21,1	958,743	24,999	2542,068	0	203,194	203,194	99,722	0	0	0	0	0	0	0
15:45:09	-12,841	2541,94	10,332	10,351	12,6	7,406	7,651	21,1	958,743	24,999	2541,94	0	203,194	203,194	99,722	0	0	0	0	0	0	0
15:45:09	-60,18	2541,338	10,332	10,4	12,597	7,4	7,646	21,1	958,743	24,999	2541,338	0	203,194	203,194	99,722	0	0	0	0	0	0	0
15:45:09	0	2541,338	10,332	10,4	12,597	7,4	7,642	21,1	958,743	24,999	2541,338	0	203,194	203,194	99,722	0	0	0	0	0	0	0
15:45:09	-47,338	2540,865	10,283	10,205	12,597	7,395	7,637	21,1	958,743	24,999	2540,865	0	203,194	203,194	99,722	0	0	0	0	0	0	0
15:45:09	-12,817	2540,736	10,283	10,302	12,596	7,394	7,632	21,1	958,743	24,999	2540,736	0	203,194	203,194	99,722	0	0	0	0	0	0	0
15:45:09	-94,702	2539,789	10,185	10,156	12,596	7,384	7,627	21,1	958,743	24,999	2539,789	0	203,194	203,194	99,722	0	0	0	0	0	0	0
15:45:09	0	2539,789	10,185	10,205	12,596	7,384	7,622	21,1	958,743	24,999	2539,789	0	203,194	203,194	99,722	0	0	0	0	0	0	0
15:45:09	-60,18	2539,188	10,136	10,156	12,595	7,378	7,618	21,1	958,743	24,999	2539,188	0	203,194	203,194	99,722	0	0	0	0	0	0	0
15:45:09	-11,718	2539,07	10,185	10,156	12,592	7,376	7,613	21,1	958,743	24,999	2539,07	0	203,194	203,194	99,722	0	0	0	0	0	0	0
15:45:09	-12,89	2538,942	10,185	10,156	12,591	7,375	7,608	21,1	958,743	24,999	2538,942	0	203,194	203,194	99,722	0	0	0	0	0	0	0
15:45:09	-71,875	2538,223	10,185	10,205	12,587	7,368	7,603	21,1	958,743	24,999	2538,223	0	203,194	203,194	99,722	0	0	0	0	0	0	0
15:45:09	21,679	2538,44	10,283	10,302	12,583	7,37	7,599	21,1	958,743	24,999	2538,223	0	203,194	203,194	99,722	0	0	0	0	0	0	0
15:45:09	-107,69	2537,363	10,185	10,205	12,582	7,359	7,594	21,1	958,743	24,999	2537,363	0	203,194	203,194	99,722	0	0	0	0	0	0	0
15:45:09	0	2537,363	10,185	10,156	12,582	7,359	7,59	21,1	958,743	24,999	2537,363	0	203,194	203,194	99,722	0	0	0	0	0	0	0
15:45:09	-57,836	2536,784	10,185	10,205	12,579	7,353	7,585	21,1	958,743	24,999	2536,784	0	203,194	203,194	99,722	0	0	0	0	0	0	0
15:45:09	-12,817	2536,656	10,185	10,156	12,578	7,352	7,58	21,1	958,743	24,999	2536,656	0	203,194	203,194	99,722	0	0	0	0	0	0	0
15:45:09	-105,371	2535,602	10,136	10,058	12,575	7,341	7,576	21,1	958,743	24,999	2535,602	0	203,194	203,194	99,722	0	0	0	0	0	0	0
15:45:09	128,051	2536,883	10,283	10,156	12,574	7,354	7,571	21,1	958,743	24,999	2535,604	0	203,194	203,194	99,722	0	0	0	0	0	0	0
15:45:09	-12,988	2536,753	10,283	10,058	12,573	7,353	7,567	21,1	958,743	24,999	2535,605	0	203,194	203,194	99,722	0	0	0	0	0	0	0
15:45:09	-212,67	2534,626	10,136	10,058	12,569	7,331	7,562	21,1	958,743	24,999	2534,626	0	203,194	203,194	99,722	0	0	0	0	0	0	0
15:45:09	0	2534,626	10,136	10,009	12,569	7,331	7,558	21,1	958,743	24,999	2534,626	0	203,194	203,194	99,722	0	0	0	0	0	0	0
15:45:09	-22,485	2534,401	10,185	10,058	12,565	7,328	7,553	21,1	958,743	24,999	2534,401	0	203,194	203,194	99,722	0	0	0	0	0	0	0
15:45:09	-14,086	2534,261	10,185	10,058	12,565	7,327	7,549	21,1	958,743	24,999	2534,261	0	203,194	203,194	99,722	0	0	0	0	0	0	0
15:45:09	-116,918	2533,091	10,136	10,009	12,561	7,315	7,544	21,1	958,743	24,999	2533,091	0	203,194	203,194	99,722	0	0	0	0	0	0	0
15:45:10	-14,062	2532,951	10,136	10,009	12,56	7,313	7,54	21,1	958,743	24,999	2532,951	0	203,194	203,194	99,722	0	0	0	0	0	0	0
15:45:10	-69,628	2532,255	10,136	10,058	12,556	7,306	7,535	21,1	958,743	24,999	2532,255	0	203,194	203,194	99,722	0	0	0	0	0	0	0
15:45:10	-14,062	2532,114	10,136	10,009	12,555	7,305	7,531	21,1	958,743	24,999	2532,114	0	203,194	203,194	99,722	0	0	0	0	0	0	0
15:45:10	-196,606	2530,148	9,99	9,961	12,552	7,284	7,526	21,1	958,743	24,999	2530,148	0	203,194	203,194	99,722	0	0	0	0	0	0	0
15:45:10	33,422	2530,482	10,039	10,009	12,551	7,288	7,521	21,1	958,743	24,999	2530,148	0	203,194	203,194	99,722	0	0	0	0	0	0	0
15:45:10	-61,352	2529,869	9,99	9,961	12,55	7,282	7,516	21,1	958,743	24,999	2529,869	0	203,194	203,194	99,722	0	0	0	0	0	0	0
15:45:10	-54,663	2529,322	9,99	9,961	12,547	7,276	7,512	21,1	958,743	24,999	2529,322	0	203,194	203,194	99,722	0	0	0	0	0	0	0
15:45:10	-13,916	2529,183	9,99	9,961	12,546	7,275	7,507	21,1	958,743	24,999	2529,183	0	203,194	203,194	99,722	0	0	0	0	0	0	0
15:45:10	-21,459	2528,968	10,039	9,961	12,543	7,272	7,503	21,1	958,743	24,999	2528,968	0	203,194	203,194	99,722	0	0	0	0	0	0	0
15:45:10	-13,891	2528,829	10,039	10,009	12,542	7,271	7,498	21,1	958,743	24,999	2528,829	0	203,194	203,194	99,722	0	0	0	0	0	0	0
15:45:10	-67,7	2528,152	10,039	10,009	12,538	7,264	7,493	21,1	958,743	24,999	2528,152	0	203,194	203,194	99,722	0	0	0	0	0	0	0
15:45:10	-30,053	2527,852	10,039	10,009	12,536	7,261	7,489	21,1	958,743	24,999	2527,852	0	203,194	203,194	99,722	0	0	0	0	0	0	0
15:45:10	-67,529	2527,176	10,039	10,058	12,532	7,254	7,484	21,1	958,743	24,999	2527,176	0	203,194	203,194	99,722	0	0	0	0	0	0	0
15:45:10	-15,112	2527,025	10,039	10,156	12,531	7,252	7,48	21,1	958,743	24,999	2527,025	0	203,194	203,194	99,722	0	0	0	0	0	0	0
15:45:10	27,05	2527,296	10,136	10,058	12,528	7,255	7,475	21,1	958,743	24,999	2527,025	0	203,194	203,194	99,722	0	0	0	0	0	0	0
15:45:10	-16,186	2527,134	10,136	10,009	12,527	7,253	7,471	21,1	958,743	24,999	2527,025	0	203,194	203,194	99,722	0	0	0	0	0	0	0
15:45:10	-94,555	2526,188	10,039	9,961	12,527	7,244	7,466	21,1	958,743	24,999	2526,188	0	203,194	203,194	99,722	0	0	0	0	0	0	0
15:45:10	-51,513	2525,673	10,039	10,009	12,524	7,238	7,462	21,1	958,743	24,999	2525,673	0	203,194	203,194	99,722	0	0	0	0	0	0	0
15:45:10	-62,207	2525,051	9,99	10,009	12,523	7,232	7,457	21,1	958,743	24,999	2525,051	0	203,194	203,194	99,722	0	0	0	0	0	0	0
15:45:10	-47,265	2524,578	9,941	9,814	12,523	7,227	7,453	21,1	958,743	24,999	2524,578	0	203,194	203,194	99,722	0	0	0	0	0	0	0
15:45:10	0	2524,578	9,941	9,814	12,523	7,227	7,449	21,1	958,743	24,999	2524,578	0	203,194	203,194	99,722	0	0	0	0	0	0	0
15:45:10	-19,36	2524,385	9,99	9,863	12,519	7,225	7,444	21,1	958,743	24,999	2524,385	0	203,194	203,194	99,722	0	0	0	0	0	0	0
15:45:10	-31,127	2524,074	9,99	9,961	12,517	7,222	7,44	21,1	958,743	24,999	2524,074	0	203,194	203,194	99,722	0	0	0	0	0	0	0
15:45:10	-19,189	2523,882	10,039	9,961	12,514	7,22	7,435	21,1	958,743	24,999	2523,882	0	203,194	203,194	99,722	0	0	0	0	0	0	0
15:45:10	-65,405	2523,228	10,039	9,961	12,51	7,213	7,431	21,1	958,743	24,999	2523,228	0	203,194	203,194	99,722	0	0	0	0	0	0	0
15:45:10	78,32	2524,011	10,136	10,009	12,509	7,221	7,427	21,1	958,743	24,999	2523,228	0	203,194	203,194	99,722	0	0	0	0	0	0	0
15:45:10	-33,251	2523,678	10,185	10,156	12,504	7,218	7,423	21,1	958,743	24,999	2523,229	0	203,194	203,194	99,722	0	0	0	0	0	0	0
15:45:10	-112,695	2522,551	10,136	10,009	12,501	7,206	7,419	21,1	958,743	24,999	2522,551	0	203,194	203,194	99,722	0	0	0	0	0	0	0
15:45:10	47,241	2523,024	10,185	10,156	12,501	7,211	7,415	21,1	958,743	24,999	2522,552	0	203,194	203,194	99,722	0	0	0	0	0	0	0
15:45:10	-141,748	2521,606	10,039	9,961	12,501	7,196	7,41	21,1	958,743	24,999	2521,606	0	203,194	203,194	99,722	0	0	0	0	0	0	0
15:45:10	-63,232	2520,974	9,99	9,863	12,5	7,19	7,406	21,1	958,743	24,999	2520,974	0	203,194	203,194	99,722	0	0	0	0	0	0	0
15:45:10	0	2520,974	9,99	9,863	12,5	7,19	7,402	21,1	958,743	24,999	2520,974	0	203,194	203,194	99,722	0	0	0	0	0	0	0
15:45:10	-97,705	2519,997	9,941	9,863	12,497	7,18	7,397	21,1	958,743	24,999	2519,997	0	203,194	203,194	99,722	0	0	0	0	0	0	0
15:45:10	31,079	2520,308	9,99	9,863	12,496	7,183	7,393	21,1	958,743	24,999	2519,997	0	203,194	203,194	99,722	0	0	0	0	0	0	0
15:45:10	-188,94	2518,418	9,795	9,814	12,496	7,164	7,389	21,1	958,743	24,999	2518,418	0	203,194	203,194	99,722	0	0	0	0	0	0	0
15:45:10	-110,424	2517,314	9,697	9,716	12,495	7,152	7,384	21,1	958,743	24,999	2517,314	0	203,194	203,194	99,722	0	0	0	0	0	0	0
15:45:10	77,148	2518,086	9,843	9,863	12,491	7,16	7,38	21,1	958,743	24,999	2517,315	0	203,194	203,194	99,722	0	0	0	0	0	0	0
15:45:10	0	2518,086	9,843	9,863	12,491	7,16	7,375	21,1	958,743	24,999	2517,315	0	203,194	203,194	99,722	0	0	0	0	0	0	0
15:45:10	0	2518,086	9,843	9,814	12,491	7,16	7,371	21,1	958,743	24,999	2517,316	0	203,194	203,194	99,722	0	0	0	0	0	0	0
15:45:10	94,482	2519,03	9,941	9,961	12,491	7,17	7,367	21,1	958,743	24,999	2517,317	0	203,194	203,194	99,722	0	0	0	0	0	0	0
15:45:10	-157,714	2517,453	9,795	9,814	12,49	7,154	7,363	21,1	958,743	24,999	2517,318	0	203,194	203,194	99,722	0	0	0	0	0	0	0
15:45:10	47,241	2517,926	9,843	9,863	12,49	7,158	7,359	21,1	958,743	24,999	2517,318	0	203,194	203,194	99,722	0	0	0	0	0	0	0
15:45:10	94,433	2518,87	9,941	9,961	12,49	7,168	7,355	21,1	958,743	24,999	2517,32	0	203,194	203,194	99,722	0	0	0	0	0	0	0
15:45:10	-94,433	2517,926	9,843	9,863	12,49	7,158	7,351	21,1	958,743	24,999	2517,321	0	203,194	203,194	99,722	0	0	0	0	0	0	0
15:45:10	0	2517,926	9,843	9,863	12,49	7,158	7,348	21,1	960,554	24,999	2517,321	0	203,194	203,194	99,722	0	0	0	0	0	0	0
15:45:10	-69,14	2517,234	9,843	9,863	12,487	7,151	7,344	21,1	960,554	24,999	2517,234	0	203,194	203,194	99,722	0	0	0	0	0	0	0
15:45:10	141,601	2518,65	9,99	9,961	12,487	7,166	7,34	21,1	960,554	24,999	2517,236	0	203,194	203,194	99,722	0	0	0	0	0	0	0
15:45:10	0	2518,65	9,99	10,058	12,487	7,166	7,337	21,1	960,554	24,999	2517,237	0	203,194	203,194	99,722	0	0	0	0	0	0	0
15:45:10	47,216	2519,122	10,039	10,058	12,487	7,171	7,334	21,1	960,554	24,999	2517,239	0	203,194	203,194	99,722	0	0	0	0	0	0	0
15:45:10	-47,216	2518,65	9,99	9,961	12,487	7,166	7,33	21,1	960,554	24,999	2517,241	0	203,194	203,194	99,722	0	0	0	0	0	0	0
15:45:10	47,216	2519,122	10,039	10,009	12,487	7,171	7,327	21,1	960,554	24,999	2517,242	0	203,194	203,194	99,722	0	0	0	0	0	0	0
15:45:10	-47,216	2518,65	9,99	10,009	12,487	7,166	7,324	21,1	960,554	24,999	2517,244	0	203,194	203,194	99,722	0	0	0	0	0	0	0
15:45:10	0	2518,65	9,99	9,961	12,487	7,166	7,321	21,1	960,554	24,999	2517,245	0	203,194	203,194	99,722	0	0	0	0	0	0	0
15:45:10	-47,192	2518,178	9,941	9,863	12,487	7,161	7,318	21,1	960,554	24,999	2517,246	0	203,194	203,194	99,722	0	0	0	0	0	0	0
15:45:10	47,192	2518,65	9,99	9,961	12,487	7,166	7,315	21,1	960,554	24,999	2517,248	0	203,578	203,578	99,724	0	0	0	0	0	0	0
15:45:10	0	2518,65	9,99	9,863	12,487	7,166	7,312	21,1	960,554	24,999	2517,249	0	203,578	203,578	99,724	0	0	0	0	0	0	0
15:45:10	0	2518,65	9,99	9,961	12,487	7,166	7,309	21,1	960,554	24,999	2517,251	0	203,578	203,578	99,724	0	0	0	0	0	0	0
15:45:10	0	2518,65	9,99	9,961	12,487	7,166	7,306	21,1	960,554	24,999	2517,252	0	203,578	203,578	99,724	0	0	0	0	0	0	0
15:45:10	-47,192	2518,178	9,941	9,863	12,487	7,161	7,303	21,1	960,554	24,999	2517,253	0	203,578	203,578	99,724	0	0	0	0	0	0	0
15:45:10	0	2518,178	9,941	9,814	12,487	7,161	7,301	21,1	960,554	24,999	2517,254	0	203,578	203,578	99,724	0	0	0	0	0	0	0
15:45:10	0	2518,178	9,941	9,961	12,487	7,161	7,298	21,1	960,554	24,999	2517,255	0	203,578	203,578	99,724	0	0	0	0	0	0	0
15:45:10	0	2518,178	9,941	9,863	12,487	7,161	7,295	21,1	960,554	24,999	2517,256	0	203,578	203,578	99,724	0	0	0	0	0	0	0
15:45:10	0	2518,178	9,941	9,863	12,487	7,161	7,293	21,1	960,554	24,999	2517,257	0	203,578	203,578	99,724	0	0	0	0	0	0	0
15:45:10	-16,21	2518,016	9,941	9,863	12,486	7,159	7,29	21,1	960,554	24,999	2517,258	0	203,578	203,578	99,724	0	0	0	0	0	0	0
15:45:10	0	2518,016	9,941	9,863	12,486	7,159	7,287	21,1	960,554	24,999	2517,259	0	203,578	203,578	99,724	0	0	0	0	0	0	0
15:45:10	0	2518,016	9,941	10,009	12,486	7,159	7,285	21,1	960,554	24,999	2517,26	0	203,578	203,578	99,724	0	0	0	0	0	0	0
15:45:10	0	2518,016	9,941	9,961	12,486	7,159	7,282	21,1	960,554	24,999	2517,26	0	203,578	203,578	99,724	0	0	0	0	0	0	0
15:45:10	-48,315	2517,533	9,941	9,961	12,483	7,154	7,28	21,1	960,554	24,999	2517,261	0	203,578	203,578	99,724	0	0	0	0	0	0	0
15:45:10	0	2517,533	9,941	9,961	12,483	7,154	7,277	21,1	960,554	24,999	2517,261	0	203,578	203,578	99,724	0	0	0	0	0	0	0
15:45:10	-46,069	2517,072	9,843	9,814	12,486	7,15	7,275	21,1	960,554	24,999	2517,072	0	203,578	203,578	99,724	0	0	0	0	0	0	0
15:45:10	46,069	2517,533	9,941	9,961	12,483	7,154	7,273	21,1	960,554	24,999	2517,073	0	203,578	203,578	99,724	0	0	0	0	0	0	0
15:45:10	0	2517,533	9,941	9,961	12,483	7,154	7,27	21,1	960,554	24,999	2517,073	0	203,578	203,578	99,724	0	0	0	0	0	0	0
15:45:10	0	2517,533	9,941	9,863	12,483	7,154	7,268	21,1	960,554	24,999	2517,074	0	203,578	203,578	99,724	0	0	0	0	0	0	0
15:45:10	0	2517,533	9,941	9,961	12,483	7,154	7,266	21,1	960,554	24,999	2517,074	0	203,578	203,578	99,724	0	0	0	0	0	0	0
15:45:10	47,192	2518,005	9,99	9,961	12,483	7,159	7,264	21,1	960,554	24,999	2517,075	0	203,578	203,578	99,724	0	0	0	0	0	0	0
15:45:10	48,339	2518,488	9,99	9,961	12,486	7,164	7,262	21,1	960,554	24,999	2517,077	0	203,578	203,578	99,724	0	0	0	0	0	0	0
15:45:10	-48,339	2518,005	9,99	10,009	12,483	7,159	7,26	21,1	960,554	24,999	2517,077	0	203,578	203,578	99,724	0	0	0	0	0	0	0
15:45:10	-47,192	2517,533	9,941	9,961	12,483	7,154	7,258	21,1	960,554	24,999	2517,078	0	203,578	203,578	99,724	0	0	0	0	0	0	0
15:45:10	47,192	2518,005	9,99	9,961	12,483	7,159	7,256	21,1	960,554	24,999	2517,078	0	203,578	203,578	99,724	0	0	0	0	0	0	0
15:45:10	0	2518,005	9,99	9,961	12,483	7,159	7,254	21,1	960,554	24,999	2517,079	0	203,578	203,578	99,724	0	0	0	0	0	0	0
15:45:10	-47,192	2517,533	9,941	9,961	12,483	7,154	7,252	21,1	960,554	24,999	2517,08	0	203,578	203,578	99,724	0	0	0	0	0	0	0
15:45:10	47,192	2518,005	9,99	9,863	12,483	7,159	7,25	21,1	960,554	24,999	2517,081	0	203,578	203,578	99,724	0	0	0	0	0	0	0
15:45:10	-47,192	2517,533	9,941	9,863	12,483	7,154	7,248	21,1	960,554	24,999	2517,081	0	203,578	203,578	99,724	0	0	0	0	0	0	0
15:45:10	-94,409	2516,589	9,843	9,814	12,483	7,145	7,246	21,1	960,554	24,999	2516,589	0	203,578	203,578	99,724	0	0	0	0	0	0	0
15:45:10	78,417	2517,373	9,941	9,961	12,482	7,153	7,244	21,1	960,554	24,999	2516,59	0	203,578	203,578	99,724	0	0	0	0	0	0	0
15:45:10	0	2517,373	9,941	9,961	12,482	7,153	7,243	21,1	960,554	24,999	2516,59	0	203,578	203,578	99,724	0	0	0	0	0	0	0
15:45:10	-78,417	2516,589	9,843	9,716	12,483	7,145	7,241	21,1	960,554	24,999	2516,589	0	203,578	203,578	99,724	0	0	0	0	0	0	0
15:45:10	78,417	2517,373	9,941	9,961	12,482	7,153	7,239	21,1	960,554	24,999	2516,59	0	203,578	203,578	99,724	0	0	0	0	0	0	0
15:45:10	0	2517,373	9,941	9,961	12,482	7,153	7,237	21,1	960,554	24,999	2516,59	0	203,578	203,578	99,724	0	0	0	0	0	0	0
15:45:10	0	2517,373	9,941	9,961	12,482	7,153	7,236	21,1	960,554	24,999	2516,591	0	203,578	203,578	99,724	0	0	0	0	0	0	0
15:45:10	-94,409	2516,429	9,843	9,863	12,482	7,143	7,234	21,1	960,554	24,999	2516,429	0	203,578	203,578	99,724	0	0	0	0	0	0	0
15:45:10	94,409	2517,373	9,941	9,863	12,482	7,153	7,232	21,1	960,554	24,999	2516,43	0	203,578	203,578	99,724	0	0	0	0	0	0	0
15:45:10	0	2517,373	9,941	9,961	12,482	7,153	7,231	21,1	960,554	24,999	2516,431	0	203,578	203,578	99,724	0	0	0	0	0	0	0
15:45:10	0	2517,373	9,941	9,863	12,482	7,153	7,229	21,1	960,554	24,999	2516,431	0	203,578	203,578	99,724	0	0	0	0	0	0	0
15:45:10	0	2517,373	9,941	9,863	12,482	7,153	7,228	21,1	960,554	24,999	2516,432	0	203,578	203,578	99,724	0	0	0	0	0	0	0
15:45:11	-94,409	2516,429	9,843	9,863	12,482	7,143	7,226	21,1	960,554	24,999	2516,429	0	203,578	203,578	99,724	0	0	0	0	0	0	0
15:45:11	0	2516,429	9,843	9,814	12,482	7,143	7,224	21,1	960,554	24,999	2516,429	0	203,578	203,578	99,724	0	0	0	0	0	0	0
15:45:11	141,625	2517,845	9,99	9,961	12,482	7,158	7,223	21,1	960,554	24,999	2516,43	0	203,578	203,578	99,724	0	0	0	0	0	0	0
15:45:11	0	2517,845	9,99	9,961	12,482	7,158	7,222	21,1	960,554	24,999	2516,432	0	203,578	203,578	99,724	0	0	0	0	0	0	0
15:45:11	47,192	2518,317	10,039	10,009	12,482	7,163	7,221	21,1	960,554	24,999	2516,433	0	203,578	203,578	99,724	0	0	0	0	0	0	0
15:45:11	0	2518,317	10,039	9,961	12,482	7,163	7,219	21,1	960,554	24,999	2516,435	0	203,578	203,578	99,724	0	0	0	0	0	0	0
15:45:11	-47,192	2517,845	9,99	9,961	12,482	7,158	7,218	21,1	960,554	24,999	2516,437	0	203,578	203,578	99,724	0	0	0	0	0	0	0
15:45:11	-47,216	2517,373	9,941	9,961	12,482	7,153	7,217	21,1	960,554	24,999	2516,437	0	203,578	203,578	99,724	0	0	0	0	0	0	0
15:45:11	0	2517,373	9,941	9,961	12,482	7,153	7,216	21,1	960,554	24,999	2516,438	0	203,578	203,578	99,724	0	0	0	0	0	0	0
15:45:11	0	2517,373	9,941	10,009	12,482	7,153	7,214	21,1	960,554	24,999	2516,439	0	203,578	203,578	99,724	0	0	0	0	0	0	0
15:45:11	-78,417	2516,589	9,843	9,814	12,483	7,145	7,213	21,1	960,554	24,999	2516,439	0	203,578	203,578	99,724	0	0	0	0	0	0	0
15:45:11	17,333	2516,762	9,795	9,716	12,487	7,146	7,212	21,1	960,554	24,999	2516,439	0	203,578	203,578	99,724	0	0	0	0	0	0	0
15:45:11	47,192	2517,234	9,843	9,961	12,487	7,151	7,211	21,1	960,554	24,999	2516,44	0	203,578	203,578	99,724	0	0	0	0	0	0	0
15:45:11	29,882	2517,533	9,941	9,863	12,483	7,154	7,209	21,1	960,554	24,999	2516,441	0	203,578	203,578	99,724	0	0	0	0	0	0	0
15:45:11	31,225	2517,845	9,99	10,009	12,482	7,158	7,208	21,1	960,554	24,999	2516,442	0	203,578	203,578	99,724	0	0	0	0	0	0	0
15:45:11	47,192	2518,317	10,039	10,009	12,482	7,163	7,208	21,1	960,554	24,999	2516,444	0	203,578	203,578	99,724	0	0	0	0	0	0	0
15:45:11	-64,477	2517,672	9,99	9,961	12,481	7,156	7,207	21,1	960,554	24,999	2516,445	0	203,578	203,578	99,724	0	0	0	0	0	0	0
15:45:11	47,216	2518,145	10,039	9,961	12,481	7,161	7,206	21,1	960,554	24,999	2516,447	0	203,578	203,578	99,724	0	0	0	0	0	0	0
15:45:11	0	2518,145	10,039	10,009	12,481	7,161	7,205	21,1	960,554	24,999	2516,449	0	203,578	203,578	99,724	0	0	0	0	0	0	0
15:45:11	-94,311	2517,202	9,99	9,863	12,479	7,151	7,204	21,1	960,554	24,999	2516,45	0	203,578	203,578	99,724	0	0	0	0	0	0	0
15:45:11	47,094	2517,672	9,99	9,863	12,481	7,156	7,203	21,1	960,554	24,999	2516,451	0	203,578	203,578	99,724	0	0	0	0	0	0	0
15:45:11	-94,287	2516,73	9,941	9,961	12,479	7,146	7,202	21,1	960,554	24,999	2516,451	0	203,578	203,578	99,724	0	0	0	0	0	0	0
15:45:11	-16,162	2516,568	9,941	9,863	12,478	7,144	7,201	21,1	960,554	24,999	2516,451	0	203,578	203,578	99,724	0	0	0	0	0	0	0
15:45:11	47,192	2517,04	9,99	9,961	12,478	7,149	7,2	21,1	960,554	24,999	2516,452	0	203,578	203,578	99,724	0	0	0	0	0	0	0
15:45:11	0	2517,04	9,99	9,961	12,478	7,149	7,199	21,1	960,554	24,999	2516,452	0	203,578	203,578	99,724	0	0	0	0	0	0	0
15:45:11	-47,192	2516,568	9,941	9,961	12,478	7,144	7,197	21,1	960,554	24,999	2516,452	0	203,578	203,578	99,724	0	0	0	0	0	0	0
15:45:11	-17,26	2516,395	9,941	9,961	12,477	7,143	7,196	21,1	960,554	24,999	2516,395	0	203,578	203,578	99,724	0	0	0	0	0	0	0
15:45:11	0	2516,395	9,941	9,961	12,477	7,143	7,195	21,1	960,554	24,999	2516,395	0	203,578	203,578	99,724	0	0	0	0	0	0	0
15:45:11	47,216	2516,868	9,99	9,961	12,477	7,148	7,194	21,1	960,554	24,999	2516,396	0	203,578	203,578	99,724	0	0	0	0	0	0	0
15:45:11	-141,577	2515,452	9,843	9,814	12,477	7,133	7,193	21,1	960,554	24,999	2515,452	0	203,578	203,578	99,724	0	0	0	0	0	0	0
15:45:11	95,507	2516,407	9,99	9,863	12,474	7,143	7,192	21,1	960,554	24,999	2515,453	0	203,578	203,578	99,724	0	0	0	0	0	0	0
15:45:11	-17,236	2516,234	9,99	9,863	12,473	7,141	7,191	21,1	960,554	24,999	2515,454	0	203,578	203,578	99,724	0	0	0	0	0	0	0
15:45:11	0	2516,234	9,99	9,863	12,473	7,141	7,19	21,1	960,554	24,999	2515,455	0	203,578	203,578	99,724	0	0	0	0	0	0	0
15:45:11	0	2516,234	9,99	9,863	12,473	7,141	7,189	21,1	960,554	24,999	2515,456	0	203,578	203,578	99,724	0	0	0	0	0	0	0
15:45:11	-47,192	2515,763	9,941	9,863	12,473	7,136	7,188	21,1	960,554	24,999	2515,456	0	203,578	203,578	99,724	0	0	0	0	0	0	0
15:45:11	94,409	2516,707	10,039	10,009	12,473	7,146	7,187	21,1	960,554	24,999	2515,457	0	203,578	203,578	99,724	0	0	0	0	0	0	0
15:45:11	-47,216	2516,234	9,99	9,961	12,473	7,141	7,186	21,1	960,554	24,999	2515,458	0	203,578	203,578	99,724	0	0	0	0	0	0	0
15:45:11	-46,044	2515,774	9,99	9,863	12,47	7,136	7,186	21,1	960,554	24,999	2515,458	0	203,578	203,578	99,724	0	0	0	0	0	0	0
15:45:11	0	2515,774	9,99	9,961	12,47	7,136	7,185	21,1	960,554	24,999	2515,458	0	203,578	203,578	99,724	0	0	0	0	0	0	0
15:45:11	0	2515,774	9,99	10,009	12,47	7,136	7,184	21,1	960,554	24,999	2515,459	0	203,578	203,578	99,724	0	0	0	0	0	0	0
15:45:11	47,167	2516,246	10,039	10,009	12,47	7,141	7,183	21,1	960,554	24,999	2515,459	0	203,578	203,578	99,724	0	0	0	0	0	0	0
15:45:11	94,409	2517,19	10,136	10,156	12,47	7,151	7,182	21,1	960,554	24,999	2515,461	0	203,578	203,578	99,724	0	0	0	0	0	0	0
15:45:11	141,625	2518,606	10,283	10,351	12,47	7,165	7,182	21,1	960,554	24,999	2515,464	0	203,578	203,578	99,724	0	0	0	0	0	0	0
15:45:11	252,221	2521,128	10,478	10,595	12,474	7,191	7,182	21,1	960,554	24,999	2515,47	0	203,578	203,578	99,724	0	0	0	0	0	0	0
15:45:11	362,988	2524,758	10,771	10,888	12,479	7,229	7,183	21,1	960,554	24,999	2515,479	0	203,578	203,578	99,724	0	0	0	0	0	0	0
15:45:11	192,236	2526,681	10,82	11,084	12,487	7,249	7,184	21,1	960,554	24,999	2515,491	0	203,578	203,578	99,724	0	0	0	0	0	0	0
15:45:11	400,708	2530,688	10,966	11,23	12,502	7,29	7,186	21,1	960,554	24,999	2515,506	0	203,578	203,578	99,724	0	0	0	0	0	0	0
15:45:11	357,568	2534,263	11,015	11,425	12,519	7,327	7,189	21,1	960,554	24,999	2515,525	0	203,578	203,578	99,724	0	0	0	0	0	0	0
15:45:11	485,888	2539,122	11,162	11,621	12,539	7,377	7,193	21,1	960,554	24,999	2515,548	0	203,578	203,578	99,724	0	0	0	0	0	0	0
15:45:11	622,485	2545,347	11,406	11,816	12,561	7,441	7,198	21,1	959,124	24,999	2515,578	0	203,578	203,578	99,724	0	0	0	0	0	0	0
15:45:11	565,698	2551,004	11,504	11,963	12,587	7,499	7,204	21,1	959,124	24,999	2515,613	0	203,578	203,578	99,724	0	0	0	0	0	0	0
15:45:11	807,104	2559,075	11,845	12,451	12,614	7,583	7,211	21,1	959,124	24,999	2515,657	0	203,578	203,578	99,724	0	0	0	0	0	0	0
15:45:11	567,187	2564,747	11,992	12,646	12,638	7,641	7,219	21,1	959,124	24,999	2515,706	0	203,578	203,578	99,724	0	0	0	0	0	0	0
15:45:11	780,981	2572,557	12,285	12,841	12,666	7,722	7,229	21,1	959,124	24,999	2515,763	0	203,578	203,578	99,724	0	0	0	0	0	0	0
15:45:11	708,422	2579,641	12,431	13,037	12,698	7,795	7,24	21,1	959,124	24,999	2515,827	0	203,578	203,578	99,724	0	0	0	0	0	0	0
15:45:11	627,514	2585,916	12,48	13,183	12,731	7,859	7,252	21,1	959,124	24,999	2515,897	0	203,578	203,578	99,724	0	0	0	0	0	0	0
15:45:11	728,344	2593,2	12,627	13,525	12,765	7,934	7,266	21,1	959,124	24,999	2515,974	0	203,578	203,578	99,724	0	0	0	0	0	0	0
15:45:11	629,834	2599,498	12,675	13,427	12,798	7,999	7,28	21,1	959,124	24,999	2516,058	0	203,578	203,578	99,724	0	0	0	0	0	0	0
15:45:11	615,991	2605,658	12,627	13,379	12,835	8,063	7,296	21,1	959,124	24,999	2516,147	0	203,578	203,578	99,724	0	0	0	0	0	0	0
15:45:11	668,334	2612,341	12,627	13,427	12,873	8,132	7,312	21,1	959,124	24,999	2516,243	0	203,122	203,122	99,722	0	0	0	0	0	0	0
15:45:11	818,066	2620,522	12,773	13,574	12,911	8,216	7,33	21,1	959,124	24,999	2516,348	0	203,122	203,122	99,722	0	0	0	0	0	0	0
15:45:11	735,424	2627,876	12,92	13,72	12,945	8,292	7,349	21,1	959,124	24,999	2516,459	0	203,122	203,122	99,722	0	0	0	0	0	0	0
15:45:11	686,474	2634,741	13,017	13,769	12,978	8,363	7,368	21,1	959,124	24,999	2516,577	0	203,122	203,122	99,722	0	0	0	0	0	0	0
15:45:11	819,751	2642,938	13,164	13,965	13,017	8,447	7,39	21,1	959,124	24,999	2516,704	0	203,122	203,122	99,722	0	0	0	0	0	0	0
15:45:11	744,653	2650,385	13,31	14,209	13,051	8,524	7,412	21,1	959,124	24,999	2516,838	0	203,122	203,122	99,722	0	0	0	0	0	0	0
15:45:11	736,206	2657,747	13,457	14,404	13,084	8,6	7,435	21,1	959,124	24,999	2516,978	0	203,122	203,122	99,722	0	0	0	0	0	0	0
15:45:11	868,457	2666,432	13,652	14,599	13,123	8,689	7,46	21,1	959,124	24,999	2517,128	0	203,122	203,122	99,722	0	0	0	0	0	0	0
15:45:11	768,383	2674,115	13,75	14,599	13,161	8,769	7,485	21,1	959,124	24,999	2517,285	0	203,122	203,122	99,722	0	0	0	0	0	0	0
15:45:11	882,348	2682,939	13,896	14,648	13,203	8,86	7,512	21,1	959,124	24,999	2517,45	0	203,122	203,122	99,722	0	0	0	0	0	0	0
15:45:11	767,456	2690,613	13,994	14,795	13,241	8,939	7,54	21,1	959,124	24,999	2517,623	0	203,122	203,122	99,722	0	0	0	0	0	0	0
15:45:11	675,634	2697,37	13,994	14,941	13,279	9,008	7,569	21,1	959,124	24,999	2517,803	0	203,122	203,122	99,722	0	0	0	0	0	0	0
15:45:11	794,409	2705,314	14,14	15,088	13,316	9,09	7,599	21,1	959,124	24,999	2517,991	0	203,122	203,122	99,722	0	0	0	0	0	0	0
15:45:11	848,071	2713,795	14,433	15,185	13,347	9,178	7,63	21,1	959,124	24,999	2518,186	0	203,122	203,122	99,722	0	0	0	0	0	0	0
15:45:11	891,43	2722,709	14,775	15,429	13,379	9,27	7,662	21,1	959,124	24,999	2518,391	0	203,122	203,122	99,722	0	0	0	0	0	0	0
15:45:11	782,446	2730,533	14,97	15,674	13,412	9,35	7,695	21,1	959,124	24,999	2518,603	0	203,122	203,122	99,722	0	0	0	0	0	0	0
15:45:11	733,056	2737,864	15,117	15,722	13,445	9,426	7,729	21,1	959,124	24,999	2518,822	0	203,122	203,122	99,722	0	0	0	0	0	0	0
15:45:11	669,799	2744,562	15,215	15,869	13,478	9,495	7,764	21,1	959,124	24,999	2519,048	0	203,122	203,122	99,722	0	0	0	0	0	0	0
15:45:11	771,142	2752,273	15,41	15,869	13,51	9,574	7,799	21,1	959,124	24,999	2519,281	0	203,122	203,122	99,722	0	0	0	0	0	0	0
15:45:11	673,364	2759,007	15,459	16,064	13,546	9,644	7,835	21,1	959,124	24,999	2519,521	0	203,122	203,122	99,722	0	0	0	0	0	0	0
15:45:11	582,739	2764,834	15,459	16,162	13,579	9,704	7,872	21,1	959,124	24,999	2519,766	0	203,122	203,122	99,722	0	0	0	0	0	0	0
15:45:11	678,906	2771,623	15,556	16,064	13,612	9,774	7,909	21,1	959,124	24,999	2520,018	0	203,122	203,122	99,722	0	0	0	0	0	0	0
15:45:11	581,762	2777,441	15,556	16,308	13,644	9,834	7,947	21,1	959,124	24,999	2520,276	0	203,122	203,122	99,722	0	0	0	0	0	0	0
15:45:11	651,049	2783,952	15,703	16,211	13,673	9,901	7,985	21,1	959,124	24,999	2520,539	0	203,122	203,122	99,722	0	0	0	0	0	0	0
15:45:11	551,831	2789,47	15,752	16,357	13,701	9,958	8,024	21,1	959,124	24,999	2520,808	0	203,122	203,122	99,722	0	0	0	0	0	0	0
15:45:11	700,097	2796,471	15,947	16,504	13,73	10,03	8,063	21,1	959,124	24,999	2521,084	0	203,122	203,122	99,722	0	0	0	0	0	0	0
15:45:11	525,097	2801,722	16,045	16,699	13,754	10,084	8,103	21,1	959,124	24,999	2521,365	0	203,122	203,122	99,722	0	0	0	0	0	0	0
15:45:11	570,849	2807,43	16,191	16,748	13,778	10,143	8,143	21,1	959,124	24,999	2521,651	0	203,122	203,122	99,722	0	0	0	0	0	0	0
15:45:11	699,658	2814,427	16,386	16,748	13,807	10,215	8,184	21,1	959,124	24,999	2521,944	0	203,122	203,122	99,722	0	0	0	0	0	0	0
15:45:11	506,665	2819,494	16,386	16,845	13,835	10,267	8,224	21,1	959,124	24,999	2522,242	0	203,122	203,122	99,722	0	0	0	0	0	0	0
15:45:11	505,419	2824,548	16,386	16,845	13,864	10,32	8,266	21,1	959,124	24,999	2522,544	0	203,122	203,122	99,722	0	0	0	0	0	0	0
15:45:11	458,813	2829,136	16,338	16,748	13,893	10,367	8,307	21,1	959,124	24,999	2522,851	0	203,122	203,122	99,722	0	0	0	0	0	0	0
15:45:11	423,291	2833,369	16,338	16,845	13,916	10,41	8,348	21,1	959,124	24,999	2523,161	0	203,122	203,122	99,722	0	0	0	0	0	0	0
15:45:11	520,361	2838,572	16,435	16,845	13,94	10,464	8,39	21,1	959,124	24,999	2523,477	0	203,122	203,122	99,722	0	0	0	0	0	0	0
15:45:11	423,339	2842,806	16,435	16,943	13,964	10,508	8,431	21,1	959,124	24,999	2523,796	0	203,122	203,122	99,722	0	0	0	0	0	0	0
15:45:11	745,288	2850,259	16,679	17,187	13,992	10,585	8,473	21,1	959,124	24,999	2524,122	0	203,122	203,122	99,722	0	0	0	0	0	0	0
15:45:11	484,423	2855,103	16,826	17,187	14,012	10,635	8,516	21,1	959,124	24,999	2524,453	0	203,122	203,122	99,722	0	0	0	0	0	0	0
15:45:11	469,409	2859,797	16,875	17,285	14,035	10,683	8,558	21,1	959,124	24,999	2524,789	0	203,122	203,122	99,722	0	0	0	0	0	0	0
15:45:11	420,312	2864	16,875	17,285	14,059	10,726	8,601	21,1	959,124	24,999	2525,128	0	203,122	203,122	99,722	0	0	0	0	0	0	0
15:45:11	421,411	2868,214	16,875	17,236	14,083	10,77	8,643	21,1	959,124	24,999	2525,471	0	203,122	203,122	99,722	0	0	0	0	0	0	0
15:45:11	417,138	2872,386	16,875	17,187	14,106	10,813	8,686	21,1	959,124	24,999	2525,818	0	203,122	203,122	99,722	0	0	0	0	0	0	0
15:45:11	466,357	2877,049	16,924	17,236	14,13	10,861	8,728	21,1	959,124	24,999	2526,169	0	203,122	203,122	99,722	0	0	0	0	0	0	0
15:45:11	548,681	2882,536	17,07	17,383	14,153	10,917	8,771	21,1	959,124	24,999	2526,525	0	203,122	203,122	99,722	0	0	0	0	0	0	0
15:45:12	488,037	2887,416	17,217	17,48	14,172	10,968	8,814	21,1	959,124	24,999	2526,886	0	203,122	203,122	99,722	0	0	0	0	0	0	0
15:45:12	471,02	2892,127	17,363	17,724	14,19	11,016	8,858	21,1	959,124	24,999	2527,251	0	203,122	203,122	99,722	0	0	0	0	0	0	0
15:45:12	442,651	2896,553	17,558	17,822	14,204	11,062	8,901	21,1	959,124	24,999	2527,621	0	203,122	203,122	99,722	0	0	0	0	0	0	0
15:45:12	575,293	2902,306	17,803	17,969	14,222	11,121	8,944	21,1	959,124	24,999	2527,995	0	203,122	203,122	99,722	0	0	0	0	0	0	0
15:45:12	210,742	2904,413	17,705	18,066	14,24	11,143	8,987	21,1	959,124	24,999	2528,372	0	203,122	203,122	99,722	0	0	0	0	0	0	0
15:45:12	532,714	2909,741	17,9	18,115	14,259	11,198	9,031	21,1	959,124	24,999	2528,753	0	203,122	203,122	99,722	0	0	0	0	0	0	0
15:45:12	233,422	2912,075	17,803	18,115	14,278	11,222	9,074	21,1	959,124	24,999	2529,137	0	203,122	203,122	99,722	0	0	0	0	0	0	0
15:45:12	314,77	2915,223	17,803	18,066	14,295	11,254	9,116	21,1	959,124	24,999	2529,523	0	203,122	203,122	99,722	0	0	0	0	0	0	0
15:45:12	408,056	2919,303	17,9	18,164	14,313	11,296	9,159	21,1	959,124	24,999	2529,912	0	203,122	203,122	99,722	0	0	0	0	0	0	0
15:45:12	391,845	2923,222	18,047	18,164	14,327	11,337	9,202	21,1	959,124	24,999	2530,306	0	203,122	203,122	99,722	0	0	0	0	0	0	0
15:45:12	179,541	2925,017	18,047	18,261	14,337	11,355	9,244	21,1	959,124	24,999	2530,7	0	203,122	203,122	99,722	0	0	0	0	0	0	0
15:45:12	330,078	2928,318	18,193	18,506	14,347	11,389	9,286	21,1	959,124	24,999	2531,098	0	203,122	203,122	99,722	0	0	0	0	0	0	0
15:45:12	353,002	2931,848	18,34	18,652	14,358	11,426	9,328	21,1	959,124	24,999	2531,498	0	203,122	203,122	99,722	0	0	0	0	0	0	0
15:45:12	160,156	2933,449	18,34	18,506	14,367	11,442	9,37	21,1	959,124	24,999	2531,9	0	203,122	203,122	99,722	0	0	0	0	0	0	0
15:45:12	439,379	2937,843	18,535	18,799	14,381	11,488	9,411	21,1	959,124	24,999	2532,306	0	203,122	203,122	99,722	0	0	0	0	0	0	0
15:45:12	94,067	2938,784	18,388	18,701	14,395	11,497	9,452	21,1	959,124	24,999	2532,712	0	203,122	203,122	99,722	0	0	0	0	0	0	0
15:45:12	170,19	2940,486	18,34	18,506	14,407	11,515	9,492	21,1	959,124	24,999	2533,12	0	203,122	203,122	99,722	0	0	0	0	0	0	0
15:45:12	170,141	2942,187	18,291	18,457	14,42	11,532	9,532	21,1	959,124	24,999	2533,529	0	203,122	203,122	99,722	0	0	0	0	0	0	0
15:45:12	221,826	2944,405	18,291	18,506	14,432	11,555	9,572	21,1	959,124	24,999	2533,94	0	203,122	203,122	99,722	0	0	0	0	0	0	0
15:45:12	147,998	2945,885	18,34	18,506	14,438	11,57	9,611	21,1	959,124	24,999	2534,352	0	203,122	203,122	99,722	0	0	0	0	0	0	0
15:45:12	191,406	2947,799	18,388	18,603	14,446	11,59	9,65	21,1	959,124	24,999	2534,766	0	203,122	203,122	99,722	0	0	0	0	0	0	0
15:45:12	347,363	2951,273	18,633	18,701	14,451	11,626	9,689	21,1	959,124	24,999	2535,182	0	203,122	203,122	99,722	0	0	0	0	0	0	0
15:45:12	130,81	2952,581	18,681	18,799	14,456	11,639	9,727	21,1	959,124	24,999	2535,6	0	203,122	203,122	99,722	0	0	0	0	0	0	0
15:45:12	161,987	2954,201	18,779	18,945	14,459	11,656	9,765	21,1	959,124	24,999	2536,019	0	203,122	203,122	99,722	0	0	0	0	0	0	0
15:45:12	194,726	2956,148	18,828	18,945	14,468	11,676	9,802	21,1	959,124	24,999	2536,439	0	203,122	203,122	99,722	0	0	0	0	0	0	0
15:45:12	48,852	2956,637	18,779	18,847	14,473	11,681	9,839	21,1	959,124	24,999	2536,859	0	203,122	203,122	99,722	0	0	0	0	0	0	0
15:45:12	162,524	2958,262	18,779	18,847	14,482	11,698	9,876	21,1	959,124	24,999	2537,281	0	203,122	203,122	99,722	0	0	0	0	0	0	0
15:45:12	-2,709	2958,235	18,633	18,701	14,49	11,698	9,911	21,1	959,124	24,999	2537,702	0	203,122	203,122	99,722	0	0	0	0	0	0	0
15:45:12	-51,44	2957,721	18,486	18,506	14,496	11,692	9,946	21,1	959,124	24,999	2538,122	0	203,122	203,122	99,722	0	0	0	0	0	0	0
15:45:12	282,08	2960,541	18,633	18,652	14,503	11,722	9,981	21,1	959,124	24,999	2538,544	0	203,122	203,122	99,722	0	0	0	0	0	0	0
15:45:12	-33,276	2960,209	18,535	18,603	14,507	11,718	10,015	21,1	959,124	24,999	2538,966	0	203,122	203,122	99,722	0	0	0	0	0	0	0
15:45:12	165,161	2961,86	18,681	18,799	14,508	11,735	10,049	21,1	959,124	24,999	2539,389	0	203,122	203,122	99,722	0	0	0	0	0	0	0
15:45:12	99,291	2962,853	18,779	18,847	14,508	11,745	10,082	21,1	959,124	24,999	2539,812	0	203,122	203,122	99,722	0	0	0	0	0	0	0
15:45:12	99,291	2963,846	18,877	18,847	14,508	11,756	10,115	21,1	959,124	24,999	2540,236	0	203,122	203,122	99,722	0	0	0	0	0	0	0
15:45:12	15,087	2963,997	18,877	18,945	14,509	11,757	10,147	21,1	959,124	24,999	2540,66	0	203,122	203,122	99,722	0	0	0	0	0	0	0
15:45:12	67,26	2964,67	18,877	18,994	14,513	11,764	10,179	21,1	959,124	24,999	2541,084	0	203,122	203,122	99,722	0	0	0	0	0	0	0
15:45:12	17,382	2964,843	18,828	18,847	14,517	11,766	10,21	21,1	959,124	24,999	2541,507	0	203,122	203,122	99,722	0	0	0	0	0	0	0
15:45:12	-66,601	2964,177	18,681	18,799	14,521	11,759	10,24	21,1	959,124	24,999	2541,93	0	203,122	203,122	99,722	0	0	0	0	0	0	0
15:45:12	83,349	2965,011	18,681	18,652	14,526	11,768	10,27	21,1	959,124	24,999	2542,353	0	203,122	203,122	99,722	0	0	0	0	0	0	0
15:45:12	15,087	2965,162	18,681	18,701	14,527	11,769	10,3	21,1	959,124	24,999	2542,776	0	203,122	203,122	99,722	0	0	0	0	0	0	0
15:45:12	69,335	2965,855	18,681	18,701	14,531	11,776	10,329	21,1	959,124	24,999	2543,199	0	203,122	203,122	99,722	0	0	0	0	0	0	0
15:45:12	0	2965,855	18,681	18,652	14,531	11,776	10,357	21,1	959,124	24,999	2543,622	0	203,122	203,122	99,722	0	0	0	0	0	0	0
15:45:12	114,404	2966,999	18,779	18,701	14,531	11,788	10,385	21,1	959,124	24,999	2544,045	0	203,122	203,122	99,722	0	0	0	0	0	0	0
15:45:12	0	2966,999	18,779	18,701	14,531	11,788	10,413	21,1	959,124	24,999	2544,468	0	203,122	203,122	99,722	0	0	0	0	0	0	0
15:45:12	34,594	2967,345	18,828	18,799	14,531	11,792	10,44	21,1	959,124	24,999	2544,891	0	203,122	203,122	99,722	0	0	0	0	0	0	0
15:45:12	-34,594	2966,999	18,779	18,847	14,531	11,788	10,466	21,1	959,124	24,999	2545,313	0	203,122	203,122	99,722	0	0	0	0	0	0	0
15:45:12	54,296	2967,542	18,779	18,603	14,535	11,794	10,492	21,1	959,124	24,999	2545,735	0	203,122	203,122	99,722	0	0	0	0	0	0	0
15:45:12	15,087	2967,693	18,779	18,701	14,535	11,795	10,518	21,3	958,743	24,999	2546,157	0	203,122	203,122	99,722	0	0	0	0	0	0	0
15:45:12	2,27	2967,716	18,779	18,847	14,535	11,795	10,543	21,3	958,743	24,999	2546,579	0	203,122	203,122	99,722	0	0	0	0	0	0	0
15:45:12	-17,065	2967,545	18,681	18,799	14,54	11,794	10,567	21,3	958,743	24,999	2547	0	203,122	203,122	99,722	0	0	0	0	0	0	0
15:45:12	-34,594	2967,199	18,633	18,652	14,541	11,79	10,591	21,3	958,743	24,999	2547,42	0	203,122	203,122	99,722	0	0	0	0	0	0	0
15:45:12	-148,974	2965,709	18,486	18,603	14,541	11,775	10,614	21,3	958,743	24,999	2547,838	0	203,122	203,122	99,722	0	0	0	0	0	0	0
15:45:12	133,911	2967,048	18,633	18,652	14,54	11,789	10,637	21,3	958,743	24,999	2548,257	0	203,122	203,122	99,722	0	0	0	0	0	0	0
15:45:12	0	2967,048	18,633	18,701	14,54	11,789	10,66	21,3	958,743	24,999	2548,676	0	203,122	203,122	99,722	0	0	0	0	0	0	0
15:45:12	-148,999	2965,558	18,486	18,603	14,54	11,773	10,682	21,3	958,743	24,999	2549,093	0	203,122	203,122	99,722	0	0	0	0	0	0	0
15:45:12	95,947	2966,518	18,633	18,652	14,537	11,783	10,703	21,3	958,743	24,999	2549,51	0	203,122	203,122	99,722	0	0	0	0	0	0	0
15:45:12	-99,316	2965,525	18,535	18,603	14,537	11,773	10,724	21,3	958,743	24,999	2549,926	0	203,122	203,122	99,722	0	0	0	0	0	0	0
15:45:12	0	2965,525	18,535	18,652	14,537	11,773	10,745	21,3	958,743	24,999	2550,342	0	204,565	204,565	99,728	0	0	0	0	0	0	0
15:45:12	99,316	2966,518	18,633	18,847	14,537	11,783	10,765	21,3	958,743	24,999	2550,758	0	204,565	204,565	99,728	0	0	0	0	0	0	0
15:45:12	-46,289	2966,055	18,535	18,652	14,54	11,778	10,785	21,3	958,743	24,999	2551,173	0	204,565	204,565	99,728	0	0	0	0	0	0	0
15:45:12	-49,658	2965,558	18,486	18,506	14,54	11,773	10,805	21,3	958,743	24,999	2551,588	0	204,565	204,565	99,728	0	0	0	0	0	0	0
15:45:12	145,629	2967,015	18,681	18,701	14,537	11,788	10,824	21,3	958,743	24,999	2552,003	0	204,565	204,565	99,728	0	0	0	0	0	0	0
15:45:12	-49,682	2966,518	18,633	18,603	14,537	11,783	10,843	21,3	958,743	24,999	2552,417	0	204,565	204,565	99,728	0	0	0	0	0	0	0
15:45:12	-148,974	2965,028	18,486	18,457	14,537	11,768	10,861	21,3	958,743	24,999	2552,83	0	204,565	204,565	99,728	0	0	0	0	0	0	0
15:45:12	148,974	2966,518	18,633	18,603	14,537	11,783	10,879	21,3	958,743	24,999	2553,244	0	204,565	204,565	99,728	0	0	0	0	0	0	0
15:45:12	49,682	2967,015	18,681	18,652	14,537	11,788	10,897	21,3	958,743	24,999	2553,657	0	204,565	204,565	99,728	0	0	0	0	0	0	0
15:45:12	-49,682	2966,518	18,633	18,603	14,537	11,783	10,914	21,3	958,743	24,999	2554,07	0	204,565	204,565	99,728	0	0	0	0	0	0	0
15:45:12	-46,289	2966,055	18,535	18,506	14,54	11,778	10,931	21,3	958,743	24,999	2554,482	0	204,565	204,565	99,728	0	0	0	0	0	0	0
15:45:12	-102,685	2965,028	18,486	18,457	14,537	11,768	10,947	21,3	958,743	24,999	2554,893	0	204,565	204,565	99,728	0	0	0	0	0	0	0
15:45:12	49,658	2965,525	18,535	18,603	14,537	11,773	10,964	21,3	958,743	24,999	2555,303	0	204,565	204,565	99,728	0	0	0	0	0	0	0
15:45:12	0	2965,525	18,535	18,603	14,537	11,773	10,98	21,3	958,743	24,999	2555,714	0	204,565	204,565	99,728	0	0	0	0	0	0	0
15:45:12	-198,608	2963,539	18,34	18,457	14,537	11,752	10,995	21,3	958,743	24,999	2556,122	0	204,565	204,565	99,728	0	0	0	0	0	0	0
15:45:12	169,335	2965,232	18,535	18,603	14,535	11,77	11,01	21,3	958,743	24,999	2556,531	0	204,565	204,565	99,728	0	0	0	0	0	0	0
15:45:12	-119,677	2964,035	18,388	18,457	14,537	11,758	11,025	21,3	958,743	24,999	2556,938	0	204,565	204,565	99,728	0	0	0	0	0	0	0
15:45:12	119,677	2965,232	18,535	18,652	14,535	11,77	11,039	21,3	958,743	24,999	2557,347	0	204,565	204,565	99,728	0	0	0	0	0	0	0
15:45:12	-148,95	2963,743	18,388	18,506	14,535	11,755	11,053	21,3	958,743	24,999	2557,753	0	204,565	204,565	99,728	0	0	0	0	0	0	0
15:45:12	148,95	2965,232	18,535	18,603	14,535	11,77	11,067	21,3	958,743	24,999	2558,16	0	204,565	204,565	99,728	0	0	0	0	0	0	0
15:45:12	-148,95	2963,743	18,388	18,603	14,535	11,755	11,081	21,3	958,743	24,999	2558,566	0	204,565	204,565	99,728	0	0	0	0	0	0	0
15:45:12	148,95	2965,232	18,535	18,652	14,535	11,77	11,094	21,3	958,743	24,999	2558,972	0	204,565	204,565	99,728	0	0	0	0	0	0	0
15:45:12	0	2965,232	18,535	18,603	14,535	11,77	11,107	21,3	958,743	24,999	2559,379	0	204,565	204,565	99,728	0	0	0	0	0	0	0
15:45:12	0	2965,232	18,535	18,652	14,535	11,77	11,12	21,3	958,743	24,999	2559,784	0	204,565	204,565	99,728	0	0	0	0	0	0	0
15:45:12	0	2965,232	18,535	18,603	14,535	11,77	11,133	21,3	958,743	24,999	2560,19	0	204,565	204,565	99,728	0	0	0	0	0	0	0
15:45:12	-119,677	2964,035	18,388	18,603	14,537	11,758	11,145	21,3	958,743	24,999	2560,594	0	204,565	204,565	99,728	0	0	0	0	0	0	0
15:45:12	68,115	2964,716	18,388	18,506	14,541	11,765	11,158	21,3	958,743	24,999	2560,998	0	204,565	204,565	99,728	0	0	0	0	0	0	0
15:45:12	0	2964,716	18,388	18,506	14,541	11,765	11,169	21,3	958,743	24,999	2561,402	0	204,565	204,565	99,728	0	0	0	0	0	0	0
15:45:12	99,291	2965,709	18,486	18,603	14,541	11,775	11,181	21,3	958,743	24,999	2561,806	0	204,565	204,565	99,728	0	0	0	0	0	0	0
15:45:12	-15,087	2965,558	18,486	18,603	14,54	11,773	11,193	21,3	958,743	24,999	2562,21	0	204,565	204,565	99,728	0	0	0	0	0	0	0
15:45:12	49,658	2966,055	18,535	18,652	14,54	11,778	11,204	21,3	958,743	24,999	2562,613	0	204,565	204,565	99,728	0	0	0	0	0	0	0
15:45:12	-49,658	2965,558	18,486	18,506	14,54	11,773	11,216	21,3	958,743	24,999	2563,016	0	204,565	204,565	99,728	0	0	0	0	0	0	0
15:45:12	0	2965,558	18,486	18,506	14,54	11,773	11,227	21,3	958,743	24,999	2563,419	0	204,565	204,565	99,728	0	0	0	0	0	0	0
15:45:12	49,658	2966,055	18,535	18,603	14,54	11,778	11,237	21,3	958,743	24,999	2563,821	0	204,565	204,565	99,728	0	0	0	0	0	0	0
15:45:12	-133,862	2964,716	18,388	18,457	14,541	11,765	11,248	21,3	958,743	24,999	2564,222	0	204,565	204,565	99,728	0	0	0	0	0	0	0
15:45:12	99,291	2965,709	18,486	18,603	14,541	11,775	11,258	21,3	958,743	24,999	2564,624	0	204,565	204,565	99,728	0	0	0	0	0	0	0
15:45:12	49,658	2966,206	18,535	18,701	14,541	11,78	11,268	21,3	958,743	24,999	2565,026	0	204,565	204,565	99,728	0	0	0	0	0	0	0
15:45:12	99,316	2967,199	18,633	18,701	14,541	11,79	11,278	21,3	958,743	24,999	2565,428	0	204,565	204,565	99,728	0	0	0	0	0	0	0
15:45:12	0	2967,199	18,633	18,603	14,541	11,79	11,289	21,3	958,743	24,999	2565,829	0	204,565	204,565	99,728	0	0	0	0	0	0	0
15:45:12	0	2967,199	18,633	18,701	14,541	11,79	11,298	21,3	958,743	24,999	2566,231	0	204,565	204,565	99,728	0	0	0	0	0	0	0
15:45:12	0	2967,199	18,633	18,701	14,541	11,79	11,308	21,3	958,743	24,999	2566,632	0	204,565	204,565	99,728	0	0	0	0	0	0	0
15:45:12	-248,266	2964,716	18,388	18,506	14,541	11,765	11,317	21,3	958,743	24,999	2567,03	0	204,565	204,565	99,728	0	0	0	0	0	0	0
15:45:12	148,95	2966,206	18,535	18,603	14,541	11,78	11,326	21,3	958,743	24,999	2567,429	0	204,565	204,565	99,728	0	0	0	0	0	0	0
15:45:12	99,316	2967,199	18,633	18,652	14,541	11,79	11,335	21,3	958,743	24,999	2567,829	0	204,565	204,565	99,728	0	0	0	0	0	0	0
15:45:12	-99,316	2966,206	18,535	18,603	14,541	11,78	11,344	21,3	958,743	24,999	2568,228	0	204,565	204,565	99,728	0	0	0	0	0	0	0
15:45:13	0	2966,206	18,535	18,652	14,541	11,78	11,352	21,3	958,743	24,999	2568,626	0	204,565	204,565	99,728	0	0	0	0	0	0	0
15:45:13	99,316	2967,199	18,633	18,701	14,541	11,79	11,361	21,3	958,743	24,999	2569,024	0	204,565	204,565	99,728	0	0	0	0	0	0	0
15:45:13	-99,316	2966,206	18,535	18,701	14,541	11,78	11,369	21,3	958,743	24,999	2569,421	0	204,565	204,565	99,728	0	0	0	0	0	0	0
15:45:13	99,316	2967,199	18,633	18,701	14,541	11,79	11,377	21,3	958,743	24,999	2569,819	0	204,565	204,565	99,728	0	0	0	0	0	0	0
15:45:13	-99,316	2966,206	18,535	18,603	14,541	11,78	11,385	21,3	958,743	24,999	2570,216	0	204,565	204,565	99,728	0	0	0	0	0	0	0
15:45:13	0	2966,206	18,535	18,701	14,541	11,78	11,393	21,3	958,743	24,999	2570,612	0	204,565	204,565	99,728	0	0	0	0	0	0	0
15:45:13	-49,658	2965,709	18,486	18,506	14,541	11,775	11,401	21,3	958,743	24,999	2571,007	0	204,565	204,565	99,728	0	0	0	0	0	0	0
15:45:13	49,658	2966,206	18,535	18,652	14,541	11,78	11,408	21,3	958,743	24,999	2571,402	0	204,565	204,565	99,728	0	0	0	0	0	0	0
15:45:13	-49,658	2965,709	18,486	18,506	14,541	11,775	11,415	21,3	958,743	24,999	2571,797	0	204,565	204,565	99,728	0	0	0	0	0	0	0
15:45:13	-99,291	2964,716	18,388	18,457	14,541	11,765	11,422	21,3	958,743	24,999	2572,19	0	204,565	204,565	99,728	0	0	0	0	0	0	0
15:45:13	148,95	2966,206	18,535	18,603	14,541	11,78	11,429	21,3	958,743	24,999	2572,584	0	204,565	204,565	99,728	0	0	0	0	0	0	0
15:45:13	-49,658	2965,709	18,486	18,506	14,541	11,775	11,436	21,3	958,743	24,999	2572,977	0	204,565	204,565	99,728	0	0	0	0	0	0	0
15:45:13	49,658	2966,206	18,535	18,652	14,541	11,78	11,443	21,3	958,743	24,999	2573,37	0	204,565	204,565	99,728	0	0	0	0	0	0	0
15:45:13	-148,95	2964,716	18,388	18,506	14,541	11,765	11,449	21,3	958,743	24,999	2573,762	0	204,565	204,565	99,728	0	0	0	0	0	0	0
15:45:13	-15,112	2964,565	18,388	18,457	14,54	11,763	11,455	21,3	958,743	24,999	2574,152	0	204,565	204,565	99,728	0	0	0	0	0	0	0
15:45:13	148,974	2966,055	18,535	18,603	14,54	11,778	11,461	21,3	958,743	24,999	2574,544	0	204,565	204,565	99,728	0	0	0	0	0	0	0
15:45:13	-102,685	2965,028	18,486	18,506	14,537	11,768	11,467	21,3	958,743	24,999	2574,935	0	204,565	204,565	99,728	0	0	0	0	0	0	0
15:45:13	102,685	2966,055	18,535	18,603	14,54	11,778	11,474	21,3	958,743	24,999	2575,326	0	204,565	204,565	99,728	0	0	0	0	0	0	0
15:45:13	15,087	2966,206	18,535	18,701	14,541	11,78	11,48	21,3	958,743	24,999	2575,717	0	204,565	204,565	99,728	0	0	0	0	0	0	0
15:45:13	-49,658	2965,709	18,486	18,603	14,541	11,775	11,485	21,3	958,743	24,999	2576,107	0	204,565	204,565	99,728	0	0	0	0	0	0	0
15:45:13	-15,087	2965,558	18,486	18,506	14,54	11,773	11,491	21,3	958,743	24,999	2576,496	0	204,565	204,565	99,728	0	0	0	0	0	0	0
15:45:13	-84,204	2964,716	18,388	18,457	14,541	11,765	11,496	21,3	958,743	24,999	2576,884	0	204,565	204,565	99,728	0	0	0	0	0	0	0
15:45:13	-49,682	2964,22	18,34	18,457	14,541	11,759	11,501	21,3	958,743	24,999	2577,272	0	204,565	204,565	99,728	0	0	0	0	0	0	0
15:45:13	282,885	2967,048	18,633	18,701	14,54	11,789	11,507	21,3	958,743	24,999	2577,661	0	204,565	204,565	99,728	0	0	0	0	0	0	0
15:45:13	0	2967,048	18,633	18,701	14,54	11,789	11,513	21,3	958,743	24,999	2578,051	0	204,565	204,565	99,728	0	0	0	0	0	0	0
15:45:13	-84,252	2966,206	18,535	18,603	14,541	11,78	11,518	21,3	958,743	24,999	2578,439	0	204,565	204,565	99,728	0	0	0	0	0	0	0
15:45:13	99,316	2967,199	18,633	18,652	14,541	11,79	11,523	21,3	958,743	24,999	2578,828	0	204,565	204,565	99,728	0	0	0	0	0	0	0
15:45:13	-99,316	2966,206	18,535	18,603	14,541	11,78	11,528	21,3	958,743	24,999	2579,215	0	204,565	204,565	99,728	0	0	0	0	0	0	0
15:45:13	0	2966,206	18,535	18,603	14,541	11,78	11,533	21,3	958,743	24,999	2579,602	0	204,565	204,565	99,728	0	0	0	0	0	0	0
15:45:13	-49,658	2965,709	18,486	18,603	14,541	11,775	11,538	21,3	958,743	24,999	2579,989	0	204,565	204,565	99,728	0	0	0	0	0	0	0
15:45:13	0	2965,709	18,486	18,506	14,541	11,775	11,543	21,3	958,743	24,999	2580,374	0	204,565	204,565	99,728	0	0	0	0	0	0	0
15:45:13	-99,291	2964,716	18,388	18,457	14,541	11,765	11,547	21,3	958,743	24,999	2580,759	0	204,565	204,565	99,728	0	0	0	0	0	0	0
15:45:13	99,291	2965,709	18,486	18,457	14,541	11,775	11,551	21,3	958,743	24,999	2581,144	0	204,565	204,565	99,728	0	0	0	0	0	0	0
15:45:13	148,974	2967,199	18,633	18,701	14,541	11,79	11,556	21,3	958,743	24,999	2581,53	0	204,565	204,565	99,728	0	0	0	0	0	0	0
15:45:13	0	2967,199	18,633	18,701	14,541	11,79	11,561	21,3	958,743	24,999	2581,916	0	204,565	204,565	99,728	0	0	0	0	0	0	0
15:45:13	0	2967,199	18,633	18,701	14,541	11,79	11,565	21,3	958,743	24,999	2582,301	0	204,565	204,565	99,728	0	0	0	0	0	0	0
15:45:13	-99,316	2966,206	18,535	18,603	14,541	11,78	11,569	21,3	958,743	24,999	2582,685	0	204,565	204,565	99,728	0	0	0	0	0	0	0
15:45:13	-248,266	2963,723	18,291	18,261	14,541	11,754	11,573	21,3	958,743	24,999	2583,066	0	204,565	204,565	99,728	0	0	0	0	0	0	0
15:45:13	-446,655	2959,257	17,851	17,578	14,541	11,708	11,576	21,3	958,743	24,999	2583,442	0	204,565	204,565	99,728	0	0	0	0	0	0	0
15:45:13	-612,915	2953,128	17,412	17,09	14,531	11,645	11,577	21,3	958,743	24,999	2583,812	0	204,565	204,565	99,728	0	0	0	0	0	0	0
15:45:13	-497,558	2948,152	17,168	16,552	14,517	11,594	11,577	21,3	958,743	24,999	2584,176	0	204,565	204,565	99,728	0	0	0	0	0	0	0
15:45:13	-478,149	2943,37	17,021	16,406	14,499	11,545	11,577	21,3	958,743	24,999	2584,535	0	204,565	204,565	99,728	0	0	0	0	0	0	0
15:45:13	-684,521	2936,525	16,875	16,015	14,469	11,474	11,575	21,3	958,743	24,999	2584,887	0	204,565	204,565	99,728	0	0	0	0	0	0	0
15:45:13	-645,214	2930,073	16,875	15,82	14,432	11,407	11,571	21,3	958,743	24,999	2585,232	0	204,565	204,565	99,728	0	0	0	0	0	0	0
15:45:13	-742,431	2922,649	16,875	15,722	14,39	11,331	11,567	21,3	958,743	24,999	2585,57	0	204,565	204,565	99,728	0	0	0	0	0	0	0
15:45:13	-424,487	2918,404	17,168	16,162	14,349	11,287	11,561	21,3	958,155	24,999	2585,903	0	204,565	204,565	99,728	0	0	0	0	0	0	0
15:45:13	-744,384	2910,96	17,07	16,211	14,313	11,21	11,554	21,3	958,155	24,999	2586,228	0	204,565	204,565	99,728	0	0	0	0	0	0	0
15:45:13	-753,93	2903,421	16,875	15,82	14,281	11,133	11,546	21,3	958,155	24,999	2586,545	0	204,565	204,565	99,728	0	0	0	0	0	0	0
15:45:13	-812,988	2895,291	16,533	15,82	14,255	11,049	11,536	21,3	958,155	24,999	2586,854	0	204,565	204,565	99,728	0	0	0	0	0	0	0
15:45:13	-531,884	2889,972	16,338	15,674	14,236	10,994	11,526	21,3	958,155	24,999	2587,157	0	204,565	204,565	99,728	0	0	0	0	0	0	0
15:45:13	-830,102	2881,671	15,849	15,283	14,217	10,908	11,514	21,3	958,155	24,999	2587,451	0	204,565	204,565	99,728	0	0	0	0	0	0	0
15:45:13	-771,826	2873,953	15,41	14,746	14,198	10,829	11,5	21,3	958,155	24,999	2587,738	0	204,565	204,565	99,728	0	0	0	0	0	0	0
15:45:13	-699,34	2866,959	15,117	14,502	14,175	10,757	11,486	21,3	958,155	24,999	2588,017	0	204,565	204,565	99,728	0	0	0	0	0	0	0
15:45:13	-392,651	2863,033	15,215	14,648	14,148	10,716	11,47	21,3	958,155	24,999	2588,292	0	204,565	204,565	99,728	0	0	0	0	0	0	0
15:45:13	-422,363	2858,809	15,361	14,648	14,115	10,673	11,455	21,3	958,155	24,999	2588,563	0	204,565	204,565	99,728	0	0	0	0	0	0	0
15:45:13	-495,41	2853,855	15,459	14,99	14,082	10,622	11,438	21,3	958,155	24,999	2588,828	0	204,896	204,896	99,729	0	0	0	0	0	0	0
15:45:13	-431,445	2849,541	15,605	15,185	14,049	10,577	11,422	21,3	958,155	24,999	2589,089	0	204,896	204,896	99,729	0	0	0	0	0	0	0
15:45:13	-420,874	2845,332	15,605	14,99	14,025	10,534	11,404	21,3	958,155	24,999	2589,345	0	204,896	204,896	99,729	0	0	0	0	0	0	0
15:45:13	-659,375	2838,738	15,361	14,843	14,002	10,466	11,386	21,3	958,155	24,999	2589,594	0	204,896	204,896	99,729	0	0	0	0	0	0	0
15:45:13	-545,019	2833,288	15,068	14,648	13,988	10,41	11,367	21,3	958,155	24,999	2589,838	0	204,896	204,896	99,729	0	0	0	0	0	0	0
15:45:13	-542,675	2827,861	14,775	14,404	13,974	10,354	11,347	21,3	958,155	24,999	2590,076	0	204,896	204,896	99,729	0	0	0	0	0	0	0
15:45:13	-544,482	2822,416	14,482	14,111	13,959	10,298	11,326	21,3	958,155	24,999	2590,308	0	204,896	204,896	99,729	0	0	0	0	0	0	0
15:45:13	-448,657	2817,93	14,287	13,867	13,945	10,251	11,305	21,3	958,155	24,999	2590,536	0	204,896	204,896	99,729	0	0	0	0	0	0	0
15:45:13	-253,417	2815,396	14,287	13,916	13,931	10,225	11,284	21,3	958,155	24,999	2590,76	0	204,896	204,896	99,729	0	0	0	0	0	0	0
15:45:13	-420,312	2811,192	14,287	13,916	13,907	10,182	11,262	21,3	958,155	24,999	2590,981	0	204,896	204,896	99,729	0	0	0	0	0	0	0
15:45:13	-326,074	2807,932	14,384	14,062	13,883	10,148	11,241	21,3	958,155	24,999	2591,198	0	204,896	204,896	99,729	0	0	0	0	0	0	0
15:45:13	-261,596	2805,316	14,629	14,209	13,854	10,121	11,219	21,3	958,155	24,999	2591,412	0	204,896	204,896	99,729	0	0	0	0	0	0	0
15:45:13	-406,152	2801,254	14,726	14,306	13,826	10,079	11,196	21,3	958,155	24,999	2591,622	0	204,896	204,896	99,729	0	0	0	0	0	0	0
15:45:13	-374,877	2797,505	14,775	14,404	13,802	10,041	11,174	21,3	958,155	24,999	2591,828	0	204,896	204,896	99,729	0	0	0	0	0	0	0
15:45:13	-532,543	2792,18	14,58	14,258	13,783	9,986	11,15	21,3	958,155	24,999	2592,028	0	204,896	204,896	99,729	0	0	0	0	0	0	0
15:45:13	-365,087	2788,529	14,384	14,111	13,773	9,948	11,127	21,3	958,155	24,999	2592,225	0	204,896	204,896	99,729	0	0	0	0	0	0	0
15:45:13	-400,341	2784,526	14,238	13,867	13,759	9,907	11,103	21,3	958,155	24,999	2592,417	0	204,896	204,896	99,729	0	0	0	0	0	0	0
15:45:13	-497,705	2779,549	13,994	13,623	13,744	9,856	11,078	21,3	958,155	24,999	2592,604	0	204,896	204,896	99,729	0	0	0	0	0	0	0
15:45:13	-348,291	2776,066	13,896	13,574	13,73	9,82	11,054	21,3	958,155	24,999	2592,788	0	204,896	204,896	99,729	0	0	0	0	0	0	0
15:45:13	-428,027	2771,786	13,799	13,427	13,711	9,776	11,029	21,3	958,155	24,999	2592,967	0	204,896	204,896	99,729	0	0	0	0	0	0	0
15:45:13	-312,426	2768,661	13,75	13,525	13,696	9,743	11,003	21,3	958,155	24,999	2593,142	0	204,896	204,896	99,729	0	0	0	0	0	0	0
15:45:13	-334,765	2765,314	13,896	13,574	13,669	9,709	10,978	21,3	958,155	24,999	2593,315	0	204,896	204,896	99,729	0	0	0	0	0	0	0
15:45:13	-297,412	2762,339	13,945	13,623	13,649	9,678	10,953	21,3	958,155	24,999	2593,484	0	204,896	204,896	99,729	0	0	0	0	0	0	0
15:45:13	-359,814	2758,741	13,994	13,72	13,626	9,641	10,927	21,3	958,155	24,999	2593,649	0	204,896	204,896	99,729	0	0	0	0	0	0	0
15:45:13	-385,693	2754,884	13,945	13,623	13,607	9,601	10,901	21,3	958,155	24,999	2593,81	0	204,896	204,896	99,729	0	0	0	0	0	0	0
15:45:13	-308,178	2751,803	13,896	13,623	13,593	9,57	10,875	21,3	958,155	24,999	2593,968	0	204,896	204,896	99,729	0	0	0	0	0	0	0
15:45:13	-549,462	2746,308	13,603	13,427	13,578	9,513	10,848	21,3	958,155	24,999	2594,12	0	204,896	204,896	99,729	0	0	0	0	0	0	0
15:45:13	-340,283	2742,905	13,506	13,33	13,564	9,478	10,821	21,3	958,155	24,999	2594,269	0	204,896	204,896	99,729	0	0	0	0	0	0	0
15:45:13	-449,023	2738,415	13,31	13,232	13,55	9,432	10,794	21,3	958,155	24,999	2594,414	0	204,896	204,896	99,729	0	0	0	0	0	0	0
15:45:13	-322,998	2735,185	13,31	13,183	13,531	9,398	10,767	21,3	958,155	24,999	2594,555	0	204,896	204,896	99,729	0	0	0	0	0	0	0
15:45:13	-238,085	2732,804	13,408	13,232	13,512	9,374	10,739	21,3	958,155	24,999	2594,693	0	204,896	204,896	99,729	0	0	0	0	0	0	0
15:45:13	-301,635	2729,788	13,506	13,33	13,49	9,343	10,712	21,3	958,155	24,999	2594,828	0	204,896	204,896	99,729	0	0	0	0	0	0	0
15:45:13	-297,46	2726,813	13,603	13,379	13,467	9,312	10,684	21,3	958,155	24,999	2594,96	0	204,896	204,896	99,729	0	0	0	0	0	0	0
15:45:13	-361,059	2723,203	13,652	13,525	13,444	9,275	10,657	21,3	958,155	24,999	2595,088	0	204,896	204,896	99,729	0	0	0	0	0	0	0
15:45:13	-373,608	2719,466	13,603	13,427	13,426	9,236	10,629	21,3	958,155	24,999	2595,213	0	204,896	204,896	99,729	0	0	0	0	0	0	0
15:45:13	-360,424	2715,862	13,506	13,379	13,411	9,199	10,601	21,3	958,155	24,999	2595,333	0	204,896	204,896	99,729	0	0	0	0	0	0	0
15:45:13	-319,628	2712,666	13,408	13,33	13,398	9,166	10,573	21,3	958,155	24,999	2595,451	0	204,896	204,896	99,729	0	0	0	0	0	0	0
15:45:13	-424,34	2708,422	13,164	13,037	13,388	9,122	10,544	21,3	958,155	24,999	2595,564	0	204,896	204,896	99,729	0	0	0	0	0	0	0
15:45:13	-354,541	2704,877	12,968	12,841	13,379	9,086	10,516	21,3	958,155	24,999	2595,673	0	204,896	204,896	99,729	0	0	0	0	0	0	0
15:45:13	-375,805	2701,119	12,773	12,646	13,368	9,047	10,487	21,3	958,155	24,999	2595,779	0	204,896	204,896	99,729	0	0	0	0	0	0	0
15:45:13	-321,411	2697,905	12,675	12,5	13,356	9,014	10,458	21,3	958,155	24,999	2595,881	0	204,896	204,896	99,729	0	0	0	0	0	0	0
15:45:13	-292,529	2694,98	12,627	12,451	13,342	8,984	10,429	21,3	958,155	24,999	2595,98	0	204,896	204,896	99,729	0	0	0	0	0	0	0
15:45:13	-245,239	2692,527	12,627	12,451	13,328	8,958	10,4	21,3	958,155	24,999	2596,077	0	204,896	204,896	99,729	0	0	0	0	0	0	0
15:45:13	-312,06	2689,407	12,627	12,451	13,31	8,926	10,371	21,3	958,155	24,999	2596,17	0	204,896	204,896	99,729	0	0	0	0	0	0	0
15:45:13	-267,236	2686,734	12,675	12,646	13,292	8,899	10,343	21,3	958,155	24,999	2596,261	0	204,896	204,896	99,729	0	0	0	0	0	0	0
15:45:13	-248,413	2684,25	12,675	12,646	13,278	8,873	10,314	21,3	958,155	24,999	2596,349	0	204,896	204,896	99,729	0	0	0	0	0	0	0
15:45:14	-298,999	2681,26	12,627	12,5	13,264	8,842	10,285	21,3	958,155	24,999	2596,434	0	204,896	204,896	99,729	0	0	0	0	0	0	0
15:45:14	-169,921	2679,561	12,627	12,353	13,254	8,825	10,256	21,3	958,155	24,999	2596,517	0	204,896	204,896	99,729	0	0	0	0	0	0	0
15:45:14	-346,264	2676,098	12,431	12,158	13,245	8,789	10,227	21,3	958,155	24,999	2596,596	0	204,896	204,896	99,729	0	0	0	0	0	0	0
15:45:14	-313,085	2672,967	12,285	12,109	13,236	8,757	10,199	21,3	958,155	24,999	2596,673	0	204,896	204,896	99,729	0	0	0	0	0	0	0
15:45:14	-315,112	2669,816	12,138	11,914	13,226	8,724	10,17	21,3	958,155	24,999	2596,746	0	204,896	204,896	99,729	0	0	0	0	0	0	0
15:45:14	-253,247	2667,284	12,041	11,816	13,217	8,698	10,141	21,3	958,155	24,999	2596,816	0	204,896	204,896	99,729	0	0	0	0	0	0	0
15:45:14	-219,995	2665,084	11,992	11,718	13,208	8,676	10,112	21,3	958,155	24,999	2596,884	0	204,896	204,896	99,729	0	0	0	0	0	0	0
15:45:14	-198,266	2663,101	12,041	11,767	13,194	8,655	10,084	21,3	958,155	24,999	2596,951	0	204,896	204,896	99,729	0	0	0	0	0	0	0
15:45:14	-249,462	2660,607	12,041	11,816	13,179	8,629	10,055	21,3	958,155	24,999	2597,014	0	204,896	204,896	99,729	0	0	0	0	0	0	0
15:45:14	-79,321	2659,813	12,138	11,816	13,169	8,621	10,027	21,3	958,155	24,999	2597,077	0	204,896	204,896	99,729	0	0	0	0	0	0	0
15:45:14	-384,838	2655,965	11,992	11,816	13,156	8,582	9,999	21,3	958,155	24,999	2597,136	0	204,896	204,896	99,729	0	0	0	0	0	0	0
15:45:14	-214,599	2653,819	11,943	11,718	13,146	8,559	9,97	21,3	958,155	24,999	2597,192	0	204,896	204,896	99,729	0	0	0	0	0	0	0
15:45:14	-88,085	2652,938	11,943	11,767	13,141	8,55	9,943	21,3	958,155	24,999	2597,248	0	204,896	204,896	99,729	0	0	0	0	0	0	0
15:45:14	-263,793	2650,3	11,845	11,718	13,132	8,523	9,915	21,3	958,155	24,999	2597,301	0	204,896	204,896	99,729	0	0	0	0	0	0	0
15:45:14	-254,956	2647,751	11,748	11,572	13,123	8,497	9,887	21,3	958,155	24,999	2597,351	0	204,896	204,896	99,729	0	0	0	0	0	0	0
15:45:14	-232,861	2645,422	11,601	11,621	13,118	8,473	9,859	21,3	958,155	24,999	2597,4	0	204,896	204,896	99,729	0	0	0	0	0	0	0
15:45:14	-161,303	2643,809	11,601	11,523	13,109	8,456	9,832	21,3	958,155	24,999	2597,446	0	204,896	204,896	99,729	0	0	0	0	0	0	0
15:45:14	-170,825	2642,101	11,601	11,523	13,099	8,439	9,804	21,3	958,155	24,999	2597,49	0	204,896	204,896	99,729	0	0	0	0	0	0	0
15:45:14	-163,403	2640,467	11,601	11,572	13,09	8,422	9,777	21,3	958,155	24,999	2597,533	0	204,896	204,896	99,729	0	0	0	0	0	0	0
15:45:14	-125,268	2639,214	11,65	11,572	13,08	8,409	9,75	21,3	958,155	24,999	2597,575	0	204,896	204,896	99,729	0	0	0	0	0	0	0
15:45:14	17,358	2639,388	11,845	11,718	13,07	8,411	9,724	21,3	958,155	24,999	2597,617	0	204,896	204,896	99,729	0	0	0	0	0	0	0
15:45:14	-262,402	2636,764	11,748	11,718	13,06	8,384	9,698	21,3	958,155	24,999	2597,656	0	204,896	204,896	99,729	0	0	0	0	0	0	0
15:45:14	-167,675	2635,087	11,748	11,572	13,051	8,366	9,672	21,3	958,155	24,999	2597,693	0	204,896	204,896	99,729	0	0	0	0	0	0	0
15:45:14	-179,565	2633,291	11,65	11,621	13,046	8,348	9,646	21,3	958,155	24,999	2597,729	0	204,896	204,896	99,729	0	0	0	0	0	0	0
15:45:14	-223,046	2631,061	11,601	11,572	13,036	8,325	9,62	21,3	958,155	24,999	2597,762	0	204,896	204,896	99,729	0	0	0	0	0	0	0
15:45:14	-181,64	2629,244	11,504	11,425	13,031	8,306	9,594	21,3	958,155	24,999	2597,794	0	204,896	204,896	99,729	0	0	0	0	0	0	0
15:45:14	-191,284	2627,331	11,308	11,279	13,031	8,286	9,568	21,3	958,155	24,999	2597,823	0	204,896	204,896	99,729	0	0	0	0	0	0	0
15:45:14	-227,197	2625,059	11,162	11,23	13,026	8,263	9,543	21,3	958,155	24,999	2597,85	0	204,896	204,896	99,729	0	0	0	0	0	0	0
15:45:14	-133,715	2623,722	11,113	11,181	13,022	8,249	9,518	21,3	958,155	24,999	2597,876	0	204,896	204,896	99,729	0	0	0	0	0	0	0
15:45:14	-122,07	2622,502	11,162	11,181	13,012	8,237	9,492	21,3	958,155	24,999	2597,901	0	204,896	204,896	99,729	0	0	0	0	0	0	0
15:45:14	-22,094	2622,281	11,308	11,23	13,003	8,234	9,468	21,3	958,155	24,999	2597,925	0	204,896	204,896	99,729	0	0	0	0	0	0	0
15:45:14	-76,245	2621,518	11,406	11,279	12,993	8,226	9,443	21,3	958,155	24,999	2597,949	0	204,896	204,896	99,729	0	0	0	0	0	0	0
15:45:14	-166,577	2619,852	11,406	11,377	12,983	8,209	9,419	21,3	958,155	24,999	2597,971	0	204,896	204,896	99,729	0	0	0	0	0	0	0
15:45:14	-121,069	2618,642	11,455	11,425	12,974	8,197	9,395	21,3	958,155	24,999	2597,991	0	204,896	204,896	99,729	0	0	0	0	0	0	0
15:45:14	-38,159	2618,26	11,504	11,425	12,969	8,193	9,372	21,3	958,155	24,999	2598,012	0	204,896	204,896	99,729	0	0	0	0	0	0	0
15:45:14	-168,701	2616,573	11,504	11,425	12,959	8,175	9,348	21,3	958,155	24,999	2598,03	0	204,896	204,896	99,729	0	0	0	0	0	0	0
15:45:14	-133,691	2615,236	11,455	11,425	12,954	8,162	9,325	21,3	958,155	24,999	2598,047	0	204,896	204,896	99,729	0	0	0	0	0	0	0
15:45:14	-224,951	2612,987	11,308	11,279	12,95	8,138	9,302	21,3	958,155	24,999	2598,062	0	204,896	204,896	99,729	0	0	0	0	0	0	0
15:45:14	-132,592	2611,661	11,259	11,23	12,945	8,125	9,279	21,3	958,155	24,999	2598,076	0	204,896	204,896	99,729	0	0	0	0	0	0	0
15:45:14	-180,517	2609,856	11,162	11,23	12,94	8,106	9,256	21,3	958,155	24,999	2598,088	0	204,896	204,896	99,729	0	0	0	0	0	0	0
15:45:14	-169,677	2608,159	11,162	11,181	12,93	8,089	9,233	21,3	958,155	24,999	2598,098	0	204,896	204,896	99,729	0	0	0	0	0	0	0
15:45:14	-130,419	2606,855	11,113	11,084	12,926	8,075	9,21	21,3	958,155	24,999	2598,106	0	204,896	204,896	99,729	0	0	0	0	0	0	0
15:45:14	-36,083	2606,494	11,162	11,084	12,921	8,072	9,188	21,3	958,155	24,999	2598,114	0	204,896	204,896	99,729	0	0	0	0	0	0	0
15:45:14	-133,593	2605,158	11,113	11,084	12,916	8,058	9,166	21,3	958,155	24,999	2598,122	0	204,896	204,896	99,729	0	0	0	0	0	0	0
15:45:14	-83,789	2604,32	11,113	11,035	12,911	8,049	9,144	21,2	959,124	24,999	2598,128	0	204,896	204,896	99,729	0	0	0	0	0	0	0
15:45:14	-171,826	2602,602	11,113	11,084	12,902	8,031	9,122	21,2	959,124	24,999	2598,132	0	204,896	204,896	99,729	0	0	0	0	0	0	0
15:45:14	-83,789	2601,764	11,113	11,084	12,897	8,023	9,1	21,2	959,124	24,999	2598,136	0	204,896	204,896	99,729	0	0	0	0	0	0	0
15:45:14	-180,151	2599,962	11,015	11,084	12,892	8,004	9,079	21,2	959,124	24,999	2598,138	0	204,896	204,896	99,729	0	0	0	0	0	0	0
15:45:14	-83,764	2599,125	11,015	11,084	12,887	7,996	9,058	21,2	959,124	24,999	2598,139	0	204,896	204,896	99,729	0	0	0	0	0	0	0
15:45:14	-84,838	2598,276	11,015	11,035	12,883	7,987	9,037	21,2	959,124	24,999	2598,139	0	204,896	204,896	99,729	0	0	0	0	0	0	0
15:45:14	-83,789	2597,438	11,015	11,035	12,878	7,978	9,016	21,2	959,124	24,999	2597,438	0	204,896	204,896	99,729	0	0	0	0	0	0	0
15:45:14	-72,241	2596,716	11,113	11,084	12,868	7,971	8,995	21,2	959,124	24,999	2596,716	0	204,896	204,896	99,729	0	0	0	0	0	0	0
15:45:14	-82,739	2595,889	11,113	11,084	12,864	7,962	8,975	21,2	959,124	24,999	2595,889	0	204,896	204,896	99,729	0	0	0	0	0	0	0
15:45:14	-36,181	2595,527	11,162	11,084	12,859	7,958	8,955	21,2	959,124	24,999	2595,527	0	204,896	204,896	99,729	0	0	0	0	0	0	0
15:45:14	-130,346	2594,223	11,113	11,084	12,854	7,945	8,935	21,2	959,124	24,999	2594,223	0	203,884	203,884	99,725	0	0	0	0	0	0	0
15:45:14	-181,323	2592,41	11,015	11,035	12,849	7,926	8,916	21,2	959,124	24,999	2592,41	0	203,884	203,884	99,725	0	0	0	0	0	0	0
15:45:14	-82,714	2591,583	11,015	11,035	12,845	7,918	8,896	21,2	959,124	24,999	2591,583	0	203,884	203,884	99,725	0	0	0	0	0	0	0
15:45:14	-190,429	2589,679	10,82	10,888	12,845	7,898	8,876	21,2	959,124	24,999	2589,679	0	203,884	203,884	99,725	0	0	0	0	0	0	0
15:45:14	-142,822	2588,25	10,673	10,742	12,845	7,883	8,857	21,2	959,124	24,999	2588,25	0	203,884	203,884	99,725	0	0	0	0	0	0	0
15:45:14	-82,69	2587,423	10,673	10,693	12,84	7,875	8,838	21,2	959,124	24,999	2587,423	0	203,884	203,884	99,725	0	0	0	0	0	0	0
15:45:14	0	2587,423	10,673	10,693	12,84	7,875	8,819	21,2	959,124	24,999	2587,424	0	203,884	203,884	99,725	0	0	0	0	0	0	0
15:45:14	-82,69	2586,597	10,673	10,693	12,835	7,866	8,8	21,2	959,124	24,999	2586,597	0	203,884	203,884	99,725	0	0	0	0	0	0	0
15:45:14	-81,445	2585,782	10,673	10,595	12,831	7,858	8,782	21,2	959,124	24,999	2585,782	0	203,884	203,884	99,725	0	0	0	0	0	0	0
15:45:14	-3,344	2585,749	10,673	10,595	12,83	7,858	8,764	21,2	959,124	24,999	2585,749	0	203,884	203,884	99,725	0	0	0	0	0	0	0
15:45:14	12,5	2585,874	10,771	10,693	12,826	7,859	8,746	21,2	959,124	24,999	2585,749	0	203,884	203,884	99,725	0	0	0	0	0	0	0
15:45:14	-35,131	2585,522	10,82	10,742	12,821	7,855	8,728	21,2	959,124	24,999	2585,522	0	203,884	203,884	99,725	0	0	0	0	0	0	0
15:45:14	-71,313	2584,809	10,918	10,84	12,812	7,848	8,711	21,2	959,124	24,999	2584,809	0	203,884	203,884	99,725	0	0	0	0	0	0	0
15:45:14	-95,141	2583,858	10,82	10,84	12,812	7,838	8,694	21,2	959,124	24,999	2583,858	0	203,884	203,884	99,725	0	0	0	0	0	0	0
15:45:14	-84,814	2583,01	10,82	10,84	12,807	7,829	8,677	21,2	959,124	24,999	2583,01	0	203,884	203,884	99,725	0	0	0	0	0	0	0
15:45:14	-47,558	2582,534	10,771	10,693	12,807	7,825	8,66	21,2	959,124	24,999	2582,534	0	203,884	203,884	99,725	0	0	0	0	0	0	0
15:45:14	-33,007	2582,204	10,82	10,742	12,802	7,821	8,644	21,2	959,124	24,999	2582,204	0	203,884	203,884	99,725	0	0	0	0	0	0	0
15:45:14	-84,863	2581,355	10,82	10,84	12,797	7,812	8,628	21,2	959,124	24,999	2581,355	0	203,884	203,884	99,725	0	0	0	0	0	0	0
15:45:14	-47,534	2580,88	10,771	10,742	12,797	7,807	8,611	21,2	959,124	24,999	2580,88	0	203,884	203,884	99,725	0	0	0	0	0	0	0
15:45:14	-38,33	2580,497	10,82	10,84	12,792	7,804	8,596	21,2	959,124	24,999	2580,497	0	203,884	203,884	99,725	0	0	0	0	0	0	0
15:45:14	-79,516	2579,702	10,82	10,84	12,788	7,795	8,58	21,2	959,124	24,999	2579,702	0	203,884	203,884	99,725	0	0	0	0	0	0	0
15:45:14	-126,904	2578,432	10,771	10,84	12,783	7,782	8,564	21,2	959,124	24,999	2578,432	0	203,884	203,884	99,725	0	0	0	0	0	0	0
15:45:14	-100,537	2577,427	10,673	10,742	12,783	7,772	8,549	21,2	959,124	24,999	2577,427	0	203,884	203,884	99,725	0	0	0	0	0	0	0
15:45:14	-47,558	2576,952	10,625	10,693	12,783	7,767	8,533	21,2	959,124	24,999	2576,952	0	203,884	203,884	99,725	0	0	0	0	0	0	0
15:45:14	0	2576,952	10,625	10,693	12,783	7,767	8,518	21,2	959,124	24,999	2576,952	0	203,884	203,884	99,725	0	0	0	0	0	0	0
15:45:14	-79,516	2576,156	10,625	10,595	12,779	7,759	8,504	21,2	959,124	24,999	2576,156	0	203,884	203,884	99,725	0	0	0	0	0	0	0
15:45:14	-95,043	2575,206	10,527	10,547	12,779	7,749	8,489	21,2	959,124	24,999	2575,206	0	203,884	203,884	99,725	0	0	0	0	0	0	0
15:45:14	-5,273	2575,153	10,527	10,547	12,778	7,748	8,474	21,2	959,124	24,999	2575,153	0	203,884	203,884	99,725	0	0	0	0	0	0	0
15:45:14	-78,466	2574,369	10,527	10,547	12,774	7,74	8,46	21,2	959,124	24,999	2574,369	0	203,884	203,884	99,725	0	0	0	0	0	0	0
15:45:14	10,229	2574,471	10,625	10,547	12,769	7,741	8,446	21,2	959,124	24,999	2574,369	0	203,884	203,884	99,725	0	0	0	0	0	0	0
[truncated: 6,130 more rows]
