# Supplementary material for: Testing of pandemic ventilators under early and agile development
Source: Front Med Technol. 2022 Aug 16;4:899328. doi: 10.3389/fmedt.2022.899328 (PMC9424737; doi:10.3389/fmedt.2022.899328)
Supplement: Supplementary file 3 [file Data_Sheet_2.ZIP › Accuracy of Controls Systems/01_Data Storage/01_Raw Measurement Data/Hamilton T1/Hamilton T1_v2/part_2_test_02.csv]

Time	Flow	Lung tidal volume	p alveole	Airway pressure	Bellows position	Intrapleural pressure	Cardial pressure	Fraction of O2 inspir	Ambient pressure	Temperature Celsius	FRC actual	Shunt fraction	Partial pressure O2 air chamber	Partial pressure O2 effectiv	Oxygen sat pulm. capillaries	NA	NA	NA	NA	NA	NA	NA
15:49:09	-514,038	2762,292	13,603	13,379	13,668	9,678	10,803	21,3	958,155	24,999	2582,898	0	204,439	204,439	99,727	0	0	0	0	0	0	0
15:49:09	-343,75	2758,855	13,506	13,379	13,654	9,642	10,781	21,3	958,155	24,999	2583,074	0	204,439	204,439	99,727	0	0	0	0	0	0	0
15:49:09	-331,738	2755,537	13,506	13,33	13,636	9,608	10,758	21,3	958,155	24,999	2583,246	0	204,439	204,439	99,727	0	0	0	0	0	0	0
15:49:09	-242,333	2753,114	13,603	13,427	13,616	9,583	10,735	21,3	958,155	24,999	2583,416	0	204,439	204,439	99,727	0	0	0	0	0	0	0
15:49:09	-287,475	2750,239	13,652	13,525	13,597	9,553	10,711	21,3	958,155	24,999	2583,583	0	204,439	204,439	99,727	0	0	0	0	0	0	0
15:49:09	-320,971	2747,03	13,75	13,574	13,574	9,52	10,688	21,3	958,155	24,999	2583,746	0	204,439	204,439	99,727	0	0	0	0	0	0	0
15:49:09	-340,478	2743,625	13,75	13,574	13,554	9,485	10,664	21,3	958,155	24,999	2583,906	0	204,439	204,439	99,727	0	0	0	0	0	0	0
15:49:09	-289,721	2740,728	13,799	13,623	13,535	9,455	10,641	21,3	958,155	24,999	2584,063	0	204,439	204,439	99,727	0	0	0	0	0	0	0
15:49:09	-437,451	2736,353	13,75	13,574	13,513	9,41	10,617	21,3	958,155	24,999	2584,215	0	204,439	204,439	99,727	0	0	0	0	0	0	0
15:49:09	-361,718	2732,736	13,652	13,525	13,498	9,373	10,592	21,3	958,155	24,999	2584,364	0	204,439	204,439	99,727	0	0	0	0	0	0	0
15:49:09	-395,043	2728,786	13,506	13,33	13,484	9,332	10,568	21,3	958,155	24,999	2584,508	0	204,439	204,439	99,727	0	0	0	0	0	0	0
15:49:09	-343,383	2725,352	13,408	13,183	13,47	9,297	10,543	21,3	958,155	24,999	2584,649	0	204,439	204,439	99,727	0	0	0	0	0	0	0
15:49:09	-455,175	2720,8	13,261	13,037	13,453	9,25	10,517	21,3	958,155	24,999	2584,785	0	204,439	204,439	99,727	0	0	0	0	0	0	0
15:49:09	-246,459	2718,335	13,261	12,988	13,439	9,225	10,492	21,3	958,155	24,999	2584,918	0	204,439	204,439	99,727	0	0	0	0	0	0	0
15:49:09	-305,883	2715,276	13,261	13,086	13,421	9,193	10,466	21,3	958,155	24,999	2585,049	0	204,439	204,439	99,727	0	0	0	0	0	0	0
15:49:09	-325,122	2712,025	13,261	13,086	13,403	9,16	10,441	21,3	958,155	24,999	2585,176	0	204,439	204,439	99,727	0	0	0	0	0	0	0
15:49:09	-296,24	2709,063	13,31	13,037	13,383	9,129	10,415	21,3	958,155	24,999	2585,299	0	204,439	204,439	99,727	0	0	0	0	0	0	0
15:49:09	-408,52	2704,978	13,164	13,037	13,368	9,087	10,389	21,3	958,155	24,999	2585,419	0	204,439	204,439	99,727	0	0	0	0	0	0	0
15:49:09	-335,742	2701,62	13,115	12,89	13,352	9,052	10,363	21,3	958,155	24,999	2585,535	0	204,439	204,439	99,727	0	0	0	0	0	0	0
15:49:09	-326,66	2698,354	12,968	12,744	13,342	9,019	10,337	21,3	958,155	24,999	2585,648	0	204,439	204,439	99,727	0	0	0	0	0	0	0
15:49:09	-372,802	2694,626	12,822	12,646	13,329	8,98	10,31	21,3	958,155	24,999	2585,757	0	204,439	204,439	99,727	0	0	0	0	0	0	0
15:49:09	-357,226	2691,053	12,627	12,451	13,319	8,943	10,283	21,3	958,155	24,999	2585,862	0	204,439	204,439	99,727	0	0	0	0	0	0	0
15:49:09	-326,367	2687,79	12,48	12,256	13,309	8,91	10,256	21,3	958,155	24,999	2585,964	0	204,439	204,439	99,727	0	0	0	0	0	0	0
15:49:09	-262,133	2685,168	12,431	12,158	13,297	8,883	10,229	21,3	958,155	24,999	2586,063	0	204,439	204,439	99,727	0	0	0	0	0	0	0
15:49:09	-249,584	2682,672	12,431	12,109	13,283	8,857	10,202	21,3	958,155	24,999	2586,16	0	204,439	204,439	99,727	0	0	0	0	0	0	0
15:49:09	-201,464	2680,658	12,48	12,256	13,269	8,836	10,176	21,3	958,155	24,999	2586,255	0	204,439	204,439	99,727	0	0	0	0	0	0	0
15:49:09	-307,763	2677,58	12,48	12,353	13,251	8,804	10,149	21,3	958,155	24,999	2586,346	0	204,439	204,439	99,727	0	0	0	0	0	0	0
15:49:09	-255,078	2675,029	12,48	12,256	13,237	8,778	10,122	21,3	958,155	24,999	2586,434	0	204,439	204,439	99,727	0	0	0	0	0	0	0
15:49:09	-184,863	2673,181	12,48	12,158	13,226	8,759	10,095	21,3	959,124	24,999	2586,521	0	204,439	204,439	99,727	0	0	0	0	0	0	0
15:49:09	-208,789	2671,093	12,431	12,158	13,217	8,738	10,068	21,3	959,124	24,999	2586,606	0	204,439	204,439	99,727	0	0	0	0	0	0	0
15:49:09	-425,024	2666,843	12,187	11,963	13,207	8,694	10,041	21,3	959,124	24,999	2586,686	0	204,439	204,439	99,727	0	0	0	0	0	0	0
15:49:09	-194,262	2664,9	12,138	11,816	13,198	8,674	10,015	21,3	959,124	24,999	2586,764	0	204,439	204,439	99,727	0	0	0	0	0	0	0
15:49:09	-196,093	2662,939	12,041	11,767	13,193	8,653	9,988	21,3	959,124	24,999	2586,84	0	204,439	204,439	99,727	0	0	0	0	0	0	0
15:49:09	-244,311	2660,496	11,943	11,718	13,184	8,628	9,961	21,3	959,124	24,999	2586,914	0	204,439	204,439	99,727	0	0	0	0	0	0	0
15:49:09	-293,017	2657,566	11,748	11,621	13,179	8,598	9,935	21,3	959,124	24,999	2586,985	0	204,439	204,439	99,727	0	0	0	0	0	0	0
15:49:09	-258,276	2654,983	11,65	11,523	13,169	8,571	9,908	21,3	959,124	24,999	2587,053	0	204,439	204,439	99,727	0	0	0	0	0	0	0
15:49:09	-144,873	2653,534	11,748	11,572	13,156	8,557	9,881	21,3	959,124	24,999	2587,119	0	204,439	204,439	99,727	0	0	0	0	0	0	0
15:49:09	14,404	2653,678	11,943	11,718	13,146	8,558	9,855	21,3	959,124	24,999	2587,186	0	204,439	204,439	99,727	0	0	0	0	0	0	0
15:49:09	-197,29	2651,705	11,992	11,816	13,132	8,538	9,83	21,3	959,124	24,999	2587,25	0	204,494	204,494	99,728	0	0	0	0	0	0	0
15:49:09	-248,217	2649,223	11,992	11,816	13,118	8,512	9,804	21,3	959,124	24,999	2587,312	0	204,494	204,494	99,728	0	0	0	0	0	0	0
15:49:09	-161,401	2647,609	11,992	11,816	13,109	8,495	9,778	21,3	959,124	24,999	2587,373	0	204,494	204,494	99,728	0	0	0	0	0	0	0
15:49:09	-170,849	2645,901	11,992	11,767	13,099	8,478	9,753	21,3	959,124	24,999	2587,431	0	204,494	204,494	99,728	0	0	0	0	0	0	0
15:49:09	-138,281	2644,518	11,943	11,718	13,094	8,464	9,727	21,3	959,124	24,999	2587,488	0	204,494	204,494	99,728	0	0	0	0	0	0	0
15:49:09	-273,339	2641,785	11,748	11,621	13,089	8,435	9,702	21,3	959,124	24,999	2587,543	0	204,494	204,494	99,728	0	0	0	0	0	0	0
15:49:09	-329,736	2638,487	11,504	11,523	13,084	8,401	9,676	21,3	959,124	24,999	2587,594	0	204,494	204,494	99,728	0	0	0	0	0	0	0
15:49:09	-204,736	2636,44	11,455	11,523	13,075	8,38	9,651	21,3	959,124	24,999	2587,643	0	204,494	204,494	99,728	0	0	0	0	0	0	0
15:49:09	-43,505	2636,005	11,504	11,523	13,07	8,376	9,626	21,3	959,124	24,999	2587,691	0	204,494	204,494	99,728	0	0	0	0	0	0	0
15:49:09	-166,601	2634,339	11,504	11,425	13,06	8,359	9,601	21,3	959,124	24,999	2587,738	0	204,494	204,494	99,728	0	0	0	0	0	0	0
15:49:09	-215,454	2632,184	11,455	11,425	13,051	8,336	9,576	21,3	959,124	24,999	2587,782	0	204,494	204,494	99,728	0	0	0	0	0	0	0
15:49:09	-127,368	2630,911	11,504	11,425	13,041	8,323	9,552	21,3	959,124	24,999	2587,825	0	204,494	204,494	99,728	0	0	0	0	0	0	0
15:49:09	-139,062	2629,52	11,455	11,425	13,036	8,309	9,527	21,3	959,124	24,999	2587,867	0	204,494	204,494	99,728	0	0	0	0	0	0	0
15:49:09	-210,131	2627,419	11,406	11,377	13,026	8,287	9,503	21,3	959,124	24,999	2587,906	0	204,494	204,494	99,728	0	0	0	0	0	0	0
15:49:09	-181,494	2625,604	11,308	11,279	13,022	8,269	9,479	21,3	959,124	24,999	2587,944	0	204,494	204,494	99,728	0	0	0	0	0	0	0
15:49:09	-85,058	2624,753	11,308	11,279	13,017	8,26	9,455	21,3	959,124	24,999	2587,981	0	204,494	204,494	99,728	0	0	0	0	0	0	0
15:49:09	-132,641	2623,427	11,259	11,23	13,012	8,246	9,431	21,3	959,124	24,999	2588,016	0	204,494	204,494	99,728	0	0	0	0	0	0	0
15:49:09	-117,7	2622,25	11,308	11,279	13,003	8,234	9,408	21,3	959,124	24,999	2588,051	0	204,494	204,494	99,728	0	0	0	0	0	0	0
15:49:09	-85,913	2621,39	11,308	11,279	12,998	8,225	9,385	21,3	959,124	24,999	2588,084	0	204,494	204,494	99,728	0	0	0	0	0	0	0
15:49:09	-166,528	2619,725	11,308	11,23	12,988	8,208	9,362	21,3	959,124	24,999	2588,116	0	204,494	204,494	99,728	0	0	0	0	0	0	0
15:49:09	-133,667	2618,389	11,259	11,279	12,983	8,194	9,339	21,3	959,124	24,999	2588,146	0	204,494	204,494	99,728	0	0	0	0	0	0	0
15:49:09	-121,093	2617,178	11,308	11,279	12,974	8,182	9,316	21,3	959,124	24,999	2588,175	0	204,494	204,494	99,728	0	0	0	0	0	0	0
15:49:09	-85,913	2616,318	11,308	11,377	12,969	8,173	9,294	21,3	959,124	24,999	2588,203	0	204,494	204,494	99,728	0	0	0	0	0	0	0
15:49:09	-168,676	2614,632	11,308	11,279	12,959	8,155	9,271	21,3	959,124	24,999	2588,23	0	204,494	204,494	99,728	0	0	0	0	0	0	0
15:49:09	-133,642	2613,295	11,259	11,279	12,954	8,142	9,249	21,3	959,124	24,999	2588,255	0	204,494	204,494	99,728	0	0	0	0	0	0	0
15:49:09	-81,665	2612,479	11,259	11,23	12,95	8,133	9,227	21,3	959,124	24,999	2588,279	0	204,494	204,494	99,728	0	0	0	0	0	0	0
15:49:09	-182,568	2610,653	11,162	11,23	12,945	8,114	9,205	21,3	959,124	24,999	2588,302	0	204,494	204,494	99,728	0	0	0	0	0	0	0
15:49:09	-130,468	2609,348	11,113	11,181	12,94	8,101	9,184	21,3	959,124	24,999	2588,323	0	204,494	204,494	99,728	0	0	0	0	0	0	0
15:49:09	-85,888	2608,489	11,113	11,181	12,935	8,092	9,162	21,3	959,124	24,999	2588,343	0	204,494	204,494	99,728	0	0	0	0	0	0	0
15:49:09	-83,764	2607,652	11,113	11,084	12,93	8,083	9,141	21,3	959,124	24,999	2588,362	0	204,494	204,494	99,728	0	0	0	0	0	0	0
15:49:09	-178,125	2605,87	11,015	11,084	12,926	8,065	9,12	21,3	959,124	24,999	2588,38	0	204,494	204,494	99,728	0	0	0	0	0	0	0
15:49:09	-131,445	2604,556	10,966	11,035	12,921	8,052	9,099	21,3	959,124	24,999	2588,396	0	204,494	204,494	99,728	0	0	0	0	0	0	0
15:49:09	-121,997	2603,336	11,015	11,035	12,911	8,039	9,078	21,3	959,124	24,999	2588,411	0	204,494	204,494	99,728	0	0	0	0	0	0	0
15:49:09	11,596	2603,452	11,113	11,035	12,907	8,04	9,058	21,3	959,124	24,999	2588,426	0	204,494	204,494	99,728	0	0	0	0	0	0	0
15:49:09	-180,395	2601,648	11,015	11,035	12,902	8,022	9,038	21,3	959,124	24,999	2588,439	0	204,494	204,494	99,728	0	0	0	0	0	0	0
15:49:09	-83,74	2600,811	11,015	11,035	12,897	8,013	9,018	21,3	959,124	24,999	2588,451	0	204,494	204,494	99,728	0	0	0	0	0	0	0
15:49:09	-168,603	2599,125	11,015	11,035	12,887	7,996	8,998	21,3	959,124	24,999	2588,462	0	204,494	204,494	99,728	0	0	0	0	0	0	0
15:49:09	-84,838	2598,276	11,015	11,035	12,883	7,987	8,978	21,3	959,124	24,999	2588,472	0	204,494	204,494	99,728	0	0	0	0	0	0	0
15:49:09	-83,789	2597,438	11,015	11,035	12,878	7,978	8,958	21,3	959,124	24,999	2588,481	0	204,494	204,494	99,728	0	0	0	0	0	0	0
15:49:09	-83,764	2596,601	11,015	11,084	12,873	7,97	8,939	21,3	959,124	24,999	2588,489	0	204,494	204,494	99,728	0	0	0	0	0	0	0
15:49:09	-83,789	2595,763	11,015	11,035	12,868	7,961	8,92	21,3	959,124	24,999	2588,496	0	204,494	204,494	99,728	0	0	0	0	0	0	0
15:49:09	-166,503	2594,098	11,015	11,084	12,859	7,944	8,9	21,3	959,124	24,999	2588,502	0	204,494	204,494	99,728	0	0	0	0	0	0	0
15:49:09	-82,69	2593,271	11,015	11,035	12,854	7,935	8,882	21,3	959,124	24,999	2588,506	0	204,494	204,494	99,728	0	0	0	0	0	0	0
15:49:09	-82,739	2592,443	11,015	11,035	12,849	7,927	8,863	21,3	959,124	24,999	2588,51	0	204,494	204,494	99,728	0	0	0	0	0	0	0
15:49:09	-47,607	2591,967	10,966	11,035	12,849	7,922	8,844	21,3	959,124	24,999	2588,514	0	204,494	204,494	99,728	0	0	0	0	0	0	0
15:49:09	-86,059	2591,107	10,966	10,937	12,845	7,913	8,826	21,3	959,124	24,999	2588,516	0	204,494	204,494	99,728	0	0	0	0	0	0	0
15:49:09	-130,346	2589,803	10,918	10,937	12,84	7,899	8,808	21,3	959,124	24,999	2588,518	0	204,494	204,494	99,728	0	0	0	0	0	0	0
15:49:09	12,5	2589,928	11,015	11,035	12,835	7,901	8,79	21,3	959,124	24,999	2588,519	0	204,494	204,494	99,728	0	0	0	0	0	0	0
15:49:09	-84,814	2589,08	11,015	10,937	12,83	7,892	8,773	21,3	959,124	24,999	2588,52	0	204,494	204,494	99,728	0	0	0	0	0	0	0
15:49:09	-177,88	2587,301	10,918	10,84	12,826	7,874	8,755	21,3	959,124	24,999	2587,301	0	204,494	204,494	99,728	0	0	0	0	0	0	0
15:49:10	-95,19	2586,349	10,82	10,742	12,826	7,864	8,737	21,3	959,124	24,999	2586,349	0	204,494	204,494	99,728	0	0	0	0	0	0	0
15:49:10	-190,332	2584,446	10,625	10,693	12,826	7,844	8,72	21,3	959,124	24,999	2584,446	0	204,494	204,494	99,728	0	0	0	0	0	0	0
15:49:10	0	2584,446	10,625	10,595	12,826	7,844	8,703	21,3	959,124	24,999	2584,446	0	204,494	204,494	99,728	0	0	0	0	0	0	0
15:49:10	-82,69	2583,619	10,625	10,547	12,821	7,836	8,686	21,3	959,124	24,999	2583,619	0	204,494	204,494	99,728	0	0	0	0	0	0	0
15:49:10	-38,305	2583,236	10,673	10,693	12,816	7,832	8,669	21,3	959,124	24,999	2583,236	0	204,494	204,494	99,728	0	0	0	0	0	0	0
15:49:10	62,158	2583,858	10,82	10,742	12,812	7,838	8,653	21,3	959,124	24,999	2583,237	0	204,494	204,494	99,728	0	0	0	0	0	0	0
15:49:10	-22,68	2583,631	10,966	10,888	12,802	7,836	8,637	21,3	959,124	24,999	2583,237	0	204,494	204,494	99,728	0	0	0	0	0	0	0
15:49:10	-132,421	2582,307	10,918	10,937	12,797	7,822	8,621	21,3	959,124	24,999	2582,307	0	204,494	204,494	99,728	0	0	0	0	0	0	0
15:49:10	-85,888	2581,448	10,918	11,035	12,792	7,813	8,605	21,3	959,124	24,999	2581,448	0	204,494	204,494	99,728	0	0	0	0	0	0	0
15:49:10	-79,516	2580,653	10,918	10,937	12,788	7,805	8,589	21,3	959,124	24,999	2580,653	0	204,494	204,494	99,728	0	0	0	0	0	0	0
15:49:10	0	2580,653	10,918	10,888	12,788	7,805	8,574	21,3	959,124	24,999	2580,653	0	204,494	204,494	99,728	0	0	0	0	0	0	0
15:49:10	-222,021	2578,432	10,771	10,84	12,783	7,782	8,558	21,3	959,124	24,999	2578,432	0	204,494	204,494	99,728	0	0	0	0	0	0	0
15:49:10	-100,537	2577,427	10,673	10,742	12,783	7,772	8,543	21,3	959,124	24,999	2577,427	0	204,494	204,494	99,728	0	0	0	0	0	0	0
15:49:10	-79,541	2576,632	10,673	10,742	12,779	7,764	8,528	21,3	959,124	24,999	2576,632	0	204,494	204,494	99,728	0	0	0	0	0	0	0
15:49:10	0	2576,632	10,673	10,742	12,779	7,764	8,513	21,3	959,124	24,999	2576,632	0	204,494	204,494	99,728	0	0	0	0	0	0	0
15:49:10	-47,534	2576,156	10,625	10,693	12,779	7,759	8,498	21,3	959,124	24,999	2576,156	0	204,494	204,494	99,728	0	0	0	0	0	0	0
15:49:10	-178,784	2574,369	10,527	10,595	12,774	7,74	8,483	21,3	959,124	24,999	2574,369	0	204,494	204,494	99,728	0	0	0	0	0	0	0
15:49:10	0	2574,369	10,527	10,595	12,774	7,74	8,468	21,3	959,124	24,999	2574,368	0	204,494	204,494	99,728	0	0	0	0	0	0	0
15:49:10	-84,79	2573,521	10,527	10,595	12,769	7,732	8,454	21,3	959,124	24,999	2573,521	0	204,494	204,494	99,728	0	0	0	0	0	0	0
15:49:10	-78,295	2572,738	10,527	10,595	12,765	7,724	8,44	21,3	959,124	24,999	2572,738	0	204,494	204,494	99,728	0	0	0	0	0	0	0
15:49:10	88,525	2573,623	10,625	10,595	12,764	7,733	8,426	21,3	959,124	24,999	2572,738	0	204,494	204,494	99,728	0	0	0	0	0	0	0
15:49:10	-172,241	2571,901	10,527	10,595	12,76	7,715	8,412	21,3	959,124	24,999	2571,901	0	204,494	204,494	99,728	0	0	0	0	0	0	0
15:49:10	11,083	2572,011	10,625	10,693	12,755	7,716	8,398	21,3	959,124	24,999	2571,901	0	204,494	204,494	99,728	0	0	0	0	0	0	0
15:49:10	-35,18	2571,66	10,673	10,693	12,75	7,712	8,385	21,3	959,124	24,999	2571,66	0	204,494	204,494	99,728	0	0	0	0	0	0	0
15:49:10	-83,74	2570,822	10,673	10,742	12,746	7,704	8,371	21,3	959,124	24,999	2570,822	0	204,494	204,494	99,728	0	0	0	0	0	0	0
15:49:10	0	2570,822	10,673	10,547	12,746	7,704	8,358	21,3	959,124	24,999	2570,822	0	204,494	204,494	99,728	0	0	0	0	0	0	0
15:49:10	-83,764	2569,984	10,673	10,547	12,741	7,695	8,345	21,3	959,124	24,999	2569,984	0	204,494	204,494	99,728	0	0	0	0	0	0	0
15:49:10	-47,46	2569,51	10,625	10,595	12,741	7,69	8,332	21,3	959,124	24,999	2569,51	0	204,494	204,494	99,728	0	0	0	0	0	0	0
15:49:10	-170,117	2567,809	10,527	10,547	12,737	7,673	8,32	21,3	959,124	24,999	2567,809	0	204,494	204,494	99,728	0	0	0	0	0	0	0
15:49:10	-7,543	2567,733	10,527	10,547	12,736	7,672	8,307	21,3	959,124	24,999	2567,733	0	204,494	204,494	99,728	0	0	0	0	0	0	0
15:49:10	0	2567,733	10,527	10,498	12,736	7,672	8,294	21,3	959,124	24,999	2567,733	0	204,494	204,494	99,728	0	0	0	0	0	0	0
15:49:10	-47,485	2567,258	10,478	10,4	12,736	7,667	8,282	21,3	959,124	24,999	2567,258	0	204,494	204,494	99,728	0	0	0	0	0	0	0
15:49:10	-123,657	2566,022	10,429	10,4	12,732	7,654	8,27	21,3	959,124	24,999	2566,022	0	204,494	204,494	99,728	0	0	0	0	0	0	0
15:49:10	-7,568	2565,946	10,429	10,4	12,731	7,654	8,258	21,3	959,124	24,999	2565,946	0	204,494	204,494	99,728	0	0	0	0	0	0	0
15:49:10	-94,921	2564,997	10,332	10,351	12,731	7,644	8,246	21,3	959,124	24,999	2564,997	0	204,494	204,494	99,728	0	0	0	0	0	0	0
15:49:10	-47,46	2564,522	10,283	10,351	12,731	7,639	8,234	21,3	959,124	24,999	2564,522	0	204,494	204,494	99,728	0	0	0	0	0	0	0
15:49:10	-26,562	2564,257	10,332	10,351	12,727	7,636	8,222	21,3	959,124	24,999	2564,257	0	204,494	204,494	99,728	0	0	0	0	0	0	0
15:49:10	-7,592	2564,181	10,332	10,351	12,727	7,635	8,211	21,3	959,124	24,999	2564,181	0	204,494	204,494	99,728	0	0	0	0	0	0	0
15:49:10	20,898	2564,39	10,429	10,302	12,722	7,637	8,199	21,3	959,124	24,999	2564,181	0	204,494	204,494	99,728	0	0	0	0	0	0	0
15:49:10	-16,04	2564,229	10,429	10,4	12,722	7,636	8,188	21,3	959,124	24,999	2564,181	0	204,494	204,494	99,728	0	0	0	0	0	0	0
15:49:10	0	2564,229	10,429	10,4	12,722	7,636	8,177	21,2	960,554	24,999	2564,181	0	204,494	204,494	99,728	0	0	0	0	0	0	0
15:49:10	-29,638	2563,933	10,478	10,4	12,717	7,633	8,167	21,2	960,554	24,999	2563,933	0	204,494	204,494	99,728	0	0	0	0	0	0	0
15:49:10	-8,618	2563,847	10,478	10,4	12,717	7,632	8,156	21,2	960,554	24,999	2563,847	0	204,494	204,494	99,728	0	0	0	0	0	0	0
15:49:10	-82,641	2563,02	10,478	10,498	12,712	7,623	8,146	21,2	960,554	24,999	2563,02	0	204,494	204,494	99,728	0	0	0	0	0	0	0
15:49:10	-24,56	2562,775	10,527	10,498	12,708	7,621	8,136	21,2	960,554	24,999	2562,775	0	204,494	204,494	99,728	0	0	0	0	0	0	0
15:49:10	-8,618	2562,689	10,527	10,595	12,708	7,62	8,125	21,2	960,554	24,999	2562,689	0	204,494	204,494	99,728	0	0	0	0	0	0	0
15:49:10	13,281	2562,821	10,625	10,547	12,703	7,621	8,116	21,2	960,554	24,999	2562,689	0	204,494	204,494	99,728	0	0	0	0	0	0	0
15:49:10	-175,463	2561,067	10,527	10,595	12,698	7,603	8,105	21,2	960,554	24,999	2561,067	0	204,494	204,494	99,728	0	0	0	0	0	0	0
15:49:10	94,873	2562,015	10,625	10,547	12,698	7,613	8,096	21,2	960,554	24,999	2561,068	0	204,494	204,494	99,728	0	0	0	0	0	0	0
15:49:10	-104,345	2560,972	10,527	10,595	12,698	7,602	8,086	21,2	960,554	24,999	2560,972	0	204,494	204,494	99,728	0	0	0	0	0	0	0
15:49:10	-70,898	2560,263	10,527	10,547	12,694	7,595	8,077	21,2	960,554	24,999	2560,263	0	203,883	203,883	99,725	0	0	0	0	0	0	0
15:49:10	-47,412	2559,789	10,478	10,547	12,694	7,59	8,067	21,2	960,554	24,999	2559,789	0	203,883	203,883	99,725	0	0	0	0	0	0	0
15:49:10	-9,692	2559,692	10,478	10,498	12,693	7,589	8,058	21,2	960,554	24,999	2559,692	0	203,883	203,883	99,725	0	0	0	0	0	0	0
15:49:10	-142,26	2558,269	10,332	10,4	12,693	7,574	8,048	21,2	960,554	24,999	2558,269	0	203,883	203,883	99,725	0	0	0	0	0	0	0
15:49:10	-71,923	2557,55	10,332	10,4	12,689	7,567	8,039	21,2	960,554	24,999	2557,55	0	203,883	203,883	99,725	0	0	0	0	0	0	0
15:49:10	-8,593	2557,464	10,332	10,351	12,689	7,566	8,029	21,2	960,554	24,999	2557,464	0	203,883	203,883	99,725	0	0	0	0	0	0	0
15:49:10	0	2557,464	10,332	10,351	12,689	7,566	8,02	21,2	960,554	24,999	2557,464	0	203,883	203,883	99,725	0	0	0	0	0	0	0
15:49:10	-79,492	2556,669	10,332	10,351	12,684	7,558	8,011	21,2	960,554	24,999	2556,669	0	203,883	203,883	99,725	0	0	0	0	0	0	0
15:49:10	62,866	2557,298	10,478	10,498	12,68	7,564	8,003	21,2	960,554	24,999	2556,67	0	203,883	203,883	99,725	0	0	0	0	0	0	0
15:49:10	0	2557,298	10,478	10,498	12,68	7,564	7,994	21,2	960,554	24,999	2556,67	0	203,883	203,883	99,725	0	0	0	0	0	0	0
15:49:10	-78,442	2556,514	10,478	10,498	12,675	7,556	7,985	21,2	960,554	24,999	2556,514	0	203,883	203,883	99,725	0	0	0	0	0	0	0
15:49:10	-79,516	2555,718	10,478	10,498	12,671	7,548	7,977	21,2	960,554	24,999	2555,718	0	203,883	203,883	99,725	0	0	0	0	0	0	0
15:49:10	-9,497	2555,623	10,478	10,547	12,67	7,547	7,968	21,2	960,554	24,999	2555,623	0	203,883	203,883	99,725	0	0	0	0	0	0	0
15:49:10	0	2555,623	10,478	10,547	12,67	7,547	7,96	21,2	960,554	24,999	2555,623	0	203,883	203,883	99,725	0	0	0	0	0	0	0
15:49:10	-142,163	2554,202	10,332	10,4	12,67	7,532	7,952	21,2	960,554	24,999	2554,202	0	203,883	203,883	99,725	0	0	0	0	0	0	0
15:49:10	64,77	2554,849	10,478	10,498	12,666	7,539	7,944	21,2	960,554	24,999	2554,202	0	203,883	203,883	99,725	0	0	0	0	0	0	0
15:49:10	-47,412	2554,375	10,429	10,498	12,666	7,534	7,936	21,2	960,554	24,999	2554,203	0	203,883	203,883	99,725	0	0	0	0	0	0	0
15:49:10	-94,775	2553,428	10,332	10,4	12,666	7,524	7,928	21,2	960,554	24,999	2553,428	0	203,883	203,883	99,725	0	0	0	0	0	0	0
15:49:10	-78,247	2552,645	10,332	10,4	12,661	7,516	7,919	21,2	960,554	24,999	2552,645	0	203,883	203,883	99,725	0	0	0	0	0	0	0
15:49:10	17,382	2552,819	10,429	10,4	12,657	7,518	7,912	21,2	960,554	24,999	2552,645	0	203,883	203,883	99,725	0	0	0	0	0	0	0
15:49:10	-10,717	2552,712	10,429	10,498	12,656	7,517	7,904	21,2	960,554	24,999	2552,645	0	203,883	203,883	99,725	0	0	0	0	0	0	0
15:49:10	0	2552,712	10,429	10,498	12,656	7,517	7,896	21,2	960,554	24,999	2552,645	0	203,883	203,883	99,725	0	0	0	0	0	0	0
15:49:10	-78,247	2551,929	10,429	10,351	12,652	7,509	7,889	21,2	960,554	24,999	2551,929	0	203,883	203,883	99,725	0	0	0	0	0	0	0
15:49:10	0	2551,929	10,429	10,4	12,652	7,509	7,881	21,2	960,554	24,999	2551,929	0	203,883	203,883	99,725	0	0	0	0	0	0	0
15:49:10	0	2551,929	10,429	10,4	12,652	7,509	7,874	21,2	960,554	24,999	2551,929	0	203,883	203,883	99,725	0	0	0	0	0	0	0
15:49:10	-172,167	2550,208	10,332	10,351	12,647	7,491	7,866	21,2	960,554	24,999	2550,208	0	203,883	203,883	99,725	0	0	0	0	0	0	0
15:49:10	0	2550,208	10,332	10,351	12,647	7,491	7,859	21,2	960,554	24,999	2550,208	0	203,883	203,883	99,725	0	0	0	0	0	0	0
15:49:10	-76,171	2549,446	10,332	10,4	12,643	7,483	7,852	21,2	960,554	24,999	2549,446	0	203,883	203,883	99,725	0	0	0	0	0	0	0
15:49:10	84,033	2550,286	10,429	10,498	12,643	7,492	7,845	21,2	960,554	24,999	2549,447	0	203,883	203,883	99,725	0	0	0	0	0	0	0
15:49:10	-171,069	2548,576	10,332	10,4	12,638	7,474	7,837	21,2	960,554	24,999	2548,576	0	203,883	203,883	99,725	0	0	0	0	0	0	0
15:49:10	82,934	2549,405	10,429	10,498	12,638	7,483	7,83	21,2	960,554	24,999	2548,576	0	203,883	203,883	99,725	0	0	0	0	0	0	0
15:49:10	-28,784	2549,117	10,478	10,498	12,633	7,48	7,824	21,2	960,554	24,999	2548,577	0	203,883	203,883	99,725	0	0	0	0	0	0	0
15:49:10	-47,387	2548,643	10,429	10,498	12,633	7,475	7,817	21,2	960,554	24,999	2548,577	0	203,883	203,883	99,725	0	0	0	0	0	0	0
15:49:10	-94,726	2547,696	10,332	10,4	12,633	7,465	7,81	21,2	960,554	24,999	2547,696	0	203,883	203,883	99,725	0	0	0	0	0	0	0
15:49:10	-47,338	2547,223	10,283	10,351	12,633	7,461	7,803	21,2	960,554	24,999	2547,223	0	203,883	203,883	99,725	0	0	0	0	0	0	0
15:49:10	0	2547,223	10,283	10,302	12,633	7,461	7,796	21,2	960,554	24,999	2547,223	0	203,883	203,883	99,725	0	0	0	0	0	0	0
15:49:10	-10,717	2547,115	10,283	10,205	12,633	7,459	7,79	21,2	960,554	24,999	2547,115	0	203,883	203,883	99,725	0	0	0	0	0	0	0
15:49:10	-83,984	2546,276	10,185	10,156	12,633	7,451	7,783	21,2	960,554	24,999	2546,276	0	203,883	203,883	99,725	0	0	0	0	0	0	0
15:49:10	-47,363	2545,802	10,136	10,156	12,633	7,446	7,776	21,2	960,554	24,999	2545,802	0	203,883	203,883	99,725	0	0	0	0	0	0	0
15:49:10	-27,734	2545,525	10,185	10,205	12,629	7,443	7,77	21,2	960,554	24,999	2545,525	0	203,883	203,883	99,725	0	0	0	0	0	0	0
15:49:10	82,739	2546,352	10,283	10,205	12,628	7,452	7,764	21,2	960,554	24,999	2545,525	0	203,883	203,883	99,725	0	0	0	0	0	0	0
15:49:10	-27,734	2546,075	10,332	10,351	12,624	7,449	7,757	21,2	960,554	24,999	2545,526	0	203,883	203,883	99,725	0	0	0	0	0	0	0
15:49:10	8,862	2546,163	10,429	10,498	12,619	7,45	7,751	21,2	960,554	24,999	2545,526	0	203,883	203,883	99,725	0	0	0	0	0	0	0
15:49:10	-28,808	2545,875	10,478	10,498	12,615	7,447	7,745	21,2	960,554	24,999	2545,527	0	203,883	203,883	99,725	0	0	0	0	0	0	0
15:49:10	-72,973	2545,145	10,478	10,547	12,611	7,439	7,739	21,2	960,554	24,999	2545,145	0	203,883	203,883	99,725	0	0	0	0	0	0	0
15:49:10	-11,987	2545,026	10,478	10,498	12,61	7,438	7,734	21,2	960,554	24,999	2545,026	0	203,883	203,883	99,725	0	0	0	0	0	0	0
15:49:10	-47,363	2544,552	10,429	10,4	12,61	7,433	7,728	21,2	960,554	24,999	2544,552	0	203,883	203,883	99,725	0	0	0	0	0	0	0
15:49:10	-94,677	2543,605	10,332	10,4	12,61	7,423	7,722	21,2	960,554	24,999	2543,605	0	203,883	203,883	99,725	0	0	0	0	0	0	0
15:49:10	0	2543,605	10,332	10,351	12,61	7,423	7,716	21,2	960,554	24,999	2543,605	0	203,883	203,883	99,725	0	0	0	0	0	0	0
15:49:10	-47,338	2543,132	10,283	10,302	12,61	7,418	7,71	21,2	960,554	24,999	2543,132	0	203,883	203,883	99,725	0	0	0	0	0	0	0
15:49:10	0	2543,132	10,283	10,205	12,61	7,418	7,704	21,2	960,554	24,999	2543,132	0	203,883	203,883	99,725	0	0	0	0	0	0	0
15:49:11	0	2543,132	10,283	10,351	12,61	7,418	7,699	21,2	960,554	24,999	2543,132	0	203,883	203,883	99,725	0	0	0	0	0	0	0
15:49:11	-25,634	2542,875	10,332	10,351	12,606	7,416	7,693	21,2	960,554	24,999	2542,875	0	203,883	203,883	99,725	0	0	0	0	0	0	0
15:49:11	-12,817	2542,747	10,332	10,351	12,605	7,414	7,688	21,2	960,554	24,999	2542,747	0	203,883	203,883	99,725	0	0	0	0	0	0	0
15:49:11	-141,992	2541,327	10,185	10,205	12,605	7,4	7,682	21,2	960,554	24,999	2541,327	0	203,883	203,883	99,725	0	0	0	0	0	0	0
15:49:11	94,653	2542,274	10,283	10,351	12,605	7,409	7,677	21,2	960,554	24,999	2541,328	0	203,883	203,883	99,725	0	0	0	0	0	0	0
15:49:11	0	2542,274	10,283	10,302	12,605	7,409	7,671	21,2	960,554	24,999	2541,329	0	203,883	203,883	99,725	0	0	0	0	0	0	0
15:49:11	-141,967	2540,854	10,136	10,156	12,605	7,395	7,666	21,2	960,554	24,999	2540,854	0	203,883	203,883	99,725	0	0	0	0	0	0	0
15:49:11	0	2540,854	10,136	10,058	12,605	7,395	7,661	21,2	960,554	24,999	2540,854	0	203,883	203,883	99,725	0	0	0	0	0	0	0
15:49:11	-61,206	2540,242	10,136	10,156	12,602	7,389	7,655	21,2	960,554	24,999	2540,242	0	203,883	203,883	99,725	0	0	0	0	0	0	0
15:49:11	22,705	2540,469	10,185	10,205	12,6	7,391	7,65	21,2	960,554	24,999	2540,242	0	203,883	203,883	99,725	0	0	0	0	0	0	0
15:49:11	21,655	2540,686	10,283	10,205	12,596	7,393	7,645	21,2	960,554	24,999	2540,243	0	203,883	203,883	99,725	0	0	0	0	0	0	0
15:49:11	-24,609	2540,44	10,332	10,302	12,592	7,391	7,64	21,2	960,554	24,999	2540,243	0	203,883	203,883	99,725	0	0	0	0	0	0	0
15:49:11	-12,841	2540,311	10,332	10,4	12,591	7,389	7,635	21,2	960,554	24,999	2540,243	0	203,883	203,883	99,725	0	0	0	0	0	0	0
15:49:11	-119,213	2539,119	10,283	10,156	12,587	7,377	7,63	21,2	960,554	24,999	2539,119	0	203,883	203,883	99,725	0	0	0	0	0	0	0
15:49:11	0	2539,119	10,283	10,156	12,587	7,377	7,625	21,2	960,554	24,999	2539,119	0	203,883	203,883	99,725	0	0	0	0	0	0	0
15:49:11	-94,628	2538,173	10,185	10,156	12,587	7,367	7,62	21,2	960,554	24,999	2538,173	0	203,883	203,883	99,725	0	0	0	0	0	0	0
15:49:11	0	2538,173	10,185	10,058	12,587	7,367	7,615	21,2	960,554	24,999	2538,173	0	203,883	203,883	99,725	0	0	0	0	0	0	0
15:49:11	-60,351	2537,569	10,136	10,058	12,586	7,361	7,61	21,2	960,554	24,999	2537,569	0	203,883	203,883	99,725	0	0	0	0	0	0	0
15:49:11	0	2537,569	10,136	10,009	12,586	7,361	7,605	21,2	960,554	24,999	2537,569	0	203,883	203,883	99,725	0	0	0	0	0	0	0
15:49:11	-59,936	2536,97	10,136	10,058	12,583	7,355	7,6	21,2	960,554	24,999	2536,97	0	203,883	203,883	99,725	0	0	0	0	0	0	0
15:49:11	0	2536,97	10,136	10,009	12,583	7,355	7,596	21,2	960,554	24,999	2536,97	0	203,883	203,883	99,725	0	0	0	0	0	0	0
15:49:11	-154,907	2535,421	9,99	9,863	12,582	7,339	7,591	21,2	960,554	24,999	2535,421	0	203,883	203,883	99,725	0	0	0	0	0	0	0
15:49:11	-10,546	2535,315	10,039	10,009	12,579	7,338	7,586	21,2	960,554	24,999	2535,315	0	203,883	203,883	99,725	0	0	0	0	0	0	0
15:49:11	-70,874	2534,607	10,039	10,058	12,575	7,33	7,581	21,2	960,554	24,999	2534,607	0	203,883	203,883	99,725	0	0	0	0	0	0	0
15:49:11	-26,904	2534,338	10,039	10,058	12,573	7,328	7,576	21,2	960,554	24,999	2534,338	0	203,883	203,883	99,725	0	0	0	0	0	0	0
15:49:11	23,901	2534,577	10,136	10,156	12,569	7,33	7,571	21,2	960,554	24,999	2534,338	0	203,883	203,883	99,725	0	0	0	0	0	0	0
15:49:11	-83,862	2533,738	10,136	10,058	12,565	7,321	7,566	21,2	960,554	24,999	2533,738	0	203,883	203,883	99,725	0	0	0	0	0	0	0
15:49:11	-22,363	2533,514	10,185	10,156	12,561	7,319	7,561	21,2	960,554	24,999	2533,514	0	203,883	203,883	99,725	0	0	0	0	0	0	0
15:49:11	24,78	2533,762	10,283	10,302	12,557	7,322	7,556	21,2	960,554	24,999	2533,515	0	203,883	203,883	99,725	0	0	0	0	0	0	0
15:49:11	-155,761	2532,204	10,136	10,058	12,556	7,306	7,551	21,2	960,554	24,999	2532,204	0	203,883	203,883	99,725	0	0	0	0	0	0	0
15:49:11	-94,531	2531,259	10,039	10,058	12,556	7,296	7,546	21,2	960,554	24,999	2531,259	0	203,883	203,883	99,725	0	0	0	0	0	0	0
15:49:11	-14,062	2531,119	10,039	10,009	12,555	7,294	7,542	21,2	960,554	24,999	2531,119	0	203,883	203,883	99,725	0	0	0	0	0	0	0
15:49:11	-68,579	2530,433	10,039	10,156	12,551	7,287	7,537	21,2	960,554	24,999	2530,433	0	203,883	203,883	99,725	0	0	0	0	0	0	0
15:49:11	-82,641	2529,606	10,039	10,058	12,546	7,279	7,531	21,2	960,554	24,999	2529,606	0	203,883	203,883	99,725	0	0	0	0	0	0	0
15:49:11	25,805	2529,864	10,136	10,009	12,543	7,282	7,527	21,2	960,554	24,999	2529,606	0	203,883	203,883	99,725	0	0	0	0	0	0	0
15:49:11	127,905	2531,143	10,283	10,302	12,542	7,295	7,522	21,2	960,554	24,999	2529,608	0	203,883	203,883	99,725	0	0	0	0	0	0	0
15:49:11	74,121	2531,885	10,429	10,498	12,538	7,302	7,518	21,2	960,554	24,999	2529,61	0	203,883	203,883	99,725	0	0	0	0	0	0	0
15:49:11	189,16	2533,776	10,625	10,742	12,538	7,322	7,514	21,2	960,554	24,999	2529,614	0	203,883	203,883	99,725	0	0	0	0	0	0	0
15:49:11	223,583	2536,012	10,771	10,888	12,543	7,345	7,511	21,2	960,554	24,999	2529,621	0	203,883	203,883	99,725	0	0	0	0	0	0	0
15:49:11	271,997	2538,732	10,966	11,084	12,547	7,373	7,508	21,1	957,314	24,999	2529,63	0	203,883	203,883	99,725	0	0	0	0	0	0	0
15:49:11	359,155	2542,324	11,113	11,23	12,559	7,41	7,506	21,1	957,314	24,999	2529,643	0	203,883	203,883	99,725	0	0	0	0	0	0	0
15:49:11	394,677	2546,27	11,259	11,523	12,573	7,451	7,505	21,1	957,314	24,999	2529,66	0	203,883	203,883	99,725	0	0	0	0	0	0	0
15:49:11	503,613	2551,307	11,455	11,767	12,591	7,503	7,505	21,1	957,314	24,999	2529,681	0	203,883	203,883	99,725	0	0	0	0	0	0	0
15:49:11	377,27	2555,079	11,504	11,914	12,61	7,542	7,506	21,1	957,314	24,999	2529,706	0	203,883	203,883	99,725	0	0	0	0	0	0	0
15:49:11	552,099	2560,6	11,65	12,256	12,633	7,598	7,507	21,1	957,314	24,999	2529,737	0	203,883	203,883	99,725	0	0	0	0	0	0	0
15:49:11	740,087	2568,001	11,992	12,451	12,656	7,675	7,511	21,1	957,314	24,999	2529,775	0	203,883	203,883	99,725	0	0	0	0	0	0	0
15:49:11	634,082	2574,342	12,138	12,695	12,684	7,74	7,515	21,1	957,314	24,999	2529,82	0	203,883	203,883	99,725	0	0	0	0	0	0	0
15:49:11	636,572	2580,708	12,285	12,988	12,712	7,806	7,521	21,1	957,314	24,999	2529,871	0	203,883	203,883	99,725	0	0	0	0	0	0	0
15:49:11	550,927	2586,217	12,334	13,086	12,741	7,863	7,528	21,1	957,314	24,999	2529,927	0	203,883	203,883	99,725	0	0	0	0	0	0	0
15:49:11	772,68	2593,944	12,529	13,232	12,774	7,942	7,536	21,1	957,314	24,999	2529,991	0	202,891	202,891	99,721	0	0	0	0	0	0	0
15:49:11	579,98	2599,744	12,529	13,379	12,807	8,002	7,545	21,1	957,314	24,999	2530,061	0	202,891	202,891	99,721	0	0	0	0	0	0	0
15:49:11	585,205	2605,596	12,529	13,574	12,84	8,062	7,555	21,1	957,314	24,999	2530,136	0	202,891	202,891	99,721	0	0	0	0	0	0	0
15:49:11	680,981	2612,405	12,627	13,427	12,873	8,132	7,566	21,1	957,314	24,999	2530,219	0	202,891	202,891	99,721	0	0	0	0	0	0	0
15:49:11	818,139	2620,587	12,773	13,574	12,911	8,217	7,579	21,1	957,314	24,999	2530,309	0	202,891	202,891	99,721	0	0	0	0	0	0	0
15:49:11	637,5	2626,962	12,822	13,72	12,945	8,283	7,593	21,1	957,314	24,999	2530,406	0	202,891	202,891	99,721	0	0	0	0	0	0	0
15:49:11	688,793	2633,85	12,92	13,916	12,978	8,354	7,608	21,1	957,314	24,999	2530,509	0	202,891	202,891	99,721	0	0	0	0	0	0	0
15:49:11	723,852	2641,088	12,968	13,916	13,017	8,428	7,624	21,1	957,314	24,999	2530,619	0	202,891	202,891	99,721	0	0	0	0	0	0	0
15:49:11	936,523	2650,453	13,31	14,111	13,051	8,525	7,642	21,1	957,314	24,999	2530,739	0	202,891	202,891	99,721	0	0	0	0	0	0	0
15:49:11	674,096	2657,194	13,31	14,258	13,089	8,594	7,66	21,1	957,314	24,999	2530,866	0	202,891	202,891	99,721	0	0	0	0	0	0	0
15:49:11	807,519	2665,27	13,457	14,258	13,127	8,677	7,68	21,1	957,314	24,999	2531	0	202,891	202,891	99,721	0	0	0	0	0	0	0
15:49:11	811,987	2673,39	13,603	14,648	13,164	8,761	7,701	21,1	957,314	24,999	2531,142	0	202,891	202,891	99,721	0	0	0	0	0	0	0
15:49:11	851,733	2681,907	13,799	14,941	13,202	8,849	7,724	21,1	957,314	24,999	2531,293	0	202,891	202,891	99,721	0	0	0	0	0	0	0
15:49:11	945,288	2691,36	14,092	15,088	13,239	8,946	7,748	21,1	957,314	24,999	2531,453	0	202,891	202,891	99,721	0	0	0	0	0	0	0
15:49:11	593,334	2697,293	13,994	15,136	13,278	9,008	7,773	21,1	957,314	24,999	2531,619	0	202,891	202,891	99,721	0	0	0	0	0	0	0
15:49:11	888,964	2706,183	14,238	15,136	13,315	9,099	7,799	21,1	957,314	24,999	2531,794	0	202,891	202,891	99,721	0	0	0	0	0	0	0
15:49:11	817,114	2714,354	14,482	15,332	13,347	9,184	7,826	21,1	957,314	24,999	2531,976	0	202,891	202,891	99,721	0	0	0	0	0	0	0
15:49:11	711,254	2721,466	14,58	15,332	13,382	9,257	7,854	21,1	957,314	24,999	2532,166	0	202,891	202,891	99,721	0	0	0	0	0	0	0
15:49:11	899,78	2730,464	14,873	15,625	13,417	9,35	7,883	21,1	957,314	24,999	2532,364	0	202,891	202,891	99,721	0	0	0	0	0	0	0
15:49:11	781,543	2738,28	15,068	15,82	13,45	9,43	7,913	21,1	957,314	24,999	2532,57	0	202,891	202,891	99,721	0	0	0	0	0	0	0
15:49:11	638,574	2744,665	15,068	15,82	13,486	9,496	7,944	21,1	957,314	24,999	2532,782	0	202,891	202,891	99,721	0	0	0	0	0	0	0
15:49:11	724,951	2751,915	15,215	15,967	13,519	9,571	7,976	21,1	957,314	24,999	2533,002	0	202,891	202,891	99,721	0	0	0	0	0	0	0
15:49:11	644,116	2758,356	15,215	16,015	13,555	9,637	8,009	21,1	957,314	24,999	2533,227	0	202,891	202,891	99,721	0	0	0	0	0	0	0
15:49:11	780,224	2766,158	15,41	16,064	13,588	9,718	8,042	21,1	957,314	24,999	2533,46	0	202,891	202,891	99,721	0	0	0	0	0	0	0
15:49:11	535,18	2771,51	15,361	16,015	13,621	9,773	8,076	21,1	957,314	24,999	2533,698	0	202,891	202,891	99,721	0	0	0	0	0	0	0
15:49:11	663,671	2778,147	15,361	16,064	13,659	9,841	8,111	21,1	957,314	24,999	2533,942	0	202,891	202,891	99,721	0	0	0	0	0	0	0
15:49:11	628,051	2784,427	15,41	16,064	13,692	9,906	8,146	21,1	957,314	24,999	2534,193	0	202,891	202,891	99,721	0	0	0	0	0	0	0
15:49:11	656,64	2790,994	15,556	16,308	13,721	9,974	8,182	21,1	957,314	24,999	2534,45	0	202,891	202,891	99,721	0	0	0	0	0	0	0
15:49:11	766,723	2798,661	15,898	16,552	13,745	10,053	8,219	21,1	957,314	24,999	2534,714	0	202,891	202,891	99,721	0	0	0	0	0	0	0
15:49:11	697,314	2805,634	16,093	16,699	13,773	10,125	8,256	21,1	957,314	24,999	2534,986	0	202,891	202,891	99,721	0	0	0	0	0	0	0
15:49:11	863,159	2814,266	16,533	16,943	13,797	10,214	8,294	21,1	957,314	24,999	2535,265	0	202,891	202,891	99,721	0	0	0	0	0	0	0
15:49:11	558,667	2819,852	16,582	17,09	13,826	10,271	8,333	21,1	957,314	24,999	2535,549	0	202,891	202,891	99,721	0	0	0	0	0	0	0
15:49:11	420,41	2824,057	16,582	17,09	13,849	10,314	8,372	21,1	957,314	24,999	2535,838	0	202,891	202,891	99,721	0	0	0	0	0	0	0
15:49:11	591,918	2829,976	16,582	17,041	13,883	10,375	8,411	21,1	957,314	24,999	2536,132	0	202,891	202,891	99,721	0	0	0	0	0	0	0
15:49:11	313,037	2833,106	16,386	16,845	13,912	10,408	8,45	21,1	957,314	24,999	2536,429	0	202,891	202,891	99,721	0	0	0	0	0	0	0
15:49:11	506,665	2838,173	16,386	16,748	13,94	10,46	8,49	21,1	957,314	24,999	2536,73	0	202,891	202,891	99,721	0	0	0	0	0	0	0
15:49:11	588,623	2844,059	16,386	16,845	13,974	10,521	8,53	21,1	957,314	24,999	2537,038	0	202,891	202,891	99,721	0	0	0	0	0	0	0
15:49:11	469,189	2848,751	16,435	16,943	13,997	10,569	8,57	21,1	957,314	24,999	2537,349	0	202,891	202,891	99,721	0	0	0	0	0	0	0
15:49:11	582,568	2854,577	16,679	17,09	14,016	10,629	8,61	21,1	957,314	24,999	2537,667	0	202,891	202,891	99,721	0	0	0	0	0	0	0
15:49:11	565,478	2860,231	16,826	17,187	14,04	10,687	8,651	21,1	957,314	24,999	2537,989	0	202,891	202,891	99,721	0	0	0	0	0	0	0
15:49:11	582,836	2866,06	17,07	17,431	14,059	10,747	8,692	21,1	957,314	24,999	2538,317	0	202,891	202,891	99,721	0	0	0	0	0	0	0
15:49:11	561,596	2871,676	17,217	17,578	14,082	10,805	8,733	21,1	957,314	24,999	2538,65	0	202,891	202,891	99,721	0	0	0	0	0	0	0
15:49:11	415,014	2875,826	17,217	17,48	14,106	10,848	8,775	21,1	957,314	24,999	2538,987	0	202,891	202,891	99,721	0	0	0	0	0	0	0
15:49:11	495,239	2880,778	17,217	17,578	14,134	10,899	8,816	21,1	957,314	24,999	2539,329	0	202,891	202,891	99,721	0	0	0	0	0	0	0
15:49:11	273,828	2883,516	17,07	17,383	14,158	10,927	8,858	21,1	957,314	24,999	2539,673	0	202,891	202,891	99,721	0	0	0	0	0	0	0
15:49:11	512,622	2888,643	17,168	17,285	14,181	10,98	8,899	21,1	957,314	24,999	2540,023	0	202,891	202,891	99,721	0	0	0	0	0	0	0
15:49:11	455,786	2893,201	17,217	17,431	14,204	11,027	8,941	21,1	957,314	24,999	2540,376	0	202,891	202,891	99,721	0	0	0	0	0	0	0
15:49:11	525,83	2898,459	17,412	17,724	14,222	11,081	8,983	21,1	957,314	24,999	2540,734	0	202,891	202,891	99,721	0	0	0	0	0	0	0
15:49:11	500,927	2903,468	17,656	17,822	14,237	11,133	9,025	21,1	957,314	24,999	2541,097	0	202,891	202,891	99,721	0	0	0	0	0	0	0
15:49:11	508,276	2908,551	17,803	18,066	14,257	11,186	9,068	21,1	957,314	24,999	2541,464	0	202,891	202,891	99,721	0	0	0	0	0	0	0
15:49:11	314,331	2911,694	17,851	18,115	14,272	11,218	9,11	21,1	957,314	24,999	2541,834	0	202,891	202,891	99,721	0	0	0	0	0	0	0
15:49:12	296,167	2914,656	17,9	18,164	14,286	11,248	9,152	21,1	957,314	24,999	2542,207	0	202,891	202,891	99,721	0	0	0	0	0	0	0
15:49:12	427,856	2918,934	17,998	18,261	14,305	11,293	9,194	21,1	957,314	24,999	2542,584	0	202,891	202,891	99,721	0	0	0	0	0	0	0
15:49:12	311,254	2922,047	18,047	18,31	14,319	11,325	9,236	21,1	957,314	24,999	2542,964	0	202,891	202,891	99,721	0	0	0	0	0	0	0
15:49:12	406,176	2926,109	18,144	18,261	14,337	11,367	9,277	21,1	957,314	24,999	2543,347	0	202,891	202,891	99,721	0	0	0	0	0	0	0
15:49:12	306,176	2929,171	18,144	18,359	14,354	11,398	9,319	21,1	957,314	24,999	2543,733	0	202,891	202,891	99,721	0	0	0	0	0	0	0
15:49:12	259,716	2931,768	18,144	18,261	14,369	11,425	9,36	21,1	957,314	24,999	2544,121	0	202,891	202,891	99,721	0	0	0	0	0	0	0
15:49:12	282,446	2934,592	18,144	18,31	14,385	11,454	9,401	21,1	957,314	24,999	2544,511	0	202,891	202,891	99,721	0	0	0	0	0	0	0
15:49:12	181,958	2936,412	18,144	18,31	14,395	11,473	9,442	21,1	957,314	24,999	2544,903	0	202,891	202,891	99,721	0	0	0	0	0	0	0
15:49:12	329,638	2939,708	18,193	18,31	14,411	11,507	9,482	21,1	957,314	24,999	2545,298	0	202,891	202,891	99,721	0	0	0	0	0	0	0
15:49:12	327,221	2942,98	18,34	18,457	14,421	11,54	9,523	21,1	957,314	24,999	2545,696	0	202,891	202,891	99,721	0	0	0	0	0	0	0
15:49:12	400,83	2946,989	18,535	18,652	14,432	11,582	9,563	21,1	957,314	24,999	2546,097	0	202,891	202,891	99,721	0	0	0	0	0	0	0
15:49:12	259,375	2949,582	18,633	18,847	14,441	11,609	9,603	21,1	957,314	24,999	2546,5	0	202,891	202,891	99,721	0	0	0	0	0	0	0
15:49:12	162,5	2951,207	18,633	18,799	14,45	11,625	9,643	21,1	957,314	24,999	2546,905	0	202,891	202,891	99,721	0	0	0	0	0	0	0
15:49:12	161,23	2952,82	18,633	18,799	14,459	11,642	9,682	21,1	957,314	24,999	2547,311	0	202,891	202,891	99,721	0	0	0	0	0	0	0
15:49:12	226,342	2955,083	18,633	18,701	14,472	11,665	9,721	21,1	957,314	24,999	2547,719	0	202,891	202,891	99,721	0	0	0	0	0	0	0
15:49:12	162,304	2956,706	18,633	18,603	14,481	11,682	9,759	21,1	957,314	24,999	2548,128	0	202,891	202,891	99,721	0	0	0	0	0	0	0
15:49:12	64,257	2957,349	18,535	18,652	14,49	11,689	9,797	21,1	957,314	24,999	2548,537	0	202,891	202,891	99,721	0	0	0	0	0	0	0
15:49:12	164,624	2958,995	18,535	18,652	14,5	11,706	9,835	21,1	957,314	24,999	2548,947	0	202,891	202,891	99,721	0	0	0	0	0	0	0
15:49:12	247,583	2961,471	18,633	18,652	14,508	11,731	9,872	21,1	957,314	24,999	2549,36	0	202,891	202,891	99,721	0	0	0	0	0	0	0
15:49:12	132,006	2962,791	18,681	18,701	14,513	11,745	9,909	21,1	957,314	24,999	2549,773	0	202,891	202,891	99,721	0	0	0	0	0	0	0
15:49:12	181,469	2964,606	18,779	18,799	14,517	11,763	9,945	21,1	957,314	24,999	2550,188	0	202,891	202,891	99,721	0	0	0	0	0	0	0
15:49:12	198,022	2966,586	18,877	18,945	14,523	11,784	9,981	21,1	957,314	24,999	2550,604	0	202,891	202,891	99,721	0	0	0	0	0	0	0
15:49:12	136,401	2967,95	18,877	18,945	14,531	11,798	10,017	21,1	957,314	24,999	2551,022	0	202,891	202,891	99,721	0	0	0	0	0	0	0
15:49:12	117,114	2969,121	18,828	18,945	14,54	11,81	10,052	21,1	957,314	24,999	2551,44	0	202,891	202,891	99,721	0	0	0	0	0	0	0
15:49:12	-85,083	2968,27	18,633	18,652	14,546	11,801	10,086	21,1	957,314	24,999	2551,856	0	202,891	202,891	99,721	0	0	0	0	0	0	0
15:49:12	202,246	2970,293	18,681	18,701	14,555	11,822	10,12	21,1	957,314	24,999	2552,275	0	202,891	202,891	99,721	0	0	0	0	0	0	0
15:49:12	91,162	2971,204	18,633	18,701	14,563	11,831	10,154	21,1	957,314	24,999	2552,694	0	202,891	202,891	99,721	0	0	0	0	0	0	0
15:49:12	98,413	2972,188	18,633	18,652	14,569	11,842	10,187	21,1	957,314	24,999	2553,113	0	202,891	202,891	99,721	0	0	0	0	0	0	0
15:49:12	-13,916	2972,049	18,535	18,603	14,573	11,84	10,219	21,1	957,314	24,999	2553,532	0	202,891	202,891	99,721	0	0	0	0	0	0	0
15:49:12	220,629	2974,255	18,681	18,799	14,577	11,863	10,251	21,1	957,314	24,999	2553,953	0	202,891	202,891	99,721	0	0	0	0	0	0	0
15:49:12	113,671	2975,392	18,779	18,799	14,578	11,875	10,283	21,1	957,314	24,999	2554,375	0	202,891	202,891	99,721	0	0	0	0	0	0	0
15:49:12	99,487	2976,387	18,877	18,994	14,578	11,885	10,315	21,1	957,314	24,999	2554,797	0	202,891	202,891	99,721	0	0	0	0	0	0	0
15:49:12	156,811	2977,955	18,974	18,994	14,581	11,901	10,346	21,1	957,314	24,999	2555,22	0	202,891	202,891	99,721	0	0	0	0	0	0	0
15:49:12	13,989	2978,095	18,974	19,14	14,582	11,902	10,376	21,1	957,314	24,999	2555,643	0	202,891	202,891	99,721	0	0	0	0	0	0	0
15:49:12	73,657	2978,832	18,974	19,043	14,586	11,91	10,406	21,1	957,314	24,999	2556,066	0	202,891	202,891	99,721	0	0	0	0	0	0	0
15:49:12	-13,818	2978,693	18,877	18,994	14,591	11,909	10,436	21,1	957,314	24,999	2556,489	0	202,891	202,891	99,721	0	0	0	0	0	0	0
15:49:12	35,766	2979,051	18,828	18,847	14,596	11,912	10,465	21,1	957,314	24,999	2556,911	0	202,891	202,891	99,721	0	0	0	0	0	0	0
15:49:12	10,961	2979,161	18,681	18,701	14,605	11,913	10,493	21,1	957,314	24,999	2557,334	0	202,891	202,891	99,721	0	0	0	0	0	0	0
15:49:12	86,523	2980,026	18,681	18,799	14,61	11,922	10,521	21,1	957,314	24,999	2557,756	0	202,891	202,891	99,721	0	0	0	0	0	0	0
15:49:12	-37,646	2979,65	18,633	18,603	14,611	11,919	10,549	21,3	959,713	24,999	2558,178	0	202,891	202,891	99,721	0	0	0	0	0	0	0
15:49:12	47,29	2980,122	18,633	18,701	14,614	11,923	10,576	21,3	959,713	24,999	2558,6	0	202,891	202,891	99,721	0	0	0	0	0	0	0
15:49:12	137,353	2981,496	18,828	18,847	14,611	11,938	10,602	21,3	959,713	24,999	2559,023	0	202,891	202,891	99,721	0	0	0	0	0	0	0
15:49:12	-12,084	2981,375	18,828	18,847	14,61	11,936	10,628	21,3	959,713	24,999	2559,446	0	202,891	202,891	99,721	0	0	0	0	0	0	0
15:49:12	61,816	2981,993	18,877	18,945	14,611	11,943	10,654	21,3	959,713	24,999	2559,868	0	202,891	202,891	99,721	0	0	0	0	0	0	0
15:49:12	149,194	2983,485	19,023	19,14	14,611	11,958	10,68	21,3	959,713	24,999	2560,292	0	202,891	202,891	99,721	0	0	0	0	0	0	0
15:49:12	23,901	2983,724	18,974	19,043	14,615	11,961	10,705	21,3	959,713	24,999	2560,715	0	202,891	202,891	99,721	0	0	0	0	0	0	0
15:49:12	-99,462	2982,73	18,877	18,847	14,615	11,95	10,729	21,3	959,713	24,999	2561,137	0	202,891	202,891	99,721	0	0	0	0	0	0	0
15:49:12	27,099	2983,001	18,828	18,847	14,619	11,953	10,753	21,3	959,713	24,999	2561,559	0	202,891	202,891	99,721	0	0	0	0	0	0	0
15:49:12	24,951	2983,25	18,779	18,701	14,623	11,956	10,777	21,3	959,713	24,999	2561,981	0	202,891	202,891	99,721	0	0	0	0	0	0	0
15:49:12	-137,304	2981,877	18,633	18,652	14,624	11,941	10,8	21,3	959,713	24,999	2562,401	0	204,924	204,924	99,729	0	0	0	0	0	0	0
15:49:12	149,194	2983,369	18,779	18,847	14,624	11,957	10,822	21,3	959,713	24,999	2562,821	0	204,924	204,924	99,729	0	0	0	0	0	0	0
15:49:12	0	2983,369	18,779	18,847	14,624	11,957	10,845	21,3	959,713	24,999	2563,242	0	204,924	204,924	99,729	0	0	0	0	0	0	0
15:49:12	-99,487	2982,374	18,681	18,701	14,624	11,947	10,866	21,3	959,713	24,999	2563,661	0	204,924	204,924	99,729	0	0	0	0	0	0	0
15:49:12	99,487	2983,369	18,779	18,799	14,624	11,957	10,888	21,3	959,713	24,999	2564,08	0	204,924	204,924	99,729	0	0	0	0	0	0	0
15:49:12	49,731	2983,866	18,828	18,847	14,624	11,962	10,909	21,3	959,713	24,999	2564,5	0	204,924	204,924	99,729	0	0	0	0	0	0	0
15:49:12	-49,731	2983,369	18,779	18,847	14,624	11,957	10,929	21,3	959,713	24,999	2564,919	0	204,924	204,924	99,729	0	0	0	0	0	0	0
15:49:12	-99,487	2982,374	18,681	18,701	14,624	11,947	10,949	21,3	959,713	24,999	2565,336	0	204,924	204,924	99,729	0	0	0	0	0	0	0
15:49:12	0	2982,374	18,681	18,799	14,624	11,947	10,969	21,3	959,713	24,999	2565,753	0	204,924	204,924	99,729	0	0	0	0	0	0	0
15:49:12	99,487	2983,369	18,779	18,799	14,624	11,957	10,988	21,3	959,713	24,999	2566,17	0	204,924	204,924	99,729	0	0	0	0	0	0	0
15:49:12	49,731	2983,866	18,828	18,945	14,624	11,962	11,007	21,3	959,713	24,999	2566,588	0	204,924	204,924	99,729	0	0	0	0	0	0	0
15:49:12	26	2984,126	18,779	18,799	14,628	11,965	11,026	21,3	959,713	24,999	2567,005	0	204,924	204,924	99,729	0	0	0	0	0	0	0
15:49:12	-72,192	2983,404	18,633	18,603	14,633	11,957	11,044	21,3	959,713	24,999	2567,422	0	204,924	204,924	99,729	0	0	0	0	0	0	0
15:49:12	-237,817	2981,026	18,388	18,359	14,633	11,933	11,062	21,3	959,713	24,999	2567,836	0	204,924	204,924	99,729	0	0	0	0	0	0	0
15:49:12	248,608	2983,512	18,633	18,506	14,633	11,958	11,079	21,3	959,713	24,999	2568,251	0	204,924	204,924	99,729	0	0	0	0	0	0	0
15:49:12	-26	2983,252	18,681	18,701	14,629	11,956	11,096	21,3	959,713	24,999	2568,666	0	204,924	204,924	99,729	0	0	0	0	0	0	0
15:49:12	198,974	2985,242	18,877	18,945	14,629	11,976	11,114	21,3	959,713	24,999	2569,083	0	204,924	204,924	99,729	0	0	0	0	0	0	0
15:49:12	-111,572	2984,126	18,779	18,799	14,628	11,965	11,13	21,3	959,713	24,999	2569,498	0	204,924	204,924	99,729	0	0	0	0	0	0	0
15:49:12	99,487	2985,121	18,877	18,945	14,628	11,975	11,147	21,3	959,713	24,999	2569,913	0	204,924	204,924	99,729	0	0	0	0	0	0	0
15:49:12	-198,974	2983,131	18,681	18,506	14,628	11,954	11,163	21,3	959,713	24,999	2570,327	0	204,924	204,924	99,729	0	0	0	0	0	0	0
15:49:12	-186,816	2981,263	18,486	18,359	14,629	11,935	11,178	21,3	959,713	24,999	2570,738	0	204,924	204,924	99,729	0	0	0	0	0	0	0
15:49:12	-497,021	2976,293	17,998	17,627	14,629	11,884	11,192	21,3	959,713	24,999	2571,143	0	204,924	204,924	99,729	0	0	0	0	0	0	0
15:49:12	-534,79	2970,945	17,558	17,187	14,624	11,829	11,204	21,3	959,713	24,999	2571,543	0	204,924	204,924	99,729	0	0	0	0	0	0	0
15:49:12	-584,082	2965,104	17,217	16,504	14,611	11,769	11,215	21,3	959,713	24,999	2571,937	0	204,924	204,924	99,729	0	0	0	0	0	0	0
15:49:12	-614,575	2958,959	17,021	16,357	14,587	11,705	11,225	21,3	959,713	24,999	2572,324	0	204,924	204,924	99,729	0	0	0	0	0	0	0
15:49:12	-517,993	2953,779	17,07	16,211	14,555	11,652	11,233	21,3	959,713	24,999	2572,705	0	204,924	204,924	99,729	0	0	0	0	0	0	0
15:49:12	-501,293	2948,766	17,314	16,308	14,513	11,6	11,24	21,3	959,713	24,999	2573,081	0	204,924	204,924	99,729	0	0	0	0	0	0	0
15:49:12	-472,558	2944,04	17,558	16,601	14,472	11,551	11,247	21,3	959,713	24,999	2573,452	0	204,924	204,924	99,729	0	0	0	0	0	0	0
15:49:12	-788,501	2936,155	17,558	16,552	14,428	11,47	11,251	21,3	959,713	24,999	2573,815	0	204,924	204,924	99,729	0	0	0	0	0	0	0
15:49:12	-476,147	2931,394	17,803	16,699	14,387	11,421	11,254	21,3	959,713	24,999	2574,172	0	204,924	204,924	99,729	0	0	0	0	0	0	0
15:49:12	-1113,281	2920,261	17,217	16,357	14,357	11,306	11,255	21,3	959,713	24,999	2574,519	0	204,924	204,924	99,729	0	0	0	0	0	0	0
15:49:12	-842,407	2911,837	16,826	15,967	14,332	11,219	11,255	21,3	959,713	24,999	2574,856	0	204,924	204,924	99,729	0	0	0	0	0	0	0
15:49:12	-800,732	2903,829	16,435	15,625	14,309	11,137	11,252	21,3	959,713	24,999	2575,185	0	204,924	204,924	99,729	0	0	0	0	0	0	0
15:49:12	-1099,877	2892,831	15,752	14,99	14,286	11,023	11,248	21,3	959,713	24,999	2575,502	0	204,924	204,924	99,729	0	0	0	0	0	0	0
15:49:12	-480,346	2888,027	15,752	14,941	14,259	10,974	11,242	21,3	959,713	24,999	2575,815	0	204,924	204,924	99,729	0	0	0	0	0	0	0
15:49:12	-643,408	2881,593	15,752	15,088	14,222	10,908	11,236	21,3	959,713	24,999	2576,12	0	204,924	204,924	99,729	0	0	0	0	0	0	0
15:49:12	-389,526	2877,698	15,947	15,332	14,189	10,867	11,229	21,3	959,713	24,999	2576,422	0	204,924	204,924	99,729	0	0	0	0	0	0	0
15:49:12	-425,952	2873,438	16,093	15,332	14,157	10,824	11,221	21,3	959,713	24,999	2576,719	0	204,924	204,924	99,729	0	0	0	0	0	0	0
15:49:12	-615,918	2867,279	16,045	15,527	14,125	10,76	11,212	21,3	959,713	24,999	2577,01	0	204,924	204,924	99,729	0	0	0	0	0	0	0
15:49:12	-524,682	2862,032	15,947	15,429	14,101	10,706	11,202	21,3	959,713	24,999	2577,295	0	204,924	204,924	99,729	0	0	0	0	0	0	0
15:49:12	-579,931	2856,233	15,703	15,136	14,082	10,646	11,191	21,3	959,713	24,999	2577,574	0	204,924	204,924	99,729	0	0	0	0	0	0	0
15:49:12	-687,231	2849,361	15,263	14,843	14,068	10,575	11,179	21,3	959,713	24,999	2577,845	0	204,924	204,924	99,729	0	0	0	0	0	0	0
15:49:12	-592,041	2843,44	14,922	14,453	14,054	10,514	11,166	21,3	959,713	24,999	2578,111	0	204,924	204,924	99,729	0	0	0	0	0	0	0
15:49:12	-587,28	2837,567	14,58	14,209	14,04	10,454	11,152	21,3	959,713	24,999	2578,37	0	204,924	204,924	99,729	0	0	0	0	0	0	0
15:49:12	-400,17	2833,566	14,433	14,111	14,026	10,412	11,137	21,3	959,713	24,999	2578,626	0	204,924	204,924	99,729	0	0	0	0	0	0	0
15:49:12	-370,434	2829,861	14,482	14,111	14,002	10,374	11,122	21,3	959,713	24,999	2578,877	0	204,924	204,924	99,729	0	0	0	0	0	0	0
15:49:12	-320,532	2826,656	14,58	14,062	13,978	10,341	11,107	21,3	959,713	24,999	2579,124	0	204,924	204,924	99,729	0	0	0	0	0	0	0
15:49:12	-356,884	2823,087	14,726	14,258	13,95	10,304	11,091	21,3	959,713	24,999	2579,368	0	204,924	204,924	99,729	0	0	0	0	0	0	0
15:49:12	-308,349	2820,004	14,922	14,502	13,921	10,273	11,075	21,3	959,713	24,999	2579,609	0	204,924	204,924	99,729	0	0	0	0	0	0	0
15:49:12	-457,959	2815,424	14,97	14,599	13,893	10,225	11,059	21,3	959,713	24,999	2579,845	0	204,924	204,924	99,729	0	0	0	0	0	0	0
15:49:13	-337,719	2812,047	14,97	14,746	13,873	10,191	11,042	21,3	959,713	24,999	2580,077	0	204,924	204,924	99,729	0	0	0	0	0	0	0
15:49:13	-434,008	2807,707	14,873	14,599	13,854	10,146	11,024	21,3	959,713	24,999	2580,304	0	204,924	204,924	99,729	0	0	0	0	0	0	0
15:49:13	-548,242	2802,224	14,58	14,258	13,84	10,089	11,006	21,3	959,713	24,999	2580,526	0	204,924	204,924	99,729	0	0	0	0	0	0	0
15:49:13	-396,289	2798,262	14,433	14,209	13,826	10,049	10,987	21,3	959,713	24,999	2580,744	0	204,924	204,924	99,729	0	0	0	0	0	0	0
15:49:13	-386,035	2794,401	14,384	14,111	13,807	10,009	10,968	21,3	959,713	24,999	2580,958	0	204,924	204,924	99,729	0	0	0	0	0	0	0
15:49:13	-403,735	2790,364	14,238	13,965	13,792	9,967	10,948	21,3	959,713	24,999	2581,167	0	204,924	204,924	99,729	0	0	0	0	0	0	0
15:49:13	-397,045	2786,393	14,092	13,769	13,778	9,926	10,928	21,3	959,713	24,999	2581,372	0	204,924	204,924	99,729	0	0	0	0	0	0	0
15:49:13	-485,229	2781,541	13,945	13,769	13,759	9,876	10,907	21,3	959,713	24,999	2581,573	0	204,924	204,924	99,729	0	0	0	0	0	0	0
15:49:13	-365,185	2777,889	13,994	13,769	13,735	9,839	10,886	21,3	959,713	24,999	2581,769	0	204,924	204,924	99,729	0	0	0	0	0	0	0
15:49:13	-250,927	2775,38	14,092	13,867	13,715	9,813	10,865	21,3	959,713	24,999	2581,963	0	204,924	204,924	99,729	0	0	0	0	0	0	0
15:49:13	-370,581	2771,674	14,14	13,867	13,692	9,774	10,844	21,3	959,713	24,999	2582,153	0	204,924	204,924	99,729	0	0	0	0	0	0	0
15:49:13	-313,378	2768,54	14,238	13,965	13,668	9,742	10,822	21,3	959,713	24,999	2582,339	0	204,924	204,924	99,729	0	0	0	0	0	0	0
15:49:13	-343,945	2765,101	14,14	13,916	13,654	9,707	10,801	21,3	959,713	24,999	2582,522	0	204,924	204,924	99,729	0	0	0	0	0	0	0
15:49:13	-369,702	2761,404	14,092	13,769	13,636	9,669	10,778	21,3	959,713	24,999	2582,701	0	204,924	204,924	99,729	0	0	0	0	0	0	0
15:49:13	-477,514	2756,629	13,799	13,574	13,626	9,619	10,756	21,3	959,713	24,999	2582,875	0	204,924	204,924	99,729	0	0	0	0	0	0	0
15:49:13	-432,006	2752,309	13,603	13,183	13,612	9,575	10,732	21,3	959,713	24,999	2583,044	0	204,924	204,924	99,729	0	0	0	0	0	0	0
15:49:13	-539,501	2746,914	13,31	13,086	13,598	9,519	10,709	21,3	959,713	24,999	2583,208	0	204,924	204,924	99,729	0	0	0	0	0	0	0
15:49:13	-161,401	2745,3	13,408	13,086	13,583	9,503	10,685	21,3	959,713	24,999	2583,37	0	204,924	204,924	99,729	0	0	0	0	0	0	0
15:49:13	-294,067	2742,359	13,457	13,232	13,564	9,472	10,661	21,3	959,713	24,999	2583,529	0	204,924	204,924	99,729	0	0	0	0	0	0	0
15:49:13	-264,086	2739,718	13,603	13,33	13,541	9,445	10,637	21,3	959,713	24,999	2583,685	0	204,924	204,924	99,729	0	0	0	0	0	0	0
15:49:13	-327,587	2736,442	13,75	13,427	13,514	9,411	10,613	21,3	959,713	24,999	2583,838	0	204,924	204,924	99,729	0	0	0	0	0	0	0
15:49:13	-314,672	2733,296	13,799	13,574	13,494	9,379	10,589	21,3	959,713	24,999	2583,987	0	204,924	204,924	99,729	0	0	0	0	0	0	0
15:49:13	-427,514	2729,02	13,75	13,574	13,472	9,335	10,565	21,3	959,713	24,999	2584,132	0	204,924	204,924	99,729	0	0	0	0	0	0	0
15:49:13	-405,859	2724,962	13,652	13,525	13,455	9,293	10,54	21,3	959,713	24,999	2584,273	0	204,924	204,924	99,729	0	0	0	0	0	0	0
15:49:13	-390,625	2721,056	13,506	13,379	13,441	9,253	10,514	21,3	959,713	24,999	2584,41	0	204,924	204,924	99,729	0	0	0	0	0	0	0
15:49:13	-392,407	2717,131	13,31	13,086	13,429	9,212	10,489	21,3	959,713	24,999	2584,543	0	204,924	204,924	99,729	0	0	0	0	0	0	0
15:49:13	-355,737	2713,574	13,115	12,988	13,42	9,175	10,463	21,3	959,713	24,999	2584,672	0	204,924	204,924	99,729	0	0	0	0	0	0	0
15:49:13	-349,169	2710,082	12,968	12,841	13,409	9,139	10,437	21,3	959,713	24,999	2584,797	0	204,924	204,924	99,729	0	0	0	0	0	0	0
15:49:13	-346,093	2706,621	12,822	12,695	13,397	9,104	10,411	21,3	959,713	24,999	2584,919	0	204,924	204,924	99,729	0	0	0	0	0	0	0
15:49:13	-324,951	2703,372	12,822	12,744	13,379	9,07	10,385	21,3	959,713	24,999	2585,037	0	204,924	204,924	99,729	0	0	0	0	0	0	0
15:49:13	-167,211	2701,7	12,92	12,841	13,364	9,053	10,359	21,3	959,713	24,999	2585,154	0	204,924	204,924	99,729	0	0	0	0	0	0	0
15:49:13	-258,642	2699,113	12,968	12,89	13,346	9,026	10,332	21,3	959,713	24,999	2585,268	0	204,924	204,924	99,729	0	0	0	0	0	0	0
15:49:13	-454,565	2694,568	12,822	12,89	13,329	8,98	10,306	21,3	959,713	24,999	2585,377	0	204,924	204,924	99,729	0	0	0	0	0	0	0
15:49:13	-246,289	2692,105	12,822	12,841	13,315	8,954	10,279	21,3	959,713	24,999	2585,484	0	204,924	204,924	99,729	0	0	0	0	0	0	0
15:49:13	-279,516	2689,31	12,773	12,744	13,302	8,925	10,253	21,3	959,713	24,999	2585,588	0	204,924	204,924	99,729	0	0	0	0	0	0	0
15:49:13	-311,352	2686,196	12,627	12,549	13,292	8,893	10,226	21,3	959,713	24,999	2585,688	0	204,924	204,924	99,729	0	0	0	0	0	0	0
15:49:13	-309,838	2683,098	12,48	12,451	13,283	8,861	10,199	21,3	959,713	24,999	2585,785	0	204,924	204,924	99,729	0	0	0	0	0	0	0
15:49:13	-214,819	2680,95	12,431	12,353	13,273	8,839	10,173	21,3	959,713	24,999	2585,88	0	204,924	204,924	99,729	0	0	0	0	0	0	0
15:49:13	-380,957	2677,14	12,285	12,158	13,26	8,8	10,146	21,3	959,713	24,999	2585,972	0	204,924	204,924	99,729	0	0	0	0	0	0	0
15:49:13	-238,769	2674,752	12,285	12,158	13,246	8,775	10,119	21,3	959,713	24,999	2586,061	0	204,924	204,924	99,729	0	0	0	0	0	0	0
15:49:13	-198,95	2672,763	12,285	12,109	13,235	8,755	10,092	21,3	959,584	24,999	2586,147	0	204,924	204,924	99,729	0	0	0	0	0	0	0
15:49:13	-241,699	2670,346	12,285	12,109	13,221	8,73	10,066	21,3	959,584	24,999	2586,231	0	204,924	204,924	99,729	0	0	0	0	0	0	0
15:49:13	-339,086	2666,955	12,187	11,963	13,208	8,695	10,039	21,3	959,584	24,999	2586,312	0	204,924	204,924	99,729	0	0	0	0	0	0	0
15:49:13	-221,191	2664,743	12,138	11,963	13,198	8,672	10,012	21,3	959,584	24,999	2586,391	0	204,924	204,924	99,729	0	0	0	0	0	0	0
15:49:13	-234,326	2662,4	12,138	11,914	13,184	8,648	9,985	21,3	959,584	24,999	2586,467	0	204,924	204,924	99,729	0	0	0	0	0	0	0
15:49:13	-197,119	2660,429	12,041	11,816	13,179	8,628	9,959	21,3	959,584	24,999	2586,541	0	204,924	204,924	99,729	0	0	0	0	0	0	0
15:49:13	-342,504	2657,004	11,845	11,767	13,17	8,592	9,932	21,3	959,584	24,999	2586,611	0	204,924	204,924	99,729	0	0	0	0	0	0	0
15:49:13	-194,702	2655,057	11,748	11,718	13,164	8,572	9,905	21,3	959,584	24,999	2586,68	0	204,924	204,924	99,729	0	0	0	0	0	0	0
15:49:13	-165,576	2653,401	11,748	11,621	13,155	8,555	9,879	21,3	959,584	24,999	2586,747	0	204,924	204,924	99,729	0	0	0	0	0	0	0
15:49:13	-261,401	2650,787	11,65	11,621	13,146	8,528	9,852	21,3	959,584	24,999	2586,811	0	204,924	204,924	99,729	0	0	0	0	0	0	0
15:49:13	-203,759	2648,749	11,601	11,523	13,137	8,507	9,826	21,3	959,584	24,999	2586,873	0	204,439	204,439	99,727	0	0	0	0	0	0	0
15:49:13	-264,501	2646,104	11,504	11,523	13,127	8,48	9,799	21,3	959,584	24,999	2586,932	0	204,439	204,439	99,727	0	0	0	0	0	0	0
15:49:13	-72,949	2645,375	11,601	11,572	13,118	8,472	9,773	21,3	959,584	24,999	2586,99	0	204,439	204,439	99,727	0	0	0	0	0	0	0
15:49:13	-11,157	2645,263	11,845	11,767	13,103	8,471	9,748	21,3	959,584	24,999	2587,048	0	204,439	204,439	99,727	0	0	0	0	0	0	0
15:49:13	-76,074	2644,502	11,943	11,767	13,094	8,463	9,723	21,3	959,584	24,999	2587,106	0	204,439	204,439	99,727	0	0	0	0	0	0	0
15:49:13	-246,289	2642,039	11,943	11,816	13,08	8,438	9,697	21,3	959,584	24,999	2587,161	0	204,439	204,439	99,727	0	0	0	0	0	0	0
15:49:13	-91,455	2641,125	11,943	11,767	13,075	8,429	9,673	21,3	959,584	24,999	2587,215	0	204,439	204,439	99,727	0	0	0	0	0	0	0
15:49:13	-262,377	2638,501	11,845	11,767	13,065	8,402	9,648	21,3	959,584	24,999	2587,266	0	204,439	204,439	99,727	0	0	0	0	0	0	0
15:49:13	-322,045	2635,281	11,601	11,621	13,06	8,368	9,623	21,3	959,584	24,999	2587,314	0	204,439	204,439	99,727	0	0	0	0	0	0	0
15:49:13	-179,492	2633,486	11,504	11,523	13,056	8,35	9,598	21,3	959,584	24,999	2587,36	0	204,439	204,439	99,727	0	0	0	0	0	0	0
15:49:13	-131,64	2632,169	11,455	11,425	13,051	8,336	9,573	21,3	959,584	24,999	2587,405	0	204,439	204,439	99,727	0	0	0	0	0	0	0
15:49:13	-227,27	2629,897	11,308	11,377	13,046	8,313	9,548	21,3	959,584	24,999	2587,448	0	204,439	204,439	99,727	0	0	0	0	0	0	0
15:49:13	-91,333	2628,983	11,308	11,279	13,041	8,303	9,524	21,3	959,584	24,999	2587,489	0	204,439	204,439	99,727	0	0	0	0	0	0	0
15:49:13	-169,75	2627,286	11,308	11,23	13,031	8,286	9,499	21,3	959,584	24,999	2587,529	0	204,439	204,439	99,727	0	0	0	0	0	0	0
15:49:13	5,297	2627,339	11,406	11,279	13,026	8,286	9,476	21,3	959,584	24,999	2587,569	0	204,439	204,439	99,727	0	0	0	0	0	0	0
15:49:13	-116,674	2626,172	11,455	11,279	13,017	8,274	9,452	21,3	959,584	24,999	2587,607	0	204,439	204,439	99,727	0	0	0	0	0	0	0
15:49:13	-169,726	2624,475	11,455	11,377	13,007	8,257	9,429	21,3	959,584	24,999	2587,644	0	204,439	204,439	99,727	0	0	0	0	0	0	0
15:49:13	-85,937	2623,615	11,455	11,377	13,002	8,248	9,406	21,3	959,584	24,999	2587,68	0	204,439	204,439	99,727	0	0	0	0	0	0	0
15:49:13	-166,552	2621,95	11,455	11,377	12,993	8,231	9,383	21,3	959,584	24,999	2587,714	0	204,439	204,439	99,727	0	0	0	0	0	0	0
15:49:13	-166,577	2620,284	11,455	11,377	12,983	8,214	9,36	21,3	959,584	24,999	2587,747	0	204,439	204,439	99,727	0	0	0	0	0	0	0
15:49:13	-38,354	2619,901	11,504	11,425	12,978	8,21	9,337	21,3	959,584	24,999	2587,779	0	204,439	204,439	99,727	0	0	0	0	0	0	0
15:49:13	-133,691	2618,564	11,455	11,279	12,974	8,196	9,315	21,3	959,584	24,999	2587,81	0	204,439	204,439	99,727	0	0	0	0	0	0	0
15:49:13	-225,976	2616,304	11,308	11,23	12,969	8,173	9,292	21,3	959,584	24,999	2587,839	0	204,439	204,439	99,727	0	0	0	0	0	0	0
15:49:13	-86,962	2615,434	11,308	11,23	12,964	8,164	9,27	21,3	959,584	24,999	2587,866	0	204,439	204,439	99,727	0	0	0	0	0	0	0
15:49:13	-212,158	2613,313	11,259	11,181	12,955	8,142	9,248	21,3	959,584	24,999	2587,892	0	204,439	204,439	99,727	0	0	0	0	0	0	0
15:49:13	-84,863	2612,464	11,259	11,23	12,95	8,133	9,226	21,3	959,584	24,999	2587,916	0	204,439	204,439	99,727	0	0	0	0	0	0	0
15:49:13	-122,167	2611,242	11,308	11,23	12,94	8,121	9,204	21,3	959,584	24,999	2587,94	0	204,439	204,439	99,727	0	0	0	0	0	0	0
15:49:13	-83,789	2610,404	11,308	11,279	12,935	8,112	9,183	21,3	959,584	24,999	2587,962	0	204,439	204,439	99,727	0	0	0	0	0	0	0
15:49:13	-168,676	2608,718	11,308	11,279	12,926	8,094	9,162	21,3	959,584	24,999	2587,983	0	204,439	204,439	99,727	0	0	0	0	0	0	0
15:49:13	-83,764	2607,88	11,308	11,23	12,921	8,086	9,141	21,3	959,584	24,999	2588,003	0	204,439	204,439	99,727	0	0	0	0	0	0	0
15:49:13	-133,618	2606,544	11,259	11,23	12,916	8,072	9,12	21,3	959,584	24,999	2588,021	0	204,439	204,439	99,727	0	0	0	0	0	0	0
15:49:13	-143,066	2605,113	11,113	11,084	12,916	8,057	9,099	21,3	959,584	24,999	2588,038	0	204,439	204,439	99,727	0	0	0	0	0	0	0
15:49:13	-143,017	2603,683	10,966	10,937	12,916	8,043	9,078	21,3	959,584	24,999	2588,054	0	204,439	204,439	99,727	0	0	0	0	0	0	0
15:49:13	-83,764	2602,845	10,966	10,888	12,911	8,034	9,058	21,3	959,584	24,999	2588,069	0	204,439	204,439	99,727	0	0	0	0	0	0	0
15:49:13	-83,764	2602,008	10,966	10,888	12,907	8,025	9,037	21,3	959,584	24,999	2588,083	0	204,439	204,439	99,727	0	0	0	0	0	0	0
15:49:13	-85,034	2601,157	10,966	10,937	12,902	8,017	9,017	21,3	959,584	24,999	2588,096	0	204,439	204,439	99,727	0	0	0	0	0	0	0
15:49:13	-36,108	2600,796	11,015	10,937	12,897	8,013	8,998	21,3	959,584	24,999	2588,109	0	204,439	204,439	99,727	0	0	0	0	0	0	0
15:49:13	-168,579	2599,11	11,015	11,035	12,887	7,995	8,978	21,3	959,584	24,999	2588,119	0	204,439	204,439	99,727	0	0	0	0	0	0	0
15:49:13	58,105	2599,692	11,162	11,084	12,883	8,001	8,959	21,3	959,584	24,999	2588,131	0	204,439	204,439	99,727	0	0	0	0	0	0	0
15:49:13	-167,578	2598,016	11,162	11,181	12,873	7,984	8,94	21,3	959,584	24,999	2588,141	0	204,439	204,439	99,727	0	0	0	0	0	0	0
15:49:13	11,499	2598,131	11,259	11,23	12,868	7,985	8,921	21,3	959,584	24,999	2588,151	0	204,439	204,439	99,727	0	0	0	0	0	0	0
15:49:13	-82,739	2597,303	11,259	11,181	12,864	7,977	8,903	21,3	959,584	24,999	2588,16	0	204,439	204,439	99,727	0	0	0	0	0	0	0
15:49:13	-226,708	2595,036	11,113	11,084	12,859	7,953	8,884	21,3	959,584	24,999	2588,167	0	204,439	204,439	99,727	0	0	0	0	0	0	0
15:49:13	-142,895	2593,607	10,966	10,937	12,859	7,939	8,865	21,3	959,584	24,999	2588,172	0	204,439	204,439	99,727	0	0	0	0	0	0	0
15:49:13	-130,273	2592,305	10,918	10,888	12,854	7,925	8,847	21,3	959,584	24,999	2588,177	0	204,439	204,439	99,727	0	0	0	0	0	0	0
15:49:13	-95,214	2591,352	10,82	10,84	12,854	7,915	8,829	21,3	959,584	24,999	2588,18	0	204,439	204,439	99,727	0	0	0	0	0	0	0
15:49:14	-47,607	2590,876	10,771	10,742	12,854	7,911	8,811	21,3	959,584	24,999	2588,182	0	204,439	204,439	99,727	0	0	0	0	0	0	0
15:49:14	-177,929	2589,097	10,673	10,742	12,849	7,892	8,793	21,3	959,584	24,999	2588,183	0	204,439	204,439	99,727	0	0	0	0	0	0	0
15:49:14	9,179	2589,189	10,771	10,742	12,845	7,893	8,775	21,3	959,584	24,999	2588,185	0	204,439	204,439	99,727	0	0	0	0	0	0	0
15:49:14	-117,822	2588,011	10,82	10,888	12,835	7,881	8,758	21,3	959,584	24,999	2588,011	0	204,439	204,439	99,727	0	0	0	0	0	0	0
15:49:14	10,351	2588,114	10,918	10,937	12,83	7,882	8,74	21,3	959,584	24,999	2588,011	0	204,439	204,439	99,727	0	0	0	0	0	0	0
15:49:14	-82,666	2587,287	10,918	10,937	12,826	7,874	8,723	21,3	959,584	24,999	2587,287	0	204,439	204,439	99,727	0	0	0	0	0	0	0
15:49:14	-177,88	2585,509	10,82	10,84	12,821	7,855	8,706	21,3	959,584	24,999	2585,509	0	204,439	204,439	99,727	0	0	0	0	0	0	0
15:49:14	0	2585,509	10,82	10,84	12,821	7,855	8,69	21,3	959,584	24,999	2585,509	0	204,439	204,439	99,727	0	0	0	0	0	0	0
15:49:14	-85,888	2584,65	10,82	10,84	12,816	7,846	8,673	21,3	959,584	24,999	2584,65	0	204,439	204,439	99,727	0	0	0	0	0	0	0
15:49:14	-80,59	2583,844	10,82	10,84	12,812	7,838	8,657	21,3	959,584	24,999	2583,844	0	204,439	204,439	99,727	0	0	0	0	0	0	0
15:49:14	10,351	2583,947	10,918	10,84	12,807	7,839	8,641	21,3	959,584	24,999	2583,844	0	204,439	204,439	99,727	0	0	0	0	0	0	0
15:49:14	-80,615	2583,141	10,918	10,888	12,802	7,831	8,625	21,3	959,584	24,999	2583,141	0	204,439	204,439	99,727	0	0	0	0	0	0	0
15:49:14	-84,838	2582,293	10,918	10,888	12,797	7,822	8,609	21,3	959,584	24,999	2582,293	0	204,439	204,439	99,727	0	0	0	0	0	0	0
15:49:14	0	2582,293	10,918	10,888	12,797	7,822	8,594	21,3	959,584	24,999	2582,293	0	204,439	204,439	99,727	0	0	0	0	0	0	0
15:49:14	-80,59	2581,487	10,918	10,888	12,793	7,814	8,578	21,3	959,584	24,999	2581,487	0	204,439	204,439	99,727	0	0	0	0	0	0	0
15:49:14	-179,931	2579,688	10,82	10,84	12,788	7,795	8,563	21,3	959,584	24,999	2579,688	0	204,439	204,439	99,727	0	0	0	0	0	0	0
15:49:14	-79,345	2578,894	10,82	10,742	12,783	7,787	8,548	21,3	959,584	24,999	2578,894	0	204,439	204,439	99,727	0	0	0	0	0	0	0
15:49:14	-5,444	2578,84	10,82	10,84	12,783	7,786	8,533	21,3	959,584	24,999	2578,84	0	204,439	204,439	99,727	0	0	0	0	0	0	0
15:49:14	-127,099	2577,569	10,771	10,742	12,779	7,773	8,518	21,3	959,584	24,999	2577,569	0	204,439	204,439	99,727	0	0	0	0	0	0	0
15:49:14	-5,249	2577,516	10,771	10,693	12,778	7,773	8,503	21,3	959,584	24,999	2577,516	0	204,439	204,439	99,727	0	0	0	0	0	0	0
15:49:14	-173,559	2575,781	10,673	10,595	12,774	7,755	8,489	21,3	959,584	24,999	2575,781	0	204,439	204,439	99,727	0	0	0	0	0	0	0
15:49:14	-47,509	2575,306	10,625	10,595	12,774	7,75	8,474	21,3	959,584	24,999	2575,306	0	204,439	204,439	99,727	0	0	0	0	0	0	0
15:49:14	0	2575,306	10,625	10,498	12,774	7,75	8,46	21,3	959,584	24,999	2575,305	0	204,439	204,439	99,727	0	0	0	0	0	0	0
15:49:14	-84,814	2574,457	10,625	10,547	12,769	7,741	8,446	21,3	959,584	24,999	2574,457	0	204,439	204,439	99,727	0	0	0	0	0	0	0
15:49:14	-95,043	2573,507	10,527	10,4	12,769	7,731	8,432	21,3	959,584	24,999	2573,507	0	204,439	204,439	99,727	0	0	0	0	0	0	0
15:49:14	-84,79	2572,659	10,527	10,4	12,764	7,723	8,418	21,3	959,584	24,999	2572,659	0	204,439	204,439	99,727	0	0	0	0	0	0	0
15:49:14	17,797	2572,837	10,625	10,498	12,76	7,725	8,404	21,3	959,584	24,999	2572,659	0	204,439	204,439	99,727	0	0	0	0	0	0	0
15:49:14	-36,401	2572,473	10,673	10,595	12,755	7,721	8,391	21,3	959,584	24,999	2572,473	0	204,439	204,439	99,727	0	0	0	0	0	0	0
15:49:14	-82,69	2571,646	10,673	10,595	12,75	7,712	8,378	21,3	959,584	24,999	2571,646	0	204,439	204,439	99,727	0	0	0	0	0	0	0
15:49:14	-83,764	2570,808	10,673	10,742	12,746	7,704	8,364	21,3	959,584	24,999	2570,808	0	204,439	204,439	99,727	0	0	0	0	0	0	0
15:49:14	18,847	2570,997	10,771	10,693	12,741	7,706	8,352	21,3	959,584	24,999	2570,809	0	204,439	204,439	99,727	0	0	0	0	0	0	0
15:49:14	-102,587	2569,971	10,673	10,693	12,741	7,695	8,339	21,3	959,584	24,999	2569,971	0	204,439	204,439	99,727	0	0	0	0	0	0	0
15:49:14	-75,097	2569,22	10,673	10,595	12,737	7,687	8,326	21,3	959,584	24,999	2569,22	0	204,439	204,439	99,727	0	0	0	0	0	0	0
15:49:14	-55,053	2568,67	10,625	10,595	12,736	7,682	8,313	21,3	959,584	24,999	2568,67	0	204,439	204,439	99,727	0	0	0	0	0	0	0
15:49:14	-94,97	2567,72	10,527	10,547	12,736	7,672	8,301	21,3	959,584	24,999	2567,72	0	204,439	204,439	99,727	0	0	0	0	0	0	0
15:49:14	0	2567,72	10,527	10,498	12,736	7,672	8,288	21,3	959,584	24,999	2567,72	0	204,439	204,439	99,727	0	0	0	0	0	0	0
15:49:14	-123,657	2566,483	10,478	10,4	12,732	7,659	8,276	21,3	959,584	24,999	2566,483	0	204,439	204,439	99,727	0	0	0	0	0	0	0
15:49:14	-55,029	2565,933	10,429	10,4	12,731	7,653	8,264	21,3	959,584	24,999	2565,933	0	204,439	204,439	99,727	0	0	0	0	0	0	0
15:49:14	-26,562	2565,667	10,478	10,4	12,727	7,651	8,252	21,3	959,584	24,999	2565,667	0	204,439	204,439	99,727	0	0	0	0	0	0	0
15:49:14	-7,592	2565,591	10,478	10,4	12,727	7,65	8,24	21,3	959,584	24,999	2565,591	0	204,439	204,439	99,727	0	0	0	0	0	0	0
15:49:14	-42,602	2565,165	10,527	10,4	12,722	7,645	8,228	21,3	959,584	24,999	2565,165	0	204,439	204,439	99,727	0	0	0	0	0	0	0
15:49:14	-120,458	2563,961	10,478	10,498	12,717	7,633	8,217	21,3	959,584	24,999	2563,961	0	204,439	204,439	99,727	0	0	0	0	0	0	0
15:49:14	-56,079	2563,4	10,429	10,498	12,717	7,627	8,205	21,3	959,584	24,999	2563,4	0	204,439	204,439	99,727	0	0	0	0	0	0	0
15:49:14	0	2563,4	10,429	10,4	12,717	7,627	8,194	21,3	959,584	24,999	2563,4	0	204,439	204,439	99,727	0	0	0	0	0	0	0
15:49:14	-94,897	2562,451	10,332	10,302	12,717	7,617	8,182	21,2	959,124	24,999	2562,451	0	204,439	204,439	99,727	0	0	0	0	0	0	0
15:49:14	-81,323	2561,638	10,332	10,351	12,712	7,609	8,171	21,2	959,124	24,999	2561,638	0	204,439	204,439	99,727	0	0	0	0	0	0	0
15:49:14	14,331	2561,781	10,429	10,4	12,708	7,611	8,16	21,2	959,124	24,999	2561,638	0	204,439	204,439	99,727	0	0	0	0	0	0	0
15:49:14	-25,537	2561,526	10,478	10,498	12,703	7,608	8,149	21,2	959,124	24,999	2561,526	0	204,439	204,439	99,727	0	0	0	0	0	0	0
15:49:14	-8,642	2561,439	10,478	10,498	12,703	7,607	8,139	21,2	959,124	24,999	2561,439	0	204,439	204,439	99,727	0	0	0	0	0	0	0
15:49:14	-33,105	2561,108	10,527	10,595	12,698	7,604	8,128	21,2	959,124	24,999	2561,108	0	204,439	204,439	99,727	0	0	0	0	0	0	0
15:49:14	-80,371	2560,305	10,527	10,547	12,694	7,595	8,118	21,2	959,124	24,999	2560,305	0	204,439	204,439	99,727	0	0	0	0	0	0	0
15:49:14	-9,692	2560,208	10,527	10,547	12,693	7,594	8,108	21,2	959,124	24,999	2560,208	0	204,439	204,439	99,727	0	0	0	0	0	0	0
15:49:14	-71,948	2559,488	10,527	10,547	12,689	7,587	8,097	21,2	959,124	24,999	2559,488	0	204,439	204,439	99,727	0	0	0	0	0	0	0
15:49:14	-8,593	2559,402	10,527	10,547	12,689	7,586	8,087	21,2	959,124	24,999	2559,402	0	204,439	204,439	99,727	0	0	0	0	0	0	0
15:49:14	-79,516	2558,607	10,527	10,547	12,684	7,578	8,077	21,2	959,124	24,999	2558,607	0	203,579	203,579	99,724	0	0	0	0	0	0	0
15:49:14	-47,436	2558,133	10,478	10,547	12,684	7,573	8,067	21,2	959,124	24,999	2558,133	0	203,579	203,579	99,724	0	0	0	0	0	0	0
15:49:14	-31,909	2557,814	10,527	10,547	12,68	7,57	8,058	21,2	959,124	24,999	2557,814	0	203,579	203,579	99,724	0	0	0	0	0	0	0
15:49:14	-9,667	2557,717	10,527	10,595	12,679	7,569	8,048	21,2	959,124	24,999	2557,717	0	203,579	203,579	99,724	0	0	0	0	0	0	0
15:49:14	-116,21	2556,555	10,478	10,498	12,675	7,557	8,038	21,2	959,124	24,999	2556,555	0	203,579	203,579	99,724	0	0	0	0	0	0	0
15:49:14	-10,742	2556,447	10,478	10,547	12,675	7,556	8,029	21,2	959,124	24,999	2556,447	0	203,579	203,579	99,724	0	0	0	0	0	0	0
15:49:14	-68,774	2555,76	10,478	10,547	12,671	7,549	8,02	21,2	959,124	24,999	2555,76	0	203,579	203,579	99,724	0	0	0	0	0	0	0
15:49:14	-9,497	2555,665	10,478	10,498	12,67	7,548	8,01	21,2	959,124	24,999	2555,665	0	203,579	203,579	99,724	0	0	0	0	0	0	0
15:49:14	-47,436	2555,19	10,429	10,4	12,67	7,543	8,001	21,2	959,124	24,999	2555,19	0	203,579	203,579	99,724	0	0	0	0	0	0	0
15:49:14	0	2555,19	10,429	10,4	12,67	7,543	7,992	21,2	959,124	24,999	2555,19	0	203,579	203,579	99,724	0	0	0	0	0	0	0
15:49:14	-77,392	2554,416	10,429	10,498	12,666	7,535	7,983	21,2	959,124	24,999	2554,416	0	203,579	203,579	99,724	0	0	0	0	0	0	0
15:49:14	0	2554,416	10,429	10,4	12,666	7,535	7,974	21,2	959,124	24,999	2554,416	0	203,579	203,579	99,724	0	0	0	0	0	0	0
15:49:14	-173,071	2552,686	10,332	10,351	12,661	7,517	7,965	21,2	959,124	24,999	2552,686	0	203,579	203,579	99,724	0	0	0	0	0	0	0
15:49:14	0	2552,686	10,332	10,4	12,661	7,517	7,957	21,2	959,124	24,999	2552,686	0	203,579	203,579	99,724	0	0	0	0	0	0	0
15:49:14	17,407	2552,86	10,429	10,498	12,657	7,519	7,948	21,2	959,124	24,999	2552,686	0	203,579	203,579	99,724	0	0	0	0	0	0	0
15:49:14	-10,717	2552,753	10,429	10,498	12,656	7,518	7,94	21,2	959,124	24,999	2552,686	0	203,579	203,579	99,724	0	0	0	0	0	0	0
15:49:14	-94,824	2551,804	10,332	10,4	12,656	7,508	7,931	21,2	959,124	24,999	2551,804	0	203,579	203,579	99,724	0	0	0	0	0	0	0
15:49:14	0	2551,804	10,332	10,4	12,656	7,508	7,923	21,2	959,124	24,999	2551,804	0	203,579	203,579	99,724	0	0	0	0	0	0	0
15:49:14	16,552	2551,97	10,429	10,4	12,652	7,509	7,915	21,2	959,124	24,999	2551,805	0	203,579	203,579	99,724	0	0	0	0	0	0	0
15:49:14	-94,775	2551,022	10,332	10,4	12,652	7,5	7,907	21,2	959,124	24,999	2551,022	0	203,579	203,579	99,724	0	0	0	0	0	0	0
15:49:14	-10,937	2550,913	10,332	10,351	12,651	7,499	7,899	21,2	959,124	24,999	2550,913	0	203,579	203,579	99,724	0	0	0	0	0	0	0
15:49:14	-66,455	2550,248	10,332	10,351	12,647	7,492	7,891	21,2	959,124	24,999	2550,248	0	203,579	203,579	99,724	0	0	0	0	0	0	0
15:49:14	-10,742	2550,141	10,332	10,4	12,647	7,491	7,883	21,2	959,124	24,999	2550,141	0	203,579	203,579	99,724	0	0	0	0	0	0	0
15:49:14	0	2550,141	10,332	10,4	12,647	7,491	7,875	21,2	959,124	24,999	2550,141	0	203,579	203,579	99,724	0	0	0	0	0	0	0
15:49:14	-47,387	2549,667	10,283	10,205	12,647	7,486	7,867	21,2	959,124	24,999	2549,667	0	203,579	203,579	99,724	0	0	0	0	0	0	0
15:49:14	-28,759	2549,379	10,332	10,351	12,643	7,483	7,86	21,2	959,124	24,999	2549,379	0	203,579	203,579	99,724	0	0	0	0	0	0	0
15:49:14	0	2549,379	10,332	10,351	12,643	7,483	7,853	21,2	959,124	24,999	2549,379	0	203,579	203,579	99,724	0	0	0	0	0	0	0
15:49:14	-76,342	2548,616	10,332	10,351	12,638	7,475	7,845	21,2	959,124	24,999	2548,616	0	203,579	203,579	99,724	0	0	0	0	0	0	0
15:49:14	0	2548,616	10,332	10,351	12,638	7,475	7,838	21,2	959,124	24,999	2548,616	0	203,579	203,579	99,724	0	0	0	0	0	0	0
15:49:14	83,007	2549,446	10,429	10,351	12,638	7,483	7,831	21,2	959,124	24,999	2548,616	0	203,579	203,579	99,724	0	0	0	0	0	0	0
15:49:14	-159,13	2547,855	10,332	10,4	12,634	7,467	7,824	21,2	959,124	24,999	2547,855	0	203,579	203,579	99,724	0	0	0	0	0	0	0
15:49:14	-11,816	2547,736	10,332	10,351	12,633	7,466	7,817	21,2	959,124	24,999	2547,736	0	203,579	203,579	99,724	0	0	0	0	0	0	0
15:49:14	0	2547,736	10,332	10,4	12,633	7,466	7,81	21,2	959,124	24,999	2547,736	0	203,579	203,579	99,724	0	0	0	0	0	0	0
15:49:14	19,677	2547,933	10,429	10,4	12,629	7,468	7,803	21,2	959,124	24,999	2547,737	0	203,579	203,579	99,724	0	0	0	0	0	0	0
15:49:14	-106,738	2546,866	10,332	10,4	12,628	7,457	7,796	21,2	959,124	24,999	2546,866	0	203,579	203,579	99,724	0	0	0	0	0	0	0
15:49:14	94,75	2547,813	10,429	10,351	12,628	7,467	7,79	21,2	959,124	24,999	2546,867	0	203,579	203,579	99,724	0	0	0	0	0	0	0
15:49:14	0	2547,813	10,429	10,351	12,628	7,467	7,784	21,2	959,124	24,999	2546,867	0	203,579	203,579	99,724	0	0	0	0	0	0	0
15:49:14	-94,75	2546,866	10,332	10,351	12,628	7,457	7,777	21,2	959,124	24,999	2546,866	0	203,579	203,579	99,724	0	0	0	0	0	0	0
15:49:14	0	2546,866	10,332	10,302	12,628	7,457	7,771	21,2	959,124	24,999	2546,866	0	203,579	203,579	99,724	0	0	0	0	0	0	0
15:49:14	-75,097	2546,115	10,332	10,351	12,624	7,449	7,765	21,2	959,124	24,999	2546,115	0	203,579	203,579	99,724	0	0	0	0	0	0	0
15:49:14	94,75	2547,062	10,429	10,351	12,624	7,459	7,759	21,2	959,124	24,999	2546,116	0	203,579	203,579	99,724	0	0	0	0	0	0	0
15:49:14	-11,767	2546,945	10,429	10,351	12,623	7,458	7,753	21,2	959,124	24,999	2546,116	0	203,579	203,579	99,724	0	0	0	0	0	0	0
15:49:14	-94,726	2545,997	10,332	10,351	12,623	7,448	7,747	21,2	959,124	24,999	2545,997	0	203,579	203,579	99,724	0	0	0	0	0	0	0
15:49:14	-62,28	2545,375	10,332	10,205	12,62	7,441	7,741	21,2	959,124	24,999	2545,375	0	203,579	203,579	99,724	0	0	0	0	0	0	0
15:49:14	0	2545,375	10,332	10,205	12,62	7,441	7,735	21,2	959,124	24,999	2545,375	0	203,579	203,579	99,724	0	0	0	0	0	0	0
15:49:14	-47,363	2544,901	10,283	10,205	12,62	7,437	7,729	21,2	959,124	24,999	2544,901	0	203,579	203,579	99,724	0	0	0	0	0	0	0
15:49:14	0	2544,901	10,283	10,205	12,62	7,437	7,723	21,2	959,124	24,999	2544,901	0	203,579	203,579	99,724	0	0	0	0	0	0	0
15:49:14	-11,791	2544,783	10,283	10,156	12,619	7,435	7,718	21,2	959,124	24,999	2544,783	0	203,579	203,579	99,724	0	0	0	0	0	0	0
15:49:15	-76,171	2544,021	10,283	10,205	12,615	7,428	7,712	21,2	959,124	24,999	2544,021	0	203,579	203,579	99,724	0	0	0	0	0	0	0
15:49:15	47,387	2544,495	10,332	10,205	12,615	7,432	7,706	21,2	959,124	24,999	2544,022	0	203,579	203,579	99,724	0	0	0	0	0	0	0
15:49:15	-72,998	2543,765	10,332	10,205	12,611	7,425	7,701	21,2	959,124	24,999	2543,765	0	203,579	203,579	99,724	0	0	0	0	0	0	0
15:49:15	-11,962	2543,646	10,332	10,302	12,61	7,424	7,695	21,2	959,124	24,999	2543,646	0	203,579	203,579	99,724	0	0	0	0	0	0	0
15:49:15	0	2543,646	10,332	10,205	12,61	7,424	7,69	21,2	959,124	24,999	2543,646	0	203,579	203,579	99,724	0	0	0	0	0	0	0
15:49:15	0	2543,646	10,332	10,302	12,61	7,424	7,685	21,2	959,124	24,999	2543,646	0	203,579	203,579	99,724	0	0	0	0	0	0	0
15:49:15	-47,387	2543,172	10,283	10,205	12,61	7,419	7,68	21,2	959,124	24,999	2543,172	0	203,579	203,579	99,724	0	0	0	0	0	0	0
15:49:15	-214,99	2541,022	10,136	10,156	12,606	7,397	7,674	21,2	959,124	24,999	2541,022	0	203,579	203,579	99,724	0	0	0	0	0	0	0
15:49:15	34,521	2541,367	10,185	10,156	12,605	7,4	7,669	21,2	959,124	24,999	2541,022	0	203,579	203,579	99,724	0	0	0	0	0	0	0
15:49:15	-61,23	2540,755	10,185	10,205	12,602	7,394	7,663	21,2	959,124	24,999	2540,755	0	203,579	203,579	99,724	0	0	0	0	0	0	0
15:49:15	117,456	2541,929	10,332	10,302	12,6	7,406	7,658	21,2	959,124	24,999	2540,756	0	203,579	203,579	99,724	0	0	0	0	0	0	0
15:49:15	-120,336	2540,726	10,283	10,302	12,596	7,394	7,653	21,2	959,124	24,999	2540,726	0	203,579	203,579	99,724	0	0	0	0	0	0	0
15:49:15	-71,923	2540,007	10,283	10,205	12,592	7,386	7,648	21,2	959,124	24,999	2540,007	0	203,579	203,579	99,724	0	0	0	0	0	0	0
15:49:15	-12,89	2539,878	10,283	10,302	12,591	7,385	7,643	21,2	959,124	24,999	2539,878	0	203,579	203,579	99,724	0	0	0	0	0	0	0
15:49:15	-59,057	2539,287	10,283	10,302	12,588	7,379	7,638	21,2	959,124	24,999	2539,287	0	203,579	203,579	99,724	0	0	0	0	0	0	0
15:49:15	-107,495	2538,212	10,185	10,205	12,587	7,368	7,632	21,2	959,124	24,999	2538,212	0	203,579	203,579	99,724	0	0	0	0	0	0	0
15:49:15	0	2538,212	10,185	10,156	12,587	7,368	7,627	21,2	959,124	24,999	2538,212	0	203,579	203,579	99,724	0	0	0	0	0	0	0
15:49:15	-214,941	2536,063	10,039	10,058	12,583	7,345	7,622	21,2	959,124	24,999	2536,063	0	203,579	203,579	99,724	0	0	0	0	0	0	0
15:49:15	94,628	2537,009	10,136	10,058	12,583	7,355	7,616	21,2	959,124	24,999	2536,064	0	203,579	203,579	99,724	0	0	0	0	0	0	0
15:49:15	-165,502	2535,354	10,039	10,058	12,579	7,338	7,611	21,2	959,124	24,999	2535,354	0	203,579	203,579	99,724	0	0	0	0	0	0	0
15:49:15	23,803	2535,592	10,136	10,009	12,575	7,341	7,606	21,2	959,124	24,999	2535,354	0	203,579	203,579	99,724	0	0	0	0	0	0	0
15:49:15	-26,928	2535,323	10,136	10,156	12,573	7,338	7,6	21,2	959,124	24,999	2535,323	0	203,579	203,579	99,724	0	0	0	0	0	0	0
15:49:15	-23,364	2535,089	10,185	10,156	12,569	7,335	7,595	21,2	959,124	24,999	2535,089	0	203,579	203,579	99,724	0	0	0	0	0	0	0
15:49:15	-131,201	2533,777	10,136	10,058	12,565	7,322	7,59	21,2	959,124	24,999	2533,777	0	203,579	203,579	99,724	0	0	0	0	0	0	0
15:49:15	-22,314	2533,554	10,185	10,156	12,561	7,32	7,584	21,2	959,124	24,999	2533,554	0	203,579	203,579	99,724	0	0	0	0	0	0	0
15:49:15	-14,086	2533,413	10,185	10,205	12,56	7,318	7,579	21,2	959,124	24,999	2533,413	0	203,579	203,579	99,724	0	0	0	0	0	0	0
15:49:15	-116,918	2532,244	10,136	10,058	12,556	7,306	7,574	21,2	959,124	24,999	2532,244	0	203,579	203,579	99,724	0	0	0	0	0	0	0
15:49:15	-68,774	2531,556	10,136	10,058	12,552	7,299	7,569	21,2	959,124	24,999	2531,556	0	203,579	203,579	99,724	0	0	0	0	0	0	0
15:49:15	-108,447	2530,472	10,039	10,058	12,551	7,288	7,563	21,2	959,124	24,999	2530,472	0	203,579	203,579	99,724	0	0	0	0	0	0	0
15:49:15	-80,688	2529,665	9,941	10,009	12,552	7,279	7,557	21,2	959,124	24,999	2529,665	0	203,579	203,579	99,724	0	0	0	0	0	0	0
15:49:15	-13,891	2529,526	9,941	9,961	12,551	7,278	7,552	21,2	959,124	24,999	2529,526	0	203,579	203,579	99,724	0	0	0	0	0	0	0
15:49:15	-68,725	2528,839	9,941	9,863	12,547	7,271	7,546	21,2	959,124	24,999	2528,839	0	203,579	203,579	99,724	0	0	0	0	0	0	0
15:49:15	-35,351	2528,485	9,99	9,961	12,543	7,267	7,541	21,2	959,124	24,999	2528,485	0	203,579	203,579	99,724	0	0	0	0	0	0	0
15:49:15	33,398	2528,819	10,039	10,058	12,542	7,271	7,536	21,2	959,124	24,999	2528,485	0	203,579	203,579	99,724	0	0	0	0	0	0	0
15:49:15	-3,222	2528,787	10,136	10,156	12,536	7,27	7,53	21,2	959,124	24,999	2528,486	0	203,579	203,579	99,724	0	0	0	0	0	0	0
15:49:15	-35,375	2528,433	10,185	10,156	12,531	7,267	7,525	21,2	959,124	24,999	2528,433	0	203,579	203,579	99,724	0	0	0	0	0	0	0
15:49:15	-67,504	2527,758	10,185	10,156	12,528	7,26	7,52	21,2	959,124	24,999	2527,758	0	203,579	203,579	99,724	0	0	0	0	0	0	0
15:49:15	26,855	2528,027	10,283	10,302	12,524	7,263	7,515	21,2	959,124	24,999	2527,758	0	203,579	203,579	99,724	0	0	0	0	0	0	0
15:49:15	47,265	2528,499	10,332	10,302	12,524	7,267	7,51	21,2	959,124	24,999	2527,759	0	203,579	203,579	99,724	0	0	0	0	0	0	0
15:49:15	-47,265	2528,027	10,283	10,351	12,524	7,263	7,505	21,2	959,124	24,999	2527,759	0	203,579	203,579	99,724	0	0	0	0	0	0	0
15:49:15	304,174	2531,068	10,527	10,693	12,528	7,294	7,501	21,2	959,124	24,999	2527,763	0	203,579	203,579	99,724	0	0	0	0	0	0	0
15:49:15	251,489	2533,583	10,771	10,84	12,528	7,32	7,498	21,2	959,124	24,999	2527,768	0	203,579	203,579	99,724	0	0	0	0	0	0	0
15:49:15	277,319	2536,357	10,918	11,084	12,536	7,348	7,495	21,1	958,743	24,999	2527,777	0	203,579	203,579	99,724	0	0	0	0	0	0	0
15:49:15	371,093	2540,067	11,113	11,279	12,546	7,387	7,493	21,1	958,743	24,999	2527,789	0	203,579	203,579	99,724	0	0	0	0	0	0	0
15:49:15	212,866	2542,196	11,162	11,377	12,556	7,409	7,491	21,1	958,743	24,999	2527,804	0	203,579	203,579	99,724	0	0	0	0	0	0	0
15:49:15	616,137	2548,358	11,406	11,767	12,577	7,472	7,491	21,1	958,743	24,999	2527,824	0	203,579	203,579	99,724	0	0	0	0	0	0	0
15:49:15	388,134	2552,239	11,455	11,914	12,597	7,512	7,491	21,1	958,743	24,999	2527,849	0	203,579	203,579	99,724	0	0	0	0	0	0	0
15:49:15	595,019	2558,189	11,65	12,109	12,62	7,574	7,493	21,1	958,743	24,999	2527,879	0	203,579	203,579	99,724	0	0	0	0	0	0	0
15:49:15	572,265	2563,912	11,748	12,353	12,647	7,633	7,495	21,1	958,743	24,999	2527,915	0	203,579	203,579	99,724	0	0	0	0	0	0	0
15:49:15	737,5	2571,287	11,992	12,695	12,675	7,709	7,5	21,1	958,743	24,999	2527,958	0	203,579	203,579	99,724	0	0	0	0	0	0	0
15:49:15	631,958	2577,606	12,138	12,841	12,703	7,774	7,505	21,1	958,743	24,999	2528,008	0	203,579	203,579	99,724	0	0	0	0	0	0	0
15:49:15	773,364	2585,34	12,334	12,988	12,736	7,853	7,512	21,1	958,743	24,999	2528,065	0	203,579	203,579	99,724	0	0	0	0	0	0	0
15:49:15	453,71	2589,877	12,285	13,086	12,765	7,9	7,519	21,1	958,743	24,999	2528,127	0	203,194	203,194	99,722	0	0	0	0	0	0	0
15:49:15	772,631	2597,603	12,48	13,232	12,798	7,98	7,528	21,1	958,743	24,999	2528,196	0	203,194	203,194	99,722	0	0	0	0	0	0	0
15:49:15	711,352	2604,717	12,529	13,33	12,835	8,053	7,539	21,1	958,743	24,999	2528,273	0	203,194	203,194	99,722	0	0	0	0	0	0	0
15:49:15	679,882	2611,516	12,627	13,427	12,868	8,123	7,55	21,1	958,743	24,999	2528,356	0	203,194	203,194	99,722	0	0	0	0	0	0	0
15:49:15	637,28	2617,889	12,675	13,574	12,902	8,189	7,563	21,1	958,743	24,999	2528,445	0	203,194	203,194	99,722	0	0	0	0	0	0	0
15:49:15	735,351	2625,242	12,822	13,623	12,935	8,265	7,576	21,1	958,743	24,999	2528,542	0	203,194	203,194	99,722	0	0	0	0	0	0	0
15:49:15	769,482	2632,937	12,92	13,867	12,974	8,344	7,592	21,1	958,743	24,999	2528,647	0	203,194	203,194	99,722	0	0	0	0	0	0	0
15:49:15	692,016	2639,857	13,017	13,916	13,007	8,415	7,608	21,1	958,743	24,999	2528,758	0	203,194	203,194	99,722	0	0	0	0	0	0	0
15:49:15	956,323	2649,42	13,31	14,258	13,045	8,514	7,625	21,1	958,743	24,999	2528,878	0	203,194	203,194	99,722	0	0	0	0	0	0	0
15:49:15	751,22	2656,932	13,457	14,404	13,08	8,592	7,644	21,1	958,743	24,999	2529,006	0	203,194	203,194	99,722	0	0	0	0	0	0	0
15:49:15	669,946	2663,632	13,457	14,453	13,118	8,661	7,664	21,1	958,743	24,999	2529,141	0	203,194	203,194	99,722	0	0	0	0	0	0	0
15:49:15	893,75	2672,569	13,603	14,648	13,16	8,753	7,686	21,1	958,743	24,999	2529,285	0	203,194	203,194	99,722	0	0	0	0	0	0	0
15:49:15	806,713	2680,637	13,75	14,648	13,198	8,836	7,708	21,1	958,743	24,999	2529,436	0	203,194	203,194	99,722	0	0	0	0	0	0	0
15:49:15	803,881	2688,675	13,896	14,795	13,235	8,919	7,732	21,1	958,743	24,999	2529,595	0	203,194	203,194	99,722	0	0	0	0	0	0	0
15:49:15	723,754	2695,913	13,945	14,843	13,273	8,993	7,757	21,1	958,743	24,999	2529,762	0	203,194	203,194	99,722	0	0	0	0	0	0	0
15:49:15	920,654	2705,119	14,287	15,136	13,306	9,088	7,783	21,1	958,743	24,999	2529,937	0	203,194	203,194	99,722	0	0	0	0	0	0	0
15:49:15	770,825	2712,828	14,482	15,332	13,339	9,168	7,81	21,1	958,743	24,999	2530,12	0	203,194	203,194	99,722	0	0	0	0	0	0	0
15:49:15	858,349	2721,411	14,726	15,478	13,374	9,256	7,838	21,1	958,743	24,999	2530,311	0	203,194	203,194	99,722	0	0	0	0	0	0	0
15:49:15	735,083	2728,762	14,873	15,625	13,407	9,332	7,868	21,1	958,743	24,999	2530,51	0	203,194	203,194	99,722	0	0	0	0	0	0	0
15:49:15	699,755	2735,76	14,922	15,674	13,444	9,404	7,898	21,1	958,743	24,999	2530,715	0	203,194	203,194	99,722	0	0	0	0	0	0	0
15:49:15	802,197	2743,782	15,068	15,722	13,481	9,487	7,929	21,1	958,743	24,999	2530,928	0	203,194	203,194	99,722	0	0	0	0	0	0	0
15:49:15	578,32	2749,565	15,068	15,82	13,514	9,547	7,961	21,1	958,743	24,999	2531,146	0	203,194	203,194	99,722	0	0	0	0	0	0	0
15:49:15	691,503	2756,48	15,117	15,82	13,55	9,618	7,993	21,1	958,743	24,999	2531,372	0	203,194	203,194	99,722	0	0	0	0	0	0	0
15:49:15	729,296	2763,773	15,263	16,015	13,583	9,693	8,026	21,1	958,743	24,999	2531,604	0	203,194	203,194	99,722	0	0	0	0	0	0	0
15:49:15	862,329	2772,396	15,556	16,064	13,616	9,782	8,061	21,1	958,743	24,999	2531,845	0	203,194	203,194	99,722	0	0	0	0	0	0	0
15:49:15	477,099	2777,167	15,605	16,211	13,64	9,831	8,096	21,1	958,743	24,999	2532,09	0	203,194	203,194	99,722	0	0	0	0	0	0	0
15:49:15	649,145	2783,659	15,752	16,406	13,668	9,898	8,131	21,1	958,743	24,999	2532,342	0	203,194	203,194	99,722	0	0	0	0	0	0	0
15:49:15	720,459	2790,863	15,898	16,601	13,701	9,972	8,167	21,1	958,743	24,999	2532,601	0	203,194	203,194	99,722	0	0	0	0	0	0	0
15:49:15	731,933	2798,182	16,191	16,748	13,726	10,048	8,204	21,1	958,743	24,999	2532,866	0	203,194	203,194	99,722	0	0	0	0	0	0	0
15:49:15	502,148	2803,204	16,191	16,601	13,754	10,099	8,241	21,1	958,743	24,999	2533,137	0	203,194	203,194	99,722	0	0	0	0	0	0	0
15:49:15	492,065	2808,125	16,093	16,699	13,787	10,15	8,278	21,1	958,743	24,999	2533,412	0	203,194	203,194	99,722	0	0	0	0	0	0	0
15:49:15	653,979	2814,664	16,24	16,845	13,816	10,218	8,317	21,1	958,743	24,999	2533,693	0	203,194	203,194	99,722	0	0	0	0	0	0	0
15:49:15	457,714	2819,242	16,191	16,845	13,845	10,265	8,355	21,1	958,743	24,999	2533,979	0	203,194	203,194	99,722	0	0	0	0	0	0	0
15:49:15	653,125	2825,773	16,338	16,845	13,873	10,332	8,393	21,1	958,743	24,999	2534,271	0	203,194	203,194	99,722	0	0	0	0	0	0	0
15:49:15	422,412	2829,997	16,338	16,943	13,897	10,376	8,432	21,1	958,743	24,999	2534,566	0	203,194	203,194	99,722	0	0	0	0	0	0	0
15:49:15	703,393	2837,031	16,533	16,845	13,926	10,448	8,472	21,1	958,743	24,999	2534,869	0	203,194	203,194	99,722	0	0	0	0	0	0	0
15:49:15	420,385	2841,235	16,533	16,943	13,95	10,492	8,511	21,1	958,743	24,999	2535,175	0	203,194	203,194	99,722	0	0	0	0	0	0	0
15:49:15	569,384	2846,929	16,679	17,041	13,974	10,55	8,551	21,1	958,743	24,999	2535,487	0	203,194	203,194	99,722	0	0	0	0	0	0	0
15:49:15	322,192	2850,151	16,582	16,943	13,997	10,583	8,591	21,1	958,743	24,999	2535,801	0	203,194	203,194	99,722	0	0	0	0	0	0	0
15:49:15	521,679	2855,367	16,679	17,09	14,021	10,637	8,631	21,1	958,743	24,999	2536,121	0	203,194	203,194	99,722	0	0	0	0	0	0	0
15:49:15	613,452	2861,502	16,875	17,285	14,045	10,7	8,672	21,1	958,743	24,999	2536,446	0	203,194	203,194	99,722	0	0	0	0	0	0	0
15:49:15	417,163	2865,673	16,875	17,383	14,068	10,744	8,713	21,1	958,743	24,999	2536,776	0	203,194	203,194	99,722	0	0	0	0	0	0	0
15:49:15	559,13	2871,265	17,021	17,431	14,092	10,801	8,754	21,1	958,743	24,999	2537,11	0	203,194	203,194	99,722	0	0	0	0	0	0	0
15:49:15	461,108	2875,876	17,07	17,48	14,115	10,849	8,795	21,1	958,743	24,999	2537,449	0	203,194	203,194	99,722	0	0	0	0	0	0	0
15:49:15	425,903	2880,135	17,07	17,383	14,139	10,893	8,836	21,1	958,743	24,999	2537,792	0	203,194	203,194	99,722	0	0	0	0	0	0	0
15:49:15	555,2	2885,687	17,217	17,578	14,162	10,95	8,877	21,1	958,743	24,999	2538,14	0	203,194	203,194	99,722	0	0	0	0	0	0	0
15:49:15	448,681	2890,174	17,314	17,627	14,182	10,996	8,919	21,1	958,743	24,999	2538,492	0	203,194	203,194	99,722	0	0	0	0	0	0	0
15:49:15	393,603	2894,11	17,314	17,627	14,204	11,037	8,96	21,1	958,743	24,999	2538,847	0	203,194	203,194	99,722	0	0	0	0	0	0	0
15:49:16	392,041	2898,03	17,363	17,627	14,223	11,077	9,002	21,1	958,743	24,999	2539,206	0	203,194	203,194	99,722	0	0	0	0	0	0	0
15:49:16	472,314	2902,753	17,51	17,773	14,242	11,126	9,043	21,1	958,743	24,999	2539,57	0	203,194	203,194	99,722	0	0	0	0	0	0	0
15:49:16	503,393	2907,787	17,705	18,066	14,259	11,178	9,085	21,1	958,743	24,999	2539,938	0	203,194	203,194	99,722	0	0	0	0	0	0	0
15:49:16	464,99	2912,437	17,851	18,115	14,277	11,226	9,127	21,1	958,743	24,999	2540,31	0	203,194	203,194	99,722	0	0	0	0	0	0	0
15:49:16	428,002	2916,717	18,047	18,359	14,29	11,27	9,169	21,1	958,743	24,999	2540,687	0	203,194	203,194	99,722	0	0	0	0	0	0	0
15:49:16	378,027	2920,497	18,144	18,457	14,305	11,309	9,211	21,1	958,743	24,999	2541,067	0	203,194	203,194	99,722	0	0	0	0	0	0	0
15:49:16	341,625	2923,914	18,193	18,506	14,322	11,344	9,253	21,1	958,743	24,999	2541,449	0	203,194	203,194	99,722	0	0	0	0	0	0	0
15:49:16	260,815	2926,522	18,193	18,506	14,337	11,371	9,295	21,1	958,743	24,999	2541,834	0	203,194	203,194	99,722	0	0	0	0	0	0	0
15:49:16	405,151	2930,573	18,291	18,506	14,354	11,413	9,336	21,1	958,743	24,999	2542,223	0	203,194	203,194	99,722	0	0	0	0	0	0	0
15:49:16	173,022	2932,304	18,144	18,31	14,372	11,43	9,377	21,1	958,743	24,999	2542,613	0	203,194	203,194	99,722	0	0	0	0	0	0	0
15:49:16	260,791	2934,911	18,144	18,359	14,387	11,457	9,418	21,1	958,743	24,999	2543,006	0	203,194	203,194	99,722	0	0	0	0	0	0	0
15:49:16	311,352	2938,025	18,193	18,457	14,402	11,489	9,459	21,1	958,743	24,999	2543,401	0	203,194	203,194	99,722	0	0	0	0	0	0	0
15:49:16	239,184	2940,417	18,193	18,457	14,415	11,514	9,499	21,1	958,743	24,999	2543,798	0	203,194	203,194	99,722	0	0	0	0	0	0	0
15:49:16	359,35	2944,01	18,388	18,603	14,424	11,551	9,539	21,1	958,743	24,999	2544,198	0	203,194	203,194	99,722	0	0	0	0	0	0	0
15:49:16	289,477	2946,905	18,535	18,652	14,432	11,581	9,579	21,1	958,743	24,999	2544,601	0	203,194	203,194	99,722	0	0	0	0	0	0	0
15:49:16	98,437	2947,89	18,535	18,701	14,438	11,591	9,619	21,1	958,743	24,999	2545,004	0	203,194	203,194	99,722	0	0	0	0	0	0	0
15:49:16	241,381	2950,303	18,535	18,652	14,451	11,616	9,658	21,1	958,743	24,999	2545,409	0	203,194	203,194	99,722	0	0	0	0	0	0	0
15:49:16	111,816	2951,422	18,486	18,506	14,46	11,628	9,696	21,1	958,743	24,999	2545,815	0	203,194	203,194	99,722	0	0	0	0	0	0	0
15:49:16	258,52	2954,007	18,535	18,603	14,472	11,654	9,735	21,1	958,743	24,999	2546,223	0	203,194	203,194	99,722	0	0	0	0	0	0	0
15:49:16	162,304	2955,63	18,535	18,652	14,481	11,671	9,773	21,1	958,743	24,999	2546,633	0	203,194	203,194	99,722	0	0	0	0	0	0	0
15:49:16	197,827	2957,608	18,633	18,701	14,487	11,691	9,81	21,1	958,743	24,999	2547,044	0	203,194	203,194	99,722	0	0	0	0	0	0	0
15:49:16	146,191	2959,07	18,633	18,603	14,495	11,706	9,848	21,1	958,743	24,999	2547,456	0	203,194	203,194	99,722	0	0	0	0	0	0	0
15:49:16	83,349	2959,903	18,633	18,652	14,5	11,715	9,884	21,1	958,743	24,999	2547,868	0	203,194	203,194	99,722	0	0	0	0	0	0	0
15:49:16	231,054	2962,214	18,779	18,847	14,504	11,739	9,921	21,1	958,743	24,999	2548,283	0	203,194	203,194	99,722	0	0	0	0	0	0	0
15:49:16	182,885	2964,043	18,828	18,847	14,512	11,758	9,957	21,1	958,743	24,999	2548,698	0	203,194	203,194	99,722	0	0	0	0	0	0	0
15:49:16	82,324	2964,866	18,828	18,847	14,517	11,766	9,992	21,1	958,743	24,999	2549,114	0	203,194	203,194	99,722	0	0	0	0	0	0	0
15:49:16	32,69	2965,193	18,779	18,847	14,521	11,769	10,027	21,1	958,743	24,999	2549,531	0	203,194	203,194	99,722	0	0	0	0	0	0	0
15:49:16	148,095	2966,674	18,828	18,945	14,527	11,785	10,061	21,1	958,743	24,999	2549,948	0	203,194	203,194	99,722	0	0	0	0	0	0	0
15:49:16	84,448	2967,518	18,828	18,945	14,531	11,793	10,095	21,1	958,743	24,999	2550,365	0	203,194	203,194	99,722	0	0	0	0	0	0	0
15:49:16	117,114	2968,69	18,779	18,799	14,541	11,806	10,129	21,1	958,743	24,999	2550,784	0	203,194	203,194	99,722	0	0	0	0	0	0	0
15:49:16	-0,756	2968,682	18,681	18,799	14,546	11,805	10,162	21,1	958,743	24,999	2551,202	0	203,194	203,194	99,722	0	0	0	0	0	0	0
15:49:16	237,963	2971,062	18,779	18,847	14,554	11,83	10,194	21,1	958,743	24,999	2551,621	0	203,194	203,194	99,722	0	0	0	0	0	0	0
15:49:16	-85,4	2970,208	18,681	18,799	14,555	11,821	10,226	21,1	958,743	24,999	2552,04	0	203,194	203,194	99,722	0	0	0	0	0	0	0
15:49:16	219,531	2972,403	18,828	18,847	14,559	11,844	10,258	21,1	958,743	24,999	2552,461	0	203,194	203,194	99,722	0	0	0	0	0	0	0
15:49:16	14,013	2972,543	18,828	18,847	14,56	11,845	10,289	21,1	958,743	24,999	2552,881	0	203,194	203,194	99,722	0	0	0	0	0	0	0
15:49:16	70,458	2973,248	18,828	18,847	14,564	11,853	10,32	21,1	958,743	24,999	2553,301	0	203,194	203,194	99,722	0	0	0	0	0	0	0
15:49:16	20,703	2973,455	18,779	18,799	14,568	11,855	10,35	21,1	958,743	24,999	2553,721	0	203,194	203,194	99,722	0	0	0	0	0	0	0
15:49:16	85,522	2974,31	18,779	18,799	14,573	11,863	10,38	21,1	958,743	24,999	2554,142	0	203,194	203,194	99,722	0	0	0	0	0	0	0
15:49:16	-13,94	2974,171	18,681	18,701	14,577	11,862	10,409	21,1	958,743	24,999	2554,562	0	203,194	203,194	99,722	0	0	0	0	0	0	0
15:49:16	85,498	2975,026	18,681	18,799	14,582	11,871	10,437	21,1	958,743	24,999	2554,983	0	203,194	203,194	99,722	0	0	0	0	0	0	0
15:49:16	23,901	2975,265	18,633	18,603	14,586	11,873	10,465	21,1	958,743	24,999	2555,403	0	203,194	203,194	99,722	0	0	0	0	0	0	0
15:49:16	13,159	2975,396	18,633	18,603	14,587	11,875	10,493	21,1	958,743	24,999	2555,823	0	203,194	203,194	99,722	0	0	0	0	0	0	0
15:49:16	198,876	2977,385	18,828	18,847	14,587	11,895	10,521	21,3	959,124	24,999	2556,245	0	203,194	203,194	99,722	0	0	0	0	0	0	0
15:49:16	-2,27	2977,362	18,828	18,847	14,587	11,895	10,548	21,3	959,124	24,999	2556,666	0	203,194	203,194	99,722	0	0	0	0	0	0	0
15:49:16	49,707	2977,859	18,877	18,945	14,587	11,9	10,574	21,3	959,124	24,999	2557,087	0	203,194	203,194	99,722	0	0	0	0	0	0	0
15:49:16	171,997	2979,579	18,974	18,994	14,591	11,918	10,6	21,3	959,124	24,999	2557,509	0	203,194	203,194	99,722	0	0	0	0	0	0	0
15:49:16	-26,855	2979,311	18,877	18,994	14,595	11,915	10,626	21,3	959,124	24,999	2557,931	0	203,194	203,194	99,722	0	0	0	0	0	0	0
15:49:16	-73,559	2978,575	18,779	18,847	14,597	11,907	10,651	21,3	959,124	24,999	2558,351	0	203,194	203,194	99,722	0	0	0	0	0	0	0
15:49:16	73,632	2979,311	18,779	18,847	14,601	11,915	10,676	21,3	959,124	24,999	2558,772	0	203,194	203,194	99,722	0	0	0	0	0	0	0
15:49:16	99,438	2980,306	18,877	18,994	14,601	11,925	10,701	21,3	959,124	24,999	2559,194	0	203,194	203,194	99,722	0	0	0	0	0	0	0
15:49:16	-25,805	2980,048	18,779	18,701	14,605	11,923	10,725	21,3	959,124	24,999	2559,615	0	203,194	203,194	99,722	0	0	0	0	0	0	0
15:49:16	-12,036	2979,927	18,828	18,847	14,602	11,921	10,748	21,3	959,124	24,999	2560,035	0	203,194	203,194	99,722	0	0	0	0	0	0	0
15:49:16	0	2979,927	18,828	18,847	14,602	11,921	10,771	21,3	959,124	24,999	2560,455	0	204,646	204,646	99,728	0	0	0	0	0	0	0
15:49:16	-49,731	2979,43	18,779	18,799	14,602	11,916	10,793	21,3	959,124	24,999	2560,874	0	204,646	204,646	99,728	0	0	0	0	0	0	0
15:49:16	37,841	2979,808	18,828	18,847	14,601	11,92	10,816	21,3	959,124	24,999	2561,293	0	204,646	204,646	99,728	0	0	0	0	0	0	0
15:49:16	23,925	2980,048	18,779	18,799	14,605	11,923	10,837	21,3	959,124	24,999	2561,712	0	204,646	204,646	99,728	0	0	0	0	0	0	0
15:49:16	49,707	2980,545	18,828	18,945	14,605	11,928	10,859	21,3	959,124	24,999	2562,13	0	204,646	204,646	99,728	0	0	0	0	0	0	0
15:49:16	0	2980,545	18,828	18,847	14,605	11,928	10,88	21,3	959,124	24,999	2562,549	0	204,646	204,646	99,728	0	0	0	0	0	0	0
15:49:16	0	2980,545	18,828	18,847	14,605	11,928	10,9	21,3	959,124	24,999	2562,967	0	204,646	204,646	99,728	0	0	0	0	0	0	0
15:49:16	-49,707	2980,048	18,779	18,799	14,605	11,923	10,92	21,3	959,124	24,999	2563,384	0	204,646	204,646	99,728	0	0	0	0	0	0	0
15:49:16	0	2980,048	18,779	18,847	14,605	11,923	10,94	21,3	959,124	24,999	2563,801	0	204,646	204,646	99,728	0	0	0	0	0	0	0
15:49:16	0	2980,048	18,779	18,799	14,605	11,923	10,959	21,3	959,124	24,999	2564,217	0	204,646	204,646	99,728	0	0	0	0	0	0	0
15:49:16	0	2980,048	18,779	18,799	14,605	11,923	10,978	21,3	959,124	24,999	2564,633	0	204,646	204,646	99,728	0	0	0	0	0	0	0
15:49:16	-99,462	2979,053	18,681	18,701	14,605	11,912	10,996	21,3	959,124	24,999	2565,047	0	204,646	204,646	99,728	0	0	0	0	0	0	0
15:49:16	25,83	2979,311	18,779	18,799	14,601	11,915	11,014	21,3	959,124	24,999	2565,461	0	204,646	204,646	99,728	0	0	0	0	0	0	0
15:49:16	49,707	2979,808	18,828	18,945	14,601	11,92	11,032	21,3	959,124	24,999	2565,876	0	204,646	204,646	99,728	0	0	0	0	0	0	0
15:49:16	0	2979,808	18,828	18,847	14,601	11,92	11,05	21,3	959,124	24,999	2566,289	0	204,646	204,646	99,728	0	0	0	0	0	0	0
15:49:16	-149,169	2978,317	18,681	18,701	14,601	11,905	11,066	21,3	959,124	24,999	2566,701	0	204,646	204,646	99,728	0	0	0	0	0	0	0
15:49:16	99,462	2979,311	18,779	18,847	14,601	11,915	11,083	21,3	959,124	24,999	2567,114	0	204,646	204,646	99,728	0	0	0	0	0	0	0
15:49:16	-99,462	2978,317	18,681	18,652	14,601	11,905	11,099	21,3	959,124	24,999	2567,525	0	204,646	204,646	99,728	0	0	0	0	0	0	0
15:49:16	149,169	2979,808	18,828	18,799	14,601	11,92	11,115	21,3	959,124	24,999	2567,937	0	204,646	204,646	99,728	0	0	0	0	0	0	0
15:49:16	-137,28	2978,436	18,681	18,652	14,602	11,906	11,131	21,3	959,124	24,999	2568,348	0	204,646	204,646	99,728	0	0	0	0	0	0	0
15:49:16	-210,717	2976,328	18,486	18,31	14,601	11,884	11,145	21,3	959,124	24,999	2568,755	0	204,646	204,646	99,728	0	0	0	0	0	0	0
15:49:16	-298,168	2973,347	18,193	17,969	14,601	11,854	11,159	21,3	959,124	24,999	2569,16	0	204,646	204,646	99,728	0	0	0	0	0	0	0
15:49:16	-483,837	2968,508	17,803	17,383	14,596	11,804	11,172	21,3	959,124	24,999	2569,559	0	204,646	204,646	99,728	0	0	0	0	0	0	0
15:49:16	-568,115	2962,827	17,412	16,845	14,586	11,745	11,183	21,3	959,124	24,999	2569,952	0	204,646	204,646	99,728	0	0	0	0	0	0	0
15:49:16	-676,782	2956,059	17,07	16,308	14,568	11,675	11,193	21,3	959,124	24,999	2570,338	0	204,646	204,646	99,728	0	0	0	0	0	0	0
15:49:16	-540,283	2950,657	17,021	16,015	14,54	11,62	11,201	21,3	959,124	24,999	2570,719	0	204,646	204,646	99,728	0	0	0	0	0	0	0
15:49:16	-597,924	2944,677	17,07	16,015	14,503	11,558	11,208	21,3	959,124	24,999	2571,093	0	204,646	204,646	99,728	0	0	0	0	0	0	0
15:49:16	-417,749	2940,5	17,412	16,357	14,46	11,515	11,214	21,3	959,124	24,999	2571,462	0	204,646	204,646	99,728	0	0	0	0	0	0	0
15:49:16	-634,448	2934,155	17,558	16,552	14,416	11,45	11,219	21,3	959,124	24,999	2571,825	0	204,646	204,646	99,728	0	0	0	0	0	0	0
15:49:16	-898,51	2925,17	17,363	16,308	14,377	11,357	11,222	21,3	959,124	24,999	2572,178	0	204,646	204,646	99,728	0	0	0	0	0	0	0
15:49:16	-773,12	2917,439	17,217	16,064	14,341	11,277	11,223	21,3	959,124	24,999	2572,524	0	204,646	204,646	99,728	0	0	0	0	0	0	0
15:49:16	-834,106	2909,098	16,875	15,869	14,314	11,191	11,222	21,3	959,124	24,999	2572,86	0	204,646	204,646	99,728	0	0	0	0	0	0	0
15:49:16	-752,563	2901,572	16,533	15,527	14,291	11,114	11,22	21,3	959,124	24,999	2573,189	0	204,646	204,646	99,728	0	0	0	0	0	0	0
15:49:16	-757,568	2893,997	16,191	15,185	14,267	11,035	11,216	21,3	959,124	24,999	2573,51	0	204,646	204,646	99,728	0	0	0	0	0	0	0
15:49:16	-761,157	2886,385	15,849	14,99	14,244	10,957	11,211	21,3	959,124	24,999	2573,823	0	204,646	204,646	99,728	0	0	0	0	0	0	0
15:49:16	-623,706	2880,148	15,703	14,99	14,217	10,893	11,205	21,3	959,124	24,999	2574,129	0	204,646	204,646	99,728	0	0	0	0	0	0	0
15:49:16	-586,181	2874,286	15,605	14,99	14,189	10,832	11,198	21,3	959,124	24,999	2574,429	0	204,646	204,646	99,728	0	0	0	0	0	0	0
15:49:16	-413,916	2870,147	15,752	15,185	14,158	10,79	11,19	21,3	959,124	24,999	2574,725	0	204,646	204,646	99,728	0	0	0	0	0	0	0
15:49:16	-547,827	2864,669	15,703	15,088	14,129	10,733	11,181	21,3	959,124	24,999	2575,015	0	204,646	204,646	99,728	0	0	0	0	0	0	0
15:49:16	-457,055	2860,098	15,752	15,088	14,101	10,686	11,171	21,3	959,124	24,999	2575,3	0	204,646	204,646	99,728	0	0	0	0	0	0	0
15:49:16	-562,768	2854,471	15,605	15,088	14,077	10,628	11,16	21,3	959,124	24,999	2575,579	0	204,646	204,646	99,728	0	0	0	0	0	0	0
15:49:16	-575,366	2848,717	15,361	14,843	14,059	10,569	11,149	21,3	959,124	24,999	2575,852	0	204,646	204,646	99,728	0	0	0	0	0	0	0
15:49:16	-545,263	2843,264	15,068	14,599	14,044	10,512	11,136	21,3	959,124	24,999	2576,12	0	204,646	204,646	99,728	0	0	0	0	0	0	0
15:49:16	-624,829	2837,016	14,775	14,404	14,026	10,448	11,123	21,3	959,124	24,999	2576,381	0	204,646	204,646	99,728	0	0	0	0	0	0	0
15:49:16	-297,851	2834,037	14,726	14,258	14,012	10,417	11,109	21,3	959,124	24,999	2576,638	0	204,646	204,646	99,728	0	0	0	0	0	0	0
15:49:16	-483,276	2829,205	14,58	14,209	13,992	10,368	11,094	21,3	959,124	24,999	2576,891	0	204,646	204,646	99,728	0	0	0	0	0	0	0
15:49:16	-416,186	2825,043	14,58	14,209	13,969	10,325	11,079	21,3	959,124	24,999	2577,139	0	204,646	204,646	99,728	0	0	0	0	0	0	0
15:49:16	-422,534	2820,817	14,58	14,209	13,945	10,281	11,064	21,3	959,124	24,999	2577,383	0	204,646	204,646	99,728	0	0	0	0	0	0	0
15:49:16	-189,99	2818,918	14,726	14,306	13,926	10,261	11,048	21,3	959,124	24,999	2577,624	0	204,646	204,646	99,728	0	0	0	0	0	0	0
15:49:16	-519,189	2813,726	14,629	14,258	13,902	10,208	11,031	21,3	959,124	24,999	2577,861	0	204,646	204,646	99,728	0	0	0	0	0	0	0
15:49:16	-361,45	2810,111	14,775	14,453	13,873	10,171	11,015	21,3	959,124	24,999	2578,093	0	204,646	204,646	99,728	0	0	0	0	0	0	0
15:49:17	-335,351	2806,758	14,775	14,306	13,854	10,136	10,997	21,3	959,124	24,999	2578,322	0	204,646	204,646	99,728	0	0	0	0	0	0	0
15:49:17	-483,74	2801,92	14,629	14,209	13,835	10,086	10,979	21,3	959,124	24,999	2578,545	0	204,646	204,646	99,728	0	0	0	0	0	0	0
15:49:17	-449,487	2797,425	14,433	13,916	13,821	10,04	10,961	21,3	959,124	24,999	2578,764	0	204,646	204,646	99,728	0	0	0	0	0	0	0
15:49:17	-483,471	2792,591	14,287	13,916	13,802	9,99	10,942	21,3	959,124	24,999	2578,978	0	204,646	204,646	99,728	0	0	0	0	0	0	0
15:49:17	-300,854	2789,582	14,238	13,769	13,787	9,959	10,923	21,3	959,124	24,999	2579,188	0	204,646	204,646	99,728	0	0	0	0	0	0	0
15:49:17	-480,224	2784,78	14,092	13,72	13,769	9,91	10,903	21,3	959,124	24,999	2579,394	0	204,646	204,646	99,728	0	0	0	0	0	0	0
15:49:17	-260,791	2782,172	14,092	13,623	13,754	9,883	10,883	21,3	959,124	24,999	2579,597	0	204,646	204,646	99,728	0	0	0	0	0	0	0
15:49:17	-482,006	2777,352	13,945	13,574	13,735	9,833	10,862	21,3	959,124	24,999	2579,794	0	204,646	204,646	99,728	0	0	0	0	0	0	0
15:49:17	-340,527	2773,947	13,945	13,574	13,715	9,798	10,841	21,3	959,124	24,999	2579,989	0	204,646	204,646	99,728	0	0	0	0	0	0	0
15:49:17	-263,623	2771,31	14,092	13,623	13,692	9,771	10,82	21,3	959,124	24,999	2580,18	0	204,646	204,646	99,728	0	0	0	0	0	0	0
15:49:17	-340,6	2767,904	14,092	13,72	13,673	9,736	10,799	21,3	959,124	24,999	2580,368	0	204,646	204,646	99,728	0	0	0	0	0	0	0
15:49:17	-472,094	2763,183	13,945	13,769	13,654	9,687	10,777	21,3	959,124	24,999	2580,55	0	204,646	204,646	99,728	0	0	0	0	0	0	0
15:49:17	-331,884	2759,865	13,945	13,72	13,636	9,653	10,755	21,3	959,124	24,999	2580,73	0	204,646	204,646	99,728	0	0	0	0	0	0	0
15:49:17	-409,423	2755,77	13,799	13,574	13,621	9,61	10,733	21,3	959,124	24,999	2580,905	0	204,646	204,646	99,728	0	0	0	0	0	0	0
15:49:17	-470,922	2751,061	13,652	13,379	13,602	9,562	10,71	21,3	959,124	24,999	2581,075	0	204,646	204,646	99,728	0	0	0	0	0	0	0
15:49:17	-306,835	2747,993	13,603	13,427	13,588	9,53	10,687	21,3	959,124	24,999	2581,242	0	204,646	204,646	99,728	0	0	0	0	0	0	0
15:49:17	-329,638	2744,696	13,603	13,379	13,569	9,496	10,663	21,3	959,124	24,999	2581,405	0	204,646	204,646	99,728	0	0	0	0	0	0	0
15:49:17	-423,095	2740,465	13,506	13,33	13,55	9,453	10,64	21,3	959,124	24,999	2581,564	0	204,646	204,646	99,728	0	0	0	0	0	0	0
15:49:17	-338,281	2737,083	13,506	13,33	13,531	9,418	10,616	21,3	959,124	24,999	2581,72	0	204,646	204,646	99,728	0	0	0	0	0	0	0
15:49:17	-289,819	2734,184	13,603	13,379	13,509	9,388	10,592	21,3	959,124	24,999	2581,872	0	204,646	204,646	99,728	0	0	0	0	0	0	0
15:49:17	-298,388	2731,201	13,652	13,427	13,49	9,357	10,567	21,3	959,124	24,999	2582,022	0	204,646	204,646	99,728	0	0	0	0	0	0	0
15:49:17	-329,663	2727,904	13,652	13,427	13,471	9,323	10,543	21,3	959,124	24,999	2582,168	0	204,646	204,646	99,728	0	0	0	0	0	0	0
15:49:17	-375,878	2724,145	13,603	13,379	13,453	9,284	10,518	21,3	959,124	24,999	2582,31	0	204,646	204,646	99,728	0	0	0	0	0	0	0
15:49:17	-404,589	2720,099	13,506	13,33	13,435	9,243	10,493	21,3	959,124	24,999	2582,447	0	204,646	204,646	99,728	0	0	0	0	0	0	0
15:49:17	-437,719	2715,722	13,31	13,183	13,421	9,198	10,468	21,3	959,124	24,999	2582,581	0	204,646	204,646	99,728	0	0	0	0	0	0	0
15:49:17	-307,348	2712,649	13,164	12,988	13,412	9,166	10,442	21,3	959,124	24,999	2582,711	0	204,646	204,646	99,728	0	0	0	0	0	0	0
15:49:17	-388,159	2708,767	13,017	12,89	13,398	9,126	10,417	21,3	959,124	24,999	2582,837	0	204,646	204,646	99,728	0	0	0	0	0	0	0
15:49:17	-311,889	2705,648	12,968	12,744	13,383	9,094	10,391	21,3	959,124	24,999	2582,96	0	204,646	204,646	99,728	0	0	0	0	0	0	0
15:49:17	-389,086	2701,757	12,822	12,695	13,369	9,054	10,364	21,3	959,124	24,999	2583,078	0	204,646	204,646	99,728	0	0	0	0	0	0	0
15:49:17	-292,382	2698,833	12,773	12,646	13,356	9,024	10,338	21,3	959,124	24,999	2583,194	0	204,646	204,646	99,728	0	0	0	0	0	0	0
15:49:17	-308,935	2695,744	12,773	12,646	13,338	8,992	10,312	21,3	959,124	24,999	2583,307	0	204,646	204,646	99,728	0	0	0	0	0	0	0
15:49:17	-215,38	2693,59	12,822	12,646	13,323	8,969	10,285	21,3	959,124	24,999	2583,417	0	204,646	204,646	99,728	0	0	0	0	0	0	0
15:49:17	-311,084	2690,479	12,822	12,646	13,305	8,937	10,259	21,3	959,124	24,999	2583,524	0	204,646	204,646	99,728	0	0	0	0	0	0	0
15:49:17	-281,738	2687,662	12,773	12,646	13,292	8,908	10,233	21,3	959,124	24,999	2583,628	0	204,646	204,646	99,728	0	0	0	0	0	0	0
15:49:17	-329,711	2684,365	12,675	12,5	13,279	8,874	10,206	21,3	959,124	24,999	2583,729	0	204,646	204,646	99,728	0	0	0	0	0	0	0
15:49:17	-326,074	2681,104	12,529	12,451	13,269	8,841	10,179	21,3	959,124	24,999	2583,826	0	204,646	204,646	99,728	0	0	0	0	0	0	0
15:49:17	-265,234	2678,452	12,431	12,256	13,259	8,813	10,152	21,3	959,124	24,999	2583,92	0	204,646	204,646	99,728	0	0	0	0	0	0	0
15:49:17	-319,799	2675,254	12,334	12,158	13,246	8,78	10,125	21,3	959,124	24,999	2584,012	0	204,646	204,646	99,728	0	0	0	0	0	0	0
15:49:17	-184,008	2673,414	12,334	12,109	13,236	8,761	10,099	21,3	959,124	24,999	2584,101	0	204,646	204,646	99,728	0	0	0	0	0	0	0
15:49:17	-218,994	2671,224	12,285	11,914	13,226	8,739	10,072	21,3	957,694	24,999	2584,188	0	204,646	204,646	99,728	0	0	0	0	0	0	0
15:49:17	-320,166	2668,022	12,187	11,914	13,213	8,706	10,045	21,3	957,694	24,999	2584,272	0	204,646	204,646	99,728	0	0	0	0	0	0	0
15:49:17	-186,083	2666,161	12,187	11,816	13,203	8,687	10,019	21,3	957,694	24,999	2584,354	0	204,646	204,646	99,728	0	0	0	0	0	0	0
15:49:17	-173,217	2664,429	12,187	11,914	13,193	8,669	9,992	21,3	957,694	24,999	2584,434	0	204,646	204,646	99,728	0	0	0	0	0	0	0
15:49:17	-284,643	2661,583	12,138	11,816	13,179	8,639	9,966	21,3	957,694	24,999	2584,512	0	204,646	204,646	99,728	0	0	0	0	0	0	0
15:49:17	-195,947	2659,623	12,041	11,816	13,174	8,619	9,939	21,3	957,694	24,999	2584,587	0	204,646	204,646	99,728	0	0	0	0	0	0	0
15:49:17	-210,424	2657,519	11,992	11,767	13,164	8,598	9,913	21,3	957,694	24,999	2584,659	0	204,646	204,646	99,728	0	0	0	0	0	0	0
15:49:17	-201,782	2655,501	11,943	11,621	13,156	8,577	9,887	21,3	957,694	24,999	2584,73	0	204,646	204,646	99,728	0	0	0	0	0	0	0
15:49:17	-184,033	2653,661	11,845	11,621	13,151	8,558	9,861	21,3	957,694	24,999	2584,799	0	204,646	204,646	99,728	0	0	0	0	0	0	0
15:49:17	-358,422	2650,077	11,65	11,621	13,141	8,521	9,834	21,3	957,694	24,999	2584,864	0	204,646	204,646	99,728	0	0	0	0	0	0	0
15:49:17	-167,871	2648,398	11,65	11,621	13,132	8,504	9,808	21,3	957,694	24,999	2584,928	0	204,189	204,189	99,726	0	0	0	0	0	0	0
15:49:17	-46,899	2647,929	11,845	11,572	13,118	8,499	9,783	21,3	957,694	24,999	2584,991	0	204,189	204,189	99,726	0	0	0	0	0	0	0
15:49:17	-180,566	2646,123	11,845	11,621	13,108	8,48	9,757	21,3	957,694	24,999	2585,052	0	204,189	204,189	99,726	0	0	0	0	0	0	0
15:49:17	-26,049	2645,863	11,992	11,718	13,098	8,477	9,732	21,3	957,694	24,999	2585,113	0	204,189	204,189	99,726	0	0	0	0	0	0	0
15:49:17	-293,139	2642,931	11,943	11,718	13,084	8,447	9,707	21,3	957,694	24,999	2585,171	0	204,189	204,189	99,726	0	0	0	0	0	0	0
15:49:17	-165,6	2641,275	11,943	11,718	13,075	8,43	9,682	21,3	957,694	24,999	2585,227	0	204,189	204,189	99,726	0	0	0	0	0	0	0
15:49:17	-283,007	2638,445	11,748	11,621	13,07	8,401	9,657	21,3	957,694	24,999	2585,28	0	204,189	204,189	99,726	0	0	0	0	0	0	0
15:49:17	-262,377	2635,821	11,65	11,523	13,06	8,374	9,631	21,3	957,694	24,999	2585,331	0	204,189	204,189	99,726	0	0	0	0	0	0	0
15:49:17	-227,392	2633,547	11,504	11,523	13,056	8,35	9,606	21,3	957,694	24,999	2585,379	0	204,189	204,189	99,726	0	0	0	0	0	0	0
15:49:17	-90,185	2632,646	11,504	11,425	13,05	8,341	9,582	21,3	957,694	24,999	2585,426	0	204,189	204,189	99,726	0	0	0	0	0	0	0
15:49:17	-216,699	2630,479	11,455	11,377	13,041	8,319	9,557	21,3	957,694	24,999	2585,471	0	204,189	204,189	99,726	0	0	0	0	0	0	0
15:49:17	-131,665	2629,162	11,406	11,377	13,036	8,305	9,532	21,3	957,694	24,999	2585,515	0	204,189	204,189	99,726	0	0	0	0	0	0	0
15:49:17	-85,937	2628,303	11,406	11,377	13,031	8,296	9,508	21,3	957,694	24,999	2585,557	0	204,189	204,189	99,726	0	0	0	0	0	0	0
15:49:17	-169,702	2626,606	11,406	11,377	13,022	8,279	9,484	21,3	957,694	24,999	2585,598	0	204,189	204,189	99,726	0	0	0	0	0	0	0
15:49:17	-85,083	2625,755	11,406	11,279	13,017	8,27	9,46	21,3	957,694	24,999	2585,638	0	204,189	204,189	99,726	0	0	0	0	0	0	0
15:49:17	-265,307	2623,102	11,308	11,23	13,007	8,243	9,436	21,3	957,694	24,999	2585,676	0	204,189	204,189	99,726	0	0	0	0	0	0	0
15:49:17	-85,913	2622,243	11,308	11,279	13,002	8,234	9,413	21,3	957,694	24,999	2585,712	0	204,189	204,189	99,726	0	0	0	0	0	0	0
15:49:17	-70,971	2621,533	11,406	11,279	12,993	8,227	9,389	21,3	957,694	24,999	2585,748	0	204,189	204,189	99,726	0	0	0	0	0	0	0
15:49:17	-166,577	2619,867	11,406	11,377	12,983	8,209	9,366	21,3	957,694	24,999	2585,782	0	204,189	204,189	99,726	0	0	0	0	0	0	0
15:49:17	-168,847	2618,179	11,406	11,377	12,974	8,192	9,343	21,3	957,694	24,999	2585,814	0	204,189	204,189	99,726	0	0	0	0	0	0	0
15:49:17	-38,134	2617,797	11,455	11,377	12,969	8,188	9,321	21,3	957,694	24,999	2585,846	0	204,189	204,189	99,726	0	0	0	0	0	0	0
15:49:17	-168,676	2616,11	11,455	11,377	12,959	8,171	9,298	21,3	957,694	24,999	2585,876	0	204,189	204,189	99,726	0	0	0	0	0	0	0
15:49:17	-82,763	2615,283	11,455	11,377	12,955	8,162	9,276	21,3	957,694	24,999	2585,906	0	204,189	204,189	99,726	0	0	0	0	0	0	0
15:49:17	-132,641	2613,956	11,406	11,279	12,95	8,148	9,254	21,3	957,694	24,999	2585,934	0	204,189	204,189	99,726	0	0	0	0	0	0	0
15:49:17	-87,158	2613,085	11,406	11,279	12,945	8,139	9,232	21,3	957,694	24,999	2585,961	0	204,189	204,189	99,726	0	0	0	0	0	0	0
15:49:17	-178,247	2611,302	11,308	11,23	12,94	8,121	9,21	21,3	957,694	24,999	2585,986	0	204,189	204,189	99,726	0	0	0	0	0	0	0
15:49:17	-131,542	2609,987	11,259	11,181	12,935	8,108	9,188	21,3	957,694	24,999	2586,01	0	204,189	204,189	99,726	0	0	0	0	0	0	0
15:49:17	-181,372	2608,173	11,162	11,084	12,93	8,089	9,167	21,3	957,694	24,999	2586,032	0	204,189	204,189	99,726	0	0	0	0	0	0	0
15:49:17	-82,739	2607,346	11,162	11,084	12,926	8,08	9,146	21,3	957,694	24,999	2586,054	0	204,189	204,189	99,726	0	0	0	0	0	0	0
15:49:17	-83,764	2606,508	11,162	11,084	12,921	8,072	9,125	21,3	957,694	24,999	2586,074	0	204,189	204,189	99,726	0	0	0	0	0	0	0
15:49:17	-312,817	2603,38	11,015	11,084	12,911	8,039	9,103	21,3	957,694	24,999	2586,092	0	204,189	204,189	99,726	0	0	0	0	0	0	0
15:49:17	-83,764	2602,542	11,015	11,035	12,907	8,031	9,082	21,3	957,694	24,999	2586,108	0	204,189	204,189	99,726	0	0	0	0	0	0	0
15:49:17	10,375	2602,646	11,113	11,084	12,902	8,032	9,062	21,3	957,694	24,999	2586,125	0	204,189	204,189	99,726	0	0	0	0	0	0	0
15:49:17	-83,789	2601,808	11,113	11,035	12,897	8,023	9,041	21,3	957,694	24,999	2586,14	0	204,189	204,189	99,726	0	0	0	0	0	0	0
15:49:17	-180,2	2600,006	11,015	11,035	12,892	8,005	9,021	21,3	957,694	24,999	2586,154	0	204,189	204,189	99,726	0	0	0	0	0	0	0
15:49:17	-83,764	2599,169	11,015	11,035	12,887	7,996	9,001	21,3	957,694	24,999	2586,168	0	204,189	204,189	99,726	0	0	0	0	0	0	0
15:49:17	-84,838	2598,32	11,015	11,035	12,883	7,987	8,981	21,3	957,694	24,999	2586,18	0	204,189	204,189	99,726	0	0	0	0	0	0	0
15:49:17	-83,764	2597,483	11,015	11,035	12,878	7,979	8,961	21,3	957,694	24,999	2586,191	0	204,189	204,189	99,726	0	0	0	0	0	0	0
15:49:17	-167,553	2595,807	11,015	11,035	12,868	7,961	8,942	21,3	957,694	24,999	2586,2	0	204,189	204,189	99,726	0	0	0	0	0	0	0
15:49:17	-82,739	2594,98	11,015	11,035	12,864	7,953	8,922	21,3	957,694	24,999	2586,209	0	204,189	204,189	99,726	0	0	0	0	0	0	0
15:49:17	-83,789	2594,142	11,015	11,035	12,859	7,944	8,903	21,3	957,694	24,999	2586,217	0	204,189	204,189	99,726	0	0	0	0	0	0	0
15:49:17	-130,346	2592,838	10,966	10,937	12,854	7,931	8,884	21,3	957,694	24,999	2586,224	0	204,189	204,189	99,726	0	0	0	0	0	0	0
15:49:17	-47,631	2592,362	10,918	10,888	12,854	7,926	8,865	21,3	957,694	24,999	2586,23	0	204,189	204,189	99,726	0	0	0	0	0	0	0
15:49:17	-82,739	2591,535	10,918	10,888	12,849	7,917	8,847	21,3	957,694	24,999	2586,235	0	204,189	204,189	99,726	0	0	0	0	0	0	0
15:49:17	-86,035	2590,674	10,918	10,888	12,845	7,908	8,828	21,3	957,694	24,999	2586,24	0	204,189	204,189	99,726	0	0	0	0	0	0	0
15:49:17	-82,714	2589,847	10,918	10,888	12,84	7,9	8,81	21,3	957,694	24,999	2586,243	0	204,189	204,189	99,726	0	0	0	0	0	0	0
15:49:17	-82,739	2589,02	10,918	10,888	12,835	7,891	8,792	21,3	957,694	24,999	2586,246	0	204,189	204,189	99,726	0	0	0	0	0	0	0
15:49:17	-84,814	2588,172	10,918	10,937	12,83	7,883	8,774	21,3	957,694	24,999	2586,248	0	204,189	204,189	99,726	0	0	0	0	0	0	0
15:49:17	-82,666	2587,345	10,918	10,888	12,826	7,874	8,757	21,3	957,694	24,999	2586,249	0	204,189	204,189	99,726	0	0	0	0	0	0	0
15:49:18	-82,714	2586,518	10,918	10,888	12,821	7,866	8,739	21,3	957,694	24,999	2586,249	0	204,189	204,189	99,726	0	0	0	0	0	0	0
15:49:18	-95,214	2585,566	10,82	10,84	12,821	7,856	8,722	21,3	957,694	24,999	2585,566	0	204,189	204,189	99,726	0	0	0	0	0	0	0
15:49:18	-133,471	2584,231	10,771	10,742	12,816	7,842	8,705	21,3	957,694	24,999	2584,231	0	204,189	204,189	99,726	0	0	0	0	0	0	0
15:49:18	-95,239	2583,278	10,673	10,693	12,816	7,832	8,687	21,3	957,694	24,999	2583,278	0	204,189	204,189	99,726	0	0	0	0	0	0	0
15:49:18	-80,566	2582,473	10,673	10,693	12,812	7,824	8,671	21,3	957,694	24,999	2582,473	0	204,189	204,189	99,726	0	0	0	0	0	0	0
15:49:18	10,4	2582,577	10,771	10,742	12,807	7,825	8,654	21,3	957,694	24,999	2582,473	0	204,189	204,189	99,726	0	0	0	0	0	0	0
15:49:18	-80,59	2581,771	10,771	10,84	12,802	7,817	8,638	21,3	957,694	24,999	2581,771	0	204,189	204,189	99,726	0	0	0	0	0	0	0
15:49:18	-22,68	2581,544	10,918	10,84	12,793	7,814	8,621	21,3	957,694	24,999	2581,544	0	204,189	204,189	99,726	0	0	0	0	0	0	0
15:49:18	-84,814	2580,696	10,918	10,937	12,788	7,806	8,605	21,3	957,694	24,999	2580,696	0	204,189	204,189	99,726	0	0	0	0	0	0	0
15:49:18	-79,345	2579,902	10,918	10,888	12,783	7,797	8,59	21,3	957,694	24,999	2579,902	0	204,189	204,189	99,726	0	0	0	0	0	0	0
15:49:18	-85,009	2579,052	10,918	10,888	12,779	7,789	8,574	21,3	957,694	24,999	2579,052	0	204,189	204,189	99,726	0	0	0	0	0	0	0
15:49:18	-178,881	2577,264	10,82	10,888	12,774	7,77	8,558	21,3	957,694	24,999	2577,264	0	204,189	204,189	99,726	0	0	0	0	0	0	0
15:49:18	-47,558	2576,788	10,771	10,742	12,774	7,765	8,543	21,3	957,694	24,999	2576,788	0	204,189	204,189	99,726	0	0	0	0	0	0	0
15:49:18	0	2576,788	10,771	10,693	12,774	7,765	8,527	21,3	957,694	24,999	2576,788	0	204,189	204,189	99,726	0	0	0	0	0	0	0
15:49:18	-179,98	2574,988	10,673	10,693	12,769	7,747	8,512	21,3	957,694	24,999	2574,988	0	204,189	204,189	99,726	0	0	0	0	0	0	0
15:49:18	-47,534	2574,513	10,625	10,693	12,769	7,742	8,497	21,3	957,694	24,999	2574,513	0	204,189	204,189	99,726	0	0	0	0	0	0	0
15:49:18	-78,271	2573,73	10,625	10,693	12,765	7,734	8,482	21,3	957,694	24,999	2573,73	0	204,189	204,189	99,726	0	0	0	0	0	0	0
15:49:18	-6,542	2573,665	10,625	10,547	12,764	7,733	8,467	21,3	957,694	24,999	2573,665	0	204,189	204,189	99,726	0	0	0	0	0	0	0
15:49:18	-172,29	2571,942	10,527	10,547	12,76	7,715	8,453	21,3	957,694	24,999	2571,942	0	204,189	204,189	99,726	0	0	0	0	0	0	0
15:49:18	-54,028	2571,401	10,478	10,498	12,759	7,71	8,438	21,3	957,694	24,999	2571,401	0	204,189	204,189	99,726	0	0	0	0	0	0	0
15:49:18	-29,858	2571,103	10,527	10,547	12,755	7,707	8,424	21,3	957,694	24,999	2571,103	0	204,189	204,189	99,726	0	0	0	0	0	0	0
15:49:18	52,514	2571,628	10,673	10,693	12,75	7,712	8,41	21,3	957,694	24,999	2571,104	0	204,189	204,189	99,726	0	0	0	0	0	0	0
15:49:18	-152,539	2570,103	10,673	10,693	12,741	7,696	8,396	21,3	957,694	24,999	2570,103	0	204,189	204,189	99,726	0	0	0	0	0	0	0
15:49:18	-7,592	2570,027	10,673	10,693	12,741	7,696	8,382	21,3	957,694	24,999	2570,027	0	204,189	204,189	99,726	0	0	0	0	0	0	0
15:49:18	12,426	2570,151	10,771	10,742	12,736	7,697	8,369	21,3	957,694	24,999	2570,027	0	204,189	204,189	99,726	0	0	0	0	0	0	0
15:49:18	-76,22	2569,389	10,771	10,742	12,732	7,689	8,355	21,3	957,694	24,999	2569,389	0	204,189	204,189	99,726	0	0	0	0	0	0	0
15:49:18	-102,636	2568,362	10,673	10,693	12,731	7,678	8,342	21,3	957,694	24,999	2568,362	0	204,189	204,189	99,726	0	0	0	0	0	0	0
15:49:18	-121,557	2567,147	10,625	10,693	12,727	7,666	8,329	21,3	957,694	24,999	2567,147	0	204,189	204,189	99,726	0	0	0	0	0	0	0
15:49:18	-7,592	2567,071	10,625	10,595	12,727	7,665	8,316	21,3	957,694	24,999	2567,071	0	204,189	204,189	99,726	0	0	0	0	0	0	0
15:49:18	0	2567,071	10,625	10,547	12,727	7,665	8,303	21,3	957,694	24,999	2567,071	0	204,189	204,189	99,726	0	0	0	0	0	0	0
15:49:18	-169,042	2565,38	10,527	10,595	12,722	7,648	8,29	21,3	957,694	24,999	2565,38	0	204,189	204,189	99,726	0	0	0	0	0	0	0
15:49:18	-16,015	2565,22	10,527	10,547	12,722	7,646	8,277	21,3	957,694	24,999	2565,22	0	204,189	204,189	99,726	0	0	0	0	0	0	0
15:49:18	-47,485	2564,745	10,478	10,498	12,722	7,641	8,265	21,3	957,694	24,999	2564,745	0	204,189	204,189	99,726	0	0	0	0	0	0	0
15:49:18	-120,483	2563,541	10,429	10,4	12,717	7,629	8,252	21,3	957,694	24,999	2563,541	0	204,189	204,189	99,726	0	0	0	0	0	0	0
15:49:18	47,485	2564,015	10,478	10,4	12,717	7,634	8,24	21,3	957,694	24,999	2563,541	0	204,189	204,189	99,726	0	0	0	0	0	0	0
15:49:18	-56,103	2563,454	10,429	10,4	12,717	7,628	8,228	21,3	957,694	24,999	2563,454	0	204,189	204,189	99,726	0	0	0	0	0	0	0
15:49:18	-72,998	2562,724	10,429	10,4	12,713	7,62	8,216	21,3	957,694	24,999	2562,724	0	204,189	204,189	99,726	0	0	0	0	0	0	0
15:49:18	-9,667	2562,628	10,429	10,4	12,712	7,619	8,205	21,3	957,694	24,999	2562,628	0	204,189	204,189	99,726	0	0	0	0	0	0	0
15:49:18	-80,566	2561,822	10,429	10,4	12,708	7,611	8,193	21,3	957,694	24,999	2561,822	0	204,189	204,189	99,726	0	0	0	0	0	0	0
15:49:18	47,485	2562,297	10,478	10,498	12,708	7,616	8,182	21,3	957,694	24,999	2561,823	0	204,189	204,189	99,726	0	0	0	0	0	0	0
15:49:18	-129,101	2561,006	10,429	10,4	12,703	7,603	8,17	21,3	957,694	24,999	2561,006	0	204,189	204,189	99,726	0	0	0	0	0	0	0
15:49:18	47,46	2561,481	10,478	10,498	12,703	7,607	8,159	21,2	960,173	24,999	2561,006	0	204,189	204,189	99,726	0	0	0	0	0	0	0
15:49:18	-87,719	2560,603	10,478	10,547	12,698	7,598	8,148	21,2	960,173	24,999	2560,603	0	204,189	204,189	99,726	0	0	0	0	0	0	0
15:49:18	0	2560,603	10,478	10,498	12,698	7,598	8,138	21,2	960,173	24,999	2560,603	0	204,189	204,189	99,726	0	0	0	0	0	0	0
15:49:18	-32,934	2560,274	10,527	10,498	12,694	7,595	8,127	21,2	960,173	24,999	2560,274	0	204,189	204,189	99,726	0	0	0	0	0	0	0
15:49:18	-57,104	2559,703	10,478	10,498	12,693	7,589	8,116	21,2	960,173	24,999	2559,703	0	204,189	204,189	99,726	0	0	0	0	0	0	0
15:49:18	-71,948	2558,984	10,478	10,547	12,689	7,582	8,106	21,2	960,173	24,999	2558,984	0	204,189	204,189	99,726	0	0	0	0	0	0	0
15:49:18	-8,618	2558,897	10,478	10,498	12,689	7,581	8,096	21,2	960,173	24,999	2558,897	0	204,189	204,189	99,726	0	0	0	0	0	0	0
15:49:18	0	2558,897	10,478	10,498	12,689	7,581	8,086	21,2	960,173	24,999	2558,897	0	204,189	204,189	99,726	0	0	0	0	0	0	0
15:49:18	-117,26	2557,725	10,429	10,498	12,685	7,569	8,075	21,2	960,173	24,999	2557,725	0	204,189	204,189	99,726	0	0	0	0	0	0	0
15:49:18	-9,643	2557,628	10,429	10,498	12,684	7,568	8,065	21,2	960,173	24,999	2557,628	0	204,189	204,189	99,726	0	0	0	0	0	0	0
15:49:18	-31,933	2557,309	10,478	10,498	12,68	7,564	8,056	21,2	960,173	24,999	2557,309	0	203,802	203,802	99,725	0	0	0	0	0	0	0
15:49:18	47,412	2557,783	10,527	10,498	12,68	7,569	8,046	21,2	960,173	24,999	2557,309	0	203,802	203,802	99,725	0	0	0	0	0	0	0
15:49:18	-125,878	2556,524	10,478	10,498	12,675	7,556	8,036	21,2	960,173	24,999	2556,524	0	203,802	203,802	99,725	0	0	0	0	0	0	0
15:49:18	-10,717	2556,417	10,478	10,498	12,675	7,555	8,027	21,2	960,173	24,999	2556,417	0	203,802	203,802	99,725	0	0	0	0	0	0	0
15:49:18	-68,774	2555,729	10,478	10,498	12,671	7,548	8,018	21,2	960,173	24,999	2555,729	0	203,802	203,802	99,725	0	0	0	0	0	0	0
15:49:18	-47,412	2555,255	10,429	10,4	12,671	7,543	8,008	21,2	960,173	24,999	2555,255	0	203,802	203,802	99,725	0	0	0	0	0	0	0
15:49:18	-104,296	2554,212	10,332	10,498	12,67	7,533	7,999	21,2	960,173	24,999	2554,212	0	203,802	203,802	99,725	0	0	0	0	0	0	0
15:49:18	0	2554,212	10,332	10,302	12,67	7,533	7,99	21,2	960,173	24,999	2554,212	0	203,802	203,802	99,725	0	0	0	0	0	0	0
15:49:18	-77,392	2553,438	10,332	10,351	12,666	7,525	7,981	21,2	960,173	24,999	2553,438	0	203,802	203,802	99,725	0	0	0	0	0	0	0
15:49:18	0	2553,438	10,332	10,4	12,666	7,525	7,972	21,2	960,173	24,999	2553,438	0	203,802	203,802	99,725	0	0	0	0	0	0	0
15:49:18	16,552	2553,604	10,429	10,4	12,661	7,526	7,963	21,2	960,173	24,999	2553,438	0	203,802	203,802	99,725	0	0	0	0	0	0	0
15:49:18	-94,799	2552,656	10,332	10,351	12,661	7,517	7,954	21,2	960,173	24,999	2552,656	0	203,802	203,802	99,725	0	0	0	0	0	0	0
15:49:18	-10,717	2552,549	10,332	10,4	12,661	7,515	7,946	21,2	960,173	24,999	2552,549	0	203,802	203,802	99,725	0	0	0	0	0	0	0
15:49:18	-66,699	2551,882	10,332	10,351	12,657	7,509	7,937	21,2	960,173	24,999	2551,882	0	203,802	203,802	99,725	0	0	0	0	0	0	0
15:49:18	-10,717	2551,775	10,332	10,302	12,656	7,507	7,929	21,2	960,173	24,999	2551,775	0	203,802	203,802	99,725	0	0	0	0	0	0	0
15:49:18	-10,742	2551,667	10,332	10,4	12,656	7,506	7,92	21,2	960,173	24,999	2551,667	0	203,802	203,802	99,725	0	0	0	0	0	0	0
15:49:18	27,27	2551,94	10,429	10,351	12,652	7,509	7,912	21,2	960,173	24,999	2551,667	0	203,802	203,802	99,725	0	0	0	0	0	0	0
15:49:18	-94,775	2550,992	10,332	10,351	12,652	7,499	7,904	21,2	960,173	24,999	2550,992	0	203,802	203,802	99,725	0	0	0	0	0	0	0
15:49:18	-10,913	2550,883	10,332	10,351	12,651	7,498	7,896	21,2	960,173	24,999	2550,883	0	203,802	203,802	99,725	0	0	0	0	0	0	0
15:49:18	-113,842	2549,744	10,283	10,302	12,647	7,487	7,888	21,2	960,173	24,999	2549,744	0	203,802	203,802	99,725	0	0	0	0	0	0	0
15:49:18	36,645	2550,111	10,332	10,351	12,647	7,49	7,88	21,2	960,173	24,999	2549,745	0	203,802	203,802	99,725	0	0	0	0	0	0	0
15:49:18	94,75	2551,058	10,429	10,302	12,647	7,5	7,873	21,2	960,173	24,999	2549,746	0	203,802	203,802	99,725	0	0	0	0	0	0	0
15:49:18	-94,75	2550,111	10,332	10,205	12,647	7,49	7,866	21,2	960,173	24,999	2549,746	0	203,802	203,802	99,725	0	0	0	0	0	0	0
15:49:18	-65,429	2549,457	10,332	10,205	12,643	7,484	7,858	21,2	960,173	24,999	2549,457	0	203,802	203,802	99,725	0	0	0	0	0	0	0
15:49:18	84,033	2550,297	10,429	10,302	12,643	7,492	7,851	21,2	960,173	24,999	2549,457	0	203,802	203,802	99,725	0	0	0	0	0	0	0
15:49:18	-94,75	2549,349	10,332	10,205	12,643	7,482	7,844	21,2	960,173	24,999	2549,349	0	203,802	203,802	99,725	0	0	0	0	0	0	0
15:49:18	-11,816	2549,231	10,332	10,156	12,642	7,481	7,837	21,2	960,173	24,999	2549,231	0	203,802	203,802	99,725	0	0	0	0	0	0	0
15:49:18	-64,526	2548,586	10,332	10,302	12,638	7,475	7,829	21,2	960,173	24,999	2548,586	0	203,802	203,802	99,725	0	0	0	0	0	0	0
15:49:18	0	2548,586	10,332	10,205	12,638	7,475	7,822	21,2	960,173	24,999	2548,586	0	203,802	203,802	99,725	0	0	0	0	0	0	0
15:49:18	-11,791	2548,468	10,332	10,205	12,638	7,473	7,816	21,2	960,173	24,999	2548,468	0	203,802	203,802	99,725	0	0	0	0	0	0	0
15:49:18	-35,571	2548,112	10,283	10,156	12,638	7,47	7,809	21,2	960,173	24,999	2548,112	0	203,802	203,802	99,725	0	0	0	0	0	0	0
15:49:18	0	2548,112	10,283	10,156	12,638	7,47	7,802	21,2	960,173	24,999	2548,112	0	203,802	203,802	99,725	0	0	0	0	0	0	0
15:49:18	-106,518	2547,047	10,185	10,156	12,638	7,459	7,795	21,2	960,173	24,999	2547,047	0	203,802	203,802	99,725	0	0	0	0	0	0	0
15:49:18	-64,331	2546,404	10,185	10,156	12,634	7,452	7,789	21,2	960,173	24,999	2546,404	0	203,802	203,802	99,725	0	0	0	0	0	0	0
15:49:18	82,91	2547,233	10,283	10,205	12,633	7,461	7,782	21,2	960,173	24,999	2546,405	0	203,802	203,802	99,725	0	0	0	0	0	0	0
15:49:18	-75,097	2546,482	10,283	10,302	12,629	7,453	7,776	21,2	960,173	24,999	2546,405	0	203,802	203,802	99,725	0	0	0	0	0	0	0
15:49:18	0	2546,482	10,283	10,302	12,629	7,453	7,769	21,2	960,173	24,999	2546,405	0	203,802	203,802	99,725	0	0	0	0	0	0	0
15:49:18	35,4	2546,836	10,332	10,205	12,628	7,457	7,763	21,2	960,173	24,999	2546,405	0	203,802	203,802	99,725	0	0	0	0	0	0	0
15:49:18	-75,097	2546,085	10,332	10,351	12,624	7,449	7,757	21,2	960,173	24,999	2546,085	0	203,802	203,802	99,725	0	0	0	0	0	0	0
15:49:18	-11,767	2545,967	10,332	10,351	12,623	7,448	7,751	21,2	960,173	24,999	2545,967	0	203,802	203,802	99,725	0	0	0	0	0	0	0
15:49:18	-62,255	2545,345	10,332	10,351	12,62	7,441	7,745	21,2	960,173	24,999	2545,345	0	203,802	203,802	99,725	0	0	0	0	0	0	0
15:49:18	-47,363	2544,871	10,283	10,205	12,62	7,436	7,739	21,2	960,173	24,999	2544,871	0	203,802	203,802	99,725	0	0	0	0	0	0	0
15:49:18	-94,677	2543,924	10,185	10,156	12,62	7,427	7,733	21,2	960,173	24,999	2543,924	0	203,802	203,802	99,725	0	0	0	0	0	0	0
15:49:18	0	2543,924	10,185	10,156	12,62	7,427	7,727	21,2	960,173	24,999	2543,925	0	203,802	203,802	99,725	0	0	0	0	0	0	0
15:49:18	-11,791	2543,807	10,185	10,156	12,619	7,425	7,721	21,2	960,173	24,999	2543,807	0	203,802	203,802	99,725	0	0	0	0	0	0	0
15:49:18	-142,016	2542,386	10,039	10,009	12,619	7,411	7,715	21,2	960,173	24,999	2542,386	0	203,802	203,802	99,725	0	0	0	0	0	0	0
15:49:18	94,677	2543,333	10,136	10,058	12,619	7,42	7,709	21,2	960,173	24,999	2542,387	0	203,802	203,802	99,725	0	0	0	0	0	0	0
15:49:18	-76,147	2542,572	10,136	10,058	12,615	7,413	7,703	21,2	960,173	24,999	2542,387	0	203,802	203,802	99,725	0	0	0	0	0	0	0
15:49:18	-11,962	2542,452	10,136	10,058	12,614	7,411	7,698	21,2	960,173	24,999	2542,387	0	203,802	203,802	99,725	0	0	0	0	0	0	0
15:49:18	-167,626	2540,776	10,039	10,009	12,61	7,394	7,692	21,2	960,173	24,999	2540,776	0	203,802	203,802	99,725	0	0	0	0	0	0	0
15:49:19	94,653	2541,722	10,136	10,058	12,61	7,404	7,686	21,2	960,173	24,999	2540,777	0	203,802	203,802	99,725	0	0	0	0	0	0	0
15:49:19	-72,973	2540,993	10,136	10,156	12,606	7,396	7,68	21,2	960,173	24,999	2540,777	0	203,802	203,802	99,725	0	0	0	0	0	0	0
15:49:19	-12,817	2540,864	10,136	10,156	12,605	7,395	7,675	21,2	960,173	24,999	2540,777	0	203,802	203,802	99,725	0	0	0	0	0	0	0
15:49:19	-72,973	2540,135	10,136	10,156	12,601	7,387	7,669	21,2	960,173	24,999	2540,135	0	203,802	203,802	99,725	0	0	0	0	0	0	0
15:49:19	-25,659	2539,878	10,185	10,205	12,597	7,385	7,663	21,2	960,173	24,999	2539,878	0	203,802	203,802	99,725	0	0	0	0	0	0	0
15:49:19	-12,841	2539,75	10,185	10,205	12,596	7,383	7,658	21,2	960,173	24,999	2539,75	0	203,802	203,802	99,725	0	0	0	0	0	0	0
15:49:19	-71,923	2539,03	10,185	10,205	12,592	7,376	7,652	21,2	960,173	24,999	2539,03	0	203,802	203,802	99,725	0	0	0	0	0	0	0
15:49:19	-12,841	2538,902	10,185	10,156	12,591	7,375	7,647	21,2	960,173	24,999	2538,902	0	203,802	203,802	99,725	0	0	0	0	0	0	0
15:49:19	-47,314	2538,429	10,136	10,058	12,591	7,37	7,642	21,2	960,173	24,999	2538,429	0	203,802	203,802	99,725	0	0	0	0	0	0	0
15:49:19	-59,057	2537,838	10,136	10,058	12,588	7,364	7,636	21,2	960,173	24,999	2537,838	0	203,802	203,802	99,725	0	0	0	0	0	0	0
15:49:19	-107,446	2536,764	10,039	10,009	12,587	7,353	7,631	21,2	960,173	24,999	2536,764	0	203,802	203,802	99,725	0	0	0	0	0	0	0
15:49:19	-60,327	2536,161	9,99	10,009	12,586	7,346	7,625	21,2	960,173	24,999	2536,161	0	203,802	203,802	99,725	0	0	0	0	0	0	0
15:49:19	81,933	2536,98	10,136	10,156	12,583	7,355	7,62	21,2	960,173	24,999	2536,161	0	203,802	203,802	99,725	0	0	0	0	0	0	0
15:49:19	-94,384	2536,036	10,185	10,156	12,575	7,345	7,614	21,2	960,173	24,999	2536,036	0	203,802	203,802	99,725	0	0	0	0	0	0	0
15:49:19	-83,715	2535,199	10,185	10,205	12,57	7,337	7,609	21,2	960,173	24,999	2535,199	0	203,802	203,802	99,725	0	0	0	0	0	0	0
15:49:19	-13,891	2535,06	10,185	10,156	12,569	7,335	7,603	21,2	960,173	24,999	2535,06	0	203,802	203,802	99,725	0	0	0	0	0	0	0
15:49:19	-47,29	2534,587	10,136	10,009	12,569	7,33	7,598	21,2	960,173	24,999	2534,587	0	203,802	203,802	99,725	0	0	0	0	0	0	0
15:49:19	-164,404	2532,943	10,039	10,058	12,565	7,313	7,593	21,2	960,173	24,999	2532,943	0	203,802	203,802	99,725	0	0	0	0	0	0	0
15:49:19	0	2532,943	10,039	10,009	12,565	7,313	7,587	21,2	960,173	24,999	2532,943	0	203,802	203,802	99,725	0	0	0	0	0	0	0
15:49:19	-108,642	2531,857	9,941	9,961	12,565	7,302	7,581	21,2	960,173	24,999	2531,857	0	203,802	203,802	99,725	0	0	0	0	0	0	0
15:49:19	-22,314	2531,633	9,99	10,009	12,561	7,3	7,576	21,2	960,173	24,999	2531,633	0	203,802	203,802	99,725	0	0	0	0	0	0	0
15:49:19	33,203	2531,965	10,039	10,058	12,56	7,303	7,571	21,2	960,173	24,999	2531,634	0	203,802	203,802	99,725	0	0	0	0	0	0	0
15:49:19	-69,628	2531,269	10,039	10,058	12,556	7,296	7,565	21,2	960,173	24,999	2531,269	0	203,802	203,802	99,725	0	0	0	0	0	0	0
15:49:19	-47,265	2530,797	9,99	9,863	12,556	7,291	7,56	21,2	960,173	24,999	2530,797	0	203,802	203,802	99,725	0	0	0	0	0	0	0
15:49:19	-35,351	2530,443	10,039	10,009	12,551	7,288	7,555	21,2	960,173	24,999	2530,443	0	203,802	203,802	99,725	0	0	0	0	0	0	0
15:49:19	0	2530,443	10,039	10,058	12,551	7,288	7,549	21,2	960,173	24,999	2530,443	0	203,802	203,802	99,725	0	0	0	0	0	0	0
15:49:19	-116,015	2529,283	9,99	10,009	12,547	7,276	7,544	21,2	960,173	24,999	2529,283	0	203,802	203,802	99,725	0	0	0	0	0	0	0
15:49:19	-13,891	2529,144	9,99	10,009	12,546	7,274	7,539	21,2	960,173	24,999	2529,144	0	203,802	203,802	99,725	0	0	0	0	0	0	0
15:49:19	-115,991	2527,984	9,941	10,009	12,543	7,262	7,533	21,2	960,173	24,999	2527,984	0	203,802	203,802	99,725	0	0	0	0	0	0	0
15:49:19	33,374	2528,318	9,99	10,058	12,542	7,266	7,528	21,2	960,173	24,999	2527,984	0	203,802	203,802	99,725	0	0	0	0	0	0	0
15:49:19	0	2528,318	9,99	10,058	12,542	7,266	7,523	21,2	960,173	24,999	2527,985	0	203,802	203,802	99,725	0	0	0	0	0	0	0
15:49:19	-67,7	2527,641	9,99	10,009	12,538	7,259	7,518	21,2	960,173	24,999	2527,641	0	203,802	203,802	99,725	0	0	0	0	0	0	0
15:49:19	-30,053	2527,34	9,99	10,058	12,536	7,256	7,512	21,2	960,173	24,999	2527,34	0	203,802	203,802	99,725	0	0	0	0	0	0	0
15:49:19	-47,265	2526,868	9,941	10,058	12,536	7,251	7,507	21,2	960,173	24,999	2526,868	0	203,802	203,802	99,725	0	0	0	0	0	0	0
15:49:19	27,001	2527,138	10,039	10,009	12,532	7,253	7,502	21,2	960,173	24,999	2526,868	0	203,802	203,802	99,725	0	0	0	0	0	0	0
15:49:19	-15,136	2526,986	10,039	10,058	12,531	7,252	7,497	21,2	960,173	24,999	2526,868	0	203,802	203,802	99,725	0	0	0	0	0	0	0
15:49:19	-52,563	2526,461	10,039	10,058	12,528	7,246	7,493	21,2	960,173	24,999	2526,461	0	203,802	203,802	99,725	0	0	0	0	0	0	0
15:49:19	268,652	2529,147	10,332	10,351	12,528	7,274	7,488	21,2	960,173	24,999	2526,463	0	203,802	203,802	99,725	0	0	0	0	0	0	0
15:49:19	141,821	2530,565	10,478	10,693	12,528	7,289	7,484	21,2	960,173	24,999	2526,468	0	203,802	203,802	99,725	0	0	0	0	0	0	0
15:49:19	209,399	2532,659	10,625	10,742	12,531	7,31	7,481	21,2	960,173	24,999	2526,474	0	203,802	203,802	99,725	0	0	0	0	0	0	0
15:49:19	413,916	2536,798	10,966	11,23	12,536	7,353	7,478	21,1	959,124	24,999	2526,484	0	203,802	203,802	99,725	0	0	0	0	0	0	0
15:49:19	399,023	2540,789	11,259	11,523	12,543	7,394	7,477	21,1	959,124	24,999	2526,499	0	203,802	203,802	99,725	0	0	0	0	0	0	0
15:49:19	376,464	2544,553	11,406	11,767	12,556	7,433	7,476	21,1	959,124	24,999	2526,517	0	203,802	203,802	99,725	0	0	0	0	0	0	0
15:49:19	368,701	2548,24	11,455	11,816	12,574	7,471	7,476	21,1	959,124	24,999	2526,539	0	203,802	203,802	99,725	0	0	0	0	0	0	0
15:49:19	540,966	2553,65	11,601	12,109	12,597	7,527	7,477	21,1	959,124	24,999	2526,566	0	203,802	203,802	99,725	0	0	0	0	0	0	0
15:49:19	417,016	2557,82	11,601	12,256	12,62	7,57	7,479	21,1	959,124	24,999	2526,597	0	203,802	203,802	99,725	0	0	0	0	0	0	0
15:49:19	685,205	2564,672	11,748	12,451	12,651	7,64	7,482	21,1	959,124	24,999	2526,635	0	203,802	203,802	99,725	0	0	0	0	0	0	0
15:49:19	612,67	2570,799	11,943	12,549	12,675	7,704	7,486	21,1	959,124	24,999	2526,679	0	203,802	203,802	99,725	0	0	0	0	0	0	0
15:49:19	666,064	2577,46	12,041	12,841	12,708	7,772	7,492	21,1	959,124	24,999	2526,73	0	203,802	203,802	99,725	0	0	0	0	0	0	0
15:49:19	643,896	2583,899	12,187	12,89	12,736	7,839	7,499	21,1	959,124	24,999	2526,787	0	203,802	203,802	99,725	0	0	0	0	0	0	0
15:49:19	644,213	2590,341	12,334	13,086	12,765	7,905	7,507	21,1	959,124	24,999	2526,85	0	203,275	203,275	99,723	0	0	0	0	0	0	0
15:49:19	720,532	2597,546	12,48	13,33	12,797	7,979	7,516	21,1	959,124	24,999	2526,921	0	203,275	203,275	99,723	0	0	0	0	0	0	0
15:49:19	729,589	2604,842	12,627	13,525	12,831	8,055	7,526	21,1	959,124	24,999	2526,999	0	203,275	203,275	99,723	0	0	0	0	0	0	0
15:49:19	774,194	2612,584	12,822	13,574	12,864	8,134	7,538	21,1	959,124	24,999	2527,084	0	203,275	203,275	99,723	0	0	0	0	0	0	0
15:49:19	588,598	2618,47	12,822	13,623	12,897	8,195	7,551	21,1	959,124	24,999	2527,176	0	203,275	203,275	99,723	0	0	0	0	0	0	0
15:49:19	675,83	2625,228	12,822	13,72	12,935	8,265	7,565	21,1	959,124	24,999	2527,274	0	203,275	203,275	99,723	0	0	0	0	0	0	0
15:49:19	865,209	2633,88	13,017	13,916	12,974	8,354	7,581	21,1	959,124	24,999	2527,381	0	203,275	203,275	99,723	0	0	0	0	0	0	0
15:49:19	500,488	2638,885	12,92	13,916	13,007	8,405	7,597	21,1	959,124	24,999	2527,492	0	203,275	203,275	99,723	0	0	0	0	0	0	0
15:49:19	922,143	2648,107	13,164	14,062	13,046	8,501	7,615	21,1	959,124	24,999	2527,613	0	203,275	203,275	99,723	0	0	0	0	0	0	0
15:49:19	676,098	2654,868	13,164	14,111	13,084	8,57	7,633	21,1	959,124	24,999	2527,74	0	203,275	203,275	99,723	0	0	0	0	0	0	0
15:49:19	954,541	2664,413	13,457	14,404	13,122	8,669	7,654	21,1	959,124	24,999	2527,877	0	203,275	203,275	99,723	0	0	0	0	0	0	0
15:49:19	946,435	2673,877	13,75	14,648	13,159	8,766	7,675	21,1	959,124	24,999	2528,023	0	203,275	203,275	99,723	0	0	0	0	0	0	0
15:49:19	601,147	2679,889	13,75	14,648	13,194	8,828	7,698	21,1	959,124	24,999	2528,175	0	203,275	203,275	99,723	0	0	0	0	0	0	0
15:49:19	842,285	2688,312	13,945	14,941	13,23	8,915	7,722	21,1	959,124	24,999	2528,335	0	203,275	203,275	99,723	0	0	0	0	0	0	0
15:49:19	868,432	2696,996	14,14	15,088	13,269	9,005	7,747	21,1	959,124	24,999	2528,503	0	203,275	203,275	99,723	0	0	0	0	0	0	0
15:49:19	824,267	2705,239	14,384	15,185	13,302	9,09	7,773	21,1	959,124	24,999	2528,68	0	203,275	203,275	99,723	0	0	0	0	0	0	0
15:49:19	738,916	2712,628	14,482	15,429	13,338	9,166	7,801	21,1	959,124	24,999	2528,864	0	203,275	203,275	99,723	0	0	0	0	0	0	0
15:49:19	718,017	2719,808	14,482	15,283	13,379	9,24	7,829	21,1	959,124	24,999	2529,055	0	203,275	203,275	99,723	0	0	0	0	0	0	0
15:49:19	731,909	2727,127	14,482	15,332	13,42	9,315	7,858	21,1	959,124	24,999	2529,253	0	203,275	203,275	99,723	0	0	0	0	0	0	0
15:49:19	704,956	2734,177	14,58	15,332	13,455	9,388	7,888	21,1	959,124	24,999	2529,458	0	203,275	203,275	99,723	0	0	0	0	0	0	0
15:49:19	717,846	2741,355	14,726	15,478	13,487	9,462	7,919	21,1	959,124	24,999	2529,67	0	203,275	203,275	99,723	0	0	0	0	0	0	0
15:49:19	902,319	2750,378	15,068	15,722	13,519	9,555	7,951	21,1	959,124	24,999	2529,891	0	203,275	203,275	99,723	0	0	0	0	0	0	0
15:49:19	843,457	2758,813	15,41	16,015	13,547	9,642	7,984	21,1	959,124	24,999	2530,12	0	203,275	203,275	99,723	0	0	0	0	0	0	0
15:49:19	615,209	2764,965	15,459	16,015	13,579	9,705	8,018	21,1	959,124	24,999	2530,355	0	203,275	203,275	99,723	0	0	0	0	0	0	0
15:49:19	665,844	2771,623	15,556	16,162	13,612	9,774	8,052	21,1	959,124	24,999	2530,596	0	203,275	203,275	99,723	0	0	0	0	0	0	0
15:49:19	649,902	2778,122	15,703	16,211	13,64	9,841	8,087	21,1	959,124	24,999	2530,843	0	203,275	203,275	99,723	0	0	0	0	0	0	0
15:49:19	659,985	2784,722	15,849	16,406	13,669	9,909	8,123	21,1	959,124	24,999	2531,097	0	203,275	203,275	99,723	0	0	0	0	0	0	0
15:49:19	752,807	2792,25	15,947	16,552	13,706	9,987	8,16	21,1	959,124	24,999	2531,358	0	203,275	203,275	99,723	0	0	0	0	0	0	0
15:49:19	416,357	2796,414	15,849	16,504	13,735	10,029	8,196	21,1	959,124	24,999	2531,623	0	203,275	203,275	99,723	0	0	0	0	0	0	0
15:49:19	584,008	2802,254	15,849	16,357	13,768	10,09	8,233	21,1	959,124	24,999	2531,894	0	203,275	203,275	99,723	0	0	0	0	0	0	0
15:49:19	703,784	2809,292	16,045	16,552	13,797	10,162	8,271	21,1	959,124	24,999	2532,171	0	203,275	203,275	99,723	0	0	0	0	0	0	0
15:49:19	572,9	2815,021	16,191	16,699	13,821	10,221	8,309	21,1	959,124	24,999	2532,454	0	203,275	203,275	99,723	0	0	0	0	0	0	0
15:49:19	650,024	2821,521	16,338	16,748	13,849	10,288	8,348	21,1	959,124	24,999	2532,743	0	203,275	203,275	99,723	0	0	0	0	0	0	0
15:49:19	472,192	2826,243	16,386	16,845	13,873	10,337	8,387	21,1	959,124	24,999	2533,037	0	203,275	203,275	99,723	0	0	0	0	0	0	0
15:49:19	569,238	2831,935	16,533	16,845	13,897	10,396	8,427	21,1	959,124	24,999	2533,336	0	203,275	203,275	99,723	0	0	0	0	0	0	0
15:49:19	423,388	2836,169	16,533	17,041	13,921	10,439	8,466	21,1	959,124	24,999	2533,639	0	203,275	203,275	99,723	0	0	0	0	0	0	0
15:49:19	568,408	2841,853	16,679	17,187	13,945	10,498	8,506	21,1	959,124	24,999	2533,947	0	203,275	203,275	99,723	0	0	0	0	0	0	0
15:49:19	636,743	2848,221	16,728	17,187	13,978	10,564	8,546	21,1	959,124	24,999	2534,261	0	203,275	203,275	99,723	0	0	0	0	0	0	0
15:49:19	375,659	2851,977	16,679	17,09	14,002	10,602	8,587	21,1	959,124	24,999	2534,579	0	203,275	203,275	99,723	0	0	0	0	0	0	0
15:49:19	500,292	2856,98	16,679	17,041	14,03	10,654	8,627	21,1	959,124	24,999	2534,901	0	203,275	203,275	99,723	0	0	0	0	0	0	0
15:49:19	421,337	2861,194	16,679	17,041	14,054	10,697	8,668	21,1	959,124	24,999	2535,228	0	203,275	203,275	99,723	0	0	0	0	0	0	0
15:49:19	465,112	2865,845	16,728	17,187	14,078	10,745	8,708	21,1	959,124	24,999	2535,558	0	203,275	203,275	99,723	0	0	0	0	0	0	0
15:49:19	564,526	2871,49	16,875	17,285	14,101	10,803	8,75	21,1	959,124	24,999	2535,894	0	203,275	203,275	99,723	0	0	0	0	0	0	0
15:49:19	407,421	2875,564	16,875	17,285	14,124	10,845	8,791	21,1	959,124	24,999	2536,234	0	203,275	203,275	99,723	0	0	0	0	0	0	0
15:49:19	640,942	2881,974	17,168	17,48	14,144	10,912	8,832	21,1	959,124	24,999	2536,58	0	203,275	203,275	99,723	0	0	0	0	0	0	0
15:49:19	479,614	2886,77	17,314	17,627	14,163	10,961	8,874	21,1	959,124	24,999	2536,93	0	203,275	203,275	99,723	0	0	0	0	0	0	0
15:49:19	498,486	2891,755	17,412	17,773	14,185	11,012	8,916	21,1	959,124	24,999	2537,285	0	203,275	203,275	99,723	0	0	0	0	0	0	0
15:49:19	345,996	2895,215	17,412	17,822	14,205	11,048	8,958	21,1	959,124	24,999	2537,643	0	203,275	203,275	99,723	0	0	0	0	0	0	0
15:49:19	498,632	2900,201	17,51	17,773	14,227	11,099	9	21,1	959,124	24,999	2538,005	0	203,275	203,275	99,723	0	0	0	0	0	0	0
15:49:19	371,606	2903,917	17,558	17,822	14,245	11,138	9,042	21,1	959,124	24,999	2538,371	0	203,275	203,275	99,723	0	0	0	0	0	0	0
15:49:20	486,889	2908,786	17,656	17,969	14,267	11,188	9,084	21,1	959,124	24,999	2538,742	0	203,275	203,275	99,723	0	0	0	0	0	0	0
15:49:20	379,345	2912,579	17,705	17,969	14,286	11,227	9,126	21,1	959,124	24,999	2539,116	0	203,275	203,275	99,723	0	0	0	0	0	0	0
15:49:20	328,881	2915,868	17,705	18,115	14,305	11,261	9,168	21,1	959,124	24,999	2539,492	0	203,275	203,275	99,723	0	0	0	0	0	0	0
15:49:20	523,486	2921,103	17,998	18,261	14,317	11,315	9,21	21,1	959,124	24,999	2539,874	0	203,275	203,275	99,723	0	0	0	0	0	0	0
15:49:20	391,894	2925,022	18,144	18,359	14,331	11,355	9,252	21,1	959,124	24,999	2540,259	0	203,275	203,275	99,723	0	0	0	0	0	0	0
15:49:20	391,796	2928,94	18,291	18,603	14,345	11,396	9,294	21,1	959,124	24,999	2540,648	0	203,275	203,275	99,723	0	0	0	0	0	0	0
15:49:20	241,308	2931,353	18,291	18,506	14,358	11,421	9,336	21,1	959,124	24,999	2541,038	0	203,275	203,275	99,723	0	0	0	0	0	0	0
15:49:20	302,001	2934,373	18,291	18,457	14,375	11,452	9,377	21,1	959,124	24,999	2541,431	0	203,275	203,275	99,723	0	0	0	0	0	0	0
15:49:20	259,741	2936,971	18,291	18,506	14,39	11,479	9,418	21,1	959,124	24,999	2541,827	0	203,275	203,275	99,723	0	0	0	0	0	0	0
15:49:20	282,47	2939,795	18,291	18,359	14,406	11,508	9,459	21,1	959,124	24,999	2542,225	0	203,275	203,275	99,723	0	0	0	0	0	0	0
15:49:20	109,96	2940,895	18,144	18,261	14,421	11,519	9,5	21,1	959,124	24,999	2542,623	0	203,275	203,275	99,723	0	0	0	0	0	0	0
15:49:20	270,459	2943,599	18,193	18,359	14,433	11,547	9,54	21,1	959,124	24,999	2543,024	0	203,275	203,275	99,723	0	0	0	0	0	0	0
15:49:20	308,715	2946,687	18,34	18,506	14,442	11,579	9,58	21,1	959,124	24,999	2543,428	0	203,275	203,275	99,723	0	0	0	0	0	0	0
15:49:20	342,285	2950,109	18,535	18,799	14,45	11,614	9,62	21,1	959,124	24,999	2543,835	0	203,275	203,275	99,723	0	0	0	0	0	0	0
15:49:20	197,607	2952,086	18,633	18,799	14,456	11,634	9,659	21,1	959,124	24,999	2544,243	0	203,275	203,275	99,723	0	0	0	0	0	0	0
15:49:20	275,439	2954,84	18,779	18,847	14,463	11,663	9,698	21,1	959,124	24,999	2544,653	0	203,275	203,275	99,723	0	0	0	0	0	0	0
15:49:20	162,5	2956,465	18,779	18,847	14,472	11,679	9,737	21,1	959,124	24,999	2545,065	0	203,275	203,275	99,723	0	0	0	0	0	0	0
15:49:20	162,329	2958,088	18,779	18,945	14,481	11,696	9,776	21,1	959,124	24,999	2545,478	0	203,275	203,275	99,723	0	0	0	0	0	0	0
15:49:20	80,468	2958,893	18,681	18,701	14,491	11,705	9,813	21,1	959,124	24,999	2545,892	0	203,275	203,275	99,723	0	0	0	0	0	0	0
15:49:20	180,957	2960,703	18,633	18,652	14,504	11,723	9,851	21,1	959,124	24,999	2546,307	0	203,275	203,275	99,723	0	0	0	0	0	0	0
15:49:20	14,648	2960,849	18,486	18,652	14,514	11,725	9,888	21,1	959,124	24,999	2546,721	0	203,275	203,275	99,723	0	0	0	0	0	0	0
15:49:20	200,024	2962,849	18,535	18,652	14,522	11,745	9,924	21,1	959,124	24,999	2547,137	0	203,275	203,275	99,723	0	0	0	0	0	0	0
15:49:20	82,299	2963,672	18,535	18,652	14,527	11,754	9,96	21,1	959,124	24,999	2547,553	0	203,275	203,275	99,723	0	0	0	0	0	0	0
15:49:20	84,423	2964,516	18,535	18,652	14,531	11,763	9,995	21,1	959,124	24,999	2547,97	0	203,275	203,275	99,723	0	0	0	0	0	0	0
15:49:20	352,221	2968,039	18,828	18,847	14,535	11,799	10,031	21,1	959,124	24,999	2548,39	0	203,275	203,275	99,723	0	0	0	0	0	0	0
15:49:20	-34,57	2967,693	18,779	18,652	14,535	11,795	10,065	21,1	959,124	24,999	2548,81	0	203,275	203,275	99,723	0	0	0	0	0	0	0
15:49:20	227,978	2969,973	18,974	18,945	14,537	11,819	10,1	21,1	959,124	24,999	2549,231	0	203,275	203,275	99,723	0	0	0	0	0	0	0
15:49:20	133,081	2971,304	19,023	18,994	14,542	11,832	10,134	21,1	959,124	24,999	2549,653	0	203,275	203,275	99,723	0	0	0	0	0	0	0
15:49:20	83,398	2972,138	19,023	18,994	14,546	11,841	10,167	21,1	959,124	24,999	2550,076	0	203,275	203,275	99,723	0	0	0	0	0	0	0
15:49:20	-10,498	2972,033	18,877	18,945	14,554	11,84	10,2	21,1	959,124	24,999	2550,498	0	203,275	203,275	99,723	0	0	0	0	0	0	0
15:49:20	-0,927	2972,023	18,779	18,799	14,56	11,84	10,232	21,1	959,124	24,999	2550,919	0	203,275	203,275	99,723	0	0	0	0	0	0	0
15:49:20	41,503	2972,438	18,681	18,652	14,568	11,844	10,264	21,1	959,124	24,999	2551,341	0	203,275	203,275	99,723	0	0	0	0	0	0	0
15:49:20	85,473	2973,293	18,681	18,603	14,573	11,853	10,295	21,1	959,124	24,999	2551,763	0	203,275	203,275	99,723	0	0	0	0	0	0	0
15:49:20	14,013	2973,433	18,681	18,652	14,573	11,854	10,325	21,1	959,124	24,999	2552,184	0	203,275	203,275	99,723	0	0	0	0	0	0	0
15:49:20	71,484	2974,148	18,681	18,652	14,577	11,862	10,356	21,1	959,124	24,999	2552,607	0	203,275	203,275	99,723	0	0	0	0	0	0	0
15:49:20	113,598	2975,284	18,779	18,799	14,578	11,874	10,385	21,1	959,124	24,999	2553,029	0	203,275	203,275	99,723	0	0	0	0	0	0	0
15:49:20	49,731	2975,781	18,828	18,847	14,578	11,879	10,415	21,1	959,124	24,999	2553,452	0	203,275	203,275	99,723	0	0	0	0	0	0	0
15:49:20	71,289	2976,494	18,828	18,847	14,582	11,886	10,443	21,1	959,124	24,999	2553,875	0	203,275	203,275	99,723	0	0	0	0	0	0	0
15:49:20	-49,707	2975,997	18,779	18,799	14,582	11,881	10,472	21,1	959,124	24,999	2554,297	0	203,275	203,275	99,723	0	0	0	0	0	0	0
15:49:20	173,071	2977,728	18,877	18,945	14,586	11,899	10,5	21,1	959,124	24,999	2554,72	0	203,275	203,275	99,723	0	0	0	0	0	0	0
15:49:20	13,134	2977,859	18,877	18,945	14,587	11,9	10,527	21,3	960,554	24,999	2555,143	0	203,275	203,275	99,723	0	0	0	0	0	0	0
15:49:20	63,964	2978,499	18,877	19,043	14,591	11,907	10,554	21,3	960,554	24,999	2555,567	0	203,275	203,275	99,723	0	0	0	0	0	0	0
15:49:20	-86,401	2977,635	18,779	18,799	14,592	11,898	10,58	21,3	960,554	24,999	2555,989	0	203,275	203,275	99,723	0	0	0	0	0	0	0
15:49:20	72,534	2978,36	18,779	18,799	14,596	11,905	10,606	21,3	960,554	24,999	2556,411	0	203,275	203,275	99,723	0	0	0	0	0	0	0
15:49:20	0	2978,36	18,779	18,799	14,596	11,905	10,632	21,3	960,554	24,999	2556,833	0	203,275	203,275	99,723	0	0	0	0	0	0	0
15:49:20	12,963	2978,49	18,779	18,799	14,597	11,907	10,657	21,3	960,554	24,999	2557,255	0	203,275	203,275	99,723	0	0	0	0	0	0	0
15:49:20	49,682	2978,987	18,828	18,945	14,597	11,912	10,681	21,3	960,554	24,999	2557,677	0	203,275	203,275	99,723	0	0	0	0	0	0	0
15:49:20	0	2978,987	18,828	18,847	14,597	11,912	10,706	21,3	960,554	24,999	2558,098	0	203,275	203,275	99,723	0	0	0	0	0	0	0
15:49:20	60,693	2979,594	18,828	18,945	14,6	11,918	10,729	21,3	960,554	24,999	2558,519	0	203,275	203,275	99,723	0	0	0	0	0	0	0
15:49:20	-36,743	2979,226	18,779	18,799	14,601	11,914	10,753	21,3	960,554	24,999	2558,94	0	203,275	203,275	99,723	0	0	0	0	0	0	0
15:49:20	73,632	2979,963	18,779	18,847	14,605	11,922	10,776	21,3	960,554	24,999	2559,361	0	204,951	204,951	99,729	0	0	0	0	0	0	0
15:49:20	0	2979,963	18,779	18,847	14,605	11,922	10,798	21,3	960,554	24,999	2559,782	0	204,951	204,951	99,729	0	0	0	0	0	0	0
15:49:20	-86,474	2979,098	18,681	18,799	14,606	11,913	10,82	21,3	960,554	24,999	2560,201	0	204,951	204,951	99,729	0	0	0	0	0	0	0
15:49:20	-49,682	2978,601	18,633	18,701	14,606	11,908	10,841	21,3	960,554	24,999	2560,619	0	204,951	204,951	99,729	0	0	0	0	0	0	0
15:49:20	123,266	2979,834	18,681	18,701	14,61	11,92	10,862	21,3	960,554	24,999	2561,038	0	204,951	204,951	99,729	0	0	0	0	0	0	0
15:49:20	0	2979,834	18,681	18,799	14,61	11,92	10,883	21,3	960,554	24,999	2561,457	0	204,951	204,951	99,729	0	0	0	0	0	0	0
15:49:20	149,145	2981,325	18,828	18,847	14,61	11,936	10,904	21,3	960,554	24,999	2561,877	0	204,951	204,951	99,729	0	0	0	0	0	0	0
15:49:20	-49,731	2980,828	18,779	18,847	14,61	11,931	10,924	21,3	960,554	24,999	2562,295	0	204,951	204,951	99,729	0	0	0	0	0	0	0
15:49:20	49,731	2981,325	18,828	18,847	14,61	11,936	10,944	21,3	960,554	24,999	2562,714	0	204,951	204,951	99,729	0	0	0	0	0	0	0
15:49:20	-149,145	2979,834	18,681	18,701	14,61	11,92	10,963	21,3	960,554	24,999	2563,131	0	204,951	204,951	99,729	0	0	0	0	0	0	0
15:49:20	0	2979,834	18,681	18,701	14,61	11,92	10,982	21,3	960,554	24,999	2563,548	0	204,951	204,951	99,729	0	0	0	0	0	0	0
15:49:20	198,852	2981,822	18,877	18,945	14,61	11,941	11	21,3	960,554	24,999	2563,966	0	204,951	204,951	99,729	0	0	0	0	0	0	0
15:49:20	-99,438	2980,828	18,779	18,701	14,61	11,931	11,019	21,3	960,554	24,999	2564,383	0	204,951	204,951	99,729	0	0	0	0	0	0	0
15:49:20	61,791	2981,446	18,828	18,847	14,611	11,937	11,037	21,3	960,554	24,999	2564,8	0	204,951	204,951	99,729	0	0	0	0	0	0	0
15:49:20	-49,707	2980,949	18,779	18,701	14,611	11,932	11,054	21,3	960,554	24,999	2565,217	0	204,951	204,951	99,729	0	0	0	0	0	0	0
15:49:20	-111,499	2979,834	18,681	18,701	14,61	11,92	11,071	21,3	960,554	24,999	2565,631	0	204,951	204,951	99,729	0	0	0	0	0	0	0
15:49:20	99,414	2980,828	18,779	18,701	14,61	11,931	11,088	21,3	960,554	24,999	2566,046	0	204,951	204,951	99,729	0	0	0	0	0	0	0
15:49:20	0	2980,828	18,779	18,847	14,61	11,931	11,105	21,3	960,554	24,999	2566,461	0	204,951	204,951	99,729	0	0	0	0	0	0	0
15:49:20	0	2980,828	18,779	18,847	14,61	11,931	11,121	21,3	960,554	24,999	2566,875	0	204,951	204,951	99,729	0	0	0	0	0	0	0
15:49:20	-99,414	2979,834	18,681	18,701	14,61	11,92	11,136	21,3	960,554	24,999	2567,288	0	204,951	204,951	99,729	0	0	0	0	0	0	0
15:49:20	-298,144	2976,852	18,388	18,359	14,61	11,89	11,151	21,3	960,554	24,999	2567,697	0	204,951	204,951	99,729	0	0	0	0	0	0	0
15:49:20	-248,364	2974,369	18,144	17,969	14,61	11,864	11,165	21,3	960,554	24,999	2568,104	0	204,951	204,951	99,729	0	0	0	0	0	0	0
15:49:20	-533,349	2969,035	17,705	17,383	14,605	11,809	11,178	21,3	960,554	24,999	2568,505	0	204,951	204,951	99,729	0	0	0	0	0	0	0
15:49:20	-668,969	2962,345	17,217	16,699	14,595	11,74	11,189	21,3	960,554	24,999	2568,899	0	204,951	204,951	99,729	0	0	0	0	0	0	0
15:49:20	-685,595	2955,489	16,924	16,308	14,573	11,669	11,198	21,3	960,554	24,999	2569,285	0	204,951	204,951	99,729	0	0	0	0	0	0	0
15:49:20	-540,185	2950,088	16,875	16,015	14,546	11,614	11,206	21,3	960,554	24,999	2569,666	0	204,951	204,951	99,729	0	0	0	0	0	0	0
15:49:20	-582,055	2944,267	17,021	16,015	14,504	11,554	11,213	21,3	960,554	24,999	2570,04	0	204,951	204,951	99,729	0	0	0	0	0	0	0
15:49:20	-437,036	2939,897	17,314	16,504	14,463	11,509	11,219	21,3	960,554	24,999	2570,41	0	204,951	204,951	99,729	0	0	0	0	0	0	0
15:49:20	-483,056	2935,066	17,656	16,699	14,416	11,459	11,224	21,3	960,554	24,999	2570,775	0	204,951	204,951	99,729	0	0	0	0	0	0	0
15:49:20	-819,14	2926,875	17,558	16,552	14,375	11,374	11,227	21,3	960,554	24,999	2571,131	0	204,951	204,951	99,729	0	0	0	0	0	0	0
15:49:20	-951,245	2917,362	17,217	16,357	14,341	11,276	11,228	21,3	960,554	24,999	2571,477	0	204,951	204,951	99,729	0	0	0	0	0	0	0
15:49:20	-685,961	2910,503	17,021	16,064	14,314	11,206	11,227	21,3	960,554	24,999	2571,816	0	204,951	204,951	99,729	0	0	0	0	0	0	0
15:49:20	-982,568	2900,677	16,435	15,478	14,292	11,104	11,225	21,3	960,554	24,999	2572,145	0	204,951	204,951	99,729	0	0	0	0	0	0	0
15:49:20	-889,892	2891,778	15,947	15,283	14,269	11,013	11,221	21,3	960,554	24,999	2572,464	0	204,951	204,951	99,729	0	0	0	0	0	0	0
15:49:20	-777,099	2884,007	15,605	15,088	14,245	10,933	11,215	21,3	960,554	24,999	2572,776	0	204,951	204,951	99,729	0	0	0	0	0	0	0
15:49:20	-245,312	2881,554	15,849	15,136	14,217	10,907	11,209	21,3	960,554	24,999	2573,085	0	204,951	204,951	99,729	0	0	0	0	0	0	0
15:49:20	-561,376	2875,94	15,849	15,136	14,185	10,849	11,202	21,3	960,554	24,999	2573,388	0	204,951	204,951	99,729	0	0	0	0	0	0	0
15:49:20	-576,416	2870,176	15,849	15,088	14,153	10,79	11,194	21,3	960,554	24,999	2573,684	0	204,951	204,951	99,729	0	0	0	0	0	0	0
15:49:20	-499,829	2865,178	15,849	15,283	14,124	10,738	11,185	21,3	960,554	24,999	2573,976	0	204,951	204,951	99,729	0	0	0	0	0	0	0
15:49:20	-595,825	2859,219	15,752	15,283	14,096	10,677	11,175	21,3	960,554	24,999	2574,261	0	204,951	204,951	99,729	0	0	0	0	0	0	0
15:49:20	-466,772	2854,552	15,703	15,185	14,073	10,629	11,164	21,3	960,554	24,999	2574,542	0	204,951	204,951	99,729	0	0	0	0	0	0	0
15:49:20	-625,341	2848,298	15,41	14,843	14,054	10,564	11,153	21,3	960,554	24,999	2574,815	0	204,951	204,951	99,729	0	0	0	0	0	0	0
15:49:20	-594,043	2842,358	15,068	14,502	14,04	10,503	11,14	21,3	960,554	24,999	2575,083	0	204,951	204,951	99,729	0	0	0	0	0	0	0
15:49:20	-540,6	2836,952	14,775	14,453	14,026	10,447	11,126	21,3	960,554	24,999	2575,345	0	204,951	204,951	99,729	0	0	0	0	0	0	0
15:49:20	-480,932	2832,142	14,629	14,306	14,007	10,398	11,112	21,3	960,554	24,999	2575,602	0	204,951	204,951	99,729	0	0	0	0	0	0	0
15:49:20	-385,205	2828,29	14,58	14,209	13,988	10,358	11,097	21,3	960,554	24,999	2575,854	0	204,951	204,951	99,729	0	0	0	0	0	0	0
15:49:20	-369,458	2824,596	14,629	14,209	13,964	10,32	11,082	21,3	960,554	24,999	2576,103	0	204,951	204,951	99,729	0	0	0	0	0	0	0
15:49:20	-335,278	2821,243	14,629	14,209	13,945	10,285	11,066	21,3	960,554	24,999	2576,348	0	204,951	204,951	99,729	0	0	0	0	0	0	0
15:49:20	-322,998	2818,013	14,726	14,306	13,921	10,252	11,05	21,3	960,554	24,999	2576,59	0	204,951	204,951	99,729	0	0	0	0	0	0	0
15:49:20	-373,779	2814,275	14,775	14,306	13,897	10,214	11,034	21,3	960,554	24,999	2576,828	0	204,951	204,951	99,729	0	0	0	0	0	0	0
15:49:20	-361,621	2810,659	14,922	14,502	13,869	10,176	11,017	21,3	960,554	24,999	2577,061	0	204,951	204,951	99,729	0	0	0	0	0	0	0
15:49:21	-385,205	2806,807	14,873	14,453	13,849	10,137	11	21,3	960,554	24,999	2577,291	0	204,951	204,951	99,729	0	0	0	0	0	0	0
15:49:21	-435,131	2802,456	14,775	14,404	13,83	10,092	10,982	21,3	960,554	24,999	2577,516	0	204,951	204,951	99,729	0	0	0	0	0	0	0
15:49:21	-480,419	2797,651	14,629	14,209	13,811	10,042	10,964	21,3	960,554	24,999	2577,737	0	204,951	204,951	99,729	0	0	0	0	0	0	0
15:49:21	-451,245	2793,139	14,433	14,111	13,797	9,996	10,945	21,3	960,554	24,999	2577,952	0	204,951	204,951	99,729	0	0	0	0	0	0	0
15:49:21	-447,045	2788,669	14,238	13,916	13,783	9,95	10,925	21,3	960,554	24,999	2578,163	0	204,951	204,951	99,729	0	0	0	0	0	0	0
15:49:21	-479,98	2783,869	14,092	13,769	13,764	9,9	10,905	21,3	960,554	24,999	2578,369	0	204,951	204,951	99,729	0	0	0	0	0	0	0
15:49:21	-405,542	2779,813	13,945	13,72	13,749	9,858	10,884	21,3	960,554	24,999	2578,57	0	204,951	204,951	99,729	0	0	0	0	0	0	0
15:49:21	-287,5	2776,938	13,994	13,769	13,73	9,829	10,864	21,3	960,554	24,999	2578,768	0	204,951	204,951	99,729	0	0	0	0	0	0	0
15:49:21	-339,526	2773,543	13,994	13,769	13,711	9,794	10,843	21,3	960,554	24,999	2578,963	0	204,951	204,951	99,729	0	0	0	0	0	0	0
15:49:21	-407,226	2769,471	13,994	13,769	13,688	9,752	10,821	21,3	960,554	24,999	2579,154	0	204,951	204,951	99,729	0	0	0	0	0	0	0
15:49:21	-387,866	2765,592	13,945	13,623	13,668	9,712	10,8	21,3	960,554	24,999	2579,34	0	204,951	204,951	99,729	0	0	0	0	0	0	0
15:49:21	-469,799	2760,894	13,799	13,574	13,65	9,663	10,777	21,3	960,554	24,999	2579,522	0	204,951	204,951	99,729	0	0	0	0	0	0	0
15:49:21	-330,737	2757,587	13,799	13,574	13,631	9,629	10,755	21,3	960,554	24,999	2579,7	0	204,951	204,951	99,729	0	0	0	0	0	0	0
15:49:21	-337,304	2754,214	13,799	13,574	13,612	9,594	10,732	21,3	960,554	24,999	2579,874	0	204,951	204,951	99,729	0	0	0	0	0	0	0
15:49:21	-310,205	2751,112	13,75	13,574	13,597	9,562	10,709	21,3	960,554	24,999	2580,046	0	204,951	204,951	99,729	0	0	0	0	0	0	0
15:49:21	-404,931	2747,062	13,603	13,525	13,583	9,521	10,686	21,3	960,554	24,999	2580,212	0	204,951	204,951	99,729	0	0	0	0	0	0	0
15:49:21	-328,417	2743,778	13,603	13,525	13,564	9,487	10,662	21,3	960,554	24,999	2580,376	0	204,951	204,951	99,729	0	0	0	0	0	0	0
15:49:21	-325,39	2740,524	13,603	13,427	13,546	9,453	10,639	21,3	960,554	24,999	2580,536	0	204,951	204,951	99,729	0	0	0	0	0	0	0
15:49:21	-433,837	2736,186	13,506	13,379	13,527	9,409	10,615	21,3	960,554	24,999	2580,691	0	204,951	204,951	99,729	0	0	0	0	0	0	0
15:49:21	-237,084	2733,815	13,603	13,427	13,508	9,384	10,59	21,3	960,554	24,999	2580,844	0	204,951	204,951	99,729	0	0	0	0	0	0	0
15:49:21	-381,298	2730,002	13,603	13,427	13,486	9,345	10,566	21,3	960,554	24,999	2580,994	0	204,951	204,951	99,729	0	0	0	0	0	0	0
15:49:21	-328,442	2726,718	13,603	13,427	13,467	9,311	10,541	21,3	960,554	24,999	2581,139	0	204,951	204,951	99,729	0	0	0	0	0	0	0
15:49:21	-327,514	2723,442	13,603	13,525	13,449	9,277	10,517	21,3	960,554	24,999	2581,282	0	204,951	204,951	99,729	0	0	0	0	0	0	0
15:49:21	-407,641	2719,366	13,457	13,33	13,434	9,235	10,491	21,3	960,554	24,999	2581,42	0	204,951	204,951	99,729	0	0	0	0	0	0	0
15:49:21	-408,569	2715,28	13,31	13,232	13,419	9,193	10,466	21,3	960,554	24,999	2581,553	0	204,951	204,951	99,729	0	0	0	0	0	0	0
15:49:21	-350,463	2711,776	13,164	13,037	13,407	9,157	10,44	21,3	960,554	24,999	2581,684	0	204,951	204,951	99,729	0	0	0	0	0	0	0
15:49:21	-312,109	2708,655	13,115	12,89	13,392	9,125	10,415	21,3	960,554	24,999	2581,811	0	204,951	204,951	99,729	0	0	0	0	0	0	0
15:49:21	-386,792	2704,787	12,968	12,988	13,379	9,085	10,388	21,3	960,554	24,999	2581,934	0	204,951	204,951	99,729	0	0	0	0	0	0	0
15:49:21	-293,505	2701,852	12,92	12,744	13,365	9,055	10,362	21,3	960,554	24,999	2582,054	0	204,951	204,951	99,729	0	0	0	0	0	0	0
15:49:21	-326,513	2698,587	12,773	12,646	13,354	9,021	10,336	21,3	960,554	24,999	2582,17	0	204,951	204,951	99,729	0	0	0	0	0	0	0
15:49:21	-369,458	2694,892	12,627	12,5	13,342	8,983	10,309	21,3	960,554	24,999	2582,283	0	204,951	204,951	99,729	0	0	0	0	0	0	0
15:49:21	-341,503	2691,477	12,529	12,451	13,328	8,948	10,283	21,3	960,554	24,999	2582,392	0	204,951	204,951	99,729	0	0	0	0	0	0	0
15:49:21	-294,897	2688,528	12,529	12,451	13,311	8,917	10,256	21,3	960,554	24,999	2582,499	0	204,951	204,951	99,729	0	0	0	0	0	0	0
15:49:21	-169,409	2686,834	12,627	12,353	13,296	8,9	10,229	21,3	960,554	24,999	2582,603	0	204,951	204,951	99,729	0	0	0	0	0	0	0
15:49:21	-300,219	2683,832	12,627	12,451	13,279	8,869	10,203	21,3	960,554	24,999	2582,704	0	204,951	204,951	99,729	0	0	0	0	0	0	0
15:49:21	-250,683	2681,325	12,627	12,451	13,265	8,843	10,176	21,3	960,554	24,999	2582,803	0	204,951	204,951	99,729	0	0	0	0	0	0	0
15:49:21	-238,867	2678,936	12,627	12,353	13,251	8,818	10,149	21,3	960,554	24,999	2582,899	0	204,951	204,951	99,729	0	0	0	0	0	0	0
15:49:21	-314,086	2675,795	12,48	12,158	13,242	8,786	10,123	21,3	960,554	24,999	2582,992	0	204,951	204,951	99,729	0	0	0	0	0	0	0
15:49:21	-328,149	2672,514	12,334	12,158	13,231	8,752	10,096	21,3	960,554	24,999	2583,081	0	204,951	204,951	99,729	0	0	0	0	0	0	0
15:49:21	-350,146	2669,012	12,138	11,963	13,222	8,716	10,069	21,3	959,584	24,999	2583,167	0	204,951	204,951	99,729	0	0	0	0	0	0	0
15:49:21	-297,656	2666,036	11,992	11,816	13,213	8,685	10,042	21,3	959,584	24,999	2583,25	0	204,951	204,951	99,729	0	0	0	0	0	0	0
15:49:21	-138,061	2664,655	12,041	11,767	13,203	8,671	10,015	21,3	959,584	24,999	2583,332	0	204,951	204,951	99,729	0	0	0	0	0	0	0
15:49:21	-256,274	2662,092	11,943	11,718	13,194	8,645	9,988	21,3	959,584	24,999	2583,41	0	204,951	204,951	99,729	0	0	0	0	0	0	0
15:49:21	-291,796	2659,174	11,748	11,572	13,188	8,615	9,961	21,3	959,584	24,999	2583,486	0	204,951	204,951	99,729	0	0	0	0	0	0	0
15:49:21	-293,408	2656,24	11,601	11,523	13,179	8,584	9,934	21,3	959,584	24,999	2583,559	0	204,951	204,951	99,729	0	0	0	0	0	0	0
15:49:21	-127,27	2654,968	11,65	11,523	13,169	8,571	9,907	21,3	959,584	24,999	2583,63	0	204,951	204,951	99,729	0	0	0	0	0	0	0
15:49:21	-144,873	2653,519	11,748	11,572	13,156	8,556	9,881	21,3	959,584	24,999	2583,7	0	204,951	204,951	99,729	0	0	0	0	0	0	0
15:49:21	-15,014	2653,369	11,992	11,718	13,141	8,555	9,855	21,3	959,584	24,999	2583,77	0	204,951	204,951	99,729	0	0	0	0	0	0	0
15:49:21	-178,662	2651,582	11,992	11,767	13,131	8,536	9,829	21,3	959,584	24,999	2583,838	0	204,951	204,951	99,729	0	0	0	0	0	0	0
15:49:21	-237,475	2649,207	11,992	11,816	13,118	8,512	9,803	21,3	959,584	24,999	2583,903	0	204,592	204,592	99,728	0	0	0	0	0	0	0
15:49:21	-171,044	2647,497	11,992	11,816	13,108	8,494	9,777	21,3	959,584	24,999	2583,967	0	204,592	204,592	99,728	0	0	0	0	0	0	0
15:49:21	-209,106	2645,406	11,943	11,767	13,099	8,473	9,752	21,3	959,584	24,999	2584,028	0	204,592	204,592	99,728	0	0	0	0	0	0	0
15:49:21	-176,464	2643,641	11,845	11,718	13,094	8,455	9,726	21,3	959,584	24,999	2584,088	0	204,592	204,592	99,728	0	0	0	0	0	0	0
15:49:21	-330,81	2640,333	11,601	11,572	13,089	8,42	9,701	21,3	959,584	24,999	2584,144	0	204,592	204,592	99,728	0	0	0	0	0	0	0
15:49:21	-177,441	2638,559	11,504	11,425	13,084	8,402	9,675	21,3	959,584	24,999	2584,198	0	204,592	204,592	99,728	0	0	0	0	0	0	0
15:49:21	-213,378	2636,425	11,455	11,425	13,075	8,38	9,65	21,3	959,584	24,999	2584,251	0	204,592	204,592	99,728	0	0	0	0	0	0	0
15:49:21	-127,343	2635,151	11,504	11,523	13,065	8,367	9,625	21,3	959,584	24,999	2584,302	0	204,592	204,592	99,728	0	0	0	0	0	0	0
15:49:21	-78,32	2634,368	11,601	11,621	13,055	8,359	9,6	21,3	959,584	24,999	2584,352	0	204,592	204,592	99,728	0	0	0	0	0	0	0
15:49:21	-126,318	2633,105	11,65	11,621	13,045	8,346	9,575	21,3	959,584	24,999	2584,4	0	204,592	204,592	99,728	0	0	0	0	0	0	0
15:49:21	-216,528	2630,94	11,601	11,572	13,036	8,324	9,551	21,3	959,584	24,999	2584,447	0	204,592	204,592	99,728	0	0	0	0	0	0	0
15:49:21	-257,983	2628,36	11,504	11,572	13,026	8,297	9,526	21,3	959,584	24,999	2584,491	0	204,592	204,592	99,728	0	0	0	0	0	0	0
15:49:21	-85,937	2627,501	11,504	11,572	13,022	8,288	9,502	21,3	959,584	24,999	2584,534	0	204,592	204,592	99,728	0	0	0	0	0	0	0
15:49:21	-132,861	2626,172	11,455	11,377	13,017	8,274	9,478	21,3	959,584	24,999	2584,575	0	204,592	204,592	99,728	0	0	0	0	0	0	0
15:49:21	-270,532	2623,467	11,259	11,23	13,012	8,247	9,454	21,3	959,584	24,999	2584,614	0	204,592	204,592	99,728	0	0	0	0	0	0	0
15:49:21	-148,754	2621,979	11,113	11,084	13,012	8,231	9,43	21,3	959,584	24,999	2584,652	0	204,592	204,592	99,728	0	0	0	0	0	0	0
15:49:21	-84,838	2621,131	11,113	11,084	13,007	8,222	9,406	21,3	959,584	24,999	2584,688	0	204,592	204,592	99,728	0	0	0	0	0	0	0
15:49:21	-118,774	2619,943	11,162	11,181	12,998	8,21	9,383	21,3	959,584	24,999	2584,724	0	204,592	204,592	99,728	0	0	0	0	0	0	0
15:49:21	-27,465	2619,668	11,308	11,23	12,988	8,207	9,36	21,3	959,584	24,999	2584,759	0	204,592	204,592	99,728	0	0	0	0	0	0	0
15:49:21	-72,314	2618,945	11,406	11,377	12,978	8,2	9,337	21,3	959,584	24,999	2584,793	0	204,592	204,592	99,728	0	0	0	0	0	0	0
15:49:21	-207,861	2616,867	11,455	11,425	12,964	8,178	9,314	21,3	959,584	24,999	2584,825	0	204,592	204,592	99,728	0	0	0	0	0	0	0
15:49:21	-119,897	2615,668	11,504	11,523	12,954	8,166	9,292	21,3	959,584	24,999	2584,856	0	204,592	204,592	99,728	0	0	0	0	0	0	0
15:49:21	-81,713	2614,85	11,504	11,572	12,95	8,158	9,269	21,3	959,584	24,999	2584,886	0	204,592	204,592	99,728	0	0	0	0	0	0	0
15:49:21	-217,675	2612,674	11,455	11,425	12,94	8,135	9,247	21,3	959,584	24,999	2584,913	0	204,592	204,592	99,728	0	0	0	0	0	0	0
15:49:21	-47,729	2612,196	11,406	11,377	12,94	8,13	9,225	21,3	959,584	24,999	2584,941	0	204,592	204,592	99,728	0	0	0	0	0	0	0
15:49:21	-238,525	2609,811	11,162	11,181	12,94	8,106	9,203	21,3	959,584	24,999	2584,966	0	204,592	204,592	99,728	0	0	0	0	0	0	0
15:49:21	-131,494	2608,496	11,113	11,035	12,935	8,092	9,182	21,3	959,584	24,999	2584,989	0	204,592	204,592	99,728	0	0	0	0	0	0	0
15:49:21	-85,913	2607,637	11,113	11,035	12,93	8,083	9,16	21,3	959,584	24,999	2585,012	0	204,592	204,592	99,728	0	0	0	0	0	0	0
15:49:21	-178,076	2605,856	11,015	10,937	12,926	8,065	9,139	21,3	959,584	24,999	2585,033	0	204,592	204,592	99,728	0	0	0	0	0	0	0
15:49:21	-83,764	2605,019	11,015	10,937	12,921	8,056	9,117	21,3	959,584	24,999	2585,053	0	204,592	204,592	99,728	0	0	0	0	0	0	0
15:49:21	-85,913	2604,16	11,015	10,937	12,916	8,047	9,096	21,3	959,584	24,999	2585,072	0	204,592	204,592	99,728	0	0	0	0	0	0	0
15:49:21	-83,764	2603,322	11,015	10,937	12,911	8,039	9,076	21,3	959,584	24,999	2585,09	0	204,592	204,592	99,728	0	0	0	0	0	0	0
15:49:21	-73,461	2602,587	11,113	11,035	12,902	8,031	9,055	21,3	959,584	24,999	2585,108	0	204,592	204,592	99,728	0	0	0	0	0	0	0
15:49:21	-83,764	2601,75	11,113	11,035	12,897	8,023	9,035	21,3	959,584	24,999	2585,124	0	204,592	204,592	99,728	0	0	0	0	0	0	0
15:49:21	-84,838	2600,901	11,113	11,084	12,892	8,014	9,015	21,3	959,584	24,999	2585,14	0	204,592	204,592	99,728	0	0	0	0	0	0	0
15:49:21	-36,108	2600,54	11,162	11,084	12,887	8,01	8,995	21,3	959,584	24,999	2585,155	0	204,592	204,592	99,728	0	0	0	0	0	0	0
15:49:21	-132,519	2599,215	11,113	11,084	12,883	7,997	8,976	21,3	959,584	24,999	2585,169	0	204,592	204,592	99,728	0	0	0	0	0	0	0
15:49:21	-179,077	2597,424	11,015	11,035	12,878	7,978	8,956	21,3	959,584	24,999	2585,182	0	204,592	204,592	99,728	0	0	0	0	0	0	0
15:49:21	-83,764	2596,587	11,015	11,084	12,873	7,969	8,937	21,3	959,584	24,999	2585,193	0	204,592	204,592	99,728	0	0	0	0	0	0	0
15:49:21	-83,764	2595,749	11,015	11,035	12,868	7,961	8,918	21,3	959,584	24,999	2585,204	0	204,592	204,592	99,728	0	0	0	0	0	0	0
15:49:21	-82,739	2594,922	11,015	11,035	12,864	7,952	8,899	21,3	959,584	24,999	2585,214	0	204,592	204,592	99,728	0	0	0	0	0	0	0
15:49:21	-71,215	2594,209	11,113	11,035	12,854	7,945	8,88	21,3	959,584	24,999	2585,223	0	204,592	204,592	99,728	0	0	0	0	0	0	0
15:49:21	-95,263	2593,257	11,015	11,035	12,854	7,935	8,861	21,3	959,584	24,999	2585,231	0	204,592	204,592	99,728	0	0	0	0	0	0	0
15:49:21	-165,454	2591,602	11,015	11,035	12,845	7,918	8,843	21,3	959,584	24,999	2585,237	0	204,592	204,592	99,728	0	0	0	0	0	0	0
15:49:21	-86,059	2590,742	11,015	11,035	12,84	7,909	8,825	21,3	959,584	24,999	2585,243	0	204,592	204,592	99,728	0	0	0	0	0	0	0
15:49:21	-47,607	2590,265	10,966	10,937	12,84	7,904	8,807	21,3	959,584	24,999	2585,248	0	204,592	204,592	99,728	0	0	0	0	0	0	0
15:49:21	-130,322	2588,962	10,918	10,888	12,835	7,891	8,789	21,3	959,584	24,999	2585,251	0	204,592	204,592	99,728	0	0	0	0	0	0	0
15:49:21	-142,749	2587,535	10,771	10,84	12,835	7,876	8,771	21,3	959,584	24,999	2585,254	0	204,592	204,592	99,728	0	0	0	0	0	0	0
15:49:21	-81,445	2586,72	10,771	10,742	12,831	7,868	8,753	21,3	959,584	24,999	2585,255	0	204,592	204,592	99,728	0	0	0	0	0	0	0
15:49:21	-98,559	2585,735	10,673	10,693	12,83	7,858	8,735	21,3	959,584	24,999	2585,256	0	204,592	204,592	99,728	0	0	0	0	0	0	0
15:49:22	12,524	2585,86	10,771	10,742	12,826	7,859	8,718	21,3	959,584	24,999	2585,256	0	204,592	204,592	99,728	0	0	0	0	0	0	0
15:49:22	-82,714	2585,033	10,771	10,742	12,821	7,85	8,701	21,3	959,584	24,999	2585,033	0	204,592	204,592	99,728	0	0	0	0	0	0	0
15:49:22	-38,305	2584,65	10,82	10,84	12,816	7,846	8,684	21,3	959,584	24,999	2584,65	0	204,592	204,592	99,728	0	0	0	0	0	0	0
15:49:22	-80,59	2583,844	10,82	10,84	12,812	7,838	8,668	21,3	959,584	24,999	2583,844	0	204,592	204,592	99,728	0	0	0	0	0	0	0
15:49:22	-70,263	2583,141	10,918	10,888	12,802	7,831	8,651	21,3	959,584	24,999	2583,141	0	204,592	204,592	99,728	0	0	0	0	0	0	0
15:49:22	-37,28	2582,768	10,966	11,035	12,797	7,827	8,635	21,3	959,584	24,999	2582,768	0	204,592	204,592	99,728	0	0	0	0	0	0	0
15:49:22	-128,149	2581,487	10,918	10,888	12,793	7,814	8,619	21,3	959,584	24,999	2581,487	0	204,592	204,592	99,728	0	0	0	0	0	0	0
15:49:22	42,26	2581,91	10,966	10,888	12,792	7,818	8,603	21,3	959,584	24,999	2581,487	0	204,592	204,592	99,728	0	0	0	0	0	0	0
15:49:22	-79,516	2581,114	10,966	10,888	12,788	7,81	8,588	21,3	959,584	24,999	2581,114	0	204,592	204,592	99,728	0	0	0	0	0	0	0
15:49:22	-142,675	2579,688	10,82	10,84	12,788	7,795	8,572	21,3	959,584	24,999	2579,688	0	204,592	204,592	99,728	0	0	0	0	0	0	0
15:49:22	-79,345	2578,894	10,82	10,742	12,783	7,787	8,557	21,3	959,584	24,999	2578,894	0	204,592	204,592	99,728	0	0	0	0	0	0	0
15:49:22	-142,626	2577,468	10,673	10,693	12,783	7,772	8,542	21,3	959,584	24,999	2577,468	0	204,592	204,592	99,728	0	0	0	0	0	0	0
15:49:22	-5,444	2577,413	10,673	10,595	12,783	7,772	8,526	21,3	959,584	24,999	2577,413	0	204,592	204,592	99,728	0	0	0	0	0	0	0
15:49:22	-127,075	2576,143	10,625	10,547	12,779	7,759	8,511	21,3	959,584	24,999	2576,143	0	204,592	204,592	99,728	0	0	0	0	0	0	0
15:49:22	0	2576,143	10,625	10,547	12,779	7,759	8,497	21,3	959,584	24,999	2576,143	0	204,592	204,592	99,728	0	0	0	0	0	0	0
15:49:22	-83,715	2575,306	10,625	10,595	12,774	7,75	8,482	21,3	959,584	24,999	2575,306	0	204,592	204,592	99,728	0	0	0	0	0	0	0
15:49:22	-31,835	2574,987	10,673	10,595	12,769	7,747	8,468	21,3	959,584	24,999	2574,987	0	204,592	204,592	99,728	0	0	0	0	0	0	0
15:49:22	-83,74	2574,15	10,673	10,693	12,765	7,738	8,453	21,3	959,584	24,999	2574,15	0	204,592	204,592	99,728	0	0	0	0	0	0	0
15:49:22	-6,542	2574,084	10,673	10,693	12,764	7,737	8,439	21,3	959,584	24,999	2574,084	0	204,592	204,592	99,728	0	0	0	0	0	0	0
15:49:22	-77,221	2573,312	10,673	10,595	12,76	7,729	8,425	21,3	959,584	24,999	2573,312	0	204,592	204,592	99,728	0	0	0	0	0	0	0
15:49:22	11,132	2573,423	10,771	10,693	12,755	7,731	8,412	21,3	959,584	24,999	2573,312	0	204,592	204,592	99,728	0	0	0	0	0	0	0
15:49:22	-95,043	2572,473	10,673	10,595	12,755	7,721	8,398	21,3	959,584	24,999	2572,473	0	204,592	204,592	99,728	0	0	0	0	0	0	0
15:49:22	-82,69	2571,646	10,673	10,595	12,75	7,712	8,385	21,3	959,584	24,999	2571,646	0	204,592	204,592	99,728	0	0	0	0	0	0	0
15:49:22	0	2571,646	10,673	10,595	12,75	7,712	8,372	21,3	959,584	24,999	2571,646	0	204,592	204,592	99,728	0	0	0	0	0	0	0
15:49:22	-83,764	2570,808	10,673	10,595	12,746	7,704	8,358	21,3	959,584	24,999	2570,808	0	204,592	204,592	99,728	0	0	0	0	0	0	0
15:49:22	-76,171	2570,047	10,673	10,693	12,741	7,696	8,345	21,3	959,584	24,999	2570,047	0	204,592	204,592	99,728	0	0	0	0	0	0	0
15:49:22	-7,568	2569,971	10,673	10,693	12,741	7,695	8,333	21,3	959,584	24,999	2569,971	0	204,592	204,592	99,728	0	0	0	0	0	0	0
15:49:22	-122,583	2568,745	10,625	10,595	12,737	7,682	8,32	21,3	959,584	24,999	2568,745	0	204,592	204,592	99,728	0	0	0	0	0	0	0
15:49:22	-102,539	2567,72	10,527	10,595	12,736	7,672	8,307	21,3	959,584	24,999	2567,72	0	204,592	204,592	99,728	0	0	0	0	0	0	0
15:49:22	18,774	2567,908	10,625	10,547	12,732	7,674	8,295	21,3	959,584	24,999	2567,72	0	204,592	204,592	99,728	0	0	0	0	0	0	0
15:49:22	-102,514	2566,882	10,527	10,595	12,731	7,663	8,282	21,3	959,584	24,999	2566,882	0	204,592	204,592	99,728	0	0	0	0	0	0	0
15:49:22	20,898	2567,091	10,625	10,595	12,727	7,665	8,27	21,3	959,584	24,999	2566,883	0	204,592	204,592	99,728	0	0	0	0	0	0	0
15:49:22	-150	2565,591	10,478	10,498	12,727	7,65	8,258	21,3	959,584	24,999	2565,591	0	204,592	204,592	99,728	0	0	0	0	0	0	0
15:49:22	-47,46	2565,117	10,429	10,4	12,727	7,645	8,246	21,3	959,584	24,999	2565,117	0	204,592	204,592	99,728	0	0	0	0	0	0	0
15:49:22	0	2565,117	10,429	10,351	12,727	7,645	8,234	21,3	959,584	24,999	2565,117	0	204,592	204,592	99,728	0	0	0	0	0	0	0
15:49:22	-90,063	2564,216	10,429	10,498	12,722	7,636	8,223	21,3	959,584	24,999	2564,216	0	204,592	204,592	99,728	0	0	0	0	0	0	0
15:49:22	-25,537	2563,961	10,478	10,498	12,717	7,633	8,211	21,3	959,584	24,999	2563,961	0	204,592	204,592	99,728	0	0	0	0	0	0	0
15:49:22	-81,616	2563,145	10,478	10,547	12,713	7,625	8,2	21,3	959,584	24,999	2563,145	0	204,592	204,592	99,728	0	0	0	0	0	0	0
15:49:22	-9,643	2563,048	10,478	10,547	12,712	7,624	8,188	21,3	959,584	24,999	2563,048	0	204,592	204,592	99,728	0	0	0	0	0	0	0
15:49:22	-33,129	2562,717	10,527	10,595	12,708	7,62	8,177	21,3	959,584	24,999	2562,717	0	204,592	204,592	99,728	0	0	0	0	0	0	0
15:49:22	13,281	2562,85	10,625	10,693	12,703	7,622	8,166	21,2	957,314	24,999	2562,717	0	204,592	204,592	99,728	0	0	0	0	0	0	0
15:49:22	-73,901	2562,111	10,625	10,595	12,698	7,614	8,155	21,2	957,314	24,999	2562,111	0	204,592	204,592	99,728	0	0	0	0	0	0	0
15:49:22	-9,521	2562,015	10,625	10,693	12,698	7,613	8,145	21,2	957,314	24,999	2562,015	0	204,592	204,592	99,728	0	0	0	0	0	0	0
15:49:22	-70,898	2561,307	10,625	10,595	12,694	7,606	8,134	21,2	957,314	24,999	2561,307	0	204,592	204,592	99,728	0	0	0	0	0	0	0
15:49:22	-104,638	2560,26	10,527	10,595	12,693	7,595	8,124	21,2	957,314	24,999	2560,26	0	204,592	204,592	99,728	0	0	0	0	0	0	0
15:49:22	-71,948	2559,541	10,527	10,595	12,689	7,587	8,113	21,2	957,314	24,999	2559,541	0	204,592	204,592	99,728	0	0	0	0	0	0	0
15:49:22	-8,593	2559,455	10,527	10,595	12,689	7,587	8,103	21,2	957,314	24,999	2559,455	0	204,592	204,592	99,728	0	0	0	0	0	0	0
15:49:22	-69,848	2558,756	10,527	10,595	12,685	7,579	8,093	21,2	957,314	24,999	2558,756	0	204,592	204,592	99,728	0	0	0	0	0	0	0
15:49:22	-9,643	2558,66	10,527	10,547	12,684	7,578	8,082	21,2	957,314	24,999	2558,66	0	204,592	204,592	99,728	0	0	0	0	0	0	0
15:49:22	-69,702	2557,963	10,527	10,547	12,68	7,571	8,072	21,2	957,314	24,999	2557,963	0	204,592	204,592	99,728	0	0	0	0	0	0	0
15:49:22	-57,128	2557,391	10,478	10,547	12,68	7,565	8,062	21,2	957,314	24,999	2557,391	0	203,195	203,195	99,722	0	0	0	0	0	0	0
15:49:22	-47,436	2556,917	10,429	10,498	12,68	7,56	8,053	21,2	957,314	24,999	2556,917	0	203,195	203,195	99,722	0	0	0	0	0	0	0
15:49:22	-78,466	2556,132	10,429	10,4	12,675	7,552	8,043	21,2	957,314	24,999	2556,132	0	203,195	203,195	99,722	0	0	0	0	0	0	0
15:49:22	-10,717	2556,025	10,429	10,498	12,675	7,551	8,033	21,2	957,314	24,999	2556,025	0	203,195	203,195	99,722	0	0	0	0	0	0	0
15:49:22	-30,859	2555,717	10,478	10,4	12,67	7,548	8,024	21,2	957,314	24,999	2555,717	0	203,195	203,195	99,722	0	0	0	0	0	0	0
15:49:22	0	2555,717	10,478	10,547	12,67	7,548	8,014	21,2	957,314	24,999	2555,717	0	203,195	203,195	99,722	0	0	0	0	0	0	0
15:49:22	-124,804	2554,469	10,429	10,498	12,666	7,535	8,005	21,2	957,314	24,999	2554,469	0	203,195	203,195	99,722	0	0	0	0	0	0	0
15:49:22	0	2554,469	10,429	10,4	12,666	7,535	7,996	21,2	957,314	24,999	2554,469	0	203,195	203,195	99,722	0	0	0	0	0	0	0
15:49:22	-78,271	2553,686	10,429	10,498	12,661	7,527	7,987	21,2	957,314	24,999	2553,686	0	203,195	203,195	99,722	0	0	0	0	0	0	0
15:49:22	0	2553,686	10,429	10,4	12,661	7,527	7,978	21,2	957,314	24,999	2553,686	0	203,195	203,195	99,722	0	0	0	0	0	0	0
15:49:22	-10,742	2553,578	10,429	10,4	12,661	7,526	7,969	21,2	957,314	24,999	2553,578	0	203,195	203,195	99,722	0	0	0	0	0	0	0
15:49:22	-77,392	2552,805	10,429	10,351	12,656	7,518	7,96	21,2	957,314	24,999	2552,805	0	203,195	203,195	99,722	0	0	0	0	0	0	0
15:49:22	0	2552,805	10,429	10,4	12,656	7,518	7,951	21,2	957,314	24,999	2552,805	0	203,195	203,195	99,722	0	0	0	0	0	0	0
15:49:22	-78,271	2552,022	10,429	10,351	12,652	7,51	7,943	21,2	957,314	24,999	2552,022	0	203,195	203,195	99,722	0	0	0	0	0	0	0
15:49:22	-94,848	2551,073	10,332	10,302	12,652	7,5	7,934	21,2	957,314	24,999	2551,073	0	203,195	203,195	99,722	0	0	0	0	0	0	0
15:49:22	0	2551,073	10,332	10,351	12,652	7,5	7,925	21,2	957,314	24,999	2551,073	0	203,195	203,195	99,722	0	0	0	0	0	0	0
15:49:22	-77,392	2550,299	10,332	10,302	12,647	7,492	7,917	21,2	957,314	24,999	2550,299	0	203,195	203,195	99,722	0	0	0	0	0	0	0
15:49:22	0	2550,299	10,332	10,351	12,647	7,492	7,909	21,2	957,314	24,999	2550,299	0	203,195	203,195	99,722	0	0	0	0	0	0	0
15:49:22	-10,742	2550,192	10,332	10,302	12,647	7,491	7,9	21,2	957,314	24,999	2550,192	0	203,195	203,195	99,722	0	0	0	0	0	0	0
15:49:22	-47,387	2549,718	10,283	10,302	12,647	7,486	7,892	21,2	957,314	24,999	2549,718	0	203,195	203,195	99,722	0	0	0	0	0	0	0
15:49:22	0	2549,718	10,283	10,302	12,647	7,486	7,884	21,2	957,314	24,999	2549,718	0	203,195	203,195	99,722	0	0	0	0	0	0	0
15:49:22	-76,147	2548,957	10,283	10,302	12,643	7,478	7,876	21,2	957,314	24,999	2548,957	0	203,195	203,195	99,722	0	0	0	0	0	0	0
15:49:22	0	2548,957	10,283	10,351	12,643	7,478	7,869	21,2	957,314	24,999	2548,957	0	203,195	203,195	99,722	0	0	0	0	0	0	0
15:49:22	47,387	2549,431	10,332	10,351	12,643	7,483	7,861	21,2	957,314	24,999	2548,957	0	203,195	203,195	99,722	0	0	0	0	0	0	0
15:49:22	-123,73	2548,193	10,283	10,302	12,638	7,471	7,853	21,2	957,314	24,999	2548,193	0	203,195	203,195	99,722	0	0	0	0	0	0	0
15:49:22	0	2548,193	10,283	10,351	12,638	7,471	7,846	21,2	957,314	24,999	2548,193	0	203,195	203,195	99,722	0	0	0	0	0	0	0
15:49:22	35,595	2548,549	10,332	10,351	12,638	7,474	7,839	21,2	957,314	24,999	2548,194	0	203,195	203,195	99,722	0	0	0	0	0	0	0
15:49:22	-76,147	2547,788	10,332	10,351	12,633	7,466	7,831	21,2	957,314	24,999	2547,788	0	203,195	203,195	99,722	0	0	0	0	0	0	0
15:49:22	0	2547,788	10,332	10,351	12,633	7,466	7,824	21,2	957,314	24,999	2547,788	0	203,195	203,195	99,722	0	0	0	0	0	0	0
15:49:22	0	2547,788	10,332	10,4	12,633	7,466	7,817	21,2	957,314	24,999	2547,788	0	203,195	203,195	99,722	0	0	0	0	0	0	0
15:49:22	-75,073	2547,037	10,332	10,4	12,629	7,459	7,81	21,2	957,314	24,999	2547,037	0	203,195	203,195	99,722	0	0	0	0	0	0	0
15:49:22	82,836	2547,865	10,429	10,351	12,628	7,467	7,803	21,2	957,314	24,999	2547,038	0	203,195	203,195	99,722	0	0	0	0	0	0	0
15:49:22	-63,305	2547,232	10,429	10,4	12,625	7,461	7,797	21,2	957,314	24,999	2547,038	0	203,195	203,195	99,722	0	0	0	0	0	0	0
15:49:22	-11,791	2547,114	10,429	10,4	12,624	7,459	7,79	21,2	957,314	24,999	2547,038	0	203,195	203,195	99,722	0	0	0	0	0	0	0
15:49:22	-142,211	2545,692	10,283	10,302	12,624	7,445	7,783	21,2	957,314	24,999	2545,692	0	203,195	203,195	99,722	0	0	0	0	0	0	0
15:49:22	47,412	2546,166	10,332	10,351	12,624	7,45	7,777	21,2	957,314	24,999	2545,693	0	203,195	203,195	99,722	0	0	0	0	0	0	0
15:49:22	0	2546,166	10,332	10,4	12,624	7,45	7,77	21,2	957,314	24,999	2545,694	0	203,195	203,195	99,722	0	0	0	0	0	0	0
15:49:22	-47,412	2545,692	10,283	10,351	12,624	7,445	7,764	21,2	957,314	24,999	2545,692	0	203,195	203,195	99,722	0	0	0	0	0	0	0
15:49:22	-74,023	2544,952	10,283	10,205	12,62	7,437	7,757	21,2	957,314	24,999	2544,952	0	203,195	203,195	99,722	0	0	0	0	0	0	0
15:49:22	142,187	2546,374	10,429	10,351	12,62	7,452	7,751	21,2	957,314	24,999	2544,953	0	203,195	203,195	99,722	0	0	0	0	0	0	0
15:49:22	-11,791	2546,256	10,429	10,351	12,619	7,451	7,746	21,2	957,314	24,999	2544,955	0	203,195	203,195	99,722	0	0	0	0	0	0	0
15:49:22	-94,799	2545,308	10,332	10,302	12,619	7,441	7,74	21,2	957,314	24,999	2544,955	0	203,195	203,195	99,722	0	0	0	0	0	0	0
15:49:22	-63,305	2544,675	10,332	10,302	12,615	7,434	7,734	21,2	957,314	24,999	2544,675	0	203,195	203,195	99,722	0	0	0	0	0	0	0
15:49:22	-12,841	2544,547	10,332	10,302	12,615	7,433	7,728	21,2	957,314	24,999	2544,547	0	203,195	203,195	99,722	0	0	0	0	0	0	0
15:49:22	0	2544,547	10,332	10,351	12,615	7,433	7,722	21,2	957,314	24,999	2544,546	0	203,195	203,195	99,722	0	0	0	0	0	0	0
15:49:22	-11,962	2544,427	10,332	10,205	12,614	7,432	7,716	21,2	957,314	24,999	2544,427	0	203,195	203,195	99,722	0	0	0	0	0	0	0
15:49:22	-61,059	2543,816	10,332	10,302	12,611	7,425	7,711	21,2	957,314	24,999	2543,816	0	203,195	203,195	99,722	0	0	0	0	0	0	0
15:49:22	0	2543,816	10,332	10,302	12,611	7,425	7,705	21,2	957,314	24,999	2543,816	0	203,195	203,195	99,722	0	0	0	0	0	0	0
15:49:22	-47,363	2543,343	10,283	10,205	12,611	7,421	7,699	21,2	957,314	24,999	2543,343	0	203,195	203,195	99,722	0	0	0	0	0	0	0
15:49:22	-11,962	2543,223	10,283	10,058	12,61	7,419	7,694	21,2	957,314	24,999	2543,223	0	203,195	203,195	99,722	0	0	0	0	0	0	0
15:49:22	-94,75	2542,276	10,185	10,156	12,61	7,41	7,688	21,2	957,314	24,999	2542,276	0	203,195	203,195	99,722	0	0	0	0	0	0	0
15:49:23	0	2542,276	10,185	10,156	12,61	7,41	7,683	21,2	957,314	24,999	2542,275	0	203,195	203,195	99,722	0	0	0	0	0	0	0
15:49:23	0	2542,276	10,185	10,156	12,61	7,41	7,677	21,2	957,314	24,999	2542,275	0	203,195	203,195	99,722	0	0	0	0	0	0	0
15:49:23	-72,973	2541,546	10,185	10,156	12,606	7,402	7,672	21,2	957,314	24,999	2541,546	0	203,195	203,195	99,722	0	0	0	0	0	0	0
15:49:23	-12,817	2541,418	10,185	10,058	12,605	7,401	7,667	21,2	957,314	24,999	2541,418	0	203,195	203,195	99,722	0	0	0	0	0	0	0
15:49:23	-61,23	2540,805	10,185	10,156	12,602	7,394	7,661	21,2	957,314	24,999	2540,805	0	203,195	203,195	99,722	0	0	0	0	0	0	0
15:49:23	-11,767	2540,688	10,185	10,156	12,601	7,393	7,656	21,2	957,314	24,999	2540,688	0	203,195	203,195	99,722	0	0	0	0	0	0	0
15:49:23	-72,973	2539,958	10,185	10,058	12,597	7,386	7,651	21,2	957,314	24,999	2539,958	0	203,195	203,195	99,722	0	0	0	0	0	0	0
15:49:23	81,909	2540,777	10,283	10,205	12,596	7,394	7,646	21,2	957,314	24,999	2539,959	0	203,195	203,195	99,722	0	0	0	0	0	0	0
15:49:23	-166,65	2539,11	10,185	10,156	12,592	7,377	7,641	21,2	957,314	24,999	2539,11	0	203,195	203,195	99,722	0	0	0	0	0	0	0
15:49:23	-12,89	2538,982	10,185	10,058	12,591	7,376	7,635	21,2	957,314	24,999	2538,982	0	203,195	203,195	99,722	0	0	0	0	0	0	0
15:49:23	-59,057	2538,391	10,185	10,205	12,588	7,369	7,63	21,2	957,314	24,999	2538,391	0	203,195	203,195	99,722	0	0	0	0	0	0	0
15:49:23	-12,841	2538,263	10,185	10,205	12,587	7,368	7,625	21,2	957,314	24,999	2538,263	0	203,195	203,195	99,722	0	0	0	0	0	0	0
15:49:23	-13,012	2538,132	10,185	10,205	12,586	7,367	7,62	21,2	957,314	24,999	2538,132	0	203,195	203,195	99,722	0	0	0	0	0	0	0
15:49:23	-120,336	2536,929	10,136	10,156	12,582	7,354	7,615	21,2	957,314	24,999	2536,929	0	203,195	203,195	99,722	0	0	0	0	0	0	0
15:49:23	13,037	2537,059	10,136	10,058	12,583	7,356	7,61	21,2	957,314	24,999	2536,929	0	203,195	203,195	99,722	0	0	0	0	0	0	0
15:49:23	71,166	2537,771	10,283	10,302	12,579	7,363	7,605	21,2	957,314	24,999	2536,93	0	203,195	203,195	99,722	0	0	0	0	0	0	0
15:49:23	-165,551	2536,116	10,185	10,205	12,575	7,346	7,6	21,2	957,314	24,999	2536,116	0	203,195	203,195	99,722	0	0	0	0	0	0	0
15:49:23	-26,928	2535,846	10,185	10,156	12,573	7,343	7,595	21,2	957,314	24,999	2535,846	0	203,195	203,195	99,722	0	0	0	0	0	0	0
15:49:23	-142,016	2534,426	10,039	10,058	12,573	7,329	7,589	21,2	957,314	24,999	2534,426	0	203,195	203,195	99,722	0	0	0	0	0	0	0
15:49:23	-34,301	2534,083	9,99	9,961	12,574	7,325	7,584	21,2	957,314	24,999	2534,083	0	203,195	203,195	99,722	0	0	0	0	0	0	0
15:49:23	-22,485	2533,858	10,039	10,058	12,57	7,323	7,579	21,2	957,314	24,999	2533,858	0	203,195	203,195	99,722	0	0	0	0	0	0	0
15:49:23	-13,867	2533,72	10,039	10,009	12,569	7,321	7,574	21,2	957,314	24,999	2533,72	0	203,195	203,195	99,722	0	0	0	0	0	0	0
15:49:23	-47,338	2533,246	9,99	9,961	12,569	7,316	7,569	21,2	957,314	24,999	2533,246	0	203,195	203,195	99,722	0	0	0	0	0	0	0
15:49:23	-69,799	2532,548	9,99	10,009	12,565	7,309	7,564	21,2	957,314	24,999	2532,548	0	203,195	203,195	99,722	0	0	0	0	0	0	0
15:49:23	-14,062	2532,408	9,99	9,961	12,565	7,308	7,559	21,2	957,314	24,999	2532,408	0	203,195	203,195	99,722	0	0	0	0	0	0	0
15:49:23	-69,628	2531,711	9,99	9,961	12,561	7,301	7,554	21,2	957,314	24,999	2531,711	0	203,195	203,195	99,722	0	0	0	0	0	0	0
15:49:23	-69,775	2531,014	9,99	9,863	12,557	7,293	7,549	21,2	957,314	24,999	2531,014	0	203,195	203,195	99,722	0	0	0	0	0	0	0
15:49:23	33,422	2531,348	10,039	10,009	12,556	7,297	7,544	21,2	957,314	24,999	2531,014	0	203,195	203,195	99,722	0	0	0	0	0	0	0
15:49:23	-108,691	2530,261	9,941	9,863	12,555	7,286	7,539	21,2	957,314	24,999	2530,261	0	203,195	203,195	99,722	0	0	0	0	0	0	0
15:49:23	-54,687	2529,714	9,941	9,863	12,552	7,28	7,534	21,2	957,314	24,999	2529,714	0	203,195	203,195	99,722	0	0	0	0	0	0	0
15:49:23	-13,891	2529,575	9,941	9,863	12,551	7,279	7,529	21,2	957,314	24,999	2529,575	0	203,195	203,195	99,722	0	0	0	0	0	0	0
15:49:23	-14,062	2529,434	9,941	10,009	12,55	7,277	7,524	21,2	957,314	24,999	2529,434	0	203,195	203,195	99,722	0	0	0	0	0	0	0
15:49:23	-54,638	2528,888	9,941	9,961	12,547	7,271	7,519	21,2	957,314	24,999	2528,888	0	203,195	203,195	99,722	0	0	0	0	0	0	0
15:49:23	-13,94	2528,749	9,941	9,961	12,546	7,27	7,514	21,2	957,314	24,999	2528,749	0	203,195	203,195	99,722	0	0	0	0	0	0	0
15:49:23	0	2528,749	9,941	9,961	12,546	7,27	7,509	21,2	957,314	24,999	2528,749	0	203,195	203,195	99,722	0	0	0	0	0	0	0
15:49:23	25,878	2529,007	10,039	10,009	12,543	7,273	7,505	21,2	957,314	24,999	2528,749	0	203,195	203,195	99,722	0	0	0	0	0	0	0
15:49:23	141,943	2530,427	10,185	10,351	12,543	7,287	7,5	21,2	957,314	24,999	2528,751	0	203,195	203,195	99,722	0	0	0	0	0	0	0
15:49:23	338,623	2533,813	10,478	10,595	12,546	7,322	7,497	21,2	957,314	24,999	2528,756	0	203,195	203,195	99,722	0	0	0	0	0	0	0
15:49:23	156,103	2535,374	10,625	10,84	12,546	7,338	7,494	21,2	957,314	24,999	2528,762	0	203,195	203,195	99,722	0	0	0	0	0	0	0
15:49:23	414,282	2539,517	10,966	11,084	12,551	7,381	7,491	21,1	957,694	24,999	2528,773	0	203,195	203,195	99,722	0	0	0	0	0	0	0
15:49:23	340,795	2542,925	11,162	11,377	12,56	7,416	7,49	21,1	957,694	24,999	2528,787	0	203,195	203,195	99,722	0	0	0	0	0	0	0
15:49:23	393,774	2546,863	11,308	11,572	12,574	7,457	7,489	21,1	957,694	24,999	2528,805	0	203,195	203,195	99,722	0	0	0	0	0	0	0
15:49:23	503,515	2551,898	11,504	11,816	12,592	7,509	7,49	21,1	957,694	24,999	2528,828	0	203,195	203,195	99,722	0	0	0	0	0	0	0
15:49:23	496,948	2556,867	11,601	12,109	12,615	7,56	7,491	21,1	957,694	24,999	2528,856	0	203,195	203,195	99,722	0	0	0	0	0	0	0
15:49:23	412,646	2560,994	11,601	12,158	12,638	7,602	7,493	21,1	957,694	24,999	2528,888	0	203,195	203,195	99,722	0	0	0	0	0	0	0
15:49:23	723,51	2568,229	11,845	12,353	12,666	7,677	7,497	21,1	957,694	24,999	2528,927	0	203,195	203,195	99,722	0	0	0	0	0	0	0
15:49:23	555,566	2573,785	11,992	12,646	12,689	7,734	7,502	21,1	957,694	24,999	2528,972	0	203,195	203,195	99,722	0	0	0	0	0	0	0
15:49:23	687,231	2580,657	12,187	12,744	12,717	7,805	7,507	21,1	957,694	24,999	2529,024	0	203,195	203,195	99,722	0	0	0	0	0	0	0
15:49:23	722,485	2587,882	12,334	13,037	12,75	7,88	7,515	21,1	957,694	24,999	2529,083	0	203,195	203,195	99,722	0	0	0	0	0	0	0
15:49:23	498,046	2592,862	12,334	13,037	12,779	7,931	7,523	21,1	957,694	24,999	2529,147	0	202,972	202,972	99,721	0	0	0	0	0	0	0
15:49:23	724,047	2600,103	12,48	13,232	12,812	8,006	7,532	21,1	957,694	24,999	2529,217	0	202,972	202,972	99,721	0	0	0	0	0	0	0
15:49:23	586,401	2605,967	12,48	13,427	12,845	8,066	7,543	21,1	957,694	24,999	2529,294	0	202,972	202,972	99,721	0	0	0	0	0	0	0
15:49:23	774,218	2613,709	12,675	13,427	12,878	8,146	7,555	21,1	957,694	24,999	2529,379	0	202,972	202,972	99,721	0	0	0	0	0	0	0
15:49:23	734,277	2621,052	12,822	13,72	12,911	8,222	7,568	21,1	957,694	24,999	2529,47	0	202,972	202,972	99,721	0	0	0	0	0	0	0
15:49:23	772,656	2628,778	12,92	13,867	12,95	8,301	7,582	21,1	957,694	24,999	2529,569	0	202,972	202,972	99,721	0	0	0	0	0	0	0
15:49:23	687,793	2635,656	13,017	13,916	12,983	8,372	7,598	21,1	957,694	24,999	2529,676	0	202,972	202,972	99,721	0	0	0	0	0	0	0
15:49:23	770,825	2643,364	13,115	14,062	13,022	8,452	7,614	21,1	957,694	24,999	2529,789	0	202,972	202,972	99,721	0	0	0	0	0	0	0
15:49:23	743,457	2650,799	13,261	14,062	13,056	8,528	7,632	21,1	957,694	24,999	2529,91	0	202,972	202,972	99,721	0	0	0	0	0	0	0
15:49:23	671,972	2657,519	13,261	14,258	13,094	8,598	7,651	21,1	957,694	24,999	2530,038	0	202,972	202,972	99,721	0	0	0	0	0	0	0
15:49:23	863,964	2666,158	13,457	14,306	13,132	8,687	7,672	21,1	957,694	24,999	2530,174	0	202,972	202,972	99,721	0	0	0	0	0	0	0
15:49:23	889,648	2675,055	13,75	14,453	13,166	8,778	7,693	21,1	957,694	24,999	2530,319	0	202,972	202,972	99,721	0	0	0	0	0	0	0
15:49:23	794,116	2682,996	13,896	14,795	13,203	8,86	7,716	21,1	957,694	24,999	2530,472	0	202,972	202,972	99,721	0	0	0	0	0	0	0
15:49:23	671,167	2689,708	13,896	14,795	13,241	8,929	7,74	21,1	957,694	24,999	2530,631	0	202,972	202,972	99,721	0	0	0	0	0	0	0
15:49:23	853,491	2698,243	14,092	14,843	13,278	9,017	7,765	21,1	957,694	24,999	2530,799	0	202,972	202,972	99,721	0	0	0	0	0	0	0
15:49:23	840,747	2706,65	14,287	15,185	13,315	9,104	7,791	21,1	957,694	24,999	2530,975	0	202,972	202,972	99,721	0	0	0	0	0	0	0
15:49:23	720,459	2713,855	14,433	15,332	13,347	9,178	7,818	21,1	957,694	24,999	2531,157	0	202,972	202,972	99,721	0	0	0	0	0	0	0
15:49:23	827,368	2722,128	14,629	15,527	13,383	9,264	7,847	21,1	957,694	24,999	2531,348	0	202,972	202,972	99,721	0	0	0	0	0	0	0
15:49:23	705,932	2729,188	14,726	15,625	13,418	9,336	7,876	21,1	957,694	24,999	2531,546	0	202,972	202,972	99,721	0	0	0	0	0	0	0
15:49:23	778,369	2736,971	14,873	15,625	13,454	9,417	7,906	21,1	957,694	24,999	2531,751	0	202,972	202,972	99,721	0	0	0	0	0	0	0
15:49:23	816,21	2745,133	15,117	15,967	13,486	9,501	7,937	21,1	957,694	24,999	2531,965	0	202,972	202,972	99,721	0	0	0	0	0	0	0
15:49:23	676,416	2751,898	15,215	16,015	13,519	9,571	7,969	21,1	957,694	24,999	2532,185	0	202,972	202,972	99,721	0	0	0	0	0	0	0
15:49:23	719,653	2759,094	15,361	16,064	13,551	9,645	8,002	21,1	957,694	24,999	2532,412	0	202,972	202,972	99,721	0	0	0	0	0	0	0
15:49:23	656,079	2765,655	15,361	16,064	13,588	9,712	8,036	21,1	957,694	24,999	2532,645	0	202,972	202,972	99,721	0	0	0	0	0	0	0
15:49:23	632,421	2771,979	15,41	16,064	13,621	9,778	8,07	21,1	957,694	24,999	2532,884	0	202,972	202,972	99,721	0	0	0	0	0	0	0
15:49:23	544,946	2777,429	15,459	16,308	13,649	9,834	8,105	21,1	957,694	24,999	2533,129	0	202,972	202,972	99,721	0	0	0	0	0	0	0
15:49:23	819,897	2785,628	15,703	16,357	13,682	9,918	8,14	21,1	957,694	24,999	2533,382	0	202,972	202,972	99,721	0	0	0	0	0	0	0
15:49:23	579,003	2791,418	15,849	16,406	13,707	9,978	8,176	21,1	957,694	24,999	2533,64	0	202,972	202,972	99,721	0	0	0	0	0	0	0
15:49:23	750,317	2798,921	16,093	16,601	13,735	10,055	8,213	21,1	957,694	24,999	2533,905	0	202,972	202,972	99,721	0	0	0	0	0	0	0
15:49:23	602,954	2804,95	16,191	16,699	13,764	10,117	8,25	21,1	957,694	24,999	2534,176	0	202,972	202,972	99,721	0	0	0	0	0	0	0
15:49:23	555,395	2810,504	16,24	16,601	13,792	10,175	8,288	21,1	957,694	24,999	2534,452	0	202,972	202,972	99,721	0	0	0	0	0	0	0
15:49:23	616,65	2816,671	16,435	16,894	13,816	10,238	8,326	21,1	957,694	24,999	2534,735	0	202,972	202,972	99,721	0	0	0	0	0	0	0
15:49:23	540,991	2822,081	16,386	16,748	13,849	10,294	8,365	21,1	957,694	24,999	2535,022	0	202,972	202,972	99,721	0	0	0	0	0	0	0
15:49:23	507,592	2827,157	16,386	16,748	13,878	10,346	8,404	21,1	957,694	24,999	2535,314	0	202,972	202,972	99,721	0	0	0	0	0	0	0
15:49:23	472,436	2831,881	16,435	16,748	13,902	10,395	8,443	21,1	957,694	24,999	2535,611	0	202,972	202,972	99,721	0	0	0	0	0	0	0
15:49:23	603,491	2837,916	16,533	16,748	13,931	10,457	8,482	21,1	957,694	24,999	2535,913	0	202,972	202,972	99,721	0	0	0	0	0	0	0
15:49:23	325,512	2841,171	16,435	16,845	13,955	10,491	8,522	21,1	957,694	24,999	2536,219	0	202,972	202,972	99,721	0	0	0	0	0	0	0
15:49:23	601,416	2847,185	16,533	16,748	13,983	10,553	8,562	21,1	957,694	24,999	2536,53	0	202,972	202,972	99,721	0	0	0	0	0	0	0
15:49:23	419,189	2851,377	16,533	16,748	14,007	10,596	8,601	21,1	957,694	24,999	2536,845	0	202,972	202,972	99,721	0	0	0	0	0	0	0
15:49:23	714,892	2858,526	16,826	17,285	14,03	10,67	8,642	21,1	957,694	24,999	2537,166	0	202,972	202,972	99,721	0	0	0	0	0	0	0
15:49:23	386,23	2862,388	16,875	17,431	14,049	10,71	8,683	21,1	957,694	24,999	2537,492	0	202,972	202,972	99,721	0	0	0	0	0	0	0
15:49:23	564,648	2868,035	17,021	17,48	14,073	10,768	8,723	21,1	957,694	24,999	2537,822	0	202,972	202,972	99,721	0	0	0	0	0	0	0
15:49:23	458,764	2872,622	17,07	17,48	14,096	10,815	8,764	21,1	957,694	24,999	2538,157	0	202,972	202,972	99,721	0	0	0	0	0	0	0
15:49:23	518,847	2877,811	17,168	17,627	14,12	10,869	8,806	21,1	957,694	24,999	2538,496	0	202,972	202,972	99,721	0	0	0	0	0	0	0
15:49:23	473,095	2882,542	17,217	17,578	14,144	10,917	8,847	21,1	957,694	24,999	2538,84	0	202,972	202,972	99,721	0	0	0	0	0	0	0
15:49:23	358,3	2886,125	17,168	17,578	14,167	10,954	8,888	21,1	957,694	24,999	2539,188	0	202,972	202,972	99,721	0	0	0	0	0	0	0
15:49:23	410,766	2890,233	17,168	17,48	14,19	10,997	8,93	21,1	957,694	24,999	2539,539	0	202,972	202,972	99,721	0	0	0	0	0	0	0
15:49:23	529,077	2895,523	17,363	17,724	14,209	11,051	8,971	21,1	957,694	24,999	2539,895	0	202,972	202,972	99,721	0	0	0	0	0	0	0
15:49:23	391,064	2899,434	17,412	17,773	14,228	11,092	9,013	21,1	957,694	24,999	2540,254	0	202,972	202,972	99,721	0	0	0	0	0	0	0
15:49:23	554,809	2904,982	17,656	17,969	14,245	11,149	9,055	21,1	957,694	24,999	2540,619	0	202,972	202,972	99,721	0	0	0	0	0	0	0
15:49:24	469,409	2909,676	17,803	18,115	14,264	11,197	9,097	21,1	957,694	24,999	2540,988	0	202,972	202,972	99,721	0	0	0	0	0	0	0
15:49:24	349,096	2913,167	17,851	18,164	14,281	11,233	9,139	21,1	957,694	24,999	2541,36	0	202,972	202,972	99,721	0	0	0	0	0	0	0
15:49:24	444,213	2917,609	18,047	18,261	14,294	11,279	9,181	21,1	957,694	24,999	2541,737	0	202,972	202,972	99,721	0	0	0	0	0	0	0
15:49:24	424,56	2921,855	18,144	18,359	14,313	11,323	9,223	21,1	957,694	24,999	2542,117	0	202,972	202,972	99,721	0	0	0	0	0	0	0
15:49:24	311,499	2924,97	18,193	18,457	14,328	11,355	9,264	21,1	957,694	24,999	2542,499	0	202,972	202,972	99,721	0	0	0	0	0	0	0
15:49:24	275,195	2927,722	18,144	18,457	14,346	11,383	9,306	21,1	957,694	24,999	2542,885	0	202,972	202,972	99,721	0	0	0	0	0	0	0
15:49:24	234,472	2930,067	17,998	18,261	14,367	11,407	9,347	21,1	957,694	24,999	2543,272	0	202,972	202,972	99,721	0	0	0	0	0	0	0
15:49:24	223,437	2932,301	17,9	18,115	14,386	11,43	9,388	21,1	957,694	24,999	2543,661	0	202,972	202,972	99,721	0	0	0	0	0	0	0
15:49:24	231,787	2934,619	17,851	18,066	14,402	11,454	9,429	21,1	957,694	24,999	2544,051	0	202,972	202,972	99,721	0	0	0	0	0	0	0
15:49:24	369,213	2938,311	17,998	18,261	14,414	11,492	9,469	21,1	957,694	24,999	2544,446	0	202,972	202,972	99,721	0	0	0	0	0	0	0
15:49:24	395,825	2942,269	18,291	18,359	14,42	11,533	9,51	21,1	957,694	24,999	2544,843	0	202,972	202,972	99,721	0	0	0	0	0	0	0
15:49:24	489,746	2947,167	18,633	18,799	14,428	11,584	9,55	21,1	957,694	24,999	2545,246	0	202,972	202,972	99,721	0	0	0	0	0	0	0
15:49:24	295,996	2950,127	18,828	18,847	14,433	11,614	9,591	21,1	957,694	24,999	2545,651	0	202,972	202,972	99,721	0	0	0	0	0	0	0
15:49:24	160,205	2951,729	18,828	18,945	14,442	11,631	9,631	21,1	957,694	24,999	2546,057	0	202,972	202,972	99,721	0	0	0	0	0	0	0
15:49:24	94,482	2952,673	18,779	18,799	14,45	11,64	9,67	21,1	957,694	24,999	2546,464	0	202,972	202,972	99,721	0	0	0	0	0	0	0
15:49:24	225,122	2954,925	18,779	18,945	14,463	11,664	9,709	21,1	957,694	24,999	2546,873	0	202,972	202,972	99,721	0	0	0	0	0	0	0
15:49:24	144,262	2956,367	18,681	18,799	14,477	11,678	9,748	21,1	957,694	24,999	2547,282	0	202,972	202,972	99,721	0	0	0	0	0	0	0
15:49:24	-52,978	2955,838	18,388	18,603	14,49	11,673	9,786	21,1	957,694	24,999	2547,691	0	202,972	202,972	99,721	0	0	0	0	0	0	0
15:49:24	313,525	2958,973	18,486	18,603	14,503	11,705	9,823	21,1	957,694	24,999	2548,102	0	202,972	202,972	99,721	0	0	0	0	0	0	0
15:49:24	98,583	2959,959	18,486	18,603	14,508	11,716	9,86	21,1	957,694	24,999	2548,514	0	202,972	202,972	99,721	0	0	0	0	0	0	0
15:49:24	280,957	2962,768	18,681	18,799	14,513	11,744	9,897	21,1	957,694	24,999	2548,928	0	202,972	202,972	99,721	0	0	0	0	0	0	0
15:49:24	166,381	2964,432	18,779	18,701	14,517	11,762	9,934	21,1	957,694	24,999	2549,344	0	202,972	202,972	99,721	0	0	0	0	0	0	0
15:49:24	114,428	2965,576	18,877	18,994	14,517	11,773	9,97	21,1	957,694	24,999	2549,76	0	202,972	202,972	99,721	0	0	0	0	0	0	0
15:49:24	33,715	2965,913	18,828	18,945	14,522	11,777	10,005	21,1	957,694	24,999	2550,176	0	202,972	202,972	99,721	0	0	0	0	0	0	0
15:49:24	231,42	2968,228	18,974	19,043	14,527	11,801	10,04	21,1	957,694	24,999	2550,594	0	202,972	202,972	99,721	0	0	0	0	0	0	0
15:49:24	54,443	2968,772	18,877	18,994	14,535	11,806	10,075	21,1	957,694	24,999	2551,012	0	202,972	202,972	99,721	0	0	0	0	0	0	0
15:49:24	82,421	2969,596	18,779	18,847	14,546	11,815	10,109	21,1	957,694	24,999	2551,431	0	202,972	202,972	99,721	0	0	0	0	0	0	0
15:49:24	3,662	2969,633	18,633	18,652	14,554	11,815	10,143	21,1	957,694	24,999	2551,849	0	202,972	202,972	99,721	0	0	0	0	0	0	0
15:49:24	-14,965	2969,483	18,535	18,457	14,559	11,814	10,175	21,1	957,694	24,999	2552,267	0	202,972	202,972	99,721	0	0	0	0	0	0	0
15:49:24	70,41	2970,187	18,535	18,457	14,563	11,821	10,208	21,1	957,694	24,999	2552,685	0	202,972	202,972	99,721	0	0	0	0	0	0	0
15:49:24	163,11	2971,818	18,681	18,701	14,564	11,838	10,24	21,1	957,694	24,999	2553,104	0	202,972	202,972	99,721	0	0	0	0	0	0	0
15:49:24	99,462	2972,813	18,779	18,652	14,564	11,848	10,271	21,1	957,694	24,999	2553,524	0	202,972	202,972	99,721	0	0	0	0	0	0	0
15:49:24	0	2972,813	18,779	18,701	14,564	11,848	10,302	21,1	957,694	24,999	2553,943	0	202,972	202,972	99,721	0	0	0	0	0	0	0
15:49:24	169,873	2974,512	18,877	18,847	14,568	11,866	10,333	21,1	957,694	24,999	2554,364	0	202,972	202,972	99,721	0	0	0	0	0	0	0
15:49:24	85,522	2975,367	18,877	18,945	14,573	11,874	10,363	21,1	957,694	24,999	2554,785	0	202,972	202,972	99,721	0	0	0	0	0	0	0
15:49:24	35,742	2975,724	18,828	18,799	14,577	11,878	10,393	21,1	957,694	24,999	2555,206	0	202,972	202,972	99,721	0	0	0	0	0	0	0
15:49:24	-63,671	2975,088	18,681	18,506	14,582	11,871	10,422	21,1	957,694	24,999	2555,625	0	202,972	202,972	99,721	0	0	0	0	0	0	0
15:49:24	73,608	2975,824	18,681	18,603	14,586	11,879	10,45	21,1	957,694	24,999	2556,045	0	202,972	202,972	99,721	0	0	0	0	0	0	0
15:49:24	112,646	2976,95	18,779	18,799	14,587	11,891	10,479	21,1	957,694	24,999	2556,466	0	202,972	202,972	99,721	0	0	0	0	0	0	0
15:49:24	0	2976,95	18,779	18,945	14,587	11,891	10,506	21,1	957,694	24,999	2556,887	0	202,972	202,972	99,721	0	0	0	0	0	0	0
15:49:24	72,509	2977,675	18,779	18,847	14,591	11,898	10,534	21,3	959,124	24,999	2557,307	0	202,972	202,972	99,721	0	0	0	0	0	0	0
15:49:24	41,21	2978,088	18,828	18,847	14,591	11,902	10,56	21,3	959,124	24,999	2557,728	0	202,972	202,972	99,721	0	0	0	0	0	0	0
15:49:24	12,963	2978,217	18,828	18,945	14,592	11,904	10,587	21,3	959,124	24,999	2558,149	0	202,972	202,972	99,721	0	0	0	0	0	0	0
15:49:24	49,731	2978,714	18,877	18,994	14,592	11,909	10,613	21,3	959,124	24,999	2558,569	0	202,972	202,972	99,721	0	0	0	0	0	0	0
15:49:24	59,619	2979,311	18,877	18,945	14,595	11,915	10,638	21,3	959,124	24,999	2558,99	0	202,972	202,972	99,721	0	0	0	0	0	0	0
15:49:24	-36,791	2978,943	18,828	18,945	14,596	11,911	10,663	21,3	959,124	24,999	2559,41	0	202,972	202,972	99,721	0	0	0	0	0	0	0
15:49:24	12,939	2979,072	18,828	18,847	14,597	11,913	10,688	21,3	959,124	24,999	2559,829	0	202,972	202,972	99,721	0	0	0	0	0	0	0
15:49:24	60,693	2979,679	18,828	18,847	14,6	11,919	10,712	21,3	959,124	24,999	2560,249	0	202,972	202,972	99,721	0	0	0	0	0	0	0
15:49:24	12,939	2979,808	18,828	18,799	14,601	11,92	10,735	21,3	959,124	24,999	2560,669	0	202,972	202,972	99,721	0	0	0	0	0	0	0
15:49:24	49,731	2980,306	18,877	19,043	14,601	11,925	10,759	21,3	959,124	24,999	2561,088	0	202,972	202,972	99,721	0	0	0	0	0	0	0
15:49:24	-49,731	2979,808	18,828	18,799	14,601	11,92	10,782	21,3	959,124	24,999	2561,507	0	204,646	204,646	99,728	0	0	0	0	0	0	0
15:49:24	-49,707	2979,311	18,779	18,799	14,601	11,915	10,804	21,3	959,124	24,999	2561,925	0	204,646	204,646	99,728	0	0	0	0	0	0	0
15:49:24	49,707	2979,808	18,828	18,799	14,601	11,92	10,826	21,3	959,124	24,999	2562,343	0	204,646	204,646	99,728	0	0	0	0	0	0	0
15:49:24	0	2979,808	18,828	18,799	14,601	11,92	10,847	21,3	959,124	24,999	2562,76	0	204,646	204,646	99,728	0	0	0	0	0	0	0
15:49:24	49,731	2980,306	18,877	18,945	14,601	11,925	10,868	21,3	959,124	24,999	2563,178	0	204,646	204,646	99,728	0	0	0	0	0	0	0
15:49:24	-25,805	2980,048	18,779	18,847	14,605	11,923	10,889	21,3	959,124	24,999	2563,594	0	204,646	204,646	99,728	0	0	0	0	0	0	0
15:49:24	-149,169	2978,556	18,633	18,652	14,605	11,907	10,909	21,3	959,124	24,999	2564,009	0	204,646	204,646	99,728	0	0	0	0	0	0	0
15:49:24	49,707	2979,053	18,681	18,652	14,605	11,912	10,929	21,3	959,124	24,999	2564,424	0	204,646	204,646	99,728	0	0	0	0	0	0	0
15:49:24	99,462	2980,048	18,779	18,799	14,605	11,923	10,948	21,3	959,124	24,999	2564,84	0	204,646	204,646	99,728	0	0	0	0	0	0	0
15:49:24	49,707	2980,545	18,828	18,847	14,605	11,928	10,967	21,3	959,124	24,999	2565,256	0	204,646	204,646	99,728	0	0	0	0	0	0	0
15:49:24	0	2980,545	18,828	18,799	14,605	11,928	10,986	21,3	959,124	24,999	2565,671	0	204,646	204,646	99,728	0	0	0	0	0	0	0
15:49:24	-49,707	2980,048	18,779	18,799	14,605	11,923	11,004	21,3	959,124	24,999	2566,085	0	204,646	204,646	99,728	0	0	0	0	0	0	0
15:49:24	0	2980,048	18,779	18,799	14,605	11,923	11,022	21,3	959,124	24,999	2566,499	0	204,646	204,646	99,728	0	0	0	0	0	0	0
15:49:24	0	2980,048	18,779	18,701	14,605	11,923	11,04	21,3	959,124	24,999	2566,913	0	204,646	204,646	99,728	0	0	0	0	0	0	0
15:49:24	49,707	2980,545	18,828	18,847	14,605	11,928	11,058	21,3	959,124	24,999	2567,326	0	204,646	204,646	99,728	0	0	0	0	0	0	0
15:49:24	0	2980,545	18,828	18,945	14,605	11,928	11,075	21,3	959,124	24,999	2567,739	0	204,646	204,646	99,728	0	0	0	0	0	0	0
15:49:24	49,731	2981,042	18,877	18,945	14,605	11,933	11,091	21,3	959,124	24,999	2568,153	0	204,646	204,646	99,728	0	0	0	0	0	0	0
15:49:24	-49,731	2980,545	18,828	18,847	14,605	11,928	11,108	21,3	959,124	24,999	2568,565	0	204,646	204,646	99,728	0	0	0	0	0	0	0
15:49:24	-149,169	2979,053	18,681	18,799	14,605	11,912	11,124	21,3	959,124	24,999	2568,975	0	204,646	204,646	99,728	0	0	0	0	0	0	0
15:49:24	0	2979,053	18,681	18,701	14,605	11,912	11,139	21,3	959,124	24,999	2569,385	0	204,646	204,646	99,728	0	0	0	0	0	0	0
15:49:24	-298,266	2976,07	18,388	18,359	14,605	11,882	11,154	21,3	959,124	24,999	2569,792	0	204,646	204,646	99,728	0	0	0	0	0	0	0
15:49:24	-99,389	2975,077	18,291	18,164	14,605	11,871	11,168	21,3	959,124	24,999	2570,197	0	204,646	204,646	99,728	0	0	0	0	0	0	0
15:49:24	-520,678	2969,87	17,851	17,48	14,601	11,818	11,18	21,3	959,124	24,999	2570,597	0	204,646	204,646	99,728	0	0	0	0	0	0	0
15:49:24	-668,31	2963,187	17,363	16,845	14,591	11,749	11,192	21,3	959,124	24,999	2570,989	0	204,646	204,646	99,728	0	0	0	0	0	0	0
15:49:24	-613,378	2957,053	17,07	16,406	14,573	11,686	11,201	21,3	959,124	24,999	2571,375	0	204,646	204,646	99,728	0	0	0	0	0	0	0
15:49:24	-639,379	2950,659	16,924	16,064	14,546	11,62	11,209	21,3	959,124	24,999	2571,754	0	204,646	204,646	99,728	0	0	0	0	0	0	0
15:49:24	-664,55	2944,014	16,924	15,967	14,508	11,551	11,216	21,3	959,124	24,999	2572,127	0	204,646	204,646	99,728	0	0	0	0	0	0	0
15:49:24	-421,801	2939,796	17,217	16,308	14,468	11,508	11,222	21,3	959,124	24,999	2572,494	0	204,646	204,646	99,728	0	0	0	0	0	0	0
15:49:24	-440,698	2935,389	17,558	16,504	14,423	11,462	11,227	21,3	959,124	24,999	2572,857	0	204,646	204,646	99,728	0	0	0	0	0	0	0
15:49:24	-911,962	2926,269	17,412	16,504	14,38	11,368	11,229	21,3	959,124	24,999	2573,21	0	204,646	204,646	99,728	0	0	0	0	0	0	0
15:49:24	-672,143	2919,547	17,363	16,406	14,345	11,299	11,231	21,3	959,124	24,999	2573,557	0	204,646	204,646	99,728	0	0	0	0	0	0	0
15:49:24	-731,543	2912,232	17,168	16,015	14,315	11,223	11,231	21,3	959,124	24,999	2573,895	0	204,646	204,646	99,728	0	0	0	0	0	0	0
15:49:24	-1000,366	2902,228	16,582	15,625	14,292	11,12	11,228	21,3	959,124	24,999	2574,223	0	204,646	204,646	99,728	0	0	0	0	0	0	0
15:49:24	-838,476	2893,844	16,093	15,332	14,272	11,034	11,225	21,3	959,124	24,999	2574,543	0	204,646	204,646	99,728	0	0	0	0	0	0	0
15:49:24	-809,252	2885,751	15,703	15,088	14,249	10,95	11,219	21,3	959,124	24,999	2574,854	0	204,646	204,646	99,728	0	0	0	0	0	0	0
15:49:24	-622,534	2879,526	15,556	14,941	14,222	10,886	11,213	21,3	959,124	24,999	2575,159	0	204,646	204,646	99,728	0	0	0	0	0	0	0
15:49:24	-560,18	2873,924	15,556	14,99	14,19	10,829	11,205	21,3	959,124	24,999	2575,458	0	204,646	204,646	99,728	0	0	0	0	0	0	0
15:49:24	-312,939	2870,795	15,752	15,185	14,161	10,796	11,197	21,3	959,124	24,999	2575,753	0	204,646	204,646	99,728	0	0	0	0	0	0	0
15:49:24	-465,283	2866,142	15,849	15,283	14,129	10,748	11,188	21,3	959,124	24,999	2576,043	0	204,646	204,646	99,728	0	0	0	0	0	0	0
15:49:24	-577,514	2860,367	15,849	15,429	14,097	10,689	11,179	21,3	959,124	24,999	2576,328	0	204,646	204,646	99,728	0	0	0	0	0	0	0
15:49:24	-565,966	2854,707	15,703	15,332	14,073	10,63	11,168	21,3	959,124	24,999	2576,606	0	204,646	204,646	99,728	0	0	0	0	0	0	0
15:49:24	-577,539	2848,932	15,459	15,136	14,054	10,571	11,156	21,3	959,124	24,999	2576,878	0	204,646	204,646	99,728	0	0	0	0	0	0	0
15:49:24	-601,879	2842,913	15,117	14,746	14,04	10,509	11,143	21,3	959,124	24,999	2577,144	0	204,646	204,646	99,728	0	0	0	0	0	0	0
15:49:24	-491,821	2837,994	14,873	14,502	14,026	10,458	11,13	21,3	959,124	24,999	2577,405	0	204,646	204,646	99,728	0	0	0	0	0	0	0
15:49:24	-640,283	2831,592	14,482	14,111	14,012	10,392	11,116	21,3	959,124	24,999	2577,659	0	204,646	204,646	99,728	0	0	0	0	0	0	0
15:49:24	-300,219	2828,589	14,433	14,111	13,997	10,361	11,101	21,3	959,124	24,999	2577,91	0	204,646	204,646	99,728	0	0	0	0	0	0	0
15:49:24	-398,803	2824,601	14,287	13,916	13,983	10,32	11,085	21,3	959,124	24,999	2578,156	0	204,646	204,646	99,728	0	0	0	0	0	0	0
15:49:24	-275,854	2821,843	14,433	14,111	13,959	10,292	11,07	21,3	959,124	24,999	2578,4	0	204,646	204,646	99,728	0	0	0	0	0	0	0
15:49:24	-355,981	2818,283	14,58	14,111	13,931	10,255	11,054	21,3	959,124	24,999	2578,64	0	204,646	204,646	99,728	0	0	0	0	0	0	0
15:49:24	-273,999	2815,543	14,726	14,258	13,907	10,227	11,038	21,3	959,124	24,999	2578,876	0	204,646	204,646	99,728	0	0	0	0	0	0	0
15:49:24	-444,555	2811,098	14,873	14,453	13,873	10,181	11,021	21,3	959,124	24,999	2579,108	0	204,646	204,646	99,728	0	0	0	0	0	0	0
15:49:25	-227,539	2808,822	15,068	14,599	13,849	10,157	11,004	21,3	959,124	24,999	2579,338	0	204,646	204,646	99,728	0	0	0	0	0	0	0
15:49:25	-431,909	2804,503	14,97	14,599	13,831	10,113	10,986	21,3	959,124	24,999	2579,563	0	204,646	204,646	99,728	0	0	0	0	0	0	0
15:49:25	-438,378	2800,119	14,873	14,453	13,811	10,068	10,968	21,3	959,124	24,999	2579,783	0	204,646	204,646	99,728	0	0	0	0	0	0	0
15:49:25	-541,503	2794,704	14,58	14,258	13,797	10,012	10,95	21,3	959,124	24,999	2579,998	0	204,646	204,646	99,728	0	0	0	0	0	0	0
15:49:25	-463,525	2790,069	14,287	14,062	13,787	9,964	10,93	21,3	959,124	24,999	2580,208	0	204,646	204,646	99,728	0	0	0	0	0	0	0
15:49:25	-450,17	2785,567	14,092	13,769	13,773	9,918	10,911	21,3	959,124	24,999	2580,414	0	204,646	204,646	99,728	0	0	0	0	0	0	0
15:49:25	-442,456	2781,143	13,896	13,574	13,759	9,872	10,89	21,3	959,124	24,999	2580,615	0	204,646	204,646	99,728	0	0	0	0	0	0	0
15:49:25	-260,693	2778,536	13,896	13,574	13,744	9,845	10,87	21,3	959,124	24,999	2580,813	0	204,646	204,646	99,728	0	0	0	0	0	0	0
15:49:25	-416,967	2774,366	13,896	13,574	13,721	9,802	10,849	21,3	959,124	24,999	2581,006	0	204,646	204,646	99,728	0	0	0	0	0	0	0
15:49:25	-249,707	2771,869	13,994	13,72	13,701	9,776	10,828	21,3	959,124	24,999	2581,197	0	204,646	204,646	99,728	0	0	0	0	0	0	0
15:49:25	-386,743	2768,002	14,092	13,867	13,674	9,737	10,806	21,3	959,124	24,999	2581,384	0	204,646	204,646	99,728	0	0	0	0	0	0	0
15:49:25	-287,622	2765,125	14,14	13,769	13,654	9,707	10,785	21,3	959,124	24,999	2581,568	0	204,646	204,646	99,728	0	0	0	0	0	0	0
15:49:25	-392,309	2761,202	14,092	13,769	13,635	9,666	10,763	21,3	959,124	24,999	2581,747	0	204,646	204,646	99,728	0	0	0	0	0	0	0
15:49:25	-473,242	2756,47	13,945	13,623	13,616	9,618	10,74	21,3	959,124	24,999	2581,922	0	204,646	204,646	99,728	0	0	0	0	0	0	0
15:49:25	-443,896	2752,031	13,75	13,525	13,602	9,572	10,717	21,3	959,124	24,999	2582,092	0	204,646	204,646	99,728	0	0	0	0	0	0	0
15:49:25	-390,893	2748,122	13,603	13,379	13,588	9,532	10,694	21,3	959,124	24,999	2582,258	0	204,646	204,646	99,728	0	0	0	0	0	0	0
15:49:25	-403,857	2744,083	13,457	13,33	13,574	9,49	10,671	21,3	959,124	24,999	2582,42	0	204,646	204,646	99,728	0	0	0	0	0	0	0
15:49:25	-304,76	2741,036	13,408	13,183	13,559	9,459	10,647	21,3	959,124	24,999	2582,579	0	204,646	204,646	99,728	0	0	0	0	0	0	0
15:49:25	-338,061	2737,655	13,408	13,183	13,54	9,424	10,623	21,3	959,124	24,999	2582,734	0	204,646	204,646	99,728	0	0	0	0	0	0	0
15:49:25	-341,552	2734,24	13,457	13,183	13,518	9,389	10,599	21,3	959,124	24,999	2582,885	0	204,646	204,646	99,728	0	0	0	0	0	0	0
15:49:25	-350,048	2730,739	13,506	13,33	13,495	9,352	10,574	21,3	959,124	24,999	2583,033	0	204,646	204,646	99,728	0	0	0	0	0	0	0
15:49:25	-249,975	2728,239	13,603	13,427	13,476	9,327	10,55	21,3	959,124	24,999	2583,178	0	204,646	204,646	99,728	0	0	0	0	0	0	0
15:49:25	-246,044	2725,779	13,75	13,574	13,454	9,301	10,525	21,3	959,124	24,999	2583,321	0	204,646	204,646	99,728	0	0	0	0	0	0	0
15:49:25	-422,973	2721,549	13,652	13,525	13,435	9,258	10,5	21,3	959,124	24,999	2583,459	0	204,646	204,646	99,728	0	0	0	0	0	0	0
15:49:25	-389,55	2717,654	13,506	13,379	13,421	9,218	10,475	21,3	959,124	24,999	2583,593	0	204,646	204,646	99,728	0	0	0	0	0	0	0
15:49:25	-424,414	2713,41	13,261	13,086	13,411	9,174	10,45	21,3	959,124	24,999	2583,723	0	204,646	204,646	99,728	0	0	0	0	0	0	0
15:49:25	-347,29	2709,937	13,115	12,988	13,399	9,138	10,424	21,3	959,124	24,999	2583,85	0	204,646	204,646	99,728	0	0	0	0	0	0	0
15:49:25	-348,071	2706,456	12,968	12,841	13,388	9,102	10,398	21,3	959,124	24,999	2583,972	0	204,646	204,646	99,728	0	0	0	0	0	0	0
15:49:25	-292,651	2703,529	12,92	12,744	13,374	9,072	10,372	21,3	959,124	24,999	2584,092	0	204,646	204,646	99,728	0	0	0	0	0	0	0
15:49:25	-387,792	2699,651	12,773	12,646	13,36	9,032	10,346	21,3	959,124	24,999	2584,208	0	204,646	204,646	99,728	0	0	0	0	0	0	0
15:49:25	-244,36	2697,208	12,773	12,549	13,346	9,007	10,32	21,3	959,124	24,999	2584,321	0	204,646	204,646	99,728	0	0	0	0	0	0	0
15:49:25	-310,009	2694,108	12,773	12,549	13,329	8,975	10,293	21,3	959,124	24,999	2584,43	0	204,646	204,646	99,728	0	0	0	0	0	0	0
15:49:25	-263,574	2691,472	12,773	12,646	13,314	8,948	10,267	21,3	959,124	24,999	2584,537	0	204,646	204,646	99,728	0	0	0	0	0	0	0
15:49:25	-296,899	2688,503	12,773	12,5	13,297	8,917	10,24	21,3	959,124	24,999	2584,641	0	204,646	204,646	99,728	0	0	0	0	0	0	0
15:49:25	-279,296	2685,71	12,675	12,5	13,287	8,888	10,214	21,3	959,124	24,999	2584,743	0	204,646	204,646	99,728	0	0	0	0	0	0	0
15:49:25	-377,758	2681,932	12,529	12,353	13,273	8,849	10,187	21,3	959,124	24,999	2584,84	0	204,646	204,646	99,728	0	0	0	0	0	0	0
15:49:25	-199,877	2679,934	12,48	12,158	13,265	8,829	10,16	21,3	959,124	24,999	2584,935	0	204,646	204,646	99,728	0	0	0	0	0	0	0
15:49:25	-314,135	2676,792	12,334	11,963	13,255	8,796	10,134	21,3	959,124	24,999	2585,027	0	204,646	204,646	99,728	0	0	0	0	0	0	0
15:49:25	-313,208	2673,66	12,187	11,914	13,245	8,764	10,107	21,3	959,124	24,999	2585,116	0	204,646	204,646	99,728	0	0	0	0	0	0	0
15:49:25	-231,811	2671,342	12,138	11,816	13,235	8,74	10,08	21,3	960,173	24,999	2585,202	0	204,646	204,646	99,728	0	0	0	0	0	0	0
15:49:25	-313,793	2668,204	12,041	11,767	13,223	8,708	10,053	21,3	960,173	24,999	2585,285	0	204,646	204,646	99,728	0	0	0	0	0	0	0
15:49:25	-208,911	2666,115	11,943	11,718	13,216	8,686	10,026	21,3	960,173	24,999	2585,365	0	204,646	204,646	99,728	0	0	0	0	0	0	0
15:49:25	-349,975	2662,615	11,748	11,621	13,208	8,65	9,999	21,3	960,173	24,999	2585,442	0	204,646	204,646	99,728	0	0	0	0	0	0	0
15:49:25	-159,008	2661,025	11,748	11,572	13,198	8,634	9,973	21,3	960,173	24,999	2585,518	0	204,646	204,646	99,728	0	0	0	0	0	0	0
15:49:25	-248,339	2658,542	11,748	11,621	13,184	8,608	9,946	21,3	960,173	24,999	2585,591	0	204,646	204,646	99,728	0	0	0	0	0	0	0
15:49:25	-80,444	2657,737	11,845	11,718	13,174	8,6	9,919	21,3	960,173	24,999	2585,663	0	204,646	204,646	99,728	0	0	0	0	0	0	0
15:49:25	-142,773	2656,31	11,943	11,767	13,161	8,585	9,893	21,3	960,173	24,999	2585,734	0	204,646	204,646	99,728	0	0	0	0	0	0	0
15:49:25	-129,443	2655,015	11,992	11,767	13,151	8,572	9,867	21,3	960,173	24,999	2585,804	0	204,646	204,646	99,728	0	0	0	0	0	0	0
15:49:25	-166,65	2653,349	11,992	11,816	13,141	8,555	9,842	21,3	960,173	24,999	2585,871	0	204,646	204,646	99,728	0	0	0	0	0	0	0
15:49:25	-167,919	2651,67	11,992	11,767	13,132	8,537	9,816	21,3	960,173	24,999	2585,937	0	204,717	204,717	99,728	0	0	0	0	0	0	0
15:49:25	-302,807	2648,641	11,845	11,718	13,123	8,506	9,79	21,3	960,173	24,999	2586	0	204,717	204,717	99,728	0	0	0	0	0	0	0
15:49:25	-99,877	2647,643	11,845	11,718	13,117	8,496	9,765	21,3	960,173	24,999	2586,062	0	204,717	204,717	99,728	0	0	0	0	0	0	0
15:49:25	-256,079	2645,082	11,748	11,621	13,108	8,469	9,74	21,3	960,173	24,999	2586,121	0	204,717	204,717	99,728	0	0	0	0	0	0	0
15:49:25	-169,799	2643,384	11,748	11,621	13,098	8,452	9,714	21,3	960,173	24,999	2586,178	0	204,717	204,717	99,728	0	0	0	0	0	0	0
15:49:25	-163,427	2641,75	11,748	11,621	13,089	8,435	9,689	21,3	960,173	24,999	2586,234	0	204,717	204,717	99,728	0	0	0	0	0	0	0
15:49:25	-164,501	2640,105	11,748	11,621	13,08	8,418	9,664	21,3	960,173	24,999	2586,287	0	204,717	204,717	99,728	0	0	0	0	0	0	0
15:49:25	-91,406	2639,191	11,748	11,572	13,075	8,409	9,64	21,3	960,173	24,999	2586,34	0	204,717	204,717	99,728	0	0	0	0	0	0	0
15:49:25	-262,304	2636,567	11,65	11,572	13,065	8,382	9,615	21,3	960,173	24,999	2586,391	0	204,717	204,717	99,728	0	0	0	0	0	0	0
15:49:25	-214,428	2634,423	11,601	11,572	13,056	8,359	9,59	21,3	960,173	24,999	2586,439	0	204,717	204,717	99,728	0	0	0	0	0	0	0
15:49:25	-179,492	2632,628	11,504	11,523	13,051	8,341	9,566	21,3	960,173	24,999	2586,485	0	204,717	204,717	99,728	0	0	0	0	0	0	0
15:49:25	-175,17	2630,877	11,504	11,425	13,041	8,323	9,542	21,3	960,173	24,999	2586,53	0	204,717	204,717	99,728	0	0	0	0	0	0	0
15:49:25	-179,443	2629,082	11,406	11,377	13,036	8,304	9,517	21,3	960,173	24,999	2586,572	0	204,717	204,717	99,728	0	0	0	0	0	0	0
15:49:25	-181,494	2627,267	11,308	11,23	13,031	8,286	9,493	21,3	960,173	24,999	2586,613	0	204,717	204,717	99,728	0	0	0	0	0	0	0
15:49:25	-149,853	2625,769	11,162	11,181	13,031	8,27	9,469	21,3	960,173	24,999	2586,652	0	204,717	204,717	99,728	0	0	0	0	0	0	0
15:49:25	-163,183	2624,137	11,162	11,181	13,022	8,253	9,445	21,3	960,173	24,999	2586,69	0	204,717	204,717	99,728	0	0	0	0	0	0	0
15:49:25	10,498	2624,242	11,259	11,181	13,017	8,255	9,422	21,3	960,173	24,999	2586,727	0	204,717	204,717	99,728	0	0	0	0	0	0	0
15:49:25	-165,454	2622,587	11,259	11,23	13,007	8,237	9,399	21,3	960,173	24,999	2586,763	0	204,717	204,717	99,728	0	0	0	0	0	0	0
15:49:25	-90,136	2621,686	11,259	11,23	13,002	8,228	9,376	21,3	960,173	24,999	2586,798	0	204,717	204,717	99,728	0	0	0	0	0	0	0
15:49:25	-103,906	2620,647	11,406	11,377	12,988	8,217	9,353	21,3	960,173	24,999	2586,832	0	204,717	204,717	99,728	0	0	0	0	0	0	0
15:49:25	-124,291	2619,404	11,455	11,425	12,978	8,205	9,331	21,3	960,173	24,999	2586,865	0	204,717	204,717	99,728	0	0	0	0	0	0	0
15:49:25	-38,183	2619,022	11,504	11,425	12,974	8,201	9,308	21,3	960,173	24,999	2586,897	0	204,717	204,717	99,728	0	0	0	0	0	0	0
15:49:25	-217,456	2616,848	11,455	11,425	12,964	8,178	9,286	21,3	960,173	24,999	2586,927	0	204,717	204,717	99,728	0	0	0	0	0	0	0
15:49:25	-81,689	2616,031	11,455	11,425	12,959	8,17	9,264	21,3	960,173	24,999	2586,956	0	204,717	204,717	99,728	0	0	0	0	0	0	0
15:49:25	-225,952	2613,771	11,308	11,279	12,955	8,147	9,242	21,3	960,173	24,999	2586,982	0	204,717	204,717	99,728	0	0	0	0	0	0	0
15:49:25	-50,878	2613,262	11,259	11,23	12,954	8,141	9,221	21,3	960,173	24,999	2587,009	0	204,717	204,717	99,728	0	0	0	0	0	0	0
15:49:25	-177,099	2611,491	11,162	11,181	12,95	8,123	9,199	21,3	960,173	24,999	2587,033	0	204,717	204,717	99,728	0	0	0	0	0	0	0
15:49:25	-132,543	2610,166	11,113	11,084	12,945	8,109	9,178	21,3	960,173	24,999	2587,056	0	204,717	204,717	99,728	0	0	0	0	0	0	0
15:49:25	-85,034	2609,316	11,113	11,084	12,94	8,101	9,157	21,3	960,173	24,999	2587,078	0	204,717	204,717	99,728	0	0	0	0	0	0	0
15:49:25	-83,764	2608,478	11,113	11,084	12,935	8,092	9,136	21,3	960,173	24,999	2587,1	0	204,717	204,717	99,728	0	0	0	0	0	0	0
15:49:25	-85,913	2607,619	11,113	11,035	12,93	8,083	9,115	21,3	960,173	24,999	2587,12	0	204,717	204,717	99,728	0	0	0	0	0	0	0
15:49:25	-143,017	2606,189	10,966	10,937	12,93	8,068	9,095	21,3	960,173	24,999	2587,14	0	204,717	204,717	99,728	0	0	0	0	0	0	0
15:49:25	-82,714	2605,361	10,966	10,937	12,926	8,06	9,074	21,3	960,173	24,999	2587,158	0	204,717	204,717	99,728	0	0	0	0	0	0	0
15:49:25	-168,579	2603,676	10,966	10,937	12,916	8,042	9,054	21,3	960,173	24,999	2587,174	0	204,717	204,717	99,728	0	0	0	0	0	0	0
15:49:25	46,606	2604,142	11,015	10,937	12,916	8,047	9,034	21,3	960,173	24,999	2587,191	0	204,717	204,717	99,728	0	0	0	0	0	0	0
15:49:25	-131,469	2602,827	10,966	10,937	12,911	8,034	9,015	21,3	960,173	24,999	2587,207	0	204,717	204,717	99,728	0	0	0	0	0	0	0
15:49:25	-83,74	2601,99	10,966	10,888	12,907	8,025	8,995	21,3	960,173	24,999	2587,222	0	204,717	204,717	99,728	0	0	0	0	0	0	0
15:49:25	-85,009	2601,14	10,966	10,888	12,902	8,016	8,976	21,3	960,173	24,999	2587,236	0	204,717	204,717	99,728	0	0	0	0	0	0	0
15:49:25	-120,947	2599,93	11,015	11,035	12,892	8,004	8,957	21,3	960,173	24,999	2587,248	0	204,717	204,717	99,728	0	0	0	0	0	0	0
15:49:25	11,523	2600,045	11,113	11,035	12,887	8,005	8,939	21,3	960,173	24,999	2587,261	0	204,717	204,717	99,728	0	0	0	0	0	0	0
15:49:25	-37,231	2599,673	11,162	11,181	12,883	8,001	8,92	21,3	960,173	24,999	2587,274	0	204,717	204,717	99,728	0	0	0	0	0	0	0
15:49:25	-167,578	2597,997	11,162	11,181	12,873	7,984	8,902	21,3	960,173	24,999	2587,284	0	204,717	204,717	99,728	0	0	0	0	0	0	0
15:49:25	11,523	2598,112	11,259	11,181	12,868	7,985	8,884	21,3	960,173	24,999	2587,295	0	204,717	204,717	99,728	0	0	0	0	0	0	0
15:49:25	-95,288	2597,16	11,162	11,084	12,868	7,975	8,866	21,3	960,173	24,999	2587,305	0	204,717	204,717	99,728	0	0	0	0	0	0	0
15:49:25	-225,61	2594,903	11,015	11,035	12,864	7,952	8,848	21,3	960,173	24,999	2587,312	0	204,717	204,717	99,728	0	0	0	0	0	0	0
15:49:25	-47,607	2594,427	10,966	10,937	12,864	7,947	8,83	21,3	960,173	24,999	2587,32	0	204,717	204,717	99,728	0	0	0	0	0	0	0
15:49:25	-142,822	2592,999	10,82	10,888	12,864	7,932	8,813	21,3	960,173	24,999	2587,325	0	204,717	204,717	99,728	0	0	0	0	0	0	0
15:49:25	-83,789	2592,161	10,82	10,84	12,859	7,924	8,795	21,3	960,173	24,999	2587,33	0	204,717	204,717	99,728	0	0	0	0	0	0	0
15:49:25	-82,666	2591,335	10,82	10,84	12,854	7,915	8,778	21,3	960,173	24,999	2587,334	0	204,717	204,717	99,728	0	0	0	0	0	0	0
15:49:25	-82,714	2590,507	10,82	10,742	12,849	7,907	8,761	21,3	960,173	24,999	2587,337	0	204,717	204,717	99,728	0	0	0	0	0	0	0
15:49:26	-82,714	2589,68	10,82	10,84	12,845	7,898	8,744	21,3	960,173	24,999	2587,34	0	204,717	204,717	99,728	0	0	0	0	0	0	0
15:49:26	-86,035	2588,82	10,82	10,84	12,84	7,889	8,727	21,3	960,173	24,999	2587,341	0	204,717	204,717	99,728	0	0	0	0	0	0	0
15:49:26	12,451	2588,944	10,918	10,888	12,835	7,891	8,711	21,3	960,173	24,999	2587,343	0	204,717	204,717	99,728	0	0	0	0	0	0	0
15:49:26	-84,814	2588,096	10,918	10,888	12,83	7,882	8,695	21,3	960,173	24,999	2587,344	0	204,717	204,717	99,728	0	0	0	0	0	0	0
15:49:26	-82,69	2587,269	10,918	10,84	12,826	7,873	8,679	21,3	960,173	24,999	2587,269	0	204,717	204,717	99,728	0	0	0	0	0	0	0
15:49:26	-95,141	2586,318	10,82	10,888	12,826	7,864	8,663	21,3	960,173	24,999	2586,318	0	204,717	204,717	99,728	0	0	0	0	0	0	0
15:49:26	12,426	2586,442	10,918	10,888	12,821	7,865	8,647	21,3	960,173	24,999	2586,318	0	204,717	204,717	99,728	0	0	0	0	0	0	0
15:49:26	-166,479	2584,777	10,918	10,937	12,812	7,848	8,631	21,3	960,173	24,999	2584,777	0	204,717	204,717	99,728	0	0	0	0	0	0	0
15:49:26	-80,395	2583,974	10,918	10,888	12,807	7,839	8,616	21,3	960,173	24,999	2583,974	0	204,717	204,717	99,728	0	0	0	0	0	0	0
15:49:26	-4,418	2583,929	10,918	10,888	12,807	7,839	8,601	21,3	960,173	24,999	2583,929	0	204,717	204,717	99,728	0	0	0	0	0	0	0
15:49:26	-223,242	2581,697	10,771	10,84	12,802	7,816	8,585	21,3	960,173	24,999	2581,697	0	204,717	204,717	99,728	0	0	0	0	0	0	0
15:49:26	0	2581,697	10,771	10,84	12,802	7,816	8,57	21,3	960,173	24,999	2581,697	0	204,717	204,717	99,728	0	0	0	0	0	0	0
15:49:26	-84,838	2580,849	10,771	10,742	12,797	7,807	8,555	21,3	960,173	24,999	2580,849	0	204,717	204,717	99,728	0	0	0	0	0	0	0
15:49:26	-33,032	2580,518	10,82	10,84	12,793	7,804	8,54	21,3	960,173	24,999	2580,518	0	204,717	204,717	99,728	0	0	0	0	0	0	0
15:49:26	-84,814	2579,67	10,82	10,84	12,788	7,795	8,526	21,3	960,173	24,999	2579,67	0	204,717	204,717	99,728	0	0	0	0	0	0	0
15:49:26	-221,972	2577,45	10,673	10,693	12,783	7,772	8,511	21,3	960,173	24,999	2577,45	0	204,717	204,717	99,728	0	0	0	0	0	0	0
15:49:26	-52,978	2576,921	10,625	10,693	12,783	7,767	8,496	21,3	960,173	24,999	2576,921	0	204,717	204,717	99,728	0	0	0	0	0	0	0
15:49:26	-79,541	2576,125	10,625	10,693	12,779	7,758	8,482	21,3	960,173	24,999	2576,125	0	204,717	204,717	99,728	0	0	0	0	0	0	0
15:49:26	0	2576,125	10,625	10,595	12,779	7,758	8,468	21,3	960,173	24,999	2576,125	0	204,717	204,717	99,728	0	0	0	0	0	0	0
15:49:26	-83,715	2575,288	10,625	10,595	12,774	7,75	8,454	21,3	960,173	24,999	2575,288	0	204,717	204,717	99,728	0	0	0	0	0	0	0
15:49:26	-84,814	2574,44	10,625	10,595	12,769	7,741	8,44	21,3	960,173	24,999	2574,44	0	204,717	204,717	99,728	0	0	0	0	0	0	0
15:49:26	-78,271	2573,657	10,625	10,693	12,765	7,733	8,426	21,3	960,173	24,999	2573,657	0	204,717	204,717	99,728	0	0	0	0	0	0	0
15:49:26	-83,764	2572,819	10,625	10,595	12,76	7,724	8,412	21,3	960,173	24,999	2572,819	0	204,717	204,717	99,728	0	0	0	0	0	0	0
15:49:26	0	2572,819	10,625	10,595	12,76	7,724	8,399	21,3	960,173	24,999	2572,819	0	204,717	204,717	99,728	0	0	0	0	0	0	0
15:49:26	-101,513	2571,804	10,527	10,547	12,759	7,714	8,385	21,3	960,173	24,999	2571,804	0	204,717	204,717	99,728	0	0	0	0	0	0	0
15:49:26	-77,368	2571,031	10,527	10,595	12,755	7,706	8,372	21,3	960,173	24,999	2571,031	0	204,717	204,717	99,728	0	0	0	0	0	0	0
15:49:26	-82,69	2570,204	10,527	10,547	12,75	7,697	8,359	21,3	960,173	24,999	2570,204	0	204,717	204,717	99,728	0	0	0	0	0	0	0
15:49:26	94,97	2571,153	10,625	10,595	12,75	7,707	8,346	21,3	960,173	24,999	2570,205	0	204,717	204,717	99,728	0	0	0	0	0	0	0
15:49:26	-83,74	2570,316	10,625	10,595	12,746	7,699	8,333	21,3	960,173	24,999	2570,205	0	204,717	204,717	99,728	0	0	0	0	0	0	0
15:49:26	-36,254	2569,953	10,673	10,693	12,741	7,695	8,321	21,3	960,173	24,999	2569,953	0	204,717	204,717	99,728	0	0	0	0	0	0	0
15:49:26	-142,431	2568,529	10,527	10,595	12,741	7,68	8,308	21,3	960,173	24,999	2568,529	0	204,717	204,717	99,728	0	0	0	0	0	0	0
15:49:26	-75,097	2567,778	10,527	10,547	12,737	7,672	8,296	21,3	960,173	24,999	2567,778	0	204,717	204,717	99,728	0	0	0	0	0	0	0
15:49:26	-55,004	2567,228	10,478	10,547	12,736	7,667	8,283	21,3	960,173	24,999	2567,228	0	204,717	204,717	99,728	0	0	0	0	0	0	0
15:49:26	-47,46	2566,754	10,429	10,4	12,736	7,662	8,271	21,3	960,173	24,999	2566,754	0	204,717	204,717	99,728	0	0	0	0	0	0	0
15:49:26	0	2566,754	10,429	10,498	12,736	7,662	8,259	21,3	960,173	24,999	2566,754	0	204,717	204,717	99,728	0	0	0	0	0	0	0
15:49:26	-36,303	2566,39	10,478	10,498	12,731	7,658	8,247	21,3	960,173	24,999	2566,39	0	204,717	204,717	99,728	0	0	0	0	0	0	0
15:49:26	0	2566,39	10,478	10,4	12,731	7,658	8,236	21,3	960,173	24,999	2566,391	0	204,717	204,717	99,728	0	0	0	0	0	0	0
15:49:26	-129,077	2565,1	10,429	10,498	12,727	7,645	8,224	21,3	960,173	24,999	2565,1	0	204,717	204,717	99,728	0	0	0	0	0	0	0
15:49:26	-74,023	2564,359	10,429	10,4	12,722	7,637	8,213	21,3	960,173	24,999	2564,359	0	204,717	204,717	99,728	0	0	0	0	0	0	0
15:49:26	31,445	2564,674	10,478	10,498	12,722	7,64	8,202	21,3	960,173	24,999	2564,36	0	204,717	204,717	99,728	0	0	0	0	0	0	0
15:49:26	-73,022	2563,944	10,478	10,547	12,717	7,633	8,19	21,2	959,124	24,999	2563,944	0	204,717	204,717	99,728	0	0	0	0	0	0	0
15:49:26	-5,59	2563,888	10,478	10,498	12,717	7,632	8,179	21,2	959,124	24,999	2563,888	0	204,717	204,717	99,728	0	0	0	0	0	0	0
15:49:26	-82,641	2563,061	10,478	10,498	12,712	7,624	8,169	21,2	959,124	24,999	2563,061	0	204,717	204,717	99,728	0	0	0	0	0	0	0
15:49:26	0	2563,061	10,478	10,547	12,712	7,624	8,158	21,2	959,124	24,999	2563,061	0	204,717	204,717	99,728	0	0	0	0	0	0	0
15:49:26	-80,566	2562,256	10,478	10,498	12,708	7,615	8,147	21,2	959,124	24,999	2562,256	0	204,717	204,717	99,728	0	0	0	0	0	0	0
15:49:26	0	2562,256	10,478	10,498	12,708	7,615	8,137	21,2	959,124	24,999	2562,256	0	204,717	204,717	99,728	0	0	0	0	0	0	0
15:49:26	-81,64	2561,439	10,478	10,498	12,703	7,607	8,126	21,2	959,124	24,999	2561,439	0	204,717	204,717	99,728	0	0	0	0	0	0	0
15:49:26	0	2561,439	10,478	10,547	12,703	7,607	8,116	21,2	959,124	24,999	2561,439	0	204,717	204,717	99,728	0	0	0	0	0	0	0
15:49:26	-80,541	2560,634	10,478	10,498	12,698	7,599	8,106	21,2	959,124	24,999	2560,634	0	204,717	204,717	99,728	0	0	0	0	0	0	0
15:49:26	0	2560,634	10,478	10,498	12,698	7,599	8,096	21,2	959,124	24,999	2560,634	0	204,717	204,717	99,728	0	0	0	0	0	0	0
15:49:26	-80,395	2559,83	10,478	10,498	12,694	7,59	8,086	21,2	959,124	24,999	2559,83	0	203,579	203,579	99,724	0	0	0	0	0	0	0
15:49:26	-81,591	2559,014	10,478	10,498	12,689	7,582	8,076	21,2	959,124	24,999	2559,014	0	203,579	203,579	99,724	0	0	0	0	0	0	0
15:49:26	0	2559,014	10,478	10,547	12,689	7,582	8,067	21,2	959,124	24,999	2559,014	0	203,579	203,579	99,724	0	0	0	0	0	0	0
15:49:26	-8,642	2558,928	10,478	10,498	12,689	7,581	8,057	21,2	959,124	24,999	2558,928	0	203,579	203,579	99,724	0	0	0	0	0	0	0
15:49:26	-47,436	2558,453	10,429	10,498	12,689	7,576	8,048	21,2	959,124	24,999	2558,453	0	203,579	203,579	99,724	0	0	0	0	0	0	0
15:49:26	47,436	2558,928	10,478	10,4	12,689	7,581	8,039	21,2	959,124	24,999	2558,454	0	203,579	203,579	99,724	0	0	0	0	0	0	0
15:49:26	-47,436	2558,453	10,429	10,351	12,689	7,576	8,029	21,2	959,124	24,999	2558,453	0	203,579	203,579	99,724	0	0	0	0	0	0	0
15:49:26	-164,697	2556,806	10,332	10,351	12,685	7,559	8,02	21,2	959,124	24,999	2556,806	0	203,579	203,579	99,724	0	0	0	0	0	0	0
15:49:26	85,205	2557,658	10,429	10,351	12,684	7,568	8,011	21,2	959,124	24,999	2556,807	0	203,579	203,579	99,724	0	0	0	0	0	0	0
15:49:26	-31,909	2557,339	10,478	10,4	12,68	7,565	8,003	21,2	959,124	24,999	2556,808	0	203,579	203,579	99,724	0	0	0	0	0	0	0
15:49:26	47,436	2557,814	10,527	10,4	12,68	7,57	7,994	21,2	959,124	24,999	2556,809	0	203,579	203,579	99,724	0	0	0	0	0	0	0
15:49:26	-89,184	2556,922	10,527	10,498	12,675	7,56	7,986	21,2	959,124	24,999	2556,809	0	203,579	203,579	99,724	0	0	0	0	0	0	0
15:49:26	-68,798	2556,234	10,527	10,547	12,671	7,553	7,977	21,2	959,124	24,999	2556,234	0	203,579	203,579	99,724	0	0	0	0	0	0	0
15:49:26	-9,497	2556,139	10,527	10,498	12,67	7,552	7,969	21,2	959,124	24,999	2556,139	0	203,579	203,579	99,724	0	0	0	0	0	0	0
15:49:26	-67,724	2555,462	10,527	10,547	12,666	7,545	7,961	21,2	959,124	24,999	2555,462	0	203,579	203,579	99,724	0	0	0	0	0	0	0
15:49:26	-57,08	2554,891	10,478	10,498	12,666	7,54	7,952	21,2	959,124	24,999	2554,891	0	203,579	203,579	99,724	0	0	0	0	0	0	0
15:49:26	-47,436	2554,416	10,429	10,4	12,666	7,535	7,944	21,2	959,124	24,999	2554,416	0	203,579	203,579	99,724	0	0	0	0	0	0	0
15:49:26	0	2554,416	10,429	10,4	12,666	7,535	7,936	21,2	959,124	24,999	2554,416	0	203,579	203,579	99,724	0	0	0	0	0	0	0
15:49:26	0	2554,416	10,429	10,351	12,666	7,535	7,928	21,2	959,124	24,999	2554,416	0	203,579	203,579	99,724	0	0	0	0	0	0	0
15:49:26	-173,071	2552,686	10,332	10,351	12,661	7,517	7,92	21,2	959,124	24,999	2552,686	0	203,579	203,579	99,724	0	0	0	0	0	0	0
15:49:26	94,824	2553,634	10,429	10,4	12,661	7,527	7,912	21,2	959,124	24,999	2552,687	0	203,579	203,579	99,724	0	0	0	0	0	0	0
15:49:26	-172,216	2551,912	10,332	10,4	12,657	7,509	7,904	21,2	959,124	24,999	2551,912	0	203,579	203,579	99,724	0	0	0	0	0	0	0
15:49:26	84,082	2552,753	10,429	10,4	12,656	7,518	7,897	21,2	959,124	24,999	2551,913	0	203,579	203,579	99,724	0	0	0	0	0	0	0
15:49:26	0	2552,753	10,429	10,4	12,656	7,518	7,889	21,2	959,124	24,999	2551,914	0	203,579	203,579	99,724	0	0	0	0	0	0	0
15:49:26	-131,494	2551,438	10,283	10,351	12,657	7,504	7,882	21,2	959,124	24,999	2551,438	0	203,579	203,579	99,724	0	0	0	0	0	0	0
15:49:26	-10,693	2551,331	10,283	10,351	12,656	7,503	7,874	21,2	959,124	24,999	2551,331	0	203,579	203,579	99,724	0	0	0	0	0	0	0
15:49:26	-30,859	2551,022	10,332	10,351	12,652	7,5	7,867	21,2	959,124	24,999	2551,022	0	203,579	203,579	99,724	0	0	0	0	0	0	0
15:49:26	94,775	2551,97	10,429	10,351	12,652	7,509	7,86	21,2	959,124	24,999	2551,023	0	203,579	203,579	99,724	0	0	0	0	0	0	0
15:49:26	-142,187	2550,548	10,283	10,205	12,652	7,495	7,853	21,2	959,124	24,999	2550,548	0	203,579	203,579	99,724	0	0	0	0	0	0	0
15:49:26	0	2550,548	10,283	10,351	12,652	7,495	7,846	21,2	959,124	24,999	2550,548	0	203,579	203,579	99,724	0	0	0	0	0	0	0
15:49:26	-77,368	2549,774	10,283	10,351	12,647	7,487	7,839	21,2	959,124	24,999	2549,774	0	203,579	203,579	99,724	0	0	0	0	0	0	0
15:49:26	36,645	2550,141	10,332	10,351	12,647	7,491	7,832	21,2	959,124	24,999	2549,775	0	203,579	203,579	99,724	0	0	0	0	0	0	0
15:49:26	-65,454	2549,486	10,332	10,4	12,643	7,484	7,825	21,2	959,124	24,999	2549,486	0	203,579	203,579	99,724	0	0	0	0	0	0	0
15:49:26	-10,693	2549,379	10,332	10,351	12,643	7,483	7,819	21,2	959,124	24,999	2549,379	0	203,579	203,579	99,724	0	0	0	0	0	0	0
15:49:26	0	2549,379	10,332	10,351	12,643	7,483	7,812	21,2	959,124	24,999	2549,379	0	203,579	203,579	99,724	0	0	0	0	0	0	0
15:49:26	-11,816	2549,261	10,332	10,351	12,642	7,482	7,805	21,2	959,124	24,999	2549,261	0	203,579	203,579	99,724	0	0	0	0	0	0	0
15:49:26	-64,526	2548,616	10,332	10,4	12,638	7,475	7,799	21,2	959,124	24,999	2548,616	0	203,579	203,579	99,724	0	0	0	0	0	0	0
15:49:26	0	2548,616	10,332	10,351	12,638	7,475	7,793	21,2	959,124	24,999	2548,616	0	203,579	203,579	99,724	0	0	0	0	0	0	0
15:49:26	-59,179	2548,024	10,283	10,302	12,638	7,469	7,786	21,2	959,124	24,999	2548,024	0	203,579	203,579	99,724	0	0	0	0	0	0	0
15:49:26	0	2548,024	10,283	10,205	12,638	7,469	7,78	21,2	959,124	24,999	2548,024	0	203,579	203,579	99,724	0	0	0	0	0	0	0
15:49:26	0	2548,024	10,283	10,302	12,638	7,469	7,774	21,2	959,124	24,999	2548,024	0	203,579	203,579	99,724	0	0	0	0	0	0	0
15:49:26	-76,123	2547,263	10,283	10,205	12,633	7,461	7,768	21,2	959,124	24,999	2547,263	0	203,579	203,579	99,724	0	0	0	0	0	0	0
15:49:26	-94,775	2546,315	10,185	10,351	12,633	7,451	7,762	21,2	959,124	24,999	2546,315	0	203,579	203,579	99,724	0	0	0	0	0	0	0
15:49:26	19,677	2546,512	10,283	10,351	12,629	7,453	7,756	21,2	959,124	24,999	2546,315	0	203,579	203,579	99,724	0	0	0	0	0	0	0
15:49:26	35,4	2546,866	10,332	10,4	12,628	7,457	7,75	21,2	959,124	24,999	2546,315	0	203,579	203,579	99,724	0	0	0	0	0	0	0
15:49:26	31,469	2547,181	10,429	10,351	12,625	7,46	7,744	21,2	959,124	24,999	2546,316	0	203,579	203,579	99,724	0	0	0	0	0	0	0
15:49:27	-106,567	2546,115	10,332	10,4	12,624	7,449	7,738	21,2	959,124	24,999	2546,115	0	203,579	203,579	99,724	0	0	0	0	0	0	0
15:49:27	0	2546,115	10,332	10,4	12,624	7,449	7,733	21,2	959,124	24,999	2546,115	0	203,579	203,579	99,724	0	0	0	0	0	0	0
15:49:27	20,703	2546,322	10,429	10,351	12,62	7,451	7,727	21,2	959,124	24,999	2546,115	0	203,579	203,579	99,724	0	0	0	0	0	0	0
15:49:27	-94,726	2545,375	10,332	10,351	12,62	7,441	7,721	21,2	959,124	24,999	2545,375	0	203,579	203,579	99,724	0	0	0	0	0	0	0
15:49:27	-47,363	2544,901	10,283	10,351	12,62	7,437	7,716	21,2	959,124	24,999	2544,901	0	203,579	203,579	99,724	0	0	0	0	0	0	0
15:49:27	-11,791	2544,783	10,283	10,351	12,619	7,435	7,71	21,2	959,124	24,999	2544,783	0	203,579	203,579	99,724	0	0	0	0	0	0	0
15:49:27	0	2544,783	10,283	10,302	12,619	7,435	7,705	21,2	959,124	24,999	2544,783	0	203,579	203,579	99,724	0	0	0	0	0	0	0
15:49:27	0	2544,783	10,283	10,205	12,619	7,435	7,7	21,2	959,124	24,999	2544,783	0	203,579	203,579	99,724	0	0	0	0	0	0	0
15:49:27	-63,33	2544,15	10,283	10,205	12,615	7,429	7,694	21,2	959,124	24,999	2544,15	0	203,579	203,579	99,724	0	0	0	0	0	0	0
15:49:27	-107,543	2543,074	10,185	10,156	12,615	7,418	7,689	21,2	959,124	24,999	2543,074	0	203,579	203,579	99,724	0	0	0	0	0	0	0
15:49:27	-11,962	2542,955	10,185	10,156	12,614	7,417	7,684	21,2	959,124	24,999	2542,955	0	203,579	203,579	99,724	0	0	0	0	0	0	0
15:49:27	-108,374	2541,871	10,136	10,156	12,611	7,405	7,678	21,2	959,124	24,999	2541,871	0	203,579	203,579	99,724	0	0	0	0	0	0	0
15:49:27	35,4	2542,225	10,185	10,205	12,61	7,409	7,673	21,2	959,124	24,999	2541,871	0	203,579	203,579	99,724	0	0	0	0	0	0	0
15:49:27	8,886	2542,314	10,283	10,205	12,605	7,41	7,668	21,2	959,124	24,999	2541,872	0	203,579	203,579	99,724	0	0	0	0	0	0	0
15:49:27	-72,973	2541,584	10,283	10,205	12,601	7,402	7,663	21,2	959,124	24,999	2541,584	0	203,579	203,579	99,724	0	0	0	0	0	0	0
15:49:27	0	2541,584	10,283	10,302	12,601	7,402	7,657	21,2	959,124	24,999	2541,584	0	203,579	203,579	99,724	0	0	0	0	0	0	0
15:49:27	-167,675	2539,907	10,185	10,205	12,597	7,385	7,652	21,2	959,124	24,999	2539,907	0	203,579	203,579	99,724	0	0	0	0	0	0	0
15:49:27	-12,841	2539,779	10,185	10,205	12,596	7,384	7,647	21,2	959,124	24,999	2539,779	0	203,579	203,579	99,724	0	0	0	0	0	0	0
15:49:27	-119,238	2538,587	10,136	10,058	12,592	7,371	7,641	21,2	959,124	24,999	2538,587	0	203,579	203,579	99,724	0	0	0	0	0	0	0
15:49:27	0	2538,587	10,136	10,058	12,592	7,371	7,636	21,2	959,124	24,999	2538,586	0	203,579	203,579	99,724	0	0	0	0	0	0	0
15:49:27	47,314	2539,06	10,185	10,058	12,592	7,376	7,631	21,2	959,124	24,999	2538,587	0	203,579	203,579	99,724	0	0	0	0	0	0	0
15:49:27	-154,833	2537,511	10,039	10,009	12,591	7,36	7,626	21,2	959,124	24,999	2537,511	0	203,579	203,579	99,724	0	0	0	0	0	0	0
15:49:27	-59,057	2536,921	10,039	10,009	12,588	7,354	7,62	21,2	959,124	24,999	2536,921	0	203,579	203,579	99,724	0	0	0	0	0	0	0
15:49:27	81,811	2537,739	10,136	9,961	12,587	7,363	7,615	21,2	959,124	24,999	2536,922	0	203,579	203,579	99,724	0	0	0	0	0	0	0
15:49:27	-72,973	2537,009	10,136	10,058	12,583	7,355	7,61	21,2	959,124	24,999	2536,922	0	203,579	203,579	99,724	0	0	0	0	0	0	0
15:49:27	-13,037	2536,879	10,136	10,058	12,582	7,354	7,605	21,2	959,124	24,999	2536,879	0	203,579	203,579	99,724	0	0	0	0	0	0	0
15:49:27	-70,629	2536,172	10,136	10,058	12,578	7,347	7,6	21,2	959,124	24,999	2536,172	0	203,579	203,579	99,724	0	0	0	0	0	0	0
15:49:27	-24,658	2535,926	10,185	10,009	12,574	7,344	7,595	21,2	959,124	24,999	2535,926	0	203,579	203,579	99,724	0	0	0	0	0	0	0
15:49:27	-12,988	2535,796	10,185	10,156	12,573	7,343	7,59	21,2	959,124	24,999	2535,796	0	203,579	203,579	99,724	0	0	0	0	0	0	0
15:49:27	-56,787	2535,228	10,185	10,058	12,57	7,337	7,585	21,2	959,124	24,999	2535,228	0	203,579	203,579	99,724	0	0	0	0	0	0	0
15:49:27	-141,918	2533,809	10,039	10,009	12,57	7,322	7,58	21,2	959,124	24,999	2533,809	0	203,579	203,579	99,724	0	0	0	0	0	0	0
15:49:27	-108,52	2532,724	9,941	9,961	12,569	7,311	7,575	21,2	959,124	24,999	2532,724	0	203,579	203,579	99,724	0	0	0	0	0	0	0
15:49:27	94,628	2533,67	10,039	10,009	12,569	7,321	7,57	21,2	959,124	24,999	2532,725	0	203,579	203,579	99,724	0	0	0	0	0	0	0
15:49:27	-117,089	2532,499	9,99	10,009	12,565	7,309	7,565	21,2	959,124	24,999	2532,499	0	203,579	203,579	99,724	0	0	0	0	0	0	0
15:49:27	-14,086	2532,358	9,99	10,009	12,565	7,307	7,56	21,2	959,124	24,999	2532,358	0	203,579	203,579	99,724	0	0	0	0	0	0	0
15:49:27	-69,628	2531,662	9,99	10,009	12,561	7,3	7,555	21,2	959,124	24,999	2531,662	0	203,579	203,579	99,724	0	0	0	0	0	0	0
15:49:27	33,227	2531,994	10,039	10,009	12,56	7,304	7,55	21,2	959,124	24,999	2531,662	0	203,579	203,579	99,724	0	0	0	0	0	0	0
15:49:27	-69,628	2531,298	10,039	10,009	12,556	7,296	7,545	21,2	959,124	24,999	2531,298	0	203,579	203,579	99,724	0	0	0	0	0	0	0
15:49:27	80,541	2532,103	10,136	10,058	12,555	7,305	7,54	21,2	959,124	24,999	2531,299	0	203,579	203,579	99,724	0	0	0	0	0	0	0
15:49:27	-54,711	2531,556	10,136	10,058	12,552	7,299	7,535	21,2	959,124	24,999	2531,299	0	203,579	203,579	99,724	0	0	0	0	0	0	0
15:49:27	-13,867	2531,418	10,136	10,205	12,551	7,298	7,531	21,2	959,124	24,999	2531,299	0	203,579	203,579	99,724	0	0	0	0	0	0	0
15:49:27	47,29	2531,89	10,185	10,351	12,551	7,302	7,526	21,2	959,124	24,999	2531,3	0	203,579	203,579	99,724	0	0	0	0	0	0	0
15:49:27	236,523	2534,256	10,429	10,498	12,551	7,327	7,522	21,2	959,124	24,999	2531,303	0	203,579	203,579	99,724	0	0	0	0	0	0	0
15:49:27	203,173	2536,287	10,625	10,742	12,552	7,348	7,519	21,2	959,124	24,999	2531,308	0	203,579	203,579	99,724	0	0	0	0	0	0	0
15:49:27	400,244	2540,29	10,966	11,084	12,556	7,389	7,516	21,2	960,173	24,999	2531,317	0	203,579	203,579	99,724	0	0	0	0	0	0	0
15:49:27	325,854	2543,548	11,162	11,377	12,564	7,423	7,514	21,2	960,173	24,999	2531,329	0	203,579	203,579	99,724	0	0	0	0	0	0	0
15:49:27	418,53	2547,734	11,406	11,718	12,574	7,466	7,513	21,2	960,173	24,999	2531,345	0	203,579	203,579	99,724	0	0	0	0	0	0	0
15:49:27	408,569	2551,819	11,504	11,914	12,592	7,508	7,513	21,2	960,173	24,999	2531,366	0	203,579	203,579	99,724	0	0	0	0	0	0	0
15:49:27	496,899	2556,788	11,601	11,963	12,615	7,559	7,514	21,2	960,173	24,999	2531,391	0	203,579	203,579	99,724	0	0	0	0	0	0	0
15:49:27	412,597	2560,914	11,601	12,109	12,638	7,602	7,516	21,2	960,173	24,999	2531,421	0	203,579	203,579	99,724	0	0	0	0	0	0	0
15:49:27	723,315	2568,148	11,845	12,353	12,666	7,676	7,519	21,2	960,173	24,999	2531,457	0	203,579	203,579	99,724	0	0	0	0	0	0	0
15:49:27	580,004	2573,948	11,943	12,549	12,693	7,736	7,523	21,2	960,173	24,999	2531,5	0	203,579	203,579	99,724	0	0	0	0	0	0	0
15:49:27	545,41	2579,402	11,992	12,695	12,722	7,792	7,529	21,2	960,173	24,999	2531,548	0	203,579	203,579	99,724	0	0	0	0	0	0	0
15:49:27	714,55	2586,547	12,285	13,037	12,746	7,866	7,535	21,2	960,173	24,999	2531,603	0	203,579	203,579	99,724	0	0	0	0	0	0	0
15:49:27	765,942	2594,207	12,48	13,33	12,779	7,945	7,543	21,2	960,173	24,999	2531,666	0	203,65	203,65	99,724	0	0	0	0	0	0	0
15:49:27	548,071	2599,687	12,529	13,379	12,807	8,001	7,552	21,2	960,173	24,999	2531,734	0	203,65	203,65	99,724	0	0	0	0	0	0	0
15:49:27	723,925	2606,927	12,675	13,525	12,84	8,076	7,562	21,2	960,173	24,999	2531,809	0	203,65	203,65	99,724	0	0	0	0	0	0	0
15:49:27	681,005	2613,737	12,773	13,574	12,873	8,146	7,574	21,2	960,173	24,999	2531,891	0	203,65	203,65	99,724	0	0	0	0	0	0	0
15:49:27	818,139	2621,918	12,92	13,769	12,911	8,231	7,587	21,2	960,173	24,999	2531,981	0	203,65	203,65	99,724	0	0	0	0	0	0	0
15:49:27	589,672	2627,815	12,92	13,769	12,945	8,291	7,601	21,2	960,173	24,999	2532,077	0	203,65	203,65	99,724	0	0	0	0	0	0	0
15:49:27	583,569	2633,651	12,822	13,769	12,983	8,352	7,615	21,2	960,173	24,999	2532,178	0	203,65	203,65	99,724	0	0	0	0	0	0	0
15:49:27	781,152	2641,462	13,017	13,965	13,017	8,432	7,631	21,2	960,173	24,999	2532,288	0	203,65	203,65	99,724	0	0	0	0	0	0	0
15:49:27	828,466	2649,747	13,164	14,111	13,056	8,517	7,649	21,2	960,173	24,999	2532,405	0	203,65	203,65	99,724	0	0	0	0	0	0	0
15:49:27	815,795	2657,905	13,31	14,209	13,094	8,602	7,667	21,2	960,173	24,999	2532,531	0	203,65	203,65	99,724	0	0	0	0	0	0	0
15:49:27	747,021	2665,375	13,457	14,404	13,128	8,679	7,687	21,2	960,173	24,999	2532,664	0	203,65	203,65	99,724	0	0	0	0	0	0	0
15:49:27	745,117	2672,826	13,457	14,306	13,17	8,755	7,708	21,2	960,173	24,999	2532,804	0	203,65	203,65	99,724	0	0	0	0	0	0	0
15:49:27	660,229	2679,428	13,457	14,404	13,208	8,823	7,73	21,2	960,173	24,999	2532,951	0	203,65	203,65	99,724	0	0	0	0	0	0	0
15:49:27	958,618	2689,015	13,75	14,599	13,245	8,922	7,753	21,2	960,173	24,999	2533,107	0	203,65	203,65	99,724	0	0	0	0	0	0	0
15:49:27	912,695	2698,141	14,092	14,99	13,278	9,016	7,778	21,2	960,173	24,999	2533,272	0	203,65	203,65	99,724	0	0	0	0	0	0	0
15:49:27	854,077	2706,682	14,384	15,283	13,31	9,104	7,804	21,2	960,173	24,999	2533,445	0	203,65	203,65	99,724	0	0	0	0	0	0	0
15:49:27	944,628	2716,129	14,775	15,527	13,342	9,202	7,832	21,2	960,173	24,999	2533,628	0	203,65	203,65	99,724	0	0	0	0	0	0	0
15:49:27	715,502	2723,284	14,922	15,722	13,374	9,276	7,86	21,2	960,173	24,999	2533,817	0	203,65	203,65	99,724	0	0	0	0	0	0	0
15:49:27	720,385	2730,487	14,97	15,722	13,412	9,35	7,889	21,2	960,173	24,999	2534,014	0	203,65	203,65	99,724	0	0	0	0	0	0	0
15:49:27	748,193	2737,969	15,068	15,82	13,449	9,427	7,919	21,2	960,173	24,999	2534,218	0	203,65	203,65	99,724	0	0	0	0	0	0	0
15:49:27	560,034	2743,57	14,97	15,674	13,486	9,485	7,95	21,2	960,173	24,999	2534,427	0	203,65	203,65	99,724	0	0	0	0	0	0	0
15:49:27	744,091	2751,011	15,068	15,722	13,523	9,561	7,982	21,2	960,173	24,999	2534,644	0	203,65	203,65	99,724	0	0	0	0	0	0	0
15:49:27	694,653	2757,957	15,117	15,674	13,559	9,633	8,014	21,2	960,173	24,999	2534,867	0	203,65	203,65	99,724	0	0	0	0	0	0	0
15:49:27	686,181	2764,819	15,215	15,82	13,593	9,704	8,047	21,2	960,173	24,999	2535,097	0	203,65	203,65	99,724	0	0	0	0	0	0	0
15:49:27	753,271	2772,352	15,459	16,064	13,621	9,781	8,081	21,2	960,173	24,999	2535,334	0	203,65	203,65	99,724	0	0	0	0	0	0	0
15:49:27	788,159	2780,233	15,752	16,308	13,649	9,863	8,116	21,2	960,173	24,999	2535,579	0	203,65	203,65	99,724	0	0	0	0	0	0	0
15:49:27	592,895	2786,162	15,849	16,406	13,677	9,924	8,151	21,2	960,173	24,999	2535,83	0	203,65	203,65	99,724	0	0	0	0	0	0	0
15:49:27	506,396	2791,226	15,849	16,504	13,706	9,976	8,187	21,2	960,173	24,999	2536,085	0	203,65	203,65	99,724	0	0	0	0	0	0	0
15:49:27	554,956	2796,776	15,898	16,552	13,735	10,033	8,223	21,2	960,173	24,999	2536,346	0	203,65	203,65	99,724	0	0	0	0	0	0	0
15:49:27	623,608	2803,012	16,093	16,699	13,759	10,098	8,26	21,2	960,173	24,999	2536,612	0	203,65	203,65	99,724	0	0	0	0	0	0	0
15:49:27	602,001	2809,032	16,191	16,748	13,787	10,16	8,297	21,2	960,173	24,999	2536,885	0	203,65	203,65	99,724	0	0	0	0	0	0	0
15:49:27	507,446	2814,106	16,191	16,699	13,816	10,212	8,335	21,2	960,173	24,999	2537,162	0	203,65	203,65	99,724	0	0	0	0	0	0	0
15:49:27	653,125	2820,638	16,338	16,845	13,845	10,279	8,373	21,2	960,173	24,999	2537,446	0	203,65	203,65	99,724	0	0	0	0	0	0	0
15:49:27	408,715	2824,725	16,24	16,699	13,873	10,321	8,411	21,2	960,173	24,999	2537,733	0	203,65	203,65	99,724	0	0	0	0	0	0	0
15:49:27	654,37	2831,268	16,386	16,845	13,902	10,389	8,45	21,2	960,173	24,999	2538,026	0	203,65	203,65	99,724	0	0	0	0	0	0	0
15:49:27	471,191	2835,98	16,435	16,943	13,926	10,437	8,489	21,2	960,173	24,999	2538,324	0	203,65	203,65	99,724	0	0	0	0	0	0	0
15:49:27	665,185	2842,632	16,679	17,09	13,95	10,506	8,529	21,2	960,173	24,999	2538,629	0	203,65	203,65	99,724	0	0	0	0	0	0	0
15:49:27	410,766	2846,74	16,582	17,09	13,978	10,548	8,568	21,2	960,173	24,999	2538,937	0	203,65	203,65	99,724	0	0	0	0	0	0	0
15:49:27	567,48	2852,415	16,728	17,187	14,002	10,607	8,608	21,2	960,173	24,999	2539,25	0	203,65	203,65	99,724	0	0	0	0	0	0	0
15:49:27	500,292	2857,418	16,728	17,187	14,03	10,658	8,648	21,2	960,173	24,999	2539,569	0	203,65	203,65	99,724	0	0	0	0	0	0	0
15:49:27	435,205	2861,77	16,826	17,187	14,049	10,703	8,689	21,2	960,173	24,999	2539,891	0	203,65	203,65	99,724	0	0	0	0	0	0	0
15:49:27	540,795	2867,178	16,875	17,236	14,077	10,759	8,729	21,2	960,173	24,999	2540,218	0	203,65	203,65	99,724	0	0	0	0	0	0	0
15:49:27	474,951	2871,927	16,924	17,383	14,101	10,808	8,77	21,2	960,173	24,999	2540,55	0	203,65	203,65	99,724	0	0	0	0	0	0	0
15:49:27	554,907	2877,476	17,07	17,48	14,124	10,865	8,811	21,2	960,173	24,999	2540,887	0	203,65	203,65	99,724	0	0	0	0	0	0	0
15:49:27	345,874	2880,935	17,07	17,431	14,144	10,901	8,852	21,2	960,173	24,999	2541,227	0	203,65	203,65	99,724	0	0	0	0	0	0	0
15:49:27	653,515	2887,47	17,314	17,578	14,167	10,968	8,894	21,2	960,173	24,999	2541,573	0	203,65	203,65	99,724	0	0	0	0	0	0	0
15:49:27	447,119	2891,941	17,363	17,773	14,189	11,014	8,935	21,2	960,173	24,999	2541,924	0	203,65	203,65	99,724	0	0	0	0	0	0	0
15:49:27	394,165	2895,883	17,412	17,724	14,209	11,055	8,977	21,2	960,173	24,999	2542,278	0	203,65	203,65	99,724	0	0	0	0	0	0	0
15:49:27	426,123	2900,144	17,51	17,724	14,227	11,099	9,018	21,2	960,173	24,999	2542,636	0	203,65	203,65	99,724	0	0	0	0	0	0	0
15:49:28	386,84	2904,013	17,558	17,724	14,246	11,139	9,06	21,2	960,173	24,999	2542,997	0	203,65	203,65	99,724	0	0	0	0	0	0	0
15:49:28	456,542	2908,578	17,656	17,969	14,267	11,186	9,102	21,2	960,173	24,999	2543,363	0	203,65	203,65	99,724	0	0	0	0	0	0	0
15:49:28	509,594	2913,674	17,9	18,066	14,281	11,238	9,143	21,2	960,173	24,999	2543,733	0	203,65	203,65	99,724	0	0	0	0	0	0	0
15:49:28	346,533	2917,139	17,998	18,261	14,295	11,274	9,185	21,2	960,173	24,999	2544,107	0	203,65	203,65	99,724	0	0	0	0	0	0	0
15:49:28	393,725	2921,077	18,144	18,359	14,309	11,315	9,227	21,2	960,173	24,999	2544,484	0	203,65	203,65	99,724	0	0	0	0	0	0	0
15:49:28	292,993	2924,006	18,193	18,457	14,323	11,345	9,269	21,2	960,173	24,999	2544,863	0	203,65	203,65	99,724	0	0	0	0	0	0	0
15:49:28	406,127	2928,068	18,291	18,506	14,34	11,387	9,31	21,2	960,173	24,999	2545,246	0	203,65	203,65	99,724	0	0	0	0	0	0	0
15:49:28	291,845	2930,986	18,34	18,603	14,354	11,417	9,351	21,2	960,173	24,999	2545,632	0	203,65	203,65	99,724	0	0	0	0	0	0	0
15:49:28	253,588	2933,522	18,291	18,506	14,371	11,443	9,392	21,2	960,173	24,999	2546,02	0	203,65	203,65	99,724	0	0	0	0	0	0	0
15:49:28	130,834	2934,83	18,144	18,359	14,387	11,456	9,433	21,2	960,173	24,999	2546,409	0	203,65	203,65	99,724	0	0	0	0	0	0	0
15:49:28	329,785	2938,128	18,193	18,359	14,403	11,49	9,473	21,2	960,173	24,999	2546,801	0	203,65	203,65	99,724	0	0	0	0	0	0	0
15:49:28	91,748	2939,046	18,047	18,31	14,416	11,5	9,513	21,2	960,173	24,999	2547,193	0	203,65	203,65	99,724	0	0	0	0	0	0	0
15:49:28	309,643	2942,142	18,193	18,359	14,425	11,532	9,553	21,2	960,173	24,999	2547,588	0	203,65	203,65	99,724	0	0	0	0	0	0	0
15:49:28	238,745	2944,53	18,291	18,506	14,433	11,556	9,592	21,2	960,173	24,999	2547,985	0	203,65	203,65	99,724	0	0	0	0	0	0	0
15:49:28	538,037	2949,91	18,681	18,847	14,441	11,612	9,631	21,2	960,173	24,999	2548,387	0	203,65	203,65	99,724	0	0	0	0	0	0	0
15:49:28	98,437	2950,894	18,681	18,945	14,447	11,622	9,67	21,2	960,173	24,999	2548,789	0	203,65	203,65	99,724	0	0	0	0	0	0	0
15:49:28	292,822	2953,823	18,828	18,945	14,455	11,652	9,709	21,2	960,173	24,999	2549,194	0	203,65	203,65	99,724	0	0	0	0	0	0	0
15:49:28	145,117	2955,274	18,828	18,945	14,463	11,667	9,748	21,2	960,173	24,999	2549,601	0	203,65	203,65	99,724	0	0	0	0	0	0	0
15:49:28	130,102	2956,575	18,779	18,847	14,473	11,681	9,786	21,2	960,173	24,999	2550,008	0	203,65	203,65	99,724	0	0	0	0	0	0	0
15:49:28	-20,581	2956,369	18,535	18,603	14,486	11,679	9,823	21,2	960,173	24,999	2550,414	0	203,65	203,65	99,724	0	0	0	0	0	0	0
15:49:28	29,833	2956,667	18,388	18,457	14,496	11,682	9,859	21,2	960,173	24,999	2550,82	0	203,65	203,65	99,724	0	0	0	0	0	0	0
15:49:28	149,316	2958,161	18,388	18,506	14,504	11,697	9,895	21,2	960,173	24,999	2551,228	0	203,65	203,65	99,724	0	0	0	0	0	0	0
15:49:28	281,982	2960,98	18,535	18,603	14,512	11,726	9,931	21,2	960,173	24,999	2551,638	0	203,65	203,65	99,724	0	0	0	0	0	0	0
15:49:28	164,135	2962,622	18,681	18,799	14,513	11,743	9,967	21,2	960,173	24,999	2552,048	0	203,65	203,65	99,724	0	0	0	0	0	0	0
15:49:28	265,576	2965,277	18,877	19,043	14,517	11,77	10,002	21,2	960,173	24,999	2552,462	0	203,65	203,65	99,724	0	0	0	0	0	0	0
15:49:28	15,087	2965,428	18,877	18,994	14,517	11,772	10,037	21,2	960,173	24,999	2552,875	0	203,65	203,65	99,724	0	0	0	0	0	0	0
15:49:28	166,552	2967,094	18,974	18,994	14,521	11,789	10,071	21,2	960,173	24,999	2553,289	0	203,65	203,65	99,724	0	0	0	0	0	0	0
15:49:28	16,137	2967,255	18,974	19,043	14,522	11,791	10,105	21,2	960,173	24,999	2553,703	0	203,65	203,65	99,724	0	0	0	0	0	0	0
15:49:28	-16,967	2967,086	18,877	18,847	14,527	11,789	10,138	21,2	960,173	24,999	2554,116	0	203,65	203,65	99,724	0	0	0	0	0	0	0
15:49:28	54,516	2967,631	18,779	18,847	14,535	11,795	10,17	21,2	960,173	24,999	2554,529	0	203,65	203,65	99,724	0	0	0	0	0	0	0
15:49:28	112,646	2968,757	18,779	18,847	14,542	11,806	10,202	21,2	960,173	24,999	2554,944	0	203,65	203,65	99,724	0	0	0	0	0	0	0
15:49:28	-10,424	2968,653	18,633	18,701	14,55	11,805	10,234	21,2	960,173	24,999	2555,358	0	203,65	203,65	99,724	0	0	0	0	0	0	0
15:49:28	-85,302	2967,8	18,535	18,506	14,55	11,796	10,264	21,2	960,173	24,999	2555,77	0	203,65	203,65	99,724	0	0	0	0	0	0	0
15:49:28	148,95	2969,289	18,681	18,799	14,55	11,812	10,295	21,2	960,173	24,999	2556,183	0	203,65	203,65	99,724	0	0	0	0	0	0	0
15:49:28	148,999	2970,779	18,828	18,799	14,55	11,827	10,325	21,2	960,173	24,999	2556,598	0	203,65	203,65	99,724	0	0	0	0	0	0	0
15:49:28	49,682	2971,276	18,877	18,994	14,55	11,832	10,354	21,2	960,173	24,999	2557,013	0	203,65	203,65	99,724	0	0	0	0	0	0	0
15:49:28	69,384	2971,97	18,877	18,994	14,554	11,839	10,383	21,2	960,173	24,999	2557,428	0	203,65	203,65	99,724	0	0	0	0	0	0	0
15:49:28	14,013	2972,11	18,877	18,945	14,555	11,841	10,412	21,2	960,173	24,999	2557,842	0	203,65	203,65	99,724	0	0	0	0	0	0	0
15:49:28	20,751	2972,318	18,828	18,847	14,559	11,843	10,44	21,2	960,173	24,999	2558,257	0	203,65	203,65	99,724	0	0	0	0	0	0	0
15:49:28	20,751	2972,525	18,779	18,847	14,563	11,845	10,468	21,2	960,173	24,999	2558,671	0	203,65	203,65	99,724	0	0	0	0	0	0	0
15:49:28	-71,337	2971,812	18,681	18,652	14,565	11,838	10,495	21,2	960,173	24,999	2559,084	0	203,65	203,65	99,724	0	0	0	0	0	0	0
15:49:28	20,751	2972,019	18,633	18,701	14,569	11,84	10,521	21,3	957,694	24,999	2559,497	0	203,65	203,65	99,724	0	0	0	0	0	0	0
15:49:28	163,793	2973,657	18,779	18,945	14,569	11,857	10,547	21,3	957,694	24,999	2559,911	0	203,65	203,65	99,724	0	0	0	0	0	0	0
15:49:28	-85,253	2972,805	18,681	18,799	14,569	11,848	10,573	21,3	957,694	24,999	2560,324	0	203,65	203,65	99,724	0	0	0	0	0	0	0
15:49:28	0	2972,805	18,681	18,701	14,569	11,848	10,598	21,3	957,694	24,999	2560,737	0	203,65	203,65	99,724	0	0	0	0	0	0	0
15:49:28	0	2972,805	18,681	18,652	14,569	11,848	10,622	21,3	957,694	24,999	2561,149	0	203,65	203,65	99,724	0	0	0	0	0	0	0
15:49:28	149,169	2974,297	18,828	18,799	14,569	11,863	10,646	21,3	957,694	24,999	2561,562	0	203,65	203,65	99,724	0	0	0	0	0	0	0
15:49:28	-49,731	2973,799	18,779	18,847	14,569	11,858	10,67	21,3	957,694	24,999	2561,974	0	203,65	203,65	99,724	0	0	0	0	0	0	0
15:49:28	57,324	2974,372	18,779	18,847	14,573	11,864	10,694	21,3	957,694	24,999	2562,386	0	203,65	203,65	99,724	0	0	0	0	0	0	0
15:49:28	-13,964	2974,233	18,681	18,799	14,577	11,863	10,717	21,3	957,694	24,999	2562,798	0	203,65	203,65	99,724	0	0	0	0	0	0	0
15:49:28	113,671	2975,369	18,779	18,847	14,578	11,874	10,739	21,3	957,694	24,999	2563,211	0	203,65	203,65	99,724	0	0	0	0	0	0	0
15:49:28	-99,462	2974,375	18,681	18,652	14,578	11,864	10,761	21,3	957,694	24,999	2563,622	0	204,341	204,341	99,727	0	0	0	0	0	0	0
15:49:28	0	2974,375	18,681	18,847	14,578	11,864	10,783	21,3	957,694	24,999	2564,033	0	204,341	204,341	99,727	0	0	0	0	0	0	0
15:49:28	0	2974,375	18,681	18,701	14,578	11,864	10,804	21,3	957,694	24,999	2564,443	0	204,341	204,341	99,727	0	0	0	0	0	0	0
15:49:28	0	2974,375	18,681	18,799	14,578	11,864	10,825	21,3	957,694	24,999	2564,854	0	204,341	204,341	99,727	0	0	0	0	0	0	0
15:49:28	99,462	2975,369	18,779	18,799	14,578	11,874	10,846	21,3	957,694	24,999	2565,264	0	204,341	204,341	99,727	0	0	0	0	0	0	0
15:49:28	0	2975,369	18,779	18,945	14,578	11,874	10,866	21,3	957,694	24,999	2565,674	0	204,341	204,341	99,727	0	0	0	0	0	0	0
15:49:28	0	2975,369	18,779	18,799	14,578	11,874	10,885	21,3	957,694	24,999	2566,084	0	204,341	204,341	99,727	0	0	0	0	0	0	0
15:49:28	49,731	2975,867	18,828	18,945	14,578	11,88	10,905	21,3	957,694	24,999	2566,494	0	204,341	204,341	99,727	0	0	0	0	0	0	0
15:49:28	7,568	2975,942	18,779	18,799	14,581	11,88	10,924	21,3	957,694	24,999	2566,903	0	204,341	204,341	99,727	0	0	0	0	0	0	0
15:49:28	0	2975,942	18,779	18,799	14,581	11,88	10,943	21,3	957,694	24,999	2567,312	0	204,341	204,341	99,727	0	0	0	0	0	0	0
15:49:28	13,989	2976,082	18,779	18,847	14,582	11,882	10,961	21,3	957,694	24,999	2567,721	0	204,341	204,341	99,727	0	0	0	0	0	0	0
15:49:28	-99,462	2975,088	18,681	18,799	14,582	11,871	10,979	21,3	957,694	24,999	2568,128	0	204,341	204,341	99,727	0	0	0	0	0	0	0
15:49:28	99,462	2976,082	18,779	18,945	14,582	11,882	10,997	21,3	957,694	24,999	2568,536	0	204,341	204,341	99,727	0	0	0	0	0	0	0
15:49:28	-149,169	2974,591	18,633	18,603	14,582	11,866	11,014	21,3	957,694	24,999	2568,942	0	204,341	204,341	99,727	0	0	0	0	0	0	0
15:49:28	49,707	2975,088	18,681	18,701	14,582	11,871	11,031	21,3	957,694	24,999	2569,348	0	204,341	204,341	99,727	0	0	0	0	0	0	0
15:49:28	-49,707	2974,591	18,633	18,603	14,582	11,866	11,047	21,3	957,694	24,999	2569,753	0	204,341	204,341	99,727	0	0	0	0	0	0	0
15:49:28	-13,989	2974,451	18,633	18,652	14,581	11,865	11,063	21,3	957,694	24,999	2570,158	0	204,341	204,341	99,727	0	0	0	0	0	0	0
15:49:28	49,707	2974,948	18,681	18,799	14,581	11,87	11,079	21,3	957,694	24,999	2570,563	0	204,341	204,341	99,727	0	0	0	0	0	0	0
15:49:28	-35,717	2974,591	18,633	18,652	14,582	11,866	11,094	21,3	957,694	24,999	2570,967	0	204,341	204,341	99,727	0	0	0	0	0	0	0
15:49:28	-99,438	2973,596	18,535	18,652	14,582	11,856	11,109	21,3	957,694	24,999	2571,369	0	204,341	204,341	99,727	0	0	0	0	0	0	0
15:49:28	-49,731	2973,099	18,486	18,603	14,582	11,851	11,124	21,3	957,694	24,999	2571,771	0	204,341	204,341	99,727	0	0	0	0	0	0	0
15:49:28	-518,505	2967,914	18,047	18,115	14,578	11,798	11,137	21,3	957,694	24,999	2572,167	0	204,341	204,341	99,727	0	0	0	0	0	0	0
15:49:28	-212,866	2965,785	17,851	17,578	14,577	11,776	11,15	21,3	957,694	24,999	2572,56	0	204,341	204,341	99,727	0	0	0	0	0	0	0
15:49:28	-702,856	2958,757	17,314	16,943	14,569	11,703	11,16	21,3	957,694	24,999	2572,947	0	204,341	204,341	99,727	0	0	0	0	0	0	0
15:49:28	-649,658	2952,26	16,924	16,357	14,554	11,636	11,17	21,3	957,694	24,999	2573,326	0	204,341	204,341	99,727	0	0	0	0	0	0	0
15:49:28	-601,635	2946,244	16,826	16,064	14,526	11,574	11,178	21,3	957,694	24,999	2573,699	0	204,341	204,341	99,727	0	0	0	0	0	0	0
15:49:28	-527,758	2940,966	16,924	16,162	14,49	11,52	11,184	21,3	957,694	24,999	2574,066	0	204,341	204,341	99,727	0	0	0	0	0	0	0
15:49:28	-380,2	2937,164	17,314	16,308	14,447	11,481	11,19	21,3	957,694	24,999	2574,429	0	204,341	204,341	99,727	0	0	0	0	0	0	0
15:49:28	-749,438	2929,67	17,363	16,357	14,402	11,403	11,194	21,3	957,694	24,999	2574,784	0	204,341	204,341	99,727	0	0	0	0	0	0	0
15:49:28	-695,507	2922,715	17,412	16,357	14,359	11,332	11,197	21,3	957,694	24,999	2575,132	0	204,341	204,341	99,727	0	0	0	0	0	0	0
15:49:28	-682,714	2915,888	17,314	16,357	14,327	11,261	11,198	21,3	957,694	24,999	2575,473	0	204,341	204,341	99,727	0	0	0	0	0	0	0
15:49:28	-832,592	2907,562	17,021	15,869	14,296	11,175	11,198	21,3	957,694	24,999	2575,805	0	204,341	204,341	99,727	0	0	0	0	0	0	0
15:49:28	-1053,808	2897,024	16,386	15,429	14,273	11,067	11,195	21,3	957,694	24,999	2576,126	0	204,341	204,341	99,727	0	0	0	0	0	0	0
15:49:28	-845,19	2888,572	15,947	15,185	14,25	10,98	11,191	21,3	957,694	24,999	2576,438	0	204,341	204,341	99,727	0	0	0	0	0	0	0
15:49:28	-546,557	2883,106	15,752	15,185	14,23	10,923	11,186	21,3	957,694	24,999	2576,745	0	204,341	204,341	99,727	0	0	0	0	0	0	0
15:49:28	-617,114	2876,935	15,605	14,941	14,204	10,86	11,179	21,3	957,694	24,999	2577,045	0	204,341	204,341	99,727	0	0	0	0	0	0	0
15:49:28	-492,114	2872,014	15,605	15,185	14,176	10,809	11,172	21,3	957,694	24,999	2577,34	0	204,341	204,341	99,727	0	0	0	0	0	0	0
15:49:28	-324,292	2868,771	15,849	15,332	14,144	10,775	11,164	21,3	957,694	24,999	2577,631	0	204,341	204,341	99,727	0	0	0	0	0	0	0
15:49:28	-453,955	2864,231	15,898	15,478	14,115	10,729	11,156	21,3	957,694	24,999	2577,918	0	204,341	204,341	99,727	0	0	0	0	0	0	0
15:49:28	-552,319	2858,708	15,849	15,332	14,087	10,672	11,146	21,3	957,694	24,999	2578,199	0	204,341	204,341	99,727	0	0	0	0	0	0	0
15:49:28	-483,959	2853,869	15,703	15,283	14,068	10,622	11,136	21,3	957,694	24,999	2578,474	0	204,341	204,341	99,727	0	0	0	0	0	0	0
15:49:28	-543,603	2848,432	15,41	15,088	14,054	10,566	11,125	21,3	957,694	24,999	2578,745	0	204,341	204,341	99,727	0	0	0	0	0	0	0
15:49:28	-594,384	2842,489	15,068	14,795	14,04	10,504	11,113	21,3	957,694	24,999	2579,008	0	204,341	204,341	99,727	0	0	0	0	0	0	0
15:49:28	-546,142	2837,027	14,775	14,404	14,025	10,448	11,1	21,3	957,694	24,999	2579,266	0	204,341	204,341	99,727	0	0	0	0	0	0	0
15:49:28	-395,947	2833,068	14,629	14,258	14,011	10,407	11,086	21,3	957,694	24,999	2579,52	0	204,341	204,341	99,727	0	0	0	0	0	0	0
15:49:28	-379,956	2829,268	14,58	14,209	13,992	10,368	11,072	21,3	957,694	24,999	2579,77	0	204,341	204,341	99,727	0	0	0	0	0	0	0
15:49:28	-513,964	2824,129	14,482	14,209	13,969	10,315	11,057	21,3	957,694	24,999	2580,014	0	204,341	204,341	99,727	0	0	0	0	0	0	0
15:49:28	-324,755	2820,881	14,58	14,258	13,945	10,282	11,042	21,3	957,694	24,999	2580,255	0	204,341	204,341	99,727	0	0	0	0	0	0	0
15:49:29	-274,072	2818,14	14,726	14,258	13,921	10,253	11,027	21,3	957,694	24,999	2580,493	0	204,341	204,341	99,727	0	0	0	0	0	0	0
15:49:29	-373,779	2814,402	14,775	14,258	13,897	10,215	11,011	21,3	957,694	24,999	2580,727	0	204,341	204,341	99,727	0	0	0	0	0	0	0
15:49:29	-422,753	2810,175	14,775	14,404	13,873	10,171	10,994	21,3	957,694	24,999	2580,957	0	204,341	204,341	99,727	0	0	0	0	0	0	0
15:49:29	-470,41	2805,471	14,726	14,306	13,849	10,123	10,977	21,3	957,694	24,999	2581,181	0	204,341	204,341	99,727	0	0	0	0	0	0	0
15:49:29	-431,787	2801,153	14,629	14,258	13,831	10,078	10,959	21,3	957,694	24,999	2581,401	0	204,341	204,341	99,727	0	0	0	0	0	0	0
15:49:29	-487,036	2796,283	14,482	14,209	13,811	10,028	10,941	21,3	957,694	24,999	2581,616	0	204,341	204,341	99,727	0	0	0	0	0	0	0
15:49:29	-302,001	2793,263	14,433	14,111	13,797	9,997	10,923	21,3	957,694	24,999	2581,828	0	204,341	204,341	99,727	0	0	0	0	0	0	0
15:49:29	-483,642	2788,426	14,287	13,965	13,778	9,947	10,904	21,3	957,694	24,999	2582,035	0	204,341	204,341	99,727	0	0	0	0	0	0	0
15:49:29	-479,077	2783,635	14,14	13,867	13,759	9,898	10,884	21,3	957,694	24,999	2582,236	0	204,341	204,341	99,727	0	0	0	0	0	0	0
15:49:29	-337,255	2780,263	14,14	13,867	13,74	9,863	10,864	21,3	957,694	24,999	2582,434	0	204,341	204,341	99,727	0	0	0	0	0	0	0
15:49:29	-389,233	2776,37	14,092	13,769	13,721	9,823	10,843	21,3	957,694	24,999	2582,628	0	204,341	204,341	99,727	0	0	0	0	0	0	0
15:49:29	-338,281	2772,988	14,092	13,867	13,701	9,788	10,823	21,3	957,694	24,999	2582,819	0	204,341	204,341	99,727	0	0	0	0	0	0	0
15:49:29	-477,709	2768,211	13,945	13,769	13,683	9,739	10,801	21,3	957,694	24,999	2583,004	0	204,341	204,341	99,727	0	0	0	0	0	0	0
[truncated: 7,669 more rows]
