# Supplementary material for: Testing of pandemic ventilators under early and agile development
Source: Front Med Technol. 2022 Aug 16;4:899328. doi: 10.3389/fmedt.2022.899328 (PMC9424737; doi:10.3389/fmedt.2022.899328)
Supplement: Supplementary file 3 [file Data_Sheet_2.ZIP › Accuracy of Controls Systems/01_Data Storage/01_Raw Measurement Data/Hamilton T1/Hamilton T1_v2/part_2_test_03.csv]

Time	Flow	Lung tidal volume	p alveole	Airway pressure	Bellows position	Intrapleural pressure	Cardial pressure	Fraction of O2 inspir	Ambient pressure	Temperature Celsius	FRC actual	Shunt fraction	Partial pressure O2 air chamber	Partial pressure O2 effectiv	Oxygen sat pulm. capillaries	NA	NA	NA	NA	NA	NA	NA
15:52:29	-823,584	2948,015	17,656	16,406	14,489	11,592	10,903	21,3	958,743	24,999	2583,631	0	203,499	203,499	99,724	0	0	0	0	0	0	0
15:52:29	-748,901	2940,526	17,51	16,357	14,455	11,515	10,915	21,3	958,743	24,999	2583,988	0	204,717	204,717	99,728	0	0	0	0	0	0	0
15:52:29	-889,209	2931,634	17,168	16,015	14,424	11,424	10,925	21,3	958,743	24,999	2584,335	0	204,717	204,717	99,728	0	0	0	0	0	0	0
15:52:29	-1013,964	2921,494	16,679	15,674	14,395	11,319	10,933	21,3	958,743	24,999	2584,672	0	204,717	204,717	99,728	0	0	0	0	0	0	0
15:52:29	-729,956	2914,195	16,435	15,722	14,367	11,244	10,939	21,3	958,743	24,999	2585,002	0	204,717	204,717	99,728	0	0	0	0	0	0	0
15:52:29	-401,489	2910,18	16,533	15,722	14,339	11,202	10,944	21,3	958,743	24,999	2585,327	0	204,717	204,717	99,728	0	0	0	0	0	0	0
15:52:29	-745,288	2902,727	16,386	15,478	14,305	11,125	10,948	21,3	958,743	24,999	2585,645	0	204,717	204,717	99,728	0	0	0	0	0	0	0
15:52:29	-558,056	2897,147	16,338	15,674	14,277	11,068	10,95	21,3	958,743	24,999	2585,956	0	204,717	204,717	99,728	0	0	0	0	0	0	0
15:52:29	-532,812	2891,818	16,386	15,625	14,244	11,013	10,951	21,3	958,743	24,999	2586,262	0	204,717	204,717	99,728	0	0	0	0	0	0	0
15:52:29	-525,634	2886,562	16,338	15,674	14,217	10,959	10,951	21,3	958,743	24,999	2586,562	0	204,717	204,717	99,728	0	0	0	0	0	0	0
15:52:29	-622,876	2880,333	16,191	15,674	14,19	10,895	10,95	21,3	958,743	24,999	2586,856	0	204,717	204,717	99,728	0	0	0	0	0	0	0
15:52:29	-580,566	2874,528	15,947	15,429	14,171	10,835	10,948	21,3	958,743	24,999	2587,143	0	204,717	204,717	99,728	0	0	0	0	0	0	0
15:52:29	-742,773	2867,1	15,459	14,99	14,157	10,758	10,944	21,3	958,743	24,999	2587,423	0	204,717	204,717	99,728	0	0	0	0	0	0	0
15:52:29	-595,971	2861,14	15,117	14,648	14,143	10,697	10,94	21,3	958,743	24,999	2587,697	0	204,717	204,717	99,728	0	0	0	0	0	0	0
15:52:29	-519,775	2855,942	14,922	14,502	14,124	10,643	10,934	21,3	958,743	24,999	2587,966	0	204,717	204,717	99,728	0	0	0	0	0	0	0
15:52:29	-543,945	2850,503	14,775	14,258	14,102	10,587	10,927	21,3	958,743	24,999	2588,228	0	204,717	204,717	99,728	0	0	0	0	0	0	0
15:52:29	-328,002	2847,223	14,873	14,258	14,078	10,553	10,92	21,3	958,743	24,999	2588,487	0	204,717	204,717	99,728	0	0	0	0	0	0	0
15:52:29	-373,876	2843,484	14,922	14,404	14,054	10,515	10,912	21,3	958,743	24,999	2588,742	0	204,717	204,717	99,728	0	0	0	0	0	0	0
15:52:29	-449,365	2838,991	14,97	14,502	14,026	10,468	10,903	21,3	958,743	24,999	2588,992	0	204,717	204,717	99,728	0	0	0	0	0	0	0
15:52:29	-419,531	2834,795	14,97	14,599	14,002	10,425	10,894	21,3	958,743	24,999	2589,238	0	204,717	204,717	99,728	0	0	0	0	0	0	0
15:52:29	-333,3	2831,462	14,97	14,502	13,983	10,391	10,884	21,3	958,743	24,999	2589,48	0	204,717	204,717	99,728	0	0	0	0	0	0	0
15:52:29	-467,309	2826,789	14,922	14,453	13,959	10,343	10,873	21,3	958,743	24,999	2589,718	0	204,717	204,717	99,728	0	0	0	0	0	0	0
15:52:29	-385,327	2822,936	14,873	14,453	13,94	10,303	10,862	21,3	958,743	24,999	2589,951	0	204,717	204,717	99,728	0	0	0	0	0	0	0
15:52:29	-435,4	2818,582	14,775	14,453	13,921	10,258	10,85	21,3	958,743	24,999	2590,179	0	204,717	204,717	99,728	0	0	0	0	0	0	0
15:52:29	-483,911	2813,743	14,629	14,404	13,902	10,208	10,838	21,3	958,743	24,999	2590,403	0	204,717	204,717	99,728	0	0	0	0	0	0	0
15:52:29	-485,034	2808,892	14,482	14,111	13,883	10,158	10,824	21,3	958,743	24,999	2590,622	0	204,717	204,717	99,728	0	0	0	0	0	0	0
15:52:29	-386,132	2805,031	14,433	14,111	13,864	10,118	10,81	21,3	958,743	24,999	2590,836	0	204,717	204,717	99,728	0	0	0	0	0	0	0
15:52:29	-385,034	2801,181	14,384	13,965	13,845	10,079	10,796	21,3	958,743	24,999	2591,046	0	204,717	204,717	99,728	0	0	0	0	0	0	0
15:52:29	-433,911	2796,842	14,287	13,965	13,826	10,034	10,781	21,3	958,743	24,999	2591,252	0	204,717	204,717	99,728	0	0	0	0	0	0	0
15:52:29	-337,255	2793,469	14,287	13,867	13,807	9,999	10,766	21,3	958,743	24,999	2591,454	0	204,717	204,717	99,728	0	0	0	0	0	0	0
15:52:29	-484,423	2788,625	14,14	13,769	13,787	9,949	10,75	21,3	958,743	24,999	2591,652	0	204,717	204,717	99,728	0	0	0	0	0	0	0
15:52:29	-340,6	2785,219	14,14	13,769	13,768	9,914	10,733	21,3	958,743	24,999	2591,845	0	204,717	204,717	99,728	0	0	0	0	0	0	0
15:52:29	-338,452	2781,834	14,14	13,867	13,749	9,879	10,717	21,3	958,743	24,999	2592,035	0	204,717	204,717	99,728	0	0	0	0	0	0	0
15:52:29	-336,206	2778,472	14,14	13,769	13,73	9,845	10,699	21,3	958,743	24,999	2592,221	0	204,717	204,717	99,728	0	0	0	0	0	0	0
15:52:29	-388,159	2774,591	14,092	13,769	13,711	9,805	10,682	21,3	958,743	24,999	2592,404	0	204,717	204,717	99,728	0	0	0	0	0	0	0
15:52:29	-481,884	2769,772	13,945	13,72	13,692	9,755	10,664	21,3	958,743	24,999	2592,581	0	204,717	204,717	99,728	0	0	0	0	0	0	0
15:52:29	-476,513	2765,007	13,799	13,574	13,673	9,706	10,645	21,3	958,743	24,999	2592,754	0	204,717	204,717	99,728	0	0	0	0	0	0	0
15:52:29	-315,625	2761,85	13,799	13,574	13,655	9,673	10,626	21,3	958,743	24,999	2592,923	0	204,717	204,717	99,728	0	0	0	0	0	0	0
15:52:29	-380,322	2758,047	13,75	13,574	13,636	9,634	10,606	21,3	958,743	24,999	2593,088	0	204,717	204,717	99,728	0	0	0	0	0	0	0
15:52:29	-274,633	2755,301	13,75	13,525	13,621	9,606	10,587	21,3	958,743	24,999	2593,25	0	204,717	204,717	99,728	0	0	0	0	0	0	0
15:52:29	-325,439	2752,047	13,75	13,574	13,602	9,572	10,567	21,3	958,743	24,999	2593,409	0	204,717	204,717	99,728	0	0	0	0	0	0	0
15:52:29	-428,588	2747,761	13,652	13,427	13,583	9,528	10,547	21,3	958,743	24,999	2593,563	0	204,717	204,717	99,728	0	0	0	0	0	0	0
15:52:29	-342,553	2744,335	13,652	13,427	13,564	9,493	10,526	21,3	958,743	24,999	2593,714	0	204,717	204,717	99,728	0	0	0	0	0	0	0
15:52:29	-228,54	2742,05	13,75	13,427	13,546	9,469	10,505	21,3	958,743	24,999	2593,862	0	204,717	204,717	99,728	0	0	0	0	0	0	0
15:52:29	-467,382	2737,376	13,603	13,33	13,527	9,421	10,484	21,3	958,743	24,999	2594,006	0	204,717	204,717	99,728	0	0	0	0	0	0	0
15:52:29	-395,043	2733,425	13,457	13,33	13,513	9,38	10,462	21,3	958,743	24,999	2594,145	0	204,717	204,717	99,728	0	0	0	0	0	0	0
15:52:29	-377,661	2729,649	13,31	13,183	13,5	9,341	10,44	21,3	958,743	24,999	2594,281	0	204,717	204,717	99,728	0	0	0	0	0	0	0
15:52:29	-441,064	2725,238	13,115	12,988	13,486	9,296	10,418	21,3	958,743	24,999	2594,412	0	204,717	204,717	99,728	0	0	0	0	0	0	0
15:52:29	-263,72	2722,601	13,115	12,988	13,471	9,269	10,395	21,3	958,743	24,999	2594,54	0	204,717	204,717	99,728	0	0	0	0	0	0	0
15:52:29	-263,671	2719,964	13,115	12,988	13,456	9,241	10,373	21,3	958,743	24,999	2594,666	0	204,717	204,717	99,728	0	0	0	0	0	0	0
15:52:29	-304,809	2716,916	13,164	12,988	13,436	9,21	10,35	21,3	958,743	24,999	2594,788	0	204,717	204,717	99,728	0	0	0	0	0	0	0
15:52:29	-343,432	2713,482	13,164	13,037	13,417	9,175	10,327	21,3	958,743	24,999	2594,907	0	204,717	204,717	99,728	0	0	0	0	0	0	0
15:52:29	-228,71	2711,195	13,261	13,086	13,398	9,151	10,304	21,3	958,743	24,999	2595,023	0	204,717	204,717	99,728	0	0	0	0	0	0	0
15:52:29	-220,214	2708,993	13,408	13,183	13,377	9,128	10,281	21,3	958,743	24,999	2595,137	0	204,717	204,717	99,728	0	0	0	0	0	0	0
15:52:29	-450,488	2704,488	13,261	13,086	13,36	9,082	10,257	21,3	958,743	24,999	2595,246	0	204,717	204,717	99,728	0	0	0	0	0	0	0
15:52:30	-422,119	2700,266	13,017	12,89	13,35	9,038	10,233	21,3	958,743	24,999	2595,351	0	204,717	204,717	99,728	0	0	0	0	0	0	0
15:52:30	-259,863	2697,668	12,92	12,744	13,341	9,011	10,209	21,3	958,743	24,999	2595,454	0	204,717	204,717	99,728	0	0	0	0	0	0	0
15:52:30	-450,952	2693,158	12,675	12,5	13,329	8,965	10,185	21,3	958,743	24,999	2595,552	0	204,717	204,717	99,728	0	0	0	0	0	0	0
15:52:30	-212,646	2691,032	12,627	12,5	13,319	8,943	10,161	21,3	958,743	24,999	2595,647	0	204,717	204,717	99,728	0	0	0	0	0	0	0
15:52:30	-374,633	2687,286	12,48	12,353	13,306	8,904	10,136	21,3	958,743	24,999	2595,739	0	204,717	204,717	99,728	0	0	0	0	0	0	0
15:52:30	-231,103	2684,974	12,431	12,158	13,296	8,881	10,111	21,3	958,743	24,999	2595,828	0	204,717	204,717	99,728	0	0	0	0	0	0	0
15:52:30	-248,51	2682,489	12,431	12,158	13,282	8,855	10,087	21,3	958,743	24,999	2595,915	0	204,717	204,717	99,728	0	0	0	0	0	0	0
15:52:30	-233,349	2680,156	12,431	12,256	13,269	8,831	10,062	21,3	958,743	24,999	2595,999	0	204,717	204,717	99,728	0	0	0	0	0	0	0
15:52:30	-254,003	2677,616	12,431	12,158	13,254	8,805	10,037	21,3	958,743	24,999	2596,08	0	204,717	204,717	99,728	0	0	0	0	0	0	0
15:52:30	-319,824	2674,418	12,334	12,158	13,242	8,772	10,013	21,3	958,743	24,999	2596,159	0	204,717	204,717	99,728	0	0	0	0	0	0	0
15:52:30	-341,015	2671,007	12,187	11,963	13,23	8,737	9,988	21,3	958,743	24,999	2596,234	0	204,717	204,717	99,728	0	0	0	0	0	0	0
15:52:30	-207,324	2668,934	12,138	11,914	13,221	8,715	9,963	21,3	958,743	24,999	2596,306	0	204,717	204,717	99,728	0	0	0	0	0	0	0
15:52:30	-334,985	2665,584	11,943	11,767	13,213	8,681	9,938	21,3	958,743	24,999	2596,375	0	204,717	204,717	99,728	0	0	0	0	0	0	0
15:52:30	-64,306	2664,941	12,041	11,718	13,204	8,674	9,913	21,3	958,743	24,999	2596,444	0	204,717	204,717	99,728	0	0	0	0	0	0	0
15:52:30	-234,033	2662,601	11,992	11,767	13,194	8,65	9,888	21,3	958,743	24,999	2596,51	0	204,717	204,717	99,728	0	0	0	0	0	0	0
15:52:30	-222,241	2660,379	11,943	11,621	13,184	8,627	9,863	21,3	958,743	24,999	2596,574	0	204,717	204,717	99,728	0	0	0	0	0	0	0
15:52:30	-163,305	2658,745	11,943	11,621	13,174	8,61	9,839	21,3	958,743	24,999	2596,636	0	204,717	204,717	99,728	0	0	0	0	0	0	0
15:52:30	-174,243	2657,003	11,943	11,718	13,164	8,592	9,814	21,3	958,743	24,999	2596,697	0	204,717	204,717	99,728	0	0	0	0	0	0	0
15:52:30	-241,87	2654,584	11,943	11,767	13,151	8,567	9,79	21,3	958,743	24,999	2596,754	0	204,717	204,717	99,728	0	0	0	0	0	0	0
15:52:30	-149,292	2653,091	12,041	11,816	13,137	8,552	9,766	21,3	958,743	24,999	2596,811	0	204,717	204,717	99,728	0	0	0	0	0	0	0
15:52:30	-168,798	2651,403	12,041	11,816	13,127	8,535	9,741	21,3	958,743	24,999	2596,865	0	204,717	204,717	99,728	0	0	0	0	0	0	0
15:52:30	-168,798	2649,715	12,041	11,914	13,118	8,517	9,717	21,3	958,743	24,999	2596,918	0	204,717	204,717	99,728	0	0	0	0	0	0	0
15:52:30	-185,18	2647,864	11,943	11,816	13,113	8,498	9,693	21,3	958,743	24,999	2596,969	0	204,717	204,717	99,728	0	0	0	0	0	0	0
15:52:30	-353,027	2644,333	11,748	11,718	13,103	8,462	9,669	21,3	958,743	24,999	2597,016	0	204,717	204,717	99,728	0	0	0	0	0	0	0
15:52:30	-185,961	2642,474	11,65	11,621	13,098	8,442	9,645	21,3	958,743	24,999	2597,062	0	204,717	204,717	99,728	0	0	0	0	0	0	0
15:52:30	-307,08	2639,403	11,504	11,523	13,089	8,411	9,621	21,3	958,743	24,999	2597,104	0	204,717	204,717	99,728	0	0	0	0	0	0	0
15:52:30	-129,565	2638,107	11,455	11,425	13,084	8,397	9,597	21,3	958,743	24,999	2597,145	0	204,717	204,717	99,728	0	0	0	0	0	0	0
15:52:30	-221,972	2635,888	11,406	11,377	13,075	8,375	9,573	21,3	958,743	24,999	2597,184	0	204,717	204,717	99,728	0	0	0	0	0	0	0
15:52:30	-118,725	2634,7	11,455	11,425	13,065	8,362	9,549	21,3	958,743	24,999	2597,222	0	204,717	204,717	99,728	0	0	0	0	0	0	0
15:52:30	-126,123	2633,439	11,504	11,523	13,055	8,349	9,526	21,3	958,743	24,999	2597,258	0	204,717	204,717	99,728	0	0	0	0	0	0	0
15:52:30	-155,932	2631,88	11,601	11,572	13,041	8,333	9,502	21,3	958,743	24,999	2597,293	0	204,717	204,717	99,728	0	0	0	0	0	0	0
15:52:30	-91,259	2630,967	11,601	11,572	13,036	8,324	9,479	21,3	958,743	24,999	2597,326	0	204,717	204,717	99,728	0	0	0	0	0	0	0
15:52:30	-258,007	2628,387	11,504	11,523	13,026	8,297	9,456	21,3	958,743	24,999	2597,357	0	204,717	204,717	99,728	0	0	0	0	0	0	0
15:52:30	-133,74	2627,05	11,455	11,523	13,022	8,283	9,433	21,3	958,743	24,999	2597,387	0	204,717	204,717	99,728	0	0	0	0	0	0	0
15:52:30	-132,861	2625,721	11,406	11,425	13,017	8,27	9,41	21,3	958,743	24,999	2597,415	0	204,717	204,717	99,728	0	0	0	0	0	0	0
15:52:30	-121,923	2624,502	11,455	11,425	13,007	8,257	9,388	21,3	958,743	24,999	2597,442	0	204,717	204,717	99,728	0	0	0	0	0	0	0
15:52:30	-85,913	2623,643	11,455	11,523	13,002	8,248	9,365	21,2	958,283	24,999	2597,468	0	204,717	204,717	99,728	0	0	0	0	0	0	0
15:52:30	-212,89	2621,514	11,406	11,377	12,993	8,226	9,343	21,2	958,283	24,999	2597,492	0	204,717	204,717	99,728	0	0	0	0	0	0	0
15:52:30	-180,395	2619,71	11,308	11,279	12,988	8,208	9,321	21,2	958,283	24,999	2597,515	0	204,717	204,717	99,728	0	0	0	0	0	0	0
15:52:30	-86,108	2618,849	11,308	11,279	12,983	8,199	9,299	21,2	958,283	24,999	2597,536	0	204,717	204,717	99,728	0	0	0	0	0	0	0
15:52:30	-167,626	2617,172	11,308	11,279	12,974	8,182	9,277	21,2	958,283	24,999	2597,555	0	204,717	204,717	99,728	0	0	0	0	0	0	0
15:52:30	-82,714	2616,345	11,308	11,279	12,969	8,173	9,255	21,2	958,283	24,999	2597,574	0	204,717	204,717	99,728	0	0	0	0	0	0	0
15:52:30	-168,652	2614,659	11,308	11,279	12,959	8,156	9,234	21,2	958,283	24,999	2597,591	0	204,717	204,717	99,728	0	0	0	0	0	0	0
15:52:30	-133,667	2613,322	11,259	11,23	12,954	8,142	9,212	21,2	958,283	24,999	2597,607	0	204,717	204,717	99,728	0	0	0	0	0	0	0
15:52:30	-177,172	2611,55	11,162	11,23	12,95	8,124	9,191	21,2	958,283	24,999	2597,621	0	204,717	204,717	99,728	0	0	0	0	0	0	0
15:52:30	-132,543	2610,225	11,113	11,181	12,945	8,11	9,17	21,2	958,283	24,999	2597,633	0	204,717	204,717	99,728	0	0	0	0	0	0	0
15:52:30	-37,304	2609,852	11,162	11,181	12,94	8,106	9,149	21,2	958,283	24,999	2597,646	0	204,01	204,01	99,726	0	0	0	0	0	0	0
15:52:30	-131,518	2608,537	11,113	11,084	12,935	8,093	9,128	21,2	958,283	24,999	2597,656	0	204,01	204,01	99,726	0	0	0	0	0	0	0
15:52:30	-181,323	2606,724	11,015	11,084	12,93	8,074	9,108	21,2	958,283	24,999	2597,665	0	204,01	204,01	99,726	0	0	0	0	0	0	0
15:52:30	-71,069	2606,013	11,113	11,084	12,921	8,067	9,087	21,2	958,283	24,999	2597,674	0	204,01	204,01	99,726	0	0	0	0	0	0	0
15:52:30	-38,208	2605,631	11,162	11,181	12,916	8,063	9,067	21,2	958,283	24,999	2597,682	0	204,01	204,01	99,726	0	0	0	0	0	0	0
15:52:30	-72,192	2604,909	11,259	11,23	12,907	8,055	9,047	21,2	958,283	24,999	2597,689	0	204,01	204,01	99,726	0	0	0	0	0	0	0
15:52:30	-180,419	2603,105	11,162	11,181	12,902	8,037	9,027	21,2	958,283	24,999	2597,694	0	204,01	204,01	99,726	0	0	0	0	0	0	0
15:52:30	-131,445	2601,79	11,113	11,035	12,897	8,023	9,008	21,2	958,283	24,999	2597,699	0	204,01	204,01	99,726	0	0	0	0	0	0	0
15:52:30	-143,042	2600,36	10,966	10,937	12,897	8,008	8,988	21,2	958,283	24,999	2597,701	0	204,01	204,01	99,726	0	0	0	0	0	0	0
15:52:30	-227,807	2598,082	10,82	10,888	12,892	7,985	8,968	21,2	958,283	24,999	2597,701	0	204,01	204,01	99,726	0	0	0	0	0	0	0
15:52:30	11,547	2598,197	10,918	10,937	12,887	7,986	8,949	21,2	958,283	24,999	2597,702	0	204,01	204,01	99,726	0	0	0	0	0	0	0
15:52:30	-36,108	2597,836	10,966	11,035	12,883	7,982	8,93	21,2	958,283	24,999	2597,702	0	204,01	204,01	99,726	0	0	0	0	0	0	0
15:52:30	-167,553	2596,161	10,966	11,035	12,873	7,965	8,911	21,2	958,283	24,999	2596,161	0	204,01	204,01	99,726	0	0	0	0	0	0	0
15:52:30	-84,814	2595,312	10,966	11,035	12,868	7,956	8,893	21,2	958,283	24,999	2595,312	0	204,01	204,01	99,726	0	0	0	0	0	0	0
15:52:30	-23,583	2595,077	11,113	11,035	12,859	7,954	8,874	21,2	958,283	24,999	2595,077	0	204,01	204,01	99,726	0	0	0	0	0	0	0
15:52:30	-82,714	2594,249	11,113	11,084	12,854	7,945	8,856	21,2	958,283	24,999	2594,249	0	204,01	204,01	99,726	0	0	0	0	0	0	0
15:52:30	-95,263	2593,297	11,015	11,035	12,854	7,935	8,838	21,2	958,283	24,999	2593,297	0	204,01	204,01	99,726	0	0	0	0	0	0	0
15:52:30	-130,371	2591,993	10,966	10,888	12,849	7,922	8,82	21,2	958,283	24,999	2591,993	0	204,01	204,01	99,726	0	0	0	0	0	0	0
15:52:30	-142,871	2590,564	10,82	10,84	12,849	7,907	8,802	21,2	958,283	24,999	2590,564	0	204,01	204,01	99,726	0	0	0	0	0	0	0
15:52:30	-130,322	2589,261	10,771	10,742	12,845	7,894	8,784	21,2	958,283	24,999	2589,261	0	204,01	204,01	99,726	0	0	0	0	0	0	0
15:52:30	0	2589,261	10,771	10,742	12,845	7,894	8,767	21,2	958,283	24,999	2589,261	0	204,01	204,01	99,726	0	0	0	0	0	0	0
15:52:30	-86,035	2588,401	10,771	10,693	12,84	7,885	8,749	21,2	958,283	24,999	2588,401	0	204,01	204,01	99,726	0	0	0	0	0	0	0
15:52:30	-35,083	2588,05	10,82	10,742	12,835	7,881	8,732	21,2	958,283	24,999	2588,05	0	204,01	204,01	99,726	0	0	0	0	0	0	0
15:52:30	-129,077	2586,759	10,771	10,84	12,831	7,868	8,716	21,2	958,283	24,999	2586,759	0	204,01	204,01	99,726	0	0	0	0	0	0	0
15:52:30	-121,142	2585,548	10,82	10,888	12,821	7,856	8,699	21,2	958,283	24,999	2585,548	0	204,01	204,01	99,726	0	0	0	0	0	0	0
15:52:30	56,909	2586,117	10,966	10,937	12,816	7,861	8,682	21,2	958,283	24,999	2585,548	0	204,01	204,01	99,726	0	0	0	0	0	0	0
15:52:30	-128,198	2584,835	10,918	10,937	12,812	7,848	8,666	21,2	958,283	24,999	2584,835	0	204,01	204,01	99,726	0	0	0	0	0	0	0
15:52:30	-80,419	2584,031	10,918	10,937	12,807	7,84	8,65	21,2	958,283	24,999	2584,031	0	204,01	204,01	99,726	0	0	0	0	0	0	0
15:52:30	-147,143	2582,559	10,771	10,84	12,807	7,825	8,634	21,2	958,283	24,999	2582,559	0	204,01	204,01	99,726	0	0	0	0	0	0	0
15:52:30	-95,166	2581,608	10,673	10,742	12,807	7,815	8,617	21,2	958,283	24,999	2581,608	0	204,01	204,01	99,726	0	0	0	0	0	0	0
15:52:30	-80,59	2580,802	10,673	10,742	12,802	7,807	8,602	21,2	958,283	24,999	2580,802	0	204,01	204,01	99,726	0	0	0	0	0	0	0
15:52:30	0	2580,802	10,673	10,595	12,802	7,807	8,586	21,2	958,283	24,999	2580,802	0	204,01	204,01	99,726	0	0	0	0	0	0	0
15:52:30	-84,838	2579,953	10,673	10,595	12,797	7,798	8,571	21,2	958,283	24,999	2579,953	0	204,01	204,01	99,726	0	0	0	0	0	0	0
15:52:30	-80,566	2579,148	10,673	10,693	12,793	7,79	8,555	21,2	958,283	24,999	2579,148	0	204,01	204,01	99,726	0	0	0	0	0	0	0
15:52:30	10,375	2579,251	10,771	10,693	12,788	7,791	8,54	21,2	958,283	24,999	2579,148	0	204,01	204,01	99,726	0	0	0	0	0	0	0
15:52:30	-79,37	2578,458	10,771	10,742	12,783	7,783	8,525	21,2	958,283	24,999	2578,458	0	204,01	204,01	99,726	0	0	0	0	0	0	0
15:52:30	-85,009	2577,608	10,771	10,84	12,779	7,774	8,511	21,2	958,283	24,999	2577,608	0	204,01	204,01	99,726	0	0	0	0	0	0	0
15:52:30	-36,181	2577,246	10,82	10,84	12,774	7,77	8,496	21,2	958,283	24,999	2577,246	0	204,01	204,01	99,726	0	0	0	0	0	0	0
15:52:30	-142,675	2575,819	10,673	10,742	12,774	7,755	8,482	21,2	958,283	24,999	2575,819	0	204,01	204,01	99,726	0	0	0	0	0	0	0
15:52:30	-126,904	2574,55	10,625	10,693	12,769	7,742	8,467	21,2	958,283	24,999	2574,55	0	204,01	204,01	99,726	0	0	0	0	0	0	0
15:52:30	-5,444	2574,495	10,625	10,693	12,769	7,742	8,453	21,2	958,283	24,999	2574,495	0	204,01	204,01	99,726	0	0	0	0	0	0	0
15:52:30	0	2574,495	10,625	10,693	12,769	7,742	8,439	21,2	958,283	24,999	2574,495	0	204,01	204,01	99,726	0	0	0	0	0	0	0
15:52:30	-78,295	2573,713	10,625	10,595	12,765	7,734	8,425	21,2	958,283	24,999	2573,713	0	204,01	204,01	99,726	0	0	0	0	0	0	0
15:52:30	-178,784	2571,925	10,527	10,595	12,76	7,715	8,411	21,2	958,283	24,999	2571,925	0	204,01	204,01	99,726	0	0	0	0	0	0	0
15:52:30	95,043	2572,875	10,625	10,595	12,76	7,725	8,398	21,2	958,283	24,999	2571,926	0	204,01	204,01	99,726	0	0	0	0	0	0	0
15:52:30	58,715	2573,462	10,771	10,742	12,755	7,731	8,385	21,2	958,283	24,999	2571,927	0	204,01	204,01	99,726	0	0	0	0	0	0	0
15:52:30	-82,714	2572,635	10,771	10,742	12,75	7,722	8,372	21,2	958,283	24,999	2571,928	0	204,01	204,01	99,726	0	0	0	0	0	0	0
15:52:30	-178,857	2570,847	10,673	10,742	12,746	7,704	8,359	21,2	958,283	24,999	2570,847	0	204,01	204,01	99,726	0	0	0	0	0	0	0
15:52:30	-83,715	2570,009	10,673	10,693	12,741	7,695	8,346	21,2	958,283	24,999	2570,009	0	204,01	204,01	99,726	0	0	0	0	0	0	0
15:52:30	0	2570,009	10,673	10,693	12,741	7,695	8,333	21,2	958,283	24,999	2570,009	0	204,01	204,01	99,726	0	0	0	0	0	0	0
15:52:30	-142,504	2568,584	10,527	10,547	12,741	7,681	8,32	21,2	958,283	24,999	2568,584	0	204,01	204,01	99,726	0	0	0	0	0	0	0
15:52:30	-47,509	2568,109	10,478	10,547	12,741	7,676	8,307	21,2	958,283	24,999	2568,109	0	204,01	204,01	99,726	0	0	0	0	0	0	0
15:52:30	-75,097	2567,358	10,478	10,547	12,737	7,668	8,295	21,2	958,283	24,999	2567,358	0	204,01	204,01	99,726	0	0	0	0	0	0	0
15:52:30	-7,568	2567,283	10,478	10,547	12,736	7,667	8,283	21,2	958,283	24,999	2567,283	0	204,01	204,01	99,726	0	0	0	0	0	0	0
15:52:31	-76,196	2566,521	10,478	10,498	12,732	7,659	8,27	21,2	958,283	24,999	2566,521	0	204,01	204,01	99,726	0	0	0	0	0	0	0
15:52:31	-7,543	2566,445	10,478	10,498	12,731	7,659	8,258	21,2	958,283	24,999	2566,445	0	204,01	204,01	99,726	0	0	0	0	0	0	0
15:52:31	-34,13	2566,104	10,527	10,547	12,727	7,655	8,247	21,2	958,283	24,999	2566,104	0	204,01	204,01	99,726	0	0	0	0	0	0	0
15:52:31	-74,047	2565,363	10,527	10,547	12,722	7,648	8,235	21,2	958,283	24,999	2565,363	0	204,01	204,01	99,726	0	0	0	0	0	0	0
15:52:31	-63,5	2564,728	10,478	10,498	12,722	7,641	8,223	21,2	958,283	24,999	2564,728	0	204,01	204,01	99,726	0	0	0	0	0	0	0
15:52:31	-34,155	2564,387	10,527	10,595	12,717	7,637	8,212	21,2	958,283	24,999	2564,387	0	204,01	204,01	99,726	0	0	0	0	0	0	0
15:52:31	0	2564,387	10,527	10,595	12,717	7,637	8,2	21,2	958,283	24,999	2564,387	0	204,01	204,01	99,726	0	0	0	0	0	0	0
15:52:31	-120,458	2563,182	10,478	10,595	12,713	7,625	8,189	21,2	958,283	24,999	2563,182	0	204,01	204,01	99,726	0	0	0	0	0	0	0
15:52:31	-9,667	2563,086	10,478	10,547	12,712	7,624	8,178	21,2	958,283	24,999	2563,086	0	204,01	204,01	99,726	0	0	0	0	0	0	0
15:52:31	-119,433	2561,891	10,429	10,498	12,708	7,612	8,167	21,2	958,283	24,999	2561,891	0	204,01	204,01	99,726	0	0	0	0	0	0	0
15:52:31	38,867	2562,28	10,478	10,547	12,708	7,616	8,156	21,2	958,283	24,999	2561,892	0	204,01	204,01	99,726	0	0	0	0	0	0	0
15:52:31	-72,998	2561,55	10,478	10,547	12,703	7,608	8,145	21,2	958,283	24,999	2561,55	0	204,01	204,01	99,726	0	0	0	0	0	0	0
15:52:31	38,818	2561,938	10,527	10,595	12,703	7,612	8,135	21,2	958,283	24,999	2561,55	0	204,01	204,01	99,726	0	0	0	0	0	0	0
15:52:31	-80,566	2561,132	10,527	10,595	12,698	7,604	8,125	21,2	958,283	24,999	2561,132	0	204,01	204,01	99,726	0	0	0	0	0	0	0
15:52:31	14,55	2561,278	10,625	10,693	12,694	7,605	8,114	21,2	958,283	24,999	2561,133	0	204,01	204,01	99,726	0	0	0	0	0	0	0
15:52:31	-81,64	2560,462	10,625	10,595	12,689	7,597	8,104	21,2	958,283	24,999	2560,462	0	204,01	204,01	99,726	0	0	0	0	0	0	0
15:52:31	0	2560,462	10,625	10,595	12,689	7,597	8,094	21,2	958,283	24,999	2560,462	0	204,01	204,01	99,726	0	0	0	0	0	0	0
15:52:31	-103,54	2559,426	10,527	10,547	12,689	7,586	8,084	21,2	958,283	24,999	2559,426	0	204,01	204,01	99,726	0	0	0	0	0	0	0
15:52:31	-47,436	2558,952	10,478	10,498	12,689	7,581	8,074	21,2	958,283	24,999	2558,952	0	204,01	204,01	99,726	0	0	0	0	0	0	0
15:52:31	-69,848	2558,253	10,478	10,498	12,685	7,574	8,065	21,2	958,283	24,999	2558,253	0	204,01	204,01	99,726	0	0	0	0	0	0	0
15:52:31	-47,436	2557,779	10,429	10,4	12,685	7,569	8,055	21,2	958,283	24,999	2557,779	0	204,01	204,01	99,726	0	0	0	0	0	0	0
15:52:31	-104,541	2556,734	10,332	10,351	12,684	7,559	8,045	21,2	958,283	24,999	2556,734	0	204,01	204,01	99,726	0	0	0	0	0	0	0
15:52:31	0	2556,734	10,332	10,351	12,684	7,559	8,036	21,2	958,283	24,999	2556,734	0	204,01	204,01	99,726	0	0	0	0	0	0	0
15:52:31	-47,436	2556,259	10,283	10,205	12,684	7,554	8,026	21,2	958,283	24,999	2556,259	0	204,01	204,01	99,726	0	0	0	0	0	0	0
15:52:31	-94,873	2555,31	10,185	10,156	12,684	7,544	8,017	21,2	958,283	24,999	2555,31	0	204,01	204,01	99,726	0	0	0	0	0	0	0
15:52:31	-79,296	2554,517	10,185	10,302	12,68	7,536	8,007	21,2	958,283	24,999	2554,517	0	204,01	204,01	99,726	0	0	0	0	0	0	0
15:52:31	94,848	2555,466	10,283	10,302	12,68	7,545	7,998	21,2	958,283	24,999	2554,518	0	204,01	204,01	99,726	0	0	0	0	0	0	0
15:52:31	-94,848	2554,517	10,185	10,205	12,68	7,536	7,989	21,2	958,283	24,999	2554,517	0	204,01	204,01	99,726	0	0	0	0	0	0	0
15:52:31	0	2554,517	10,185	10,156	12,68	7,536	7,98	21,2	958,283	24,999	2554,517	0	204,01	204,01	99,726	0	0	0	0	0	0	0
15:52:31	16,406	2554,682	10,283	10,302	12,675	7,537	7,972	21,2	958,283	24,999	2554,518	0	204,01	204,01	99,726	0	0	0	0	0	0	0
15:52:31	36,694	2555,048	10,332	10,4	12,675	7,541	7,963	21,2	958,283	24,999	2554,518	0	204,01	204,01	99,726	0	0	0	0	0	0	0
15:52:31	-78,247	2554,266	10,332	10,4	12,67	7,533	7,955	21,2	958,283	24,999	2554,266	0	204,01	204,01	99,726	0	0	0	0	0	0	0
15:52:31	17,431	2554,44	10,429	10,498	12,666	7,535	7,946	21,2	958,283	24,999	2554,266	0	204,01	204,01	99,726	0	0	0	0	0	0	0
15:52:31	-30,834	2554,132	10,478	10,547	12,661	7,532	7,938	21,2	958,283	24,999	2554,132	0	204,01	204,01	99,726	0	0	0	0	0	0	0
15:52:31	0	2554,132	10,478	10,498	12,661	7,532	7,93	21,2	958,283	24,999	2554,132	0	204,01	204,01	99,726	0	0	0	0	0	0	0
15:52:31	-10,717	2554,025	10,478	10,498	12,661	7,531	7,923	21,2	958,283	24,999	2554,025	0	204,01	204,01	99,726	0	0	0	0	0	0	0
15:52:31	-66,699	2553,358	10,478	10,547	12,657	7,524	7,915	21,2	959,124	24,999	2553,358	0	204,01	204,01	99,726	0	0	0	0	0	0	0
15:52:31	139,843	2554,756	10,625	10,693	12,657	7,538	7,907	21,2	959,124	24,999	2553,359	0	204,01	204,01	99,726	0	0	0	0	0	0	0
15:52:31	351,342	2558,27	10,918	10,937	12,661	7,574	7,901	21,2	959,124	24,999	2553,364	0	204,01	204,01	99,726	0	0	0	0	0	0	0
15:52:31	105,639	2559,326	11,015	11,181	12,661	7,585	7,895	21,2	959,124	24,999	2553,37	0	204,01	204,01	99,726	0	0	0	0	0	0	0
15:52:31	315,649	2562,483	11,259	11,377	12,666	7,618	7,889	21,2	959,124	24,999	2553,379	0	204,01	204,01	99,726	0	0	0	0	0	0	0
15:52:31	356,494	2566,047	11,455	11,621	12,675	7,655	7,885	21,2	959,124	24,999	2553,392	0	204,01	204,01	99,726	0	0	0	0	0	0	0
15:52:31	531,274	2571,36	11,748	11,963	12,689	7,709	7,881	21,2	959,124	24,999	2553,41	0	204,01	204,01	99,726	0	0	0	0	0	0	0
15:52:31	272,314	2574,083	11,601	11,963	12,713	7,737	7,878	21,2	959,124	24,999	2553,43	0	204,01	204,01	99,726	0	0	0	0	0	0	0
15:52:31	540,844	2579,492	11,65	12,158	12,741	7,793	7,877	21,2	959,124	24,999	2553,456	0	204,01	204,01	99,726	0	0	0	0	0	0	0
15:52:31	608,667	2585,578	11,845	12,353	12,765	7,856	7,876	21,2	959,124	24,999	2553,488	0	204,01	204,01	99,726	0	0	0	0	0	0	0
15:52:31	697,485	2592,553	12,138	12,695	12,788	7,928	7,877	21,2	959,124	24,999	2553,527	0	203,427	203,427	99,723	0	0	0	0	0	0	0
15:52:31	501,098	2597,564	12,138	12,89	12,816	7,979	7,879	21,2	959,124	24,999	2553,571	0	203,427	203,427	99,723	0	0	0	0	0	0	0
15:52:31	835,229	2605,917	12,48	13,183	12,845	8,066	7,883	21,2	959,124	24,999	2553,624	0	203,427	203,427	99,723	0	0	0	0	0	0	0
15:52:31	546,948	2611,386	12,529	13,232	12,873	8,122	7,888	21,2	959,124	24,999	2553,682	0	203,427	203,427	99,723	0	0	0	0	0	0	0
15:52:31	792,285	2619,309	12,822	13,574	12,902	8,204	7,894	21,2	959,124	24,999	2553,747	0	203,427	203,427	99,723	0	0	0	0	0	0	0
15:52:31	733,3	2626,642	12,968	13,769	12,935	8,279	7,901	21,2	959,124	24,999	2553,82	0	203,427	203,427	99,723	0	0	0	0	0	0	0
15:52:31	640,966	2633,052	13,017	13,867	12,969	8,345	7,91	21,2	959,124	24,999	2553,9	0	203,427	203,427	99,723	0	0	0	0	0	0	0
15:52:31	689,941	2639,951	13,115	13,965	13,003	8,416	7,92	21,2	959,124	24,999	2553,986	0	203,427	203,427	99,723	0	0	0	0	0	0	0
15:52:31	676,074	2646,712	13,115	14,062	13,041	8,486	7,931	21,2	959,124	24,999	2554,078	0	203,427	203,427	99,723	0	0	0	0	0	0	0
15:52:31	828,637	2654,998	13,261	14,209	13,08	8,572	7,944	21,2	959,124	24,999	2554,179	0	203,427	203,427	99,723	0	0	0	0	0	0	0
15:52:31	717,846	2662,177	13,31	14,258	13,118	8,646	7,957	21,2	959,124	24,999	2554,287	0	203,427	203,427	99,723	0	0	0	0	0	0	0
15:52:31	767,895	2669,856	13,408	14,404	13,156	8,725	7,972	21,2	959,124	24,999	2554,403	0	203,427	203,427	99,723	0	0	0	0	0	0	0
15:52:31	967,407	2679,53	13,652	14,648	13,197	8,824	7,989	21,2	959,124	24,999	2554,528	0	203,427	203,427	99,723	0	0	0	0	0	0	0
15:52:31	698,486	2686,515	13,75	14,648	13,231	8,897	8,007	21,2	959,124	24,999	2554,66	0	203,427	203,427	99,723	0	0	0	0	0	0	0
15:52:31	1015,991	2696,674	14,092	14,941	13,27	9,001	8,026	21,2	959,124	24,999	2554,802	0	203,427	203,427	99,723	0	0	0	0	0	0	0
15:52:31	698,144	2703,656	14,14	14,941	13,306	9,073	8,047	21,2	959,124	24,999	2554,951	0	203,427	203,427	99,723	0	0	0	0	0	0	0
15:52:31	787,036	2711,526	14,287	15,088	13,343	9,154	8,069	21,2	959,124	24,999	2555,108	0	203,427	203,427	99,723	0	0	0	0	0	0	0
15:52:31	924,853	2720,775	14,58	15,332	13,379	9,25	8,092	21,2	959,124	24,999	2555,273	0	203,427	203,427	99,723	0	0	0	0	0	0	0
15:52:31	719,091	2727,966	14,629	15,429	13,417	9,324	8,116	21,2	959,124	24,999	2555,446	0	203,427	203,427	99,723	0	0	0	0	0	0	0
15:52:31	749,047	2735,456	14,726	15,527	13,454	9,401	8,141	21,2	959,124	24,999	2555,626	0	203,427	203,427	99,723	0	0	0	0	0	0	0
15:52:31	783,74	2743,294	14,922	15,82	13,487	9,482	8,168	21,2	959,124	24,999	2555,813	0	203,427	203,427	99,723	0	0	0	0	0	0	0
15:52:31	902,49	2752,318	15,263	15,82	13,519	9,575	8,195	21,2	959,124	24,999	2556,01	0	203,427	203,427	99,723	0	0	0	0	0	0	0
15:52:31	671,069	2759,029	15,361	16,015	13,551	9,644	8,224	21,2	959,124	24,999	2556,213	0	203,427	203,427	99,723	0	0	0	0	0	0	0
15:52:31	753,247	2766,562	15,459	16,308	13,588	9,722	8,253	21,2	959,124	24,999	2556,423	0	203,427	203,427	99,723	0	0	0	0	0	0	0
15:52:31	681,079	2773,372	15,556	16,308	13,621	9,792	8,283	21,2	959,124	24,999	2556,64	0	203,427	203,427	99,723	0	0	0	0	0	0	0
15:52:31	720,092	2780,573	15,703	16,406	13,654	9,866	8,314	21,2	959,124	24,999	2556,864	0	203,427	203,427	99,723	0	0	0	0	0	0	0
15:52:31	490,844	2785,482	15,605	16,357	13,687	9,917	8,346	21,2	959,124	24,999	2557,093	0	203,427	203,427	99,723	0	0	0	0	0	0	0
15:52:31	737,695	2792,859	15,752	16,504	13,721	9,993	8,378	21,2	959,124	24,999	2557,328	0	203,427	203,427	99,723	0	0	0	0	0	0	0
15:52:31	704,541	2799,904	15,947	16,552	13,749	10,065	8,411	21,2	959,124	24,999	2557,571	0	203,427	203,427	99,723	0	0	0	0	0	0	0
15:52:31	600,708	2805,911	16,045	16,601	13,778	10,127	8,445	21,2	959,124	24,999	2557,82	0	203,427	203,427	99,723	0	0	0	0	0	0	0
15:52:31	656,176	2812,473	16,191	16,748	13,807	10,195	8,479	21,2	959,124	24,999	2558,074	0	203,427	203,427	99,723	0	0	0	0	0	0	0
15:52:31	750,927	2819,982	16,435	16,894	13,835	10,272	8,514	21,2	959,124	24,999	2558,336	0	203,427	203,427	99,723	0	0	0	0	0	0	0
15:52:31	506,494	2825,047	16,435	17,09	13,864	10,325	8,55	21,2	959,124	24,999	2558,603	0	203,427	203,427	99,723	0	0	0	0	0	0	0
15:52:31	590,942	2830,957	16,435	17,09	13,897	10,386	8,586	21,2	959,124	24,999	2558,875	0	203,427	203,427	99,723	0	0	0	0	0	0	0
15:52:31	507,568	2836,032	16,435	16,894	13,926	10,438	8,622	21,2	959,124	24,999	2559,152	0	203,427	203,427	99,723	0	0	0	0	0	0	0
15:52:31	457,739	2840,61	16,386	16,845	13,955	10,485	8,658	21,2	959,124	24,999	2559,434	0	203,427	203,427	99,723	0	0	0	0	0	0	0
15:52:31	589,672	2846,506	16,386	16,894	13,988	10,546	8,695	21,2	959,124	24,999	2559,721	0	203,427	203,427	99,723	0	0	0	0	0	0	0
15:52:31	565,307	2852,16	16,533	16,894	14,012	10,604	8,733	21,2	959,124	24,999	2560,014	0	203,427	203,427	99,723	0	0	0	0	0	0	0
15:52:31	552,441	2857,684	16,582	17,09	14,04	10,661	8,771	21,2	959,124	24,999	2560,311	0	203,427	203,427	99,723	0	0	0	0	0	0	0
15:52:31	558,837	2863,272	16,728	17,285	14,063	10,719	8,809	21,2	959,124	24,999	2560,614	0	203,427	203,427	99,723	0	0	0	0	0	0	0
15:52:31	715,112	2870,423	17,021	17,431	14,087	10,792	8,848	21,2	959,124	24,999	2560,924	0	203,427	203,427	99,723	0	0	0	0	0	0	0
15:52:31	491,186	2875,335	17,168	17,48	14,106	10,843	8,887	21,2	959,124	24,999	2561,239	0	203,427	203,427	99,723	0	0	0	0	0	0	0
15:52:31	693,09	2882,266	17,363	17,724	14,134	10,915	8,927	21,2	959,124	24,999	2561,56	0	203,427	203,427	99,723	0	0	0	0	0	0	0
15:52:31	422,68	2886,493	17,363	17,773	14,158	10,958	8,966	21,2	959,124	24,999	2561,885	0	203,427	203,427	99,723	0	0	0	0	0	0	0
15:52:31	488,793	2891,381	17,363	17,724	14,186	11,009	9,007	21,2	959,124	24,999	2562,214	0	203,427	203,427	99,723	0	0	0	0	0	0	0
15:52:31	479,003	2896,171	17,363	17,724	14,213	11,058	9,047	21,2	959,124	24,999	2562,549	0	203,427	203,427	99,723	0	0	0	0	0	0	0
15:52:31	409,765	2900,269	17,363	17,724	14,236	11,1	9,087	21,2	959,124	24,999	2562,886	0	203,427	203,427	99,723	0	0	0	0	0	0	0
15:52:31	523,022	2905,499	17,412	17,773	14,263	11,154	9,128	21,2	959,124	24,999	2563,229	0	203,427	203,427	99,723	0	0	0	0	0	0	0
15:52:31	561,376	2911,113	17,656	17,969	14,281	11,212	9,168	21,2	959,124	24,999	2563,577	0	203,427	203,427	99,723	0	0	0	0	0	0	0
15:52:31	574,633	2916,859	17,9	18,261	14,299	11,271	9,21	21,2	959,124	24,999	2563,93	0	203,427	203,427	99,723	0	0	0	0	0	0	0
15:52:31	359,57	2920,455	17,998	18,359	14,314	11,308	9,251	21,2	959,124	24,999	2564,286	0	203,427	203,427	99,723	0	0	0	0	0	0	0
15:52:31	542,285	2925,878	18,291	18,603	14,328	11,364	9,292	21,2	959,124	24,999	2564,648	0	203,427	203,427	99,723	0	0	0	0	0	0	0
15:52:31	374,169	2929,619	18,34	18,701	14,346	11,403	9,334	21,2	959,124	24,999	2565,013	0	203,427	203,427	99,723	0	0	0	0	0	0	0
15:52:31	363,5	2933,254	18,34	18,652	14,366	11,44	9,375	21,2	959,124	24,999	2565,381	0	203,427	203,427	99,723	0	0	0	0	0	0	0
15:52:32	342,065	2936,675	18,34	18,652	14,386	11,475	9,416	21,2	959,124	24,999	2565,752	0	203,427	203,427	99,723	0	0	0	0	0	0	0
15:52:32	331,542	2939,99	18,291	18,506	14,407	11,51	9,457	21,2	959,124	24,999	2566,127	0	203,427	203,427	99,723	0	0	0	0	0	0	0
15:52:32	281,811	2942,808	18,193	18,457	14,429	11,539	9,498	21,2	959,124	24,999	2566,503	0	203,427	203,427	99,723	0	0	0	0	0	0	0
15:52:32	251,318	2945,322	18,144	18,359	14,446	11,565	9,538	21,2	959,124	24,999	2566,882	0	203,427	203,427	99,723	0	0	0	0	0	0	0
15:52:32	441,699	2949,739	18,34	18,603	14,459	11,61	9,579	21,2	959,124	24,999	2567,265	0	203,427	203,427	99,723	0	0	0	0	0	0	0
15:52:32	459,936	2954,338	18,633	18,847	14,469	11,658	9,62	21,2	959,124	24,999	2567,652	0	203,427	203,427	99,723	0	0	0	0	0	0	0
15:52:32	211,938	2956,457	18,681	18,945	14,478	11,679	9,66	21,2	959,124	24,999	2568,041	0	203,427	203,427	99,723	0	0	0	0	0	0	0
15:52:32	425,878	2960,716	18,877	19,189	14,49	11,723	9,701	21,2	959,124	24,999	2568,433	0	203,427	203,427	99,723	0	0	0	0	0	0	0
15:52:32	181,054	2962,527	18,828	19,043	14,503	11,742	9,741	21,2	959,124	24,999	2568,828	0	203,427	203,427	99,723	0	0	0	0	0	0	0
15:52:32	197,094	2964,498	18,779	19,043	14,517	11,762	9,78	21,2	959,124	24,999	2569,223	0	203,427	203,427	99,723	0	0	0	0	0	0	0
15:52:32	150,83	2966,006	18,681	18,945	14,531	11,778	9,82	21,2	959,124	24,999	2569,62	0	203,427	203,427	99,723	0	0	0	0	0	0	0
15:52:32	284,887	2968,855	18,633	18,847	14,55	11,807	9,859	21,2	959,124	24,999	2570,019	0	203,427	203,427	99,723	0	0	0	0	0	0	0
15:52:32	152,856	2970,383	18,535	18,652	14,565	11,823	9,897	21,2	959,124	24,999	2570,42	0	203,427	203,427	99,723	0	0	0	0	0	0	0
15:52:32	191,918	2972,303	18,486	18,652	14,578	11,843	9,935	21,2	959,124	24,999	2570,821	0	203,427	203,427	99,723	0	0	0	0	0	0	0
15:52:32	230,542	2974,608	18,486	18,652	14,591	11,867	9,973	21,2	959,124	24,999	2571,225	0	203,427	203,427	99,723	0	0	0	0	0	0	0
15:52:32	308,203	2977,69	18,633	18,701	14,6	11,898	10,011	21,2	959,124	24,999	2571,632	0	203,427	203,427	99,723	0	0	0	0	0	0	0
15:52:32	298,437	2980,674	18,828	18,994	14,606	11,929	10,048	21,2	959,124	24,999	2572,041	0	203,427	203,427	99,723	0	0	0	0	0	0	0
15:52:32	308,544	2983,76	18,974	19,14	14,615	11,961	10,086	21,2	959,124	24,999	2572,453	0	203,427	203,427	99,723	0	0	0	0	0	0	0
15:52:32	213,183	2985,892	19,023	19,189	14,624	11,983	10,123	21,2	959,124	24,999	2572,866	0	203,427	203,427	99,723	0	0	0	0	0	0	0
15:52:32	14,331	2986,035	18,877	19,043	14,633	11,984	10,16	21,2	959,124	24,999	2573,279	0	203,427	203,427	99,723	0	0	0	0	0	0	0
15:52:32	265,234	2988,687	18,974	19,189	14,643	12,012	10,196	21,2	959,124	24,999	2573,695	0	203,427	203,427	99,723	0	0	0	0	0	0	0
15:52:32	154,736	2990,235	18,974	19,14	14,651	12,028	10,232	21,2	959,124	24,999	2574,111	0	203,427	203,427	99,723	0	0	0	0	0	0	0
15:52:32	168,042	2991,915	18,974	19,189	14,661	12,045	10,267	21,2	959,124	24,999	2574,529	0	203,427	203,427	99,723	0	0	0	0	0	0	0
15:52:32	57,421	2992,489	18,877	18,994	14,67	12,051	10,302	21,2	959,124	24,999	2574,947	0	203,427	203,427	99,723	0	0	0	0	0	0	0
15:52:32	189,404	2994,383	18,974	19,043	14,675	12,07	10,337	21,2	959,124	24,999	2575,367	0	203,427	203,427	99,723	0	0	0	0	0	0	0
15:52:32	70,385	2995,087	18,877	18,945	14,684	12,078	10,371	21,2	959,124	24,999	2575,786	0	203,427	203,427	99,723	0	0	0	0	0	0	0
15:52:32	251,318	2997,6	18,974	19,14	14,693	12,104	10,405	21,2	959,124	24,999	2576,208	0	203,427	203,427	99,723	0	0	0	0	0	0	0
15:52:32	91,015	2998,511	18,974	19,14	14,698	12,113	10,439	21,2	959,124	24,999	2576,63	0	203,427	203,427	99,723	0	0	0	0	0	0	0
15:52:32	82,153	2999,332	18,974	19,043	14,703	12,121	10,472	21,2	959,124	24,999	2577,053	0	203,427	203,427	99,723	0	0	0	0	0	0	0
15:52:32	140,869	3000,741	19,023	19,043	14,708	12,136	10,504	21,2	959,124	24,999	2577,477	0	203,427	203,427	99,723	0	0	0	0	0	0	0
15:52:32	114,843	3001,889	18,974	19,043	14,717	12,148	10,536	21,2	959,124	24,999	2577,901	0	203,427	203,427	99,723	0	0	0	0	0	0	0
15:52:32	139,624	3003,286	19,023	19,14	14,722	12,162	10,568	21,2	959,124	24,999	2578,327	0	203,427	203,427	99,723	0	0	0	0	0	0	0
15:52:32	183,129	3005,117	19,121	19,14	14,727	12,181	10,6	21,2	959,124	24,999	2578,753	0	203,427	203,427	99,723	0	0	0	0	0	0	0
15:52:32	82,324	3005,94	19,121	19,238	14,731	12,19	10,631	21,2	959,124	24,999	2579,18	0	203,427	203,427	99,723	0	0	0	0	0	0	0
15:52:32	149,609	3007,436	19,267	19,336	14,731	12,205	10,662	21,2	959,124	24,999	2579,609	0	203,427	203,427	99,723	0	0	0	0	0	0	0
15:52:32	-164,843	3005,788	19,023	18,994	14,736	12,188	10,692	21,2	959,124	24,999	2580,035	0	203,427	203,427	99,723	0	0	0	0	0	0	0
15:52:32	-265,6	3003,132	18,681	18,603	14,741	12,161	10,721	21,3	958,743	24,999	2580,458	0	203,427	203,427	99,723	0	0	0	0	0	0	0
15:52:32	-396,386	2999,168	18,291	17,822	14,741	12,12	10,748	21,3	958,743	24,999	2580,877	0	203,427	203,427	99,723	0	0	0	0	0	0	0
15:52:32	-665,698	2992,511	17,803	17,236	14,731	12,051	10,774	21,3	958,743	24,999	2581,288	0	203,427	203,427	99,723	0	0	0	0	0	0	0
15:52:32	-653,247	2985,978	17,412	16,699	14,717	11,984	10,797	21,3	958,743	24,999	2581,693	0	203,427	203,427	99,723	0	0	0	0	0	0	0
15:52:32	-517,871	2980,8	17,314	16,357	14,693	11,93	10,82	21,3	958,743	24,999	2582,092	0	203,427	203,427	99,723	0	0	0	0	0	0	0
15:52:32	-577,294	2975,027	17,314	16,357	14,661	11,871	10,84	21,3	958,743	24,999	2582,485	0	203,427	203,427	99,723	0	0	0	0	0	0	0
15:52:32	-638,159	2968,645	17,412	16,504	14,619	11,805	10,859	21,3	958,743	24,999	2582,871	0	203,427	203,427	99,723	0	0	0	0	0	0	0
15:52:32	-512,255	2963,523	17,705	16,601	14,573	11,752	10,877	21,3	958,743	24,999	2583,252	0	203,427	203,427	99,723	0	0	0	0	0	0	0
15:52:32	-558,667	2957,936	17,9	16,845	14,531	11,695	10,893	21,3	958,743	24,999	2583,627	0	203,427	203,427	99,723	0	0	0	0	0	0	0
15:52:32	-777,685	2950,159	17,851	16,357	14,49	11,614	10,907	21,3	958,743	24,999	2583,993	0	203,427	203,427	99,723	0	0	0	0	0	0	0
15:52:32	-1043,872	2939,72	17,412	16,162	14,456	11,507	10,919	21,3	958,743	24,999	2584,349	0	204,717	204,717	99,728	0	0	0	0	0	0	0
15:52:32	-1036,401	2929,356	16,924	15,527	14,425	11,4	10,928	21,3	958,743	24,999	2584,694	0	204,717	204,717	99,728	0	0	0	0	0	0	0
15:52:32	-637,963	2922,977	16,826	15,625	14,395	11,334	10,936	21,3	958,743	24,999	2585,033	0	204,717	204,717	99,728	0	0	0	0	0	0	0
15:52:32	-798,925	2914,987	16,533	15,429	14,366	11,252	10,942	21,3	958,743	24,999	2585,363	0	204,717	204,717	99,728	0	0	0	0	0	0	0
15:52:32	-740,722	2907,58	16,338	15,332	14,336	11,176	10,947	21,3	958,743	24,999	2585,685	0	204,717	204,717	99,728	0	0	0	0	0	0	0
15:52:32	-879,248	2898,788	16,093	15,429	14,3	11,085	10,95	21,3	958,743	24,999	2585,998	0	204,717	204,717	99,728	0	0	0	0	0	0	0
15:52:32	-245,947	2896,328	16,435	15,674	14,267	11,06	10,952	21,3	958,743	24,999	2586,308	0	204,717	204,717	99,728	0	0	0	0	0	0	0
15:52:32	-757,861	2888,75	16,386	15,722	14,226	10,981	10,952	21,3	958,743	24,999	2586,611	0	204,717	204,717	99,728	0	0	0	0	0	0	0
15:52:32	-548,266	2883,267	16,338	15,429	14,198	10,925	10,952	21,3	958,743	24,999	2586,907	0	204,717	204,717	99,728	0	0	0	0	0	0	0
15:52:32	-628,149	2876,985	16,191	15,527	14,171	10,86	10,95	21,3	958,743	24,999	2587,197	0	204,717	204,717	99,728	0	0	0	0	0	0	0
15:52:32	-672,168	2870,264	15,849	15,283	14,153	10,791	10,947	21,3	958,743	24,999	2587,48	0	204,717	204,717	99,728	0	0	0	0	0	0	0
15:52:32	-548,461	2864,779	15,556	14,99	14,138	10,734	10,943	21,3	958,743	24,999	2587,758	0	204,717	204,717	99,728	0	0	0	0	0	0	0
15:52:32	-589,428	2858,885	15,215	14,843	14,124	10,674	10,937	21,3	958,743	24,999	2588,029	0	204,717	204,717	99,728	0	0	0	0	0	0	0
15:52:32	-611,474	2852,77	14,922	14,502	14,106	10,61	10,931	21,3	958,743	24,999	2588,294	0	204,717	204,717	99,728	0	0	0	0	0	0	0
15:52:32	-407,959	2848,691	14,775	14,453	14,092	10,568	10,924	21,3	958,743	24,999	2588,554	0	204,717	204,717	99,728	0	0	0	0	0	0	0
15:52:32	-410,815	2844,582	14,775	14,404	14,068	10,526	10,916	21,3	958,743	24,999	2588,81	0	204,717	204,717	99,728	0	0	0	0	0	0	0
15:52:32	-388,696	2840,695	14,726	14,404	14,049	10,486	10,908	21,3	958,743	24,999	2589,062	0	204,717	204,717	99,728	0	0	0	0	0	0	0
15:52:32	-303,515	2837,66	14,922	14,599	14,021	10,455	10,899	21,3	958,743	24,999	2589,311	0	204,717	204,717	99,728	0	0	0	0	0	0	0
15:52:32	-371,655	2833,944	14,97	14,502	13,997	10,416	10,889	21,3	958,743	24,999	2589,556	0	204,717	204,717	99,728	0	0	0	0	0	0	0
15:52:32	-497,265	2828,971	14,97	14,599	13,969	10,365	10,879	21,3	958,743	24,999	2589,795	0	204,717	204,717	99,728	0	0	0	0	0	0	0
15:52:32	-241,918	2826,552	15,068	14,795	13,95	10,34	10,868	21,3	958,743	24,999	2590,031	0	204,717	204,717	99,728	0	0	0	0	0	0	0
15:52:32	-566,333	2820,889	14,922	14,648	13,926	10,282	10,857	21,3	958,743	24,999	2590,262	0	204,717	204,717	99,728	0	0	0	0	0	0	0
15:52:32	-484,008	2816,048	14,775	14,453	13,907	10,232	10,845	21,3	958,743	24,999	2590,488	0	204,717	204,717	99,728	0	0	0	0	0	0	0
15:52:32	-399,804	2812,05	14,629	14,258	13,893	10,191	10,832	21,3	958,743	24,999	2590,71	0	204,717	204,717	99,728	0	0	0	0	0	0	0
15:52:32	-399,853	2808,052	14,482	14,209	13,878	10,149	10,818	21,3	958,743	24,999	2590,927	0	204,717	204,717	99,728	0	0	0	0	0	0	0
15:52:32	-386,132	2804,191	14,433	14,111	13,859	10,11	10,805	21,3	958,743	24,999	2591,14	0	204,717	204,717	99,728	0	0	0	0	0	0	0
15:52:32	-400,561	2800,185	14,287	13,965	13,845	10,068	10,79	21,3	958,743	24,999	2591,349	0	204,717	204,717	99,728	0	0	0	0	0	0	0
15:52:32	-480,493	2795,38	14,14	13,769	13,826	10,019	10,775	21,3	958,743	24,999	2591,553	0	204,717	204,717	99,728	0	0	0	0	0	0	0
15:52:32	-423,364	2791,146	14,14	13,867	13,802	9,975	10,759	21,3	958,743	24,999	2591,753	0	204,717	204,717	99,728	0	0	0	0	0	0	0
15:52:32	-191,381	2789,233	14,287	13,965	13,783	9,955	10,744	21,3	958,743	24,999	2591,951	0	204,717	204,717	99,728	0	0	0	0	0	0	0
15:52:32	-340,478	2785,828	14,287	13,965	13,763	9,92	10,727	21,3	958,743	24,999	2592,144	0	204,717	204,717	99,728	0	0	0	0	0	0	0
15:52:32	-476,879	2781,059	14,14	13,916	13,745	9,871	10,711	21,3	958,743	24,999	2592,333	0	204,717	204,717	99,728	0	0	0	0	0	0	0
15:52:32	-590,332	2775,156	13,799	13,72	13,73	9,81	10,693	21,3	958,743	24,999	2592,516	0	204,717	204,717	99,728	0	0	0	0	0	0	0
15:52:32	-223,144	2772,924	13,75	13,574	13,721	9,787	10,675	21,3	958,743	24,999	2592,697	0	204,717	204,717	99,728	0	0	0	0	0	0	0
15:52:32	-498,095	2767,943	13,506	13,379	13,706	9,736	10,657	21,3	958,743	24,999	2592,872	0	204,717	204,717	99,728	0	0	0	0	0	0	0
15:52:32	-448,437	2763,459	13,31	13,183	13,692	9,69	10,638	21,3	958,743	24,999	2593,043	0	204,717	204,717	99,728	0	0	0	0	0	0	0
15:52:32	-310,156	2760,357	13,31	13,086	13,674	9,658	10,619	21,3	958,743	24,999	2593,21	0	204,717	204,717	99,728	0	0	0	0	0	0	0
15:52:32	-201,098	2758,346	13,457	13,232	13,654	9,637	10,599	21,3	958,743	24,999	2593,375	0	204,717	204,717	99,728	0	0	0	0	0	0	0
15:52:32	-359,619	2754,75	13,506	13,33	13,631	9,6	10,58	21,3	958,743	24,999	2593,536	0	204,717	204,717	99,728	0	0	0	0	0	0	0
15:52:32	-267,114	2752,079	13,652	13,427	13,608	9,572	10,56	21,3	958,743	24,999	2593,695	0	204,717	204,717	99,728	0	0	0	0	0	0	0
15:52:32	-273,535	2749,344	13,799	13,623	13,584	9,544	10,54	21,3	958,743	24,999	2593,85	0	204,717	204,717	99,728	0	0	0	0	0	0	0
15:52:32	-258,569	2746,758	13,896	13,72	13,564	9,518	10,52	21,3	958,743	24,999	2594,003	0	204,717	204,717	99,728	0	0	0	0	0	0	0
15:52:32	-292,065	2743,837	13,945	13,72	13,545	9,487	10,5	21,3	958,743	24,999	2594,153	0	204,717	204,717	99,728	0	0	0	0	0	0	0
15:52:32	-452,441	2739,313	13,799	13,574	13,527	9,441	10,479	21,3	958,743	24,999	2594,298	0	204,717	204,717	99,728	0	0	0	0	0	0	0
15:52:32	-525,17	2734,061	13,506	13,379	13,514	9,387	10,458	21,3	958,743	24,999	2594,438	0	204,717	204,717	99,728	0	0	0	0	0	0	0
15:52:32	-277,807	2731,283	13,408	13,33	13,504	9,358	10,436	21,3	958,743	24,999	2594,575	0	204,717	204,717	99,728	0	0	0	0	0	0	0
15:52:32	-377,612	2727,507	13,261	13,086	13,491	9,319	10,414	21,3	958,743	24,999	2594,708	0	204,717	204,717	99,728	0	0	0	0	0	0	0
15:52:32	-325,83	2724,249	13,115	13,037	13,48	9,286	10,392	21,3	958,743	24,999	2594,837	0	204,717	204,717	99,728	0	0	0	0	0	0	0
15:52:32	-361,572	2720,633	13,017	12,988	13,465	9,248	10,37	21,3	958,743	24,999	2594,963	0	204,717	204,717	99,728	0	0	0	0	0	0	0
15:52:32	-183,3	2718,8	13,164	12,988	13,447	9,229	10,347	21,3	958,743	24,999	2595,087	0	204,717	204,717	99,728	0	0	0	0	0	0	0
15:52:32	-273,852	2716,061	13,261	13,037	13,426	9,201	10,325	21,3	958,743	24,999	2595,207	0	204,717	204,717	99,728	0	0	0	0	0	0	0
15:52:32	-357,617	2712,485	13,31	13,183	13,403	9,164	10,302	21,3	958,743	24,999	2595,325	0	204,717	204,717	99,728	0	0	0	0	0	0	0
15:52:32	-363,916	2708,846	13,31	13,183	13,382	9,127	10,279	21,3	958,743	24,999	2595,438	0	204,717	204,717	99,728	0	0	0	0	0	0	0
15:52:33	-325,146	2705,595	13,31	13,183	13,364	9,093	10,256	21,3	958,743	24,999	2595,548	0	204,717	204,717	99,728	0	0	0	0	0	0	0
15:52:33	-388,159	2701,713	13,164	13,037	13,35	9,053	10,232	21,3	958,743	24,999	2595,654	0	204,717	204,717	99,728	0	0	0	0	0	0	0
15:52:33	-402,709	2697,686	12,968	12,89	13,338	9,012	10,208	21,3	958,743	24,999	2595,757	0	204,717	204,717	99,728	0	0	0	0	0	0	0
15:52:33	-389,086	2693,795	12,675	12,549	13,332	8,972	10,184	21,3	958,743	24,999	2595,855	0	204,717	204,717	99,728	0	0	0	0	0	0	0
15:52:33	-308,081	2690,714	12,529	12,353	13,323	8,94	10,16	21,3	958,743	24,999	2595,95	0	204,717	204,717	99,728	0	0	0	0	0	0	0
15:52:33	-259,887	2688,115	12,431	12,256	13,314	8,913	10,135	21,3	958,743	24,999	2596,042	0	204,717	204,717	99,728	0	0	0	0	0	0	0
15:52:33	-326,44	2684,851	12,334	12,158	13,301	8,879	10,111	21,3	958,743	24,999	2596,13	0	204,717	204,717	99,728	0	0	0	0	0	0	0
15:52:33	-203,906	2682,812	12,431	12,256	13,284	8,858	10,086	21,3	958,743	24,999	2596,217	0	204,717	204,717	99,728	0	0	0	0	0	0	0
15:52:33	-217,529	2680,637	12,48	12,353	13,269	8,836	10,061	21,3	958,743	24,999	2596,302	0	204,717	204,717	99,728	0	0	0	0	0	0	0
15:52:33	-307,763	2677,559	12,48	12,353	13,251	8,804	10,037	21,3	958,743	24,999	2596,383	0	204,717	204,717	99,728	0	0	0	0	0	0	0
15:52:33	-268,969	2674,869	12,48	12,353	13,236	8,776	10,012	21,3	958,743	24,999	2596,461	0	204,717	204,717	99,728	0	0	0	0	0	0	0
15:52:33	-170,971	2673,16	12,48	12,353	13,226	8,759	9,988	21,3	958,743	24,999	2596,538	0	204,717	204,717	99,728	0	0	0	0	0	0	0
15:52:33	-349,462	2669,665	12,285	12,158	13,217	8,723	9,963	21,3	958,743	24,999	2596,611	0	204,717	204,717	99,728	0	0	0	0	0	0	0
15:52:33	-230,078	2667,364	12,138	11,816	13,212	8,699	9,938	21,3	958,743	24,999	2596,682	0	204,717	204,717	99,728	0	0	0	0	0	0	0
15:52:33	-364,013	2663,724	11,943	11,767	13,203	8,662	9,913	21,3	958,743	24,999	2596,749	0	204,717	204,717	99,728	0	0	0	0	0	0	0
15:52:33	-196,069	2661,763	11,845	11,621	13,197	8,641	9,888	21,3	958,743	24,999	2596,814	0	204,717	204,717	99,728	0	0	0	0	0	0	0
15:52:33	-352,001	2658,243	11,65	11,621	13,188	8,605	9,863	21,3	958,743	24,999	2596,876	0	204,717	204,717	99,728	0	0	0	0	0	0	0
15:52:33	-45,727	2657,786	11,845	11,621	13,174	8,6	9,838	21,3	958,743	24,999	2596,937	0	204,717	204,717	99,728	0	0	0	0	0	0	0
15:52:33	-174,194	2656,044	11,845	11,621	13,164	8,582	9,813	21,3	958,743	24,999	2596,996	0	204,717	204,717	99,728	0	0	0	0	0	0	0
15:52:33	-145,971	2654,584	11,943	11,767	13,151	8,567	9,789	21,3	958,743	24,999	2597,053	0	204,717	204,717	99,728	0	0	0	0	0	0	0
15:52:33	-166,65	2652,918	11,943	11,767	13,141	8,55	9,765	21,3	958,743	24,999	2597,109	0	204,717	204,717	99,728	0	0	0	0	0	0	0
15:52:33	-263,745	2650,28	11,845	11,718	13,132	8,523	9,74	21,3	958,743	24,999	2597,162	0	204,717	204,717	99,728	0	0	0	0	0	0	0
15:52:33	-159,106	2648,689	11,845	11,621	13,123	8,507	9,716	21,3	958,743	24,999	2597,214	0	204,717	204,717	99,728	0	0	0	0	0	0	0
15:52:33	-169,775	2646,992	11,845	11,621	13,113	8,489	9,692	21,3	958,743	24,999	2597,264	0	204,717	204,717	99,728	0	0	0	0	0	0	0
15:52:33	-281,982	2644,172	11,65	11,572	13,108	8,46	9,668	21,3	958,743	24,999	2597,311	0	204,717	204,717	99,728	0	0	0	0	0	0	0
15:52:33	-209,033	2642,081	11,601	11,572	13,099	8,438	9,644	21,3	958,743	24,999	2597,356	0	204,717	204,717	99,728	0	0	0	0	0	0	0
15:52:33	-124,194	2640,839	11,65	11,572	13,089	8,426	9,62	21,3	958,743	24,999	2597,399	0	204,717	204,717	99,728	0	0	0	0	0	0	0
15:52:33	-173,12	2639,108	11,65	11,621	13,079	8,408	9,596	21,3	958,743	24,999	2597,441	0	204,717	204,717	99,728	0	0	0	0	0	0	0
15:52:33	-213,403	2636,974	11,601	11,572	13,07	8,386	9,572	21,3	958,743	24,999	2597,48	0	204,717	204,717	99,728	0	0	0	0	0	0	0
15:52:33	-166,601	2635,308	11,601	11,572	13,06	8,369	9,549	21,3	958,743	24,999	2597,518	0	204,717	204,717	99,728	0	0	0	0	0	0	0
15:52:33	-91,21	2634,396	11,601	11,523	13,055	8,359	9,526	21,3	958,743	24,999	2597,555	0	204,717	204,717	99,728	0	0	0	0	0	0	0
15:52:33	-303,808	2631,358	11,455	11,425	13,046	8,328	9,502	21,3	958,743	24,999	2597,588	0	204,717	204,717	99,728	0	0	0	0	0	0	0
15:52:33	-139,184	2629,966	11,406	11,377	13,041	8,314	9,479	21,3	958,743	24,999	2597,621	0	204,717	204,717	99,728	0	0	0	0	0	0	0
15:52:33	-91,186	2629,054	11,406	11,279	13,036	8,304	9,456	21,3	958,743	24,999	2597,652	0	204,717	204,717	99,728	0	0	0	0	0	0	0
15:52:33	-257,958	2626,475	11,308	11,23	13,026	8,278	9,433	21,3	958,743	24,999	2597,681	0	204,717	204,717	99,728	0	0	0	0	0	0	0
15:52:33	-85,888	2625,616	11,308	11,23	13,022	8,269	9,41	21,3	958,743	24,999	2597,709	0	204,717	204,717	99,728	0	0	0	0	0	0	0
15:52:33	-74,34	2624,872	11,406	11,279	13,012	8,261	9,387	21,3	958,743	24,999	2597,736	0	204,717	204,717	99,728	0	0	0	0	0	0	0
15:52:33	-261,059	2622,262	11,308	11,377	13,003	8,234	9,365	21,2	958,743	24,999	2597,761	0	204,717	204,717	99,728	0	0	0	0	0	0	0
15:52:33	-28,491	2621,977	11,455	11,425	12,993	8,231	9,342	21,2	958,743	24,999	2597,785	0	204,717	204,717	99,728	0	0	0	0	0	0	0
15:52:33	-166,552	2620,311	11,455	11,425	12,983	8,214	9,32	21,2	958,743	24,999	2597,807	0	204,717	204,717	99,728	0	0	0	0	0	0	0
15:52:33	-86,132	2619,45	11,455	11,377	12,978	8,205	9,298	21,2	958,743	24,999	2597,829	0	204,717	204,717	99,728	0	0	0	0	0	0	0
15:52:33	-133,691	2618,113	11,406	11,377	12,974	8,191	9,277	21,2	958,743	24,999	2597,849	0	204,717	204,717	99,728	0	0	0	0	0	0	0
15:52:33	-169,726	2616,416	11,406	11,377	12,964	8,174	9,255	21,2	958,743	24,999	2597,868	0	204,717	204,717	99,728	0	0	0	0	0	0	0
15:52:33	-81,689	2615,599	11,406	11,377	12,959	8,165	9,234	21,2	958,743	24,999	2597,885	0	204,717	204,717	99,728	0	0	0	0	0	0	0
15:52:33	-85,937	2614,74	11,406	11,279	12,954	8,157	9,213	21,2	958,743	24,999	2597,902	0	204,717	204,717	99,728	0	0	0	0	0	0	0
15:52:33	-224,902	2612,491	11,259	11,279	12,95	8,133	9,191	21,2	958,743	24,999	2597,917	0	204,717	204,717	99,728	0	0	0	0	0	0	0
15:52:33	-182,592	2610,665	11,162	11,181	12,945	8,115	9,17	21,2	958,743	24,999	2597,93	0	204,717	204,717	99,728	0	0	0	0	0	0	0
15:52:33	-130,468	2609,36	11,113	11,084	12,94	8,101	9,149	21,2	958,743	24,999	2597,941	0	203,956	203,956	99,725	0	0	0	0	0	0	0
15:52:33	-95,385	2608,406	11,015	10,937	12,94	8,091	9,129	21,2	958,743	24,999	2597,951	0	203,956	203,956	99,725	0	0	0	0	0	0	0
15:52:33	-131,469	2607,091	10,966	10,937	12,935	8,078	9,108	21,2	958,743	24,999	2597,96	0	203,956	203,956	99,725	0	0	0	0	0	0	0
15:52:33	-85,888	2606,233	10,966	10,888	12,93	8,069	9,088	21,2	958,743	24,999	2597,969	0	203,956	203,956	99,725	0	0	0	0	0	0	0
15:52:33	-118,798	2605,045	11,015	11,035	12,921	8,057	9,067	21,2	958,743	24,999	2597,976	0	203,956	203,956	99,725	0	0	0	0	0	0	0
15:52:33	-74,316	2604,301	11,113	11,084	12,911	8,049	9,047	21,2	958,743	24,999	2597,982	0	203,956	203,956	99,725	0	0	0	0	0	0	0
15:52:33	-36,059	2603,941	11,162	11,181	12,907	8,045	9,028	21,2	958,743	24,999	2597,988	0	203,956	203,956	99,725	0	0	0	0	0	0	0
15:52:33	-73,461	2603,206	11,259	11,181	12,897	8,038	9,008	21,2	958,743	24,999	2597,993	0	203,956	203,956	99,725	0	0	0	0	0	0	0
15:52:33	-84,863	2602,358	11,259	11,23	12,892	8,029	8,989	21,2	958,743	24,999	2597,997	0	203,956	203,956	99,725	0	0	0	0	0	0	0
15:52:33	-179,125	2600,566	11,162	11,23	12,887	8,01	8,97	21,2	958,743	24,999	2598	0	203,956	203,956	99,725	0	0	0	0	0	0	0
15:52:33	-131,469	2599,252	11,113	11,181	12,883	7,997	8,951	21,2	958,743	24,999	2598,001	0	203,956	203,956	99,725	0	0	0	0	0	0	0
15:52:33	-96,362	2598,288	11,015	11,084	12,883	7,987	8,932	21,2	958,743	24,999	2598,001	0	203,956	203,956	99,725	0	0	0	0	0	0	0
15:52:33	-83,764	2597,45	11,015	11,035	12,878	7,978	8,913	21,2	958,743	24,999	2597,45	0	203,956	203,956	99,725	0	0	0	0	0	0	0
15:52:33	-83,789	2596,612	11,015	10,937	12,873	7,97	8,895	21,2	958,743	24,999	2596,612	0	203,956	203,956	99,725	0	0	0	0	0	0	0
15:52:33	-131,42	2595,298	10,966	11,035	12,868	7,956	8,876	21,2	958,743	24,999	2595,298	0	203,956	203,956	99,725	0	0	0	0	0	0	0
15:52:33	-118,872	2594,109	11,015	10,937	12,859	7,944	8,858	21,2	958,743	24,999	2594,109	0	203,956	203,956	99,725	0	0	0	0	0	0	0
15:52:33	-130,322	2592,806	10,966	10,937	12,854	7,93	8,84	21,2	958,743	24,999	2592,806	0	203,956	203,956	99,725	0	0	0	0	0	0	0
15:52:33	-82,714	2591,979	10,966	10,937	12,849	7,922	8,822	21,2	958,743	24,999	2591,979	0	203,956	203,956	99,725	0	0	0	0	0	0	0
15:52:33	0	2591,979	10,966	10,888	12,849	7,922	8,804	21,2	958,743	24,999	2591,979	0	203,956	203,956	99,725	0	0	0	0	0	0	0
15:52:33	-130,346	2590,676	10,918	10,888	12,845	7,908	8,787	21,2	958,743	24,999	2590,676	0	203,956	203,956	99,725	0	0	0	0	0	0	0
15:52:33	-181,274	2588,863	10,82	10,84	12,84	7,89	8,769	21,2	958,743	24,999	2588,863	0	203,956	203,956	99,725	0	0	0	0	0	0	0
15:52:33	-47,583	2588,387	10,771	10,84	12,84	7,885	8,752	21,2	958,743	24,999	2588,387	0	203,956	203,956	99,725	0	0	0	0	0	0	0
15:52:33	-82,714	2587,56	10,771	10,742	12,835	7,876	8,735	21,2	958,743	24,999	2587,56	0	203,956	203,956	99,725	0	0	0	0	0	0	0
15:52:33	-81,445	2586,745	10,771	10,742	12,831	7,868	8,718	21,2	958,743	24,999	2586,745	0	203,956	203,956	99,725	0	0	0	0	0	0	0
15:52:33	-86,035	2585,885	10,771	10,742	12,826	7,859	8,701	21,2	958,743	24,999	2585,885	0	203,956	203,956	99,725	0	0	0	0	0	0	0
15:52:33	-35,131	2585,534	10,82	10,84	12,821	7,855	8,684	21,2	958,743	24,999	2585,534	0	203,956	203,956	99,725	0	0	0	0	0	0	0
15:52:33	13,525	2585,669	10,918	10,888	12,816	7,857	8,668	21,2	958,743	24,999	2585,534	0	203,956	203,956	99,725	0	0	0	0	0	0	0
15:52:33	-179,98	2583,869	10,82	10,84	12,812	7,838	8,652	21,2	958,743	24,999	2583,869	0	203,956	203,956	99,725	0	0	0	0	0	0	0
15:52:33	14,746	2584,017	10,918	10,888	12,807	7,84	8,636	21,2	958,743	24,999	2583,869	0	203,956	203,956	99,725	0	0	0	0	0	0	0
15:52:33	-84,985	2583,167	10,918	10,888	12,802	7,831	8,62	21,2	958,743	24,999	2583,167	0	203,956	203,956	99,725	0	0	0	0	0	0	0
15:52:33	-95,166	2582,215	10,82	10,888	12,802	7,821	8,604	21,2	958,743	24,999	2582,215	0	203,956	203,956	99,725	0	0	0	0	0	0	0
15:52:33	-132,397	2580,891	10,771	10,742	12,797	7,808	8,589	21,2	958,743	24,999	2580,891	0	203,956	203,956	99,725	0	0	0	0	0	0	0
15:52:33	-95,166	2579,94	10,673	10,742	12,797	7,798	8,573	21,2	958,743	24,999	2579,94	0	203,956	203,956	99,725	0	0	0	0	0	0	0
15:52:33	14,599	2580,086	10,771	10,693	12,793	7,799	8,558	21,2	958,743	24,999	2579,94	0	203,956	203,956	99,725	0	0	0	0	0	0	0
15:52:33	0	2580,086	10,771	10,595	12,793	7,799	8,543	21,2	958,743	24,999	2579,94	0	203,956	203,956	99,725	0	0	0	0	0	0	0
15:52:33	-142,7	2578,659	10,625	10,547	12,793	7,785	8,528	21,2	958,743	24,999	2578,659	0	203,956	203,956	99,725	0	0	0	0	0	0	0
15:52:33	-95,117	2577,707	10,527	10,498	12,793	7,775	8,514	21,2	958,743	24,999	2577,707	0	203,956	203,956	99,725	0	0	0	0	0	0	0
15:52:33	-84,741	2576,86	10,527	10,547	12,788	7,766	8,499	21,2	958,743	24,999	2576,86	0	203,956	203,956	99,725	0	0	0	0	0	0	0
15:52:33	15,722	2577,017	10,625	10,595	12,783	7,768	8,485	21,2	958,743	24,999	2576,86	0	203,956	203,956	99,725	0	0	0	0	0	0	0
15:52:33	-37,451	2576,643	10,673	10,595	12,779	7,764	8,47	21,2	958,743	24,999	2576,643	0	203,956	203,956	99,725	0	0	0	0	0	0	0
15:52:33	11,376	2576,756	10,771	10,693	12,774	7,765	8,457	21,2	958,743	24,999	2576,643	0	203,956	203,956	99,725	0	0	0	0	0	0	0
15:52:33	-79,37	2575,963	10,771	10,742	12,769	7,757	8,443	21,2	958,743	24,999	2575,963	0	203,956	203,956	99,725	0	0	0	0	0	0	0
15:52:33	-83,764	2575,125	10,771	10,693	12,765	7,748	8,429	21,2	958,743	24,999	2575,125	0	203,956	203,956	99,725	0	0	0	0	0	0	0
15:52:33	-6,494	2575,06	10,771	10,742	12,764	7,747	8,416	21,2	958,743	24,999	2575,06	0	203,956	203,956	99,725	0	0	0	0	0	0	0
15:52:33	-77,246	2574,288	10,771	10,742	12,76	7,74	8,403	21,2	958,743	24,999	2574,288	0	203,956	203,956	99,725	0	0	0	0	0	0	0
15:52:33	-179,003	2572,498	10,673	10,742	12,755	7,721	8,389	21,2	958,743	24,999	2572,498	0	203,956	203,956	99,725	0	0	0	0	0	0	0
15:52:33	0	2572,498	10,673	10,742	12,755	7,721	8,376	21,2	958,743	24,999	2572,498	0	203,956	203,956	99,725	0	0	0	0	0	0	0
15:52:33	-82,69	2571,671	10,673	10,595	12,75	7,713	8,363	21,2	958,743	24,999	2571,671	0	203,956	203,956	99,725	0	0	0	0	0	0	0
15:52:33	0	2571,671	10,673	10,742	12,75	7,713	8,35	21,2	958,743	24,999	2571,671	0	203,956	203,956	99,725	0	0	0	0	0	0	0
15:52:33	-124,755	2570,423	10,625	10,693	12,746	7,7	8,338	21,2	958,743	24,999	2570,423	0	203,956	203,956	99,725	0	0	0	0	0	0	0
15:52:33	-6,518	2570,358	10,625	10,693	12,746	7,699	8,325	21,2	958,743	24,999	2570,358	0	203,956	203,956	99,725	0	0	0	0	0	0	0
15:52:33	-94,995	2569,408	10,527	10,547	12,746	7,689	8,313	21,2	958,743	24,999	2569,408	0	203,956	203,956	99,725	0	0	0	0	0	0	0
15:52:33	-83,715	2568,571	10,527	10,595	12,741	7,681	8,3	21,2	958,743	24,999	2568,571	0	203,956	203,956	99,725	0	0	0	0	0	0	0
15:52:33	-47,485	2568,096	10,478	10,547	12,741	7,676	8,288	21,2	958,743	24,999	2568,096	0	203,956	203,956	99,725	0	0	0	0	0	0	0
15:52:34	-75,146	2567,345	10,478	10,547	12,737	7,668	8,276	21,2	958,743	24,999	2567,345	0	203,956	203,956	99,725	0	0	0	0	0	0	0
15:52:34	-7,519	2567,269	10,478	10,498	12,736	7,667	8,264	21,2	958,743	24,999	2567,269	0	203,956	203,956	99,725	0	0	0	0	0	0	0
15:52:34	-76,22	2566,507	10,478	10,498	12,732	7,659	8,252	21,2	958,743	24,999	2566,507	0	203,956	203,956	99,725	0	0	0	0	0	0	0
15:52:34	-7,519	2566,432	10,478	10,547	12,731	7,659	8,24	21,2	958,743	24,999	2566,432	0	203,956	203,956	99,725	0	0	0	0	0	0	0
15:52:34	-74,072	2565,691	10,478	10,547	12,727	7,651	8,229	21,2	958,743	24,999	2565,691	0	203,956	203,956	99,725	0	0	0	0	0	0	0
15:52:34	-7,543	2565,616	10,478	10,498	12,727	7,65	8,217	21,2	958,743	24,999	2565,616	0	203,956	203,956	99,725	0	0	0	0	0	0	0
15:52:34	-74,072	2564,875	10,478	10,547	12,722	7,642	8,206	21,2	958,743	24,999	2564,875	0	203,956	203,956	99,725	0	0	0	0	0	0	0
15:52:34	-16,015	2564,715	10,478	10,547	12,722	7,641	8,195	21,2	958,743	24,999	2564,715	0	203,956	203,956	99,725	0	0	0	0	0	0	0
15:52:34	-47,46	2564,24	10,429	10,4	12,722	7,636	8,184	21,2	958,743	24,999	2564,24	0	203,956	203,956	99,725	0	0	0	0	0	0	0
15:52:34	-72,998	2563,51	10,429	10,4	12,717	7,628	8,173	21,2	958,743	24,999	2563,51	0	203,956	203,956	99,725	0	0	0	0	0	0	0
15:52:34	38,842	2563,899	10,478	10,547	12,717	7,632	8,163	21,2	958,743	24,999	2563,511	0	203,956	203,956	99,725	0	0	0	0	0	0	0
15:52:34	-82,641	2563,072	10,478	10,498	12,712	7,624	8,152	21,2	958,743	24,999	2563,072	0	203,956	203,956	99,725	0	0	0	0	0	0	0
15:52:34	-33,129	2562,741	10,527	10,595	12,708	7,62	8,142	21,2	958,743	24,999	2562,741	0	203,956	203,956	99,725	0	0	0	0	0	0	0
15:52:34	-81,616	2561,925	10,527	10,547	12,703	7,612	8,131	21,2	958,743	24,999	2561,925	0	203,956	203,956	99,725	0	0	0	0	0	0	0
15:52:34	61,816	2562,543	10,673	10,693	12,698	7,618	8,121	21,2	958,743	24,999	2561,925	0	203,956	203,956	99,725	0	0	0	0	0	0	0
15:52:34	0	2562,543	10,673	10,693	12,698	7,618	8,111	21,2	958,743	24,999	2561,926	0	203,956	203,956	99,725	0	0	0	0	0	0	0
15:52:34	-222,778	2560,315	10,527	10,693	12,694	7,595	8,101	21,2	958,743	24,999	2560,315	0	203,956	203,956	99,725	0	0	0	0	0	0	0
15:52:34	0	2560,315	10,527	10,595	12,694	7,595	8,091	21,2	958,743	24,999	2560,315	0	203,956	203,956	99,725	0	0	0	0	0	0	0
15:52:34	0	2560,315	10,527	10,547	12,694	7,595	8,082	21,2	958,743	24,999	2560,315	0	203,956	203,956	99,725	0	0	0	0	0	0	0
15:52:34	-47,436	2559,841	10,478	10,498	12,694	7,591	8,072	21,2	958,743	24,999	2559,841	0	203,956	203,956	99,725	0	0	0	0	0	0	0
15:52:34	-9,692	2559,744	10,478	10,498	12,693	7,59	8,063	21,2	958,743	24,999	2559,744	0	203,956	203,956	99,725	0	0	0	0	0	0	0
15:52:34	-119,36	2558,55	10,429	10,498	12,689	7,577	8,053	21,2	958,743	24,999	2558,55	0	203,956	203,956	99,725	0	0	0	0	0	0	0
15:52:34	0	2558,55	10,429	10,498	12,689	7,577	8,044	21,2	958,743	24,999	2558,55	0	203,956	203,956	99,725	0	0	0	0	0	0	0
15:52:34	-103,515	2557,515	10,332	10,351	12,689	7,567	8,034	21,2	958,743	24,999	2557,515	0	203,956	203,956	99,725	0	0	0	0	0	0	0
15:52:34	0	2557,515	10,332	10,4	12,689	7,567	8,025	21,2	958,743	24,999	2557,515	0	203,956	203,956	99,725	0	0	0	0	0	0	0
15:52:34	-69,824	2556,817	10,332	10,4	12,685	7,559	8,016	21,2	958,743	24,999	2556,817	0	203,956	203,956	99,725	0	0	0	0	0	0	0
15:52:34	-9,667	2556,72	10,332	10,4	12,684	7,558	8,007	21,2	958,743	24,999	2556,72	0	203,956	203,956	99,725	0	0	0	0	0	0	0
15:52:34	0	2556,72	10,332	10,4	12,684	7,558	7,998	21,2	958,743	24,999	2556,72	0	203,956	203,956	99,725	0	0	0	0	0	0	0
15:52:34	-79,321	2555,927	10,332	10,4	12,68	7,55	7,989	21,2	958,743	24,999	2555,927	0	203,956	203,956	99,725	0	0	0	0	0	0	0
15:52:34	94,873	2556,876	10,429	10,4	12,68	7,56	7,981	21,2	958,743	24,999	2555,928	0	203,956	203,956	99,725	0	0	0	0	0	0	0
15:52:34	-173,315	2555,143	10,332	10,4	12,675	7,542	7,972	21,2	958,743	24,999	2555,143	0	203,956	203,956	99,725	0	0	0	0	0	0	0
15:52:34	-10,717	2555,036	10,332	10,4	12,675	7,541	7,964	21,2	958,743	24,999	2555,036	0	203,956	203,956	99,725	0	0	0	0	0	0	0
15:52:34	63,989	2555,675	10,478	10,498	12,67	7,548	7,956	21,2	958,743	24,999	2555,036	0	203,956	203,956	99,725	0	0	0	0	0	0	0
15:52:34	-29,98	2555,376	10,527	10,595	12,666	7,545	7,948	21,2	958,743	24,999	2555,037	0	203,956	203,956	99,725	0	0	0	0	0	0	0
15:52:34	-47,412	2554,901	10,478	10,547	12,666	7,54	7,94	21,2	958,743	24,999	2554,901	0	203,956	203,956	99,725	0	0	0	0	0	0	0
15:52:34	-78,271	2554,119	10,478	10,498	12,661	7,532	7,932	21,2	958,743	24,999	2554,119	0	203,956	203,956	99,725	0	0	0	0	0	0	0
15:52:34	47,412	2554,593	10,527	10,547	12,661	7,536	7,924	21,2	956,853	24,999	2554,119	0	203,956	203,956	99,725	0	0	0	0	0	0	0
15:52:34	147,875	2556,072	10,673	10,693	12,661	7,552	7,917	21,2	956,853	24,999	2554,121	0	203,956	203,956	99,725	0	0	0	0	0	0	0
15:52:34	142,431	2557,496	10,82	10,937	12,661	7,566	7,91	21,2	956,853	24,999	2554,124	0	203,956	203,956	99,725	0	0	0	0	0	0	0
15:52:34	268,212	2560,178	11,015	11,23	12,666	7,594	7,904	21,2	956,853	24,999	2554,131	0	203,956	203,956	99,725	0	0	0	0	0	0	0
15:52:34	324,462	2563,423	11,259	11,377	12,671	7,628	7,898	21,2	956,853	24,999	2554,14	0	203,956	203,956	99,725	0	0	0	0	0	0	0
15:52:34	348,193	2566,905	11,455	11,621	12,68	7,663	7,894	21,2	956,853	24,999	2554,153	0	203,956	203,956	99,725	0	0	0	0	0	0	0
15:52:34	534,668	2572,251	11,748	12,109	12,694	7,719	7,89	21,2	956,853	24,999	2554,171	0	203,956	203,956	99,725	0	0	0	0	0	0	0
15:52:34	513,94	2577,391	11,943	12,353	12,712	7,772	7,888	21,2	956,853	24,999	2554,194	0	203,956	203,956	99,725	0	0	0	0	0	0	0
15:52:34	439,257	2581,783	12,041	12,5	12,732	7,817	7,886	21,2	956,853	24,999	2554,222	0	203,956	203,956	99,725	0	0	0	0	0	0	0
15:52:34	493,701	2586,72	12,041	12,695	12,76	7,868	7,886	21,2	956,853	24,999	2554,255	0	203,956	203,956	99,725	0	0	0	0	0	0	0
15:52:34	511,523	2591,836	12,138	12,695	12,783	7,92	7,887	21,2	956,853	24,999	2554,292	0	202,945	202,945	99,721	0	0	0	0	0	0	0
15:52:34	638,769	2598,223	12,285	12,841	12,812	7,986	7,889	21,2	956,853	24,999	2554,336	0	202,945	202,945	99,721	0	0	0	0	0	0	0
15:52:34	643,359	2604,657	12,431	12,988	12,84	8,053	7,892	21,2	956,853	24,999	2554,386	0	202,945	202,945	99,721	0	0	0	0	0	0	0
15:52:34	550,293	2610,16	12,48	13,232	12,868	8,109	7,896	21,2	956,853	24,999	2554,442	0	202,945	202,945	99,721	0	0	0	0	0	0	0
15:52:34	779,614	2617,956	12,675	13,427	12,902	8,19	7,902	21,2	956,853	24,999	2554,506	0	202,945	202,945	99,721	0	0	0	0	0	0	0
15:52:34	745,117	2625,407	12,92	13,574	12,93	8,267	7,909	21,2	956,853	24,999	2554,577	0	202,945	202,945	99,721	0	0	0	0	0	0	0
15:52:34	589,892	2631,306	12,92	13,867	12,964	8,327	7,917	21,2	956,853	24,999	2554,653	0	202,945	202,945	99,721	0	0	0	0	0	0	0
15:52:34	723,876	2638,545	12,968	13,867	13,002	8,402	7,927	21,2	956,853	24,999	2554,737	0	202,945	202,945	99,721	0	0	0	0	0	0	0
15:52:34	789,16	2646,436	13,164	13,916	13,036	8,483	7,938	21,2	956,853	24,999	2554,829	0	202,945	202,945	99,721	0	0	0	0	0	0	0
15:52:34	677,197	2653,208	13,164	14,062	13,075	8,553	7,95	21,2	956,853	24,999	2554,927	0	202,945	202,945	99,721	0	0	0	0	0	0	0
15:52:34	816,015	2661,369	13,31	14,258	13,113	8,637	7,963	21,2	956,853	24,999	2555,034	0	202,945	202,945	99,721	0	0	0	0	0	0	0
15:52:34	865,405	2670,023	13,506	14,502	13,151	8,726	7,978	21,2	956,853	24,999	2555,149	0	202,945	202,945	99,721	0	0	0	0	0	0	0
15:52:34	895,532	2678,978	13,75	14,648	13,188	8,819	7,995	21,2	956,853	24,999	2555,272	0	202,945	202,945	99,721	0	0	0	0	0	0	0
15:52:34	710,595	2686,084	13,799	14,648	13,225	8,892	8,012	21,2	956,853	24,999	2555,403	0	202,945	202,945	99,721	0	0	0	0	0	0	0
15:52:34	775,122	2693,835	13,896	14,941	13,264	8,972	8,031	21,2	956,853	24,999	2555,542	0	202,945	202,945	99,721	0	0	0	0	0	0	0
15:52:34	843,92	2702,274	14,092	14,941	13,301	9,059	8,051	21,2	956,853	24,999	2555,688	0	202,945	202,945	99,721	0	0	0	0	0	0	0
15:52:34	786,987	2710,144	14,287	15,283	13,334	9,14	8,073	21,2	956,853	24,999	2555,843	0	202,945	202,945	99,721	0	0	0	0	0	0	0
15:52:34	1053,93	2720,683	14,726	15,625	13,369	9,249	8,096	21,2	956,853	24,999	2556,008	0	202,945	202,945	99,721	0	0	0	0	0	0	0
15:52:34	719,238	2727,876	14,775	15,625	13,407	9,323	8,12	21,2	956,853	24,999	2556,18	0	202,945	202,945	99,721	0	0	0	0	0	0	0
15:52:34	766,552	2735,541	14,873	15,82	13,445	9,402	8,145	21,2	956,853	24,999	2556,359	0	202,945	202,945	99,721	0	0	0	0	0	0	0
15:52:34	751,66	2743,058	14,97	15,967	13,482	9,479	8,171	21,2	956,853	24,999	2556,546	0	202,945	202,945	99,721	0	0	0	0	0	0	0
15:52:34	775,463	2750,813	15,117	15,967	13,518	9,559	8,198	21,2	956,853	24,999	2556,74	0	202,945	202,945	99,721	0	0	0	0	0	0	0
15:52:34	734,814	2758,161	15,263	16,162	13,551	9,635	8,226	21,2	956,853	24,999	2556,941	0	202,945	202,945	99,721	0	0	0	0	0	0	0
15:52:34	753,271	2765,693	15,361	16,162	13,588	9,713	8,256	21,2	956,853	24,999	2557,15	0	202,945	202,945	99,721	0	0	0	0	0	0	0
15:52:34	486,499	2770,558	15,263	16,211	13,621	9,763	8,285	21,2	956,853	24,999	2557,363	0	202,945	202,945	99,721	0	0	0	0	0	0	0
15:52:34	1080,444	2781,363	15,849	16,357	13,649	9,874	8,316	21,2	956,853	24,999	2557,587	0	202,945	202,945	99,721	0	0	0	0	0	0	0
15:52:34	625,366	2787,617	15,898	16,699	13,682	9,939	8,348	21,2	956,853	24,999	2557,817	0	202,945	202,945	99,721	0	0	0	0	0	0	0
15:52:34	564,77	2793,264	15,947	16,601	13,711	9,997	8,38	21,2	956,853	24,999	2558,052	0	202,945	202,945	99,721	0	0	0	0	0	0	0
15:52:34	680,664	2800,071	16,045	16,601	13,744	10,067	8,414	21,2	956,853	24,999	2558,294	0	202,945	202,945	99,721	0	0	0	0	0	0	0
15:52:34	565,112	2805,722	16,093	16,699	13,773	10,125	8,447	21,2	956,853	24,999	2558,542	0	202,945	202,945	99,721	0	0	0	0	0	0	0
15:52:34	506,323	2810,785	16,093	16,699	13,802	10,178	8,481	21,2	956,853	24,999	2558,794	0	202,945	202,945	99,721	0	0	0	0	0	0	0
15:52:34	686,45	2817,65	16,191	16,699	13,835	10,248	8,516	21,2	956,853	24,999	2559,053	0	202,945	202,945	99,721	0	0	0	0	0	0	0
15:52:34	749,975	2825,15	16,435	16,845	13,864	10,326	8,551	21,2	956,853	24,999	2559,319	0	202,945	202,945	99,721	0	0	0	0	0	0	0
15:52:34	605,761	2831,207	16,533	17,041	13,893	10,388	8,587	21,2	956,853	24,999	2559,591	0	202,945	202,945	99,721	0	0	0	0	0	0	0
15:52:34	507,617	2836,283	16,533	16,943	13,921	10,441	8,624	21,2	956,853	24,999	2559,868	0	202,945	202,945	99,721	0	0	0	0	0	0	0
15:52:34	323,437	2839,518	16,435	17,09	13,945	10,474	8,66	21,2	956,853	24,999	2560,148	0	202,945	202,945	99,721	0	0	0	0	0	0	0
15:52:34	750,708	2847,025	16,679	17,236	13,974	10,551	8,697	21,2	956,853	24,999	2560,434	0	202,945	202,945	99,721	0	0	0	0	0	0	0
15:52:34	567,529	2852,7	16,826	17,285	13,997	10,61	8,734	21,2	956,853	24,999	2560,727	0	202,945	202,945	99,721	0	0	0	0	0	0	0
15:52:34	550,561	2858,206	16,875	17,285	14,026	10,667	8,772	21,2	956,853	24,999	2561,024	0	202,945	202,945	99,721	0	0	0	0	0	0	0
15:52:34	506,933	2863,275	16,875	17,383	14,054	10,719	8,81	21,2	956,853	24,999	2561,327	0	202,945	202,945	99,721	0	0	0	0	0	0	0
15:52:34	547,436	2868,749	16,924	17,431	14,082	10,775	8,849	21,2	956,853	24,999	2561,634	0	202,945	202,945	99,721	0	0	0	0	0	0	0
15:52:34	494,921	2873,699	16,924	17,431	14,11	10,826	8,888	21,2	956,853	24,999	2561,946	0	202,945	202,945	99,721	0	0	0	0	0	0	0
15:52:34	456,713	2878,266	16,875	17,285	14,139	10,873	8,927	21,2	956,853	24,999	2562,262	0	202,945	202,945	99,721	0	0	0	0	0	0	0
15:52:34	567,016	2883,936	17,021	17,383	14,163	10,932	8,966	21,2	956,853	24,999	2562,584	0	202,945	202,945	99,721	0	0	0	0	0	0	0
15:52:34	461,035	2888,546	17,07	17,48	14,186	10,979	9,005	21,2	956,853	24,999	2562,91	0	202,945	202,945	99,721	0	0	0	0	0	0	0
15:52:34	554,321	2894,089	17,217	17,724	14,209	11,036	9,045	21,2	956,853	24,999	2563,241	0	202,945	202,945	99,721	0	0	0	0	0	0	0
15:52:34	623,486	2900,324	17,51	17,92	14,227	11,101	9,086	21,2	956,853	24,999	2563,578	0	202,945	202,945	99,721	0	0	0	0	0	0	0
15:52:34	540,722	2905,732	17,656	18,066	14,249	11,156	9,126	21,2	956,853	24,999	2563,92	0	202,945	202,945	99,721	0	0	0	0	0	0	0
15:52:34	549,438	2911,226	17,803	18,261	14,272	11,213	9,167	21,2	956,853	24,999	2564,268	0	202,945	202,945	99,721	0	0	0	0	0	0	0
15:52:35	395,971	2915,186	17,803	18,164	14,294	11,254	9,208	21,2	956,853	24,999	2564,619	0	202,945	202,945	99,721	0	0	0	0	0	0	0
15:52:35	406,738	2919,253	17,803	18,164	14,317	11,296	9,249	21,2	956,853	24,999	2564,973	0	202,945	202,945	99,721	0	0	0	0	0	0	0
15:52:35	440,82	2923,661	17,9	18,261	14,337	11,341	9,29	21,2	956,853	24,999	2565,332	0	202,945	202,945	99,721	0	0	0	0	0	0	0
15:52:35	454,565	2928,207	18,047	18,31	14,354	11,388	9,331	21,2	956,853	24,999	2565,695	0	202,945	202,945	99,721	0	0	0	0	0	0	0
15:52:35	401,977	2932,227	18,144	18,457	14,371	11,43	9,372	21,2	956,853	24,999	2566,061	0	202,945	202,945	99,721	0	0	0	0	0	0	0
15:52:35	507,421	2937,301	18,388	18,701	14,386	11,482	9,414	21,2	956,853	24,999	2566,433	0	202,945	202,945	99,721	0	0	0	0	0	0	0
15:52:35	281,445	2940,115	18,388	18,652	14,402	11,511	9,455	21,2	956,853	24,999	2566,806	0	202,945	202,945	99,721	0	0	0	0	0	0	0
15:52:35	547,802	2945,593	18,633	18,799	14,418	11,567	9,496	21,2	956,853	24,999	2567,185	0	202,945	202,945	99,721	0	0	0	0	0	0	0
15:52:35	129,37	2946,887	18,486	18,701	14,434	11,581	9,537	21,2	956,853	24,999	2567,565	0	202,945	202,945	99,721	0	0	0	0	0	0	0
15:52:35	303,1	2949,918	18,486	18,652	14,451	11,612	9,578	21,2	956,853	24,999	2567,947	0	202,945	202,945	99,721	0	0	0	0	0	0	0
15:52:35	189,868	2951,817	18,388	18,506	14,468	11,632	9,618	21,2	956,853	24,999	2568,331	0	202,945	202,945	99,721	0	0	0	0	0	0	0
15:52:35	409,765	2955,914	18,535	18,701	14,482	11,674	9,658	21,2	956,853	24,999	2568,719	0	202,945	202,945	99,721	0	0	0	0	0	0	0
15:52:35	326,709	2959,182	18,633	18,799	14,495	11,708	9,699	21,2	956,853	24,999	2569,109	0	202,945	202,945	99,721	0	0	0	0	0	0	0
15:52:35	231,64	2961,498	18,633	18,701	14,508	11,731	9,738	21,2	956,853	24,999	2569,502	0	202,945	202,945	99,721	0	0	0	0	0	0	0
15:52:35	380,761	2965,306	18,779	18,945	14,521	11,771	9,778	21,2	956,853	24,999	2569,897	0	202,945	202,945	99,721	0	0	0	0	0	0	0
15:52:35	182,885	2967,134	18,779	18,945	14,531	11,789	9,818	21,2	956,853	24,999	2570,295	0	202,945	202,945	99,721	0	0	0	0	0	0	0
15:52:35	251,22	2969,647	18,779	18,945	14,546	11,815	9,857	21,2	956,853	24,999	2570,694	0	202,945	202,945	99,721	0	0	0	0	0	0	0
15:52:35	237,207	2972,019	18,779	18,847	14,559	11,84	9,896	21,2	956,853	24,999	2571,096	0	202,945	202,945	99,721	0	0	0	0	0	0	0
15:52:35	140,942	2973,428	18,681	18,945	14,573	11,854	9,934	21,2	956,853	24,999	2571,498	0	202,945	202,945	99,721	0	0	0	0	0	0	0
15:52:35	170,996	2975,138	18,681	18,799	14,582	11,872	9,972	21,2	956,853	24,999	2571,902	0	202,945	202,945	99,721	0	0	0	0	0	0	0
15:52:35	321,508	2978,353	18,828	18,994	14,592	11,905	10,01	21,2	956,853	24,999	2572,308	0	202,945	202,945	99,721	0	0	0	0	0	0	0
15:52:35	171,02	2980,063	18,828	18,945	14,602	11,923	10,048	21,2	956,853	24,999	2572,716	0	202,945	202,945	99,721	0	0	0	0	0	0	0
15:52:35	160,4	2981,667	18,828	18,945	14,611	11,939	10,085	21,2	956,853	24,999	2573,125	0	202,945	202,945	99,721	0	0	0	0	0	0	0
15:52:35	162,353	2983,291	18,828	18,945	14,62	11,956	10,121	21,2	956,853	24,999	2573,535	0	202,945	202,945	99,721	0	0	0	0	0	0	0
15:52:35	200,219	2985,293	18,877	18,994	14,628	11,977	10,158	21,2	956,853	24,999	2573,946	0	202,945	202,945	99,721	0	0	0	0	0	0	0
15:52:35	264,282	2987,936	18,974	19,043	14,638	12,004	10,194	21,2	956,853	24,999	2574,36	0	202,945	202,945	99,721	0	0	0	0	0	0	0
15:52:35	66,137	2988,597	18,877	18,994	14,647	12,011	10,23	21,2	956,853	24,999	2574,775	0	202,945	202,945	99,721	0	0	0	0	0	0	0
15:52:35	167,846	2990,276	18,877	18,945	14,656	12,028	10,265	21,2	956,853	24,999	2575,19	0	202,945	202,945	99,721	0	0	0	0	0	0	0
15:52:35	39,062	2990,666	18,828	18,994	14,661	12,032	10,299	21,2	956,853	24,999	2575,606	0	202,945	202,945	99,721	0	0	0	0	0	0	0
15:52:35	295,678	2993,623	18,974	19,043	14,67	12,063	10,334	21,2	956,853	24,999	2576,023	0	202,945	202,945	99,721	0	0	0	0	0	0	0
15:52:35	239,355	2996,017	19,121	19,238	14,675	12,087	10,368	21,2	956,853	24,999	2576,443	0	202,945	202,945	99,721	0	0	0	0	0	0	0
15:52:35	-9,741	2995,919	19,023	19,189	14,68	12,086	10,402	21,2	956,853	24,999	2576,863	0	202,945	202,945	99,721	0	0	0	0	0	0	0
15:52:35	399,804	2999,917	19,267	19,336	14,688	12,127	10,436	21,2	956,853	24,999	2577,286	0	202,945	202,945	99,721	0	0	0	0	0	0	0
15:52:35	-48,779	2999,43	19,121	19,238	14,694	12,122	10,469	21,2	956,853	24,999	2577,709	0	202,945	202,945	99,721	0	0	0	0	0	0	0
15:52:35	153,71	3000,967	19,121	19,189	14,703	12,138	10,502	21,2	956,853	24,999	2578,132	0	202,945	202,945	99,721	0	0	0	0	0	0	0
15:52:35	-8,715	3000,88	19,023	18,994	14,708	12,137	10,534	21,2	956,853	24,999	2578,555	0	202,945	202,945	99,721	0	0	0	0	0	0	0
15:52:35	31,42	3001,194	18,974	18,994	14,712	12,141	10,565	21,2	956,853	24,999	2578,977	0	202,945	202,945	99,721	0	0	0	0	0	0	0
15:52:35	133,251	3002,526	19,023	19,14	14,717	12,154	10,596	21,2	956,853	24,999	2579,401	0	202,945	202,945	99,721	0	0	0	0	0	0	0
15:52:35	189,55	3004,422	19,121	19,238	14,722	12,174	10,627	21,2	956,853	24,999	2579,826	0	202,945	202,945	99,721	0	0	0	0	0	0	0
15:52:35	199,609	3006,418	19,316	19,238	14,722	12,194	10,658	21,2	956,853	24,999	2580,253	0	202,945	202,945	99,721	0	0	0	0	0	0	0
15:52:35	-49,902	3005,919	19,267	19,043	14,722	12,189	10,688	21,2	956,853	24,999	2580,678	0	202,945	202,945	99,721	0	0	0	0	0	0	0
15:52:35	-323,168	3002,687	18,877	18,799	14,726	12,156	10,717	21,3	957,694	24,999	2581,1	0	202,945	202,945	99,721	0	0	0	0	0	0	0
15:52:35	-553,442	2997,153	18,34	18,115	14,726	12,099	10,744	21,3	957,694	24,999	2581,517	0	202,945	202,945	99,721	0	0	0	0	0	0	0
15:52:35	-713,427	2990,018	17,803	17,285	14,717	12,025	10,769	21,3	957,694	24,999	2581,925	0	202,945	202,945	99,721	0	0	0	0	0	0	0
15:52:35	-571,264	2984,306	17,412	16,748	14,707	11,967	10,793	21,3	957,694	24,999	2582,327	0	202,945	202,945	99,721	0	0	0	0	0	0	0
15:52:35	-615,209	2978,154	17,217	16,504	14,684	11,903	10,814	21,3	957,694	24,999	2582,723	0	202,945	202,945	99,721	0	0	0	0	0	0	0
15:52:35	-563,085	2972,523	17,217	16,406	14,652	11,845	10,835	21,3	957,694	24,999	2583,113	0	202,945	202,945	99,721	0	0	0	0	0	0	0
15:52:35	-593,92	2966,584	17,363	16,308	14,61	11,784	10,853	21,3	957,694	24,999	2583,496	0	202,945	202,945	99,721	0	0	0	0	0	0	0
15:52:35	-399,658	2962,587	17,705	16,601	14,568	11,743	10,871	21,3	957,694	24,999	2583,875	0	202,945	202,945	99,721	0	0	0	0	0	0	0
15:52:35	-726,049	2955,327	17,803	16,601	14,521	11,668	10,886	21,3	957,694	24,999	2584,247	0	202,945	202,945	99,721	0	0	0	0	0	0	0
15:52:35	-672,168	2948,605	17,9	16,699	14,478	11,598	10,9	21,3	957,694	24,999	2584,611	0	202,945	202,945	99,721	0	0	0	0	0	0	0
15:52:35	-1174,438	2936,86	17,363	16,162	14,442	11,477	10,912	21,3	957,694	24,999	2584,963	0	204,493	204,493	99,728	0	0	0	0	0	0	0
15:52:35	-738,549	2929,475	17,168	15,869	14,412	11,401	10,921	21,3	957,694	24,999	2585,308	0	204,493	204,493	99,728	0	0	0	0	0	0	0
15:52:35	-867,065	2920,804	16,826	15,967	14,382	11,312	10,929	21,3	957,694	24,999	2585,643	0	204,493	204,493	99,728	0	0	0	0	0	0	0
15:52:35	-728,881	2913,515	16,582	15,722	14,355	11,237	10,935	21,3	957,694	24,999	2585,971	0	204,493	204,493	99,728	0	0	0	0	0	0	0
15:52:35	-750,097	2906,015	16,338	15,674	14,327	11,159	10,939	21,3	957,694	24,999	2586,291	0	204,493	204,493	99,728	0	0	0	0	0	0	0
15:52:35	-699,853	2899,016	16,191	15,429	14,295	11,087	10,942	21,3	957,694	24,999	2586,604	0	204,493	204,493	99,728	0	0	0	0	0	0	0
15:52:35	-379,565	2895,22	16,386	15,527	14,263	11,048	10,944	21,3	957,694	24,999	2586,913	0	204,493	204,493	99,728	0	0	0	0	0	0	0
15:52:35	-592,504	2889,295	16,435	15,625	14,226	10,987	10,945	21,3	957,694	24,999	2587,215	0	204,493	204,493	99,728	0	0	0	0	0	0	0
15:52:35	-535,205	2883,943	16,386	15,722	14,199	10,932	10,945	21,3	957,694	24,999	2587,512	0	204,493	204,493	99,728	0	0	0	0	0	0	0
15:52:35	-614,965	2877,794	16,191	15,625	14,175	10,868	10,943	21,3	957,694	24,999	2587,802	0	204,493	204,493	99,728	0	0	0	0	0	0	0
15:52:35	-572,998	2872,064	15,947	15,478	14,157	10,809	10,941	21,3	957,694	24,999	2588,086	0	204,493	204,493	99,728	0	0	0	0	0	0	0
15:52:35	-585,742	2866,206	15,605	15,136	14,143	10,749	10,937	21,3	957,694	24,999	2588,364	0	204,493	204,493	99,728	0	0	0	0	0	0	0
15:52:35	-588,72	2860,319	15,263	14,843	14,129	10,688	10,932	21,3	957,694	24,999	2588,636	0	204,493	204,493	99,728	0	0	0	0	0	0	0
15:52:35	-521,411	2855,105	14,922	14,404	14,119	10,635	10,926	21,3	957,694	24,999	2588,903	0	204,493	204,493	99,728	0	0	0	0	0	0	0
15:52:35	-514,135	2849,963	14,726	14,258	14,101	10,582	10,919	21,3	957,694	24,999	2589,164	0	204,493	204,493	99,728	0	0	0	0	0	0	0
15:52:35	-514,282	2844,821	14,629	14,111	14,078	10,529	10,912	21,3	957,694	24,999	2589,42	0	204,493	204,493	99,728	0	0	0	0	0	0	0
15:52:35	-324,78	2841,573	14,726	14,306	14,054	10,495	10,904	21,3	957,694	24,999	2589,672	0	204,493	204,493	99,728	0	0	0	0	0	0	0
15:52:35	-351,342	2838,059	14,873	14,404	14,026	10,459	10,895	21,3	957,694	24,999	2589,92	0	204,493	204,493	99,728	0	0	0	0	0	0	0
15:52:35	-402,563	2834,034	14,97	14,599	13,997	10,417	10,886	21,3	957,694	24,999	2590,164	0	204,493	204,493	99,728	0	0	0	0	0	0	0
15:52:35	-403,71	2829,997	15,068	14,599	13,969	10,376	10,876	21,3	957,694	24,999	2590,404	0	204,493	204,493	99,728	0	0	0	0	0	0	0
15:52:35	-422,753	2825,769	15,068	14,648	13,945	10,332	10,865	21,3	957,694	24,999	2590,64	0	204,493	204,493	99,728	0	0	0	0	0	0	0
15:52:35	-518,579	2820,583	14,97	14,599	13,921	10,279	10,853	21,3	957,694	24,999	2590,869	0	204,493	204,493	99,728	0	0	0	0	0	0	0
15:52:35	-302,246	2817,561	14,922	14,453	13,907	10,247	10,842	21,3	957,694	24,999	2591,096	0	204,493	204,493	99,728	0	0	0	0	0	0	0
15:52:35	-546,411	2812,097	14,629	14,258	13,893	10,191	10,829	21,3	957,694	24,999	2591,317	0	204,493	204,493	99,728	0	0	0	0	0	0	0
15:52:35	-497,509	2807,122	14,384	13,965	13,878	10,14	10,815	21,3	957,694	24,999	2591,532	0	204,493	204,493	99,728	0	0	0	0	0	0	0
15:52:35	-399,609	2803,126	14,238	13,916	13,864	10,099	10,801	21,3	957,694	24,999	2591,744	0	204,493	204,493	99,728	0	0	0	0	0	0	0
15:52:35	-482,47	2798,301	14,092	13,867	13,845	10,049	10,786	21,3	957,694	24,999	2591,95	0	204,493	204,493	99,728	0	0	0	0	0	0	0
15:52:35	-254,418	2795,757	14,092	13,72	13,83	10,023	10,771	21,3	957,694	24,999	2592,154	0	204,493	204,493	99,728	0	0	0	0	0	0	0
15:52:35	-565,258	2790,104	13,945	13,623	13,807	9,964	10,756	21,3	957,694	24,999	2592,352	0	204,493	204,493	99,728	0	0	0	0	0	0	0
15:52:35	-368,286	2786,421	13,994	13,72	13,783	9,926	10,739	21,3	957,694	24,999	2592,546	0	204,493	204,493	99,728	0	0	0	0	0	0	0
15:52:35	-243,212	2783,989	14,092	13,769	13,764	9,901	10,723	21,3	957,694	24,999	2592,738	0	204,493	204,493	99,728	0	0	0	0	0	0	0
15:52:35	-296,167	2781,027	14,14	13,769	13,744	9,871	10,706	21,3	957,694	24,999	2592,926	0	204,493	204,493	99,728	0	0	0	0	0	0	0
15:52:35	-382,739	2777,2	14,092	13,769	13,725	9,831	10,689	21,3	957,694	24,999	2593,11	0	204,493	204,493	99,728	0	0	0	0	0	0	0
15:52:35	-451	2772,69	13,896	13,623	13,711	9,785	10,671	21,3	957,694	24,999	2593,29	0	204,493	204,493	99,728	0	0	0	0	0	0	0
15:52:35	-401,025	2768,68	13,75	13,525	13,696	9,744	10,653	21,3	957,694	24,999	2593,465	0	204,493	204,493	99,728	0	0	0	0	0	0	0
15:52:35	-386,987	2764,81	13,603	13,379	13,683	9,704	10,635	21,3	957,694	24,999	2593,637	0	204,493	204,493	99,728	0	0	0	0	0	0	0
15:52:35	-444,067	2760,369	13,408	13,232	13,668	9,658	10,615	21,3	957,694	24,999	2593,803	0	204,493	204,493	99,728	0	0	0	0	0	0	0
15:52:35	-343,701	2756,932	13,31	13,232	13,654	9,622	10,596	21,3	957,694	24,999	2593,966	0	204,493	204,493	99,728	0	0	0	0	0	0	0
15:52:35	-331,665	2753,616	13,31	13,183	13,636	9,588	10,576	21,3	957,694	24,999	2594,126	0	204,493	204,493	99,728	0	0	0	0	0	0	0
15:52:35	-232,47	2751,291	13,506	13,33	13,612	9,564	10,556	21,3	957,694	24,999	2594,283	0	204,493	204,493	99,728	0	0	0	0	0	0	0
15:52:35	-262,67	2748,664	13,652	13,427	13,588	9,537	10,536	21,3	957,694	24,999	2594,437	0	204,493	204,493	99,728	0	0	0	0	0	0	0
15:52:35	-283,276	2745,831	13,799	13,623	13,564	9,508	10,516	21,3	957,694	24,999	2594,589	0	204,493	204,493	99,728	0	0	0	0	0	0	0
15:52:35	-312,573	2742,706	13,896	13,72	13,541	9,476	10,496	21,3	957,694	24,999	2594,737	0	204,493	204,493	99,728	0	0	0	0	0	0	0
15:52:35	-273,706	2739,969	13,945	13,769	13,523	9,448	10,475	21,3	957,694	24,999	2594,882	0	204,493	204,493	99,728	0	0	0	0	0	0	0
15:52:35	-442,626	2735,542	13,75	13,574	13,509	9,402	10,454	21,3	957,694	24,999	2595,023	0	204,493	204,493	99,728	0	0	0	0	0	0	0
15:52:35	-407,763	2731,465	13,506	13,379	13,499	9,36	10,433	21,3	957,694	24,999	2595,159	0	204,493	204,493	99,728	0	0	0	0	0	0	0
15:52:35	-473,535	2726,729	13,261	13,086	13,486	9,311	10,411	21,3	957,694	24,999	2595,291	0	204,493	204,493	99,728	0	0	0	0	0	0	0
15:52:35	-406,542	2722,664	13,017	12,988	13,477	9,269	10,388	21,3	957,694	24,999	2595,418	0	204,493	204,493	99,728	0	0	0	0	0	0	0
15:52:35	-247,412	2720,19	12,968	12,744	13,465	9,244	10,366	21,3	957,694	24,999	2595,543	0	204,493	204,493	99,728	0	0	0	0	0	0	0
15:52:35	-310,058	2717,089	12,968	12,744	13,448	9,212	10,343	21,3	957,694	24,999	2595,665	0	204,493	204,493	99,728	0	0	0	0	0	0	0
15:52:36	-277,783	2714,311	13,017	12,89	13,429	9,183	10,321	21,3	957,694	24,999	2595,783	0	204,493	204,493	99,728	0	0	0	0	0	0	0
15:52:36	-206,372	2712,248	13,261	13,037	13,404	9,162	10,298	21,3	957,694	24,999	2595,9	0	204,493	204,493	99,728	0	0	0	0	0	0	0
15:52:36	-239,55	2709,852	13,408	13,232	13,382	9,137	10,275	21,3	957,694	24,999	2596,013	0	204,493	204,493	99,728	0	0	0	0	0	0	0
15:52:36	-325,17	2706,6	13,408	13,232	13,364	9,104	10,252	21,3	957,694	24,999	2596,124	0	204,493	204,493	99,728	0	0	0	0	0	0	0
15:52:36	-433,398	2702,266	13,261	13,183	13,347	9,059	10,229	21,3	957,694	24,999	2596,23	0	204,493	204,493	99,728	0	0	0	0	0	0	0
15:52:36	-327,807	2698,988	13,115	12,988	13,337	9,025	10,205	21,3	957,694	24,999	2596,333	0	204,493	204,493	99,728	0	0	0	0	0	0	0
15:52:36	-419,091	2694,797	12,773	12,646	13,332	8,982	10,181	21,3	957,694	24,999	2596,431	0	204,493	204,493	99,728	0	0	0	0	0	0	0
15:52:36	-386,23	2690,935	12,529	12,451	13,324	8,942	10,157	21,3	957,694	24,999	2596,526	0	204,493	204,493	99,728	0	0	0	0	0	0	0
15:52:36	-292,749	2688,008	12,334	12,158	13,318	8,912	10,132	21,3	957,694	24,999	2596,617	0	204,493	204,493	99,728	0	0	0	0	0	0	0
15:52:36	-277,246	2685,235	12,285	12,109	13,305	8,883	10,108	21,3	957,694	24,999	2596,706	0	204,493	204,493	99,728	0	0	0	0	0	0	0
15:52:36	-201,416	2683,221	12,334	12,158	13,291	8,863	10,083	21,3	957,694	24,999	2596,792	0	204,493	204,493	99,728	0	0	0	0	0	0	0
15:52:36	-300,122	2680,22	12,334	12,256	13,274	8,832	10,059	21,3	957,694	24,999	2596,876	0	204,493	204,493	99,728	0	0	0	0	0	0	0
15:52:36	-123,583	2678,984	12,48	12,353	13,259	8,819	10,035	21,3	957,694	24,999	2596,958	0	204,493	204,493	99,728	0	0	0	0	0	0	0
15:52:36	-308,642	2675,898	12,48	12,451	13,242	8,787	10,01	21,3	957,694	24,999	2597,037	0	204,493	204,493	99,728	0	0	0	0	0	0	0
15:52:36	-256,127	2673,336	12,48	12,451	13,227	8,761	9,986	21,3	957,694	24,999	2597,113	0	204,493	204,493	99,728	0	0	0	0	0	0	0
15:52:36	-315,38	2670,182	12,334	12,158	13,217	8,728	9,961	21,3	957,694	24,999	2597,186	0	204,493	204,493	99,728	0	0	0	0	0	0	0
15:52:36	-230,126	2667,881	12,187	12,109	13,212	8,704	9,936	21,3	957,694	24,999	2597,257	0	204,493	204,493	99,728	0	0	0	0	0	0	0
15:52:36	-230,126	2665,58	12,041	11,767	13,208	8,681	9,912	21,3	957,694	24,999	2597,325	0	204,493	204,493	99,728	0	0	0	0	0	0	0
15:52:36	-278,051	2662,799	11,845	11,621	13,203	8,652	9,887	21,3	957,694	24,999	2597,391	0	204,493	204,493	99,728	0	0	0	0	0	0	0
15:52:36	-352,27	2659,277	11,65	11,523	13,194	8,616	9,862	21,3	957,694	24,999	2597,453	0	204,493	204,493	99,728	0	0	0	0	0	0	0
15:52:36	-78,222	2658,494	11,748	11,572	13,184	8,608	9,838	21,3	957,694	24,999	2597,514	0	204,493	204,493	99,728	0	0	0	0	0	0	0
15:52:36	-142,7	2657,067	11,845	11,572	13,17	8,593	9,813	21,3	957,694	24,999	2597,573	0	204,493	204,493	99,728	0	0	0	0	0	0	0
15:52:36	-108,666	2655,981	11,992	11,767	13,156	8,582	9,789	21,3	957,694	24,999	2597,632	0	204,493	204,493	99,728	0	0	0	0	0	0	0
15:52:36	-196,02	2654,021	12,041	11,914	13,142	8,562	9,765	21,3	957,694	24,999	2597,688	0	204,493	204,493	99,728	0	0	0	0	0	0	0
15:52:36	-45,532	2653,565	12,187	11,914	13,131	8,557	9,741	21,3	957,694	24,999	2597,744	0	204,493	204,493	99,728	0	0	0	0	0	0	0
15:52:36	-237,524	2651,19	12,187	11,963	13,118	8,532	9,718	21,3	957,694	24,999	2597,797	0	204,493	204,493	99,728	0	0	0	0	0	0	0
15:52:36	-233,178	2648,858	12,041	11,816	13,113	8,508	9,694	21,3	957,694	24,999	2597,848	0	204,493	204,493	99,728	0	0	0	0	0	0	0
15:52:36	-273,51	2646,123	11,845	11,718	13,108	8,48	9,67	21,3	957,694	24,999	2597,896	0	204,493	204,493	99,728	0	0	0	0	0	0	0
15:52:36	-319,189	2642,931	11,601	11,572	13,103	8,447	9,646	21,3	957,694	24,999	2597,941	0	204,493	204,493	99,728	0	0	0	0	0	0	0
15:52:36	-177,343	2641,158	11,504	11,425	13,099	8,429	9,622	21,3	957,694	24,999	2597,985	0	204,493	204,493	99,728	0	0	0	0	0	0	0
15:52:36	-138,208	2639,776	11,455	11,377	13,094	8,415	9,598	21,3	957,694	24,999	2598,026	0	204,493	204,493	99,728	0	0	0	0	0	0	0
15:52:36	-211,328	2637,662	11,406	11,377	13,084	8,393	9,575	21,3	957,694	24,999	2598,066	0	204,493	204,493	99,728	0	0	0	0	0	0	0
15:52:36	-117,602	2636,486	11,455	11,425	13,075	8,381	9,551	21,3	957,694	24,999	2598,104	0	204,493	204,493	99,728	0	0	0	0	0	0	0
15:52:36	-118,701	2635,299	11,504	11,425	13,066	8,369	9,528	21,3	957,694	24,999	2598,142	0	204,493	204,493	99,728	0	0	0	0	0	0	0
15:52:36	-175,195	2633,547	11,504	11,523	13,056	8,35	9,505	21,3	957,694	24,999	2598,177	0	204,493	204,493	99,728	0	0	0	0	0	0	0
15:52:36	-71,972	2632,828	11,601	11,523	13,046	8,343	9,482	21,3	957,694	24,999	2598,212	0	204,493	204,493	99,728	0	0	0	0	0	0	0
15:52:36	-194,458	2630,883	11,504	11,572	13,04	8,323	9,46	21,3	957,694	24,999	2598,244	0	204,493	204,493	99,728	0	0	0	0	0	0	0
15:52:36	-162,377	2629,259	11,504	11,523	13,031	8,306	9,437	21,3	957,694	24,999	2598,275	0	204,493	204,493	99,728	0	0	0	0	0	0	0
15:52:36	-83,813	2628,421	11,504	11,425	13,026	8,298	9,415	21,3	957,694	24,999	2598,305	0	204,493	204,493	99,728	0	0	0	0	0	0	0
15:52:36	-181,567	2626,606	11,406	11,279	13,022	8,279	9,392	21,3	957,694	24,999	2598,333	0	204,493	204,493	99,728	0	0	0	0	0	0	0
15:52:36	-180,688	2624,799	11,308	11,23	13,017	8,26	9,37	21,2	958,743	24,999	2598,36	0	204,493	204,493	99,728	0	0	0	0	0	0	0
15:52:36	-88,208	2623,917	11,308	11,23	13,012	8,251	9,348	21,2	958,743	24,999	2598,386	0	204,493	204,493	99,728	0	0	0	0	0	0	0
15:52:36	-128,417	2622,632	11,259	11,23	13,007	8,238	9,326	21,2	958,743	24,999	2598,41	0	204,493	204,493	99,728	0	0	0	0	0	0	0
15:52:36	-42,333	2622,209	11,308	11,23	13,002	8,234	9,305	21,2	958,743	24,999	2598,434	0	204,493	204,493	99,728	0	0	0	0	0	0	0
15:52:36	-70,996	2621,499	11,406	11,279	12,993	8,226	9,284	21,2	958,743	24,999	2598,457	0	204,493	204,493	99,728	0	0	0	0	0	0	0
15:52:36	-166,552	2619,834	11,406	11,279	12,983	8,209	9,263	21,2	958,743	24,999	2598,478	0	204,493	204,493	99,728	0	0	0	0	0	0	0
15:52:36	-168,872	2618,145	11,406	11,279	12,974	8,192	9,242	21,2	958,743	24,999	2598,498	0	204,493	204,493	99,728	0	0	0	0	0	0	0
15:52:36	-38,159	2617,763	11,455	11,279	12,969	8,188	9,221	21,2	958,743	24,999	2598,517	0	204,493	204,493	99,728	0	0	0	0	0	0	0
15:52:36	-134,741	2616,416	11,406	11,279	12,964	8,174	9,201	21,2	958,743	24,999	2598,535	0	204,493	204,493	99,728	0	0	0	0	0	0	0
15:52:36	-81,689	2615,599	11,406	11,377	12,959	8,165	9,18	21,2	958,743	24,999	2598,552	0	204,493	204,493	99,728	0	0	0	0	0	0	0
15:52:36	-229,15	2613,307	11,259	11,23	12,954	8,142	9,16	21,2	958,743	24,999	2598,567	0	204,108	204,108	99,726	0	0	0	0	0	0	0
15:52:36	-95,458	2612,353	11,162	11,084	12,954	8,132	9,14	21,2	958,743	24,999	2598,58	0	204,108	204,108	99,726	0	0	0	0	0	0	0
15:52:36	-129,418	2611,059	11,113	11,084	12,95	8,119	9,12	21,2	958,743	24,999	2598,593	0	204,108	204,108	99,726	0	0	0	0	0	0	0
15:52:36	-182,543	2609,233	11,015	11,084	12,945	8,1	9,1	21,2	958,743	24,999	2598,603	0	204,108	204,108	99,726	0	0	0	0	0	0	0
15:52:36	-130,444	2607,929	10,966	10,937	12,94	8,086	9,08	21,2	958,743	24,999	2598,613	0	204,108	204,108	99,726	0	0	0	0	0	0	0
15:52:36	-36,035	2607,568	11,015	11,035	12,935	8,083	9,06	21,2	958,743	24,999	2598,622	0	204,108	204,108	99,726	0	0	0	0	0	0	0
15:52:36	-85,913	2606,709	11,015	11,035	12,93	8,074	9,041	21,2	958,743	24,999	2598,63	0	204,108	204,108	99,726	0	0	0	0	0	0	0
15:52:36	-166,479	2605,045	11,015	11,035	12,921	8,057	9,022	21,2	958,743	24,999	2598,637	0	204,108	204,108	99,726	0	0	0	0	0	0	0
15:52:36	9,497	2605,14	11,113	11,084	12,916	8,058	9,003	21,2	958,743	24,999	2598,643	0	204,108	204,108	99,726	0	0	0	0	0	0	0
15:52:36	-119,873	2603,941	11,162	11,181	12,907	8,045	8,984	21,2	958,743	24,999	2598,649	0	204,108	204,108	99,726	0	0	0	0	0	0	0
15:52:36	-85,058	2603,09	11,162	11,181	12,902	8,036	8,965	21,2	958,743	24,999	2598,653	0	204,108	204,108	99,726	0	0	0	0	0	0	0
15:52:36	-83,789	2602,252	11,162	11,181	12,897	8,028	8,947	21,2	958,743	24,999	2598,657	0	204,108	204,108	99,726	0	0	0	0	0	0	0
15:52:36	-84,814	2601,404	11,162	11,084	12,892	8,019	8,929	21,2	958,743	24,999	2598,659	0	204,108	204,108	99,726	0	0	0	0	0	0	0
15:52:36	-131,469	2600,089	11,113	11,084	12,887	8,006	8,911	21,2	958,743	24,999	2598,661	0	204,108	204,108	99,726	0	0	0	0	0	0	0
15:52:36	-142,968	2598,66	10,966	11,035	12,887	7,991	8,893	21,2	958,743	24,999	2598,66	0	204,108	204,108	99,726	0	0	0	0	0	0	0
15:52:36	-132,495	2597,335	10,918	10,888	12,883	7,977	8,875	21,2	958,743	24,999	2597,335	0	204,108	204,108	99,726	0	0	0	0	0	0	0
15:52:36	-95,288	2596,382	10,82	10,888	12,883	7,967	8,857	21,2	958,743	24,999	2596,382	0	204,108	204,108	99,726	0	0	0	0	0	0	0
15:52:36	-83,74	2595,545	10,82	10,84	12,878	7,959	8,839	21,2	958,743	24,999	2595,545	0	204,108	204,108	99,726	0	0	0	0	0	0	0
15:52:36	-131,396	2594,231	10,771	10,742	12,873	7,945	8,822	21,2	958,743	24,999	2594,231	0	204,108	204,108	99,726	0	0	0	0	0	0	0
15:52:36	-36,132	2593,869	10,82	10,888	12,868	7,941	8,805	21,2	958,743	24,999	2593,869	0	204,108	204,108	99,726	0	0	0	0	0	0	0
15:52:36	-71,215	2593,157	10,918	10,888	12,859	7,934	8,787	21,2	958,743	24,999	2593,157	0	204,108	204,108	99,726	0	0	0	0	0	0	0
15:52:36	-35,083	2592,806	10,966	10,888	12,854	7,93	8,771	21,2	958,743	24,999	2592,806	0	204,108	204,108	99,726	0	0	0	0	0	0	0
15:52:36	-130,346	2591,503	10,918	10,937	12,849	7,917	8,754	21,2	958,743	24,999	2591,503	0	204,108	204,108	99,726	0	0	0	0	0	0	0
15:52:36	-82,714	2590,676	10,918	10,888	12,845	7,908	8,737	21,2	958,743	24,999	2590,676	0	204,108	204,108	99,726	0	0	0	0	0	0	0
15:52:36	0	2590,676	10,918	10,888	12,845	7,908	8,721	21,2	958,743	24,999	2590,676	0	204,108	204,108	99,726	0	0	0	0	0	0	0
15:52:36	-238,085	2588,295	10,673	10,742	12,845	7,884	8,705	21,2	958,743	24,999	2588,295	0	204,108	204,108	99,726	0	0	0	0	0	0	0
15:52:36	-3,32	2588,262	10,673	10,693	12,845	7,884	8,689	21,2	958,743	24,999	2588,262	0	204,108	204,108	99,726	0	0	0	0	0	0	0
15:52:36	-82,69	2587,435	10,673	10,693	12,84	7,875	8,673	21,2	958,743	24,999	2587,435	0	204,108	204,108	99,726	0	0	0	0	0	0	0
15:52:36	-82,714	2586,608	10,673	10,693	12,835	7,867	8,657	21,2	958,743	24,999	2586,608	0	204,108	204,108	99,726	0	0	0	0	0	0	0
15:52:36	-84,79	2585,76	10,673	10,742	12,83	7,858	8,641	21,2	958,743	24,999	2585,76	0	204,108	204,108	99,726	0	0	0	0	0	0	0
15:52:36	-70,166	2585,058	10,771	10,84	12,821	7,851	8,626	21,2	958,743	24,999	2585,058	0	204,108	204,108	99,726	0	0	0	0	0	0	0
15:52:36	56,884	2585,627	10,918	10,888	12,816	7,856	8,611	21,2	958,743	24,999	2585,059	0	204,108	204,108	99,726	0	0	0	0	0	0	0
15:52:36	-80,59	2584,821	10,918	10,937	12,812	7,848	8,596	21,2	958,743	24,999	2584,821	0	204,108	204,108	99,726	0	0	0	0	0	0	0
15:52:36	-84,814	2583,973	10,918	10,937	12,807	7,839	8,581	21,2	958,743	24,999	2583,973	0	204,108	204,108	99,726	0	0	0	0	0	0	0
15:52:36	-175,756	2582,215	10,82	10,888	12,802	7,821	8,566	21,2	958,743	24,999	2582,215	0	204,108	204,108	99,726	0	0	0	0	0	0	0
15:52:36	0	2582,215	10,82	10,84	12,802	7,821	8,551	21,2	958,743	24,999	2582,215	0	204,108	204,108	99,726	0	0	0	0	0	0	0
15:52:36	-142,724	2580,788	10,673	10,693	12,802	7,807	8,537	21,2	958,743	24,999	2580,788	0	204,108	204,108	99,726	0	0	0	0	0	0	0
15:52:36	-223,046	2578,557	10,527	10,595	12,798	7,784	8,522	21,2	958,743	24,999	2578,557	0	204,108	204,108	99,726	0	0	0	0	0	0	0
15:52:36	-4,418	2578,513	10,527	10,693	12,797	7,783	8,507	21,2	958,743	24,999	2578,513	0	204,108	204,108	99,726	0	0	0	0	0	0	0
15:52:36	-80,59	2577,707	10,527	10,595	12,793	7,775	8,493	21,2	958,743	24,999	2577,707	0	204,108	204,108	99,726	0	0	0	0	0	0	0
15:52:36	0	2577,707	10,527	10,595	12,793	7,775	8,479	21,2	958,743	24,999	2577,707	0	204,108	204,108	99,726	0	0	0	0	0	0	0
15:52:36	10,302	2577,81	10,625	10,595	12,788	7,776	8,465	21,2	958,743	24,999	2577,707	0	204,108	204,108	99,726	0	0	0	0	0	0	0
15:52:36	-37,231	2577,438	10,673	10,693	12,783	7,772	8,452	21,2	958,743	24,999	2577,438	0	204,108	204,108	99,726	0	0	0	0	0	0	0
15:52:36	-62,719	2576,811	10,771	10,742	12,774	7,766	8,438	21,2	958,743	24,999	2576,811	0	204,108	204,108	99,726	0	0	0	0	0	0	0
15:52:36	-90,283	2575,908	10,771	10,742	12,769	7,756	8,425	21,2	958,743	24,999	2575,908	0	204,108	204,108	99,726	0	0	0	0	0	0	0
15:52:36	-30,737	2575,601	10,82	10,742	12,765	7,753	8,412	21,2	958,743	24,999	2575,601	0	204,108	204,108	99,726	0	0	0	0	0	0	0
15:52:36	-6,518	2575,536	10,82	10,84	12,764	7,752	8,399	21,2	958,743	24,999	2575,536	0	204,108	204,108	99,726	0	0	0	0	0	0	0
15:52:36	-124,78	2574,288	10,771	10,742	12,76	7,74	8,386	21,2	958,743	24,999	2574,288	0	204,108	204,108	99,726	0	0	0	0	0	0	0
15:52:36	-6,518	2574,223	10,771	10,742	12,759	7,739	8,373	21,2	958,743	24,999	2574,223	0	204,108	204,108	99,726	0	0	0	0	0	0	0
15:52:36	-219,995	2572,023	10,625	10,693	12,755	7,716	8,36	21,2	958,743	24,999	2572,023	0	204,108	204,108	99,726	0	0	0	0	0	0	0
15:52:36	0	2572,023	10,625	10,595	12,755	7,716	8,348	21,2	958,743	24,999	2572,023	0	204,108	204,108	99,726	0	0	0	0	0	0	0
15:52:36	-76,22	2571,26	10,625	10,547	12,751	7,708	8,335	21,2	958,743	24,999	2571,26	0	204,108	204,108	99,726	0	0	0	0	0	0	0
15:52:37	-101,489	2570,245	10,527	10,547	12,75	7,698	8,323	21,2	958,743	24,999	2570,245	0	204,108	204,108	99,726	0	0	0	0	0	0	0
15:52:37	11,254	2570,358	10,625	10,595	12,746	7,699	8,31	21,2	958,743	24,999	2570,245	0	204,108	204,108	99,726	0	0	0	0	0	0	0
15:52:37	-83,74	2569,521	10,625	10,595	12,741	7,69	8,298	21,2	958,743	24,999	2569,521	0	204,108	204,108	99,726	0	0	0	0	0	0	0
15:52:37	-75,122	2568,769	10,625	10,595	12,737	7,683	8,286	21,2	958,743	24,999	2568,769	0	204,108	204,108	99,726	0	0	0	0	0	0	0
15:52:37	-7,543	2568,694	10,625	10,595	12,736	7,682	8,274	21,2	958,743	24,999	2568,694	0	204,108	204,108	99,726	0	0	0	0	0	0	0
15:52:37	-218,676	2566,507	10,478	10,547	12,732	7,659	8,262	21,2	958,743	24,999	2566,507	0	204,108	204,108	99,726	0	0	0	0	0	0	0
15:52:37	39,941	2566,907	10,527	10,547	12,731	7,663	8,25	21,2	958,743	24,999	2566,508	0	204,108	204,108	99,726	0	0	0	0	0	0	0
15:52:37	-74,023	2566,166	10,527	10,498	12,727	7,656	8,239	21,2	958,743	24,999	2566,166	0	204,108	204,108	99,726	0	0	0	0	0	0	0
15:52:37	-7,592	2566,09	10,527	10,547	12,727	7,655	8,227	21,2	958,743	24,999	2566,09	0	204,108	204,108	99,726	0	0	0	0	0	0	0
15:52:37	-74,047	2565,35	10,527	10,595	12,722	7,647	8,216	21,2	958,743	24,999	2565,35	0	204,108	204,108	99,726	0	0	0	0	0	0	0
15:52:37	-89,038	2564,46	10,527	10,547	12,717	7,638	8,205	21,2	958,743	24,999	2564,46	0	204,108	204,108	99,726	0	0	0	0	0	0	0
15:52:37	86,352	2565,323	10,625	10,595	12,717	7,647	8,194	21,2	958,743	24,999	2564,46	0	204,108	204,108	99,726	0	0	0	0	0	0	0
15:52:37	-82,666	2564,496	10,625	10,693	12,712	7,639	8,183	21,2	958,743	24,999	2564,46	0	204,108	204,108	99,726	0	0	0	0	0	0	0
15:52:37	-80,59	2563,691	10,625	10,693	12,708	7,63	8,172	21,2	958,743	24,999	2563,691	0	204,108	204,108	99,726	0	0	0	0	0	0	0
15:52:37	-94,946	2562,741	10,527	10,595	12,708	7,62	8,161	21,2	958,743	24,999	2562,741	0	204,108	204,108	99,726	0	0	0	0	0	0	0
15:52:37	-81,616	2561,925	10,527	10,595	12,703	7,612	8,15	21,2	958,743	24,999	2561,925	0	204,108	204,108	99,726	0	0	0	0	0	0	0
15:52:37	0	2561,925	10,527	10,595	12,703	7,612	8,14	21,2	958,743	24,999	2561,925	0	204,108	204,108	99,726	0	0	0	0	0	0	0
15:52:37	-80,566	2561,119	10,527	10,547	12,698	7,604	8,129	21,2	958,743	24,999	2561,119	0	204,108	204,108	99,726	0	0	0	0	0	0	0
15:52:37	0	2561,119	10,527	10,547	12,698	7,604	8,119	21,2	958,743	24,999	2561,119	0	204,108	204,108	99,726	0	0	0	0	0	0	0
15:52:37	-80,395	2560,315	10,527	10,547	12,694	7,595	8,109	21,2	958,743	24,999	2560,315	0	204,108	204,108	99,726	0	0	0	0	0	0	0
15:52:37	-9,667	2560,219	10,527	10,547	12,693	7,594	8,099	21,2	958,743	24,999	2560,219	0	204,108	204,108	99,726	0	0	0	0	0	0	0
15:52:37	-71,948	2559,499	10,527	10,547	12,689	7,587	8,089	21,2	958,743	24,999	2559,499	0	204,108	204,108	99,726	0	0	0	0	0	0	0
15:52:37	-56,079	2558,938	10,478	10,547	12,689	7,581	8,079	21,2	958,743	24,999	2558,938	0	204,108	204,108	99,726	0	0	0	0	0	0	0
15:52:37	-47,436	2558,464	10,429	10,498	12,689	7,576	8,069	21,2	958,743	24,999	2558,464	0	204,108	204,108	99,726	0	0	0	0	0	0	0
15:52:37	-22,387	2558,24	10,478	10,498	12,685	7,574	8,059	21,2	958,743	24,999	2558,24	0	204,108	204,108	99,726	0	0	0	0	0	0	0
15:52:37	-151,977	2556,72	10,332	10,4	12,684	7,558	8,049	21,2	958,743	24,999	2556,72	0	204,108	204,108	99,726	0	0	0	0	0	0	0
15:52:37	0	2556,72	10,332	10,4	12,684	7,558	8,04	21,2	958,743	24,999	2556,72	0	204,108	204,108	99,726	0	0	0	0	0	0	0
15:52:37	-79,321	2555,927	10,332	10,4	12,68	7,55	8,03	21,2	958,743	24,999	2555,927	0	204,108	204,108	99,726	0	0	0	0	0	0	0
15:52:37	94,873	2556,876	10,429	10,4	12,68	7,56	8,021	21,2	958,743	24,999	2555,928	0	204,108	204,108	99,726	0	0	0	0	0	0	0
15:52:37	-78,491	2556,091	10,429	10,4	12,675	7,552	8,012	21,2	958,743	24,999	2555,928	0	204,108	204,108	99,726	0	0	0	0	0	0	0
15:52:37	-41,552	2555,675	10,478	10,498	12,67	7,548	8,003	21,2	958,743	24,999	2555,675	0	204,108	204,108	99,726	0	0	0	0	0	0	0
15:52:37	-20,288	2555,473	10,527	10,547	12,666	7,546	7,994	21,2	958,743	24,999	2555,473	0	204,108	204,108	99,726	0	0	0	0	0	0	0
15:52:37	-57,104	2554,901	10,478	10,547	12,666	7,54	7,985	21,2	958,743	24,999	2554,901	0	204,108	204,108	99,726	0	0	0	0	0	0	0
15:52:37	-30,859	2554,593	10,527	10,498	12,661	7,536	7,976	21,2	958,743	24,999	2554,593	0	204,108	204,108	99,726	0	0	0	0	0	0	0
15:52:37	-47,412	2554,119	10,478	10,547	12,661	7,532	7,967	21,2	958,743	24,999	2554,119	0	204,108	204,108	99,726	0	0	0	0	0	0	0
15:52:37	-77,441	2553,344	10,478	10,498	12,657	7,524	7,959	21,2	958,743	24,999	2553,344	0	204,108	204,108	99,726	0	0	0	0	0	0	0
15:52:37	-10,693	2553,237	10,478	10,547	12,656	7,523	7,95	21,2	958,743	24,999	2553,237	0	204,108	204,108	99,726	0	0	0	0	0	0	0
15:52:37	47,412	2553,712	10,527	10,498	12,656	7,527	7,942	21,2	958,743	24,999	2553,238	0	204,108	204,108	99,726	0	0	0	0	0	0	0
15:52:37	-67,553	2553,036	10,527	10,595	12,652	7,52	7,933	21,2	959,124	24,999	2553,036	0	204,108	204,108	99,726	0	0	0	0	0	0	0
15:52:37	83,032	2553,866	10,625	10,693	12,652	7,529	7,926	21,2	959,124	24,999	2553,037	0	204,108	204,108	99,726	0	0	0	0	0	0	0
15:52:37	200,439	2555,871	10,82	10,937	12,652	7,55	7,918	21,2	959,124	24,999	2553,039	0	204,108	204,108	99,726	0	0	0	0	0	0	0
15:52:37	257,348	2558,444	11,015	11,181	12,656	7,576	7,911	21,2	959,124	24,999	2553,045	0	204,108	204,108	99,726	0	0	0	0	0	0	0
15:52:37	230,566	2560,75	11,162	11,377	12,661	7,6	7,905	21,2	959,124	24,999	2553,052	0	204,108	204,108	99,726	0	0	0	0	0	0	0
15:52:37	440,673	2565,157	11,455	11,621	12,67	7,645	7,9	21,2	959,124	24,999	2553,065	0	204,108	204,108	99,726	0	0	0	0	0	0	0
15:52:37	389,575	2569,052	11,601	11,914	12,684	7,686	7,896	21,2	959,124	24,999	2553,081	0	204,108	204,108	99,726	0	0	0	0	0	0	0
15:52:37	393,017	2572,983	11,748	12,158	12,698	7,726	7,893	21,2	959,124	24,999	2553,101	0	204,108	204,108	99,726	0	0	0	0	0	0	0
15:52:37	597,827	2578,961	11,943	12,256	12,722	7,788	7,891	21,2	959,124	24,999	2553,127	0	204,108	204,108	99,726	0	0	0	0	0	0	0
15:52:37	470,019	2583,661	11,992	12,5	12,746	7,836	7,89	21,2	959,124	24,999	2553,157	0	204,108	204,108	99,726	0	0	0	0	0	0	0
15:52:37	640,771	2590,069	12,138	12,695	12,774	7,902	7,89	21,2	959,124	24,999	2553,194	0	203,427	203,427	99,723	0	0	0	0	0	0	0
15:52:37	466,162	2594,73	12,187	12,744	12,798	7,95	7,891	21,2	959,124	24,999	2553,236	0	203,427	203,427	99,723	0	0	0	0	0	0	0
15:52:37	638,72	2601,118	12,334	12,988	12,826	8,016	7,893	21,2	959,124	24,999	2553,283	0	203,427	203,427	99,723	0	0	0	0	0	0	0
15:52:37	693,359	2608,051	12,529	13,232	12,854	8,088	7,897	21,2	959,124	24,999	2553,338	0	203,427	203,427	99,723	0	0	0	0	0	0	0
15:52:37	597,876	2614,03	12,627	13,379	12,883	8,149	7,902	21,2	959,124	24,999	2553,399	0	203,427	203,427	99,723	0	0	0	0	0	0	0
15:52:37	780,957	2621,839	12,822	13,623	12,916	8,23	7,909	21,2	959,124	24,999	2553,467	0	203,427	203,427	99,723	0	0	0	0	0	0	0
15:52:37	697,045	2628,81	13,017	13,867	12,945	8,302	7,916	21,2	959,124	24,999	2553,542	0	203,427	203,427	99,723	0	0	0	0	0	0	0
15:52:37	818,579	2636,996	13,164	13,916	12,983	8,386	7,926	21,2	959,124	24,999	2553,626	0	203,427	203,427	99,723	0	0	0	0	0	0	0
15:52:37	450,512	2641,501	13,017	14,062	13,017	8,432	7,935	21,2	959,124	24,999	2553,713	0	203,427	203,427	99,723	0	0	0	0	0	0	0
15:52:37	1000,952	2651,51	13,261	14,258	13,06	8,536	7,947	21,2	959,124	24,999	2553,811	0	203,427	203,427	99,723	0	0	0	0	0	0	0
15:52:37	581,25	2657,323	13,164	14,111	13,098	8,596	7,96	21,2	959,124	24,999	2553,915	0	203,427	203,427	99,723	0	0	0	0	0	0	0
15:52:37	786,108	2665,184	13,261	14,111	13,137	8,677	7,974	21,2	959,124	24,999	2554,026	0	203,427	203,427	99,723	0	0	0	0	0	0	0
15:52:37	814,965	2673,334	13,261	14,209	13,184	8,761	7,989	21,2	959,124	24,999	2554,145	0	203,427	203,427	99,723	0	0	0	0	0	0	0
15:52:37	808,715	2681,421	13,408	14,404	13,221	8,844	8,006	21,2	959,124	24,999	2554,273	0	203,427	203,427	99,723	0	0	0	0	0	0	0
15:52:37	921,484	2690,636	13,652	14,648	13,26	8,939	8,024	21,2	959,124	24,999	2554,409	0	203,427	203,427	99,723	0	0	0	0	0	0	0
15:52:37	907,153	2699,707	13,994	14,99	13,292	9,033	8,044	21,2	959,124	24,999	2554,554	0	203,427	203,427	99,723	0	0	0	0	0	0	0
15:52:37	931,469	2709,022	14,384	15,283	13,323	9,129	8,066	21,2	959,124	24,999	2554,709	0	203,427	203,427	99,723	0	0	0	0	0	0	0
15:52:37	815,039	2717,172	14,629	15,478	13,356	9,213	8,088	21,2	959,124	24,999	2554,871	0	203,427	203,427	99,723	0	0	0	0	0	0	0
15:52:37	812,231	2725,295	14,873	15,722	13,388	9,296	8,112	21,2	959,124	24,999	2555,042	0	203,427	203,427	99,723	0	0	0	0	0	0	0
15:52:37	738,574	2732,68	14,922	15,82	13,427	9,372	8,136	21,2	959,124	24,999	2555,22	0	203,427	203,427	99,723	0	0	0	0	0	0	0
15:52:37	910,009	2741,78	15,117	15,722	13,467	9,466	8,162	21,2	959,124	24,999	2555,406	0	203,427	203,427	99,723	0	0	0	0	0	0	0
15:52:37	481,225	2746,593	14,922	15,82	13,506	9,516	8,189	21,2	959,124	24,999	2555,597	0	203,427	203,427	99,723	0	0	0	0	0	0	0
15:52:37	771,24	2754,305	14,97	15,82	13,547	9,595	8,217	21,2	959,124	24,999	2555,796	0	203,427	203,427	99,723	0	0	0	0	0	0	0
15:52:37	799,34	2762,298	15,117	15,869	13,583	9,678	8,245	21,2	959,124	24,999	2556,002	0	203,427	203,427	99,723	0	0	0	0	0	0	0
15:52:37	595,459	2768,253	15,117	15,869	13,617	9,739	8,275	21,2	959,124	24,999	2556,214	0	203,427	203,427	99,723	0	0	0	0	0	0	0
15:52:37	833,325	2776,586	15,459	16,162	13,645	9,825	8,305	21,2	959,124	24,999	2556,435	0	203,427	203,427	99,723	0	0	0	0	0	0	0
15:52:37	785,229	2784,439	15,752	16,504	13,673	9,906	8,336	21,2	959,124	24,999	2556,663	0	203,427	203,427	99,723	0	0	0	0	0	0	0
15:52:37	698,022	2791,419	15,947	16,552	13,701	9,978	8,369	21,2	959,124	24,999	2556,898	0	203,427	203,427	99,723	0	0	0	0	0	0	0
15:52:37	651,489	2797,934	16,093	16,699	13,73	10,045	8,401	21,2	959,124	24,999	2557,139	0	203,427	203,427	99,723	0	0	0	0	0	0	0
15:52:37	659,228	2804,526	16,24	16,845	13,759	10,113	8,435	21,2	959,124	24,999	2557,386	0	203,427	203,427	99,723	0	0	0	0	0	0	0
15:52:37	542,016	2809,946	16,191	16,943	13,792	10,169	8,469	21,2	959,124	24,999	2557,638	0	203,427	203,427	99,723	0	0	0	0	0	0	0
15:52:37	639,453	2816,341	16,24	16,748	13,826	10,235	8,504	21,2	959,124	24,999	2557,897	0	203,427	203,427	99,723	0	0	0	0	0	0	0
15:52:37	443,139	2820,772	16,093	16,552	13,859	10,281	8,538	21,2	959,124	24,999	2558,16	0	203,427	203,427	99,723	0	0	0	0	0	0	0
15:52:37	506,347	2825,836	16,093	16,601	13,888	10,333	8,574	21,2	959,124	24,999	2558,427	0	203,427	203,427	99,723	0	0	0	0	0	0	0
15:52:37	690,747	2832,743	16,191	16,748	13,921	10,404	8,61	21,2	959,124	24,999	2558,701	0	203,427	203,427	99,723	0	0	0	0	0	0	0
15:52:37	617,138	2838,914	16,386	16,845	13,945	10,468	8,646	21,2	959,124	24,999	2558,982	0	203,427	203,427	99,723	0	0	0	0	0	0	0
15:52:37	652,441	2845,439	16,533	17,041	13,974	10,535	8,683	21,2	959,124	24,999	2559,268	0	203,427	203,427	99,723	0	0	0	0	0	0	0
15:52:37	563,061	2851,069	16,679	17,187	13,997	10,593	8,72	21,2	959,124	24,999	2559,56	0	203,427	203,427	99,723	0	0	0	0	0	0	0
15:52:37	470,385	2855,773	16,728	17,187	14,021	10,641	8,758	21,2	959,124	24,999	2559,856	0	203,427	203,427	99,723	0	0	0	0	0	0	0
15:52:37	710,595	2862,879	17,021	17,48	14,044	10,715	8,796	21,2	959,124	24,999	2560,159	0	203,427	203,427	99,723	0	0	0	0	0	0	0
15:52:37	572,241	2868,602	17,168	17,627	14,068	10,774	8,835	21,2	959,124	24,999	2560,467	0	203,427	203,427	99,723	0	0	0	0	0	0	0
15:52:37	394,58	2872,547	17,07	17,627	14,096	10,814	8,874	21,2	959,124	24,999	2560,779	0	203,427	203,427	99,723	0	0	0	0	0	0	0
15:52:37	498,364	2877,531	17,07	17,578	14,124	10,866	8,913	21,2	959,124	24,999	2561,096	0	203,427	203,427	99,723	0	0	0	0	0	0	0
15:52:37	500,488	2882,536	17,07	17,431	14,153	10,917	8,952	21,2	959,124	24,999	2561,417	0	203,427	203,427	99,723	0	0	0	0	0	0	0
15:52:37	489,672	2887,433	17,07	17,431	14,18	10,968	8,992	21,2	959,124	24,999	2561,743	0	203,427	203,427	99,723	0	0	0	0	0	0	0
15:52:37	419,36	2891,626	17,07	17,383	14,204	11,011	9,032	21,2	959,124	24,999	2562,073	0	203,427	203,427	99,723	0	0	0	0	0	0	0
15:52:37	574,902	2897,375	17,314	17,773	14,222	11,07	9,071	21,2	959,124	24,999	2562,409	0	203,427	203,427	99,723	0	0	0	0	0	0	0
15:52:37	585,058	2903,226	17,558	18,066	14,242	11,131	9,112	21,2	959,124	24,999	2562,75	0	203,427	203,427	99,723	0	0	0	0	0	0	0
15:52:37	523,339	2908,459	17,705	18,115	14,263	11,185	9,152	21,2	959,124	24,999	2563,095	0	203,427	203,427	99,723	0	0	0	0	0	0	0
15:52:37	512,231	2913,582	17,9	18,261	14,281	11,237	9,193	21,2	959,124	24,999	2563,446	0	203,427	203,427	99,723	0	0	0	0	0	0	0
15:52:37	574,755	2919,329	18,144	18,359	14,299	11,297	9,235	21,2	959,124	24,999	2563,801	0	203,427	203,427	99,723	0	0	0	0	0	0	0
15:52:37	491,357	2924,243	18,291	18,506	14,318	11,347	9,276	21,2	959,124	24,999	2564,162	0	203,427	203,427	99,723	0	0	0	0	0	0	0
15:52:37	289,575	2927,139	18,193	18,506	14,34	11,377	9,317	21,2	959,124	24,999	2564,525	0	203,427	203,427	99,723	0	0	0	0	0	0	0
15:52:38	333,691	2930,475	18,144	18,457	14,362	11,412	9,358	21,2	959,124	24,999	2564,891	0	203,427	203,427	99,723	0	0	0	0	0	0	0
15:52:38	340,747	2933,883	18,144	18,31	14,381	11,447	9,399	21,2	959,124	24,999	2565,26	0	203,427	203,427	99,723	0	0	0	0	0	0	0
15:52:38	362,548	2937,508	18,144	18,359	14,402	11,484	9,44	21,2	959,124	24,999	2565,632	0	203,427	203,427	99,723	0	0	0	0	0	0	0
15:52:38	448,388	2941,992	18,291	18,457	14,418	11,53	9,481	21,2	959,124	24,999	2566,009	0	203,427	203,427	99,723	0	0	0	0	0	0	0
15:52:38	358,886	2945,581	18,388	18,603	14,433	11,567	9,522	21,2	959,124	24,999	2566,388	0	203,427	203,427	99,723	0	0	0	0	0	0	0
15:52:38	469,653	2950,278	18,633	18,799	14,446	11,616	9,563	21,2	959,124	24,999	2566,772	0	203,427	203,427	99,723	0	0	0	0	0	0	0
15:52:38	243,554	2952,713	18,633	18,701	14,459	11,641	9,604	21,2	959,124	24,999	2567,158	0	203,427	203,427	99,723	0	0	0	0	0	0	0
15:52:38	212,084	2954,834	18,681	18,847	14,469	11,663	9,644	21,2	959,124	24,999	2567,546	0	203,427	203,427	99,723	0	0	0	0	0	0	0
15:52:38	392,431	2958,758	18,828	18,994	14,482	11,703	9,685	21,2	959,124	24,999	2567,937	0	203,427	203,427	99,723	0	0	0	0	0	0	0
15:52:38	177,807	2960,536	18,779	18,847	14,495	11,721	9,724	21,2	959,124	24,999	2568,329	0	203,427	203,427	99,723	0	0	0	0	0	0	0
15:52:38	147,46	2962,011	18,681	18,847	14,509	11,737	9,764	21,2	959,124	24,999	2568,723	0	203,427	203,427	99,723	0	0	0	0	0	0	0
15:52:38	299,975	2965,011	18,681	18,701	14,526	11,768	9,803	21,2	959,124	24,999	2569,119	0	203,427	203,427	99,723	0	0	0	0	0	0	0
15:52:38	266,284	2967,674	18,681	18,799	14,541	11,795	9,842	21,2	959,124	24,999	2569,518	0	203,427	203,427	99,723	0	0	0	0	0	0	0
15:52:38	237,158	2970,045	18,681	18,799	14,554	11,82	9,881	21,2	959,124	24,999	2569,918	0	203,427	203,427	99,723	0	0	0	0	0	0	0
15:52:38	189,599	2971,941	18,633	18,701	14,568	11,839	9,919	21,2	959,124	24,999	2570,32	0	203,427	203,427	99,723	0	0	0	0	0	0	0
15:52:38	170,996	2973,651	18,633	18,701	14,577	11,857	9,957	21,2	959,124	24,999	2570,724	0	203,427	203,427	99,723	0	0	0	0	0	0	0
15:52:38	321,362	2976,865	18,779	18,847	14,587	11,89	9,995	21,2	959,124	24,999	2571,13	0	203,427	203,427	99,723	0	0	0	0	0	0	0
15:52:38	184,96	2978,714	18,877	18,994	14,592	11,909	10,033	21,2	959,124	24,999	2571,538	0	203,427	203,427	99,723	0	0	0	0	0	0	0
15:52:38	258,593	2981,3	18,974	19,043	14,601	11,936	10,07	21,2	959,124	24,999	2571,947	0	203,427	203,427	99,723	0	0	0	0	0	0	0
15:52:38	60,742	2981,908	18,877	18,994	14,61	11,942	10,107	21,2	959,124	24,999	2572,357	0	203,427	203,427	99,723	0	0	0	0	0	0	0
15:52:38	262,036	2984,528	18,974	19,043	14,619	11,969	10,143	21,2	959,124	24,999	2572,769	0	203,427	203,427	99,723	0	0	0	0	0	0	0
15:52:38	311,669	2987,645	19,121	19,336	14,628	12,001	10,18	21,2	959,124	24,999	2573,184	0	203,427	203,427	99,723	0	0	0	0	0	0	0
15:52:38	-84,179	2986,803	18,877	18,994	14,638	11,992	10,215	21,2	959,124	24,999	2573,598	0	203,427	203,427	99,723	0	0	0	0	0	0	0
15:52:38	315,063	2989,954	19,023	19,14	14,647	12,025	10,251	21,2	959,124	24,999	2574,014	0	203,427	203,427	99,723	0	0	0	0	0	0	0
15:52:38	39,135	2990,345	18,974	19,043	14,652	12,029	10,286	21,2	959,124	24,999	2574,431	0	203,427	203,427	99,723	0	0	0	0	0	0	0
15:52:38	206,811	2992,413	19,023	19,238	14,661	12,05	10,32	21,2	959,124	24,999	2574,849	0	203,427	203,427	99,723	0	0	0	0	0	0	0
15:52:38	107,226	2993,485	18,974	19,043	14,67	12,061	10,354	21,2	959,124	24,999	2575,267	0	203,427	203,427	99,723	0	0	0	0	0	0	0
15:52:38	89,794	2994,383	18,974	19,043	14,675	12,07	10,388	21,2	959,124	24,999	2575,687	0	203,427	203,427	99,723	0	0	0	0	0	0	0
15:52:38	130,004	2995,683	19,023	19,189	14,679	12,084	10,421	21,2	959,124	24,999	2576,107	0	203,427	203,427	99,723	0	0	0	0	0	0	0
15:52:38	30,2	2995,985	18,974	19,043	14,684	12,087	10,454	21,2	959,124	24,999	2576,526	0	203,427	203,427	99,723	0	0	0	0	0	0	0
15:52:38	59,594	2996,581	19,023	19,189	14,684	12,093	10,486	21,2	959,124	24,999	2576,946	0	203,427	203,427	99,723	0	0	0	0	0	0	0
15:52:38	179,882	2998,38	19,121	19,336	14,689	12,112	10,518	21,2	959,124	24,999	2577,368	0	203,427	203,427	99,723	0	0	0	0	0	0	0
15:52:38	81,25	2999,193	19,121	19,238	14,693	12,12	10,549	21,2	959,124	24,999	2577,79	0	203,427	203,427	99,723	0	0	0	0	0	0	0
15:52:38	-8,789	2999,105	19,023	19,043	14,698	12,119	10,58	21,2	959,124	24,999	2578,211	0	203,427	203,427	99,723	0	0	0	0	0	0	0
15:52:38	172,241	3000,827	19,121	19,14	14,703	12,137	10,611	21,2	959,124	24,999	2578,633	0	203,427	203,427	99,723	0	0	0	0	0	0	0
15:52:38	82,348	3001,651	19,121	19,189	14,707	12,145	10,641	21,2	959,124	24,999	2579,057	0	203,427	203,427	99,723	0	0	0	0	0	0	0
15:52:38	-59,545	3001,055	18,974	18,847	14,712	12,139	10,67	21,2	959,124	24,999	2579,478	0	203,427	203,427	99,723	0	0	0	0	0	0	0
15:52:38	-215,6	2998,899	18,681	18,506	14,717	12,117	10,699	21,3	959,124	24,999	2579,898	0	203,427	203,427	99,723	0	0	0	0	0	0	0
15:52:38	-506,713	2993,832	18,193	17,969	14,716	12,065	10,725	21,3	959,124	24,999	2580,312	0	203,427	203,427	99,723	0	0	0	0	0	0	0
15:52:38	-553,955	2988,293	17,803	17,383	14,708	12,008	10,75	21,3	959,124	24,999	2580,72	0	203,427	203,427	99,723	0	0	0	0	0	0	0
15:52:38	-701,709	2981,276	17,363	16,601	14,693	11,935	10,774	21,3	959,124	24,999	2581,12	0	203,427	203,427	99,723	0	0	0	0	0	0	0
15:52:38	-847,192	2972,804	16,924	16,308	14,671	11,848	10,795	21,3	959,124	24,999	2581,512	0	203,427	203,427	99,723	0	0	0	0	0	0	0
15:52:38	-327,856	2969,525	17,168	16,064	14,638	11,814	10,815	21,3	959,124	24,999	2581,9	0	203,427	203,427	99,723	0	0	0	0	0	0	0
15:52:38	-535,522	2964,17	17,363	16,308	14,597	11,759	10,833	21,3	959,124	24,999	2582,282	0	203,427	203,427	99,723	0	0	0	0	0	0	0
15:52:38	-524,243	2958,927	17,656	16,748	14,55	11,705	10,85	21,3	959,124	24,999	2582,659	0	203,427	203,427	99,723	0	0	0	0	0	0	0
15:52:38	-401,269	2954,915	17,998	16,748	14,508	11,664	10,866	21,3	959,124	24,999	2583,031	0	203,427	203,427	99,723	0	0	0	0	0	0	0
15:52:38	-918,432	2945,73	17,705	16,357	14,473	11,569	10,88	21,3	959,124	24,999	2583,394	0	203,427	203,427	99,723	0	0	0	0	0	0	0
15:52:38	-1123,242	2934,498	17,217	15,967	14,438	11,453	10,891	21,3	959,124	24,999	2583,745	0	204,798	204,798	99,729	0	0	0	0	0	0	0
15:52:38	-825	2926,248	16,875	15,82	14,411	11,368	10,901	21,3	959,124	24,999	2584,088	0	204,798	204,798	99,729	0	0	0	0	0	0	0
15:52:38	-985,839	2916,39	16,435	15,332	14,38	11,266	10,908	21,3	959,124	24,999	2584,42	0	204,798	204,798	99,729	0	0	0	0	0	0	0
15:52:38	-622,534	2910,164	16,338	15,185	14,35	11,202	10,914	21,3	959,124	24,999	2584,746	0	204,798	204,798	99,729	0	0	0	0	0	0	0
15:52:38	-665,625	2903,508	16,24	15,185	14,318	11,134	10,918	21,3	959,124	24,999	2585,064	0	204,798	204,798	99,729	0	0	0	0	0	0	0
15:52:38	-687,475	2896,633	16,191	15,332	14,282	11,063	10,921	21,3	959,124	24,999	2585,376	0	204,798	204,798	99,729	0	0	0	0	0	0	0
15:52:38	-517,602	2891,457	16,338	15,674	14,245	11,009	10,922	21,3	959,124	24,999	2585,682	0	204,798	204,798	99,729	0	0	0	0	0	0	0
15:52:38	-451,171	2886,945	16,533	15,722	14,208	10,963	10,923	21,3	959,124	24,999	2585,984	0	204,798	204,798	99,729	0	0	0	0	0	0	0
15:52:38	-664,404	2880,301	16,435	15,722	14,176	10,894	10,923	21,3	959,124	24,999	2586,278	0	204,798	204,798	99,729	0	0	0	0	0	0	0
15:52:38	-683,374	2873,468	16,093	15,625	14,157	10,824	10,921	21,3	959,124	24,999	2586,565	0	204,798	204,798	99,729	0	0	0	0	0	0	0
15:52:38	-498,217	2868,485	15,849	15,332	14,143	10,772	10,918	21,3	959,124	24,999	2586,847	0	204,798	204,798	99,729	0	0	0	0	0	0	0
15:52:38	-735,986	2861,126	15,361	15,088	14,129	10,697	10,914	21,3	959,124	24,999	2587,121	0	204,798	204,798	99,729	0	0	0	0	0	0	0
15:52:38	-628,515	2854,84	14,97	14,599	14,115	10,632	10,908	21,3	959,124	24,999	2587,389	0	204,798	204,798	99,729	0	0	0	0	0	0	0
15:52:38	-516,381	2849,677	14,775	14,404	14,097	10,579	10,902	21,3	959,124	24,999	2587,651	0	204,798	204,798	99,729	0	0	0	0	0	0	0
15:52:38	-321,752	2846,459	14,726	14,404	14,082	10,545	10,895	21,3	959,124	24,999	2587,91	0	204,798	204,798	99,729	0	0	0	0	0	0	0
15:52:38	-361,962	2842,839	14,775	14,502	14,059	10,508	10,887	21,3	959,124	24,999	2588,165	0	204,798	204,798	99,729	0	0	0	0	0	0	0
15:52:38	-272,631	2840,113	14,922	14,502	14,035	10,48	10,879	21,3	959,124	24,999	2588,417	0	204,798	204,798	99,729	0	0	0	0	0	0	0
15:52:38	-497,241	2835,141	14,922	14,502	14,007	10,429	10,87	21,3	959,124	24,999	2588,663	0	204,798	204,798	99,729	0	0	0	0	0	0	0
15:52:38	-369,555	2831,445	14,97	14,599	13,983	10,391	10,861	21,3	959,124	24,999	2588,906	0	204,798	204,798	99,729	0	0	0	0	0	0	0
15:52:38	-408,007	2827,365	15,068	14,648	13,954	10,349	10,851	21,3	959,124	24,999	2589,145	0	204,798	204,798	99,729	0	0	0	0	0	0	0
15:52:38	-335,595	2824,009	15,068	14,648	13,935	10,314	10,84	21,3	959,124	24,999	2589,379	0	204,798	204,798	99,729	0	0	0	0	0	0	0
15:52:38	-530,834	2818,701	14,873	14,502	13,916	10,259	10,829	21,3	959,124	24,999	2589,609	0	204,798	204,798	99,729	0	0	0	0	0	0	0
15:52:38	-400,903	2814,692	14,726	14,404	13,902	10,218	10,817	21,3	959,124	24,999	2589,834	0	204,798	204,798	99,729	0	0	0	0	0	0	0
15:52:38	-497,534	2809,716	14,482	14,209	13,888	10,167	10,804	21,3	959,124	24,999	2590,054	0	204,798	204,798	99,729	0	0	0	0	0	0	0
15:52:38	-447,29	2805,244	14,287	13,965	13,873	10,121	10,791	21,3	959,124	24,999	2590,269	0	204,798	204,798	99,729	0	0	0	0	0	0	0
15:52:38	-399,462	2801,249	14,14	13,769	13,859	10,079	10,777	21,3	959,124	24,999	2590,48	0	204,798	204,798	99,729	0	0	0	0	0	0	0
15:52:38	-300,854	2798,24	14,092	13,623	13,845	10,048	10,762	21,3	959,124	24,999	2590,688	0	204,798	204,798	99,729	0	0	0	0	0	0	0
15:52:38	-419,311	2794,047	14,092	13,72	13,821	10,005	10,748	21,3	959,124	24,999	2590,891	0	204,798	204,798	99,729	0	0	0	0	0	0	0
15:52:38	-279,443	2791,253	14,238	13,916	13,797	9,976	10,732	21,3	959,124	24,999	2591,091	0	204,798	204,798	99,729	0	0	0	0	0	0	0
15:52:38	-367,358	2787,579	14,287	13,965	13,773	9,938	10,717	21,3	959,124	24,999	2591,288	0	204,798	204,798	99,729	0	0	0	0	0	0	0
15:52:38	-339,599	2784,183	14,287	13,965	13,754	9,903	10,701	21,3	959,124	24,999	2591,481	0	204,798	204,798	99,729	0	0	0	0	0	0	0
15:52:38	-383,789	2780,345	14,238	13,916	13,735	9,864	10,685	21,3	959,124	24,999	2591,67	0	204,798	204,798	99,729	0	0	0	0	0	0	0
15:52:38	-354,882	2776,797	14,14	13,867	13,721	9,827	10,668	21,3	959,124	24,999	2591,855	0	204,798	204,798	99,729	0	0	0	0	0	0	0
15:52:38	-449,707	2772,299	13,945	13,574	13,706	9,781	10,65	21,3	959,124	24,999	2592,035	0	204,798	204,798	99,729	0	0	0	0	0	0	0
15:52:38	-448,657	2767,813	13,75	13,525	13,692	9,735	10,632	21,3	959,124	24,999	2592,211	0	204,798	204,798	99,729	0	0	0	0	0	0	0
15:52:38	-483,959	2762,973	13,506	13,33	13,678	9,685	10,614	21,3	959,124	24,999	2592,381	0	204,798	204,798	99,729	0	0	0	0	0	0	0
15:52:38	-296,289	2760,01	13,457	13,232	13,664	9,654	10,595	21,3	959,124	24,999	2592,549	0	204,798	204,798	99,729	0	0	0	0	0	0	0
15:52:38	-285,302	2757,157	13,506	13,33	13,645	9,625	10,576	21,3	959,124	24,999	2592,714	0	204,798	204,798	99,729	0	0	0	0	0	0	0
15:52:38	-309,033	2754,067	13,603	13,379	13,622	9,593	10,557	21,3	959,124	24,999	2592,875	0	204,798	204,798	99,729	0	0	0	0	0	0	0
15:52:38	-228,393	2751,783	13,799	13,574	13,598	9,569	10,537	21,3	959,124	24,999	2593,034	0	204,798	204,798	99,729	0	0	0	0	0	0	0
15:52:38	-247,778	2749,305	13,896	13,72	13,579	9,544	10,518	21,3	959,124	24,999	2593,19	0	204,798	204,798	99,729	0	0	0	0	0	0	0
15:52:38	-350,122	2745,804	13,945	13,72	13,556	9,508	10,498	21,3	959,124	24,999	2593,343	0	204,798	204,798	99,729	0	0	0	0	0	0	0
15:52:38	-330,712	2742,497	13,896	13,72	13,54	9,474	10,478	21,3	959,124	24,999	2593,492	0	204,798	204,798	99,729	0	0	0	0	0	0	0
15:52:38	-437,207	2738,125	13,75	13,525	13,523	9,429	10,457	21,3	959,124	24,999	2593,637	0	204,798	204,798	99,729	0	0	0	0	0	0	0
15:52:38	-423,071	2733,894	13,506	13,379	13,513	9,385	10,436	21,3	959,124	24,999	2593,777	0	204,798	204,798	99,729	0	0	0	0	0	0	0
15:52:38	-426,025	2729,634	13,31	13,183	13,5	9,341	10,415	21,3	959,124	24,999	2593,913	0	204,798	204,798	99,729	0	0	0	0	0	0	0
15:52:38	-326,928	2726,365	13,164	12,988	13,49	9,307	10,393	21,3	959,124	24,999	2594,046	0	204,798	204,798	99,729	0	0	0	0	0	0	0
15:52:38	-295,947	2723,405	13,115	12,89	13,476	9,277	10,371	21,3	959,124	24,999	2594,175	0	204,798	204,798	99,729	0	0	0	0	0	0	0
15:52:38	-423,999	2719,165	13,017	12,89	13,457	9,233	10,349	21,3	959,124	24,999	2594,3	0	204,798	204,798	99,729	0	0	0	0	0	0	0
15:52:38	-213,476	2717,03	13,115	12,89	13,44	9,211	10,327	21,3	959,124	24,999	2594,423	0	204,798	204,798	99,729	0	0	0	0	0	0	0
15:52:38	-259,741	2714,433	13,261	13,086	13,417	9,184	10,304	21,3	959,124	24,999	2594,543	0	204,798	204,798	99,729	0	0	0	0	0	0	0
15:52:38	-240,649	2712,026	13,408	13,183	13,395	9,16	10,282	21,3	959,124	24,999	2594,66	0	204,798	204,798	99,729	0	0	0	0	0	0	0
15:52:38	-367,334	2708,353	13,408	13,232	13,374	9,122	10,259	21,3	959,124	24,999	2594,774	0	204,798	204,798	99,729	0	0	0	0	0	0	0
15:52:38	-388,012	2704,473	13,261	13,183	13,36	9,082	10,236	21,3	959,124	24,999	2594,884	0	204,798	204,798	99,729	0	0	0	0	0	0	0
15:52:39	-403,71	2700,436	13,017	12,89	13,351	9,04	10,213	21,3	959,124	24,999	2594,989	0	204,798	204,798	99,729	0	0	0	0	0	0	0
15:52:39	-356,445	2696,871	12,822	12,695	13,342	9,003	10,189	21,3	959,124	24,999	2595,091	0	204,798	204,798	99,729	0	0	0	0	0	0	0
15:52:39	-357,202	2693,299	12,627	12,5	13,332	8,966	10,165	21,3	959,124	24,999	2595,189	0	204,798	204,798	99,729	0	0	0	0	0	0	0
15:52:39	-308,032	2690,219	12,48	12,451	13,323	8,935	10,141	21,3	959,124	24,999	2595,284	0	204,798	204,798	99,729	0	0	0	0	0	0	0
15:52:39	-211,718	2688,102	12,431	12,256	13,314	8,913	10,117	21,3	959,124	24,999	2595,377	0	204,798	204,798	99,729	0	0	0	0	0	0	0
15:52:39	-247,485	2685,627	12,431	12,158	13,3	8,887	10,093	21,3	959,124	24,999	2595,467	0	204,798	204,798	99,729	0	0	0	0	0	0	0
15:52:39	-298,925	2682,638	12,431	12,256	13,283	8,857	10,068	21,3	959,124	24,999	2595,555	0	204,798	204,798	99,729	0	0	0	0	0	0	0
15:52:39	-153,369	2681,104	12,529	12,353	13,269	8,841	10,044	21,3	959,124	24,999	2595,64	0	204,798	204,798	99,729	0	0	0	0	0	0	0
15:52:39	-286,938	2678,235	12,48	12,451	13,255	8,811	10,02	21,3	959,124	24,999	2595,723	0	204,798	204,798	99,729	0	0	0	0	0	0	0
15:52:39	-286,914	2675,366	12,431	12,353	13,242	8,782	9,996	21,3	959,124	24,999	2595,802	0	204,798	204,798	99,729	0	0	0	0	0	0	0
15:52:39	-184,008	2673,526	12,431	12,256	13,231	8,763	9,972	21,3	959,124	24,999	2595,88	0	204,798	204,798	99,729	0	0	0	0	0	0	0
15:52:39	-398,315	2669,542	12,187	11,963	13,222	8,722	9,947	21,3	959,124	24,999	2595,954	0	204,798	204,798	99,729	0	0	0	0	0	0	0
15:52:39	-291,137	2666,631	11,992	11,816	13,216	8,692	9,922	21,3	959,124	24,999	2596,025	0	204,798	204,798	99,729	0	0	0	0	0	0	0
15:52:39	-192,114	2664,71	11,943	11,718	13,208	8,672	9,898	21,3	959,124	24,999	2596,093	0	204,798	204,798	99,729	0	0	0	0	0	0	0
15:52:39	-305,957	2661,65	11,748	11,572	13,202	8,64	9,873	21,3	959,124	24,999	2596,159	0	204,798	204,798	99,729	0	0	0	0	0	0	0
15:52:39	-316,259	2658,488	11,65	11,572	13,189	8,608	9,848	21,3	959,124	24,999	2596,221	0	204,798	204,798	99,729	0	0	0	0	0	0	0
15:52:39	3,759	2658,525	11,845	11,621	13,179	8,608	9,824	21,3	959,124	24,999	2596,284	0	204,798	204,798	99,729	0	0	0	0	0	0	0
15:52:39	-141,674	2657,109	11,943	11,767	13,165	8,593	9,8	21,3	959,124	24,999	2596,344	0	204,798	204,798	99,729	0	0	0	0	0	0	0
15:52:39	-157,812	2655,53	12,041	11,816	13,151	8,577	9,776	21,3	959,124	24,999	2596,404	0	204,798	204,798	99,729	0	0	0	0	0	0	0
15:52:39	-245,214	2653,078	12,041	11,914	13,137	8,552	9,752	21,3	959,124	24,999	2596,46	0	204,798	204,798	99,729	0	0	0	0	0	0	0
15:52:39	-179,541	2651,283	12,041	11,914	13,127	8,533	9,728	21,3	959,124	24,999	2596,515	0	204,798	204,798	99,729	0	0	0	0	0	0	0
15:52:39	-216,723	2649,116	11,992	11,816	13,117	8,511	9,704	21,3	959,124	24,999	2596,567	0	204,798	204,798	99,729	0	0	0	0	0	0	0
15:52:39	-198,559	2647,13	11,943	11,718	13,109	8,49	9,68	21,3	959,124	24,999	2596,618	0	204,798	204,798	99,729	0	0	0	0	0	0	0
15:52:39	-280,932	2644,321	11,748	11,621	13,103	8,462	9,657	21,3	959,124	24,999	2596,666	0	204,798	204,798	99,729	0	0	0	0	0	0	0
15:52:39	-320,947	2641,111	11,504	11,523	13,099	8,428	9,632	21,3	959,124	24,999	2596,71	0	204,798	204,798	99,729	0	0	0	0	0	0	0
15:52:39	-138,183	2639,729	11,455	11,425	13,094	8,414	9,609	21,3	959,124	24,999	2596,753	0	204,798	204,798	99,729	0	0	0	0	0	0	0
15:52:39	-115,576	2638,574	11,504	11,425	13,084	8,402	9,585	21,3	959,124	24,999	2596,795	0	204,798	204,798	99,729	0	0	0	0	0	0	0
15:52:39	-174,145	2636,832	11,504	11,425	13,075	8,384	9,561	21,3	959,124	24,999	2596,835	0	204,798	204,798	99,729	0	0	0	0	0	0	0
15:52:39	-214,428	2634,688	11,455	11,425	13,065	8,362	9,538	21,3	959,124	24,999	2596,873	0	204,798	204,798	99,729	0	0	0	0	0	0	0
15:52:39	-118,701	2633,501	11,504	11,572	13,056	8,35	9,515	21,3	959,124	24,999	2596,909	0	204,798	204,798	99,729	0	0	0	0	0	0	0
15:52:39	-167,675	2631,824	11,504	11,572	13,046	8,333	9,491	21,3	959,124	24,999	2596,944	0	204,798	204,798	99,729	0	0	0	0	0	0	0
15:52:39	-98,73	2630,837	11,504	11,572	13,04	8,323	9,468	21,3	959,124	24,999	2596,978	0	204,798	204,798	99,729	0	0	0	0	0	0	0
15:52:39	-162,402	2629,213	11,504	11,523	13,031	8,306	9,446	21,3	959,124	24,999	2597,01	0	204,798	204,798	99,729	0	0	0	0	0	0	0
15:52:39	-275,024	2626,463	11,308	11,377	13,026	8,277	9,423	21,3	959,124	24,999	2597,04	0	204,798	204,798	99,729	0	0	0	0	0	0	0
15:52:39	-143,359	2625,029	11,162	11,23	13,026	8,263	9,4	21,3	959,124	24,999	2597,068	0	204,798	204,798	99,729	0	0	0	0	0	0	0
15:52:39	-85,888	2624,17	11,162	11,23	13,022	8,254	9,378	21,3	959,124	24,999	2597,095	0	204,798	204,798	99,729	0	0	0	0	0	0	0
15:52:39	-169,897	2622,471	11,162	11,181	13,012	8,236	9,355	21,2	958,743	24,999	2597,12	0	204,798	204,798	99,729	0	0	0	0	0	0	0
15:52:39	11,914	2622,59	11,259	11,279	13,007	8,237	9,333	21,2	958,743	24,999	2597,146	0	204,798	204,798	99,729	0	0	0	0	0	0	0
15:52:39	-122,998	2621,36	11,308	11,377	12,997	8,225	9,312	21,2	958,743	24,999	2597,17	0	204,798	204,798	99,729	0	0	0	0	0	0	0
15:52:39	-70,971	2620,651	11,406	11,377	12,988	8,217	9,29	21,2	958,743	24,999	2597,193	0	204,798	204,798	99,729	0	0	0	0	0	0	0
15:52:39	-167,822	2618,972	11,406	11,377	12,978	8,2	9,269	21,2	958,743	24,999	2597,215	0	204,798	204,798	99,729	0	0	0	0	0	0	0
15:52:39	-168,652	2617,286	11,406	11,279	12,969	8,183	9,247	21,2	958,743	24,999	2597,235	0	204,798	204,798	99,729	0	0	0	0	0	0	0
15:52:39	-86,987	2616,416	11,406	11,425	12,964	8,174	9,226	21,2	958,743	24,999	2597,255	0	204,798	204,798	99,729	0	0	0	0	0	0	0
15:52:39	-81,689	2615,599	11,406	11,377	12,959	8,165	9,206	21,2	958,743	24,999	2597,273	0	204,798	204,798	99,729	0	0	0	0	0	0	0
15:52:39	-181,396	2613,785	11,308	11,279	12,954	8,147	9,185	21,2	958,743	24,999	2597,289	0	204,798	204,798	99,729	0	0	0	0	0	0	0
15:52:39	-224,902	2611,536	11,162	11,23	12,95	8,124	9,164	21,2	958,743	24,999	2597,304	0	204,798	204,798	99,729	0	0	0	0	0	0	0
15:52:39	-47,729	2611,059	11,113	11,084	12,95	8,119	9,143	21,2	958,743	24,999	2597,317	0	204,108	204,108	99,726	0	0	0	0	0	0	0
15:52:39	-227,954	2608,779	10,966	10,937	12,945	8,095	9,123	21,2	958,743	24,999	2597,329	0	204,108	204,108	99,726	0	0	0	0	0	0	0
15:52:39	-132,739	2607,452	10,918	10,888	12,94	8,081	9,103	21,2	958,743	24,999	2597,339	0	204,108	204,108	99,726	0	0	0	0	0	0	0
15:52:39	-36,035	2607,091	10,966	10,937	12,935	8,078	9,082	21,2	958,743	24,999	2597,349	0	204,108	204,108	99,726	0	0	0	0	0	0	0
15:52:39	-85,888	2606,233	10,966	11,035	12,93	8,069	9,063	21,2	958,743	24,999	2597,358	0	204,108	204,108	99,726	0	0	0	0	0	0	0
15:52:39	-118,798	2605,045	11,015	11,084	12,921	8,057	9,043	21,2	958,743	24,999	2597,365	0	204,108	204,108	99,726	0	0	0	0	0	0	0
15:52:39	-26,635	2604,778	11,162	11,23	12,911	8,054	9,023	21,2	958,743	24,999	2597,373	0	204,108	204,108	99,726	0	0	0	0	0	0	0
15:52:39	-73,413	2604,044	11,259	11,279	12,902	8,046	9,004	21,2	958,743	24,999	2597,379	0	204,108	204,108	99,726	0	0	0	0	0	0	0
15:52:39	-83,789	2603,206	11,259	11,279	12,897	8,038	8,985	21,2	958,743	24,999	2597,385	0	204,108	204,108	99,726	0	0	0	0	0	0	0
15:52:39	-180,2	2601,404	11,162	11,23	12,892	8,019	8,966	21,2	958,743	24,999	2597,389	0	204,108	204,108	99,726	0	0	0	0	0	0	0
15:52:39	-83,789	2600,566	11,162	11,23	12,887	8,01	8,948	21,2	958,743	24,999	2597,392	0	204,108	204,108	99,726	0	0	0	0	0	0	0
15:52:39	-142,993	2599,136	11,015	11,181	12,887	7,996	8,929	21,2	958,743	24,999	2597,394	0	204,108	204,108	99,726	0	0	0	0	0	0	0
15:52:39	-132,495	2597,811	10,966	10,937	12,883	7,982	8,91	21,2	958,743	24,999	2597,395	0	204,108	204,108	99,726	0	0	0	0	0	0	0
15:52:39	-46,606	2597,345	10,918	10,888	12,883	7,977	8,892	21,2	958,743	24,999	2597,345	0	204,108	204,108	99,726	0	0	0	0	0	0	0
15:52:39	-180,078	2595,545	10,82	10,84	12,878	7,959	8,874	21,2	958,743	24,999	2595,545	0	204,108	204,108	99,726	0	0	0	0	0	0	0
15:52:39	11,474	2595,659	10,918	10,888	12,873	7,96	8,856	21,2	958,743	24,999	2595,545	0	204,108	204,108	99,726	0	0	0	0	0	0	0
15:52:39	-82,666	2594,833	10,918	10,937	12,868	7,951	8,838	21,2	958,743	24,999	2594,833	0	204,108	204,108	99,726	0	0	0	0	0	0	0
15:52:39	-119,946	2593,633	10,966	10,888	12,859	7,939	8,821	21,2	958,743	24,999	2593,633	0	204,108	204,108	99,726	0	0	0	0	0	0	0
15:52:39	-82,69	2592,806	10,966	10,937	12,854	7,93	8,803	21,2	958,743	24,999	2592,806	0	204,108	204,108	99,726	0	0	0	0	0	0	0
15:52:39	-130,346	2591,503	10,918	10,888	12,849	7,917	8,786	21,2	958,743	24,999	2591,503	0	204,108	204,108	99,726	0	0	0	0	0	0	0
15:52:39	-82,714	2590,676	10,918	10,937	12,845	7,908	8,768	21,2	958,743	24,999	2590,676	0	204,108	204,108	99,726	0	0	0	0	0	0	0
15:52:39	-3,344	2590,642	10,918	10,888	12,845	7,908	8,752	21,2	958,743	24,999	2590,642	0	204,108	204,108	99,726	0	0	0	0	0	0	0
15:52:39	-82,714	2589,815	10,918	10,888	12,84	7,9	8,735	21,2	958,743	24,999	2589,815	0	204,108	204,108	99,726	0	0	0	0	0	0	0
15:52:39	-82,714	2588,988	10,918	10,888	12,835	7,891	8,718	21,2	958,743	24,999	2588,988	0	204,108	204,108	99,726	0	0	0	0	0	0	0
15:52:39	-95,214	2588,036	10,82	10,84	12,835	7,881	8,702	21,2	958,743	24,999	2588,036	0	204,108	204,108	99,726	0	0	0	0	0	0	0
15:52:39	-129,028	2586,745	10,771	10,742	12,831	7,868	8,686	21,2	958,743	24,999	2586,745	0	204,108	204,108	99,726	0	0	0	0	0	0	0
15:52:39	-38,452	2586,361	10,82	10,742	12,826	7,864	8,669	21,2	958,743	24,999	2586,361	0	204,108	204,108	99,726	0	0	0	0	0	0	0
15:52:39	-130,297	2585,058	10,771	10,84	12,821	7,851	8,653	21,2	958,743	24,999	2585,058	0	204,108	204,108	99,726	0	0	0	0	0	0	0
15:52:39	-85,864	2584,199	10,771	10,742	12,816	7,842	8,638	21,2	958,743	24,999	2584,199	0	204,108	204,108	99,726	0	0	0	0	0	0	0
15:52:39	-33,007	2583,869	10,82	10,84	12,812	7,838	8,622	21,2	958,743	24,999	2583,869	0	204,108	204,108	99,726	0	0	0	0	0	0	0
15:52:39	0	2583,869	10,82	10,742	12,812	7,838	8,606	21,2	958,743	24,999	2583,869	0	204,108	204,108	99,726	0	0	0	0	0	0	0
15:52:39	-132,397	2582,545	10,771	10,84	12,807	7,825	8,591	21,2	958,743	24,999	2582,545	0	204,108	204,108	99,726	0	0	0	0	0	0	0
15:52:39	-80,566	2581,74	10,771	10,84	12,802	7,816	8,576	21,2	958,743	24,999	2581,74	0	204,108	204,108	99,726	0	0	0	0	0	0	0
15:52:39	-37,28	2581,367	10,82	10,84	12,797	7,813	8,561	21,2	958,743	24,999	2581,367	0	204,108	204,108	99,726	0	0	0	0	0	0	0
15:52:39	-47,558	2580,891	10,771	10,742	12,797	7,808	8,546	21,2	958,743	24,999	2580,891	0	204,108	204,108	99,726	0	0	0	0	0	0	0
15:52:39	-95,166	2579,94	10,673	10,595	12,797	7,798	8,532	21,2	958,743	24,999	2579,94	0	204,108	204,108	99,726	0	0	0	0	0	0	0
15:52:39	-128,1	2578,659	10,625	10,595	12,793	7,785	8,517	21,2	958,743	24,999	2578,659	0	204,108	204,108	99,726	0	0	0	0	0	0	0
15:52:39	-84,814	2577,81	10,625	10,595	12,788	7,776	8,502	21,2	958,743	24,999	2577,81	0	204,108	204,108	99,726	0	0	0	0	0	0	0
15:52:39	47,583	2578,286	10,673	10,595	12,788	7,781	8,488	21,2	958,743	24,999	2577,811	0	204,108	204,108	99,726	0	0	0	0	0	0	0
15:52:39	-84,814	2577,438	10,673	10,595	12,783	7,772	8,474	21,2	958,743	24,999	2577,438	0	204,108	204,108	99,726	0	0	0	0	0	0	0
15:52:39	-79,541	2576,643	10,673	10,595	12,779	7,764	8,46	21,2	958,743	24,999	2576,643	0	204,108	204,108	99,726	0	0	0	0	0	0	0
15:52:39	-83,715	2575,806	10,673	10,693	12,774	7,755	8,446	21,2	958,743	24,999	2575,806	0	204,108	204,108	99,726	0	0	0	0	0	0	0
15:52:39	0	2575,806	10,673	10,595	12,774	7,755	8,433	21,2	958,743	24,999	2575,805	0	204,108	204,108	99,726	0	0	0	0	0	0	0
15:52:39	-84,838	2574,957	10,673	10,595	12,769	7,746	8,419	21,2	958,743	24,999	2574,957	0	204,108	204,108	99,726	0	0	0	0	0	0	0
15:52:39	0	2574,957	10,673	10,547	12,769	7,746	8,406	21,2	958,743	24,999	2574,957	0	204,108	204,108	99,726	0	0	0	0	0	0	0
15:52:39	-125,805	2573,699	10,625	10,547	12,765	7,733	8,393	21,2	958,743	24,999	2573,699	0	204,108	204,108	99,726	0	0	0	0	0	0	0
15:52:39	-6,494	2573,634	10,625	10,547	12,764	7,733	8,38	21,2	958,743	24,999	2573,634	0	204,108	204,108	99,726	0	0	0	0	0	0	0
15:52:39	-77,246	2572,862	10,625	10,547	12,76	7,725	8,367	21,2	958,743	24,999	2572,862	0	204,108	204,108	99,726	0	0	0	0	0	0	0
15:52:39	0	2572,862	10,625	10,595	12,76	7,725	8,355	21,2	958,743	24,999	2572,862	0	204,108	204,108	99,726	0	0	0	0	0	0	0
15:52:39	-83,911	2572,023	10,625	10,547	12,755	7,716	8,342	21,2	958,743	24,999	2572,023	0	204,108	204,108	99,726	0	0	0	0	0	0	0
15:52:39	-76,22	2571,26	10,625	10,547	12,751	7,708	8,33	21,2	958,743	24,999	2571,26	0	204,108	204,108	99,726	0	0	0	0	0	0	0
15:52:39	-6,494	2571,195	10,625	10,595	12,75	7,708	8,317	21,2	958,743	24,999	2571,195	0	204,108	204,108	99,726	0	0	0	0	0	0	0
15:52:39	-36,23	2570,833	10,673	10,595	12,746	7,704	8,305	21,2	958,743	24,999	2570,833	0	204,108	204,108	99,726	0	0	0	0	0	0	0
15:52:39	-76,147	2570,072	10,673	10,693	12,741	7,696	8,294	21,2	958,743	24,999	2570,072	0	204,108	204,108	99,726	0	0	0	0	0	0	0
15:52:40	-130,224	2568,769	10,625	10,693	12,737	7,683	8,282	21,2	958,743	24,999	2568,769	0	204,108	204,108	99,726	0	0	0	0	0	0	0
15:52:40	0	2568,769	10,625	10,595	12,737	7,683	8,27	21,2	958,743	24,999	2568,769	0	204,108	204,108	99,726	0	0	0	0	0	0	0
15:52:40	-7,543	2568,694	10,625	10,595	12,736	7,682	8,258	21,2	958,743	24,999	2568,694	0	204,108	204,108	99,726	0	0	0	0	0	0	0
15:52:40	-142,456	2567,269	10,478	10,547	12,736	7,667	8,247	21,2	958,743	24,999	2567,269	0	204,108	204,108	99,726	0	0	0	0	0	0	0
15:52:40	-123,681	2566,033	10,429	10,498	12,732	7,654	8,235	21,2	958,743	24,999	2566,033	0	204,108	204,108	99,726	0	0	0	0	0	0	0
15:52:40	-7,568	2565,957	10,429	10,4	12,731	7,654	8,224	21,2	958,743	24,999	2565,957	0	204,108	204,108	99,726	0	0	0	0	0	0	0
15:52:40	-74,023	2565,217	10,429	10,4	12,727	7,646	8,212	21,2	958,743	24,999	2565,217	0	204,108	204,108	99,726	0	0	0	0	0	0	0
15:52:40	-7,592	2565,141	10,429	10,351	12,727	7,645	8,201	21,2	958,743	24,999	2565,141	0	204,108	204,108	99,726	0	0	0	0	0	0	0
15:52:40	-42,578	2564,715	10,478	10,498	12,722	7,641	8,19	21,2	958,743	24,999	2564,715	0	204,108	204,108	99,726	0	0	0	0	0	0	0
15:52:40	-72,998	2563,985	10,478	10,498	12,717	7,633	8,179	21,2	958,743	24,999	2563,985	0	204,108	204,108	99,726	0	0	0	0	0	0	0
15:52:40	-81,616	2563,169	10,478	10,498	12,713	7,625	8,168	21,2	958,743	24,999	2563,169	0	204,108	204,108	99,726	0	0	0	0	0	0	0
15:52:40	-34,155	2562,827	10,527	10,547	12,708	7,621	8,158	21,2	958,743	24,999	2562,827	0	204,108	204,108	99,726	0	0	0	0	0	0	0
15:52:40	-8,618	2562,741	10,527	10,547	12,708	7,62	8,147	21,2	958,743	24,999	2562,741	0	204,108	204,108	99,726	0	0	0	0	0	0	0
15:52:40	-81,616	2561,925	10,527	10,547	12,703	7,612	8,137	21,2	958,743	24,999	2561,925	0	204,108	204,108	99,726	0	0	0	0	0	0	0
15:52:40	-47,46	2561,45	10,478	10,498	12,703	7,607	8,126	21,2	958,743	24,999	2561,45	0	204,108	204,108	99,726	0	0	0	0	0	0	0
15:52:40	0	2561,45	10,478	10,498	12,703	7,607	8,116	21,2	958,743	24,999	2561,45	0	204,108	204,108	99,726	0	0	0	0	0	0	0
15:52:40	-80,566	2560,645	10,478	10,498	12,698	7,599	8,106	21,2	958,743	24,999	2560,645	0	204,108	204,108	99,726	0	0	0	0	0	0	0
15:52:40	0	2560,645	10,478	10,4	12,698	7,599	8,096	21,2	958,743	24,999	2560,645	0	204,108	204,108	99,726	0	0	0	0	0	0	0
15:52:40	-56,958	2560,075	10,429	10,4	12,698	7,593	8,086	21,2	958,743	24,999	2560,075	0	204,108	204,108	99,726	0	0	0	0	0	0	0
15:52:40	-70,874	2559,366	10,429	10,498	12,694	7,586	8,076	21,2	958,743	24,999	2559,366	0	204,108	204,108	99,726	0	0	0	0	0	0	0
15:52:40	37,768	2559,744	10,478	10,498	12,693	7,59	8,067	21,2	958,743	24,999	2559,367	0	204,108	204,108	99,726	0	0	0	0	0	0	0
15:52:40	-80,566	2558,938	10,478	10,498	12,689	7,581	8,057	21,2	958,743	24,999	2558,938	0	204,108	204,108	99,726	0	0	0	0	0	0	0
15:52:40	-142,309	2557,515	10,332	10,4	12,689	7,567	8,048	21,2	958,743	24,999	2557,515	0	204,108	204,108	99,726	0	0	0	0	0	0	0
15:52:40	94,873	2558,464	10,429	10,351	12,689	7,576	8,038	21,2	958,743	24,999	2557,516	0	204,108	204,108	99,726	0	0	0	0	0	0	0
15:52:40	-164,697	2556,817	10,332	10,351	12,685	7,559	8,029	21,2	958,743	24,999	2556,817	0	204,108	204,108	99,726	0	0	0	0	0	0	0
15:52:40	85,229	2557,669	10,429	10,4	12,684	7,568	8,02	21,2	958,743	24,999	2556,818	0	204,108	204,108	99,726	0	0	0	0	0	0	0
15:52:40	-164,55	2556,024	10,332	10,4	12,68	7,551	8,011	21,2	958,743	24,999	2556,024	0	204,108	204,108	99,726	0	0	0	0	0	0	0
15:52:40	-9,667	2555,927	10,332	10,351	12,68	7,55	8,002	21,2	958,743	24,999	2555,927	0	204,108	204,108	99,726	0	0	0	0	0	0	0
15:52:40	-47,436	2555,453	10,283	10,302	12,68	7,545	7,993	21,2	958,743	24,999	2555,453	0	204,108	204,108	99,726	0	0	0	0	0	0	0
15:52:40	0	2555,453	10,283	10,351	12,68	7,545	7,984	21,2	958,743	24,999	2555,453	0	204,108	204,108	99,726	0	0	0	0	0	0	0
15:52:40	-78,417	2554,669	10,283	10,205	12,675	7,537	7,975	21,2	958,743	24,999	2554,669	0	204,108	204,108	99,726	0	0	0	0	0	0	0
15:52:40	36,694	2555,036	10,332	10,351	12,675	7,541	7,967	21,2	958,743	24,999	2554,669	0	204,108	204,108	99,726	0	0	0	0	0	0	0
15:52:40	-68,774	2554,348	10,332	10,4	12,671	7,534	7,958	21,2	958,743	24,999	2554,348	0	204,108	204,108	99,726	0	0	0	0	0	0	0
15:52:40	-77,197	2553,576	10,332	10,351	12,666	7,526	7,95	21,2	958,743	24,999	2553,576	0	204,108	204,108	99,726	0	0	0	0	0	0	0
15:52:40	85,156	2554,427	10,429	10,4	12,666	7,535	7,942	21,2	958,743	24,999	2553,577	0	204,108	204,108	99,726	0	0	0	0	0	0	0
15:52:40	-30,859	2554,119	10,478	10,547	12,661	7,532	7,934	21,2	958,743	24,999	2553,577	0	204,108	204,108	99,726	0	0	0	0	0	0	0
15:52:40	0	2554,119	10,478	10,595	12,661	7,532	7,926	21,2	958,743	24,999	2553,577	0	204,108	204,108	99,726	0	0	0	0	0	0	0
15:52:40	142,285	2555,542	10,625	10,742	12,661	7,546	7,918	21,2	958,743	24,999	2553,579	0	204,108	204,108	99,726	0	0	0	0	0	0	0
15:52:40	189,794	2557,44	10,82	10,937	12,661	7,566	7,911	21,2	958,743	24,999	2553,583	0	204,108	204,108	99,726	0	0	0	0	0	0	0
15:52:40	189,794	2559,338	11,015	11,181	12,661	7,585	7,905	21,2	958,743	24,999	2553,589	0	204,108	204,108	99,726	0	0	0	0	0	0	0
15:52:40	372,827	2563,066	11,308	11,425	12,666	7,624	7,899	21,2	958,743	24,999	2553,598	0	204,108	204,108	99,726	0	0	0	0	0	0	0
15:52:40	425,39	2567,32	11,504	11,621	12,68	7,668	7,895	21,2	958,743	24,999	2553,612	0	204,108	204,108	99,726	0	0	0	0	0	0	0
15:52:40	391,943	2571,239	11,65	11,816	12,694	7,708	7,891	21,2	958,743	24,999	2553,629	0	204,108	204,108	99,726	0	0	0	0	0	0	0
15:52:40	513,745	2576,377	11,845	12,109	12,712	7,761	7,889	21,2	958,743	24,999	2553,652	0	204,108	204,108	99,726	0	0	0	0	0	0	0
15:52:40	486,767	2581,244	11,992	12,353	12,732	7,811	7,887	21,2	958,743	24,999	2553,68	0	204,108	204,108	99,726	0	0	0	0	0	0	0
15:52:40	463,769	2585,882	12,041	12,451	12,755	7,859	7,887	21,2	958,743	24,999	2553,712	0	204,108	204,108	99,726	0	0	0	0	0	0	0
15:52:40	631,152	2592,193	12,187	12,744	12,783	7,924	7,887	21,2	958,743	24,999	2553,751	0	203,499	203,499	99,724	0	0	0	0	0	0	0
15:52:40	659,008	2598,784	12,431	12,89	12,807	7,992	7,889	21,2	958,743	24,999	2553,796	0	203,499	203,499	99,724	0	0	0	0	0	0	0
15:52:40	545,605	2604,24	12,48	13,183	12,835	8,048	7,893	21,2	958,743	24,999	2553,846	0	203,499	203,499	99,724	0	0	0	0	0	0	0
15:52:40	727,612	2611,516	12,627	13,232	12,868	8,123	7,897	21,2	958,743	24,999	2553,903	0	203,499	203,499	99,724	0	0	0	0	0	0	0
15:52:40	553,369	2617,049	12,675	13,427	12,897	8,18	7,903	21,2	958,743	24,999	2553,967	0	203,499	203,499	99,724	0	0	0	0	0	0	0
15:52:40	733,203	2624,381	12,822	13,623	12,93	8,256	7,91	21,2	958,743	24,999	2554,037	0	203,499	203,499	99,724	0	0	0	0	0	0	0
15:52:40	589,843	2630,28	12,822	13,72	12,964	8,317	7,918	21,2	958,743	24,999	2554,113	0	203,499	203,499	99,724	0	0	0	0	0	0	0
15:52:40	675,854	2637,038	12,822	13,769	13,002	8,386	7,927	21,2	958,743	24,999	2554,196	0	203,499	203,499	99,724	0	0	0	0	0	0	0
15:52:40	788,916	2644,928	13,017	13,965	13,036	8,468	7,937	21,2	958,743	24,999	2554,287	0	203,499	203,499	99,724	0	0	0	0	0	0	0
15:52:40	772,998	2652,658	13,115	14,062	13,075	8,547	7,949	21,2	958,743	24,999	2554,386	0	203,499	203,499	99,724	0	0	0	0	0	0	0
15:52:40	815,893	2660,817	13,261	14,111	13,113	8,632	7,963	21,2	958,743	24,999	2554,492	0	203,499	203,499	99,724	0	0	0	0	0	0	0
15:52:40	817,138	2668,988	13,408	14,306	13,151	8,716	7,977	21,2	958,743	24,999	2554,606	0	203,499	203,499	99,724	0	0	0	0	0	0	0
15:52:40	689,55	2675,883	13,506	14,502	13,184	8,787	7,993	21,2	958,743	24,999	2554,728	0	203,499	203,499	99,724	0	0	0	0	0	0	0
15:52:40	940,332	2685,287	13,799	14,795	13,221	8,884	8,011	21,2	958,743	24,999	2554,858	0	203,499	203,499	99,724	0	0	0	0	0	0	0
15:52:40	680,957	2692,096	13,799	14,843	13,26	8,954	8,029	21,2	958,743	24,999	2554,995	0	203,499	203,499	99,724	0	0	0	0	0	0	0
15:52:40	991,601	2702,012	14,14	15,136	13,297	9,056	8,049	21,2	958,743	24,999	2555,142	0	203,499	203,499	99,724	0	0	0	0	0	0	0
15:52:40	884,643	2710,859	14,384	15,283	13,333	9,147	8,071	21,2	958,743	24,999	2555,298	0	203,499	203,499	99,724	0	0	0	0	0	0	0
15:52:40	877,661	2719,635	14,629	15,625	13,369	9,238	8,094	21,2	958,743	24,999	2555,462	0	203,499	203,499	99,724	0	0	0	0	0	0	0
15:52:40	622,363	2725,859	14,58	15,527	13,407	9,302	8,118	21,2	958,743	24,999	2555,633	0	203,499	203,499	99,724	0	0	0	0	0	0	0
15:52:40	796,362	2733,823	14,726	15,674	13,444	9,384	8,142	21,2	958,743	24,999	2555,811	0	203,499	203,499	99,724	0	0	0	0	0	0	0
15:52:40	898,974	2742,812	14,97	15,869	13,481	9,477	8,169	21,2	958,743	24,999	2555,998	0	203,499	203,499	99,724	0	0	0	0	0	0	0
15:52:40	723,754	2750,05	15,117	16,015	13,514	9,552	8,196	21,2	958,743	24,999	2556,192	0	203,499	203,499	99,724	0	0	0	0	0	0	0
15:52:40	815,502	2758,205	15,361	16,064	13,547	9,636	8,224	21,2	958,743	24,999	2556,394	0	203,499	203,499	99,724	0	0	0	0	0	0	0
15:52:40	556,787	2763,773	15,263	16,064	13,583	9,693	8,253	21,2	958,743	24,999	2556,601	0	203,499	203,499	99,724	0	0	0	0	0	0	0
15:52:40	776,904	2771,542	15,459	16,308	13,616	9,773	8,283	21,2	958,743	24,999	2556,816	0	203,499	203,499	99,724	0	0	0	0	0	0	0
15:52:40	729,785	2778,84	15,605	16,552	13,649	9,848	8,313	21,2	958,743	24,999	2557,038	0	203,499	203,499	99,724	0	0	0	0	0	0	0
15:52:40	683,593	2785,676	15,703	16,504	13,683	9,919	8,345	21,2	958,743	24,999	2557,267	0	203,499	203,499	99,724	0	0	0	0	0	0	0
15:52:40	784,228	2793,518	15,898	16,699	13,716	10	8,377	21,2	958,743	24,999	2557,503	0	203,499	203,499	99,724	0	0	0	0	0	0	0
15:52:40	556,274	2799,081	15,947	16,699	13,745	10,057	8,41	21,2	958,743	24,999	2557,745	0	203,499	203,499	99,724	0	0	0	0	0	0	0
15:52:40	392,114	2803,002	15,752	16,504	13,778	10,097	8,443	21,2	958,743	24,999	2557,99	0	203,499	203,499	99,724	0	0	0	0	0	0	0
15:52:40	655,981	2809,562	15,898	16,552	13,807	10,165	8,477	21,2	958,743	24,999	2558,241	0	203,499	203,499	99,724	0	0	0	0	0	0	0
15:52:40	799,56	2817,557	16,191	16,845	13,835	10,247	8,512	21,2	958,743	24,999	2558,501	0	203,499	203,499	99,724	0	0	0	0	0	0	0
15:52:40	652,001	2824,077	16,338	16,943	13,864	10,315	8,547	21,2	958,743	24,999	2558,766	0	203,499	203,499	99,724	0	0	0	0	0	0	0
15:52:40	520,092	2829,278	16,435	17,09	13,888	10,368	8,583	21,2	958,743	24,999	2559,037	0	203,499	203,499	99,724	0	0	0	0	0	0	0
15:52:40	655,761	2835,836	16,582	17,187	13,916	10,436	8,619	21,2	958,743	24,999	2559,313	0	203,499	203,499	99,724	0	0	0	0	0	0	0
15:52:40	603,686	2841,873	16,679	17,285	13,945	10,498	8,656	21,2	958,743	24,999	2559,596	0	203,499	203,499	99,724	0	0	0	0	0	0	0
15:52:40	554,614	2847,419	16,728	17,236	13,974	10,555	8,693	21,2	958,743	24,999	2559,884	0	203,499	203,499	99,724	0	0	0	0	0	0	0
15:52:40	457,812	2851,997	16,679	17,187	14,002	10,603	8,731	21,2	958,743	24,999	2560,176	0	203,499	203,499	99,724	0	0	0	0	0	0	0
15:52:40	353,076	2855,528	16,533	17,041	14,03	10,639	8,768	21,2	958,743	24,999	2560,471	0	203,499	203,499	99,724	0	0	0	0	0	0	0
15:52:40	652,783	2862,056	16,679	17,236	14,059	10,706	8,806	21,2	958,743	24,999	2560,773	0	203,499	203,499	99,724	0	0	0	0	0	0	0
15:52:40	463,012	2866,686	16,728	17,285	14,082	10,754	8,844	21,2	958,743	24,999	2561,079	0	203,499	203,499	99,724	0	0	0	0	0	0	0
15:52:40	621,142	2872,897	16,924	17,431	14,106	10,818	8,883	21,2	958,743	24,999	2561,391	0	203,499	203,499	99,724	0	0	0	0	0	0	0
15:52:40	583,74	2878,734	17,021	17,431	14,134	10,878	8,922	21,2	958,743	24,999	2561,708	0	203,499	203,499	99,724	0	0	0	0	0	0	0
15:52:40	557,251	2884,307	17,168	17,578	14,157	10,936	8,961	21,2	958,743	24,999	2562,031	0	203,499	203,499	99,724	0	0	0	0	0	0	0
15:52:40	499,145	2889,298	17,314	17,773	14,177	10,987	9,001	21,2	958,743	24,999	2562,358	0	203,499	203,499	99,724	0	0	0	0	0	0	0
15:52:40	654,003	2895,838	17,558	18,115	14,2	11,054	9,041	21,2	958,743	24,999	2562,691	0	203,499	203,499	99,724	0	0	0	0	0	0	0
15:52:40	473,608	2900,575	17,558	17,969	14,226	11,103	9,082	21,2	958,743	24,999	2563,029	0	203,499	203,499	99,724	0	0	0	0	0	0	0
15:52:40	406,64	2904,641	17,558	17,92	14,249	11,145	9,122	21,2	958,743	24,999	2563,371	0	203,499	203,499	99,724	0	0	0	0	0	0	0
15:52:40	499,877	2909,64	17,656	17,92	14,272	11,197	9,163	21,2	958,743	24,999	2563,717	0	203,499	203,499	99,724	0	0	0	0	0	0	0
15:52:40	445,263	2914,092	17,705	17,969	14,294	11,243	9,204	21,2	958,743	24,999	2564,067	0	203,499	203,499	99,724	0	0	0	0	0	0	0
15:52:40	622,021	2920,313	17,998	18,261	14,313	11,307	9,245	21,2	958,743	24,999	2564,424	0	203,499	203,499	99,724	0	0	0	0	0	0	0
15:52:40	311,425	2923,427	18,047	18,31	14,328	11,339	9,286	21,2	958,743	24,999	2564,783	0	203,499	203,499	99,724	0	0	0	0	0	0	0
15:52:40	553,442	2928,961	18,291	18,603	14,345	11,396	9,327	21,2	958,743	24,999	2565,147	0	203,499	203,499	99,724	0	0	0	0	0	0	0
15:52:40	351,489	2932,476	18,34	18,652	14,362	11,432	9,369	21,2	958,743	24,999	2565,514	0	203,499	203,499	99,724	0	0	0	0	0	0	0
15:52:41	370,825	2936,184	18,388	18,652	14,38	11,47	9,41	21,2	958,743	24,999	2565,885	0	203,499	203,499	99,724	0	0	0	0	0	0	0
15:52:41	262,109	2938,806	18,388	18,652	14,395	11,497	9,451	21,2	958,743	24,999	2566,258	0	203,499	203,499	99,724	0	0	0	0	0	0	0
15:52:41	378,784	2942,593	18,388	18,603	14,416	11,536	9,492	21,2	958,743	24,999	2566,634	0	203,499	203,499	99,724	0	0	0	0	0	0	0
15:52:41	269,653	2945,29	18,34	18,652	14,434	11,564	9,532	21,2	958,743	24,999	2567,013	0	203,499	203,499	99,724	0	0	0	0	0	0	0
15:52:41	303,051	2948,32	18,34	18,603	14,451	11,596	9,573	21,2	958,743	24,999	2567,394	0	203,499	203,499	99,724	0	0	0	0	0	0	0
15:52:41	289,062	2951,211	18,34	18,506	14,468	11,625	9,613	21,2	958,743	24,999	2567,778	0	203,499	203,499	99,724	0	0	0	0	0	0	0
15:52:41	293,042	2954,141	18,388	18,506	14,481	11,656	9,653	21,2	958,743	24,999	2568,165	0	203,499	203,499	99,724	0	0	0	0	0	0	0
15:52:41	477,587	2958,917	18,633	18,701	14,494	11,705	9,693	21,2	958,743	24,999	2568,555	0	203,499	203,499	99,724	0	0	0	0	0	0	0
15:52:41	164,355	2960,561	18,681	18,847	14,501	11,722	9,733	21,2	958,743	24,999	2568,947	0	203,499	203,499	99,724	0	0	0	0	0	0	0
15:52:41	378,54	2964,346	18,828	18,945	14,514	11,761	9,773	21,2	958,743	24,999	2569,342	0	203,499	203,499	99,724	0	0	0	0	0	0	0
15:52:41	153,1	2965,877	18,681	18,847	14,531	11,777	9,812	21,2	958,743	24,999	2569,739	0	203,499	203,499	99,724	0	0	0	0	0	0	0
15:52:41	216,601	2968,043	18,633	18,701	14,546	11,799	9,851	21,2	958,743	24,999	2570,137	0	203,499	203,499	99,724	0	0	0	0	0	0	0
15:52:41	251,196	2970,555	18,633	18,847	14,56	11,825	9,89	21,2	958,743	24,999	2570,538	0	203,499	203,499	99,724	0	0	0	0	0	0	0
15:52:41	240,332	2972,959	18,633	18,701	14,573	11,85	9,928	21,2	958,743	24,999	2570,94	0	203,499	203,499	99,724	0	0	0	0	0	0	0
15:52:41	219,824	2975,157	18,681	18,799	14,583	11,872	9,966	21,2	958,743	24,999	2571,344	0	203,499	203,499	99,724	0	0	0	0	0	0	0
15:52:41	258,569	2977,743	18,779	18,847	14,592	11,899	10,004	21,2	958,743	24,999	2571,751	0	203,499	203,499	99,724	0	0	0	0	0	0	0
15:52:41	208,886	2979,831	18,828	18,945	14,601	11,92	10,042	21,2	958,743	24,999	2572,159	0	203,499	203,499	99,724	0	0	0	0	0	0	0
15:52:41	309,423	2982,926	18,974	19,14	14,61	11,952	10,079	21,2	958,743	24,999	2572,57	0	203,499	203,499	99,724	0	0	0	0	0	0	0
15:52:41	162,548	2984,551	18,974	19,043	14,619	11,969	10,116	21,2	958,743	24,999	2572,982	0	203,499	203,499	99,724	0	0	0	0	0	0	0
15:52:41	162,353	2986,175	18,974	19,14	14,628	11,986	10,153	21,2	958,743	24,999	2573,395	0	203,499	203,499	99,724	0	0	0	0	0	0	0
15:52:41	164,672	2987,821	18,974	18,994	14,638	12,003	10,189	21,2	958,743	24,999	2573,809	0	203,499	203,499	99,724	0	0	0	0	0	0	0
15:52:41	77,001	2988,591	18,877	18,994	14,647	12,011	10,225	21,2	958,743	24,999	2574,224	0	203,499	203,499	99,724	0	0	0	0	0	0	0
15:52:41	118,041	2989,772	18,828	18,994	14,657	12,023	10,26	21,2	958,743	24,999	2574,64	0	203,499	203,499	99,724	0	0	0	0	0	0	0
15:52:41	196,02	2991,732	18,877	18,994	14,665	12,043	10,295	21,2	958,743	24,999	2575,057	0	203,499	203,499	99,724	0	0	0	0	0	0	0
15:52:41	158,056	2993,313	18,877	18,994	14,674	12,059	10,33	21,2	958,743	24,999	2575,475	0	203,499	203,499	99,724	0	0	0	0	0	0	0
15:52:41	89,965	2994,212	18,877	18,994	14,679	12,069	10,364	21,2	958,743	24,999	2575,893	0	203,499	203,499	99,724	0	0	0	0	0	0	0
15:52:41	179,638	2996,009	18,974	19,043	14,684	12,087	10,398	21,2	958,743	24,999	2576,314	0	203,499	203,499	99,724	0	0	0	0	0	0	0
15:52:41	239,453	2998,403	19,121	19,14	14,689	12,112	10,431	21,2	958,743	24,999	2576,736	0	203,499	203,499	99,724	0	0	0	0	0	0	0
15:52:41	-18,383	2998,219	19,023	19,14	14,693	12,11	10,464	21,2	958,743	24,999	2577,157	0	203,499	203,499	99,724	0	0	0	0	0	0	0
15:52:41	340,087	3001,62	19,267	19,238	14,698	12,145	10,497	21,2	958,743	24,999	2577,582	0	203,499	203,499	99,724	0	0	0	0	0	0	0
15:52:41	204,809	3003,668	19,316	19,385	14,707	12,166	10,53	21,2	958,743	24,999	2578,008	0	203,499	203,499	99,724	0	0	0	0	0	0	0
15:52:41	-109,448	3002,574	19,121	19,238	14,712	12,155	10,562	21,2	958,743	24,999	2578,432	0	203,499	203,499	99,724	0	0	0	0	0	0	0
15:52:41	23,632	3002,81	18,974	18,994	14,722	12,157	10,593	21,2	958,743	24,999	2578,857	0	203,499	203,499	99,724	0	0	0	0	0	0	0
15:52:41	83,398	3003,644	18,974	18,994	14,727	12,166	10,624	21,2	958,743	24,999	2579,282	0	203,499	203,499	99,724	0	0	0	0	0	0	0
15:52:41	49,853	3004,143	19,023	19,189	14,727	12,171	10,654	21,2	958,743	24,999	2579,707	0	203,499	203,499	99,724	0	0	0	0	0	0	0
15:52:41	-67,236	3003,47	18,877	18,847	14,731	12,164	10,684	21,2	958,743	24,999	2580,13	0	203,499	203,499	99,724	0	0	0	0	0	0	0
15:52:41	-249,243	3000,978	18,633	18,652	14,731	12,138	10,712	21,3	958,743	24,999	2580,551	0	203,499	203,499	99,724	0	0	0	0	0	0	0
15:52:41	-348,754	2997,49	18,291	17,969	14,731	12,102	10,74	21,3	958,743	24,999	2580,968	0	203,499	203,499	99,724	0	0	0	0	0	0	0
15:52:41	-580,175	2991,689	17,803	17,383	14,727	12,043	10,765	21,3	958,743	24,999	2581,379	0	203,499	203,499	99,724	0	0	0	0	0	0	0
15:52:41	-563,501	2986,054	17,51	16,845	14,712	11,985	10,789	21,3	958,743	24,999	2581,784	0	203,499	203,499	99,724	0	0	0	0	0	0	0
15:52:41	-616,284	2979,891	17,314	16,699	14,688	11,921	10,811	21,3	958,743	24,999	2582,182	0	203,499	203,499	99,724	0	0	0	0	0	0	0
15:52:41	-514,697	2974,744	17,363	16,601	14,656	11,868	10,832	21,3	958,743	24,999	2582,574	0	203,499	203,499	99,724	0	0	0	0	0	0	0
15:52:41	-659,545	2968,148	17,363	16,357	14,619	11,8	10,851	21,3	958,743	24,999	2582,96	0	203,499	203,499	99,724	0	0	0	0	0	0	0
15:52:41	-589,672	2962,252	17,51	16,357	14,577	11,739	10,868	21,3	958,743	24,999	2583,339	0	203,499	203,499	99,724	0	0	0	0	0	0	0
15:52:41	-515,698	2957,095	17,803	16,699	14,531	11,686	10,884	21,3	958,743	24,999	2583,713	0	203,499	203,499	99,724	0	0	0	0	0	0	0
15:52:41	-693,554	2950,159	17,851	16,601	14,49	11,614	10,899	21,3	958,743	24,999	2584,08	0	203,499	203,499	99,724	0	0	0	0	0	0	0
15:52:41	-1205,615	2938,103	17,314	16,015	14,452	11,49	10,91	21,3	958,743	24,999	2584,434	0	204,717	204,717	99,728	0	0	0	0	0	0	0
15:52:41	-560,131	2932,502	17,314	16,308	14,421	11,432	10,921	21,3	958,743	24,999	2584,782	0	204,717	204,717	99,728	0	0	0	0	0	0	0
15:52:41	-1112,939	2921,372	16,728	15,674	14,391	11,318	10,928	21,3	958,743	24,999	2585,118	0	204,717	204,717	99,728	0	0	0	0	0	0	0
15:52:41	-700,073	2914,371	16,533	15,429	14,363	11,246	10,935	21,3	958,743	24,999	2585,447	0	204,717	204,717	99,728	0	0	0	0	0	0	0
15:52:41	-741,772	2906,954	16,338	15,478	14,332	11,169	10,939	21,3	958,743	24,999	2585,769	0	204,717	204,717	99,728	0	0	0	0	0	0	0
15:52:41	-718,017	2899,774	16,191	15,625	14,3	11,095	10,942	21,3	958,743	24,999	2586,083	0	204,717	204,717	99,728	0	0	0	0	0	0	0
15:52:41	-526,513	2894,508	16,24	15,429	14,267	11,041	10,944	21,3	958,743	24,999	2586,391	0	204,717	204,717	99,728	0	0	0	0	0	0	0
15:52:41	-491,625	2889,592	16,386	15,674	14,231	10,99	10,945	21,3	958,743	24,999	2586,695	0	204,717	204,717	99,728	0	0	0	0	0	0	0
15:52:41	-422,583	2885,366	16,533	15,722	14,199	10,947	10,945	21,3	958,743	24,999	2586,993	0	204,717	204,717	99,728	0	0	0	0	0	0	0
15:52:41	-678,71	2878,579	16,338	15,674	14,172	10,877	10,944	21,3	958,743	24,999	2587,285	0	204,717	204,717	99,728	0	0	0	0	0	0	0
15:52:41	-705,859	2871,521	15,898	15,478	14,157	10,804	10,941	21,3	958,743	24,999	2587,569	0	204,717	204,717	99,728	0	0	0	0	0	0	0
15:52:41	-536,45	2866,156	15,605	15,136	14,143	10,748	10,937	21,3	958,743	24,999	2587,848	0	204,717	204,717	99,728	0	0	0	0	0	0	0
15:52:41	-570,678	2860,449	15,215	14,648	14,133	10,69	10,932	21,3	958,743	24,999	2588,12	0	204,717	204,717	99,728	0	0	0	0	0	0	0
15:52:41	-577,49	2854,674	14,873	14,306	14,12	10,63	10,926	21,3	958,743	24,999	2588,387	0	204,717	204,717	99,728	0	0	0	0	0	0	0
15:52:41	-475,854	2849,916	14,726	14,258	14,101	10,581	10,92	21,3	958,743	24,999	2588,648	0	204,717	204,717	99,728	0	0	0	0	0	0	0
15:52:41	-343,969	2846,476	14,726	14,209	14,082	10,546	10,912	21,3	958,743	24,999	2588,906	0	204,717	204,717	99,728	0	0	0	0	0	0	0
15:52:41	-487,451	2841,602	14,726	14,306	14,054	10,495	10,904	21,3	958,743	24,999	2589,159	0	204,717	204,717	99,728	0	0	0	0	0	0	0
15:52:41	-231,25	2839,289	14,922	14,453	14,03	10,471	10,896	21,3	958,743	24,999	2589,409	0	204,717	204,717	99,728	0	0	0	0	0	0	0
15:52:41	-449,389	2834,795	14,97	14,502	14,002	10,425	10,886	21,3	958,743	24,999	2589,654	0	204,717	204,717	99,728	0	0	0	0	0	0	0
15:52:41	-402,661	2830,769	15,068	14,648	13,974	10,384	10,877	21,3	958,743	24,999	2589,895	0	204,717	204,717	99,728	0	0	0	0	0	0	0
15:52:41	-372,778	2827,041	15,117	14,746	13,95	10,345	10,866	21,3	958,743	24,999	2590,132	0	204,717	204,717	99,728	0	0	0	0	0	0	0
15:52:41	-468,652	2822,354	15,068	14,648	13,926	10,297	10,855	21,3	958,743	24,999	2590,364	0	204,717	204,717	99,728	0	0	0	0	0	0	0
15:52:41	-448,803	2817,866	14,873	14,502	13,912	10,251	10,843	21,3	958,743	24,999	2590,592	0	204,717	204,717	99,728	0	0	0	0	0	0	0
15:52:41	-498,559	2812,881	14,629	14,258	13,897	10,199	10,831	21,3	958,743	24,999	2590,814	0	204,717	204,717	99,728	0	0	0	0	0	0	0
15:52:41	-398,828	2808,892	14,482	14,111	13,883	10,158	10,817	21,3	958,743	24,999	2591,033	0	204,717	204,717	99,728	0	0	0	0	0	0	0
15:52:41	-449,414	2804,398	14,287	13,965	13,869	10,112	10,804	21,3	958,743	24,999	2591,246	0	204,717	204,717	99,728	0	0	0	0	0	0	0
15:52:41	-336,254	2801,036	14,287	13,769	13,849	10,077	10,789	21,3	958,743	24,999	2591,456	0	204,717	204,717	99,728	0	0	0	0	0	0	0
15:52:41	-480,249	2796,233	14,14	13,769	13,831	10,028	10,774	21,3	958,743	24,999	2591,661	0	204,717	204,717	99,728	0	0	0	0	0	0	0
15:52:41	-243,188	2793,801	14,238	13,769	13,811	10,003	10,759	21,3	958,743	24,999	2591,863	0	204,717	204,717	99,728	0	0	0	0	0	0	0
15:52:41	-517,651	2788,625	14,14	13,769	13,787	9,949	10,743	21,3	958,743	24,999	2592,06	0	204,717	204,717	99,728	0	0	0	0	0	0	0
15:52:41	-340,6	2785,219	14,14	13,769	13,768	9,914	10,727	21,3	958,743	24,999	2592,253	0	204,717	204,717	99,728	0	0	0	0	0	0	0
15:52:41	-331,933	2781,9	14,14	13,72	13,749	9,88	10,71	21,3	958,743	24,999	2592,443	0	204,717	204,717	99,728	0	0	0	0	0	0	0
15:52:41	-342,724	2778,472	14,14	13,769	13,73	9,845	10,693	21,3	958,743	24,999	2592,629	0	204,717	204,717	99,728	0	0	0	0	0	0	0
15:52:41	-476,709	2773,705	13,994	13,72	13,711	9,795	10,676	21,3	958,743	24,999	2592,81	0	204,717	204,717	99,728	0	0	0	0	0	0	0
15:52:41	-303,857	2770,667	13,945	13,623	13,697	9,764	10,658	21,3	958,743	24,999	2592,988	0	204,717	204,717	99,728	0	0	0	0	0	0	0
15:52:41	-308,251	2767,584	13,896	13,525	13,682	9,732	10,64	21,3	958,743	24,999	2593,162	0	204,717	204,717	99,728	0	0	0	0	0	0	0
15:52:41	-416,088	2763,423	13,799	13,427	13,664	9,689	10,621	21,3	958,743	24,999	2593,333	0	204,717	204,717	99,728	0	0	0	0	0	0	0
15:52:41	-528,027	2758,143	13,603	13,379	13,645	9,635	10,602	21,3	958,743	24,999	2593,498	0	204,717	204,717	99,728	0	0	0	0	0	0	0
15:52:41	-330,712	2754,836	13,603	13,379	13,626	9,601	10,582	21,3	958,743	24,999	2593,659	0	204,717	204,717	99,728	0	0	0	0	0	0	0
15:52:41	-288,574	2751,95	13,652	13,427	13,607	9,571	10,562	21,3	958,743	24,999	2593,817	0	204,717	204,717	99,728	0	0	0	0	0	0	0
15:52:41	-321,997	2748,73	13,75	13,525	13,583	9,538	10,542	21,3	958,743	24,999	2593,972	0	204,717	204,717	99,728	0	0	0	0	0	0	0
15:52:41	-294,14	2745,789	13,799	13,525	13,564	9,508	10,522	21,3	958,743	24,999	2594,124	0	204,717	204,717	99,728	0	0	0	0	0	0	0
15:52:41	-394,287	2741,846	13,799	13,623	13,542	9,467	10,501	21,3	958,743	24,999	2594,272	0	204,717	204,717	99,728	0	0	0	0	0	0	0
15:52:41	-337,304	2738,473	13,799	13,574	13,523	9,432	10,48	21,3	958,743	24,999	2594,416	0	204,717	204,717	99,728	0	0	0	0	0	0	0
15:52:41	-442,48	2734,048	13,603	13,427	13,509	9,387	10,459	21,3	958,743	24,999	2594,556	0	204,717	204,717	99,728	0	0	0	0	0	0	0
15:52:41	-393,774	2730,11	13,457	13,33	13,494	9,346	10,437	21,3	958,743	24,999	2594,691	0	204,717	204,717	99,728	0	0	0	0	0	0	0
15:52:41	-424,072	2725,869	13,261	13,183	13,481	9,302	10,415	21,3	958,743	24,999	2594,822	0	204,717	204,717	99,728	0	0	0	0	0	0	0
15:52:41	-295,8	2722,911	13,164	12,988	13,47	9,272	10,392	21,3	958,743	24,999	2594,95	0	204,717	204,717	99,728	0	0	0	0	0	0	0
15:52:41	-391,333	2718,998	13,017	12,89	13,456	9,231	10,37	21,3	958,743	24,999	2595,074	0	204,717	204,717	99,728	0	0	0	0	0	0	0
15:52:41	-291,894	2716,079	13,017	12,841	13,44	9,201	10,347	21,3	958,743	24,999	2595,195	0	204,717	204,717	99,728	0	0	0	0	0	0	0
15:52:41	-240,502	2713,674	13,164	13,037	13,418	9,176	10,324	21,3	958,743	24,999	2595,314	0	204,717	204,717	99,728	0	0	0	0	0	0	0
15:52:41	-247,949	2711,195	13,261	13,037	13,398	9,151	10,301	21,3	958,743	24,999	2595,43	0	204,717	204,717	99,728	0	0	0	0	0	0	0
15:52:41	-441,04	2706,784	13,164	13,037	13,379	9,105	10,277	21,3	958,743	24,999	2595,541	0	204,717	204,717	99,728	0	0	0	0	0	0	0
15:52:42	-327,612	2703,508	13,017	12,89	13,368	9,072	10,254	21,3	958,743	24,999	2595,649	0	204,717	204,717	99,728	0	0	0	0	0	0	0
15:52:42	-417,871	2699,329	12,822	12,744	13,356	9,029	10,23	21,3	958,743	24,999	2595,752	0	204,717	204,717	99,728	0	0	0	0	0	0	0
15:52:42	-228,93	2697,04	12,773	12,646	13,345	9,005	10,206	21,3	958,743	24,999	2595,854	0	204,717	204,717	99,728	0	0	0	0	0	0	0
15:52:42	-372,68	2693,313	12,627	12,549	13,332	8,967	10,181	21,3	958,743	24,999	2595,951	0	204,717	204,717	99,728	0	0	0	0	0	0	0
15:52:42	-245,434	2690,859	12,627	12,451	13,318	8,941	10,157	21,3	958,743	24,999	2596,046	0	204,717	204,717	99,728	0	0	0	0	0	0	0
15:52:42	-229,174	2688,567	12,627	12,5	13,305	8,918	10,133	21,3	958,743	24,999	2596,138	0	204,717	204,717	99,728	0	0	0	0	0	0	0
15:52:42	-345,898	2685,108	12,529	12,451	13,291	8,882	10,108	21,3	958,743	24,999	2596,227	0	204,717	204,717	99,728	0	0	0	0	0	0	0
15:52:42	-136,059	2683,748	12,627	12,451	13,278	8,868	10,084	21,3	958,743	24,999	2596,314	0	204,717	204,717	99,728	0	0	0	0	0	0	0
15:52:42	-347,094	2680,277	12,529	12,353	13,264	8,832	10,059	21,3	958,743	24,999	2596,398	0	204,717	204,717	99,728	0	0	0	0	0	0	0
15:52:42	-286,938	2677,407	12,48	12,353	13,25	8,803	10,035	21,3	958,743	24,999	2596,479	0	204,717	204,717	99,728	0	0	0	0	0	0	0
15:52:42	-384,106	2673,566	12,334	12,109	13,237	8,763	10,01	21,3	958,743	24,999	2596,556	0	204,717	204,717	99,728	0	0	0	0	0	0	0
15:52:42	-218,994	2671,376	12,285	12,06	13,227	8,74	9,985	21,3	958,743	24,999	2596,631	0	204,717	204,717	99,728	0	0	0	0	0	0	0
15:52:42	-244,213	2668,934	12,138	11,914	13,221	8,715	9,96	21,3	958,743	24,999	2596,704	0	204,717	204,717	99,728	0	0	0	0	0	0	0
15:52:42	-301,074	2665,923	11,992	11,816	13,212	8,684	9,935	21,3	958,743	24,999	2596,773	0	204,717	204,717	99,728	0	0	0	0	0	0	0
15:52:42	-133,984	2664,584	11,943	11,718	13,208	8,67	9,91	21,3	958,743	24,999	2596,841	0	204,717	204,717	99,728	0	0	0	0	0	0	0
15:52:42	-269,165	2661,892	11,845	11,718	13,198	8,643	9,885	21,3	958,743	24,999	2596,906	0	204,717	204,717	99,728	0	0	0	0	0	0	0
15:52:42	-138,281	2660,509	11,943	11,621	13,184	8,628	9,861	21,3	958,743	24,999	2596,97	0	204,717	204,717	99,728	0	0	0	0	0	0	0
15:52:42	-188,159	2658,628	11,943	11,621	13,174	8,609	9,836	21,3	958,743	24,999	2597,031	0	204,717	204,717	99,728	0	0	0	0	0	0	0
15:52:42	-190,722	2656,72	11,992	11,718	13,16	8,589	9,812	21,3	958,743	24,999	2597,091	0	204,717	204,717	99,728	0	0	0	0	0	0	0
15:52:42	-196,24	2654,758	12,041	11,767	13,146	8,569	9,787	21,3	958,743	24,999	2597,149	0	204,717	204,717	99,728	0	0	0	0	0	0	0
15:52:42	-177,417	2652,984	12,041	11,767	13,136	8,551	9,763	21,3	958,743	24,999	2597,205	0	204,717	204,717	99,728	0	0	0	0	0	0	0
15:52:42	-168,798	2651,296	12,041	11,816	13,127	8,533	9,739	21,3	958,743	24,999	2597,259	0	204,717	204,717	99,728	0	0	0	0	0	0	0
15:52:42	-253,881	2648,757	11,943	11,718	13,118	8,507	9,715	21,3	958,743	24,999	2597,31	0	204,717	204,717	99,728	0	0	0	0	0	0	0
15:52:42	-161,376	2647,143	11,943	11,621	13,109	8,491	9,691	21,3	958,743	24,999	2597,36	0	204,717	204,717	99,728	0	0	0	0	0	0	0
15:52:42	-280,981	2644,333	11,748	11,572	13,103	8,462	9,667	21,3	958,743	24,999	2597,407	0	204,717	204,717	99,728	0	0	0	0	0	0	0
15:52:42	-185,961	2642,474	11,65	11,572	13,098	8,442	9,643	21,3	958,743	24,999	2597,452	0	204,717	204,717	99,728	0	0	0	0	0	0	0
15:52:42	-211,303	2640,361	11,601	11,523	13,089	8,421	9,619	21,3	958,743	24,999	2597,495	0	204,717	204,717	99,728	0	0	0	0	0	0	0
15:52:42	-164,477	2638,716	11,601	11,523	13,08	8,404	9,595	21,3	958,743	24,999	2597,536	0	204,717	204,717	99,728	0	0	0	0	0	0	0
15:52:42	-43,53	2638,281	11,65	11,572	13,075	8,399	9,572	21,3	958,743	24,999	2597,577	0	204,717	204,717	99,728	0	0	0	0	0	0	0
15:52:42	-214,453	2636,136	11,601	11,425	13,065	8,377	9,548	21,3	958,743	24,999	2597,615	0	204,717	204,717	99,728	0	0	0	0	0	0	0
15:52:42	-262,28	2633,513	11,504	11,425	13,056	8,35	9,525	21,3	958,743	24,999	2597,651	0	204,717	204,717	99,728	0	0	0	0	0	0	0
15:52:42	5,517	2633,568	11,601	11,425	13,05	8,351	9,502	21,3	958,743	24,999	2597,687	0	204,717	204,717	99,728	0	0	0	0	0	0	0
15:52:42	-176,293	2631,806	11,601	11,523	13,04	8,332	9,479	21,3	958,743	24,999	2597,721	0	204,717	204,717	99,728	0	0	0	0	0	0	0
15:52:42	-258,032	2629,225	11,504	11,425	13,031	8,306	9,456	21,3	958,743	24,999	2597,753	0	204,717	204,717	99,728	0	0	0	0	0	0	0
15:52:42	-179,418	2627,431	11,406	11,377	13,026	8,287	9,433	21,3	958,743	24,999	2597,782	0	204,717	204,717	99,728	0	0	0	0	0	0	0
15:52:42	-91,406	2626,517	11,406	11,377	13,021	8,278	9,41	21,3	958,743	24,999	2597,811	0	204,717	204,717	99,728	0	0	0	0	0	0	0
15:52:42	-164,453	2624,872	11,406	11,279	13,012	8,261	9,388	21,3	958,743	24,999	2597,838	0	204,717	204,717	99,728	0	0	0	0	0	0	0
15:52:42	-180,419	2623,068	11,308	11,279	13,007	8,242	9,365	21,2	959,713	24,999	2597,863	0	204,717	204,717	99,728	0	0	0	0	0	0	0
15:52:42	-83,715	2622,231	11,308	11,279	13,003	8,234	9,343	21,2	959,713	24,999	2597,888	0	204,717	204,717	99,728	0	0	0	0	0	0	0
15:52:42	-85,913	2621,372	11,308	11,23	12,998	8,225	9,321	21,2	959,713	24,999	2597,911	0	204,717	204,717	99,728	0	0	0	0	0	0	0
15:52:42	-170,751	2619,664	11,308	11,279	12,988	8,207	9,299	21,2	959,713	24,999	2597,933	0	204,717	204,717	99,728	0	0	0	0	0	0	0
15:52:42	-167,822	2617,986	11,308	11,279	12,978	8,19	9,277	21,2	959,713	24,999	2597,953	0	204,717	204,717	99,728	0	0	0	0	0	0	0
15:52:42	-85,913	2617,127	11,308	11,23	12,974	8,181	9,256	21,2	959,713	24,999	2597,972	0	204,717	204,717	99,728	0	0	0	0	0	0	0
15:52:42	-165,478	2615,472	11,308	11,279	12,964	8,164	9,235	21,2	959,713	24,999	2597,99	0	204,717	204,717	99,728	0	0	0	0	0	0	0
15:52:42	-133,642	2614,136	11,259	11,181	12,959	8,15	9,213	21,2	959,713	24,999	2598,006	0	204,717	204,717	99,728	0	0	0	0	0	0	0
15:52:42	-82,739	2613,308	11,259	11,181	12,955	8,142	9,192	21,2	959,713	24,999	2598,021	0	204,717	204,717	99,728	0	0	0	0	0	0	0
15:52:42	-180,273	2611,506	11,162	11,181	12,95	8,123	9,171	21,2	959,713	24,999	2598,035	0	204,717	204,717	99,728	0	0	0	0	0	0	0
15:52:42	-87,133	2610,634	11,162	11,084	12,945	8,114	9,151	21,2	959,713	24,999	2598,047	0	204,162	204,162	99,726	0	0	0	0	0	0	0
15:52:42	-82,739	2609,807	11,162	11,084	12,94	8,106	9,13	21,2	959,713	24,999	2598,059	0	204,162	204,162	99,726	0	0	0	0	0	0	0
15:52:42	-133,593	2608,471	11,113	11,084	12,935	8,092	9,11	21,2	959,713	24,999	2598,07	0	204,162	204,162	99,726	0	0	0	0	0	0	0
15:52:42	-83,789	2607,633	11,113	11,035	12,93	8,083	9,09	21,2	959,713	24,999	2598,079	0	204,162	204,162	99,726	0	0	0	0	0	0	0
15:52:42	-82,714	2606,806	11,113	11,035	12,926	8,075	9,07	21,2	959,713	24,999	2598,088	0	204,162	204,162	99,726	0	0	0	0	0	0	0
15:52:42	-169,677	2605,109	11,113	11,035	12,916	8,057	9,05	21,2	959,713	24,999	2598,095	0	204,162	204,162	99,726	0	0	0	0	0	0	0
15:52:42	-83,813	2604,271	11,113	11,084	12,911	8,049	9,03	21,2	959,713	24,999	2598,101	0	204,162	204,162	99,726	0	0	0	0	0	0	0
15:52:42	-83,764	2603,433	11,113	11,084	12,907	8,04	9,011	21,2	959,713	24,999	2598,106	0	204,162	204,162	99,726	0	0	0	0	0	0	0
15:52:42	-85,009	2602,583	11,113	11,084	12,902	8,031	8,992	21,2	959,713	24,999	2598,111	0	204,162	204,162	99,726	0	0	0	0	0	0	0
15:52:42	-83,789	2601,745	11,113	11,084	12,897	8,023	8,973	21,2	959,713	24,999	2598,114	0	204,162	204,162	99,726	0	0	0	0	0	0	0
15:52:42	-84,838	2600,897	11,113	11,084	12,892	8,014	8,954	21,2	959,713	24,999	2598,117	0	204,162	204,162	99,726	0	0	0	0	0	0	0
15:52:42	-167,553	2599,222	11,113	11,084	12,883	7,997	8,935	21,2	959,713	24,999	2598,118	0	204,162	204,162	99,726	0	0	0	0	0	0	0
15:52:42	-179,077	2597,431	11,015	11,084	12,878	7,978	8,916	21,2	959,713	24,999	2597,431	0	204,162	204,162	99,726	0	0	0	0	0	0	0
15:52:42	-83,764	2596,593	11,015	11,035	12,873	7,969	8,898	21,2	959,713	24,999	2596,593	0	204,162	204,162	99,726	0	0	0	0	0	0	0
15:52:42	-1,049	2596,583	11,015	11,035	12,873	7,969	8,88	21,2	959,713	24,999	2596,583	0	204,162	204,162	99,726	0	0	0	0	0	0	0
15:52:42	-131,396	2595,269	10,966	10,937	12,868	7,956	8,861	21,2	959,713	24,999	2595,269	0	204,162	204,162	99,726	0	0	0	0	0	0	0
15:52:42	-82,739	2594,441	10,966	11,035	12,864	7,947	8,843	21,2	959,713	24,999	2594,441	0	204,162	204,162	99,726	0	0	0	0	0	0	0
15:52:42	-83,764	2593,604	10,966	10,937	12,859	7,939	8,826	21,2	959,713	24,999	2593,604	0	204,162	204,162	99,726	0	0	0	0	0	0	0
15:52:42	-82,69	2592,777	10,966	10,937	12,854	7,93	8,808	21,2	959,713	24,999	2592,777	0	204,162	204,162	99,726	0	0	0	0	0	0	0
15:52:42	-130,322	2591,474	10,918	10,888	12,849	7,917	8,791	21,2	959,713	24,999	2591,474	0	204,162	204,162	99,726	0	0	0	0	0	0	0
15:52:42	-35,131	2591,122	10,966	10,937	12,845	7,913	8,773	21,2	959,713	24,999	2591,122	0	204,162	204,162	99,726	0	0	0	0	0	0	0
15:52:42	-133,642	2589,786	10,918	10,888	12,84	7,899	8,756	21,2	959,713	24,999	2589,786	0	204,162	204,162	99,726	0	0	0	0	0	0	0
15:52:42	-177,905	2588,007	10,82	10,888	12,835	7,881	8,739	21,2	959,713	24,999	2588,007	0	204,162	204,162	99,726	0	0	0	0	0	0	0
15:52:42	0	2588,007	10,82	10,84	12,835	7,881	8,722	21,2	959,713	24,999	2588,007	0	204,162	204,162	99,726	0	0	0	0	0	0	0
15:52:42	-132,397	2586,683	10,771	10,84	12,83	7,867	8,706	21,2	959,713	24,999	2586,683	0	204,162	204,162	99,726	0	0	0	0	0	0	0
15:52:42	-82,666	2585,856	10,771	10,742	12,826	7,859	8,689	21,2	959,713	24,999	2585,856	0	204,162	204,162	99,726	0	0	0	0	0	0	0
15:52:42	-82,714	2585,029	10,771	10,742	12,821	7,85	8,673	21,2	959,713	24,999	2585,029	0	204,162	204,162	99,726	0	0	0	0	0	0	0
15:52:42	-81,64	2584,213	10,771	10,84	12,816	7,842	8,656	21,2	959,713	24,999	2584,213	0	204,162	204,162	99,726	0	0	0	0	0	0	0
15:52:42	-37,255	2583,84	10,82	10,84	12,812	7,838	8,64	21,2	959,713	24,999	2583,84	0	204,162	204,162	99,726	0	0	0	0	0	0	0
15:52:42	-80,395	2583,036	10,82	10,888	12,807	7,83	8,624	21,2	959,713	24,999	2583,036	0	204,162	204,162	99,726	0	0	0	0	0	0	0
15:52:42	-84,985	2582,186	10,82	10,84	12,802	7,821	8,609	21,2	959,713	24,999	2582,186	0	204,162	204,162	99,726	0	0	0	0	0	0	0
15:52:42	-47,558	2581,711	10,771	10,84	12,802	7,816	8,593	21,2	959,713	24,999	2581,711	0	204,162	204,162	99,726	0	0	0	0	0	0	0
15:52:42	-80,395	2580,907	10,771	10,693	12,798	7,808	8,578	21,2	959,713	24,999	2580,907	0	204,162	204,162	99,726	0	0	0	0	0	0	0
15:52:42	-99,536	2579,911	10,673	10,693	12,797	7,798	8,562	21,2	959,713	24,999	2579,911	0	204,162	204,162	99,726	0	0	0	0	0	0	0
15:52:42	-80,59	2579,105	10,673	10,693	12,793	7,789	8,547	21,2	959,713	24,999	2579,105	0	204,162	204,162	99,726	0	0	0	0	0	0	0
15:52:42	-132,299	2577,782	10,625	10,742	12,788	7,776	8,532	21,2	959,713	24,999	2577,782	0	204,162	204,162	99,726	0	0	0	0	0	0	0
15:52:42	-31,835	2577,464	10,673	10,742	12,783	7,772	8,517	21,2	959,713	24,999	2577,464	0	204,162	204,162	99,726	0	0	0	0	0	0	0
15:52:42	89,648	2578,36	10,771	10,742	12,783	7,782	8,503	21,2	959,713	24,999	2577,465	0	204,162	204,162	99,726	0	0	0	0	0	0	0
15:52:42	-32,006	2578,04	10,82	10,742	12,779	7,778	8,489	21,2	959,713	24,999	2577,465	0	204,162	204,162	99,726	0	0	0	0	0	0	0
15:52:42	-83,74	2577,203	10,82	10,742	12,774	7,77	8,474	21,2	959,713	24,999	2577,203	0	204,162	204,162	99,726	0	0	0	0	0	0	0
15:52:42	-47,534	2576,728	10,771	10,742	12,774	7,765	8,46	21,2	959,713	24,999	2576,728	0	204,162	204,162	99,726	0	0	0	0	0	0	0
15:52:42	-95,092	2575,777	10,673	10,595	12,774	7,755	8,447	21,2	959,713	24,999	2575,777	0	204,162	204,162	99,726	0	0	0	0	0	0	0
15:52:42	-142,529	2574,351	10,527	10,498	12,774	7,74	8,433	21,2	959,713	24,999	2574,351	0	204,162	204,162	99,726	0	0	0	0	0	0	0
15:52:42	-126,855	2573,083	10,478	10,498	12,769	7,727	8,419	21,2	959,713	24,999	2573,083	0	204,162	204,162	99,726	0	0	0	0	0	0	0
15:52:42	58,789	2573,671	10,625	10,547	12,765	7,733	8,406	21,2	959,713	24,999	2573,084	0	204,162	204,162	99,726	0	0	0	0	0	0	0
15:52:42	-36,254	2573,308	10,673	10,595	12,76	7,729	8,392	21,2	959,713	24,999	2573,084	0	204,162	204,162	99,726	0	0	0	0	0	0	0
15:52:42	11,132	2573,42	10,771	10,595	12,755	7,731	8,379	21,2	959,713	24,999	2573,084	0	204,162	204,162	99,726	0	0	0	0	0	0	0
15:52:42	-35,18	2573,068	10,82	10,693	12,75	7,727	8,366	21,2	959,713	24,999	2573,068	0	204,162	204,162	99,726	0	0	0	0	0	0	0
15:52:42	-131,274	2571,755	10,771	10,84	12,746	7,713	8,354	21,2	959,713	24,999	2571,755	0	204,162	204,162	99,726	0	0	0	0	0	0	0
15:52:42	-76,171	2570,993	10,771	10,742	12,741	7,706	8,341	21,2	959,713	24,999	2570,993	0	204,162	204,162	99,726	0	0	0	0	0	0	0
15:52:42	-102,587	2569,967	10,673	10,693	12,741	7,695	8,328	21,2	959,713	24,999	2569,967	0	204,162	204,162	99,726	0	0	0	0	0	0	0
15:52:42	-39,916	2569,568	10,625	10,595	12,741	7,691	8,316	21,2	959,713	24,999	2569,568	0	204,162	204,162	99,726	0	0	0	0	0	0	0
15:52:42	-102,563	2568,543	10,527	10,547	12,741	7,68	8,303	21,2	959,713	24,999	2568,543	0	204,162	204,162	99,726	0	0	0	0	0	0	0
15:52:42	-47,46	2568,068	10,478	10,498	12,741	7,675	8,291	21,2	959,713	24,999	2568,068	0	204,162	204,162	99,726	0	0	0	0	0	0	0
15:52:43	-75,097	2567,317	10,478	10,498	12,737	7,668	8,279	21,2	959,713	24,999	2567,317	0	204,162	204,162	99,726	0	0	0	0	0	0	0
15:52:43	39,916	2567,716	10,527	10,547	12,736	7,672	8,267	21,2	959,713	24,999	2567,317	0	204,162	204,162	99,726	0	0	0	0	0	0	0
15:52:43	-123,657	2566,48	10,478	10,498	12,732	7,659	8,255	21,2	959,713	24,999	2566,48	0	204,162	204,162	99,726	0	0	0	0	0	0	0
15:52:43	-7,568	2566,404	10,478	10,498	12,731	7,658	8,243	21,2	959,713	24,999	2566,404	0	204,162	204,162	99,726	0	0	0	0	0	0	0
15:52:43	-121,508	2565,189	10,429	10,498	12,727	7,646	8,232	21,2	959,713	24,999	2565,189	0	204,162	204,162	99,726	0	0	0	0	0	0	0
15:52:43	39,916	2565,588	10,478	10,498	12,727	7,65	8,22	21,2	959,713	24,999	2565,189	0	204,162	204,162	99,726	0	0	0	0	0	0	0
15:52:43	-42,626	2565,162	10,527	10,547	12,722	7,645	8,209	21,2	959,713	24,999	2565,162	0	204,162	204,162	99,726	0	0	0	0	0	0	0
15:52:43	-12,231	2565,039	10,673	10,595	12,713	7,644	8,198	21,2	959,713	24,999	2565,039	0	204,162	204,162	99,726	0	0	0	0	0	0	0
15:52:43	-9,667	2564,943	10,673	10,693	12,712	7,643	8,187	21,2	959,713	24,999	2564,943	0	204,162	204,162	99,726	0	0	0	0	0	0	0
15:52:43	-128,051	2563,662	10,625	10,595	12,708	7,63	8,176	21,2	959,713	24,999	2563,662	0	204,162	204,162	99,726	0	0	0	0	0	0	0
15:52:43	0	2563,662	10,625	10,547	12,708	7,63	8,165	21,2	959,713	24,999	2563,662	0	204,162	204,162	99,726	0	0	0	0	0	0	0
15:52:43	-81,64	2562,846	10,625	10,595	12,703	7,622	8,155	21,2	959,713	24,999	2562,846	0	204,162	204,162	99,726	0	0	0	0	0	0	0
15:52:43	-142,333	2561,422	10,478	10,547	12,703	7,607	8,144	21,2	959,713	24,999	2561,422	0	204,162	204,162	99,726	0	0	0	0	0	0	0
15:52:43	0	2561,422	10,478	10,498	12,703	7,607	8,133	21,2	959,713	24,999	2561,423	0	204,162	204,162	99,726	0	0	0	0	0	0	0
15:52:43	-127,978	2560,143	10,429	10,498	12,698	7,594	8,123	21,2	959,713	24,999	2560,143	0	204,162	204,162	99,726	0	0	0	0	0	0	0
15:52:43	37,915	2560,522	10,478	10,547	12,698	7,598	8,113	21,2	959,713	24,999	2560,143	0	204,162	204,162	99,726	0	0	0	0	0	0	0
15:52:43	-33,105	2560,191	10,527	10,547	12,693	7,594	8,102	21,2	959,713	24,999	2560,143	0	204,162	204,162	99,726	0	0	0	0	0	0	0
15:52:43	-80,566	2559,385	10,527	10,547	12,689	7,586	8,092	21,2	959,713	24,999	2559,385	0	204,162	204,162	99,726	0	0	0	0	0	0	0
15:52:43	-69,848	2558,687	10,527	10,547	12,685	7,579	8,082	21,2	959,713	24,999	2558,687	0	204,162	204,162	99,726	0	0	0	0	0	0	0
15:52:43	-57,08	2558,116	10,478	10,547	12,684	7,573	8,072	21,2	959,713	24,999	2558,116	0	204,162	204,162	99,726	0	0	0	0	0	0	0
15:52:43	0	2558,116	10,478	10,498	12,684	7,573	8,062	21,2	959,713	24,999	2558,116	0	204,162	204,162	99,726	0	0	0	0	0	0	0
15:52:43	-47,436	2557,641	10,429	10,498	12,684	7,568	8,053	21,2	959,713	24,999	2557,641	0	204,162	204,162	99,726	0	0	0	0	0	0	0
15:52:43	-94,848	2556,693	10,332	10,351	12,684	7,558	8,043	21,2	959,713	24,999	2556,693	0	204,162	204,162	99,726	0	0	0	0	0	0	0
15:52:43	0	2556,693	10,332	10,351	12,684	7,558	8,033	21,2	959,713	24,999	2556,693	0	204,162	204,162	99,726	0	0	0	0	0	0	0
15:52:43	-117,065	2555,522	10,283	10,4	12,68	7,546	8,024	21,2	959,713	24,999	2555,522	0	204,162	204,162	99,726	0	0	0	0	0	0	0
15:52:43	37,744	2555,9	10,332	10,351	12,68	7,55	8,015	21,2	959,713	24,999	2555,523	0	204,162	204,162	99,726	0	0	0	0	0	0	0
15:52:43	-47,412	2555,426	10,283	10,302	12,68	7,545	8,005	21,2	959,713	24,999	2555,426	0	204,162	204,162	99,726	0	0	0	0	0	0	0
15:52:43	-78,442	2554,641	10,283	10,302	12,675	7,537	7,996	21,2	959,713	24,999	2554,641	0	204,162	204,162	99,726	0	0	0	0	0	0	0
15:52:43	36,694	2555,008	10,332	10,4	12,675	7,541	7,987	21,2	959,713	24,999	2554,642	0	204,162	204,162	99,726	0	0	0	0	0	0	0
15:52:43	-78,295	2554,225	10,332	10,498	12,67	7,533	7,978	21,2	959,713	24,999	2554,225	0	204,162	204,162	99,726	0	0	0	0	0	0	0
15:52:43	64,868	2554,874	10,478	10,595	12,666	7,539	7,97	21,2	959,713	24,999	2554,226	0	204,162	204,162	99,726	0	0	0	0	0	0	0
15:52:43	63,964	2555,514	10,625	10,547	12,661	7,546	7,961	21,2	959,713	24,999	2554,227	0	204,162	204,162	99,726	0	0	0	0	0	0	0
15:52:43	-172,265	2553,791	10,527	10,595	12,657	7,528	7,953	21,2	959,713	24,999	2553,791	0	204,162	204,162	99,726	0	0	0	0	0	0	0
15:52:43	-10,717	2553,684	10,527	10,547	12,656	7,527	7,945	21,2	959,713	24,999	2553,684	0	204,162	204,162	99,726	0	0	0	0	0	0	0
15:52:43	0	2553,684	10,527	10,595	12,656	7,527	7,936	21,2	959,713	24,999	2553,684	0	204,162	204,162	99,726	0	0	0	0	0	0	0
15:52:43	94,824	2554,632	10,625	10,595	12,656	7,537	7,929	21,2	959,713	24,999	2553,685	0	204,162	204,162	99,726	0	0	0	0	0	0	0
15:52:43	-94,824	2553,684	10,527	10,498	12,656	7,527	7,921	21,2	957,314	24,999	2553,684	0	204,162	204,162	99,726	0	0	0	0	0	0	0
15:52:43	244,213	2556,126	10,771	10,742	12,656	7,552	7,914	21,2	957,314	24,999	2553,686	0	204,162	204,162	99,726	0	0	0	0	0	0	0
15:52:43	0	2556,126	10,771	10,742	12,656	7,552	7,906	21,2	957,314	24,999	2553,689	0	204,162	204,162	99,726	0	0	0	0	0	0	0
15:52:43	237,329	2558,499	11,015	11,035	12,656	7,577	7,9	21,2	957,314	24,999	2553,694	0	204,162	204,162	99,726	0	0	0	0	0	0	0
15:52:43	373,12	2562,23	11,308	11,377	12,661	7,615	7,894	21,2	957,314	24,999	2553,702	0	204,162	204,162	99,726	0	0	0	0	0	0	0
15:52:43	345,874	2565,689	11,504	11,621	12,67	7,651	7,89	21,2	957,314	24,999	2553,714	0	204,162	204,162	99,726	0	0	0	0	0	0	0
15:52:43	414,99	2569,839	11,748	11,963	12,68	7,694	7,886	21,2	957,314	24,999	2553,731	0	204,162	204,162	99,726	0	0	0	0	0	0	0
15:52:43	320,239	2573,041	11,748	12,109	12,698	7,727	7,883	21,2	957,314	24,999	2553,75	0	204,162	204,162	99,726	0	0	0	0	0	0	0
15:52:43	597,949	2579,021	11,943	12,353	12,722	7,788	7,881	21,2	957,314	24,999	2553,775	0	204,162	204,162	99,726	0	0	0	0	0	0	0
15:52:43	470,068	2583,722	11,992	12,549	12,746	7,837	7,88	21,2	957,314	24,999	2553,805	0	204,162	204,162	99,726	0	0	0	0	0	0	0
15:52:43	561,352	2589,335	12,138	12,744	12,769	7,895	7,88	21,2	957,314	24,999	2553,84	0	203,195	203,195	99,722	0	0	0	0	0	0	0
15:52:43	641,04	2595,745	12,285	12,988	12,798	7,961	7,882	21,2	957,314	24,999	2553,882	0	203,195	203,195	99,722	0	0	0	0	0	0	0
15:52:43	546,777	2601,213	12,334	13,037	12,826	8,017	7,884	21,2	957,314	24,999	2553,93	0	203,195	203,195	99,722	0	0	0	0	0	0	0
15:52:43	642,382	2607,637	12,48	13,232	12,854	8,083	7,888	21,2	957,314	24,999	2553,983	0	203,195	203,195	99,722	0	0	0	0	0	0	0
15:52:43	729,663	2614,934	12,627	13,525	12,887	8,159	7,894	21,2	957,314	24,999	2554,044	0	203,195	203,195	99,722	0	0	0	0	0	0	0
15:52:43	649,267	2621,426	12,773	13,574	12,916	8,225	7,9	21,2	957,314	24,999	2554,112	0	203,195	203,195	99,722	0	0	0	0	0	0	0
15:52:43	784,423	2629,271	12,968	13,769	12,95	8,306	7,908	21,2	957,314	24,999	2554,187	0	203,195	203,195	99,722	0	0	0	0	0	0	0
15:52:43	592,065	2635,191	12,968	13,867	12,983	8,367	7,917	21,2	957,314	24,999	2554,268	0	203,195	203,195	99,722	0	0	0	0	0	0	0
15:52:43	722,851	2642,42	13,017	13,916	13,022	8,442	7,927	21,2	957,314	24,999	2554,356	0	203,195	203,195	99,722	0	0	0	0	0	0	0
15:52:43	827,343	2650,693	13,164	13,965	13,06	8,527	7,939	21,2	957,314	24,999	2554,453	0	203,195	203,195	99,722	0	0	0	0	0	0	0
15:52:43	918,554	2659,879	13,408	14,258	13,099	8,622	7,953	21,2	957,314	24,999	2554,558	0	203,195	203,195	99,722	0	0	0	0	0	0	0
15:52:43	642,626	2666,305	13,31	14,306	13,141	8,688	7,967	21,2	957,314	24,999	2554,67	0	203,195	203,195	99,722	0	0	0	0	0	0	0
15:52:43	765,869	2673,964	13,408	14,453	13,179	8,767	7,983	21,2	957,314	24,999	2554,789	0	203,195	203,195	99,722	0	0	0	0	0	0	0
15:52:43	932,519	2683,289	13,75	14,648	13,212	8,863	8	21,2	957,314	24,999	2554,918	0	203,195	203,195	99,722	0	0	0	0	0	0	0
15:52:43	861,767	2691,907	13,945	14,99	13,25	8,952	8,019	21,2	957,314	24,999	2555,055	0	203,195	203,195	99,722	0	0	0	0	0	0	0
15:52:43	802,172	2699,928	14,092	15,185	13,288	9,035	8,039	21,2	957,314	24,999	2555,2	0	203,195	203,195	99,722	0	0	0	0	0	0	0
15:52:43	773,876	2707,667	14,287	15,185	13,32	9,115	8,06	21,2	957,314	24,999	2555,352	0	203,195	203,195	99,722	0	0	0	0	0	0	0
15:52:43	764,843	2715,316	14,433	15,332	13,356	9,193	8,082	21,2	957,314	24,999	2555,512	0	203,195	203,195	99,722	0	0	0	0	0	0	0
15:52:43	941,333	2724,729	14,726	15,674	13,392	9,29	8,106	21,2	957,314	24,999	2555,681	0	203,195	203,195	99,722	0	0	0	0	0	0	0
15:52:43	652,465	2731,254	14,726	15,674	13,429	9,358	8,13	21,2	957,314	24,999	2555,857	0	203,195	203,195	99,722	0	0	0	0	0	0	0
15:52:43	850,439	2739,758	14,97	15,82	13,464	9,445	8,156	21,2	957,314	24,999	2556,041	0	203,195	203,195	99,722	0	0	0	0	0	0	0
15:52:43	787,377	2747,632	15,117	15,82	13,5	9,527	8,183	21,2	957,314	24,999	2556,232	0	203,195	203,195	99,722	0	0	0	0	0	0	0
15:52:43	651,709	2754,149	15,117	16,015	13,537	9,594	8,21	21,2	957,314	24,999	2556,43	0	203,195	203,195	99,722	0	0	0	0	0	0	0
15:52:43	724,926	2761,398	15,263	16,162	13,57	9,668	8,239	21,2	957,314	24,999	2556,635	0	203,195	203,195	99,722	0	0	0	0	0	0	0
15:52:43	797,631	2769,374	15,41	16,162	13,607	9,751	8,269	21,2	957,314	24,999	2556,848	0	203,195	203,195	99,722	0	0	0	0	0	0	0
15:52:43	709,35	2776,468	15,605	16,357	13,636	9,824	8,299	21,2	957,314	24,999	2557,067	0	203,195	203,195	99,722	0	0	0	0	0	0	0
15:52:43	725,781	2783,726	15,752	16,504	13,668	9,899	8,331	21,2	957,314	24,999	2557,294	0	203,195	203,195	99,722	0	0	0	0	0	0	0
15:52:43	582,959	2789,555	15,752	16,504	13,701	9,959	8,362	21,2	957,314	24,999	2557,526	0	203,195	203,195	99,722	0	0	0	0	0	0	0
15:52:43	694,458	2796,5	15,849	16,552	13,735	10,03	8,395	21,2	957,314	24,999	2557,765	0	203,195	203,195	99,722	0	0	0	0	0	0	0
15:52:43	590,429	2802,404	15,849	16,406	13,769	10,091	8,428	21,2	957,314	24,999	2558,01	0	203,195	203,195	99,722	0	0	0	0	0	0	0
15:52:43	587,426	2808,278	15,849	16,552	13,802	10,152	8,462	21,2	957,314	24,999	2558,26	0	203,195	203,195	99,722	0	0	0	0	0	0	0
15:52:43	607,324	2814,352	15,947	16,699	13,831	10,214	8,497	21,2	957,314	24,999	2558,516	0	203,195	203,195	99,722	0	0	0	0	0	0	0
15:52:43	650,854	2820,86	16,093	16,699	13,859	10,282	8,532	21,2	957,314	24,999	2558,779	0	203,195	203,195	99,722	0	0	0	0	0	0	0
15:52:43	715,747	2828,018	16,386	16,943	13,883	10,355	8,567	21,2	957,314	24,999	2559,048	0	203,195	203,195	99,722	0	0	0	0	0	0	0
15:52:43	655,761	2834,575	16,533	17,09	13,912	10,423	8,604	21,2	957,314	24,999	2559,323	0	203,195	203,195	99,722	0	0	0	0	0	0	0
15:52:43	567,211	2840,247	16,679	17,285	13,935	10,481	8,641	21,2	957,314	24,999	2559,604	0	203,195	203,195	99,722	0	0	0	0	0	0	0
15:52:43	652,929	2846,777	16,826	17,431	13,964	10,549	8,678	21,2	957,314	24,999	2559,892	0	203,195	203,195	99,722	0	0	0	0	0	0	0
15:52:43	504,614	2851,823	16,826	17,431	13,992	10,601	8,716	21,2	957,314	24,999	2560,184	0	203,195	203,195	99,722	0	0	0	0	0	0	0
15:52:43	404,296	2855,866	16,728	17,285	14,021	10,642	8,753	21,2	957,314	24,999	2560,479	0	203,195	203,195	99,722	0	0	0	0	0	0	0
15:52:43	506,884	2860,935	16,728	17,236	14,049	10,695	8,791	21,2	957,314	24,999	2560,78	0	203,195	203,195	99,722	0	0	0	0	0	0	0
15:52:43	598,608	2866,921	16,826	17,383	14,078	10,756	8,83	21,2	957,314	24,999	2561,086	0	203,195	203,195	99,722	0	0	0	0	0	0	0
15:52:43	466,333	2871,584	16,875	17,431	14,101	10,804	8,869	21,2	957,314	24,999	2561,396	0	203,195	203,195	99,722	0	0	0	0	0	0	0
15:52:43	555,932	2877,143	16,924	17,431	14,13	10,862	8,908	21,2	957,314	24,999	2561,712	0	203,195	203,195	99,722	0	0	0	0	0	0	0
15:52:43	659,155	2883,735	17,168	17,627	14,153	10,93	8,947	21,2	957,314	24,999	2562,034	0	203,195	203,195	99,722	0	0	0	0	0	0	0
15:52:43	416,186	2887,897	17,168	17,627	14,177	10,973	8,987	21,2	957,314	24,999	2562,36	0	203,195	203,195	99,722	0	0	0	0	0	0	0
15:52:43	604,736	2893,944	17,363	17,724	14,2	11,035	9,027	21,2	957,314	24,999	2562,692	0	203,195	203,195	99,722	0	0	0	0	0	0	0
15:52:43	451,464	2898,459	17,412	17,969	14,222	11,081	9,068	21,2	957,314	24,999	2563,028	0	203,195	203,195	99,722	0	0	0	0	0	0	0
15:52:43	486,572	2903,325	17,558	17,969	14,242	11,132	9,108	21,2	957,314	24,999	2563,368	0	203,195	203,195	99,722	0	0	0	0	0	0	0
15:52:43	442,285	2907,747	17,558	18,066	14,267	11,177	9,149	21,2	957,314	24,999	2563,712	0	203,195	203,195	99,722	0	0	0	0	0	0	0
15:52:43	641,43	2914,162	17,851	18,261	14,286	11,243	9,19	21,2	957,314	24,999	2564,063	0	203,195	203,195	99,722	0	0	0	0	0	0	0
15:52:43	477,27	2918,934	17,998	18,359	14,305	11,293	9,231	21,2	957,314	24,999	2564,418	0	203,195	203,195	99,722	0	0	0	0	0	0	0
15:52:43	375,073	2922,685	18,047	18,506	14,323	11,331	9,272	21,2	957,314	24,999	2564,776	0	203,195	203,195	99,722	0	0	0	0	0	0	0
15:52:43	424,609	2926,931	18,144	18,457	14,341	11,375	9,313	21,2	957,314	24,999	2565,138	0	203,195	203,195	99,722	0	0	0	0	0	0	0
15:52:44	364,697	2930,578	18,144	18,359	14,362	11,413	9,355	21,2	957,314	24,999	2565,503	0	203,195	203,195	99,722	0	0	0	0	0	0	0
15:52:44	390,307	2934,481	18,193	18,457	14,381	11,453	9,396	21,2	957,314	24,999	2565,872	0	203,195	203,195	99,722	0	0	0	0	0	0	0
15:52:44	341,601	2937,897	18,291	18,652	14,395	11,488	9,437	21,2	957,314	24,999	2566,245	0	203,195	203,195	99,722	0	0	0	0	0	0	0
15:52:44	408,837	2941,986	18,34	18,652	14,415	11,53	9,478	21,2	957,314	24,999	2566,62	0	203,195	203,195	99,722	0	0	0	0	0	0	0
15:52:44	259,79	2944,584	18,34	18,603	14,43	11,557	9,519	21,2	957,314	24,999	2566,998	0	203,195	203,195	99,722	0	0	0	0	0	0	0
15:52:44	580,053	2950,384	18,633	18,799	14,446	11,617	9,56	21,2	957,314	24,999	2567,382	0	203,195	203,195	99,722	0	0	0	0	0	0	0
15:52:44	126,953	2951,654	18,535	18,652	14,458	11,63	9,6	21,2	957,314	24,999	2567,766	0	203,195	203,195	99,722	0	0	0	0	0	0	0
15:52:44	360,131	2955,255	18,633	18,799	14,473	11,667	9,641	21,2	957,314	24,999	2568,154	0	203,195	203,195	99,722	0	0	0	0	0	0	0
15:52:44	277,075	2958,026	18,681	18,799	14,486	11,696	9,681	21,2	957,314	24,999	2568,544	0	203,195	203,195	99,722	0	0	0	0	0	0	0
15:52:44	394,848	2961,974	18,828	18,994	14,5	11,736	9,721	21,2	957,314	24,999	2568,937	0	203,195	203,195	99,722	0	0	0	0	0	0	0
15:52:44	96,704	2962,941	18,681	18,847	14,514	11,746	9,761	21,2	957,314	24,999	2569,331	0	203,195	203,195	99,722	0	0	0	0	0	0	0
15:52:44	183,081	2964,772	18,633	18,799	14,527	11,765	9,8	21,2	957,314	24,999	2569,727	0	203,195	203,195	99,722	0	0	0	0	0	0	0
15:52:44	316,137	2967,933	18,681	18,701	14,542	11,798	9,84	21,2	957,314	24,999	2570,125	0	203,195	203,195	99,722	0	0	0	0	0	0	0
15:52:44	235,913	2970,293	18,681	18,701	14,555	11,822	9,878	21,2	957,314	24,999	2570,525	0	203,195	203,195	99,722	0	0	0	0	0	0	0
15:52:44	168,872	2971,981	18,681	18,701	14,565	11,839	9,917	21,2	957,314	24,999	2570,926	0	203,195	203,195	99,722	0	0	0	0	0	0	0
15:52:44	227,417	2974,255	18,681	18,847	14,577	11,863	9,955	21,2	957,314	24,999	2571,33	0	203,195	203,195	99,722	0	0	0	0	0	0	0
15:52:44	198,095	2976,236	18,779	18,799	14,583	11,883	9,993	21,2	957,314	24,999	2571,735	0	203,195	203,195	99,722	0	0	0	0	0	0	0
15:52:44	258,667	2978,823	18,877	18,945	14,592	11,91	10,03	21,2	957,314	24,999	2572,142	0	203,195	203,195	99,722	0	0	0	0	0	0	0
15:52:44	109,399	2979,917	18,828	18,945	14,601	11,921	10,067	21,2	957,314	24,999	2572,55	0	203,195	203,195	99,722	0	0	0	0	0	0	0
15:52:44	209,936	2982,016	18,877	19,043	14,61	11,943	10,104	21,2	957,314	24,999	2572,959	0	203,195	203,195	99,722	0	0	0	0	0	0	0
15:52:44	162,548	2983,642	18,877	19,043	14,619	11,96	10,141	21,2	957,314	24,999	2573,37	0	203,195	203,195	99,722	0	0	0	0	0	0	0
15:52:44	162,353	2985,265	18,877	18,994	14,628	11,976	10,177	21,2	957,314	24,999	2573,782	0	203,195	203,195	99,722	0	0	0	0	0	0	0
15:52:44	126,757	2986,533	18,828	18,847	14,638	11,989	10,212	21,2	957,314	24,999	2574,195	0	203,195	203,195	99,722	0	0	0	0	0	0	0
15:52:44	153,833	2988,071	18,828	18,945	14,647	12,005	10,247	21,2	957,314	24,999	2574,608	0	203,195	203,195	99,722	0	0	0	0	0	0	0
15:52:44	138,72	2989,459	18,877	18,945	14,652	12,02	10,282	21,2	957,314	24,999	2575,023	0	203,195	203,195	99,722	0	0	0	0	0	0	0
15:52:44	147,241	2990,931	18,877	19,043	14,66	12,035	10,316	21,2	957,314	24,999	2575,439	0	203,195	203,195	99,722	0	0	0	0	0	0	0
15:52:44	188,378	2992,815	18,974	19,189	14,665	12,054	10,351	21,2	957,314	24,999	2575,856	0	203,195	203,195	99,722	0	0	0	0	0	0	0
15:52:44	227,539	2995,09	19,121	19,189	14,67	12,078	10,384	21,2	957,314	24,999	2576,275	0	203,195	203,195	99,722	0	0	0	0	0	0	0
15:52:44	-9,863	2994,992	19,023	19,043	14,675	12,077	10,418	21,2	957,314	24,999	2576,694	0	203,195	203,195	99,722	0	0	0	0	0	0	0
15:52:44	89,965	2995,891	19,023	19,043	14,68	12,086	10,45	21,2	957,314	24,999	2577,113	0	203,195	203,195	99,722	0	0	0	0	0	0	0
15:52:44	160,253	2997,494	19,023	19,189	14,689	12,102	10,483	21,2	957,314	24,999	2577,534	0	203,195	203,195	99,722	0	0	0	0	0	0	0
15:52:44	31,42	2997,808	18,974	18,994	14,693	12,106	10,515	21,2	957,314	24,999	2577,954	0	203,195	203,195	99,722	0	0	0	0	0	0	0
15:52:44	163,427	2999,442	18,974	18,994	14,703	12,123	10,546	21,2	957,314	24,999	2578,376	0	203,195	203,195	99,722	0	0	0	0	0	0	0
15:52:44	82,348	3000,266	18,974	19,043	14,707	12,131	10,577	21,2	957,314	24,999	2578,798	0	203,195	203,195	99,722	0	0	0	0	0	0	0
15:52:44	131,127	3001,577	19,023	19,043	14,712	12,145	10,608	21,2	957,314	24,999	2579,22	0	203,195	203,195	99,722	0	0	0	0	0	0	0
15:52:44	-41,162	3001,165	18,974	18,994	14,712	12,14	10,638	21,2	957,314	24,999	2579,642	0	203,195	203,195	99,722	0	0	0	0	0	0	0
15:52:44	-16,333	3001,002	18,877	18,799	14,717	12,139	10,667	21,2	957,314	24,999	2580,064	0	203,195	203,195	99,722	0	0	0	0	0	0	0
15:52:44	-99,731	3000,005	18,779	18,603	14,717	12,128	10,696	21,3	957,314	24,999	2580,484	0	203,195	203,195	99,722	0	0	0	0	0	0	0
15:52:44	-448,584	2995,519	18,34	17,969	14,717	12,082	10,723	21,3	957,314	24,999	2580,899	0	203,195	203,195	99,722	0	0	0	0	0	0	0
15:52:44	-739,477	2988,124	17,705	17,285	14,712	12,006	10,748	21,3	957,314	24,999	2581,306	0	203,195	203,195	99,722	0	0	0	0	0	0	0
15:52:44	-543,945	2982,685	17,412	16,845	14,698	11,95	10,772	21,3	957,314	24,999	2581,707	0	203,195	203,195	99,722	0	0	0	0	0	0	0
15:52:44	-461,816	2978,067	17,363	16,748	14,675	11,902	10,794	21,3	957,314	24,999	2582,103	0	203,195	203,195	99,722	0	0	0	0	0	0	0
15:52:44	-618,359	2971,883	17,314	16,406	14,643	11,838	10,815	21,3	957,314	24,999	2582,493	0	203,195	203,195	99,722	0	0	0	0	0	0	0
15:52:44	-663,94	2965,244	17,314	16,211	14,605	11,77	10,833	21,3	957,314	24,999	2582,876	0	203,195	203,195	99,722	0	0	0	0	0	0	0
15:52:44	-496,777	2960,276	17,558	16,406	14,563	11,719	10,851	21,3	957,314	24,999	2583,253	0	203,195	203,195	99,722	0	0	0	0	0	0	0
15:52:44	-659,204	2953,684	17,705	16,552	14,517	11,651	10,866	21,3	957,314	24,999	2583,624	0	203,195	203,195	99,722	0	0	0	0	0	0	0
15:52:44	-704,052	2946,643	17,705	16,699	14,478	11,578	10,88	21,3	957,314	24,999	2583,987	0	203,195	203,195	99,722	0	0	0	0	0	0	0
15:52:44	-839,77	2938,245	17,558	16,308	14,439	11,492	10,892	21,3	957,314	24,999	2584,341	0	204,412	204,412	99,727	0	0	0	0	0	0	0
15:52:44	-1052,758	2927,718	17,07	15,967	14,407	11,383	10,902	21,3	957,314	24,999	2584,685	0	204,412	204,412	99,727	0	0	0	0	0	0	0
15:52:44	-769,238	2920,026	16,826	15,722	14,378	11,304	10,91	21,3	957,314	24,999	2585,02	0	204,412	204,412	99,727	0	0	0	0	0	0	0
15:52:44	-796,606	2912,059	16,533	15,674	14,349	11,222	10,916	21,3	957,314	24,999	2585,347	0	204,412	204,412	99,727	0	0	0	0	0	0	0
15:52:44	-782,275	2904,237	16,24	15,283	14,322	11,141	10,92	21,3	957,314	24,999	2585,666	0	204,412	204,412	99,727	0	0	0	0	0	0	0
15:52:44	-553,002	2898,707	16,24	15,429	14,291	11,084	10,924	21,3	957,314	24,999	2585,979	0	204,412	204,412	99,727	0	0	0	0	0	0	0
15:52:44	-613,012	2892,577	16,191	15,429	14,259	11,021	10,925	21,3	957,314	24,999	2586,285	0	204,412	204,412	99,727	0	0	0	0	0	0	0
15:52:44	-643,701	2886,14	16,191	15,478	14,222	10,954	10,926	21,3	957,314	24,999	2586,585	0	204,412	204,412	99,727	0	0	0	0	0	0	0
15:52:44	-450,83	2881,631	16,24	15,625	14,194	10,908	10,926	21,3	957,314	24,999	2586,88	0	204,412	204,412	99,727	0	0	0	0	0	0	0
15:52:44	-631,347	2875,318	16,093	15,625	14,167	10,843	10,924	21,3	957,314	24,999	2587,169	0	204,412	204,412	99,727	0	0	0	0	0	0	0
15:52:44	-536,84	2869,949	15,898	15,478	14,148	10,788	10,921	21,3	957,314	24,999	2587,451	0	204,412	204,412	99,727	0	0	0	0	0	0	0
15:52:44	-666,674	2863,283	15,556	14,99	14,129	10,719	10,917	21,3	957,314	24,999	2587,727	0	204,412	204,412	99,727	0	0	0	0	0	0	0
15:52:44	-757,836	2855,704	15,117	14,648	14,112	10,641	10,912	21,3	957,314	24,999	2587,995	0	204,412	204,412	99,727	0	0	0	0	0	0	0
15:52:44	-417,895	2851,525	14,97	14,502	14,096	10,598	10,906	21,3	957,314	24,999	2588,259	0	204,412	204,412	99,727	0	0	0	0	0	0	0
15:52:44	-449,462	2847,031	14,775	14,404	14,082	10,551	10,899	21,3	957,314	24,999	2588,517	0	204,412	204,412	99,727	0	0	0	0	0	0	0
15:52:44	-378,002	2843,251	14,726	14,258	14,063	10,512	10,891	21,3	957,314	24,999	2588,772	0	204,412	204,412	99,727	0	0	0	0	0	0	0
15:52:44	-480,102	2838,45	14,58	14,209	14,044	10,463	10,883	21,3	957,314	24,999	2589,022	0	204,412	204,412	99,727	0	0	0	0	0	0	0
15:52:44	-366,186	2834,788	14,629	14,111	14,021	10,425	10,874	21,3	957,314	24,999	2589,268	0	204,412	204,412	99,727	0	0	0	0	0	0	0
15:52:44	-354,589	2831,242	14,775	14,404	13,992	10,389	10,864	21,3	957,314	24,999	2589,51	0	204,412	204,412	99,727	0	0	0	0	0	0	0
15:52:44	-356,811	2827,674	14,922	14,453	13,964	10,352	10,854	21,3	957,314	24,999	2589,748	0	204,412	204,412	99,727	0	0	0	0	0	0	0
15:52:44	-369,555	2823,978	14,97	14,599	13,94	10,314	10,844	21,3	957,314	24,999	2589,982	0	204,412	204,412	99,727	0	0	0	0	0	0	0
15:52:44	-324,072	2820,737	15,068	14,795	13,916	10,28	10,833	21,3	957,314	24,999	2590,213	0	204,412	204,412	99,727	0	0	0	0	0	0	0
15:52:44	-338,671	2817,351	15,068	14,648	13,897	10,245	10,821	21,3	957,314	24,999	2590,44	0	204,412	204,412	99,727	0	0	0	0	0	0	0
15:52:44	-533,081	2812,02	14,873	14,648	13,878	10,19	10,809	21,3	957,314	24,999	2590,661	0	204,412	204,412	99,727	0	0	0	0	0	0	0
15:52:44	-497,485	2807,045	14,629	14,404	13,864	10,139	10,796	21,3	957,314	24,999	2590,878	0	204,412	204,412	99,727	0	0	0	0	0	0	0
15:52:44	-495,141	2802,094	14,384	14,111	13,85	10,088	10,782	21,3	957,314	24,999	2591,089	0	204,412	204,412	99,727	0	0	0	0	0	0	0
15:52:44	-415,258	2797,941	14,14	13,769	13,84	10,045	10,767	21,3	957,314	24,999	2591,296	0	204,412	204,412	99,727	0	0	0	0	0	0	0
15:52:44	-479,174	2793,149	13,994	13,72	13,821	9,996	10,752	21,3	957,314	24,999	2591,498	0	204,412	204,412	99,727	0	0	0	0	0	0	0
15:52:44	-242,968	2790,72	14,092	13,769	13,802	9,971	10,737	21,3	957,314	24,999	2591,697	0	204,412	204,412	99,727	0	0	0	0	0	0	0
15:52:44	-417,041	2786,549	14,092	13,72	13,778	9,928	10,721	21,3	957,314	24,999	2591,892	0	204,412	204,412	99,727	0	0	0	0	0	0	0
15:52:44	-289,794	2783,651	14,14	13,769	13,759	9,898	10,705	21,3	957,314	24,999	2592,084	0	204,412	204,412	99,727	0	0	0	0	0	0	0
15:52:44	-344,848	2780,203	14,14	13,72	13,739	9,862	10,688	21,3	957,314	24,999	2592,272	0	204,412	204,412	99,727	0	0	0	0	0	0	0
15:52:44	-381,616	2776,387	14,092	13,72	13,721	9,823	10,671	21,3	957,314	24,999	2592,456	0	204,412	204,412	99,727	0	0	0	0	0	0	0
15:52:44	-338,33	2773,003	14,092	13,769	13,701	9,788	10,654	21,3	957,314	24,999	2592,637	0	204,412	204,412	99,727	0	0	0	0	0	0	0
15:52:44	-477,734	2768,226	13,945	13,72	13,683	9,739	10,636	21,3	957,314	24,999	2592,812	0	204,412	204,412	99,727	0	0	0	0	0	0	0
15:52:44	-367,553	2764,55	13,896	13,574	13,665	9,701	10,618	21,3	957,314	24,999	2592,984	0	204,412	204,412	99,727	0	0	0	0	0	0	0
15:52:44	-400,952	2760,541	13,75	13,525	13,65	9,66	10,599	21,3	957,314	24,999	2593,151	0	204,412	204,412	99,727	0	0	0	0	0	0	0
15:52:44	-411,743	2756,423	13,603	13,525	13,635	9,617	10,58	21,3	957,314	24,999	2593,315	0	204,412	204,412	99,727	0	0	0	0	0	0	0
15:52:44	-279,028	2753,633	13,652	13,427	13,616	9,588	10,56	21,3	957,314	24,999	2593,475	0	204,412	204,412	99,727	0	0	0	0	0	0	0
15:52:44	-312,255	2750,511	13,75	13,525	13,593	9,556	10,541	21,3	957,314	24,999	2593,632	0	204,412	204,412	99,727	0	0	0	0	0	0	0
15:52:44	-330,761	2747,203	13,75	13,525	13,575	9,522	10,521	21,3	957,314	24,999	2593,786	0	204,412	204,412	99,727	0	0	0	0	0	0	0
15:52:44	-340,307	2743,8	13,75	13,525	13,555	9,487	10,5	21,3	957,314	24,999	2593,936	0	204,412	204,412	99,727	0	0	0	0	0	0	0
15:52:44	-337,28	2740,427	13,75	13,525	13,536	9,452	10,48	21,3	957,314	24,999	2594,082	0	204,412	204,412	99,727	0	0	0	0	0	0	0
15:52:44	-417,919	2736,248	13,652	13,427	13,518	9,409	10,459	21,3	957,314	24,999	2594,224	0	204,412	204,412	99,727	0	0	0	0	0	0	0
15:52:44	-363,94	2732,609	13,603	13,379	13,5	9,372	10,438	21,3	957,314	24,999	2594,363	0	204,412	204,412	99,727	0	0	0	0	0	0	0
15:52:44	-392,919	2728,679	13,457	13,33	13,486	9,331	10,416	21,3	957,314	24,999	2594,497	0	204,412	204,412	99,727	0	0	0	0	0	0	0
15:52:44	-391,625	2724,763	13,31	13,183	13,472	9,291	10,394	21,3	957,314	24,999	2594,628	0	204,412	204,412	99,727	0	0	0	0	0	0	0
15:52:44	-293,92	2721,824	13,261	13,086	13,458	9,261	10,372	21,3	957,314	24,999	2594,755	0	204,412	204,412	99,727	0	0	0	0	0	0	0
15:52:44	-360,375	2718,22	13,164	13,037	13,443	9,223	10,349	21,3	957,314	24,999	2594,878	0	204,412	204,412	99,727	0	0	0	0	0	0	0
15:52:44	-335,839	2714,862	13,115	12,988	13,427	9,189	10,326	21,3	957,314	24,999	2594,998	0	204,412	204,412	99,727	0	0	0	0	0	0	0
15:52:44	-275,732	2712,104	13,164	13,086	13,409	9,16	10,303	21,3	957,314	24,999	2595,115	0	204,412	204,412	99,727	0	0	0	0	0	0	0
15:52:44	-284,35	2709,261	13,164	13,037	13,392	9,131	10,28	21,3	957,314	24,999	2595,229	0	204,412	204,412	99,727	0	0	0	0	0	0	0
15:52:44	-344,506	2705,816	13,164	13,037	13,373	9,095	10,257	21,3	957,314	24,999	2595,339	0	204,412	204,412	99,727	0	0	0	0	0	0	0
15:52:45	-243,212	2703,384	13,164	13,037	13,359	9,07	10,234	21,3	957,314	24,999	2595,448	0	204,412	204,412	99,727	0	0	0	0	0	0	0
15:52:45	-387,939	2699,504	13,017	12,89	13,345	9,03	10,21	21,3	957,314	24,999	2595,552	0	204,412	204,412	99,727	0	0	0	0	0	0	0
15:52:45	-306,494	2696,439	12,92	12,841	13,333	8,999	10,187	21,3	957,314	24,999	2595,653	0	204,412	204,412	99,727	0	0	0	0	0	0	0
15:52:45	-326,391	2693,175	12,773	12,549	13,323	8,965	10,163	21,3	957,314	24,999	2595,75	0	204,412	204,412	99,727	0	0	0	0	0	0	0
15:52:45	-404,516	2689,13	12,529	12,451	13,314	8,923	10,138	21,3	957,314	24,999	2595,844	0	204,412	204,412	99,727	0	0	0	0	0	0	0
15:52:45	-212,817	2687,002	12,48	12,353	13,304	8,902	10,114	21,3	957,314	24,999	2595,935	0	204,412	204,412	99,727	0	0	0	0	0	0	0
15:52:45	-280,493	2684,197	12,431	12,256	13,291	8,873	10,09	21,3	957,314	24,999	2596,023	0	204,412	204,412	99,727	0	0	0	0	0	0	0
15:52:45	-232,299	2681,874	12,431	12,158	13,278	8,849	10,065	21,3	957,314	24,999	2596,109	0	204,412	204,412	99,727	0	0	0	0	0	0	0
15:52:45	-331,884	2678,555	12,334	12,158	13,265	8,814	10,041	21,3	957,314	24,999	2596,192	0	204,412	204,412	99,727	0	0	0	0	0	0	0
15:52:45	-185,034	2676,705	12,334	12,158	13,254	8,795	10,016	21,3	957,314	24,999	2596,272	0	204,412	204,412	99,727	0	0	0	0	0	0	0
15:52:45	-252,734	2674,178	12,334	12,158	13,24	8,769	9,992	21,3	957,314	24,999	2596,35	0	204,412	204,412	99,727	0	0	0	0	0	0	0
15:52:45	-275,073	2671,427	12,285	11,963	13,227	8,741	9,967	21,3	957,314	24,999	2596,425	0	204,412	204,412	99,727	0	0	0	0	0	0	0
15:52:45	-301,196	2668,415	12,138	11,914	13,218	8,71	9,943	21,3	957,314	24,999	2596,497	0	204,412	204,412	99,727	0	0	0	0	0	0	0
15:52:45	-186,083	2666,554	12,138	11,914	13,208	8,691	9,918	21,3	957,314	24,999	2596,567	0	204,412	204,412	99,727	0	0	0	0	0	0	0
15:52:45	-303,198	2663,522	11,992	11,816	13,198	8,659	9,894	21,3	957,314	24,999	2596,634	0	204,412	204,412	99,727	0	0	0	0	0	0	0
15:52:45	-161,376	2661,908	11,992	11,767	13,189	8,643	9,869	21,3	957,314	24,999	2596,7	0	204,412	204,412	99,727	0	0	0	0	0	0	0
15:52:45	-223,315	2659,675	11,943	11,767	13,179	8,62	9,845	21,3	957,314	24,999	2596,763	0	204,412	204,412	99,727	0	0	0	0	0	0	0
15:52:45	-259,472	2657,08	11,845	11,718	13,17	8,593	9,82	21,3	957,314	24,999	2596,823	0	204,412	204,412	99,727	0	0	0	0	0	0	0
15:52:45	-79,101	2656,289	11,943	11,718	13,16	8,585	9,796	21,3	957,314	24,999	2596,883	0	204,412	204,412	99,727	0	0	0	0	0	0	0
15:52:45	-165,625	2654,633	11,943	11,718	13,151	8,568	9,772	21,3	957,314	24,999	2596,941	0	204,412	204,412	99,727	0	0	0	0	0	0	0
15:52:45	-245,214	2652,181	11,943	11,767	13,137	8,543	9,748	21,3	957,314	24,999	2596,996	0	204,412	204,412	99,727	0	0	0	0	0	0	0
15:52:45	-168,774	2650,493	11,943	11,767	13,127	8,525	9,724	21,3	957,314	24,999	2597,049	0	204,412	204,412	99,727	0	0	0	0	0	0	0
15:52:45	-168,774	2648,806	11,943	11,718	13,118	8,508	9,7	21,3	957,314	24,999	2597,101	0	204,412	204,412	99,727	0	0	0	0	0	0	0
15:52:45	-185,205	2646,953	11,845	11,718	13,113	8,489	9,676	21,3	957,314	24,999	2597,151	0	204,412	204,412	99,727	0	0	0	0	0	0	0
15:52:45	-257,226	2644,381	11,748	11,621	13,103	8,462	9,652	21,3	957,314	24,999	2597,199	0	204,412	204,412	99,727	0	0	0	0	0	0	0
15:52:45	-258,007	2641,801	11,65	11,572	13,094	8,436	9,628	21,3	957,314	24,999	2597,243	0	204,412	204,412	99,727	0	0	0	0	0	0	0
15:52:45	-139,355	2640,408	11,601	11,523	13,089	8,421	9,605	21,3	957,314	24,999	2597,286	0	204,412	204,412	99,727	0	0	0	0	0	0	0
15:52:45	-186,108	2638,547	11,504	11,425	13,084	8,402	9,581	21,3	957,314	24,999	2597,328	0	204,412	204,412	99,727	0	0	0	0	0	0	0
15:52:45	-213,378	2636,413	11,455	11,377	13,075	8,38	9,558	21,3	957,314	24,999	2597,367	0	204,412	204,412	99,727	0	0	0	0	0	0	0
15:52:45	-166,577	2634,747	11,455	11,425	13,065	8,363	9,534	21,3	957,314	24,999	2597,404	0	204,412	204,412	99,727	0	0	0	0	0	0	0
15:52:45	-42,333	2634,324	11,504	11,425	13,06	8,358	9,511	21,3	957,314	24,999	2597,441	0	204,412	204,412	99,727	0	0	0	0	0	0	0
15:52:45	-166,528	2632,658	11,504	11,425	13,05	8,341	9,488	21,3	957,314	24,999	2597,476	0	204,412	204,412	99,727	0	0	0	0	0	0	0
15:52:45	-216,723	2630,491	11,455	11,377	13,041	8,319	9,465	21,3	957,314	24,999	2597,509	0	204,412	204,412	99,727	0	0	0	0	0	0	0
15:52:45	-91,21	2629,579	11,455	11,377	13,036	8,31	9,443	21,3	957,314	24,999	2597,541	0	204,412	204,412	99,727	0	0	0	0	0	0	0
15:52:45	-228,564	2627,293	11,308	11,279	13,031	8,286	9,42	21,3	957,314	24,999	2597,571	0	204,412	204,412	99,727	0	0	0	0	0	0	0
15:52:45	-211,01	2625,183	11,259	11,23	13,022	8,264	9,397	21,3	957,314	24,999	2597,599	0	204,412	204,412	99,727	0	0	0	0	0	0	0
15:52:45	-180,664	2623,377	11,162	11,23	13,017	8,246	9,375	21,3	957,314	24,999	2597,625	0	204,412	204,412	99,727	0	0	0	0	0	0	0
15:52:45	-69,873	2622,678	11,259	11,23	13,007	8,238	9,352	21,2	956,853	24,999	2597,65	0	204,412	204,412	99,727	0	0	0	0	0	0	0
15:52:45	-40,844	2622,269	11,308	11,23	13,002	8,234	9,33	21,2	956,853	24,999	2597,674	0	204,412	204,412	99,727	0	0	0	0	0	0	0
15:52:45	-166,552	2620,604	11,308	11,279	12,993	8,217	9,309	21,2	956,853	24,999	2597,697	0	204,412	204,412	99,727	0	0	0	0	0	0	0
15:52:45	-70,947	2619,894	11,406	11,279	12,983	8,21	9,287	21,2	956,853	24,999	2597,72	0	204,412	204,412	99,727	0	0	0	0	0	0	0
15:52:45	-168,872	2618,206	11,406	11,377	12,974	8,192	9,266	21,2	956,853	24,999	2597,74	0	204,412	204,412	99,727	0	0	0	0	0	0	0
15:52:45	-85,913	2617,347	11,406	11,377	12,969	8,183	9,244	21,2	956,853	24,999	2597,76	0	204,412	204,412	99,727	0	0	0	0	0	0	0
15:52:45	-182,543	2615,521	11,308	11,279	12,964	8,165	9,223	21,2	956,853	24,999	2597,777	0	204,412	204,412	99,727	0	0	0	0	0	0	0
15:52:45	-81,689	2614,704	11,308	11,23	12,959	8,156	9,202	21,2	956,853	24,999	2597,794	0	204,412	204,412	99,727	0	0	0	0	0	0	0
15:52:45	-229,199	2612,412	11,162	11,181	12,954	8,133	9,181	21,2	956,853	24,999	2597,809	0	204,412	204,412	99,727	0	0	0	0	0	0	0
15:52:45	-81,689	2611,595	11,162	11,181	12,95	8,124	9,161	21,2	956,853	24,999	2597,823	0	204,412	204,412	99,727	0	0	0	0	0	0	0
15:52:45	-134,863	2610,247	11,113	11,084	12,945	8,11	9,14	21,2	956,853	24,999	2597,835	0	203,554	203,554	99,724	0	0	0	0	0	0	0
15:52:45	-82,739	2609,419	11,113	11,035	12,94	8,102	9,12	21,2	956,853	24,999	2597,847	0	203,554	203,554	99,724	0	0	0	0	0	0	0
15:52:45	-85,913	2608,56	11,113	10,937	12,935	8,093	9,1	21,2	956,853	24,999	2597,857	0	203,554	203,554	99,724	0	0	0	0	0	0	0
15:52:45	-166,503	2606,895	11,113	10,937	12,926	8,076	9,079	21,2	956,853	24,999	2597,866	0	203,554	203,554	99,724	0	0	0	0	0	0	0
15:52:45	-95,458	2605,941	11,015	10,888	12,926	8,066	9,06	21,2	956,853	24,999	2597,874	0	203,554	203,554	99,724	0	0	0	0	0	0	0
15:52:45	-131,469	2604,626	10,966	10,84	12,921	8,052	9,04	21,2	956,853	24,999	2597,881	0	203,554	203,554	99,724	0	0	0	0	0	0	0
15:52:45	-85,888	2603,767	10,966	10,888	12,916	8,043	9,02	21,2	956,853	24,999	2597,887	0	203,554	203,554	99,724	0	0	0	0	0	0	0
15:52:45	-36,083	2603,406	11,015	10,888	12,911	8,04	9,001	21,2	956,853	24,999	2597,893	0	203,554	203,554	99,724	0	0	0	0	0	0	0
15:52:45	-168,798	2601,718	11,015	10,937	12,902	8,022	8,982	21,2	956,853	24,999	2597,897	0	203,554	203,554	99,724	0	0	0	0	0	0	0
15:52:45	59,35	2602,312	11,162	11,084	12,897	8,028	8,963	21,2	956,853	24,999	2597,901	0	203,554	203,554	99,724	0	0	0	0	0	0	0
15:52:45	-73,217	2601,579	11,259	11,084	12,887	8,021	8,945	21,2	956,853	24,999	2597,905	0	203,554	203,554	99,724	0	0	0	0	0	0	0
15:52:45	-83,837	2600,741	11,259	11,084	12,883	8,012	8,926	21,2	956,853	24,999	2597,908	0	203,554	203,554	99,724	0	0	0	0	0	0	0
15:52:45	-84,838	2599,893	11,259	11,084	12,878	8,003	8,908	21,2	956,853	24,999	2597,91	0	203,554	203,554	99,724	0	0	0	0	0	0	0
15:52:45	-237,377	2597,519	11,015	10,937	12,878	7,979	8,89	21,2	956,853	24,999	2597,519	0	203,554	203,554	99,724	0	0	0	0	0	0	0
15:52:45	-132,495	2596,194	10,966	10,888	12,873	7,965	8,872	21,2	956,853	24,999	2596,194	0	203,554	203,554	99,724	0	0	0	0	0	0	0
15:52:45	-131,42	2594,88	10,918	10,84	12,868	7,952	8,854	21,2	956,853	24,999	2594,88	0	203,554	203,554	99,724	0	0	0	0	0	0	0
15:52:45	47,656	2595,356	10,966	10,84	12,868	7,957	8,836	21,2	956,853	24,999	2594,88	0	203,554	203,554	99,724	0	0	0	0	0	0	0
15:52:45	-130,395	2594,052	10,918	10,742	12,864	7,943	8,819	21,2	956,853	24,999	2594,052	0	203,554	203,554	99,724	0	0	0	0	0	0	0
15:52:45	-179,077	2592,262	10,82	10,742	12,859	7,925	8,801	21,2	956,853	24,999	2592,262	0	203,554	203,554	99,724	0	0	0	0	0	0	0
15:52:45	-82,69	2591,435	10,82	10,742	12,854	7,916	8,784	21,2	956,853	24,999	2591,435	0	203,554	203,554	99,724	0	0	0	0	0	0	0
15:52:45	12,573	2591,56	10,918	10,888	12,849	7,918	8,767	21,2	956,853	24,999	2591,435	0	203,554	203,554	99,724	0	0	0	0	0	0	0
15:52:45	-86,035	2590,7	10,918	10,937	12,845	7,909	8,75	21,2	956,853	24,999	2590,7	0	203,554	203,554	99,724	0	0	0	0	0	0	0
15:52:45	-82,739	2589,873	10,918	10,888	12,84	7,9	8,733	21,2	956,853	24,999	2589,873	0	203,554	203,554	99,724	0	0	0	0	0	0	0
15:52:45	-177,978	2588,093	10,82	10,888	12,835	7,882	8,717	21,2	956,853	24,999	2588,093	0	203,554	203,554	99,724	0	0	0	0	0	0	0
15:52:45	-47,607	2587,617	10,771	10,84	12,835	7,877	8,7	21,2	956,853	24,999	2587,617	0	203,554	203,554	99,724	0	0	0	0	0	0	0
15:52:45	-176,708	2585,85	10,673	10,742	12,831	7,859	8,684	21,2	956,853	24,999	2585,85	0	203,554	203,554	99,724	0	0	0	0	0	0	0
15:52:45	-86,035	2584,989	10,673	10,693	12,826	7,85	8,667	21,2	956,853	24,999	2584,989	0	203,554	203,554	99,724	0	0	0	0	0	0	0
15:52:45	0	2584,989	10,673	10,742	12,826	7,85	8,651	21,2	956,853	24,999	2584,989	0	203,554	203,554	99,724	0	0	0	0	0	0	0
15:52:45	12,548	2585,115	10,771	10,742	12,821	7,851	8,636	21,2	956,853	24,999	2584,989	0	203,554	203,554	99,724	0	0	0	0	0	0	0
15:52:45	-85,864	2584,256	10,771	10,742	12,816	7,842	8,62	21,2	956,853	24,999	2584,256	0	203,554	203,554	99,724	0	0	0	0	0	0	0
15:52:45	-80,59	2583,45	10,771	10,742	12,812	7,834	8,605	21,2	956,853	24,999	2583,45	0	203,554	203,554	99,724	0	0	0	0	0	0	0
15:52:45	-84,838	2582,602	10,771	10,742	12,807	7,825	8,589	21,2	956,853	24,999	2582,602	0	203,554	203,554	99,724	0	0	0	0	0	0	0
15:52:45	-32,958	2582,272	10,82	10,888	12,802	7,822	8,574	21,2	956,853	24,999	2582,272	0	203,554	203,554	99,724	0	0	0	0	0	0	0
15:52:45	-84,838	2581,424	10,82	10,84	12,797	7,813	8,559	21,2	956,853	24,999	2581,424	0	203,554	203,554	99,724	0	0	0	0	0	0	0
15:52:45	-128,198	2580,142	10,771	10,84	12,793	7,8	8,545	21,2	956,853	24,999	2580,142	0	203,554	203,554	99,724	0	0	0	0	0	0	0
15:52:45	0	2580,142	10,771	10,742	12,793	7,8	8,53	21,2	956,853	24,999	2580,142	0	203,554	203,554	99,724	0	0	0	0	0	0	0
15:52:45	-95,166	2579,19	10,673	10,595	12,793	7,79	8,515	21,2	956,853	24,999	2579,19	0	203,554	203,554	99,724	0	0	0	0	0	0	0
15:52:45	-132,397	2577,866	10,625	10,595	12,788	7,776	8,501	21,2	956,853	24,999	2577,866	0	203,554	203,554	99,724	0	0	0	0	0	0	0
15:52:45	0	2577,866	10,625	10,498	12,788	7,776	8,487	21,2	956,853	24,999	2577,866	0	203,554	203,554	99,724	0	0	0	0	0	0	0
15:52:45	0	2577,866	10,625	10,547	12,788	7,776	8,473	21,2	956,853	24,999	2577,866	0	203,554	203,554	99,724	0	0	0	0	0	0	0
15:52:45	-79,321	2577,073	10,625	10,498	12,783	7,768	8,459	21,2	956,853	24,999	2577,073	0	203,554	203,554	99,724	0	0	0	0	0	0	0
15:52:45	-84,985	2576,223	10,625	10,498	12,779	7,759	8,445	21,2	956,853	24,999	2576,223	0	203,554	203,554	99,724	0	0	0	0	0	0	0
15:52:45	-83,74	2575,386	10,625	10,547	12,774	7,751	8,432	21,2	956,853	24,999	2575,386	0	203,554	203,554	99,724	0	0	0	0	0	0	0
15:52:45	-174,462	2573,641	10,527	10,595	12,769	7,733	8,418	21,2	956,853	24,999	2573,641	0	203,554	203,554	99,724	0	0	0	0	0	0	0
15:52:45	89,648	2574,538	10,625	10,595	12,769	7,742	8,405	21,2	956,853	24,999	2573,642	0	203,554	203,554	99,724	0	0	0	0	0	0	0
15:52:45	-37,255	2574,165	10,673	10,693	12,764	7,738	8,392	21,2	956,853	24,999	2573,643	0	203,554	203,554	99,724	0	0	0	0	0	0	0
15:52:45	-77,221	2573,393	10,673	10,693	12,76	7,73	8,379	21,2	956,853	24,999	2573,393	0	203,554	203,554	99,724	0	0	0	0	0	0	0
15:52:45	-83,911	2572,554	10,673	10,742	12,755	7,722	8,366	21,2	956,853	24,999	2572,554	0	203,554	203,554	99,724	0	0	0	0	0	0	0
15:52:45	-47,534	2572,078	10,625	10,693	12,755	7,717	8,353	21,2	956,853	24,999	2572,078	0	203,554	203,554	99,724	0	0	0	0	0	0	0
15:52:45	-35,18	2571,727	10,673	10,693	12,75	7,713	8,341	21,2	956,853	24,999	2571,727	0	203,554	203,554	99,724	0	0	0	0	0	0	0
15:52:45	-77,221	2570,954	10,673	10,693	12,746	7,705	8,328	21,2	956,853	24,999	2570,954	0	203,554	203,554	99,724	0	0	0	0	0	0	0
15:52:45	-54,052	2570,414	10,625	10,693	12,746	7,7	8,316	21,2	956,853	24,999	2570,414	0	203,554	203,554	99,724	0	0	0	0	0	0	0
15:52:45	-76,171	2569,652	10,625	10,595	12,741	7,692	8,304	21,2	956,853	24,999	2569,652	0	203,554	203,554	99,724	0	0	0	0	0	0	0
15:52:46	-7,568	2569,577	10,625	10,595	12,741	7,691	8,292	21,2	956,853	24,999	2569,577	0	203,554	203,554	99,724	0	0	0	0	0	0	0
15:52:46	-75,122	2568,825	10,625	10,693	12,737	7,683	8,28	21,2	956,853	24,999	2568,825	0	203,554	203,554	99,724	0	0	0	0	0	0	0
15:52:46	-7,543	2568,75	10,625	10,595	12,736	7,682	8,268	21,2	956,853	24,999	2568,75	0	203,554	203,554	99,724	0	0	0	0	0	0	0
15:52:46	-218,75	2566,562	10,478	10,595	12,732	7,66	8,256	21,2	956,853	24,999	2566,562	0	203,554	203,554	99,724	0	0	0	0	0	0	0
15:52:46	39,941	2566,962	10,527	10,547	12,731	7,664	8,244	21,2	956,853	24,999	2566,563	0	203,554	203,554	99,724	0	0	0	0	0	0	0
15:52:46	-47,485	2566,487	10,478	10,547	12,731	7,659	8,233	21,2	956,853	24,999	2566,487	0	203,554	203,554	99,724	0	0	0	0	0	0	0
15:52:46	-74,072	2565,746	10,478	10,547	12,727	7,651	8,221	21,2	956,853	24,999	2565,746	0	203,554	203,554	99,724	0	0	0	0	0	0	0
15:52:46	-7,568	2565,671	10,478	10,498	12,727	7,651	8,21	21,2	956,853	24,999	2565,671	0	203,554	203,554	99,724	0	0	0	0	0	0	0
15:52:46	-121,533	2564,455	10,429	10,498	12,722	7,638	8,199	21,2	956,853	24,999	2564,455	0	203,554	203,554	99,724	0	0	0	0	0	0	0
15:52:46	31,494	2564,77	10,478	10,4	12,722	7,641	8,188	21,2	956,853	24,999	2564,455	0	203,554	203,554	99,724	0	0	0	0	0	0	0
15:52:46	-73,022	2564,04	10,478	10,498	12,717	7,634	8,177	21,2	956,853	24,999	2564,04	0	203,554	203,554	99,724	0	0	0	0	0	0	0
15:52:46	-34,13	2563,699	10,527	10,547	12,713	7,63	8,167	21,2	956,853	24,999	2563,699	0	203,554	203,554	99,724	0	0	0	0	0	0	0
15:52:46	-57,128	2563,127	10,478	10,498	12,712	7,624	8,156	21,2	956,853	24,999	2563,127	0	203,554	203,554	99,724	0	0	0	0	0	0	0
15:52:46	-80,59	2562,321	10,478	10,547	12,708	7,616	8,145	21,2	956,853	24,999	2562,321	0	203,554	203,554	99,724	0	0	0	0	0	0	0
15:52:46	0	2562,321	10,478	10,498	12,708	7,616	8,135	21,2	956,853	24,999	2562,321	0	203,554	203,554	99,724	0	0	0	0	0	0	0
15:52:46	-81,616	2561,505	10,478	10,498	12,703	7,608	8,125	21,2	956,853	24,999	2561,505	0	203,554	203,554	99,724	0	0	0	0	0	0	0
15:52:46	0	2561,505	10,478	10,498	12,703	7,608	8,114	21,2	956,853	24,999	2561,505	0	203,554	203,554	99,724	0	0	0	0	0	0	0
15:52:46	0	2561,505	10,478	10,498	12,703	7,608	8,105	21,2	956,853	24,999	2561,505	0	203,554	203,554	99,724	0	0	0	0	0	0	0
15:52:46	-128,051	2560,225	10,429	10,4	12,698	7,595	8,095	21,2	956,853	24,999	2560,225	0	203,554	203,554	99,724	0	0	0	0	0	0	0
15:52:46	0	2560,225	10,429	10,4	12,698	7,595	8,085	21,2	956,853	24,999	2560,225	0	203,554	203,554	99,724	0	0	0	0	0	0	0
15:52:46	-9,497	2560,13	10,429	10,498	12,698	7,594	8,075	21,2	956,853	24,999	2560,13	0	203,554	203,554	99,724	0	0	0	0	0	0	0
15:52:46	-70,874	2559,421	10,429	10,498	12,694	7,586	8,066	21,2	956,853	24,999	2559,421	0	203,554	203,554	99,724	0	0	0	0	0	0	0
15:52:46	-9,692	2559,324	10,429	10,498	12,693	7,585	8,056	21,2	956,853	24,999	2559,324	0	203,554	203,554	99,724	0	0	0	0	0	0	0
15:52:46	-71,923	2558,605	10,429	10,498	12,689	7,578	8,047	21,2	956,853	24,999	2558,605	0	203,554	203,554	99,724	0	0	0	0	0	0	0
15:52:46	-31,005	2558,295	10,478	10,547	12,685	7,575	8,037	21,2	956,853	24,999	2558,295	0	203,554	203,554	99,724	0	0	0	0	0	0	0
15:52:46	-9,667	2558,198	10,478	10,547	12,684	7,574	8,028	21,2	956,853	24,999	2558,198	0	203,554	203,554	99,724	0	0	0	0	0	0	0
15:52:46	-79,321	2557,405	10,478	10,547	12,68	7,565	8,019	21,2	956,853	24,999	2557,405	0	203,554	203,554	99,724	0	0	0	0	0	0	0
15:52:46	0	2557,405	10,478	10,498	12,68	7,565	8,01	21,2	956,853	24,999	2557,405	0	203,554	203,554	99,724	0	0	0	0	0	0	0
15:52:46	-47,46	2556,93	10,429	10,4	12,68	7,561	8,002	21,2	956,853	24,999	2556,93	0	203,554	203,554	99,724	0	0	0	0	0	0	0
15:52:46	-94,921	2555,981	10,332	10,351	12,68	7,551	7,993	21,2	956,853	24,999	2555,981	0	203,554	203,554	99,724	0	0	0	0	0	0	0
15:52:46	-78,442	2555,197	10,332	10,302	12,675	7,543	7,984	21,2	956,853	24,999	2555,197	0	203,554	203,554	99,724	0	0	0	0	0	0	0
15:52:46	94,897	2556,146	10,429	10,4	12,675	7,552	7,975	21,2	956,853	24,999	2555,198	0	203,554	203,554	99,724	0	0	0	0	0	0	0
15:52:46	-79,516	2555,35	10,429	10,498	12,671	7,544	7,967	21,2	956,853	24,999	2555,198	0	203,554	203,554	99,724	0	0	0	0	0	0	0
15:52:46	-9,497	2555,255	10,429	10,498	12,67	7,543	7,959	21,2	956,853	24,999	2555,198	0	203,554	203,554	99,724	0	0	0	0	0	0	0
15:52:46	-67,7	2554,578	10,429	10,498	12,666	7,536	7,95	21,2	956,853	24,999	2554,578	0	203,554	203,554	99,724	0	0	0	0	0	0	0
15:52:46	37,768	2554,956	10,478	10,547	12,666	7,54	7,942	21,2	956,853	24,999	2554,579	0	203,554	203,554	99,724	0	0	0	0	0	0	0
15:52:46	0	2554,956	10,478	10,498	12,666	7,54	7,934	21,2	956,853	24,999	2554,579	0	203,554	203,554	99,724	0	0	0	0	0	0	0
15:52:46	-67,529	2554,281	10,478	10,595	12,662	7,533	7,927	21,2	957,314	24,999	2554,281	0	203,554	203,554	99,724	0	0	0	0	0	0	0
15:52:46	35,375	2554,635	10,527	10,693	12,661	7,537	7,919	21,2	957,314	24,999	2554,281	0	203,554	203,554	99,724	0	0	0	0	0	0	0
15:52:46	284,741	2557,482	10,82	10,937	12,661	7,566	7,912	21,2	957,314	24,999	2554,285	0	203,554	203,554	99,724	0	0	0	0	0	0	0
15:52:46	220,703	2559,689	10,966	11,181	12,666	7,589	7,906	21,2	957,314	24,999	2554,29	0	203,554	203,554	99,724	0	0	0	0	0	0	0
15:52:46	308,984	2562,779	11,113	11,279	12,675	7,621	7,9	21,2	957,314	24,999	2554,299	0	203,554	203,554	99,724	0	0	0	0	0	0	0
15:52:46	347,973	2566,259	11,308	11,425	12,684	7,657	7,895	21,2	957,314	24,999	2554,311	0	203,554	203,554	99,724	0	0	0	0	0	0	0
15:52:46	430,957	2570,568	11,504	11,767	12,698	7,701	7,892	21,2	957,314	24,999	2554,327	0	203,554	203,554	99,724	0	0	0	0	0	0	0
15:52:46	728,295	2577,851	11,992	12,256	12,712	7,776	7,889	21,2	957,314	24,999	2554,35	0	203,554	203,554	99,724	0	0	0	0	0	0	0
15:52:46	344,067	2581,292	11,992	12,451	12,732	7,812	7,888	21,2	957,314	24,999	2554,377	0	203,554	203,554	99,724	0	0	0	0	0	0	0
15:52:46	457,275	2585,865	12,041	12,5	12,755	7,859	7,887	21,2	957,314	24,999	2554,408	0	203,554	203,554	99,724	0	0	0	0	0	0	0
15:52:46	510,424	2590,969	12,138	12,744	12,779	7,911	7,888	21,2	957,314	24,999	2554,445	0	203,195	203,195	99,722	0	0	0	0	0	0	0
15:52:46	691,015	2597,879	12,334	13,037	12,807	7,983	7,89	21,2	957,314	24,999	2554,488	0	203,195	203,195	99,722	0	0	0	0	0	0	0
15:52:46	641,064	2604,29	12,48	13,086	12,835	8,049	7,893	21,2	957,314	24,999	2554,538	0	203,195	203,195	99,722	0	0	0	0	0	0	0
15:52:46	584,35	2610,133	12,48	13,232	12,868	8,109	7,897	21,2	957,314	24,999	2554,594	0	203,195	203,195	99,722	0	0	0	0	0	0	0
15:52:46	732,836	2617,462	12,627	13,379	12,902	8,185	7,903	21,2	957,314	24,999	2554,657	0	203,195	203,195	99,722	0	0	0	0	0	0	0
15:52:46	697,168	2624,433	12,822	13,574	12,93	8,256	7,91	21,2	957,314	24,999	2554,727	0	203,195	203,195	99,722	0	0	0	0	0	0	0
15:52:46	781,372	2632,247	13,017	13,769	12,964	8,337	7,918	21,2	957,314	24,999	2554,804	0	203,195	203,195	99,722	0	0	0	0	0	0	0
15:52:46	595,239	2638,199	13,017	13,916	12,998	8,398	7,927	21,2	957,314	24,999	2554,888	0	203,195	203,195	99,722	0	0	0	0	0	0	0
15:52:46	678,1	2644,98	13,017	13,916	13,036	8,468	7,938	21,2	957,314	24,999	2554,978	0	203,195	203,195	99,722	0	0	0	0	0	0	0
15:52:46	965,087	2654,631	13,31	14,111	13,075	8,568	7,95	21,2	957,314	24,999	2555,077	0	203,195	203,195	99,722	0	0	0	0	0	0	0
15:52:46	671,997	2661,351	13,31	14,062	13,113	8,637	7,964	21,2	957,314	24,999	2555,183	0	203,195	203,195	99,722	0	0	0	0	0	0	0
15:52:46	817,236	2669,524	13,457	14,258	13,151	8,721	7,979	21,2	957,314	24,999	2555,298	0	203,195	203,195	99,722	0	0	0	0	0	0	0
15:52:46	956,494	2679,088	13,75	14,502	13,189	8,82	7,995	21,2	957,314	24,999	2555,422	0	203,195	203,195	99,722	0	0	0	0	0	0	0
15:52:46	649,511	2685,584	13,75	14,648	13,225	8,887	8,013	21,2	957,314	24,999	2555,552	0	203,195	203,195	99,722	0	0	0	0	0	0	0
15:52:46	871,508	2694,299	13,945	14,843	13,264	8,977	8,031	21,2	957,314	24,999	2555,691	0	203,195	203,195	99,722	0	0	0	0	0	0	0
15:52:46	777,197	2702,071	14,14	15,185	13,297	9,057	8,052	21,2	957,314	24,999	2555,837	0	203,195	203,195	99,722	0	0	0	0	0	0	0
15:52:46	851,123	2710,582	14,433	15,478	13,329	9,145	8,073	21,2	957,314	24,999	2555,991	0	203,195	203,195	99,722	0	0	0	0	0	0	0
15:52:46	864,892	2719,231	14,726	15,527	13,361	9,234	8,096	21,2	957,314	24,999	2556,155	0	203,195	203,195	99,722	0	0	0	0	0	0	0
15:52:46	681,25	2726,043	14,775	15,722	13,397	9,304	8,119	21,2	957,314	24,999	2556,324	0	203,195	203,195	99,722	0	0	0	0	0	0	0
15:52:46	801,001	2734,053	14,97	15,869	13,431	9,387	8,144	21,2	957,314	24,999	2556,502	0	203,195	203,195	99,722	0	0	0	0	0	0	0
15:52:46	797,924	2742,033	15,117	15,967	13,468	9,469	8,17	21,2	957,314	24,999	2556,688	0	203,195	203,195	99,722	0	0	0	0	0	0	0
15:52:46	755,053	2749,583	15,215	16,015	13,506	9,547	8,197	21,2	957,314	24,999	2556,88	0	203,195	203,195	99,722	0	0	0	0	0	0	0
15:52:46	555,688	2755,14	15,117	15,967	13,543	9,604	8,225	21,2	957,314	24,999	2557,079	0	203,195	203,195	99,722	0	0	0	0	0	0	0
15:52:46	807,006	2763,21	15,215	15,967	13,583	9,687	8,254	21,2	957,314	24,999	2557,285	0	203,195	203,195	99,722	0	0	0	0	0	0	0
15:52:46	742,456	2770,635	15,361	16,162	13,616	9,764	8,283	21,2	957,314	24,999	2557,498	0	203,195	203,195	99,722	0	0	0	0	0	0	0
15:52:46	700,854	2777,643	15,556	16,308	13,645	9,836	8,314	21,2	957,314	24,999	2557,719	0	203,195	203,195	99,722	0	0	0	0	0	0	0
15:52:46	767,968	2785,323	15,752	16,357	13,677	9,915	8,345	21,2	957,314	24,999	2557,946	0	203,195	203,195	99,722	0	0	0	0	0	0	0
15:52:46	660,034	2791,923	15,898	16,504	13,707	9,983	8,377	21,2	957,314	24,999	2558,18	0	203,195	203,195	99,722	0	0	0	0	0	0	0
15:52:46	630,761	2798,231	15,947	16,601	13,739	10,048	8,41	21,2	957,314	24,999	2558,42	0	203,195	203,195	99,722	0	0	0	0	0	0	0
15:52:46	752,685	2805,758	16,191	16,699	13,768	10,126	8,444	21,2	957,314	24,999	2558,667	0	203,195	203,195	99,722	0	0	0	0	0	0	0
15:52:46	512,963	2810,887	16,191	16,699	13,797	10,179	8,478	21,2	957,314	24,999	2558,92	0	203,195	203,195	99,722	0	0	0	0	0	0	0
15:52:46	636,328	2817,251	16,24	16,748	13,83	10,244	8,512	21,2	957,314	24,999	2559,178	0	203,195	203,195	99,722	0	0	0	0	0	0	0
15:52:46	507,69	2822,328	16,24	16,748	13,859	10,297	8,547	21,2	957,314	24,999	2559,441	0	203,195	203,195	99,722	0	0	0	0	0	0	0
15:52:46	604,296	2828,37	16,338	16,748	13,888	10,359	8,583	21,2	957,314	24,999	2559,71	0	203,195	203,195	99,722	0	0	0	0	0	0	0
15:52:46	557,788	2833,948	16,386	16,894	13,916	10,416	8,619	21,2	957,314	24,999	2559,984	0	203,195	203,195	99,722	0	0	0	0	0	0	0
15:52:46	505,615	2839,005	16,386	16,943	13,945	10,469	8,655	21,2	957,314	24,999	2560,263	0	203,195	203,195	99,722	0	0	0	0	0	0	0
15:52:46	701,586	2846,02	16,582	17,187	13,974	10,541	8,692	21,2	957,314	24,999	2560,549	0	203,195	203,195	99,722	0	0	0	0	0	0	0
15:52:46	567,431	2851,695	16,728	17,236	13,997	10,599	8,729	21,2	957,314	24,999	2560,84	0	203,195	203,195	99,722	0	0	0	0	0	0	0
15:52:46	501,367	2856,708	16,728	17,236	14,026	10,651	8,767	21,2	957,314	24,999	2561,136	0	203,195	203,195	99,722	0	0	0	0	0	0	0
15:52:46	569,97	2862,408	16,875	17,431	14,049	10,71	8,805	21,2	957,314	24,999	2561,437	0	203,195	203,195	99,722	0	0	0	0	0	0	0
15:52:46	564,648	2868,055	17,021	17,383	14,073	10,768	8,844	21,2	957,314	24,999	2561,744	0	203,195	203,195	99,722	0	0	0	0	0	0	0
15:52:46	566,918	2873,724	17,168	17,627	14,097	10,826	8,882	21,2	957,314	24,999	2562,056	0	203,195	203,195	99,722	0	0	0	0	0	0	0
15:52:46	488,671	2878,61	17,168	17,724	14,124	10,877	8,922	21,2	957,314	24,999	2562,372	0	203,195	203,195	99,722	0	0	0	0	0	0	0
15:52:46	435,717	2882,968	17,168	17,578	14,149	10,922	8,961	21,2	957,314	24,999	2562,693	0	203,195	203,195	99,722	0	0	0	0	0	0	0
15:52:46	530,346	2888,271	17,217	17,578	14,176	10,976	9	21,2	957,314	24,999	2563,018	0	203,195	203,195	99,722	0	0	0	0	0	0	0
15:52:46	517,993	2893,451	17,314	17,724	14,2	11,03	9,04	21,2	957,314	24,999	2563,349	0	203,195	203,195	99,722	0	0	0	0	0	0	0
15:52:46	451,464	2897,966	17,363	17,724	14,222	11,076	9,08	21,2	957,314	24,999	2563,684	0	203,195	203,195	99,722	0	0	0	0	0	0	0
15:52:46	555,664	2903,522	17,51	17,969	14,245	11,134	9,12	21,2	957,314	24,999	2564,024	0	203,195	203,195	99,722	0	0	0	0	0	0	0
15:52:46	437,573	2907,898	17,558	17,969	14,267	11,179	9,161	21,2	957,314	24,999	2564,368	0	203,195	203,195	99,722	0	0	0	0	0	0	0
15:52:46	544,043	2913,338	17,705	18,066	14,29	11,235	9,201	21,2	957,314	24,999	2564,716	0	203,195	203,195	99,722	0	0	0	0	0	0	0
15:52:46	460,693	2917,945	17,9	18,261	14,305	11,282	9,242	21,2	957,314	24,999	2565,07	0	203,195	203,195	99,722	0	0	0	0	0	0	0
15:52:46	555,493	2923,5	18,144	18,359	14,322	11,34	9,283	21,2	957,314	24,999	2565,428	0	203,195	203,195	99,722	0	0	0	0	0	0	0
15:52:46	310,302	2926,603	18,193	18,457	14,337	11,372	9,324	21,2	957,314	24,999	2565,789	0	203,195	203,195	99,722	0	0	0	0	0	0	0
15:52:47	423,632	2930,84	18,291	18,506	14,355	11,415	9,365	21,2	957,314	24,999	2566,154	0	203,195	203,195	99,722	0	0	0	0	0	0	0
15:52:47	413,232	2934,972	18,34	18,506	14,375	11,458	9,406	21,2	957,314	24,999	2566,523	0	203,195	203,195	99,722	0	0	0	0	0	0	0
15:52:47	342,089	2938,393	18,34	18,506	14,395	11,493	9,447	21,2	957,314	24,999	2566,895	0	203,195	203,195	99,722	0	0	0	0	0	0	0
15:52:47	249,072	2940,884	18,291	18,506	14,412	11,519	9,488	21,2	957,314	24,999	2567,269	0	203,195	203,195	99,722	0	0	0	0	0	0	0
15:52:47	320,41	2944,088	18,291	18,506	14,43	11,552	9,528	21,2	957,314	24,999	2567,646	0	203,195	203,195	99,722	0	0	0	0	0	0	0
15:52:47	300,732	2947,095	18,291	18,457	14,447	11,583	9,569	21,2	957,314	24,999	2568,025	0	203,195	203,195	99,722	0	0	0	0	0	0	0
15:52:47	274,804	2949,843	18,34	18,603	14,459	11,611	9,609	21,2	957,314	24,999	2568,407	0	203,195	203,195	99,722	0	0	0	0	0	0	0
15:52:47	441,943	2954,263	18,535	18,652	14,473	11,657	9,649	21,2	957,314	24,999	2568,792	0	203,195	203,195	99,722	0	0	0	0	0	0	0
15:52:47	358,935	2957,852	18,681	18,945	14,485	11,694	9,689	21,2	957,314	24,999	2569,181	0	203,195	203,195	99,722	0	0	0	0	0	0	0
15:52:47	179,882	2959,651	18,681	18,847	14,495	11,712	9,729	21,2	957,314	24,999	2569,572	0	203,195	203,195	99,722	0	0	0	0	0	0	0
15:52:47	380,664	2963,457	18,828	19,043	14,508	11,752	9,768	21,2	957,314	24,999	2569,966	0	203,195	203,195	99,722	0	0	0	0	0	0	0
15:52:47	231,738	2965,775	18,828	18,994	14,521	11,775	9,808	21,2	957,314	24,999	2570,362	0	203,195	203,195	99,722	0	0	0	0	0	0	0
15:52:47	182,91	2967,604	18,828	18,994	14,531	11,794	9,847	21,2	957,314	24,999	2570,759	0	203,195	203,195	99,722	0	0	0	0	0	0	0
15:52:47	201,538	2969,619	18,779	18,847	14,546	11,815	9,885	21,2	957,314	24,999	2571,158	0	203,195	203,195	99,722	0	0	0	0	0	0	0
15:52:47	88,061	2970,5	18,633	18,701	14,559	11,824	9,923	21,2	957,314	24,999	2571,557	0	203,195	203,195	99,722	0	0	0	0	0	0	0
15:52:47	218,579	2972,686	18,681	18,847	14,569	11,847	9,961	21,2	957,314	24,999	2571,958	0	203,195	203,195	99,722	0	0	0	0	0	0	0
15:52:47	171,191	2974,398	18,681	18,945	14,578	11,864	9,998	21,2	957,314	24,999	2572,36	0	203,195	203,195	99,722	0	0	0	0	0	0	0
15:52:47	257,543	2976,973	18,779	18,945	14,587	11,891	10,035	21,2	957,314	24,999	2572,765	0	203,195	203,195	99,722	0	0	0	0	0	0	0
15:52:47	185,009	2978,823	18,877	19,14	14,592	11,91	10,072	21,2	957,314	24,999	2573,171	0	203,195	203,195	99,722	0	0	0	0	0	0	0
15:52:47	308,447	2981,908	19,023	19,238	14,601	11,942	10,109	21,2	957,314	24,999	2573,58	0	203,195	203,195	99,722	0	0	0	0	0	0	0
15:52:47	148,364	2983,391	19,023	19,189	14,609	11,957	10,145	21,2	957,314	24,999	2573,99	0	203,195	203,195	99,722	0	0	0	0	0	0	0
15:52:47	47,802	2983,869	18,974	19,14	14,615	11,962	10,181	21,2	957,314	24,999	2574,399	0	203,195	203,195	99,722	0	0	0	0	0	0	0
15:52:47	163,452	2985,504	18,974	19,14	14,624	11,979	10,216	21,2	957,314	24,999	2574,81	0	203,195	203,195	99,722	0	0	0	0	0	0	0
15:52:47	14,233	2985,646	18,828	18,994	14,633	11,98	10,25	21,2	957,314	24,999	2575,221	0	203,195	203,195	99,722	0	0	0	0	0	0	0
15:52:47	176,513	2987,411	18,828	18,945	14,643	11,999	10,285	21,2	957,314	24,999	2575,634	0	203,195	203,195	99,722	0	0	0	0	0	0	0
15:52:47	105,126	2988,463	18,779	18,799	14,652	12,009	10,319	21,2	957,314	24,999	2576,047	0	203,195	203,195	99,722	0	0	0	0	0	0	0
15:52:47	156,982	2990,032	18,779	18,847	14,661	12,026	10,352	21,2	957,314	24,999	2576,461	0	203,195	203,195	99,722	0	0	0	0	0	0	0
15:52:47	89,77	2990,93	18,779	18,701	14,666	12,035	10,385	21,2	957,314	24,999	2576,875	0	203,195	203,195	99,722	0	0	0	0	0	0	0
15:52:47	206,835	2992,998	18,828	18,847	14,675	12,056	10,418	21,2	957,314	24,999	2577,291	0	203,195	203,195	99,722	0	0	0	0	0	0	0
15:52:47	80,175	2993,8	18,828	18,847	14,679	12,064	10,45	21,2	957,314	24,999	2577,708	0	203,195	203,195	99,722	0	0	0	0	0	0	0
15:52:47	229,541	2996,096	18,974	18,945	14,684	12,088	10,482	21,2	957,314	24,999	2578,126	0	203,195	203,195	99,722	0	0	0	0	0	0	0
15:52:47	308,886	2999,184	19,267	19,189	14,684	12,12	10,514	21,2	957,314	24,999	2578,547	0	203,195	203,195	99,722	0	0	0	0	0	0	0
15:52:47	120,312	3000,388	19,316	19,336	14,688	12,132	10,546	21,2	957,314	24,999	2578,969	0	203,195	203,195	99,722	0	0	0	0	0	0	0
15:52:47	140,942	3001,797	19,365	19,482	14,693	12,147	10,577	21,2	957,314	24,999	2579,392	0	203,195	203,195	99,722	0	0	0	0	0	0	0
15:52:47	113,623	3002,933	19,316	19,336	14,703	12,159	10,608	21,2	957,314	24,999	2579,815	0	203,195	203,195	99,722	0	0	0	0	0	0	0
15:52:47	-135,62	3001,577	19,023	19,043	14,712	12,145	10,639	21,2	957,314	24,999	2580,237	0	203,195	203,195	99,722	0	0	0	0	0	0	0
15:52:47	-57,495	3001,002	18,877	18,847	14,717	12,139	10,668	21,2	957,314	24,999	2580,658	0	203,195	203,195	99,722	0	0	0	0	0	0	0
15:52:47	-259,228	2998,41	18,535	18,457	14,722	12,112	10,696	21,3	959,713	24,999	2581,075	0	203,195	203,195	99,722	0	0	0	0	0	0	0
15:52:47	-512,109	2993,289	18,047	17,773	14,722	12,059	10,723	21,3	959,713	24,999	2581,487	0	203,195	203,195	99,722	0	0	0	0	0	0	0
15:52:47	-587,255	2987,416	17,558	17,187	14,717	11,999	10,748	21,3	959,713	24,999	2581,893	0	203,195	203,195	99,722	0	0	0	0	0	0	0
15:52:47	-454,15	2982,875	17,363	16,748	14,703	11,952	10,772	21,3	959,713	24,999	2582,295	0	203,195	203,195	99,722	0	0	0	0	0	0	0
15:52:47	-494,042	2977,934	17,363	16,552	14,675	11,901	10,794	21,3	959,713	24,999	2582,69	0	203,195	203,195	99,722	0	0	0	0	0	0	0
15:52:47	-657,421	2971,36	17,363	16,504	14,638	11,833	10,814	21,3	959,713	24,999	2583,079	0	203,195	203,195	99,722	0	0	0	0	0	0	0
15:52:47	-523,754	2966,122	17,558	16,552	14,597	11,779	10,833	21,3	959,713	24,999	2583,462	0	203,195	203,195	99,722	0	0	0	0	0	0	0
15:52:47	-434,301	2961,779	17,803	16,748	14,558	11,734	10,851	21,3	959,713	24,999	2583,84	0	203,195	203,195	99,722	0	0	0	0	0	0	0
15:52:47	-887,597	2952,903	17,656	16,504	14,517	11,643	10,866	21,3	959,713	24,999	2584,209	0	203,195	203,195	99,722	0	0	0	0	0	0	0
15:52:47	-837,5	2944,528	17,51	16,162	14,478	11,556	10,88	21,3	959,713	24,999	2584,57	0	203,195	203,195	99,722	0	0	0	0	0	0	0
15:52:47	-716,137	2937,367	17,363	16,015	14,446	11,483	10,892	21,3	959,713	24,999	2584,922	0	204,924	204,924	99,729	0	0	0	0	0	0	0
15:52:47	-1036,035	2927,007	16,875	15,674	14,415	11,376	10,901	21,3	959,713	24,999	2585,265	0	204,924	204,924	99,729	0	0	0	0	0	0	0
15:52:47	-1182,153	2915,185	16,24	15,185	14,385	11,254	10,908	21,3	959,713	24,999	2585,595	0	204,924	204,924	99,729	0	0	0	0	0	0	0
15:52:47	-590,38	2909,281	16,191	15,283	14,354	11,193	10,914	21,3	959,713	24,999	2585,918	0	204,924	204,924	99,729	0	0	0	0	0	0	0
15:52:47	-301,855	2906,263	16,533	15,625	14,317	11,162	10,918	21,3	959,713	24,999	2586,239	0	204,924	204,924	99,729	0	0	0	0	0	0	0
15:52:47	-735,888	2898,904	16,435	15,625	14,281	11,086	10,922	21,3	959,713	24,999	2586,551	0	204,924	204,924	99,729	0	0	0	0	0	0	0
15:52:47	-536,718	2893,537	16,533	15,674	14,245	11,031	10,924	21,3	959,713	24,999	2586,858	0	204,924	204,924	99,729	0	0	0	0	0	0	0
15:52:47	-563,916	2887,898	16,533	15,869	14,214	10,973	10,925	21,3	959,713	24,999	2587,159	0	204,924	204,924	99,729	0	0	0	0	0	0	0
15:52:47	-626,66	2881,631	16,338	15,674	14,189	10,908	10,925	21,3	959,713	24,999	2587,454	0	204,924	204,924	99,729	0	0	0	0	0	0	0
15:52:47	-715,087	2874,48	15,947	15,429	14,171	10,834	10,923	21,3	959,713	24,999	2587,741	0	204,924	204,924	99,729	0	0	0	0	0	0	0
15:52:47	-671,875	2867,761	15,605	14,99	14,153	10,765	10,92	21,3	959,713	24,999	2588,021	0	204,924	204,924	99,729	0	0	0	0	0	0	0
15:52:47	-597,241	2861,789	15,263	14,843	14,138	10,703	10,915	21,3	959,713	24,999	2588,295	0	204,924	204,924	99,729	0	0	0	0	0	0	0
15:52:47	-589,062	2855,898	14,922	14,599	14,124	10,643	10,91	21,3	959,713	24,999	2588,562	0	204,924	204,924	99,729	0	0	0	0	0	0	0
15:52:47	-473,925	2851,159	14,775	14,306	14,106	10,594	10,904	21,3	959,713	24,999	2588,825	0	204,924	204,924	99,729	0	0	0	0	0	0	0
15:52:47	-423,681	2846,922	14,775	14,404	14,082	10,55	10,897	21,3	959,713	24,999	2589,083	0	204,924	204,924	99,729	0	0	0	0	0	0	0
15:52:47	-264,062	2844,282	14,922	14,599	14,059	10,523	10,89	21,3	959,713	24,999	2589,338	0	204,924	204,924	99,729	0	0	0	0	0	0	0
15:52:47	-448,144	2839,8	14,97	14,599	14,03	10,477	10,882	21,3	959,713	24,999	2589,589	0	204,924	204,924	99,729	0	0	0	0	0	0	0
15:52:47	-419,702	2835,603	14,97	14,453	14,007	10,433	10,873	21,3	959,713	24,999	2589,835	0	204,924	204,924	99,729	0	0	0	0	0	0	0
15:52:47	-467,358	2830,93	14,922	14,453	13,983	10,385	10,863	21,3	959,713	24,999	2590,076	0	204,924	204,924	99,729	0	0	0	0	0	0	0
15:52:47	-369,555	2827,234	14,97	14,599	13,959	10,347	10,853	21,3	959,713	24,999	2590,313	0	204,924	204,924	99,729	0	0	0	0	0	0	0
15:52:47	-387,451	2823,359	14,922	14,502	13,94	10,307	10,842	21,3	959,713	24,999	2590,546	0	204,924	204,924	99,729	0	0	0	0	0	0	0
15:52:47	-482,055	2818,539	14,775	14,306	13,921	10,258	10,831	21,3	959,713	24,999	2590,774	0	204,924	204,924	99,729	0	0	0	0	0	0	0
15:52:47	-387,329	2814,666	14,726	14,306	13,902	10,218	10,819	21,3	959,713	24,999	2590,998	0	204,924	204,924	99,729	0	0	0	0	0	0	0
15:52:47	-351,147	2811,154	14,629	14,209	13,888	10,181	10,806	21,3	959,713	24,999	2591,218	0	204,924	204,924	99,729	0	0	0	0	0	0	0
15:52:47	-484,765	2806,307	14,482	14,062	13,869	10,131	10,793	21,3	959,713	24,999	2591,433	0	204,924	204,924	99,729	0	0	0	0	0	0	0
15:52:47	-385,009	2802,456	14,433	14,062	13,849	10,092	10,779	21,3	959,713	24,999	2591,644	0	204,924	204,924	99,729	0	0	0	0	0	0	0
15:52:47	-334,179	2799,115	14,433	14,209	13,831	10,057	10,765	21,3	959,713	24,999	2591,852	0	204,924	204,924	99,729	0	0	0	0	0	0	0
15:52:47	-486,792	2794,247	14,287	13,965	13,811	10,007	10,75	21,3	959,713	24,999	2592,054	0	204,924	204,924	99,729	0	0	0	0	0	0	0
15:52:47	-382,788	2790,419	14,238	13,867	13,792	9,968	10,735	21,3	959,713	24,999	2592,253	0	204,924	204,924	99,729	0	0	0	0	0	0	0
15:52:47	-341,674	2787,002	14,238	13,867	13,773	9,932	10,719	21,3	959,713	24,999	2592,447	0	204,924	204,924	99,729	0	0	0	0	0	0	0
15:52:47	-436,84	2782,634	14,14	13,769	13,754	9,887	10,703	21,3	959,713	24,999	2592,638	0	204,924	204,924	99,729	0	0	0	0	0	0	0
15:52:47	-384,79	2778,786	14,092	13,72	13,735	9,848	10,686	21,3	959,713	24,999	2592,824	0	204,924	204,924	99,729	0	0	0	0	0	0	0
15:52:47	-429,125	2774,494	13,994	13,623	13,716	9,804	10,669	21,3	959,713	24,999	2593,005	0	204,924	204,924	99,729	0	0	0	0	0	0	0
15:52:47	-435,375	2770,141	13,896	13,623	13,697	9,759	10,651	21,3	959,713	24,999	2593,183	0	204,924	204,924	99,729	0	0	0	0	0	0	0
15:52:47	-356,762	2766,573	13,799	13,574	13,682	9,722	10,633	21,3	959,713	24,999	2593,356	0	204,924	204,924	99,729	0	0	0	0	0	0	0
15:52:47	-367,504	2762,898	13,75	13,525	13,664	9,684	10,614	21,3	959,713	24,999	2593,526	0	204,924	204,924	99,729	0	0	0	0	0	0	0
15:52:47	-333,911	2759,559	13,75	13,525	13,645	9,65	10,595	21,3	959,713	24,999	2593,691	0	204,924	204,924	99,729	0	0	0	0	0	0	0
15:52:47	-427,709	2755,282	13,652	13,427	13,626	9,605	10,576	21,3	959,713	24,999	2593,853	0	204,924	204,924	99,729	0	0	0	0	0	0	0
15:52:47	-385,546	2751,426	13,603	13,379	13,607	9,566	10,556	21,3	959,713	24,999	2594,011	0	204,924	204,924	99,729	0	0	0	0	0	0	0
15:52:47	-332,812	2748,098	13,603	13,525	13,588	9,531	10,536	21,3	959,713	24,999	2594,165	0	204,924	204,924	99,729	0	0	0	0	0	0	0
15:52:47	-294,091	2745,157	13,652	13,427	13,569	9,501	10,516	21,3	959,713	24,999	2594,316	0	204,924	204,924	99,729	0	0	0	0	0	0	0
15:52:47	-389,892	2741,258	13,603	13,427	13,55	9,461	10,495	21,3	959,713	24,999	2594,462	0	204,924	204,924	99,729	0	0	0	0	0	0	0
15:52:47	-328,515	2737,973	13,652	13,427	13,528	9,427	10,474	21,3	959,713	24,999	2594,606	0	204,924	204,924	99,729	0	0	0	0	0	0	0
15:52:47	-381,25	2734,161	13,603	13,427	13,509	9,388	10,453	21,3	959,713	24,999	2594,745	0	204,924	204,924	99,729	0	0	0	0	0	0	0
15:52:47	-360,522	2730,556	13,506	13,33	13,494	9,351	10,431	21,3	959,713	24,999	2594,881	0	204,924	204,924	99,729	0	0	0	0	0	0	0
15:52:47	-296,093	2727,595	13,457	13,33	13,48	9,32	10,409	21,3	959,713	24,999	2595,014	0	204,924	204,924	99,729	0	0	0	0	0	0	0
15:52:47	-409,96	2723,495	13,31	13,183	13,465	9,278	10,387	21,3	959,713	24,999	2595,142	0	204,924	204,924	99,729	0	0	0	0	0	0	0
15:52:47	-293,701	2720,558	13,261	13,086	13,451	9,247	10,365	21,3	959,713	24,999	2595,268	0	204,924	204,924	99,729	0	0	0	0	0	0	0
15:52:47	-453,93	2716,019	13,115	12,988	13,434	9,201	10,342	21,3	959,713	24,999	2595,389	0	204,924	204,924	99,729	0	0	0	0	0	0	0
15:52:47	-286,425	2713,154	13,115	12,988	13,418	9,171	10,319	21,3	959,713	24,999	2595,506	0	204,924	204,924	99,729	0	0	0	0	0	0	0
15:52:48	-263,696	2710,517	13,115	12,988	13,403	9,144	10,296	21,3	959,713	24,999	2595,621	0	204,924	204,924	99,729	0	0	0	0	0	0	0
15:52:48	-344,482	2707,073	13,115	12,988	13,383	9,108	10,273	21,3	959,713	24,999	2595,733	0	204,924	204,924	99,729	0	0	0	0	0	0	0
15:52:48	-277,88	2704,294	13,164	12,988	13,365	9,08	10,249	21,3	959,713	24,999	2595,841	0	204,924	204,924	99,729	0	0	0	0	0	0	0
15:52:48	-291,625	2701,378	13,115	12,988	13,351	9,05	10,226	21,3	959,713	24,999	2595,947	0	204,924	204,924	99,729	0	0	0	0	0	0	0
15:52:48	-391,137	2697,466	12,968	12,744	13,337	9,009	10,202	21,3	959,713	24,999	2596,049	0	204,924	204,924	99,729	0	0	0	0	0	0	0
15:52:48	-306,933	2694,397	12,822	12,646	13,328	8,978	10,178	21,3	959,713	24,999	2596,147	0	204,924	204,924	99,729	0	0	0	0	0	0	0
15:52:48	-357,324	2690,824	12,627	12,451	13,318	8,941	10,154	21,3	959,713	24,999	2596,242	0	204,924	204,924	99,729	0	0	0	0	0	0	0
15:52:48	-325,415	2687,569	12,529	12,451	13,305	8,907	10,129	21,3	959,713	24,999	2596,333	0	204,924	204,924	99,729	0	0	0	0	0	0	0
15:52:48	-281,665	2684,753	12,48	12,353	13,292	8,878	10,105	21,3	959,713	24,999	2596,421	0	204,924	204,924	99,729	0	0	0	0	0	0	0
15:52:48	-181,738	2682,935	12,48	12,353	13,282	8,86	10,08	21,3	959,713	24,999	2596,508	0	204,924	204,924	99,729	0	0	0	0	0	0	0
15:52:48	-281,445	2680,121	12,431	12,353	13,269	8,831	10,056	21,3	959,713	24,999	2596,591	0	204,924	204,924	99,729	0	0	0	0	0	0	0
15:52:48	-238,818	2677,733	12,431	12,256	13,255	8,806	10,031	21,3	959,713	24,999	2596,673	0	204,924	204,924	99,729	0	0	0	0	0	0	0
15:52:48	-238,818	2675,345	12,431	12,256	13,242	8,781	10,007	21,3	959,713	24,999	2596,751	0	204,924	204,924	99,729	0	0	0	0	0	0	0
15:52:48	-328,149	2672,063	12,285	12,06	13,231	8,748	9,982	21,3	959,713	24,999	2596,827	0	204,924	204,924	99,729	0	0	0	0	0	0	0
15:52:48	-268,237	2669,381	12,187	11,914	13,221	8,72	9,957	21,3	959,713	24,999	2596,899	0	204,924	204,924	99,729	0	0	0	0	0	0	0
15:52:48	-301,049	2666,37	12,041	11,816	13,212	8,689	9,932	21,3	959,713	24,999	2596,968	0	204,924	204,924	99,729	0	0	0	0	0	0	0
15:52:48	-219,97	2664,171	11,992	11,816	13,203	8,666	9,908	21,3	959,713	24,999	2597,036	0	204,924	204,924	99,729	0	0	0	0	0	0	0
15:52:48	-160,278	2662,568	11,992	11,767	13,194	8,65	9,883	21,3	959,713	24,999	2597,101	0	204,924	204,924	99,729	0	0	0	0	0	0	0
15:52:48	-222,241	2660,345	11,943	11,718	13,184	8,627	9,858	21,3	959,713	24,999	2597,164	0	204,924	204,924	99,729	0	0	0	0	0	0	0
15:52:48	-259,228	2657,753	11,845	11,621	13,174	8,6	9,834	21,3	959,713	24,999	2597,225	0	204,924	204,924	99,729	0	0	0	0	0	0	0
15:52:48	-258,276	2655,17	11,748	11,572	13,165	8,573	9,809	21,3	959,713	24,999	2597,283	0	204,924	204,924	99,729	0	0	0	0	0	0	0
15:52:48	-165,551	2653,515	11,748	11,621	13,156	8,556	9,784	21,3	959,713	24,999	2597,339	0	204,924	204,924	99,729	0	0	0	0	0	0	0
15:52:48	-177,368	2651,741	11,748	11,718	13,146	8,538	9,76	21,3	959,713	24,999	2597,394	0	204,924	204,924	99,729	0	0	0	0	0	0	0
15:52:48	-53,515	2651,206	11,943	11,718	13,132	8,532	9,736	21,3	959,713	24,999	2597,448	0	204,924	204,924	99,729	0	0	0	0	0	0	0
15:52:48	-131,567	2649,89	11,992	11,767	13,122	8,519	9,712	21,3	959,713	24,999	2597,5	0	204,924	204,924	99,729	0	0	0	0	0	0	0
15:52:48	-230,102	2647,589	11,992	11,816	13,109	8,495	9,688	21,3	959,713	24,999	2597,55	0	204,924	204,924	99,729	0	0	0	0	0	0	0
15:52:48	-146,923	2646,12	11,943	11,767	13,103	8,48	9,664	21,3	959,713	24,999	2597,599	0	204,924	204,924	99,729	0	0	0	0	0	0	0
15:52:48	-257,983	2643,54	11,845	11,718	13,094	8,453	9,641	21,3	959,713	24,999	2597,645	0	204,924	204,924	99,729	0	0	0	0	0	0	0
15:52:48	-177,514	2641,765	11,748	11,621	13,089	8,435	9,617	21,3	959,713	24,999	2597,689	0	204,924	204,924	99,729	0	0	0	0	0	0	0
15:52:48	-233,984	2639,425	11,601	11,523	13,084	8,411	9,593	21,3	959,713	24,999	2597,73	0	204,924	204,924	99,729	0	0	0	0	0	0	0
15:52:48	-252,587	2636,899	11,504	11,425	13,075	8,385	9,57	21,3	959,713	24,999	2597,77	0	204,924	204,924	99,729	0	0	0	0	0	0	0
15:52:48	-187,06	2635,029	11,406	11,377	13,07	8,366	9,546	21,3	959,713	24,999	2597,807	0	204,924	204,924	99,729	0	0	0	0	0	0	0
15:52:48	-166,552	2633,363	11,406	11,377	13,06	8,349	9,523	21,3	959,713	24,999	2597,842	0	204,924	204,924	99,729	0	0	0	0	0	0	0
15:52:48	-43,383	2632,929	11,455	11,377	13,055	8,344	9,5	21,3	959,713	24,999	2597,877	0	204,924	204,924	99,729	0	0	0	0	0	0	0
15:52:48	-160,229	2631,327	11,455	11,377	13,046	8,328	9,477	21,3	959,713	24,999	2597,911	0	204,924	204,924	99,729	0	0	0	0	0	0	0
15:52:48	-134,79	2629,979	11,504	11,425	13,036	8,314	9,454	21,3	959,713	24,999	2597,943	0	204,924	204,924	99,729	0	0	0	0	0	0	0
15:52:48	-210,156	2627,878	11,455	11,425	13,026	8,292	9,431	21,3	959,713	24,999	2597,973	0	204,924	204,924	99,729	0	0	0	0	0	0	0
15:52:48	-123,168	2626,646	11,504	11,425	13,017	8,279	9,408	21,3	959,713	24,999	2598,002	0	204,924	204,924	99,729	0	0	0	0	0	0	0
15:52:48	-132,666	2625,319	11,455	11,425	13,012	8,266	9,386	21,3	959,713	24,999	2598,029	0	204,924	204,924	99,729	0	0	0	0	0	0	0
15:52:48	-213,281	2623,186	11,406	11,377	13,003	8,244	9,364	21,3	959,713	24,999	2598,054	0	204,924	204,924	99,729	0	0	0	0	0	0	0
15:52:48	-85,937	2622,327	11,406	11,279	12,998	8,235	9,341	21,2	960,173	24,999	2598,078	0	204,924	204,924	99,729	0	0	0	0	0	0	0
15:52:48	-182,885	2620,498	11,308	11,279	12,993	8,216	9,319	21,2	960,173	24,999	2598,101	0	204,924	204,924	99,729	0	0	0	0	0	0	0
15:52:48	-84,863	2619,65	11,308	11,23	12,988	8,207	9,298	21,2	960,173	24,999	2598,123	0	204,924	204,924	99,729	0	0	0	0	0	0	0
15:52:48	-215,527	2617,494	11,259	11,23	12,978	8,185	9,276	21,2	960,173	24,999	2598,142	0	204,924	204,924	99,729	0	0	0	0	0	0	0
15:52:48	-38,183	2617,112	11,308	11,279	12,974	8,181	9,254	21,2	960,173	24,999	2598,161	0	204,924	204,924	99,729	0	0	0	0	0	0	0
15:52:48	-169,702	2615,415	11,308	11,377	12,964	8,164	9,233	21,2	960,173	24,999	2598,179	0	204,924	204,924	99,729	0	0	0	0	0	0	0
15:52:48	-72,167	2614,694	11,406	11,279	12,954	8,156	9,212	21,2	960,173	24,999	2598,195	0	204,924	204,924	99,729	0	0	0	0	0	0	0
15:52:48	-177,099	2612,923	11,308	11,23	12,95	8,138	9,191	21,2	960,173	24,999	2598,21	0	204,924	204,924	99,729	0	0	0	0	0	0	0
15:52:48	-134,863	2611,574	11,259	11,23	12,945	8,124	9,17	21,2	960,173	24,999	2598,223	0	204,924	204,924	99,729	0	0	0	0	0	0	0
15:52:48	-166,528	2609,909	11,259	11,23	12,935	8,107	9,149	21,2	960,173	24,999	2598,235	0	204,924	204,924	99,729	0	0	0	0	0	0	0
15:52:48	-181,298	2608,096	11,162	11,23	12,93	8,088	9,128	21,2	960,173	24,999	2598,245	0	204,26	204,26	99,727	0	0	0	0	0	0	0
15:52:48	-82,739	2607,268	11,162	11,181	12,926	8,08	9,108	21,2	960,173	24,999	2598,254	0	204,26	204,26	99,727	0	0	0	0	0	0	0
15:52:48	-131,445	2605,954	11,113	11,181	12,921	8,066	9,087	21,2	960,173	24,999	2598,261	0	204,26	204,26	99,727	0	0	0	0	0	0	0
15:52:48	-181,225	2604,142	11,015	11,084	12,916	8,047	9,067	21,2	960,173	24,999	2598,267	0	204,26	204,26	99,727	0	0	0	0	0	0	0
15:52:48	-131,469	2602,827	10,966	11,035	12,911	8,034	9,047	21,2	960,173	24,999	2598,272	0	204,26	204,26	99,727	0	0	0	0	0	0	0
15:52:48	-36,083	2602,466	11,015	11,035	12,907	8,03	9,027	21,2	960,173	24,999	2598,276	0	204,26	204,26	99,727	0	0	0	0	0	0	0
15:52:48	10,278	2602,569	11,113	11,084	12,902	8,031	9,007	21,2	960,173	24,999	2598,28	0	204,26	204,26	99,727	0	0	0	0	0	0	0
15:52:48	-168,603	2600,883	11,113	11,084	12,892	8,014	8,988	21,2	960,173	24,999	2598,283	0	204,26	204,26	99,727	0	0	0	0	0	0	0
15:52:48	-36,108	2600,522	11,162	11,181	12,887	8,01	8,968	21,2	960,173	24,999	2598,285	0	204,26	204,26	99,727	0	0	0	0	0	0	0
15:52:48	-132,519	2599,197	11,113	11,084	12,883	7,996	8,949	21,2	960,173	24,999	2598,286	0	204,26	204,26	99,727	0	0	0	0	0	0	0
15:52:48	-167,578	2597,521	11,113	11,084	12,873	7,979	8,93	21,2	960,173	24,999	2597,521	0	204,26	204,26	99,727	0	0	0	0	0	0	0
15:52:48	0	2597,521	11,113	11,035	12,873	7,979	8,912	21,2	960,173	24,999	2597,521	0	204,26	204,26	99,727	0	0	0	0	0	0	0
15:52:48	-179,003	2595,731	11,015	11,035	12,868	7,961	8,893	21,2	960,173	24,999	2595,731	0	204,26	204,26	99,727	0	0	0	0	0	0	0
15:52:48	-177,954	2593,951	10,918	10,937	12,864	7,942	8,874	21,2	960,173	24,999	2593,951	0	204,26	204,26	99,727	0	0	0	0	0	0	0
15:52:48	0	2593,951	10,918	10,84	12,864	7,942	8,856	21,2	960,173	24,999	2593,951	0	204,26	204,26	99,727	0	0	0	0	0	0	0
15:52:48	-179,003	2592,161	10,82	10,84	12,859	7,924	8,838	21,2	960,173	24,999	2592,161	0	204,26	204,26	99,727	0	0	0	0	0	0	0
15:52:48	-82,666	2591,335	10,82	10,888	12,854	7,915	8,82	21,2	960,173	24,999	2591,335	0	204,26	204,26	99,727	0	0	0	0	0	0	0
15:52:48	12,475	2591,459	10,918	10,888	12,849	7,917	8,802	21,2	960,173	24,999	2591,335	0	204,26	204,26	99,727	0	0	0	0	0	0	0
15:52:48	-82,714	2590,632	10,918	10,888	12,845	7,908	8,785	21,2	960,173	24,999	2590,632	0	204,26	204,26	99,727	0	0	0	0	0	0	0
15:52:48	-181,225	2588,82	10,82	10,888	12,84	7,889	8,767	21,2	960,173	24,999	2588,82	0	204,26	204,26	99,727	0	0	0	0	0	0	0
15:52:48	12,451	2588,944	10,918	10,937	12,835	7,891	8,75	21,2	960,173	24,999	2588,82	0	204,26	204,26	99,727	0	0	0	0	0	0	0
15:52:48	-37,231	2588,572	10,966	10,937	12,83	7,887	8,733	21,2	960,173	24,999	2588,572	0	204,26	204,26	99,727	0	0	0	0	0	0	0
15:52:48	-82,69	2587,745	10,966	11,035	12,826	7,878	8,716	21,2	960,173	24,999	2587,745	0	204,26	204,26	99,727	0	0	0	0	0	0	0
15:52:48	-130,297	2586,442	10,918	10,888	12,821	7,865	8,699	21,2	960,173	24,999	2586,442	0	204,26	204,26	99,727	0	0	0	0	0	0	0
15:52:48	-95,141	2585,491	10,82	10,84	12,821	7,855	8,683	21,2	960,173	24,999	2585,491	0	204,26	204,26	99,727	0	0	0	0	0	0	0
15:52:48	-133,422	2584,157	10,771	10,742	12,816	7,841	8,666	21,2	960,173	24,999	2584,157	0	204,26	204,26	99,727	0	0	0	0	0	0	0
15:52:48	0	2584,157	10,771	10,742	12,816	7,841	8,65	21,2	960,173	24,999	2584,157	0	204,26	204,26	99,727	0	0	0	0	0	0	0
15:52:48	-80,59	2583,351	10,771	10,742	12,812	7,833	8,634	21,2	960,173	24,999	2583,351	0	204,26	204,26	99,727	0	0	0	0	0	0	0
15:52:48	-80,395	2582,547	10,771	10,742	12,807	7,825	8,618	21,2	960,173	24,999	2582,547	0	204,26	204,26	99,727	0	0	0	0	0	0	0
15:52:48	-84,985	2581,697	10,771	10,742	12,802	7,816	8,603	21,2	960,173	24,999	2581,697	0	204,26	204,26	99,727	0	0	0	0	0	0	0
15:52:48	-80,419	2580,893	10,771	10,742	12,798	7,808	8,587	21,2	960,173	24,999	2580,893	0	204,26	204,26	99,727	0	0	0	0	0	0	0
15:52:48	-4,418	2580,849	10,771	10,742	12,797	7,807	8,572	21,2	960,173	24,999	2580,849	0	204,26	204,26	99,727	0	0	0	0	0	0	0
15:52:48	-80,59	2580,043	10,771	10,742	12,793	7,799	8,557	21,2	960,173	24,999	2580,043	0	204,26	204,26	99,727	0	0	0	0	0	0	0
15:52:48	-95,092	2579,092	10,673	10,693	12,793	7,789	8,541	21,2	960,173	24,999	2579,092	0	204,26	204,26	99,727	0	0	0	0	0	0	0
15:52:48	-227,343	2576,818	10,527	10,595	12,788	7,766	8,526	21,2	960,173	24,999	2576,818	0	204,26	204,26	99,727	0	0	0	0	0	0	0
15:52:48	95,043	2577,769	10,625	10,595	12,788	7,775	8,512	21,2	960,173	24,999	2576,819	0	204,26	204,26	99,727	0	0	0	0	0	0	0
15:52:48	-79,345	2576,975	10,625	10,693	12,783	7,767	8,497	21,2	960,173	24,999	2576,819	0	204,26	204,26	99,727	0	0	0	0	0	0	0
15:52:48	-37,475	2576,6	10,673	10,693	12,779	7,763	8,483	21,2	960,173	24,999	2576,6	0	204,26	204,26	99,727	0	0	0	0	0	0	0
15:52:48	-83,74	2575,763	10,673	10,742	12,774	7,755	8,468	21,2	960,173	24,999	2575,763	0	204,26	204,26	99,727	0	0	0	0	0	0	0
15:52:48	-79,37	2574,969	10,673	10,742	12,769	7,747	8,454	21,2	960,173	24,999	2574,969	0	204,26	204,26	99,727	0	0	0	0	0	0	0
15:52:48	-5,444	2574,915	10,673	10,693	12,769	7,746	8,44	21,2	960,173	24,999	2574,915	0	204,26	204,26	99,727	0	0	0	0	0	0	0
15:52:48	-78,271	2574,132	10,673	10,742	12,765	7,738	8,426	21,2	960,173	24,999	2574,132	0	204,26	204,26	99,727	0	0	0	0	0	0	0
15:52:48	-83,764	2573,295	10,673	10,693	12,76	7,729	8,413	21,2	960,173	24,999	2573,295	0	204,26	204,26	99,727	0	0	0	0	0	0	0
15:52:48	0	2573,295	10,673	10,742	12,76	7,729	8,399	21,2	960,173	24,999	2573,295	0	204,26	204,26	99,727	0	0	0	0	0	0	0
15:52:48	-83,911	2572,455	10,673	10,693	12,755	7,721	8,386	21,2	960,173	24,999	2572,455	0	204,26	204,26	99,727	0	0	0	0	0	0	0
15:52:48	0	2572,455	10,673	10,693	12,755	7,721	8,373	21,2	960,173	24,999	2572,455	0	204,26	204,26	99,727	0	0	0	0	0	0	0
15:52:48	-82,69	2571,629	10,673	10,595	12,75	7,712	8,36	21,2	960,173	24,999	2571,629	0	204,26	204,26	99,727	0	0	0	0	0	0	0
15:52:48	-77,246	2570,856	10,673	10,595	12,746	7,704	8,347	21,2	960,173	24,999	2570,856	0	204,26	204,26	99,727	0	0	0	0	0	0	0
15:52:48	-54,003	2570,316	10,625	10,595	12,746	7,699	8,335	21,2	960,173	24,999	2570,316	0	204,26	204,26	99,727	0	0	0	0	0	0	0
15:52:48	-76,147	2569,555	10,625	10,547	12,741	7,691	8,322	21,2	960,173	24,999	2569,555	0	204,26	204,26	99,727	0	0	0	0	0	0	0
15:52:48	-94,946	2568,605	10,527	10,595	12,741	7,681	8,309	21,2	960,173	24,999	2568,605	0	204,26	204,26	99,727	0	0	0	0	0	0	0
15:52:48	-55,053	2568,055	10,478	10,547	12,741	7,675	8,297	21,2	960,173	24,999	2568,055	0	204,26	204,26	99,727	0	0	0	0	0	0	0
15:52:49	-75,097	2567,304	10,478	10,547	12,737	7,668	8,285	21,2	960,173	24,999	2567,304	0	204,26	204,26	99,727	0	0	0	0	0	0	0
15:52:49	39,916	2567,703	10,527	10,547	12,736	7,672	8,273	21,2	960,173	24,999	2567,304	0	204,26	204,26	99,727	0	0	0	0	0	0	0
15:52:49	-83,764	2566,865	10,527	10,547	12,731	7,663	8,261	21,2	960,173	24,999	2566,865	0	204,26	204,26	99,727	0	0	0	0	0	0	0
15:52:49	-47,46	2566,39	10,478	10,498	12,731	7,658	8,249	21,2	960,173	24,999	2566,39	0	204,26	204,26	99,727	0	0	0	0	0	0	0
15:52:49	-74,023	2565,65	10,478	10,498	12,727	7,65	8,237	21,2	960,173	24,999	2565,65	0	204,26	204,26	99,727	0	0	0	0	0	0	0
15:52:49	-34,179	2565,308	10,527	10,498	12,722	7,647	8,225	21,2	960,173	24,999	2565,308	0	204,26	204,26	99,727	0	0	0	0	0	0	0
15:52:49	-47,436	2564,834	10,478	10,498	12,722	7,642	8,214	21,2	960,173	24,999	2564,834	0	204,26	204,26	99,727	0	0	0	0	0	0	0
15:52:49	-47,46	2564,359	10,429	10,4	12,722	7,637	8,203	21,2	960,173	24,999	2564,359	0	204,26	204,26	99,727	0	0	0	0	0	0	0
15:52:49	-16,015	2564,199	10,429	10,351	12,722	7,636	8,192	21,2	960,173	24,999	2564,199	0	204,26	204,26	99,727	0	0	0	0	0	0	0
15:52:49	0	2564,199	10,429	10,351	12,722	7,636	8,181	21,2	960,173	24,999	2564,199	0	204,26	204,26	99,727	0	0	0	0	0	0	0
15:52:49	-72,998	2563,469	10,429	10,4	12,717	7,628	8,17	21,2	960,173	24,999	2563,469	0	204,26	204,26	99,727	0	0	0	0	0	0	0
15:52:49	-34,179	2563,128	10,478	10,498	12,713	7,624	8,159	21,2	960,173	24,999	2563,128	0	204,26	204,26	99,727	0	0	0	0	0	0	0
15:52:49	-34,179	2562,786	10,527	10,547	12,708	7,621	8,149	21,2	960,173	24,999	2562,786	0	204,26	204,26	99,727	0	0	0	0	0	0	0
15:52:49	4,638	2562,832	10,625	10,693	12,703	7,621	8,138	21,2	960,173	24,999	2562,786	0	204,26	204,26	99,727	0	0	0	0	0	0	0
15:52:49	-8,593	2562,746	10,625	10,693	12,703	7,621	8,128	21,2	960,173	24,999	2562,746	0	204,26	204,26	99,727	0	0	0	0	0	0	0
15:52:49	-71,948	2562,027	10,625	10,693	12,698	7,613	8,118	21,2	960,173	24,999	2562,027	0	204,26	204,26	99,727	0	0	0	0	0	0	0
15:52:49	-104,394	2560,983	10,527	10,693	12,698	7,602	8,108	21,2	960,173	24,999	2560,983	0	204,26	204,26	99,727	0	0	0	0	0	0	0
15:52:49	0	2560,983	10,527	10,547	12,698	7,602	8,098	21,2	960,173	24,999	2560,983	0	204,26	204,26	99,727	0	0	0	0	0	0	0
15:52:49	-118,31	2559,8	10,478	10,595	12,694	7,59	8,088	21,2	960,173	24,999	2559,8	0	204,26	204,26	99,727	0	0	0	0	0	0	0
15:52:49	47,436	2560,274	10,527	10,547	12,694	7,595	8,078	21,2	960,173	24,999	2559,8	0	204,26	204,26	99,727	0	0	0	0	0	0	0
15:52:49	-57,104	2559,703	10,478	10,547	12,693	7,589	8,069	21,2	960,173	24,999	2559,703	0	204,26	204,26	99,727	0	0	0	0	0	0	0
15:52:49	-24,536	2559,458	10,527	10,498	12,689	7,587	8,059	21,2	960,173	24,999	2559,458	0	204,26	204,26	99,727	0	0	0	0	0	0	0
15:52:49	-56,03	2558,897	10,478	10,498	12,689	7,581	8,05	21,2	960,173	24,999	2558,897	0	204,26	204,26	99,727	0	0	0	0	0	0	0
15:52:49	-32,08	2558,577	10,527	10,547	12,684	7,578	8,041	21,2	960,173	24,999	2558,577	0	204,26	204,26	99,727	0	0	0	0	0	0	0
15:52:49	0	2558,577	10,527	10,547	12,684	7,578	8,032	21,2	960,173	24,999	2558,576	0	204,26	204,26	99,727	0	0	0	0	0	0	0
15:52:49	-126,757	2557,309	10,478	10,498	12,68	7,564	8,022	21,2	960,173	24,999	2557,309	0	204,26	204,26	99,727	0	0	0	0	0	0	0
15:52:49	0	2557,309	10,478	10,4	12,68	7,564	8,013	21,2	960,173	24,999	2557,309	0	204,26	204,26	99,727	0	0	0	0	0	0	0
15:52:49	-9,692	2557,212	10,478	10,498	12,679	7,563	8,005	21,2	960,173	24,999	2557,212	0	204,26	204,26	99,727	0	0	0	0	0	0	0
15:52:49	-68,774	2556,524	10,478	10,498	12,675	7,556	7,996	21,2	960,173	24,999	2556,524	0	204,26	204,26	99,727	0	0	0	0	0	0	0
15:52:49	-58,105	2555,943	10,429	10,4	12,675	7,55	7,987	21,2	960,173	24,999	2555,943	0	204,26	204,26	99,727	0	0	0	0	0	0	0
15:52:49	-21,386	2555,729	10,478	10,498	12,671	7,548	7,979	21,2	960,173	24,999	2555,729	0	204,26	204,26	99,727	0	0	0	0	0	0	0
15:52:49	-56,909	2555,16	10,429	10,498	12,67	7,542	7,97	21,2	960,173	24,999	2555,16	0	204,26	204,26	99,727	0	0	0	0	0	0	0
15:52:49	-30,004	2554,86	10,478	10,498	12,666	7,539	7,962	21,2	960,173	24,999	2554,86	0	204,26	204,26	99,727	0	0	0	0	0	0	0
15:52:49	0	2554,86	10,478	10,547	12,666	7,539	7,953	21,2	960,173	24,999	2554,86	0	204,26	204,26	99,727	0	0	0	0	0	0	0
15:52:49	-78,247	2554,078	10,478	10,498	12,661	7,531	7,945	21,2	960,173	24,999	2554,078	0	204,26	204,26	99,727	0	0	0	0	0	0	0
15:52:49	0	2554,078	10,478	10,498	12,661	7,531	7,937	21,2	960,173	24,999	2554,078	0	204,26	204,26	99,727	0	0	0	0	0	0	0
15:52:49	-58,129	2553,496	10,429	10,4	12,661	7,525	7,929	21,2	960,173	24,999	2553,496	0	204,26	204,26	99,727	0	0	0	0	0	0	0
15:52:49	0	2553,496	10,429	10,498	12,661	7,525	7,921	21,2	960,173	24,999	2553,496	0	204,26	204,26	99,727	0	0	0	0	0	0	0
15:52:49	-66,699	2552,829	10,429	10,498	12,657	7,518	7,913	21,2	958,743	24,999	2552,829	0	204,26	204,26	99,727	0	0	0	0	0	0	0
15:52:49	51,489	2553,344	10,478	10,547	12,657	7,524	7,905	21,2	958,743	24,999	2552,83	0	204,26	204,26	99,727	0	0	0	0	0	0	0
15:52:49	284,619	2556,191	10,771	10,888	12,657	7,553	7,898	21,2	958,743	24,999	2552,833	0	204,26	204,26	99,727	0	0	0	0	0	0	0
15:52:49	256,494	2558,755	10,966	11,084	12,661	7,579	7,892	21,2	958,743	24,999	2552,839	0	204,26	204,26	99,727	0	0	0	0	0	0	0
15:52:49	268,188	2561,437	11,162	11,377	12,665	7,607	7,887	21,2	958,743	24,999	2552,848	0	204,26	204,26	99,727	0	0	0	0	0	0	0
15:52:49	382,617	2565,264	11,455	11,718	12,671	7,646	7,882	21,2	958,743	24,999	2552,86	0	204,26	204,26	99,727	0	0	0	0	0	0	0
15:52:49	427,612	2569,54	11,65	11,963	12,684	7,691	7,878	21,2	958,743	24,999	2552,877	0	204,26	204,26	99,727	0	0	0	0	0	0	0
15:52:49	440,6	2573,946	11,845	12,158	12,698	7,736	7,875	21,2	958,743	24,999	2552,898	0	204,26	204,26	99,727	0	0	0	0	0	0	0
[truncated: 5,413 more rows]
