# Supplementary material for: Testing of pandemic ventilators under early and agile development
Source: Front Med Technol. 2022 Aug 16;4:899328. doi: 10.3389/fmedt.2022.899328 (PMC9424737; doi:10.3389/fmedt.2022.899328)
Supplement: Supplementary file 3 [file Data_Sheet_2.ZIP › Accuracy of Controls Systems/01_Data Storage/01_Raw Measurement Data/Hamilton T1/Hamilton T1_v2/part_2_test_04.csv]

Time	Flow	Lung tidal volume	p alveole	Airway pressure	Bellows position	Intrapleural pressure	Cardial pressure	Fraction of O2 inspir	Ambient pressure	Temperature Celsius	FRC actual	Shunt fraction	Partial pressure O2 air chamber	Partial pressure O2 effectiv	Oxygen sat pulm. capillaries	NA	NA	NA	NA	NA	NA	NA
19:38:01	0	2185,716	5,058	4,98	10,855	3,981	4,142	21,1	955,756	25,334	2184,809	0	202,105	202,105	99,718	0	0	0	0	0	0	0
19:38:01	0	2185,716	5,058	4,931	10,855	3,981	4,139	21,1	955,756	25,334	2184,81	0	202,105	202,105	99,718	0	0	0	0	0	0	0
19:38:01	0	2185,716	5,058	4,882	10,855	3,981	4,136	21,1	955,756	25,334	2184,811	0	202,105	202,105	99,718	0	0	0	0	0	0	0
19:38:01	-90,917	2184,807	4,961	4,882	10,855	3,972	4,133	21,1	955,756	25,334	2184,807	0	202,105	202,105	99,718	0	0	0	0	0	0	0
19:38:01	-45,458	2184,352	4,912	4,785	10,855	3,967	4,129	21,1	955,756	25,334	2184,352	0	202,105	202,105	99,718	0	0	0	0	0	0	0
19:38:01	45,458	2184,807	4,961	4,882	10,855	3,972	4,126	21,1	955,756	25,334	2184,352	0	202,105	202,105	99,718	0	0	0	0	0	0	0
19:38:01	90,917	2185,716	5,058	4,931	10,855	3,981	4,123	21,1	955,756	25,334	2184,354	0	202,105	202,105	99,718	0	0	0	0	0	0	0
19:38:01	-82,055	2184,895	5,058	4,931	10,85	3,972	4,12	21,1	955,756	25,334	2184,355	0	202,105	202,105	99,718	0	0	0	0	0	0	0
19:38:01	45,483	2185,35	5,107	4,98	10,85	3,977	4,118	21,1	955,756	25,334	2184,356	0	202,105	202,105	99,718	0	0	0	0	0	0	0
19:38:01	0	2185,35	5,107	4,98	10,85	3,977	4,115	21,1	955,756	25,334	2184,356	0	202,105	202,105	99,718	0	0	0	0	0	0	0
19:38:01	-45,483	2184,895	5,058	4,98	10,85	3,972	4,112	21,1	955,756	25,334	2184,357	0	202,105	202,105	99,718	0	0	0	0	0	0	0
19:38:01	-90,893	2183,986	4,961	4,882	10,85	3,963	4,109	21,1	955,756	25,334	2183,986	0	202,105	202,105	99,718	0	0	0	0	0	0	0
19:38:01	90,893	2184,895	5,058	4,931	10,85	3,972	4,107	21,1	955,756	25,334	2183,987	0	202,105	202,105	99,718	0	0	0	0	0	0	0
19:38:01	0	2184,895	5,058	4,931	10,85	3,972	4,104	21,1	955,756	25,334	2183,988	0	202,105	202,105	99,718	0	0	0	0	0	0	0
19:38:01	0	2184,895	5,058	4,931	10,85	3,972	4,101	21,1	955,756	25,334	2183,989	0	202,105	202,105	99,718	0	0	0	0	0	0	0
19:38:01	0	2184,895	5,058	4,882	10,85	3,972	4,099	21,1	955,756	25,334	2183,99	0	202,105	202,105	99,718	0	0	0	0	0	0	0
19:38:01	0	2184,895	5,058	4,931	10,85	3,972	4,096	21,1	955,756	25,334	2183,991	0	202,105	202,105	99,718	0	0	0	0	0	0	0
19:38:01	0	2184,895	5,058	4,882	10,85	3,972	4,094	21,1	955,756	25,334	2183,992	0	202,105	202,105	99,718	0	0	0	0	0	0	0
19:38:01	0	2184,895	5,058	4,931	10,85	3,972	4,092	21,1	955,756	25,334	2183,993	0	202,105	202,105	99,718	0	0	0	0	0	0	0
19:38:01	0	2184,895	5,058	4,931	10,85	3,972	4,089	21,1	955,756	25,334	2183,994	0	202,105	202,105	99,718	0	0	0	0	0	0	0
19:38:01	0	2184,895	5,058	4,98	10,85	3,972	4,087	21,1	955,756	25,334	2183,995	0	202,105	202,105	99,718	0	0	0	0	0	0	0
19:38:01	0	2184,895	5,058	4,98	10,85	3,972	4,085	21,1	955,756	25,334	2183,996	0	202,105	202,105	99,718	0	0	0	0	0	0	0
19:38:01	0	2184,895	5,058	4,931	10,85	3,972	4,082	21,1	955,756	25,334	2183,997	0	202,105	202,105	99,718	0	0	0	0	0	0	0
19:38:01	0	2184,895	5,058	4,882	10,85	3,972	4,08	21,1	955,756	25,334	2183,998	0	202,105	202,105	99,718	0	0	0	0	0	0	0
19:38:01	-90,893	2183,986	4,961	4,931	10,85	3,963	4,078	21,1	955,756	25,334	2183,986	0	202,105	202,105	99,718	0	0	0	0	0	0	0
19:38:01	90,893	2184,895	5,058	4,931	10,85	3,972	4,076	21,1	955,756	25,334	2183,987	0	202,105	202,105	99,718	0	0	0	0	0	0	0
19:38:01	-90,893	2183,986	4,961	4,931	10,85	3,963	4,074	21,1	955,756	25,334	2183,986	0	202,105	202,105	99,718	0	0	0	0	0	0	0
19:38:01	90,893	2184,895	5,058	4,931	10,85	3,972	4,072	21,1	955,756	25,334	2183,987	0	202,105	202,105	99,718	0	0	0	0	0	0	0
19:38:01	0	2184,895	5,058	4,882	10,85	3,972	4,07	21,1	955,756	25,334	2183,988	0	202,105	202,105	99,718	0	0	0	0	0	0	0
19:38:01	-90,893	2183,986	4,961	4,882	10,85	3,963	4,068	21,1	955,756	25,334	2183,986	0	202,105	202,105	99,718	0	0	0	0	0	0	0
19:38:01	0	2183,986	4,961	4,785	10,85	3,963	4,066	21,1	955,756	25,334	2183,986	0	202,105	202,105	99,718	0	0	0	0	0	0	0
19:38:01	90,893	2184,895	5,058	4,882	10,85	3,972	4,064	21,1	955,756	25,334	2183,987	0	202,105	202,105	99,718	0	0	0	0	0	0	0
19:38:01	0	2184,895	5,058	4,931	10,85	3,972	4,062	21,1	955,756	25,334	2183,988	0	202,105	202,105	99,718	0	0	0	0	0	0	0
19:38:01	0	2184,895	5,058	4,931	10,85	3,972	4,06	21,1	955,756	25,334	2183,989	0	202,105	202,105	99,718	0	0	0	0	0	0	0
19:38:01	0	2184,895	5,058	4,931	10,85	3,972	4,059	21,1	955,756	25,334	2183,99	0	202,105	202,105	99,718	0	0	0	0	0	0	0
19:38:01	0	2184,895	5,058	4,931	10,85	3,972	4,057	21,1	955,756	25,334	2183,991	0	202,105	202,105	99,718	0	0	0	0	0	0	0
19:38:01	0	2184,895	5,058	4,931	10,85	3,972	4,055	21,1	955,756	25,334	2183,992	0	202,105	202,105	99,718	0	0	0	0	0	0	0
19:38:01	0	2184,895	5,058	4,931	10,85	3,972	4,054	21,1	955,756	25,334	2183,993	0	202,105	202,105	99,718	0	0	0	0	0	0	0
19:38:01	-90,893	2183,986	4,961	4,882	10,85	3,963	4,052	21,1	955,756	25,334	2183,986	0	202,105	202,105	99,718	0	0	0	0	0	0	0
19:38:01	136,376	2185,35	5,107	4,882	10,85	3,977	4,05	21,1	955,756	25,334	2183,987	0	202,105	202,105	99,718	0	0	0	0	0	0	0
19:38:01	0	2185,35	5,107	4,931	10,85	3,977	4,049	21,1	955,756	25,334	2183,989	0	202,105	202,105	99,718	0	0	0	0	0	0	0
19:38:01	-45,483	2184,895	5,058	4,882	10,85	3,972	4,047	21,1	955,756	25,334	2183,99	0	202,105	202,105	99,718	0	0	0	0	0	0	0
19:38:01	0	2184,895	5,058	4,882	10,85	3,972	4,046	21,1	955,756	25,334	2183,991	0	202,105	202,105	99,718	0	0	0	0	0	0	0
19:38:01	0	2184,895	5,058	4,98	10,85	3,972	4,044	21,1	955,756	25,334	2183,992	0	202,105	202,105	99,718	0	0	0	0	0	0	0
19:38:01	0	2184,895	5,058	4,882	10,85	3,972	4,043	21,1	955,756	25,334	2183,993	0	202,105	202,105	99,718	0	0	0	0	0	0	0
19:38:01	-90,893	2183,986	4,961	4,882	10,85	3,963	4,042	21,1	955,756	25,334	2183,986	0	202,105	202,105	99,718	0	0	0	0	0	0	0
19:38:01	136,376	2185,35	5,107	4,882	10,85	3,977	4,04	21,1	955,756	25,334	2183,987	0	202,105	202,105	99,718	0	0	0	0	0	0	0
19:38:01	-45,483	2184,895	5,058	4,931	10,85	3,972	4,039	21,1	955,756	25,334	2183,988	0	202,105	202,105	99,718	0	0	0	0	0	0	0
19:38:01	45,483	2185,35	5,107	4,882	10,85	3,977	4,038	21,1	955,756	25,334	2183,99	0	202,105	202,105	99,718	0	0	0	0	0	0	0
19:38:01	-45,483	2184,895	5,058	4,931	10,85	3,972	4,036	21,1	955,756	25,334	2183,991	0	202,105	202,105	99,718	0	0	0	0	0	0	0
19:38:01	45,483	2185,35	5,107	4,98	10,85	3,977	4,035	21,1	955,756	25,334	2183,992	0	202,105	202,105	99,718	0	0	0	0	0	0	0
19:38:01	0	2185,35	5,107	4,98	10,85	3,977	4,034	21,1	955,756	25,334	2183,993	0	202,105	202,105	99,718	0	0	0	0	0	0	0
19:38:01	0	2185,35	5,107	4,931	10,85	3,977	4,033	21,1	955,756	25,334	2183,994	0	202,105	202,105	99,718	0	0	0	0	0	0	0
19:38:01	0	2185,35	5,107	4,931	10,85	3,977	4,032	21,1	955,756	25,334	2183,996	0	202,105	202,105	99,718	0	0	0	0	0	0	0
19:38:01	0	2185,35	5,107	4,931	10,85	3,977	4,031	21,1	955,756	25,334	2183,997	0	202,105	202,105	99,718	0	0	0	0	0	0	0
19:38:01	45,458	2185,805	5,156	4,931	10,85	3,982	4,03	21,1	955,756	25,334	2183,999	0	202,105	202,105	99,718	0	0	0	0	0	0	0
19:38:01	-90,942	2184,895	5,058	4,931	10,85	3,972	4,029	21,1	955,756	25,334	2184	0	202,105	202,105	99,718	0	0	0	0	0	0	0
19:38:01	45,483	2185,35	5,107	4,931	10,85	3,977	4,028	21,1	955,756	25,334	2184,001	0	202,105	202,105	99,718	0	0	0	0	0	0	0
19:38:01	-181,835	2183,532	4,912	4,882	10,85	3,958	4,026	21,1	955,756	25,334	2183,532	0	202,105	202,105	99,718	0	0	0	0	0	0	0
19:38:01	82,031	2184,352	4,912	4,785	10,855	3,967	4,025	21,1	955,756	25,334	2183,532	0	202,105	202,105	99,718	0	0	0	0	0	0	0
19:38:01	136,376	2185,716	5,058	4,882	10,855	3,981	4,024	21,1	955,756	25,334	2183,535	0	202,105	202,105	99,718	0	0	0	0	0	0	0
19:38:01	-82,055	2184,895	5,058	4,882	10,85	3,972	4,023	21,1	955,756	25,334	2183,536	0	202,105	202,105	99,718	0	0	0	0	0	0	0
19:38:01	45,483	2185,35	5,107	4,98	10,85	3,977	4,022	21,1	955,756	25,334	2183,538	0	202,105	202,105	99,718	0	0	0	0	0	0	0
19:38:02	0	2185,35	5,107	4,931	10,85	3,977	4,022	21,1	955,756	25,334	2183,54	0	202,105	202,105	99,718	0	0	0	0	0	0	0
19:38:02	-45,483	2184,895	5,058	4,931	10,85	3,972	4,021	21,1	955,756	25,334	2183,541	0	202,105	202,105	99,718	0	0	0	0	0	0	0
19:38:02	0	2184,895	5,058	4,931	10,85	3,972	4,02	21,1	955,756	25,334	2183,543	0	202,105	202,105	99,718	0	0	0	0	0	0	0
19:38:02	0	2184,895	5,058	4,931	10,85	3,972	4,019	21,1	955,756	25,334	2183,544	0	202,105	202,105	99,718	0	0	0	0	0	0	0
19:38:02	45,483	2185,35	5,107	4,931	10,85	3,977	4,018	21,1	955,756	25,334	2183,546	0	202,105	202,105	99,718	0	0	0	0	0	0	0
19:38:02	-45,483	2184,895	5,058	4,882	10,85	3,972	4,017	21,1	955,756	25,334	2183,547	0	202,105	202,105	99,718	0	0	0	0	0	0	0
19:38:02	0	2184,895	5,058	4,882	10,85	3,972	4,016	21,1	955,756	25,334	2183,549	0	202,105	202,105	99,718	0	0	0	0	0	0	0
19:38:02	0	2184,895	5,058	4,882	10,85	3,972	4,015	21,1	955,756	25,334	2183,55	0	202,105	202,105	99,718	0	0	0	0	0	0	0
19:38:02	-90,893	2183,986	4,961	4,931	10,85	3,963	4,014	21,1	955,756	25,334	2183,551	0	202,105	202,105	99,718	0	0	0	0	0	0	0
19:38:02	90,893	2184,895	5,058	4,98	10,85	3,972	4,013	21,1	957,185	25,334	2183,552	0	202,105	202,105	99,718	0	0	0	0	0	0	0
19:38:02	-1,684	2184,878	5,058	4,98	10,85	3,972	4,013	21,1	957,185	25,334	2183,554	0	202,105	202,105	99,718	0	0	0	0	0	0	0
19:38:02	-90,893	2183,969	4,961	4,931	10,85	3,963	4,012	21,1	957,185	25,334	2183,554	0	202,105	202,105	99,718	0	0	0	0	0	0	0
19:38:02	0	2183,969	4,961	4,931	10,85	3,963	4,011	21,1	957,185	25,334	2183,555	0	202,105	202,105	99,718	0	0	0	0	0	0	0
19:38:02	0	2183,969	4,961	4,931	10,85	3,963	4,01	21,1	957,185	25,334	2183,555	0	202,105	202,105	99,718	0	0	0	0	0	0	0
19:38:02	0	2183,969	4,961	4,931	10,85	3,963	4,009	21,1	957,185	25,334	2183,555	0	202,105	202,105	99,718	0	0	0	0	0	0	0
19:38:02	0	2183,969	4,961	4,931	10,85	3,963	4,008	21,1	957,185	25,334	2183,556	0	202,105	202,105	99,718	0	0	0	0	0	0	0
19:38:02	0	2183,969	4,961	4,931	10,85	3,963	4,007	21,1	957,185	25,334	2183,556	0	202,105	202,105	99,718	0	0	0	0	0	0	0
19:38:02	0	2183,969	4,961	4,931	10,85	3,963	4,006	21,1	957,185	25,334	2183,556	0	202,105	202,105	99,718	0	0	0	0	0	0	0
19:38:02	0	2183,969	4,961	4,931	10,85	3,963	4,005	21,1	957,185	25,334	2183,556	0	202,105	202,105	99,718	0	0	0	0	0	0	0
19:38:02	90,893	2184,878	5,058	4,931	10,85	3,972	4,005	21,1	957,185	25,334	2183,558	0	202,255	202,255	99,719	0	0	0	0	0	0	0
19:38:02	0	2184,878	5,058	4,931	10,85	3,972	4,004	21,1	957,185	25,334	2183,559	0	202,255	202,255	99,719	0	0	0	0	0	0	0
19:38:02	0	2184,878	5,058	4,931	10,85	3,972	4,003	21,1	957,185	25,334	2183,561	0	202,255	202,255	99,719	0	0	0	0	0	0	0
19:38:02	-90,893	2183,969	4,961	4,931	10,85	3,963	4,003	21,1	957,185	25,334	2183,561	0	202,255	202,255	99,719	0	0	0	0	0	0	0
19:38:02	0	2183,969	4,961	4,931	10,85	3,963	4,002	21,1	957,185	25,334	2183,562	0	202,255	202,255	99,719	0	0	0	0	0	0	0
19:38:02	136,328	2185,333	5,107	4,931	10,85	3,977	4,001	21,1	957,185	25,334	2183,563	0	202,255	202,255	99,719	0	0	0	0	0	0	0
19:38:02	0	2185,333	5,107	4,98	10,85	3,977	4,001	21,1	957,185	25,334	2183,565	0	202,255	202,255	99,719	0	0	0	0	0	0	0
19:38:02	0	2185,333	5,107	4,98	10,85	3,977	4	21,1	957,185	25,334	2183,567	0	202,255	202,255	99,719	0	0	0	0	0	0	0
19:38:02	0	2185,333	5,107	4,98	10,85	3,977	4	21,1	957,185	25,334	2183,568	0	202,255	202,255	99,719	0	0	0	0	0	0	0
19:38:02	-45,434	2184,878	5,058	4,931	10,85	3,972	3,999	21,1	957,185	25,334	2183,57	0	202,255	202,255	99,719	0	0	0	0	0	0	0
19:38:02	45,434	2185,333	5,107	4,882	10,85	3,977	3,999	21,1	957,185	25,334	2183,571	0	202,255	202,255	99,719	0	0	0	0	0	0	0
19:38:02	0	2185,333	5,107	4,931	10,85	3,977	3,999	21,1	957,185	25,334	2183,573	0	202,255	202,255	99,719	0	0	0	0	0	0	0
19:38:02	45,434	2185,787	5,156	4,98	10,85	3,982	3,998	21,1	957,185	25,334	2183,575	0	202,255	202,255	99,719	0	0	0	0	0	0	0
19:38:02	0	2185,787	5,156	4,98	10,85	3,982	3,998	21,1	957,185	25,334	2183,577	0	202,255	202,255	99,719	0	0	0	0	0	0	0
19:38:02	-45,434	2185,333	5,107	4,931	10,85	3,977	3,997	21,1	957,185	25,334	2183,579	0	202,255	202,255	99,719	0	0	0	0	0	0	0
19:38:02	-45,434	2184,878	5,058	4,931	10,85	3,972	3,997	21,1	957,185	25,334	2183,58	0	202,255	202,255	99,719	0	0	0	0	0	0	0
19:38:02	0	2184,878	5,058	4,931	10,85	3,972	3,997	21,1	957,185	25,334	2183,582	0	202,255	202,255	99,719	0	0	0	0	0	0	0
19:38:02	0	2184,878	5,058	4,931	10,85	3,972	3,996	21,1	957,185	25,334	2183,583	0	202,255	202,255	99,719	0	0	0	0	0	0	0
19:38:02	0	2184,878	5,058	4,931	10,85	3,972	3,996	21,1	957,185	25,334	2183,585	0	202,255	202,255	99,719	0	0	0	0	0	0	0
19:38:02	0	2184,878	5,058	4,882	10,85	3,972	3,995	21,1	957,185	25,334	2183,586	0	202,255	202,255	99,719	0	0	0	0	0	0	0
19:38:02	0	2184,878	5,058	4,931	10,85	3,972	3,995	21,1	957,185	25,334	2183,587	0	202,255	202,255	99,719	0	0	0	0	0	0	0
19:38:02	-93,188	2183,946	4,961	4,931	10,85	3,963	3,994	21,1	957,185	25,334	2183,588	0	202,255	202,255	99,719	0	0	0	0	0	0	0
19:38:02	2,294	2183,969	4,961	4,931	10,85	3,963	3,993	21,1	957,185	25,334	2183,588	0	202,255	202,255	99,719	0	0	0	0	0	0	0
19:38:02	0	2183,969	4,961	4,882	10,85	3,963	3,993	21,1	957,185	25,334	2183,588	0	202,255	202,255	99,719	0	0	0	0	0	0	0
19:38:02	-45,434	2183,515	4,912	4,882	10,85	3,958	3,992	21,1	957,185	25,334	2183,515	0	202,255	202,255	99,719	0	0	0	0	0	0	0
19:38:02	45,434	2183,969	4,961	4,931	10,85	3,963	3,992	21,1	957,185	25,334	2183,515	0	202,255	202,255	99,719	0	0	0	0	0	0	0
19:38:02	9,716	2184,067	5,058	4,931	10,845	3,964	3,991	21,1	957,185	25,334	2183,516	0	202,255	202,255	99,719	0	0	0	0	0	0	0
19:38:02	-3,295	2184,034	5,058	4,931	10,845	3,964	3,991	21,1	957,185	25,334	2183,516	0	202,255	202,255	99,719	0	0	0	0	0	0	0
19:38:02	45,41	2184,488	5,107	4,98	10,845	3,968	3,99	21,1	957,185	25,334	2183,517	0	202,255	202,255	99,719	0	0	0	0	0	0	0
19:38:02	0	2184,488	5,107	4,882	10,845	3,968	3,99	21,1	957,185	25,334	2183,518	0	202,255	202,255	99,719	0	0	0	0	0	0	0
19:38:02	-42,114	2184,067	5,058	4,882	10,845	3,964	3,989	21,1	957,185	25,334	2183,519	0	202,255	202,255	99,719	0	0	0	0	0	0	0
19:38:02	-90,869	2183,158	4,961	4,785	10,845	3,955	3,988	21,1	957,185	25,334	2183,158	0	202,255	202,255	99,719	0	0	0	0	0	0	0
19:38:02	-3,32	2183,125	4,961	4,785	10,845	3,954	3,988	21,1	957,185	25,334	2183,125	0	202,255	202,255	99,719	0	0	0	0	0	0	0
19:38:02	94,189	2184,067	5,058	4,882	10,845	3,964	3,987	21,1	957,185	25,334	2183,126	0	202,255	202,255	99,719	0	0	0	0	0	0	0
19:38:02	-90,869	2183,158	4,961	4,882	10,845	3,955	3,987	21,1	957,185	25,334	2183,126	0	202,255	202,255	99,719	0	0	0	0	0	0	0
19:38:02	0	2183,158	4,961	4,785	10,845	3,955	3,986	21,1	957,185	25,334	2183,126	0	202,255	202,255	99,719	0	0	0	0	0	0	0
19:38:02	90,869	2184,067	5,058	4,882	10,845	3,964	3,986	21,1	957,185	25,334	2183,126	0	202,255	202,255	99,719	0	0	0	0	0	0	0
19:38:02	-94,189	2183,125	4,961	4,785	10,845	3,954	3,985	21,1	957,185	25,334	2183,125	0	202,255	202,255	99,719	0	0	0	0	0	0	0
19:38:02	-45,434	2182,67	4,912	4,785	10,845	3,95	3,984	21,1	957,185	25,334	2182,67	0	202,255	202,255	99,719	0	0	0	0	0	0	0
19:38:02	136,328	2184,034	5,058	4,931	10,845	3,964	3,984	21,1	957,185	25,334	2182,672	0	202,255	202,255	99,719	0	0	0	0	0	0	0
19:38:02	0	2184,034	5,058	4,931	10,845	3,964	3,984	21,1	957,185	25,334	2182,673	0	202,255	202,255	99,719	0	0	0	0	0	0	0
19:38:02	-136,328	2182,67	4,912	4,785	10,845	3,95	3,983	21,1	957,185	25,334	2182,67	0	202,255	202,255	99,719	0	0	0	0	0	0	0
19:38:02	136,328	2184,034	5,058	4,882	10,845	3,964	3,982	21,1	957,185	25,334	2182,672	0	202,255	202,255	99,719	0	0	0	0	0	0	0
19:38:02	45,41	2184,488	5,107	4,98	10,845	3,968	3,982	21,1	957,185	25,334	2182,674	0	202,255	202,255	99,719	0	0	0	0	0	0	0
19:38:02	45,458	2184,942	5,156	4,98	10,845	3,973	3,982	21,1	957,185	25,334	2182,676	0	202,255	202,255	99,719	0	0	0	0	0	0	0
19:38:02	136,376	2186,306	5,302	5,224	10,845	3,987	3,982	21,1	957,185	25,334	2182,68	0	202,255	202,255	99,719	0	0	0	0	0	0	0
19:38:02	90,917	2187,215	5,4	5,322	10,845	3,996	3,982	21,1	957,185	25,334	2182,684	0	202,255	202,255	99,719	0	0	0	0	0	0	0
19:38:02	266,43	2189,88	5,595	5,615	10,85	4,024	3,983	21,1	957,185	25,334	2182,692	0	202,255	202,255	99,719	0	0	0	0	0	0	0
19:38:02	264,086	2192,52	5,791	5,957	10,855	4,051	3,985	21,1	957,185	25,334	2182,701	0	202,255	202,255	99,719	0	0	0	0	0	0	0
19:38:02	437,719	2196,898	6,084	6,298	10,864	4,096	3,987	21,1	957,185	25,334	2182,716	0	202,255	202,255	99,719	0	0	0	0	0	0	0
19:38:02	291,381	2199,811	6,132	6,494	10,878	4,126	3,989	21,1	957,185	25,334	2182,733	0	202,255	202,255	99,719	0	0	0	0	0	0	0
19:38:02	468,017	2204,492	6,279	6,64	10,897	4,175	3,993	21,1	957,185	25,334	2182,754	0	202,255	202,255	99,719	0	0	0	0	0	0	0
19:38:02	550,488	2209,996	6,425	6,836	10,921	4,231	3,998	21,1	957,185	25,334	2182,782	0	202,255	202,255	99,719	0	0	0	0	0	0	0
19:38:02	413,745	2214,134	6,425	6,982	10,944	4,274	4,003	21,1	957,185	25,334	2182,813	0	202,255	202,255	99,719	0	0	0	0	0	0	0
19:38:02	498,388	2219,118	6,425	7,031	10,973	4,325	4,009	21,1	957,185	25,334	2182,849	0	202,255	202,255	99,719	0	0	0	0	0	0	0
19:38:02	772,314	2226,841	6,718	7,324	11,001	4,405	4,017	21,1	957,185	25,334	2182,893	0	202,255	202,255	99,719	0	0	0	0	0	0	0
19:38:02	633,422	2233,175	6,865	7,568	11,029	4,47	4,026	21,1	957,185	25,334	2182,944	0	202,255	202,255	99,719	0	0	0	0	0	0	0
19:38:02	678,32	2239,958	7,06	7,91	11,058	4,54	4,036	21,1	957,185	25,334	2183,001	0	202,255	202,255	99,719	0	0	0	0	0	0	0
19:38:02	769,555	2247,654	7,255	8,105	11,091	4,619	4,048	21,1	957,185	25,334	2183,066	0	202,255	202,255	99,719	0	0	0	0	0	0	0
19:38:02	810,302	2255,757	7,5	8,398	11,124	4,703	4,06	21,1	957,185	25,334	2183,138	0	202,255	202,255	99,719	0	0	0	0	0	0	0
19:38:02	646,386	2262,221	7,5	8,252	11,161	4,77	4,074	21,1	957,185	25,334	2183,217	0	202,255	202,255	99,719	0	0	0	0	0	0	0
19:38:02	753,344	2269,754	7,597	8,545	11,199	4,847	4,09	21,1	957,185	25,334	2183,304	0	202,255	202,255	99,719	0	0	0	0	0	0	0
19:38:02	647,68	2276,231	7,597	8,398	11,236	4,914	4,106	21,1	957,185	25,334	2183,397	0	202,255	202,255	99,719	0	0	0	0	0	0	0
19:38:02	728,881	2283,52	7,597	8,3	11,277	4,989	4,123	21,1	957,185	25,334	2183,497	0	202,255	202,255	99,719	0	0	0	0	0	0	0
19:38:02	853,344	2292,053	7,744	8,593	11,318	5,077	4,142	21,1	957,185	25,334	2183,605	0	202,255	202,255	99,719	0	0	0	0	0	0	0
19:38:02	873,876	2300,792	7,988	8,935	11,355	5,167	4,162	21,1	957,185	25,334	2183,722	0	202,255	202,255	99,719	0	0	0	0	0	0	0
19:38:02	804,614	2308,838	8,183	9,082	11,39	5,25	4,183	21,1	957,185	25,334	2183,847	0	202,255	202,255	99,719	0	0	0	0	0	0	0
19:38:02	900,708	2317,845	8,525	9,423	11,423	5,343	4,206	21,1	957,185	25,334	2183,981	0	202,255	202,255	99,719	0	0	0	0	0	0	0
19:38:02	837,817	2326,224	8,818	9,619	11,455	5,429	4,23	21,1	957,185	25,334	2184,123	0	202,255	202,255	99,719	0	0	0	0	0	0	0
19:38:02	885,644	2335,08	9,16	9,961	11,487	5,521	4,255	21,1	957,185	25,334	2184,274	0	202,255	202,255	99,719	0	0	0	0	0	0	0
19:38:02	583,203	2340,912	9,16	10,009	11,52	5,581	4,281	21,1	957,185	25,334	2184,431	0	202,255	202,255	99,719	0	0	0	0	0	0	0
19:38:02	1070,19	2351,614	9,55	10,351	11,56	5,691	4,309	21,1	957,185	25,334	2184,598	0	202,255	202,255	99,719	0	0	0	0	0	0	0
19:38:02	488,574	2356,5	9,306	10,205	11,601	5,742	4,337	21,1	957,185	25,334	2184,77	0	202,255	202,255	99,719	0	0	0	0	0	0	0
19:38:02	536,23	2361,862	9,16	9,961	11,639	5,797	4,366	21,1	957,185	25,334	2184,947	0	202,255	202,255	99,719	0	0	0	0	0	0	0
19:38:02	865,454	2370,516	9,306	10,009	11,681	5,886	4,395	21,1	957,185	25,334	2185,132	0	202,255	202,255	99,719	0	0	0	0	0	0	0
19:38:02	657,251	2377,089	9,306	10,009	11,718	5,954	4,426	21,1	957,185	25,334	2185,324	0	202,255	202,255	99,719	0	0	0	0	0	0	0
19:38:02	900,805	2386,097	9,648	10,351	11,751	6,047	4,458	21,1	957,185	25,334	2185,525	0	202,255	202,255	99,719	0	0	0	0	0	0	0
19:38:02	681,909	2392,916	9,843	10,595	11,779	6,117	4,49	21,1	957,185	25,334	2185,732	0	202,255	202,255	99,719	0	0	0	0	0	0	0
19:38:02	776,684	2400,683	10,136	10,888	11,807	6,197	4,524	21,1	957,185	25,334	2185,947	0	202,255	202,255	99,719	0	0	0	0	0	0	0
19:38:02	778,149	2408,464	10,429	11,23	11,836	6,277	4,558	21,1	957,185	25,334	2186,17	0	202,255	202,255	99,719	0	0	0	0	0	0	0
19:38:02	629,834	2414,763	10,478	11,377	11,869	6,342	4,593	21,1	957,185	25,334	2186,398	0	202,255	202,255	99,719	0	0	0	0	0	0	0
19:38:03	582,934	2420,592	10,478	11,23	11,902	6,402	4,629	21,1	957,185	25,334	2186,632	0	202,255	202,255	99,719	0	0	0	0	0	0	0
19:38:03	537,207	2425,964	10,429	11,035	11,935	6,458	4,664	21,1	957,185	25,334	2186,872	0	202,255	202,255	99,719	0	0	0	0	0	0	0
19:38:03	492,626	2430,89	10,332	11,181	11,969	6,509	4,701	21,1	957,185	25,334	2187,116	0	202,255	202,255	99,719	0	0	0	0	0	0	0
19:38:03	727,636	2438,167	10,478	11,181	12,002	6,584	4,738	21,1	957,185	25,334	2187,367	0	202,255	202,255	99,719	0	0	0	0	0	0	0
19:38:03	720,459	2445,371	10,625	11,23	12,035	6,658	4,775	21,1	957,185	25,334	2187,625	0	202,255	202,255	99,719	0	0	0	0	0	0	0
19:38:03	640,087	2451,772	10,771	11,523	12,063	6,724	4,813	21,1	957,185	25,334	2187,889	0	202,255	202,255	99,719	0	0	0	0	0	0	0
19:38:03	605,59	2457,828	10,966	11,718	12,087	6,786	4,852	21,1	957,185	25,334	2188,159	0	202,255	202,255	99,719	0	0	0	0	0	0	0
19:38:03	740,454	2465,233	11,308	11,816	12,11	6,863	4,891	21,1	957,185	25,334	2188,436	0	202,255	202,255	99,719	0	0	0	0	0	0	0
19:38:03	632,153	2471,554	11,455	12,06	12,138	6,928	4,931	21,1	957,185	25,334	2188,719	0	202,255	202,255	99,719	0	0	0	0	0	0	0
19:38:03	558,374	2477,138	11,601	12,256	12,162	6,985	4,972	21,1	958,615	25,334	2189,007	0	202,255	202,255	99,719	0	0	0	0	0	0	0
19:38:03	538,037	2482,518	11,65	12,158	12,19	7,041	5,012	21,1	958,615	25,334	2189,301	0	202,255	202,255	99,719	0	0	0	0	0	0	0
19:38:03	652,172	2489,04	11,748	12,256	12,222	7,108	5,053	21,1	958,615	25,334	2189,6	0	202,255	202,255	99,719	0	0	0	0	0	0	0
19:38:03	360,546	2492,646	11,601	12,109	12,25	7,145	5,094	21,1	958,615	25,334	2189,904	0	202,255	202,255	99,719	0	0	0	0	0	0	0
19:38:03	535,62	2498,002	11,504	11,963	12,286	7,2	5,136	21,1	958,615	25,334	2190,212	0	202,255	202,255	99,719	0	0	0	0	0	0	0
19:38:03	440,722	2502,409	11,455	11,914	12,314	7,246	5,177	21,1	958,615	25,334	2190,524	0	202,255	202,255	99,719	0	0	0	0	0	0	0
19:38:03	609,13	2508,5	11,601	11,914	12,34	7,309	5,219	21,1	958,615	25,334	2190,842	0	202,255	202,255	99,719	0	0	0	0	0	0	0
19:38:03	711,303	2515,613	11,943	12,158	12,362	7,382	5,261	21,1	958,615	25,334	2191,167	0	202,255	202,255	99,719	0	0	0	0	0	0	0
19:38:03	547,143	2521,085	12,138	12,451	12,382	7,438	5,304	21,1	958,615	25,334	2191,497	0	202,255	202,255	99,719	0	0	0	0	0	0	0
19:38:03	562,548	2526,71	12,285	12,646	12,406	7,496	5,347	21,1	958,615	25,334	2191,832	0	202,255	202,255	99,719	0	0	0	0	0	0	0
19:38:03	539,965	2532,11	12,431	12,646	12,429	7,552	5,39	21,1	958,615	25,334	2192,172	0	203,014	203,014	99,722	0	0	0	0	0	0	0
19:38:03	445,385	2536,564	12,48	12,744	12,451	7,598	5,433	21,1	958,615	25,334	2192,517	0	203,014	203,014	99,722	0	0	0	0	0	0	0
19:38:03	371,215	2540,276	12,431	12,695	12,475	7,636	5,477	21,1	958,615	25,334	2192,864	0	203,014	203,014	99,722	0	0	0	0	0	0	0
19:38:03	452,783	2544,804	12,431	12,744	12,501	7,683	5,52	21,1	958,615	25,334	2193,216	0	203,014	203,014	99,722	0	0	0	0	0	0	0
19:38:03	455,151	2549,355	12,48	12,695	12,524	7,73	5,563	21,1	958,615	25,334	2193,572	0	203,014	203,014	99,722	0	0	0	0	0	0	0
19:38:03	472,705	2554,082	12,627	12,988	12,543	7,779	5,607	21,1	958,615	25,334	2193,933	0	203,014	203,014	99,722	0	0	0	0	0	0	0
19:38:03	351,928	2557,602	12,675	12,988	12,56	7,815	5,65	21,1	958,615	25,334	2194,297	0	203,014	203,014	99,722	0	0	0	0	0	0	0
19:38:03	394,482	2561,547	12,822	13,183	12,574	7,855	5,693	21,1	958,615	25,334	2194,664	0	203,014	203,014	99,722	0	0	0	0	0	0	0
19:38:03	432,226	2565,869	13,017	13,232	12,588	7,9	5,736	21,1	958,615	25,334	2195,035	0	203,014	203,014	99,722	0	0	0	0	0	0	0
19:38:03	479,956	2570,668	13,261	13,427	12,602	7,95	5,78	21,1	958,615	25,334	2195,411	0	203,014	203,014	99,722	0	0	0	0	0	0	0
19:38:03	245,532	2573,124	13,261	13,379	12,615	7,975	5,823	21,1	958,615	25,334	2195,788	0	203,014	203,014	99,722	0	0	0	0	0	0	0
19:38:03	371,679	2576,84	13,31	13,525	12,634	8,013	5,866	21,1	958,615	25,334	2196,169	0	203,014	203,014	99,722	0	0	0	0	0	0	0
19:38:03	270,117	2579,542	13,261	13,379	12,652	8,041	5,909	21,1	958,615	25,334	2196,552	0	203,014	203,014	99,722	0	0	0	0	0	0	0
19:38:03	189,648	2581,438	13,115	13,33	12,671	8,061	5,951	21,1	958,615	25,334	2196,937	0	203,014	203,014	99,722	0	0	0	0	0	0	0
19:38:03	295,263	2584,391	13,164	13,379	12,685	8,091	5,993	21,1	958,615	25,334	2197,325	0	203,014	203,014	99,722	0	0	0	0	0	0	0
19:38:03	321,923	2587,61	13,164	13,232	12,703	8,124	6,034	21,1	958,615	25,334	2197,715	0	203,014	203,014	99,722	0	0	0	0	0	0	0
19:38:03	267,651	2590,286	13,261	13,379	12,713	8,152	6,076	21,1	958,615	25,334	2198,107	0	203,014	203,014	99,722	0	0	0	0	0	0	0
19:38:03	293,066	2593,217	13,31	13,427	12,727	8,182	6,117	21,1	958,615	25,334	2198,502	0	203,014	203,014	99,722	0	0	0	0	0	0	0
19:38:03	165,844	2594,876	13,31	13,427	12,736	8,199	6,158	21,1	958,615	25,334	2198,899	0	203,014	203,014	99,722	0	0	0	0	0	0	0
19:38:03	357,666	2598,452	13,506	13,623	12,746	8,236	6,199	21,1	958,615	25,334	2199,298	0	203,014	203,014	99,722	0	0	0	0	0	0	0
19:38:03	166,967	2600,122	13,506	13,574	12,755	8,253	6,239	21,1	958,615	25,334	2199,699	0	203,014	203,014	99,722	0	0	0	0	0	0	0
19:38:03	311,352	2603,235	13,652	13,72	12,765	8,285	6,279	21,1	958,615	25,334	2200,103	0	203,014	203,014	99,722	0	0	0	0	0	0	0
19:38:03	115,844	2604,394	13,603	13,623	12,774	8,297	6,319	21,1	958,615	25,334	2200,507	0	203,014	203,014	99,722	0	0	0	0	0	0	0
19:38:03	217,016	2606,564	13,652	13,623	12,783	8,32	6,358	21,1	958,615	25,334	2200,913	0	203,014	203,014	99,722	0	0	0	0	0	0	0
19:38:03	245,458	2609,019	13,652	13,769	12,797	8,345	6,397	21,1	958,615	25,334	2201,321	0	203,014	203,014	99,722	0	0	0	0	0	0	0
19:38:03	22,583	2609,244	13,506	13,574	12,807	8,347	6,435	21,1	958,615	25,334	2201,729	0	203,014	203,014	99,722	0	0	0	0	0	0	0
19:38:03	228,369	2611,528	13,652	13,769	12,812	8,371	6,473	21,1	958,615	25,334	2202,139	0	203,014	203,014	99,722	0	0	0	0	0	0	0
19:38:03	262,524	2614,153	13,75	13,769	12,821	8,398	6,511	21,1	958,615	25,334	2202,551	0	203,014	203,014	99,722	0	0	0	0	0	0	0
19:38:03	70,312	2614,857	13,652	13,769	12,83	8,405	6,548	21,1	958,615	25,334	2202,963	0	203,014	203,014	99,722	0	0	0	0	0	0	0
19:38:03	180,639	2616,663	13,75	13,72	12,835	8,424	6,585	21,1	958,615	25,334	2203,377	0	203,014	203,014	99,722	0	0	0	0	0	0	0
19:38:03	130,786	2617,971	13,799	13,867	12,84	8,437	6,621	21,1	958,615	25,334	2203,792	0	203,014	203,014	99,722	0	0	0	0	0	0	0
19:38:03	169,287	2619,664	13,799	13,916	12,849	8,455	6,657	21,1	958,615	25,334	2204,208	0	203,014	203,014	99,722	0	0	0	0	0	0	0
19:38:03	-60,498	2619,059	13,652	13,623	12,854	8,448	6,692	21,1	958,615	25,334	2204,623	0	203,014	203,014	99,722	0	0	0	0	0	0	0
19:38:03	310,424	2622,163	13,799	13,965	12,864	8,48	6,727	21,1	958,615	25,334	2205,04	0	203,014	203,014	99,722	0	0	0	0	0	0	0
19:38:03	-60,546	2621,557	13,652	13,72	12,868	8,474	6,762	21,1	958,615	25,334	2205,457	0	203,014	203,014	99,722	0	0	0	0	0	0	0
19:38:03	179,663	2623,354	13,75	13,72	12,873	8,493	6,795	21,1	958,615	25,334	2205,875	0	203,014	203,014	99,722	0	0	0	0	0	0	0
19:38:03	131,884	2624,673	13,799	13,867	12,878	8,506	6,829	21,1	958,615	25,334	2206,293	0	203,014	203,014	99,722	0	0	0	0	0	0	0
19:38:03	84,008	2625,513	13,799	13,867	12,883	8,515	6,862	21,1	958,615	25,334	2206,713	0	203,014	203,014	99,722	0	0	0	0	0	0	0
19:38:03	180,81	2627,321	13,896	13,965	12,887	8,534	6,895	21,1	958,615	25,334	2207,133	0	203,014	203,014	99,722	0	0	0	0	0	0	0
19:38:03	-11,718	2627,204	13,799	13,867	12,892	8,532	6,927	21,1	958,615	25,334	2207,553	0	203,014	203,014	99,722	0	0	0	0	0	0	0
19:38:03	276,562	2629,97	13,994	14,111	12,897	8,561	6,959	21,1	958,615	25,334	2207,976	0	203,014	203,014	99,722	0	0	0	0	0	0	0
19:38:03	-11,743	2629,852	13,896	13,867	12,902	8,56	6,99	21,1	958,615	25,334	2208,398	0	203,014	203,014	99,722	0	0	0	0	0	0	0
19:38:03	84,033	2630,692	13,896	13,916	12,907	8,568	7,021	21,1	958,615	25,334	2208,82	0	203,014	203,014	99,722	0	0	0	0	0	0	0
19:38:03	1,245	2630,705	13,896	13,867	12,907	8,568	7,052	21,1	958,615	25,334	2209,242	0	203,014	203,014	99,722	0	0	0	0	0	0	0
19:38:03	131,909	2632,024	13,945	13,965	12,911	8,582	7,082	21,1	958,615	25,334	2209,665	0	203,014	203,014	99,722	0	0	0	0	0	0	0
19:38:03	0	2632,024	13,945	14,062	12,911	8,582	7,111	21,1	958,615	25,334	2210,087	0	203,014	203,014	99,722	0	0	0	0	0	0	0
19:38:03	84,033	2632,864	13,945	13,916	12,916	8,591	7,14	21,1	958,615	25,334	2210,509	0	203,014	203,014	99,722	0	0	0	0	0	0	0
19:38:03	-46,826	2632,396	13,896	13,769	12,916	8,586	7,168	21,1	958,615	25,334	2210,931	0	203,014	203,014	99,722	0	0	0	0	0	0	0
19:38:03	180,883	2634,205	13,994	13,965	12,921	8,605	7,197	21,1	958,615	25,334	2211,355	0	203,014	203,014	99,722	0	0	0	0	0	0	0
19:38:03	0	2634,205	13,994	14,062	12,921	8,605	7,224	21,1	958,615	25,334	2211,778	0	203,014	203,014	99,722	0	0	0	0	0	0	0
19:38:03	-107,592	2633,129	13,799	13,965	12,926	8,593	7,251	21,1	958,615	25,334	2212,199	0	203,014	203,014	99,722	0	0	0	0	0	0	0
19:38:03	-22,46	2632,904	13,603	13,623	12,935	8,591	7,277	21,1	958,615	25,334	2212,62	0	203,014	203,014	99,722	0	0	0	0	0	0	0
19:38:03	83,984	2633,744	13,603	13,574	12,94	8,6	7,303	21,1	958,615	25,334	2213,041	0	203,014	203,014	99,722	0	0	0	0	0	0	0
19:38:03	0	2633,744	13,603	13,574	12,94	8,6	7,329	21,1	958,615	25,334	2213,462	0	203,014	203,014	99,722	0	0	0	0	0	0	0
19:38:03	143,701	2635,181	13,75	13,769	12,94	8,615	7,354	21,1	958,615	25,334	2213,884	0	203,014	203,014	99,722	0	0	0	0	0	0	0
19:38:03	143,701	2636,618	13,896	13,867	12,94	8,629	7,379	21,1	958,615	25,334	2214,306	0	203,014	203,014	99,722	0	0	0	0	0	0	0
19:38:03	47,924	2637,098	13,945	14,062	12,94	8,634	7,404	21,1	958,615	25,334	2214,729	0	203,014	203,014	99,722	0	0	0	0	0	0	0
19:38:03	-47,924	2636,618	13,896	13,769	12,94	8,629	7,428	21,1	958,615	25,334	2215,151	0	203,014	203,014	99,722	0	0	0	0	0	0	0
19:38:03	47,924	2637,098	13,945	13,965	12,94	8,634	7,451	21,1	958,615	25,334	2215,572	0	203,014	203,014	99,722	0	0	0	0	0	0	0
19:38:03	0	2637,098	13,945	13,916	12,94	8,634	7,474	21,1	958,615	25,334	2215,994	0	203,014	203,014	99,722	0	0	0	0	0	0	0
19:38:03	47,9	2637,577	13,994	14,062	12,94	8,639	7,497	21,1	958,615	25,334	2216,415	0	203,014	203,014	99,722	0	0	0	0	0	0	0
19:38:03	-154,272	2636,034	13,75	13,72	12,945	8,623	7,519	21,1	958,615	25,334	2216,835	0	203,014	203,014	99,722	0	0	0	0	0	0	0
19:38:03	143,725	2637,471	13,896	13,867	12,945	8,638	7,541	21,1	958,615	25,334	2217,255	0	203,014	203,014	99,722	0	0	0	0	0	0	0
19:38:03	0	2637,471	13,896	13,916	12,945	8,638	7,563	21,1	958,615	25,334	2217,676	0	203,014	203,014	99,722	0	0	0	0	0	0	0
19:38:03	95,849	2638,43	13,994	14,062	12,945	8,648	7,584	21,1	958,615	25,334	2218,096	0	203,014	203,014	99,722	0	0	0	0	0	0	0
19:38:03	0	2638,43	13,994	14,062	12,945	8,648	7,605	21,1	958,615	25,334	2218,517	0	203,014	203,014	99,722	0	0	0	0	0	0	0
19:38:03	37,158	2638,801	13,945	13,916	12,95	8,652	7,625	21,1	958,615	25,334	2218,937	0	203,014	203,014	99,722	0	0	0	0	0	0	0
19:38:03	0	2638,801	13,945	13,965	12,95	8,652	7,646	21,1	958,615	25,334	2219,357	0	203,014	203,014	99,722	0	0	0	0	0	0	0
19:38:03	-143,774	2637,363	13,799	13,623	12,95	8,637	7,665	21,1	958,615	25,334	2219,774	0	203,014	203,014	99,722	0	0	0	0	0	0	0
19:38:03	95,849	2638,322	13,896	13,867	12,95	8,647	7,684	21,1	958,615	25,334	2220,193	0	203,014	203,014	99,722	0	0	0	0	0	0	0
19:38:03	0	2638,322	13,896	13,769	12,95	8,647	7,703	21,1	958,615	25,334	2220,611	0	203,014	203,014	99,722	0	0	0	0	0	0	0
19:38:03	-95,849	2637,363	13,799	13,769	12,95	8,637	7,721	21,1	958,615	25,334	2221,028	0	203,014	203,014	99,722	0	0	0	0	0	0	0
19:38:03	95,849	2638,322	13,896	13,916	12,95	8,647	7,74	21,1	958,615	25,334	2221,445	0	203,014	203,014	99,722	0	0	0	0	0	0	0
19:38:03	0	2638,322	13,896	13,867	12,95	8,647	7,757	21,1	958,615	25,334	2221,862	0	203,014	203,014	99,722	0	0	0	0	0	0	0
19:38:03	-37,158	2637,95	13,945	13,965	12,945	8,643	7,775	21,1	958,615	25,334	2222,278	0	203,014	203,014	99,722	0	0	0	0	0	0	0
19:38:03	-47,924	2637,471	13,896	13,769	12,945	8,638	7,792	21,1	958,615	25,334	2222,693	0	203,014	203,014	99,722	0	0	0	0	0	0	0
19:38:03	-95,825	2636,513	13,799	13,867	12,945	8,628	7,808	21,1	958,615	25,334	2223,107	0	203,014	203,014	99,722	0	0	0	0	0	0	0
19:38:03	95,825	2637,471	13,896	13,867	12,945	8,638	7,824	21,1	958,615	25,334	2223,522	0	203,014	203,014	99,722	0	0	0	0	0	0	0
19:38:03	-95,825	2636,513	13,799	13,916	12,945	8,628	7,84	21,1	958,615	25,334	2223,935	0	203,014	203,014	99,722	0	0	0	0	0	0	0
19:38:03	95,825	2637,471	13,896	13,916	12,945	8,638	7,856	21,1	958,615	25,334	2224,348	0	203,014	203,014	99,722	0	0	0	0	0	0	0
19:38:04	-98,12	2636,49	13,799	13,916	12,945	8,628	7,871	21,1	958,615	25,334	2224,76	0	203,014	203,014	99,722	0	0	0	0	0	0	0
19:38:04	2,294	2636,513	13,799	13,867	12,945	8,628	7,886	21,1	958,615	25,334	2225,172	0	203,014	203,014	99,722	0	0	0	0	0	0	0
19:38:04	0	2636,513	13,799	13,867	12,945	8,628	7,9	21,1	958,615	25,334	2225,583	0	203,014	203,014	99,722	0	0	0	0	0	0	0
19:38:04	0	2636,513	13,799	13,769	12,945	8,628	7,915	21,1	958,615	25,334	2225,994	0	203,014	203,014	99,722	0	0	0	0	0	0	0
19:38:04	-2,294	2636,49	13,799	13,916	12,945	8,628	7,929	21,1	958,615	25,334	2226,405	0	203,014	203,014	99,722	0	0	0	0	0	0	0
19:38:04	-45,605	2636,034	13,75	13,867	12,945	8,623	7,942	21,1	958,615	25,334	2226,814	0	203,014	203,014	99,722	0	0	0	0	0	0	0
19:38:04	0	2636,034	13,75	13,72	12,945	8,623	7,956	21,1	958,615	25,334	2227,224	0	203,014	203,014	99,722	0	0	0	0	0	0	0
19:38:04	0	2636,034	13,75	13,769	12,945	8,623	7,969	21,1	958,615	25,334	2227,633	0	203,014	203,014	99,722	0	0	0	0	0	0	0
19:38:04	47,9	2636,513	13,799	13,769	12,945	8,628	7,982	21,1	958,615	25,334	2228,042	0	203,014	203,014	99,722	0	0	0	0	0	0	0
19:38:04	143,75	2637,95	13,945	13,867	12,945	8,643	7,995	21,1	958,615	25,334	2228,452	0	203,014	203,014	99,722	0	0	0	0	0	0	0
19:38:04	-193,969	2636,011	13,75	13,623	12,945	8,623	8,007	21,3	957,185	25,334	2228,859	0	203,014	203,014	99,722	0	0	0	0	0	0	0
19:38:04	151,684	2637,527	13,896	13,867	12,945	8,639	8,019	21,3	957,185	25,334	2229,268	0	203,014	203,014	99,722	0	0	0	0	0	0	0
19:38:04	-95,874	2636,569	13,799	13,72	12,945	8,629	8,031	21,3	957,185	25,334	2229,675	0	203,014	203,014	99,722	0	0	0	0	0	0	0
19:38:04	0	2636,569	13,799	13,72	12,945	8,629	8,043	21,3	957,185	25,334	2230,082	0	203,014	203,014	99,722	0	0	0	0	0	0	0
19:38:04	95,874	2637,527	13,896	13,72	12,945	8,639	8,055	21,3	957,185	25,334	2230,489	0	203,014	203,014	99,722	0	0	0	0	0	0	0
19:38:04	0	2637,527	13,896	13,867	12,945	8,639	8,066	21,3	957,185	25,334	2230,896	0	203,014	203,014	99,722	0	0	0	0	0	0	0
19:38:04	47,924	2638,007	13,945	13,916	12,945	8,644	8,077	21,3	957,185	25,334	2231,303	0	203,014	203,014	99,722	0	0	0	0	0	0	0
19:38:04	-47,924	2637,527	13,896	13,72	12,945	8,639	8,088	21,3	957,185	25,334	2231,71	0	203,014	203,014	99,722	0	0	0	0	0	0	0
19:38:04	-95,874	2636,569	13,799	13,769	12,945	8,629	8,099	21,3	957,185	25,334	2232,114	0	203,014	203,014	99,722	0	0	0	0	0	0	0
19:38:04	95,874	2637,527	13,896	13,867	12,945	8,639	8,11	21,3	957,185	25,334	2232,52	0	203,014	203,014	99,722	0	0	0	0	0	0	0
19:38:04	0	2637,527	13,896	13,916	12,945	8,639	8,12	21,3	957,185	25,334	2232,925	0	204,232	204,232	99,727	0	0	0	0	0	0	0
19:38:04	-95,874	2636,569	13,799	13,769	12,945	8,629	8,13	21,3	957,185	25,334	2233,328	0	204,232	204,232	99,727	0	0	0	0	0	0	0
19:38:04	143,798	2638,007	13,945	13,916	12,945	8,644	8,14	21,3	957,185	25,334	2233,733	0	204,232	204,232	99,727	0	0	0	0	0	0	0
19:38:04	-191,723	2636,089	13,75	13,72	12,945	8,624	8,15	21,3	957,185	25,334	2234,135	0	204,232	204,232	99,727	0	0	0	0	0	0	0
19:38:04	0	2636,089	13,75	13,623	12,945	8,624	8,159	21,3	957,185	25,334	2234,537	0	204,232	204,232	99,727	0	0	0	0	0	0	0
19:38:04	47,924	2636,569	13,799	13,769	12,945	8,629	8,168	21,3	957,185	25,334	2234,939	0	204,232	204,232	99,727	0	0	0	0	0	0	0
19:38:04	0	2636,569	13,799	13,916	12,945	8,629	8,177	21,3	957,185	25,334	2235,341	0	204,232	204,232	99,727	0	0	0	0	0	0	0
19:38:04	0	2636,569	13,799	13,769	12,945	8,629	8,186	21,3	957,185	25,334	2235,742	0	204,232	204,232	99,727	0	0	0	0	0	0	0
19:38:04	-47,924	2636,089	13,75	13,623	12,945	8,624	8,195	21,3	957,185	25,334	2236,142	0	204,232	204,232	99,727	0	0	0	0	0	0	0
19:38:04	47,924	2636,569	13,799	13,867	12,945	8,629	8,203	21,3	957,185	25,334	2236,543	0	204,232	204,232	99,727	0	0	0	0	0	0	0
19:38:04	95,874	2637,527	13,896	13,769	12,945	8,639	8,212	21,3	957,185	25,334	2236,944	0	204,232	204,232	99,727	0	0	0	0	0	0	0
19:38:04	0	2637,527	13,896	13,916	12,945	8,639	8,22	21,3	957,185	25,334	2237,344	0	204,232	204,232	99,727	0	0	0	0	0	0	0
19:38:04	0	2637,527	13,896	13,916	12,945	8,639	8,228	21,3	957,185	25,334	2237,745	0	204,232	204,232	99,727	0	0	0	0	0	0	0
19:38:04	-95,874	2636,569	13,799	13,769	12,945	8,629	8,236	21,3	957,185	25,334	2238,143	0	204,232	204,232	99,727	0	0	0	0	0	0	0
19:38:04	0	2636,569	13,799	13,867	12,945	8,629	8,244	21,3	957,185	25,334	2238,542	0	204,232	204,232	99,727	0	0	0	0	0	0	0
19:38:04	95,874	2637,527	13,896	13,916	12,945	8,639	8,252	21,3	957,185	25,334	2238,941	0	204,232	204,232	99,727	0	0	0	0	0	0	0
19:38:04	-95,874	2636,569	13,799	13,769	12,945	8,629	8,259	21,3	957,185	25,334	2239,338	0	204,232	204,232	99,727	0	0	0	0	0	0	0
19:38:04	0	2636,569	13,799	13,769	12,945	8,629	8,266	21,3	957,185	25,334	2239,736	0	204,232	204,232	99,727	0	0	0	0	0	0	0
19:38:04	95,874	2637,527	13,896	13,867	12,945	8,639	8,273	21,3	957,185	25,334	2240,133	0	204,232	204,232	99,727	0	0	0	0	0	0	0
19:38:04	0	2637,527	13,896	13,916	12,945	8,639	8,281	21,3	957,185	25,334	2240,531	0	204,232	204,232	99,727	0	0	0	0	0	0	0
19:38:04	-95,874	2636,569	13,799	13,769	12,945	8,629	8,287	21,3	957,185	25,334	2240,927	0	204,232	204,232	99,727	0	0	0	0	0	0	0
19:38:04	143,798	2638,007	13,945	13,965	12,945	8,644	8,294	21,3	957,185	25,334	2241,324	0	204,232	204,232	99,727	0	0	0	0	0	0	0
19:38:04	-191,723	2636,089	13,75	13,769	12,945	8,624	8,301	21,3	957,185	25,334	2241,719	0	204,232	204,232	99,727	0	0	0	0	0	0	0
19:38:04	0	2636,089	13,75	13,72	12,945	8,624	8,307	21,3	957,185	25,334	2242,113	0	204,232	204,232	99,727	0	0	0	0	0	0	0
19:38:04	143,798	2637,527	13,896	13,916	12,945	8,639	8,314	21,3	957,185	25,334	2242,508	0	204,232	204,232	99,727	0	0	0	0	0	0	0
19:38:04	-95,874	2636,569	13,799	13,72	12,945	8,629	8,32	21,3	957,185	25,334	2242,902	0	204,232	204,232	99,727	0	0	0	0	0	0	0
19:38:04	-47,924	2636,089	13,75	13,574	12,945	8,624	8,326	21,3	957,185	25,334	2243,296	0	204,232	204,232	99,727	0	0	0	0	0	0	0
19:38:04	0	2636,089	13,75	13,623	12,945	8,624	8,332	21,3	957,185	25,334	2243,688	0	204,232	204,232	99,727	0	0	0	0	0	0	0
19:38:04	143,798	2637,527	13,896	13,867	12,945	8,639	8,338	21,3	957,185	25,334	2244,082	0	204,232	204,232	99,727	0	0	0	0	0	0	0
19:38:04	0	2637,527	13,896	13,867	12,945	8,639	8,344	21,3	957,185	25,334	2244,475	0	204,232	204,232	99,727	0	0	0	0	0	0	0
19:38:04	-95,874	2636,569	13,799	13,867	12,945	8,629	8,349	21,3	957,185	25,334	2244,867	0	204,232	204,232	99,727	0	0	0	0	0	0	0
19:38:04	-47,924	2636,089	13,75	13,72	12,945	8,624	8,355	21,3	957,185	25,334	2245,258	0	204,232	204,232	99,727	0	0	0	0	0	0	0
19:38:04	0	2636,089	13,75	13,72	12,945	8,624	8,36	21,3	957,185	25,334	2245,649	0	204,232	204,232	99,727	0	0	0	0	0	0	0
19:38:04	47,924	2636,569	13,799	13,867	12,945	8,629	8,365	21,3	957,185	25,334	2246,04	0	204,232	204,232	99,727	0	0	0	0	0	0	0
19:38:04	0	2636,569	13,799	13,72	12,945	8,629	8,37	21,3	957,185	25,334	2246,43	0	204,232	204,232	99,727	0	0	0	0	0	0	0
19:38:04	95,874	2637,527	13,896	13,867	12,945	8,639	8,376	21,3	957,185	25,334	2246,821	0	204,232	204,232	99,727	0	0	0	0	0	0	0
19:38:04	-143,798	2636,089	13,75	13,72	12,945	8,624	8,38	21,3	957,185	25,334	2247,211	0	204,232	204,232	99,727	0	0	0	0	0	0	0
19:38:04	85,058	2636,94	13,75	13,72	12,95	8,633	8,385	21,3	957,185	25,334	2247,6	0	204,232	204,232	99,727	0	0	0	0	0	0	0
19:38:04	0	2636,94	13,75	13,867	12,95	8,633	8,39	21,3	957,185	25,334	2247,99	0	204,232	204,232	99,727	0	0	0	0	0	0	0
19:38:04	-143,774	2635,502	13,603	13,574	12,95	8,618	8,395	21,3	957,185	25,334	2248,377	0	204,232	204,232	99,727	0	0	0	0	0	0	0
19:38:04	47,924	2635,982	13,652	13,623	12,95	8,623	8,399	21,3	957,185	25,334	2248,765	0	204,232	204,232	99,727	0	0	0	0	0	0	0
19:38:04	95,849	2636,94	13,75	13,72	12,95	8,633	8,404	21,3	957,185	25,334	2249,153	0	204,232	204,232	99,727	0	0	0	0	0	0	0
19:38:04	58,74	2637,527	13,896	13,916	12,945	8,639	8,408	21,3	957,185	25,334	2249,541	0	204,232	204,232	99,727	0	0	0	0	0	0	0
19:38:04	-95,874	2636,569	13,799	13,769	12,945	8,629	8,413	21,3	957,185	25,334	2249,928	0	204,232	204,232	99,727	0	0	0	0	0	0	0
19:38:04	-143,774	2635,131	13,652	13,574	12,945	8,614	8,417	21,3	957,185	25,334	2250,314	0	204,232	204,232	99,727	0	0	0	0	0	0	0
19:38:04	-143,75	2633,693	13,506	13,379	12,945	8,599	8,42	21,3	957,185	25,334	2250,697	0	204,232	204,232	99,727	0	0	0	0	0	0	0
19:38:04	-481,225	2628,881	13,017	12,646	12,945	8,55	8,423	21,3	957,185	25,334	2251,075	0	204,232	204,232	99,727	0	0	0	0	0	0	0
19:38:04	-549,682	2623,384	12,627	12,109	12,935	8,493	8,424	21,3	957,185	25,334	2251,448	0	204,232	204,232	99,727	0	0	0	0	0	0	0
19:38:04	-539,697	2617,987	12,334	11,718	12,921	8,437	8,424	21,3	957,185	25,334	2251,814	0	204,232	204,232	99,727	0	0	0	0	0	0	0
19:38:04	-566,162	2612,326	12,187	11,425	12,897	8,379	8,424	21,3	957,185	25,334	2252,175	0	204,232	204,232	99,727	0	0	0	0	0	0	0
19:38:04	-505,346	2607,272	12,187	11,425	12,868	8,327	8,422	21,3	957,185	25,334	2252,53	0	204,232	204,232	99,727	0	0	0	0	0	0	0
19:38:04	-488,745	2602,385	12,285	10,937	12,835	8,276	8,419	21,3	957,185	25,334	2252,88	0	204,232	204,232	99,727	0	0	0	0	0	0	0
19:38:04	-678,344	2595,601	12,187	11,181	12,802	8,207	8,415	21,3	957,185	25,334	2253,222	0	204,232	204,232	99,727	0	0	0	0	0	0	0
19:38:04	-567,089	2589,931	12,285	11,279	12,765	8,148	8,409	21,3	957,185	25,334	2253,559	0	204,232	204,232	99,727	0	0	0	0	0	0	0
19:38:04	-720,581	2582,725	12,138	11,23	12,732	8,074	8,403	21,3	957,185	25,334	2253,888	0	204,232	204,232	99,727	0	0	0	0	0	0	0
19:38:04	-792,114	2574,804	11,845	10,547	12,703	7,992	8,395	21,3	957,185	25,334	2254,209	0	204,232	204,232	99,727	0	0	0	0	0	0	0
19:38:04	-880,2	2566,002	11,455	10,4	12,675	7,901	8,385	21,3	957,185	25,334	2254,521	0	204,232	204,232	99,727	0	0	0	0	0	0	0
19:38:04	-886,914	2557,132	11,113	10,009	12,643	7,81	8,374	21,3	957,185	25,334	2254,823	0	204,232	204,232	99,727	0	0	0	0	0	0	0
19:38:04	-511,499	2552,017	11,113	10,009	12,614	7,757	8,362	21,3	957,185	25,334	2255,121	0	204,232	204,232	99,727	0	0	0	0	0	0	0
19:38:04	-713,525	2544,882	11,015	10,009	12,579	7,684	8,348	21,3	957,185	25,334	2255,411	0	204,232	204,232	99,727	0	0	0	0	0	0	0
19:38:04	-369,873	2541,183	11,308	10,302	12,542	7,646	8,335	21,3	957,185	25,334	2255,696	0	204,232	204,232	99,727	0	0	0	0	0	0	0
19:38:04	-657,763	2534,606	11,308	10,351	12,504	7,578	8,32	21,3	957,185	25,334	2255,975	0	204,232	204,232	99,727	0	0	0	0	0	0	0
19:38:04	-837,207	2526,234	11,162	10,009	12,465	7,491	8,304	21,3	957,185	25,334	2256,245	0	204,232	204,232	99,727	0	0	0	0	0	0	0
19:38:04	-827,197	2517,962	10,966	10,009	12,429	7,406	8,286	21,3	957,185	25,334	2256,507	0	204,232	204,232	99,727	0	0	0	0	0	0	0
19:38:04	-596,093	2512,001	10,966	10,058	12,395	7,345	8,268	21,3	957,185	25,334	2256,763	0	204,232	204,232	99,727	0	0	0	0	0	0	0
19:38:04	-621,923	2505,782	10,82	10,156	12,367	7,281	8,248	21,3	957,185	25,334	2257,012	0	204,232	204,232	99,727	0	0	0	0	0	0	0
19:38:04	-649,414	2499,287	10,625	9,961	12,341	7,214	8,228	21,3	957,185	25,334	2257,254	0	204,232	204,232	99,727	0	0	0	0	0	0	0
19:38:04	-716,479	2492,123	10,283	9,472	12,319	7,14	8,207	21,3	957,185	25,334	2257,489	0	204,232	204,232	99,727	0	0	0	0	0	0	0
19:38:04	-547,216	2486,651	10,136	9,472	12,296	7,083	8,185	21,3	957,185	25,334	2257,718	0	204,232	204,232	99,727	0	0	0	0	0	0	0
19:38:04	-625,805	2480,392	9,843	9,179	12,277	7,019	8,162	21,3	957,185	25,334	2257,941	0	204,232	204,232	99,727	0	0	0	0	0	0	0
19:38:04	-638,671	2474,006	9,648	9,082	12,251	6,953	8,138	21,3	957,185	25,334	2258,157	0	204,232	204,232	99,727	0	0	0	0	0	0	0
19:38:04	-301,684	2470,989	9,697	9,082	12,231	6,922	8,114	21,3	957,185	25,334	2258,369	0	204,232	204,232	99,727	0	0	0	0	0	0	0
19:38:04	-480,542	2466,183	9,697	9,13	12,204	6,872	8,09	21,3	957,185	25,334	2258,577	0	204,232	204,232	99,727	0	0	0	0	0	0	0
19:38:04	-489,135	2461,292	9,697	9,179	12,176	6,822	8,065	21,3	957,185	25,334	2258,78	0	204,232	204,232	99,727	0	0	0	0	0	0	0
19:38:04	-489,355	2456,399	9,697	9,277	12,148	6,771	8,04	21,3	957,185	25,334	2258,977	0	204,232	204,232	99,727	0	0	0	0	0	0	0
19:38:04	-326,562	2453,133	9,795	9,277	12,124	6,738	8,014	21,3	957,185	25,334	2259,172	0	204,232	204,232	99,727	0	0	0	0	0	0	0
19:38:04	-498,242	2448,151	9,697	9,13	12,101	6,686	7,988	21,3	957,185	25,334	2259,361	0	204,232	204,232	99,727	0	0	0	0	0	0	0
19:38:04	-529,711	2442,853	9,502	8,984	12,082	6,632	7,961	21,3	957,185	25,334	2259,544	0	204,232	204,232	99,727	0	0	0	0	0	0	0
19:38:04	-549,218	2437,361	9,355	8,789	12,059	6,575	7,934	21,3	957,185	25,334	2259,722	0	204,232	204,232	99,727	0	0	0	0	0	0	0
19:38:04	-520,678	2432,154	9,16	8,74	12,04	6,522	7,907	21,3	957,185	25,334	2259,895	0	204,232	204,232	99,727	0	0	0	0	0	0	0
19:38:05	-429,077	2427,864	9,062	8,642	12,021	6,477	7,879	21,3	957,185	25,334	2260,062	0	204,232	204,232	99,727	0	0	0	0	0	0	0
19:38:05	-332,348	2424,54	9,062	8,642	12,002	6,443	7,85	21,3	957,185	25,334	2260,227	0	204,232	204,232	99,727	0	0	0	0	0	0	0
19:38:05	-461,596	2419,924	9,013	8,447	11,978	6,395	7,822	21,3	957,185	25,334	2260,387	0	204,232	204,232	99,727	0	0	0	0	0	0	0
19:38:05	-462,817	2415,296	8,964	8,447	11,954	6,348	7,793	21,3	957,185	25,334	2260,541	0	204,232	204,232	99,727	0	0	0	0	0	0	0
19:38:05	-428,808	2411,008	8,867	8,447	11,935	6,304	7,764	21,3	957,185	25,334	2260,692	0	204,232	204,232	99,727	0	0	0	0	0	0	0
19:38:05	-415,844	2406,849	8,867	8,447	11,911	6,261	7,734	21,3	957,185	25,334	2260,838	0	204,232	204,232	99,727	0	0	0	0	0	0	0
19:38:05	-323,608	2403,613	8,964	8,447	11,888	6,227	7,705	21,3	957,185	25,334	2260,98	0	204,232	204,232	99,727	0	0	0	0	0	0	0
19:38:05	-426,806	2399,345	8,867	8,545	11,869	6,183	7,675	21,3	957,185	25,334	2261,119	0	204,232	204,232	99,727	0	0	0	0	0	0	0
19:38:05	-387,402	2395,471	8,72	8,398	11,855	6,143	7,645	21,3	957,185	25,334	2261,253	0	204,232	204,232	99,727	0	0	0	0	0	0	0
19:38:05	-566,162	2389,81	8,476	8,105	11,836	6,085	7,614	21,3	957,185	25,334	2261,381	0	204,232	204,232	99,727	0	0	0	0	0	0	0
19:38:05	-467,382	2385,136	8,33	7,91	11,817	6,037	7,583	21,3	958,996	25,334	2261,505	0	204,232	204,232	99,727	0	0	0	0	0	0	0
19:38:05	-253,466	2382,601	8,33	7,959	11,803	6,011	7,552	21,3	958,996	25,334	2261,626	0	204,232	204,232	99,727	0	0	0	0	0	0	0
19:38:05	-332,226	2379,279	8,33	7,91	11,784	5,976	7,522	21,3	958,996	25,334	2261,744	0	204,232	204,232	99,727	0	0	0	0	0	0	0
19:38:05	-468,115	2374,598	8,183	7,763	11,765	5,928	7,49	21,3	958,996	25,334	2261,857	0	204,232	204,232	99,727	0	0	0	0	0	0	0
19:38:05	-285,595	2371,742	8,232	7,861	11,746	5,899	7,459	21,3	958,996	25,334	2261,966	0	204,232	204,232	99,727	0	0	0	0	0	0	0
19:38:05	-243,554	2369,306	8,33	7,959	11,727	5,874	7,428	21,3	958,996	25,334	2262,074	0	204,232	204,232	99,727	0	0	0	0	0	0	0
19:38:05	-418,383	2365,122	8,232	7,959	11,708	5,83	7,397	21,3	958,996	25,334	2262,177	0	204,232	204,232	99,727	0	0	0	0	0	0	0
19:38:05	-375,292	2361,369	8,183	7,763	11,69	5,792	7,365	21,3	958,996	25,334	2262,276	0	204,232	204,232	99,727	0	0	0	0	0	0	0
19:38:05	-384,472	2357,525	8,037	7,763	11,676	5,752	7,334	21,3	958,996	25,334	2262,371	0	204,232	204,232	99,727	0	0	0	0	0	0	0
19:38:05	-382,006	2353,705	7,89	7,568	11,662	5,713	7,302	21,3	958,996	25,334	2262,462	0	204,232	204,232	99,727	0	0	0	0	0	0	0
19:38:05	-391,796	2349,787	7,744	7,519	11,648	5,672	7,27	21,3	958,996	25,334	2262,549	0	204,314	204,314	99,727	0	0	0	0	0	0	0
19:38:05	-377,636	2346,01	7,597	7,373	11,634	5,633	7,238	21,3	958,996	25,334	2262,633	0	204,314	204,314	99,727	0	0	0	0	0	0	0
19:38:05	-247,338	2343,537	7,597	7,324	11,62	5,608	7,206	21,3	958,996	25,334	2262,714	0	204,314	204,314	99,727	0	0	0	0	0	0	0
19:38:05	-364,209	2339,895	7,548	7,324	11,602	5,57	7,174	21,3	958,996	25,334	2262,791	0	204,314	204,314	99,727	0	0	0	0	0	0	0
19:38:05	-253,564	2337,359	7,548	7,324	11,587	5,544	7,142	21,3	958,996	25,334	2262,866	0	204,314	204,314	99,727	0	0	0	0	0	0	0
19:38:05	-323,217	2334,127	7,548	7,226	11,569	5,511	7,11	21,3	958,996	25,334	2262,937	0	204,314	204,314	99,727	0	0	0	0	0	0	0
19:38:05	-250,61	2331,621	7,548	7,324	11,554	5,485	7,078	21,3	958,996	25,334	2263,006	0	204,314	204,314	99,727	0	0	0	0	0	0	0
19:38:05	-295,605	2328,665	7,5	7,226	11,54	5,455	7,046	21,3	958,996	25,334	2263,071	0	204,314	204,314	99,727	0	0	0	0	0	0	0
19:38:05	-393,115	2324,734	7,402	7,177	11,523	5,414	7,014	21,3	958,996	25,334	2263,133	0	204,314	204,314	99,727	0	0	0	0	0	0	0
19:38:05	-243,92	2322,295	7,402	7,177	11,509	5,389	6,982	21,3	958,996	25,334	2263,192	0	204,314	204,314	99,727	0	0	0	0	0	0	0
19:38:05	-438,574	2317,909	7,109	6,982	11,5	5,344	6,95	21,3	958,996	25,334	2263,247	0	204,314	204,314	99,727	0	0	0	0	0	0	0
19:38:05	-364,209	2314,267	6,914	6,738	11,49	5,306	6,918	21,3	958,996	25,334	2263,298	0	204,314	204,314	99,727	0	0	0	0	0	0	0
19:38:05	-242,919	2311,838	6,914	6,738	11,476	5,281	6,886	21,3	958,996	25,334	2263,347	0	204,314	204,314	99,727	0	0	0	0	0	0	0
19:38:05	-149,462	2310,343	7,011	6,836	11,462	5,266	6,854	21,3	958,996	25,334	2263,394	0	204,314	204,314	99,727	0	0	0	0	0	0	0
19:38:05	-257,836	2307,765	7,06	6,884	11,445	5,239	6,822	21,3	958,996	25,334	2263,438	0	204,314	204,314	99,727	0	0	0	0	0	0	0
19:38:05	-281,323	2304,951	7,06	6,884	11,429	5,21	6,791	21,3	958,996	25,334	2263,48	0	204,314	204,314	99,727	0	0	0	0	0	0	0
19:38:05	-223,632	2302,715	7,011	6,836	11,419	5,187	6,759	21,3	958,996	25,334	2263,519	0	204,314	204,314	99,727	0	0	0	0	0	0	0
19:38:05	-311,376	2299,601	6,914	6,738	11,406	5,155	6,728	21,3	958,996	25,334	2263,555	0	204,314	204,314	99,727	0	0	0	0	0	0	0
19:38:05	-296,533	2296,636	6,767	6,689	11,397	5,124	6,696	21,3	958,996	25,334	2263,588	0	204,314	204,314	99,727	0	0	0	0	0	0	0
19:38:05	-204,248	2294,593	6,718	6,543	11,388	5,103	6,665	21,3	958,996	25,334	2263,619	0	204,314	204,314	99,727	0	0	0	0	0	0	0
19:38:05	-230,981	2292,284	6,621	6,445	11,38	5,08	6,634	21,3	958,996	25,334	2263,647	0	204,314	204,314	99,727	0	0	0	0	0	0	0
19:38:05	-252,49	2289,759	6,523	6,347	11,371	5,054	6,603	21,3	958,996	25,334	2263,673	0	204,314	204,314	99,727	0	0	0	0	0	0	0
19:38:05	-250,146	2287,257	6,425	6,347	11,362	5,028	6,572	21,3	958,996	25,334	2263,697	0	204,314	204,314	99,727	0	0	0	0	0	0	0
19:38:05	-220,361	2285,054	6,425	6,347	11,349	5,005	6,542	21,3	958,996	25,334	2263,718	0	204,314	204,314	99,727	0	0	0	0	0	0	0
19:38:05	-206,201	2282,992	6,377	6,298	11,34	4,984	6,511	21,3	958,996	25,334	2263,737	0	204,314	204,314	99,727	0	0	0	0	0	0	0
19:38:05	-235,156	2280,64	6,279	6,201	11,332	4,96	6,481	21,3	958,996	25,334	2263,754	0	204,314	204,314	99,727	0	0	0	0	0	0	0
19:38:05	-69,653	2279,943	6,377	6,201	11,323	4,952	6,451	21,3	958,996	25,334	2263,771	0	204,314	204,314	99,727	0	0	0	0	0	0	0
19:38:05	-177,392	2278,17	6,377	6,298	11,313	4,934	6,421	21,3	958,996	25,334	2263,785	0	204,314	204,314	99,727	0	0	0	0	0	0	0
19:38:05	-163,574	2276,534	6,425	6,347	11,301	4,917	6,391	21,3	958,996	25,334	2263,798	0	204,314	204,314	99,727	0	0	0	0	0	0	0
19:38:05	-179,76	2274,736	6,425	6,347	11,29	4,899	6,362	21,3	958,996	25,334	2263,809	0	204,314	204,314	99,727	0	0	0	0	0	0	0
19:38:05	-161,328	2273,123	6,425	6,445	11,281	4,882	6,333	21,3	958,996	25,334	2263,818	0	204,314	204,314	99,727	0	0	0	0	0	0	0
19:38:05	-163,574	2271,487	6,425	6,347	11,272	4,865	6,304	21,3	958,996	25,334	2263,826	0	204,314	204,314	99,727	0	0	0	0	0	0	0
19:38:05	-179,541	2269,692	6,377	6,298	11,264	4,847	6,276	21,3	958,996	25,334	2263,831	0	204,314	204,314	99,727	0	0	0	0	0	0	0
19:38:05	-235,888	2267,333	6,23	6,201	11,259	4,822	6,247	21,3	958,996	25,334	2263,835	0	204,314	204,314	99,727	0	0	0	0	0	0	0
19:38:05	-205,029	2265,283	6,084	6,103	11,255	4,801	6,219	21,3	958,996	25,334	2263,836	0	204,314	204,314	99,727	0	0	0	0	0	0	0
19:38:05	-143,042	2263,852	6,035	6,005	11,249	4,786	6,191	21,3	958,996	25,334	2263,836	0	204,314	204,314	99,727	0	0	0	0	0	0	0
19:38:05	-97,314	2262,879	6,035	5,957	11,244	4,776	6,163	21,3	958,996	25,334	2262,879	0	204,314	204,314	99,727	0	0	0	0	0	0	0
19:38:05	-151,831	2261,361	6,035	5,957	11,235	4,761	6,136	21,3	958,996	25,334	2261,361	0	204,314	204,314	99,727	0	0	0	0	0	0	0
19:38:05	-106,86	2260,292	6,084	6,103	11,226	4,75	6,108	21,3	958,996	25,334	2260,292	0	204,314	204,314	99,727	0	0	0	0	0	0	0
19:38:05	-167,919	2258,613	6,084	6,152	11,217	4,732	6,081	21,3	958,996	25,334	2258,613	0	204,314	204,314	99,727	0	0	0	0	0	0	0
19:38:05	-153,735	2257,076	6,084	6,152	11,208	4,717	6,055	21,3	958,996	25,334	2257,076	0	204,314	204,314	99,727	0	0	0	0	0	0	0
19:38:05	-85,62	2256,219	6,084	6,103	11,203	4,708	6,028	21,3	958,996	25,334	2256,219	0	204,314	204,314	99,727	0	0	0	0	0	0	0
19:38:05	-130,2	2254,917	6,035	6,005	11,198	4,694	6,002	21,3	958,996	25,334	2254,917	0	204,314	204,314	99,727	0	0	0	0	0	0	0
19:38:05	-209,008	2252,827	5,888	5,859	11,194	4,673	5,976	21,3	958,996	25,334	2252,827	0	204,314	204,314	99,727	0	0	0	0	0	0	0
19:38:05	-72,656	2252,101	5,888	5,664	11,19	4,665	5,95	21,3	958,996	25,334	2252,101	0	204,314	204,314	99,727	0	0	0	0	0	0	0
19:38:05	-176,977	2250,331	5,791	5,615	11,185	4,647	5,925	21,3	958,996	25,334	2250,331	0	204,314	204,314	99,727	0	0	0	0	0	0	0
19:38:05	-86,669	2249,464	5,791	5,664	11,18	4,638	5,9	21,3	958,996	25,334	2249,464	0	204,314	204,314	99,727	0	0	0	0	0	0	0
19:38:05	-68,652	2248,778	5,888	5,761	11,171	4,631	5,875	21,3	958,996	25,334	2248,778	0	204,314	204,314	99,727	0	0	0	0	0	0	0
19:38:05	-51,562	2248,262	5,937	5,859	11,165	4,626	5,85	21,3	958,996	25,334	2248,262	0	204,314	204,314	99,727	0	0	0	0	0	0	0
19:38:05	-69,726	2247,565	6,035	5,957	11,156	4,619	5,826	21,3	958,996	25,334	2247,565	0	204,314	204,314	99,727	0	0	0	0	0	0	0
19:38:05	-86,669	2246,698	6,035	5,957	11,151	4,61	5,802	21,3	958,996	25,334	2246,698	0	204,314	204,314	99,727	0	0	0	0	0	0	0
19:38:05	-167,333	2245,025	5,937	5,859	11,147	4,592	5,778	21,3	958,996	25,334	2245,025	0	204,314	204,314	99,727	0	0	0	0	0	0	0
19:38:05	-121,557	2243,809	5,888	5,761	11,143	4,58	5,755	21,3	958,996	25,334	2243,809	0	204,314	204,314	99,727	0	0	0	0	0	0	0
19:38:05	-168,481	2242,124	5,791	5,664	11,138	4,562	5,732	21,3	958,996	25,334	2242,124	0	204,314	204,314	99,727	0	0	0	0	0	0	0
19:38:05	-86,474	2241,26	5,791	5,761	11,133	4,554	5,708	21,3	958,996	25,334	2241,26	0	204,314	204,314	99,727	0	0	0	0	0	0	0
19:38:05	-78,076	2240,479	5,791	5,664	11,129	4,546	5,686	21,3	958,996	25,334	2240,479	0	204,314	204,314	99,727	0	0	0	0	0	0	0
19:38:05	-88,574	2239,593	5,791	5,664	11,124	4,536	5,663	21,3	958,996	25,334	2239,593	0	204,314	204,314	99,727	0	0	0	0	0	0	0
19:38:05	-78,076	2238,812	5,791	5,664	11,119	4,528	5,641	21,3	958,996	25,334	2238,812	0	204,314	204,314	99,727	0	0	0	0	0	0	0
19:38:05	-87,548	2237,937	5,791	5,615	11,114	4,519	5,619	21,3	958,996	25,334	2237,937	0	204,314	204,314	99,727	0	0	0	0	0	0	0
19:38:05	-123,754	2236,699	5,742	5,615	11,11	4,507	5,597	21,3	958,996	25,334	2236,699	0	204,314	204,314	99,727	0	0	0	0	0	0	0
19:38:05	-91,43	2235,785	5,644	5,566	11,11	4,497	5,576	21,3	958,996	25,334	2235,785	0	204,314	204,314	99,727	0	0	0	0	0	0	0
19:38:05	-124,633	2234,539	5,595	5,468	11,105	4,484	5,554	21,3	958,996	25,334	2234,539	0	204,314	204,314	99,727	0	0	0	0	0	0	0
19:38:05	-79,125	2233,747	5,595	5,468	11,101	4,476	5,533	21,3	958,996	25,334	2233,747	0	204,314	204,314	99,727	0	0	0	0	0	0	0
19:38:05	-9,619	2233,651	5,595	5,468	11,1	4,475	5,512	21,3	958,996	25,334	2233,651	0	204,314	204,314	99,727	0	0	0	0	0	0	0
19:38:05	-124,755	2232,404	5,546	5,419	11,096	4,462	5,492	21,3	958,996	25,334	2232,404	0	204,314	204,314	99,727	0	0	0	0	0	0	0
19:38:05	-78,979	2231,614	5,546	5,419	11,091	4,454	5,471	21,3	958,996	25,334	2231,614	0	204,314	204,314	99,727	0	0	0	0	0	0	0
19:38:05	36,108	2231,975	5,595	5,419	11,091	4,458	5,451	21,3	958,996	25,334	2231,614	0	204,314	204,314	99,727	0	0	0	0	0	0	0
19:38:05	-117,285	2230,802	5,546	5,419	11,087	4,446	5,432	21,3	958,996	25,334	2230,802	0	204,314	204,314	99,727	0	0	0	0	0	0	0
19:38:05	-80,126	2230,001	5,546	5,419	11,082	4,437	5,412	21,3	958,996	25,334	2230,001	0	204,314	204,314	99,727	0	0	0	0	0	0	0
19:38:05	37,06	2230,371	5,595	5,419	11,081	4,441	5,393	21,3	958,996	25,334	2230,001	0	204,314	204,314	99,727	0	0	0	0	0	0	0
19:38:05	-81,201	2229,559	5,595	5,419	11,077	4,433	5,374	21,3	958,996	25,334	2229,559	0	204,314	204,314	99,727	0	0	0	0	0	0	0
19:38:05	-81,201	2228,747	5,595	5,468	11,072	4,425	5,356	21,3	958,996	25,334	2228,747	0	204,314	204,314	99,727	0	0	0	0	0	0	0
19:38:05	-135,253	2227,395	5,546	5,468	11,067	4,411	5,337	21,3	958,996	25,334	2227,395	0	204,314	204,314	99,727	0	0	0	0	0	0	0
19:38:05	83,764	2228,233	5,644	5,468	11,067	4,419	5,319	21,3	958,996	25,334	2227,396	0	204,314	204,314	99,727	0	0	0	0	0	0	0
19:38:05	-81,201	2227,421	5,644	5,566	11,062	4,411	5,301	21,3	958,996	25,334	2227,396	0	204,314	204,314	99,727	0	0	0	0	0	0	0
19:38:05	-82,275	2226,598	5,644	5,566	11,057	4,402	5,284	21,3	958,996	25,334	2226,598	0	204,314	204,314	99,727	0	0	0	0	0	0	0
19:38:05	0	2226,598	5,644	5,468	11,057	4,402	5,266	21,3	958,996	25,334	2226,598	0	204,314	204,314	99,727	0	0	0	0	0	0	0
19:38:05	-164,965	2224,948	5,546	5,419	11,053	4,385	5,249	21,3	958,996	25,334	2224,948	0	204,314	204,314	99,727	0	0	0	0	0	0	0
19:38:05	-91,259	2224,036	5,449	5,419	11,053	4,376	5,232	21,3	958,996	25,334	2224,036	0	204,314	204,314	99,727	0	0	0	0	0	0	0
19:38:05	-7,519	2223,96	5,449	5,322	11,053	4,375	5,215	21,3	958,996	25,334	2223,96	0	204,314	204,314	99,727	0	0	0	0	0	0	0
19:38:05	-73,681	2223,224	5,449	5,322	11,048	4,368	5,199	21,3	958,996	25,334	2223,224	0	204,314	204,314	99,727	0	0	0	0	0	0	0
19:38:06	-83,3	2222,39	5,449	5,322	11,044	4,359	5,182	21,3	958,996	25,334	2222,39	0	204,314	204,314	99,727	0	0	0	0	0	0	0
19:38:06	-7,495	2222,316	5,449	5,273	11,043	4,358	5,166	21,3	958,996	25,334	2222,316	0	204,314	204,314	99,727	0	0	0	0	0	0	0
19:38:06	-74,755	2221,568	5,449	5,322	11,039	4,351	5,15	21,3	958,996	25,334	2221,568	0	204,314	204,314	99,727	0	0	0	0	0	0	0
19:38:06	-7,519	2221,493	5,449	5,322	11,039	4,35	5,134	21,3	958,996	25,334	2221,493	0	204,314	204,314	99,727	0	0	0	0	0	0	0
19:38:06	-75,781	2220,735	5,449	5,322	11,034	4,342	5,119	21,3	958,996	25,334	2220,735	0	204,314	204,314	99,727	0	0	0	0	0	0	0
19:38:06	-6,469	2220,67	5,449	5,322	11,034	4,341	5,104	21,3	958,996	25,334	2220,67	0	204,314	204,314	99,727	0	0	0	0	0	0	0
19:38:06	-45,629	2220,214	5,4	5,322	11,034	4,337	5,089	21,3	958,996	25,334	2220,214	0	204,314	204,314	99,727	0	0	0	0	0	0	0
19:38:06	-31,176	2219,902	5,449	5,322	11,029	4,333	5,074	21,3	958,996	25,334	2219,902	0	204,314	204,314	99,727	0	0	0	0	0	0	0
19:38:06	-83,276	2219,069	5,449	5,322	11,025	4,325	5,059	21,3	958,996	25,334	2219,069	0	204,314	204,314	99,727	0	0	0	0	0	0	0
19:38:06	0	2219,069	5,449	5,322	11,025	4,325	5,045	21,1	957,566	25,334	2219,069	0	204,314	204,314	99,727	0	0	0	0	0	0	0
19:38:06	-50,244	2218,567	5,4	5,273	11,024	4,32	5,03	21,1	957,566	25,334	2218,567	0	204,314	204,314	99,727	0	0	0	0	0	0	0
19:38:06	-168,066	2216,886	5,302	5,224	11,02	4,302	5,016	21,1	957,566	25,334	2216,886	0	204,314	204,314	99,727	0	0	0	0	0	0	0
19:38:06	91,235	2217,799	5,4	5,127	11,02	4,312	5,002	21,1	957,566	25,334	2216,887	0	204,314	204,314	99,727	0	0	0	0	0	0	0
19:38:06	-91,235	2216,886	5,302	5,224	11,02	4,302	4,989	21,1	957,566	25,334	2216,886	0	204,314	204,314	99,727	0	0	0	0	0	0	0
19:38:06	-45,605	2216,43	5,253	5,127	11,02	4,298	4,975	21,1	957,566	25,334	2216,43	0	204,314	204,314	99,727	0	0	0	0	0	0	0
19:38:06	-37,646	2216,054	5,302	5,127	11,015	4,294	4,962	21,1	957,566	25,334	2216,054	0	204,314	204,314	99,727	0	0	0	0	0	0	0
19:38:06	0	2216,054	5,302	5,127	11,015	4,294	4,949	21,1	957,566	25,334	2216,054	0	204,314	204,314	99,727	0	0	0	0	0	0	0
19:38:06	6,884	2216,123	5,4	5,273	11,01	4,294	4,936	21,1	957,566	25,334	2216,054	0	204,314	204,314	99,727	0	0	0	0	0	0	0
19:38:06	-37,866	2215,744	5,449	5,224	11,006	4,291	4,923	21,1	957,566	25,334	2215,744	0	204,314	204,314	99,727	0	0	0	0	0	0	0
19:38:06	0	2215,744	5,449	5,273	11,006	4,291	4,911	21,1	957,566	25,334	2215,744	0	202,792	202,792	99,721	0	0	0	0	0	0	0
19:38:06	13,33	2215,877	5,546	5,273	11,001	4,292	4,899	21,1	957,566	25,334	2215,744	0	202,792	202,792	99,721	0	0	0	0	0	0	0
19:38:06	-91,21	2214,965	5,449	5,224	11,001	4,282	4,887	21,1	957,566	25,334	2214,965	0	202,792	202,792	99,721	0	0	0	0	0	0	0
19:38:06	0	2214,965	5,449	5,127	11,001	4,282	4,875	21,1	957,566	25,334	2214,965	0	202,792	202,792	99,721	0	0	0	0	0	0	0
19:38:06	-45,581	2214,509	5,4	5,078	11,001	4,278	4,863	21,1	957,566	25,334	2214,509	0	202,792	202,792	99,721	0	0	0	0	0	0	0
19:38:06	-96,63	2213,543	5,302	5,078	11,001	4,268	4,851	21,1	957,566	25,334	2213,543	0	202,792	202,792	99,721	0	0	0	0	0	0	0
19:38:06	-45,605	2213,087	5,253	5,078	11,001	4,263	4,84	21,1	957,566	25,334	2213,087	0	202,792	202,792	99,721	0	0	0	0	0	0	0
19:38:06	45,605	2213,543	5,302	5,078	11,001	4,268	4,829	21,1	957,566	25,334	2213,087	0	202,792	202,792	99,721	0	0	0	0	0	0	0
19:38:06	11,23	2213,655	5,4	5,078	10,996	4,269	4,818	21,1	957,566	25,334	2213,088	0	202,792	202,792	99,721	0	0	0	0	0	0	0
19:38:06	-174,462	2211,911	5,302	4,98	10,992	4,251	4,806	21,1	957,566	25,334	2211,911	0	202,792	202,792	99,721	0	0	0	0	0	0	0
19:38:06	91,162	2212,822	5,4	5,078	10,992	4,26	4,796	21,1	957,566	25,334	2211,912	0	202,792	202,792	99,721	0	0	0	0	0	0	0
19:38:06	-136,743	2211,455	5,253	5,078	10,992	4,246	4,785	21,1	957,566	25,334	2211,455	0	202,792	202,792	99,721	0	0	0	0	0	0	0
19:38:06	-136,743	2210,088	5,107	5,078	10,992	4,232	4,774	21,1	957,566	25,334	2210,088	0	202,792	202,792	99,721	0	0	0	0	0	0	0
19:38:06	45,581	2210,543	5,156	5,078	10,992	4,237	4,764	21,1	957,566	25,334	2210,088	0	202,792	202,792	99,721	0	0	0	0	0	0	0
19:38:06	52,221	2211,066	5,302	5,127	10,987	4,242	4,753	21,1	957,566	25,334	2210,089	0	202,792	202,792	99,721	0	0	0	0	0	0	0
19:38:06	-79,956	2210,266	5,302	5,224	10,982	4,234	4,743	21,1	957,566	25,334	2210,089	0	202,792	202,792	99,721	0	0	0	0	0	0	0
19:38:06	0	2210,266	5,302	5,224	10,982	4,234	4,733	21,1	957,566	25,334	2210,089	0	202,792	202,792	99,721	0	0	0	0	0	0	0
19:38:06	0	2210,266	5,302	5,224	10,982	4,234	4,723	21,1	957,566	25,334	2210,089	0	202,792	202,792	99,721	0	0	0	0	0	0	0
19:38:06	-48,901	2209,777	5,253	5,224	10,982	4,229	4,714	21,1	957,566	25,334	2209,777	0	202,792	202,792	99,721	0	0	0	0	0	0	0
19:38:06	-79,931	2208,978	5,253	5,127	10,977	4,221	4,704	21,1	957,566	25,334	2208,978	0	202,792	202,792	99,721	0	0	0	0	0	0	0
19:38:06	0	2208,978	5,253	5,127	10,977	4,221	4,695	21,1	957,566	25,334	2208,978	0	202,792	202,792	99,721	0	0	0	0	0	0	0
19:38:06	0	2208,978	5,253	5,078	10,977	4,221	4,685	21,1	957,566	25,334	2208,978	0	202,792	202,792	99,721	0	0	0	0	0	0	0
19:38:06	0	2208,978	5,253	4,98	10,977	4,221	4,676	21,1	957,566	25,334	2208,978	0	202,792	202,792	99,721	0	0	0	0	0	0	0
19:38:06	-91,162	2208,066	5,156	4,98	10,977	4,211	4,667	21,1	957,566	25,334	2208,066	0	202,792	202,792	99,721	0	0	0	0	0	0	0
19:38:06	55,517	2208,621	5,302	5,127	10,973	4,217	4,658	21,1	957,566	25,334	2208,066	0	202,792	202,792	99,721	0	0	0	0	0	0	0
19:38:06	-84,301	2207,778	5,302	5,078	10,968	4,208	4,649	21,1	957,566	25,334	2207,778	0	202,792	202,792	99,721	0	0	0	0	0	0	0
19:38:06	0	2207,778	5,302	5,224	10,968	4,208	4,641	21,1	957,566	25,334	2207,778	0	202,792	202,792	99,721	0	0	0	0	0	0	0
19:38:06	-45,556	2207,323	5,253	5,127	10,968	4,204	4,632	21,1	957,566	25,334	2207,323	0	202,792	202,792	99,721	0	0	0	0	0	0	0
19:38:06	0	2207,323	5,253	5,078	10,968	4,204	4,624	21,1	957,566	25,334	2207,323	0	202,792	202,792	99,721	0	0	0	0	0	0	0
19:38:06	0	2207,323	5,253	5,078	10,968	4,204	4,616	21,1	957,566	25,334	2207,323	0	202,792	202,792	99,721	0	0	0	0	0	0	0
19:38:06	-82,25	2206,5	5,253	5,127	10,963	4,195	4,607	21,1	957,566	25,334	2206,5	0	202,792	202,792	99,721	0	0	0	0	0	0	0
19:38:06	-2,27	2206,477	5,253	5,127	10,963	4,195	4,599	21,1	957,566	25,334	2206,477	0	202,792	202,792	99,721	0	0	0	0	0	0	0
19:38:06	-91,113	2205,566	5,156	5,127	10,963	4,186	4,591	21,1	957,566	25,334	2205,566	0	202,792	202,792	99,721	0	0	0	0	0	0	0
19:38:06	0	2205,566	5,156	5,127	10,963	4,186	4,583	21,1	957,566	25,334	2205,566	0	202,792	202,792	99,721	0	0	0	0	0	0	0
19:38:06	9,936	2205,666	5,253	5,127	10,958	4,187	4,575	21,1	957,566	25,334	2205,566	0	202,792	202,792	99,721	0	0	0	0	0	0	0
19:38:06	45,556	2206,121	5,302	5,224	10,958	4,191	4,568	21,1	957,566	25,334	2205,566	0	202,792	202,792	99,721	0	0	0	0	0	0	0
19:38:06	0	2206,121	5,302	5,224	10,958	4,191	4,56	21,1	957,566	25,334	2205,567	0	202,792	202,792	99,721	0	0	0	0	0	0	0
19:38:06	-45,556	2205,666	5,253	5,127	10,958	4,187	4,553	21,1	957,566	25,334	2205,567	0	202,792	202,792	99,721	0	0	0	0	0	0	0
19:38:06	0	2205,666	5,253	5,224	10,958	4,187	4,546	21,1	957,566	25,334	2205,567	0	202,792	202,792	99,721	0	0	0	0	0	0	0
19:38:06	-81,005	2204,856	5,253	5,127	10,954	4,178	4,539	21,1	957,566	25,334	2204,856	0	202,792	202,792	99,721	0	0	0	0	0	0	0
19:38:06	-3,369	2204,822	5,253	5,078	10,954	4,178	4,532	21,1	957,566	25,334	2204,822	0	202,792	202,792	99,721	0	0	0	0	0	0	0
19:38:06	-91,064	2203,911	5,156	5,127	10,954	4,169	4,525	21,1	957,566	25,334	2203,911	0	202,792	202,792	99,721	0	0	0	0	0	0	0
19:38:06	91,064	2204,822	5,253	5,127	10,954	4,178	4,518	21,1	957,566	25,334	2203,912	0	202,792	202,792	99,721	0	0	0	0	0	0	0
19:38:06	-91,064	2203,911	5,156	5,078	10,954	4,169	4,511	21,1	957,566	25,334	2203,911	0	202,792	202,792	99,721	0	0	0	0	0	0	0
19:38:06	0	2203,911	5,156	5,127	10,954	4,169	4,504	21,1	957,566	25,334	2203,911	0	202,792	202,792	99,721	0	0	0	0	0	0	0
19:38:06	-81,152	2203,1	5,156	5,127	10,949	4,16	4,497	21,1	957,566	25,334	2203,1	0	202,792	202,792	99,721	0	0	0	0	0	0	0
19:38:06	91,088	2204,011	5,253	5,127	10,949	4,17	4,491	21,1	957,566	25,334	2203,101	0	202,792	202,792	99,721	0	0	0	0	0	0	0
19:38:06	-36,694	2203,644	5,302	5,127	10,944	4,166	4,485	21,1	957,566	25,334	2203,101	0	202,792	202,792	99,721	0	0	0	0	0	0	0
19:38:06	-2,099	2203,623	5,302	5,224	10,944	4,166	4,478	21,1	957,566	25,334	2203,102	0	202,792	202,792	99,721	0	0	0	0	0	0	0
19:38:06	0	2203,623	5,302	5,127	10,944	4,166	4,472	21,1	957,566	25,334	2203,102	0	202,792	202,792	99,721	0	0	0	0	0	0	0
19:38:06	-136,621	2202,256	5,156	5,127	10,944	4,151	4,466	21,1	957,566	25,334	2202,256	0	202,792	202,792	99,721	0	0	0	0	0	0	0
19:38:06	0	2202,256	5,156	5,127	10,944	4,151	4,46	21,1	957,566	25,334	2202,256	0	202,792	202,792	99,721	0	0	0	0	0	0	0
19:38:06	12,158	2202,378	5,253	5,127	10,94	4,153	4,454	21,1	957,566	25,334	2202,257	0	202,792	202,792	99,721	0	0	0	0	0	0	0
19:38:06	-93,31	2201,445	5,156	5,127	10,94	4,143	4,448	21,1	957,566	25,334	2201,445	0	202,792	202,792	99,721	0	0	0	0	0	0	0
19:38:06	-45,532	2200,99	5,107	5,078	10,94	4,138	4,442	21,1	957,566	25,334	2200,99	0	202,792	202,792	99,721	0	0	0	0	0	0	0
19:38:06	0	2200,99	5,107	4,98	10,94	4,138	4,436	21,1	957,566	25,334	2200,99	0	202,792	202,792	99,721	0	0	0	0	0	0	0
19:38:06	-45,532	2200,534	5,058	4,98	10,94	4,134	4,43	21,1	957,566	25,334	2200,534	0	202,792	202,792	99,721	0	0	0	0	0	0	0
19:38:06	-82,226	2199,712	5,058	4,98	10,935	4,125	4,424	21,1	957,566	25,334	2199,712	0	202,792	202,792	99,721	0	0	0	0	0	0	0
19:38:06	0	2199,712	5,058	4,98	10,935	4,125	4,418	21,1	957,566	25,334	2199,712	0	202,792	202,792	99,721	0	0	0	0	0	0	0
19:38:06	-36,694	2199,345	5,107	5,078	10,93	4,121	4,412	21,1	957,566	25,334	2199,345	0	202,792	202,792	99,721	0	0	0	0	0	0	0
19:38:06	-1,025	2199,335	5,107	5,078	10,93	4,121	4,406	21,1	957,566	25,334	2199,335	0	202,792	202,792	99,721	0	0	0	0	0	0	0
19:38:06	-82,226	2198,513	5,107	4,931	10,925	4,113	4,401	21,1	957,566	25,334	2198,513	0	202,792	202,792	99,721	0	0	0	0	0	0	0
19:38:06	45,507	2198,968	5,156	4,98	10,925	4,118	4,395	21,1	957,566	25,334	2198,513	0	202,792	202,792	99,721	0	0	0	0	0	0	0
19:38:06	-127,734	2197,69	5,107	4,931	10,921	4,104	4,389	21,1	957,566	25,334	2197,69	0	202,792	202,792	99,721	0	0	0	0	0	0	0
19:38:06	-45,507	2197,235	5,058	4,882	10,921	4,1	4,384	21,1	957,566	25,334	2197,235	0	202,792	202,792	99,721	0	0	0	0	0	0	0
19:38:06	8,789	2197,323	5,156	4,931	10,916	4,101	4,378	21,1	957,566	25,334	2197,235	0	202,792	202,792	99,721	0	0	0	0	0	0	0
19:38:06	-45,507	2196,868	5,107	4,931	10,916	4,096	4,373	21,1	957,566	25,334	2196,868	0	202,792	202,792	99,721	0	0	0	0	0	0	0
19:38:06	53,271	2197,401	5,253	5,078	10,911	4,101	4,367	21,1	957,566	25,334	2196,869	0	202,792	202,792	99,721	0	0	0	0	0	0	0
19:38:06	-82,25	2196,578	5,253	5,078	10,906	4,093	4,362	21,1	957,566	25,334	2196,578	0	202,792	202,792	99,721	0	0	0	0	0	0	0
19:38:06	-1,025	2196,568	5,253	4,98	10,906	4,093	4,357	21,1	957,566	25,334	2196,568	0	202,792	202,792	99,721	0	0	0	0	0	0	0
19:38:06	-82,226	2195,746	5,253	4,98	10,902	4,084	4,351	21,1	957,566	25,334	2195,746	0	202,792	202,792	99,721	0	0	0	0	0	0	0
19:38:06	-136,499	2194,381	5,107	4,931	10,902	4,07	4,346	21,1	957,566	25,334	2194,381	0	202,792	202,792	99,721	0	0	0	0	0	0	0
19:38:06	-45,483	2193,926	5,058	4,931	10,902	4,066	4,34	21,1	957,566	25,334	2193,926	0	202,792	202,792	99,721	0	0	0	0	0	0	0
19:38:06	-90,991	2193,016	4,961	4,931	10,902	4,056	4,335	21,1	957,566	25,334	2193,016	0	202,792	202,792	99,721	0	0	0	0	0	0	0
19:38:06	-136,425	2191,652	4,814	4,785	10,902	4,042	4,329	21,1	957,566	25,334	2191,652	0	202,792	202,792	99,721	0	0	0	0	0	0	0
19:38:06	-127,661	2190,375	4,765	4,687	10,897	4,029	4,323	21,1	957,566	25,334	2190,375	0	202,792	202,792	99,721	0	0	0	0	0	0	0
19:38:06	136,425	2191,739	4,912	4,785	10,897	4,043	4,318	21,1	957,566	25,334	2190,376	0	202,792	202,792	99,721	0	0	0	0	0	0	0
19:38:06	53,173	2192,271	5,058	4,931	10,892	4,049	4,312	21,1	957,566	25,334	2190,378	0	202,792	202,792	99,721	0	0	0	0	0	0	0
19:38:06	-36,718	2191,904	5,107	4,98	10,888	4,045	4,307	21,1	957,566	25,334	2190,38	0	202,792	202,792	99,721	0	0	0	0	0	0	0
19:38:06	0	2191,904	5,107	5,127	10,888	4,045	4,302	21,1	957,566	25,334	2190,381	0	202,792	202,792	99,721	0	0	0	0	0	0	0
19:38:06	45,458	2192,359	5,156	5,127	10,888	4,049	4,297	21,1	957,566	25,334	2190,383	0	202,792	202,792	99,721	0	0	0	0	0	0	0
19:38:07	-90,966	2191,449	5,058	5,078	10,888	4,04	4,292	21,1	957,566	25,334	2190,384	0	202,792	202,792	99,721	0	0	0	0	0	0	0
19:38:07	-90,942	2190,539	4,961	4,931	10,888	4,031	4,287	21,1	957,566	25,334	2190,385	0	202,792	202,792	99,721	0	0	0	0	0	0	0
19:38:07	8,74	2190,627	5,058	4,931	10,883	4,032	4,282	21,1	957,566	25,334	2190,385	0	202,792	202,792	99,721	0	0	0	0	0	0	0
19:38:07	45,458	2191,081	5,107	4,98	10,883	4,036	4,277	21,1	957,566	25,334	2190,385	0	202,792	202,792	99,721	0	0	0	0	0	0	0
19:38:07	-128,71	2189,794	5,058	4,98	10,878	4,023	4,272	21,1	957,566	25,334	2189,794	0	202,792	202,792	99,721	0	0	0	0	0	0	0
19:38:07	45,458	2190,249	5,107	5,078	10,878	4,028	4,267	21,1	957,566	25,334	2189,795	0	202,792	202,792	99,721	0	0	0	0	0	0	0
19:38:07	0	2190,249	5,107	5,078	10,878	4,028	4,263	21,1	957,566	25,334	2189,795	0	202,792	202,792	99,721	0	0	0	0	0	0	0
19:38:07	-82,226	2189,427	5,107	4,98	10,873	4,019	4,258	21,1	957,566	25,334	2189,427	0	202,792	202,792	99,721	0	0	0	0	0	0	0
19:38:07	-181,835	2187,608	4,912	4,882	10,873	4	4,253	21,1	957,566	25,334	2187,608	0	202,792	202,792	99,721	0	0	0	0	0	0	0
19:38:07	45,458	2188,063	4,961	4,882	10,873	4,005	4,248	21,1	957,566	25,25	2187,609	0	202,792	202,792	99,721	0	0	0	0	0	0	0
19:38:07	-45,458	2187,608	4,912	4,882	10,873	4	4,243	21,1	957,566	25,25	2187,608	0	202,792	202,792	99,721	0	0	0	0	0	0	0
19:38:07	-91,918	2186,689	4,814	4,785	10,873	3,991	4,238	21,1	957,566	25,25	2186,689	0	202,792	202,792	99,721	0	0	0	0	0	0	0
19:38:07	90,893	2187,598	4,912	4,785	10,873	4	4,233	21,1	957,566	25,25	2186,69	0	202,792	202,792	99,721	0	0	0	0	0	0	0
19:38:07	1,025	2187,608	4,912	4,785	10,873	4	4,229	21,1	957,566	25,25	2186,691	0	202,792	202,792	99,721	0	0	0	0	0	0	0
19:38:07	-90,893	2186,699	4,814	4,736	10,873	3,991	4,224	21,1	957,566	25,25	2186,691	0	202,792	202,792	99,721	0	0	0	0	0	0	0
19:38:07	0	2186,699	4,814	4,736	10,873	3,991	4,22	21,1	957,566	25,25	2186,691	0	202,792	202,792	99,721	0	0	0	0	0	0	0
19:38:07	89,868	2187,598	4,912	4,785	10,873	4	4,215	21,1	957,566	25,25	2186,691	0	202,792	202,792	99,721	0	0	0	0	0	0	0
19:38:07	0	2187,598	4,912	4,882	10,873	4	4,211	21,1	957,566	25,25	2186,692	0	202,792	202,792	99,721	0	0	0	0	0	0	0
19:38:07	1,025	2187,608	4,912	4,882	10,873	4	4,207	21,1	957,566	25,25	2186,693	0	202,792	202,792	99,721	0	0	0	0	0	0	0
19:38:07	136,376	2188,972	5,058	4,931	10,873	4,015	4,203	21,1	957,566	25,25	2186,695	0	202,336	202,336	99,719	0	0	0	0	0	0	0
19:38:07	45,458	2189,427	5,107	4,931	10,873	4,019	4,2	21,1	957,566	25,25	2186,698	0	202,336	202,336	99,719	0	0	0	0	0	0	0
19:38:07	0	2189,427	5,107	4,98	10,873	4,019	4,196	21,1	957,566	25,25	2186,701	0	202,336	202,336	99,719	0	0	0	0	0	0	0
19:38:07	44,458	2189,871	5,156	5,078	10,873	4,024	4,193	21,1	957,566	25,25	2186,704	0	202,336	202,336	99,719	0	0	0	0	0	0	0
19:38:07	-81,201	2189,059	5,156	5,078	10,869	4,015	4,189	21,1	957,566	25,25	2186,706	0	202,336	202,336	99,719	0	0	0	0	0	0	0
19:38:07	172,143	2190,781	5,253	5,127	10,873	4,033	4,186	21,1	957,566	25,25	2186,71	0	202,336	202,336	99,719	0	0	0	0	0	0	0
19:38:07	-90,942	2189,871	5,156	4,98	10,873	4,024	4,183	21,1	957,566	25,25	2186,713	0	202,336	202,336	99,719	0	0	0	0	0	0	0
19:38:07	-180,834	2188,063	4,961	4,882	10,873	4,005	4,179	21,1	957,566	25,25	2186,715	0	202,336	202,336	99,719	0	0	0	0	0	0	0
19:38:07	-1,025	2188,053	4,961	4,785	10,873	4,005	4,176	21,1	957,566	25,25	2186,716	0	202,336	202,336	99,719	0	0	0	0	0	0	0
19:38:07	-45,458	2187,598	4,912	4,785	10,873	4	4,173	21,1	957,566	25,25	2186,717	0	202,336	202,336	99,719	0	0	0	0	0	0	0
19:38:07	45,458	2188,053	4,961	4,882	10,873	4,005	4,169	21,1	957,566	25,25	2186,718	0	202,336	202,336	99,719	0	0	0	0	0	0	0
19:38:07	91,943	2188,972	5,058	4,931	10,873	4,015	4,166	21,1	957,566	25,25	2186,72	0	202,336	202,336	99,719	0	0	0	0	0	0	0
19:38:07	-136,376	2187,608	4,912	4,882	10,873	4	4,163	21,1	957,566	25,25	2186,721	0	202,336	202,336	99,719	0	0	0	0	0	0	0
19:38:07	-36,743	2187,241	4,961	4,785	10,869	3,997	4,16	21,1	957,566	25,25	2186,722	0	202,336	202,336	99,719	0	0	0	0	0	0	0
19:38:07	89,868	2188,14	5,058	4,882	10,869	4,006	4,157	21,1	957,566	25,25	2186,723	0	202,336	202,336	99,719	0	0	0	0	0	0	0
19:38:07	1,049	2188,15	5,058	4,882	10,869	4,006	4,154	21,1	957,566	25,25	2186,725	0	202,336	202,336	99,719	0	0	0	0	0	0	0
19:38:07	0	2188,15	5,058	4,882	10,869	4,006	4,151	21,1	957,566	25,25	2186,726	0	202,336	202,336	99,719	0	0	0	0	0	0	0
19:38:07	-1,049	2188,14	5,058	4,931	10,869	4,006	4,148	21,1	957,566	25,25	2186,728	0	202,336	202,336	99,719	0	0	0	0	0	0	0
19:38:07	0	2188,14	5,058	4,882	10,869	4,006	4,145	21,1	957,566	25,25	2186,729	0	202,336	202,336	99,719	0	0	0	0	0	0	0
19:38:07	0	2188,14	5,058	4,931	10,869	4,006	4,143	21,1	957,566	25,25	2186,731	0	202,336	202,336	99,719	0	0	0	0	0	0	0
19:38:07	45,458	2188,594	5,107	4,98	10,869	4,011	4,14	21,1	957,566	25,25	2186,732	0	202,336	202,336	99,719	0	0	0	0	0	0	0
19:38:07	-136,352	2187,231	4,961	4,882	10,869	3,997	4,137	21,1	957,566	25,25	2186,733	0	202,336	202,336	99,719	0	0	0	0	0	0	0
19:38:07	90,893	2188,14	5,058	4,882	10,869	4,006	4,135	21,1	957,566	25,25	2186,734	0	202,336	202,336	99,719	0	0	0	0	0	0	0
19:38:07	9,741	2188,237	5,156	5,078	10,864	4,007	4,132	21,1	957,566	25,25	2186,736	0	202,336	202,336	99,719	0	0	0	0	0	0	0
19:38:07	-45,458	2187,782	5,107	5,078	10,864	4,002	4,13	21,1	957,566	25,25	2186,737	0	202,336	202,336	99,719	0	0	0	0	0	0	0
19:38:07	0	2187,782	5,107	4,931	10,864	4,002	4,127	21,1	957,566	25,25	2186,738	0	202,336	202,336	99,719	0	0	0	0	0	0	0
19:38:07	-45,483	2187,328	5,058	4,931	10,864	3,998	4,124	21,1	957,566	25,25	2186,739	0	202,336	202,336	99,719	0	0	0	0	0	0	0
19:38:07	-90,893	2186,419	4,961	4,931	10,864	3,988	4,122	21,1	957,566	25,25	2186,419	0	202,336	202,336	99,719	0	0	0	0	0	0	0
19:38:07	90,893	2187,328	5,058	4,882	10,864	3,998	4,119	21,1	957,566	25,25	2186,419	0	202,336	202,336	99,719	0	0	0	0	0	0	0
19:38:07	45,483	2187,782	5,107	4,931	10,864	4,002	4,117	21,1	957,566	25,25	2186,421	0	202,336	202,336	99,719	0	0	0	0	0	0	0
19:38:07	0	2187,782	5,107	4,931	10,864	4,002	4,115	21,1	957,566	25,25	2186,422	0	202,336	202,336	99,719	0	0	0	0	0	0	0
19:38:07	-136,376	2186,419	4,961	4,931	10,864	3,988	4,112	21,1	957,566	25,25	2186,419	0	202,336	202,336	99,719	0	0	0	0	0	0	0
19:38:07	0	2186,419	4,961	4,931	10,864	3,988	4,11	21,1	957,566	25,25	2186,419	0	202,336	202,336	99,719	0	0	0	0	0	0	0
19:38:07	136,376	2187,782	5,107	4,98	10,864	4,002	4,108	21,1	957,566	25,25	2186,42	0	202,336	202,336	99,719	0	0	0	0	0	0	0
19:38:07	0	2187,782	5,107	4,931	10,864	4,002	4,106	21,1	957,566	25,25	2186,421	0	202,336	202,336	99,719	0	0	0	0	0	0	0
19:38:07	-82,202	2186,96	5,107	4,931	10,859	3,994	4,104	21,1	957,566	25,25	2186,422	0	202,336	202,336	99,719	0	0	0	0	0	0	0
19:38:07	0	2186,96	5,107	5,078	10,859	3,994	4,101	21,1	957,566	25,25	2186,422	0	202,336	202,336	99,719	0	0	0	0	0	0	0
19:38:07	0	2186,96	5,107	5,078	10,859	3,994	4,099	21,1	957,566	25,25	2186,423	0	202,336	202,336	99,719	0	0	0	0	0	0	0
19:38:07	-45,458	2186,506	5,058	4,98	10,859	3,989	4,097	21,1	957,566	25,25	2186,423	0	202,336	202,336	99,719	0	0	0	0	0	0	0
19:38:07	0	2186,506	5,058	4,931	10,859	3,989	4,095	21,1	957,566	25,25	2186,424	0	202,336	202,336	99,719	0	0	0	0	0	0	0
19:38:07	-90,893	2185,597	4,961	4,931	10,859	3,98	4,093	21,1	957,566	25,25	2185,597	0	202,336	202,336	99,719	0	0	0	0	0	0	0
19:38:07	0	2185,597	4,961	4,931	10,859	3,98	4,091	21,1	957,566	25,25	2185,597	0	202,336	202,336	99,719	0	0	0	0	0	0	0
19:38:07	90,893	2186,506	5,058	4,931	10,859	3,989	4,089	21,1	957,566	25,25	2185,597	0	202,336	202,336	99,719	0	0	0	0	0	0	0
19:38:07	-136,328	2185,142	4,912	4,882	10,859	3,975	4,086	21,1	957,566	25,25	2185,142	0	202,336	202,336	99,719	0	0	0	0	0	0	0
19:38:07	45,434	2185,597	4,961	4,882	10,859	3,98	4,084	21,1	957,566	25,25	2185,143	0	202,336	202,336	99,719	0	0	0	0	0	0	0
19:38:07	-45,434	2185,142	4,912	4,882	10,859	3,975	4,082	21,1	957,566	25,25	2185,142	0	202,336	202,336	99,719	0	0	0	0	0	0	0
19:38:07	136,328	2186,506	5,058	4,931	10,859	3,989	4,08	21,1	957,566	25,25	2185,144	0	202,336	202,336	99,719	0	0	0	0	0	0	0
19:38:07	-90,893	2185,597	4,961	4,931	10,859	3,98	4,078	21,1	957,566	25,25	2185,144	0	202,336	202,336	99,719	0	0	0	0	0	0	0
19:38:07	-81,176	2184,785	4,961	4,931	10,855	3,971	4,076	21,1	957,566	25,25	2184,785	0	202,336	202,336	99,719	0	0	0	0	0	0	0
19:38:07	90,917	2185,694	5,058	4,931	10,855	3,981	4,074	21,1	957,566	25,25	2184,786	0	202,336	202,336	99,719	0	0	0	0	0	0	0
19:38:07	-90,917	2184,785	4,961	4,785	10,855	3,971	4,072	21,1	957,566	25,25	2184,785	0	202,336	202,336	99,719	0	0	0	0	0	0	0
19:38:07	90,917	2185,694	5,058	4,931	10,855	3,981	4,07	21,1	957,566	25,25	2184,786	0	202,336	202,336	99,719	0	0	0	0	0	0	0
19:38:07	-90,917	2184,785	4,961	4,931	10,855	3,971	4,069	21,1	957,566	25,25	2184,785	0	202,336	202,336	99,719	0	0	0	0	0	0	0
19:38:07	90,917	2185,694	5,058	4,931	10,855	3,981	4,067	21,1	957,566	25,25	2184,786	0	202,336	202,336	99,719	0	0	0	0	0	0	0
19:38:07	0	2185,694	5,058	4,931	10,855	3,981	4,065	21,1	957,566	25,25	2184,787	0	202,336	202,336	99,719	0	0	0	0	0	0	0
19:38:07	0	2185,694	5,058	4,98	10,855	3,981	4,063	21,1	957,566	25,25	2184,788	0	202,336	202,336	99,719	0	0	0	0	0	0	0
19:38:07	-90,917	2184,785	4,961	4,931	10,855	3,971	4,062	21,1	957,566	25,25	2184,785	0	202,336	202,336	99,719	0	0	0	0	0	0	0
19:38:07	136,352	2186,149	5,107	4,931	10,855	3,985	4,06	21,1	957,566	25,25	2184,786	0	202,336	202,336	99,719	0	0	0	0	0	0	0
19:38:07	0	2186,149	5,107	4,98	10,855	3,985	4,059	21,1	957,566	25,25	2184,788	0	202,336	202,336	99,719	0	0	0	0	0	0	0
19:38:07	0	2186,149	5,107	4,931	10,855	3,985	4,057	21,1	957,566	25,25	2184,789	0	202,336	202,336	99,719	0	0	0	0	0	0	0
19:38:07	-45,434	2185,694	5,058	4,931	10,855	3,981	4,056	21,1	957,566	25,25	2184,79	0	202,336	202,336	99,719	0	0	0	0	0	0	0
19:38:07	-90,917	2184,785	4,961	4,882	10,855	3,971	4,054	21,1	957,566	25,25	2184,785	0	202,336	202,336	99,719	0	0	0	0	0	0	0
19:38:07	90,917	2185,694	5,058	4,98	10,855	3,981	4,053	21,1	957,566	25,25	2184,786	0	202,336	202,336	99,719	0	0	0	0	0	0	0
19:38:07	0	2185,694	5,058	4,931	10,855	3,981	4,051	21,1	957,566	25,25	2184,787	0	202,336	202,336	99,719	0	0	0	0	0	0	0
19:38:07	45,434	2186,149	5,107	4,931	10,855	3,985	4,05	21,1	957,566	25,25	2184,788	0	202,336	202,336	99,719	0	0	0	0	0	0	0
19:38:07	0	2186,149	5,107	4,931	10,855	3,985	4,049	21,1	957,566	25,25	2184,79	0	202,336	202,336	99,719	0	0	0	0	0	0	0
19:38:07	0	2186,149	5,107	4,98	10,855	3,985	4,047	21,1	957,566	25,25	2184,791	0	202,336	202,336	99,719	0	0	0	0	0	0	0
19:38:07	0	2186,149	5,107	4,931	10,855	3,985	4,046	21,1	957,566	25,25	2184,793	0	202,336	202,336	99,719	0	0	0	0	0	0	0
19:38:07	0	2186,149	5,107	4,931	10,855	3,985	4,045	21,1	957,566	25,25	2184,794	0	202,336	202,336	99,719	0	0	0	0	0	0	0
19:38:07	0	2186,149	5,107	4,931	10,855	3,985	4,044	21,1	957,566	25,25	2184,796	0	202,336	202,336	99,719	0	0	0	0	0	0	0
19:38:07	0	2186,149	5,107	4,931	10,855	3,985	4,043	21,1	957,566	25,25	2184,797	0	202,336	202,336	99,719	0	0	0	0	0	0	0
19:38:07	45,458	2186,603	5,156	4,98	10,855	3,99	4,042	21,1	957,566	25,25	2184,799	0	202,336	202,336	99,719	0	0	0	0	0	0	0
19:38:07	-45,458	2186,149	5,107	4,931	10,855	3,985	4,041	21,1	957,566	25,25	2184,8	0	202,336	202,336	99,719	0	0	0	0	0	0	0
19:38:07	45,458	2186,603	5,156	4,931	10,855	3,99	4,04	21,1	957,566	25,25	2184,802	0	202,336	202,336	99,719	0	0	0	0	0	0	0
19:38:07	-181,811	2184,785	4,961	4,931	10,855	3,971	4,038	21,1	957,566	25,25	2184,785	0	202,336	202,336	99,719	0	0	0	0	0	0	0
19:38:08	90,917	2185,694	5,058	4,931	10,855	3,981	4,037	21,1	957,566	25,25	2184,786	0	202,336	202,336	99,719	0	0	0	0	0	0	0
19:38:08	-90,917	2184,785	4,961	4,882	10,855	3,971	4,036	21,1	957,566	25,25	2184,785	0	202,336	202,336	99,719	0	0	0	0	0	0	0
19:38:08	90,917	2185,694	5,058	4,98	10,855	3,981	4,035	21,1	957,566	25,25	2184,786	0	202,336	202,336	99,719	0	0	0	0	0	0	0
19:38:08	0	2185,694	5,058	4,931	10,855	3,981	4,034	21,1	957,566	25,25	2184,787	0	202,336	202,336	99,719	0	0	0	0	0	0	0
19:38:08	-136,352	2184,331	4,912	4,882	10,855	3,967	4,032	21,1	957,566	25,25	2184,331	0	202,336	202,336	99,719	0	0	0	0	0	0	0
19:38:08	45,434	2184,785	4,961	4,931	10,855	3,971	4,031	21,1	957,566	25,25	2184,331	0	202,336	202,336	99,719	0	0	0	0	0	0	0
19:38:08	-45,434	2184,331	4,912	4,931	10,855	3,967	4,03	21,1	957,566	25,25	2184,331	0	202,336	202,336	99,719	0	0	0	0	0	0	0
19:38:08	45,434	2184,785	4,961	4,931	10,855	3,971	4,029	21,1	957,566	25,25	2184,331	0	202,336	202,336	99,719	0	0	0	0	0	0	0
19:38:08	0	2184,785	4,961	4,931	10,855	3,971	4,028	21,1	957,566	25,25	2184,332	0	202,336	202,336	99,719	0	0	0	0	0	0	0
19:38:08	-45,434	2184,331	4,912	4,882	10,855	3,967	4,026	21,1	957,566	25,25	2184,331	0	202,336	202,336	99,719	0	0	0	0	0	0	0
19:38:08	45,434	2184,785	4,961	4,931	10,855	3,971	4,025	21,1	957,566	25,25	2184,331	0	202,336	202,336	99,719	0	0	0	0	0	0	0
19:38:08	-136,279	2183,422	4,814	4,785	10,855	3,957	4,024	21,1	957,566	25,25	2183,422	0	202,336	202,336	99,719	0	0	0	0	0	0	0
19:38:08	90,844	2184,331	4,912	4,882	10,855	3,967	4,023	21,1	957,566	25,25	2183,423	0	202,336	202,336	99,719	0	0	0	0	0	0	0
19:38:08	136,352	2185,694	5,058	4,931	10,855	3,981	4,022	21,1	957,566	25,25	2183,426	0	202,336	202,336	99,719	0	0	0	0	0	0	0
19:38:08	45,434	2186,149	5,107	4,98	10,855	3,985	4,021	21,1	957,566	25,25	2183,428	0	202,336	202,336	99,719	0	0	0	0	0	0	0
19:38:08	0	2186,149	5,107	4,98	10,855	3,985	4,021	21,1	957,185	25,334	2183,431	0	202,336	202,336	99,719	0	0	0	0	0	0	0
19:38:08	45,922	2186,608	5,156	5,078	10,855	3,99	4,02	21,1	957,185	25,334	2183,434	0	202,336	202,336	99,719	0	0	0	0	0	0	0
19:38:08	0	2186,608	5,156	4,98	10,855	3,99	4,019	21,1	957,185	25,334	2183,437	0	202,336	202,336	99,719	0	0	0	0	0	0	0
19:38:08	-45,458	2186,153	5,107	5,078	10,855	3,985	4,019	21,1	957,185	25,334	2183,44	0	202,336	202,336	99,719	0	0	0	0	0	0	0
19:38:08	0	2186,153	5,107	4,931	10,855	3,985	4,018	21,1	957,185	25,334	2183,443	0	202,336	202,336	99,719	0	0	0	0	0	0	0
19:38:08	-45,458	2185,699	5,058	4,882	10,855	3,981	4,017	21,1	957,185	25,334	2183,445	0	202,336	202,336	99,719	0	0	0	0	0	0	0
19:38:08	0	2185,699	5,058	4,931	10,855	3,981	4,017	21,1	957,185	25,334	2183,448	0	202,336	202,336	99,719	0	0	0	0	0	0	0
19:38:08	-90,893	2184,79	4,961	4,98	10,855	3,971	4,016	21,1	957,185	25,334	2183,449	0	202,336	202,336	99,719	0	0	0	0	0	0	0
19:38:08	90,893	2185,699	5,058	4,882	10,855	3,981	4,015	21,1	957,185	25,334	2183,451	0	202,336	202,336	99,719	0	0	0	0	0	0	0
19:38:08	-90,893	2184,79	4,961	4,882	10,855	3,971	4,014	21,1	957,185	25,334	2183,452	0	202,336	202,336	99,719	0	0	0	0	0	0	0
19:38:08	0	2184,79	4,961	4,931	10,855	3,971	4,013	21,1	957,185	25,334	2183,454	0	202,255	202,255	99,719	0	0	0	0	0	0	0
19:38:08	90,893	2185,699	5,058	4,931	10,855	3,981	4,013	21,1	957,185	25,334	2183,456	0	202,255	202,255	99,719	0	0	0	0	0	0	0
19:38:08	-90,893	2184,79	4,961	4,931	10,855	3,971	4,012	21,1	957,185	25,334	2183,457	0	202,255	202,255	99,719	0	0	0	0	0	0	0
19:38:08	0	2184,79	4,961	4,931	10,855	3,971	4,011	21,1	957,185	25,334	2183,459	0	202,255	202,255	99,719	0	0	0	0	0	0	0
19:38:08	0	2184,79	4,961	4,931	10,855	3,971	4,01	21,1	957,185	25,334	2183,46	0	202,255	202,255	99,719	0	0	0	0	0	0	0
19:38:08	90,893	2185,699	5,058	4,931	10,855	3,981	4,01	21,1	957,185	25,334	2183,462	0	202,255	202,255	99,719	0	0	0	0	0	0	0
19:38:08	0	2185,699	5,058	4,931	10,855	3,981	4,009	21,1	957,185	25,334	2183,464	0	202,255	202,255	99,719	0	0	0	0	0	0	0
19:38:08	-82,031	2184,878	5,058	4,931	10,85	3,972	4,009	21,1	957,185	25,334	2183,466	0	202,255	202,255	99,719	0	0	0	0	0	0	0
19:38:08	0	2184,878	5,058	4,931	10,85	3,972	4,008	21,1	957,185	25,334	2183,468	0	202,255	202,255	99,719	0	0	0	0	0	0	0
19:38:08	0	2184,878	5,058	4,882	10,85	3,972	4,007	21,1	957,185	25,334	2183,469	0	202,255	202,255	99,719	0	0	0	0	0	0	0
19:38:08	45,434	2185,333	5,107	4,931	10,85	3,977	4,007	21,1	957,185	25,334	2183,471	0	202,255	202,255	99,719	0	0	0	0	0	0	0
19:38:08	0	2185,333	5,107	4,98	10,85	3,977	4,006	21,1	957,185	25,334	2183,473	0	202,255	202,255	99,719	0	0	0	0	0	0	0
19:38:08	-45,434	2184,878	5,058	4,98	10,85	3,972	4,005	21,1	957,185	25,334	2183,474	0	202,255	202,255	99,719	0	0	0	0	0	0	0
19:38:08	-90,893	2183,969	4,961	4,931	10,85	3,963	4,004	21,1	957,185	25,334	2183,475	0	202,255	202,255	99,719	0	0	0	0	0	0	0
19:38:08	90,893	2184,878	5,058	4,931	10,85	3,972	4,004	21,1	957,185	25,334	2183,476	0	202,255	202,255	99,719	0	0	0	0	0	0	0
19:38:08	45,434	2185,333	5,107	4,931	10,85	3,977	4,003	21,1	957,185	25,334	2183,478	0	202,255	202,255	99,719	0	0	0	0	0	0	0
19:38:08	0	2185,333	5,107	4,931	10,85	3,977	4,003	21,1	957,185	25,334	2183,48	0	202,255	202,255	99,719	0	0	0	0	0	0	0
19:38:08	-45,434	2184,878	5,058	4,98	10,85	3,972	4,002	21,1	957,185	25,334	2183,481	0	202,255	202,255	99,719	0	0	0	0	0	0	0
19:38:08	0	2184,878	5,058	4,931	10,85	3,972	4,002	21,1	957,185	25,334	2183,483	0	202,255	202,255	99,719	0	0	0	0	0	0	0
19:38:08	45,434	2185,333	5,107	4,98	10,85	3,977	4,001	21,1	957,185	25,334	2183,485	0	202,255	202,255	99,719	0	0	0	0	0	0	0
19:38:08	-45,434	2184,878	5,058	4,931	10,85	3,972	4,001	21,1	957,185	25,334	2183,486	0	202,255	202,255	99,719	0	0	0	0	0	0	0
19:38:08	45,434	2185,333	5,107	4,98	10,85	3,977	4	21,1	957,185	25,334	2183,488	0	202,255	202,255	99,719	0	0	0	0	0	0	0
19:38:08	0	2185,333	5,107	4,931	10,85	3,977	4	21,1	957,185	25,334	2183,49	0	202,255	202,255	99,719	0	0	0	0	0	0	0
19:38:08	-45,434	2184,878	5,058	4,931	10,85	3,972	3,999	21,1	957,185	25,334	2183,491	0	202,255	202,255	99,719	0	0	0	0	0	0	0
19:38:08	0	2184,878	5,058	4,882	10,85	3,972	3,999	21,1	957,185	25,334	2183,493	0	202,255	202,255	99,719	0	0	0	0	0	0	0
19:38:08	45,434	2185,333	5,107	4,882	10,85	3,977	3,998	21,1	957,185	25,334	2183,494	0	202,255	202,255	99,719	0	0	0	0	0	0	0
19:38:08	-45,434	2184,878	5,058	4,882	10,85	3,972	3,998	21,1	957,185	25,334	2183,496	0	202,255	202,255	99,719	0	0	0	0	0	0	0
19:38:08	45,434	2185,333	5,107	4,882	10,85	3,977	3,997	21,1	957,185	25,334	2183,498	0	202,255	202,255	99,719	0	0	0	0	0	0	0
19:38:08	0	2185,333	5,107	4,931	10,85	3,977	3,997	21,1	957,185	25,334	2183,499	0	202,255	202,255	99,719	0	0	0	0	0	0	0
19:38:08	0	2185,333	5,107	4,882	10,85	3,977	3,996	21,1	957,185	25,334	2183,501	0	202,255	202,255	99,719	0	0	0	0	0	0	0
19:38:08	-45,434	2184,878	5,058	4,882	10,85	3,972	3,996	21,1	957,185	25,334	2183,503	0	202,255	202,255	99,719	0	0	0	0	0	0	0
19:38:08	45,434	2185,333	5,107	4,931	10,85	3,977	3,996	21,1	957,185	25,334	2183,504	0	202,255	202,255	99,719	0	0	0	0	0	0	0
19:38:08	-45,434	2184,878	5,058	4,785	10,85	3,972	3,995	21,1	957,185	25,334	2183,506	0	202,255	202,255	99,719	0	0	0	0	0	0	0
19:38:08	0	2184,878	5,058	4,882	10,85	3,972	3,995	21,1	957,185	25,334	2183,507	0	202,255	202,255	99,719	0	0	0	0	0	0	0
19:38:08	45,434	2185,333	5,107	4,882	10,85	3,977	3,994	21,1	957,185	25,334	2183,509	0	202,255	202,255	99,719	0	0	0	0	0	0	0
19:38:08	-45,434	2184,878	5,058	4,931	10,85	3,972	3,994	21,1	957,185	25,334	2183,511	0	202,255	202,255	99,719	0	0	0	0	0	0	0
19:38:08	0	2184,878	5,058	4,931	10,85	3,972	3,994	21,1	957,185	25,334	2183,512	0	202,255	202,255	99,719	0	0	0	0	0	0	0
19:38:08	0	2184,878	5,058	4,931	10,85	3,972	3,993	21,1	957,185	25,334	2183,514	0	202,255	202,255	99,719	0	0	0	0	0	0	0
19:38:08	0	2184,878	5,058	4,931	10,85	3,972	3,993	21,1	957,185	25,334	2183,515	0	202,255	202,255	99,719	0	0	0	0	0	0	0
19:38:08	0	2184,878	5,058	4,882	10,85	3,972	3,992	21,1	957,185	25,334	2183,516	0	202,255	202,255	99,719	0	0	0	0	0	0	0
19:38:08	0	2184,878	5,058	4,931	10,85	3,972	3,992	21,1	957,185	25,334	2183,518	0	202,255	202,255	99,719	0	0	0	0	0	0	0
19:38:08	0	2184,878	5,058	4,931	10,85	3,972	3,992	21,1	957,185	25,334	2183,519	0	202,255	202,255	99,719	0	0	0	0	0	0	0
19:38:08	0	2184,878	5,058	4,931	10,85	3,972	3,991	21,1	957,185	25,334	2183,521	0	202,255	202,255	99,719	0	0	0	0	0	0	0
19:38:08	-136,328	2183,515	4,912	4,785	10,85	3,958	3,99	21,1	957,185	25,334	2183,515	0	202,255	202,255	99,719	0	0	0	0	0	0	0
19:38:08	181,762	2185,333	5,107	4,98	10,85	3,977	3,99	21,1	957,185	25,334	2183,517	0	202,255	202,255	99,719	0	0	0	0	0	0	0
19:38:08	45,434	2185,787	5,156	5,127	10,85	3,982	3,99	21,1	957,185	25,334	2183,519	0	202,255	202,255	99,719	0	0	0	0	0	0	0
19:38:08	227,343	2188,06	5,4	5,419	10,85	4,005	3,99	21,1	957,185	25,334	2183,523	0	202,255	202,255	99,719	0	0	0	0	0	0	0
19:38:08	263,989	2190,7	5,595	5,566	10,855	4,032	3,991	21,1	957,185	25,334	2183,531	0	202,255	202,255	99,719	0	0	0	0	0	0	0
19:38:08	217,724	2192,878	5,742	5,957	10,859	4,055	3,992	21,1	957,185	25,334	2183,54	0	202,255	202,255	99,719	0	0	0	0	0	0	0
19:38:08	437,67	2197,254	6,035	6,201	10,869	4,1	3,995	21,1	957,185	25,334	2183,554	0	202,255	202,255	99,719	0	0	0	0	0	0	0
19:38:08	346,826	2200,723	6,23	6,494	10,878	4,136	3,997	21,1	957,185	25,334	2183,571	0	202,255	202,255	99,719	0	0	0	0	0	0	0
19:38:08	384,716	2204,57	6,377	6,689	10,892	4,175	4,001	21,1	957,185	25,334	2183,592	0	202,255	202,255	99,719	0	0	0	0	0	0	0
19:38:08	376,977	2208,339	6,425	6,689	10,911	4,214	4,005	21,1	957,185	25,334	2183,617	0	202,255	202,255	99,719	0	0	0	0	0	0	0
19:38:08	413,745	2212,477	6,425	6,836	10,935	4,257	4,01	21,1	957,185	25,334	2183,646	0	202,255	202,255	99,719	0	0	0	0	0	0	0
19:38:08	631,982	2218,797	6,572	7,08	10,963	4,322	4,016	21,1	957,185	25,334	2183,681	0	202,255	202,255	99,719	0	0	0	0	0	0	0
19:38:08	544,116	2224,238	6,621	7,177	10,992	4,378	4,023	21,1	957,185	25,334	2183,721	0	202,255	202,255	99,719	0	0	0	0	0	0	0
19:38:08	766,113	2231,899	6,914	7,519	11,02	4,457	4,032	21,1	957,185	25,334	2183,769	0	202,255	202,255	99,719	0	0	0	0	0	0	0
19:38:08	689,038	2238,789	7,109	7,666	11,048	4,528	4,041	21,1	957,185	25,334	2183,824	0	202,255	202,255	99,719	0	0	0	0	0	0	0
19:38:08	587,402	2244,663	7,109	7,763	11,082	4,589	4,052	21,1	957,185	25,334	2183,885	0	202,255	202,255	99,719	0	0	0	0	0	0	0
19:38:08	814,477	2252,808	7,353	7,91	11,115	4,673	4,064	21,1	957,185	25,334	2183,954	0	202,255	202,255	99,719	0	0	0	0	0	0	0
19:38:08	697,607	2259,784	7,402	7,91	11,153	4,745	4,078	21,1	957,185	25,334	2184,03	0	202,255	202,255	99,719	0	0	0	0	0	0	0
19:38:08	610,058	2265,885	7,353	8,105	11,19	4,807	4,092	21,1	957,185	25,334	2184,112	0	202,255	202,255	99,719	0	0	0	0	0	0	0
19:38:08	721,337	2273,098	7,353	8,252	11,231	4,882	4,107	21,1	957,185	25,334	2184,201	0	202,255	202,255	99,719	0	0	0	0	0	0	0
19:38:08	878,515	2281,883	7,597	8,3	11,268	4,972	4,124	21,1	957,185	25,334	2184,299	0	202,255	202,255	99,719	0	0	0	0	0	0	0
19:38:08	939,917	2291,283	7,988	8,593	11,301	5,069	4,143	21,1	957,185	25,334	2184,406	0	202,255	202,255	99,719	0	0	0	0	0	0	0
19:38:08	703,662	2298,319	8,086	8,935	11,336	5,142	4,162	21,1	957,185	25,334	2184,52	0	202,255	202,255	99,719	0	0	0	0	0	0	0
19:38:08	837,939	2306,699	8,379	9,326	11,367	5,228	4,183	21,1	957,185	25,334	2184,642	0	202,255	202,255	99,719	0	0	0	0	0	0	0
19:38:08	822,216	2314,921	8,574	9,472	11,404	5,313	4,206	21,1	957,185	25,334	2184,772	0	202,255	202,255	99,719	0	0	0	0	0	0	0
19:38:08	965,551	2324,576	8,964	9,814	11,438	5,412	4,229	21,1	957,185	25,334	2184,912	0	202,255	202,255	99,719	0	0	0	0	0	0	0
19:38:08	750,585	2332,082	9,013	9,863	11,478	5,49	4,254	21,1	957,185	25,334	2185,059	0	202,255	202,255	99,719	0	0	0	0	0	0	0
19:38:08	667,651	2338,759	8,964	9,716	11,518	5,559	4,279	21,1	957,185	25,334	2185,213	0	202,255	202,255	99,719	0	0	0	0	0	0	0
19:38:08	714,99	2345,909	8,964	9,716	11,559	5,632	4,306	21,1	957,185	25,334	2185,374	0	202,255	202,255	99,719	0	0	0	0	0	0	0
19:38:08	673,168	2352,64	8,964	9,814	11,598	5,702	4,333	21,1	957,185	25,334	2185,541	0	202,255	202,255	99,719	0	0	0	0	0	0	0
19:38:08	848,339	2361,124	9,013	9,716	11,643	5,789	4,362	21,1	957,185	25,334	2185,717	0	202,255	202,255	99,719	0	0	0	0	0	0	0
19:38:08	582,08	2366,944	9,013	9,961	11,676	5,849	4,391	21,1	957,185	25,334	2185,898	0	202,255	202,255	99,719	0	0	0	0	0	0	0
19:38:08	759,472	2374,539	9,209	9,961	11,709	5,928	4,421	21,1	957,185	25,334	2186,087	0	202,255	202,255	99,719	0	0	0	0	0	0	0
19:38:09	822,241	2382,762	9,55	10,498	11,737	6,012	4,452	21,1	957,185	25,334	2186,283	0	202,255	202,255	99,719	0	0	0	0	0	0	0
19:38:09	909,692	2391,859	9,99	10,742	11,765	6,106	4,485	21,1	957,185	25,334	2186,489	0	202,255	202,255	99,719	0	0	0	0	0	0	0
19:38:09	684,472	2398,703	10,185	10,937	11,793	6,177	4,518	21,1	957,185	25,334	2186,701	0	202,255	202,255	99,719	0	0	0	0	0	0	0
19:38:09	719,677	2405,9	10,332	11,181	11,826	6,251	4,552	21,1	957,185	25,334	2186,92	0	202,255	202,255	99,719	0	0	0	0	0	0	0
19:38:09	754,589	2413,446	10,429	11,181	11,864	6,329	4,587	21,1	957,185	25,334	2187,147	0	202,255	202,255	99,719	0	0	0	0	0	0	0
19:38:09	490,6	2418,352	10,332	10,888	11,897	6,379	4,622	21,1	957,185	25,334	2187,378	0	202,255	202,255	99,719	0	0	0	0	0	0	0
19:38:09	584,985	2424,202	10,332	10,937	11,93	6,44	4,658	21,1	957,185	25,334	2187,614	0	202,255	202,255	99,719	0	0	0	0	0	0	0
19:38:09	622,045	2430,422	10,283	10,888	11,969	6,504	4,694	21,1	957,185	25,334	2187,857	0	202,255	202,255	99,719	0	0	0	0	0	0	0
19:38:09	581,787	2436,24	10,283	10,888	12,002	6,564	4,73	21,1	957,185	25,334	2188,106	0	202,255	202,255	99,719	0	0	0	0	0	0	0
19:38:09	829,394	2444,534	10,625	11,23	12,03	6,649	4,768	21,1	957,185	25,334	2188,362	0	202,255	202,255	99,719	0	0	0	0	0	0	0
19:38:09	710,376	2451,638	11,015	11,572	12,049	6,722	4,806	21,1	957,185	25,334	2188,625	0	202,255	202,255	99,719	0	0	0	0	0	0	0
19:38:09	694,36	2458,581	11,308	11,767	12,073	6,794	4,845	21,1	957,185	25,334	2188,895	0	202,255	202,255	99,719	0	0	0	0	0	0	0
19:38:09	697,9	2465,56	11,601	12,109	12,096	6,866	4,885	21,1	957,185	25,334	2189,172	0	202,255	202,255	99,719	0	0	0	0	0	0	0
19:38:09	495,605	2470,516	11,601	12,158	12,124	6,917	4,925	21,1	957,185	25,334	2189,453	0	202,255	202,255	99,719	0	0	0	0	0	0	0
19:38:09	585,693	2476,373	11,601	12,109	12,158	6,977	4,965	21,1	957,185	25,334	2189,74	0	202,255	202,255	99,719	0	0	0	0	0	0	0
19:38:09	503,637	2481,41	11,455	11,963	12,194	7,029	5,006	21,1	957,185	25,334	2190,032	0	202,255	202,255	99,719	0	0	0	0	0	0	0
19:38:09	393,994	2485,35	11,259	11,718	12,227	7,07	5,046	21,1	957,185	25,334	2190,327	0	202,255	202,255	99,719	0	0	0	0	0	0	0
19:38:09	545,117	2490,801	11,162	11,621	12,264	7,126	5,087	21,1	957,185	25,334	2190,627	0	202,255	202,255	99,719	0	0	0	0	0	0	0
19:38:09	493,212	2495,733	11,162	11,572	12,292	7,177	5,128	21,1	957,185	25,334	2190,932	0	202,255	202,255	99,719	0	0	0	0	0	0	0
19:38:09	689,257	2502,626	11,455	11,816	12,315	7,248	5,169	21,1	957,185	25,334	2191,244	0	202,255	202,255	99,719	0	0	0	0	0	0	0
19:38:09	558,52	2508,211	11,65	12,06	12,336	7,306	5,211	21,1	957,185	25,334	2191,561	0	202,255	202,255	99,719	0	0	0	0	0	0	0
19:38:09	794,165	2516,152	12,138	12,5	12,354	7,388	5,254	21,1	957,185	25,334	2191,886	0	202,255	202,255	99,719	0	0	0	0	0	0	0
19:38:09	508,667	2521,239	12,334	12,646	12,372	7,44	5,297	21,1	957,185	25,334	2192,215	0	202,255	202,255	99,719	0	0	0	0	0	0	0
19:38:09	494,97	2526,189	12,431	12,841	12,395	7,491	5,34	21,1	957,185	25,334	2192,549	0	202,255	202,255	99,719	0	0	0	0	0	0	0
19:38:09	517,285	2531,362	12,431	12,695	12,424	7,544	5,383	21,1	957,185	25,334	2192,888	0	202,712	202,712	99,72	0	0	0	0	0	0	0
19:38:09	335,522	2534,717	12,285	12,744	12,451	7,579	5,426	21,1	957,185	25,334	2193,23	0	202,712	202,712	99,72	0	0	0	0	0	0	0
19:38:09	339,746	2538,114	12,138	12,451	12,479	7,614	5,469	21,1	957,185	25,334	2193,575	0	202,712	202,712	99,72	0	0	0	0	0	0	0
19:38:09	471,02	2542,825	12,138	12,451	12,505	7,662	5,512	21,1	957,185	25,334	2193,924	0	202,712	202,712	99,72	0	0	0	0	0	0	0
19:38:09	500,61	2547,831	12,334	12,646	12,523	7,714	5,555	21,1	957,185	25,334	2194,278	0	202,712	202,712	99,72	0	0	0	0	0	0	0
19:38:09	453,369	2552,364	12,529	12,841	12,538	7,761	5,598	21,1	957,185	25,334	2194,636	0	202,712	202,712	99,72	0	0	0	0	0	0	0
19:38:09	607,348	2558,438	12,968	13,183	12,548	7,823	5,642	21,1	957,185	25,334	2195	0	202,712	202,712	99,72	0	0	0	0	0	0	0
19:38:09	410,766	2562,546	13,164	13,427	12,561	7,866	5,686	21,1	957,185	25,334	2195,367	0	202,712	202,712	99,72	0	0	0	0	0	0	0
19:38:09	380,639	2566,352	13,31	13,525	12,574	7,905	5,729	21,1	957,185	25,334	2195,738	0	202,712	202,712	99,72	0	0	0	0	0	0	0
19:38:09	386,572	2570,218	13,31	13,525	12,596	7,945	5,773	21,1	957,185	25,334	2196,112	0	202,712	202,712	99,72	0	0	0	0	0	0	0
19:38:09	200,659	2572,224	13,164	13,379	12,615	7,966	5,816	21,1	957,185	25,334	2196,489	0	202,712	202,712	99,72	0	0	0	0	0	0	0
19:38:09	210,009	2574,324	12,968	13,33	12,638	7,987	5,858	21,1	957,185	25,334	2196,866	0	202,712	202,712	99,72	0	0	0	0	0	0	0
19:38:09	265,258	2576,977	12,822	13,037	12,661	8,015	5,901	21,1	957,185	25,334	2197,246	0	202,712	202,712	99,72	0	0	0	0	0	0	0
19:38:09	419,165	2581,169	12,92	13,037	12,68	8,058	5,943	21,1	957,185	25,334	2197,63	0	202,712	202,712	99,72	0	0	0	0	0	0	0
19:38:09	249,707	2583,666	12,92	13,086	12,694	8,084	5,985	21,1	957,185	25,334	2198,017	0	202,712	202,712	99,72	0	0	0	0	0	0	0
19:38:09	433,837	2588,004	13,115	13,232	12,708	8,128	6,027	21,1	957,185	25,334	2198,407	0	202,712	202,712	99,72	0	0	0	0	0	0	0
19:38:09	233,544	2590,339	13,261	13,232	12,713	8,152	6,068	21,1	957,185	25,334	2198,798	0	202,712	202,712	99,72	0	0	0	0	0	0	0
19:38:09	361,914	2593,959	13,457	13,525	12,722	8,19	6,11	21,1	957,185	25,334	2199,194	0	202,712	202,712	99,72	0	0	0	0	0	0	0
19:38:09	299,34	2596,952	13,603	13,623	12,731	8,22	6,151	21,1	957,185	25,334	2199,592	0	202,712	202,712	99,72	0	0	0	0	0	0	0
19:38:09	317,749	2600,13	13,75	13,72	12,741	8,253	6,193	21,1	957,185	25,334	2199,992	0	202,712	202,712	99,72	0	0	0	0	0	0	0
19:38:09	243,383	2602,563	13,75	13,769	12,755	8,278	6,234	21,1	957,185	25,334	2200,395	0	202,712	202,712	99,72	0	0	0	0	0	0	0
19:38:09	24,926	2602,813	13,603	13,623	12,765	8,281	6,274	21,1	957,185	25,334	2200,797	0	202,712	202,712	99,72	0	0	0	0	0	0	0
19:38:09	295,336	2605,766	13,652	13,623	12,779	8,311	6,314	21,1	957,185	25,334	2201,202	0	202,712	202,712	99,72	0	0	0	0	0	0	0
19:38:09	106,567	2606,832	13,506	13,427	12,793	8,322	6,353	21,1	957,185	25,334	2201,608	0	202,712	202,712	99,72	0	0	0	0	0	0	0
19:38:09	165,869	2608,49	13,506	13,525	12,802	8,339	6,392	21,1	957,185	25,334	2202,014	0	202,712	202,712	99,72	0	0	0	0	0	0	0
19:38:09	165,869	2610,149	13,506	13,574	12,812	8,357	6,431	21,1	957,185	25,334	2202,423	0	202,712	202,712	99,72	0	0	0	0	0	0	0
19:38:09	262,524	2612,774	13,603	13,72	12,821	8,384	6,469	21,1	957,185	25,334	2202,833	0	202,712	202,712	99,72	0	0	0	0	0	0	0
19:38:09	130,786	2614,082	13,652	13,574	12,826	8,397	6,507	21,1	957,185	25,334	2203,244	0	202,712	202,712	99,72	0	0	0	0	0	0	0
19:38:09	263,647	2616,719	13,75	13,867	12,835	8,424	6,544	21,1	957,185	25,334	2203,658	0	202,712	202,712	99,72	0	0	0	0	0	0	0
19:38:09	130,786	2618,026	13,799	13,769	12,84	8,438	6,581	21,1	957,185	25,334	2204,072	0	202,712	202,712	99,72	0	0	0	0	0	0	0
19:38:09	169,262	2619,719	13,799	13,72	12,849	8,455	6,618	21,1	957,185	25,334	2204,488	0	202,712	202,712	99,72	0	0	0	0	0	0	0
19:38:09	82,958	2620,549	13,799	13,769	12,854	8,464	6,654	21,1	957,185	25,334	2204,904	0	202,712	202,712	99,72	0	0	0	0	0	0	0
19:38:09	262,695	2623,176	13,896	13,916	12,864	8,491	6,69	21,1	957,185	25,334	2205,322	0	202,712	202,712	99,72	0	0	0	0	0	0	0
19:38:09	71,264	2623,888	13,799	13,769	12,873	8,498	6,726	21,1	957,185	25,334	2205,741	0	202,712	202,712	99,72	0	0	0	0	0	0	0
19:38:09	84,033	2624,729	13,799	13,769	12,878	8,507	6,761	21,1	957,185	25,334	2206,16	0	202,712	202,712	99,72	0	0	0	0	0	0	0
19:38:09	121,215	2625,941	13,75	13,623	12,887	8,519	6,795	21,1	957,185	25,334	2206,58	0	202,712	202,712	99,72	0	0	0	0	0	0	0
19:38:09	227,661	2628,217	13,896	13,916	12,892	8,543	6,829	21,1	957,185	25,334	2207,002	0	202,712	202,712	99,72	0	0	0	0	0	0	0
19:38:09	-95,751	2627,26	13,799	13,769	12,892	8,533	6,863	21,1	957,185	25,334	2207,422	0	202,712	202,712	99,72	0	0	0	0	0	0	0
19:38:09	228,71	2629,547	13,945	13,965	12,897	8,557	6,896	21,1	957,185	25,334	2207,844	0	202,712	202,712	99,72	0	0	0	0	0	0	0
19:38:09	47,924	2630,026	13,994	13,916	12,897	8,561	6,929	21,1	957,185	25,334	2208,266	0	202,712	202,712	99,72	0	0	0	0	0	0	0
19:38:09	227,758	2632,304	14,14	14,111	12,902	8,585	6,961	21,1	957,185	25,334	2208,69	0	202,712	202,712	99,72	0	0	0	0	0	0	0
19:38:09	0	2632,304	14,14	14,209	12,902	8,585	6,993	21,1	957,185	25,334	2209,114	0	202,712	202,712	99,72	0	0	0	0	0	0	0
19:38:09	37,377	2632,678	14,092	14,062	12,907	8,589	7,024	21,1	957,185	25,334	2209,538	0	202,712	202,712	99,72	0	0	0	0	0	0	0
19:38:09	-58,666	2632,091	13,945	13,916	12,911	8,583	7,055	21,1	957,185	25,334	2209,96	0	202,712	202,712	99,72	0	0	0	0	0	0	0
19:38:09	36,132	2632,452	13,896	13,916	12,916	8,586	7,085	21,1	957,185	25,334	2210,383	0	202,712	202,712	99,72	0	0	0	0	0	0	0
19:38:09	73,266	2633,185	13,799	13,72	12,926	8,594	7,114	21,1	957,185	25,334	2210,806	0	202,712	202,712	99,72	0	0	0	0	0	0	0
19:38:09	35,058	2633,536	13,75	13,867	12,93	8,598	7,144	21,1	957,185	25,334	2211,228	0	202,712	202,712	99,72	0	0	0	0	0	0	0
19:38:09	-93,701	2632,599	13,652	13,623	12,931	8,588	7,172	21,1	957,185	25,334	2211,649	0	202,712	202,712	99,72	0	0	0	0	0	0	0
19:38:09	227,734	2634,876	13,799	13,867	12,935	8,611	7,2	21,1	957,185	25,334	2212,073	0	202,712	202,712	99,72	0	0	0	0	0	0	0
19:38:09	-47,924	2634,397	13,75	13,72	12,935	8,607	7,228	21,1	957,185	25,334	2212,495	0	202,712	202,712	99,72	0	0	0	0	0	0	0
19:38:09	191,699	2636,314	13,945	13,916	12,935	8,626	7,255	21,1	957,185	25,334	2212,919	0	202,712	202,712	99,72	0	0	0	0	0	0	0
19:38:09	0	2636,314	13,945	13,916	12,935	8,626	7,282	21,1	957,185	25,334	2213,342	0	202,712	202,712	99,72	0	0	0	0	0	0	0
19:38:09	-47,9	2635,835	13,896	13,867	12,935	8,621	7,308	21,1	957,185	25,334	2213,765	0	202,712	202,712	99,72	0	0	0	0	0	0	0
19:38:09	95,849	2636,793	13,994	13,965	12,935	8,631	7,334	21,1	957,185	25,334	2214,188	0	202,712	202,712	99,72	0	0	0	0	0	0	0
19:38:09	-47,949	2636,314	13,945	13,916	12,935	8,626	7,36	21,1	957,185	25,334	2214,61	0	202,712	202,712	99,72	0	0	0	0	0	0	0
19:38:09	227,856	2638,592	14,092	14,062	12,94	8,65	7,385	21,1	957,185	25,334	2215,034	0	202,712	202,712	99,72	0	0	0	0	0	0	0
19:38:09	0	2638,592	14,092	14,209	12,94	8,65	7,41	21,1	957,185	25,334	2215,457	0	202,712	202,712	99,72	0	0	0	0	0	0	0
19:38:09	0	2638,592	14,092	13,965	12,94	8,65	7,434	21,1	957,185	25,334	2215,88	0	202,712	202,712	99,72	0	0	0	0	0	0	0
19:38:09	-143,823	2637,154	13,945	13,867	12,94	8,635	7,457	21,1	957,185	25,334	2216,302	0	202,712	202,712	99,72	0	0	0	0	0	0	0
19:38:09	143,823	2638,592	14,092	14,111	12,94	8,65	7,481	21,1	957,185	25,334	2216,724	0	202,712	202,712	99,72	0	0	0	0	0	0	0
19:38:09	-108,789	2637,504	13,896	13,916	12,945	8,639	7,504	21,1	957,185	25,334	2217,145	0	202,712	202,712	99,72	0	0	0	0	0	0	0
19:38:09	0	2637,504	13,896	13,916	12,945	8,639	7,526	21,1	957,185	25,334	2217,565	0	202,712	202,712	99,72	0	0	0	0	0	0	0
19:38:09	-95,849	2636,546	13,799	13,867	12,945	8,629	7,547	21,1	957,185	25,334	2217,984	0	202,712	202,712	99,72	0	0	0	0	0	0	0
19:38:09	0	2636,546	13,799	13,769	12,945	8,629	7,569	21,1	957,185	25,334	2218,402	0	202,712	202,712	99,72	0	0	0	0	0	0	0
19:38:09	60,815	2637,154	13,945	13,965	12,94	8,635	7,59	21,1	957,185	25,334	2218,821	0	202,712	202,712	99,72	0	0	0	0	0	0	0
19:38:09	0	2637,154	13,945	13,916	12,94	8,635	7,61	21,1	957,185	25,334	2219,24	0	202,712	202,712	99,72	0	0	0	0	0	0	0
19:38:09	0	2637,154	13,945	13,965	12,94	8,635	7,63	21,1	957,185	25,334	2219,658	0	202,712	202,712	99,72	0	0	0	0	0	0	0
19:38:09	-191,723	2635,237	13,75	13,72	12,94	8,615	7,649	21,1	957,185	25,334	2220,073	0	202,712	202,712	99,72	0	0	0	0	0	0	0
19:38:09	0	2635,237	13,75	13,769	12,94	8,615	7,668	21,1	957,185	25,334	2220,489	0	202,712	202,712	99,72	0	0	0	0	0	0	0
19:38:09	239,672	2637,633	13,994	14,062	12,94	8,64	7,687	21,1	957,185	25,334	2220,906	0	202,712	202,712	99,72	0	0	0	0	0	0	0
19:38:09	-191,748	2635,716	13,799	13,867	12,94	8,62	7,706	21,1	957,185	25,334	2221,321	0	202,712	202,712	99,72	0	0	0	0	0	0	0
19:38:09	0	2635,716	13,799	13,769	12,94	8,62	7,724	21,1	957,185	25,334	2221,735	0	202,712	202,712	99,72	0	0	0	0	0	0	0
19:38:09	0	2635,716	13,799	13,769	12,94	8,62	7,741	21,1	957,185	25,334	2222,149	0	202,712	202,712	99,72	0	0	0	0	0	0	0
19:38:09	95,849	2636,674	13,896	13,867	12,94	8,63	7,759	21,1	957,185	25,334	2222,564	0	202,712	202,712	99,72	0	0	0	0	0	0	0
19:38:09	-179,858	2634,876	13,799	13,867	12,935	8,611	7,775	21,1	957,185	25,334	2222,976	0	202,712	202,712	99,72	0	0	0	0	0	0	0
19:38:09	191,723	2636,793	13,994	14,062	12,935	8,631	7,792	21,1	957,185	25,334	2223,39	0	202,712	202,712	99,72	0	0	0	0	0	0	0
19:38:09	36,083	2637,154	13,945	13,965	12,94	8,635	7,809	21,1	957,185	25,334	2223,804	0	202,712	202,712	99,72	0	0	0	0	0	0	0
19:38:09	-191,723	2635,237	13,75	13,623	12,94	8,615	7,825	21,1	957,185	25,334	2224,215	0	202,712	202,712	99,72	0	0	0	0	0	0	0
19:38:09	0	2635,237	13,75	13,72	12,94	8,615	7,84	21,1	957,185	25,334	2224,626	0	202,712	202,712	99,72	0	0	0	0	0	0	0
19:38:10	0	2635,237	13,75	13,72	12,94	8,615	7,855	21,1	957,185	25,334	2225,037	0	202,712	202,712	99,72	0	0	0	0	0	0	0
19:38:10	47,924	2635,716	13,799	13,769	12,94	8,62	7,87	21,1	957,185	25,334	2225,447	0	202,712	202,712	99,72	0	0	0	0	0	0	0
19:38:10	-47,924	2635,237	13,75	13,72	12,94	8,615	7,885	21,1	957,185	25,334	2225,857	0	202,712	202,712	99,72	0	0	0	0	0	0	0
19:38:10	0	2635,237	13,75	13,769	12,94	8,615	7,899	21,1	957,185	25,334	2226,266	0	202,712	202,712	99,72	0	0	0	0	0	0	0
19:38:10	0	2635,237	13,75	13,769	12,94	8,615	7,913	21,1	957,185	25,334	2226,675	0	202,712	202,712	99,72	0	0	0	0	0	0	0
19:38:10	47,924	2635,716	13,799	13,867	12,94	8,62	7,927	21,1	957,185	25,334	2227,084	0	202,712	202,712	99,72	0	0	0	0	0	0	0
19:38:10	0	2635,716	13,799	13,72	12,94	8,62	7,941	21,1	957,185	25,334	2227,493	0	202,712	202,712	99,72	0	0	0	0	0	0	0
19:38:10	-47,924	2635,237	13,75	13,623	12,94	8,615	7,954	21,1	957,185	25,334	2227,901	0	202,712	202,712	99,72	0	0	0	0	0	0	0
19:38:10	47,924	2635,716	13,799	13,769	12,94	8,62	7,967	21,1	957,185	25,334	2228,309	0	202,712	202,712	99,72	0	0	0	0	0	0	0
19:38:10	0	2635,716	13,799	13,769	12,94	8,62	7,98	21,1	957,185	25,334	2228,716	0	202,712	202,712	99,72	0	0	0	0	0	0	0
19:38:10	-84,008	2634,876	13,799	13,769	12,935	8,611	7,992	21,1	957,185	25,334	2229,123	0	202,712	202,712	99,72	0	0	0	0	0	0	0
19:38:10	143,774	2636,314	13,945	13,916	12,935	8,626	8,005	21,3	958,615	25,334	2229,53	0	202,712	202,712	99,72	0	0	0	0	0	0	0
19:38:10	-197,265	2634,341	13,75	13,72	12,935	8,606	8,016	21,3	958,615	25,334	2229,935	0	202,712	202,712	99,72	0	0	0	0	0	0	0
19:38:10	131,909	2635,66	13,799	13,769	12,94	8,62	8,028	21,3	958,615	25,334	2230,34	0	202,712	202,712	99,72	0	0	0	0	0	0	0
19:38:10	0	2635,66	13,799	13,72	12,94	8,62	8,04	21,3	958,615	25,334	2230,746	0	202,712	202,712	99,72	0	0	0	0	0	0	0
19:38:10	-47,875	2635,181	13,75	13,72	12,94	8,615	8,051	21,3	958,615	25,334	2231,15	0	202,712	202,712	99,72	0	0	0	0	0	0	0
19:38:10	0	2635,181	13,75	13,623	12,94	8,615	8,062	21,3	958,615	25,334	2231,554	0	202,712	202,712	99,72	0	0	0	0	0	0	0
19:38:10	143,701	2636,618	13,896	13,867	12,94	8,629	8,073	21,3	958,615	25,334	2231,959	0	202,712	202,712	99,72	0	0	0	0	0	0	0
19:38:10	-143,701	2635,181	13,75	13,623	12,94	8,615	8,084	21,3	958,615	25,334	2232,363	0	202,712	202,712	99,72	0	0	0	0	0	0	0
19:38:10	47,875	2635,66	13,799	13,72	12,94	8,62	8,094	21,3	958,615	25,334	2232,766	0	202,712	202,712	99,72	0	0	0	0	0	0	0
19:38:10	-47,875	2635,181	13,75	13,623	12,94	8,615	8,105	21,3	958,615	25,334	2233,169	0	202,712	202,712	99,72	0	0	0	0	0	0	0
19:38:10	47,875	2635,66	13,799	13,867	12,94	8,62	8,115	21,3	958,615	25,334	2233,571	0	204,385	204,385	99,727	0	0	0	0	0	0	0
19:38:10	-47,875	2635,181	13,75	13,72	12,94	8,615	8,124	21,3	958,615	25,334	2233,973	0	204,385	204,385	99,727	0	0	0	0	0	0	0
19:38:10	143,701	2636,618	13,896	13,916	12,94	8,629	8,134	21,3	958,615	25,334	2234,375	0	204,385	204,385	99,727	0	0	0	0	0	0	0
19:38:10	0	2636,618	13,896	13,916	12,94	8,629	8,144	21,3	958,615	25,334	2234,777	0	204,385	204,385	99,727	0	0	0	0	0	0	0
19:38:10	-95,825	2635,66	13,799	13,769	12,94	8,62	8,153	21,3	958,615	25,334	2235,178	0	204,385	204,385	99,727	0	0	0	0	0	0	0
19:38:10	-47,875	2635,181	13,75	13,72	12,94	8,615	8,162	21,3	958,615	25,334	2235,578	0	204,385	204,385	99,727	0	0	0	0	0	0	0
19:38:10	0	2635,181	13,75	13,72	12,94	8,615	8,171	21,3	958,615	25,334	2235,978	0	204,385	204,385	99,727	0	0	0	0	0	0	0
19:38:10	-84,033	2634,341	13,75	13,867	12,935	8,606	8,18	21,3	958,615	25,334	2236,376	0	204,385	204,385	99,727	0	0	0	0	0	0	0
19:38:10	47,924	2634,82	13,799	13,867	12,935	8,611	8,188	21,3	958,615	25,334	2236,775	0	204,385	204,385	99,727	0	0	0	0	0	0	0
19:38:10	95,8	2635,778	13,896	13,916	12,935	8,621	8,197	21,3	958,615	25,334	2237,174	0	204,385	204,385	99,727	0	0	0	0	0	0	0
19:38:10	-95,8	2634,82	13,799	13,867	12,935	8,611	8,205	21,3	958,615	25,334	2237,571	0	204,385	204,385	99,727	0	0	0	0	0	0	0
19:38:10	36,108	2635,181	13,75	13,72	12,94	8,615	8,213	21,3	958,615	25,334	2237,969	0	204,385	204,385	99,727	0	0	0	0	0	0	0
19:38:10	0	2635,181	13,75	13,769	12,94	8,615	8,221	21,3	958,615	25,334	2238,366	0	204,385	204,385	99,727	0	0	0	0	0	0	0
19:38:10	47,875	2635,66	13,799	13,867	12,94	8,62	8,229	21,3	958,615	25,334	2238,764	0	204,385	204,385	99,727	0	0	0	0	0	0	0
19:38:10	0	2635,66	13,799	13,916	12,94	8,62	8,236	21,3	958,615	25,334	2239,161	0	204,385	204,385	99,727	0	0	0	0	0	0	0
19:38:10	-47,875	2635,181	13,75	13,72	12,94	8,615	8,244	21,3	958,615	25,334	2239,557	0	204,385	204,385	99,727	0	0	0	0	0	0	0
19:38:10	47,875	2635,66	13,799	13,769	12,94	8,62	8,251	21,3	958,615	25,334	2239,953	0	204,385	204,385	99,727	0	0	0	0	0	0	0
19:38:10	0	2635,66	13,799	13,867	12,94	8,62	8,258	21,3	958,615	25,334	2240,348	0	204,385	204,385	99,727	0	0	0	0	0	0	0
19:38:10	95,825	2636,618	13,896	13,867	12,94	8,629	8,266	21,3	958,615	25,334	2240,744	0	204,385	204,385	99,727	0	0	0	0	0	0	0
19:38:10	0	2636,618	13,896	13,916	12,94	8,629	8,273	21,3	958,615	25,334	2241,14	0	204,385	204,385	99,727	0	0	0	0	0	0	0
19:38:10	-95,825	2635,66	13,799	13,867	12,94	8,62	8,279	21,3	958,615	25,334	2241,535	0	204,385	204,385	99,727	0	0	0	0	0	0	0
19:38:10	143,75	2637,098	13,945	13,916	12,94	8,634	8,286	21,3	958,615	25,334	2241,93	0	204,385	204,385	99,727	0	0	0	0	0	0	0
19:38:10	-191,625	2635,181	13,75	13,623	12,94	8,615	8,293	21,3	958,615	25,334	2242,323	0	204,385	204,385	99,727	0	0	0	0	0	0	0
19:38:10	47,875	2635,66	13,799	13,769	12,94	8,62	8,299	21,3	958,615	25,334	2242,717	0	204,385	204,385	99,727	0	0	0	0	0	0	0
19:38:10	0	2635,66	13,799	13,769	12,94	8,62	8,306	21,3	958,615	25,334	2243,11	0	204,385	204,385	99,727	0	0	0	0	0	0	0
19:38:10	95,825	2636,618	13,896	13,916	12,94	8,629	8,312	21,3	958,615	25,334	2243,503	0	204,385	204,385	99,727	0	0	0	0	0	0	0
19:38:10	47,924	2637,098	13,945	13,916	12,94	8,634	8,318	21,3	958,615	25,334	2243,897	0	204,385	204,385	99,727	0	0	0	0	0	0	0
19:38:10	-47,924	2636,618	13,896	13,965	12,94	8,629	8,324	21,3	958,615	25,334	2244,289	0	204,385	204,385	99,727	0	0	0	0	0	0	0
19:38:10	-95,825	2635,66	13,799	13,623	12,94	8,62	8,33	21,3	958,615	25,334	2244,681	0	204,385	204,385	99,727	0	0	0	0	0	0	0
19:38:10	191,65	2637,577	13,994	13,965	12,94	8,639	8,336	21,3	958,615	25,334	2245,074	0	204,385	204,385	99,727	0	0	0	0	0	0	0
19:38:10	-95,825	2636,618	13,896	13,916	12,94	8,629	8,342	21,3	958,615	25,334	2245,465	0	204,385	204,385	99,727	0	0	0	0	0	0	0
19:38:10	0	2636,618	13,896	13,769	12,94	8,629	8,348	21,3	958,615	25,334	2245,856	0	204,385	204,385	99,727	0	0	0	0	0	0	0
19:38:10	-143,701	2635,181	13,75	13,574	12,94	8,615	8,353	21,3	958,615	25,334	2246,245	0	204,385	204,385	99,727	0	0	0	0	0	0	0
19:38:10	47,875	2635,66	13,799	13,72	12,94	8,62	8,358	21,3	958,615	25,334	2246,635	0	204,385	204,385	99,727	0	0	0	0	0	0	0
19:38:10	95,825	2636,618	13,896	13,867	12,94	8,629	8,363	21,3	958,615	25,334	2247,025	0	204,385	204,385	99,727	0	0	0	0	0	0	0
19:38:10	-95,825	2635,66	13,799	13,72	12,94	8,62	8,368	21,3	958,615	25,334	2247,413	0	204,385	204,385	99,727	0	0	0	0	0	0	0
19:38:10	0	2635,66	13,799	13,867	12,94	8,62	8,373	21,3	958,615	25,334	2247,802	0	204,385	204,385	99,727	0	0	0	0	0	0	0
19:38:10	0	2635,66	13,799	13,769	12,94	8,62	8,378	21,3	958,615	25,334	2248,19	0	204,385	204,385	99,727	0	0	0	0	0	0	0
19:38:10	0	2635,66	13,799	13,574	12,94	8,62	8,383	21,3	958,615	25,334	2248,577	0	204,385	204,385	99,727	0	0	0	0	0	0	0
19:38:10	-47,875	2635,181	13,75	13,72	12,94	8,615	8,387	21,3	958,615	25,334	2248,964	0	204,385	204,385	99,727	0	0	0	0	0	0	0
19:38:10	143,701	2636,618	13,896	13,867	12,94	8,629	8,392	21,3	958,615	25,334	2249,352	0	204,385	204,385	99,727	0	0	0	0	0	0	0
19:38:10	47,924	2637,098	13,945	13,965	12,94	8,634	8,397	21,3	958,615	25,334	2249,739	0	204,385	204,385	99,727	0	0	0	0	0	0	0
19:38:10	-143,75	2635,66	13,799	13,769	12,94	8,62	8,401	21,3	958,615	25,334	2250,125	0	204,385	204,385	99,727	0	0	0	0	0	0	0
19:38:10	95,825	2636,618	13,896	13,867	12,94	8,629	8,406	21,3	958,615	25,334	2250,512	0	204,385	204,385	99,727	0	0	0	0	0	0	0
19:38:10	-287,402	2633,744	13,603	13,379	12,94	8,6	8,41	21,3	958,615	25,334	2250,895	0	204,385	204,385	99,727	0	0	0	0	0	0	0
19:38:10	47,9	2634,223	13,652	13,427	12,94	8,605	8,413	21,3	958,615	25,334	2251,278	0	204,385	204,385	99,727	0	0	0	0	0	0	0
19:38:10	-562,768	2628,596	13,164	12,841	12,935	8,547	8,416	21,3	958,615	25,334	2251,655	0	204,385	204,385	99,727	0	0	0	0	0	0	0
19:38:10	-526,22	2623,333	12,627	12,109	12,935	8,492	8,417	21,3	958,615	25,334	2252,027	0	204,385	204,385	99,727	0	0	0	0	0	0	0
19:38:10	-587,353	2617,46	12,285	11,621	12,921	8,432	8,418	21,3	958,615	25,334	2252,392	0	204,385	204,385	99,727	0	0	0	0	0	0	0
19:38:10	-625,415	2611,206	11,992	11,377	12,902	8,367	8,417	21,3	958,615	25,334	2252,751	0	204,385	204,385	99,727	0	0	0	0	0	0	0
19:38:10	-505,273	2606,153	11,992	11,181	12,873	8,315	8,415	21,3	958,615	25,334	2253,105	0	204,385	204,385	99,727	0	0	0	0	0	0	0
19:38:10	-441,992	2601,733	12,138	11,23	12,84	8,27	8,412	21,3	958,615	25,334	2253,453	0	204,385	204,385	99,727	0	0	0	0	0	0	0
19:38:10	-475	2596,983	12,334	11,425	12,802	8,221	8,408	21,3	958,615	25,334	2253,797	0	204,385	204,385	99,727	0	0	0	0	0	0	0
19:38:10	-573,706	2591,246	12,431	11,377	12,764	8,162	8,403	21,3	958,615	25,334	2254,135	0	204,385	204,385	99,727	0	0	0	0	0	0	0
19:38:10	-748,242	2583,764	12,334	11,425	12,727	8,085	8,397	21,3	958,615	25,334	2254,464	0	204,385	204,385	99,727	0	0	0	0	0	0	0
19:38:10	-657,934	2577,184	12,187	11,181	12,698	8,017	8,39	21,3	958,615	25,334	2254,787	0	204,385	204,385	99,727	0	0	0	0	0	0	0
19:38:10	-1153,662	2565,648	11,504	10,205	12,67	7,898	8,38	21,3	958,615	25,334	2255,098	0	204,385	204,385	99,727	0	0	0	0	0	0	0
19:38:10	-581,835	2559,829	11,406	10,498	12,643	7,838	8,369	21,3	958,615	25,334	2255,403	0	204,385	204,385	99,727	0	0	0	0	0	0	0
19:38:10	-941,455	2550,415	11,015	10,156	12,611	7,741	8,357	21,3	958,615	25,334	2255,698	0	204,385	204,385	99,727	0	0	0	0	0	0	0
19:38:10	-604,956	2544,365	10,966	9,814	12,579	7,678	8,344	21,3	958,615	25,334	2255,986	0	204,385	204,385	99,727	0	0	0	0	0	0	0
19:38:10	-687,597	2537,489	10,918	9,716	12,543	7,607	8,329	21,3	958,615	25,334	2256,268	0	204,385	204,385	99,727	0	0	0	0	0	0	0
19:38:10	-356,079	2533,928	11,259	10,009	12,503	7,571	8,314	21,3	958,615	25,334	2256,546	0	204,385	204,385	99,727	0	0	0	0	0	0	0
19:38:10	-648,974	2527,439	11,308	10,351	12,464	7,504	8,299	21,3	958,615	25,334	2256,816	0	204,385	204,385	99,727	0	0	0	0	0	0	0
19:38:10	-781,225	2519,626	11,162	10,156	12,428	7,423	8,281	21,3	958,615	25,334	2257,079	0	204,385	204,385	99,727	0	0	0	0	0	0	0
19:38:10	-625,122	2513,375	11,113	10,302	12,395	7,359	8,263	21,3	958,615	25,334	2257,336	0	204,385	204,385	99,727	0	0	0	0	0	0	0
19:38:10	-669,14	2506,684	10,918	10,009	12,367	7,29	8,244	21,3	958,615	25,334	2257,585	0	204,385	204,385	99,727	0	0	0	0	0	0	0
19:38:10	-822,876	2498,455	10,478	9,668	12,345	7,205	8,224	21,3	958,615	25,334	2257,826	0	204,385	204,385	99,727	0	0	0	0	0	0	0
19:38:10	-649,951	2491,955	10,185	9,521	12,324	7,138	8,203	21,3	958,615	25,334	2258,06	0	204,385	204,385	99,727	0	0	0	0	0	0	0
19:38:10	-529,443	2486,661	9,99	9,179	12,305	7,083	8,181	21,3	958,615	25,334	2258,288	0	204,385	204,385	99,727	0	0	0	0	0	0	0
19:38:10	-690,161	2479,759	9,697	9,082	12,281	7,012	8,158	21,3	958,615	25,334	2258,51	0	204,385	204,385	99,727	0	0	0	0	0	0	0
19:38:10	-605,542	2473,704	9,55	8,935	12,255	6,95	8,134	21,3	958,615	25,334	2258,725	0	204,385	204,385	99,727	0	0	0	0	0	0	0
19:38:10	-251	2471,194	9,795	9,13	12,227	6,924	8,11	21,3	958,615	25,334	2258,938	0	204,385	204,385	99,727	0	0	0	0	0	0	0
19:38:10	-508,667	2466,107	9,843	9,179	12,196	6,872	8,086	21,3	958,615	25,334	2259,145	0	204,385	204,385	99,727	0	0	0	0	0	0	0
19:38:10	-553,369	2460,574	9,795	9,13	12,167	6,815	8,061	21,3	958,615	25,334	2259,346	0	204,385	204,385	99,727	0	0	0	0	0	0	0
19:38:10	-350,561	2457,068	9,941	9,472	12,139	6,778	8,036	21,3	958,615	25,334	2259,543	0	204,385	204,385	99,727	0	0	0	0	0	0	0
19:38:10	-506,958	2451,998	9,843	9,277	12,115	6,726	8,01	21,3	958,615	25,334	2259,736	0	204,385	204,385	99,727	0	0	0	0	0	0	0
19:38:10	-456,762	2447,431	9,795	9,277	12,092	6,679	7,984	21,3	958,615	25,334	2259,924	0	204,385	204,385	99,727	0	0	0	0	0	0	0
19:38:10	-615,747	2441,273	9,502	8,984	12,073	6,616	7,957	21,3	958,615	25,334	2260,105	0	204,385	204,385	99,727	0	0	0	0	0	0	0
19:38:10	-535,131	2435,922	9,209	8,74	12,059	6,56	7,93	21,3	958,615	25,334	2260,281	0	204,385	204,385	99,727	0	0	0	0	0	0	0
19:38:11	-380,2	2432,12	9,16	8,789	12,04	6,521	7,902	21,3	958,615	25,334	2260,453	0	204,385	204,385	99,727	0	0	0	0	0	0	0
19:38:11	-429,028	2427,83	9,062	8,593	12,021	6,477	7,874	21,3	958,615	25,334	2260,62	0	204,385	204,385	99,727	0	0	0	0	0	0	0
19:38:11	-505,2	2422,778	8,964	8,545	11,997	6,425	7,846	21,3	958,615	25,334	2260,782	0	204,385	204,385	99,727	0	0	0	0	0	0	0
19:38:11	-428,833	2418,489	8,867	8,545	11,978	6,381	7,817	21,3	958,615	25,334	2260,94	0	204,385	204,385	99,727	0	0	0	0	0	0	0
19:38:11	-322,68	2415,263	8,964	8,545	11,954	6,347	7,788	21,3	958,615	25,334	2261,094	0	204,385	204,385	99,727	0	0	0	0	0	0	0
19:38:11	-371,289	2411,55	9,013	8,545	11,93	6,309	7,759	21,3	958,615	25,334	2261,245	0	204,385	204,385	99,727	0	0	0	0	0	0	0
19:38:11	-380,029	2407,749	8,964	8,593	11,911	6,27	7,73	21,3	958,615	25,334	2261,391	0	204,385	204,385	99,727	0	0	0	0	0	0	0
19:38:11	-426,586	2403,484	8,867	8,447	11,893	6,226	7,701	21,3	958,615	25,334	2261,533	0	204,385	204,385	99,727	0	0	0	0	0	0	0
19:38:11	-436,181	2399,122	8,671	8,252	11,878	6,181	7,671	21,3	958,615	25,334	2261,671	0	204,385	204,385	99,727	0	0	0	0	0	0	0
19:38:11	-472,07	2394,401	8,525	8,252	11,859	6,132	7,641	21,3	958,615	25,334	2261,804	0	204,385	204,385	99,727	0	0	0	0	0	0	0
19:38:11	-295,141	2391,45	8,476	8,056	11,845	6,102	7,611	21,3	958,615	25,334	2261,933	0	204,385	204,385	99,727	0	0	0	0	0	0	0
19:38:11	-422,9	2387,221	8,379	7,91	11,826	6,058	7,58	21,3	958,996	25,334	2262,059	0	204,385	204,385	99,727	0	0	0	0	0	0	0
19:38:11	-474,731	2382,473	8,232	7,91	11,807	6,009	7,549	21,3	958,996	25,334	2262,179	0	204,385	204,385	99,727	0	0	0	0	0	0	0
19:38:11	-189,404	2380,579	8,379	8,056	11,789	5,99	7,519	21,3	958,996	25,334	2262,298	0	204,385	204,385	99,727	0	0	0	0	0	0	0
19:38:11	-272,851	2377,851	8,525	8,105	11,765	5,962	7,488	21,3	958,996	25,334	2262,413	0	204,385	204,385	99,727	0	0	0	0	0	0	0
19:38:11	-332,153	2374,529	8,525	8,105	11,746	5,927	7,458	21,3	958,996	25,334	2262,525	0	204,385	204,385	99,727	0	0	0	0	0	0	0
19:38:11	-375,415	2370,775	8,476	8,105	11,727	5,889	7,427	21,3	958,996	25,334	2262,633	0	204,385	204,385	99,727	0	0	0	0	0	0	0
19:38:11	-344,75	2367,328	8,379	7,91	11,713	5,853	7,396	21,3	958,996	25,334	2262,738	0	204,385	204,385	99,727	0	0	0	0	0	0	0
19:38:11	-436,279	2362,965	8,183	7,763	11,699	5,808	7,365	21,3	958,996	25,334	2262,838	0	204,385	204,385	99,727	0	0	0	0	0	0	0
19:38:11	-424,389	2358,721	7,988	7,568	11,685	5,764	7,333	21,3	958,996	25,334	2262,934	0	204,385	204,385	99,727	0	0	0	0	0	0	0
19:38:11	-397,753	2354,743	7,744	7,373	11,676	5,723	7,302	21,3	958,996	25,334	2263,026	0	204,385	204,385	99,727	0	0	0	0	0	0	0
19:38:11	-428,222	2350,461	7,548	7,324	11,662	5,679	7,27	21,3	958,996	25,334	2263,114	0	204,314	204,314	99,727	0	0	0	0	0	0	0
19:38:11	-252,709	2347,934	7,548	7,226	11,648	5,653	7,238	21,3	958,996	25,334	2263,199	0	204,314	204,314	99,727	0	0	0	0	0	0	0
19:38:11	-325,317	2344,681	7,548	7,226	11,629	5,62	7,207	21,3	958,996	25,334	2263,28	0	204,314	204,314	99,727	0	0	0	0	0	0	0
19:38:11	-285,522	2341,826	7,597	7,324	11,61	5,59	7,175	21,3	958,996	25,334	2263,359	0	204,314	204,314	99,727	0	0	0	0	0	0	0
19:38:11	-328,662	2338,539	7,597	7,421	11,591	5,556	7,143	21,3	958,996	25,334	2263,434	0	204,314	204,314	99,727	0	0	0	0	0	0	0
19:38:11	-231,933	2336,22	7,695	7,373	11,573	5,533	7,112	21,3	958,996	25,334	2263,507	0	204,314	204,314	99,727	0	0	0	0	0	0	0
19:38:11	-238,72	2333,832	7,695	7,373	11,559	5,508	7,08	21,3	958,996	25,334	2263,577	0	204,314	204,314	99,727	0	0	0	0	0	0	0
19:38:11	-419,238	2329,64	7,5	7,226	11,546	5,465	7,048	21,3	958,996	25,334	2263,643	0	204,314	204,314	99,727	0	0	0	0	0	0	0
19:38:11	-324,755	2326,392	7,402	7,08	11,533	5,431	7,017	21,3	958,996	25,334	2263,706	0	204,314	204,314	99,727	0	0	0	0	0	0	0
19:38:11	-365,502	2322,737	7,207	6,982	11,522	5,394	6,985	21,3	958,996	25,334	2263,765	0	204,314	204,314	99,727	0	0	0	0	0	0	0
19:38:11	-321,264	2319,525	7,109	6,982	11,509	5,36	6,953	21,3	958,996	25,334	2263,821	0	204,314	204,314	99,727	0	0	0	0	0	0	0
19:38:11	-242,968	2317,095	7,109	6,982	11,495	5,335	6,921	21,3	958,996	25,334	2263,874	0	204,314	204,314	99,727	0	0	0	0	0	0	0
19:38:11	-242,749	2314,668	7,109	6,982	11,482	5,31	6,89	21,3	958,996	25,334	2263,925	0	204,314	204,314	99,727	0	0	0	0	0	0	0
19:38:11	-241,894	2312,249	7,109	6,884	11,468	5,285	6,858	21,3	958,996	25,334	2263,973	0	204,314	204,314	99,727	0	0	0	0	0	0	0
19:38:11	-148,486	2310,764	7,207	6,982	11,454	5,27	6,827	21,3	958,996	25,334	2264,02	0	204,314	204,314	99,727	0	0	0	0	0	0	0
19:38:11	-394,946	2306,814	7,109	6,982	11,437	5,229	6,796	21,3	958,996	25,334	2264,063	0	204,314	204,314	99,727	0	0	0	0	0	0	0
19:38:11	-205,615	2304,758	7,06	6,836	11,428	5,208	6,765	21,3	958,996	25,334	2264,103	0	204,314	204,314	99,727	0	0	0	0	0	0	0
19:38:11	-357,446	2301,184	6,914	6,738	11,415	5,171	6,733	21,3	958,996	25,334	2264,141	0	204,314	204,314	99,727	0	0	0	0	0	0	0
19:38:11	-204,296	2299,141	6,865	6,738	11,406	5,15	6,702	21,3	958,996	25,334	2264,176	0	204,314	204,314	99,727	0	0	0	0	0	0	0
19:38:11	-296,533	2296,175	6,718	6,543	11,397	5,12	6,671	21,3	958,996	25,334	2264,208	0	204,314	204,314	99,727	0	0	0	0	0	0	0
19:38:11	-296,264	2293,213	6,572	6,494	11,388	5,089	6,64	21,3	958,996	25,334	2264,237	0	204,314	204,314	99,727	0	0	0	0	0	0	0
19:38:11	-204,174	2291,171	6,523	6,445	11,379	5,068	6,61	21,3	958,996	25,334	2264,264	0	204,314	204,314	99,727	0	0	0	0	0	0	0
19:38:11	-201,123	2289,16	6,523	6,347	11,367	5,047	6,579	21,3	958,996	25,334	2264,289	0	204,314	204,314	99,727	0	0	0	0	0	0	0
19:38:11	-178,515	2287,375	6,523	6,445	11,357	5,029	6,549	21,3	958,996	25,334	2264,312	0	204,314	204,314	99,727	0	0	0	0	0	0	0
19:38:11	-174,218	2285,632	6,572	6,445	11,345	5,011	6,518	21,3	958,996	25,334	2264,334	0	204,314	204,314	99,727	0	0	0	0	0	0	0
19:38:11	-223,559	2283,397	6,572	6,445	11,332	4,988	6,488	21,3	958,996	25,334	2264,353	0	204,314	204,314	99,727	0	0	0	0	0	0	0
19:38:11	-132,543	2282,071	6,621	6,494	11,322	4,974	6,459	21,3	958,996	25,334	2264,371	0	204,314	204,314	99,727	0	0	0	0	0	0	0
19:38:11	-270,581	2279,366	6,572	6,494	11,309	4,946	6,429	21,3	958,996	25,334	2264,386	0	204,314	204,314	99,727	0	0	0	0	0	0	0
19:38:11	-161,523	2277,75	6,572	6,494	11,3	4,93	6,4	21,3	958,996	25,334	2264,399	0	204,314	204,314	99,727	0	0	0	0	0	0	0
19:38:11	-193,432	2275,816	6,523	6,445	11,291	4,91	6,37	21,3	958,996	25,334	2264,41	0	204,314	204,314	99,727	0	0	0	0	0	0	0
19:38:11	-204,125	2273,775	6,425	6,347	11,285	4,889	6,341	21,3	958,996	25,334	2264,419	0	204,314	204,314	99,727	0	0	0	0	0	0	0
19:38:11	-177,441	2272	6,377	6,298	11,277	4,87	6,313	21,3	958,996	25,334	2264,427	0	204,314	204,314	99,727	0	0	0	0	0	0	0
19:38:11	-255,2	2269,448	6,279	6,201	11,268	4,844	6,284	21,3	958,996	25,334	2264,432	0	204,314	204,314	99,727	0	0	0	0	0	0	0
19:38:11	-128,198	2268,166	6,23	6,152	11,263	4,831	6,255	21,3	958,996	25,334	2264,436	0	204,314	204,314	99,727	0	0	0	0	0	0	0
19:38:11	-206,079	2266,106	6,084	5,957	11,259	4,81	6,227	21,3	958,996	25,334	2264,437	0	204,314	204,314	99,727	0	0	0	0	0	0	0
19:38:11	-234,741	2263,758	5,937	5,761	11,254	4,785	6,199	21,3	958,996	25,334	2263,758	0	204,314	204,314	99,727	0	0	0	0	0	0	0
19:38:11	-165,6	2262,102	5,937	5,859	11,244	4,768	6,171	21,3	958,996	25,334	2262,102	0	204,314	204,314	99,727	0	0	0	0	0	0	0
19:38:11	-28,32	2261,819	6,084	6,005	11,235	4,766	6,143	21,3	958,996	25,334	2261,819	0	204,314	204,314	99,727	0	0	0	0	0	0	0
19:38:11	-152,685	2260,292	6,084	6,005	11,226	4,75	6,116	21,3	958,996	25,334	2260,292	0	204,314	204,314	99,727	0	0	0	0	0	0	0
19:38:11	-167,919	2258,613	6,084	6,005	11,217	4,732	6,089	21,3	958,996	25,334	2258,613	0	204,314	204,314	99,727	0	0	0	0	0	0	0
19:38:11	-153,735	2257,076	6,084	6,005	11,208	4,717	6,062	21,3	958,996	25,334	2257,076	0	204,314	204,314	99,727	0	0	0	0	0	0	0
19:38:11	-157,25	2255,503	6,084	6,005	11,199	4,7	6,035	21,3	958,996	25,334	2255,503	0	204,314	204,314	99,727	0	0	0	0	0	0	0
19:38:11	-84,399	2254,659	6,084	6,005	11,194	4,692	6,009	21,3	958,996	25,334	2254,659	0	204,314	204,314	99,727	0	0	0	0	0	0	0
19:38:11	-131,225	2253,347	6,035	5,957	11,189	4,678	5,983	21,3	958,996	25,334	2253,347	0	204,314	204,314	99,727	0	0	0	0	0	0	0
19:38:11	-188,94	2251,457	5,937	5,859	11,184	4,659	5,957	21,3	958,996	25,334	2251,457	0	204,314	204,314	99,727	0	0	0	0	0	0	0
19:38:11	-147,436	2249,983	5,937	5,761	11,175	4,643	5,931	21,3	958,996	25,334	2249,983	0	204,314	204,314	99,727	0	0	0	0	0	0	0
19:38:11	-160,18	2248,381	5,937	5,957	11,166	4,627	5,905	21,3	958,996	25,334	2248,381	0	204,314	204,314	99,727	0	0	0	0	0	0	0
19:38:11	-5,81	2248,323	6,035	5,957	11,161	4,626	5,88	21,3	958,996	25,334	2248,323	0	204,314	204,314	99,727	0	0	0	0	0	0	0
19:38:11	-150,585	2246,817	6,035	5,957	11,152	4,611	5,855	21,3	958,996	25,334	2246,817	0	204,314	204,314	99,727	0	0	0	0	0	0	0
19:38:11	-87,744	2245,94	6,035	5,957	11,147	4,602	5,831	21,3	958,996	25,334	2245,94	0	204,314	204,314	99,727	0	0	0	0	0	0	0
19:38:11	-244,335	2243,496	5,937	5,859	11,138	4,577	5,806	21,3	958,996	25,334	2243,496	0	204,314	204,314	99,727	0	0	0	0	0	0	0
19:38:11	-86,474	2242,632	5,937	5,761	11,133	4,568	5,782	21,3	958,996	25,334	2242,632	0	204,314	204,314	99,727	0	0	0	0	0	0	0
19:38:11	-147,875	2241,153	5,791	5,761	11,133	4,552	5,758	21,3	958,996	25,334	2241,153	0	204,314	204,314	99,727	0	0	0	0	0	0	0
19:38:11	-78,1	2240,372	5,791	5,615	11,128	4,544	5,734	21,3	958,996	25,334	2240,372	0	204,314	204,314	99,727	0	0	0	0	0	0	0
19:38:11	-204,37	2238,328	5,644	5,566	11,124	4,523	5,71	21,3	958,996	25,334	2238,328	0	204,314	204,314	99,727	0	0	0	0	0	0	0
19:38:11	-56,396	2237,764	5,595	5,468	11,124	4,518	5,687	21,3	958,996	25,334	2237,764	0	204,314	204,314	99,727	0	0	0	0	0	0	0
19:38:11	-41,992	2237,344	5,644	5,468	11,119	4,513	5,664	21,3	958,996	25,334	2237,344	0	204,314	204,314	99,727	0	0	0	0	0	0	0
19:38:11	-155,932	2235,785	5,644	5,468	11,11	4,497	5,641	21,3	958,996	25,334	2235,785	0	204,314	204,314	99,727	0	0	0	0	0	0	0
19:38:11	12,5	2235,91	5,742	5,566	11,105	4,498	5,619	21,3	958,996	25,334	2235,785	0	204,314	204,314	99,727	0	0	0	0	0	0	0
19:38:11	-43,066	2235,479	5,791	5,615	11,1	4,494	5,597	21,3	958,996	25,334	2235,479	0	204,314	204,314	99,727	0	0	0	0	0	0	0
19:38:11	-134,448	2234,135	5,742	5,615	11,095	4,48	5,575	21,3	958,996	25,334	2234,135	0	204,314	204,314	99,727	0	0	0	0	0	0	0
19:38:11	-104,833	2233,087	5,791	5,664	11,087	4,469	5,553	21,3	958,996	25,334	2233,087	0	204,314	204,314	99,727	0	0	0	0	0	0	0
19:38:11	-54,272	2232,544	5,742	5,664	11,086	4,464	5,532	21,3	958,996	25,334	2232,544	0	204,314	204,314	99,727	0	0	0	0	0	0	0
19:38:11	-80,175	2231,742	5,742	5,615	11,081	4,455	5,511	21,3	958,996	25,334	2231,742	0	204,314	204,314	99,727	0	0	0	0	0	0	0
19:38:11	-165,039	2230,092	5,644	5,615	11,077	4,438	5,489	21,3	958,996	25,334	2230,092	0	204,314	204,314	99,727	0	0	0	0	0	0	0
19:38:11	-98,901	2229,103	5,546	5,468	11,077	4,428	5,469	21,3	958,996	25,334	2229,103	0	204,314	204,314	99,727	0	0	0	0	0	0	0
19:38:11	0	2229,103	5,546	5,468	11,077	4,428	5,448	21,3	958,996	25,334	2229,103	0	204,314	204,314	99,727	0	0	0	0	0	0	0
19:38:11	-81,176	2228,291	5,546	5,419	11,072	4,42	5,428	21,3	958,996	25,334	2228,291	0	204,314	204,314	99,727	0	0	0	0	0	0	0
19:38:11	-89,599	2227,395	5,546	5,468	11,067	4,411	5,408	21,3	958,996	25,334	2227,395	0	204,314	204,314	99,727	0	0	0	0	0	0	0
19:38:11	-81,225	2226,583	5,546	5,566	11,062	4,402	5,388	21,3	958,996	25,334	2226,583	0	204,314	204,314	99,727	0	0	0	0	0	0	0
19:38:11	-36,596	2226,217	5,595	5,419	11,058	4,398	5,369	21,3	958,996	25,334	2226,217	0	204,314	204,314	99,727	0	0	0	0	0	0	0
19:38:11	-35,546	2225,861	5,644	5,468	11,053	4,395	5,35	21,3	958,996	25,334	2225,861	0	204,314	204,314	99,727	0	0	0	0	0	0	0
19:38:11	-126,855	2224,593	5,595	5,566	11,048	4,382	5,331	21,3	958,996	25,334	2224,593	0	204,314	204,314	99,727	0	0	0	0	0	0	0
19:38:11	-45,654	2224,136	5,546	5,419	11,048	4,377	5,312	21,3	958,996	25,334	2224,136	0	204,314	204,314	99,727	0	0	0	0	0	0	0
19:38:11	-98,803	2223,148	5,449	5,419	11,048	4,367	5,294	21,3	958,996	25,334	2223,148	0	204,314	204,314	99,727	0	0	0	0	0	0	0
19:38:11	-75,756	2222,39	5,449	5,322	11,044	4,359	5,275	21,3	958,996	25,334	2222,39	0	204,314	204,314	99,727	0	0	0	0	0	0	0
19:38:11	-53,125	2221,859	5,4	5,273	11,043	4,354	5,257	21,3	958,996	25,334	2221,859	0	204,314	204,314	99,727	0	0	0	0	0	0	0
19:38:11	-29,125	2221,568	5,449	5,322	11,039	4,351	5,24	21,3	958,996	25,334	2221,568	0	204,314	204,314	99,727	0	0	0	0	0	0	0
19:38:11	-7,519	2221,493	5,449	5,322	11,039	4,35	5,222	21,3	958,996	25,334	2221,493	0	204,314	204,314	99,727	0	0	0	0	0	0	0
19:38:11	-82,25	2220,67	5,449	5,322	11,034	4,341	5,205	21,3	958,996	25,334	2220,67	0	204,314	204,314	99,727	0	0	0	0	0	0	0
19:38:12	7,958	2220,75	5,546	5,419	11,029	4,342	5,188	21,3	958,996	25,334	2220,67	0	204,314	204,314	99,727	0	0	0	0	0	0	0
19:38:12	-37,695	2220,373	5,595	5,468	11,024	4,338	5,171	21,3	958,996	25,334	2220,373	0	204,314	204,314	99,727	0	0	0	0	0	0	0
19:38:12	-76,855	2219,604	5,595	5,468	11,02	4,33	5,155	21,3	958,996	25,334	2219,604	0	204,314	204,314	99,727	0	0	0	0	0	0	0
19:38:12	-52,075	2219,084	5,546	5,419	11,02	4,325	5,138	21,3	958,996	25,334	2219,084	0	204,314	204,314	99,727	0	0	0	0	0	0	0
19:38:12	-91,186	2218,172	5,449	5,322	11,02	4,316	5,122	21,3	958,996	25,334	2218,172	0	204,314	204,314	99,727	0	0	0	0	0	0	0
19:38:12	-122,436	2216,947	5,4	5,322	11,015	4,303	5,106	21,3	958,996	25,334	2216,947	0	204,314	204,314	99,727	0	0	0	0	0	0	0
19:38:12	0	2216,947	5,4	5,273	11,015	4,303	5,091	21,3	958,996	25,334	2216,947	0	204,314	204,314	99,727	0	0	0	0	0	0	0
19:38:12	0	2216,947	5,4	5,273	11,015	4,303	5,075	21,3	958,996	25,334	2216,947	0	204,314	204,314	99,727	0	0	0	0	0	0	0
19:38:12	-91,186	2216,036	5,302	5,224	11,015	4,294	5,06	21,3	958,996	25,334	2216,036	0	204,314	204,314	99,727	0	0	0	0	0	0	0
19:38:12	-45,581	2215,58	5,253	5,224	11,015	4,289	5,045	21,3	958,996	25,334	2215,58	0	204,314	204,314	99,727	0	0	0	0	0	0	0
19:38:12	-38,745	2215,192	5,302	5,127	11,01	4,285	5,03	21,1	958,615	25,334	2215,192	0	204,314	204,314	99,727	0	0	0	0	0	0	0
19:38:12	91,65	2216,109	5,4	5,224	11,01	4,294	5,015	21,1	958,615	25,334	2215,193	0	204,314	204,314	99,727	0	0	0	0	0	0	0
19:38:12	-83,422	2215,275	5,4	5,273	11,006	4,286	5,001	21,1	958,615	25,334	2215,193	0	204,314	204,314	99,727	0	0	0	0	0	0	0
19:38:12	-32,299	2214,952	5,449	5,322	11,001	4,282	4,987	21,1	958,615	25,334	2214,952	0	204,314	204,314	99,727	0	0	0	0	0	0	0
19:38:12	-5,419	2214,897	5,449	5,273	11,001	4,282	4,973	21,1	958,615	25,334	2214,897	0	204,314	204,314	99,727	0	0	0	0	0	0	0
19:38:12	-125,561	2213,642	5,4	5,273	10,996	4,269	4,959	21,1	958,615	25,334	2213,642	0	204,314	204,314	99,727	0	0	0	0	0	0	0
19:38:12	0	2213,642	5,4	5,273	10,996	4,269	4,946	21,1	958,615	25,334	2213,642	0	204,314	204,314	99,727	0	0	0	0	0	0	0
19:38:12	0	2213,642	5,4	5,273	10,996	4,269	4,932	21,1	958,615	25,334	2213,642	0	204,314	204,314	99,727	0	0	0	0	0	0	0
19:38:12	-91,162	2212,73	5,302	5,273	10,996	4,259	4,919	21,1	958,615	25,334	2212,73	0	204,314	204,314	99,727	0	0	0	0	0	0	0
19:38:12	7,885	2212,809	5,4	5,273	10,992	4,26	4,906	21,1	958,615	25,334	2212,73	0	204,314	204,314	99,727	0	0	0	0	0	0	0
19:38:12	-91,137	2211,898	5,302	5,224	10,992	4,251	4,893	21,1	958,615	25,334	2211,898	0	203,014	203,014	99,722	0	0	0	0	0	0	0
19:38:12	0	2211,898	5,302	5,224	10,992	4,251	4,881	21,1	958,615	25,334	2211,898	0	203,014	203,014	99,722	0	0	0	0	0	0	0
19:38:12	10,986	2212,007	5,4	5,224	10,987	4,252	4,869	21,1	958,615	25,334	2211,898	0	203,014	203,014	99,722	0	0	0	0	0	0	0
19:38:12	-4,37	2211,964	5,4	5,224	10,987	4,252	4,856	21,1	958,615	25,334	2211,898	0	203,014	203,014	99,722	0	0	0	0	0	0	0
19:38:12	-91,137	2211,052	5,302	5,224	10,987	4,242	4,844	21,1	958,615	25,334	2211,052	0	203,014	203,014	99,722	0	0	0	0	0	0	0
19:38:12	-45,581	2210,597	5,253	5,127	10,987	4,237	4,833	21,1	958,615	25,334	2210,597	0	203,014	203,014	99,722	0	0	0	0	0	0	0
19:38:12	0	2210,597	5,253	5,127	10,987	4,237	4,821	21,1	958,615	25,334	2210,596	0	203,014	203,014	99,722	0	0	0	0	0	0	0
19:38:12	0	2210,597	5,253	5,224	10,987	4,237	4,809	21,1	958,615	25,334	2210,596	0	203,014	203,014	99,722	0	0	0	0	0	0	0
19:38:12	0	2210,597	5,253	5,127	10,987	4,237	4,798	21,1	958,615	25,334	2210,596	0	203,014	203,014	99,722	0	0	0	0	0	0	0
19:38:12	-79,956	2209,797	5,253	5,078	10,982	4,229	4,787	21,1	958,615	25,334	2209,797	0	203,014	203,014	99,722	0	0	0	0	0	0	0
19:38:12	0	2209,797	5,253	5,127	10,982	4,229	4,776	21,1	958,615	25,334	2209,797	0	203,014	203,014	99,722	0	0	0	0	0	0	0
19:38:12	0	2209,797	5,253	5,127	10,982	4,229	4,765	21,1	958,615	25,334	2209,797	0	203,014	203,014	99,722	0	0	0	0	0	0	0
19:38:12	-83,251	2208,964	5,253	5,127	10,977	4,221	4,755	21,1	958,615	25,334	2208,964	0	203,014	203,014	99,722	0	0	0	0	0	0	0
19:38:12	45,532	2209,42	5,302	5,127	10,977	4,225	4,744	21,1	958,615	25,334	2208,965	0	203,014	203,014	99,722	0	0	0	0	0	0	0
19:38:12	-81,152	2208,608	5,302	5,127	10,973	4,217	4,734	21,1	958,615	25,334	2208,608	0	203,014	203,014	99,722	0	0	0	0	0	0	0
19:38:12	86,743	2209,476	5,4	5,224	10,972	4,226	4,724	21,1	958,615	25,334	2208,609	0	203,014	203,014	99,722	0	0	0	0	0	0	0
19:38:12	-91,113	2208,565	5,302	5,224	10,972	4,216	4,714	21,1	958,615	25,334	2208,565	0	203,014	203,014	99,722	0	0	0	0	0	0	0
19:38:12	-79,98	2207,765	5,302	5,224	10,968	4,208	4,704	21,1	958,615	25,334	2207,765	0	203,014	203,014	99,722	0	0	0	0	0	0	0
19:38:12	91,113	2208,676	5,4	5,273	10,968	4,218	4,695	21,1	958,615	25,334	2207,766	0	203,014	203,014	99,722	0	0	0	0	0	0	0
19:38:12	-84,521	2207,831	5,4	5,224	10,963	4,209	4,685	21,1	958,615	25,334	2207,766	0	203,014	203,014	99,722	0	0	0	0	0	0	0
19:38:12	-88,818	2206,942	5,302	5,224	10,963	4,2	4,676	21,1	958,615	25,334	2206,942	0	203,014	203,014	99,722	0	0	0	0	0	0	0
19:38:12	-54,418	2206,398	5,156	5,127	10,968	4,194	4,666	21,1	958,615	25,334	2206,398	0	203,014	203,014	99,722	0	0	0	0	0	0	0
19:38:12	91,113	2207,309	5,253	5,078	10,968	4,204	4,657	21,1	958,615	25,334	2206,399	0	203,014	203,014	99,722	0	0	0	0	0	0	0
19:38:12	-38,964	2206,92	5,302	5,224	10,963	4,2	4,648	21,1	958,615	25,334	2206,4	0	203,014	203,014	99,722	0	0	0	0	0	0	0
19:38:12	0	2206,92	5,302	5,127	10,963	4,2	4,639	21,1	958,615	25,334	2206,4	0	203,014	203,014	99,722	0	0	0	0	0	0	0
19:38:12	-45,556	2206,464	5,253	5,127	10,963	4,195	4,631	21,1	958,615	25,334	2206,4	0	203,014	203,014	99,722	0	0	0	0	0	0	0
19:38:12	-91,088	2205,553	5,156	5,127	10,963	4,185	4,622	21,1	958,615	25,334	2205,553	0	203,014	203,014	99,722	0	0	0	0	0	0	0
19:38:12	9,912	2205,652	5,253	5,127	10,958	4,186	4,613	21,1	958,615	25,334	2205,554	0	203,014	203,014	99,722	0	0	0	0	0	0	0
19:38:12	0	2205,652	5,253	5,127	10,958	4,186	4,605	21,1	958,615	25,334	2205,554	0	203,014	203,014	99,722	0	0	0	0	0	0	0
19:38:12	-81,03	2204,842	5,253	5,224	10,954	4,178	4,597	21,1	958,615	25,334	2204,842	0	203,014	203,014	99,722	0	0	0	0	0	0	0
19:38:12	0	2204,842	5,253	5,078	10,954	4,178	4,588	21,1	958,615	25,334	2204,842	0	203,014	203,014	99,722	0	0	0	0	0	0	0
19:38:12	-91,064	2203,932	5,156	5,078	10,954	4,169	4,58	21,1	958,615	25,334	2203,932	0	203,014	203,014	99,722	0	0	0	0	0	0	0
19:38:12	-3,344	2203,898	5,156	5,078	10,954	4,168	4,572	21,1	958,615	25,334	2203,898	0	203,014	203,014	99,722	0	0	0	0	0	0	0
19:38:12	9,936	2203,997	5,253	5,127	10,949	4,169	4,564	21,1	958,615	25,334	2203,898	0	203,014	203,014	99,722	0	0	0	0	0	0	0
19:38:12	0	2203,997	5,253	5,127	10,949	4,169	4,556	21,1	958,615	25,334	2203,898	0	203,014	203,014	99,722	0	0	0	0	0	0	0
19:38:12	-91,064	2203,087	5,156	5,127	10,949	4,16	4,549	21,1	958,615	25,334	2203,087	0	203,014	203,014	99,722	0	0	0	0	0	0	0
19:38:12	0	2203,087	5,156	5,078	10,949	4,16	4,541	21,1	958,615	25,334	2203,087	0	203,014	203,014	99,722	0	0	0	0	0	0	0
19:38:12	8,813	2203,175	5,253	5,127	10,944	4,161	4,534	21,1	958,615	25,334	2203,087	0	203,014	203,014	99,722	0	0	0	0	0	0	0
19:38:12	-91,04	2202,265	5,156	5,078	10,944	4,152	4,526	21,1	958,615	25,334	2202,265	0	203,014	203,014	99,722	0	0	0	0	0	0	0
19:38:12	0	2202,265	5,156	5,127	10,944	4,152	4,519	21,1	958,615	25,334	2202,265	0	203,014	203,014	99,722	0	0	0	0	0	0	0
19:38:12	-83,251	2201,432	5,156	5,078	10,94	4,143	4,511	21,1	958,615	25,334	2201,432	0	203,014	203,014	99,722	0	0	0	0	0	0	0
19:38:12	-45,532	2200,977	5,107	4,98	10,94	4,138	4,504	21,1	958,615	25,334	2200,977	0	203,014	203,014	99,722	0	0	0	0	0	0	0
19:38:12	0	2200,977	5,107	4,931	10,94	4,138	4,497	21,1	958,615	25,334	2200,977	0	203,014	203,014	99,722	0	0	0	0	0	0	0
19:38:12	0	2200,977	5,107	4,98	10,94	4,138	4,49	21,1	958,615	25,334	2200,977	0	203,014	203,014	99,722	0	0	0	0	0	0	0
19:38:12	-127,734	2199,699	5,058	4,931	10,935	4,125	4,483	21,1	958,615	25,334	2199,699	0	203,014	203,014	99,722	0	0	0	0	0	0	0
19:38:12	0	2199,699	5,058	4,931	10,935	4,125	4,476	21,1	958,615	25,334	2199,699	0	203,014	203,014	99,722	0	0	0	0	0	0	0
19:38:12	-36,718	2199,332	5,107	4,931	10,93	4,121	4,469	21,1	958,615	25,334	2199,332	0	203,014	203,014	99,722	0	0	0	0	0	0	0
19:38:12	-37,744	2198,955	5,156	4,98	10,925	4,117	4,462	21,1	958,615	25,334	2198,955	0	203,014	203,014	99,722	0	0	0	0	0	0	0
19:38:12	-45,507	2198,5	5,107	5,078	10,925	4,113	4,455	21,1	958,615	25,334	2198,5	0	203,014	203,014	99,722	0	0	0	0	0	0	0
19:38:12	-36,718	2198,132	5,156	5,078	10,921	4,109	4,448	21,1	958,615	25,334	2198,132	0	203,014	203,014	99,722	0	0	0	0	0	0	0
19:38:12	-82,226	2197,31	5,156	5,078	10,916	4,1	4,441	21,1	958,615	25,334	2197,31	0	203,014	203,014	99,722	0	0	0	0	0	0	0
19:38:12	-45,483	2196,855	5,107	4,98	10,916	4,096	4,435	21,1	958,615	25,334	2196,855	0	203,014	203,014	99,722	0	0	0	0	0	0	0
19:38:12	45,483	2197,31	5,156	4,931	10,916	4,1	4,428	21,1	958,615	25,334	2196,856	0	203,014	203,014	99,722	0	0	0	0	0	0	0
19:38:12	-83,251	2196,478	5,156	4,98	10,911	4,092	4,421	21,1	958,615	25,334	2196,478	0	203,014	203,014	99,722	0	0	0	0	0	0	0
19:38:12	-90,991	2195,568	5,058	4,931	10,911	4,083	4,415	21,1	958,615	25,334	2195,568	0	203,014	203,014	99,722	0	0	0	0	0	0	0
19:38:12	-90,942	2194,658	4,961	4,882	10,911	4,073	4,408	21,1	958,615	25,334	2194,658	0	203,014	203,014	99,722	0	0	0	0	0	0	0
19:38:12	8,74	2194,746	5,058	4,931	10,906	4,074	4,402	21,1	958,615	25,334	2194,658	0	203,014	203,014	99,722	0	0	0	0	0	0	0
19:38:12	-1,025	2194,735	5,058	4,882	10,906	4,074	4,395	21,1	958,615	25,334	2194,658	0	203,014	203,014	99,722	0	0	0	0	0	0	0
19:38:12	-82,226	2193,913	5,058	4,882	10,902	4,065	4,389	21,1	958,615	25,334	2193,913	0	203,014	203,014	99,722	0	0	0	0	0	0	0
19:38:12	-90,942	2193,004	4,961	4,931	10,902	4,056	4,382	21,1	958,615	25,334	2193,004	0	203,014	203,014	99,722	0	0	0	0	0	0	0
19:38:12	0	2193,004	4,961	4,882	10,902	4,056	4,376	21,1	958,615	25,334	2193,004	0	203,014	203,014	99,722	0	0	0	0	0	0	0
19:38:12	0	2193,004	4,961	4,882	10,902	4,056	4,37	21,1	958,615	25,334	2193,004	0	203,014	203,014	99,722	0	0	0	0	0	0	0
19:38:12	54,199	2193,546	5,107	4,98	10,897	4,062	4,363	21,1	958,615	25,334	2193,004	0	203,014	203,014	99,722	0	0	0	0	0	0	0
19:38:12	0	2193,546	5,107	4,98	10,897	4,062	4,358	21,1	958,615	25,334	2193,005	0	203,014	203,014	99,722	0	0	0	0	0	0	0
19:38:12	-37,792	2193,168	5,156	5,078	10,892	4,058	4,352	21,1	958,615	25,334	2193,005	0	203,014	203,014	99,722	0	0	0	0	0	0	0
19:38:12	0	2193,168	5,156	4,931	10,892	4,058	4,346	21,1	958,615	25,334	2193,005	0	203,014	203,014	99,722	0	0	0	0	0	0	0
19:38:12	0	2193,168	5,156	4,931	10,892	4,058	4,34	21,1	958,615	25,334	2193,006	0	203,014	203,014	99,722	0	0	0	0	0	0	0
19:38:12	0	2193,168	5,156	4,98	10,892	4,058	4,335	21,1	958,615	25,334	2193,006	0	203,014	203,014	99,722	0	0	0	0	0	0	0
19:38:12	-82,202	2192,346	5,156	4,98	10,888	4,049	4,329	21,1	958,615	25,334	2192,346	0	203,014	203,014	99,722	0	0	0	0	0	0	0
19:38:12	0	2192,346	5,156	4,98	10,888	4,049	4,324	21,1	958,615	25,334	2192,346	0	203,014	203,014	99,722	0	0	0	0	0	0	0
19:38:12	-45,483	2191,891	5,107	4,98	10,888	4,045	4,318	21,1	958,615	25,334	2191,891	0	203,014	203,014	99,722	0	0	0	0	0	0	0
19:38:12	0	2191,891	5,107	4,931	10,888	4,045	4,313	21,1	958,615	25,334	2191,891	0	203,014	203,014	99,722	0	0	0	0	0	0	0
19:38:12	-36,767	2191,523	5,156	4,98	10,883	4,041	4,307	21,1	958,615	25,334	2191,523	0	203,014	203,014	99,722	0	0	0	0	0	0	0
19:38:12	-90,917	2190,614	5,058	4,931	10,883	4,031	4,302	21,1	958,615	25,334	2190,614	0	203,014	203,014	99,722	0	0	0	0	0	0	0
19:38:12	45,458	2191,069	5,107	4,931	10,883	4,036	4,297	21,1	958,615	25,334	2190,615	0	203,014	203,014	99,722	0	0	0	0	0	0	0
19:38:12	-128,71	2189,782	5,058	4,882	10,878	4,023	4,291	21,1	958,615	25,334	2189,782	0	203,014	203,014	99,722	0	0	0	0	0	0	0
19:38:12	0	2189,782	5,058	4,882	10,878	4,023	4,286	21,1	958,615	25,334	2189,782	0	203,014	203,014	99,722	0	0	0	0	0	0	0
19:38:12	-90,893	2188,873	4,961	4,882	10,878	4,013	4,281	21,1	958,615	25,334	2188,873	0	203,014	203,014	99,722	0	0	0	0	0	0	0
19:38:12	0	2188,873	4,961	4,785	10,878	4,013	4,276	21,1	958,615	25,334	2188,873	0	203,014	203,014	99,722	0	0	0	0	0	0	0
19:38:12	-45,434	2188,418	4,912	4,882	10,878	4,009	4,27	21,1	958,615	25,334	2188,418	0	203,014	203,014	99,722	0	0	0	0	0	0	0
19:38:13	54,125	2188,96	5,058	4,931	10,873	4,014	4,265	21,1	958,615	25,334	2188,419	0	203,014	203,014	99,722	0	0	0	0	0	0	0
19:38:13	45,434	2189,414	5,107	4,931	10,873	4,019	4,261	21,1	958,615	25,334	2188,42	0	203,014	203,014	99,722	0	0	0	0	0	0	0
19:38:13	0	2189,414	5,107	4,931	10,873	4,019	4,256	21,1	958,615	25,334	2188,421	0	203,014	203,014	99,722	0	0	0	0	0	0	0
19:38:13	-45,434	2188,96	5,058	4,98	10,873	4,014	4,251	21,1	958,615	25,334	2188,421	0	203,014	203,014	99,722	0	0	0	0	0	0	0
19:38:13	-82,226	2188,137	5,058	4,931	10,869	4,006	4,246	21,1	958,615	25,334	2188,137	0	203,014	203,014	99,722	0	0	0	0	0	0	0
19:38:13	-1,049	2188,127	5,058	4,931	10,869	4,006	4,242	21,1	958,615	25,334	2188,127	0	203,014	203,014	99,722	0	0	0	0	0	0	0
19:38:13	0	2188,127	5,058	4,882	10,869	4,006	4,237	21,1	958,615	25,334	2188,127	0	203,014	203,014	99,722	0	0	0	0	0	0	0
19:38:13	-136,303	2186,764	4,912	4,931	10,869	3,992	4,232	21,1	958,615	25,334	2186,764	0	203,014	203,014	99,722	0	0	0	0	0	0	0
19:38:13	136,303	2188,127	5,058	4,931	10,869	4,006	4,228	21,1	958,615	25,334	2186,765	0	203,014	203,014	99,722	0	0	0	0	0	0	0
19:38:13	0	2188,127	5,058	4,98	10,869	4,006	4,223	21,1	958,615	25,334	2186,767	0	203,014	203,014	99,722	0	0	0	0	0	0	0
19:38:13	-90,869	2187,218	4,961	4,931	10,869	3,996	4,219	21,1	958,615	25,25	2186,767	0	203,014	203,014	99,722	0	0	0	0	0	0	0
19:38:13	-45,434	2186,764	4,912	4,931	10,869	3,992	4,214	21,1	958,615	25,25	2186,764	0	203,014	203,014	99,722	0	0	0	0	0	0	0
19:38:13	45,434	2187,218	4,961	4,882	10,869	3,996	4,21	21,1	958,615	25,25	2186,764	0	203,014	203,014	99,722	0	0	0	0	0	0	0
19:38:13	9,716	2187,315	5,058	4,931	10,864	3,997	4,206	21,1	958,615	25,25	2186,765	0	203,014	203,014	99,722	0	0	0	0	0	0	0
19:38:13	-90,893	2186,406	4,961	4,931	10,864	3,988	4,202	21,1	958,615	25,25	2186,406	0	203,014	203,014	99,722	0	0	0	0	0	0	0
19:38:13	90,893	2187,315	5,058	4,98	10,864	3,997	4,198	21,1	958,615	25,25	2186,407	0	203,014	203,014	99,722	0	0	0	0	0	0	0
19:38:13	-90,893	2186,406	4,961	4,931	10,864	3,988	4,194	21,1	958,615	25,25	2186,406	0	203,014	203,014	99,722	0	0	0	0	0	0	0
19:38:13	0	2186,406	4,961	4,882	10,864	3,988	4,19	21,1	958,615	25,25	2186,406	0	203,014	203,014	99,722	0	0	0	0	0	0	0
19:38:13	0	2186,406	4,961	4,931	10,864	3,988	4,186	21,1	958,615	25,25	2186,406	0	203,014	203,014	99,722	0	0	0	0	0	0	0
19:38:13	90,893	2187,315	5,058	4,98	10,864	3,997	4,182	21,1	958,615	25,25	2186,407	0	203,014	203,014	99,722	0	0	0	0	0	0	0
19:38:13	0	2187,315	5,058	4,98	10,864	3,997	4,178	21,1	958,615	25,25	2186,408	0	202,71	202,71	99,72	0	0	0	0	0	0	0
19:38:13	0	2187,315	5,058	4,98	10,864	3,997	4,175	21,1	958,615	25,25	2186,409	0	202,71	202,71	99,72	0	0	0	0	0	0	0
19:38:13	0	2187,315	5,058	4,98	10,864	3,997	4,171	21,1	958,615	25,25	2186,409	0	202,71	202,71	99,72	0	0	0	0	0	0	0
19:38:13	45,41	2187,769	5,107	5,078	10,864	4,002	4,168	21,1	958,615	25,25	2186,411	0	202,71	202,71	99,72	0	0	0	0	0	0	0
19:38:13	-45,41	2187,315	5,058	4,98	10,864	3,997	4,165	21,1	958,615	25,25	2186,411	0	202,71	202,71	99,72	0	0	0	0	0	0	0
19:38:13	-36,767	2186,948	5,107	4,98	10,859	3,994	4,161	21,1	958,615	25,25	2186,412	0	202,71	202,71	99,72	0	0	0	0	0	0	0
19:38:13	-45,458	2186,493	5,058	4,98	10,859	3,989	4,158	21,1	958,615	25,25	2186,412	0	202,71	202,71	99,72	0	0	0	0	0	0	0
19:38:13	0	2186,493	5,058	4,931	10,859	3,989	4,155	21,1	958,615	25,25	2186,413	0	202,71	202,71	99,72	0	0	0	0	0	0	0
19:38:13	-54,101	2185,952	4,912	4,785	10,864	3,983	4,151	21,1	958,615	25,25	2185,952	0	202,71	202,71	99,72	0	0	0	0	0	0	0
19:38:13	136,328	2187,315	5,058	4,931	10,864	3,997	4,148	21,1	958,615	25,25	2185,953	0	202,71	202,71	99,72	0	0	0	0	0	0	0
19:38:13	45,41	2187,769	5,107	4,98	10,864	4,002	4,145	21,1	958,615	25,25	2185,955	0	202,71	202,71	99,72	0	0	0	0	0	0	0
19:38:13	0	2187,769	5,107	4,98	10,864	4,002	4,143	21,1	958,615	25,25	2185,957	0	202,71	202,71	99,72	0	0	0	0	0	0	0
19:38:13	0	2187,769	5,107	4,931	10,864	4,002	4,14	21,1	958,615	25,25	2185,959	0	202,71	202,71	99,72	0	0	0	0	0	0	0
19:38:13	-127,636	2186,493	5,058	4,98	10,859	3,989	4,137	21,1	958,615	25,25	2185,959	0	202,71	202,71	99,72	0	0	0	0	0	0	0
19:38:13	45,458	2186,948	5,107	4,98	10,859	3,994	4,134	21,1	958,615	25,25	2185,96	0	202,71	202,71	99,72	0	0	0	0	0	0	0
19:38:13	0	2186,948	5,107	4,98	10,859	3,994	4,131	21,1	958,615	25,25	2185,961	0	202,71	202,71	99,72	0	0	0	0	0	0	0
19:38:13	0	2186,948	5,107	4,98	10,859	3,994	4,129	21,1	958,615	25,25	2185,962	0	202,71	202,71	99,72	0	0	0	0	0	0	0
19:38:13	0	2186,948	5,107	4,98	10,859	3,994	4,126	21,1	958,615	25,25	2185,963	0	202,71	202,71	99,72	0	0	0	0	0	0	0
19:38:13	-45,458	2186,493	5,058	4,931	10,859	3,989	4,123	21,1	958,615	25,25	2185,964	0	202,71	202,71	99,72	0	0	0	0	0	0	0
19:38:13	0	2186,493	5,058	4,931	10,859	3,989	4,121	21,1	958,615	25,25	2185,965	0	202,71	202,71	99,72	0	0	0	0	0	0	0
19:38:13	45,458	2186,948	5,107	4,98	10,859	3,994	4,118	21,1	958,615	25,25	2185,966	0	202,71	202,71	99,72	0	0	0	0	0	0	0
19:38:13	-45,458	2186,493	5,058	4,98	10,859	3,989	4,116	21,1	958,615	25,25	2185,966	0	202,71	202,71	99,72	0	0	0	0	0	0	0
19:38:13	-90,869	2185,584	4,961	4,931	10,859	3,98	4,113	21,1	958,615	25,25	2185,584	0	202,71	202,71	99,72	0	0	0	0	0	0	0
19:38:13	0	2185,584	4,961	4,931	10,859	3,98	4,11	21,1	958,615	25,25	2185,584	0	202,71	202,71	99,72	0	0	0	0	0	0	0
19:38:13	90,869	2186,493	5,058	4,931	10,859	3,989	4,108	21,1	958,615	25,25	2185,585	0	202,71	202,71	99,72	0	0	0	0	0	0	0
19:38:13	-90,869	2185,584	4,961	4,882	10,859	3,98	4,105	21,1	958,615	25,25	2185,584	0	202,71	202,71	99,72	0	0	0	0	0	0	0
19:38:13	90,869	2186,493	5,058	4,931	10,859	3,989	4,103	21,1	958,615	25,25	2185,585	0	202,71	202,71	99,72	0	0	0	0	0	0	0
19:38:13	0	2186,493	5,058	4,98	10,859	3,989	4,101	21,1	958,615	25,25	2185,586	0	202,71	202,71	99,72	0	0	0	0	0	0	0
19:38:13	-136,279	2185,13	4,912	4,882	10,859	3,975	4,098	21,1	958,615	25,25	2185,13	0	202,71	202,71	99,72	0	0	0	0	0	0	0
19:38:13	45,41	2185,584	4,961	4,882	10,859	3,98	4,096	21,1	958,615	25,25	2185,131	0	202,71	202,71	99,72	0	0	0	0	0	0	0
19:38:13	9,716	2185,682	5,058	4,98	10,855	3,981	4,094	21,1	958,615	25,25	2185,131	0	202,71	202,71	99,72	0	0	0	0	0	0	0
19:38:13	-136,279	2184,319	4,912	4,882	10,855	3,967	4,091	21,1	958,615	25,25	2184,319	0	202,71	202,71	99,72	0	0	0	0	0	0	0
19:38:13	45,434	2184,773	4,961	4,882	10,855	3,971	4,089	21,1	958,615	25,25	2184,319	0	202,71	202,71	99,72	0	0	0	0	0	0	0
19:38:13	0	2184,773	4,961	4,931	10,855	3,971	4,087	21,1	958,615	25,25	2184,32	0	202,71	202,71	99,72	0	0	0	0	0	0	0
19:38:13	90,844	2185,682	5,058	4,931	10,855	3,981	4,085	21,1	958,615	25,25	2184,321	0	202,71	202,71	99,72	0	0	0	0	0	0	0
19:38:13	-90,844	2184,773	4,961	4,931	10,855	3,971	4,082	21,1	958,615	25,25	2184,322	0	202,71	202,71	99,72	0	0	0	0	0	0	0
19:38:13	0	2184,773	4,961	4,931	10,855	3,971	4,08	21,1	958,615	25,25	2184,322	0	202,71	202,71	99,72	0	0	0	0	0	0	0
19:38:13	0	2184,773	4,961	4,882	10,855	3,971	4,078	21,1	958,615	25,25	2184,323	0	202,71	202,71	99,72	0	0	0	0	0	0	0
19:38:13	0	2184,773	4,961	4,882	10,855	3,971	4,076	21,1	958,615	25,25	2184,323	0	202,71	202,71	99,72	0	0	0	0	0	0	0
19:38:13	0	2184,773	4,961	4,785	10,855	3,971	4,074	21,1	958,615	25,25	2184,324	0	202,71	202,71	99,72	0	0	0	0	0	0	0
19:38:13	0	2184,773	4,961	4,882	10,855	3,971	4,072	21,1	958,615	25,25	2184,324	0	202,71	202,71	99,72	0	0	0	0	0	0	0
19:38:13	90,844	2185,682	5,058	4,931	10,855	3,981	4,07	21,1	958,615	25,25	2184,326	0	202,71	202,71	99,72	0	0	0	0	0	0	0
19:38:13	45,434	2186,136	5,107	4,98	10,855	3,985	4,068	21,1	958,615	25,25	2184,327	0	202,71	202,71	99,72	0	0	0	0	0	0	0
19:38:13	-136,279	2184,773	4,961	4,882	10,855	3,971	4,067	21,1	958,615	25,25	2184,328	0	202,71	202,71	99,72	0	0	0	0	0	0	0
19:38:13	0	2184,773	4,961	4,931	10,855	3,971	4,065	21,1	958,615	25,25	2184,328	0	202,71	202,71	99,72	0	0	0	0	0	0	0
19:38:13	-45,434	2184,319	4,912	4,882	10,855	3,967	4,063	21,1	958,615	25,25	2184,319	0	202,71	202,71	99,72	0	0	0	0	0	0	0
19:38:13	136,279	2185,682	5,058	4,931	10,855	3,981	4,061	21,1	958,615	25,25	2184,32	0	202,71	202,71	99,72	0	0	0	0	0	0	0
19:38:13	0	2185,682	5,058	4,98	10,855	3,981	4,06	21,1	958,615	25,25	2184,322	0	202,71	202,71	99,72	0	0	0	0	0	0	0
19:38:13	0	2185,682	5,058	4,931	10,855	3,981	4,058	21,1	958,615	25,25	2184,323	0	202,71	202,71	99,72	0	0	0	0	0	0	0
19:38:13	0	2185,682	5,058	4,931	10,855	3,981	4,056	21,1	958,615	25,25	2184,325	0	202,71	202,71	99,72	0	0	0	0	0	0	0
19:38:13	0	2185,682	5,058	4,931	10,855	3,981	4,055	21,1	958,615	25,25	2184,326	0	202,71	202,71	99,72	0	0	0	0	0	0	0
19:38:13	0	2185,682	5,058	4,931	10,855	3,981	4,054	21,1	958,615	25,25	2184,327	0	202,71	202,71	99,72	0	0	0	0	0	0	0
19:38:13	-90,844	2184,773	4,961	4,931	10,855	3,971	4,052	21,1	958,615	25,25	2184,328	0	202,71	202,71	99,72	0	0	0	0	0	0	0
19:38:13	90,844	2185,682	5,058	4,931	10,855	3,981	4,051	21,1	958,615	25,25	2184,329	0	202,71	202,71	99,72	0	0	0	0	0	0	0
19:38:13	-90,844	2184,773	4,961	4,931	10,855	3,971	4,049	21,1	958,615	25,25	2184,329	0	202,71	202,71	99,72	0	0	0	0	0	0	0
19:38:13	90,844	2185,682	5,058	4,931	10,855	3,981	4,048	21,1	958,615	25,25	2184,331	0	202,71	202,71	99,72	0	0	0	0	0	0	0
19:38:13	-90,844	2184,773	4,961	4,882	10,855	3,971	4,046	21,1	958,615	25,25	2184,331	0	202,71	202,71	99,72	0	0	0	0	0	0	0
19:38:13	0	2184,773	4,961	4,931	10,855	3,971	4,045	21,1	958,615	25,25	2184,332	0	202,71	202,71	99,72	0	0	0	0	0	0	0
19:38:13	90,844	2185,682	5,058	4,931	10,855	3,981	4,043	21,1	958,615	25,25	2184,333	0	202,71	202,71	99,72	0	0	0	0	0	0	0
19:38:13	-90,844	2184,773	4,961	4,98	10,855	3,971	4,042	21,1	958,615	25,25	2184,334	0	202,71	202,71	99,72	0	0	0	0	0	0	0
19:38:13	90,844	2185,682	5,058	4,931	10,855	3,981	4,041	21,1	958,615	25,25	2184,335	0	202,71	202,71	99,72	0	0	0	0	0	0	0
19:38:13	0	2185,682	5,058	4,98	10,855	3,981	4,04	21,1	958,615	25,25	2184,337	0	202,71	202,71	99,72	0	0	0	0	0	0	0
19:38:13	-90,844	2184,773	4,961	4,931	10,855	3,971	4,038	21,1	958,615	25,25	2184,337	0	202,71	202,71	99,72	0	0	0	0	0	0	0
19:38:13	90,844	2185,682	5,058	4,931	10,855	3,981	4,037	21,1	958,615	25,25	2184,338	0	202,71	202,71	99,72	0	0	0	0	0	0	0
19:38:13	0	2185,682	5,058	4,931	10,855	3,981	4,036	21,1	958,615	25,25	2184,339	0	202,71	202,71	99,72	0	0	0	0	0	0	0
19:38:13	0	2185,682	5,058	4,931	10,855	3,981	4,035	21,1	958,615	25,25	2184,341	0	202,71	202,71	99,72	0	0	0	0	0	0	0
19:38:13	-90,844	2184,773	4,961	4,882	10,855	3,971	4,034	21,1	958,615	25,25	2184,341	0	202,71	202,71	99,72	0	0	0	0	0	0	0
19:38:13	90,844	2185,682	5,058	4,931	10,855	3,981	4,033	21,1	958,615	25,25	2184,343	0	202,71	202,71	99,72	0	0	0	0	0	0	0
19:38:13	-90,844	2184,773	4,961	4,931	10,855	3,971	4,031	21,1	958,615	25,25	2184,343	0	202,71	202,71	99,72	0	0	0	0	0	0	0
19:38:13	90,844	2185,682	5,058	4,931	10,855	3,981	4,03	21,1	958,615	25,25	2184,345	0	202,71	202,71	99,72	0	0	0	0	0	0	0
19:38:13	0	2185,682	5,058	4,931	10,855	3,981	4,029	21,1	958,615	25,25	2184,346	0	202,71	202,71	99,72	0	0	0	0	0	0	0
19:38:13	0	2185,682	5,058	4,931	10,855	3,981	4,028	21,1	958,615	25,25	2184,347	0	202,71	202,71	99,72	0	0	0	0	0	0	0
19:38:13	45,434	2186,136	5,107	4,98	10,855	3,985	4,028	21,1	958,615	25,25	2184,349	0	202,71	202,71	99,72	0	0	0	0	0	0	0
19:38:13	-136,279	2184,773	4,961	4,931	10,855	3,971	4,027	21,1	958,615	25,25	2184,35	0	202,71	202,71	99,72	0	0	0	0	0	0	0
19:38:13	90,844	2185,682	5,058	4,931	10,855	3,981	4,026	21,1	958,615	25,25	2184,351	0	202,71	202,71	99,72	0	0	0	0	0	0	0
19:38:13	0	2185,682	5,058	4,931	10,855	3,981	4,025	21,1	958,615	25,25	2184,353	0	202,71	202,71	99,72	0	0	0	0	0	0	0
19:38:13	0	2185,682	5,058	4,98	10,855	3,981	4,024	21,1	958,615	25,25	2184,354	0	202,71	202,71	99,72	0	0	0	0	0	0	0
19:38:13	0	2185,682	5,058	5,078	10,855	3,981	4,023	21,1	958,615	25,25	2184,356	0	202,71	202,71	99,72	0	0	0	0	0	0	0
19:38:13	0	2185,682	5,058	4,98	10,855	3,981	4,022	21,1	958,615	25,25	2184,357	0	202,71	202,71	99,72	0	0	0	0	0	0	0
19:38:13	-90,844	2184,773	4,961	4,931	10,855	3,971	4,021	21,1	958,615	25,25	2184,357	0	202,71	202,71	99,72	0	0	0	0	0	0	0
19:38:14	90,844	2185,682	5,058	4,98	10,855	3,981	4,02	21,1	958,615	25,25	2184,358	0	202,71	202,71	99,72	0	0	0	0	0	0	0
19:38:14	0	2185,682	5,058	4,98	10,855	3,981	4,02	21,1	958,615	25,25	2184,36	0	202,71	202,71	99,72	0	0	0	0	0	0	0
19:38:14	0	2185,682	5,058	5,078	10,855	3,981	4,019	21,1	958,615	25,25	2184,361	0	202,71	202,71	99,72	0	0	0	0	0	0	0
19:38:14	0	2185,682	5,058	4,98	10,855	3,981	4,018	21,1	958,615	25,25	2184,363	0	202,71	202,71	99,72	0	0	0	0	0	0	0
19:38:14	-90,844	2184,773	4,961	4,98	10,855	3,971	4,017	21,1	958,615	25,25	2184,363	0	202,71	202,71	99,72	0	0	0	0	0	0	0
19:38:14	0	2184,773	4,961	4,98	10,855	3,971	4,016	21,1	958,615	25,25	2184,364	0	202,71	202,71	99,72	0	0	0	0	0	0	0
19:38:14	0	2184,773	4,961	4,931	10,855	3,971	4,015	21,1	958,615	25,25	2184,364	0	202,71	202,71	99,72	0	0	0	0	0	0	0
19:38:14	90,844	2185,682	5,058	4,931	10,855	3,981	4,015	21,1	958,615	25,25	2184,366	0	202,71	202,71	99,72	0	0	0	0	0	0	0
19:38:14	-136,279	2184,319	4,912	4,882	10,855	3,967	4,014	21,1	958,615	25,25	2184,319	0	202,71	202,71	99,72	0	0	0	0	0	0	0
19:38:14	136,279	2185,682	5,058	4,931	10,855	3,981	4,013	21,1	958,615	25,25	2184,32	0	202,71	202,71	99,72	0	0	0	0	0	0	0
19:38:14	45,434	2186,136	5,107	4,98	10,855	3,985	4,013	21,1	958,615	25,334	2184,322	0	202,71	202,71	99,72	0	0	0	0	0	0	0
19:38:14	-45,434	2185,682	5,058	4,931	10,855	3,981	4,012	21,1	958,615	25,334	2184,324	0	202,71	202,71	99,72	0	0	0	0	0	0	0
19:38:14	-90,844	2184,773	4,961	4,931	10,855	3,971	4,011	21,1	958,615	25,334	2184,324	0	202,71	202,71	99,72	0	0	0	0	0	0	0
19:38:14	0	2184,773	4,961	4,931	10,855	3,971	4,01	21,1	958,615	25,334	2184,325	0	202,71	202,71	99,72	0	0	0	0	0	0	0
19:38:14	-45,434	2184,319	4,912	4,882	10,855	3,967	4,01	21,1	958,615	25,334	2184,319	0	202,71	202,71	99,72	0	0	0	0	0	0	0
19:38:14	-9,692	2184,222	4,814	4,785	10,859	3,966	4,009	21,1	958,615	25,334	2184,222	0	202,71	202,71	99,72	0	0	0	0	0	0	0
19:38:14	90,844	2185,13	4,912	4,785	10,859	3,975	4,008	21,1	958,615	25,334	2184,223	0	202,71	202,71	99,72	0	0	0	0	0	0	0
19:38:14	55,126	2185,682	5,058	4,931	10,855	3,981	4,007	21,1	958,615	25,334	2184,224	0	202,71	202,71	99,72	0	0	0	0	0	0	0
19:38:14	45,434	2186,136	5,107	4,98	10,855	3,985	4,007	21,1	958,615	25,334	2184,227	0	202,71	202,71	99,72	0	0	0	0	0	0	0
19:38:14	0	2186,136	5,107	4,98	10,855	3,985	4,007	21,1	958,615	25,334	2184,229	0	202,71	202,71	99,72	0	0	0	0	0	0	0
19:38:14	0	2186,136	5,107	4,98	10,855	3,985	4,006	21,1	958,615	25,334	2184,231	0	202,558	202,558	99,72	0	0	0	0	0	0	0
19:38:14	0	2186,136	5,107	4,98	10,855	3,985	4,006	21,1	958,615	25,334	2184,233	0	202,558	202,558	99,72	0	0	0	0	0	0	0
19:38:14	0	2186,136	5,107	4,98	10,855	3,985	4,005	21,1	958,615	25,334	2184,235	0	202,558	202,558	99,72	0	0	0	0	0	0	0
19:38:14	-45,434	2185,682	5,058	4,98	10,855	3,981	4,005	21,1	958,615	25,334	2184,236	0	202,558	202,558	99,72	0	0	0	0	0	0	0
19:38:14	45,434	2186,136	5,107	4,98	10,855	3,985	4,004	21,1	958,615	25,334	2184,238	0	202,558	202,558	99,72	0	0	0	0	0	0	0
19:38:14	-136,279	2184,773	4,961	4,931	10,855	3,971	4,004	21,1	958,615	25,334	2184,239	0	202,558	202,558	99,72	0	0	0	0	0	0	0
19:38:14	90,844	2185,682	5,058	4,931	10,855	3,981	4,003	21,1	958,615	25,334	2184,24	0	202,558	202,558	99,72	0	0	0	0	0	0	0
19:38:14	0	2185,682	5,058	4,882	10,855	3,981	4,003	21,1	958,615	25,334	2184,242	0	202,558	202,558	99,72	0	0	0	0	0	0	0
19:38:14	0	2185,682	5,058	4,882	10,855	3,981	4,002	21,1	958,615	25,334	2184,243	0	202,558	202,558	99,72	0	0	0	0	0	0	0
19:38:14	0	2185,682	5,058	4,882	10,855	3,981	4,002	21,1	958,615	25,334	2184,245	0	202,558	202,558	99,72	0	0	0	0	0	0	0
19:38:14	0	2185,682	5,058	4,882	10,855	3,981	4,002	21,1	958,615	25,334	2184,246	0	202,558	202,558	99,72	0	0	0	0	0	0	0
19:38:14	-90,844	2184,773	4,961	4,882	10,855	3,971	4,001	21,1	958,615	25,334	2184,247	0	202,558	202,558	99,72	0	0	0	0	0	0	0
19:38:14	0	2184,773	4,961	4,882	10,855	3,971	4	21,1	958,615	25,334	2184,247	0	202,558	202,558	99,72	0	0	0	0	0	0	0
19:38:14	0	2184,773	4,961	4,785	10,855	3,971	4	21,1	958,615	25,334	2184,248	0	202,558	202,558	99,72	0	0	0	0	0	0	0
19:38:14	0	2184,773	4,961	4,785	10,855	3,971	3,999	21,1	958,615	25,334	2184,248	0	202,558	202,558	99,72	0	0	0	0	0	0	0
19:38:14	90,844	2185,682	5,058	4,882	10,855	3,981	3,999	21,1	958,615	25,334	2184,25	0	202,558	202,558	99,72	0	0	0	0	0	0	0
19:38:14	0	2185,682	5,058	4,882	10,855	3,981	3,999	21,1	958,615	25,334	2184,251	0	202,558	202,558	99,72	0	0	0	0	0	0	0
19:38:14	0	2185,682	5,058	4,882	10,855	3,981	3,998	21,1	958,615	25,334	2184,253	0	202,558	202,558	99,72	0	0	0	0	0	0	0
19:38:14	-90,844	2184,773	4,961	4,882	10,855	3,971	3,998	21,1	958,615	25,334	2184,253	0	202,558	202,558	99,72	0	0	0	0	0	0	0
19:38:14	0	2184,773	4,961	4,882	10,855	3,971	3,997	21,1	958,615	25,334	2184,254	0	202,558	202,558	99,72	0	0	0	0	0	0	0
19:38:14	90,844	2185,682	5,058	4,882	10,855	3,981	3,997	21,1	958,615	25,334	2184,255	0	202,558	202,558	99,72	0	0	0	0	0	0	0
19:38:14	0	2185,682	5,058	4,882	10,855	3,981	3,997	21,1	958,615	25,334	2184,257	0	202,558	202,558	99,72	0	0	0	0	0	0	0
19:38:14	0	2185,682	5,058	4,882	10,855	3,981	3,996	21,1	958,615	25,334	2184,258	0	202,558	202,558	99,72	0	0	0	0	0	0	0
19:38:14	0	2185,682	5,058	4,882	10,855	3,981	3,996	21,1	958,615	25,334	2184,26	0	202,558	202,558	99,72	0	0	0	0	0	0	0
19:38:14	0	2185,682	5,058	4,882	10,855	3,981	3,996	21,1	958,615	25,334	2184,261	0	202,558	202,558	99,72	0	0	0	0	0	0	0
19:38:14	-90,844	2184,773	4,961	4,98	10,855	3,971	3,995	21,1	958,615	25,334	2184,262	0	202,558	202,558	99,72	0	0	0	0	0	0	0
19:38:14	90,844	2185,682	5,058	4,98	10,855	3,981	3,995	21,1	958,615	25,334	2184,263	0	202,558	202,558	99,72	0	0	0	0	0	0	0
19:38:14	0	2185,682	5,058	4,931	10,855	3,981	3,995	21,1	958,615	25,334	2184,265	0	202,558	202,558	99,72	0	0	0	0	0	0	0
19:38:14	-90,844	2184,773	4,961	4,931	10,855	3,971	3,994	21,1	958,615	25,334	2184,265	0	202,558	202,558	99,72	0	0	0	0	0	0	0
19:38:14	0	2184,773	4,961	4,882	10,855	3,971	3,994	21,1	958,615	25,334	2184,265	0	202,558	202,558	99,72	0	0	0	0	0	0	0
19:38:14	0	2184,773	4,961	4,882	10,855	3,971	3,993	21,1	958,615	25,334	2184,266	0	202,558	202,558	99,72	0	0	0	0	0	0	0
19:38:14	0	2184,773	4,961	4,931	10,855	3,971	3,993	21,1	958,615	25,334	2184,266	0	202,558	202,558	99,72	0	0	0	0	0	0	0
19:38:14	-45,434	2184,319	4,912	4,931	10,855	3,967	3,992	21,1	958,615	25,334	2184,266	0	202,558	202,558	99,72	0	0	0	0	0	0	0
19:38:14	0	2184,319	4,912	4,931	10,855	3,967	3,992	21,1	958,615	25,334	2184,266	0	202,558	202,558	99,72	0	0	0	0	0	0	0
19:38:14	136,279	2185,682	5,058	4,931	10,855	3,981	3,992	21,1	958,615	25,334	2184,268	0	202,558	202,558	99,72	0	0	0	0	0	0	0
19:38:14	0	2185,682	5,058	4,882	10,855	3,981	3,991	21,1	958,615	25,334	2184,269	0	202,558	202,558	99,72	0	0	0	0	0	0	0
19:38:14	-90,844	2184,773	4,961	4,882	10,855	3,971	3,991	21,1	958,615	25,334	2184,27	0	202,558	202,558	99,72	0	0	0	0	0	0	0
19:38:14	0	2184,773	4,961	4,931	10,855	3,971	3,991	21,1	958,615	25,334	2184,27	0	202,558	202,558	99,72	0	0	0	0	0	0	0
19:38:14	90,844	2185,682	5,058	4,931	10,855	3,981	3,99	21,1	958,615	25,334	2184,272	0	202,558	202,558	99,72	0	0	0	0	0	0	0
19:38:14	0	2185,682	5,058	4,931	10,855	3,981	3,99	21,1	958,615	25,334	2184,273	0	202,558	202,558	99,72	0	0	0	0	0	0	0
19:38:14	-90,844	2184,773	4,961	4,785	10,855	3,971	3,99	21,1	958,615	25,334	2184,274	0	202,558	202,558	99,72	0	0	0	0	0	0	0
19:38:14	-45,434	2184,319	4,912	4,785	10,855	3,967	3,989	21,1	958,615	25,334	2184,274	0	202,558	202,558	99,72	0	0	0	0	0	0	0
19:38:14	136,279	2185,682	5,058	4,931	10,855	3,981	3,989	21,1	958,615	25,334	2184,275	0	202,558	202,558	99,72	0	0	0	0	0	0	0
19:38:14	-82,031	2184,861	5,058	4,98	10,85	3,972	3,989	21,1	958,615	25,334	2184,276	0	202,558	202,558	99,72	0	0	0	0	0	0	0
19:38:14	90,869	2185,77	5,156	5,078	10,85	3,981	3,989	21,1	958,615	25,334	2184,277	0	202,558	202,558	99,72	0	0	0	0	0	0	0
19:38:14	0	2185,77	5,156	5,127	10,85	3,981	3,989	21,1	958,615	25,334	2184,278	0	202,558	202,558	99,72	0	0	0	0	0	0	0
19:38:14	354,76	2189,317	5,449	5,419	10,855	4,018	3,989	21,1	958,615	25,334	2184,283	0	202,558	202,558	99,72	0	0	0	0	0	0	0
19:38:14	181,86	2191,136	5,644	5,566	10,855	4,037	3,99	21,1	958,615	25,334	2184,29	0	202,558	202,558	99,72	0	0	0	0	0	0	0
19:38:14	299,951	2194,136	5,791	5,761	10,864	4,068	3,992	21,1	958,615	25,334	2184,3	0	202,558	202,558	99,72	0	0	0	0	0	0	0
19:38:14	309,838	2197,234	6,035	6,152	10,869	4,1	3,994	21,1	958,615	25,334	2184,313	0	202,558	202,558	99,72	0	0	0	0	0	0	0
19:38:14	293,457	2200,169	6,084	6,347	10,883	4,13	3,996	21,1	958,615	25,334	2184,329	0	202,558	202,558	99,72	0	0	0	0	0	0	0
19:38:14	603,637	2206,205	6,377	6,64	10,902	4,192	4	21,1	958,615	25,334	2184,351	0	202,558	202,558	99,72	0	0	0	0	0	0	0
19:38:14	331,372	2209,519	6,377	6,738	10,921	4,226	4,005	21,1	958,615	25,334	2184,377	0	202,558	202,558	99,72	0	0	0	0	0	0	0
19:38:14	632,885	2215,848	6,523	6,836	10,949	4,292	4,01	21,1	958,615	25,334	2184,408	0	202,558	202,558	99,72	0	0	0	0	0	0	0
19:38:14	461,743	2220,465	6,572	7,031	10,973	4,339	4,017	21,1	958,615	25,334	2184,444	0	202,558	202,558	99,72	0	0	0	0	0	0	0
19:38:14	635,278	2226,818	6,718	7,226	11,001	4,405	4,024	21,1	958,615	25,334	2184,486	0	202,558	202,558	99,72	0	0	0	0	0	0	0
19:38:14	633,374	2233,151	6,865	7,373	11,029	4,47	4,033	21,1	958,615	25,334	2184,535	0	202,558	202,558	99,72	0	0	0	0	0	0	0
19:38:14	723,999	2240,391	7,109	7,763	11,058	4,545	4,043	21,1	958,615	25,334	2184,591	0	202,558	202,558	99,72	0	0	0	0	0	0	0
19:38:14	540,527	2245,797	7,06	7,861	11,091	4,6	4,054	21,1	958,615	25,334	2184,652	0	202,558	202,558	99,72	0	0	0	0	0	0	0
19:38:14	845,166	2254,248	7,353	7,91	11,124	4,687	4,066	21,1	958,615	25,334	2184,722	0	202,558	202,558	99,72	0	0	0	0	0	0	0
19:38:14	810,424	2262,353	7,597	8,398	11,157	4,771	4,08	21,1	958,615	25,334	2184,799	0	202,558	202,558	99,72	0	0	0	0	0	0	0
19:38:14	652,954	2268,882	7,597	8,545	11,194	4,838	4,095	21,1	958,615	25,334	2184,884	0	202,558	202,558	99,72	0	0	0	0	0	0	0
19:38:14	648,73	2275,369	7,597	8,3	11,231	4,905	4,111	21,1	958,615	25,334	2184,974	0	202,558	202,558	99,72	0	0	0	0	0	0	0
19:38:14	823,144	2283,601	7,695	8,545	11,273	4,99	4,128	21,1	958,615	25,334	2185,073	0	202,558	202,558	99,72	0	0	0	0	0	0	0
19:38:14	835,009	2291,951	7,89	8,74	11,31	5,076	4,147	21,1	958,615	25,334	2185,18	0	202,558	202,558	99,72	0	0	0	0	0	0	0
19:38:14	783,691	2299,788	7,988	8,935	11,349	5,157	4,167	21,1	958,615	25,334	2185,294	0	202,558	202,558	99,72	0	0	0	0	0	0	0
19:38:14	710,18	2306,89	8,086	8,984	11,385	5,23	4,188	21,1	958,615	25,334	2185,416	0	202,558	202,558	99,72	0	0	0	0	0	0	0
19:38:14	1013,134	2317,021	8,525	9,179	11,419	5,335	4,21	21,1	958,615	25,334	2185,548	0	202,558	202,558	99,72	0	0	0	0	0	0	0
19:38:14	760,083	2324,622	8,671	9,668	11,454	5,413	4,234	21,1	958,615	25,334	2185,687	0	202,558	202,558	99,72	0	0	0	0	0	0	0
19:38:14	857,373	2333,196	8,964	9,668	11,487	5,501	4,258	21,1	958,615	25,334	2185,834	0	202,558	202,558	99,72	0	0	0	0	0	0	0
19:38:14	835,961	2341,555	9,16	10,009	11,524	5,588	4,284	21,1	958,615	25,334	2185,99	0	202,558	202,558	99,72	0	0	0	0	0	0	0
19:38:14	784,423	2349,4	9,306	10,009	11,561	5,668	4,312	21,1	958,615	25,334	2186,153	0	202,558	202,558	99,72	0	0	0	0	0	0	0
19:38:14	645,483	2355,854	9,306	10,156	11,598	5,735	4,34	21,1	958,615	25,334	2186,323	0	202,558	202,558	99,72	0	0	0	0	0	0	0
19:38:14	772,387	2363,578	9,355	10,009	11,639	5,815	4,368	21,1	958,615	25,334	2186,5	0	202,558	202,558	99,72	0	0	0	0	0	0	0
19:38:14	658,52	2370,163	9,355	10,058	11,676	5,882	4,398	21,1	958,615	25,334	2186,684	0	202,558	202,558	99,72	0	0	0	0	0	0	0
19:38:14	748,217	2377,646	9,453	10,156	11,714	5,96	4,429	21,1	958,615	25,334	2186,875	0	202,558	202,558	99,72	0	0	0	0	0	0	0
19:38:14	841,577	2386,061	9,648	10,302	11,751	6,046	4,46	21,1	958,615	25,334	2187,074	0	202,558	202,558	99,72	0	0	0	0	0	0	0
19:38:14	640,698	2392,468	9,795	10,595	11,779	6,112	4,493	21,1	958,615	25,334	2187,28	0	202,558	202,558	99,72	0	0	0	0	0	0	0
19:38:14	681,152	2399,28	9,99	10,693	11,808	6,183	4,526	21,1	958,615	25,334	2187,492	0	202,558	202,558	99,72	0	0	0	0	0	0	0
19:38:14	905,981	2408,34	10,332	11,035	11,841	6,276	4,56	21,1	958,615	25,334	2187,713	0	202,558	202,558	99,72	0	0	0	0	0	0	0
19:38:15	590,454	2414,244	10,429	11,035	11,869	6,337	4,595	21,1	958,615	25,334	2187,939	0	202,558	202,558	99,72	0	0	0	0	0	0	0
19:38:15	713,574	2421,38	10,478	11,035	11,907	6,41	4,631	21,1	958,615	25,334	2188,173	0	202,558	202,558	99,72	0	0	0	0	0	0	0
19:38:15	305,468	2424,435	10,185	10,693	11,94	6,442	4,666	21,1	958,615	25,334	2188,409	0	202,558	202,558	99,72	0	0	0	0	0	0	0
19:38:15	748,071	2431,915	10,185	10,595	11,983	6,519	4,703	21,1	958,615	25,334	2188,653	0	202,558	202,558	99,72	0	0	0	0	0	0	0
19:38:15	644,97	2438,365	10,332	10,937	12,011	6,586	4,74	21,1	958,615	25,334	2188,902	0	202,558	202,558	99,72	0	0	0	0	0	0	0
19:38:15	780,395	2446,169	10,625	11,23	12,04	6,666	4,777	21,1	958,615	25,334	2189,16	0	202,558	202,558	99,72	0	0	0	0	0	0	0
19:38:15	697,021	2453,139	10,918	11,572	12,063	6,738	4,816	21,1	958,615	25,334	2189,424	0	202,558	202,558	99,72	0	0	0	0	0	0	0
19:38:15	703,32	2460,172	11,308	11,816	12,082	6,81	4,855	21,1	958,615	25,334	2189,695	0	202,558	202,558	99,72	0	0	0	0	0	0	0
19:38:15	671,752	2466,89	11,65	12,109	12,101	6,88	4,895	21,1	958,615	25,334	2189,972	0	202,558	202,558	99,72	0	0	0	0	0	0	0
19:38:15	744,238	2474,332	11,992	12,5	12,125	6,956	4,935	21,1	958,615	25,334	2190,256	0	202,558	202,558	99,72	0	0	0	0	0	0	0
19:38:15	564,428	2479,977	11,992	12,646	12,157	7,015	4,976	21,1	958,996	25,25	2190,546	0	202,558	202,558	99,72	0	0	0	0	0	0	0
19:38:15	218,92	2482,166	11,601	12,158	12,191	7,037	5,016	21,1	958,996	25,25	2190,838	0	202,558	202,558	99,72	0	0	0	0	0	0	0
19:38:15	429,907	2486,465	11,308	11,914	12,231	7,081	5,057	21,1	958,996	25,25	2191,133	0	202,558	202,558	99,72	0	0	0	0	0	0	0
19:38:15	510,913	2491,574	11,162	11,718	12,268	7,134	5,097	21,1	958,996	25,25	2191,434	0	202,558	202,558	99,72	0	0	0	0	0	0	0
19:38:15	398,974	2495,564	11,015	11,523	12,299	7,175	5,138	21,1	958,996	25,25	2191,738	0	202,558	202,558	99,72	0	0	0	0	0	0	0
19:38:15	686,889	2502,433	11,308	11,767	12,322	7,246	5,179	21,1	958,996	25,25	2192,049	0	202,558	202,558	99,72	0	0	0	0	0	0	0
19:38:15	841,699	2510,85	11,845	12,06	12,34	7,333	5,222	21,1	958,996	25,25	2192,367	0	202,558	202,558	99,72	0	0	0	0	0	0	0
19:38:15	524,292	2516,093	12,138	12,451	12,354	7,387	5,264	21,1	958,996	25,25	2192,691	0	202,558	202,558	99,72	0	0	0	0	0	0	0
19:38:15	650,512	2522,598	12,48	12,841	12,372	7,454	5,307	21,1	958,996	25,25	2193,021	0	202,558	202,558	99,72	0	0	0	0	0	0	0
19:38:15	542,26	2528,02	12,627	12,988	12,395	7,51	5,35	21,1	958,996	25,25	2193,356	0	202,558	202,558	99,72	0	0	0	0	0	0	0
19:38:15	309,838	2531,119	12,431	12,841	12,423	7,542	5,393	21,1	958,996	25,25	2193,693	0	203,095	203,095	99,722	0	0	0	0	0	0	0
19:38:15	372,045	2534,839	12,285	12,646	12,452	7,58	5,436	21,1	958,996	25,25	2194,034	0	203,095	203,095	99,722	0	0	0	0	0	0	0
19:38:15	449,414	2539,333	12,187	12,5	12,483	7,626	5,479	21,1	958,996	25,25	2194,38	0	203,095	203,095	99,722	0	0	0	0	0	0	0
19:38:15	297,656	2542,31	11,992	12,109	12,511	7,657	5,522	21,1	958,996	25,25	2194,727	0	203,095	203,095	99,722	0	0	0	0	0	0	0
19:38:15	521,899	2547,529	12,138	12,353	12,532	7,711	5,565	21,1	958,996	25,25	2195,08	0	203,095	203,095	99,722	0	0	0	0	0	0	0
19:38:15	594,506	2553,474	12,48	12,744	12,547	7,772	5,608	21,1	958,996	25,25	2195,439	0	203,095	203,095	99,722	0	0	0	0	0	0	0
19:38:15	579,126	2559,265	12,92	13,183	12,556	7,832	5,652	21,1	958,996	25,25	2195,802	0	203,095	203,095	99,722	0	0	0	0	0	0	0
19:38:15	461,376	2563,879	13,164	13,379	12,569	7,88	5,695	21,1	958,996	25,25	2196,171	0	203,095	203,095	99,722	0	0	0	0	0	0	0
19:38:15	420,8	2568,087	13,408	13,623	12,579	7,923	5,739	21,1	958,996	25,25	2196,542	0	203,095	203,095	99,722	0	0	0	0	0	0	0
19:38:15	409,521	2572,182	13,506	13,623	12,597	7,965	5,783	21,1	958,996	25,25	2196,918	0	203,095	203,095	99,722	0	0	0	0	0	0	0
19:38:15	283,105	2575,013	13,457	13,574	12,615	7,994	5,826	21,1	958,996	25,25	2197,296	0	203,095	203,095	99,722	0	0	0	0	0	0	0
19:38:15	114,941	2576,163	13,164	13,379	12,638	8,006	5,869	21,1	958,996	25,25	2197,675	0	203,095	203,095	99,722	0	0	0	0	0	0	0
19:38:15	237,89	2578,542	12,92	13,086	12,665	8,031	5,911	21,1	958,996	25,25	2198,056	0	203,095	203,095	99,722	0	0	0	0	0	0	0
19:38:15	335,766	2581,899	12,92	13,037	12,684	8,065	5,953	21,1	958,996	25,25	2198,439	0	203,095	203,095	99,722	0	0	0	0	0	0	0
19:38:15	250,732	2584,407	12,92	12,988	12,698	8,091	5,995	21,1	958,996	25,25	2198,825	0	203,095	203,095	99,722	0	0	0	0	0	0	0
19:38:15	290,991	2587,317	12,968	13,086	12,712	8,121	6,037	21,1	958,996	25,25	2199,214	0	203,095	203,095	99,722	0	0	0	0	0	0	0
19:38:15	323,73	2590,554	13,115	13,183	12,722	8,155	6,078	21,1	958,996	25,25	2199,605	0	203,095	203,095	99,722	0	0	0	0	0	0	0
19:38:15	442,163	2594,975	13,408	13,427	12,731	8,2	6,12	21,1	958,996	25,25	2200	0	203,095	203,095	99,722	0	0	0	0	0	0	0
19:38:15	357,69	2598,552	13,603	13,623	12,741	8,237	6,162	21,1	958,996	25,25	2200,399	0	203,095	203,095	99,722	0	0	0	0	0	0	0
19:38:15	215,722	2600,71	13,652	13,623	12,75	8,259	6,203	21,1	958,996	25,25	2200,799	0	203,095	203,095	99,722	0	0	0	0	0	0	0
19:38:15	262,622	2603,336	13,75	13,769	12,76	8,286	6,244	21,1	958,996	25,25	2201,202	0	203,095	203,095	99,722	0	0	0	0	0	0	0
19:38:15	215,747	2605,493	13,799	13,769	12,769	8,309	6,284	21,1	958,996	25,25	2201,606	0	203,095	203,095	99,722	0	0	0	0	0	0	0
19:38:15	105,615	2606,549	13,652	13,72	12,783	8,319	6,324	21,1	958,996	25,25	2202,011	0	203,095	203,095	99,722	0	0	0	0	0	0	0
19:38:15	106,616	2607,616	13,506	13,525	12,798	8,33	6,363	21,1	958,996	25,25	2202,416	0	203,095	203,095	99,722	0	0	0	0	0	0	0
19:38:15	150,952	2609,125	13,408	13,427	12,812	8,346	6,402	21,1	958,996	25,25	2202,823	0	203,095	203,095	99,722	0	0	0	0	0	0	0
19:38:15	262,451	2611,75	13,506	13,623	12,821	8,373	6,441	21,1	958,996	25,25	2203,232	0	203,095	203,095	99,722	0	0	0	0	0	0	0
19:38:15	178,515	2613,535	13,603	13,623	12,826	8,391	6,479	21,1	958,996	25,25	2203,642	0	203,095	203,095	99,722	0	0	0	0	0	0	0
19:38:15	311,376	2616,649	13,75	13,72	12,835	8,424	6,517	21,1	958,996	25,25	2204,055	0	203,095	203,095	99,722	0	0	0	0	0	0	0
19:38:15	130,761	2617,956	13,799	13,867	12,84	8,437	6,555	21,1	958,996	25,25	2204,469	0	203,095	203,095	99,722	0	0	0	0	0	0	0
19:38:15	226,44	2620,221	13,945	14,062	12,845	8,46	6,592	21,1	958,996	25,25	2204,885	0	203,095	203,095	99,722	0	0	0	0	0	0	0
19:38:15	-57,153	2619,649	13,799	13,867	12,849	8,454	6,629	21,1	958,996	25,25	2205,3	0	203,095	203,095	99,722	0	0	0	0	0	0	0
19:38:15	274,267	2622,392	13,994	13,965	12,854	8,483	6,665	21,1	958,996	25,25	2205,717	0	203,095	203,095	99,722	0	0	0	0	0	0	0
19:38:15	71,337	2623,105	13,896	13,916	12,864	8,49	6,701	21,1	958,996	25,25	2206,134	0	203,095	203,095	99,722	0	0	0	0	0	0	0
19:38:15	71,289	2623,818	13,799	13,867	12,873	8,497	6,736	21,1	958,996	25,25	2206,552	0	203,095	203,095	99,722	0	0	0	0	0	0	0
19:38:15	120,19	2625,02	13,75	13,769	12,883	8,51	6,771	21,1	958,996	25,25	2206,97	0	203,095	203,095	99,722	0	0	0	0	0	0	0
19:38:15	-10,62	2624,914	13,652	13,72	12,887	8,509	6,805	21,1	958,996	25,25	2207,388	0	203,095	203,095	99,722	0	0	0	0	0	0	0
19:38:15	121,191	2626,126	13,603	13,72	12,897	8,521	6,839	21,1	958,996	25,25	2207,807	0	203,095	203,095	99,722	0	0	0	0	0	0	0
19:38:15	-95,678	2625,169	13,506	13,574	12,897	8,511	6,871	21,1	958,996	25,25	2208,225	0	203,095	203,095	99,722	0	0	0	0	0	0	0
19:38:15	371,118	2628,88	13,799	13,916	12,902	8,55	6,904	21,1	958,996	25,25	2208,645	0	203,095	203,095	99,722	0	0	0	0	0	0	0
19:38:15	287,28	2631,753	14,092	14,209	12,902	8,579	6,937	21,1	958,996	25,25	2209,068	0	203,095	203,095	99,722	0	0	0	0	0	0	0
19:38:15	47,9	2632,232	14,14	14,111	12,902	8,584	6,969	21,1	958,996	25,25	2209,492	0	203,095	203,095	99,722	0	0	0	0	0	0	0
19:38:15	95,751	2633,189	14,238	14,209	12,902	8,594	7,001	21,1	958,996	25,25	2209,915	0	203,095	203,095	99,722	0	0	0	0	0	0	0
19:38:15	85,327	2634,043	14,238	14,209	12,907	8,603	7,033	21,1	958,996	25,25	2210,339	0	203,095	203,095	99,722	0	0	0	0	0	0	0
19:38:15	-155,468	2632,488	13,994	13,965	12,911	8,587	7,063	21,1	958,996	25,25	2210,762	0	203,095	203,095	99,722	0	0	0	0	0	0	0
19:38:15	-11,718	2632,371	13,896	13,867	12,916	8,586	7,093	21,1	958,996	25,25	2211,183	0	203,095	203,095	99,722	0	0	0	0	0	0	0
19:38:15	86,132	2633,232	13,896	13,867	12,921	8,595	7,122	21,1	958,996	25,25	2211,605	0	203,095	203,095	99,722	0	0	0	0	0	0	0
19:38:15	-72,46	2632,507	13,652	13,623	12,93	8,587	7,151	21,1	958,996	25,25	2212,026	0	203,095	203,095	99,722	0	0	0	0	0	0	0
19:38:15	145,8	2633,965	13,799	13,867	12,931	8,602	7,18	21,1	958,996	25,25	2212,448	0	203,095	203,095	99,722	0	0	0	0	0	0	0
19:38:15	0	2633,965	13,799	13,916	12,931	8,602	7,208	21,1	958,996	25,25	2212,87	0	203,095	203,095	99,722	0	0	0	0	0	0	0
19:38:15	143,701	2635,402	13,945	13,916	12,931	8,617	7,235	21,1	958,996	25,25	2213,292	0	203,095	203,095	99,722	0	0	0	0	0	0	0
19:38:15	47,9	2635,881	13,994	13,916	12,931	8,622	7,262	21,1	958,996	25,25	2213,715	0	203,095	203,095	99,722	0	0	0	0	0	0	0
19:38:15	-50,048	2635,381	13,945	13,867	12,93	8,617	7,289	21,1	958,996	25,25	2214,137	0	203,095	203,095	99,722	0	0	0	0	0	0	0
19:38:15	2,148	2635,402	13,945	13,965	12,931	8,617	7,315	21,1	958,996	25,25	2214,558	0	203,095	203,095	99,722	0	0	0	0	0	0	0
19:38:15	84,008	2636,243	13,945	13,769	12,935	8,626	7,341	21,1	958,996	25,25	2214,98	0	203,095	203,095	99,722	0	0	0	0	0	0	0
19:38:15	47,9	2636,722	13,994	13,867	12,935	8,63	7,366	21,1	958,996	25,25	2215,402	0	203,095	203,095	99,722	0	0	0	0	0	0	0
19:38:15	-95,8	2635,764	13,896	13,72	12,935	8,621	7,391	21,1	958,996	25,25	2215,822	0	203,095	203,095	99,722	0	0	0	0	0	0	0
19:38:15	131,909	2637,083	13,945	13,965	12,94	8,634	7,415	21,1	958,996	25,25	2216,243	0	203,095	203,095	99,722	0	0	0	0	0	0	0
19:38:15	-143,725	2635,645	13,799	13,769	12,94	8,619	7,439	21,1	958,996	25,25	2216,663	0	203,095	203,095	99,722	0	0	0	0	0	0	0
19:38:15	191,65	2637,562	13,994	13,916	12,94	8,639	7,462	21,1	958,996	25,25	2217,084	0	203,095	203,095	99,722	0	0	0	0	0	0	0
19:38:15	-47,924	2637,083	13,945	13,867	12,94	8,634	7,485	21,1	958,996	25,25	2217,504	0	203,095	203,095	99,722	0	0	0	0	0	0	0
19:38:15	-47,9	2636,604	13,896	13,72	12,94	8,629	7,507	21,1	958,996	25,25	2217,923	0	203,095	203,095	99,722	0	0	0	0	0	0	0
19:38:15	47,9	2637,083	13,945	13,867	12,94	8,634	7,53	21,1	958,996	25,25	2218,342	0	203,095	203,095	99,722	0	0	0	0	0	0	0
19:38:15	143,75	2638,52	14,092	13,965	12,94	8,649	7,552	21,1	958,996	25,25	2218,762	0	203,095	203,095	99,722	0	0	0	0	0	0	0
19:38:15	0	2638,52	14,092	13,965	12,94	8,649	7,573	21,1	958,996	25,25	2219,182	0	203,095	203,095	99,722	0	0	0	0	0	0	0
19:38:15	-143,75	2637,083	13,945	13,916	12,94	8,634	7,594	21,1	958,996	25,25	2219,6	0	203,095	203,095	99,722	0	0	0	0	0	0	0
19:38:15	143,75	2638,52	14,092	13,965	12,94	8,649	7,615	21,1	958,996	25,25	2220,019	0	203,095	203,095	99,722	0	0	0	0	0	0	0
19:38:15	-191,65	2636,604	13,896	13,769	12,94	8,629	7,634	21,1	958,996	25,25	2220,436	0	203,095	203,095	99,722	0	0	0	0	0	0	0
19:38:15	0	2636,604	13,896	13,965	12,94	8,629	7,654	21,1	958,996	25,25	2220,852	0	203,095	203,095	99,722	0	0	0	0	0	0	0
19:38:15	-95,825	2635,645	13,799	13,769	12,94	8,619	7,673	21,1	958,996	25,25	2221,267	0	203,095	203,095	99,722	0	0	0	0	0	0	0
19:38:15	-202,099	2633,624	13,506	13,574	12,945	8,599	7,691	21,1	958,996	25,25	2221,679	0	203,095	203,095	99,722	0	0	0	0	0	0	0
19:38:15	95,776	2634,582	13,603	13,525	12,945	8,608	7,709	21,1	958,996	25,25	2222,092	0	203,095	203,095	99,722	0	0	0	0	0	0	0
19:38:15	0	2634,582	13,603	13,574	12,945	8,608	7,727	21,1	958,996	25,25	2222,504	0	203,095	203,095	99,722	0	0	0	0	0	0	0
19:38:15	189,282	2636,475	13,799	13,867	12,945	8,628	7,744	21,1	958,996	25,25	2222,918	0	203,095	203,095	99,722	0	0	0	0	0	0	0
19:38:15	12,866	2636,604	13,896	13,867	12,94	8,629	7,762	21,1	958,996	25,25	2223,332	0	203,095	203,095	99,722	0	0	0	0	0	0	0
19:38:15	0	2636,604	13,896	13,867	12,94	8,629	7,779	21,1	958,996	25,25	2223,745	0	203,095	203,095	99,722	0	0	0	0	0	0	0
19:38:15	47,9	2637,083	13,945	13,916	12,94	8,634	7,795	21,1	958,996	25,25	2224,158	0	203,095	203,095	99,722	0	0	0	0	0	0	0
19:38:15	-143,725	2635,645	13,799	13,72	12,94	8,619	7,812	21,1	958,996	25,25	2224,57	0	203,095	203,095	99,722	0	0	0	0	0	0	0
19:38:15	143,725	2637,083	13,945	13,867	12,94	8,634	7,828	21,1	958,996	25,25	2224,982	0	203,095	203,095	99,722	0	0	0	0	0	0	0
19:38:15	35,058	2637,433	13,896	13,867	12,945	8,638	7,844	21,1	958,996	25,25	2225,395	0	203,095	203,095	99,722	0	0	0	0	0	0	0
19:38:15	50,219	2637,935	13,945	13,965	12,945	8,643	7,859	21,1	958,996	25,25	2225,807	0	203,095	203,095	99,722	0	0	0	0	0	0	0
19:38:16	0	2637,935	13,945	13,965	12,945	8,643	7,875	21,1	958,996	25,25	2226,219	0	203,095	203,095	99,722	0	0	0	0	0	0	0
19:38:16	-143,725	2636,498	13,799	13,769	12,945	8,628	7,889	21,1	958,996	25,25	2226,63	0	203,095	203,095	99,722	0	0	0	0	0	0	0
19:38:16	-50,219	2635,996	13,75	13,72	12,945	8,623	7,904	21,1	958,996	25,25	2227,039	0	203,095	203,095	99,722	0	0	0	0	0	0	0
19:38:16	60,766	2636,604	13,896	13,916	12,94	8,629	7,918	21,1	958,996	25,25	2227,448	0	203,095	203,095	99,722	0	0	0	0	0	0	0
19:38:16	-12,866	2636,475	13,799	13,867	12,945	8,628	7,932	21,1	958,996	25,25	2227,857	0	203,095	203,095	99,722	0	0	0	0	0	0	0
19:38:16	0	2636,475	13,799	13,769	12,945	8,628	7,946	21,1	958,996	25,25	2228,266	0	203,095	203,095	99,722	0	0	0	0	0	0	0
19:38:16	95,825	2637,433	13,896	13,916	12,945	8,638	7,959	21,1	958,996	25,25	2228,675	0	203,095	203,095	99,722	0	0	0	0	0	0	0
19:38:16	47,924	2637,912	13,945	13,965	12,945	8,643	7,973	21,1	958,996	25,25	2229,084	0	203,095	203,095	99,722	0	0	0	0	0	0	0
19:38:16	-47,924	2637,433	13,896	13,72	12,945	8,638	7,986	21,1	958,996	25,25	2229,493	0	203,095	203,095	99,722	0	0	0	0	0	0	0
19:38:16	-237,207	2635,061	13,652	13,427	12,945	8,613	7,998	21,1	958,996	25,25	2229,898	0	203,095	203,095	99,722	0	0	0	0	0	0	0
19:38:16	287,426	2637,935	13,945	13,916	12,945	8,643	8,011	21,3	958,996	25,334	2230,306	0	203,095	203,095	99,722	0	0	0	0	0	0	0
19:38:16	0	2637,935	13,945	13,916	12,945	8,643	8,023	21,3	958,996	25,334	2230,714	0	203,095	203,095	99,722	0	0	0	0	0	0	0
19:38:16	47,924	2638,415	13,994	13,965	12,945	8,648	8,035	21,3	958,996	25,334	2231,122	0	203,095	203,095	99,722	0	0	0	0	0	0	0
19:38:16	-47,924	2637,935	13,945	13,867	12,945	8,643	8,047	21,3	958,996	25,334	2231,529	0	203,095	203,095	99,722	0	0	0	0	0	0	0
19:38:16	143,774	2639,373	14,092	14,111	12,945	8,658	8,059	21,3	958,996	25,334	2231,937	0	203,095	203,095	99,722	0	0	0	0	0	0	0
19:38:16	-143,774	2637,935	13,945	13,769	12,945	8,643	8,071	21,3	958,996	25,334	2232,343	0	203,095	203,095	99,722	0	0	0	0	0	0	0
19:38:16	-47,924	2637,456	13,896	13,623	12,945	8,638	8,082	21,3	958,996	25,334	2232,748	0	203,095	203,095	99,722	0	0	0	0	0	0	0
19:38:16	47,924	2637,935	13,945	13,867	12,945	8,643	8,093	21,3	958,996	25,334	2233,153	0	203,095	203,095	99,722	0	0	0	0	0	0	0
19:38:16	47,924	2638,415	13,994	14,062	12,945	8,648	8,104	21,3	958,996	25,334	2233,559	0	203,095	203,095	99,722	0	0	0	0	0	0	0
19:38:16	-239,55	2636,019	13,75	13,72	12,945	8,623	8,114	21,3	958,996	25,334	2233,961	0	203,095	203,095	99,722	0	0	0	0	0	0	0
19:38:16	143,701	2637,456	13,896	13,916	12,945	8,638	8,124	21,3	958,996	25,334	2234,365	0	204,619	204,619	99,728	0	0	0	0	0	0	0
19:38:16	191,699	2639,373	14,092	14,062	12,945	8,658	8,135	21,3	958,996	25,334	2234,77	0	204,619	204,619	99,728	0	0	0	0	0	0	0
19:38:16	-143,774	2637,935	13,945	13,916	12,945	8,643	8,145	21,3	958,996	25,334	2235,173	0	204,619	204,619	99,728	0	0	0	0	0	0	0
19:38:16	-58,666	2637,349	13,799	13,769	12,95	8,637	8,154	21,3	958,996	25,334	2235,575	0	204,619	204,619	99,728	0	0	0	0	0	0	0
19:38:16	-47,9	2636,87	13,75	13,623	12,95	8,632	8,164	21,3	958,996	25,334	2235,976	0	204,619	204,619	99,728	0	0	0	0	0	0	0
19:38:16	0	2636,87	13,75	13,72	12,95	8,632	8,173	21,3	958,996	25,334	2236,377	0	204,619	204,619	99,728	0	0	0	0	0	0	0
19:38:16	-95,8	2635,912	13,652	13,623	12,95	8,622	8,182	21,3	958,996	25,334	2236,776	0	204,619	204,619	99,728	0	0	0	0	0	0	0
19:38:16	143,701	2637,349	13,799	13,72	12,95	8,637	8,19	21,3	958,996	25,334	2237,177	0	204,619	204,619	99,728	0	0	0	0	0	0	0
19:38:16	58,666	2637,935	13,945	13,965	12,945	8,643	8,199	21,3	958,996	25,334	2237,578	0	204,619	204,619	99,728	0	0	0	0	0	0	0
19:38:16	-191,625	2636,019	13,75	13,72	12,945	8,623	8,208	21,3	958,996	25,334	2237,976	0	204,619	204,619	99,728	0	0	0	0	0	0	0
19:38:16	143,701	2637,456	13,896	13,867	12,945	8,638	8,216	21,3	958,996	25,334	2238,375	0	204,619	204,619	99,728	0	0	0	0	0	0	0
19:38:16	-95,8	2636,498	13,799	13,916	12,945	8,628	8,224	21,3	958,996	25,334	2238,773	0	204,619	204,619	99,728	0	0	0	0	0	0	0
19:38:16	95,8	2637,456	13,896	13,72	12,945	8,638	8,232	21,3	958,996	25,334	2239,172	0	204,619	204,619	99,728	0	0	0	0	0	0	0
19:38:16	-95,8	2636,498	13,799	13,623	12,945	8,628	8,24	21,3	958,996	25,334	2239,57	0	204,619	204,619	99,728	0	0	0	0	0	0	0
19:38:16	-47,9	2636,019	13,75	13,623	12,945	8,623	8,248	21,3	958,996	25,334	2239,966	0	204,619	204,619	99,728	0	0	0	0	0	0	0
19:38:16	47,9	2636,498	13,799	13,623	12,945	8,628	8,255	21,3	958,996	25,334	2240,363	0	204,619	204,619	99,728	0	0	0	0	0	0	0
19:38:16	93,505	2637,433	13,896	13,769	12,945	8,638	8,263	21,3	958,996	25,334	2240,76	0	204,619	204,619	99,728	0	0	0	0	0	0	0
19:38:16	0	2637,433	13,896	13,867	12,945	8,638	8,27	21,3	958,996	25,334	2241,157	0	204,619	204,619	99,728	0	0	0	0	0	0	0
19:38:16	2,294	2637,456	13,896	13,769	12,945	8,638	8,277	21,3	958,996	25,334	2241,553	0	204,619	204,619	99,728	0	0	0	0	0	0	0
19:38:16	-146,02	2635,996	13,75	13,574	12,945	8,623	8,284	21,3	958,996	25,334	2241,947	0	204,619	204,619	99,728	0	0	0	0	0	0	0
19:38:16	146,02	2637,456	13,896	13,769	12,945	8,638	8,291	21,3	958,996	25,334	2242,343	0	204,619	204,619	99,728	0	0	0	0	0	0	0
19:38:16	-95,8	2636,498	13,799	13,769	12,945	8,628	8,297	21,3	958,996	25,334	2242,737	0	204,619	204,619	99,728	0	0	0	0	0	0	0
19:38:16	95,8	2637,456	13,896	13,916	12,945	8,638	8,304	21,3	958,996	25,334	2243,132	0	204,619	204,619	99,728	0	0	0	0	0	0	0
19:38:16	0	2637,456	13,896	13,965	12,945	8,638	8,311	21,3	958,996	25,334	2243,526	0	204,619	204,619	99,728	0	0	0	0	0	0	0
19:38:16	0	2637,456	13,896	13,867	12,945	8,638	8,317	21,3	958,996	25,334	2243,92	0	204,619	204,619	99,728	0	0	0	0	0	0	0
19:38:16	-239,501	2635,061	13,652	13,574	12,945	8,613	8,323	21,3	958,996	25,334	2244,311	0	204,619	204,619	99,728	0	0	0	0	0	0	0
19:38:16	143,701	2636,498	13,799	13,72	12,945	8,628	8,329	21,3	958,996	25,334	2244,704	0	204,619	204,619	99,728	0	0	0	0	0	0	0
19:38:16	191,65	2638,415	13,994	14,062	12,945	8,648	8,335	21,3	958,996	25,334	2245,098	0	204,619	204,619	99,728	0	0	0	0	0	0	0
19:38:16	-98,144	2637,433	13,896	13,867	12,945	8,638	8,341	21,3	958,996	25,334	2245,49	0	204,619	204,619	99,728	0	0	0	0	0	0	0
19:38:16	-56,347	2636,87	13,75	13,623	12,95	8,632	8,347	21,3	958,996	25,334	2245,881	0	204,619	204,619	99,728	0	0	0	0	0	0	0
19:38:16	143,725	2638,307	13,896	13,769	12,95	8,647	8,353	21,3	958,996	25,334	2246,274	0	204,619	204,619	99,728	0	0	0	0	0	0	0
19:38:16	47,924	2638,786	13,945	13,867	12,95	8,652	8,359	21,3	958,996	25,334	2246,666	0	204,619	204,619	99,728	0	0	0	0	0	0	0
19:38:16	0	2638,786	13,945	13,965	12,95	8,652	8,364	21,3	958,996	25,334	2247,058	0	204,619	204,619	99,728	0	0	0	0	0	0	0
19:38:16	-143,75	2637,349	13,799	13,72	12,95	8,637	8,37	21,3	958,996	25,334	2247,448	0	204,619	204,619	99,728	0	0	0	0	0	0	0
19:38:16	95,825	2638,307	13,896	13,916	12,95	8,647	8,375	21,3	958,996	25,334	2247,839	0	204,619	204,619	99,728	0	0	0	0	0	0	0
19:38:16	-239,526	2635,912	13,652	13,623	12,95	8,622	8,38	21,3	958,996	25,334	2248,227	0	204,619	204,619	99,728	0	0	0	0	0	0	0
19:38:16	58,642	2636,498	13,799	13,867	12,945	8,628	8,385	21,3	958,996	25,334	2248,616	0	204,619	204,619	99,728	0	0	0	0	0	0	0
19:38:16	141,43	2637,912	13,945	14,062	12,945	8,643	8,39	21,3	958,996	25,334	2249,005	0	204,619	204,619	99,728	0	0	0	0	0	0	0
19:38:16	-141,43	2636,498	13,799	13,867	12,945	8,628	8,395	21,3	958,996	25,334	2249,392	0	204,619	204,619	99,728	0	0	0	0	0	0	0
19:38:16	95,8	2637,456	13,896	13,867	12,945	8,638	8,399	21,3	958,996	25,334	2249,781	0	204,619	204,619	99,728	0	0	0	0	0	0	0
19:38:16	-58,642	2636,87	13,75	13,623	12,95	8,632	8,404	21,3	958,996	25,334	2250,168	0	204,619	204,619	99,728	0	0	0	0	0	0	0
19:38:16	0	2636,87	13,75	13,623	12,95	8,632	8,408	21,3	958,996	25,334	2250,554	0	204,619	204,619	99,728	0	0	0	0	0	0	0
19:38:16	-95,8	2635,912	13,652	13,623	12,95	8,622	8,413	21,3	958,996	25,334	2250,94	0	204,619	204,619	99,728	0	0	0	0	0	0	0
19:38:16	95,8	2636,87	13,75	13,72	12,95	8,632	8,417	21,3	958,996	25,334	2251,325	0	204,619	204,619	99,728	0	0	0	0	0	0	0
19:38:16	-85,058	2636,019	13,75	13,72	12,945	8,623	8,421	21,3	958,996	25,334	2251,71	0	204,619	204,619	99,728	0	0	0	0	0	0	0
19:38:16	-143,701	2634,582	13,603	13,379	12,945	8,608	8,425	21,3	958,996	25,334	2252,093	0	204,619	204,619	99,728	0	0	0	0	0	0	0
19:38:16	-516,113	2629,421	13,164	12,841	12,94	8,555	8,427	21,3	958,996	25,334	2252,47	0	204,619	204,619	99,728	0	0	0	0	0	0	0
19:38:16	-418,823	2625,233	12,822	12,451	12,935	8,512	8,429	21,3	958,996	25,334	2252,843	0	204,619	204,619	99,728	0	0	0	0	0	0	0
19:38:16	-587,475	2619,358	12,48	11,963	12,921	8,451	8,429	21,3	958,996	25,334	2253,209	0	204,619	204,619	99,728	0	0	0	0	0	0	0
19:38:16	-482,275	2614,535	12,334	11,621	12,902	8,402	8,429	21,3	958,996	25,334	2253,571	0	204,619	204,619	99,728	0	0	0	0	0	0	0
19:38:16	-553,173	2609,004	12,285	11,377	12,873	8,345	8,427	21,3	958,996	25,334	2253,926	0	204,619	204,619	99,728	0	0	0	0	0	0	0
19:38:16	-597,827	2603,025	12,187	11,23	12,845	8,283	8,424	21,3	958,996	25,334	2254,275	0	204,619	204,619	99,728	0	0	0	0	0	0	0
19:38:16	-582,91	2597,196	12,187	11,035	12,812	8,223	8,42	21,3	958,996	25,334	2254,618	0	204,619	204,619	99,728	0	0	0	0	0	0	0
19:38:16	-569,384	2591,502	12,285	11,23	12,774	8,164	8,415	21,3	958,996	25,334	2254,955	0	204,619	204,619	99,728	0	0	0	0	0	0	0
19:38:16	-819,946	2583,303	12,041	10,742	12,741	8,08	8,409	21,3	958,996	25,334	2255,283	0	204,619	204,619	99,728	0	0	0	0	0	0	0
19:38:16	-598,315	2577,32	11,943	10,693	12,712	8,018	8,401	21,3	958,996	25,334	2255,605	0	204,619	204,619	99,728	0	0	0	0	0	0	0
19:38:16	-1016,357	2567,156	11,406	10,351	12,684	7,913	8,391	21,3	958,996	25,334	2255,916	0	204,619	204,619	99,728	0	0	0	0	0	0	0
19:38:16	-717,724	2559,979	11,162	10,009	12,657	7,839	8,381	21,3	958,996	25,334	2256,22	0	204,619	204,619	99,728	0	0	0	0	0	0	0
19:38:16	-769,873	2552,28	10,966	9,814	12,624	7,76	8,368	21,3	958,996	25,334	2256,516	0	204,619	204,619	99,728	0	0	0	0	0	0	0
19:38:16	-635,839	2545,922	10,966	9,716	12,588	7,694	8,355	21,3	958,996	25,334	2256,806	0	204,619	204,619	99,728	0	0	0	0	0	0	0
19:38:16	-503,442	2540,887	11,113	10,156	12,551	7,642	8,341	21,3	958,996	25,334	2257,09	0	204,619	204,619	99,728	0	0	0	0	0	0	0
19:38:16	-695,117	2533,936	11,162	10,009	12,509	7,571	8,326	21,3	958,996	25,334	2257,367	0	204,619	204,619	99,728	0	0	0	0	0	0	0
19:38:16	-398,291	2529,953	11,504	10,547	12,468	7,53	8,311	21,3	958,996	25,334	2257,639	0	204,619	204,619	99,728	0	0	0	0	0	0	0
19:38:16	-731,909	2522,634	11,455	10,4	12,429	7,454	8,294	21,3	958,996	25,334	2257,904	0	204,619	204,619	99,728	0	0	0	0	0	0	0
19:38:16	-785,351	2514,781	11,259	10,156	12,395	7,373	8,276	21,3	958,996	25,334	2258,161	0	204,619	204,619	99,728	0	0	0	0	0	0	0
19:38:16	-730,224	2507,478	10,918	10,302	12,372	7,298	8,257	21,3	958,996	25,334	2258,411	0	204,619	204,619	99,728	0	0	0	0	0	0	0
19:38:16	-714,697	2500,331	10,527	9,863	12,353	7,224	8,236	21,3	958,996	25,334	2258,653	0	204,619	204,619	99,728	0	0	0	0	0	0	0
19:38:16	-818,92	2492,142	10,039	9,472	12,333	7,14	8,215	21,3	958,996	25,334	2258,886	0	204,619	204,619	99,728	0	0	0	0	0	0	0
19:38:16	-435,375	2487,788	9,941	9,179	12,314	7,095	8,193	21,3	958,996	25,334	2259,115	0	204,619	204,619	99,728	0	0	0	0	0	0	0
19:38:16	-639,746	2481,391	9,697	9,082	12,291	7,029	8,17	21,3	958,996	25,334	2259,337	0	204,619	204,619	99,728	0	0	0	0	0	0	0
19:38:16	-476,318	2476,628	9,697	9,082	12,264	6,98	8,147	21,3	958,996	25,334	2259,555	0	204,619	204,619	99,728	0	0	0	0	0	0	0
19:38:16	-484,912	2471,779	9,697	9,13	12,236	6,93	8,123	21,3	958,996	25,334	2259,767	0	204,619	204,619	99,728	0	0	0	0	0	0	0
19:38:16	-350,341	2468,275	9,843	9,277	12,208	6,894	8,099	21,3	958,996	25,334	2259,975	0	204,619	204,619	99,728	0	0	0	0	0	0	0
19:38:16	-480,249	2463,473	9,941	9,326	12,175	6,844	8,074	21,3	958,996	25,334	2260,179	0	204,619	204,619	99,728	0	0	0	0	0	0	0
19:38:16	-488,183	2458,591	9,941	9,326	12,148	6,794	8,049	21,3	958,996	25,334	2260,377	0	204,619	204,619	99,728	0	0	0	0	0	0	0
19:38:16	-409,79	2454,493	9,941	9,326	12,124	6,752	8,024	21,3	958,996	25,334	2260,571	0	204,619	204,619	99,728	0	0	0	0	0	0	0
19:38:16	-685,766	2447,635	9,648	9,082	12,101	6,681	7,997	21,3	958,996	25,334	2260,758	0	204,619	204,619	99,728	0	0	0	0	0	0	0
19:38:16	-652,978	2441,106	9,306	8,789	12,083	6,614	7,97	21,3	958,996	25,334	2260,939	0	204,619	204,619	99,728	0	0	0	0	0	0	0
19:38:16	-477,026	2436,335	9,16	8,74	12,064	6,565	7,943	21,3	958,996	25,334	2261,114	0	204,619	204,619	99,728	0	0	0	0	0	0	0
19:38:16	-338,867	2432,947	9,16	8,74	12,044	6,53	7,915	21,3	958,996	25,334	2261,286	0	204,619	204,619	99,728	0	0	0	0	0	0	0
19:38:17	-334,423	2429,602	9,16	8,642	12,025	6,495	7,887	21,3	958,996	25,334	2261,454	0	204,619	204,619	99,728	0	0	0	0	0	0	0
19:38:17	-510,522	2424,497	9,062	8,545	12,002	6,443	7,859	21,3	958,996	25,334	2261,617	0	204,619	204,619	99,728	0	0	0	0	0	0	0
19:38:17	-414,843	2420,349	9,062	8,642	11,978	6,4	7,83	21,3	958,996	25,334	2261,776	0	204,619	204,619	99,728	0	0	0	0	0	0	0
19:38:17	-322,753	2417,121	9,16	8,74	11,954	6,367	7,801	21,3	958,996	25,334	2261,931	0	204,619	204,619	99,728	0	0	0	0	0	0	0
19:38:17	-511,401	2412,007	9,062	8,642	11,93	6,314	7,772	21,3	958,996	25,334	2262,081	0	204,619	204,619	99,728	0	0	0	0	0	0	0
19:38:17	-416,967	2407,838	9,062	8,545	11,907	6,271	7,743	21,3	958,996	25,334	2262,226	0	204,619	204,619	99,728	0	0	0	0	0	0	0
19:38:17	-296,411	2404,873	9,013	8,545	11,893	6,24	7,713	21,3	958,996	25,334	2262,369	0	204,619	204,619	99,728	0	0	0	0	0	0	0
19:38:17	-613,159	2398,742	8,72	8,398	11,874	6,177	7,683	21,3	958,996	25,334	2262,505	0	204,619	204,619	99,728	0	0	0	0	0	0	0
19:38:17	-388,378	2394,858	8,574	8,105	11,859	6,137	7,653	21,3	958,996	25,334	2262,637	0	204,619	204,619	99,728	0	0	0	0	0	0	0
19:38:17	-434,765	2390,51	8,379	8,056	11,845	6,092	7,622	21,3	958,996	25,334	2262,765	0	204,619	204,619	99,728	0	0	0	0	0	0	0
19:38:17	-295,068	2387,56	8,33	7,91	11,831	6,062	7,592	21,3	957,566	25,334	2262,89	0	204,619	204,619	99,728	0	0	0	0	0	0	0
19:38:17	-422,07	2383,339	8,232	7,861	11,812	6,018	7,561	21,3	957,566	25,334	2263,01	0	204,619	204,619	99,728	0	0	0	0	0	0	0
19:38:17	-458,911	2378,75	8,183	7,763	11,789	5,971	7,53	21,3	957,566	25,334	2263,126	0	204,619	204,619	99,728	0	0	0	0	0	0	0
19:38:17	-189,233	2376,858	8,33	7,959	11,77	5,951	7,499	21,3	957,566	25,334	2263,239	0	204,619	204,619	99,728	0	0	0	0	0	0	0
19:38:17	-369,14	2373,166	8,379	7,959	11,746	5,913	7,468	21,3	957,566	25,334	2263,349	0	204,619	204,619	99,728	0	0	0	0	0	0	0
19:38:17	-243,579	2370,73	8,476	8,105	11,727	5,888	7,437	21,3	957,566	25,334	2263,457	0	204,619	204,619	99,728	0	0	0	0	0	0	0
19:38:17	-418,481	2366,546	8,379	7,959	11,708	5,845	7,405	21,3	957,566	25,334	2263,56	0	204,619	204,619	99,728	0	0	0	0	0	0	0
19:38:17	-375,366	2362,792	8,33	8,056	11,69	5,806	7,374	21,3	957,566	25,334	2263,659	0	204,619	204,619	99,728	0	0	0	0	0	0	0
19:38:17	-467,724	2358,115	8,086	7,714	11,676	5,758	7,342	21,3	957,566	25,334	2263,753	0	204,619	204,619	99,728	0	0	0	0	0	0	0
19:38:17	-407,495	2354,04	7,841	7,519	11,666	5,716	7,311	21,3	957,566	25,334	2263,843	0	204,619	204,619	99,728	0	0	0	0	0	0	0
19:38:17	-473,657	2349,303	7,597	7,324	11,653	5,667	7,278	21,3	957,566	25,334	2263,929	0	204,009	204,009	99,726	0	0	0	0	0	0	0
19:38:17	-286,23	2346,441	7,548	7,226	11,639	5,638	7,246	21,3	957,566	25,334	2264,011	0	204,009	204,009	99,726	0	0	0	0	0	0	0
19:38:17	-259,033	2343,85	7,548	7,226	11,624	5,611	7,214	21,3	957,566	25,334	2264,091	0	204,009	204,009	99,726	0	0	0	0	0	0	0
19:38:17	-273,754	2341,113	7,597	7,324	11,606	5,583	7,182	21,3	957,566	25,334	2264,168	0	204,009	204,009	99,726	0	0	0	0	0	0	0
19:38:17	-326,367	2337,849	7,597	7,324	11,587	5,549	7,15	21,3	957,566	25,334	2264,242	0	204,009	204,009	99,726	0	0	0	0	0	0	0
19:38:17	-230,712	2335,542	7,695	7,421	11,569	5,526	7,118	21,3	957,566	25,334	2264,313	0	204,009	204,009	99,726	0	0	0	0	0	0	0
19:38:17	-265,551	2332,887	7,695	7,373	11,554	5,498	7,087	21,3	957,566	25,334	2264,382	0	204,009	204,009	99,726	0	0	0	0	0	0	0
19:38:17	-426,709	2328,619	7,548	7,324	11,537	5,454	7,054	21,3	957,566	25,334	2264,446	0	204,009	204,009	99,726	0	0	0	0	0	0	0
19:38:17	-369,775	2324,922	7,402	7,226	11,524	5,416	7,022	21,3	957,566	25,334	2264,506	0	204,009	204,009	99,726	0	0	0	0	0	0	0
19:38:17	-348,559	2321,436	7,207	7,031	11,515	5,38	6,99	21,3	957,566	25,334	2264,563	0	204,009	204,009	99,726	0	0	0	0	0	0	0
19:38:17	-297,07	2318,465	7,011	6,836	11,508	5,349	6,958	21,3	957,566	25,334	2264,617	0	204,009	204,009	99,726	0	0	0	0	0	0	0
19:38:17	-319,091	2315,275	6,914	6,738	11,495	5,317	6,926	21,3	957,566	25,334	2264,668	0	204,009	204,009	99,726	0	0	0	0	0	0	0
19:38:17	-150,439	2313,77	7,011	6,738	11,482	5,301	6,894	21,3	957,566	25,334	2264,717	0	204,009	204,009	99,726	0	0	0	0	0	0	0
19:38:17	-241,894	2311,351	7,011	6,836	11,468	5,276	6,862	21,3	957,566	25,334	2264,763	0	204,009	204,009	99,726	0	0	0	0	0	0	0
19:38:17	-258,862	2308,763	7,011	6,836	11,453	5,249	6,831	21,3	957,566	25,334	2264,807	0	204,009	204,009	99,726	0	0	0	0	0	0	0
19:38:17	-238,403	2306,379	7,06	6,884	11,437	5,225	6,799	21,3	957,566	25,334	2264,849	0	204,009	204,009	99,726	0	0	0	0	0	0	0
19:38:17	-253,466	2303,844	7,109	6,982	11,42	5,199	6,768	21,3	957,566	25,334	2264,888	0	204,009	204,009	99,726	0	0	0	0	0	0	0
19:38:17	-283,593	2301,008	7,06	6,982	11,406	5,17	6,736	21,3	957,566	25,334	2264,924	0	204,009	204,009	99,726	0	0	0	0	0	0	0
19:38:17	-243,945	2298,568	7,011	6,836	11,395	5,144	6,705	21,3	957,566	25,334	2264,958	0	204,009	204,009	99,726	0	0	0	0	0	0	0
19:38:17	-349,096	2295,078	6,767	6,543	11,388	5,108	6,674	21,3	957,566	25,334	2264,988	0	204,009	204,009	99,726	0	0	0	0	0	0	0
19:38:17	-185,009	2293,227	6,718	6,445	11,38	5,089	6,643	21,3	957,566	25,334	2265,016	0	204,009	204,009	99,726	0	0	0	0	0	0	0
19:38:17	-298,559	2290,242	6,572	6,445	11,371	5,059	6,612	21,3	957,566	25,334	2265,041	0	204,009	204,009	99,726	0	0	0	0	0	0	0
19:38:17	-204,199	2288,2	6,523	6,347	11,362	5,037	6,581	21,3	957,566	25,334	2265,065	0	204,009	204,009	99,726	0	0	0	0	0	0	0
19:38:17	-251,391	2285,686	6,425	6,298	11,353	5,012	6,55	21,3	957,566	25,334	2265,085	0	204,009	204,009	99,726	0	0	0	0	0	0	0
19:38:17	-205,2	2283,634	6,377	6,298	11,344	4,99	6,52	21,3	957,566	25,334	2265,104	0	204,009	204,009	99,726	0	0	0	0	0	0	0
19:38:17	-159,301	2282,041	6,425	6,298	11,332	4,974	6,489	21,3	957,566	25,334	2265,121	0	204,009	204,009	99,726	0	0	0	0	0	0	0
19:38:17	-103,759	2281,003	6,523	6,298	11,321	4,963	6,459	21,3	957,566	25,334	2265,137	0	204,009	204,009	99,726	0	0	0	0	0	0	0
19:38:17	-224,56	2278,758	6,523	6,347	11,308	4,94	6,43	21,3	957,566	25,334	2265,15	0	204,009	204,009	99,726	0	0	0	0	0	0	0
19:38:17	-209,545	2276,662	6,523	6,347	11,296	4,919	6,4	21,3	957,566	25,334	2265,162	0	204,009	204,009	99,726	0	0	0	0	0	0	0
19:38:17	-163,598	2275,026	6,523	6,445	11,287	4,902	6,371	21,3	957,566	25,334	2265,172	0	204,009	204,009	99,726	0	0	0	0	0	0	0
19:38:17	-204,199	2272,984	6,425	6,347	11,28	4,881	6,341	21,3	957,566	25,334	2265,18	0	204,009	204,009	99,726	0	0	0	0	0	0	0
19:38:17	-177,246	2271,212	6,377	6,298	11,273	4,862	6,312	21,3	957,566	25,334	2265,186	0	204,009	204,009	99,726	0	0	0	0	0	0	0
19:38:17	-241,577	2268,796	6,279	6,201	11,264	4,837	6,283	21,3	957,566	25,334	2265,189	0	204,009	204,009	99,726	0	0	0	0	0	0	0
19:38:17	-113,33	2267,663	6,279	6,201	11,258	4,826	6,255	21,3	957,566	25,334	2265,192	0	204,009	204,009	99,726	0	0	0	0	0	0	0
19:38:17	-210,473	2265,558	6,23	6,201	11,248	4,804	6,226	21,3	957,566	25,334	2265,192	0	204,009	204,009	99,726	0	0	0	0	0	0	0
19:38:17	-228,54	2263,273	6,132	6,103	11,241	4,78	6,198	21,3	957,566	25,334	2263,273	0	204,009	204,009	99,726	0	0	0	0	0	0	0
19:38:17	-97,363	2262,299	6,132	6,103	11,235	4,77	6,17	21,3	957,566	25,334	2262,299	0	204,009	204,009	99,726	0	0	0	0	0	0	0
19:38:17	-198,535	2260,314	6,084	6,005	11,226	4,75	6,142	21,3	957,566	25,334	2260,314	0	204,009	204,009	99,726	0	0	0	0	0	0	0
19:38:17	-83,349	2259,48	6,084	6,103	11,221	4,741	6,115	21,3	957,566	25,334	2259,48	0	204,009	204,009	99,726	0	0	0	0	0	0	0
19:38:17	-167,944	2257,801	6,084	6,103	11,212	4,724	6,087	21,3	957,566	25,334	2257,801	0	204,009	204,009	99,726	0	0	0	0	0	0	0
19:38:17	-189,062	2255,91	6,035	6,005	11,204	4,705	6,06	21,3	957,566	25,334	2255,91	0	204,009	204,009	99,726	0	0	0	0	0	0	0
19:38:17	-176,049	2254,15	5,937	5,957	11,199	4,686	6,033	21,3	957,566	25,334	2254,15	0	204,009	204,009	99,726	0	0	0	0	0	0	0
19:38:17	-130,175	2252,848	5,888	5,761	11,194	4,673	6,007	21,3	957,566	25,334	2252,848	0	204,009	204,009	99,726	0	0	0	0	0	0	0
19:38:17	-104,394	2251,804	5,791	5,615	11,193	4,662	5,98	21,3	957,566	25,334	2251,804	0	204,009	204,009	99,726	0	0	0	0	0	0	0
19:38:17	-131,201	2250,492	5,742	5,615	11,188	4,649	5,954	21,3	957,566	25,334	2250,492	0	204,009	204,009	99,726	0	0	0	0	0	0	0
19:38:17	-146,533	2249,026	5,742	5,664	11,18	4,634	5,928	21,3	957,566	25,334	2249,026	0	204,009	204,009	99,726	0	0	0	0	0	0	0
19:38:17	-22,802	2248,798	5,888	5,664	11,171	4,631	5,903	21,3	957,566	25,334	2248,798	0	204,009	204,009	99,726	0	0	0	0	0	0	0
19:38:17	-114,624	2247,652	5,937	5,859	11,162	4,619	5,878	21,3	957,566	25,334	2247,652	0	204,009	204,009	99,726	0	0	0	0	0	0	0
19:38:17	-70,703	2246,945	6,035	5,957	11,153	4,612	5,853	21,3	957,566	25,334	2246,945	0	204,009	204,009	99,726	0	0	0	0	0	0	0
19:38:17	-52,661	2246,419	6,084	6,005	11,147	4,607	5,828	21,3	957,566	25,334	2246,419	0	204,009	204,009	99,726	0	0	0	0	0	0	0
19:38:17	-132,25	2245,096	6,035	6,005	11,142	4,593	5,804	21,3	957,566	25,334	2245,096	0	204,009	204,009	99,726	0	0	0	0	0	0	0
19:38:17	-143,212	2243,664	6,035	5,957	11,134	4,578	5,78	21,3	957,566	25,334	2243,664	0	204,009	204,009	99,726	0	0	0	0	0	0	0
19:38:17	-101,171	2242,652	5,937	5,761	11,133	4,568	5,756	21,3	957,566	25,334	2242,652	0	204,009	204,009	99,726	0	0	0	0	0	0	0
19:38:17	-215,332	2240,499	5,791	5,615	11,129	4,546	5,733	21,3	957,566	25,334	2240,499	0	204,009	204,009	99,726	0	0	0	0	0	0	0
19:38:17	-56,42	2239,935	5,742	5,566	11,128	4,54	5,709	21,3	957,566	25,334	2239,935	0	204,009	204,009	99,726	0	0	0	0	0	0	0
19:38:17	-77,88	2239,156	5,742	5,566	11,124	4,532	5,686	21,3	957,566	25,334	2239,156	0	204,009	204,009	99,726	0	0	0	0	0	0	0
19:38:17	-78,076	2238,375	5,742	5,566	11,119	4,524	5,663	21,3	957,566	25,334	2238,375	0	204,009	204,009	99,726	0	0	0	0	0	0	0
19:38:17	-179,003	2236,585	5,644	5,566	11,114	4,505	5,641	21,3	957,566	25,334	2236,585	0	204,009	204,009	99,726	0	0	0	0	0	0	0
19:38:17	13,427	2236,719	5,742	5,615	11,11	4,507	5,619	21,3	957,566	25,334	2236,585	0	204,009	204,009	99,726	0	0	0	0	0	0	0
19:38:17	-88,574	2235,834	5,742	5,468	11,105	4,498	5,597	21,3	957,566	25,334	2235,834	0	204,009	204,009	99,726	0	0	0	0	0	0	0
19:38:17	-79,125	2235,042	5,742	5,566	11,1	4,489	5,575	21,3	957,566	25,334	2235,042	0	204,009	204,009	99,726	0	0	0	0	0	0	0
19:38:17	-158,081	2233,462	5,742	5,615	11,091	4,473	5,553	21,3	957,566	25,334	2233,462	0	204,009	204,009	99,726	0	0	0	0	0	0	0
19:38:17	-81,201	2232,65	5,742	5,566	11,087	4,465	5,532	21,3	957,566	25,334	2232,65	0	204,009	204,009	99,726	0	0	0	0	0	0	0
19:38:17	-8,593	2232,564	5,742	5,468	11,086	4,464	5,511	21,3	957,566	25,334	2232,564	0	204,009	204,009	99,726	0	0	0	0	0	0	0
19:38:17	-71,557	2231,848	5,742	5,468	11,082	4,457	5,49	21,3	957,566	25,334	2231,848	0	204,009	204,009	99,726	0	0	0	0	0	0	0
19:38:17	-145,703	2230,391	5,595	5,322	11,081	4,442	5,47	21,3	957,566	25,334	2230,391	0	204,009	204,009	99,726	0	0	0	0	0	0	0
19:38:17	-137,06	2229,02	5,449	5,273	11,081	4,427	5,449	21,3	957,566	25,334	2229,02	0	204,009	204,009	99,726	0	0	0	0	0	0	0
19:38:17	-81,201	2228,208	5,449	5,273	11,077	4,419	5,429	21,3	957,566	25,334	2228,208	0	204,009	204,009	99,726	0	0	0	0	0	0	0
19:38:17	10,156	2228,31	5,546	5,419	11,072	4,42	5,409	21,3	957,566	25,334	2228,208	0	204,009	204,009	99,726	0	0	0	0	0	0	0
19:38:17	-51,489	2227,795	5,595	5,468	11,067	4,415	5,39	21,3	957,566	25,334	2227,795	0	204,009	204,009	99,726	0	0	0	0	0	0	0
19:38:17	-35,498	2227,44	5,644	5,566	11,062	4,411	5,371	21,3	957,566	25,334	2227,44	0	204,009	204,009	99,726	0	0	0	0	0	0	0
19:38:17	-82,275	2226,617	5,644	5,566	11,057	4,403	5,352	21,3	957,566	25,334	2226,617	0	204,009	204,009	99,726	0	0	0	0	0	0	0
19:38:17	-119,311	2225,424	5,595	5,468	11,053	4,39	5,333	21,3	957,566	25,334	2225,424	0	204,009	204,009	99,726	0	0	0	0	0	0	0
19:38:17	-7,568	2225,349	5,595	5,419	11,053	4,39	5,314	21,3	957,566	25,334	2225,349	0	204,009	204,009	99,726	0	0	0	0	0	0	0
19:38:17	-210,62	2223,242	5,449	5,322	11,048	4,368	5,296	21,3	957,566	25,334	2223,242	0	204,009	204,009	99,726	0	0	0	0	0	0	0
19:38:17	0	2223,242	5,449	5,322	11,048	4,368	5,278	21,3	957,566	25,334	2223,242	0	204,009	204,009	99,726	0	0	0	0	0	0	0
19:38:17	-7,543	2223,167	5,449	5,322	11,048	4,367	5,26	21,3	957,566	25,334	2223,167	0	204,009	204,009	99,726	0	0	0	0	0	0	0
19:38:18	-121,411	2221,953	5,4	5,273	11,044	4,355	5,242	21,3	957,566	25,334	2221,953	0	204,009	204,009	99,726	0	0	0	0	0	0	0
19:38:18	38,134	2222,334	5,449	5,273	11,043	4,358	5,225	21,3	957,566	25,334	2221,953	0	204,009	204,009	99,726	0	0	0	0	0	0	0
19:38:18	-82,25	2221,512	5,449	5,273	11,039	4,35	5,207	21,3	957,566	25,334	2221,512	0	204,009	204,009	99,726	0	0	0	0	0	0	0
19:38:18	15,502	2221,667	5,546	5,322	11,034	4,352	5,191	21,3	957,566	25,334	2221,512	0	204,009	204,009	99,726	0	0	0	0	0	0	0
19:38:18	-83,276	2220,834	5,546	5,419	11,029	4,343	5,174	21,3	957,566	25,334	2220,834	0	204,009	204,009	99,726	0	0	0	0	0	0	0
19:38:18	-6,494	2220,769	5,546	5,419	11,029	4,342	5,158	21,3	957,566	25,334	2220,769	0	204,009	204,009	99,726	0	0	0	0	0	0	0
19:38:18	-168,066	2219,088	5,449	5,322	11,025	4,325	5,141	21,3	957,566	25,334	2219,088	0	204,009	204,009	99,726	0	0	0	0	0	0	0
19:38:18	84,765	2219,936	5,546	5,322	11,024	4,334	5,126	21,3	957,566	25,334	2219,089	0	204,009	204,009	99,726	0	0	0	0	0	0	0
19:38:18	-168,115	2218,255	5,449	5,273	11,02	4,316	5,11	21,3	957,566	25,334	2218,255	0	204,009	204,009	99,726	0	0	0	0	0	0	0
19:38:18	-45,605	2217,799	5,4	5,322	11,02	4,312	5,094	21,3	957,566	25,334	2217,799	0	204,009	204,009	99,726	0	0	0	0	0	0	0
19:38:18	-6,469	2217,734	5,4	5,273	11,02	4,311	5,079	21,3	957,566	25,334	2217,734	0	204,009	204,009	99,726	0	0	0	0	0	0	0
19:38:18	-76,806	2216,966	5,4	5,273	11,015	4,303	5,063	21,3	957,566	25,334	2216,966	0	204,009	204,009	99,726	0	0	0	0	0	0	0
19:38:18	0	2216,966	5,4	5,273	11,015	4,303	5,049	21,3	957,566	25,334	2216,966	0	204,009	204,009	99,726	0	0	0	0	0	0	0
19:38:18	-84,326	2216,123	5,4	5,273	11,01	4,294	5,034	21,1	957,185	25,334	2216,123	0	204,009	204,009	99,726	0	0	0	0	0	0	0
19:38:18	0,488	2216,128	5,4	5,273	11,01	4,294	5,019	21,1	957,185	25,334	2216,123	0	204,009	204,009	99,726	0	0	0	0	0	0	0
19:38:18	-83,447	2215,293	5,4	5,273	11,006	4,286	5,005	21,1	957,185	25,334	2215,293	0	204,009	204,009	99,726	0	0	0	0	0	0	0
19:38:18	0	2215,293	5,4	5,273	11,006	4,286	4,991	21,1	957,185	25,334	2215,293	0	204,009	204,009	99,726	0	0	0	0	0	0	0
19:38:18	-77,905	2214,514	5,4	5,322	11,001	4,278	4,977	21,1	957,185	25,334	2214,514	0	204,009	204,009	99,726	0	0	0	0	0	0	0
19:38:18	-5,395	2214,46	5,4	5,273	11,001	4,277	4,963	21,1	957,185	25,334	2214,46	0	204,009	204,009	99,726	0	0	0	0	0	0	0
19:38:18	-91,235	2213,548	5,302	5,224	11,001	4,268	4,949	21,1	957,185	25,334	2213,548	0	204,009	204,009	99,726	0	0	0	0	0	0	0
19:38:18	-45,581	2213,092	5,253	5,224	11,001	4,263	4,936	21,1	957,185	25,334	2213,092	0	204,009	204,009	99,726	0	0	0	0	0	0	0
19:38:18	0	2213,092	5,253	5,224	11,001	4,263	4,923	21,1	957,185	25,334	2213,092	0	204,009	204,009	99,726	0	0	0	0	0	0	0
19:38:18	56,835	2213,66	5,4	5,273	10,996	4,269	4,91	21,1	957,185	25,334	2213,093	0	204,009	204,009	99,726	0	0	0	0	0	0	0
19:38:18	-95,581	2212,704	5,302	5,224	10,996	4,259	4,897	21,1	957,185	25,334	2212,704	0	202,712	202,712	99,72	0	0	0	0	0	0	0
19:38:18	-78,881	2211,916	5,302	5,127	10,992	4,251	4,885	21,1	957,185	25,334	2211,916	0	202,712	202,712	99,72	0	0	0	0	0	0	0
19:38:18	91,186	2212,828	5,4	5,224	10,992	4,26	4,872	21,1	957,185	25,334	2211,916	0	202,712	202,712	99,72	0	0	0	0	0	0	0
19:38:18	-175,708	2211,07	5,302	5,273	10,987	4,242	4,86	21,1	957,185	25,334	2211,07	0	202,712	202,712	99,72	0	0	0	0	0	0	0
19:38:18	91,162	2211,982	5,4	5,273	10,987	4,252	4,848	21,1	957,185	25,334	2211,071	0	202,712	202,712	99,72	0	0	0	0	0	0	0
19:38:18	-79,956	2211,182	5,4	5,273	10,982	4,243	4,836	21,1	957,185	25,334	2211,072	0	202,712	202,712	99,72	0	0	0	0	0	0	0
19:38:18	0	2211,182	5,4	5,273	10,982	4,243	4,825	21,1	957,185	25,334	2211,072	0	202,712	202,712	99,72	0	0	0	0	0	0	0
19:38:18	-91,186	2210,271	5,302	5,273	10,982	4,234	4,813	21,1	957,185	25,334	2210,271	0	202,712	202,712	99,72	0	0	0	0	0	0	0
19:38:18	-83,251	2209,438	5,302	5,273	10,977	4,225	4,801	21,1	957,185	25,334	2209,438	0	202,712	202,712	99,72	0	0	0	0	0	0	0
19:38:18	91,162	2210,35	5,4	5,127	10,977	4,235	4,79	21,1	957,185	25,334	2209,439	0	202,712	202,712	99,72	0	0	0	0	0	0	0
19:38:18	-91,162	2209,438	5,302	5,127	10,977	4,225	4,779	21,1	957,185	25,334	2209,438	0	202,712	202,712	99,72	0	0	0	0	0	0	0
19:38:18	-136,743	2208,071	5,156	5,127	10,977	4,211	4,768	21,1	957,185	25,334	2208,071	0	202,712	202,712	99,72	0	0	0	0	0	0	0
19:38:18	91,162	2208,982	5,253	5,078	10,977	4,221	4,757	21,1	957,185	25,334	2208,072	0	202,712	202,712	99,72	0	0	0	0	0	0	0
19:38:18	-81,176	2208,171	5,253	5,078	10,973	4,212	4,747	21,1	957,185	25,334	2208,072	0	202,712	202,712	99,72	0	0	0	0	0	0	0
19:38:18	0	2208,171	5,253	5,127	10,973	4,212	4,736	21,1	957,185	25,334	2208,072	0	202,712	202,712	99,72	0	0	0	0	0	0	0
19:38:18	-4,37	2208,127	5,253	5,127	10,972	4,212	4,726	21,1	957,185	25,334	2208,072	0	202,712	202,712	99,72	0	0	0	0	0	0	0
19:38:18	-136,694	2206,76	5,107	5,078	10,972	4,198	4,716	21,1	957,185	25,334	2206,76	0	202,712	202,712	99,72	0	0	0	0	0	0	0
19:38:18	45,556	2207,215	5,156	5,078	10,972	4,203	4,706	21,1	957,185	25,334	2206,76	0	202,712	202,712	99,72	0	0	0	0	0	0	0
19:38:18	11,181	2207,327	5,253	5,127	10,968	4,204	4,696	21,1	957,185	25,334	2206,761	0	202,712	202,712	99,72	0	0	0	0	0	0	0
19:38:18	0	2207,327	5,253	5,127	10,968	4,204	4,686	21,1	957,185	25,334	2206,761	0	202,712	202,712	99,72	0	0	0	0	0	0	0
19:38:18	0	2207,327	5,253	5,078	10,968	4,204	4,677	21,1	957,185	25,334	2206,762	0	202,712	202,712	99,72	0	0	0	0	0	0	0
19:38:18	-91,113	2206,416	5,156	5,078	10,968	4,194	4,667	21,1	957,185	25,334	2206,416	0	202,712	202,712	99,72	0	0	0	0	0	0	0
19:38:18	-45,581	2205,96	5,107	4,98	10,968	4,19	4,658	21,1	957,185	25,334	2205,96	0	202,712	202,712	99,72	0	0	0	0	0	0	0
19:38:18	-38,94	2205,571	5,156	5,078	10,963	4,186	4,649	21,1	957,185	25,334	2205,571	0	202,712	202,712	99,72	0	0	0	0	0	0	0
19:38:18	0	2205,571	5,156	5,078	10,963	4,186	4,639	21,1	957,185	25,334	2205,571	0	202,712	202,712	99,72	0	0	0	0	0	0	0
19:38:18	0	2205,571	5,156	5,078	10,963	4,186	4,631	21,1	957,185	25,334	2205,571	0	202,712	202,712	99,72	0	0	0	0	0	0	0
19:38:18	0	2205,571	5,156	5,078	10,963	4,186	4,622	21,1	957,185	25,334	2205,571	0	202,712	202,712	99,72	0	0	0	0	0	0	0
19:38:18	0	2205,571	5,156	4,98	10,963	4,186	4,613	21,1	957,185	25,334	2205,571	0	202,712	202,712	99,72	0	0	0	0	0	0	0
19:38:18	-45,556	2205,115	5,107	4,98	10,963	4,181	4,605	21,1	957,185	25,334	2205,115	0	202,712	202,712	99,72	0	0	0	0	0	0	0
19:38:18	0	2205,115	5,107	4,98	10,963	4,181	4,597	21,1	957,185	25,334	2205,115	0	202,712	202,712	99,72	0	0	0	0	0	0	0
19:38:18	0	2205,115	5,107	4,931	10,963	4,181	4,588	21,1	957,185	25,334	2205,115	0	202,712	202,712	99,72	0	0	0	0	0	0	0
19:38:18	0	2205,115	5,107	4,98	10,963	4,181	4,58	21,1	957,185	25,334	2205,115	0	202,712	202,712	99,72	0	0	0	0	0	0	0
19:38:18	0	2205,115	5,107	4,98	10,963	4,181	4,573	21,1	957,185	25,334	2205,115	0	202,712	202,712	99,72	0	0	0	0	0	0	0
19:38:18	-35,595	2204,759	5,156	5,078	10,958	4,177	4,565	21,1	957,185	25,334	2204,759	0	202,712	202,712	99,72	0	0	0	0	0	0	0
19:38:18	0	2204,759	5,156	5,127	10,958	4,177	4,557	21,1	957,185	25,334	2204,759	0	202,712	202,712	99,72	0	0	0	0	0	0	0
19:38:18	10,083	2204,86	5,253	5,224	10,954	4,178	4,55	21,1	957,185	25,334	2204,759	0	202,712	202,712	99,72	0	0	0	0	0	0	0
19:38:18	-3,344	2204,827	5,253	5,127	10,954	4,178	4,542	21,1	957,185	25,334	2204,759	0	202,712	202,712	99,72	0	0	0	0	0	0	0
19:38:18	0	2204,827	5,253	5,127	10,954	4,178	4,535	21,1	957,185	25,334	2204,759	0	202,712	202,712	99,72	0	0	0	0	0	0	0
19:38:18	0	2204,827	5,253	5,078	10,954	4,178	4,528	21,1	957,185	25,334	2204,759	0	202,712	202,712	99,72	0	0	0	0	0	0	0
19:38:18	-136,645	2203,46	5,107	4,98	10,954	4,164	4,521	21,1	957,185	25,334	2203,46	0	202,712	202,712	99,72	0	0	0	0	0	0	0
19:38:18	-81,152	2202,649	5,107	4,931	10,949	4,156	4,514	21,1	957,185	25,334	2202,649	0	202,712	202,712	99,72	0	0	0	0	0	0	0
19:38:18	0	2202,649	5,107	4,98	10,949	4,156	4,507	21,1	957,185	25,334	2202,649	0	202,712	202,712	99,72	0	0	0	0	0	0	0
19:38:18	45,556	2203,104	5,156	5,078	10,949	4,16	4,5	21,1	957,185	25,334	2202,649	0	202,712	202,712	99,72	0	0	0	0	0	0	0
19:38:18	-82,226	2202,282	5,156	5,078	10,944	4,152	4,493	21,1	957,185	25,334	2202,282	0	202,712	202,712	99,72	0	0	0	0	0	0	0
19:38:18	-45,532	2201,827	5,107	4,98	10,944	4,147	4,487	21,1	957,185	25,334	2201,827	0	202,712	202,712	99,72	0	0	0	0	0	0	0
19:38:18	-83,251	2200,994	5,107	4,931	10,94	4,138	4,48	21,1	957,185	25,334	2200,994	0	202,712	202,712	99,72	0	0	0	0	0	0	0
19:38:18	0	2200,994	5,107	4,98	10,94	4,138	4,473	21,1	957,185	25,334	2200,994	0	202,712	202,712	99,72	0	0	0	0	0	0	0
19:38:18	-45,532	2200,539	5,058	4,931	10,94	4,134	4,466	21,1	957,185	25,334	2200,539	0	202,712	202,712	99,72	0	0	0	0	0	0	0
19:38:18	-91,04	2199,629	4,961	4,931	10,94	4,124	4,46	21,1	957,185	25,334	2199,629	0	202,712	202,712	99,72	0	0	0	0	0	0	0
19:38:18	8,813	2199,717	5,058	4,882	10,935	4,125	4,453	21,1	957,185	25,334	2199,629	0	202,712	202,712	99,72	0	0	0	0	0	0	0
19:38:18	-91,04	2198,806	4,961	4,931	10,935	4,116	4,447	21,1	957,185	25,334	2198,806	0	202,712	202,712	99,72	0	0	0	0	0	0	0
19:38:18	7,788	2198,884	5,058	4,882	10,93	4,117	4,44	21,1	957,185	25,334	2198,806	0	202,712	202,712	99,72	0	0	0	0	0	0	0
19:38:18	-79,956	2198,085	5,058	4,931	10,925	4,108	4,434	21,1	957,185	25,334	2198,085	0	202,712	202,712	99,72	0	0	0	0	0	0	0
19:38:18	43,237	2198,517	5,107	4,98	10,925	4,113	4,427	21,1	957,185	25,334	2198,085	0	202,712	202,712	99,72	0	0	0	0	0	0	0
19:38:18	-36,694	2198,15	5,156	5,127	10,921	4,109	4,421	21,1	957,185	25,334	2198,085	0	202,712	202,712	99,72	0	0	0	0	0	0	0
19:38:18	0	2198,15	5,156	5,078	10,921	4,109	4,415	21,1	957,185	25,334	2198,085	0	202,712	202,712	99,72	0	0	0	0	0	0	0
19:38:18	-127,734	2196,873	5,107	5,078	10,916	4,096	4,409	21,1	957,185	25,334	2196,873	0	202,712	202,712	99,72	0	0	0	0	0	0	0
19:38:18	0	2196,873	5,107	4,98	10,916	4,096	4,403	21,1	957,185	25,334	2196,873	0	202,712	202,712	99,72	0	0	0	0	0	0	0
19:38:18	-128,759	2195,585	5,058	4,931	10,911	4,083	4,396	21,1	957,185	25,334	2195,585	0	202,712	202,712	99,72	0	0	0	0	0	0	0
19:38:18	45,507	2196,04	5,107	4,98	10,911	4,087	4,39	21,1	957,185	25,334	2195,585	0	202,712	202,712	99,72	0	0	0	0	0	0	0
19:38:18	-127,734	2194,763	5,058	4,882	10,906	4,074	4,384	21,1	957,185	25,334	2194,763	0	202,712	202,712	99,72	0	0	0	0	0	0	0
19:38:18	45,507	2195,218	5,107	4,98	10,906	4,079	4,378	21,1	957,185	25,334	2194,763	0	202,712	202,712	99,72	0	0	0	0	0	0	0
19:38:18	-83,251	2194,385	5,107	4,98	10,902	4,07	4,372	21,1	957,185	25,334	2194,385	0	202,712	202,712	99,72	0	0	0	0	0	0	0
19:38:18	-45,483	2193,931	5,058	4,931	10,902	4,066	4,366	21,1	957,185	25,334	2193,931	0	202,712	202,712	99,72	0	0	0	0	0	0	0
19:38:18	-90,991	2193,021	4,961	4,882	10,902	4,056	4,36	21,1	957,185	25,334	2193,021	0	202,712	202,712	99,72	0	0	0	0	0	0	0
19:38:18	-127,685	2191,744	4,912	4,882	10,897	4,043	4,354	21,1	957,185	25,334	2191,744	0	202,712	202,712	99,72	0	0	0	0	0	0	0
19:38:18	45,458	2192,198	4,961	4,931	10,897	4,048	4,348	21,1	957,185	25,334	2191,744	0	202,712	202,712	99,72	0	0	0	0	0	0	0
19:38:18	-45,458	2191,744	4,912	4,882	10,897	4,043	4,342	21,1	957,185	25,334	2191,744	0	202,712	202,712	99,72	0	0	0	0	0	0	0
19:38:18	-83,227	2190,911	4,912	4,882	10,892	4,035	4,336	21,1	957,185	25,334	2190,911	0	202,712	202,712	99,72	0	0	0	0	0	0	0
19:38:18	54,199	2191,453	5,058	4,931	10,888	4,04	4,33	21,1	957,185	25,334	2190,912	0	202,712	202,712	99,72	0	0	0	0	0	0	0
19:38:18	45,483	2191,908	5,107	4,98	10,888	4,045	4,324	21,1	957,185	25,334	2190,913	0	202,712	202,712	99,72	0	0	0	0	0	0	0
19:38:18	-82,226	2191,086	5,107	4,98	10,883	4,036	4,319	21,1	957,185	25,334	2190,914	0	202,712	202,712	99,72	0	0	0	0	0	0	0
19:38:18	45,483	2191,541	5,156	4,98	10,883	4,041	4,313	21,1	957,185	25,334	2190,914	0	202,712	202,712	99,72	0	0	0	0	0	0	0
19:38:18	-83,251	2190,708	5,156	5,078	10,878	4,032	4,308	21,1	957,185	25,334	2190,708	0	202,712	202,712	99,72	0	0	0	0	0	0	0
19:38:18	0	2190,708	5,156	4,98	10,878	4,032	4,302	21,1	957,185	25,334	2190,708	0	202,712	202,712	99,72	0	0	0	0	0	0	0
19:38:18	-45,483	2190,254	5,107	4,98	10,878	4,028	4,297	21,1	957,185	25,334	2190,254	0	202,712	202,712	99,72	0	0	0	0	0	0	0
19:38:18	-127,685	2188,977	5,058	4,98	10,873	4,015	4,291	21,1	957,185	25,334	2188,977	0	202,712	202,712	99,72	0	0	0	0	0	0	0
19:38:18	-136,401	2187,613	4,912	4,931	10,873	4	4,286	21,1	957,185	25,334	2187,613	0	202,712	202,712	99,72	0	0	0	0	0	0	0
19:38:18	0	2187,613	4,912	4,882	10,873	4	4,28	21,1	957,185	25,334	2187,613	0	202,712	202,712	99,72	0	0	0	0	0	0	0
19:38:19	44,433	2188,057	4,961	4,931	10,873	4,005	4,275	21,1	957,185	25,334	2187,613	0	202,712	202,712	99,72	0	0	0	0	0	0	0
19:38:19	9,741	2188,154	5,058	4,931	10,869	4,006	4,269	21,1	957,185	25,334	2187,614	0	202,712	202,712	99,72	0	0	0	0	0	0	0
19:38:19	-1,025	2188,144	5,058	4,882	10,869	4,006	4,264	21,1	957,185	25,334	2187,615	0	202,712	202,712	99,72	0	0	0	0	0	0	0
19:38:19	-81,201	2187,332	5,058	4,931	10,864	3,998	4,259	21,1	957,185	25,334	2187,332	0	202,712	202,712	99,72	0	0	0	0	0	0	0
19:38:19	-90,893	2186,423	4,961	4,931	10,864	3,988	4,254	21,1	957,185	25,334	2186,423	0	202,712	202,712	99,72	0	0	0	0	0	0	0
19:38:19	90,893	2187,332	5,058	4,931	10,864	3,998	4,249	21,1	957,185	25,334	2186,424	0	202,712	202,712	99,72	0	0	0	0	0	0	0
19:38:19	-90,893	2186,423	4,961	4,931	10,864	3,988	4,244	21,1	957,185	25,334	2186,423	0	202,712	202,712	99,72	0	0	0	0	0	0	0
19:38:19	-82,177	2185,601	4,961	4,882	10,859	3,98	4,238	21,1	957,185	25,334	2185,601	0	202,712	202,712	99,72	0	0	0	0	0	0	0
19:38:19	90,893	2186,51	5,058	4,931	10,859	3,989	4,234	21,1	957,185	25,334	2185,602	0	202,712	202,712	99,72	0	0	0	0	0	0	0
19:38:19	0	2186,51	5,058	4,931	10,859	3,989	4,229	21,1	957,185	25,334	2185,603	0	202,712	202,712	99,72	0	0	0	0	0	0	0
19:38:19	-90,893	2185,601	4,961	4,931	10,859	3,98	4,224	21,1	957,185	25,334	2185,601	0	202,712	202,712	99,72	0	0	0	0	0	0	0
19:38:19	-45,458	2185,147	4,912	4,882	10,859	3,975	4,219	21,1	958,996	25,25	2185,147	0	202,712	202,712	99,72	0	0	0	0	0	0	0
19:38:19	43,334	2185,58	4,961	4,98	10,859	3,98	4,214	21,1	958,996	25,25	2185,147	0	202,712	202,712	99,72	0	0	0	0	0	0	0
19:38:19	-81,176	2184,768	4,961	4,931	10,855	3,971	4,21	21,1	958,996	25,25	2184,768	0	202,712	202,712	99,72	0	0	0	0	0	0	0
19:38:19	90,844	2185,677	5,058	4,931	10,855	3,981	4,205	21,1	958,996	25,25	2184,769	0	202,712	202,712	99,72	0	0	0	0	0	0	0
19:38:19	45,434	2186,131	5,107	4,931	10,855	3,985	4,201	21,1	958,996	25,25	2184,771	0	202,712	202,712	99,72	0	0	0	0	0	0	0
19:38:19	-136,279	2184,768	4,961	4,882	10,855	3,971	4,196	21,1	958,996	25,25	2184,768	0	202,712	202,712	99,72	0	0	0	0	0	0	0
19:38:19	90,844	2185,677	5,058	4,931	10,855	3,981	4,192	21,1	958,996	25,25	2184,769	0	202,712	202,712	99,72	0	0	0	0	0	0	0
19:38:19	45,434	2186,131	5,107	4,931	10,855	3,985	4,188	21,1	958,996	25,25	2184,771	0	202,712	202,712	99,72	0	0	0	0	0	0	0
19:38:19	0	2186,131	5,107	4,98	10,855	3,985	4,184	21,1	958,996	25,25	2184,772	0	202,712	202,712	99,72	0	0	0	0	0	0	0
19:38:19	-45,434	2185,677	5,058	4,882	10,855	3,981	4,18	21,1	958,996	25,25	2184,773	0	202,712	202,712	99,72	0	0	0	0	0	0	0
19:38:19	45,434	2186,131	5,107	4,931	10,855	3,985	4,176	21,1	958,996	25,25	2184,775	0	202,638	202,638	99,72	0	0	0	0	0	0	0
19:38:19	0	2186,131	5,107	4,931	10,855	3,985	4,172	21,1	958,996	25,25	2184,776	0	202,638	202,638	99,72	0	0	0	0	0	0	0
19:38:19	126,611	2187,397	5,156	4,98	10,859	3,998	4,169	21,1	958,996	25,25	2184,779	0	202,638	202,638	99,72	0	0	0	0	0	0	0
19:38:19	-45,434	2186,943	5,107	4,98	10,859	3,994	4,166	21,1	958,996	25,25	2184,781	0	202,638	202,638	99,72	0	0	0	0	0	0	0
19:38:19	-126,611	2185,677	5,058	4,931	10,855	3,981	4,162	21,1	958,996	25,25	2184,782	0	202,638	202,638	99,72	0	0	0	0	0	0	0
19:38:19	172,045	2187,397	5,156	4,98	10,859	3,998	4,159	21,1	958,996	25,25	2184,785	0	202,638	202,638	99,72	0	0	0	0	0	0	0
19:38:19	-126,611	2186,131	5,107	4,931	10,855	3,985	4,155	21,1	958,996	25,25	2184,786	0	202,638	202,638	99,72	0	0	0	0	0	0	0
19:38:19	81,176	2186,943	5,107	4,98	10,859	3,994	4,152	21,1	958,996	25,25	2184,788	0	202,638	202,638	99,72	0	0	0	0	0	0	0
19:38:19	0	2186,943	5,107	4,931	10,859	3,994	4,149	21,1	958,996	25,25	2184,791	0	202,638	202,638	99,72	0	0	0	0	0	0	0
19:38:19	-81,176	2186,131	5,107	4,931	10,855	3,985	4,146	21,1	958,996	25,25	2184,792	0	202,638	202,638	99,72	0	0	0	0	0	0	0
19:38:19	0	2186,131	5,107	4,98	10,855	3,985	4,143	21,1	958,996	25,25	2184,794	0	202,638	202,638	99,72	0	0	0	0	0	0	0
19:38:19	45,434	2186,586	5,156	4,98	10,855	3,99	4,14	21,1	958,996	25,25	2184,795	0	202,638	202,638	99,72	0	0	0	0	0	0	0
19:38:19	0	2186,586	5,156	4,98	10,855	3,99	4,137	21,1	958,996	25,25	2184,797	0	202,638	202,638	99,72	0	0	0	0	0	0	0
19:38:19	-45,434	2186,131	5,107	4,931	10,855	3,985	4,134	21,1	958,996	25,25	2184,798	0	202,638	202,638	99,72	0	0	0	0	0	0	0
19:38:19	-45,434	2185,677	5,058	4,931	10,855	3,981	4,131	21,1	958,996	25,25	2184,799	0	202,638	202,638	99,72	0	0	0	0	0	0	0
19:38:19	81,152	2186,488	5,058	4,931	10,859	3,989	4,128	21,1	958,996	25,25	2184,801	0	202,638	202,638	99,72	0	0	0	0	0	0	0
19:38:19	-171,997	2184,768	4,961	4,931	10,855	3,971	4,125	21,1	958,996	25,25	2184,768	0	202,638	202,638	99,72	0	0	0	0	0	0	0
19:38:19	-55,102	2184,217	4,814	4,785	10,859	3,965	4,122	21,1	958,996	25,25	2184,217	0	202,638	202,638	99,72	0	0	0	0	0	0	0
19:38:19	90,844	2185,126	4,912	4,882	10,859	3,975	4,119	21,1	958,996	25,25	2184,218	0	202,638	202,638	99,72	0	0	0	0	0	0	0
19:38:19	136,254	2186,488	5,058	4,882	10,859	3,989	4,116	21,1	958,996	25,25	2184,221	0	202,638	202,638	99,72	0	0	0	0	0	0	0
19:38:19	0	2186,488	5,058	4,931	10,859	3,989	4,114	21,1	958,996	25,25	2184,223	0	202,638	202,638	99,72	0	0	0	0	0	0	0
19:38:19	-35,717	2186,131	5,107	4,98	10,855	3,985	4,111	21,1	958,996	25,25	2184,225	0	202,638	202,638	99,72	0	0	0	0	0	0	0
19:38:19	0	2186,131	5,107	5,078	10,855	3,985	4,109	21,1	958,996	25,25	2184,227	0	202,638	202,638	99,72	0	0	0	0	0	0	0
19:38:19	0	2186,131	5,107	4,98	10,855	3,985	4,106	21,1	958,996	25,25	2184,229	0	202,638	202,638	99,72	0	0	0	0	0	0	0
19:38:19	0	2186,131	5,107	5,078	10,855	3,985	4,104	21,1	958,996	25,25	2184,231	0	202,638	202,638	99,72	0	0	0	0	0	0	0
19:38:19	35,717	2186,488	5,058	4,98	10,859	3,989	4,102	21,1	958,996	25,25	2184,233	0	202,638	202,638	99,72	0	0	0	0	0	0	0
19:38:19	45,458	2186,943	5,107	4,98	10,859	3,994	4,1	21,1	958,996	25,25	2184,236	0	202,638	202,638	99,72	0	0	0	0	0	0	0
19:38:19	0	2186,943	5,107	4,931	10,859	3,994	4,098	21,1	958,996	25,25	2184,239	0	202,638	202,638	99,72	0	0	0	0	0	0	0
19:38:19	0	2186,943	5,107	4,98	10,859	3,994	4,096	21,1	958,996	25,25	2184,241	0	202,638	202,638	99,72	0	0	0	0	0	0	0
19:38:19	-126,611	2185,677	5,058	4,931	10,855	3,981	4,093	21,1	958,996	25,25	2184,243	0	202,638	202,638	99,72	0	0	0	0	0	0	0
19:38:19	45,434	2186,131	5,107	4,931	10,855	3,985	4,091	21,1	958,996	25,25	2184,245	0	202,638	202,638	99,72	0	0	0	0	0	0	0
19:38:19	-45,434	2185,677	5,058	4,931	10,855	3,981	4,089	21,1	958,996	25,25	2184,246	0	202,638	202,638	99,72	0	0	0	0	0	0	0
19:38:19	0	2185,677	5,058	4,882	10,855	3,981	4,087	21,1	958,996	25,25	2184,248	0	202,638	202,638	99,72	0	0	0	0	0	0	0
19:38:19	0	2185,677	5,058	4,98	10,855	3,981	4,085	21,1	958,996	25,25	2184,249	0	202,638	202,638	99,72	0	0	0	0	0	0	0
19:38:19	0	2185,677	5,058	4,931	10,855	3,981	4,083	21,1	958,996	25,25	2184,251	0	202,638	202,638	99,72	0	0	0	0	0	0	0
19:38:19	-90,844	2184,768	4,961	4,882	10,855	3,971	4,081	21,1	958,996	25,25	2184,251	0	202,638	202,638	99,72	0	0	0	0	0	0	0
19:38:19	-45,41	2184,314	4,912	4,882	10,855	3,966	4,078	21,1	958,996	25,25	2184,251	0	202,638	202,638	99,72	0	0	0	0	0	0	0
19:38:19	45,41	2184,768	4,961	4,931	10,855	3,971	4,076	21,1	958,996	25,25	2184,252	0	202,638	202,638	99,72	0	0	0	0	0	0	0
19:38:19	0	2184,768	4,961	4,931	10,855	3,971	4,074	21,1	958,996	25,25	2184,252	0	202,638	202,638	99,72	0	0	0	0	0	0	0
19:38:19	90,844	2185,677	5,058	4,931	10,855	3,981	4,072	21,1	958,996	25,25	2184,254	0	202,638	202,638	99,72	0	0	0	0	0	0	0
19:38:19	0	2185,677	5,058	4,931	10,855	3,981	4,071	21,1	958,996	25,25	2184,255	0	202,638	202,638	99,72	0	0	0	0	0	0	0
19:38:19	0	2185,677	5,058	4,931	10,855	3,981	4,069	21,1	958,996	25,25	2184,257	0	202,638	202,638	99,72	0	0	0	0	0	0	0
19:38:19	0	2185,677	5,058	4,931	10,855	3,981	4,067	21,1	958,996	25,25	2184,258	0	202,638	202,638	99,72	0	0	0	0	0	0	0
19:38:19	0	2185,677	5,058	4,931	10,855	3,981	4,065	21,1	958,996	25,25	2184,26	0	202,638	202,638	99,72	0	0	0	0	0	0	0
19:38:19	0	2185,677	5,058	4,931	10,855	3,981	4,064	21,1	958,996	25,25	2184,261	0	202,638	202,638	99,72	0	0	0	0	0	0	0
19:38:19	45,434	2186,131	5,107	4,98	10,855	3,985	4,062	21,1	958,996	25,25	2184,263	0	202,638	202,638	99,72	0	0	0	0	0	0	0
19:38:19	0	2186,131	5,107	5,078	10,855	3,985	4,061	21,1	958,996	25,25	2184,265	0	202,638	202,638	99,72	0	0	0	0	0	0	0
19:38:19	0	2186,131	5,107	4,98	10,855	3,985	4,059	21,1	958,996	25,25	2184,267	0	202,638	202,638	99,72	0	0	0	0	0	0	0
19:38:19	0	2186,131	5,107	4,98	10,855	3,985	4,058	21,1	958,996	25,25	2184,269	0	202,638	202,638	99,72	0	0	0	0	0	0	0
19:38:19	0	2186,131	5,107	4,98	10,855	3,985	4,056	21,1	958,996	25,25	2184,271	0	202,638	202,638	99,72	0	0	0	0	0	0	0
19:38:19	-45,434	2185,677	5,058	4,931	10,855	3,981	4,055	21,1	958,996	25,25	2184,273	0	202,638	202,638	99,72	0	0	0	0	0	0	0
19:38:19	45,434	2186,131	5,107	4,882	10,855	3,985	4,053	21,1	958,996	25,25	2184,275	0	202,638	202,638	99,72	0	0	0	0	0	0	0
19:38:19	0	2186,131	5,107	4,98	10,855	3,985	4,052	21,1	958,996	25,25	2184,277	0	202,638	202,638	99,72	0	0	0	0	0	0	0
19:38:19	0	2186,131	5,107	4,98	10,855	3,985	4,051	21,1	958,996	25,25	2184,279	0	202,638	202,638	99,72	0	0	0	0	0	0	0
19:38:19	0	2186,131	5,107	4,98	10,855	3,985	4,05	21,1	958,996	25,25	2184,281	0	202,638	202,638	99,72	0	0	0	0	0	0	0
19:38:19	0	2186,131	5,107	4,931	10,855	3,985	4,048	21,1	958,996	25,25	2184,283	0	202,638	202,638	99,72	0	0	0	0	0	0	0
19:38:19	-45,434	2185,677	5,058	4,882	10,855	3,981	4,047	21,1	958,996	25,25	2184,284	0	202,638	202,638	99,72	0	0	0	0	0	0	0
19:38:19	-90,844	2184,768	4,961	4,931	10,855	3,971	4,045	21,1	958,996	25,25	2184,285	0	202,638	202,638	99,72	0	0	0	0	0	0	0
19:38:19	0	2184,768	4,961	4,882	10,855	3,971	4,044	21,1	958,996	25,25	2184,285	0	202,638	202,638	99,72	0	0	0	0	0	0	0
19:38:19	90,844	2185,677	5,058	4,931	10,855	3,981	4,043	21,1	958,996	25,25	2184,286	0	202,638	202,638	99,72	0	0	0	0	0	0	0
19:38:19	0	2185,677	5,058	4,931	10,855	3,981	4,042	21,1	958,996	25,25	2184,288	0	202,638	202,638	99,72	0	0	0	0	0	0	0
19:38:19	0	2185,677	5,058	4,931	10,855	3,981	4,04	21,1	958,996	25,25	2184,289	0	202,638	202,638	99,72	0	0	0	0	0	0	0
19:38:19	0	2185,677	5,058	4,931	10,855	3,981	4,039	21,1	958,996	25,25	2184,291	0	202,638	202,638	99,72	0	0	0	0	0	0	0
19:38:19	-90,844	2184,768	4,961	4,882	10,855	3,971	4,038	21,1	958,996	25,25	2184,291	0	202,638	202,638	99,72	0	0	0	0	0	0	0
19:38:19	0	2184,768	4,961	4,882	10,855	3,971	4,037	21,1	958,996	25,25	2184,292	0	202,638	202,638	99,72	0	0	0	0	0	0	0
19:38:19	0	2184,768	4,961	4,931	10,855	3,971	4,035	21,1	958,996	25,25	2184,292	0	202,638	202,638	99,72	0	0	0	0	0	0	0
19:38:19	90,844	2185,677	5,058	4,931	10,855	3,981	4,034	21,1	958,996	25,25	2184,294	0	202,638	202,638	99,72	0	0	0	0	0	0	0
19:38:19	0	2185,677	5,058	4,931	10,855	3,981	4,033	21,1	958,996	25,25	2184,295	0	202,638	202,638	99,72	0	0	0	0	0	0	0
19:38:19	0	2185,677	5,058	4,882	10,855	3,981	4,032	21,1	958,996	25,25	2184,297	0	202,638	202,638	99,72	0	0	0	0	0	0	0
19:38:19	-90,844	2184,768	4,961	4,931	10,855	3,971	4,031	21,1	958,996	25,25	2184,297	0	202,638	202,638	99,72	0	0	0	0	0	0	0
19:38:19	90,844	2185,677	5,058	4,931	10,855	3,981	4,03	21,1	958,996	25,25	2184,299	0	202,638	202,638	99,72	0	0	0	0	0	0	0
19:38:19	0	2185,677	5,058	4,882	10,855	3,981	4,029	21,1	958,996	25,25	2184,3	0	202,638	202,638	99,72	0	0	0	0	0	0	0
19:38:19	0	2185,677	5,058	4,931	10,855	3,981	4,028	21,1	958,996	25,25	2184,302	0	202,638	202,638	99,72	0	0	0	0	0	0	0
19:38:19	45,434	2186,131	5,107	4,98	10,855	3,985	4,027	21,1	958,996	25,25	2184,304	0	202,638	202,638	99,72	0	0	0	0	0	0	0
19:38:19	0	2186,131	5,107	4,98	10,855	3,985	4,026	21,1	958,996	25,25	2184,306	0	202,638	202,638	99,72	0	0	0	0	0	0	0
19:38:19	0	2186,131	5,107	4,98	10,855	3,985	4,026	21,1	958,996	25,25	2184,307	0	202,638	202,638	99,72	0	0	0	0	0	0	0
19:38:19	-45,434	2185,677	5,058	4,931	10,855	3,981	4,025	21,1	958,996	25,25	2184,309	0	202,638	202,638	99,72	0	0	0	0	0	0	0
19:38:19	45,434	2186,131	5,107	4,98	10,855	3,985	4,024	21,1	958,996	25,25	2184,311	0	202,638	202,638	99,72	0	0	0	0	0	0	0
19:38:19	0	2186,131	5,107	4,882	10,855	3,985	4,023	21,1	958,996	25,25	2184,313	0	202,638	202,638	99,72	0	0	0	0	0	0	0
19:38:20	-136,279	2184,768	4,961	4,882	10,855	3,971	4,022	21,1	958,996	25,25	2184,313	0	202,638	202,638	99,72	0	0	0	0	0	0	0
19:38:20	90,844	2185,677	5,058	4,931	10,855	3,981	4,021	21,1	958,996	25,25	2184,315	0	202,638	202,638	99,72	0	0	0	0	0	0	0
19:38:20	45,434	2186,131	5,107	4,931	10,855	3,985	4,021	21,1	958,996	25,25	2184,317	0	202,638	202,638	99,72	0	0	0	0	0	0	0
19:38:20	0	2186,131	5,107	4,931	10,855	3,985	4,02	21,1	958,996	25,25	2184,318	0	202,638	202,638	99,72	0	0	0	0	0	0	0
19:38:20	-45,434	2185,677	5,058	4,931	10,855	3,981	4,019	21,1	958,996	25,25	2184,32	0	202,638	202,638	99,72	0	0	0	0	0	0	0
19:38:20	0	2185,677	5,058	4,931	10,855	3,981	4,018	21,1	958,996	25,25	2184,321	0	202,638	202,638	99,72	0	0	0	0	0	0	0
19:38:20	0	2185,677	5,058	4,931	10,855	3,981	4,018	21,1	958,996	25,25	2184,323	0	202,638	202,638	99,72	0	0	0	0	0	0	0
19:38:20	0	2185,677	5,058	4,931	10,855	3,981	4,017	21,1	958,996	25,25	2184,324	0	202,638	202,638	99,72	0	0	0	0	0	0	0
19:38:20	-90,844	2184,768	4,961	4,882	10,855	3,971	4,016	21,1	958,996	25,25	2184,325	0	202,638	202,638	99,72	0	0	0	0	0	0	0
19:38:20	90,844	2185,677	5,058	4,882	10,855	3,981	4,015	21,1	958,996	25,25	2184,326	0	202,638	202,638	99,72	0	0	0	0	0	0	0
19:38:20	-136,254	2184,314	4,912	4,882	10,855	3,966	4,014	21,1	958,996	25,25	2184,314	0	202,638	202,638	99,72	0	0	0	0	0	0	0
19:38:20	136,254	2185,677	5,058	4,98	10,855	3,981	4,014	21,1	958,615	25,25	2184,316	0	202,638	202,638	99,72	0	0	0	0	0	0	0
19:38:20	0,463	2185,682	5,058	4,931	10,855	3,981	4,013	21,1	958,615	25,25	2184,317	0	202,638	202,638	99,72	0	0	0	0	0	0	0
19:38:20	-90,844	2184,773	4,961	4,882	10,855	3,971	4,012	21,1	958,615	25,25	2184,317	0	202,638	202,638	99,72	0	0	0	0	0	0	0
19:38:20	0	2184,773	4,961	4,931	10,855	3,971	4,011	21,1	958,615	25,25	2184,318	0	202,638	202,638	99,72	0	0	0	0	0	0	0
19:38:20	90,844	2185,682	5,058	4,98	10,855	3,981	4,011	21,1	958,615	25,25	2184,319	0	202,638	202,638	99,72	0	0	0	0	0	0	0
19:38:20	-90,844	2184,773	4,961	4,931	10,855	3,971	4,01	21,1	958,615	25,25	2184,32	0	202,638	202,638	99,72	0	0	0	0	0	0	0
19:38:20	90,844	2185,682	5,058	4,931	10,855	3,981	4,009	21,1	958,615	25,25	2184,321	0	202,638	202,638	99,72	0	0	0	0	0	0	0
19:38:20	0	2185,682	5,058	4,931	10,855	3,981	4,009	21,1	958,615	25,25	2184,323	0	202,638	202,638	99,72	0	0	0	0	0	0	0
19:38:20	0	2185,682	5,058	4,98	10,855	3,981	4,008	21,1	958,615	25,25	2184,324	0	202,638	202,638	99,72	0	0	0	0	0	0	0
19:38:20	0	2185,682	5,058	4,931	10,855	3,981	4,008	21,1	958,615	25,25	2184,326	0	202,638	202,638	99,72	0	0	0	0	0	0	0
19:38:20	-90,844	2184,773	4,961	4,931	10,855	3,971	4,007	21,1	958,615	25,25	2184,326	0	202,558	202,558	99,72	0	0	0	0	0	0	0
19:38:20	90,844	2185,682	5,058	4,98	10,855	3,981	4,007	21,1	958,615	25,25	2184,327	0	202,558	202,558	99,72	0	0	0	0	0	0	0
19:38:20	-90,844	2184,773	4,961	4,882	10,855	3,971	4,006	21,1	958,615	25,25	2184,328	0	202,558	202,558	99,72	0	0	0	0	0	0	0
19:38:20	-45,434	2184,319	4,912	4,931	10,855	3,967	4,005	21,1	958,615	25,25	2184,319	0	202,558	202,558	99,72	0	0	0	0	0	0	0
19:38:20	-9,692	2184,222	4,814	4,785	10,859	3,966	4,004	21,1	958,615	25,25	2184,222	0	202,558	202,558	99,72	0	0	0	0	0	0	0
19:38:20	227,124	2186,493	5,058	4,882	10,859	3,989	4,004	21,1	958,615	25,25	2184,224	0	202,558	202,558	99,72	0	0	0	0	0	0	0
19:38:20	-35,717	2186,136	5,107	4,882	10,855	3,985	4,004	21,1	958,615	25,25	2184,226	0	202,558	202,558	99,72	0	0	0	0	0	0	0
19:38:20	0	2186,136	5,107	4,931	10,855	3,985	4,003	21,1	958,615	25,25	2184,228	0	202,558	202,558	99,72	0	0	0	0	0	0	0
19:38:20	45,458	2186,59	5,156	4,931	10,855	3,99	4,003	21,1	958,615	25,25	2184,231	0	202,558	202,558	99,72	0	0	0	0	0	0	0
19:38:20	0	2186,59	5,156	4,98	10,855	3,99	4,003	21,1	958,615	25,25	2184,233	0	202,558	202,558	99,72	0	0	0	0	0	0	0
19:38:20	-45,458	2186,136	5,107	4,931	10,855	3,985	4,002	21,1	958,615	25,25	2184,235	0	202,558	202,558	99,72	0	0	0	0	0	0	0
19:38:20	0	2186,136	5,107	4,931	10,855	3,985	4,002	21,1	958,615	25,25	2184,237	0	202,558	202,558	99,72	0	0	0	0	0	0	0
19:38:20	-45,434	2185,682	5,058	4,882	10,855	3,981	4,002	21,1	958,615	25,25	2184,238	0	202,558	202,558	99,72	0	0	0	0	0	0	0
19:38:20	0	2185,682	5,058	4,882	10,855	3,981	4,001	21,1	958,615	25,25	2184,24	0	202,558	202,558	99,72	0	0	0	0	0	0	0
19:38:20	-90,844	2184,773	4,961	4,882	10,855	3,971	4,001	21,1	958,615	25,25	2184,24	0	202,558	202,558	99,72	0	0	0	0	0	0	0
19:38:20	0	2184,773	4,961	4,882	10,855	3,971	4	21,1	958,615	25,25	2184,241	0	202,558	202,558	99,72	0	0	0	0	0	0	0
19:38:20	-45,434	2184,319	4,912	4,882	10,855	3,967	3,999	21,1	958,615	25,25	2184,241	0	202,558	202,558	99,72	0	0	0	0	0	0	0
19:38:20	45,434	2184,773	4,961	4,882	10,855	3,971	3,999	21,1	958,615	25,25	2184,241	0	202,558	202,558	99,72	0	0	0	0	0	0	0
19:38:20	0	2184,773	4,961	4,882	10,855	3,971	3,998	21,1	958,615	25,25	2184,242	0	202,558	202,558	99,72	0	0	0	0	0	0	0
19:38:20	-45,434	2184,319	4,912	4,785	10,855	3,967	3,998	21,1	958,615	25,25	2184,242	0	202,558	202,558	99,72	0	0	0	0	0	0	0
19:38:20	0	2184,319	4,912	4,882	10,855	3,967	3,997	21,1	958,615	25,25	2184,242	0	202,558	202,558	99,72	0	0	0	0	0	0	0
19:38:20	0	2184,319	4,912	4,785	10,855	3,967	3,996	21,1	958,615	25,25	2184,242	0	202,558	202,558	99,72	0	0	0	0	0	0	0
19:38:20	54,248	2184,861	5,058	4,931	10,85	3,972	3,996	21,1	958,615	25,25	2184,242	0	202,558	202,558	99,72	0	0	0	0	0	0	0
19:38:20	0	2184,861	5,058	4,931	10,85	3,972	3,996	21,1	958,615	25,25	2184,243	0	202,558	202,558	99,72	0	0	0	0	0	0	0
19:38:20	0	2184,861	5,058	4,882	10,85	3,972	3,995	21,1	958,615	25,25	2184,243	0	202,558	202,558	99,72	0	0	0	0	0	0	0
19:38:20	0	2184,861	5,058	4,882	10,85	3,972	3,995	21,1	958,615	25,25	2184,244	0	202,558	202,558	99,72	0	0	0	0	0	0	0
19:38:20	0	2184,861	5,058	4,882	10,85	3,972	3,994	21,1	958,615	25,25	2184,244	0	202,558	202,558	99,72	0	0	0	0	0	0	0
19:38:20	0	2184,861	5,058	4,882	10,85	3,972	3,994	21,1	958,615	25,25	2184,245	0	202,558	202,558	99,72	0	0	0	0	0	0	0
19:38:20	0	2184,861	5,058	4,882	10,85	3,972	3,993	21,1	958,615	25,25	2184,245	0	202,558	202,558	99,72	0	0	0	0	0	0	0
19:38:20	45,41	2185,315	5,107	4,931	10,85	3,977	3,993	21,1	958,615	25,25	2184,246	0	202,558	202,558	99,72	0	0	0	0	0	0	0
19:38:20	-45,41	2184,861	5,058	4,882	10,85	3,972	3,993	21,1	958,615	25,25	2184,247	0	202,558	202,558	99,72	0	0	0	0	0	0	0
19:38:20	0	2184,861	5,058	4,882	10,85	3,972	3,992	21,1	958,615	25,25	2184,247	0	202,558	202,558	99,72	0	0	0	0	0	0	0
19:38:20	-90,869	2183,953	4,961	4,882	10,85	3,963	3,992	21,1	958,615	25,25	2183,953	0	202,558	202,558	99,72	0	0	0	0	0	0	0
19:38:20	136,279	2185,315	5,107	4,882	10,85	3,977	3,991	21,1	958,615	25,25	2183,954	0	202,558	202,558	99,72	0	0	0	0	0	0	0
19:38:20	-136,279	2183,953	4,961	4,882	10,85	3,963	3,991	21,1	958,615	25,25	2183,953	0	202,558	202,558	99,72	0	0	0	0	0	0	0
19:38:20	0	2183,953	4,961	4,785	10,85	3,963	3,99	21,1	958,615	25,25	2183,953	0	202,558	202,558	99,72	0	0	0	0	0	0	0
19:38:20	-45,434	2183,498	4,912	4,785	10,85	3,958	3,99	21,1	958,615	25,25	2183,498	0	202,558	202,558	99,72	0	0	0	0	0	0	0
19:38:20	136,303	2184,861	5,058	4,931	10,85	3,972	3,989	21,1	958,615	25,25	2183,499	0	202,558	202,558	99,72	0	0	0	0	0	0	0
19:38:20	-90,869	2183,953	4,961	4,931	10,85	3,963	3,989	21,1	958,615	25,25	2183,5	0	202,558	202,558	99,72	0	0	0	0	0	0	0
19:38:20	90,869	2184,861	5,058	4,931	10,85	3,972	3,988	21,1	958,615	25,25	2183,501	0	202,558	202,558	99,72	0	0	0	0	0	0	0
19:38:20	-90,869	2183,953	4,961	4,882	10,85	3,963	3,988	21,1	958,615	25,25	2183,502	0	202,558	202,558	99,72	0	0	0	0	0	0	0
19:38:20	90,869	2184,861	5,058	4,931	10,85	3,972	3,988	21,1	958,615	25,25	2183,503	0	202,558	202,558	99,72	0	0	0	0	0	0	0
19:38:20	0	2184,861	5,058	4,931	10,85	3,972	3,987	21,1	958,615	25,25	2183,504	0	202,558	202,558	99,72	0	0	0	0	0	0	0
19:38:20	-90,869	2183,953	4,961	4,785	10,85	3,963	3,987	21,1	958,615	25,25	2183,505	0	202,558	202,558	99,72	0	0	0	0	0	0	0
19:38:20	136,279	2185,315	5,107	4,98	10,85	3,977	3,987	21,1	958,615	25,25	2183,506	0	202,558	202,558	99,72	0	0	0	0	0	0	0
19:38:20	181,762	2187,133	5,302	5,127	10,85	3,996	3,987	21,1	958,615	25,25	2183,51	0	202,558	202,558	99,72	0	0	0	0	0	0	0
19:38:20	136,376	2188,497	5,449	5,419	10,85	4,01	3,987	21,1	958,615	25,25	2183,515	0	202,558	202,558	99,72	0	0	0	0	0	0	0
19:38:20	173,022	2190,227	5,546	5,468	10,855	4,027	3,988	21,1	958,615	25,25	2183,522	0	202,558	202,558	99,72	0	0	0	0	0	0	0
19:38:20	390,869	2194,136	5,791	5,859	10,864	4,068	3,99	21,1	958,615	25,25	2183,532	0	202,558	202,558	99,72	0	0	0	0	0	0	0
19:38:20	218,798	2196,324	5,937	6,005	10,869	4,09	3,992	21,1	958,615	25,25	2183,545	0	202,558	202,558	99,72	0	0	0	0	0	0	0
19:38:20	384,497	2200,169	6,084	6,298	10,883	4,13	3,994	21,1	958,615	25,25	2183,562	0	202,558	202,558	99,72	0	0	0	0	0	0	0
19:38:20	566,87	2205,837	6,425	6,689	10,897	4,188	3,998	21,1	958,615	25,25	2183,584	0	202,558	202,558	99,72	0	0	0	0	0	0	0
19:38:20	422,558	2210,063	6,523	6,738	10,916	4,232	4,003	21,1	958,615	25,25	2183,61	0	202,558	202,558	99,72	0	0	0	0	0	0	0
19:38:20	458,374	2214,647	6,572	6,884	10,94	4,279	4,008	21,1	958,615	25,25	2183,642	0	202,558	202,558	99,72	0	0	0	0	0	0	0
19:38:20	634,35	2220,99	6,718	7,08	10,968	4,345	4,015	21,1	958,615	25,25	2183,679	0	202,558	202,558	99,72	0	0	0	0	0	0	0
19:38:20	542,944	2226,42	6,767	7,226	10,996	4,401	4,022	21,1	958,615	25,25	2183,722	0	202,558	202,558	99,72	0	0	0	0	0	0	0
19:38:20	498,339	2231,403	6,767	7,373	11,025	4,452	4,031	21,1	958,615	25,25	2183,77	0	202,558	202,558	99,72	0	0	0	0	0	0	0
19:38:20	670,068	2238,104	6,865	7,568	11,058	4,521	4,04	21,1	958,615	25,25	2183,824	0	202,558	202,558	99,72	0	0	0	0	0	0	0
19:38:20	631,982	2244,423	6,914	7,568	11,091	4,586	4,051	21,1	958,615	25,25	2183,885	0	202,558	202,558	99,72	0	0	0	0	0	0	0
19:38:20	823,364	2252,657	7,255	7,959	11,12	4,671	4,063	21,1	958,615	25,25	2183,953	0	202,558	202,558	99,72	0	0	0	0	0	0	0
19:38:20	710,156	2259,759	7,402	8,252	11,153	4,744	4,077	21,1	958,615	25,25	2184,029	0	202,558	202,558	99,72	0	0	0	0	0	0	0
19:38:20	918,603	2268,945	7,695	8,593	11,189	4,839	4,091	21,1	958,615	25,25	2184,114	0	202,558	202,558	99,72	0	0	0	0	0	0	0
19:38:20	543,92	2274,384	7,597	8,593	11,225	4,895	4,107	21,1	958,615	25,25	2184,205	0	202,558	202,558	99,72	0	0	0	0	0	0	0
19:38:20	802,783	2282,412	7,744	8,74	11,263	4,978	4,124	21,1	958,615	25,25	2184,303	0	202,558	202,558	99,72	0	0	0	0	0	0	0
19:38:20	792,187	2290,334	7,89	8,789	11,301	5,059	4,143	21,1	958,615	25,25	2184,409	0	202,558	202,558	99,72	0	0	0	0	0	0	0
19:38:20	831,005	2298,644	8,037	8,838	11,34	5,145	4,162	21,1	958,615	25,25	2184,523	0	202,558	202,558	99,72	0	0	0	0	0	0	0
19:38:20	685,473	2305,498	8,086	8,838	11,377	5,216	4,183	21,1	958,615	25,25	2184,644	0	202,558	202,558	99,72	0	0	0	0	0	0	0
19:38:20	933,349	2314,832	8,379	9,179	11,414	5,312	4,205	21,1	958,615	25,25	2184,775	0	202,558	202,558	99,72	0	0	0	0	0	0	0
19:38:20	943,823	2324,27	8,72	9,619	11,449	5,409	4,229	21,1	958,615	25,25	2184,914	0	202,558	202,558	99,72	0	0	0	0	0	0	0
19:38:20	735,742	2331,628	8,867	9,619	11,483	5,485	4,253	21,1	958,615	25,25	2185,061	0	202,558	202,558	99,72	0	0	0	0	0	0	0
19:38:20	632,348	2337,951	8,867	9,716	11,519	5,55	4,279	21,1	958,615	25,25	2185,214	0	202,558	202,558	99,72	0	0	0	0	0	0	0
19:38:20	830,517	2346,256	9,062	9,814	11,556	5,636	4,305	21,1	958,615	25,25	2185,375	0	202,558	202,558	99,72	0	0	0	0	0	0	0
19:38:20	876,196	2355,018	9,306	10,058	11,593	5,726	4,333	21,1	958,615	25,25	2185,545	0	202,558	202,558	99,72	0	0	0	0	0	0	0
19:38:20	647,778	2361,496	9,306	9,961	11,63	5,793	4,362	21,1	958,615	25,25	2185,721	0	202,558	202,558	99,72	0	0	0	0	0	0	0
19:38:20	839,941	2369,895	9,502	10,205	11,667	5,88	4,392	21,1	958,615	25,25	2185,905	0	202,558	202,558	99,72	0	0	0	0	0	0	0
19:38:20	697,558	2376,871	9,55	10,302	11,704	5,952	4,422	21,1	958,615	25,25	2186,096	0	202,558	202,558	99,72	0	0	0	0	0	0	0
19:38:20	810,913	2384,98	9,795	10,595	11,737	6,035	4,454	21,1	958,615	25,25	2186,294	0	202,558	202,558	99,72	0	0	0	0	0	0	0
19:38:20	581,469	2390,795	9,795	10,4	11,77	6,095	4,486	21,1	958,615	25,25	2186,499	0	202,558	202,558	99,72	0	0	0	0	0	0	0
19:38:20	578,32	2396,578	9,795	10,498	11,803	6,155	4,519	21,1	958,615	25,25	2186,709	0	202,558	202,558	99,72	0	0	0	0	0	0	0
19:38:20	721,435	2403,792	9,941	10,498	11,836	6,229	4,552	21,1	958,615	25,25	2186,926	0	202,558	202,558	99,72	0	0	0	0	0	0	0
19:38:20	766,186	2411,454	10,136	10,742	11,869	6,308	4,587	21,1	958,615	25,25	2187,15	0	202,558	202,558	99,72	0	0	0	0	0	0	0
19:38:21	779,418	2419,248	10,429	11,181	11,897	6,388	4,622	21,1	958,615	25,25	2187,382	0	202,558	202,558	99,72	0	0	0	0	0	0	0
19:38:21	595,874	2425,207	10,527	11,279	11,926	6,45	4,658	21,1	958,615	25,25	2187,62	0	202,558	202,558	99,72	0	0	0	0	0	0	0
19:38:21	594,97	2431,157	10,625	11,279	11,954	6,511	4,694	21,1	958,615	25,25	2187,864	0	202,558	202,558	99,72	0	0	0	0	0	0	0
19:38:21	493,774	2436,095	10,527	11,23	11,988	6,562	4,731	21,1	958,615	25,25	2188,112	0	202,558	202,558	99,72	0	0	0	0	0	0	0
19:38:21	718,286	2443,277	10,673	11,377	12,021	6,636	4,768	21,1	958,615	25,25	2188,368	0	202,558	202,558	99,72	0	0	0	0	0	0	0
19:38:21	644,238	2449,72	10,82	11,425	12,049	6,703	4,806	21,1	958,615	25,25	2188,629	0	202,558	202,558	99,72	0	0	0	0	0	0	0
19:38:21	608,837	2455,808	11,015	11,572	12,073	6,765	4,845	21,1	958,615	25,25	2188,896	0	202,558	202,558	99,72	0	0	0	0	0	0	0
19:38:21	769,531	2463,504	11,308	11,914	12,101	6,845	4,884	21,1	958,615	25,25	2189,17	0	202,558	202,558	99,72	0	0	0	0	0	0	0
19:38:21	587,109	2469,375	11,406	11,914	12,129	6,905	4,923	21,1	958,615	25,25	2189,451	0	202,558	202,558	99,72	0	0	0	0	0	0	0
19:38:21	477,636	2474,151	11,308	11,816	12,161	6,954	4,963	21,1	958,615	25,334	2189,735	0	202,558	202,558	99,72	0	0	0	0	0	0	0
19:38:21	674,414	2480,895	11,406	11,816	12,194	7,024	5,004	21,1	958,615	25,334	2190,027	0	202,558	202,558	99,72	0	0	0	0	0	0	0
19:38:21	346,972	2484,365	11,162	11,718	12,227	7,06	5,044	21,1	958,615	25,334	2190,321	0	202,558	202,558	99,72	0	0	0	0	0	0	0
19:38:21	649,78	2490,863	11,259	11,767	12,259	7,127	5,085	21,1	958,615	25,334	2190,621	0	202,558	202,558	99,72	0	0	0	0	0	0	0
19:38:21	525,293	2496,116	11,308	11,718	12,286	7,181	5,126	21,1	958,615	25,334	2190,927	0	202,558	202,558	99,72	0	0	0	0	0	0	0
19:38:21	674,243	2502,858	11,601	12,06	12,308	7,25	5,168	21,1	958,615	25,334	2191,239	0	202,558	202,558	99,72	0	0	0	0	0	0	0
19:38:21	747,436	2510,332	12,041	12,353	12,327	7,328	5,21	21,1	958,615	25,334	2191,558	0	202,558	202,558	99,72	0	0	0	0	0	0	0
19:38:21	577,246	2516,105	12,285	12,646	12,346	7,387	5,253	21,1	958,615	25,334	2191,882	0	202,558	202,558	99,72	0	0	0	0	0	0	0
19:38:21	400,024	2520,105	12,285	12,549	12,369	7,428	5,295	21,1	958,615	25,334	2192,21	0	202,558	202,558	99,72	0	0	0	0	0	0	0
19:38:21	461,572	2524,721	12,285	12,646	12,395	7,476	5,338	21,1	958,615	25,334	2192,543	0	202,558	202,558	99,72	0	0	0	0	0	0	0
19:38:21	441,918	2529,14	12,187	12,549	12,425	7,521	5,381	21,1	958,615	25,334	2192,88	0	203,014	203,014	99,722	0	0	0	0	0	0	0
19:38:21	473,193	2533,872	12,138	12,353	12,455	7,57	5,424	21,1	958,615	25,334	2193,22	0	203,014	203,014	99,722	0	0	0	0	0	0	0
19:38:21	435,546	2538,227	12,138	12,451	12,479	7,615	5,467	21,1	958,615	25,334	2193,565	0	203,014	203,014	99,722	0	0	0	0	0	0	0
19:38:21	420,581	2542,433	12,187	12,451	12,501	7,658	5,51	21,1	958,615	25,334	2193,914	0	203,014	203,014	99,722	0	0	0	0	0	0	0
19:38:21	543,798	2547,871	12,48	12,549	12,515	7,714	5,553	21,1	958,615	25,334	2194,268	0	203,014	203,014	99,722	0	0	0	0	0	0	0
19:38:21	516,015	2553,031	12,773	12,89	12,528	7,768	5,596	21,1	958,615	25,334	2194,627	0	203,014	203,014	99,722	0	0	0	0	0	0	0
19:38:21	485,009	2557,881	13,017	13,232	12,543	7,818	5,64	21,1	958,615	25,334	2194,99	0	203,014	203,014	99,722	0	0	0	0	0	0	0
19:38:21	433,203	2562,213	13,164	13,427	12,559	7,862	5,683	21,1	958,615	25,334	2195,357	0	203,014	203,014	99,722	0	0	0	0	0	0	0
19:38:21	361,059	2565,824	13,261	13,525	12,574	7,9	5,727	21,1	958,615	25,334	2195,728	0	203,014	203,014	99,722	0	0	0	0	0	0	0
19:38:21	399,365	2569,818	13,261	13,427	12,597	7,941	5,77	21,1	958,615	25,334	2196,102	0	203,014	203,014	99,722	0	0	0	0	0	0	0
19:38:21	92,749	2570,745	13,017	13,037	12,615	7,95	5,813	21,1	958,615	25,334	2196,476	0	203,014	203,014	99,722	0	0	0	0	0	0	0
19:38:21	352,783	2574,273	12,968	13,037	12,638	7,987	5,856	21,1	958,615	25,334	2196,854	0	203,014	203,014	99,722	0	0	0	0	0	0	0
19:38:21	282,861	2577,102	12,92	13,037	12,657	8,016	5,898	21,1	958,615	25,334	2197,234	0	203,014	203,014	99,722	0	0	0	0	0	0	0
19:38:21	433,642	2581,438	13,115	13,232	12,671	8,061	5,94	21,1	958,615	25,334	2197,619	0	203,014	203,014	99,722	0	0	0	0	0	0	0
19:38:21	285,595	2584,294	13,164	13,232	12,684	8,09	5,983	21,1	958,615	25,334	2198,005	0	203,014	203,014	99,722	0	0	0	0	0	0	0
19:38:21	326,586	2587,56	13,408	13,427	12,689	8,124	6,025	21,1	958,615	25,334	2198,395	0	203,014	203,014	99,722	0	0	0	0	0	0	0
19:38:21	361,84	2591,178	13,603	13,623	12,699	8,161	6,066	21,1	958,615	25,334	2198,788	0	203,014	203,014	99,722	0	0	0	0	0	0	0
[truncated: 5,600 more rows]
