# Supplementary material for: Testing of pandemic ventilators under early and agile development
Source: Front Med Technol. 2022 Aug 16;4:899328. doi: 10.3389/fmedt.2022.899328 (PMC9424737; doi:10.3389/fmedt.2022.899328)
Supplement: Supplementary file 3 [file Data_Sheet_2.ZIP › Accuracy of Controls Systems/01_Data Storage/01_Raw Measurement Data/Hamilton T1/Hamilton T1_v2/part_2_test_05.csv]

Time	Flow	Lung tidal volume	p alveole	Airway pressure	Bellows position	Intrapleural pressure	Cardial pressure	Fraction of O2 inspir	Ambient pressure	Temperature Celsius	FRC actual	Shunt fraction	Partial pressure O2 air chamber	Partial pressure O2 effectiv	Oxygen sat pulm. capillaries	NA	NA	NA	NA	NA	NA	NA
10:21:06	424,365	2732,935	23,613	23,877	12,94	12,71	10,422	21	953,791	22,742	2359,558	0	201,235	201,235	99,714	0	0	0	0	0	0	0
10:21:06	535,4	2738,289	23,808	24,023	12,959	12,765	10,468	21	953,791	22,742	2359,937	0	201,235	201,235	99,714	0	0	0	0	0	0	0
10:21:06	487,011	2743,159	23,955	24,267	12,978	12,816	10,514	21	953,791	22,742	2360,32	0	201,235	201,235	99,714	0	0	0	0	0	0	0
10:21:06	278,271	2745,942	23,808	24,072	13,002	12,844	10,56	21	953,791	22,742	2360,706	0	201,235	201,235	99,714	0	0	0	0	0	0	0
10:21:06	424,462	2750,187	23,808	24,023	13,026	12,888	10,605	21	953,791	22,742	2361,095	0	201,235	201,235	99,714	0	0	0	0	0	0	0
10:21:06	299,682	2753,183	23,76	23,877	13,045	12,919	10,651	21	953,791	22,742	2361,487	0	201,235	201,235	99,714	0	0	0	0	0	0	0
10:21:06	472,167	2757,905	23,808	23,974	13,069	12,968	10,696	21	953,791	22,742	2361,884	0	201,235	201,235	99,714	0	0	0	0	0	0	0
10:21:06	267,7	2760,582	23,808	23,828	13,084	12,995	10,741	21	953,791	22,742	2362,282	0	201,235	201,235	99,714	0	0	0	0	0	0	0
10:21:06	477,539	2765,358	23,955	24,072	13,102	13,044	10,786	21	953,791	22,742	2362,685	0	201,235	201,235	99,714	0	0	0	0	0	0	0
10:21:06	523,852	2770,596	24,297	24,512	13,113	13,098	10,832	21	953,791	22,742	2363,093	0	201,235	201,235	99,714	0	0	0	0	0	0	0
10:21:06	568,017	2776,276	24,541	24,805	13,131	13,157	10,877	21	953,791	22,742	2363,506	0	201,235	201,235	99,714	0	0	0	0	0	0	0
10:21:06	180,786	2778,084	24,541	24,805	13,141	13,176	10,922	21	953,791	22,742	2363,921	0	201,235	201,235	99,714	0	0	0	0	0	0	0
10:21:06	406,176	2782,146	24,687	24,707	13,155	13,218	10,967	21	953,791	22,742	2364,339	0	201,235	201,235	99,714	0	0	0	0	0	0	0
10:21:06	212,475	2784,271	24,59	24,609	13,173	13,239	11,012	21	953,791	22,742	2364,759	0	201,235	201,235	99,714	0	0	0	0	0	0	0
10:21:06	285,351	2787,124	24,687	24,658	13,183	13,269	11,056	21	953,791	22,742	2365,181	0	201,235	201,235	99,714	0	0	0	0	0	0	0
10:21:06	239,746	2789,522	24,687	24,805	13,197	13,294	11,1	21	953,791	22,742	2365,606	0	201,235	201,235	99,714	0	0	0	0	0	0	0
10:21:06	406,225	2793,584	24,932	24,951	13,206	13,335	11,144	21	953,791	22,742	2366,033	0	201,235	201,235	99,714	0	0	0	0	0	0	0
10:21:06	308,3	2796,667	25,078	25,195	13,215	13,367	11,187	21	953,791	22,742	2366,464	0	201,235	201,235	99,714	0	0	0	0	0	0	0
10:21:06	270,385	2799,371	25,176	25,146	13,224	13,395	11,231	21	953,791	22,742	2366,897	0	201,235	201,235	99,714	0	0	0	0	0	0	0
10:21:06	90,527	2800,276	25,078	25,049	13,235	13,404	11,273	21	953,791	22,742	2367,33	0	201,235	201,235	99,714	0	0	0	0	0	0	0
10:21:06	191,845	2802,194	25,029	25,049	13,249	13,424	11,315	21	953,791	22,742	2367,765	0	201,235	201,235	99,714	0	0	0	0	0	0	0
10:21:06	87,036	2803,065	24,932	25	13,259	13,433	11,357	21	953,791	22,742	2368,201	0	201,235	201,235	99,714	0	0	0	0	0	0	0
10:21:06	238,623	2805,451	25,029	24,951	13,267	13,458	11,398	21	953,791	22,742	2368,638	0	201,235	201,235	99,714	0	0	0	0	0	0	0
10:21:06	149,438	2806,945	25,078	25,195	13,272	13,473	11,439	21	953,791	22,742	2369,076	0	201,235	201,235	99,714	0	0	0	0	0	0	0
10:21:06	68,774	2807,633	25,078	25	13,276	13,48	11,479	21	953,791	22,742	2369,515	0	201,235	201,235	99,714	0	0	0	0	0	0	0
10:21:06	181,909	2809,452	25,176	25,049	13,281	13,499	11,519	21	953,791	22,742	2369,955	0	201,235	201,235	99,714	0	0	0	0	0	0	0
10:21:06	98,217	2810,434	25,273	25,146	13,281	13,509	11,558	21	953,791	22,742	2370,395	0	201,235	201,235	99,714	0	0	0	0	0	0	0
10:21:06	114,648	2811,581	25,371	25,391	13,282	13,521	11,596	21	953,791	22,742	2370,836	0	201,235	201,235	99,714	0	0	0	0	0	0	0
10:21:06	214,843	2813,729	25,517	25,683	13,286	13,543	11,634	21	953,791	22,742	2371,279	0	201,235	201,235	99,714	0	0	0	0	0	0	0
10:21:06	-63,378	2813,096	25,371	25,342	13,29	13,537	11,672	21	953,791	22,742	2371,721	0	201,235	201,235	99,714	0	0	0	0	0	0	0
10:21:06	83,959	2813,935	25,371	25,342	13,295	13,545	11,708	21	953,791	22,742	2372,163	0	201,235	201,235	99,714	0	0	0	0	0	0	0
10:21:06	-63,403	2813,301	25,224	25,049	13,3	13,539	11,744	21	953,791	22,742	2372,604	0	201,235	201,235	99,714	0	0	0	0	0	0	0
10:21:06	18,579	2813,487	25,176	25,049	13,304	13,541	11,779	21	953,791	22,742	2373,045	0	201,235	201,235	99,714	0	0	0	0	0	0	0
10:21:06	49,096	2813,978	25,224	25,146	13,304	13,546	11,814	21	953,791	22,742	2373,486	0	201,235	201,235	99,714	0	0	0	0	0	0	0
10:21:06	147,387	2815,452	25,371	25,342	13,304	13,561	11,848	21	953,791	22,742	2373,928	0	201,235	201,235	99,714	0	0	0	0	0	0	0
10:21:06	-196,484	2813,487	25,176	25,195	13,304	13,541	11,881	21	953,791	22,742	2374,367	0	201,235	201,235	99,714	0	0	0	0	0	0	0
10:21:06	98,217	2814,469	25,273	25,342	13,304	13,551	11,914	21	953,791	22,742	2374,807	0	201,235	201,235	99,714	0	0	0	0	0	0	0
10:21:06	-49,121	2813,978	25,224	25,195	13,304	13,546	11,946	21	953,791	22,742	2375,247	0	201,235	201,235	99,714	0	0	0	0	0	0	0
10:21:06	0	2813,978	25,224	25,195	13,304	13,546	11,978	21	953,791	22,742	2375,685	0	201,235	201,235	99,714	0	0	0	0	0	0	0
10:21:06	0	2813,978	25,224	25,049	13,304	13,546	12,008	21	953,791	22,742	2376,124	0	201,235	201,235	99,714	0	0	0	0	0	0	0
10:21:06	-294,653	2811,031	24,932	24,853	13,304	13,515	12,038	21	953,791	22,742	2376,559	0	201,235	201,235	99,714	0	0	0	0	0	0	0
10:21:07	147,314	2812,505	25,078	25	13,304	13,53	12,067	21	953,791	22,742	2376,995	0	201,235	201,235	99,714	0	0	0	0	0	0	0
10:21:07	-67,675	2811,828	25,078	25	13,3	13,524	12,096	21	953,791	22,742	2377,429	0	201,235	201,235	99,714	0	0	0	0	0	0	0
10:21:07	0	2811,828	25,078	24,951	13,3	13,524	12,124	21	953,791	22,742	2377,864	0	201,235	201,235	99,714	0	0	0	0	0	0	0
10:21:07	81,982	2812,648	25,176	25	13,299	13,532	12,151	21	953,791	22,742	2378,299	0	201,235	201,235	99,714	0	0	0	0	0	0	0
10:21:07	-98,217	2811,665	25,078	24,951	13,299	13,522	12,178	21	953,791	22,742	2378,732	0	201,235	201,235	99,714	0	0	0	0	0	0	0
10:21:07	-147,29	2810,192	24,932	24,805	13,299	13,507	12,204	21	953,791	22,742	2379,164	0	201,235	201,235	99,714	0	0	0	0	0	0	0
10:21:07	-51,269	2809,68	24,932	24,805	13,296	13,501	12,23	21	953,791	22,742	2379,594	0	201,235	201,235	99,714	0	0	0	0	0	0	0
10:21:07	-16,406	2809,516	24,932	24,853	13,295	13,5	12,255	21,2	953,791	22,742	2380,024	0	201,235	201,235	99,714	0	0	0	0	0	0	0
10:21:07	131,03	2810,826	25,078	25	13,294	13,513	12,279	21,2	953,791	22,742	2380,455	0	201,235	201,235	99,714	0	0	0	0	0	0	0
10:21:07	-51,269	2810,313	25,078	24,951	13,291	13,508	12,303	21,2	953,791	22,742	2380,885	0	201,235	201,235	99,714	0	0	0	0	0	0	0
10:21:07	-65,527	2809,658	25,029	24,951	13,29	13,501	12,327	21,2	953,791	22,742	2381,314	0	201,235	201,235	99,714	0	0	0	0	0	0	0
10:21:07	147,314	2811,131	25,176	25,146	13,29	13,516	12,35	21,2	953,791	22,742	2381,744	0	201,235	201,235	99,714	0	0	0	0	0	0	0
10:21:07	-229,052	2808,841	24,932	24,951	13,291	13,493	12,373	21,2	953,791	22,742	2382,171	0	201,235	201,235	99,714	0	0	0	0	0	0	0
10:21:07	0	2808,841	24,932	24,853	13,291	13,493	12,394	21,2	953,791	22,742	2382,597	0	201,235	201,235	99,714	0	0	0	0	0	0	0
10:21:07	2,148	2808,862	24,883	24,707	13,294	13,493	12,416	21,2	953,791	22,742	2383,023	0	201,235	201,235	99,714	0	0	0	0	0	0	0
10:21:07	0	2808,862	24,883	24,805	13,294	13,493	12,437	21,2	953,791	22,742	2383,449	0	201,235	201,235	99,714	0	0	0	0	0	0	0
10:21:07	96,02	2809,822	25,029	24,951	13,291	13,503	12,458	21,2	953,791	22,742	2383,875	0	201,235	201,235	99,714	0	0	0	0	0	0	0
10:21:07	-147,241	2808,35	24,883	24,805	13,291	13,488	12,478	21,2	953,791	22,742	2384,299	0	202,902	202,902	99,721	0	0	0	0	0	0	0
10:21:07	49,072	2808,841	24,932	24,805	13,291	13,493	12,498	21,2	953,791	22,742	2384,724	0	202,902	202,902	99,721	0	0	0	0	0	0	0
10:21:07	81,738	2809,658	25,029	24,853	13,29	13,501	12,518	21,2	953,791	22,742	2385,149	0	202,902	202,902	99,721	0	0	0	0	0	0	0
10:21:07	16,43	2809,822	25,029	25	13,291	13,503	12,537	21,2	953,791	22,742	2385,574	0	202,902	202,902	99,721	0	0	0	0	0	0	0
10:21:07	-46,923	2809,353	24,932	24,951	13,294	13,498	12,556	21,2	953,791	22,742	2385,997	0	202,902	202,902	99,721	0	0	0	0	0	0	0
10:21:07	147,29	2810,826	25,078	24,853	13,294	13,513	12,575	21,2	953,791	22,742	2386,422	0	202,902	202,902	99,721	0	0	0	0	0	0	0
10:21:07	-147,29	2809,353	24,932	24,951	13,294	13,498	12,593	21,2	953,791	22,742	2386,845	0	202,902	202,902	99,721	0	0	0	0	0	0	0
10:21:07	98,193	2810,335	25,029	24,951	13,294	13,508	12,611	21,2	953,791	22,742	2387,268	0	202,902	202,902	99,721	0	0	0	0	0	0	0
10:21:07	-98,193	2809,353	24,932	24,707	13,294	13,498	12,628	21,2	953,791	22,742	2387,69	0	202,902	202,902	99,721	0	0	0	0	0	0	0
10:21:07	0	2809,353	24,932	24,951	13,294	13,498	12,645	21,2	953,791	22,742	2388,112	0	202,902	202,902	99,721	0	0	0	0	0	0	0
10:21:07	147,29	2810,826	25,078	25,049	13,294	13,513	12,662	21,2	953,791	22,742	2388,535	0	202,902	202,902	99,721	0	0	0	0	0	0	0
10:21:07	0	2810,826	25,078	24,853	13,294	13,513	12,679	21,2	953,791	22,742	2388,957	0	202,902	202,902	99,721	0	0	0	0	0	0	0
10:21:07	-196,386	2808,862	24,883	24,805	13,294	13,493	12,695	21,2	953,791	22,742	2389,377	0	202,902	202,902	99,721	0	0	0	0	0	0	0
10:21:07	16,284	2809,025	24,883	24,805	13,295	13,495	12,711	21,2	953,791	22,742	2389,796	0	202,902	202,902	99,721	0	0	0	0	0	0	0
10:21:07	-16,284	2808,862	24,883	24,707	13,294	13,493	12,726	21,2	953,791	22,742	2390,215	0	202,902	202,902	99,721	0	0	0	0	0	0	0
10:21:07	0	2808,862	24,883	24,853	13,294	13,493	12,741	21,2	953,791	22,742	2390,633	0	202,902	202,902	99,721	0	0	0	0	0	0	0
10:21:07	0	2808,862	24,883	24,805	13,294	13,493	12,756	21,2	953,791	22,742	2391,052	0	202,902	202,902	99,721	0	0	0	0	0	0	0
10:21:07	96,02	2809,822	25,029	24,805	13,291	13,503	12,77	21,2	953,791	22,742	2391,47	0	202,902	202,902	99,721	0	0	0	0	0	0	0
10:21:07	0	2809,822	25,029	25	13,291	13,503	12,785	21,2	953,791	22,742	2391,889	0	202,902	202,902	99,721	0	0	0	0	0	0	0
10:21:07	100,366	2810,826	25,078	24,951	13,294	13,513	12,799	21,2	953,791	22,742	2392,307	0	202,902	202,902	99,721	0	0	0	0	0	0	0
10:21:07	0	2810,826	25,078	25	13,294	13,513	12,813	21,2	953,791	22,742	2392,726	0	202,902	202,902	99,721	0	0	0	0	0	0	0
10:21:07	-32,836	2810,498	25,029	24,853	13,295	13,51	12,827	21,2	953,791	22,742	2393,144	0	202,902	202,902	99,721	0	0	0	0	0	0	0
10:21:07	0	2810,498	25,029	24,853	13,295	13,51	12,84	21,2	953,791	22,742	2393,561	0	202,902	202,902	99,721	0	0	0	0	0	0	0
10:21:07	-98,193	2809,516	24,932	24,951	13,295	13,5	12,853	21,2	953,791	22,742	2393,977	0	202,902	202,902	99,721	0	0	0	0	0	0	0
10:21:07	165,869	2811,174	25,029	25	13,299	13,517	12,866	21,2	953,791	22,742	2394,394	0	202,902	202,902	99,721	0	0	0	0	0	0	0
10:21:07	-229,248	2808,882	24,785	24,707	13,3	13,493	12,878	21,2	953,791	22,742	2394,809	0	202,902	202,902	99,721	0	0	0	0	0	0	0
10:21:07	245,483	2811,337	25,029	24,951	13,3	13,518	12,891	21,2	953,791	22,742	2395,226	0	202,902	202,902	99,721	0	0	0	0	0	0	0
10:21:07	0	2811,337	25,029	24,951	13,3	13,518	12,903	21,2	953,791	22,742	2395,642	0	202,902	202,902	99,721	0	0	0	0	0	0	0
10:21:07	-16,235	2811,174	25,029	24,805	13,299	13,517	12,915	21,2	953,791	22,742	2396,057	0	202,902	202,902	99,721	0	0	0	0	0	0	0
10:21:07	0	2811,174	25,029	24,951	13,299	13,517	12,927	21,2	953,791	22,742	2396,473	0	202,902	202,902	99,721	0	0	0	0	0	0	0
10:21:07	49,096	2811,665	25,078	24,951	13,299	13,522	12,939	21,2	953,791	22,742	2396,888	0	202,902	202,902	99,721	0	0	0	0	0	0	0
10:21:07	-147,29	2810,192	24,932	24,805	13,299	13,507	12,95	21,2	953,791	22,742	2397,301	0	202,902	202,902	99,721	0	0	0	0	0	0	0
10:21:07	114,428	2811,337	25,029	24,853	13,3	13,518	12,961	21,2	953,791	22,742	2397,715	0	202,902	202,902	99,721	0	0	0	0	0	0	0
10:21:07	32,861	2811,665	25,078	25	13,299	13,522	12,972	21,2	953,791	22,742	2398,129	0	202,902	202,902	99,721	0	0	0	0	0	0	0
10:21:07	-131,079	2810,355	24,932	24,951	13,3	13,508	12,982	21,2	953,791	22,742	2398,541	0	202,902	202,902	99,721	0	0	0	0	0	0	0
10:21:07	98,217	2811,337	25,029	25	13,3	13,518	12,993	21,2	953,791	22,742	2398,954	0	202,902	202,902	99,721	0	0	0	0	0	0	0
10:21:07	-114,428	2810,192	24,932	24,853	13,299	13,507	13,003	21,2	953,791	22,742	2399,365	0	202,902	202,902	99,721	0	0	0	0	0	0	0
10:21:07	147,29	2811,665	25,078	25,049	13,299	13,522	13,013	21,2	953,791	22,742	2399,778	0	202,902	202,902	99,721	0	0	0	0	0	0	0
10:21:07	30,517	2811,971	25,176	25	13,295	13,525	13,023	21,2	953,791	22,742	2400,19	0	202,902	202,902	99,721	0	0	0	0	0	0	0
10:21:07	-147,29	2810,498	25,029	24,951	13,295	13,51	13,033	21,2	953,791	22,742	2400,6	0	202,902	202,902	99,721	0	0	0	0	0	0	0
10:21:07	0	2810,498	25,029	25	13,295	13,51	13,042	21,2	953,791	22,742	2401,01	0	202,902	202,902	99,721	0	0	0	0	0	0	0
10:21:07	-98,193	2809,516	24,932	24,951	13,295	13,5	13,051	21,2	953,791	22,742	2401,419	0	202,902	202,902	99,721	0	0	0	0	0	0	0
10:21:07	-49,072	2809,025	24,883	24,805	13,295	13,495	13,06	21,2	953,791	22,742	2401,826	0	202,902	202,902	99,721	0	0	0	0	0	0	0
10:21:07	147,265	2810,498	25,029	24,951	13,295	13,51	13,069	21,2	953,791	22,742	2402,235	0	202,902	202,902	99,721	0	0	0	0	0	0	0
10:21:07	-147,265	2809,025	24,883	24,805	13,295	13,495	13,077	21,2	953,791	22,742	2402,641	0	202,902	202,902	99,721	0	0	0	0	0	0	0
10:21:07	49,072	2809,516	24,932	24,805	13,295	13,5	13,085	21,2	953,791	22,742	2403,048	0	202,902	202,902	99,721	0	0	0	0	0	0	0
10:21:07	-147,241	2808,043	24,785	24,707	13,295	13,484	13,093	21,2	953,791	22,742	2403,453	0	202,902	202,902	99,721	0	0	0	0	0	0	0
10:21:07	98,168	2809,025	24,883	24,707	13,295	13,495	13,101	21,2	953,791	22,742	2403,859	0	202,902	202,902	99,721	0	0	0	0	0	0	0
10:21:07	-163,5	2807,39	24,736	24,658	13,294	13,478	13,108	21,2	953,791	22,742	2404,263	0	202,902	202,902	99,721	0	0	0	0	0	0	0
10:21:07	147,216	2808,862	24,883	24,853	13,294	13,493	13,116	21,2	953,791	22,742	2404,667	0	202,902	202,902	99,721	0	0	0	0	0	0	0
10:21:07	-2,148	2808,841	24,932	24,951	13,291	13,493	13,123	21,2	953,791	22,742	2405,071	0	202,902	202,902	99,721	0	0	0	0	0	0	0
10:21:07	-65,527	2808,185	24,883	24,853	13,29	13,486	13,13	21,2	953,791	22,742	2405,475	0	202,902	202,902	99,721	0	0	0	0	0	0	0
10:21:07	147,265	2809,658	25,029	24,853	13,29	13,501	13,138	21,2	953,791	22,742	2405,879	0	202,902	202,902	99,721	0	0	0	0	0	0	0
10:21:07	0	2809,658	25,029	24,951	13,29	13,501	13,145	21,2	953,791	22,742	2406,283	0	202,902	202,902	99,721	0	0	0	0	0	0	0
10:21:07	-147,265	2808,185	24,883	24,853	13,29	13,486	13,151	21,2	953,791	22,742	2406,685	0	202,902	202,902	99,721	0	0	0	0	0	0	0
10:21:07	49,072	2808,676	24,932	24,805	13,29	13,491	13,158	21,2	953,791	22,742	2407,087	0	202,902	202,902	99,721	0	0	0	0	0	0	0
10:21:07	0	2808,676	24,932	24,853	13,29	13,491	13,165	21,2	953,791	22,742	2407,488	0	202,902	202,902	99,721	0	0	0	0	0	0	0
10:21:07	98,193	2809,658	25,029	25,049	13,29	13,501	13,171	21,2	953,791	22,742	2407,89	0	202,902	202,902	99,721	0	0	0	0	0	0	0
10:21:07	16,43	2809,822	25,029	24,951	13,291	13,503	13,178	21,2	953,791	22,742	2408,292	0	202,902	202,902	99,721	0	0	0	0	0	0	0
10:21:07	-46,923	2809,353	24,932	24,951	13,294	13,498	13,184	21,2	953,791	22,742	2408,693	0	202,902	202,902	99,721	0	0	0	0	0	0	0
10:21:07	-147,241	2807,881	24,785	24,658	13,294	13,483	13,19	21,2	953,791	22,742	2409,093	0	202,902	202,902	99,721	0	0	0	0	0	0	0
10:21:07	147,241	2809,353	24,932	24,853	13,294	13,498	13,196	21,2	953,791	22,742	2409,493	0	202,902	202,902	99,721	0	0	0	0	0	0	0
10:21:07	-147,241	2807,881	24,785	24,853	13,294	13,483	13,202	21,2	953,791	22,742	2409,892	0	202,902	202,902	99,721	0	0	0	0	0	0	0
10:21:07	147,241	2809,353	24,932	24,853	13,294	13,498	13,207	21,2	953,791	22,742	2410,291	0	202,902	202,902	99,721	0	0	0	0	0	0	0
10:21:07	98,193	2810,335	25,029	25	13,294	13,508	13,213	21,2	953,791	22,742	2410,691	0	202,902	202,902	99,721	0	0	0	0	0	0	0
10:21:07	-147,29	2808,862	24,883	24,853	13,294	13,493	13,219	21,2	953,791	22,742	2411,089	0	202,902	202,902	99,721	0	0	0	0	0	0	0
10:21:07	163,549	2810,498	25,029	24,853	13,295	13,51	13,224	21,2	953,791	22,742	2411,489	0	202,902	202,902	99,721	0	0	0	0	0	0	0
10:21:07	-147,265	2809,025	24,883	24,805	13,295	13,495	13,23	21,2	953,791	22,742	2411,886	0	202,902	202,902	99,721	0	0	0	0	0	0	0
10:21:07	-98,168	2808,043	24,785	24,805	13,295	13,484	13,235	21,2	953,791	22,742	2412,282	0	202,902	202,902	99,721	0	0	0	0	0	0	0
10:21:07	147,241	2809,516	24,932	24,951	13,295	13,5	13,24	21,2	953,791	22,742	2412,679	0	202,902	202,902	99,721	0	0	0	0	0	0	0
10:21:07	-16,259	2809,353	24,932	24,805	13,294	13,498	13,245	21,2	953,791	22,742	2413,076	0	202,902	202,902	99,721	0	0	0	0	0	0	0
10:21:07	245,483	2811,808	25,176	25,146	13,294	13,523	13,25	21,2	953,791	22,742	2413,474	0	202,902	202,902	99,721	0	0	0	0	0	0	0
10:21:07	-147,29	2810,335	25,029	25	13,294	13,508	13,256	21,2	953,791	22,742	2413,871	0	202,902	202,902	99,721	0	0	0	0	0	0	0
10:21:07	49,096	2810,826	25,078	25,146	13,294	13,513	13,261	21,2	953,791	22,742	2414,268	0	202,902	202,902	99,721	0	0	0	0	0	0	0
10:21:07	16,259	2810,989	25,078	25,049	13,295	13,515	13,266	21,2	953,791	22,742	2414,665	0	202,902	202,902	99,721	0	0	0	0	0	0	0
10:21:07	-49,096	2810,498	25,029	24,951	13,295	13,51	13,27	21,2	953,791	22,742	2415,061	0	202,902	202,902	99,721	0	0	0	0	0	0	0
10:21:07	16,406	2810,662	25,029	25	13,296	13,511	13,275	21,2	953,791	22,742	2415,457	0	202,902	202,902	99,721	0	0	0	0	0	0	0
10:21:07	0	2810,662	25,029	25	13,296	13,511	13,28	21,2	953,791	22,742	2415,852	0	202,902	202,902	99,721	0	0	0	0	0	0	0
10:21:07	100,366	2811,665	25,078	25,146	13,299	13,522	13,284	21,2	953,791	22,742	2416,248	0	202,902	202,902	99,721	0	0	0	0	0	0	0
10:21:07	98,217	2812,648	25,176	25,146	13,299	13,532	13,289	21,2	953,791	22,742	2416,644	0	202,902	202,902	99,721	0	0	0	0	0	0	0
10:21:07	-98,217	2811,665	25,078	25,049	13,299	13,522	13,294	21,2	953,791	22,742	2417,04	0	202,902	202,902	99,721	0	0	0	0	0	0	0
10:21:07	-147,29	2810,192	24,932	24,951	13,299	13,507	13,298	21,2	953,791	22,742	2417,433	0	202,902	202,902	99,721	0	0	0	0	0	0	0
10:21:07	98,193	2811,174	25,029	24,951	13,299	13,517	13,302	21,2	953,791	22,742	2417,827	0	202,902	202,902	99,721	0	0	0	0	0	0	0
10:21:07	-98,193	2810,192	24,932	24,951	13,299	13,507	13,306	21,2	953,791	22,742	2418,219	0	202,902	202,902	99,721	0	0	0	0	0	0	0
10:21:08	-245,458	2807,738	24,687	24,609	13,299	13,481	13,31	21,2	953,791	22,742	2418,609	0	202,902	202,902	99,721	0	0	0	0	0	0	0
10:21:08	-460,107	2803,137	24,297	23,974	13,295	13,434	13,312	21,2	953,791	22,742	2418,993	0	202,902	202,902	99,721	0	0	0	0	0	0	0
10:21:08	-639,355	2796,743	23,76	23,193	13,289	13,368	13,313	21,2	953,791	22,742	2419,371	0	202,902	202,902	99,721	0	0	0	0	0	0	0
10:21:08	-528,906	2791,454	23,467	22,705	13,276	13,313	13,313	21,2	953,791	22,742	2419,743	0	202,902	202,902	99,721	0	0	0	0	0	0	0
10:21:08	-800,61	2783,448	23,076	22,119	13,253	13,231	13,312	21,2	953,791	22,742	2420,107	0	202,902	202,902	99,721	0	0	0	0	0	0	0
10:21:08	-829,638	2775,152	22,832	21,826	13,22	13,145	13,308	21,2	953,791	22,742	2420,462	0	202,902	202,902	99,721	0	0	0	0	0	0	0
10:21:08	-428,881	2770,863	23,076	21,826	13,183	13,101	13,304	21,3	953,791	22,742	2420,812	0	202,902	202,902	99,721	0	0	0	0	0	0	0
10:21:08	-754,882	2763,314	23,076	21,972	13,14	13,023	13,299	21,3	953,791	22,742	2421,155	0	202,902	202,902	99,721	0	0	0	0	0	0	0
10:21:08	-430,395	2759,01	23,32	22,363	13,102	12,979	13,293	21,3	953,791	22,742	2421,492	0	202,902	202,902	99,721	0	0	0	0	0	0	0
10:21:08	-1120,947	2747,801	22,881	21,777	13,064	12,863	13,284	21,3	953,791	22,742	2421,819	0	202,902	202,902	99,721	0	0	0	0	0	0	0
10:21:08	-1052,172	2737,279	22,344	21,045	13,035	12,755	13,274	21,3	953,791	22,742	2422,134	0	202,902	202,902	99,721	0	0	0	0	0	0	0
10:21:08	-768,774	2729,591	22,002	20,605	13,011	12,676	13,262	21,3	953,791	22,742	2422,442	0	202,902	202,902	99,721	0	0	0	0	0	0	0
10:21:08	-894,946	2720,642	21,611	20,459	12,983	12,583	13,249	21,3	953,791	22,742	2422,74	0	202,902	202,902	99,721	0	0	0	0	0	0	0
10:21:08	-558,007	2715,062	21,562	20,605	12,954	12,526	13,235	21,3	953,791	22,742	2423,032	0	202,902	202,902	99,721	0	0	0	0	0	0	0
10:21:08	-605,224	2709,009	21,465	20,556	12,926	12,464	13,219	21,3	953,791	22,742	2423,318	0	202,902	202,902	99,721	0	0	0	0	0	0	0
10:21:08	-495,996	2704,049	21,562	20,703	12,892	12,412	13,204	21,3	953,791	22,742	2423,599	0	202,902	202,902	99,721	0	0	0	0	0	0	0
10:21:08	-542,285	2698,627	21,611	20,752	12,859	12,356	13,187	21,3	953,791	22,742	2423,874	0	203,508	203,508	99,724	0	0	0	0	0	0	0
10:21:08	-491,748	2693,709	21,709	20,947	12,826	12,306	13,17	21,3	953,791	22,742	2424,144	0	203,508	203,508	99,724	0	0	0	0	0	0	0
10:21:08	-598,706	2687,722	21,611	20,752	12,798	12,244	13,152	21,3	953,791	22,742	2424,408	0	203,508	203,508	99,724	0	0	0	0	0	0	0
10:21:08	-567,553	2682,047	21,465	20,605	12,774	12,186	13,133	21,3	953,791	22,742	2424,665	0	203,508	203,508	99,724	0	0	0	0	0	0	0
10:21:08	-482,934	2677,217	21,318	20,703	12,755	12,136	13,113	21,3	953,791	22,742	2424,918	0	203,508	203,508	99,724	0	0	0	0	0	0	0
10:21:08	-659,545	2670,622	20,976	20,41	12,737	12,068	13,093	21,3	953,791	22,742	2425,163	0	203,508	203,508	99,724	0	0	0	0	0	0	0
10:21:08	-448,144	2666,14	20,781	20,215	12,723	12,022	13,072	21,3	953,791	22,742	2425,405	0	203,508	203,508	99,724	0	0	0	0	0	0	0
10:21:08	-666,699	2659,473	20,439	20,019	12,704	11,953	13,05	21,3	953,791	22,742	2425,639	0	203,508	203,508	99,724	0	0	0	0	0	0	0
10:21:08	-485,205	2654,621	20,293	19,726	12,685	11,903	13,027	21,3	953,791	22,742	2425,867	0	203,508	203,508	99,724	0	0	0	0	0	0	0
10:21:08	-451,709	2650,104	20,244	19,824	12,662	11,856	13,004	21,3	953,791	22,742	2426,091	0	203,508	203,508	99,724	0	0	0	0	0	0	0
10:21:08	-384,497	2646,259	20,293	19,726	12,638	11,817	12,981	21,3	953,791	22,742	2426,312	0	203,508	203,508	99,724	0	0	0	0	0	0	0
10:21:08	-369,311	2642,566	20,488	19,922	12,606	11,779	12,957	21,3	953,791	22,742	2426,528	0	203,508	203,508	99,724	0	0	0	0	0	0	0
10:21:08	-449,389	2638,072	20,586	20,068	12,576	11,732	12,933	21,3	953,791	22,742	2426,739	0	203,508	203,508	99,724	0	0	0	0	0	0	0
10:21:08	-329,687	2634,775	20,732	20,215	12,549	11,698	12,909	21,3	953,791	22,742	2426,947	0	203,508	203,508	99,724	0	0	0	0	0	0	0
10:21:08	-506,835	2629,707	20,586	20,068	12,528	11,646	12,884	21,3	953,791	22,742	2427,15	0	203,508	203,508	99,724	0	0	0	0	0	0	0
10:21:08	-620,043	2623,506	20,342	19,922	12,507	11,582	12,859	21,3	953,791	22,742	2427,346	0	203,508	203,508	99,724	0	0	0	0	0	0	0
10:21:08	-422,509	2619,281	20,244	19,873	12,489	11,538	12,833	21,3	953,791	22,742	2427,538	0	203,508	203,508	99,724	0	0	0	0	0	0	0
10:21:08	-564,575	2613,636	19,951	19,58	12,473	11,48	12,806	21,3	953,791	22,742	2427,724	0	203,508	203,508	99,724	0	0	0	0	0	0	0
10:21:08	-480,395	2608,832	19,756	19,238	12,457	11,431	12,779	21,3	953,791	22,742	2427,906	0	203,508	203,508	99,724	0	0	0	0	0	0	0
10:21:08	-591,235	2602,919	19,463	19,043	12,44	11,37	12,752	21,3	953,791	22,742	2428,081	0	203,508	203,508	99,724	0	0	0	0	0	0	0
10:21:08	-331,298	2599,606	19,512	19,043	12,419	11,336	12,724	21,3	953,791	22,742	2428,252	0	203,508	203,508	99,724	0	0	0	0	0	0	0
10:21:08	-399,877	2595,608	19,512	19,14	12,396	11,294	12,696	21,3	953,791	22,742	2428,419	0	203,508	203,508	99,724	0	0	0	0	0	0	0
10:21:08	-283,667	2592,771	19,609	19,238	12,375	11,265	12,668	21,3	953,791	22,742	2428,584	0	203,508	203,508	99,724	0	0	0	0	0	0	0
10:21:08	-478,247	2587,988	19,512	19,189	12,353	11,216	12,639	21,3	953,791	22,742	2428,743	0	203,508	203,508	99,724	0	0	0	0	0	0	0
10:21:08	-452,563	2583,463	19,316	18,994	12,338	11,169	12,611	21,3	953,791	22,742	2428,898	0	203,508	203,508	99,724	0	0	0	0	0	0	0
10:21:08	-450	2578,963	19,17	18,847	12,321	11,123	12,581	21,3	953,791	22,742	2429,048	0	203,508	203,508	99,724	0	0	0	0	0	0	0
10:21:08	-403,442	2574,928	19,023	18,701	12,306	11,081	12,552	21,3	953,791	22,742	2429,194	0	203,508	203,508	99,724	0	0	0	0	0	0	0
10:21:08	-435,961	2570,569	18,828	18,652	12,293	11,036	12,522	21,3	953,791	22,742	2429,335	0	203,508	203,508	99,724	0	0	0	0	0	0	0
10:21:08	-440,942	2566,159	18,681	18,506	12,276	10,991	12,492	21,3	953,791	22,742	2429,472	0	203,508	203,508	99,724	0	0	0	0	0	0	0
10:21:08	-317,187	2562,987	18,681	18,457	12,258	10,958	12,462	21,3	953,791	22,742	2429,606	0	203,508	203,508	99,724	0	0	0	0	0	0	0
10:21:08	-334,619	2559,641	18,681	18,457	12,239	10,924	12,432	21,3	953,791	22,742	2429,736	0	203,508	203,508	99,724	0	0	0	0	0	0	0
10:21:08	-205,59	2557,585	18,877	18,652	12,217	10,902	12,402	21,3	953,791	22,742	2429,863	0	203,508	203,508	99,724	0	0	0	0	0	0	0
10:21:08	-355,224	2554,033	18,877	18,652	12,197	10,866	12,372	21,3	953,791	22,742	2429,988	0	203,508	203,508	99,724	0	0	0	0	0	0	0
10:21:08	-301,098	2551,022	18,974	18,652	12,174	10,835	12,342	21,3	953,791	22,742	2430,109	0	203,508	203,508	99,724	0	0	0	0	0	0	0
10:21:08	-393,164	2547,09	18,828	18,506	12,16	10,794	12,311	21,3	953,791	22,742	2430,225	0	203,508	203,508	99,724	0	0	0	0	0	0	0
10:21:08	-431,958	2542,771	18,633	18,457	12,147	10,75	12,281	21,3	953,791	22,742	2430,338	0	203,508	203,508	99,724	0	0	0	0	0	0	0
10:21:08	-405,81	2538,713	18,388	18,261	12,137	10,708	12,25	21,3	953,791	22,742	2430,446	0	203,508	203,508	99,724	0	0	0	0	0	0	0
10:21:08	-404,565	2534,667	18,144	17,969	12,128	10,666	12,219	21,3	953,791	22,742	2430,55	0	203,508	203,508	99,724	0	0	0	0	0	0	0
10:21:08	-395,751	2530,71	17,9	17,773	12,119	10,625	12,188	21,3	953,791	22,742	2430,651	0	203,508	203,508	99,724	0	0	0	0	0	0	0
10:21:08	-334,155	2527,368	17,803	17,578	12,105	10,591	12,156	21,3	953,791	22,742	2430,747	0	203,508	203,508	99,724	0	0	0	0	0	0	0
10:21:08	-180,615	2525,562	17,803	17,578	12,095	10,572	12,125	21,3	953,791	22,742	2430,842	0	203,508	203,508	99,724	0	0	0	0	0	0	0
10:21:08	-245,654	2523,105	17,803	17,627	12,081	10,547	12,094	21,3	953,791	22,742	2430,934	0	203,508	203,508	99,724	0	0	0	0	0	0	0
10:21:08	-241,455	2520,691	17,9	17,627	12,062	10,522	12,064	21,3	953,791	22,742	2431,024	0	203,508	203,508	99,724	0	0	0	0	0	0	0
10:21:08	-240,429	2518,286	17,998	17,724	12,044	10,497	12,033	21,3	953,791	22,742	2431,111	0	203,508	203,508	99,724	0	0	0	0	0	0	0
10:21:08	-252,099	2515,765	17,998	17,773	12,029	10,471	12,002	21,3	953,791	22,742	2431,196	0	203,508	203,508	99,724	0	0	0	0	0	0	0
10:21:08	-254,418	2513,221	17,998	17,773	12,015	10,445	11,972	21,3	953,791	22,742	2431,278	0	203,508	203,508	99,724	0	0	0	0	0	0	0
10:21:08	-385,717	2509,364	17,851	17,773	12,001	10,405	11,941	21,3	953,791	22,742	2431,356	0	203,508	203,508	99,724	0	0	0	0	0	0	0
10:21:08	-218,286	2507,181	17,803	17,627	11,992	10,383	11,91	21,3	953,791	22,742	2431,432	0	203,508	203,508	99,724	0	0	0	0	0	0	0
10:21:08	-308,862	2504,093	17,656	17,48	11,982	10,351	11,88	21,3	953,791	22,742	2431,504	0	203,508	203,508	99,724	0	0	0	0	0	0	0
10:21:08	-400,317	2500,089	17,412	17,285	11,973	10,31	11,849	21,3	953,791	22,742	2431,573	0	203,508	203,508	99,724	0	0	0	0	0	0	0
10:21:08	-214,941	2497,94	17,363	17,236	11,963	10,288	11,818	21,3	953,791	22,742	2431,639	0	203,508	203,508	99,724	0	0	0	0	0	0	0
10:21:08	-216,064	2495,779	17,314	17,187	11,954	10,265	11,788	21,3	953,791	22,742	2431,703	0	203,508	203,508	99,724	0	0	0	0	0	0	0
10:21:08	-168,627	2494,093	17,314	17,187	11,944	10,248	11,758	21,3	953,791	22,742	2431,766	0	203,508	203,508	99,724	0	0	0	0	0	0	0
10:21:08	-203,515	2492,058	17,363	17,236	11,93	10,227	11,728	21,3	953,791	22,742	2431,826	0	203,508	203,508	99,724	0	0	0	0	0	0	0
10:21:08	-203,564	2490,022	17,412	17,236	11,916	10,206	11,698	21,3	953,791	22,742	2431,884	0	203,508	203,508	99,724	0	0	0	0	0	0	0
10:21:08	-251,953	2487,503	17,412	17,383	11,902	10,18	11,668	21,3	953,791	22,742	2431,94	0	203,508	203,508	99,724	0	0	0	0	0	0	0
10:21:08	-167,602	2485,827	17,412	17,383	11,892	10,163	11,639	21,3	953,791	22,742	2431,994	0	203,508	203,508	99,724	0	0	0	0	0	0	0
10:21:08	-72,998	2485,097	17,51	17,383	11,883	10,155	11,61	21,3	953,791	22,742	2432,047	0	203,508	203,508	99,724	0	0	0	0	0	0	0
10:21:08	-261,132	2482,485	17,412	17,285	11,874	10,128	11,581	21,3	953,791	22,742	2432,097	0	203,508	203,508	99,724	0	0	0	0	0	0	0
10:21:08	-262,182	2479,864	17,314	17,09	11,864	10,101	11,551	21,3	953,791	22,742	2432,145	0	203,508	203,508	99,724	0	0	0	0	0	0	0
10:21:08	-319,531	2476,668	17,07	16,845	11,859	10,068	11,522	21,3	953,791	22,742	2432,189	0	203,508	203,508	99,724	0	0	0	0	0	0	0
10:21:08	-223,876	2474,43	16,924	16,601	11,855	10,045	11,493	21,3	953,791	22,742	2432,231	0	203,508	203,508	99,724	0	0	0	0	0	0	0
10:21:08	-262,011	2471,809	16,826	16,552	11,845	10,018	11,465	21,3	953,791	22,742	2432,271	0	203,508	203,508	99,724	0	0	0	0	0	0	0
10:21:08	-119,213	2470,617	16,875	16,601	11,836	10,006	11,436	21,3	953,791	22,742	2432,309	0	203,508	203,508	99,724	0	0	0	0	0	0	0
10:21:08	-107,006	2469,547	17,021	16,845	11,822	9,995	11,408	21,3	953,791	22,742	2432,346	0	203,508	203,508	99,724	0	0	0	0	0	0	0
10:21:08	-109,155	2468,456	17,168	17,041	11,808	9,984	11,38	21,3	953,791	22,742	2432,382	0	203,508	203,508	99,724	0	0	0	0	0	0	0
10:21:08	-108,154	2467,374	17,314	17,09	11,794	9,972	11,352	21,3	953,791	22,742	2432,417	0	203,508	203,508	99,724	0	0	0	0	0	0	0
10:21:08	-164,404	2465,73	17,314	17,09	11,784	9,955	11,325	21,3	953,791	22,742	2432,451	0	203,508	203,508	99,724	0	0	0	0	0	0	0
10:21:08	-309,179	2462,638	17,168	17,041	11,775	9,924	11,297	21,3	953,791	22,742	2432,481	0	203,508	203,508	99,724	0	0	0	0	0	0	0
10:21:08	-178,613	2460,852	17,07	16,894	11,77	9,905	11,27	21,3	953,791	22,742	2432,509	0	203,508	203,508	99,724	0	0	0	0	0	0	0
10:21:08	-213,671	2458,715	17,021	16,894	11,761	9,883	11,243	21,3	953,791	22,742	2432,535	0	203,508	203,508	99,724	0	0	0	0	0	0	0
10:21:08	-225,732	2456,458	16,875	16,748	11,756	9,86	11,216	21,3	953,791	22,742	2432,559	0	203,508	203,508	99,724	0	0	0	0	0	0	0
10:21:08	-130,346	2455,155	16,826	16,699	11,751	9,846	11,189	21,3	953,791	22,742	2432,582	0	203,508	203,508	99,724	0	0	0	0	0	0	0
10:21:08	-259,643	2452,558	16,728	16,601	11,742	9,82	11,162	21,3	953,791	22,742	2432,602	0	203,508	203,508	99,724	0	0	0	0	0	0	0
10:21:08	-82,153	2451,737	16,728	16,601	11,737	9,811	11,136	21,3	953,791	22,742	2432,621	0	203,508	203,508	99,724	0	0	0	0	0	0	0
10:21:08	-211,206	2449,625	16,679	16,601	11,728	9,789	11,109	21,3	953,791	22,742	2432,638	0	203,508	203,508	99,724	0	0	0	0	0	0	0
10:21:08	-155,639	2448,068	16,679	16,601	11,719	9,773	11,083	21,3	953,791	22,742	2432,653	0	203,508	203,508	99,724	0	0	0	0	0	0	0
10:21:08	-89,77	2447,171	16,679	16,601	11,714	9,764	11,057	21,3	953,791	22,742	2432,668	0	203,508	203,508	99,724	0	0	0	0	0	0	0
10:21:08	-160,937	2445,561	16,679	16,552	11,705	9,748	11,031	21,3	953,791	22,742	2432,681	0	203,508	203,508	99,724	0	0	0	0	0	0	0
10:21:08	-160,009	2443,961	16,679	16,504	11,696	9,731	11,006	21,3	953,791	22,742	2432,692	0	203,508	203,508	99,724	0	0	0	0	0	0	0
10:21:08	-182,69	2442,134	16,582	16,406	11,691	9,712	10,981	21,3	953,791	22,742	2432,702	0	203,508	203,508	99,724	0	0	0	0	0	0	0
10:21:08	-204,76	2440,087	16,533	16,406	11,682	9,691	10,955	21,3	953,791	22,742	2432,709	0	203,508	203,508	99,724	0	0	0	0	0	0	0
10:21:08	-51,367	2439,573	16,582	16,406	11,677	9,686	10,93	21,3	953,791	22,742	2432,716	0	203,508	203,508	99,724	0	0	0	0	0	0	0
10:21:09	-155,419	2438,019	16,582	16,406	11,668	9,67	10,906	21,3	953,791	22,742	2432,721	0	203,508	203,508	99,724	0	0	0	0	0	0	0
10:21:09	-165,332	2436,365	16,582	16,406	11,658	9,653	10,881	21,3	953,791	22,742	2432,724	0	203,508	203,508	99,724	0	0	0	0	0	0	0
10:21:09	-88,72	2435,478	16,582	16,406	11,653	9,644	10,857	21,3	953,791	22,742	2432,727	0	203,508	203,508	99,724	0	0	0	0	0	0	0
10:21:09	-134,448	2434,134	16,533	16,357	11,648	9,63	10,833	21,3	953,791	22,742	2432,729	0	203,508	203,508	99,724	0	0	0	0	0	0	0
10:21:09	-246,435	2431,669	16,435	16,357	11,64	9,604	10,809	21,3	953,791	22,742	2431,669	0	203,508	203,508	99,724	0	0	0	0	0	0	0
10:21:09	-98,242	2430,687	16,435	16,308	11,634	9,594	10,785	21,3	953,791	22,742	2430,687	0	203,508	203,508	99,724	0	0	0	0	0	0	0
10:21:09	-56,298	2430,124	16,533	16,357	11,626	9,588	10,761	21,3	953,791	22,742	2430,124	0	203,508	203,508	99,724	0	0	0	0	0	0	0
10:21:09	-179,296	2428,331	16,435	16,308	11,621	9,57	10,738	21,2	950,932	22,742	2428,331	0	203,508	203,508	99,724	0	0	0	0	0	0	0
10:21:09	-74,023	2427,591	16,435	16,357	11,616	9,562	10,715	21,2	950,932	22,742	2427,591	0	203,508	203,508	99,724	0	0	0	0	0	0	0
10:21:09	-159,814	2425,993	16,435	16,308	11,607	9,546	10,692	21,2	950,932	22,742	2425,993	0	203,508	203,508	99,724	0	0	0	0	0	0	0
10:21:09	-4,37	2425,949	16,533	16,357	11,602	9,545	10,67	21,2	950,932	22,742	2425,949	0	203,508	203,508	99,724	0	0	0	0	0	0	0
10:21:09	-238,818	2423,561	16,435	16,357	11,593	9,521	10,647	21,2	950,932	22,742	2423,561	0	203,508	203,508	99,724	0	0	0	0	0	0	0
10:21:09	-132,348	2422,237	16,386	16,211	11,589	9,507	10,625	21,2	950,932	22,742	2422,237	0	203,508	203,508	99,724	0	0	0	0	0	0	0
10:21:09	-118,31	2421,054	16,338	16,211	11,585	9,495	10,603	21,2	950,932	22,742	2421,054	0	203,508	203,508	99,724	0	0	0	0	0	0	0
10:21:09	-120,898	2419,845	16,24	16,162	11,583	9,482	10,581	21,2	950,932	22,742	2419,845	0	203,508	203,508	99,724	0	0	0	0	0	0	0
10:21:09	-188,525	2417,96	16,191	16,162	11,575	9,463	10,559	21,2	950,932	22,742	2417,96	0	203,508	203,508	99,724	0	0	0	0	0	0	0
10:21:09	-83,154	2417,128	16,191	16,064	11,57	9,454	10,537	21,2	950,932	22,742	2417,128	0	203,508	203,508	99,724	0	0	0	0	0	0	0
10:21:09	-52,294	2416,605	16,24	16,162	11,565	9,449	10,516	21,2	950,932	22,742	2416,605	0	201,69	201,69	99,716	0	0	0	0	0	0	0
10:21:09	-44,482	2416,161	16,338	16,162	11,557	9,444	10,495	21,2	950,932	22,742	2416,161	0	201,69	201,69	99,716	0	0	0	0	0	0	0
10:21:09	-191,088	2414,25	16,24	16,162	11,551	9,425	10,474	21,2	950,932	22,742	2414,25	0	201,69	201,69	99,716	0	0	0	0	0	0	0
10:21:09	-223,999	2412,01	16,093	16,064	11,547	9,402	10,453	21,2	950,932	22,742	2412,01	0	201,69	201,69	99,716	0	0	0	0	0	0	0
10:21:09	24,853	2412,258	16,191	16,015	11,543	9,404	10,432	21,2	950,932	22,742	2412,01	0	201,69	201,69	99,716	0	0	0	0	0	0	0
10:21:09	-150,244	2410,756	16,191	16,064	11,534	9,389	10,412	21,2	950,932	22,742	2410,756	0	201,69	201,69	99,716	0	0	0	0	0	0	0
10:21:09	-151,123	2409,244	16,191	16,064	11,526	9,373	10,391	21,2	950,932	22,742	2409,244	0	201,69	201,69	99,716	0	0	0	0	0	0	0
10:21:09	-96,264	2408,282	16,191	16,064	11,52	9,363	10,371	21,2	950,932	22,742	2408,282	0	201,69	201,69	99,716	0	0	0	0	0	0	0
10:21:09	-35,009	2407,932	16,24	16,162	11,516	9,36	10,351	21,2	950,932	22,742	2407,932	0	201,69	201,69	99,716	0	0	0	0	0	0	0
10:21:09	-146,899	2406,463	16,24	16,162	11,507	9,344	10,332	21,2	950,932	22,742	2406,463	0	201,69	201,69	99,716	0	0	0	0	0	0	0
10:21:09	-97,338	2405,489	16,24	16,162	11,502	9,334	10,312	21,2	950,932	22,742	2405,489	0	201,69	201,69	99,716	0	0	0	0	0	0	0
10:21:09	-82,128	2404,668	16,24	16,162	11,497	9,326	10,293	21,2	950,932	22,742	2404,668	0	201,69	201,69	99,716	0	0	0	0	0	0	0
10:21:09	-111,669	2403,551	16,191	16,064	11,494	9,314	10,273	21,2	950,932	22,742	2403,551	0	201,69	201,69	99,716	0	0	0	0	0	0	0
10:21:09	-205,419	2401,497	16,045	15,967	11,49	9,293	10,254	21,2	950,932	22,742	2401,497	0	201,69	201,69	99,716	0	0	0	0	0	0	0
10:21:09	-33,422	2401,163	16,045	15,967	11,488	9,29	10,235	21,2	950,932	22,742	2401,163	0	201,69	201,69	99,716	0	0	0	0	0	0	0
10:21:09	-173,73	2399,426	15,947	15,82	11,484	9,272	10,216	21,2	950,932	22,742	2399,426	0	201,69	201,69	99,716	0	0	0	0	0	0	0
10:21:09	-82,104	2398,605	15,947	15,82	11,479	9,263	10,198	21,2	950,932	22,742	2398,605	0	201,69	201,69	99,716	0	0	0	0	0	0	0
10:21:09	-50,952	2398,095	16,045	15,967	11,471	9,258	10,179	21,2	950,932	22,742	2398,095	0	201,69	201,69	99,716	0	0	0	0	0	0	0
10:21:09	-97,192	2397,123	16,045	16,015	11,465	9,248	10,161	21,2	950,932	22,742	2397,123	0	201,69	201,69	99,716	0	0	0	0	0	0	0
10:21:09	-20,239	2396,921	16,191	16,162	11,456	9,246	10,143	21,2	950,932	22,742	2396,921	0	201,69	201,69	99,716	0	0	0	0	0	0	0
10:21:09	-143,725	2395,484	16,191	16,211	11,448	9,231	10,125	21,2	950,932	22,742	2395,484	0	201,69	201,69	99,716	0	0	0	0	0	0	0
10:21:09	-51,513	2394,968	16,24	16,211	11,442	9,226	10,108	21,2	950,932	22,742	2394,968	0	201,69	201,69	99,716	0	0	0	0	0	0	0
10:21:09	-79,809	2394,17	16,24	16,162	11,438	9,218	10,09	21,2	950,932	22,742	2394,17	0	201,69	201,69	99,716	0	0	0	0	0	0	0
10:21:09	-188,403	2392,286	16,191	16,162	11,43	9,198	10,073	21,2	950,932	22,742	2392,286	0	201,69	201,69	99,716	0	0	0	0	0	0	0
10:21:09	-131,372	2390,973	16,093	16,064	11,428	9,185	10,055	21,2	950,932	22,742	2390,973	0	201,69	201,69	99,716	0	0	0	0	0	0	0
10:21:09	-61,596	2390,357	16,093	16,015	11,424	9,178	10,038	21,2	950,932	22,742	2390,357	0	201,69	201,69	99,716	0	0	0	0	0	0	0
10:21:09	-200,976	2388,347	15,947	15,967	11,421	9,158	10,021	21,2	950,932	22,742	2388,347	0	201,69	201,69	99,716	0	0	0	0	0	0	0
10:21:09	-113,061	2387,216	15,849	15,82	11,42	9,146	10,004	21,2	950,932	22,742	2387,216	0	201,69	201,69	99,716	0	0	0	0	0	0	0
10:21:09	-234,033	2384,876	15,605	15,527	11,42	9,122	9,986	21,2	950,932	22,742	2384,876	0	201,69	201,69	99,716	0	0	0	0	0	0	0
10:21:09	-46,777	2384,408	15,556	15,478	11,42	9,117	9,969	21,2	950,932	22,742	2384,408	0	201,69	201,69	99,716	0	0	0	0	0	0	0
10:21:09	-93,579	2383,472	15,459	15,429	11,42	9,107	9,952	21,2	950,932	22,742	2383,472	0	201,69	201,69	99,716	0	0	0	0	0	0	0
10:21:09	-66,21	2382,81	15,41	15,332	11,419	9,101	9,936	21,2	950,932	22,742	2382,81	0	201,69	201,69	99,716	0	0	0	0	0	0	0
10:21:09	-80,981	2382	15,41	15,332	11,414	9,092	9,919	21,2	950,932	22,742	2382	0	201,69	201,69	99,716	0	0	0	0	0	0	0
10:21:09	-72,949	2381,271	15,459	15,478	11,407	9,085	9,903	21,2	950,932	22,742	2381,271	0	201,69	201,69	99,716	0	0	0	0	0	0	0
10:21:09	1,147	2381,282	15,605	15,625	11,399	9,085	9,887	21,2	950,932	22,742	2381,271	0	201,69	201,69	99,716	0	0	0	0	0	0	0
10:21:09	79,76	2382,08	15,898	15,722	11,388	9,093	9,871	21,2	950,932	22,742	2381,272	0	201,69	201,69	99,716	0	0	0	0	0	0	0
10:21:09	-34,228	2381,738	16,093	15,967	11,376	9,09	9,856	21,2	950,932	22,742	2381,272	0	201,69	201,69	99,716	0	0	0	0	0	0	0
10:21:09	-66,235	2381,075	16,191	16,064	11,367	9,083	9,841	21,2	950,932	22,742	2381,075	0	201,69	201,69	99,716	0	0	0	0	0	0	0
10:21:09	-52,661	2380,549	16,24	16,162	11,361	9,077	9,826	21,2	950,932	22,742	2380,549	0	201,69	201,69	99,716	0	0	0	0	0	0	0
10:21:09	-108,349	2379,465	16,191	16,162	11,357	9,066	9,811	21,2	950,932	22,742	2379,465	0	201,69	201,69	99,716	0	0	0	0	0	0	0
10:21:09	-201,904	2377,446	16,045	16,015	11,354	9,045	9,796	21,2	950,932	22,742	2377,446	0	201,69	201,69	99,716	0	0	0	0	0	0	0
10:21:09	-140,258	2376,044	15,898	15,869	11,354	9,031	9,781	21,2	950,932	22,742	2376,044	0	201,69	201,69	99,716	0	0	0	0	0	0	0
10:21:09	-218,92	2373,854	15,605	15,674	11,357	9,008	9,766	21,2	950,932	22,742	2373,854	0	201,69	201,69	99,716	0	0	0	0	0	0	0
10:21:09	-122,851	2372,626	15,459	15,478	11,358	8,996	9,751	21,2	950,932	22,742	2372,626	0	201,69	201,69	99,716	0	0	0	0	0	0	0
10:21:09	-93,432	2371,692	15,361	15,429	11,358	8,986	9,736	21,2	950,932	22,742	2371,692	0	201,69	201,69	99,716	0	0	0	0	0	0	0
10:21:09	0	2371,692	15,361	15,332	11,358	8,986	9,721	21,2	950,932	22,742	2371,692	0	201,69	201,69	99,716	0	0	0	0	0	0	0
10:21:09	-110,742	2370,584	15,263	15,283	11,357	8,975	9,706	21,2	950,932	22,742	2370,584	0	201,69	201,69	99,716	0	0	0	0	0	0	0
10:21:09	13,647	2370,721	15,361	15,332	11,353	8,976	9,692	21,2	950,932	22,742	2370,584	0	201,69	201,69	99,716	0	0	0	0	0	0	0
10:21:09	-34,252	2370,378	15,41	15,429	11,348	8,972	9,678	21,2	950,932	22,742	2370,378	0	201,69	201,69	99,716	0	0	0	0	0	0	0
10:21:09	-80,981	2369,568	15,41	15,429	11,344	8,964	9,664	21,2	950,932	22,742	2369,568	0	201,69	201,69	99,716	0	0	0	0	0	0	0
10:21:09	-16,943	2369,399	15,459	15,429	11,34	8,962	9,65	21,2	950,932	22,742	2369,399	0	201,69	201,69	99,716	0	0	0	0	0	0	0
10:21:09	-18,383	2369,215	15,459	15,527	11,339	8,96	9,637	21,2	950,932	22,742	2369,215	0	201,69	201,69	99,716	0	0	0	0	0	0	0
10:21:09	-63,867	2368,576	15,41	15,332	11,338	8,954	9,623	21,2	950,932	22,742	2368,576	0	201,69	201,69	99,716	0	0	0	0	0	0	0
10:21:09	-79,931	2367,777	15,41	15,429	11,334	8,946	9,61	21,2	950,932	22,742	2367,777	0	201,69	201,69	99,716	0	0	0	0	0	0	0
10:21:09	-33,203	2367,445	15,459	15,478	11,329	8,942	9,597	21,2	950,932	22,742	2367,445	0	201,69	201,69	99,716	0	0	0	0	0	0	0
10:21:09	12,402	2367,569	15,556	15,527	11,325	8,944	9,584	21,2	950,932	22,742	2367,445	0	201,69	201,69	99,716	0	0	0	0	0	0	0
10:21:09	-34,13	2367,228	15,605	15,527	11,32	8,94	9,571	21,2	950,932	22,742	2367,228	0	201,69	201,69	99,716	0	0	0	0	0	0	0
10:21:09	11,303	2367,341	15,703	15,527	11,315	8,941	9,559	21,2	950,932	22,742	2367,228	0	201,69	201,69	99,716	0	0	0	0	0	0	0
10:21:09	-140,087	2365,94	15,556	15,527	11,315	8,927	9,547	21,2	950,932	22,742	2365,94	0	201,69	201,69	99,716	0	0	0	0	0	0	0
10:21:09	-93,383	2365,006	15,459	15,478	11,315	8,917	9,534	21,2	950,932	22,742	2365,006	0	201,69	201,69	99,716	0	0	0	0	0	0	0
10:21:09	-47,534	2364,531	15,459	15,429	11,313	8,912	9,522	21,2	950,932	22,742	2364,531	0	201,69	201,69	99,716	0	0	0	0	0	0	0
10:21:09	-15,38	2364,377	15,41	15,332	11,314	8,911	9,51	21,2	950,932	22,742	2364,377	0	201,69	201,69	99,716	0	0	0	0	0	0	0
10:21:09	-30,444	2364,072	15,361	15,185	11,315	8,907	9,498	21,2	950,932	22,742	2364,072	0	201,69	201,69	99,716	0	0	0	0	0	0	0
10:21:09	-156,982	2362,503	15,263	15,283	11,312	8,891	9,486	21,2	950,932	22,742	2362,503	0	201,69	201,69	99,716	0	0	0	0	0	0	0
10:21:09	-46,679	2362,036	15,215	15,136	11,312	8,886	9,475	21,2	950,932	22,742	2362,036	0	201,69	201,69	99,716	0	0	0	0	0	0	0
10:21:09	30,468	2362,34	15,263	15,185	11,311	8,89	9,463	21,2	950,932	22,742	2362,036	0	201,69	201,69	99,716	0	0	0	0	0	0	0
10:21:09	-46,679	2361,874	15,215	15,136	11,311	8,885	9,452	21,2	950,932	22,742	2361,874	0	201,69	201,69	99,716	0	0	0	0	0	0	0
10:21:09	-64,697	2361,227	15,215	15,088	11,307	8,878	9,441	21,2	950,932	22,742	2361,227	0	201,69	201,69	99,716	0	0	0	0	0	0	0
10:21:09	46,63	2361,693	15,263	15,283	11,307	8,883	9,43	21,2	950,932	22,742	2361,227	0	201,69	201,69	99,716	0	0	0	0	0	0	0
10:21:09	-82,031	2360,873	15,263	15,185	11,303	8,874	9,419	21,2	950,932	22,742	2360,873	0	201,69	201,69	99,716	0	0	0	0	0	0	0
10:21:09	77,221	2361,645	15,361	15,283	11,302	8,882	9,408	21,2	950,932	22,742	2360,874	0	201,69	201,69	99,716	0	0	0	0	0	0	0
10:21:09	-19,262	2361,452	15,41	15,332	11,298	8,88	9,398	21,2	950,932	22,742	2360,874	0	201,69	201,69	99,716	0	0	0	0	0	0	0
10:21:09	-80,981	2360,642	15,41	15,429	11,293	8,872	9,388	21,2	950,932	22,742	2360,642	0	201,69	201,69	99,716	0	0	0	0	0	0	0
10:21:09	-19,116	2360,451	15,459	15,429	11,29	8,87	9,377	21,2	950,932	22,742	2360,451	0	201,69	201,69	99,716	0	0	0	0	0	0	0
10:21:09	-16,088	2360,29	15,459	15,429	11,289	8,868	9,367	21,2	950,932	22,742	2360,29	0	201,69	201,69	99,716	0	0	0	0	0	0	0
10:21:09	-46,679	2359,824	15,41	15,429	11,289	8,864	9,358	21,2	950,932	22,742	2359,824	0	201,69	201,69	99,716	0	0	0	0	0	0	0
10:21:09	0	2359,824	15,41	15,332	11,289	8,864	9,348	21,2	950,932	22,742	2359,824	0	201,69	201,69	99,716	0	0	0	0	0	0	0
10:21:09	-139,941	2358,424	15,263	15,283	11,289	8,849	9,338	21,2	950,932	22,742	2358,424	0	201,69	201,69	99,716	0	0	0	0	0	0	0
10:21:09	-46,655	2357,958	15,215	15,185	11,289	8,844	9,328	21,2	950,932	22,742	2357,958	0	201,69	201,69	99,716	0	0	0	0	0	0	0
10:21:09	0	2357,958	15,215	15,136	11,289	8,844	9,319	21,2	950,932	22,742	2357,958	0	201,69	201,69	99,716	0	0	0	0	0	0	0
10:21:09	-93,261	2357,025	15,117	15,136	11,289	8,835	9,309	21,2	950,932	22,742	2357,025	0	201,69	201,69	99,716	0	0	0	0	0	0	0
10:21:09	93,261	2357,958	15,215	15,088	11,289	8,844	9,3	21,2	950,932	22,742	2357,026	0	201,69	201,69	99,716	0	0	0	0	0	0	0
10:21:09	-93,261	2357,025	15,117	15,088	11,289	8,835	9,291	21,2	950,932	22,742	2357,025	0	201,69	201,69	99,716	0	0	0	0	0	0	0
10:21:10	93,261	2357,958	15,215	15,136	11,289	8,844	9,282	21,2	950,932	22,742	2357,026	0	201,69	201,69	99,716	0	0	0	0	0	0	0
10:21:10	-139,917	2356,558	15,068	15,088	11,289	8,83	9,274	21,2	950,932	22,742	2356,558	0	201,69	201,69	99,716	0	0	0	0	0	0	0
10:21:10	-93,261	2355,626	14,97	14,99	11,289	8,82	9,265	21,2	950,932	22,742	2355,626	0	201,69	201,69	99,716	0	0	0	0	0	0	0
10:21:10	124,707	2356,873	15,117	15,088	11,288	8,833	9,256	21,2	950,932	22,742	2355,627	0	201,69	201,69	99,716	0	0	0	0	0	0	0
10:21:10	26,44	2357,137	15,215	15,136	11,284	8,836	9,248	21,2	950,932	22,742	2355,628	0	201,69	201,69	99,716	0	0	0	0	0	0	0
10:21:10	-93,261	2356,205	15,117	15,088	11,284	8,826	9,24	21,2	950,932	22,742	2355,629	0	201,69	201,69	99,716	0	0	0	0	0	0	0
10:21:10	0	2356,205	15,117	15,088	11,284	8,826	9,232	21,2	950,932	22,742	2355,629	0	201,69	201,69	99,716	0	0	0	0	0	0	0
10:21:10	27,343	2356,478	15,215	15,088	11,28	8,829	9,224	21,1	953,331	22,742	2355,63	0	201,69	201,69	99,716	0	0	0	0	0	0	0
10:21:10	-102,539	2355,453	15,117	15,088	11,28	8,819	9,216	21,1	953,331	22,742	2355,453	0	201,69	201,69	99,716	0	0	0	0	0	0	0
10:21:10	-46,606	2354,987	15,068	14,99	11,28	8,814	9,208	21,1	953,331	22,742	2354,987	0	201,69	201,69	99,716	0	0	0	0	0	0	0
10:21:10	46,606	2355,453	15,117	14,99	11,28	8,819	9,2	21,1	953,331	22,742	2354,987	0	201,69	201,69	99,716	0	0	0	0	0	0	0
10:21:10	78,173	2356,234	15,215	15,185	11,279	8,827	9,193	21,1	953,331	22,742	2354,988	0	201,69	201,69	99,716	0	0	0	0	0	0	0
10:21:10	-160,009	2354,634	15,117	15,136	11,276	8,81	9,185	21,1	953,331	22,742	2354,634	0	201,69	201,69	99,716	0	0	0	0	0	0	0
10:21:10	26,171	2354,896	15,215	15,136	11,272	8,813	9,178	21,1	953,331	22,742	2354,635	0	201,69	201,69	99,716	0	0	0	0	0	0	0
10:21:10	31,591	2355,212	15,263	15,283	11,271	8,816	9,171	21,1	953,331	22,742	2354,635	0	201,69	201,69	99,716	0	0	0	0	0	0	0
10:21:10	-62,89	2354,583	15,215	15,185	11,27	8,81	9,164	21,1	953,331	22,742	2354,583	0	201,69	201,69	99,716	0	0	0	0	0	0	0
10:21:10	-144,97	2353,133	15,117	15,136	11,267	8,795	9,157	21,1	953,331	22,742	2353,133	0	201,69	201,69	99,716	0	0	0	0	0	0	0
10:21:10	0	2353,133	15,117	15,088	11,267	8,795	9,15	21,1	953,331	22,742	2353,134	0	201,441	201,441	99,715	0	0	0	0	0	0	0
10:21:10	-46,582	2352,668	15,068	15,088	11,267	8,79	9,143	21,1	953,331	22,742	2352,668	0	201,441	201,441	99,715	0	0	0	0	0	0	0
10:21:10	-93,139	2351,736	14,97	15,088	11,267	8,78	9,135	21,1	953,331	22,742	2351,736	0	201,441	201,441	99,715	0	0	0	0	0	0	0
10:21:10	-46,582	2351,27	14,922	14,941	11,267	8,775	9,128	21,1	953,331	22,742	2351,27	0	201,441	201,441	99,715	0	0	0	0	0	0	0
10:21:10	31,567	2351,586	14,97	14,941	11,266	8,779	9,122	21,1	953,331	22,742	2351,271	0	201,441	201,441	99,715	0	0	0	0	0	0	0
10:21:10	-62,841	2350,958	14,922	14,941	11,265	8,772	9,115	21,1	953,331	22,742	2350,958	0	201,441	201,441	99,715	0	0	0	0	0	0	0
10:21:10	-6,298	2350,895	14,97	14,99	11,262	8,772	9,108	21,1	953,331	22,742	2350,895	0	201,441	201,441	99,715	0	0	0	0	0	0	0
10:21:10	64,013	2351,535	15,068	15,088	11,261	8,778	9,102	21,1	953,331	22,742	2350,895	0	201,441	201,441	99,715	0	0	0	0	0	0	0
10:21:10	-207,592	2349,459	14,922	14,746	11,257	8,757	9,095	21,1	953,331	22,742	2349,459	0	201,441	201,441	99,715	0	0	0	0	0	0	0
10:21:10	0	2349,459	14,922	14,941	11,257	8,757	9,088	21,1	953,331	22,742	2349,459	0	201,441	201,441	99,715	0	0	0	0	0	0	0
10:21:10	31,372	2349,773	14,97	14,941	11,256	8,76	9,082	21,1	953,331	22,742	2349,459	0	201,441	201,441	99,715	0	0	0	0	0	0	0
10:21:10	-162,036	2348,152	14,873	14,746	11,252	8,743	9,075	21,1	953,331	22,742	2348,152	0	201,441	201,441	99,715	0	0	0	0	0	0	0
10:21:10	46,582	2348,618	14,922	14,99	11,252	8,748	9,069	21,1	953,331	22,742	2348,153	0	201,441	201,441	99,715	0	0	0	0	0	0	0
10:21:10	-68,041	2347,938	14,922	14,99	11,248	8,741	9,062	21,1	953,331	22,742	2347,938	0	201,441	201,441	99,715	0	0	0	0	0	0	0
10:21:10	-15,039	2347,787	14,922	14,99	11,247	8,74	9,056	21,1	953,331	22,742	2347,787	0	201,441	201,441	99,715	0	0	0	0	0	0	0
10:21:10	32,421	2348,111	14,97	15,088	11,247	8,743	9,05	21,1	953,331	22,742	2347,787	0	201,441	201,441	99,715	0	0	0	0	0	0	0
10:21:10	-93,09	2347,181	14,873	14,795	11,247	8,733	9,044	21,1	953,331	22,742	2347,181	0	201,441	201,441	99,715	0	0	0	0	0	0	0
10:21:10	-8,447	2347,096	14,922	14,99	11,244	8,732	9,037	21,1	953,331	22,742	2347,096	0	201,441	201,441	99,715	0	0	0	0	0	0	0
10:21:10	0	2347,096	14,922	14,99	11,244	8,732	9,031	21,1	953,331	22,742	2347,096	0	201,441	201,441	99,715	0	0	0	0	0	0	0
10:21:10	-46,557	2346,63	14,873	14,843	11,244	8,728	9,026	21,1	953,331	22,742	2346,63	0	201,441	201,441	99,715	0	0	0	0	0	0	0
10:21:10	0	2346,63	14,873	14,941	11,244	8,728	9,02	21,1	953,331	22,742	2346,631	0	201,441	201,441	99,715	0	0	0	0	0	0	0
10:21:10	-13,94	2346,491	14,873	14,843	11,243	8,726	9,014	21,1	953,331	22,742	2346,491	0	201,441	201,441	99,715	0	0	0	0	0	0	0
10:21:10	0	2346,491	14,873	14,843	11,243	8,726	9,008	21,1	953,331	22,742	2346,491	0	201,441	201,441	99,715	0	0	0	0	0	0	0
10:21:10	-139,624	2345,095	14,726	14,502	11,243	8,712	9,002	21,1	953,331	22,742	2345,095	0	201,441	201,441	99,715	0	0	0	0	0	0	0
10:21:10	117,065	2346,265	14,922	14,843	11,239	8,724	8,997	21,1	953,331	22,742	2345,096	0	201,441	201,441	99,715	0	0	0	0	0	0	0
10:21:10	-60,498	2345,661	14,873	14,941	11,238	8,718	8,992	21,1	953,331	22,742	2345,096	0	201,441	201,441	99,715	0	0	0	0	0	0	0
10:21:10	-139,624	2344,264	14,726	14,599	11,238	8,703	8,986	21,1	953,331	22,742	2344,264	0	201,441	201,441	99,715	0	0	0	0	0	0	0
10:21:10	46,557	2344,73	14,775	14,843	11,238	8,708	8,98	21,1	953,331	22,742	2344,265	0	201,441	201,441	99,715	0	0	0	0	0	0	0
10:21:10	93,066	2345,661	14,873	14,843	11,238	8,718	8,975	21,1	953,331	22,742	2344,266	0	201,441	201,441	99,715	0	0	0	0	0	0	0
10:21:10	-139,624	2344,264	14,726	14,746	11,238	8,703	8,97	21,1	953,331	22,742	2344,264	0	201,441	201,441	99,715	0	0	0	0	0	0	0
10:21:10	186,157	2346,126	14,922	14,941	11,238	8,722	8,965	21,1	953,331	22,742	2344,266	0	201,441	201,441	99,715	0	0	0	0	0	0	0
10:21:10	-69,091	2345,435	14,922	14,941	11,234	8,715	8,96	21,1	953,331	22,742	2344,268	0	201,441	201,441	99,715	0	0	0	0	0	0	0
10:21:10	0	2345,435	14,922	14,99	11,234	8,715	8,955	21,1	953,331	22,742	2344,269	0	201,441	201,441	99,715	0	0	0	0	0	0	0
10:21:10	-46,508	2344,97	14,873	14,843	11,234	8,711	8,951	21,1	953,331	22,742	2344,27	0	201,441	201,441	99,715	0	0	0	0	0	0	0
10:21:10	108,251	2346,052	14,97	14,99	11,235	8,722	8,946	21,1	953,331	22,742	2344,271	0	201,441	201,441	99,715	0	0	0	0	0	0	0
10:21:10	-61,743	2345,435	14,922	14,941	11,234	8,715	8,942	21,1	953,331	22,742	2344,273	0	201,441	201,441	99,715	0	0	0	0	0	0	0
10:21:10	15,185	2345,587	14,922	14,843	11,235	8,717	8,937	21,1	953,331	22,742	2344,274	0	201,441	201,441	99,715	0	0	0	0	0	0	0
10:21:10	7,373	2345,661	14,873	14,795	11,238	8,718	8,933	21,1	953,331	22,742	2344,275	0	201,441	201,441	99,715	0	0	0	0	0	0	0
10:21:10	46,533	2346,126	14,922	14,99	11,238	8,722	8,929	21,1	953,331	22,742	2344,277	0	201,441	201,441	99,715	0	0	0	0	0	0	0
10:21:10	0	2346,126	14,922	14,941	11,238	8,722	8,925	21,1	953,331	22,742	2344,279	0	201,441	201,441	99,715	0	0	0	0	0	0	0
10:21:10	46,557	2346,591	14,97	14,99	11,238	8,727	8,921	21,1	953,331	22,742	2344,281	0	201,441	201,441	99,715	0	0	0	0	0	0	0
10:21:10	0	2346,591	14,97	15,088	11,238	8,727	8,917	21,1	953,331	22,742	2344,284	0	201,441	201,441	99,715	0	0	0	0	0	0	0
10:21:10	0	2346,591	14,97	14,941	11,238	8,727	8,913	21,1	953,331	22,742	2344,286	0	201,441	201,441	99,715	0	0	0	0	0	0	0
10:21:10	0	2346,591	14,97	14,99	11,238	8,727	8,91	21,1	953,331	22,742	2344,288	0	201,441	201,441	99,715	0	0	0	0	0	0	0
10:21:10	0	2346,591	14,97	14,941	11,238	8,727	8,906	21,1	953,331	22,742	2344,29	0	201,441	201,441	99,715	0	0	0	0	0	0	0
10:21:10	93,09	2347,522	15,068	14,941	11,238	8,737	8,903	21,1	953,331	22,742	2344,293	0	201,441	201,441	99,715	0	0	0	0	0	0	0
10:21:10	-93,09	2346,591	14,97	14,99	11,238	8,727	8,899	21,1	953,331	22,742	2344,296	0	201,441	201,441	99,715	0	0	0	0	0	0	0
10:21:10	13,94	2346,731	14,97	14,941	11,239	8,729	8,896	21,1	953,331	22,742	2344,298	0	201,441	201,441	99,715	0	0	0	0	0	0	0
10:21:10	-93,066	2345,8	14,873	14,746	11,239	8,719	8,893	21,1	953,331	22,742	2344,299	0	201,441	201,441	99,715	0	0	0	0	0	0	0
10:21:10	93,066	2346,731	14,97	14,941	11,239	8,729	8,889	21,1	953,331	22,742	2344,302	0	201,441	201,441	99,715	0	0	0	0	0	0	0
10:21:10	-13,94	2346,591	14,97	14,941	11,238	8,727	8,886	21,1	953,331	22,742	2344,304	0	201,441	201,441	99,715	0	0	0	0	0	0	0
10:21:10	0	2346,591	14,97	14,941	11,238	8,727	8,883	21,1	953,331	22,742	2344,306	0	201,441	201,441	99,715	0	0	0	0	0	0	0
10:21:10	93,09	2347,522	15,068	14,99	11,238	8,737	8,88	21,1	953,331	22,742	2344,309	0	201,441	201,441	99,715	0	0	0	0	0	0	0
10:21:10	46,557	2347,988	15,117	15,088	11,238	8,742	8,877	21,1	953,331	22,742	2344,313	0	201,441	201,441	99,715	0	0	0	0	0	0	0
10:21:10	-125,708	2346,731	14,97	14,941	11,239	8,729	8,875	21,1	953,331	22,742	2344,316	0	201,441	201,441	99,715	0	0	0	0	0	0	0
10:21:10	148,095	2348,212	15,068	14,99	11,242	8,744	8,872	21,1	953,331	22,742	2344,319	0	201,441	201,441	99,715	0	0	0	0	0	0	0
10:21:10	-134,13	2346,87	14,97	14,941	11,24	8,73	8,869	21,1	953,331	22,742	2344,322	0	201,441	201,441	99,715	0	0	0	0	0	0	0
10:21:10	8,593	2346,956	14,922	14,843	11,243	8,731	8,866	21,1	953,331	22,742	2344,325	0	201,441	201,441	99,715	0	0	0	0	0	0	0
10:21:10	-69,091	2346,265	14,922	14,843	11,239	8,724	8,864	21,1	953,331	22,742	2344,327	0	201,441	201,441	99,715	0	0	0	0	0	0	0
10:21:10	46,533	2346,731	14,97	14,941	11,239	8,729	8,861	21,1	953,331	22,742	2344,329	0	201,441	201,441	99,715	0	0	0	0	0	0	0
10:21:10	0	2346,731	14,97	14,941	11,239	8,729	8,858	21,1	953,331	22,742	2344,331	0	201,441	201,441	99,715	0	0	0	0	0	0	0
10:21:10	79,15	2347,522	15,068	14,99	11,238	8,737	8,856	21,1	953,331	22,742	2344,335	0	201,441	201,441	99,715	0	0	0	0	0	0	0
10:21:10	-93,09	2346,591	14,97	14,746	11,238	8,727	8,854	21,1	953,331	22,742	2344,337	0	201,441	201,441	99,715	0	0	0	0	0	0	0
10:21:10	139,648	2347,988	15,117	15,136	11,238	8,742	8,851	21,1	953,331	22,742	2344,34	0	201,441	201,441	99,715	0	0	0	0	0	0	0
10:21:10	-139,648	2346,591	14,97	14,843	11,238	8,727	8,849	21,1	953,331	22,742	2344,343	0	201,441	201,441	99,715	0	0	0	0	0	0	0
10:21:10	0	2346,591	14,97	14,941	11,238	8,727	8,846	21,1	953,331	22,742	2344,345	0	201,441	201,441	99,715	0	0	0	0	0	0	0
10:21:10	-100,463	2345,587	14,922	14,795	11,235	8,717	8,844	21,1	953,331	22,742	2344,346	0	201,441	201,441	99,715	0	0	0	0	0	0	0
10:21:10	186,206	2347,449	15,117	15,088	11,235	8,736	8,842	21,1	953,331	22,742	2344,349	0	201,441	201,441	99,715	0	0	0	0	0	0	0
10:21:10	-139,648	2346,052	14,97	14,843	11,235	8,722	8,839	21,1	953,331	22,742	2344,351	0	201,441	201,441	99,715	0	0	0	0	0	0	0
10:21:10	7,348	2346,126	14,922	14,746	11,238	8,722	8,837	21,1	953,331	22,742	2344,353	0	201,441	201,441	99,715	0	0	0	0	0	0	0
10:21:10	46,557	2346,591	14,97	14,941	11,238	8,727	8,835	21,1	953,331	22,742	2344,355	0	201,441	201,441	99,715	0	0	0	0	0	0	0
10:21:10	-32,592	2346,265	14,922	14,941	11,239	8,724	8,833	21,1	953,331	22,742	2344,357	0	201,441	201,441	99,715	0	0	0	0	0	0	0
10:21:10	0	2346,265	14,922	14,795	11,239	8,724	8,831	21,1	953,331	22,742	2344,358	0	201,441	201,441	99,715	0	0	0	0	0	0	0
10:21:10	0	2346,265	14,922	14,843	11,239	8,724	8,829	21,1	953,331	22,742	2344,36	0	201,441	201,441	99,715	0	0	0	0	0	0	0
10:21:10	0	2346,265	14,922	14,795	11,239	8,724	8,827	21,1	953,331	22,742	2344,362	0	201,441	201,441	99,715	0	0	0	0	0	0	0
10:21:10	-13,964	2346,126	14,922	14,941	11,238	8,722	8,825	21,1	953,331	22,742	2344,364	0	201,441	201,441	99,715	0	0	0	0	0	0	0
10:21:10	46,557	2346,591	14,97	14,941	11,238	8,727	8,823	21,1	953,331	22,742	2344,366	0	201,441	201,441	99,715	0	0	0	0	0	0	0
10:21:10	93,09	2347,522	15,068	14,99	11,238	8,737	8,821	21,1	953,331	22,742	2344,369	0	201,441	201,441	99,715	0	0	0	0	0	0	0
10:21:10	-139,648	2346,126	14,922	14,843	11,238	8,722	8,819	21,1	953,331	22,742	2344,371	0	201,441	201,441	99,715	0	0	0	0	0	0	0
10:21:10	46,557	2346,591	14,97	14,99	11,238	8,727	8,817	21,1	953,331	22,742	2344,373	0	201,441	201,441	99,715	0	0	0	0	0	0	0
10:21:10	13,94	2346,731	14,97	14,99	11,239	8,729	8,815	21,1	953,331	22,742	2344,376	0	201,441	201,441	99,715	0	0	0	0	0	0	0
10:21:10	-46,533	2346,265	14,922	14,941	11,239	8,724	8,814	21,1	953,331	22,742	2344,378	0	201,441	201,441	99,715	0	0	0	0	0	0	0
10:21:10	0	2346,265	14,922	14,843	11,239	8,724	8,812	21,1	953,331	22,742	2344,379	0	201,441	201,441	99,715	0	0	0	0	0	0	0
10:21:10	32,592	2346,591	14,97	14,941	11,238	8,727	8,81	21,1	953,331	22,742	2344,381	0	201,441	201,441	99,715	0	0	0	0	0	0	0
10:21:11	93,09	2347,522	15,068	15,136	11,238	8,737	8,809	21,1	953,331	22,742	2344,385	0	201,441	201,441	99,715	0	0	0	0	0	0	0
10:21:11	46,557	2347,988	15,117	15,136	11,238	8,742	8,808	21,1	953,331	22,742	2344,388	0	201,441	201,441	99,715	0	0	0	0	0	0	0
10:21:11	-139,648	2346,591	14,97	14,843	11,238	8,727	8,806	21,1	953,331	22,742	2344,39	0	201,441	201,441	99,715	0	0	0	0	0	0	0
10:21:11	-32,592	2346,265	14,922	14,941	11,239	8,724	8,804	21,1	953,331	22,742	2344,392	0	201,441	201,441	99,715	0	0	0	0	0	0	0
10:21:11	139,648	2347,662	15,068	14,99	11,239	8,738	8,803	21,1	953,331	22,742	2344,395	0	201,441	201,441	99,715	0	0	0	0	0	0	0
10:21:11	-93,115	2346,731	14,97	14,99	11,239	8,729	8,802	21,1	953,331	22,742	2344,398	0	201,441	201,441	99,715	0	0	0	0	0	0	0
10:21:11	22,558	2346,956	14,922	14,843	11,243	8,731	8,8	21,1	953,331	22,742	2344,4	0	201,441	201,441	99,715	0	0	0	0	0	0	0
10:21:11	-32,592	2346,63	14,873	14,746	11,244	8,728	8,799	21,1	953,331	22,742	2344,402	0	201,441	201,441	99,715	0	0	0	0	0	0	0
10:21:11	79,15	2347,422	14,97	14,941	11,243	8,736	8,798	21,1	953,331	22,742	2344,406	0	201,441	201,441	99,715	0	0	0	0	0	0	0
10:21:11	70,581	2348,128	15,117	15,088	11,239	8,743	8,796	21,1	953,331	22,742	2344,409	0	201,441	201,441	99,715	0	0	0	0	0	0	0
10:21:11	-60,546	2347,522	15,068	14,99	11,238	8,737	8,795	21,1	953,331	22,742	2344,412	0	201,441	201,441	99,715	0	0	0	0	0	0	0
10:21:11	46,557	2347,988	15,117	15,088	11,238	8,742	8,794	21,1	953,331	22,742	2344,416	0	201,441	201,441	99,715	0	0	0	0	0	0	0
10:21:11	0	2347,988	15,117	15,088	11,238	8,742	8,793	21,1	953,331	22,742	2344,42	0	201,441	201,441	99,715	0	0	0	0	0	0	0
10:21:11	-32,592	2347,662	15,068	14,99	11,239	8,738	8,792	21,1	953,331	22,742	2344,423	0	201,441	201,441	99,715	0	0	0	0	0	0	0
10:21:11	-93,115	2346,731	14,97	14,99	11,239	8,729	8,791	21,1	953,331	22,742	2344,425	0	201,441	201,441	99,715	0	0	0	0	0	0	0
10:21:11	93,115	2347,662	15,068	14,941	11,239	8,738	8,79	21,1	953,331	22,742	2344,429	0	201,441	201,441	99,715	0	0	0	0	0	0	0
10:21:11	-93,115	2346,731	14,97	14,941	11,239	8,729	8,789	21,1	953,331	22,742	2344,431	0	201,29	201,29	99,714	0	0	0	0	0	0	0
10:21:11	0	2346,731	14,97	14,941	11,239	8,729	8,787	21,1	953,331	22,742	2344,433	0	201,29	201,29	99,714	0	0	0	0	0	0	0
10:21:11	-60,498	2346,126	14,922	14,746	11,238	8,722	8,786	21,1	953,331	22,742	2344,435	0	201,29	201,29	99,714	0	0	0	0	0	0	0
10:21:11	46,557	2346,591	14,97	14,99	11,238	8,727	8,785	21,1	953,331	22,742	2344,437	0	201,29	201,29	99,714	0	0	0	0	0	0	0
10:21:11	0	2346,591	14,97	14,843	11,238	8,727	8,784	21,1	953,331	22,742	2344,439	0	201,29	201,29	99,714	0	0	0	0	0	0	0
10:21:11	0	2346,591	14,97	14,941	11,238	8,727	8,783	21,1	953,331	22,742	2344,441	0	201,29	201,29	99,714	0	0	0	0	0	0	0
10:21:11	-46,557	2346,126	14,922	14,843	11,238	8,722	8,782	21,1	953,331	22,742	2344,443	0	201,29	201,29	99,714	0	0	0	0	0	0	0
10:21:11	-46,533	2345,661	14,873	14,746	11,238	8,718	8,78	21,1	953,331	22,742	2344,444	0	201,29	201,29	99,714	0	0	0	0	0	0	0
10:21:11	0	2345,661	14,873	14,843	11,238	8,718	8,779	21,1	953,331	22,742	2344,446	0	201,29	201,29	99,714	0	0	0	0	0	0	0
10:21:11	0	2345,661	14,873	14,843	11,238	8,718	8,778	21,1	953,331	22,742	2344,447	0	201,29	201,29	99,714	0	0	0	0	0	0	0
10:21:11	46,533	2346,126	14,922	14,941	11,238	8,722	8,777	21,1	953,331	22,742	2344,449	0	201,29	201,29	99,714	0	0	0	0	0	0	0
10:21:11	0	2346,126	14,922	14,843	11,238	8,722	8,776	21,1	953,331	22,742	2344,451	0	201,29	201,29	99,714	0	0	0	0	0	0	0
10:21:11	139,648	2347,522	15,068	15,088	11,238	8,737	8,775	21,1	953,331	22,742	2344,454	0	201,29	201,29	99,714	0	0	0	0	0	0	0
10:21:11	-162,182	2345,901	14,97	14,941	11,234	8,72	8,774	21,1	953,331	22,742	2344,455	0	201,29	201,29	99,714	0	0	0	0	0	0	0
10:21:11	93,115	2346,832	15,068	14,941	11,234	8,73	8,773	21,1	953,331	22,742	2344,458	0	201,29	201,29	99,714	0	0	0	0	0	0	0
10:21:11	-186,181	2344,97	14,873	14,746	11,234	8,711	8,772	21,1	953,331	22,742	2344,458	0	201,29	201,29	99,714	0	0	0	0	0	0	0
10:21:11	108,251	2346,052	14,97	14,941	11,235	8,722	8,771	21,1	953,331	22,742	2344,46	0	201,29	201,29	99,714	0	0	0	0	0	0	0
10:21:11	77,929	2346,832	15,068	14,99	11,234	8,73	8,77	21,1	953,331	22,742	2344,462	0	201,29	201,29	99,714	0	0	0	0	0	0	0
10:21:11	-139,672	2345,435	14,922	14,746	11,234	8,715	8,769	21,1	953,331	22,742	2344,463	0	201,29	201,29	99,714	0	0	0	0	0	0	0
10:21:11	208,74	2347,522	15,068	14,99	11,238	8,737	8,768	21,1	953,331	22,742	2344,466	0	201,29	201,29	99,714	0	0	0	0	0	0	0
10:21:11	-139,648	2346,126	14,922	14,795	11,238	8,722	8,767	21,1	953,331	22,742	2344,468	0	201,29	201,29	99,714	0	0	0	0	0	0	0
10:21:11	60,498	2346,731	14,97	14,941	11,239	8,729	8,767	21,1	953,331	22,742	2344,47	0	201,29	201,29	99,714	0	0	0	0	0	0	0
10:21:11	0	2346,731	14,97	14,843	11,239	8,729	8,766	21,1	953,331	22,742	2344,472	0	201,29	201,29	99,714	0	0	0	0	0	0	0
10:21:11	0	2346,731	14,97	14,941	11,239	8,729	8,765	21,1	953,331	22,742	2344,474	0	201,29	201,29	99,714	0	0	0	0	0	0	0
10:21:11	0	2346,731	14,97	14,843	11,239	8,729	8,765	21,1	953,331	22,742	2344,477	0	201,29	201,29	99,714	0	0	0	0	0	0	0
10:21:11	93,115	2347,662	15,068	14,941	11,239	8,738	8,764	21,1	953,331	22,742	2344,48	0	201,29	201,29	99,714	0	0	0	0	0	0	0
10:21:11	0	2347,662	15,068	14,99	11,239	8,738	8,763	21,1	953,331	22,742	2344,483	0	201,29	201,29	99,714	0	0	0	0	0	0	0
10:21:11	-38,11	2347,281	14,97	14,843	11,242	8,734	8,763	21,1	953,331	22,742	2344,486	0	201,29	201,29	99,714	0	0	0	0	0	0	0
10:21:11	14,111	2347,422	14,97	14,843	11,243	8,736	8,762	21,1	953,331	22,742	2344,489	0	201,29	201,29	99,714	0	0	0	0	0	0	0
10:21:11	23,999	2347,662	15,068	14,941	11,239	8,738	8,762	21,1	953,331	22,742	2344,492	0	201,29	201,29	99,714	0	0	0	0	0	0	0
10:21:11	-93,115	2346,731	14,97	14,941	11,239	8,729	8,761	21,1	953,331	22,742	2344,495	0	201,29	201,29	99,714	0	0	0	0	0	0	0
10:21:11	-13,94	2346,591	14,97	14,795	11,238	8,727	8,761	21,1	953,331	22,742	2344,497	0	201,29	201,29	99,714	0	0	0	0	0	0	0
10:21:11	139,648	2347,988	15,117	15,136	11,238	8,742	8,76	21,1	953,331	22,742	2344,5	0	201,29	201,29	99,714	0	0	0	0	0	0	0
10:21:11	24,023	2348,228	15,215	15,088	11,234	8,744	8,76	21,1	953,331	22,742	2344,504	0	201,29	201,29	99,714	0	0	0	0	0	0	0
10:21:11	69,116	2348,919	15,215	15,136	11,238	8,751	8,76	21,1	953,331	22,742	2344,508	0	201,29	201,29	99,714	0	0	0	0	0	0	0
10:21:11	-125,732	2347,662	15,068	14,941	11,239	8,738	8,759	21,1	953,331	22,742	2344,512	0	201,29	201,29	99,714	0	0	0	0	0	0	0
10:21:11	0	2347,662	15,068	14,99	11,239	8,738	8,759	21,1	953,331	22,742	2344,515	0	201,29	201,29	99,714	0	0	0	0	0	0	0
10:21:11	-186,181	2345,8	14,873	14,648	11,239	8,719	8,758	21,1	953,331	22,742	2344,516	0	201,29	201,29	99,714	0	0	0	0	0	0	0
10:21:11	93,066	2346,731	14,97	14,843	11,239	8,729	8,758	21,1	953,331	22,742	2344,518	0	201,29	201,29	99,714	0	0	0	0	0	0	0
10:21:11	-93,066	2345,8	14,873	14,746	11,239	8,719	8,757	21,1	953,331	22,742	2344,519	0	201,29	201,29	99,714	0	0	0	0	0	0	0
10:21:11	79,125	2346,591	14,97	14,843	11,238	8,727	8,756	21,1	953,331	22,742	2344,521	0	201,29	201,29	99,714	0	0	0	0	0	0	0
10:21:11	-46,557	2346,126	14,922	14,941	11,238	8,722	8,756	21,1	953,331	22,742	2344,523	0	201,29	201,29	99,714	0	0	0	0	0	0	0
10:21:11	46,557	2346,591	14,97	14,843	11,238	8,727	8,755	21,1	953,331	22,742	2344,525	0	201,29	201,29	99,714	0	0	0	0	0	0	0
10:21:11	93,09	2347,522	15,068	15,088	11,238	8,737	8,755	21,1	953,331	22,742	2344,528	0	201,29	201,29	99,714	0	0	0	0	0	0	0
10:21:11	-93,09	2346,591	14,97	14,843	11,238	8,727	8,754	21,1	953,331	22,742	2344,53	0	201,29	201,29	99,714	0	0	0	0	0	0	0
10:21:11	-79,125	2345,8	14,873	14,648	11,239	8,719	8,753	21,1	953,331	22,742	2344,531	0	201,29	201,29	99,714	0	0	0	0	0	0	0
10:21:11	93,066	2346,731	14,97	15,088	11,239	8,729	8,753	21,1	953,331	22,742	2344,533	0	201,29	201,29	99,714	0	0	0	0	0	0	0
10:21:11	-13,94	2346,591	14,97	14,843	11,238	8,727	8,752	21,1	953,331	22,742	2344,535	0	201,29	201,29	99,714	0	0	0	0	0	0	0
10:21:11	39,184	2346,983	15,068	14,99	11,235	8,731	8,752	21,1	953,331	22,742	2344,538	0	201,29	201,29	99,714	0	0	0	0	0	0	0
10:21:11	-93,09	2346,052	14,97	14,843	11,235	8,722	8,751	21,1	953,331	22,742	2344,539	0	201,29	201,29	99,714	0	0	0	0	0	0	0
10:21:11	193,554	2347,988	15,117	15,185	11,238	8,742	8,751	21,1	953,331	22,742	2344,543	0	201,29	201,29	99,714	0	0	0	0	0	0	0
10:21:11	-139,648	2346,591	14,97	14,843	11,238	8,727	8,751	21,1	953,331	22,742	2344,545	0	201,29	201,29	99,714	0	0	0	0	0	0	0
10:21:11	93,09	2347,522	15,068	14,99	11,238	8,737	8,75	21,1	953,331	22,742	2344,548	0	201,29	201,29	99,714	0	0	0	0	0	0	0
10:21:11	0	2347,522	15,068	15,136	11,238	8,737	8,75	21,1	953,331	22,742	2344,551	0	201,29	201,29	99,714	0	0	0	0	0	0	0
10:21:11	-79,15	2346,731	14,97	14,99	11,239	8,729	8,75	21,1	953,331	22,742	2344,553	0	201,29	201,29	99,714	0	0	0	0	0	0	0
10:21:11	-46,533	2346,265	14,922	14,941	11,239	8,724	8,749	21,1	953,331	22,742	2344,555	0	201,29	201,29	99,714	0	0	0	0	0	0	0
10:21:11	0	2346,265	14,922	14,843	11,239	8,724	8,749	21,1	953,331	22,742	2344,556	0	201,29	201,29	99,714	0	0	0	0	0	0	0
10:21:11	-46,533	2345,8	14,873	14,746	11,239	8,719	8,748	21,1	953,331	22,742	2344,557	0	201,29	201,29	99,714	0	0	0	0	0	0	0
10:21:11	46,533	2346,265	14,922	14,843	11,239	8,724	8,748	21,1	953,331	22,742	2344,559	0	201,29	201,29	99,714	0	0	0	0	0	0	0
10:21:11	-46,533	2345,8	14,873	14,843	11,239	8,719	8,747	21,1	953,331	22,742	2344,56	0	201,29	201,29	99,714	0	0	0	0	0	0	0
10:21:11	93,066	2346,731	14,97	14,99	11,239	8,729	8,747	21,1	953,331	22,742	2344,563	0	201,29	201,29	99,714	0	0	0	0	0	0	0
10:21:11	-46,533	2346,265	14,922	14,941	11,239	8,724	8,746	21,1	953,331	22,742	2344,564	0	201,29	201,29	99,714	0	0	0	0	0	0	0
10:21:11	0	2346,265	14,922	14,843	11,239	8,724	8,746	21,1	953,331	22,742	2344,566	0	201,29	201,29	99,714	0	0	0	0	0	0	0
10:21:11	-13,964	2346,126	14,922	14,941	11,238	8,722	8,745	21,1	953,331	22,742	2344,568	0	201,29	201,29	99,714	0	0	0	0	0	0	0
10:21:11	46,557	2346,591	14,97	14,843	11,238	8,727	8,745	21,1	953,331	22,742	2344,57	0	201,29	201,29	99,714	0	0	0	0	0	0	0
10:21:11	0	2346,591	14,97	14,941	11,238	8,727	8,745	21,1	953,331	22,742	2344,572	0	201,29	201,29	99,714	0	0	0	0	0	0	0
10:21:11	0	2346,591	14,97	14,843	11,238	8,727	8,744	21,1	953,331	22,742	2344,574	0	201,29	201,29	99,714	0	0	0	0	0	0	0
10:21:11	-146,997	2345,121	14,873	14,795	11,235	8,712	8,744	21,1	953,331	22,742	2344,574	0	201,29	201,29	99,714	0	0	0	0	0	0	0
10:21:11	43,872	2345,56	14,775	14,746	11,243	8,717	8,743	21,1	953,331	22,742	2344,575	0	201,29	201,29	99,714	0	0	0	0	0	0	0
10:21:11	93,09	2346,491	14,873	14,941	11,243	8,726	8,743	21,1	953,331	22,742	2344,577	0	201,29	201,29	99,714	0	0	0	0	0	0	0
10:21:11	-22,558	2346,265	14,922	14,843	11,239	8,724	8,743	21,1	953,331	22,742	2344,578	0	201,29	201,29	99,714	0	0	0	0	0	0	0
10:21:11	125,683	2347,522	15,068	14,99	11,238	8,737	8,742	21,1	953,331	22,742	2344,581	0	201,29	201,29	99,714	0	0	0	0	0	0	0
10:21:11	-93,09	2346,591	14,97	14,99	11,238	8,727	8,742	21,1	953,331	22,742	2344,583	0	201,29	201,29	99,714	0	0	0	0	0	0	0
10:21:11	-46,557	2346,126	14,922	14,843	11,238	8,722	8,742	21,1	953,331	22,742	2344,585	0	201,29	201,29	99,714	0	0	0	0	0	0	0
10:21:11	46,557	2346,591	14,97	14,843	11,238	8,727	8,741	21,1	953,331	22,742	2344,587	0	201,29	201,29	99,714	0	0	0	0	0	0	0
10:21:11	0	2346,591	14,97	14,941	11,238	8,727	8,741	21,1	953,331	22,742	2344,589	0	201,29	201,29	99,714	0	0	0	0	0	0	0
10:21:11	-46,557	2346,126	14,922	14,843	11,238	8,722	8,741	21,1	953,331	22,742	2344,59	0	201,29	201,29	99,714	0	0	0	0	0	0	0
10:21:11	60,498	2346,731	14,97	14,843	11,239	8,729	8,741	21,1	953,331	22,742	2344,593	0	201,29	201,29	99,714	0	0	0	0	0	0	0
10:21:11	93,115	2347,662	15,068	14,99	11,239	8,738	8,741	21,1	953,331	22,742	2344,596	0	201,29	201,29	99,714	0	0	0	0	0	0	0
10:21:11	-93,115	2346,731	14,97	14,941	11,239	8,729	8,74	21,1	953,331	22,742	2344,598	0	201,29	201,29	99,714	0	0	0	0	0	0	0
10:21:11	-13,94	2346,591	14,97	14,99	11,238	8,727	8,74	21,1	953,331	22,742	2344,6	0	201,29	201,29	99,714	0	0	0	0	0	0	0
10:21:11	139,648	2347,988	15,117	14,99	11,238	8,742	8,74	21,1	953,331	22,742	2344,603	0	201,29	201,29	99,714	0	0	0	0	0	0	0
10:21:11	-139,648	2346,591	14,97	14,941	11,238	8,727	8,74	21,1	953,331	22,742	2344,605	0	201,29	201,29	99,714	0	0	0	0	0	0	0
10:21:11	93,09	2347,522	15,068	14,99	11,238	8,737	8,74	21,1	953,331	22,742	2344,608	0	201,29	201,29	99,714	0	0	0	0	0	0	0
10:21:12	0	2347,522	15,068	15,136	11,238	8,737	8,74	21,1	953,331	22,742	2344,611	0	201,29	201,29	99,714	0	0	0	0	0	0	0
10:21:12	279,418	2350,317	15,361	15,429	11,238	8,766	8,74	21,1	953,331	22,742	2344,616	0	201,29	201,29	99,714	0	0	0	0	0	0	0
10:21:12	162,133	2351,938	15,459	15,527	11,242	8,782	8,741	21,1	953,331	22,742	2344,624	0	201,29	201,29	99,714	0	0	0	0	0	0	0
10:21:12	455,981	2356,498	15,849	15,967	11,247	8,829	8,743	21,1	953,331	22,742	2344,636	0	201,29	201,29	99,714	0	0	0	0	0	0	0
10:21:12	399,438	2360,492	16,093	16,211	11,256	8,871	8,745	21,1	953,331	22,742	2344,651	0	201,29	201,29	99,714	0	0	0	0	0	0	0
10:21:12	289,917	2363,391	16,191	16,406	11,267	8,9	8,748	21,1	953,331	22,742	2344,67	0	201,29	201,29	99,714	0	0	0	0	0	0	0
10:21:12	563,989	2369,031	16,435	16,699	11,286	8,959	8,752	21	953,331	22,742	2344,695	0	201,29	201,29	99,714	0	0	0	0	0	0	0
10:21:12	610,62	2375,137	16,679	17,09	11,307	9,022	8,758	21	953,331	22,742	2344,725	0	201,29	201,29	99,714	0	0	0	0	0	0	0
10:21:12	546,606	2380,603	16,826	17,383	11,33	9,078	8,764	21	953,331	22,742	2344,761	0	201,29	201,29	99,714	0	0	0	0	0	0	0
10:21:12	718,09	2387,784	17,07	17,724	11,357	9,152	8,772	21	953,331	22,742	2344,804	0	201,29	201,29	99,714	0	0	0	0	0	0	0
10:21:12	636,376	2394,148	17,168	17,822	11,388	9,218	8,78	21	953,331	22,742	2344,853	0	201,29	201,29	99,714	0	0	0	0	0	0	0
10:21:12	608,007	2400,228	17,217	17,92	11,42	9,28	8,79	21	953,331	22,742	2344,909	0	201,29	201,29	99,714	0	0	0	0	0	0	0
10:21:12	1062,597	2410,854	17,803	18,603	11,448	9,39	8,802	21	953,331	22,742	2344,975	0	201,29	201,29	99,714	0	0	0	0	0	0	0
10:21:12	674,804	2417,602	17,9	18,799	11,481	9,459	8,815	21	953,331	22,742	2345,047	0	201,29	201,29	99,714	0	0	0	0	0	0	0
10:21:12	693,945	2424,542	18,047	18,847	11,512	9,531	8,829	21	953,331	22,742	2345,127	0	201,29	201,29	99,714	0	0	0	0	0	0	0
10:21:12	912,255	2433,664	18,34	19,189	11,547	9,625	8,844	21	953,331	22,742	2345,215	0	201,29	201,29	99,714	0	0	0	0	0	0	0
10:21:12	622,9	2439,893	18,291	19,238	11,585	9,689	8,861	21	953,331	22,742	2345,31	0	201,138	201,138	99,714	0	0	0	0	0	0	0
10:21:12	752,368	2447,417	18,388	19,482	11,622	9,767	8,879	21	953,331	22,742	2345,412	0	201,138	201,138	99,714	0	0	0	0	0	0	0
10:21:12	867,822	2456,095	18,535	19,531	11,663	9,856	8,898	21	953,331	22,742	2345,523	0	201,138	201,138	99,714	0	0	0	0	0	0	0
10:21:12	968,042	2465,776	18,779	19,824	11,705	9,956	8,919	21	953,331	22,742	2345,643	0	201,138	201,138	99,714	0	0	0	0	0	0	0
10:21:12	508,667	2470,862	18,535	19,726	11,747	10,008	8,94	21	953,331	22,742	2345,768	0	201,138	201,138	99,714	0	0	0	0	0	0	0
10:21:12	812,06	2478,983	18,681	19,726	11,784	10,092	8,963	21	953,331	22,742	2345,902	0	201,138	201,138	99,714	0	0	0	0	0	0	0
10:21:12	807,983	2487,063	18,828	20,019	11,822	10,175	8,986	21	953,331	22,742	2346,043	0	201,138	201,138	99,714	0	0	0	0	0	0	0
10:21:12	950,463	2496,567	19,121	20,215	11,859	10,273	9,012	21	953,331	22,742	2346,193	0	201,138	201,138	99,714	0	0	0	0	0	0	0
10:21:12	775,805	2504,325	19,316	20,361	11,892	10,353	9,038	21	953,331	22,742	2346,352	0	201,138	201,138	99,714	0	0	0	0	0	0	0
10:21:12	861,718	2512,942	19,512	20,361	11,93	10,442	9,065	21	953,331	22,742	2346,518	0	201,138	201,138	99,714	0	0	0	0	0	0	0
10:21:12	766,943	2520,612	19,609	20,605	11,968	10,521	9,094	21	953,331	22,742	2346,692	0	201,138	201,138	99,714	0	0	0	0	0	0	0
10:21:12	856,933	2529,181	19,804	20,801	12,006	10,61	9,124	21	953,331	22,742	2346,875	0	201,138	201,138	99,714	0	0	0	0	0	0	0
10:21:12	672,07	2535,902	19,804	20,947	12,044	10,679	9,154	21	953,331	22,742	2347,064	0	201,138	201,138	99,714	0	0	0	0	0	0	0
10:21:12	794,555	2543,848	19,853	20,801	12,086	10,761	9,186	21	953,331	22,742	2347,261	0	201,138	201,138	99,714	0	0	0	0	0	0	0
10:21:12	751,367	2551,361	19,853	20,801	12,128	10,838	9,218	21	953,331	22,742	2347,465	0	201,138	201,138	99,714	0	0	0	0	0	0	0
10:21:12	950,903	2560,87	20,146	20,947	12,165	10,936	9,252	21	953,331	22,742	2347,678	0	201,138	201,138	99,714	0	0	0	0	0	0	0
10:21:12	775,683	2568,627	20,342	21,24	12,198	11,016	9,286	21	953,331	22,742	2347,899	0	201,138	201,138	99,714	0	0	0	0	0	0	0
10:21:12	1160,913	2580,236	20,928	21,777	12,231	11,136	9,323	21	953,331	22,742	2348,131	0	201,138	201,138	99,714	0	0	0	0	0	0	0
10:21:12	703,808	2587,274	21,074	21,777	12,263	11,209	9,36	21	953,331	22,742	2348,371	0	201,138	201,138	99,714	0	0	0	0	0	0	0
10:21:12	883,691	2596,111	21,416	22,119	12,294	11,3	9,398	21	953,331	22,742	2348,618	0	201,138	201,138	99,714	0	0	0	0	0	0	0
10:21:12	762,89	2603,74	21,562	22,314	12,328	11,378	9,437	21	953,331	22,742	2348,873	0	201,138	201,138	99,714	0	0	0	0	0	0	0
10:21:12	745,727	2611,197	21,709	22,51	12,362	11,455	9,476	21	953,331	22,742	2349,136	0	201,138	201,138	99,714	0	0	0	0	0	0	0
10:21:12	719,702	2618,394	21,806	22,461	12,397	11,529	9,516	21	953,331	22,742	2349,405	0	201,138	201,138	99,714	0	0	0	0	0	0	0
10:21:12	584,765	2624,242	21,709	22,363	12,435	11,59	9,557	21	953,331	22,742	2349,68	0	201,138	201,138	99,714	0	0	0	0	0	0	0
10:21:12	721,972	2631,462	21,806	22,363	12,471	11,664	9,598	21	953,331	22,742	2349,962	0	201,138	201,138	99,714	0	0	0	0	0	0	0
10:21:12	715,527	2638,617	21,904	22,461	12,505	11,738	9,64	21	953,331	22,742	2350,25	0	201,138	201,138	99,714	0	0	0	0	0	0	0
10:21:12	510,668	2643,724	21,904	22,461	12,534	11,79	9,682	21	953,331	22,742	2350,544	0	201,138	201,138	99,714	0	0	0	0	0	0	0
10:21:12	741,894	2651,143	22,148	22,705	12,562	11,867	9,725	21	953,331	22,742	2350,844	0	201,138	201,138	99,714	0	0	0	0	0	0	0
10:21:12	694,653	2658,089	22,392	22,949	12,588	11,939	9,769	21	953,331	22,742	2351,152	0	201,138	201,138	99,714	0	0	0	0	0	0	0
10:21:12	804,931	2666,139	22,783	23,291	12,611	12,022	9,813	21	953,331	22,742	2351,467	0	201,138	201,138	99,714	0	0	0	0	0	0	0
10:21:12	472,583	2670,864	22,832	23,144	12,635	12,07	9,857	21	953,331	22,742	2351,786	0	201,138	201,138	99,714	0	0	0	0	0	0	0
10:21:12	545,263	2676,317	22,881	23,34	12,663	12,126	9,902	21	953,331	22,742	2352,111	0	201,138	201,138	99,714	0	0	0	0	0	0	0
10:21:12	563,427	2681,951	22,881	23,486	12,694	12,185	9,946	21	953,331	22,742	2352,441	0	201,138	201,138	99,714	0	0	0	0	0	0	0
10:21:12	404,492	2685,996	22,783	23,193	12,723	12,226	9,991	21	953,331	22,742	2352,774	0	201,138	201,138	99,714	0	0	0	0	0	0	0
10:21:12	547,46	2691,471	22,832	23,193	12,751	12,283	10,036	21	953,331	22,742	2353,113	0	201,138	201,138	99,714	0	0	0	0	0	0	0
10:21:12	453,979	2696,011	22,783	23,193	12,779	12,33	10,081	21	953,331	22,742	2353,456	0	201,138	201,138	99,714	0	0	0	0	0	0	0
10:21:12	471,459	2700,725	22,832	23,291	12,803	12,378	10,126	21	953,331	22,742	2353,803	0	201,138	201,138	99,714	0	0	0	0	0	0	0
10:21:12	659,228	2707,317	23,076	23,34	12,826	12,446	10,172	21	953,331	22,742	2354,157	0	201,138	201,138	99,714	0	0	0	0	0	0	0
10:21:12	567,7	2712,994	23,223	23,535	12,85	12,505	10,217	21	953,331	22,742	2354,515	0	201,138	201,138	99,714	0	0	0	0	0	0	0
10:21:12	531,64	2718,311	23,418	23,73	12,869	12,559	10,263	21	953,331	22,742	2354,879	0	201,138	201,138	99,714	0	0	0	0	0	0	0
10:21:12	324,902	2721,56	23,32	23,535	12,892	12,593	10,309	21	953,331	22,742	2355,246	0	201,138	201,138	99,714	0	0	0	0	0	0	0
10:21:12	667,675	2728,237	23,564	23,877	12,916	12,662	10,355	21	953,331	22,742	2355,619	0	201,138	201,138	99,714	0	0	0	0	0	0	0
10:21:12	389,257	2732,129	23,613	23,974	12,935	12,702	10,401	21	953,331	22,742	2355,995	0	201,138	201,138	99,714	0	0	0	0	0	0	0
10:21:12	424,365	2736,373	23,613	23,877	12,959	12,746	10,447	21	953,331	22,742	2356,375	0	201,138	201,138	99,714	0	0	0	0	0	0	0
10:21:12	427,783	2740,651	23,613	23,828	12,983	12,79	10,493	21	953,331	22,742	2356,76	0	201,138	201,138	99,714	0	0	0	0	0	0	0
10:21:12	424,389	2744,895	23,613	23,877	13,007	12,833	10,539	21	953,331	22,742	2357,148	0	201,138	201,138	99,714	0	0	0	0	0	0	0
10:21:12	434,863	2749,243	23,711	23,974	13,026	12,878	10,585	21	953,331	22,742	2357,54	0	201,138	201,138	99,714	0	0	0	0	0	0	0
10:21:12	439,453	2753,638	23,808	23,974	13,045	12,924	10,631	21	953,331	22,742	2357,936	0	201,138	201,138	99,714	0	0	0	0	0	0	0
10:21:12	443,798	2758,076	23,906	24,023	13,064	12,969	10,676	21	953,331	22,742	2358,336	0	201,138	201,138	99,714	0	0	0	0	0	0	0
10:21:12	405,688	2762,133	24,053	24,267	13,079	13,011	10,722	21	953,331	22,742	2358,74	0	201,138	201,138	99,714	0	0	0	0	0	0	0
10:21:12	488,354	2767,016	24,199	24,365	13,098	13,062	10,768	21	953,331	22,742	2359,148	0	201,138	201,138	99,714	0	0	0	0	0	0	0
10:21:12	449,292	2771,509	24,394	24,512	13,112	13,108	10,814	21	953,331	22,742	2359,56	0	201,138	201,138	99,714	0	0	0	0	0	0	0
10:21:12	312,451	2774,634	24,443	24,658	13,127	13,14	10,86	21	953,331	22,742	2359,976	0	201,138	201,138	99,714	0	0	0	0	0	0	0
10:21:12	318,017	2777,814	24,443	24,512	13,145	13,173	10,905	21	953,331	22,742	2360,393	0	201,138	201,138	99,714	0	0	0	0	0	0	0
10:21:12	220,19	2780,016	24,394	24,512	13,16	13,196	10,95	21	953,331	22,742	2360,813	0	201,138	201,138	99,714	0	0	0	0	0	0	0
10:21:12	332,275	2783,338	24,394	24,463	13,178	13,23	10,995	21	953,331	22,742	2361,236	0	201,138	201,138	99,714	0	0	0	0	0	0	0
10:21:12	229,882	2785,637	24,297	24,512	13,197	13,253	11,039	21	953,331	22,742	2361,66	0	201,138	201,138	99,714	0	0	0	0	0	0	0
10:21:12	468,042	2790,318	24,59	24,609	13,207	13,302	11,083	21	953,331	22,742	2362,089	0	201,138	201,138	99,714	0	0	0	0	0	0	0
10:21:12	442,26	2794,74	24,883	24,951	13,215	13,347	11,128	21	953,331	22,742	2362,521	0	201,138	201,138	99,714	0	0	0	0	0	0	0
10:21:12	207,031	2796,811	24,932	25	13,224	13,369	11,172	21	953,331	22,742	2362,956	0	201,138	201,138	99,714	0	0	0	0	0	0	0
10:21:12	373,974	2800,55	25,176	25,146	13,231	13,407	11,215	21	953,331	22,742	2363,393	0	201,138	201,138	99,714	0	0	0	0	0	0	0
10:21:12	158,056	2802,131	25,176	25,195	13,24	13,424	11,259	21	953,331	22,742	2363,832	0	201,138	201,138	99,714	0	0	0	0	0	0	0
10:21:12	291,088	2805,042	25,224	25,146	13,253	13,454	11,302	21	953,331	22,742	2364,273	0	201,138	201,138	99,714	0	0	0	0	0	0	0
10:21:12	186,279	2806,905	25,224	25,342	13,264	13,473	11,344	21	953,331	22,742	2364,716	0	201,138	201,138	99,714	0	0	0	0	0	0	0
10:21:12	174,511	2808,65	25,176	25,195	13,276	13,491	11,386	21	953,331	22,742	2365,16	0	201,138	201,138	99,714	0	0	0	0	0	0	0
10:21:12	-61,352	2808,036	24,932	24,853	13,287	13,484	11,428	21	953,331	22,742	2365,603	0	201,138	201,138	99,714	0	0	0	0	0	0	0
10:21:12	135,156	2809,388	24,932	24,853	13,294	13,498	11,468	21	953,331	22,742	2366,047	0	201,138	201,138	99,714	0	0	0	0	0	0	0
10:21:12	329,467	2812,682	25,176	25,146	13,299	13,532	11,509	21	953,331	22,742	2366,494	0	201,138	201,138	99,714	0	0	0	0	0	0	0
10:21:12	98,242	2813,665	25,273	25,342	13,299	13,542	11,548	21	953,331	22,742	2366,941	0	201,138	201,138	99,714	0	0	0	0	0	0	0
10:21:12	261,914	2816,284	25,517	25,488	13,3	13,569	11,588	21	953,331	22,742	2367,39	0	201,138	201,138	99,714	0	0	0	0	0	0	0
10:21:12	-30,59	2815,978	25,42	25,391	13,304	13,566	11,627	21	953,331	22,742	2367,839	0	201,138	201,138	99,714	0	0	0	0	0	0	0
10:21:12	114,55	2817,124	25,517	25,391	13,304	13,578	11,665	21	953,331	22,742	2368,288	0	201,138	201,138	99,714	0	0	0	0	0	0	0
10:21:12	83,984	2817,963	25,517	25,537	13,309	13,587	11,703	21	953,331	22,742	2368,738	0	201,138	201,138	99,714	0	0	0	0	0	0	0
10:21:12	-15,405	2817,809	25,42	25,342	13,314	13,585	11,74	21	953,331	22,742	2369,187	0	201,138	201,138	99,714	0	0	0	0	0	0	0
10:21:12	-130,126	2816,508	25,224	25,049	13,317	13,572	11,776	21	953,331	22,742	2369,634	0	201,138	201,138	99,714	0	0	0	0	0	0	0
10:21:12	33,74	2816,846	25,176	25,049	13,322	13,575	11,811	21	953,331	22,742	2370,081	0	201,138	201,138	99,714	0	0	0	0	0	0	0
10:21:12	49,121	2817,337	25,224	25,146	13,322	13,58	11,846	21	953,331	22,742	2370,528	0	201,138	201,138	99,714	0	0	0	0	0	0	0
10:21:12	-49,121	2816,846	25,176	25,195	13,322	13,575	11,88	21	953,331	22,742	2370,975	0	201,138	201,138	99,714	0	0	0	0	0	0	0
10:21:12	32,885	2817,174	25,273	25,342	13,318	13,579	11,913	21	953,331	22,742	2371,421	0	201,138	201,138	99,714	0	0	0	0	0	0	0
10:21:12	-17,504	2816,999	25,273	25,342	13,317	13,577	11,945	21	953,331	22,742	2371,866	0	201,138	201,138	99,714	0	0	0	0	0	0	0
10:21:12	-49,121	2816,508	25,224	25,342	13,317	13,572	11,977	21	953,331	22,742	2372,311	0	201,138	201,138	99,714	0	0	0	0	0	0	0
10:21:12	49,121	2816,999	25,273	25,146	13,317	13,577	12,009	21	953,331	22,742	2372,756	0	201,138	201,138	99,714	0	0	0	0	0	0	0
10:21:13	-245,654	2814,543	25,029	24,951	13,317	13,551	12,039	21	953,331	22,742	2373,197	0	201,138	201,138	99,714	0	0	0	0	0	0	0
10:21:13	147,412	2816,017	25,176	25,146	13,317	13,567	12,069	21	953,331	22,742	2373,64	0	201,138	201,138	99,714	0	0	0	0	0	0	0
10:21:13	-147,412	2814,543	25,029	24,853	13,317	13,551	12,098	21	953,331	22,742	2374,081	0	201,138	201,138	99,714	0	0	0	0	0	0	0
10:21:13	31,811	2814,861	25,078	25,146	13,317	13,555	12,127	21	953,331	22,742	2374,522	0	201,138	201,138	99,714	0	0	0	0	0	0	0
10:21:13	-115,576	2813,705	25,029	25	13,313	13,543	12,154	21	953,331	22,742	2374,961	0	201,138	201,138	99,714	0	0	0	0	0	0	0
10:21:13	130,957	2815,015	25,176	25,049	13,312	13,556	12,182	21	953,331	22,742	2375,401	0	201,138	201,138	99,714	0	0	0	0	0	0	0
10:21:13	-164,697	2813,368	25,078	25,049	13,308	13,539	12,208	21	953,331	22,742	2375,839	0	201,138	201,138	99,714	0	0	0	0	0	0	0
10:21:13	0	2813,368	25,078	25,049	13,308	13,539	12,235	21	953,331	22,742	2376,276	0	201,138	201,138	99,714	0	0	0	0	0	0	0
10:21:13	0	2813,368	25,078	25	13,308	13,539	12,26	21,2	951,981	22,742	2376,713	0	201,138	201,138	99,714	0	0	0	0	0	0	0
10:21:13	-38,891	2812,979	25,029	25	13,308	13,535	12,285	21,2	951,981	22,742	2377,15	0	201,138	201,138	99,714	0	0	0	0	0	0	0
10:21:13	0	2812,979	25,029	24,951	13,308	13,535	12,31	21,2	951,981	22,742	2377,586	0	201,138	201,138	99,714	0	0	0	0	0	0	0
10:21:13	-147,412	2811,505	24,883	24,805	13,308	13,52	12,333	21,2	951,981	22,742	2378,019	0	201,138	201,138	99,714	0	0	0	0	0	0	0
10:21:13	-66,577	2810,839	24,883	24,853	13,304	13,513	12,357	21,2	951,981	22,742	2378,452	0	201,138	201,138	99,714	0	0	0	0	0	0	0
10:21:13	0	2810,839	24,883	24,707	13,304	13,513	12,379	21,2	951,981	22,742	2378,884	0	201,138	201,138	99,714	0	0	0	0	0	0	0
10:21:13	0	2810,839	24,883	24,951	13,304	13,513	12,401	21,2	951,981	22,742	2379,316	0	201,138	201,138	99,714	0	0	0	0	0	0	0
10:21:13	-98,242	2809,857	24,785	24,658	13,304	13,503	12,423	21,2	951,981	22,742	2379,747	0	201,138	201,138	99,714	0	0	0	0	0	0	0
10:21:13	98,242	2810,839	24,883	24,805	13,304	13,513	12,444	21,2	951,981	22,742	2380,178	0	201,138	201,138	99,714	0	0	0	0	0	0	0
10:21:13	32,861	2811,168	24,932	24,951	13,304	13,517	12,465	21,2	951,981	22,742	2380,609	0	201,138	201,138	99,714	0	0	0	0	0	0	0
10:21:13	0	2811,168	24,932	24,951	13,304	13,517	12,486	21,2	951,981	22,742	2381,039	0	202,517	202,517	99,72	0	0	0	0	0	0	0
10:21:13	-147,363	2809,694	24,785	24,707	13,304	13,502	12,506	21,2	951,981	22,742	2381,468	0	202,517	202,517	99,72	0	0	0	0	0	0	0
10:21:13	98,242	2810,676	24,883	24,951	13,304	13,512	12,526	21,2	951,981	22,742	2381,897	0	202,517	202,517	99,72	0	0	0	0	0	0	0
10:21:13	49,121	2811,168	24,932	24,951	13,304	13,517	12,545	21,2	951,981	22,742	2382,326	0	202,517	202,517	99,72	0	0	0	0	0	0	0
10:21:13	98,266	2812,15	25,029	24,951	13,304	13,527	12,564	21,2	951,981	22,742	2382,756	0	202,517	202,517	99,72	0	0	0	0	0	0	0
10:21:13	-147,387	2810,676	24,883	24,951	13,304	13,512	12,583	21,2	951,981	22,742	2383,184	0	202,517	202,517	99,72	0	0	0	0	0	0	0
10:21:13	147,387	2812,15	25,029	24,951	13,304	13,527	12,601	21,2	951,981	22,742	2383,613	0	202,517	202,517	99,72	0	0	0	0	0	0	0
10:21:13	-147,387	2810,676	24,883	24,853	13,304	13,512	12,619	21,2	951,981	22,742	2384,041	0	202,517	202,517	99,72	0	0	0	0	0	0	0
10:21:13	-98,242	2809,694	24,785	24,658	13,304	13,502	12,637	21,2	951,981	22,742	2384,466	0	202,517	202,517	99,72	0	0	0	0	0	0	0
10:21:13	147,363	2811,168	24,932	24,805	13,304	13,517	12,654	21,2	951,981	22,742	2384,893	0	202,517	202,517	99,72	0	0	0	0	0	0	0
10:21:13	-147,363	2809,694	24,785	24,707	13,304	13,502	12,67	21,2	951,981	22,742	2385,318	0	202,517	202,517	99,72	0	0	0	0	0	0	0
10:21:13	0	2809,694	24,785	24,658	13,304	13,502	12,687	21,2	951,981	22,742	2385,743	0	202,517	202,517	99,72	0	0	0	0	0	0	0
10:21:13	147,363	2811,168	24,932	24,853	13,304	13,517	12,703	21,2	951,981	22,742	2386,168	0	202,517	202,517	99,72	0	0	0	0	0	0	0
10:21:13	16,259	2811,33	24,932	25	13,304	13,518	12,719	21,2	951,981	22,742	2386,593	0	202,517	202,517	99,72	0	0	0	0	0	0	0
10:21:13	98,266	2812,313	25,029	24,951	13,304	13,529	12,735	21,2	951,981	22,742	2387,019	0	202,517	202,517	99,72	0	0	0	0	0	0	0
10:21:13	0	2812,313	25,029	24,951	13,304	13,529	12,75	21,2	951,981	22,742	2387,444	0	202,517	202,517	99,72	0	0	0	0	0	0	0
10:21:13	115,722	2813,47	25,078	25,146	13,308	13,54	12,766	21,2	951,981	22,742	2387,87	0	202,517	202,517	99,72	0	0	0	0	0	0	0
10:21:13	-147,412	2811,996	24,932	24,853	13,308	13,525	12,781	21,2	951,981	22,742	2388,295	0	202,517	202,517	99,72	0	0	0	0	0	0	0
10:21:13	0	2811,996	24,932	24,853	13,308	13,525	12,795	21,2	951,981	22,742	2388,718	0	202,517	202,517	99,72	0	0	0	0	0	0	0
10:21:13	0	2811,996	24,932	25	13,308	13,525	12,81	21,2	951,981	22,742	2389,142	0	202,517	202,517	99,72	0	0	0	0	0	0	0
10:21:13	80,81	2812,804	25,078	25	13,304	13,534	12,824	21,2	951,981	22,742	2389,565	0	202,517	202,517	99,72	0	0	0	0	0	0	0
10:21:13	-147,387	2811,33	24,932	25	13,304	13,518	12,838	21,2	951,981	22,742	2389,987	0	202,517	202,517	99,72	0	0	0	0	0	0	0
10:21:13	-49,121	2810,839	24,883	24,853	13,304	13,513	12,851	21,2	951,981	22,742	2390,408	0	202,517	202,517	99,72	0	0	0	0	0	0	0
10:21:13	99,316	2811,832	24,932	24,853	13,307	13,524	12,864	21,2	951,981	22,742	2390,829	0	202,517	202,517	99,72	0	0	0	0	0	0	0
10:21:13	-32,739	2811,505	24,883	24,951	13,308	13,52	12,877	21,2	951,981	22,742	2391,25	0	202,517	202,517	99,72	0	0	0	0	0	0	0
10:21:13	0	2811,505	24,883	24,853	13,308	13,52	12,889	21,2	951,981	22,742	2391,67	0	202,517	202,517	99,72	0	0	0	0	0	0	0
10:21:13	49,121	2811,996	24,932	24,951	13,308	13,525	12,902	21,2	951,981	22,742	2392,09	0	202,517	202,517	99,72	0	0	0	0	0	0	0
10:21:13	-16,381	2811,832	24,932	25,049	13,307	13,524	12,914	21,2	951,981	22,742	2392,51	0	202,517	202,517	99,72	0	0	0	0	0	0	0
10:21:13	-50,195	2811,33	24,932	24,853	13,304	13,518	12,926	21,2	951,981	22,742	2392,929	0	202,517	202,517	99,72	0	0	0	0	0	0	0
10:21:13	147,387	2812,804	25,078	25,146	13,304	13,534	12,938	21,2	951,981	22,742	2393,348	0	202,517	202,517	99,72	0	0	0	0	0	0	0
10:21:13	-147,387	2811,33	24,932	24,951	13,304	13,518	12,949	21,2	951,981	22,742	2393,766	0	202,517	202,517	99,72	0	0	0	0	0	0	0
10:21:13	50,195	2811,832	24,932	24,853	13,307	13,524	12,961	21,2	951,981	22,742	2394,184	0	202,517	202,517	99,72	0	0	0	0	0	0	0
10:21:13	16,381	2811,996	24,932	24,853	13,308	13,525	12,972	21,2	951,981	22,742	2394,602	0	202,517	202,517	99,72	0	0	0	0	0	0	0
10:21:13	0	2811,996	24,932	24,951	13,308	13,525	12,982	21,2	951,981	22,742	2395,02	0	202,517	202,517	99,72	0	0	0	0	0	0	0
10:21:13	0	2811,996	24,932	24,805	13,308	13,525	12,993	21,2	951,981	22,742	2395,437	0	202,517	202,517	99,72	0	0	0	0	0	0	0
10:21:13	0	2811,996	24,932	24,951	13,308	13,525	13,004	21,2	951,981	22,742	2395,853	0	202,517	202,517	99,72	0	0	0	0	0	0	0
10:21:13	98,291	2812,979	25,029	24,853	13,308	13,535	13,014	21,2	951,981	22,742	2396,27	0	202,517	202,517	99,72	0	0	0	0	0	0	0
10:21:13	49,121	2813,47	25,078	24,951	13,308	13,54	13,024	21,2	951,981	22,742	2396,688	0	202,517	202,517	99,72	0	0	0	0	0	0	0
10:21:13	-49,121	2812,979	25,029	24,951	13,308	13,535	13,034	21,2	951,981	22,742	2397,104	0	202,517	202,517	99,72	0	0	0	0	0	0	0
10:21:13	0	2812,979	25,029	24,853	13,308	13,535	13,044	21,2	951,981	22,742	2397,52	0	202,517	202,517	99,72	0	0	0	0	0	0	0
10:21:13	-98,291	2811,996	24,932	24,805	13,308	13,525	13,054	21,2	951,981	22,742	2397,934	0	202,517	202,517	99,72	0	0	0	0	0	0	0
10:21:13	98,291	2812,979	25,029	24,951	13,308	13,535	13,063	21,2	951,981	22,742	2398,35	0	202,517	202,517	99,72	0	0	0	0	0	0	0
10:21:13	0	2812,979	25,029	25	13,308	13,535	13,072	21,2	951,981	22,742	2398,764	0	202,517	202,517	99,72	0	0	0	0	0	0	0
10:21:13	-228,32	2810,696	24,785	24,707	13,309	13,512	13,081	21,2	951,981	22,742	2399,176	0	202,517	202,517	99,72	0	0	0	0	0	0	0
10:21:13	16,406	2810,86	24,736	24,658	13,313	13,514	13,089	21,2	951,981	22,742	2399,588	0	202,517	202,517	99,72	0	0	0	0	0	0	0
10:21:13	147,363	2812,333	24,883	24,805	13,313	13,529	13,098	21,2	951,981	22,742	2400	0	202,517	202,517	99,72	0	0	0	0	0	0	0
10:21:13	-33,74	2811,996	24,932	24,853	13,308	13,525	13,106	21,2	951,981	22,742	2400,412	0	202,517	202,517	99,72	0	0	0	0	0	0	0
10:21:13	98,291	2812,979	25,029	24,853	13,308	13,535	13,115	21,2	951,981	22,742	2400,825	0	202,517	202,517	99,72	0	0	0	0	0	0	0
10:21:13	-164,868	2811,33	24,932	24,805	13,304	13,518	13,123	21,2	951,981	22,742	2401,235	0	202,517	202,517	99,72	0	0	0	0	0	0	0
10:21:13	147,387	2812,804	25,078	25,195	13,304	13,534	13,131	21,2	951,981	22,742	2401,647	0	202,517	202,517	99,72	0	0	0	0	0	0	0
10:21:13	50,195	2813,306	25,078	24,951	13,307	13,539	13,139	21,2	951,981	22,742	2402,058	0	202,517	202,517	99,72	0	0	0	0	0	0	0
10:21:13	-32,714	2812,979	25,029	25	13,308	13,535	13,147	21,2	951,981	22,742	2402,469	0	202,517	202,517	99,72	0	0	0	0	0	0	0
10:21:13	-98,291	2811,996	24,932	24,951	13,308	13,525	13,154	21,2	951,981	22,742	2402,879	0	202,517	202,517	99,72	0	0	0	0	0	0	0
10:21:13	115,6	2813,152	25,029	25,146	13,309	13,537	13,161	21,2	951,981	22,742	2403,289	0	202,517	202,517	99,72	0	0	0	0	0	0	0
10:21:13	-164,721	2811,505	24,883	24,853	13,308	13,52	13,169	21,2	951,981	22,742	2403,697	0	202,517	202,517	99,72	0	0	0	0	0	0	0
10:21:13	49,121	2811,996	24,932	25,146	13,308	13,525	13,175	21,2	951,981	22,742	2404,106	0	202,517	202,517	99,72	0	0	0	0	0	0	0
10:21:13	98,291	2812,979	25,029	25,049	13,308	13,535	13,183	21,2	951,981	22,742	2404,514	0	202,517	202,517	99,72	0	0	0	0	0	0	0
10:21:13	-147,412	2811,505	24,883	24,805	13,308	13,52	13,189	21,2	951,981	22,742	2404,921	0	202,517	202,517	99,72	0	0	0	0	0	0	0
10:21:13	49,121	2811,996	24,932	24,805	13,308	13,525	13,196	21,2	951,981	22,742	2405,328	0	202,517	202,517	99,72	0	0	0	0	0	0	0
10:21:13	0	2811,996	24,932	24,853	13,308	13,525	13,202	21,2	951,981	22,742	2405,735	0	202,517	202,517	99,72	0	0	0	0	0	0	0
10:21:13	98,291	2812,979	25,029	25,049	13,308	13,535	13,209	21,2	951,981	22,742	2406,142	0	202,517	202,517	99,72	0	0	0	0	0	0	0
10:21:13	-147,412	2811,505	24,883	24,805	13,308	13,52	13,215	21,2	951,981	22,742	2406,548	0	202,517	202,517	99,72	0	0	0	0	0	0	0
10:21:13	196,533	2813,47	25,078	25	13,308	13,54	13,221	21,2	951,981	22,742	2406,955	0	202,517	202,517	99,72	0	0	0	0	0	0	0
10:21:13	-49,121	2812,979	25,029	25,049	13,308	13,535	13,227	21,2	951,981	22,742	2407,361	0	202,517	202,517	99,72	0	0	0	0	0	0	0
10:21:13	-98,291	2811,996	24,932	24,853	13,308	13,525	13,233	21,2	951,981	22,742	2407,766	0	202,517	202,517	99,72	0	0	0	0	0	0	0
10:21:13	98,291	2812,979	25,029	24,951	13,308	13,535	13,239	21,2	951,981	22,742	2408,171	0	202,517	202,517	99,72	0	0	0	0	0	0	0
10:21:13	0	2812,979	25,029	25	13,308	13,535	13,245	21,2	951,981	22,742	2408,576	0	202,517	202,517	99,72	0	0	0	0	0	0	0
10:21:13	0	2812,979	25,029	24,951	13,308	13,535	13,251	21,2	951,981	22,742	2408,98	0	202,517	202,517	99,72	0	0	0	0	0	0	0
10:21:13	-98,291	2811,996	24,932	24,853	13,308	13,525	13,256	21,2	951,981	22,742	2409,383	0	202,517	202,517	99,72	0	0	0	0	0	0	0
10:21:13	147,412	2813,47	25,078	25,146	13,308	13,54	13,262	21,2	951,981	22,742	2409,787	0	202,517	202,517	99,72	0	0	0	0	0	0	0
10:21:13	-49,121	2812,979	25,029	25	13,308	13,535	13,267	21,2	951,981	22,742	2410,19	0	202,517	202,517	99,72	0	0	0	0	0	0	0
10:21:13	-98,291	2811,996	24,932	24,951	13,308	13,525	13,272	21,2	951,981	22,742	2410,592	0	202,517	202,517	99,72	0	0	0	0	0	0	0
10:21:13	147,412	2813,47	25,078	25,049	13,308	13,54	13,277	21,2	951,981	22,742	2410,995	0	202,517	202,517	99,72	0	0	0	0	0	0	0
10:21:13	-179,174	2811,678	24,883	24,853	13,309	13,522	13,282	21,2	951,981	22,742	2411,396	0	202,517	202,517	99,72	0	0	0	0	0	0	0
10:21:13	196,508	2813,643	25,078	25,049	13,309	13,542	13,287	21,2	951,981	22,742	2411,798	0	202,517	202,517	99,72	0	0	0	0	0	0	0
10:21:13	0	2813,643	25,078	25	13,309	13,542	13,292	21,2	951,981	22,742	2412,2	0	202,517	202,517	99,72	0	0	0	0	0	0	0
10:21:13	-49,145	2813,152	25,029	24,951	13,309	13,537	13,297	21,2	951,981	22,742	2412,601	0	202,517	202,517	99,72	0	0	0	0	0	0	0
10:21:13	-98,242	2812,17	24,932	24,951	13,309	13,527	13,302	21,2	951,981	22,742	2413,001	0	202,517	202,517	99,72	0	0	0	0	0	0	0
10:21:14	0	2812,17	24,932	24,707	13,309	13,527	13,306	21,2	951,981	22,742	2413,4	0	202,517	202,517	99,72	0	0	0	0	0	0	0
10:21:14	-66,479	2811,505	24,883	24,951	13,308	13,52	13,31	21,2	951,981	22,742	2413,798	0	202,517	202,517	99,72	0	0	0	0	0	0	0
10:21:14	-98,217	2810,523	24,785	24,707	13,308	13,51	13,314	21,2	951,981	22,742	2414,195	0	202,517	202,517	99,72	0	0	0	0	0	0	0
10:21:14	147,338	2811,996	24,932	24,805	13,308	13,525	13,318	21,2	951,981	22,742	2414,593	0	202,517	202,517	99,72	0	0	0	0	0	0	0
10:21:14	-65,527	2811,341	24,883	24,707	13,307	13,518	13,322	21,2	951,981	22,742	2414,989	0	202,517	202,517	99,72	0	0	0	0	0	0	0
10:21:14	0	2811,341	24,883	24,707	13,307	13,518	13,326	21,2	951,981	22,742	2415,386	0	202,517	202,517	99,72	0	0	0	0	0	0	0
10:21:14	-196,484	2809,376	24,687	24,365	13,307	13,498	13,329	21,2	951,981	22,742	2415,78	0	202,517	202,517	99,72	0	0	0	0	0	0	0
10:21:14	-442,944	2804,946	24,297	23,974	13,304	13,453	13,332	21,2	951,981	22,742	2416,169	0	202,517	202,517	99,72	0	0	0	0	0	0	0
10:21:14	-574,462	2799,202	23,808	23,34	13,3	13,393	13,333	21,2	951,981	22,742	2416,552	0	202,517	202,517	99,72	0	0	0	0	0	0	0
10:21:14	-725,17	2791,95	23,32	22,558	13,287	13,319	13,333	21,2	951,981	22,742	2416,927	0	202,517	202,517	99,72	0	0	0	0	0	0	0
10:21:14	-695,385	2784,996	22,978	21,972	13,267	13,247	13,331	21,2	951,981	22,742	2417,295	0	202,517	202,517	99,72	0	0	0	0	0	0	0
10:21:14	-712,133	2777,875	22,832	21,924	13,235	13,173	13,328	21,2	951,981	22,742	2417,656	0	202,517	202,517	99,72	0	0	0	0	0	0	0
10:21:14	-633,032	2771,545	22,881	21,826	13,197	13,108	13,324	21,3	952,362	22,742	2418,01	0	202,517	202,517	99,72	0	0	0	0	0	0	0
10:21:14	-517,578	2766,369	23,125	21,826	13,154	13,055	13,318	21,3	952,362	22,742	2418,358	0	202,517	202,517	99,72	0	0	0	0	0	0	0
10:21:14	-651,782	2759,851	23,223	21,924	13,112	12,988	13,312	21,3	952,362	22,742	2418,699	0	202,517	202,517	99,72	0	0	0	0	0	0	0
10:21:14	-922,656	2750,624	22,978	21,777	13,074	12,893	13,304	21,3	952,362	22,742	2419,031	0	202,517	202,517	99,72	0	0	0	0	0	0	0
10:21:14	-868,847	2741,936	22,637	21,582	13,044	12,803	13,294	21,3	952,362	22,742	2419,354	0	202,517	202,517	99,72	0	0	0	0	0	0	0
10:21:14	-992,382	2732,012	22,148	21,094	13,016	12,701	13,282	21,3	952,362	22,742	2419,667	0	202,517	202,517	99,72	0	0	0	0	0	0	0
10:21:14	-858,178	2723,43	21,709	20,703	12,992	12,612	13,269	21,3	952,362	22,742	2419,97	0	202,517	202,517	99,72	0	0	0	0	0	0	0
10:21:14	-512,719	2718,303	21,709	20,752	12,964	12,559	13,255	21,3	952,362	22,742	2420,269	0	202,517	202,517	99,72	0	0	0	0	0	0	0
10:21:14	-798,486	2710,318	21,416	20,459	12,935	12,477	13,24	21,3	952,362	22,742	2420,559	0	202,517	202,517	99,72	0	0	0	0	0	0	0
10:21:14	-607,446	2704,244	21,318	20,459	12,906	12,414	13,224	21,3	952,362	22,742	2420,842	0	202,517	202,517	99,72	0	0	0	0	0	0	0
10:21:14	-203,759	2702,206	21,709	20,947	12,873	12,393	13,207	21,3	952,362	22,742	2421,124	0	203,203	203,203	99,722	0	0	0	0	0	0	0
10:21:14	-394,775	2698,258	21,904	21,338	12,84	12,353	13,191	21,3	952,362	22,742	2421,401	0	203,203	203,203	99,722	0	0	0	0	0	0	0
10:21:14	-360,839	2694,65	22,051	21,484	12,812	12,315	13,174	21,3	952,362	22,742	2421,675	0	203,203	203,203	99,722	0	0	0	0	0	0	0
10:21:14	-564,794	2689,002	21,904	21,289	12,788	12,257	13,156	21,3	952,362	22,742	2421,942	0	203,203	203,203	99,722	0	0	0	0	0	0	0
10:21:14	-619,799	2682,804	21,611	21,094	12,77	12,193	13,137	21,3	952,362	22,742	2422,203	0	203,203	203,203	99,722	0	0	0	0	0	0	0
10:21:14	-591,674	2676,887	21,269	20,752	12,755	12,132	13,117	21,3	952,362	22,742	2422,457	0	203,203	203,203	99,722	0	0	0	0	0	0	0
10:21:14	-574,755	2671,14	20,781	20,361	12,75	12,073	13,097	21,3	952,362	22,742	2422,706	0	203,203	203,203	99,722	0	0	0	0	0	0	0
10:21:14	-635,913	2664,781	20,293	19,922	12,742	12,008	13,075	21,3	952,362	22,742	2422,948	0	203,203	203,203	99,722	0	0	0	0	0	0	0
10:21:14	-555,419	2659,226	20	19,58	12,727	11,95	13,053	21,3	952,362	22,742	2423,184	0	203,203	203,203	99,722	0	0	0	0	0	0	0
10:21:14	-409,838	2655,128	20	19,58	12,704	11,908	13,031	21,3	952,362	22,742	2423,417	0	203,203	203,203	99,722	0	0	0	0	0	0	0
10:21:14	-324,292	2651,885	20,097	19,678	12,68	11,875	13,008	21,3	952,362	22,742	2423,645	0	203,203	203,203	99,722	0	0	0	0	0	0	0
10:21:14	-232,934	2649,556	20,439	19,873	12,648	11,851	12,985	21,3	952,362	22,742	2423,871	0	203,203	203,203	99,722	0	0	0	0	0	0	0
10:21:14	-385,4	2645,702	20,635	20,166	12,615	11,811	12,962	21,3	952,362	22,742	2424,093	0	203,203	203,203	99,722	0	0	0	0	0	0	0
10:21:14	-274,047	2642,961	20,928	20,41	12,584	11,783	12,939	21,3	952,362	22,742	2424,312	0	203,203	203,203	99,722	0	0	0	0	0	0	0
10:21:14	-499,902	2637,962	20,976	20,459	12,553	11,731	12,915	21,3	952,362	22,742	2424,526	0	203,203	203,203	99,722	0	0	0	0	0	0	0
10:21:14	-464,99	2633,312	20,928	20,459	12,529	11,683	12,891	21,3	952,362	22,742	2424,734	0	203,203	203,203	99,722	0	0	0	0	0	0	0
10:21:14	-551,367	2627,799	20,635	20,41	12,515	11,626	12,866	21,3	952,362	22,742	2424,937	0	203,203	203,203	99,722	0	0	0	0	0	0	0
10:21:14	-567,7	2622,122	20,293	19,873	12,502	11,568	12,841	21,3	952,362	22,742	2425,134	0	203,203	203,203	99,722	0	0	0	0	0	0	0
10:21:14	-564,135	2616,48	19,951	19,531	12,489	11,51	12,815	21,3	952,362	22,742	2425,326	0	203,203	203,203	99,722	0	0	0	0	0	0	0
10:21:14	-433,837	2612,142	19,756	19,482	12,475	11,465	12,788	21,3	952,362	22,742	2425,513	0	203,203	203,203	99,722	0	0	0	0	0	0	0
10:21:14	-386,792	2608,274	19,609	19,189	12,461	11,425	12,762	21,3	952,362	22,742	2425,695	0	203,203	203,203	99,722	0	0	0	0	0	0	0
10:21:14	-479,687	2603,477	19,512	19,189	12,44	11,376	12,735	21,3	952,362	22,742	2425,873	0	203,203	203,203	99,722	0	0	0	0	0	0	0
10:21:14	-398,803	2599,489	19,512	19,189	12,417	11,334	12,707	21,3	952,362	22,742	2426,047	0	203,203	203,203	99,722	0	0	0	0	0	0	0
10:21:14	-344,14	2596,048	19,609	19,189	12,393	11,299	12,679	21,3	952,362	22,742	2426,217	0	203,203	203,203	99,722	0	0	0	0	0	0	0
10:21:14	-372,631	2592,321	19,658	19,238	12,369	11,261	12,652	21,3	952,362	22,742	2426,383	0	203,203	203,203	99,722	0	0	0	0	0	0	0
10:21:14	-380,59	2588,515	19,658	19,336	12,348	11,221	12,624	21,3	952,362	22,742	2426,545	0	203,203	203,203	99,722	0	0	0	0	0	0	0
10:21:14	-466,455	2583,851	19,512	19,336	12,329	11,173	12,595	21,3	952,362	22,742	2426,702	0	203,203	203,203	99,722	0	0	0	0	0	0	0
10:21:14	-452,49	2579,326	19,365	19,043	12,312	11,127	12,566	21,3	952,362	22,742	2426,855	0	203,203	203,203	99,722	0	0	0	0	0	0	0
10:21:14	-578,418	2573,542	19,023	18,701	12,298	11,067	12,537	21,3	952,362	22,742	2427,001	0	203,203	203,203	99,722	0	0	0	0	0	0	0
10:21:14	-372,167	2569,82	18,828	18,506	12,288	11,029	12,507	21,3	952,362	22,742	2427,144	0	203,203	203,203	99,722	0	0	0	0	0	0	0
10:21:14	-425,927	2565,561	18,681	18,457	12,272	10,985	12,478	21,3	952,362	22,742	2427,283	0	203,203	203,203	99,722	0	0	0	0	0	0	0
10:21:14	-265,234	2562,909	18,681	18,31	12,257	10,957	12,448	21,3	952,362	22,742	2427,418	0	203,203	203,203	99,722	0	0	0	0	0	0	0
10:21:14	-367,065	2559,238	18,633	18,31	12,239	10,919	12,418	21,3	952,362	22,742	2427,55	0	203,203	203,203	99,722	0	0	0	0	0	0	0
10:21:14	-420,214	2555,036	18,535	18,261	12,221	10,876	12,388	21,3	952,362	22,742	2427,678	0	203,203	203,203	99,722	0	0	0	0	0	0	0
10:21:14	-90,795	2554,128	18,779	18,359	12,202	10,867	12,358	21,3	952,362	22,742	2427,804	0	203,203	203,203	99,722	0	0	0	0	0	0	0
10:21:14	-227,294	2551,855	18,974	18,603	12,179	10,843	12,328	21,3	952,362	22,742	2427,928	0	203,203	203,203	99,722	0	0	0	0	0	0	0
10:21:14	-337,915	2548,476	18,974	18,652	12,16	10,809	12,298	21,3	952,362	22,742	2428,049	0	203,203	203,203	99,722	0	0	0	0	0	0	0
10:21:14	-318,53	2545,29	18,974	18,652	12,142	10,776	12,268	21,3	952,362	22,742	2428,166	0	203,203	203,203	99,722	0	0	0	0	0	0	0
10:21:14	-521,826	2540,072	18,681	18,457	12,128	10,722	12,238	21,3	952,362	22,742	2428,278	0	203,203	203,203	99,722	0	0	0	0	0	0	0
10:21:14	-421,118	2535,861	18,34	18,164	12,123	10,678	12,207	21,3	952,362	22,742	2428,385	0	203,203	203,203	99,722	0	0	0	0	0	0	0
10:21:14	-492,065	2530,94	17,998	17,822	12,114	10,628	12,176	21,3	952,362	22,742	2428,488	0	203,203	203,203	99,722	0	0	0	0	0	0	0
10:21:14	-232,348	2528,617	17,851	17,627	12,109	10,604	12,146	21,3	952,362	22,742	2428,588	0	203,203	203,203	99,722	0	0	0	0	0	0	0
10:21:14	-351,489	2525,102	17,656	17,48	12,1	10,568	12,115	21,3	952,362	22,742	2428,684	0	203,203	203,203	99,722	0	0	0	0	0	0	0
10:21:14	-170,825	2523,394	17,656	17,431	12,091	10,55	12,084	21,3	952,362	22,742	2428,779	0	203,203	203,203	99,722	0	0	0	0	0	0	0
10:21:14	-280,395	2520,59	17,705	17,48	12,072	10,521	12,053	21,3	952,362	22,742	2428,871	0	203,203	203,203	99,722	0	0	0	0	0	0	0
10:21:14	-245,629	2518,133	17,803	17,578	12,053	10,496	12,023	21,3	952,362	22,742	2428,96	0	203,203	203,203	99,722	0	0	0	0	0	0	0
10:21:14	-162,548	2516,508	17,9	17,724	12,038	10,479	11,993	21,3	952,362	22,742	2429,048	0	203,203	203,203	99,722	0	0	0	0	0	0	0
10:21:14	-188,525	2514,623	18,047	17,92	12,02	10,46	11,963	21,3	952,362	22,742	2429,133	0	203,203	203,203	99,722	0	0	0	0	0	0	0
10:21:14	-250	2512,123	18,047	17,92	12,006	10,434	11,933	21,3	952,362	22,742	2429,216	0	203,203	203,203	99,722	0	0	0	0	0	0	0
10:21:14	-388,11	2508,242	17,9	17,92	11,992	10,394	11,902	21,3	952,362	22,742	2429,295	0	203,203	203,203	99,722	0	0	0	0	0	0	0
10:21:14	-180,297	2506,439	17,803	17,773	11,987	10,375	11,872	21,3	952,362	22,742	2429,372	0	203,203	203,203	99,722	0	0	0	0	0	0	0
10:21:14	-391,162	2502,527	17,656	17,578	11,973	10,335	11,842	21,3	952,362	22,742	2429,445	0	203,203	203,203	99,722	0	0	0	0	0	0	0
10:21:14	-227,636	2500,251	17,51	17,48	11,968	10,311	11,812	21,3	952,362	22,742	2429,516	0	203,203	203,203	99,722	0	0	0	0	0	0	0
10:21:14	-358,203	2496,669	17,314	17,285	11,959	10,274	11,782	21,3	952,362	22,742	2429,583	0	203,203	203,203	99,722	0	0	0	0	0	0	0
10:21:14	-167,602	2494,993	17,314	17,285	11,949	10,257	11,752	21,3	952,362	22,742	2429,649	0	203,203	203,203	99,722	0	0	0	0	0	0	0
10:21:14	-203,515	2492,957	17,363	17,285	11,935	10,236	11,722	21,3	952,362	22,742	2429,712	0	203,203	203,203	99,722	0	0	0	0	0	0	0
10:21:14	-202,465	2490,933	17,412	17,383	11,921	10,215	11,693	21,3	952,362	22,742	2429,773	0	203,203	203,203	99,722	0	0	0	0	0	0	0
10:21:14	-168,676	2489,246	17,412	17,285	11,911	10,198	11,664	21,3	952,362	22,742	2429,833	0	203,203	203,203	99,722	0	0	0	0	0	0	0
10:21:14	-250,903	2486,737	17,412	17,383	11,897	10,172	11,634	21,3	952,362	22,742	2429,89	0	203,203	203,203	99,722	0	0	0	0	0	0	0
10:21:14	-72,924	2486,008	17,51	17,285	11,888	10,165	11,606	21,3	952,362	22,742	2429,946	0	203,203	203,203	99,722	0	0	0	0	0	0	0
10:21:14	-262,28	2483,385	17,412	17,285	11,878	10,137	11,577	21,3	952,362	22,742	2429,999	0	203,203	203,203	99,722	0	0	0	0	0	0	0
10:21:14	-261,157	2480,773	17,314	17,187	11,869	10,111	11,548	21,3	952,362	22,742	2430,05	0	203,203	203,203	99,722	0	0	0	0	0	0	0
10:21:14	-226,171	2478,512	17,168	16,894	11,864	10,087	11,519	21,3	952,362	22,742	2430,099	0	203,203	203,203	99,722	0	0	0	0	0	0	0
10:21:14	-401,733	2474,494	16,924	16,748	11,855	10,046	11,49	21,3	952,362	22,742	2430,143	0	203,203	203,203	99,722	0	0	0	0	0	0	0
10:21:14	10,18	2474,596	17,021	16,748	11,85	10,047	11,462	21,3	952,362	22,742	2430,188	0	203,203	203,203	99,722	0	0	0	0	0	0	0
10:21:14	-258,813	2472,008	16,924	16,748	11,841	10,02	11,434	21,3	952,362	22,742	2430,229	0	203,203	203,203	99,722	0	0	0	0	0	0	0
10:21:14	-110,131	2470,907	17,07	16,845	11,827	10,009	11,406	21,3	952,362	22,742	2430,27	0	203,203	203,203	99,722	0	0	0	0	0	0	0
10:21:14	-154,223	2469,364	17,168	17,09	11,812	9,993	11,378	21,3	952,362	22,742	2430,309	0	203,203	203,203	99,722	0	0	0	0	0	0	0
10:21:14	-202,539	2467,339	17,217	17,187	11,798	9,972	11,351	21,3	952,362	22,742	2430,346	0	203,203	203,203	99,722	0	0	0	0	0	0	0
10:21:14	-74,218	2466,597	17,314	17,236	11,789	9,964	11,323	21,3	952,362	22,742	2430,382	0	203,203	203,203	99,722	0	0	0	0	0	0	0
10:21:14	-169,726	2464,9	17,314	17,187	11,779	9,947	11,296	21,3	952,362	22,742	2430,417	0	203,203	203,203	99,722	0	0	0	0	0	0	0
10:21:14	-162,255	2463,277	17,314	17,187	11,77	9,93	11,27	21,3	952,362	22,742	2430,45	0	203,203	203,203	99,722	0	0	0	0	0	0	0
10:21:14	-308,105	2460,196	17,168	17,09	11,761	9,898	11,243	21,3	952,362	22,742	2430,479	0	203,203	203,203	99,722	0	0	0	0	0	0	0
10:21:14	-225,854	2457,937	17,021	16,845	11,756	9,875	11,216	21,3	952,362	22,742	2430,507	0	203,203	203,203	99,722	0	0	0	0	0	0	0
10:21:14	-301,391	2454,923	16,875	16,748	11,747	9,844	11,189	21,3	952,362	22,742	2430,531	0	203,203	203,203	99,722	0	0	0	0	0	0	0
10:21:14	-135,913	2453,564	16,826	16,601	11,742	9,83	11,162	21,3	952,362	22,742	2430,554	0	203,203	203,203	99,722	0	0	0	0	0	0	0
10:21:14	-223,535	2451,329	16,679	16,552	11,737	9,807	11,136	21,3	952,362	22,742	2430,575	0	203,203	203,203	99,722	0	0	0	0	0	0	0
10:21:14	-164,111	2449,688	16,679	16,504	11,728	9,79	11,109	21,3	952,362	22,742	2430,594	0	203,203	203,203	99,722	0	0	0	0	0	0	0
10:21:14	-108,544	2448,602	16,728	16,552	11,719	9,779	11,083	21,3	952,362	22,742	2430,612	0	203,203	203,203	99,722	0	0	0	0	0	0	0
10:21:14	-217,968	2446,423	16,679	16,552	11,71	9,756	11,057	21,3	952,362	22,742	2430,628	0	203,203	203,203	99,722	0	0	0	0	0	0	0
10:21:15	-160,937	2444,813	16,679	16,552	11,7	9,74	11,032	21,3	952,362	22,742	2430,642	0	203,203	203,203	99,722	0	0	0	0	0	0	0
10:21:15	-120,385	2443,609	16,728	16,601	11,691	9,727	11,006	21,3	952,362	22,742	2430,655	0	203,203	203,203	99,722	0	0	0	0	0	0	0
10:21:15	-167,48	2441,935	16,728	16,601	11,682	9,71	10,981	21,3	952,362	22,742	2430,666	0	203,203	203,203	99,722	0	0	0	0	0	0	0
10:21:15	-156,713	2440,368	16,728	16,601	11,673	9,694	10,955	21,3	952,362	22,742	2430,676	0	203,203	203,203	99,722	0	0	0	0	0	0	0
10:21:15	-134,521	2439,022	16,679	16,552	11,668	9,68	10,93	21,3	952,362	22,742	2430,684	0	203,203	203,203	99,722	0	0	0	0	0	0	0
10:21:15	-259,472	2436,428	16,582	16,552	11,658	9,653	10,905	21,3	952,362	22,742	2430,69	0	203,203	203,203	99,722	0	0	0	0	0	0	0
10:21:15	-124,926	2435,178	16,533	16,406	11,654	9,641	10,88	21,3	952,362	22,742	2430,695	0	203,203	203,203	99,722	0	0	0	0	0	0	0
10:21:15	-181,567	2433,363	16,435	16,357	11,649	9,622	10,856	21,3	952,362	22,742	2430,697	0	203,203	203,203	99,722	0	0	0	0	0	0	0
10:21:15	-87,597	2432,487	16,435	16,357	11,644	9,613	10,831	21,3	952,362	22,742	2430,699	0	203,203	203,203	99,722	0	0	0	0	0	0	0
10:21:15	-68,969	2431,797	16,533	16,357	11,635	9,606	10,807	21,3	952,362	22,742	2430,7	0	203,203	203,203	99,722	0	0	0	0	0	0	0
10:21:15	-125,903	2430,538	16,582	16,357	11,625	9,593	10,784	21,2	953,331	22,742	2430,538	0	203,203	203,203	99,722	0	0	0	0	0	0	0
10:21:15	-164,111	2428,897	16,582	16,504	11,616	9,576	10,76	21,2	953,331	22,742	2428,897	0	203,203	203,203	99,722	0	0	0	0	0	0	0
10:21:15	-78,955	2428,107	16,679	16,504	11,606	9,568	10,737	21,2	953,331	22,742	2428,107	0	203,203	203,203	99,722	0	0	0	0	0	0	0
10:21:15	-157,739	2426,53	16,679	16,504	11,597	9,551	10,713	21,2	953,331	22,742	2426,53	0	203,203	203,203	99,722	0	0	0	0	0	0	0
10:21:15	-226,293	2424,267	16,533	16,406	11,593	9,528	10,69	21,2	953,331	22,742	2424,267	0	203,203	203,203	99,722	0	0	0	0	0	0	0
10:21:15	-179,248	2422,474	16,435	16,308	11,588	9,51	10,667	21,2	953,331	22,742	2422,474	0	203,203	203,203	99,722	0	0	0	0	0	0	0
10:21:15	-179,248	2420,682	16,338	16,211	11,583	9,491	10,644	21,2	953,331	22,742	2420,682	0	203,203	203,203	99,722	0	0	0	0	0	0	0
10:21:15	-141,577	2419,266	16,338	16,162	11,575	9,476	10,621	21,2	953,331	22,742	2419,266	0	203,203	203,203	99,722	0	0	0	0	0	0	0
10:21:15	-191,064	2417,356	16,24	16,162	11,57	9,457	10,598	21,2	953,331	22,742	2417,356	0	203,203	203,203	99,722	0	0	0	0	0	0	0
10:21:15	-5,566	2417,3	16,338	16,162	11,564	9,456	10,576	21,2	953,331	22,742	2417,3	0	203,203	203,203	99,722	0	0	0	0	0	0	0
10:21:15	-91,308	2416,387	16,386	16,211	11,556	9,447	10,554	21,2	953,331	22,742	2416,387	0	202,198	202,198	99,718	0	0	0	0	0	0	0
10:21:15	-174,462	2414,642	16,435	16,308	11,544	9,429	10,532	21,2	953,331	22,742	2414,642	0	202,198	202,198	99,718	0	0	0	0	0	0	0
10:21:15	-70,434	2413,938	16,533	16,357	11,534	9,422	10,51	21,2	953,331	22,742	2413,938	0	202,198	202,198	99,718	0	0	0	0	0	0	0
10:21:15	-244,995	2411,488	16,435	16,357	11,526	9,396	10,488	21,2	953,331	22,742	2411,488	0	202,198	202,198	99,718	0	0	0	0	0	0	0
10:21:15	-96,264	2410,525	16,435	16,357	11,52	9,386	10,466	21,2	953,331	22,742	2410,525	0	202,198	202,198	99,718	0	0	0	0	0	0	0
10:21:15	-128,857	2409,237	16,386	16,308	11,516	9,373	10,445	21,2	953,331	22,742	2409,237	0	202,198	202,198	99,718	0	0	0	0	0	0	0
10:21:15	-222,802	2407,009	16,24	16,162	11,511	9,35	10,423	21,2	953,331	22,742	2407,009	0	202,198	202,198	99,718	0	0	0	0	0	0	0
10:21:15	-127,929	2405,729	16,191	16,064	11,506	9,337	10,402	21,2	953,331	22,742	2405,729	0	202,198	202,198	99,718	0	0	0	0	0	0	0
10:21:15	-81,03	2404,919	16,191	16,015	11,502	9,329	10,381	21,2	953,331	22,742	2404,919	0	202,198	202,198	99,718	0	0	0	0	0	0	0
10:21:15	-175,854	2403,161	16,093	16,015	11,497	9,31	10,36	21,2	953,331	22,742	2403,161	0	202,198	202,198	99,718	0	0	0	0	0	0	0
10:21:15	-127,709	2401,883	16,045	15,869	11,493	9,297	10,339	21,2	953,331	22,742	2401,883	0	202,198	202,198	99,718	0	0	0	0	0	0	0
10:21:15	-82,055	2401,063	16,045	15,869	11,488	9,289	10,319	21,2	953,331	22,742	2401,063	0	202,198	202,198	99,718	0	0	0	0	0	0	0
10:21:15	-144,775	2399,615	16,045	15,967	11,48	9,274	10,298	21,2	953,331	22,742	2399,615	0	202,198	202,198	99,718	0	0	0	0	0	0	0
10:21:15	-81,03	2398,805	16,045	15,869	11,475	9,266	10,278	21,2	953,331	22,742	2398,805	0	202,198	202,198	99,718	0	0	0	0	0	0	0
10:21:15	-191,821	2396,887	15,947	15,869	11,47	9,246	10,258	21,2	953,331	22,742	2396,887	0	202,198	202,198	99,718	0	0	0	0	0	0	0
10:21:15	-79,98	2396,087	15,947	15,869	11,465	9,238	10,238	21,2	953,331	22,742	2396,087	0	202,198	202,198	99,718	0	0	0	0	0	0	0
10:21:15	-79,98	2395,287	15,947	15,869	11,461	9,229	10,218	21,2	953,331	22,742	2395,287	0	202,198	202,198	99,718	0	0	0	0	0	0	0
10:21:15	-190,283	2393,384	15,898	15,82	11,453	9,21	10,198	21,2	953,331	22,742	2393,384	0	202,198	202,198	99,718	0	0	0	0	0	0	0
10:21:15	-34,204	2393,042	15,947	15,869	11,448	9,206	10,179	21,2	953,331	22,742	2393,042	0	202,198	202,198	99,718	0	0	0	0	0	0	0
10:21:15	-79,956	2392,243	15,947	15,82	11,443	9,198	10,159	21,2	953,331	22,742	2392,243	0	202,198	202,198	99,718	0	0	0	0	0	0	0
10:21:15	-126,782	2390,975	15,898	15,82	11,439	9,185	10,14	21,2	953,331	22,742	2390,975	0	202,198	202,198	99,718	0	0	0	0	0	0	0
10:21:15	-158,544	2389,389	15,752	15,674	11,438	9,168	10,121	21,2	953,331	22,742	2389,389	0	202,198	202,198	99,718	0	0	0	0	0	0	0
10:21:15	-140,38	2387,985	15,605	15,625	11,438	9,154	10,102	21,2	953,331	22,742	2387,985	0	202,198	202,198	99,718	0	0	0	0	0	0	0
10:21:15	13,598	2388,121	15,703	15,674	11,433	9,155	10,084	21,2	953,331	22,742	2387,985	0	202,198	202,198	99,718	0	0	0	0	0	0	0
10:21:15	-1,123	2388,11	15,849	15,722	11,425	9,155	10,066	21,2	953,331	22,742	2387,985	0	202,198	202,198	99,718	0	0	0	0	0	0	0
10:21:15	-52,49	2387,585	15,898	15,722	11,42	9,15	10,048	21,2	953,331	22,742	2387,585	0	202,198	202,198	99,718	0	0	0	0	0	0	0
10:21:15	-127,783	2386,307	15,849	15,82	11,415	9,137	10,03	21,2	953,331	22,742	2386,307	0	202,198	202,198	99,718	0	0	0	0	0	0	0
10:21:15	-59,252	2385,715	15,849	15,82	11,412	9,131	10,012	21,2	953,331	22,742	2385,715	0	202,198	202,198	99,718	0	0	0	0	0	0	0
10:21:15	-132,47	2384,39	15,752	15,722	11,41	9,117	9,995	21,2	953,331	22,742	2384,39	0	202,198	202,198	99,718	0	0	0	0	0	0	0
10:21:15	-61,523	2383,775	15,752	15,674	11,406	9,111	9,977	21,2	953,331	22,742	2383,775	0	202,198	202,198	99,718	0	0	0	0	0	0	0
10:21:15	-59,423	2383,181	15,752	15,674	11,403	9,104	9,96	21,2	953,331	22,742	2383,181	0	202,198	202,198	99,718	0	0	0	0	0	0	0
10:21:15	-140,258	2381,778	15,605	15,625	11,403	9,09	9,943	21,2	953,331	22,742	2381,778	0	202,198	202,198	99,718	0	0	0	0	0	0	0
10:21:15	-46,752	2381,311	15,556	15,478	11,403	9,085	9,926	21,2	953,331	22,742	2381,311	0	202,198	202,198	99,718	0	0	0	0	0	0	0
10:21:15	-112,939	2380,181	15,459	15,429	11,402	9,074	9,91	21,2	953,331	22,742	2380,181	0	202,198	202,198	99,718	0	0	0	0	0	0	0
10:21:15	12,646	2380,308	15,556	15,527	11,397	9,075	9,893	21,2	953,331	22,742	2380,181	0	202,198	202,198	99,718	0	0	0	0	0	0	0
10:21:15	-32,104	2379,987	15,605	15,527	11,393	9,072	9,877	21,2	953,331	22,742	2379,987	0	202,198	202,198	99,718	0	0	0	0	0	0	0
10:21:15	-7,006	2379,917	15,703	15,527	11,387	9,071	9,861	21,2	953,331	22,742	2379,917	0	202,198	202,198	99,718	0	0	0	0	0	0	0
10:21:15	-74,047	2379,176	15,752	15,674	11,38	9,063	9,846	21,2	953,331	22,742	2379,176	0	202,198	202,198	99,718	0	0	0	0	0	0	0
10:21:15	-81,005	2378,366	15,752	15,722	11,376	9,055	9,83	21,2	953,331	22,742	2378,366	0	202,198	202,198	99,718	0	0	0	0	0	0	0
10:21:15	13,5	2378,501	15,849	15,722	11,371	9,056	9,815	21,2	953,331	22,742	2378,366	0	202,198	202,198	99,718	0	0	0	0	0	0	0
10:21:15	-251,855	2375,983	15,605	15,527	11,37	9,03	9,8	21,2	953,331	22,742	2375,983	0	202,198	202,198	99,718	0	0	0	0	0	0	0
10:21:15	0	2375,983	15,605	15,625	11,37	9,03	9,784	21,2	953,331	22,742	2375,983	0	202,198	202,198	99,718	0	0	0	0	0	0	0
10:21:15	-46,704	2375,515	15,556	15,478	11,37	9,025	9,77	21,2	953,331	22,742	2375,515	0	202,198	202,198	99,718	0	0	0	0	0	0	0
10:21:15	-93,408	2374,581	15,459	15,332	11,37	9,016	9,755	21,2	953,331	22,742	2374,581	0	202,198	202,198	99,718	0	0	0	0	0	0	0
10:21:15	-90,014	2373,681	15,41	15,283	11,368	9,007	9,74	21,2	953,331	22,742	2373,681	0	202,198	202,198	99,718	0	0	0	0	0	0	0
10:21:15	-64,892	2373,032	15,361	15,332	11,367	9	9,726	21,2	953,331	22,742	2373,032	0	202,198	202,198	99,718	0	0	0	0	0	0	0
10:21:15	0	2373,032	15,361	15,283	11,367	9	9,711	21,2	953,331	22,742	2373,032	0	202,198	202,198	99,718	0	0	0	0	0	0	0
10:21:15	-34,301	2372,689	15,41	15,332	11,362	8,996	9,697	21,2	953,331	22,742	2372,689	0	202,198	202,198	99,718	0	0	0	0	0	0	0
10:21:15	-62,573	2372,064	15,41	15,429	11,358	8,99	9,683	21,2	953,331	22,742	2372,064	0	202,198	202,198	99,718	0	0	0	0	0	0	0
10:21:15	-32,202	2371,742	15,459	15,332	11,354	8,987	9,67	21,2	953,331	22,742	2371,742	0	202,198	202,198	99,718	0	0	0	0	0	0	0
10:21:15	12,597	2371,868	15,556	15,527	11,349	8,988	9,656	21,2	953,331	22,742	2371,742	0	202,198	202,198	99,718	0	0	0	0	0	0	0
10:21:15	-221,069	2369,657	15,41	15,429	11,345	8,965	9,643	21,2	953,331	22,742	2369,657	0	202,198	202,198	99,718	0	0	0	0	0	0	0
10:21:15	121,679	2370,874	15,556	15,527	11,344	8,978	9,63	21,2	953,331	22,742	2369,658	0	202,198	202,198	99,718	0	0	0	0	0	0	0
10:21:15	-82,055	2370,053	15,556	15,527	11,339	8,969	9,617	21,2	953,331	22,742	2369,658	0	202,198	202,198	99,718	0	0	0	0	0	0	0
10:21:15	-34,472	2369,708	15,556	15,478	11,337	8,966	9,604	21,2	953,331	22,742	2369,658	0	202,198	202,198	99,718	0	0	0	0	0	0	0
10:21:15	-138,647	2368,322	15,459	15,429	11,335	8,951	9,591	21,2	953,331	22,742	2368,322	0	202,198	202,198	99,718	0	0	0	0	0	0	0
10:21:15	76,025	2369,082	15,556	15,527	11,334	8,959	9,579	21,2	953,331	22,742	2368,323	0	202,198	202,198	99,718	0	0	0	0	0	0	0
10:21:15	-62,573	2368,456	15,556	15,478	11,33	8,953	9,567	21,2	953,331	22,742	2368,323	0	202,198	202,198	99,718	0	0	0	0	0	0	0
10:21:15	-110,693	2367,349	15,459	15,478	11,329	8,941	9,554	21,2	953,331	22,742	2367,349	0	202,198	202,198	99,718	0	0	0	0	0	0	0
10:21:15	28,588	2367,635	15,556	15,625	11,325	8,944	9,542	21,2	953,331	22,742	2367,35	0	202,198	202,198	99,718	0	0	0	0	0	0	0
10:21:15	-109,57	2366,54	15,459	15,478	11,325	8,933	9,53	21,2	953,331	22,742	2366,54	0	202,198	202,198	99,718	0	0	0	0	0	0	0
10:21:15	0	2366,54	15,459	15,478	11,325	8,933	9,519	21,2	953,331	22,742	2366,54	0	202,198	202,198	99,718	0	0	0	0	0	0	0
10:21:15	-63,842	2365,901	15,41	15,429	11,324	8,926	9,507	21,2	953,331	22,742	2365,901	0	202,198	202,198	99,718	0	0	0	0	0	0	0
10:21:15	-46,63	2365,435	15,361	15,283	11,324	8,922	9,496	21,2	953,331	22,742	2365,435	0	202,198	202,198	99,718	0	0	0	0	0	0	0
10:21:15	-93,31	2364,502	15,263	15,185	11,324	8,912	9,484	21,2	953,331	22,742	2364,502	0	202,198	202,198	99,718	0	0	0	0	0	0	0
10:21:15	-46,484	2364,037	15,263	15,283	11,321	8,907	9,473	21,2	953,331	22,742	2364,037	0	202,198	202,198	99,718	0	0	0	0	0	0	0
10:21:15	0	2364,037	15,263	15,136	11,321	8,907	9,462	21,2	953,331	22,742	2364,037	0	202,198	202,198	99,718	0	0	0	0	0	0	0
10:21:15	-63,769	2363,399	15,215	15,185	11,32	8,901	9,451	21,2	953,331	22,742	2363,399	0	202,198	202,198	99,718	0	0	0	0	0	0	0
10:21:15	46,63	2363,866	15,263	15,185	11,32	8,905	9,44	21,2	953,331	22,742	2363,4	0	202,198	202,198	99,718	0	0	0	0	0	0	0
10:21:15	-111,328	2362,752	15,215	15,185	11,316	8,894	9,429	21,2	953,331	22,742	2362,752	0	202,198	202,198	99,718	0	0	0	0	0	0	0
10:21:15	0	2362,752	15,215	15,136	11,316	8,894	9,419	21,2	953,331	22,742	2362,752	0	202,198	202,198	99,718	0	0	0	0	0	0	0
10:21:15	29,272	2363,045	15,263	15,185	11,315	8,897	9,409	21,2	953,331	22,742	2362,753	0	202,198	202,198	99,718	0	0	0	0	0	0	0
10:21:15	-110,278	2361,942	15,215	15,136	11,312	8,886	9,398	21,2	953,331	22,742	2361,942	0	202,198	202,198	99,718	0	0	0	0	0	0	0
10:21:15	-34,301	2361,599	15,263	15,283	11,307	8,882	9,388	21,2	953,331	22,742	2361,599	0	202,198	202,198	99,718	0	0	0	0	0	0	0
10:21:15	11,23	2361,712	15,361	15,429	11,303	8,883	9,378	21,2	953,331	22,742	2361,599	0	202,198	202,198	99,718	0	0	0	0	0	0	0
10:21:15	-35,4	2361,358	15,41	15,478	11,298	8,879	9,369	21,2	953,331	22,742	2361,358	0	202,198	202,198	99,718	0	0	0	0	0	0	0
10:21:15	-19,14	2361,166	15,459	15,527	11,294	8,878	9,359	21,2	953,331	22,742	2361,166	0	202,198	202,198	99,718	0	0	0	0	0	0	0
10:21:15	-61,84	2360,548	15,41	15,478	11,293	8,871	9,349	21,2	953,331	22,742	2360,548	0	202,198	202,198	99,718	0	0	0	0	0	0	0
10:21:15	-46,63	2360,081	15,361	15,429	11,293	8,866	9,34	21,2	953,331	22,742	2360,081	0	202,198	202,198	99,718	0	0	0	0	0	0	0
10:21:15	0	2360,081	15,361	15,429	11,293	8,866	9,331	21,2	953,331	22,742	2360,081	0	202,198	202,198	99,718	0	0	0	0	0	0	0
10:21:15	-93,261	2359,149	15,263	15,332	11,293	8,857	9,321	21,2	953,331	22,742	2359,149	0	202,198	202,198	99,718	0	0	0	0	0	0	0
10:21:15	0	2359,149	15,263	15,283	11,293	8,857	9,312	21,2	953,331	22,742	2359,149	0	202,198	202,198	99,718	0	0	0	0	0	0	0
10:21:16	0	2359,149	15,263	15,332	11,293	8,857	9,303	21,2	953,331	22,742	2359,149	0	202,198	202,198	99,718	0	0	0	0	0	0	0
10:21:16	-62,719	2358,522	15,215	15,283	11,292	8,85	9,294	21,2	953,331	22,742	2358,522	0	202,198	202,198	99,718	0	0	0	0	0	0	0
10:21:16	-49,633	2358,025	15,215	15,283	11,29	8,845	9,286	21,2	953,331	22,742	2358,025	0	202,198	202,198	99,718	0	0	0	0	0	0	0
10:21:16	-16,088	2357,864	15,215	15,088	11,289	8,843	9,277	21,2	953,331	22,742	2357,864	0	202,198	202,198	99,718	0	0	0	0	0	0	0
10:21:16	0	2357,864	15,215	15,185	11,289	8,843	9,268	21,2	953,331	22,742	2357,864	0	202,198	202,198	99,718	0	0	0	0	0	0	0
10:21:16	0	2357,864	15,215	15,136	11,289	8,843	9,26	21,2	953,331	22,742	2357,864	0	202,198	202,198	99,718	0	0	0	0	0	0	0
10:21:16	-205,737	2355,807	15,068	14,941	11,285	8,822	9,251	21,2	953,331	22,742	2355,807	0	202,198	202,198	99,718	0	0	0	0	0	0	0
10:21:16	123,706	2357,044	15,215	15,136	11,284	8,835	9,243	21,2	953,331	22,742	2355,808	0	202,198	202,198	99,718	0	0	0	0	0	0	0
10:21:16	-19,335	2356,851	15,263	15,185	11,28	8,833	9,235	21,1	951,981	22,742	2355,809	0	202,198	202,198	99,718	0	0	0	0	0	0	0
10:21:16	-9,765	2356,753	15,263	15,185	11,279	8,832	9,227	21,1	951,981	22,742	2355,81	0	202,198	202,198	99,718	0	0	0	0	0	0	0
10:21:16	-113,427	2355,619	15,215	15,136	11,276	8,82	9,219	21,1	951,981	22,742	2355,619	0	202,198	202,198	99,718	0	0	0	0	0	0	0
10:21:16	139,843	2357,017	15,361	15,283	11,276	8,835	9,212	21,1	951,981	22,742	2355,62	0	202,198	202,198	99,718	0	0	0	0	0	0	0
10:21:16	-160,253	2355,415	15,263	15,283	11,272	8,818	9,204	21,1	951,981	22,742	2355,415	0	202,198	202,198	99,718	0	0	0	0	0	0	0
10:21:16	0	2355,415	15,263	15,185	11,272	8,818	9,197	21,1	951,981	22,742	2355,415	0	202,198	202,198	99,718	0	0	0	0	0	0	0
10:21:16	0	2355,415	15,263	15,185	11,272	8,818	9,189	21,1	951,981	22,742	2355,415	0	202,198	202,198	99,718	0	0	0	0	0	0	0
10:21:16	-139,843	2354,016	15,117	15,088	11,272	8,804	9,182	21,1	951,981	22,742	2354,016	0	202,198	202,198	99,718	0	0	0	0	0	0	0
10:21:16	-61,596	2353,4	15,068	14,99	11,271	8,797	9,174	21,1	951,981	22,742	2353,4	0	202,198	202,198	99,718	0	0	0	0	0	0	0
10:21:16	14,99	2353,55	15,068	14,99	11,272	8,799	9,167	21,1	951,981	22,742	2353,4	0	202,198	202,198	99,718	0	0	0	0	0	0	0
10:21:16	-14,99	2353,4	15,068	15,088	11,271	8,797	9,159	21,1	951,981	22,742	2353,4	0	201,307	201,307	99,715	0	0	0	0	0	0	0
10:21:16	-139,794	2352,002	14,922	14,941	11,271	8,783	9,152	21,1	951,981	22,742	2352,002	0	201,307	201,307	99,715	0	0	0	0	0	0	0
10:21:16	30,322	2352,306	14,97	14,99	11,27	8,786	9,145	21,1	951,981	22,742	2352,003	0	201,307	201,307	99,715	0	0	0	0	0	0	0
10:21:16	-66,796	2351,638	14,97	14,99	11,266	8,779	9,138	21,1	951,981	22,742	2351,638	0	201,307	201,307	99,715	0	0	0	0	0	0	0
10:21:16	76,928	2352,407	15,068	15,088	11,265	8,787	9,131	21,1	951,981	22,742	2351,638	0	201,307	201,307	99,715	0	0	0	0	0	0	0
10:21:16	-146,044	2350,946	14,97	14,843	11,262	8,772	9,124	21,1	951,981	22,742	2350,946	0	201,307	201,307	99,715	0	0	0	0	0	0	0
10:21:16	-46,582	2350,481	14,922	14,941	11,262	8,767	9,117	21,1	951,981	22,742	2350,481	0	201,307	201,307	99,715	0	0	0	0	0	0	0
10:21:16	17,407	2350,655	14,97	14,941	11,261	8,769	9,11	21,1	951,981	22,742	2350,481	0	201,307	201,307	99,715	0	0	0	0	0	0	0
10:21:16	0	2350,655	14,97	14,941	11,261	8,769	9,103	21,1	951,981	22,742	2350,481	0	201,307	201,307	99,715	0	0	0	0	0	0	0
10:21:16	-46,582	2350,189	14,922	14,843	11,261	8,764	9,097	21,1	951,981	22,742	2350,189	0	201,307	201,307	99,715	0	0	0	0	0	0	0
10:21:16	0	2350,189	14,922	14,843	11,261	8,764	9,09	21,1	951,981	22,742	2350,189	0	201,307	201,307	99,715	0	0	0	0	0	0	0
10:21:16	-110,571	2349,083	14,775	14,648	11,262	8,753	9,084	21,1	951,981	22,742	2349,083	0	201,307	201,307	99,715	0	0	0	0	0	0	0
10:21:16	110,571	2350,189	14,922	14,843	11,261	8,764	9,077	21,1	951,981	22,742	2349,084	0	201,307	201,307	99,715	0	0	0	0	0	0	0
10:21:16	-21,264	2349,976	14,97	14,843	11,257	8,762	9,071	21,1	951,981	22,742	2349,085	0	201,307	201,307	99,715	0	0	0	0	0	0	0
10:21:16	124,536	2351,222	15,117	15,088	11,256	8,775	9,065	21,1	951,981	22,742	2349,087	0	201,307	201,307	99,715	0	0	0	0	0	0	0
10:21:16	-46,582	2350,756	15,068	14,99	11,256	8,77	9,06	21,1	951,981	22,742	2349,089	0	201,307	201,307	99,715	0	0	0	0	0	0	0
10:21:16	0	2350,756	15,068	14,941	11,256	8,77	9,054	21,1	951,981	22,742	2349,091	0	201,307	201,307	99,715	0	0	0	0	0	0	0
10:21:16	-93,188	2349,824	14,97	14,843	11,256	8,761	9,048	21,1	951,981	22,742	2349,091	0	201,307	201,307	99,715	0	0	0	0	0	0	0
10:21:16	-46,582	2349,358	14,922	14,843	11,256	8,756	9,042	21,1	951,981	22,742	2349,092	0	201,307	201,307	99,715	0	0	0	0	0	0	0
10:21:16	-53,881	2348,819	14,922	14,941	11,253	8,75	9,037	21,1	951,981	22,742	2348,819	0	201,307	201,307	99,715	0	0	0	0	0	0	0
10:21:16	-61,572	2348,203	14,873	14,843	11,252	8,744	9,031	21,1	951,981	22,742	2348,203	0	201,307	201,307	99,715	0	0	0	0	0	0	0
10:21:16	0	2348,203	14,873	14,795	11,252	8,744	9,025	21,1	951,981	22,742	2348,204	0	201,307	201,307	99,715	0	0	0	0	0	0	0
10:21:16	79,003	2348,994	14,97	14,941	11,251	8,752	9,02	21,1	951,981	22,742	2348,205	0	201,307	201,307	99,715	0	0	0	0	0	0	0
10:21:16	-68,945	2348,304	14,97	14,941	11,247	8,745	9,015	21,1	951,981	22,742	2348,205	0	201,307	201,307	99,715	0	0	0	0	0	0	0
10:21:16	-46,557	2347,838	14,922	14,941	11,247	8,74	9,009	21,1	951,981	22,742	2347,838	0	201,307	201,307	99,715	0	0	0	0	0	0	0
10:21:16	-46,582	2347,373	14,873	14,795	11,247	8,735	9,004	21,1	951,981	22,742	2347,373	0	201,307	201,307	99,715	0	0	0	0	0	0	0
10:21:16	186,279	2349,235	15,068	14,99	11,247	8,755	8,999	21,1	951,981	22,742	2347,375	0	201,307	201,307	99,715	0	0	0	0	0	0	0
10:21:16	-139,697	2347,838	14,922	14,941	11,247	8,74	8,994	21,1	951,981	22,742	2347,375	0	201,307	201,307	99,715	0	0	0	0	0	0	0
10:21:16	-46,582	2347,373	14,873	14,795	11,247	8,735	8,989	21,1	951,981	22,742	2347,373	0	201,307	201,307	99,715	0	0	0	0	0	0	0
10:21:16	32,446	2347,697	14,922	14,941	11,247	8,739	8,984	21,1	951,981	22,742	2347,373	0	201,307	201,307	99,715	0	0	0	0	0	0	0
10:21:16	-54,98	2347,147	14,922	14,843	11,244	8,733	8,979	21,1	951,981	22,742	2347,147	0	201,307	201,307	99,715	0	0	0	0	0	0	0
10:21:16	0	2347,147	14,922	14,843	11,244	8,733	8,974	21,1	951,981	22,742	2347,147	0	201,307	201,307	99,715	0	0	0	0	0	0	0
10:21:16	-46,582	2346,682	14,873	14,941	11,244	8,728	8,969	21,1	951,981	22,742	2346,682	0	201,307	201,307	99,715	0	0	0	0	0	0	0
10:21:16	0	2346,682	14,873	14,843	11,244	8,728	8,965	21,1	951,981	22,742	2346,682	0	201,307	201,307	99,715	0	0	0	0	0	0	0
10:21:16	-13,94	2346,542	14,873	14,746	11,243	8,727	8,96	21,1	951,981	22,742	2346,542	0	201,307	201,307	99,715	0	0	0	0	0	0	0
10:21:16	46,582	2347,008	14,922	14,941	11,243	8,732	8,955	21,1	951,981	22,742	2346,543	0	201,307	201,307	99,715	0	0	0	0	0	0	0
10:21:16	0	2347,008	14,922	14,843	11,243	8,732	8,951	21,1	951,981	22,742	2346,543	0	201,307	201,307	99,715	0	0	0	0	0	0	0
10:21:16	-32,641	2346,682	14,873	14,746	11,244	8,728	8,947	21,1	951,981	22,742	2346,543	0	201,307	201,307	99,715	0	0	0	0	0	0	0
10:21:16	46,582	2347,147	14,922	14,941	11,244	8,733	8,942	21,1	951,981	22,742	2346,544	0	201,307	201,307	99,715	0	0	0	0	0	0	0
10:21:16	0	2347,147	14,922	14,941	11,244	8,733	8,938	21,1	951,981	22,742	2346,545	0	201,307	201,307	99,715	0	0	0	0	0	0	0
10:21:16	46,557	2347,613	14,97	14,941	11,244	8,738	8,934	21,1	951,981	22,742	2346,546	0	201,307	201,307	99,715	0	0	0	0	0	0	0
10:21:16	93,139	2348,544	15,068	15,088	11,244	8,747	8,931	21,1	951,981	22,742	2346,547	0	201,307	201,307	99,715	0	0	0	0	0	0	0
10:21:16	-70,581	2347,838	14,922	14,941	11,247	8,74	8,927	21,1	951,981	22,742	2346,549	0	201,307	201,307	99,715	0	0	0	0	0	0	0
10:21:16	0	2347,838	14,922	14,941	11,247	8,74	8,923	21,1	951,981	22,742	2346,55	0	201,307	201,307	99,715	0	0	0	0	0	0	0
10:21:16	-14,135	2347,697	14,922	14,99	11,247	8,739	8,92	21,1	951,981	22,742	2346,551	0	201,307	201,307	99,715	0	0	0	0	0	0	0
10:21:16	-8,422	2347,613	14,97	14,99	11,244	8,738	8,916	21,1	951,981	22,742	2346,552	0	201,307	201,307	99,715	0	0	0	0	0	0	0
10:21:16	55,004	2348,163	14,97	15,088	11,247	8,743	8,913	21,1	951,981	22,742	2346,554	0	201,307	201,307	99,715	0	0	0	0	0	0	0
10:21:16	107,25	2349,235	15,068	15,088	11,247	8,755	8,91	21,1	951,981	22,742	2346,557	0	201,307	201,307	99,715	0	0	0	0	0	0	0
10:21:16	-93,139	2348,304	14,97	15,088	11,247	8,745	8,906	21,1	951,981	22,742	2346,558	0	201,307	201,307	99,715	0	0	0	0	0	0	0
10:21:16	93,139	2349,235	15,068	15,088	11,247	8,755	8,903	21,1	951,981	22,742	2346,561	0	201,307	201,307	99,715	0	0	0	0	0	0	0
10:21:16	-139,697	2347,838	14,922	14,941	11,247	8,74	8,9	21,1	951,981	22,742	2346,562	0	201,307	201,307	99,715	0	0	0	0	0	0	0
10:21:16	139,697	2349,235	15,068	15,136	11,247	8,755	8,897	21,1	951,981	22,742	2346,565	0	201,307	201,307	99,715	0	0	0	0	0	0	0
10:21:16	0	2349,235	15,068	15,088	11,247	8,755	8,895	21,1	951,981	22,742	2346,567	0	201,307	201,307	99,715	0	0	0	0	0	0	0
10:21:16	0	2349,235	15,068	14,843	11,247	8,755	8,892	21,1	951,981	22,742	2346,57	0	201,307	201,307	99,715	0	0	0	0	0	0	0
10:21:16	46,606	2349,702	15,117	15,088	11,247	8,759	8,889	21,1	951,981	22,742	2346,573	0	201,307	201,307	99,715	0	0	0	0	0	0	0
10:21:16	-139,746	2348,304	14,97	14,941	11,247	8,745	8,886	21,1	951,981	22,742	2346,575	0	201,307	201,307	99,715	0	0	0	0	0	0	0
10:21:16	0	2348,304	14,97	14,941	11,247	8,745	8,884	21,1	951,981	22,742	2346,577	0	201,307	201,307	99,715	0	0	0	0	0	0	0
10:21:16	93,139	2349,235	15,068	15,088	11,247	8,755	8,881	21,1	951,981	22,742	2346,579	0	201,307	201,307	99,715	0	0	0	0	0	0	0
10:21:16	0	2349,235	15,068	14,99	11,247	8,755	8,879	21,1	951,981	22,742	2346,582	0	201,307	201,307	99,715	0	0	0	0	0	0	0
10:21:16	-93,139	2348,304	14,97	14,99	11,247	8,745	8,876	21,1	951,981	22,742	2346,584	0	201,307	201,307	99,715	0	0	0	0	0	0	0
10:21:16	-46,557	2347,838	14,922	14,746	11,247	8,74	8,873	21,1	951,981	22,742	2346,585	0	201,307	201,307	99,715	0	0	0	0	0	0	0
10:21:16	46,557	2348,304	14,97	14,941	11,247	8,745	8,871	21,1	951,981	22,742	2346,586	0	201,307	201,307	99,715	0	0	0	0	0	0	0
10:21:16	0	2348,304	14,97	14,941	11,247	8,745	8,868	21,1	951,981	22,742	2346,588	0	201,307	201,307	99,715	0	0	0	0	0	0	0
10:21:16	0	2348,304	14,97	14,941	11,247	8,745	8,866	21,1	951,981	22,742	2346,589	0	201,307	201,307	99,715	0	0	0	0	0	0	0
10:21:16	0	2348,304	14,97	14,941	11,247	8,745	8,864	21,1	951,981	22,742	2346,591	0	201,307	201,307	99,715	0	0	0	0	0	0	0
10:21:16	0	2348,304	14,97	14,941	11,247	8,745	8,861	21,1	951,981	22,742	2346,593	0	201,307	201,307	99,715	0	0	0	0	0	0	0
10:21:16	-46,557	2347,838	14,922	14,99	11,247	8,74	8,859	21,1	951,981	22,742	2346,594	0	201,307	201,307	99,715	0	0	0	0	0	0	0
10:21:16	0	2347,838	14,922	14,941	11,247	8,74	8,857	21,1	951,981	22,742	2346,595	0	201,307	201,307	99,715	0	0	0	0	0	0	0
10:21:16	-69,116	2347,147	14,922	14,795	11,244	8,733	8,854	21,1	951,981	22,742	2346,596	0	201,307	201,307	99,715	0	0	0	0	0	0	0
10:21:16	46,557	2347,613	14,97	14,843	11,244	8,738	8,852	21,1	951,981	22,742	2346,597	0	201,307	201,307	99,715	0	0	0	0	0	0	0
10:21:16	0	2347,613	14,97	14,99	11,244	8,738	8,85	21,1	951,981	22,742	2346,597	0	201,307	201,307	99,715	0	0	0	0	0	0	0
10:21:16	-93,139	2346,682	14,873	14,746	11,244	8,728	8,847	21,1	951,981	22,742	2346,597	0	201,307	201,307	99,715	0	0	0	0	0	0	0
10:21:16	46,582	2347,147	14,922	14,99	11,244	8,733	8,845	21,1	951,981	22,742	2346,598	0	201,307	201,307	99,715	0	0	0	0	0	0	0
10:21:16	46,557	2347,613	14,97	15,088	11,244	8,738	8,843	21,1	951,981	22,742	2346,599	0	201,307	201,307	99,715	0	0	0	0	0	0	0
10:21:16	-93,139	2346,682	14,873	14,843	11,244	8,728	8,841	21,1	951,981	22,742	2346,599	0	201,307	201,307	99,715	0	0	0	0	0	0	0
10:21:16	-93,115	2345,75	14,775	14,746	11,244	8,719	8,838	21,1	951,981	22,742	2345,75	0	201,307	201,307	99,715	0	0	0	0	0	0	0
10:21:16	125,756	2347,008	14,922	14,941	11,243	8,732	8,836	21,1	951,981	22,742	2345,752	0	201,307	201,307	99,715	0	0	0	0	0	0	0
10:21:16	0	2347,008	14,922	14,99	11,243	8,732	8,834	21,1	951,981	22,742	2345,753	0	201,307	201,307	99,715	0	0	0	0	0	0	0
10:21:16	-46,582	2346,542	14,873	14,941	11,243	8,727	8,832	21,1	951,981	22,742	2345,754	0	201,307	201,307	99,715	0	0	0	0	0	0	0
10:21:16	0	2346,542	14,873	14,843	11,243	8,727	8,83	21,1	951,981	22,742	2345,754	0	201,307	201,307	99,715	0	0	0	0	0	0	0
10:21:16	60,522	2347,147	14,922	14,843	11,244	8,733	8,828	21,1	951,981	22,742	2345,756	0	201,307	201,307	99,715	0	0	0	0	0	0	0
10:21:16	-13,94	2347,008	14,922	14,941	11,243	8,732	8,826	21,1	951,981	22,742	2345,757	0	201,307	201,307	99,715	0	0	0	0	0	0	0
10:21:16	13,94	2347,147	14,922	14,99	11,244	8,733	8,824	21,1	951,981	22,742	2345,759	0	201,307	201,307	99,715	0	0	0	0	0	0	0
10:21:16	32,617	2347,474	14,97	14,941	11,243	8,736	8,823	21,1	951,981	22,742	2345,76	0	201,307	201,307	99,715	0	0	0	0	0	0	0
10:21:17	0	2347,474	14,97	14,746	11,243	8,736	8,821	21,1	951,981	22,742	2345,762	0	201,307	201,307	99,715	0	0	0	0	0	0	0
10:21:17	-46,557	2347,008	14,922	14,795	11,243	8,732	8,819	21,1	951,981	22,742	2345,763	0	201,307	201,307	99,715	0	0	0	0	0	0	0
10:21:17	60,498	2347,613	14,97	14,843	11,244	8,738	8,818	21,1	951,981	22,742	2345,765	0	201,307	201,307	99,715	0	0	0	0	0	0	0
10:21:17	-13,94	2347,474	14,97	14,941	11,243	8,736	8,816	21,1	951,981	22,742	2345,767	0	201,307	201,307	99,715	0	0	0	0	0	0	0
10:21:17	13,94	2347,613	14,97	14,843	11,244	8,738	8,814	21,1	951,981	22,742	2345,768	0	201,307	201,307	99,715	0	0	0	0	0	0	0
10:21:17	0	2347,613	14,97	14,843	11,244	8,738	8,813	21,1	951,981	22,742	2345,77	0	201,307	201,307	99,715	0	0	0	0	0	0	0
10:21:17	-46,557	2347,147	14,922	14,746	11,244	8,733	8,811	21,1	951,392	22,742	2345,772	0	201,307	201,307	99,715	0	0	0	0	0	0	0
10:21:17	57,226	2347,72	14,922	14,843	11,247	8,739	8,81	21,1	951,392	22,742	2345,774	0	201,307	201,307	99,715	0	0	0	0	0	0	0
10:21:17	46,582	2348,185	14,97	14,941	11,247	8,744	8,809	21,1	951,392	22,742	2345,776	0	201,307	201,307	99,715	0	0	0	0	0	0	0
10:21:17	38,159	2348,567	15,068	14,99	11,244	8,748	8,807	21,1	951,392	22,742	2345,779	0	201,307	201,307	99,715	0	0	0	0	0	0	0
10:21:17	-139,721	2347,17	14,922	14,843	11,244	8,733	8,806	21,1	951,392	22,742	2345,78	0	201,307	201,307	99,715	0	0	0	0	0	0	0
10:21:17	54,98	2347,72	14,922	14,843	11,247	8,739	8,805	21,1	951,392	22,742	2345,782	0	201,307	201,307	99,715	0	0	0	0	0	0	0
10:21:17	153,881	2349,258	15,068	14,99	11,247	8,755	8,804	21,1	951,392	22,742	2345,786	0	201,307	201,307	99,715	0	0	0	0	0	0	0
10:21:17	-107,299	2348,185	14,97	14,941	11,247	8,744	8,803	21,1	951,392	22,742	2345,788	0	201,307	201,307	99,715	0	0	0	0	0	0	0
10:21:17	0	2348,185	14,97	14,941	11,247	8,744	8,801	21,1	951,392	22,742	2345,791	0	201,307	201,307	99,715	0	0	0	0	0	0	0
10:21:17	14,111	2348,327	14,97	14,99	11,247	8,745	8,8	21,1	951,392	22,742	2345,793	0	201,307	201,307	99,715	0	0	0	0	0	0	0
10:21:17	-163,94	2346,687	14,726	14,599	11,251	8,728	8,799	21,1	951,392	22,742	2345,794	0	200,88	200,88	99,713	0	0	0	0	0	0	0
10:21:17	232,861	2349,016	14,97	14,843	11,251	8,752	8,798	21,1	951,392	22,742	2345,797	0	200,88	200,88	99,713	0	0	0	0	0	0	0
10:21:17	24,267	2349,258	15,068	14,99	11,247	8,755	8,797	21,1	951,392	22,742	2345,801	0	200,88	200,88	99,713	0	0	0	0	0	0	0
10:21:17	32,47	2349,583	15,117	14,99	11,247	8,758	8,796	21,1	951,392	22,742	2345,805	0	200,88	200,88	99,713	0	0	0	0	0	0	0
10:21:17	-32,47	2349,258	15,068	15,088	11,247	8,755	8,795	21,1	951,392	22,742	2345,808	0	200,88	200,88	99,713	0	0	0	0	0	0	0
10:21:17	0	2349,258	15,068	14,843	11,247	8,755	8,795	21,1	951,392	22,742	2345,812	0	200,88	200,88	99,713	0	0	0	0	0	0	0
10:21:17	-93,188	2348,327	14,97	14,941	11,247	8,745	8,794	21,1	951,392	22,742	2345,814	0	200,88	200,88	99,713	0	0	0	0	0	0	0
10:21:17	93,188	2349,258	15,068	14,99	11,247	8,755	8,793	21,1	951,392	22,742	2345,818	0	200,88	200,88	99,713	0	0	0	0	0	0	0
10:21:17	-93,188	2348,327	14,97	14,843	11,247	8,745	8,792	21,1	951,392	22,742	2345,82	0	200,88	200,88	99,713	0	0	0	0	0	0	0
10:21:17	139,77	2349,724	15,117	14,99	11,247	8,76	8,791	21,1	951,392	22,742	2345,824	0	200,88	200,88	99,713	0	0	0	0	0	0	0
10:21:17	-139,77	2348,327	14,97	14,99	11,247	8,745	8,79	21,1	951,392	22,742	2345,827	0	200,88	200,88	99,713	0	0	0	0	0	0	0
10:21:17	-46,582	2347,861	14,922	14,843	11,247	8,74	8,789	21,1	951,392	22,742	2345,828	0	200,88	200,88	99,713	0	0	0	0	0	0	0
10:21:17	-22,509	2347,636	14,97	14,941	11,244	8,738	8,788	21,1	951,392	22,742	2345,83	0	200,88	200,88	99,713	0	0	0	0	0	0	0
10:21:17	0	2347,636	14,97	15,088	11,244	8,738	8,787	21,1	951,392	22,742	2345,832	0	200,88	200,88	99,713	0	0	0	0	0	0	0
10:21:17	54,98	2348,185	14,97	14,941	11,247	8,744	8,787	21,1	951,392	22,742	2345,835	0	200,88	200,88	99,713	0	0	0	0	0	0	0
10:21:17	-32,47	2347,861	14,922	14,941	11,247	8,74	8,786	21,1	951,392	22,742	2345,837	0	200,88	200,88	99,713	0	0	0	0	0	0	0
10:21:17	-14,111	2347,72	14,922	14,843	11,247	8,739	8,785	21,1	951,392	22,742	2345,838	0	200,88	200,88	99,713	0	0	0	0	0	0	0
10:21:17	84,741	2348,567	15,068	15,088	11,244	8,748	8,784	21,1	951,392	22,742	2345,841	0	200,88	200,88	99,713	0	0	0	0	0	0	0
10:21:17	-139,721	2347,17	14,922	14,99	11,244	8,733	8,783	21,1	951,392	22,742	2345,843	0	200,88	200,88	99,713	0	0	0	0	0	0	0
10:21:17	139,721	2348,567	15,068	15,136	11,244	8,748	8,782	21,1	951,392	22,742	2345,845	0	200,88	200,88	99,713	0	0	0	0	0	0	0
10:21:17	-139,721	2347,17	14,922	14,99	11,244	8,733	8,781	21,1	951,392	22,742	2345,847	0	200,88	200,88	99,713	0	0	0	0	0	0	0
10:21:17	46,582	2347,636	14,97	14,99	11,244	8,738	8,781	21,1	951,392	22,742	2345,848	0	200,88	200,88	99,713	0	0	0	0	0	0	0
10:21:17	0	2347,636	14,97	15,088	11,244	8,738	8,78	21,1	951,392	22,742	2345,85	0	200,88	200,88	99,713	0	0	0	0	0	0	0
10:21:17	8,398	2347,72	14,922	14,843	11,247	8,739	8,779	21,1	951,392	22,742	2345,852	0	200,88	200,88	99,713	0	0	0	0	0	0	0
10:21:17	60,693	2348,327	14,97	14,941	11,247	8,745	8,778	21,1	951,392	22,742	2345,855	0	200,88	200,88	99,713	0	0	0	0	0	0	0
10:21:17	-186,303	2346,463	14,775	14,746	11,247	8,726	8,777	21,1	951,392	22,742	2345,855	0	200,88	200,88	99,713	0	0	0	0	0	0	0
10:21:17	24,047	2346,704	14,873	14,843	11,244	8,728	8,776	21,1	951,392	22,742	2345,856	0	200,88	200,88	99,713	0	0	0	0	0	0	0
10:21:17	-13,94	2346,565	14,873	14,795	11,243	8,727	8,775	21,1	951,392	22,742	2345,857	0	200,88	200,88	99,713	0	0	0	0	0	0	0
10:21:17	93,164	2347,496	14,97	14,941	11,243	8,737	8,775	21,1	951,392	22,742	2345,858	0	200,88	200,88	99,713	0	0	0	0	0	0	0
10:21:17	93,139	2348,428	15,068	15,136	11,243	8,746	8,774	21,1	951,392	22,742	2345,861	0	200,88	200,88	99,713	0	0	0	0	0	0	0
10:21:17	-186,303	2346,565	14,873	14,843	11,243	8,727	8,773	21,1	951,392	22,742	2345,861	0	200,88	200,88	99,713	0	0	0	0	0	0	0
10:21:17	-79,199	2345,773	14,775	14,648	11,244	8,719	8,772	21,1	951,392	22,742	2345,773	0	200,88	200,88	99,713	0	0	0	0	0	0	0
10:21:17	-60,522	2345,167	14,726	14,795	11,243	8,713	8,771	21,1	951,392	22,742	2345,167	0	200,88	200,88	99,713	0	0	0	0	0	0	0
10:21:17	186,303	2347,03	14,922	14,941	11,243	8,732	8,77	21,1	951,392	22,742	2345,169	0	200,88	200,88	99,713	0	0	0	0	0	0	0
10:21:17	0	2347,03	14,922	14,941	11,243	8,732	8,769	21,1	951,392	22,742	2345,171	0	200,88	200,88	99,713	0	0	0	0	0	0	0
10:21:17	0	2347,03	14,922	14,843	11,243	8,732	8,769	21,1	951,392	22,742	2345,173	0	200,88	200,88	99,713	0	0	0	0	0	0	0
10:21:17	279,516	2349,826	15,215	15,332	11,243	8,761	8,768	21,1	951,392	22,742	2345,177	0	200,88	200,88	99,713	0	0	0	0	0	0	0
10:21:17	-232,934	2347,496	14,97	14,99	11,243	8,737	8,768	21,1	951,392	22,742	2345,18	0	200,88	200,88	99,713	0	0	0	0	0	0	0
10:21:17	0	2347,496	14,97	14,99	11,243	8,737	8,767	21,1	951,392	22,742	2345,182	0	200,88	200,88	99,713	0	0	0	0	0	0	0
10:21:17	13,94	2347,636	14,97	14,99	11,244	8,738	8,767	21,1	951,392	22,742	2345,184	0	200,88	200,88	99,713	0	0	0	0	0	0	0
10:21:17	0	2347,636	14,97	14,99	11,244	8,738	8,766	21,1	951,392	22,742	2345,187	0	200,88	200,88	99,713	0	0	0	0	0	0	0
10:21:17	-46,582	2347,17	14,922	14,795	11,244	8,733	8,765	21,1	951,392	22,742	2345,189	0	200,88	200,88	99,713	0	0	0	0	0	0	0
10:21:17	46,582	2347,636	14,97	14,795	11,244	8,738	8,765	21,1	951,392	22,742	2345,192	0	200,88	200,88	99,713	0	0	0	0	0	0	0
10:21:17	-46,582	2347,17	14,922	14,746	11,244	8,733	8,764	21,1	951,392	22,742	2345,194	0	200,88	200,88	99,713	0	0	0	0	0	0	0
10:21:17	139,721	2348,567	15,068	15,136	11,244	8,748	8,764	21,1	951,392	22,742	2345,197	0	200,88	200,88	99,713	0	0	0	0	0	0	0
10:21:17	-93,139	2347,636	14,97	14,99	11,244	8,738	8,763	21,1	951,392	22,742	2345,2	0	200,88	200,88	99,713	0	0	0	0	0	0	0
10:21:17	148,144	2349,117	15,068	15,088	11,247	8,753	8,763	21,1	951,392	22,742	2345,203	0	200,88	200,88	99,713	0	0	0	0	0	0	0
10:21:17	14,135	2349,258	15,068	15,088	11,247	8,755	8,763	21,1	951,392	22,742	2345,208	0	200,88	200,88	99,713	0	0	0	0	0	0	0
10:21:17	-93,188	2348,327	14,97	14,941	11,247	8,745	8,763	21,1	951,392	22,742	2345,211	0	200,88	200,88	99,713	0	0	0	0	0	0	0
10:21:17	0	2348,327	14,97	14,99	11,247	8,745	8,762	21,1	951,392	22,742	2345,214	0	200,88	200,88	99,713	0	0	0	0	0	0	0
10:21:17	-14,111	2348,185	14,97	14,941	11,247	8,744	8,762	21,1	951,392	22,742	2345,217	0	200,88	200,88	99,713	0	0	0	0	0	0	0
10:21:17	-54,98	2347,636	14,97	14,99	11,244	8,738	8,762	21,1	951,392	22,742	2345,219	0	200,88	200,88	99,713	0	0	0	0	0	0	0
10:21:17	-46,582	2347,17	14,922	14,795	11,244	8,733	8,761	21,1	951,392	22,742	2345,221	0	200,88	200,88	99,713	0	0	0	0	0	0	0
10:21:17	46,582	2347,636	14,97	14,99	11,244	8,738	8,761	21,1	951,392	22,742	2345,224	0	200,88	200,88	99,713	0	0	0	0	0	0	0
10:21:17	0	2347,636	14,97	14,941	11,244	8,738	8,76	21,1	951,392	22,742	2345,227	0	200,88	200,88	99,713	0	0	0	0	0	0	0
10:21:17	-46,582	2347,17	14,922	14,941	11,244	8,733	8,76	21,1	951,392	22,742	2345,229	0	200,88	200,88	99,713	0	0	0	0	0	0	0
10:21:17	54,98	2347,72	14,922	14,843	11,247	8,739	8,759	21,1	951,392	22,742	2345,231	0	200,88	200,88	99,713	0	0	0	0	0	0	0
10:21:17	-8,398	2347,636	14,97	15,136	11,244	8,738	8,759	21,1	951,392	22,742	2345,234	0	200,88	200,88	99,713	0	0	0	0	0	0	0
10:21:17	-46,582	2347,17	14,922	14,99	11,244	8,733	8,758	21,1	951,392	22,742	2345,236	0	200,88	200,88	99,713	0	0	0	0	0	0	0
10:21:17	139,721	2348,567	15,068	15,088	11,244	8,748	8,758	21,1	951,392	22,742	2345,239	0	200,88	200,88	99,713	0	0	0	0	0	0	0
10:21:17	-93,139	2347,636	14,97	15,088	11,244	8,738	8,758	21,1	951,392	22,742	2345,241	0	200,88	200,88	99,713	0	0	0	0	0	0	0
10:21:17	-46,582	2347,17	14,922	14,941	11,244	8,733	8,757	21,1	951,392	22,742	2345,243	0	200,88	200,88	99,713	0	0	0	0	0	0	0
10:21:17	0	2347,17	14,922	14,746	11,244	8,733	8,757	21,1	951,392	22,742	2345,245	0	200,88	200,88	99,713	0	0	0	0	0	0	0
10:21:17	-46,582	2346,704	14,873	14,843	11,244	8,728	8,756	21,1	951,392	22,742	2345,247	0	200,88	200,88	99,713	0	0	0	0	0	0	0
10:21:17	-13,94	2346,565	14,873	14,746	11,243	8,727	8,756	21,1	951,392	22,742	2345,248	0	200,88	200,88	99,713	0	0	0	0	0	0	0
10:21:17	46,582	2347,03	14,922	14,843	11,243	8,732	8,755	21,1	951,392	22,742	2345,25	0	200,88	200,88	99,713	0	0	0	0	0	0	0
10:21:17	0	2347,03	14,922	14,843	11,243	8,732	8,755	21,1	951,392	22,742	2345,252	0	200,88	200,88	99,713	0	0	0	0	0	0	0
10:21:17	46,582	2347,496	14,97	14,99	11,243	8,737	8,754	21,1	951,392	22,742	2345,254	0	200,88	200,88	99,713	0	0	0	0	0	0	0
10:21:17	-93,164	2346,565	14,873	14,746	11,243	8,727	8,754	21,1	951,392	22,742	2345,255	0	200,88	200,88	99,713	0	0	0	0	0	0	0
10:21:17	93,164	2347,496	14,97	14,99	11,243	8,737	8,753	21,1	951,392	22,742	2345,257	0	200,88	200,88	99,713	0	0	0	0	0	0	0
10:21:17	0	2347,496	14,97	14,843	11,243	8,737	8,753	21,1	951,392	22,742	2345,26	0	200,88	200,88	99,713	0	0	0	0	0	0	0
10:21:17	-93,164	2346,565	14,873	14,648	11,243	8,727	8,753	21,1	951,392	22,742	2345,261	0	200,88	200,88	99,713	0	0	0	0	0	0	0
10:21:17	93,164	2347,496	14,97	14,941	11,243	8,737	8,752	21,1	951,392	22,742	2345,263	0	200,88	200,88	99,713	0	0	0	0	0	0	0
10:21:17	-93,164	2346,565	14,873	14,746	11,243	8,727	8,752	21,1	951,392	22,742	2345,264	0	200,88	200,88	99,713	0	0	0	0	0	0	0
10:21:17	107,104	2347,636	14,97	14,843	11,244	8,738	8,751	21,1	951,392	22,742	2345,267	0	200,88	200,88	99,713	0	0	0	0	0	0	0
10:21:17	-13,94	2347,496	14,97	14,99	11,243	8,737	8,751	21,1	951,392	22,742	2345,269	0	200,88	200,88	99,713	0	0	0	0	0	0	0
10:21:17	0	2347,496	14,97	14,941	11,243	8,737	8,751	21,1	951,392	22,742	2345,271	0	200,88	200,88	99,713	0	0	0	0	0	0	0
10:21:17	0	2347,496	14,97	14,941	11,243	8,737	8,751	21,1	951,392	22,742	2345,274	0	200,88	200,88	99,713	0	0	0	0	0	0	0
10:21:17	93,139	2348,428	15,068	15,088	11,243	8,746	8,751	21,1	951,392	22,742	2345,277	0	200,88	200,88	99,713	0	0	0	0	0	0	0
10:21:17	13,94	2348,567	15,068	14,941	11,244	8,748	8,75	21,1	951,392	22,742	2345,28	0	200,88	200,88	99,713	0	0	0	0	0	0	0
10:21:17	-139,721	2347,17	14,922	14,843	11,244	8,733	8,75	21,1	951,392	22,742	2345,282	0	200,88	200,88	99,713	0	0	0	0	0	0	0
10:21:17	46,582	2347,636	14,97	14,99	11,244	8,738	8,75	21,1	951,392	22,742	2345,285	0	200,88	200,88	99,713	0	0	0	0	0	0	0
10:21:17	-46,582	2347,17	14,922	14,941	11,244	8,733	8,75	21,1	951,392	22,742	2345,287	0	200,88	200,88	99,713	0	0	0	0	0	0	0
10:21:18	46,582	2347,636	14,97	14,941	11,244	8,738	8,749	21,1	951,392	22,742	2345,289	0	200,88	200,88	99,713	0	0	0	0	0	0	0
10:21:18	232,934	2349,965	15,215	15,185	11,244	8,762	8,75	21,1	951,392	22,742	2345,294	0	200,88	200,88	99,713	0	0	0	0	0	0	0
10:21:18	46,606	2350,431	15,263	15,283	11,244	8,767	8,75	21,1	951,392	22,742	2345,299	0	200,88	200,88	99,713	0	0	0	0	0	0	0
10:21:18	270,629	2353,137	15,459	15,527	11,248	8,795	8,751	21,1	951,392	22,742	2345,307	0	200,88	200,88	99,713	0	0	0	0	0	0	0
10:21:18	245,483	2355,592	15,556	15,674	11,257	8,82	8,752	21,1	951,392	22,742	2345,317	0	200,88	200,88	99,713	0	0	0	0	0	0	0
10:21:18	492,846	2360,521	15,898	15,967	11,266	8,871	8,755	21,1	951,392	22,742	2345,333	0	200,88	200,88	99,713	0	0	0	0	0	0	0
10:21:18	492,041	2365,441	16,24	16,406	11,276	8,922	8,758	21,1	951,392	22,742	2345,353	0	200,88	200,88	99,713	0	0	0	0	0	0	0
10:21:18	650,61	2371,947	16,679	16,845	11,289	8,989	8,762	21,1	953,331	22,742	2345,38	0	200,88	200,88	99,713	0	0	0	0	0	0	0
10:21:18	457,275	2376,52	16,875	17,187	11,304	9,036	8,768	21,1	953,331	22,742	2345,411	0	200,88	200,88	99,713	0	0	0	0	0	0	0
10:21:18	670,947	2383,229	17,168	17,627	11,326	9,105	8,774	21,1	953,331	22,742	2345,448	0	200,88	200,88	99,713	0	0	0	0	0	0	0
10:21:18	516,015	2388,39	17,217	17,822	11,353	9,158	8,782	21,1	953,331	22,742	2345,491	0	200,88	200,88	99,713	0	0	0	0	0	0	0
10:21:18	844,433	2396,834	17,51	18,115	11,385	9,245	8,791	21,1	953,331	22,742	2345,543	0	200,88	200,88	99,713	0	0	0	0	0	0	0
10:21:18	601,245	2402,846	17,51	18,31	11,419	9,307	8,801	21,1	953,331	22,742	2345,6	0	200,88	200,88	99,713	0	0	0	0	0	0	0
10:21:18	647,241	2409,319	17,558	18,261	11,453	9,374	8,812	21,1	953,331	22,742	2345,664	0	200,88	200,88	99,713	0	0	0	0	0	0	0
10:21:18	645,556	2415,774	17,558	18,457	11,489	9,44	8,825	21,1	953,331	22,742	2345,734	0	200,88	200,88	99,713	0	0	0	0	0	0	0
10:21:18	805,102	2423,825	17,803	18,652	11,521	9,523	8,838	21,1	953,331	22,742	2345,812	0	200,88	200,88	99,713	0	0	0	0	0	0	0
10:21:18	820,971	2432,035	17,998	18,847	11,557	9,608	8,853	21,1	953,331	22,742	2345,898	0	200,88	200,88	99,713	0	0	0	0	0	0	0
10:21:18	764,184	2439,677	18,193	19,043	11,589	9,687	8,87	21,1	953,331	22,742	2345,992	0	201,29	201,29	99,714	0	0	0	0	0	0	0
10:21:18	800,488	2447,682	18,34	19,385	11,627	9,769	8,887	21,1	953,331	22,742	2346,094	0	201,29	201,29	99,714	0	0	0	0	0	0	0
10:21:18	804,98	2455,732	18,486	19,482	11,664	9,852	8,906	21,1	953,331	22,742	2346,203	0	201,29	201,29	99,714	0	0	0	0	0	0	0
10:21:18	909,912	2464,831	18,681	19,678	11,705	9,946	8,927	21,1	953,331	22,742	2346,322	0	201,29	201,29	99,714	0	0	0	0	0	0	0
10:21:18	669,165	2471,522	18,681	19,678	11,742	10,015	8,948	21,1	953,331	22,742	2346,447	0	201,29	201,29	99,714	0	0	0	0	0	0	0
10:21:18	850,805	2480,03	18,877	19,824	11,78	10,103	8,971	21,1	953,331	22,742	2346,581	0	201,29	201,29	99,714	0	0	0	0	0	0	0
10:21:18	892,626	2488,957	19,023	19,922	11,822	10,195	8,995	21,1	953,331	22,742	2346,723	0	201,29	201,29	99,714	0	0	0	0	0	0	0
10:21:18	761,059	2496,567	19,121	20,019	11,859	10,273	9,02	21,1	953,331	22,742	2346,873	0	201,29	201,29	99,714	0	0	0	0	0	0	0
10:21:18	812,866	2504,696	19,267	20,166	11,897	10,357	9,046	21,1	953,331	22,742	2347,031	0	201,29	201,29	99,714	0	0	0	0	0	0	0
10:21:18	777,148	2512,467	19,463	20,41	11,93	10,437	9,073	21,1	953,331	22,742	2347,197	0	201,29	201,29	99,714	0	0	0	0	0	0	0
10:21:18	814,453	2520,612	19,609	20,605	11,968	10,521	9,102	21,1	953,331	22,742	2347,37	0	201,29	201,29	99,714	0	0	0	0	0	0	0
10:21:18	856,933	2529,181	19,804	20,752	12,006	10,61	9,131	21,1	953,331	22,742	2347,552	0	201,29	201,29	99,714	0	0	0	0	0	0	0
10:21:18	862,573	2537,807	20	20,801	12,044	10,699	9,162	21,1	953,331	22,742	2347,742	0	201,29	201,29	99,714	0	0	0	0	0	0	0
10:21:18	808,691	2545,894	20,146	20,801	12,081	10,782	9,194	21,1	953,331	22,742	2347,94	0	201,29	201,29	99,714	0	0	0	0	0	0	0
10:21:18	685,449	2552,748	20,146	21,045	12,12	10,853	9,226	21,1	953,331	22,742	2348,145	0	201,29	201,29	99,714	0	0	0	0	0	0	0
10:21:18	831,787	2561,066	20,244	21,142	12,161	10,938	9,26	21,1	953,331	22,742	2348,358	0	201,29	201,29	99,714	0	0	0	0	0	0	0
10:21:18	708,276	2568,149	20,293	21,142	12,198	11,011	9,294	21,1	953,331	22,742	2348,578	0	201,29	201,29	99,714	0	0	0	0	0	0	0
10:21:18	848,632	2576,635	20,488	21,435	12,235	11,099	9,33	21,1	953,331	22,742	2348,806	0	201,29	201,29	99,714	0	0	0	0	0	0	0
10:21:18	1180,078	2588,436	21,123	21,777	12,267	11,22	9,367	21,1	953,331	22,742	2349,045	0	201,29	201,29	99,714	0	0	0	0	0	0	0
10:21:18	882,714	2597,263	21,465	22,217	12,297	11,311	9,405	21,1	953,331	22,742	2349,293	0	201,29	201,29	99,714	0	0	0	0	0	0	0
10:21:18	600,927	2603,273	21,562	22,217	12,326	11,373	9,443	21,1	953,331	22,742	2349,547	0	201,29	201,29	99,714	0	0	0	0	0	0	0
10:21:18	966,113	2612,934	21,904	22,558	12,361	11,473	9,483	21,1	953,331	22,742	2349,811	0	201,29	201,29	99,714	0	0	0	0	0	0	0
10:21:18	533,276	2618,266	21,855	22,656	12,394	11,528	9,523	21,1	953,331	22,742	2350,079	0	201,29	201,29	99,714	0	0	0	0	0	0	0
10:21:18	662,67	2624,893	21,855	22,558	12,431	11,596	9,564	21,1	953,331	22,742	2350,354	0	201,29	201,29	99,714	0	0	0	0	0	0	0
10:21:18	496,533	2629,859	21,709	22,363	12,467	11,648	9,605	21,1	953,331	22,742	2350,634	0	201,29	201,29	99,714	0	0	0	0	0	0	0
10:21:18	760,4	2637,463	21,855	22,51	12,502	11,726	9,646	21,1	953,331	22,742	2350,921	0	201,29	201,29	99,714	0	0	0	0	0	0	0
10:21:18	626,123	2643,724	21,904	22,51	12,534	11,79	9,688	21,1	953,331	22,742	2351,213	0	201,29	201,29	99,714	0	0	0	0	0	0	0
10:21:18	645,385	2650,178	22,051	22,558	12,562	11,857	9,731	21,1	953,331	22,742	2351,513	0	201,29	201,29	99,714	0	0	0	0	0	0	0
10:21:18	901,831	2659,196	22,49	23,096	12,588	11,95	9,774	21,1	953,331	22,742	2351,82	0	201,29	201,29	99,714	0	0	0	0	0	0	0
10:21:18	597,583	2665,172	22,685	23,193	12,611	12,012	9,818	21,1	953,331	22,742	2352,134	0	201,29	201,29	99,714	0	0	0	0	0	0	0
10:21:18	569,262	2670,864	22,832	23,193	12,635	12,07	9,862	21,1	953,331	22,742	2352,453	0	201,29	201,29	99,714	0	0	0	0	0	0	0
10:21:18	631,176	2677,176	22,978	23,535	12,662	12,135	9,907	21,1	953,331	22,742	2352,777	0	201,29	201,29	99,714	0	0	0	0	0	0	0
10:21:18	398,022	2681,156	22,881	23,34	12,69	12,176	9,951	21,1	953,331	22,742	2353,106	0	201,29	201,29	99,714	0	0	0	0	0	0	0
10:21:18	505,688	2686,213	22,881	23,34	12,718	12,229	9,996	21,1	953,331	22,742	2353,439	0	201,29	201,29	99,714	0	0	0	0	0	0	0
10:21:18	477,319	2690,986	22,783	23,291	12,751	12,278	10,041	21,1	953,331	22,742	2353,776	0	201,29	201,29	99,714	0	0	0	0	0	0	0
10:21:18	410,742	2695,094	22,685	23,144	12,779	12,32	10,086	21,1	953,331	22,742	2354,118	0	201,29	201,29	99,714	0	0	0	0	0	0	0
10:21:18	595,141	2701,045	22,783	23,193	12,807	12,381	10,131	21,1	953,331	22,742	2354,464	0	201,29	201,29	99,714	0	0	0	0	0	0	0
10:21:18	467,211	2705,717	22,832	23,291	12,831	12,43	10,176	21,1	953,331	22,742	2354,816	0	201,29	201,29	99,714	0	0	0	0	0	0	0
10:21:18	387,768	2709,595	22,881	23,437	12,85	12,47	10,221	21,1	953,331	22,742	2355,17	0	201,29	201,29	99,714	0	0	0	0	0	0	0
10:21:18	808,496	2717,68	23,271	23,73	12,873	12,553	10,266	21,1	953,331	22,742	2355,533	0	201,29	201,29	99,714	0	0	0	0	0	0	0
10:21:18	631,152	2723,992	23,564	23,877	12,892	12,618	10,312	21,1	953,331	22,742	2355,901	0	201,29	201,29	99,714	0	0	0	0	0	0	0
10:21:18	388,159	2727,873	23,613	24,023	12,911	12,658	10,358	21,1	953,331	22,742	2356,273	0	201,29	201,29	99,714	0	0	0	0	0	0	0
10:21:18	438,11	2732,254	23,711	23,974	12,93	12,703	10,404	21,1	953,331	22,742	2356,649	0	201,29	201,29	99,714	0	0	0	0	0	0	0
10:21:18	423,315	2736,487	23,711	23,877	12,954	12,747	10,45	21,1	953,331	22,742	2357,029	0	201,29	201,29	99,714	0	0	0	0	0	0	0
10:21:18	339,55	2739,883	23,711	24,072	12,973	12,782	10,496	21,1	953,331	22,742	2357,412	0	201,29	201,29	99,714	0	0	0	0	0	0	0
10:21:18	429,956	2744,182	23,711	23,974	12,997	12,826	10,542	21,1	953,331	22,742	2357,799	0	201,29	201,29	99,714	0	0	0	0	0	0	0
10:21:18	615,234	2750,335	23,906	24,17	13,021	12,89	10,588	21,1	953,331	22,742	2358,192	0	201,29	201,29	99,714	0	0	0	0	0	0	0
10:21:18	252,001	2752,855	23,808	24,023	13,04	12,916	10,633	21,1	953,331	22,742	2358,586	0	201,29	201,29	99,714	0	0	0	0	0	0	0
10:21:18	522,094	2758,076	23,906	24,17	13,064	12,969	10,679	21,1	953,331	22,742	2358,985	0	201,29	201,29	99,714	0	0	0	0	0	0	0
10:21:18	334,252	2761,418	23,906	24,072	13,083	13,004	10,725	21,1	953,331	22,742	2359,388	0	201,29	201,29	99,714	0	0	0	0	0	0	0
10:21:18	421,948	2765,638	24,053	24,072	13,098	13,047	10,77	21,1	953,331	22,742	2359,794	0	201,29	201,29	99,714	0	0	0	0	0	0	0
10:21:18	375,512	2769,393	24,101	24,316	13,117	13,086	10,816	21,1	953,331	22,742	2360,204	0	201,29	201,29	99,714	0	0	0	0	0	0	0
10:21:18	408,032	2773,473	24,248	24,316	13,131	13,128	10,861	21,1	953,331	22,742	2360,617	0	201,29	201,29	99,714	0	0	0	0	0	0	0
10:21:18	299,438	2776,468	24,297	24,512	13,145	13,159	10,906	21,1	953,331	22,742	2361,033	0	201,29	201,29	99,714	0	0	0	0	0	0	0
10:21:18	490,722	2781,375	24,541	24,609	13,159	13,21	10,951	21,1	953,331	22,742	2361,454	0	201,29	201,29	99,714	0	0	0	0	0	0	0
10:21:18	390,917	2785,284	24,687	24,707	13,173	13,25	10,996	21,1	953,331	22,742	2361,878	0	201,29	201,29	99,714	0	0	0	0	0	0	0
10:21:18	236,401	2787,648	24,736	24,853	13,183	13,274	11,041	21,1	953,331	22,742	2362,303	0	201,29	201,29	99,714	0	0	0	0	0	0	0
10:21:18	288,769	2790,536	24,785	24,805	13,197	13,304	11,085	21,1	953,331	22,742	2362,732	0	201,29	201,29	99,714	0	0	0	0	0	0	0
10:21:18	174,218	2792,278	24,785	24,853	13,207	13,322	11,129	21,1	953,331	22,742	2363,161	0	201,29	201,29	99,714	0	0	0	0	0	0	0
10:21:18	528,613	2797,564	25,078	25,049	13,22	13,376	11,173	21,1	953,331	22,742	2363,596	0	201,29	201,29	99,714	0	0	0	0	0	0	0
10:21:18	25,024	2797,814	24,932	25	13,229	13,379	11,217	21,1	953,331	22,742	2364,03	0	201,29	201,29	99,714	0	0	0	0	0	0	0
10:21:18	319,262	2801,007	25,078	24,951	13,239	13,412	11,26	21,1	953,331	22,742	2364,467	0	201,29	201,29	99,714	0	0	0	0	0	0	0
10:21:18	155,883	2802,566	25,078	25,049	13,248	13,428	11,302	21,1	953,331	22,742	2364,905	0	201,29	201,29	99,714	0	0	0	0	0	0	0
10:21:18	213,696	2804,703	25,176	25	13,254	13,45	11,344	21,1	953,331	22,742	2365,344	0	201,29	201,29	99,714	0	0	0	0	0	0	0
10:21:18	155,908	2806,262	25,176	25,146	13,263	13,466	11,386	21,1	953,331	22,742	2365,785	0	201,29	201,29	99,714	0	0	0	0	0	0	0
10:21:18	268,212	2808,944	25,273	25,195	13,272	13,494	11,427	21,1	953,331	22,742	2366,228	0	201,29	201,29	99,714	0	0	0	0	0	0	0
10:21:18	39,135	2809,335	25,176	25,146	13,28	13,498	11,468	21,1	953,331	22,742	2366,671	0	201,29	201,29	99,714	0	0	0	0	0	0	0
10:21:18	99,121	2810,327	25,176	25,146	13,286	13,508	11,508	21,1	953,331	22,742	2367,115	0	201,29	201,29	99,714	0	0	0	0	0	0	0
10:21:18	100,366	2811,33	25,176	25,049	13,291	13,518	11,547	21,1	953,331	22,742	2367,559	0	201,29	201,29	99,714	0	0	0	0	0	0	0
10:21:18	67,553	2812,006	25,176	25,146	13,295	13,525	11,586	21,1	953,331	22,742	2368,003	0	201,29	201,29	99,714	0	0	0	0	0	0	0
10:21:18	114,648	2813,152	25,273	25,195	13,296	13,537	11,624	21,1	953,331	22,742	2368,449	0	201,29	201,29	99,714	0	0	0	0	0	0	0
10:21:18	149,511	2814,647	25,371	25,342	13,299	13,553	11,662	21,1	953,331	22,742	2368,895	0	201,29	201,29	99,714	0	0	0	0	0	0	0
10:21:18	65,38	2815,301	25,42	25,342	13,3	13,559	11,699	21,1	953,331	22,742	2369,341	0	201,29	201,29	99,714	0	0	0	0	0	0	0
10:21:18	18,579	2815,487	25,371	25,391	13,304	13,561	11,736	21,1	953,331	22,742	2369,787	0	201,29	201,29	99,714	0	0	0	0	0	0	0
10:21:18	-96,313	2814,524	25,176	25	13,309	13,551	11,771	21,1	953,331	22,742	2370,232	0	201,29	201,29	99,714	0	0	0	0	0	0	0
10:21:18	82,861	2815,352	25,176	25,146	13,314	13,56	11,806	21,1	953,331	22,742	2370,677	0	201,29	201,29	99,714	0	0	0	0	0	0	0
10:21:18	115,576	2816,508	25,224	25,195	13,317	13,572	11,841	21,1	953,331	22,742	2371,123	0	201,29	201,29	99,714	0	0	0	0	0	0	0
10:21:18	0	2816,508	25,224	25,146	13,317	13,572	11,875	21,1	953,331	22,742	2371,568	0	201,29	201,29	99,714	0	0	0	0	0	0	0
10:21:18	-17,285	2816,335	25,273	25,342	13,314	13,57	11,908	21,1	953,331	22,742	2372,013	0	201,29	201,29	99,714	0	0	0	0	0	0	0
10:21:18	228,369	2818,619	25,517	25,391	13,313	13,594	11,941	21,1	953,331	22,742	2372,46	0	201,29	201,29	99,714	0	0	0	0	0	0	0
10:21:18	-147,436	2817,145	25,371	25,342	13,313	13,578	11,973	21,1	953,331	22,742	2372,904	0	201,29	201,29	99,714	0	0	0	0	0	0	0
10:21:18	147,436	2818,619	25,517	25,391	13,313	13,594	12,005	21,1	953,331	22,742	2373,35	0	201,29	201,29	99,714	0	0	0	0	0	0	0
10:21:18	-245,727	2816,162	25,273	25,195	13,313	13,568	12,036	21,1	953,331	22,742	2373,793	0	201,29	201,29	99,714	0	0	0	0	0	0	0
10:21:18	-31,787	2815,844	25,224	25,195	13,314	13,565	12,066	21,1	953,331	22,742	2374,235	0	201,29	201,29	99,714	0	0	0	0	0	0	0
10:21:19	66,43	2816,508	25,224	25	13,317	13,572	12,095	21,1	953,331	22,742	2374,677	0	201,29	201,29	99,714	0	0	0	0	0	0	0
10:21:19	-147,412	2815,034	25,078	24,951	13,317	13,557	12,124	21,1	953,331	22,742	2375,118	0	201,29	201,29	99,714	0	0	0	0	0	0	0
10:21:19	-83,764	2814,196	25,078	25	13,313	13,548	12,152	21,1	953,331	22,742	2375,557	0	201,29	201,29	99,714	0	0	0	0	0	0	0
10:21:19	32,739	2814,524	25,176	24,951	13,309	13,551	12,179	21,1	953,331	22,742	2375,995	0	201,29	201,29	99,714	0	0	0	0	0	0	0
10:21:19	-115,6	2813,368	25,078	25	13,308	13,539	12,206	21,1	953,331	22,742	2376,433	0	201,29	201,29	99,714	0	0	0	0	0	0	0
10:21:19	49,145	2813,859	25,176	25,049	13,305	13,544	12,232	21,1	953,331	22,742	2376,87	0	201,29	201,29	99,714	0	0	0	0	0	0	0
10:21:19	-115,722	2812,702	25,078	24,951	13,304	13,533	12,258	21,2	953,791	22,742	2377,306	0	201,29	201,29	99,714	0	0	0	0	0	0	0
10:21:19	-2,392	2812,678	25,029	24,951	13,307	13,532	12,283	21,2	953,791	22,742	2377,741	0	201,29	201,29	99,714	0	0	0	0	0	0	0
10:21:19	-81,811	2811,86	24,932	24,951	13,308	13,524	12,307	21,2	953,791	22,742	2378,175	0	201,29	201,29	99,714	0	0	0	0	0	0	0
10:21:19	31,616	2812,176	25,029	25	13,304	13,527	12,331	21,2	953,791	22,742	2378,609	0	201,29	201,29	99,714	0	0	0	0	0	0	0
10:21:19	-147,314	2810,703	24,883	24,853	13,304	13,512	12,354	21,2	953,791	22,742	2379,042	0	201,29	201,29	99,714	0	0	0	0	0	0	0
10:21:19	180,151	2812,505	25,078	25,146	13,304	13,53	12,377	21,2	953,791	22,742	2379,475	0	201,29	201,29	99,714	0	0	0	0	0	0	0
10:21:19	-116,772	2811,337	25,029	24,853	13,3	13,518	12,4	21,2	953,791	22,742	2379,907	0	201,29	201,29	99,714	0	0	0	0	0	0	0
10:21:19	-147,29	2809,864	24,883	24,707	13,3	13,503	12,421	21,2	953,791	22,742	2380,337	0	201,29	201,29	99,714	0	0	0	0	0	0	0
10:21:19	32,861	2810,192	24,932	24,658	13,299	13,507	12,443	21,2	953,791	22,742	2380,766	0	201,29	201,29	99,714	0	0	0	0	0	0	0
10:21:19	0	2810,192	24,932	24,805	13,299	13,507	12,463	21,2	953,791	22,742	2381,196	0	201,29	201,29	99,714	0	0	0	0	0	0	0
10:21:19	0	2810,192	24,932	24,951	13,299	13,507	12,484	21,2	953,791	22,742	2381,625	0	202,902	202,902	99,721	0	0	0	0	0	0	0
10:21:19	-51,269	2809,68	24,932	24,853	13,296	13,501	12,504	21,2	953,791	22,742	2382,053	0	202,902	202,902	99,721	0	0	0	0	0	0	0
10:21:19	-49,072	2809,189	24,883	24,853	13,296	13,496	12,523	21,2	953,791	22,742	2382,48	0	202,902	202,902	99,721	0	0	0	0	0	0	0
10:21:19	49,072	2809,68	24,932	24,853	13,296	13,501	12,542	21,2	953,791	22,742	2382,907	0	202,902	202,902	99,721	0	0	0	0	0	0	0
10:21:19	-65,478	2809,025	24,883	24,805	13,295	13,495	12,561	21,2	953,791	22,742	2383,333	0	202,902	202,902	99,721	0	0	0	0	0	0	0
10:21:19	-98,168	2808,043	24,785	24,805	13,295	13,484	12,579	21,2	953,791	22,742	2383,758	0	202,902	202,902	99,721	0	0	0	0	0	0	0
10:21:19	98,168	2809,025	24,883	24,853	13,295	13,495	12,597	21,2	953,791	22,742	2384,183	0	202,902	202,902	99,721	0	0	0	0	0	0	0
10:21:19	0	2809,025	24,883	24,805	13,295	13,495	12,615	21,2	953,791	22,742	2384,608	0	202,902	202,902	99,721	0	0	0	0	0	0	0
10:21:19	0	2809,025	24,883	24,951	13,295	13,495	12,632	21,2	953,791	22,742	2385,033	0	202,902	202,902	99,721	0	0	0	0	0	0	0
10:21:19	147,265	2810,498	25,029	25	13,295	13,51	12,649	21,2	953,791	22,742	2385,458	0	202,902	202,902	99,721	0	0	0	0	0	0	0
10:21:19	-147,265	2809,025	24,883	24,805	13,295	13,495	12,666	21,2	953,791	22,742	2385,882	0	202,902	202,902	99,721	0	0	0	0	0	0	0
10:21:19	49,072	2809,516	24,932	24,853	13,295	13,5	12,682	21,2	953,791	22,742	2386,305	0	202,902	202,902	99,721	0	0	0	0	0	0	0
10:21:19	-49,072	2809,025	24,883	24,658	13,295	13,495	12,698	21,2	953,791	22,742	2386,728	0	202,902	202,902	99,721	0	0	0	0	0	0	0
10:21:19	147,265	2810,498	25,029	24,805	13,295	13,51	12,714	21,2	953,791	22,742	2387,152	0	202,902	202,902	99,721	0	0	0	0	0	0	0
10:21:19	-98,193	2809,516	24,932	24,951	13,295	13,5	12,729	21,2	953,791	22,742	2387,574	0	202,902	202,902	99,721	0	0	0	0	0	0	0
10:21:19	16,406	2809,68	24,932	24,707	13,296	13,501	12,745	21,2	953,791	22,742	2387,996	0	202,902	202,902	99,721	0	0	0	0	0	0	0
10:21:19	51,269	2810,192	24,932	24,853	13,299	13,507	12,759	21,2	953,791	22,742	2388,419	0	202,902	202,902	99,721	0	0	0	0	0	0	0
10:21:19	0	2810,192	24,932	24,951	13,299	13,507	12,774	21,2	953,791	22,742	2388,84	0	202,902	202,902	99,721	0	0	0	0	0	0	0
10:21:19	0	2810,192	24,932	24,805	13,299	13,507	12,788	21,2	953,791	22,742	2389,262	0	202,902	202,902	99,721	0	0	0	0	0	0	0
10:21:19	0	2810,192	24,932	24,951	13,299	13,507	12,803	21,2	953,791	22,742	2389,683	0	202,902	202,902	99,721	0	0	0	0	0	0	0
10:21:19	98,193	2811,174	25,029	24,853	13,299	13,517	12,817	21,2	953,791	22,742	2390,105	0	202,902	202,902	99,721	0	0	0	0	0	0	0
10:21:19	-147,29	2809,702	24,883	24,707	13,299	13,502	12,83	21,2	953,791	22,742	2390,524	0	202,902	202,902	99,721	0	0	0	0	0	0	0
10:21:19	0	2809,702	24,883	24,951	13,299	13,502	12,843	21,2	953,791	22,742	2390,944	0	202,902	202,902	99,721	0	0	0	0	0	0	0
10:21:19	49,096	2810,192	24,932	24,805	13,299	13,507	12,856	21,2	953,791	22,742	2391,363	0	202,902	202,902	99,721	0	0	0	0	0	0	0
10:21:19	-49,096	2809,702	24,883	24,805	13,299	13,502	12,869	21,2	953,791	22,742	2391,782	0	202,902	202,902	99,721	0	0	0	0	0	0	0
10:21:19	147,29	2811,174	25,029	24,853	13,299	13,517	12,882	21,2	953,791	22,742	2392,201	0	202,902	202,902	99,721	0	0	0	0	0	0	0
10:21:19	0	2811,174	25,029	24,951	13,299	13,517	12,894	21,2	953,791	22,742	2392,62	0	202,902	202,902	99,721	0	0	0	0	0	0	0
10:21:19	-98,193	2810,192	24,932	24,951	13,299	13,507	12,906	21,2	953,791	22,742	2393,038	0	202,902	202,902	99,721	0	0	0	0	0	0	0
10:21:19	98,193	2811,174	25,029	24,951	13,299	13,517	12,918	21,2	953,791	22,742	2393,456	0	202,902	202,902	99,721	0	0	0	0	0	0	0
10:21:19	147,314	2812,648	25,176	25,049	13,299	13,532	12,93	21,2	953,791	22,742	2393,875	0	202,902	202,902	99,721	0	0	0	0	0	0	0
10:21:19	-245,507	2810,192	24,932	24,951	13,299	13,507	12,941	21,2	953,791	22,742	2394,292	0	202,902	202,902	99,721	0	0	0	0	0	0	0
10:21:19	-49,096	2809,702	24,883	24,707	13,299	13,502	12,952	21,2	953,791	22,742	2394,707	0	202,902	202,902	99,721	0	0	0	0	0	0	0
10:21:19	49,096	2810,192	24,932	24,951	13,299	13,507	12,963	21,2	953,791	22,742	2395,123	0	202,902	202,902	99,721	0	0	0	0	0	0	0
10:21:19	0	2810,192	24,932	24,951	13,299	13,507	12,974	21,2	953,791	22,742	2395,538	0	202,902	202,902	99,721	0	0	0	0	0	0	0
10:21:19	-49,096	2809,702	24,883	24,853	13,299	13,502	12,984	21,2	953,791	22,742	2395,952	0	202,902	202,902	99,721	0	0	0	0	0	0	0
10:21:19	49,096	2810,192	24,932	24,951	13,299	13,507	12,994	21,2	953,791	22,742	2396,366	0	202,902	202,902	99,721	0	0	0	0	0	0	0
10:21:19	98,193	2811,174	25,029	25	13,299	13,517	13,005	21,2	953,791	22,742	2396,781	0	202,902	202,902	99,721	0	0	0	0	0	0	0
10:21:19	0	2811,174	25,029	24,853	13,299	13,517	13,015	21,2	953,791	22,742	2397,196	0	202,902	202,902	99,721	0	0	0	0	0	0	0
10:21:19	-147,29	2809,702	24,883	24,853	13,299	13,502	13,024	21,2	953,791	22,742	2397,608	0	202,902	202,902	99,721	0	0	0	0	0	0	0
10:21:19	147,29	2811,174	25,029	24,951	13,299	13,517	13,034	21,2	953,791	22,742	2398,022	0	202,902	202,902	99,721	0	0	0	0	0	0	0
10:21:19	-81,982	2810,355	24,932	25	13,3	13,508	13,043	21,2	953,791	22,742	2398,434	0	202,902	202,902	99,721	0	0	0	0	0	0	0
10:21:19	-16,21	2810,192	24,932	25	13,299	13,507	13,052	21,2	953,791	22,742	2398,846	0	202,902	202,902	99,721	0	0	0	0	0	0	0
10:21:19	-49,096	2809,702	24,883	24,707	13,299	13,502	13,061	21,2	953,791	22,742	2399,257	0	202,902	202,902	99,721	0	0	0	0	0	0	0
10:21:19	49,096	2810,192	24,932	24,805	13,299	13,507	13,07	21,2	953,791	22,742	2399,668	0	202,902	202,902	99,721	0	0	0	0	0	0	0
10:21:19	0	2810,192	24,932	24,853	13,299	13,507	13,078	21,2	953,791	22,742	2400,078	0	202,902	202,902	99,721	0	0	0	0	0	0	0
10:21:19	-49,096	2809,702	24,883	24,609	13,299	13,502	13,087	21,2	953,791	22,742	2400,488	0	202,902	202,902	99,721	0	0	0	0	0	0	0
10:21:19	147,29	2811,174	25,029	25	13,299	13,517	13,095	21,2	953,791	22,742	2400,899	0	202,902	202,902	99,721	0	0	0	0	0	0	0
10:21:19	-147,29	2809,702	24,883	24,805	13,299	13,502	13,103	21,2	953,791	22,742	2401,307	0	202,902	202,902	99,721	0	0	0	0	0	0	0
10:21:19	196,386	2811,665	25,078	25	13,299	13,522	13,111	21,2	953,791	22,742	2401,718	0	202,902	202,902	99,721	0	0	0	0	0	0	0
10:21:19	16,235	2811,828	25,078	25	13,3	13,524	13,119	21,2	953,791	22,742	2402,128	0	202,902	202,902	99,721	0	0	0	0	0	0	0
10:21:19	67,675	2812,505	25,078	24,853	13,304	13,53	13,127	21,2	953,791	22,742	2402,538	0	202,902	202,902	99,721	0	0	0	0	0	0	0
10:21:19	16,259	2812,667	25,078	24,951	13,304	13,532	13,135	21,2	953,791	22,742	2402,948	0	202,902	202,902	99,721	0	0	0	0	0	0	0
10:21:19	-228,002	2810,387	24,785	24,707	13,308	13,509	13,143	21,2	953,791	22,742	2403,356	0	202,902	202,902	99,721	0	0	0	0	0	0	0
10:21:19	98,193	2811,369	24,883	24,658	13,308	13,519	13,15	21,2	953,791	22,742	2403,764	0	202,902	202,902	99,721	0	0	0	0	0	0	0
10:21:19	-147,29	2809,896	24,736	24,463	13,308	13,504	13,157	21,2	953,791	22,742	2404,17	0	202,902	202,902	99,721	0	0	0	0	0	0	0
10:21:19	129,785	2811,194	24,932	24,853	13,304	13,517	13,164	21,2	953,791	22,742	2404,577	0	202,902	202,902	99,721	0	0	0	0	0	0	0
10:21:19	229,296	2813,487	25,176	25,049	13,304	13,541	13,171	21,2	953,791	22,742	2404,986	0	202,902	202,902	99,721	0	0	0	0	0	0	0
10:21:19	-98,242	2812,505	25,078	25,049	13,304	13,53	13,179	21,2	953,791	22,742	2405,393	0	202,902	202,902	99,721	0	0	0	0	0	0	0
10:21:19	0	2812,505	25,078	25,049	13,304	13,53	13,185	21,2	953,791	22,742	2405,8	0	202,902	202,902	99,721	0	0	0	0	0	0	0
10:21:19	-131,054	2811,194	24,932	24,805	13,304	13,517	13,192	21,2	953,791	22,742	2406,206	0	202,902	202,902	99,721	0	0	0	0	0	0	0
10:21:19	98,217	2812,176	25,029	25,146	13,304	13,527	13,198	21,2	953,791	22,742	2406,612	0	202,902	202,902	99,721	0	0	0	0	0	0	0
10:21:19	-178,906	2810,387	24,785	24,951	13,308	13,509	13,205	21,2	953,791	22,742	2407,016	0	202,902	202,902	99,721	0	0	0	0	0	0	0
10:21:19	17,309	2810,56	24,785	24,805	13,309	13,51	13,211	21,2	953,791	22,742	2407,419	0	202,902	202,902	99,721	0	0	0	0	0	0	0
10:21:19	-98,193	2809,578	24,687	24,707	13,309	13,5	13,216	21,2	953,791	22,742	2407,821	0	202,902	202,902	99,721	0	0	0	0	0	0	0
10:21:19	179,077	2811,369	24,883	24,853	13,308	13,519	13,222	21,2	953,791	22,742	2408,225	0	202,902	202,902	99,721	0	0	0	0	0	0	0
10:21:19	-17,504	2811,194	24,932	24,951	13,304	13,517	13,228	21,2	953,791	22,742	2408,628	0	202,902	202,902	99,721	0	0	0	0	0	0	0
10:21:19	-65,356	2810,54	24,883	24,805	13,304	13,51	13,233	21,2	953,791	22,742	2409,03	0	202,902	202,902	99,721	0	0	0	0	0	0	0
10:21:19	79,638	2811,337	25,029	25,049	13,3	13,518	13,239	21,2	953,791	22,742	2409,432	0	202,902	202,902	99,721	0	0	0	0	0	0	0
10:21:19	147,314	2812,81	25,176	25,146	13,3	13,534	13,245	21,2	953,791	22,742	2409,835	0	202,902	202,902	99,721	0	0	0	0	0	0	0
10:21:19	0	2812,81	25,176	25,146	13,3	13,534	13,251	21,2	953,791	22,742	2410,238	0	202,902	202,902	99,721	0	0	0	0	0	0	0
10:21:19	-79,663	2812,013	25,029	24,853	13,304	13,525	13,256	21,2	953,791	22,742	2410,64	0	202,902	202,902	99,721	0	0	0	0	0	0	0
10:21:19	-162,622	2810,387	24,785	24,707	13,308	13,509	13,261	21,2	953,791	22,742	2411,039	0	202,902	202,902	99,721	0	0	0	0	0	0	0
10:21:19	-49,096	2809,896	24,736	24,707	13,308	13,504	13,266	21,2	953,791	22,742	2411,438	0	202,902	202,902	99,721	0	0	0	0	0	0	0
10:21:19	49,096	2810,387	24,785	24,658	13,308	13,509	13,27	21,2	953,791	22,742	2411,837	0	202,902	202,902	99,721	0	0	0	0	0	0	0
10:21:19	178,906	2812,176	25,029	25	13,304	13,527	13,275	21,2	953,791	22,742	2412,238	0	202,902	202,902	99,721	0	0	0	0	0	0	0
10:21:19	32,836	2812,505	25,078	24,951	13,304	13,53	13,28	21,2	953,791	22,742	2412,638	0	202,902	202,902	99,721	0	0	0	0	0	0	0
10:21:19	-116,772	2811,337	25,029	24,951	13,3	13,518	13,285	21,2	953,791	22,742	2413,036	0	202,902	202,902	99,721	0	0	0	0	0	0	0
10:21:19	-98,217	2810,355	24,932	24,805	13,3	13,508	13,289	21,2	953,791	22,742	2413,434	0	202,902	202,902	99,721	0	0	0	0	0	0	0
10:21:19	0	2810,355	24,932	24,805	13,3	13,508	13,294	21,2	953,791	22,742	2413,831	0	202,902	202,902	99,721	0	0	0	0	0	0	0
10:21:19	0	2810,355	24,932	24,658	13,3	13,508	13,298	21,2	953,791	22,742	2414,227	0	202,902	202,902	99,721	0	0	0	0	0	0	0
10:21:19	98,217	2811,337	25,029	24,951	13,3	13,518	13,302	21,2	953,791	22,742	2414,624	0	202,902	202,902	99,721	0	0	0	0	0	0	0
10:21:19	-79,638	2810,54	24,883	24,853	13,304	13,51	13,306	21,2	953,791	22,742	2415,02	0	202,902	202,902	99,721	0	0	0	0	0	0	0
10:21:19	-98,168	2809,559	24,785	24,609	13,304	13,5	13,31	21,2	953,791	22,742	2415,415	0	202,902	202,902	99,721	0	0	0	0	0	0	0
10:21:20	0	2809,559	24,785	24,707	13,304	13,5	13,314	21,2	953,791	22,742	2415,809	0	202,902	202,902	99,721	0	0	0	0	0	0	0
10:21:20	-67,675	2808,882	24,785	24,512	13,3	13,493	13,317	21,2	953,791	22,742	2416,202	0	202,902	202,902	99,721	0	0	0	0	0	0	0
10:21:20	-392,553	2804,956	24,394	24,023	13,3	13,453	13,32	21,2	953,791	22,742	2416,591	0	202,902	202,902	99,721	0	0	0	0	0	0	0
10:21:20	-525,17	2799,705	23,955	23,34	13,295	13,399	13,322	21,2	953,791	22,742	2416,974	0	202,902	202,902	99,721	0	0	0	0	0	0	0
10:21:20	-706,616	2792,639	23,418	22,705	13,286	13,326	13,322	21,2	953,791	22,742	2417,35	0	202,902	202,902	99,721	0	0	0	0	0	0	0
10:21:20	-684,228	2785,796	23,125	22,217	13,264	13,255	13,32	21,2	953,791	22,742	2417,718	0	202,902	202,902	99,721	0	0	0	0	0	0	0
10:21:20	-797,998	2777,816	22,783	21,777	13,238	13,173	13,317	21,2	953,791	22,742	2418,078	0	202,902	202,902	99,721	0	0	0	0	0	0	0
10:21:20	-454,834	2773,268	22,978	21,924	13,202	13,126	13,314	21,3	953,791	22,742	2418,434	0	202,902	202,902	99,721	0	0	0	0	0	0	0
10:21:20	-659,301	2766,675	23,076	22,021	13,159	13,058	13,309	21,3	953,791	22,742	2418,782	0	202,902	202,902	99,721	0	0	0	0	0	0	0
10:21:20	-530,053	2761,374	23,223	21,924	13,121	13,003	13,303	21,3	953,791	22,742	2419,125	0	202,902	202,902	99,721	0	0	0	0	0	0	0
10:21:20	-917,407	2752,2	22,978	21,924	13,083	12,909	13,295	21,3	953,791	22,742	2419,458	0	202,902	202,902	99,721	0	0	0	0	0	0	0
10:21:20	-798,437	2744,216	22,783	21,484	13,05	12,826	13,286	21,3	953,791	22,742	2419,783	0	202,902	202,902	99,721	0	0	0	0	0	0	0
10:21:20	-1016,87	2734,047	22,197	20,898	13,025	12,722	13,275	21,3	953,791	22,742	2420,097	0	202,902	202,902	99,721	0	0	0	0	0	0	0
10:21:20	-794,873	2726,099	21,904	21,045	12,997	12,64	13,262	21,3	953,791	22,742	2420,403	0	202,902	202,902	99,721	0	0	0	0	0	0	0
10:21:20	-862,036	2717,478	21,465	20,703	12,973	12,551	13,248	21,3	953,791	22,742	2420,7	0	202,902	202,902	99,721	0	0	0	0	0	0	0
10:21:20	-556,64	2711,912	21,416	20,556	12,945	12,493	13,234	21,3	953,791	22,742	2420,991	0	202,902	202,902	99,721	0	0	0	0	0	0	0
10:21:20	-447,436	2707,437	21,562	20,801	12,911	12,447	13,218	21,3	953,791	22,742	2421,278	0	202,902	202,902	99,721	0	0	0	0	0	0	0
10:21:20	-447,46	2702,963	21,709	20,801	12,878	12,401	13,202	21,3	953,791	22,742	2421,559	0	203,508	203,508	99,724	0	0	0	0	0	0	0
10:21:20	-492,846	2698,034	21,806	21,094	12,845	12,35	13,185	21,3	953,791	22,742	2421,836	0	203,508	203,508	99,724	0	0	0	0	0	0	0
10:21:20	-537,109	2692,663	21,855	21,094	12,812	12,295	13,168	21,3	953,791	22,742	2422,107	0	203,508	203,508	99,724	0	0	0	0	0	0	0
10:21:20	-746,093	2685,202	21,611	20,898	12,784	12,218	13,149	21,3	953,791	22,742	2422,37	0	203,508	203,508	99,724	0	0	0	0	0	0	0
10:21:20	-623,657	2678,966	21,318	20,752	12,765	12,154	13,13	21,3	953,791	22,742	2422,626	0	203,508	203,508	99,724	0	0	0	0	0	0	0
10:21:20	-674,877	2672,217	20,976	20,361	12,746	12,084	13,109	21,3	953,791	22,742	2422,876	0	203,508	203,508	99,724	0	0	0	0	0	0	0
10:21:20	-580,102	2666,416	20,635	20,166	12,732	12,024	13,088	21,3	953,791	22,742	2423,119	0	203,508	203,508	99,724	0	0	0	0	0	0	0
10:21:20	-539,111	2661,025	20,439	19,922	12,713	11,969	13,066	21,3	953,791	22,742	2423,357	0	203,508	203,508	99,724	0	0	0	0	0	0	0
10:21:20	-336,254	2657,662	20,439	19,873	12,694	11,934	13,044	21,3	953,791	22,742	2423,591	0	203,508	203,508	99,724	0	0	0	0	0	0	0
10:21:20	-581,225	2651,85	20,342	19,873	12,667	11,874	13,021	21,3	953,791	22,742	2423,82	0	203,508	203,508	99,724	0	0	0	0	0	0	0
10:21:20	-354,516	2648,305	20,488	20,019	12,639	11,838	12,998	21,3	953,791	22,742	2424,044	0	203,508	203,508	99,724	0	0	0	0	0	0	0
10:21:20	-342,651	2644,878	20,635	20,068	12,611	11,802	12,974	21,3	953,791	22,742	2424,265	0	203,508	203,508	99,724	0	0	0	0	0	0	0
10:21:20	-403,442	2640,844	20,781	20,263	12,58	11,761	12,951	21,3	953,791	22,742	2424,481	0	203,508	203,508	99,724	0	0	0	0	0	0	0
10:21:20	-420,971	2636,634	20,781	20,361	12,557	11,717	12,926	21,3	953,791	22,742	2424,694	0	203,508	203,508	99,724	0	0	0	0	0	0	0
10:21:20	-479,98	2631,834	20,732	20,166	12,532	11,668	12,902	21,3	953,791	22,742	2424,901	0	203,508	203,508	99,724	0	0	0	0	0	0	0
10:21:20	-622,46	2625,61	20,488	20,019	12,511	11,604	12,876	21,3	953,791	22,742	2425,102	0	203,508	203,508	99,724	0	0	0	0	0	0	0
10:21:20	-503,442	2620,575	20,293	19,824	12,493	11,552	12,85	21,3	953,791	22,742	2425,297	0	203,508	203,508	99,724	0	0	0	0	0	0	0
10:21:20	-564,77	2614,928	20	19,678	12,478	11,494	12,824	21,3	953,791	22,742	2425,487	0	203,508	203,508	99,724	0	0	0	0	0	0	0
10:21:20	-337,353	2611,554	19,951	19,531	12,461	11,459	12,797	21,3	953,791	22,742	2425,673	0	203,508	203,508	99,724	0	0	0	0	0	0	0
10:21:20	-609,887	2605,455	19,658	19,385	12,443	11,396	12,769	21,3	953,791	22,742	2425,853	0	203,508	203,508	99,724	0	0	0	0	0	0	0
10:21:20	-525,415	2600,201	19,512	19,14	12,422	11,342	12,741	21,3	953,791	22,742	2426,027	0	203,508	203,508	99,724	0	0	0	0	0	0	0
10:21:20	-301,733	2597,184	19,609	19,14	12,399	11,311	12,713	21,3	953,791	22,742	2426,199	0	203,508	203,508	99,724	0	0	0	0	0	0	0
10:21:20	-361,035	2593,573	19,609	19,189	12,379	11,273	12,685	21,3	953,791	22,742	2426,366	0	203,508	203,508	99,724	0	0	0	0	0	0	0
10:21:20	-496,679	2588,607	19,512	19,043	12,357	11,222	12,656	21,3	953,791	22,742	2426,528	0	203,508	203,508	99,724	0	0	0	0	0	0	0
10:21:20	-433,691	2584,27	19,463	18,994	12,335	11,178	12,627	21,3	953,791	22,742	2426,686	0	203,508	203,508	99,724	0	0	0	0	0	0	0
10:21:20	-403,515	2580,234	19,365	18,994	12,317	11,136	12,598	21,3	953,791	22,742	2426,839	0	203,508	203,508	99,724	0	0	0	0	0	0	0
10:21:20	-390,087	2576,334	19,316	18,945	12,298	11,096	12,569	21,3	953,791	22,742	2426,989	0	203,508	203,508	99,724	0	0	0	0	0	0	0
10:21:20	-438,232	2571,951	19,121	18,701	12,284	11,051	12,539	21,3	953,791	22,742	2427,134	0	203,508	203,508	99,724	0	0	0	0	0	0	0
10:21:20	-537,646	2566,575	18,877	18,603	12,267	10,995	12,509	21,3	953,791	22,742	2427,273	0	203,508	203,508	99,724	0	0	0	0	0	0	0
10:21:20	-416,088	2562,414	18,779	18,457	12,249	10,952	12,478	21,3	953,791	22,742	2427,408	0	203,508	203,508	99,724	0	0	0	0	0	0	0
10:21:20	-347,68	2558,937	18,681	18,506	12,235	10,916	12,448	21,3	953,791	22,742	2427,54	0	203,508	203,508	99,724	0	0	0	0	0	0	0
10:21:20	-230,566	2556,631	18,779	18,359	12,217	10,893	12,417	21,3	953,791	22,742	2427,669	0	203,508	203,508	99,724	0	0	0	0	0	0	0
10:21:20	-355,175	2553,08	18,779	18,457	12,197	10,856	12,386	21,3	953,791	22,742	2427,794	0	203,508	203,508	99,724	0	0	0	0	0	0	0
10:21:20	-225,292	2550,827	18,877	18,603	12,179	10,833	12,356	21,3	953,791	22,742	2427,917	0	203,508	203,508	99,724	0	0	0	0	0	0	0
10:21:20	-325,976	2547,567	18,877	18,603	12,16	10,799	12,325	21,3	953,791	22,742	2428,037	0	203,508	203,508	99,724	0	0	0	0	0	0	0
10:21:20	-347,558	2544,091	18,779	18,359	12,146	10,763	12,295	21,3	953,791	22,742	2428,153	0	203,508	203,508	99,724	0	0	0	0	0	0	0
10:21:20	-531,543	2538,776	18,486	18,164	12,132	10,709	12,264	21,3	953,791	22,742	2428,264	0	203,508	203,508	99,724	0	0	0	0	0	0	0
10:21:20	-415,38	2534,622	18,291	18,066	12,12	10,666	12,232	21,3	953,791	22,742	2428,37	0	203,508	203,508	99,724	0	0	0	0	0	0	0
10:21:20	-455,151	2530,071	17,998	17,773	12,11	10,619	12,201	21,3	953,791	22,742	2428,472	0	203,508	203,508	99,724	0	0	0	0	0	0	0
10:21:20	-303,93	2527,031	17,851	17,724	12,101	10,587	12,169	21,3	953,791	22,742	2428,57	0	203,508	203,508	99,724	0	0	0	0	0	0	0
10:21:20	-323,144	2523,8	17,705	17,48	12,091	10,554	12,137	21,3	953,791	22,742	2428,665	0	203,508	203,508	99,724	0	0	0	0	0	0	0
10:21:20	-294,238	2520,858	17,656	17,48	12,077	10,524	12,106	21,3	953,791	22,742	2428,757	0	203,508	203,508	99,724	0	0	0	0	0	0	0
10:21:20	-206,616	2518,791	17,705	17,48	12,062	10,503	12,074	21,3	953,791	22,742	2428,847	0	203,508	203,508	99,724	0	0	0	0	0	0	0
10:21:20	-240,38	2516,388	17,803	17,627	12,044	10,478	12,043	21,3	953,791	22,742	2428,935	0	203,508	203,508	99,724	0	0	0	0	0	0	0
10:21:20	-157,128	2514,816	17,9	17,724	12,029	10,462	12,012	21,3	953,791	22,742	2429,021	0	203,508	203,508	99,724	0	0	0	0	0	0	0
10:21:20	-254,394	2512,272	17,9	17,773	12,015	10,435	11,981	21,3	953,791	22,742	2429,104	0	203,508	203,508	99,724	0	0	0	0	0	0	0
10:21:20	-248,681	2509,786	17,9	17,773	12,001	10,41	11,95	21,3	953,791	22,742	2429,185	0	203,508	203,508	99,724	0	0	0	0	0	0	0
10:21:20	-294,189	2506,844	17,851	17,724	11,987	10,379	11,92	21,3	953,791	22,742	2429,262	0	203,508	203,508	99,724	0	0	0	0	0	0	0
10:21:20	-308,862	2503,755	17,705	17,627	11,978	10,347	11,889	21,3	953,791	22,742	2429,337	0	203,508	203,508	99,724	0	0	0	0	0	0	0
10:21:20	-215,063	2501,604	17,656	17,431	11,968	10,325	11,858	21,3	953,791	22,742	2429,409	0	203,508	203,508	99,724	0	0	0	0	0	0	0
10:21:20	-310,815	2498,496	17,51	17,383	11,959	10,293	11,827	21,3	953,791	22,742	2429,478	0	203,508	203,508	99,724	0	0	0	0	0	0	0
10:21:20	-307,568	2495,421	17,363	17,187	11,949	10,262	11,797	21,3	953,791	22,742	2429,544	0	203,508	203,508	99,724	0	0	0	0	0	0	0
10:21:20	-227,392	2493,147	17,217	17,09	11,944	10,238	11,766	21,3	953,791	22,742	2429,607	0	203,508	203,508	99,724	0	0	0	0	0	0	0
10:21:20	-156,201	2491,585	17,314	17,09	11,93	10,222	11,736	21,3	953,791	22,742	2429,669	0	203,508	203,508	99,724	0	0	0	0	0	0	0
10:21:20	-203,54	2489,549	17,363	17,236	11,916	10,201	11,706	21,3	953,791	22,742	2429,729	0	203,508	203,508	99,724	0	0	0	0	0	0	0
10:21:20	-204,638	2487,503	17,412	17,285	11,902	10,18	11,676	21,3	953,791	22,742	2429,787	0	203,508	203,508	99,724	0	0	0	0	0	0	0
10:21:20	-72,998	2486,773	17,51	17,431	11,892	10,172	11,646	21,3	953,791	22,742	2429,844	0	203,508	203,508	99,724	0	0	0	0	0	0	0
10:21:20	-250,903	2484,264	17,51	17,383	11,878	10,147	11,617	21,3	953,791	22,742	2429,898	0	203,508	203,508	99,724	0	0	0	0	0	0	0
10:21:20	-261,132	2481,652	17,412	17,285	11,869	10,12	11,588	21,3	953,791	22,742	2429,95	0	203,508	203,508	99,724	0	0	0	0	0	0	0
10:21:20	-262,109	2479,031	17,314	17,187	11,859	10,093	11,558	21,3	953,791	22,742	2429,999	0	203,508	203,508	99,724	0	0	0	0	0	0	0
10:21:20	-223,974	2476,792	17,168	17,187	11,855	10,07	11,529	21,3	953,791	22,742	2430,046	0	203,508	203,508	99,724	0	0	0	0	0	0	0
10:21:20	-226,074	2474,531	17,021	16,845	11,85	10,046	11,5	21,3	953,791	22,742	2430,09	0	203,508	203,508	99,724	0	0	0	0	0	0	0
10:21:20	-305,981	2471,471	16,875	16,845	11,841	10,015	11,471	21,3	953,791	22,742	2430,131	0	203,508	203,508	99,724	0	0	0	0	0	0	0
10:21:20	-120,336	2470,268	16,924	16,748	11,831	10,002	11,442	21,3	953,791	22,742	2430,172	0	203,508	203,508	99,724	0	0	0	0	0	0	0
10:21:20	-72,045	2469,547	17,021	16,894	11,822	9,995	11,414	21,3	953,791	22,742	2430,211	0	203,508	203,508	99,724	0	0	0	0	0	0	0
10:21:20	-109,155	2468,456	17,168	17,09	11,808	9,984	11,386	21,3	953,791	22,742	2430,249	0	203,508	203,508	99,724	0	0	0	0	0	0	0
10:21:20	-165,454	2466,801	17,168	17,09	11,798	9,967	11,358	21,3	953,791	22,742	2430,286	0	203,508	203,508	99,724	0	0	0	0	0	0	0
10:21:20	-201,489	2464,786	17,217	17,187	11,784	9,946	11,33	21,3	953,791	22,742	2430,32	0	203,508	203,508	99,724	0	0	0	0	0	0	0
10:21:20	-214,794	2462,638	17,168	17,187	11,775	9,924	11,303	21,3	953,791	22,742	2430,353	0	203,508	203,508	99,724	0	0	0	0	0	0	0
10:21:20	-167,529	2460,963	17,168	17,09	11,765	9,906	11,275	21,3	953,791	22,742	2430,383	0	203,508	203,508	99,724	0	0	0	0	0	0	0
10:21:20	-177,587	2459,187	17,07	16,894	11,761	9,888	11,248	21,3	953,791	22,742	2430,412	0	203,508	203,508	99,724	0	0	0	0	0	0	0
10:21:20	-301,367	2456,173	16,924	16,748	11,752	9,857	11,221	21,3	953,791	22,742	2430,438	0	203,508	203,508	99,724	0	0	0	0	0	0	0
10:21:20	-178,54	2454,388	16,826	16,601	11,747	9,839	11,194	21,3	953,791	22,742	2430,462	0	203,508	203,508	99,724	0	0	0	0	0	0	0
10:21:20	-230,102	2452,087	16,679	16,504	11,742	9,815	11,167	21,3	953,791	22,742	2430,484	0	203,508	203,508	99,724	0	0	0	0	0	0	0
10:21:20	-223,461	2449,852	16,533	16,406	11,737	9,792	11,14	21,3	953,791	22,742	2430,503	0	203,508	203,508	99,724	0	0	0	0	0	0	0
10:21:20	-90,649	2448,946	16,533	16,308	11,732	9,782	11,113	21,3	953,791	22,742	2430,522	0	203,508	203,508	99,724	0	0	0	0	0	0	0
10:21:20	-242,138	2446,525	16,435	16,308	11,724	9,757	11,086	21,3	953,791	22,742	2430,538	0	203,508	203,508	99,724	0	0	0	0	0	0	0
10:21:20	-76,635	2445,758	16,533	16,308	11,714	9,75	11,06	21,3	953,791	22,742	2430,553	0	203,508	203,508	99,724	0	0	0	0	0	0	0
10:21:20	-122,509	2444,533	16,582	16,357	11,705	9,737	11,034	21,3	953,791	22,742	2430,567	0	203,508	203,508	99,724	0	0	0	0	0	0	0
10:21:20	-75,439	2443,779	16,679	16,406	11,695	9,729	11,009	21,3	953,791	22,742	2430,58	0	203,508	203,508	99,724	0	0	0	0	0	0	0
10:21:20	-190,722	2441,871	16,728	16,504	11,682	9,71	10,983	21,3	953,791	22,742	2430,591	0	203,508	203,508	99,724	0	0	0	0	0	0	0
10:21:20	-73,364	2441,138	16,826	16,552	11,672	9,702	10,958	21,3	953,791	22,742	2430,602	0	203,508	203,508	99,724	0	0	0	0	0	0	0
10:21:20	-166,455	2439,473	16,826	16,601	11,663	9,685	10,933	21,3	953,791	22,742	2430,611	0	203,508	203,508	99,724	0	0	0	0	0	0	0
10:21:21	-247,583	2436,997	16,728	16,504	11,654	9,659	10,908	21,3	953,791	22,742	2430,617	0	203,508	203,508	99,724	0	0	0	0	0	0	0
10:21:21	-134,521	2435,652	16,679	16,406	11,649	9,645	10,883	21,3	953,791	22,742	2430,622	0	203,508	203,508	99,724	0	0	0	0	0	0	0
10:21:21	-181,665	2433,836	16,582	16,504	11,644	9,627	10,859	21,3	953,791	22,742	2430,626	0	203,508	203,508	99,724	0	0	0	0	0	0	0
10:21:21	-198,217	2431,853	16,533	16,406	11,636	9,606	10,834	21,3	953,791	22,742	2430,627	0	203,508	203,508	99,724	0	0	0	0	0	0	0
10:21:21	-50,146	2431,352	16,582	16,406	11,63	9,601	10,81	21,3	953,791	22,742	2430,627	0	203,508	203,508	99,724	0	0	0	0	0	0	0
10:21:21	-161,132	2429,741	16,582	16,357	11,621	9,584	10,786	21,3	953,791	22,742	2429,741	0	203,508	203,508	99,724	0	0	0	0	0	0	0
10:21:21	-145,239	2428,288	16,533	16,357	11,615	9,569	10,762	21,3	953,791	22,742	2428,288	0	203,508	203,508	99,724	0	0	0	0	0	0	0
10:21:21	-114,086	2427,147	16,582	16,357	11,606	9,558	10,739	21,2	952,362	22,742	2427,147	0	203,508	203,508	99,724	0	0	0	0	0	0	0
10:21:21	-185,4	2425,293	16,533	16,406	11,598	9,539	10,715	21,2	952,362	22,742	2425,293	0	203,508	203,508	99,724	0	0	0	0	0	0	0
10:21:21	-85,498	2424,438	16,533	16,357	11,593	9,53	10,692	21,2	952,362	22,742	2424,438	0	203,508	203,508	99,724	0	0	0	0	0	0	0
10:21:21	-273,242	2421,706	16,338	16,211	11,589	9,502	10,668	21,2	952,362	22,742	2421,706	0	203,508	203,508	99,724	0	0	0	0	0	0	0
10:21:21	-12,915	2421,577	16,338	16,211	11,588	9,5	10,646	21,2	952,362	22,742	2421,577	0	203,508	203,508	99,724	0	0	0	0	0	0	0
10:21:21	-179,248	2419,784	16,24	16,162	11,583	9,482	10,623	21,2	952,362	22,742	2419,784	0	203,508	203,508	99,724	0	0	0	0	0	0	0
10:21:21	-201,44	2417,77	16,191	16,064	11,574	9,461	10,6	21,2	952,362	22,742	2417,77	0	203,508	203,508	99,724	0	0	0	0	0	0	0
10:21:21	-14,721	2417,623	16,338	16,211	11,565	9,46	10,578	21,2	952,362	22,742	2417,623	0	203,508	203,508	99,724	0	0	0	0	0	0	0
10:21:21	-72,46	2416,898	16,435	16,308	11,556	9,452	10,555	21,2	952,362	22,742	2416,898	0	203,508	203,508	99,724	0	0	0	0	0	0	0
10:21:21	-98,217	2415,916	16,435	16,308	11,551	9,442	10,534	21,2	952,362	22,742	2415,916	0	203,508	203,508	99,724	0	0	0	0	0	0	0
10:21:21	-205,346	2413,862	16,435	16,406	11,539	9,421	10,512	21,2	952,362	22,742	2413,862	0	201,993	201,993	99,717	0	0	0	0	0	0	0
10:21:21	-9,277	2413,77	16,582	16,406	11,53	9,42	10,49	21,2	952,362	22,742	2413,77	0	201,993	201,993	99,717	0	0	0	0	0	0	0
10:21:21	-164,306	2412,127	16,582	16,504	11,521	9,403	10,469	21,2	952,362	22,742	2412,127	0	201,993	201,993	99,717	0	0	0	0	0	0	0
10:21:21	-129,052	2410,836	16,533	16,357	11,517	9,39	10,448	21,2	952,362	22,742	2410,836	0	201,993	201,993	99,717	0	0	0	0	0	0	0
10:21:21	-206,591	2408,77	16,386	16,211	11,513	9,368	10,427	21,2	952,362	22,742	2408,77	0	201,993	201,993	99,717	0	0	0	0	0	0	0
10:21:21	-172,021	2407,05	16,24	16,162	11,511	9,351	10,406	21,2	952,362	22,742	2407,05	0	201,993	201,993	99,717	0	0	0	0	0	0	0
10:21:21	-111,694	2405,933	16,191	16,015	11,507	9,339	10,385	21,2	952,362	22,742	2405,933	0	201,993	201,993	99,717	0	0	0	0	0	0	0
10:21:21	-174,804	2404,185	16,093	15,967	11,503	9,321	10,364	21,2	952,362	22,742	2404,185	0	201,993	201,993	99,717	0	0	0	0	0	0	0
10:21:21	-127,905	2402,906	16,045	15,869	11,498	9,308	10,343	21,2	952,362	22,742	2402,906	0	201,993	201,993	99,717	0	0	0	0	0	0	0
10:21:21	-82,128	2402,085	16,045	15,869	11,494	9,299	10,323	21,2	952,362	22,742	2402,085	0	201,993	201,993	99,717	0	0	0	0	0	0	0
10:21:21	-174,731	2400,337	15,947	15,82	11,489	9,281	10,302	21,2	952,362	22,742	2400,337	0	201,993	201,993	99,717	0	0	0	0	0	0	0
10:21:21	-3,393	2400,303	16,045	15,869	11,484	9,281	10,282	21,2	952,362	22,742	2400,303	0	201,993	201,993	99,717	0	0	0	0	0	0	0
10:21:21	-98,95	2399,314	16,093	15,967	11,475	9,271	10,262	21,2	952,362	22,742	2399,314	0	201,993	201,993	99,717	0	0	0	0	0	0	0
10:21:21	-98,193	2398,332	16,093	15,967	11,47	9,261	10,243	21,2	952,362	22,742	2398,332	0	201,993	201,993	99,717	0	0	0	0	0	0	0
10:21:21	-48,925	2397,843	16,191	16,015	11,462	9,256	10,223	21,2	952,362	22,742	2397,843	0	201,993	201,993	99,717	0	0	0	0	0	0	0
10:21:21	-173,681	2396,106	16,093	16,015	11,457	9,238	10,204	21,2	952,362	22,742	2396,106	0	201,993	201,993	99,717	0	0	0	0	0	0	0
10:21:21	-127,709	2394,829	16,045	16,015	11,453	9,225	10,185	21,2	952,362	22,742	2394,829	0	201,993	201,993	99,717	0	0	0	0	0	0	0
10:21:21	-81,03	2394,018	16,045	15,967	11,448	9,216	10,166	21,2	952,362	22,742	2394,018	0	201,993	201,993	99,717	0	0	0	0	0	0	0
10:21:21	-79,956	2393,219	16,045	15,869	11,443	9,208	10,147	21,2	952,362	22,742	2393,219	0	201,993	201,993	99,717	0	0	0	0	0	0	0
10:21:21	-158,862	2391,63	15,898	15,82	11,442	9,192	10,128	21,2	952,362	22,742	2391,63	0	201,993	201,993	99,717	0	0	0	0	0	0	0
10:21:21	-79,76	2390,833	15,898	15,869	11,438	9,183	10,11	21,2	952,362	22,742	2390,833	0	201,993	201,993	99,717	0	0	0	0	0	0	0
10:21:21	-79,98	2390,033	15,898	15,869	11,433	9,175	10,092	21,2	952,362	22,742	2390,033	0	201,993	201,993	99,717	0	0	0	0	0	0	0
10:21:21	-81,005	2389,223	15,898	15,869	11,429	9,167	10,073	21,2	952,362	22,742	2389,223	0	201,993	201,993	99,717	0	0	0	0	0	0	0
10:21:21	-32,983	2388,893	15,947	15,82	11,424	9,163	10,056	21,2	952,362	22,742	2388,893	0	201,993	201,993	99,717	0	0	0	0	0	0	0
10:21:21	-154,101	2387,352	15,849	15,722	11,421	9,147	10,038	21,2	952,362	22,742	2387,352	0	201,993	201,993	99,717	0	0	0	0	0	0	0
10:21:21	-132,47	2386,027	15,752	15,674	11,419	9,134	10,02	21,2	952,362	22,742	2386,027	0	201,993	201,993	99,717	0	0	0	0	0	0	0
10:21:21	-108,349	2384,944	15,703	15,625	11,415	9,123	10,002	21,2	952,362	22,742	2384,944	0	201,993	201,993	99,717	0	0	0	0	0	0	0
10:21:21	-31,933	2384,624	15,752	15,674	11,411	9,119	9,985	21,2	952,362	22,742	2384,624	0	201,993	201,993	99,717	0	0	0	0	0	0	0
10:21:21	-127,783	2383,347	15,703	15,674	11,406	9,106	9,968	21,2	952,362	22,742	2383,347	0	201,993	201,993	99,717	0	0	0	0	0	0	0
10:21:21	-59,423	2382,752	15,703	15,527	11,403	9,1	9,951	21,2	952,362	22,742	2382,752	0	201,993	201,993	99,717	0	0	0	0	0	0	0
10:21:21	-12,5	2382,627	15,752	15,674	11,399	9,099	9,934	21,2	952,362	22,742	2382,627	0	201,993	201,993	99,717	0	0	0	0	0	0	0
10:21:21	-87,792	2381,749	15,703	15,625	11,397	9,09	9,918	21,2	952,362	22,742	2381,749	0	201,993	201,993	99,717	0	0	0	0	0	0	0
10:21:21	-60,498	2381,144	15,703	15,527	11,394	9,083	9,901	21,2	952,362	22,742	2381,144	0	201,993	201,993	99,717	0	0	0	0	0	0	0
10:21:21	-79,931	2380,345	15,703	15,625	11,389	9,075	9,885	21,2	952,362	22,742	2380,345	0	201,993	201,993	99,717	0	0	0	0	0	0	0
10:21:21	-172,192	2378,623	15,605	15,625	11,385	9,057	9,869	21,2	952,362	22,742	2378,623	0	201,993	201,993	99,717	0	0	0	0	0	0	0
10:21:21	12,475	2378,748	15,703	15,625	11,38	9,059	9,853	21,2	952,362	22,742	2378,623	0	201,993	201,993	99,717	0	0	0	0	0	0	0
10:21:21	-81,005	2377,938	15,703	15,625	11,376	9,05	9,837	21,2	952,362	22,742	2377,938	0	201,993	201,993	99,717	0	0	0	0	0	0	0
10:21:21	-33,203	2377,606	15,752	15,674	11,371	9,047	9,822	21,2	952,362	22,742	2377,606	0	201,993	201,993	99,717	0	0	0	0	0	0	0
10:21:21	-108,3	2376,523	15,703	15,674	11,368	9,036	9,806	21,2	952,362	22,742	2376,523	0	201,993	201,993	99,717	0	0	0	0	0	0	0
10:21:21	-18,212	2376,341	15,703	15,625	11,367	9,034	9,791	21,2	952,362	22,742	2376,341	0	201,993	201,993	99,717	0	0	0	0	0	0	0
10:21:21	-140,185	2374,939	15,556	15,478	11,367	9,019	9,776	21,2	952,362	22,742	2374,939	0	201,993	201,993	99,717	0	0	0	0	0	0	0
10:21:21	-140,136	2373,537	15,41	15,332	11,367	9,005	9,761	21,2	952,362	22,742	2373,537	0	201,993	201,993	99,717	0	0	0	0	0	0	0
10:21:21	-19,458	2373,343	15,41	15,429	11,365	9,003	9,746	21,2	952,362	22,742	2373,343	0	201,993	201,993	99,717	0	0	0	0	0	0	0
10:21:21	-61,499	2372,728	15,41	15,332	11,362	8,997	9,731	21,2	952,362	22,742	2372,728	0	201,993	201,993	99,717	0	0	0	0	0	0	0
10:21:21	-62,597	2372,102	15,41	15,332	11,358	8,99	9,717	21,2	952,362	22,742	2372,102	0	201,993	201,993	99,717	0	0	0	0	0	0	0
10:21:21	61,23	2372,714	15,556	15,478	11,354	8,997	9,703	21,2	952,362	22,742	2372,103	0	201,993	201,993	99,717	0	0	0	0	0	0	0
10:21:21	-80,786	2371,906	15,556	15,527	11,349	8,988	9,689	21,2	952,362	22,742	2371,906	0	201,993	201,993	99,717	0	0	0	0	0	0	0
10:21:21	-157,08	2370,336	15,459	15,429	11,346	8,972	9,675	21,2	952,362	22,742	2370,336	0	201,993	201,993	99,717	0	0	0	0	0	0	0
10:21:21	57,69	2370,912	15,556	15,478	11,344	8,978	9,661	21,2	952,362	22,742	2370,336	0	201,993	201,993	99,717	0	0	0	0	0	0	0
10:21:21	-63,671	2370,276	15,556	15,429	11,34	8,971	9,647	21,2	952,362	22,742	2370,276	0	201,993	201,993	99,717	0	0	0	0	0	0	0
10:21:21	-93,408	2369,342	15,459	15,429	11,34	8,962	9,634	21,2	952,362	22,742	2369,342	0	201,993	201,993	99,717	0	0	0	0	0	0	0
10:21:21	-46,679	2368,875	15,41	15,332	11,34	8,957	9,621	21,2	952,362	22,742	2368,875	0	201,993	201,993	99,717	0	0	0	0	0	0	0
10:21:21	-46,679	2368,408	15,361	15,332	11,34	8,952	9,608	21,2	952,362	22,742	2368,408	0	201,993	201,993	99,717	0	0	0	0	0	0	0
10:21:21	-35,522	2368,053	15,361	15,283	11,338	8,949	9,595	21,2	952,362	22,742	2368,053	0	201,993	201,993	99,717	0	0	0	0	0	0	0
10:21:21	-33,251	2367,72	15,41	15,429	11,334	8,945	9,582	21,2	952,362	22,742	2367,72	0	201,993	201,993	99,717	0	0	0	0	0	0	0
10:21:21	-15,893	2367,561	15,459	15,478	11,33	8,943	9,569	21,2	952,362	22,742	2367,561	0	201,993	201,993	99,717	0	0	0	0	0	0	0
10:21:21	-82,08	2366,741	15,459	15,478	11,325	8,935	9,557	21,2	952,362	22,742	2366,741	0	201,993	201,993	99,717	0	0	0	0	0	0	0
10:21:21	106,616	2367,807	15,605	15,625	11,324	8,946	9,545	21,2	952,362	22,742	2366,742	0	201,993	201,993	99,717	0	0	0	0	0	0	0
10:21:21	-93,164	2366,875	15,556	15,478	11,321	8,936	9,533	21,2	952,362	22,742	2366,742	0	201,993	201,993	99,717	0	0	0	0	0	0	0
10:21:21	-93,359	2365,942	15,459	15,429	11,321	8,927	9,521	21,2	952,362	22,742	2365,942	0	201,993	201,993	99,717	0	0	0	0	0	0	0
10:21:21	-63,818	2365,303	15,41	15,429	11,32	8,92	9,509	21,2	952,362	22,742	2365,303	0	201,993	201,993	99,717	0	0	0	0	0	0	0
10:21:21	-46,679	2364,837	15,361	15,283	11,32	8,915	9,498	21,2	952,362	22,742	2364,837	0	201,993	201,993	99,717	0	0	0	0	0	0	0
10:21:21	-93,286	2363,904	15,263	15,283	11,32	8,906	9,486	21,2	952,362	22,742	2363,904	0	201,993	201,993	99,717	0	0	0	0	0	0	0
10:21:21	-46,679	2363,437	15,215	15,185	11,32	8,901	9,475	21,2	952,362	22,742	2363,437	0	201,993	201,993	99,717	0	0	0	0	0	0	0
10:21:21	29,321	2363,73	15,263	15,185	11,319	8,904	9,463	21,2	952,362	22,742	2363,437	0	201,993	201,993	99,717	0	0	0	0	0	0	0
10:21:21	-64,721	2363,083	15,263	15,283	11,315	8,897	9,452	21,2	952,362	22,742	2363,083	0	201,993	201,993	99,717	0	0	0	0	0	0	0
10:21:21	29,663	2363,38	15,361	15,283	11,312	8,9	9,442	21,2	952,362	22,742	2363,083	0	201,993	201,993	99,717	0	0	0	0	0	0	0
10:21:21	30,444	2363,684	15,41	15,332	11,311	8,903	9,431	21,2	952,362	22,742	2363,084	0	201,993	201,993	99,717	0	0	0	0	0	0	0
10:21:21	-81,005	2362,874	15,41	15,332	11,306	8,895	9,421	21,2	952,362	22,742	2362,874	0	201,993	201,993	99,717	0	0	0	0	0	0	0
10:21:21	-19,116	2362,683	15,459	15,478	11,303	8,893	9,41	21,2	952,362	22,742	2362,683	0	201,993	201,993	99,717	0	0	0	0	0	0	0
10:21:21	-128,71	2361,396	15,41	15,332	11,298	8,88	9,4	21,2	952,362	22,742	2361,396	0	201,993	201,993	99,717	0	0	0	0	0	0	0
10:21:21	46,655	2361,862	15,459	15,478	11,298	8,885	9,39	21,2	952,362	22,742	2361,396	0	201,993	201,993	99,717	0	0	0	0	0	0	0
10:21:21	-93,286	2360,929	15,361	15,283	11,298	8,875	9,38	21,2	952,362	22,742	2360,929	0	201,993	201,993	99,717	0	0	0	0	0	0	0
10:21:21	-16,113	2360,768	15,361	15,332	11,297	8,873	9,37	21,2	952,362	22,742	2360,768	0	201,993	201,993	99,717	0	0	0	0	0	0	0
10:21:21	0	2360,768	15,361	15,283	11,297	8,873	9,36	21,2	952,362	22,742	2360,768	0	201,993	201,993	99,717	0	0	0	0	0	0	0
10:21:21	-93,286	2359,835	15,263	15,185	11,297	8,864	9,35	21,2	952,362	22,742	2359,835	0	201,993	201,993	99,717	0	0	0	0	0	0	0
10:21:21	-96,289	2358,872	15,215	15,136	11,294	8,854	9,34	21,2	952,362	22,742	2358,872	0	201,993	201,993	99,717	0	0	0	0	0	0	0
10:21:21	46,655	2359,339	15,263	15,185	11,294	8,859	9,331	21,2	952,362	22,742	2358,873	0	201,993	201,993	99,717	0	0	0	0	0	0	0
10:21:21	-61,84	2358,721	15,215	15,185	11,293	8,852	9,322	21,2	952,362	22,742	2358,721	0	201,993	201,993	99,717	0	0	0	0	0	0	0
10:21:21	30,541	2359,026	15,263	15,185	11,292	8,855	9,312	21,2	952,362	22,742	2358,721	0	201,993	201,993	99,717	0	0	0	0	0	0	0
10:21:21	-96,289	2358,063	15,215	15,185	11,29	8,846	9,303	21,2	952,362	22,742	2358,063	0	201,993	201,993	99,717	0	0	0	0	0	0	0
10:21:21	30,517	2358,368	15,263	15,283	11,289	8,849	9,294	21,2	952,362	22,742	2358,063	0	201,993	201,993	99,717	0	0	0	0	0	0	0
10:21:21	-139,892	2356,969	15,117	15,136	11,289	8,834	9,285	21,2	952,362	22,742	2356,969	0	201,993	201,993	99,717	0	0	0	0	0	0	0
10:21:22	0	2356,969	15,117	15,136	11,289	8,834	9,277	21,2	952,362	22,742	2356,969	0	201,993	201,993	99,717	0	0	0	0	0	0	0
10:21:22	0	2356,969	15,117	15,136	11,289	8,834	9,268	21,2	952,362	22,742	2356,969	0	201,993	201,993	99,717	0	0	0	0	0	0	0
10:21:22	27,319	2357,243	15,215	15,136	11,285	8,837	9,259	21,2	952,362	22,742	2356,97	0	201,993	201,993	99,717	0	0	0	0	0	0	0
10:21:22	-16,088	2357,082	15,215	15,088	11,284	8,835	9,251	21,2	952,362	22,742	2356,97	0	201,993	201,993	99,717	0	0	0	0	0	0	0
10:21:22	-65,942	2356,422	15,215	15,136	11,28	8,829	9,243	21,2	952,362	22,742	2356,422	0	201,993	201,993	99,717	0	0	0	0	0	0	0
10:21:22	31,591	2356,738	15,263	15,185	11,279	8,832	9,235	21,2	952,362	22,742	2356,423	0	201,993	201,993	99,717	0	0	0	0	0	0	0
10:21:22	-98,437	2355,754	15,215	15,136	11,277	8,822	9,227	21,2	952,362	22,742	2355,754	0	201,993	201,993	99,717	0	0	0	0	0	0	0
10:21:22	-14,99	2355,604	15,215	15,136	11,276	8,82	9,219	21,1	951,981	22,742	2355,604	0	201,993	201,993	99,717	0	0	0	0	0	0	0
10:21:22	-91,748	2354,686	15,117	15,088	11,276	8,811	9,211	21,1	951,981	22,742	2354,686	0	201,993	201,993	99,717	0	0	0	0	0	0	0
10:21:22	93,237	2355,619	15,215	15,088	11,276	8,82	9,203	21,1	951,981	22,742	2354,687	0	201,993	201,993	99,717	0	0	0	0	0	0	0
10:21:22	-93,237	2354,686	15,117	15,185	11,276	8,811	9,195	21,1	951,981	22,742	2354,686	0	201,993	201,993	99,717	0	0	0	0	0	0	0
10:21:22	0	2354,686	15,117	15,136	11,276	8,811	9,188	21,1	951,981	22,742	2354,686	0	201,993	201,993	99,717	0	0	0	0	0	0	0
10:21:22	-15,234	2354,534	15,117	15,088	11,275	8,809	9,18	21,1	951,981	22,742	2354,534	0	201,993	201,993	99,717	0	0	0	0	0	0	0
10:21:22	-98,388	2353,55	15,068	15,088	11,272	8,799	9,173	21,1	951,981	22,742	2353,55	0	201,993	201,993	99,717	0	0	0	0	0	0	0
10:21:22	0	2353,55	15,068	14,99	11,272	8,799	9,166	21,1	951,981	22,742	2353,55	0	201,993	201,993	99,717	0	0	0	0	0	0	0
10:21:22	46,606	2354,016	15,117	15,088	11,272	8,804	9,158	21,1	951,981	22,742	2353,551	0	201,993	201,993	99,717	0	0	0	0	0	0	0
10:21:22	-154,809	2352,468	14,97	14,941	11,271	8,788	9,151	21,1	951,981	22,742	2352,468	0	201,993	201,993	99,717	0	0	0	0	0	0	0
10:21:22	93,212	2353,4	15,068	15,088	11,271	8,797	9,144	21,1	951,981	22,742	2352,469	0	201,156	201,156	99,714	0	0	0	0	0	0	0
10:21:22	-93,212	2352,468	14,97	15,088	11,271	8,788	9,137	21,1	951,981	22,742	2352,468	0	201,156	201,156	99,714	0	0	0	0	0	0	0
10:21:22	71,752	2353,186	15,117	15,136	11,267	8,795	9,131	21,1	951,981	22,742	2352,469	0	201,156	201,156	99,714	0	0	0	0	0	0	0
10:21:22	-61,621	2352,569	15,068	14,941	11,266	8,789	9,124	21,1	951,981	22,742	2352,469	0	201,156	201,156	99,714	0	0	0	0	0	0	0
10:21:22	139,819	2353,968	15,215	15,136	11,266	8,803	9,118	21,1	951,981	22,742	2352,47	0	201,156	201,156	99,714	0	0	0	0	0	0	0
10:21:22	-208,959	2351,878	15,068	14,99	11,262	8,782	9,111	21,1	951,981	22,742	2351,878	0	201,156	201,156	99,714	0	0	0	0	0	0	0
10:21:22	46,606	2352,344	15,117	14,941	11,262	8,787	9,105	21,1	951,981	22,742	2351,878	0	201,156	201,156	99,714	0	0	0	0	0	0	0
10:21:22	-46,606	2351,878	15,068	14,99	11,262	8,782	9,098	21,1	951,981	22,742	2351,878	0	201,156	201,156	99,714	0	0	0	0	0	0	0
10:21:22	-122,338	2350,655	14,97	14,99	11,261	8,769	9,092	21,1	951,981	22,742	2350,655	0	201,156	201,156	99,714	0	0	0	0	0	0	0
10:21:22	0	2350,655	14,97	14,941	11,261	8,769	9,086	21,1	951,981	22,742	2350,655	0	201,156	201,156	99,714	0	0	0	0	0	0	0
10:21:22	0	2350,655	14,97	14,941	11,261	8,769	9,079	21,1	951,981	22,742	2350,655	0	201,156	201,156	99,714	0	0	0	0	0	0	0
10:21:22	0	2350,655	14,97	14,843	11,261	8,769	9,073	21,1	951,981	22,742	2350,655	0	201,156	201,156	99,714	0	0	0	0	0	0	0
10:21:22	-46,582	2350,189	14,922	14,746	11,261	8,764	9,067	21,1	951,981	22,742	2350,189	0	201,156	201,156	99,714	0	0	0	0	0	0	0
10:21:22	-67,846	2349,51	14,922	14,941	11,257	8,757	9,061	21,1	951,981	22,742	2349,51	0	201,156	201,156	99,714	0	0	0	0	0	0	0
10:21:22	0	2349,51	14,922	14,843	11,257	8,757	9,055	21,1	951,981	22,742	2349,51	0	201,156	201,156	99,714	0	0	0	0	0	0	0
10:21:22	-15,234	2349,358	14,922	14,941	11,256	8,756	9,049	21,1	951,981	22,742	2349,358	0	201,156	201,156	99,714	0	0	0	0	0	0	0
10:21:22	0	2349,358	14,922	14,843	11,256	8,756	9,044	21,1	951,981	22,742	2349,358	0	201,156	201,156	99,714	0	0	0	0	0	0	0
10:21:22	-68,872	2348,669	14,922	14,941	11,252	8,749	9,038	21,1	951,981	22,742	2348,669	0	201,156	201,156	99,714	0	0	0	0	0	0	0
10:21:22	-14,16	2348,528	14,922	14,843	11,251	8,747	9,032	21,1	951,981	22,742	2348,528	0	201,156	201,156	99,714	0	0	0	0	0	0	0
10:21:22	46,582	2348,994	14,97	14,941	11,251	8,752	9,027	21,1	951,981	22,742	2348,528	0	201,156	201,156	99,714	0	0	0	0	0	0	0
10:21:22	39,257	2349,386	15,068	15,088	11,248	8,756	9,021	21,1	951,981	22,742	2348,529	0	201,156	201,156	99,714	0	0	0	0	0	0	0
10:21:22	-186,279	2347,523	14,873	14,746	11,248	8,737	9,016	21,1	951,981	22,742	2347,523	0	201,156	201,156	99,714	0	0	0	0	0	0	0
10:21:22	46,533	2347,989	14,922	14,795	11,248	8,742	9,01	21,1	951,981	22,742	2347,524	0	201,156	201,156	99,714	0	0	0	0	0	0	0
10:21:22	-61,596	2347,373	14,873	14,843	11,247	8,735	9,005	21,1	951,981	22,742	2347,373	0	201,156	201,156	99,714	0	0	0	0	0	0	0
10:21:22	186,279	2349,235	15,068	15,088	11,247	8,755	9	21,1	951,981	22,742	2347,375	0	201,156	201,156	99,714	0	0	0	0	0	0	0
10:21:22	-139,697	2347,838	14,922	14,941	11,247	8,74	8,995	21,1	951,981	22,742	2347,375	0	201,156	201,156	99,714	0	0	0	0	0	0	0
10:21:22	-46,582	2347,373	14,873	14,746	11,247	8,735	8,99	21,1	951,981	22,742	2347,373	0	201,156	201,156	99,714	0	0	0	0	0	0	0
10:21:22	172,167	2349,094	15,068	15,088	11,247	8,753	8,985	21,1	951,981	22,742	2347,374	0	201,156	201,156	99,714	0	0	0	0	0	0	0
10:21:22	-194,702	2347,147	14,922	14,941	11,244	8,733	8,98	21,1	951,981	22,742	2347,147	0	201,156	201,156	99,714	0	0	0	0	0	0	0
10:21:22	69,116	2347,838	14,922	14,99	11,247	8,74	8,976	21,1	951,981	22,742	2347,148	0	201,156	201,156	99,714	0	0	0	0	0	0	0
10:21:22	-70,8	2347,13	14,775	14,648	11,251	8,733	8,971	21,1	951,981	22,742	2347,13	0	201,156	201,156	99,714	0	0	0	0	0	0	0
10:21:22	107,299	2348,203	14,873	14,746	11,252	8,744	8,966	21,1	951,981	22,742	2347,132	0	201,156	201,156	99,714	0	0	0	0	0	0	0
10:21:22	-21,484	2347,989	14,922	14,843	11,248	8,742	8,962	21,1	951,981	22,742	2347,133	0	201,156	201,156	99,714	0	0	0	0	0	0	0
10:21:22	31,542	2348,304	14,97	14,941	11,247	8,745	8,958	21,1	951,981	22,742	2347,134	0	201,156	201,156	99,714	0	0	0	0	0	0	0
10:21:22	-46,557	2347,838	14,922	14,746	11,247	8,74	8,953	21,1	951,981	22,742	2347,135	0	201,156	201,156	99,714	0	0	0	0	0	0	0
10:21:22	32,446	2348,163	14,97	14,941	11,247	8,743	8,949	21,1	951,981	22,742	2347,136	0	201,156	201,156	99,714	0	0	0	0	0	0	0
10:21:22	93,139	2349,094	15,068	14,99	11,247	8,753	8,945	21,1	951,981	22,742	2347,137	0	201,156	201,156	99,714	0	0	0	0	0	0	0
10:21:22	-79,028	2348,304	14,97	14,843	11,247	8,745	8,941	21,1	951,981	22,742	2347,138	0	201,156	201,156	99,714	0	0	0	0	0	0	0
10:21:22	0	2348,304	14,97	14,843	11,247	8,745	8,938	21,1	951,981	22,742	2347,139	0	201,156	201,156	99,714	0	0	0	0	0	0	0
10:21:22	-46,557	2347,838	14,922	14,941	11,247	8,74	8,934	21,1	951,981	22,742	2347,14	0	201,156	201,156	99,714	0	0	0	0	0	0	0
10:21:22	0	2347,838	14,922	14,941	11,247	8,74	8,93	21,1	951,981	22,742	2347,14	0	201,156	201,156	99,714	0	0	0	0	0	0	0
10:21:22	-115,698	2346,682	14,873	14,843	11,244	8,728	8,926	21,1	951,981	22,742	2346,682	0	201,156	201,156	99,714	0	0	0	0	0	0	0
10:21:22	-13,94	2346,542	14,873	14,795	11,243	8,727	8,922	21,1	951,981	22,742	2346,542	0	201,156	201,156	99,714	0	0	0	0	0	0	0
10:21:22	93,139	2347,474	14,97	14,99	11,243	8,736	8,918	21,1	951,981	22,742	2346,543	0	201,156	201,156	99,714	0	0	0	0	0	0	0
10:21:22	-46,557	2347,008	14,922	14,843	11,243	8,732	8,915	21,1	951,981	22,742	2346,544	0	201,156	201,156	99,714	0	0	0	0	0	0	0
10:21:22	46,557	2347,474	14,97	15,088	11,243	8,736	8,911	21,1	951,981	22,742	2346,545	0	201,156	201,156	99,714	0	0	0	0	0	0	0
10:21:22	-93,139	2346,542	14,873	14,843	11,243	8,727	8,908	21,1	951,981	22,742	2346,542	0	201,156	201,156	99,714	0	0	0	0	0	0	0
10:21:22	0	2346,542	14,873	14,795	11,243	8,727	8,904	21,1	951,981	22,742	2346,542	0	201,156	201,156	99,714	0	0	0	0	0	0	0
10:21:22	46,582	2347,008	14,922	14,843	11,243	8,732	8,901	21,1	951,981	22,742	2346,543	0	201,156	201,156	99,714	0	0	0	0	0	0	0
10:21:22	-46,582	2346,542	14,873	14,843	11,243	8,727	8,897	21,1	951,981	22,742	2346,542	0	201,156	201,156	99,714	0	0	0	0	0	0	0
10:21:22	46,582	2347,008	14,922	14,843	11,243	8,732	8,894	21,1	951,981	22,742	2346,543	0	201,156	201,156	99,714	0	0	0	0	0	0	0
10:21:22	-46,582	2346,542	14,873	14,746	11,243	8,727	8,891	21,1	951,981	22,742	2346,542	0	201,156	201,156	99,714	0	0	0	0	0	0	0
10:21:22	46,582	2347,008	14,922	14,941	11,243	8,732	8,888	21,1	951,981	22,742	2346,543	0	201,156	201,156	99,714	0	0	0	0	0	0	0
10:21:22	46,557	2347,474	14,97	14,99	11,243	8,736	8,885	21,1	951,981	22,742	2346,544	0	201,156	201,156	99,714	0	0	0	0	0	0	0
10:21:22	-46,557	2347,008	14,922	14,941	11,243	8,732	8,882	21,1	951,981	22,742	2346,544	0	201,156	201,156	99,714	0	0	0	0	0	0	0
10:21:22	46,557	2347,474	14,97	14,99	11,243	8,736	8,879	21,1	951,981	22,742	2346,545	0	201,156	201,156	99,714	0	0	0	0	0	0	0
10:21:22	0	2347,474	14,97	14,941	11,243	8,736	8,876	21,1	951,981	22,742	2346,546	0	201,156	201,156	99,714	0	0	0	0	0	0	0
10:21:22	93,164	2348,405	15,068	14,99	11,243	8,746	8,874	21,1	951,981	22,742	2346,548	0	201,156	201,156	99,714	0	0	0	0	0	0	0
10:21:22	0	2348,405	15,068	14,941	11,243	8,746	8,871	21,1	951,981	22,742	2346,55	0	201,156	201,156	99,714	0	0	0	0	0	0	0
10:21:22	0	2348,405	15,068	14,99	11,243	8,746	8,869	21,1	951,981	22,742	2346,552	0	201,156	201,156	99,714	0	0	0	0	0	0	0
10:21:22	-93,164	2347,474	14,97	14,99	11,243	8,736	8,866	21,1	951,981	22,742	2346,553	0	201,156	201,156	99,714	0	0	0	0	0	0	0
10:21:22	93,164	2348,405	15,068	14,99	11,243	8,746	8,864	21,1	951,981	22,742	2346,555	0	201,156	201,156	99,714	0	0	0	0	0	0	0
10:21:22	-79,223	2347,613	14,97	14,99	11,244	8,738	8,861	21,1	951,981	22,742	2346,556	0	201,156	201,156	99,714	0	0	0	0	0	0	0
10:21:22	93,139	2348,544	15,068	15,088	11,244	8,747	8,859	21,1	951,981	22,742	2346,557	0	201,156	201,156	99,714	0	0	0	0	0	0	0
10:21:22	-93,139	2347,613	14,97	14,99	11,244	8,738	8,857	21,1	951,981	22,742	2346,558	0	201,156	201,156	99,714	0	0	0	0	0	0	0
10:21:22	-93,139	2346,682	14,873	14,746	11,244	8,728	8,854	21,1	951,981	22,742	2346,559	0	201,156	201,156	99,714	0	0	0	0	0	0	0
10:21:22	93,139	2347,613	14,97	14,99	11,244	8,738	8,852	21,1	951,981	22,742	2346,56	0	201,156	201,156	99,714	0	0	0	0	0	0	0
10:21:22	-13,94	2347,474	14,97	14,941	11,243	8,736	8,849	21,1	951,981	22,742	2346,561	0	201,156	201,156	99,714	0	0	0	0	0	0	0
10:21:22	93,164	2348,405	15,068	15,088	11,243	8,746	8,847	21,1	951,981	22,742	2346,563	0	201,156	201,156	99,714	0	0	0	0	0	0	0
10:21:22	0	2348,405	15,068	14,99	11,243	8,746	8,845	21,1	951,981	22,742	2346,565	0	201,156	201,156	99,714	0	0	0	0	0	0	0
10:21:22	-79,223	2347,613	14,97	14,941	11,244	8,738	8,843	21,1	951,981	22,742	2346,566	0	201,156	201,156	99,714	0	0	0	0	0	0	0
10:21:22	0	2347,613	14,97	14,99	11,244	8,738	8,841	21,1	951,981	22,742	2346,566	0	201,156	201,156	99,714	0	0	0	0	0	0	0
10:21:22	-93,139	2346,682	14,873	14,746	11,244	8,728	8,839	21,1	951,981	22,742	2346,566	0	201,156	201,156	99,714	0	0	0	0	0	0	0
10:21:22	172,363	2348,405	15,068	14,99	11,243	8,746	8,837	21,1	951,981	22,742	2346,568	0	201,156	201,156	99,714	0	0	0	0	0	0	0
10:21:22	-139,721	2347,008	14,922	14,843	11,243	8,732	8,835	21,1	951,981	22,742	2346,569	0	201,156	201,156	99,714	0	0	0	0	0	0	0
10:21:22	13,94	2347,147	14,922	14,843	11,244	8,733	8,833	21,1	951,981	22,742	2346,569	0	201,156	201,156	99,714	0	0	0	0	0	0	0
10:21:22	32,617	2347,474	14,97	14,941	11,243	8,736	8,831	21,1	951,981	22,742	2346,57	0	201,156	201,156	99,714	0	0	0	0	0	0	0
10:21:22	93,164	2348,405	15,068	15,136	11,243	8,746	8,83	21,1	951,981	22,742	2346,572	0	201,156	201,156	99,714	0	0	0	0	0	0	0
10:21:23	-79,223	2347,613	14,97	14,941	11,244	8,738	8,828	21,1	951,981	22,742	2346,573	0	201,156	201,156	99,714	0	0	0	0	0	0	0
10:21:23	0	2347,613	14,97	14,99	11,244	8,738	8,826	21,1	951,981	22,742	2346,574	0	201,156	201,156	99,714	0	0	0	0	0	0	0
10:21:23	-46,557	2347,147	14,922	14,746	11,244	8,733	8,824	21,1	951,981	22,742	2346,575	0	201,156	201,156	99,714	0	0	0	0	0	0	0
10:21:23	0	2347,147	14,922	14,843	11,244	8,733	8,822	21,1	951,981	22,742	2346,576	0	201,156	201,156	99,714	0	0	0	0	0	0	0
10:21:23	-60,522	2346,542	14,873	14,648	11,243	8,727	8,821	21,1	951,981	22,742	2346,542	0	201,156	201,156	99,714	0	0	0	0	0	0	0
10:21:23	46,582	2347,008	14,922	14,843	11,243	8,732	8,819	21,1	951,981	22,742	2346,543	0	201,156	201,156	99,714	0	0	0	0	0	0	0
10:21:23	46,557	2347,474	14,97	14,941	11,243	8,736	8,817	21,1	951,981	22,742	2346,544	0	201,156	201,156	99,714	0	0	0	0	0	0	0
10:21:23	-46,557	2347,008	14,922	14,795	11,243	8,732	8,815	21,1	951,981	22,742	2346,544	0	201,156	201,156	99,714	0	0	0	0	0	0	0
10:21:23	139,721	2348,405	15,068	15,136	11,243	8,746	8,814	21,1	951,981	22,742	2346,546	0	201,156	201,156	99,714	0	0	0	0	0	0	0
10:21:23	-139,721	2347,008	14,922	14,941	11,243	8,732	8,813	21,1	951,981	22,742	2346,546	0	201,156	201,156	99,714	0	0	0	0	0	0	0
10:21:23	153,637	2348,544	15,068	14,99	11,244	8,747	8,811	21,1	951,981	22,742	2346,548	0	201,156	201,156	99,714	0	0	0	0	0	0	0
10:21:23	-93,139	2347,613	14,97	14,941	11,244	8,738	8,81	21,1	951,981	22,742	2346,549	0	201,156	201,156	99,714	0	0	0	0	0	0	0
10:21:23	0	2347,613	14,97	14,99	11,244	8,738	8,808	21,1	952,362	22,742	2346,55	0	201,156	201,156	99,714	0	0	0	0	0	0	0
10:21:23	-61,962	2346,993	14,922	14,795	11,243	8,731	8,807	21,1	952,362	22,742	2346,551	0	201,156	201,156	99,714	0	0	0	0	0	0	0
10:21:23	46,582	2347,459	14,97	14,99	11,243	8,736	8,805	21,1	952,362	22,742	2346,552	0	201,156	201,156	99,714	0	0	0	0	0	0	0
10:21:23	0	2347,459	14,97	14,99	11,243	8,736	8,804	21,1	952,362	22,742	2346,553	0	201,156	201,156	99,714	0	0	0	0	0	0	0
10:21:23	-46,582	2346,993	14,922	14,843	11,243	8,731	8,803	21,1	952,362	22,742	2346,553	0	201,156	201,156	99,714	0	0	0	0	0	0	0
10:21:23	0	2346,993	14,922	14,843	11,243	8,731	8,801	21,1	952,362	22,742	2346,554	0	201,156	201,156	99,714	0	0	0	0	0	0	0
10:21:23	139,697	2348,39	15,068	15,088	11,243	8,746	8,8	21,1	952,362	22,742	2346,556	0	201,156	201,156	99,714	0	0	0	0	0	0	0
10:21:23	0	2348,39	15,068	14,941	11,243	8,746	8,799	21,1	952,362	22,742	2346,557	0	201,156	201,156	99,714	0	0	0	0	0	0	0
10:21:23	-125,732	2347,133	14,922	14,843	11,244	8,733	8,798	21,1	952,362	22,742	2346,558	0	201,156	201,156	99,714	0	0	0	0	0	0	0
10:21:23	0	2347,133	14,922	14,843	11,244	8,733	8,797	21,1	952,362	22,742	2346,559	0	201,156	201,156	99,714	0	0	0	0	0	0	0
10:21:23	0	2347,133	14,922	14,941	11,244	8,733	8,795	21,1	952,362	22,742	2346,56	0	201,085	201,085	99,714	0	0	0	0	0	0	0
10:21:23	139,697	2348,53	15,068	14,99	11,244	8,747	8,794	21,1	952,362	22,742	2346,562	0	201,085	201,085	99,714	0	0	0	0	0	0	0
10:21:23	-186,279	2346,667	14,873	14,746	11,244	8,728	8,793	21,1	952,362	22,742	2346,562	0	201,085	201,085	99,714	0	0	0	0	0	0	0
10:21:23	172,314	2348,39	15,068	15,088	11,243	8,746	8,792	21,1	952,362	22,742	2346,564	0	201,085	201,085	99,714	0	0	0	0	0	0	0
10:21:23	0	2348,39	15,068	14,99	11,243	8,746	8,791	21,1	952,362	22,742	2346,566	0	201,085	201,085	99,714	0	0	0	0	0	0	0
10:21:23	-79,174	2347,599	14,97	14,99	11,244	8,738	8,79	21,1	952,362	22,742	2346,567	0	201,085	201,085	99,714	0	0	0	0	0	0	0
10:21:23	0	2347,599	14,97	14,99	11,244	8,738	8,789	21,1	952,362	22,742	2346,567	0	201,085	201,085	99,714	0	0	0	0	0	0	0
10:21:23	93,139	2348,53	15,068	14,99	11,244	8,747	8,788	21,1	952,362	22,742	2346,569	0	201,085	201,085	99,714	0	0	0	0	0	0	0
10:21:23	139,721	2349,927	15,215	15,185	11,244	8,762	8,788	21,1	952,362	22,742	2346,573	0	201,085	201,085	99,714	0	0	0	0	0	0	0
10:21:23	-139,721	2348,53	15,068	14,941	11,244	8,747	8,787	21,1	952,362	22,742	2346,575	0	201,085	201,085	99,714	0	0	0	0	0	0	0
10:21:23	46,582	2348,996	15,117	15,136	11,244	8,752	8,786	21,1	952,362	22,742	2346,577	0	201,085	201,085	99,714	0	0	0	0	0	0	0
10:21:23	148,144	2350,477	15,215	15,136	11,247	8,767	8,786	21,1	952,362	22,742	2346,581	0	201,085	201,085	99,714	0	0	0	0	0	0	0
10:21:23	-93,139	2349,546	15,117	14,99	11,247	8,758	8,785	21,1	952,362	22,742	2346,584	0	201,085	201,085	99,714	0	0	0	0	0	0	0
10:21:23	-125,61	2348,29	14,97	14,99	11,247	8,745	8,785	21,1	952,362	22,742	2346,586	0	201,085	201,085	99,714	0	0	0	0	0	0	0
10:21:23	79,003	2349,08	15,068	14,99	11,247	8,753	8,784	21,1	952,362	22,742	2346,588	0	201,085	201,085	99,714	0	0	0	0	0	0	0
10:21:23	-54,98	2348,53	15,068	15,088	11,244	8,747	8,783	21,1	952,362	22,742	2346,59	0	201,085	201,085	99,714	0	0	0	0	0	0	0
10:21:23	-24,023	2348,29	14,97	14,941	11,247	8,745	8,783	21,1	952,362	22,742	2346,591	0	201,085	201,085	99,714	0	0	0	0	0	0	0
10:21:23	-24,218	2348,047	14,873	14,746	11,251	8,742	8,782	21,1	952,362	22,742	2346,593	0	201,085	201,085	99,714	0	0	0	0	0	0	0
10:21:23	0	2348,047	14,873	14,795	11,251	8,742	8,781	21,1	952,362	22,742	2346,594	0	201,085	201,085	99,714	0	0	0	0	0	0	0
10:21:23	24,218	2348,29	14,97	14,941	11,247	8,745	8,78	21,1	952,362	22,742	2346,596	0	201,085	201,085	99,714	0	0	0	0	0	0	0
10:21:23	70,605	2348,996	15,117	15,088	11,244	8,752	8,78	21,1	952,362	22,742	2346,598	0	201,085	201,085	99,714	0	0	0	0	0	0	0
10:21:23	-13,94	2348,856	15,117	15,136	11,243	8,751	8,779	21,1	952,362	22,742	2346,6	0	201,085	201,085	99,714	0	0	0	0	0	0	0
10:21:23	-46,606	2348,39	15,068	15,088	11,243	8,746	8,778	21,1	952,362	22,742	2346,602	0	201,085	201,085	99,714	0	0	0	0	0	0	0
10:21:23	13,964	2348,53	15,068	15,088	11,244	8,747	8,778	21,1	952,362	22,742	2346,604	0	201,085	201,085	99,714	0	0	0	0	0	0	0
10:21:23	-93,139	2347,599	14,97	15,088	11,244	8,738	8,777	21,1	952,362	22,742	2346,605	0	201,085	201,085	99,714	0	0	0	0	0	0	0
10:21:23	0	2347,599	14,97	15,088	11,244	8,738	8,776	21,1	952,362	22,742	2346,606	0	201,085	201,085	99,714	0	0	0	0	0	0	0
10:21:23	0	2347,599	14,97	15,088	11,244	8,738	8,776	21,1	952,362	22,742	2346,607	0	201,085	201,085	99,714	0	0	0	0	0	0	0
10:21:23	8,422	2347,683	14,922	15,088	11,247	8,739	8,775	21,1	952,362	22,742	2346,608	0	201,085	201,085	99,714	0	0	0	0	0	0	0
10:21:23	-101,562	2346,667	14,873	14,99	11,244	8,728	8,774	21,1	952,362	22,742	2346,608	0	201,085	201,085	99,714	0	0	0	0	0	0	0
10:21:23	32,617	2346,993	14,922	14,99	11,243	8,731	8,773	21,1	952,362	22,742	2346,608	0	201,085	201,085	99,714	0	0	0	0	0	0	0
10:21:23	46,582	2347,459	14,97	15,088	11,243	8,736	8,772	21,1	952,362	22,742	2346,609	0	201,085	201,085	99,714	0	0	0	0	0	0	0
10:21:23	-60,717	2346,852	14,922	14,941	11,242	8,73	8,771	21,1	952,362	22,742	2346,609	0	201,085	201,085	99,714	0	0	0	0	0	0	0
10:21:23	-32,421	2346,528	14,873	14,746	11,243	8,727	8,771	21,1	952,362	22,742	2346,528	0	201,085	201,085	99,714	0	0	0	0	0	0	0
10:21:23	-22,534	2346,302	14,922	14,941	11,239	8,724	8,77	21,1	952,362	22,742	2346,302	0	201,085	201,085	99,714	0	0	0	0	0	0	0
10:21:23	0	2346,302	14,922	14,843	11,239	8,724	8,769	21,1	952,362	22,742	2346,302	0	201,085	201,085	99,714	0	0	0	0	0	0	0
10:21:23	46,557	2346,768	14,97	14,99	11,239	8,729	8,768	21,1	952,362	22,742	2346,303	0	201,085	201,085	99,714	0	0	0	0	0	0	0
10:21:23	0	2346,768	14,97	14,941	11,239	8,729	8,767	21,1	952,362	22,742	2346,303	0	201,085	201,085	99,714	0	0	0	0	0	0	0
10:21:23	0	2346,768	14,97	14,941	11,239	8,729	8,767	21,1	952,362	22,742	2346,304	0	201,085	201,085	99,714	0	0	0	0	0	0	0
10:21:23	0	2346,768	14,97	14,941	11,239	8,729	8,766	21,1	952,362	22,742	2346,304	0	201,085	201,085	99,714	0	0	0	0	0	0	0
10:21:23	-46,557	2346,302	14,922	14,941	11,239	8,724	8,765	21,1	952,362	22,742	2346,302	0	201,085	201,085	99,714	0	0	0	0	0	0	0
10:21:23	0	2346,302	14,922	14,99	11,239	8,724	8,764	21,1	952,362	22,742	2346,302	0	201,085	201,085	99,714	0	0	0	0	0	0	0
10:21:23	0	2346,302	14,922	14,941	11,239	8,724	8,763	21,1	952,362	22,742	2346,302	0	201,085	201,085	99,714	0	0	0	0	0	0	0
10:21:23	139,697	2347,699	15,068	15,136	11,239	8,739	8,763	21,1	952,362	22,742	2346,304	0	201,085	201,085	99,714	0	0	0	0	0	0	0
10:21:23	-93,139	2346,768	14,97	15,088	11,239	8,729	8,762	21,1	952,362	22,742	2346,304	0	201,085	201,085	99,714	0	0	0	0	0	0	0
10:21:23	93,139	2347,699	15,068	15,136	11,239	8,739	8,762	21,1	952,362	22,742	2346,306	0	201,085	201,085	99,714	0	0	0	0	0	0	0
10:21:23	-79,199	2346,907	14,97	14,99	11,24	8,731	8,761	21,1	952,362	22,742	2346,306	0	201,085	201,085	99,714	0	0	0	0	0	0	0
10:21:23	55,175	2347,459	14,97	14,941	11,243	8,736	8,761	21,1	952,362	22,742	2346,307	0	201,085	201,085	99,714	0	0	0	0	0	0	0
10:21:23	139,721	2348,856	15,117	15,185	11,243	8,751	8,76	21,1	952,362	22,742	2346,31	0	201,085	201,085	99,714	0	0	0	0	0	0	0
10:21:23	-46,606	2348,39	15,068	15,088	11,243	8,746	8,76	21,1	952,362	22,742	2346,312	0	201,085	201,085	99,714	0	0	0	0	0	0	0
10:21:23	-79,174	2347,599	14,97	15,088	11,244	8,738	8,76	21,1	952,362	22,742	2346,313	0	201,085	201,085	99,714	0	0	0	0	0	0	0
10:21:23	125,781	2348,856	15,117	15,136	11,243	8,751	8,76	21,1	952,362	22,742	2346,316	0	201,085	201,085	99,714	0	0	0	0	0	0	0
10:21:23	-46,606	2348,39	15,068	14,99	11,243	8,746	8,759	21,1	952,362	22,742	2346,318	0	201,085	201,085	99,714	0	0	0	0	0	0	0
10:21:23	-79,174	2347,599	14,97	14,843	11,244	8,738	8,759	21,1	952,362	22,742	2346,319	0	201,085	201,085	99,714	0	0	0	0	0	0	0
10:21:23	0	2347,599	14,97	14,941	11,244	8,738	8,758	21,1	952,362	22,742	2346,32	0	201,085	201,085	99,714	0	0	0	0	0	0	0
10:21:23	79,174	2348,39	15,068	15,088	11,243	8,746	8,758	21,1	952,362	22,742	2346,323	0	201,085	201,085	99,714	0	0	0	0	0	0	0
10:21:23	-93,115	2347,459	14,97	14,99	11,243	8,736	8,758	21,1	952,362	22,742	2346,324	0	201,085	201,085	99,714	0	0	0	0	0	0	0
10:21:23	0	2347,459	14,97	14,99	11,243	8,736	8,757	21,1	952,362	22,742	2346,325	0	201,085	201,085	99,714	0	0	0	0	0	0	0
10:21:23	93,115	2348,39	15,068	15,088	11,243	8,746	8,757	21,1	952,362	22,742	2346,327	0	201,085	201,085	99,714	0	0	0	0	0	0	0
10:21:23	-139,697	2346,993	14,922	14,843	11,243	8,731	8,757	21,1	952,362	22,742	2346,328	0	201,085	201,085	99,714	0	0	0	0	0	0	0
10:21:23	46,582	2347,459	14,97	14,99	11,243	8,736	8,756	21,1	952,362	22,742	2346,329	0	201,085	201,085	99,714	0	0	0	0	0	0	0
10:21:23	0	2347,459	14,97	14,843	11,243	8,736	8,756	21,1	952,362	22,742	2346,33	0	201,085	201,085	99,714	0	0	0	0	0	0	0
10:21:23	-101,708	2346,442	14,922	14,746	11,24	8,726	8,755	21,1	952,362	22,742	2346,33	0	201,085	201,085	99,714	0	0	0	0	0	0	0
10:21:23	125,732	2347,699	15,068	15,088	11,239	8,739	8,755	21,1	952,362	22,742	2346,332	0	201,085	201,085	99,714	0	0	0	0	0	0	0
10:21:23	-139,697	2346,302	14,922	14,843	11,239	8,724	8,754	21,1	952,362	22,742	2346,302	0	201,085	201,085	99,714	0	0	0	0	0	0	0
10:21:23	22,534	2346,528	14,873	14,795	11,243	8,727	8,754	21,1	952,362	22,742	2346,303	0	201,085	201,085	99,714	0	0	0	0	0	0	0
10:21:23	186,254	2348,39	15,068	15,136	11,243	8,746	8,754	21,1	952,362	22,742	2346,305	0	201,085	201,085	99,714	0	0	0	0	0	0	0
10:21:23	-153,833	2346,852	14,922	14,99	11,242	8,73	8,753	21,1	952,362	22,742	2346,305	0	201,085	201,085	99,714	0	0	0	0	0	0	0
10:21:23	0	2346,852	14,922	15,088	11,242	8,73	8,753	21,1	952,362	22,742	2346,305	0	201,085	201,085	99,714	0	0	0	0	0	0	0
10:21:23	46,582	2347,318	14,97	14,99	11,242	8,735	8,752	21,1	952,362	22,742	2346,306	0	201,085	201,085	99,714	0	0	0	0	0	0	0
10:21:23	38,159	2347,699	15,068	15,088	11,239	8,739	8,752	21,1	952,362	22,742	2346,307	0	201,085	201,085	99,714	0	0	0	0	0	0	0
10:21:23	-38,159	2347,318	14,97	14,795	11,242	8,735	8,752	21,1	952,362	22,742	2346,308	0	201,085	201,085	99,714	0	0	0	0	0	0	0
10:21:23	-32,446	2346,993	14,922	14,795	11,243	8,731	8,751	21,1	952,362	22,742	2346,309	0	201,085	201,085	99,714	0	0	0	0	0	0	0
10:21:23	-22,534	2346,768	14,97	14,941	11,239	8,729	8,751	21,1	952,362	22,742	2346,31	0	201,085	201,085	99,714	0	0	0	0	0	0	0
10:21:23	93,139	2347,699	15,068	14,941	11,239	8,739	8,751	21,1	952,362	22,742	2346,311	0	201,085	201,085	99,714	0	0	0	0	0	0	0
10:21:23	-24,023	2347,459	14,97	14,941	11,243	8,736	8,75	21,1	952,362	22,742	2346,312	0	201,085	201,085	99,714	0	0	0	0	0	0	0
10:21:23	-46,582	2346,993	14,922	14,843	11,243	8,731	8,75	21,1	952,362	22,742	2346,313	0	201,085	201,085	99,714	0	0	0	0	0	0	0
10:21:23	46,582	2347,459	14,97	14,843	11,243	8,736	8,75	21,1	952,362	22,742	2346,314	0	201,085	201,085	99,714	0	0	0	0	0	0	0
10:21:23	93,115	2348,39	15,068	14,99	11,243	8,746	8,75	21,1	952,362	22,742	2346,317	0	201,085	201,085	99,714	0	0	0	0	0	0	0
10:21:23	-139,697	2346,993	14,922	14,795	11,243	8,731	8,749	21,1	952,362	22,742	2346,317	0	201,085	201,085	99,714	0	0	0	0	0	0	0
10:21:23	0	2346,993	14,922	14,795	11,243	8,731	8,749	21,1	952,362	22,742	2346,318	0	201,085	201,085	99,714	0	0	0	0	0	0	0
10:21:23	46,582	2347,459	14,97	14,795	11,243	8,736	8,749	21,1	952,362	22,742	2346,319	0	201,085	201,085	99,714	0	0	0	0	0	0	0
10:21:23	139,721	2348,856	15,117	15,088	11,243	8,751	8,749	21,1	952,362	22,742	2346,321	0	201,085	201,085	99,714	0	0	0	0	0	0	0
10:21:23	-115,698	2347,699	15,068	14,941	11,239	8,739	8,749	21,1	952,362	22,742	2346,323	0	201,085	201,085	99,714	0	0	0	0	0	0	0
10:21:24	-70,605	2346,993	14,922	14,941	11,243	8,731	8,748	21,1	952,362	22,742	2346,324	0	201,085	201,085	99,714	0	0	0	0	0	0	0
10:21:24	139,697	2348,39	15,068	14,941	11,243	8,746	8,748	21,1	952,362	22,742	2346,326	0	201,085	201,085	99,714	0	0	0	0	0	0	0
10:21:24	186,328	2350,254	15,263	15,185	11,243	8,765	8,748	21,1	952,362	22,742	2346,33	0	201,085	201,085	99,714	0	0	0	0	0	0	0
10:21:24	200,341	2352,257	15,459	15,625	11,244	8,786	8,749	21,1	952,362	22,742	2346,336	0	201,085	201,085	99,714	0	0	0	0	0	0	0
10:21:24	348,876	2355,746	15,752	15,82	11,247	8,822	8,751	21,1	952,362	22,742	2346,345	0	201,085	201,085	99,714	0	0	0	0	0	0	0
10:21:24	292,016	2358,666	15,898	16,015	11,256	8,852	8,753	21,1	952,362	22,742	2346,357	0	201,085	201,085	99,714	0	0	0	0	0	0	0
10:21:24	476,538	2363,431	16,191	16,406	11,267	8,901	8,756	21,1	952,362	22,742	2346,374	0	201,085	201,085	99,714	0	0	0	0	0	0	0
10:21:24	625,097	2369,682	16,533	16,845	11,284	8,965	8,76	21,1	952,362	22,742	2346,398	0	201,085	201,085	99,714	0	0	0	0	0	0	0
10:21:24	467,529	2374,358	16,679	17,041	11,303	9,013	8,765	21,1	952,362	22,742	2346,425	0	201,085	201,085	99,714	0	0	0	0	0	0	0
10:21:24	640,185	2380,759	16,924	17,48	11,325	9,079	8,771	21,1	952,362	22,742	2346,46	0	201,085	201,085	99,714	0	0	0	0	0	0	0
10:21:24	561,645	2386,376	17,021	17,627	11,352	9,137	8,778	21,1	952,362	22,742	2346,5	0	201,085	201,085	99,714	0	0	0	0	0	0	0
10:21:24	687,89	2393,255	17,217	17,92	11,38	9,208	8,786	21,1	952,362	22,742	2346,546	0	201,085	201,085	99,714	0	0	0	0	0	0	0
10:21:24	729,248	2400,547	17,412	18,261	11,411	9,283	8,796	21,1	952,362	22,742	2346,6	0	201,085	201,085	99,714	0	0	0	0	0	0	0
10:21:24	795,8	2408,505	17,656	18,457	11,442	9,366	8,807	21,1	952,362	22,742	2346,662	0	201,085	201,085	99,714	0	0	0	0	0	0	0
10:21:24	722,949	2415,735	17,803	18,603	11,475	9,44	8,82	21,1	952,362	22,742	2346,731	0	201,085	201,085	99,714	0	0	0	0	0	0	0
10:21:24	552,832	2421,263	17,803	18,603	11,506	9,497	8,833	21,1	952,362	22,742	2346,806	0	201,085	201,085	99,714	0	0	0	0	0	0	0
10:21:24	919,97	2430,463	18,144	18,847	11,54	9,592	8,848	21,1	952,362	22,742	2346,889	0	201,085	201,085	99,714	0	0	0	0	0	0	0
10:21:24	741,967	2437,882	18,193	18,945	11,579	9,668	8,864	21,1	952,362	22,742	2346,98	0	201,085	201,085	99,714	0	0	0	0	0	0	0
10:21:24	670,996	2444,592	18,193	18,994	11,617	9,738	8,881	21,1	952,362	22,742	2347,078	0	201,085	201,085	99,714	0	0	0	0	0	0	0
10:21:24	801,709	2452,609	18,34	19,238	11,654	9,82	8,9	21,1	952,362	22,742	2347,183	0	201,085	201,085	99,714	0	0	0	0	0	0	0
10:21:24	703,198	2459,641	18,388	19,336	11,691	9,893	8,919	21,1	952,362	22,742	2347,296	0	201,085	201,085	99,714	0	0	0	0	0	0	0
10:21:24	738,378	2467,025	18,388	19,385	11,733	9,969	8,94	21,1	952,362	22,742	2347,416	0	201,085	201,085	99,714	0	0	0	0	0	0	0
10:21:24	901,001	2476,035	18,633	19,531	11,77	10,062	8,962	21,1	952,362	22,742	2347,544	0	201,085	201,085	99,714	0	0	0	0	0	0	0
10:21:24	809,082	2484,126	18,779	19,678	11,808	10,145	8,985	21,1	952,362	22,742	2347,681	0	201,085	201,085	99,714	0	0	0	0	0	0	0
10:21:24	775,39	2491,88	18,974	19,824	11,841	10,225	9,009	21,1	952,362	22,742	2347,825	0	201,085	201,085	99,714	0	0	0	0	0	0	0
10:21:24	725,073	2499,131	19,121	20,019	11,874	10,3	9,034	21,1	952,362	22,742	2347,976	0	201,085	201,085	99,714	0	0	0	0	0	0	0
10:21:24	977,319	2508,904	19,609	20,41	11,902	10,401	9,061	21,1	952,362	22,742	2348,137	0	201,085	201,085	99,714	0	0	0	0	0	0	0
10:21:24	634,96	2515,254	19,658	20,459	11,935	10,466	9,089	21,1	952,362	22,742	2348,304	0	201,085	201,085	99,714	0	0	0	0	0	0	0
10:21:24	873,901	2523,993	19,951	20,703	11,968	10,556	9,118	21,1	952,362	22,742	2348,48	0	201,085	201,085	99,714	0	0	0	0	0	0	0
10:21:24	752,539	2531,518	19,951	20,752	12,01	10,634	9,147	21,1	952,362	22,742	2348,663	0	201,085	201,085	99,714	0	0	0	0	0	0	0
10:21:24	528,247	2536,8	19,804	20,605	12,048	10,688	9,177	21,1	952,362	22,742	2348,851	0	201,085	201,085	99,714	0	0	0	0	0	0	0
10:21:24	727,392	2544,074	19,853	20,605	12,087	10,763	9,209	21,1	952,362	22,742	2349,047	0	201,085	201,085	99,714	0	0	0	0	0	0	0
10:21:24	760,986	2551,684	19,951	20,801	12,124	10,842	9,241	21,1	952,362	22,742	2349,249	0	201,085	201,085	99,714	0	0	0	0	0	0	0
10:21:24	704,834	2558,733	20	20,801	12,161	10,914	9,273	21,1	952,362	22,742	2349,459	0	201,085	201,085	99,714	0	0	0	0	0	0	0
10:21:24	908,203	2567,815	20,342	21,24	12,193	11,008	9,307	21,1	952,362	22,742	2349,677	0	201,085	201,085	99,714	0	0	0	0	0	0	0
10:21:24	814,086	2575,955	20,586	21,338	12,226	11,092	9,342	21,1	952,362	22,742	2349,903	0	201,085	201,085	99,714	0	0	0	0	0	0	0
10:21:24	826,684	2584,222	20,928	21,631	12,253	11,177	9,378	21,1	952,362	22,742	2350,138	0	201,085	201,085	99,714	0	0	0	0	0	0	0
10:21:24	886,792	2593,09	21,269	21,972	12,284	11,268	9,415	21,1	952,362	22,742	2350,381	0	201,085	201,085	99,714	0	0	0	0	0	0	0
10:21:24	635,815	2599,448	21,416	21,972	12,312	11,334	9,453	21,1	952,362	22,742	2350,63	0	201,085	201,085	99,714	0	0	0	0	0	0	0
10:21:24	599,682	2605,445	21,465	22,119	12,343	11,396	9,491	21,1	952,362	22,742	2350,885	0	201,085	201,085	99,714	0	0	0	0	0	0	0
10:21:24	727,197	2612,717	21,611	22,168	12,376	11,471	9,53	21,1	952,362	22,742	2351,147	0	201,085	201,085	99,714	0	0	0	0	0	0	0
10:21:24	582,251	2618,54	21,611	22,021	12,408	11,531	9,569	21,1	952,362	22,742	2351,414	0	201,085	201,085	99,714	0	0	0	0	0	0	0
10:21:24	733,276	2625,872	21,806	22,314	12,439	11,606	9,609	21,1	952,362	22,742	2351,688	0	201,085	201,085	99,714	0	0	0	0	0	0	0
10:21:24	643,774	2632,31	21,904	22,363	12,47	11,673	9,65	21,1	952,362	22,742	2351,969	0	201,085	201,085	99,714	0	0	0	0	0	0	0
10:21:24	504,125	2637,351	21,904	22,461	12,498	11,725	9,69	21,1	952,362	22,742	2352,254	0	201,085	201,085	99,714	0	0	0	0	0	0	0
10:21:24	718,139	2644,533	22,148	22,558	12,525	11,799	9,732	21,1	952,362	22,742	2352,546	0	201,085	201,085	99,714	0	0	0	0	0	0	0
10:21:24	478,564	2649,318	22,197	22,656	12,549	11,848	9,773	21,1	952,362	22,742	2352,843	0	201,085	201,085	99,714	0	0	0	0	0	0	0
10:21:24	751,562	2656,834	22,49	22,949	12,575	11,926	9,815	21,1	952,362	22,742	2353,147	0	201,085	201,085	99,714	0	0	0	0	0	0	0
10:21:24	594,409	2662,778	22,685	22,949	12,597	11,987	9,858	21,1	952,362	22,742	2353,456	0	201,085	201,085	99,714	0	0	0	0	0	0	0
10:21:24	551,806	2668,296	22,832	23,144	12,62	12,044	9,901	21,1	952,362	22,742	2353,771	0	201,085	201,085	99,714	0	0	0	0	0	0	0
10:21:24	427,27	2672,569	22,832	23,144	12,644	12,088	9,944	21,1	952,362	22,742	2354,09	0	201,085	201,085	99,714	0	0	0	0	0	0	0
10:21:24	567,822	2678,247	22,832	23,144	12,676	12,146	9,987	21,1	952,362	22,742	2354,414	0	201,085	201,085	99,714	0	0	0	0	0	0	0
10:21:24	274,267	2680,99	22,685	23,096	12,7	12,175	10,03	21,1	952,362	22,742	2354,741	0	201,085	201,085	99,714	0	0	0	0	0	0	0
10:21:24	354,907	2684,539	22,539	22,949	12,728	12,211	10,073	21,1	952,362	22,742	2355,071	0	201,085	201,085	99,714	0	0	0	0	0	0	0
10:21:24	590,502	2690,444	22,637	22,949	12,755	12,272	10,116	21,1	952,362	22,742	2355,406	0	201,085	201,085	99,714	0	0	0	0	0	0	0
10:21:24	386,572	2694,31	22,685	22,851	12,774	12,312	10,159	21,1	952,362	22,742	2355,745	0	201,085	201,085	99,714	0	0	0	0	0	0	0
10:21:24	562,06	2699,93	22,832	22,998	12,798	12,37	10,202	21,1	952,362	22,742	2356,089	0	201,085	201,085	99,714	0	0	0	0	0	0	0
10:21:24	625,195	2706,182	23,125	23,34	12,816	12,434	10,246	21,1	952,362	22,742	2356,439	0	201,085	201,085	99,714	0	0	0	0	0	0	0
10:21:24	482,91	2711,011	23,271	23,437	12,835	12,484	10,29	21,1	952,362	22,742	2356,794	0	201,085	201,085	99,714	0	0	0	0	0	0	0
10:21:24	385,888	2714,87	23,32	23,486	12,854	12,524	10,334	21,1	952,362	22,742	2357,152	0	201,085	201,085	99,714	0	0	0	0	0	0	0
10:21:24	482,055	2719,691	23,467	23,633	12,873	12,574	10,377	21,1	952,362	22,742	2357,515	0	201,085	201,085	99,714	0	0	0	0	0	0	0
10:21:24	436,767	2724,058	23,564	23,73	12,892	12,619	10,421	21,1	952,362	22,742	2357,881	0	201,085	201,085	99,714	0	0	0	0	0	0	0
10:21:24	278,515	2726,844	23,418	23,682	12,916	12,647	10,465	21,1	952,362	22,742	2358,25	0	201,085	201,085	99,714	0	0	0	0	0	0	0
10:21:24	389,209	2730,736	23,467	23,73	12,935	12,688	10,509	21,1	952,362	22,742	2358,623	0	201,085	201,085	99,714	0	0	0	0	0	0	0
10:21:24	292,895	2733,665	23,418	23,633	12,954	12,718	10,552	21,1	952,362	22,742	2358,998	0	201,085	201,085	99,714	0	0	0	0	0	0	0
10:21:24	388,33	2737,548	23,467	23,682	12,973	12,758	10,595	21,1	952,362	22,742	2359,376	0	201,085	201,085	99,714	0	0	0	0	0	0	0
10:21:24	486,743	2742,415	23,613	23,828	12,992	12,808	10,639	21,1	952,362	22,742	2359,759	0	201,085	201,085	99,714	0	0	0	0	0	0	0
10:21:24	352,197	2745,937	23,711	23,73	13,007	12,844	10,682	21,1	952,362	22,742	2360,146	0	201,085	201,085	99,714	0	0	0	0	0	0	0
10:21:24	453,198	2750,469	23,906	24,023	13,021	12,891	10,725	21,1	952,362	22,742	2360,536	0	201,085	201,085	99,714	0	0	0	0	0	0	0
10:21:24	385,205	2754,321	23,955	24,17	13,04	12,931	10,768	21,1	952,362	22,742	2360,929	0	201,085	201,085	99,714	0	0	0	0	0	0	0
10:21:24	352,368	2757,845	24,053	24,316	13,054	12,967	10,812	21,1	952,362	22,742	2361,326	0	201,085	201,085	99,714	0	0	0	0	0	0	0
10:21:24	197,583	2759,821	23,906	24,023	13,074	12,987	10,854	21,1	952,362	22,742	2361,724	0	201,085	201,085	99,714	0	0	0	0	0	0	0
10:21:24	463,183	2764,453	24,101	24,267	13,089	13,035	10,897	21,1	952,362	22,742	2362,127	0	201,085	201,085	99,714	0	0	0	0	0	0	0
10:21:24	280,102	2767,254	24,053	24,267	13,107	13,064	10,939	21,1	952,362	22,742	2362,532	0	201,085	201,085	99,714	0	0	0	0	0	0	0
10:21:24	311,303	2770,367	24,101	24,072	13,122	13,096	10,982	21,1	952,362	22,742	2362,94	0	201,085	201,085	99,714	0	0	0	0	0	0	0
10:21:24	202,465	2772,391	24,053	24,023	13,136	13,117	11,024	21,1	952,362	22,742	2363,35	0	201,085	201,085	99,714	0	0	0	0	0	0	0
10:21:24	414,624	2776,538	24,297	24,316	13,145	13,16	11,065	21,1	952,362	22,742	2363,763	0	201,085	201,085	99,714	0	0	0	0	0	0	0
10:21:24	265,649	2779,194	24,394	24,512	13,155	13,187	11,107	21,1	952,362	22,742	2364,178	0	201,085	201,085	99,714	0	0	0	0	0	0	0
10:21:24	498,388	2784,178	24,736	24,658	13,164	13,238	11,149	21,1	952,362	22,742	2364,598	0	201,085	201,085	99,714	0	0	0	0	0	0	0
10:21:24	52,368	2784,702	24,687	24,707	13,169	13,244	11,19	21,1	952,362	22,742	2365,018	0	201,085	201,085	99,714	0	0	0	0	0	0	0
10:21:24	360,644	2788,308	24,883	24,853	13,178	13,281	11,231	21,1	952,362	22,742	2365,442	0	201,085	201,085	99,714	0	0	0	0	0	0	0
10:21:24	79,443	2789,103	24,785	24,951	13,188	13,289	11,271	21,1	952,362	22,742	2365,865	0	201,085	201,085	99,714	0	0	0	0	0	0	0
10:21:24	224,609	2791,349	24,785	24,853	13,201	13,312	11,311	21,1	952,362	22,742	2366,29	0	201,085	201,085	99,714	0	0	0	0	0	0	0
10:21:24	76,147	2792,11	24,687	24,658	13,211	13,32	11,351	21,1	952,362	22,742	2366,716	0	201,085	201,085	99,714	0	0	0	0	0	0	0
10:21:24	283,447	2794,945	24,883	24,805	13,216	13,349	11,39	21,1	952,362	22,742	2367,144	0	201,085	201,085	99,714	0	0	0	0	0	0	0
10:21:24	221,167	2797,156	24,932	25	13,225	13,372	11,429	21,1	952,362	22,742	2367,575	0	201,085	201,085	99,714	0	0	0	0	0	0	0
10:21:24	160,18	2798,758	24,932	24,951	13,234	13,389	11,467	21,1	952,362	22,742	2368,006	0	201,085	201,085	99,714	0	0	0	0	0	0	0
10:21:24	35,913	2799,117	24,883	24,853	13,239	13,392	11,505	21,1	952,362	22,742	2368,437	0	201,085	201,085	99,714	0	0	0	0	0	0	0
10:21:24	281,25	2801,93	25,078	25,146	13,244	13,421	11,543	21,1	952,362	22,742	2368,87	0	201,085	201,085	99,714	0	0	0	0	0	0	0
10:21:24	-60,961	2801,32	24,932	24,853	13,249	13,415	11,579	21,1	952,362	22,742	2369,303	0	201,085	201,085	99,714	0	0	0	0	0	0	0
10:21:24	100,17	2802,322	24,932	24,853	13,254	13,426	11,615	21,1	952,362	22,742	2369,736	0	201,085	201,085	99,714	0	0	0	0	0	0	0
10:21:24	364,331	2805,965	25,224	25,146	13,258	13,463	11,652	21,1	952,362	22,742	2370,172	0	201,085	201,085	99,714	0	0	0	0	0	0	0
10:21:24	-33,862	2805,627	25,176	25,049	13,259	13,46	11,687	21,1	952,362	22,742	2370,608	0	201,085	201,085	99,714	0	0	0	0	0	0	0
10:21:24	70,874	2806,335	25,176	25,146	13,263	13,467	11,722	21,1	952,362	22,742	2371,043	0	201,085	201,085	99,714	0	0	0	0	0	0	0
10:21:24	113,403	2807,469	25,273	25,342	13,264	13,479	11,756	21,1	952,362	22,742	2371,48	0	201,085	201,085	99,714	0	0	0	0	0	0	0
10:21:24	-28,369	2807,186	25,176	25,049	13,268	13,476	11,79	21,1	952,362	22,742	2371,916	0	201,085	201,085	99,714	0	0	0	0	0	0	0
10:21:24	49,096	2807,677	25,224	25,049	13,268	13,481	11,823	21,1	952,362	22,742	2372,351	0	201,085	201,085	99,714	0	0	0	0	0	0	0
10:21:24	-49,096	2807,186	25,176	25,146	13,268	13,476	11,856	21,1	952,362	22,742	2372,786	0	201,085	201,085	99,714	0	0	0	0	0	0	0
10:21:24	212,695	2809,313	25,371	25,195	13,269	13,498	11,888	21,1	952,362	22,742	2373,223	0	201,085	201,085	99,714	0	0	0	0	0	0	0
10:21:24	53,564	2809,848	25,371	25,195	13,272	13,503	11,92	21,1	952,362	22,742	2373,659	0	201,085	201,085	99,714	0	0	0	0	0	0	0
10:21:25	-196,459	2807,884	25,176	25,049	13,272	13,483	11,95	21,1	952,362	22,742	2374,094	0	201,085	201,085	99,714	0	0	0	0	0	0	0
10:21:25	64,306	2808,527	25,224	25,049	13,272	13,489	11,98	21,1	952,362	22,742	2374,528	0	201,085	201,085	99,714	0	0	0	0	0	0	0
10:21:25	-49,096	2808,036	25,176	25,049	13,272	13,484	12,01	21,1	952,362	22,742	2374,962	0	201,085	201,085	99,714	0	0	0	0	0	0	0
10:21:25	196,459	2810	25,371	25,342	13,272	13,505	12,039	21,1	952,362	22,742	2375,397	0	201,085	201,085	99,714	0	0	0	0	0	0	0
10:21:25	-196,459	2808,036	25,176	25,146	13,272	13,484	12,068	21,1	952,362	22,742	2375,829	0	201,085	201,085	99,714	0	0	0	0	0	0	0
10:21:25	49,096	2808,527	25,224	25,342	13,272	13,489	12,095	21,1	952,362	22,742	2376,262	0	201,085	201,085	99,714	0	0	0	0	0	0	0
10:21:25	-147,314	2807,054	25,078	25,049	13,272	13,474	12,122	21,1	952,362	22,742	2376,693	0	201,085	201,085	99,714	0	0	0	0	0	0	0
10:21:25	-127,661	2805,777	24,883	24,853	13,276	13,461	12,149	21,2	953,331	22,742	2377,122	0	201,085	201,085	99,714	0	0	0	0	0	0	0
10:21:25	156,225	2807,339	25,029	25,049	13,277	13,477	12,175	21,2	953,331	22,742	2377,552	0	201,085	201,085	99,714	0	0	0	0	0	0	0
10:21:25	0	2807,339	25,029	25	13,277	13,477	12,2	21,2	953,331	22,742	2377,982	0	201,085	201,085	99,714	0	0	0	0	0	0	0
10:21:25	-98,168	2806,358	24,932	25,146	13,277	13,467	12,225	21,2	953,331	22,742	2378,41	0	201,085	201,085	99,714	0	0	0	0	0	0	0
10:21:25	147,265	2807,83	25,078	25,146	13,277	13,482	12,25	21,2	953,331	22,742	2378,839	0	201,085	201,085	99,714	0	0	0	0	0	0	0
10:21:25	-196,337	2805,867	24,883	24,853	13,277	13,462	12,274	21,2	953,331	22,742	2379,266	0	201,085	201,085	99,714	0	0	0	0	0	0	0
10:21:25	-114,379	2804,723	24,785	24,951	13,276	13,45	12,297	21,2	953,331	22,742	2379,692	0	201,085	201,085	99,714	0	0	0	0	0	0	0
10:21:25	78,491	2805,508	24,932	24,805	13,272	13,458	12,319	21,2	953,331	22,742	2380,118	0	201,085	201,085	99,714	0	0	0	0	0	0	0
10:21:25	98,168	2806,49	25,029	24,951	13,272	13,468	12,342	21,2	953,331	22,742	2380,544	0	201,085	201,085	99,714	0	0	0	0	0	0	0
10:21:25	49,072	2806,98	25,078	25	13,272	13,474	12,364	21,2	953,331	22,742	2380,97	0	201,085	201,085	99,714	0	0	0	0	0	0	0
10:21:25	147,29	2808,453	25,224	25,049	13,272	13,489	12,386	21,2	953,331	22,742	2381,398	0	202,804	202,804	99,721	0	0	0	0	0	0	0
10:21:25	-49,096	2807,962	25,176	25,049	13,272	13,484	12,408	21,2	953,331	22,742	2381,824	0	202,804	202,804	99,721	0	0	0	0	0	0	0
10:21:25	-98,193	2806,98	25,078	25	13,272	13,474	12,429	21,2	953,331	22,742	2382,25	0	202,804	202,804	99,721	0	0	0	0	0	0	0
10:21:25	98,193	2807,962	25,176	24,853	13,272	13,484	12,449	21,2	953,331	22,742	2382,675	0	202,804	202,804	99,721	0	0	0	0	0	0	0
10:21:25	-98,193	2806,98	25,078	25	13,272	13,474	12,469	21,2	953,331	22,742	2383,1	0	202,804	202,804	99,721	0	0	0	0	0	0	0
10:21:25	-49,072	2806,49	25,029	24,951	13,272	13,468	12,489	21,2	953,331	22,742	2383,523	0	202,804	202,804	99,721	0	0	0	0	0	0	0
10:21:25	49,072	2806,98	25,078	24,951	13,272	13,474	12,508	21,2	953,331	22,742	2383,947	0	202,804	202,804	99,721	0	0	0	0	0	0	0
10:21:25	-196,337	2805,017	24,883	24,805	13,272	13,453	12,527	21,2	953,331	22,742	2384,368	0	202,804	202,804	99,721	0	0	0	0	0	0	0
10:21:25	49,096	2805,508	24,932	24,853	13,272	13,458	12,545	21,2	953,331	22,742	2384,789	0	202,804	202,804	99,721	0	0	0	0	0	0	0
10:21:25	0	2805,508	24,932	24,951	13,272	13,458	12,563	21,2	953,331	22,742	2385,209	0	202,804	202,804	99,721	0	0	0	0	0	0	0
10:21:25	-49,096	2805,017	24,883	24,853	13,272	13,453	12,58	21,2	953,331	22,742	2385,629	0	202,804	202,804	99,721	0	0	0	0	0	0	0
10:21:25	49,096	2805,508	24,932	25	13,272	13,458	12,598	21,2	953,331	22,742	2386,049	0	202,804	202,804	99,721	0	0	0	0	0	0	0
10:21:25	-49,096	2805,017	24,883	24,951	13,272	13,453	12,614	21,2	953,331	22,742	2386,468	0	202,804	202,804	99,721	0	0	0	0	0	0	0
10:21:25	196,337	2806,98	25,078	25,049	13,272	13,474	12,631	21,2	953,331	22,742	2386,888	0	202,804	202,804	99,721	0	0	0	0	0	0	0
10:21:25	-49,072	2806,49	25,029	24,951	13,272	13,468	12,648	21,2	953,331	22,742	2387,308	0	202,804	202,804	99,721	0	0	0	0	0	0	0
10:21:25	147,265	2807,962	25,176	25,342	13,272	13,484	12,664	21,2	953,331	22,742	2387,729	0	202,804	202,804	99,721	0	0	0	0	0	0	0
10:21:25	-98,193	2806,98	25,078	25,049	13,272	13,474	12,68	21,2	953,331	22,742	2388,148	0	202,804	202,804	99,721	0	0	0	0	0	0	0
10:21:25	19,653	2807,177	25,029	24,853	13,276	13,476	12,696	21,2	953,331	22,742	2388,567	0	202,804	202,804	99,721	0	0	0	0	0	0	0
10:21:25	49,096	2807,668	25,078	25	13,276	13,481	12,711	21,2	953,331	22,742	2388,986	0	202,804	202,804	99,721	0	0	0	0	0	0	0
10:21:25	-49,096	2807,177	25,029	24,951	13,276	13,476	12,726	21,2	953,331	22,742	2389,404	0	202,804	202,804	99,721	0	0	0	0	0	0	0
10:21:25	0	2807,177	25,029	25,049	13,276	13,476	12,741	21,2	953,331	22,742	2389,822	0	202,804	202,804	99,721	0	0	0	0	0	0	0
10:21:25	49,096	2807,668	25,078	24,951	13,276	13,481	12,755	21,2	953,331	22,742	2390,24	0	202,804	202,804	99,721	0	0	0	0	0	0	0
10:21:25	-49,096	2807,177	25,029	24,853	13,276	13,476	12,769	21,2	953,331	22,742	2390,657	0	202,804	202,804	99,721	0	0	0	0	0	0	0
10:21:25	147,29	2808,65	25,176	25,146	13,276	13,491	12,783	21,2	953,331	22,742	2391,075	0	202,804	202,804	99,721	0	0	0	0	0	0	0
10:21:25	0	2808,65	25,176	25	13,276	13,491	12,797	21,2	953,331	22,742	2391,493	0	202,804	202,804	99,721	0	0	0	0	0	0	0
10:21:25	-81,958	2807,83	25,078	24,951	13,277	13,482	12,811	21,2	953,331	22,742	2391,909	0	202,804	202,804	99,721	0	0	0	0	0	0	0
10:21:25	0	2807,83	25,078	25,146	13,277	13,482	12,824	21,2	953,331	22,742	2392,325	0	202,804	202,804	99,721	0	0	0	0	0	0	0
10:21:25	0	2807,83	25,078	25	13,277	13,482	12,837	21,2	953,331	22,742	2392,74	0	202,804	202,804	99,721	0	0	0	0	0	0	0
10:21:25	-49,096	2807,339	25,029	25	13,277	13,477	12,849	21,2	953,331	22,742	2393,155	0	202,804	202,804	99,721	0	0	0	0	0	0	0
10:21:25	0	2807,339	25,029	24,951	13,277	13,477	12,862	21,2	953,331	22,742	2393,569	0	202,804	202,804	99,721	0	0	0	0	0	0	0
10:21:25	147,29	2808,812	25,176	25,049	13,277	13,492	12,874	21,2	953,331	22,742	2393,984	0	202,804	202,804	99,721	0	0	0	0	0	0	0
10:21:25	-245,458	2806,358	24,932	24,805	13,277	13,467	12,886	21,2	953,331	22,742	2394,396	0	202,804	202,804	99,721	0	0	0	0	0	0	0
10:21:25	0	2806,358	24,932	24,853	13,277	13,467	12,897	21,2	953,331	22,742	2394,808	0	202,804	202,804	99,721	0	0	0	0	0	0	0
10:21:25	98,168	2807,339	25,029	25	13,277	13,477	12,908	21,2	953,331	22,742	2395,22	0	202,804	202,804	99,721	0	0	0	0	0	0	0
10:21:25	-245,385	2804,885	24,785	24,707	13,277	13,452	12,919	21,2	953,331	22,742	2395,63	0	202,804	202,804	99,721	0	0	0	0	0	0	0
10:21:25	-16,235	2804,723	24,785	24,658	13,276	13,45	12,93	21,2	953,331	22,742	2396,039	0	202,804	202,804	99,721	0	0	0	0	0	0	0
10:21:25	98,168	2805,705	24,883	24,707	13,276	13,46	12,94	21,2	953,331	22,742	2396,449	0	202,804	202,804	99,721	0	0	0	0	0	0	0
10:21:25	196,313	2807,668	25,078	25,049	13,276	13,481	12,951	21,2	953,331	22,742	2396,86	0	202,804	202,804	99,721	0	0	0	0	0	0	0
10:21:25	-49,096	2807,177	25,029	24,951	13,276	13,476	12,961	21,2	953,331	22,742	2397,271	0	202,804	202,804	99,721	0	0	0	0	0	0	0
10:21:25	0	2807,177	25,029	25	13,276	13,476	12,971	21,2	953,331	22,742	2397,681	0	202,804	202,804	99,721	0	0	0	0	0	0	0
10:21:25	0	2807,177	25,029	24,951	13,276	13,476	12,981	21,2	953,331	22,742	2398,09	0	202,804	202,804	99,721	0	0	0	0	0	0	0
10:21:25	147,29	2808,65	25,176	25,049	13,276	13,491	12,991	21,2	953,331	22,742	2398,501	0	202,804	202,804	99,721	0	0	0	0	0	0	0
10:21:25	-98,193	2807,668	25,078	25,049	13,276	13,481	13	21,2	953,331	22,742	2398,91	0	202,804	202,804	99,721	0	0	0	0	0	0	0
10:21:25	98,193	2808,65	25,176	25	13,276	13,491	13,01	21,2	953,331	22,742	2399,32	0	202,804	202,804	99,721	0	0	0	0	0	0	0
10:21:25	-147,29	2807,177	25,029	24,951	13,276	13,476	13,019	21,2	953,331	22,742	2399,728	0	202,804	202,804	99,721	0	0	0	0	0	0	0
10:21:25	-81,933	2806,358	24,932	24,853	13,277	13,467	13,028	21,2	953,331	22,742	2400,135	0	202,804	202,804	99,721	0	0	0	0	0	0	0
10:21:25	147,265	2807,83	25,078	25	13,277	13,482	13,037	21,2	953,331	22,742	2400,542	0	202,804	202,804	99,721	0	0	0	0	0	0	0
10:21:25	-147,265	2806,358	24,932	24,853	13,277	13,467	13,045	21,2	953,331	22,742	2400,948	0	202,804	202,804	99,721	0	0	0	0	0	0	0
10:21:25	98,168	2807,339	25,029	24,951	13,277	13,477	13,054	21,2	953,331	22,742	2401,354	0	202,804	202,804	99,721	0	0	0	0	0	0	0
10:21:25	0	2807,339	25,029	25	13,277	13,477	13,062	21,2	953,331	22,742	2401,76	0	202,804	202,804	99,721	0	0	0	0	0	0	0
10:21:25	-147,241	2805,867	24,883	24,853	13,277	13,462	13,07	21,2	953,331	22,742	2402,164	0	202,804	202,804	99,721	0	0	0	0	0	0	0
10:21:25	49,072	2806,358	24,932	25	13,277	13,467	13,078	21,2	953,331	22,742	2402,568	0	202,804	202,804	99,721	0	0	0	0	0	0	0
10:21:25	81,933	2807,177	25,029	24,853	13,276	13,476	13,085	21,2	953,331	22,742	2402,973	0	202,804	202,804	99,721	0	0	0	0	0	0	0
10:21:25	-147,216	2805,705	24,883	24,951	13,276	13,46	13,093	21,2	953,331	22,742	2403,376	0	202,804	202,804	99,721	0	0	0	0	0	0	0
10:21:25	147,216	2807,177	25,029	24,951	13,276	13,476	13,1	21,2	953,331	22,742	2403,78	0	202,804	202,804	99,721	0	0	0	0	0	0	0
10:21:25	49,096	2807,668	25,078	25	13,276	13,481	13,108	21,2	953,331	22,742	2404,184	0	202,804	202,804	99,721	0	0	0	0	0	0	0
10:21:25	-147,265	2806,195	24,932	24,951	13,276	13,465	13,115	21,2	953,331	22,742	2404,586	0	202,804	202,804	99,721	0	0	0	0	0	0	0
10:21:25	0	2806,195	24,932	24,853	13,276	13,465	13,122	21,2	953,331	22,742	2404,987	0	202,804	202,804	99,721	0	0	0	0	0	0	0
10:21:25	0	2806,195	24,932	24,805	13,276	13,465	13,128	21,2	953,331	22,742	2405,389	0	202,804	202,804	99,721	0	0	0	0	0	0	0
10:21:25	-49,047	2805,705	24,883	24,707	13,276	13,46	13,135	21,2	953,331	22,742	2405,789	0	202,804	202,804	99,721	0	0	0	0	0	0	0
10:21:25	147,216	2807,177	25,029	24,853	13,276	13,476	13,142	21,2	953,331	22,742	2406,19	0	202,804	202,804	99,721	0	0	0	0	0	0	0
10:21:25	0	2807,177	25,029	25	13,276	13,476	13,148	21,2	953,331	22,742	2406,591	0	202,804	202,804	99,721	0	0	0	0	0	0	0
10:21:25	65,332	2807,83	25,078	24,951	13,277	13,482	13,155	21,2	953,331	22,742	2406,993	0	202,804	202,804	99,721	0	0	0	0	0	0	0
10:21:25	0	2807,83	25,078	25	13,277	13,482	13,161	21,2	953,331	22,742	2407,393	0	202,804	202,804	99,721	0	0	0	0	0	0	0
10:21:25	0	2807,83	25,078	25	13,277	13,482	13,167	21,2	953,331	22,742	2407,794	0	202,804	202,804	99,721	0	0	0	0	0	0	0
10:21:25	-49,096	2807,339	25,029	24,805	13,277	13,477	13,174	21,2	953,331	22,742	2408,193	0	202,804	202,804	99,721	0	0	0	0	0	0	0
10:21:25	49,096	2807,83	25,078	25	13,277	13,482	13,18	21,2	953,331	22,742	2408,593	0	202,804	202,804	99,721	0	0	0	0	0	0	0
10:21:25	-49,096	2807,339	25,029	24,853	13,277	13,477	13,185	21,2	953,331	22,742	2408,992	0	202,804	202,804	99,721	0	0	0	0	0	0	0
10:21:25	0	2807,339	25,029	25	13,277	13,477	13,191	21,2	953,331	22,742	2409,39	0	202,804	202,804	99,721	0	0	0	0	0	0	0
10:21:25	-147,241	2805,867	24,883	24,707	13,277	13,462	13,196	21,2	953,331	22,742	2409,786	0	202,804	202,804	99,721	0	0	0	0	0	0	0
10:21:25	0	2805,867	24,883	24,707	13,277	13,462	13,202	21,2	953,331	22,742	2410,182	0	202,804	202,804	99,721	0	0	0	0	0	0	0
10:21:25	49,072	2806,358	24,932	24,707	13,277	13,467	13,207	21,2	953,331	22,742	2410,579	0	202,804	202,804	99,721	0	0	0	0	0	0	0
10:21:25	-16,235	2806,195	24,932	24,853	13,276	13,465	13,212	21,2	953,331	22,742	2410,974	0	202,804	202,804	99,721	0	0	0	0	0	0	0
10:21:25	98,168	2807,177	25,029	24,951	13,276	13,476	13,217	21,2	953,331	22,742	2411,371	0	202,804	202,804	99,721	0	0	0	0	0	0	0
10:21:25	-98,168	2806,195	24,932	24,853	13,276	13,465	13,222	21,2	953,331	22,742	2411,766	0	202,804	202,804	99,721	0	0	0	0	0	0	0
10:21:25	98,168	2807,177	25,029	25	13,276	13,476	13,227	21,2	953,331	22,742	2412,161	0	202,804	202,804	99,721	0	0	0	0	0	0	0
10:21:25	49,096	2807,668	25,078	25,146	13,276	13,481	13,232	21,2	953,331	22,742	2412,557	0	202,804	202,804	99,721	0	0	0	0	0	0	0
10:21:25	-196,313	2805,705	24,883	24,951	13,276	13,46	13,236	21,2	953,331	22,742	2412,95	0	202,804	202,804	99,721	0	0	0	0	0	0	0
10:21:25	65,283	2806,358	24,932	24,951	13,277	13,467	13,241	21,2	953,331	22,742	2413,344	0	202,804	202,804	99,721	0	0	0	0	0	0	0
10:21:25	0	2806,358	24,932	24,951	13,277	13,467	13,245	21,2	953,331	22,742	2413,737	0	202,804	202,804	99,721	0	0	0	0	0	0	0
10:21:25	165,673	2808,014	25,029	25,146	13,281	13,484	13,25	21,2	953,331	22,742	2414,131	0	202,804	202,804	99,721	0	0	0	0	0	0	0
10:21:25	-81,738	2807,197	24,932	24,951	13,282	13,476	13,254	21,2	953,331	22,742	2414,524	0	202,804	202,804	99,721	0	0	0	0	0	0	0
10:21:25	-16,43	2807,033	24,932	24,951	13,281	13,474	13,259	21,2	953,331	22,742	2414,917	0	202,804	202,804	99,721	0	0	0	0	0	0	0
10:21:26	0	2807,033	24,932	24,853	13,281	13,474	13,263	21,2	953,331	22,742	2415,309	0	202,804	202,804	99,721	0	0	0	0	0	0	0
10:21:26	-147,241	2805,56	24,785	24,707	13,281	13,459	13,267	21,2	953,331	22,742	2415,699	0	202,804	202,804	99,721	0	0	0	0	0	0	0
10:21:26	-343,457	2802,126	24,443	24,072	13,281	13,423	13,27	21,2	953,331	22,742	2416,085	0	202,804	202,804	99,721	0	0	0	0	0	0	0
10:21:26	-475,927	2797,366	24,053	23,486	13,276	13,374	13,272	21,2	953,331	22,742	2416,466	0	202,804	202,804	99,721	0	0	0	0	0	0	0
10:21:26	-811,181	2789,255	23,467	22,705	13,264	13,291	13,272	21,2	953,331	22,742	2416,839	0	202,804	202,804	99,721	0	0	0	0	0	0	0
10:21:26	-789,526	2781,359	22,978	22,119	13,247	13,209	13,271	21,2	953,331	22,742	2417,204	0	202,804	202,804	99,721	0	0	0	0	0	0	0
10:21:26	-691,577	2774,443	22,832	21,777	13,216	13,138	13,268	21,2	953,331	22,742	2417,561	0	202,804	202,804	99,721	0	0	0	0	0	0	0
10:21:26	-465,625	2769,787	22,978	21,777	13,182	13,09	13,265	21,3	953,331	22,742	2417,913	0	202,804	202,804	99,721	0	0	0	0	0	0	0
10:21:26	-741,821	2762,369	22,978	21,826	13,14	13,014	13,26	21,3	953,331	22,742	2418,258	0	202,804	202,804	99,721	0	0	0	0	0	0	0
10:21:26	-576,709	2756,602	23,076	21,924	13,102	12,954	13,254	21,3	953,331	22,742	2418,596	0	202,804	202,804	99,721	0	0	0	0	0	0	0
10:21:26	-877,026	2747,832	22,881	21,484	13,064	12,864	13,246	21,3	953,331	22,742	2418,925	0	202,804	202,804	99,721	0	0	0	0	0	0	0
10:21:26	-844,921	2739,382	22,637	21,24	13,03	12,777	13,237	21,3	953,331	22,742	2419,246	0	202,804	202,804	99,721	0	0	0	0	0	0	0
10:21:26	-1006,884	2729,314	22,051	20,752	13,007	12,673	13,226	21,3	953,331	22,742	2419,556	0	202,804	202,804	99,721	0	0	0	0	0	0	0
10:21:26	-669,946	2722,614	21,806	20,703	12,983	12,604	13,214	21,3	953,331	22,742	2419,858	0	202,804	202,804	99,721	0	0	0	0	0	0	0
10:21:26	-849,462	2714,119	21,465	20,41	12,954	12,516	13,2	21,3	953,331	22,742	2420,152	0	202,804	202,804	99,721	0	0	0	0	0	0	0
10:21:26	-653,662	2707,583	21,318	20,459	12,926	12,449	13,185	21,3	953,331	22,742	2420,44	0	202,804	202,804	99,721	0	0	0	0	0	0	0
10:21:26	-447,436	2703,109	21,465	20,556	12,892	12,403	13,17	21,3	953,331	22,742	2420,722	0	202,804	202,804	99,721	0	0	0	0	0	0	0
10:21:26	-639,16	2696,717	21,416	20,556	12,859	12,337	13,154	21,3	953,331	22,742	2420,998	0	203,41	203,41	99,723	0	0	0	0	0	0	0
10:21:26	-288,012	2693,837	21,806	20,801	12,821	12,307	13,137	21,3	953,331	22,742	2421,271	0	203,41	203,41	99,723	0	0	0	0	0	0	0
10:21:26	-452,246	2689,314	21,855	21,045	12,793	12,26	13,12	21,3	953,331	22,742	2421,539	0	203,41	203,41	99,723	0	0	0	0	0	0	0
10:21:26	-741,796	2681,896	21,611	20,801	12,765	12,184	13,102	21,3	953,331	22,742	2421,8	0	203,41	203,41	99,723	0	0	0	0	0	0	0
10:21:26	-710,4	2674,792	21,318	20,703	12,741	12,111	13,082	21,3	953,331	22,742	2422,053	0	203,41	203,41	99,723	0	0	0	0	0	0	0
10:21:26	-434,326	2670,449	21,123	20,556	12,728	12,066	13,062	21,3	953,331	22,742	2422,301	0	203,41	203,41	99,723	0	0	0	0	0	0	0
10:21:26	-674,536	2663,704	20,781	20,361	12,709	11,996	13,041	21,3	953,331	22,742	2422,543	0	203,41	203,41	99,723	0	0	0	0	0	0	0
10:21:26	-446,948	2659,234	20,586	20,166	12,694	11,95	13,02	21,3	953,331	22,742	2422,779	0	203,41	203,41	99,723	0	0	0	0	0	0	0
10:21:26	-499,438	2654,24	20,342	19,824	12,68	11,899	12,998	21,3	953,331	22,742	2423,011	0	203,41	203,41	99,723	0	0	0	0	0	0	0
10:21:26	-597,216	2648,268	20,146	19,726	12,657	11,837	12,975	21,3	953,331	22,742	2423,236	0	203,41	203,41	99,723	0	0	0	0	0	0	0
10:21:26	-322,265	2645,045	20,244	19,726	12,634	11,804	12,952	21,3	953,331	22,742	2423,458	0	203,41	203,41	99,723	0	0	0	0	0	0	0
10:21:26	-463,452	2640,411	20,342	20,019	12,602	11,756	12,929	21,3	953,331	22,742	2423,675	0	203,41	203,41	99,723	0	0	0	0	0	0	0
10:21:26	-301,733	2637,393	20,586	20,215	12,572	11,725	12,905	21,3	953,331	22,742	2423,889	0	203,41	203,41	99,723	0	0	0	0	0	0	0
10:21:26	-437,89	2633,014	20,635	20,215	12,544	11,68	12,881	21,3	953,331	22,742	2424,098	0	203,41	203,41	99,723	0	0	0	0	0	0	0
10:21:26	-588,989	2627,124	20,488	20,166	12,519	11,619	12,856	21,3	953,331	22,742	2424,3	0	203,41	203,41	99,723	0	0	0	0	0	0	0
10:21:26	-443,017	2622,694	20,439	20,019	12,497	11,574	12,831	21,3	953,331	22,742	2424,499	0	203,41	203,41	99,723	0	0	0	0	0	0	0
10:21:26	-612,597	2616,568	20,146	19,873	12,479	11,511	12,805	21,3	953,331	22,742	2424,691	0	203,41	203,41	99,723	0	0	0	0	0	0	0
10:21:26	-354,858	2613,02	20,097	19,678	12,461	11,474	12,779	21,3	953,331	22,742	2424,879	0	203,41	203,41	99,723	0	0	0	0	0	0	0
10:21:26	-529,711	2607,723	19,804	19,385	12,448	11,419	12,753	21,3	953,331	22,742	2425,062	0	203,41	203,41	99,723	0	0	0	0	0	0	0
10:21:26	-527,319	2602,449	19,512	19,238	12,434	11,365	12,725	21,3	953,331	22,742	2425,239	0	203,41	203,41	99,723	0	0	0	0	0	0	0
10:21:26	-320,874	2599,241	19,512	19,189	12,416	11,332	12,698	21,3	953,331	22,742	2425,413	0	203,41	203,41	99,723	0	0	0	0	0	0	0
10:21:26	-448,828	2594,752	19,463	19,043	12,394	11,286	12,67	21,3	953,331	22,742	2425,583	0	203,41	203,41	99,723	0	0	0	0	0	0	0
10:21:26	-339,282	2591,359	19,463	19,043	12,375	11,251	12,643	21,3	953,331	22,742	2425,749	0	203,41	203,41	99,723	0	0	0	0	0	0	0
10:21:26	-496,63	2586,393	19,365	18,945	12,352	11,199	12,614	21,3	953,331	22,742	2425,909	0	203,41	203,41	99,723	0	0	0	0	0	0	0
10:21:26	-386,865	2582,525	19,365	18,994	12,33	11,16	12,586	21,3	953,331	22,742	2426,066	0	203,41	203,41	99,723	0	0	0	0	0	0	0
10:21:26	-293,359	2579,591	19,463	18,994	12,308	11,129	12,557	21,3	953,331	22,742	2426,219	0	203,41	203,41	99,723	0	0	0	0	0	0	0
10:21:26	-520,703	2574,384	19,267	18,945	12,29	11,076	12,528	21,3	953,331	22,742	2426,367	0	203,41	203,41	99,723	0	0	0	0	0	0	0
10:21:26	-405,542	2570,328	19,121	18,799	12,275	11,034	12,499	21,3	953,331	22,742	2426,511	0	203,41	203,41	99,723	0	0	0	0	0	0	0
10:21:26	-431,323	2566,015	18,974	18,652	12,259	10,989	12,469	21,3	953,331	22,742	2426,651	0	203,41	203,41	99,723	0	0	0	0	0	0	0
10:21:26	-394,458	2562,071	18,828	18,457	12,245	10,949	12,439	21,3	953,331	22,742	2426,786	0	203,41	203,41	99,723	0	0	0	0	0	0	0
10:21:26	-443,164	2557,639	18,633	18,359	12,23	10,903	12,409	21,3	953,331	22,742	2426,917	0	203,41	203,41	99,723	0	0	0	0	0	0	0
10:21:26	-350,976	2554,129	18,535	18,31	12,216	10,867	12,379	21,3	953,331	22,742	2427,044	0	203,41	203,41	99,723	0	0	0	0	0	0	0
10:21:26	-186,035	2552,269	18,681	18,261	12,197	10,848	12,349	21,3	953,331	22,742	2427,169	0	203,41	203,41	99,723	0	0	0	0	0	0	0
10:21:26	-408,227	2548,187	18,681	18,359	12,174	10,806	12,319	21,3	953,331	22,742	2427,29	0	203,41	203,41	99,723	0	0	0	0	0	0	0
10:21:26	-262,036	2545,566	18,681	18,457	12,16	10,779	12,289	21,3	953,331	22,742	2427,408	0	203,41	203,41	99,723	0	0	0	0	0	0	0
10:21:26	-366,064	2541,906	18,633	18,457	12,142	10,741	12,258	21,3	953,331	22,742	2427,523	0	203,41	203,41	99,723	0	0	0	0	0	0	0
10:21:26	-388,5	2538,021	18,486	18,359	12,128	10,701	12,228	21,3	953,331	22,742	2427,633	0	203,41	203,41	99,723	0	0	0	0	0	0	0
10:21:26	-379,882	2534,222	18,34	18,164	12,114	10,662	12,197	21,3	953,331	22,742	2427,74	0	203,41	203,41	99,723	0	0	0	0	0	0	0
10:21:26	-350,366	2530,718	18,144	18,066	12,105	10,625	12,166	21,3	953,331	22,742	2427,843	0	203,41	203,41	99,723	0	0	0	0	0	0	0
10:21:26	-384,863	2526,869	17,851	17,773	12,1	10,586	12,135	21,3	953,331	22,742	2427,942	0	203,41	203,41	99,723	0	0	0	0	0	0	0
10:21:26	-162,182	2525,248	17,851	17,578	12,091	10,569	12,104	21,3	953,331	22,742	2428,039	0	203,41	203,41	99,723	0	0	0	0	0	0	0
[truncated: 5,493 more rows]
