# Supplementary material for: Testing of pandemic ventilators under early and agile development
Source: Front Med Technol. 2022 Aug 16;4:899328. doi: 10.3389/fmedt.2022.899328 (PMC9424737; doi:10.3389/fmedt.2022.899328)
Supplement: Supplementary file 3 [file Data_Sheet_2.ZIP › Accuracy of Controls Systems/01_Data Storage/01_Raw Measurement Data/Hamilton T1/Hamilton T1_v2/part_2_test_06.csv]

Time	Flow	Lung tidal volume	p alveole	Airway pressure	Bellows position	Intrapleural pressure	Cardial pressure	Fraction of O2 inspir	Ambient pressure	Temperature Celsius	FRC actual	Shunt fraction	Partial pressure O2 air chamber	Partial pressure O2 effectiv	Oxygen sat pulm. capillaries	NA	NA	NA	NA	NA	NA	NA
19:30:43	-162,304	2530,983	10,332	10,351	12,538	7,54	8,204	21,3	958,996	25,334	2530,983	0	204,314	204,314	99,727	0	0	0	0	0	0	0
19:30:43	111,816	2532,101	10,478	10,302	12,536	7,552	8,191	21,3	958,996	25,334	2530,984	0	204,314	204,314	99,727	0	0	0	0	0	0	0
19:30:43	-82,69	2531,274	10,478	10,351	12,531	7,543	8,179	21,3	958,996	25,334	2530,984	0	204,314	204,314	99,727	0	0	0	0	0	0	0
19:30:43	-20,214	2531,072	10,527	10,4	12,528	7,541	8,166	21,3	958,996	25,334	2530,984	0	204,314	204,314	99,727	0	0	0	0	0	0	0
19:30:43	-3,222	2531,04	10,625	10,498	12,522	7,541	8,154	21,3	958,996	25,334	2530,985	0	204,314	204,314	99,727	0	0	0	0	0	0	0
19:30:43	-85,693	2530,183	10,673	10,547	12,515	7,532	8,142	21,3	958,996	25,334	2530,183	0	204,314	204,314	99,727	0	0	0	0	0	0	0
19:30:43	-31,127	2529,871	10,673	10,547	12,513	7,529	8,13	21,3	958,996	25,334	2529,871	0	204,314	204,314	99,727	0	0	0	0	0	0	0
19:30:43	-66,699	2529,204	10,673	10,547	12,509	7,522	8,118	21,3	958,996	25,334	2529,204	0	204,314	204,314	99,727	0	0	0	0	0	0	0
19:30:43	-47,29	2528,732	10,625	10,498	12,509	7,517	8,106	21,3	958,996	25,334	2528,732	0	204,314	204,314	99,727	0	0	0	0	0	0	0
19:30:43	-141,87	2527,313	10,478	10,4	12,509	7,503	8,094	21,3	958,996	25,334	2527,313	0	204,314	204,314	99,727	0	0	0	0	0	0	0
19:30:43	0	2527,313	10,478	10,302	12,509	7,503	8,083	21,3	958,996	25,334	2527,313	0	204,314	204,314	99,727	0	0	0	0	0	0	0
19:30:43	-156,762	2525,745	10,332	10,205	12,508	7,486	8,071	21,3	958,996	25,334	2525,745	0	204,314	204,314	99,727	0	0	0	0	0	0	0
19:30:43	-49,414	2525,251	10,332	10,351	12,505	7,481	8,059	21,3	958,996	25,334	2525,251	0	204,314	204,314	99,727	0	0	0	0	0	0	0
19:30:43	12,89	2525,38	10,429	10,351	12,501	7,483	8,048	21,3	958,996	25,334	2525,251	0	204,314	204,314	99,727	0	0	0	0	0	0	0
19:30:43	11,889	2525,499	10,527	10,4	12,496	7,484	8,037	21,3	958,996	25,334	2525,252	0	204,314	204,314	99,727	0	0	0	0	0	0	0
19:30:43	-2,026	2525,479	10,625	10,498	12,49	7,484	8,026	21,3	958,996	25,334	2525,252	0	204,314	204,314	99,727	0	0	0	0	0	0	0
19:30:43	-80,59	2524,673	10,625	10,547	12,486	7,475	8,015	21,3	958,996	25,334	2524,673	0	204,314	204,314	99,727	0	0	0	0	0	0	0
19:30:43	-141,772	2523,255	10,478	10,4	12,486	7,461	8,004	21,3	958,996	25,334	2523,255	0	204,314	204,314	99,727	0	0	0	0	0	0	0
19:30:43	-95,654	2522,298	10,429	10,351	12,483	7,451	7,994	21,3	958,996	25,334	2522,298	0	204,314	204,314	99,727	0	0	0	0	0	0	0
19:30:43	-15,991	2522,139	10,429	10,351	12,482	7,449	7,983	21,3	958,996	25,334	2522,139	0	204,314	204,314	99,727	0	0	0	0	0	0	0
19:30:43	-94,506	2521,193	10,332	10,302	12,482	7,439	7,972	21,3	958,996	25,334	2521,193	0	204,314	204,314	99,727	0	0	0	0	0	0	0
19:30:43	-141,699	2519,776	10,185	10,156	12,482	7,425	7,962	21,3	958,996	25,334	2519,776	0	204,314	204,314	99,727	0	0	0	0	0	0	0
19:30:43	-47,241	2519,304	10,136	10,009	12,482	7,42	7,951	21,3	958,996	25,334	2519,304	0	204,314	204,314	99,727	0	0	0	0	0	0	0
19:30:43	124,462	2520,549	10,283	10,156	12,481	7,433	7,941	21,3	958,996	25,334	2519,305	0	204,314	204,314	99,727	0	0	0	0	0	0	0
19:30:43	15,112	2520,7	10,429	10,351	12,474	7,434	7,931	21,3	958,996	25,334	2519,307	0	204,314	204,314	99,727	0	0	0	0	0	0	0
19:30:43	-50,39	2520,196	10,478	10,498	12,469	7,429	7,921	21,3	958,996	25,334	2519,307	0	204,314	204,314	99,727	0	0	0	0	0	0	0
19:30:43	-33,325	2519,863	10,527	10,547	12,464	7,426	7,911	21,3	958,996	25,334	2519,308	0	204,314	204,314	99,727	0	0	0	0	0	0	0
19:30:43	31,152	2520,174	10,625	10,498	12,46	7,429	7,902	21,3	958,996	25,334	2519,309	0	204,314	204,314	99,727	0	0	0	0	0	0	0
19:30:43	-158,959	2518,585	10,478	10,498	12,459	7,413	7,892	21,3	958,996	25,334	2518,585	0	204,314	204,314	99,727	0	0	0	0	0	0	0
19:30:43	-47,216	2518,112	10,429	10,498	12,459	7,408	7,883	21,3	958,996	25,334	2518,112	0	204,314	204,314	99,727	0	0	0	0	0	0	0
19:30:43	-94,458	2517,168	10,332	10,351	12,459	7,398	7,873	21,3	958,996	25,334	2517,168	0	204,314	204,314	99,727	0	0	0	0	0	0	0
19:30:43	-62,28	2516,545	10,332	10,351	12,456	7,392	7,864	21,3	958,996	25,334	2516,545	0	204,314	204,314	99,727	0	0	0	0	0	0	0
19:30:43	76,171	2517,307	10,429	10,4	12,455	7,399	7,855	21,3	958,996	25,334	2516,546	0	204,314	204,314	99,727	0	0	0	0	0	0	0
19:30:43	-141,674	2515,89	10,283	10,302	12,455	7,385	7,845	21,3	958,996	25,334	2515,89	0	204,314	204,314	99,727	0	0	0	0	0	0	0
19:30:43	-17,041	2515,72	10,283	10,156	12,454	7,383	7,836	21,3	958,996	25,334	2515,72	0	204,314	204,314	99,727	0	0	0	0	0	0	0
19:30:43	-15,063	2515,569	10,332	10,205	12,45	7,381	7,827	21,3	958,996	25,334	2515,569	0	204,314	204,314	99,727	0	0	0	0	0	0	0
19:30:43	-81,616	2514,753	10,332	10,302	12,446	7,373	7,819	21,3	958,996	25,334	2514,753	0	204,314	204,314	99,727	0	0	0	0	0	0	0
19:30:43	-61,206	2514,141	10,332	10,351	12,442	7,367	7,81	21,3	958,996	25,334	2514,141	0	204,314	204,314	99,727	0	0	0	0	0	0	0
19:30:43	76,171	2514,902	10,429	10,351	12,441	7,375	7,801	21,3	958,996	25,334	2514,142	0	204,314	204,314	99,727	0	0	0	0	0	0	0
19:30:43	-61,206	2514,29	10,429	10,351	12,438	7,368	7,793	21,3	958,996	25,334	2514,142	0	204,314	204,314	99,727	0	0	0	0	0	0	0
19:30:43	-18,334	2514,107	10,429	10,302	12,437	7,366	7,784	21,3	958,996	25,334	2514,107	0	204,314	204,314	99,727	0	0	0	0	0	0	0
19:30:43	-112,524	2512,982	10,332	10,351	12,436	7,355	7,776	21,3	958,996	25,334	2512,982	0	204,314	204,314	99,727	0	0	0	0	0	0	0
19:30:43	-71,972	2512,262	10,283	10,205	12,434	7,347	7,768	21,3	958,996	25,334	2512,262	0	204,314	204,314	99,727	0	0	0	0	0	0	0
19:30:43	-80,419	2511,458	10,136	10,009	12,438	7,339	7,759	21,3	958,996	25,334	2511,458	0	204,314	204,314	99,727	0	0	0	0	0	0	0
19:30:43	123,315	2512,691	10,283	10,156	12,437	7,352	7,751	21,3	958,996	25,334	2511,459	0	204,314	204,314	99,727	0	0	0	0	0	0	0
19:30:43	-79,321	2511,898	10,283	10,205	12,432	7,344	7,743	21,3	958,996	25,334	2511,46	0	204,314	204,314	99,727	0	0	0	0	0	0	0
19:30:43	-60,131	2511,297	10,283	10,156	12,429	7,337	7,735	21,3	958,996	25,334	2511,297	0	204,314	204,314	99,727	0	0	0	0	0	0	0
19:30:43	62,084	2511,917	10,429	10,351	12,424	7,344	7,728	21,3	958,996	25,334	2511,297	0	204,314	204,314	99,727	0	0	0	0	0	0	0
19:30:43	-52,539	2511,392	10,478	10,4	12,418	7,338	7,72	21,3	958,996	25,334	2511,297	0	204,314	204,314	99,727	0	0	0	0	0	0	0
19:30:43	-12,963	2511,262	10,527	10,498	12,415	7,337	7,712	21,3	958,996	25,334	2511,262	0	204,314	204,314	99,727	0	0	0	0	0	0	0
19:30:43	-78,442	2510,478	10,527	10,498	12,411	7,329	7,705	21,3	958,996	25,334	2510,478	0	204,314	204,314	99,727	0	0	0	0	0	0	0
19:30:43	-47,192	2510,006	10,478	10,4	12,411	7,324	7,697	21,3	958,996	25,334	2510,006	0	204,314	204,314	99,727	0	0	0	0	0	0	0
19:30:43	-81,42	2509,192	10,332	10,205	12,414	7,316	7,69	21,3	958,996	25,334	2509,192	0	204,314	204,314	99,727	0	0	0	0	0	0	0
19:30:43	-141,552	2507,776	10,185	10,058	12,414	7,301	7,682	21,3	958,996	25,334	2507,776	0	204,314	204,314	99,727	0	0	0	0	0	0	0
19:30:43	52,539	2508,302	10,283	10,205	12,412	7,307	7,675	21,3	958,996	25,334	2507,777	0	204,314	204,314	99,727	0	0	0	0	0	0	0
19:30:43	-37,67	2507,925	10,283	10,302	12,409	7,303	7,668	21,3	958,996	25,334	2507,777	0	204,314	204,314	99,727	0	0	0	0	0	0	0
19:30:43	-40,6	2507,519	10,283	10,156	12,407	7,298	7,66	21,3	958,996	25,334	2507,519	0	204,314	204,314	99,727	0	0	0	0	0	0	0
19:30:43	-113,696	2506,382	10,185	10,156	12,406	7,287	7,653	21,3	958,996	25,334	2506,382	0	204,314	204,314	99,727	0	0	0	0	0	0	0
19:30:43	75	2507,132	10,283	10,205	12,405	7,295	7,646	21,3	958,996	25,334	2506,383	0	204,314	204,314	99,727	0	0	0	0	0	0	0
19:30:43	-136,206	2505,77	10,185	10,156	12,403	7,28	7,639	21,3	958,996	25,334	2505,77	0	204,314	204,314	99,727	0	0	0	0	0	0	0
19:30:43	76,025	2506,53	10,283	10,205	12,402	7,288	7,632	21,3	958,996	25,334	2505,771	0	204,314	204,314	99,727	0	0	0	0	0	0	0
19:30:43	-94,335	2505,587	10,185	10,058	12,402	7,279	7,625	21,3	958,996	25,334	2505,587	0	204,314	204,314	99,727	0	0	0	0	0	0	0
19:30:43	-19,311	2505,394	10,185	10,058	12,4	7,277	7,618	21,3	958,996	25,334	2505,394	0	204,314	204,314	99,727	0	0	0	0	0	0	0
19:30:43	-5,371	2505,34	10,283	10,156	12,395	7,276	7,612	21,3	958,996	25,334	2505,34	0	204,314	204,314	99,727	0	0	0	0	0	0	0
19:30:43	-14,038	2505,2	10,332	10,205	12,391	7,275	7,605	21,3	958,996	25,334	2505,2	0	204,314	204,314	99,727	0	0	0	0	0	0	0
19:30:43	-39,746	2504,802	10,332	10,302	12,389	7,27	7,598	21,3	958,996	25,334	2504,802	0	204,314	204,314	99,727	0	0	0	0	0	0	0
19:30:43	-59,106	2504,211	10,332	10,351	12,386	7,264	7,592	21,3	958,996	25,334	2504,211	0	204,314	204,314	99,727	0	0	0	0	0	0	0
19:30:43	-47,143	2503,74	10,283	10,205	12,386	7,26	7,585	21,3	958,996	25,334	2503,74	0	204,314	204,314	99,727	0	0	0	0	0	0	0
19:30:43	-94,335	2502,796	10,185	10,058	12,386	7,25	7,579	21,3	958,996	25,334	2502,796	0	204,314	204,314	99,727	0	0	0	0	0	0	0
19:30:43	0	2502,796	10,185	10,058	12,386	7,25	7,572	21,3	958,996	25,334	2502,796	0	204,314	204,314	99,727	0	0	0	0	0	0	0
19:30:43	0	2502,796	10,185	10,156	12,386	7,25	7,566	21,3	958,996	25,334	2502,796	0	204,314	204,314	99,727	0	0	0	0	0	0	0
19:30:43	-47,143	2502,325	10,136	10,058	12,386	7,245	7,56	21,3	958,996	25,334	2502,325	0	204,314	204,314	99,727	0	0	0	0	0	0	0
19:30:43	0	2502,325	10,136	9,961	12,386	7,245	7,553	21,3	958,996	25,334	2502,325	0	204,314	204,314	99,727	0	0	0	0	0	0	0
19:30:43	-94,287	2501,382	10,039	9,961	12,386	7,235	7,547	21,3	958,996	25,334	2501,382	0	204,314	204,314	99,727	0	0	0	0	0	0	0
19:30:44	-20,41	2501,178	10,039	9,961	12,385	7,233	7,541	21,3	958,996	25,334	2501,178	0	204,314	204,314	99,727	0	0	0	0	0	0	0
19:30:44	81,323	2501,991	10,185	10,205	12,381	7,242	7,535	21,3	958,996	25,334	2501,179	0	204,314	204,314	99,727	0	0	0	0	0	0	0
19:30:44	-59,985	2501,391	10,185	10,058	12,378	7,235	7,529	21,3	958,996	25,334	2501,179	0	204,314	204,314	99,727	0	0	0	0	0	0	0
19:30:44	-47,143	2500,92	10,136	10,009	12,378	7,23	7,523	21,3	958,996	25,334	2500,92	0	204,314	204,314	99,727	0	0	0	0	0	0	0
19:30:44	0	2500,92	10,136	10,009	12,378	7,23	7,518	21,3	958,996	25,334	2500,92	0	204,314	204,314	99,727	0	0	0	0	0	0	0
19:30:44	-94,287	2499,977	10,039	9,961	12,378	7,221	7,512	21,3	958,996	25,334	2499,977	0	204,314	204,314	99,727	0	0	0	0	0	0	0
19:30:44	-19,335	2499,784	10,039	10,009	12,377	7,219	7,506	21,3	958,996	25,334	2499,784	0	204,314	204,314	99,727	0	0	0	0	0	0	0
19:30:44	0	2499,784	10,039	10,009	12,377	7,219	7,501	21,3	958,996	25,334	2499,784	0	204,314	204,314	99,727	0	0	0	0	0	0	0
19:30:44	34,155	2500,125	10,136	10,058	12,373	7,222	7,495	21,3	958,996	25,334	2499,784	0	204,314	204,314	99,727	0	0	0	0	0	0	0
19:30:44	-19,36	2499,932	10,136	10,058	12,372	7,22	7,49	21,3	958,996	25,334	2499,784	0	204,314	204,314	99,727	0	0	0	0	0	0	0
19:30:44	-18,286	2499,749	10,136	10,058	12,371	7,218	7,484	21,3	958,996	25,334	2499,749	0	204,314	204,314	99,727	0	0	0	0	0	0	0
19:30:44	-15,112	2499,598	10,185	10,058	12,367	7,217	7,479	21,3	958,996	25,334	2499,598	0	204,314	204,314	99,727	0	0	0	0	0	0	0
19:30:44	60,913	2500,207	10,332	10,205	12,363	7,223	7,474	21,3	958,996	25,334	2499,598	0	204,314	204,314	99,727	0	0	0	0	0	0	0
19:30:44	-47,143	2499,735	10,283	10,302	12,363	7,218	7,469	21,3	958,996	25,334	2499,598	0	204,314	204,314	99,727	0	0	0	0	0	0	0
19:30:44	-18,164	2499,554	10,283	10,302	12,362	7,216	7,464	21,3	958,996	25,334	2499,554	0	204,314	204,314	99,727	0	0	0	0	0	0	0
19:30:44	-141,381	2498,14	10,136	10,058	12,362	7,202	7,459	21,3	958,996	25,334	2498,14	0	204,314	204,314	99,727	0	0	0	0	0	0	0
19:30:44	-41,845	2497,721	10,136	10,009	12,359	7,197	7,454	21,2	957,566	25,334	2497,721	0	204,314	204,314	99,727	0	0	0	0	0	0	0
19:30:44	3,881	2497,76	10,136	10,058	12,359	7,198	7,449	21,2	957,566	25,334	2497,721	0	204,314	204,314	99,727	0	0	0	0	0	0	0
19:30:44	0	2497,76	10,136	10,058	12,359	7,198	7,444	21,2	957,566	25,334	2497,721	0	204,314	204,314	99,727	0	0	0	0	0	0	0
19:30:44	-141,406	2496,346	9,99	9,863	12,359	7,183	7,439	21,2	957,566	25,334	2496,346	0	204,314	204,314	99,727	0	0	0	0	0	0	0
19:30:44	-65,429	2495,692	9,941	9,814	12,358	7,177	7,434	21,2	957,566	25,334	2495,692	0	204,314	204,314	99,727	0	0	0	0	0	0	0
19:30:44	47,167	2496,163	9,99	9,961	12,358	7,181	7,429	21,2	957,566	25,334	2495,692	0	204,314	204,314	99,727	0	0	0	0	0	0	0
19:30:44	-79,467	2495,369	9,99	9,863	12,354	7,173	7,424	21,2	957,566	25,334	2495,369	0	204,314	204,314	99,727	0	0	0	0	0	0	0
19:30:44	0	2495,369	9,99	9,961	12,354	7,173	7,419	21,2	957,566	25,334	2495,369	0	204,314	204,314	99,727	0	0	0	0	0	0	0
19:30:44	-62,255	2494,746	9,99	9,863	12,35	7,167	7,414	21,2	957,566	25,334	2494,746	0	204,314	204,314	99,727	0	0	0	0	0	0	0
19:30:44	30,078	2495,047	10,039	10,009	12,349	7,17	7,409	21,2	957,566	25,334	2494,746	0	204,314	204,314	99,727	0	0	0	0	0	0	0
19:30:44	-62,231	2494,425	10,039	10,009	12,346	7,164	7,404	21,2	957,566	25,334	2494,425	0	203,705	203,705	99,724	0	0	0	0	0	0	0
19:30:44	-18,31	2494,242	10,039	10,009	12,345	7,162	7,399	21,2	957,566	25,334	2494,242	0	203,705	203,705	99,724	0	0	0	0	0	0	0
19:30:44	32,006	2494,562	10,136	10,058	12,341	7,165	7,395	21,2	957,566	25,334	2494,242	0	203,705	203,705	99,724	0	0	0	0	0	0	0
19:30:44	-18,261	2494,379	10,136	10,009	12,34	7,163	7,39	21,2	957,566	25,334	2494,242	0	203,705	203,705	99,724	0	0	0	0	0	0	0
19:30:44	-94,262	2493,436	10,039	9,863	12,34	7,153	7,386	21,2	957,566	25,334	2493,436	0	203,705	203,705	99,724	0	0	0	0	0	0	0
19:30:44	-47,119	2492,965	9,99	9,863	12,34	7,148	7,381	21,2	957,566	25,334	2492,965	0	203,705	203,705	99,724	0	0	0	0	0	0	0
19:30:44	-47,119	2492,494	9,941	9,716	12,34	7,144	7,376	21,2	957,566	25,334	2492,494	0	203,705	203,705	99,724	0	0	0	0	0	0	0
19:30:44	-16,186	2492,332	9,99	9,814	12,337	7,142	7,372	21,2	957,566	25,334	2492,332	0	203,705	203,705	99,724	0	0	0	0	0	0	0
19:30:44	-17,211	2492,16	9,99	9,863	12,336	7,14	7,367	21,2	957,566	25,334	2492,16	0	203,705	203,705	99,724	0	0	0	0	0	0	0
19:30:44	-47,094	2491,689	9,941	9,814	12,336	7,135	7,363	21,2	957,566	25,334	2491,689	0	203,705	203,705	99,724	0	0	0	0	0	0	0
19:30:44	-62,255	2491,067	9,941	9,716	12,332	7,129	7,358	21,2	957,566	25,334	2491,067	0	203,705	203,705	99,724	0	0	0	0	0	0	0
19:30:44	0	2491,067	9,941	9,814	12,332	7,129	7,354	21,2	957,566	25,334	2491,066	0	203,705	203,705	99,724	0	0	0	0	0	0	0
19:30:44	0	2491,067	9,941	9,716	12,332	7,129	7,349	21,2	957,566	25,334	2491,066	0	203,705	203,705	99,724	0	0	0	0	0	0	0
19:30:44	-141,308	2489,653	9,795	9,863	12,332	7,114	7,345	21,2	957,566	25,334	2489,653	0	203,705	203,705	99,724	0	0	0	0	0	0	0
19:30:44	47,094	2490,124	9,843	9,961	12,332	7,119	7,34	21,2	957,566	25,334	2489,654	0	203,705	203,705	99,724	0	0	0	0	0	0	0
19:30:44	-18,115	2489,943	9,843	9,814	12,331	7,117	7,336	21,2	957,566	25,334	2489,654	0	203,705	203,705	99,724	0	0	0	0	0	0	0
19:30:44	-47,07	2489,473	9,795	9,716	12,331	7,112	7,331	21,2	957,566	25,334	2489,473	0	203,705	203,705	99,724	0	0	0	0	0	0	0
19:30:44	-15,136	2489,321	9,843	9,814	12,328	7,111	7,327	21,2	957,566	25,334	2489,321	0	203,705	203,705	99,724	0	0	0	0	0	0	0
19:30:44	94,213	2490,263	9,941	9,863	12,328	7,121	7,323	21,2	957,566	25,334	2489,322	0	203,705	203,705	99,724	0	0	0	0	0	0	0
19:30:44	47,094	2490,734	9,99	9,961	12,328	7,125	7,319	21,2	957,566	25,334	2489,324	0	203,705	203,705	99,724	0	0	0	0	0	0	0
19:30:44	0	2490,734	9,99	9,961	12,328	7,125	7,315	21,2	957,566	25,334	2489,325	0	203,705	203,705	99,724	0	0	0	0	0	0	0
19:30:44	-47,094	2490,263	9,941	9,863	12,328	7,121	7,312	21,2	957,566	25,334	2489,326	0	203,705	203,705	99,724	0	0	0	0	0	0	0
19:30:44	0	2490,263	9,941	9,863	12,328	7,121	7,308	21,2	957,566	25,334	2489,327	0	203,705	203,705	99,724	0	0	0	0	0	0	0
19:30:44	0	2490,263	9,941	9,814	12,328	7,121	7,304	21,2	957,566	25,334	2489,327	0	203,705	203,705	99,724	0	0	0	0	0	0	0
19:30:44	47,094	2490,734	9,99	9,863	12,328	7,125	7,301	21,2	957,566	25,334	2489,329	0	203,705	203,705	99,724	0	0	0	0	0	0	0
19:30:44	-141,308	2489,321	9,843	9,716	12,328	7,111	7,297	21,2	957,566	25,334	2489,321	0	203,705	203,705	99,724	0	0	0	0	0	0	0
19:30:44	188,403	2491,205	10,039	9,961	12,328	7,13	7,294	21,2	957,566	25,334	2489,323	0	203,705	203,705	99,724	0	0	0	0	0	0	0
19:30:44	0	2491,205	10,039	10,058	12,328	7,13	7,29	21,2	957,566	25,334	2489,325	0	203,705	203,705	99,724	0	0	0	0	0	0	0
19:30:44	-47,094	2490,734	9,99	9,716	12,328	7,125	7,287	21,2	957,566	25,334	2489,326	0	203,705	203,705	99,724	0	0	0	0	0	0	0
19:30:44	-126,171	2489,473	9,795	9,668	12,331	7,112	7,284	21,2	957,566	25,334	2489,326	0	203,705	203,705	99,724	0	0	0	0	0	0	0
19:30:44	-13,867	2489,334	9,697	9,668	12,336	7,111	7,28	21,2	957,566	25,334	2489,326	0	203,705	203,705	99,724	0	0	0	0	0	0	0
19:30:44	79,052	2490,124	9,843	9,668	12,332	7,119	7,277	21,2	957,566	25,334	2489,327	0	203,705	203,705	99,724	0	0	0	0	0	0	0
19:30:44	125,146	2491,376	10,039	9,961	12,329	7,132	7,274	21,2	957,566	25,334	2489,329	0	203,705	203,705	99,724	0	0	0	0	0	0	0
19:30:44	-82,446	2490,551	9,99	10,009	12,327	7,124	7,271	21,2	957,566	25,334	2489,33	0	203,705	203,705	99,724	0	0	0	0	0	0	0
19:30:44	0	2490,551	9,99	9,961	12,327	7,124	7,269	21,2	957,566	25,334	2489,331	0	203,705	203,705	99,724	0	0	0	0	0	0	0
19:30:44	47,094	2491,022	10,039	10,009	12,327	7,128	7,266	21,2	957,566	25,334	2489,333	0	203,705	203,705	99,724	0	0	0	0	0	0	0
19:30:44	0	2491,022	10,039	9,961	12,327	7,128	7,263	21,2	957,566	25,334	2489,335	0	203,705	203,705	99,724	0	0	0	0	0	0	0
19:30:44	112,524	2492,148	10,136	10,058	12,328	7,14	7,261	21,2	957,566	25,334	2489,338	0	203,705	203,705	99,724	0	0	0	0	0	0	0
19:30:44	141,357	2493,561	10,283	10,351	12,328	7,155	7,259	21,2	957,566	25,334	2489,342	0	203,705	203,705	99,724	0	0	0	0	0	0	0
19:30:44	127,514	2494,836	10,332	10,351	12,332	7,168	7,257	21,2	957,566	25,334	2489,347	0	203,705	203,705	99,724	0	0	0	0	0	0	0
19:30:44	268,066	2497,517	10,527	10,595	12,337	7,195	7,256	21,2	957,566	25,334	2489,355	0	203,705	203,705	99,724	0	0	0	0	0	0	0
19:30:44	521,313	2502,73	10,918	11,084	12,345	7,249	7,255	21,2	957,566	25,334	2489,368	0	203,705	203,705	99,724	0	0	0	0	0	0	0
19:30:44	367,114	2506,401	11,113	11,572	12,355	7,287	7,256	21,2	957,566	25,334	2489,385	0	203,705	203,705	99,724	0	0	0	0	0	0	0
19:30:44	489,721	2511,298	11,308	11,621	12,372	7,337	7,258	21,2	957,566	25,334	2489,407	0	203,705	203,705	99,724	0	0	0	0	0	0	0
19:30:44	494,36	2516,242	11,406	11,816	12,395	7,388	7,26	21,2	957,566	25,334	2489,434	0	203,705	203,705	99,724	0	0	0	0	0	0	0
19:30:44	360,913	2519,851	11,308	11,816	12,421	7,426	7,264	21,2	957,566	25,334	2489,464	0	203,705	203,705	99,724	0	0	0	0	0	0	0
19:30:44	663,281	2526,484	11,455	11,914	12,45	7,494	7,268	21,2	957,566	25,334	2489,502	0	203,705	203,705	99,724	0	0	0	0	0	0	0
19:30:44	529,785	2531,782	11,504	12,158	12,478	7,549	7,274	21,2	957,566	25,334	2489,544	0	203,705	203,705	99,724	0	0	0	0	0	0	0
19:30:44	913,378	2540,916	11,943	12,5	12,505	7,643	7,281	21,2	957,566	25,334	2489,595	0	203,705	203,705	99,724	0	0	0	0	0	0	0
19:30:44	571,191	2546,628	12,041	12,841	12,532	7,702	7,289	21,2	957,566	25,334	2489,652	0	203,705	203,705	99,724	0	0	0	0	0	0	0
19:30:44	791,137	2554,539	12,285	13,086	12,564	7,783	7,299	21,2	957,566	25,334	2489,717	0	203,705	203,705	99,724	0	0	0	0	0	0	0
19:30:44	685,961	2561,399	12,48	13,33	12,592	7,854	7,31	21,2	957,566	25,334	2489,789	0	203,705	203,705	99,724	0	0	0	0	0	0	0
19:30:44	707,397	2568,473	12,627	13,427	12,624	7,927	7,322	21,2	957,566	25,334	2489,868	0	203,705	203,705	99,724	0	0	0	0	0	0	0
19:30:44	790,698	2576,38	12,773	13,525	12,661	8,008	7,335	21,2	957,566	25,334	2489,954	0	203,705	203,705	99,724	0	0	0	0	0	0	0
19:30:44	584,35	2582,223	12,773	13,427	12,694	8,069	7,35	21,2	957,566	25,334	2490,047	0	203,705	203,705	99,724	0	0	0	0	0	0	0
19:30:44	792,285	2590,146	12,822	13,574	12,736	8,15	7,365	21,2	957,566	25,334	2490,147	0	203,705	203,705	99,724	0	0	0	0	0	0	0
19:30:44	585,571	2596,002	12,822	13,623	12,769	8,211	7,382	21,2	957,566	25,334	2490,253	0	203,705	203,705	99,724	0	0	0	0	0	0	0
19:30:44	802,856	2604,03	12,968	13,867	12,807	8,293	7,4	21,2	957,566	25,334	2490,367	0	203,705	203,705	99,724	0	0	0	0	0	0	0
19:30:44	776,611	2611,796	13,164	14,062	12,84	8,374	7,419	21,2	957,566	25,334	2490,488	0	203,705	203,705	99,724	0	0	0	0	0	0	0
19:30:44	765,429	2619,451	13,261	14,111	12,878	8,452	7,439	21,2	957,566	25,334	2490,617	0	203,705	203,705	99,724	0	0	0	0	0	0	0
19:30:44	830,444	2627,755	13,506	14,404	12,911	8,538	7,461	21,2	957,566	25,334	2490,754	0	203,705	203,705	99,724	0	0	0	0	0	0	0
19:30:44	629,541	2634,05	13,457	14,306	12,95	8,603	7,483	21,2	957,566	25,334	2490,897	0	203,705	203,705	99,724	0	0	0	0	0	0	0
19:30:44	736,157	2641,412	13,603	14,453	12,983	8,679	7,506	21,2	957,566	25,334	2491,048	0	203,705	203,705	99,724	0	0	0	0	0	0	0
19:30:44	932,568	2650,738	13,945	14,599	13,017	8,775	7,531	21,2	957,566	25,334	2491,207	0	203,705	203,705	99,724	0	0	0	0	0	0	0
19:30:44	822,9	2658,967	14,092	14,941	13,056	8,86	7,557	21,2	957,566	25,334	2491,375	0	203,705	203,705	99,724	0	0	0	0	0	0	0
19:30:44	672,534	2665,692	14,092	14,941	13,094	8,929	7,584	21,2	957,566	25,334	2491,549	0	203,705	203,705	99,724	0	0	0	0	0	0	0
19:30:44	640,795	2672,1	14,14	14,795	13,127	8,995	7,612	21,2	957,566	25,334	2491,73	0	203,705	203,705	99,724	0	0	0	0	0	0	0
19:30:44	765,527	2679,755	14,238	14,99	13,165	9,074	7,641	21,2	957,566	25,334	2491,918	0	203,705	203,705	99,724	0	0	0	0	0	0	0
19:30:44	854,565	2688,301	14,433	15,283	13,203	9,162	7,67	21,2	957,566	25,334	2492,114	0	203,705	203,705	99,724	0	0	0	0	0	0	0
19:30:44	705,834	2695,359	14,482	15,283	13,24	9,235	7,701	21,2	957,566	25,334	2492,317	0	203,705	203,705	99,724	0	0	0	0	0	0	0
19:30:44	916,284	2704,522	14,726	15,332	13,278	9,329	7,733	21,2	957,566	25,334	2492,53	0	203,705	203,705	99,724	0	0	0	0	0	0	0
19:30:44	696,362	2711,486	14,775	15,429	13,315	9,401	7,766	21,2	957,566	25,334	2492,749	0	203,705	203,705	99,724	0	0	0	0	0	0	0
19:30:44	720,898	2718,695	14,922	15,429	13,347	9,476	7,799	21,2	957,566	25,334	2492,975	0	203,705	203,705	99,724	0	0	0	0	0	0	0
19:30:44	698,486	2725,68	15,068	15,674	13,379	9,548	7,834	21,2	957,566	25,334	2493,207	0	203,705	203,705	99,724	0	0	0	0	0	0	0
19:30:45	936,669	2735,046	15,459	16,015	13,41	9,644	7,869	21,2	957,566	25,334	2493,449	0	203,705	203,705	99,724	0	0	0	0	0	0	0
19:30:45	751,806	2742,564	15,703	16,211	13,439	9,722	7,905	21,2	957,566	25,334	2493,698	0	203,705	203,705	99,724	0	0	0	0	0	0	0
19:30:45	541,821	2747,983	15,752	16,357	13,466	9,778	7,942	21,2	957,566	25,334	2493,952	0	203,705	203,705	99,724	0	0	0	0	0	0	0
19:30:45	705,883	2755,041	15,947	16,504	13,495	9,85	7,98	21,2	957,566	25,334	2494,213	0	203,705	203,705	99,724	0	0	0	0	0	0	0
19:30:45	551,733	2760,559	15,947	16,504	13,527	9,907	8,017	21,2	957,566	25,334	2494,48	0	203,705	203,705	99,724	0	0	0	0	0	0	0
19:30:45	820,776	2768,766	16,191	16,601	13,559	9,992	8,056	21,2	957,566	25,334	2494,754	0	203,705	203,705	99,724	0	0	0	0	0	0	0
19:30:45	589,746	2774,664	16,191	16,601	13,593	10,053	8,095	21,2	957,566	25,334	2495,034	0	203,705	203,705	99,724	0	0	0	0	0	0	0
19:30:45	267,382	2777,338	15,947	16,552	13,621	10,08	8,134	21,2	957,566	25,334	2495,316	0	203,705	203,705	99,724	0	0	0	0	0	0	0
19:30:45	709,741	2784,435	16,093	16,699	13,653	10,153	8,174	21,2	957,566	25,334	2495,605	0	203,705	203,705	99,724	0	0	0	0	0	0	0
19:30:45	584,643	2790,282	16,24	16,748	13,678	10,214	8,214	21,2	957,566	25,334	2495,9	0	203,705	203,705	99,724	0	0	0	0	0	0	0
19:30:45	608,813	2796,37	16,435	16,894	13,701	10,276	8,254	21,2	957,566	25,334	2496,2	0	203,705	203,705	99,724	0	0	0	0	0	0	0
19:30:45	666,381	2803,034	16,679	17,187	13,725	10,345	8,295	21,2	957,566	25,334	2496,507	0	203,705	203,705	99,724	0	0	0	0	0	0	0
19:30:45	566,821	2808,702	16,826	17,383	13,749	10,403	8,336	21,2	957,566	25,334	2496,819	0	203,705	203,705	99,724	0	0	0	0	0	0	0
19:30:45	522,509	2813,927	16,924	17,431	13,773	10,457	8,378	21,2	957,566	25,334	2497,136	0	203,705	203,705	99,724	0	0	0	0	0	0	0
19:30:45	423,754	2818,164	16,924	17,431	13,797	10,501	8,42	21,2	957,566	25,334	2497,457	0	203,705	203,705	99,724	0	0	0	0	0	0	0
19:30:45	461,035	2822,775	16,875	17,236	13,826	10,549	8,461	21,2	957,566	25,334	2497,783	0	203,705	203,705	99,724	0	0	0	0	0	0	0
19:30:45	455,883	2827,334	16,826	17,187	13,854	10,596	8,503	21,3	958,996	25,334	2498,112	0	203,705	203,705	99,724	0	0	0	0	0	0	0
19:30:45	269,409	2830,028	16,679	17,041	13,878	10,623	8,545	21,3	958,996	25,334	2498,444	0	203,705	203,705	99,724	0	0	0	0	0	0	0
19:30:45	472,558	2834,753	16,728	17,09	13,902	10,672	8,587	21,3	958,996	25,334	2498,781	0	203,705	203,705	99,724	0	0	0	0	0	0	0
19:30:45	618,359	2840,937	16,924	17,187	13,926	10,736	8,629	21,3	958,996	25,334	2499,123	0	203,705	203,705	99,724	0	0	0	0	0	0	0
19:30:45	337,329	2844,31	16,924	17,187	13,945	10,771	8,671	21,3	958,996	25,334	2499,468	0	203,705	203,705	99,724	0	0	0	0	0	0	0
19:30:45	548,144	2849,792	17,217	17,578	13,959	10,827	8,713	21,3	958,996	25,334	2499,818	0	203,705	203,705	99,724	0	0	0	0	0	0	0
19:30:45	485,498	2854,647	17,363	17,627	13,978	10,877	8,755	21,3	958,996	25,334	2500,173	0	203,705	203,705	99,724	0	0	0	0	0	0	0
19:30:45	481,42	2859,461	17,51	17,724	13,997	10,927	8,798	21,3	958,996	25,334	2500,533	0	203,705	203,705	99,724	0	0	0	0	0	0	0
19:30:45	534,033	2864,801	17,705	17,969	14,016	10,982	8,841	21,3	958,996	25,334	2500,897	0	203,705	203,705	99,724	0	0	0	0	0	0	0
19:30:45	482,763	2869,629	17,851	18,066	14,035	11,032	8,884	21,3	958,996	25,334	2501,266	0	203,705	203,705	99,724	0	0	0	0	0	0	0
19:30:45	41,381	2870,043	17,558	17,773	14,054	11,036	8,926	21,3	958,996	25,334	2501,635	0	204,466	204,466	99,727	0	0	0	0	0	0	0
19:30:45	375,878	2873,801	17,51	17,724	14,078	11,075	8,968	21,3	958,996	25,334	2502,007	0	204,466	204,466	99,727	0	0	0	0	0	0	0
19:30:45	408,764	2877,889	17,51	17,773	14,101	11,117	9,01	21,3	958,996	25,334	2502,383	0	204,466	204,466	99,727	0	0	0	0	0	0	0
19:30:45	417,407	2882,063	17,51	17,724	14,125	11,16	9,052	21,3	958,996	25,334	2502,762	0	204,466	204,466	99,727	0	0	0	0	0	0	0
19:30:45	227,026	2884,333	17,412	17,627	14,143	11,183	9,094	21,3	958,996	25,334	2503,144	0	204,466	204,466	99,727	0	0	0	0	0	0	0
19:30:45	401,782	2888,351	17,558	17,627	14,158	11,225	9,136	21,3	958,996	25,334	2503,529	0	204,466	204,466	99,727	0	0	0	0	0	0	0
19:30:45	498,315	2893,334	17,803	18,066	14,172	11,276	9,178	21,3	958,996	25,334	2503,919	0	204,466	204,466	99,727	0	0	0	0	0	0	0
19:30:45	273,876	2896,073	17,9	18,066	14,182	11,304	9,22	21,3	958,996	25,334	2504,311	0	204,466	204,466	99,727	0	0	0	0	0	0	0
19:30:45	395,703	2900,03	18,047	18,115	14,196	11,345	9,261	21,3	958,996	25,334	2504,707	0	204,466	204,466	99,727	0	0	0	0	0	0	0
19:30:45	232,617	2902,356	18,047	18,115	14,209	11,369	9,303	21,3	958,996	25,334	2505,104	0	204,466	204,466	99,727	0	0	0	0	0	0	0
19:30:45	355,151	2905,908	18,144	18,164	14,223	11,406	9,344	21,3	958,996	25,334	2505,505	0	204,466	204,466	99,727	0	0	0	0	0	0	0
19:30:45	289,624	2908,804	18,193	18,359	14,237	11,435	9,385	21,3	958,996	25,334	2505,908	0	204,466	204,466	99,727	0	0	0	0	0	0	0
19:30:45	237,915	2911,183	18,193	18,261	14,25	11,46	9,426	21,3	958,996	25,334	2506,314	0	204,466	204,466	99,727	0	0	0	0	0	0	0
19:30:45	335,839	2914,542	18,291	18,31	14,264	11,495	9,466	21,3	958,996	25,334	2506,722	0	204,466	204,466	99,727	0	0	0	0	0	0	0
19:30:45	297,314	2917,515	18,34	18,359	14,278	11,525	9,506	21,3	958,996	25,334	2507,133	0	204,466	204,466	99,727	0	0	0	0	0	0	0
19:30:45	347,021	2920,985	18,535	18,457	14,286	11,561	9,547	21,3	958,996	25,334	2507,547	0	204,466	204,466	99,727	0	0	0	0	0	0	0
19:30:45	248,217	2923,467	18,633	18,603	14,294	11,587	9,587	21,3	958,996	25,334	2507,963	0	204,466	204,466	99,727	0	0	0	0	0	0	0
19:30:45	47,631	2923,943	18,486	18,457	14,305	11,592	9,626	21,3	958,996	25,334	2508,379	0	204,466	204,466	99,727	0	0	0	0	0	0	0
19:30:45	359,448	2927,538	18,633	18,506	14,317	11,629	9,665	21,3	958,996	25,334	2508,798	0	204,466	204,466	99,727	0	0	0	0	0	0	0
19:30:45	116,894	2928,707	18,633	18,652	14,324	11,641	9,704	21,3	958,996	25,334	2509,218	0	204,466	204,466	99,727	0	0	0	0	0	0	0
19:30:45	293,554	2931,642	18,779	18,652	14,332	11,671	9,743	21,3	958,996	25,334	2509,64	0	204,466	204,466	99,727	0	0	0	0	0	0	0
19:30:45	80,175	2932,444	18,779	18,701	14,337	11,679	9,781	21,3	958,996	25,334	2510,063	0	204,466	204,466	99,727	0	0	0	0	0	0	0
19:30:45	131,811	2933,762	18,828	18,799	14,341	11,693	9,818	21,3	958,996	25,334	2510,487	0	204,466	204,466	99,727	0	0	0	0	0	0	0
19:30:45	292,626	2936,689	18,974	18,847	14,349	11,723	9,855	21,3	958,996	25,334	2510,913	0	204,466	204,466	99,727	0	0	0	0	0	0	0
19:30:45	-0,561	2936,683	18,877	18,945	14,355	11,723	9,892	21,3	958,996	25,334	2511,339	0	204,466	204,466	99,727	0	0	0	0	0	0	0
19:30:45	140,698	2938,09	18,877	18,847	14,363	11,737	9,928	21,3	958,996	25,334	2511,766	0	204,466	204,466	99,727	0	0	0	0	0	0	0
19:30:45	63,452	2938,724	18,779	18,652	14,372	11,744	9,964	21,3	958,996	25,334	2512,193	0	204,466	204,466	99,727	0	0	0	0	0	0	0
19:30:45	-147,924	2937,245	18,535	18,457	14,378	11,729	9,998	21,3	958,996	25,334	2512,618	0	204,466	204,466	99,727	0	0	0	0	0	0	0
19:30:45	240,771	2939,653	18,633	18,506	14,386	11,753	10,033	21,3	958,996	25,334	2513,045	0	204,466	204,466	99,727	0	0	0	0	0	0	0
19:30:45	168,139	2941,334	18,779	18,603	14,387	11,771	10,067	21,3	958,996	25,334	2513,473	0	204,466	204,466	99,727	0	0	0	0	0	0	0
19:30:45	49,536	2941,83	18,828	18,799	14,387	11,776	10,1	21,3	958,996	25,334	2513,901	0	204,466	204,466	99,727	0	0	0	0	0	0	0
19:30:45	59,594	2942,426	18,828	18,701	14,39	11,782	10,133	21,3	958,996	25,334	2514,33	0	204,466	204,466	99,727	0	0	0	0	0	0	0
19:30:45	49,536	2942,921	18,877	18,847	14,39	11,787	10,166	21,3	958,996	25,334	2514,759	0	204,466	204,466	99,727	0	0	0	0	0	0	0
19:30:45	119,726	2944,118	18,974	18,994	14,391	11,8	10,198	21,3	958,996	25,334	2515,188	0	204,466	204,466	99,727	0	0	0	0	0	0	0
19:30:45	61,743	2944,736	18,974	18,945	14,395	11,806	10,229	21,3	958,996	25,334	2515,617	0	204,466	204,466	99,727	0	0	0	0	0	0	0
19:30:45	0	2944,736	18,974	18,994	14,395	11,806	10,26	21,3	958,996	25,334	2516,046	0	204,466	204,466	99,727	0	0	0	0	0	0	0
19:30:45	-28,564	2944,45	18,828	18,799	14,402	11,803	10,291	21,3	958,996	25,334	2516,475	0	204,466	204,466	99,727	0	0	0	0	0	0	0
19:30:45	0	2944,45	18,828	18,799	14,402	11,803	10,32	21,3	958,996	25,334	2516,903	0	204,466	204,466	99,727	0	0	0	0	0	0	0
19:30:45	0	2944,45	18,828	18,701	14,402	11,803	10,349	21,3	958,996	25,334	2517,33	0	204,466	204,466	99,727	0	0	0	0	0	0	0
19:30:45	297,387	2947,424	19,121	19,189	14,402	11,834	10,378	21,3	958,996	25,334	2517,761	0	204,466	204,466	99,727	0	0	0	0	0	0	0
19:30:45	-148,73	2945,937	18,974	18,847	14,402	11,818	10,407	21,3	958,996	25,334	2518,189	0	204,466	204,466	99,727	0	0	0	0	0	0	0
19:30:45	-80,639	2945,13	18,877	18,799	14,403	11,81	10,434	21,3	958,996	25,334	2518,616	0	204,466	204,466	99,727	0	0	0	0	0	0	0
19:30:45	141,333	2946,544	18,974	18,847	14,405	11,825	10,461	21,3	958,996	25,334	2519,044	0	204,466	204,466	99,727	0	0	0	0	0	0	0
19:30:45	0	2946,544	18,974	18,945	14,405	11,825	10,488	21,3	958,996	25,334	2519,471	0	204,466	204,466	99,727	0	0	0	0	0	0	0
19:30:45	-148,657	2945,057	18,828	18,701	14,405	11,809	10,514	21,3	958,996	25,334	2519,897	0	204,466	204,466	99,727	0	0	0	0	0	0	0
19:30:45	49,56	2945,553	18,877	18,945	14,405	11,814	10,54	21,3	958,996	25,334	2520,322	0	204,466	204,466	99,727	0	0	0	0	0	0	0
19:30:45	-198,242	2943,57	18,681	18,506	14,405	11,794	10,564	21,3	958,996	25,334	2520,745	0	204,466	204,466	99,727	0	0	0	0	0	0	0
19:30:45	236,645	2945,937	18,974	18,945	14,402	11,818	10,589	21,3	958,996	25,334	2521,171	0	204,466	204,466	99,727	0	0	0	0	0	0	0
19:30:45	-198,217	2943,954	18,779	18,603	14,402	11,798	10,612	21,3	958,996	25,334	2521,593	0	204,466	204,466	99,727	0	0	0	0	0	0	0
19:30:45	-118,603	2942,768	18,681	18,603	14,4	11,786	10,635	21,3	958,996	25,334	2522,015	0	204,466	204,466	99,727	0	0	0	0	0	0	0
19:30:45	148,657	2944,255	18,828	18,701	14,4	11,801	10,658	21,3	958,996	25,334	2522,437	0	204,466	204,466	99,727	0	0	0	0	0	0	0
19:30:45	-49,536	2943,76	18,779	18,652	14,4	11,796	10,681	21,3	958,996	25,334	2522,858	0	204,466	204,466	99,727	0	0	0	0	0	0	0
19:30:45	-51,049	2943,249	18,828	18,701	14,395	11,791	10,702	21,3	958,996	25,334	2523,278	0	204,466	204,466	99,727	0	0	0	0	0	0	0
19:30:45	-198,193	2941,267	18,633	18,457	14,395	11,77	10,723	21,3	958,996	25,334	2523,696	0	204,466	204,466	99,727	0	0	0	0	0	0	0
19:30:45	198,193	2943,249	18,828	18,652	14,395	11,791	10,744	21,3	958,996	25,334	2524,116	0	204,466	204,466	99,727	0	0	0	0	0	0	0
19:30:45	-148,657	2941,763	18,681	18,652	14,395	11,775	10,764	21,3	958,996	25,334	2524,533	0	204,466	204,466	99,727	0	0	0	0	0	0	0
19:30:45	99,121	2942,754	18,779	18,652	14,395	11,785	10,784	21,3	958,996	25,334	2524,952	0	204,466	204,466	99,727	0	0	0	0	0	0	0
19:30:45	-148,657	2941,267	18,633	18,457	14,395	11,77	10,804	21,3	958,996	25,334	2525,368	0	204,466	204,466	99,727	0	0	0	0	0	0	0
19:30:45	0	2941,267	18,633	18,457	14,395	11,77	10,823	21,3	958,996	25,334	2525,784	0	204,466	204,466	99,727	0	0	0	0	0	0	0
19:30:45	-99,047	2940,277	18,535	18,359	14,395	11,76	10,841	21,3	958,996	25,334	2526,198	0	204,466	204,466	99,727	0	0	0	0	0	0	0
19:30:45	99,047	2941,267	18,633	18,457	14,395	11,77	10,859	21,3	958,996	25,334	2526,613	0	204,466	204,466	99,727	0	0	0	0	0	0	0
19:30:45	0	2941,267	18,633	18,603	14,395	11,77	10,877	21,3	958,996	25,334	2527,028	0	204,466	204,466	99,727	0	0	0	0	0	0	0
19:30:45	-148,583	2939,781	18,486	18,457	14,395	11,755	10,894	21,3	958,996	25,334	2527,441	0	204,466	204,466	99,727	0	0	0	0	0	0	0
19:30:45	0	2939,781	18,486	18,457	14,395	11,755	10,911	21,3	958,996	25,334	2527,853	0	204,466	204,466	99,727	0	0	0	0	0	0	0
19:30:45	0	2939,781	18,486	18,359	14,395	11,755	10,928	21,3	958,996	25,334	2528,265	0	204,466	204,466	99,727	0	0	0	0	0	0	0
19:30:45	198,12	2941,763	18,681	18,603	14,395	11,775	10,944	21,3	958,996	25,334	2528,678	0	204,466	204,466	99,727	0	0	0	0	0	0	0
19:30:45	-49,536	2941,267	18,633	18,506	14,395	11,77	10,961	21,3	958,996	25,334	2529,091	0	204,466	204,466	99,727	0	0	0	0	0	0	0
19:30:45	148,657	2942,754	18,779	18,603	14,395	11,785	10,977	21,3	958,996	25,334	2529,504	0	204,466	204,466	99,727	0	0	0	0	0	0	0
19:30:45	49,536	2943,249	18,828	18,701	14,395	11,791	10,993	21,3	958,996	25,334	2529,918	0	204,466	204,466	99,727	0	0	0	0	0	0	0
19:30:45	-49,536	2942,754	18,779	18,701	14,395	11,785	11,008	21,3	958,996	25,334	2530,331	0	204,466	204,466	99,727	0	0	0	0	0	0	0
19:30:45	0	2942,754	18,779	18,652	14,395	11,785	11,024	21,3	958,996	25,334	2530,743	0	204,466	204,466	99,727	0	0	0	0	0	0	0
19:30:45	-148,657	2941,267	18,633	18,506	14,395	11,77	11,038	21,3	958,996	25,334	2531,154	0	204,466	204,466	99,727	0	0	0	0	0	0	0
19:30:45	49,536	2941,763	18,681	18,603	14,395	11,775	11,053	21,3	958,996	25,334	2531,565	0	204,466	204,466	99,727	0	0	0	0	0	0	0
19:30:45	99,121	2942,754	18,779	18,652	14,395	11,785	11,067	21,3	958,996	25,334	2531,976	0	204,466	204,466	99,727	0	0	0	0	0	0	0
19:30:46	0	2942,754	18,779	18,701	14,395	11,785	11,081	21,3	958,996	25,334	2532,387	0	204,466	204,466	99,727	0	0	0	0	0	0	0
19:30:46	-99,121	2941,763	18,681	18,603	14,395	11,775	11,095	21,3	958,996	25,334	2532,796	0	204,466	204,466	99,727	0	0	0	0	0	0	0
19:30:46	148,657	2943,249	18,828	18,799	14,395	11,791	11,108	21,3	958,996	25,334	2533,206	0	204,466	204,466	99,727	0	0	0	0	0	0	0
19:30:46	-148,657	2941,763	18,681	18,603	14,395	11,775	11,121	21,3	958,996	25,334	2533,615	0	204,466	204,466	99,727	0	0	0	0	0	0	0
19:30:46	99,121	2942,754	18,779	18,603	14,395	11,785	11,134	21,3	958,996	25,334	2534,024	0	204,466	204,466	99,727	0	0	0	0	0	0	0
19:30:46	99,072	2943,744	18,877	18,945	14,395	11,796	11,147	21,3	958,996	25,334	2534,434	0	204,466	204,466	99,727	0	0	0	0	0	0	0
19:30:46	-97,607	2942,768	18,681	18,652	14,4	11,786	11,16	21,3	958,996	25,334	2534,842	0	204,466	204,466	99,727	0	0	0	0	0	0	0
19:30:46	0	2942,768	18,681	18,603	14,4	11,786	11,172	21,3	958,996	25,334	2535,25	0	204,466	204,466	99,727	0	0	0	0	0	0	0
19:30:46	148,657	2944,255	18,828	18,652	14,4	11,801	11,184	21,3	958,996	25,334	2535,659	0	204,466	204,466	99,727	0	0	0	0	0	0	0
19:30:46	49,56	2944,751	18,877	18,701	14,4	11,806	11,197	21,3	958,996	25,334	2536,068	0	204,466	204,466	99,727	0	0	0	0	0	0	0
19:30:46	-99,096	2943,76	18,779	18,701	14,4	11,796	11,208	21,3	958,996	25,334	2536,476	0	204,466	204,466	99,727	0	0	0	0	0	0	0
19:30:46	0	2943,76	18,779	18,652	14,4	11,796	11,22	21,3	958,996	25,334	2536,883	0	204,466	204,466	99,727	0	0	0	0	0	0	0
19:30:46	99,096	2944,751	18,877	18,701	14,4	11,806	11,231	21,3	958,996	25,334	2537,291	0	204,466	204,466	99,727	0	0	0	0	0	0	0
19:30:46	-99,096	2943,76	18,779	18,506	14,4	11,796	11,243	21,3	958,996	25,334	2537,698	0	204,466	204,466	99,727	0	0	0	0	0	0	0
19:30:46	-99,121	2942,768	18,681	18,457	14,4	11,786	11,253	21,3	958,996	25,334	2538,103	0	204,466	204,466	99,727	0	0	0	0	0	0	0
19:30:46	148,657	2944,255	18,828	18,603	14,4	11,801	11,264	21,3	958,996	25,334	2538,509	0	204,466	204,466	99,727	0	0	0	0	0	0	0
19:30:46	-49,536	2943,76	18,779	18,603	14,4	11,796	11,274	21,4	956,216	25,334	2538,914	0	204,466	204,466	99,727	0	0	0	0	0	0	0
19:30:46	115,625	2944,916	18,877	18,847	14,4	11,808	11,285	21,4	956,216	25,334	2539,32	0	204,466	204,466	99,727	0	0	0	0	0	0	0
19:30:46	-49,609	2944,42	18,828	18,506	14,4	11,803	11,295	21,4	956,216	25,334	2539,726	0	204,466	204,466	99,727	0	0	0	0	0	0	0
19:30:46	-148,779	2942,932	18,681	18,506	14,4	11,787	11,305	21,4	956,216	25,334	2540,129	0	204,466	204,466	99,727	0	0	0	0	0	0	0
19:30:46	99,194	2943,924	18,779	18,652	14,4	11,798	11,314	21,4	956,216	25,334	2540,533	0	204,466	204,466	99,727	0	0	0	0	0	0	0
19:30:46	-99,194	2942,932	18,681	18,506	14,4	11,787	11,324	21,4	956,216	25,334	2540,935	0	204,466	204,466	99,727	0	0	0	0	0	0	0
19:30:46	0	2942,932	18,681	18,603	14,4	11,787	11,333	21,4	956,216	25,334	2541,337	0	204,466	204,466	99,727	0	0	0	0	0	0	0
19:30:46	0	2942,932	18,681	18,603	14,4	11,787	11,342	21,4	956,216	25,334	2541,739	0	204,466	204,466	99,727	0	0	0	0	0	0	0
19:30:46	-49,584	2942,436	18,633	18,457	14,4	11,782	11,35	21,4	956,216	25,334	2542,139	0	204,466	204,466	99,727	0	0	0	0	0	0	0
19:30:46	0	2942,436	18,633	18,506	14,4	11,782	11,359	21,4	956,216	25,334	2542,54	0	204,466	204,466	99,727	0	0	0	0	0	0	0
19:30:46	-51	2941,926	18,681	18,701	14,395	11,777	11,367	21,4	956,216	25,334	2542,939	0	205,241	205,241	99,731	0	0	0	0	0	0	0
19:30:46	-49,56	2941,431	18,633	18,506	14,395	11,772	11,375	21,4	956,216	25,334	2543,338	0	205,241	205,241	99,731	0	0	0	0	0	0	0
19:30:46	148,73	2942,918	18,779	18,701	14,395	11,787	11,383	21,4	956,216	25,334	2543,737	0	205,241	205,241	99,731	0	0	0	0	0	0	0
19:30:46	0	2942,918	18,779	18,652	14,395	11,787	11,391	21,4	956,216	25,334	2544,136	0	205,241	205,241	99,731	0	0	0	0	0	0	0
19:30:46	-148,73	2941,431	18,633	18,359	14,395	11,772	11,398	21,4	956,216	25,334	2544,534	0	205,241	205,241	99,731	0	0	0	0	0	0	0
19:30:46	49,56	2941,926	18,681	18,603	14,395	11,777	11,406	21,4	956,216	25,334	2544,931	0	205,241	205,241	99,731	0	0	0	0	0	0	0
19:30:46	-78,247	2941,144	18,486	18,359	14,402	11,769	11,413	21,4	956,216	25,334	2545,327	0	205,241	205,241	99,731	0	0	0	0	0	0	0
19:30:46	148,754	2942,631	18,633	18,506	14,402	11,784	11,42	21,4	956,216	25,334	2545,725	0	205,241	205,241	99,731	0	0	0	0	0	0	0
19:30:46	-118,652	2941,445	18,535	18,457	14,4	11,772	11,427	21,4	956,216	25,334	2546,12	0	205,241	205,241	99,731	0	0	0	0	0	0	0
19:30:46	99,145	2942,436	18,633	18,603	14,4	11,782	11,434	21,4	956,216	25,334	2546,517	0	205,241	205,241	99,731	0	0	0	0	0	0	0
19:30:46	-99,145	2941,445	18,535	18,359	14,4	11,772	11,441	21,4	956,216	25,334	2546,912	0	205,241	205,241	99,731	0	0	0	0	0	0	0
19:30:46	148,73	2942,932	18,681	18,701	14,4	11,787	11,447	21,4	956,216	25,334	2547,308	0	205,241	205,241	99,731	0	0	0	0	0	0	0
19:30:46	48,193	2943,414	18,828	18,799	14,395	11,792	11,454	21,4	956,216	25,334	2547,704	0	205,241	205,241	99,731	0	0	0	0	0	0	0
19:30:46	-49,609	2942,918	18,779	18,701	14,395	11,787	11,461	21,4	956,216	25,334	2548,1	0	205,241	205,241	99,731	0	0	0	0	0	0	0
19:30:46	100,61	2943,924	18,779	18,652	14,4	11,798	11,467	21,4	956,216	25,334	2548,496	0	205,241	205,241	99,731	0	0	0	0	0	0	0
19:30:46	-99,194	2942,932	18,681	18,506	14,4	11,787	11,474	21,4	956,216	25,334	2548,89	0	205,241	205,241	99,731	0	0	0	0	0	0	0
19:30:46	0	2942,932	18,681	18,506	14,4	11,787	11,48	21,4	956,216	25,334	2549,285	0	205,241	205,241	99,731	0	0	0	0	0	0	0
19:30:46	0	2942,932	18,681	18,457	14,4	11,787	11,486	21,4	956,216	25,334	2549,678	0	205,241	205,241	99,731	0	0	0	0	0	0	0
19:30:46	99,194	2943,924	18,779	18,603	14,4	11,798	11,492	21,4	956,216	25,334	2550,073	0	205,241	205,241	99,731	0	0	0	0	0	0	0
19:30:46	0	2943,924	18,779	18,652	14,4	11,798	11,498	21,4	956,216	25,334	2550,467	0	205,241	205,241	99,731	0	0	0	0	0	0	0
19:30:46	49,584	2944,42	18,828	18,701	14,4	11,803	11,504	21,4	956,216	25,334	2550,861	0	205,241	205,241	99,731	0	0	0	0	0	0	0
19:30:46	-148,779	2942,932	18,681	18,652	14,4	11,787	11,509	21,4	956,216	25,334	2551,253	0	205,241	205,241	99,731	0	0	0	0	0	0	0
19:30:46	99,194	2943,924	18,779	18,506	14,4	11,798	11,515	21,4	956,216	25,334	2551,646	0	205,241	205,241	99,731	0	0	0	0	0	0	0
19:30:46	-247,924	2941,445	18,535	18,31	14,4	11,772	11,52	21,4	956,216	25,334	2552,035	0	205,241	205,241	99,731	0	0	0	0	0	0	0
19:30:46	297,509	2944,42	18,828	18,701	14,4	11,803	11,526	21,4	956,216	25,334	2552,428	0	205,241	205,241	99,731	0	0	0	0	0	0	0
19:30:46	-49,584	2943,924	18,779	18,799	14,4	11,798	11,531	21,4	956,216	25,334	2552,819	0	205,241	205,241	99,731	0	0	0	0	0	0	0
19:30:46	0	2943,924	18,779	18,603	14,4	11,798	11,536	21,4	956,216	25,334	2553,21	0	205,241	205,241	99,731	0	0	0	0	0	0	0
19:30:46	-99,194	2942,932	18,681	18,603	14,4	11,787	11,541	21,4	956,216	25,334	2553,6	0	205,241	205,241	99,731	0	0	0	0	0	0	0
19:30:46	0	2942,932	18,681	18,652	14,4	11,787	11,546	21,4	956,216	25,334	2553,99	0	205,241	205,241	99,731	0	0	0	0	0	0	0
19:30:46	-49,584	2942,436	18,633	18,603	14,4	11,782	11,551	21,4	956,216	25,334	2554,378	0	205,241	205,241	99,731	0	0	0	0	0	0	0
19:30:46	148,779	2943,924	18,779	18,701	14,4	11,798	11,555	21,4	956,216	25,334	2554,768	0	205,241	205,241	99,731	0	0	0	0	0	0	0
19:30:46	-297,509	2940,949	18,486	18,506	14,4	11,767	11,56	21,4	956,216	25,334	2555,154	0	205,241	205,241	99,731	0	0	0	0	0	0	0
19:30:46	97,729	2941,926	18,681	18,701	14,395	11,777	11,564	21,4	956,216	25,334	2555,541	0	205,241	205,241	99,731	0	0	0	0	0	0	0
19:30:46	0	2941,926	18,681	18,701	14,395	11,777	11,568	21,4	956,216	25,334	2555,927	0	205,241	205,241	99,731	0	0	0	0	0	0	0
19:30:46	0	2941,926	18,681	18,652	14,395	11,777	11,572	21,4	956,216	25,334	2556,313	0	205,241	205,241	99,731	0	0	0	0	0	0	0
19:30:46	99,169	2942,918	18,779	18,652	14,395	11,787	11,576	21,4	956,216	25,334	2556,7	0	205,241	205,241	99,731	0	0	0	0	0	0	0
19:30:46	-99,169	2941,926	18,681	18,603	14,395	11,777	11,58	21,4	956,216	25,334	2557,085	0	205,241	205,241	99,731	0	0	0	0	0	0	0
19:30:46	198,364	2943,91	18,877	18,847	14,395	11,797	11,584	21,4	956,216	25,334	2557,472	0	205,241	205,241	99,731	0	0	0	0	0	0	0
19:30:46	-49,584	2943,414	18,828	18,652	14,395	11,792	11,589	21,4	956,216	25,334	2557,858	0	205,241	205,241	99,731	0	0	0	0	0	0	0
19:30:46	-97,778	2942,436	18,633	18,457	14,4	11,782	11,592	21,4	956,216	25,334	2558,243	0	205,241	205,241	99,731	0	0	0	0	0	0	0
19:30:46	-99,145	2941,445	18,535	18,457	14,4	11,772	11,596	21,4	956,216	25,334	2558,626	0	205,241	205,241	99,731	0	0	0	0	0	0	0
19:30:46	148,73	2942,932	18,681	18,603	14,4	11,787	11,6	21,4	956,216	25,334	2559,01	0	205,241	205,241	99,731	0	0	0	0	0	0	0
19:30:46	-49,584	2942,436	18,633	18,506	14,4	11,782	11,603	21,4	956,216	25,334	2559,394	0	205,241	205,241	99,731	0	0	0	0	0	0	0
19:30:46	148,779	2943,924	18,779	18,701	14,4	11,798	11,607	21,4	956,216	25,334	2559,778	0	205,241	205,241	99,731	0	0	0	0	0	0	0
19:30:46	-148,779	2942,436	18,633	18,457	14,4	11,782	11,61	21,4	956,216	25,334	2560,161	0	205,241	205,241	99,731	0	0	0	0	0	0	0
19:30:46	49,584	2942,932	18,681	18,506	14,4	11,787	11,614	21,4	956,216	25,334	2560,544	0	205,241	205,241	99,731	0	0	0	0	0	0	0
19:30:46	0	2942,932	18,681	18,506	14,4	11,787	11,617	21,4	956,216	25,334	2560,927	0	205,241	205,241	99,731	0	0	0	0	0	0	0
19:30:46	148,779	2944,42	18,828	18,701	14,4	11,803	11,621	21,4	956,216	25,334	2561,31	0	205,241	205,241	99,731	0	0	0	0	0	0	0
19:30:46	-49,584	2943,924	18,779	18,603	14,4	11,798	11,624	21,4	956,216	25,334	2561,693	0	205,241	205,241	99,731	0	0	0	0	0	0	0
19:30:46	-148,779	2942,436	18,633	18,359	14,4	11,782	11,628	21,4	956,216	25,334	2562,074	0	205,241	205,241	99,731	0	0	0	0	0	0	0
19:30:46	198,364	2944,42	18,828	18,701	14,4	11,803	11,631	21,4	956,216	25,334	2562,456	0	205,241	205,241	99,731	0	0	0	0	0	0	0
19:30:46	-49,584	2943,924	18,779	18,506	14,4	11,798	11,634	21,4	956,216	25,334	2562,838	0	205,241	205,241	99,731	0	0	0	0	0	0	0
19:30:46	-99,194	2942,932	18,681	18,506	14,4	11,787	11,637	21,4	956,216	25,334	2563,218	0	205,241	205,241	99,731	0	0	0	0	0	0	0
19:30:46	99,194	2943,924	18,779	18,603	14,4	11,798	11,64	21,4	956,216	25,334	2563,599	0	205,241	205,241	99,731	0	0	0	0	0	0	0
19:30:46	-99,194	2942,932	18,681	18,603	14,4	11,787	11,643	21,4	956,216	25,334	2563,978	0	205,241	205,241	99,731	0	0	0	0	0	0	0
19:30:46	0	2942,932	18,681	18,506	14,4	11,787	11,646	21,4	956,216	25,334	2564,357	0	205,241	205,241	99,731	0	0	0	0	0	0	0
19:30:46	0	2942,932	18,681	18,603	14,4	11,787	11,649	21,4	956,216	25,334	2564,736	0	205,241	205,241	99,731	0	0	0	0	0	0	0
19:30:46	0	2942,932	18,681	18,603	14,4	11,787	11,652	21,4	956,216	25,334	2565,114	0	205,241	205,241	99,731	0	0	0	0	0	0	0
19:30:46	99,194	2943,924	18,779	18,701	14,4	11,798	11,654	21,4	956,216	25,334	2565,493	0	205,241	205,241	99,731	0	0	0	0	0	0	0
19:30:46	-99,194	2942,932	18,681	18,603	14,4	11,787	11,657	21,4	956,216	25,334	2565,87	0	205,241	205,241	99,731	0	0	0	0	0	0	0
19:30:46	0	2942,932	18,681	18,603	14,4	11,787	11,66	21,4	956,216	25,334	2566,248	0	205,241	205,241	99,731	0	0	0	0	0	0	0
19:30:46	-49,584	2942,436	18,633	18,506	14,4	11,782	11,662	21,4	956,216	25,334	2566,624	0	205,241	205,241	99,731	0	0	0	0	0	0	0
19:30:46	0	2942,436	18,633	18,457	14,4	11,782	11,664	21,4	956,216	25,334	2567	0	205,241	205,241	99,731	0	0	0	0	0	0	0
19:30:46	0	2942,436	18,633	18,603	14,4	11,782	11,667	21,4	956,216	25,334	2567,375	0	205,241	205,241	99,731	0	0	0	0	0	0	0
19:30:46	0	2942,436	18,633	18,603	14,4	11,782	11,669	21,4	956,216	25,334	2567,75	0	205,241	205,241	99,731	0	0	0	0	0	0	0
19:30:46	49,584	2942,932	18,681	18,506	14,4	11,787	11,671	21,4	956,216	25,334	2568,126	0	205,241	205,241	99,731	0	0	0	0	0	0	0
19:30:46	0	2942,932	18,681	18,652	14,4	11,787	11,674	21,4	956,216	25,334	2568,5	0	205,241	205,241	99,731	0	0	0	0	0	0	0
19:30:46	-49,584	2942,436	18,633	18,359	14,4	11,782	11,676	21,4	956,216	25,334	2568,874	0	205,241	205,241	99,731	0	0	0	0	0	0	0
19:30:46	-51	2941,926	18,681	18,701	14,395	11,777	11,678	21,4	956,216	25,334	2569,248	0	205,241	205,241	99,731	0	0	0	0	0	0	0
19:30:46	99,169	2942,918	18,779	18,603	14,395	11,787	11,68	21,4	956,216	25,334	2569,621	0	205,241	205,241	99,731	0	0	0	0	0	0	0
19:30:46	-148,73	2941,431	18,633	18,457	14,395	11,772	11,682	21,4	956,216	25,334	2569,993	0	205,241	205,241	99,731	0	0	0	0	0	0	0
19:30:46	148,73	2942,918	18,779	18,603	14,395	11,787	11,684	21,4	956,216	25,334	2570,366	0	205,241	205,241	99,731	0	0	0	0	0	0	0
19:30:46	-148,73	2941,431	18,633	18,457	14,395	11,772	11,685	21,4	956,216	25,334	2570,737	0	205,241	205,241	99,731	0	0	0	0	0	0	0
19:30:47	148,73	2942,918	18,779	18,603	14,395	11,787	11,687	21,4	956,216	25,334	2571,11	0	205,241	205,241	99,731	0	0	0	0	0	0	0
19:30:47	0	2942,918	18,779	18,701	14,395	11,787	11,689	21,4	956,216	25,334	2571,482	0	205,241	205,241	99,731	0	0	0	0	0	0	0
19:30:47	-99,169	2941,926	18,681	18,506	14,395	11,777	11,691	21,4	956,216	25,334	2571,852	0	205,241	205,241	99,731	0	0	0	0	0	0	0
19:30:47	51	2942,436	18,633	18,359	14,4	11,782	11,693	21,4	956,216	25,334	2572,223	0	205,241	205,241	99,731	0	0	0	0	0	0	0
19:30:47	49,584	2942,932	18,681	18,652	14,4	11,787	11,695	21,4	956,216	25,334	2572,594	0	205,241	205,241	99,731	0	0	0	0	0	0	0
19:30:47	0	2942,932	18,681	18,506	14,4	11,787	11,696	21,4	956,216	25,334	2572,964	0	205,241	205,241	99,731	0	0	0	0	0	0	0
19:30:47	0	2942,932	18,681	18,506	14,4	11,787	11,698	21,4	956,216	25,334	2573,334	0	205,241	205,241	99,731	0	0	0	0	0	0	0
19:30:47	99,194	2943,924	18,779	18,701	14,4	11,798	11,7	21,4	956,216	25,334	2573,705	0	205,241	205,241	99,731	0	0	0	0	0	0	0
19:30:47	-99,194	2942,932	18,681	18,506	14,4	11,787	11,702	21,4	956,216	25,334	2574,074	0	205,241	205,241	99,731	0	0	0	0	0	0	0
19:30:47	0	2942,932	18,681	18,506	14,4	11,787	11,704	21,4	956,216	25,334	2574,443	0	205,241	205,241	99,731	0	0	0	0	0	0	0
19:30:47	99,194	2943,924	18,779	18,701	14,4	11,798	11,705	21,4	956,216	25,334	2574,813	0	205,241	205,241	99,731	0	0	0	0	0	0	0
19:30:47	49,584	2944,42	18,828	18,652	14,4	11,803	11,707	21,4	956,216	25,334	2575,183	0	205,241	205,241	99,731	0	0	0	0	0	0	0
19:30:47	-49,584	2943,924	18,779	18,799	14,4	11,798	11,709	21,4	956,216	25,334	2575,552	0	205,241	205,241	99,731	0	0	0	0	0	0	0
19:30:47	49,584	2944,42	18,828	18,799	14,4	11,803	11,711	21,4	956,216	25,334	2575,921	0	205,241	205,241	99,731	0	0	0	0	0	0	0
19:30:47	-49,584	2943,924	18,779	18,701	14,4	11,798	11,713	21,4	956,216	25,334	2576,289	0	205,241	205,241	99,731	0	0	0	0	0	0	0
19:30:47	49,584	2944,42	18,828	18,847	14,4	11,803	11,714	21,4	956,216	25,334	2576,657	0	205,241	205,241	99,731	0	0	0	0	0	0	0
19:30:47	-49,584	2943,924	18,779	18,701	14,4	11,798	11,716	21,4	956,216	25,334	2577,024	0	205,241	205,241	99,731	0	0	0	0	0	0	0
19:30:47	-148,779	2942,436	18,633	18,603	14,4	11,782	11,717	21,4	958,996	25,334	2577,39	0	205,241	205,241	99,731	0	0	0	0	0	0	0
19:30:47	-16,308	2942,273	18,633	18,457	14,4	11,78	11,719	21,4	958,996	25,334	2577,755	0	205,241	205,241	99,731	0	0	0	0	0	0	0
19:30:47	148,657	2943,76	18,779	18,701	14,4	11,796	11,72	21,4	958,996	25,334	2578,121	0	205,241	205,241	99,731	0	0	0	0	0	0	0
19:30:47	49,536	2944,255	18,828	18,799	14,4	11,801	11,722	21,4	958,996	25,334	2578,487	0	205,241	205,241	99,731	0	0	0	0	0	0	0
19:30:47	-30,053	2943,954	18,779	18,799	14,402	11,798	11,723	21,4	958,996	25,334	2578,852	0	205,241	205,241	99,731	0	0	0	0	0	0	0
19:30:47	-187,06	2942,084	18,535	18,506	14,405	11,779	11,724	21,4	958,996	25,334	2579,216	0	205,241	205,241	99,731	0	0	0	0	0	0	0
19:30:47	-148,583	2940,598	18,388	18,359	14,405	11,763	11,725	21,4	958,996	25,334	2579,577	0	205,241	205,241	99,731	0	0	0	0	0	0	0
19:30:47	236,523	2942,963	18,681	18,603	14,402	11,788	11,726	21,4	958,996	25,334	2579,94	0	205,241	205,241	99,731	0	0	0	0	0	0	0
19:30:47	-168,09	2941,282	18,535	18,359	14,4	11,77	11,727	21,4	958,996	25,334	2580,301	0	205,241	205,241	99,731	0	0	0	0	0	0	0
19:30:47	247,729	2943,76	18,779	18,603	14,4	11,796	11,728	21,4	958,996	25,334	2580,665	0	205,241	205,241	99,731	0	0	0	0	0	0	0
19:30:47	-99,121	2942,768	18,681	18,603	14,4	11,786	11,73	21,4	958,996	25,334	2581,027	0	205,838	205,838	99,733	0	0	0	0	0	0	0
19:30:47	148,657	2944,255	18,828	18,701	14,4	11,801	11,731	21,4	958,996	25,334	2581,39	0	205,838	205,838	99,733	0	0	0	0	0	0	0
19:30:47	-150,122	2942,754	18,779	18,701	14,395	11,785	11,732	21,4	958,996	25,334	2581,751	0	205,838	205,838	99,733	0	0	0	0	0	0	0
19:30:47	100,585	2943,76	18,779	18,652	14,4	11,796	11,733	21,4	958,996	25,334	2582,113	0	205,838	205,838	99,733	0	0	0	0	0	0	0
19:30:47	-99,121	2942,768	18,681	18,506	14,4	11,786	11,734	21,4	958,996	25,334	2582,474	0	205,838	205,838	99,733	0	0	0	0	0	0	0
19:30:47	0	2942,768	18,681	18,457	14,4	11,786	11,735	21,4	958,996	25,334	2582,835	0	205,838	205,838	99,733	0	0	0	0	0	0	0
19:30:47	148,657	2944,255	18,828	18,652	14,4	11,801	11,737	21,4	958,996	25,334	2583,196	0	205,838	205,838	99,733	0	0	0	0	0	0	0
19:30:47	-148,657	2942,768	18,681	18,603	14,4	11,786	11,738	21,4	958,996	25,334	2583,556	0	205,838	205,838	99,733	0	0	0	0	0	0	0
19:30:47	148,657	2944,255	18,828	18,701	14,4	11,801	11,739	21,4	958,996	25,334	2583,916	0	205,838	205,838	99,733	0	0	0	0	0	0	0
19:30:47	-178,71	2942,468	18,633	18,506	14,402	11,783	11,74	21,4	958,996	25,334	2584,275	0	205,838	205,838	99,733	0	0	0	0	0	0	0
19:30:47	129,174	2943,76	18,779	18,457	14,4	11,796	11,741	21,4	958,996	25,334	2584,634	0	205,838	205,838	99,733	0	0	0	0	0	0	0
19:30:47	0	2943,76	18,779	18,652	14,4	11,796	11,742	21,4	958,996	25,334	2584,993	0	205,838	205,838	99,733	0	0	0	0	0	0	0
19:30:47	0	2943,76	18,779	18,652	14,4	11,796	11,743	21,4	958,996	25,334	2585,352	0	205,838	205,838	99,733	0	0	0	0	0	0	0
19:30:47	-99,121	2942,768	18,681	18,603	14,4	11,786	11,744	21,4	958,996	25,334	2585,71	0	205,838	205,838	99,733	0	0	0	0	0	0	0
19:30:47	-49,536	2942,273	18,633	18,506	14,4	11,78	11,744	21,4	958,996	25,334	2586,066	0	205,838	205,838	99,733	0	0	0	0	0	0	0
19:30:47	0	2942,273	18,633	18,359	14,4	11,78	11,745	21,4	958,996	25,334	2586,422	0	205,838	205,838	99,733	0	0	0	0	0	0	0
19:30:47	148,657	2943,76	18,779	18,457	14,4	11,796	11,746	21,4	958,996	25,334	2586,78	0	205,838	205,838	99,733	0	0	0	0	0	0	0
19:30:47	99,096	2944,751	18,877	18,799	14,4	11,806	11,747	21,4	958,996	25,334	2587,138	0	205,838	205,838	99,733	0	0	0	0	0	0	0
19:30:47	-79,614	2943,954	18,779	18,652	14,402	11,798	11,748	21,4	958,996	25,334	2587,494	0	205,838	205,838	99,733	0	0	0	0	0	0	0
19:30:47	-148,657	2942,468	18,633	18,457	14,402	11,783	11,749	21,4	958,996	25,334	2587,849	0	205,838	205,838	99,733	0	0	0	0	0	0	0
19:30:47	49,536	2942,963	18,681	18,603	14,402	11,788	11,75	21,4	958,996	25,334	2588,205	0	205,838	205,838	99,733	0	0	0	0	0	0	0
19:30:47	-19,482	2942,768	18,681	18,603	14,4	11,786	11,75	21,4	958,996	25,334	2588,559	0	205,838	205,838	99,733	0	0	0	0	0	0	0
19:30:47	99,121	2943,76	18,779	18,701	14,4	11,796	11,751	21,4	958,996	25,334	2588,914	0	205,838	205,838	99,733	0	0	0	0	0	0	0
19:30:47	-99,121	2942,768	18,681	18,603	14,4	11,786	11,752	21,4	958,996	25,334	2589,268	0	205,838	205,838	99,733	0	0	0	0	0	0	0
19:30:47	-49,536	2942,273	18,633	18,457	14,4	11,78	11,753	21,4	958,996	25,334	2589,621	0	205,838	205,838	99,733	0	0	0	0	0	0	0
19:30:47	0	2942,273	18,633	18,457	14,4	11,78	11,753	21,4	958,996	25,334	2589,974	0	205,838	205,838	99,733	0	0	0	0	0	0	0
19:30:47	49,536	2942,768	18,681	18,701	14,4	11,786	11,754	21,4	958,996	25,334	2590,327	0	205,838	205,838	99,733	0	0	0	0	0	0	0
19:30:47	-49,536	2942,273	18,633	18,506	14,4	11,78	11,754	21,4	958,996	25,334	2590,679	0	205,838	205,838	99,733	0	0	0	0	0	0	0
19:30:47	148,657	2943,76	18,779	18,799	14,4	11,796	11,755	21,4	958,996	25,334	2591,032	0	205,838	205,838	99,733	0	0	0	0	0	0	0
19:30:47	-99,121	2942,768	18,681	18,652	14,4	11,786	11,756	21,4	958,996	25,334	2591,384	0	205,838	205,838	99,733	0	0	0	0	0	0	0
19:30:47	0	2942,768	18,681	18,652	14,4	11,786	11,756	21,4	958,996	25,334	2591,735	0	205,838	205,838	99,733	0	0	0	0	0	0	0
19:30:47	99,121	2943,76	18,779	18,701	14,4	11,796	11,757	21,4	958,996	25,334	2592,087	0	205,838	205,838	99,733	0	0	0	0	0	0	0
19:30:47	0	2943,76	18,779	18,603	14,4	11,796	11,758	21,4	958,996	25,334	2592,439	0	205,838	205,838	99,733	0	0	0	0	0	0	0
19:30:47	-99,121	2942,768	18,681	18,603	14,4	11,786	11,758	21,4	958,996	25,334	2592,789	0	205,838	205,838	99,733	0	0	0	0	0	0	0
19:30:47	0	2942,768	18,681	18,603	14,4	11,786	11,759	21,4	958,996	25,334	2593,139	0	205,838	205,838	99,733	0	0	0	0	0	0	0
19:30:47	0	2942,768	18,681	18,652	14,4	11,786	11,759	21,4	958,996	25,334	2593,488	0	205,838	205,838	99,733	0	0	0	0	0	0	0
19:30:47	0	2942,768	18,681	18,457	14,4	11,786	11,76	21,4	958,996	25,334	2593,838	0	205,838	205,838	99,733	0	0	0	0	0	0	0
19:30:47	-297,192	2939,797	18,388	18,164	14,4	11,755	11,76	21,4	958,996	25,334	2594,183	0	205,838	205,838	99,733	0	0	0	0	0	0	0
19:30:47	-447,094	2935,326	18,047	17,627	14,395	11,709	11,759	21,4	958,996	25,334	2594,525	0	205,838	205,838	99,733	0	0	0	0	0	0	0
19:30:47	-478,076	2930,545	17,656	17,383	14,39	11,66	11,757	21,4	958,996	25,334	2594,861	0	205,838	205,838	99,733	0	0	0	0	0	0	0
19:30:47	-665,527	2923,89	17,217	16,552	14,378	11,591	11,754	21,4	958,996	25,334	2595,19	0	205,838	205,838	99,733	0	0	0	0	0	0	0
19:30:47	-686,328	2917,026	16,875	16,015	14,358	11,52	11,749	21,4	958,996	25,334	2595,512	0	205,838	205,838	99,733	0	0	0	0	0	0	0
19:30:47	-596,118	2911,065	16,826	15,722	14,328	11,459	11,743	21,4	958,996	25,334	2595,827	0	205,838	205,838	99,733	0	0	0	0	0	0	0
19:30:47	-455,517	2906,51	17,021	15,869	14,291	11,412	11,737	21,4	958,996	25,334	2596,138	0	205,838	205,838	99,733	0	0	0	0	0	0	0
19:30:47	-533,471	2901,175	17,217	16,064	14,249	11,357	11,729	21,4	958,996	25,334	2596,443	0	205,838	205,838	99,733	0	0	0	0	0	0	0
19:30:47	-719,995	2893,975	17,217	16,162	14,209	11,283	11,721	21,4	958,996	25,334	2596,74	0	205,838	205,838	99,733	0	0	0	0	0	0	0
19:30:47	-579,37	2888,182	17,217	16,064	14,176	11,223	11,711	21,4	958,996	25,334	2597,032	0	205,838	205,838	99,733	0	0	0	0	0	0	0
19:30:47	-886,743	2879,314	16,826	15,674	14,148	11,131	11,7	21,4	958,996	25,334	2597,314	0	205,838	205,838	99,733	0	0	0	0	0	0	0
19:30:47	-983,618	2869,478	16,191	15,088	14,129	11,03	11,686	21,4	958,996	25,334	2597,586	0	205,838	205,838	99,733	0	0	0	0	0	0	0
19:30:47	-690,918	2862,569	15,898	15,088	14,106	10,959	11,672	21,4	958,996	25,334	2597,851	0	205,838	205,838	99,733	0	0	0	0	0	0	0
19:30:47	-865,6	2853,913	15,459	14,746	14,082	10,87	11,656	21,4	958,996	25,334	2598,107	0	205,838	205,838	99,733	0	0	0	0	0	0	0
19:30:47	-518,969	2848,723	15,361	14,599	14,059	10,816	11,64	21,4	958,996	25,334	2598,358	0	205,838	205,838	99,733	0	0	0	0	0	0	0
19:30:47	-533,74	2843,386	15,41	14,648	14,026	10,761	11,623	21,4	958,996	25,334	2598,603	0	205,838	205,838	99,733	0	0	0	0	0	0	0
19:30:47	-292,138	2840,464	15,703	14,99	13,992	10,731	11,605	21,4	958,996	25,334	2598,845	0	205,838	205,838	99,733	0	0	0	0	0	0	0
19:30:47	-523,437	2835,23	15,849	15,283	13,955	10,677	11,587	21,4	958,996	25,334	2599,081	0	205,838	205,838	99,733	0	0	0	0	0	0	0
19:30:47	-345,947	2831,77	16,093	15,478	13,921	10,641	11,568	21,4	958,996	25,334	2599,314	0	205,838	205,838	99,733	0	0	0	0	0	0	0
19:30:47	-618,798	2825,582	15,898	15,185	13,897	10,578	11,549	21,4	958,996	25,334	2599,54	0	205,838	205,838	99,733	0	0	0	0	0	0	0
19:30:47	-485,717	2820,725	15,752	15,088	13,878	10,527	11,529	21,4	958,996	25,334	2599,761	0	205,838	205,838	99,733	0	0	0	0	0	0	0
19:30:47	-629,834	2814,427	15,459	15,088	13,859	10,462	11,508	21,4	958,996	25,334	2599,976	0	205,838	205,838	99,733	0	0	0	0	0	0	0
19:30:47	-413,476	2810,292	15,215	14,599	13,849	10,42	11,487	21,4	958,996	25,334	2600,186	0	205,838	205,838	99,733	0	0	0	0	0	0	0
19:30:47	-511,01	2805,182	14,873	14,306	13,84	10,367	11,465	21,4	958,996	25,334	2600,391	0	205,838	205,838	99,733	0	0	0	0	0	0	0
19:30:47	-606,958	2799,112	14,433	13,916	13,83	10,305	11,442	21,4	958,996	25,334	2600,59	0	205,838	205,838	99,733	0	0	0	0	0	0	0
19:30:47	-386,059	2795,252	14,384	13,867	13,811	10,265	11,419	21,4	958,996	25,334	2600,785	0	205,838	205,838	99,733	0	0	0	0	0	0	0
19:30:47	-376,074	2791,491	14,433	13,867	13,787	10,226	11,396	21,4	958,996	25,334	2600,975	0	205,838	205,838	99,733	0	0	0	0	0	0	0
19:30:47	-213,354	2789,358	14,726	14,062	13,759	10,204	11,372	21,4	958,996	25,334	2601,164	0	205,838	205,838	99,733	0	0	0	0	0	0	0
19:30:47	-394,213	2785,415	14,922	14,404	13,725	10,163	11,349	21,4	958,996	25,334	2601,348	0	205,838	205,838	99,733	0	0	0	0	0	0	0
19:30:47	-235,595	2783,059	15,117	14,599	13,701	10,139	11,325	21,4	958,996	25,334	2601,53	0	205,838	205,838	99,733	0	0	0	0	0	0	0
19:30:47	-484,448	2778,215	15,117	14,453	13,674	10,089	11,301	21,4	958,996	25,334	2601,706	0	205,838	205,838	99,733	0	0	0	0	0	0	0
19:30:47	-559,985	2772,615	14,97	14,502	13,65	10,031	11,276	21,4	958,996	25,334	2601,877	0	205,838	205,838	99,733	0	0	0	0	0	0	0
19:30:47	-363,671	2768,978	14,873	14,404	13,635	9,994	11,251	21,4	958,996	25,334	2602,044	0	205,838	205,838	99,733	0	0	0	0	0	0	0
19:30:47	-640,844	2762,57	14,482	14,062	13,621	9,928	11,225	21,4	958,996	25,334	2602,205	0	205,838	205,838	99,733	0	0	0	0	0	0	0
19:30:47	-492,797	2757,642	14,238	13,867	13,607	9,877	11,198	21,4	958,996	25,334	2602,36	0	205,838	205,838	99,733	0	0	0	0	0	0	0
19:30:47	-393,408	2753,708	14,092	13,623	13,593	9,837	11,172	21,4	958,996	25,334	2602,512	0	205,838	205,838	99,733	0	0	0	0	0	0	0
19:30:48	-477,368	2748,934	13,945	13,623	13,574	9,787	11,144	21,4	958,996	25,334	2602,658	0	205,838	205,838	99,733	0	0	0	0	0	0	0
19:30:48	-388,989	2745,044	13,896	13,574	13,554	9,747	11,117	21,4	958,996	25,334	2602,8	0	205,838	205,838	99,733	0	0	0	0	0	0	0
19:30:48	-268,383	2742,36	14,092	13,72	13,528	9,72	11,09	21,4	958,996	25,334	2602,94	0	205,838	205,838	99,733	0	0	0	0	0	0	0
19:30:48	-382,739	2738,533	14,14	13,867	13,504	9,68	11,062	21,4	958,996	25,334	2603,075	0	205,838	205,838	99,733	0	0	0	0	0	0	0
19:30:48	-413,696	2734,396	14,14	13,769	13,48	9,637	11,034	21,4	958,996	25,334	2603,207	0	205,838	205,838	99,733	0	0	0	0	0	0	0
19:30:48	-313,891	2731,257	14,238	13,769	13,457	9,605	11,006	21,4	958,996	25,334	2603,335	0	205,838	205,838	99,733	0	0	0	0	0	0	0
19:30:48	-455,566	2726,702	14,092	13,867	13,44	9,558	10,978	21,4	958,996	25,334	2603,458	0	205,838	205,838	99,733	0	0	0	0	0	0	0
19:30:48	-324,34	2723,458	14,092	13,769	13,421	9,525	10,949	21,4	958,996	25,334	2603,578	0	205,838	205,838	99,733	0	0	0	0	0	0	0
19:30:48	-534,472	2718,113	13,799	13,574	13,407	9,47	10,92	21,4	958,996	25,334	2603,693	0	205,838	205,838	99,733	0	0	0	0	0	0	0
19:30:48	-408,959	2714,024	13,652	13,525	13,392	9,427	10,891	21,4	958,996	25,334	2603,803	0	205,838	205,838	99,733	0	0	0	0	0	0	0
19:30:48	-483,618	2709,188	13,408	13,183	13,379	9,378	10,861	21,4	958,996	25,334	2603,909	0	205,838	205,838	99,733	0	0	0	0	0	0	0
19:30:48	-370,947	2705,478	13,261	13,037	13,366	9,339	10,831	21,4	958,996	25,334	2604,01	0	205,838	205,838	99,733	0	0	0	0	0	0	0
19:30:48	-359,13	2701,887	13,164	12,988	13,351	9,302	10,801	21,4	958,996	25,334	2604,108	0	205,838	205,838	99,733	0	0	0	0	0	0	0
19:30:48	-373,584	2698,151	13,164	12,988	13,33	9,264	10,771	21,4	958,996	25,334	2604,202	0	205,838	205,838	99,733	0	0	0	0	0	0	0
19:30:48	-203,1	2696,12	13,31	13,086	13,31	9,243	10,741	21,4	958,996	25,334	2604,294	0	205,838	205,838	99,733	0	0	0	0	0	0	0
19:30:48	-300,903	2693,111	13,408	13,183	13,288	9,212	10,711	21,4	958,996	25,334	2604,383	0	205,838	205,838	99,733	0	0	0	0	0	0	0
19:30:48	-317,773	2689,933	13,408	13,086	13,27	9,179	10,681	21,4	958,996	25,334	2604,468	0	205,838	205,838	99,733	0	0	0	0	0	0	0
19:30:48	-399,56	2685,938	13,261	13,037	13,255	9,138	10,651	21,4	958,615	25,334	2604,55	0	205,838	205,838	99,733	0	0	0	0	0	0	0
19:30:48	-463,232	2681,305	13,017	12,89	13,242	9,09	10,62	21,4	958,615	25,334	2604,627	0	205,838	205,838	99,733	0	0	0	0	0	0	0
19:30:48	-281,372	2678,492	12,92	12,744	13,232	9,061	10,59	21,4	958,615	25,334	2604,7	0	205,838	205,838	99,733	0	0	0	0	0	0	0
19:30:48	-388,549	2674,606	12,627	12,451	13,226	9,021	10,559	21,4	958,615	25,334	2604,77	0	205,838	205,838	99,733	0	0	0	0	0	0	0
19:30:48	-445,605	2670,15	12,334	12,109	13,217	8,975	10,528	21,4	958,615	25,334	2604,836	0	205,838	205,838	99,733	0	0	0	0	0	0	0
19:30:48	-206,103	2668,089	12,285	11,963	13,208	8,954	10,497	21,4	958,615	25,334	2604,899	0	205,838	205,838	99,733	0	0	0	0	0	0	0
19:30:48	-343,457	2664,654	12,187	11,963	13,194	8,918	10,466	21,4	958,615	25,334	2604,958	0	205,838	205,838	99,733	0	0	0	0	0	0	0
19:30:48	-181,835	2662,836	12,334	12,109	13,176	8,9	10,435	21,4	958,615	25,334	2605,016	0	205,838	205,838	99,733	0	0	0	0	0	0	0
19:30:48	-244,995	2660,386	12,431	12,256	13,156	8,874	10,405	21,4	958,615	25,334	2605,072	0	205,838	205,838	99,733	0	0	0	0	0	0	0
19:30:48	-170,703	2658,679	12,529	12,451	13,141	8,857	10,374	21,4	958,615	25,334	2605,125	0	205,838	205,838	99,733	0	0	0	0	0	0	0
19:30:48	-231,225	2656,367	12,627	12,5	13,123	8,833	10,344	21,4	958,615	25,334	2605,176	0	205,299	205,299	99,731	0	0	0	0	0	0	0
19:30:48	-274,511	2653,622	12,529	12,5	13,113	8,805	10,314	21,4	958,615	25,334	2605,225	0	205,299	205,299	99,731	0	0	0	0	0	0	0
19:30:48	-243,066	2651,191	12,529	12,451	13,099	8,78	10,284	21,4	958,615	25,334	2605,271	0	205,299	205,299	99,731	0	0	0	0	0	0	0
19:30:48	-259,472	2648,596	12,431	12,353	13,09	8,753	10,254	21,4	958,615	25,334	2605,314	0	205,299	205,299	99,731	0	0	0	0	0	0	0
19:30:48	-234,252	2646,254	12,285	12,158	13,084	8,729	10,224	21,4	958,615	25,334	2605,355	0	205,299	205,299	99,731	0	0	0	0	0	0	0
19:30:48	-309,375	2643,16	12,138	11,914	13,075	8,697	10,194	21,4	958,615	25,334	2605,393	0	205,299	205,299	99,731	0	0	0	0	0	0	0
19:30:48	-187,255	2641,287	12,041	11,767	13,07	8,678	10,164	21,4	958,615	25,334	2605,429	0	205,299	205,299	99,731	0	0	0	0	0	0	0
19:30:48	-214,55	2639,142	11,992	11,767	13,06	8,655	10,135	21,4	958,615	25,334	2605,462	0	205,299	205,299	99,731	0	0	0	0	0	0	0
19:30:48	-251,586	2636,626	11,992	11,767	13,046	8,629	10,105	21,4	958,615	25,334	2605,494	0	205,299	205,299	99,731	0	0	0	0	0	0	0
19:30:48	-134,814	2635,278	12,041	11,816	13,036	8,616	10,076	21,4	958,615	25,334	2605,523	0	205,299	205,299	99,731	0	0	0	0	0	0	0
19:30:48	-248,413	2632,794	12,041	11,816	13,022	8,59	10,047	21,4	958,615	25,334	2605,551	0	205,299	205,299	99,731	0	0	0	0	0	0	0
19:30:48	-170,019	2631,094	12,041	11,816	13,012	8,572	10,018	21,4	958,615	25,334	2605,576	0	205,299	205,299	99,731	0	0	0	0	0	0	0
19:30:48	-251,586	2628,578	12,041	11,816	12,998	8,547	9,989	21,4	958,615	25,334	2605,599	0	205,299	205,299	99,731	0	0	0	0	0	0	0
19:30:48	-133,813	2627,24	11,992	11,816	12,993	8,533	9,961	21,4	958,615	25,334	2605,621	0	205,299	205,299	99,731	0	0	0	0	0	0	0
19:30:48	-405,688	2623,183	11,748	11,621	12,983	8,491	9,932	21,4	958,615	25,334	2605,638	0	205,299	205,299	99,731	0	0	0	0	0	0	0
19:30:48	-181,738	2621,365	11,65	11,572	12,978	8,472	9,903	21,4	958,615	25,334	2605,654	0	205,299	205,299	99,731	0	0	0	0	0	0	0
19:30:48	-216,479	2619,201	11,601	11,523	12,969	8,45	9,875	21,4	958,615	25,334	2605,668	0	205,299	205,299	99,731	0	0	0	0	0	0	0
19:30:48	-168,701	2617,514	11,601	11,523	12,959	8,432	9,846	21,4	958,615	25,334	2605,679	0	205,299	205,299	99,731	0	0	0	0	0	0	0
19:30:48	-119,897	2616,315	11,65	11,621	12,95	8,42	9,818	21,4	958,615	25,334	2605,69	0	205,299	205,299	99,731	0	0	0	0	0	0	0
19:30:48	-74,438	2615,57	11,748	11,621	12,94	8,412	9,791	21,4	958,615	25,334	2605,7	0	205,299	205,299	99,731	0	0	0	0	0	0	0
19:30:48	-61,572	2614,954	11,943	11,718	12,926	8,406	9,764	21,4	958,615	25,334	2605,709	0	205,299	205,299	99,731	0	0	0	0	0	0	0
19:30:48	-120,996	2613,744	11,992	11,718	12,916	8,394	9,737	21,4	958,615	25,334	2605,717	0	205,299	205,299	99,731	0	0	0	0	0	0	0
19:30:48	-132,69	2612,418	11,943	11,718	12,911	8,38	9,71	21,4	958,615	25,334	2605,724	0	205,299	205,299	99,731	0	0	0	0	0	0	0
19:30:48	-264,428	2609,773	11,845	11,621	12,902	8,353	9,684	21,4	958,615	25,334	2605,728	0	205,299	205,299	99,731	0	0	0	0	0	0	0
19:30:48	-274,707	2607,026	11,65	11,572	12,897	8,324	9,657	21,4	958,615	25,334	2605,729	0	205,299	205,299	99,731	0	0	0	0	0	0	0
19:30:48	-228,002	2604,746	11,504	11,425	12,892	8,301	9,63	21,4	958,615	25,334	2604,746	0	205,299	205,299	99,731	0	0	0	0	0	0	0
19:30:48	-73,315	2604,013	11,601	11,425	12,883	8,293	9,604	21,4	958,615	25,334	2604,013	0	205,299	205,299	99,731	0	0	0	0	0	0	0
19:30:48	-179,199	2602,221	11,504	11,377	12,878	8,275	9,578	21,4	958,615	25,334	2602,221	0	205,299	205,299	99,731	0	0	0	0	0	0	0
19:30:48	-131,494	2600,906	11,455	11,279	12,873	8,261	9,552	21,4	958,615	25,334	2600,906	0	205,299	205,299	99,731	0	0	0	0	0	0	0
19:30:48	-214,233	2598,764	11,406	11,279	12,864	8,239	9,526	21,4	958,615	25,334	2598,764	0	205,299	205,299	99,731	0	0	0	0	0	0	0
19:30:48	-83,837	2597,925	11,406	11,279	12,859	8,231	9,501	21,4	958,615	25,334	2597,925	0	205,299	205,299	99,731	0	0	0	0	0	0	0
19:30:48	-264,16	2595,284	11,308	11,279	12,849	8,203	9,476	21,4	958,615	25,334	2595,284	0	205,299	205,299	99,731	0	0	0	0	0	0	0
19:30:48	12,573	2595,41	11,406	11,377	12,845	8,205	9,451	21,4	958,615	25,334	2595,284	0	205,299	205,299	99,731	0	0	0	0	0	0	0
19:30:48	-165,502	2593,755	11,406	11,279	12,835	8,188	9,426	21,4	958,615	25,334	2593,755	0	205,299	205,299	99,731	0	0	0	0	0	0	0
19:30:48	-167,602	2592,078	11,406	11,377	12,826	8,17	9,401	21,4	958,615	25,334	2592,078	0	205,299	205,299	99,731	0	0	0	0	0	0	0
19:30:48	-178,002	2590,298	11,308	11,377	12,821	8,152	9,377	21,4	958,615	25,334	2590,298	0	205,299	205,299	99,731	0	0	0	0	0	0	0
19:30:48	-71,313	2589,585	11,406	11,279	12,812	8,145	9,353	21,4	958,615	25,334	2589,585	0	205,299	205,299	99,731	0	0	0	0	0	0	0
19:30:48	-165,502	2587,93	11,406	11,377	12,802	8,127	9,329	21,4	958,615	25,334	2587,93	0	205,299	205,299	99,731	0	0	0	0	0	0	0
19:30:48	-180,102	2586,129	11,308	11,279	12,797	8,109	9,305	21,4	958,615	25,334	2586,129	0	205,299	205,299	99,731	0	0	0	0	0	0	0
19:30:48	9,277	2586,222	11,406	11,279	12,792	8,11	9,281	21,4	958,615	25,334	2586,129	0	205,299	205,299	99,731	0	0	0	0	0	0	0
19:30:48	-259,619	2583,626	11,308	11,23	12,783	8,083	9,258	21,4	958,615	25,334	2583,626	0	205,299	205,299	99,731	0	0	0	0	0	0	0
19:30:48	-84,838	2582,777	11,308	11,23	12,778	8,074	9,235	21,4	958,615	25,334	2582,777	0	205,299	205,299	99,731	0	0	0	0	0	0	0
19:30:48	-221,24	2580,565	11,162	11,23	12,774	8,052	9,211	21,4	958,615	25,334	2580,565	0	205,299	205,299	99,731	0	0	0	0	0	0	0
19:30:48	-163,208	2578,933	11,162	11,181	12,765	8,035	9,188	21,4	958,615	25,334	2578,933	0	205,299	205,299	99,731	0	0	0	0	0	0	0
19:30:48	-131,347	2577,619	11,113	11,181	12,76	8,021	9,165	21,4	958,615	25,334	2577,619	0	205,299	205,299	99,731	0	0	0	0	0	0	0
19:30:48	-90,283	2576,717	11,113	11,181	12,755	8,012	9,143	21,4	958,615	25,334	2576,717	0	205,299	205,299	99,731	0	0	0	0	0	0	0
19:30:48	-248,754	2574,229	11,015	11,084	12,746	7,986	9,12	21,4	958,615	25,334	2574,229	0	205,299	205,299	99,731	0	0	0	0	0	0	0
19:30:48	4,785	2574,277	11,113	11,181	12,741	7,987	9,098	21,4	958,615	25,334	2574,229	0	205,299	205,299	99,731	0	0	0	0	0	0	0
19:30:48	-82,714	2573,45	11,113	11,084	12,736	7,978	9,076	21,4	958,615	25,334	2573,45	0	205,299	205,299	99,731	0	0	0	0	0	0	0
19:30:48	-178,833	2571,661	11,015	11,084	12,731	7,96	9,054	21,4	958,615	25,334	2571,661	0	205,299	205,299	99,731	0	0	0	0	0	0	0
19:30:48	-129,199	2570,369	10,966	11,084	12,727	7,946	9,032	21,4	958,615	25,334	2570,369	0	205,299	205,299	99,731	0	0	0	0	0	0	0
19:30:48	-90,112	2569,468	10,966	10,937	12,722	7,937	9,011	21,4	958,615	25,334	2569,468	0	205,299	205,299	99,731	0	0	0	0	0	0	0
19:30:48	-81,64	2568,652	10,966	10,937	12,717	7,929	8,99	21,4	958,615	25,334	2568,652	0	205,299	205,299	99,731	0	0	0	0	0	0	0
19:30:48	-115,82	2567,494	11,015	10,937	12,708	7,917	8,969	21,4	958,615	25,334	2567,494	0	205,299	205,299	99,731	0	0	0	0	0	0	0
19:30:48	13,33	2567,627	11,113	10,937	12,703	7,918	8,948	21,4	958,615	25,334	2567,494	0	205,299	205,299	99,731	0	0	0	0	0	0	0
19:30:48	-256,03	2565,067	11,015	11,084	12,694	7,892	8,927	21,4	958,615	25,334	2565,067	0	205,299	205,299	99,731	0	0	0	0	0	0	0
19:30:48	13,305	2565,2	11,113	10,937	12,689	7,893	8,907	21,4	958,615	25,334	2565,067	0	205,299	205,299	99,731	0	0	0	0	0	0	0
19:30:48	-183,154	2563,368	11,015	11,084	12,684	7,874	8,887	21,4	958,615	25,334	2563,368	0	205,299	205,299	99,731	0	0	0	0	0	0	0
19:30:48	-62,939	2562,739	11,113	11,084	12,675	7,868	8,867	21,4	958,615	25,334	2562,739	0	205,299	205,299	99,731	0	0	0	0	0	0	0
19:30:48	-105,664	2561,682	11,015	10,937	12,675	7,857	8,847	21,4	958,615	25,334	2561,682	0	205,299	205,299	99,731	0	0	0	0	0	0	0
19:30:48	-78,344	2560,899	11,015	10,888	12,67	7,849	8,827	21,4	958,615	25,334	2560,899	0	205,299	205,299	99,731	0	0	0	0	0	0	0
19:30:48	-124,877	2559,65	10,966	10,84	12,666	7,836	8,808	21,4	958,615	25,334	2559,65	0	205,299	205,299	99,731	0	0	0	0	0	0	0
19:30:48	-78,295	2558,867	10,966	10,84	12,661	7,828	8,789	21,4	958,615	25,334	2558,867	0	205,299	205,299	99,731	0	0	0	0	0	0	0
19:30:48	-58,203	2558,285	10,918	10,84	12,661	7,822	8,77	21,4	958,615	25,334	2558,285	0	205,299	205,299	99,731	0	0	0	0	0	0	0
19:30:48	-172,338	2556,562	10,82	10,693	12,656	7,804	8,751	21,4	958,615	25,334	2556,562	0	205,299	205,299	99,731	0	0	0	0	0	0	0
19:30:48	-78,295	2555,779	10,82	10,693	12,652	7,796	8,732	21,4	958,615	25,334	2555,779	0	205,299	205,299	99,731	0	0	0	0	0	0	0
19:30:48	-77,416	2555,005	10,82	10,693	12,647	7,788	8,714	21,4	958,615	25,334	2555,005	0	205,299	205,299	99,731	0	0	0	0	0	0	0
19:30:48	-58,178	2554,423	10,771	10,595	12,647	7,782	8,695	21,4	958,615	25,334	2554,423	0	205,299	205,299	99,731	0	0	0	0	0	0	0
19:30:48	-152,539	2552,897	10,771	10,595	12,638	7,766	8,677	21,4	958,615	25,334	2552,897	0	205,299	205,299	99,731	0	0	0	0	0	0	0
19:30:48	-40,576	2552,492	10,82	10,693	12,633	7,762	8,659	21,4	958,615	25,334	2552,492	0	205,299	205,299	99,731	0	0	0	0	0	0	0
19:30:48	-87,084	2551,621	10,82	10,742	12,628	7,753	8,641	21,4	958,615	25,334	2551,621	0	205,299	205,299	99,731	0	0	0	0	0	0	0
19:30:48	-75,146	2550,869	10,82	10,742	12,624	7,745	8,624	21,4	958,615	25,334	2550,869	0	205,299	205,299	99,731	0	0	0	0	0	0	0
19:30:48	-121,484	2549,654	10,771	10,693	12,62	7,733	8,606	21,4	958,615	25,334	2549,654	0	205,299	205,299	99,731	0	0	0	0	0	0	0
19:30:48	-106,64	2548,588	10,673	10,742	12,619	7,722	8,589	21,4	958,615	25,334	2548,588	0	205,299	205,299	99,731	0	0	0	0	0	0	0
19:30:49	18,652	2548,775	10,771	10,742	12,615	7,724	8,572	21,4	958,615	25,334	2548,588	0	205,299	205,299	99,731	0	0	0	0	0	0	0
19:30:49	-85,009	2547,924	10,771	10,742	12,61	7,715	8,555	21,4	958,615	25,334	2547,924	0	205,299	205,299	99,731	0	0	0	0	0	0	0
19:30:49	-38,452	2547,54	10,82	10,84	12,605	7,711	8,539	21,4	958,615	25,334	2547,54	0	205,299	205,299	99,731	0	0	0	0	0	0	0
19:30:49	-85,864	2546,681	10,82	10,742	12,6	7,702	8,522	21,4	958,615	25,334	2546,681	0	205,299	205,299	99,731	0	0	0	0	0	0	0
19:30:49	-60,18	2546,079	10,82	10,742	12,597	7,696	8,506	21,4	958,615	25,334	2546,079	0	205,299	205,299	99,731	0	0	0	0	0	0	0
19:30:49	-71,972	2545,36	10,82	10,742	12,593	7,689	8,49	21,4	958,615	25,334	2545,36	0	205,299	205,299	99,731	0	0	0	0	0	0	0
19:30:49	-60,229	2544,757	10,771	10,742	12,592	7,682	8,474	21,4	958,615	25,334	2544,757	0	205,299	205,299	99,731	0	0	0	0	0	0	0
19:30:49	-166,748	2543,09	10,673	10,693	12,588	7,665	8,458	21,4	958,615	25,334	2543,09	0	205,299	205,299	99,731	0	0	0	0	0	0	0
19:30:49	-12,817	2542,962	10,673	10,595	12,587	7,664	8,443	21,4	958,615	25,334	2542,962	0	205,299	205,299	99,731	0	0	0	0	0	0	0
19:30:49	-215,087	2540,811	10,527	10,498	12,583	7,642	8,427	21,4	958,615	25,334	2540,811	0	205,299	205,299	99,731	0	0	0	0	0	0	0
19:30:49	-13,037	2540,681	10,527	10,4	12,582	7,64	8,412	21,4	958,615	25,334	2540,681	0	205,299	205,299	99,731	0	0	0	0	0	0	0
19:30:49	23,999	2540,921	10,625	10,498	12,578	7,643	8,397	21,4	958,615	25,334	2540,681	0	205,299	205,299	99,731	0	0	0	0	0	0	0
19:30:49	-84,985	2540,071	10,625	10,595	12,573	7,634	8,382	21,4	958,615	25,334	2540,071	0	205,299	205,299	99,731	0	0	0	0	0	0	0
19:30:49	-84,79	2539,223	10,625	10,547	12,569	7,625	8,367	21,4	958,615	25,334	2539,223	0	205,299	205,299	99,731	0	0	0	0	0	0	0
19:30:49	-36,376	2538,859	10,673	10,595	12,564	7,622	8,352	21,4	958,615	25,334	2538,859	0	205,299	205,299	99,731	0	0	0	0	0	0	0
19:30:49	-117,211	2537,687	10,625	10,595	12,56	7,61	8,338	21,4	958,615	25,334	2537,687	0	205,299	205,299	99,731	0	0	0	0	0	0	0
19:30:49	-36,376	2537,323	10,673	10,595	12,555	7,606	8,323	21,3	958,996	25,334	2537,323	0	205,299	205,299	99,731	0	0	0	0	0	0	0
19:30:49	-69,75	2536,626	10,673	10,595	12,551	7,599	8,309	21,3	958,996	25,334	2536,626	0	205,299	205,299	99,731	0	0	0	0	0	0	0
19:30:49	-82,69	2535,799	10,673	10,595	12,546	7,59	8,295	21,3	958,996	25,334	2535,799	0	205,299	205,299	99,731	0	0	0	0	0	0	0
19:30:49	-14,086	2535,658	10,673	10,595	12,546	7,589	8,281	21,3	958,996	25,334	2535,658	0	205,299	205,299	99,731	0	0	0	0	0	0	0
19:30:49	-68,603	2534,972	10,673	10,693	12,542	7,582	8,267	21,3	958,996	25,334	2534,972	0	205,299	205,299	99,731	0	0	0	0	0	0	0
19:30:49	-209,692	2532,875	10,527	10,595	12,538	7,56	8,254	21,3	958,996	25,334	2532,875	0	205,299	205,299	99,731	0	0	0	0	0	0	0
19:30:49	64,55	2533,52	10,625	10,595	12,536	7,567	8,24	21,3	958,996	25,334	2532,875	0	205,299	205,299	99,731	0	0	0	0	0	0	0
19:30:49	-82,69	2532,693	10,625	10,595	12,531	7,558	8,227	21,3	958,996	25,334	2532,693	0	205,299	205,299	99,731	0	0	0	0	0	0	0
19:30:49	-67,553	2532,018	10,625	10,595	12,528	7,551	8,213	21,3	958,996	25,334	2532,018	0	205,299	205,299	99,731	0	0	0	0	0	0	0
19:30:49	0	2532,018	10,625	10,595	12,528	7,551	8,2	21,3	958,996	25,334	2532,018	0	205,299	205,299	99,731	0	0	0	0	0	0	0
19:30:49	-158,105	2530,437	10,478	10,498	12,527	7,535	8,187	21,3	958,996	25,334	2530,437	0	204,314	204,314	99,727	0	0	0	0	0	0	0
19:30:49	-66,479	2529,772	10,478	10,4	12,523	7,528	8,174	21,3	958,996	25,334	2529,772	0	204,314	204,314	99,727	0	0	0	0	0	0	0
19:30:49	-62,426	2529,148	10,429	10,4	12,522	7,521	8,162	21,3	958,996	25,334	2529,148	0	204,314	204,314	99,727	0	0	0	0	0	0	0
19:30:49	-51,513	2528,633	10,429	10,351	12,519	7,516	8,149	21,3	958,996	25,334	2528,633	0	204,314	204,314	99,727	0	0	0	0	0	0	0
19:30:49	16,137	2528,794	10,478	10,498	12,517	7,518	8,137	21,3	958,996	25,334	2528,633	0	204,314	204,314	99,727	0	0	0	0	0	0	0
19:30:49	-34,155	2528,453	10,527	10,4	12,513	7,514	8,124	21,3	958,996	25,334	2528,453	0	204,314	204,314	99,727	0	0	0	0	0	0	0
19:30:49	-66,674	2527,786	10,527	10,498	12,509	7,507	8,112	21,3	958,996	25,334	2527,786	0	204,314	204,314	99,727	0	0	0	0	0	0	0
19:30:49	-80,566	2526,98	10,527	10,498	12,504	7,499	8,1	21,3	958,996	25,334	2526,98	0	204,314	204,314	99,727	0	0	0	0	0	0	0
19:30:49	13,11	2527,111	10,625	10,547	12,5	7,5	8,089	21,3	958,996	25,334	2526,98	0	204,314	204,314	99,727	0	0	0	0	0	0	0
19:30:49	-66,674	2526,444	10,625	10,547	12,496	7,494	8,077	21,3	958,996	25,334	2526,444	0	204,314	204,314	99,727	0	0	0	0	0	0	0
19:30:49	-110,546	2525,339	10,527	10,498	12,495	7,482	8,065	21,3	958,996	25,334	2525,339	0	204,314	204,314	99,727	0	0	0	0	0	0	0
19:30:49	-47,29	2524,866	10,478	10,498	12,495	7,477	8,054	21,3	958,996	25,334	2524,866	0	204,314	204,314	99,727	0	0	0	0	0	0	0
19:30:49	-17,285	2524,693	10,527	10,4	12,491	7,476	8,042	21,3	958,996	25,334	2524,693	0	204,314	204,314	99,727	0	0	0	0	0	0	0
19:30:49	-111,669	2523,577	10,478	10,351	12,488	7,464	8,031	21,3	958,996	25,334	2523,577	0	204,314	204,314	99,727	0	0	0	0	0	0	0
19:30:49	-15,991	2523,417	10,478	10,4	12,487	7,462	8,02	21,3	958,996	25,334	2523,417	0	204,314	204,314	99,727	0	0	0	0	0	0	0
19:30:49	-63,427	2522,782	10,429	10,4	12,486	7,456	8,009	21,3	958,996	25,334	2522,782	0	204,314	204,314	99,727	0	0	0	0	0	0	0
19:30:49	-17,114	2522,611	10,478	10,4	12,482	7,454	7,998	21,3	958,996	25,334	2522,611	0	204,314	204,314	99,727	0	0	0	0	0	0	0
19:30:49	-141,772	2521,193	10,332	10,302	12,482	7,439	7,987	21,3	958,996	25,334	2521,193	0	204,314	204,314	99,727	0	0	0	0	0	0	0
19:30:49	13,964	2521,333	10,429	10,351	12,478	7,441	7,976	21,3	958,996	25,334	2521,194	0	204,314	204,314	99,727	0	0	0	0	0	0	0
19:30:49	-17,26	2521,161	10,429	10,351	12,477	7,439	7,966	21,3	958,996	25,334	2521,161	0	204,314	204,314	99,727	0	0	0	0	0	0	0
19:30:49	-16,088	2521	10,478	10,351	12,473	7,437	7,955	21,3	958,996	25,334	2521	0	204,314	204,314	99,727	0	0	0	0	0	0	0
19:30:49	-110,546	2519,894	10,429	10,351	12,469	7,426	7,945	21,3	958,996	25,334	2519,894	0	204,314	204,314	99,727	0	0	0	0	0	0	0
19:30:49	12,939	2520,024	10,478	10,4	12,468	7,427	7,935	21,3	958,996	25,334	2519,894	0	204,314	204,314	99,727	0	0	0	0	0	0	0
19:30:49	-110,546	2518,918	10,429	10,351	12,464	7,416	7,925	21,3	958,996	25,334	2518,918	0	204,314	204,314	99,727	0	0	0	0	0	0	0
19:30:49	-16,088	2518,757	10,478	10,4	12,46	7,414	7,915	21,3	958,996	25,334	2518,757	0	204,314	204,314	99,727	0	0	0	0	0	0	0
19:30:49	-64,477	2518,112	10,429	10,351	12,459	7,408	7,905	21,3	958,996	25,334	2518,112	0	204,314	204,314	99,727	0	0	0	0	0	0	0
19:30:49	-15,039	2517,962	10,478	10,4	12,456	7,406	7,895	21,3	958,996	25,334	2517,962	0	204,314	204,314	99,727	0	0	0	0	0	0	0
19:30:49	28,955	2518,252	10,527	10,4	12,455	7,409	7,885	21,3	958,996	25,334	2517,962	0	204,314	204,314	99,727	0	0	0	0	0	0	0
19:30:49	-109,521	2517,156	10,478	10,4	12,451	7,398	7,876	21,3	958,996	25,334	2517,156	0	204,314	204,314	99,727	0	0	0	0	0	0	0
19:30:49	-158,74	2515,569	10,332	10,302	12,45	7,381	7,866	21,3	958,996	25,334	2515,569	0	204,314	204,314	99,727	0	0	0	0	0	0	0
19:30:49	94,458	2516,514	10,429	10,302	12,45	7,391	7,857	21,3	958,996	25,334	2515,57	0	204,314	204,314	99,727	0	0	0	0	0	0	0
19:30:49	-112,744	2515,386	10,332	10,302	12,449	7,38	7,848	21,3	958,996	25,334	2515,386	0	204,314	204,314	99,727	0	0	0	0	0	0	0
19:30:49	-92,431	2514,462	10,283	10,156	12,447	7,37	7,838	21,3	958,996	25,334	2514,462	0	204,314	204,314	99,727	0	0	0	0	0	0	0
19:30:49	-32,104	2514,141	10,332	10,302	12,442	7,367	7,829	21,3	958,996	25,334	2514,141	0	204,314	204,314	99,727	0	0	0	0	0	0	0
19:30:49	-18,261	2513,958	10,332	10,302	12,441	7,365	7,82	21,3	958,996	25,334	2513,958	0	204,314	204,314	99,727	0	0	0	0	0	0	0
19:30:49	14,892	2514,107	10,429	10,351	12,437	7,366	7,811	21,3	958,996	25,334	2513,958	0	204,314	204,314	99,727	0	0	0	0	0	0	0
19:30:49	-60,986	2513,497	10,429	10,351	12,433	7,36	7,802	21,3	958,996	25,334	2513,497	0	204,314	204,314	99,727	0	0	0	0	0	0	0
19:30:49	-18,334	2513,314	10,429	10,4	12,432	7,358	7,793	21,3	958,996	25,334	2513,314	0	204,314	204,314	99,727	0	0	0	0	0	0	0
19:30:49	-12,939	2513,184	10,478	10,351	12,429	7,357	7,785	21,3	958,996	25,334	2513,184	0	204,314	204,314	99,727	0	0	0	0	0	0	0
19:30:49	-107,373	2512,111	10,429	10,351	12,425	7,346	7,776	21,3	958,996	25,334	2512,111	0	204,314	204,314	99,727	0	0	0	0	0	0	0
19:30:49	0	2512,111	10,429	10,302	12,425	7,346	7,768	21,3	958,996	25,334	2512,111	0	204,314	204,314	99,727	0	0	0	0	0	0	0
19:30:49	-141,601	2510,695	10,283	10,156	12,425	7,331	7,759	21,3	958,996	25,334	2510,695	0	204,314	204,314	99,727	0	0	0	0	0	0	0
19:30:49	-19,335	2510,501	10,283	10,302	12,424	7,329	7,751	21,3	958,996	25,334	2510,501	0	204,314	204,314	99,727	0	0	0	0	0	0	0
19:30:49	-18,115	2510,32	10,283	10,205	12,423	7,327	7,742	21,3	958,996	25,334	2510,32	0	204,314	204,314	99,727	0	0	0	0	0	0	0
19:30:49	-15,063	2510,17	10,332	10,156	12,42	7,326	7,734	21,3	958,996	25,334	2510,17	0	204,314	204,314	99,727	0	0	0	0	0	0	0
19:30:49	-60,131	2509,568	10,332	10,302	12,416	7,32	7,726	21,3	958,996	25,334	2509,568	0	204,314	204,314	99,727	0	0	0	0	0	0	0
19:30:49	-19,36	2509,375	10,332	10,302	12,415	7,318	7,718	21,3	958,996	25,334	2509,375	0	204,314	204,314	99,727	0	0	0	0	0	0	0
19:30:49	-141,552	2507,959	10,185	10,058	12,415	7,303	7,71	21,3	958,996	25,334	2507,959	0	204,314	204,314	99,727	0	0	0	0	0	0	0
19:30:49	0	2507,959	10,185	10,058	12,415	7,303	7,702	21,3	958,996	25,334	2507,959	0	204,314	204,314	99,727	0	0	0	0	0	0	0
19:30:49	81,42	2508,773	10,332	10,302	12,412	7,311	7,694	21,3	958,996	25,334	2507,96	0	204,314	204,314	99,727	0	0	0	0	0	0	0
19:30:49	-37,67	2508,397	10,332	10,302	12,409	7,308	7,687	21,3	958,996	25,334	2507,96	0	204,314	204,314	99,727	0	0	0	0	0	0	0
19:30:49	-87,768	2507,519	10,283	10,205	12,407	7,298	7,679	21,3	958,996	25,334	2507,519	0	204,314	204,314	99,727	0	0	0	0	0	0	0
19:30:49	-19,36	2507,325	10,283	10,205	12,406	7,296	7,672	21,3	958,996	25,334	2507,325	0	204,314	204,314	99,727	0	0	0	0	0	0	0
19:30:49	-14,038	2507,185	10,332	10,302	12,403	7,295	7,664	21,3	958,996	25,334	2507,185	0	204,314	204,314	99,727	0	0	0	0	0	0	0
19:30:49	-18,286	2507,002	10,332	10,205	12,402	7,293	7,657	21,3	958,996	25,334	2507,002	0	204,314	204,314	99,727	0	0	0	0	0	0	0
19:30:49	-24,707	2506,755	10,429	10,351	12,395	7,291	7,65	21,3	958,996	25,334	2506,755	0	204,314	204,314	99,727	0	0	0	0	0	0	0
19:30:49	-94,335	2505,812	10,332	10,156	12,395	7,281	7,643	21,3	958,996	25,334	2505,812	0	204,314	204,314	99,727	0	0	0	0	0	0	0
19:30:49	-47,167	2505,34	10,283	10,205	12,395	7,276	7,635	21,3	958,996	25,334	2505,34	0	204,314	204,314	99,727	0	0	0	0	0	0	0
19:30:49	0	2505,34	10,283	10,156	12,395	7,276	7,628	21,3	958,996	25,334	2505,34	0	204,314	204,314	99,727	0	0	0	0	0	0	0
19:30:49	-235,791	2502,982	10,039	10,009	12,395	7,252	7,621	21,3	958,996	25,334	2502,982	0	204,314	204,314	99,727	0	0	0	0	0	0	0
19:30:49	118,994	2504,172	10,039	9,961	12,402	7,264	7,614	21,3	958,996	25,334	2502,983	0	204,314	204,314	99,727	0	0	0	0	0	0	0
19:30:49	-19,311	2503,979	10,039	9,961	12,4	7,262	7,607	21,3	958,996	25,334	2502,984	0	204,314	204,314	99,727	0	0	0	0	0	0	0
19:30:49	136,108	2505,34	10,283	10,156	12,395	7,276	7,601	21,3	958,996	25,334	2502,987	0	204,314	204,314	99,727	0	0	0	0	0	0	0
19:30:49	-81,64	2504,524	10,283	10,205	12,39	7,268	7,594	21,3	958,996	25,334	2502,988	0	204,314	204,314	99,727	0	0	0	0	0	0	0
19:30:49	-11,889	2504,405	10,332	10,302	12,387	7,266	7,588	21,3	958,996	25,334	2502,99	0	204,314	204,314	99,727	0	0	0	0	0	0	0
19:30:49	-19,36	2504,211	10,332	10,302	12,386	7,264	7,581	21,3	958,996	25,334	2502,991	0	204,314	204,314	99,727	0	0	0	0	0	0	0
19:30:49	-47,143	2503,74	10,283	10,156	12,386	7,26	7,575	21,3	958,996	25,334	2502,992	0	204,314	204,314	99,727	0	0	0	0	0	0	0
19:30:49	0	2503,74	10,283	10,302	12,386	7,26	7,569	21,3	958,996	25,334	2502,993	0	204,314	204,314	99,727	0	0	0	0	0	0	0
19:30:49	-94,335	2502,796	10,185	10,058	12,386	7,25	7,563	21,3	958,996	25,334	2502,796	0	204,314	204,314	99,727	0	0	0	0	0	0	0
19:30:49	-47,143	2502,325	10,136	10,009	12,386	7,245	7,556	21,3	958,996	25,334	2502,325	0	204,314	204,314	99,727	0	0	0	0	0	0	0
19:30:49	0	2502,325	10,136	10,009	12,386	7,245	7,55	21,3	958,996	25,334	2502,325	0	204,314	204,314	99,727	0	0	0	0	0	0	0
19:30:49	-20,41	2502,121	10,136	10,058	12,385	7,243	7,544	21,3	958,996	25,334	2502,121	0	204,314	204,314	99,727	0	0	0	0	0	0	0
19:30:49	-60,107	2501,52	10,136	10,009	12,381	7,237	7,538	21,3	958,996	25,334	2501,52	0	204,314	204,314	99,727	0	0	0	0	0	0	0
19:30:49	27,783	2501,797	10,185	10,058	12,38	7,24	7,532	21,3	958,996	25,334	2501,52	0	204,314	204,314	99,727	0	0	0	0	0	0	0
19:30:50	34,301	2502,14	10,283	10,156	12,377	7,243	7,527	21,3	958,996	25,334	2501,521	0	204,314	204,314	99,727	0	0	0	0	0	0	0
19:30:50	-160,742	2500,533	10,136	10,009	12,375	7,226	7,521	21,3	958,996	25,334	2500,533	0	204,314	204,314	99,727	0	0	0	0	0	0	0
19:30:50	81,274	2501,346	10,283	10,156	12,372	7,235	7,515	21,3	958,996	25,334	2500,534	0	204,314	204,314	99,727	0	0	0	0	0	0	0
19:30:50	-18,286	2501,163	10,283	10,205	12,371	7,233	7,51	21,3	958,996	25,334	2500,535	0	204,314	204,314	99,727	0	0	0	0	0	0	0
19:30:50	-62,255	2500,54	10,283	10,058	12,367	7,227	7,504	21,3	958,996	25,334	2500,535	0	204,314	204,314	99,727	0	0	0	0	0	0	0
19:30:50	0	2500,54	10,283	10,156	12,367	7,227	7,499	21,3	958,996	25,334	2500,535	0	204,314	204,314	99,727	0	0	0	0	0	0	0
19:30:50	-94,287	2499,598	10,185	10,156	12,367	7,217	7,493	21,3	958,996	25,334	2499,598	0	204,314	204,314	99,727	0	0	0	0	0	0	0
19:30:50	-66,455	2498,933	10,136	10,156	12,366	7,21	7,488	21,3	958,996	25,334	2498,933	0	204,314	204,314	99,727	0	0	0	0	0	0	0
19:30:50	-94,262	2497,99	10,039	10,009	12,366	7,2	7,482	21,3	958,996	25,334	2497,99	0	204,314	204,314	99,727	0	0	0	0	0	0	0
19:30:50	99,536	2498,986	10,185	10,205	12,364	7,211	7,477	21,3	958,996	25,334	2497,991	0	204,314	204,314	99,727	0	0	0	0	0	0	0
19:30:50	-207,836	2496,907	9,99	10,009	12,363	7,189	7,471	21,3	958,996	25,334	2496,907	0	204,314	204,314	99,727	0	0	0	0	0	0	0
19:30:50	0	2496,907	9,99	9,961	12,363	7,189	7,465	21,3	958,996	25,334	2496,907	0	204,314	204,314	99,727	0	0	0	0	0	0	0
19:30:50	-12,866	2496,779	10,039	9,961	12,359	7,188	7,46	21,3	958,996	25,334	2496,779	0	204,314	204,314	99,727	0	0	0	0	0	0	0
19:30:50	-65,38	2496,125	9,99	9,961	12,358	7,181	7,455	21,3	958,996	25,334	2496,125	0	204,314	204,314	99,727	0	0	0	0	0	0	0
19:30:50	-61,181	2495,513	9,99	9,961	12,355	7,175	7,449	21,3	958,996	25,334	2495,513	0	204,314	204,314	99,727	0	0	0	0	0	0	0
19:30:50	28,833	2495,801	10,039	10,009	12,354	7,178	7,444	21,3	958,996	25,334	2495,513	0	204,314	204,314	99,727	0	0	0	0	0	0	0
19:30:50	-79,296	2495,008	10,039	10,058	12,349	7,17	7,438	21,2	958,615	25,334	2495,008	0	204,314	204,314	99,727	0	0	0	0	0	0	0
19:30:50	-61,181	2494,397	10,039	9,961	12,346	7,163	7,433	21,2	958,615	25,334	2494,397	0	204,314	204,314	99,727	0	0	0	0	0	0	0
19:30:50	60,791	2495,005	10,185	10,058	12,341	7,169	7,428	21,2	958,615	25,334	2494,397	0	204,314	204,314	99,727	0	0	0	0	0	0	0
19:30:50	-47,119	2494,533	10,136	9,961	12,341	7,165	7,423	21,2	958,615	25,334	2494,397	0	204,314	204,314	99,727	0	0	0	0	0	0	0
19:30:50	-141,333	2493,12	9,99	9,961	12,341	7,15	7,417	21,2	958,615	25,334	2493,12	0	204,314	204,314	99,727	0	0	0	0	0	0	0
19:30:50	-18,286	2492,937	9,99	9,814	12,34	7,148	7,412	21,2	958,615	25,334	2492,937	0	204,314	204,314	99,727	0	0	0	0	0	0	0
19:30:50	-47,094	2492,466	9,941	9,814	12,34	7,143	7,407	21,2	958,615	25,334	2492,466	0	204,314	204,314	99,727	0	0	0	0	0	0	0
19:30:50	-63,281	2491,833	9,941	9,716	12,337	7,137	7,401	21,2	958,615	25,334	2491,833	0	204,314	204,314	99,727	0	0	0	0	0	0	0
19:30:50	-17,236	2491,661	9,941	9,814	12,336	7,135	7,396	21,2	958,615	25,334	2491,661	0	204,314	204,314	99,727	0	0	0	0	0	0	0
19:30:50	-33,251	2491,328	9,99	9,863	12,331	7,132	7,391	21,2	958,615	25,334	2491,328	0	204,314	204,314	99,727	0	0	0	0	0	0	0
19:30:50	-62,231	2490,706	9,99	9,863	12,328	7,125	7,386	21,2	958,615	25,334	2490,706	0	203,928	203,928	99,725	0	0	0	0	0	0	0
19:30:50	-18,261	2490,524	9,99	9,961	12,327	7,123	7,381	21,2	958,615	25,334	2490,524	0	203,928	203,928	99,725	0	0	0	0	0	0	0
19:30:50	0	2490,524	9,99	9,863	12,327	7,123	7,376	21,2	958,615	25,334	2490,524	0	203,928	203,928	99,725	0	0	0	0	0	0	0
19:30:50	-92,309	2489,6	9,941	9,716	12,324	7,114	7,37	21,2	958,615	25,334	2489,6	0	203,928	203,928	99,725	0	0	0	0	0	0	0
19:30:50	0	2489,6	9,941	9,716	12,324	7,114	7,365	21,2	958,615	25,334	2489,6	0	203,928	203,928	99,725	0	0	0	0	0	0	0
19:30:50	-94,165	2488,659	9,843	9,716	12,324	7,104	7,36	21,2	958,615	25,334	2488,659	0	203,928	203,928	99,725	0	0	0	0	0	0	0
19:30:50	94,165	2489,6	9,941	9,814	12,324	7,114	7,355	21,2	958,615	25,334	2488,66	0	203,928	203,928	99,725	0	0	0	0	0	0	0
19:30:50	-18,09	2489,42	9,941	9,814	12,323	7,112	7,351	21,2	958,615	25,334	2488,66	0	203,928	203,928	99,725	0	0	0	0	0	0	0
19:30:50	-141,235	2488,007	9,795	9,668	12,323	7,097	7,346	21,2	958,615	25,334	2488,007	0	203,928	203,928	99,725	0	0	0	0	0	0	0
19:30:50	0	2488,007	9,795	9,619	12,323	7,097	7,341	21,2	958,615	25,334	2488,007	0	203,928	203,928	99,725	0	0	0	0	0	0	0
19:30:50	123,974	2489,247	9,941	9,814	12,322	7,11	7,336	21,2	958,615	25,334	2488,008	0	203,928	203,928	99,725	0	0	0	0	0	0	0
19:30:50	1,049	2489,257	9,99	9,863	12,319	7,11	7,332	21,2	958,615	25,334	2488,01	0	203,928	203,928	99,725	0	0	0	0	0	0	0
19:30:50	-47,094	2488,786	9,941	9,961	12,319	7,105	7,327	21,2	958,615	25,334	2488,01	0	203,928	203,928	99,725	0	0	0	0	0	0	0
19:30:50	47,094	2489,257	9,99	10,009	12,319	7,11	7,323	21,2	958,615	25,334	2488,012	0	203,928	203,928	99,725	0	0	0	0	0	0	0
19:30:50	-47,094	2488,786	9,941	9,961	12,319	7,105	7,319	21,2	958,615	25,334	2488,012	0	203,928	203,928	99,725	0	0	0	0	0	0	0
19:30:50	0	2488,786	9,941	9,863	12,319	7,105	7,315	21,2	958,615	25,334	2488,013	0	203,928	203,928	99,725	0	0	0	0	0	0	0
19:30:50	47,094	2489,257	9,99	10,009	12,319	7,11	7,311	21,2	958,615	25,334	2488,014	0	203,928	203,928	99,725	0	0	0	0	0	0	0
19:30:50	-1,049	2489,247	9,941	9,863	12,322	7,11	7,307	21,2	958,615	25,334	2488,016	0	203,928	203,928	99,725	0	0	0	0	0	0	0
19:30:50	-94,14	2488,306	9,843	9,863	12,322	7,1	7,303	21,2	958,615	25,334	2488,016	0	203,928	203,928	99,725	0	0	0	0	0	0	0
19:30:50	48,095	2488,786	9,941	9,814	12,319	7,105	7,299	21,2	958,615	25,334	2488,017	0	203,928	203,928	99,725	0	0	0	0	0	0	0
19:30:50	-111,401	2487,672	9,843	9,716	12,318	7,094	7,295	21,2	958,615	25,334	2487,672	0	203,928	203,928	99,725	0	0	0	0	0	0	0
19:30:50	111,401	2488,786	9,941	9,814	12,319	7,105	7,291	21,2	958,615	25,334	2487,674	0	203,928	203,928	99,725	0	0	0	0	0	0	0
19:30:50	94,165	2489,728	10,039	9,961	12,319	7,115	7,288	21,2	958,615	25,334	2487,676	0	203,928	203,928	99,725	0	0	0	0	0	0	0
19:30:50	-1,025	2489,718	9,99	9,814	12,322	7,115	7,284	21,2	958,615	25,334	2487,678	0	203,928	203,928	99,725	0	0	0	0	0	0	0
19:30:50	0	2489,718	9,99	9,863	12,322	7,115	7,281	21,2	958,615	25,334	2487,68	0	203,928	203,928	99,725	0	0	0	0	0	0	0
19:30:50	0	2489,718	9,99	9,814	12,322	7,115	7,278	21,2	958,615	25,334	2487,682	0	203,928	203,928	99,725	0	0	0	0	0	0	0
19:30:50	141,284	2491,131	10,136	9,863	12,322	7,13	7,275	21,2	958,615	25,334	2487,685	0	203,928	203,928	99,725	0	0	0	0	0	0	0
19:30:50	-94,189	2490,189	10,039	9,863	12,322	7,12	7,272	21,2	958,615	25,334	2487,688	0	203,928	203,928	99,725	0	0	0	0	0	0	0
19:30:50	0	2490,189	10,039	9,961	12,322	7,12	7,269	21,2	958,615	25,334	2487,69	0	203,928	203,928	99,725	0	0	0	0	0	0	0
19:30:50	0	2490,189	10,039	9,961	12,322	7,12	7,266	21,2	958,615	25,334	2487,693	0	203,928	203,928	99,725	0	0	0	0	0	0	0
19:30:50	94,189	2491,131	10,136	9,863	12,322	7,13	7,263	21,2	958,615	25,334	2487,697	0	203,928	203,928	99,725	0	0	0	0	0	0	0
19:30:50	-94,189	2490,189	10,039	9,814	12,322	7,12	7,26	21,2	958,615	25,334	2487,699	0	203,928	203,928	99,725	0	0	0	0	0	0	0
19:30:50	0	2490,189	10,039	9,863	12,322	7,12	7,258	21,2	958,615	25,334	2487,702	0	203,928	203,928	99,725	0	0	0	0	0	0	0
19:30:50	94,189	2491,131	10,136	9,961	12,322	7,13	7,255	21,2	958,615	25,334	2487,705	0	203,928	203,928	99,725	0	0	0	0	0	0	0
19:30:50	-141,284	2489,718	9,99	9,961	12,322	7,115	7,252	21,2	958,615	25,334	2487,707	0	203,928	203,928	99,725	0	0	0	0	0	0	0
19:30:50	-47,094	2489,247	9,941	9,716	12,322	7,11	7,25	21,2	958,615	25,334	2487,709	0	203,928	203,928	99,725	0	0	0	0	0	0	0
19:30:50	94,189	2490,189	10,039	10,009	12,322	7,12	7,247	21,2	958,615	25,334	2487,711	0	203,928	203,928	99,725	0	0	0	0	0	0	0
19:30:50	0	2490,189	10,039	10,009	12,322	7,12	7,245	21,2	958,615	25,334	2487,714	0	203,928	203,928	99,725	0	0	0	0	0	0	0
19:30:50	252,758	2492,716	10,283	10,4	12,323	7,146	7,243	21,2	958,615	25,334	2487,719	0	203,928	203,928	99,725	0	0	0	0	0	0	0
19:30:50	251,782	2495,234	10,478	10,547	12,327	7,172	7,241	21,2	958,615	25,334	2487,726	0	203,928	203,928	99,725	0	0	0	0	0	0	0
19:30:50	127,685	2496,511	10,527	10,693	12,331	7,185	7,24	21,2	958,615	25,334	2487,735	0	203,928	203,928	99,725	0	0	0	0	0	0	0
19:30:50	474,853	2501,26	10,918	11,181	12,337	7,234	7,24	21,2	958,615	25,334	2487,749	0	203,928	203,928	99,725	0	0	0	0	0	0	0
19:30:50	413,33	2505,393	11,113	11,377	12,349	7,277	7,241	21,2	958,615	25,334	2487,766	0	203,928	203,928	99,725	0	0	0	0	0	0	0
19:30:50	298,51	2508,378	11,113	11,377	12,366	7,307	7,242	21,2	958,615	25,334	2487,787	0	203,928	203,928	99,725	0	0	0	0	0	0	0
19:30:50	622,924	2514,607	11,406	11,767	12,386	7,372	7,245	21,2	958,615	25,334	2487,814	0	203,928	203,928	99,725	0	0	0	0	0	0	0
19:30:50	343,872	2518,046	11,308	11,816	12,411	7,407	7,248	21,2	958,615	25,334	2487,844	0	203,928	203,928	99,725	0	0	0	0	0	0	0
19:30:50	679,199	2524,838	11,455	11,914	12,441	7,477	7,252	21,2	958,615	25,334	2487,881	0	203,928	203,928	99,725	0	0	0	0	0	0	0
19:30:50	533,056	2530,169	11,406	11,816	12,474	7,532	7,258	21,2	958,615	25,334	2487,924	0	203,928	203,928	99,725	0	0	0	0	0	0	0
19:30:50	644,921	2536,618	11,504	12,109	12,505	7,598	7,264	21,2	958,615	25,334	2487,972	0	203,928	203,928	99,725	0	0	0	0	0	0	0
19:30:50	807,885	2544,697	11,845	12,5	12,532	7,682	7,273	21,2	958,615	25,334	2488,029	0	203,928	203,928	99,725	0	0	0	0	0	0	0
19:30:50	782,446	2552,521	12,138	12,744	12,561	7,762	7,282	21,2	958,615	25,334	2488,094	0	203,928	203,928	99,725	0	0	0	0	0	0	0
19:30:50	751,66	2560,038	12,431	13,183	12,587	7,84	7,293	21,2	958,615	25,334	2488,166	0	203,928	203,928	99,725	0	0	0	0	0	0	0
19:30:50	801,367	2568,051	12,675	13,33	12,619	7,923	7,305	21,2	958,615	25,334	2488,245	0	203,928	203,928	99,725	0	0	0	0	0	0	0
19:30:50	662,133	2574,673	12,773	13,574	12,651	7,991	7,319	21,2	958,615	25,334	2488,332	0	203,928	203,928	99,725	0	0	0	0	0	0	0
19:30:50	723,999	2581,913	12,92	13,574	12,684	8,065	7,334	21,2	958,615	25,334	2488,426	0	203,928	203,928	99,725	0	0	0	0	0	0	0
19:30:50	658,813	2588,501	12,92	13,72	12,722	8,133	7,349	21,2	958,615	25,334	2488,526	0	203,928	203,928	99,725	0	0	0	0	0	0	0
19:30:50	655,859	2595,059	12,822	13,769	12,764	8,201	7,366	21,2	958,615	25,334	2488,632	0	203,928	203,928	99,725	0	0	0	0	0	0	0
19:30:50	764,794	2602,707	12,92	13,769	12,802	8,28	7,384	21,2	958,615	25,334	2488,746	0	203,928	203,928	99,725	0	0	0	0	0	0	0
19:30:50	570,703	2608,414	12,822	13,72	12,84	8,339	7,403	21,2	958,615	25,334	2488,866	0	203,928	203,928	99,725	0	0	0	0	0	0	0
19:30:50	956,274	2617,977	13,115	13,965	12,878	8,437	7,423	21,2	958,615	25,334	2488,995	0	203,928	203,928	99,725	0	0	0	0	0	0	0
19:30:50	878,1	2626,758	13,408	14,306	12,911	8,528	7,445	21,2	958,615	25,334	2489,133	0	203,928	203,928	99,725	0	0	0	0	0	0	0
19:30:50	602,807	2632,786	13,506	14,453	12,94	8,59	7,467	21,2	958,615	25,334	2489,276	0	203,928	203,928	99,725	0	0	0	0	0	0	0
19:30:50	881,005	2641,596	13,799	14,746	12,974	8,681	7,491	21,2	958,615	25,334	2489,429	0	203,928	203,928	99,725	0	0	0	0	0	0	0
19:30:50	593,579	2647,532	13,799	14,746	13,007	8,742	7,515	21,2	958,615	25,334	2489,587	0	203,928	203,928	99,725	0	0	0	0	0	0	0
19:30:50	927,514	2656,807	14,14	14,99	13,041	8,838	7,541	21,2	958,615	25,334	2489,754	0	203,928	203,928	99,725	0	0	0	0	0	0	0
19:30:50	829,614	2665,103	14,287	15,136	13,08	8,923	7,568	21,2	958,615	25,334	2489,929	0	203,928	203,928	99,725	0	0	0	0	0	0	0
19:30:50	615,576	2671,259	14,14	14,99	13,123	8,987	7,596	21,2	958,615	25,334	2490,11	0	203,928	203,928	99,725	0	0	0	0	0	0	0
19:30:50	748,999	2678,749	14,14	14,99	13,165	9,064	7,625	21,2	958,615	25,334	2490,299	0	203,928	203,928	99,725	0	0	0	0	0	0	0
19:30:50	686,865	2685,618	14,092	14,941	13,207	9,135	7,655	21,2	958,615	25,334	2490,494	0	203,928	203,928	99,725	0	0	0	0	0	0	0
19:30:50	842,919	2694,047	14,238	15,088	13,246	9,221	7,685	21,2	958,615	25,334	2490,698	0	203,928	203,928	99,725	0	0	0	0	0	0	0
19:30:50	720,214	2701,249	14,384	15,185	13,279	9,296	7,717	21,2	958,615	25,334	2490,908	0	203,928	203,928	99,725	0	0	0	0	0	0	0
19:30:50	904,931	2710,298	14,726	15,332	13,311	9,389	7,75	21,2	958,615	25,334	2491,127	0	203,928	203,928	99,725	0	0	0	0	0	0	0
19:30:50	928,1	2719,579	15,117	15,722	13,342	9,485	7,784	21,2	958,615	25,334	2491,356	0	203,928	203,928	99,725	0	0	0	0	0	0	0
19:30:50	717,504	2726,755	15,41	15,869	13,366	9,559	7,818	21,2	958,615	25,334	2491,591	0	203,928	203,928	99,725	0	0	0	0	0	0	0
19:30:51	746,24	2734,217	15,605	16,162	13,397	9,636	7,854	21,2	958,615	25,334	2491,834	0	203,928	203,928	99,725	0	0	0	0	0	0	0
19:30:51	652,758	2740,744	15,752	16,504	13,426	9,703	7,89	21,2	958,615	25,334	2492,083	0	203,928	203,928	99,725	0	0	0	0	0	0	0
19:30:51	686,499	2747,609	15,849	16,552	13,459	9,774	7,927	21,2	958,615	25,334	2492,338	0	203,928	203,928	99,725	0	0	0	0	0	0	0
19:30:51	479,418	2752,404	15,703	16,357	13,494	9,823	7,964	21,2	958,615	25,334	2492,598	0	203,928	203,928	99,725	0	0	0	0	0	0	0
19:30:51	631,323	2758,717	15,752	16,162	13,527	9,888	8,002	21,2	958,615	25,334	2492,864	0	203,928	203,928	99,725	0	0	0	0	0	0	0
19:30:51	868,164	2767,399	16,045	16,552	13,56	9,978	8,041	21,2	958,615	25,334	2493,139	0	203,928	203,928	99,725	0	0	0	0	0	0	0
19:30:51	429,614	2771,695	15,898	16,406	13,593	10,022	8,08	21,2	958,615	25,334	2493,417	0	203,928	203,928	99,725	0	0	0	0	0	0	0
19:30:51	630,834	2778,003	16,093	16,552	13,617	10,087	8,119	21,2	958,615	25,334	2493,702	0	203,928	203,928	99,725	0	0	0	0	0	0	0
19:30:51	639,526	2784,398	16,24	16,699	13,645	10,153	8,159	21,2	958,615	25,334	2493,993	0	203,928	203,928	99,725	0	0	0	0	0	0	0
19:30:51	745,141	2791,85	16,582	16,943	13,668	10,23	8,2	21,2	958,615	25,334	2494,29	0	203,928	203,928	99,725	0	0	0	0	0	0	0
19:30:51	528,588	2797,136	16,679	16,943	13,692	10,284	8,24	21,2	958,615	25,334	2494,593	0	203,928	203,928	99,725	0	0	0	0	0	0	0
19:30:51	640,136	2803,537	16,826	17,187	13,72	10,35	8,282	21,2	958,615	25,334	2494,902	0	203,928	203,928	99,725	0	0	0	0	0	0	0
19:30:51	433,422	2807,871	16,826	17,187	13,745	10,395	8,323	21,2	958,615	25,334	2495,215	0	203,928	203,928	99,725	0	0	0	0	0	0	0
19:30:51	355,957	2811,431	16,679	17,09	13,773	10,432	8,365	21,2	958,615	25,334	2495,532	0	203,928	203,928	99,725	0	0	0	0	0	0	0
19:30:51	411,181	2815,543	16,582	16,845	13,802	10,474	8,406	21,2	958,615	25,334	2495,852	0	203,928	203,928	99,725	0	0	0	0	0	0	0
19:30:51	604,37	2821,586	16,679	17,041	13,83	10,536	8,448	21,2	958,615	25,334	2496,177	0	203,928	203,928	99,725	0	0	0	0	0	0	0
19:30:51	471,508	2826,301	16,728	17,09	13,854	10,585	8,49	21,3	958,996	25,334	2496,507	0	203,928	203,928	99,725	0	0	0	0	0	0	0
19:30:51	518,383	2831,485	16,826	16,943	13,878	10,638	8,532	21,3	958,996	25,334	2496,842	0	203,928	203,928	99,725	0	0	0	0	0	0	0
19:30:51	437,329	2835,859	16,924	17,285	13,897	10,683	8,574	21,3	958,996	25,334	2497,181	0	203,928	203,928	99,725	0	0	0	0	0	0	0
19:30:51	437,28	2840,231	17,021	17,431	13,916	10,729	8,616	21,3	958,996	25,334	2497,524	0	203,928	203,928	99,725	0	0	0	0	0	0	0
19:30:51	597,241	2846,204	17,363	17,578	13,931	10,79	8,659	21,3	958,996	25,334	2497,873	0	203,928	203,928	99,725	0	0	0	0	0	0	0
19:30:51	338,378	2849,588	17,363	17,627	13,95	10,825	8,701	21,3	958,996	25,334	2498,225	0	203,928	203,928	99,725	0	0	0	0	0	0	0
19:30:51	615,771	2855,745	17,558	17,822	13,974	10,888	8,744	21,3	958,996	25,334	2498,582	0	203,928	203,928	99,725	0	0	0	0	0	0	0
19:30:51	273,364	2858,479	17,412	17,627	13,997	10,917	8,787	21,3	958,996	25,334	2498,942	0	203,928	203,928	99,725	0	0	0	0	0	0	0
19:30:51	288,354	2861,362	17,363	17,48	14,016	10,946	8,829	21,3	958,996	25,334	2499,305	0	203,928	203,928	99,725	0	0	0	0	0	0	0
19:30:51	418,432	2865,547	17,363	17,431	14,04	10,99	8,871	21,3	958,996	25,334	2499,671	0	203,928	203,928	99,725	0	0	0	0	0	0	0
19:30:51	337,304	2868,92	17,363	17,578	14,059	11,024	8,914	21,3	958,996	25,334	2500,04	0	204,466	204,466	99,727	0	0	0	0	0	0	0
19:30:51	389,819	2872,818	17,412	17,724	14,078	11,064	8,956	21,3	958,996	25,334	2500,413	0	204,466	204,466	99,727	0	0	0	0	0	0	0
19:30:51	475,122	2877,569	17,558	17,724	14,097	11,113	8,998	21,3	958,996	25,334	2500,79	0	204,466	204,466	99,727	0	0	0	0	0	0	0
19:30:51	429,418	2881,863	17,656	17,724	14,115	11,158	9,041	21,3	958,996	25,334	2501,171	0	204,466	204,466	99,727	0	0	0	0	0	0	0
19:30:51	306,542	2884,929	17,705	17,92	14,13	11,189	9,083	21,3	958,996	25,334	2501,555	0	204,466	204,466	99,727	0	0	0	0	0	0	0
19:30:51	357,055	2888,499	17,803	17,822	14,145	11,226	9,125	21,3	958,996	25,334	2501,942	0	204,466	204,466	99,727	0	0	0	0	0	0	0
19:30:51	369,531	2892,195	17,851	17,92	14,163	11,264	9,167	21,3	958,996	25,334	2502,332	0	204,466	204,466	99,727	0	0	0	0	0	0	0
19:30:51	374,902	2895,944	17,9	18,115	14,181	11,303	9,209	21,3	958,996	25,334	2502,726	0	204,466	204,466	99,727	0	0	0	0	0	0	0
19:30:51	260,717	2898,551	17,9	17,969	14,196	11,33	9,25	21,3	958,996	25,334	2503,121	0	204,466	204,466	99,727	0	0	0	0	0	0	0
19:30:51	344,14	2901,992	17,998	18,066	14,21	11,365	9,292	21,3	958,996	25,334	2503,52	0	204,466	204,466	99,727	0	0	0	0	0	0	0
19:30:51	440,917	2906,401	18,193	18,359	14,223	11,411	9,333	21,3	958,996	25,334	2503,923	0	204,466	204,466	99,727	0	0	0	0	0	0	0
19:30:51	240,258	2908,804	18,193	18,359	14,237	11,435	9,374	21,3	958,996	25,334	2504,328	0	204,466	204,466	99,727	0	0	0	0	0	0	0
19:30:51	336,694	2912,171	18,291	18,359	14,25	11,47	9,415	21,3	958,996	25,334	2504,736	0	204,466	204,466	99,727	0	0	0	0	0	0	0
19:30:51	266,528	2914,836	18,388	18,457	14,26	11,498	9,456	21,3	958,996	25,334	2505,146	0	204,466	204,466	99,727	0	0	0	0	0	0	0
19:30:51	300,903	2917,845	18,535	18,603	14,268	11,529	9,497	21,3	958,996	25,334	2505,559	0	204,466	204,466	99,727	0	0	0	0	0	0	0
19:30:51	297,631	2920,822	18,681	18,701	14,277	11,559	9,537	21,3	958,996	25,334	2505,974	0	204,466	204,466	99,727	0	0	0	0	0	0	0
19:30:51	279,858	2923,62	18,779	18,701	14,287	11,588	9,578	21,3	958,996	25,334	2506,392	0	204,466	204,466	99,727	0	0	0	0	0	0	0
19:30:51	165,502	2925,275	18,779	18,799	14,296	11,605	9,617	21,3	958,996	25,334	2506,811	0	204,466	204,466	99,727	0	0	0	0	0	0	0
19:30:51	229,589	2927,571	18,779	18,701	14,309	11,629	9,657	21,3	958,996	25,334	2507,232	0	204,466	204,466	99,727	0	0	0	0	0	0	0
19:30:51	179,858	2929,37	18,779	18,652	14,319	11,647	9,696	21,3	958,996	25,334	2507,654	0	204,466	204,466	99,727	0	0	0	0	0	0	0
19:30:51	78,808	2930,158	18,633	18,603	14,332	11,656	9,734	21,3	958,996	25,334	2508,076	0	204,466	204,466	99,727	0	0	0	0	0	0	0
19:30:51	162,475	2931,783	18,633	18,603	14,341	11,672	9,772	21,3	958,996	25,334	2508,5	0	204,466	204,466	99,727	0	0	0	0	0	0	0
19:30:51	62,255	2932,405	18,535	18,506	14,35	11,679	9,81	21,3	958,996	25,334	2508,924	0	204,466	204,466	99,727	0	0	0	0	0	0	0
19:30:51	81,225	2933,217	18,535	18,359	14,355	11,687	9,846	21,3	958,996	25,334	2509,348	0	204,466	204,466	99,727	0	0	0	0	0	0	0
19:30:51	327,709	2936,494	18,779	18,652	14,359	11,721	9,883	21,3	958,996	25,334	2509,775	0	204,466	204,466	99,727	0	0	0	0	0	0	0
19:30:51	258,618	2939,081	18,974	18,945	14,363	11,748	9,92	21,3	958,996	25,334	2510,204	0	204,466	204,466	99,727	0	0	0	0	0	0	0
19:30:51	81,25	2939,893	18,974	18,847	14,367	11,756	9,956	21,3	958,996	25,334	2510,634	0	204,466	204,466	99,727	0	0	0	0	0	0	0
19:30:51	81,274	2940,706	18,974	18,847	14,372	11,764	9,991	21,3	958,996	25,334	2511,065	0	204,466	204,466	99,727	0	0	0	0	0	0	0
19:30:51	80,175	2941,508	18,974	18,847	14,377	11,773	10,026	21,3	958,996	25,334	2511,495	0	204,466	204,466	99,727	0	0	0	0	0	0	0
19:30:51	-19,018	2941,317	18,877	18,701	14,381	11,771	10,06	21,3	958,996	25,334	2511,925	0	204,466	204,466	99,727	0	0	0	0	0	0	0
19:30:51	81,25	2942,13	18,877	18,847	14,386	11,779	10,094	21,3	958,996	25,334	2512,355	0	204,466	204,466	99,727	0	0	0	0	0	0	0
19:30:51	79,101	2942,921	18,877	18,701	14,39	11,787	10,127	21,3	958,996	25,334	2512,786	0	204,466	204,466	99,727	0	0	0	0	0	0	0
19:30:51	32,812	2943,249	18,828	18,701	14,395	11,791	10,16	21,3	958,996	25,334	2513,216	0	204,466	204,466	99,727	0	0	0	0	0	0	0
19:30:51	51,049	2943,76	18,779	18,701	14,4	11,796	10,192	21,3	958,996	25,334	2513,646	0	204,466	204,466	99,727	0	0	0	0	0	0	0
19:30:51	80,175	2944,561	18,779	18,652	14,405	11,804	10,224	21,3	958,996	25,334	2514,077	0	204,466	204,466	99,727	0	0	0	0	0	0	0
19:30:51	-99,121	2943,57	18,681	18,506	14,405	11,794	10,254	21,3	958,996	25,334	2514,506	0	204,466	204,466	99,727	0	0	0	0	0	0	0
19:30:51	198,242	2945,553	18,877	18,799	14,405	11,814	10,285	21,3	958,996	25,334	2514,937	0	204,466	204,466	99,727	0	0	0	0	0	0	0
19:30:51	38,403	2945,937	18,974	18,847	14,402	11,818	10,315	21,3	958,996	25,334	2515,368	0	204,466	204,466	99,727	0	0	0	0	0	0	0
19:30:51	49,56	2946,432	19,023	18,847	14,402	11,823	10,345	21,3	958,996	25,334	2515,799	0	204,466	204,466	99,727	0	0	0	0	0	0	0
19:30:51	99,169	2947,424	19,121	19,189	14,402	11,834	10,374	21,3	958,996	25,334	2516,231	0	204,466	204,466	99,727	0	0	0	0	0	0	0
19:30:51	60,693	2948,031	19,121	18,994	14,405	11,84	10,403	21,3	958,996	25,334	2516,663	0	204,466	204,466	99,727	0	0	0	0	0	0	0
19:30:51	-129,199	2946,739	18,974	18,799	14,406	11,827	10,43	21,3	958,996	25,334	2517,093	0	204,466	204,466	99,727	0	0	0	0	0	0	0
19:30:51	-68,676	2946,052	18,828	18,701	14,411	11,819	10,458	21,3	958,996	25,334	2517,522	0	204,466	204,466	99,727	0	0	0	0	0	0	0
19:30:51	0	2946,052	18,828	18,701	14,411	11,819	10,484	21,3	958,996	25,334	2517,951	0	204,466	204,466	99,727	0	0	0	0	0	0	0
19:30:51	198,266	2948,035	19,023	18,994	14,411	11,84	10,511	21,3	958,996	25,334	2518,381	0	204,466	204,466	99,727	0	0	0	0	0	0	0
19:30:51	-148,706	2946,548	18,877	18,799	14,411	11,825	10,537	21,3	958,996	25,334	2518,809	0	204,466	204,466	99,727	0	0	0	0	0	0	0
19:30:51	99,121	2947,539	18,974	18,945	14,411	11,835	10,562	21,3	958,996	25,334	2519,238	0	204,466	204,466	99,727	0	0	0	0	0	0	0
19:30:51	30,078	2947,84	19,023	18,847	14,409	11,838	10,587	21,3	958,996	25,334	2519,666	0	204,466	204,466	99,727	0	0	0	0	0	0	0
19:30:51	-148,706	2946,353	18,877	18,701	14,409	11,823	10,611	21,3	958,996	25,334	2520,093	0	204,466	204,466	99,727	0	0	0	0	0	0	0
19:30:51	99,121	2947,344	18,974	18,945	14,409	11,833	10,635	21,3	958,996	25,334	2520,52	0	204,466	204,466	99,727	0	0	0	0	0	0	0
19:30:51	-99,121	2946,353	18,877	18,799	14,409	11,823	10,659	21,3	958,996	25,334	2520,946	0	204,466	204,466	99,727	0	0	0	0	0	0	0
19:30:51	-49,56	2945,857	18,828	18,799	14,409	11,817	10,681	21,3	958,996	25,334	2521,37	0	204,466	204,466	99,727	0	0	0	0	0	0	0
19:30:51	0	2945,857	18,828	18,799	14,409	11,817	10,704	21,3	958,996	25,334	2521,795	0	204,466	204,466	99,727	0	0	0	0	0	0	0
19:30:51	-60,498	2945,252	18,828	18,652	14,406	11,811	10,725	21,3	958,996	25,334	2522,218	0	204,466	204,466	99,727	0	0	0	0	0	0	0
19:30:51	129,15	2946,544	18,974	18,847	14,405	11,825	10,747	21,3	958,996	25,334	2522,642	0	204,466	204,466	99,727	0	0	0	0	0	0	0
19:30:51	-141,333	2945,13	18,877	18,799	14,403	11,81	10,768	21,3	958,996	25,334	2523,065	0	204,466	204,466	99,727	0	0	0	0	0	0	0
19:30:51	-49,56	2944,635	18,828	18,652	14,403	11,805	10,788	21,3	958,996	25,334	2523,487	0	204,466	204,466	99,727	0	0	0	0	0	0	0
19:30:51	-7,324	2944,561	18,779	18,652	14,405	11,804	10,808	21,3	958,996	25,334	2523,908	0	204,466	204,466	99,727	0	0	0	0	0	0	0
19:30:51	0	2944,561	18,779	18,603	14,405	11,804	10,828	21,3	958,996	25,334	2524,328	0	204,466	204,466	99,727	0	0	0	0	0	0	0
19:30:51	0	2944,561	18,779	18,652	14,405	11,804	10,847	21,3	958,996	25,334	2524,748	0	204,466	204,466	99,727	0	0	0	0	0	0	0
19:30:51	-60,693	2943,954	18,779	18,652	14,402	11,798	10,865	21,3	958,996	25,334	2525,168	0	204,466	204,466	99,727	0	0	0	0	0	0	0
19:30:51	-99,121	2942,963	18,681	18,506	14,402	11,788	10,883	21,3	958,996	25,334	2525,585	0	204,466	204,466	99,727	0	0	0	0	0	0	0
19:30:51	79,638	2943,76	18,779	18,701	14,4	11,796	10,901	21,3	958,996	25,334	2526,003	0	204,466	204,466	99,727	0	0	0	0	0	0	0
19:30:51	0	2943,76	18,779	18,603	14,4	11,796	10,919	21,3	958,996	25,334	2526,421	0	204,466	204,466	99,727	0	0	0	0	0	0	0
19:30:51	0	2943,76	18,779	18,652	14,4	11,796	10,936	21,3	958,996	25,334	2526,838	0	204,466	204,466	99,727	0	0	0	0	0	0	0
19:30:51	-100,585	2942,754	18,779	18,652	14,395	11,785	10,953	21,3	958,996	25,334	2527,254	0	204,466	204,466	99,727	0	0	0	0	0	0	0
19:30:51	-99,121	2941,763	18,681	18,603	14,395	11,775	10,969	21,3	958,996	25,334	2527,669	0	204,466	204,466	99,727	0	0	0	0	0	0	0
19:30:51	-49,536	2941,267	18,633	18,506	14,395	11,77	10,985	21,3	958,996	25,334	2528,082	0	204,466	204,466	99,727	0	0	0	0	0	0	0
19:30:51	0	2941,267	18,633	18,506	14,395	11,77	11	21,3	958,996	25,334	2528,496	0	204,466	204,466	99,727	0	0	0	0	0	0	0
19:30:52	0	2941,267	18,633	18,506	14,395	11,77	11,015	21,3	958,996	25,334	2528,908	0	204,466	204,466	99,727	0	0	0	0	0	0	0
19:30:52	0	2941,267	18,633	18,603	14,395	11,77	11,03	21,3	958,996	25,334	2529,321	0	204,466	204,466	99,727	0	0	0	0	0	0	0
19:30:52	0	2941,267	18,633	18,603	14,395	11,77	11,044	21,3	958,996	25,334	2529,733	0	204,466	204,466	99,727	0	0	0	0	0	0	0
19:30:52	100,585	2942,273	18,633	18,603	14,4	11,78	11,059	21,3	958,996	25,334	2530,145	0	204,466	204,466	99,727	0	0	0	0	0	0	0
19:30:52	0	2942,273	18,633	18,506	14,4	11,78	11,073	21,3	958,996	25,334	2530,557	0	204,466	204,466	99,727	0	0	0	0	0	0	0
19:30:52	-99,072	2941,282	18,535	18,506	14,4	11,77	11,087	21,3	958,996	25,334	2530,968	0	204,466	204,466	99,727	0	0	0	0	0	0	0
19:30:52	148,608	2942,768	18,681	18,701	14,4	11,786	11,1	21,3	958,996	25,334	2531,38	0	204,466	204,466	99,727	0	0	0	0	0	0	0
19:30:52	0	2942,768	18,681	18,603	14,4	11,786	11,114	21,3	958,996	25,334	2531,791	0	204,466	204,466	99,727	0	0	0	0	0	0	0
19:30:52	-49,536	2942,273	18,633	18,359	14,4	11,78	11,127	21,3	958,996	25,334	2532,201	0	204,466	204,466	99,727	0	0	0	0	0	0	0
19:30:52	148,657	2943,76	18,779	18,701	14,4	11,796	11,14	21,3	958,996	25,334	2532,613	0	204,466	204,466	99,727	0	0	0	0	0	0	0
19:30:52	-99,121	2942,768	18,681	18,603	14,4	11,786	11,153	21,3	958,996	25,334	2533,023	0	204,466	204,466	99,727	0	0	0	0	0	0	0
19:30:52	-100,585	2941,763	18,681	18,652	14,395	11,775	11,165	21,3	958,996	25,334	2533,432	0	204,466	204,466	99,727	0	0	0	0	0	0	0
19:30:52	99,121	2942,754	18,779	18,652	14,395	11,785	11,177	21,3	958,996	25,334	2533,841	0	204,466	204,466	99,727	0	0	0	0	0	0	0
19:30:52	-99,121	2941,763	18,681	18,652	14,395	11,775	11,189	21,3	958,996	25,334	2534,249	0	204,466	204,466	99,727	0	0	0	0	0	0	0
19:30:52	0	2941,763	18,681	18,603	14,395	11,775	11,2	21,3	958,996	25,334	2534,657	0	204,466	204,466	99,727	0	0	0	0	0	0	0
19:30:52	0	2941,763	18,681	18,652	14,395	11,775	11,211	21,3	958,996	25,334	2535,064	0	204,466	204,466	99,727	0	0	0	0	0	0	0
19:30:52	148,657	2943,249	18,828	18,799	14,395	11,791	11,223	21,3	958,996	25,334	2535,472	0	204,466	204,466	99,727	0	0	0	0	0	0	0
19:30:52	150,146	2944,751	18,877	18,701	14,4	11,806	11,234	21,3	958,996	25,334	2535,881	0	204,466	204,466	99,727	0	0	0	0	0	0	0
19:30:52	-228,271	2942,468	18,633	18,457	14,402	11,783	11,245	21,3	958,996	25,334	2536,288	0	204,466	204,466	99,727	0	0	0	0	0	0	0
19:30:52	0	2942,468	18,633	18,457	14,402	11,783	11,256	21,3	958,996	25,334	2536,694	0	204,466	204,466	99,727	0	0	0	0	0	0	0
19:30:52	49,536	2942,963	18,681	18,603	14,402	11,788	11,266	21,3	958,996	25,334	2537,101	0	204,466	204,466	99,727	0	0	0	0	0	0	0
19:30:52	148,681	2944,45	18,828	18,799	14,402	11,803	11,277	21,4	958,615	25,334	2537,508	0	204,466	204,466	99,727	0	0	0	0	0	0	0
19:30:52	51,806	2944,968	18,877	18,799	14,402	11,808	11,287	21,4	958,615	25,334	2537,916	0	204,466	204,466	99,727	0	0	0	0	0	0	0
19:30:52	-49,56	2944,473	18,828	18,701	14,402	11,803	11,297	21,4	958,615	25,334	2538,322	0	204,466	204,466	99,727	0	0	0	0	0	0	0
19:30:52	-49,56	2943,977	18,779	18,603	14,402	11,798	11,307	21,4	958,615	25,334	2538,728	0	204,466	204,466	99,727	0	0	0	0	0	0	0
19:30:52	0	2943,977	18,779	18,603	14,402	11,798	11,317	21,4	958,615	25,334	2539,133	0	204,466	204,466	99,727	0	0	0	0	0	0	0
19:30:52	198,242	2945,959	18,974	18,847	14,402	11,819	11,326	21,4	958,615	25,334	2539,54	0	204,466	204,466	99,727	0	0	0	0	0	0	0
19:30:52	-297,363	2942,986	18,681	18,603	14,402	11,788	11,335	21,4	958,615	25,334	2539,944	0	204,466	204,466	99,727	0	0	0	0	0	0	0
19:30:52	209,375	2945,079	18,828	18,701	14,405	11,809	11,345	21,4	958,615	25,334	2540,349	0	204,466	204,466	99,727	0	0	0	0	0	0	0
19:30:52	-148,681	2943,593	18,681	18,603	14,405	11,794	11,354	21,4	958,615	25,334	2540,752	0	204,466	204,466	99,727	0	0	0	0	0	0	0
19:30:52	87,988	2944,473	18,828	18,701	14,402	11,803	11,362	21,4	958,615	25,334	2541,156	0	204,466	204,466	99,727	0	0	0	0	0	0	0
19:30:52	-69,042	2943,782	18,779	18,652	14,4	11,796	11,371	21,4	958,615	25,334	2541,558	0	205,604	205,604	99,732	0	0	0	0	0	0	0
19:30:52	0	2943,782	18,779	18,701	14,4	11,796	11,379	21,4	958,615	25,334	2541,961	0	205,604	205,604	99,732	0	0	0	0	0	0	0
19:30:52	0	2943,782	18,779	18,701	14,4	11,796	11,387	21,4	958,615	25,334	2542,362	0	205,604	205,604	99,732	0	0	0	0	0	0	0
19:30:52	49,536	2944,277	18,828	18,603	14,4	11,801	11,395	21,4	958,615	25,334	2542,764	0	205,604	205,604	99,732	0	0	0	0	0	0	0
19:30:52	-49,536	2943,782	18,779	18,603	14,4	11,796	11,403	21,4	958,615	25,334	2543,165	0	205,604	205,604	99,732	0	0	0	0	0	0	0
19:30:52	0	2943,782	18,779	18,652	14,4	11,796	11,411	21,4	958,615	25,334	2543,566	0	205,604	205,604	99,732	0	0	0	0	0	0	0
19:30:52	-79,638	2942,986	18,681	18,506	14,402	11,788	11,418	21,4	958,615	25,334	2543,965	0	205,604	205,604	99,732	0	0	0	0	0	0	0
19:30:52	0	2942,986	18,681	18,603	14,402	11,788	11,426	21,4	958,615	25,334	2544,364	0	205,604	205,604	99,732	0	0	0	0	0	0	0
19:30:52	0	2942,986	18,681	18,603	14,402	11,788	11,433	21,4	958,615	25,334	2544,763	0	205,604	205,604	99,732	0	0	0	0	0	0	0
19:30:52	-69,018	2942,296	18,633	18,506	14,4	11,781	11,44	21,4	958,615	25,334	2545,16	0	205,604	205,604	99,732	0	0	0	0	0	0	0
19:30:52	0	2942,296	18,633	18,603	14,4	11,781	11,446	21,4	958,615	25,334	2545,557	0	205,604	205,604	99,732	0	0	0	0	0	0	0
19:30:52	-148,632	2940,809	18,486	18,359	14,4	11,765	11,453	21,4	958,615	25,334	2545,953	0	205,604	205,604	99,732	0	0	0	0	0	0	0
19:30:52	178,662	2942,596	18,681	18,603	14,399	11,784	11,459	21,4	958,615	25,334	2546,349	0	205,604	205,604	99,732	0	0	0	0	0	0	0
19:30:52	67,578	2943,272	18,828	18,701	14,395	11,791	11,466	21,4	958,615	25,334	2546,746	0	205,604	205,604	99,732	0	0	0	0	0	0	0
19:30:52	-49,56	2942,776	18,779	18,603	14,395	11,786	11,472	21,4	958,615	25,334	2547,142	0	205,604	205,604	99,732	0	0	0	0	0	0	0
19:30:52	0	2942,776	18,779	18,799	14,395	11,786	11,478	21,4	958,615	25,334	2547,538	0	205,604	205,604	99,732	0	0	0	0	0	0	0
19:30:52	-99,096	2941,785	18,681	18,506	14,395	11,775	11,484	21,4	958,615	25,334	2547,932	0	205,604	205,604	99,732	0	0	0	0	0	0	0
19:30:52	99,096	2942,776	18,779	18,701	14,395	11,786	11,49	21,4	958,615	25,334	2548,327	0	205,604	205,604	99,732	0	0	0	0	0	0	0
19:30:52	-48,046	2942,296	18,633	18,603	14,4	11,781	11,495	21,4	958,615	25,334	2548,721	0	205,604	205,604	99,732	0	0	0	0	0	0	0
19:30:52	-99,096	2941,305	18,535	18,603	14,4	11,771	11,501	21,4	958,615	25,334	2549,113	0	205,604	205,604	99,732	0	0	0	0	0	0	0
19:30:52	148,632	2942,791	18,681	18,603	14,4	11,786	11,506	21,4	958,615	25,334	2549,507	0	205,604	205,604	99,732	0	0	0	0	0	0	0
19:30:52	-49,536	2942,296	18,633	18,603	14,4	11,781	11,512	21,4	958,615	25,334	2549,9	0	205,604	205,604	99,732	0	0	0	0	0	0	0
19:30:52	19,482	2942,49	18,633	18,603	14,402	11,783	11,517	21,4	958,615	25,334	2550,292	0	205,604	205,604	99,732	0	0	0	0	0	0	0
19:30:52	49,536	2942,986	18,681	18,652	14,402	11,788	11,522	21,4	958,615	25,334	2550,685	0	205,604	205,604	99,732	0	0	0	0	0	0	0
19:30:52	-198,168	2941,004	18,486	18,457	14,402	11,767	11,527	21,4	958,615	25,334	2551,075	0	205,604	205,604	99,732	0	0	0	0	0	0	0
19:30:52	198,168	2942,986	18,681	18,506	14,402	11,788	11,532	21,4	958,615	25,334	2551,467	0	205,604	205,604	99,732	0	0	0	0	0	0	0
19:30:52	-19,482	2942,791	18,681	18,506	14,4	11,786	11,537	21,4	958,615	25,334	2551,858	0	205,604	205,604	99,732	0	0	0	0	0	0	0
19:30:52	198,242	2944,773	18,877	18,701	14,4	11,806	11,543	21,4	958,615	25,334	2552,251	0	205,604	205,604	99,732	0	0	0	0	0	0	0
19:30:52	0	2944,773	18,877	18,945	14,4	11,806	11,548	21,4	958,615	25,334	2552,644	0	205,604	205,604	99,732	0	0	0	0	0	0	0
19:30:52	-79,638	2943,977	18,779	18,603	14,402	11,798	11,553	21,4	958,615	25,334	2553,035	0	205,604	205,604	99,732	0	0	0	0	0	0	0
19:30:52	-38,427	2943,593	18,681	18,506	14,405	11,794	11,557	21,4	958,615	25,334	2553,425	0	205,604	205,604	99,732	0	0	0	0	0	0	0
19:30:52	0	2943,593	18,681	18,506	14,405	11,794	11,562	21,4	958,615	25,334	2553,815	0	205,604	205,604	99,732	0	0	0	0	0	0	0
19:30:52	99,096	2944,584	18,779	18,652	14,405	11,804	11,567	21,4	958,615	25,334	2554,206	0	205,604	205,604	99,732	0	0	0	0	0	0	0
19:30:52	-60,668	2943,977	18,779	18,457	14,402	11,798	11,571	21,4	958,615	25,334	2554,596	0	205,604	205,604	99,732	0	0	0	0	0	0	0
19:30:52	79,638	2944,773	18,877	18,847	14,4	11,806	11,576	21,4	958,615	25,334	2554,986	0	205,604	205,604	99,732	0	0	0	0	0	0	0
19:30:52	-49,584	2944,277	18,828	18,701	14,4	11,801	11,58	21,4	958,615	25,334	2555,375	0	205,604	205,604	99,732	0	0	0	0	0	0	0
19:30:52	-148,657	2942,791	18,681	18,603	14,4	11,786	11,584	21,4	958,615	25,334	2555,762	0	205,604	205,604	99,732	0	0	0	0	0	0	0
19:30:52	148,657	2944,277	18,828	18,701	14,4	11,801	11,589	21,4	958,615	25,334	2556,151	0	205,604	205,604	99,732	0	0	0	0	0	0	0
19:30:52	-148,657	2942,791	18,681	18,603	14,4	11,786	11,592	21,4	958,615	25,334	2556,537	0	205,604	205,604	99,732	0	0	0	0	0	0	0
19:30:52	19,482	2942,986	18,681	18,506	14,402	11,788	11,596	21,4	958,615	25,334	2556,924	0	205,604	205,604	99,732	0	0	0	0	0	0	0
19:30:52	0	2942,986	18,681	18,506	14,402	11,788	11,6	21,4	958,615	25,334	2557,31	0	205,604	205,604	99,732	0	0	0	0	0	0	0
19:30:52	0	2942,986	18,681	18,603	14,402	11,788	11,604	21,4	958,615	25,334	2557,696	0	205,604	205,604	99,732	0	0	0	0	0	0	0
19:30:52	-49,536	2942,49	18,633	18,457	14,402	11,783	11,607	21,4	958,615	25,334	2558,08	0	205,604	205,604	99,732	0	0	0	0	0	0	0
19:30:52	30,053	2942,791	18,681	18,506	14,4	11,786	11,611	21,4	958,615	25,334	2558,465	0	205,604	205,604	99,732	0	0	0	0	0	0	0
19:30:52	0	2942,791	18,681	18,603	14,4	11,786	11,614	21,4	958,615	25,334	2558,849	0	205,604	205,604	99,732	0	0	0	0	0	0	0
19:30:52	0	2942,791	18,681	18,603	14,4	11,786	11,618	21,4	958,615	25,334	2559,233	0	205,604	205,604	99,732	0	0	0	0	0	0	0
19:30:52	-148,632	2941,305	18,535	18,359	14,4	11,771	11,621	21,4	958,615	25,334	2559,615	0	205,604	205,604	99,732	0	0	0	0	0	0	0
19:30:52	99,096	2942,296	18,633	18,506	14,4	11,781	11,624	21,4	958,615	25,334	2559,998	0	205,604	205,604	99,732	0	0	0	0	0	0	0
19:30:52	148,657	2943,782	18,779	18,701	14,4	11,796	11,627	21,4	958,615	25,334	2560,382	0	205,604	205,604	99,732	0	0	0	0	0	0	0
19:30:52	-99,121	2942,791	18,681	18,457	14,4	11,786	11,63	21,4	958,615	25,334	2560,764	0	205,604	205,604	99,732	0	0	0	0	0	0	0
19:30:52	99,121	2943,782	18,779	18,603	14,4	11,796	11,633	21,4	958,615	25,334	2561,147	0	205,604	205,604	99,732	0	0	0	0	0	0	0
19:30:52	0	2943,782	18,779	18,603	14,4	11,796	11,637	21,4	958,615	25,334	2561,53	0	205,604	205,604	99,732	0	0	0	0	0	0	0
19:30:52	-99,121	2942,791	18,681	18,506	14,4	11,786	11,64	21,4	958,615	25,334	2561,911	0	205,604	205,604	99,732	0	0	0	0	0	0	0
19:30:52	198,242	2944,773	18,877	18,799	14,4	11,806	11,643	21,4	958,615	25,334	2562,294	0	205,604	205,604	99,732	0	0	0	0	0	0	0
19:30:52	-79,638	2943,977	18,779	18,701	14,402	11,798	11,646	21,4	958,615	25,334	2562,675	0	205,604	205,604	99,732	0	0	0	0	0	0	0
19:30:52	-99,121	2942,986	18,681	18,506	14,402	11,788	11,649	21,4	958,615	25,334	2563,056	0	205,604	205,604	99,732	0	0	0	0	0	0	0
19:30:52	0	2942,986	18,681	18,506	14,402	11,788	11,651	21,4	958,615	25,334	2563,435	0	205,604	205,604	99,732	0	0	0	0	0	0	0
19:30:52	0	2942,986	18,681	18,603	14,402	11,788	11,654	21,4	958,615	25,334	2563,815	0	205,604	205,604	99,732	0	0	0	0	0	0	0
19:30:52	-19,482	2942,791	18,681	18,506	14,4	11,786	11,657	21,4	958,615	25,334	2564,194	0	205,604	205,604	99,732	0	0	0	0	0	0	0
19:30:52	118,603	2943,977	18,779	18,457	14,402	11,798	11,659	21,4	958,615	25,334	2564,574	0	205,604	205,604	99,732	0	0	0	0	0	0	0
19:30:52	49,56	2944,473	18,828	18,701	14,402	11,803	11,662	21,4	958,615	25,334	2564,954	0	205,604	205,604	99,732	0	0	0	0	0	0	0
19:30:52	-49,56	2943,977	18,779	18,652	14,402	11,798	11,665	21,4	958,615	25,334	2565,333	0	205,604	205,604	99,732	0	0	0	0	0	0	0
19:30:52	0	2943,977	18,779	18,603	14,402	11,798	11,668	21,4	958,615	25,334	2565,712	0	205,604	205,604	99,732	0	0	0	0	0	0	0
19:30:52	0	2943,977	18,779	18,652	14,402	11,798	11,67	21,4	958,615	25,334	2566,09	0	205,604	205,604	99,732	0	0	0	0	0	0	0
19:30:52	49,56	2944,473	18,828	18,652	14,402	11,803	11,673	21,4	958,615	25,334	2566,468	0	205,604	205,604	99,732	0	0	0	0	0	0	0
19:30:52	49,56	2944,968	18,877	18,701	14,402	11,808	11,675	21,4	958,615	25,334	2566,847	0	205,604	205,604	99,732	0	0	0	0	0	0	0
19:30:52	-99,121	2943,977	18,779	18,506	14,402	11,798	11,678	21,4	958,615	25,334	2567,224	0	205,604	205,604	99,732	0	0	0	0	0	0	0
19:30:52	-148,657	2942,49	18,633	18,359	14,402	11,783	11,68	21,4	958,615	25,334	2567,599	0	205,604	205,604	99,732	0	0	0	0	0	0	0
19:30:52	198,217	2944,473	18,828	18,701	14,402	11,803	11,682	21,4	958,615	25,334	2567,976	0	205,604	205,604	99,732	0	0	0	0	0	0	0
19:30:53	-49,56	2943,977	18,779	18,652	14,402	11,798	11,684	21,4	958,615	25,334	2568,352	0	205,604	205,604	99,732	0	0	0	0	0	0	0
19:30:53	-99,121	2942,986	18,681	18,506	14,402	11,788	11,687	21,4	958,615	25,334	2568,727	0	205,604	205,604	99,732	0	0	0	0	0	0	0
19:30:53	148,681	2944,473	18,828	18,652	14,402	11,803	11,689	21,4	958,615	25,334	2569,103	0	205,604	205,604	99,732	0	0	0	0	0	0	0
19:30:53	-217,7	2942,296	18,633	18,359	14,4	11,781	11,691	21,4	958,615	25,334	2569,476	0	205,604	205,604	99,732	0	0	0	0	0	0	0
19:30:53	267,26	2944,968	18,877	18,847	14,402	11,808	11,693	21,4	958,615	25,334	2569,852	0	205,604	205,604	99,732	0	0	0	0	0	0	0
19:30:53	-198,242	2942,986	18,681	18,506	14,402	11,788	11,695	21,4	958,615	25,334	2570,225	0	205,604	205,604	99,732	0	0	0	0	0	0	0
19:30:53	0	2942,986	18,681	18,506	14,402	11,788	11,697	21,4	958,615	25,334	2570,598	0	205,604	205,604	99,732	0	0	0	0	0	0	0
19:30:53	167,138	2944,657	18,828	18,701	14,403	11,805	11,699	21,4	958,615	25,334	2570,972	0	205,604	205,604	99,732	0	0	0	0	0	0	0
19:30:53	-106,445	2943,593	18,681	18,603	14,405	11,794	11,701	21,4	958,615	25,334	2571,344	0	205,604	205,604	99,732	0	0	0	0	0	0	0
19:30:53	99,096	2944,584	18,779	18,457	14,405	11,804	11,703	21,4	958,615	25,334	2571,717	0	205,604	205,604	99,732	0	0	0	0	0	0	0
19:30:53	49,584	2945,079	18,828	18,799	14,405	11,809	11,705	21,4	958,615	25,334	2572,091	0	205,604	205,604	99,732	0	0	0	0	0	0	0
19:30:53	-11,132	2944,968	18,877	18,799	14,402	11,808	11,707	21,4	958,615	25,334	2572,464	0	205,604	205,604	99,732	0	0	0	0	0	0	0
19:30:53	-137,548	2943,593	18,681	18,652	14,405	11,794	11,708	21,4	958,615	25,334	2572,835	0	205,604	205,604	99,732	0	0	0	0	0	0	0
19:30:53	0	2943,593	18,681	18,506	14,405	11,794	11,71	21,4	958,615	25,334	2573,205	0	205,604	205,604	99,732	0	0	0	0	0	0	0
19:30:53	99,096	2944,584	18,779	18,652	14,405	11,804	11,712	21,4	958,615	25,334	2573,577	0	205,604	205,604	99,732	0	0	0	0	0	0	0
19:30:53	-60,668	2943,977	18,779	18,603	14,402	11,798	11,714	21,4	958,615	25,334	2573,947	0	205,604	205,604	99,732	0	0	0	0	0	0	0
19:30:53	49,56	2944,473	18,828	18,652	14,402	11,803	11,715	21,4	958,615	25,334	2574,317	0	205,604	205,604	99,732	0	0	0	0	0	0	0
19:30:53	0	2944,473	18,828	18,701	14,402	11,803	11,717	21,4	958,615	25,334	2574,688	0	205,604	205,604	99,732	0	0	0	0	0	0	0
19:30:53	-49,56	2943,977	18,779	18,701	14,402	11,798	11,719	21,4	958,615	25,334	2575,057	0	205,604	205,604	99,732	0	0	0	0	0	0	0
19:30:53	49,56	2944,473	18,828	18,799	14,402	11,803	11,72	21,4	958,615	25,334	2575,426	0	205,604	205,604	99,732	0	0	0	0	0	0	0
19:30:53	-198,217	2942,49	18,633	18,457	14,402	11,783	11,722	21,4	958,615	25,334	2575,793	0	205,604	205,604	99,732	0	0	0	0	0	0	0
19:30:53	198,217	2944,473	18,828	18,652	14,402	11,803	11,723	21,4	957,566	25,334	2576,162	0	205,604	205,604	99,732	0	0	0	0	0	0	0
19:30:53	-43,359	2944,039	18,779	18,603	14,402	11,799	11,725	21,4	957,566	25,334	2576,53	0	205,604	205,604	99,732	0	0	0	0	0	0	0
19:30:53	-99,169	2943,047	18,681	18,603	14,402	11,788	11,726	21,4	957,566	25,334	2576,896	0	205,604	205,604	99,732	0	0	0	0	0	0	0
19:30:53	99,169	2944,039	18,779	18,652	14,402	11,799	11,727	21,4	957,566	25,334	2577,263	0	205,604	205,604	99,732	0	0	0	0	0	0	0
19:30:53	-148,73	2942,552	18,633	18,457	14,402	11,783	11,728	21,4	957,566	25,334	2577,629	0	205,604	205,604	99,732	0	0	0	0	0	0	0
19:30:53	148,73	2944,039	18,779	18,701	14,402	11,799	11,73	21,4	957,566	25,334	2577,995	0	205,604	205,604	99,732	0	0	0	0	0	0	0
19:30:53	0	2944,039	18,779	18,701	14,402	11,799	11,731	21,4	957,566	25,334	2578,361	0	205,604	205,604	99,732	0	0	0	0	0	0	0
19:30:53	-99,169	2943,047	18,681	18,652	14,402	11,788	11,732	21,4	957,566	25,334	2578,726	0	205,604	205,604	99,732	0	0	0	0	0	0	0
19:30:53	99,169	2944,039	18,779	18,652	14,402	11,799	11,734	21,4	957,566	25,334	2579,091	0	205,604	205,604	99,732	0	0	0	0	0	0	0
19:30:53	-99,169	2943,047	18,681	18,603	14,402	11,788	11,735	21,4	957,566	25,334	2579,455	0	205,604	205,604	99,732	0	0	0	0	0	0	0
19:30:53	148,73	2944,535	18,828	18,847	14,402	11,804	11,736	21,4	957,566	25,334	2579,82	0	205,531	205,531	99,732	0	0	0	0	0	0	0
19:30:53	-49,56	2944,039	18,779	18,652	14,402	11,799	11,737	21,4	957,566	25,334	2580,184	0	205,531	205,531	99,732	0	0	0	0	0	0	0
19:30:53	0	2944,039	18,779	18,701	14,402	11,799	11,738	21,4	957,566	25,334	2580,548	0	205,531	205,531	99,732	0	0	0	0	0	0	0
19:30:53	0	2944,039	18,779	18,701	14,402	11,799	11,74	21,4	957,566	25,334	2580,912	0	205,531	205,531	99,732	0	0	0	0	0	0	0
19:30:53	0	2944,039	18,779	18,701	14,402	11,799	11,741	21,4	957,566	25,334	2581,275	0	205,531	205,531	99,732	0	0	0	0	0	0	0
19:30:53	-99,169	2943,047	18,681	18,506	14,402	11,788	11,742	21,4	957,566	25,334	2581,636	0	205,531	205,531	99,732	0	0	0	0	0	0	0
19:30:53	0	2943,047	18,681	18,457	14,402	11,788	11,743	21,4	957,566	25,334	2581,998	0	205,531	205,531	99,732	0	0	0	0	0	0	0
19:30:53	99,169	2944,039	18,779	18,652	14,402	11,799	11,744	21,4	957,566	25,334	2582,36	0	205,531	205,531	99,732	0	0	0	0	0	0	0
19:30:53	-99,169	2943,047	18,681	18,506	14,402	11,788	11,745	21,4	957,566	25,334	2582,72	0	205,531	205,531	99,732	0	0	0	0	0	0	0
19:30:53	0	2943,047	18,681	18,457	14,402	11,788	11,746	21,4	957,566	25,334	2583,081	0	205,531	205,531	99,732	0	0	0	0	0	0	0
19:30:53	99,169	2944,039	18,779	18,652	14,402	11,799	11,747	21,4	957,566	25,334	2583,442	0	205,531	205,531	99,732	0	0	0	0	0	0	0
19:30:53	60,668	2944,646	18,779	18,652	14,405	11,805	11,748	21,4	957,566	25,334	2583,803	0	205,531	205,531	99,732	0	0	0	0	0	0	0
19:30:53	-228,32	2942,362	18,535	18,506	14,406	11,781	11,748	21,4	957,566	25,334	2584,161	0	205,531	205,531	99,732	0	0	0	0	0	0	0
19:30:53	148,681	2943,849	18,681	18,603	14,406	11,797	11,749	21,4	957,566	25,334	2584,521	0	205,531	205,531	99,732	0	0	0	0	0	0	0
19:30:53	-49,56	2943,354	18,633	18,457	14,406	11,792	11,75	21,4	957,566	25,334	2584,88	0	205,531	205,531	99,732	0	0	0	0	0	0	0
19:30:53	30,053	2943,654	18,681	18,603	14,405	11,795	11,751	21,4	957,566	25,334	2585,239	0	205,531	205,531	99,732	0	0	0	0	0	0	0
19:30:53	-49,56	2943,159	18,633	18,359	14,405	11,79	11,752	21,4	957,566	25,334	2585,597	0	205,531	205,531	99,732	0	0	0	0	0	0	0
19:30:53	187,182	2945,03	18,877	18,799	14,402	11,809	11,753	21,4	957,566	25,334	2585,956	0	205,531	205,531	99,732	0	0	0	0	0	0	0
19:30:53	-99,145	2944,039	18,779	18,652	14,402	11,799	11,754	21,4	957,566	25,334	2586,314	0	205,531	205,531	99,732	0	0	0	0	0	0	0
19:30:53	0	2944,039	18,779	18,603	14,402	11,799	11,755	21,4	957,566	25,334	2586,672	0	205,531	205,531	99,732	0	0	0	0	0	0	0
19:30:53	0	2944,039	18,779	18,652	14,402	11,799	11,756	21,4	957,566	25,334	2587,029	0	205,531	205,531	99,732	0	0	0	0	0	0	0
19:30:53	49,56	2944,535	18,828	18,701	14,402	11,804	11,756	21,4	957,566	25,334	2587,387	0	205,531	205,531	99,732	0	0	0	0	0	0	0
19:30:53	0	2944,535	18,828	18,799	14,402	11,804	11,757	21,4	957,566	25,334	2587,744	0	205,531	205,531	99,732	0	0	0	0	0	0	0
19:30:53	68,066	2945,215	18,877	18,799	14,403	11,811	11,758	21,4	957,566	25,334	2588,101	0	205,531	205,531	99,732	0	0	0	0	0	0	0
19:30:53	-205,664	2943,159	18,633	18,457	14,405	11,79	11,759	21,4	957,566	25,334	2588,457	0	205,531	205,531	99,732	0	0	0	0	0	0	0
19:30:53	148,706	2944,646	18,779	18,701	14,405	11,805	11,76	21,4	957,566	25,334	2588,813	0	205,531	205,531	99,732	0	0	0	0	0	0	0
19:30:53	-148,706	2943,159	18,633	18,506	14,405	11,79	11,761	21,4	957,566	25,334	2589,167	0	205,531	205,531	99,732	0	0	0	0	0	0	0
19:30:53	-11,132	2943,047	18,681	18,506	14,402	11,788	11,761	21,4	957,566	25,334	2589,521	0	205,531	205,531	99,732	0	0	0	0	0	0	0
19:30:53	99,169	2944,039	18,779	18,652	14,402	11,799	11,762	21,4	957,566	25,334	2589,876	0	205,531	205,531	99,732	0	0	0	0	0	0	0
19:30:53	0	2944,039	18,779	18,701	14,402	11,799	11,763	21,4	957,566	25,334	2590,23	0	205,531	205,531	99,732	0	0	0	0	0	0	0
19:30:53	0	2944,039	18,779	18,652	14,402	11,799	11,763	21,4	957,566	25,334	2590,583	0	205,531	205,531	99,732	0	0	0	0	0	0	0
19:30:53	-99,169	2943,047	18,681	18,603	14,402	11,788	11,764	21,4	957,566	25,334	2590,936	0	205,531	205,531	99,732	0	0	0	0	0	0	0
19:30:53	0	2943,047	18,681	18,652	14,402	11,788	11,764	21,4	957,566	25,334	2591,288	0	205,531	205,531	99,732	0	0	0	0	0	0	0
19:30:53	99,169	2944,039	18,779	18,457	14,402	11,799	11,765	21,4	957,566	25,334	2591,641	0	205,531	205,531	99,732	0	0	0	0	0	0	0
19:30:53	49,56	2944,535	18,828	18,701	14,402	11,804	11,766	21,4	957,566	25,334	2591,994	0	205,531	205,531	99,732	0	0	0	0	0	0	0
19:30:53	49,584	2945,03	18,877	18,799	14,402	11,809	11,767	21,4	957,566	25,334	2592,347	0	205,531	205,531	99,732	0	0	0	0	0	0	0
19:30:53	-247,875	2942,552	18,633	18,506	14,402	11,783	11,767	21,4	957,566	25,334	2592,697	0	205,531	205,531	99,732	0	0	0	0	0	0	0
19:30:53	-130,2	2941,25	18,486	18,359	14,403	11,77	11,767	21,4	957,566	25,334	2593,045	0	205,531	205,531	99,732	0	0	0	0	0	0	0
19:30:53	-533,3	2935,917	17,998	17,627	14,4	11,715	11,766	21,4	957,566	25,334	2593,388	0	205,531	205,531	99,732	0	0	0	0	0	0	0
19:30:53	-607,666	2929,84	17,558	17,041	14,391	11,652	11,764	21,4	957,566	25,334	2593,724	0	205,531	205,531	99,732	0	0	0	0	0	0	0
19:30:53	-636,792	2923,472	17,168	16,406	14,378	11,587	11,76	21,4	957,566	25,334	2594,054	0	205,531	205,531	99,732	0	0	0	0	0	0	0
19:30:53	-439,404	2919,078	17,07	16,162	14,358	11,541	11,756	21,4	957,566	25,334	2594,379	0	205,531	205,531	99,732	0	0	0	0	0	0	0
19:30:53	-596,289	2913,115	17,021	16,064	14,328	11,48	11,751	21,4	957,566	25,334	2594,698	0	205,531	205,531	99,732	0	0	0	0	0	0	0
19:30:53	-438,989	2908,725	17,168	16,162	14,294	11,435	11,744	21,4	957,566	25,334	2595,012	0	205,531	205,531	99,732	0	0	0	0	0	0	0
19:30:53	-798,095	2900,744	17,07	16,162	14,255	11,352	11,737	21,4	957,566	25,334	2595,317	0	205,531	205,531	99,732	0	0	0	0	0	0	0
19:30:53	-583,935	2894,905	17,217	15,967	14,214	11,292	11,728	21,4	957,566	25,334	2595,617	0	205,531	205,531	99,732	0	0	0	0	0	0	0
19:30:53	-739,013	2887,515	17,07	16,015	14,18	11,216	11,718	21,4	957,566	25,334	2595,909	0	205,531	205,531	99,732	0	0	0	0	0	0	0
19:30:53	-735,791	2880,157	16,826	15,82	14,153	11,14	11,707	21,4	957,566	25,334	2596,193	0	205,531	205,531	99,732	0	0	0	0	0	0	0
19:30:53	-1000,83	2870,149	16,24	15,283	14,129	11,037	11,693	21,4	957,566	25,334	2596,467	0	205,531	205,531	99,732	0	0	0	0	0	0	0
19:30:53	-751,025	2862,638	15,898	14,99	14,106	10,96	11,679	21,4	957,566	25,334	2596,734	0	205,531	205,531	99,732	0	0	0	0	0	0	0
19:30:53	-767,675	2854,962	15,556	14,502	14,082	10,88	11,663	21,4	957,566	25,334	2596,992	0	205,531	205,531	99,732	0	0	0	0	0	0	0
19:30:53	-644,677	2848,515	15,41	14,502	14,054	10,814	11,647	21,4	957,566	25,334	2597,243	0	205,531	205,531	99,732	0	0	0	0	0	0	0
19:30:53	-436,792	2844,147	15,556	14,843	14,021	10,769	11,629	21,4	957,566	25,334	2597,49	0	205,531	205,531	99,732	0	0	0	0	0	0	0
19:30:53	-312,402	2841,023	15,752	15,136	13,992	10,737	11,612	21,4	957,566	25,334	2597,734	0	205,531	205,531	99,732	0	0	0	0	0	0	0
19:30:53	-474,462	2836,278	15,947	15,478	13,955	10,688	11,594	21,4	957,566	25,334	2597,972	0	205,531	205,531	99,732	0	0	0	0	0	0	0
19:30:53	-408,544	2832,193	16,045	15,429	13,926	10,646	11,575	21,4	957,566	25,334	2598,207	0	205,531	205,531	99,732	0	0	0	0	0	0	0
19:30:53	-422,119	2827,972	16,045	15,429	13,902	10,602	11,556	21,4	957,566	25,334	2598,436	0	205,531	205,531	99,732	0	0	0	0	0	0	0
19:30:53	-779,296	2820,179	15,605	15,088	13,883	10,522	11,536	21,4	957,566	25,334	2598,658	0	205,531	205,531	99,732	0	0	0	0	0	0	0
19:30:53	-498,974	2815,189	15,361	14,795	13,869	10,47	11,515	21,4	957,566	25,334	2598,875	0	205,531	205,531	99,732	0	0	0	0	0	0	0
19:30:53	-558,959	2809,599	14,97	14,404	13,859	10,413	11,493	21,4	957,566	25,334	2599,085	0	205,531	205,531	99,732	0	0	0	0	0	0	0
19:30:53	-412,28	2805,476	14,726	14,209	13,849	10,37	11,471	21,4	957,566	25,334	2599,291	0	205,531	205,531	99,732	0	0	0	0	0	0	0
19:30:53	-547,192	2800,005	14,433	14,062	13,835	10,314	11,449	21,4	957,566	25,334	2599,492	0	205,531	205,531	99,732	0	0	0	0	0	0	0
19:30:53	-469,091	2795,314	14,384	13,916	13,811	10,265	11,425	21,4	957,566	25,334	2599,688	0	205,531	205,531	99,732	0	0	0	0	0	0	0
19:30:53	-327,343	2792,04	14,482	13,916	13,787	10,232	11,402	21,4	957,566	25,334	2599,88	0	205,531	205,531	99,732	0	0	0	0	0	0	0
19:30:53	-261,962	2789,421	14,726	14,111	13,759	10,205	11,379	21,4	957,566	25,334	2600,07	0	205,531	205,531	99,732	0	0	0	0	0	0	0
19:30:53	-394,116	2785,479	14,922	14,258	13,725	10,164	11,355	21,4	957,566	25,334	2600,255	0	205,531	205,531	99,732	0	0	0	0	0	0	0
19:30:53	-308,911	2782,39	15,117	14,502	13,697	10,132	11,331	21,4	957,566	25,334	2600,438	0	205,531	205,531	99,732	0	0	0	0	0	0	0
19:30:53	-420,825	2778,182	15,117	14,599	13,673	10,089	11,306	21,4	957,566	25,334	2600,615	0	205,531	205,531	99,732	0	0	0	0	0	0	0
19:30:53	-550,341	2772,679	14,97	14,502	13,65	10,032	11,281	21,4	957,566	25,334	2600,787	0	205,531	205,531	99,732	0	0	0	0	0	0	0
19:30:53	-449,096	2768,188	14,775	14,209	13,636	9,986	11,256	21,4	957,566	25,334	2600,955	0	205,531	205,531	99,732	0	0	0	0	0	0	0
19:30:53	-592,382	2762,264	14,433	13,916	13,621	9,925	11,23	21,4	957,566	25,334	2601,116	0	205,531	205,531	99,732	0	0	0	0	0	0	0
19:30:53	-444,287	2757,821	14,238	13,769	13,607	9,879	11,203	21,4	957,566	25,334	2601,273	0	205,531	205,531	99,732	0	0	0	0	0	0	0
19:30:54	-538,012	2752,441	13,945	13,574	13,593	9,823	11,176	21,4	957,566	25,334	2601,424	0	205,531	205,531	99,732	0	0	0	0	0	0	0
19:30:54	-393,261	2748,508	13,896	13,427	13,574	9,783	11,149	21,4	957,566	25,334	2601,571	0	205,531	205,531	99,732	0	0	0	0	0	0	0
19:30:54	-340,527	2745,103	13,896	13,574	13,554	9,748	11,122	21,4	957,566	25,334	2601,715	0	205,531	205,531	99,732	0	0	0	0	0	0	0
19:30:54	-250,048	2742,602	14,14	13,72	13,527	9,722	11,094	21,4	957,566	25,334	2601,855	0	205,531	205,531	99,732	0	0	0	0	0	0	0
19:30:54	-386,889	2738,734	14,238	13,867	13,499	9,682	11,066	21,4	957,566	25,334	2601,992	0	205,531	205,531	99,732	0	0	0	0	0	0	0
19:30:54	-382,812	2734,905	14,287	13,916	13,475	9,643	11,039	21,4	957,566	25,334	2602,125	0	205,531	205,531	99,732	0	0	0	0	0	0	0
19:30:54	-440,795	2730,497	14,238	13,867	13,453	9,597	11,01	21,4	957,566	25,334	2602,253	0	205,531	205,531	99,732	0	0	0	0	0	0	0
19:30:54	-453,32	2725,964	14,092	13,72	13,435	9,551	10,982	21,4	957,566	25,334	2602,377	0	205,531	205,531	99,732	0	0	0	0	0	0	0
19:30:54	-422,119	2721,743	13,994	13,623	13,417	9,507	10,953	21,4	957,566	25,334	2602,496	0	205,531	205,531	99,732	0	0	0	0	0	0	0
19:30:54	-438,061	2717,362	13,799	13,427	13,403	9,462	10,924	21,4	957,566	25,334	2602,611	0	205,531	205,531	99,732	0	0	0	0	0	0	0
19:30:54	-457,128	2712,791	13,603	13,379	13,388	9,415	10,894	21,4	957,566	25,334	2602,721	0	205,531	205,531	99,732	0	0	0	0	0	0	0
19:30:54	-437,719	2708,414	13,408	13,086	13,374	9,37	10,864	21,4	957,566	25,334	2602,827	0	205,531	205,531	99,732	0	0	0	0	0	0	0
19:30:54	-388,085	2704,533	13,261	12,988	13,36	9,33	10,834	21,4	957,566	25,334	2602,929	0	205,531	205,531	99,732	0	0	0	0	0	0	0
19:30:54	-326,367	2701,269	13,261	12,988	13,342	9,296	10,804	21,4	957,566	25,334	2603,027	0	205,531	205,531	99,732	0	0	0	0	0	0	0
19:30:54	-183,593	2699,433	13,408	13,037	13,323	9,277	10,774	21,4	957,566	25,334	2603,123	0	205,531	205,531	99,732	0	0	0	0	0	0	0
19:30:54	-474,365	2694,69	13,31	13,037	13,302	9,228	10,744	21,4	957,566	25,334	2603,215	0	205,531	205,531	99,732	0	0	0	0	0	0	0
19:30:54	-266,04	2692,029	13,31	13,086	13,287	9,201	10,713	21,4	957,566	25,334	2603,304	0	205,531	205,531	99,732	0	0	0	0	0	0	0
19:30:54	-444,97	2687,58	13,164	12,89	13,27	9,155	10,683	21,4	957,566	25,334	2603,388	0	205,531	205,531	99,732	0	0	0	0	0	0	0
19:30:54	-362,646	2683,953	12,968	12,695	13,26	9,117	10,652	21,4	957,566	25,334	2603,469	0	205,531	205,531	99,732	0	0	0	0	0	0	0
19:30:54	-361,645	2680,337	12,773	12,549	13,25	9,08	10,621	21,4	957,566	25,334	2603,545	0	205,531	205,531	99,732	0	0	0	0	0	0	0
19:30:54	-328,247	2677,054	12,627	12,256	13,24	9,046	10,59	21,4	957,566	25,334	2603,619	0	205,531	205,531	99,732	0	0	0	0	0	0	0
19:30:54	-443,481	2672,619	12,334	12,109	13,231	9,001	10,559	21,4	957,566	25,334	2603,687	0	205,531	205,531	99,732	0	0	0	0	0	0	0
19:30:54	-229,125	2670,328	12,334	12,109	13,218	8,977	10,528	21,4	957,566	25,334	2603,754	0	205,531	205,531	99,732	0	0	0	0	0	0	0
19:30:54	-246,386	2667,864	12,334	12,109	13,204	8,952	10,497	21,4	957,566	25,334	2603,818	0	205,531	205,531	99,732	0	0	0	0	0	0	0
19:30:54	-164,208	2666,222	12,431	12,256	13,189	8,935	10,467	21,4	957,566	25,334	2603,88	0	205,531	205,531	99,732	0	0	0	0	0	0	0
19:30:54	-290,942	2663,313	12,48	12,256	13,17	8,905	10,436	21,4	957,566	25,334	2603,94	0	205,531	205,531	99,732	0	0	0	0	0	0	0
19:30:54	-204,736	2661,265	12,529	12,353	13,156	8,884	10,406	21,4	957,566	25,334	2603,997	0	205,531	205,531	99,732	0	0	0	0	0	0	0
19:30:54	-254,882	2658,717	12,529	12,353	13,141	8,857	10,375	21,4	957,566	25,334	2604,052	0	205,531	205,531	99,732	0	0	0	0	0	0	0
19:30:54	-284,741	2655,869	12,48	12,256	13,128	8,828	10,345	21,4	957,566	25,334	2604,104	0	205,074	205,074	99,73	0	0	0	0	0	0	0
19:30:54	-244,091	2653,428	12,334	12,109	13,122	8,803	10,315	21,4	957,566	25,334	2604,153	0	205,074	205,074	99,73	0	0	0	0	0	0	0
19:30:54	-304,077	2650,388	12,187	12,06	13,113	8,771	10,284	21,4	957,566	25,334	2604,2	0	205,074	205,074	99,73	0	0	0	0	0	0	0
19:30:54	-217,993	2648,208	12,138	11,914	13,103	8,749	10,254	21,4	957,566	25,334	2604,244	0	205,074	205,074	99,73	0	0	0	0	0	0	0
19:30:54	-197,167	2646,236	12,187	11,963	13,09	8,729	10,224	21,4	957,566	25,334	2604,286	0	205,074	205,074	99,73	0	0	0	0	0	0	0
19:30:54	-221,142	2644,025	12,138	11,914	13,08	8,706	10,195	21,4	957,566	25,334	2604,325	0	205,074	205,074	99,73	0	0	0	0	0	0	0
19:30:54	-210,229	2641,922	12,187	11,963	13,065	8,684	10,165	21,4	957,566	25,334	2604,363	0	205,074	205,074	99,73	0	0	0	0	0	0	0
19:30:54	-78,295	2641,139	12,285	12,06	13,055	8,676	10,136	21,4	957,566	25,334	2604,4	0	205,074	205,074	99,73	0	0	0	0	0	0	0
19:30:54	-251,806	2638,621	12,285	11,963	13,041	8,65	10,107	21,4	957,566	25,334	2604,434	0	205,074	205,074	99,73	0	0	0	0	0	0	0
19:30:54	-169,921	2636,922	12,285	12,109	13,031	8,633	10,078	21,4	957,566	25,334	2604,466	0	205,074	205,074	99,73	0	0	0	0	0	0	0
19:30:54	-307,177	2633,85	12,138	11,914	13,022	8,601	10,049	21,4	957,566	25,334	2604,496	0	205,074	205,074	99,73	0	0	0	0	0	0	0
19:30:54	-276,367	2631,087	11,943	11,718	13,017	8,572	10,02	21,4	957,566	25,334	2604,522	0	205,074	205,074	99,73	0	0	0	0	0	0	0
19:30:54	-187,158	2629,215	11,845	11,621	13,012	8,553	9,991	21,4	957,566	25,334	2604,547	0	205,074	205,074	99,73	0	0	0	0	0	0	0
19:30:54	-261,23	2626,603	11,748	11,572	13,003	8,526	9,962	21,4	957,566	25,334	2604,569	0	205,074	205,074	99,73	0	0	0	0	0	0	0
19:30:54	-262,255	2623,98	11,65	11,523	12,993	8,499	9,934	21,4	957,566	25,334	2604,588	0	205,074	205,074	99,73	0	0	0	0	0	0	0
19:30:54	-76,269	2623,217	11,748	11,572	12,983	8,491	9,905	21,4	957,566	25,334	2604,607	0	205,074	205,074	99,73	0	0	0	0	0	0	0
19:30:54	-264,526	2620,572	11,65	11,621	12,974	8,464	9,877	21,4	957,566	25,334	2604,623	0	205,074	205,074	99,73	0	0	0	0	0	0	0
19:30:54	-77,368	2619,798	11,748	11,621	12,964	8,456	9,849	21,4	957,566	25,334	2604,638	0	205,074	205,074	99,73	0	0	0	0	0	0	0
19:30:54	-58,227	2619,216	11,943	11,767	12,95	8,45	9,822	21,4	957,566	25,334	2604,653	0	205,074	205,074	99,73	0	0	0	0	0	0	0
19:30:54	-74,438	2618,472	12,041	11,767	12,94	8,442	9,795	21,4	957,566	25,334	2604,667	0	205,074	205,074	99,73	0	0	0	0	0	0	0
19:30:54	-265,405	2615,818	11,943	11,816	12,93	8,415	9,768	21,4	957,566	25,334	2604,678	0	205,074	205,074	99,73	0	0	0	0	0	0	0
19:30:54	-262,182	2613,196	11,845	11,621	12,921	8,388	9,741	21,4	957,566	25,334	2604,686	0	205,074	205,074	99,73	0	0	0	0	0	0	0
19:30:54	-85,961	2612,336	11,845	11,621	12,916	8,379	9,714	21,4	957,566	25,334	2604,694	0	205,074	205,074	99,73	0	0	0	0	0	0	0
19:30:54	-358,691	2608,749	11,65	11,572	12,907	8,342	9,687	21,4	957,566	25,334	2604,698	0	205,074	205,074	99,73	0	0	0	0	0	0	0
19:30:54	-132,812	2607,421	11,601	11,425	12,902	8,328	9,66	21,4	957,566	25,334	2604,701	0	205,074	205,074	99,73	0	0	0	0	0	0	0
19:30:54	-264,135	2604,78	11,504	11,425	12,892	8,301	9,634	21,4	957,566	25,334	2604,701	0	205,074	205,074	99,73	0	0	0	0	0	0	0
19:30:54	-131,494	2603,465	11,455	11,377	12,887	8,288	9,607	21,4	957,566	25,334	2603,465	0	205,074	205,074	99,73	0	0	0	0	0	0	0
19:30:54	-168,701	2601,778	11,455	11,377	12,878	8,27	9,581	21,4	957,566	25,334	2601,778	0	205,074	205,074	99,73	0	0	0	0	0	0	0
19:30:54	-167,651	2600,101	11,455	11,377	12,868	8,253	9,555	21,4	957,566	25,334	2600,101	0	205,074	205,074	99,73	0	0	0	0	0	0	0
19:30:54	-166,552	2598,436	11,455	11,377	12,859	8,236	9,529	21,4	957,566	25,334	2598,436	0	205,074	205,074	99,73	0	0	0	0	0	0	0
19:30:54	-82,763	2597,608	11,455	11,425	12,854	8,227	9,504	21,4	957,566	25,334	2597,608	0	205,074	205,074	99,73	0	0	0	0	0	0	0
19:30:54	-168,872	2595,92	11,455	11,377	12,845	8,21	9,478	21,4	957,566	25,334	2595,92	0	205,074	205,074	99,73	0	0	0	0	0	0	0
19:30:54	-130,419	2594,615	11,406	11,377	12,84	8,196	9,453	21,4	957,566	25,334	2594,615	0	205,074	205,074	99,73	0	0	0	0	0	0	0
19:30:54	-262,915	2591,986	11,308	11,23	12,83	8,169	9,428	21,4	957,566	25,334	2591,986	0	205,074	205,074	99,73	0	0	0	0	0	0	0
19:30:54	-130,371	2590,682	11,259	11,23	12,826	8,156	9,403	21,4	957,566	25,334	2590,682	0	205,074	205,074	99,73	0	0	0	0	0	0	0
19:30:54	-82,739	2589,855	11,259	11,23	12,821	8,147	9,378	21,4	957,566	25,334	2589,855	0	205,074	205,074	99,73	0	0	0	0	0	0	0
19:30:54	-166,552	2588,19	11,259	11,181	12,812	8,13	9,354	21,4	957,566	25,334	2588,19	0	205,074	205,074	99,73	0	0	0	0	0	0	0
19:30:54	-117,846	2587,011	11,308	11,23	12,802	8,118	9,33	21,4	957,566	25,334	2587,011	0	205,074	205,074	99,73	0	0	0	0	0	0	0
19:30:54	-22,656	2586,785	11,455	11,279	12,793	8,116	9,306	21,4	957,566	25,334	2586,785	0	205,074	205,074	99,73	0	0	0	0	0	0	0
19:30:54	-164,257	2585,142	11,455	11,377	12,783	8,099	9,282	21,4	957,566	25,334	2585,142	0	205,074	205,074	99,73	0	0	0	0	0	0	0
19:30:54	-227,905	2582,863	11,308	11,279	12,779	8,075	9,259	21,4	957,566	25,334	2582,863	0	205,074	205,074	99,73	0	0	0	0	0	0	0
19:30:54	-131,372	2581,549	11,259	11,279	12,774	8,062	9,235	21,4	957,566	25,334	2581,549	0	205,074	205,074	99,73	0	0	0	0	0	0	0
19:30:54	-180,053	2579,749	11,162	11,23	12,769	8,043	9,212	21,4	957,566	25,334	2579,749	0	205,074	205,074	99,73	0	0	0	0	0	0	0
19:30:54	-132,397	2578,425	11,113	11,181	12,764	8,029	9,189	21,4	957,566	25,334	2578,425	0	205,074	205,074	99,73	0	0	0	0	0	0	0
19:30:54	-219,97	2576,225	10,966	10,888	12,76	8,007	9,165	21,4	957,566	25,334	2576,225	0	205,074	205,074	99,73	0	0	0	0	0	0	0
19:30:54	-47,558	2575,749	10,918	10,84	12,76	8,002	9,143	21,4	957,566	25,334	2575,749	0	205,074	205,074	99,73	0	0	0	0	0	0	0
19:30:54	-179,028	2573,959	10,82	10,84	12,755	7,983	9,12	21,4	957,566	25,334	2573,959	0	205,074	205,074	99,73	0	0	0	0	0	0	0
19:30:54	-82,714	2573,132	10,82	10,84	12,75	7,975	9,097	21,4	957,566	25,334	2573,132	0	205,074	205,074	99,73	0	0	0	0	0	0	0
19:30:54	-72,46	2572,407	10,918	10,84	12,741	7,967	9,075	21,4	957,566	25,334	2572,407	0	205,074	205,074	99,73	0	0	0	0	0	0	0
19:30:54	-35,156	2572,056	10,966	10,888	12,736	7,964	9,053	21,4	957,566	25,334	2572,056	0	205,074	205,074	99,73	0	0	0	0	0	0	0
19:30:54	-157,861	2570,477	10,966	10,888	12,727	7,948	9,032	21,4	957,566	25,334	2570,477	0	205,074	205,074	99,73	0	0	0	0	0	0	0
19:30:54	-50,146	2569,976	11,015	10,888	12,722	7,942	9,01	21,4	957,566	25,334	2569,976	0	205,074	205,074	99,73	0	0	0	0	0	0	0
19:30:54	13,378	2570,109	11,113	11,084	12,717	7,944	8,989	21,4	957,566	25,334	2569,976	0	205,074	205,074	99,73	0	0	0	0	0	0	0
19:30:54	-163,354	2568,476	11,113	10,937	12,708	7,927	8,969	21,4	957,566	25,334	2568,476	0	205,074	205,074	99,73	0	0	0	0	0	0	0
19:30:54	-81,665	2567,659	11,113	11,084	12,703	7,918	8,948	21,4	957,566	25,334	2567,659	0	205,074	205,074	99,73	0	0	0	0	0	0	0
19:30:54	-80,615	2566,853	11,113	11,084	12,698	7,91	8,928	21,4	957,566	25,334	2566,853	0	205,074	205,074	99,73	0	0	0	0	0	0	0
19:30:54	-80,444	2566,049	11,113	10,937	12,694	7,902	8,908	21,4	957,566	25,334	2566,049	0	205,074	205,074	99,73	0	0	0	0	0	0	0
19:30:54	-185,302	2564,196	11,015	10,937	12,689	7,883	8,888	21,4	957,566	25,334	2564,196	0	205,074	205,074	99,73	0	0	0	0	0	0	0
19:30:54	-127,026	2562,925	10,966	10,937	12,684	7,87	8,868	21,4	957,566	25,334	2562,925	0	205,074	205,074	99,73	0	0	0	0	0	0	0
19:30:54	-79,394	2562,131	10,966	10,888	12,68	7,862	8,848	21,4	957,566	25,334	2562,131	0	205,074	205,074	99,73	0	0	0	0	0	0	0
19:30:54	-41,723	2561,714	11,015	10,888	12,675	7,857	8,828	21,4	957,566	25,334	2561,714	0	205,074	205,074	99,73	0	0	0	0	0	0	0
19:30:54	-78,344	2560,931	11,015	10,937	12,67	7,849	8,809	21,4	957,566	25,334	2560,931	0	205,074	205,074	99,73	0	0	0	0	0	0	0
19:30:54	-135,644	2559,574	10,966	10,888	12,665	7,835	8,79	21,4	957,566	25,334	2559,574	0	205,074	205,074	99,73	0	0	0	0	0	0	0
19:30:54	-78,32	2558,791	10,966	10,888	12,661	7,827	8,771	21,4	957,566	25,334	2558,791	0	205,074	205,074	99,73	0	0	0	0	0	0	0
19:30:54	-209,106	2556,7	10,82	10,742	12,657	7,806	8,752	21,4	957,566	25,334	2556,7	0	205,074	205,074	99,73	0	0	0	0	0	0	0
19:30:54	-153,1	2555,169	10,673	10,595	12,656	7,79	8,733	21,4	957,566	25,334	2555,169	0	205,074	205,074	99,73	0	0	0	0	0	0	0
19:30:54	-125,732	2553,912	10,625	10,547	12,652	7,777	8,715	21,4	957,566	25,334	2553,912	0	205,074	205,074	99,73	0	0	0	0	0	0	0
19:30:54	-29,98	2553,612	10,673	10,595	12,647	7,774	8,696	21,4	957,566	25,334	2553,612	0	205,074	205,074	99,73	0	0	0	0	0	0	0
19:30:54	8,007	2553,692	10,771	10,693	12,643	7,775	8,678	21,4	957,566	25,334	2553,612	0	205,074	205,074	99,73	0	0	0	0	0	0	0
19:30:54	-40,722	2553,285	10,82	10,693	12,638	7,77	8,66	21,4	957,566	25,334	2553,285	0	205,074	205,074	99,73	0	0	0	0	0	0	0
19:30:54	-56,445	2552,72	10,918	10,742	12,629	7,764	8,643	21,4	957,566	25,334	2552,72	0	205,074	205,074	99,73	0	0	0	0	0	0	0
19:30:54	-87,133	2551,849	10,918	10,742	12,624	7,756	8,625	21,4	957,566	25,334	2551,849	0	205,074	205,074	99,73	0	0	0	0	0	0	0
19:30:54	-85,864	2550,99	10,918	10,84	12,619	7,747	8,608	21,4	957,566	25,334	2550,99	0	205,074	205,074	99,73	0	0	0	0	0	0	0
19:30:55	-76,196	2550,228	10,918	10,84	12,615	7,739	8,591	21,4	957,566	25,334	2550,228	0	205,074	205,074	99,73	0	0	0	0	0	0	0
19:30:55	-179,882	2548,43	10,82	10,742	12,61	7,72	8,574	21,4	957,566	25,334	2548,43	0	205,074	205,074	99,73	0	0	0	0	0	0	0
19:30:55	-72,998	2547,7	10,82	10,84	12,606	7,713	8,557	21,4	957,566	25,334	2547,7	0	205,074	205,074	99,73	0	0	0	0	0	0	0
19:30:55	8,959	2547,789	10,918	10,84	12,601	7,714	8,541	21,4	957,566	25,334	2547,7	0	205,074	205,074	99,73	0	0	0	0	0	0	0
19:30:55	-73,046	2547,059	10,918	10,84	12,597	7,706	8,524	21,4	957,566	25,334	2547,059	0	205,074	205,074	99,73	0	0	0	0	0	0	0
19:30:55	-214,184	2544,917	10,771	10,693	12,593	7,684	8,508	21,4	957,566	25,334	2544,917	0	205,074	205,074	99,73	0	0	0	0	0	0	0
19:30:55	-107,666	2543,84	10,673	10,693	12,592	7,673	8,491	21,4	957,566	25,334	2543,84	0	205,074	205,074	99,73	0	0	0	0	0	0	0
19:30:55	-59,106	2543,249	10,673	10,595	12,589	7,667	8,475	21,4	957,566	25,334	2543,249	0	205,074	205,074	99,73	0	0	0	0	0	0	0
19:30:55	-12,841	2543,121	10,673	10,547	12,588	7,666	8,459	21,4	957,566	25,334	2543,121	0	205,074	205,074	99,73	0	0	0	0	0	0	0
19:30:55	-119,36	2541,927	10,625	10,498	12,584	7,653	8,444	21,4	957,566	25,334	2541,927	0	205,074	205,074	99,73	0	0	0	0	0	0	0
19:30:55	-108,642	2540,841	10,527	10,498	12,583	7,642	8,428	21,4	957,566	25,334	2540,841	0	205,074	205,074	99,73	0	0	0	0	0	0	0
19:30:55	-83,715	2540,004	10,527	10,498	12,578	7,633	8,412	21,4	957,566	25,334	2540,004	0	205,074	205,074	99,73	0	0	0	0	0	0	0
19:30:55	22,753	2540,231	10,625	10,498	12,574	7,636	8,397	21,4	957,566	25,334	2540,004	0	205,074	205,074	99,73	0	0	0	0	0	0	0
19:30:55	-50,439	2539,727	10,673	10,547	12,569	7,631	8,382	21,4	957,566	25,334	2539,727	0	205,074	205,074	99,73	0	0	0	0	0	0	0
19:30:55	-131,079	2538,416	10,625	10,547	12,564	7,617	8,367	21,4	957,566	25,334	2538,416	0	205,074	205,074	99,73	0	0	0	0	0	0	0
19:30:55	-22,509	2538,191	10,673	10,595	12,56	7,615	8,352	21,4	957,566	25,334	2538,191	0	205,074	205,074	99,73	0	0	0	0	0	0	0
19:30:55	-117,041	2537,02	10,625	10,595	12,556	7,603	8,338	21,4	957,566	25,334	2537,02	0	205,074	205,074	99,73	0	0	0	0	0	0	0
19:30:55	-142,016	2535,6	10,478	10,498	12,556	7,588	8,323	21,3	958,615	25,334	2535,6	0	205,074	205,074	99,73	0	0	0	0	0	0	0
19:30:55	30,249	2535,903	10,527	10,4	12,555	7,591	8,308	21,3	958,615	25,334	2535,601	0	205,074	205,074	99,73	0	0	0	0	0	0	0
19:30:55	-82,666	2535,076	10,527	10,498	12,55	7,583	8,294	21,3	958,615	25,334	2535,076	0	205,074	205,074	99,73	0	0	0	0	0	0	0
19:30:55	26,025	2535,336	10,625	10,498	12,546	7,585	8,28	21,3	958,615	25,334	2535,076	0	205,074	205,074	99,73	0	0	0	0	0	0	0
19:30:55	-82,641	2534,51	10,625	10,547	12,542	7,577	8,267	21,3	958,615	25,334	2534,51	0	205,074	205,074	99,73	0	0	0	0	0	0	0
19:30:55	-97,851	2533,531	10,625	10,547	12,536	7,567	8,253	21,3	958,615	25,334	2533,531	0	205,074	205,074	99,73	0	0	0	0	0	0	0
19:30:55	-67,553	2532,856	10,625	10,547	12,532	7,56	8,239	21,3	958,615	25,334	2532,856	0	205,074	205,074	99,73	0	0	0	0	0	0	0
19:30:55	-82,666	2532,029	10,625	10,547	12,528	7,551	8,226	21,3	958,615	25,334	2532,029	0	205,074	205,074	99,73	0	0	0	0	0	0	0
19:30:55	-16,186	2531,867	10,625	10,547	12,527	7,55	8,212	21,3	958,615	25,334	2531,867	0	205,074	205,074	99,73	0	0	0	0	0	0	0
19:30:55	-146,167	2530,406	10,527	10,498	12,524	7,534	8,199	21,3	958,615	25,334	2530,406	0	205,074	205,074	99,73	0	0	0	0	0	0	0
19:30:55	-62,255	2529,783	10,478	10,498	12,523	7,528	8,186	21,3	958,615	25,334	2529,783	0	204,233	204,233	99,727	0	0	0	0	0	0	0
19:30:55	-62,426	2529,159	10,429	10,4	12,522	7,522	8,173	21,3	958,615	25,334	2529,159	0	204,233	204,233	99,727	0	0	0	0	0	0	0
19:30:55	-19,189	2528,967	10,478	10,4	12,518	7,52	8,16	21,3	958,615	25,334	2528,967	0	204,233	204,233	99,727	0	0	0	0	0	0	0
19:30:55	-66,503	2528,302	10,478	10,351	12,515	7,513	8,148	21,3	958,615	25,334	2528,302	0	204,233	204,233	99,727	0	0	0	0	0	0	0
19:30:55	-63,476	2527,667	10,429	10,4	12,514	7,506	8,135	21,3	958,615	25,334	2527,667	0	204,233	204,233	99,727	0	0	0	0	0	0	0
19:30:55	-65,429	2527,013	10,429	10,498	12,51	7,499	8,122	21,3	958,615	25,334	2527,013	0	204,233	204,233	99,727	0	0	0	0	0	0	0
19:30:55	-80,541	2526,207	10,429	10,351	12,505	7,491	8,11	21,3	958,615	25,334	2526,207	0	204,233	204,233	99,727	0	0	0	0	0	0	0
19:30:55	31,079	2526,518	10,478	10,498	12,504	7,494	8,098	21,3	958,615	25,334	2526,208	0	204,233	204,233	99,727	0	0	0	0	0	0	0
19:30:55	-81,445	2525,704	10,478	10,547	12,5	7,486	8,086	21,3	958,615	25,334	2525,704	0	204,233	204,233	99,727	0	0	0	0	0	0	0
19:30:55	-99,926	2524,704	10,527	10,547	12,491	7,476	8,074	21,3	958,615	25,334	2524,704	0	204,233	204,233	99,727	0	0	0	0	0	0	0
19:30:55	-16,04	2524,544	10,527	10,547	12,49	7,474	8,062	21,3	958,615	25,334	2524,544	0	204,233	204,233	99,727	0	0	0	0	0	0	0
19:30:55	-64,379	2523,9	10,527	10,595	12,487	7,467	8,051	21,3	958,615	25,334	2523,9	0	204,233	204,233	99,727	0	0	0	0	0	0	0
19:30:55	13,989	2524,04	10,625	10,595	12,482	7,469	8,039	21,3	958,615	25,334	2523,9	0	204,233	204,233	99,727	0	0	0	0	0	0	0
19:30:55	-94,531	2523,095	10,527	10,4	12,482	7,459	8,028	21,3	958,615	25,334	2523,095	0	204,233	204,233	99,727	0	0	0	0	0	0	0
19:30:55	-17,26	2522,922	10,527	10,498	12,481	7,457	8,017	21,3	958,615	25,334	2522,922	0	204,233	204,233	99,727	0	0	0	0	0	0	0
19:30:55	-47,241	2522,45	10,478	10,4	12,481	7,452	8,006	21,3	958,615	25,334	2522,45	0	204,233	204,233	99,727	0	0	0	0	0	0	0
19:30:55	-188,916	2520,561	10,332	10,302	12,479	7,433	7,994	21,3	958,615	25,334	2520,561	0	204,233	204,233	99,727	0	0	0	0	0	0	0
19:30:55	78,32	2521,344	10,429	10,302	12,478	7,441	7,984	21,3	958,615	25,334	2520,561	0	204,233	204,233	99,727	0	0	0	0	0	0	0
19:30:55	-111,743	2520,226	10,332	10,302	12,477	7,43	7,973	21,3	958,615	25,334	2520,226	0	204,233	204,233	99,727	0	0	0	0	0	0	0
19:30:55	31,176	2520,538	10,429	10,351	12,473	7,433	7,962	21,3	958,615	25,334	2520,227	0	204,233	204,233	99,727	0	0	0	0	0	0	0
19:30:55	-33,129	2520,207	10,478	10,351	12,469	7,429	7,952	21,3	958,615	25,334	2520,207	0	204,233	204,233	99,727	0	0	0	0	0	0	0
19:30:55	-80,566	2519,401	10,478	10,351	12,464	7,421	7,941	21,3	958,615	25,334	2519,401	0	204,233	204,233	99,727	0	0	0	0	0	0	0
19:30:55	-63,33	2518,768	10,478	10,4	12,46	7,414	7,931	21,3	958,615	25,334	2518,768	0	204,233	204,233	99,727	0	0	0	0	0	0	0
19:30:55	-17,211	2518,596	10,478	10,4	12,459	7,413	7,921	21,3	958,615	25,334	2518,596	0	204,233	204,233	99,727	0	0	0	0	0	0	0
19:30:55	-33,349	2518,262	10,527	10,4	12,455	7,409	7,911	21,3	958,615	25,334	2518,262	0	204,233	204,233	99,727	0	0	0	0	0	0	0
19:30:55	-64,282	2517,619	10,478	10,4	12,454	7,403	7,901	21,3	958,615	25,334	2517,619	0	204,233	204,233	99,727	0	0	0	0	0	0	0
19:30:55	-45,214	2517,167	10,478	10,4	12,451	7,398	7,891	21,3	958,615	25,334	2517,167	0	204,233	204,233	99,727	0	0	0	0	0	0	0
19:30:55	-158,74	2515,58	10,332	10,302	12,45	7,382	7,881	21,3	958,615	25,334	2515,58	0	204,233	204,233	99,727	0	0	0	0	0	0	0
19:30:55	94,458	2516,525	10,429	10,351	12,45	7,391	7,871	21,3	958,615	25,334	2515,581	0	204,233	204,233	99,727	0	0	0	0	0	0	0
19:30:55	-157,958	2514,945	10,332	10,302	12,447	7,375	7,862	21,3	958,615	25,334	2514,945	0	204,233	204,233	99,727	0	0	0	0	0	0	0
19:30:55	-18,115	2514,764	10,332	10,351	12,446	7,373	7,852	21,3	958,615	25,334	2514,764	0	204,233	204,233	99,727	0	0	0	0	0	0	0
19:30:55	94,433	2515,708	10,429	10,4	12,446	7,383	7,843	21,3	958,615	25,334	2514,765	0	204,233	204,233	99,727	0	0	0	0	0	0	0
19:30:55	-202,856	2513,68	10,283	10,302	12,442	7,362	7,833	21,3	958,615	25,334	2513,68	0	204,233	204,233	99,727	0	0	0	0	0	0	0
19:30:55	28,93	2513,969	10,332	10,205	12,441	7,365	7,824	21,3	958,615	25,334	2513,68	0	204,233	204,233	99,727	0	0	0	0	0	0	0
19:30:55	-61,206	2513,357	10,332	10,351	12,438	7,359	7,815	21,3	958,615	25,334	2513,357	0	204,233	204,233	99,727	0	0	0	0	0	0	0
19:30:55	62,329	2513,98	10,478	10,4	12,433	7,365	7,806	21,3	958,615	25,334	2513,357	0	204,233	204,233	99,727	0	0	0	0	0	0	0
19:30:55	-107,397	2512,906	10,429	10,4	12,43	7,354	7,797	21,3	958,615	25,334	2512,906	0	204,233	204,233	99,727	0	0	0	0	0	0	0
19:30:55	-18,261	2512,724	10,429	10,351	12,429	7,352	7,789	21,3	958,615	25,334	2512,724	0	204,233	204,233	99,727	0	0	0	0	0	0	0
19:30:55	-18,334	2512,54	10,429	10,351	12,428	7,35	7,78	21,3	958,615	25,334	2512,54	0	204,233	204,233	99,727	0	0	0	0	0	0	0
19:30:55	-41,87	2512,121	10,429	10,302	12,425	7,346	7,772	21,3	958,615	25,334	2512,121	0	204,233	204,233	99,727	0	0	0	0	0	0	0
19:30:55	-141,601	2510,705	10,283	10,205	12,425	7,331	7,763	21,3	958,615	25,334	2510,705	0	204,233	204,233	99,727	0	0	0	0	0	0	0
19:30:55	0	2510,705	10,283	10,156	12,425	7,331	7,754	21,3	958,615	25,334	2510,705	0	204,233	204,233	99,727	0	0	0	0	0	0	0
19:30:55	0	2510,705	10,283	10,058	12,425	7,331	7,746	21,3	958,615	25,334	2510,705	0	204,233	204,233	99,727	0	0	0	0	0	0	0
19:30:55	-113,72	2509,568	10,185	10,009	12,424	7,32	7,738	21,3	958,615	25,334	2509,568	0	204,233	204,233	99,727	0	0	0	0	0	0	0
19:30:55	14,013	2509,708	10,283	10,205	12,42	7,321	7,73	21,3	958,615	25,334	2509,568	0	204,233	204,233	99,727	0	0	0	0	0	0	0
19:30:55	62,109	2510,329	10,429	10,351	12,415	7,327	7,722	21,3	958,615	25,334	2509,569	0	204,233	204,233	99,727	0	0	0	0	0	0	0
19:30:55	-78,466	2509,545	10,429	10,302	12,411	7,319	7,714	21,3	958,615	25,334	2509,545	0	204,233	204,233	99,727	0	0	0	0	0	0	0
19:30:55	27,856	2509,823	10,478	10,4	12,409	7,322	7,706	21,3	958,615	25,334	2509,545	0	204,233	204,233	99,727	0	0	0	0	0	0	0
19:30:55	-87,817	2508,945	10,429	10,302	12,407	7,313	7,698	21,3	958,615	25,334	2508,945	0	204,233	204,233	99,727	0	0	0	0	0	0	0
19:30:55	-113,72	2507,808	10,332	10,205	12,406	7,301	7,691	21,3	958,615	25,334	2507,808	0	204,233	204,233	99,727	0	0	0	0	0	0	0
19:30:55	94,36	2508,752	10,429	10,4	12,406	7,311	7,683	21,3	958,615	25,334	2507,809	0	204,233	204,233	99,727	0	0	0	0	0	0	0
19:30:55	-94,36	2507,808	10,332	10,351	12,406	7,301	7,676	21,3	958,615	25,334	2507,808	0	204,233	204,233	99,727	0	0	0	0	0	0	0
19:30:55	-47,192	2507,336	10,283	10,058	12,406	7,297	7,668	21,3	958,615	25,334	2507,336	0	204,233	204,233	99,727	0	0	0	0	0	0	0
19:30:55	-61,206	2506,724	10,283	10,156	12,403	7,29	7,661	21,3	958,615	25,334	2506,724	0	204,233	204,233	99,727	0	0	0	0	0	0	0
19:30:55	28,881	2507,013	10,332	10,302	12,402	7,293	7,654	21,3	958,615	25,334	2506,724	0	204,233	204,233	99,727	0	0	0	0	0	0	0
19:30:55	-19,311	2506,82	10,332	10,351	12,4	7,291	7,647	21,3	958,615	25,334	2506,725	0	204,233	204,233	99,727	0	0	0	0	0	0	0
19:30:55	-99,731	2505,822	10,332	10,205	12,395	7,281	7,639	21,3	958,615	25,334	2505,822	0	204,233	204,233	99,727	0	0	0	0	0	0	0
19:30:55	-47,167	2505,351	10,283	10,205	12,395	7,276	7,632	21,3	958,615	25,334	2505,351	0	204,233	204,233	99,727	0	0	0	0	0	0	0
19:30:55	-94,335	2504,407	10,185	10,156	12,395	7,266	7,625	21,3	958,615	25,334	2504,407	0	204,233	204,233	99,727	0	0	0	0	0	0	0
19:30:55	94,335	2505,351	10,283	10,156	12,395	7,276	7,618	21,3	958,615	25,334	2504,408	0	204,233	204,233	99,727	0	0	0	0	0	0	0
19:30:55	-81,64	2504,534	10,283	10,205	12,39	7,268	7,611	21,3	958,615	25,334	2504,408	0	204,233	204,233	99,727	0	0	0	0	0	0	0
19:30:55	-19,311	2504,341	10,283	10,302	12,389	7,266	7,605	21,3	958,615	25,334	2504,341	0	204,233	204,233	99,727	0	0	0	0	0	0	0
19:30:55	0	2504,341	10,283	10,156	12,389	7,266	7,598	21,3	958,615	25,334	2504,341	0	204,233	204,233	99,727	0	0	0	0	0	0	0
19:30:55	-39,746	2503,944	10,283	10,205	12,387	7,262	7,591	21,3	958,615	25,334	2503,944	0	204,233	204,233	99,727	0	0	0	0	0	0	0
19:30:55	-113,696	2502,807	10,185	10,156	12,386	7,25	7,585	21,3	958,615	25,334	2502,807	0	204,233	204,233	99,727	0	0	0	0	0	0	0
19:30:55	0	2502,807	10,185	10,156	12,386	7,25	7,578	21,3	958,615	25,334	2502,807	0	204,233	204,233	99,727	0	0	0	0	0	0	0
19:30:55	0	2502,807	10,185	10,205	12,386	7,25	7,572	21,3	958,615	25,334	2502,806	0	204,233	204,233	99,727	0	0	0	0	0	0	0
19:30:55	-67,529	2502,131	10,136	10,156	12,385	7,243	7,565	21,3	958,615	25,334	2502,131	0	204,233	204,233	99,727	0	0	0	0	0	0	0
19:30:55	0	2502,131	10,136	10,205	12,385	7,243	7,559	21,3	958,615	25,334	2502,132	0	204,233	204,233	99,727	0	0	0	0	0	0	0
19:30:55	-12,988	2502,002	10,185	10,156	12,381	7,242	7,553	21,3	958,615	25,334	2502,002	0	204,233	204,233	99,727	0	0	0	0	0	0	0
19:30:55	-19,36	2501,808	10,185	10,058	12,38	7,24	7,547	21,3	958,615	25,334	2501,808	0	204,233	204,233	99,727	0	0	0	0	0	0	0
19:30:55	0	2501,808	10,185	10,058	12,38	7,24	7,541	21,3	958,615	25,334	2501,808	0	204,233	204,233	99,727	0	0	0	0	0	0	0
19:30:55	0	2501,808	10,185	10,009	12,38	7,24	7,535	21,3	958,615	25,334	2501,808	0	204,233	204,233	99,727	0	0	0	0	0	0	0
19:30:55	-87,768	2500,93	10,136	9,961	12,378	7,231	7,529	21,3	958,615	25,334	2500,93	0	204,233	204,233	99,727	0	0	0	0	0	0	0
19:30:56	-19,335	2500,737	10,136	10,058	12,377	7,229	7,523	21,3	958,615	25,334	2500,737	0	204,233	204,233	99,727	0	0	0	0	0	0	0
19:30:56	47,143	2501,208	10,185	10,058	12,377	7,233	7,517	21,3	958,615	25,334	2500,737	0	204,233	204,233	99,727	0	0	0	0	0	0	0
19:30:56	-141,43	2499,794	10,039	9,961	12,377	7,219	7,511	21,3	958,615	25,334	2499,794	0	204,233	204,233	99,727	0	0	0	0	0	0	0
19:30:56	19,335	2499,987	10,039	10,009	12,378	7,221	7,506	21,3	958,615	25,334	2499,794	0	204,233	204,233	99,727	0	0	0	0	0	0	0
19:30:56	-19,335	2499,794	10,039	9,961	12,377	7,219	7,5	21,3	958,615	25,334	2499,794	0	204,233	204,233	99,727	0	0	0	0	0	0	0
19:30:56	61,962	2500,414	10,185	10,009	12,372	7,225	7,495	21,3	958,615	25,334	2499,795	0	204,233	204,233	99,727	0	0	0	0	0	0	0
19:30:56	60,913	2501,023	10,332	10,302	12,367	7,232	7,489	21,3	958,615	25,334	2499,796	0	204,233	204,233	99,727	0	0	0	0	0	0	0
19:30:56	-66,503	2500,358	10,283	10,205	12,366	7,225	7,484	21,3	958,615	25,334	2499,796	0	204,233	204,233	99,727	0	0	0	0	0	0	0
19:30:56	-41,87	2499,939	10,283	10,156	12,364	7,22	7,479	21,3	958,615	25,334	2499,796	0	204,233	204,233	99,727	0	0	0	0	0	0	0
19:30:56	-94,262	2498,996	10,185	10,009	12,364	7,211	7,474	21,3	958,615	25,334	2498,996	0	204,233	204,233	99,727	0	0	0	0	0	0	0
19:30:56	-47,143	2498,525	10,136	9,961	12,364	7,206	7,469	21,3	958,615	25,334	2498,525	0	204,233	204,233	99,727	0	0	0	0	0	0	0
19:30:56	0	2498,525	10,136	10,058	12,364	7,206	7,463	21,3	958,615	25,334	2498,525	0	204,233	204,233	99,727	0	0	0	0	0	0	0
19:30:56	-94,262	2497,582	10,039	10,009	12,364	7,196	7,458	21,3	958,615	25,334	2497,582	0	204,233	204,233	99,727	0	0	0	0	0	0	0
19:30:56	0	2497,582	10,039	9,961	12,364	7,196	7,453	21,3	958,615	25,334	2497,582	0	204,233	204,233	99,727	0	0	0	0	0	0	0
19:30:56	-19,335	2497,389	10,039	10,009	12,363	7,194	7,448	21,3	958,615	25,334	2497,389	0	204,233	204,233	99,727	0	0	0	0	0	0	0
19:30:56	-65,283	2496,736	9,99	9,961	12,362	7,187	7,443	21,3	958,615	25,334	2496,736	0	204,233	204,233	99,727	0	0	0	0	0	0	0
19:30:56	81,274	2497,549	10,136	10,009	12,358	7,196	7,438	21,2	957,566	25,334	2496,737	0	204,233	204,233	99,727	0	0	0	0	0	0	0
19:30:56	-138,549	2496,163	9,99	9,814	12,358	7,181	7,433	21,2	957,566	25,334	2496,163	0	204,233	204,233	99,727	0	0	0	0	0	0	0
19:30:56	80,2	2496,965	10,136	10,009	12,355	7,19	7,428	21,2	957,566	25,334	2496,164	0	204,233	204,233	99,727	0	0	0	0	0	0	0
19:30:56	-112,548	2495,84	10,039	10,009	12,354	7,178	7,423	21,2	957,566	25,334	2495,84	0	204,233	204,233	99,727	0	0	0	0	0	0	0
19:30:56	14,99	2495,99	10,136	9,961	12,349	7,18	7,418	21,2	957,566	25,334	2495,84	0	204,233	204,233	99,727	0	0	0	0	0	0	0
19:30:56	-62,255	2495,367	10,136	9,961	12,346	7,173	7,414	21,2	957,566	25,334	2495,367	0	204,233	204,233	99,727	0	0	0	0	0	0	0
19:30:56	-18,31	2495,184	10,136	9,961	12,345	7,171	7,409	21,2	957,566	25,334	2495,184	0	204,233	204,233	99,727	0	0	0	0	0	0	0
19:30:56	-62,255	2494,562	10,136	10,009	12,341	7,165	7,404	21,2	957,566	25,334	2494,562	0	204,233	204,233	99,727	0	0	0	0	0	0	0
19:30:56	-94,238	2493,619	10,039	9,961	12,341	7,155	7,399	21,2	957,566	25,334	2493,619	0	204,233	204,233	99,727	0	0	0	0	0	0	0
19:30:56	-65,405	2492,965	9,99	9,961	12,34	7,148	7,394	21,2	957,566	25,334	2492,965	0	204,233	204,233	99,727	0	0	0	0	0	0	0
19:30:56	-47,119	2492,494	9,941	9,814	12,34	7,144	7,389	21,2	957,566	25,334	2492,494	0	203,705	203,705	99,724	0	0	0	0	0	0	0
19:30:56	-45,019	2492,044	9,941	9,863	12,338	7,139	7,385	21,2	957,566	25,334	2492,044	0	203,705	203,705	99,724	0	0	0	0	0	0	0
19:30:56	58,74	2492,631	10,039	9,961	12,336	7,145	7,38	21,2	957,566	25,334	2492,045	0	203,705	203,705	99,724	0	0	0	0	0	0	0
19:30:56	-47,119	2492,16	9,99	9,863	12,336	7,14	7,375	21,2	957,566	25,334	2492,045	0	203,705	203,705	99,724	0	0	0	0	0	0	0
19:30:56	-47,094	2491,689	9,941	9,814	12,336	7,135	7,37	21,2	957,566	25,334	2491,689	0	203,705	203,705	99,724	0	0	0	0	0	0	0
19:30:56	-15,136	2491,538	9,99	9,814	12,332	7,134	7,366	21,2	957,566	25,334	2491,538	0	203,705	203,705	99,724	0	0	0	0	0	0	0
19:30:56	-141,333	2490,124	9,843	9,716	12,332	7,119	7,361	21,2	957,566	25,334	2490,124	0	203,705	203,705	99,724	0	0	0	0	0	0	0
19:30:56	0	2490,124	9,843	9,716	12,332	7,119	7,356	21,2	957,566	25,334	2490,124	0	203,705	203,705	99,724	0	0	0	0	0	0	0
19:30:56	-18,115	2489,943	9,843	9,668	12,331	7,117	7,352	21,2	957,566	25,334	2489,943	0	203,705	203,705	99,724	0	0	0	0	0	0	0
19:30:56	49,047	2490,434	9,941	9,814	12,329	7,122	7,347	21,2	957,566	25,334	2489,944	0	203,705	203,705	99,724	0	0	0	0	0	0	0
19:30:56	30,053	2490,734	9,99	9,814	12,328	7,125	7,343	21,2	957,566	25,334	2489,945	0	203,705	203,705	99,724	0	0	0	0	0	0	0
19:30:56	-47,094	2490,263	9,941	9,716	12,328	7,121	7,338	21,2	957,566	25,334	2489,945	0	203,705	203,705	99,724	0	0	0	0	0	0	0
19:30:56	-18,31	2490,08	9,941	9,814	12,327	7,119	7,334	21,2	957,566	25,334	2489,945	0	203,705	203,705	99,724	0	0	0	0	0	0	0
19:30:56	94,213	2491,022	10,039	10,058	12,327	7,128	7,33	21,2	957,566	25,334	2489,946	0	203,705	203,705	99,724	0	0	0	0	0	0	0
19:30:56	0	2491,022	10,039	10,009	12,327	7,128	7,326	21,2	957,566	25,334	2489,947	0	203,705	203,705	99,724	0	0	0	0	0	0	0
19:30:56	-94,213	2490,08	9,941	9,863	12,327	7,119	7,322	21,2	957,566	25,334	2489,947	0	203,705	203,705	99,724	0	0	0	0	0	0	0
19:30:56	47,119	2490,551	9,99	9,863	12,327	7,124	7,318	21,2	957,566	25,334	2489,948	0	203,705	203,705	99,724	0	0	0	0	0	0	0
19:30:56	0	2490,551	9,99	9,863	12,327	7,124	7,314	21,2	957,566	25,334	2489,948	0	203,705	203,705	99,724	0	0	0	0	0	0	0
19:30:56	0	2490,551	9,99	9,961	12,327	7,124	7,311	21,2	957,566	25,334	2489,949	0	203,705	203,705	99,724	0	0	0	0	0	0	0
19:30:56	-141,308	2489,138	9,843	9,668	12,327	7,109	7,307	21,2	957,566	25,334	2489,138	0	203,705	203,705	99,724	0	0	0	0	0	0	0
19:30:56	94,189	2490,08	9,941	9,863	12,327	7,119	7,303	21,2	957,566	25,334	2489,139	0	203,705	203,705	99,724	0	0	0	0	0	0	0
19:30:56	47,119	2490,551	9,99	9,863	12,327	7,124	7,299	21,2	957,566	25,334	2489,14	0	203,705	203,705	99,724	0	0	0	0	0	0	0
19:30:56	0	2490,551	9,99	9,863	12,327	7,124	7,296	21,2	957,566	25,334	2489,142	0	203,705	203,705	99,724	0	0	0	0	0	0	0
19:30:56	-47,119	2490,08	9,941	9,716	12,327	7,119	7,292	21,2	957,566	25,334	2489,143	0	203,705	203,705	99,724	0	0	0	0	0	0	0
19:30:56	47,119	2490,551	9,99	9,961	12,327	7,124	7,289	21,2	957,566	25,334	2489,144	0	203,705	203,705	99,724	0	0	0	0	0	0	0
19:30:56	-92,309	2489,628	9,941	9,814	12,324	7,114	7,286	21,2	957,566	25,334	2489,145	0	203,705	203,705	99,724	0	0	0	0	0	0	0
19:30:56	47,119	2490,099	9,99	9,863	12,324	7,119	7,282	21,2	957,566	25,334	2489,146	0	203,705	203,705	99,724	0	0	0	0	0	0	0
19:30:56	28,979	2490,389	10,039	9,863	12,323	7,122	7,279	21,2	957,566	25,334	2489,147	0	203,705	203,705	99,724	0	0	0	0	0	0	0
19:30:56	-47,094	2489,918	9,99	9,814	12,323	7,117	7,276	21,2	957,566	25,334	2489,148	0	203,705	203,705	99,724	0	0	0	0	0	0	0
19:30:56	0	2489,918	9,99	9,863	12,323	7,117	7,273	21,2	957,566	25,334	2489,149	0	203,705	203,705	99,724	0	0	0	0	0	0	0
19:30:56	47,094	2490,389	10,039	9,961	12,323	7,122	7,27	21,2	957,566	25,334	2489,15	0	203,705	203,705	99,724	0	0	0	0	0	0	0
19:30:56	0	2490,389	10,039	9,863	12,323	7,122	7,267	21,2	957,566	25,334	2489,151	0	203,705	203,705	99,724	0	0	0	0	0	0	0
19:30:56	-47,094	2489,918	9,99	9,863	12,323	7,117	7,264	21,2	957,566	25,334	2489,152	0	203,705	203,705	99,724	0	0	0	0	0	0	0
19:30:56	-47,094	2489,447	9,941	9,716	12,323	7,112	7,261	21,2	957,566	25,334	2489,153	0	203,705	203,705	99,724	0	0	0	0	0	0	0
19:30:56	0	2489,447	9,941	9,863	12,323	7,112	7,258	21,2	957,566	25,334	2489,153	0	203,705	203,705	99,724	0	0	0	0	0	0	0
19:30:56	47,094	2489,918	9,99	9,961	12,323	7,117	7,256	21,2	957,566	25,334	2489,154	0	203,705	203,705	99,724	0	0	0	0	0	0	0
19:30:56	-64,331	2489,275	9,941	9,961	12,322	7,11	7,253	21,2	957,566	25,334	2489,154	0	203,705	203,705	99,724	0	0	0	0	0	0	0
19:30:56	94,189	2490,217	10,039	10,009	12,322	7,12	7,25	21,2	957,566	25,334	2489,156	0	203,705	203,705	99,724	0	0	0	0	0	0	0
19:30:56	158,593	2491,803	10,185	10,205	12,323	7,136	7,248	21,2	957,566	25,334	2489,158	0	203,705	203,705	99,724	0	0	0	0	0	0	0
19:30:56	94,213	2492,745	10,283	10,351	12,323	7,146	7,246	21,2	957,566	25,334	2489,162	0	203,705	203,705	99,724	0	0	0	0	0	0	0
19:30:56	458,74	2497,332	10,673	10,84	12,328	7,193	7,245	21,2	957,566	25,334	2489,17	0	203,705	203,705	99,724	0	0	0	0	0	0	0
19:30:56	378,564	2501,118	10,918	11,084	12,336	7,233	7,245	21,2	957,566	25,334	2489,182	0	203,705	203,705	99,724	0	0	0	0	0	0	0
19:30:56	336,23	2504,48	11,015	11,377	12,349	7,267	7,245	21,2	957,566	25,334	2489,197	0	203,705	203,705	99,724	0	0	0	0	0	0	0
19:30:56	459,497	2509,075	11,162	11,523	12,367	7,315	7,246	21,2	957,566	25,334	2489,217	0	203,705	203,705	99,724	0	0	0	0	0	0	0
19:30:56	540,454	2514,48	11,308	11,621	12,39	7,37	7,249	21,2	957,566	25,334	2489,242	0	203,705	203,705	99,724	0	0	0	0	0	0	0
19:30:56	552,294	2520,003	11,406	11,767	12,416	7,427	7,252	21,2	957,566	25,334	2489,273	0	203,705	203,705	99,724	0	0	0	0	0	0	0
19:30:56	476,123	2524,764	11,406	11,816	12,443	7,476	7,257	21,2	957,566	25,334	2489,308	0	203,705	203,705	99,724	0	0	0	0	0	0	0
19:30:56	575	2530,514	11,504	12,06	12,47	7,536	7,262	21,2	957,566	25,334	2489,349	0	203,705	203,705	99,724	0	0	0	0	0	0	0
19:30:56	891,821	2539,432	11,943	12,451	12,497	7,627	7,269	21,2	957,566	25,334	2489,4	0	203,705	203,705	99,724	0	0	0	0	0	0	0
19:30:56	568,92	2545,121	12,041	12,695	12,524	7,686	7,278	21,2	957,566	25,334	2489,455	0	203,705	203,705	99,724	0	0	0	0	0	0	0
19:30:56	787,89	2553	12,285	12,988	12,555	7,767	7,287	21,2	957,566	25,334	2489,519	0	203,705	203,705	99,724	0	0	0	0	0	0	0
19:30:56	754,858	2560,549	12,48	13,183	12,587	7,845	7,298	21,2	957,566	25,334	2489,59	0	203,705	203,705	99,724	0	0	0	0	0	0	0
19:30:56	623,071	2566,78	12,529	13,33	12,62	7,909	7,31	21,2	957,566	25,334	2489,667	0	203,705	203,705	99,724	0	0	0	0	0	0	0
19:30:56	739,624	2574,176	12,627	13,427	12,656	7,986	7,323	21,2	957,566	25,334	2489,751	0	203,705	203,705	99,724	0	0	0	0	0	0	0
19:30:56	652,099	2580,697	12,627	13,379	12,693	8,053	7,338	21,2	957,566	25,334	2489,842	0	203,705	203,705	99,724	0	0	0	0	0	0	0
19:30:56	717,919	2587,876	12,675	13,379	12,731	8,127	7,353	21,2	957,566	25,334	2489,941	0	203,705	203,705	99,724	0	0	0	0	0	0	0
19:30:56	585,522	2593,731	12,675	13,525	12,765	8,187	7,369	21,2	957,566	25,334	2490,044	0	203,705	203,705	99,724	0	0	0	0	0	0	0
19:30:56	949,145	2603,223	12,968	13,72	12,802	8,285	7,387	21,2	957,566	25,334	2490,158	0	203,705	203,705	99,724	0	0	0	0	0	0	0
19:30:56	726,66	2610,489	13,115	14,062	12,835	8,36	7,406	21,2	957,566	25,334	2490,278	0	203,705	203,705	99,724	0	0	0	0	0	0	0
19:30:56	776,001	2618,249	13,31	14,258	12,868	8,44	7,427	21,2	957,566	25,334	2490,406	0	203,705	203,705	99,724	0	0	0	0	0	0	0
19:30:56	685,644	2625,106	13,408	14,111	12,902	8,511	7,448	21,2	957,566	25,334	2490,54	0	203,705	203,705	99,724	0	0	0	0	0	0	0
19:30:56	783,862	2632,944	13,603	14,502	12,935	8,592	7,47	21,2	957,566	25,334	2490,683	0	203,705	203,705	99,724	0	0	0	0	0	0	0
19:30:56	783,154	2640,776	13,799	14,648	12,969	8,672	7,494	21,2	957,566	25,334	2490,833	0	203,705	203,705	99,724	0	0	0	0	0	0	0
19:30:56	856,543	2649,341	13,896	14,795	13,012	8,761	7,519	21,2	957,566	25,334	2490,992	0	203,705	203,705	99,724	0	0	0	0	0	0	0
19:30:56	590,283	2655,244	13,799	14,746	13,051	8,821	7,544	21,2	957,566	25,334	2491,156	0	203,705	203,705	99,724	0	0	0	0	0	0	0
19:30:56	766,064	2662,905	13,799	14,648	13,094	8,9	7,571	21,2	957,566	25,334	2491,328	0	203,705	203,705	99,724	0	0	0	0	0	0	0
19:30:56	673,193	2669,637	13,799	14,453	13,132	8,97	7,598	21,2	957,566	25,334	2491,506	0	203,705	203,705	99,724	0	0	0	0	0	0	0
19:30:56	858,3	2678,22	13,994	14,795	13,17	9,058	7,627	21,2	957,566	25,334	2491,693	0	203,705	203,705	99,724	0	0	0	0	0	0	0
19:30:56	744,091	2685,661	14,092	14,941	13,207	9,135	7,657	21,2	957,566	25,334	2491,887	0	203,705	203,705	99,724	0	0	0	0	0	0	0
19:30:56	998,999	2695,651	14,482	15,185	13,242	9,238	7,688	21,2	957,566	25,334	2492,091	0	203,705	203,705	99,724	0	0	0	0	0	0	0
19:30:56	851,342	2704,164	14,775	15,478	13,273	9,326	7,72	21,2	957,566	25,334	2492,303	0	203,705	203,705	99,724	0	0	0	0	0	0	0
19:30:56	760,424	2711,768	14,97	15,527	13,305	9,404	7,753	21,2	957,566	25,334	2492,522	0	203,705	203,705	99,724	0	0	0	0	0	0	0
19:30:56	962,89	2721,397	15,361	15,82	13,338	9,503	7,787	21,2	957,566	25,334	2492,751	0	203,705	203,705	99,724	0	0	0	0	0	0	0
19:30:56	477,246	2726,17	15,263	15,967	13,37	9,553	7,822	21,2	957,566	25,334	2492,985	0	203,705	203,705	99,724	0	0	0	0	0	0	0
19:30:57	777,661	2733,946	15,41	15,82	13,406	9,633	7,857	21,2	957,566	25,334	2493,226	0	203,705	203,705	99,724	0	0	0	0	0	0	0
19:30:57	589,062	2739,837	15,41	16,015	13,44	9,694	7,893	21,2	957,566	25,334	2493,472	0	203,705	203,705	99,724	0	0	0	0	0	0	0
19:30:57	702,465	2746,862	15,556	16,162	13,471	9,766	7,93	21,2	957,566	25,334	2493,726	0	203,705	203,705	99,724	0	0	0	0	0	0	0
19:30:57	852,563	2755,387	15,898	16,357	13,5	9,854	7,968	21,2	957,566	25,334	2493,987	0	203,705	203,705	99,724	0	0	0	0	0	0	0
19:30:57	693,237	2762,32	16,093	16,552	13,528	9,925	8,006	21,2	957,566	25,334	2494,256	0	203,705	203,705	99,724	0	0	0	0	0	0	0
19:30:57	561,523	2767,935	16,093	16,601	13,56	9,983	8,045	21,2	957,566	25,334	2494,529	0	203,705	203,705	99,724	0	0	0	0	0	0	0
19:30:57	599,438	2773,929	16,191	16,601	13,588	10,045	8,084	21,2	957,566	25,334	2494,809	0	203,705	203,705	99,724	0	0	0	0	0	0	0
19:30:57	704,565	2780,975	16,386	16,845	13,617	10,118	8,124	21,2	957,566	25,334	2495,095	0	203,705	203,705	99,724	0	0	0	0	0	0	0
19:30:57	481,762	2785,793	16,386	16,748	13,644	10,167	8,164	21,2	957,566	25,334	2495,386	0	203,705	203,705	99,724	0	0	0	0	0	0	0
19:30:57	554,223	2791,335	16,435	16,748	13,673	10,224	8,204	21,2	957,566	25,334	2495,681	0	203,705	203,705	99,724	0	0	0	0	0	0	0
19:30:57	576,953	2797,104	16,435	16,699	13,706	10,284	8,245	21,2	957,566	25,334	2495,983	0	203,705	203,705	99,724	0	0	0	0	0	0	0
19:30:57	529,663	2802,401	16,533	16,845	13,73	10,339	8,286	21,2	957,566	25,334	2496,289	0	203,705	203,705	99,724	0	0	0	0	0	0	0
19:30:57	653,295	2808,934	16,679	17,041	13,759	10,406	8,328	21,2	957,566	25,334	2496,602	0	203,705	203,705	99,724	0	0	0	0	0	0	0
19:30:57	425,561	2813,19	16,679	17,041	13,783	10,45	8,369	21,2	957,566	25,334	2496,919	0	203,705	203,705	99,724	0	0	0	0	0	0	0
19:30:57	473,632	2817,926	16,728	16,943	13,807	10,499	8,411	21,2	957,566	25,334	2497,24	0	203,705	203,705	99,724	0	0	0	0	0	0	0
19:30:57	604,711	2823,973	16,826	17,041	13,835	10,561	8,453	21,2	957,566	25,334	2497,566	0	203,705	203,705	99,724	0	0	0	0	0	0	0
19:30:57	421,386	2828,187	16,826	17,187	13,859	10,604	8,495	21,3	955,756	25,334	2497,897	0	203,705	203,705	99,724	0	0	0	0	0	0	0
19:30:57	480,712	2832,994	16,875	17,09	13,883	10,654	8,538	21,3	955,756	25,334	2498,232	0	203,705	203,705	99,724	0	0	0	0	0	0	0
19:30:57	486,523	2837,859	17,021	17,383	13,902	10,704	8,58	21,3	955,756	25,334	2498,571	0	203,705	203,705	99,724	0	0	0	0	0	0	0
19:30:57	485,424	2842,713	17,168	17,431	13,921	10,754	8,623	21,3	955,756	25,334	2498,916	0	203,705	203,705	99,724	0	0	0	0	0	0	0
19:30:57	421,752	2846,931	17,168	17,48	13,945	10,798	8,665	21,3	955,756	25,334	2499,264	0	203,705	203,705	99,724	0	0	0	0	0	0	0
19:30:57	487,744	2851,808	17,314	17,578	13,964	10,848	8,708	21,3	955,756	25,334	2499,616	0	203,705	203,705	99,724	0	0	0	0	0	0	0
19:30:57	436,816	2856,177	17,412	17,724	13,983	10,893	8,751	21,3	955,756	25,334	2499,973	0	203,705	203,705	99,724	0	0	0	0	0	0	0
19:30:57	512,377	2861,3	17,51	17,773	14,007	10,946	8,794	21,3	955,756	25,334	2500,334	0	203,705	203,705	99,724	0	0	0	0	0	0	0
19:30:57	335,229	2864,653	17,51	17,773	14,026	10,98	8,837	21,3	955,756	25,334	2500,698	0	203,705	203,705	99,724	0	0	0	0	0	0	0
19:30:57	487,231	2869,525	17,656	17,92	14,045	11,031	8,88	21,3	955,756	25,334	2501,067	0	203,705	203,705	99,724	0	0	0	0	0	0	0
19:30:57	186,596	2871,391	17,51	17,822	14,064	11,05	8,923	21,3	955,756	25,334	2501,437	0	203,776	203,776	99,725	0	0	0	0	0	0	0
19:30:57	536,425	2876,755	17,705	17,969	14,083	11,105	8,965	21,3	955,756	25,334	2501,813	0	203,776	203,776	99,725	0	0	0	0	0	0	0
19:30:57	337,597	2880,131	17,705	17,92	14,102	11,14	9,008	21,3	955,756	25,334	2502,191	0	203,776	203,776	99,725	0	0	0	0	0	0	0
19:30:57	407,812	2884,209	17,705	17,969	14,125	11,182	9,051	21,3	955,756	25,334	2502,573	0	203,776	203,776	99,725	0	0	0	0	0	0	0
19:30:57	287,06	2887,08	17,656	17,822	14,144	11,211	9,093	21,3	955,756	25,334	2502,958	0	203,776	203,776	99,725	0	0	0	0	0	0	0
19:30:57	320,263	2890,283	17,656	17,773	14,162	11,245	9,135	21,3	955,756	25,334	2503,345	0	203,776	203,776	99,725	0	0	0	0	0	0	0
19:30:57	324,438	2893,527	17,656	17,773	14,18	11,278	9,177	21,3	955,756	25,334	2503,735	0	203,776	203,776	99,725	0	0	0	0	0	0	0
19:30:57	494,335	2898,47	17,9	17,969	14,194	11,329	9,219	21,3	955,756	25,334	2504,13	0	203,776	203,776	99,725	0	0	0	0	0	0	0
19:30:57	270,849	2901,179	17,998	18,164	14,204	11,357	9,261	21,3	955,756	25,334	2504,527	0	203,776	203,776	99,725	0	0	0	0	0	0	0
19:30:57	334,301	2904,522	18,144	18,261	14,214	11,391	9,303	21,3	955,756	25,334	2504,927	0	203,776	203,776	99,725	0	0	0	0	0	0	0
19:30:57	376,416	2908,286	18,291	18,261	14,227	11,43	9,345	21,3	955,756	25,334	2505,33	0	203,776	203,776	99,725	0	0	0	0	0	0	0
19:30:57	338,085	2911,667	18,388	18,457	14,241	11,465	9,386	21,3	955,756	25,334	2505,736	0	203,776	203,776	99,725	0	0	0	0	0	0	0
19:30:57	236,035	2914,027	18,388	18,457	14,254	11,489	9,428	21,3	955,756	25,334	2506,145	0	203,776	203,776	99,725	0	0	0	0	0	0	0
19:30:57	235,864	2916,386	18,388	18,457	14,267	11,514	9,468	21,3	955,756	25,334	2506,555	0	203,776	203,776	99,725	0	0	0	0	0	0	0
19:30:57	314,062	2919,526	18,535	18,457	14,277	11,546	9,509	21,3	955,756	25,334	2506,968	0	203,776	203,776	99,725	0	0	0	0	0	0	0
19:30:57	131,445	2920,841	18,486	18,359	14,287	11,56	9,549	21,3	955,756	25,334	2507,381	0	203,776	203,776	99,725	0	0	0	0	0	0	0
19:30:57	313,964	2923,981	18,633	18,506	14,296	11,592	9,589	21,3	955,756	25,334	2507,798	0	203,776	203,776	99,725	0	0	0	0	0	0	0
19:30:57	295,971	2926,94	18,779	18,847	14,305	11,622	9,629	21,3	955,756	25,334	2508,217	0	203,776	203,776	99,725	0	0	0	0	0	0	0
19:30:57	63,256	2927,573	18,681	18,603	14,314	11,629	9,669	21,3	955,756	25,334	2508,637	0	203,776	203,776	99,725	0	0	0	0	0	0	0
19:30:57	96,655	2928,539	18,633	18,652	14,322	11,639	9,707	21,3	955,756	25,334	2509,056	0	203,776	203,776	99,725	0	0	0	0	0	0	0
19:30:57	212,036	2930,66	18,681	18,701	14,331	11,661	9,745	21,3	955,756	25,334	2509,478	0	203,776	203,776	99,725	0	0	0	0	0	0	0
19:30:57	116,87	2931,828	18,681	18,652	14,338	11,673	9,783	21,3	955,756	25,334	2509,9	0	203,776	203,776	99,725	0	0	0	0	0	0	0
19:30:57	145,166	2933,28	18,681	18,701	14,346	11,688	9,821	21,3	955,756	25,334	2510,323	0	203,776	203,776	99,725	0	0	0	0	0	0	0
19:30:57	93,237	2934,213	18,633	18,506	14,354	11,697	9,857	21,3	955,756	25,334	2510,747	0	203,776	203,776	99,725	0	0	0	0	0	0	0
19:30:57	148,168	2935,694	18,681	18,603	14,359	11,713	9,894	21,3	955,756	25,334	2511,172	0	203,776	203,776	99,725	0	0	0	0	0	0	0
19:30:57	179,199	2937,486	18,779	18,701	14,364	11,731	9,93	21,3	955,756	25,334	2511,599	0	203,776	203,776	99,725	0	0	0	0	0	0	0
19:30:57	130,786	2938,794	18,828	18,799	14,369	11,745	9,965	21,3	955,756	25,334	2512,026	0	203,776	203,776	99,725	0	0	0	0	0	0	0
19:30:57	-67,456	2938,119	18,681	18,603	14,373	11,738	10	21,3	955,756	25,334	2512,452	0	203,776	203,776	99,725	0	0	0	0	0	0	0
19:30:57	80,175	2938,921	18,681	18,506	14,378	11,746	10,034	21,3	955,756	25,334	2512,879	0	203,776	203,776	99,725	0	0	0	0	0	0	0
19:30:57	209,252	2941,014	18,828	18,799	14,381	11,768	10,068	21,3	955,756	25,334	2513,307	0	203,776	203,776	99,725	0	0	0	0	0	0	0
19:30:57	168,31	2942,697	18,974	18,847	14,382	11,785	10,102	21,3	955,756	25,334	2513,736	0	203,776	203,776	99,725	0	0	0	0	0	0	0
19:30:57	111,352	2943,81	19,023	18,847	14,386	11,796	10,135	21,3	955,756	25,334	2514,166	0	203,776	203,776	99,725	0	0	0	0	0	0	0
19:30:57	10,034	2943,911	18,974	18,847	14,389	11,797	10,168	21,3	955,756	25,334	2514,596	0	203,776	203,776	99,725	0	0	0	0	0	0	0
19:30:57	69,091	2944,602	19,023	18,994	14,39	11,805	10,2	21,3	955,756	25,334	2515,025	0	203,776	203,776	99,725	0	0	0	0	0	0	0
19:30:57	181,616	2946,418	19,121	18,994	14,395	11,823	10,232	21,3	955,756	25,334	2515,457	0	203,776	203,776	99,725	0	0	0	0	0	0	0
19:30:57	-99,243	2945,425	19,023	18,847	14,395	11,813	10,263	21,3	955,756	25,334	2515,887	0	203,776	203,776	99,725	0	0	0	0	0	0	0
19:30:57	-48,217	2944,943	18,877	18,701	14,4	11,808	10,293	21,3	955,756	25,334	2516,316	0	203,776	203,776	99,725	0	0	0	0	0	0	0
19:30:57	168,359	2946,627	19,023	18,994	14,402	11,825	10,323	21,3	955,756	25,334	2516,746	0	203,776	203,776	99,725	0	0	0	0	0	0	0
19:30:57	-88,159	2945,745	18,877	18,652	14,405	11,816	10,352	21,3	955,756	25,334	2517,175	0	203,776	203,776	99,725	0	0	0	0	0	0	0
19:30:57	0	2945,745	18,877	18,847	14,405	11,816	10,381	21,3	955,756	25,334	2517,603	0	203,776	203,776	99,725	0	0	0	0	0	0	0
19:30:57	148,852	2947,234	19,023	18,945	14,405	11,832	10,41	21,3	955,756	25,334	2518,033	0	203,776	203,776	99,725	0	0	0	0	0	0	0
19:30:57	-42,236	2946,811	19,023	18,847	14,403	11,827	10,437	21,3	955,756	25,334	2518,462	0	203,776	203,776	99,725	0	0	0	0	0	0	0
19:30:57	-106,616	2945,745	18,877	18,799	14,405	11,816	10,464	21,3	955,756	25,334	2518,889	0	203,776	203,776	99,725	0	0	0	0	0	0	0
19:30:57	148,852	2947,234	19,023	18,994	14,405	11,832	10,491	21,3	955,756	25,334	2519,317	0	203,776	203,776	99,725	0	0	0	0	0	0	0
19:30:57	-198,461	2945,249	18,828	18,799	14,405	11,811	10,517	21,3	955,756	25,334	2519,743	0	203,776	203,776	99,725	0	0	0	0	0	0	0
19:30:57	49,609	2945,745	18,877	18,701	14,405	11,816	10,543	21,3	955,756	25,334	2520,169	0	203,776	203,776	99,725	0	0	0	0	0	0	0
19:30:57	-110,302	2944,642	18,828	18,799	14,402	11,805	10,567	21,3	955,756	25,334	2520,594	0	203,776	203,776	99,725	0	0	0	0	0	0	0
19:30:57	30,102	2944,943	18,877	18,799	14,4	11,808	10,592	21,3	955,756	25,334	2521,018	0	203,776	203,776	99,725	0	0	0	0	0	0	0
19:30:57	-100,61	2943,937	18,877	18,799	14,395	11,798	10,615	21,3	955,756	25,334	2521,441	0	203,776	203,776	99,725	0	0	0	0	0	0	0
19:30:57	0	2943,937	18,877	18,701	14,395	11,798	10,638	21,3	955,756	25,334	2521,864	0	203,776	203,776	99,725	0	0	0	0	0	0	0
19:30:57	-49,609	2943,441	18,828	18,701	14,395	11,793	10,661	21,3	955,756	25,334	2522,286	0	203,776	203,776	99,725	0	0	0	0	0	0	0
19:30:57	-78,295	2942,658	18,633	18,506	14,402	11,784	10,683	21,3	955,756	25,334	2522,706	0	203,776	203,776	99,725	0	0	0	0	0	0	0
19:30:57	49,584	2943,154	18,681	18,652	14,402	11,79	10,705	21,3	955,756	25,334	2523,126	0	203,776	203,776	99,725	0	0	0	0	0	0	0
19:30:57	129,321	2944,447	18,828	18,799	14,4	11,803	10,726	21,3	955,756	25,334	2523,548	0	203,776	203,776	99,725	0	0	0	0	0	0	0
19:30:57	-150,195	2942,945	18,779	18,506	14,395	11,787	10,747	21,3	955,756	25,334	2523,967	0	203,776	203,776	99,725	0	0	0	0	0	0	0
19:30:57	99,194	2943,937	18,877	18,701	14,395	11,798	10,768	21,3	955,756	25,334	2524,387	0	203,776	203,776	99,725	0	0	0	0	0	0	0
19:30:57	-49,609	2943,441	18,828	18,701	14,395	11,793	10,788	21,3	955,756	25,334	2524,806	0	203,776	203,776	99,725	0	0	0	0	0	0	0
19:30:57	-49,584	2942,945	18,779	18,603	14,395	11,787	10,807	21,3	955,756	25,334	2525,224	0	203,776	203,776	99,725	0	0	0	0	0	0	0
19:30:57	0	2942,945	18,779	18,506	14,395	11,787	10,827	21,3	955,756	25,334	2525,642	0	203,776	203,776	99,725	0	0	0	0	0	0	0
19:30:57	-99,194	2941,953	18,681	18,652	14,395	11,777	10,845	21,3	955,756	25,334	2526,059	0	203,776	203,776	99,725	0	0	0	0	0	0	0
19:30:57	0	2941,953	18,681	18,603	14,395	11,777	10,864	21,3	955,756	25,334	2526,475	0	203,776	203,776	99,725	0	0	0	0	0	0	0
19:30:57	0	2941,953	18,681	18,506	14,395	11,777	10,881	21,3	955,756	25,334	2526,89	0	203,776	203,776	99,725	0	0	0	0	0	0	0
19:30:57	148,779	2943,441	18,828	18,701	14,395	11,793	10,899	21,3	955,756	25,334	2527,307	0	203,776	203,776	99,725	0	0	0	0	0	0	0
19:30:57	-148,779	2941,953	18,681	18,506	14,395	11,777	10,917	21,3	955,756	25,334	2527,721	0	203,776	203,776	99,725	0	0	0	0	0	0	0
19:30:57	198,388	2943,937	18,877	18,799	14,395	11,798	10,934	21,3	955,756	25,334	2528,137	0	203,776	203,776	99,725	0	0	0	0	0	0	0
19:30:57	-49,609	2943,441	18,828	18,701	14,395	11,793	10,951	21,3	955,756	25,334	2528,553	0	203,776	203,776	99,725	0	0	0	0	0	0	0
19:30:57	0	2943,441	18,828	18,652	14,395	11,793	10,967	21,3	955,756	25,334	2528,968	0	203,776	203,776	99,725	0	0	0	0	0	0	0
19:30:57	-49,584	2942,945	18,779	18,652	14,395	11,787	10,983	21,3	955,756	25,334	2529,382	0	203,776	203,776	99,725	0	0	0	0	0	0	0
19:30:57	0	2942,945	18,779	18,652	14,395	11,787	10,999	21,3	955,756	25,334	2529,795	0	203,776	203,776	99,725	0	0	0	0	0	0	0
19:30:57	49,584	2943,441	18,828	18,799	14,395	11,793	11,015	21,3	955,756	25,334	2530,209	0	203,776	203,776	99,725	0	0	0	0	0	0	0
19:30:57	-49,584	2942,945	18,779	18,652	14,395	11,787	11,03	21,3	955,756	25,334	2530,622	0	203,776	203,776	99,725	0	0	0	0	0	0	0
19:30:57	0	2942,945	18,779	18,652	14,395	11,787	11,045	21,3	955,756	25,334	2531,034	0	203,776	203,776	99,725	0	0	0	0	0	0	0
19:30:57	0	2942,945	18,779	18,652	14,395	11,787	11,059	21,3	955,756	25,334	2531,446	0	203,776	203,776	99,725	0	0	0	0	0	0	0
19:30:57	49,584	2943,441	18,828	18,799	14,395	11,793	11,074	21,3	955,756	25,334	2531,858	0	203,776	203,776	99,725	0	0	0	0	0	0	0
19:30:58	-49,584	2942,945	18,779	18,652	14,395	11,787	11,088	21,3	955,756	25,334	2532,269	0	203,776	203,776	99,725	0	0	0	0	0	0	0
19:30:58	-148,779	2941,457	18,633	18,506	14,395	11,772	11,101	21,3	955,756	25,334	2532,678	0	203,776	203,776	99,725	0	0	0	0	0	0	0
19:30:58	148,779	2942,945	18,779	18,603	14,395	11,787	11,114	21,3	955,756	25,334	2533,089	0	203,776	203,776	99,725	0	0	0	0	0	0	0
19:30:58	0	2942,945	18,779	18,603	14,395	11,787	11,128	21,3	955,756	25,334	2533,499	0	203,776	203,776	99,725	0	0	0	0	0	0	0
19:30:58	0	2942,945	18,779	18,652	14,395	11,787	11,141	21,3	955,756	25,334	2533,908	0	203,776	203,776	99,725	0	0	0	0	0	0	0
19:30:58	-99,194	2941,953	18,681	18,506	14,395	11,777	11,153	21,3	955,756	25,334	2534,316	0	203,776	203,776	99,725	0	0	0	0	0	0	0
19:30:58	0	2941,953	18,681	18,603	14,395	11,777	11,165	21,3	955,756	25,334	2534,724	0	203,776	203,776	99,725	0	0	0	0	0	0	0
19:30:58	148,779	2943,441	18,828	18,701	14,395	11,793	11,178	21,3	955,756	25,334	2535,133	0	203,776	203,776	99,725	0	0	0	0	0	0	0
19:30:58	-198,364	2941,457	18,633	18,506	14,395	11,772	11,189	21,3	955,756	25,334	2535,539	0	203,776	203,776	99,725	0	0	0	0	0	0	0
19:30:58	148,779	2942,945	18,779	18,506	14,395	11,787	11,201	21,3	955,756	25,334	2535,947	0	203,776	203,776	99,725	0	0	0	0	0	0	0
19:30:58	0	2942,945	18,779	18,701	14,395	11,787	11,212	21,3	955,756	25,334	2536,354	0	203,776	203,776	99,725	0	0	0	0	0	0	0
19:30:58	-148,779	2941,457	18,633	18,506	14,395	11,772	11,223	21,3	955,756	25,334	2536,759	0	203,776	203,776	99,725	0	0	0	0	0	0	0
19:30:58	148,779	2942,945	18,779	18,603	14,395	11,787	11,234	21,3	955,756	25,334	2537,165	0	203,776	203,776	99,725	0	0	0	0	0	0	0
19:30:58	-148,779	2941,457	18,633	18,457	14,395	11,772	11,245	21,3	955,756	25,334	2537,569	0	203,776	203,776	99,725	0	0	0	0	0	0	0
19:30:58	49,584	2941,953	18,681	18,457	14,395	11,777	11,255	21,3	955,756	25,334	2537,974	0	203,776	203,776	99,725	0	0	0	0	0	0	0
19:30:58	148,779	2943,441	18,828	18,652	14,395	11,793	11,266	21,3	955,756	25,334	2538,38	0	203,776	203,776	99,725	0	0	0	0	0	0	0
19:30:58	-49,584	2942,945	18,779	18,652	14,395	11,787	11,276	21,4	958,996	25,334	2538,784	0	203,776	203,776	99,725	0	0	0	0	0	0	0
19:30:58	-19,14	2942,754	18,779	18,652	14,395	11,785	11,286	21,4	958,996	25,334	2539,188	0	203,776	203,776	99,725	0	0	0	0	0	0	0
19:30:58	-99,121	2941,763	18,681	18,652	14,395	11,775	11,296	21,4	958,996	25,334	2539,591	0	203,776	203,776	99,725	0	0	0	0	0	0	0
19:30:58	-49,536	2941,267	18,633	18,457	14,395	11,77	11,305	21,4	958,996	25,334	2539,992	0	203,776	203,776	99,725	0	0	0	0	0	0	0
19:30:58	0	2941,267	18,633	18,506	14,395	11,77	11,314	21,4	958,996	25,334	2540,394	0	203,776	203,776	99,725	0	0	0	0	0	0	0
19:30:58	49,536	2941,763	18,681	18,506	14,395	11,775	11,323	21,4	958,996	25,334	2540,795	0	203,776	203,776	99,725	0	0	0	0	0	0	0
19:30:58	99,121	2942,754	18,779	18,701	14,395	11,785	11,332	21,4	958,996	25,334	2541,197	0	203,776	203,776	99,725	0	0	0	0	0	0	0
19:30:58	49,536	2943,249	18,828	18,701	14,395	11,791	11,341	21,4	958,996	25,334	2541,599	0	203,776	203,776	99,725	0	0	0	0	0	0	0
19:30:58	0	2943,249	18,828	18,701	14,395	11,791	11,35	21,4	958,996	25,334	2542,001	0	203,776	203,776	99,725	0	0	0	0	0	0	0
19:30:58	-49,536	2942,754	18,779	18,603	14,395	11,785	11,359	21,4	958,996	25,334	2542,401	0	203,776	203,776	99,725	0	0	0	0	0	0	0
19:30:58	-99,121	2941,763	18,681	18,603	14,395	11,775	11,367	21,4	958,996	25,334	2542,801	0	205,685	205,685	99,732	0	0	0	0	0	0	0
19:30:58	148,657	2943,249	18,828	18,701	14,395	11,791	11,375	21,4	958,996	25,334	2543,201	0	205,685	205,685	99,732	0	0	0	0	0	0	0
19:30:58	-49,536	2942,754	18,779	18,652	14,395	11,785	11,383	21,4	958,996	25,334	2543,601	0	205,685	205,685	99,732	0	0	0	0	0	0	0
19:30:58	-99,121	2941,763	18,681	18,603	14,395	11,775	11,391	21,4	958,996	25,334	2543,999	0	205,685	205,685	99,732	0	0	0	0	0	0	0
19:30:58	198,193	2943,744	18,877	18,847	14,395	11,796	11,399	21,4	958,996	25,334	2544,399	0	205,685	205,685	99,732	0	0	0	0	0	0	0
19:30:58	-49,536	2943,249	18,828	18,701	14,395	11,791	11,406	21,4	958,996	25,334	2544,798	0	205,685	205,685	99,732	0	0	0	0	0	0	0
19:30:58	-49,536	2942,754	18,779	18,603	14,395	11,785	11,414	21,4	958,996	25,334	2545,196	0	205,685	205,685	99,732	0	0	0	0	0	0	0
19:30:58	-148,657	2941,267	18,633	18,506	14,395	11,77	11,421	21,4	958,996	25,334	2545,592	0	205,685	205,685	99,732	0	0	0	0	0	0	0
19:30:58	49,536	2941,763	18,681	18,506	14,395	11,775	11,428	21,4	958,996	25,334	2545,988	0	205,685	205,685	99,732	0	0	0	0	0	0	0
19:30:58	99,121	2942,754	18,779	18,701	14,395	11,785	11,435	21,4	958,996	25,334	2546,385	0	205,685	205,685	99,732	0	0	0	0	0	0	0
19:30:58	0	2942,754	18,779	18,652	14,395	11,785	11,442	21,4	958,996	25,334	2546,781	0	205,685	205,685	99,732	0	0	0	0	0	0	0
19:30:58	-99,121	2941,763	18,681	18,506	14,395	11,775	11,448	21,4	958,996	25,334	2547,176	0	205,685	205,685	99,732	0	0	0	0	0	0	0
19:30:58	-49,536	2941,267	18,633	18,457	14,395	11,77	11,455	21,4	958,996	25,334	2547,57	0	205,685	205,685	99,732	0	0	0	0	0	0	0
19:30:58	49,536	2941,763	18,681	18,506	14,395	11,775	11,461	21,4	958,996	25,334	2547,964	0	205,685	205,685	99,732	0	0	0	0	0	0	0
19:30:58	198,193	2943,744	18,877	18,847	14,395	11,796	11,467	21,4	958,996	25,334	2548,36	0	205,685	205,685	99,732	0	0	0	0	0	0	0
19:30:58	-198,193	2941,763	18,681	18,603	14,395	11,775	11,473	21,4	958,996	25,334	2548,754	0	205,685	205,685	99,732	0	0	0	0	0	0	0
19:30:58	0	2941,763	18,681	18,506	14,395	11,775	11,479	21,4	958,996	25,334	2549,147	0	205,685	205,685	99,732	0	0	0	0	0	0	0
19:30:58	99,121	2942,754	18,779	18,701	14,395	11,785	11,485	21,4	958,996	25,334	2549,54	0	205,685	205,685	99,732	0	0	0	0	0	0	0
19:30:58	-99,121	2941,763	18,681	18,603	14,395	11,775	11,491	21,4	958,996	25,334	2549,932	0	205,685	205,685	99,732	0	0	0	0	0	0	0
19:30:58	0	2941,763	18,681	18,603	14,395	11,775	11,497	21,4	958,996	25,334	2550,324	0	205,685	205,685	99,732	0	0	0	0	0	0	0
19:30:58	0	2941,763	18,681	18,652	14,395	11,775	11,502	21,4	958,996	25,334	2550,716	0	205,685	205,685	99,732	0	0	0	0	0	0	0
19:30:58	-49,536	2941,267	18,633	18,603	14,395	11,77	11,507	21,4	958,996	25,334	2551,106	0	205,685	205,685	99,732	0	0	0	0	0	0	0
19:30:58	0	2941,267	18,633	18,603	14,395	11,77	11,513	21,4	958,996	25,334	2551,496	0	205,685	205,685	99,732	0	0	0	0	0	0	0
19:30:58	-99,047	2940,277	18,535	18,506	14,395	11,76	11,517	21,4	958,996	25,334	2551,885	0	205,685	205,685	99,732	0	0	0	0	0	0	0
19:30:58	148,583	2941,763	18,681	18,603	14,395	11,775	11,522	21,4	958,996	25,334	2552,275	0	205,685	205,685	99,732	0	0	0	0	0	0	0
19:30:58	0	2941,763	18,681	18,652	14,395	11,775	11,527	21,4	958,996	25,334	2552,664	0	205,685	205,685	99,732	0	0	0	0	0	0	0
19:30:58	-148,583	2940,277	18,535	18,457	14,395	11,76	11,532	21,4	958,996	25,334	2553,052	0	205,685	205,685	99,732	0	0	0	0	0	0	0
19:30:58	148,583	2941,763	18,681	18,652	14,395	11,775	11,537	21,4	958,996	25,334	2553,441	0	205,685	205,685	99,732	0	0	0	0	0	0	0
19:30:58	99,121	2942,754	18,779	18,701	14,395	11,785	11,542	21,4	958,996	25,334	2553,83	0	205,685	205,685	99,732	0	0	0	0	0	0	0
19:30:58	0	2942,754	18,779	18,652	14,395	11,785	11,546	21,4	958,996	25,334	2554,219	0	205,685	205,685	99,732	0	0	0	0	0	0	0
19:30:58	-99,121	2941,763	18,681	18,603	14,395	11,775	11,551	21,4	958,996	25,334	2554,606	0	205,685	205,685	99,732	0	0	0	0	0	0	0
19:30:58	0	2941,763	18,681	18,506	14,395	11,775	11,555	21,4	958,996	25,334	2554,993	0	205,685	205,685	99,732	0	0	0	0	0	0	0
19:30:58	99,121	2942,754	18,779	18,603	14,395	11,785	11,56	21,4	958,996	25,334	2555,381	0	205,685	205,685	99,732	0	0	0	0	0	0	0
19:30:58	-99,121	2941,763	18,681	18,652	14,395	11,775	11,564	21,4	958,996	25,334	2555,768	0	205,685	205,685	99,732	0	0	0	0	0	0	0
19:30:58	-49,536	2941,267	18,633	18,457	14,395	11,77	11,568	21,4	958,996	25,334	2556,153	0	205,685	205,685	99,732	0	0	0	0	0	0	0
19:30:58	198,193	2943,249	18,828	18,652	14,395	11,791	11,572	21,4	958,996	25,334	2556,54	0	205,685	205,685	99,732	0	0	0	0	0	0	0
19:30:58	0	2943,249	18,828	18,799	14,395	11,791	11,577	21,4	958,996	25,334	2556,927	0	205,685	205,685	99,732	0	0	0	0	0	0	0
19:30:58	0	2943,249	18,828	18,799	14,395	11,791	11,581	21,4	958,996	25,334	2557,313	0	205,685	205,685	99,732	0	0	0	0	0	0	0
19:30:58	-148,657	2941,763	18,681	18,506	14,395	11,775	11,585	21,4	958,996	25,334	2557,698	0	205,685	205,685	99,732	0	0	0	0	0	0	0
19:30:58	0	2941,763	18,681	18,506	14,395	11,775	11,588	21,4	958,996	25,334	2558,082	0	205,685	205,685	99,732	0	0	0	0	0	0	0
19:30:58	-177,124	2939,991	18,388	18,359	14,402	11,757	11,592	21,4	958,996	25,334	2558,464	0	205,685	205,685	99,732	0	0	0	0	0	0	0
19:30:58	376,831	2943,76	18,779	18,652	14,4	11,796	11,596	21,4	958,996	25,334	2558,849	0	205,685	205,685	99,732	0	0	0	0	0	0	0
19:30:58	-199,707	2941,763	18,681	18,603	14,395	11,775	11,599	21,4	958,996	25,334	2559,232	0	205,685	205,685	99,732	0	0	0	0	0	0	0
19:30:58	148,657	2943,249	18,828	18,799	14,395	11,791	11,603	21,4	958,996	25,334	2559,616	0	205,685	205,685	99,732	0	0	0	0	0	0	0
19:30:58	-148,657	2941,763	18,681	18,603	14,395	11,775	11,606	21,4	958,996	25,334	2559,998	0	205,685	205,685	99,732	0	0	0	0	0	0	0
19:30:58	0	2941,763	18,681	18,603	14,395	11,775	11,61	21,4	958,996	25,334	2560,38	0	205,685	205,685	99,732	0	0	0	0	0	0	0
19:30:58	99,121	2942,754	18,779	18,701	14,395	11,785	11,613	21,4	958,996	25,334	2560,763	0	205,685	205,685	99,732	0	0	0	0	0	0	0
19:30:58	0	2942,754	18,779	18,652	14,395	11,785	11,617	21,4	958,996	25,334	2561,145	0	205,685	205,685	99,732	0	0	0	0	0	0	0
19:30:58	0	2942,754	18,779	18,701	14,395	11,785	11,62	21,4	958,996	25,334	2561,526	0	205,685	205,685	99,732	0	0	0	0	0	0	0
19:30:58	-99,121	2941,763	18,681	18,701	14,395	11,775	11,623	21,4	958,996	25,334	2561,906	0	205,685	205,685	99,732	0	0	0	0	0	0	0
19:30:58	0	2941,763	18,681	18,701	14,395	11,775	11,626	21,4	958,996	25,334	2562,286	0	205,685	205,685	99,732	0	0	0	0	0	0	0
19:30:58	148,657	2943,249	18,828	18,652	14,395	11,791	11,629	21,4	958,996	25,334	2562,667	0	205,685	205,685	99,732	0	0	0	0	0	0	0
19:30:58	-148,657	2941,763	18,681	18,603	14,395	11,775	11,632	21,4	958,996	25,334	2563,046	0	205,685	205,685	99,732	0	0	0	0	0	0	0
19:30:58	99,121	2942,754	18,779	18,652	14,395	11,785	11,635	21,4	958,996	25,334	2563,426	0	205,685	205,685	99,732	0	0	0	0	0	0	0
19:30:58	-99,121	2941,763	18,681	18,603	14,395	11,775	11,638	21,4	958,996	25,334	2563,804	0	205,685	205,685	99,732	0	0	0	0	0	0	0
19:30:58	0	2941,763	18,681	18,652	14,395	11,775	11,64	21,4	958,996	25,334	2564,182	0	205,685	205,685	99,732	0	0	0	0	0	0	0
19:30:58	-148,583	2940,277	18,535	18,359	14,395	11,76	11,643	21,4	958,996	25,334	2564,558	0	205,685	205,685	99,732	0	0	0	0	0	0	0
19:30:58	247,705	2942,754	18,779	18,652	14,395	11,785	11,646	21,4	958,996	25,334	2564,936	0	205,685	205,685	99,732	0	0	0	0	0	0	0
19:30:58	-99,121	2941,763	18,681	18,603	14,395	11,775	11,648	21,4	958,996	25,334	2565,313	0	205,685	205,685	99,732	0	0	0	0	0	0	0
19:30:58	0	2941,763	18,681	18,506	14,395	11,775	11,651	21,4	958,996	25,334	2565,689	0	205,685	205,685	99,732	0	0	0	0	0	0	0
19:30:58	0	2941,763	18,681	18,506	14,395	11,775	11,653	21,4	958,996	25,334	2566,065	0	205,685	205,685	99,732	0	0	0	0	0	0	0
19:30:58	99,121	2942,754	18,779	18,652	14,395	11,785	11,656	21,4	958,996	25,334	2566,442	0	205,685	205,685	99,732	0	0	0	0	0	0	0
19:30:58	-99,121	2941,763	18,681	18,652	14,395	11,775	11,658	21,4	958,996	25,334	2566,817	0	205,685	205,685	99,732	0	0	0	0	0	0	0
19:30:58	148,657	2943,249	18,828	18,799	14,395	11,791	11,661	21,4	958,996	25,334	2567,193	0	205,685	205,685	99,732	0	0	0	0	0	0	0
19:30:58	49,536	2943,744	18,877	18,847	14,395	11,796	11,663	21,4	958,996	25,334	2567,57	0	205,685	205,685	99,732	0	0	0	0	0	0	0
19:30:58	-198,193	2941,763	18,681	18,506	14,395	11,775	11,665	21,4	958,996	25,334	2567,944	0	205,685	205,685	99,732	0	0	0	0	0	0	0
19:30:58	100,585	2942,768	18,681	18,603	14,4	11,786	11,668	21,4	958,996	25,334	2568,319	0	205,685	205,685	99,732	0	0	0	0	0	0	0
19:30:58	99,121	2943,76	18,779	18,603	14,4	11,796	11,67	21,4	958,996	25,334	2568,695	0	205,685	205,685	99,732	0	0	0	0	0	0	0
19:30:58	-100,585	2942,754	18,779	18,652	14,395	11,785	11,673	21,4	958,996	25,334	2569,069	0	205,685	205,685	99,732	0	0	0	0	0	0	0
19:30:58	99,072	2943,744	18,877	18,799	14,395	11,796	11,675	21,4	958,996	25,334	2569,444	0	205,685	205,685	99,732	0	0	0	0	0	0	0
19:30:58	-49,536	2943,249	18,828	18,701	14,395	11,791	11,677	21,4	958,996	25,334	2569,818	0	205,685	205,685	99,732	0	0	0	0	0	0	0
19:30:58	-148,657	2941,763	18,681	18,603	14,395	11,775	11,679	21,4	958,996	25,334	2570,19	0	205,685	205,685	99,732	0	0	0	0	0	0	0
19:30:58	-49,536	2941,267	18,633	18,457	14,395	11,77	11,681	21,4	958,996	25,334	2570,561	0	205,685	205,685	99,732	0	0	0	0	0	0	0
19:30:58	198,193	2943,249	18,828	18,603	14,395	11,791	11,683	21,4	958,996	25,334	2570,933	0	205,685	205,685	99,732	0	0	0	0	0	0	0
19:30:59	0	2943,249	18,828	18,506	14,395	11,791	11,685	21,4	958,996	25,334	2571,306	0	205,685	205,685	99,732	0	0	0	0	0	0	0
19:30:59	-97,607	2942,273	18,633	18,31	14,4	11,78	11,687	21,4	958,996	25,334	2571,677	0	205,685	205,685	99,732	0	0	0	0	0	0	0
19:30:59	0	2942,273	18,633	18,457	14,4	11,78	11,689	21,4	958,996	25,334	2572,047	0	205,685	205,685	99,732	0	0	0	0	0	0	0
19:30:59	148,657	2943,76	18,779	18,506	14,4	11,796	11,691	21,4	958,996	25,334	2572,419	0	205,685	205,685	99,732	0	0	0	0	0	0	0
19:30:59	-199,707	2941,763	18,681	18,506	14,395	11,775	11,693	21,4	958,996	25,334	2572,788	0	205,685	205,685	99,732	0	0	0	0	0	0	0
19:30:59	-49,536	2941,267	18,633	18,506	14,395	11,77	11,694	21,4	958,996	25,334	2573,157	0	205,685	205,685	99,732	0	0	0	0	0	0	0
19:30:59	0	2941,267	18,633	18,359	14,395	11,77	11,696	21,4	958,996	25,334	2573,525	0	205,685	205,685	99,732	0	0	0	0	0	0	0
19:30:59	49,536	2941,763	18,681	18,652	14,395	11,775	11,697	21,4	958,996	25,334	2573,893	0	205,685	205,685	99,732	0	0	0	0	0	0	0
19:30:59	-148,583	2940,277	18,535	18,506	14,395	11,76	11,698	21,4	958,996	25,334	2574,259	0	205,685	205,685	99,732	0	0	0	0	0	0	0
19:30:59	148,583	2941,763	18,681	18,652	14,395	11,775	11,7	21,4	958,996	25,334	2574,627	0	205,685	205,685	99,732	0	0	0	0	0	0	0
19:30:59	0	2941,763	18,681	18,701	14,395	11,775	11,701	21,4	958,996	25,334	2574,994	0	205,685	205,685	99,732	0	0	0	0	0	0	0
19:30:59	0	2941,763	18,681	18,603	14,395	11,775	11,703	21,4	958,996	25,334	2575,361	0	205,685	205,685	99,732	0	0	0	0	0	0	0
19:30:59	-49,536	2941,267	18,633	18,506	14,395	11,77	11,704	21,4	958,996	25,334	2575,727	0	205,685	205,685	99,732	0	0	0	0	0	0	0
19:30:59	49,536	2941,763	18,681	18,506	14,395	11,775	11,706	21,4	958,996	25,334	2576,093	0	205,685	205,685	99,732	0	0	0	0	0	0	0
19:30:59	99,121	2942,754	18,779	18,701	14,395	11,785	11,707	21,4	958,996	25,334	2576,459	0	205,685	205,685	99,732	0	0	0	0	0	0	0
19:30:59	-99,121	2941,763	18,681	18,506	14,395	11,775	11,708	21,4	958,996	25,334	2576,825	0	205,685	205,685	99,732	0	0	0	0	0	0	0
19:30:59	99,121	2942,754	18,779	18,701	14,395	11,785	11,71	21,4	956,216	25,334	2577,191	0	205,685	205,685	99,732	0	0	0	0	0	0	0
19:30:59	66,015	2943,414	18,828	18,701	14,395	11,792	11,712	21,4	956,216	25,334	2577,557	0	205,685	205,685	99,732	0	0	0	0	0	0	0
19:30:59	0	2943,414	18,828	18,701	14,395	11,792	11,713	21,4	956,216	25,334	2577,923	0	205,685	205,685	99,732	0	0	0	0	0	0	0
19:30:59	-148,779	2941,926	18,681	18,603	14,395	11,777	11,714	21,4	956,216	25,334	2578,287	0	205,685	205,685	99,732	0	0	0	0	0	0	0
19:30:59	148,779	2943,414	18,828	18,799	14,395	11,792	11,716	21,4	956,216	25,334	2578,652	0	205,685	205,685	99,732	0	0	0	0	0	0	0
19:30:59	-148,779	2941,926	18,681	18,603	14,395	11,777	11,717	21,4	956,216	25,334	2579,016	0	205,685	205,685	99,732	0	0	0	0	0	0	0
19:30:59	51	2942,436	18,633	18,457	14,4	11,782	11,718	21,4	956,216	25,334	2579,379	0	205,685	205,685	99,732	0	0	0	0	0	0	0
19:30:59	49,584	2942,932	18,681	18,603	14,4	11,787	11,72	21,4	956,216	25,334	2579,743	0	205,685	205,685	99,732	0	0	0	0	0	0	0
19:30:59	0	2942,932	18,681	18,603	14,4	11,787	11,721	21,4	956,216	25,334	2580,106	0	205,685	205,685	99,732	0	0	0	0	0	0	0
19:30:59	-1,416	2942,918	18,779	18,652	14,395	11,787	11,722	21,4	956,216	25,334	2580,469	0	205,685	205,685	99,732	0	0	0	0	0	0	0
19:30:59	-99,169	2941,926	18,681	18,506	14,395	11,777	11,723	21,4	956,216	25,334	2580,83	0	205,241	205,241	99,731	0	0	0	0	0	0	0
19:30:59	0	2941,926	18,681	18,457	14,395	11,777	11,725	21,4	956,216	25,334	2581,191	0	205,241	205,241	99,731	0	0	0	0	0	0	0
19:30:59	148,779	2943,414	18,828	18,799	14,395	11,792	11,726	21,4	956,216	25,334	2581,554	0	205,241	205,241	99,731	0	0	0	0	0	0	0
19:30:59	-49,609	2942,918	18,779	18,652	14,395	11,787	11,727	21,4	956,216	25,334	2581,915	0	205,241	205,241	99,731	0	0	0	0	0	0	0
19:30:59	49,609	2943,414	18,828	18,701	14,395	11,792	11,728	21,4	956,216	25,334	2582,277	0	205,241	205,241	99,731	0	0	0	0	0	0	0
19:30:59	-49,609	2942,918	18,779	18,701	14,395	11,787	11,729	21,4	956,216	25,334	2582,637	0	205,241	205,241	99,731	0	0	0	0	0	0	0
19:30:59	0	2942,918	18,779	18,799	14,395	11,787	11,731	21,4	956,216	25,334	2582,998	0	205,241	205,241	99,731	0	0	0	0	0	0	0
19:30:59	150,195	2944,42	18,828	18,847	14,4	11,803	11,732	21,4	956,216	25,334	2583,359	0	205,241	205,241	99,731	0	0	0	0	0	0	0
19:30:59	-49,584	2943,924	18,779	18,701	14,4	11,798	11,733	21,4	956,216	25,334	2583,72	0	205,241	205,241	99,731	0	0	0	0	0	0	0
19:30:59	99,194	2944,916	18,877	18,799	14,4	11,808	11,735	21,4	956,216	25,334	2584,081	0	205,241	205,241	99,731	0	0	0	0	0	0	0
19:30:59	-198,388	2942,932	18,681	18,652	14,4	11,787	11,736	21,4	956,216	25,334	2584,44	0	205,241	205,241	99,731	0	0	0	0	0	0	0
19:30:59	99,194	2943,924	18,779	18,701	14,4	11,798	11,737	21,4	956,216	25,334	2584,8	0	205,241	205,241	99,731	0	0	0	0	0	0	0
19:30:59	0	2943,924	18,779	18,701	14,4	11,798	11,738	21,4	956,216	25,334	2585,159	0	205,241	205,241	99,731	0	0	0	0	0	0	0
19:30:59	0	2943,924	18,779	18,652	14,4	11,798	11,739	21,4	956,216	25,334	2585,518	0	205,241	205,241	99,731	0	0	0	0	0	0	0
19:30:59	-199,78	2941,926	18,681	18,506	14,395	11,777	11,74	21,4	956,216	25,334	2585,874	0	205,241	205,241	99,731	0	0	0	0	0	0	0
19:30:59	0	2941,926	18,681	18,506	14,395	11,777	11,741	21,4	956,216	25,334	2586,23	0	205,241	205,241	99,731	0	0	0	0	0	0	0
19:30:59	148,779	2943,414	18,828	18,652	14,395	11,792	11,742	21,4	956,216	25,334	2586,588	0	205,241	205,241	99,731	0	0	0	0	0	0	0
19:30:59	0	2943,414	18,828	18,799	14,395	11,792	11,743	21,4	956,216	25,334	2586,944	0	205,241	205,241	99,731	0	0	0	0	0	0	0
19:30:59	-148,779	2941,926	18,681	18,603	14,395	11,777	11,743	21,4	956,216	25,334	2587,3	0	205,241	205,241	99,731	0	0	0	0	0	0	0
19:30:59	148,779	2943,414	18,828	18,701	14,395	11,792	11,744	21,4	956,216	25,334	2587,656	0	205,241	205,241	99,731	0	0	0	0	0	0	0
19:30:59	0	2943,414	18,828	18,799	14,395	11,792	11,745	21,4	956,216	25,334	2588,012	0	205,241	205,241	99,731	0	0	0	0	0	0	0
19:30:59	-148,779	2941,926	18,681	18,603	14,395	11,777	11,746	21,4	956,216	25,334	2588,366	0	205,241	205,241	99,731	0	0	0	0	0	0	0
19:30:59	0	2941,926	18,681	18,506	14,395	11,777	11,747	21,4	956,216	25,334	2588,719	0	205,241	205,241	99,731	0	0	0	0	0	0	0
19:30:59	99,169	2942,918	18,779	18,652	14,395	11,787	11,747	21,4	956,216	25,334	2589,073	0	205,241	205,241	99,731	0	0	0	0	0	0	0
19:30:59	0	2942,918	18,779	18,603	14,395	11,787	11,748	21,4	956,216	25,334	2589,427	0	205,241	205,241	99,731	0	0	0	0	0	0	0
19:30:59	-99,169	2941,926	18,681	18,603	14,395	11,777	11,749	21,4	956,216	25,334	2589,78	0	205,241	205,241	99,731	0	0	0	0	0	0	0
19:30:59	148,779	2943,414	18,828	18,701	14,395	11,792	11,75	21,4	956,216	25,334	2590,134	0	205,241	205,241	99,731	0	0	0	0	0	0	0
19:30:59	-49,609	2942,918	18,779	18,603	14,395	11,787	11,75	21,4	956,216	25,334	2590,487	0	205,241	205,241	99,731	0	0	0	0	0	0	0
19:30:59	-28,662	2942,631	18,633	18,457	14,402	11,784	11,751	21,4	956,216	25,334	2590,839	0	205,241	205,241	99,731	0	0	0	0	0	0	0
19:30:59	80,175	2943,433	18,633	18,506	14,406	11,792	11,752	21,4	956,216	25,334	2591,192	0	205,241	205,241	99,731	0	0	0	0	0	0	0
19:30:59	0	2943,433	18,633	18,457	14,406	11,792	11,753	21,4	956,216	25,334	2591,544	0	205,241	205,241	99,731	0	0	0	0	0	0	0
19:30:59	30,102	2943,734	18,681	18,603	14,405	11,796	11,753	21,4	956,216	25,334	2591,896	0	205,241	205,241	99,731	0	0	0	0	0	0	0
19:30:59	99,169	2944,726	18,779	18,603	14,405	11,806	11,754	21,4	956,216	25,334	2592,249	0	205,241	205,241	99,731	0	0	0	0	0	0	0
19:30:59	-60,693	2944,119	18,779	18,652	14,402	11,8	11,755	21,4	956,216	25,334	2592,601	0	205,241	205,241	99,731	0	0	0	0	0	0	0
19:30:59	79,711	2944,916	18,877	18,799	14,4	11,808	11,756	21,4	956,216	25,334	2592,953	0	205,241	205,241	99,731	0	0	0	0	0	0	0
19:30:59	-1,416	2944,902	18,974	18,945	14,395	11,808	11,757	21,4	956,216	25,334	2593,305	0	205,241	205,241	99,731	0	0	0	0	0	0	0
19:30:59	-198,388	2942,918	18,779	18,603	14,395	11,787	11,758	21,4	956,216	25,334	2593,655	0	205,241	205,241	99,731	0	0	0	0	0	0	0
19:30:59	-276,562	2940,152	18,388	18,164	14,402	11,759	11,758	21,4	956,216	25,334	2594,001	0	205,241	205,241	99,731	0	0	0	0	0	0	0
19:30:59	-198,242	2938,17	18,193	17,92	14,402	11,738	11,758	21,4	956,216	25,334	2594,346	0	205,241	205,241	99,731	0	0	0	0	0	0	0
19:30:59	-664,843	2931,521	17,656	17,09	14,395	11,67	11,756	21,4	956,216	25,334	2594,683	0	205,241	205,241	99,731	0	0	0	0	0	0	0
19:30:59	-668,286	2924,838	17,217	16,504	14,382	11,601	11,753	21,4	956,216	25,334	2595,013	0	205,241	205,241	99,731	0	0	0	0	0	0	0
19:30:59	-638,33	2918,455	16,924	16,015	14,363	11,535	11,749	21,4	956,216	25,334	2595,336	0	205,241	205,241	99,731	0	0	0	0	0	0	0
19:30:59	-544,702	2913,008	16,924	16,015	14,332	11,479	11,743	21,4	956,216	25,334	2595,654	0	205,241	205,241	99,731	0	0	0	0	0	0	0
19:30:59	-191,748	2911,091	17,314	16,357	14,299	11,459	11,738	21,4	956,216	25,334	2595,969	0	205,241	205,241	99,731	0	0	0	0	0	0	0
19:30:59	-716,113	2903,93	17,363	16,406	14,256	11,385	11,731	21,4	956,216	25,334	2596,277	0	205,241	205,241	99,731	0	0	0	0	0	0	0
19:30:59	-724,121	2896,688	17,314	16,064	14,218	11,311	11,723	21,4	956,216	25,334	2596,578	0	205,241	205,241	99,731	0	0	0	0	0	0	0
19:30:59	-810,839	2888,58	17,07	15,625	14,186	11,227	11,713	21,4	956,216	25,334	2596,87	0	205,241	205,241	99,731	0	0	0	0	0	0	0
19:30:59	-977,343	2878,807	16,533	15,185	14,161	11,126	11,701	21,4	956,216	25,334	2597,152	0	205,241	205,241	99,731	0	0	0	0	0	0	0
19:30:59	-770,41	2871,102	16,24	15,088	14,134	11,047	11,688	21,4	956,216	25,334	2597,426	0	205,241	205,241	99,731	0	0	0	0	0	0	0
19:30:59	-956,347	2861,539	15,703	14,306	14,111	10,948	11,674	21,4	956,216	25,334	2597,69	0	205,241	205,241	99,731	0	0	0	0	0	0	0
19:30:59	-791,113	2853,628	15,41	14,404	14,083	10,867	11,658	21,4	956,216	25,334	2597,946	0	205,241	205,241	99,731	0	0	0	0	0	0	0
19:30:59	-357,763	2850,05	15,556	14,648	14,054	10,83	11,642	21,4	956,216	25,334	2598,198	0	205,241	205,241	99,731	0	0	0	0	0	0	0
19:30:59	-534,912	2844,701	15,605	14,599	14,021	10,775	11,625	21,4	956,216	25,334	2598,444	0	205,241	205,241	99,731	0	0	0	0	0	0	0
19:30:59	-638,378	2838,317	15,556	14,453	13,988	10,709	11,607	21,4	956,216	25,334	2598,684	0	205,241	205,241	99,731	0	0	0	0	0	0	0
19:30:59	-479,614	2833,521	15,752	14,843	13,95	10,659	11,588	21,4	956,216	25,334	2598,919	0	205,241	205,241	99,731	0	0	0	0	0	0	0
19:30:59	-441,552	2829,106	15,898	14,99	13,916	10,614	11,569	21,4	956,216	25,334	2599,149	0	205,241	205,241	99,731	0	0	0	0	0	0	0
19:30:59	-508,593	2824,02	15,898	15,136	13,888	10,561	11,549	21,4	956,216	25,334	2599,374	0	205,241	205,241	99,731	0	0	0	0	0	0	0
19:30:59	-422,07	2819,799	15,898	15,283	13,864	10,518	11,529	21,4	956,216	25,334	2599,595	0	205,241	205,241	99,731	0	0	0	0	0	0	0
19:30:59	-742,504	2812,374	15,41	14,941	13,849	10,441	11,508	21,4	956,216	25,334	2599,807	0	205,241	205,241	99,731	0	0	0	0	0	0	0
19:30:59	-462,622	2807,748	15,117	14,648	13,84	10,394	11,486	21,4	956,216	25,334	2600,015	0	205,241	205,241	99,731	0	0	0	0	0	0	0
19:30:59	-412,353	2803,624	14,873	14,306	13,83	10,351	11,464	21,4	956,216	25,334	2600,219	0	205,241	205,241	99,731	0	0	0	0	0	0	0
19:30:59	-645,751	2797,167	14,482	14,062	13,816	10,285	11,441	21,4	956,216	25,334	2600,416	0	205,241	205,241	99,731	0	0	0	0	0	0	0
19:30:59	-449,511	2792,672	14,287	13,916	13,802	10,238	11,417	21,4	956,216	25,334	2600,608	0	205,241	205,241	99,731	0	0	0	0	0	0	0
19:30:59	-320,751	2789,464	14,384	13,916	13,778	10,205	11,393	21,4	956,216	25,334	2600,797	0	205,241	205,241	99,731	0	0	0	0	0	0	0
19:30:59	-327,368	2786,19	14,482	14,111	13,754	10,171	11,369	21,4	956,216	25,334	2600,982	0	205,241	205,241	99,731	0	0	0	0	0	0	0
19:30:59	-38,33	2785,807	14,873	14,306	13,73	10,167	11,346	21,4	956,216	25,334	2601,167	0	205,241	205,241	99,731	0	0	0	0	0	0	0
19:30:59	-530,371	2780,503	14,922	14,502	13,697	10,113	11,322	21,4	956,216	25,334	2601,346	0	205,241	205,241	99,731	0	0	0	0	0	0	0
19:30:59	-343,652	2777,067	15,068	14,746	13,669	10,077	11,297	21,4	956,216	25,334	2601,522	0	205,241	205,241	99,731	0	0	0	0	0	0	0
19:30:59	-335,449	2773,712	15,068	14,599	13,65	10,043	11,273	21,4	956,216	25,334	2601,694	0	205,241	205,241	99,731	0	0	0	0	0	0	0
19:31:00	-558,374	2768,129	14,775	14,404	13,635	9,985	11,247	21,4	956,216	25,334	2601,861	0	205,241	205,241	99,731	0	0	0	0	0	0	0
19:31:00	-592,553	2762,203	14,433	14,111	13,621	9,924	11,221	21,4	956,216	25,334	2602,021	0	205,241	205,241	99,731	0	0	0	0	0	0	0
19:31:00	-541,503	2756,788	14,14	13,965	13,607	9,868	11,195	21,4	956,216	25,334	2602,176	0	205,241	205,241	99,731	0	0	0	0	0	0	0
19:31:00	-393,53	2752,853	13,994	13,72	13,593	9,828	11,168	21,4	956,216	25,334	2602,327	0	205,241	205,241	99,731	0	0	0	0	0	0	0
19:31:00	-355,639	2749,296	13,896	13,574	13,578	9,791	11,141	21,4	956,216	25,334	2602,473	0	205,241	205,241	99,731	0	0	0	0	0	0	0
19:31:00	-496,679	2744,329	13,799	13,379	13,555	9,74	11,114	21,4	956,216	25,334	2602,615	0	205,241	205,241	99,731	0	0	0	0	0	0	0
19:31:00	-325,439	2741,075	13,896	13,525	13,531	9,706	11,086	21,4	956,216	25,334	2602,753	0	205,241	205,241	99,731	0	0	0	0	0	0	0
19:31:00	-291,113	2738,164	14,092	13,72	13,504	9,676	11,058	21,4	956,216	25,334	2602,889	0	205,241	205,241	99,731	0	0	0	0	0	0	0
19:31:00	-188,842	2736,276	14,384	13,965	13,477	9,657	11,031	21,4	956,216	25,334	2603,022	0	205,241	205,241	99,731	0	0	0	0	0	0	0
19:31:00	-523,754	2731,038	14,287	13,916	13,453	9,603	11,003	21,4	956,216	25,334	2603,15	0	205,241	205,241	99,731	0	0	0	0	0	0	0
19:31:00	-308,178	2727,956	14,287	13,916	13,435	9,571	10,975	21,4	956,216	25,334	2603,275	0	205,241	205,241	99,731	0	0	0	0	0	0	0
19:31:00	-438,354	2723,573	14,092	13,867	13,421	9,526	10,946	21,4	956,216	25,334	2603,395	0	205,241	205,241	99,731	0	0	0	0	0	0	0
19:31:00	-438,012	2719,192	13,896	13,574	13,407	9,481	10,918	21,4	956,216	25,334	2603,511	0	205,241	205,241	99,731	0	0	0	0	0	0	0
19:31:00	-471,167	2714,481	13,603	13,379	13,397	9,432	10,889	21,4	956,216	25,334	2603,622	0	205,241	205,241	99,731	0	0	0	0	0	0	0
19:31:00	-534,277	2709,138	13,31	13,037	13,383	9,377	10,859	21,4	956,216	25,334	2603,727	0	205,241	205,241	99,731	0	0	0	0	0	0	0
19:31:00	-292,797	2706,21	13,261	12,89	13,369	9,347	10,829	21,4	956,216	25,334	2603,83	0	205,241	205,241	99,731	0	0	0	0	0	0	0
19:31:00	-306,787	2703,142	13,261	12,988	13,352	9,315	10,8	21,4	956,216	25,334	2603,929	0	205,241	205,241	99,731	0	0	0	0	0	0	0
19:31:00	-298,388	2700,158	13,31	13,037	13,332	9,284	10,77	21,4	956,216	25,334	2604,026	0	205,241	205,241	99,731	0	0	0	0	0	0	0
19:31:00	-248,364	2697,675	13,457	13,086	13,31	9,259	10,74	21,4	956,216	25,334	2604,119	0	205,241	205,241	99,731	0	0	0	0	0	0	0
19:31:00	-331,738	2694,357	13,457	13,183	13,291	9,225	10,711	21,4	956,216	25,334	2604,209	0	205,241	205,241	99,731	0	0	0	0	0	0	0
19:31:00	-445,092	2689,906	13,31	13,086	13,274	9,179	10,681	21,4	956,216	25,334	2604,295	0	205,241	205,241	99,731	0	0	0	0	0	0	0
19:31:00	-360,717	2686,299	13,115	12,89	13,265	9,142	10,65	21,4	956,216	25,334	2604,377	0	205,241	205,241	99,731	0	0	0	0	0	0	0
19:31:00	-492,187	2681,377	12,773	12,646	13,256	9,091	10,62	21,4	956,216	25,334	2604,454	0	205,241	205,241	99,731	0	0	0	0	0	0	0
19:31:00	-298,364	2678,394	12,627	12,256	13,247	9,06	10,589	21,4	956,216	25,334	2604,528	0	205,241	205,241	99,731	0	0	0	0	0	0	0
19:31:00	-329,443	2675,099	12,48	12,158	13,237	9,026	10,559	21,4	956,216	25,334	2604,598	0	205,241	205,241	99,731	0	0	0	0	0	0	0
19:31:00	-329,199	2671,807	12,334	12,109	13,226	8,992	10,528	21,4	956,216	25,334	2604,665	0	205,241	205,241	99,731	0	0	0	0	0	0	0
19:31:00	-243,212	2669,375	12,334	12,06	13,212	8,967	10,497	21,4	956,216	25,334	2604,73	0	205,241	205,241	99,731	0	0	0	0	0	0	0
19:31:00	-223,388	2667,141	12,431	12,109	13,194	8,944	10,467	21,4	956,216	25,334	2604,793	0	205,241	205,241	99,731	0	0	0	0	0	0	0
19:31:00	-241,601	2664,725	12,529	12,256	13,175	8,919	10,436	21,4	956,216	25,334	2604,853	0	205,241	205,241	99,731	0	0	0	0	0	0	0
19:31:00	-167,456	2663,051	12,627	12,451	13,16	8,902	10,406	21,4	956,216	25,334	2604,911	0	205,241	205,241	99,731	0	0	0	0	0	0	0
19:31:00	-273,706	2660,314	12,675	12,549	13,142	8,874	10,376	21,4	956,216	25,334	2604,966	0	205,241	205,241	99,731	0	0	0	0	0	0	0
19:31:00	-322,851	2657,085	12,529	12,451	13,132	8,84	10,346	21,4	956,216	25,334	2605,018	0	204,785	204,785	99,729	0	0	0	0	0	0	0
19:31:00	-216,894	2654,916	12,48	12,353	13,122	8,818	10,316	21,4	956,216	25,334	2605,068	0	204,785	204,785	99,729	0	0	0	0	0	0	0
19:31:00	-216,845	2652,748	12,431	12,256	13,113	8,796	10,286	21,4	956,216	25,334	2605,116	0	204,785	204,785	99,729	0	0	0	0	0	0	0
19:31:00	-305,419	2649,693	12,285	12,109	13,103	8,764	10,257	21,4	956,216	25,334	2605,16	0	204,785	204,785	99,729	0	0	0	0	0	0	0
19:31:00	-306,201	2646,631	12,138	11,963	13,094	8,733	10,227	21,4	956,216	25,334	2605,202	0	204,785	204,785	99,729	0	0	0	0	0	0	0
19:31:00	-269,116	2643,94	12,041	11,963	13,084	8,705	10,197	21,4	956,216	25,334	2605,241	0	204,785	204,785	99,729	0	0	0	0	0	0	0
19:31:00	-165,625	2642,284	12,041	11,914	13,075	8,688	10,167	21,4	956,216	25,334	2605,278	0	204,785	204,785	99,729	0	0	0	0	0	0	0
19:31:00	-154,663	2640,737	12,138	11,914	13,061	8,672	10,138	21,4	956,216	25,334	2605,313	0	204,785	204,785	99,729	0	0	0	0	0	0	0
19:31:00	-175,341	2638,984	12,138	11,963	13,051	8,654	10,109	21,4	956,216	25,334	2605,347	0	204,785	204,785	99,729	0	0	0	0	0	0	0
19:31:00	-259,179	2636,392	12,138	11,963	13,036	8,627	10,08	21,4	956,216	25,334	2605,378	0	204,785	204,785	99,729	0	0	0	0	0	0	0
19:31:00	-121,972	2635,172	12,187	11,914	13,026	8,615	10,051	21,4	956,216	25,334	2605,408	0	204,785	204,785	99,729	0	0	0	0	0	0	0
19:31:00	-314,794	2632,025	12,041	11,963	13,017	8,582	10,022	21,4	956,216	25,334	2605,434	0	204,785	204,785	99,729	0	0	0	0	0	0	0
19:31:00	-165,6	2630,369	12,041	11,816	13,007	8,565	9,994	21,4	956,216	25,334	2605,459	0	204,785	204,785	99,729	0	0	0	0	0	0	0
19:31:00	-180,639	2628,562	11,943	11,816	13,003	8,546	9,965	21,4	956,216	25,334	2605,482	0	204,785	204,785	99,729	0	0	0	0	0	0	0
19:31:00	-181,689	2626,745	11,845	11,718	12,998	8,528	9,937	21,4	956,216	25,334	2605,503	0	204,785	204,785	99,729	0	0	0	0	0	0	0
19:31:00	-357,983	2623,165	11,65	11,621	12,988	8,491	9,909	21,4	956,216	25,334	2605,521	0	204,785	204,785	99,729	0	0	0	0	0	0	0
19:31:00	-76,464	2622,401	11,748	11,572	12,978	8,483	9,881	21,4	956,216	25,334	2605,538	0	204,785	204,785	99,729	0	0	0	0	0	0	0
19:31:00	-168,701	2620,714	11,748	11,621	12,969	8,465	9,853	21,4	956,216	25,334	2605,553	0	204,785	204,785	99,729	0	0	0	0	0	0	0
19:31:00	-230,468	2618,409	11,601	11,572	12,964	8,442	9,825	21,4	956,216	25,334	2605,566	0	204,785	204,785	99,729	0	0	0	0	0	0	0
19:31:00	-164,501	2616,764	11,601	11,572	12,955	8,425	9,798	21,4	956,216	25,334	2605,577	0	204,785	204,785	99,729	0	0	0	0	0	0	0
19:31:00	66,943	2617,433	11,845	11,718	12,945	8,432	9,771	21,4	956,216	25,334	2605,589	0	204,785	204,785	99,729	0	0	0	0	0	0	0
19:31:00	-154,882	2615,885	11,943	11,621	12,931	8,416	9,745	21,4	956,216	25,334	2605,6	0	204,785	204,785	99,729	0	0	0	0	0	0	0
19:31:00	-168,798	2614,197	11,943	11,718	12,921	8,398	9,718	21,4	956,216	25,334	2605,608	0	204,785	204,785	99,729	0	0	0	0	0	0	0
19:31:00	-181,518	2612,381	11,845	11,718	12,916	8,38	9,692	21,4	956,216	25,334	2605,615	0	204,785	204,785	99,729	0	0	0	0	0	0	0
19:31:00	-358,764	2608,794	11,65	11,572	12,907	8,343	9,665	21,4	956,216	25,334	2605,618	0	204,785	204,785	99,729	0	0	0	0	0	0	0
19:31:00	-132,836	2607,465	11,601	11,425	12,902	8,329	9,639	21,4	956,216	25,334	2605,62	0	204,785	204,785	99,729	0	0	0	0	0	0	0
19:31:00	-179,296	2605,672	11,504	11,425	12,897	8,31	9,613	21,4	956,216	25,334	2605,62	0	204,785	204,785	99,729	0	0	0	0	0	0	0
19:31:00	-216,406	2603,508	11,455	11,377	12,887	8,288	9,587	21,4	956,216	25,334	2603,508	0	204,785	204,785	99,729	0	0	0	0	0	0	0
19:31:00	-132,617	2602,182	11,406	11,279	12,883	8,274	9,561	21,4	956,216	25,334	2602,182	0	204,785	204,785	99,729	0	0	0	0	0	0	0
19:31:00	-83,813	2601,344	11,406	11,279	12,878	8,266	9,536	21,4	956,216	25,334	2601,344	0	204,785	204,785	99,729	0	0	0	0	0	0	0
19:31:00	-263,012	2598,714	11,308	11,279	12,868	8,239	9,511	21,4	956,216	25,334	2598,714	0	204,785	204,785	99,729	0	0	0	0	0	0	0
19:31:00	-23,486	2598,479	11,455	11,377	12,859	8,236	9,486	21,4	956,216	25,334	2598,479	0	204,785	204,785	99,729	0	0	0	0	0	0	0
19:31:00	-168,872	2596,79	11,455	11,377	12,849	8,219	9,461	21,4	956,216	25,334	2596,79	0	204,785	204,785	99,729	0	0	0	0	0	0	0
19:31:00	-117,846	2595,612	11,504	11,425	12,84	8,207	9,436	21,4	956,216	25,334	2595,612	0	204,785	204,785	99,729	0	0	0	0	0	0	0
19:31:00	-82,739	2594,785	11,504	11,377	12,835	8,198	9,412	21,4	956,216	25,334	2594,785	0	204,785	204,785	99,729	0	0	0	0	0	0	0
19:31:00	-215,307	2592,631	11,455	11,377	12,826	8,176	9,388	21,4	956,216	25,334	2592,631	0	204,785	204,785	99,729	0	0	0	0	0	0	0
19:31:00	-130,419	2591,327	11,406	11,377	12,821	8,162	9,364	21,4	956,216	25,334	2591,327	0	204,785	204,785	99,729	0	0	0	0	0	0	0
19:31:00	-181,25	2589,515	11,308	11,23	12,816	8,144	9,34	21,4	956,216	25,334	2589,515	0	204,785	204,785	99,729	0	0	0	0	0	0	0
19:31:00	-80,615	2588,709	11,308	11,23	12,812	8,136	9,316	21,4	956,216	25,334	2588,709	0	204,785	204,785	99,729	0	0	0	0	0	0	0
19:31:00	-213,11	2586,578	11,259	11,23	12,802	8,114	9,293	21,4	956,216	25,334	2586,578	0	204,785	204,785	99,729	0	0	0	0	0	0	0
19:31:00	-84,887	2585,729	11,259	11,181	12,797	8,105	9,269	21,4	956,216	25,334	2585,729	0	204,785	204,785	99,729	0	0	0	0	0	0	0
19:31:00	-175,878	2583,97	11,162	11,084	12,793	8,087	9,246	21,4	956,216	25,334	2583,97	0	204,785	204,785	99,729	0	0	0	0	0	0	0
19:31:00	-74,438	2583,225	11,259	11,084	12,783	8,079	9,223	21,4	956,216	25,334	2583,225	0	204,785	204,785	99,729	0	0	0	0	0	0	0
19:31:00	-79,614	2582,429	11,259	11,23	12,779	8,071	9,201	21,4	956,216	25,334	2582,429	0	204,785	204,785	99,729	0	0	0	0	0	0	0
19:31:00	-226,586	2580,163	11,113	11,181	12,774	8,047	9,178	21,4	956,216	25,334	2580,163	0	204,785	204,785	99,729	0	0	0	0	0	0	0
19:31:00	-84,863	2579,315	11,113	10,937	12,769	8,039	9,156	21,4	956,216	25,334	2579,315	0	204,785	204,785	99,729	0	0	0	0	0	0	0
19:31:00	-84,838	2578,466	11,113	10,937	12,764	8,03	9,134	21,4	956,216	25,334	2578,466	0	204,785	204,785	99,729	0	0	0	0	0	0	0
19:31:00	-178,979	2576,677	11,015	10,888	12,759	8,011	9,112	21,4	956,216	25,334	2576,677	0	204,785	204,785	99,729	0	0	0	0	0	0	0
19:31:00	-124,975	2575,427	10,966	10,84	12,755	7,999	9,09	21,4	956,216	25,334	2575,427	0	204,785	204,785	99,729	0	0	0	0	0	0	0
19:31:00	-82,739	2574,599	10,966	10,888	12,75	7,99	9,068	21,4	956,216	25,334	2574,599	0	204,785	204,785	99,729	0	0	0	0	0	0	0
19:31:00	-83,764	2573,762	10,966	10,84	12,746	7,981	9,047	21,4	956,216	25,334	2573,762	0	204,785	204,785	99,729	0	0	0	0	0	0	0
19:31:00	-166,479	2572,097	10,966	10,888	12,736	7,964	9,026	21,4	956,216	25,334	2572,097	0	204,785	204,785	99,729	0	0	0	0	0	0	0
19:31:00	-36,254	2571,734	11,015	10,937	12,731	7,961	9,005	21,4	956,216	25,334	2571,734	0	204,785	204,785	99,729	0	0	0	0	0	0	0
19:31:00	-76,66	2570,968	11,113	10,937	12,722	7,953	8,984	21,4	956,216	25,334	2570,968	0	204,785	204,785	99,729	0	0	0	0	0	0	0
19:31:00	-81,689	2570,151	11,113	11,084	12,717	7,944	8,964	21,4	956,216	25,334	2570,151	0	204,785	204,785	99,729	0	0	0	0	0	0	0
19:31:00	-163,33	2568,518	11,113	10,937	12,708	7,927	8,943	21,4	956,216	25,334	2568,518	0	204,785	204,785	99,729	0	0	0	0	0	0	0
19:31:00	-81,689	2567,701	11,113	11,084	12,703	7,919	8,923	21,4	956,216	25,334	2567,701	0	204,785	204,785	99,729	0	0	0	0	0	0	0
19:31:00	-80,59	2566,895	11,113	11,084	12,698	7,911	8,903	21,4	956,216	25,334	2566,895	0	204,785	204,785	99,729	0	0	0	0	0	0	0
19:31:00	-90,136	2565,994	11,113	10,937	12,693	7,901	8,884	21,4	956,216	25,334	2565,994	0	204,785	204,785	99,729	0	0	0	0	0	0	0
19:31:00	-175,659	2564,237	11,015	10,888	12,689	7,883	8,864	21,4	956,216	25,334	2564,237	0	204,785	204,785	99,729	0	0	0	0	0	0	0
19:31:00	-79,541	2563,442	11,015	10,888	12,684	7,875	8,845	21,4	956,216	25,334	2563,442	0	204,785	204,785	99,729	0	0	0	0	0	0	0
19:31:00	-174,414	2561,697	10,918	10,742	12,68	7,857	8,825	21,4	956,216	25,334	2561,697	0	204,785	204,785	99,729	0	0	0	0	0	0	0
19:31:00	-104,687	2560,651	10,82	10,742	12,679	7,846	8,806	21,4	956,216	25,334	2560,651	0	204,785	204,785	99,729	0	0	0	0	0	0	0
19:31:00	-79,516	2559,855	10,82	10,742	12,675	7,838	8,787	21,4	956,216	25,334	2559,855	0	204,785	204,785	99,729	0	0	0	0	0	0	0
19:31:00	-78,32	2559,072	10,82	10,693	12,67	7,83	8,768	21,4	956,216	25,334	2559,072	0	204,785	204,785	99,729	0	0	0	0	0	0	0
19:31:00	-135,62	2557,716	10,771	10,742	12,665	7,816	8,75	21,4	956,216	25,334	2557,716	0	204,785	204,785	99,729	0	0	0	0	0	0	0
19:31:00	64,135	2558,357	10,918	10,742	12,661	7,823	8,732	21,4	956,216	25,334	2557,716	0	204,785	204,785	99,729	0	0	0	0	0	0	0
19:31:00	-155,761	2556,8	10,918	10,84	12,652	7,807	8,713	21,4	956,216	25,334	2556,8	0	204,785	204,785	99,729	0	0	0	0	0	0	0
19:31:00	-88,159	2555,918	10,918	10,84	12,647	7,797	8,696	21,4	956,216	25,334	2555,918	0	204,785	204,785	99,729	0	0	0	0	0	0	0
19:31:00	-171,142	2554,207	10,82	10,742	12,643	7,78	8,678	21,4	956,216	25,334	2554,207	0	204,785	204,785	99,729	0	0	0	0	0	0	0
19:31:00	-76,367	2553,443	10,82	10,742	12,638	7,772	8,66	21,4	956,216	25,334	2553,443	0	204,785	204,785	99,729	0	0	0	0	0	0	0
19:31:00	-87,988	2552,563	10,82	10,742	12,633	7,763	8,642	21,4	956,216	25,334	2552,563	0	204,785	204,785	99,729	0	0	0	0	0	0	0
19:31:01	-75,122	2551,812	10,82	10,742	12,629	7,755	8,625	21,4	956,216	25,334	2551,812	0	204,785	204,785	99,729	0	0	0	0	0	0	0
19:31:01	-87,133	2550,941	10,82	10,742	12,624	7,746	8,608	21,4	956,216	25,334	2550,941	0	204,785	204,785	99,729	0	0	0	0	0	0	0
19:31:01	-74,047	2550,2	10,82	10,693	12,62	7,739	8,591	21,4	956,216	25,334	2550,2	0	204,785	204,785	99,729	0	0	0	0	0	0	0
19:31:01	-11,816	2550,082	10,82	10,742	12,619	7,737	8,574	21,4	956,216	25,334	2550,082	0	204,785	204,785	99,729	0	0	0	0	0	0	0
19:31:01	-88,159	2549,2	10,82	10,742	12,614	7,728	8,557	21,4	956,216	25,334	2549,2	0	204,785	204,785	99,729	0	0	0	0	0	0	0
19:31:01	-73,046	2548,47	10,82	10,742	12,61	7,721	8,541	21,4	956,216	25,334	2548,47	0	204,785	204,785	99,729	0	0	0	0	0	0	0
19:31:01	-85,839	2547,611	10,82	10,742	12,605	7,712	8,525	21,4	956,216	25,334	2547,611	0	204,785	204,785	99,729	0	0	0	0	0	0	0
19:31:01	-120,458	2546,407	10,771	10,693	12,601	7,699	8,508	21,4	956,216	25,334	2546,407	0	204,785	204,785	99,729	0	0	0	0	0	0	0
19:31:01	-156,103	2544,846	10,673	10,595	12,597	7,683	8,492	21,4	956,216	25,334	2544,846	0	204,785	204,785	99,729	0	0	0	0	0	0	0
19:31:01	11,083	2544,957	10,771	10,595	12,593	7,684	8,476	21,4	956,216	25,334	2544,846	0	204,785	204,785	99,729	0	0	0	0	0	0	0
19:31:01	-107,666	2543,88	10,673	10,595	12,592	7,673	8,461	21,4	956,216	25,334	2543,88	0	204,785	204,785	99,729	0	0	0	0	0	0	0
19:31:01	-71,972	2543,16	10,673	10,547	12,588	7,666	8,445	21,4	956,216	25,334	2543,16	0	204,785	204,785	99,729	0	0	0	0	0	0	0
19:31:01	0	2543,16	10,673	10,547	12,588	7,666	8,43	21,4	956,216	25,334	2543,16	0	204,785	204,785	99,729	0	0	0	0	0	0	0
19:31:01	-133,251	2541,828	10,625	10,547	12,583	7,652	8,415	21,4	956,216	25,334	2541,828	0	204,785	204,785	99,729	0	0	0	0	0	0	0
19:31:01	-70,898	2541,119	10,625	10,547	12,579	7,645	8,399	21,4	956,216	25,334	2541,119	0	204,785	204,785	99,729	0	0	0	0	0	0	0
19:31:01	-12,841	2540,99	10,625	10,547	12,578	7,644	8,385	21,4	956,216	25,334	2540,99	0	204,785	204,785	99,729	0	0	0	0	0	0	0
19:31:01	-37,597	2540,614	10,673	10,547	12,573	7,64	8,37	21,4	956,216	25,334	2540,614	0	204,785	204,785	99,729	0	0	0	0	0	0	0
19:31:01	-118,09	2539,433	10,625	10,547	12,569	7,628	8,355	21,4	956,216	25,334	2539,433	0	204,785	204,785	99,729	0	0	0	0	0	0	0
19:31:01	-36,572	2539,068	10,673	10,595	12,565	7,624	8,341	21,3	957,566	25,334	2539,068	0	204,785	204,785	99,729	0	0	0	0	0	0	0
19:31:01	-73,632	2538,331	10,673	10,595	12,561	7,616	8,327	21,3	957,566	25,334	2538,331	0	204,785	204,785	99,729	0	0	0	0	0	0	0
19:31:01	-61,425	2537,717	10,625	10,547	12,56	7,61	8,313	21,3	957,566	25,334	2537,717	0	204,785	204,785	99,729	0	0	0	0	0	0	0
19:31:01	-22,29	2537,494	10,673	10,595	12,556	7,608	8,299	21,3	957,566	25,334	2537,494	0	204,785	204,785	99,729	0	0	0	0	0	0	0
19:31:01	-130,053	2536,194	10,625	10,595	12,551	7,594	8,285	21,3	957,566	25,334	2536,194	0	204,785	204,785	99,729	0	0	0	0	0	0	0
19:31:01	0	2536,194	10,625	10,595	12,551	7,594	8,272	21,3	957,566	25,334	2536,194	0	204,785	204,785	99,729	0	0	0	0	0	0	0
19:31:01	-163,476	2534,559	10,527	10,498	12,547	7,577	8,258	21,3	957,566	25,334	2534,559	0	204,785	204,785	99,729	0	0	0	0	0	0	0
19:31:01	-13,916	2534,42	10,527	10,498	12,546	7,576	8,245	21,3	957,566	25,334	2534,42	0	204,785	204,785	99,729	0	0	0	0	0	0	0
19:31:01	25,903	2534,679	10,625	10,498	12,543	7,578	8,232	21,3	957,566	25,334	2534,42	0	204,785	204,785	99,729	0	0	0	0	0	0	0
19:31:01	-155,883	2533,12	10,478	10,4	12,542	7,562	8,218	21,3	957,566	25,334	2533,12	0	204,785	204,785	99,729	0	0	0	0	0	0	0
19:31:01	-67,749	2532,442	10,478	10,351	12,538	7,555	8,205	21,3	957,566	25,334	2532,442	0	204,009	204,009	99,726	0	0	0	0	0	0	0
19:31:01	17,26	2532,615	10,527	10,498	12,536	7,557	8,193	21,3	957,566	25,334	2532,443	0	204,009	204,009	99,726	0	0	0	0	0	0	0
19:31:01	-40,625	2532,209	10,625	10,547	12,528	7,553	8,18	21,3	957,566	25,334	2532,209	0	204,009	204,009	99,726	0	0	0	0	0	0	0
19:31:01	-35,351	2531,855	10,673	10,547	12,524	7,549	8,168	21,3	957,566	25,334	2531,855	0	204,009	204,009	99,726	0	0	0	0	0	0	0
19:31:01	-62,28	2531,233	10,625	10,498	12,523	7,543	8,156	21,3	957,566	25,334	2531,233	0	204,009	204,009	99,726	0	0	0	0	0	0	0
19:31:01	-66,699	2530,566	10,625	10,547	12,519	7,536	8,143	21,3	957,566	25,334	2530,566	0	204,009	204,009	99,726	0	0	0	0	0	0	0
19:31:01	-141,918	2529,146	10,478	10,4	12,519	7,521	8,131	21,3	957,566	25,334	2529,146	0	204,009	204,009	99,726	0	0	0	0	0	0	0
19:31:01	-90,405	2528,242	10,332	10,205	12,522	7,512	8,119	21,3	957,566	25,334	2528,242	0	204,009	204,009	99,726	0	0	0	0	0	0	0
19:31:01	28,125	2528,524	10,429	10,351	12,518	7,515	8,107	21,3	957,566	25,334	2528,243	0	204,009	204,009	99,726	0	0	0	0	0	0	0
19:31:01	-35,375	2528,17	10,478	10,4	12,514	7,511	8,096	21,3	957,566	25,334	2528,17	0	204,009	204,009	99,726	0	0	0	0	0	0	0
19:31:01	-65,429	2527,515	10,478	10,351	12,51	7,505	8,084	21,3	957,566	25,334	2527,515	0	204,009	204,009	99,726	0	0	0	0	0	0	0
19:31:01	-33,251	2527,183	10,527	10,498	12,505	7,501	8,073	21,3	957,566	25,334	2527,183	0	204,009	204,009	99,726	0	0	0	0	0	0	0
19:31:01	-81,64	2526,367	10,527	10,4	12,501	7,493	8,061	21,3	957,566	25,334	2526,367	0	204,009	204,009	99,726	0	0	0	0	0	0	0
19:31:01	-15,991	2526,207	10,527	10,498	12,5	7,491	8,05	21,3	957,566	25,334	2526,207	0	204,009	204,009	99,726	0	0	0	0	0	0	0
19:31:01	27,929	2526,486	10,625	10,498	12,496	7,494	8,039	21,3	957,566	25,334	2526,207	0	204,009	204,009	99,726	0	0	0	0	0	0	0
19:31:01	-157,91	2524,907	10,478	10,4	12,495	7,478	8,028	21,3	957,566	25,334	2524,907	0	204,009	204,009	99,726	0	0	0	0	0	0	0
19:31:01	-48,388	2524,423	10,478	10,4	12,492	7,473	8,017	21,3	957,566	25,334	2524,423	0	204,009	204,009	99,726	0	0	0	0	0	0	0
19:31:01	31,127	2524,734	10,527	10,4	12,491	7,476	8,007	21,3	957,566	25,334	2524,423	0	204,009	204,009	99,726	0	0	0	0	0	0	0
19:31:01	-110,571	2523,629	10,429	10,302	12,49	7,465	7,996	21,3	957,566	25,334	2523,629	0	204,009	204,009	99,726	0	0	0	0	0	0	0
19:31:01	-64,379	2522,985	10,429	10,302	12,487	7,458	7,985	21,3	957,566	25,334	2522,985	0	204,009	204,009	99,726	0	0	0	0	0	0	0
19:31:01	31,079	2523,296	10,478	10,4	12,486	7,461	7,975	21,3	957,566	25,334	2522,985	0	204,009	204,009	99,726	0	0	0	0	0	0	0
19:31:01	-111,645	2522,179	10,429	10,351	12,482	7,45	7,965	21,3	957,566	25,334	2522,179	0	204,009	204,009	99,726	0	0	0	0	0	0	0
19:31:01	-159,057	2520,588	10,283	10,302	12,481	7,433	7,954	21,3	957,566	25,334	2520,588	0	204,009	204,009	99,726	0	0	0	0	0	0	0
19:31:01	-16,04	2520,428	10,332	10,302	12,478	7,432	7,944	21,3	957,566	25,334	2520,428	0	204,009	204,009	99,726	0	0	0	0	0	0	0
19:31:01	13,964	2520,568	10,429	10,4	12,473	7,433	7,934	21,3	957,566	25,334	2520,428	0	204,009	204,009	99,726	0	0	0	0	0	0	0
19:31:01	-80,395	2519,764	10,429	10,498	12,469	7,425	7,924	21,3	957,566	25,334	2519,764	0	204,009	204,009	99,726	0	0	0	0	0	0	0
19:31:01	-33,276	2519,431	10,478	10,498	12,464	7,421	7,914	21,3	957,566	25,334	2519,431	0	204,009	204,009	99,726	0	0	0	0	0	0	0
19:31:01	-16,088	2519,27	10,527	10,547	12,46	7,42	7,905	21,3	957,566	25,334	2519,27	0	204,009	204,009	99,726	0	0	0	0	0	0	0
19:31:01	-17,211	2519,098	10,527	10,595	12,459	7,418	7,895	21,3	957,566	25,334	2519,098	0	204,009	204,009	99,726	0	0	0	0	0	0	0
19:31:01	-109,545	2518,003	10,478	10,498	12,456	7,407	7,885	21,3	957,566	25,334	2518,003	0	204,009	204,009	99,726	0	0	0	0	0	0	0
19:31:01	-65,527	2517,347	10,429	10,4	12,455	7,4	7,876	21,3	957,566	25,334	2517,347	0	204,009	204,009	99,726	0	0	0	0	0	0	0
19:31:01	-94,482	2516,402	10,332	10,351	12,455	7,39	7,866	21,3	957,566	25,334	2516,402	0	204,009	204,009	99,726	0	0	0	0	0	0	0
19:31:01	94,482	2517,347	10,429	10,351	12,455	7,4	7,857	21,3	957,566	25,334	2516,403	0	204,009	204,009	99,726	0	0	0	0	0	0	0
19:31:01	-17,065	2517,177	10,429	10,4	12,454	7,398	7,848	21,3	957,566	25,334	2516,404	0	204,009	204,009	99,726	0	0	0	0	0	0	0
19:31:01	-139,672	2515,78	10,332	10,302	12,451	7,384	7,839	21,3	957,566	25,334	2515,78	0	204,009	204,009	99,726	0	0	0	0	0	0	0
19:31:01	-17,065	2515,609	10,332	10,302	12,45	7,382	7,83	21,3	957,566	25,334	2515,609	0	204,009	204,009	99,726	0	0	0	0	0	0	0
19:31:01	0	2515,609	10,332	10,156	12,45	7,382	7,821	21,3	957,566	25,334	2515,609	0	204,009	204,009	99,726	0	0	0	0	0	0	0
19:31:01	-65,551	2514,954	10,283	10,302	12,449	7,375	7,813	21,3	957,566	25,334	2514,954	0	204,009	204,009	99,726	0	0	0	0	0	0	0
19:31:01	-63,33	2514,32	10,283	10,156	12,446	7,369	7,804	21,3	957,566	25,334	2514,32	0	204,009	204,009	99,726	0	0	0	0	0	0	0
19:31:01	-61,181	2513,709	10,283	10,156	12,442	7,362	7,795	21,3	957,566	25,334	2513,709	0	204,009	204,009	99,726	0	0	0	0	0	0	0
19:31:01	62,207	2514,331	10,429	10,351	12,438	7,369	7,787	21,3	957,566	25,334	2513,709	0	204,009	204,009	99,726	0	0	0	0	0	0	0
19:31:01	-79,321	2513,537	10,429	10,302	12,433	7,361	7,779	21,3	957,566	25,334	2513,537	0	204,009	204,009	99,726	0	0	0	0	0	0	0
19:31:01	28,93	2513,827	10,478	10,351	12,432	7,364	7,77	21,3	957,566	25,334	2513,538	0	204,009	204,009	99,726	0	0	0	0	0	0	0
19:31:01	-78,491	2513,042	10,478	10,4	12,428	7,355	7,762	21,3	957,566	25,334	2513,042	0	204,009	204,009	99,726	0	0	0	0	0	0	0
19:31:01	-61,206	2512,43	10,478	10,4	12,424	7,349	7,754	21,3	957,566	25,334	2512,43	0	204,009	204,009	99,726	0	0	0	0	0	0	0
19:31:01	-47,216	2511,958	10,429	10,351	12,424	7,344	7,746	21,3	957,566	25,334	2511,958	0	204,009	204,009	99,726	0	0	0	0	0	0	0
19:31:01	-94,433	2511,013	10,332	10,205	12,424	7,335	7,738	21,3	957,566	25,334	2511,013	0	204,009	204,009	99,726	0	0	0	0	0	0	0
19:31:01	-47,216	2510,541	10,283	10,156	12,424	7,33	7,73	21,3	957,566	25,334	2510,541	0	204,009	204,009	99,726	0	0	0	0	0	0	0
19:31:01	-18,115	2510,36	10,283	10,302	12,423	7,328	7,722	21,3	957,566	25,334	2510,36	0	204,009	204,009	99,726	0	0	0	0	0	0	0
19:31:01	-137,5	2508,985	10,185	10,205	12,421	7,314	7,714	21,3	957,566	25,334	2508,985	0	204,009	204,009	99,726	0	0	0	0	0	0	0
19:31:01	75,219	2509,737	10,283	10,156	12,42	7,321	7,706	21,3	957,566	25,334	2508,986	0	204,009	204,009	99,726	0	0	0	0	0	0	0
19:31:01	-12,89	2509,608	10,332	10,351	12,416	7,32	7,699	21,3	957,566	25,334	2508,986	0	204,009	204,009	99,726	0	0	0	0	0	0	0
19:31:01	-66,577	2508,942	10,283	10,302	12,415	7,313	7,691	21,3	957,566	25,334	2508,942	0	204,009	204,009	99,726	0	0	0	0	0	0	0
19:31:01	-12,915	2508,813	10,332	10,302	12,412	7,312	7,684	21,3	957,566	25,334	2508,813	0	204,009	204,009	99,726	0	0	0	0	0	0	0
19:31:01	0	2508,813	10,332	10,302	12,412	7,312	7,677	21,3	957,566	25,334	2508,813	0	204,009	204,009	99,726	0	0	0	0	0	0	0
19:31:01	-159,912	2507,214	10,185	10,156	12,411	7,295	7,669	21,3	957,566	25,334	2507,214	0	204,009	204,009	99,726	0	0	0	0	0	0	0
19:31:01	75,048	2507,965	10,283	10,205	12,409	7,303	7,662	21,3	957,566	25,334	2507,215	0	204,009	204,009	99,726	0	0	0	0	0	0	0
19:31:01	-12,768	2507,837	10,332	10,351	12,406	7,302	7,655	21,3	957,566	25,334	2507,216	0	204,009	204,009	99,726	0	0	0	0	0	0	0
19:31:01	-61,181	2507,225	10,332	10,205	12,403	7,295	7,648	21,3	957,566	25,334	2507,216	0	204,009	204,009	99,726	0	0	0	0	0	0	0
19:31:01	-37,646	2506,849	10,332	10,205	12,4	7,292	7,641	21,3	957,566	25,334	2506,849	0	204,009	204,009	99,726	0	0	0	0	0	0	0
19:31:01	-99,731	2505,851	10,332	10,302	12,395	7,281	7,634	21,3	957,566	25,334	2505,851	0	204,009	204,009	99,726	0	0	0	0	0	0	0
19:31:01	-47,192	2505,38	10,283	10,302	12,395	7,276	7,627	21,3	957,566	25,334	2505,38	0	204,009	204,009	99,726	0	0	0	0	0	0	0
19:31:01	-94,36	2504,436	10,185	10,058	12,395	7,267	7,62	21,3	957,566	25,334	2504,436	0	204,009	204,009	99,726	0	0	0	0	0	0	0
19:31:01	0	2504,436	10,185	10,156	12,395	7,267	7,613	21,3	957,566	25,334	2504,436	0	204,009	204,009	99,726	0	0	0	0	0	0	0
19:31:01	0	2504,436	10,185	10,156	12,395	7,267	7,606	21,3	957,566	25,334	2504,436	0	204,009	204,009	99,726	0	0	0	0	0	0	0
19:31:01	0	2504,436	10,185	10,156	12,395	7,267	7,599	21,3	957,566	25,334	2504,436	0	204,009	204,009	99,726	0	0	0	0	0	0	0
19:31:01	-47,167	2503,964	10,136	10,058	12,395	7,262	7,593	21,3	957,566	25,334	2503,964	0	204,009	204,009	99,726	0	0	0	0	0	0	0
19:31:01	0	2503,964	10,136	10,058	12,395	7,262	7,586	21,3	957,566	25,334	2503,964	0	204,009	204,009	99,726	0	0	0	0	0	0	0
19:31:01	47,167	2504,436	10,185	10,156	12,395	7,267	7,58	21,3	957,566	25,334	2503,965	0	204,009	204,009	99,726	0	0	0	0	0	0	0
19:31:01	-47,167	2503,964	10,136	10,009	12,395	7,262	7,574	21,3	957,566	25,334	2503,964	0	204,009	204,009	99,726	0	0	0	0	0	0	0
19:31:01	-81,64	2503,148	10,136	10,009	12,39	7,253	7,567	21,3	957,566	25,334	2503,148	0	204,009	204,009	99,726	0	0	0	0	0	0	0
19:31:01	-94,335	2502,204	10,039	10,009	12,39	7,244	7,561	21,3	957,566	25,334	2502,204	0	204,009	204,009	99,726	0	0	0	0	0	0	0
19:31:02	63,11	2502,836	10,185	10,009	12,386	7,25	7,555	21,3	957,566	25,334	2502,205	0	204,009	204,009	99,726	0	0	0	0	0	0	0
19:31:02	33,154	2503,167	10,283	10,205	12,382	7,254	7,549	21,3	957,566	25,334	2502,206	0	204,009	204,009	99,726	0	0	0	0	0	0	0
19:31:02	-38,696	2502,78	10,283	10,302	12,38	7,25	7,543	21,3	957,566	25,334	2502,207	0	204,009	204,009	99,726	0	0	0	0	0	0	0
19:31:02	-59,985	2502,18	10,283	10,205	12,377	7,243	7,537	21,3	957,566	25,334	2502,18	0	204,009	204,009	99,726	0	0	0	0	0	0	0
19:31:02	27,856	2502,459	10,332	10,302	12,375	7,246	7,532	21,3	957,566	25,334	2502,181	0	204,009	204,009	99,726	0	0	0	0	0	0	0
19:31:02	-60,18	2501,857	10,332	10,302	12,372	7,24	7,526	21,3	957,566	25,334	2501,857	0	204,009	204,009	99,726	0	0	0	0	0	0	0
19:31:02	-47,167	2501,385	10,283	10,205	12,372	7,235	7,52	21,3	957,566	25,334	2501,385	0	204,009	204,009	99,726	0	0	0	0	0	0	0
19:31:02	-94,311	2500,442	10,185	10,058	12,372	7,226	7,514	21,3	957,566	25,334	2500,442	0	204,009	204,009	99,726	0	0	0	0	0	0	0
19:31:02	0	2500,442	10,185	10,058	12,372	7,226	7,509	21,3	957,566	25,334	2500,442	0	204,009	204,009	99,726	0	0	0	0	0	0	0
19:31:02	-18,286	2500,259	10,185	10,058	12,371	7,224	7,503	21,3	957,566	25,334	2500,259	0	204,009	204,009	99,726	0	0	0	0	0	0	0
19:31:02	-90,087	2499,359	10,136	10,009	12,369	7,214	7,498	21,3	957,566	25,334	2499,359	0	204,009	204,009	99,726	0	0	0	0	0	0	0
19:31:02	0	2499,359	10,136	10,009	12,369	7,214	7,492	21,3	957,566	25,334	2499,358	0	204,009	204,009	99,726	0	0	0	0	0	0	0
19:31:02	-113,623	2498,222	10,039	10,009	12,367	7,203	7,486	21,3	957,566	25,334	2498,222	0	204,009	204,009	99,726	0	0	0	0	0	0	0
19:31:02	0	2498,222	10,039	9,863	12,367	7,203	7,481	21,3	957,566	25,334	2498,222	0	204,009	204,009	99,726	0	0	0	0	0	0	0
19:31:02	-61,181	2497,61	10,039	9,961	12,364	7,196	7,475	21,3	957,566	25,334	2497,61	0	204,009	204,009	99,726	0	0	0	0	0	0	0
19:31:02	-19,335	2497,417	10,039	9,961	12,363	7,194	7,47	21,3	957,566	25,334	2497,417	0	204,009	204,009	99,726	0	0	0	0	0	0	0
19:31:02	0	2497,417	10,039	9,961	12,363	7,194	7,464	21,3	957,566	25,334	2497,417	0	204,009	204,009	99,726	0	0	0	0	0	0	0
19:31:02	-59,96	2496,817	10,039	9,961	12,359	7,188	7,459	21,3	957,566	25,334	2496,817	0	204,009	204,009	99,726	0	0	0	0	0	0	0
19:31:02	-18,286	2496,635	10,039	9,863	12,358	7,186	7,454	21,2	956,216	25,334	2496,635	0	204,009	204,009	99,726	0	0	0	0	0	0	0
19:31:02	3,662	2496,671	10,039	9,961	12,358	7,187	7,448	21,2	956,216	25,334	2496,635	0	204,009	204,009	99,726	0	0	0	0	0	0	0
19:31:02	-79,443	2495,877	10,039	9,961	12,354	7,178	7,443	21,2	956,216	25,334	2495,877	0	204,009	204,009	99,726	0	0	0	0	0	0	0
19:31:02	-28,881	2495,588	9,99	9,863	12,355	7,175	7,438	21,2	956,216	25,334	2495,588	0	204,009	204,009	99,726	0	0	0	0	0	0	0
19:31:02	-47,143	2495,117	9,941	9,814	12,355	7,171	7,433	21,2	956,216	25,334	2495,117	0	204,009	204,009	99,726	0	0	0	0	0	0	0
19:31:02	-18,286	2494,934	9,941	9,716	12,354	7,169	7,427	21,2	956,216	25,334	2494,934	0	204,009	204,009	99,726	0	0	0	0	0	0	0
19:31:02	-32,153	2494,612	9,99	9,863	12,349	7,165	7,422	21,2	956,216	25,334	2494,612	0	204,009	204,009	99,726	0	0	0	0	0	0	0
19:31:02	-15,087	2494,461	10,039	10,058	12,346	7,164	7,417	21,2	956,216	25,334	2494,461	0	204,009	204,009	99,726	0	0	0	0	0	0	0
19:31:02	-80,541	2493,656	10,039	10,058	12,341	7,156	7,412	21,2	956,216	25,334	2493,656	0	204,009	204,009	99,726	0	0	0	0	0	0	0
19:31:02	76	2494,416	10,136	10,058	12,34	7,163	7,407	21,2	956,216	25,334	2493,657	0	204,009	204,009	99,726	0	0	0	0	0	0	0
19:31:02	-188,549	2492,53	9,941	9,863	12,34	7,144	7,402	21,2	956,216	25,334	2492,53	0	203,418	203,418	99,723	0	0	0	0	0	0	0
19:31:02	28,857	2492,819	9,99	9,863	12,339	7,147	7,397	21,2	956,216	25,334	2492,531	0	203,418	203,418	99,723	0	0	0	0	0	0	0
19:31:02	-45,019	2492,369	9,99	9,961	12,337	7,142	7,392	21,2	956,216	25,334	2492,369	0	203,418	203,418	99,723	0	0	0	0	0	0	0
19:31:02	-64,355	2491,725	9,941	9,961	12,336	7,136	7,387	21,2	956,216	25,334	2491,725	0	203,418	203,418	99,723	0	0	0	0	0	0	0
19:31:02	-94,238	2490,783	9,843	9,814	12,336	7,126	7,382	21,2	956,216	25,334	2490,783	0	203,418	203,418	99,723	0	0	0	0	0	0	0
19:31:02	32,006	2491,103	9,941	9,961	12,332	7,129	7,377	21,2	956,216	25,334	2490,783	0	203,418	203,418	99,723	0	0	0	0	0	0	0
19:31:02	30,957	2491,412	10,039	10,009	12,329	7,132	7,372	21,2	956,216	25,334	2490,784	0	203,418	203,418	99,723	0	0	0	0	0	0	0
19:31:02	-64,184	2490,771	9,99	9,961	12,328	7,126	7,367	21,2	956,216	25,334	2490,771	0	203,418	203,418	99,723	0	0	0	0	0	0	0
19:31:02	-65,405	2490,117	9,941	9,814	12,327	7,119	7,362	21,2	956,216	25,334	2490,117	0	203,418	203,418	99,723	0	0	0	0	0	0	0
19:31:02	0	2490,117	9,941	9,814	12,327	7,119	7,358	21,2	956,216	25,334	2490,116	0	203,418	203,418	99,723	0	0	0	0	0	0	0
19:31:02	-139,428	2488,722	9,843	9,716	12,324	7,105	7,353	21,2	956,216	25,334	2488,722	0	203,418	203,418	99,723	0	0	0	0	0	0	0
19:31:02	76,147	2489,484	9,941	9,814	12,323	7,113	7,348	21,2	956,216	25,334	2488,723	0	203,418	203,418	99,723	0	0	0	0	0	0	0
19:31:02	29,882	2489,783	9,99	9,961	12,322	7,116	7,343	21,2	956,216	25,334	2488,724	0	203,418	203,418	99,723	0	0	0	0	0	0	0
19:31:02	-141,357	2488,369	9,843	9,668	12,322	7,101	7,339	21,2	956,216	25,334	2488,369	0	203,418	203,418	99,723	0	0	0	0	0	0	0
19:31:02	-46,044	2487,909	9,843	9,716	12,319	7,096	7,334	21,2	956,216	25,334	2487,909	0	203,418	203,418	99,723	0	0	0	0	0	0	0
19:31:02	124,096	2489,15	9,99	9,863	12,318	7,109	7,329	21,2	956,216	25,334	2487,91	0	203,418	203,418	99,723	0	0	0	0	0	0	0
19:31:02	-47,143	2488,678	9,941	9,814	12,318	7,104	7,325	21,2	956,216	25,334	2487,911	0	203,418	203,418	99,723	0	0	0	0	0	0	0
19:31:02	-111,425	2487,564	9,843	9,814	12,317	7,093	7,321	21,2	956,216	25,334	2487,564	0	203,418	203,418	99,723	0	0	0	0	0	0	0
19:31:02	94,213	2488,506	9,941	9,961	12,317	7,102	7,316	21,2	956,216	25,334	2487,565	0	203,418	203,418	99,723	0	0	0	0	0	0	0
19:31:02	0	2488,506	9,941	9,863	12,317	7,102	7,312	21,2	956,216	25,334	2487,566	0	203,418	203,418	99,723	0	0	0	0	0	0	0
19:31:02	47,119	2488,977	9,99	9,961	12,317	7,107	7,308	21,2	956,216	25,334	2487,567	0	203,418	203,418	99,723	0	0	0	0	0	0	0
19:31:02	-47,119	2488,506	9,941	9,863	12,317	7,102	7,304	21,2	956,216	25,334	2487,568	0	203,418	203,418	99,723	0	0	0	0	0	0	0
19:31:02	0	2488,506	9,941	9,863	12,317	7,102	7,3	21,2	956,216	25,334	2487,569	0	203,418	203,418	99,723	0	0	0	0	0	0	0
19:31:02	47,119	2488,977	9,99	9,961	12,317	7,107	7,296	21,2	956,216	25,334	2487,57	0	203,418	203,418	99,723	0	0	0	0	0	0	0
19:31:02	0	2488,977	9,99	10,058	12,317	7,107	7,293	21,2	956,216	25,334	2487,572	0	203,418	203,418	99,723	0	0	0	0	0	0	0
19:31:02	-29,907	2488,678	9,941	9,863	12,318	7,104	7,289	21,2	956,216	25,334	2487,573	0	203,418	203,418	99,723	0	0	0	0	0	0	0
19:31:02	-17,211	2488,506	9,941	9,716	12,317	7,102	7,285	21,2	956,216	25,334	2487,574	0	203,418	203,418	99,723	0	0	0	0	0	0	0
19:31:02	94,238	2489,448	10,039	9,961	12,317	7,112	7,282	21,2	956,216	25,334	2487,576	0	203,418	203,418	99,723	0	0	0	0	0	0	0
19:31:02	0	2489,448	10,039	9,863	12,317	7,112	7,279	21,2	956,216	25,334	2487,578	0	203,418	203,418	99,723	0	0	0	0	0	0	0
19:31:02	17,211	2489,62	10,039	10,009	12,318	7,114	7,275	21,2	956,216	25,334	2487,579	0	203,418	203,418	99,723	0	0	0	0	0	0	0
19:31:02	94,238	2490,563	10,136	10,009	12,318	7,124	7,272	21,2	956,216	25,334	2487,582	0	203,418	203,418	99,723	0	0	0	0	0	0	0
19:31:02	-94,238	2489,62	10,039	10,009	12,318	7,114	7,269	21,2	956,216	25,334	2487,584	0	203,418	203,418	99,723	0	0	0	0	0	0	0
19:31:02	-47,094	2489,15	9,99	9,863	12,318	7,109	7,266	21,2	956,216	25,334	2487,586	0	203,418	203,418	99,723	0	0	0	0	0	0	0
19:31:02	47,094	2489,62	10,039	9,863	12,318	7,114	7,263	21,2	956,216	25,334	2487,588	0	203,418	203,418	99,723	0	0	0	0	0	0	0
19:31:02	0	2489,62	10,039	9,961	12,318	7,114	7,26	21,2	956,216	25,334	2487,59	0	203,418	203,418	99,723	0	0	0	0	0	0	0
19:31:02	111,499	2490,735	10,136	10,009	12,319	7,125	7,258	21,2	956,216	25,334	2487,593	0	203,418	203,418	99,723	0	0	0	0	0	0	0
19:31:02	0	2490,735	10,136	9,961	12,319	7,125	7,255	21,2	956,216	25,334	2487,596	0	203,418	203,418	99,723	0	0	0	0	0	0	0
19:31:02	46,069	2491,196	10,136	10,058	12,322	7,13	7,252	21,2	956,216	25,334	2487,6	0	203,418	203,418	99,723	0	0	0	0	0	0	0
19:31:02	141,406	2492,61	10,283	10,302	12,322	7,145	7,25	21,2	956,216	25,334	2487,605	0	203,418	203,418	99,723	0	0	0	0	0	0	0
19:31:02	158,667	2494,197	10,429	10,351	12,323	7,161	7,249	21,2	956,216	25,334	2487,611	0	203,418	203,418	99,723	0	0	0	0	0	0	0
19:31:02	317,456	2497,371	10,673	10,742	12,328	7,194	7,248	21,2	956,216	25,334	2487,621	0	203,418	203,418	99,723	0	0	0	0	0	0	0
19:31:02	378,662	2501,158	10,918	10,937	12,336	7,233	7,247	21,2	956,216	25,334	2487,635	0	203,418	203,418	99,723	0	0	0	0	0	0	0
19:31:02	179,492	2502,953	10,918	11,084	12,346	7,251	7,247	21,2	956,216	25,334	2487,65	0	203,418	203,418	99,723	0	0	0	0	0	0	0
19:31:02	393,994	2506,893	11,015	11,279	12,363	7,292	7,248	21,2	956,216	25,334	2487,669	0	203,418	203,418	99,723	0	0	0	0	0	0	0
19:31:02	616,626	2513,059	11,259	11,621	12,385	7,356	7,25	21,2	956,216	25,334	2487,695	0	203,418	203,418	99,723	0	0	0	0	0	0	0
19:31:02	446,02	2517,519	11,308	11,816	12,407	7,402	7,253	21,2	956,216	25,334	2487,724	0	203,418	203,418	99,723	0	0	0	0	0	0	0
19:31:02	645,996	2523,979	11,504	12,06	12,433	7,468	7,258	21,2	956,216	25,334	2487,761	0	203,418	203,418	99,723	0	0	0	0	0	0	0
19:31:02	556,762	2529,547	11,601	12,158	12,459	7,526	7,263	21,2	956,216	25,334	2487,803	0	203,418	203,418	99,723	0	0	0	0	0	0	0
19:31:02	831,543	2537,862	11,943	12,549	12,488	7,611	7,27	21,2	956,216	25,334	2487,853	0	203,418	203,418	99,723	0	0	0	0	0	0	0
19:31:02	582,006	2543,682	12,041	12,841	12,515	7,671	7,277	21,2	956,216	25,334	2487,909	0	203,418	203,418	99,723	0	0	0	0	0	0	0
19:31:02	725,17	2550,934	12,138	12,841	12,551	7,746	7,287	21,2	956,216	25,334	2487,972	0	203,418	203,418	99,723	0	0	0	0	0	0	0
19:31:02	607,861	2557,013	12,187	12,89	12,583	7,809	7,297	21,2	956,216	25,334	2488,041	0	203,418	203,418	99,723	0	0	0	0	0	0	0
19:31:02	636,669	2563,38	12,187	13,086	12,619	7,874	7,308	21,2	956,216	25,334	2488,116	0	203,418	203,418	99,723	0	0	0	0	0	0	0
19:31:02	1005,932	2573,439	12,627	13,525	12,652	7,978	7,321	21,2	956,216	25,334	2488,201	0	203,418	203,418	99,723	0	0	0	0	0	0	0
19:31:02	617,773	2579,617	12,675	13,525	12,684	8,042	7,335	21,2	956,216	25,334	2488,293	0	203,418	203,418	99,723	0	0	0	0	0	0	0
19:31:02	801,684	2587,633	12,822	13,574	12,722	8,124	7,351	21,2	956,216	25,334	2488,392	0	203,418	203,418	99,723	0	0	0	0	0	0	0
19:31:02	685,083	2594,484	12,92	13,574	12,755	8,195	7,368	21,2	956,216	25,334	2488,498	0	203,418	203,418	99,723	0	0	0	0	0	0	0
19:31:02	675,708	2601,241	13,017	13,965	12,788	8,265	7,385	21,2	956,216	25,334	2488,611	0	203,418	203,418	99,723	0	0	0	0	0	0	0
19:31:02	761,889	2608,86	13,115	13,916	12,826	8,343	7,404	21,2	956,216	25,334	2488,731	0	203,418	203,418	99,723	0	0	0	0	0	0	0
19:31:02	920,581	2618,066	13,457	14,258	12,859	8,438	7,424	21,2	956,216	25,334	2488,861	0	203,418	203,418	99,723	0	0	0	0	0	0	0
19:31:02	720,874	2625,275	13,506	14,306	12,897	8,512	7,446	21,2	956,216	25,334	2488,997	0	203,418	203,418	99,723	0	0	0	0	0	0	0
19:31:02	688,208	2632,157	13,603	14,453	12,931	8,583	7,468	21,2	956,216	25,334	2489,14	0	203,418	203,418	99,723	0	0	0	0	0	0	0
19:31:02	723,315	2639,39	13,652	14,599	12,969	8,658	7,491	21,2	956,216	25,334	2489,291	0	203,418	203,418	99,723	0	0	0	0	0	0	0
19:31:02	823,608	2647,626	13,799	14,453	13,007	8,743	7,516	21,2	956,216	25,334	2489,449	0	203,418	203,418	99,723	0	0	0	0	0	0	0
19:31:02	683,105	2654,457	13,799	14,599	13,046	8,813	7,541	21,2	956,216	25,334	2489,614	0	203,418	203,418	99,723	0	0	0	0	0	0	0
19:31:02	820,776	2662,665	13,945	14,795	13,084	8,898	7,568	21,2	956,216	25,334	2489,788	0	203,418	203,418	99,723	0	0	0	0	0	0	0
19:31:02	628,564	2668,951	13,896	14,746	13,123	8,963	7,595	21,2	956,216	25,334	2489,967	0	203,418	203,418	99,723	0	0	0	0	0	0	0
19:31:02	997,656	2678,927	14,238	14,941	13,16	9,066	7,624	21,2	956,216	25,334	2490,156	0	203,418	203,418	99,723	0	0	0	0	0	0	0
19:31:02	637,67	2685,304	14,287	15,136	13,194	9,131	7,653	21,2	956,216	25,334	2490,351	0	203,418	203,418	99,723	0	0	0	0	0	0	0
19:31:02	807,666	2693,38	14,433	15,185	13,231	9,215	7,684	21,2	956,216	25,334	2490,554	0	203,418	203,418	99,723	0	0	0	0	0	0	0
19:31:02	898,754	2702,368	14,726	15,332	13,266	9,307	7,716	21,2	956,216	25,334	2490,766	0	203,418	203,418	99,723	0	0	0	0	0	0	0
19:31:02	782,446	2710,192	14,873	15,527	13,302	9,388	7,749	21,2	956,216	25,334	2490,985	0	203,418	203,418	99,723	0	0	0	0	0	0	0
19:31:02	672,68	2716,919	14,922	15,478	13,337	9,457	7,782	21,2	956,216	25,334	2491,211	0	203,418	203,418	99,723	0	0	0	0	0	0	0
19:31:02	717,968	2724,099	15,068	15,625	13,369	9,531	7,817	21,2	956,216	25,334	2491,444	0	203,418	203,418	99,723	0	0	0	0	0	0	0
19:31:03	889,355	2732,993	15,41	16,064	13,401	9,623	7,852	21,2	956,216	25,334	2491,686	0	203,418	203,418	99,723	0	0	0	0	0	0	0
19:31:03	654,858	2739,541	15,556	16,211	13,429	9,69	7,888	21,2	956,216	25,334	2491,934	0	203,418	203,418	99,723	0	0	0	0	0	0	0
19:31:03	703,613	2746,577	15,752	16,211	13,458	9,763	7,925	21,2	956,216	25,334	2492,188	0	203,418	203,418	99,723	0	0	0	0	0	0	0
19:31:03	704,98	2753,627	15,898	16,357	13,49	9,836	7,962	21,2	956,216	25,334	2492,45	0	203,418	203,418	99,723	0	0	0	0	0	0	0
19:31:03	615,356	2759,781	15,947	16,601	13,522	9,899	8	21,2	956,216	25,334	2492,717	0	203,418	203,418	99,723	0	0	0	0	0	0	0
19:31:03	723,535	2767,016	16,093	16,601	13,554	9,974	8,039	21,2	956,216	25,334	2492,991	0	203,418	203,418	99,723	0	0	0	0	0	0	0
19:31:03	611,523	2773,131	16,191	16,699	13,583	10,037	8,078	21,2	956,216	25,334	2493,272	0	203,418	203,418	99,723	0	0	0	0	0	0	0
19:31:03	436,889	2777,5	16,045	16,601	13,616	10,082	8,117	21,2	956,216	25,334	2493,556	0	203,418	203,418	99,723	0	0	0	0	0	0	0
19:31:03	572,363	2783,224	16,045	16,552	13,649	10,141	8,157	21,2	956,216	25,334	2493,845	0	203,418	203,418	99,723	0	0	0	0	0	0	0
19:31:03	583,618	2789,06	16,191	16,699	13,674	10,201	8,197	21,2	956,216	25,334	2494,14	0	203,418	203,418	99,723	0	0	0	0	0	0	0
19:31:03	542,456	2794,484	16,24	16,748	13,701	10,257	8,237	21,2	956,216	25,334	2494,441	0	203,418	203,418	99,723	0	0	0	0	0	0	0
19:31:03	715,161	2801,636	16,533	16,845	13,725	10,331	8,279	21,2	956,216	25,334	2494,748	0	203,418	203,418	99,723	0	0	0	0	0	0	0
19:31:03	615,673	2807,793	16,728	17,187	13,749	10,394	8,32	21,2	956,216	25,334	2495,061	0	203,418	203,418	99,723	0	0	0	0	0	0	0
19:31:03	443,53	2812,228	16,826	17,187	13,769	10,44	8,362	21,2	956,216	25,334	2495,378	0	203,418	203,418	99,723	0	0	0	0	0	0	0
19:31:03	617,26	2818,401	17,021	17,383	13,792	10,503	8,404	21,2	956,216	25,334	2495,701	0	203,418	203,418	99,723	0	0	0	0	0	0	0
19:31:03	274,682	2821,148	16,875	17,236	13,816	10,532	8,445	21,2	956,216	25,334	2496,027	0	203,418	203,418	99,723	0	0	0	0	0	0	0
19:31:03	506,933	2826,217	16,875	17,187	13,845	10,584	8,487	21,3	957,566	25,334	2496,357	0	203,418	203,418	99,723	0	0	0	0	0	0	0
19:31:03	351,928	2829,736	16,728	17,041	13,873	10,62	8,529	21,3	957,566	25,334	2496,69	0	203,418	203,418	99,723	0	0	0	0	0	0	0
19:31:03	521,606	2834,952	16,826	17,236	13,897	10,674	8,571	21,3	957,566	25,334	2497,029	0	203,418	203,418	99,723	0	0	0	0	0	0	0
19:31:03	472,534	2839,678	16,875	17,187	13,921	10,723	8,613	21,3	957,566	25,334	2497,371	0	203,418	203,418	99,723	0	0	0	0	0	0	0
19:31:03	387,402	2843,552	16,924	17,187	13,94	10,763	8,655	21,3	957,566	25,334	2497,718	0	203,418	203,418	99,723	0	0	0	0	0	0	0
19:31:03	582,446	2849,376	17,168	17,383	13,959	10,823	8,698	21,3	957,566	25,334	2498,069	0	203,418	203,418	99,723	0	0	0	0	0	0	0
19:31:03	534,643	2854,723	17,363	17,578	13,978	10,878	8,741	21,3	957,566	25,334	2498,426	0	203,418	203,418	99,723	0	0	0	0	0	0	0
19:31:03	449,633	2859,219	17,558	17,724	13,993	10,924	8,784	21,3	957,566	25,334	2498,787	0	203,418	203,418	99,723	0	0	0	0	0	0	0
19:31:03	431,396	2863,533	17,656	17,92	14,012	10,969	8,826	21,3	957,566	25,334	2499,152	0	203,418	203,418	99,723	0	0	0	0	0	0	0
[truncated: 9,886 more rows]
