# Supplementary material for: Testing of pandemic ventilators under early and agile development
Source: Front Med Technol. 2022 Aug 16;4:899328. doi: 10.3389/fmedt.2022.899328 (PMC9424737; doi:10.3389/fmedt.2022.899328)
Supplement: Supplementary file 3 [file Data_Sheet_2.ZIP › Accuracy of Controls Systems/01_Data Storage/01_Raw Measurement Data/Hamilton T1/Hamilton T1_v2/part_2_test_07.csv]

Time	Flow	Lung tidal volume	p alveole	Airway pressure	Bellows position	Intrapleural pressure	Cardial pressure	Fraction of O2 inspir	Ambient pressure	Temperature Celsius	FRC actual	Shunt fraction	Partial pressure O2 air chamber	Partial pressure O2 effectiv	Oxygen sat pulm. capillaries	NA	NA	NA	NA	NA	NA	NA
19:34:17	-185,327	2567,526	11,015	10,937	12,708	7,917	8,939	21,3	957,566	25,334	2552,181	0	204,466	204,466	99,727	0	0	0	0	0	0	0
19:34:17	13,354	2567,659	11,113	11,084	12,703	7,918	8,919	21,3	957,566	25,334	2552,196	0	204,466	204,466	99,727	0	0	0	0	0	0	0
19:34:17	-256,079	2565,099	11,015	10,937	12,694	7,892	8,899	21,3	957,566	25,334	2552,209	0	204,466	204,466	99,727	0	0	0	0	0	0	0
19:34:17	-129,174	2563,807	10,966	10,888	12,689	7,879	8,879	21,3	957,566	25,334	2552,22	0	204,466	204,466	99,727	0	0	0	0	0	0	0
19:34:17	-88,134	2562,925	10,966	10,888	12,684	7,87	8,859	21,3	957,566	25,334	2552,231	0	204,466	204,466	99,727	0	0	0	0	0	0	0
19:34:17	-79,394	2562,131	10,966	10,84	12,68	7,862	8,84	21,3	957,566	25,334	2552,241	0	204,466	204,466	99,727	0	0	0	0	0	0	0
19:34:17	-89,208	2561,239	10,966	10,888	12,675	7,852	8,82	21,3	957,566	25,334	2552,25	0	204,466	204,466	99,727	0	0	0	0	0	0	0
19:34:17	-78,344	2560,456	10,966	10,888	12,67	7,844	8,801	21,3	957,566	25,334	2552,258	0	204,466	204,466	99,727	0	0	0	0	0	0	0
19:34:17	-203,198	2558,424	10,918	10,84	12,661	7,823	8,782	21,3	957,566	25,334	2552,265	0	204,466	204,466	99,727	0	0	0	0	0	0	0
19:34:17	-10,742	2558,317	10,918	10,742	12,661	7,822	8,763	21,3	957,566	25,334	2552,271	0	204,466	204,466	99,727	0	0	0	0	0	0	0
19:34:17	-219,824	2556,118	10,771	10,742	12,656	7,8	8,744	21,3	957,566	25,334	2552,274	0	204,466	204,466	99,727	0	0	0	0	0	0	0
19:34:17	-89,233	2555,226	10,771	10,693	12,651	7,79	8,726	21,3	957,566	25,334	2552,277	0	204,466	204,466	99,727	0	0	0	0	0	0	0
19:34:17	-95,239	2554,274	10,82	10,742	12,643	7,781	8,707	21,3	957,566	25,334	2552,279	0	204,466	204,466	99,727	0	0	0	0	0	0	0
19:34:17	-87,084	2553,403	10,82	10,742	12,638	7,772	8,689	21,3	957,566	25,334	2552,281	0	204,466	204,466	99,727	0	0	0	0	0	0	0
19:34:17	-3,833	2553,364	10,918	10,742	12,633	7,771	8,671	21,3	957,566	25,334	2552,282	0	204,466	204,466	99,727	0	0	0	0	0	0	0
19:34:17	-151,538	2551,849	10,918	10,84	12,624	7,756	8,653	21,3	957,566	25,334	2551,849	0	204,466	204,466	99,727	0	0	0	0	0	0	0
19:34:17	-85,864	2550,99	10,918	10,742	12,619	7,747	8,635	21,3	957,566	25,334	2550,99	0	204,466	204,466	99,727	0	0	0	0	0	0	0
19:34:17	-88,183	2550,109	10,918	10,84	12,614	7,738	8,617	21,3	957,566	25,334	2550,109	0	204,466	204,466	99,727	0	0	0	0	0	0	0
19:34:17	-167,895	2548,43	10,82	10,84	12,61	7,72	8,6	21,3	957,566	25,334	2548,43	0	204,466	204,466	99,727	0	0	0	0	0	0	0
19:34:17	-133,251	2547,097	10,771	10,742	12,605	7,707	8,582	21,3	957,566	25,334	2547,097	0	204,466	204,466	99,727	0	0	0	0	0	0	0
19:34:17	-73,022	2546,367	10,771	10,742	12,601	7,699	8,565	21,3	957,566	25,334	2546,367	0	204,466	204,466	99,727	0	0	0	0	0	0	0
19:34:17	-107,69	2545,29	10,673	10,595	12,6	7,688	8,548	21,3	957,566	25,334	2545,29	0	204,466	204,466	99,727	0	0	0	0	0	0	0
19:34:17	-60,18	2544,688	10,673	10,547	12,597	7,682	8,531	21,3	957,566	25,334	2544,688	0	204,466	204,466	99,727	0	0	0	0	0	0	0
19:34:17	-84,79	2543,84	10,673	10,547	12,592	7,673	8,514	21,3	957,566	25,334	2543,84	0	204,466	204,466	99,727	0	0	0	0	0	0	0
19:34:17	-132,177	2542,518	10,625	10,595	12,587	7,659	8,497	21,3	957,566	25,334	2542,518	0	204,466	204,466	99,727	0	0	0	0	0	0	0
19:34:17	-73,022	2541,788	10,625	10,595	12,583	7,652	8,481	21,3	957,566	25,334	2541,788	0	204,466	204,466	99,727	0	0	0	0	0	0	0
19:34:17	-178,466	2540,004	10,527	10,595	12,578	7,633	8,464	21,3	957,566	25,334	2540,004	0	204,466	204,466	99,727	0	0	0	0	0	0	0
19:34:17	-71,997	2539,284	10,527	10,595	12,574	7,626	8,448	21,3	957,566	25,334	2539,284	0	204,466	204,466	99,727	0	0	0	0	0	0	0
19:34:17	-69,799	2538,586	10,527	10,547	12,57	7,619	8,431	21,3	957,566	25,334	2538,586	0	204,466	204,466	99,727	0	0	0	0	0	0	0
19:34:17	-27,954	2538,306	10,527	10,498	12,569	7,616	8,415	21,3	957,566	25,334	2538,306	0	204,466	204,466	99,727	0	0	0	0	0	0	0
19:34:17	-131,103	2536,995	10,478	10,498	12,564	7,602	8,399	21,3	957,566	25,334	2536,995	0	204,466	204,466	99,727	0	0	0	0	0	0	0
19:34:17	-78,247	2536,213	10,527	10,547	12,557	7,594	8,384	21,3	957,566	25,334	2536,213	0	204,466	204,466	99,727	0	0	0	0	0	0	0
19:34:17	-1,879	2536,194	10,625	10,595	12,551	7,594	8,368	21,3	957,566	25,334	2536,194	0	204,466	204,466	99,727	0	0	0	0	0	0	0
19:34:17	-35,351	2535,84	10,673	10,693	12,546	7,59	8,353	21,3	957,566	25,334	2535,84	0	204,466	204,466	99,727	0	0	0	0	0	0	0
19:34:17	-116,137	2534,679	10,625	10,547	12,543	7,578	8,338	21,3	957,566	25,334	2534,679	0	204,466	204,466	99,727	0	0	0	0	0	0	0
19:34:17	33,447	2535,013	10,673	10,595	12,542	7,582	8,323	21,3	957,566	25,334	2534,679	0	204,466	204,466	99,727	0	0	0	0	0	0	0
19:34:17	-67,724	2534,336	10,673	10,595	12,538	7,575	8,308	21,3	957,566	25,334	2534,336	0	204,466	204,466	99,727	0	0	0	0	0	0	0
19:34:17	-77,441	2533,562	10,625	10,547	12,536	7,567	8,294	21,3	957,566	25,334	2533,562	0	204,466	204,466	99,727	0	0	0	0	0	0	0
19:34:17	-67,553	2532,886	10,625	10,498	12,532	7,56	8,279	21,3	957,566	25,334	2532,886	0	204,466	204,466	99,727	0	0	0	0	0	0	0
19:34:17	-162,377	2531,262	10,527	10,547	12,528	7,543	8,265	21,3	957,566	25,334	2531,262	0	204,466	204,466	99,727	0	0	0	0	0	0	0
19:34:17	-31,127	2530,951	10,527	10,498	12,527	7,54	8,251	21,3	957,566	25,334	2530,951	0	204,466	204,466	99,727	0	0	0	0	0	0	0
19:34:17	28,149	2531,233	10,625	10,547	12,523	7,543	8,237	21,3	957,566	25,334	2530,951	0	204,466	204,466	99,727	0	0	0	0	0	0	0
19:34:17	-161,328	2529,619	10,527	10,4	12,519	7,526	8,223	21,3	957,566	25,334	2529,619	0	204,466	204,466	99,727	0	0	0	0	0	0	0
19:34:17	-62,255	2528,997	10,478	10,4	12,518	7,52	8,209	21,3	957,566	25,334	2528,997	0	204,466	204,466	99,727	0	0	0	0	0	0	0
19:34:17	-16,21	2528,835	10,478	10,4	12,517	7,518	8,196	21,3	957,566	25,334	2528,835	0	204,466	204,466	99,727	0	0	0	0	0	0	0
19:34:17	-97,583	2527,859	10,429	10,351	12,515	7,508	8,182	21,3	957,566	25,334	2527,859	0	204,466	204,466	99,727	0	0	0	0	0	0	0
19:34:17	-16,21	2527,697	10,429	10,351	12,514	7,507	8,169	21,3	957,566	25,334	2527,697	0	204,466	204,466	99,727	0	0	0	0	0	0	0
19:34:17	-34,301	2527,354	10,478	10,4	12,509	7,503	8,156	21,3	957,566	25,334	2527,354	0	204,466	204,466	99,727	0	0	0	0	0	0	0
19:34:17	-33,251	2527,021	10,527	10,4	12,504	7,5	8,143	21,3	957,566	25,334	2527,021	0	204,466	204,466	99,727	0	0	0	0	0	0	0
19:34:17	-65,454	2526,367	10,527	10,498	12,501	7,493	8,13	21,3	957,566	25,334	2526,367	0	204,466	204,466	99,727	0	0	0	0	0	0	0
19:34:17	-129,98	2525,067	10,478	10,498	12,496	7,479	8,117	21,3	957,566	25,334	2525,067	0	204,466	204,466	99,727	0	0	0	0	0	0	0
19:34:17	31,298	2525,38	10,527	10,498	12,495	7,483	8,105	21,3	957,566	25,334	2525,067	0	204,466	204,466	99,727	0	0	0	0	0	0	0
19:34:17	-64,55	2524,734	10,527	10,498	12,491	7,476	8,093	21,3	957,566	25,334	2524,734	0	204,466	204,466	99,727	0	0	0	0	0	0	0
19:34:17	-16,015	2524,574	10,527	10,4	12,49	7,474	8,08	21,3	957,566	25,334	2524,574	0	204,466	204,466	99,727	0	0	0	0	0	0	0
19:34:17	-94,555	2523,629	10,429	10,351	12,49	7,465	8,068	21,3	957,566	25,334	2523,629	0	204,466	204,466	99,727	0	0	0	0	0	0	0
19:34:17	-48,388	2523,145	10,429	10,4	12,488	7,46	8,056	21,3	957,566	25,334	2523,145	0	204,466	204,466	99,727	0	0	0	0	0	0	0
19:34:17	-15,991	2522,985	10,429	10,302	12,487	7,458	8,045	21,3	957,566	25,334	2522,985	0	204,466	204,466	99,727	0	0	0	0	0	0	0
19:34:17	-80,566	2522,179	10,429	10,351	12,482	7,45	8,033	21,3	957,566	25,334	2522,179	0	204,466	204,466	99,727	0	0	0	0	0	0	0
19:34:17	30,029	2522,479	10,478	10,4	12,481	7,453	8,022	21,3	957,566	25,334	2522,179	0	204,466	204,466	99,727	0	0	0	0	0	0	0
19:34:17	-63,305	2521,846	10,478	10,4	12,478	7,446	8,01	21,3	957,566	25,334	2521,846	0	204,466	204,466	99,727	0	0	0	0	0	0	0
19:34:17	-63,33	2521,213	10,478	10,4	12,474	7,44	7,999	21,3	957,566	25,334	2521,213	0	204,466	204,466	99,727	0	0	0	0	0	0	0
19:34:17	-17,26	2521,04	10,478	10,351	12,473	7,438	7,988	21,3	957,566	25,334	2521,04	0	204,466	204,466	99,727	0	0	0	0	0	0	0
19:34:17	-47,265	2520,568	10,429	10,351	12,473	7,433	7,977	21,3	957,566	25,334	2520,568	0	204,466	204,466	99,727	0	0	0	0	0	0	0
19:34:17	-111,572	2519,452	10,332	10,302	12,472	7,422	7,966	21,3	957,566	25,334	2519,452	0	204,466	204,466	99,727	0	0	0	0	0	0	0
19:34:17	0	2519,452	10,332	10,205	12,472	7,422	7,956	21,3	957,566	25,334	2519,452	0	204,466	204,466	99,727	0	0	0	0	0	0	0
19:34:17	-63,33	2518,819	10,332	10,205	12,469	7,415	7,945	21,3	957,566	25,334	2518,819	0	204,466	204,466	99,727	0	0	0	0	0	0	0
19:34:17	-64,477	2518,174	10,283	10,156	12,468	7,408	7,935	21,3	957,566	25,334	2518,174	0	204,466	204,466	99,727	0	0	0	0	0	0	0
19:34:17	78,442	2518,958	10,429	10,302	12,464	7,416	7,924	21,3	957,566	25,334	2518,175	0	204,466	204,466	99,727	0	0	0	0	0	0	0
19:34:17	-175,048	2517,208	10,332	10,302	12,459	7,398	7,914	21,3	957,566	25,334	2517,208	0	204,466	204,466	99,727	0	0	0	0	0	0	0
19:34:17	61,181	2517,82	10,478	10,351	12,455	7,405	7,904	21,3	957,566	25,334	2517,208	0	204,466	204,466	99,727	0	0	0	0	0	0	0
19:34:17	-32,08	2517,499	10,527	10,4	12,45	7,401	7,894	21,3	957,566	25,334	2517,209	0	204,466	204,466	99,727	0	0	0	0	0	0	0
19:34:18	-63,5	2516,864	10,527	10,498	12,447	7,395	7,884	21,3	957,566	25,334	2516,864	0	204,466	204,466	99,727	0	0	0	0	0	0	0
19:34:18	-47,265	2516,391	10,478	10,4	12,447	7,39	7,875	21,3	957,566	25,334	2516,391	0	204,466	204,466	99,727	0	0	0	0	0	0	0
19:34:18	-159,838	2514,793	10,332	10,351	12,446	7,373	7,865	21,3	957,566	25,334	2514,793	0	204,466	204,466	99,727	0	0	0	0	0	0	0
19:34:18	112,597	2515,919	10,429	10,302	12,447	7,385	7,856	21,3	957,566	25,334	2514,794	0	204,466	204,466	99,727	0	0	0	0	0	0	0
19:34:18	-141,723	2514,502	10,283	10,205	12,447	7,37	7,846	21,3	957,566	25,334	2514,502	0	204,466	204,466	99,727	0	0	0	0	0	0	0
19:34:18	-18,115	2514,32	10,283	10,156	12,446	7,369	7,837	21,3	957,566	25,334	2514,32	0	204,466	204,466	99,727	0	0	0	0	0	0	0
19:34:18	0	2514,32	10,283	10,156	12,446	7,369	7,827	21,3	957,566	25,334	2514,32	0	204,466	204,466	99,727	0	0	0	0	0	0	0
19:34:18	-61,181	2513,709	10,283	10,156	12,442	7,362	7,818	21,3	957,566	25,334	2513,709	0	204,466	204,466	99,727	0	0	0	0	0	0	0
19:34:18	-18,286	2513,526	10,283	10,302	12,441	7,36	7,809	21,3	957,566	25,334	2513,526	0	204,466	204,466	99,727	0	0	0	0	0	0	0
19:34:18	-32,299	2513,203	10,332	10,302	12,437	7,357	7,801	21,3	957,566	25,334	2513,203	0	204,466	204,466	99,727	0	0	0	0	0	0	0
19:34:18	-60,986	2512,593	10,332	10,302	12,433	7,351	7,792	21,3	957,566	25,334	2512,593	0	204,466	204,466	99,727	0	0	0	0	0	0	0
19:34:18	15,991	2512,753	10,429	10,4	12,429	7,352	7,783	21,3	957,566	25,334	2512,593	0	204,466	204,466	99,727	0	0	0	0	0	0	0
19:34:18	-18,31	2512,57	10,429	10,351	12,428	7,351	7,775	21,3	957,566	25,334	2512,57	0	204,466	204,466	99,727	0	0	0	0	0	0	0
19:34:18	-41,87	2512,151	10,429	10,351	12,425	7,346	7,766	21,3	957,566	25,334	2512,151	0	204,466	204,466	99,727	0	0	0	0	0	0	0
19:34:18	-94,433	2511,207	10,332	10,205	12,425	7,337	7,758	21,3	957,566	25,334	2511,207	0	204,466	204,466	99,727	0	0	0	0	0	0	0
19:34:18	-47,216	2510,734	10,283	10,156	12,425	7,332	7,749	21,2	957,185	25,334	2510,734	0	204,466	204,466	99,727	0	0	0	0	0	0	0
19:34:18	1,074	2510,745	10,283	10,156	12,425	7,332	7,741	21,2	957,185	25,334	2510,735	0	204,466	204,466	99,727	0	0	0	0	0	0	0
19:34:18	-94,409	2509,801	10,185	10,058	12,425	7,322	7,733	21,2	957,185	25,334	2509,801	0	204,466	204,466	99,727	0	0	0	0	0	0	0
19:34:18	-47,216	2509,329	10,136	10,009	12,425	7,317	7,725	21,2	957,185	25,334	2509,329	0	204,466	204,466	99,727	0	0	0	0	0	0	0
19:34:18	9,741	2509,426	10,185	10,156	12,423	7,318	7,717	21,2	957,185	25,334	2509,329	0	204,466	204,466	99,727	0	0	0	0	0	0	0
19:34:18	-62,231	2508,804	10,185	10,009	12,42	7,312	7,709	21,2	957,185	25,334	2508,804	0	204,466	204,466	99,727	0	0	0	0	0	0	0
19:34:18	75,073	2509,555	10,283	10,058	12,418	7,319	7,701	21,2	957,185	25,334	2508,805	0	204,466	204,466	99,727	0	0	0	0	0	0	0
19:34:18	-60,131	2508,953	10,283	10,205	12,415	7,313	7,694	21,2	957,185	25,334	2508,805	0	204,466	204,466	99,727	0	0	0	0	0	0	0
19:34:18	-94,433	2508,009	10,185	10,156	12,415	7,304	7,686	21,2	957,185	25,334	2508,009	0	204,466	204,466	99,727	0	0	0	0	0	0	0
19:34:18	0	2508,009	10,185	10,156	12,415	7,304	7,679	21,2	957,185	25,334	2508,009	0	204,466	204,466	99,727	0	0	0	0	0	0	0
19:34:18	-60,131	2507,408	10,185	10,058	12,412	7,297	7,671	21,2	957,185	25,334	2507,408	0	203,776	203,776	99,725	0	0	0	0	0	0	0
19:34:18	-18,31	2507,225	10,185	10,058	12,411	7,295	7,664	21,2	957,185	25,334	2507,225	0	203,776	203,776	99,725	0	0	0	0	0	0	0
19:34:18	75,073	2507,975	10,283	10,156	12,409	7,303	7,657	21,2	957,185	25,334	2507,225	0	203,776	203,776	99,725	0	0	0	0	0	0	0
19:34:18	-40,625	2507,569	10,283	10,156	12,407	7,299	7,65	21,2	957,185	25,334	2507,226	0	203,776	203,776	99,725	0	0	0	0	0	0	0
19:34:18	-113,745	2506,432	10,185	10,009	12,406	7,287	7,643	21,2	957,185	25,334	2506,432	0	203,776	203,776	99,725	0	0	0	0	0	0	0
19:34:18	-61,181	2505,82	10,185	10,058	12,403	7,281	7,635	21,2	957,185	25,334	2505,82	0	203,776	203,776	99,725	0	0	0	0	0	0	0
19:34:18	76,074	2506,581	10,283	10,156	12,402	7,289	7,629	21,2	957,185	25,334	2505,821	0	203,776	203,776	99,725	0	0	0	0	0	0	0
19:34:18	-94,384	2505,637	10,185	10,156	12,402	7,279	7,622	21,2	957,185	25,334	2505,637	0	203,776	203,776	99,725	0	0	0	0	0	0	0
19:34:18	-24,633	2505,39	10,283	10,156	12,395	7,277	7,615	21,2	957,185	25,334	2505,39	0	203,776	203,776	99,725	0	0	0	0	0	0	0
19:34:18	-94,409	2504,446	10,185	10,205	12,395	7,267	7,608	21,2	957,185	25,334	2504,446	0	203,776	203,776	99,725	0	0	0	0	0	0	0
19:34:18	0	2504,446	10,185	10,205	12,395	7,267	7,602	21,2	957,185	25,334	2504,446	0	203,776	203,776	99,725	0	0	0	0	0	0	0
19:34:18	94,409	2505,39	10,283	10,302	12,395	7,277	7,595	21,2	957,185	25,334	2504,447	0	203,776	203,776	99,725	0	0	0	0	0	0	0
19:34:18	-155,59	2503,835	10,185	10,205	12,391	7,261	7,589	21,2	957,185	25,334	2503,835	0	203,776	203,776	99,725	0	0	0	0	0	0	0
19:34:18	-47,192	2503,363	10,136	10,009	12,391	7,256	7,582	21,2	957,185	25,334	2503,363	0	203,776	203,776	99,725	0	0	0	0	0	0	0
19:34:18	47,192	2503,835	10,185	10,058	12,391	7,261	7,576	21,2	957,185	25,334	2503,363	0	203,776	203,776	99,725	0	0	0	0	0	0	0
19:34:18	-20,434	2503,63	10,185	10,058	12,39	7,258	7,57	21,2	957,185	25,334	2503,364	0	203,776	203,776	99,725	0	0	0	0	0	0	0
19:34:18	-47,167	2503,159	10,136	10,058	12,39	7,254	7,563	21,2	957,185	25,334	2503,159	0	203,776	203,776	99,725	0	0	0	0	0	0	0
19:34:18	-94,36	2502,215	10,039	9,961	12,39	7,244	7,557	21,2	957,185	25,334	2502,215	0	203,776	203,776	99,725	0	0	0	0	0	0	0
19:34:18	34,448	2502,559	9,99	9,863	12,395	7,247	7,551	21,2	957,185	25,334	2502,215	0	203,776	203,776	99,725	0	0	0	0	0	0	0
19:34:18	0	2502,559	9,99	9,961	12,395	7,247	7,545	21,2	957,185	25,334	2502,215	0	203,776	203,776	99,725	0	0	0	0	0	0	0
19:34:18	-34,448	2502,215	10,039	9,961	12,39	7,244	7,539	21,2	957,185	25,334	2502,215	0	203,776	203,776	99,725	0	0	0	0	0	0	0
19:34:18	157,495	2503,79	10,283	10,156	12,386	7,26	7,534	21,2	957,185	25,334	2502,216	0	203,776	203,776	99,725	0	0	0	0	0	0	0
19:34:18	-80,566	2502,984	10,283	10,156	12,381	7,252	7,528	21,2	957,185	25,334	2502,217	0	203,776	203,776	99,725	0	0	0	0	0	0	0
19:34:18	27,856	2503,263	10,332	10,302	12,38	7,255	7,523	21,2	957,185	25,334	2502,218	0	203,776	203,776	99,725	0	0	0	0	0	0	0
19:34:18	-60,009	2502,663	10,332	10,205	12,377	7,248	7,517	21,2	957,185	25,334	2502,219	0	203,776	203,776	99,725	0	0	0	0	0	0	0
19:34:18	62,06	2503,283	10,478	10,351	12,372	7,255	7,512	21,2	957,185	25,334	2502,22	0	203,776	203,776	99,725	0	0	0	0	0	0	0
19:34:18	-47,192	2502,811	10,429	10,4	12,372	7,25	7,507	21,2	957,185	25,334	2502,22	0	203,776	203,776	99,725	0	0	0	0	0	0	0
19:34:18	-216,503	2500,646	10,185	10,205	12,373	7,228	7,502	21,2	957,185	25,334	2500,646	0	203,776	203,776	99,725	0	0	0	0	0	0	0
19:34:18	40,82	2501,055	10,185	10,156	12,375	7,232	7,496	21,2	957,185	25,334	2500,647	0	203,776	203,776	99,725	0	0	0	0	0	0	0
19:34:18	53,515	2501,59	10,283	10,156	12,373	7,237	7,491	21,2	957,185	25,334	2500,647	0	203,776	203,776	99,725	0	0	0	0	0	0	0
19:34:18	-131,958	2500,27	10,185	10,156	12,371	7,224	7,486	21,2	957,185	25,334	2500,27	0	203,776	203,776	99,725	0	0	0	0	0	0	0
19:34:18	-109,423	2499,176	10,136	10,205	12,367	7,212	7,481	21,2	957,185	25,334	2499,176	0	203,776	203,776	99,725	0	0	0	0	0	0	0
19:34:18	-19,335	2498,983	10,136	10,156	12,366	7,21	7,475	21,2	957,185	25,334	2498,983	0	203,776	203,776	99,725	0	0	0	0	0	0	0
19:34:18	-155,493	2497,428	10,039	10,058	12,363	7,194	7,47	21,2	957,185	25,334	2497,428	0	203,776	203,776	99,725	0	0	0	0	0	0	0
19:34:18	0	2497,428	10,039	10,058	12,363	7,194	7,464	21,2	957,185	25,334	2497,428	0	203,776	203,776	99,725	0	0	0	0	0	0	0
19:34:18	-59,96	2496,828	10,039	10,058	12,359	7,188	7,459	21,2	957,185	25,334	2496,828	0	203,776	203,776	99,725	0	0	0	0	0	0	0
19:34:18	-65,429	2496,174	9,99	9,961	12,358	7,182	7,454	21,2	957,185	25,334	2496,174	0	203,776	203,776	99,725	0	0	0	0	0	0	0
19:34:18	0	2496,174	9,99	9,863	12,358	7,182	7,448	21,2	957,185	25,334	2496,174	0	203,776	203,776	99,725	0	0	0	0	0	0	0
19:34:18	-47,143	2495,702	9,941	9,863	12,358	7,177	7,443	21,2	957,185	25,334	2495,702	0	203,776	203,776	99,725	0	0	0	0	0	0	0
19:34:18	-61,157	2495,091	9,941	9,863	12,355	7,17	7,438	21,2	957,185	25,334	2495,091	0	203,776	203,776	99,725	0	0	0	0	0	0	0
19:34:18	28,857	2495,379	9,99	9,961	12,354	7,173	7,432	21,2	957,185	25,334	2495,091	0	203,776	203,776	99,725	0	0	0	0	0	0	0
19:34:18	-79,296	2494,586	9,99	9,814	12,349	7,165	7,427	21,2	957,185	25,334	2494,586	0	203,776	203,776	99,725	0	0	0	0	0	0	0
19:34:18	47,119	2495,057	10,039	9,961	12,349	7,17	7,422	21,2	957,185	25,334	2494,587	0	203,776	203,776	99,725	0	0	0	0	0	0	0
19:34:18	-109,375	2493,964	9,99	9,863	12,346	7,159	7,417	21,2	957,185	25,334	2493,964	0	203,776	203,776	99,725	0	0	0	0	0	0	0
19:34:18	28,833	2494,252	10,039	9,863	12,345	7,162	7,412	21,2	957,185	25,334	2493,964	0	203,776	203,776	99,725	0	0	0	0	0	0	0
19:34:18	-62,231	2493,63	10,039	9,961	12,341	7,155	7,407	21,2	957,185	25,334	2493,63	0	203,776	203,776	99,725	0	0	0	0	0	0	0
19:34:18	-18,286	2493,447	10,039	10,009	12,34	7,153	7,402	21,2	957,185	25,334	2493,447	0	203,776	203,776	99,725	0	0	0	0	0	0	0
19:34:18	-47,119	2492,976	9,99	9,961	12,34	7,149	7,397	21,2	957,185	25,334	2492,976	0	203,776	203,776	99,725	0	0	0	0	0	0	0
19:34:18	-188,452	2491,091	9,795	9,716	12,34	7,129	7,392	21,2	957,185	25,334	2491,091	0	203,776	203,776	99,725	0	0	0	0	0	0	0
19:34:18	125,122	2492,342	9,99	9,961	12,337	7,142	7,387	21,2	957,185	25,334	2491,092	0	203,776	203,776	99,725	0	0	0	0	0	0	0
19:34:18	29,907	2492,641	10,039	10,058	12,336	7,145	7,382	21,2	957,185	25,334	2491,094	0	203,776	203,776	99,725	0	0	0	0	0	0	0
19:34:18	-109,326	2491,548	9,99	9,863	12,332	7,134	7,377	21,2	957,185	25,334	2491,095	0	203,776	203,776	99,725	0	0	0	0	0	0	0
19:34:18	28,979	2491,838	10,039	10,009	12,331	7,137	7,373	21,2	957,185	25,334	2491,095	0	203,776	203,776	99,725	0	0	0	0	0	0	0
19:34:18	0	2491,838	10,039	9,961	12,331	7,137	7,368	21,2	957,185	25,334	2491,096	0	203,776	203,776	99,725	0	0	0	0	0	0	0
19:34:18	-109,35	2490,744	9,99	9,961	12,328	7,126	7,363	21,2	957,185	25,334	2490,744	0	203,776	203,776	99,725	0	0	0	0	0	0	0
19:34:18	-47,119	2490,273	9,941	9,814	12,328	7,121	7,358	21,2	957,185	25,334	2490,273	0	203,776	203,776	99,725	0	0	0	0	0	0	0
19:34:18	47,119	2490,744	9,99	9,863	12,328	7,126	7,354	21,2	957,185	25,334	2490,274	0	203,776	203,776	99,725	0	0	0	0	0	0	0
19:34:18	-18,286	2490,562	9,99	9,863	12,327	7,124	7,349	21,2	957,185	25,334	2490,274	0	203,776	203,776	99,725	0	0	0	0	0	0	0
19:34:18	-47,094	2490,091	9,941	9,716	12,327	7,119	7,345	21,2	957,185	25,334	2490,091	0	203,776	203,776	99,725	0	0	0	0	0	0	0
19:34:18	-94,213	2489,149	9,843	9,716	12,327	7,109	7,34	21,2	957,185	25,334	2489,149	0	203,776	203,776	99,725	0	0	0	0	0	0	0
19:34:18	30,932	2489,458	9,941	9,814	12,323	7,112	7,336	21,2	957,185	25,334	2489,149	0	203,776	203,776	99,725	0	0	0	0	0	0	0
19:34:18	47,07	2489,929	9,99	9,863	12,323	7,117	7,331	21,2	957,185	25,334	2489,15	0	203,776	203,776	99,725	0	0	0	0	0	0	0
19:34:18	-17,211	2489,756	9,99	9,863	12,322	7,115	7,327	21,2	957,185	25,334	2489,15	0	203,776	203,776	99,725	0	0	0	0	0	0	0
19:34:18	-63,33	2489,123	9,99	9,863	12,318	7,109	7,323	21,2	957,185	25,334	2489,123	0	203,776	203,776	99,725	0	0	0	0	0	0	0
19:34:18	-47,07	2488,652	9,941	9,716	12,318	7,104	7,319	21,2	957,185	25,334	2488,652	0	203,776	203,776	99,725	0	0	0	0	0	0	0
19:34:18	-17,236	2488,48	9,941	9,814	12,317	7,102	7,314	21,2	957,185	25,334	2488,48	0	203,776	203,776	99,725	0	0	0	0	0	0	0
19:34:18	47,119	2488,951	9,99	9,961	12,317	7,107	7,31	21,2	957,185	25,334	2488,481	0	203,776	203,776	99,725	0	0	0	0	0	0	0
19:34:18	47,07	2489,422	10,039	10,009	12,317	7,112	7,306	21,2	957,185	25,334	2488,482	0	203,776	203,776	99,725	0	0	0	0	0	0	0
19:34:18	-188,378	2487,538	9,843	9,668	12,317	7,093	7,302	21,2	957,185	25,334	2487,538	0	203,776	203,776	99,725	0	0	0	0	0	0	0
19:34:18	0	2487,538	9,843	9,716	12,317	7,093	7,298	21,2	957,185	25,334	2487,538	0	203,776	203,776	99,725	0	0	0	0	0	0	0
19:34:18	47,094	2488,009	9,941	9,814	12,315	7,097	7,294	21,2	957,185	25,334	2487,539	0	203,776	203,776	99,725	0	0	0	0	0	0	0
19:34:18	0	2488,009	9,941	9,863	12,315	7,097	7,29	21,2	957,185	25,334	2487,539	0	203,776	203,776	99,725	0	0	0	0	0	0	0
19:34:18	-94,213	2487,067	9,843	9,716	12,315	7,088	7,286	21,2	957,185	25,334	2487,067	0	203,776	203,776	99,725	0	0	0	0	0	0	0
19:34:18	-47,07	2486,596	9,795	9,716	12,315	7,083	7,282	21,2	957,185	25,334	2486,596	0	203,776	203,776	99,725	0	0	0	0	0	0	0
19:34:18	29,882	2486,895	9,843	9,814	12,314	7,086	7,278	21,2	957,185	25,334	2486,597	0	203,776	203,776	99,725	0	0	0	0	0	0	0
19:34:18	17,187	2487,067	9,843	9,863	12,315	7,088	7,275	21,2	957,185	25,334	2486,597	0	203,776	203,776	99,725	0	0	0	0	0	0	0
19:34:19	0	2487,067	9,843	9,716	12,315	7,088	7,271	21,2	957,185	25,334	2486,597	0	203,776	203,776	99,725	0	0	0	0	0	0	0
19:34:19	-17,187	2486,895	9,843	9,668	12,314	7,086	7,267	21,2	957,185	25,334	2486,597	0	203,776	203,776	99,725	0	0	0	0	0	0	0
19:34:19	94,165	2487,837	9,941	9,814	12,314	7,096	7,264	21,2	957,185	25,334	2486,598	0	203,776	203,776	99,725	0	0	0	0	0	0	0
19:34:19	17,236	2488,009	9,941	9,716	12,315	7,097	7,261	21,2	957,185	25,334	2486,6	0	203,776	203,776	99,725	0	0	0	0	0	0	0
19:34:19	-17,236	2487,837	9,941	9,814	12,314	7,096	7,258	21,2	957,185	25,334	2486,601	0	203,776	203,776	99,725	0	0	0	0	0	0	0
19:34:19	0	2487,837	9,941	9,716	12,314	7,096	7,254	21,2	957,185	25,334	2486,602	0	203,776	203,776	99,725	0	0	0	0	0	0	0
19:34:19	0	2487,837	9,941	9,814	12,314	7,096	7,251	21,2	957,185	25,334	2486,603	0	203,776	203,776	99,725	0	0	0	0	0	0	0
19:34:19	47,094	2488,308	9,99	9,961	12,314	7,1	7,248	21,2	957,185	25,334	2486,605	0	203,776	203,776	99,725	0	0	0	0	0	0	0
19:34:19	0	2488,308	9,99	9,961	12,314	7,1	7,245	21,2	957,185	25,334	2486,607	0	203,776	203,776	99,725	0	0	0	0	0	0	0
19:34:19	17,211	2488,48	9,99	9,814	12,315	7,102	7,243	21,2	957,185	25,334	2486,608	0	203,776	203,776	99,725	0	0	0	0	0	0	0
19:34:19	-47,07	2488,009	9,941	9,863	12,315	7,097	7,24	21,2	957,185	25,334	2486,61	0	203,776	203,776	99,725	0	0	0	0	0	0	0
19:34:19	94,189	2488,951	10,039	10,009	12,315	7,107	7,237	21,2	957,185	25,334	2486,612	0	203,776	203,776	99,725	0	0	0	0	0	0	0
19:34:19	47,094	2489,422	10,039	9,863	12,317	7,112	7,235	21,2	957,185	25,334	2486,615	0	203,776	203,776	99,725	0	0	0	0	0	0	0
19:34:19	94,238	2490,364	10,136	9,961	12,317	7,122	7,232	21,2	957,185	25,334	2486,619	0	203,776	203,776	99,725	0	0	0	0	0	0	0
19:34:19	-94,238	2489,422	10,039	9,961	12,317	7,112	7,23	21,2	958,996	25,334	2486,621	0	203,776	203,776	99,725	0	0	0	0	0	0	0
19:34:19	-4,858	2489,373	10,039	9,961	12,317	7,111	7,228	21,2	958,996	25,334	2486,624	0	203,776	203,776	99,725	0	0	0	0	0	0	0
19:34:19	94,14	2490,315	10,136	10,058	12,317	7,121	7,226	21,2	958,996	25,334	2486,628	0	203,776	203,776	99,725	0	0	0	0	0	0	0
19:34:19	0	2490,315	10,136	10,009	12,317	7,121	7,224	21,2	958,996	25,334	2486,631	0	203,776	203,776	99,725	0	0	0	0	0	0	0
19:34:19	-94,14	2489,373	10,039	9,961	12,317	7,111	7,221	21,2	958,996	25,334	2486,634	0	203,776	203,776	99,725	0	0	0	0	0	0	0
19:34:19	-47,094	2488,902	9,99	9,863	12,317	7,107	7,219	21,2	958,996	25,334	2486,637	0	203,776	203,776	99,725	0	0	0	0	0	0	0
19:34:19	47,094	2489,373	10,039	9,863	12,317	7,111	7,217	21,2	958,996	25,334	2486,639	0	203,776	203,776	99,725	0	0	0	0	0	0	0
19:34:19	-47,094	2488,902	9,99	9,863	12,317	7,107	7,215	21,2	958,996	25,334	2486,641	0	203,776	203,776	99,725	0	0	0	0	0	0	0
19:34:19	0	2488,902	9,99	9,961	12,317	7,107	7,213	21,2	958,996	25,334	2486,644	0	203,776	203,776	99,725	0	0	0	0	0	0	0
19:34:19	0	2488,902	9,99	9,961	12,317	7,107	7,211	21,2	958,996	25,334	2486,646	0	203,776	203,776	99,725	0	0	0	0	0	0	0
19:34:19	-47,07	2488,432	9,941	9,814	12,317	7,102	7,209	21,2	958,996	25,334	2486,648	0	203,857	203,857	99,725	0	0	0	0	0	0	0
19:34:19	-47,119	2487,961	9,941	9,814	12,315	7,097	7,206	21,2	958,996	25,334	2486,649	0	203,857	203,857	99,725	0	0	0	0	0	0	0
19:34:19	0	2487,961	9,941	9,814	12,315	7,097	7,204	21,2	958,996	25,334	2486,651	0	203,857	203,857	99,725	0	0	0	0	0	0	0
19:34:19	0	2487,961	9,941	9,716	12,315	7,097	7,202	21,2	958,996	25,334	2486,652	0	203,857	203,857	99,725	0	0	0	0	0	0	0
19:34:19	-94,14	2487,019	9,843	9,668	12,315	7,087	7,2	21,2	958,996	25,334	2486,652	0	203,857	203,857	99,725	0	0	0	0	0	0	0
19:34:19	0,048	2487,02	9,795	9,668	12,317	7,087	7,198	21,2	958,996	25,334	2486,653	0	203,857	203,857	99,725	0	0	0	0	0	0	0
19:34:19	17,211	2487,192	9,795	9,716	12,318	7,089	7,196	21,2	958,996	25,334	2486,654	0	203,857	203,857	99,725	0	0	0	0	0	0	0
19:34:19	123,999	2488,432	9,941	9,814	12,317	7,102	7,194	21,2	958,996	25,334	2486,656	0	203,857	203,857	99,725	0	0	0	0	0	0	0
19:34:19	-17,26	2488,259	9,99	9,863	12,314	7,1	7,192	21,2	958,996	25,334	2486,657	0	203,857	203,857	99,725	0	0	0	0	0	0	0
19:34:19	0	2488,259	9,99	9,863	12,314	7,1	7,19	21,2	958,996	25,334	2486,659	0	203,857	203,857	99,725	0	0	0	0	0	0	0
19:34:19	0	2488,259	9,99	9,961	12,314	7,1	7,188	21,2	958,996	25,334	2486,66	0	203,857	203,857	99,725	0	0	0	0	0	0	0
19:34:19	47,07	2488,73	10,039	9,863	12,314	7,105	7,187	21,2	958,996	25,334	2486,662	0	203,857	203,857	99,725	0	0	0	0	0	0	0
19:34:19	-47,07	2488,259	9,99	9,863	12,314	7,1	7,185	21,2	958,996	25,334	2486,664	0	203,857	203,857	99,725	0	0	0	0	0	0	0
19:34:19	47,07	2488,73	10,039	10,009	12,314	7,105	7,183	21,2	958,996	25,334	2486,666	0	203,857	203,857	99,725	0	0	0	0	0	0	0
19:34:19	-171,069	2487,019	9,843	9,668	12,315	7,087	7,181	21,2	958,996	25,334	2486,666	0	203,857	203,857	99,725	0	0	0	0	0	0	0
19:34:19	141,21	2488,431	9,99	9,863	12,315	7,102	7,18	21,2	958,996	25,334	2486,668	0	203,857	203,857	99,725	0	0	0	0	0	0	0
19:34:19	47,07	2488,902	10,039	10,009	12,315	7,107	7,178	21,2	958,996	25,334	2486,67	0	203,857	203,857	99,725	0	0	0	0	0	0	0
19:34:19	-64,282	2488,259	9,99	9,863	12,314	7,1	7,177	21,2	958,996	25,334	2486,672	0	203,857	203,857	99,725	0	0	0	0	0	0	0
19:34:19	-29,858	2487,961	9,941	9,863	12,315	7,097	7,175	21,2	958,996	25,334	2486,673	0	203,857	203,857	99,725	0	0	0	0	0	0	0
19:34:19	47,07	2488,431	9,99	9,961	12,315	7,102	7,174	21,2	958,996	25,334	2486,675	0	203,857	203,857	99,725	0	0	0	0	0	0	0
19:34:19	0	2488,431	9,99	9,961	12,315	7,102	7,173	21,2	958,996	25,334	2486,677	0	203,857	203,857	99,725	0	0	0	0	0	0	0
19:34:19	-47,07	2487,961	9,941	9,716	12,315	7,097	7,171	21,2	958,996	25,334	2486,678	0	203,857	203,857	99,725	0	0	0	0	0	0	0
19:34:19	47,07	2488,431	9,99	9,961	12,315	7,102	7,17	21,2	958,996	25,334	2486,68	0	203,857	203,857	99,725	0	0	0	0	0	0	0
19:34:19	0	2488,431	9,99	10,009	12,315	7,102	7,168	21,2	958,996	25,334	2486,682	0	203,857	203,857	99,725	0	0	0	0	0	0	0
19:34:19	-47,07	2487,961	9,941	9,814	12,315	7,097	7,167	21,2	958,996	25,334	2486,683	0	203,857	203,857	99,725	0	0	0	0	0	0	0
19:34:19	94,14	2488,902	10,039	9,961	12,315	7,107	7,166	21,2	958,996	25,334	2486,686	0	203,857	203,857	99,725	0	0	0	0	0	0	0
19:34:19	-47,07	2488,431	9,99	9,961	12,315	7,102	7,165	21,2	958,996	25,334	2486,687	0	203,857	203,857	99,725	0	0	0	0	0	0	0
19:34:19	-47,07	2487,961	9,941	9,716	12,315	7,097	7,163	21,2	958,996	25,334	2486,689	0	203,857	203,857	99,725	0	0	0	0	0	0	0
19:34:19	47,07	2488,431	9,99	9,961	12,315	7,102	7,162	21,2	958,996	25,334	2486,69	0	203,857	203,857	99,725	0	0	0	0	0	0	0
19:34:19	-47,07	2487,961	9,941	9,863	12,315	7,097	7,161	21,2	958,996	25,334	2486,692	0	203,857	203,857	99,725	0	0	0	0	0	0	0
19:34:19	47,07	2488,431	9,99	9,961	12,315	7,102	7,16	21,2	958,996	25,334	2486,693	0	203,857	203,857	99,725	0	0	0	0	0	0	0
19:34:19	0	2488,431	9,99	9,863	12,315	7,102	7,158	21,2	958,996	25,334	2486,695	0	203,857	203,857	99,725	0	0	0	0	0	0	0
19:34:19	0	2488,431	9,99	9,863	12,315	7,102	7,157	21,2	958,996	25,334	2486,697	0	203,857	203,857	99,725	0	0	0	0	0	0	0
19:34:19	-47,07	2487,961	9,941	9,863	12,315	7,097	7,156	21,2	958,996	25,334	2486,698	0	203,857	203,857	99,725	0	0	0	0	0	0	0
19:34:19	94,14	2488,902	10,039	10,058	12,315	7,107	7,155	21,2	958,996	25,334	2486,701	0	203,857	203,857	99,725	0	0	0	0	0	0	0
19:34:19	-94,14	2487,961	9,941	9,863	12,315	7,097	7,154	21,2	958,996	25,334	2486,702	0	203,857	203,857	99,725	0	0	0	0	0	0	0
19:34:19	94,14	2488,902	10,039	9,961	12,315	7,107	7,153	21,2	958,996	25,334	2486,704	0	203,857	203,857	99,725	0	0	0	0	0	0	0
19:34:19	-47,07	2488,431	9,99	9,961	12,315	7,102	7,152	21,2	958,996	25,334	2486,706	0	203,857	203,857	99,725	0	0	0	0	0	0	0
19:34:19	47,07	2488,902	10,039	9,961	12,315	7,107	7,151	21,2	958,996	25,334	2486,708	0	203,857	203,857	99,725	0	0	0	0	0	0	0
19:34:19	0	2488,902	10,039	9,863	12,315	7,107	7,15	21,2	958,996	25,334	2486,711	0	203,857	203,857	99,725	0	0	0	0	0	0	0
19:34:19	0	2488,902	10,039	9,863	12,315	7,107	7,149	21,2	958,996	25,334	2486,713	0	203,857	203,857	99,725	0	0	0	0	0	0	0
19:34:19	-94,14	2487,961	9,941	9,814	12,315	7,097	7,148	21,2	958,996	25,334	2486,714	0	203,857	203,857	99,725	0	0	0	0	0	0	0
19:34:19	47,07	2488,431	9,99	9,961	12,315	7,102	7,147	21,2	958,996	25,334	2486,716	0	203,857	203,857	99,725	0	0	0	0	0	0	0
19:34:19	47,07	2488,902	10,039	10,009	12,315	7,107	7,147	21,2	958,996	25,334	2486,718	0	203,857	203,857	99,725	0	0	0	0	0	0	0
19:34:19	-47,07	2488,431	9,99	9,814	12,315	7,102	7,146	21,2	958,996	25,334	2486,72	0	203,857	203,857	99,725	0	0	0	0	0	0	0
19:34:19	-47,07	2487,961	9,941	9,814	12,315	7,097	7,145	21,2	958,996	25,334	2486,721	0	203,857	203,857	99,725	0	0	0	0	0	0	0
19:34:19	-94,14	2487,019	9,843	9,668	12,315	7,087	7,144	21,2	958,996	25,334	2486,722	0	203,857	203,857	99,725	0	0	0	0	0	0	0
19:34:19	141,21	2488,431	9,99	9,814	12,315	7,102	7,143	21,2	958,996	25,334	2486,723	0	203,857	203,857	99,725	0	0	0	0	0	0	0
19:34:19	-47,07	2487,961	9,941	9,814	12,315	7,097	7,142	21,2	958,996	25,334	2486,725	0	203,857	203,857	99,725	0	0	0	0	0	0	0
19:34:19	0	2487,961	9,941	9,716	12,315	7,097	7,141	21,2	958,996	25,334	2486,726	0	203,857	203,857	99,725	0	0	0	0	0	0	0
19:34:19	47,07	2488,431	9,99	9,961	12,315	7,102	7,14	21,2	958,996	25,334	2486,728	0	203,857	203,857	99,725	0	0	0	0	0	0	0
19:34:19	0	2488,431	9,99	9,961	12,315	7,102	7,14	21,2	958,996	25,334	2486,729	0	203,857	203,857	99,725	0	0	0	0	0	0	0
19:34:19	0	2488,431	9,99	9,863	12,315	7,102	7,139	21,2	958,996	25,334	2486,731	0	203,857	203,857	99,725	0	0	0	0	0	0	0
19:34:19	0	2488,431	9,99	9,961	12,315	7,102	7,138	21,2	958,996	25,334	2486,733	0	203,857	203,857	99,725	0	0	0	0	0	0	0
19:34:19	-47,07	2487,961	9,941	9,863	12,315	7,097	7,137	21,2	958,996	25,334	2486,734	0	203,857	203,857	99,725	0	0	0	0	0	0	0
19:34:19	47,07	2488,431	9,99	9,863	12,315	7,102	7,137	21,2	958,996	25,334	2486,736	0	203,857	203,857	99,725	0	0	0	0	0	0	0
19:34:19	0	2488,431	9,99	9,961	12,315	7,102	7,136	21,2	958,996	25,334	2486,738	0	203,857	203,857	99,725	0	0	0	0	0	0	0
19:34:19	-47,07	2487,961	9,941	9,716	12,315	7,097	7,135	21,2	958,996	25,334	2486,739	0	203,857	203,857	99,725	0	0	0	0	0	0	0
19:34:19	0	2487,961	9,941	9,814	12,315	7,097	7,134	21,2	958,996	25,334	2486,74	0	203,857	203,857	99,725	0	0	0	0	0	0	0
19:34:19	47,07	2488,431	9,99	9,863	12,315	7,102	7,134	21,2	958,996	25,334	2486,742	0	203,857	203,857	99,725	0	0	0	0	0	0	0
19:34:19	0	2488,431	9,99	9,814	12,315	7,102	7,133	21,2	958,996	25,334	2486,744	0	203,857	203,857	99,725	0	0	0	0	0	0	0
19:34:19	0	2488,431	9,99	9,863	12,315	7,102	7,133	21,2	958,996	25,334	2486,746	0	203,857	203,857	99,725	0	0	0	0	0	0	0
19:34:19	-47,07	2487,961	9,941	9,863	12,315	7,097	7,132	21,2	958,996	25,334	2486,747	0	203,857	203,857	99,725	0	0	0	0	0	0	0
19:34:19	94,14	2488,902	10,039	10,009	12,315	7,107	7,131	21,2	958,996	25,334	2486,749	0	203,857	203,857	99,725	0	0	0	0	0	0	0
19:34:19	-47,07	2488,431	9,99	9,863	12,315	7,102	7,131	21,2	958,996	25,334	2486,751	0	203,857	203,857	99,725	0	0	0	0	0	0	0
19:34:19	47,07	2488,902	10,039	9,863	12,315	7,107	7,13	21,2	958,996	25,334	2486,753	0	203,857	203,857	99,725	0	0	0	0	0	0	0
19:34:19	0	2488,902	10,039	9,961	12,315	7,107	7,13	21,2	958,996	25,334	2486,755	0	203,857	203,857	99,725	0	0	0	0	0	0	0
19:34:19	-94,14	2487,961	9,941	9,961	12,315	7,097	7,129	21,2	958,996	25,334	2486,757	0	203,857	203,857	99,725	0	0	0	0	0	0	0
19:34:19	47,07	2488,431	9,99	10,009	12,315	7,102	7,129	21,2	958,996	25,334	2486,758	0	203,857	203,857	99,725	0	0	0	0	0	0	0
19:34:19	0	2488,431	9,99	9,863	12,315	7,102	7,128	21,2	958,996	25,334	2486,76	0	203,857	203,857	99,725	0	0	0	0	0	0	0
19:34:19	0	2488,431	9,99	9,863	12,315	7,102	7,128	21,2	958,996	25,334	2486,762	0	203,857	203,857	99,725	0	0	0	0	0	0	0
19:34:19	0	2488,431	9,99	9,863	12,315	7,102	7,127	21,2	958,996	25,334	2486,764	0	203,857	203,857	99,725	0	0	0	0	0	0	0
19:34:19	0	2488,431	9,99	9,863	12,315	7,102	7,127	21,2	958,996	25,334	2486,765	0	203,857	203,857	99,725	0	0	0	0	0	0	0
19:34:19	-47,07	2487,961	9,941	9,814	12,315	7,097	7,126	21,2	958,996	25,334	2486,767	0	203,857	203,857	99,725	0	0	0	0	0	0	0
19:34:19	47,07	2488,431	9,99	9,961	12,315	7,102	7,126	21,2	958,996	25,334	2486,768	0	203,857	203,857	99,725	0	0	0	0	0	0	0
19:34:19	-47,07	2487,961	9,941	9,814	12,315	7,097	7,125	21,2	958,996	25,334	2486,77	0	203,857	203,857	99,725	0	0	0	0	0	0	0
19:34:20	0	2487,961	9,941	9,863	12,315	7,097	7,124	21,2	958,996	25,334	2486,771	0	203,857	203,857	99,725	0	0	0	0	0	0	0
19:34:20	0	2487,961	9,941	9,814	12,315	7,097	7,124	21,2	958,996	25,334	2486,772	0	203,857	203,857	99,725	0	0	0	0	0	0	0
19:34:20	0	2487,961	9,941	9,863	12,315	7,097	7,123	21,2	958,996	25,334	2486,773	0	203,857	203,857	99,725	0	0	0	0	0	0	0
19:34:20	0	2487,961	9,941	9,814	12,315	7,097	7,123	21,2	958,996	25,334	2486,775	0	203,857	203,857	99,725	0	0	0	0	0	0	0
19:34:20	0	2487,961	9,941	9,863	12,315	7,097	7,122	21,2	958,996	25,334	2486,776	0	203,857	203,857	99,725	0	0	0	0	0	0	0
19:34:20	29,858	2488,259	9,99	9,814	12,314	7,1	7,122	21,2	958,996	25,334	2486,777	0	203,857	203,857	99,725	0	0	0	0	0	0	0
19:34:20	17,211	2488,431	9,99	9,961	12,315	7,102	7,121	21,2	958,996	25,334	2486,779	0	203,857	203,857	99,725	0	0	0	0	0	0	0
19:34:20	47,07	2488,902	10,039	9,961	12,315	7,107	7,121	21,2	958,996	25,334	2486,781	0	203,857	203,857	99,725	0	0	0	0	0	0	0
19:34:20	0	2488,902	10,039	9,814	12,315	7,107	7,121	21,2	958,996	25,334	2486,784	0	203,857	203,857	99,725	0	0	0	0	0	0	0
19:34:20	-47,07	2488,431	9,99	9,961	12,315	7,102	7,121	21,2	958,996	25,334	2486,785	0	203,857	203,857	99,725	0	0	0	0	0	0	0
19:34:20	0	2488,431	9,99	9,961	12,315	7,102	7,12	21,2	958,996	25,334	2486,787	0	203,857	203,857	99,725	0	0	0	0	0	0	0
19:34:20	0	2488,431	9,99	10,009	12,315	7,102	7,12	21,2	958,996	25,334	2486,789	0	203,857	203,857	99,725	0	0	0	0	0	0	0
19:34:20	-47,07	2487,961	9,941	9,814	12,315	7,097	7,119	21,2	958,996	25,334	2486,79	0	203,857	203,857	99,725	0	0	0	0	0	0	0
19:34:20	47,07	2488,431	9,99	9,814	12,315	7,102	7,119	21,2	958,996	25,334	2486,792	0	203,857	203,857	99,725	0	0	0	0	0	0	0
19:34:20	47,07	2488,902	10,039	10,009	12,315	7,107	7,119	21,2	958,996	25,334	2486,794	0	203,857	203,857	99,725	0	0	0	0	0	0	0
19:34:20	-47,07	2488,431	9,99	9,863	12,315	7,102	7,118	21,2	958,996	25,334	2486,796	0	203,857	203,857	99,725	0	0	0	0	0	0	0
19:34:20	-76,879	2487,662	9,843	9,814	12,318	7,094	7,118	21,2	958,996	25,334	2486,796	0	203,857	203,857	99,725	0	0	0	0	0	0	0
19:34:20	17,236	2487,835	9,843	9,716	12,319	7,096	7,117	21,2	958,996	25,334	2486,797	0	203,857	203,857	99,725	0	0	0	0	0	0	0
19:34:20	-64,306	2487,192	9,795	9,668	12,318	7,089	7,117	21,2	958,996	25,334	2486,798	0	203,857	203,857	99,725	0	0	0	0	0	0	0
19:34:20	218,164	2489,373	10,039	10,156	12,317	7,111	7,117	21,2	958,996	25,334	2486,8	0	203,857	203,857	99,725	0	0	0	0	0	0	0
19:34:20	-64,355	2488,73	10,039	10,009	12,314	7,105	7,117	21,2	958,996	25,334	2486,802	0	203,857	203,857	99,725	0	0	0	0	0	0	0
19:34:20	0	2488,73	10,039	10,009	12,314	7,105	7,116	21,2	958,996	25,334	2486,804	0	203,857	203,857	99,725	0	0	0	0	0	0	0
19:34:20	94,165	2489,672	10,136	10,009	12,314	7,115	7,116	21,2	958,996	25,334	2486,807	0	203,857	203,857	99,725	0	0	0	0	0	0	0
19:34:20	0	2489,672	10,136	10,058	12,314	7,115	7,116	21,2	958,996	25,334	2486,81	0	203,857	203,857	99,725	0	0	0	0	0	0	0
19:34:20	-76,953	2488,902	10,039	9,961	12,315	7,107	7,116	21,2	958,996	25,334	2486,812	0	203,857	203,857	99,725	0	0	0	0	0	0	0
19:34:20	0,048	2488,902	9,99	9,863	12,317	7,107	7,116	21,2	958,996	25,334	2486,815	0	203,857	203,857	99,725	0	0	0	0	0	0	0
19:34:20	0	2488,902	9,99	9,961	12,317	7,107	7,116	21,2	958,996	25,334	2486,817	0	203,857	203,857	99,725	0	0	0	0	0	0	0
19:34:20	-47,07	2488,432	9,941	9,961	12,317	7,102	7,115	21,2	958,996	25,334	2486,818	0	203,857	203,857	99,725	0	0	0	0	0	0	0
19:34:20	47,021	2488,902	10,039	10,058	12,315	7,107	7,115	21,2	958,996	25,334	2486,821	0	203,857	203,857	99,725	0	0	0	0	0	0	0
19:34:20	-17,211	2488,73	10,039	10,058	12,314	7,105	7,115	21,2	958,996	25,334	2486,823	0	203,857	203,857	99,725	0	0	0	0	0	0	0
19:34:20	-94,14	2487,788	9,941	9,863	12,314	7,095	7,115	21,2	958,996	25,334	2486,824	0	203,857	203,857	99,725	0	0	0	0	0	0	0
19:34:20	17,211	2487,961	9,941	9,863	12,315	7,097	7,114	21,2	958,996	25,334	2486,825	0	203,857	203,857	99,725	0	0	0	0	0	0	0
19:34:20	47,07	2488,431	9,99	9,961	12,315	7,102	7,114	21,2	958,996	25,334	2486,826	0	203,857	203,857	99,725	0	0	0	0	0	0	0
19:34:20	-47,07	2487,961	9,941	9,863	12,315	7,097	7,114	21,2	958,996	25,334	2486,827	0	203,857	203,857	99,725	0	0	0	0	0	0	0
19:34:20	47,07	2488,431	9,99	9,961	12,315	7,102	7,114	21,2	958,996	25,334	2486,829	0	203,857	203,857	99,725	0	0	0	0	0	0	0
19:34:20	-47,07	2487,961	9,941	9,961	12,315	7,097	7,113	21,2	958,996	25,334	2486,83	0	203,857	203,857	99,725	0	0	0	0	0	0	0
19:34:20	0	2487,961	9,941	9,814	12,315	7,097	7,113	21,2	958,996	25,334	2486,831	0	203,857	203,857	99,725	0	0	0	0	0	0	0
19:34:20	47,07	2488,431	9,99	9,863	12,315	7,102	7,113	21,2	958,996	25,334	2486,833	0	203,857	203,857	99,725	0	0	0	0	0	0	0
19:34:20	-64,282	2487,788	9,941	9,814	12,314	7,095	7,112	21,2	958,996	25,334	2486,834	0	203,857	203,857	99,725	0	0	0	0	0	0	0
19:34:20	64,282	2488,431	9,99	9,863	12,315	7,102	7,112	21,2	958,996	25,334	2486,836	0	203,857	203,857	99,725	0	0	0	0	0	0	0
19:34:20	0	2488,431	9,99	9,814	12,315	7,102	7,112	21,2	958,996	25,334	2486,837	0	203,857	203,857	99,725	0	0	0	0	0	0	0
19:34:20	-47,07	2487,961	9,941	9,863	12,315	7,097	7,112	21,2	958,996	25,334	2486,838	0	203,857	203,857	99,725	0	0	0	0	0	0	0
19:34:20	47,07	2488,431	9,99	9,863	12,315	7,102	7,111	21,2	958,996	25,334	2486,84	0	203,857	203,857	99,725	0	0	0	0	0	0	0
19:34:20	0	2488,431	9,99	9,863	12,315	7,102	7,111	21,2	958,996	25,334	2486,842	0	203,857	203,857	99,725	0	0	0	0	0	0	0
19:34:20	-47,07	2487,961	9,941	9,814	12,315	7,097	7,111	21,2	958,996	25,334	2486,843	0	203,857	203,857	99,725	0	0	0	0	0	0	0
19:34:20	47,07	2488,431	9,99	9,961	12,315	7,102	7,111	21,2	958,996	25,334	2486,845	0	203,857	203,857	99,725	0	0	0	0	0	0	0
19:34:20	0	2488,431	9,99	9,863	12,315	7,102	7,111	21,2	958,996	25,334	2486,846	0	203,857	203,857	99,725	0	0	0	0	0	0	0
19:34:20	0	2488,431	9,99	9,863	12,315	7,102	7,11	21,2	958,996	25,334	2486,848	0	203,857	203,857	99,725	0	0	0	0	0	0	0
19:34:20	141,235	2489,844	10,136	10,009	12,315	7,116	7,111	21,2	958,996	25,334	2486,851	0	203,857	203,857	99,725	0	0	0	0	0	0	0
19:34:20	0	2489,844	10,136	9,863	12,315	7,116	7,111	21,2	958,996	25,334	2486,854	0	203,857	203,857	99,725	0	0	0	0	0	0	0
19:34:20	-47,021	2489,373	10,039	9,814	12,317	7,111	7,111	21,2	958,996	25,334	2486,856	0	203,857	203,857	99,725	0	0	0	0	0	0	0
19:34:20	0	2489,373	10,039	9,863	12,317	7,111	7,111	21,2	958,996	25,334	2486,858	0	203,857	203,857	99,725	0	0	0	0	0	0	0
19:34:20	94,14	2490,315	10,136	10,058	12,317	7,121	7,111	21,2	958,996	25,334	2486,862	0	203,857	203,857	99,725	0	0	0	0	0	0	0
19:34:20	0	2490,315	10,136	9,863	12,317	7,121	7,111	21,2	958,996	25,334	2486,865	0	203,857	203,857	99,725	0	0	0	0	0	0	0
19:34:20	0	2490,315	10,136	10,009	12,317	7,121	7,111	21,2	958,996	25,334	2486,868	0	203,857	203,857	99,725	0	0	0	0	0	0	0
19:34:20	-141,284	2488,902	10,039	9,961	12,315	7,107	7,111	21,2	958,996	25,334	2486,87	0	203,857	203,857	99,725	0	0	0	0	0	0	0
19:34:20	47,143	2489,373	10,039	9,863	12,317	7,111	7,111	21,2	958,996	25,334	2486,873	0	203,857	203,857	99,725	0	0	0	0	0	0	0
19:34:20	47,021	2489,844	10,136	9,961	12,315	7,116	7,111	21,2	958,996	25,334	2486,876	0	203,857	203,857	99,725	0	0	0	0	0	0	0
19:34:20	-141,235	2488,431	9,99	9,961	12,315	7,102	7,111	21,2	958,996	25,334	2486,877	0	203,857	203,857	99,725	0	0	0	0	0	0	0
19:34:20	47,119	2488,902	9,99	9,961	12,317	7,107	7,111	21,2	958,996	25,334	2486,879	0	203,857	203,857	99,725	0	0	0	0	0	0	0
19:34:20	-47,119	2488,431	9,99	9,863	12,315	7,102	7,111	21,2	958,996	25,334	2486,881	0	203,857	203,857	99,725	0	0	0	0	0	0	0
19:34:20	-64,282	2487,788	9,941	9,863	12,314	7,095	7,111	21,2	958,996	25,334	2486,882	0	203,857	203,857	99,725	0	0	0	0	0	0	0
19:34:20	64,282	2488,431	9,99	9,961	12,315	7,102	7,11	21,2	958,996	25,334	2486,884	0	203,857	203,857	99,725	0	0	0	0	0	0	0
19:34:20	-64,282	2487,788	9,941	9,863	12,314	7,095	7,11	21,2	958,996	25,334	2486,885	0	203,857	203,857	99,725	0	0	0	0	0	0	0
19:34:20	111,352	2488,902	10,039	10,009	12,315	7,107	7,11	21,2	958,996	25,334	2486,887	0	203,857	203,857	99,725	0	0	0	0	0	0	0
19:34:20	94,165	2489,844	10,136	10,058	12,315	7,116	7,11	21,2	958,996	25,334	2486,889	0	203,857	203,857	99,725	0	0	0	0	0	0	0
19:34:20	235,498	2492,199	10,332	10,4	12,317	7,141	7,111	21,2	958,996	25,334	2486,895	0	203,857	203,857	99,725	0	0	0	0	0	0	0
19:34:20	317,163	2495,37	10,625	10,742	12,319	7,173	7,112	21,2	958,996	25,334	2486,903	0	203,857	203,857	99,725	0	0	0	0	0	0	0
19:34:20	268,139	2498,052	10,771	10,888	12,327	7,201	7,114	21,2	958,996	25,334	2486,914	0	203,857	203,857	99,725	0	0	0	0	0	0	0
19:34:20	414,013	2502,192	11,015	11,279	12,337	7,244	7,116	21,2	958,996	25,334	2486,93	0	203,857	203,857	99,725	0	0	0	0	0	0	0
19:34:20	380,004	2505,992	11,113	11,523	12,353	7,283	7,119	21,2	958,996	25,334	2486,949	0	203,857	203,857	99,725	0	0	0	0	0	0	0
19:34:20	479,077	2510,783	11,259	11,718	12,372	7,332	7,124	21,2	958,996	25,334	2486,972	0	203,857	203,857	99,725	0	0	0	0	0	0	0
19:34:20	399,804	2514,781	11,259	11,767	12,395	7,373	7,129	21,2	958,996	25,334	2487	0	203,857	203,857	99,725	0	0	0	0	0	0	0
19:34:20	516,674	2519,947	11,259	11,816	12,424	7,427	7,134	21,2	958,996	25,334	2487,033	0	203,857	203,857	99,725	0	0	0	0	0	0	0
19:34:20	601,879	2525,966	11,406	12,109	12,45	7,489	7,141	21,2	958,996	25,334	2487,072	0	203,857	203,857	99,725	0	0	0	0	0	0	0
19:34:20	671,752	2532,684	11,601	12,158	12,478	7,558	7,149	21,2	958,996	25,334	2487,118	0	203,857	203,857	99,725	0	0	0	0	0	0	0
19:34:20	815,332	2540,837	11,992	12,549	12,502	7,642	7,159	21,2	958,996	25,334	2487,171	0	203,857	203,857	99,725	0	0	0	0	0	0	0
19:34:20	811,474	2548,952	12,285	12,988	12,532	7,726	7,17	21,2	958,996	25,334	2487,233	0	203,857	203,857	99,725	0	0	0	0	0	0	0
19:34:20	696,289	2555,915	12,431	13,086	12,564	7,797	7,183	21,2	958,996	25,334	2487,302	0	203,857	203,857	99,725	0	0	0	0	0	0	0
19:34:20	615,576	2562,07	12,48	13,183	12,596	7,861	7,196	21,2	958,996	25,334	2487,377	0	203,857	203,857	99,725	0	0	0	0	0	0	0
19:34:20	787,036	2569,941	12,627	13,33	12,633	7,942	7,21	21,2	958,996	25,334	2487,459	0	203,857	203,857	99,725	0	0	0	0	0	0	0
19:34:20	728,051	2577,221	12,773	13,574	12,666	8,017	7,226	21,2	958,996	25,334	2487,549	0	203,857	203,857	99,725	0	0	0	0	0	0	0
19:34:20	513,549	2582,357	12,627	13,427	12,703	8,07	7,243	21,2	958,996	25,334	2487,644	0	203,857	203,857	99,725	0	0	0	0	0	0	0
19:34:20	666,015	2589,017	12,627	13,574	12,741	8,139	7,26	21,2	958,996	25,334	2487,745	0	203,857	203,857	99,725	0	0	0	0	0	0	0
19:34:20	915,942	2598,176	12,968	13,769	12,774	8,233	7,279	21,2	958,996	25,334	2487,856	0	203,857	203,857	99,725	0	0	0	0	0	0	0
19:34:20	617,456	2604,351	12,92	13,867	12,812	8,297	7,299	21,2	958,996	25,334	2487,972	0	203,857	203,857	99,725	0	0	0	0	0	0	0
19:34:20	917,724	2613,528	13,261	14,062	12,845	8,391	7,321	21,2	958,996	25,334	2488,097	0	203,857	203,857	99,725	0	0	0	0	0	0	0
19:34:20	778,173	2621,31	13,457	14,453	12,878	8,472	7,343	21,2	958,996	25,334	2488,23	0	203,857	203,857	99,725	0	0	0	0	0	0	0
19:34:20	639,062	2627,701	13,506	14,404	12,911	8,537	7,367	21,2	958,996	25,334	2488,37	0	203,857	203,857	99,725	0	0	0	0	0	0	0
19:34:20	733,74	2635,038	13,652	14,599	12,945	8,613	7,391	21,2	958,996	25,334	2488,517	0	203,857	203,857	99,725	0	0	0	0	0	0	0
19:34:20	737,304	2642,411	13,799	14,648	12,978	8,689	7,417	21,2	958,996	25,334	2488,671	0	203,857	203,857	99,725	0	0	0	0	0	0	0
19:34:20	820,434	2650,615	13,945	14,746	13,017	8,774	7,443	21,2	958,996	25,334	2488,832	0	203,857	203,857	99,725	0	0	0	0	0	0	0
19:34:20	692,895	2657,544	13,945	14,795	13,056	8,845	7,471	21,2	958,996	25,334	2489,001	0	203,857	203,857	99,725	0	0	0	0	0	0	0
19:34:20	803,442	2665,579	13,994	14,843	13,099	8,928	7,499	21,2	958,996	25,334	2489,178	0	203,857	203,857	99,725	0	0	0	0	0	0	0
19:34:20	815,502	2673,734	14,14	14,843	13,137	9,012	7,529	21,2	958,996	25,334	2489,362	0	203,857	203,857	99,725	0	0	0	0	0	0	0
19:34:20	690,063	2680,634	14,092	15,088	13,179	9,083	7,56	21,2	958,996	25,334	2489,554	0	203,857	203,857	99,725	0	0	0	0	0	0	0
19:34:20	703,369	2687,668	14,14	14,941	13,216	9,156	7,591	21,2	958,996	25,334	2489,752	0	203,857	203,857	99,725	0	0	0	0	0	0	0
19:34:20	769,653	2695,365	14,287	15,088	13,251	9,235	7,623	21,2	958,996	25,334	2489,957	0	203,857	203,857	99,725	0	0	0	0	0	0	0
19:34:20	1137,524	2706,74	14,873	15,527	13,283	9,352	7,657	21,2	958,996	25,334	2490,174	0	203,857	203,857	99,725	0	0	0	0	0	0	0
19:34:20	613,378	2712,874	14,922	15,722	13,315	9,416	7,691	21,2	958,996	25,334	2490,397	0	203,857	203,857	99,725	0	0	0	0	0	0	0
19:34:21	750,903	2720,383	15,117	15,82	13,346	9,493	7,727	21,2	958,996	25,334	2490,627	0	203,857	203,857	99,725	0	0	0	0	0	0	0
19:34:21	847,949	2728,862	15,459	16,162	13,375	9,58	7,763	21,2	958,996	25,334	2490,865	0	203,857	203,857	99,725	0	0	0	0	0	0	0
19:34:21	715,136	2736,014	15,605	16,308	13,407	9,654	7,8	21,2	958,996	25,334	2491,11	0	203,857	203,857	99,725	0	0	0	0	0	0	0
19:34:21	585,131	2741,865	15,556	16,162	13,443	9,714	7,838	21,2	958,996	25,334	2491,361	0	203,857	203,857	99,725	0	0	0	0	0	0	0
19:34:21	529,956	2747,164	15,41	16,015	13,481	9,769	7,876	21,2	958,996	25,334	2491,617	0	203,857	203,857	99,725	0	0	0	0	0	0	0
19:34:21	840,502	2755,569	15,605	16,308	13,518	9,856	7,914	21,2	958,996	25,334	2491,88	0	203,857	203,857	99,725	0	0	0	0	0	0	0
19:34:21	705,981	2762,629	15,752	16,308	13,55	9,928	7,954	21,2	958,996	25,334	2492,151	0	203,857	203,857	99,725	0	0	0	0	0	0	0
19:34:21	596,997	2768,599	15,849	16,357	13,578	9,99	7,994	21,2	958,996	25,334	2492,428	0	203,857	203,857	99,725	0	0	0	0	0	0	0
19:34:21	772,265	2776,322	16,191	16,699	13,602	10,07	8,035	21,2	958,996	25,334	2492,712	0	203,857	203,857	99,725	0	0	0	0	0	0	0
19:34:21	609,472	2782,417	16,386	16,943	13,626	10,132	8,076	21,2	958,996	25,334	2493,001	0	203,857	203,857	99,725	0	0	0	0	0	0	0
19:34:21	554,443	2787,961	16,533	17,041	13,649	10,19	8,117	21,2	958,996	25,334	2493,296	0	203,857	203,857	99,725	0	0	0	0	0	0	0
19:34:21	720,336	2795,164	16,826	17,187	13,673	10,264	8,159	21,2	958,996	25,334	2493,598	0	203,857	203,857	99,725	0	0	0	0	0	0	0
19:34:21	601,318	2801,178	16,924	17,383	13,701	10,326	8,202	21,2	958,996	25,334	2493,906	0	203,857	203,857	99,725	0	0	0	0	0	0	0
19:34:21	310,449	2804,282	16,728	17,187	13,73	10,358	8,244	21,2	958,996	25,334	2494,216	0	203,857	203,857	99,725	0	0	0	0	0	0	0
19:34:21	395,776	2808,24	16,533	16,845	13,763	10,399	8,286	21,3	958,996	25,334	2494,53	0	203,857	203,857	99,725	0	0	0	0	0	0	0
19:34:21	415,429	2812,394	16,435	16,748	13,792	10,442	8,328	21,3	958,996	25,334	2494,848	0	203,857	203,857	99,725	0	0	0	0	0	0	0
19:34:21	504,418	2817,438	16,435	16,748	13,821	10,494	8,371	21,3	958,996	25,334	2495,17	0	203,857	203,857	99,725	0	0	0	0	0	0	0
19:34:21	519,189	2822,63	16,533	16,748	13,845	10,547	8,414	21,3	958,996	25,334	2495,498	0	203,857	203,857	99,725	0	0	0	0	0	0	0
19:34:21	485,864	2827,489	16,679	17,041	13,864	10,597	8,456	21,3	958,996	25,334	2495,83	0	203,857	203,857	99,725	0	0	0	0	0	0	0
19:34:21	582,861	2833,317	16,924	17,236	13,883	10,657	8,5	21,3	958,996	25,334	2496,167	0	203,857	203,857	99,725	0	0	0	0	0	0	0
19:34:21	645,996	2839,777	17,314	17,627	13,897	10,724	8,543	21,3	958,996	25,334	2496,511	0	203,857	203,857	99,725	0	0	0	0	0	0	0
19:34:21	535,498	2845,132	17,51	17,773	13,916	10,779	8,587	21,3	958,996	25,334	2496,86	0	203,857	203,857	99,725	0	0	0	0	0	0	0
19:34:21	422,924	2849,362	17,51	17,822	13,94	10,823	8,631	21,3	958,996	25,334	2497,212	0	203,857	203,857	99,725	0	0	0	0	0	0	0
19:34:21	239,208	2851,754	17,412	17,773	13,959	10,847	8,674	21,3	958,996	25,334	2497,567	0	203,857	203,857	99,725	0	0	0	0	0	0	0
19:34:21	456,884	2856,323	17,363	17,578	13,988	10,894	8,718	21,3	958,996	25,334	2497,925	0	204,466	204,466	99,727	0	0	0	0	0	0	0
19:34:21	271,313	2859,036	17,217	17,383	14,012	10,922	8,761	21,3	958,996	25,334	2498,286	0	204,466	204,466	99,727	0	0	0	0	0	0	0
19:34:21	426,855	2863,304	17,217	17,431	14,036	10,966	8,804	21,3	958,996	25,334	2498,651	0	204,466	204,466	99,727	0	0	0	0	0	0	0
19:34:21	436,767	2867,672	17,314	17,431	14,055	11,011	8,848	21,3	958,996	25,334	2499,02	0	204,466	204,466	99,727	0	0	0	0	0	0	0
19:34:21	422,656	2871,899	17,412	17,578	14,073	11,055	8,891	21,3	958,996	25,334	2499,393	0	204,466	204,466	99,727	0	0	0	0	0	0	0
19:34:21	403,71	2875,936	17,558	17,822	14,088	11,097	8,934	21,3	958,996	25,334	2499,77	0	204,466	204,466	99,727	0	0	0	0	0	0	0
19:34:21	500,317	2880,939	17,803	17,969	14,102	11,148	8,978	21,3	958,996	25,334	2500,151	0	204,466	204,466	99,727	0	0	0	0	0	0	0
19:34:21	428,295	2885,222	17,9	18,115	14,12	11,192	9,021	21,3	958,996	25,334	2500,537	0	204,466	204,466	99,727	0	0	0	0	0	0	0
19:34:21	356,054	2888,782	17,998	18,115	14,135	11,229	9,064	21,3	958,996	25,334	2500,925	0	204,466	204,466	99,727	0	0	0	0	0	0	0
19:34:21	323,535	2892,018	17,998	18,115	14,153	11,262	9,107	21,3	958,996	25,334	2501,316	0	204,466	204,466	99,727	0	0	0	0	0	0	0
19:34:21	243,359	2894,451	17,9	18,066	14,173	11,287	9,15	21,3	958,996	25,334	2501,709	0	204,466	204,466	99,727	0	0	0	0	0	0	0
19:34:21	287,133	2897,323	17,851	17,969	14,192	11,317	9,193	21,3	958,996	25,334	2502,104	0	204,466	204,466	99,727	0	0	0	0	0	0	0
19:34:21	318,994	2900,513	17,851	17,92	14,21	11,35	9,235	21,3	958,996	25,334	2502,503	0	204,466	204,466	99,727	0	0	0	0	0	0	0
19:34:21	292,846	2903,441	17,9	18,115	14,223	11,38	9,277	21,3	958,996	25,334	2502,904	0	204,466	204,466	99,727	0	0	0	0	0	0	0
19:34:21	388,232	2907,323	18,047	18,261	14,237	11,42	9,319	21,3	958,996	25,334	2503,308	0	204,466	204,466	99,727	0	0	0	0	0	0	0
19:34:21	400,366	2911,327	18,291	18,457	14,245	11,461	9,361	21,3	958,996	25,334	2503,716	0	204,466	204,466	99,727	0	0	0	0	0	0	0
19:34:21	365,307	2914,98	18,486	18,652	14,255	11,499	9,403	21,3	958,996	25,334	2504,128	0	204,466	204,466	99,727	0	0	0	0	0	0	0
19:34:21	302,001	2918	18,633	18,652	14,264	11,53	9,445	21,3	958,996	25,334	2504,541	0	204,466	204,466	99,727	0	0	0	0	0	0	0
19:34:21	363,427	2921,634	18,828	18,847	14,273	11,568	9,486	21,3	958,996	25,334	2504,959	0	204,466	204,466	99,727	0	0	0	0	0	0	0
19:34:21	83,349	2922,468	18,681	18,701	14,286	11,576	9,527	21,3	958,996	25,334	2505,376	0	204,466	204,466	99,727	0	0	0	0	0	0	0
19:34:21	280,737	2925,275	18,779	18,652	14,296	11,605	9,568	21,3	958,996	25,334	2505,796	0	204,466	204,466	99,727	0	0	0	0	0	0	0
19:34:21	146,948	2926,745	18,681	18,506	14,31	11,62	9,608	21,3	958,996	25,334	2506,217	0	204,466	204,466	99,727	0	0	0	0	0	0	0
19:34:21	177,929	2928,524	18,633	18,506	14,323	11,639	9,648	21,3	958,996	25,334	2506,639	0	204,466	204,466	99,727	0	0	0	0	0	0	0
19:34:21	-66,601	2927,858	18,388	18,359	14,333	11,632	9,687	21,3	958,996	25,334	2507,06	0	204,466	204,466	99,727	0	0	0	0	0	0	0
19:34:21	243,994	2930,298	18,486	18,457	14,341	11,657	9,726	21,3	958,996	25,334	2507,483	0	204,466	204,466	99,727	0	0	0	0	0	0	0
19:34:21	279,199	2933,09	18,681	18,701	14,346	11,686	9,764	21,3	958,996	25,334	2507,909	0	204,466	204,466	99,727	0	0	0	0	0	0	0
19:34:21	179,028	2934,88	18,779	18,701	14,35	11,704	9,802	21,3	958,996	25,334	2508,336	0	204,466	204,466	99,727	0	0	0	0	0	0	0
19:34:21	180,273	2936,683	18,877	18,799	14,355	11,723	9,84	21,3	958,996	25,334	2508,764	0	204,466	204,466	99,727	0	0	0	0	0	0	0
19:34:21	179,248	2938,475	18,974	18,847	14,359	11,741	9,877	21,3	958,996	25,334	2509,194	0	204,466	204,466	99,727	0	0	0	0	0	0	0
19:34:21	98,486	2939,46	18,974	18,945	14,365	11,752	9,914	21,3	958,996	25,334	2509,624	0	204,466	204,466	99,727	0	0	0	0	0	0	0
19:34:21	25,463	2939,715	18,877	18,847	14,372	11,754	9,95	21,3	958,996	25,334	2510,054	0	204,466	204,466	99,727	0	0	0	0	0	0	0
19:34:21	248,339	2942,198	19,023	18,945	14,378	11,78	9,986	21,3	958,996	25,334	2510,487	0	204,466	204,466	99,727	0	0	0	0	0	0	0
19:34:21	92,26	2943,121	18,974	18,847	14,386	11,789	10,021	21,3	958,996	25,334	2510,919	0	204,466	204,466	99,727	0	0	0	0	0	0	0
19:34:21	-48,925	2942,632	18,828	18,701	14,391	11,784	10,056	21,3	958,996	25,334	2511,351	0	204,466	204,466	99,727	0	0	0	0	0	0	0
19:34:21	111,279	2943,744	18,877	18,847	14,395	11,796	10,09	21,3	958,996	25,334	2511,783	0	204,466	204,466	99,727	0	0	0	0	0	0	0
19:34:21	100,61	2944,751	18,877	18,847	14,4	11,806	10,123	21,3	958,996	25,334	2512,216	0	204,466	204,466	99,727	0	0	0	0	0	0	0
19:34:21	148,681	2946,237	19,023	18,847	14,4	11,821	10,157	21,3	958,996	25,334	2512,65	0	204,466	204,466	99,727	0	0	0	0	0	0	0
19:34:21	168,212	2947,92	19,17	19,14	14,402	11,839	10,19	21,3	958,996	25,334	2513,086	0	204,466	204,466	99,727	0	0	0	0	0	0	0
19:34:21	0	2947,92	19,17	18,994	14,402	11,839	10,222	21,3	958,996	25,334	2513,52	0	204,466	204,466	99,727	0	0	0	0	0	0	0
19:34:21	-49,56	2947,424	19,121	18,945	14,402	11,834	10,254	21,3	958,996	25,334	2513,954	0	204,466	204,466	99,727	0	0	0	0	0	0	0
19:34:21	49,56	2947,92	19,17	19,189	14,402	11,839	10,285	21,3	958,996	25,334	2514,389	0	204,466	204,466	99,727	0	0	0	0	0	0	0
19:34:21	-88,012	2947,039	19,023	18,847	14,405	11,83	10,315	21,3	958,996	25,334	2514,821	0	204,466	204,466	99,727	0	0	0	0	0	0	0
19:34:21	-10,522	2946,934	18,974	18,799	14,407	11,829	10,345	21,3	958,996	25,334	2515,253	0	204,466	204,466	99,727	0	0	0	0	0	0	0
19:34:21	110,058	2948,035	19,023	18,945	14,411	11,84	10,374	21,3	958,996	25,334	2515,686	0	204,466	204,466	99,727	0	0	0	0	0	0	0
19:34:21	-88,037	2947,154	18,877	18,799	14,414	11,831	10,403	21,3	958,996	25,334	2516,118	0	204,466	204,466	99,727	0	0	0	0	0	0	0
19:34:21	148,73	2948,642	19,023	18,847	14,414	11,846	10,431	21,3	958,996	25,334	2516,55	0	204,466	204,466	99,727	0	0	0	0	0	0	0
19:34:21	-198,291	2946,659	18,828	18,701	14,414	11,826	10,458	21,3	958,996	25,334	2516,98	0	204,466	204,466	99,727	0	0	0	0	0	0	0
19:34:21	49,56	2947,154	18,877	18,799	14,414	11,831	10,485	21,3	958,996	25,334	2517,411	0	204,466	204,466	99,727	0	0	0	0	0	0	0
19:34:21	-42,187	2946,733	18,877	18,945	14,412	11,826	10,511	21,3	958,996	25,334	2517,84	0	204,466	204,466	99,727	0	0	0	0	0	0	0
19:34:21	-18,481	2946,548	18,877	18,847	14,411	11,825	10,537	21,3	958,996	25,334	2518,269	0	204,466	204,466	99,727	0	0	0	0	0	0	0
19:34:21	99,121	2947,539	18,974	18,945	14,411	11,835	10,563	21,3	958,996	25,334	2518,698	0	204,466	204,466	99,727	0	0	0	0	0	0	0
19:34:21	-118,627	2946,353	18,877	18,847	14,409	11,823	10,587	21,3	958,996	25,334	2519,125	0	204,466	204,466	99,727	0	0	0	0	0	0	0
19:34:21	0	2946,353	18,877	18,847	14,409	11,823	10,612	21,3	958,996	25,334	2519,552	0	204,466	204,466	99,727	0	0	0	0	0	0	0
19:34:21	0	2946,353	18,877	18,945	14,409	11,823	10,635	21,3	958,996	25,334	2519,979	0	204,466	204,466	99,727	0	0	0	0	0	0	0
19:34:21	-99,121	2945,361	18,779	18,603	14,409	11,812	10,658	21,3	958,996	25,334	2520,404	0	204,466	204,466	99,727	0	0	0	0	0	0	0
19:34:21	0	2945,361	18,779	18,652	14,409	11,812	10,681	21,3	958,996	25,334	2520,829	0	204,466	204,466	99,727	0	0	0	0	0	0	0
19:34:21	-10,937	2945,252	18,828	18,701	14,406	11,811	10,703	21,3	958,996	25,334	2521,254	0	204,466	204,466	99,727	0	0	0	0	0	0	0
19:34:21	-19,506	2945,057	18,828	18,847	14,405	11,809	10,725	21,3	958,996	25,334	2521,678	0	204,466	204,466	99,727	0	0	0	0	0	0	0
19:34:21	0	2945,057	18,828	18,701	14,405	11,809	10,746	21,3	958,996	25,334	2522,101	0	204,466	204,466	99,727	0	0	0	0	0	0	0
19:34:21	0	2945,057	18,828	18,701	14,405	11,809	10,767	21,3	958,996	25,334	2522,524	0	204,466	204,466	99,727	0	0	0	0	0	0	0
19:34:21	-178,735	2943,27	18,633	18,457	14,406	11,791	10,787	21,3	958,996	25,334	2522,945	0	204,466	204,466	99,727	0	0	0	0	0	0	0
19:34:21	49,56	2943,765	18,681	18,603	14,406	11,796	10,807	21,3	958,996	25,334	2523,365	0	204,466	204,466	99,727	0	0	0	0	0	0	0
19:34:21	99,121	2944,756	18,779	18,701	14,406	11,806	10,826	21,3	958,996	25,334	2523,787	0	204,466	204,466	99,727	0	0	0	0	0	0	0
19:34:21	-168,188	2943,075	18,633	18,359	14,405	11,789	10,845	21,3	958,996	25,334	2524,206	0	204,466	204,466	99,727	0	0	0	0	0	0	0
19:34:21	148,681	2944,561	18,779	18,701	14,405	11,804	10,864	21,3	958,996	25,334	2524,626	0	204,466	204,466	99,727	0	0	0	0	0	0	0
19:34:21	-209,35	2942,468	18,633	18,457	14,402	11,783	10,882	21,3	958,996	25,334	2525,044	0	204,466	204,466	99,727	0	0	0	0	0	0	0
19:34:21	49,536	2942,963	18,681	18,603	14,402	11,788	10,9	21,3	958,996	25,334	2525,462	0	204,466	204,466	99,727	0	0	0	0	0	0	0
19:34:21	0	2942,963	18,681	18,603	14,402	11,788	10,917	21,3	958,996	25,334	2525,879	0	204,466	204,466	99,727	0	0	0	0	0	0	0
19:34:21	79,638	2943,76	18,779	18,603	14,4	11,796	10,934	21,3	958,996	25,334	2526,297	0	204,466	204,466	99,727	0	0	0	0	0	0	0
19:34:21	-1,513	2943,744	18,877	18,945	14,395	11,796	10,951	21,3	958,996	25,334	2526,715	0	204,466	204,466	99,727	0	0	0	0	0	0	0
19:34:21	-99,072	2942,754	18,779	18,603	14,395	11,785	10,968	21,3	958,996	25,334	2527,131	0	204,466	204,466	99,727	0	0	0	0	0	0	0
19:34:21	0	2942,754	18,779	18,799	14,395	11,785	10,984	21,3	958,996	25,334	2527,546	0	204,466	204,466	99,727	0	0	0	0	0	0	0
19:34:21	49,536	2943,249	18,828	18,799	14,395	11,791	11	21,3	958,996	25,334	2527,962	0	204,466	204,466	99,727	0	0	0	0	0	0	0
19:34:21	49,536	2943,744	18,877	18,847	14,395	11,796	11,015	21,3	958,996	25,334	2528,378	0	204,466	204,466	99,727	0	0	0	0	0	0	0
19:34:21	-97,607	2942,768	18,681	18,701	14,4	11,786	11,03	21,3	958,996	25,334	2528,792	0	204,466	204,466	99,727	0	0	0	0	0	0	0
19:34:21	-148,608	2941,282	18,535	18,506	14,4	11,77	11,045	21,3	958,996	25,334	2529,204	0	204,466	204,466	99,727	0	0	0	0	0	0	0
19:34:21	168,09	2942,963	18,681	18,701	14,402	11,788	11,059	21,3	958,996	25,334	2529,618	0	204,466	204,466	99,727	0	0	0	0	0	0	0
19:34:22	-69,018	2942,273	18,633	18,603	14,4	11,78	11,074	21,3	958,996	25,334	2530,031	0	204,466	204,466	99,727	0	0	0	0	0	0	0
19:34:22	-100,585	2941,267	18,633	18,506	14,395	11,77	11,087	21,3	958,996	25,334	2530,442	0	204,466	204,466	99,727	0	0	0	0	0	0	0
19:34:22	148,657	2942,754	18,779	18,603	14,395	11,785	11,101	21,3	958,996	25,334	2530,854	0	204,466	204,466	99,727	0	0	0	0	0	0	0
19:34:22	49,536	2943,249	18,828	18,799	14,395	11,791	11,114	21,3	958,996	25,334	2531,267	0	204,466	204,466	99,727	0	0	0	0	0	0	0
19:34:22	-49,536	2942,754	18,779	18,603	14,395	11,785	11,128	21,3	958,996	25,334	2531,678	0	204,466	204,466	99,727	0	0	0	0	0	0	0
19:34:22	0	2942,754	18,779	18,603	14,395	11,785	11,14	21,3	958,996	25,334	2532,089	0	204,466	204,466	99,727	0	0	0	0	0	0	0
19:34:22	0	2942,754	18,779	18,701	14,395	11,785	11,153	21,3	958,996	25,334	2532,5	0	204,466	204,466	99,727	0	0	0	0	0	0	0
19:34:22	0	2942,754	18,779	18,603	14,395	11,785	11,165	21,3	958,996	25,334	2532,91	0	204,466	204,466	99,727	0	0	0	0	0	0	0
19:34:22	-99,121	2941,763	18,681	18,603	14,395	11,775	11,177	21,3	958,996	25,334	2533,319	0	204,466	204,466	99,727	0	0	0	0	0	0	0
19:34:22	-49,536	2941,267	18,633	18,506	14,395	11,77	11,189	21,3	958,996	25,334	2533,727	0	204,466	204,466	99,727	0	0	0	0	0	0	0
19:34:22	198,193	2943,249	18,828	18,701	14,395	11,791	11,201	21,3	958,996	25,334	2534,137	0	204,466	204,466	99,727	0	0	0	0	0	0	0
19:34:22	-148,657	2941,763	18,681	18,652	14,395	11,775	11,212	21,3	958,996	25,334	2534,544	0	204,466	204,466	99,727	0	0	0	0	0	0	0
19:34:22	99,121	2942,754	18,779	18,652	14,395	11,785	11,223	21,3	958,996	25,334	2534,952	0	204,466	204,466	99,727	0	0	0	0	0	0	0
19:34:22	-247,705	2940,277	18,535	18,506	14,395	11,76	11,234	21,4	958,996	25,334	2535,358	0	204,466	204,466	99,727	0	0	0	0	0	0	0
19:34:22	-346,606	2936,811	18,193	18,066	14,395	11,724	11,243	21,4	958,996	25,334	2535,759	0	204,466	204,466	99,727	0	0	0	0	0	0	0
19:34:22	-457,568	2932,235	17,803	17,431	14,391	11,677	11,252	21,4	958,996	25,334	2536,155	0	204,466	204,466	99,727	0	0	0	0	0	0	0
19:34:22	-495,288	2927,282	17,412	17,041	14,386	11,626	11,259	21,4	958,996	25,334	2536,546	0	204,466	204,466	99,727	0	0	0	0	0	0	0
19:34:22	-500,439	2922,278	17,217	16,552	14,369	11,574	11,266	21,4	958,996	25,334	2536,932	0	204,466	204,466	99,727	0	0	0	0	0	0	0
19:34:22	-698,315	2915,295	16,924	16,015	14,346	11,502	11,27	21,4	958,996	25,334	2537,31	0	204,466	204,466	99,727	0	0	0	0	0	0	0
19:34:22	-668,31	2908,611	16,826	15,869	14,314	11,433	11,273	21,4	958,996	25,334	2537,681	0	204,466	204,466	99,727	0	0	0	0	0	0	0
19:34:22	-556,323	2903,048	16,924	15,967	14,277	11,376	11,275	21,4	958,996	25,334	2538,047	0	204,466	204,466	99,727	0	0	0	0	0	0	0
19:34:22	-361,596	2899,432	17,363	16,308	14,231	11,339	11,277	21,4	958,996	25,334	2538,408	0	204,466	204,466	99,727	0	0	0	0	0	0	0
19:34:22	-656,347	2892,869	17,363	16,162	14,194	11,271	11,277	21,4	958,996	25,334	2538,762	0	204,466	204,466	99,727	0	0	0	0	0	0	0
19:34:22	-867,187	2884,197	17,07	16,064	14,162	11,182	11,275	21,4	958,996	25,334	2539,108	0	205,685	205,685	99,732	0	0	0	0	0	0	0
19:34:22	-751,806	2876,679	16,728	15,674	14,139	11,104	11,271	21,4	958,996	25,334	2539,445	0	205,685	205,685	99,732	0	0	0	0	0	0	0
19:34:22	-680,175	2869,877	16,386	15,478	14,12	11,034	11,267	21,4	958,996	25,334	2539,776	0	205,685	205,685	99,732	0	0	0	0	0	0	0
19:34:22	-1205,493	2857,822	15,605	14,502	14,096	10,91	11,26	21,4	958,996	25,334	2540,094	0	205,685	205,685	99,732	0	0	0	0	0	0	0
19:34:22	-605,102	2851,771	15,41	14,453	14,073	10,847	11,252	21,4	958,996	25,334	2540,406	0	205,685	205,685	99,732	0	0	0	0	0	0	0
19:34:22	-548,632	2846,285	15,361	14,453	14,045	10,791	11,243	21,4	958,996	25,334	2540,711	0	205,685	205,685	99,732	0	0	0	0	0	0	0
19:34:22	-587,963	2840,405	15,361	14,404	14,012	10,73	11,233	21,4	958,996	25,334	2541,011	0	205,685	205,685	99,732	0	0	0	0	0	0	0
19:34:22	-426,586	2836,139	15,605	14,795	13,974	10,686	11,222	21,4	958,996	25,334	2541,306	0	205,685	205,685	99,732	0	0	0	0	0	0	0
19:34:22	-378,784	2832,351	15,898	15,185	13,936	10,647	11,211	21,4	958,996	25,334	2541,597	0	205,685	205,685	99,732	0	0	0	0	0	0	0
19:34:22	-444,946	2827,902	16,045	15,283	13,902	10,601	11,199	21,4	958,996	25,334	2541,883	0	205,685	205,685	99,732	0	0	0	0	0	0	0
19:34:22	-606,347	2821,838	15,947	15,332	13,873	10,539	11,186	21,4	958,996	25,334	2542,163	0	205,685	205,685	99,732	0	0	0	0	0	0	0
19:34:22	-533,325	2816,505	15,752	15,185	13,854	10,484	11,172	21,4	958,996	25,334	2542,438	0	205,685	205,685	99,732	0	0	0	0	0	0	0
19:34:22	-560,083	2810,904	15,361	14,795	13,845	10,426	11,157	21,4	958,996	25,334	2542,706	0	205,685	205,685	99,732	0	0	0	0	0	0	0
19:34:22	-740,454	2803,5	14,873	14,404	13,83	10,35	11,141	21,4	958,996	25,334	2542,967	0	205,685	205,685	99,732	0	0	0	0	0	0	0
19:34:22	-460,668	2798,893	14,58	14,062	13,821	10,302	11,125	21,4	958,996	25,334	2543,223	0	205,685	205,685	99,732	0	0	0	0	0	0	0
19:34:22	-483,569	2794,057	14,433	14,062	13,802	10,253	11,108	21,4	958,996	25,334	2543,474	0	205,685	205,685	99,732	0	0	0	0	0	0	0
19:34:22	-294,14	2791,116	14,482	13,916	13,782	10,222	11,091	21,4	958,996	25,334	2543,722	0	205,685	205,685	99,732	0	0	0	0	0	0	0
19:34:22	-419,262	2786,923	14,482	14,062	13,759	10,179	11,073	21,4	958,996	25,334	2543,965	0	205,685	205,685	99,732	0	0	0	0	0	0	0
19:34:22	-221,362	2784,71	14,775	14,111	13,73	10,156	11,055	21,4	958,996	25,334	2544,206	0	205,685	205,685	99,732	0	0	0	0	0	0	0
19:34:22	-384,399	2780,866	14,97	14,404	13,697	10,117	11,036	21,4	958,996	25,334	2544,442	0	205,685	205,685	99,732	0	0	0	0	0	0	0
19:34:22	-343,774	2777,428	15,117	14,599	13,669	10,081	11,018	21,4	958,996	25,334	2544,675	0	205,685	205,685	99,732	0	0	0	0	0	0	0
19:34:22	-326,757	2774,161	15,215	14,746	13,645	10,047	10,999	21,4	958,996	25,334	2544,905	0	205,685	205,685	99,732	0	0	0	0	0	0	0
19:34:22	-574,243	2768,418	14,97	14,453	13,626	9,988	10,979	21,4	958,996	25,334	2545,128	0	205,685	205,685	99,732	0	0	0	0	0	0	0
19:34:22	-575,17	2762,666	14,58	14,209	13,616	9,929	10,958	21,4	958,996	25,334	2545,346	0	205,685	205,685	99,732	0	0	0	0	0	0	0
19:34:22	-529,492	2757,371	14,287	13,867	13,602	9,874	10,937	21,4	958,996	25,334	2545,557	0	205,685	205,685	99,732	0	0	0	0	0	0	0
19:34:22	-452,563	2752,846	14,092	13,623	13,588	9,828	10,915	21,4	958,996	25,334	2545,765	0	205,685	205,685	99,732	0	0	0	0	0	0	0
19:34:22	-404,052	2748,805	13,945	13,525	13,573	9,786	10,893	21,4	958,996	25,334	2545,968	0	205,685	205,685	99,732	0	0	0	0	0	0	0
19:34:22	-376,098	2745,044	13,896	13,574	13,554	9,747	10,871	21,4	958,996	25,334	2546,167	0	205,685	205,685	99,732	0	0	0	0	0	0	0
19:34:22	-413,671	2740,908	13,945	13,574	13,528	9,705	10,848	21,4	958,996	25,334	2546,361	0	205,685	205,685	99,732	0	0	0	0	0	0	0
19:34:22	-285,888	2738,049	14,092	13,72	13,504	9,675	10,825	21,4	958,996	25,334	2546,553	0	205,685	205,685	99,732	0	0	0	0	0	0	0
19:34:22	-285,742	2735,191	14,238	13,867	13,479	9,646	10,802	21,4	958,996	25,334	2546,742	0	205,685	205,685	99,732	0	0	0	0	0	0	0
19:34:22	-456,982	2730,621	14,238	13,867	13,454	9,599	10,778	21,4	958,996	25,334	2546,926	0	205,685	205,685	99,732	0	0	0	0	0	0	0
19:34:22	-364,306	2726,978	14,238	13,867	13,433	9,561	10,754	21,4	958,996	25,334	2547,106	0	205,685	205,685	99,732	0	0	0	0	0	0	0
19:34:22	-466,284	2722,316	14,14	13,769	13,412	9,513	10,73	21,4	958,996	25,334	2547,281	0	205,685	205,685	99,732	0	0	0	0	0	0	0
19:34:22	-448,828	2717,827	13,994	13,769	13,395	9,467	10,705	21,4	958,996	25,334	2547,451	0	205,685	205,685	99,732	0	0	0	0	0	0	0
19:34:22	-477,758	2713,05	13,799	13,525	13,379	9,417	10,68	21,4	958,996	25,334	2547,617	0	205,685	205,685	99,732	0	0	0	0	0	0	0
19:34:22	-438,623	2708,663	13,603	13,33	13,365	9,372	10,654	21,4	958,996	25,334	2547,778	0	205,685	205,685	99,732	0	0	0	0	0	0	0
19:34:22	-340,014	2705,263	13,506	13,33	13,351	9,337	10,628	21,4	958,996	25,334	2547,935	0	205,685	205,685	99,732	0	0	0	0	0	0	0
19:34:22	-406,64	2701,197	13,408	13,086	13,333	9,295	10,602	21,4	958,996	25,334	2548,088	0	205,685	205,685	99,732	0	0	0	0	0	0	0
19:34:22	-311,254	2698,084	13,408	13,037	13,316	9,263	10,576	21,4	958,996	25,334	2548,238	0	205,685	205,685	99,732	0	0	0	0	0	0	0
19:34:22	-361,181	2694,473	13,31	12,988	13,301	9,226	10,549	21,4	958,996	25,334	2548,385	0	205,685	205,685	99,732	0	0	0	0	0	0	0
19:34:22	-444,946	2690,023	13,164	12,841	13,284	9,18	10,523	21,4	958,996	25,334	2548,526	0	205,685	205,685	99,732	0	0	0	0	0	0	0
19:34:22	-313,964	2686,883	13,115	12,744	13,269	9,148	10,496	21,4	958,996	25,334	2548,665	0	205,685	205,685	99,732	0	0	0	0	0	0	0
19:34:22	-404,199	2682,841	13,017	12,744	13,251	9,106	10,468	21,4	958,996	25,334	2548,799	0	205,685	205,685	99,732	0	0	0	0	0	0	0
19:34:22	-351,416	2679,327	12,92	12,646	13,237	9,07	10,441	21,4	958,996	25,334	2548,929	0	205,685	205,685	99,732	0	0	0	0	0	0	0
19:34:22	-281,127	2676,516	12,822	12,646	13,226	9,041	10,413	21,4	958,996	25,334	2549,057	0	205,685	205,685	99,732	0	0	0	0	0	0	0
19:34:22	-277,294	2673,743	12,773	12,5	13,213	9,012	10,386	21,4	958,996	25,334	2549,181	0	205,685	205,685	99,732	0	0	0	0	0	0	0
19:34:22	-390,722	2669,836	12,627	12,256	13,199	8,972	10,358	21,4	958,996	25,334	2549,302	0	205,685	205,685	99,732	0	0	0	0	0	0	0
19:34:22	-379,321	2666,043	12,431	12,158	13,189	8,933	10,33	21,4	958,996	25,334	2549,418	0	205,685	205,685	99,732	0	0	0	0	0	0	0
19:34:22	-250,634	2663,536	12,431	12,109	13,174	8,907	10,302	21,4	958,996	25,334	2549,532	0	205,685	205,685	99,732	0	0	0	0	0	0	0
19:34:22	-334,838	2660,188	12,334	12,109	13,161	8,872	10,274	21,4	958,996	25,334	2549,643	0	205,685	205,685	99,732	0	0	0	0	0	0	0
19:34:22	-160,083	2658,587	12,431	12,109	13,146	8,856	10,247	21,4	958,996	25,334	2549,752	0	205,685	205,685	99,732	0	0	0	0	0	0	0
19:34:22	-208,129	2656,506	12,48	12,256	13,132	8,834	10,219	21,4	958,996	25,334	2549,859	0	205,685	205,685	99,732	0	0	0	0	0	0	0
19:34:22	-248,339	2654,022	12,48	12,158	13,118	8,809	10,191	21,4	958,996	25,334	2549,963	0	205,685	205,685	99,732	0	0	0	0	0	0	0
19:34:22	-250,854	2651,514	12,48	12,158	13,103	8,783	10,164	21,4	958,996	25,334	2550,064	0	205,685	205,685	99,732	0	0	0	0	0	0	0
19:34:22	-315,82	2648,356	12,334	12,109	13,094	8,75	10,136	21,4	958,996	25,334	2550,163	0	205,685	205,685	99,732	0	0	0	0	0	0	0
19:34:22	-355,249	2644,803	12,138	11,914	13,084	8,714	10,108	21,4	958,996	25,334	2550,257	0	205,685	205,685	99,732	0	0	0	0	0	0	0
19:34:22	-165,625	2643,147	12,138	11,914	13,075	8,697	10,08	21,4	958,996	25,334	2550,35	0	205,685	205,685	99,732	0	0	0	0	0	0	0
19:34:22	-175,317	2641,394	12,138	11,914	13,065	8,679	10,053	21,4	958,996	25,334	2550,442	0	205,685	205,685	99,732	0	0	0	0	0	0	0
19:34:22	-250,561	2638,888	12,138	11,914	13,051	8,653	10,025	21,4	958,996	25,334	2550,53	0	205,685	205,685	99,732	0	0	0	0	0	0	0
19:34:22	-271,044	2636,178	12,041	11,816	13,041	8,625	9,998	21,4	958,996	25,334	2550,616	0	205,685	205,685	99,732	0	0	0	0	0	0	0
19:34:22	-253,71	2633,64	12,041	11,816	13,026	8,599	9,971	21,4	958,996	25,334	2550,699	0	205,685	205,685	99,732	0	0	0	0	0	0	0
19:34:22	-75,39	2632,887	12,138	11,816	13,017	8,591	9,943	21,4	958,996	25,334	2550,781	0	205,685	205,685	99,732	0	0	0	0	0	0	0
19:34:22	-250,537	2630,381	12,138	11,914	13,003	8,565	9,916	21,4	958,996	25,334	2550,861	0	205,685	205,685	99,732	0	0	0	0	0	0	0
19:34:22	-267,626	2627,705	12,041	11,914	12,993	8,538	9,889	21,4	958,996	25,334	2550,938	0	205,685	205,685	99,732	0	0	0	0	0	0	0
19:34:22	-214,477	2625,56	11,992	11,816	12,983	8,515	9,862	21,4	958,996	25,334	2551,012	0	205,685	205,685	99,732	0	0	0	0	0	0	0
19:34:22	-229,565	2623,265	11,845	11,767	12,978	8,492	9,836	21,4	958,996	25,334	2551,085	0	205,685	205,685	99,732	0	0	0	0	0	0	0
19:34:22	-264,306	2620,621	11,748	11,621	12,969	8,465	9,809	21,4	958,996	25,334	2551,154	0	205,685	205,685	99,732	0	0	0	0	0	0	0
19:34:22	-264,282	2617,979	11,65	11,572	12,959	8,437	9,782	21,4	958,996	25,334	2551,221	0	205,685	205,685	99,732	0	0	0	0	0	0	0
19:34:22	-72,119	2617,257	11,748	11,621	12,95	8,43	9,755	21,4	958,996	25,334	2551,287	0	205,685	205,685	99,732	0	0	0	0	0	0	0
19:34:22	21,044	2617,468	11,943	11,621	12,94	8,432	9,729	21,4	958,996	25,334	2551,353	0	205,685	205,685	99,732	0	0	0	0	0	0	0
19:34:22	-265,332	2614,815	11,845	11,718	12,93	8,405	9,703	21,4	958,996	25,334	2551,417	0	205,685	205,685	99,732	0	0	0	0	0	0	0
19:34:22	-251,513	2612,299	11,845	11,718	12,916	8,379	9,677	21,4	958,996	25,334	2551,478	0	205,685	205,685	99,732	0	0	0	0	0	0	0
19:34:22	-168,774	2610,612	11,845	11,621	12,907	8,361	9,652	21,4	958,996	25,334	2551,537	0	205,685	205,685	99,732	0	0	0	0	0	0	0
19:34:22	-85,107	2609,761	11,845	11,621	12,902	8,353	9,626	21,4	958,996	25,334	2551,595	0	205,685	205,685	99,732	0	0	0	0	0	0	0
19:34:22	-264,135	2607,119	11,748	11,572	12,892	8,325	9,601	21,4	958,996	25,334	2551,65	0	205,685	205,685	99,732	0	0	0	0	0	0	0
19:34:23	-226,953	2604,85	11,601	11,523	12,887	8,302	9,575	21,4	958,996	25,334	2551,703	0	205,685	205,685	99,732	0	0	0	0	0	0	0
19:34:23	-168,725	2603,162	11,601	11,523	12,878	8,285	9,55	21,4	958,996	25,334	2551,755	0	205,685	205,685	99,732	0	0	0	0	0	0	0
19:34:23	-167,651	2601,486	11,601	11,425	12,868	8,267	9,525	21,4	958,996	25,334	2551,805	0	205,685	205,685	99,732	0	0	0	0	0	0	0
19:34:23	-178,1	2599,705	11,504	11,523	12,864	8,249	9,5	21,4	958,996	25,334	2551,853	0	205,685	205,685	99,732	0	0	0	0	0	0	0
19:34:23	-166,577	2598,039	11,504	11,425	12,854	8,232	9,475	21,4	958,996	25,334	2551,899	0	205,685	205,685	99,732	0	0	0	0	0	0	0
19:34:23	-168,896	2596,35	11,504	11,425	12,845	8,214	9,45	21,4	958,996	25,334	2551,943	0	205,685	205,685	99,732	0	0	0	0	0	0	0
19:34:23	-213,159	2594,219	11,455	11,377	12,835	8,192	9,425	21,4	958,996	25,334	2551,986	0	205,685	205,685	99,732	0	0	0	0	0	0	0
19:34:23	-227,758	2591,941	11,308	11,279	12,83	8,169	9,401	21,4	958,996	25,334	2552,026	0	205,685	205,685	99,732	0	0	0	0	0	0	0
19:34:23	-82,714	2591,114	11,308	11,23	12,826	8,16	9,376	21,4	958,996	25,334	2552,064	0	205,685	205,685	99,732	0	0	0	0	0	0	0
19:34:23	-168,676	2589,427	11,308	11,23	12,816	8,143	9,352	21,4	958,996	25,334	2552,102	0	205,685	205,685	99,732	0	0	0	0	0	0	0
19:34:23	-132,47	2588,102	11,259	11,181	12,811	8,129	9,328	21,4	958,996	25,334	2552,138	0	205,685	205,685	99,732	0	0	0	0	0	0	0
19:34:23	-161,23	2586,49	11,259	11,279	12,802	8,113	9,304	21,4	958,996	25,334	2552,172	0	205,685	205,685	99,732	0	0	0	0	0	0	0
19:34:23	-37,28	2586,117	11,308	11,279	12,797	8,109	9,281	21,4	958,996	25,334	2552,206	0	205,685	205,685	99,732	0	0	0	0	0	0	0
19:34:23	-70,312	2585,414	11,406	11,377	12,788	8,102	9,258	21,4	958,996	25,334	2552,239	0	205,685	205,685	99,732	0	0	0	0	0	0	0
19:34:23	-164,453	2583,77	11,406	11,377	12,779	8,085	9,235	21,3	958,996	25,334	2552,271	0	205,685	205,685	99,732	0	0	0	0	0	0	0
19:34:23	-263,818	2581,131	11,308	11,279	12,769	8,057	9,212	21,3	958,996	25,334	2552,3	0	205,685	205,685	99,732	0	0	0	0	0	0	0
19:34:23	-84,838	2580,283	11,308	11,279	12,764	8,049	9,189	21,3	958,996	25,334	2552,328	0	205,685	205,685	99,732	0	0	0	0	0	0	0
19:34:23	-131,372	2578,969	11,259	11,279	12,759	8,035	9,166	21,3	958,996	25,334	2552,355	0	205,685	205,685	99,732	0	0	0	0	0	0	0
19:34:23	-255,297	2576,416	11,162	11,23	12,75	8,009	9,144	21,3	958,996	25,334	2552,379	0	205,685	205,685	99,732	0	0	0	0	0	0	0
19:34:23	-131,323	2575,103	11,113	11,181	12,746	7,995	9,121	21,3	958,996	25,334	2552,401	0	205,685	205,685	99,732	0	0	0	0	0	0	0
19:34:23	-83,789	2574,265	11,113	11,035	12,741	7,987	9,099	21,3	958,996	25,334	2552,423	0	205,685	205,685	99,732	0	0	0	0	0	0	0
19:34:23	-177,758	2572,488	11,015	10,937	12,736	7,968	9,077	21,3	958,996	25,334	2552,444	0	205,685	205,685	99,732	0	0	0	0	0	0	0
19:34:23	-83,789	2571,65	11,015	10,888	12,731	7,96	9,055	21,3	958,996	25,334	2552,463	0	205,685	205,685	99,732	0	0	0	0	0	0	0
19:34:23	-81,665	2570,833	11,015	10,937	12,727	7,951	9,033	21,3	958,996	25,334	2552,481	0	205,685	205,685	99,732	0	0	0	0	0	0	0
19:34:23	-171,777	2569,115	11,015	10,937	12,717	7,934	9,012	21,3	958,996	25,334	2552,498	0	204,771	204,771	99,729	0	0	0	0	0	0	0
19:34:23	12,304	2569,238	11,113	10,937	12,712	7,935	8,991	21,3	958,996	25,334	2552,515	0	204,771	204,771	99,729	0	0	0	0	0	0	0
19:34:23	-162,28	2567,616	11,113	10,937	12,703	7,918	8,969	21,3	958,996	25,334	2552,53	0	204,771	204,771	99,729	0	0	0	0	0	0	0
19:34:23	-90,136	2566,714	11,113	10,937	12,698	7,909	8,949	21,3	958,996	25,334	2552,544	0	204,771	204,771	99,729	0	0	0	0	0	0	0
19:34:23	-175,585	2564,958	11,015	10,937	12,693	7,891	8,928	21,3	958,996	25,334	2552,556	0	204,771	204,771	99,729	0	0	0	0	0	0	0
19:34:23	-80,615	2564,152	11,015	10,888	12,689	7,882	8,907	21,3	958,996	25,334	2552,568	0	204,771	204,771	99,729	0	0	0	0	0	0	0
19:34:23	-158,911	2562,563	11,015	10,888	12,68	7,866	8,887	21,3	958,996	25,334	2552,578	0	204,771	204,771	99,729	0	0	0	0	0	0	0
19:34:23	-78,515	2561,778	11,015	10,937	12,675	7,858	8,867	21,3	958,996	25,334	2552,587	0	204,771	204,771	99,729	0	0	0	0	0	0	0
19:34:23	-89,038	2560,888	11,015	10,937	12,67	7,849	8,847	21,3	958,996	25,334	2552,595	0	204,771	204,771	99,729	0	0	0	0	0	0	0
19:34:23	-77,465	2560,113	11,015	10,888	12,666	7,841	8,827	21,3	958,996	25,334	2552,603	0	204,771	204,771	99,729	0	0	0	0	0	0	0
19:34:23	-78,295	2559,33	11,015	10,888	12,661	7,833	8,808	21,3	958,996	25,334	2552,609	0	204,771	204,771	99,729	0	0	0	0	0	0	0
19:34:23	-172,363	2557,606	10,918	10,84	12,657	7,815	8,788	21,3	958,996	25,334	2552,614	0	204,771	204,771	99,729	0	0	0	0	0	0	0
19:34:23	-41,577	2557,191	10,966	10,84	12,652	7,811	8,769	21,3	958,996	25,334	2552,619	0	204,771	204,771	99,729	0	0	0	0	0	0	0
19:34:23	-153,247	2555,658	10,82	10,742	12,651	7,795	8,75	21,3	958,996	25,334	2552,622	0	204,771	204,771	99,729	0	0	0	0	0	0	0
19:34:23	17,626	2555,834	10,918	10,742	12,647	7,797	8,731	21,3	958,996	25,334	2552,625	0	204,771	204,771	99,729	0	0	0	0	0	0	0
19:34:23	-171,069	2554,124	10,82	10,693	12,643	7,779	8,713	21,3	958,996	25,334	2552,627	0	204,771	204,771	99,729	0	0	0	0	0	0	0
19:34:23	-123,754	2552,886	10,771	10,693	12,638	7,766	8,694	21,3	958,996	25,334	2552,627	0	204,771	204,771	99,729	0	0	0	0	0	0	0
19:34:23	-88,012	2552,006	10,771	10,693	12,633	7,757	8,676	21,3	958,996	25,334	2552,006	0	204,771	204,771	99,729	0	0	0	0	0	0	0
19:34:23	-39,672	2551,609	10,82	10,693	12,628	7,753	8,658	21,3	958,996	25,334	2551,609	0	204,771	204,771	99,729	0	0	0	0	0	0	0
19:34:23	-75,122	2550,858	10,82	10,742	12,624	7,745	8,64	21,3	958,996	25,334	2550,858	0	204,771	204,771	99,729	0	0	0	0	0	0	0
19:34:23	-74,096	2550,117	10,82	10,742	12,62	7,738	8,622	21,3	958,996	25,334	2550,117	0	204,771	204,771	99,729	0	0	0	0	0	0	0
19:34:23	-87,963	2549,237	10,82	10,742	12,615	7,729	8,604	21,3	958,996	25,334	2549,237	0	204,771	204,771	99,729	0	0	0	0	0	0	0
19:34:23	-85,034	2548,387	10,82	10,742	12,61	7,72	8,587	21,3	958,996	25,334	2548,387	0	204,771	204,771	99,729	0	0	0	0	0	0	0
19:34:23	-120,385	2547,183	10,771	10,742	12,606	7,707	8,57	21,3	958,996	25,334	2547,183	0	204,771	204,771	99,729	0	0	0	0	0	0	0
19:34:23	-26,684	2546,916	10,82	10,742	12,602	7,705	8,553	21,3	958,996	25,334	2546,916	0	204,771	204,771	99,729	0	0	0	0	0	0	0
19:34:23	-73,022	2546,186	10,82	10,742	12,597	7,697	8,536	21,3	958,996	25,334	2546,186	0	204,771	204,771	99,729	0	0	0	0	0	0	0
19:34:23	-11,791	2546,068	10,82	10,595	12,597	7,696	8,52	21,3	958,996	25,334	2546,068	0	204,771	204,771	99,729	0	0	0	0	0	0	0
19:34:23	-119,36	2544,875	10,771	10,595	12,593	7,684	8,503	21,3	958,996	25,334	2544,875	0	204,771	204,771	99,729	0	0	0	0	0	0	0
19:34:23	-107,617	2543,798	10,673	10,547	12,592	7,673	8,487	21,3	958,996	25,334	2543,798	0	204,771	204,771	99,729	0	0	0	0	0	0	0
19:34:23	-71,948	2543,079	10,673	10,547	12,588	7,665	8,471	21,3	958,996	25,334	2543,079	0	204,771	204,771	99,729	0	0	0	0	0	0	0
19:34:23	-71,972	2542,359	10,673	10,547	12,584	7,658	8,455	21,3	958,996	25,334	2542,359	0	204,771	204,771	99,729	0	0	0	0	0	0	0
19:34:23	-61,254	2541,747	10,625	10,498	12,583	7,651	8,439	21,3	958,996	25,334	2541,747	0	204,771	204,771	99,729	0	0	0	0	0	0	0
19:34:23	-70,898	2541,038	10,625	10,498	12,579	7,644	8,424	21,3	958,996	25,334	2541,038	0	204,771	204,771	99,729	0	0	0	0	0	0	0
19:34:23	-107,543	2539,962	10,527	10,4	12,578	7,633	8,408	21,3	958,996	25,334	2539,962	0	204,771	204,771	99,729	0	0	0	0	0	0	0
19:34:23	22,729	2540,19	10,625	10,4	12,574	7,635	8,393	21,3	958,996	25,334	2539,963	0	204,771	204,771	99,729	0	0	0	0	0	0	0
19:34:23	-83,74	2539,352	10,625	10,498	12,569	7,627	8,378	21,3	958,996	25,334	2539,352	0	204,771	204,771	99,729	0	0	0	0	0	0	0
19:34:23	-164,501	2537,707	10,527	10,547	12,565	7,61	8,363	21,3	958,996	25,334	2537,707	0	204,771	204,771	99,729	0	0	0	0	0	0	0
19:34:23	80,59	2538,513	10,625	10,498	12,565	7,618	8,348	21,3	958,996	25,334	2537,708	0	204,771	204,771	99,729	0	0	0	0	0	0	0
19:34:23	-178,417	2536,729	10,527	10,498	12,56	7,6	8,334	21,3	958,996	25,334	2536,729	0	204,771	204,771	99,729	0	0	0	0	0	0	0
19:34:23	25,024	2536,979	10,625	10,595	12,556	7,602	8,319	21,3	958,996	25,334	2536,729	0	204,771	204,771	99,729	0	0	0	0	0	0	0
19:34:23	-82,69	2536,152	10,625	10,547	12,551	7,594	8,305	21,3	958,996	25,334	2536,152	0	204,771	204,771	99,729	0	0	0	0	0	0	0
19:34:23	-14,086	2536,011	10,625	10,547	12,55	7,592	8,291	21,3	958,996	25,334	2536,011	0	204,771	204,771	99,729	0	0	0	0	0	0	0
19:34:23	-68,603	2535,325	10,625	10,547	12,546	7,585	8,277	21,3	958,996	25,334	2535,325	0	204,771	204,771	99,729	0	0	0	0	0	0	0
19:34:23	-35,351	2534,972	10,673	10,547	12,542	7,582	8,263	21,3	958,996	25,334	2534,972	0	204,771	204,771	99,729	0	0	0	0	0	0	0
19:34:23	-189,282	2533,079	10,478	10,498	12,542	7,562	8,25	21,3	958,996	25,334	2533,079	0	204,771	204,771	99,729	0	0	0	0	0	0	0
19:34:23	-15,136	2532,928	10,478	10,4	12,541	7,56	8,236	21,3	958,996	25,334	2532,928	0	204,771	204,771	99,729	0	0	0	0	0	0	0
19:34:23	-82,666	2532,101	10,478	10,4	12,536	7,552	8,223	21,3	958,996	25,334	2532,101	0	204,771	204,771	99,729	0	0	0	0	0	0	0
19:34:23	-35,375	2531,747	10,527	10,4	12,531	7,548	8,21	21,3	958,996	25,334	2531,747	0	204,771	204,771	99,729	0	0	0	0	0	0	0
19:34:23	10,888	2531,856	10,625	10,498	12,527	7,549	8,197	21,3	958,996	25,334	2531,747	0	204,771	204,771	99,729	0	0	0	0	0	0	0
19:34:23	-176,245	2530,094	10,527	10,547	12,522	7,531	8,184	21,3	958,996	25,334	2530,094	0	204,771	204,771	99,729	0	0	0	0	0	0	0
19:34:23	28,1	2530,375	10,625	10,595	12,518	7,534	8,171	21,3	958,996	25,334	2530,094	0	204,771	204,771	99,729	0	0	0	0	0	0	0
19:34:23	-161,083	2528,764	10,527	10,547	12,515	7,518	8,158	21,3	958,996	25,334	2528,764	0	204,771	204,771	99,729	0	0	0	0	0	0	0
19:34:23	-63,476	2528,129	10,478	10,498	12,514	7,511	8,145	21,3	958,996	25,334	2528,129	0	204,771	204,771	99,729	0	0	0	0	0	0	0
19:34:23	-47,265	2527,656	10,429	10,4	12,514	7,506	8,133	21,3	958,996	25,334	2527,656	0	204,771	204,771	99,729	0	0	0	0	0	0	0
19:34:23	-94,58	2526,711	10,332	10,351	12,514	7,496	8,12	21,3	958,996	25,334	2526,711	0	204,771	204,771	99,729	0	0	0	0	0	0	0
19:34:23	-62,182	2526,089	10,283	10,351	12,513	7,49	8,108	21,3	958,996	25,334	2526,089	0	204,771	204,771	99,729	0	0	0	0	0	0	0
19:34:23	-19,409	2525,895	10,332	10,4	12,509	7,488	8,096	21,3	958,996	25,334	2525,895	0	204,771	204,771	99,729	0	0	0	0	0	0	0
19:34:23	-51,464	2525,38	10,429	10,4	12,501	7,483	8,084	21,3	958,996	25,334	2525,38	0	204,771	204,771	99,729	0	0	0	0	0	0	0
19:34:23	106,445	2526,444	10,625	10,595	12,496	7,494	8,072	21,3	958,996	25,334	2525,381	0	204,771	204,771	99,729	0	0	0	0	0	0	0
19:34:23	-96,582	2525,479	10,625	10,693	12,49	7,484	8,061	21,3	958,996	25,334	2525,381	0	204,771	204,771	99,729	0	0	0	0	0	0	0
19:34:23	-17,114	2525,307	10,673	10,693	12,487	7,482	8,049	21,3	958,996	25,334	2525,307	0	204,771	204,771	99,729	0	0	0	0	0	0	0
19:34:23	-157,983	2523,728	10,527	10,547	12,486	7,466	8,038	21,3	958,996	25,334	2523,728	0	204,771	204,771	99,729	0	0	0	0	0	0	0
19:34:23	-47,265	2523,255	10,478	10,498	12,486	7,461	8,027	21,3	958,996	25,334	2523,255	0	204,771	204,771	99,729	0	0	0	0	0	0	0
19:34:23	-47,265	2522,782	10,429	10,498	12,486	7,456	8,015	21,3	958,996	25,334	2522,782	0	204,771	204,771	99,729	0	0	0	0	0	0	0
19:34:23	-48,388	2522,298	10,429	10,351	12,483	7,451	8,004	21,3	958,996	25,334	2522,298	0	204,771	204,771	99,729	0	0	0	0	0	0	0
19:34:23	-94,506	2521,353	10,332	10,351	12,483	7,441	7,993	21,3	958,996	25,334	2521,353	0	204,771	204,771	99,729	0	0	0	0	0	0	0
19:34:23	-63,232	2520,721	10,283	10,058	12,482	7,435	7,982	21,3	958,996	25,334	2520,721	0	204,771	204,771	99,729	0	0	0	0	0	0	0
19:34:23	-17,138	2520,55	10,332	10,205	12,479	7,433	7,972	21,3	958,996	25,334	2520,55	0	204,771	204,771	99,729	0	0	0	0	0	0	0
19:34:23	61,083	2521,161	10,429	10,302	12,477	7,439	7,961	21,3	958,996	25,334	2520,55	0	204,771	204,771	99,729	0	0	0	0	0	0	0
19:34:23	-157,812	2519,582	10,332	10,302	12,473	7,423	7,951	21,3	958,996	25,334	2519,582	0	204,771	204,771	99,729	0	0	0	0	0	0	0
19:34:23	14,111	2519,724	10,429	10,205	12,469	7,424	7,94	21,3	958,996	25,334	2519,583	0	204,771	204,771	99,729	0	0	0	0	0	0	0
19:34:23	-16,259	2519,561	10,478	10,4	12,465	7,423	7,93	21,3	958,996	25,334	2519,561	0	204,771	204,771	99,729	0	0	0	0	0	0	0
19:34:23	-17,065	2519,39	10,478	10,4	12,464	7,421	7,92	21,3	958,996	25,334	2519,39	0	204,771	204,771	99,729	0	0	0	0	0	0	0
19:34:23	-110,546	2518,285	10,429	10,351	12,46	7,409	7,91	21,3	958,996	25,334	2518,285	0	204,771	204,771	99,729	0	0	0	0	0	0	0
19:34:23	29,98	2518,585	10,478	10,351	12,459	7,413	7,9	21,3	958,996	25,334	2518,285	0	204,771	204,771	99,729	0	0	0	0	0	0	0
19:34:23	-64,453	2517,94	10,429	10,351	12,458	7,406	7,891	21,3	958,996	25,334	2517,94	0	204,771	204,771	99,729	0	0	0	0	0	0	0
19:34:23	2,197	2517,962	10,478	10,351	12,456	7,406	7,881	21,3	958,996	25,334	2517,94	0	204,771	204,771	99,729	0	0	0	0	0	0	0
19:34:24	-159,985	2516,362	10,332	10,205	12,455	7,39	7,872	21,3	958,996	25,334	2516,362	0	204,771	204,771	99,729	0	0	0	0	0	0	0
19:34:24	-17,041	2516,192	10,332	10,205	12,454	7,388	7,862	21,3	958,996	25,334	2516,192	0	204,771	204,771	99,729	0	0	0	0	0	0	0
19:34:24	-62,28	2515,569	10,332	10,302	12,45	7,381	7,853	21,3	958,996	25,334	2515,569	0	204,771	204,771	99,729	0	0	0	0	0	0	0
19:34:24	0	2515,569	10,332	10,302	12,45	7,381	7,843	21,3	958,996	25,334	2515,569	0	204,771	204,771	99,729	0	0	0	0	0	0	0
19:34:24	-110,717	2514,462	10,283	10,205	12,447	7,37	7,834	21,3	958,996	25,334	2514,462	0	204,771	204,771	99,729	0	0	0	0	0	0	0
19:34:24	-18,115	2514,281	10,283	10,156	12,446	7,368	7,825	21,3	958,996	25,334	2514,281	0	204,771	204,771	99,729	0	0	0	0	0	0	0
19:34:24	-17,211	2514,109	10,283	10,205	12,445	7,366	7,816	21,3	958,996	25,334	2514,109	0	204,771	204,771	99,729	0	0	0	0	0	0	0
19:34:24	-43,969	2513,669	10,283	10,156	12,442	7,362	7,807	21,3	958,996	25,334	2513,669	0	204,771	204,771	99,729	0	0	0	0	0	0	0
19:34:24	-112,695	2512,542	10,185	10,058	12,441	7,35	7,798	21,3	958,996	25,334	2512,542	0	204,771	204,771	99,729	0	0	0	0	0	0	0
19:34:24	80,419	2513,346	10,332	10,302	12,438	7,359	7,789	21,3	958,996	25,334	2512,543	0	204,771	204,771	99,729	0	0	0	0	0	0	0
19:34:24	-65,502	2512,691	10,283	10,156	12,437	7,352	7,781	21,3	958,996	25,334	2512,543	0	204,771	204,771	99,729	0	0	0	0	0	0	0
19:34:24	0	2512,691	10,283	10,156	12,437	7,352	7,772	21,3	958,996	25,334	2512,543	0	204,771	204,771	99,729	0	0	0	0	0	0	0
19:34:24	-18,115	2512,51	10,283	10,156	12,436	7,35	7,764	21,3	958,996	25,334	2512,51	0	204,771	204,771	99,729	0	0	0	0	0	0	0
19:34:24	-42,895	2512,081	10,283	10,302	12,433	7,346	7,756	21,2	956,216	25,334	2512,081	0	204,771	204,771	99,729	0	0	0	0	0	0	0
19:34:24	-105,004	2511,031	10,185	10,058	12,432	7,335	7,748	21,2	956,216	25,334	2511,031	0	204,771	204,771	99,729	0	0	0	0	0	0	0
19:34:24	76,147	2511,792	10,283	10,058	12,431	7,343	7,74	21,2	956,216	25,334	2511,032	0	204,771	204,771	99,729	0	0	0	0	0	0	0
19:34:24	-41,845	2511,374	10,283	10,156	12,429	7,338	7,732	21,2	956,216	25,334	2511,032	0	204,771	204,771	99,729	0	0	0	0	0	0	0
19:34:24	-112,768	2510,246	10,185	10,156	12,428	7,327	7,724	21,2	956,216	25,334	2510,246	0	204,771	204,771	99,729	0	0	0	0	0	0	0
19:34:24	80,493	2511,051	10,332	10,351	12,424	7,335	7,716	21,2	956,216	25,334	2510,247	0	204,771	204,771	99,729	0	0	0	0	0	0	0
19:34:24	-61,206	2510,439	10,332	10,351	12,421	7,329	7,709	21,2	956,216	25,334	2510,247	0	204,771	204,771	99,729	0	0	0	0	0	0	0
19:34:24	-47,216	2509,967	10,283	10,205	12,421	7,324	7,701	21,2	956,216	25,334	2509,967	0	204,771	204,771	99,729	0	0	0	0	0	0	0
19:34:24	-113,623	2508,831	10,185	10,156	12,42	7,312	7,694	21,2	956,216	25,334	2508,831	0	204,771	204,771	99,729	0	0	0	0	0	0	0
19:34:24	94,458	2509,775	10,283	10,351	12,42	7,322	7,686	21,2	956,216	25,334	2508,832	0	204,771	204,771	99,729	0	0	0	0	0	0	0
19:34:24	-94,458	2508,831	10,185	10,156	12,42	7,312	7,679	21,2	956,216	25,334	2508,831	0	203,57	203,57	99,724	0	0	0	0	0	0	0
19:34:24	-19,335	2508,637	10,185	10,156	12,418	7,31	7,672	21,2	956,216	25,334	2508,637	0	203,57	203,57	99,724	0	0	0	0	0	0	0
19:34:24	-40,771	2508,23	10,185	10,205	12,416	7,306	7,665	21,2	956,216	25,334	2508,23	0	203,57	203,57	99,724	0	0	0	0	0	0	0
19:34:24	-37,646	2507,853	10,185	10,156	12,414	7,302	7,657	21,2	956,216	25,334	2507,853	0	203,57	203,57	99,724	0	0	0	0	0	0	0
19:34:24	34,277	2508,196	10,283	10,058	12,411	7,305	7,651	21,2	956,216	25,334	2507,854	0	203,57	203,57	99,724	0	0	0	0	0	0	0
19:34:24	-19,335	2508,003	10,283	10,205	12,409	7,303	7,644	21,2	956,216	25,334	2507,854	0	203,57	203,57	99,724	0	0	0	0	0	0	0
19:34:24	-40,625	2507,596	10,283	10,156	12,407	7,299	7,637	21,2	956,216	25,334	2507,596	0	203,57	203,57	99,724	0	0	0	0	0	0	0
19:34:24	27,88	2507,875	10,332	10,302	12,406	7,302	7,63	21,2	956,216	25,334	2507,597	0	203,57	203,57	99,724	0	0	0	0	0	0	0
19:34:24	-161,01	2506,265	10,185	10,058	12,405	7,286	7,624	21,2	956,216	25,334	2506,265	0	203,57	203,57	99,724	0	0	0	0	0	0	0
19:34:24	52,587	2506,791	10,283	10,156	12,403	7,291	7,617	21,2	956,216	25,334	2506,265	0	203,57	203,57	99,724	0	0	0	0	0	0	0
19:34:24	-18,31	2506,608	10,283	10,058	12,402	7,289	7,611	21,2	956,216	25,334	2506,266	0	203,57	203,57	99,724	0	0	0	0	0	0	0
19:34:24	0	2506,608	10,283	10,205	12,402	7,289	7,604	21,2	956,216	25,334	2506,266	0	203,57	203,57	99,724	0	0	0	0	0	0	0
19:34:24	-119,042	2505,417	10,283	10,205	12,395	7,277	7,598	21,2	956,216	25,334	2505,417	0	203,57	203,57	99,724	0	0	0	0	0	0	0
19:34:24	0	2505,417	10,283	10,156	12,395	7,277	7,592	21,2	956,216	25,334	2505,417	0	203,57	203,57	99,724	0	0	0	0	0	0	0
19:34:24	0	2505,417	10,283	10,156	12,395	7,277	7,585	21,2	956,216	25,334	2505,417	0	203,57	203,57	99,724	0	0	0	0	0	0	0
19:34:24	-141,601	2504,001	10,136	10,156	12,395	7,262	7,579	21,2	956,216	25,334	2504,001	0	203,57	203,57	99,724	0	0	0	0	0	0	0
19:34:24	141,601	2505,417	10,283	10,205	12,395	7,277	7,573	21,2	956,216	25,334	2504,003	0	203,57	203,57	99,724	0	0	0	0	0	0	0
19:34:24	-94,384	2504,474	10,185	10,156	12,395	7,267	7,567	21,2	956,216	25,334	2504,003	0	203,57	203,57	99,724	0	0	0	0	0	0	0
19:34:24	-47,216	2504,001	10,136	10,058	12,395	7,262	7,561	21,2	956,216	25,334	2504,001	0	203,57	203,57	99,724	0	0	0	0	0	0	0
19:34:24	-81,616	2503,185	10,136	10,058	12,39	7,254	7,555	21,2	956,216	25,334	2503,185	0	203,57	203,57	99,724	0	0	0	0	0	0	0
19:34:24	0	2503,185	10,136	10,058	12,39	7,254	7,549	21,2	956,216	25,334	2503,185	0	203,57	203,57	99,724	0	0	0	0	0	0	0
19:34:24	0	2503,185	10,136	10,058	12,39	7,254	7,543	21,2	956,216	25,334	2503,185	0	203,57	203,57	99,724	0	0	0	0	0	0	0
19:34:24	0	2503,185	10,136	10,156	12,39	7,254	7,538	21,2	956,216	25,334	2503,185	0	203,57	203,57	99,724	0	0	0	0	0	0	0
19:34:24	-19,335	2502,992	10,136	10,009	12,389	7,252	7,532	21,2	956,216	25,334	2502,992	0	203,57	203,57	99,724	0	0	0	0	0	0	0
19:34:24	-94,36	2502,048	10,039	10,009	12,389	7,242	7,527	21,2	956,216	25,334	2502,048	0	203,57	203,57	99,724	0	0	0	0	0	0	0
19:34:24	54,614	2502,594	10,136	10,009	12,387	7,248	7,521	21,2	956,216	25,334	2502,049	0	203,57	203,57	99,724	0	0	0	0	0	0	0
19:34:24	-19,311	2502,401	10,136	10,058	12,386	7,246	7,516	21,2	956,216	25,334	2502,049	0	203,57	203,57	99,724	0	0	0	0	0	0	0
19:34:24	-94,384	2501,457	10,039	10,058	12,386	7,236	7,51	21,2	956,216	25,334	2501,457	0	203,57	203,57	99,724	0	0	0	0	0	0	0
19:34:24	33,178	2501,789	10,136	10,156	12,382	7,239	7,505	21,2	956,216	25,334	2501,458	0	203,57	203,57	99,724	0	0	0	0	0	0	0
19:34:24	27,832	2502,067	10,185	10,156	12,381	7,242	7,5	21,2	956,216	25,334	2501,458	0	203,57	203,57	99,724	0	0	0	0	0	0	0
19:34:24	-19,335	2501,874	10,185	10,156	12,38	7,24	7,495	21,2	956,216	25,334	2501,458	0	203,57	203,57	99,724	0	0	0	0	0	0	0
19:34:24	-122,192	2500,652	10,039	10,009	12,381	7,228	7,489	21,2	956,216	25,334	2500,652	0	203,57	203,57	99,724	0	0	0	0	0	0	0
19:34:24	0	2500,652	10,039	10,156	12,381	7,228	7,484	21,2	956,216	25,334	2500,652	0	203,57	203,57	99,724	0	0	0	0	0	0	0
19:34:24	-19,36	2500,459	10,039	10,058	12,38	7,226	7,479	21,2	956,216	25,334	2500,459	0	203,57	203,57	99,724	0	0	0	0	0	0	0
19:34:24	81,591	2501,275	10,185	10,156	12,377	7,234	7,474	21,2	956,216	25,334	2500,459	0	203,57	203,57	99,724	0	0	0	0	0	0	0
19:34:24	-107,324	2500,201	10,136	10,058	12,373	7,223	7,469	21,2	956,216	25,334	2500,201	0	203,57	203,57	99,724	0	0	0	0	0	0	0
19:34:24	122,192	2501,423	10,283	10,205	12,372	7,236	7,465	21,2	956,216	25,334	2500,203	0	203,57	203,57	99,724	0	0	0	0	0	0	0
19:34:24	-18,286	2501,24	10,283	10,205	12,371	7,234	7,46	21,2	956,216	25,334	2500,204	0	203,57	203,57	99,724	0	0	0	0	0	0	0
19:34:24	-137,304	2499,867	10,185	10,156	12,369	7,22	7,456	21,2	956,216	25,334	2499,867	0	203,57	203,57	99,724	0	0	0	0	0	0	0
19:34:24	-19,311	2499,674	10,185	10,058	12,367	7,218	7,451	21,2	956,216	25,334	2499,674	0	203,57	203,57	99,724	0	0	0	0	0	0	0
19:34:24	-47,167	2499,203	10,136	10,058	12,367	7,213	7,446	21,2	956,216	25,334	2499,203	0	203,57	203,57	99,724	0	0	0	0	0	0	0
19:34:24	-94,335	2498,259	10,039	10,009	12,367	7,203	7,442	21,2	956,216	25,334	2498,259	0	203,57	203,57	99,724	0	0	0	0	0	0	0
19:34:24	0	2498,259	10,039	10,058	12,367	7,203	7,437	21,2	956,216	25,334	2498,259	0	203,57	203,57	99,724	0	0	0	0	0	0	0
19:34:24	-19,335	2498,066	10,039	9,961	12,366	7,201	7,432	21,2	956,216	25,334	2498,066	0	203,57	203,57	99,724	0	0	0	0	0	0	0
19:34:24	-108,325	2496,983	9,99	9,863	12,363	7,19	7,427	21,2	956,216	25,334	2496,983	0	203,57	203,57	99,724	0	0	0	0	0	0	0
19:34:24	0	2496,983	9,99	9,863	12,363	7,19	7,423	21,2	956,216	25,334	2496,983	0	203,57	203,57	99,724	0	0	0	0	0	0	0
19:34:24	-47,192	2496,511	9,941	9,863	12,363	7,185	7,418	21,2	956,216	25,334	2496,511	0	203,57	203,57	99,724	0	0	0	0	0	0	0
19:34:24	29,028	2496,801	9,99	9,814	12,362	7,188	7,414	21,2	956,216	25,334	2496,511	0	203,57	203,57	99,724	0	0	0	0	0	0	0
19:34:24	-88,964	2495,911	9,941	9,814	12,359	7,179	7,409	21,2	956,216	25,334	2495,911	0	203,57	203,57	99,724	0	0	0	0	0	0	0
19:34:24	-18,31	2495,728	9,941	9,814	12,358	7,177	7,404	21,2	956,216	25,334	2495,728	0	203,57	203,57	99,724	0	0	0	0	0	0	0
19:34:24	-14,013	2495,588	9,99	9,863	12,355	7,175	7,4	21,2	956,216	25,334	2495,588	0	203,57	203,57	99,724	0	0	0	0	0	0	0
19:34:24	10,571	2495,694	10,039	9,961	12,353	7,177	7,396	21,2	956,216	25,334	2495,588	0	203,57	203,57	99,724	0	0	0	0	0	0	0
19:34:24	-91,088	2494,783	9,99	9,863	12,35	7,167	7,391	21,2	956,216	25,334	2494,783	0	203,57	203,57	99,724	0	0	0	0	0	0	0
19:34:24	-64,184	2494,141	9,941	9,814	12,349	7,161	7,387	21,2	956,216	25,334	2494,141	0	203,57	203,57	99,724	0	0	0	0	0	0	0
19:34:24	47,119	2494,612	9,99	9,863	12,349	7,165	7,382	21,2	956,216	25,334	2494,141	0	203,57	203,57	99,724	0	0	0	0	0	0	0
19:34:24	-15,087	2494,461	10,039	9,961	12,346	7,164	7,378	21,2	956,216	25,334	2494,142	0	203,57	203,57	99,724	0	0	0	0	0	0	0
19:34:24	-94,287	2493,518	9,941	9,814	12,346	7,154	7,374	21,2	956,216	25,334	2493,518	0	203,57	203,57	99,724	0	0	0	0	0	0	0
19:34:24	-94,238	2492,576	9,843	9,716	12,346	7,144	7,369	21,2	956,216	25,334	2492,576	0	203,57	203,57	99,724	0	0	0	0	0	0	0
19:34:24	75,952	2493,336	9,941	9,814	12,345	7,152	7,365	21,2	956,216	25,334	2492,577	0	203,57	203,57	99,724	0	0	0	0	0	0	0
19:34:24	-156,518	2491,77	9,843	9,814	12,341	7,136	7,36	21,2	956,216	25,334	2491,77	0	203,57	203,57	99,724	0	0	0	0	0	0	0
19:34:24	76	2492,53	9,941	9,814	12,34	7,144	7,356	21,2	956,216	25,334	2491,771	0	203,57	203,57	99,724	0	0	0	0	0	0	0
19:34:24	-16,162	2492,369	9,99	9,814	12,337	7,142	7,352	21,2	956,216	25,334	2491,772	0	203,57	203,57	99,724	0	0	0	0	0	0	0
19:34:24	-17,236	2492,196	9,99	9,863	12,336	7,141	7,348	21,2	956,216	25,334	2491,772	0	203,57	203,57	99,724	0	0	0	0	0	0	0
19:34:24	0	2492,196	9,99	9,814	12,336	7,141	7,344	21,2	956,216	25,334	2491,773	0	203,57	203,57	99,724	0	0	0	0	0	0	0
19:34:24	-62,231	2491,574	9,99	9,961	12,332	7,134	7,34	21,2	956,216	25,334	2491,574	0	203,57	203,57	99,724	0	0	0	0	0	0	0
19:34:24	0	2491,574	9,99	9,863	12,332	7,134	7,336	21,2	956,216	25,334	2491,574	0	203,57	203,57	99,724	0	0	0	0	0	0	0
19:34:24	0	2491,574	9,99	9,863	12,332	7,134	7,332	21,2	956,216	25,334	2491,574	0	203,57	203,57	99,724	0	0	0	0	0	0	0
19:34:24	-47,119	2491,103	9,941	9,814	12,332	7,129	7,328	21,2	956,216	25,334	2491,103	0	203,57	203,57	99,724	0	0	0	0	0	0	0
19:34:24	-94,238	2490,161	9,843	9,814	12,332	7,12	7,324	21,2	956,216	25,334	2490,161	0	203,57	203,57	99,724	0	0	0	0	0	0	0
19:34:24	-18,115	2489,979	9,843	9,668	12,331	7,118	7,32	21,2	956,216	25,334	2489,979	0	203,57	203,57	99,724	0	0	0	0	0	0	0
19:34:24	94,238	2490,922	9,941	9,814	12,331	7,127	7,316	21,2	956,216	25,334	2489,98	0	203,57	203,57	99,724	0	0	0	0	0	0	0
19:34:24	0	2490,922	9,941	9,961	12,331	7,127	7,312	21,2	956,216	25,334	2489,981	0	203,57	203,57	99,724	0	0	0	0	0	0	0
19:34:24	0	2490,922	9,941	9,814	12,331	7,127	7,308	21,2	956,216	25,334	2489,982	0	203,57	203,57	99,724	0	0	0	0	0	0	0
19:34:24	-141,357	2489,508	9,795	9,521	12,331	7,113	7,305	21,2	956,216	25,334	2489,508	0	203,57	203,57	99,724	0	0	0	0	0	0	0
19:34:24	141,357	2490,922	9,941	9,814	12,331	7,127	7,301	21,2	956,216	25,334	2489,51	0	203,57	203,57	99,724	0	0	0	0	0	0	0
19:34:24	-94,238	2489,979	9,843	9,716	12,331	7,118	7,298	21,2	956,216	25,334	2489,51	0	203,57	203,57	99,724	0	0	0	0	0	0	0
19:34:24	141,357	2491,393	9,99	9,863	12,331	7,132	7,294	21,2	956,216	25,334	2489,512	0	203,57	203,57	99,724	0	0	0	0	0	0	0
19:34:25	-47,119	2490,922	9,941	9,814	12,331	7,127	7,291	21,2	956,216	25,334	2489,514	0	203,57	203,57	99,724	0	0	0	0	0	0	0
19:34:25	-139,428	2489,527	9,843	9,668	12,329	7,113	7,288	21,2	956,216	25,334	2489,514	0	203,57	203,57	99,724	0	0	0	0	0	0	0
19:34:25	124,316	2490,771	9,99	9,863	12,328	7,126	7,284	21,2	956,216	25,334	2489,515	0	203,57	203,57	99,724	0	0	0	0	0	0	0
19:34:25	-47,119	2490,299	9,941	9,961	12,328	7,121	7,281	21,2	956,216	25,334	2489,515	0	203,57	203,57	99,724	0	0	0	0	0	0	0
19:34:25	0	2490,299	9,941	9,814	12,328	7,121	7,278	21,2	956,216	25,334	2489,516	0	203,57	203,57	99,724	0	0	0	0	0	0	0
19:34:25	47,119	2490,771	9,99	9,863	12,328	7,126	7,275	21,2	956,216	25,334	2489,517	0	203,57	203,57	99,724	0	0	0	0	0	0	0
19:34:25	17,065	2490,941	9,99	9,961	12,329	7,128	7,272	21,2	956,216	25,334	2489,519	0	203,57	203,57	99,724	0	0	0	0	0	0	0
19:34:25	30,078	2491,242	10,039	10,009	12,328	7,131	7,269	21,2	956,216	25,334	2489,521	0	203,57	203,57	99,724	0	0	0	0	0	0	0
19:34:25	-30,078	2490,941	9,99	9,863	12,329	7,128	7,267	21,2	956,216	25,334	2489,522	0	203,57	203,57	99,724	0	0	0	0	0	0	0
19:34:25	0	2490,941	9,99	9,863	12,329	7,128	7,264	21,2	956,216	25,334	2489,524	0	203,57	203,57	99,724	0	0	0	0	0	0	0
19:34:25	47,119	2491,412	10,039	9,814	12,329	7,132	7,261	21,2	956,216	25,334	2489,526	0	203,57	203,57	99,724	0	0	0	0	0	0	0
19:34:25	-47,119	2490,941	9,99	9,814	12,329	7,128	7,259	21,2	956,216	25,334	2489,527	0	203,57	203,57	99,724	0	0	0	0	0	0	0
19:34:25	30,078	2491,242	10,039	10,009	12,328	7,131	7,256	21,2	956,216	25,334	2489,529	0	203,57	203,57	99,724	0	0	0	0	0	0	0
19:34:25	17,041	2491,412	10,039	9,961	12,329	7,132	7,254	21,2	958,615	25,334	2489,531	0	203,57	203,57	99,724	0	0	0	0	0	0	0
19:34:25	-6,494	2491,348	10,039	9,961	12,329	7,132	7,251	21,2	958,615	25,334	2489,532	0	203,57	203,57	99,724	0	0	0	0	0	0	0
19:34:25	-94,165	2490,406	9,941	9,814	12,329	7,122	7,249	21,2	958,615	25,334	2489,533	0	203,57	203,57	99,724	0	0	0	0	0	0	0
19:34:25	47,07	2490,877	9,99	9,961	12,329	7,127	7,246	21,2	958,615	25,334	2489,535	0	203,57	203,57	99,724	0	0	0	0	0	0	0
19:34:25	0	2490,877	9,99	9,961	12,329	7,127	7,244	21,2	958,615	25,334	2489,536	0	203,57	203,57	99,724	0	0	0	0	0	0	0
19:34:25	-47,07	2490,406	9,941	9,814	12,329	7,122	7,242	21,2	958,615	25,334	2489,537	0	203,57	203,57	99,724	0	0	0	0	0	0	0
19:34:25	-17,041	2490,235	9,941	9,863	12,328	7,12	7,239	21,2	958,615	25,334	2489,538	0	203,57	203,57	99,724	0	0	0	0	0	0	0
19:34:25	17,041	2490,406	9,941	9,814	12,329	7,122	7,237	21,2	958,615	25,334	2489,539	0	203,57	203,57	99,724	0	0	0	0	0	0	0
19:34:25	-17,041	2490,235	9,941	9,863	12,328	7,12	7,235	21,2	958,615	25,334	2489,54	0	203,57	203,57	99,724	0	0	0	0	0	0	0
19:34:25	0	2490,235	9,941	9,716	12,328	7,12	7,232	21,2	958,615	25,334	2489,54	0	203,57	203,57	99,724	0	0	0	0	0	0	0
19:34:25	17,041	2490,406	9,941	9,863	12,329	7,122	7,23	21,2	958,615	25,334	2489,541	0	203,776	203,776	99,725	0	0	0	0	0	0	0
19:34:25	-17,041	2490,235	9,941	9,716	12,328	7,12	7,228	21,2	958,615	25,334	2489,542	0	203,776	203,776	99,725	0	0	0	0	0	0	0
19:34:25	-94,189	2489,294	9,843	9,814	12,328	7,111	7,226	21,2	958,615	25,334	2489,294	0	203,776	203,776	99,725	0	0	0	0	0	0	0
19:34:25	141,259	2490,706	9,99	9,863	12,328	7,125	7,224	21,2	958,615	25,334	2489,295	0	203,776	203,776	99,725	0	0	0	0	0	0	0
19:34:25	-47,07	2490,235	9,941	9,814	12,328	7,12	7,222	21,2	958,615	25,334	2489,296	0	203,776	203,776	99,725	0	0	0	0	0	0	0
19:34:25	0	2490,235	9,941	9,863	12,328	7,12	7,22	21,2	958,615	25,334	2489,297	0	203,776	203,776	99,725	0	0	0	0	0	0	0
19:34:25	-94,189	2489,294	9,843	9,814	12,328	7,111	7,218	21,2	958,615	25,334	2489,294	0	203,776	203,776	99,725	0	0	0	0	0	0	0
19:34:25	94,189	2490,235	9,941	9,814	12,328	7,12	7,216	21,2	958,615	25,334	2489,295	0	203,776	203,776	99,725	0	0	0	0	0	0	0
19:34:25	47,07	2490,706	9,99	10,009	12,328	7,125	7,214	21,2	958,615	25,334	2489,296	0	203,776	203,776	99,725	0	0	0	0	0	0	0
19:34:25	-47,07	2490,235	9,941	9,863	12,328	7,12	7,212	21,2	958,615	25,334	2489,297	0	203,776	203,776	99,725	0	0	0	0	0	0	0
19:34:25	0	2490,235	9,941	9,814	12,328	7,12	7,21	21,2	958,615	25,334	2489,298	0	203,776	203,776	99,725	0	0	0	0	0	0	0
19:34:25	0	2490,235	9,941	9,814	12,328	7,12	7,209	21,2	958,615	25,334	2489,299	0	203,776	203,776	99,725	0	0	0	0	0	0	0
19:34:25	47,07	2490,706	9,99	10,009	12,328	7,125	7,207	21,2	958,615	25,334	2489,3	0	203,776	203,776	99,725	0	0	0	0	0	0	0
19:34:25	0	2490,706	9,99	9,961	12,328	7,125	7,205	21,2	958,615	25,334	2489,302	0	203,776	203,776	99,725	0	0	0	0	0	0	0
19:34:25	-47,07	2490,235	9,941	9,863	12,328	7,12	7,204	21,2	958,615	25,334	2489,303	0	203,776	203,776	99,725	0	0	0	0	0	0	0
19:34:25	0	2490,235	9,941	9,814	12,328	7,12	7,202	21,2	958,615	25,334	2489,304	0	203,776	203,776	99,725	0	0	0	0	0	0	0
19:34:25	0	2490,235	9,941	9,716	12,328	7,12	7,2	21,2	958,615	25,334	2489,305	0	203,776	203,776	99,725	0	0	0	0	0	0	0
19:34:25	94,165	2491,177	10,039	10,009	12,328	7,13	7,199	21,2	958,615	25,334	2489,307	0	203,776	203,776	99,725	0	0	0	0	0	0	0
19:34:25	-126,123	2489,916	9,843	9,716	12,331	7,117	7,197	21,2	958,615	25,334	2489,307	0	203,776	203,776	99,725	0	0	0	0	0	0	0
19:34:25	112,28	2491,039	9,941	9,814	12,332	7,129	7,196	21,2	958,615	25,334	2489,309	0	203,776	203,776	99,725	0	0	0	0	0	0	0
19:34:25	-18,09	2490,858	9,941	9,716	12,331	7,127	7,195	21,2	958,615	25,334	2489,31	0	203,776	203,776	99,725	0	0	0	0	0	0	0
19:34:25	-15,161	2490,706	9,99	9,814	12,328	7,125	7,193	21,2	958,615	25,334	2489,312	0	203,776	203,776	99,725	0	0	0	0	0	0	0
19:34:25	47,094	2491,177	10,039	10,058	12,328	7,13	7,192	21,2	958,615	25,334	2489,314	0	203,776	203,776	99,725	0	0	0	0	0	0	0
19:34:25	-47,094	2490,706	9,99	9,961	12,328	7,125	7,191	21,2	958,615	25,334	2489,315	0	203,776	203,776	99,725	0	0	0	0	0	0	0
19:34:25	47,094	2491,177	10,039	10,058	12,328	7,13	7,19	21,2	958,615	25,334	2489,317	0	203,776	203,776	99,725	0	0	0	0	0	0	0
19:34:25	-47,094	2490,706	9,99	9,863	12,328	7,125	7,188	21,2	958,615	25,334	2489,318	0	203,776	203,776	99,725	0	0	0	0	0	0	0
19:34:25	-47,07	2490,235	9,941	9,814	12,328	7,12	7,187	21,2	958,615	25,334	2489,319	0	203,776	203,776	99,725	0	0	0	0	0	0	0
19:34:25	94,165	2491,177	10,039	10,009	12,328	7,13	7,186	21,2	958,615	25,334	2489,321	0	203,776	203,776	99,725	0	0	0	0	0	0	0
19:34:25	-47,094	2490,706	9,99	10,009	12,328	7,125	7,185	21,2	958,615	25,334	2489,323	0	203,776	203,776	99,725	0	0	0	0	0	0	0
19:34:25	-47,07	2490,235	9,941	9,814	12,328	7,12	7,183	21,2	958,615	25,334	2489,324	0	203,776	203,776	99,725	0	0	0	0	0	0	0
19:34:25	-94,189	2489,294	9,843	9,716	12,328	7,111	7,182	21,2	958,615	25,334	2489,294	0	203,776	203,776	99,725	0	0	0	0	0	0	0
19:34:25	141,259	2490,706	9,99	9,961	12,328	7,125	7,181	21,2	958,615	25,334	2489,295	0	203,776	203,776	99,725	0	0	0	0	0	0	0
19:34:25	122,998	2491,936	10,136	9,961	12,327	7,138	7,18	21,2	958,615	25,334	2489,298	0	203,776	203,776	99,725	0	0	0	0	0	0	0
19:34:25	-122,998	2490,706	9,99	9,863	12,328	7,125	7,179	21,2	958,615	25,334	2489,299	0	203,776	203,776	99,725	0	0	0	0	0	0	0
19:34:25	0	2490,706	9,99	9,716	12,328	7,125	7,178	21,2	958,615	25,334	2489,301	0	203,776	203,776	99,725	0	0	0	0	0	0	0
19:34:25	-18,261	2490,524	9,99	9,814	12,327	7,123	7,177	21,2	958,615	25,334	2489,302	0	203,776	203,776	99,725	0	0	0	0	0	0	0
19:34:25	47,07	2490,994	10,039	9,961	12,327	7,128	7,176	21,2	958,615	25,334	2489,304	0	203,776	203,776	99,725	0	0	0	0	0	0	0
19:34:25	-47,07	2490,524	9,99	9,814	12,327	7,123	7,175	21,2	958,615	25,334	2489,305	0	203,776	203,776	99,725	0	0	0	0	0	0	0
19:34:25	47,07	2490,994	10,039	9,863	12,327	7,128	7,174	21,2	958,615	25,334	2489,306	0	203,776	203,776	99,725	0	0	0	0	0	0	0
19:34:25	-47,07	2490,524	9,99	9,961	12,327	7,123	7,173	21,2	958,615	25,334	2489,307	0	203,776	203,776	99,725	0	0	0	0	0	0	0
19:34:25	0	2490,524	9,99	9,814	12,327	7,123	7,172	21,2	958,615	25,334	2489,309	0	203,776	203,776	99,725	0	0	0	0	0	0	0
19:34:25	0	2490,524	9,99	9,668	12,327	7,123	7,171	21,2	958,615	25,334	2489,31	0	203,776	203,776	99,725	0	0	0	0	0	0	0
19:34:25	47,07	2490,994	10,039	9,961	12,327	7,128	7,17	21,2	958,615	25,334	2489,312	0	203,776	203,776	99,725	0	0	0	0	0	0	0
19:34:25	-28,808	2490,706	9,99	9,961	12,328	7,125	7,169	21,2	958,615	25,334	2489,313	0	203,776	203,776	99,725	0	0	0	0	0	0	0
19:34:25	-65,38	2490,052	9,941	9,961	12,327	7,118	7,168	21,2	958,615	25,334	2489,314	0	203,776	203,776	99,725	0	0	0	0	0	0	0
19:34:25	-75,878	2489,294	9,843	9,716	12,328	7,111	7,167	21,2	958,615	25,334	2489,294	0	203,776	203,776	99,725	0	0	0	0	0	0	0
19:34:25	75,878	2490,052	9,941	9,814	12,327	7,118	7,166	21,2	958,615	25,334	2489,294	0	203,776	203,776	99,725	0	0	0	0	0	0	0
19:34:25	0	2490,052	9,941	9,863	12,327	7,118	7,165	21,2	958,615	25,334	2489,295	0	203,776	203,776	99,725	0	0	0	0	0	0	0
19:34:25	0	2490,052	9,941	9,863	12,327	7,118	7,164	21,2	958,615	25,334	2489,296	0	203,776	203,776	99,725	0	0	0	0	0	0	0
19:34:25	0	2490,052	9,941	9,863	12,327	7,118	7,163	21,2	958,615	25,334	2489,296	0	203,776	203,776	99,725	0	0	0	0	0	0	0
19:34:25	0	2490,052	9,941	9,814	12,327	7,118	7,163	21,2	958,615	25,334	2489,297	0	203,776	203,776	99,725	0	0	0	0	0	0	0
19:34:25	94,189	2490,994	10,039	9,961	12,327	7,128	7,162	21,2	958,615	25,334	2489,298	0	203,776	203,776	99,725	0	0	0	0	0	0	0
19:34:25	-94,189	2490,052	9,941	9,814	12,327	7,118	7,161	21,2	958,615	25,334	2489,299	0	203,776	203,776	99,725	0	0	0	0	0	0	0
19:34:25	94,189	2490,994	10,039	10,009	12,327	7,128	7,16	21,2	958,615	25,334	2489,301	0	203,776	203,776	99,725	0	0	0	0	0	0	0
19:34:25	0	2490,994	10,039	9,863	12,327	7,128	7,16	21,2	958,615	25,334	2489,303	0	203,776	203,776	99,725	0	0	0	0	0	0	0
19:34:25	-47,07	2490,524	9,99	9,961	12,327	7,123	7,159	21,2	958,615	25,334	2489,304	0	203,776	203,776	99,725	0	0	0	0	0	0	0
19:34:25	47,07	2490,994	10,039	9,961	12,327	7,128	7,158	21,2	958,615	25,334	2489,306	0	203,776	203,776	99,725	0	0	0	0	0	0	0
19:34:25	-47,07	2490,524	9,99	9,814	12,327	7,123	7,158	21,2	958,615	25,334	2489,307	0	203,776	203,776	99,725	0	0	0	0	0	0	0
19:34:25	-47,119	2490,052	9,941	9,668	12,327	7,118	7,157	21,2	958,615	25,334	2489,307	0	203,776	203,776	99,725	0	0	0	0	0	0	0
19:34:25	0	2490,052	9,941	9,814	12,327	7,118	7,156	21,2	958,615	25,334	2489,308	0	203,776	203,776	99,725	0	0	0	0	0	0	0
19:34:25	47,119	2490,524	9,99	9,863	12,327	7,123	7,156	21,2	958,615	25,334	2489,309	0	203,776	203,776	99,725	0	0	0	0	0	0	0
19:34:25	47,07	2490,994	10,039	9,961	12,327	7,128	7,155	21,2	958,615	25,334	2489,311	0	203,776	203,776	99,725	0	0	0	0	0	0	0
19:34:25	-47,07	2490,524	9,99	9,863	12,327	7,123	7,154	21,2	958,615	25,334	2489,312	0	203,776	203,776	99,725	0	0	0	0	0	0	0
19:34:25	0	2490,524	9,99	9,814	12,327	7,123	7,154	21,2	958,615	25,334	2489,313	0	203,776	203,776	99,725	0	0	0	0	0	0	0
19:34:25	0	2490,524	9,99	9,716	12,327	7,123	7,153	21,2	958,615	25,334	2489,315	0	203,776	203,776	99,725	0	0	0	0	0	0	0
19:34:25	47,07	2490,994	10,039	10,009	12,327	7,128	7,153	21,2	958,615	25,334	2489,316	0	203,776	203,776	99,725	0	0	0	0	0	0	0
19:34:25	94,189	2491,936	10,136	10,009	12,327	7,138	7,152	21,2	958,615	25,334	2489,319	0	203,776	203,776	99,725	0	0	0	0	0	0	0
19:34:25	-141,259	2490,524	9,99	9,863	12,327	7,123	7,152	21,2	958,615	25,334	2489,32	0	203,776	203,776	99,725	0	0	0	0	0	0	0
19:34:25	47,07	2490,994	10,039	9,863	12,327	7,128	7,151	21,2	958,615	25,334	2489,322	0	203,776	203,776	99,725	0	0	0	0	0	0	0
19:34:25	-94,189	2490,052	9,941	9,716	12,327	7,118	7,151	21,2	958,615	25,334	2489,323	0	203,776	203,776	99,725	0	0	0	0	0	0	0
19:34:25	94,189	2490,994	10,039	9,863	12,327	7,128	7,15	21,2	958,615	25,334	2489,324	0	203,776	203,776	99,725	0	0	0	0	0	0	0
19:34:25	0	2490,994	10,039	9,814	12,327	7,128	7,15	21,2	958,615	25,334	2489,326	0	203,776	203,776	99,725	0	0	0	0	0	0	0
19:34:25	-188,354	2489,111	9,843	9,619	12,327	7,109	7,149	21,2	958,615	25,334	2489,111	0	203,776	203,776	99,725	0	0	0	0	0	0	0
19:34:25	141,284	2490,524	9,99	9,814	12,327	7,123	7,149	21,2	958,615	25,334	2489,112	0	203,776	203,776	99,725	0	0	0	0	0	0	0
19:34:25	0	2490,524	9,99	9,863	12,327	7,123	7,148	21,2	958,615	25,334	2489,114	0	203,776	203,776	99,725	0	0	0	0	0	0	0
19:34:25	0	2490,524	9,99	9,814	12,327	7,123	7,148	21,2	958,615	25,334	2489,115	0	203,776	203,776	99,725	0	0	0	0	0	0	0
19:34:25	0	2490,524	9,99	9,961	12,327	7,123	7,147	21,2	958,615	25,334	2489,116	0	203,776	203,776	99,725	0	0	0	0	0	0	0
19:34:26	0	2490,524	9,99	9,863	12,327	7,123	7,147	21,2	958,615	25,334	2489,118	0	203,776	203,776	99,725	0	0	0	0	0	0	0
19:34:26	-47,119	2490,052	9,941	9,814	12,327	7,118	7,146	21,2	958,615	25,334	2489,118	0	203,776	203,776	99,725	0	0	0	0	0	0	0
19:34:26	0	2490,052	9,941	9,716	12,327	7,118	7,146	21,2	958,615	25,334	2489,119	0	203,776	203,776	99,725	0	0	0	0	0	0	0
19:34:26	94,189	2490,994	10,039	10,009	12,327	7,128	7,145	21,2	958,615	25,334	2489,121	0	203,776	203,776	99,725	0	0	0	0	0	0	0
19:34:26	-47,07	2490,524	9,99	10,009	12,327	7,123	7,145	21,2	958,615	25,334	2489,122	0	203,776	203,776	99,725	0	0	0	0	0	0	0
19:34:26	-47,119	2490,052	9,941	9,863	12,327	7,118	7,144	21,2	958,615	25,334	2489,123	0	203,776	203,776	99,725	0	0	0	0	0	0	0
19:34:26	0	2490,052	9,941	9,961	12,327	7,118	7,144	21,2	958,615	25,334	2489,124	0	203,776	203,776	99,725	0	0	0	0	0	0	0
19:34:26	47,119	2490,524	9,99	9,961	12,327	7,123	7,143	21,2	958,615	25,334	2489,126	0	203,776	203,776	99,725	0	0	0	0	0	0	0
19:34:26	47,07	2490,994	10,039	10,058	12,327	7,128	7,143	21,2	958,615	25,334	2489,128	0	203,776	203,776	99,725	0	0	0	0	0	0	0
19:34:26	-94,189	2490,052	9,941	10,009	12,327	7,118	7,143	21,2	958,615	25,334	2489,128	0	203,776	203,776	99,725	0	0	0	0	0	0	0
19:34:26	47,119	2490,524	9,99	9,863	12,327	7,123	7,142	21,2	958,615	25,334	2489,13	0	203,776	203,776	99,725	0	0	0	0	0	0	0
19:34:26	0	2490,524	9,99	9,863	12,327	7,123	7,142	21,2	958,615	25,334	2489,131	0	203,776	203,776	99,725	0	0	0	0	0	0	0
19:34:26	0	2490,524	9,99	9,961	12,327	7,123	7,141	21,2	958,615	25,334	2489,132	0	203,776	203,776	99,725	0	0	0	0	0	0	0
19:34:26	0	2490,524	9,99	9,961	12,327	7,123	7,141	21,2	958,615	25,334	2489,134	0	203,776	203,776	99,725	0	0	0	0	0	0	0
19:34:26	47,07	2490,994	10,039	9,961	12,327	7,128	7,141	21,2	958,615	25,334	2489,136	0	203,776	203,776	99,725	0	0	0	0	0	0	0
19:34:26	-94,189	2490,052	9,941	9,814	12,327	7,118	7,14	21,2	958,615	25,334	2489,137	0	203,776	203,776	99,725	0	0	0	0	0	0	0
19:34:26	-94,165	2489,111	9,843	9,716	12,327	7,109	7,14	21,2	958,615	25,334	2489,111	0	203,776	203,776	99,725	0	0	0	0	0	0	0
19:34:26	143,164	2490,542	10,039	9,863	12,324	7,123	7,139	21,2	958,615	25,334	2489,112	0	203,776	203,776	99,725	0	0	0	0	0	0	0
19:34:26	139,379	2491,936	10,136	9,961	12,327	7,138	7,139	21,2	958,615	25,334	2489,115	0	203,776	203,776	99,725	0	0	0	0	0	0	0
19:34:26	-94,189	2490,994	10,039	9,814	12,327	7,128	7,139	21,2	958,615	25,334	2489,117	0	203,776	203,776	99,725	0	0	0	0	0	0	0
19:34:26	0	2490,994	10,039	9,863	12,327	7,128	7,139	21,2	958,615	25,334	2489,119	0	203,776	203,776	99,725	0	0	0	0	0	0	0
19:34:26	0	2490,994	10,039	9,863	12,327	7,128	7,139	21,2	958,615	25,334	2489,12	0	203,776	203,776	99,725	0	0	0	0	0	0	0
19:34:26	-45,19	2490,542	10,039	9,961	12,324	7,123	7,138	21,2	958,615	25,334	2489,122	0	203,776	203,776	99,725	0	0	0	0	0	0	0
19:34:26	139,379	2491,936	10,136	10,009	12,327	7,138	7,138	21,2	958,615	25,334	2489,125	0	203,776	203,776	99,725	0	0	0	0	0	0	0
19:34:26	-141,259	2490,524	9,99	9,716	12,327	7,123	7,138	21,2	958,615	25,334	2489,126	0	203,776	203,776	99,725	0	0	0	0	0	0	0
19:34:26	141,259	2491,936	10,136	10,009	12,327	7,138	7,138	21,2	958,615	25,334	2489,129	0	203,776	203,776	99,725	0	0	0	0	0	0	0
19:34:26	0	2491,936	10,136	10,009	12,327	7,138	7,138	21,2	958,615	25,334	2489,132	0	203,776	203,776	99,725	0	0	0	0	0	0	0
19:34:26	-141,259	2490,524	9,99	9,961	12,327	7,123	7,138	21,2	958,615	25,334	2489,133	0	203,776	203,776	99,725	0	0	0	0	0	0	0
19:34:26	-122,998	2489,294	9,843	9,716	12,328	7,111	7,137	21,2	958,615	25,334	2489,133	0	203,776	203,776	99,725	0	0	0	0	0	0	0
19:34:26	-30,053	2488,993	9,795	9,668	12,329	7,108	7,137	21,2	958,615	25,334	2488,993	0	203,776	203,776	99,725	0	0	0	0	0	0	0
19:34:26	124,243	2490,235	9,941	9,863	12,328	7,12	7,136	21,2	958,615	25,334	2488,994	0	203,776	203,776	99,725	0	0	0	0	0	0	0
19:34:26	47,07	2490,706	9,99	9,863	12,328	7,125	7,136	21,2	958,615	25,334	2488,996	0	203,776	203,776	99,725	0	0	0	0	0	0	0
19:34:26	-18,261	2490,524	9,99	9,863	12,327	7,123	7,136	21,2	958,615	25,334	2488,998	0	203,776	203,776	99,725	0	0	0	0	0	0	0
19:34:26	47,07	2490,994	10,039	10,009	12,327	7,128	7,136	21,2	958,615	25,334	2489	0	203,776	203,776	99,725	0	0	0	0	0	0	0
19:34:26	-47,07	2490,524	9,99	9,961	12,327	7,123	7,136	21,2	958,615	25,334	2489,001	0	203,776	203,776	99,725	0	0	0	0	0	0	0
19:34:26	0	2490,524	9,99	9,863	12,327	7,123	7,135	21,2	958,615	25,334	2489,003	0	203,776	203,776	99,725	0	0	0	0	0	0	0
19:34:26	0	2490,524	9,99	9,961	12,327	7,123	7,135	21,2	958,615	25,334	2489,004	0	203,776	203,776	99,725	0	0	0	0	0	0	0
19:34:26	47,07	2490,994	10,039	9,863	12,327	7,128	7,135	21,2	958,615	25,334	2489,006	0	203,776	203,776	99,725	0	0	0	0	0	0	0
19:34:26	94,189	2491,936	10,136	9,961	12,327	7,138	7,135	21,2	958,615	25,334	2489,009	0	203,776	203,776	99,725	0	0	0	0	0	0	0
19:34:26	-94,189	2490,994	10,039	9,863	12,327	7,128	7,135	21,2	958,615	25,334	2489,011	0	203,776	203,776	99,725	0	0	0	0	0	0	0
19:34:26	-47,07	2490,524	9,99	9,863	12,327	7,123	7,135	21,2	958,615	25,334	2489,013	0	203,776	203,776	99,725	0	0	0	0	0	0	0
19:34:26	0	2490,524	9,99	9,863	12,327	7,123	7,134	21,2	958,615	25,334	2489,014	0	203,776	203,776	99,725	0	0	0	0	0	0	0
19:34:26	47,07	2490,994	10,039	9,961	12,327	7,128	7,134	21,2	958,615	25,334	2489,016	0	203,776	203,776	99,725	0	0	0	0	0	0	0
19:34:26	0	2490,994	10,039	9,863	12,327	7,128	7,134	21,2	958,615	25,334	2489,018	0	203,776	203,776	99,725	0	0	0	0	0	0	0
19:34:26	0	2490,994	10,039	9,961	12,327	7,128	7,134	21,2	958,615	25,334	2489,02	0	203,776	203,776	99,725	0	0	0	0	0	0	0
19:34:26	0	2490,994	10,039	9,961	12,327	7,128	7,134	21,2	958,615	25,334	2489,022	0	203,776	203,776	99,725	0	0	0	0	0	0	0
19:34:26	0	2490,994	10,039	9,863	12,327	7,128	7,134	21,2	958,615	25,334	2489,024	0	203,776	203,776	99,725	0	0	0	0	0	0	0
19:34:26	-47,07	2490,524	9,99	9,863	12,327	7,123	7,134	21,2	958,615	25,334	2489,026	0	203,776	203,776	99,725	0	0	0	0	0	0	0
19:34:26	-45,19	2490,072	9,99	9,961	12,324	7,119	7,133	21,2	958,615	25,334	2489,026	0	203,776	203,776	99,725	0	0	0	0	0	0	0
19:34:26	45,19	2490,524	9,99	9,863	12,327	7,123	7,133	21,2	958,615	25,334	2489,028	0	203,776	203,776	99,725	0	0	0	0	0	0	0
19:34:26	-92,309	2489,6	9,941	9,814	12,324	7,114	7,133	21,2	958,615	25,334	2489,028	0	203,776	203,776	99,725	0	0	0	0	0	0	0
19:34:26	47,119	2490,072	9,99	9,863	12,324	7,119	7,132	21,2	958,615	25,334	2489,029	0	203,776	203,776	99,725	0	0	0	0	0	0	0
19:34:26	0	2490,072	9,99	9,961	12,324	7,119	7,132	21,2	958,615	25,334	2489,03	0	203,776	203,776	99,725	0	0	0	0	0	0	0
19:34:26	92,26	2490,994	10,039	10,009	12,327	7,128	7,132	21,2	958,615	25,334	2489,032	0	203,776	203,776	99,725	0	0	0	0	0	0	0
19:34:26	-92,26	2490,072	9,99	9,863	12,324	7,119	7,132	21,2	958,615	25,334	2489,033	0	203,776	203,776	99,725	0	0	0	0	0	0	0
19:34:26	47,07	2490,542	10,039	10,009	12,324	7,123	7,132	21,2	958,615	25,334	2489,035	0	203,776	203,776	99,725	0	0	0	0	0	0	0
19:34:26	-47,07	2490,072	9,99	9,863	12,324	7,119	7,131	21,2	958,615	25,334	2489,036	0	203,776	203,776	99,725	0	0	0	0	0	0	0
19:34:26	45,19	2490,524	9,99	9,961	12,327	7,123	7,131	21,2	958,615	25,334	2489,037	0	203,776	203,776	99,725	0	0	0	0	0	0	0
19:34:26	-110,4	2489,42	9,941	9,863	12,323	7,112	7,131	21,2	958,615	25,334	2489,037	0	203,776	203,776	99,725	0	0	0	0	0	0	0
19:34:26	47,094	2489,89	9,99	9,961	12,323	7,117	7,131	21,2	958,615	25,334	2489,038	0	203,776	203,776	99,725	0	0	0	0	0	0	0
19:34:26	0	2489,89	9,99	9,961	12,323	7,117	7,13	21,2	958,615	25,334	2489,039	0	203,776	203,776	99,725	0	0	0	0	0	0	0
19:34:26	-29,003	2489,6	9,941	9,716	12,324	7,114	7,13	21,2	958,615	25,334	2489,04	0	203,776	203,776	99,725	0	0	0	0	0	0	0
19:34:26	29,003	2489,89	9,99	9,863	12,323	7,117	7,13	21,2	958,615	25,334	2489,041	0	203,776	203,776	99,725	0	0	0	0	0	0	0
19:34:26	47,07	2490,361	10,039	9,961	12,323	7,122	7,13	21,2	958,615	25,334	2489,042	0	203,776	203,776	99,725	0	0	0	0	0	0	0
19:34:26	159,423	2491,955	10,185	10,156	12,324	7,138	7,13	21,2	958,615	25,334	2489,045	0	203,776	203,776	99,725	0	0	0	0	0	0	0
19:34:26	186,523	2493,821	10,332	10,4	12,327	7,157	7,13	21,2	958,615	25,334	2489,05	0	203,776	203,776	99,725	0	0	0	0	0	0	0
19:34:26	206,787	2495,889	10,527	10,595	12,328	7,179	7,131	21,2	958,615	25,334	2489,057	0	203,776	203,776	99,725	0	0	0	0	0	0	0
19:34:26	361,303	2499,502	10,771	10,84	12,335	7,216	7,133	21,2	958,615	25,334	2489,067	0	203,776	203,776	99,725	0	0	0	0	0	0	0
19:34:26	319,775	2502,699	10,918	11,035	12,345	7,249	7,135	21,2	958,615	25,334	2489,08	0	203,776	203,776	99,725	0	0	0	0	0	0	0
19:34:26	352,172	2506,221	11,015	11,279	12,359	7,285	7,138	21,2	958,615	25,334	2489,098	0	203,776	203,776	99,725	0	0	0	0	0	0	0
19:34:26	502,465	2511,246	11,162	11,621	12,38	7,337	7,142	21,2	958,615	25,334	2489,12	0	203,776	203,776	99,725	0	0	0	0	0	0	0
19:34:26	615,576	2517,401	11,406	11,718	12,402	7,4	7,147	21,2	958,615	25,334	2489,148	0	203,776	203,776	99,725	0	0	0	0	0	0	0
19:34:26	416,918	2521,571	11,406	11,914	12,425	7,443	7,153	21,2	958,615	25,334	2489,18	0	203,776	203,776	99,725	0	0	0	0	0	0	0
19:34:26	647,045	2528,041	11,601	12,109	12,451	7,51	7,16	21,2	958,615	25,334	2489,219	0	203,776	203,776	99,725	0	0	0	0	0	0	0
19:34:26	481,64	2532,858	11,601	12,256	12,479	7,56	7,168	21,2	958,615	25,334	2489,263	0	203,776	203,776	99,725	0	0	0	0	0	0	0
19:34:26	961,621	2542,474	12,041	12,5	12,509	7,659	7,177	21,2	958,615	25,334	2489,316	0	203,776	203,776	99,725	0	0	0	0	0	0	0
19:34:26	652,001	2548,994	12,187	12,841	12,538	7,726	7,188	21,2	958,615	25,334	2489,375	0	203,776	203,776	99,725	0	0	0	0	0	0	0
19:34:26	777,27	2556,766	12,431	12,988	12,569	7,806	7,2	21,2	958,615	25,334	2489,443	0	203,776	203,776	99,725	0	0	0	0	0	0	0
19:34:26	475,195	2561,518	12,334	13,037	12,601	7,855	7,213	21,2	958,615	25,334	2489,515	0	203,776	203,776	99,725	0	0	0	0	0	0	0
19:34:26	759,204	2569,11	12,529	13,33	12,633	7,933	7,227	21,2	958,615	25,334	2489,594	0	203,776	203,776	99,725	0	0	0	0	0	0	0
19:34:26	747,216	2576,583	12,627	13,379	12,67	8,01	7,243	21,2	958,615	25,334	2489,681	0	203,776	203,776	99,725	0	0	0	0	0	0	0
19:34:26	721,63	2583,799	12,773	13,525	12,703	8,085	7,259	21,2	958,615	25,334	2489,775	0	203,776	203,776	99,725	0	0	0	0	0	0	0
19:34:26	809,106	2591,89	12,92	13,769	12,741	8,168	7,277	21,2	958,615	25,334	2489,877	0	203,776	203,776	99,725	0	0	0	0	0	0	0
19:34:26	570,849	2597,599	12,822	13,72	12,779	8,227	7,296	21,2	958,615	25,334	2489,985	0	203,776	203,776	99,725	0	0	0	0	0	0	0
19:34:26	724,365	2604,842	12,968	13,916	12,812	8,302	7,315	21,2	958,615	25,334	2490,099	0	203,776	203,776	99,725	0	0	0	0	0	0	0
19:34:26	873,364	2613,576	13,261	14,111	12,845	8,392	7,336	21,2	958,615	25,334	2490,223	0	203,776	203,776	99,725	0	0	0	0	0	0	0
19:34:26	774,853	2621,324	13,457	14,404	12,878	8,472	7,359	21,2	958,615	25,334	2490,354	0	203,776	203,776	99,725	0	0	0	0	0	0	0
19:34:26	866,699	2629,991	13,652	14,502	12,916	8,561	7,382	21,2	958,615	25,334	2490,494	0	203,776	203,776	99,725	0	0	0	0	0	0	0
19:34:26	593,505	2635,926	13,652	14,453	12,95	8,622	7,407	21,2	958,615	25,334	2490,639	0	203,776	203,776	99,725	0	0	0	0	0	0	0
19:34:26	678,564	2642,712	13,652	14,599	12,988	8,692	7,432	21,2	958,615	25,334	2490,791	0	203,776	203,776	99,725	0	0	0	0	0	0	0
19:34:26	771,313	2650,425	13,75	14,599	13,026	8,772	7,458	21,2	958,615	25,334	2490,951	0	203,776	203,776	99,725	0	0	0	0	0	0	0
19:34:26	824,804	2658,673	13,896	14,746	13,065	8,857	7,485	21,2	958,615	25,334	2491,119	0	203,776	203,776	99,725	0	0	0	0	0	0	0
19:34:26	725,708	2665,93	13,945	14,746	13,103	8,932	7,514	21,2	958,615	25,334	2491,293	0	203,776	203,776	99,725	0	0	0	0	0	0	0
19:34:26	812,5	2674,055	14,092	14,99	13,141	9,015	7,543	21,2	958,615	25,334	2491,476	0	203,776	203,776	99,725	0	0	0	0	0	0	0
19:34:26	803,857	2682,094	14,238	15,136	13,179	9,098	7,574	21,2	958,615	25,334	2491,667	0	203,776	203,776	99,725	0	0	0	0	0	0	0
19:34:26	740,527	2689,499	14,384	15,185	13,212	9,175	7,605	21,2	958,615	25,334	2491,864	0	203,776	203,776	99,725	0	0	0	0	0	0	0
19:34:26	862,28	2698,122	14,58	15,332	13,25	9,263	7,638	21,2	958,615	25,334	2492,071	0	203,776	203,776	99,725	0	0	0	0	0	0	0
19:34:26	863,427	2706,756	14,873	15,527	13,283	9,352	7,671	21,2	958,615	25,334	2492,285	0	203,776	203,776	99,725	0	0	0	0	0	0	0
19:34:26	726,391	2714,02	14,97	15,82	13,318	9,427	7,706	21,2	958,615	25,334	2492,507	0	203,776	203,776	99,725	0	0	0	0	0	0	0
19:34:26	865,063	2722,671	15,263	15,82	13,351	9,517	7,741	21,2	958,615	25,334	2492,737	0	203,776	203,776	99,725	0	0	0	0	0	0	0
19:34:27	570,776	2728,379	15,263	15,82	13,383	9,575	7,777	21,2	958,615	25,334	2492,973	0	203,776	203,776	99,725	0	0	0	0	0	0	0
19:34:27	764,526	2736,024	15,459	16,015	13,416	9,654	7,814	21,2	958,615	25,334	2493,216	0	203,776	203,776	99,725	0	0	0	0	0	0	0
19:34:27	749,511	2743,519	15,703	16,308	13,444	9,731	7,852	21,2	958,615	25,334	2493,466	0	203,776	203,776	99,725	0	0	0	0	0	0	0
19:34:27	558,032	2749,099	15,752	16,357	13,473	9,789	7,89	21,2	958,615	25,334	2493,722	0	203,776	203,776	99,725	0	0	0	0	0	0	0
19:34:27	707,031	2756,17	15,898	16,504	13,505	9,862	7,928	21,2	958,615	25,334	2493,984	0	203,776	203,776	99,725	0	0	0	0	0	0	0
19:34:27	749,218	2763,662	16,093	16,748	13,536	9,939	7,968	21,2	958,615	25,334	2494,254	0	203,776	203,776	99,725	0	0	0	0	0	0	0
19:34:27	532,373	2768,985	16,045	16,601	13,569	9,994	8,007	21,2	958,615	25,334	2494,529	0	203,776	203,776	99,725	0	0	0	0	0	0	0
19:34:27	551,806	2774,504	16,093	16,699	13,597	10,051	8,047	21,2	958,615	25,334	2494,809	0	203,776	203,776	99,725	0	0	0	0	0	0	0
19:34:27	609,204	2780,596	16,191	16,699	13,626	10,114	8,088	21,2	958,615	25,334	2495,095	0	203,776	203,776	99,725	0	0	0	0	0	0	0
19:34:27	497,924	2785,575	16,191	16,601	13,654	10,165	8,129	21,2	958,615	25,334	2495,385	0	203,776	203,776	99,725	0	0	0	0	0	0	0
19:34:27	692,871	2792,504	16,386	16,748	13,683	10,236	8,17	21,2	958,615	25,334	2495,682	0	203,776	203,776	99,725	0	0	0	0	0	0	0
19:34:27	472,094	2797,224	16,435	16,748	13,707	10,285	8,212	21,2	958,615	25,334	2495,984	0	203,776	203,776	99,725	0	0	0	0	0	0	0
19:34:27	743,139	2804,656	16,679	17,187	13,735	10,362	8,254	21,2	958,615	25,334	2496,293	0	203,776	203,776	99,725	0	0	0	0	0	0	0
19:34:27	471,386	2809,37	16,728	17,187	13,759	10,41	8,296	21,3	956,216	25,334	2496,606	0	203,776	203,776	99,725	0	0	0	0	0	0	0
19:34:27	584,423	2815,214	16,875	17,285	13,783	10,471	8,339	21,3	956,216	25,334	2496,924	0	203,776	203,776	99,725	0	0	0	0	0	0	0
19:34:27	424,78	2819,462	16,875	17,285	13,807	10,514	8,381	21,3	956,216	25,334	2497,247	0	203,776	203,776	99,725	0	0	0	0	0	0	0
19:34:27	442,041	2823,882	16,728	17,09	13,84	10,56	8,424	21,3	956,216	25,334	2497,574	0	203,776	203,776	99,725	0	0	0	0	0	0	0
19:34:27	374,707	2827,629	16,679	17,041	13,864	10,599	8,467	21,3	956,216	25,334	2497,904	0	203,776	203,776	99,725	0	0	0	0	0	0	0
19:34:27	422,412	2831,853	16,679	17,041	13,888	10,642	8,509	21,3	956,216	25,334	2498,238	0	203,776	203,776	99,725	0	0	0	0	0	0	0
19:34:27	620,825	2838,062	16,875	17,285	13,912	10,706	8,552	21,3	956,216	25,334	2498,578	0	203,776	203,776	99,725	0	0	0	0	0	0	0
19:34:27	399,926	2842,061	17,021	17,431	13,926	10,747	8,595	21,3	956,216	25,334	2498,921	0	203,776	203,776	99,725	0	0	0	0	0	0	0
19:34:27	533,667	2847,398	17,217	17,48	13,945	10,802	8,639	21,3	956,216	25,334	2499,269	0	203,776	203,776	99,725	0	0	0	0	0	0	0
19:34:27	487,768	2852,275	17,363	17,724	13,964	10,853	8,682	21,3	956,216	25,334	2499,622	0	203,776	203,776	99,725	0	0	0	0	0	0	0
19:34:27	627,832	2858,554	17,656	17,92	13,983	10,917	8,726	21,3	956,216	25,334	2499,981	0	203,874	203,874	99,725	0	0	0	0	0	0	0
19:34:27	339,721	2861,951	17,656	17,92	14,002	10,952	8,77	21,3	956,216	25,334	2500,343	0	203,874	203,874	99,725	0	0	0	0	0	0	0
19:34:27	323,437	2865,185	17,558	17,773	14,026	10,986	8,813	21,3	956,216	25,334	2500,708	0	203,874	203,874	99,725	0	0	0	0	0	0	0
19:34:27	268,798	2867,873	17,412	17,627	14,049	11,013	8,856	21,3	956,216	25,334	2501,075	0	203,874	203,874	99,725	0	0	0	0	0	0	0
19:34:27	368,237	2871,556	17,363	17,627	14,073	11,051	8,899	21,3	956,216	25,334	2501,446	0	203,874	203,874	99,725	0	0	0	0	0	0	0
19:34:27	458,984	2876,145	17,412	17,578	14,096	11,099	8,942	21,3	956,216	25,334	2501,82	0	203,874	203,874	99,725	0	0	0	0	0	0	0
19:34:27	448,925	2880,635	17,51	17,773	14,116	11,145	8,986	21,3	956,216	25,334	2502,199	0	203,874	203,874	99,725	0	0	0	0	0	0	0
19:34:27	512,841	2885,763	17,705	17,92	14,134	11,198	9,029	21,3	956,216	25,334	2502,583	0	203,874	203,874	99,725	0	0	0	0	0	0	0
19:34:27	288,964	2888,653	17,803	17,969	14,145	11,228	9,072	21,3	956,216	25,334	2502,969	0	203,874	203,874	99,725	0	0	0	0	0	0	0
19:34:27	341,943	2892,072	17,9	18,261	14,158	11,263	9,115	21,3	956,216	25,334	2503,358	0	203,874	203,874	99,725	0	0	0	0	0	0	0
19:34:27	316,088	2895,233	17,9	18,066	14,176	11,296	9,158	21,3	956,216	25,334	2503,75	0	203,874	203,874	99,725	0	0	0	0	0	0	0
19:34:27	494,384	2900,177	18,144	18,359	14,19	11,347	9,201	21,3	956,216	25,334	2504,146	0	203,874	203,874	99,725	0	0	0	0	0	0	0
19:34:27	161,01	2901,787	18,047	18,164	14,205	11,363	9,243	21,3	956,216	25,334	2504,544	0	203,874	203,874	99,725	0	0	0	0	0	0	0
19:34:27	413,647	2905,923	18,144	18,261	14,222	11,406	9,285	21,3	956,216	25,334	2504,945	0	203,874	203,874	99,725	0	0	0	0	0	0	0
19:34:27	155,615	2907,48	18,047	18,261	14,237	11,422	9,327	21,3	956,216	25,334	2505,348	0	203,874	203,874	99,725	0	0	0	0	0	0	0
19:34:27	386,157	2911,341	18,193	18,31	14,25	11,462	9,369	21,3	956,216	25,334	2505,754	0	203,874	203,874	99,725	0	0	0	0	0	0	0
19:34:27	385,351	2915,195	18,34	18,506	14,264	11,501	9,411	21,3	956,216	25,334	2506,163	0	203,874	203,874	99,725	0	0	0	0	0	0	0
19:34:27	330,151	2918,496	18,486	18,652	14,274	11,535	9,453	21,3	956,216	25,334	2506,576	0	203,874	203,874	99,725	0	0	0	0	0	0	0
19:34:27	198,974	2920,486	18,535	18,603	14,282	11,556	9,494	21,3	956,216	25,334	2506,989	0	203,874	203,874	99,725	0	0	0	0	0	0	0
19:34:27	314,135	2923,627	18,681	18,799	14,292	11,588	9,535	21,3	956,216	25,334	2507,406	0	203,874	203,874	99,725	0	0	0	0	0	0	0
19:34:27	263,452	2926,262	18,779	18,799	14,301	11,615	9,576	21,3	956,216	25,334	2507,825	0	203,874	203,874	99,725	0	0	0	0	0	0	0
19:34:27	213,085	2928,393	18,828	18,799	14,31	11,637	9,616	21,3	956,216	25,334	2508,245	0	203,874	203,874	99,725	0	0	0	0	0	0	0
19:34:27	160,546	2929,998	18,779	18,701	14,322	11,654	9,656	21,3	956,216	25,334	2508,667	0	203,874	203,874	99,725	0	0	0	0	0	0	0
19:34:27	-116,333	2928,835	18,486	18,603	14,332	11,642	9,695	21,3	956,216	25,334	2509,087	0	203,874	203,874	99,725	0	0	0	0	0	0	0
19:34:27	379,028	2932,625	18,681	18,701	14,342	11,681	9,734	21,3	956,216	25,334	2509,511	0	203,874	203,874	99,725	0	0	0	0	0	0	0
19:34:27	93,261	2933,558	18,633	18,701	14,35	11,691	9,772	21,3	956,216	25,334	2509,935	0	203,874	203,874	99,725	0	0	0	0	0	0	0
19:34:27	192,529	2935,483	18,681	18,652	14,358	11,71	9,81	21,3	956,216	25,334	2510,36	0	203,874	203,874	99,725	0	0	0	0	0	0	0
19:34:27	178,051	2937,264	18,779	18,701	14,363	11,729	9,848	21,3	956,216	25,334	2510,787	0	203,874	203,874	99,725	0	0	0	0	0	0	0
19:34:27	160,888	2938,872	18,877	18,994	14,366	11,745	9,885	21,3	956,216	25,334	2511,215	0	203,874	203,874	99,725	0	0	0	0	0	0	0
19:34:27	39,013	2939,263	18,877	18,799	14,369	11,749	9,922	21,3	956,216	25,334	2511,643	0	203,874	203,874	99,725	0	0	0	0	0	0	0
19:34:27	230,029	2941,563	19,023	18,994	14,373	11,773	9,958	21,3	956,216	25,334	2512,073	0	203,874	203,874	99,725	0	0	0	0	0	0	0
19:34:27	140,722	2942,97	19,023	18,945	14,381	11,788	9,994	21,3	956,216	25,334	2512,504	0	203,874	203,874	99,725	0	0	0	0	0	0	0
19:34:27	31,689	2943,287	18,974	18,847	14,386	11,791	10,029	21,3	956,216	25,334	2512,935	0	203,874	203,874	99,725	0	0	0	0	0	0	0
19:34:27	-49,047	2942,797	18,828	18,701	14,391	11,786	10,064	21,3	956,216	25,334	2513,365	0	203,874	203,874	99,725	0	0	0	0	0	0	0
19:34:27	111,328	2943,91	18,877	18,799	14,395	11,797	10,098	21,3	956,216	25,334	2513,795	0	203,874	203,874	99,725	0	0	0	0	0	0	0
19:34:27	199,829	2945,908	18,974	18,847	14,4	11,818	10,131	21,3	956,216	25,334	2514,227	0	203,874	203,874	99,725	0	0	0	0	0	0	0
19:34:27	49,584	2946,404	19,023	18,945	14,4	11,823	10,165	21,3	956,216	25,334	2514,66	0	203,874	203,874	99,725	0	0	0	0	0	0	0
19:34:27	99,243	2947,396	19,121	18,994	14,4	11,833	10,197	21,3	956,216	25,334	2515,092	0	203,874	203,874	99,725	0	0	0	0	0	0	0
19:34:27	0	2947,396	19,121	19,14	14,4	11,833	10,229	21,3	956,216	25,334	2515,525	0	203,874	203,874	99,725	0	0	0	0	0	0	0
19:34:27	49,633	2947,893	19,17	19,14	14,4	11,838	10,261	21,3	956,216	25,334	2515,957	0	203,874	203,874	99,725	0	0	0	0	0	0	0
19:34:27	-30,126	2947,591	19,121	19,043	14,402	11,835	10,292	21,3	956,216	25,334	2516,389	0	203,874	203,874	99,725	0	0	0	0	0	0	0
19:34:27	0	2947,591	19,121	18,994	14,402	11,835	10,322	21,3	956,216	25,334	2516,82	0	203,874	203,874	99,725	0	0	0	0	0	0	0
19:34:27	0	2947,591	19,121	18,994	14,402	11,835	10,352	21,3	956,216	25,334	2517,25	0	203,874	203,874	99,725	0	0	0	0	0	0	0
19:34:27	-38,549	2947,206	19,023	18,945	14,405	11,831	10,381	21,3	956,216	25,334	2517,68	0	203,874	203,874	99,725	0	0	0	0	0	0	0
19:34:27	-148,803	2945,718	18,877	18,799	14,405	11,816	10,409	21,3	956,216	25,334	2518,108	0	203,874	203,874	99,725	0	0	0	0	0	0	0
19:34:27	0	2945,718	18,877	18,701	14,405	11,816	10,436	21,3	956,216	25,334	2518,536	0	203,874	203,874	99,725	0	0	0	0	0	0	0
19:34:27	-60,717	2945,111	18,877	18,847	14,402	11,81	10,463	21,3	956,216	25,334	2518,962	0	203,874	203,874	99,725	0	0	0	0	0	0	0
19:34:27	-49,584	2944,615	18,828	18,652	14,402	11,805	10,49	21,3	956,216	25,334	2519,388	0	203,874	203,874	99,725	0	0	0	0	0	0	0
19:34:27	0	2944,615	18,828	18,701	14,402	11,805	10,515	21,3	956,216	25,334	2519,813	0	203,874	203,874	99,725	0	0	0	0	0	0	0
19:34:27	-69,091	2943,924	18,779	18,701	14,4	11,798	10,541	21,3	956,216	25,334	2520,237	0	203,874	203,874	99,725	0	0	0	0	0	0	0
19:34:27	-1,416	2943,91	18,877	18,847	14,395	11,797	10,565	21,3	956,216	25,334	2520,661	0	203,874	203,874	99,725	0	0	0	0	0	0	0
19:34:27	-61,743	2943,292	18,877	18,847	14,391	11,791	10,589	21,3	956,216	25,334	2521,083	0	203,874	203,874	99,725	0	0	0	0	0	0	0
19:34:27	-99,169	2942,301	18,779	18,701	14,391	11,781	10,613	21,3	956,216	25,334	2521,504	0	203,874	203,874	99,725	0	0	0	0	0	0	0
19:34:27	49,584	2942,797	18,828	18,847	14,391	11,786	10,636	21,3	956,216	25,334	2521,926	0	203,874	203,874	99,725	0	0	0	0	0	0	0
19:34:27	-297,485	2939,822	18,535	18,603	14,391	11,755	10,658	21,3	956,216	25,334	2522,343	0	203,874	203,874	99,725	0	0	0	0	0	0	0
19:34:27	227,294	2942,095	18,779	18,652	14,39	11,779	10,68	21,3	956,216	25,334	2522,763	0	203,874	203,874	99,725	0	0	0	0	0	0	0
19:34:27	-148,754	2940,607	18,633	18,652	14,39	11,763	10,701	21,3	956,216	25,334	2523,181	0	203,874	203,874	99,725	0	0	0	0	0	0	0
19:34:27	0	2940,607	18,633	18,457	14,39	11,763	10,722	21,3	956,216	25,334	2523,598	0	203,874	203,874	99,725	0	0	0	0	0	0	0
19:34:27	49,56	2941,103	18,681	18,652	14,39	11,768	10,742	21,3	956,216	25,334	2524,015	0	203,874	203,874	99,725	0	0	0	0	0	0	0
19:34:27	-49,56	2940,607	18,633	18,506	14,39	11,763	10,762	21,3	956,216	25,334	2524,432	0	203,874	203,874	99,725	0	0	0	0	0	0	0
19:34:27	-59,594	2940,011	18,633	18,457	14,387	11,757	10,782	21,3	956,216	25,334	2524,847	0	203,874	203,874	99,725	0	0	0	0	0	0	0
19:34:27	49,584	2940,507	18,681	18,603	14,387	11,762	10,801	21,3	956,216	25,334	2525,263	0	203,874	203,874	99,725	0	0	0	0	0	0	0
19:34:27	59,57	2941,103	18,681	18,652	14,39	11,768	10,82	21,3	956,216	25,334	2525,679	0	203,874	203,874	99,725	0	0	0	0	0	0	0
19:34:27	-49,56	2940,607	18,633	18,457	14,39	11,763	10,838	21,3	956,216	25,334	2526,093	0	203,874	203,874	99,725	0	0	0	0	0	0	0
19:34:27	169,36	2942,301	18,779	18,701	14,391	11,781	10,857	21,3	956,216	25,334	2526,51	0	203,874	203,874	99,725	0	0	0	0	0	0	0
19:34:27	-99,169	2941,309	18,681	18,603	14,391	11,771	10,875	21,3	956,216	25,334	2526,924	0	203,874	203,874	99,725	0	0	0	0	0	0	0
19:34:27	99,169	2942,301	18,779	18,506	14,391	11,781	10,893	21,3	956,216	25,334	2527,34	0	203,874	203,874	99,725	0	0	0	0	0	0	0
19:34:27	-148,754	2940,813	18,633	18,457	14,391	11,765	10,91	21,3	956,216	25,334	2527,753	0	203,874	203,874	99,725	0	0	0	0	0	0	0
19:34:27	148,754	2942,301	18,779	18,701	14,391	11,781	10,927	21,3	956,216	25,334	2528,168	0	203,874	203,874	99,725	0	0	0	0	0	0	0
19:34:27	49,584	2942,797	18,828	18,701	14,391	11,786	10,944	21,3	956,216	25,334	2528,582	0	203,874	203,874	99,725	0	0	0	0	0	0	0
19:34:27	-148,754	2941,309	18,681	18,506	14,391	11,771	10,96	21,3	956,216	25,334	2528,995	0	203,874	203,874	99,725	0	0	0	0	0	0	0
19:34:27	99,169	2942,301	18,779	18,701	14,391	11,781	10,976	21,3	956,216	25,334	2529,408	0	203,874	203,874	99,725	0	0	0	0	0	0	0
19:34:27	0	2942,301	18,779	18,652	14,391	11,781	10,992	21,3	956,216	25,334	2529,821	0	203,874	203,874	99,725	0	0	0	0	0	0	0
19:34:27	49,584	2942,797	18,828	18,799	14,391	11,786	11,007	21,3	956,216	25,334	2530,234	0	203,874	203,874	99,725	0	0	0	0	0	0	0
19:34:27	61,743	2943,414	18,828	18,945	14,395	11,792	11,023	21,3	956,216	25,334	2530,648	0	203,874	203,874	99,725	0	0	0	0	0	0	0
19:34:27	-198,339	2941,431	18,633	18,457	14,395	11,772	11,037	21,3	956,216	25,334	2531,058	0	203,874	203,874	99,725	0	0	0	0	0	0	0
19:34:27	198,339	2943,414	18,828	18,799	14,395	11,792	11,052	21,3	956,216	25,334	2531,471	0	203,874	203,874	99,725	0	0	0	0	0	0	0
19:34:28	49,584	2943,91	18,877	18,847	14,395	11,797	11,067	21,3	956,216	25,334	2531,883	0	203,874	203,874	99,725	0	0	0	0	0	0	0
19:34:28	-99,194	2942,918	18,779	18,603	14,395	11,787	11,081	21,3	956,216	25,334	2532,295	0	203,874	203,874	99,725	0	0	0	0	0	0	0
19:34:28	-99,169	2941,926	18,681	18,603	14,395	11,777	11,095	21,3	956,216	25,334	2532,704	0	203,874	203,874	99,725	0	0	0	0	0	0	0
19:34:28	51	2942,436	18,633	18,652	14,4	11,782	11,108	21,3	956,216	25,334	2533,114	0	203,874	203,874	99,725	0	0	0	0	0	0	0
19:34:28	49,584	2942,932	18,681	18,506	14,4	11,787	11,121	21,3	956,216	25,334	2533,524	0	203,874	203,874	99,725	0	0	0	0	0	0	0
19:34:28	-1,416	2942,918	18,779	18,701	14,395	11,787	11,134	21,3	956,216	25,334	2533,934	0	203,874	203,874	99,725	0	0	0	0	0	0	0
19:34:28	0	2942,918	18,779	18,652	14,395	11,787	11,147	21,3	956,216	25,334	2534,343	0	203,874	203,874	99,725	0	0	0	0	0	0	0
19:34:28	0	2942,918	18,779	18,652	14,395	11,787	11,16	21,3	956,216	25,334	2534,752	0	203,874	203,874	99,725	0	0	0	0	0	0	0
19:34:28	-99,169	2941,926	18,681	18,603	14,395	11,777	11,172	21,3	956,216	25,334	2535,159	0	203,874	203,874	99,725	0	0	0	0	0	0	0
19:34:28	148,779	2943,414	18,828	18,799	14,395	11,792	11,184	21,3	956,216	25,334	2535,567	0	203,874	203,874	99,725	0	0	0	0	0	0	0
19:34:28	-12,158	2943,292	18,877	18,799	14,391	11,791	11,196	21,3	956,216	25,334	2535,975	0	203,874	203,874	99,725	0	0	0	0	0	0	0
19:34:28	99,194	2944,284	18,974	18,799	14,391	11,801	11,208	21,3	956,216	25,334	2536,383	0	203,874	203,874	99,725	0	0	0	0	0	0	0
19:34:28	-235,815	2941,926	18,681	18,506	14,395	11,777	11,219	21,3	956,216	25,334	2536,789	0	203,874	203,874	99,725	0	0	0	0	0	0	0
19:34:28	-49,56	2941,431	18,633	18,31	14,395	11,772	11,23	21,4	958,996	25,334	2537,194	0	203,874	203,874	99,725	0	0	0	0	0	0	0
19:34:28	-263,964	2938,791	18,388	17,969	14,395	11,745	11,24	21,4	958,996	25,334	2537,596	0	203,874	203,874	99,725	0	0	0	0	0	0	0
19:34:28	-329,809	2935,493	18,144	17,627	14,39	11,711	11,249	21,4	958,996	25,334	2537,993	0	203,874	203,874	99,725	0	0	0	0	0	0	0
19:34:28	-753,881	2927,954	17,558	16,943	14,381	11,633	11,257	21,4	958,996	25,334	2538,383	0	203,874	203,874	99,725	0	0	0	0	0	0	0
19:34:28	-567,626	2922,278	17,217	16,552	14,369	11,574	11,263	21,4	958,996	25,334	2538,767	0	203,874	203,874	99,725	0	0	0	0	0	0	0
19:34:28	-698,315	2915,295	16,924	16,064	14,346	11,502	11,268	21,4	958,996	25,334	2539,144	0	203,874	203,874	99,725	0	0	0	0	0	0	0
19:34:28	-504,858	2910,246	16,924	15,869	14,317	11,45	11,271	21,4	958,996	25,334	2539,515	0	203,874	203,874	99,725	0	0	0	0	0	0	0
19:34:28	-489,672	2905,349	17,07	15,82	14,281	11,4	11,274	21,4	958,996	25,334	2539,881	0	203,874	203,874	99,725	0	0	0	0	0	0	0
19:34:28	-936,816	2895,981	16,924	15,82	14,237	11,303	11,274	21,4	958,996	25,334	2540,237	0	203,874	203,874	99,725	0	0	0	0	0	0	0
19:34:28	-373,461	2892,246	17,217	16,015	14,199	11,265	11,274	21,4	958,996	25,334	2540,589	0	203,874	203,874	99,725	0	0	0	0	0	0	0
19:34:28	-842,309	2883,823	17,021	15,967	14,163	11,178	11,272	21,4	958,996	25,334	2540,932	0	205,533	205,533	99,732	0	0	0	0	0	0	0
19:34:28	-843,652	2875,387	16,679	15,429	14,134	11,091	11,269	21,4	958,996	25,334	2541,267	0	205,533	205,533	99,732	0	0	0	0	0	0	0
19:34:28	-710,815	2868,279	16,386	15,136	14,111	11,018	11,264	21,4	958,996	25,334	2541,594	0	205,533	205,533	99,732	0	0	0	0	0	0	0
19:34:28	-914,331	2859,135	15,898	14,941	14,087	10,923	11,257	21,4	958,996	25,334	2541,912	0	205,533	205,533	99,732	0	0	0	0	0	0	0
19:34:28	-706,543	2852,07	15,605	14,795	14,064	10,851	11,249	21,4	958,996	25,334	2542,222	0	205,533	205,533	99,732	0	0	0	0	0	0	0
19:34:28	-565,747	2846,412	15,459	14,648	14,04	10,792	11,24	21,4	958,996	25,334	2542,526	0	205,533	205,533	99,732	0	0	0	0	0	0	0
19:34:28	-551,782	2840,895	15,41	14,502	14,012	10,735	11,23	21,4	958,996	25,334	2542,825	0	205,533	205,533	99,732	0	0	0	0	0	0	0
19:34:28	-389,282	2837,002	15,605	14,795	13,978	10,695	11,22	21,4	958,996	25,334	2543,119	0	205,533	205,533	99,732	0	0	0	0	0	0	0
19:34:28	-591,284	2831,089	15,605	14,795	13,945	10,634	11,208	21,4	958,996	25,334	2543,407	0	205,533	205,533	99,732	0	0	0	0	0	0	0
19:34:28	-344,848	2827,64	15,849	15,088	13,912	10,599	11,196	21,4	958,996	25,334	2543,691	0	205,533	205,533	99,732	0	0	0	0	0	0	0
19:34:28	-508,544	2822,555	15,849	15,088	13,883	10,546	11,184	21,4	958,996	25,334	2543,97	0	205,533	205,533	99,732	0	0	0	0	0	0	0
19:34:28	-422,021	2818,335	15,849	15,185	13,859	10,503	11,17	21,4	958,996	25,334	2544,244	0	205,533	205,533	99,732	0	0	0	0	0	0	0
19:34:28	-729,76	2811,037	15,459	14,99	13,84	10,428	11,156	21,4	958,996	25,334	2544,511	0	205,533	205,533	99,732	0	0	0	0	0	0	0
19:34:28	-558,667	2805,451	15,068	14,502	13,83	10,37	11,14	21,4	958,996	25,334	2544,772	0	205,533	205,533	99,732	0	0	0	0	0	0	0
19:34:28	-450,561	2800,945	14,873	14,306	13,816	10,324	11,124	21,4	958,996	25,334	2545,028	0	205,533	205,533	99,732	0	0	0	0	0	0	0
19:34:28	-688,745	2794,057	14,433	14,062	13,802	10,253	11,107	21,4	958,996	25,334	2545,277	0	205,533	205,533	99,732	0	0	0	0	0	0	0
19:34:28	-386,206	2790,195	14,384	13,965	13,783	10,213	11,09	21,4	958,996	25,334	2545,522	0	205,533	205,533	99,732	0	0	0	0	0	0	0
19:34:28	-375,878	2786,437	14,433	13,965	13,759	10,174	11,072	21,4	958,996	25,334	2545,763	0	205,533	205,533	99,732	0	0	0	0	0	0	0
19:34:28	-275,634	2783,68	14,58	14,062	13,735	10,146	11,053	21,4	958,996	25,334	2546,001	0	205,533	205,533	99,732	0	0	0	0	0	0	0
19:34:28	-223,413	2781,446	14,873	14,306	13,706	10,122	11,035	21,4	958,996	25,334	2546,236	0	205,533	205,533	99,732	0	0	0	0	0	0	0
19:34:28	-469,042	2776,756	14,97	14,453	13,674	10,074	11,016	21,4	958,996	25,334	2546,467	0	205,533	205,533	99,732	0	0	0	0	0	0	0
19:34:28	-327,783	2773,478	15,068	14,502	13,649	10,04	10,997	21,4	958,996	25,334	2546,694	0	205,533	205,533	99,732	0	0	0	0	0	0	0
19:34:28	-554,565	2767,932	14,922	14,306	13,626	9,983	10,977	21,4	958,996	25,334	2546,915	0	205,533	205,533	99,732	0	0	0	0	0	0	0
19:34:28	-483,203	2763,1	14,775	14,258	13,607	9,933	10,957	21,4	958,996	25,334	2547,131	0	205,533	205,533	99,732	0	0	0	0	0	0	0
19:34:28	-586,767	2757,233	14,433	13,916	13,593	9,873	10,936	21,4	958,996	25,334	2547,342	0	205,533	205,533	99,732	0	0	0	0	0	0	0
19:34:28	-452,783	2752,705	14,238	13,867	13,579	9,826	10,914	21,4	958,996	25,334	2547,547	0	205,533	205,533	99,732	0	0	0	0	0	0	0
19:34:28	-484,838	2747,856	13,994	13,72	13,565	9,776	10,892	21,4	958,996	25,334	2547,747	0	205,533	205,533	99,732	0	0	0	0	0	0	0
19:34:28	-317,822	2744,678	13,945	13,574	13,55	9,743	10,869	21,4	958,996	25,334	2547,944	0	205,533	205,533	99,732	0	0	0	0	0	0	0
19:34:28	-455,712	2740,121	13,896	13,574	13,527	9,696	10,846	21,4	958,996	25,334	2548,137	0	205,533	205,533	99,732	0	0	0	0	0	0	0
19:34:28	-368,53	2736,436	13,945	13,525	13,503	9,658	10,823	21,4	958,996	25,334	2548,325	0	205,533	205,533	99,732	0	0	0	0	0	0	0
19:34:28	-286,938	2733,566	14,14	13,623	13,476	9,629	10,799	21,4	958,996	25,334	2548,51	0	205,533	205,533	99,732	0	0	0	0	0	0	0
19:34:28	-312,866	2730,438	14,238	13,769	13,453	9,597	10,776	21,4	958,996	25,334	2548,692	0	205,533	205,533	99,732	0	0	0	0	0	0	0
19:34:28	-409,497	2726,343	14,238	13,769	13,429	9,554	10,752	21,4	958,996	25,334	2548,869	0	205,533	205,533	99,732	0	0	0	0	0	0	0
19:34:28	-504,052	2721,302	14,14	13,769	13,406	9,502	10,727	21,4	958,996	25,334	2549,042	0	205,533	205,533	99,732	0	0	0	0	0	0	0
19:34:28	-518,676	2716,115	13,945	13,623	13,388	9,449	10,702	21,4	958,996	25,334	2549,209	0	205,533	205,533	99,732	0	0	0	0	0	0	0
19:34:28	-437,817	2711,737	13,75	13,525	13,374	9,404	10,677	21,4	958,996	25,334	2549,371	0	205,533	205,533	99,732	0	0	0	0	0	0	0
19:34:28	-484,716	2706,89	13,506	13,232	13,36	9,354	10,651	21,4	958,996	25,334	2549,529	0	205,533	205,533	99,732	0	0	0	0	0	0	0
19:34:28	-419,14	2702,699	13,31	13,037	13,347	9,311	10,625	21,4	958,996	25,334	2549,682	0	205,533	205,533	99,732	0	0	0	0	0	0	0
19:34:28	-246,606	2700,233	13,31	13,037	13,333	9,285	10,598	21,4	958,996	25,334	2549,833	0	205,533	205,533	99,732	0	0	0	0	0	0	0
19:34:28	-359,423	2696,638	13,261	12,988	13,316	9,248	10,572	21,4	958,996	25,334	2549,98	0	205,533	205,533	99,732	0	0	0	0	0	0	0
19:34:28	-361,108	2693,027	13,164	12,988	13,301	9,211	10,545	21,4	958,996	25,334	2550,123	0	205,533	205,533	99,732	0	0	0	0	0	0	0
19:34:28	-316,455	2689,863	13,164	12,988	13,283	9,178	10,518	21,4	958,996	25,334	2550,263	0	205,533	205,533	99,732	0	0	0	0	0	0	0
19:34:28	-333,911	2686,524	13,164	12,988	13,264	9,144	10,491	21,4	958,996	25,334	2550,399	0	205,533	205,533	99,732	0	0	0	0	0	0	0
19:34:28	-356,982	2682,954	13,115	12,89	13,246	9,107	10,464	21,4	958,996	25,334	2550,531	0	205,533	205,533	99,732	0	0	0	0	0	0	0
19:34:28	-399,536	2678,958	12,968	12,841	13,232	9,066	10,437	21,4	958,996	25,334	2550,66	0	205,533	205,533	99,732	0	0	0	0	0	0	0
19:34:28	-234,326	2676,615	12,92	12,646	13,221	9,042	10,409	21,4	958,996	25,334	2550,786	0	205,533	205,533	99,732	0	0	0	0	0	0	0
19:34:28	-517,651	2671,439	12,627	12,451	13,208	8,988	10,382	21,4	958,996	25,334	2550,906	0	205,533	205,533	99,732	0	0	0	0	0	0	0
19:34:28	-269,213	2668,746	12,529	12,256	13,198	8,961	10,354	21,4	958,996	25,334	2551,024	0	205,533	205,533	99,732	0	0	0	0	0	0	0
19:34:28	-270,385	2666,043	12,431	12,109	13,189	8,933	10,326	21,4	958,996	25,334	2551,139	0	205,533	205,533	99,732	0	0	0	0	0	0	0
19:34:28	-346,655	2662,576	12,334	12,109	13,174	8,897	10,298	21,4	958,996	25,334	2551,25	0	205,533	205,533	99,732	0	0	0	0	0	0	0
19:34:28	-142,822	2661,148	12,431	12,109	13,161	8,882	10,27	21,4	958,996	25,334	2551,36	0	205,533	205,533	99,732	0	0	0	0	0	0	0
19:34:28	-256,079	2658,587	12,431	12,109	13,146	8,856	10,242	21,4	958,996	25,334	2551,467	0	205,533	205,533	99,732	0	0	0	0	0	0	0
19:34:28	-208,129	2656,506	12,48	12,256	13,132	8,834	10,215	21,4	958,996	25,334	2551,572	0	205,533	205,533	99,732	0	0	0	0	0	0	0
19:34:28	-296,313	2653,543	12,431	12,158	13,118	8,804	10,187	21,4	958,996	25,334	2551,674	0	205,533	205,533	99,732	0	0	0	0	0	0	0
19:34:28	-202,88	2651,514	12,48	12,158	13,103	8,783	10,16	21,4	958,996	25,334	2551,774	0	205,533	205,533	99,732	0	0	0	0	0	0	0
19:34:28	-253,833	2648,975	12,48	12,158	13,089	8,757	10,132	21,4	958,996	25,334	2551,872	0	205,533	205,533	99,732	0	0	0	0	0	0	0
19:34:28	-308,374	2645,892	12,334	12,158	13,08	8,725	10,105	21,4	958,996	25,334	2551,966	0	205,533	205,533	99,732	0	0	0	0	0	0	0
19:34:28	-222,216	2643,67	12,285	12,06	13,07	8,702	10,077	21,4	958,996	25,334	2552,058	0	205,533	205,533	99,732	0	0	0	0	0	0	0
19:34:28	-262,5	2641,045	12,187	11,963	13,06	8,675	10,05	21,4	958,996	25,334	2552,147	0	205,533	205,533	99,732	0	0	0	0	0	0	0
19:34:28	-311,376	2637,931	12,041	11,914	13,051	8,643	10,022	21,4	958,996	25,334	2552,232	0	205,533	205,533	99,732	0	0	0	0	0	0	0
19:34:28	-145,654	2636,474	11,992	11,767	13,045	8,628	9,995	21,4	958,996	25,334	2552,317	0	205,533	205,533	99,732	0	0	0	0	0	0	0
19:34:28	-161,401	2634,86	11,992	11,767	13,036	8,611	9,967	21,4	958,996	25,334	2552,399	0	205,533	205,533	99,732	0	0	0	0	0	0	0
19:34:28	-303,613	2631,824	11,943	11,718	13,022	8,58	9,94	21,4	958,996	25,334	2552,478	0	205,533	205,533	99,732	0	0	0	0	0	0	0
19:34:28	-170,043	2630,124	11,943	11,718	13,012	8,562	9,913	21,4	958,996	25,334	2552,556	0	205,533	205,533	99,732	0	0	0	0	0	0	0
19:34:28	-165,576	2628,468	11,943	11,767	13,003	8,545	9,886	21,4	958,996	25,334	2552,631	0	205,533	205,533	99,732	0	0	0	0	0	0	0
19:34:28	-204,785	2626,42	11,992	11,767	12,988	8,524	9,86	21,4	958,996	25,334	2552,705	0	205,533	205,533	99,732	0	0	0	0	0	0	0
19:34:28	-219,946	2624,221	11,943	11,767	12,978	8,502	9,833	21,4	958,996	25,334	2552,777	0	205,533	205,533	99,732	0	0	0	0	0	0	0
19:34:28	-168,774	2622,533	11,943	11,767	12,969	8,484	9,807	21,4	958,996	25,334	2552,847	0	205,533	205,533	99,732	0	0	0	0	0	0	0
19:34:28	-278,149	2619,751	11,748	11,621	12,964	8,456	9,78	21,4	958,996	25,334	2552,913	0	205,533	205,533	99,732	0	0	0	0	0	0	0
19:34:28	-320,556	2616,546	11,504	11,523	12,959	8,422	9,754	21,4	958,996	25,334	2552,977	0	205,533	205,533	99,732	0	0	0	0	0	0	0
19:34:28	-167,626	2614,869	11,504	11,425	12,95	8,405	9,727	21,4	958,996	25,334	2553,039	0	205,533	205,533	99,732	0	0	0	0	0	0	0
19:34:28	-74,438	2614,125	11,601	11,572	12,94	8,398	9,701	21,4	958,996	25,334	2553,1	0	205,533	205,533	99,732	0	0	0	0	0	0	0
19:34:28	-109,326	2613,032	11,748	11,621	12,926	8,386	9,675	21,4	958,996	25,334	2553,16	0	205,533	205,533	99,732	0	0	0	0	0	0	0
19:34:28	-73,242	2612,299	11,845	11,572	12,916	8,379	9,65	21,4	958,996	25,334	2553,219	0	205,533	205,533	99,732	0	0	0	0	0	0	0
19:34:28	-168,774	2610,612	11,845	11,621	12,907	8,361	9,625	21,4	958,996	25,334	2553,276	0	205,533	205,533	99,732	0	0	0	0	0	0	0
19:34:28	-264,355	2607,968	11,748	11,621	12,897	8,334	9,599	21,4	958,996	25,334	2553,331	0	205,533	205,533	99,732	0	0	0	0	0	0	0
19:34:28	-264,135	2605,327	11,65	11,572	12,887	8,307	9,574	21,4	958,996	25,334	2553,383	0	205,533	205,533	99,732	0	0	0	0	0	0	0
19:34:29	10,498	2605,432	11,748	11,621	12,883	8,308	9,549	21,4	958,996	25,334	2553,435	0	205,533	205,533	99,732	0	0	0	0	0	0	0
19:34:29	-310,766	2602,324	11,601	11,523	12,873	8,276	9,524	21,4	958,996	25,334	2553,484	0	205,533	205,533	99,732	0	0	0	0	0	0	0
19:34:29	-226,831	2600,056	11,455	11,377	12,868	8,252	9,499	21,4	958,996	25,334	2553,531	0	205,533	205,533	99,732	0	0	0	0	0	0	0
19:34:29	-82,763	2599,228	11,455	11,279	12,864	8,244	9,475	21,4	958,996	25,334	2553,577	0	205,533	205,533	99,732	0	0	0	0	0	0	0
19:34:29	-214,208	2597,086	11,406	11,377	12,854	8,222	9,45	21,4	958,996	25,334	2553,62	0	205,533	205,533	99,732	0	0	0	0	0	0	0
19:34:29	-121,215	2595,874	11,455	11,425	12,845	8,209	9,426	21,4	958,996	25,334	2553,662	0	205,533	205,533	99,732	0	0	0	0	0	0	0
19:34:29	-165,527	2594,219	11,455	11,425	12,835	8,192	9,402	21,4	958,996	25,334	2553,703	0	205,533	205,533	99,732	0	0	0	0	0	0	0
19:34:29	-132,495	2592,894	11,406	11,377	12,83	8,179	9,378	21,4	958,996	25,334	2553,742	0	205,533	205,533	99,732	0	0	0	0	0	0	0
19:34:29	-260,742	2590,286	11,308	11,377	12,821	8,152	9,353	21,4	958,996	25,334	2553,779	0	205,533	205,533	99,732	0	0	0	0	0	0	0
19:34:29	-85,913	2589,427	11,308	11,377	12,816	8,143	9,33	21,4	958,996	25,334	2553,815	0	205,533	205,533	99,732	0	0	0	0	0	0	0
19:34:29	-70,263	2588,724	11,406	11,279	12,807	8,136	9,306	21,4	958,996	25,334	2553,85	0	205,533	205,533	99,732	0	0	0	0	0	0	0
19:34:29	-161,083	2587,114	11,406	11,377	12,798	8,119	9,283	21,4	958,996	25,334	2553,883	0	205,533	205,533	99,732	0	0	0	0	0	0	0
19:34:29	-185,546	2585,258	11,308	11,279	12,792	8,1	9,26	21,4	958,996	25,334	2553,914	0	205,533	205,533	99,732	0	0	0	0	0	0	0
19:34:29	-69,238	2584,566	11,406	11,279	12,783	8,093	9,237	21,3	957,566	25,334	2553,945	0	205,533	205,533	99,732	0	0	0	0	0	0	0
19:34:29	-170,288	2582,863	11,308	11,279	12,779	8,075	9,214	21,3	957,566	25,334	2553,974	0	205,533	205,533	99,732	0	0	0	0	0	0	0
19:34:29	-83,764	2582,025	11,308	11,23	12,774	8,067	9,192	21,3	957,566	25,334	2554,002	0	205,533	205,533	99,732	0	0	0	0	0	0	0
19:34:29	-210,815	2579,917	11,259	11,23	12,765	8,045	9,169	21,3	957,566	25,334	2554,028	0	205,533	205,533	99,732	0	0	0	0	0	0	0
19:34:29	-178,955	2578,128	11,162	11,181	12,76	8,026	9,147	21,3	957,566	25,334	2554,052	0	205,533	205,533	99,732	0	0	0	0	0	0	0
19:34:29	-83,959	2577,288	11,162	11,035	12,755	8,018	9,125	21,3	957,566	25,334	2554,076	0	205,533	205,533	99,732	0	0	0	0	0	0	0
19:34:29	-166,528	2575,623	11,162	11,035	12,746	8,001	9,103	21,3	957,566	25,334	2554,097	0	205,533	205,533	99,732	0	0	0	0	0	0	0
19:34:29	-83,789	2574,785	11,162	11,035	12,741	7,992	9,081	21,3	957,566	25,334	2554,117	0	205,533	205,533	99,732	0	0	0	0	0	0	0
19:34:29	-82,714	2573,958	11,162	11,181	12,736	7,983	9,059	21,3	957,566	25,334	2554,137	0	205,533	205,533	99,732	0	0	0	0	0	0	0
19:34:29	-205,419	2571,903	11,113	11,181	12,727	7,962	9,038	21,3	957,566	25,334	2554,155	0	205,533	205,533	99,732	0	0	0	0	0	0	0
19:34:29	-97,729	2570,926	11,113	11,035	12,722	7,952	9,017	21,3	957,566	25,334	2554,172	0	204,314	204,314	99,727	0	0	0	0	0	0	0
19:34:29	-81,665	2570,109	11,113	11,035	12,717	7,944	8,995	21,3	957,566	25,334	2554,188	0	204,314	204,314	99,727	0	0	0	0	0	0	0
19:34:29	-163,354	2568,476	11,113	11,035	12,708	7,927	8,975	21,3	957,566	25,334	2554,202	0	204,314	204,314	99,727	0	0	0	0	0	0	0
19:34:29	-176,708	2566,709	11,015	10,937	12,703	7,909	8,954	21,3	957,566	25,334	2554,214	0	204,314	204,314	99,727	0	0	0	0	0	0	0
19:34:29	-128,1	2565,428	10,966	10,937	12,698	7,895	8,933	21,3	957,566	25,334	2554,226	0	204,314	204,314	99,727	0	0	0	0	0	0	0
19:34:29	-80,419	2564,624	10,966	10,888	12,694	7,887	8,912	21,3	957,566	25,334	2554,236	0	204,314	204,314	99,727	0	0	0	0	0	0	0
19:34:29	-129,174	2563,332	10,918	10,84	12,689	7,874	8,892	21,3	957,566	25,334	2554,245	0	204,314	204,314	99,727	0	0	0	0	0	0	0
19:34:29	-88,134	2562,451	10,918	10,84	12,684	7,865	8,872	21,3	957,566	25,334	2554,253	0	204,314	204,314	99,727	0	0	0	0	0	0	0
19:34:29	-110,4	2561,347	10,966	10,888	12,675	7,853	8,852	21,3	957,566	25,334	2554,26	0	204,314	204,314	99,727	0	0	0	0	0	0	0
19:34:29	-41,577	2560,931	11,015	10,937	12,67	7,849	8,832	21,3	957,566	25,334	2554,267	0	204,314	204,314	99,727	0	0	0	0	0	0	0
19:34:29	-124,926	2559,682	10,966	10,937	12,666	7,836	8,813	21,3	957,566	25,334	2554,273	0	204,314	204,314	99,727	0	0	0	0	0	0	0
19:34:29	-136,499	2558,317	10,918	10,888	12,661	7,822	8,793	21,3	957,566	25,334	2554,277	0	204,314	204,314	99,727	0	0	0	0	0	0	0
19:34:29	-40,722	2557,909	10,966	10,888	12,656	7,818	8,774	21,3	957,566	25,334	2554,28	0	204,314	204,314	99,727	0	0	0	0	0	0	0
19:34:29	-144,995	2556,459	10,966	10,888	12,647	7,803	8,755	21,3	957,566	25,334	2554,283	0	204,314	204,314	99,727	0	0	0	0	0	0	0
19:34:29	-86,938	2555,59	10,966	10,937	12,643	7,794	8,736	21,3	957,566	25,334	2554,284	0	204,314	204,314	99,727	0	0	0	0	0	0	0
19:34:29	-123,828	2554,352	10,918	10,888	12,638	7,781	8,718	21,3	957,566	25,334	2554,284	0	204,314	204,314	99,727	0	0	0	0	0	0	0
19:34:29	-11,816	2554,234	10,918	10,742	12,638	7,78	8,699	21,3	957,566	25,334	2554,234	0	204,314	204,314	99,727	0	0	0	0	0	0	0
19:34:29	-218,505	2552,048	10,771	10,742	12,633	7,758	8,681	21,3	957,566	25,334	2552,048	0	204,314	204,314	99,727	0	0	0	0	0	0	0
19:34:29	-87,084	2551,178	10,771	10,595	12,628	7,749	8,662	21,3	957,566	25,334	2551,178	0	204,314	204,314	99,727	0	0	0	0	0	0	0
19:34:29	-75,146	2550,426	10,771	10,595	12,624	7,741	8,644	21,3	957,566	25,334	2550,426	0	204,314	204,314	99,727	0	0	0	0	0	0	0
19:34:29	-85,864	2549,567	10,771	10,693	12,619	7,732	8,626	21,3	957,566	25,334	2549,567	0	204,314	204,314	99,727	0	0	0	0	0	0	0
19:34:29	-76,196	2548,806	10,771	10,693	12,615	7,724	8,609	21,3	957,566	25,334	2548,806	0	204,314	204,314	99,727	0	0	0	0	0	0	0
19:34:29	-85,009	2547,955	10,771	10,693	12,61	7,715	8,591	21,3	957,566	25,334	2547,955	0	204,314	204,314	99,727	0	0	0	0	0	0	0
19:34:29	-85,839	2547,097	10,771	10,693	12,605	7,707	8,574	21,3	957,566	25,334	2547,097	0	204,314	204,314	99,727	0	0	0	0	0	0	0
19:34:29	-85,864	2546,238	10,771	10,742	12,6	7,698	8,557	21,3	957,566	25,334	2546,238	0	204,314	204,314	99,727	0	0	0	0	0	0	0
19:34:29	-60,18	2545,637	10,771	10,693	12,597	7,691	8,54	21,3	957,566	25,334	2545,637	0	204,314	204,314	99,727	0	0	0	0	0	0	0
19:34:29	-71,972	2544,917	10,771	10,595	12,593	7,684	8,523	21,3	957,566	25,334	2544,917	0	204,314	204,314	99,727	0	0	0	0	0	0	0
19:34:29	-155,053	2543,366	10,625	10,547	12,592	7,668	8,506	21,3	957,566	25,334	2543,366	0	204,314	204,314	99,727	0	0	0	0	0	0	0
19:34:29	-166,723	2541,699	10,527	10,547	12,588	7,651	8,489	21,3	957,566	25,334	2541,699	0	204,314	204,314	99,727	0	0	0	0	0	0	0
19:34:29	70,214	2542,401	10,673	10,547	12,584	7,658	8,473	21,3	957,566	25,334	2541,7	0	204,314	204,314	99,727	0	0	0	0	0	0	0
19:34:29	-84,814	2541,553	10,673	10,547	12,579	7,649	8,457	21,3	957,566	25,334	2541,553	0	204,314	204,314	99,727	0	0	0	0	0	0	0
19:34:29	67,871	2542,232	10,771	10,595	12,577	7,656	8,441	21,3	957,566	25,334	2541,554	0	204,314	204,314	99,727	0	0	0	0	0	0	0
19:34:29	-70,898	2541,523	10,771	10,595	12,573	7,649	8,426	21,3	957,566	25,334	2541,523	0	204,314	204,314	99,727	0	0	0	0	0	0	0
19:34:29	-70,751	2540,815	10,771	10,595	12,569	7,642	8,41	21,3	957,566	25,334	2540,815	0	204,314	204,314	99,727	0	0	0	0	0	0	0
19:34:29	-83,935	2539,976	10,771	10,595	12,565	7,633	8,395	21,3	957,566	25,334	2539,976	0	204,314	204,314	99,727	0	0	0	0	0	0	0
19:34:29	-164,453	2538,331	10,673	10,547	12,561	7,616	8,38	21,3	957,566	25,334	2538,331	0	204,314	204,314	99,727	0	0	0	0	0	0	0
19:34:29	-14,062	2538,191	10,673	10,547	12,56	7,615	8,365	21,3	957,566	25,334	2538,191	0	204,314	204,314	99,727	0	0	0	0	0	0	0
19:34:29	-117,041	2537,02	10,625	10,498	12,556	7,603	8,35	21,3	957,566	25,334	2537,02	0	204,314	204,314	99,727	0	0	0	0	0	0	0
19:34:29	-14,038	2536,88	10,625	10,498	12,555	7,601	8,335	21,3	957,566	25,334	2536,88	0	204,314	204,314	99,727	0	0	0	0	0	0	0
19:34:29	-163,33	2535,247	10,527	10,547	12,551	7,584	8,321	21,3	957,566	25,334	2535,247	0	204,314	204,314	99,727	0	0	0	0	0	0	0
19:34:29	12,011	2535,367	10,625	10,547	12,546	7,586	8,306	21,3	957,566	25,334	2535,247	0	204,314	204,314	99,727	0	0	0	0	0	0	0
19:34:29	-94,702	2534,42	10,527	10,498	12,546	7,576	8,292	21,3	957,566	25,334	2534,42	0	204,314	204,314	99,727	0	0	0	0	0	0	0
19:34:29	-82,666	2533,593	10,527	10,498	12,542	7,567	8,278	21,3	957,566	25,334	2533,593	0	204,314	204,314	99,727	0	0	0	0	0	0	0
19:34:29	-67,7	2532,916	10,527	10,547	12,538	7,56	8,264	21,3	957,566	25,334	2532,916	0	204,314	204,314	99,727	0	0	0	0	0	0	0
19:34:29	-97,656	2531,94	10,527	10,498	12,532	7,55	8,25	21,3	957,566	25,334	2531,94	0	204,314	204,314	99,727	0	0	0	0	0	0	0
19:34:29	11,987	2532,059	10,625	10,547	12,528	7,551	8,236	21,3	957,566	25,334	2531,94	0	204,314	204,314	99,727	0	0	0	0	0	0	0
19:34:29	-35,375	2531,706	10,673	10,595	12,523	7,548	8,222	21,3	957,566	25,334	2531,706	0	204,314	204,314	99,727	0	0	0	0	0	0	0
19:34:29	-62,451	2531,081	10,625	10,595	12,522	7,541	8,209	21,3	957,566	25,334	2531,081	0	204,314	204,314	99,727	0	0	0	0	0	0	0
19:34:29	-51,562	2530,566	10,625	10,547	12,519	7,536	8,196	21,3	957,566	25,334	2530,566	0	204,314	204,314	99,727	0	0	0	0	0	0	0
19:34:29	-109,57	2529,47	10,527	10,4	12,518	7,525	8,183	21,3	957,566	25,334	2529,47	0	204,314	204,314	99,727	0	0	0	0	0	0	0
19:34:29	-63,525	2528,835	10,478	10,498	12,517	7,518	8,17	21,3	957,566	25,334	2528,835	0	204,314	204,314	99,727	0	0	0	0	0	0	0
19:34:29	-141,894	2527,416	10,332	10,351	12,517	7,504	8,157	21,3	957,566	25,334	2527,416	0	204,314	204,314	99,727	0	0	0	0	0	0	0
19:34:29	28,1	2527,697	10,429	10,351	12,514	7,507	8,144	21,3	957,566	25,334	2527,416	0	204,314	204,314	99,727	0	0	0	0	0	0	0
19:34:29	-109,521	2526,601	10,332	10,302	12,513	7,495	8,131	21,3	957,566	25,334	2526,601	0	204,314	204,314	99,727	0	0	0	0	0	0	0
19:34:29	75,219	2527,354	10,478	10,4	12,509	7,503	8,119	21,3	957,566	25,334	2526,602	0	204,314	204,314	99,727	0	0	0	0	0	0	0
19:34:29	-98,706	2526,367	10,527	10,498	12,501	7,493	8,107	21,3	957,566	25,334	2526,367	0	204,314	204,314	99,727	0	0	0	0	0	0	0
19:34:29	-82,69	2525,54	10,527	10,498	12,496	7,484	8,094	21,3	957,566	25,334	2525,54	0	204,314	204,314	99,727	0	0	0	0	0	0	0
19:34:29	-15,991	2525,38	10,527	10,498	12,495	7,483	8,082	21,3	957,566	25,334	2525,38	0	204,314	204,314	99,727	0	0	0	0	0	0	0
19:34:29	-47,29	2524,907	10,478	10,4	12,495	7,478	8,07	21,3	957,566	25,334	2524,907	0	204,314	204,314	99,727	0	0	0	0	0	0	0
19:34:29	-111,816	2523,789	10,429	10,351	12,491	7,466	8,059	21,3	957,566	25,334	2523,789	0	204,314	204,314	99,727	0	0	0	0	0	0	0
19:34:29	31,25	2524,101	10,478	10,4	12,49	7,469	8,047	21,3	957,566	25,334	2523,789	0	204,314	204,314	99,727	0	0	0	0	0	0	0
19:34:29	-64,355	2523,458	10,478	10,4	12,487	7,463	8,036	21,3	957,566	25,334	2523,458	0	204,314	204,314	99,727	0	0	0	0	0	0	0
19:34:29	-16,21	2523,296	10,478	10,351	12,486	7,461	8,024	21,3	957,566	25,334	2523,296	0	204,314	204,314	99,727	0	0	0	0	0	0	0
19:34:29	-111,645	2522,179	10,429	10,4	12,482	7,45	8,013	21,3	957,566	25,334	2522,179	0	204,314	204,314	99,727	0	0	0	0	0	0	0
19:34:29	-17,236	2522,007	10,429	10,302	12,481	7,448	8,002	21,3	957,566	25,334	2522,007	0	204,314	204,314	99,727	0	0	0	0	0	0	0
19:34:29	-16,04	2521,846	10,478	10,4	12,478	7,446	7,991	21,3	957,566	25,334	2521,846	0	204,314	204,314	99,727	0	0	0	0	0	0	0
19:34:29	-33,325	2521,513	10,527	10,4	12,473	7,443	7,98	21,3	957,566	25,334	2521,513	0	204,314	204,314	99,727	0	0	0	0	0	0	0
19:34:29	-110,595	2520,407	10,478	10,4	12,469	7,431	7,97	21,3	957,566	25,334	2520,407	0	204,314	204,314	99,727	0	0	0	0	0	0	0
19:34:29	-17,065	2520,236	10,478	10,351	12,469	7,43	7,959	21,3	957,566	25,334	2520,236	0	204,314	204,314	99,727	0	0	0	0	0	0	0
19:34:29	-127,807	2518,958	10,429	10,4	12,464	7,416	7,948	21,3	957,566	25,334	2518,958	0	204,314	204,314	99,727	0	0	0	0	0	0	0
19:34:29	31,176	2519,27	10,527	10,4	12,46	7,42	7,938	21,3	957,566	25,334	2518,959	0	204,314	204,314	99,727	0	0	0	0	0	0	0
19:34:29	-64,477	2518,625	10,478	10,4	12,459	7,413	7,928	21,3	957,566	25,334	2518,625	0	204,314	204,314	99,727	0	0	0	0	0	0	0
19:34:29	-80,566	2517,82	10,478	10,4	12,455	7,405	7,917	21,3	957,566	25,334	2517,82	0	204,314	204,314	99,727	0	0	0	0	0	0	0
19:34:29	0	2517,82	10,478	10,4	12,455	7,405	7,907	21,3	957,566	25,334	2517,82	0	204,314	204,314	99,727	0	0	0	0	0	0	0
19:34:30	-62,255	2517,197	10,478	10,4	12,451	7,398	7,897	21,3	957,566	25,334	2517,197	0	204,314	204,314	99,727	0	0	0	0	0	0	0
19:34:30	-17,065	2517,026	10,478	10,4	12,45	7,397	7,888	21,3	957,566	25,334	2517,026	0	204,314	204,314	99,727	0	0	0	0	0	0	0
19:34:30	-110,766	2515,919	10,429	10,302	12,447	7,385	7,878	21,3	957,566	25,334	2515,919	0	204,314	204,314	99,727	0	0	0	0	0	0	0
19:34:30	0	2515,919	10,429	10,351	12,447	7,385	7,868	21,3	957,566	25,334	2515,919	0	204,314	204,314	99,727	0	0	0	0	0	0	0
19:34:30	-94,482	2514,974	10,332	10,351	12,447	7,375	7,858	21,3	957,566	25,334	2514,974	0	204,314	204,314	99,727	0	0	0	0	0	0	0
19:34:30	-65,356	2514,32	10,283	10,156	12,446	7,369	7,849	21,3	957,566	25,334	2514,32	0	204,314	204,314	99,727	0	0	0	0	0	0	0
19:34:30	30,029	2514,621	10,332	10,302	12,445	7,372	7,839	21,3	957,566	25,334	2514,321	0	204,314	204,314	99,727	0	0	0	0	0	0	0
19:34:30	-62,255	2513,998	10,332	10,302	12,441	7,365	7,83	21,3	957,566	25,334	2513,998	0	204,314	204,314	99,727	0	0	0	0	0	0	0
19:34:30	-18,31	2513,815	10,332	10,302	12,44	7,363	7,821	21,3	957,566	25,334	2513,815	0	204,314	204,314	99,727	0	0	0	0	0	0	0
19:34:30	-42,895	2513,386	10,332	10,205	12,438	7,359	7,812	21,3	957,566	25,334	2513,386	0	204,314	204,314	99,727	0	0	0	0	0	0	0
19:34:30	-18,334	2513,203	10,332	10,302	12,437	7,357	7,803	21,3	957,566	25,334	2513,203	0	204,314	204,314	99,727	0	0	0	0	0	0	0
19:34:30	33,471	2513,537	10,429	10,351	12,433	7,361	7,794	21,3	957,566	25,334	2513,203	0	204,314	204,314	99,727	0	0	0	0	0	0	0
19:34:30	-112,768	2512,41	10,332	10,302	12,432	7,349	7,786	21,3	957,566	25,334	2512,41	0	204,314	204,314	99,727	0	0	0	0	0	0	0
19:34:30	-60,156	2511,808	10,332	10,302	12,429	7,343	7,777	21,3	957,566	25,334	2511,808	0	204,314	204,314	99,727	0	0	0	0	0	0	0
19:34:30	-18,286	2511,625	10,332	10,302	12,428	7,341	7,768	21,3	957,566	25,334	2511,625	0	204,314	204,314	99,727	0	0	0	0	0	0	0
19:34:30	62,329	2512,249	10,478	10,4	12,423	7,347	7,76	21,3	957,566	25,334	2511,626	0	204,314	204,314	99,727	0	0	0	0	0	0	0
19:34:30	-141,65	2510,832	10,332	10,302	12,423	7,333	7,752	21,2	958,615	25,334	2510,832	0	204,314	204,314	99,727	0	0	0	0	0	0	0
19:34:30	-93,212	2509,9	10,283	10,156	12,421	7,323	7,743	21,2	958,615	25,334	2509,9	0	204,314	204,314	99,727	0	0	0	0	0	0	0
19:34:30	47,216	2510,372	10,332	10,205	12,421	7,328	7,735	21,2	958,615	25,334	2509,9	0	204,314	204,314	99,727	0	0	0	0	0	0	0
19:34:30	-47,216	2509,9	10,283	10,156	12,421	7,323	7,727	21,2	958,615	25,334	2509,9	0	204,314	204,314	99,727	0	0	0	0	0	0	0
19:34:30	-141,552	2508,484	10,136	10,058	12,421	7,308	7,719	21,2	958,615	25,334	2508,484	0	204,314	204,314	99,727	0	0	0	0	0	0	0
19:34:30	28,002	2508,765	10,185	10,009	12,42	7,311	7,711	21,2	958,615	25,334	2508,485	0	204,314	204,314	99,727	0	0	0	0	0	0	0
19:34:30	14,916	2508,914	10,283	10,302	12,415	7,313	7,703	21,2	958,615	25,334	2508,485	0	204,314	204,314	99,727	0	0	0	0	0	0	0
19:34:30	-60,156	2508,312	10,283	10,302	12,412	7,307	7,695	21,2	958,615	25,334	2508,312	0	204,314	204,314	99,727	0	0	0	0	0	0	0
19:34:30	-18,286	2508,129	10,283	10,302	12,411	7,305	7,688	21,2	958,615	25,334	2508,129	0	204,314	204,314	99,727	0	0	0	0	0	0	0
19:34:30	-19,36	2507,936	10,283	10,205	12,409	7,303	7,68	21,2	958,615	25,334	2507,936	0	204,314	204,314	99,727	0	0	0	0	0	0	0
19:34:30	-12,768	2507,808	10,332	10,302	12,406	7,301	7,673	21,2	958,615	25,334	2507,808	0	203,928	203,928	99,725	0	0	0	0	0	0	0
19:34:30	75,024	2508,558	10,429	10,351	12,405	7,309	7,666	21,2	958,615	25,334	2507,809	0	203,928	203,928	99,725	0	0	0	0	0	0	0
19:34:30	-136,23	2507,196	10,332	10,302	12,403	7,295	7,658	21,2	958,615	25,334	2507,196	0	203,928	203,928	99,725	0	0	0	0	0	0	0
19:34:30	-18,31	2507,013	10,332	10,205	12,402	7,293	7,651	21,2	958,615	25,334	2507,013	0	203,928	203,928	99,725	0	0	0	0	0	0	0
19:34:30	-24,682	2506,766	10,429	10,351	12,395	7,291	7,644	21,2	958,615	25,334	2506,766	0	203,928	203,928	99,725	0	0	0	0	0	0	0
19:34:30	-94,36	2505,822	10,332	10,205	12,395	7,281	7,637	21,2	958,615	25,334	2505,822	0	203,928	203,928	99,725	0	0	0	0	0	0	0
19:34:30	94,36	2506,766	10,429	10,205	12,395	7,291	7,63	21,2	958,615	25,334	2505,823	0	203,928	203,928	99,725	0	0	0	0	0	0	0
19:34:30	-94,36	2505,822	10,332	10,156	12,395	7,281	7,623	21,2	958,615	25,334	2505,822	0	203,928	203,928	99,725	0	0	0	0	0	0	0
19:34:30	0	2505,822	10,332	10,302	12,395	7,281	7,617	21,2	958,615	25,334	2505,822	0	203,928	203,928	99,725	0	0	0	0	0	0	0
19:34:30	-47,167	2505,351	10,283	10,156	12,395	7,276	7,61	21,2	958,615	25,334	2505,351	0	203,928	203,928	99,725	0	0	0	0	0	0	0
19:34:30	-81,64	2504,534	10,283	10,156	12,39	7,268	7,603	21,2	958,615	25,334	2504,534	0	203,928	203,928	99,725	0	0	0	0	0	0	0
19:34:30	-141,479	2503,119	10,136	10,156	12,39	7,253	7,596	21,2	958,615	25,334	2503,119	0	203,928	203,928	99,725	0	0	0	0	0	0	0
19:34:30	0	2503,119	10,136	10,058	12,39	7,253	7,59	21,2	958,615	25,334	2503,119	0	203,928	203,928	99,725	0	0	0	0	0	0	0
19:34:30	0	2503,119	10,136	10,058	12,39	7,253	7,583	21,2	958,615	25,334	2503,119	0	203,928	203,928	99,725	0	0	0	0	0	0	0
19:34:30	-94,311	2502,176	10,039	10,009	12,39	7,243	7,576	21,2	958,615	25,334	2502,176	0	203,928	203,928	99,725	0	0	0	0	0	0	0
19:34:30	35,229	2502,529	10,136	10,009	12,387	7,247	7,57	21,2	958,615	25,334	2502,177	0	203,928	203,928	99,725	0	0	0	0	0	0	0
19:34:30	7,421	2502,603	10,185	10,156	12,385	7,248	7,564	21,2	958,615	25,334	2502,177	0	203,928	203,928	99,725	0	0	0	0	0	0	0
19:34:30	34,179	2502,945	10,283	10,205	12,381	7,251	7,557	21,2	958,615	25,334	2502,178	0	203,928	203,928	99,725	0	0	0	0	0	0	0
19:34:30	-154,296	2501,402	10,185	10,058	12,378	7,235	7,551	21,2	958,615	25,334	2501,402	0	203,928	203,928	99,725	0	0	0	0	0	0	0
19:34:30	74,975	2502,151	10,283	10,205	12,377	7,243	7,545	21,2	958,615	25,334	2501,403	0	203,928	203,928	99,725	0	0	0	0	0	0	0
19:34:30	-12,988	2502,022	10,332	10,302	12,373	7,242	7,539	21,2	958,615	25,334	2501,403	0	203,928	203,928	99,725	0	0	0	0	0	0	0
19:34:30	-66,503	2501,357	10,283	10,302	12,372	7,235	7,533	21,2	958,615	25,334	2501,357	0	203,928	203,928	99,725	0	0	0	0	0	0	0
19:34:30	-94,287	2500,414	10,185	10,058	12,372	7,225	7,527	21,2	958,615	25,334	2500,414	0	203,928	203,928	99,725	0	0	0	0	0	0	0
19:34:30	94,287	2501,357	10,283	10,156	12,372	7,235	7,521	21,2	958,615	25,334	2500,415	0	203,928	203,928	99,725	0	0	0	0	0	0	0
19:34:30	-112,597	2500,231	10,185	10,058	12,371	7,223	7,516	21,2	958,615	25,334	2500,231	0	203,928	203,928	99,725	0	0	0	0	0	0	0
19:34:30	-42,895	2499,802	10,185	10,058	12,369	7,219	7,51	21,2	958,615	25,334	2499,802	0	203,928	203,928	99,725	0	0	0	0	0	0	0
19:34:30	-19,335	2499,608	10,185	10,058	12,367	7,217	7,504	21,2	958,615	25,334	2499,608	0	203,928	203,928	99,725	0	0	0	0	0	0	0
19:34:30	94,287	2500,551	10,283	10,205	12,367	7,227	7,499	21,2	958,615	25,334	2499,609	0	203,928	203,928	99,725	0	0	0	0	0	0	0
19:34:30	-113,623	2499,415	10,185	10,058	12,366	7,215	7,493	21,2	958,615	25,334	2499,415	0	203,928	203,928	99,725	0	0	0	0	0	0	0
19:34:30	-41,845	2498,996	10,185	10,156	12,364	7,211	7,488	21,2	958,615	25,334	2498,996	0	203,928	203,928	99,725	0	0	0	0	0	0	0
19:34:30	-47,143	2498,525	10,136	10,009	12,364	7,206	7,482	21,2	958,615	25,334	2498,525	0	203,928	203,928	99,725	0	0	0	0	0	0	0
19:34:30	-19,335	2498,332	10,136	10,009	12,363	7,204	7,477	21,2	958,615	25,334	2498,332	0	203,928	203,928	99,725	0	0	0	0	0	0	0
19:34:30	47,143	2498,803	10,185	10,009	12,363	7,209	7,471	21,2	958,615	25,334	2498,332	0	203,928	203,928	99,725	0	0	0	0	0	0	0
19:34:30	-47,143	2498,332	10,136	9,961	12,363	7,204	7,466	21,2	958,615	25,334	2498,332	0	203,928	203,928	99,725	0	0	0	0	0	0	0
19:34:30	-94,262	2497,389	10,039	9,814	12,363	7,194	7,461	21,2	958,615	25,334	2497,389	0	203,928	203,928	99,725	0	0	0	0	0	0	0
19:34:30	-47,119	2496,918	9,99	9,814	12,363	7,189	7,455	21,2	958,615	25,334	2496,918	0	203,928	203,928	99,725	0	0	0	0	0	0	0
19:34:30	47,119	2497,389	10,039	9,961	12,363	7,194	7,45	21,2	958,615	25,334	2496,918	0	203,928	203,928	99,725	0	0	0	0	0	0	0
19:34:30	-47,119	2496,918	9,99	9,814	12,363	7,189	7,445	21,2	958,615	25,334	2496,918	0	203,928	203,928	99,725	0	0	0	0	0	0	0
19:34:30	-47,143	2496,446	9,941	9,716	12,363	7,184	7,44	21,2	958,615	25,334	2496,446	0	203,928	203,928	99,725	0	0	0	0	0	0	0
19:34:30	47,143	2496,918	9,99	9,814	12,363	7,189	7,435	21,2	958,615	25,334	2496,447	0	203,928	203,928	99,725	0	0	0	0	0	0	0
19:34:30	-59,985	2496,318	9,99	9,814	12,359	7,183	7,43	21,2	958,615	25,334	2496,318	0	203,928	203,928	99,725	0	0	0	0	0	0	0
19:34:30	28,857	2496,607	10,039	9,863	12,358	7,186	7,425	21,2	958,615	25,334	2496,318	0	203,928	203,928	99,725	0	0	0	0	0	0	0
19:34:30	-47,143	2496,135	9,99	9,961	12,358	7,181	7,421	21,2	958,615	25,334	2496,135	0	203,928	203,928	99,725	0	0	0	0	0	0	0
19:34:30	-18,261	2495,953	9,99	9,961	12,357	7,179	7,416	21,2	958,615	25,334	2495,953	0	203,928	203,928	99,725	0	0	0	0	0	0	0
19:34:30	18,261	2496,135	9,99	9,961	12,358	7,181	7,411	21,2	958,615	25,334	2495,953	0	203,928	203,928	99,725	0	0	0	0	0	0	0
19:34:30	-123,071	2494,904	9,843	9,716	12,359	7,168	7,406	21,2	958,615	25,334	2494,904	0	203,928	203,928	99,725	0	0	0	0	0	0	0
19:34:30	123,071	2496,135	9,99	9,814	12,358	7,181	7,402	21,2	958,615	25,334	2494,906	0	203,928	203,928	99,725	0	0	0	0	0	0	0
19:34:30	-61,181	2495,523	9,99	9,961	12,355	7,175	7,398	21,2	958,615	25,334	2494,906	0	203,928	203,928	99,725	0	0	0	0	0	0	0
19:34:30	-18,261	2495,341	9,99	9,863	12,354	7,173	7,393	21,2	958,615	25,334	2494,907	0	203,928	203,928	99,725	0	0	0	0	0	0	0
19:34:30	47,119	2495,812	10,039	9,961	12,354	7,178	7,389	21,2	958,615	25,334	2494,907	0	203,928	203,928	99,725	0	0	0	0	0	0	0
19:34:30	-62,255	2495,189	10,039	9,961	12,35	7,171	7,385	21,2	958,615	25,334	2494,908	0	203,928	203,928	99,725	0	0	0	0	0	0	0
19:34:30	-17,041	2495,019	10,039	9,961	12,349	7,17	7,38	21,2	958,615	25,334	2494,908	0	203,928	203,928	99,725	0	0	0	0	0	0	0
19:34:30	32,006	2495,339	10,136	10,058	12,346	7,173	7,376	21,2	958,615	25,334	2494,908	0	203,928	203,928	99,725	0	0	0	0	0	0	0
19:34:30	-94,238	2494,397	10,039	9,961	12,346	7,163	7,372	21,2	958,615	25,334	2494,397	0	203,928	203,928	99,725	0	0	0	0	0	0	0
19:34:30	-47,119	2493,925	9,99	9,863	12,346	7,158	7,368	21,2	958,615	25,334	2493,925	0	203,928	203,928	99,725	0	0	0	0	0	0	0
19:34:30	0	2493,925	9,99	9,961	12,346	7,158	7,364	21,2	958,615	25,334	2493,925	0	203,928	203,928	99,725	0	0	0	0	0	0	0
19:34:30	-18,286	2493,743	9,99	9,863	12,345	7,156	7,36	21,2	958,615	25,334	2493,743	0	203,928	203,928	99,725	0	0	0	0	0	0	0
19:34:30	0	2493,743	9,99	9,961	12,345	7,156	7,356	21,2	958,615	25,334	2493,743	0	203,928	203,928	99,725	0	0	0	0	0	0	0
19:34:30	-62,255	2493,12	9,99	9,863	12,341	7,15	7,352	21,2	958,615	25,334	2493,12	0	203,928	203,928	99,725	0	0	0	0	0	0	0
19:34:30	-18,286	2492,937	9,99	9,863	12,34	7,148	7,348	21,2	958,615	25,334	2492,937	0	203,928	203,928	99,725	0	0	0	0	0	0	0
19:34:30	-141,284	2491,524	9,843	9,716	12,34	7,134	7,344	21,2	958,615	25,334	2491,524	0	203,928	203,928	99,725	0	0	0	0	0	0	0
19:34:30	78,002	2492,304	9,99	9,961	12,337	7,142	7,34	21,2	958,615	25,334	2491,525	0	203,928	203,928	99,725	0	0	0	0	0	0	0
19:34:30	29,882	2492,603	10,039	10,009	12,336	7,145	7,336	21,2	958,615	25,334	2491,526	0	203,928	203,928	99,725	0	0	0	0	0	0	0
19:34:30	-156,445	2491,039	9,941	9,716	12,332	7,129	7,332	21,2	958,615	25,334	2491,039	0	203,928	203,928	99,725	0	0	0	0	0	0	0
19:34:30	94,189	2491,981	10,039	9,961	12,332	7,138	7,328	21,2	958,615	25,334	2491,04	0	203,928	203,928	99,725	0	0	0	0	0	0	0
19:34:30	-47,094	2491,51	9,99	9,863	12,332	7,133	7,324	21,2	958,615	25,334	2491,04	0	203,928	203,928	99,725	0	0	0	0	0	0	0
19:34:30	-47,094	2491,039	9,941	9,814	12,332	7,129	7,32	21,2	958,615	25,334	2491,039	0	203,928	203,928	99,725	0	0	0	0	0	0	0
19:34:30	0	2491,039	9,941	9,814	12,332	7,129	7,317	21,2	958,615	25,334	2491,039	0	203,928	203,928	99,725	0	0	0	0	0	0	0
19:34:30	-141,259	2489,626	9,795	9,619	12,332	7,114	7,313	21,2	958,615	25,334	2489,626	0	203,928	203,928	99,725	0	0	0	0	0	0	0
19:34:30	-18,115	2489,445	9,795	9,668	12,331	7,112	7,309	21,2	958,615	25,334	2489,445	0	203,928	203,928	99,725	0	0	0	0	0	0	0
19:34:30	-15,136	2489,294	9,843	9,814	12,328	7,111	7,305	21,2	958,615	25,334	2489,294	0	203,928	203,928	99,725	0	0	0	0	0	0	0
19:34:30	75,878	2490,052	9,941	9,863	12,327	7,118	7,301	21,2	958,615	25,334	2489,294	0	203,928	203,928	99,725	0	0	0	0	0	0	0
19:34:30	-139,355	2488,659	9,843	9,716	12,324	7,104	7,297	21,2	958,615	25,334	2488,659	0	203,928	203,928	99,725	0	0	0	0	0	0	0
19:34:30	58,813	2489,247	9,941	9,863	12,322	7,11	7,294	21,2	958,615	25,334	2488,659	0	203,928	203,928	99,725	0	0	0	0	0	0	0
19:34:30	30,883	2489,556	10,039	9,961	12,318	7,113	7,29	21,2	958,615	25,334	2488,66	0	203,928	203,928	99,725	0	0	0	0	0	0	0
19:34:30	-17,211	2489,384	10,039	9,961	12,317	7,112	7,287	21,2	958,615	25,334	2488,661	0	203,928	203,928	99,725	0	0	0	0	0	0	0
19:34:30	0	2489,384	10,039	9,863	12,317	7,112	7,283	21,2	958,615	25,334	2488,662	0	203,928	203,928	99,725	0	0	0	0	0	0	0
19:34:31	-47,094	2488,913	9,99	9,863	12,317	7,107	7,28	21,2	958,615	25,334	2488,662	0	203,928	203,928	99,725	0	0	0	0	0	0	0
19:34:31	0	2488,913	9,99	9,863	12,317	7,107	7,276	21,2	958,615	25,334	2488,663	0	203,928	203,928	99,725	0	0	0	0	0	0	0
19:34:31	0	2488,913	9,99	9,961	12,317	7,107	7,273	21,2	958,615	25,334	2488,663	0	203,928	203,928	99,725	0	0	0	0	0	0	0
19:34:31	-47,07	2488,442	9,941	9,814	12,317	7,102	7,27	21,2	958,615	25,334	2488,442	0	203,928	203,928	99,725	0	0	0	0	0	0	0
19:34:31	-94,14	2487,501	9,843	9,716	12,317	7,092	7,266	21,2	958,615	25,334	2487,501	0	203,928	203,928	99,725	0	0	0	0	0	0	0
19:34:31	47,045	2487,971	9,941	9,863	12,315	7,097	7,263	21,2	958,615	25,334	2487,501	0	203,928	203,928	99,725	0	0	0	0	0	0	0
19:34:31	29,833	2488,269	9,99	9,863	12,314	7,1	7,26	21,2	958,615	25,334	2487,502	0	203,928	203,928	99,725	0	0	0	0	0	0	0
19:34:31	-141,21	2486,857	9,843	9,814	12,314	7,085	7,256	21,2	958,615	25,334	2486,857	0	203,928	203,928	99,725	0	0	0	0	0	0	0
19:34:31	94,14	2487,799	9,941	9,814	12,314	7,095	7,253	21,2	958,615	25,334	2486,858	0	203,928	203,928	99,725	0	0	0	0	0	0	0
19:34:31	0	2487,799	9,941	9,863	12,314	7,095	7,25	21,2	958,615	25,334	2486,859	0	203,928	203,928	99,725	0	0	0	0	0	0	0
19:34:31	-94,14	2486,857	9,843	9,716	12,314	7,085	7,247	21,2	958,615	25,334	2486,857	0	203,928	203,928	99,725	0	0	0	0	0	0	0
19:34:31	0	2486,857	9,843	9,716	12,314	7,085	7,244	21,2	958,615	25,334	2486,857	0	203,928	203,928	99,725	0	0	0	0	0	0	0
19:34:31	141,21	2488,269	9,99	10,009	12,314	7,1	7,241	21,2	958,615	25,334	2486,858	0	203,928	203,928	99,725	0	0	0	0	0	0	0
19:34:31	-47,07	2487,799	9,941	9,814	12,314	7,095	7,238	21,2	958,615	25,334	2486,859	0	203,928	203,928	99,725	0	0	0	0	0	0	0
19:34:31	0	2487,799	9,941	9,863	12,314	7,095	7,235	21,2	958,615	25,334	2486,86	0	203,928	203,928	99,725	0	0	0	0	0	0	0
19:34:31	0	2487,799	9,941	9,863	12,314	7,095	7,232	21,2	958,615	25,334	2486,861	0	203,928	203,928	99,725	0	0	0	0	0	0	0
19:34:31	47,07	2488,269	9,99	10,009	12,314	7,1	7,23	21,2	958,615	25,334	2486,863	0	203,928	203,928	99,725	0	0	0	0	0	0	0
19:34:31	0	2488,269	9,99	10,009	12,314	7,1	7,227	21,2	958,615	25,334	2486,864	0	203,928	203,928	99,725	0	0	0	0	0	0	0
19:34:31	0	2488,269	9,99	10,009	12,314	7,1	7,225	21,2	958,615	25,334	2486,866	0	203,928	203,928	99,725	0	0	0	0	0	0	0
19:34:31	-47,07	2487,799	9,941	9,814	12,314	7,095	7,222	21,2	958,615	25,334	2486,866	0	203,928	203,928	99,725	0	0	0	0	0	0	0
19:34:31	47,07	2488,269	9,99	10,009	12,314	7,1	7,22	21,2	958,615	25,334	2486,868	0	203,928	203,928	99,725	0	0	0	0	0	0	0
19:34:31	17,211	2488,442	9,99	10,009	12,315	7,102	7,217	21,2	958,615	25,334	2486,869	0	203,928	203,928	99,725	0	0	0	0	0	0	0
19:34:31	0	2488,442	9,99	9,961	12,315	7,102	7,215	21,2	958,615	25,334	2486,871	0	203,928	203,928	99,725	0	0	0	0	0	0	0
19:34:31	29,882	2488,74	10,039	9,961	12,314	7,105	7,213	21,2	958,615	25,334	2486,873	0	203,776	203,776	99,725	0	0	0	0	0	0	0
19:34:31	-47,094	2488,269	9,99	9,716	12,314	7,1	7,211	21,2	958,615	25,334	2486,874	0	203,776	203,776	99,725	0	0	0	0	0	0	0
19:34:31	17,211	2488,442	9,99	9,814	12,315	7,102	7,209	21,2	958,615	25,334	2486,876	0	203,776	203,776	99,725	0	0	0	0	0	0	0
19:34:31	47,07	2488,912	10,039	9,863	12,315	7,107	7,207	21,2	958,615	25,334	2486,878	0	203,776	203,776	99,725	0	0	0	0	0	0	0
19:34:31	-47,07	2488,442	9,99	9,814	12,315	7,102	7,205	21,2	958,615	25,334	2486,879	0	203,776	203,776	99,725	0	0	0	0	0	0	0
19:34:31	0	2488,442	9,99	9,863	12,315	7,102	7,203	21,2	958,615	25,334	2486,881	0	203,776	203,776	99,725	0	0	0	0	0	0	0
19:34:31	0	2488,442	9,99	10,009	12,315	7,102	7,201	21,2	958,615	25,334	2486,883	0	203,776	203,776	99,725	0	0	0	0	0	0	0
19:34:31	0	2488,442	9,99	9,863	12,315	7,102	7,199	21,2	958,615	25,334	2486,884	0	203,776	203,776	99,725	0	0	0	0	0	0	0
19:34:31	-17,211	2488,269	9,99	9,814	12,314	7,1	7,197	21,2	958,615	25,334	2486,886	0	203,776	203,776	99,725	0	0	0	0	0	0	0
19:34:31	0	2488,269	9,99	9,863	12,314	7,1	7,195	21,2	958,615	25,334	2486,887	0	203,776	203,776	99,725	0	0	0	0	0	0	0
19:34:31	17,211	2488,442	9,99	9,863	12,315	7,102	7,193	21,2	958,615	25,334	2486,889	0	203,776	203,776	99,725	0	0	0	0	0	0	0
19:34:31	-47,045	2487,971	9,941	9,814	12,315	7,097	7,191	21,2	958,615	25,334	2486,89	0	203,776	203,776	99,725	0	0	0	0	0	0	0
19:34:31	-17,236	2487,799	9,941	9,814	12,314	7,095	7,189	21,2	958,615	25,334	2486,89	0	203,776	203,776	99,725	0	0	0	0	0	0	0
19:34:31	-76,928	2487,029	9,843	9,716	12,315	7,087	7,187	21,2	958,615	25,334	2486,891	0	203,776	203,776	99,725	0	0	0	0	0	0	0
19:34:31	76,928	2487,799	9,941	9,863	12,314	7,095	7,185	21,2	958,615	25,334	2486,892	0	203,776	203,776	99,725	0	0	0	0	0	0	0
19:34:31	-76,928	2487,029	9,843	9,716	12,315	7,087	7,184	21,2	958,615	25,334	2486,892	0	203,776	203,776	99,725	0	0	0	0	0	0	0
19:34:31	76,928	2487,799	9,941	9,716	12,314	7,095	7,182	21,2	958,615	25,334	2486,893	0	203,776	203,776	99,725	0	0	0	0	0	0	0
19:34:31	0	2487,799	9,941	9,814	12,314	7,095	7,18	21,2	958,615	25,334	2486,894	0	203,776	203,776	99,725	0	0	0	0	0	0	0
19:34:31	-94,14	2486,857	9,843	9,716	12,314	7,085	7,178	21,2	958,615	25,334	2486,857	0	203,776	203,776	99,725	0	0	0	0	0	0	0
19:34:31	0	2486,857	9,843	9,814	12,314	7,085	7,176	21,2	958,615	25,334	2486,857	0	203,776	203,776	99,725	0	0	0	0	0	0	0
19:34:31	141,21	2488,269	9,99	9,961	12,314	7,1	7,175	21,2	958,615	25,334	2486,858	0	203,776	203,776	99,725	0	0	0	0	0	0	0
19:34:31	17,211	2488,442	9,99	10,009	12,315	7,102	7,174	21,2	958,615	25,334	2486,86	0	203,776	203,776	99,725	0	0	0	0	0	0	0
19:34:31	-64,282	2487,799	9,941	9,814	12,314	7,095	7,172	21,2	958,615	25,334	2486,861	0	203,776	203,776	99,725	0	0	0	0	0	0	0
19:34:31	0	2487,799	9,941	9,863	12,314	7,095	7,17	21,2	958,615	25,334	2486,862	0	203,776	203,776	99,725	0	0	0	0	0	0	0
19:34:31	-94,14	2486,857	9,843	9,716	12,314	7,085	7,169	21,2	958,615	25,334	2486,857	0	203,776	203,776	99,725	0	0	0	0	0	0	0
19:34:31	94,14	2487,799	9,941	9,863	12,314	7,095	7,167	21,2	958,615	25,334	2486,858	0	203,776	203,776	99,725	0	0	0	0	0	0	0
19:34:31	94,165	2488,74	10,039	9,961	12,314	7,105	7,166	21,2	958,615	25,334	2486,86	0	203,776	203,776	99,725	0	0	0	0	0	0	0
19:34:31	-47,094	2488,269	9,99	9,961	12,314	7,1	7,165	21,2	958,615	25,334	2486,861	0	203,776	203,776	99,725	0	0	0	0	0	0	0
19:34:31	0	2488,269	9,99	9,863	12,314	7,1	7,164	21,2	958,615	25,334	2486,863	0	203,776	203,776	99,725	0	0	0	0	0	0	0
19:34:31	0	2488,269	9,99	9,863	12,314	7,1	7,162	21,2	958,615	25,334	2486,864	0	203,776	203,776	99,725	0	0	0	0	0	0	0
19:34:31	-29,833	2487,971	9,941	9,863	12,315	7,097	7,161	21,2	958,615	25,334	2486,866	0	203,776	203,776	99,725	0	0	0	0	0	0	0
19:34:31	64,306	2488,614	9,941	9,863	12,318	7,104	7,16	21,2	958,615	25,334	2486,867	0	203,776	203,776	99,725	0	0	0	0	0	0	0
19:34:31	-30,859	2488,306	9,843	9,716	12,322	7,1	7,159	21,2	958,615	25,334	2486,868	0	203,776	203,776	99,725	0	0	0	0	0	0	0
19:34:31	0	2488,306	9,843	9,668	12,322	7,1	7,158	21,2	958,615	25,334	2486,87	0	203,776	203,776	99,725	0	0	0	0	0	0	0
19:34:31	107,812	2489,384	10,039	9,961	12,317	7,112	7,157	21,2	958,615	25,334	2486,872	0	203,776	203,776	99,725	0	0	0	0	0	0	0
19:34:31	29,833	2489,682	10,136	10,156	12,314	7,115	7,156	21,2	958,615	25,334	2486,875	0	203,776	203,776	99,725	0	0	0	0	0	0	0
19:34:31	47,07	2490,153	10,185	10,058	12,314	7,119	7,155	21,2	958,615	25,334	2486,879	0	203,776	203,776	99,725	0	0	0	0	0	0	0
19:34:31	-141,235	2488,74	10,039	9,961	12,314	7,105	7,154	21,2	958,615	25,334	2486,88	0	203,776	203,776	99,725	0	0	0	0	0	0	0
19:34:31	-47,094	2488,269	9,99	9,863	12,314	7,1	7,153	21,2	958,615	25,334	2486,882	0	203,776	203,776	99,725	0	0	0	0	0	0	0
19:34:31	47,094	2488,74	10,039	9,961	12,314	7,105	7,152	21,2	958,615	25,334	2486,884	0	203,776	203,776	99,725	0	0	0	0	0	0	0
19:34:31	0	2488,74	10,039	9,961	12,314	7,105	7,151	21,2	958,615	25,334	2486,886	0	203,776	203,776	99,725	0	0	0	0	0	0	0
19:34:31	-47,094	2488,269	9,99	9,961	12,314	7,1	7,15	21,2	958,615	25,334	2486,887	0	203,776	203,776	99,725	0	0	0	0	0	0	0
19:34:31	-47,07	2487,799	9,941	9,814	12,314	7,095	7,149	21,2	958,615	25,334	2486,888	0	203,776	203,776	99,725	0	0	0	0	0	0	0
19:34:31	47,07	2488,269	9,99	9,863	12,314	7,1	7,148	21,2	958,615	25,334	2486,889	0	203,776	203,776	99,725	0	0	0	0	0	0	0
19:34:31	-47,07	2487,799	9,941	9,814	12,314	7,095	7,147	21,2	958,615	25,334	2486,89	0	203,776	203,776	99,725	0	0	0	0	0	0	0
19:34:31	0	2487,799	9,941	9,961	12,314	7,095	7,146	21,2	958,615	25,334	2486,891	0	203,776	203,776	99,725	0	0	0	0	0	0	0
19:34:31	0	2487,799	9,941	9,814	12,314	7,095	7,145	21,2	958,615	25,334	2486,892	0	203,776	203,776	99,725	0	0	0	0	0	0	0
19:34:31	-141,235	2486,386	9,795	9,668	12,314	7,081	7,144	21,2	958,615	25,334	2486,386	0	203,776	203,776	99,725	0	0	0	0	0	0	0
19:34:31	47,094	2486,857	9,843	9,814	12,314	7,085	7,143	21,2	958,615	25,334	2486,387	0	203,776	203,776	99,725	0	0	0	0	0	0	0
19:34:31	-16,186	2486,695	9,843	9,716	12,313	7,084	7,142	21,2	958,615	25,334	2486,387	0	203,776	203,776	99,725	0	0	0	0	0	0	0
19:34:31	94,14	2487,637	9,941	9,814	12,313	7,094	7,141	21,2	958,615	25,334	2486,388	0	203,776	203,776	99,725	0	0	0	0	0	0	0
19:34:31	0	2487,637	9,941	9,814	12,313	7,094	7,14	21,2	958,615	25,334	2486,389	0	203,776	203,776	99,725	0	0	0	0	0	0	0
19:34:31	-141,21	2486,225	9,795	9,668	12,313	7,079	7,139	21,2	958,615	25,334	2486,225	0	203,776	203,776	99,725	0	0	0	0	0	0	0
19:34:31	188,305	2488,108	9,99	9,961	12,313	7,098	7,138	21,2	958,615	25,334	2486,226	0	203,776	203,776	99,725	0	0	0	0	0	0	0
19:34:31	-94,213	2487,166	9,941	9,814	12,31	7,089	7,137	21,2	958,615	25,334	2486,227	0	203,776	203,776	99,725	0	0	0	0	0	0	0
19:34:31	47,07	2487,636	9,99	9,863	12,31	7,094	7,136	21,2	958,615	25,334	2486,229	0	203,776	203,776	99,725	0	0	0	0	0	0	0
19:34:31	0	2487,636	9,99	9,863	12,31	7,094	7,135	21,2	958,615	25,334	2486,23	0	203,776	203,776	99,725	0	0	0	0	0	0	0
19:34:31	0	2487,636	9,99	9,814	12,31	7,094	7,134	21,2	958,615	25,334	2486,232	0	203,776	203,776	99,725	0	0	0	0	0	0	0
19:34:31	47,143	2488,108	9,99	9,863	12,313	7,098	7,134	21,2	958,615	25,334	2486,234	0	203,776	203,776	99,725	0	0	0	0	0	0	0
19:34:31	47,07	2488,578	10,039	10,009	12,313	7,103	7,133	21,2	958,615	25,334	2486,236	0	203,776	203,776	99,725	0	0	0	0	0	0	0
19:34:31	-47,07	2488,108	9,99	9,961	12,313	7,098	7,132	21,2	958,615	25,334	2486,238	0	203,776	203,776	99,725	0	0	0	0	0	0	0
19:34:31	0	2488,108	9,99	9,863	12,313	7,098	7,132	21,2	958,615	25,334	2486,239	0	203,776	203,776	99,725	0	0	0	0	0	0	0
19:34:31	0	2488,108	9,99	9,863	12,313	7,098	7,131	21,2	958,615	25,334	2486,241	0	203,776	203,776	99,725	0	0	0	0	0	0	0
19:34:31	47,07	2488,578	10,039	9,961	12,313	7,103	7,13	21,2	958,615	25,334	2486,243	0	203,776	203,776	99,725	0	0	0	0	0	0	0
19:34:31	0	2488,578	10,039	9,961	12,313	7,103	7,13	21,2	958,615	25,334	2486,246	0	203,776	203,776	99,725	0	0	0	0	0	0	0
19:34:31	-30,908	2488,269	9,99	9,863	12,314	7,1	7,129	21,2	958,615	25,334	2486,248	0	203,776	203,776	99,725	0	0	0	0	0	0	0
19:34:31	-47,07	2487,799	9,941	9,716	12,314	7,095	7,129	21,2	958,615	25,334	2486,249	0	203,776	203,776	99,725	0	0	0	0	0	0	0
19:34:31	47,07	2488,269	9,99	9,863	12,314	7,1	7,128	21,2	958,615	25,334	2486,251	0	203,776	203,776	99,725	0	0	0	0	0	0	0
19:34:31	-47,07	2487,799	9,941	9,814	12,314	7,095	7,127	21,2	958,615	25,334	2486,253	0	203,776	203,776	99,725	0	0	0	0	0	0	0
19:34:31	0	2487,799	9,941	9,863	12,314	7,095	7,127	21,2	958,615	25,334	2486,254	0	203,776	203,776	99,725	0	0	0	0	0	0	0
19:34:31	47,07	2488,269	9,99	10,009	12,314	7,1	7,126	21,2	958,615	25,334	2486,256	0	203,776	203,776	99,725	0	0	0	0	0	0	0
19:34:31	0	2488,269	9,99	9,961	12,314	7,1	7,126	21,2	958,615	25,334	2486,258	0	203,776	203,776	99,725	0	0	0	0	0	0	0
19:34:31	0	2488,269	9,99	9,961	12,314	7,1	7,125	21,2	958,615	25,334	2486,26	0	203,776	203,776	99,725	0	0	0	0	0	0	0
19:34:31	47,094	2488,74	10,039	9,863	12,314	7,105	7,125	21,2	958,615	25,334	2486,263	0	203,776	203,776	99,725	0	0	0	0	0	0	0
19:34:31	0	2488,74	10,039	10,009	12,314	7,105	7,124	21,2	958,615	25,334	2486,265	0	203,776	203,776	99,725	0	0	0	0	0	0	0
19:34:31	94,165	2489,682	10,136	10,058	12,314	7,115	7,124	21,2	958,615	25,334	2486,268	0	203,776	203,776	99,725	0	0	0	0	0	0	0
19:34:31	-94,165	2488,74	10,039	9,863	12,314	7,105	7,124	21,2	958,615	25,334	2486,271	0	203,776	203,776	99,725	0	0	0	0	0	0	0
19:34:32	0	2488,74	10,039	10,009	12,314	7,105	7,124	21,2	958,615	25,334	2486,273	0	203,776	203,776	99,725	0	0	0	0	0	0	0
19:34:32	0	2488,74	10,039	10,058	12,314	7,105	7,123	21,2	958,615	25,334	2486,276	0	203,776	203,776	99,725	0	0	0	0	0	0	0
19:34:32	-47,094	2488,269	9,99	9,716	12,314	7,1	7,123	21,2	958,615	25,334	2486,278	0	203,776	203,776	99,725	0	0	0	0	0	0	0
19:34:32	188,33	2490,153	10,185	10,058	12,314	7,119	7,123	21,2	958,615	25,334	2486,282	0	203,776	203,776	99,725	0	0	0	0	0	0	0
19:34:32	-141,235	2488,74	10,039	9,863	12,314	7,105	7,122	21,2	958,615	25,334	2486,284	0	203,776	203,776	99,725	0	0	0	0	0	0	0
19:34:32	-47,094	2488,269	9,99	9,814	12,314	7,1	7,122	21,2	958,615	25,334	2486,286	0	203,776	203,776	99,725	0	0	0	0	0	0	0
19:34:32	0	2488,269	9,99	9,863	12,314	7,1	7,121	21,2	958,615	25,334	2486,288	0	203,776	203,776	99,725	0	0	0	0	0	0	0
19:34:32	-47,07	2487,799	9,941	9,814	12,314	7,095	7,121	21,2	958,615	25,334	2486,29	0	203,776	203,776	99,725	0	0	0	0	0	0	0
19:34:32	47,07	2488,269	9,99	9,863	12,314	7,1	7,121	21,2	958,615	25,334	2486,292	0	203,776	203,776	99,725	0	0	0	0	0	0	0
19:34:32	-47,07	2487,799	9,941	9,863	12,314	7,095	7,12	21,2	958,615	25,334	2486,293	0	203,776	203,776	99,725	0	0	0	0	0	0	0
19:34:32	-94,14	2486,857	9,843	9,716	12,314	7,085	7,119	21,2	958,615	25,334	2486,294	0	203,776	203,776	99,725	0	0	0	0	0	0	0
19:34:32	141,21	2488,269	9,99	9,961	12,314	7,1	7,119	21,2	958,615	25,334	2486,296	0	203,776	203,776	99,725	0	0	0	0	0	0	0
19:34:32	30,908	2488,578	10,039	10,058	12,313	7,103	7,119	21,2	958,615	25,334	2486,298	0	203,776	203,776	99,725	0	0	0	0	0	0	0
19:34:32	-94,165	2487,637	9,941	9,814	12,313	7,094	7,118	21,2	955,756	25,334	2486,299	0	203,776	203,776	99,725	0	0	0	0	0	0	0
19:34:32	54,736	2488,184	9,99	9,961	12,313	7,099	7,118	21,2	955,756	25,334	2486,301	0	203,776	203,776	99,725	0	0	0	0	0	0	0
19:34:32	-47,119	2487,713	9,941	9,863	12,313	7,094	7,117	21,2	955,756	25,334	2486,303	0	203,776	203,776	99,725	0	0	0	0	0	0	0
19:34:32	0	2487,713	9,941	9,814	12,313	7,094	7,117	21,2	955,756	25,334	2486,304	0	203,776	203,776	99,725	0	0	0	0	0	0	0
19:34:32	47,119	2488,184	9,99	10,009	12,313	7,099	7,117	21,2	955,756	25,334	2486,306	0	203,776	203,776	99,725	0	0	0	0	0	0	0
19:34:32	-141,333	2486,771	9,843	9,716	12,313	7,085	7,116	21,2	955,756	25,334	2486,307	0	203,776	203,776	99,725	0	0	0	0	0	0	0
19:34:32	94,213	2487,713	9,941	9,814	12,313	7,094	7,115	21,2	955,756	25,334	2486,308	0	203,776	203,776	99,725	0	0	0	0	0	0	0
19:34:32	16,186	2487,875	9,941	9,814	12,314	7,096	7,115	21,2	955,756	25,334	2486,31	0	203,776	203,776	99,725	0	0	0	0	0	0	0
19:34:32	-16,186	2487,713	9,941	9,814	12,313	7,094	7,115	21,2	955,756	25,334	2486,311	0	203,776	203,776	99,725	0	0	0	0	0	0	0
19:34:32	0	2487,713	9,941	9,863	12,313	7,094	7,114	21,2	955,756	25,334	2486,313	0	203,776	203,776	99,725	0	0	0	0	0	0	0
19:34:32	0	2487,713	9,941	9,863	12,313	7,094	7,114	21,2	955,756	25,334	2486,314	0	203,168	203,168	99,722	0	0	0	0	0	0	0
19:34:32	63,305	2488,346	9,99	10,009	12,314	7,101	7,114	21,2	955,756	25,334	2486,316	0	203,168	203,168	99,722	0	0	0	0	0	0	0
19:34:32	0	2488,346	9,99	9,961	12,314	7,101	7,113	21,2	955,756	25,334	2486,318	0	203,168	203,168	99,722	0	0	0	0	0	0	0
19:34:32	-47,119	2487,875	9,941	9,863	12,314	7,096	7,113	21,2	955,756	25,334	2486,32	0	203,168	203,168	99,722	0	0	0	0	0	0	0
19:34:32	47,119	2488,346	9,99	9,863	12,314	7,101	7,113	21,2	955,756	25,334	2486,322	0	203,168	203,168	99,722	0	0	0	0	0	0	0
19:34:32	0	2488,346	9,99	9,961	12,314	7,101	7,113	21,2	955,756	25,334	2486,324	0	203,168	203,168	99,722	0	0	0	0	0	0	0
19:34:32	47,119	2488,817	10,039	9,961	12,314	7,106	7,112	21,2	955,756	25,334	2486,326	0	203,168	203,168	99,722	0	0	0	0	0	0	0
19:34:32	-63,305	2488,184	9,99	9,863	12,313	7,099	7,112	21,2	955,756	25,334	2486,328	0	203,168	203,168	99,722	0	0	0	0	0	0	0
19:34:32	-30,932	2487,875	9,941	9,814	12,314	7,096	7,112	21,2	955,756	25,334	2486,33	0	203,168	203,168	99,722	0	0	0	0	0	0	0
19:34:32	78,051	2488,655	10,039	10,009	12,313	7,104	7,112	21,2	955,756	25,334	2486,332	0	203,168	203,168	99,722	0	0	0	0	0	0	0
19:34:32	-30,932	2488,346	9,99	9,863	12,314	7,101	7,111	21,2	955,756	25,334	2486,334	0	203,168	203,168	99,722	0	0	0	0	0	0	0
19:34:32	0	2488,346	9,99	9,961	12,314	7,101	7,111	21,2	955,756	25,334	2486,336	0	203,168	203,168	99,722	0	0	0	0	0	0	0
19:34:32	-47,119	2487,875	9,941	9,863	12,314	7,096	7,111	21,2	955,756	25,334	2486,338	0	203,168	203,168	99,722	0	0	0	0	0	0	0
19:34:32	47,119	2488,346	9,99	9,814	12,314	7,101	7,111	21,2	955,756	25,334	2486,339	0	203,168	203,168	99,722	0	0	0	0	0	0	0
19:34:32	0	2488,346	9,99	9,961	12,314	7,101	7,111	21,2	955,756	25,334	2486,341	0	203,168	203,168	99,722	0	0	0	0	0	0	0
19:34:32	0	2488,346	9,99	9,863	12,314	7,101	7,11	21,2	955,756	25,334	2486,343	0	203,168	203,168	99,722	0	0	0	0	0	0	0
19:34:32	0	2488,346	9,99	9,863	12,314	7,101	7,11	21,2	955,756	25,334	2486,345	0	203,168	203,168	99,722	0	0	0	0	0	0	0
19:34:32	-63,305	2487,713	9,941	9,863	12,313	7,094	7,11	21,2	955,756	25,334	2486,347	0	203,168	203,168	99,722	0	0	0	0	0	0	0
19:34:32	-107,91	2486,634	9,795	9,619	12,315	7,083	7,109	21,2	955,756	25,334	2486,347	0	203,168	203,168	99,722	0	0	0	0	0	0	0
19:34:32	111,425	2487,748	9,843	9,716	12,318	7,095	7,109	21,2	955,756	25,334	2486,348	0	203,168	203,168	99,722	0	0	0	0	0	0	0
19:34:32	124,121	2488,989	9,99	9,961	12,317	7,107	7,109	21,2	955,756	25,334	2486,351	0	203,168	203,168	99,722	0	0	0	0	0	0	0
19:34:32	-64,331	2488,346	9,99	9,863	12,314	7,101	7,109	21,2	955,756	25,334	2486,353	0	203,168	203,168	99,722	0	0	0	0	0	0	0
19:34:32	-16,186	2488,184	9,99	9,961	12,313	7,099	7,109	21,2	955,756	25,334	2486,355	0	203,168	203,168	99,722	0	0	0	0	0	0	0
19:34:32	0	2488,184	10,039	9,961	12,31	7,099	7,109	21,2	955,756	25,334	2486,357	0	203,168	203,168	99,722	0	0	0	0	0	0	0
19:34:32	0	2488,184	9,99	9,961	12,313	7,099	7,108	21,2	955,756	25,334	2486,358	0	203,168	203,168	99,722	0	0	0	0	0	0	0
19:34:32	0	2488,184	10,039	9,961	12,31	7,099	7,108	21,2	955,756	25,334	2486,36	0	203,168	203,168	99,722	0	0	0	0	0	0	0
19:34:32	0	2488,184	9,99	9,961	12,313	7,099	7,108	21,2	955,756	25,334	2486,362	0	203,168	203,168	99,722	0	0	0	0	0	0	0
19:34:32	-47,119	2487,713	9,941	9,863	12,313	7,094	7,108	21,2	955,756	25,334	2486,364	0	203,168	203,168	99,722	0	0	0	0	0	0	0
19:34:32	63,305	2488,346	9,99	9,961	12,314	7,101	7,108	21,2	955,756	25,334	2486,366	0	203,168	203,168	99,722	0	0	0	0	0	0	0
19:34:32	0	2488,346	9,99	9,814	12,314	7,101	7,107	21,2	955,756	25,334	2486,367	0	203,168	203,168	99,722	0	0	0	0	0	0	0
19:34:32	-16,186	2488,184	9,99	9,961	12,313	7,099	7,107	21,2	955,756	25,334	2486,369	0	203,168	203,168	99,722	0	0	0	0	0	0	0
19:34:32	0	2488,184	9,99	9,961	12,313	7,099	7,107	21,2	955,756	25,334	2486,371	0	203,168	203,168	99,722	0	0	0	0	0	0	0
19:34:32	-30,932	2487,875	9,941	9,814	12,314	7,096	7,107	21,2	955,756	25,334	2486,373	0	203,168	203,168	99,722	0	0	0	0	0	0	0
19:34:32	47,119	2488,346	9,99	9,961	12,314	7,101	7,107	21,2	955,756	25,334	2486,375	0	203,168	203,168	99,722	0	0	0	0	0	0	0
19:34:32	141,381	2489,76	10,136	10,009	12,314	7,115	7,107	21,2	955,756	25,334	2486,378	0	203,168	203,168	99,722	0	0	0	0	0	0	0
19:34:32	-94,262	2488,817	10,039	9,863	12,314	7,106	7,107	21,2	955,756	25,334	2486,38	0	203,168	203,168	99,722	0	0	0	0	0	0	0
19:34:32	-47,119	2488,346	9,99	9,716	12,314	7,101	7,107	21,2	955,756	25,334	2486,382	0	203,168	203,168	99,722	0	0	0	0	0	0	0
19:34:32	0	2488,346	9,99	9,961	12,314	7,101	7,107	21,2	955,756	25,334	2486,384	0	203,168	203,168	99,722	0	0	0	0	0	0	0
19:34:32	47,119	2488,817	10,039	10,009	12,314	7,106	7,107	21,2	955,756	25,334	2486,387	0	203,168	203,168	99,722	0	0	0	0	0	0	0
19:34:32	-47,119	2488,346	9,99	9,814	12,314	7,101	7,107	21,2	955,756	25,334	2486,388	0	203,168	203,168	99,722	0	0	0	0	0	0	0
19:34:32	0	2488,346	9,99	9,863	12,314	7,101	7,106	21,2	955,756	25,334	2486,39	0	203,168	203,168	99,722	0	0	0	0	0	0	0
19:34:32	172,314	2490,069	10,185	10,156	12,313	7,119	7,107	21,2	955,756	25,334	2486,394	0	203,168	203,168	99,722	0	0	0	0	0	0	0
19:34:32	157,617	2491,645	10,332	10,351	12,314	7,135	7,107	21,2	955,756	25,334	2486,399	0	203,168	203,168	99,722	0	0	0	0	0	0	0
19:34:32	347,29	2495,118	10,625	10,595	12,317	7,171	7,108	21,2	955,756	25,334	2486,408	0	203,168	203,168	99,722	0	0	0	0	0	0	0
19:34:32	222,143	2497,34	10,771	10,84	12,322	7,194	7,11	21,2	955,756	25,334	2486,418	0	203,168	203,168	99,722	0	0	0	0	0	0	0
19:34:32	304,736	2500,387	10,966	11,181	12,329	7,225	7,112	21,2	955,756	25,334	2486,432	0	203,168	203,168	99,722	0	0	0	0	0	0	0
19:34:32	428,515	2504,672	11,113	11,279	12,345	7,269	7,115	21,2	955,756	25,334	2486,451	0	203,168	203,168	99,722	0	0	0	0	0	0	0
19:34:32	459,667	2509,269	11,259	11,572	12,363	7,317	7,119	21,2	955,756	25,334	2486,474	0	203,168	203,168	99,722	0	0	0	0	0	0	0
19:34:32	460,009	2513,869	11,259	11,718	12,389	7,364	7,124	21,2	955,756	25,334	2486,501	0	203,168	203,168	99,722	0	0	0	0	0	0	0
19:34:32	457,714	2518,446	11,259	11,816	12,415	7,411	7,13	21,2	955,756	25,334	2486,533	0	203,168	203,168	99,722	0	0	0	0	0	0	0
19:34:32	619,091	2524,637	11,406	11,914	12,442	7,475	7,137	21,2	955,756	25,334	2486,571	0	203,168	203,168	99,722	0	0	0	0	0	0	0
19:34:32	718,212	2531,819	11,65	12,256	12,469	7,549	7,145	21,2	955,756	25,334	2486,617	0	203,168	203,168	99,722	0	0	0	0	0	0	0
19:34:32	814,648	2539,966	11,992	12,5	12,497	7,633	7,154	21,2	955,756	25,334	2486,67	0	203,168	203,168	99,722	0	0	0	0	0	0	0
19:34:32	536,718	2545,333	12,041	12,744	12,525	7,688	7,165	21,2	955,756	25,334	2486,728	0	203,168	203,168	99,722	0	0	0	0	0	0	0
19:34:32	842,822	2553,761	12,285	12,988	12,559	7,775	7,177	21,2	955,756	25,334	2486,795	0	203,168	203,168	99,722	0	0	0	0	0	0	0
19:34:32	555,273	2559,314	12,334	13,183	12,588	7,832	7,19	21,2	955,756	25,334	2486,868	0	203,168	203,168	99,722	0	0	0	0	0	0	0
19:34:32	895,605	2568,27	12,675	13,525	12,62	7,925	7,204	21,2	955,756	25,334	2486,949	0	203,168	203,168	99,722	0	0	0	0	0	0	0
19:34:32	596,923	2574,239	12,627	13,427	12,656	7,986	7,219	21,2	955,756	25,334	2487,036	0	203,168	203,168	99,722	0	0	0	0	0	0	0
19:34:32	699,804	2581,237	12,675	13,525	12,693	8,058	7,236	21,2	955,756	25,334	2487,13	0	203,168	203,168	99,722	0	0	0	0	0	0	0
19:34:32	739,16	2588,629	12,822	13,623	12,727	8,135	7,253	21,2	955,756	25,334	2487,232	0	203,168	203,168	99,722	0	0	0	0	0	0	0
19:34:32	755,273	2596,182	12,92	13,769	12,765	8,213	7,272	21,2	955,756	25,334	2487,341	0	203,168	203,168	99,722	0	0	0	0	0	0	0
19:34:32	758,471	2603,766	13,017	13,867	12,802	8,291	7,292	21,2	955,756	25,334	2487,458	0	203,168	203,168	99,722	0	0	0	0	0	0	0
19:34:32	726,806	2611,034	13,164	14,111	12,835	8,366	7,313	21,2	955,756	25,334	2487,581	0	203,168	203,168	99,722	0	0	0	0	0	0	0
19:34:32	584,765	2616,882	13,164	14,111	12,868	8,426	7,335	21,2	955,756	25,334	2487,711	0	203,168	203,168	99,722	0	0	0	0	0	0	0
19:34:32	1020,825	2627,09	13,603	14,453	12,902	8,531	7,359	21,2	955,756	25,334	2487,85	0	203,168	203,168	99,722	0	0	0	0	0	0	0
19:34:32	724,34	2634,334	13,652	14,453	12,94	8,606	7,383	21,2	955,756	25,334	2487,996	0	203,168	203,168	99,722	0	0	0	0	0	0	0
19:34:32	689,526	2641,229	13,75	14,453	12,974	8,677	7,408	21,2	955,756	25,334	2488,15	0	203,168	203,168	99,722	0	0	0	0	0	0	0
19:34:32	722,412	2648,453	13,799	14,502	13,012	8,751	7,435	21,2	955,756	25,334	2488,31	0	203,168	203,168	99,722	0	0	0	0	0	0	0
19:34:32	830,444	2656,757	13,945	14,941	13,051	8,837	7,462	21,2	955,756	25,334	2488,478	0	203,168	203,168	99,722	0	0	0	0	0	0	0
19:34:32	818,823	2664,946	14,092	15,088	13,089	8,921	7,491	21,2	955,756	25,334	2488,655	0	203,168	203,168	99,722	0	0	0	0	0	0	0
19:34:32	722,778	2672,173	14,14	14,941	13,127	8,996	7,52	21,2	955,756	25,334	2488,838	0	203,168	203,168	99,722	0	0	0	0	0	0	0
19:34:32	696,484	2679,138	14,092	14,941	13,169	9,068	7,551	21,2	955,756	25,334	2489,029	0	203,168	203,168	99,722	0	0	0	0	0	0	0
19:34:32	817,138	2687,31	14,238	14,99	13,208	9,152	7,582	21,2	955,756	25,334	2489,227	0	203,168	203,168	99,722	0	0	0	0	0	0	0
19:34:32	953,247	2696,842	14,58	15,136	13,242	9,25	7,615	21,2	955,756	25,334	2489,435	0	203,168	203,168	99,722	0	0	0	0	0	0	0
19:34:32	630,834	2703,151	14,58	15,429	13,278	9,315	7,648	21,2	955,756	25,334	2489,648	0	203,168	203,168	99,722	0	0	0	0	0	0	0
19:34:32	854,98	2711,7	14,873	15,527	13,31	9,403	7,683	21,2	955,756	25,334	2489,87	0	203,168	203,168	99,722	0	0	0	0	0	0	0
19:34:32	832,641	2720,027	15,215	15,967	13,338	9,489	7,718	21,2	955,756	25,334	2490,101	0	203,168	203,168	99,722	0	0	0	0	0	0	0
19:34:32	734,13	2727,368	15,459	16,064	13,366	9,565	7,754	21,2	955,756	25,334	2490,338	0	203,168	203,168	99,722	0	0	0	0	0	0	0
19:34:33	697,973	2734,348	15,605	16,211	13,397	9,637	7,791	21,2	955,756	25,334	2490,582	0	203,168	203,168	99,722	0	0	0	0	0	0	0
19:34:33	861,108	2742,959	15,898	16,357	13,429	9,726	7,829	21,2	955,756	25,334	2490,834	0	203,168	203,168	99,722	0	0	0	0	0	0	0
19:34:33	526,977	2748,229	15,898	16,552	13,459	9,78	7,867	21,2	955,756	25,334	2491,092	0	203,168	203,168	99,722	0	0	0	0	0	0	0
19:34:33	721,215	2755,441	16,045	16,699	13,492	9,854	7,906	21,2	955,756	25,334	2491,356	0	203,168	203,168	99,722	0	0	0	0	0	0	0
19:34:33	438,159	2759,822	15,849	16,357	13,527	9,9	7,945	21,2	955,756	25,334	2491,624	0	203,168	203,168	99,722	0	0	0	0	0	0	0
19:34:33	551,709	2765,339	15,752	16,308	13,564	9,956	7,985	21,2	955,756	25,334	2491,898	0	203,168	203,168	99,722	0	0	0	0	0	0	0
19:34:33	686,694	2772,206	15,849	16,308	13,597	10,027	8,025	21,2	955,756	25,334	2492,178	0	203,168	203,168	99,722	0	0	0	0	0	0	0
19:34:33	560,424	2777,811	15,898	16,504	13,626	10,085	8,065	21,2	955,756	25,334	2492,464	0	203,168	203,168	99,722	0	0	0	0	0	0	0
19:34:33	604,101	2783,852	16,093	16,601	13,649	10,147	8,106	21,2	955,756	25,334	2492,755	0	203,168	203,168	99,722	0	0	0	0	0	0	0
19:34:33	757,226	2791,424	16,435	16,845	13,673	10,225	8,148	21,2	955,756	25,334	2493,054	0	203,168	203,168	99,722	0	0	0	0	0	0	0
19:34:33	665,478	2798,079	16,679	16,943	13,697	10,294	8,19	21,2	955,756	25,334	2493,359	0	203,168	203,168	99,722	0	0	0	0	0	0	0
19:34:33	665,649	2804,735	16,924	17,285	13,721	10,363	8,232	21,2	955,756	25,334	2493,671	0	203,168	203,168	99,722	0	0	0	0	0	0	0
19:34:33	564,941	2810,385	17,07	17,383	13,744	10,421	8,275	21,3	958,996	25,334	2493,987	0	203,168	203,168	99,722	0	0	0	0	0	0	0
19:34:33	365,673	2814,041	17,021	17,285	13,769	10,459	8,318	21,3	958,996	25,334	2494,307	0	203,168	203,168	99,722	0	0	0	0	0	0	0
19:34:33	502,783	2819,069	17,021	17,285	13,797	10,51	8,361	21,3	958,996	25,334	2494,632	0	203,168	203,168	99,722	0	0	0	0	0	0	0
19:34:33	412,158	2823,191	16,924	17,187	13,826	10,553	8,404	21,3	958,996	25,334	2494,961	0	203,168	203,168	99,722	0	0	0	0	0	0	0
19:34:33	458,056	2827,771	16,875	17,09	13,854	10,6	8,447	21,3	958,996	25,334	2495,294	0	203,168	203,168	99,722	0	0	0	0	0	0	0
19:34:33	274,56	2830,517	16,728	17,187	13,878	10,628	8,49	21,3	958,996	25,334	2495,629	0	203,168	203,168	99,722	0	0	0	0	0	0	0
19:34:33	521,533	2835,732	16,826	17,236	13,902	10,682	8,533	21,3	958,996	25,334	2495,969	0	203,168	203,168	99,722	0	0	0	0	0	0	0
19:34:33	387,182	2839,604	16,875	17,187	13,921	10,722	8,576	21,3	958,996	25,334	2496,312	0	203,168	203,168	99,722	0	0	0	0	0	0	0
19:34:33	485,4	2844,458	17,021	17,383	13,94	10,772	8,619	21,3	958,996	25,334	2496,661	0	203,168	203,168	99,722	0	0	0	0	0	0	0
19:34:33	680,517	2851,263	17,363	17,724	13,959	10,842	8,662	21,3	958,996	25,334	2497,015	0	203,168	203,168	99,722	0	0	0	0	0	0	0
19:34:33	387,426	2855,138	17,412	17,773	13,978	10,882	8,706	21,3	958,996	25,334	2497,373	0	204,314	204,314	99,727	0	0	0	0	0	0	0
19:34:33	518,945	2860,327	17,51	17,773	14,002	10,936	8,75	21,3	958,996	25,334	2497,736	0	204,314	204,314	99,727	0	0	0	0	0	0	0
19:34:33	239,111	2862,718	17,412	17,773	14,021	10,96	8,793	21,3	958,996	25,334	2498,101	0	204,314	204,314	99,727	0	0	0	0	0	0	0
19:34:33	479,418	2867,512	17,558	17,822	14,04	11,01	8,836	21,3	958,996	25,334	2498,471	0	204,314	204,314	99,727	0	0	0	0	0	0	0
19:34:33	517,919	2872,692	17,656	17,92	14,064	11,063	8,88	21,3	958,996	25,334	2498,845	0	204,314	204,314	99,727	0	0	0	0	0	0	0
19:34:33	167,114	2874,363	17,412	17,578	14,087	11,08	8,923	21,3	958,996	25,334	2499,22	0	204,314	204,314	99,727	0	0	0	0	0	0	0
19:34:33	245,483	2876,817	17,314	17,431	14,106	11,106	8,966	21,3	958,996	25,334	2499,598	0	204,314	204,314	99,727	0	0	0	0	0	0	0
19:34:33	534,79	2882,165	17,363	17,627	14,134	11,161	9,009	21,3	958,996	25,334	2499,98	0	204,314	204,314	99,727	0	0	0	0	0	0	0
19:34:33	453,051	2886,696	17,558	17,724	14,148	11,208	9,052	21,3	958,996	25,334	2500,367	0	204,314	204,314	99,727	0	0	0	0	0	0	0
19:34:33	488,769	2891,584	17,803	17,969	14,162	11,258	9,095	21,3	958,996	25,334	2500,758	0	204,314	204,314	99,727	0	0	0	0	0	0	0
19:34:33	372,216	2895,306	17,998	18,164	14,172	11,296	9,139	21,3	958,996	25,334	2501,152	0	204,314	204,314	99,727	0	0	0	0	0	0	0
19:34:33	372,558	2899,031	18,193	18,31	14,182	11,335	9,182	21,3	958,996	25,334	2501,55	0	204,314	204,314	99,727	0	0	0	0	0	0	0
19:34:33	332,324	2902,355	18,291	18,31	14,195	11,369	9,225	21,3	958,996	25,334	2501,951	0	204,314	204,314	99,727	0	0	0	0	0	0	0
19:34:33	309,106	2905,446	18,34	18,457	14,21	11,401	9,267	21,3	958,996	25,334	2502,355	0	204,314	204,314	99,727	0	0	0	0	0	0	0
19:34:33	166,87	2907,114	18,193	18,31	14,227	11,418	9,309	21,3	958,996	25,334	2502,759	0	204,314	204,314	99,727	0	0	0	0	0	0	0
19:34:33	273,144	2909,846	18,144	18,261	14,245	11,446	9,351	21,3	958,996	25,334	2503,166	0	204,314	204,314	99,727	0	0	0	0	0	0	0
19:34:33	222,656	2912,072	18,047	18,164	14,264	11,469	9,393	21,3	958,996	25,334	2503,575	0	204,314	204,314	99,727	0	0	0	0	0	0	0
19:34:33	214,575	2914,218	17,998	18,066	14,278	11,491	9,434	21,3	958,996	25,334	2503,986	0	204,314	204,314	99,727	0	0	0	0	0	0	0
19:34:33	347,07	2917,689	18,193	18,31	14,287	11,527	9,475	21,3	958,996	25,334	2504,399	0	204,314	204,314	99,727	0	0	0	0	0	0	0
19:34:33	379,834	2921,487	18,486	18,506	14,292	11,566	9,516	21,3	958,996	25,334	2504,816	0	204,314	204,314	99,727	0	0	0	0	0	0	0
19:34:33	428,271	2925,77	18,828	18,799	14,296	11,61	9,557	21,3	958,996	25,334	2505,237	0	204,314	204,314	99,727	0	0	0	0	0	0	0
19:34:33	180,59	2927,576	18,877	18,945	14,304	11,629	9,598	21,3	958,996	25,334	2505,659	0	204,314	204,314	99,727	0	0	0	0	0	0	0
19:34:33	213,745	2929,713	18,974	18,945	14,31	11,651	9,638	21,3	958,996	25,334	2506,083	0	204,314	204,314	99,727	0	0	0	0	0	0	0
19:34:33	146,191	2931,175	18,974	18,994	14,318	11,666	9,678	21,3	958,996	25,334	2506,509	0	204,314	204,314	99,727	0	0	0	0	0	0	0
19:34:33	77,954	2931,955	18,828	18,799	14,331	11,674	9,717	21,3	958,996	25,334	2506,934	0	204,314	204,314	99,727	0	0	0	0	0	0	0
19:34:33	131,274	2933,267	18,779	18,652	14,341	11,688	9,755	21,3	958,996	25,334	2507,361	0	204,314	204,314	99,727	0	0	0	0	0	0	0
19:34:33	12,768	2933,395	18,633	18,603	14,35	11,689	9,793	21,3	958,996	25,334	2507,787	0	204,314	204,314	99,727	0	0	0	0	0	0	0
19:34:33	271,411	2936,109	18,681	18,652	14,363	11,717	9,831	21,3	958,996	25,334	2508,215	0	204,314	204,314	99,727	0	0	0	0	0	0	0
19:34:33	-116,796	2934,941	18,486	18,359	14,367	11,705	9,868	21,3	958,996	25,334	2508,642	0	204,314	204,314	99,727	0	0	0	0	0	0	0
19:34:33	378,32	2938,724	18,779	18,701	14,372	11,744	9,905	21,3	958,996	25,334	2509,072	0	204,314	204,314	99,727	0	0	0	0	0	0	0
19:34:33	198,144	2940,706	18,974	18,945	14,372	11,764	9,941	21,3	958,996	25,334	2509,504	0	204,314	204,314	99,727	0	0	0	0	0	0	0
19:34:33	80,175	2941,508	18,974	18,945	14,377	11,773	9,977	21,3	958,996	25,334	2509,936	0	204,314	204,314	99,727	0	0	0	0	0	0	0
19:34:33	-68,554	2940,822	18,828	18,701	14,381	11,766	10,012	21,3	958,996	25,334	2510,367	0	204,314	204,314	99,727	0	0	0	0	0	0	0
19:34:33	229,882	2943,121	18,974	18,847	14,386	11,789	10,047	21,3	958,996	25,334	2510,799	0	204,314	204,314	99,727	0	0	0	0	0	0	0
19:34:33	79,101	2943,912	18,974	18,945	14,39	11,797	10,081	21,3	958,996	25,334	2511,232	0	204,314	204,314	99,727	0	0	0	0	0	0	0
19:34:33	70,19	2944,614	19,023	18,994	14,391	11,805	10,115	21,3	958,996	25,334	2511,666	0	204,314	204,314	99,727	0	0	0	0	0	0	0
19:34:33	-136,474	2943,249	18,828	18,799	14,395	11,791	10,148	21,3	958,996	25,334	2512,097	0	204,314	204,314	99,727	0	0	0	0	0	0	0
19:34:33	169,628	2944,945	18,877	18,701	14,402	11,808	10,18	21,3	958,996	25,334	2512,53	0	204,314	204,314	99,727	0	0	0	0	0	0	0
19:34:33	0	2944,945	18,877	18,799	14,402	11,808	10,212	21,3	958,996	25,334	2512,962	0	204,314	204,314	99,727	0	0	0	0	0	0	0
19:34:33	99,121	2945,937	18,974	18,847	14,402	11,818	10,244	21,3	958,996	25,334	2513,395	0	204,314	204,314	99,727	0	0	0	0	0	0	0
19:34:33	0	2945,937	18,974	18,847	14,402	11,818	10,275	21,3	958,996	25,334	2513,828	0	204,314	204,314	99,727	0	0	0	0	0	0	0
19:34:33	148,73	2947,424	19,121	19,189	14,402	11,834	10,305	21,3	958,996	25,334	2514,262	0	204,314	204,314	99,727	0	0	0	0	0	0	0
19:34:33	49,56	2947,92	19,17	19,238	14,402	11,839	10,335	21,3	958,996	25,334	2514,695	0	204,314	204,314	99,727	0	0	0	0	0	0	0
19:34:33	-31,103	2947,609	19,121	19,043	14,403	11,836	10,365	21,3	958,996	25,334	2515,128	0	204,314	204,314	99,727	0	0	0	0	0	0	0
19:34:33	0	2947,609	19,121	18,994	14,403	11,836	10,394	21,3	958,996	25,334	2515,56	0	204,314	204,314	99,727	0	0	0	0	0	0	0
19:34:33	-56,909	2947,039	19,023	18,847	14,405	11,83	10,422	21,3	958,996	25,334	2515,992	0	204,314	204,314	99,727	0	0	0	0	0	0	0
19:34:33	-49,584	2946,544	18,974	18,847	14,405	11,825	10,449	21,3	958,996	25,334	2516,422	0	204,314	204,314	99,727	0	0	0	0	0	0	0
19:34:33	-79,589	2945,748	18,877	18,799	14,406	11,816	10,476	21,3	958,996	25,334	2516,852	0	204,314	204,314	99,727	0	0	0	0	0	0	0
19:34:33	99,121	2946,739	18,974	18,847	14,406	11,827	10,503	21,3	958,996	25,334	2517,282	0	204,314	204,314	99,727	0	0	0	0	0	0	0
19:34:33	-198,242	2944,756	18,779	18,701	14,406	11,806	10,528	21,3	958,996	25,334	2517,709	0	204,314	204,314	99,727	0	0	0	0	0	0	0
19:34:33	99,121	2945,748	18,877	18,701	14,406	11,816	10,553	21,3	958,996	25,334	2518,137	0	204,314	204,314	99,727	0	0	0	0	0	0	0
19:34:33	-49,56	2945,252	18,828	18,799	14,406	11,811	10,578	21,3	958,996	25,334	2518,564	0	204,314	204,314	99,727	0	0	0	0	0	0	0
19:34:33	-19,506	2945,057	18,828	18,799	14,405	11,809	10,602	21,3	958,996	25,334	2518,991	0	204,314	204,314	99,727	0	0	0	0	0	0	0
19:34:33	0	2945,057	18,828	18,847	14,405	11,809	10,626	21,3	958,996	25,334	2519,417	0	204,314	204,314	99,727	0	0	0	0	0	0	0
19:34:33	-148,681	2943,57	18,681	18,652	14,405	11,794	10,649	21,3	958,996	25,334	2519,841	0	204,314	204,314	99,727	0	0	0	0	0	0	0
19:34:33	38,427	2943,954	18,779	18,701	14,402	11,798	10,671	21,3	958,996	25,334	2520,265	0	204,314	204,314	99,727	0	0	0	0	0	0	0
19:34:33	30,053	2944,255	18,828	18,652	14,4	11,801	10,693	21,3	958,996	25,334	2520,689	0	204,314	204,314	99,727	0	0	0	0	0	0	0
19:34:33	-51,049	2943,744	18,877	18,799	14,395	11,796	10,715	21,3	958,996	25,334	2521,112	0	204,314	204,314	99,727	0	0	0	0	0	0	0
19:34:33	-99,072	2942,754	18,779	18,652	14,395	11,785	10,736	21,3	958,996	25,334	2521,534	0	204,314	204,314	99,727	0	0	0	0	0	0	0
19:34:33	49,536	2943,249	18,828	18,701	14,395	11,791	10,757	21,3	958,996	25,334	2521,955	0	204,314	204,314	99,727	0	0	0	0	0	0	0
19:34:33	-111,279	2942,136	18,779	18,652	14,391	11,779	10,777	21,3	958,996	25,334	2522,376	0	204,314	204,314	99,727	0	0	0	0	0	0	0
19:34:33	49,536	2942,632	18,828	18,799	14,391	11,784	10,797	21,3	958,996	25,334	2522,796	0	204,314	204,314	99,727	0	0	0	0	0	0	0
19:34:33	-148,632	2941,145	18,681	18,603	14,391	11,769	10,816	21,3	958,996	25,334	2523,214	0	204,314	204,314	99,727	0	0	0	0	0	0	0
19:34:33	61,718	2941,763	18,681	18,603	14,395	11,775	10,834	21,3	958,996	25,334	2523,633	0	204,314	204,314	99,727	0	0	0	0	0	0	0
19:34:33	-49,536	2941,267	18,633	18,457	14,395	11,77	10,853	21,3	958,996	25,334	2524,051	0	204,314	204,314	99,727	0	0	0	0	0	0	0
19:34:33	0	2941,267	18,633	18,506	14,395	11,77	10,871	21,3	958,996	25,334	2524,468	0	204,314	204,314	99,727	0	0	0	0	0	0	0
19:34:33	-12,182	2941,145	18,681	18,652	14,391	11,769	10,888	21,3	958,996	25,334	2524,885	0	204,314	204,314	99,727	0	0	0	0	0	0	0
19:34:33	-148,583	2939,66	18,535	18,506	14,391	11,754	10,905	21,3	958,996	25,334	2525,299	0	204,314	204,314	99,727	0	0	0	0	0	0	0
19:34:33	148,583	2941,145	18,681	18,652	14,391	11,769	10,922	21,3	958,996	25,334	2525,715	0	204,314	204,314	99,727	0	0	0	0	0	0	0
19:34:33	-198,12	2939,164	18,486	18,31	14,391	11,748	10,938	21,3	958,996	25,334	2526,129	0	204,314	204,314	99,727	0	0	0	0	0	0	0
19:34:33	49,536	2939,66	18,535	18,457	14,391	11,754	10,954	21,3	958,996	25,334	2526,542	0	204,314	204,314	99,727	0	0	0	0	0	0	0
19:34:33	78,442	2940,444	18,633	18,506	14,39	11,762	10,97	21,3	958,996	25,334	2526,956	0	204,314	204,314	99,727	0	0	0	0	0	0	0
19:34:33	198,168	2942,426	18,828	18,701	14,39	11,782	10,986	21,3	958,996	25,334	2527,372	0	204,314	204,314	99,727	0	0	0	0	0	0	0
19:34:33	-128,027	2941,145	18,681	18,603	14,391	11,769	11,002	21,3	958,996	25,334	2527,786	0	204,314	204,314	99,727	0	0	0	0	0	0	0
19:34:33	-148,583	2939,66	18,535	18,457	14,391	11,754	11,016	21,3	958,996	25,334	2528,198	0	204,314	204,314	99,727	0	0	0	0	0	0	0
19:34:33	227,05	2941,93	18,779	18,652	14,39	11,777	11,031	21,3	958,996	25,334	2528,611	0	204,314	204,314	99,727	0	0	0	0	0	0	0
19:34:34	-99,072	2940,939	18,681	18,652	14,39	11,767	11,046	21,3	958,996	25,334	2529,024	0	204,314	204,314	99,727	0	0	0	0	0	0	0
19:34:34	20,605	2941,145	18,681	18,603	14,391	11,769	11,06	21,3	958,996	25,334	2529,436	0	204,314	204,314	99,727	0	0	0	0	0	0	0
19:34:34	78,466	2941,93	18,779	18,603	14,39	11,777	11,074	21,3	958,996	25,334	2529,849	0	204,314	204,314	99,727	0	0	0	0	0	0	0
19:34:34	-78,466	2941,145	18,681	18,506	14,391	11,769	11,087	21,3	958,996	25,334	2530,26	0	204,314	204,314	99,727	0	0	0	0	0	0	0
19:34:34	-49,536	2940,65	18,633	18,603	14,391	11,764	11,101	21,3	958,996	25,334	2530,671	0	204,314	204,314	99,727	0	0	0	0	0	0	0
19:34:34	49,536	2941,145	18,681	18,603	14,391	11,769	11,114	21,3	958,996	25,334	2531,081	0	204,314	204,314	99,727	0	0	0	0	0	0	0
19:34:34	99,096	2942,136	18,779	18,701	14,391	11,779	11,127	21,3	958,996	25,334	2531,492	0	204,314	204,314	99,727	0	0	0	0	0	0	0
19:34:34	61,743	2942,754	18,779	18,652	14,395	11,785	11,14	21,3	958,996	25,334	2531,904	0	204,314	204,314	99,727	0	0	0	0	0	0	0
19:34:34	-99,121	2941,763	18,681	18,652	14,395	11,775	11,152	21,3	958,996	25,334	2532,314	0	204,314	204,314	99,727	0	0	0	0	0	0	0
19:34:34	0	2941,763	18,681	18,652	14,395	11,775	11,164	21,3	958,996	25,334	2532,723	0	204,314	204,314	99,727	0	0	0	0	0	0	0
19:34:34	-49,536	2941,267	18,633	18,603	14,395	11,77	11,176	21,3	958,996	25,334	2533,132	0	204,314	204,314	99,727	0	0	0	0	0	0	0
19:34:34	198,193	2943,249	18,828	18,652	14,395	11,791	11,188	21,3	958,996	25,334	2533,542	0	204,314	204,314	99,727	0	0	0	0	0	0	0
19:34:34	0	2943,249	18,828	18,701	14,395	11,791	11,2	21,3	958,996	25,334	2533,952	0	204,314	204,314	99,727	0	0	0	0	0	0	0
19:34:34	-148,657	2941,763	18,681	18,652	14,395	11,775	11,211	21,3	958,996	25,334	2534,359	0	204,314	204,314	99,727	0	0	0	0	0	0	0
19:34:34	-49,536	2941,267	18,633	18,457	14,395	11,77	11,222	21,4	955,756	25,334	2534,766	0	204,314	204,314	99,727	0	0	0	0	0	0	0
19:34:34	-278,442	2938,483	18,34	18,066	14,395	11,741	11,233	21,4	955,756	25,334	2535,17	0	204,314	204,314	99,727	0	0	0	0	0	0	0
19:34:34	-408,569	2934,397	17,998	17,627	14,391	11,699	11,242	21,4	955,756	25,334	2535,569	0	204,314	204,314	99,727	0	0	0	0	0	0	0
19:34:34	-575,317	2928,644	17,51	17,041	14,387	11,64	11,25	21,4	955,756	25,334	2535,963	0	204,314	204,314	99,727	0	0	0	0	0	0	0
19:34:34	-587,475	2922,769	17,168	16,504	14,373	11,579	11,256	21,4	955,756	25,334	2536,349	0	204,314	204,314	99,727	0	0	0	0	0	0	0
19:34:34	-650,488	2916,264	16,924	16,064	14,35	11,512	11,261	21,4	955,756	25,334	2536,729	0	204,314	204,314	99,727	0	0	0	0	0	0	0
19:34:34	-422,167	2912,043	17,021	16,162	14,321	11,469	11,265	21,4	955,756	25,334	2537,105	0	204,314	204,314	99,727	0	0	0	0	0	0	0
19:34:34	-685,205	2905,191	17,021	16,015	14,282	11,398	11,268	21,4	955,756	25,334	2537,473	0	204,314	204,314	99,727	0	0	0	0	0	0	0
19:34:34	-587,109	2899,319	17,168	16,162	14,241	11,338	11,269	21,4	955,756	25,334	2537,835	0	204,314	204,314	99,727	0	0	0	0	0	0	0
19:34:34	-271,215	2896,607	17,558	16,406	14,203	11,31	11,27	21,4	955,756	25,334	2538,193	0	204,314	204,314	99,727	0	0	0	0	0	0	0
19:34:34	-1185,742	2884,75	17,021	15,625	14,167	11,187	11,268	21,4	955,756	25,334	2538,54	0	204,838	204,838	99,729	0	0	0	0	0	0	0
19:34:34	-762,939	2877,12	16,679	15,283	14,143	11,109	11,265	21,4	955,756	25,334	2538,879	0	204,838	204,838	99,729	0	0	0	0	0	0	0
19:34:34	-993,31	2867,187	16,093	14,843	14,12	11,006	11,26	21,4	955,756	25,334	2539,207	0	204,838	204,838	99,729	0	0	0	0	0	0	0
19:34:34	-803,344	2859,154	15,703	14,599	14,097	10,924	11,253	21,4	955,756	25,334	2539,527	0	204,838	204,838	99,729	0	0	0	0	0	0	0
19:34:34	-722,973	2851,924	15,41	14,453	14,073	10,849	11,246	21,4	955,756	25,334	2539,839	0	204,838	204,838	99,729	0	0	0	0	0	0	0
19:34:34	-548,706	2846,437	15,361	14,453	14,045	10,792	11,237	21,4	955,756	25,334	2540,146	0	204,838	204,838	99,729	0	0	0	0	0	0	0
19:34:34	-391,943	2842,518	15,556	14,843	14,012	10,752	11,227	21,4	955,756	25,334	2540,448	0	204,838	204,838	99,729	0	0	0	0	0	0	0
19:34:34	-291,088	2839,607	15,849	15,088	13,978	10,722	11,217	21,4	955,756	25,334	2540,747	0	204,838	204,838	99,729	0	0	0	0	0	0	0
19:34:34	-625,659	2833,35	15,898	15,185	13,94	10,658	11,206	21,4	955,756	25,334	2541,04	0	204,838	204,838	99,729	0	0	0	0	0	0	0
19:34:34	-506,42	2828,286	15,898	15,283	13,912	10,605	11,195	21,4	955,756	25,334	2541,327	0	204,838	204,838	99,729	0	0	0	0	0	0	0
19:34:34	-313,891	2825,147	16,093	15,478	13,883	10,573	11,182	21,4	955,756	25,334	2541,611	0	204,838	204,838	99,729	0	0	0	0	0	0	0
19:34:34	-532,568	2819,821	15,898	15,332	13,864	10,518	11,169	21,4	955,756	25,334	2541,889	0	204,838	204,838	99,729	0	0	0	0	0	0	0
19:34:34	-825,683	2811,565	15,41	14,941	13,845	10,433	11,155	21,4	955,756	25,334	2542,159	0	204,838	204,838	99,729	0	0	0	0	0	0	0
19:34:34	-461,376	2806,951	15,117	14,599	13,835	10,385	11,14	21,4	955,756	25,334	2542,423	0	204,838	204,838	99,729	0	0	0	0	0	0	0
19:34:34	-806,127	2798,89	14,482	14,062	13,826	10,302	11,123	21,4	955,756	25,334	2542,68	0	204,838	204,838	99,729	0	0	0	0	0	0	0
19:34:34	-447,265	2794,417	14,287	13,867	13,811	10,256	11,106	21,4	955,756	25,334	2542,932	0	204,838	204,838	99,729	0	0	0	0	0	0	0
19:34:34	-242,163	2791,995	14,384	13,867	13,792	10,231	11,089	21,4	955,756	25,334	2543,181	0	204,838	204,838	99,729	0	0	0	0	0	0	0
19:34:34	-226,464	2789,731	14,58	14,111	13,768	10,208	11,072	21,4	955,756	25,334	2543,427	0	204,838	204,838	99,729	0	0	0	0	0	0	0
19:34:34	-361,743	2786,113	14,726	13,965	13,739	10,171	11,054	21,4	955,756	25,334	2543,67	0	204,838	204,838	99,729	0	0	0	0	0	0	0
19:34:34	-312,084	2782,992	14,922	14,258	13,711	10,138	11,036	21,4	955,756	25,334	2543,909	0	204,838	204,838	99,729	0	0	0	0	0	0	0
19:34:34	-360,717	2779,385	15,068	14,453	13,682	10,101	11,018	21,4	955,756	25,334	2544,145	0	204,838	204,838	99,729	0	0	0	0	0	0	0
19:34:34	-476,855	2774,617	15,068	14,453	13,655	10,052	10,999	21,4	955,756	25,334	2544,375	0	204,838	204,838	99,729	0	0	0	0	0	0	0
19:34:34	-440,356	2770,213	14,97	14,404	13,636	10,007	10,98	21,4	955,756	25,334	2544,601	0	204,838	204,838	99,729	0	0	0	0	0	0	0
19:34:34	-361,474	2766,598	14,873	14,258	13,621	9,969	10,96	21,4	955,756	25,334	2544,823	0	204,838	204,838	99,729	0	0	0	0	0	0	0
19:34:34	-541,845	2761,18	14,58	14,209	13,607	9,914	10,939	21,4	955,756	25,334	2545,039	0	204,838	204,838	99,729	0	0	0	0	0	0	0
19:34:34	-539,453	2755,785	14,287	13,867	13,593	9,858	10,918	21,4	955,756	25,334	2545,25	0	204,838	204,838	99,729	0	0	0	0	0	0	0
19:34:34	-404,37	2751,742	14,14	13,623	13,578	9,816	10,896	21,4	955,756	25,334	2545,456	0	204,838	204,838	99,729	0	0	0	0	0	0	0
19:34:34	-523,876	2746,503	13,945	13,427	13,559	9,762	10,874	21,4	955,756	25,334	2545,657	0	204,838	204,838	99,729	0	0	0	0	0	0	0
19:34:34	-441,65	2742,086	13,896	13,427	13,537	9,717	10,851	21,4	955,756	25,334	2545,854	0	204,838	204,838	99,729	0	0	0	0	0	0	0
19:34:34	-369,75	2738,389	13,945	13,525	13,513	9,679	10,828	21,4	955,756	25,334	2546,046	0	204,838	204,838	99,729	0	0	0	0	0	0	0
19:34:34	-238,208	2736,007	14,14	13,623	13,489	9,654	10,805	21,4	955,756	25,334	2546,236	0	204,838	204,838	99,729	0	0	0	0	0	0	0
19:34:34	-349,438	2732,512	14,287	13,72	13,461	9,618	10,782	21,4	955,756	25,334	2546,422	0	204,838	204,838	99,729	0	0	0	0	0	0	0
19:34:34	-295,361	2729,559	14,384	13,769	13,439	9,588	10,759	21,4	955,756	25,334	2546,606	0	204,838	204,838	99,729	0	0	0	0	0	0	0
19:34:34	-628,979	2723,269	14,14	13,769	13,417	9,523	10,735	21,4	955,756	25,334	2546,782	0	204,838	204,838	99,729	0	0	0	0	0	0	0
19:34:34	-409,277	2719,176	13,994	13,525	13,402	9,481	10,71	21,4	955,756	25,334	2546,955	0	204,838	204,838	99,729	0	0	0	0	0	0	0
19:34:34	-457,348	2714,603	13,799	13,427	13,387	9,433	10,685	21,4	955,756	25,334	2547,122	0	204,838	204,838	99,729	0	0	0	0	0	0	0
19:34:34	-437,963	2710,223	13,603	13,33	13,373	9,388	10,659	21,4	955,756	25,334	2547,285	0	204,838	204,838	99,729	0	0	0	0	0	0	0
19:34:34	-417,138	2706,052	13,408	13,037	13,36	9,345	10,634	21,4	955,756	25,334	2547,444	0	204,838	204,838	99,729	0	0	0	0	0	0	0
19:34:34	-485,913	2701,192	13,164	12,988	13,346	9,295	10,607	21,4	955,756	25,334	2547,598	0	204,838	204,838	99,729	0	0	0	0	0	0	0
19:34:34	-327,221	2697,92	13,164	12,988	13,328	9,261	10,581	21,4	955,756	25,334	2547,748	0	204,838	204,838	99,729	0	0	0	0	0	0	0
19:34:34	-281,372	2695,107	13,261	12,988	13,306	9,232	10,555	21,4	955,756	25,334	2547,895	0	204,838	204,838	99,729	0	0	0	0	0	0	0
19:34:34	-351,367	2691,593	13,31	12,988	13,284	9,196	10,528	21,4	955,756	25,334	2548,039	0	204,838	204,838	99,729	0	0	0	0	0	0	0
19:34:34	-334,838	2688,244	13,31	13,086	13,265	9,162	10,501	21,4	955,756	25,334	2548,179	0	204,838	204,838	99,729	0	0	0	0	0	0	0
19:34:34	-324,096	2685,004	13,31	13,037	13,246	9,128	10,474	21,4	955,756	25,334	2548,316	0	204,838	204,838	99,729	0	0	0	0	0	0	0
19:34:34	-413,72	2680,866	13,164	13,037	13,231	9,086	10,447	21,4	955,756	25,334	2548,448	0	204,838	204,838	99,729	0	0	0	0	0	0	0
19:34:34	-316,772	2677,699	13,017	12,841	13,221	9,053	10,42	21,4	955,756	25,334	2548,577	0	204,838	204,838	99,729	0	0	0	0	0	0	0
19:34:34	-349,682	2674,202	12,822	12,549	13,212	9,017	10,392	21,4	955,756	25,334	2548,703	0	204,838	204,838	99,729	0	0	0	0	0	0	0
19:34:34	-495,922	2669,243	12,48	12,158	13,203	8,966	10,364	21,4	955,756	25,334	2548,824	0	204,838	204,838	99,729	0	0	0	0	0	0	0
19:34:34	-195,434	2667,288	12,431	12,06	13,195	8,946	10,336	21,4	955,756	25,334	2548,942	0	204,838	204,838	99,729	0	0	0	0	0	0	0
19:34:34	-331,372	2663,974	12,285	11,963	13,184	8,911	10,308	21,4	955,756	25,334	2549,057	0	204,838	204,838	99,729	0	0	0	0	0	0	0
19:34:34	-251,855	2661,456	12,285	11,963	13,17	8,885	10,281	21,4	955,756	25,334	2549,17	0	204,838	204,838	99,729	0	0	0	0	0	0	0
19:34:34	-204,687	2659,409	12,334	12,06	13,156	8,864	10,253	21,4	955,756	25,334	2549,28	0	204,838	204,838	99,729	0	0	0	0	0	0	0
19:34:34	-226,66	2657,142	12,431	12,109	13,137	8,841	10,225	21,4	955,756	25,334	2549,388	0	204,838	204,838	99,729	0	0	0	0	0	0	0
19:34:34	-172,973	2655,413	12,529	12,256	13,122	8,823	10,198	21,4	955,756	25,334	2549,494	0	204,838	204,838	99,729	0	0	0	0	0	0	0
19:34:34	-250,634	2652,906	12,529	12,256	13,108	8,797	10,17	21,4	955,756	25,334	2549,597	0	204,838	204,838	99,729	0	0	0	0	0	0	0
19:34:34	-242,041	2650,486	12,529	12,256	13,094	8,772	10,143	21,4	955,756	25,334	2549,698	0	204,838	204,838	99,729	0	0	0	0	0	0	0
19:34:34	-269,262	2647,793	12,431	12,109	13,084	8,745	10,115	21,4	955,756	25,334	2549,796	0	204,838	204,838	99,729	0	0	0	0	0	0	0
19:34:34	-261,596	2645,177	12,334	12,06	13,075	8,718	10,088	21,4	955,756	25,334	2549,891	0	204,838	204,838	99,729	0	0	0	0	0	0	0
19:34:34	-379,174	2641,386	12,041	11,963	13,07	8,679	10,06	21,4	955,756	25,334	2549,983	0	204,838	204,838	99,729	0	0	0	0	0	0	0
19:34:34	-214,599	2639,24	11,992	11,767	13,06	8,656	10,033	21,4	955,756	25,334	2550,072	0	204,838	204,838	99,729	0	0	0	0	0	0	0
19:34:34	-215,649	2637,083	11,943	11,767	13,051	8,634	10,005	21,4	955,756	25,334	2550,159	0	204,838	204,838	99,729	0	0	0	0	0	0	0
19:34:34	-271,069	2634,372	11,845	11,718	13,041	8,606	9,978	21,4	955,756	25,334	2550,243	0	204,838	204,838	99,729	0	0	0	0	0	0	0
19:34:34	-74,047	2633,632	11,943	11,767	13,031	8,599	9,951	21,4	955,756	25,334	2550,327	0	204,838	204,838	99,729	0	0	0	0	0	0	0
19:34:34	-159,155	2632,04	12,041	11,816	13,017	8,582	9,924	21,4	955,756	25,334	2550,408	0	204,838	204,838	99,729	0	0	0	0	0	0	0
19:34:34	-298,413	2629,056	11,992	11,816	13,003	8,551	9,897	21,4	955,756	25,334	2550,487	0	204,838	204,838	99,729	0	0	0	0	0	0	0
19:34:34	-124,096	2627,815	12,041	11,816	12,993	8,539	9,87	21,4	955,756	25,334	2550,564	0	204,838	204,838	99,729	0	0	0	0	0	0	0
19:34:34	-214,526	2625,67	11,992	11,816	12,983	8,517	9,844	21,4	955,756	25,334	2550,639	0	204,838	204,838	99,729	0	0	0	0	0	0	0
19:34:34	-168,969	2623,98	11,992	11,816	12,974	8,499	9,818	21,4	955,756	25,334	2550,713	0	204,838	204,838	99,729	0	0	0	0	0	0	0
19:34:34	-216,625	2621,814	11,943	11,767	12,964	8,477	9,791	21,4	955,756	25,334	2550,784	0	204,838	204,838	99,729	0	0	0	0	0	0	0
19:34:34	-277,27	2619,041	11,748	11,621	12,959	8,448	9,765	21,4	955,756	25,334	2550,852	0	204,838	204,838	99,729	0	0	0	0	0	0	0
19:34:34	-229,37	2616,748	11,601	11,572	12,954	8,425	9,739	21,4	955,756	25,334	2550,918	0	204,838	204,838	99,729	0	0	0	0	0	0	0
19:34:34	-168,896	2615,059	11,601	11,523	12,945	8,407	9,713	21,4	955,756	25,334	2550,982	0	204,838	204,838	99,729	0	0	0	0	0	0	0
19:34:34	-166,601	2613,393	11,601	11,523	12,935	8,39	9,687	21,4	955,756	25,334	2551,044	0	204,838	204,838	99,729	0	0	0	0	0	0	0
19:34:34	-168,725	2611,705	11,601	11,425	12,926	8,373	9,661	21,4	955,756	25,334	2551,105	0	204,838	204,838	99,729	0	0	0	0	0	0	0
19:34:34	-168,676	2610,019	11,601	11,523	12,916	8,355	9,635	21,4	955,756	25,334	2551,164	0	204,838	204,838	99,729	0	0	0	0	0	0	0
19:34:34	-120,971	2608,809	11,65	11,523	12,907	8,343	9,61	21,4	955,756	25,334	2551,222	0	204,838	204,838	99,729	0	0	0	0	0	0	0
19:34:35	-168,92	2607,12	11,65	11,523	12,897	8,325	9,585	21,4	955,756	25,334	2551,277	0	204,838	204,838	99,729	0	0	0	0	0	0	0
19:34:35	-73,193	2606,388	11,748	11,572	12,887	8,318	9,56	21,4	955,756	25,334	2551,333	0	204,838	204,838	99,729	0	0	0	0	0	0	0
19:34:35	-73,242	2605,655	11,845	11,572	12,878	8,31	9,535	21,4	955,756	25,334	2551,387	0	204,838	204,838	99,729	0	0	0	0	0	0	0
19:34:35	-274,829	2602,907	11,65	11,572	12,873	8,282	9,511	21,4	955,756	25,334	2551,439	0	204,838	204,838	99,729	0	0	0	0	0	0	0
19:34:35	-166,625	2601,241	11,65	11,425	12,864	8,265	9,486	21,4	955,756	25,334	2551,488	0	204,838	204,838	99,729	0	0	0	0	0	0	0
19:34:35	-274,707	2598,494	11,455	11,279	12,859	8,236	9,462	21,4	955,756	25,334	2551,535	0	204,838	204,838	99,729	0	0	0	0	0	0	0
19:34:35	-143,09	2597,063	11,308	11,181	12,859	8,222	9,438	21,4	955,756	25,334	2551,581	0	204,838	204,838	99,729	0	0	0	0	0	0	0
19:34:35	-130,419	2595,759	11,259	11,23	12,854	8,208	9,413	21,4	955,756	25,334	2551,625	0	204,838	204,838	99,729	0	0	0	0	0	0	0
19:34:35	-168,847	2594,07	11,259	11,23	12,845	8,191	9,389	21,4	955,756	25,334	2551,667	0	204,838	204,838	99,729	0	0	0	0	0	0	0
19:34:35	-82,739	2593,243	11,259	11,23	12,84	8,182	9,366	21,4	955,756	25,334	2551,709	0	204,838	204,838	99,729	0	0	0	0	0	0	0
19:34:35	-119,946	2592,043	11,308	11,279	12,83	8,17	9,342	21,4	955,756	25,334	2551,749	0	204,838	204,838	99,729	0	0	0	0	0	0	0
19:34:35	-73,291	2591,31	11,406	11,377	12,821	8,162	9,319	21,4	955,756	25,334	2551,788	0	204,838	204,838	99,729	0	0	0	0	0	0	0
19:34:35	-200,634	2589,304	11,455	11,523	12,807	8,142	9,296	21,4	955,756	25,334	2551,826	0	204,838	204,838	99,729	0	0	0	0	0	0	0
19:34:35	-117,846	2588,126	11,504	11,572	12,797	8,129	9,273	21,4	955,756	25,334	2551,862	0	204,838	204,838	99,729	0	0	0	0	0	0	0
19:34:35	-133,593	2586,79	11,455	11,523	12,792	8,116	9,251	21,3	956,216	25,334	2551,897	0	204,838	204,838	99,729	0	0	0	0	0	0	0
19:34:35	-208,105	2584,709	11,406	11,425	12,783	8,094	9,228	21,3	956,216	25,334	2551,93	0	204,838	204,838	99,729	0	0	0	0	0	0	0
19:34:35	-180,297	2582,906	11,308	11,279	12,779	8,076	9,205	21,3	956,216	25,334	2551,961	0	204,838	204,838	99,729	0	0	0	0	0	0	0
19:34:35	-131,396	2581,592	11,259	11,23	12,774	8,062	9,183	21,3	956,216	25,334	2551,99	0	204,838	204,838	99,729	0	0	0	0	0	0	0
19:34:35	-180,078	2579,791	11,162	11,23	12,769	8,044	9,161	21,3	956,216	25,334	2552,018	0	204,838	204,838	99,729	0	0	0	0	0	0	0
19:34:35	-125,927	2578,532	11,113	11,035	12,765	8,031	9,138	21,3	956,216	25,334	2552,045	0	204,838	204,838	99,729	0	0	0	0	0	0	0
19:34:35	-83,813	2577,693	11,113	11,035	12,76	8,022	9,116	21,3	956,216	25,334	2552,07	0	204,838	204,838	99,729	0	0	0	0	0	0	0
19:34:35	-119,091	2576,503	11,162	11,035	12,75	8,01	9,095	21,3	956,216	25,334	2552,095	0	204,838	204,838	99,729	0	0	0	0	0	0	0
19:34:35	-83,789	2575,665	11,162	11,181	12,746	8,001	9,073	21,3	956,216	25,334	2552,118	0	204,838	204,838	99,729	0	0	0	0	0	0	0
19:34:35	-158,959	2574,075	11,162	11,181	12,737	7,985	9,052	21,3	956,216	25,334	2552,14	0	204,838	204,838	99,729	0	0	0	0	0	0	0
19:34:35	-91,357	2573,161	11,162	11,181	12,731	7,975	9,031	21,3	956,216	25,334	2552,161	0	204,026	204,026	99,726	0	0	0	0	0	0	0
19:34:35	-81,665	2572,345	11,162	11,181	12,727	7,967	9,01	21,3	956,216	25,334	2552,181	0	204,026	204,026	99,726	0	0	0	0	0	0	0
19:34:35	-232,812	2570,017	11,015	10,937	12,722	7,943	8,989	21,3	956,216	25,334	2552,199	0	204,026	204,026	99,726	0	0	0	0	0	0	0
19:34:35	-81,64	2569,2	11,015	10,937	12,717	7,934	8,968	21,3	956,216	25,334	2552,216	0	204,026	204,026	99,726	0	0	0	0	0	0	0
19:34:35	-163,354	2567,567	11,015	11,035	12,708	7,918	8,948	21,3	956,216	25,334	2552,231	0	204,026	204,026	99,726	0	0	0	0	0	0	0
19:34:35	13,403	2567,701	11,113	10,937	12,703	7,919	8,928	21,3	956,216	25,334	2552,247	0	204,026	204,026	99,726	0	0	0	0	0	0	0
19:34:35	-175,683	2565,944	11,015	10,888	12,698	7,901	8,907	21,3	956,216	25,334	2552,261	0	204,026	204,026	99,726	0	0	0	0	0	0	0
19:34:35	-127,929	2564,665	10,966	10,937	12,694	7,888	8,887	21,3	956,216	25,334	2552,273	0	204,026	204,026	99,726	0	0	0	0	0	0	0
19:34:35	-90,283	2563,762	10,966	10,888	12,689	7,878	8,868	21,3	956,216	25,334	2552,285	0	204,026	204,026	99,726	0	0	0	0	0	0	0
19:34:35	-79,541	2562,966	10,966	10,888	12,684	7,87	8,848	21,3	956,216	25,334	2552,295	0	204,026	204,026	99,726	0	0	0	0	0	0	0
19:34:35	-157,91	2561,387	10,966	10,888	12,675	7,854	8,829	21,3	956,216	25,334	2552,304	0	204,026	204,026	99,726	0	0	0	0	0	0	0
19:34:35	-89,038	2560,497	10,966	10,888	12,67	7,845	8,809	21,3	956,216	25,334	2552,313	0	204,026	204,026	99,726	0	0	0	0	0	0	0
19:34:35	-40,649	2560,09	11,015	10,937	12,665	7,84	8,79	21,3	956,216	25,334	2552,32	0	204,026	204,026	99,726	0	0	0	0	0	0	0
19:34:35	-145,068	2558,64	11,015	10,937	12,657	7,826	8,771	21,3	956,216	25,334	2552,327	0	204,026	204,026	99,726	0	0	0	0	0	0	0
19:34:35	-89,038	2557,749	11,015	10,937	12,652	7,816	8,753	21,3	956,216	25,334	2552,332	0	204,026	204,026	99,726	0	0	0	0	0	0	0
19:34:35	-105,883	2556,691	10,918	10,84	12,651	7,805	8,734	21,3	956,216	25,334	2552,337	0	204,026	204,026	99,726	0	0	0	0	0	0	0
19:34:35	-172,192	2554,969	10,82	10,84	12,647	7,788	8,716	21,3	956,216	25,334	2552,339	0	204,026	204,026	99,726	0	0	0	0	0	0	0
19:34:35	-123,657	2553,732	10,771	10,693	12,643	7,775	8,697	21,3	956,216	25,334	2552,341	0	204,026	204,026	99,726	0	0	0	0	0	0	0
19:34:35	-11,791	2553,614	10,771	10,595	12,642	7,774	8,679	21,3	956,216	25,334	2552,342	0	204,026	204,026	99,726	0	0	0	0	0	0	0
19:34:35	-93,31	2552,681	10,82	10,595	12,634	7,764	8,661	21,3	956,216	25,334	2552,342	0	204,026	204,026	99,726	0	0	0	0	0	0	0
19:34:35	7,983	2552,761	10,918	10,693	12,629	7,765	8,644	21,3	956,216	25,334	2552,343	0	204,026	204,026	99,726	0	0	0	0	0	0	0
19:34:35	-182,031	2550,941	10,82	10,693	12,624	7,746	8,626	21,3	956,216	25,334	2550,941	0	204,026	204,026	99,726	0	0	0	0	0	0	0
19:34:35	9,033	2551,031	10,918	10,742	12,619	7,747	8,609	21,3	956,216	25,334	2550,941	0	204,026	204,026	99,726	0	0	0	0	0	0	0
19:34:35	-88,183	2550,149	10,918	10,742	12,614	7,738	8,592	21,3	956,216	25,334	2550,149	0	204,026	204,026	99,726	0	0	0	0	0	0	0
19:34:35	-73,022	2549,419	10,918	10,742	12,61	7,73	8,575	21,3	956,216	25,334	2549,419	0	204,026	204,026	99,726	0	0	0	0	0	0	0
19:34:35	-180,737	2547,611	10,82	10,693	12,605	7,712	8,558	21,3	956,216	25,334	2547,611	0	204,026	204,026	99,726	0	0	0	0	0	0	0
19:34:35	-61,254	2546,999	10,82	10,693	12,602	7,706	8,541	21,3	956,216	25,334	2546,999	0	204,026	204,026	99,726	0	0	0	0	0	0	0
19:34:35	-59,204	2546,407	10,771	10,595	12,601	7,699	8,525	21,3	956,216	25,334	2546,407	0	204,026	204,026	99,726	0	0	0	0	0	0	0
19:34:35	-61,23	2545,795	10,771	10,595	12,597	7,693	8,508	21,3	956,216	25,334	2545,795	0	204,026	204,026	99,726	0	0	0	0	0	0	0
19:34:35	-106,665	2544,728	10,673	10,547	12,597	7,682	8,492	21,3	956,216	25,334	2544,728	0	204,026	204,026	99,726	0	0	0	0	0	0	0
19:34:35	-84,79	2543,88	10,673	10,547	12,592	7,673	8,476	21,3	956,216	25,334	2543,88	0	204,026	204,026	99,726	0	0	0	0	0	0	0
19:34:35	-71,972	2543,16	10,673	10,547	12,588	7,666	8,46	21,3	956,216	25,334	2543,16	0	204,026	204,026	99,726	0	0	0	0	0	0	0
19:34:35	8,984	2543,25	10,771	10,595	12,583	7,667	8,445	21,3	956,216	25,334	2543,16	0	204,026	204,026	99,726	0	0	0	0	0	0	0
19:34:35	-83,74	2542,413	10,771	10,693	12,578	7,658	8,429	21,3	956,216	25,334	2542,413	0	204,026	204,026	99,726	0	0	0	0	0	0	0
19:34:35	-71,997	2541,693	10,771	10,595	12,574	7,651	8,414	21,3	956,216	25,334	2541,693	0	204,026	204,026	99,726	0	0	0	0	0	0	0
19:34:35	-36,352	2541,329	10,82	10,693	12,569	7,647	8,399	21,3	956,216	25,334	2541,329	0	204,026	204,026	99,726	0	0	0	0	0	0	0
19:34:35	-131,323	2540,016	10,771	10,693	12,565	7,634	8,384	21,3	956,216	25,334	2540,016	0	204,026	204,026	99,726	0	0	0	0	0	0	0
19:34:35	0	2540,016	10,771	10,595	12,565	7,634	8,369	21,3	956,216	25,334	2540,016	0	204,026	204,026	99,726	0	0	0	0	0	0	0
19:34:35	-164,477	2538,371	10,673	10,547	12,561	7,617	8,354	21,3	956,216	25,334	2538,371	0	204,026	204,026	99,726	0	0	0	0	0	0	0
19:34:35	-142,138	2536,95	10,527	10,498	12,561	7,602	8,34	21,3	956,216	25,334	2536,95	0	204,026	204,026	99,726	0	0	0	0	0	0	0
19:34:35	-61,425	2536,336	10,478	10,4	12,56	7,596	8,325	21,3	956,216	25,334	2536,336	0	204,026	204,026	99,726	0	0	0	0	0	0	0
19:34:35	-69,653	2535,639	10,478	10,4	12,556	7,588	8,311	21,3	956,216	25,334	2535,639	0	204,026	204,026	99,726	0	0	0	0	0	0	0
19:34:35	-68,798	2534,951	10,478	10,351	12,552	7,581	8,296	21,3	956,216	25,334	2534,951	0	204,026	204,026	99,726	0	0	0	0	0	0	0
19:34:35	-82,641	2534,125	10,478	10,498	12,547	7,573	8,282	21,3	956,216	25,334	2534,125	0	204,026	204,026	99,726	0	0	0	0	0	0	0
19:34:35	-35,351	2533,771	10,527	10,547	12,543	7,569	8,268	21,3	956,216	25,334	2533,771	0	204,026	204,026	99,726	0	0	0	0	0	0	0
19:34:35	13,085	2533,902	10,625	10,595	12,538	7,57	8,254	21,3	956,216	25,334	2533,771	0	204,026	204,026	99,726	0	0	0	0	0	0	0
19:34:35	-65,429	2533,248	10,673	10,595	12,531	7,564	8,241	21,3	956,216	25,334	2533,248	0	204,026	204,026	99,726	0	0	0	0	0	0	0
19:34:35	11,01	2533,358	10,771	10,693	12,527	7,565	8,228	21,3	956,216	25,334	2533,248	0	204,026	204,026	99,726	0	0	0	0	0	0	0
19:34:35	-66,528	2532,692	10,771	10,693	12,523	7,558	8,215	21,3	956,216	25,334	2532,692	0	204,026	204,026	99,726	0	0	0	0	0	0	0
19:34:35	-109,863	2531,594	10,673	10,693	12,522	7,547	8,201	21,3	956,216	25,334	2531,594	0	204,026	204,026	99,726	0	0	0	0	0	0	0
19:34:35	-47,338	2531,12	10,625	10,547	12,522	7,542	8,189	21,3	956,216	25,334	2531,12	0	204,026	204,026	99,726	0	0	0	0	0	0	0
19:34:35	-161,181	2529,509	10,527	10,498	12,518	7,525	8,176	21,3	956,216	25,334	2529,509	0	204,026	204,026	99,726	0	0	0	0	0	0	0
19:34:35	-47,314	2529,036	10,478	10,498	12,518	7,52	8,163	21,3	956,216	25,334	2529,036	0	204,026	204,026	99,726	0	0	0	0	0	0	0
19:34:35	-63,525	2528,4	10,429	10,351	12,517	7,514	8,15	21,3	956,216	25,334	2528,4	0	204,026	204,026	99,726	0	0	0	0	0	0	0
19:34:35	-66,479	2527,735	10,429	10,351	12,514	7,507	8,137	21,3	956,216	25,334	2527,735	0	204,026	204,026	99,726	0	0	0	0	0	0	0
19:34:35	-65,429	2527,081	10,429	10,4	12,51	7,5	8,125	21,3	956,216	25,334	2527,081	0	204,026	204,026	99,726	0	0	0	0	0	0	0
19:34:35	31,127	2527,392	10,478	10,4	12,509	7,503	8,113	21,3	956,216	25,334	2527,082	0	204,026	204,026	99,726	0	0	0	0	0	0	0
19:34:35	-111,694	2526,276	10,429	10,351	12,505	7,492	8,1	21,3	956,216	25,334	2526,276	0	204,026	204,026	99,726	0	0	0	0	0	0	0
19:34:35	-16,162	2526,114	10,429	10,351	12,504	7,49	8,089	21,3	956,216	25,334	2526,114	0	204,026	204,026	99,726	0	0	0	0	0	0	0
19:34:35	-18,164	2525,932	10,478	10,4	12,501	7,488	8,077	21,3	956,216	25,334	2525,932	0	204,026	204,026	99,726	0	0	0	0	0	0	0
19:34:35	-35,327	2525,579	10,527	10,498	12,496	7,485	8,065	21,3	956,216	25,334	2525,579	0	204,026	204,026	99,726	0	0	0	0	0	0	0
19:34:35	-63,33	2524,946	10,478	10,351	12,495	7,478	8,054	21,3	956,216	25,334	2524,946	0	204,026	204,026	99,726	0	0	0	0	0	0	0
19:34:35	-64,55	2524,3	10,478	10,498	12,491	7,471	8,042	21,3	956,216	25,334	2524,3	0	204,026	204,026	99,726	0	0	0	0	0	0	0
19:34:35	-64,404	2523,656	10,478	10,351	12,488	7,465	8,031	21,3	956,216	25,334	2523,656	0	204,026	204,026	99,726	0	0	0	0	0	0	0
19:34:35	-63,281	2523,023	10,429	10,4	12,487	7,458	8,02	21,3	956,216	25,334	2523,023	0	204,026	204,026	99,726	0	0	0	0	0	0	0
19:34:35	-16,21	2522,861	10,429	10,351	12,486	7,457	8,009	21,3	956,216	25,334	2522,861	0	204,026	204,026	99,726	0	0	0	0	0	0	0
19:34:35	-64,355	2522,218	10,429	10,302	12,482	7,45	7,998	21,3	956,216	25,334	2522,218	0	204,026	204,026	99,726	0	0	0	0	0	0	0
19:34:35	-64,379	2521,574	10,429	10,351	12,479	7,443	7,987	21,3	956,216	25,334	2521,574	0	204,026	204,026	99,726	0	0	0	0	0	0	0
19:34:35	-32,226	2521,252	10,478	10,498	12,474	7,44	7,976	21,3	956,216	25,334	2521,252	0	204,026	204,026	99,726	0	0	0	0	0	0	0
19:34:35	-33,3	2520,919	10,527	10,4	12,469	7,437	7,966	21,3	956,216	25,334	2520,919	0	204,026	204,026	99,726	0	0	0	0	0	0	0
19:34:35	-64,331	2520,275	10,478	10,351	12,469	7,43	7,955	21,3	956,216	25,334	2520,275	0	204,026	204,026	99,726	0	0	0	0	0	0	0
19:34:35	-30,224	2519,973	10,429	10,351	12,469	7,427	7,945	21,3	956,216	25,334	2519,973	0	204,026	204,026	99,726	0	0	0	0	0	0	0
19:34:35	-111,621	2518,857	10,332	10,351	12,469	7,415	7,934	21,3	956,216	25,334	2518,857	0	204,026	204,026	99,726	0	0	0	0	0	0	0
19:34:35	-63,476	2518,222	10,332	10,302	12,465	7,409	7,924	21,3	956,216	25,334	2518,222	0	204,026	204,026	99,726	0	0	0	0	0	0	0
19:34:35	77,465	2518,997	10,429	10,302	12,464	7,417	7,914	21,3	956,216	25,334	2518,223	0	204,026	204,026	99,726	0	0	0	0	0	0	0
19:34:35	-33,276	2518,664	10,478	10,4	12,459	7,413	7,904	21,3	956,216	25,334	2518,223	0	204,026	204,026	99,726	0	0	0	0	0	0	0
19:34:36	-62,28	2518,041	10,478	10,4	12,456	7,407	7,894	21,3	956,216	25,334	2518,041	0	204,026	204,026	99,726	0	0	0	0	0	0	0
19:34:36	-80,541	2517,236	10,478	10,4	12,451	7,399	7,885	21,3	956,216	25,334	2517,236	0	204,026	204,026	99,726	0	0	0	0	0	0	0
19:34:36	-17,065	2517,065	10,478	10,498	12,45	7,397	7,875	21,3	956,216	25,334	2517,065	0	204,026	204,026	99,726	0	0	0	0	0	0	0
19:34:36	-63,5	2516,43	10,478	10,498	12,447	7,39	7,866	21,3	956,216	25,334	2516,43	0	204,026	204,026	99,726	0	0	0	0	0	0	0
19:34:36	-65,405	2515,776	10,429	10,4	12,446	7,384	7,856	21,3	956,216	25,334	2515,776	0	204,026	204,026	99,726	0	0	0	0	0	0	0
19:34:36	-94,506	2514,831	10,332	10,302	12,446	7,374	7,847	21,3	956,216	25,334	2514,831	0	204,026	204,026	99,726	0	0	0	0	0	0	0
19:34:36	0	2514,831	10,332	10,302	12,446	7,374	7,837	21,3	956,216	25,334	2514,831	0	204,026	204,026	99,726	0	0	0	0	0	0	0
19:34:36	-79,492	2514,036	10,332	10,302	12,441	7,366	7,828	21,3	956,216	25,334	2514,036	0	204,026	204,026	99,726	0	0	0	0	0	0	0
19:34:36	0	2514,036	10,332	10,156	12,441	7,366	7,819	21,3	956,216	25,334	2514,036	0	204,026	204,026	99,726	0	0	0	0	0	0	0
19:34:36	-61,181	2513,424	10,332	10,156	12,438	7,359	7,81	21,3	956,216	25,334	2513,424	0	204,026	204,026	99,726	0	0	0	0	0	0	0
19:34:36	-65,576	2512,768	10,283	10,205	12,437	7,353	7,801	21,3	956,216	25,334	2512,768	0	204,026	204,026	99,726	0	0	0	0	0	0	0
19:34:36	-60,986	2512,159	10,283	10,156	12,433	7,346	7,792	21,3	956,216	25,334	2512,159	0	204,026	204,026	99,726	0	0	0	0	0	0	0
19:34:36	105,126	2513,21	10,429	10,351	12,431	7,357	7,784	21,3	956,216	25,334	2512,16	0	204,026	204,026	99,726	0	0	0	0	0	0	0
19:34:36	-102,026	2512,19	10,429	10,4	12,425	7,347	7,775	21,3	956,216	25,334	2512,16	0	204,026	204,026	99,726	0	0	0	0	0	0	0
19:34:36	-19,335	2511,996	10,429	10,302	12,424	7,345	7,767	21,2	957,566	25,334	2511,996	0	204,026	204,026	99,726	0	0	0	0	0	0	0
19:34:36	-98,291	2511,013	10,332	10,351	12,424	7,335	7,758	21,2	957,566	25,334	2511,013	0	204,026	204,026	99,726	0	0	0	0	0	0	0
19:34:36	-65,332	2510,36	10,283	10,205	12,423	7,328	7,75	21,2	957,566	25,334	2510,36	0	204,026	204,026	99,726	0	0	0	0	0	0	0
19:34:36	-94,409	2509,416	10,185	10,156	12,423	7,318	7,741	21,2	957,566	25,334	2509,416	0	204,026	204,026	99,726	0	0	0	0	0	0	0
19:34:36	32,128	2509,737	10,283	10,205	12,42	7,321	7,733	21,2	957,566	25,334	2509,416	0	204,026	204,026	99,726	0	0	0	0	0	0	0
19:34:36	-19,335	2509,544	10,283	10,205	12,418	7,319	7,725	21,2	957,566	25,334	2509,416	0	204,026	204,026	99,726	0	0	0	0	0	0	0
19:34:36	-135,18	2508,192	10,185	10,058	12,416	7,305	7,717	21,2	957,566	25,334	2508,192	0	204,026	204,026	99,726	0	0	0	0	0	0	0
19:34:36	75,048	2508,942	10,283	10,156	12,415	7,313	7,709	21,2	957,566	25,334	2508,193	0	204,026	204,026	99,726	0	0	0	0	0	0	0
19:34:36	-60,131	2508,341	10,283	10,205	12,412	7,307	7,701	21,2	957,566	25,334	2508,193	0	204,026	204,026	99,726	0	0	0	0	0	0	0
19:34:36	-37,646	2507,965	10,283	10,156	12,409	7,303	7,693	21,2	957,566	25,334	2507,965	0	204,026	204,026	99,726	0	0	0	0	0	0	0
19:34:36	-59,985	2507,365	10,283	10,156	12,406	7,297	7,685	21,2	957,566	25,334	2507,365	0	203,857	203,857	99,725	0	0	0	0	0	0	0
19:34:36	-13,964	2507,225	10,332	10,156	12,403	7,295	7,678	21,2	957,566	25,334	2507,225	0	203,857	203,857	99,725	0	0	0	0	0	0	0
19:34:36	56,738	2507,793	10,429	10,351	12,4	7,301	7,67	21,2	957,566	25,334	2507,226	0	203,857	203,857	99,725	0	0	0	0	0	0	0
19:34:36	-194,116	2505,851	10,332	10,302	12,395	7,281	7,663	21,2	957,566	25,334	2505,851	0	203,857	203,857	99,725	0	0	0	0	0	0	0
19:34:36	0	2505,851	10,332	10,205	12,395	7,281	7,655	21,2	957,566	25,334	2505,851	0	203,857	203,857	99,725	0	0	0	0	0	0	0
19:34:36	-108,398	2504,767	10,283	10,205	12,391	7,27	7,648	21,2	957,566	25,334	2504,767	0	203,857	203,857	99,725	0	0	0	0	0	0	0
19:34:36	-20,41	2504,563	10,283	10,302	12,39	7,268	7,64	21,2	957,566	25,334	2504,563	0	203,857	203,857	99,725	0	0	0	0	0	0	0
19:34:36	0	2504,563	10,283	10,205	12,39	7,268	7,633	21,2	957,566	25,334	2504,563	0	203,857	203,857	99,725	0	0	0	0	0	0	0
19:34:36	-94,36	2503,62	10,185	10,156	12,39	7,258	7,626	21,2	957,566	25,334	2503,62	0	203,857	203,857	99,725	0	0	0	0	0	0	0
19:34:36	-47,192	2503,148	10,136	10,009	12,39	7,253	7,618	21,2	957,566	25,334	2503,148	0	203,857	203,857	99,725	0	0	0	0	0	0	0
19:34:36	0	2503,148	10,136	10,009	12,39	7,253	7,611	21,2	957,566	25,334	2503,148	0	203,857	203,857	99,725	0	0	0	0	0	0	0
19:34:36	0	2503,148	10,136	10,009	12,39	7,253	7,604	21,2	957,566	25,334	2503,148	0	203,857	203,857	99,725	0	0	0	0	0	0	0
19:34:36	-59,057	2502,557	10,136	10,009	12,387	7,247	7,597	21,2	957,566	25,334	2502,557	0	203,857	203,857	99,725	0	0	0	0	0	0	0
19:34:36	-19,335	2502,364	10,136	10,009	12,386	7,245	7,59	21,2	957,566	25,334	2502,364	0	203,857	203,857	99,725	0	0	0	0	0	0	0
19:34:36	-20,385	2502,16	10,136	10,009	12,385	7,243	7,583	21,2	957,566	25,334	2502,16	0	203,857	203,857	99,725	0	0	0	0	0	0	0
19:34:36	100,708	2503,167	10,283	10,058	12,382	7,254	7,577	21,2	957,566	25,334	2502,161	0	203,857	203,857	99,725	0	0	0	0	0	0	0
19:34:36	-113,671	2502,03	10,185	10,156	12,381	7,242	7,57	21,2	957,566	25,334	2502,03	0	203,857	203,857	99,725	0	0	0	0	0	0	0
19:34:36	-19,36	2501,837	10,185	10,009	12,38	7,24	7,564	21,2	957,566	25,334	2501,837	0	203,857	203,857	99,725	0	0	0	0	0	0	0
19:34:36	-40,625	2501,431	10,185	10,058	12,378	7,236	7,558	21,2	957,566	25,334	2501,431	0	203,857	203,857	99,725	0	0	0	0	0	0	0
19:34:36	74,975	2502,18	10,283	10,156	12,377	7,243	7,551	21,2	957,566	25,334	2501,431	0	203,857	203,857	99,725	0	0	0	0	0	0	0
19:34:36	-113,647	2501,044	10,185	10,156	12,375	7,232	7,545	21,2	957,566	25,334	2501,044	0	203,857	203,857	99,725	0	0	0	0	0	0	0
19:34:36	-60,156	2500,442	10,185	10,156	12,372	7,226	7,539	21,2	957,566	25,334	2500,442	0	203,857	203,857	99,725	0	0	0	0	0	0	0
19:34:36	76,049	2501,203	10,283	10,058	12,371	7,233	7,533	21,2	957,566	25,334	2500,443	0	203,857	203,857	99,725	0	0	0	0	0	0	0
19:34:36	4,199	2501,245	10,332	10,302	12,369	7,234	7,527	21,2	957,566	25,334	2500,444	0	203,857	203,857	99,725	0	0	0	0	0	0	0
19:34:36	-160,766	2499,637	10,185	10,058	12,367	7,217	7,521	21,2	957,566	25,334	2499,637	0	203,857	203,857	99,725	0	0	0	0	0	0	0
19:34:36	0	2499,637	10,185	10,058	12,367	7,217	7,515	21,2	957,566	25,334	2499,637	0	203,857	203,857	99,725	0	0	0	0	0	0	0
19:34:36	0	2499,637	10,185	10,058	12,367	7,217	7,509	21,2	957,566	25,334	2499,637	0	203,857	203,857	99,725	0	0	0	0	0	0	0
19:34:36	-19,36	2499,443	10,185	10,156	12,366	7,215	7,503	21,2	957,566	25,334	2499,443	0	203,857	203,857	99,725	0	0	0	0	0	0	0
19:34:36	-89,013	2498,553	10,136	10,009	12,364	7,206	7,498	21,2	957,566	25,334	2498,553	0	203,857	203,857	99,725	0	0	0	0	0	0	0
19:34:36	0	2498,553	10,136	10,009	12,364	7,206	7,492	21,2	957,566	25,334	2498,553	0	203,857	203,857	99,725	0	0	0	0	0	0	0
19:34:36	-19,335	2498,36	10,136	10,009	12,363	7,204	7,486	21,2	957,566	25,334	2498,36	0	203,857	203,857	99,725	0	0	0	0	0	0	0
19:34:36	0	2498,36	10,136	10,009	12,363	7,204	7,481	21,2	957,566	25,334	2498,36	0	203,857	203,857	99,725	0	0	0	0	0	0	0
19:34:36	-94,287	2497,417	10,039	10,009	12,363	7,194	7,475	21,2	957,566	25,334	2497,417	0	203,857	203,857	99,725	0	0	0	0	0	0	0
19:34:36	-47,119	2496,946	9,99	9,863	12,363	7,189	7,469	21,2	957,566	25,334	2496,946	0	203,857	203,857	99,725	0	0	0	0	0	0	0
19:34:36	0	2496,946	9,99	9,961	12,363	7,189	7,464	21,2	957,566	25,334	2496,946	0	203,857	203,857	99,725	0	0	0	0	0	0	0
19:34:36	0	2496,946	9,99	9,863	12,363	7,189	7,459	21,2	957,566	25,334	2496,946	0	203,857	203,857	99,725	0	0	0	0	0	0	0
19:34:36	0	2496,946	9,99	9,814	12,363	7,189	7,453	21,2	957,566	25,334	2496,946	0	203,857	203,857	99,725	0	0	0	0	0	0	0
19:34:36	-107,104	2495,875	9,941	9,863	12,359	7,178	7,448	21,2	957,566	25,334	2495,875	0	203,857	203,857	99,725	0	0	0	0	0	0	0
19:34:36	75,976	2496,635	10,039	10,009	12,358	7,186	7,443	21,2	957,566	25,334	2495,876	0	203,857	203,857	99,725	0	0	0	0	0	0	0
19:34:36	-47,119	2496,163	9,99	9,863	12,358	7,181	7,438	21,2	957,566	25,334	2495,876	0	203,857	203,857	99,725	0	0	0	0	0	0	0
19:34:36	-108,325	2495,08	9,941	9,863	12,355	7,17	7,432	21,2	957,566	25,334	2495,08	0	203,857	203,857	99,725	0	0	0	0	0	0	0
19:34:36	28,857	2495,369	9,99	9,863	12,354	7,173	7,427	21,2	957,566	25,334	2495,08	0	203,857	203,857	99,725	0	0	0	0	0	0	0
19:34:36	-32,177	2495,047	10,039	10,009	12,349	7,17	7,422	21,2	957,566	25,334	2495,047	0	203,857	203,857	99,725	0	0	0	0	0	0	0
19:34:36	32,031	2495,367	10,136	10,058	12,346	7,173	7,417	21,2	957,566	25,334	2495,047	0	203,857	203,857	99,725	0	0	0	0	0	0	0
19:34:36	-112,573	2494,242	10,039	9,961	12,345	7,162	7,412	21,2	957,566	25,334	2494,242	0	203,857	203,857	99,725	0	0	0	0	0	0	0
19:34:36	-17,211	2494,069	10,039	9,961	12,344	7,16	7,407	21,2	957,566	25,334	2494,069	0	203,857	203,857	99,725	0	0	0	0	0	0	0
19:34:36	-45,019	2493,619	10,039	9,961	12,341	7,155	7,402	21,2	957,566	25,334	2493,619	0	203,857	203,857	99,725	0	0	0	0	0	0	0
19:34:36	0	2493,619	10,039	9,961	12,341	7,155	7,398	21,2	957,566	25,334	2493,619	0	203,857	203,857	99,725	0	0	0	0	0	0	0
19:34:36	-188,476	2491,734	9,843	9,716	12,341	7,136	7,392	21,2	957,566	25,334	2491,734	0	203,857	203,857	99,725	0	0	0	0	0	0	0
19:34:36	-18,261	2491,552	9,843	9,814	12,34	7,134	7,387	21,2	957,566	25,334	2491,552	0	203,857	203,857	99,725	0	0	0	0	0	0	0
19:34:36	-63,281	2490,919	9,843	9,716	12,337	7,127	7,382	21,2	957,566	25,334	2490,919	0	203,857	203,857	99,725	0	0	0	0	0	0	0
19:34:36	77,001	2491,689	9,941	9,716	12,336	7,135	7,377	21,2	957,566	25,334	2490,92	0	203,857	203,857	99,725	0	0	0	0	0	0	0
19:34:36	-15,136	2491,538	9,99	9,814	12,332	7,134	7,373	21,2	957,566	25,334	2490,92	0	203,857	203,857	99,725	0	0	0	0	0	0	0
19:34:36	-65,209	2490,886	9,941	9,863	12,331	7,127	7,368	21,2	957,566	25,334	2490,886	0	203,857	203,857	99,725	0	0	0	0	0	0	0
19:34:36	-15,136	2490,734	9,99	9,863	12,328	7,125	7,363	21,2	957,566	25,334	2490,734	0	203,857	203,857	99,725	0	0	0	0	0	0	0
19:34:36	28,808	2491,022	10,039	10,009	12,327	7,128	7,359	21,2	957,566	25,334	2490,735	0	203,857	203,857	99,725	0	0	0	0	0	0	0
19:34:36	-94,213	2490,08	9,941	9,863	12,327	7,119	7,354	21,2	957,566	25,334	2490,08	0	203,857	203,857	99,725	0	0	0	0	0	0	0
19:34:36	-75,903	2489,321	9,843	9,814	12,328	7,111	7,349	21,2	957,566	25,334	2489,321	0	203,857	203,857	99,725	0	0	0	0	0	0	0
19:34:36	-47,094	2488,85	9,795	9,619	12,328	7,106	7,344	21,2	957,566	25,334	2488,85	0	203,857	203,857	99,725	0	0	0	0	0	0	0
19:34:36	122,998	2490,08	9,941	9,961	12,327	7,119	7,34	21,2	957,566	25,334	2488,851	0	203,857	203,857	99,725	0	0	0	0	0	0	0
19:34:36	-63,281	2489,447	9,941	9,961	12,323	7,112	7,335	21,2	957,566	25,334	2488,852	0	203,857	203,857	99,725	0	0	0	0	0	0	0
19:34:36	-16,21	2489,285	9,99	9,863	12,319	7,111	7,331	21,2	957,566	25,334	2488,853	0	203,857	203,857	99,725	0	0	0	0	0	0	0
19:34:36	29,858	2489,584	10,039	9,961	12,318	7,114	7,327	21,2	957,566	25,334	2488,853	0	203,857	203,857	99,725	0	0	0	0	0	0	0
19:34:36	-47,094	2489,113	9,99	9,863	12,318	7,109	7,322	21,2	957,566	25,334	2488,854	0	203,857	203,857	99,725	0	0	0	0	0	0	0
19:34:36	-47,094	2488,642	9,941	9,814	12,318	7,104	7,318	21,2	957,566	25,334	2488,642	0	203,857	203,857	99,725	0	0	0	0	0	0	0
19:34:36	47,094	2489,113	9,99	9,961	12,318	7,109	7,314	21,2	957,566	25,334	2488,642	0	203,857	203,857	99,725	0	0	0	0	0	0	0
19:34:36	-47,094	2488,642	9,941	9,863	12,318	7,104	7,31	21,2	957,566	25,334	2488,642	0	203,857	203,857	99,725	0	0	0	0	0	0	0
19:34:36	0	2488,642	9,941	9,863	12,318	7,104	7,306	21,2	957,566	25,334	2488,642	0	203,857	203,857	99,725	0	0	0	0	0	0	0
19:34:36	0	2488,642	9,941	9,814	12,318	7,104	7,302	21,2	957,566	25,334	2488,642	0	203,857	203,857	99,725	0	0	0	0	0	0	0
19:34:36	-17,211	2488,47	9,941	9,863	12,317	7,102	7,298	21,2	957,566	25,334	2488,47	0	203,857	203,857	99,725	0	0	0	0	0	0	0
19:34:36	-94,189	2487,528	9,843	9,716	12,317	7,092	7,294	21,2	957,566	25,334	2487,528	0	203,857	203,857	99,725	0	0	0	0	0	0	0
19:34:36	94,189	2488,47	9,941	9,814	12,317	7,102	7,29	21,2	957,566	25,334	2487,529	0	203,857	203,857	99,725	0	0	0	0	0	0	0
19:34:36	-94,189	2487,528	9,843	9,863	12,317	7,092	7,286	21,2	957,566	25,334	2487,528	0	203,857	203,857	99,725	0	0	0	0	0	0	0
19:34:36	94,189	2488,47	9,941	9,814	12,317	7,102	7,283	21,2	957,566	25,334	2487,529	0	203,857	203,857	99,725	0	0	0	0	0	0	0
19:34:36	-94,189	2487,528	9,843	9,716	12,317	7,092	7,279	21,2	957,566	25,334	2487,528	0	203,857	203,857	99,725	0	0	0	0	0	0	0
19:34:36	94,189	2488,47	9,941	9,863	12,317	7,102	7,276	21,2	957,566	25,334	2487,529	0	203,857	203,857	99,725	0	0	0	0	0	0	0
19:34:36	-94,189	2487,528	9,843	9,716	12,317	7,092	7,272	21,2	957,566	25,334	2487,528	0	203,857	203,857	99,725	0	0	0	0	0	0	0
19:34:37	94,189	2488,47	9,941	9,814	12,317	7,102	7,269	21,2	957,566	25,334	2487,529	0	203,857	203,857	99,725	0	0	0	0	0	0	0
19:34:37	0	2488,47	9,941	9,863	12,317	7,102	7,265	21,2	957,566	25,334	2487,53	0	203,857	203,857	99,725	0	0	0	0	0	0	0
19:34:37	94,189	2489,412	10,039	10,058	12,317	7,112	7,262	21,2	957,566	25,334	2487,532	0	203,857	203,857	99,725	0	0	0	0	0	0	0
19:34:37	-47,119	2488,941	9,99	9,863	12,317	7,107	7,259	21,2	957,566	25,334	2487,533	0	203,857	203,857	99,725	0	0	0	0	0	0	0
19:34:37	-47,07	2488,47	9,941	9,814	12,317	7,102	7,256	21,2	957,566	25,334	2487,534	0	203,857	203,857	99,725	0	0	0	0	0	0	0
19:34:37	47,07	2488,941	9,99	9,863	12,317	7,107	7,253	21,2	957,566	25,334	2487,536	0	203,857	203,857	99,725	0	0	0	0	0	0	0
19:34:37	0	2488,941	9,99	9,961	12,317	7,107	7,25	21,2	957,566	25,334	2487,537	0	203,857	203,857	99,725	0	0	0	0	0	0	0
19:34:37	47,119	2489,412	10,039	10,009	12,317	7,112	7,248	21,2	957,566	25,334	2487,539	0	203,857	203,857	99,725	0	0	0	0	0	0	0
19:34:37	-94,189	2488,47	9,941	9,668	12,317	7,102	7,245	21,2	957,566	25,334	2487,54	0	203,857	203,857	99,725	0	0	0	0	0	0	0
19:34:37	47,07	2488,941	9,99	9,814	12,317	7,107	7,242	21,2	957,566	25,334	2487,542	0	203,857	203,857	99,725	0	0	0	0	0	0	0
19:34:37	-47,07	2488,47	9,941	9,814	12,317	7,102	7,239	21,2	957,566	25,334	2487,543	0	203,857	203,857	99,725	0	0	0	0	0	0	0
19:34:37	47,07	2488,941	9,99	9,863	12,317	7,107	7,237	21,2	957,566	25,334	2487,544	0	203,857	203,857	99,725	0	0	0	0	0	0	0
19:34:37	0	2488,941	9,99	9,961	12,317	7,107	7,234	21,2	957,566	25,334	2487,546	0	203,857	203,857	99,725	0	0	0	0	0	0	0
19:34:37	-47,07	2488,47	9,941	9,863	12,317	7,102	7,232	21,2	960,425	25,334	2487,546	0	203,857	203,857	99,725	0	0	0	0	0	0	0
19:34:37	86,499	2489,335	10,039	10,009	12,317	7,111	7,229	21,2	960,425	25,334	2487,548	0	203,857	203,857	99,725	0	0	0	0	0	0	0
19:34:37	-47,045	2488,864	9,99	9,863	12,317	7,106	7,227	21,2	960,425	25,334	2487,549	0	203,857	203,857	99,725	0	0	0	0	0	0	0
19:34:37	0	2488,864	9,99	9,961	12,317	7,106	7,225	21,2	960,425	25,334	2487,55	0	203,857	203,857	99,725	0	0	0	0	0	0	0
19:34:37	-47,07	2488,394	9,941	9,716	12,317	7,101	7,222	21,2	960,425	25,334	2487,551	0	203,857	203,857	99,725	0	0	0	0	0	0	0
19:34:37	0	2488,394	9,941	9,814	12,317	7,101	7,22	21,2	960,425	25,334	2487,552	0	203,857	203,857	99,725	0	0	0	0	0	0	0
19:34:37	0	2488,394	9,941	9,863	12,317	7,101	7,217	21,2	960,425	25,334	2487,553	0	203,857	203,857	99,725	0	0	0	0	0	0	0
19:34:37	47,07	2488,864	9,99	9,814	12,317	7,106	7,215	21,2	960,425	25,334	2487,555	0	203,857	203,857	99,725	0	0	0	0	0	0	0
19:34:37	0	2488,864	9,99	9,863	12,317	7,106	7,213	21,2	960,425	25,334	2487,556	0	203,857	203,857	99,725	0	0	0	0	0	0	0
19:34:37	0	2488,864	9,99	9,961	12,317	7,106	7,211	21,2	960,425	25,334	2487,557	0	203,857	203,857	99,725	0	0	0	0	0	0	0
19:34:37	0	2488,864	9,99	9,961	12,317	7,106	7,209	21,2	960,425	25,334	2487,558	0	204,161	204,161	99,726	0	0	0	0	0	0	0
19:34:37	-47,07	2488,394	9,941	9,814	12,317	7,101	7,207	21,2	960,425	25,334	2487,559	0	204,161	204,161	99,726	0	0	0	0	0	0	0
19:34:37	47,07	2488,864	9,99	9,863	12,317	7,106	7,205	21,2	960,425	25,334	2487,56	0	204,161	204,161	99,726	0	0	0	0	0	0	0
[truncated: 6,129 more rows]
