# Supplementary material for: Testing of pandemic ventilators under early and agile development
Source: Front Med Technol. 2022 Aug 16;4:899328. doi: 10.3389/fmedt.2022.899328 (PMC9424737; doi:10.3389/fmedt.2022.899328)
Supplement: Supplementary file 3 [file Data_Sheet_2.ZIP › Accuracy of Controls Systems/01_Data Storage/01_Raw Measurement Data/Hamilton T1/Hamilton T1_v2/part_2_test_08.csv]

Time	Flow	Lung tidal volume	p alveole	Airway pressure	Bellows position	Intrapleural pressure	Cardial pressure	Fraction of O2 inspir	Ambient pressure	Temperature Celsius	FRC actual	Shunt fraction	Partial pressure O2 air chamber	Partial pressure O2 effectiv	Oxygen sat pulm. capillaries	NA	NA	NA	NA	NA	NA	NA
10:44:43	0	1851,963	10,039	9,863	8,691	3,628	3,669	21	952,233	23,578	1850,224	0	200,301	200,301	99,71	0	0	0	0	0	0	0
10:44:43	87,89	1852,842	10,136	10,009	8,691	3,637	3,669	21	952,233	23,578	1850,227	0	200,301	200,301	99,71	0	0	0	0	0	0	0
10:44:43	-131,823	1851,524	9,99	9,814	8,691	3,623	3,668	21	952,233	23,578	1850,228	0	200,301	200,301	99,71	0	0	0	0	0	0	0
10:44:43	0	1851,524	9,99	9,863	8,691	3,623	3,667	21	952,233	23,578	1850,23	0	200,301	200,301	99,71	0	0	0	0	0	0	0
10:44:43	0	1851,524	9,99	9,814	8,691	3,623	3,666	21	952,233	23,578	1850,231	0	200,301	200,301	99,71	0	0	0	0	0	0	0
10:44:43	43,933	1851,963	10,039	9,961	8,691	3,628	3,665	21	952,233	23,578	1850,233	0	200,301	200,301	99,71	0	0	0	0	0	0	0
10:44:43	-87,866	1851,084	9,941	9,814	8,691	3,619	3,664	21	952,233	23,578	1850,233	0	200,301	200,301	99,71	0	0	0	0	0	0	0
10:44:43	87,866	1851,963	10,039	9,814	8,691	3,628	3,664	21	952,233	23,578	1850,235	0	200,301	200,301	99,71	0	0	0	0	0	0	0
10:44:43	-87,866	1851,084	9,941	9,814	8,691	3,619	3,663	21	952,233	23,578	1850,236	0	200,301	200,301	99,71	0	0	0	0	0	0	0
10:44:43	43,933	1851,524	9,99	9,863	8,691	3,623	3,662	21	952,233	23,578	1850,237	0	200,301	200,301	99,71	0	0	0	0	0	0	0
10:44:43	43,933	1851,963	10,039	9,961	8,691	3,628	3,661	21	952,233	23,578	1850,239	0	200,301	200,301	99,71	0	0	0	0	0	0	0
10:44:43	-43,933	1851,524	9,99	9,863	8,691	3,623	3,661	21	952,233	23,578	1850,24	0	200,301	200,301	99,71	0	0	0	0	0	0	0
10:44:43	0	1851,524	9,99	9,863	8,691	3,623	3,66	21	952,233	23,578	1850,242	0	200,301	200,301	99,71	0	0	0	0	0	0	0
10:44:43	43,933	1851,963	10,039	9,863	8,691	3,628	3,659	21	952,233	23,578	1850,243	0	200,301	200,301	99,71	0	0	0	0	0	0	0
10:44:43	87,89	1852,842	10,136	10,009	8,691	3,637	3,659	21	952,233	23,578	1850,246	0	200,301	200,301	99,71	0	0	0	0	0	0	0
10:44:43	-87,89	1851,963	10,039	9,961	8,691	3,628	3,658	21	952,233	23,578	1850,248	0	200,301	200,301	99,71	0	0	0	0	0	0	0
10:44:43	-43,933	1851,524	9,99	9,863	8,691	3,623	3,658	21	952,233	23,578	1850,249	0	200,301	200,301	99,71	0	0	0	0	0	0	0
10:44:43	0	1851,524	9,99	9,863	8,691	3,623	3,657	21	952,233	23,578	1850,25	0	200,301	200,301	99,71	0	0	0	0	0	0	0
10:44:43	43,933	1851,963	10,039	9,863	8,691	3,628	3,656	21	952,233	23,578	1850,252	0	200,301	200,301	99,71	0	0	0	0	0	0	0
10:44:43	0	1851,963	10,039	10,009	8,691	3,628	3,656	21	952,233	23,578	1850,254	0	200,301	200,301	99,71	0	0	0	0	0	0	0
10:44:43	0	1851,963	10,039	9,863	8,691	3,628	3,655	21	952,233	23,578	1850,255	0	200,301	200,301	99,71	0	0	0	0	0	0	0
10:44:43	87,89	1852,842	10,136	10,009	8,691	3,637	3,655	21	952,233	23,578	1850,258	0	200,301	200,301	99,71	0	0	0	0	0	0	0
10:44:43	-87,89	1851,963	10,039	9,961	8,691	3,628	3,654	21	952,233	23,578	1850,26	0	200,301	200,301	99,71	0	0	0	0	0	0	0
10:44:43	0	1851,963	10,039	10,009	8,691	3,628	3,654	21	952,233	23,578	1850,262	0	200,301	200,301	99,71	0	0	0	0	0	0	0
10:44:43	87,89	1852,842	10,136	9,961	8,691	3,637	3,654	21	952,233	23,578	1850,264	0	200,301	200,301	99,71	0	0	0	0	0	0	0
10:44:43	-87,89	1851,963	10,039	9,961	8,691	3,628	3,653	21	952,233	23,578	1850,266	0	200,301	200,301	99,71	0	0	0	0	0	0	0
10:44:43	131,835	1853,281	10,185	10,058	8,691	3,642	3,653	21	952,233	23,578	1850,269	0	200,301	200,301	99,71	0	0	0	0	0	0	0
10:44:43	0	1853,281	10,185	10,058	8,691	3,642	3,653	21	952,233	23,578	1850,272	0	200,301	200,301	99,71	0	0	0	0	0	0	0
10:44:43	-43,945	1852,842	10,136	10,009	8,691	3,637	3,652	21	952,233	23,578	1850,275	0	200,301	200,301	99,71	0	0	0	0	0	0	0
10:44:43	70,886	1853,551	10,136	10,058	8,695	3,644	3,652	21	952,233	23,494	1850,278	0	200,301	200,301	99,71	0	0	0	0	0	0	0
10:44:43	-26,94	1853,281	10,185	10,058	8,691	3,642	3,652	21	952,233	23,494	1850,281	0	200,301	200,301	99,71	0	0	0	0	0	0	0
10:44:43	-43,945	1852,842	10,136	10,156	8,691	3,637	3,652	21	952,233	23,494	1850,283	0	200,301	200,301	99,71	0	0	0	0	0	0	0
10:44:43	-131,823	1851,524	9,99	9,961	8,691	3,623	3,651	21	952,233	23,494	1850,284	0	200,301	200,301	99,71	0	0	0	0	0	0	0
10:44:43	131,823	1852,842	10,136	10,009	8,691	3,637	3,651	21	952,233	23,494	1850,287	0	200,301	200,301	99,71	0	0	0	0	0	0	0
10:44:43	0	1852,842	10,136	10,009	8,691	3,637	3,651	21	952,233	23,494	1850,29	0	200,301	200,301	99,71	0	0	0	0	0	0	0
10:44:43	-131,823	1851,524	9,99	9,863	8,691	3,623	3,65	21	952,233	23,494	1850,291	0	200,301	200,301	99,71	0	0	0	0	0	0	0
10:44:43	0	1851,524	9,99	9,863	8,691	3,623	3,649	21	952,233	23,494	1850,292	0	200,301	200,301	99,71	0	0	0	0	0	0	0
10:44:43	-43,933	1851,084	9,941	9,814	8,691	3,619	3,649	21	952,233	23,494	1850,293	0	200,301	200,301	99,71	0	0	0	0	0	0	0
10:44:43	0	1851,084	9,941	9,863	8,691	3,619	3,648	21	952,233	23,494	1850,294	0	200,301	200,301	99,71	0	0	0	0	0	0	0
10:44:43	0	1851,084	9,941	9,961	8,691	3,619	3,648	21	952,233	23,494	1850,294	0	200,15	200,15	99,71	0	0	0	0	0	0	0
10:44:43	0	1851,084	9,941	9,863	8,691	3,619	3,647	21	952,233	23,494	1850,295	0	200,15	200,15	99,71	0	0	0	0	0	0	0
10:44:43	0	1851,084	9,941	9,863	8,691	3,619	3,647	21	952,233	23,494	1850,296	0	200,15	200,15	99,71	0	0	0	0	0	0	0
10:44:43	43,933	1851,524	9,99	9,961	8,691	3,623	3,646	21	952,233	23,494	1850,297	0	200,15	200,15	99,71	0	0	0	0	0	0	0
10:44:43	0	1851,524	9,99	9,961	8,691	3,623	3,646	21	952,233	23,494	1850,299	0	200,15	200,15	99,71	0	0	0	0	0	0	0
10:44:43	-43,933	1851,084	9,941	9,863	8,691	3,619	3,645	21	952,233	23,494	1850,299	0	200,15	200,15	99,71	0	0	0	0	0	0	0
10:44:44	0	1851,084	9,941	9,863	8,691	3,619	3,645	21	952,233	23,494	1850,3	0	200,15	200,15	99,71	0	0	0	0	0	0	0
10:44:44	0	1851,084	9,941	9,863	8,691	3,619	3,644	21	952,233	23,494	1850,301	0	200,15	200,15	99,71	0	0	0	0	0	0	0
10:44:44	-87,854	1850,206	9,843	9,716	8,691	3,61	3,643	21	952,233	23,494	1850,206	0	200,15	200,15	99,71	0	0	0	0	0	0	0
10:44:44	80,541	1851,011	9,843	9,668	8,696	3,618	3,643	21	952,233	23,494	1850,207	0	200,15	200,15	99,71	0	0	0	0	0	0	0
10:44:44	87,854	1851,89	9,941	9,814	8,696	3,627	3,643	21	952,233	23,494	1850,208	0	200,15	200,15	99,71	0	0	0	0	0	0	0
10:44:44	95,214	1852,842	10,136	10,009	8,691	3,637	3,643	21	952,233	23,494	1850,211	0	200,15	200,15	99,71	0	0	0	0	0	0	0
10:44:44	0	1852,842	10,136	10,009	8,691	3,637	3,642	21	952,233	23,494	1850,214	0	200,15	200,15	99,71	0	0	0	0	0	0	0
10:44:44	-87,89	1851,963	10,039	9,961	8,691	3,628	3,642	21	952,233	23,494	1850,215	0	200,15	200,15	99,71	0	0	0	0	0	0	0
10:44:44	-43,933	1851,524	9,99	9,863	8,691	3,623	3,642	21	952,233	23,494	1850,217	0	200,15	200,15	99,71	0	0	0	0	0	0	0
10:44:44	131,823	1852,842	10,136	10,009	8,691	3,637	3,642	21	952,233	23,494	1850,219	0	200,15	200,15	99,71	0	0	0	0	0	0	0
10:44:44	-87,89	1851,963	10,039	9,961	8,691	3,628	3,641	21	952,233	23,494	1850,221	0	200,15	200,15	99,71	0	0	0	0	0	0	0
10:44:44	87,89	1852,842	10,136	9,961	8,691	3,637	3,641	21	952,233	23,494	1850,224	0	200,15	200,15	99,71	0	0	0	0	0	0	0
10:44:44	-87,89	1851,963	10,039	9,863	8,691	3,628	3,641	21	952,233	23,494	1850,226	0	200,15	200,15	99,71	0	0	0	0	0	0	0
10:44:44	0	1851,963	10,039	10,009	8,691	3,628	3,641	21	952,233	23,494	1850,227	0	200,15	200,15	99,71	0	0	0	0	0	0	0
10:44:44	0	1851,963	10,039	9,863	8,691	3,628	3,641	21	952,233	23,494	1850,229	0	200,15	200,15	99,71	0	0	0	0	0	0	0
10:44:44	87,89	1852,842	10,136	9,961	8,691	3,637	3,641	21	952,233	23,494	1850,232	0	200,15	200,15	99,71	0	0	0	0	0	0	0
10:44:44	0	1852,842	10,136	10,156	8,691	3,637	3,64	21	952,233	23,494	1850,235	0	200,15	200,15	99,71	0	0	0	0	0	0	0
10:44:44	-87,89	1851,963	10,039	10,058	8,691	3,628	3,64	21	952,233	23,494	1850,236	0	200,15	200,15	99,71	0	0	0	0	0	0	0
10:44:44	-43,933	1851,524	9,99	9,961	8,691	3,623	3,64	21	952,233	23,494	1850,238	0	200,15	200,15	99,71	0	0	0	0	0	0	0
10:44:44	0	1851,524	9,99	9,814	8,691	3,623	3,64	21	952,233	23,494	1850,239	0	200,15	200,15	99,71	0	0	0	0	0	0	0
10:44:44	131,823	1852,842	10,136	9,863	8,691	3,637	3,639	21	952,233	23,494	1850,241	0	200,15	200,15	99,71	0	0	0	0	0	0	0
10:44:44	-87,89	1851,963	10,039	9,961	8,691	3,628	3,639	21	952,233	23,494	1850,243	0	200,15	200,15	99,71	0	0	0	0	0	0	0
10:44:44	0	1851,963	10,039	9,863	8,691	3,628	3,639	21	952,233	23,494	1850,245	0	200,15	200,15	99,71	0	0	0	0	0	0	0
10:44:44	0	1851,963	10,039	9,814	8,691	3,628	3,639	21	952,233	23,494	1850,247	0	200,15	200,15	99,71	0	0	0	0	0	0	0
10:44:44	0	1851,963	10,039	9,863	8,691	3,628	3,639	21	952,233	23,494	1850,248	0	200,15	200,15	99,71	0	0	0	0	0	0	0
10:44:44	0	1851,963	10,039	9,863	8,691	3,628	3,638	21	952,233	23,494	1850,25	0	200,15	200,15	99,71	0	0	0	0	0	0	0
10:44:44	0	1851,963	10,039	9,863	8,691	3,628	3,638	21	952,233	23,494	1850,252	0	200,15	200,15	99,71	0	0	0	0	0	0	0
10:44:44	0	1851,963	10,039	9,814	8,691	3,628	3,638	21	952,233	23,494	1850,254	0	200,15	200,15	99,71	0	0	0	0	0	0	0
10:44:44	-43,933	1851,524	9,99	9,716	8,691	3,623	3,638	21	952,233	23,494	1850,255	0	200,15	200,15	99,71	0	0	0	0	0	0	0
10:44:44	0	1851,524	9,99	9,863	8,691	3,623	3,637	21	952,233	23,494	1850,256	0	200,15	200,15	99,71	0	0	0	0	0	0	0
10:44:44	0	1851,524	9,99	9,814	8,691	3,623	3,637	21	952,233	23,494	1850,257	0	200,15	200,15	99,71	0	0	0	0	0	0	0
10:44:44	0	1851,524	9,99	9,961	8,691	3,623	3,637	21	952,233	23,494	1850,259	0	200,15	200,15	99,71	0	0	0	0	0	0	0
10:44:44	43,933	1851,963	10,039	9,961	8,691	3,628	3,637	21	952,233	23,494	1850,26	0	200,15	200,15	99,71	0	0	0	0	0	0	0
10:44:44	-43,933	1851,524	9,99	10,009	8,691	3,623	3,636	21	952,233	23,494	1850,262	0	200,15	200,15	99,71	0	0	0	0	0	0	0
10:44:44	43,933	1851,963	10,039	10,009	8,691	3,628	3,636	21	952,233	23,494	1850,263	0	200,15	200,15	99,71	0	0	0	0	0	0	0
10:44:44	-43,933	1851,524	9,99	9,961	8,691	3,623	3,636	21	952,233	23,494	1850,265	0	200,15	200,15	99,71	0	0	0	0	0	0	0
10:44:44	0	1851,524	9,99	10,009	8,691	3,623	3,636	21	952,233	23,494	1850,266	0	200,15	200,15	99,71	0	0	0	0	0	0	0
10:44:44	43,933	1851,963	10,039	10,009	8,691	3,628	3,636	21	952,233	23,494	1850,268	0	200,15	200,15	99,71	0	0	0	0	0	0	0
10:44:44	0	1851,963	10,039	10,058	8,691	3,628	3,635	21	952,233	23,494	1850,269	0	200,15	200,15	99,71	0	0	0	0	0	0	0
10:44:44	-43,933	1851,524	9,99	10,009	8,691	3,623	3,635	21	952,233	23,494	1850,271	0	200,15	200,15	99,71	0	0	0	0	0	0	0
10:44:44	-43,933	1851,084	9,941	10,009	8,691	3,619	3,635	21	952,233	23,494	1850,271	0	200,15	200,15	99,71	0	0	0	0	0	0	0
10:44:44	87,866	1851,963	10,039	10,009	8,691	3,628	3,635	21	952,233	23,494	1850,273	0	200,15	200,15	99,71	0	0	0	0	0	0	0
10:44:44	-43,933	1851,524	9,99	10,009	8,691	3,623	3,635	21	952,233	23,494	1850,274	0	200,15	200,15	99,71	0	0	0	0	0	0	0
10:44:44	43,933	1851,963	10,039	9,961	8,691	3,628	3,634	21	952,233	23,494	1850,276	0	200,15	200,15	99,71	0	0	0	0	0	0	0
10:44:44	0	1851,963	10,039	9,863	8,691	3,628	3,634	21	952,233	23,494	1850,278	0	200,15	200,15	99,71	0	0	0	0	0	0	0
10:44:44	-43,933	1851,524	9,99	9,863	8,691	3,623	3,634	21	952,233	23,494	1850,279	0	200,15	200,15	99,71	0	0	0	0	0	0	0
10:44:44	0	1851,524	9,99	9,863	8,691	3,623	3,634	21	952,233	23,494	1850,28	0	200,15	200,15	99,71	0	0	0	0	0	0	0
10:44:44	43,933	1851,963	10,039	9,961	8,691	3,628	3,634	21	952,233	23,494	1850,282	0	200,15	200,15	99,71	0	0	0	0	0	0	0
10:44:44	0	1851,963	10,039	9,961	8,691	3,628	3,634	21	952,233	23,494	1850,284	0	200,15	200,15	99,71	0	0	0	0	0	0	0
10:44:44	-43,933	1851,524	9,99	9,814	8,691	3,623	3,633	21	952,233	23,494	1850,285	0	200,15	200,15	99,71	0	0	0	0	0	0	0
10:44:44	0	1851,524	9,99	9,814	8,691	3,623	3,633	21	952,233	23,494	1850,286	0	200,15	200,15	99,71	0	0	0	0	0	0	0
10:44:44	43,933	1851,963	10,039	9,863	8,691	3,628	3,633	21	952,233	23,494	1850,288	0	200,15	200,15	99,71	0	0	0	0	0	0	0
10:44:44	-43,933	1851,524	9,99	9,863	8,691	3,623	3,633	21	952,233	23,494	1850,289	0	200,15	200,15	99,71	0	0	0	0	0	0	0
10:44:44	0	1851,524	9,99	9,814	8,691	3,623	3,633	21	952,233	23,494	1850,29	0	200,15	200,15	99,71	0	0	0	0	0	0	0
10:44:44	0	1851,524	9,99	9,814	8,691	3,623	3,633	21	952,233	23,494	1850,292	0	200,15	200,15	99,71	0	0	0	0	0	0	0
10:44:44	43,933	1851,963	10,039	9,961	8,691	3,628	3,633	21	952,233	23,494	1850,293	0	200,15	200,15	99,71	0	0	0	0	0	0	0
10:44:44	0	1851,963	10,039	10,009	8,691	3,628	3,632	21	952,233	23,494	1850,295	0	200,15	200,15	99,71	0	0	0	0	0	0	0
10:44:44	0	1851,963	10,039	10,009	8,691	3,628	3,632	21	952,233	23,494	1850,297	0	200,15	200,15	99,71	0	0	0	0	0	0	0
10:44:44	87,89	1852,842	10,136	10,058	8,691	3,637	3,632	21	952,233	23,494	1850,299	0	200,15	200,15	99,71	0	0	0	0	0	0	0
10:44:44	131,848	1854,16	10,283	10,156	8,691	3,651	3,633	21	952,233	23,494	1850,303	0	200,15	200,15	99,71	0	0	0	0	0	0	0
10:44:44	175,854	1855,919	10,478	10,547	8,691	3,669	3,634	21	952,233	23,494	1850,309	0	200,15	200,15	99,71	0	0	0	0	0	0	0
10:44:44	388,488	1859,804	10,82	10,937	8,696	3,709	3,635	21	952,233	23,494	1850,318	0	200,15	200,15	99,71	0	0	0	0	0	0	0
10:44:44	345,715	1863,261	11,113	11,23	8,7	3,744	3,637	21	952,233	23,494	1850,331	0	200,15	200,15	99,71	0	0	0	0	0	0	0
10:44:44	613,549	1869,396	11,601	11,816	8,71	3,808	3,64	21	952,233	23,494	1850,35	0	200,15	200,15	99,71	0	0	0	0	0	0	0
10:44:44	728,002	1876,676	12,041	12,5	8,729	3,883	3,645	21	952,233	23,494	1850,376	0	200,15	200,15	99,71	0	0	0	0	0	0	0
10:44:44	817,773	1884,854	12,48	13,037	8,753	3,967	3,652	21	952,233	23,494	1850,411	0	200,15	200,15	99,71	0	0	0	0	0	0	0
10:44:44	638,354	1891,238	12,627	13,379	8,782	4,033	3,659	21	952,233	23,494	1850,452	0	200,15	200,15	99,71	0	0	0	0	0	0	0
10:44:44	819,763	1899,435	12,968	13,867	8,811	4,117	3,668	21	952,233	23,494	1850,501	0	200,15	200,15	99,71	0	0	0	0	0	0	0
10:44:44	719,25	1906,628	13,017	14,111	8,849	4,192	3,678	21	952,233	23,494	1850,557	0	200,15	200,15	99,71	0	0	0	0	0	0	0
10:44:44	943,139	1916,059	13,31	14,306	8,887	4,289	3,69	21	952,233	23,494	1850,622	0	200,15	200,15	99,71	0	0	0	0	0	0	0
10:44:44	855,554	1924,615	13,408	14,599	8,931	4,377	3,704	21	952,233	23,494	1850,696	0	200,15	200,15	99,71	0	0	0	0	0	0	0
10:44:44	1035,058	1934,965	13,799	14,99	8,969	4,484	3,719	21	952,233	23,494	1850,781	0	200,15	200,15	99,71	0	0	0	0	0	0	0
10:44:44	1216,04	1947,126	14,384	15,869	9,008	4,609	3,736	21	952,233	23,494	1850,877	0	200,15	200,15	99,71	0	0	0	0	0	0	0
10:44:44	988,391	1957,01	14,629	16,015	9,051	4,711	3,756	21	952,233	23,494	1850,983	0	200,15	200,15	99,71	0	0	0	0	0	0	0
10:44:44	1124,67	1968,256	15,117	16,601	9,09	4,827	3,777	21	952,233	23,494	1851,101	0	200,15	200,15	99,71	0	0	0	0	0	0	0
10:44:44	1409,887	1982,355	15,752	17,09	9,136	4,972	3,8	21	952,233	23,494	1851,232	0	200,15	200,15	99,71	0	0	0	0	0	0	0
10:44:44	1008,386	1992,439	15,947	17,578	9,183	5,076	3,825	21	952,233	23,494	1851,373	0	200,15	200,15	99,71	0	0	0	0	0	0	0
10:44:44	1230,773	2004,747	16,386	18,261	9,23	5,203	3,852	21	952,233	23,494	1851,527	0	200,15	200,15	99,71	0	0	0	0	0	0	0
10:44:44	982,934	2014,576	16,533	18,31	9,278	5,304	3,881	21	952,233	23,494	1851,69	0	200,15	200,15	99,71	0	0	0	0	0	0	0
10:44:44	1293,249	2027,509	17,07	18,799	9,323	5,438	3,911	21	952,233	23,494	1851,866	0	200,15	200,15	99,71	0	0	0	0	0	0	0
10:44:44	1226,11	2039,77	17,51	19,238	9,369	5,564	3,943	21	952,233	23,494	1852,053	0	200,15	200,15	99,71	0	0	0	0	0	0	0
10:44:44	1186,743	2051,637	17,998	19,726	9,411	5,686	3,978	21	952,233	23,494	1852,253	0	200,15	200,15	99,71	0	0	0	0	0	0	0
10:44:44	1234,106	2063,978	18,535	20,263	9,453	5,814	4,014	21	952,233	23,494	1852,465	0	200,15	200,15	99,71	0	0	0	0	0	0	0
10:44:44	1237,5	2076,353	19,121	20,459	9,492	5,941	4,051	21	952,233	23,494	1852,689	0	200,15	200,15	99,71	0	0	0	0	0	0	0
10:44:44	1217,089	2088,524	19,658	21,045	9,532	6,067	4,091	21	952,693	23,494	1852,924	0	200,15	200,15	99,71	0	0	0	0	0	0	0
10:44:44	793,579	2096,46	19,658	21,24	9,577	6,149	4,131	21	952,693	23,494	1853,168	0	200,15	200,15	99,71	0	0	0	0	0	0	0
10:44:44	1410,62	2110,566	20,342	21,68	9,62	6,294	4,174	21	952,693	23,494	1853,425	0	200,15	200,15	99,71	0	0	0	0	0	0	0
10:44:44	847,07	2119,037	20,439	21,972	9,663	6,381	4,217	21	952,693	23,494	1853,691	0	200,15	200,15	99,71	0	0	0	0	0	0	0
10:44:44	976,562	2128,803	20,586	21,972	9,71	6,482	4,261	21	952,693	23,494	1853,966	0	200,15	200,15	99,71	0	0	0	0	0	0	0
10:44:44	888,598	2137,689	20,635	22,021	9,758	6,574	4,307	21	952,693	23,494	1854,25	0	200,15	200,15	99,71	0	0	0	0	0	0	0
10:44:44	725,83	2144,947	20,586	22,119	9,801	6,648	4,353	21	952,693	23,494	1854,541	0	200,15	200,15	99,71	0	0	0	0	0	0	0
10:44:44	987,768	2154,825	20,732	22,021	9,849	6,75	4,4	21	952,693	23,494	1854,841	0	200,15	200,15	99,71	0	0	0	0	0	0	0
10:44:44	920,434	2164,029	21,074	22,168	9,883	6,845	4,448	21	952,693	23,494	1855,15	0	200,15	200,15	99,71	0	0	0	0	0	0	0
10:44:44	967,968	2173,709	21,465	22,363	9,916	6,945	4,497	21	952,693	23,494	1855,469	0	200,15	200,15	99,71	0	0	0	0	0	0	0
10:44:44	1018,457	2183,893	22,002	22,998	9,945	7,05	4,547	21	952,693	23,494	1855,797	0	200,549	200,549	99,711	0	0	0	0	0	0	0
10:44:44	973,486	2193,628	22,49	23,437	9,974	7,15	4,598	21	952,693	23,494	1856,135	0	200,549	200,549	99,711	0	0	0	0	0	0	0
10:44:44	971,142	2203,339	22,978	23,974	10,003	7,25	4,65	21	952,693	23,494	1856,482	0	200,549	200,549	99,711	0	0	0	0	0	0	0
10:44:44	784,277	2211,182	23,271	24,023	10,031	7,331	4,702	21	952,693	23,494	1856,837	0	200,549	200,549	99,711	0	0	0	0	0	0	0
10:44:44	645,532	2217,638	23,32	24,17	10,065	7,398	4,755	21	952,693	23,494	1857,198	0	200,549	200,549	99,711	0	0	0	0	0	0	0
10:44:44	594,14	2223,579	23,32	24,17	10,098	7,459	4,808	21	952,693	23,494	1857,564	0	200,549	200,549	99,711	0	0	0	0	0	0	0
10:44:45	657,055	2230,15	23,32	23,974	10,135	7,527	4,861	21	952,693	23,494	1857,937	0	200,549	200,549	99,711	0	0	0	0	0	0	0
10:44:45	953,002	2239,68	23,711	24,316	10,168	7,625	4,916	21	952,693	23,494	1858,318	0	200,549	200,549	99,711	0	0	0	0	0	0	0
10:44:45	660,205	2246,282	23,955	24,609	10,192	7,693	4,97	21	952,693	23,494	1858,706	0	200,549	200,549	99,711	0	0	0	0	0	0	0
10:44:45	812,915	2254,411	24,394	24,853	10,214	7,777	5,025	21	952,693	23,494	1859,102	0	200,549	200,549	99,711	0	0	0	0	0	0	0
10:44:45	551,464	2259,925	24,687	25,146	10,23	7,834	5,08	21	952,693	23,494	1859,503	0	200,549	200,549	99,711	0	0	0	0	0	0	0
10:44:45	777,734	2267,703	25,176	25,586	10,247	7,914	5,136	21	952,693	23,494	1859,911	0	200,549	200,549	99,711	0	0	0	0	0	0	0
10:44:45	625,634	2273,959	25,42	25,879	10,269	7,978	5,192	21	952,693	23,494	1860,325	0	200,549	200,549	99,711	0	0	0	0	0	0	0
10:44:45	550,854	2279,468	25,664	26,025	10,287	8,035	5,247	21	952,693	23,494	1860,744	0	200,549	200,549	99,711	0	0	0	0	0	0	0
10:44:45	584,13	2285,309	25,859	26,221	10,309	8,095	5,303	21	952,693	23,494	1861,169	0	200,549	200,549	99,711	0	0	0	0	0	0	0
10:44:45	335,522	2288,664	25,762	26,025	10,333	8,13	5,359	21	952,693	23,494	1861,596	0	200,549	200,549	99,711	0	0	0	0	0	0	0
10:44:45	304,736	2291,712	25,566	25,83	10,361	8,161	5,414	21	952,693	23,494	1862,027	0	200,549	200,549	99,711	0	0	0	0	0	0	0
10:44:45	401,513	2295,727	25,517	25,683	10,386	8,203	5,468	21	952,693	23,494	1862,46	0	200,549	200,549	99,711	0	0	0	0	0	0	0
10:44:45	290,82	2298,635	25,42	25,586	10,407	8,233	5,522	21	952,693	23,494	1862,897	0	200,549	200,549	99,711	0	0	0	0	0	0	0
10:44:45	536,132	2303,996	25,664	25,879	10,424	8,288	5,577	21	952,693	23,494	1863,338	0	200,549	200,549	99,711	0	0	0	0	0	0	0
10:44:45	438,037	2308,377	25,908	25,928	10,436	8,333	5,631	21	952,693	23,494	1863,783	0	200,549	200,549	99,711	0	0	0	0	0	0	0
10:44:45	394,604	2312,323	26,152	26,221	10,445	8,374	5,685	21	952,693	23,494	1864,231	0	200,549	200,549	99,711	0	0	0	0	0	0	0
10:44:45	472,778	2317,05	26,543	26,611	10,45	8,423	5,738	21	952,693	23,494	1864,684	0	200,549	200,549	99,711	0	0	0	0	0	0	0
10:44:45	287,158	2319,922	26,738	26,758	10,456	8,452	5,791	21	952,693	23,494	1865,139	0	200,549	200,549	99,711	0	0	0	0	0	0	0
10:44:45	425,561	2324,178	27,031	27,002	10,464	8,496	5,844	21	952,693	23,494	1865,598	0	200,549	200,549	99,711	0	0	0	0	0	0	0
10:44:45	23,73	2324,415	26,885	26,758	10,473	8,499	5,896	21	952,693	23,494	1866,057	0	200,549	200,549	99,711	0	0	0	0	0	0	0
10:44:45	245,605	2326,871	26,885	26,807	10,487	8,524	5,948	21	952,693	23,494	1866,518	0	200,549	200,549	99,711	0	0	0	0	0	0	0
10:44:45	39,941	2327,27	26,738	26,611	10,497	8,528	5,999	21	952,693	23,494	1866,978	0	200,549	200,549	99,711	0	0	0	0	0	0	0
10:44:45	122,583	2328,496	26,641	26,562	10,509	8,541	6,048	21	952,693	23,494	1867,44	0	200,549	200,549	99,711	0	0	0	0	0	0	0
10:44:45	98,388	2329,48	26,641	26,465	10,515	8,551	6,098	21	952,693	23,494	1867,902	0	200,549	200,549	99,711	0	0	0	0	0	0	0
10:44:45	129,711	2330,777	26,689	26,611	10,519	8,564	6,146	21	952,693	23,494	1868,365	0	200,549	200,549	99,711	0	0	0	0	0	0	0
10:44:45	62,011	2331,397	26,738	26,709	10,52	8,571	6,193	21	952,693	23,494	1868,828	0	200,549	200,549	99,711	0	0	0	0	0	0	0
10:44:45	93,53	2332,333	26,836	26,904	10,52	8,58	6,24	21	952,693	23,494	1869,291	0	200,549	200,549	99,711	0	0	0	0	0	0	0
10:44:45	187,109	2334,204	27,031	27,002	10,52	8,6	6,286	21	952,693	23,494	1869,756	0	200,549	200,549	99,711	0	0	0	0	0	0	0
10:44:45	20,849	2334,412	26,982	26,953	10,524	8,602	6,332	21	952,693	23,494	1870,221	0	200,549	200,549	99,711	0	0	0	0	0	0	0
10:44:45	0	2334,412	26,982	27,002	10,524	8,602	6,376	21	952,693	23,494	1870,685	0	200,549	200,549	99,711	0	0	0	0	0	0	0
10:44:45	15,429	2334,567	26,982	26,953	10,525	8,603	6,42	21	952,693	23,494	1871,149	0	200,549	200,549	99,711	0	0	0	0	0	0	0
10:44:45	52,392	2335,09	26,982	26,904	10,528	8,609	6,463	21	952,693	23,494	1871,613	0	200,549	200,549	99,711	0	0	0	0	0	0	0
10:44:45	-125,17	2333,839	26,836	26,758	10,528	8,596	6,505	21	952,693	23,494	1872,075	0	200,549	200,549	99,711	0	0	0	0	0	0	0
10:44:45	-140,332	2332,435	26,689	26,709	10,528	8,581	6,546	21	952,693	23,494	1872,536	0	200,549	200,549	99,711	0	0	0	0	0	0	0
10:44:45	171,948	2334,155	26,885	26,807	10,528	8,599	6,586	21	952,693	23,494	1872,997	0	200,549	200,549	99,711	0	0	0	0	0	0	0
10:44:45	-114,624	2333,009	26,836	26,807	10,524	8,587	6,625	21	952,693	23,494	1873,457	0	200,549	200,549	99,711	0	0	0	0	0	0	0
10:44:45	-15,185	2332,857	26,836	26,758	10,523	8,586	6,663	21	952,693	23,494	1873,917	0	200,549	200,549	99,711	0	0	0	0	0	0	0
10:44:45	-52,416	2332,333	26,836	26,709	10,52	8,58	6,701	21	952,693	23,494	1874,375	0	200,549	200,549	99,711	0	0	0	0	0	0	0
10:44:45	-155,542	2330,777	26,689	26,562	10,519	8,564	6,738	21	952,693	23,494	1874,832	0	200,549	200,549	99,711	0	0	0	0	0	0	0
10:44:45	30,346	2331,081	26,738	26,611	10,518	8,567	6,773	21	952,693	23,494	1875,288	0	200,549	200,549	99,711	0	0	0	0	0	0	0
10:44:45	-143,823	2329,642	26,641	26,611	10,515	8,553	6,808	21	952,693	23,494	1875,742	0	200,549	200,549	99,711	0	0	0	0	0	0	0
10:44:45	30,493	2329,947	26,689	26,709	10,515	8,556	6,843	21	952,693	23,494	1876,197	0	200,549	200,549	99,711	0	0	0	0	0	0	0
10:44:45	-46,728	2329,48	26,641	26,465	10,515	8,551	6,876	21	952,693	23,494	1876,65	0	200,549	200,549	99,711	0	0	0	0	0	0	0
10:44:45	-233,715	2327,143	26,396	26,416	10,515	8,527	6,908	21	952,693	23,494	1877,1	0	200,549	200,549	99,711	0	0	0	0	0	0	0
10:44:45	-113,452	2326,008	26,348	26,123	10,511	8,515	6,94	21	952,693	23,494	1877,549	0	200,549	200,549	99,711	0	0	0	0	0	0	0
10:44:45	-108,618	2324,922	26,25	26,221	10,51	8,504	6,971	21	952,693	23,494	1877,997	0	200,549	200,549	99,711	0	0	0	0	0	0	0
10:44:45	72,558	2325,648	26,396	26,367	10,506	8,511	7,001	21	952,693	23,494	1878,444	0	200,549	200,549	99,711	0	0	0	0	0	0	0
10:44:45	78,051	2326,428	26,494	26,416	10,505	8,519	7,031	21	952,693	23,494	1878,892	0	200,549	200,549	99,711	0	0	0	0	0	0	0
10:44:45	0	2326,428	26,494	26,269	10,505	8,519	7,06	21	952,693	23,494	1879,34	0	200,549	200,549	99,711	0	0	0	0	0	0	0
10:44:45	-93,432	2325,494	26,396	26,416	10,505	8,51	7,088	21	952,693	23,494	1879,786	0	200,549	200,549	99,711	0	0	0	0	0	0	0
10:44:45	0	2325,494	26,396	26,416	10,505	8,51	7,116	21	952,693	23,494	1880,231	0	200,549	200,549	99,711	0	0	0	0	0	0	0
10:44:45	-46,728	2325,027	26,348	26,269	10,505	8,505	7,143	21	952,693	23,494	1880,676	0	200,549	200,549	99,711	0	0	0	0	0	0	0
10:44:45	0	2325,027	26,348	26,269	10,505	8,505	7,17	21	952,693	23,494	1881,121	0	200,549	200,549	99,711	0	0	0	0	0	0	0
10:44:45	46,728	2325,494	26,396	26,562	10,505	8,51	7,196	21	952,693	23,494	1881,565	0	200,549	200,549	99,711	0	0	0	0	0	0	0
10:44:45	0	2325,494	26,396	26,367	10,505	8,51	7,222	21	952,693	23,494	1882,009	0	200,549	200,549	99,711	0	0	0	0	0	0	0
10:44:45	140,185	2326,896	26,543	26,562	10,505	8,524	7,248	21	952,693	23,494	1882,454	0	200,549	200,549	99,711	0	0	0	0	0	0	0
10:44:45	-46,752	2326,428	26,494	26,416	10,505	8,519	7,273	21	952,693	23,494	1882,898	0	200,549	200,549	99,711	0	0	0	0	0	0	0
10:44:45	46,752	2326,896	26,543	26,416	10,505	8,524	7,297	21	952,693	23,494	1883,342	0	200,549	200,549	99,711	0	0	0	0	0	0	0
10:44:45	-46,752	2326,428	26,494	26,562	10,505	8,519	7,321	21	952,693	23,494	1883,785	0	200,549	200,549	99,711	0	0	0	0	0	0	0
10:44:45	62,133	2327,05	26,543	26,562	10,506	8,526	7,345	21	952,693	23,494	1884,228	0	200,549	200,549	99,711	0	0	0	0	0	0	0
10:44:45	-72,583	2326,324	26,396	26,367	10,51	8,518	7,368	21	952,693	23,494	1884,67	0	200,549	200,549	99,711	0	0	0	0	0	0	0
10:44:45	108,642	2327,41	26,494	26,367	10,511	8,53	7,39	21	952,693	23,494	1885,113	0	200,549	200,549	99,711	0	0	0	0	0	0	0
10:44:45	-140,185	2326,008	26,348	26,269	10,511	8,515	7,413	21	952,693	23,494	1885,554	0	200,549	200,549	99,711	0	0	0	0	0	0	0
10:44:45	140,185	2327,41	26,494	26,269	10,511	8,53	7,434	21	952,693	23,494	1885,996	0	200,549	200,549	99,711	0	0	0	0	0	0	0
10:44:45	0	2327,41	26,494	26,465	10,511	8,53	7,456	21	952,693	23,494	1886,437	0	200,549	200,549	99,711	0	0	0	0	0	0	0
10:44:45	186,962	2329,28	26,689	26,758	10,511	8,549	7,477	21	952,693	23,494	1886,88	0	200,549	200,549	99,711	0	0	0	0	0	0	0
10:44:45	-186,962	2327,41	26,494	26,465	10,511	8,53	7,498	21	952,693	23,494	1887,32	0	200,549	200,549	99,711	0	0	0	0	0	0	0
10:44:45	140,234	2328,813	26,641	26,465	10,511	8,544	7,518	21	952,693	23,494	1887,762	0	200,549	200,549	99,711	0	0	0	0	0	0	0
10:44:45	50,268	2329,315	26,641	26,611	10,514	8,549	7,539	21	952,693	23,494	1888,204	0	200,549	200,549	99,711	0	0	0	0	0	0	0
10:44:45	-77,026	2328,545	26,543	26,416	10,515	8,541	7,558	21	952,693	23,494	1888,644	0	200,549	200,549	99,711	0	0	0	0	0	0	0
10:44:45	93,505	2329,48	26,641	26,709	10,515	8,551	7,578	21	952,693	23,494	1889,085	0	200,549	200,549	99,711	0	0	0	0	0	0	0
10:44:45	46,728	2329,947	26,689	26,562	10,515	8,556	7,597	21	952,693	23,494	1889,526	0	200,549	200,549	99,711	0	0	0	0	0	0	0
10:44:45	0	2329,947	26,689	26,709	10,515	8,556	7,616	21	952,693	23,494	1889,966	0	200,549	200,549	99,711	0	0	0	0	0	0	0
10:44:45	0	2329,947	26,689	26,709	10,515	8,556	7,634	21	952,693	23,494	1890,406	0	200,549	200,549	99,711	0	0	0	0	0	0	0
10:44:45	0	2329,947	26,689	26,758	10,515	8,556	7,652	21	952,693	23,494	1890,846	0	200,549	200,549	99,711	0	0	0	0	0	0	0
10:44:45	0	2329,947	26,689	26,562	10,515	8,556	7,67	21	952,693	23,494	1891,285	0	200,549	200,549	99,711	0	0	0	0	0	0	0
10:44:45	-264,184	2327,306	26,396	26,221	10,515	8,528	7,687	21	952,693	23,494	1891,721	0	200,549	200,549	99,711	0	0	0	0	0	0	0
10:44:45	-58,3	2326,723	26,25	26,123	10,52	8,522	7,703	21	952,693	23,494	1892,156	0	200,549	200,549	99,711	0	0	0	0	0	0	0
10:44:45	52,392	2327,246	26,25	26,221	10,523	8,528	7,719	21	952,693	23,494	1892,591	0	200,549	200,549	99,711	0	0	0	0	0	0	0
10:44:45	72,583	2327,972	26,396	26,367	10,519	8,535	7,735	21	952,693	23,494	1893,027	0	200,549	200,549	99,711	0	0	0	0	0	0	0
10:44:45	73,51	2328,707	26,543	26,416	10,515	8,543	7,751	21	952,693	23,494	1893,462	0	200,549	200,549	99,711	0	0	0	0	0	0	0
10:44:45	170,8	2330,415	26,738	26,758	10,515	8,56	7,767	21	952,693	23,494	1893,899	0	200,549	200,549	99,711	0	0	0	0	0	0	0
10:44:45	-110,009	2329,315	26,641	26,465	10,514	8,549	7,782	21	952,693	23,494	1894,335	0	200,549	200,549	99,711	0	0	0	0	0	0	0
10:44:45	-77,026	2328,545	26,543	26,562	10,515	8,541	7,797	21	952,693	23,494	1894,769	0	200,549	200,549	99,711	0	0	0	0	0	0	0
10:44:45	93,505	2329,48	26,641	26,465	10,515	8,551	7,812	21,3	952,233	23,578	1895,204	0	200,549	200,549	99,711	0	0	0	0	0	0	0
10:44:45	-90,454	2328,576	26,543	26,465	10,515	8,542	7,826	21,3	952,233	23,578	1895,637	0	200,549	200,549	99,711	0	0	0	0	0	0	0
10:44:45	140,258	2329,978	26,689	26,562	10,515	8,556	7,841	21,3	952,233	23,578	1896,071	0	200,549	200,549	99,711	0	0	0	0	0	0	0
10:44:45	-170,751	2328,271	26,494	26,269	10,515	8,538	7,854	21,3	952,233	23,578	1896,504	0	200,549	200,549	99,711	0	0	0	0	0	0	0
10:44:45	0	2328,271	26,494	26,367	10,515	8,538	7,868	21,3	952,233	23,578	1896,935	0	200,549	200,549	99,711	0	0	0	0	0	0	0
10:44:45	-16,259	2328,108	26,494	26,367	10,515	8,537	7,881	21,3	952,233	23,578	1897,367	0	200,549	200,549	99,711	0	0	0	0	0	0	0
10:44:45	-19,97	2327,908	26,543	26,367	10,511	8,535	7,894	21,3	952,233	23,578	1897,797	0	200,549	200,549	99,711	0	0	0	0	0	0	0
10:44:45	-46,752	2327,441	26,494	26,416	10,511	8,53	7,906	21,3	952,233	23,578	1898,227	0	200,549	200,549	99,711	0	0	0	0	0	0	0
10:44:45	186,987	2329,311	26,689	26,465	10,511	8,549	7,919	21,3	952,233	23,578	1898,658	0	200,549	200,549	99,711	0	0	0	0	0	0	0
10:44:45	-46,728	2328,843	26,641	26,465	10,511	8,544	7,931	21,3	952,233	23,578	1899,088	0	200,549	200,549	99,711	0	0	0	0	0	0	0
10:44:45	-73,535	2328,108	26,494	26,367	10,515	8,537	7,943	21,3	952,233	23,578	1899,517	0	203,327	203,327	99,723	0	0	0	0	0	0	0
10:44:45	-93,481	2327,173	26,396	26,416	10,515	8,527	7,954	21,3	952,233	23,578	1899,945	0	203,327	203,327	99,723	0	0	0	0	0	0	0
10:44:45	93,481	2328,108	26,494	26,416	10,515	8,537	7,966	21,3	952,233	23,578	1900,373	0	203,327	203,327	99,723	0	0	0	0	0	0	0
10:44:45	46,752	2328,576	26,543	26,611	10,515	8,542	7,977	21,3	952,233	23,578	1900,801	0	203,327	203,327	99,723	0	0	0	0	0	0	0
10:44:45	-30,493	2328,271	26,494	26,416	10,515	8,538	7,988	21,3	952,233	23,578	1901,229	0	203,327	203,327	99,723	0	0	0	0	0	0	0
10:44:45	30,493	2328,576	26,543	26,562	10,515	8,542	7,999	21,3	952,233	23,578	1901,656	0	203,327	203,327	99,723	0	0	0	0	0	0	0
10:44:46	0	2328,576	26,543	26,465	10,515	8,542	8,01	21,3	952,233	23,578	1902,083	0	203,327	203,327	99,723	0	0	0	0	0	0	0
10:44:46	93,505	2329,511	26,641	26,611	10,515	8,551	8,02	21,3	952,233	23,578	1902,51	0	203,327	203,327	99,723	0	0	0	0	0	0	0
10:44:46	0	2329,511	26,641	26,562	10,515	8,551	8,031	21,3	952,233	23,578	1902,937	0	203,327	203,327	99,723	0	0	0	0	0	0	0
10:44:46	-93,505	2328,576	26,543	26,562	10,515	8,542	8,041	21,3	952,233	23,578	1903,363	0	203,327	203,327	99,723	0	0	0	0	0	0	0
10:44:46	93,505	2329,511	26,641	26,465	10,515	8,551	8,051	21,3	952,233	23,578	1903,789	0	203,327	203,327	99,723	0	0	0	0	0	0	0
10:44:46	-93,505	2328,576	26,543	26,465	10,515	8,542	8,06	21,3	952,233	23,578	1904,214	0	203,327	203,327	99,723	0	0	0	0	0	0	0
10:44:46	140,258	2329,978	26,689	26,709	10,515	8,556	8,07	21,3	952,233	23,578	1904,64	0	203,327	203,327	99,723	0	0	0	0	0	0	0
10:44:46	-140,258	2328,576	26,543	26,465	10,515	8,542	8,079	21,3	952,233	23,578	1905,064	0	203,327	203,327	99,723	0	0	0	0	0	0	0
10:44:46	140,258	2329,978	26,689	26,709	10,515	8,556	8,089	21,3	952,233	23,578	1905,489	0	203,327	203,327	99,723	0	0	0	0	0	0	0
10:44:46	0	2329,978	26,689	26,758	10,515	8,556	8,098	21,3	952,233	23,578	1905,913	0	203,327	203,327	99,723	0	0	0	0	0	0	0
10:44:46	-187,011	2328,108	26,494	26,416	10,515	8,537	8,106	21,3	952,233	23,578	1906,335	0	203,327	203,327	99,723	0	0	0	0	0	0	0
10:44:46	46,752	2328,576	26,543	26,562	10,515	8,542	8,115	21,3	952,233	23,578	1906,757	0	203,327	203,327	99,723	0	0	0	0	0	0	0
10:44:46	-46,752	2328,108	26,494	26,269	10,515	8,537	8,123	21,3	952,233	23,578	1907,179	0	203,327	203,327	99,723	0	0	0	0	0	0	0
10:44:46	140,258	2329,511	26,641	26,562	10,515	8,551	8,132	21,3	952,233	23,578	1907,601	0	203,327	203,327	99,723	0	0	0	0	0	0	0
10:44:46	-233,74	2327,173	26,396	26,269	10,515	8,527	8,139	21,3	952,233	23,578	1908,021	0	203,327	203,327	99,723	0	0	0	0	0	0	0
10:44:46	0	2327,173	26,396	26,367	10,515	8,527	8,147	21,3	952,233	23,578	1908,44	0	203,327	203,327	99,723	0	0	0	0	0	0	0
10:44:46	-46,752	2326,706	26,348	26,269	10,515	8,522	8,154	21,3	952,233	23,578	1908,858	0	203,327	203,327	99,723	0	0	0	0	0	0	0
10:44:46	0	2326,706	26,348	26,269	10,515	8,522	8,161	21,3	952,233	23,578	1909,276	0	203,327	203,327	99,723	0	0	0	0	0	0	0
10:44:46	120,263	2327,908	26,543	26,562	10,511	8,535	8,169	21,3	952,233	23,578	1909,695	0	203,327	203,327	99,723	0	0	0	0	0	0	0
10:44:46	-46,752	2327,441	26,494	26,562	10,511	8,53	8,176	21,3	952,233	23,578	1910,112	0	203,327	203,327	99,723	0	0	0	0	0	0	0
10:44:46	0	2327,441	26,494	26,416	10,511	8,53	8,183	21,3	952,233	23,578	1910,53	0	203,327	203,327	99,723	0	0	0	0	0	0	0
10:44:46	140,258	2328,843	26,641	26,709	10,511	8,544	8,19	21,3	952,233	23,578	1910,948	0	203,327	203,327	99,723	0	0	0	0	0	0	0
10:44:46	-280,468	2326,039	26,348	26,367	10,511	8,515	8,196	21,3	952,233	23,578	1911,363	0	203,327	203,327	99,723	0	0	0	0	0	0	0
10:44:46	186,962	2327,908	26,543	26,611	10,511	8,535	8,203	21,3	952,233	23,578	1911,78	0	203,327	203,327	99,723	0	0	0	0	0	0	0
10:44:46	-15,185	2327,756	26,543	26,465	10,51	8,533	8,209	21,3	952,233	23,578	1912,196	0	203,327	203,327	99,723	0	0	0	0	0	0	0
10:44:46	0	2327,756	26,543	26,611	10,51	8,533	8,216	21,3	952,233	23,578	1912,611	0	203,327	203,327	99,723	0	0	0	0	0	0	0
10:44:46	-140,209	2326,354	26,396	26,367	10,51	8,519	8,222	21,3	952,233	23,578	1913,025	0	203,327	203,327	99,723	0	0	0	0	0	0	0
10:44:46	93,481	2327,289	26,494	26,367	10,51	8,528	8,228	21,3	952,233	23,578	1913,439	0	203,327	203,327	99,723	0	0	0	0	0	0	0
10:44:46	15,161	2327,441	26,494	26,367	10,511	8,53	8,234	21,3	952,233	23,578	1913,853	0	203,327	203,327	99,723	0	0	0	0	0	0	0
10:44:46	-140,209	2326,039	26,348	26,123	10,511	8,515	8,239	21,3	952,233	23,578	1914,265	0	203,327	203,327	99,723	0	0	0	0	0	0	0
10:44:46	-73,461	2325,304	26,201	26,025	10,515	8,508	8,244	21,3	952,233	23,578	1914,676	0	203,327	203,327	99,723	0	0	0	0	0	0	0
10:44:46	296,655	2328,271	26,494	26,465	10,515	8,538	8,25	21,3	952,233	23,578	1915,09	0	203,327	203,327	99,723	0	0	0	0	0	0	0
10:44:46	-183,447	2326,436	26,25	26,221	10,518	8,519	8,255	21,3	952,233	23,578	1915,501	0	203,327	203,327	99,723	0	0	0	0	0	0	0
10:44:46	109,912	2327,535	26,348	26,123	10,519	8,531	8,261	21,3	952,233	23,578	1915,913	0	203,327	203,327	99,723	0	0	0	0	0	0	0
10:44:46	0	2327,535	26,348	26,416	10,519	8,531	8,266	21,3	952,233	23,578	1916,325	0	203,327	203,327	99,723	0	0	0	0	0	0	0
10:44:46	140,234	2328,938	26,494	26,416	10,519	8,545	8,272	21,3	952,233	23,578	1916,737	0	203,327	203,327	99,723	0	0	0	0	0	0	0
10:44:46	120,336	2330,141	26,689	26,709	10,515	8,558	8,277	21,3	952,233	23,578	1917,151	0	203,327	203,327	99,723	0	0	0	0	0	0	0
10:44:46	30,517	2330,446	26,738	26,562	10,515	8,561	8,283	21,3	952,233	23,578	1917,564	0	203,327	203,327	99,723	0	0	0	0	0	0	0
10:44:46	-93,554	2329,511	26,641	26,758	10,515	8,551	8,288	21,3	952,233	23,578	1917,976	0	203,327	203,327	99,723	0	0	0	0	0	0	0
10:44:46	187,084	2331,381	26,836	26,758	10,515	8,57	8,294	21,3	952,233	23,578	1918,389	0	203,327	203,327	99,723	0	0	0	0	0	0	0
10:44:46	-187,084	2329,511	26,641	26,465	10,515	8,551	8,299	21,3	952,233	23,578	1918,8	0	203,327	203,327	99,723	0	0	0	0	0	0	0
10:44:46	46,752	2329,978	26,689	26,465	10,515	8,556	8,304	21,3	952,233	23,578	1919,212	0	203,327	203,327	99,723	0	0	0	0	0	0	0
10:44:46	-170,751	2328,271	26,494	26,465	10,515	8,538	8,308	21,3	952,233	23,578	1919,621	0	203,327	203,327	99,723	0	0	0	0	0	0	0
10:44:46	0	2328,271	26,494	26,416	10,515	8,538	8,313	21,3	952,233	23,578	1920,029	0	203,327	203,327	99,723	0	0	0	0	0	0	0
10:44:46	0	2328,271	26,494	26,416	10,515	8,538	8,317	21,3	952,233	23,578	1920,438	0	203,327	203,327	99,723	0	0	0	0	0	0	0
10:44:46	30,493	2328,576	26,543	26,416	10,515	8,542	8,322	21,3	952,233	23,578	1920,846	0	203,327	203,327	99,723	0	0	0	0	0	0	0
10:44:46	-140,234	2327,173	26,396	26,269	10,515	8,527	8,326	21,3	952,233	23,578	1921,252	0	203,327	203,327	99,723	0	0	0	0	0	0	0
10:44:46	167,016	2328,843	26,641	26,611	10,511	8,544	8,33	21,3	952,233	23,578	1921,66	0	203,327	203,327	99,723	0	0	0	0	0	0	0
10:44:46	-93,505	2327,908	26,543	26,465	10,511	8,535	8,334	21,3	952,233	23,578	1922,066	0	203,327	203,327	99,723	0	0	0	0	0	0	0
10:44:46	0	2327,908	26,543	26,465	10,511	8,535	8,338	21,3	952,233	23,578	1922,472	0	203,327	203,327	99,723	0	0	0	0	0	0	0
10:44:46	-140,234	2326,506	26,396	26,416	10,511	8,52	8,341	21,3	952,233	23,578	1922,876	0	203,327	203,327	99,723	0	0	0	0	0	0	0
10:44:46	66,723	2327,173	26,396	26,416	10,515	8,527	8,345	21,3	952,233	23,578	1923,28	0	203,327	203,327	99,723	0	0	0	0	0	0	0
10:44:46	-186,914	2325,304	26,201	26,123	10,515	8,508	8,348	21,3	952,233	23,578	1923,682	0	203,327	203,327	99,723	0	0	0	0	0	0	0
10:44:46	140,161	2326,706	26,348	26,221	10,515	8,522	8,352	21,3	952,233	23,578	1924,085	0	203,327	203,327	99,723	0	0	0	0	0	0	0
10:44:46	30,297	2327,009	26,396	26,269	10,514	8,525	8,355	21,3	952,233	23,578	1924,488	0	203,327	203,327	99,723	0	0	0	0	0	0	0
10:44:46	-65,429	2326,354	26,396	26,269	10,51	8,519	8,358	21,3	952,233	23,578	1924,89	0	203,327	203,327	99,723	0	0	0	0	0	0	0
10:44:46	233,691	2328,691	26,641	26,611	10,51	8,543	8,362	21,3	952,233	23,578	1925,294	0	203,327	203,327	99,723	0	0	0	0	0	0	0
10:44:46	-16,455	2328,527	26,641	26,416	10,509	8,541	8,365	21,3	952,233	23,578	1925,697	0	203,327	203,327	99,723	0	0	0	0	0	0	0
10:44:46	-425,048	2324,276	26,25	26,025	10,506	8,497	8,368	21,3	952,233	23,578	1926,096	0	203,327	203,327	99,723	0	0	0	0	0	0	0
10:44:46	-326,953	2321,007	25,908	25,488	10,506	8,463	8,37	21,3	952,233	23,578	1926,49	0	203,327	203,327	99,723	0	0	0	0	0	0	0
10:44:46	-782,934	2313,177	25,176	24,609	10,502	8,383	8,37	21,3	952,233	23,578	1926,877	0	203,327	203,327	99,723	0	0	0	0	0	0	0
10:44:46	-925,488	2303,922	24,394	23,437	10,492	8,287	8,369	21,3	952,233	23,578	1927,254	0	203,327	203,327	99,723	0	0	0	0	0	0	0
10:44:46	-885,18	2295,071	23,808	22,51	10,473	8,196	8,365	21,3	952,233	23,578	1927,622	0	203,327	203,327	99,723	0	0	0	0	0	0	0
10:44:46	-953,637	2285,534	23,32	21,631	10,446	8,098	8,36	21,3	952,233	23,578	1927,98	0	203,327	203,327	99,723	0	0	0	0	0	0	0
10:44:46	-1027,734	2275,257	22,832	21,045	10,414	7,992	8,353	21,3	952,233	23,578	1928,327	0	203,327	203,327	99,723	0	0	0	0	0	0	0
10:44:46	-876,098	2266,496	22,783	20,801	10,368	7,902	8,344	21,3	952,233	23,578	1928,665	0	203,327	203,327	99,723	0	0	0	0	0	0	0
10:44:46	-864,306	2257,853	22,881	20,605	10,314	7,812	8,333	21,3	952,233	23,578	1928,994	0	203,327	203,327	99,723	0	0	0	0	0	0	0
10:44:46	-936,352	2248,489	22,881	20,459	10,261	7,716	8,321	21,3	952,233	23,578	1929,314	0	203,327	203,327	99,723	0	0	0	0	0	0	0
10:44:46	-1209,228	2236,397	22,49	20,361	10,214	7,591	8,307	21,3	952,233	23,578	1929,621	0	203,327	203,327	99,723	0	0	0	0	0	0	0
10:44:46	-962,402	2226,773	22,344	19,58	10,168	7,492	8,291	21,3	952,233	23,578	1929,918	0	203,327	203,327	99,723	0	0	0	0	0	0	0
10:44:46	-1443,335	2212,34	21,611	19,14	10,126	7,343	8,272	21,3	952,233	23,578	1930,2	0	203,327	203,327	99,723	0	0	0	0	0	0	0
10:44:46	-1195,239	2200,387	21,123	18,799	10,084	7,22	8,252	21,3	952,233	23,578	1930,471	0	203,327	203,327	99,723	0	0	0	0	0	0	0
10:44:46	-1274,243	2187,645	20,488	18,261	10,046	7,089	8,229	21,3	952,233	23,578	1930,728	0	203,327	203,327	99,723	0	0	0	0	0	0	0
10:44:46	-1143,09	2176,214	20	17,822	10,008	6,971	8,204	21,3	952,233	23,578	1930,973	0	203,327	203,327	99,723	0	0	0	0	0	0	0
10:44:46	-725,708	2168,957	19,951	17,822	9,97	6,896	8,179	21,3	952,233	23,578	1931,211	0	203,327	203,327	99,723	0	0	0	0	0	0	0
10:44:46	-906,958	2159,887	19,804	17,773	9,926	6,802	8,152	21,3	952,233	23,578	1931,44	0	203,327	203,327	99,723	0	0	0	0	0	0	0
10:44:46	-812,915	2151,758	19,853	18,066	9,878	6,719	8,124	21,3	952,233	23,578	1931,66	0	203,327	203,327	99,723	0	0	0	0	0	0	0
10:44:46	-860,058	2143,158	19,756	17,822	9,835	6,63	8,094	21,3	952,233	23,578	1931,872	0	203,327	203,327	99,723	0	0	0	0	0	0	0
10:44:46	-1047,509	2132,682	19,463	18,066	9,791	6,522	8,063	21,3	952,233	23,578	1932,073	0	203,327	203,327	99,723	0	0	0	0	0	0	0
10:44:46	-775,073	2124,932	19,365	17,969	9,752	6,442	8,032	21,3	952,233	23,578	1932,265	0	203,327	203,327	99,723	0	0	0	0	0	0	0
10:44:46	-1137,573	2113,556	18,779	17,627	9,719	6,325	7,998	21,3	952,233	23,578	1932,447	0	203,327	203,327	99,723	0	0	0	0	0	0	0
10:44:46	-595,751	2107,599	18,681	17,773	9,691	6,263	7,964	21,3	952,233	23,578	1932,622	0	203,327	203,327	99,723	0	0	0	0	0	0	0
10:44:46	-1047,07	2097,128	17,998	17,236	9,668	6,155	7,929	21,3	952,233	23,578	1932,786	0	203,327	203,327	99,723	0	0	0	0	0	0	0
10:44:46	-655,029	2090,577	17,656	17,041	9,648	6,088	7,893	21,3	952,233	23,578	1932,944	0	203,327	203,327	99,723	0	0	0	0	0	0	0
10:44:46	-664,233	2083,935	17,217	16,552	9,634	6,019	7,856	21,3	953,663	23,494	1933,095	0	203,327	203,327	99,723	0	0	0	0	0	0	0
10:44:46	-695,068	2076,984	16,826	16,308	9,616	5,948	7,818	21,3	953,663	23,494	1933,239	0	203,327	203,327	99,723	0	0	0	0	0	0	0
10:44:46	-595,434	2071,03	16,533	15,967	9,597	5,886	7,781	21,3	953,663	23,494	1933,377	0	203,327	203,327	99,723	0	0	0	0	0	0	0
10:44:46	-385,864	2067,171	16,582	15,967	9,573	5,847	7,743	21,3	953,663	23,494	1933,511	0	203,327	203,327	99,723	0	0	0	0	0	0	0
10:44:46	-477,075	2062,401	16,679	15,967	9,541	5,797	7,705	21,3	953,663	23,494	1933,639	0	203,327	203,327	99,723	0	0	0	0	0	0	0
10:44:46	-452,368	2057,877	16,826	16,015	9,508	5,751	7,666	21,3	953,663	23,494	1933,764	0	203,327	203,327	99,723	0	0	0	0	0	0	0
10:44:46	-403,393	2053,843	17,07	16,211	9,472	5,709	7,628	21,3	953,663	23,494	1933,884	0	203,327	203,327	99,723	0	0	0	0	0	0	0
10:44:46	-572,949	2048,114	17,07	16,308	9,44	5,65	7,589	21,3	953,663	23,494	1933,998	0	203,327	203,327	99,723	0	0	0	0	0	0	0
10:44:46	-535,852	2042,755	17,021	16,308	9,412	5,595	7,55	21,3	953,663	23,494	1934,107	0	203,327	203,327	99,723	0	0	0	0	0	0	0
10:44:46	-545,52	2037,3	16,826	16,162	9,391	5,539	7,511	21,3	953,663	23,494	1934,21	0	203,327	203,327	99,723	0	0	0	0	0	0	0
10:44:46	-849,865	2028,801	16,191	15,527	9,376	5,451	7,47	21,3	953,663	23,494	1934,305	0	203,784	203,784	99,725	0	0	0	0	0	0	0
10:44:46	-629,089	2022,51	15,752	15,283	9,364	5,386	7,429	21,3	953,663	23,494	1934,393	0	203,784	203,784	99,725	0	0	0	0	0	0	0
10:44:46	-719,628	2015,314	15,215	14,795	9,351	5,312	7,388	21,3	953,663	23,494	1934,474	0	203,784	203,784	99,725	0	0	0	0	0	0	0
10:44:46	-516,101	2010,153	14,922	14,306	9,337	5,259	7,346	21,3	953,663	23,494	1934,549	0	203,784	203,784	99,725	0	0	0	0	0	0	0
10:44:47	-624,426	2003,909	14,58	14,111	9,319	5,194	7,304	21,3	953,663	23,494	1934,619	0	203,784	203,784	99,725	0	0	0	0	0	0	0
10:44:47	-421,704	1999,692	14,482	13,965	9,301	5,151	7,262	21,3	953,663	23,494	1934,684	0	203,784	203,784	99,725	0	0	0	0	0	0	0
10:44:47	-399,902	1995,693	14,482	14,062	9,278	5,11	7,219	21,3	953,663	23,494	1934,745	0	203,784	203,784	99,725	0	0	0	0	0	0	0
10:44:47	-451,379	1991,179	14,433	13,916	9,255	5,063	7,177	21,3	953,663	23,494	1934,801	0	203,784	203,784	99,725	0	0	0	0	0	0	0
10:44:47	-352,38	1987,655	14,433	13,916	9,235	5,027	7,135	21,3	953,663	23,494	1934,854	0	203,784	203,784	99,725	0	0	0	0	0	0	0
10:44:47	-465,136	1983,004	14,287	13,769	9,216	4,979	7,093	21,3	953,663	23,494	1934,902	0	203,784	203,784	99,725	0	0	0	0	0	0	0
10:44:47	-558,52	1977,419	13,945	13,574	9,202	4,921	7,05	21,3	953,663	23,494	1934,945	0	203,784	203,784	99,725	0	0	0	0	0	0	0
10:44:47	-413,366	1973,285	13,75	13,379	9,189	4,879	7,008	21,3	953,663	23,494	1934,983	0	203,784	203,784	99,725	0	0	0	0	0	0	0
10:44:47	-431,494	1968,97	13,457	13,183	9,18	4,834	6,965	21,3	953,663	23,494	1935,017	0	203,784	203,784	99,725	0	0	0	0	0	0	0
10:44:47	-373,913	1965,231	13,31	13,037	9,166	4,796	6,922	21,3	953,663	23,494	1935,047	0	203,784	203,784	99,725	0	0	0	0	0	0	0
10:44:47	-367,736	1961,553	13,115	12,89	9,155	4,758	6,88	21,3	953,663	23,494	1935,074	0	203,784	203,784	99,725	0	0	0	0	0	0	0
10:44:47	-334,96	1958,204	13,115	12,841	9,136	4,723	6,838	21,3	953,663	23,494	1935,097	0	203,784	203,784	99,725	0	0	0	0	0	0	0
10:44:47	-203,991	1956,164	13,164	12,988	9,122	4,702	6,796	21,3	953,663	23,494	1935,118	0	203,784	203,784	99,725	0	0	0	0	0	0	0
10:44:47	-243,676	1953,727	13,261	12,988	9,104	4,677	6,754	21,3	953,663	23,494	1935,136	0	203,784	203,784	99,725	0	0	0	0	0	0	0
10:44:47	-209,729	1951,63	13,31	13,037	9,089	4,655	6,713	21,3	953,663	23,494	1935,153	0	203,784	203,784	99,725	0	0	0	0	0	0	0
10:44:47	-426,721	1947,363	13,115	12,89	9,075	4,611	6,672	21,3	953,663	23,494	1935,165	0	203,784	203,784	99,725	0	0	0	0	0	0	0
10:44:47	-301,342	1944,349	12,968	12,89	9,065	4,58	6,631	21,3	953,663	23,494	1935,174	0	203,784	203,784	99,725	0	0	0	0	0	0	0
10:44:47	-345,69	1940,892	12,773	12,549	9,056	4,545	6,59	21,3	953,663	23,494	1935,18	0	203,784	203,784	99,725	0	0	0	0	0	0	0
10:44:47	-394,934	1936,943	12,431	12,256	9,051	4,504	6,549	21,3	953,663	23,494	1935,182	0	203,784	203,784	99,725	0	0	0	0	0	0	0
10:44:47	-351,354	1933,429	12,138	11,963	9,046	4,468	6,508	21,3	953,663	23,494	1933,429	0	203,784	203,784	99,725	0	0	0	0	0	0	0
10:44:47	-224,609	1931,183	11,992	11,816	9,041	4,445	6,468	21,3	953,663	23,494	1931,183	0	203,784	203,784	99,725	0	0	0	0	0	0	0
10:44:47	-129,284	1929,89	11,943	11,718	9,036	4,431	6,428	21,3	953,663	23,494	1929,89	0	203,784	203,784	99,725	0	0	0	0	0	0	0
10:44:47	-259,777	1927,293	11,845	11,621	9,027	4,405	6,388	21,3	953,663	23,494	1927,293	0	203,784	203,784	99,725	0	0	0	0	0	0	0
10:44:47	-75,842	1926,534	11,943	11,718	9,017	4,397	6,349	21,3	953,663	23,494	1926,534	0	203,784	203,784	99,725	0	0	0	0	0	0	0
10:44:47	-127,6	1925,258	11,992	11,767	9,008	4,384	6,311	21,3	953,663	23,494	1925,258	0	203,784	203,784	99,725	0	0	0	0	0	0	0
10:44:47	-120,886	1924,049	12,138	11,963	8,993	4,371	6,273	21,3	953,663	23,494	1924,049	0	203,784	203,784	99,725	0	0	0	0	0	0	0
10:44:47	-207,299	1921,976	12,187	12,06	8,979	4,35	6,235	21,3	953,663	23,494	1921,976	0	203,784	203,784	99,725	0	0	0	0	0	0	0
10:44:47	-81,225	1921,164	12,285	12,109	8,969	4,341	6,198	21,3	953,663	23,494	1921,164	0	203,784	203,784	99,725	0	0	0	0	0	0	0
10:44:47	-175,891	1919,405	12,187	12,06	8,964	4,323	6,161	21,3	953,663	23,494	1919,405	0	203,784	203,784	99,725	0	0	0	0	0	0	0
10:44:47	-213,122	1917,274	12,138	11,963	8,955	4,301	6,125	21,3	953,663	23,494	1917,274	0	203,784	203,784	99,725	0	0	0	0	0	0	0
10:44:47	-256,372	1914,71	12,041	11,816	8,945	4,275	6,088	21,3	953,663	23,494	1914,71	0	203,784	203,784	99,725	0	0	0	0	0	0	0
10:44:47	-88,574	1913,825	11,943	11,718	8,945	4,266	6,053	21,3	953,663	23,494	1913,825	0	203,784	203,784	99,725	0	0	0	0	0	0	0
10:44:47	-396,923	1909,855	11,601	11,572	8,94	4,225	6,017	21,3	953,663	23,494	1909,855	0	203,784	203,784	99,725	0	0	0	0	0	0	0
10:44:47	-260,803	1907,247	11,406	11,377	8,935	4,198	5,981	21,3	953,663	23,494	1907,247	0	203,784	203,784	99,725	0	0	0	0	0	0	0
10:44:47	-88,464	1906,363	11,308	11,23	8,935	4,189	5,946	21,3	953,663	23,494	1906,363	0	203,784	203,784	99,725	0	0	0	0	0	0	0
10:44:47	-213,073	1904,232	11,259	11,181	8,926	4,167	5,911	21,3	953,663	23,494	1904,232	0	203,784	203,784	99,725	0	0	0	0	0	0	0
10:44:47	-174,34	1902,488	11,162	11,035	8,921	4,149	5,876	21,3	953,663	23,494	1902,488	0	203,784	203,784	99,725	0	0	0	0	0	0	0
10:44:47	-129,04	1901,198	11,113	10,937	8,916	4,136	5,842	21,3	953,663	23,494	1901,198	0	203,784	203,784	99,725	0	0	0	0	0	0	0
10:44:47	-40,649	1900,792	11,162	11,084	8,911	4,131	5,809	21,3	953,663	23,494	1900,792	0	203,784	203,784	99,725	0	0	0	0	0	0	0
10:44:47	-81,494	1899,977	11,259	11,181	8,902	4,123	5,776	21,3	953,663	23,494	1899,977	0	203,784	203,784	99,725	0	0	0	0	0	0	0
10:44:47	-125,512	1898,721	11,308	11,181	8,892	4,11	5,743	21,3	953,663	23,494	1898,721	0	203,784	203,784	99,725	0	0	0	0	0	0	0
10:44:47	-84,875	1897,873	11,308	11,181	8,887	4,101	5,711	21,3	953,663	23,494	1897,873	0	203,784	203,784	99,725	0	0	0	0	0	0	0
10:44:47	-84,851	1897,024	11,308	11,181	8,882	4,093	5,679	21,3	953,663	23,494	1897,024	0	203,784	203,784	99,725	0	0	0	0	0	0	0
10:44:47	-130,285	1895,721	11,259	11,181	8,878	4,079	5,648	21,3	953,663	23,494	1895,721	0	203,784	203,784	99,725	0	0	0	0	0	0	0
10:44:47	-123,425	1894,487	11,308	11,181	8,868	4,066	5,617	21,3	953,663	23,494	1894,487	0	203,784	203,784	99,725	0	0	0	0	0	0	0
10:44:47	-127,978	1893,207	11,259	11,181	8,863	4,053	5,586	21,3	953,663	23,494	1893,207	0	203,784	203,784	99,725	0	0	0	0	0	0	0
10:44:47	-172,119	1891,486	11,162	11,084	8,859	4,035	5,556	21,3	953,663	23,494	1891,486	0	203,784	203,784	99,725	0	0	0	0	0	0	0
10:44:47	-44,14	1891,045	11,113	11,035	8,859	4,031	5,526	21,3	953,663	23,494	1891,045	0	203,784	203,784	99,725	0	0	0	0	0	0	0
10:44:47	-174,194	1889,303	11,015	10,937	8,854	4,013	5,496	21,3	953,663	23,494	1889,303	0	203,784	203,784	99,725	0	0	0	0	0	0	0
10:44:47	-83,764	1888,465	11,015	10,937	8,849	4,004	5,467	21,3	953,663	23,494	1888,465	0	203,784	203,784	99,725	0	0	0	0	0	0	0
10:44:47	-44,128	1888,024	10,966	10,888	8,849	4	5,438	21,3	953,663	23,494	1888,024	0	203,784	203,784	99,725	0	0	0	0	0	0	0
10:44:47	-216,137	1885,862	10,82	10,84	8,844	3,977	5,409	21,3	953,663	23,494	1885,862	0	203,784	203,784	99,725	0	0	0	0	0	0	0
10:44:47	-132,348	1884,539	10,673	10,693	8,844	3,964	5,381	21,3	953,663	23,494	1884,539	0	203,784	203,784	99,725	0	0	0	0	0	0	0
10:44:47	-132,287	1883,216	10,527	10,498	8,844	3,95	5,353	21,3	953,663	23,494	1883,216	0	203,784	203,784	99,725	0	0	0	0	0	0	0
10:44:47	-44,104	1882,775	10,478	10,498	8,844	3,946	5,325	21,3	953,663	23,494	1882,775	0	203,784	203,784	99,725	0	0	0	0	0	0	0
10:44:47	-2,294	1882,752	10,478	10,4	8,844	3,945	5,298	21,3	953,663	23,494	1882,752	0	203,784	203,784	99,725	0	0	0	0	0	0	0
10:44:47	-83,715	1881,915	10,478	10,498	8,839	3,937	5,272	21,3	953,663	23,494	1881,915	0	203,784	203,784	99,725	0	0	0	0	0	0	0
10:44:47	-38,61	1881,529	10,527	10,547	8,835	3,933	5,245	21,3	953,663	23,494	1881,529	0	203,784	203,784	99,725	0	0	0	0	0	0	0
10:44:47	4,443	1881,573	10,625	10,595	8,83	3,933	5,22	21,3	953,663	23,494	1881,529	0	203,784	203,784	99,725	0	0	0	0	0	0	0
10:44:47	-86,914	1880,704	10,625	10,595	8,825	3,924	5,194	21,3	953,663	23,494	1880,704	0	203,784	203,784	99,725	0	0	0	0	0	0	0
10:44:47	90,502	1881,609	10,82	10,84	8,82	3,934	5,17	21,3	953,663	23,494	1880,705	0	203,784	203,784	99,725	0	0	0	0	0	0	0
10:44:47	-32,104	1881,288	10,966	10,937	8,811	3,93	5,145	21,3	953,663	23,494	1880,706	0	203,784	203,784	99,725	0	0	0	0	0	0	0
10:44:47	39,709	1881,685	11,015	10,937	8,81	3,934	5,122	21,3	953,663	23,494	1880,707	0	203,784	203,784	99,725	0	0	0	0	0	0	0
10:44:47	-124,536	1880,44	10,966	10,888	8,806	3,922	5,098	21,3	953,663	23,494	1880,44	0	203,784	203,784	99,725	0	0	0	0	0	0	0
10:44:47	-44,091	1879,999	10,918	10,84	8,806	3,917	5,075	21,3	953,663	23,494	1879,999	0	203,784	203,784	99,725	0	0	0	0	0	0	0
10:44:47	-132,238	1878,677	10,771	10,693	8,806	3,903	5,052	21,3	953,663	23,494	1878,677	0	203,784	203,784	99,725	0	0	0	0	0	0	0
10:44:47	-132,238	1877,354	10,625	10,547	8,806	3,89	5,029	21,3	953,663	23,494	1877,354	0	203,784	203,784	99,725	0	0	0	0	0	0	0
10:44:47	0	1877,354	10,625	10,498	8,806	3,89	5,007	21,3	953,663	23,494	1877,354	0	203,784	203,784	99,725	0	0	0	0	0	0	0
10:44:47	-169,75	1875,657	10,527	10,498	8,801	3,872	4,985	21,3	953,663	23,494	1875,657	0	203,784	203,784	99,725	0	0	0	0	0	0	0
10:44:47	-44,042	1875,216	10,478	10,498	8,801	3,868	4,963	21,3	953,663	23,494	1875,216	0	203,784	203,784	99,725	0	0	0	0	0	0	0
10:44:47	-48,449	1874,732	10,429	10,302	8,801	3,863	4,941	21,3	953,663	23,494	1874,732	0	203,784	203,784	99,725	0	0	0	0	0	0	0
10:44:47	-88,085	1873,851	10,332	10,302	8,801	3,854	4,92	21,3	953,663	23,494	1873,851	0	203,784	203,784	99,725	0	0	0	0	0	0	0
10:44:47	0	1873,851	10,332	10,302	8,801	3,854	4,899	21,3	953,663	23,494	1873,851	0	203,784	203,784	99,725	0	0	0	0	0	0	0
10:44:47	6,457	1873,915	10,429	10,302	8,796	3,854	4,878	21,3	953,663	23,494	1873,851	0	203,784	203,784	99,725	0	0	0	0	0	0	0
10:44:47	-5,285	1873,863	10,429	10,351	8,796	3,854	4,858	21,3	953,663	23,494	1873,851	0	203,784	203,784	99,725	0	0	0	0	0	0	0
10:44:47	-36,499	1873,498	10,478	10,302	8,791	3,85	4,839	21,3	953,663	23,494	1873,498	0	203,784	203,784	99,725	0	0	0	0	0	0	0
10:44:47	-41,809	1873,08	10,527	10,498	8,786	3,846	4,819	21,3	953,663	23,494	1873,08	0	203,784	203,784	99,725	0	0	0	0	0	0	0
10:44:47	-79,504	1872,284	10,527	10,547	8,782	3,837	4,8	21,3	953,663	23,494	1872,284	0	203,784	203,784	99,725	0	0	0	0	0	0	0
10:44:47	82,788	1873,112	10,625	10,498	8,782	3,846	4,781	21,3	953,663	23,494	1872,285	0	203,784	203,784	99,725	0	0	0	0	0	0	0
10:44:47	-80,566	1872,307	10,625	10,547	8,777	3,838	4,763	21,3	953,663	23,494	1872,285	0	203,784	203,784	99,725	0	0	0	0	0	0	0
10:44:47	-88,073	1871,426	10,527	10,547	8,777	3,829	4,744	21,3	953,663	23,494	1871,426	0	203,784	203,784	99,725	0	0	0	0	0	0	0
10:44:47	0	1871,426	10,527	10,4	8,777	3,829	4,726	21,3	953,663	23,494	1871,426	0	203,784	203,784	99,725	0	0	0	0	0	0	0
10:44:47	-44,042	1870,986	10,478	10,4	8,777	3,824	4,709	21,3	953,663	23,494	1870,986	0	203,784	203,784	99,725	0	0	0	0	0	0	0
10:44:47	0	1870,986	10,478	10,351	8,777	3,824	4,691	21,3	953,663	23,494	1870,986	0	203,784	203,784	99,725	0	0	0	0	0	0	0
10:44:47	-44,018	1870,545	10,429	10,302	8,777	3,82	4,674	21,3	953,663	23,494	1870,545	0	203,784	203,784	99,725	0	0	0	0	0	0	0
10:44:47	-88,049	1869,665	10,332	10,205	8,777	3,81	4,657	21,3	953,663	23,494	1869,665	0	203,784	203,784	99,725	0	0	0	0	0	0	0
10:44:47	3,247	1869,697	10,429	10,302	8,772	3,811	4,641	21,1	953,663	23,578	1869,665	0	203,784	203,784	99,725	0	0	0	0	0	0	0
10:44:47	0	1869,697	10,429	10,205	8,772	3,811	4,624	21,1	953,663	23,578	1869,665	0	203,784	203,784	99,725	0	0	0	0	0	0	0
10:44:47	-88,049	1868,817	10,332	10,302	8,772	3,802	4,608	21,1	953,663	23,578	1868,817	0	203,784	203,784	99,725	0	0	0	0	0	0	0
10:44:47	9,606	1868,913	10,429	10,302	8,768	3,803	4,592	21,1	953,663	23,578	1868,817	0	203,784	203,784	99,725	0	0	0	0	0	0	0
10:44:47	-6,347	1868,849	10,429	10,302	8,767	3,802	4,577	21,1	953,663	23,578	1868,817	0	203,784	203,784	99,725	0	0	0	0	0	0	0
10:44:47	0	1868,849	10,429	10,351	8,767	3,802	4,562	21,1	953,663	23,578	1868,817	0	203,784	203,784	99,725	0	0	0	0	0	0	0
10:44:47	-88,024	1867,969	10,332	10,302	8,767	3,793	4,547	21,1	953,663	23,578	1867,969	0	203,784	203,784	99,725	0	0	0	0	0	0	0
10:44:47	-79,492	1867,174	10,332	10,351	8,763	3,785	4,532	21,1	953,663	23,578	1867,174	0	203,784	203,784	99,725	0	0	0	0	0	0	0
10:44:47	0	1867,174	10,332	10,156	8,763	3,785	4,517	21,1	953,663	23,578	1867,174	0	203,784	203,784	99,725	0	0	0	0	0	0	0
10:44:47	0	1867,174	10,332	10,156	8,763	3,785	4,503	21,1	953,663	23,578	1867,174	0	203,784	203,784	99,725	0	0	0	0	0	0	0
10:44:47	-50,512	1866,669	10,283	10,156	8,763	3,78	4,489	21,1	953,663	23,578	1866,669	0	201,36	201,36	99,715	0	0	0	0	0	0	0
10:44:47	-33,215	1866,337	10,332	10,156	8,758	3,776	4,475	21,1	953,663	23,578	1866,337	0	201,36	201,36	99,715	0	0	0	0	0	0	0
10:44:47	0	1866,337	10,332	10,156	8,758	3,776	4,461	21,1	953,663	23,578	1866,337	0	201,36	201,36	99,715	0	0	0	0	0	0	0
10:44:48	-6,494	1866,272	10,332	10,205	8,758	3,776	4,447	21,1	953,663	23,578	1866,272	0	201,36	201,36	99,715	0	0	0	0	0	0	0
10:44:48	-77,221	1865,5	10,332	10,156	8,753	3,768	4,434	21,1	953,663	23,578	1865,5	0	201,36	201,36	99,715	0	0	0	0	0	0	0
10:44:48	0	1865,5	10,332	10,156	8,753	3,768	4,421	21,1	953,663	23,578	1865,5	0	201,36	201,36	99,715	0	0	0	0	0	0	0
10:44:48	0	1865,5	10,332	10,156	8,753	3,768	4,408	21,1	953,663	23,578	1865,5	0	201,36	201,36	99,715	0	0	0	0	0	0	0
10:44:48	-128,759	1864,212	10,283	10,156	8,749	3,754	4,395	21,1	953,663	23,578	1864,212	0	201,36	201,36	99,715	0	0	0	0	0	0	0
10:44:48	0	1864,212	10,283	10,302	8,749	3,754	4,383	21,1	953,663	23,578	1864,212	0	201,36	201,36	99,715	0	0	0	0	0	0	0
10:44:48	-87,976	1863,332	10,185	10,205	8,749	3,745	4,37	21,1	953,663	23,578	1863,332	0	201,36	201,36	99,715	0	0	0	0	0	0	0
10:44:48	87,976	1864,212	10,283	10,205	8,749	3,754	4,358	21,1	953,663	23,578	1863,333	0	201,36	201,36	99,715	0	0	0	0	0	0	0
10:44:48	-87,976	1863,332	10,185	10,205	8,749	3,745	4,346	21,1	953,663	23,578	1863,332	0	201,36	201,36	99,715	0	0	0	0	0	0	0
10:44:48	87,976	1864,212	10,283	10,205	8,749	3,754	4,335	21,1	953,663	23,578	1863,333	0	201,36	201,36	99,715	0	0	0	0	0	0	0
10:44:48	-179,26	1862,42	10,185	10,205	8,743	3,736	4,323	21,1	953,663	23,578	1862,42	0	201,36	201,36	99,715	0	0	0	0	0	0	0
10:44:48	87,976	1863,299	10,283	10,205	8,743	3,745	4,312	21,1	953,663	23,578	1862,42	0	201,36	201,36	99,715	0	0	0	0	0	0	0
10:44:48	-87,976	1862,42	10,185	10,156	8,743	3,736	4,3	21,1	953,663	23,578	1862,42	0	201,36	201,36	99,715	0	0	0	0	0	0	0
10:44:48	-43,969	1861,98	10,136	10,058	8,743	3,731	4,289	21,1	953,663	23,578	1861,98	0	201,36	201,36	99,715	0	0	0	0	0	0	0
10:44:48	0	1861,98	10,136	10,156	8,743	3,731	4,278	21,1	953,663	23,578	1861,98	0	201,36	201,36	99,715	0	0	0	0	0	0	0
10:44:48	0	1861,98	10,136	10,009	8,743	3,731	4,267	21,1	953,663	23,578	1861,98	0	201,36	201,36	99,715	0	0	0	0	0	0	0
10:44:48	-40,771	1861,572	10,185	10,058	8,739	3,727	4,257	21,1	953,663	23,578	1861,572	0	201,36	201,36	99,715	0	0	0	0	0	0	0
10:44:48	0	1861,572	10,185	10,058	8,739	3,727	4,246	21,1	953,663	23,578	1861,572	0	201,36	201,36	99,715	0	0	0	0	0	0	0
10:44:48	0	1861,572	10,185	10,058	8,739	3,727	4,236	21,1	953,663	23,578	1861,572	0	201,36	201,36	99,715	0	0	0	0	0	0	0
10:44:48	-43,981	1861,132	10,136	9,863	8,739	3,723	4,226	21,1	953,663	23,578	1861,132	0	201,36	201,36	99,715	0	0	0	0	0	0	0
10:44:48	-87,939	1860,253	10,039	9,961	8,739	3,713	4,216	21,1	953,663	23,578	1860,253	0	201,36	201,36	99,715	0	0	0	0	0	0	0
10:44:48	0	1860,253	10,039	10,009	8,739	3,713	4,206	21,1	953,663	23,578	1860,253	0	201,36	201,36	99,715	0	0	0	0	0	0	0
10:44:48	0	1860,253	10,039	9,961	8,739	3,713	4,197	21,1	953,663	23,578	1860,253	0	201,36	201,36	99,715	0	0	0	0	0	0	0
10:44:48	0	1860,253	10,039	9,961	8,739	3,713	4,187	21,1	953,663	23,578	1860,253	0	201,36	201,36	99,715	0	0	0	0	0	0	0
10:44:48	0	1860,253	10,039	9,961	8,739	3,713	4,178	21,1	953,663	23,578	1860,253	0	201,36	201,36	99,715	0	0	0	0	0	0	0
10:44:48	-43,957	1859,813	9,99	9,961	8,739	3,709	4,169	21,1	953,663	23,578	1859,813	0	201,36	201,36	99,715	0	0	0	0	0	0	0
10:44:48	43,957	1860,253	10,039	9,961	8,739	3,713	4,16	21,1	953,663	23,578	1859,814	0	201,36	201,36	99,715	0	0	0	0	0	0	0
10:44:48	0	1860,253	10,039	10,009	8,739	3,713	4,151	21,1	953,663	23,578	1859,814	0	201,36	201,36	99,715	0	0	0	0	0	0	0
10:44:48	0	1860,253	10,039	9,961	8,739	3,713	4,142	21,1	953,663	23,578	1859,815	0	201,36	201,36	99,715	0	0	0	0	0	0	0
10:44:48	-43,957	1859,813	9,99	9,961	8,739	3,709	4,134	21,1	953,663	23,578	1859,813	0	201,36	201,36	99,715	0	0	0	0	0	0	0
10:44:48	48,181	1860,295	10,136	10,009	8,734	3,714	4,126	21,1	953,663	23,578	1859,814	0	201,36	201,36	99,715	0	0	0	0	0	0	0
10:44:48	0	1860,295	10,136	10,009	8,734	3,714	4,118	21,1	953,663	23,578	1859,814	0	201,36	201,36	99,715	0	0	0	0	0	0	0
10:44:48	-82,653	1859,469	10,136	10,058	8,729	3,705	4,11	21,1	953,663	23,578	1859,469	0	201,36	201,36	99,715	0	0	0	0	0	0	0
10:44:48	43,957	1859,908	10,185	10,156	8,729	3,71	4,102	21,1	953,663	23,578	1859,469	0	201,36	201,36	99,715	0	0	0	0	0	0	0
10:44:48	-43,957	1859,469	10,136	10,156	8,729	3,705	4,094	21,1	953,663	23,578	1859,469	0	201,36	201,36	99,715	0	0	0	0	0	0	0
10:44:48	-82,629	1858,642	10,136	10,156	8,724	3,697	4,086	21,1	953,663	23,578	1858,642	0	201,36	201,36	99,715	0	0	0	0	0	0	0
10:44:48	0	1858,642	10,136	10,058	8,724	3,697	4,079	21,1	953,663	23,578	1858,642	0	201,36	201,36	99,715	0	0	0	0	0	0	0
10:44:48	-87,915	1857,763	10,039	10,009	8,724	3,688	4,071	21,1	953,663	23,578	1857,763	0	201,36	201,36	99,715	0	0	0	0	0	0	0
10:44:48	-43,957	1857,324	9,99	9,961	8,724	3,683	4,063	21,1	953,663	23,578	1857,324	0	201,36	201,36	99,715	0	0	0	0	0	0	0
10:44:48	0	1857,324	9,99	9,961	8,724	3,683	4,056	21,1	953,663	23,578	1857,324	0	201,36	201,36	99,715	0	0	0	0	0	0	0
10:44:48	-131,835	1856,005	9,843	9,814	8,724	3,67	4,048	21,1	953,663	23,578	1856,005	0	201,36	201,36	99,715	0	0	0	0	0	0	0
10:44:48	-131,811	1854,687	9,697	9,668	8,724	3,656	4,041	21,1	953,663	23,578	1854,687	0	201,36	201,36	99,715	0	0	0	0	0	0	0
10:44:48	-8,618	1854,601	9,697	9,619	8,724	3,655	4,033	21,1	953,663	23,578	1854,601	0	201,36	201,36	99,715	0	0	0	0	0	0	0
10:44:48	144,628	1856,047	9,941	9,814	8,72	3,67	4,026	21,1	953,663	23,578	1854,602	0	201,36	201,36	99,715	0	0	0	0	0	0	0
10:44:48	-38,708	1855,66	9,99	9,863	8,715	3,666	4,019	21,1	953,663	23,578	1854,603	0	201,36	201,36	99,715	0	0	0	0	0	0	0
10:44:48	35,327	1856,013	10,039	9,961	8,714	3,67	4,012	21,1	953,663	23,578	1854,605	0	201,36	201,36	99,715	0	0	0	0	0	0	0
10:44:48	-72,949	1855,284	10,039	9,961	8,71	3,662	4,005	21,1	953,663	23,578	1854,605	0	201,36	201,36	99,715	0	0	0	0	0	0	0
10:44:48	0	1855,284	10,039	10,009	8,71	3,662	3,998	21,1	953,663	23,578	1854,606	0	201,36	201,36	99,715	0	0	0	0	0	0	0
10:44:48	-43,933	1854,845	9,99	9,863	8,71	3,658	3,992	21,1	953,663	23,578	1854,606	0	201,36	201,36	99,715	0	0	0	0	0	0	0
10:44:48	-43,933	1854,405	9,941	9,863	8,71	3,653	3,985	21,1	953,663	23,578	1854,405	0	201,36	201,36	99,715	0	0	0	0	0	0	0
10:44:48	0	1854,405	9,941	9,716	8,71	3,653	3,979	21,1	953,663	23,578	1854,405	0	201,36	201,36	99,715	0	0	0	0	0	0	0
10:44:48	35,302	1854,758	9,99	9,961	8,71	3,657	3,972	21,1	953,663	23,578	1854,406	0	201,36	201,36	99,715	0	0	0	0	0	0	0
10:44:48	-74,047	1854,018	9,99	9,863	8,706	3,649	3,966	21,1	953,663	23,578	1854,018	0	201,36	201,36	99,715	0	0	0	0	0	0	0
10:44:48	-52,502	1853,493	9,941	9,716	8,705	3,644	3,96	21,1	953,663	23,578	1853,493	0	201,36	201,36	99,715	0	0	0	0	0	0	0
10:44:48	103,82	1854,531	10,136	10,058	8,701	3,654	3,954	21,1	953,663	23,578	1853,494	0	201,36	201,36	99,715	0	0	0	0	0	0	0
10:44:48	-9,704	1854,434	10,136	10,156	8,7	3,653	3,948	21,1	953,663	23,578	1853,495	0	201,36	201,36	99,715	0	0	0	0	0	0	0
10:44:48	-131,799	1853,116	9,99	9,716	8,7	3,64	3,942	21,1	953,663	23,578	1853,116	0	201,36	201,36	99,715	0	0	0	0	0	0	0
10:44:48	0	1853,116	9,99	9,961	8,7	3,64	3,936	21,1	953,663	23,578	1853,116	0	201,36	201,36	99,715	0	0	0	0	0	0	0
10:44:48	-43,92	1852,677	9,941	9,863	8,7	3,635	3,93	21,1	953,663	23,578	1852,677	0	201,36	201,36	99,715	0	0	0	0	0	0	0
10:44:48	-87,841	1851,798	9,843	9,814	8,7	3,626	3,924	21,1	953,663	23,578	1851,798	0	201,36	201,36	99,715	0	0	0	0	0	0	0
10:44:48	87,841	1852,677	9,941	9,863	8,7	3,635	3,918	21,1	953,663	23,578	1851,799	0	201,36	201,36	99,715	0	0	0	0	0	0	0
10:44:48	0	1852,677	9,941	9,863	8,7	3,635	3,913	21,1	953,663	23,578	1851,8	0	201,36	201,36	99,715	0	0	0	0	0	0	0
10:44:48	0	1852,677	9,941	9,961	8,7	3,635	3,907	21,1	953,663	23,578	1851,801	0	201,36	201,36	99,715	0	0	0	0	0	0	0
10:44:48	0	1852,677	9,941	9,863	8,7	3,635	3,902	21,1	953,663	23,578	1851,802	0	201,36	201,36	99,715	0	0	0	0	0	0	0
10:44:48	0	1852,677	9,941	9,716	8,7	3,635	3,897	21,1	953,663	23,578	1851,803	0	201,36	201,36	99,715	0	0	0	0	0	0	0
10:44:48	0	1852,677	9,941	9,716	8,7	3,635	3,892	21,1	953,663	23,578	1851,803	0	201,36	201,36	99,715	0	0	0	0	0	0	0
10:44:48	43,92	1853,116	9,99	9,863	8,7	3,64	3,887	21,1	953,663	23,578	1851,805	0	201,36	201,36	99,715	0	0	0	0	0	0	0
10:44:48	43,933	1853,555	10,039	9,863	8,7	3,644	3,882	21,1	953,663	23,578	1851,806	0	201,36	201,36	99,715	0	0	0	0	0	0	0
10:44:48	-43,933	1853,116	9,99	9,814	8,7	3,64	3,877	21,1	953,663	23,578	1851,808	0	201,36	201,36	99,715	0	0	0	0	0	0	0
10:44:48	43,933	1853,555	10,039	9,863	8,7	3,644	3,873	21,1	953,663	23,578	1851,809	0	201,36	201,36	99,715	0	0	0	0	0	0	0
10:44:48	-43,933	1853,116	9,99	9,814	8,7	3,64	3,868	21,1	953,663	23,578	1851,811	0	201,36	201,36	99,715	0	0	0	0	0	0	0
10:44:48	43,933	1853,555	10,039	9,863	8,7	3,644	3,864	21,1	953,663	23,578	1851,812	0	201,36	201,36	99,715	0	0	0	0	0	0	0
10:44:48	87,866	1854,434	10,136	9,961	8,7	3,653	3,86	21,1	953,663	23,578	1851,815	0	201,36	201,36	99,715	0	0	0	0	0	0	0
10:44:48	0	1854,434	10,136	10,009	8,7	3,653	3,855	21,1	953,663	23,578	1851,818	0	201,36	201,36	99,715	0	0	0	0	0	0	0
10:44:48	-87,866	1853,555	10,039	9,961	8,7	3,644	3,851	21,1	953,663	23,578	1851,819	0	201,36	201,36	99,715	0	0	0	0	0	0	0
10:44:48	0	1853,555	10,039	9,863	8,7	3,644	3,847	21,1	953,663	23,578	1851,821	0	201,36	201,36	99,715	0	0	0	0	0	0	0
10:44:48	9,692	1853,652	10,039	10,009	8,701	3,645	3,843	21,1	953,663	23,578	1851,823	0	201,36	201,36	99,715	0	0	0	0	0	0	0
10:44:48	-9,692	1853,555	10,039	10,009	8,7	3,644	3,839	21,1	953,663	23,578	1851,824	0	201,36	201,36	99,715	0	0	0	0	0	0	0
10:44:48	9,692	1853,652	10,039	9,961	8,701	3,645	3,836	21,1	953,663	23,578	1851,826	0	201,36	201,36	99,715	0	0	0	0	0	0	0
10:44:48	-9,692	1853,555	10,039	10,009	8,7	3,644	3,832	21,1	953,663	23,578	1851,828	0	201,36	201,36	99,715	0	0	0	0	0	0	0
10:44:48	9,692	1853,652	10,039	10,009	8,701	3,645	3,828	21,1	953,663	23,578	1851,83	0	201,36	201,36	99,715	0	0	0	0	0	0	0
10:44:48	-53,625	1853,116	9,99	9,863	8,7	3,64	3,825	21,1	953,663	23,578	1851,831	0	201,36	201,36	99,715	0	0	0	0	0	0	0
10:44:48	43,933	1853,555	10,039	9,961	8,7	3,644	3,821	21,1	953,663	23,578	1851,833	0	201,36	201,36	99,715	0	0	0	0	0	0	0
10:44:48	0	1853,555	10,039	10,009	8,7	3,644	3,818	21,1	953,663	23,578	1851,834	0	201,36	201,36	99,715	0	0	0	0	0	0	0
10:44:48	87,866	1854,434	10,136	10,009	8,7	3,653	3,814	21,1	953,663	23,578	1851,837	0	201,36	201,36	99,715	0	0	0	0	0	0	0
10:44:48	0	1854,434	10,136	10,009	8,7	3,653	3,811	21,1	953,663	23,578	1851,839	0	201,36	201,36	99,715	0	0	0	0	0	0	0
10:44:48	-131,799	1853,116	9,99	9,961	8,7	3,64	3,808	21,1	953,663	23,578	1851,841	0	201,36	201,36	99,715	0	0	0	0	0	0	0
10:44:48	0	1853,116	9,99	9,961	8,7	3,64	3,805	21	953,663	23,578	1851,842	0	201,36	201,36	99,715	0	0	0	0	0	0	0
10:44:48	0	1853,116	9,99	9,863	8,7	3,64	3,801	21	953,663	23,578	1851,843	0	201,36	201,36	99,715	0	0	0	0	0	0	0
10:44:48	0	1853,116	9,99	9,863	8,7	3,64	3,798	21	953,663	23,578	1851,844	0	201,36	201,36	99,715	0	0	0	0	0	0	0
10:44:48	0	1853,116	9,99	9,863	8,7	3,64	3,795	21	953,663	23,578	1851,846	0	201,36	201,36	99,715	0	0	0	0	0	0	0
10:44:48	0	1853,116	9,99	9,814	8,7	3,64	3,792	21	953,663	23,578	1851,847	0	201,36	201,36	99,715	0	0	0	0	0	0	0
10:44:48	43,933	1853,555	10,039	9,961	8,7	3,644	3,789	21	953,663	23,578	1851,849	0	201,36	201,36	99,715	0	0	0	0	0	0	0
10:44:48	-87,854	1852,677	9,941	9,814	8,7	3,635	3,786	21	953,663	23,578	1851,849	0	201,36	201,36	99,715	0	0	0	0	0	0	0
10:44:48	0	1852,677	9,941	9,863	8,7	3,635	3,783	21	953,663	23,578	1851,85	0	201,36	201,36	99,715	0	0	0	0	0	0	0
10:44:48	0	1852,677	9,941	9,814	8,7	3,635	3,78	21	953,663	23,578	1851,851	0	201,36	201,36	99,715	0	0	0	0	0	0	0
10:44:48	43,92	1853,116	9,99	9,961	8,7	3,64	3,777	21	953,663	23,578	1851,852	0	201,36	201,36	99,715	0	0	0	0	0	0	0
10:44:48	-71,887	1852,397	9,99	10,009	8,696	3,632	3,775	21	953,663	23,578	1851,853	0	200,602	200,602	99,712	0	0	0	0	0	0	0
10:44:48	-9,68	1852,3	9,99	10,009	8,696	3,631	3,772	21	953,663	23,578	1851,853	0	200,602	200,602	99,712	0	0	0	0	0	0	0
10:44:48	43,933	1852,74	10,039	10,009	8,696	3,636	3,769	21	953,663	23,578	1851,854	0	200,602	200,602	99,712	0	0	0	0	0	0	0
10:44:48	0	1852,74	10,039	10,009	8,696	3,636	3,767	21	953,663	23,578	1851,855	0	200,602	200,602	99,712	0	0	0	0	0	0	0
10:44:48	0	1852,74	10,039	10,058	8,696	3,636	3,764	21	953,663	23,578	1851,856	0	200,602	200,602	99,712	0	0	0	0	0	0	0
10:44:49	-43,933	1852,3	9,99	10,009	8,696	3,631	3,761	21	953,663	23,578	1851,856	0	200,602	200,602	99,712	0	0	0	0	0	0	0
10:44:49	0	1852,3	9,99	10,009	8,696	3,631	3,759	21	953,663	23,578	1851,856	0	200,602	200,602	99,712	0	0	0	0	0	0	0
10:44:49	131,799	1853,618	10,136	10,009	8,696	3,645	3,757	21	953,663	23,578	1851,858	0	200,602	200,602	99,712	0	0	0	0	0	0	0
10:44:49	0	1853,618	10,136	9,961	8,696	3,645	3,754	21	953,663	23,578	1851,86	0	200,602	200,602	99,712	0	0	0	0	0	0	0
10:44:49	0	1853,618	10,136	10,009	8,696	3,645	3,752	21	953,663	23,578	1851,862	0	200,602	200,602	99,712	0	0	0	0	0	0	0
10:44:49	-87,866	1852,74	10,039	10,009	8,696	3,636	3,75	21	953,663	23,578	1851,863	0	200,602	200,602	99,712	0	0	0	0	0	0	0
10:44:49	-87,841	1851,861	9,941	9,863	8,696	3,627	3,748	21	953,663	23,578	1851,861	0	200,602	200,602	99,712	0	0	0	0	0	0	0
10:44:49	43,908	1852,3	9,99	9,863	8,696	3,631	3,745	21	953,663	23,578	1851,862	0	200,602	200,602	99,712	0	0	0	0	0	0	0
10:44:49	-43,908	1851,861	9,941	9,814	8,696	3,627	3,743	21	953,663	23,578	1851,861	0	200,602	200,602	99,712	0	0	0	0	0	0	0
10:44:49	43,908	1852,3	9,99	9,961	8,696	3,631	3,741	21	953,663	23,578	1851,862	0	200,602	200,602	99,712	0	0	0	0	0	0	0
10:44:49	43,933	1852,74	10,039	10,009	8,696	3,636	3,739	21	953,663	23,578	1851,863	0	200,602	200,602	99,712	0	0	0	0	0	0	0
10:44:49	0	1852,74	10,039	9,961	8,696	3,636	3,737	21	953,663	23,578	1851,864	0	200,602	200,602	99,712	0	0	0	0	0	0	0
10:44:49	0	1852,74	10,039	9,961	8,696	3,636	3,735	21	953,663	23,578	1851,864	0	200,602	200,602	99,712	0	0	0	0	0	0	0
10:44:49	87,866	1853,618	10,136	10,058	8,696	3,645	3,733	21	953,663	23,578	1851,866	0	200,602	200,602	99,712	0	0	0	0	0	0	0
10:44:49	-87,866	1852,74	10,039	10,009	8,696	3,636	3,731	21	953,663	23,578	1851,867	0	200,602	200,602	99,712	0	0	0	0	0	0	0
10:44:49	0	1852,74	10,039	9,961	8,696	3,636	3,729	21	953,663	23,578	1851,868	0	200,602	200,602	99,712	0	0	0	0	0	0	0
10:44:49	-70,874	1852,031	10,039	10,009	8,692	3,629	3,727	21	953,663	23,578	1851,868	0	200,602	200,602	99,712	0	0	0	0	0	0	0
10:44:49	-9,68	1851,934	10,039	10,009	8,691	3,628	3,725	21	953,663	23,578	1851,868	0	200,602	200,602	99,712	0	0	0	0	0	0	0
10:44:49	70,886	1852,643	10,039	9,961	8,695	3,635	3,724	21	953,663	23,578	1851,869	0	200,602	200,602	99,712	0	0	0	0	0	0	0
10:44:49	-34,265	1852,3	9,99	9,961	8,696	3,631	3,722	21	953,663	23,578	1851,869	0	200,602	200,602	99,712	0	0	0	0	0	0	0
10:44:49	-124,462	1851,056	9,941	9,716	8,691	3,619	3,72	21	953,663	23,578	1851,056	0	200,602	200,602	99,712	0	0	0	0	0	0	0
10:44:49	87,841	1851,934	10,039	9,863	8,691	3,628	3,718	21	953,663	23,578	1851,057	0	200,602	200,602	99,712	0	0	0	0	0	0	0
10:44:49	26,965	1852,204	9,99	9,814	8,695	3,63	3,716	21	953,663	23,578	1851,058	0	200,602	200,602	99,712	0	0	0	0	0	0	0
10:44:49	9,655	1852,3	9,99	9,863	8,696	3,631	3,715	21	953,663	23,578	1851,059	0	200,602	200,602	99,712	0	0	0	0	0	0	0
10:44:49	-36,621	1851,934	10,039	9,863	8,691	3,628	3,713	21	953,663	23,578	1851,06	0	200,602	200,602	99,712	0	0	0	0	0	0	0
10:44:49	80,554	1852,74	10,039	9,814	8,696	3,636	3,711	21	953,663	23,578	1851,061	0	200,602	200,602	99,712	0	0	0	0	0	0	0
10:44:49	-87,841	1851,861	9,941	9,668	8,696	3,627	3,71	21	953,663	23,578	1851,062	0	200,602	200,602	99,712	0	0	0	0	0	0	0
10:44:49	43,908	1852,3	9,99	9,716	8,696	3,631	3,708	21	953,663	23,578	1851,063	0	200,602	200,602	99,712	0	0	0	0	0	0	0
10:44:49	0	1852,3	9,99	9,716	8,696	3,631	3,707	21	953,663	23,578	1851,065	0	200,602	200,602	99,712	0	0	0	0	0	0	0
10:44:49	34,265	1852,643	10,039	9,814	8,695	3,635	3,705	21	953,663	23,578	1851,066	0	200,602	200,602	99,712	0	0	0	0	0	0	0
10:44:49	60,9	1853,252	10,185	10,058	8,691	3,641	3,704	21	953,663	23,578	1851,068	0	200,602	200,602	99,712	0	0	0	0	0	0	0
10:44:49	87,878	1854,131	10,283	10,205	8,691	3,65	3,703	21	953,663	23,578	1851,071	0	200,602	200,602	99,712	0	0	0	0	0	0	0
10:44:49	-87,878	1853,252	10,185	10,058	8,691	3,641	3,702	21	953,663	23,578	1851,074	0	200,602	200,602	99,712	0	0	0	0	0	0	0
10:44:49	-131,787	1851,934	10,039	9,961	8,691	3,628	3,7	21	953,663	23,578	1851,074	0	200,602	200,602	99,712	0	0	0	0	0	0	0
10:44:49	131,787	1853,252	10,185	10,009	8,691	3,641	3,699	21	953,663	23,578	1851,076	0	200,602	200,602	99,712	0	0	0	0	0	0	0
10:44:49	-43,933	1852,813	10,136	10,058	8,691	3,637	3,698	21	953,663	23,578	1851,078	0	200,602	200,602	99,712	0	0	0	0	0	0	0
10:44:49	-87,854	1851,934	10,039	10,009	8,691	3,628	3,697	21	953,663	23,578	1851,079	0	200,602	200,602	99,712	0	0	0	0	0	0	0
10:44:49	-43,908	1851,495	9,99	9,863	8,691	3,623	3,695	21	953,663	23,578	1851,079	0	200,602	200,602	99,712	0	0	0	0	0	0	0
10:44:49	0	1851,495	9,99	9,961	8,691	3,623	3,694	21	953,663	23,578	1851,08	0	200,602	200,602	99,712	0	0	0	0	0	0	0
10:44:49	0	1851,495	9,99	9,961	8,691	3,623	3,692	21	953,663	23,578	1851,08	0	200,602	200,602	99,712	0	0	0	0	0	0	0
10:44:49	0	1851,495	9,99	9,961	8,691	3,623	3,691	21	953,663	23,578	1851,081	0	200,602	200,602	99,712	0	0	0	0	0	0	0
10:44:49	-131,75	1850,178	9,843	9,814	8,691	3,61	3,689	21	953,663	23,578	1850,178	0	200,602	200,602	99,712	0	0	0	0	0	0	0
10:44:49	131,75	1851,495	9,99	9,863	8,691	3,623	3,688	21	953,663	23,578	1850,179	0	200,602	200,602	99,712	0	0	0	0	0	0	0
10:44:49	-43,933	1851,056	9,941	9,863	8,691	3,619	3,687	21	953,663	23,578	1850,18	0	200,602	200,602	99,712	0	0	0	0	0	0	0
10:44:49	43,933	1851,495	9,99	9,814	8,691	3,623	3,685	21	953,663	23,578	1850,181	0	200,602	200,602	99,712	0	0	0	0	0	0	0
10:44:49	43,908	1851,934	10,039	10,009	8,691	3,628	3,684	21	953,663	23,578	1850,183	0	200,602	200,602	99,712	0	0	0	0	0	0	0
10:44:49	-43,908	1851,495	9,99	9,961	8,691	3,623	3,683	21	953,663	23,578	1850,184	0	200,602	200,602	99,712	0	0	0	0	0	0	0
10:44:49	43,908	1851,934	10,039	10,009	8,691	3,628	3,682	21	953,663	23,578	1850,186	0	200,602	200,602	99,712	0	0	0	0	0	0	0
10:44:49	0	1851,934	10,039	10,009	8,691	3,628	3,681	21	953,663	23,578	1850,187	0	200,602	200,602	99,712	0	0	0	0	0	0	0
10:44:49	0	1851,934	10,039	9,961	8,691	3,628	3,68	21	953,663	23,578	1850,189	0	200,602	200,602	99,712	0	0	0	0	0	0	0
10:44:49	87,854	1852,813	10,136	10,058	8,691	3,637	3,679	21	953,663	23,578	1850,192	0	200,602	200,602	99,712	0	0	0	0	0	0	0
10:44:49	-87,854	1851,934	10,039	9,961	8,691	3,628	3,678	21	953,663	23,578	1850,193	0	200,602	200,602	99,712	0	0	0	0	0	0	0
10:44:49	0	1851,934	10,039	10,009	8,691	3,628	3,677	21	953,663	23,578	1850,195	0	200,602	200,602	99,712	0	0	0	0	0	0	0
10:44:49	87,854	1852,813	10,136	9,961	8,691	3,637	3,676	21	953,663	23,578	1850,198	0	200,602	200,602	99,712	0	0	0	0	0	0	0
10:44:49	-87,854	1851,934	10,039	10,058	8,691	3,628	3,675	21	953,663	23,578	1850,199	0	200,602	200,602	99,712	0	0	0	0	0	0	0
10:44:49	0	1851,934	10,039	9,961	8,691	3,628	3,674	21	953,663	23,578	1850,201	0	200,602	200,602	99,712	0	0	0	0	0	0	0
10:44:49	0	1851,934	10,039	9,863	8,691	3,628	3,673	21	953,663	23,578	1850,203	0	200,602	200,602	99,712	0	0	0	0	0	0	0
10:44:49	-43,908	1851,495	9,99	9,814	8,691	3,623	3,672	21	953,663	23,578	1850,204	0	200,602	200,602	99,712	0	0	0	0	0	0	0
10:44:49	43,908	1851,934	10,039	9,961	8,691	3,628	3,672	21	953,663	23,578	1850,206	0	200,602	200,602	99,712	0	0	0	0	0	0	0
10:44:49	-43,908	1851,495	9,99	9,863	8,691	3,623	3,671	21	953,663	23,578	1850,207	0	200,602	200,602	99,712	0	0	0	0	0	0	0
10:44:49	0	1851,495	9,99	9,716	8,691	3,623	3,67	21	953,663	23,578	1850,208	0	200,602	200,602	99,712	0	0	0	0	0	0	0
10:44:49	0	1851,495	9,99	9,961	8,691	3,623	3,669	21	953,663	23,578	1850,21	0	200,602	200,602	99,712	0	0	0	0	0	0	0
10:44:49	43,908	1851,934	10,039	10,058	8,691	3,628	3,668	21	953,663	23,578	1850,211	0	200,602	200,602	99,712	0	0	0	0	0	0	0
10:44:49	-43,908	1851,495	9,99	9,863	8,691	3,623	3,667	21	953,663	23,578	1850,213	0	200,602	200,602	99,712	0	0	0	0	0	0	0
10:44:49	43,908	1851,934	10,039	9,961	8,691	3,628	3,666	21	953,663	23,578	1850,214	0	200,602	200,602	99,712	0	0	0	0	0	0	0
10:44:49	0	1851,934	10,039	10,009	8,691	3,628	3,666	21	953,663	23,578	1850,216	0	200,602	200,602	99,712	0	0	0	0	0	0	0
10:44:49	-87,841	1851,056	9,941	9,716	8,691	3,619	3,665	21	953,663	23,578	1850,217	0	200,602	200,602	99,712	0	0	0	0	0	0	0
10:44:49	43,933	1851,495	9,99	9,863	8,691	3,623	3,664	21	953,663	23,578	1850,218	0	200,602	200,602	99,712	0	0	0	0	0	0	0
10:44:49	43,908	1851,934	10,039	10,058	8,691	3,628	3,663	21	953,663	23,578	1850,22	0	200,602	200,602	99,712	0	0	0	0	0	0	0
10:44:49	0	1851,934	10,039	9,961	8,691	3,628	3,662	21	953,663	23,578	1850,221	0	200,602	200,602	99,712	0	0	0	0	0	0	0
10:44:49	0	1851,934	10,039	10,009	8,691	3,628	3,662	21	953,663	23,578	1850,223	0	200,602	200,602	99,712	0	0	0	0	0	0	0
10:44:49	-87,841	1851,056	9,941	9,814	8,691	3,619	3,661	21	953,663	23,578	1850,224	0	200,602	200,602	99,712	0	0	0	0	0	0	0
10:44:49	87,841	1851,934	10,039	9,961	8,691	3,628	3,66	21	953,663	23,578	1850,225	0	200,602	200,602	99,712	0	0	0	0	0	0	0
10:44:49	-43,908	1851,495	9,99	9,961	8,691	3,623	3,66	21	953,663	23,578	1850,227	0	200,602	200,602	99,712	0	0	0	0	0	0	0
10:44:49	43,908	1851,934	10,039	9,863	8,691	3,628	3,659	21	953,663	23,578	1850,228	0	200,602	200,602	99,712	0	0	0	0	0	0	0
10:44:49	-43,908	1851,495	9,99	9,961	8,691	3,623	3,658	21	953,663	23,578	1850,23	0	200,602	200,602	99,712	0	0	0	0	0	0	0
10:44:49	0	1851,495	9,99	9,814	8,691	3,623	3,658	21	953,663	23,578	1850,231	0	200,602	200,602	99,712	0	0	0	0	0	0	0
10:44:49	0	1851,495	9,99	9,814	8,691	3,623	3,657	21	953,663	23,578	1850,232	0	200,602	200,602	99,712	0	0	0	0	0	0	0
10:44:49	131,762	1852,813	10,136	10,009	8,691	3,637	3,656	21	953,663	23,578	1850,235	0	200,602	200,602	99,712	0	0	0	0	0	0	0
10:44:49	-131,762	1851,495	9,99	9,863	8,691	3,623	3,656	21	953,663	23,578	1850,236	0	200,602	200,602	99,712	0	0	0	0	0	0	0
10:44:49	131,762	1852,813	10,136	10,058	8,691	3,637	3,655	21	953,663	23,578	1850,239	0	200,602	200,602	99,712	0	0	0	0	0	0	0
10:44:49	-87,854	1851,934	10,039	10,009	8,691	3,628	3,655	21	953,663	23,578	1850,24	0	200,602	200,602	99,712	0	0	0	0	0	0	0
10:44:49	87,854	1852,813	10,136	10,009	8,691	3,637	3,655	21	953,663	23,578	1850,243	0	200,602	200,602	99,712	0	0	0	0	0	0	0
10:44:49	-87,854	1851,934	10,039	10,009	8,691	3,628	3,654	21	953,663	23,578	1850,245	0	200,602	200,602	99,712	0	0	0	0	0	0	0
10:44:49	0	1851,934	10,039	9,961	8,691	3,628	3,653	21	953,663	23,578	1850,246	0	200,602	200,602	99,712	0	0	0	0	0	0	0
10:44:49	0	1851,934	10,039	9,863	8,691	3,628	3,653	21	952,233	23,578	1850,248	0	200,602	200,602	99,712	0	0	0	0	0	0	0
10:44:49	2,88	1851,963	10,039	9,961	8,691	3,628	3,652	21	952,233	23,578	1850,25	0	200,602	200,602	99,712	0	0	0	0	0	0	0
10:44:49	0	1851,963	10,039	9,814	8,691	3,628	3,652	21	952,233	23,578	1850,251	0	200,602	200,602	99,712	0	0	0	0	0	0	0
10:44:49	-43,933	1851,524	9,99	9,814	8,691	3,623	3,651	21	952,233	23,578	1850,253	0	200,602	200,602	99,712	0	0	0	0	0	0	0
10:44:49	43,933	1851,963	10,039	10,009	8,691	3,628	3,651	21	952,233	23,578	1850,254	0	200,602	200,602	99,712	0	0	0	0	0	0	0
10:44:49	-87,866	1851,084	9,941	9,863	8,691	3,619	3,65	21	952,233	23,578	1850,255	0	200,602	200,602	99,712	0	0	0	0	0	0	0
10:44:49	0	1851,084	9,941	9,814	8,691	3,619	3,65	21	952,233	23,578	1850,256	0	200,602	200,602	99,712	0	0	0	0	0	0	0
10:44:49	0	1851,084	9,941	9,716	8,691	3,619	3,649	21	952,233	23,578	1850,257	0	200,602	200,602	99,712	0	0	0	0	0	0	0
10:44:49	43,933	1851,524	9,99	9,863	8,691	3,623	3,649	21	952,233	23,578	1850,258	0	200,602	200,602	99,712	0	0	0	0	0	0	0
10:44:49	43,933	1851,963	10,039	9,961	8,691	3,628	3,648	21	952,233	23,578	1850,26	0	200,602	200,602	99,712	0	0	0	0	0	0	0
10:44:49	-87,866	1851,084	9,941	9,863	8,691	3,619	3,648	21	952,233	23,578	1850,261	0	200,15	200,15	99,71	0	0	0	0	0	0	0
10:44:49	43,933	1851,524	9,99	9,716	8,691	3,623	3,647	21	952,233	23,578	1850,262	0	200,15	200,15	99,71	0	0	0	0	0	0	0
10:44:49	0	1851,524	9,99	9,814	8,691	3,623	3,647	21	952,233	23,578	1850,263	0	200,15	200,15	99,71	0	0	0	0	0	0	0
10:44:49	-43,933	1851,084	9,941	9,814	8,691	3,619	3,646	21	952,233	23,578	1850,264	0	200,15	200,15	99,71	0	0	0	0	0	0	0
10:44:49	43,933	1851,524	9,99	9,863	8,691	3,623	3,646	21	952,233	23,578	1850,265	0	200,15	200,15	99,71	0	0	0	0	0	0	0
10:44:49	43,933	1851,963	10,039	10,058	8,691	3,628	3,645	21	952,233	23,578	1850,267	0	200,15	200,15	99,71	0	0	0	0	0	0	0
10:44:49	0	1851,963	10,039	10,009	8,691	3,628	3,645	21	952,233	23,578	1850,269	0	200,15	200,15	99,71	0	0	0	0	0	0	0
10:44:50	0	1851,963	10,039	9,961	8,691	3,628	3,645	21	952,233	23,578	1850,271	0	200,15	200,15	99,71	0	0	0	0	0	0	0
10:44:50	0	1851,963	10,039	10,009	8,691	3,628	3,644	21	952,233	23,578	1850,272	0	200,15	200,15	99,71	0	0	0	0	0	0	0
10:44:50	0	1851,963	10,039	10,009	8,691	3,628	3,644	21	952,233	23,578	1850,274	0	200,15	200,15	99,71	0	0	0	0	0	0	0
10:44:50	0	1851,963	10,039	9,863	8,691	3,628	3,644	21	952,233	23,578	1850,276	0	200,15	200,15	99,71	0	0	0	0	0	0	0
10:44:50	0	1851,963	10,039	10,009	8,691	3,628	3,643	21	952,233	23,578	1850,277	0	200,15	200,15	99,71	0	0	0	0	0	0	0
10:44:50	-43,933	1851,524	9,99	9,863	8,691	3,623	3,643	21	952,233	23,578	1850,279	0	200,15	200,15	99,71	0	0	0	0	0	0	0
10:44:50	0	1851,524	9,99	9,814	8,691	3,623	3,643	21	952,233	23,578	1850,28	0	200,15	200,15	99,71	0	0	0	0	0	0	0
10:44:50	-43,933	1851,084	9,941	9,863	8,691	3,619	3,642	21	952,233	23,578	1850,281	0	200,15	200,15	99,71	0	0	0	0	0	0	0
10:44:50	43,933	1851,524	9,99	9,814	8,691	3,623	3,642	21	952,233	23,578	1850,282	0	200,15	200,15	99,71	0	0	0	0	0	0	0
10:44:50	43,933	1851,963	10,039	9,863	8,691	3,628	3,642	21	952,233	23,578	1850,284	0	200,15	200,15	99,71	0	0	0	0	0	0	0
10:44:50	-16,992	1851,793	9,941	9,863	8,695	3,626	3,641	21	952,233	23,578	1850,285	0	200,15	200,15	99,71	0	0	0	0	0	0	0
10:44:50	9,667	1851,89	9,941	9,814	8,696	3,627	3,641	21	952,233	23,578	1850,287	0	200,15	200,15	99,71	0	0	0	0	0	0	0
10:44:50	43,945	1852,329	9,99	9,961	8,696	3,632	3,641	21	952,233	23,578	1850,289	0	200,15	200,15	99,71	0	0	0	0	0	0	0
10:44:50	-36,621	1851,963	10,039	10,009	8,691	3,628	3,641	21	952,233	23,578	1850,291	0	200,15	200,15	99,71	0	0	0	0	0	0	0
10:44:50	0	1851,963	10,039	9,961	8,691	3,628	3,64	21	952,233	23,578	1850,292	0	200,15	200,15	99,71	0	0	0	0	0	0	0
10:44:50	87,89	1852,842	10,136	10,009	8,691	3,637	3,64	21	952,233	23,578	1850,295	0	200,15	200,15	99,71	0	0	0	0	0	0	0
10:44:50	-87,89	1851,963	10,039	9,961	8,691	3,628	3,64	21	952,233	23,578	1850,297	0	200,15	200,15	99,71	0	0	0	0	0	0	0
10:44:50	87,89	1852,842	10,136	10,156	8,691	3,637	3,64	21	952,233	23,578	1850,299	0	200,15	200,15	99,71	0	0	0	0	0	0	0
10:44:50	0	1852,842	10,136	10,009	8,691	3,637	3,64	21	952,233	23,578	1850,302	0	200,15	200,15	99,71	0	0	0	0	0	0	0
10:44:50	-87,89	1851,963	10,039	9,961	8,691	3,628	3,64	21	952,233	23,578	1850,304	0	200,15	200,15	99,71	0	0	0	0	0	0	0
10:44:50	-43,933	1851,524	9,99	9,863	8,691	3,623	3,639	21	952,233	23,578	1850,305	0	200,15	200,15	99,71	0	0	0	0	0	0	0
10:44:50	131,823	1852,842	10,136	10,009	8,691	3,637	3,639	21	952,233	23,578	1850,307	0	200,15	200,15	99,71	0	0	0	0	0	0	0
10:44:50	-87,89	1851,963	10,039	9,863	8,691	3,628	3,639	21	952,233	23,578	1850,309	0	200,15	200,15	99,71	0	0	0	0	0	0	0
10:44:50	-43,933	1851,524	9,99	9,863	8,691	3,623	3,639	21	952,233	23,578	1850,31	0	200,15	200,15	99,71	0	0	0	0	0	0	0
10:44:50	0	1851,524	9,99	9,863	8,691	3,623	3,638	21	952,233	23,578	1850,311	0	200,15	200,15	99,71	0	0	0	0	0	0	0
10:44:50	0	1851,524	9,99	9,863	8,691	3,623	3,638	21	952,233	23,578	1850,313	0	200,15	200,15	99,71	0	0	0	0	0	0	0
10:44:50	0	1851,524	9,99	9,814	8,691	3,623	3,638	21	952,233	23,578	1850,314	0	200,15	200,15	99,71	0	0	0	0	0	0	0
10:44:50	43,933	1851,963	10,039	9,961	8,691	3,628	3,638	21	952,233	23,578	1850,315	0	200,15	200,15	99,71	0	0	0	0	0	0	0
10:44:50	0	1851,963	10,039	9,961	8,691	3,628	3,637	21	952,233	23,578	1850,317	0	200,15	200,15	99,71	0	0	0	0	0	0	0
10:44:50	0	1851,963	10,039	9,961	8,691	3,628	3,637	21	952,233	23,578	1850,319	0	200,15	200,15	99,71	0	0	0	0	0	0	0
10:44:50	0	1851,963	10,039	9,961	8,691	3,628	3,637	21	952,233	23,578	1850,32	0	200,15	200,15	99,71	0	0	0	0	0	0	0
10:44:50	-43,933	1851,524	9,99	9,863	8,691	3,623	3,637	21	952,233	23,578	1850,322	0	200,15	200,15	99,71	0	0	0	0	0	0	0
10:44:50	0	1851,524	9,99	10,009	8,691	3,623	3,637	21	952,233	23,578	1850,323	0	200,15	200,15	99,71	0	0	0	0	0	0	0
10:44:50	0	1851,524	9,99	9,961	8,691	3,623	3,636	21	952,233	23,578	1850,324	0	200,15	200,15	99,71	0	0	0	0	0	0	0
10:44:50	131,823	1852,842	10,136	10,009	8,691	3,637	3,636	21	952,233	23,578	1850,327	0	200,15	200,15	99,71	0	0	0	0	0	0	0
10:44:50	-131,823	1851,524	9,99	9,863	8,691	3,623	3,636	21	952,233	23,578	1850,328	0	200,15	200,15	99,71	0	0	0	0	0	0	0
10:44:50	0	1851,524	9,99	9,863	8,691	3,623	3,636	21	952,233	23,578	1850,329	0	200,15	200,15	99,71	0	0	0	0	0	0	0
10:44:50	43,933	1851,963	10,039	9,961	8,691	3,628	3,636	21	952,233	23,578	1850,331	0	200,15	200,15	99,71	0	0	0	0	0	0	0
10:44:50	-43,933	1851,524	9,99	9,863	8,691	3,623	3,635	21	952,233	23,578	1850,332	0	200,15	200,15	99,71	0	0	0	0	0	0	0
10:44:50	0	1851,524	9,99	9,961	8,691	3,623	3,635	21	952,233	23,578	1850,333	0	200,15	200,15	99,71	0	0	0	0	0	0	0
10:44:50	43,933	1851,963	10,039	9,961	8,691	3,628	3,635	21	952,233	23,578	1850,335	0	200,15	200,15	99,71	0	0	0	0	0	0	0
10:44:50	-43,933	1851,524	9,99	9,863	8,691	3,623	3,635	21	952,233	23,578	1850,336	0	200,15	200,15	99,71	0	0	0	0	0	0	0
10:44:50	0	1851,524	9,99	9,961	8,691	3,623	3,635	21	952,233	23,578	1850,337	0	200,15	200,15	99,71	0	0	0	0	0	0	0
10:44:50	43,933	1851,963	10,039	9,961	8,691	3,628	3,634	21	952,233	23,578	1850,339	0	200,15	200,15	99,71	0	0	0	0	0	0	0
10:44:50	-43,933	1851,524	9,99	9,863	8,691	3,623	3,634	21	952,233	23,578	1850,34	0	200,15	200,15	99,71	0	0	0	0	0	0	0
10:44:50	43,933	1851,963	10,039	9,863	8,691	3,628	3,634	21	952,233	23,578	1850,341	0	200,15	200,15	99,71	0	0	0	0	0	0	0
10:44:50	0	1851,963	10,039	9,863	8,691	3,628	3,634	21	952,233	23,578	1850,343	0	200,15	200,15	99,71	0	0	0	0	0	0	0
10:44:50	-43,933	1851,524	9,99	9,863	8,691	3,623	3,634	21	952,233	23,578	1850,344	0	200,15	200,15	99,71	0	0	0	0	0	0	0
10:44:50	0	1851,524	9,99	9,961	8,691	3,623	3,634	21	952,233	23,578	1850,345	0	200,15	200,15	99,71	0	0	0	0	0	0	0
10:44:50	43,933	1851,963	10,039	9,961	8,691	3,628	3,634	21	952,233	23,578	1850,347	0	200,15	200,15	99,71	0	0	0	0	0	0	0
10:44:50	0	1851,963	10,039	9,961	8,691	3,628	3,633	21	952,233	23,578	1850,349	0	200,15	200,15	99,71	0	0	0	0	0	0	0
10:44:50	0	1851,963	10,039	10,009	8,691	3,628	3,633	21	952,233	23,578	1850,35	0	200,15	200,15	99,71	0	0	0	0	0	0	0
10:44:50	0	1851,963	10,039	9,961	8,691	3,628	3,633	21	952,233	23,578	1850,352	0	200,15	200,15	99,71	0	0	0	0	0	0	0
10:44:50	-43,933	1851,524	9,99	9,863	8,691	3,623	3,633	21	952,233	23,578	1850,353	0	200,15	200,15	99,71	0	0	0	0	0	0	0
10:44:50	0	1851,524	9,99	9,961	8,691	3,623	3,633	21	952,233	23,578	1850,354	0	200,15	200,15	99,71	0	0	0	0	0	0	0
10:44:50	0	1851,524	9,99	10,009	8,691	3,623	3,633	21	952,233	23,578	1850,355	0	200,15	200,15	99,71	0	0	0	0	0	0	0
10:44:50	-43,933	1851,084	9,941	9,863	8,691	3,619	3,632	21	952,233	23,578	1850,356	0	200,15	200,15	99,71	0	0	0	0	0	0	0
10:44:50	43,933	1851,524	9,99	9,961	8,691	3,623	3,632	21	952,233	23,578	1850,357	0	200,15	200,15	99,71	0	0	0	0	0	0	0
10:44:50	131,823	1852,842	10,136	10,058	8,691	3,637	3,632	21	952,233	23,578	1850,36	0	200,15	200,15	99,71	0	0	0	0	0	0	0
10:44:50	175,817	1854,6	10,332	10,498	8,691	3,655	3,633	21	952,233	23,578	1850,364	0	200,15	200,15	99,71	0	0	0	0	0	0	0
10:44:50	344,409	1858,044	10,625	10,84	8,696	3,691	3,634	21	952,233	23,578	1850,372	0	200,15	200,15	99,71	0	0	0	0	0	0	0
10:44:50	521,679	1863,261	11,113	11,377	8,7	3,744	3,636	21	952,233	23,578	1850,385	0	200,15	200,15	99,71	0	0	0	0	0	0	0
10:44:50	525,427	1868,515	11,504	11,914	8,71	3,799	3,639	21	952,233	23,578	1850,403	0	200,15	200,15	99,71	0	0	0	0	0	0	0
10:44:50	733,313	1875,848	12,041	12,5	8,724	3,874	3,644	21	952,233	23,578	1850,428	0	200,15	200,15	99,71	0	0	0	0	0	0	0
10:44:50	823,205	1884,08	12,48	13,183	8,749	3,959	3,65	21	952,233	23,578	1850,462	0	200,15	200,15	99,71	0	0	0	0	0	0	0
10:44:50	546,582	1889,546	12,529	13,379	8,777	4,015	3,657	21	952,233	23,578	1850,501	0	200,15	200,15	99,71	0	0	0	0	0	0	0
10:44:50	940,246	1898,949	12,92	13,72	8,81	4,112	3,666	21	952,233	23,578	1850,549	0	200,15	200,15	99,71	0	0	0	0	0	0	0
10:44:50	772,558	1906,674	13,115	14,062	8,844	4,192	3,676	21	952,233	23,578	1850,605	0	200,15	200,15	99,71	0	0	0	0	0	0	0
10:44:50	720,446	1913,879	13,164	14,306	8,882	4,266	3,688	21	952,233	23,578	1850,669	0	200,15	200,15	99,71	0	0	0	0	0	0	0
10:44:50	1076,11	1924,64	13,506	14,648	8,926	4,377	3,702	21	952,233	23,578	1850,743	0	200,15	200,15	99,71	0	0	0	0	0	0	0
10:44:50	945,178	1934,092	13,799	15,136	8,964	4,475	3,717	21	952,233	23,578	1850,826	0	200,15	200,15	99,71	0	0	0	0	0	0	0
10:44:50	1075,512	1944,847	14,14	15,527	9,008	4,586	3,734	21	952,233	23,578	1850,92	0	200,15	200,15	99,71	0	0	0	0	0	0	0
10:44:50	952,844	1954,375	14,433	16,162	9,046	4,684	3,752	21	952,233	23,578	1851,024	0	200,15	200,15	99,71	0	0	0	0	0	0	0
10:44:50	1477,453	1969,15	15,215	16,552	9,09	4,836	3,774	21	952,233	23,578	1851,142	0	200,15	200,15	99,71	0	0	0	0	0	0	0
10:44:50	962,683	1978,777	15,361	16,894	9,136	4,935	3,796	21	952,233	23,578	1851,269	0	200,15	200,15	99,71	0	0	0	0	0	0	0
10:44:50	1214,025	1990,917	15,849	17,431	9,18	5,061	3,821	21	952,233	23,578	1851,409	0	200,15	200,15	99,71	0	0	0	0	0	0	0
10:44:50	1203,54	2002,952	16,191	17,969	9,23	5,185	3,848	21	952,233	23,578	1851,561	0	200,15	200,15	99,71	0	0	0	0	0	0	0
10:44:50	1326,892	2016,221	16,728	18,261	9,277	5,321	3,877	21	952,233	23,578	1851,725	0	200,15	200,15	99,71	0	0	0	0	0	0	0
10:44:50	1153,918	2027,76	17,168	18,603	9,319	5,44	3,907	21	952,233	23,578	1851,901	0	200,15	200,15	99,71	0	0	0	0	0	0	0
10:44:50	1029,663	2038,057	17,412	18,945	9,365	5,546	3,94	21	952,233	23,578	1852,087	0	200,15	200,15	99,71	0	0	0	0	0	0	0
10:44:50	1412,28	2052,18	18,144	19,824	9,406	5,692	3,974	21	952,233	23,578	1852,287	0	200,15	200,15	99,71	0	0	0	0	0	0	0
10:44:50	1233,374	2064,513	18,681	20,019	9,448	5,819	4,01	21	952,233	23,578	1852,5	0	200,15	200,15	99,71	0	0	0	0	0	0	0
10:44:50	1195,752	2076,471	19,17	20,459	9,49	5,943	4,048	21	952,233	23,578	1852,724	0	200,15	200,15	99,71	0	0	0	0	0	0	0
10:44:50	1054,126	2087,012	19,512	20,801	9,531	6,051	4,087	21	952,233	23,578	1852,958	0	200,15	200,15	99,71	0	0	0	0	0	0	0
10:44:50	1193,432	2098,947	20	21,338	9,573	6,174	4,128	21	952,233	23,578	1853,204	0	200,15	200,15	99,71	0	0	0	0	0	0	0
10:44:50	1030,81	2109,255	20,293	21,582	9,616	6,28	4,17	21	952,233	23,578	1853,46	0	200,15	200,15	99,71	0	0	0	0	0	0	0
10:44:50	1083,496	2120,09	20,635	22,021	9,659	6,392	4,214	21	952,233	23,578	1853,726	0	200,15	200,15	99,71	0	0	0	0	0	0	0
10:44:50	927,807	2129,368	20,732	21,972	9,706	6,488	4,259	21	952,233	23,578	1854,002	0	200,15	200,15	99,71	0	0	0	0	0	0	0
10:44:50	625,976	2135,628	20,586	22,168	9,749	6,552	4,304	21	952,233	23,578	1854,284	0	200,15	200,15	99,71	0	0	0	0	0	0	0
10:44:50	760,424	2143,232	20,586	21,924	9,791	6,631	4,349	21	952,233	23,578	1854,573	0	200,15	200,15	99,71	0	0	0	0	0	0	0
10:44:50	1218,603	2155,418	20,976	22,119	9,839	6,756	4,396	21	952,233	23,578	1854,874	0	200,15	200,15	99,71	0	0	0	0	0	0	0
10:44:50	829,296	2163,711	21,221	22,314	9,873	6,842	4,444	21	952,233	23,578	1855,182	0	200,15	200,15	99,71	0	0	0	0	0	0	0
10:44:50	1008,032	2173,791	21,562	22,363	9,912	6,946	4,493	21	952,233	23,578	1855,501	0	200,15	200,15	99,71	0	0	0	0	0	0	0
10:44:50	790,161	2181,693	21,855	22,705	9,941	7,027	4,543	21	952,233	23,578	1855,827	0	200,453	200,453	99,711	0	0	0	0	0	0	0
10:44:50	974,34	2191,436	22,344	23,193	9,97	7,128	4,594	21	952,233	23,578	1856,163	0	200,453	200,453	99,711	0	0	0	0	0	0	0
10:44:50	1104,785	2202,484	22,978	23,73	9,998	7,242	4,646	21	952,233	23,578	1856,509	0	200,453	200,453	99,711	0	0	0	0	0	0	0
10:44:50	654,809	2209,032	23,125	23,877	10,027	7,309	4,698	21	952,233	23,578	1856,861	0	200,453	200,453	99,711	0	0	0	0	0	0	0
10:44:50	792,236	2216,954	23,418	24,267	10,056	7,391	4,751	21	952,233	23,578	1857,222	0	200,453	200,453	99,711	0	0	0	0	0	0	0
10:44:50	804,321	2224,998	23,564	24,267	10,093	7,474	4,804	21	952,233	23,578	1857,589	0	200,453	200,453	99,711	0	0	0	0	0	0	0
10:44:50	589,843	2230,896	23,564	24,17	10,126	7,535	4,858	21	952,233	23,578	1857,963	0	200,453	200,453	99,711	0	0	0	0	0	0	0
10:44:51	713,33	2238,029	23,711	24,17	10,159	7,608	4,912	21	952,233	23,578	1858,343	0	200,453	200,453	99,711	0	0	0	0	0	0	0
10:44:51	693,334	2244,963	23,906	24,365	10,187	7,68	4,966	21	952,233	23,578	1858,729	0	200,453	200,453	99,711	0	0	0	0	0	0	0
10:44:51	564,648	2250,609	24,053	24,609	10,211	7,738	5,02	21	952,233	23,578	1859,121	0	200,453	200,453	99,711	0	0	0	0	0	0	0
10:44:51	853,149	2259,141	24,541	24,951	10,233	7,826	5,075	21	952,233	23,578	1859,521	0	200,453	200,453	99,711	0	0	0	0	0	0	0
10:44:51	650,415	2265,645	24,883	25,195	10,251	7,893	5,13	21	952,233	23,578	1859,927	0	200,453	200,453	99,711	0	0	0	0	0	0	0
10:44:51	663,842	2272,283	25,224	25,537	10,27	7,961	5,186	21	952,233	23,578	1860,34	0	200,453	200,453	99,711	0	0	0	0	0	0	0
10:44:51	664,77	2278,931	25,517	25,732	10,292	8,03	5,242	21	952,233	23,578	1860,758	0	200,453	200,453	99,711	0	0	0	0	0	0	0
10:44:51	397,875	2282,91	25,517	25,83	10,314	8,071	5,297	21	952,233	23,578	1861,18	0	200,453	200,453	99,711	0	0	0	0	0	0	0
10:44:51	410,058	2287,01	25,517	25,83	10,337	8,113	5,352	21	952,233	23,578	1861,606	0	200,453	200,453	99,711	0	0	0	0	0	0	0
10:44:51	395,556	2290,966	25,42	25,537	10,364	8,154	5,407	21	952,233	23,578	1862,035	0	200,453	200,453	99,711	0	0	0	0	0	0	0
10:44:51	385,864	2294,825	25,42	25,537	10,386	8,194	5,462	21	952,233	23,578	1862,468	0	200,453	200,453	99,711	0	0	0	0	0	0	0
10:44:51	477,075	2299,595	25,517	25,586	10,407	8,243	5,516	21	952,233	23,578	1862,905	0	200,453	200,453	99,711	0	0	0	0	0	0	0
10:44:51	349,804	2303,093	25,566	25,586	10,424	8,279	5,571	21	952,233	23,578	1863,346	0	200,453	200,453	99,711	0	0	0	0	0	0	0
10:44:51	549,829	2308,592	25,908	25,928	10,437	8,336	5,625	21	952,233	23,578	1863,791	0	200,453	200,453	99,711	0	0	0	0	0	0	0
10:44:51	581,323	2314,405	26,348	26,416	10,446	8,395	5,679	21	952,233	23,578	1864,242	0	200,453	200,453	99,711	0	0	0	0	0	0	0
10:44:51	426,098	2318,666	26,689	26,758	10,451	8,439	5,733	21	952,233	23,578	1864,696	0	200,453	200,453	99,711	0	0	0	0	0	0	0
10:44:51	268,066	2321,347	26,836	26,758	10,458	8,467	5,787	21	952,233	23,578	1865,153	0	200,453	200,453	99,711	0	0	0	0	0	0	0
10:44:51	257,031	2323,917	26,982	26,904	10,465	8,493	5,84	21	952,233	23,578	1865,611	0	200,453	200,453	99,711	0	0	0	0	0	0	0
10:44:51	368,359	2327,6	27,129	27,1	10,478	8,531	5,893	21	952,233	23,578	1866,073	0	200,453	200,453	99,711	0	0	0	0	0	0	0
10:44:51	23,657	2327,837	26,982	26,953	10,487	8,534	5,945	21	952,233	23,578	1866,535	0	200,453	200,453	99,711	0	0	0	0	0	0	0
10:44:51	180,2	2329,639	26,982	26,807	10,497	8,552	5,996	21	952,233	23,578	1866,998	0	200,453	200,453	99,711	0	0	0	0	0	0	0
10:44:51	56,054	2330,2	26,885	26,904	10,505	8,558	6,046	21	952,233	23,578	1867,461	0	200,453	200,453	99,711	0	0	0	0	0	0	0
10:44:51	191,723	2332,117	26,982	26,807	10,511	8,578	6,096	21	952,233	23,578	1867,926	0	200,453	200,453	99,711	0	0	0	0	0	0	0
10:44:51	113,574	2333,253	27,031	26,953	10,515	8,59	6,144	21	952,233	23,578	1868,392	0	200,453	200,453	99,711	0	0	0	0	0	0	0
10:44:51	16,259	2333,415	27,031	26,953	10,515	8,591	6,192	21	952,233	23,578	1868,857	0	200,453	200,453	99,711	0	0	0	0	0	0	0
10:44:51	187,182	2335,287	27,226	27,148	10,515	8,611	6,24	21	952,233	23,578	1869,323	0	200,453	200,453	99,711	0	0	0	0	0	0	0
10:44:51	0	2335,287	27,226	27,246	10,515	8,611	6,286	21	952,233	23,578	1869,789	0	200,453	200,453	99,711	0	0	0	0	0	0	0
10:44:51	66,748	2335,954	27,226	27,148	10,519	8,618	6,332	21	952,233	23,578	1870,255	0	200,453	200,453	99,711	0	0	0	0	0	0	0
10:44:51	-31,591	2335,639	27,178	27,1	10,52	8,614	6,377	21	952,233	23,578	1870,721	0	200,453	200,453	99,711	0	0	0	0	0	0	0
10:44:51	-187,158	2333,767	26,982	26,904	10,52	8,595	6,42	21	952,233	23,578	1871,184	0	200,453	200,453	99,711	0	0	0	0	0	0	0
10:44:51	-93,554	2332,831	26,885	26,807	10,52	8,585	6,463	21	952,233	23,578	1871,645	0	200,453	200,453	99,711	0	0	0	0	0	0	0
10:44:51	-46,801	2332,363	26,836	26,807	10,52	8,581	6,504	21	952,233	23,578	1872,106	0	200,453	200,453	99,711	0	0	0	0	0	0	0
10:44:51	-93,53	2331,428	26,738	26,709	10,52	8,571	6,545	21	952,233	23,578	1872,565	0	200,453	200,453	99,711	0	0	0	0	0	0	0
10:44:51	-93,579	2330,492	26,641	26,611	10,52	8,561	6,584	21	952,233	23,578	1873,023	0	200,453	200,453	99,711	0	0	0	0	0	0	0
10:44:51	-93,505	2329,557	26,543	26,416	10,52	8,552	6,623	21	952,233	23,578	1873,48	0	200,453	200,453	99,711	0	0	0	0	0	0	0
10:44:51	-15,209	2329,405	26,543	26,562	10,519	8,55	6,661	21	952,233	23,578	1873,936	0	200,453	200,453	99,711	0	0	0	0	0	0	0
10:44:51	26,806	2329,673	26,641	26,465	10,515	8,553	6,698	21	952,233	23,578	1874,391	0	200,453	200,453	99,711	0	0	0	0	0	0	0
10:44:51	-16,259	2329,511	26,641	26,611	10,515	8,551	6,734	21	952,233	23,578	1874,846	0	200,453	200,453	99,711	0	0	0	0	0	0	0
10:44:51	-66,723	2328,843	26,641	26,562	10,511	8,544	6,77	21	952,233	23,578	1875,301	0	200,453	200,453	99,711	0	0	0	0	0	0	0
10:44:51	-108,691	2327,756	26,543	26,562	10,51	8,533	6,804	21	952,233	23,578	1875,753	0	200,453	200,453	99,711	0	0	0	0	0	0	0
10:44:51	93,481	2328,691	26,641	26,611	10,51	8,543	6,838	21	952,233	23,578	1876,206	0	200,453	200,453	99,711	0	0	0	0	0	0	0
10:44:51	-93,481	2327,756	26,543	26,611	10,51	8,533	6,872	21	952,233	23,578	1876,658	0	200,453	200,453	99,711	0	0	0	0	0	0	0
10:44:51	-46,728	2327,289	26,494	26,416	10,51	8,528	6,904	21	952,233	23,578	1877,108	0	200,453	200,453	99,711	0	0	0	0	0	0	0
10:44:51	-93,481	2326,354	26,396	26,416	10,51	8,519	6,936	21	952,233	23,578	1877,557	0	200,453	200,453	99,711	0	0	0	0	0	0	0
10:44:51	0	2326,354	26,396	26,367	10,51	8,519	6,967	21	952,233	23,578	1878,006	0	200,453	200,453	99,711	0	0	0	0	0	0	0
10:44:51	93,481	2327,289	26,494	26,416	10,51	8,528	6,997	21	952,233	23,578	1878,455	0	200,453	200,453	99,711	0	0	0	0	0	0	0
10:44:51	140,209	2328,691	26,641	26,416	10,51	8,543	7,028	21	952,233	23,578	1878,906	0	200,453	200,453	99,711	0	0	0	0	0	0	0
10:44:51	0	2328,691	26,641	26,465	10,51	8,543	7,057	21	952,233	23,578	1879,356	0	200,453	200,453	99,711	0	0	0	0	0	0	0
10:44:51	-140,209	2327,289	26,494	26,416	10,51	8,528	7,086	21	952,233	23,578	1879,804	0	200,453	200,453	99,711	0	0	0	0	0	0	0
10:44:51	30,273	2327,592	26,543	26,465	10,509	8,531	7,115	21	952,233	23,578	1880,251	0	200,453	200,453	99,711	0	0	0	0	0	0	0
10:44:51	109,936	2328,691	26,641	26,562	10,51	8,543	7,143	21	952,233	23,578	1880,7	0	200,453	200,453	99,711	0	0	0	0	0	0	0
10:44:51	46,777	2329,159	26,689	26,611	10,51	8,548	7,17	21	952,233	23,578	1881,148	0	200,453	200,453	99,711	0	0	0	0	0	0	0
10:44:51	-140,258	2327,756	26,543	26,562	10,51	8,533	7,197	21	952,233	23,578	1881,595	0	200,453	200,453	99,711	0	0	0	0	0	0	0
10:44:51	140,258	2329,159	26,689	26,709	10,51	8,548	7,223	21	952,233	23,578	1882,042	0	200,453	200,453	99,711	0	0	0	0	0	0	0
10:44:51	-140,258	2327,756	26,543	26,611	10,51	8,533	7,249	21	952,233	23,578	1882,488	0	200,453	200,453	99,711	0	0	0	0	0	0	0
10:44:51	0	2327,756	26,543	26,367	10,51	8,533	7,274	21	952,233	23,578	1882,933	0	200,453	200,453	99,711	0	0	0	0	0	0	0
10:44:51	-46,728	2327,289	26,494	26,465	10,51	8,528	7,299	21	952,233	23,578	1883,377	0	200,453	200,453	99,711	0	0	0	0	0	0	0
10:44:51	140,209	2328,691	26,641	26,416	10,51	8,543	7,323	21	952,233	23,578	1883,823	0	200,453	200,453	99,711	0	0	0	0	0	0	0
10:44:51	-140,209	2327,289	26,494	26,416	10,51	8,528	7,347	21	952,233	23,578	1884,266	0	200,453	200,453	99,711	0	0	0	0	0	0	0
10:44:51	46,728	2327,756	26,543	26,562	10,51	8,533	7,37	21	952,233	23,578	1884,71	0	200,453	200,453	99,711	0	0	0	0	0	0	0
10:44:51	-46,728	2327,289	26,494	26,416	10,51	8,528	7,393	21	952,233	23,578	1885,152	0	200,453	200,453	99,711	0	0	0	0	0	0	0
10:44:51	46,728	2327,756	26,543	26,416	10,51	8,533	7,415	21	952,233	23,578	1885,595	0	200,453	200,453	99,711	0	0	0	0	0	0	0
10:44:51	-140,209	2326,354	26,396	26,416	10,51	8,519	7,437	21	952,233	23,578	1886,035	0	200,453	200,453	99,711	0	0	0	0	0	0	0
10:44:51	233,691	2328,691	26,641	26,465	10,51	8,543	7,458	21	952,233	23,578	1886,478	0	200,453	200,453	99,711	0	0	0	0	0	0	0
10:44:51	-140,209	2327,289	26,494	26,367	10,51	8,528	7,479	21	952,233	23,578	1886,919	0	200,453	200,453	99,711	0	0	0	0	0	0	0
10:44:51	46,728	2327,756	26,543	26,465	10,51	8,533	7,5	21	952,233	23,578	1887,36	0	200,453	200,453	99,711	0	0	0	0	0	0	0
10:44:51	-280,419	2324,952	26,25	26,123	10,51	8,504	7,52	21	952,233	23,578	1887,797	0	200,453	200,453	99,711	0	0	0	0	0	0	0
10:44:51	72,583	2325,678	26,396	26,367	10,506	8,512	7,539	21	952,233	23,578	1888,235	0	200,453	200,453	99,711	0	0	0	0	0	0	0
10:44:51	140,209	2327,08	26,543	26,465	10,506	8,526	7,559	21	952,233	23,578	1888,674	0	200,453	200,453	99,711	0	0	0	0	0	0	0
10:44:51	78,1	2327,861	26,641	26,465	10,505	8,534	7,578	21	952,233	23,578	1889,113	0	200,453	200,453	99,711	0	0	0	0	0	0	0
10:44:51	-78,1	2327,08	26,543	26,562	10,506	8,526	7,596	21	952,233	23,578	1889,551	0	200,453	200,453	99,711	0	0	0	0	0	0	0
10:44:51	-62,133	2326,459	26,494	26,367	10,505	8,52	7,614	21	952,233	23,578	1889,988	0	200,453	200,453	99,711	0	0	0	0	0	0	0
10:44:51	46,752	2326,926	26,543	26,465	10,505	8,525	7,632	21	952,233	23,578	1890,425	0	200,453	200,453	99,711	0	0	0	0	0	0	0
10:44:51	15,38	2327,08	26,543	26,465	10,506	8,526	7,65	21	952,233	23,578	1890,862	0	200,453	200,453	99,711	0	0	0	0	0	0	0
10:44:51	0	2327,08	26,543	26,465	10,506	8,526	7,667	21	952,233	23,578	1891,298	0	200,453	200,453	99,711	0	0	0	0	0	0	0
10:44:51	0	2327,08	26,543	26,562	10,506	8,526	7,684	21	952,233	23,578	1891,734	0	200,453	200,453	99,711	0	0	0	0	0	0	0
10:44:51	0	2327,08	26,543	26,465	10,506	8,526	7,7	21	952,233	23,578	1892,169	0	200,453	200,453	99,711	0	0	0	0	0	0	0
10:44:51	-46,728	2326,613	26,494	26,416	10,506	8,521	7,716	21	952,233	23,578	1892,604	0	200,453	200,453	99,711	0	0	0	0	0	0	0
10:44:51	186,962	2328,483	26,689	26,709	10,506	8,541	7,733	21	952,233	23,578	1893,04	0	200,453	200,453	99,711	0	0	0	0	0	0	0
10:44:51	-280,444	2325,678	26,396	26,367	10,506	8,512	7,748	21	952,233	23,578	1893,472	0	200,453	200,453	99,711	0	0	0	0	0	0	0
10:44:51	140,209	2327,08	26,543	26,465	10,506	8,526	7,763	21	952,233	23,578	1893,906	0	200,453	200,453	99,711	0	0	0	0	0	0	0
10:44:51	-46,728	2326,613	26,494	26,416	10,506	8,521	7,778	21	952,233	23,578	1894,339	0	200,453	200,453	99,711	0	0	0	0	0	0	0
10:44:51	46,728	2327,08	26,543	26,416	10,506	8,526	7,793	21	952,233	23,578	1894,772	0	200,453	200,453	99,711	0	0	0	0	0	0	0
10:44:51	-140,209	2325,678	26,396	26,416	10,506	8,512	7,807	21,3	952,233	23,578	1895,202	0	200,453	200,453	99,711	0	0	0	0	0	0	0
10:44:51	-46,728	2325,211	26,348	26,221	10,506	8,507	7,82	21,3	952,233	23,578	1895,632	0	200,453	200,453	99,711	0	0	0	0	0	0	0
10:44:51	67,602	2325,887	26,348	26,367	10,51	8,514	7,834	21,3	952,233	23,578	1896,063	0	200,453	200,453	99,711	0	0	0	0	0	0	0
10:44:51	-67,602	2325,211	26,348	26,221	10,506	8,507	7,847	21,3	952,233	23,578	1896,492	0	200,453	200,453	99,711	0	0	0	0	0	0	0
10:44:51	140,209	2326,613	26,494	26,562	10,506	8,521	7,86	21,3	952,233	23,578	1896,922	0	200,453	200,453	99,711	0	0	0	0	0	0	0
10:44:51	-15,405	2326,459	26,494	26,465	10,505	8,52	7,873	21,3	952,233	23,578	1897,352	0	200,453	200,453	99,711	0	0	0	0	0	0	0
10:44:51	0	2326,459	26,494	26,562	10,505	8,52	7,886	21,3	952,233	23,578	1897,781	0	200,453	200,453	99,711	0	0	0	0	0	0	0
10:44:51	46,752	2326,926	26,543	26,465	10,505	8,525	7,899	21,3	952,233	23,578	1898,21	0	200,453	200,453	99,711	0	0	0	0	0	0	0
10:44:51	-46,752	2326,459	26,494	26,611	10,505	8,52	7,911	21,3	952,233	23,578	1898,638	0	200,453	200,453	99,711	0	0	0	0	0	0	0
10:44:51	62,133	2327,08	26,543	26,416	10,506	8,526	7,923	21,3	952,233	23,578	1899,067	0	200,453	200,453	99,711	0	0	0	0	0	0	0
10:44:51	0	2327,08	26,543	26,562	10,506	8,526	7,935	21,3	952,233	23,578	1899,495	0	203,327	203,327	99,723	0	0	0	0	0	0	0
10:44:51	140,234	2328,483	26,689	26,709	10,506	8,541	7,947	21,3	952,233	23,578	1899,924	0	203,327	203,327	99,723	0	0	0	0	0	0	0
10:44:51	-140,234	2327,08	26,543	26,709	10,506	8,526	7,958	21,3	952,233	23,578	1900,351	0	203,327	203,327	99,723	0	0	0	0	0	0	0
10:44:51	93,481	2328,015	26,641	26,709	10,506	8,536	7,969	21,3	952,233	23,578	1900,779	0	203,327	203,327	99,723	0	0	0	0	0	0	0
10:44:51	-93,481	2327,08	26,543	26,465	10,506	8,526	7,98	21,3	952,233	23,578	1901,205	0	203,327	203,327	99,723	0	0	0	0	0	0	0
10:44:51	93,481	2328,015	26,641	26,465	10,506	8,536	7,991	21,3	952,233	23,578	1901,632	0	203,327	203,327	99,723	0	0	0	0	0	0	0
10:44:51	-93,481	2327,08	26,543	26,416	10,506	8,526	8,002	21,3	952,233	23,578	1902,057	0	203,327	203,327	99,723	0	0	0	0	0	0	0
10:44:52	-46,728	2326,613	26,494	26,367	10,506	8,521	8,012	21,3	952,233	23,578	1902,482	0	203,327	203,327	99,723	0	0	0	0	0	0	0
10:44:52	46,728	2327,08	26,543	26,562	10,506	8,526	8,022	21,3	952,233	23,578	1902,907	0	203,327	203,327	99,723	0	0	0	0	0	0	0
10:44:52	-46,728	2326,613	26,494	26,416	10,506	8,521	8,032	21,3	952,233	23,578	1903,33	0	203,327	203,327	99,723	0	0	0	0	0	0	0
10:44:52	0	2326,613	26,494	26,416	10,506	8,521	8,041	21,3	952,233	23,578	1903,754	0	203,327	203,327	99,723	0	0	0	0	0	0	0
10:44:52	46,728	2327,08	26,543	26,465	10,506	8,526	8,051	21,3	952,233	23,578	1904,177	0	203,327	203,327	99,723	0	0	0	0	0	0	0
10:44:52	-140,209	2325,678	26,396	26,416	10,506	8,512	8,06	21,3	952,233	23,578	1904,599	0	203,327	203,327	99,723	0	0	0	0	0	0	0
10:44:52	0	2325,678	26,396	26,221	10,506	8,512	8,069	21,3	952,233	23,578	1905,02	0	203,327	203,327	99,723	0	0	0	0	0	0	0
10:44:52	-140,185	2324,276	26,25	26,221	10,506	8,497	8,077	21,3	952,233	23,578	1905,439	0	203,327	203,327	99,723	0	0	0	0	0	0	0
10:44:52	233,667	2326,613	26,494	26,465	10,506	8,521	8,086	21,3	952,233	23,578	1905,86	0	203,327	203,327	99,723	0	0	0	0	0	0	0
10:44:52	-93,481	2325,678	26,396	26,367	10,506	8,512	8,094	21,3	952,233	23,578	1906,28	0	203,327	203,327	99,723	0	0	0	0	0	0	0
10:44:52	93,481	2326,613	26,494	26,416	10,506	8,521	8,102	21,3	952,233	23,578	1906,7	0	203,327	203,327	99,723	0	0	0	0	0	0	0
10:44:52	-140,209	2325,211	26,348	26,367	10,506	8,507	8,11	21,3	952,233	23,578	1907,119	0	203,327	203,327	99,723	0	0	0	0	0	0	0
10:44:52	46,728	2325,678	26,396	26,269	10,506	8,512	8,118	21,3	952,233	23,578	1907,537	0	203,327	203,327	99,723	0	0	0	0	0	0	0
10:44:52	140,209	2327,08	26,543	26,611	10,506	8,526	8,126	21,3	952,233	23,578	1907,957	0	203,327	203,327	99,723	0	0	0	0	0	0	0
10:44:52	140,234	2328,483	26,689	26,611	10,506	8,541	8,134	21,3	952,233	23,578	1908,377	0	203,327	203,327	99,723	0	0	0	0	0	0	0
10:44:52	-46,752	2328,015	26,641	26,611	10,506	8,536	8,142	21,3	952,233	23,578	1908,797	0	203,327	203,327	99,723	0	0	0	0	0	0	0
10:44:52	0	2328,015	26,641	26,611	10,506	8,536	8,15	21,3	952,233	23,578	1909,216	0	203,327	203,327	99,723	0	0	0	0	0	0	0
10:44:52	0	2328,015	26,641	26,562	10,506	8,536	8,158	21,3	952,233	23,578	1909,635	0	203,327	203,327	99,723	0	0	0	0	0	0	0
10:44:52	-140,209	2326,613	26,494	26,416	10,506	8,521	8,165	21,3	952,233	23,578	1910,052	0	203,327	203,327	99,723	0	0	0	0	0	0	0
10:44:52	0	2326,613	26,494	26,416	10,506	8,521	8,172	21,3	952,233	23,578	1910,469	0	203,327	203,327	99,723	0	0	0	0	0	0	0
10:44:52	46,728	2327,08	26,543	26,465	10,506	8,526	8,179	21,3	952,233	23,578	1910,885	0	203,327	203,327	99,723	0	0	0	0	0	0	0
10:44:52	0	2327,08	26,543	26,465	10,506	8,526	8,185	21,3	952,233	23,578	1911,302	0	203,327	203,327	99,723	0	0	0	0	0	0	0
10:44:52	-140,209	2325,678	26,396	26,416	10,506	8,512	8,192	21,3	952,233	23,578	1911,716	0	203,327	203,327	99,723	0	0	0	0	0	0	0
10:44:52	93,481	2326,613	26,494	26,269	10,506	8,521	8,198	21,3	952,233	23,578	1912,131	0	203,327	203,327	99,723	0	0	0	0	0	0	0
10:44:52	0	2326,613	26,494	26,367	10,506	8,521	8,205	21,3	952,233	23,578	1912,545	0	203,327	203,327	99,723	0	0	0	0	0	0	0
10:44:52	0	2326,613	26,494	26,416	10,506	8,521	8,211	21,3	952,233	23,578	1912,96	0	203,327	203,327	99,723	0	0	0	0	0	0	0
10:44:52	-140,209	2325,211	26,348	26,074	10,506	8,507	8,217	21,3	952,233	23,578	1913,372	0	203,327	203,327	99,723	0	0	0	0	0	0	0
10:44:52	140,209	2326,613	26,494	26,367	10,506	8,521	8,223	21,3	952,233	23,578	1913,785	0	203,327	203,327	99,723	0	0	0	0	0	0	0
10:44:52	-93,481	2325,678	26,396	26,269	10,506	8,512	8,228	21,3	952,233	23,578	1914,197	0	203,327	203,327	99,723	0	0	0	0	0	0	0
10:44:52	140,209	2327,08	26,543	26,465	10,506	8,526	8,234	21,3	952,233	23,578	1914,61	0	203,327	203,327	99,723	0	0	0	0	0	0	0
10:44:52	0	2327,08	26,543	26,465	10,506	8,526	8,24	21,3	952,233	23,578	1915,022	0	203,327	203,327	99,723	0	0	0	0	0	0	0
10:44:52	-46,728	2326,613	26,494	26,269	10,506	8,521	8,245	21,3	952,233	23,578	1915,434	0	203,327	203,327	99,723	0	0	0	0	0	0	0
10:44:52	0	2326,613	26,494	26,416	10,506	8,521	8,251	21,3	952,233	23,578	1915,845	0	203,327	203,327	99,723	0	0	0	0	0	0	0
10:44:52	0	2326,613	26,494	26,416	10,506	8,521	8,256	21,3	952,233	23,578	1916,256	0	203,327	203,327	99,723	0	0	0	0	0	0	0
10:44:52	46,728	2327,08	26,543	26,416	10,506	8,526	8,261	21,3	952,233	23,578	1916,667	0	203,327	203,327	99,723	0	0	0	0	0	0	0
10:44:52	93,481	2328,015	26,641	26,611	10,506	8,536	8,267	21,3	952,233	23,578	1917,078	0	203,327	203,327	99,723	0	0	0	0	0	0	0
10:44:52	-233,691	2325,678	26,396	26,367	10,506	8,512	8,272	21,3	952,233	23,578	1917,487	0	203,327	203,327	99,723	0	0	0	0	0	0	0
10:44:52	140,209	2327,08	26,543	26,367	10,506	8,526	8,277	21,3	952,233	23,578	1917,896	0	203,327	203,327	99,723	0	0	0	0	0	0	0
10:44:52	-46,728	2326,613	26,494	26,416	10,506	8,521	8,281	21,3	952,233	23,578	1918,305	0	203,327	203,327	99,723	0	0	0	0	0	0	0
10:44:52	46,728	2327,08	26,543	26,465	10,506	8,526	8,286	21,3	952,233	23,578	1918,714	0	203,327	203,327	99,723	0	0	0	0	0	0	0
10:44:52	-140,209	2325,678	26,396	26,367	10,506	8,512	8,291	21,3	952,233	23,578	1919,121	0	203,327	203,327	99,723	0	0	0	0	0	0	0
10:44:52	93,481	2326,613	26,494	26,367	10,506	8,521	8,295	21,3	952,233	23,578	1919,528	0	203,327	203,327	99,723	0	0	0	0	0	0	0
10:44:52	-93,481	2325,678	26,396	26,221	10,506	8,512	8,299	21,3	952,233	23,578	1919,934	0	203,327	203,327	99,723	0	0	0	0	0	0	0
10:44:52	140,209	2327,08	26,543	26,367	10,506	8,526	8,304	21,3	952,233	23,578	1920,342	0	203,327	203,327	99,723	0	0	0	0	0	0	0
10:44:52	-140,209	2325,678	26,396	26,367	10,506	8,512	8,308	21,3	952,233	23,578	1920,747	0	203,327	203,327	99,723	0	0	0	0	0	0	0
10:44:52	93,481	2326,613	26,494	26,367	10,506	8,521	8,312	21,3	952,233	23,578	1921,153	0	203,327	203,327	99,723	0	0	0	0	0	0	0
10:44:52	46,728	2327,08	26,543	26,465	10,506	8,526	8,316	21,3	952,233	23,578	1921,559	0	203,327	203,327	99,723	0	0	0	0	0	0	0
10:44:52	93,481	2328,015	26,641	26,416	10,506	8,536	8,321	21,3	952,233	23,578	1921,965	0	203,327	203,327	99,723	0	0	0	0	0	0	0
10:44:52	-93,481	2327,08	26,543	26,562	10,506	8,526	8,325	21,3	952,233	23,578	1922,37	0	203,327	203,327	99,723	0	0	0	0	0	0	0
10:44:52	0	2327,08	26,543	26,269	10,506	8,526	8,329	21,3	952,233	23,578	1922,775	0	203,327	203,327	99,723	0	0	0	0	0	0	0
10:44:52	-46,728	2326,613	26,494	26,367	10,506	8,521	8,332	21,3	952,233	23,578	1923,179	0	203,327	203,327	99,723	0	0	0	0	0	0	0
10:44:52	233,715	2328,95	26,738	26,709	10,506	8,545	8,336	21,3	952,233	23,578	1923,585	0	203,327	203,327	99,723	0	0	0	0	0	0	0
10:44:52	-186,987	2327,08	26,543	26,562	10,506	8,526	8,34	21,3	952,233	23,578	1923,988	0	203,327	203,327	99,723	0	0	0	0	0	0	0
10:44:52	140,234	2328,483	26,689	26,562	10,506	8,541	8,344	21,3	952,233	23,578	1924,393	0	203,327	203,327	99,723	0	0	0	0	0	0	0
10:44:52	-186,962	2326,613	26,494	26,367	10,506	8,521	8,348	21,3	952,233	23,578	1924,795	0	203,327	203,327	99,723	0	0	0	0	0	0	0
10:44:52	140,209	2328,015	26,641	26,465	10,506	8,536	8,351	21,3	952,233	23,578	1925,198	0	203,327	203,327	99,723	0	0	0	0	0	0	0
10:44:52	-93,481	2327,08	26,543	26,465	10,506	8,526	8,355	21,3	952,233	23,578	1925,6	0	203,327	203,327	99,723	0	0	0	0	0	0	0
10:44:52	-46,728	2326,613	26,494	26,221	10,506	8,521	8,358	21,3	952,233	23,578	1926,001	0	203,327	203,327	99,723	0	0	0	0	0	0	0
10:44:52	-700,683	2319,606	25,762	25,342	10,506	8,449	8,36	21,3	952,233	23,578	1926,394	0	203,327	203,327	99,723	0	0	0	0	0	0	0
10:44:52	-591,577	2313,69	25,176	24,463	10,504	8,388	8,36	21,3	952,233	23,578	1926,782	0	203,327	203,327	99,723	0	0	0	0	0	0	0
10:44:52	-1053,686	2303,153	24,297	23,437	10,492	8,279	8,359	21,3	952,233	23,578	1927,158	0	203,327	203,327	99,723	0	0	0	0	0	0	0
10:44:52	-790,576	2295,248	23,76	22,461	10,477	8,198	8,356	21,3	952,233	23,578	1927,526	0	203,327	203,327	99,723	0	0	0	0	0	0	0
10:44:52	-1185,034	2283,397	23,076	21,484	10,447	8,076	8,35	21,3	952,233	23,578	1927,882	0	203,327	203,327	99,723	0	0	0	0	0	0	0
10:44:52	-537,719	2278,02	23,271	21,24	10,406	8,02	8,344	21,3	952,233	23,578	1928,232	0	203,327	203,327	99,723	0	0	0	0	0	0	0
10:44:52	-1050,878	2267,511	23,125	20,947	10,355	7,912	8,335	21,3	952,233	23,578	1928,571	0	203,327	203,327	99,723	0	0	0	0	0	0	0
10:44:52	-703,198	2260,479	23,418	21,24	10,3	7,839	8,325	21,3	952,233	23,578	1928,903	0	203,327	203,327	99,723	0	0	0	0	0	0	0
10:44:52	-1036,01	2250,119	23,32	21,094	10,247	7,733	8,314	21,3	952,233	23,578	1929,225	0	203,327	203,327	99,723	0	0	0	0	0	0	0
10:44:52	-1156,958	2238,55	22,978	20,703	10,2	7,613	8,3	21,3	952,233	23,578	1929,534	0	203,327	203,327	99,723	0	0	0	0	0	0	0
10:44:52	-1022,045	2228,329	22,685	20,068	10,159	7,508	8,285	21,3	952,233	23,578	1929,833	0	203,327	203,327	99,723	0	0	0	0	0	0	0
10:44:52	-1586,035	2212,469	21,709	19,238	10,121	7,345	8,266	21,3	952,233	23,578	1930,115	0	203,327	203,327	99,723	0	0	0	0	0	0	0
10:44:52	-1318,212	2199,287	20,928	18,506	10,089	7,209	8,245	21,3	952,233	23,578	1930,385	0	203,327	203,327	99,723	0	0	0	0	0	0	0
10:44:52	-1506,274	2184,224	19,951	17,627	10,055	7,053	8,222	21,3	952,233	23,578	1930,638	0	203,327	203,327	99,723	0	0	0	0	0	0	0
10:44:52	-1234,545	2171,879	19,267	17,285	10,022	6,926	8,197	21,3	952,233	23,578	1930,88	0	203,327	203,327	99,723	0	0	0	0	0	0	0
10:44:52	-770,678	2164,172	19,17	17,236	9,984	6,847	8,17	21,3	952,233	23,578	1931,113	0	203,327	203,327	99,723	0	0	0	0	0	0	0
10:44:52	-578,418	2158,388	19,463	17,578	9,936	6,787	8,143	21,3	952,233	23,578	1931,34	0	203,327	203,327	99,723	0	0	0	0	0	0	0
10:44:52	-720,214	2151,185	19,609	17,92	9,888	6,713	8,115	21,3	952,233	23,578	1931,56	0	203,327	203,327	99,723	0	0	0	0	0	0	0
10:44:52	-856,298	2142,622	19,609	17,773	9,839	6,624	8,086	21,3	952,233	23,578	1931,771	0	203,327	203,327	99,723	0	0	0	0	0	0	0
10:44:52	-851,879	2134,104	19,609	17,969	9,791	6,537	8,055	21,3	952,233	23,578	1931,973	0	203,327	203,327	99,723	0	0	0	0	0	0	0
10:44:52	-962,744	2124,476	19,316	17,92	9,752	6,437	8,024	21,3	952,233	23,578	1932,166	0	203,327	203,327	99,723	0	0	0	0	0	0	0
10:44:52	-901,367	2115,463	18,974	17,431	9,72	6,344	7,991	21,3	952,233	23,578	1932,349	0	203,327	203,327	99,723	0	0	0	0	0	0	0
10:44:52	-885,839	2106,604	18,486	17,48	9,695	6,253	7,957	21,3	952,233	23,578	1932,524	0	203,327	203,327	99,723	0	0	0	0	0	0	0
10:44:52	-959,326	2097,011	17,9	16,943	9,672	6,154	7,921	21,3	952,233	23,578	1932,688	0	203,327	203,327	99,723	0	0	0	0	0	0	0
10:44:52	-656,201	2090,449	17,558	16,748	9,653	6,087	7,885	21,3	952,233	23,578	1932,846	0	203,327	203,327	99,723	0	0	0	0	0	0	0
10:44:52	-572,631	2084,722	17,314	16,552	9,633	6,028	7,849	21,3	952,233	23,578	1932,998	0	203,327	203,327	99,723	0	0	0	0	0	0	0
10:44:52	-676,074	2077,962	17,021	16,162	9,611	5,958	7,812	21,3	952,233	23,578	1933,143	0	203,327	203,327	99,723	0	0	0	0	0	0	0
10:44:52	-617,797	2071,784	16,875	16,064	9,583	5,894	7,774	21,3	952,233	23,578	1933,281	0	203,327	203,327	99,723	0	0	0	0	0	0	0
10:44:52	-377,758	2068,006	17,021	16,064	9,554	5,855	7,737	21,3	952,233	23,578	1933,416	0	203,327	203,327	99,723	0	0	0	0	0	0	0
10:44:52	-629,077	2061,715	17,021	16,162	9,519	5,79	7,698	21,3	952,233	23,578	1933,544	0	203,327	203,327	99,723	0	0	0	0	0	0	0
10:44:52	-551,513	2056,2	17,07	16,211	9,485	5,734	7,66	21,3	952,233	23,578	1933,667	0	203,327	203,327	99,723	0	0	0	0	0	0	0
10:44:52	-559,033	2050,61	17,07	16,064	9,454	5,676	7,621	21,3	952,233	23,578	1933,784	0	203,327	203,327	99,723	0	0	0	0	0	0	0
10:44:52	-607,397	2044,536	16,875	16,015	9,429	5,613	7,582	21,3	952,233	23,578	1933,895	0	203,327	203,327	99,723	0	0	0	0	0	0	0
10:44:52	-588,769	2038,648	16,679	15,967	9,406	5,553	7,542	21,3	952,233	23,578	1934	0	203,327	203,327	99,723	0	0	0	0	0	0	0
10:44:52	-776,477	2030,883	16,191	15,674	9,388	5,473	7,501	21,3	952,233	23,578	1934,096	0	203,327	203,327	99,723	0	0	0	0	0	0	0
10:44:52	-652,88	2024,355	15,703	15,185	9,376	5,405	7,46	21,3	952,233	23,578	1934,187	0	203,478	203,478	99,724	0	0	0	0	0	0	0
10:44:52	-628,808	2018,067	15,263	14,843	9,364	5,34	7,419	21,3	952,233	23,578	1934,271	0	203,478	203,478	99,724	0	0	0	0	0	0	0
10:44:52	-558,02	2012,486	14,922	14,453	9,35	5,283	7,377	21,3	952,233	23,578	1934,349	0	203,478	203,478	99,724	0	0	0	0	0	0	0
10:44:52	-578,735	2006,699	14,629	14,111	9,332	5,223	7,335	21,3	952,233	23,578	1934,421	0	203,478	203,478	99,724	0	0	0	0	0	0	0
10:44:52	-439,501	2002,304	14,58	14,062	9,31	5,178	7,292	21,3	952,233	23,578	1934,489	0	203,478	203,478	99,724	0	0	0	0	0	0	0
10:44:52	-387,658	1998,427	14,629	14,209	9,286	5,138	7,25	21,3	952,233	23,578	1934,553	0	203,478	203,478	99,724	0	0	0	0	0	0	0
10:44:53	-322,729	1995,2	14,775	14,306	9,26	5,105	7,208	21,3	952,233	23,578	1934,614	0	203,478	203,478	99,724	0	0	0	0	0	0	0
10:44:53	-334,362	1991,856	14,873	14,258	9,236	5,07	7,166	21,3	952,233	23,578	1934,671	0	203,478	203,478	99,724	0	0	0	0	0	0	0
10:44:53	-598,571	1985,871	14,58	13,916	9,217	5,008	7,124	21,3	952,233	23,578	1934,722	0	203,478	203,478	99,724	0	0	0	0	0	0	0
10:44:53	-514,001	1980,731	14,287	13,72	9,203	4,955	7,081	21,3	952,233	23,578	1934,768	0	203,478	203,478	99,724	0	0	0	0	0	0	0
10:44:53	-442,736	1976,303	13,994	13,525	9,193	4,91	7,039	21,3	952,233	23,578	1934,81	0	203,478	203,478	99,724	0	0	0	0	0	0	0
10:44:53	-398,95	1972,314	13,75	13,379	9,183	4,869	6,996	21,3	952,233	23,578	1934,847	0	203,478	203,478	99,724	0	0	0	0	0	0	0
10:44:53	-430,517	1968,009	13,457	13,086	9,174	4,824	6,953	21,3	952,233	23,578	1934,881	0	203,478	203,478	99,724	0	0	0	0	0	0	0
10:44:53	-496,923	1963,039	13,164	12,841	9,161	4,773	6,911	21,3	952,233	23,578	1934,909	0	203,478	203,478	99,724	0	0	0	0	0	0	0
10:44:53	-223,266	1960,807	13,115	12,744	9,151	4,75	6,868	21,3	952,233	23,578	1934,935	0	203,478	203,478	99,724	0	0	0	0	0	0	0
10:44:53	-256,298	1958,244	13,115	12,695	9,136	4,724	6,826	21,3	952,233	23,578	1934,958	0	203,478	203,478	99,724	0	0	0	0	0	0	0
10:44:53	-418,432	1954,059	13,017	12,695	9,118	4,681	6,784	21,3	952,233	23,578	1934,977	0	203,478	203,478	99,724	0	0	0	0	0	0	0
10:44:53	-171,447	1952,345	13,115	12,744	9,103	4,663	6,743	21,3	952,233	23,578	1934,994	0	203,478	203,478	99,724	0	0	0	0	0	0	0
10:44:53	-245,544	1949,89	13,115	12,841	9,089	4,638	6,701	21,3	952,233	23,578	1935,009	0	203,478	203,478	99,724	0	0	0	0	0	0	0
10:44:53	-337,731	1946,512	13,017	12,841	9,075	4,603	6,66	21,3	952,233	23,578	1935,021	0	203,478	203,478	99,724	0	0	0	0	0	0	0
10:44:53	-345,813	1943,054	12,822	12,549	9,065	4,567	6,619	21,3	952,233	23,578	1935,029	0	203,478	203,478	99,724	0	0	0	0	0	0	0
10:44:53	-345,715	1939,597	12,627	12,353	9,056	4,531	6,578	21,3	952,233	23,578	1935,033	0	203,478	203,478	99,724	0	0	0	0	0	0	0
10:44:53	-350,524	1936,092	12,334	12,109	9,051	4,495	6,537	21,3	952,233	23,578	1935,035	0	203,478	203,478	99,724	0	0	0	0	0	0	0
10:44:53	-262,597	1933,466	12,138	11,816	9,046	4,468	6,497	21,3	952,233	23,578	1933,466	0	203,478	203,478	99,724	0	0	0	0	0	0	0
10:44:53	-224,658	1931,219	11,992	11,718	9,041	4,445	6,457	21,3	952,233	23,578	1931,219	0	203,478	203,478	99,724	0	0	0	0	0	0	0
10:44:53	-171,081	1929,508	11,992	11,718	9,031	4,427	6,417	21,3	952,233	23,578	1929,508	0	203,478	203,478	99,724	0	0	0	0	0	0	0
10:44:53	-125,463	1928,254	12,041	11,767	9,022	4,414	6,378	21,3	952,233	23,578	1928,254	0	203,478	203,478	99,724	0	0	0	0	0	0	0
10:44:53	-162,878	1926,625	12,138	11,914	9,008	4,398	6,339	21,3	952,233	23,578	1926,625	0	203,478	203,478	99,724	0	0	0	0	0	0	0
10:44:53	-120,837	1925,417	12,285	11,963	8,993	4,385	6,3	21,3	952,233	23,578	1925,417	0	203,478	203,478	99,724	0	0	0	0	0	0	0
10:44:53	-124,487	1924,172	12,334	12,06	8,984	4,372	6,263	21,3	952,233	23,578	1924,172	0	203,478	203,478	99,724	0	0	0	0	0	0	0
10:44:53	-252,734	1921,644	12,334	12,06	8,969	4,346	6,225	21,3	952,233	23,578	1921,644	0	203,478	203,478	99,724	0	0	0	0	0	0	0
10:44:53	-131,591	1920,328	12,285	11,963	8,964	4,333	6,188	21,3	952,233	23,578	1920,328	0	203,478	203,478	99,724	0	0	0	0	0	0	0
10:44:53	-257,495	1917,753	12,187	11,914	8,955	4,306	6,151	21,3	952,233	23,578	1917,753	0	203,478	203,478	99,724	0	0	0	0	0	0	0
10:44:53	-216,845	1915,585	12,041	11,767	8,95	4,284	6,114	21,3	952,233	23,578	1915,585	0	203,478	203,478	99,724	0	0	0	0	0	0	0
10:44:53	-349,67	1912,088	11,748	11,572	8,945	4,248	6,078	21,3	952,233	23,578	1912,088	0	203,478	203,478	99,724	0	0	0	0	0	0	0
10:44:53	-219,848	1909,89	11,601	11,377	8,94	4,225	6,042	21,3	952,233	23,578	1909,89	0	203,478	203,478	99,724	0	0	0	0	0	0	0
10:44:53	-177,05	1908,119	11,406	11,279	8,94	4,207	6,006	21,3	952,233	23,578	1908,119	0	203,478	203,478	99,724	0	0	0	0	0	0	0
10:44:53	-172,326	1906,396	11,308	11,23	8,935	4,189	5,97	21,3	952,233	23,578	1906,396	0	203,478	203,478	99,724	0	0	0	0	0	0	0
10:44:53	-128,039	1905,116	11,259	11,181	8,931	4,176	5,935	21,3	952,233	23,578	1905,116	0	203,478	203,478	99,724	0	0	0	0	0	0	0
10:44:53	-170,959	1903,406	11,259	11,084	8,921	4,158	5,9	21,3	952,233	23,578	1903,406	0	203,478	203,478	99,724	0	0	0	0	0	0	0
10:44:53	-84,863	1902,557	11,259	11,23	8,916	4,15	5,866	21,3	952,233	23,578	1902,557	0	203,478	203,478	99,724	0	0	0	0	0	0	0
10:44:53	-125,488	1901,303	11,308	11,23	8,907	4,137	5,832	21,3	952,233	23,578	1901,303	0	203,478	203,478	99,724	0	0	0	0	0	0	0
10:44:53	3,381	1901,336	11,406	11,279	8,902	4,137	5,798	21,3	952,233	23,578	1901,303	0	203,478	203,478	99,724	0	0	0	0	0	0	0
10:44:53	-169,726	1899,639	11,406	11,279	8,892	4,119	5,766	21,3	952,233	23,578	1899,639	0	203,478	203,478	99,724	0	0	0	0	0	0	0
10:44:53	-84,887	1898,79	11,406	11,23	8,887	4,111	5,733	21,3	952,233	23,578	1898,79	0	203,478	203,478	99,724	0	0	0	0	0	0	0
10:44:53	-173,266	1897,058	11,308	11,279	8,882	4,093	5,701	21,3	952,233	23,578	1897,058	0	203,478	203,478	99,724	0	0	0	0	0	0	0
10:44:53	-86,108	1896,196	11,308	11,23	8,878	4,084	5,669	21,3	952,233	23,578	1896,196	0	203,478	203,478	99,724	0	0	0	0	0	0	0
10:44:53	-127,978	1894,917	11,259	11,181	8,873	4,071	5,638	21,3	952,233	23,578	1894,917	0	203,478	203,478	99,724	0	0	0	0	0	0	0
10:44:53	-216,345	1892,753	11,113	11,084	8,868	4,049	5,607	21,3	952,233	23,578	1892,753	0	203,478	203,478	99,724	0	0	0	0	0	0	0
10:44:53	0	1892,753	11,113	10,937	8,868	4,049	5,576	21,3	952,233	23,578	1892,753	0	203,478	203,478	99,724	0	0	0	0	0	0	0
10:44:53	-85,9	1891,894	11,113	10,937	8,863	4,04	5,546	21,3	952,233	23,578	1891,894	0	203,478	203,478	99,724	0	0	0	0	0	0	0
10:44:53	-83,801	1891,056	11,113	11,035	8,858	4,031	5,516	21,3	952,233	23,578	1891,056	0	203,478	203,478	99,724	0	0	0	0	0	0	0
10:44:53	-172,106	1889,335	11,015	10,937	8,854	4,013	5,487	21,3	952,233	23,578	1889,335	0	203,478	203,478	99,724	0	0	0	0	0	0	0
10:44:53	-127,905	1888,056	10,966	10,888	8,849	4	5,458	21,3	952,233	23,578	1888,056	0	203,478	203,478	99,724	0	0	0	0	0	0	0
10:44:53	0	1888,056	10,966	10,888	8,849	4	5,429	21,3	952,233	23,578	1888,056	0	203,478	203,478	99,724	0	0	0	0	0	0	0
10:44:53	-127,929	1886,777	10,918	10,742	8,844	3,987	5,401	21,3	952,233	23,578	1886,777	0	203,478	203,478	99,724	0	0	0	0	0	0	0
10:44:53	-88,269	1885,894	10,82	10,742	8,844	3,978	5,373	21,3	952,233	23,578	1885,894	0	203,478	203,478	99,724	0	0	0	0	0	0	0
10:44:53	-46,423	1885,43	10,771	10,693	8,844	3,973	5,345	21,3	952,233	23,578	1885,43	0	203,478	203,478	99,724	0	0	0	0	0	0	0
10:44:53	-171,997	1883,71	10,673	10,547	8,839	3,955	5,318	21,3	952,233	23,578	1883,71	0	203,478	203,478	99,724	0	0	0	0	0	0	0
10:44:53	0	1883,71	10,673	10,595	8,839	3,955	5,292	21,3	952,233	23,578	1883,71	0	203,478	203,478	99,724	0	0	0	0	0	0	0
10:44:53	-44,116	1883,269	10,625	10,547	8,839	3,951	5,265	21,3	952,233	23,578	1883,269	0	203,478	203,478	99,724	0	0	0	0	0	0	0
10:44:53	-38,586	1882,883	10,673	10,547	8,835	3,947	5,239	21,3	952,233	23,578	1882,883	0	203,478	203,478	99,724	0	0	0	0	0	0	0
10:44:53	1,318	1882,896	10,771	10,693	8,83	3,947	5,214	21,3	952,233	23,578	1882,883	0	203,478	203,478	99,724	0	0	0	0	0	0	0
10:44:53	-83,752	1882,059	10,771	10,742	8,825	3,938	5,189	21,3	952,233	23,578	1882,059	0	203,478	203,478	99,724	0	0	0	0	0	0	0
10:44:53	46,459	1882,523	10,918	10,84	8,82	3,943	5,165	21,3	952,233	23,578	1882,059	0	203,478	203,478	99,724	0	0	0	0	0	0	0
10:44:53	-82,727	1881,696	10,918	10,84	8,815	3,935	5,14	21,3	952,233	23,578	1881,696	0	203,478	203,478	99,724	0	0	0	0	0	0	0
10:44:53	-88,22	1880,814	10,82	10,693	8,815	3,925	5,117	21,3	952,233	23,578	1880,814	0	203,478	203,478	99,724	0	0	0	0	0	0	0
10:44:53	-44,104	1880,373	10,771	10,693	8,815	3,921	5,093	21,3	952,233	23,578	1880,373	0	203,478	203,478	99,724	0	0	0	0	0	0	0
10:44:53	-169,86	1878,674	10,673	10,595	8,811	3,903	5,07	21,3	952,233	23,578	1878,674	0	203,478	203,478	99,724	0	0	0	0	0	0	0
10:44:53	-4,394	1878,63	10,673	10,547	8,81	3,903	5,047	21,3	952,233	23,578	1878,63	0	203,478	203,478	99,724	0	0	0	0	0	0	0
10:44:53	-39,685	1878,233	10,625	10,547	8,811	3,899	5,024	21,3	952,233	23,578	1878,233	0	203,478	203,478	99,724	0	0	0	0	0	0	0
10:44:53	-136,645	1876,867	10,478	10,4	8,81	3,885	5,002	21,3	952,233	23,578	1876,867	0	203,478	203,478	99,724	0	0	0	0	0	0	0
10:44:53	-80,383	1876,063	10,478	10,498	8,806	3,876	4,98	21,3	952,233	23,578	1876,063	0	203,478	203,478	99,724	0	0	0	0	0	0	0
10:44:53	0	1876,063	10,478	10,4	8,806	3,876	4,958	21,3	952,233	23,578	1876,063	0	203,478	203,478	99,724	0	0	0	0	0	0	0
10:44:53	-41,955	1875,643	10,527	10,547	8,801	3,872	4,937	21,3	952,233	23,578	1875,643	0	203,478	203,478	99,724	0	0	0	0	0	0	0
10:44:53	-81,628	1874,827	10,527	10,498	8,796	3,864	4,916	21,3	952,233	23,578	1874,827	0	203,478	203,478	99,724	0	0	0	0	0	0	0
10:44:53	-44,067	1874,386	10,478	10,498	8,796	3,859	4,895	21,3	952,233	23,578	1874,386	0	203,478	203,478	99,724	0	0	0	0	0	0	0
10:44:53	-85,839	1873,528	10,478	10,4	8,791	3,85	4,875	21,3	952,233	23,578	1873,528	0	203,478	203,478	99,724	0	0	0	0	0	0	0
10:44:53	-36,511	1873,163	10,527	10,498	8,787	3,847	4,855	21,3	952,233	23,578	1873,163	0	203,478	203,478	99,724	0	0	0	0	0	0	0
10:44:53	-5,285	1873,11	10,527	10,498	8,786	3,846	4,835	21,3	952,233	23,578	1873,11	0	203,478	203,478	99,724	0	0	0	0	0	0	0
10:44:53	-79,504	1872,315	10,527	10,498	8,782	3,838	4,815	21,3	952,233	23,578	1872,315	0	203,478	203,478	99,724	0	0	0	0	0	0	0
10:44:53	-5,285	1872,262	10,527	10,498	8,782	3,837	4,796	21,3	952,233	23,578	1872,262	0	203,478	203,478	99,724	0	0	0	0	0	0	0
10:44:53	-80,566	1871,456	10,527	10,498	8,777	3,829	4,777	21,3	952,233	23,578	1871,456	0	203,478	203,478	99,724	0	0	0	0	0	0	0
10:44:53	0	1871,456	10,527	10,498	8,777	3,829	4,759	21,3	952,233	23,578	1871,457	0	203,478	203,478	99,724	0	0	0	0	0	0	0
10:44:53	-84,814	1870,608	10,527	10,4	8,772	3,82	4,74	21,3	952,233	23,578	1870,608	0	203,478	203,478	99,724	0	0	0	0	0	0	0
10:44:53	0	1870,608	10,527	10,351	8,772	3,82	4,722	21,3	952,233	23,578	1870,608	0	203,478	203,478	99,724	0	0	0	0	0	0	0
10:44:53	-122,485	1869,383	10,478	10,4	8,768	3,808	4,704	21,3	952,233	23,578	1869,383	0	203,478	203,478	99,724	0	0	0	0	0	0	0
10:44:53	-6,347	1869,32	10,478	10,351	8,767	3,807	4,687	21,3	952,233	23,578	1869,32	0	203,478	203,478	99,724	0	0	0	0	0	0	0
10:44:53	-44,03	1868,88	10,429	10,4	8,767	3,802	4,669	21,3	952,233	23,578	1868,88	0	203,478	203,478	99,724	0	0	0	0	0	0	0
10:44:53	0	1868,88	10,429	10,205	8,767	3,802	4,652	21,3	952,233	23,578	1868,88	0	203,478	203,478	99,724	0	0	0	0	0	0	0
10:44:53	-167,553	1867,204	10,332	10,205	8,763	3,785	4,635	21,1	952,233	23,578	1867,204	0	203,478	203,478	99,724	0	0	0	0	0	0	0
10:44:53	88,061	1868,085	10,429	10,205	8,763	3,794	4,619	21,1	952,233	23,578	1867,205	0	203,478	203,478	99,724	0	0	0	0	0	0	0
10:44:53	-138,598	1866,699	10,283	10,205	8,763	3,78	4,602	21,1	952,233	23,578	1866,699	0	203,478	203,478	99,724	0	0	0	0	0	0	0
10:44:53	44,03	1867,139	10,332	10,302	8,763	3,784	4,586	21,1	952,233	23,578	1866,699	0	203,478	203,478	99,724	0	0	0	0	0	0	0
10:44:53	10,827	1867,247	10,429	10,302	8,758	3,786	4,571	21,1	952,233	23,578	1866,7	0	203,478	203,478	99,724	0	0	0	0	0	0	0
10:44:53	-94,543	1866,302	10,332	10,302	8,758	3,776	4,555	21,1	952,233	23,578	1866,302	0	203,478	203,478	99,724	0	0	0	0	0	0	0
10:44:53	-77,221	1865,53	10,332	10,205	8,753	3,768	4,54	21,1	952,233	23,578	1865,53	0	203,478	203,478	99,724	0	0	0	0	0	0	0
10:44:53	88,037	1866,41	10,429	10,302	8,753	3,777	4,525	21,1	952,233	23,578	1865,531	0	203,478	203,478	99,724	0	0	0	0	0	0	0
10:44:53	-88,037	1865,53	10,332	10,205	8,753	3,768	4,51	21,1	952,233	23,578	1865,53	0	203,478	203,478	99,724	0	0	0	0	0	0	0
10:44:53	0	1865,53	10,332	10,302	8,753	3,768	4,495	21,1	952,233	23,578	1865,53	0	203,478	203,478	99,724	0	0	0	0	0	0	0
10:44:53	-84,777	1864,682	10,332	10,205	8,749	3,759	4,481	21,1	952,233	23,578	1864,682	0	201,058	201,058	99,713	0	0	0	0	0	0	0
10:44:53	88,024	1865,562	10,429	10,302	8,749	3,768	4,467	21,1	952,233	23,578	1864,683	0	201,058	201,058	99,713	0	0	0	0	0	0	0
10:44:53	-88,024	1864,682	10,332	10,205	8,749	3,759	4,453	21,1	952,233	23,578	1864,682	0	201,058	201,058	99,713	0	0	0	0	0	0	0
10:44:53	0	1864,682	10,332	10,205	8,749	3,759	4,439	21,1	952,233	23,578	1864,682	0	201,058	201,058	99,713	0	0	0	0	0	0	0
10:44:53	-44,006	1864,242	10,283	10,156	8,749	3,755	4,426	21,1	952,233	23,578	1864,242	0	201,058	201,058	99,713	0	0	0	0	0	0	0
10:44:53	-47,277	1863,769	10,332	10,205	8,743	3,75	4,413	21,1	952,233	23,578	1863,769	0	201,058	201,058	99,713	0	0	0	0	0	0	0
10:44:53	-43,994	1863,329	10,283	10,205	8,743	3,745	4,4	21,1	952,233	23,578	1863,329	0	201,058	201,058	99,713	0	0	0	0	0	0	0
10:44:54	0	1863,329	10,283	10,058	8,743	3,745	4,387	21,1	952,233	23,578	1863,329	0	201,058	201,058	99,713	0	0	0	0	0	0	0
10:44:54	-88	1862,449	10,185	10,009	8,743	3,736	4,374	21,1	952,233	23,578	1862,449	0	201,058	201,058	99,713	0	0	0	0	0	0	0
10:44:54	0	1862,449	10,185	10,058	8,743	3,736	4,362	21,1	952,233	23,578	1862,449	0	201,058	201,058	99,713	0	0	0	0	0	0	0
10:44:54	-43,994	1862,009	10,136	10,058	8,743	3,732	4,349	21,1	952,233	23,578	1862,009	0	201,058	201,058	99,713	0	0	0	0	0	0	0
10:44:54	0	1862,009	10,136	10,009	8,743	3,732	4,337	21,1	952,233	23,578	1862,009	0	201,058	201,058	99,713	0	0	0	0	0	0	0
10:44:54	47,216	1862,481	10,283	10,058	8,739	3,736	4,325	21,1	952,233	23,578	1862,01	0	201,058	201,058	99,713	0	0	0	0	0	0	0
10:44:54	44,006	1862,921	10,332	10,156	8,739	3,741	4,314	21,1	952,233	23,578	1862,011	0	201,058	201,058	99,713	0	0	0	0	0	0	0
10:44:54	-83,74	1862,084	10,332	10,205	8,734	3,732	4,302	21,1	952,233	23,578	1862,011	0	201,058	201,058	99,713	0	0	0	0	0	0	0
10:44:54	88	1862,964	10,429	10,302	8,734	3,741	4,291	21,1	952,233	23,578	1862,012	0	201,058	201,058	99,713	0	0	0	0	0	0	0
10:44:54	-82,678	1862,137	10,429	10,205	8,729	3,733	4,28	21,1	952,233	23,578	1862,012	0	201,058	201,058	99,713	0	0	0	0	0	0	0
10:44:54	-87,988	1861,257	10,332	10,205	8,729	3,724	4,27	21,1	952,233	23,578	1861,257	0	201,058	201,058	99,713	0	0	0	0	0	0	0
10:44:54	-43,994	1860,817	10,283	10,205	8,729	3,719	4,259	21,1	952,233	23,578	1860,817	0	201,058	201,058	99,713	0	0	0	0	0	0	0
10:44:54	0	1860,817	10,283	10,156	8,729	3,719	4,248	21,1	952,233	23,578	1860,817	0	201,058	201,058	99,713	0	0	0	0	0	0	0
10:44:54	0	1860,817	10,283	10,156	8,729	3,719	4,238	21,1	952,233	23,578	1860,817	0	201,058	201,058	99,713	0	0	0	0	0	0	0
10:44:54	0	1860,817	10,283	10,156	8,729	3,719	4,228	21,1	952,233	23,578	1860,817	0	201,058	201,058	99,713	0	0	0	0	0	0	0
10:44:54	-131,945	1859,498	10,136	10,009	8,729	3,706	4,217	21,1	952,233	23,578	1859,498	0	201,058	201,058	99,713	0	0	0	0	0	0	0
10:44:54	43,981	1859,938	10,185	10,058	8,729	3,71	4,207	21,1	952,233	23,578	1859,498	0	201,058	201,058	99,713	0	0	0	0	0	0	0
10:44:54	-43,981	1859,498	10,136	10,009	8,729	3,706	4,198	21,1	952,233	23,578	1859,498	0	201,058	201,058	99,713	0	0	0	0	0	0	0
10:44:54	-87,951	1858,618	10,039	10,009	8,729	3,697	4,188	21,1	952,233	23,578	1858,618	0	201,058	201,058	99,713	0	0	0	0	0	0	0
10:44:54	0	1858,618	10,039	9,961	8,729	3,697	4,178	21,1	952,233	23,578	1858,618	0	201,058	201,058	99,713	0	0	0	0	0	0	0
10:44:54	-82,629	1857,792	10,039	9,961	8,724	3,688	4,169	21,1	952,233	23,578	1857,792	0	201,058	201,058	99,713	0	0	0	0	0	0	0
10:44:54	0	1857,792	10,039	9,863	8,724	3,688	4,159	21,1	952,233	23,578	1857,792	0	201,058	201,058	99,713	0	0	0	0	0	0	0
10:44:54	87,939	1858,672	10,136	9,961	8,724	3,697	4,15	21,1	952,233	23,578	1857,793	0	201,058	201,058	99,713	0	0	0	0	0	0	0
10:44:54	-171,655	1856,955	10,039	10,009	8,72	3,679	4,141	21,1	952,233	23,578	1856,955	0	201,058	201,058	99,713	0	0	0	0	0	0	0
10:44:54	0	1856,955	10,039	9,961	8,72	3,679	4,132	21,1	952,233	23,578	1856,955	0	201,058	201,058	99,713	0	0	0	0	0	0	0
10:44:54	87,939	1857,834	10,136	9,961	8,72	3,689	4,123	21,1	952,233	23,578	1856,956	0	201,058	201,058	99,713	0	0	0	0	0	0	0
10:44:54	-87,939	1856,955	10,039	9,961	8,72	3,679	4,114	21,1	952,233	23,578	1856,955	0	201,058	201,058	99,713	0	0	0	0	0	0	0
10:44:54	-43,957	1856,515	9,99	9,814	8,72	3,675	4,106	21,1	952,233	23,578	1856,515	0	201,058	201,058	99,713	0	0	0	0	0	0	0
10:44:54	-82,641	1855,689	9,99	9,863	8,715	3,666	4,097	21,1	952,233	23,578	1855,689	0	201,058	201,058	99,713	0	0	0	0	0	0	0
10:44:54	0	1855,689	9,99	9,863	8,715	3,666	4,089	21,1	952,233	23,578	1855,689	0	201,058	201,058	99,713	0	0	0	0	0	0	0
10:44:54	-81,555	1854,873	9,99	9,961	8,71	3,658	4,08	21,1	952,233	23,578	1854,873	0	201,058	201,058	99,713	0	0	0	0	0	0	0
10:44:54	35,302	1855,226	10,039	10,009	8,71	3,662	4,072	21,1	952,233	23,578	1854,874	0	201,058	201,058	99,713	0	0	0	0	0	0	0
10:44:54	-43,945	1854,787	9,99	9,961	8,71	3,657	4,064	21,1	952,233	23,578	1854,787	0	201,058	201,058	99,713	0	0	0	0	0	0	0
10:44:54	-74,035	1854,047	9,99	9,961	8,706	3,649	4,056	21,1	952,233	23,578	1854,047	0	201,058	201,058	99,713	0	0	0	0	0	0	0
10:44:54	0	1854,047	9,99	9,961	8,706	3,649	4,048	21,1	952,233	23,578	1854,047	0	201,058	201,058	99,713	0	0	0	0	0	0	0
10:44:54	-43,945	1853,607	9,941	9,863	8,706	3,645	4,04	21,1	952,233	23,578	1853,607	0	201,058	201,058	99,713	0	0	0	0	0	0	0
10:44:54	0	1853,607	9,941	9,814	8,706	3,645	4,032	21,1	952,233	23,578	1853,607	0	201,058	201,058	99,713	0	0	0	0	0	0	0
10:44:54	-131,811	1852,289	9,795	9,716	8,706	3,631	4,024	21,1	952,233	23,578	1852,289	0	201,058	201,058	99,713	0	0	0	0	0	0	0
10:44:54	35,351	1852,643	9,843	9,716	8,705	3,635	4,017	21,1	952,233	23,578	1852,289	0	201,058	201,058	99,713	0	0	0	0	0	0	0
10:44:54	0	1852,643	9,843	9,814	8,705	3,635	4,009	21,1	952,233	23,578	1852,29	0	201,058	201,058	99,713	0	0	0	0	0	0	0
10:44:54	59,912	1853,242	9,99	9,863	8,701	3,641	4,002	21,1	952,233	23,578	1852,291	0	201,058	201,058	99,713	0	0	0	0	0	0	0
10:44:54	-43,945	1852,802	9,941	9,814	8,701	3,637	3,995	21,1	952,233	23,578	1852,291	0	201,058	201,058	99,713	0	0	0	0	0	0	0
10:44:54	-9,692	1852,705	9,941	9,814	8,7	3,636	3,988	21,1	952,233	23,578	1852,292	0	201,058	201,058	99,713	0	0	0	0	0	0	0
10:44:54	43,945	1853,145	9,99	9,961	8,7	3,64	3,981	21,1	952,233	23,578	1852,293	0	201,058	201,058	99,713	0	0	0	0	0	0	0
10:44:54	0	1853,145	9,99	9,961	8,7	3,64	3,974	21,1	952,233	23,578	1852,293	0	201,058	201,058	99,713	0	0	0	0	0	0	0
10:44:54	-122,119	1851,924	9,843	9,668	8,701	3,628	3,967	21,1	952,233	23,578	1851,924	0	201,058	201,058	99,713	0	0	0	0	0	0	0
10:44:54	27,966	1852,203	9,795	9,668	8,705	3,63	3,961	21,1	952,233	23,578	1851,924	0	201,058	201,058	99,713	0	0	0	0	0	0	0
10:44:54	43,933	1852,643	9,843	9,668	8,705	3,635	3,954	21,1	952,233	23,578	1851,925	0	201,058	201,058	99,713	0	0	0	0	0	0	0
10:44:54	15,966	1852,802	9,941	9,716	8,701	3,637	3,948	21,1	952,233	23,578	1851,925	0	201,058	201,058	99,713	0	0	0	0	0	0	0
10:44:54	34,252	1853,145	9,99	9,863	8,7	3,64	3,942	21,1	952,233	23,578	1851,927	0	201,058	201,058	99,713	0	0	0	0	0	0	0
10:44:54	0	1853,145	9,99	9,961	8,7	3,64	3,936	21,1	952,233	23,578	1851,928	0	201,058	201,058	99,713	0	0	0	0	0	0	0
10:44:54	43,945	1853,584	10,039	10,009	8,7	3,645	3,931	21,1	952,233	23,578	1851,93	0	201,058	201,058	99,713	0	0	0	0	0	0	0
10:44:54	87,89	1854,463	10,136	10,009	8,7	3,654	3,925	21,1	952,233	23,578	1851,932	0	201,058	201,058	99,713	0	0	0	0	0	0	0
10:44:54	9,692	1854,56	10,136	10,058	8,701	3,655	3,92	21,1	952,233	23,578	1851,935	0	201,058	201,058	99,713	0	0	0	0	0	0	0
10:44:54	0	1854,56	10,136	10,058	8,701	3,655	3,915	21,1	952,233	23,578	1851,937	0	201,058	201,058	99,713	0	0	0	0	0	0	0
10:44:54	-87,89	1853,681	10,039	9,961	8,701	3,646	3,909	21,1	952,233	23,578	1851,939	0	201,058	201,058	99,713	0	0	0	0	0	0	0
10:44:54	0	1853,681	10,039	9,863	8,701	3,646	3,904	21,1	952,233	23,578	1851,941	0	201,058	201,058	99,713	0	0	0	0	0	0	0
10:44:54	87,89	1854,56	10,136	10,009	8,701	3,655	3,899	21,1	952,233	23,578	1851,943	0	201,058	201,058	99,713	0	0	0	0	0	0	0
10:44:54	0	1854,56	10,136	10,009	8,701	3,655	3,895	21,1	952,233	23,578	1851,946	0	201,058	201,058	99,713	0	0	0	0	0	0	0
10:44:54	0	1854,56	10,136	10,009	8,701	3,655	3,89	21,1	952,233	23,578	1851,948	0	201,058	201,058	99,713	0	0	0	0	0	0	0
10:44:54	-87,89	1853,681	10,039	9,961	8,701	3,646	3,885	21,1	952,233	23,578	1851,95	0	201,058	201,058	99,713	0	0	0	0	0	0	0
10:44:54	0	1853,681	10,039	9,961	8,701	3,646	3,88	21,1	952,233	23,578	1851,952	0	201,058	201,058	99,713	0	0	0	0	0	0	0
10:44:54	0	1853,681	10,039	9,863	8,701	3,646	3,876	21,1	952,233	23,578	1851,953	0	201,058	201,058	99,713	0	0	0	0	0	0	0
10:44:54	87,89	1854,56	10,136	10,058	8,701	3,655	3,871	21,1	952,233	23,578	1851,956	0	201,058	201,058	99,713	0	0	0	0	0	0	0
10:44:54	0	1854,56	10,136	10,156	8,701	3,655	3,867	21,1	952,233	23,578	1851,958	0	201,058	201,058	99,713	0	0	0	0	0	0	0
10:44:54	-131,835	1853,242	9,99	9,863	8,701	3,641	3,863	21,1	952,233	23,578	1851,96	0	201,058	201,058	99,713	0	0	0	0	0	0	0
10:44:54	43,945	1853,681	10,039	9,961	8,701	3,646	3,858	21,1	952,233	23,578	1851,961	0	201,058	201,058	99,713	0	0	0	0	0	0	0
10:44:54	-43,945	1853,242	9,99	9,863	8,701	3,641	3,854	21,1	952,233	23,578	1851,963	0	201,058	201,058	99,713	0	0	0	0	0	0	0
10:44:54	34,252	1853,584	10,039	9,961	8,7	3,645	3,85	21,1	952,233	23,578	1851,964	0	201,058	201,058	99,713	0	0	0	0	0	0	0
10:44:54	-34,252	1853,242	9,99	9,961	8,701	3,641	3,846	21,1	952,233	23,578	1851,966	0	201,058	201,058	99,713	0	0	0	0	0	0	0
10:44:54	0	1853,242	9,99	9,863	8,701	3,641	3,842	21,1	952,233	23,578	1851,967	0	201,058	201,058	99,713	0	0	0	0	0	0	0
10:44:54	-9,692	1853,145	9,99	9,716	8,7	3,64	3,838	21,1	952,233	23,578	1851,968	0	201,058	201,058	99,713	0	0	0	0	0	0	0
10:44:54	9,692	1853,242	9,99	9,863	8,701	3,641	3,834	21,1	952,233	23,578	1851,969	0	201,058	201,058	99,713	0	0	0	0	0	0	0
10:44:54	-9,692	1853,145	9,99	9,863	8,7	3,64	3,83	21,1	952,233	23,578	1851,97	0	201,058	201,058	99,713	0	0	0	0	0	0	0
10:44:54	43,945	1853,584	10,039	9,863	8,7	3,645	3,827	21,1	952,233	23,578	1851,972	0	201,058	201,058	99,713	0	0	0	0	0	0	0
10:44:54	-43,945	1853,145	9,99	9,863	8,7	3,64	3,823	21,1	952,233	23,578	1851,973	0	201,058	201,058	99,713	0	0	0	0	0	0	0
10:44:54	131,835	1854,463	10,136	10,009	8,7	3,654	3,82	21,1	952,233	23,578	1851,976	0	201,058	201,058	99,713	0	0	0	0	0	0	0
10:44:54	-87,89	1853,584	10,039	10,009	8,7	3,645	3,816	21,1	952,233	23,578	1851,977	0	201,058	201,058	99,713	0	0	0	0	0	0	0
10:44:54	0	1853,584	10,039	10,009	8,7	3,645	3,813	21,1	952,233	23,578	1851,979	0	201,058	201,058	99,713	0	0	0	0	0	0	0
10:44:54	0	1853,584	10,039	9,863	8,7	3,645	3,81	21,1	952,233	23,578	1851,981	0	201,058	201,058	99,713	0	0	0	0	0	0	0
10:44:54	0	1853,584	10,039	10,009	8,7	3,645	3,806	21,1	952,233	23,578	1851,982	0	201,058	201,058	99,713	0	0	0	0	0	0	0
10:44:54	-43,945	1853,145	9,99	9,814	8,7	3,64	3,803	21,1	952,233	23,578	1851,983	0	201,058	201,058	99,713	0	0	0	0	0	0	0
10:44:54	0	1853,145	9,99	9,814	8,7	3,64	3,8	21,1	952,233	23,578	1851,984	0	201,058	201,058	99,713	0	0	0	0	0	0	0
10:44:54	43,945	1853,584	10,039	9,863	8,7	3,645	3,797	21	952,233	23,578	1851,986	0	201,058	201,058	99,713	0	0	0	0	0	0	0
10:44:54	87,89	1854,463	10,136	9,961	8,7	3,654	3,794	21	952,233	23,578	1851,989	0	201,058	201,058	99,713	0	0	0	0	0	0	0
10:44:54	-131,835	1853,145	9,99	9,863	8,7	3,64	3,791	21	952,233	23,578	1851,99	0	201,058	201,058	99,713	0	0	0	0	0	0	0
10:44:54	43,945	1853,584	10,039	10,009	8,7	3,645	3,788	21	952,233	23,578	1851,991	0	201,058	201,058	99,713	0	0	0	0	0	0	0
10:44:54	0	1853,584	10,039	9,863	8,7	3,645	3,785	21	952,233	23,578	1851,993	0	201,058	201,058	99,713	0	0	0	0	0	0	0
10:44:54	0	1853,584	10,039	9,863	8,7	3,645	3,783	21	952,233	23,578	1851,995	0	201,058	201,058	99,713	0	0	0	0	0	0	0
10:44:54	9,692	1853,681	10,039	9,863	8,701	3,646	3,78	21	952,233	23,578	1851,996	0	201,058	201,058	99,713	0	0	0	0	0	0	0
10:44:54	-9,692	1853,584	10,039	9,863	8,7	3,645	3,777	21	952,233	23,578	1851,998	0	201,058	201,058	99,713	0	0	0	0	0	0	0
10:44:54	-43,945	1853,145	9,99	9,863	8,7	3,64	3,775	21	952,233	23,578	1851,999	0	201,058	201,058	99,713	0	0	0	0	0	0	0
10:44:54	43,945	1853,584	10,039	9,961	8,7	3,645	3,772	21	952,233	23,578	1852,001	0	201,058	201,058	99,713	0	0	0	0	0	0	0
10:44:54	-43,945	1853,145	9,99	9,814	8,7	3,64	3,769	21	952,233	23,578	1852,002	0	200,301	200,301	99,71	0	0	0	0	0	0	0
10:44:54	43,945	1853,584	10,039	9,863	8,7	3,645	3,767	21	952,233	23,578	1852,003	0	200,301	200,301	99,71	0	0	0	0	0	0	0
10:44:54	0	1853,584	10,039	9,863	8,7	3,645	3,765	21	952,233	23,578	1852,005	0	200,301	200,301	99,71	0	0	0	0	0	0	0
10:44:54	87,89	1854,463	10,136	9,961	8,7	3,654	3,762	21	952,233	23,578	1852,007	0	200,301	200,301	99,71	0	0	0	0	0	0	0
10:44:54	-87,89	1853,584	10,039	9,961	8,7	3,645	3,76	21	952,233	23,578	1852,009	0	200,301	200,301	99,71	0	0	0	0	0	0	0
10:44:54	0	1853,584	10,039	9,961	8,7	3,645	3,758	21	952,233	23,578	1852,011	0	200,301	200,301	99,71	0	0	0	0	0	0	0
10:44:54	87,89	1854,463	10,136	10,009	8,7	3,654	3,756	21	952,233	23,578	1852,013	0	200,301	200,301	99,71	0	0	0	0	0	0	0
10:44:55	-78,198	1853,681	10,039	9,961	8,701	3,646	3,754	21	952,233	23,578	1852,015	0	200,301	200,301	99,71	0	0	0	0	0	0	0
10:44:55	-9,692	1853,584	10,039	9,961	8,7	3,645	3,752	21	952,233	23,578	1852,016	0	200,301	200,301	99,71	0	0	0	0	0	0	0
10:44:55	87,89	1854,463	10,136	9,961	8,7	3,654	3,75	21	952,233	23,578	1852,019	0	200,301	200,301	99,71	0	0	0	0	0	0	0
10:44:55	0	1854,463	10,136	10,058	8,7	3,654	3,748	21	952,233	23,578	1852,021	0	200,301	200,301	99,71	0	0	0	0	0	0	0
10:44:55	9,692	1854,56	10,136	9,961	8,701	3,655	3,746	21	952,233	23,578	1852,024	0	200,301	200,301	99,71	0	0	0	0	0	0	0
10:44:55	-87,89	1853,681	10,039	9,961	8,701	3,646	3,744	21	952,233	23,578	1852,026	0	200,301	200,301	99,71	0	0	0	0	0	0	0
10:44:55	-43,945	1853,242	9,99	9,961	8,701	3,641	3,742	21	952,233	23,578	1852,027	0	200,301	200,301	99,71	0	0	0	0	0	0	0
10:44:55	43,945	1853,681	10,039	9,863	8,701	3,646	3,74	21	952,233	23,578	1852,028	0	200,301	200,301	99,71	0	0	0	0	0	0	0
10:44:55	-43,945	1853,242	9,99	9,814	8,701	3,641	3,738	21	952,233	23,578	1852,03	0	200,301	200,301	99,71	0	0	0	0	0	0	0
10:44:55	-9,692	1853,145	9,99	9,863	8,7	3,64	3,736	21	952,233	23,578	1852,031	0	200,301	200,301	99,71	0	0	0	0	0	0	0
10:44:55	53,637	1853,681	10,039	9,961	8,701	3,646	3,734	21	952,233	23,578	1852,032	0	200,301	200,301	99,71	0	0	0	0	0	0	0
10:44:55	-53,637	1853,145	9,99	9,863	8,7	3,64	3,733	21	952,233	23,578	1852,033	0	200,301	200,301	99,71	0	0	0	0	0	0	0
10:44:55	0	1853,145	9,99	9,961	8,7	3,64	3,731	21	952,233	23,578	1852,035	0	200,301	200,301	99,71	0	0	0	0	0	0	0
10:44:55	-43,945	1852,705	9,941	9,814	8,7	3,636	3,729	21	952,233	23,578	1852,035	0	200,301	200,301	99,71	0	0	0	0	0	0	0
10:44:55	0	1852,705	9,941	9,716	8,7	3,636	3,727	21	952,233	23,578	1852,036	0	200,301	200,301	99,71	0	0	0	0	0	0	0
10:44:55	43,945	1853,145	9,99	9,863	8,7	3,64	3,725	21	952,233	23,578	1852,037	0	200,301	200,301	99,71	0	0	0	0	0	0	0
10:44:55	-43,945	1852,705	9,941	9,961	8,7	3,636	3,724	21	952,233	23,578	1852,038	0	200,301	200,301	99,71	0	0	0	0	0	0	0
10:44:55	43,945	1853,145	9,99	9,961	8,7	3,64	3,722	21	952,233	23,578	1852,039	0	200,301	200,301	99,71	0	0	0	0	0	0	0
10:44:55	0	1853,145	9,99	9,961	8,7	3,64	3,72	21	952,233	23,578	1852,04	0	200,301	200,301	99,71	0	0	0	0	0	0	0
10:44:55	43,945	1853,584	10,039	9,961	8,7	3,645	3,719	21	952,233	23,578	1852,042	0	200,301	200,301	99,71	0	0	0	0	0	0	0
10:44:55	-43,945	1853,145	9,99	9,863	8,7	3,64	3,717	21	952,233	23,578	1852,043	0	200,301	200,301	99,71	0	0	0	0	0	0	0
10:44:55	43,945	1853,584	10,039	9,961	8,7	3,645	3,716	21	952,233	23,578	1852,044	0	200,301	200,301	99,71	0	0	0	0	0	0	0
10:44:55	-43,945	1853,145	9,99	9,863	8,7	3,64	3,714	21	952,233	23,578	1852,045	0	200,301	200,301	99,71	0	0	0	0	0	0	0
10:44:55	131,835	1854,463	10,136	10,009	8,7	3,654	3,713	21	952,233	23,578	1852,048	0	200,301	200,301	99,71	0	0	0	0	0	0	0
10:44:55	-78,198	1853,681	10,039	9,863	8,701	3,646	3,712	21	952,233	23,578	1852,049	0	200,301	200,301	99,71	0	0	0	0	0	0	0
10:44:55	-9,692	1853,584	10,039	10,009	8,7	3,645	3,711	21	952,233	23,578	1852,051	0	200,301	200,301	99,71	0	0	0	0	0	0	0
10:44:55	0	1853,584	10,039	9,961	8,7	3,645	3,709	21	952,233	23,578	1852,053	0	200,301	200,301	99,71	0	0	0	0	0	0	0
10:44:55	0	1853,584	10,039	9,961	8,7	3,645	3,708	21	952,233	23,578	1852,054	0	200,301	200,301	99,71	0	0	0	0	0	0	0
10:44:55	0	1853,584	10,039	9,961	8,7	3,645	3,707	21	952,233	23,578	1852,056	0	200,301	200,301	99,71	0	0	0	0	0	0	0
10:44:55	-43,945	1853,145	9,99	9,863	8,7	3,64	3,706	21	952,233	23,578	1852,057	0	200,301	200,301	99,71	0	0	0	0	0	0	0
10:44:55	0	1853,145	9,99	9,863	8,7	3,64	3,704	21	952,233	23,578	1852,058	0	200,301	200,301	99,71	0	0	0	0	0	0	0
10:44:55	43,945	1853,584	10,039	9,863	8,7	3,645	3,703	21	952,233	23,578	1852,059	0	200,301	200,301	99,71	0	0	0	0	0	0	0
10:44:55	-34,252	1853,242	9,99	9,863	8,701	3,641	3,702	21	952,233	23,578	1852,06	0	200,301	200,301	99,71	0	0	0	0	0	0	0
10:44:55	71,899	1853,961	9,99	9,863	8,705	3,649	3,701	21	952,233	23,578	1852,062	0	200,301	200,301	99,71	0	0	0	0	0	0	0
10:44:55	0	1853,961	9,99	9,863	8,705	3,649	3,7	21	952,233	23,578	1852,064	0	200,301	200,301	99,71	0	0	0	0	0	0	0
10:44:55	43,957	1854,4	10,039	9,961	8,705	3,653	3,699	21	952,233	23,578	1852,067	0	200,301	200,301	99,71	0	0	0	0	0	0	0
10:44:55	-71,911	1853,681	10,039	9,961	8,701	3,646	3,698	21	952,233	23,578	1852,068	0	200,301	200,301	99,71	0	0	0	0	0	0	0
10:44:55	0	1853,681	10,039	10,009	8,701	3,646	3,697	21	952,233	23,578	1852,07	0	200,301	200,301	99,71	0	0	0	0	0	0	0
10:44:55	0	1853,681	10,039	9,863	8,701	3,646	3,696	21	952,233	23,578	1852,071	0	200,301	200,301	99,71	0	0	0	0	0	0	0
10:44:55	-9,692	1853,584	10,039	9,961	8,7	3,645	3,695	21	952,233	23,578	1852,073	0	200,301	200,301	99,71	0	0	0	0	0	0	0
10:44:55	9,692	1853,681	10,039	10,058	8,701	3,646	3,694	21	952,233	23,578	1852,074	0	200,301	200,301	99,71	0	0	0	0	0	0	0
10:44:55	87,89	1854,56	10,136	10,009	8,701	3,655	3,693	21	952,233	23,578	1852,077	0	200,301	200,301	99,71	0	0	0	0	0	0	0
10:44:55	-87,89	1853,681	10,039	9,961	8,701	3,646	3,692	21	952,233	23,578	1852,078	0	200,301	200,301	99,71	0	0	0	0	0	0	0
10:44:55	87,89	1854,56	10,136	10,009	8,701	3,655	3,691	21	952,233	23,578	1852,081	0	200,301	200,301	99,71	0	0	0	0	0	0	0
10:44:55	-141,528	1853,145	9,99	9,863	8,7	3,64	3,69	21	952,233	23,578	1852,082	0	200,301	200,301	99,71	0	0	0	0	0	0	0
10:44:55	0	1853,145	9,99	9,961	8,7	3,64	3,689	21	952,233	23,578	1852,083	0	200,301	200,301	99,71	0	0	0	0	0	0	0
10:44:55	43,945	1853,584	10,039	9,961	8,7	3,645	3,689	21	952,233	23,578	1852,084	0	200,301	200,301	99,71	0	0	0	0	0	0	0
10:44:55	0	1853,584	10,039	10,009	8,7	3,645	3,688	21	952,233	23,578	1852,086	0	200,301	200,301	99,71	0	0	0	0	0	0	0
10:44:55	-87,89	1852,705	9,941	9,814	8,7	3,636	3,687	21	952,233	23,578	1852,087	0	200,301	200,301	99,71	0	0	0	0	0	0	0
10:44:55	43,945	1853,145	9,99	9,863	8,7	3,64	3,686	21	952,233	23,578	1852,088	0	200,301	200,301	99,71	0	0	0	0	0	0	0
10:44:55	0	1853,145	9,99	9,961	8,7	3,64	3,685	21	952,233	23,578	1852,089	0	200,301	200,301	99,71	0	0	0	0	0	0	0
10:44:55	0	1853,145	9,99	9,814	8,7	3,64	3,684	21	952,233	23,578	1852,09	0	200,301	200,301	99,71	0	0	0	0	0	0	0
10:44:55	-43,945	1852,705	9,941	9,814	8,7	3,636	3,683	21	952,233	23,578	1852,09	0	200,301	200,301	99,71	0	0	0	0	0	0	0
10:44:55	0	1852,705	9,941	9,814	8,7	3,636	3,682	21	952,233	23,578	1852,091	0	200,301	200,301	99,71	0	0	0	0	0	0	0
10:44:55	43,945	1853,145	9,99	9,961	8,7	3,64	3,681	21	952,233	23,578	1852,092	0	200,301	200,301	99,71	0	0	0	0	0	0	0
10:44:55	0	1853,145	9,99	9,863	8,7	3,64	3,68	21	952,233	23,578	1852,093	0	200,301	200,301	99,71	0	0	0	0	0	0	0
10:44:55	43,945	1853,584	10,039	9,814	8,7	3,645	3,68	21	952,233	23,578	1852,095	0	200,301	200,301	99,71	0	0	0	0	0	0	0
10:44:55	0	1853,584	10,039	9,961	8,7	3,645	3,679	21	952,233	23,578	1852,096	0	200,301	200,301	99,71	0	0	0	0	0	0	0
10:44:55	-43,945	1853,145	9,99	9,863	8,7	3,64	3,678	21	952,233	23,578	1852,097	0	200,301	200,301	99,71	0	0	0	0	0	0	0
10:44:55	43,945	1853,584	10,039	9,961	8,7	3,645	3,678	21	952,233	23,578	1852,099	0	200,301	200,301	99,71	0	0	0	0	0	0	0
10:44:55	0	1853,584	10,039	9,961	8,7	3,645	3,677	21	952,233	23,578	1852,1	0	200,301	200,301	99,71	0	0	0	0	0	0	0
10:44:55	87,89	1854,463	10,136	10,009	8,7	3,654	3,677	21	952,233	23,578	1852,103	0	200,301	200,301	99,71	0	0	0	0	0	0	0
10:44:55	0	1854,463	10,136	10,058	8,7	3,654	3,676	21	952,233	23,578	1852,105	0	200,301	200,301	99,71	0	0	0	0	0	0	0
10:44:55	-87,89	1853,584	10,039	9,863	8,7	3,645	3,675	21	952,233	23,578	1852,107	0	200,301	200,301	99,71	0	0	0	0	0	0	0
10:44:55	0	1853,584	10,039	9,961	8,7	3,645	3,675	21	952,233	23,578	1852,108	0	200,301	200,301	99,71	0	0	0	0	0	0	0
10:44:55	87,89	1854,463	10,136	10,058	8,7	3,654	3,674	21	952,233	23,578	1852,111	0	200,301	200,301	99,71	0	0	0	0	0	0	0
10:44:55	-87,89	1853,584	10,039	9,961	8,7	3,645	3,674	21	952,233	23,578	1852,112	0	200,301	200,301	99,71	0	0	0	0	0	0	0
10:44:55	87,89	1854,463	10,136	10,058	8,7	3,654	3,673	21	952,233	23,578	1852,114	0	200,301	200,301	99,71	0	0	0	0	0	0	0
10:44:55	0	1854,463	10,136	10,009	8,7	3,654	3,673	21	952,233	23,578	1852,117	0	200,301	200,301	99,71	0	0	0	0	0	0	0
10:44:55	0	1854,463	10,136	9,961	8,7	3,654	3,673	21	952,233	23,578	1852,119	0	200,301	200,301	99,71	0	0	0	0	0	0	0
10:44:55	-87,89	1853,584	10,039	9,961	8,7	3,645	3,672	21	952,233	23,578	1852,121	0	200,301	200,301	99,71	0	0	0	0	0	0	0
10:44:55	0	1853,584	10,039	9,961	8,7	3,645	3,672	21	952,233	23,578	1852,122	0	200,301	200,301	99,71	0	0	0	0	0	0	0
10:44:55	87,89	1854,463	10,136	10,058	8,7	3,654	3,671	21	952,233	23,578	1852,125	0	200,301	200,301	99,71	0	0	0	0	0	0	0
10:44:55	-87,89	1853,584	10,039	9,961	8,7	3,645	3,671	21	952,233	23,578	1852,126	0	200,301	200,301	99,71	0	0	0	0	0	0	0
10:44:55	0	1853,584	10,039	9,961	8,7	3,645	3,67	21	952,233	23,578	1852,128	0	200,301	200,301	99,71	0	0	0	0	0	0	0
10:44:55	0	1853,584	10,039	9,961	8,7	3,645	3,67	21	952,233	23,578	1852,129	0	200,301	200,301	99,71	0	0	0	0	0	0	0
10:44:55	-43,945	1853,145	9,99	9,863	8,7	3,64	3,669	21	952,233	23,578	1852,13	0	200,301	200,301	99,71	0	0	0	0	0	0	0
10:44:55	131,835	1854,463	10,136	10,009	8,7	3,654	3,669	21	952,233	23,578	1852,133	0	200,301	200,301	99,71	0	0	0	0	0	0	0
10:44:55	-87,89	1853,584	10,039	10,009	8,7	3,645	3,668	21	952,233	23,578	1852,134	0	200,301	200,301	99,71	0	0	0	0	0	0	0
10:44:55	0	1853,584	10,039	9,961	8,7	3,645	3,668	21	952,233	23,578	1852,136	0	200,301	200,301	99,71	0	0	0	0	0	0	0
10:44:55	0	1853,584	10,039	9,863	8,7	3,645	3,667	21	952,233	23,578	1852,137	0	200,301	200,301	99,71	0	0	0	0	0	0	0
10:44:55	-43,945	1853,145	9,99	9,961	8,7	3,64	3,667	21	952,233	23,578	1852,138	0	200,301	200,301	99,71	0	0	0	0	0	0	0
10:44:55	0	1853,145	9,99	9,814	8,7	3,64	3,666	21	952,233	23,578	1852,139	0	200,301	200,301	99,71	0	0	0	0	0	0	0
10:44:55	43,945	1853,584	10,039	9,961	8,7	3,645	3,666	21	952,233	23,578	1852,141	0	200,301	200,301	99,71	0	0	0	0	0	0	0
10:44:55	-43,945	1853,145	9,99	9,814	8,7	3,64	3,665	21	952,233	23,578	1852,142	0	200,301	200,301	99,71	0	0	0	0	0	0	0
10:44:55	43,945	1853,584	10,039	9,961	8,7	3,645	3,665	21	952,233	23,578	1852,143	0	200,301	200,301	99,71	0	0	0	0	0	0	0
10:44:55	-43,945	1853,145	9,99	9,814	8,7	3,64	3,665	21	952,233	23,578	1852,144	0	200,301	200,301	99,71	0	0	0	0	0	0	0
10:44:55	0	1853,145	9,99	9,863	8,7	3,64	3,664	21	952,233	23,578	1852,145	0	200,301	200,301	99,71	0	0	0	0	0	0	0
10:44:55	131,835	1854,463	10,136	10,009	8,7	3,654	3,664	21	952,233	23,578	1852,147	0	200,301	200,301	99,71	0	0	0	0	0	0	0
10:44:55	-87,89	1853,584	10,039	9,961	8,7	3,645	3,664	21	952,233	23,578	1852,149	0	200,301	200,301	99,71	0	0	0	0	0	0	0
10:44:55	87,89	1854,463	10,136	10,009	8,7	3,654	3,663	21	952,233	23,578	1852,151	0	200,301	200,301	99,71	0	0	0	0	0	0	0
10:44:55	0	1854,463	10,136	10,009	8,7	3,654	3,663	21	952,233	23,578	1852,154	0	200,301	200,301	99,71	0	0	0	0	0	0	0
10:44:55	-87,89	1853,584	10,039	9,863	8,7	3,645	3,663	21	952,233	23,578	1852,155	0	200,301	200,301	99,71	0	0	0	0	0	0	0
10:44:55	0	1853,584	10,039	9,863	8,7	3,645	3,662	21	952,233	23,578	1852,157	0	200,15	200,15	99,71	0	0	0	0	0	0	0
10:44:55	0	1853,584	10,039	9,863	8,7	3,645	3,662	21	952,233	23,578	1852,158	0	200,15	200,15	99,71	0	0	0	0	0	0	0
10:44:55	-43,945	1853,145	9,99	9,863	8,7	3,64	3,662	21	952,233	23,578	1852,159	0	200,15	200,15	99,71	0	0	0	0	0	0	0
10:44:55	131,835	1854,463	10,136	10,058	8,7	3,654	3,662	21	952,233	23,578	1852,161	0	200,15	200,15	99,71	0	0	0	0	0	0	0
10:44:55	-87,89	1853,584	10,039	9,863	8,7	3,645	3,661	21	952,233	23,578	1852,163	0	200,15	200,15	99,71	0	0	0	0	0	0	0
10:44:55	87,89	1854,463	10,136	10,009	8,7	3,654	3,661	21	952,233	23,578	1852,165	0	200,15	200,15	99,71	0	0	0	0	0	0	0
10:44:55	0	1854,463	10,136	10,156	8,7	3,654	3,661	21	952,233	23,578	1852,167	0	200,15	200,15	99,71	0	0	0	0	0	0	0
10:44:56	0	1854,463	10,136	10,058	8,7	3,654	3,661	21	952,233	23,578	1852,17	0	200,15	200,15	99,71	0	0	0	0	0	0	0
10:44:56	-87,89	1853,584	10,039	9,961	8,7	3,645	3,66	21	952,233	23,578	1852,171	0	200,15	200,15	99,71	0	0	0	0	0	0	0
10:44:56	0	1853,584	10,039	10,058	8,7	3,645	3,66	21	952,233	23,578	1852,173	0	200,15	200,15	99,71	0	0	0	0	0	0	0
10:44:56	0	1853,584	10,039	10,058	8,7	3,645	3,66	21	952,233	23,578	1852,174	0	200,15	200,15	99,71	0	0	0	0	0	0	0
10:44:56	0	1853,584	10,039	9,961	8,7	3,645	3,66	21	952,233	23,578	1852,176	0	200,15	200,15	99,71	0	0	0	0	0	0	0
10:44:56	-43,945	1853,145	9,99	9,814	8,7	3,64	3,659	21	952,233	23,578	1852,177	0	200,15	200,15	99,71	0	0	0	0	0	0	0
10:44:56	0	1853,145	9,99	9,961	8,7	3,64	3,659	21	952,233	23,578	1852,178	0	200,15	200,15	99,71	0	0	0	0	0	0	0
10:44:56	0	1853,145	9,99	9,961	8,7	3,64	3,658	21	952,233	23,578	1852,178	0	200,15	200,15	99,71	0	0	0	0	0	0	0
10:44:56	0	1853,145	9,99	9,863	8,7	3,64	3,658	21	952,233	23,578	1852,179	0	200,15	200,15	99,71	0	0	0	0	0	0	0
10:44:56	131,835	1854,463	10,136	9,961	8,7	3,654	3,658	21	952,233	23,578	1852,182	0	200,15	200,15	99,71	0	0	0	0	0	0	0
10:44:56	-87,89	1853,584	10,039	9,961	8,7	3,645	3,658	21	952,233	23,578	1852,183	0	200,15	200,15	99,71	0	0	0	0	0	0	0
10:44:56	-43,945	1853,145	9,99	9,863	8,7	3,64	3,657	21	952,233	23,578	1852,184	0	200,15	200,15	99,71	0	0	0	0	0	0	0
10:44:56	0	1853,145	9,99	9,961	8,7	3,64	3,657	21	952,233	23,578	1852,185	0	200,15	200,15	99,71	0	0	0	0	0	0	0
10:44:56	43,945	1853,584	10,039	9,961	8,7	3,645	3,657	21	952,233	23,578	1852,186	0	200,15	200,15	99,71	0	0	0	0	0	0	0
10:44:56	0	1853,584	10,039	10,009	8,7	3,645	3,657	21	952,233	23,578	1852,188	0	200,15	200,15	99,71	0	0	0	0	0	0	0
10:44:56	0	1853,584	10,039	9,961	8,7	3,645	3,656	21	952,233	23,578	1852,189	0	200,15	200,15	99,71	0	0	0	0	0	0	0
10:44:56	-43,945	1853,145	9,99	9,961	8,7	3,64	3,656	21	952,233	23,578	1852,19	0	200,15	200,15	99,71	0	0	0	0	0	0	0
10:44:56	43,945	1853,584	10,039	9,863	8,7	3,645	3,656	21	952,233	23,578	1852,192	0	200,15	200,15	99,71	0	0	0	0	0	0	0
10:44:56	-43,945	1853,145	9,99	9,863	8,7	3,64	3,655	21	952,233	23,578	1852,193	0	200,15	200,15	99,71	0	0	0	0	0	0	0
10:44:56	9,692	1853,242	9,99	9,863	8,701	3,641	3,655	21	952,233	23,578	1852,194	0	200,15	200,15	99,71	0	0	0	0	0	0	0
10:44:56	-103,845	1852,203	9,795	9,619	8,705	3,63	3,655	21	952,233	23,578	1852,194	0	200,15	200,15	99,71	0	0	0	0	0	0	0
10:44:56	131,811	1853,521	9,941	9,716	8,705	3,644	3,654	21	952,233	23,578	1852,195	0	200,15	200,15	99,71	0	0	0	0	0	0	0
10:44:56	-37,658	1853,145	9,99	9,863	8,7	3,64	3,654	21	952,233	23,578	1852,196	0	200,15	200,15	99,71	0	0	0	0	0	0	0
10:44:56	43,945	1853,584	10,039	9,863	8,7	3,645	3,654	21	952,233	23,578	1852,197	0	200,15	200,15	99,71	0	0	0	0	0	0	0
10:44:56	0	1853,584	10,039	9,961	8,7	3,645	3,654	21	952,233	23,578	1852,199	0	200,15	200,15	99,71	0	0	0	0	0	0	0
10:44:56	87,89	1854,463	10,136	10,058	8,7	3,654	3,654	21	952,233	23,578	1852,201	0	200,15	200,15	99,71	0	0	0	0	0	0	0
10:44:56	0	1854,463	10,136	10,009	8,7	3,654	3,654	21	952,233	23,578	1852,203	0	200,15	200,15	99,71	0	0	0	0	0	0	0
10:44:56	-131,835	1853,145	9,99	9,863	8,7	3,64	3,654	21	952,233	23,578	1852,204	0	200,15	200,15	99,71	0	0	0	0	0	0	0
10:44:56	131,835	1854,463	10,136	10,009	8,7	3,654	3,654	21	952,233	23,578	1852,207	0	200,15	200,15	99,71	0	0	0	0	0	0	0
10:44:56	-87,89	1853,584	10,039	9,961	8,7	3,645	3,653	21	952,233	23,578	1852,208	0	200,15	200,15	99,71	0	0	0	0	0	0	0
10:44:56	0	1853,584	10,039	9,961	8,7	3,645	3,653	21	952,233	23,578	1852,209	0	200,15	200,15	99,71	0	0	0	0	0	0	0
10:44:56	0	1853,584	10,039	9,863	8,7	3,645	3,653	21	952,233	23,578	1852,211	0	200,15	200,15	99,71	0	0	0	0	0	0	0
10:44:56	0	1853,584	10,039	9,961	8,7	3,645	3,653	21	952,233	23,578	1852,212	0	200,15	200,15	99,71	0	0	0	0	0	0	0
10:44:56	-87,89	1852,705	9,941	9,961	8,7	3,636	3,653	21	952,233	23,578	1852,213	0	200,15	200,15	99,71	0	0	0	0	0	0	0
10:44:56	0	1852,705	9,941	9,814	8,7	3,636	3,652	21	952,233	23,578	1852,213	0	200,15	200,15	99,71	0	0	0	0	0	0	0
10:44:56	43,945	1853,145	9,99	9,961	8,7	3,64	3,652	21	952,233	23,578	1852,214	0	200,15	200,15	99,71	0	0	0	0	0	0	0
10:44:56	0	1853,145	9,99	9,961	8,7	3,64	3,652	21	952,233	23,578	1852,215	0	200,15	200,15	99,71	0	0	0	0	0	0	0
10:44:56	0	1853,145	9,99	9,863	8,7	3,64	3,652	21	952,233	23,578	1852,216	0	200,15	200,15	99,71	0	0	0	0	0	0	0
10:44:56	0	1853,145	9,99	9,961	8,7	3,64	3,651	21	952,233	23,578	1852,217	0	200,15	200,15	99,71	0	0	0	0	0	0	0
10:44:56	0	1853,145	9,99	9,961	8,7	3,64	3,651	21	952,233	23,578	1852,218	0	200,15	200,15	99,71	0	0	0	0	0	0	0
10:44:56	0	1853,145	9,99	10,009	8,7	3,64	3,651	21	952,233	23,578	1852,219	0	200,15	200,15	99,71	0	0	0	0	0	0	0
10:44:56	43,945	1853,584	10,039	10,009	8,7	3,645	3,651	21	952,233	23,578	1852,22	0	200,15	200,15	99,71	0	0	0	0	0	0	0
10:44:56	-43,945	1853,145	9,99	9,961	8,7	3,64	3,651	21	952,233	23,578	1852,221	0	200,15	200,15	99,71	0	0	0	0	0	0	0
10:44:56	131,835	1854,463	10,136	9,961	8,7	3,654	3,651	21	952,233	23,578	1852,223	0	200,15	200,15	99,71	0	0	0	0	0	0	0
10:44:56	0	1854,463	10,136	10,009	8,7	3,654	3,651	21	952,233	23,578	1852,226	0	200,15	200,15	99,71	0	0	0	0	0	0	0
10:44:56	0	1854,463	10,136	10,058	8,7	3,654	3,651	21	952,233	23,578	1852,228	0	200,15	200,15	99,71	0	0	0	0	0	0	0
10:44:56	-87,89	1853,584	10,039	10,009	8,7	3,645	3,651	21	952,233	23,578	1852,229	0	200,15	200,15	99,71	0	0	0	0	0	0	0
10:44:56	0	1853,584	10,039	9,863	8,7	3,645	3,651	21	952,233	23,578	1852,231	0	200,15	200,15	99,71	0	0	0	0	0	0	0
10:44:56	0	1853,584	10,039	9,961	8,7	3,645	3,65	21	952,233	23,578	1852,232	0	200,15	200,15	99,71	0	0	0	0	0	0	0
10:44:56	0	1853,584	10,039	9,961	8,7	3,645	3,65	21	952,233	23,578	1852,233	0	200,15	200,15	99,71	0	0	0	0	0	0	0
10:44:56	0	1853,584	10,039	9,863	8,7	3,645	3,65	21	952,233	23,578	1852,235	0	200,15	200,15	99,71	0	0	0	0	0	0	0
10:44:56	131,848	1854,903	10,185	10,009	8,7	3,658	3,65	21	952,233	23,578	1852,237	0	200,15	200,15	99,71	0	0	0	0	0	0	0
10:44:56	-131,848	1853,584	10,039	9,961	8,7	3,645	3,65	21	952,233	23,578	1852,239	0	200,15	200,15	99,71	0	0	0	0	0	0	0
10:44:56	87,89	1854,463	10,136	9,961	8,7	3,654	3,65	21	952,233	23,578	1852,241	0	200,15	200,15	99,71	0	0	0	0	0	0	0
10:44:56	0	1854,463	10,136	9,961	8,7	3,654	3,65	21	952,233	23,578	1852,243	0	200,15	200,15	99,71	0	0	0	0	0	0	0
10:44:56	0	1854,463	10,136	10,058	8,7	3,654	3,65	21	952,233	23,578	1852,246	0	200,15	200,15	99,71	0	0	0	0	0	0	0
10:44:56	0	1854,463	10,136	9,863	8,7	3,654	3,65	21	952,233	23,578	1852,248	0	200,15	200,15	99,71	0	0	0	0	0	0	0
10:44:56	0	1854,463	10,136	10,009	8,7	3,654	3,651	21	952,233	23,578	1852,25	0	200,15	200,15	99,71	0	0	0	0	0	0	0
10:44:56	175,842	1856,222	10,332	10,205	8,7	3,672	3,651	21	952,233	23,578	1852,254	0	200,15	200,15	99,71	0	0	0	0	0	0	0
10:44:56	141,613	1857,638	10,478	10,498	8,701	3,686	3,652	21	952,233	23,578	1852,259	0	200,15	200,15	99,71	0	0	0	0	0	0	0
10:44:56	335,913	1860,997	10,771	10,742	8,705	3,721	3,653	21	952,233	23,578	1852,268	0	200,15	200,15	99,71	0	0	0	0	0	0	0
10:44:56	399,462	1864,992	11,113	11,23	8,71	3,762	3,655	21	952,233	23,578	1852,281	0	200,15	200,15	99,71	0	0	0	0	0	0	0
10:44:56	649,047	1871,482	11,65	12,06	8,72	3,829	3,659	21	952,233	23,578	1852,3	0	200,15	200,15	99,71	0	0	0	0	0	0	0
10:44:56	690,502	1878,387	12,138	12,549	8,734	3,9	3,663	21	952,233	23,578	1852,326	0	200,15	200,15	99,71	0	0	0	0	0	0	0
10:44:56	731,689	1885,704	12,48	13,037	8,758	3,976	3,669	21	952,233	23,578	1852,36	0	200,15	200,15	99,71	0	0	0	0	0	0	0
10:44:56	691,308	1892,617	12,773	13,427	8,782	4,047	3,677	21	952,233	23,578	1852,4	0	200,15	200,15	99,71	0	0	0	0	0	0	0
10:44:56	763,659	1900,254	12,968	13,916	8,815	4,126	3,686	21	952,233	23,578	1852,448	0	200,15	200,15	99,71	0	0	0	0	0	0	0
10:44:56	809,973	1908,353	13,115	13,965	8,854	4,209	3,696	21	952,233	23,578	1852,504	0	200,15	200,15	99,71	0	0	0	0	0	0	0
10:44:56	855,639	1916,91	13,31	14,306	8,892	4,298	3,708	21	952,233	23,578	1852,568	0	200,15	200,15	99,71	0	0	0	0	0	0	0
10:44:56	854,492	1925,455	13,408	14,502	8,935	4,386	3,721	21	952,233	23,578	1852,641	0	200,15	200,15	99,71	0	0	0	0	0	0	0
10:44:56	900,647	1934,461	13,652	15,088	8,974	4,478	3,736	21	952,233	23,578	1852,723	0	200,15	200,15	99,71	0	0	0	0	0	0	0
10:44:56	990,148	1944,363	13,994	15,527	9,012	4,581	3,752	21	952,233	23,578	1852,815	0	200,15	200,15	99,71	0	0	0	0	0	0	0
10:44:56	1137,341	1955,736	14,482	15,967	9,052	4,698	3,771	21	952,233	23,578	1852,917	0	200,15	200,15	99,71	0	0	0	0	0	0	0
10:44:56	1207,373	1967,81	15,068	16,748	9,09	4,822	3,792	21	952,233	23,578	1853,032	0	200,15	200,15	99,71	0	0	0	0	0	0	0
10:44:56	1275,573	1980,565	15,556	17,187	9,136	4,954	3,814	21	952,233	23,578	1853,16	0	200,15	200,15	99,71	0	0	0	0	0	0	0
10:44:56	1079,931	1991,365	15,898	17,48	9,18	5,065	3,839	21	952,233	23,578	1853,298	0	200,15	200,15	99,71	0	0	0	0	0	0	0
10:44:56	1265,808	2004,023	16,386	18,115	9,226	5,196	3,866	21	952,233	23,578	1853,449	0	200,15	200,15	99,71	0	0	0	0	0	0	0
10:44:56	1203,723	2016,06	16,728	18,31	9,276	5,32	3,894	21	952,233	23,578	1853,611	0	200,15	200,15	99,71	0	0	0	0	0	0	0
10:44:56	1034,997	2026,41	17,021	18,847	9,319	5,426	3,924	21	952,233	23,578	1853,784	0	200,15	200,15	99,71	0	0	0	0	0	0	0
10:44:56	1319,409	2039,604	17,558	19,531	9,366	5,562	3,956	21	952,233	23,578	1853,97	0	200,15	200,15	99,71	0	0	0	0	0	0	0
10:44:56	1203,308	2051,637	17,998	19,824	9,411	5,686	3,99	21	952,233	23,578	1854,167	0	200,15	200,15	99,71	0	0	0	0	0	0	0
10:44:56	1007,788	2061,715	18,34	19,922	9,45	5,79	4,025	21	952,233	23,578	1854,375	0	200,15	200,15	99,71	0	0	0	0	0	0	0
10:44:56	1447,509	2076,19	19,121	20,556	9,491	5,94	4,063	21	952,233	23,578	1854,597	0	200,15	200,15	99,71	0	0	0	0	0	0	0
10:44:56	1097,265	2087,163	19,512	21,045	9,532	6,053	4,102	21	954,123	23,578	1854,829	0	200,15	200,15	99,71	0	0	0	0	0	0	0
10:44:56	1124,389	2098,407	19,951	21,484	9,573	6,169	4,142	21	954,123	23,578	1855,073	0	200,15	200,15	99,71	0	0	0	0	0	0	0
10:44:56	1030,59	2108,713	20,244	21,582	9,616	6,275	4,184	21	954,123	23,578	1855,326	0	200,15	200,15	99,71	0	0	0	0	0	0	0
10:44:56	935,815	2118,071	20,439	21,631	9,658	6,371	4,227	21	954,123	23,578	1855,589	0	200,15	200,15	99,71	0	0	0	0	0	0	0
10:44:56	975,268	2127,824	20,586	21,777	9,705	6,472	4,271	21	954,123	23,578	1855,862	0	200,15	200,15	99,71	0	0	0	0	0	0	0
10:44:56	900,659	2136,83	20,732	21,777	9,748	6,565	4,316	21	954,123	23,578	1856,143	0	200,15	200,15	99,71	0	0	0	0	0	0	0
10:44:56	779,15	2144,622	20,83	22,168	9,787	6,645	4,362	21	954,123	23,578	1856,431	0	200,15	200,15	99,71	0	0	0	0	0	0	0
10:44:56	1130,835	2155,93	21,221	22,217	9,83	6,762	4,409	21	954,123	23,578	1856,731	0	200,15	200,15	99,71	0	0	0	0	0	0	0
10:44:56	774,536	2163,675	21,318	22,51	9,868	6,842	4,457	21	954,123	23,578	1857,037	0	200,15	200,15	99,71	0	0	0	0	0	0	0
10:44:56	1052,71	2174,203	21,709	22,656	9,907	6,95	4,505	21	954,123	23,578	1857,355	0	200,15	200,15	99,71	0	0	0	0	0	0	0
10:44:56	791,162	2182,114	22,002	22,949	9,936	7,032	4,555	21	954,123	23,578	1857,679	0	200,85	200,85	99,713	0	0	0	0	0	0	0
10:44:56	880,224	2190,916	22,392	23,144	9,965	7,122	4,605	21	954,123	23,578	1858,013	0	200,85	200,85	99,713	0	0	0	0	0	0	0
10:44:56	870,483	2199,621	22,685	23,633	9,998	7,212	4,656	21	954,123	23,578	1858,354	0	200,85	200,85	99,713	0	0	0	0	0	0	0
10:44:56	1062,255	2210,244	23,271	24,072	10,027	7,322	4,709	21	954,123	23,578	1858,706	0	200,85	200,85	99,713	0	0	0	0	0	0	0
10:44:56	560,693	2215,851	23,32	23,974	10,055	7,379	4,761	21	954,123	23,578	1859,063	0	200,85	200,85	99,713	0	0	0	0	0	0	0
10:44:56	681,884	2222,67	23,418	24,17	10,089	7,45	4,814	21	954,123	23,578	1859,427	0	200,85	200,85	99,713	0	0	0	0	0	0	0
10:44:56	639,282	2229,062	23,467	24,267	10,122	7,516	4,867	21	954,123	23,578	1859,796	0	200,85	200,85	99,713	0	0	0	0	0	0	0
10:44:57	716,333	2236,226	23,613	24,365	10,154	7,589	4,92	21	954,123	23,578	1860,173	0	200,85	200,85	99,713	0	0	0	0	0	0	0
10:44:57	648,999	2242,716	23,76	24,463	10,183	7,656	4,974	21	954,123	23,578	1860,555	0	200,85	200,85	99,713	0	0	0	0	0	0	0
10:44:57	736,303	2250,079	24,101	24,658	10,206	7,732	5,028	21	954,123	23,578	1860,945	0	200,85	200,85	99,713	0	0	0	0	0	0	0
10:44:57	684,082	2256,92	24,394	24,951	10,229	7,803	5,082	21	954,123	23,578	1861,341	0	200,85	200,85	99,713	0	0	0	0	0	0	0
10:44:57	706,689	2263,986	24,736	25,049	10,25	7,876	5,137	21	954,123	23,578	1861,744	0	200,85	200,85	99,713	0	0	0	0	0	0	0
10:44:57	818,09	2272,167	25,224	25,488	10,27	7,96	5,192	21	954,123	23,578	1862,154	0	200,85	200,85	99,713	0	0	0	0	0	0	0
10:44:57	680,834	2278,976	25,517	25,83	10,293	8,03	5,248	21	954,123	23,578	1862,571	0	200,85	200,85	99,713	0	0	0	0	0	0	0
10:44:57	230,053	2281,276	25,273	25,683	10,318	8,054	5,303	21	954,123	23,578	1862,99	0	200,85	200,85	99,713	0	0	0	0	0	0	0
10:44:57	446,289	2285,739	25,224	25,488	10,346	8,1	5,358	21	954,123	23,578	1863,413	0	200,85	200,85	99,713	0	0	0	0	0	0	0
10:44:57	385,791	2289,597	25,224	25,488	10,368	8,14	5,412	21	954,123	23,578	1863,839	0	200,85	200,85	99,713	0	0	0	0	0	0	0
10:44:57	432,47	2293,922	25,273	25,488	10,389	8,184	5,467	21	954,123	23,578	1864,269	0	200,85	200,85	99,713	0	0	0	0	0	0	0
10:44:57	695,141	2300,873	25,664	25,83	10,407	8,256	5,522	21	954,123	23,578	1864,705	0	200,85	200,85	99,713	0	0	0	0	0	0	0
10:44:57	335,302	2304,226	25,762	25,879	10,421	8,29	5,576	21	954,123	23,578	1865,145	0	200,85	200,85	99,713	0	0	0	0	0	0	0
10:44:57	605,859	2310,285	26,201	26,269	10,431	8,353	5,63	21	954,123	23,578	1865,59	0	200,85	200,85	99,713	0	0	0	0	0	0	0
10:44:57	487,06	2315,155	26,543	26,709	10,44	8,403	5,685	21	954,123	23,578	1866,04	0	200,85	200,85	99,713	0	0	0	0	0	0	0
10:44:57	273,437	2317,89	26,641	26,807	10,45	8,431	5,738	21	954,123	23,578	1866,491	0	200,85	200,85	99,713	0	0	0	0	0	0	0
10:44:57	210,351	2319,993	26,689	26,758	10,459	8,453	5,792	21	954,123	23,578	1866,945	0	200,85	200,85	99,713	0	0	0	0	0	0	0
10:44:57	292,48	2322,918	26,738	26,807	10,473	8,483	5,844	21	954,123	23,578	1867,401	0	200,85	200,85	99,713	0	0	0	0	0	0	0
10:44:57	180,126	2324,719	26,738	26,904	10,483	8,502	5,897	21	954,123	23,578	1867,858	0	200,85	200,85	99,713	0	0	0	0	0	0	0
10:44:57	182,397	2326,543	26,689	26,758	10,496	8,521	5,948	21	954,123	23,578	1868,317	0	200,85	200,85	99,713	0	0	0	0	0	0	0
10:44:57	181,372	2328,357	26,689	26,709	10,506	8,539	5,999	21	954,123	23,578	1868,777	0	200,85	200,85	99,713	0	0	0	0	0	0	0
10:44:57	149,536	2329,852	26,689	26,709	10,515	8,555	6,049	21	954,123	23,578	1869,238	0	200,85	200,85	99,713	0	0	0	0	0	0	0
10:44:57	206,762	2331,92	26,836	26,904	10,518	8,576	6,099	21	954,123	23,578	1869,701	0	200,85	200,85	99,713	0	0	0	0	0	0	0
10:44:57	63,232	2332,552	26,885	26,758	10,519	8,583	6,147	21	954,123	23,578	1870,164	0	200,85	200,85	99,713	0	0	0	0	0	0	0
10:44:57	108,715	2333,64	26,982	27,002	10,52	8,594	6,195	21	954,123	23,578	1870,627	0	200,85	200,85	99,713	0	0	0	0	0	0	0
10:44:57	239,501	2336,035	27,178	27,002	10,523	8,618	6,243	21	954,123	23,578	1871,093	0	200,85	200,85	99,713	0	0	0	0	0	0	0
10:44:57	15,209	2336,187	27,178	27,1	10,524	8,62	6,289	21	954,123	23,578	1871,558	0	200,85	200,85	99,713	0	0	0	0	0	0	0
10:44:57	-31,347	2335,873	27,129	27,002	10,525	8,617	6,335	21	954,123	23,578	1872,022	0	200,85	200,85	99,713	0	0	0	0	0	0	0
10:44:57	-25,976	2335,613	27,031	27,1	10,528	8,614	6,38	21	954,123	23,578	1872,485	0	200,85	200,85	99,713	0	0	0	0	0	0	0
10:44:57	15,429	2335,768	27,031	27,1	10,529	8,616	6,423	21	954,123	23,578	1872,949	0	200,85	200,85	99,713	0	0	0	0	0	0	0
10:44:57	-46,777	2335,3	26,982	26,904	10,529	8,611	6,466	21	954,123	23,578	1873,411	0	200,85	200,85	99,713	0	0	0	0	0	0	0
10:44:57	-233,789	2332,962	26,738	26,709	10,529	8,587	6,508	21	954,123	23,578	1873,871	0	200,85	200,85	99,713	0	0	0	0	0	0	0
10:44:57	140,258	2334,365	26,885	26,758	10,529	8,601	6,549	21	954,123	23,578	1874,331	0	200,85	200,85	99,713	0	0	0	0	0	0	0
10:44:57	-155,688	2332,808	26,738	26,709	10,528	8,585	6,589	21	954,123	23,578	1874,79	0	200,85	200,85	99,713	0	0	0	0	0	0	0
10:44:57	72,705	2333,535	26,885	26,758	10,525	8,593	6,628	21	954,123	23,578	1875,248	0	200,85	200,85	99,713	0	0	0	0	0	0	0
10:44:57	-62,158	2332,913	26,836	26,758	10,524	8,586	6,667	21	954,123	23,578	1875,706	0	200,85	200,85	99,713	0	0	0	0	0	0	0
10:44:57	-155,468	2331,359	26,689	26,416	10,523	8,57	6,704	21	954,123	23,578	1876,162	0	200,85	200,85	99,713	0	0	0	0	0	0	0
10:44:57	-99,169	2330,367	26,641	26,562	10,52	8,56	6,74	21	954,123	23,578	1876,616	0	200,85	200,85	99,713	0	0	0	0	0	0	0
10:44:57	15,063	2330,517	26,689	26,562	10,518	8,562	6,776	21	954,123	23,578	1877,07	0	200,85	200,85	99,713	0	0	0	0	0	0	0
10:44:57	-96,972	2329,548	26,641	26,709	10,515	8,552	6,811	21	954,123	23,578	1877,522	0	200,85	200,85	99,713	0	0	0	0	0	0	0
10:44:57	-109,716	2328,451	26,543	26,416	10,515	8,54	6,845	21	954,123	23,578	1877,973	0	200,85	200,85	99,713	0	0	0	0	0	0	0
10:44:57	-253,564	2325,915	26,348	26,269	10,511	8,514	6,877	21	954,123	23,578	1878,421	0	200,85	200,85	99,713	0	0	0	0	0	0	0
10:44:57	0	2325,915	26,348	26,269	10,511	8,514	6,91	21	954,123	23,578	1878,868	0	200,85	200,85	99,713	0	0	0	0	0	0	0
10:44:57	-15,185	2325,763	26,348	26,221	10,51	8,513	6,941	21	954,123	23,578	1879,315	0	200,85	200,85	99,713	0	0	0	0	0	0	0
10:44:57	0	2325,763	26,348	26,269	10,51	8,513	6,972	21	954,123	23,578	1879,762	0	200,85	200,85	99,713	0	0	0	0	0	0	0
10:44:57	-16,479	2325,598	26,348	26,416	10,509	8,511	7,002	21	954,123	23,578	1880,208	0	200,85	200,85	99,713	0	0	0	0	0	0	0
10:44:57	-144,531	2324,153	26,25	26,074	10,506	8,496	7,031	21	954,123	23,578	1880,652	0	200,85	200,85	99,713	0	0	0	0	0	0	0
10:44:57	0	2324,153	26,25	26,269	10,506	8,496	7,06	21	954,123	23,578	1881,095	0	200,85	200,85	99,713	0	0	0	0	0	0	0
10:44:57	78,002	2324,933	26,348	26,221	10,505	8,504	7,088	21	954,123	23,578	1881,539	0	200,85	200,85	99,713	0	0	0	0	0	0	0
10:44:57	0	2324,933	26,348	26,367	10,505	8,504	7,116	21	954,123	23,578	1881,982	0	200,85	200,85	99,713	0	0	0	0	0	0	0
10:44:57	30,444	2325,237	26,396	26,269	10,504	8,507	7,143	21	954,123	23,578	1882,425	0	200,85	200,85	99,713	0	0	0	0	0	0	0
10:44:57	-46,679	2324,771	26,348	26,269	10,504	8,502	7,17	21	954,123	23,578	1882,868	0	200,85	200,85	99,713	0	0	0	0	0	0	0
10:44:57	135,473	2326,125	26,543	26,416	10,502	8,516	7,196	21	954,123	23,578	1883,311	0	200,85	200,85	99,713	0	0	0	0	0	0	0
10:44:57	0	2326,125	26,543	26,562	10,502	8,516	7,222	21	954,123	23,578	1883,754	0	200,85	200,85	99,713	0	0	0	0	0	0	0
10:44:57	-46,704	2325,658	26,494	26,269	10,502	8,511	7,248	21	954,123	23,578	1884,196	0	200,85	200,85	99,713	0	0	0	0	0	0	0
10:44:57	0	2325,658	26,494	26,416	10,502	8,511	7,272	21	954,123	23,578	1884,637	0	200,85	200,85	99,713	0	0	0	0	0	0	0
10:44:57	67,602	2326,334	26,494	26,416	10,505	8,518	7,297	21	954,123	23,578	1885,079	0	200,85	200,85	99,713	0	0	0	0	0	0	0
10:44:57	46,704	2326,801	26,543	26,465	10,505	8,523	7,321	21	954,123	23,578	1885,521	0	200,85	200,85	99,713	0	0	0	0	0	0	0
10:44:57	-31,323	2326,488	26,494	26,416	10,506	8,52	7,344	21	954,123	23,578	1885,962	0	200,85	200,85	99,713	0	0	0	0	0	0	0
10:44:57	0	2326,488	26,494	26,367	10,506	8,52	7,367	21	954,123	23,578	1886,402	0	200,85	200,85	99,713	0	0	0	0	0	0	0
10:44:57	-72,509	2325,763	26,348	26,367	10,51	8,513	7,39	21	954,123	23,578	1886,841	0	200,85	200,85	99,713	0	0	0	0	0	0	0
10:44:57	202,026	2327,783	26,543	26,562	10,511	8,533	7,412	21	954,123	23,578	1887,282	0	200,85	200,85	99,713	0	0	0	0	0	0	0
10:44:57	-46,728	2327,316	26,494	26,416	10,511	8,529	7,434	21	954,123	23,578	1887,722	0	200,85	200,85	99,713	0	0	0	0	0	0	0
10:44:57	186,914	2329,185	26,689	26,611	10,511	8,548	7,456	21	954,123	23,578	1888,164	0	200,85	200,85	99,713	0	0	0	0	0	0	0
10:44:57	-140,185	2327,783	26,543	26,562	10,511	8,533	7,477	21	954,123	23,578	1888,603	0	200,85	200,85	99,713	0	0	0	0	0	0	0
10:44:57	140,185	2329,185	26,689	26,562	10,511	8,548	7,498	21	954,123	23,578	1889,044	0	200,85	200,85	99,713	0	0	0	0	0	0	0
10:44:57	-89,916	2328,286	26,543	26,611	10,514	8,539	7,519	21	954,123	23,578	1889,483	0	200,85	200,85	99,713	0	0	0	0	0	0	0
10:44:57	93,457	2329,221	26,641	26,465	10,514	8,548	7,539	21	954,123	23,578	1889,923	0	200,85	200,85	99,713	0	0	0	0	0	0	0
10:44:57	16,455	2329,385	26,641	26,709	10,515	8,55	7,559	21	954,123	23,578	1890,362	0	200,85	200,85	99,713	0	0	0	0	0	0	0
10:44:57	77,026	2330,155	26,738	26,807	10,514	8,558	7,578	21	954,123	23,578	1890,802	0	200,85	200,85	99,713	0	0	0	0	0	0	0
10:44:57	-170,483	2328,451	26,543	26,611	10,515	8,54	7,597	21	954,123	23,578	1891,24	0	200,85	200,85	99,713	0	0	0	0	0	0	0
10:44:57	77,001	2329,221	26,641	26,465	10,514	8,548	7,616	21	954,123	23,578	1891,678	0	200,85	200,85	99,713	0	0	0	0	0	0	0
10:44:57	-143,725	2327,783	26,543	26,611	10,511	8,533	7,634	21	954,123	23,578	1892,114	0	200,85	200,85	99,713	0	0	0	0	0	0	0
10:44:57	0	2327,783	26,543	26,367	10,511	8,533	7,651	21	954,123	23,578	1892,549	0	200,85	200,85	99,713	0	0	0	0	0	0	0
10:44:57	-46,728	2327,316	26,494	26,367	10,511	8,529	7,668	21	954,123	23,578	1892,984	0	200,85	200,85	99,713	0	0	0	0	0	0	0
10:44:57	0	2327,316	26,494	26,367	10,511	8,529	7,685	21	954,123	23,578	1893,419	0	200,85	200,85	99,713	0	0	0	0	0	0	0
10:44:57	-93,432	2326,382	26,396	26,416	10,511	8,519	7,702	21	954,123	23,578	1893,852	0	200,85	200,85	99,713	0	0	0	0	0	0	0
10:44:57	140,161	2327,783	26,543	26,465	10,511	8,533	7,718	21	954,123	23,578	1894,286	0	200,85	200,85	99,713	0	0	0	0	0	0	0
10:44:57	-140,161	2326,382	26,396	26,416	10,511	8,519	7,734	21	954,123	23,578	1894,718	0	200,85	200,85	99,713	0	0	0	0	0	0	0
10:44:57	93,432	2327,316	26,494	26,367	10,511	8,529	7,749	21	954,123	23,578	1895,15	0	200,85	200,85	99,713	0	0	0	0	0	0	0
10:44:57	-233,52	2324,981	26,25	26,123	10,511	8,504	7,764	21	954,123	23,578	1895,58	0	200,85	200,85	99,713	0	0	0	0	0	0	0
10:44:57	140,087	2326,382	26,396	26,367	10,511	8,519	7,779	21	954,123	23,578	1896,011	0	200,85	200,85	99,713	0	0	0	0	0	0	0
10:44:57	-46,679	2325,915	26,348	26,367	10,511	8,514	7,793	21	954,123	23,578	1896,441	0	200,85	200,85	99,713	0	0	0	0	0	0	0
10:44:57	124,951	2327,164	26,494	26,416	10,51	8,527	7,808	21,3	952,233	23,578	1896,872	0	200,85	200,85	99,713	0	0	0	0	0	0	0
10:44:57	-221,215	2324,952	26,25	26,221	10,51	8,504	7,821	21,3	952,233	23,578	1897,3	0	200,85	200,85	99,713	0	0	0	0	0	0	0
10:44:57	25,854	2325,211	26,348	26,221	10,506	8,507	7,835	21,3	952,233	23,578	1897,728	0	200,85	200,85	99,713	0	0	0	0	0	0	0
10:44:57	-108,837	2324,122	26,25	26,221	10,505	8,496	7,848	21,3	952,233	23,578	1898,154	0	200,85	200,85	99,713	0	0	0	0	0	0	0
10:44:57	233,642	2326,459	26,494	26,367	10,505	8,52	7,861	21,3	952,233	23,578	1898,582	0	200,85	200,85	99,713	0	0	0	0	0	0	0
10:44:57	0	2326,459	26,494	26,562	10,505	8,52	7,874	21,3	952,233	23,578	1899,01	0	200,85	200,85	99,713	0	0	0	0	0	0	0
10:44:57	-93,481	2325,524	26,396	26,367	10,505	8,51	7,886	21,3	952,233	23,578	1899,437	0	200,85	200,85	99,713	0	0	0	0	0	0	0
10:44:57	155,615	2327,08	26,543	26,562	10,506	8,526	7,899	21,3	952,233	23,578	1899,865	0	200,85	200,85	99,713	0	0	0	0	0	0	0
10:44:57	0	2327,08	26,543	26,465	10,506	8,526	7,911	21,3	952,233	23,578	1900,292	0	200,85	200,85	99,713	0	0	0	0	0	0	0
10:44:57	-140,209	2325,678	26,396	26,416	10,506	8,512	7,923	21,3	952,233	23,578	1900,717	0	200,85	200,85	99,713	0	0	0	0	0	0	0
10:44:57	36,059	2326,039	26,348	26,221	10,511	8,515	7,935	21,3	952,233	23,578	1901,142	0	203,327	203,327	99,723	0	0	0	0	0	0	0
10:44:57	-26,757	2325,771	26,25	26,269	10,515	8,513	7,946	21,3	952,233	23,578	1901,567	0	203,327	203,327	99,723	0	0	0	0	0	0	0
10:44:57	93,457	2326,706	26,348	26,221	10,515	8,522	7,957	21,3	952,233	23,578	1901,992	0	203,327	203,327	99,723	0	0	0	0	0	0	0
10:44:57	0	2326,706	26,348	26,416	10,515	8,522	7,968	21,3	952,233	23,578	1902,417	0	203,327	203,327	99,723	0	0	0	0	0	0	0
10:44:57	73,51	2327,441	26,494	26,367	10,511	8,53	7,979	21,3	952,233	23,578	1902,842	0	203,327	203,327	99,723	0	0	0	0	0	0	0
10:44:57	140,258	2328,843	26,641	26,611	10,511	8,544	7,99	21,3	952,233	23,578	1903,268	0	203,327	203,327	99,723	0	0	0	0	0	0	0
10:44:57	46,728	2329,311	26,689	26,562	10,511	8,549	8,001	21,3	952,233	23,578	1903,694	0	203,327	203,327	99,723	0	0	0	0	0	0	0
10:44:58	-89,965	2328,411	26,543	26,562	10,514	8,54	8,012	21,3	952,233	23,578	1904,119	0	203,327	203,327	99,723	0	0	0	0	0	0	0
10:44:58	0	2328,411	26,543	26,367	10,514	8,54	8,022	21,3	952,233	23,578	1904,543	0	203,327	203,327	99,723	0	0	0	0	0	0	0
10:44:58	-30,297	2328,108	26,494	26,562	10,515	8,537	8,032	21,3	952,233	23,578	1904,966	0	203,327	203,327	99,723	0	0	0	0	0	0	0
10:44:58	123,803	2329,346	26,641	26,416	10,514	8,549	8,042	21,3	952,233	23,578	1905,391	0	203,327	203,327	99,723	0	0	0	0	0	0	0
10:44:58	-140,258	2327,943	26,494	26,562	10,514	8,535	8,052	21,3	952,233	23,578	1905,814	0	203,327	203,327	99,723	0	0	0	0	0	0	0
10:44:58	89,99	2328,843	26,641	26,562	10,511	8,544	8,062	21,3	952,233	23,578	1906,237	0	203,327	203,327	99,723	0	0	0	0	0	0	0
10:44:58	-93,505	2327,908	26,543	26,611	10,511	8,535	8,071	21,3	952,233	23,578	1906,658	0	203,327	203,327	99,723	0	0	0	0	0	0	0
10:44:58	93,505	2328,843	26,641	26,709	10,511	8,544	8,08	21,3	952,233	23,578	1907,08	0	203,327	203,327	99,723	0	0	0	0	0	0	0
10:44:58	-140,258	2327,441	26,494	26,465	10,511	8,53	8,089	21,3	952,233	23,578	1907,501	0	203,327	203,327	99,723	0	0	0	0	0	0	0
10:44:58	-26,757	2327,173	26,396	26,367	10,515	8,527	8,098	21,3	952,233	23,578	1907,921	0	203,327	203,327	99,723	0	0	0	0	0	0	0
10:44:58	93,481	2328,108	26,494	26,416	10,515	8,537	8,106	21,3	952,233	23,578	1908,341	0	203,327	203,327	99,723	0	0	0	0	0	0	0
10:44:58	-93,481	2327,173	26,396	26,269	10,515	8,527	8,115	21,3	952,233	23,578	1908,76	0	203,327	203,327	99,723	0	0	0	0	0	0	0
10:44:58	-16,455	2327,009	26,396	26,416	10,514	8,525	8,123	21,3	952,233	23,578	1909,178	0	203,327	203,327	99,723	0	0	0	0	0	0	0
10:44:58	-50,268	2326,506	26,396	26,367	10,511	8,52	8,13	21,3	952,233	23,578	1909,595	0	203,327	203,327	99,723	0	0	0	0	0	0	0
10:44:58	78,32	2327,289	26,494	26,465	10,51	8,528	8,138	21,3	952,233	23,578	1910,013	0	203,327	203,327	99,723	0	0	0	0	0	0	0
10:44:58	15,161	2327,441	26,494	26,367	10,511	8,53	8,146	21,3	952,233	23,578	1910,43	0	203,327	203,327	99,723	0	0	0	0	0	0	0
10:44:58	-140,209	2326,039	26,348	26,416	10,511	8,515	8,153	21,3	952,233	23,578	1910,846	0	203,327	203,327	99,723	0	0	0	0	0	0	0
10:44:58	140,209	2327,441	26,494	26,562	10,511	8,53	8,161	21,3	952,233	23,578	1911,263	0	203,327	203,327	99,723	0	0	0	0	0	0	0
10:44:58	0	2327,441	26,494	26,611	10,511	8,53	8,168	21,3	952,233	23,578	1911,679	0	203,327	203,327	99,723	0	0	0	0	0	0	0
10:44:58	-93,481	2326,506	26,396	26,367	10,511	8,52	8,175	21,3	952,233	23,578	1912,094	0	203,327	203,327	99,723	0	0	0	0	0	0	0
10:44:58	140,234	2327,908	26,543	26,611	10,511	8,535	8,182	21,3	952,233	23,578	1912,509	0	203,327	203,327	99,723	0	0	0	0	0	0	0
10:44:58	-140,234	2326,506	26,396	26,367	10,511	8,52	8,188	21,3	952,233	23,578	1912,923	0	203,327	203,327	99,723	0	0	0	0	0	0	0
10:44:58	93,481	2327,441	26,494	26,562	10,511	8,53	8,195	21,3	952,233	23,578	1913,338	0	203,327	203,327	99,723	0	0	0	0	0	0	0
10:44:58	-93,481	2326,506	26,396	26,416	10,511	8,52	8,201	21,3	952,233	23,578	1913,751	0	203,327	203,327	99,723	0	0	0	0	0	0	0
10:44:58	-46,728	2326,039	26,348	26,367	10,511	8,515	8,208	21,3	952,233	23,578	1914,163	0	203,327	203,327	99,723	0	0	0	0	0	0	0
10:44:58	186,962	2327,908	26,543	26,465	10,511	8,535	8,214	21,3	952,233	23,578	1914,577	0	203,327	203,327	99,723	0	0	0	0	0	0	0
10:44:58	-46,752	2327,441	26,494	26,465	10,511	8,53	8,22	21,3	952,233	23,578	1914,99	0	203,327	203,327	99,723	0	0	0	0	0	0	0
10:44:58	-93,481	2326,506	26,396	26,269	10,511	8,52	8,226	21,3	952,233	23,578	1915,401	0	203,327	203,327	99,723	0	0	0	0	0	0	0
10:44:58	0	2326,506	26,396	26,367	10,511	8,52	8,232	21,3	952,233	23,578	1915,813	0	203,327	203,327	99,723	0	0	0	0	0	0	0
10:44:58	93,481	2327,441	26,494	26,416	10,511	8,53	8,238	21,3	952,233	23,578	1916,224	0	203,327	203,327	99,723	0	0	0	0	0	0	0
10:44:58	-140,209	2326,039	26,348	26,221	10,511	8,515	8,243	21,3	952,233	23,578	1916,634	0	203,327	203,327	99,723	0	0	0	0	0	0	0
10:44:58	140,209	2327,441	26,494	26,367	10,511	8,53	8,249	21,3	952,233	23,578	1917,045	0	203,327	203,327	99,723	0	0	0	0	0	0	0
10:44:58	-140,209	2326,039	26,348	26,221	10,511	8,515	8,254	21,3	952,233	23,578	1917,454	0	203,327	203,327	99,723	0	0	0	0	0	0	0
10:44:58	186,962	2327,908	26,543	26,465	10,511	8,535	8,259	21,3	952,233	23,578	1917,864	0	203,327	203,327	99,723	0	0	0	0	0	0	0
10:44:58	-46,752	2327,441	26,494	26,465	10,511	8,53	8,265	21,3	952,233	23,578	1918,274	0	203,327	203,327	99,723	0	0	0	0	0	0	0
10:44:58	-93,481	2326,506	26,396	26,367	10,511	8,52	8,27	21,3	952,233	23,578	1918,682	0	203,327	203,327	99,723	0	0	0	0	0	0	0
10:44:58	0	2326,506	26,396	26,367	10,511	8,52	8,275	21,3	952,233	23,578	1919,09	0	203,327	203,327	99,723	0	0	0	0	0	0	0
10:44:58	78,32	2327,289	26,494	26,416	10,51	8,528	8,28	21,3	952,233	23,578	1919,498	0	203,327	203,327	99,723	0	0	0	0	0	0	0
10:44:58	-93,481	2326,354	26,396	26,416	10,51	8,519	8,284	21,3	952,233	23,578	1919,905	0	203,327	203,327	99,723	0	0	0	0	0	0	0
10:44:58	0	2326,354	26,396	26,367	10,51	8,519	8,289	21,3	952,233	23,578	1920,311	0	203,327	203,327	99,723	0	0	0	0	0	0	0
10:44:58	93,481	2327,289	26,494	26,416	10,51	8,528	8,294	21,3	952,233	23,578	1920,718	0	203,327	203,327	99,723	0	0	0	0	0	0	0
10:44:58	46,728	2327,756	26,543	26,562	10,51	8,533	8,298	21,3	952,233	23,578	1921,125	0	203,327	203,327	99,723	0	0	0	0	0	0	0
10:44:58	155,419	2329,311	26,689	26,807	10,511	8,549	8,303	21,3	952,233	23,578	1921,534	0	203,327	203,327	99,723	0	0	0	0	0	0	0
10:44:58	-230,2	2327,009	26,396	26,367	10,514	8,525	8,308	21,3	952,233	23,578	1921,939	0	203,327	203,327	99,723	0	0	0	0	0	0	0
10:44:58	109,936	2328,108	26,494	26,416	10,515	8,537	8,312	21,3	952,233	23,578	1922,345	0	203,327	203,327	99,723	0	0	0	0	0	0	0
10:44:58	0	2328,108	26,494	26,465	10,515	8,537	8,317	21,3	952,233	23,578	1922,751	0	203,327	203,327	99,723	0	0	0	0	0	0	0
10:44:58	46,752	2328,576	26,543	26,562	10,515	8,542	8,321	21,3	952,233	23,578	1923,157	0	203,327	203,327	99,723	0	0	0	0	0	0	0
10:44:58	-46,752	2328,108	26,494	26,416	10,515	8,537	8,325	21,3	952,233	23,578	1923,562	0	203,327	203,327	99,723	0	0	0	0	0	0	0
10:44:58	0	2328,108	26,494	26,416	10,515	8,537	8,329	21,3	952,233	23,578	1923,966	0	203,327	203,327	99,723	0	0	0	0	0	0	0
10:44:58	0	2328,108	26,494	26,465	10,515	8,537	8,333	21,3	952,233	23,578	1924,371	0	203,327	203,327	99,723	0	0	0	0	0	0	0
10:44:58	73,535	2328,843	26,641	26,465	10,511	8,544	8,338	21,3	952,233	23,578	1924,775	0	203,327	203,327	99,723	0	0	0	0	0	0	0
10:44:58	-140,258	2327,441	26,494	26,416	10,511	8,53	8,341	21,3	952,233	23,578	1925,178	0	203,327	203,327	99,723	0	0	0	0	0	0	0
10:44:58	113,476	2328,576	26,543	26,416	10,515	8,542	8,345	21,3	952,233	23,578	1925,581	0	203,327	203,327	99,723	0	0	0	0	0	0	0
10:44:58	-140,234	2327,173	26,396	26,416	10,515	8,527	8,349	21,3	952,233	23,578	1925,983	0	203,327	203,327	99,723	0	0	0	0	0	0	0
10:44:58	140,234	2328,576	26,543	26,416	10,515	8,542	8,353	21,3	952,233	23,578	1926,386	0	203,327	203,327	99,723	0	0	0	0	0	0	0
10:44:58	93,505	2329,511	26,641	26,611	10,515	8,551	8,356	21,3	952,233	23,578	1926,789	0	203,327	203,327	99,723	0	0	0	0	0	0	0
10:44:58	0	2329,511	26,641	26,465	10,515	8,551	8,36	21,3	952,233	23,578	1927,191	0	203,327	203,327	99,723	0	0	0	0	0	0	0
10:44:58	-233,74	2327,173	26,396	26,416	10,515	8,527	8,364	21,3	952,233	23,578	1927,591	0	203,327	203,327	99,723	0	0	0	0	0	0	0
10:44:58	-327,075	2323,902	26,055	25,683	10,515	8,493	8,366	21,3	952,233	23,578	1927,988	0	203,327	203,327	99,723	0	0	0	0	0	0	0
10:44:58	-880,053	2315,102	25,273	24,707	10,507	8,403	8,367	21,3	952,233	23,578	1928,375	0	203,327	203,327	99,723	0	0	0	0	0	0	0
10:44:58	-880,224	2306,3	24,541	23,682	10,497	8,312	8,366	21,3	952,233	23,578	1928,753	0	203,327	203,327	99,723	0	0	0	0	0	0	0
10:44:58	-930,859	2296,991	23,906	22,803	10,479	8,216	8,363	21,3	952,233	23,578	1929,121	0	203,327	203,327	99,723	0	0	0	0	0	0	0
10:44:58	-953,808	2287,453	23,418	21,777	10,451	8,118	8,358	21,3	952,233	23,578	1929,479	0	203,327	203,327	99,723	0	0	0	0	0	0	0
10:44:58	-848,339	2278,97	23,223	21,338	10,414	8,03	8,352	21,3	952,233	23,578	1929,829	0	203,327	203,327	99,723	0	0	0	0	0	0	0
10:44:58	-658,935	2272,38	23,467	21,435	10,364	7,962	8,344	21,3	952,233	23,578	1930,171	0	203,327	203,327	99,723	0	0	0	0	0	0	0
10:44:58	-1128,515	2261,095	23,223	20,801	10,314	7,846	8,334	21,3	952,233	23,578	1930,502	0	203,327	203,327	99,723	0	0	0	0	0	0	0
10:44:58	-882,299	2252,272	23,223	20,752	10,264	7,755	8,323	21,3	952,233	23,578	1930,824	0	203,327	203,327	99,723	0	0	0	0	0	0	0
10:44:58	-1310,302	2239,169	22,783	20,41	10,214	7,62	8,309	21,3	952,233	23,578	1931,132	0	203,327	203,327	99,723	0	0	0	0	0	0	0
10:44:58	-1163,525	2227,534	22,344	19,922	10,172	7,5	8,293	21,3	952,233	23,578	1931,429	0	203,327	203,327	99,723	0	0	0	0	0	0	0
10:44:58	-1209,716	2215,437	21,855	19,531	10,13	7,375	8,275	21,3	952,233	23,578	1931,713	0	203,327	203,327	99,723	0	0	0	0	0	0	0
10:44:58	-1163,525	2203,801	21,318	19,043	10,093	7,255	8,255	21,3	952,233	23,578	1931,985	0	203,327	203,327	99,723	0	0	0	0	0	0	0
10:44:58	-1361,181	2190,19	20,586	18,164	10,055	7,115	8,233	21,3	952,233	23,578	1932,243	0	203,327	203,327	99,723	0	0	0	0	0	0	0
10:44:58	-1093,042	2179,259	20,146	18,115	10,017	7,002	8,209	21,3	952,233	23,578	1932,49	0	203,327	203,327	99,723	0	0	0	0	0	0	0
10:44:58	-1221,411	2167,045	19,658	17,627	9,974	6,876	8,183	21,3	952,233	23,578	1932,724	0	203,327	203,327	99,723	0	0	0	0	0	0	0
10:44:58	-904,541	2158	19,512	17,578	9,931	6,783	8,155	21,3	952,233	23,578	1932,95	0	203,327	203,327	99,723	0	0	0	0	0	0	0
10:44:58	-544,287	2152,557	19,756	18,066	9,888	6,727	8,127	21,3	952,233	23,578	1933,169	0	203,327	203,327	99,723	0	0	0	0	0	0	0
10:44:58	-959,033	2142,966	19,463	17,724	9,849	6,628	8,098	21,3	952,233	23,578	1933,379	0	203,327	203,327	99,723	0	0	0	0	0	0	0
10:44:58	-954,052	2133,426	19,267	17,773	9,805	6,53	8,067	21,3	952,233	23,578	1933,579	0	203,327	203,327	99,723	0	0	0	0	0	0	0
10:44:58	-955,859	2123,867	18,974	17,724	9,767	6,431	8,035	21,3	952,233	23,578	1933,769	0	203,327	203,327	99,723	0	0	0	0	0	0	0
10:44:58	-725,708	2116,61	18,828	17,48	9,734	6,356	8,002	21,3	952,233	23,578	1933,952	0	203,327	203,327	99,723	0	0	0	0	0	0	0
10:44:58	-690,966	2109,701	18,633	17,383	9,705	6,285	7,968	21,3	952,233	23,578	1934,128	0	203,327	203,327	99,723	0	0	0	0	0	0	0
10:44:58	-1032,299	2099,378	18,047	17,041	9,678	6,179	7,933	21,3	952,233	23,578	1934,293	0	203,327	203,327	99,723	0	0	0	0	0	0	0
10:44:58	-769,506	2091,682	17,51	16,601	9,662	6,099	7,897	21,3	952,233	23,578	1934,45	0	203,327	203,327	99,723	0	0	0	0	0	0	0
10:44:58	-594,287	2085,74	17,314	16,552	9,639	6,038	7,861	21,3	952,233	23,578	1934,602	0	203,327	203,327	99,723	0	0	0	0	0	0	0
10:44:58	-568,139	2080,058	17,07	16,357	9,62	5,979	7,824	21,3	952,233	23,578	1934,747	0	203,327	203,327	99,723	0	0	0	0	0	0	0
10:44:58	-622,119	2073,837	16,924	16,211	9,592	5,915	7,786	21,3	952,233	23,578	1934,886	0	203,327	203,327	99,723	0	0	0	0	0	0	0
10:44:58	-503,833	2068,799	16,924	16,064	9,564	5,863	7,749	21,3	952,233	23,578	1935,02	0	203,327	203,327	99,723	0	0	0	0	0	0	0
10:44:58	-427,587	2064,523	17,07	16,211	9,532	5,819	7,711	21,3	952,233	23,578	1935,15	0	203,327	203,327	99,723	0	0	0	0	0	0	0
10:44:58	-477,148	2059,751	17,168	16,308	9,5	5,77	7,673	21,3	952,233	23,578	1935,274	0	203,327	203,327	99,723	0	0	0	0	0	0	0
10:44:58	-512,475	2054,627	17,168	16,406	9,471	5,717	7,635	21,3	952,233	23,578	1935,394	0	203,327	203,327	99,723	0	0	0	0	0	0	0
10:44:58	-629,345	2048,333	17,021	16,308	9,443	5,652	7,596	21,3	952,233	23,578	1935,507	0	203,327	203,327	99,723	0	0	0	0	0	0	0
10:44:58	-723,083	2041,102	16,679	16,064	9,42	5,578	7,556	21,3	952,233	23,578	1935,612	0	203,327	203,327	99,723	0	0	0	0	0	0	0
10:44:58	-622,253	2034,88	16,338	15,82	9,403	5,514	7,516	21,3	952,233	23,578	1935,712	0	203,327	203,327	99,723	0	0	0	0	0	0	0
10:44:58	-689,038	2027,989	15,898	15,429	9,387	5,443	7,475	21,3	952,233	23,578	1935,804	0	203,478	203,478	99,724	0	0	0	0	0	0	0
10:44:58	-720,153	2020,788	15,361	14,795	9,374	5,368	7,434	21,3	952,233	23,578	1935,889	0	203,478	203,478	99,724	0	0	0	0	0	0	0
10:44:58	-488,867	2015,899	15,117	14,502	9,359	5,318	7,393	21,3	952,233	23,578	1935,969	0	203,478	203,478	99,724	0	0	0	0	0	0	0
10:44:58	-488,11	2011,018	14,922	14,306	9,342	5,268	7,351	21,3	952,233	23,578	1936,044	0	203,478	203,478	99,724	0	0	0	0	0	0	0
10:44:59	-507,214	2005,946	14,726	14,258	9,323	5,215	7,309	21,3	952,233	23,578	1936,114	0	203,478	203,478	99,724	0	0	0	0	0	0	0
10:44:59	-486,499	2001,081	14,629	14,209	9,301	5,165	7,267	21,3	952,233	23,578	1936,179	0	203,478	203,478	99,724	0	0	0	0	0	0	0
10:44:59	-415,185	1996,929	14,629	14,062	9,277	5,122	7,225	21,3	952,233	23,578	1936,24	0	203,478	203,478	99,724	0	0	0	0	0	0	0
10:44:59	-436,267	1992,566	14,58	14,062	9,255	5,078	7,183	21,3	952,233	23,578	1936,296	0	203,478	203,478	99,724	0	0	0	0	0	0	0
10:44:59	-441,931	1988,147	14,482	14,209	9,235	5,032	7,141	21,3	952,233	23,578	1936,348	0	203,478	203,478	99,724	0	0	0	0	0	0	0
10:44:59	-406,518	1984,082	14,384	13,867	9,217	4,99	7,099	21,3	952,233	23,578	1936,396	0	203,478	203,478	99,724	0	0	0	0	0	0	0
10:44:59	-469,189	1979,39	14,14	13,72	9,203	4,942	7,056	21,3	952,233	23,578	1936,439	0	203,478	203,478	99,724	0	0	0	0	0	0	0
10:44:59	-487,304	1974,517	13,799	13,427	9,193	4,891	7,014	21,3	952,233	23,578	1936,477	0	203,478	203,478	99,724	0	0	0	0	0	0	0
10:44:59	-443,493	1970,082	13,506	13,232	9,183	4,846	6,971	21,3	952,233	23,578	1936,51	0	203,478	203,478	99,724	0	0	0	0	0	0	0
10:44:59	-404,65	1966,035	13,31	13,037	9,171	4,804	6,929	21,3	952,233	23,578	1936,54	0	203,478	203,478	99,724	0	0	0	0	0	0	0
10:44:59	-287,89	1963,157	13,261	12,988	9,157	4,774	6,887	21,3	952,233	23,578	1936,566	0	203,478	203,478	99,724	0	0	0	0	0	0	0
10:44:59	-323,168	1959,925	13,115	12,841	9,146	4,741	6,844	21,3	952,233	23,578	1936,59	0	203,478	203,478	99,724	0	0	0	0	0	0	0
10:44:59	-347,534	1956,45	13,017	12,841	9,131	4,705	6,803	21,3	952,233	23,578	1936,61	0	203,478	203,478	99,724	0	0	0	0	0	0	0
10:44:59	-230,688	1954,143	13,115	12,744	9,113	4,681	6,761	21,3	952,233	23,578	1936,627	0	203,478	203,478	99,724	0	0	0	0	0	0	0
10:44:59	-251,904	1951,624	13,115	12,744	9,099	4,655	6,72	21,3	952,233	23,578	1936,642	0	203,478	203,478	99,724	0	0	0	0	0	0	0
10:44:59	-345,312	1948,17	13,017	12,744	9,084	4,62	6,678	21,3	952,233	23,578	1936,654	0	203,478	203,478	99,724	0	0	0	0	0	0	0
10:44:59	-254,797	1945,622	12,92	12,646	9,075	4,594	6,638	21,3	952,233	23,578	1936,663	0	203,478	203,478	99,724	0	0	0	0	0	0	0
10:44:59	-390,246	1941,72	12,675	12,353	9,065	4,553	6,597	21,3	952,233	23,578	1936,668	0	203,478	203,478	99,724	0	0	0	0	0	0	0
10:44:59	-345,617	1938,264	12,48	12,158	9,056	4,518	6,556	21,3	952,233	23,578	1936,669	0	203,478	203,478	99,724	0	0	0	0	0	0	0
10:44:59	-261,645	1935,647	12,285	11,963	9,051	4,491	6,515	21,3	952,233	23,578	1935,647	0	203,478	203,478	99,724	0	0	0	0	0	0	0
10:44:59	-398,413	1931,663	12,041	11,767	9,041	4,45	6,475	21,3	952,233	23,578	1931,663	0	203,478	203,478	99,724	0	0	0	0	0	0	0
10:44:59	-129,309	1930,37	11,992	11,718	9,036	4,436	6,435	21,3	952,233	23,578	1930,37	0	203,478	203,478	99,724	0	0	0	0	0	0	0
10:44:59	-171,105	1928,659	11,992	11,621	9,027	4,419	6,395	21,3	952,233	23,578	1928,659	0	203,478	203,478	99,724	0	0	0	0	0	0	0
10:44:59	-126,525	1927,394	12,041	11,621	9,017	4,406	6,356	21,3	952,233	23,578	1927,394	0	203,478	203,478	99,724	0	0	0	0	0	0	0
10:44:59	-162,89	1925,765	12,138	11,767	9,003	4,389	6,318	21,3	952,233	23,578	1925,765	0	203,478	203,478	99,724	0	0	0	0	0	0	0
10:44:59	-116,43	1924,601	12,285	11,963	8,989	4,377	6,28	21,3	952,233	23,578	1924,601	0	203,478	203,478	99,724	0	0	0	0	0	0	0
10:44:59	-128,906	1923,312	12,334	11,963	8,979	4,364	6,242	21,3	952,233	23,578	1923,312	0	203,478	203,478	99,724	0	0	0	0	0	0	0
10:44:59	-214,245	1921,169	12,285	11,963	8,969	4,341	6,205	21,3	952,233	23,578	1921,169	0	203,478	203,478	99,724	0	0	0	0	0	0	0
10:44:59	-255,578	1918,613	12,187	11,914	8,96	4,315	6,168	21,3	952,233	23,578	1918,613	0	203,478	203,478	99,724	0	0	0	0	0	0	0
10:44:59	-214,208	1916,471	12,138	11,767	8,95	4,293	6,131	21,3	952,233	23,578	1916,471	0	203,478	203,478	99,724	0	0	0	0	0	0	0
10:44:59	-216,809	1914,303	11,992	11,621	8,945	4,271	6,095	21,3	952,233	23,578	1914,303	0	203,478	203,478	99,724	0	0	0	0	0	0	0
10:44:59	-397,058	1910,333	11,65	11,523	8,94	4,23	6,058	21,3	952,233	23,578	1910,333	0	203,478	203,478	99,724	0	0	0	0	0	0	0
10:44:59	-44,274	1909,89	11,601	11,425	8,94	4,225	6,022	21,3	952,233	23,578	1909,89	0	203,478	203,478	99,724	0	0	0	0	0	0	0
10:44:59	-216,625	1907,724	11,455	11,279	8,935	4,203	5,986	21,3	952,233	23,578	1907,724	0	203,478	203,478	99,724	0	0	0	0	0	0	0
10:44:59	-128,051	1906,443	11,406	11,23	8,931	4,19	5,951	21,3	952,233	23,578	1906,443	0	203,478	203,478	99,724	0	0	0	0	0	0	0
10:44:59	-259,472	1903,848	11,308	11,23	8,921	4,163	5,916	21,3	952,233	23,578	1903,848	0	203,478	203,478	99,724	0	0	0	0	0	0	0
10:44:59	-84,851	1903	11,308	11,23	8,916	4,154	5,882	21,3	952,233	23,578	1903	0	203,478	203,478	99,724	0	0	0	0	0	0	0
10:44:59	-84,863	1902,151	11,308	11,23	8,911	4,145	5,848	21,3	952,233	23,578	1902,151	0	203,478	203,478	99,724	0	0	0	0	0	0	0
10:44:59	-84,863	1901,303	11,308	11,23	8,907	4,137	5,814	21,3	952,233	23,578	1901,303	0	203,478	203,478	99,724	0	0	0	0	0	0	0
10:44:59	-169,909	1899,603	11,308	11,23	8,897	4,119	5,781	21,3	952,233	23,578	1899,603	0	203,478	203,478	99,724	0	0	0	0	0	0	0
10:44:59	3,564	1899,639	11,406	11,23	8,892	4,119	5,748	21,3	952,233	23,578	1899,603	0	203,478	203,478	99,724	0	0	0	0	0	0	0
10:44:59	-173,291	1897,906	11,308	11,23	8,887	4,102	5,716	21,3	952,233	23,578	1897,906	0	203,478	203,478	99,724	0	0	0	0	0	0	0
10:44:59	-84,863	1897,058	11,308	11,23	8,882	4,093	5,684	21,3	952,233	23,578	1897,058	0	203,478	203,478	99,724	0	0	0	0	0	0	0
10:44:59	-86,108	1896,196	11,308	11,23	8,878	4,084	5,653	21,3	952,233	23,578	1896,196	0	203,478	203,478	99,724	0	0	0	0	0	0	0
10:44:59	-127,978	1894,917	11,259	11,23	8,873	4,071	5,622	21,3	952,233	23,578	1894,917	0	203,478	203,478	99,724	0	0	0	0	0	0	0
10:44:59	-83,813	1894,079	11,259	11,181	8,868	4,062	5,591	21,3	952,233	23,578	1894,079	0	203,478	203,478	99,724	0	0	0	0	0	0	0
10:44:59	-88,354	1893,195	11,162	11,035	8,868	4,053	5,561	21,3	952,233	23,578	1893,195	0	203,478	203,478	99,724	0	0	0	0	0	0	0
10:44:59	-216,296	1891,032	11,015	10,937	8,863	4,031	5,531	21,3	952,233	23,578	1891,032	0	203,478	203,478	99,724	0	0	0	0	0	0	0
10:44:59	2,416	1891,056	11,113	10,937	8,858	4,031	5,502	21,3	952,233	23,578	1891,032	0	203,478	203,478	99,724	0	0	0	0	0	0	0
10:44:59	-216,247	1888,894	10,966	10,888	8,854	4,009	5,472	21,3	952,233	23,578	1888,894	0	203,478	203,478	99,724	0	0	0	0	0	0	0
10:44:59	-83,764	1888,056	10,966	10,888	8,849	4	5,443	21,3	952,233	23,578	1888,056	0	203,478	203,478	99,724	0	0	0	0	0	0	0
10:44:59	-127,929	1886,777	10,918	10,84	8,844	3,987	5,415	21,3	952,233	23,578	1886,777	0	203,478	203,478	99,724	0	0	0	0	0	0	0
10:44:59	-88,269	1885,894	10,82	10,742	8,844	3,978	5,387	21,3	952,233	23,578	1885,894	0	203,478	203,478	99,724	0	0	0	0	0	0	0
10:44:59	-86,047	1885,034	10,82	10,742	8,839	3,969	5,359	21,3	952,233	23,578	1885,034	0	203,478	203,478	99,724	0	0	0	0	0	0	0
10:44:59	-215,075	1882,883	10,673	10,693	8,835	3,947	5,331	21,3	952,233	23,578	1882,883	0	203,478	203,478	99,724	0	0	0	0	0	0	0
10:44:59	0	1882,883	10,673	10,693	8,835	3,947	5,304	21,3	952,233	23,578	1882,883	0	203,478	203,478	99,724	0	0	0	0	0	0	0
10:44:59	-131,018	1881,573	10,625	10,595	8,83	3,933	5,277	21,3	952,233	23,578	1881,573	0	203,478	203,478	99,724	0	0	0	0	0	0	0
10:44:59	0	1881,573	10,625	10,595	8,83	3,933	5,251	21,3	952,233	23,578	1881,573	0	203,478	203,478	99,724	0	0	0	0	0	0	0
10:44:59	-83,752	1880,735	10,625	10,595	8,825	3,925	5,225	21,3	952,233	23,578	1880,735	0	203,478	203,478	99,724	0	0	0	0	0	0	0
10:44:59	49,621	1881,231	10,771	10,693	8,82	3,93	5,199	21,3	952,233	23,578	1880,736	0	203,478	203,478	99,724	0	0	0	0	0	0	0
10:44:59	-41,772	1880,814	10,82	10,84	8,815	3,925	5,174	21,3	952,233	23,578	1880,736	0	203,478	203,478	99,724	0	0	0	0	0	0	0
10:44:59	-86,059	1879,953	10,82	10,742	8,81	3,917	5,15	21,3	952,233	23,578	1879,953	0	203,478	203,478	99,724	0	0	0	0	0	0	0
10:44:59	-80,419	1879,149	10,82	10,693	8,806	3,908	5,125	21,3	952,233	23,578	1879,149	0	203,478	203,478	99,724	0	0	0	0	0	0	0
10:44:59	0	1879,149	10,82	10,693	8,806	3,908	5,102	21,3	952,233	23,578	1879,149	0	203,478	203,478	99,724	0	0	0	0	0	0	0
10:44:59	-86,047	1878,288	10,82	10,693	8,801	3,899	5,078	21,3	952,233	23,578	1878,288	0	203,478	203,478	99,724	0	0	0	0	0	0	0
10:44:59	-44,091	1877,847	10,771	10,595	8,801	3,895	5,055	21,3	952,233	23,578	1877,847	0	203,478	203,478	99,724	0	0	0	0	0	0	0
10:44:59	-88,183	1876,966	10,673	10,547	8,801	3,886	5,032	21,3	952,233	23,578	1876,966	0	203,478	203,478	99,724	0	0	0	0	0	0	0
10:44:59	-81,64	1876,149	10,673	10,547	8,796	3,877	5,009	21,3	952,233	23,578	1876,149	0	203,478	203,478	99,724	0	0	0	0	0	0	0
10:44:59	-44,067	1875,709	10,625	10,547	8,796	3,873	4,987	21,3	952,233	23,578	1875,709	0	203,478	203,478	99,724	0	0	0	0	0	0	0
10:44:59	-5,297	1875,656	10,625	10,498	8,796	3,872	4,965	21,3	952,233	23,578	1875,656	0	203,478	203,478	99,724	0	0	0	0	0	0	0
10:44:59	-126,916	1874,386	10,478	10,205	8,796	3,859	4,943	21,3	952,233	23,578	1874,386	0	203,478	203,478	99,724	0	0	0	0	0	0	0
10:44:59	-132,177	1873,065	10,332	10,205	8,796	3,846	4,922	21,3	952,233	23,578	1873,065	0	203,478	203,478	99,724	0	0	0	0	0	0	0
10:44:59	0	1873,065	10,332	10,302	8,796	3,846	4,901	21,3	952,233	23,578	1873,065	0	203,478	203,478	99,724	0	0	0	0	0	0	0
10:44:59	2,27	1873,087	10,429	10,205	8,791	3,846	4,88	21,3	952,233	23,578	1873,065	0	203,478	203,478	99,724	0	0	0	0	0	0	0
10:44:59	0	1873,087	10,429	10,302	8,791	3,846	4,86	21,3	952,233	23,578	1873,065	0	203,478	203,478	99,724	0	0	0	0	0	0	0
10:44:59	-41,784	1872,669	10,478	10,4	8,786	3,841	4,84	21,3	952,233	23,578	1872,669	0	203,478	203,478	99,724	0	0	0	0	0	0	0
10:44:59	0	1872,669	10,478	10,4	8,786	3,841	4,82	21,3	952,233	23,578	1872,669	0	203,478	203,478	99,724	0	0	0	0	0	0	0
10:44:59	-79,504	1871,874	10,478	10,498	8,782	3,833	4,801	21,3	952,233	23,578	1871,874	0	203,478	203,478	99,724	0	0	0	0	0	0	0
10:44:59	-5,285	1871,822	10,478	10,4	8,782	3,833	4,782	21,3	952,233	23,578	1871,822	0	203,478	203,478	99,724	0	0	0	0	0	0	0
10:44:59	-36,511	1871,456	10,527	10,4	8,777	3,829	4,763	21,3	952,233	23,578	1871,456	0	203,478	203,478	99,724	0	0	0	0	0	0	0
10:44:59	-44,042	1871,016	10,478	10,498	8,777	3,824	4,745	21,3	952,233	23,578	1871,016	0	203,478	203,478	99,724	0	0	0	0	0	0	0
10:44:59	-40,771	1870,608	10,527	10,498	8,772	3,82	4,727	21,3	952,233	23,578	1870,608	0	203,478	203,478	99,724	0	0	0	0	0	0	0
10:44:59	0	1870,608	10,527	10,498	8,772	3,82	4,709	21,3	952,233	23,578	1870,608	0	203,478	203,478	99,724	0	0	0	0	0	0	0
10:44:59	-78,442	1869,824	10,527	10,498	8,768	3,812	4,691	21,3	952,233	23,578	1869,824	0	203,478	203,478	99,724	0	0	0	0	0	0	0
10:44:59	-6,335	1869,761	10,527	10,4	8,767	3,811	4,674	21,3	952,233	23,578	1869,761	0	203,478	203,478	99,724	0	0	0	0	0	0	0
10:44:59	-44,055	1869,32	10,478	10,498	8,767	3,807	4,657	21,3	952,233	23,578	1869,32	0	203,478	203,478	99,724	0	0	0	0	0	0	0
10:44:59	-44,03	1868,88	10,429	10,302	8,767	3,802	4,64	21,1	952,233	23,578	1868,88	0	203,478	203,478	99,724	0	0	0	0	0	0	0
10:44:59	-88,061	1867,999	10,332	10,205	8,767	3,793	4,624	21,1	952,233	23,578	1867,999	0	203,478	203,478	99,724	0	0	0	0	0	0	0
10:44:59	0	1867,999	10,332	10,302	8,767	3,793	4,607	21,1	952,233	23,578	1867,999	0	203,478	203,478	99,724	0	0	0	0	0	0	0
10:44:59	-79,492	1867,204	10,332	10,205	8,763	3,785	4,591	21,1	952,233	23,578	1867,204	0	203,478	203,478	99,724	0	0	0	0	0	0	0
10:44:59	0	1867,204	10,332	10,302	8,763	3,785	4,576	21,1	952,233	23,578	1867,204	0	203,478	203,478	99,724	0	0	0	0	0	0	0
10:44:59	-50,537	1866,699	10,283	10,058	8,763	3,78	4,56	21,1	952,233	23,578	1866,699	0	203,478	203,478	99,724	0	0	0	0	0	0	0
10:44:59	-77,209	1865,927	10,283	10,205	8,758	3,772	4,544	21,1	952,233	23,578	1865,927	0	203,478	203,478	99,724	0	0	0	0	0	0	0
10:44:59	37,524	1866,302	10,332	10,302	8,758	3,776	4,529	21,1	952,233	23,578	1865,927	0	203,478	203,478	99,724	0	0	0	0	0	0	0
10:44:59	10,815	1866,41	10,429	10,302	8,753	3,777	4,515	21,1	952,233	23,578	1865,928	0	203,478	203,478	99,724	0	0	0	0	0	0	0
10:44:59	-95,605	1865,454	10,332	10,302	8,753	3,767	4,5	21,1	952,233	23,578	1865,454	0	203,478	203,478	99,724	0	0	0	0	0	0	0
10:44:59	10,815	1865,562	10,429	10,4	8,749	3,768	4,486	21,1	952,233	23,578	1865,454	0	201,058	201,058	99,713	0	0	0	0	0	0	0
10:44:59	-15,124	1865,411	10,429	10,351	8,748	3,767	4,472	21,1	952,233	23,578	1865,411	0	201,058	201,058	99,713	0	0	0	0	0	0	0
10:44:59	0	1865,411	10,429	10,205	8,748	3,767	4,458	21,1	952,233	23,578	1865,411	0	201,058	201,058	99,713	0	0	0	0	0	0	0
10:44:59	-116,906	1864,242	10,283	10,205	8,749	3,755	4,444	21,1	952,233	23,578	1864,242	0	201,058	201,058	99,713	0	0	0	0	0	0	0
10:44:59	-91,271	1863,329	10,283	10,205	8,743	3,745	4,43	21,1	952,233	23,578	1863,329	0	201,058	201,058	99,713	0	0	0	0	0	0	0
10:45:00	0	1863,329	10,283	10,205	8,743	3,745	4,417	21,1	952,233	23,578	1863,329	0	201,058	201,058	99,713	0	0	0	0	0	0	0
10:45:00	-88	1862,449	10,185	10,205	8,743	3,736	4,403	21,1	952,233	23,578	1862,449	0	201,058	201,058	99,713	0	0	0	0	0	0	0
10:45:00	0	1862,449	10,185	10,156	8,743	3,736	4,39	21,1	952,233	23,578	1862,449	0	201,058	201,058	99,713	0	0	0	0	0	0	0
10:45:00	-43,994	1862,009	10,136	10,009	8,743	3,732	4,377	21,1	952,233	23,578	1862,009	0	201,058	201,058	99,713	0	0	0	0	0	0	0
10:45:00	0	1862,009	10,136	9,961	8,743	3,732	4,365	21,1	952,233	23,578	1862,009	0	201,058	201,058	99,713	0	0	0	0	0	0	0
10:45:00	0	1862,009	10,136	10,009	8,743	3,732	4,352	21,1	952,233	23,578	1862,009	0	201,058	201,058	99,713	0	0	0	0	0	0	0
10:45:00	43,994	1862,449	10,185	10,009	8,743	3,736	4,34	21,1	952,233	23,578	1862,01	0	201,058	201,058	99,713	0	0	0	0	0	0	0
10:45:00	-84,765	1861,601	10,185	10,058	8,739	3,727	4,328	21,1	952,233	23,578	1861,601	0	201,058	201,058	99,713	0	0	0	0	0	0	0
10:45:00	0	1861,601	10,185	10,156	8,739	3,727	4,316	21,1	952,233	23,578	1861,602	0	201,058	201,058	99,713	0	0	0	0	0	0	0
10:45:00	0	1861,601	10,185	10,156	8,739	3,727	4,305	21,1	952,233	23,578	1861,601	0	201,058	201,058	99,713	0	0	0	0	0	0	0
10:45:00	0	1861,601	10,185	10,058	8,739	3,727	4,294	21,1	952,233	23,578	1861,602	0	201,058	201,058	99,713	0	0	0	0	0	0	0
10:45:00	-75,28	1860,849	10,185	10,156	8,734	3,72	4,282	21,1	952,233	23,578	1860,849	0	201,058	201,058	99,713	0	0	0	0	0	0	0
10:45:00	-8,435	1860,764	10,185	10,058	8,734	3,719	4,271	21,1	952,233	23,578	1860,764	0	201,058	201,058	99,713	0	0	0	0	0	0	0
10:45:00	87,976	1861,644	10,283	10,058	8,734	3,728	4,261	21,1	952,233	23,578	1860,765	0	201,058	201,058	99,713	0	0	0	0	0	0	0
10:45:00	-87,976	1860,764	10,185	10,058	8,734	3,719	4,25	21,1	952,233	23,578	1860,764	0	201,058	201,058	99,713	0	0	0	0	0	0	0
10:45:00	87,976	1861,644	10,283	10,156	8,734	3,728	4,24	21,1	952,233	23,578	1860,765	0	201,058	201,058	99,713	0	0	0	0	0	0	0
10:45:00	-131,958	1860,325	10,136	10,009	8,734	3,714	4,229	21,1	952,233	23,578	1860,325	0	201,058	201,058	99,713	0	0	0	0	0	0	0
10:45:00	-38,671	1859,938	10,185	10,156	8,729	3,71	4,219	21,1	952,233	23,578	1859,938	0	201,058	201,058	99,713	0	0	0	0	0	0	0
10:45:00	0	1859,938	10,185	10,156	8,729	3,71	4,209	21,1	952,233	23,578	1859,938	0	201,058	201,058	99,713	0	0	0	0	0	0	0
10:45:00	-43,981	1859,498	10,136	10,009	8,729	3,706	4,199	21,1	952,233	23,578	1859,498	0	201,058	201,058	99,713	0	0	0	0	0	0	0
10:45:00	0	1859,498	10,136	10,009	8,729	3,706	4,19	21,1	952,233	23,578	1859,498	0	201,058	201,058	99,713	0	0	0	0	0	0	0
10:45:00	36,413	1859,862	10,185	10,058	8,729	3,709	4,18	21,1	952,233	23,578	1859,498	0	201,058	201,058	99,713	0	0	0	0	0	0	0
10:45:00	-75,073	1859,111	10,185	10,058	8,724	3,702	4,171	21,1	952,233	23,578	1859,111	0	201,058	201,058	99,713	0	0	0	0	0	0	0
10:45:00	0	1859,111	10,185	10,058	8,724	3,702	4,162	21,1	952,233	23,578	1859,111	0	201,058	201,058	99,713	0	0	0	0	0	0	0
10:45:00	0	1859,111	10,185	10,058	8,724	3,702	4,153	21,1	952,233	23,578	1859,111	0	201,058	201,058	99,713	0	0	0	0	0	0	0
10:45:00	-127,697	1857,834	10,136	10,058	8,72	3,689	4,144	21,1	952,233	23,578	1857,834	0	201,058	201,058	99,713	0	0	0	0	0	0	0
10:45:00	43,969	1858,274	10,185	10,156	8,72	3,693	4,135	21,1	952,233	23,578	1857,835	0	201,058	201,058	99,713	0	0	0	0	0	0	0
10:45:00	-131,909	1856,955	10,039	9,863	8,72	3,679	4,126	21,1	952,233	23,578	1856,955	0	201,058	201,058	99,713	0	0	0	0	0	0	0
10:45:00	0	1856,955	10,039	9,961	8,72	3,679	4,117	21,1	952,233	23,578	1856,955	0	201,058	201,058	99,713	0	0	0	0	0	0	0
10:45:00	87,939	1857,834	10,136	9,961	8,72	3,689	4,109	21,1	952,233	23,578	1856,956	0	201,058	201,058	99,713	0	0	0	0	0	0	0
10:45:00	0	1857,834	10,136	9,961	8,72	3,689	4,1	21,1	952,233	23,578	1856,957	0	201,058	201,058	99,713	0	0	0	0	0	0	0
10:45:00	-131,896	1856,515	9,99	9,814	8,72	3,675	4,092	21,1	952,233	23,578	1856,515	0	201,058	201,058	99,713	0	0	0	0	0	0	0
10:45:00	-7,543	1856,44	9,99	9,814	8,719	3,674	4,084	21,1	952,233	23,578	1856,44	0	201,058	201,058	99,713	0	0	0	0	0	0	0
10:45:00	-75,097	1855,689	9,99	9,814	8,715	3,666	4,076	21,1	952,233	23,578	1855,689	0	201,058	201,058	99,713	0	0	0	0	0	0	0
10:45:00	131,872	1857,008	10,136	9,863	8,715	3,68	4,068	21,1	952,233	23,578	1855,69	0	201,058	201,058	99,713	0	0	0	0	0	0	0
10:45:00	-131,872	1855,689	9,99	9,814	8,715	3,666	4,06	21,1	952,233	23,578	1855,689	0	201,058	201,058	99,713	0	0	0	0	0	0	0
10:45:00	0	1855,689	9,99	9,814	8,715	3,666	4,052	21,1	952,233	23,578	1855,689	0	201,058	201,058	99,713	0	0	0	0	0	0	0
10:45:00	-43,957	1855,249	9,941	9,814	8,715	3,662	4,045	21,1	952,233	23,578	1855,249	0	201,058	201,058	99,713	0	0	0	0	0	0	0
10:45:00	35,351	1855,603	9,99	9,863	8,714	3,666	4,037	21,1	952,233	23,578	1855,25	0	201,058	201,058	99,713	0	0	0	0	0	0	0
10:45:00	-29,003	1855,313	10,039	9,863	8,71	3,663	4,03	21,1	952,233	23,578	1855,25	0	201,058	201,058	99,713	0	0	0	0	0	0	0
10:45:00	-43,945	1854,873	9,99	9,863	8,71	3,658	4,023	21,1	952,233	23,578	1854,873	0	201,058	201,058	99,713	0	0	0	0	0	0	0
10:45:00	0	1854,873	9,99	10,009	8,71	3,658	4,015	21,1	952,233	23,578	1854,873	0	201,058	201,058	99,713	0	0	0	0	0	0	0
10:45:00	0	1854,873	9,99	9,961	8,71	3,658	4,008	21,1	952,233	23,578	1854,873	0	201,058	201,058	99,713	0	0	0	0	0	0	0
10:45:00	43,945	1855,313	10,039	9,961	8,71	3,663	4,002	21,1	952,233	23,578	1854,874	0	201,058	201,058	99,713	0	0	0	0	0	0	0
10:45:00	-43,945	1854,873	9,99	9,961	8,71	3,658	3,995	21,1	952,233	23,578	1854,873	0	201,058	201,058	99,713	0	0	0	0	0	0	0
10:45:00	0	1854,873	9,99	9,863	8,71	3,658	3,988	21,1	952,233	23,578	1854,873	0	201,058	201,058	99,713	0	0	0	0	0	0	0
10:45:00	43,945	1855,313	10,039	10,058	8,71	3,663	3,982	21,1	952,233	23,578	1854,874	0	201,058	201,058	99,713	0	0	0	0	0	0	0
10:45:00	0	1855,313	10,039	10,009	8,71	3,663	3,976	21,1	952,233	23,578	1854,874	0	201,058	201,058	99,713	0	0	0	0	0	0	0
10:45:00	79,272	1856,106	10,136	10,156	8,71	3,671	3,97	21,1	952,233	23,578	1854,876	0	201,058	201,058	99,713	0	0	0	0	0	0	0
10:45:00	-87,915	1855,226	10,039	10,009	8,71	3,662	3,964	21,1	952,233	23,578	1854,876	0	201,058	201,058	99,713	0	0	0	0	0	0	0
10:45:00	-43,945	1854,787	9,99	9,961	8,71	3,657	3,958	21,1	952,233	23,578	1854,787	0	201,058	201,058	99,713	0	0	0	0	0	0	0
10:45:00	43,945	1855,226	10,039	10,009	8,71	3,662	3,952	21,1	952,233	23,578	1854,788	0	201,058	201,058	99,713	0	0	0	0	0	0	0
10:45:00	87,915	1856,106	10,136	10,058	8,71	3,671	3,946	21,1	952,233	23,578	1854,789	0	201,058	201,058	99,713	0	0	0	0	0	0	0
10:45:00	0	1856,106	10,136	10,009	8,71	3,671	3,941	21,1	952,233	23,578	1854,79	0	201,058	201,058	99,713	0	0	0	0	0	0	0
10:45:00	-87,915	1855,226	10,039	10,009	8,71	3,662	3,935	21,1	952,233	23,578	1854,791	0	201,058	201,058	99,713	0	0	0	0	0	0	0
10:45:00	0	1855,226	10,039	10,009	8,71	3,662	3,93	21,1	952,233	23,578	1854,791	0	201,058	201,058	99,713	0	0	0	0	0	0	0
10:45:00	-35,302	1854,873	9,99	9,814	8,71	3,658	3,925	21,1	952,233	23,578	1854,791	0	201,058	201,058	99,713	0	0	0	0	0	0	0
10:45:00	28,991	1855,163	9,941	9,863	8,714	3,661	3,92	21,1	952,233	23,578	1854,792	0	201,058	201,058	99,713	0	0	0	0	0	0	0
10:45:00	43,957	1855,603	9,99	9,961	8,714	3,666	3,915	21,1	952,233	23,578	1854,793	0	201,058	201,058	99,713	0	0	0	0	0	0	0
10:45:00	-29,003	1855,313	10,039	9,961	8,71	3,663	3,91	21,1	952,233	23,578	1854,793	0	201,058	201,058	99,713	0	0	0	0	0	0	0
10:45:00	0	1855,313	10,039	10,009	8,71	3,663	3,905	21,1	952,233	23,578	1854,794	0	201,058	201,058	99,713	0	0	0	0	0	0	0
10:45:00	-52,587	1854,787	9,99	9,863	8,71	3,657	3,9	21,1	952,233	23,578	1854,787	0	201,058	201,058	99,713	0	0	0	0	0	0	0
10:45:00	131,86	1856,106	10,136	10,058	8,71	3,671	3,895	21,1	952,233	23,578	1854,788	0	201,058	201,058	99,713	0	0	0	0	0	0	0
10:45:00	-87,915	1855,226	10,039	9,961	8,71	3,662	3,891	21,1	952,233	23,578	1854,789	0	201,058	201,058	99,713	0	0	0	0	0	0	0
10:45:00	13,879	1855,365	10,136	10,009	8,706	3,663	3,886	21,1	952,233	23,578	1854,789	0	201,058	201,058	99,713	0	0	0	0	0	0	0
10:45:00	43,957	1855,805	10,185	10,058	8,706	3,668	3,882	21,1	952,233	23,578	1854,79	0	201,058	201,058	99,713	0	0	0	0	0	0	0
10:45:00	-43,957	1855,365	10,136	10,009	8,706	3,663	3,878	21,1	952,233	23,578	1854,791	0	201,058	201,058	99,713	0	0	0	0	0	0	0
10:45:00	-87,902	1854,486	10,039	9,863	8,706	3,654	3,873	21,1	952,233	23,578	1854,486	0	201,058	201,058	99,713	0	0	0	0	0	0	0
10:45:00	0	1854,486	10,039	9,961	8,706	3,654	3,869	21,1	952,233	23,578	1854,486	0	201,058	201,058	99,713	0	0	0	0	0	0	0
10:45:00	-43,957	1854,047	9,99	9,863	8,706	3,649	3,865	21,1	952,233	23,578	1854,047	0	201,058	201,058	99,713	0	0	0	0	0	0	0
10:45:00	-43,945	1853,607	9,941	9,716	8,706	3,645	3,861	21,1	952,233	23,578	1853,607	0	201,058	201,058	99,713	0	0	0	0	0	0	0
10:45:00	43,945	1854,047	9,99	9,863	8,706	3,649	3,856	21,1	952,233	23,578	1853,608	0	201,058	201,058	99,713	0	0	0	0	0	0	0
10:45:00	0	1854,047	9,99	9,863	8,706	3,649	3,852	21,1	952,233	23,578	1853,608	0	201,058	201,058	99,713	0	0	0	0	0	0	0
10:45:00	-52,526	1853,521	9,941	9,814	8,705	3,644	3,848	21,1	952,233	23,578	1853,521	0	201,058	201,058	99,713	0	0	0	0	0	0	0
10:45:00	0	1853,521	9,941	9,814	8,705	3,644	3,844	21,1	952,233	23,578	1853,521	0	201,058	201,058	99,713	0	0	0	0	0	0	0
10:45:00	-87,878	1852,643	9,843	9,814	8,705	3,635	3,84	21,1	952,233	23,578	1852,643	0	201,058	201,058	99,713	0	0	0	0	0	0	0
10:45:00	59,912	1853,242	9,99	9,863	8,701	3,641	3,836	21,1	952,233	23,578	1852,643	0	201,058	201,058	99,713	0	0	0	0	0	0	0
10:45:00	34,252	1853,584	10,039	10,009	8,7	3,645	3,832	21,1	952,233	23,578	1852,644	0	201,058	201,058	99,713	0	0	0	0	0	0	0
10:45:00	0	1853,584	10,039	9,961	8,7	3,645	3,829	21,1	952,233	23,578	1852,645	0	201,058	201,058	99,713	0	0	0	0	0	0	0
10:45:00	0	1853,584	10,039	10,009	8,7	3,645	3,825	21,1	952,233	23,578	1852,646	0	201,058	201,058	99,713	0	0	0	0	0	0	0
10:45:00	-43,945	1853,145	9,99	9,863	8,7	3,64	3,822	21,1	952,233	23,578	1852,647	0	201,058	201,058	99,713	0	0	0	0	0	0	0
10:45:00	43,945	1853,584	10,039	10,009	8,7	3,645	3,818	21,1	952,233	23,578	1852,648	0	201,058	201,058	99,713	0	0	0	0	0	0	0
10:45:00	87,89	1854,463	10,136	10,009	8,7	3,654	3,815	21,1	952,233	23,578	1852,649	0	201,058	201,058	99,713	0	0	0	0	0	0	0
10:45:00	0	1854,463	10,136	10,009	8,7	3,654	3,812	21,1	952,233	23,578	1852,651	0	201,058	201,058	99,713	0	0	0	0	0	0	0
10:45:00	0	1854,463	10,136	10,058	8,7	3,654	3,809	21,1	952,233	23,578	1852,653	0	201,058	201,058	99,713	0	0	0	0	0	0	0
10:45:00	0	1854,463	10,136	10,009	8,7	3,654	3,806	21	952,233	23,578	1852,655	0	201,058	201,058	99,713	0	0	0	0	0	0	0
10:45:00	-87,89	1853,584	10,039	9,961	8,7	3,645	3,802	21	952,233	23,578	1852,656	0	201,058	201,058	99,713	0	0	0	0	0	0	0
10:45:00	0	1853,584	10,039	9,863	8,7	3,645	3,799	21	952,233	23,578	1852,657	0	201,058	201,058	99,713	0	0	0	0	0	0	0
10:45:00	0	1853,584	10,039	9,961	8,7	3,645	3,796	21	952,233	23,578	1852,658	0	201,058	201,058	99,713	0	0	0	0	0	0	0
10:45:00	-43,945	1853,145	9,99	9,863	8,7	3,64	3,793	21	952,233	23,578	1852,658	0	201,058	201,058	99,713	0	0	0	0	0	0	0
10:45:00	0	1853,145	9,99	9,863	8,7	3,64	3,79	21	952,233	23,578	1852,659	0	201,058	201,058	99,713	0	0	0	0	0	0	0
10:45:00	43,945	1853,584	10,039	9,961	8,7	3,645	3,787	21	952,233	23,578	1852,66	0	201,058	201,058	99,713	0	0	0	0	0	0	0
10:45:00	0	1853,584	10,039	9,961	8,7	3,645	3,785	21	952,233	23,578	1852,661	0	201,058	201,058	99,713	0	0	0	0	0	0	0
10:45:00	-43,945	1853,145	9,99	9,863	8,7	3,64	3,782	21	952,233	23,578	1852,661	0	201,058	201,058	99,713	0	0	0	0	0	0	0
10:45:00	-43,945	1852,705	9,941	9,814	8,7	3,636	3,779	21	952,233	23,578	1852,661	0	201,058	201,058	99,713	0	0	0	0	0	0	0
10:45:00	0	1852,705	9,941	9,961	8,7	3,636	3,776	21	952,233	23,578	1852,661	0	200,301	200,301	99,71	0	0	0	0	0	0	0
10:45:00	43,945	1853,145	9,99	10,009	8,7	3,64	3,773	21	952,233	23,578	1852,662	0	200,301	200,301	99,71	0	0	0	0	0	0	0
10:45:00	0	1853,145	9,99	9,961	8,7	3,64	3,771	21	952,233	23,578	1852,662	0	200,301	200,301	99,71	0	0	0	0	0	0	0
10:45:00	-43,945	1852,705	9,941	9,863	8,7	3,636	3,768	21	952,233	23,578	1852,662	0	200,301	200,301	99,71	0	0	0	0	0	0	0
10:45:00	0	1852,705	9,941	9,863	8,7	3,636	3,766	21	952,233	23,578	1852,662	0	200,301	200,301	99,71	0	0	0	0	0	0	0
10:45:00	0	1852,705	9,941	9,863	8,7	3,636	3,763	21	952,233	23,578	1852,662	0	200,301	200,301	99,71	0	0	0	0	0	0	0
10:45:00	0	1852,705	9,941	9,961	8,7	3,636	3,761	21	952,233	23,578	1852,662	0	200,301	200,301	99,71	0	0	0	0	0	0	0
10:45:01	0	1852,705	9,941	9,863	8,7	3,636	3,758	21	952,233	23,578	1852,662	0	200,301	200,301	99,71	0	0	0	0	0	0	0
10:45:01	87,89	1853,584	10,039	10,009	8,7	3,645	3,756	21	952,233	23,578	1852,663	0	200,301	200,301	99,71	0	0	0	0	0	0	0
10:45:01	-43,945	1853,145	9,99	9,961	8,7	3,64	3,754	21	952,233	23,578	1852,664	0	200,301	200,301	99,71	0	0	0	0	0	0	0
10:45:01	-43,945	1852,705	9,941	9,814	8,7	3,636	3,751	21	952,233	23,578	1852,664	0	200,301	200,301	99,71	0	0	0	0	0	0	0
10:45:01	87,89	1853,584	10,039	9,961	8,7	3,645	3,749	21	952,233	23,578	1852,665	0	200,301	200,301	99,71	0	0	0	0	0	0	0
10:45:01	-43,945	1853,145	9,99	9,863	8,7	3,64	3,747	21	952,233	23,578	1852,665	0	200,301	200,301	99,71	0	0	0	0	0	0	0
10:45:01	0	1853,145	9,99	9,863	8,7	3,64	3,745	21	952,233	23,578	1852,666	0	200,301	200,301	99,71	0	0	0	0	0	0	0
10:45:01	43,945	1853,584	10,039	9,863	8,7	3,645	3,743	21	952,233	23,578	1852,667	0	200,301	200,301	99,71	0	0	0	0	0	0	0
10:45:01	-43,945	1853,145	9,99	9,814	8,7	3,64	3,741	21	952,233	23,578	1852,667	0	200,301	200,301	99,71	0	0	0	0	0	0	0
10:45:01	43,945	1853,584	10,039	10,009	8,7	3,645	3,739	21	952,233	23,578	1852,668	0	200,301	200,301	99,71	0	0	0	0	0	0	0
10:45:01	0	1853,584	10,039	10,009	8,7	3,645	3,737	21	952,233	23,578	1852,669	0	200,301	200,301	99,71	0	0	0	0	0	0	0
10:45:01	-43,945	1853,145	9,99	9,863	8,7	3,64	3,735	21	952,233	23,578	1852,67	0	200,301	200,301	99,71	0	0	0	0	0	0	0
10:45:01	0	1853,145	9,99	9,863	8,7	3,64	3,733	21	952,233	23,578	1852,67	0	200,301	200,301	99,71	0	0	0	0	0	0	0
10:45:01	43,945	1853,584	10,039	9,961	8,7	3,645	3,732	21	952,233	23,578	1852,671	0	200,301	200,301	99,71	0	0	0	0	0	0	0
10:45:01	0	1853,584	10,039	9,863	8,7	3,645	3,73	21	952,233	23,578	1852,672	0	200,301	200,301	99,71	0	0	0	0	0	0	0
10:45:01	0	1853,584	10,039	9,961	8,7	3,645	3,728	21	952,233	23,578	1852,673	0	200,301	200,301	99,71	0	0	0	0	0	0	0
10:45:01	-43,945	1853,145	9,99	9,863	8,7	3,64	3,727	21	952,233	23,578	1852,673	0	200,301	200,301	99,71	0	0	0	0	0	0	0
10:45:01	131,835	1854,463	10,136	10,009	8,7	3,654	3,725	21	952,233	23,578	1852,675	0	200,301	200,301	99,71	0	0	0	0	0	0	0
10:45:01	-87,89	1853,584	10,039	9,863	8,7	3,645	3,724	21	952,233	23,578	1852,676	0	200,301	200,301	99,71	0	0	0	0	0	0	0
10:45:01	-43,945	1853,145	9,99	9,961	8,7	3,64	3,722	21	952,233	23,578	1852,677	0	200,301	200,301	99,71	0	0	0	0	0	0	0
10:45:01	0	1853,145	9,99	9,863	8,7	3,64	3,72	21	952,233	23,578	1852,677	0	200,301	200,301	99,71	0	0	0	0	0	0	0
10:45:01	131,835	1854,463	10,136	10,009	8,7	3,654	3,719	21	952,233	23,578	1852,679	0	200,301	200,301	99,71	0	0	0	0	0	0	0
10:45:01	-87,89	1853,584	10,039	9,961	8,7	3,645	3,718	21	952,233	23,578	1852,68	0	200,301	200,301	99,71	0	0	0	0	0	0	0
10:45:01	0	1853,584	10,039	9,961	8,7	3,645	3,716	21	952,233	23,578	1852,681	0	200,301	200,301	99,71	0	0	0	0	0	0	0
10:45:01	-43,945	1853,145	9,99	9,961	8,7	3,64	3,715	21	952,233	23,578	1852,681	0	200,301	200,301	99,71	0	0	0	0	0	0	0
10:45:01	43,945	1853,584	10,039	9,961	8,7	3,645	3,713	21	952,233	23,578	1852,682	0	200,301	200,301	99,71	0	0	0	0	0	0	0
10:45:01	87,89	1854,463	10,136	10,009	8,7	3,654	3,712	21	952,233	23,578	1852,684	0	200,301	200,301	99,71	0	0	0	0	0	0	0
10:45:01	0	1854,463	10,136	10,009	8,7	3,654	3,711	21	952,233	23,578	1852,686	0	200,301	200,301	99,71	0	0	0	0	0	0	0
10:45:01	-27,941	1854,184	10,185	10,156	8,696	3,651	3,71	21	952,233	23,578	1852,687	0	200,301	200,301	99,71	0	0	0	0	0	0	0
10:45:01	-9,68	1854,087	10,185	10,058	8,696	3,65	3,709	21	952,233	23,578	1852,689	0	200,301	200,301	99,71	0	0	0	0	0	0	0
10:45:01	-131,848	1852,768	10,039	10,009	8,696	3,636	3,707	21	952,233	23,578	1852,689	0	200,301	200,301	99,71	0	0	0	0	0	0	0
10:45:01	0	1852,768	10,039	10,009	8,696	3,636	3,706	21	952,233	23,578	1852,689	0	200,301	200,301	99,71	0	0	0	0	0	0	0
10:45:01	9,68	1852,865	10,039	9,961	8,696	3,637	3,704	21	952,233	23,578	1852,689	0	200,301	200,301	99,71	0	0	0	0	0	0	0
10:45:01	0	1852,865	10,039	9,961	8,696	3,637	3,703	21	952,233	23,578	1852,689	0	200,301	200,301	99,71	0	0	0	0	0	0	0
10:45:01	0	1852,865	10,039	9,961	8,696	3,637	3,702	21	952,233	23,578	1852,689	0	200,301	200,301	99,71	0	0	0	0	0	0	0
10:45:01	-87,878	1851,987	9,941	9,863	8,696	3,628	3,7	21	952,233	23,578	1851,987	0	200,301	200,301	99,71	0	0	0	0	0	0	0
10:45:01	-9,68	1851,89	9,941	9,716	8,696	3,627	3,699	21	952,233	23,578	1851,89	0	200,301	200,301	99,71	0	0	0	0	0	0	0
10:45:01	43,945	1852,329	9,99	9,961	8,696	3,632	3,698	21	952,233	23,578	1851,89	0	200,301	200,301	99,71	0	0	0	0	0	0	0
10:45:01	0	1852,329	9,99	9,961	8,696	3,632	3,696	21	952,233	23,578	1851,891	0	200,301	200,301	99,71	0	0	0	0	0	0	0
10:45:01	0	1852,329	9,99	9,961	8,696	3,632	3,695	21	952,233	23,578	1851,891	0	200,301	200,301	99,71	0	0	0	0	0	0	0
10:45:01	-34,265	1851,987	9,941	9,814	8,696	3,628	3,694	21	952,233	23,578	1851,891	0	200,301	200,301	99,71	0	0	0	0	0	0	0
10:45:01	-59,912	1851,387	9,795	9,668	8,7	3,622	3,692	21	952,233	23,578	1851,387	0	200,301	200,301	99,71	0	0	0	0	0	0	0
10:45:01	-50,207	1850,885	9,648	9,619	8,705	3,617	3,691	21	952,233	23,578	1850,885	0	200,301	200,301	99,71	0	0	0	0	0	0	0
10:45:01	175,732	1852,643	9,843	9,716	8,705	3,635	3,69	21	952,233	23,578	1850,887	0	200,301	200,301	99,71	0	0	0	0	0	0	0
10:45:01	50,219	1853,145	9,99	9,814	8,7	3,64	3,689	21	952,233	23,578	1850,889	0	200,301	200,301	99,71	0	0	0	0	0	0	0
10:45:01	94,213	1854,087	10,185	10,058	8,696	3,65	3,688	21	952,233	23,578	1850,893	0	200,301	200,301	99,71	0	0	0	0	0	0	0
10:45:01	87,915	1854,966	10,283	10,156	8,696	3,659	3,688	21	952,233	23,578	1850,897	0	200,301	200,301	99,71	0	0	0	0	0	0	0
10:45:01	0	1854,966	10,283	10,156	8,696	3,659	3,687	21	952,233	23,578	1850,901	0	200,301	200,301	99,71	0	0	0	0	0	0	0
10:45:01	0	1854,966	10,283	10,058	8,696	3,659	3,686	21	952,233	23,578	1850,905	0	200,301	200,301	99,71	0	0	0	0	0	0	0
10:45:01	43,957	1855,406	10,332	10,205	8,696	3,663	3,686	21	952,233	23,578	1850,909	0	200,301	200,301	99,71	0	0	0	0	0	0	0
10:45:01	-175,817	1853,648	10,136	10,058	8,696	3,645	3,685	21	952,233	23,578	1850,912	0	200,301	200,301	99,71	0	0	0	0	0	0	0
10:45:01	-87,902	1852,768	10,039	10,058	8,696	3,636	3,684	21	952,233	23,578	1850,914	0	200,301	200,301	99,71	0	0	0	0	0	0	0
10:45:01	0	1852,768	10,039	9,961	8,696	3,636	3,683	21	952,233	23,578	1850,916	0	200,301	200,301	99,71	0	0	0	0	0	0	0
10:45:01	-43,933	1852,329	9,99	9,961	8,696	3,632	3,682	21	952,233	23,578	1850,917	0	200,301	200,301	99,71	0	0	0	0	0	0	0
10:45:01	-43,945	1851,89	9,941	9,863	8,696	3,627	3,681	21	952,233	23,578	1850,918	0	200,301	200,301	99,71	0	0	0	0	0	0	0
10:45:01	9,68	1851,987	9,941	9,716	8,696	3,628	3,68	21	952,233	23,578	1850,919	0	200,301	200,301	99,71	0	0	0	0	0	0	0
10:45:01	-131,799	1850,669	9,795	9,716	8,696	3,615	3,679	21	952,233	23,578	1850,669	0	200,301	200,301	99,71	0	0	0	0	0	0	0
10:45:01	71,887	1851,387	9,795	9,619	8,7	3,622	3,678	21	952,233	23,578	1850,669	0	200,301	200,301	99,71	0	0	0	0	0	0	0
10:45:01	0	1851,387	9,795	9,668	8,7	3,622	3,677	21	952,233	23,578	1850,67	0	200,301	200,301	99,71	0	0	0	0	0	0	0
10:45:01	131,799	1852,705	9,941	9,716	8,7	3,636	3,676	21	952,233	23,578	1850,672	0	200,301	200,301	99,71	0	0	0	0	0	0	0
10:45:01	-87,866	1851,827	9,843	9,716	8,7	3,627	3,675	21	952,233	23,578	1850,673	0	200,301	200,301	99,71	0	0	0	0	0	0	0
10:45:01	87,866	1852,705	9,941	9,814	8,7	3,636	3,674	21	952,233	23,578	1850,675	0	200,301	200,301	99,71	0	0	0	0	0	0	0
10:45:01	87,89	1853,584	10,039	10,009	8,7	3,645	3,674	21	952,233	23,578	1850,678	0	200,301	200,301	99,71	0	0	0	0	0	0	0
10:45:01	6,323	1853,648	10,136	10,058	8,696	3,645	3,673	21	952,233	23,578	1850,681	0	200,301	200,301	99,71	0	0	0	0	0	0	0
10:45:01	95,251	1854,6	10,332	10,302	8,691	3,655	3,673	21	952,233	23,578	1850,685	0	200,301	200,301	99,71	0	0	0	0	0	0	0
10:45:01	85,803	1855,458	10,527	10,498	8,686	3,664	3,672	21	952,233	23,578	1850,69	0	200,301	200,301	99,71	0	0	0	0	0	0	0
10:45:01	-150,427	1853,954	10,527	10,547	8,678	3,649	3,672	21	952,233	23,578	1850,693	0	200,301	200,301	99,71	0	0	0	0	0	0	0
10:45:01	122,216	1855,176	10,673	10,595	8,677	3,661	3,672	21	952,233	23,578	1850,698	0	200,301	200,301	99,71	0	0	0	0	0	0	0
10:45:01	-211,218	1853,064	10,527	10,498	8,673	3,639	3,671	21	952,233	23,578	1850,7	0	200,301	200,301	99,71	0	0	0	0	0	0	0
10:45:01	-107,226	1851,992	10,332	10,302	8,676	3,628	3,67	21	952,233	23,578	1850,702	0	200,301	200,301	99,71	0	0	0	0	0	0	0
10:45:01	-252,868	1849,463	10,039	10,009	8,677	3,602	3,669	21	952,233	23,578	1849,463	0	200,301	200,301	99,71	0	0	0	0	0	0	0
10:45:01	-166,003	1847,803	9,843	9,814	8,678	3,585	3,667	21	952,233	23,578	1847,803	0	200,301	200,301	99,71	0	0	0	0	0	0	0
10:45:01	-193,64	1845,866	9,55	9,619	8,682	3,565	3,665	21	952,233	23,578	1845,866	0	200,301	200,301	99,71	0	0	0	0	0	0	0
10:45:01	-165,881	1844,208	9,355	9,326	8,682	3,548	3,663	21	952,233	23,578	1844,208	0	200,301	200,301	99,71	0	0	0	0	0	0	0
10:45:01	26,94	1844,477	9,306	9,277	8,686	3,551	3,661	21	952,233	23,578	1844,208	0	200,301	200,301	99,71	0	0	0	0	0	0	0
10:45:01	0	1844,477	9,306	9,277	8,686	3,551	3,659	21	952,233	23,578	1844,208	0	200,301	200,301	99,71	0	0	0	0	0	0	0
10:45:01	60,827	1845,085	9,453	9,326	8,682	3,557	3,657	21	952,233	23,578	1844,209	0	200,301	200,301	99,71	0	0	0	0	0	0	0
10:45:01	209,802	1847,183	9,697	9,619	8,682	3,579	3,655	21	952,233	23,578	1844,212	0	200,301	200,301	99,71	0	0	0	0	0	0	0
10:45:01	149,78	1848,681	9,941	9,814	8,678	3,594	3,654	21	952,233	23,578	1844,216	0	200,301	200,301	99,71	0	0	0	0	0	0	0
10:45:01	34,252	1849,024	9,99	9,814	8,677	3,598	3,653	21	952,233	23,578	1844,221	0	200,301	200,301	99,71	0	0	0	0	0	0	0
10:45:01	131,774	1850,341	10,136	9,961	8,677	3,611	3,652	21	952,233	23,578	1844,227	0	200,301	200,301	99,71	0	0	0	0	0	0	0
10:45:01	-79,309	1849,548	10,136	10,058	8,673	3,603	3,651	21	952,233	23,578	1844,233	0	200,301	200,301	99,71	0	0	0	0	0	0	0
10:45:01	131,799	1850,866	10,283	10,058	8,673	3,617	3,65	21	952,233	23,578	1844,239	0	200,301	200,301	99,71	0	0	0	0	0	0	0
10:45:01	-10,729	1850,759	10,283	10,156	8,672	3,616	3,65	21	953,663	23,578	1844,246	0	200,301	200,301	99,71	0	0	0	0	0	0	0
10:45:01	-90,783	1849,851	10,185	10,156	8,672	3,606	3,649	21	953,663	23,578	1844,251	0	200,301	200,301	99,71	0	0	0	0	0	0	0
10:45:01	-111,621	1848,735	10,136	10,156	8,668	3,595	3,648	21	953,663	23,578	1844,256	0	200,301	200,301	99,71	0	0	0	0	0	0	0
10:45:01	-87,817	1847,857	10,039	9,961	8,668	3,586	3,647	21	953,663	23,578	1844,26	0	200,301	200,301	99,71	0	0	0	0	0	0	0
10:45:01	67,7	1848,534	10,039	10,058	8,672	3,593	3,646	21	953,663	23,578	1844,264	0	200,301	200,301	99,71	0	0	0	0	0	0	0
10:45:01	-43,896	1848,095	9,99	9,863	8,672	3,588	3,644	21	953,663	23,578	1844,268	0	200,301	200,301	99,71	0	0	0	0	0	0	0
10:45:01	-120,971	1846,885	9,843	9,814	8,673	3,576	3,643	21	953,663	23,578	1844,27	0	200,301	200,301	99,71	0	0	0	0	0	0	0
10:45:01	-131,677	1845,568	9,697	9,668	8,673	3,562	3,641	21	953,663	23,578	1844,272	0	200,301	200,301	99,71	0	0	0	0	0	0	0
10:45:01	-96,24	1844,606	9,502	9,472	8,677	3,552	3,64	21	953,663	23,578	1844,272	0	200,301	200,301	99,71	0	0	0	0	0	0	0
10:45:01	-34,216	1844,264	9,453	9,472	8,678	3,549	3,638	21	953,663	23,578	1844,264	0	200,301	200,301	99,71	0	0	0	0	0	0	0
10:45:01	69,763	1844,961	9,453	9,472	8,682	3,556	3,636	21	953,663	23,578	1844,264	0	200,451	200,451	99,711	0	0	0	0	0	0	0
10:45:01	17,98	1845,141	9,55	9,521	8,678	3,558	3,635	21	953,663	23,578	1844,265	0	200,451	200,451	99,711	0	0	0	0	0	0	0
10:45:01	209,777	1847,239	9,795	9,716	8,677	3,579	3,634	21	953,663	23,578	1844,268	0	200,451	200,451	99,711	0	0	0	0	0	0	0
10:45:01	-35,388	1846,885	9,843	9,863	8,673	3,576	3,633	21	953,663	23,578	1844,271	0	200,451	200,451	99,711	0	0	0	0	0	0	0
10:45:01	164,868	1848,534	10,039	10,009	8,672	3,593	3,632	21	953,663	23,578	1844,275	0	200,451	200,451	99,711	0	0	0	0	0	0	0
10:45:01	0	1848,534	10,039	10,009	8,672	3,593	3,631	21	953,663	23,578	1844,279	0	200,451	200,451	99,711	0	0	0	0	0	0	0
10:45:01	20,117	1848,735	10,136	10,058	8,668	3,595	3,63	21	953,663	23,578	1844,284	0	200,451	200,451	99,711	0	0	0	0	0	0	0
10:45:02	-10,742	1848,627	10,136	10,009	8,667	3,594	3,63	21	953,663	23,578	1844,288	0	200,451	200,451	99,711	0	0	0	0	0	0	0
10:45:02	0	1848,627	10,136	10,009	8,667	3,594	3,629	21	953,663	23,578	1844,293	0	200,451	200,451	99,711	0	0	0	0	0	0	0
10:45:02	-77,075	1847,857	10,039	10,009	8,668	3,586	3,628	21	953,663	23,578	1844,296	0	200,451	200,451	99,711	0	0	0	0	0	0	0
10:45:02	77,075	1848,627	10,136	9,863	8,667	3,594	3,627	21	953,663	23,578	1844,3	0	200,451	200,451	99,711	0	0	0	0	0	0	0
10:45:02	-77,075	1847,857	10,039	9,961	8,668	3,586	3,627	21	953,663	23,578	1844,304	0	200,451	200,451	99,711	0	0	0	0	0	0	0
10:45:02	-43,896	1847,418	9,99	9,668	8,668	3,581	3,626	21	953,663	23,578	1844,307	0	200,451	200,451	99,711	0	0	0	0	0	0	0
10:45:02	0	1847,418	9,99	9,863	8,668	3,581	3,625	21	953,663	23,578	1844,31	0	200,451	200,451	99,711	0	0	0	0	0	0	0
10:45:02	-64,001	1846,778	9,843	9,668	8,672	3,575	3,624	21	953,663	23,578	1844,313	0	200,451	200,451	99,711	0	0	0	0	0	0	0
10:45:02	-120,947	1845,568	9,697	9,521	8,673	3,562	3,623	21	953,663	23,578	1844,314	0	200,451	200,451	99,711	0	0	0	0	0	0	0
10:45:02	79,284	1846,361	9,697	9,521	8,677	3,57	3,622	21	953,663	23,578	1844,316	0	200,451	200,451	99,711	0	0	0	0	0	0	0
10:45:02	-43,896	1845,922	9,648	9,472	8,677	3,566	3,62	21	953,663	23,578	1844,318	0	200,451	200,451	99,711	0	0	0	0	0	0	0
10:45:02	123,327	1847,155	9,697	9,521	8,682	3,578	3,62	21	953,663	23,578	1844,32	0	200,451	200,451	99,711	0	0	0	0	0	0	0
10:45:02	18,017	1847,336	9,795	9,521	8,678	3,58	3,619	21	953,663	23,578	1844,323	0	200,451	200,451	99,711	0	0	0	0	0	0	0
10:45:02	122,021	1848,556	9,941	9,716	8,677	3,593	3,618	21	953,663	23,578	1844,328	0	200,451	200,451	99,711	0	0	0	0	0	0	0
10:45:02	43,908	1848,995	9,99	9,814	8,677	3,597	3,618	21	953,663	23,578	1844,332	0	200,451	200,451	99,711	0	0	0	0	0	0	0
10:45:02	52,429	1849,519	10,136	10,009	8,673	3,603	3,618	21	953,663	23,578	1844,337	0	200,451	200,451	99,711	0	0	0	0	0	0	0
10:45:02	53,308	1850,052	10,283	10,156	8,668	3,608	3,617	21	953,663	23,578	1844,343	0	200,451	200,451	99,711	0	0	0	0	0	0	0
10:45:02	164,978	1851,702	10,478	10,4	8,667	3,625	3,618	21	953,663	23,578	1844,35	0	200,451	200,451	99,711	0	0	0	0	0	0	0
10:45:02	-122,363	1850,478	10,429	10,302	8,663	3,613	3,618	21	953,663	23,578	1844,356	0	200,451	200,451	99,711	0	0	0	0	0	0	0
10:45:02	-9,423	1850,384	10,332	10,205	8,667	3,612	3,617	21	953,663	23,578	1844,363	0	200,451	200,451	99,711	0	0	0	0	0	0	0
10:45:02	-164,929	1848,735	10,136	10,058	8,668	3,595	3,617	21	953,663	23,578	1844,367	0	200,451	200,451	99,711	0	0	0	0	0	0	0
10:45:02	-64,013	1848,095	9,99	9,814	8,672	3,588	3,616	21	953,663	23,578	1844,371	0	200,451	200,451	99,711	0	0	0	0	0	0	0
10:45:02	-120,971	1846,885	9,843	9,716	8,673	3,576	3,616	21	953,663	23,578	1844,373	0	200,451	200,451	99,711	0	0	0	0	0	0	0
10:45:02	-131,677	1845,568	9,697	9,521	8,673	3,562	3,615	21	953,663	23,578	1844,375	0	200,451	200,451	99,711	0	0	0	0	0	0	0
10:45:02	-175,488	1843,813	9,502	9,472	8,673	3,544	3,613	21	953,663	23,578	1843,813	0	200,451	200,451	99,711	0	0	0	0	0	0	0
10:45:02	43,859	1844,252	9,55	9,472	8,673	3,548	3,612	21	953,663	23,578	1843,814	0	200,451	200,451	99,711	0	0	0	0	0	0	0
10:45:02	0	1844,252	9,55	9,619	8,673	3,548	3,611	21	953,663	23,578	1843,814	0	200,451	200,451	99,711	0	0	0	0	0	0	0
10:45:02	0	1844,252	9,55	9,472	8,673	3,548	3,609	21	953,663	23,578	1843,815	0	200,451	200,451	99,711	0	0	0	0	0	0	0
10:45:02	79,26	1845,045	9,55	9,521	8,677	3,557	3,608	21	953,663	23,578	1843,816	0	200,451	200,451	99,711	0	0	0	0	0	0	0
10:45:02	131,652	1846,361	9,697	9,668	8,677	3,57	3,608	21	953,663	23,578	1843,818	0	200,451	200,451	99,711	0	0	0	0	0	0	0
10:45:02	0	1846,361	9,697	9,619	8,677	3,57	3,607	21	953,663	23,578	1843,821	0	200,451	200,451	99,711	0	0	0	0	0	0	0
10:45:02	184,094	1848,202	9,99	9,863	8,673	3,589	3,607	21	953,663	23,578	1843,825	0	200,451	200,451	99,711	0	0	0	0	0	0	0
10:45:02	97,192	1849,174	10,185	10,009	8,668	3,599	3,606	21	953,663	23,578	1843,831	0	200,451	200,451	99,711	0	0	0	0	0	0	0
10:45:02	-78,247	1848,392	10,185	10,156	8,664	3,591	3,606	21	953,663	23,578	1843,835	0	200,451	200,451	99,711	0	0	0	0	0	0	0
10:45:02	120,849	1849,6	10,332	10,156	8,663	3,604	3,606	21	953,663	23,578	1843,841	0	200,451	200,451	99,711	0	0	0	0	0	0	0
10:45:02	-43,933	1849,161	10,283	10,156	8,663	3,599	3,606	21	953,663	23,578	1843,846	0	200,451	200,451	99,711	0	0	0	0	0	0	0
10:45:02	-87,817	1848,283	10,185	10,156	8,663	3,59	3,606	21	953,663	23,578	1843,851	0	200,451	200,451	99,711	0	0	0	0	0	0	0
10:45:02	34,497	1848,627	10,136	10,058	8,667	3,594	3,605	21	953,663	23,578	1843,856	0	200,451	200,451	99,711	0	0	0	0	0	0	0
10:45:02	-131,701	1847,31	9,99	9,863	8,667	3,58	3,605	21	953,663	23,578	1843,859	0	200,451	200,451	99,711	0	0	0	0	0	0	0
10:45:02	-120,947	1846,101	9,843	9,814	8,668	3,568	3,604	21	953,663	23,578	1843,861	0	200,451	200,451	99,711	0	0	0	0	0	0	0
10:45:02	-131,665	1844,784	9,697	9,619	8,668	3,554	3,603	21	953,663	23,578	1843,862	0	200,451	200,451	99,711	0	0	0	0	0	0	0
10:45:02	23,791	1845,022	9,648	9,521	8,672	3,556	3,602	21	953,663	23,578	1843,863	0	200,451	200,451	99,711	0	0	0	0	0	0	0
10:45:02	-87,756	1844,145	9,55	9,619	8,672	3,547	3,601	21	953,663	23,578	1843,864	0	200,451	200,451	99,711	0	0	0	0	0	0	0
10:45:02	10,729	1844,252	9,55	9,472	8,673	3,548	3,6	21	953,663	23,578	1843,864	0	200,451	200,451	99,711	0	0	0	0	0	0	0
10:45:02	87,744	1845,129	9,648	9,521	8,673	3,558	3,599	21	953,663	23,578	1843,865	0	200,451	200,451	99,711	0	0	0	0	0	0	0
10:45:02	131,677	1846,446	9,795	9,668	8,673	3,571	3,599	21	953,663	23,578	1843,868	0	200,451	200,451	99,711	0	0	0	0	0	0	0
10:45:02	-87,792	1845,568	9,697	9,619	8,673	3,562	3,598	21	953,663	23,578	1843,87	0	200,451	200,451	99,711	0	0	0	0	0	0	0
10:45:02	208,74	1847,656	9,941	9,814	8,672	3,584	3,598	21	953,663	23,578	1843,873	0	200,451	200,451	99,711	0	0	0	0	0	0	0
10:45:02	-23,791	1847,418	9,99	9,863	8,668	3,581	3,597	21	953,663	23,578	1843,877	0	200,451	200,451	99,711	0	0	0	0	0	0	0
10:45:02	33,166	1847,749	10,039	10,009	8,667	3,585	3,597	21	953,663	23,578	1843,881	0	200,451	200,451	99,711	0	0	0	0	0	0	0
10:45:02	-67,492	1847,075	10,039	10,009	8,664	3,578	3,597	21	953,663	23,578	1843,884	0	200,451	200,451	99,711	0	0	0	0	0	0	0
10:45:02	76,904	1847,844	10,136	10,009	8,663	3,586	3,597	21	953,663	23,578	1843,888	0	200,451	200,451	99,711	0	0	0	0	0	0	0
10:45:02	10,9	1847,953	10,136	10,009	8,664	3,587	3,596	21	953,663	23,578	1843,892	0	200,451	200,451	99,711	0	0	0	0	0	0	0
10:45:02	-87,805	1847,075	10,039	9,814	8,664	3,578	3,596	21	953,663	23,578	1843,895	0	200,451	200,451	99,711	0	0	0	0	0	0	0
10:45:02	67,492	1847,749	10,039	9,961	8,667	3,585	3,596	21	953,663	23,578	1843,899	0	200,451	200,451	99,711	0	0	0	0	0	0	0
10:45:02	87,805	1848,627	10,136	10,009	8,667	3,594	3,596	21	953,663	23,578	1843,904	0	200,451	200,451	99,711	0	0	0	0	0	0	0
10:45:02	-131,701	1847,31	9,99	9,863	8,667	3,58	3,595	21	953,663	23,578	1843,907	0	200,451	200,451	99,711	0	0	0	0	0	0	0
10:45:02	-33,166	1846,979	9,941	9,814	8,668	3,577	3,595	21	953,663	23,578	1843,91	0	200,451	200,451	99,711	0	0	0	0	0	0	0
10:45:02	122,326	1848,202	9,99	9,961	8,673	3,589	3,595	21	953,663	23,578	1843,915	0	200,451	200,451	99,711	0	0	0	0	0	0	0
10:45:02	79,284	1848,995	9,99	9,961	8,677	3,597	3,595	21	953,663	23,578	1843,92	0	200,451	200,451	99,711	0	0	0	0	0	0	0
10:45:02	386,926	1852,864	10,332	10,4	8,682	3,637	3,596	21	953,663	23,578	1843,929	0	200,451	200,451	99,711	0	0	0	0	0	0	0
10:45:02	397,888	1856,843	10,673	10,84	8,687	3,678	3,597	21	953,663	23,578	1843,942	0	200,451	200,451	99,711	0	0	0	0	0	0	0
10:45:02	550,561	1862,349	11,015	11,425	8,7	3,735	3,6	21	953,663	23,578	1843,96	0	200,451	200,451	99,711	0	0	0	0	0	0	0
10:45:02	774,475	1870,093	11,601	11,963	8,714	3,815	3,604	21	953,663	23,578	1843,986	0	200,451	200,451	99,711	0	0	0	0	0	0	0
10:45:02	663,232	1876,726	12,041	12,646	8,73	3,883	3,61	21	953,663	23,578	1844,019	0	200,451	200,451	99,711	0	0	0	0	0	0	0
10:45:02	949,243	1886,218	12,627	13,33	8,753	3,981	3,617	21	953,663	23,578	1844,061	0	200,451	200,451	99,711	0	0	0	0	0	0	0
10:45:02	768,737	1893,906	12,92	13,769	8,782	4,06	3,626	21	953,663	23,578	1844,111	0	200,451	200,451	99,711	0	0	0	0	0	0	0
10:45:02	896,496	1902,871	13,261	14,062	8,815	4,153	3,636	21	953,663	23,578	1844,17	0	200,451	200,451	99,711	0	0	0	0	0	0	0
10:45:02	903,454	1911,905	13,603	14,502	8,849	4,246	3,648	21	953,663	23,578	1844,238	0	200,451	200,451	99,711	0	0	0	0	0	0	0
10:45:02	810,595	1920,011	13,75	14,843	8,887	4,33	3,661	21	953,663	23,578	1844,313	0	200,451	200,451	99,711	0	0	0	0	0	0	0
10:45:02	903,881	1929,05	13,994	15,185	8,926	4,423	3,676	21	953,663	23,578	1844,398	0	200,451	200,451	99,711	0	0	0	0	0	0	0
10:45:02	1120,935	1940,259	14,384	15,527	8,969	4,538	3,693	21	953,663	23,578	1844,494	0	200,451	200,451	99,711	0	0	0	0	0	0	0
10:45:02	806,665	1948,326	14,433	16,015	9,012	4,621	3,711	21	953,663	23,578	1844,598	0	200,451	200,451	99,711	0	0	0	0	0	0	0
10:45:02	1215,576	1960,482	14,922	16,406	9,056	4,747	3,732	21	953,663	23,578	1844,714	0	200,451	200,451	99,711	0	0	0	0	0	0	0
10:45:02	1018,896	1970,671	15,117	16,748	9,104	4,852	3,754	21	953,663	23,578	1844,84	0	200,451	200,451	99,711	0	0	0	0	0	0	0
10:45:02	1052,197	1981,193	15,263	16,845	9,155	4,96	3,777	21	953,663	23,578	1844,976	0	200,451	200,451	99,711	0	0	0	0	0	0	0
10:45:02	1112,377	1992,316	15,556	17,431	9,203	5,075	3,803	21	953,663	23,578	1845,123	0	200,451	200,451	99,711	0	0	0	0	0	0	0
10:45:02	1170,166	2004,018	15,849	17,773	9,254	5,196	3,83	21	953,663	23,578	1845,282	0	200,451	200,451	99,711	0	0	0	0	0	0	0
10:45:02	1002,307	2014,041	16,045	17,92	9,301	5,299	3,859	21	953,663	23,578	1845,451	0	200,451	200,451	99,711	0	0	0	0	0	0	0
10:45:02	1438,195	2028,423	16,728	18,31	9,346	5,447	3,89	21	953,663	23,578	1845,634	0	200,451	200,451	99,711	0	0	0	0	0	0	0
10:45:02	1304,992	2041,473	17,412	18,994	9,384	5,582	3,923	21	953,663	23,578	1845,83	0	200,451	200,451	99,711	0	0	0	0	0	0	0
10:45:02	1527,197	2056,745	18,291	19,58	9,425	5,739	3,959	21	953,663	23,578	1846,041	0	200,451	200,451	99,711	0	0	0	0	0	0	0
10:45:02	1126,611	2068,011	18,779	20,459	9,463	5,855	3,996	21	953,663	23,578	1846,263	0	200,451	200,451	99,711	0	0	0	0	0	0	0
10:45:02	1323,877	2081,25	19,512	20,898	9,499	5,992	4,035	21	952,233	23,578	1846,497	0	200,451	200,451	99,711	0	0	0	0	0	0	0
10:45:02	1266,186	2093,912	20,146	21,777	9,537	6,122	4,076	21	952,233	23,578	1846,745	0	200,451	200,451	99,711	0	0	0	0	0	0	0
10:45:02	998,242	2103,894	20,439	22,119	9,578	6,225	4,118	21	952,233	23,578	1847,002	0	200,451	200,451	99,711	0	0	0	0	0	0	0
10:45:02	1033,496	2114,229	20,732	22,168	9,62	6,332	4,162	21	952,233	23,578	1847,269	0	200,451	200,451	99,711	0	0	0	0	0	0	0
10:45:02	836,669	2122,596	20,732	22,168	9,668	6,418	4,206	21	952,233	23,578	1847,545	0	200,451	200,451	99,711	0	0	0	0	0	0	0
10:45:02	1071,411	2133,31	20,976	22,168	9,715	6,528	4,251	21	952,233	23,578	1847,83	0	200,451	200,451	99,711	0	0	0	0	0	0	0
10:45:02	577,001	2139,08	20,781	22,168	9,758	6,588	4,297	21	952,233	23,578	1848,122	0	200,451	200,451	99,711	0	0	0	0	0	0	0
10:45:02	1032,543	2149,405	20,976	22,217	9,805	6,694	4,344	21	952,233	23,578	1848,423	0	200,451	200,451	99,711	0	0	0	0	0	0	0
10:45:02	779,736	2157,203	21,074	22,314	9,844	6,775	4,392	21	952,233	23,578	1848,732	0	200,451	200,451	99,711	0	0	0	0	0	0	0
10:45:02	913,891	2166,342	21,318	22,363	9,883	6,869	4,44	21	952,233	23,578	1849,049	0	200,451	200,451	99,711	0	0	0	0	0	0	0
10:45:02	595,703	2172,299	21,221	22,51	9,921	6,93	4,489	21	952,233	23,578	1849,373	0	200,453	200,453	99,711	0	0	0	0	0	0	0
10:45:02	1059,204	2182,891	21,709	22,851	9,955	7,04	4,539	21	952,233	23,578	1849,706	0	200,453	200,453	99,711	0	0	0	0	0	0	0
10:45:02	779,077	2190,682	21,904	22,949	9,989	7,12	4,59	21	952,233	23,578	1850,047	0	200,453	200,453	99,711	0	0	0	0	0	0	0
10:45:02	873,291	2199,414	22,197	23,144	10,022	7,21	4,641	21	952,233	23,578	1850,396	0	200,453	200,453	99,711	0	0	0	0	0	0	0
10:45:02	824,414	2207,659	22,539	23,535	10,05	7,295	4,693	21	952,233	23,578	1850,754	0	200,453	200,453	99,711	0	0	0	0	0	0	0
10:45:02	1068,408	2218,343	23,125	23,828	10,079	7,405	4,746	21	952,233	23,578	1851,121	0	200,453	200,453	99,711	0	0	0	0	0	0	0
10:45:02	828,881	2226,631	23,467	24,316	10,108	7,491	4,8	21	952,233	23,578	1851,497	0	200,453	200,453	99,711	0	0	0	0	0	0	0
10:45:03	816,381	2234,795	23,808	24,463	10,135	7,575	4,855	21	952,233	23,578	1851,88	0	200,453	200,453	99,711	0	0	0	0	0	0	0
10:45:03	693,383	2241,729	24,101	24,609	10,159	7,646	4,909	21	952,233	23,578	1852,27	0	200,453	200,453	99,711	0	0	0	0	0	0	0
10:45:03	745,41	2249,183	24,443	25,049	10,182	7,723	4,965	21	952,233	23,578	1852,667	0	200,453	200,453	99,711	0	0	0	0	0	0	0
10:45:03	689,746	2256,081	24,736	25,195	10,205	7,794	5,02	21	952,233	23,578	1853,07	0	200,453	200,453	99,711	0	0	0	0	0	0	0
10:45:03	625,805	2262,339	25,029	25,488	10,225	7,859	5,076	21	952,233	23,578	1853,48	0	200,453	200,453	99,711	0	0	0	0	0	0	0
10:45:03	632,031	2268,659	25,273	25,683	10,247	7,924	5,132	21	952,233	23,578	1853,895	0	200,453	200,453	99,711	0	0	0	0	0	0	0
10:45:03	477,465	2273,434	25,273	25,586	10,274	7,973	5,187	21	952,233	23,578	1854,314	0	200,453	200,453	99,711	0	0	0	0	0	0	0
10:45:03	557,031	2279,004	25,42	25,683	10,297	8,03	5,243	21	952,233	23,578	1854,739	0	200,453	200,453	99,711	0	0	0	0	0	0	0
10:45:03	321,777	2282,222	25,273	25,586	10,323	8,064	5,298	21	952,233	23,578	1855,166	0	200,453	200,453	99,711	0	0	0	0	0	0	0
10:45:03	398,73	2286,209	25,176	25,488	10,351	8,105	5,353	21	952,233	23,578	1855,598	0	200,453	200,453	99,711	0	0	0	0	0	0	0
10:45:03	467,578	2290,885	25,176	25,488	10,377	8,153	5,408	21	952,233	23,578	1856,033	0	200,453	200,453	99,711	0	0	0	0	0	0	0
10:45:03	384,863	2294,734	25,176	25,342	10,398	8,193	5,463	21	952,233	23,578	1856,471	0	200,453	200,453	99,711	0	0	0	0	0	0	0
10:45:03	554,345	2300,277	25,42	25,586	10,416	8,25	5,518	21	952,233	23,578	1856,915	0	200,453	200,453	99,711	0	0	0	0	0	0	0
10:45:03	549,707	2305,774	25,762	25,928	10,429	8,306	5,572	21	952,233	23,578	1857,364	0	200,453	200,453	99,711	0	0	0	0	0	0	0
10:45:03	440,283	2310,177	26,055	26,123	10,438	8,352	5,627	21	952,233	23,578	1857,817	0	200,453	200,453	99,711	0	0	0	0	0	0	0
10:45:03	392,773	2314,105	26,25	26,269	10,449	8,392	5,681	21	952,233	23,578	1858,273	0	200,453	200,453	99,711	0	0	0	0	0	0	0
10:45:03	414,575	2318,25	26,494	26,465	10,459	8,435	5,735	21	952,233	23,578	1858,733	0	200,453	200,453	99,711	0	0	0	0	0	0	0
10:45:03	367,993	2321,93	26,689	26,709	10,47	8,473	5,789	21	952,233	23,578	1859,196	0	200,453	200,453	99,711	0	0	0	0	0	0	0
10:45:03	333,3	2325,263	26,885	26,904	10,478	8,507	5,842	21	952,233	23,578	1859,663	0	200,453	200,453	99,711	0	0	0	0	0	0	0
10:45:03	426,879	2329,532	27,178	27,148	10,486	8,551	5,895	21	952,233	23,578	1860,132	0	200,453	200,453	99,711	0	0	0	0	0	0	0
10:45:03	69,042	2330,223	27,129	27,002	10,492	8,558	5,947	21	952,233	23,578	1860,602	0	200,453	200,453	99,711	0	0	0	0	0	0	0
10:45:03	163,916	2331,862	27,129	27,002	10,502	8,575	5,999	21	952,233	23,578	1861,074	0	200,453	200,453	99,711	0	0	0	0	0	0	0
10:45:03	134,228	2333,204	27,129	27,1	10,509	8,589	6,05	21	952,233	23,578	1861,546	0	200,453	200,453	99,711	0	0	0	0	0	0	0
10:45:03	145,239	2334,656	27,178	27,1	10,515	8,604	6,1	21	952,233	23,578	1862,019	0	200,453	200,453	99,711	0	0	0	0	0	0	0
10:45:03	-57,373	2334,083	27,031	27,002	10,519	8,598	6,149	21	952,233	23,578	1862,491	0	200,453	200,453	99,711	0	0	0	0	0	0	0
10:45:03	36,059	2334,443	26,982	26,953	10,524	8,602	6,197	21	952,233	23,578	1862,963	0	200,453	200,453	99,711	0	0	0	0	0	0	0
10:45:03	83,007	2335,273	26,982	26,953	10,528	8,611	6,244	21	952,233	23,578	1863,435	0	200,453	200,453	99,711	0	0	0	0	0	0	0
10:45:03	68,896	2335,962	26,982	26,758	10,532	8,618	6,291	21	952,233	23,578	1863,908	0	200,453	200,453	99,711	0	0	0	0	0	0	0
10:45:03	-125,122	2334,711	26,836	26,758	10,533	8,605	6,336	21	952,233	23,578	1864,379	0	200,453	200,453	99,711	0	0	0	0	0	0	0
10:45:03	-78,222	2333,929	26,738	26,709	10,534	8,597	6,38	21	952,233	23,578	1864,848	0	200,453	200,453	99,711	0	0	0	0	0	0	0
10:45:03	0	2333,929	26,738	26,709	10,534	8,597	6,424	21	952,233	23,578	1865,317	0	200,453	200,453	99,711	0	0	0	0	0	0	0
10:45:03	0	2333,929	26,738	26,709	10,534	8,597	6,466	21	952,233	23,578	1865,786	0	200,453	200,453	99,711	0	0	0	0	0	0	0
10:45:03	233,959	2336,268	26,982	26,807	10,534	8,621	6,509	21	952,233	23,578	1866,256	0	200,453	200,453	99,711	0	0	0	0	0	0	0
10:45:03	-249,316	2333,775	26,738	26,709	10,533	8,595	6,55	21	952,233	23,578	1866,724	0	200,453	200,453	99,711	0	0	0	0	0	0	0
10:45:03	93,579	2334,711	26,836	26,709	10,533	8,605	6,59	21	952,233	23,578	1867,192	0	200,453	200,453	99,711	0	0	0	0	0	0	0
10:45:03	-21,948	2334,492	26,885	26,904	10,529	8,603	6,629	21	952,233	23,578	1867,659	0	200,453	200,453	99,711	0	0	0	0	0	0	0
10:45:03	10,571	2334,597	26,982	26,904	10,525	8,604	6,668	21	952,233	23,578	1868,126	0	200,453	200,453	99,711	0	0	0	0	0	0	0
10:45:03	-124,194	2333,355	26,885	26,758	10,523	8,591	6,706	21	952,233	23,578	1868,591	0	200,453	200,453	99,711	0	0	0	0	0	0	0
10:45:03	-67,626	2332,679	26,885	26,758	10,519	8,584	6,743	21	952,233	23,578	1869,055	0	200,453	200,453	99,711	0	0	0	0	0	0	0
10:45:03	-156,787	2331,111	26,738	26,758	10,518	8,568	6,778	21	952,233	23,578	1869,517	0	200,453	200,453	99,711	0	0	0	0	0	0	0
10:45:03	93,554	2332,047	26,836	26,758	10,518	8,577	6,814	21	952,233	23,578	1869,98	0	200,453	200,453	99,711	0	0	0	0	0	0	0
10:45:03	-190,576	2330,141	26,689	26,758	10,515	8,558	6,848	21	952,233	23,578	1870,44	0	200,453	200,453	99,711	0	0	0	0	0	0	0
10:45:03	-136,816	2328,773	26,494	26,465	10,518	8,544	6,881	21	952,233	23,578	1870,898	0	200,453	200,453	99,711	0	0	0	0	0	0	0
10:45:03	-77,001	2328,003	26,396	26,269	10,519	8,536	6,914	21	952,233	23,578	1871,355	0	200,453	200,453	99,711	0	0	0	0	0	0	0
10:45:03	-206,909	2325,934	26,25	26,269	10,515	8,514	6,945	21	952,233	23,578	1871,81	0	200,453	200,453	99,711	0	0	0	0	0	0	0
10:45:03	93,481	2326,869	26,348	26,269	10,515	8,524	6,976	21	952,233	23,578	1872,265	0	200,453	200,453	99,711	0	0	0	0	0	0	0
10:45:03	-93,481	2325,934	26,25	26,221	10,515	8,514	7,006	21	952,233	23,578	1872,719	0	200,453	200,453	99,711	0	0	0	0	0	0	0
10:45:03	0	2325,934	26,25	26,269	10,515	8,514	7,036	21	952,233	23,578	1873,172	0	200,453	200,453	99,711	0	0	0	0	0	0	0
10:45:03	0	2325,934	26,25	26,221	10,515	8,514	7,065	21	952,233	23,578	1873,625	0	200,453	200,453	99,711	0	0	0	0	0	0	0
10:45:03	0	2325,934	26,25	26,123	10,515	8,514	7,093	21	952,233	23,578	1874,077	0	200,453	200,453	99,711	0	0	0	0	0	0	0
10:45:03	-16,259	2325,771	26,25	26,269	10,515	8,513	7,121	21	952,233	23,578	1874,529	0	200,453	200,453	99,711	0	0	0	0	0	0	0
10:45:03	140,209	2327,173	26,396	26,367	10,515	8,527	7,148	21	952,233	23,578	1874,981	0	200,453	200,453	99,711	0	0	0	0	0	0	0
10:45:03	0	2327,173	26,396	26,416	10,515	8,527	7,175	21	952,233	23,578	1875,433	0	200,453	200,453	99,711	0	0	0	0	0	0	0
[truncated: 6,473 more rows]
