# Supplementary material for: Testing of pandemic ventilators under early and agile development
Source: Front Med Technol. 2022 Aug 16;4:899328. doi: 10.3389/fmedt.2022.899328 (PMC9424737; doi:10.3389/fmedt.2022.899328)
Supplement: Supplementary file 3 [file Data_Sheet_2.ZIP › Accuracy of Controls Systems/01_Data Storage/01_Raw Measurement Data/Hamilton T1/Hamilton T1_v2/part_2_test_09.csv]

Time	Flow	Lung tidal volume	p alveole	Airway pressure	Bellows position	Intrapleural pressure	Cardial pressure	Fraction of O2 inspir	Ambient pressure	Temperature Celsius	FRC actual	Shunt fraction	Partial pressure O2 air chamber	Partial pressure O2 effectiv	Oxygen sat pulm. capillaries	NA	NA	NA	NA	NA	NA	NA
10:39:28	129,687	1713,205	10,136	10,058	7,897	2,197	2,232	21	952,233	23,411	1710,786	3	200,604	200,604	99,712	0	0	0	0	0	0	0
10:39:28	-129,687	1711,908	9,99	9,863	7,897	2,184	2,231	21	952,233	23,411	1710,787	3	200,604	200,604	99,712	0	0	0	0	0	0	0
10:39:28	43,225	1712,34	10,039	9,863	7,897	2,189	2,23	21	952,233	23,411	1710,788	3	200,604	200,604	99,712	0	0	0	0	0	0	0
10:39:28	-43,225	1711,908	9,99	9,961	7,897	2,184	2,229	21	952,233	23,411	1710,789	3	200,604	200,604	99,712	0	0	0	0	0	0	0
10:39:28	0	1711,908	9,99	9,863	7,897	2,184	2,228	21	952,233	23,411	1710,79	3	200,604	200,604	99,712	0	0	0	0	0	0	0
10:39:28	0	1711,908	9,99	9,863	7,897	2,184	2,227	21	952,233	23,411	1710,792	3	200,604	200,604	99,712	0	0	0	0	0	0	0
10:39:28	0	1711,908	9,99	9,863	7,897	2,184	2,227	21	952,233	23,411	1710,793	3	200,604	200,604	99,712	0	0	0	0	0	0	0
10:39:28	-43,225	1711,476	9,941	9,814	7,897	2,18	2,226	21	952,233	23,411	1710,793	3	200,604	200,604	99,712	0	0	0	0	0	0	0
10:39:28	43,225	1711,908	9,99	9,814	7,897	2,184	2,225	21	952,233	23,411	1710,794	3	200,604	200,604	99,712	0	0	0	0	0	0	0
10:39:28	0	1711,908	9,99	9,863	7,897	2,184	2,224	21	952,233	23,411	1710,795	3	200,604	200,604	99,712	0	0	0	0	0	0	0
10:39:28	0	1711,908	9,99	9,961	7,897	2,184	2,223	21	952,233	23,411	1710,797	3	200,604	200,604	99,712	0	0	0	0	0	0	0
10:39:28	43,225	1712,34	10,039	9,863	7,897	2,189	2,223	21	952,233	23,411	1710,798	3	200,604	200,604	99,712	0	0	0	0	0	0	0
10:39:28	0	1712,34	10,039	9,961	7,897	2,189	2,222	21	952,233	23,411	1710,8	3	200,604	200,604	99,712	0	0	0	0	0	0	0
10:39:28	-43,225	1711,908	9,99	9,961	7,897	2,184	2,221	21	952,233	23,411	1710,801	3	200,604	200,604	99,712	0	0	0	0	0	0	0
10:39:28	0	1711,908	9,99	9,961	7,897	2,184	2,22	21	952,233	23,411	1710,802	3	200,604	200,604	99,712	0	0	0	0	0	0	0
10:39:28	43,225	1712,34	10,039	9,961	7,897	2,189	2,22	21	952,233	23,411	1710,804	3	200,604	200,604	99,712	0	0	0	0	0	0	0
10:39:28	0	1712,34	10,039	10,009	7,897	2,189	2,219	21	952,233	23,411	1710,805	3	200,604	200,604	99,712	0	0	0	0	0	0	0
10:39:28	0	1712,34	10,039	10,009	7,897	2,189	2,219	21	952,233	23,411	1710,807	3	200,604	200,604	99,712	0	0	0	0	0	0	0
10:39:28	0	1712,34	10,039	9,863	7,897	2,189	2,218	21	952,233	23,411	1710,808	3	200,604	200,604	99,712	0	0	0	0	0	0	0
10:39:28	0	1712,34	10,039	9,961	7,897	2,189	2,217	21	952,233	23,411	1710,81	3	200,604	200,604	99,712	0	0	0	0	0	0	0
10:39:28	-43,225	1711,908	9,99	9,961	7,897	2,184	2,217	21	952,233	23,411	1710,811	3	200,604	200,604	99,712	0	0	0	0	0	0	0
10:39:28	43,225	1712,34	10,039	10,009	7,897	2,189	2,216	21	952,233	23,411	1710,813	3	200,604	200,604	99,712	0	0	0	0	0	0	0
10:39:28	0	1712,34	10,039	9,863	7,897	2,189	2,216	21	952,233	23,411	1710,814	3	200,604	200,604	99,712	0	0	0	0	0	0	0
10:39:28	0	1712,34	10,039	9,961	7,897	2,189	2,215	21	952,233	23,411	1710,816	3	200,604	200,604	99,712	0	0	0	0	0	0	0
10:39:28	0	1712,34	10,039	9,961	7,897	2,189	2,215	21	952,233	23,411	1710,817	3	200,604	200,604	99,712	0	0	0	0	0	0	0
10:39:28	0	1712,34	10,039	10,009	7,897	2,189	2,214	21	952,233	23,411	1710,819	3	200,301	200,301	99,71	0	0	0	0	0	0	0
10:39:28	86,462	1713,205	10,136	9,961	7,897	2,197	2,214	21	952,233	23,411	1710,821	3	200,301	200,301	99,71	0	0	0	0	0	0	0
10:39:29	0	1713,205	10,136	10,058	7,897	2,197	2,213	21	952,233	23,411	1710,824	3	200,301	200,301	99,71	0	0	0	0	0	0	0
10:39:29	-86,462	1712,34	10,039	10,009	7,897	2,189	2,213	21	952,233	23,411	1710,825	3	200,301	200,301	99,71	0	0	0	0	0	0	0
10:39:29	0	1712,34	10,039	9,961	7,897	2,189	2,212	21	952,233	23,411	1710,827	3	200,301	200,301	99,71	0	0	0	0	0	0	0
10:39:29	0	1712,34	10,039	9,961	7,897	2,189	2,212	21	952,233	23,411	1710,828	3	200,301	200,301	99,71	0	0	0	0	0	0	0
10:39:29	-86,45	1711,476	9,941	9,716	7,897	2,18	2,211	21	952,233	23,411	1710,829	3	200,301	200,301	99,71	0	0	0	0	0	0	0
10:39:29	86,45	1712,34	10,039	9,863	7,897	2,189	2,211	21	952,233	23,411	1710,83	3	200,301	200,301	99,71	0	0	0	0	0	0	0
10:39:29	0	1712,34	10,039	10,009	7,897	2,189	2,211	21	952,233	23,411	1710,832	3	200,301	200,301	99,71	0	0	0	0	0	0	0
10:39:29	-86,45	1711,476	9,941	9,961	7,897	2,18	2,21	21	952,233	23,411	1710,833	3	200,301	200,301	99,71	0	0	0	0	0	0	0
10:39:29	-45,996	1711,016	9,795	9,716	7,902	2,175	2,209	21	952,233	23,411	1710,833	3	200,301	200,301	99,71	0	0	0	0	0	0	0
10:39:29	0	1711,016	9,795	9,668	7,902	2,175	2,209	21	952,233	23,411	1710,833	3	200,301	200,301	99,71	0	0	0	0	0	0	0
10:39:29	129,663	1712,312	9,941	9,814	7,902	2,188	2,208	21	952,233	23,411	1710,834	3	200,301	200,301	99,71	0	0	0	0	0	0	0
10:39:29	2,783	1712,34	10,039	9,961	7,897	2,189	2,208	21	952,233	23,411	1710,836	3	200,301	200,301	99,71	0	0	0	0	0	0	0
10:39:29	216,186	1714,502	10,283	10,156	7,897	2,211	2,208	21	952,233	23,411	1710,84	3	200,301	200,301	99,71	0	0	0	0	0	0	0
10:39:29	0	1714,502	10,283	10,156	7,897	2,211	2,208	21	952,233	23,411	1710,843	3	200,301	200,301	99,71	0	0	0	0	0	0	0
10:39:29	-86,486	1713,637	10,185	10,009	7,897	2,202	2,208	21	952,233	23,411	1710,846	3	200,301	200,301	99,71	0	0	0	0	0	0	0
10:39:29	-43,237	1713,205	10,136	10,009	7,897	2,197	2,208	21	952,233	23,411	1710,849	3	200,301	200,301	99,71	0	0	0	0	0	0	0
10:39:29	-86,462	1712,34	10,039	10,058	7,897	2,189	2,207	21	952,233	23,411	1710,85	3	200,301	200,301	99,71	0	0	0	0	0	0	0
10:39:29	-86,45	1711,476	9,941	9,961	7,897	2,18	2,207	21	952,233	23,411	1710,851	3	200,301	200,301	99,71	0	0	0	0	0	0	0
10:39:29	0	1711,476	9,941	9,814	7,897	2,18	2,206	21	952,233	23,411	1710,851	3	200,301	200,301	99,71	0	0	0	0	0	0	0
10:39:29	-86,437	1710,611	9,843	9,814	7,897	2,171	2,205	21	952,233	23,411	1710,611	3	200,301	200,301	99,71	0	0	0	0	0	0	0
10:39:29	-84,924	1709,762	9,843	9,814	7,892	2,162	2,205	21	952,233	23,411	1709,762	3	200,301	200,301	99,71	0	0	0	0	0	0	0
10:39:29	0	1709,762	9,843	9,814	7,892	2,162	2,204	21	952,233	23,411	1709,762	3	200,301	200,301	99,71	0	0	0	0	0	0	0
10:39:29	86,425	1710,626	9,941	9,863	7,892	2,171	2,203	21	952,233	23,411	1709,763	3	200,301	200,301	99,71	0	0	0	0	0	0	0
10:39:29	-129,638	1709,33	9,795	9,814	7,892	2,158	2,202	21	952,233	23,411	1709,33	3	200,301	200,301	99,71	0	0	0	0	0	0	0
10:39:29	0	1709,33	9,795	9,814	7,892	2,158	2,201	21	952,233	23,411	1709,33	3	200,301	200,301	99,71	0	0	0	0	0	0	0
10:39:29	-86,401	1708,466	9,697	9,716	7,892	2,149	2,2	21	952,233	23,411	1708,466	3	200,301	200,301	99,71	0	0	0	0	0	0	0
10:39:29	0	1708,466	9,697	9,619	7,892	2,149	2,199	21	952,233	23,411	1708,466	3	200,301	200,301	99,71	0	0	0	0	0	0	0
10:39:29	0	1708,466	9,697	9,619	7,892	2,149	2,198	21	952,233	23,411	1708,466	3	200,301	200,301	99,71	0	0	0	0	0	0	0
10:39:29	86,401	1709,33	9,795	9,668	7,892	2,158	2,197	21	952,233	23,411	1708,467	3,1	200,301	200,301	99,71	0	0	0	0	0	0	0
10:39:29	0	1709,33	9,795	9,668	7,892	2,158	2,197	21	952,233	23,411	1708,468	3,1	200,301	200,301	99,71	0	0	0	0	0	0	0
10:39:29	0	1709,33	9,795	9,668	7,892	2,158	2,196	21	952,233	23,411	1708,469	3,1	200,301	200,301	99,71	0	0	0	0	0	0	0
10:39:29	129,638	1710,626	9,941	9,863	7,892	2,171	2,195	21	952,233	23,411	1708,471	3,1	200,301	200,301	99,71	0	0	0	0	0	0	0
10:39:29	1,696	1710,643	10,039	10,058	7,888	2,171	2,195	21	952,233	23,411	1708,473	3,1	200,301	200,301	99,71	0	0	0	0	0	0	0
10:39:29	0	1710,643	10,039	9,961	7,888	2,171	2,195	21	952,233	23,411	1708,475	3,1	200,301	200,301	99,71	0	0	0	0	0	0	0
10:39:29	0	1710,643	10,039	10,009	7,888	2,171	2,194	21	952,233	23,411	1708,477	3,1	200,301	200,301	99,71	0	0	0	0	0	0	0
10:39:29	0	1710,643	10,039	9,961	7,888	2,171	2,194	21	952,233	23,411	1708,479	3,1	200,301	200,301	99,71	0	0	0	0	0	0	0
10:39:29	-1,696	1710,626	9,941	9,814	7,892	2,171	2,193	21	952,233	23,411	1708,481	3,1	200,301	200,301	99,71	0	0	0	0	0	0	0
10:39:29	0	1710,626	9,941	9,863	7,892	2,171	2,193	21	952,233	23,411	1708,484	3,1	200,301	200,301	99,71	0	0	0	0	0	0	0
10:39:29	0	1710,626	9,941	9,716	7,892	2,171	2,192	21	952,233	23,411	1708,486	3,1	200,301	200,301	99,71	0	0	0	0	0	0	0
10:39:29	0	1710,626	9,941	9,716	7,892	2,171	2,192	21	952,233	23,411	1708,488	3,1	200,301	200,301	99,71	0	0	0	0	0	0	0
10:39:29	0	1710,626	9,941	9,716	7,892	2,171	2,191	21	952,233	23,411	1708,49	3,1	200,301	200,301	99,71	0	0	0	0	0	0	0
10:39:29	43,212	1711,058	9,99	9,814	7,892	2,175	2,191	21	952,233	23,411	1708,493	3,1	200,301	200,301	99,71	0	0	0	0	0	0	0
10:39:29	0	1711,058	9,99	9,814	7,892	2,175	2,191	21	952,233	23,411	1708,495	3,1	200,301	200,301	99,71	0	0	0	0	0	0	0
10:39:29	43,225	1711,491	10,039	9,863	7,892	2,18	2,191	21	952,233	23,411	1708,498	3,1	200,301	200,301	99,71	0	0	0	0	0	0	0
10:39:29	0	1711,491	10,039	9,863	7,892	2,18	2,19	21	952,233	23,411	1708,501	3,1	200,301	200,301	99,71	0	0	0	0	0	0	0
10:39:29	-43,225	1711,058	9,99	9,814	7,892	2,175	2,19	21	952,233	23,411	1708,504	3,1	200,301	200,301	99,71	0	0	0	0	0	0	0
10:39:29	0	1711,058	9,99	9,961	7,892	2,175	2,19	21	952,233	23,411	1708,506	3,1	200,301	200,301	99,71	0	0	0	0	0	0	0
10:39:29	129,687	1712,355	10,136	10,058	7,892	2,189	2,19	21	952,233	23,411	1708,51	3,1	200,301	200,301	99,71	0	0	0	0	0	0	0
10:39:29	-86,462	1711,491	10,039	10,058	7,892	2,18	2,19	21	952,233	23,411	1708,513	3,1	200,301	200,301	99,71	0	0	0	0	0	0	0
10:39:29	0	1711,491	10,039	9,961	7,892	2,18	2,189	21	952,233	23,411	1708,516	3,1	200,301	200,301	99,71	0	0	0	0	0	0	0
10:39:29	86,462	1712,355	10,136	10,009	7,892	2,189	2,189	21	952,233	23,411	1708,52	3,1	200,301	200,301	99,71	0	0	0	0	0	0	0
10:39:29	-86,462	1711,491	10,039	10,009	7,892	2,18	2,189	21	952,233	23,411	1708,523	3,1	200,301	200,301	99,71	0	0	0	0	0	0	0
10:39:29	0	1711,491	10,039	10,009	7,892	2,18	2,189	21	952,233	23,411	1708,526	3,1	200,301	200,301	99,71	0	0	0	0	0	0	0
10:39:29	86,462	1712,355	10,136	10,009	7,892	2,189	2,189	21	952,233	23,411	1708,53	3,1	200,301	200,301	99,71	0	0	0	0	0	0	0
10:39:29	-129,687	1711,058	9,99	9,961	7,892	2,175	2,189	21	952,233	23,411	1708,532	3,1	200,301	200,301	99,71	0	0	0	0	0	0	0
10:39:29	43,225	1711,491	10,039	10,009	7,892	2,18	2,189	21	952,233	23,411	1708,535	3,1	200,301	200,301	99,71	0	0	0	0	0	0	0
10:39:29	-43,225	1711,058	9,99	9,863	7,892	2,175	2,188	21	952,233	23,411	1708,538	3,1	200,301	200,301	99,71	0	0	0	0	0	0	0
10:39:29	41,723	1711,476	9,941	9,716	7,897	2,18	2,188	21	952,233	23,411	1708,54	3,1	200,301	200,301	99,71	0	0	0	0	0	0	0
10:39:29	0	1711,476	9,941	9,716	7,897	2,18	2,188	21	952,233	23,411	1708,543	3,1	200,301	200,301	99,71	0	0	0	0	0	0	0
10:39:29	0	1711,476	9,941	9,716	7,897	2,18	2,188	21	952,233	23,411	1708,546	3,1	200,301	200,301	99,71	0	0	0	0	0	0	0
10:39:29	1,501	1711,491	10,039	9,863	7,892	2,18	2,188	21	952,233	23,411	1708,549	3,1	200,301	200,301	99,71	0	0	0	0	0	0	0
10:39:29	0	1711,491	10,039	9,961	7,892	2,18	2,188	21	952,233	23,411	1708,552	3,1	200,301	200,301	99,71	0	0	0	0	0	0	0
10:39:29	0	1711,491	10,039	9,961	7,892	2,18	2,187	21	952,233	23,411	1708,555	3,1	200,301	200,301	99,71	0	0	0	0	0	0	0
10:39:29	-43,225	1711,058	9,99	9,814	7,892	2,175	2,187	21	952,233	23,411	1708,558	3,1	200,301	200,301	99,71	0	0	0	0	0	0	0
10:39:29	43,225	1711,491	10,039	9,863	7,892	2,18	2,187	21	952,233	23,411	1708,561	3,1	200,301	200,301	99,71	0	0	0	0	0	0	0
10:39:29	-43,225	1711,058	9,99	9,961	7,892	2,175	2,187	21	952,233	23,411	1708,563	3,1	200,301	200,301	99,71	0	0	0	0	0	0	0
10:39:29	129,687	1712,355	10,136	10,009	7,892	2,189	2,187	21	952,233	23,411	1708,567	3,1	200,301	200,301	99,71	0	0	0	0	0	0	0
10:39:29	-172,9	1710,626	9,941	9,814	7,892	2,171	2,186	21	952,233	23,411	1708,569	3,1	200,301	200,301	99,71	0	0	0	0	0	0	0
10:39:29	43,212	1711,058	9,99	9,863	7,892	2,175	2,186	21	952,233	23,411	1708,571	3,1	200,301	200,301	99,71	0	0	0	0	0	0	0
10:39:29	43,225	1711,491	10,039	10,009	7,892	2,18	2,186	21	952,233	23,411	1708,574	3,1	200,301	200,301	99,71	0	0	0	0	0	0	0
10:39:29	-86,437	1710,626	9,941	9,863	7,892	2,171	2,186	21	952,233	23,411	1708,576	3,1	200,301	200,301	99,71	0	0	0	0	0	0	0
10:39:29	43,212	1711,058	9,99	9,961	7,892	2,175	2,186	21	952,233	23,411	1708,579	3,1	200,301	200,301	99,71	0	0	0	0	0	0	0
10:39:29	0	1711,058	9,99	10,009	7,892	2,175	2,185	21	952,233	23,411	1708,581	3,1	200,301	200,301	99,71	0	0	0	0	0	0	0
10:39:29	43,225	1711,491	10,039	9,961	7,892	2,18	2,185	21	952,233	23,411	1708,584	3,1	200,301	200,301	99,71	0	0	0	0	0	0	0
10:39:29	-43,225	1711,058	9,99	9,814	7,892	2,175	2,185	21	952,233	23,411	1708,587	3,1	200,301	200,301	99,71	0	0	0	0	0	0	0
10:39:29	43,225	1711,491	10,039	9,961	7,892	2,18	2,185	21	952,233	23,411	1708,59	3,1	200,301	200,301	99,71	0	0	0	0	0	0	0
10:39:29	0	1711,491	10,039	10,009	7,892	2,18	2,185	21	952,233	23,411	1708,592	3,1	200,301	200,301	99,71	0	0	0	0	0	0	0
10:39:29	0	1711,491	10,039	10,058	7,892	2,18	2,185	21	952,233	23,411	1708,595	3,1	200,301	200,301	99,71	0	0	0	0	0	0	0
10:39:29	-43,225	1711,058	9,99	9,863	7,892	2,175	2,185	21	952,233	23,411	1708,598	3,1	200,301	200,301	99,71	0	0	0	0	0	0	0
10:39:29	0	1711,058	9,99	9,961	7,892	2,175	2,184	21	952,233	23,411	1708,6	3,1	200,301	200,301	99,71	0	0	0	0	0	0	0
10:39:29	0	1711,058	9,99	10,009	7,892	2,175	2,184	21	952,233	23,411	1708,602	3,1	200,301	200,301	99,71	0	0	0	0	0	0	0
10:39:29	0	1711,058	9,99	9,863	7,892	2,175	2,184	21	952,233	23,411	1708,605	3,1	200,301	200,301	99,71	0	0	0	0	0	0	0
10:39:29	128,173	1712,34	10,039	10,058	7,897	2,189	2,184	21	952,233	23,411	1708,609	3,1	200,301	200,301	99,71	0	0	0	0	0	0	0
10:39:29	-84,948	1711,491	10,039	9,961	7,892	2,18	2,184	21	952,233	23,411	1708,611	3,1	200,301	200,301	99,71	0	0	0	0	0	0	0
10:39:29	0	1711,491	10,039	9,863	7,892	2,18	2,184	21	952,233	23,411	1708,614	3,1	200,301	200,301	99,71	0	0	0	0	0	0	0
10:39:29	0	1711,491	10,039	10,009	7,892	2,18	2,184	21	952,233	23,411	1708,617	3,1	200,301	200,301	99,71	0	0	0	0	0	0	0
10:39:29	0	1711,491	10,039	10,009	7,892	2,18	2,184	21	952,233	23,411	1708,62	3,1	200,301	200,301	99,71	0	0	0	0	0	0	0
10:39:29	0	1711,491	10,039	10,009	7,892	2,18	2,184	21	952,233	23,411	1708,623	3,1	200,301	200,301	99,71	0	0	0	0	0	0	0
10:39:29	86,462	1712,355	10,136	10,009	7,892	2,189	2,184	21	952,233	23,411	1708,627	3,1	200,301	200,301	99,71	0	0	0	0	0	0	0
10:39:29	-86,462	1711,491	10,039	9,961	7,892	2,18	2,184	21	952,233	23,411	1708,63	3,1	200,301	200,301	99,71	0	0	0	0	0	0	0
10:39:29	86,462	1712,355	10,136	10,009	7,892	2,189	2,184	21	952,233	23,411	1708,633	3,1	200,301	200,301	99,71	0	0	0	0	0	0	0
10:39:29	-86,462	1711,491	10,039	10,009	7,892	2,18	2,184	21	952,233	23,411	1708,636	3,1	200,301	200,301	99,71	0	0	0	0	0	0	0
10:39:29	0	1711,491	10,039	9,961	7,892	2,18	2,184	21	952,233	23,411	1708,639	3,1	200,301	200,301	99,71	0	0	0	0	0	0	0
10:39:29	86,462	1712,355	10,136	10,009	7,892	2,189	2,184	21	952,233	23,411	1708,643	3,1	200,301	200,301	99,71	0	0	0	0	0	0	0
10:39:29	-44,738	1711,908	9,99	9,863	7,897	2,184	2,184	21	952,233	23,411	1708,646	3,1	200,301	200,301	99,71	0	0	0	0	0	0	0
10:39:29	-43,225	1711,476	9,941	9,814	7,897	2,18	2,184	21	952,233	23,411	1708,649	3,1	200,301	200,301	99,71	0	0	0	0	0	0	0
10:39:29	0	1711,476	9,941	9,814	7,897	2,18	2,184	21	952,233	23,411	1708,652	3,1	200,301	200,301	99,71	0	0	0	0	0	0	0
10:39:29	-41,723	1711,058	9,99	9,863	7,892	2,175	2,184	21	952,233	23,411	1708,654	3,1	200,301	200,301	99,71	0	0	0	0	0	0	0
10:39:29	129,687	1712,355	10,136	10,009	7,892	2,189	2,184	21	952,233	23,411	1708,658	3,1	200,15	200,15	99,71	0	0	0	0	0	0	0
10:39:29	0	1712,355	10,136	10,058	7,892	2,189	2,184	21	952,233	23,411	1708,662	3,1	200,15	200,15	99,71	0	0	0	0	0	0	0
10:39:30	0	1712,355	10,136	10,009	7,892	2,189	2,184	21	952,233	23,411	1708,665	3,1	200,15	200,15	99,71	0	0	0	0	0	0	0
10:39:30	172,949	1714,085	10,332	10,4	7,892	2,207	2,184	21	952,233	23,411	1708,671	3,1	200,15	200,15	99,71	0	0	0	0	0	0	0
10:39:30	86,499	1714,95	10,429	10,4	7,892	2,215	2,185	21	952,233	23,411	1708,677	3,1	200,15	200,15	99,71	0	0	0	0	0	0	0
10:39:30	301,306	1717,963	10,673	10,742	7,897	2,247	2,186	21	952,233	23,411	1708,686	3,1	200,15	200,15	99,71	0	0	0	0	0	0	0
10:39:30	516,723	1723,13	11,162	11,425	7,902	2,3	2,188	21	952,233	23,411	1708,701	3,1	200,15	200,15	99,71	0	0	0	0	0	0	0
10:39:30	778,393	1730,914	11,943	12,158	7,907	2,38	2,192	21	952,233	23,411	1708,723	3,1	200,15	200,15	99,71	0	0	0	0	0	0	0
10:39:30	777,551	1738,69	12,627	13,037	7,916	2,46	2,197	21	952,233	23,411	1708,753	3,1	200,15	200,15	99,71	0	0	0	0	0	0	0
10:39:30	862,646	1747,316	13,31	14,062	7,931	2,549	2,204	21	952,233	23,411	1708,792	3,1	200,15	200,15	99,71	0	0	0	0	0	0	0
10:39:30	1118,737	1758,503	14,092	15,088	7,955	2,664	2,213	21	952,233	23,411	1708,842	3,1	200,15	200,15	99,71	0	0	0	0	0	0	0
10:39:30	1072,595	1769,229	14,726	15,869	7,983	2,775	2,224	21	952,233	23,411	1708,902	3,1	200,15	200,15	99,71	0	0	0	0	0	0	0
10:39:30	1203,845	1781,268	15,41	16,845	8,017	2,899	2,237	21	952,233	23,411	1708,974	3,1	200,15	200,15	99,71	0	0	0	0	0	0	0
10:39:30	1060,913	1791,877	15,849	17,578	8,055	3,009	2,253	21	952,233	23,411	1709,057	3,1	200,15	200,15	99,71	0	0	0	0	0	0	0
10:39:30	1462,939	1806,506	16,728	18,506	8,093	3,159	2,27	21	952,233	23,411	1709,155	3,1	200,15	200,15	99,71	0	0	0	0	0	0	0
10:39:30	1445,581	1820,962	17,51	19,189	8,135	3,308	2,291	21	952,233	23,411	1709,267	3,1	200,15	200,15	99,71	0	0	0	0	0	0	0
10:39:30	1414,978	1835,112	18,34	20,166	8,172	3,454	2,314	21	952,233	23,411	1709,392	3,1	200,15	200,15	99,71	0	0	0	0	0	0	0
10:39:30	1554,968	1850,662	19,316	21,631	8,21	3,615	2,339	21	952,233	23,411	1709,534	3,1	200,15	200,15	99,71	0	0	0	0	0	0	0
10:39:30	1807,263	1868,734	20,586	22,851	8,247	3,801	2,368	21	952,233	23,411	1709,693	3,1	200,15	200,15	99,71	0	0	0	0	0	0	0
10:39:30	2112,695	1889,861	22,148	24,316	8,286	4,019	2,4	21	952,233	23,411	1709,873	3,1	200,15	200,15	99,71	0	0	0	0	0	0	0
10:39:30	1299,084	1902,852	22,832	25,195	8,324	4,153	2,434	21	952,233	23,411	1710,066	3	200,15	200,15	99,71	0	0	0	0	0	0	0
10:39:30	1856,86	1921,421	24,101	26,269	8,363	4,344	2,472	21	952,233	23,411	1710,277	3	200,15	200,15	99,71	0	0	0	0	0	0	0
10:39:30	1355,517	1934,976	24,785	27,295	8,404	4,484	2,511	21	952,233	23,411	1710,502	3	200,15	200,15	99,71	0	0	0	0	0	0	0
10:39:30	1596,569	1950,941	25,664	27,685	8,448	4,648	2,553	21	952,233	23,411	1710,742	3	200,15	200,15	99,71	0	0	0	0	0	0	0
10:39:30	1494,921	1965,891	26,396	28,857	8,494	4,803	2,597	21	952,233	23,411	1710,998	3	200,15	200,15	99,71	0	0	0	0	0	0	0
10:39:30	1638,366	1982,274	27,226	29,883	8,543	4,971	2,644	21	952,233	23,411	1711,269	3	200,15	200,15	99,71	0	0	0	0	0	0	0
10:39:30	1569,018	1997,965	28,105	30,566	8,585	5,133	2,693	21	952,233	23,411	1711,556	3	200,15	200,15	99,71	0	0	0	0	0	0	0
10:39:30	1494,799	2012,913	28,838	31,152	8,631	5,287	2,744	21	952,233	23,411	1711,857	3	200,15	200,15	99,71	0	0	0	0	0	0	0
10:39:30	1934,411	2032,257	30,107	32,178	8,673	5,487	2,797	21	952,233	23,411	1712,177	3	200,15	200,15	99,71	0	0	0	0	0	0	0
10:39:30	1484,887	2047,106	30,986	33,35	8,71	5,64	2,853	21	952,233	23,411	1712,512	3	200,15	200,15	99,71	0	0	0	0	0	0	0
10:39:30	1909,423	2066,2	32,305	34,277	8,748	5,837	2,912	21	952,233	23,411	1712,866	3	200,15	200,15	99,71	0	0	0	0	0	0	0
10:39:30	1389,819	2080,098	33,135	35,254	8,782	5,98	2,972	21	952,233	23,411	1713,233	3	200,15	200,15	99,71	0	0	0	0	0	0	0
10:39:30	1635,18	2096,45	34,063	36,231	8,825	6,148	3,034	21	952,233	23,411	1713,616	3	200,15	200,15	99,71	0	0	0	0	0	0	0
10:39:30	1609,985	2112,55	35,039	36,865	8,863	6,314	3,098	21	952,233	23,411	1714,015	3	200,15	200,15	99,71	0	0	0	0	0	0	0
10:39:30	1015,209	2122,702	35,381	37,451	8,902	6,419	3,164	21	952,233	23,411	1714,424	3	200,15	200,15	99,71	0	0	0	0	0	0	0
10:39:30	1332,006	2136,022	35,967	37,744	8,945	6,556	3,23	21	952,233	23,411	1714,846	3	200,15	200,15	99,71	0	0	0	0	0	0	0
10:39:30	1100,634	2147,028	36,309	37,891	8,988	6,67	3,297	21	952,233	23,411	1715,278	3	200,15	200,15	99,71	0	0	0	0	0	0	0
10:39:30	979,76	2156,826	36,699	38,086	9,022	6,771	3,366	21	952,233	23,411	1715,719	3	200,15	200,15	99,71	0	0	0	0	0	0	0
10:39:30	1333,764	2170,163	37,481	38,77	9,055	6,908	3,435	21	952,233	23,411	1716,174	3	200,15	200,15	99,71	0	0	0	0	0	0	0
10:39:30	1323,339	2183,397	38,311	39,502	9,084	7,045	3,506	21	952,233	23,411	1716,641	3	200,15	200,15	99,71	0	0	0	0	0	0	0
10:39:30	1161,621	2195,013	39,092	40,088	9,108	7,165	3,578	21	952,233	23,411	1717,119	2,9	200,15	200,15	99,71	0	0	0	0	0	0	0
10:39:30	1210,864	2207,122	40,02	40,772	9,126	7,289	3,65	21	952,233	23,411	1717,609	2,9	200,15	200,15	99,71	0	0	0	0	0	0	0
10:39:30	1159,57	2218,717	40,947	41,602	9,141	7,409	3,724	21	952,233	23,411	1718,11	2,9	200,15	200,15	99,71	0	0	0	0	0	0	0
10:39:30	983,593	2228,553	41,631	42,236	9,159	7,51	3,798	21	952,233	23,411	1718,621	2,9	200,15	200,15	99,71	0	0	0	0	0	0	0
10:39:30	710,107	2235,654	42,022	42,529	9,178	7,584	3,873	21	952,233	23,411	1719,138	2,9	200,15	200,15	99,71	0	0	0	0	0	0	0
10:39:30	766,381	2243,318	42,461	42,822	9,197	7,663	3,947	21	952,233	23,411	1719,662	2,9	200,15	200,15	99,71	0	0	0	0	0	0	0
10:39:30	481,933	2248,138	42,608	42,871	9,216	7,712	4,021	21	952,233	23,411	1720,19	2,9	200,15	200,15	99,71	0	0	0	0	0	0	0
10:39:30	316,943	2251,307	42,51	42,676	9,238	7,745	4,094	21	952,233	23,411	1720,722	2,9	200,15	200,15	99,71	0	0	0	0	0	0	0
10:39:30	368,75	2254,994	42,608	42,725	9,253	7,783	4,166	21	952,233	23,411	1721,256	2,9	200,15	200,15	99,71	0	0	0	0	0	0	0
10:39:30	541,528	2260,41	42,901	42,92	9,268	7,839	4,238	21	952,233	23,411	1721,795	2,9	200,15	200,15	99,71	0	0	0	0	0	0	0
10:39:30	641,43	2266,824	43,389	43,604	9,277	7,905	4,31	21	952,233	23,411	1722,34	2,7	200,15	200,15	99,71	0	0	0	0	0	0	0
10:39:30	537,573	2272,2	43,877	43,897	9,281	7,96	4,382	21	952,233	23,411	1722,89	2,7	200,15	200,15	99,71	0	0	0	0	0	0	0
10:39:30	445,336	2276,653	44,268	44,336	9,285	8,006	4,453	21	952,233	23,411	1723,444	2,7	200,15	200,15	99,71	0	0	0	0	0	0	0
10:39:30	297,094	2279,624	44,561	44,629	9,286	8,037	4,523	21	952,233	23,411	1724	2,7	200,15	200,15	99,71	0	0	0	0	0	0	0
10:39:30	132,543	2280,95	44,61	44,483	9,29	8,051	4,592	21	952,233	23,411	1724,557	2,7	200,15	200,15	99,71	0	0	0	0	0	0	0
10:39:30	-80,102	2280,149	44,365	44,141	9,299	8,042	4,66	21	952,233	23,411	1725,113	2,7	200,15	200,15	99,71	0	0	0	0	0	0	0
10:39:30	-149,121	2278,657	44,121	43,945	9,304	8,027	4,726	21	952,233	23,411	1725,666	2,7	200,15	200,15	99,71	0	0	0	0	0	0	0
10:39:30	-103,198	2277,625	43,926	43,897	9,308	8,016	4,79	21	952,233	23,411	1726,218	2,7	200,15	200,15	99,71	0	0	0	0	0	0	0
10:39:30	-73,071	2276,895	43,779	43,994	9,312	8,009	4,853	21	952,233	23,411	1726,769	2,7	200,15	200,15	99,71	0	0	0	0	0	0	0
10:39:30	-123,95	2275,655	43,633	43,555	9,313	7,996	4,915	21	952,233	23,411	1727,318	2,7	200,15	200,15	99,71	0	0	0	0	0	0	0
10:39:30	9,35	2275,749	43,731	43,555	9,308	7,997	4,975	21	952,233	23,411	1727,866	2,6	200,15	200,15	99,71	0	0	0	0	0	0	0
10:39:30	-37,524	2275,373	43,779	43,604	9,304	7,993	5,035	21	952,233	23,411	1728,413	2,6	200,15	200,15	99,71	0	0	0	0	0	0	0
10:39:30	-60,717	2274,766	43,877	43,701	9,295	7,987	5,092	21	952,233	23,411	1728,96	2,6	200,15	200,15	99,71	0	0	0	0	0	0	0
10:39:30	-8,3	2274,683	43,975	43,701	9,289	7,986	5,149	21	952,233	23,411	1729,505	2,6	200,15	200,15	99,71	0	0	0	0	0	0	0
10:39:30	-272,07	2271,963	43,779	43,555	9,285	7,958	5,204	21	952,233	23,411	1730,048	2,6	200,15	200,15	99,71	0	0	0	0	0	0	0
10:39:30	-85,522	2271,107	43,779	43,701	9,28	7,949	5,258	21	952,233	23,411	1730,589	2,6	200,15	200,15	99,71	0	0	0	0	0	0	0
10:39:30	-85,571	2270,252	43,779	43,799	9,275	7,94	5,311	21	952,233	23,411	1731,128	2,6	200,15	200,15	99,71	0	0	0	0	0	0	0
10:39:30	-297,29	2267,279	43,633	43,555	9,267	7,91	5,362	21	952,233	23,411	1731,665	2,6	200,15	200,15	99,71	0	0	0	0	0	0	0
10:39:30	-227,197	2265,007	43,486	43,115	9,262	7,886	5,411	21	952,233	23,411	1732,198	2,6	200,15	200,15	99,71	0	0	0	0	0	0	0
10:39:30	-320,776	2261,799	43,242	43,067	9,257	7,853	5,459	21	952,233	23,411	1732,727	2,6	200,15	200,15	99,71	0	0	0	0	0	0	0
10:39:30	-280,883	2258,99	42,949	42,822	9,257	7,824	5,505	21	952,233	23,411	1733,254	2,4	200,15	200,15	99,71	0	0	0	0	0	0	0
10:39:30	-381,372	2255,176	42,461	42,383	9,262	7,785	5,55	21	952,233	23,411	1733,776	2,4	200,15	200,15	99,71	0	0	0	0	0	0	0
10:39:30	-209,545	2253,081	42,168	42,139	9,266	7,763	5,593	21	952,233	23,411	1734,295	2,4	200,15	200,15	99,71	0	0	0	0	0	0	0
10:39:30	-342,895	2249,652	41,777	41,651	9,268	7,728	5,635	21	952,233	23,411	1734,81	2,4	200,15	200,15	99,71	0	0	0	0	0	0	0
10:39:30	-162,597	2248,026	41,533	41,358	9,272	7,711	5,676	21	952,233	23,411	1735,324	2,4	200,15	200,15	99,71	0	0	0	0	0	0	0
10:39:30	15,454	2248,181	41,533	41,504	9,272	7,713	5,716	21	952,233	23,411	1735,836	2,4	200,15	200,15	99,71	0	0	0	0	0	0	0
10:39:30	124,731	2249,428	41,68	41,651	9,272	7,726	5,755	21	952,233	23,411	1736,35	2,4	200,15	200,15	99,71	0	0	0	0	0	0	0
10:39:30	233,667	2251,765	41,924	41,797	9,272	7,75	5,794	21	952,233	23,411	1736,865	2,4	200,15	200,15	99,71	0	0	0	0	0	0	0
10:39:30	287,353	2254,638	42,315	42,188	9,267	7,779	5,833	21	952,233	23,411	1737,383	2,4	200,15	200,15	99,71	0	0	0	0	0	0	0
10:39:30	-32,69	2254,311	42,461	42,383	9,257	7,776	5,871	21	952,233	23,411	1737,9	2,4	200,15	200,15	99,71	0	0	0	0	0	0	0
10:39:30	193,066	2256,242	42,754	42,578	9,252	7,796	5,909	21	952,233	23,411	1738,418	2,3	200,15	200,15	99,71	0	0	0	0	0	0	0
10:39:30	-54,125	2255,701	42,803	42,676	9,247	7,79	5,946	21	952,233	23,411	1738,936	2,3	200,15	200,15	99,71	0	0	0	0	0	0	0
10:39:30	-65,161	2255,049	42,901	42,822	9,238	7,784	5,982	21	952,233	23,411	1739,452	2,3	200,15	200,15	99,71	0	0	0	0	0	0	0
10:39:30	-86,572	2254,183	42,901	42,725	9,233	7,775	6,017	21	952,233	23,411	1739,966	2,3	200,15	200,15	99,71	0	0	0	0	0	0	0
10:39:30	-233,862	2251,845	42,656	42,725	9,233	7,75	6,051	21	952,233	23,411	1740,478	2,3	200,15	200,15	99,71	0	0	0	0	0	0	0
10:39:30	-312,89	2248,716	42,315	42,236	9,234	7,718	6,084	21	952,233	23,411	1740,987	2,3	200,15	200,15	99,71	0	0	0	0	0	0	0
10:39:30	-208,251	2246,633	42,022	42,041	9,238	7,697	6,116	21	952,233	23,411	1741,492	2,3	200,15	200,15	99,71	0	0	0	0	0	0	0
10:39:30	-6,958	2246,564	41,924	41,895	9,243	7,696	6,147	21	952,233	23,411	1741,998	2,3	200,15	200,15	99,71	0	0	0	0	0	0	0
10:39:30	-219,189	2244,372	41,68	41,651	9,244	7,673	6,176	21	952,233	23,411	1742,5	2,3	200,15	200,15	99,71	0	0	0	0	0	0	0
10:39:30	165,478	2246,026	41,777	41,699	9,248	7,69	6,206	21	952,233	23,411	1743,003	2,3	200,15	200,15	99,71	0	0	0	0	0	0	0
10:39:30	53,71	2246,564	41,924	41,895	9,243	7,696	6,235	21,5	952,233	23,411	1743,507	2,1	200,15	200,15	99,71	0	0	0	0	0	0	0
10:39:30	-93,432	2245,629	41,826	41,797	9,243	7,686	6,264	21,5	952,233	23,411	1744,009	2,1	200,15	200,15	99,71	0	0	0	0	0	0	0
10:39:30	-53,686	2245,092	41,68	41,602	9,248	7,681	6,292	21,5	952,233	23,411	1744,51	2,1	200,15	200,15	99,71	0	0	0	0	0	0	0
10:39:30	15,625	2245,249	41,68	41,699	9,249	7,682	6,319	21,5	952,233	23,411	1745,011	2,1	200,15	200,15	99,71	0	0	0	0	0	0	0
10:39:30	-83,666	2244,412	41,533	41,602	9,252	7,674	6,345	21,5	952,233	23,411	1745,51	2,1	200,15	200,15	99,71	0	0	0	0	0	0	0
10:39:30	14,379	2244,556	41,533	41,358	9,252	7,675	6,372	21,5	952,233	23,411	1746,009	2,1	200,15	200,15	99,71	0	0	0	0	0	0	0
10:39:30	280,273	2247,359	41,826	41,699	9,252	7,704	6,398	21,5	952,233	23,411	1746,511	2,1	200,15	200,15	99,71	0	0	0	0	0	0	0
10:39:30	69,335	2248,052	41,973	41,797	9,249	7,711	6,423	21,5	952,233	23,411	1747,012	2,1	200,15	200,15	99,71	0	0	0	0	0	0	0
10:39:30	84,79	2248,9	42,168	42,041	9,243	7,72	6,449	21,5	952,233	23,411	1747,514	2,1	200,15	200,15	99,71	0	0	0	0	0	0	0
10:39:30	-18,408	2248,716	42,315	42,139	9,234	7,718	6,474	21,5	952,233	23,411	1748,015	2,1	200,15	200,15	99,71	0	0	0	0	0	0	0
10:39:30	238,525	2251,101	42,656	42,529	9,229	7,743	6,499	21,5	952,233	23,411	1748,518	2	204,991	204,991	99,73	0	0	0	0	0	0	0
10:39:30	-214,599	2248,955	42,51	42,334	9,225	7,721	6,523	21,5	952,233	23,411	1749,019	2	204,991	204,991	99,73	0	0	0	0	0	0	0
10:39:31	-200,219	2246,953	42,315	42,139	9,224	7,7	6,546	21,5	952,233	23,411	1749,517	2	204,991	204,991	99,73	0	0	0	0	0	0	0
10:39:31	-126,904	2245,684	42,168	42,236	9,225	7,687	6,568	21,5	952,233	23,411	1750,013	2	204,991	204,991	99,73	0	0	0	0	0	0	0
10:39:31	-299,365	2242,69	41,777	41,651	9,229	7,656	6,589	21,5	952,233	23,411	1750,506	2	204,991	204,991	99,73	0	0	0	0	0	0	0
10:39:31	-51,44	2242,176	41,631	41,504	9,234	7,651	6,61	21,5	952,233	23,411	1750,997	2	204,991	204,991	99,73	0	0	0	0	0	0	0
10:39:31	-208,007	2240,096	41,338	41,358	9,238	7,629	6,63	21,5	952,233	23,411	1751,487	2	204,991	204,991	99,73	0	0	0	0	0	0	0
10:39:31	165,429	2241,75	41,436	41,26	9,242	7,646	6,65	21,5	952,233	23,411	1751,977	2	204,991	204,991	99,73	0	0	0	0	0	0	0
10:39:31	14,355	2241,893	41,436	41,358	9,243	7,648	6,67	21,5	952,233	23,411	1752,467	2	204,991	204,991	99,73	0	0	0	0	0	0	0
10:39:31	79,028	2242,684	41,533	41,504	9,242	7,656	6,689	21,5	952,233	23,411	1752,957	2	204,991	204,991	99,73	0	0	0	0	0	0	0
10:39:31	-32,348	2242,36	41,485	41,309	9,243	7,653	6,708	21,5	952,233	23,411	1753,447	1,9	204,991	204,991	99,73	0	0	0	0	0	0	0
10:39:31	125,732	2243,618	41,631	41,602	9,242	7,666	6,727	21,5	952,233	23,411	1753,937	1,9	204,991	204,991	99,73	0	0	0	0	0	0	0
10:39:31	-93,383	2242,684	41,533	41,358	9,242	7,656	6,745	21,5	952,233	23,411	1754,426	1,9	204,991	204,991	99,73	0	0	0	0	0	0	0
10:39:31	140,087	2244,085	41,68	41,651	9,242	7,67	6,763	21,5	952,233	23,411	1754,915	1,9	204,991	204,991	99,73	0	0	0	0	0	0	0
10:39:31	93,408	2245,019	41,777	41,699	9,242	7,68	6,781	21,5	952,233	23,411	1755,405	1,9	204,991	204,991	99,73	0	0	0	0	0	0	0
10:39:31	140,136	2246,42	41,924	41,846	9,242	7,695	6,799	21,5	952,233	23,411	1755,896	1,9	204,991	204,991	99,73	0	0	0	0	0	0	0
10:39:31	-11,035	2246,31	41,973	41,846	9,239	7,693	6,816	21,5	952,233	23,411	1756,387	1,9	204,991	204,991	99,73	0	0	0	0	0	0	0
10:39:31	172,558	2248,035	42,168	42,334	9,238	7,711	6,834	21,5	952,233	23,411	1756,878	1,9	204,991	204,991	99,73	0	0	0	0	0	0	0
10:39:31	68,041	2248,716	42,315	42,334	9,234	7,718	6,851	21,5	952,233	23,411	1757,37	1,9	204,991	204,991	99,73	0	0	0	0	0	0	0
10:39:31	-61,108	2248,105	42,266	42,188	9,233	7,712	6,868	21,5	952,233	23,411	1757,861	1,9	204,991	204,991	99,73	0	0	0	0	0	0	0
10:39:31	-167,773	2246,427	42,168	42,139	9,229	7,695	6,884	21,5	952,233	23,411	1758,35	1,7	204,991	204,991	99,73	0	0	0	0	0	0	0
10:39:31	-61,083	2245,816	42,119	41,895	9,229	7,688	6,9	21,5	952,233	23,411	1758,837	1,7	204,991	204,991	99,73	0	0	0	0	0	0	0
10:39:31	61,083	2246,427	42,168	42,188	9,229	7,695	6,916	21,5	952,233	23,411	1759,325	1,7	204,991	204,991	99,73	0	0	0	0	0	0	0
10:39:31	-326,977	2243,157	41,826	41,846	9,229	7,661	6,93	21,5	952,233	23,411	1759,808	1,7	204,991	204,991	99,73	0	0	0	0	0	0	0
10:39:31	-51,464	2242,642	41,68	41,602	9,234	7,656	6,945	21,5	952,233	23,411	1760,291	1,7	204,991	204,991	99,73	0	0	0	0	0	0	0
10:39:31	25,39	2242,896	41,631	41,699	9,238	7,658	6,959	21,5	952,233	23,411	1760,774	1,7	204,991	204,991	99,73	0	0	0	0	0	0	0
10:39:31	-265,722	2240,239	41,338	41,162	9,239	7,631	6,972	21,5	952,233	23,411	1761,253	1,7	204,991	204,991	99,73	0	0	0	0	0	0	0
10:39:31	151,074	2241,75	41,436	41,358	9,242	7,646	6,985	21,5	952,233	23,411	1761,734	1,7	204,991	204,991	99,73	0	0	0	0	0	0	0
10:39:31	-125,683	2240,493	41,289	41,309	9,243	7,633	6,998	21,5	952,233	23,411	1762,212	1,7	204,991	204,991	99,73	0	0	0	0	0	0	0
10:39:31	233,422	2242,827	41,533	41,504	9,243	7,658	7,011	21,5	952,233	23,411	1762,693	1,7	204,991	204,991	99,73	0	0	0	0	0	0	0
10:39:31	79,028	2243,618	41,631	41,504	9,242	7,666	7,024	21,5	952,233	23,411	1763,174	1,6	204,991	204,991	99,73	0	0	0	0	0	0	0
10:39:31	-93,383	2242,684	41,533	41,455	9,242	7,656	7,036	21,5	952,233	23,411	1763,653	1,6	204,991	204,991	99,73	0	0	0	0	0	0	0
10:39:31	93,383	2243,618	41,631	41,651	9,242	7,666	7,048	21,5	952,233	23,411	1764,133	1,6	204,991	204,991	99,73	0	0	0	0	0	0	0
10:39:31	129,052	2244,908	41,826	41,895	9,239	7,679	7,061	21,5	952,233	23,411	1764,614	1,6	204,991	204,991	99,73	0	0	0	0	0	0	0
10:39:31	-14,331	2244,765	41,826	41,846	9,238	7,677	7,073	21,5	952,233	23,411	1765,094	1,6	204,991	204,991	99,73	0	0	0	0	0	0	0
10:39:31	186,84	2246,633	42,022	42,139	9,238	7,697	7,085	21,5	952,233	23,411	1765,576	1,6	204,991	204,991	99,73	0	0	0	0	0	0	0
10:39:31	-72,119	2245,912	42,022	41,895	9,234	7,689	7,097	21,5	952,233	23,411	1766,056	1,6	204,991	204,991	99,73	0	0	0	0	0	0	0
10:39:31	0	2245,912	42,022	41,895	9,234	7,689	7,108	21,5	952,233	23,411	1766,536	1,6	204,991	204,991	99,73	0	0	0	0	0	0	0
10:39:31	0	2245,912	42,022	41,846	9,234	7,689	7,12	21,5	952,233	23,411	1767,015	1,6	204,991	204,991	99,73	0	0	0	0	0	0	0
10:39:31	-326,953	2242,642	41,68	41,504	9,234	7,656	7,13	21,5	952,233	23,411	1767,491	1,6	204,991	204,991	99,73	0	0	0	0	0	0	0
10:39:31	420,385	2246,846	42,119	41,992	9,234	7,699	7,141	21,5	952,233	23,411	1767,97	1,5	204,991	204,991	99,73	0	0	0	0	0	0	0
10:39:31	-420,385	2242,642	41,68	41,651	9,234	7,656	7,152	21,5	952,233	23,411	1768,445	1,5	204,991	204,991	99,73	0	0	0	0	0	0	0
10:39:31	233,52	2244,978	41,924	41,797	9,234	7,68	7,162	21,5	952,233	23,411	1768,922	1,5	204,991	204,991	99,73	0	0	0	0	0	0	0
10:39:31	-208,129	2242,896	41,631	41,602	9,238	7,658	7,172	21,5	952,233	23,411	1769,396	1,5	204,991	204,991	99,73	0	0	0	0	0	0	0
10:39:31	-79,003	2242,106	41,533	41,358	9,239	7,65	7,181	21,5	952,233	23,411	1769,868	1,5	204,991	204,991	99,73	0	0	0	0	0	0	0
10:39:31	151,123	2243,618	41,631	41,699	9,242	7,666	7,191	21,5	952,233	23,411	1770,342	1,5	204,991	204,991	99,73	0	0	0	0	0	0	0
10:39:31	61,035	2244,228	41,68	41,699	9,243	7,672	7,2	21,5	952,233	23,411	1770,816	1,5	204,991	204,991	99,73	0	0	0	0	0	0	0
10:39:31	-186,767	2242,36	41,485	41,651	9,243	7,653	7,209	21,5	952,233	23,411	1771,288	1,5	204,991	204,991	99,73	0	0	0	0	0	0	0
10:39:31	140,087	2243,761	41,631	41,455	9,243	7,667	7,218	21,5	952,233	23,411	1771,76	1,5	204,991	204,991	99,73	0	0	0	0	0	0	0
10:39:31	46,679	2244,228	41,68	41,699	9,243	7,672	7,227	21,5	952,233	23,411	1772,232	1,5	204,991	204,991	99,73	0	0	0	0	0	0	0
10:39:31	219,213	2246,42	41,924	41,992	9,242	7,695	7,236	21,5	952,233	23,411	1772,707	1,3	204,991	204,991	99,73	0	0	0	0	0	0	0
10:39:31	-57,739	2245,843	41,924	41,797	9,239	7,689	7,245	21,5	952,233	23,411	1773,18	1,3	204,991	204,991	99,73	0	0	0	0	0	0	0
10:39:31	-14,379	2245,699	41,924	41,797	9,238	7,687	7,253	21,5	952,233	23,411	1773,652	1,3	204,991	204,991	99,73	0	0	0	0	0	0	0
10:39:31	-93,408	2244,765	41,826	41,797	9,238	7,677	7,262	21,5	952,233	23,411	1774,123	1,3	204,991	204,991	99,73	0	0	0	0	0	0	0
10:39:31	79,052	2245,555	41,924	41,651	9,237	7,686	7,27	21,5	952,233	23,411	1774,595	1,3	204,991	204,991	99,73	0	0	0	0	0	0	0
10:39:31	-57,763	2244,978	41,924	42,041	9,234	7,68	7,278	21,5	952,233	23,411	1775,065	1,3	204,991	204,991	99,73	0	0	0	0	0	0	0
10:39:31	-107,788	2243,9	41,826	41,651	9,233	7,669	7,286	21,5	952,233	23,411	1775,534	1,3	204,991	204,991	99,73	0	0	0	0	0	0	0
10:39:31	93,432	2244,834	41,924	41,895	9,233	7,678	7,293	21,5	952,233	23,411	1776,003	1,3	204,991	204,991	99,73	0	0	0	0	0	0	0
10:39:31	0	2244,834	41,924	41,846	9,233	7,678	7,301	21,5	952,233	23,411	1776,472	1,3	204,991	204,991	99,73	0	0	0	0	0	0	0
10:39:31	-93,432	2243,9	41,826	41,895	9,233	7,669	7,308	21,5	952,233	23,411	1776,94	1,3	204,991	204,991	99,73	0	0	0	0	0	0	0
10:39:31	107,788	2244,978	41,924	41,846	9,234	7,68	7,316	21,5	952,233	23,411	1777,408	1,2	204,991	204,991	99,73	0	0	0	0	0	0	0
10:39:31	-373,584	2241,242	41,533	41,651	9,234	7,641	7,322	21,5	952,233	23,411	1777,872	1,2	204,991	204,991	99,73	0	0	0	0	0	0	0
10:39:31	25,39	2241,496	41,485	41,309	9,238	7,644	7,328	21,5	952,233	23,411	1778,335	1,2	204,991	204,991	99,73	0	0	0	0	0	0	0
10:39:31	-140,014	2240,096	41,338	41,26	9,238	7,629	7,334	21,5	952,233	23,411	1778,797	1,2	204,991	204,991	99,73	0	0	0	0	0	0	0
10:39:31	186,718	2241,963	41,533	41,504	9,238	7,649	7,34	21,5	952,233	23,411	1779,26	1,2	204,991	204,991	99,73	0	0	0	0	0	0	0
10:39:31	14,355	2242,106	41,533	41,504	9,239	7,65	7,346	21,5	952,233	23,411	1779,723	1,2	204,991	204,991	99,73	0	0	0	0	0	0	0
10:39:31	197,827	2244,085	41,68	41,699	9,242	7,67	7,353	21,5	952,233	23,411	1780,187	1,2	204,991	204,991	99,73	0	0	0	0	0	0	0
10:39:31	-32,348	2243,761	41,631	41,504	9,243	7,667	7,359	21,5	952,233	23,411	1780,651	1,2	204,991	204,991	99,73	0	0	0	0	0	0	0
10:39:31	46,679	2244,228	41,68	41,504	9,243	7,672	7,365	21,5	952,233	23,411	1781,115	1,2	204,991	204,991	99,73	0	0	0	0	0	0	0
10:39:31	0	2244,228	41,68	41,797	9,243	7,672	7,371	21,5	952,233	23,411	1781,578	1,2	204,991	204,991	99,73	0	0	0	0	0	0	0
10:39:31	233,569	2246,564	41,924	41,895	9,243	7,696	7,377	21,5	952,233	23,411	1782,043	1,1	204,991	204,991	99,73	0	0	0	0	0	0	0
10:39:31	-280,249	2243,761	41,631	41,504	9,243	7,667	7,383	21,5	952,233	23,411	1782,504	1,1	204,991	204,991	99,73	0	0	0	0	0	0	0
10:39:31	280,249	2246,564	41,924	41,846	9,243	7,696	7,389	21,5	952,233	23,411	1782,968	1,1	204,991	204,991	99,73	0	0	0	0	0	0	0
10:39:31	-86,474	2245,699	41,924	41,699	9,238	7,687	7,395	21,5	952,233	23,411	1783,431	1,1	204,991	204,991	99,73	0	0	0	0	0	0	0
10:39:31	161,474	2247,314	42,168	41,992	9,234	7,704	7,401	21,5	952,233	23,411	1783,895	1,1	204,991	204,991	99,73	0	0	0	0	0	0	0
10:39:31	0	2247,314	42,168	42,188	9,234	7,704	7,407	21,5	952,233	23,411	1784,359	1,1	204,991	204,991	99,73	0	0	0	0	0	0	0
10:39:31	-114,746	2246,166	41,973	41,699	9,238	7,692	7,413	21,5	952,233	23,411	1784,82	1,1	204,991	204,991	99,73	0	0	0	0	0	0	0
10:39:31	-125,805	2244,908	41,826	41,797	9,239	7,679	7,418	21,5	952,233	23,411	1785,281	1,1	204,991	204,991	99,73	0	0	0	0	0	0	0
10:39:31	-82,348	2244,085	41,68	41,651	9,242	7,67	7,423	21,5	952,233	23,411	1785,739	1,1	204,991	204,991	99,73	0	0	0	0	0	0	0
10:39:31	14,331	2244,228	41,68	41,602	9,243	7,672	7,428	21,5	952,233	23,411	1786,198	1,1	204,991	204,991	99,73	0	0	0	0	0	0	0
10:39:31	-140,063	2242,827	41,533	41,358	9,243	7,658	7,432	21,5	952,233	23,411	1786,655	0,9	204,991	204,991	99,73	0	0	0	0	0	0	0
10:39:31	233,471	2245,162	41,777	41,651	9,243	7,682	7,437	21,5	952,233	23,411	1787,113	0,9	204,991	204,991	99,73	0	0	0	0	0	0	0
10:39:31	46,728	2245,629	41,826	41,797	9,243	7,686	7,442	21,5	952,233	23,411	1787,572	0,9	204,991	204,991	99,73	0	0	0	0	0	0	0
10:39:31	68,041	2246,31	41,973	41,992	9,239	7,693	7,447	21,5	952,233	23,411	1788,03	0,9	204,991	204,991	99,73	0	0	0	0	0	0	0
10:39:31	32,348	2246,633	42,022	42,041	9,238	7,697	7,452	21,5	952,233	23,411	1788,489	0,9	204,991	204,991	99,73	0	0	0	0	0	0	0
10:39:31	107,812	2247,711	42,119	42,139	9,239	7,708	7,457	21,5	952,233	23,411	1788,948	0,9	204,991	204,991	99,73	0	0	0	0	0	0	0
10:39:31	-208,203	2245,629	41,826	41,699	9,243	7,686	7,461	21,5	952,233	23,411	1789,405	0,9	204,991	204,991	99,73	0	0	0	0	0	0	0
10:39:31	93,432	2246,564	41,924	41,846	9,243	7,696	7,466	21,5	952,233	23,411	1789,862	0,9	204,991	204,991	99,73	0	0	0	0	0	0	0
10:39:31	0	2246,564	41,924	41,846	9,243	7,696	7,47	21,5	952,233	23,411	1790,319	0,9	204,991	204,991	99,73	0	0	0	0	0	0	0
10:39:31	-25,39	2246,31	41,973	41,797	9,239	7,693	7,475	21,5	952,233	23,411	1790,775	0,9	204,991	204,991	99,73	0	0	0	0	0	0	0
10:39:31	125,805	2247,568	42,119	42,188	9,238	7,706	7,479	21,7	953,663	23,411	1791,232	0,8	204,991	204,991	99,73	0	0	0	0	0	0	0
10:39:31	-201,074	2245,557	41,924	41,651	9,238	7,686	7,483	21,7	953,663	23,411	1791,686	0,8	204,991	204,991	99,73	0	0	0	0	0	0	0
10:39:31	-140,063	2244,156	41,777	41,602	9,238	7,671	7,487	21,7	953,663	23,411	1792,138	0,8	204,991	204,991	99,73	0	0	0	0	0	0	0
10:39:31	0	2244,156	41,777	41,504	9,238	7,671	7,491	21,7	953,663	23,411	1792,59	0,8	204,991	204,991	99,73	0	0	0	0	0	0	0
10:39:31	0	2244,156	41,777	41,651	9,238	7,671	7,494	21,7	953,663	23,411	1793,042	0,8	204,991	204,991	99,73	0	0	0	0	0	0	0
10:39:31	0	2244,156	41,777	41,797	9,238	7,671	7,498	21,7	953,663	23,411	1793,493	0,8	204,991	204,991	99,73	0	0	0	0	0	0	0
10:39:31	0	2244,156	41,777	41,846	9,238	7,671	7,501	21,7	953,663	23,411	1793,944	0,8	204,991	204,991	99,73	0	0	0	0	0	0	0
10:39:31	0	2244,156	41,777	41,846	9,238	7,671	7,504	21,7	953,663	23,411	1794,394	0,8	204,991	204,991	99,73	0	0	0	0	0	0	0
10:39:31	-93,383	2243,223	41,68	41,504	9,238	7,662	7,508	21,7	953,663	23,411	1794,843	0,8	204,991	204,991	99,73	0	0	0	0	0	0	0
10:39:31	-32,324	2242,899	41,631	41,455	9,239	7,658	7,51	21,7	953,663	23,411	1795,291	0,8	204,991	204,991	99,73	0	0	0	0	0	0	0
10:39:31	46,679	2243,366	41,68	41,651	9,239	7,663	7,513	21,7	953,663	23,411	1795,739	0,7	207,42	207,42	99,739	0	0	0	0	0	0	0
10:39:31	11,059	2243,477	41,631	41,699	9,242	7,664	7,516	21,7	953,663	23,411	1796,187	0,7	207,42	207,42	99,739	0	0	0	0	0	0	0
10:39:32	-79,003	2242,687	41,533	41,162	9,243	7,656	7,519	21,7	953,663	23,411	1796,633	0,7	207,42	207,42	99,739	0	0	0	0	0	0	0
10:39:32	-807,251	2234,614	40,703	40,088	9,242	7,573	7,52	21,7	953,663	23,411	1797,071	0,7	207,42	207,42	99,739	0	0	0	0	0	0	0
10:39:32	-910,4	2225,51	39,824	38,965	9,238	7,479	7,519	21,7	953,663	23,411	1797,5	0,7	207,42	207,42	99,739	0	0	0	0	0	0	0
10:39:32	-1363,598	2211,874	38,652	37,647	9,224	7,338	7,516	21,7	953,663	23,411	1797,914	0,7	207,42	207,42	99,739	0	0	0	0	0	0	0
10:39:32	-1034,326	2201,531	37,92	36,279	9,206	7,232	7,51	21,7	953,663	23,411	1798,318	0,7	207,42	207,42	99,739	0	0	0	0	0	0	0
10:39:32	-1357,373	2187,957	37,188	35,303	9,169	7,092	7,502	21,7	953,663	23,411	1798,707	0,7	207,42	207,42	99,739	0	0	0	0	0	0	0
10:39:32	-960,717	2178,35	36,992	34,619	9,126	6,993	7,492	21,7	953,663	23,411	1799,087	0,7	207,42	207,42	99,739	0	0	0	0	0	0	0
10:39:32	-1358,618	2164,764	36,455	33,887	9,079	6,853	7,48	21,7	953,663	23,411	1799,453	0,7	207,42	207,42	99,739	0	0	0	0	0	0	0
10:39:32	-1420,825	2150,556	35,869	32,373	9,031	6,706	7,464	21,7	953,663	23,411	1799,804	0,6	207,42	207,42	99,739	0	0	0	0	0	0	0
10:39:32	-1649,438	2134,061	35,039	31,201	8,983	6,536	7,446	21,7	953,663	23,411	1800,138	0,6	207,42	207,42	99,739	0	0	0	0	0	0	0
10:39:32	-1830,615	2115,755	33,916	29,98	8,94	6,347	7,425	21,7	953,663	23,411	1800,453	0,6	207,42	207,42	99,739	0	0	0	0	0	0	0
10:39:32	-1832,739	2097,428	32,793	28,711	8,897	6,159	7,4	21,7	953,663	23,411	1800,75	0,6	207,42	207,42	99,739	0	0	0	0	0	0	0
10:39:32	-2197,265	2075,455	31,182	27,93	8,859	5,932	7,371	21,7	953,663	23,411	1801,025	0,6	207,42	207,42	99,739	0	0	0	0	0	0	0
10:39:32	-1645,678	2058,998	30,156	26,953	8,82	5,762	7,34	21,7	953,663	23,411	1801,283	0,6	207,42	207,42	99,739	0	0	0	0	0	0	0
10:39:32	-2091,955	2038,079	28,643	25,537	8,782	5,547	7,304	21,7	953,663	23,411	1801,52	0,6	207,42	207,42	99,739	0	0	0	0	0	0	0
10:39:32	-1230,456	2025,774	28,154	24,609	8,739	5,42	7,267	21,7	953,663	23,411	1801,744	0,6	207,42	207,42	99,739	0	0	0	0	0	0	0
10:39:32	-1696,252	2008,811	27,226	23,34	8,692	5,245	7,228	21,7	953,663	23,411	1801,951	0,6	207,42	207,42	99,739	0	0	0	0	0	0	0
10:39:32	-1655,871	1992,253	26,348	22,51	8,645	5,074	7,186	21,7	953,663	23,411	1802,141	0,6	207,42	207,42	99,739	0	0	0	0	0	0	0
10:39:32	-1451,001	1977,743	25,762	22,461	8,594	4,925	7,141	21,7	953,663	23,411	1802,317	0,5	207,42	207,42	99,739	0	0	0	0	0	0	0
10:39:32	-1232,69	1965,416	25,42	21,826	8,542	4,798	7,095	21,7	953,663	23,411	1802,48	0,5	207,42	207,42	99,739	0	0	0	0	0	0	0
10:39:32	-1705,395	1948,362	24,443	21,484	8,497	4,622	7,047	21,7	953,663	23,411	1802,626	0,5	207,42	207,42	99,739	0	0	0	0	0	0	0
10:39:32	-1483,483	1933,527	23,613	20,556	8,456	4,469	6,996	21,7	953,663	23,411	1802,757	0,5	207,42	207,42	99,739	0	0	0	0	0	0	0
10:39:32	-1541,04	1918,117	22,685	19,726	8,418	4,31	6,944	21,7	953,663	23,411	1802,872	0,5	207,42	207,42	99,739	0	0	0	0	0	0	0
10:39:32	-1587,194	1902,245	21,611	18,652	8,383	4,146	6,889	21,7	953,663	23,411	1802,972	0,5	207,42	207,42	99,739	0	0	0	0	0	0	0
10:39:32	-1518,164	1887,063	20,635	18,115	8,348	3,99	6,832	21,7	953,663	23,411	1803,056	0,5	207,42	207,42	99,739	0	0	0	0	0	0	0
10:39:32	-1327,233	1873,791	19,804	17,578	8,316	3,853	6,773	21,7	953,663	23,411	1803,127	0,5	207,42	207,42	99,739	0	0	0	0	0	0	0
10:39:32	-1071,74	1863,073	19,17	17,09	8,288	3,743	6,714	21,7	953,663	23,411	1803,187	0,5	207,42	207,42	99,739	0	0	0	0	0	0	0
10:39:32	-1319,421	1849,879	18,34	16,601	8,256	3,607	6,653	21,7	953,663	23,411	1803,233	0,5	207,42	207,42	99,739	0	0	0	0	0	0	0
10:39:32	-1138,073	1838,498	17,705	15,967	8,224	3,489	6,591	21,7	953,663	23,411	1803,269	0,5	207,42	207,42	99,739	0	0	0	0	0	0	0
10:39:32	-1208,081	1826,418	16,924	15,136	8,195	3,365	6,528	21,7	953,663	23,411	1803,292	0,5	207,42	207,42	99,739	0	0	0	0	0	0	0
10:39:32	-1014,685	1816,271	16,338	14,453	8,168	3,26	6,464	21,7	953,663	23,411	1803,305	0,5	207,42	207,42	99,739	0	0	0	0	0	0	0
10:39:32	-990,393	1806,367	15,703	14,404	8,144	3,158	6,399	21,7	953,663	23,411	1803,308	0,5	207,42	207,42	99,739	0	0	0	0	0	0	0
10:39:32	-668,762	1799,679	15,41	14,306	8,121	3,089	6,334	21,7	953,663	23,411	1799,679	0,5	207,42	207,42	99,739	0	0	0	0	0	0	0
10:39:32	-1022,79	1789,451	14,629	13,623	8,103	2,984	6,268	21,7	953,663	23,411	1789,451	0,5	207,42	207,42	99,739	0	0	0	0	0	0	0
10:39:32	-1060,315	1778,848	13,75	12,744	8,088	2,874	6,202	21,7	953,663	23,411	1778,848	0,5	207,42	207,42	99,739	0	0	0	0	0	0	0
10:39:32	-464,721	1774,201	13,506	12,695	8,074	2,826	6,136	21,7	953,663	23,411	1774,201	0,5	207,42	207,42	99,739	0	0	0	0	0	0	0
10:39:32	-639,025	1767,811	13,164	12,646	8,055	2,76	6,069	21,7	953,663	23,411	1767,811	0,5	207,42	207,42	99,739	0	0	0	0	0	0	0
10:39:32	-419,799	1763,613	12,968	12,549	8,041	2,717	6,004	21,7	953,663	23,411	1763,613	0,5	207,42	207,42	99,739	0	0	0	0	0	0	0
10:39:32	-211,474	1761,498	13,017	12,744	8,026	2,695	5,939	21,7	953,663	23,411	1761,498	1,6	207,42	207,42	99,739	0	0	0	0	0	0	0
10:39:32	-39,587	1761,102	13,164	12,988	8,017	2,691	5,875	21,7	953,663	23,411	1761,102	1,6	207,42	207,42	99,739	0	0	0	0	0	0	0
10:39:32	-79,785	1760,304	13,261	13,086	8,007	2,683	5,813	21,7	953,663	23,411	1760,304	1,6	207,42	207,42	99,739	0	0	0	0	0	0	0
10:39:32	-41,503	1759,889	13,31	13,232	8,002	2,679	5,751	21,7	953,663	23,411	1759,889	1,6	207,42	207,42	99,739	0	0	0	0	0	0	0
10:39:32	-211,401	1757,775	13,164	13,086	7,998	2,657	5,69	21,7	953,663	23,411	1757,775	1,6	207,42	207,42	99,739	0	0	0	0	0	0	0
10:39:32	-174,084	1756,034	12,968	12,89	7,998	2,639	5,631	21,7	953,663	23,411	1756,034	1,6	207,42	207,42	99,739	0	0	0	0	0	0	0
10:39:32	-175	1754,284	12,675	12,646	8,003	2,621	5,572	21,7	953,663	23,411	1754,284	1,6	207,42	207,42	99,739	0	0	0	0	0	0	0
10:39:32	-131,237	1752,972	12,431	12,256	8,008	2,607	5,513	21,7	953,663	23,411	1752,972	1,6	207,42	207,42	99,739	0	0	0	0	0	0	0
10:39:32	-49,902	1752,473	12,285	12,06	8,012	2,602	5,456	21,7	953,663	23,411	1752,473	1,6	207,42	207,42	99,739	0	0	0	0	0	0	0
10:39:32	-86,95	1751,603	12,187	12,06	8,012	2,593	5,4	21,7	953,663	23,411	1751,603	1,6	207,42	207,42	99,739	0	0	0	0	0	0	0
10:39:32	80,603	1752,409	12,285	12,109	8,012	2,602	5,345	21,7	953,663	23,411	1751,604	1,9	207,42	207,42	99,739	0	0	0	0	0	0	0
10:39:32	-37,243	1752,037	12,334	12,109	8,007	2,598	5,291	21,7	953,663	23,411	1751,604	1,9	207,42	207,42	99,739	0	0	0	0	0	0	0
10:39:32	-84,96	1751,187	12,334	12,109	8,002	2,589	5,238	21,7	953,663	23,411	1751,187	1,9	207,42	207,42	99,739	0	0	0	0	0	0	0
10:39:32	6,237	1751,25	12,431	12,109	7,998	2,59	5,187	21,7	953,663	23,411	1751,187	1,9	207,42	207,42	99,739	0	0	0	0	0	0	0
10:39:32	-86,95	1750,38	12,334	12,109	7,998	2,581	5,135	21,7	953,663	23,411	1750,38	1,9	207,42	207,42	99,739	0	0	0	0	0	0	0
10:39:32	-43,469	1749,945	12,285	12,06	7,998	2,576	5,085	21,7	953,663	23,411	1749,945	1,9	207,42	207,42	99,739	0	0	0	0	0	0	0
10:39:32	-86,926	1749,076	12,187	11,914	7,998	2,567	5,036	21,7	953,663	23,411	1749,076	1,9	207,42	207,42	99,739	0	0	0	0	0	0	0
10:39:32	-130,371	1747,773	12,041	11,816	7,998	2,554	4,987	21,7	953,663	23,411	1747,773	1,9	207,42	207,42	99,739	0	0	0	0	0	0	0
10:39:32	-43,432	1747,338	11,992	11,718	7,998	2,549	4,939	21,7	953,663	23,411	1747,338	1,9	207,42	207,42	99,739	0	0	0	0	0	0	0
10:39:32	0	1747,338	11,992	11,767	7,998	2,549	4,893	21,7	953,663	23,411	1747,338	1,9	207,42	207,42	99,739	0	0	0	0	0	0	0
10:39:32	43,432	1747,773	12,041	11,767	7,998	2,554	4,847	21,7	953,663	23,411	1747,339	2	207,42	207,42	99,739	0	0	0	0	0	0	0
10:39:32	-85,986	1746,913	12,041	11,816	7,993	2,545	4,802	21,7	953,663	23,411	1746,913	2	207,42	207,42	99,739	0	0	0	0	0	0	0
10:39:32	-80,688	1746,106	12,041	11,914	7,988	2,537	4,757	21,7	953,663	23,411	1746,106	2	207,42	207,42	99,739	0	0	0	0	0	0	0
10:39:32	-43,432	1745,671	11,992	11,816	7,988	2,532	4,714	21,7	953,663	23,411	1745,671	2	207,42	207,42	99,739	0	0	0	0	0	0	0
10:39:32	-130,297	1744,368	11,845	11,718	7,988	2,519	4,671	21,7	953,663	23,411	1744,368	2	207,42	207,42	99,739	0	0	0	0	0	0	0
10:39:32	-173,681	1742,632	11,65	11,621	7,988	2,501	4,628	21,7	953,663	23,411	1742,632	2	207,42	207,42	99,739	0	0	0	0	0	0	0
10:39:32	0	1742,632	11,65	11,572	7,988	2,501	4,586	21,7	953,663	23,411	1742,632	2	207,42	207,42	99,739	0	0	0	0	0	0	0
10:39:32	-130,224	1741,329	11,504	11,425	7,988	2,487	4,545	21,7	953,663	23,411	1741,329	2	207,42	207,42	99,739	0	0	0	0	0	0	0
10:39:32	-43,395	1740,895	11,455	11,377	7,988	2,483	4,505	21,7	953,663	23,411	1740,895	2	207,42	207,42	99,739	0	0	0	0	0	0	0
10:39:32	-43,395	1740,461	11,406	11,279	7,988	2,478	4,465	21,7	953,663	23,411	1740,461	2	207,42	207,42	99,739	0	0	0	0	0	0	0
10:39:32	-86,791	1739,594	11,308	11,23	7,988	2,47	4,426	21,7	953,663	23,411	1739,594	2,2	207,42	207,42	99,739	0	0	0	0	0	0	0
10:39:32	-43,371	1739,16	11,259	11,23	7,988	2,465	4,387	21,7	953,663	23,411	1739,16	2,2	207,42	207,42	99,739	0	0	0	0	0	0	0
10:39:32	-38,317	1738,777	11,308	11,23	7,984	2,461	4,35	21,7	953,663	23,411	1738,777	2,2	207,42	207,42	99,739	0	0	0	0	0	0	0
10:39:32	82,543	1739,602	11,406	11,279	7,983	2,47	4,313	21,7	953,663	23,411	1738,778	2,2	207,42	207,42	99,739	0	0	0	0	0	0	0
10:39:32	-164,465	1737,957	11,406	11,279	7,974	2,453	4,276	21,7	953,663	23,411	1737,957	2,2	207,42	207,42	99,739	0	0	0	0	0	0	0
10:39:32	-0,207	1737,955	11,504	11,425	7,969	2,453	4,241	21,7	953,663	23,411	1737,955	2,2	207,42	207,42	99,739	0	0	0	0	0	0	0
10:39:32	0	1737,955	11,504	11,425	7,969	2,453	4,205	21,7	953,663	23,411	1737,955	2,2	207,42	207,42	99,739	0	0	0	0	0	0	0
10:39:32	-83,837	1737,117	11,504	11,425	7,964	2,444	4,171	21,7	953,663	23,411	1737,117	2,2	207,42	207,42	99,739	0	0	0	0	0	0	0
10:39:32	-169,506	1735,422	11,406	11,279	7,96	2,427	4,137	21,7	953,663	23,411	1735,422	2,2	207,42	207,42	99,739	0	0	0	0	0	0	0
10:39:32	-3,344	1735,388	11,406	11,279	7,959	2,426	4,103	21,7	953,663	23,411	1735,388	2,2	207,42	207,42	99,739	0	0	0	0	0	0	0
10:39:32	-216,784	1733,221	11,162	11,181	7,959	2,404	4,07	21,7	953,663	23,411	1733,221	2,4	207,42	207,42	99,739	0	0	0	0	0	0	0
10:39:32	-40,026	1732,82	11,113	11,035	7,96	2,4	4,037	21,7	953,663	23,411	1732,82	2,4	207,42	207,42	99,739	0	0	0	0	0	0	0
10:39:32	-133,349	1731,487	10,966	10,888	7,959	2,386	4,005	21,7	953,663	23,411	1731,487	2,4	207,42	207,42	99,739	0	0	0	0	0	0	0
10:39:32	-43,347	1731,053	10,918	10,84	7,959	2,381	3,973	21,7	953,663	23,411	1731,053	2,4	207,42	207,42	99,739	0	0	0	0	0	0	0
10:39:32	-86,657	1730,187	10,82	10,742	7,959	2,373	3,942	21,7	953,663	23,411	1730,187	2,4	207,42	207,42	99,739	0	0	0	0	0	0	0
10:39:32	-43,322	1729,754	10,771	10,693	7,959	2,368	3,911	21,7	953,663	23,411	1729,754	2,4	207,42	207,42	99,739	0	0	0	0	0	0	0
10:39:32	-86,633	1728,887	10,673	10,693	7,959	2,359	3,88	21,7	953,663	23,411	1728,887	2,4	207,42	207,42	99,739	0	0	0	0	0	0	0
10:39:32	-82,702	1728,06	10,673	10,693	7,955	2,351	3,85	21,7	953,663	23,411	1728,06	2,4	207,42	207,42	99,739	0	0	0	0	0	0	0
10:39:32	0	1728,06	10,673	10,595	7,955	2,351	3,821	21,7	953,663	23,411	1728,06	2,4	207,42	207,42	99,739	0	0	0	0	0	0	0
10:39:32	0	1728,06	10,673	10,693	7,955	2,351	3,792	21,7	953,663	23,411	1728,06	2,4	207,42	207,42	99,739	0	0	0	0	0	0	0
10:39:32	0	1728,06	10,673	10,595	7,955	2,351	3,764	21,2	952,233	23,411	1728,06	2,6	207,42	207,42	99,739	0	0	0	0	0	0	0
10:39:32	-79,846	1727,262	10,673	10,547	7,95	2,342	3,736	21,2	952,233	23,411	1727,262	2,6	207,42	207,42	99,739	0	0	0	0	0	0	0
10:39:32	86,669	1728,128	10,771	10,693	7,95	2,351	3,709	21,2	952,233	23,411	1727,263	2,6	207,42	207,42	99,739	0	0	0	0	0	0	0
10:39:32	-41,491	1727,714	10,82	10,742	7,945	2,347	3,682	21,2	952,233	23,411	1727,263	2,6	207,42	207,42	99,739	0	0	0	0	0	0	0
10:39:32	0,769	1727,721	10,918	10,84	7,94	2,347	3,656	21,2	952,233	23,411	1727,264	2,6	207,42	207,42	99,739	0	0	0	0	0	0	0
10:39:32	2,893	1727,75	11,015	10,937	7,936	2,347	3,63	21,2	952,233	23,411	1727,264	2,6	207,42	207,42	99,739	0	0	0	0	0	0	0
10:39:33	86,669	1728,617	11,113	10,937	7,936	2,356	3,605	21,2	952,233	23,411	1727,266	2,6	207,42	207,42	99,739	0	0	0	0	0	0	0
10:39:33	-83,789	1727,779	11,113	10,937	7,931	2,348	3,581	21,2	952,233	23,411	1727,266	2,6	207,42	207,42	99,739	0	0	0	0	0	0	0
10:39:33	-129,992	1726,479	10,966	10,888	7,931	2,334	3,556	21,2	952,233	23,411	1726,479	2,6	207,42	207,42	99,739	0	0	0	0	0	0	0
10:39:33	-43,322	1726,046	10,918	10,742	7,931	2,33	3,532	21,2	952,233	23,411	1726,046	2,6	207,42	207,42	99,739	0	0	0	0	0	0	0
10:39:33	-86,633	1725,179	10,82	10,693	7,931	2,321	3,508	21,2	952,233	23,411	1725,179	2,6	202,722	202,722	99,72	0	0	0	0	0	0	0
10:39:33	40,441	1725,584	10,771	10,693	7,936	2,325	3,485	21,2	952,233	23,411	1725,18	2,6	202,722	202,722	99,72	0	0	0	0	0	0	0
10:39:33	-86,657	1724,717	10,673	10,547	7,936	2,316	3,462	21,2	952,233	23,411	1724,717	2,6	202,722	202,722	99,72	0	0	0	0	0	0	0
10:39:33	0	1724,717	10,673	10,547	7,936	2,316	3,44	21,2	952,233	23,411	1724,717	2,6	202,722	202,722	99,72	0	0	0	0	0	0	0
10:39:33	-127,038	1723,447	10,625	10,4	7,931	2,303	3,417	21,2	952,233	23,411	1723,447	2,6	202,722	202,722	99,72	0	0	0	0	0	0	0
10:39:33	0	1723,447	10,625	10,498	7,931	2,303	3,396	21,2	952,233	23,411	1723,447	2,6	202,722	202,722	99,72	0	0	0	0	0	0	0
10:39:33	-129,882	1722,148	10,478	10,4	7,931	2,29	3,374	21,2	952,233	23,411	1722,148	2,6	202,722	202,722	99,72	0	0	0	0	0	0	0
10:39:33	-43,286	1721,715	10,429	10,4	7,931	2,285	3,353	21,2	952,233	23,411	1721,715	2,6	202,722	202,722	99,72	0	0	0	0	0	0	0
10:39:33	43,286	1722,148	10,478	10,351	7,931	2,29	3,332	21,2	952,233	23,411	1721,716	2,6	202,722	202,722	99,72	0	0	0	0	0	0	0
10:39:33	-43,286	1721,715	10,429	10,302	7,931	2,285	3,311	21,2	952,233	23,411	1721,715	2,6	202,722	202,722	99,72	0	0	0	0	0	0	0
10:39:33	-40,466	1721,311	10,478	10,4	7,926	2,281	3,291	21,2	952,233	23,411	1721,311	2,7	202,722	202,722	99,72	0	0	0	0	0	0	0
10:39:33	0	1721,311	10,478	10,4	7,926	2,281	3,271	21,2	952,233	23,411	1721,311	2,7	202,722	202,722	99,72	0	0	0	0	0	0	0
10:39:33	-43,273	1720,878	10,429	10,351	7,926	2,277	3,252	21,2	952,233	23,411	1720,878	2,7	202,722	202,722	99,72	0	0	0	0	0	0	0
10:39:33	0	1720,878	10,429	10,351	7,926	2,277	3,233	21,2	952,233	23,411	1720,878	2,7	202,722	202,722	99,72	0	0	0	0	0	0	0
10:39:33	0	1720,878	10,429	10,351	7,926	2,277	3,214	21,2	952,233	23,411	1720,878	2,7	202,722	202,722	99,72	0	0	0	0	0	0	0
10:39:33	-129,833	1719,58	10,283	10,205	7,926	2,263	3,195	21,2	952,233	23,411	1719,58	2,7	202,722	202,722	99,72	0	0	0	0	0	0	0
10:39:33	0	1719,58	10,283	10,205	7,926	2,263	3,177	21,2	952,233	23,411	1719,58	2,7	202,722	202,722	99,72	0	0	0	0	0	0	0
10:39:33	0	1719,58	10,283	10,302	7,926	2,263	3,159	21,2	952,233	23,411	1719,58	2,7	202,722	202,722	99,72	0	0	0	0	0	0	0
10:39:33	-86,547	1718,714	10,185	10,156	7,926	2,254	3,141	21,2	952,233	23,411	1718,714	2,7	202,722	202,722	99,72	0	0	0	0	0	0	0
10:39:33	0	1718,714	10,185	10,205	7,926	2,254	3,124	21,2	952,233	23,411	1718,714	2,7	202,722	202,722	99,72	0	0	0	0	0	0	0
10:39:33	0	1718,714	10,185	10,156	7,926	2,254	3,107	21,2	952,233	23,411	1718,714	2,8	202,722	202,722	99,72	0	0	0	0	0	0	0
10:39:33	0	1718,714	10,185	10,156	7,926	2,254	3,09	21,2	952,233	23,411	1718,714	2,8	202,722	202,722	99,72	0	0	0	0	0	0	0
10:39:33	-43,261	1718,281	10,136	10,058	7,926	2,25	3,074	21,2	952,233	23,411	1718,281	2,8	202,722	202,722	99,72	0	0	0	0	0	0	0
10:39:33	43,261	1718,714	10,185	10,205	7,926	2,254	3,058	21,2	952,233	23,411	1718,282	2,8	202,722	202,722	99,72	0	0	0	0	0	0	0
10:39:33	0	1718,714	10,185	10,205	7,926	2,254	3,042	21,2	952,233	23,411	1718,282	2,8	202,722	202,722	99,72	0	0	0	0	0	0	0
10:39:33	2,832	1718,742	10,283	10,156	7,921	2,255	3,026	21,2	952,233	23,411	1718,283	2,8	202,722	202,722	99,72	0	0	0	0	0	0	0
10:39:33	0	1718,742	10,283	10,205	7,921	2,255	3,011	21,2	952,233	23,411	1718,283	2,8	202,722	202,722	99,72	0	0	0	0	0	0	0
10:39:33	0	1718,742	10,283	10,156	7,921	2,255	2,996	21,2	952,233	23,411	1718,284	2,8	202,722	202,722	99,72	0	0	0	0	0	0	0
10:39:33	43,273	1719,175	10,332	10,302	7,921	2,259	2,982	21,2	952,233	23,411	1718,284	2,8	202,722	202,722	99,72	0	0	0	0	0	0	0
10:39:33	-43,273	1718,742	10,283	10,205	7,921	2,255	2,968	21,2	952,233	23,411	1718,285	2,8	202,722	202,722	99,72	0	0	0	0	0	0	0
10:39:33	0	1718,742	10,283	10,156	7,921	2,255	2,954	21,2	952,233	23,411	1718,285	2,8	202,722	202,722	99,72	0	0	0	0	0	0	0
10:39:33	-86,523	1717,877	10,185	10,205	7,921	2,246	2,94	21,2	952,233	23,411	1717,877	2,8	202,722	202,722	99,72	0	0	0	0	0	0	0
10:39:33	0	1717,877	10,185	10,058	7,921	2,246	2,926	21,2	952,233	23,411	1717,877	2,8	202,722	202,722	99,72	0	0	0	0	0	0	0
10:39:33	-43,261	1717,445	10,136	10,058	7,921	2,241	2,913	21,2	952,233	23,411	1717,445	2,8	202,722	202,722	99,72	0	0	0	0	0	0	0
10:39:33	43,261	1717,877	10,185	10,156	7,921	2,246	2,9	21,2	952,233	23,411	1717,445	2,8	202,722	202,722	99,72	0	0	0	0	0	0	0
10:39:33	-43,261	1717,445	10,136	10,009	7,921	2,241	2,887	21,2	952,233	23,411	1717,445	2,8	202,722	202,722	99,72	0	0	0	0	0	0	0
10:39:33	-85,986	1716,585	10,136	10,009	7,916	2,232	2,874	21,2	952,233	23,411	1716,585	2,8	202,722	202,722	99,72	0	0	0	0	0	0	0
10:39:33	0	1716,585	10,136	10,009	7,916	2,232	2,861	21,2	952,233	23,411	1716,585	2,8	202,722	202,722	99,72	0	0	0	0	0	0	0
10:39:33	-86,499	1715,72	10,039	9,961	7,916	2,223	2,849	21,2	952,233	23,411	1715,72	2,8	202,722	202,722	99,72	0	0	0	0	0	0	0
10:39:33	0	1715,72	10,039	10,009	7,916	2,223	2,837	21,2	952,233	23,411	1715,72	2,8	202,722	202,722	99,72	0	0	0	0	0	0	0
10:39:33	0	1715,72	10,039	9,961	7,916	2,223	2,825	21,2	952,233	23,411	1715,72	2,9	202,722	202,722	99,72	0	0	0	0	0	0	0
10:39:33	0	1715,72	10,039	9,961	7,916	2,223	2,813	21,2	952,233	23,411	1715,72	2,9	202,722	202,722	99,72	0	0	0	0	0	0	0
10:39:33	1,733	1715,737	10,136	10,009	7,912	2,224	2,801	21,2	952,233	23,411	1715,72	2,9	202,722	202,722	99,72	0	0	0	0	0	0	0
10:39:33	-86,486	1714,872	10,039	9,961	7,912	2,215	2,79	21,2	952,233	23,411	1714,872	2,9	202,722	202,722	99,72	0	0	0	0	0	0	0
10:39:33	-44,287	1714,429	9,99	9,961	7,912	2,21	2,778	21,2	952,233	23,411	1714,429	2,9	202,722	202,722	99,72	0	0	0	0	0	0	0
10:39:33	43,237	1714,862	10,039	9,961	7,912	2,215	2,767	21,2	952,233	23,411	1714,43	2,9	202,722	202,722	99,72	0	0	0	0	0	0	0
10:39:33	-43,237	1714,429	9,99	9,863	7,912	2,21	2,756	21,2	952,233	23,411	1714,429	2,9	202,722	202,722	99,72	0	0	0	0	0	0	0
10:39:33	-83,715	1713,592	9,99	9,863	7,907	2,201	2,746	21,2	952,233	23,411	1713,592	2,9	202,722	202,722	99,72	0	0	0	0	0	0	0
10:39:33	129,711	1714,889	10,136	10,058	7,907	2,215	2,735	21,2	952,233	23,411	1713,593	2,9	202,722	202,722	99,72	0	0	0	0	0	0	0
10:39:33	0	1714,889	10,136	10,058	7,907	2,215	2,725	21,2	952,233	23,411	1713,595	2,9	202,722	202,722	99,72	0	0	0	0	0	0	0
10:39:33	-171,228	1713,177	10,039	10,009	7,902	2,197	2,715	21,2	952,233	23,411	1713,177	3	202,722	202,722	99,72	0	0	0	0	0	0	0
10:39:33	129,711	1714,474	10,185	10,156	7,902	2,211	2,705	21,2	952,233	23,411	1713,178	3	202,722	202,722	99,72	0	0	0	0	0	0	0
10:39:33	-83,691	1713,637	10,185	10,009	7,897	2,202	2,695	21,2	952,233	23,411	1713,179	3	202,722	202,722	99,72	0	0	0	0	0	0	0
10:39:33	-43,237	1713,205	10,136	10,009	7,897	2,197	2,685	21,2	952,233	23,411	1713,179	3	202,722	202,722	99,72	0	0	0	0	0	0	0
10:39:33	-129,687	1711,908	9,99	9,863	7,897	2,184	2,675	21,2	952,233	23,411	1711,908	3	202,722	202,722	99,72	0	0	0	0	0	0	0
10:39:33	-129,663	1710,611	9,843	9,716	7,897	2,171	2,665	21,2	952,233	23,411	1710,611	3	202,722	202,722	99,72	0	0	0	0	0	0	0
10:39:33	0	1710,611	9,843	9,716	7,897	2,171	2,656	21,2	952,233	23,411	1710,611	3	202,722	202,722	99,72	0	0	0	0	0	0	0
10:39:33	0	1710,611	9,843	9,668	7,897	2,171	2,646	21,2	952,233	23,411	1710,611	3	202,722	202,722	99,72	0	0	0	0	0	0	0
10:39:33	0	1710,611	9,843	9,716	7,897	2,171	2,637	21,2	952,233	23,411	1710,611	3	202,722	202,722	99,72	0	0	0	0	0	0	0
10:39:33	0	1710,611	9,843	9,814	7,897	2,171	2,628	21,2	952,233	23,411	1710,611	3	202,722	202,722	99,72	0	0	0	0	0	0	0
10:39:33	0	1710,611	9,843	9,814	7,897	2,171	2,619	21,2	952,233	23,411	1710,611	3	202,722	202,722	99,72	0	0	0	0	0	0	0
10:39:33	1,501	1710,626	9,941	9,863	7,892	2,171	2,61	21,2	952,233	23,411	1710,611	3	202,722	202,722	99,72	0	0	0	0	0	0	0
10:39:33	43,212	1711,058	9,99	9,863	7,892	2,175	2,601	21,2	952,233	23,411	1710,612	3	202,722	202,722	99,72	0	0	0	0	0	0	0
10:39:33	0	1711,058	9,99	10,009	7,892	2,175	2,593	21,2	952,233	23,411	1710,612	3	202,722	202,722	99,72	0	0	0	0	0	0	0
10:39:33	0	1711,058	9,99	9,961	7,892	2,175	2,585	21,2	952,233	23,411	1710,613	3	202,722	202,722	99,72	0	0	0	0	0	0	0
10:39:33	43,225	1711,491	10,039	10,009	7,892	2,18	2,577	21,2	952,233	23,411	1710,613	3	202,722	202,722	99,72	0	0	0	0	0	0	0
10:39:33	-86,437	1710,626	9,941	9,863	7,892	2,171	2,569	21,2	952,233	23,411	1710,613	3	202,722	202,722	99,72	0	0	0	0	0	0	0
10:39:33	43,212	1711,058	9,99	9,863	7,892	2,175	2,561	21,2	952,233	23,411	1710,614	3	202,722	202,722	99,72	0	0	0	0	0	0	0
10:39:33	0	1711,058	9,99	10,009	7,892	2,175	2,554	21,2	952,233	23,411	1710,614	3	202,722	202,722	99,72	0	0	0	0	0	0	0
10:39:33	-43,212	1710,626	9,941	9,961	7,892	2,171	2,546	21,2	952,233	23,411	1710,614	3	202,722	202,722	99,72	0	0	0	0	0	0	0
10:39:33	0	1710,626	9,941	9,814	7,892	2,171	2,539	21,2	952,233	23,411	1710,614	3	202,722	202,722	99,72	0	0	0	0	0	0	0
10:39:33	0	1710,626	9,941	9,814	7,892	2,171	2,532	21,2	952,233	23,411	1710,614	3	202,722	202,722	99,72	0	0	0	0	0	0	0
10:39:33	0	1710,626	9,941	9,814	7,892	2,171	2,525	21,2	952,233	23,411	1710,614	3	202,722	202,722	99,72	0	0	0	0	0	0	0
10:39:33	43,212	1711,058	9,99	9,863	7,892	2,175	2,518	21,2	952,233	23,411	1710,615	3	202,722	202,722	99,72	0	0	0	0	0	0	0
10:39:33	43,225	1711,491	10,039	10,009	7,892	2,18	2,511	21,2	952,233	23,411	1710,615	3	202,722	202,722	99,72	0	0	0	0	0	0	0
10:39:33	0	1711,491	10,039	9,961	7,892	2,18	2,505	21,2	952,233	23,411	1710,616	3	202,722	202,722	99,72	0	0	0	0	0	0	0
10:39:33	0	1711,491	10,039	9,961	7,892	2,18	2,498	21,2	952,233	23,411	1710,617	3	202,722	202,722	99,72	0	0	0	0	0	0	0
10:39:33	0	1711,491	10,039	9,863	7,892	2,18	2,492	21,2	952,233	23,411	1710,618	3	202,722	202,722	99,72	0	0	0	0	0	0	0
10:39:33	86,462	1712,355	10,136	10,156	7,892	2,189	2,486	21,2	952,233	23,411	1710,62	3	202,722	202,722	99,72	0	0	0	0	0	0	0
10:39:33	0	1712,355	10,136	10,009	7,892	2,189	2,48	21,2	952,233	23,411	1710,622	3	202,722	202,722	99,72	0	0	0	0	0	0	0
10:39:33	-86,462	1711,491	10,039	9,961	7,892	2,18	2,474	21,2	952,233	23,411	1710,622	3	202,722	202,722	99,72	0	0	0	0	0	0	0
10:39:33	86,462	1712,355	10,136	9,961	7,892	2,189	2,469	21,2	952,233	23,411	1710,624	3	202,722	202,722	99,72	0	0	0	0	0	0	0
10:39:33	0	1712,355	10,136	10,009	7,892	2,189	2,463	21,2	952,233	23,411	1710,626	3	202,722	202,722	99,72	0	0	0	0	0	0	0
10:39:33	0	1712,355	10,136	10,009	7,892	2,189	2,458	21,2	952,233	23,411	1710,628	3	202,722	202,722	99,72	0	0	0	0	0	0	0
10:39:33	-1,513	1712,34	10,039	10,058	7,897	2,189	2,453	21,2	952,233	23,411	1710,629	3	202,722	202,722	99,72	0	0	0	0	0	0	0
10:39:33	-43,225	1711,908	9,99	9,814	7,897	2,184	2,447	21,2	952,233	23,411	1710,631	3	202,722	202,722	99,72	0	0	0	0	0	0	0
10:39:33	0	1711,908	9,99	9,863	7,897	2,184	2,442	21,2	952,233	23,411	1710,632	3	202,722	202,722	99,72	0	0	0	0	0	0	0
10:39:33	43,225	1712,34	10,039	9,961	7,897	2,189	2,437	21,2	952,233	23,411	1710,634	3	202,722	202,722	99,72	0	0	0	0	0	0	0
10:39:33	0	1712,34	10,039	9,863	7,897	2,189	2,432	21,2	952,233	23,411	1710,635	3	202,722	202,722	99,72	0	0	0	0	0	0	0
10:39:33	0	1712,34	10,039	9,961	7,897	2,189	2,428	21,2	952,233	23,411	1710,637	3	202,722	202,722	99,72	0	0	0	0	0	0	0
10:39:33	0	1712,34	10,039	9,961	7,897	2,189	2,423	21	952,233	23,411	1710,639	3	202,722	202,722	99,72	0	0	0	0	0	0	0
10:39:33	-43,225	1711,908	9,99	9,814	7,897	2,184	2,418	21	952,233	23,411	1710,64	3	202,722	202,722	99,72	0	0	0	0	0	0	0
10:39:33	129,687	1713,205	10,136	10,009	7,897	2,197	2,414	21	952,233	23,411	1710,643	3	202,722	202,722	99,72	0	0	0	0	0	0	0
10:39:33	-86,462	1712,34	10,039	9,961	7,897	2,189	2,409	21	952,233	23,411	1710,644	3	202,722	202,722	99,72	0	0	0	0	0	0	0
10:39:33	0	1712,34	10,039	9,961	7,897	2,189	2,405	21	952,233	23,411	1710,646	3	202,722	202,722	99,72	0	0	0	0	0	0	0
10:39:33	86,462	1713,205	10,136	10,009	7,897	2,197	2,401	21	952,233	23,411	1710,649	3	202,722	202,722	99,72	0	0	0	0	0	0	0
10:39:33	-86,462	1712,34	10,039	9,961	7,897	2,189	2,397	21	952,233	23,411	1710,65	3	202,722	202,722	99,72	0	0	0	0	0	0	0
10:39:34	0	1712,34	10,039	9,961	7,897	2,189	2,393	21	952,233	23,411	1710,652	3	202,722	202,722	99,72	0	0	0	0	0	0	0
10:39:34	0	1712,34	10,039	10,009	7,897	2,189	2,389	21	952,233	23,411	1710,654	3	202,722	202,722	99,72	0	0	0	0	0	0	0
10:39:34	-43,225	1711,908	9,99	9,863	7,897	2,184	2,385	21	952,233	23,411	1710,655	3	202,722	202,722	99,72	0	0	0	0	0	0	0
10:39:34	43,225	1712,34	10,039	9,961	7,897	2,189	2,381	21	952,233	23,411	1710,657	3	200,604	200,604	99,712	0	0	0	0	0	0	0
10:39:34	-43,225	1711,908	9,99	9,863	7,897	2,184	2,377	21	952,233	23,411	1710,658	3	200,604	200,604	99,712	0	0	0	0	0	0	0
10:39:34	43,225	1712,34	10,039	9,863	7,897	2,189	2,373	21	952,233	23,411	1710,66	3	200,604	200,604	99,712	0	0	0	0	0	0	0
10:39:34	-43,225	1711,908	9,99	9,863	7,897	2,184	2,37	21	952,233	23,411	1710,661	3	200,604	200,604	99,712	0	0	0	0	0	0	0
10:39:34	0	1711,908	9,99	9,961	7,897	2,184	2,366	21	952,233	23,411	1710,662	3	200,604	200,604	99,712	0	0	0	0	0	0	0
10:39:34	0	1711,908	9,99	9,863	7,897	2,184	2,362	21	952,233	23,411	1710,663	3	200,604	200,604	99,712	0	0	0	0	0	0	0
10:39:34	0	1711,908	9,99	9,863	7,897	2,184	2,359	21	952,233	23,411	1710,664	3	200,604	200,604	99,712	0	0	0	0	0	0	0
10:39:34	0	1711,908	9,99	9,863	7,897	2,184	2,355	21	952,233	23,411	1710,666	3	200,604	200,604	99,712	0	0	0	0	0	0	0
10:39:34	-84,948	1711,058	9,99	9,961	7,892	2,175	2,352	21	952,233	23,411	1710,666	3	200,604	200,604	99,712	0	0	0	0	0	0	0
10:39:34	-43,212	1710,626	9,941	9,814	7,892	2,171	2,348	21	952,233	23,411	1710,626	3	200,604	200,604	99,712	0	0	0	0	0	0	0
10:39:34	43,212	1711,058	9,99	9,863	7,892	2,175	2,345	21	952,233	23,411	1710,627	3	200,604	200,604	99,712	0	0	0	0	0	0	0
10:39:34	0	1711,058	9,99	9,814	7,892	2,175	2,342	21	952,233	23,411	1710,627	3	200,604	200,604	99,712	0	0	0	0	0	0	0
10:39:34	0	1711,058	9,99	9,814	7,892	2,175	2,338	21	952,233	23,411	1710,627	3	200,604	200,604	99,712	0	0	0	0	0	0	0
10:39:34	43,225	1711,491	10,039	9,961	7,892	2,18	2,335	21	952,233	23,411	1710,628	3	200,604	200,604	99,712	0	0	0	0	0	0	0
10:39:34	0	1711,491	10,039	9,961	7,892	2,18	2,332	21	952,233	23,411	1710,629	3	200,604	200,604	99,712	0	0	0	0	0	0	0
10:39:34	86,462	1712,355	10,136	10,009	7,892	2,189	2,329	21	952,233	23,411	1710,631	3	200,604	200,604	99,712	0	0	0	0	0	0	0
10:39:34	-86,462	1711,491	10,039	9,961	7,892	2,18	2,327	21	952,233	23,411	1710,632	3	200,604	200,604	99,712	0	0	0	0	0	0	0
10:39:34	-43,225	1711,058	9,99	9,863	7,892	2,175	2,324	21	952,233	23,411	1710,632	3	200,604	200,604	99,712	0	0	0	0	0	0	0
10:39:34	0	1711,058	9,99	9,863	7,892	2,175	2,321	21	952,233	23,411	1710,632	3	200,604	200,604	99,712	0	0	0	0	0	0	0
10:39:34	43,225	1711,491	10,039	9,863	7,892	2,18	2,318	21	952,233	23,411	1710,633	3	200,604	200,604	99,712	0	0	0	0	0	0	0
10:39:34	-43,225	1711,058	9,99	9,814	7,892	2,175	2,315	21	952,233	23,411	1710,634	3	200,604	200,604	99,712	0	0	0	0	0	0	0
10:39:34	43,225	1711,491	10,039	9,961	7,892	2,18	2,312	21	952,233	23,411	1710,635	3	200,604	200,604	99,712	0	0	0	0	0	0	0
10:39:34	0	1711,491	10,039	9,961	7,892	2,18	2,31	21	952,233	23,411	1710,635	3	200,604	200,604	99,712	0	0	0	0	0	0	0
10:39:34	-43,225	1711,058	9,99	9,863	7,892	2,175	2,307	21	952,233	23,411	1710,636	3	200,604	200,604	99,712	0	0	0	0	0	0	0
10:39:34	0	1711,058	9,99	9,961	7,892	2,175	2,305	21	952,233	23,411	1710,636	3	200,604	200,604	99,712	0	0	0	0	0	0	0
10:39:34	214,636	1713,205	10,136	10,009	7,897	2,197	2,303	21	952,233	23,411	1710,639	3	200,604	200,604	99,712	0	0	0	0	0	0	0
10:39:34	-86,462	1712,34	10,039	10,009	7,897	2,189	2,3	21	952,233	23,411	1710,641	3	200,604	200,604	99,712	0	0	0	0	0	0	0
10:39:34	0	1712,34	10,039	10,009	7,897	2,189	2,298	21	952,233	23,411	1710,642	3	200,604	200,604	99,712	0	0	0	0	0	0	0
10:39:34	86,462	1713,205	10,136	10,058	7,897	2,197	2,296	21	952,233	23,411	1710,645	3	200,604	200,604	99,712	0	0	0	0	0	0	0
10:39:34	0	1713,205	10,136	10,058	7,897	2,197	2,294	21	952,233	23,411	1710,647	3	200,604	200,604	99,712	0	0	0	0	0	0	0
10:39:34	0	1713,205	10,136	10,058	7,897	2,197	2,292	21	952,233	23,411	1710,65	3	200,604	200,604	99,712	0	0	0	0	0	0	0
10:39:34	-86,462	1712,34	10,039	9,961	7,897	2,189	2,29	21	952,233	23,411	1710,652	3	200,604	200,604	99,712	0	0	0	0	0	0	0
10:39:34	-86,45	1711,476	9,941	9,814	7,897	2,18	2,288	21	952,233	23,411	1710,653	3	200,604	200,604	99,712	0	0	0	0	0	0	0
10:39:34	86,45	1712,34	10,039	9,961	7,897	2,189	2,286	21	952,233	23,411	1710,654	3	200,604	200,604	99,712	0	0	0	0	0	0	0
10:39:34	86,462	1713,205	10,136	9,961	7,897	2,197	2,284	21	952,233	23,411	1710,657	3	200,604	200,604	99,712	0	0	0	0	0	0	0
10:39:34	0	1713,205	10,136	10,156	7,897	2,197	2,283	21	952,233	23,411	1710,659	3	200,604	200,604	99,712	0	0	0	0	0	0	0
10:39:34	0	1713,205	10,136	10,058	7,897	2,197	2,281	21	952,233	23,411	1710,662	3	200,604	200,604	99,712	0	0	0	0	0	0	0
10:39:34	0	1713,205	10,136	10,009	7,897	2,197	2,279	21	952,233	23,411	1710,665	3	200,604	200,604	99,712	0	0	0	0	0	0	0
10:39:34	0	1713,205	10,136	10,058	7,897	2,197	2,278	21	952,233	23,411	1710,667	3	200,604	200,604	99,712	0	0	0	0	0	0	0
10:39:34	-86,462	1712,34	10,039	10,009	7,897	2,189	2,276	21	952,233	23,411	1710,669	3	200,604	200,604	99,712	0	0	0	0	0	0	0
10:39:34	0	1712,34	10,039	9,863	7,897	2,189	2,274	21	952,233	23,411	1710,671	3	200,604	200,604	99,712	0	0	0	0	0	0	0
10:39:34	-43,225	1711,908	9,99	9,863	7,897	2,184	2,273	21	952,233	23,411	1710,672	3	200,604	200,604	99,712	0	0	0	0	0	0	0
10:39:34	0	1711,908	9,99	9,961	7,897	2,184	2,271	21	952,233	23,411	1710,673	3	200,604	200,604	99,712	0	0	0	0	0	0	0
10:39:34	43,225	1712,34	10,039	9,961	7,897	2,189	2,269	21	952,233	23,411	1710,675	3	200,604	200,604	99,712	0	0	0	0	0	0	0
10:39:34	-84,948	1711,491	10,039	9,961	7,892	2,18	2,267	21	952,233	23,411	1710,676	3	200,604	200,604	99,712	0	0	0	0	0	0	0
10:39:34	0	1711,491	10,039	10,009	7,892	2,18	2,266	21	952,233	23,411	1710,677	3	200,604	200,604	99,712	0	0	0	0	0	0	0
10:39:34	0	1711,491	10,039	9,961	7,892	2,18	2,264	21	952,233	23,411	1710,677	3	200,604	200,604	99,712	0	0	0	0	0	0	0
10:39:34	-43,225	1711,058	9,99	9,961	7,892	2,175	2,262	21	952,233	23,411	1710,678	3	200,604	200,604	99,712	0	0	0	0	0	0	0
10:39:34	43,225	1711,491	10,039	9,961	7,892	2,18	2,261	21	952,233	23,411	1710,678	3	200,604	200,604	99,712	0	0	0	0	0	0	0
10:39:34	0	1711,491	10,039	9,863	7,892	2,18	2,259	21	952,233	23,411	1710,679	3	200,604	200,604	99,712	0	0	0	0	0	0	0
10:39:34	-43,225	1711,058	9,99	9,863	7,892	2,175	2,257	21	952,233	23,411	1710,679	3	200,604	200,604	99,712	0	0	0	0	0	0	0
10:39:34	0	1711,058	9,99	9,961	7,892	2,175	2,256	21	952,233	23,411	1710,68	3	200,604	200,604	99,712	0	0	0	0	0	0	0
10:39:34	0	1711,058	9,99	9,863	7,892	2,175	2,254	21	952,233	23,411	1710,68	3	200,604	200,604	99,712	0	0	0	0	0	0	0
10:39:34	0	1711,058	9,99	9,961	7,892	2,175	2,253	21	952,233	23,411	1710,681	3	200,604	200,604	99,712	0	0	0	0	0	0	0
10:39:34	0	1711,058	9,99	9,863	7,892	2,175	2,251	21	952,233	23,411	1710,681	3	200,604	200,604	99,712	0	0	0	0	0	0	0
10:39:34	0	1711,058	9,99	9,863	7,892	2,175	2,25	21	952,233	23,411	1710,681	3	200,604	200,604	99,712	0	0	0	0	0	0	0
10:39:34	43,225	1711,491	10,039	9,961	7,892	2,18	2,248	21	952,233	23,411	1710,682	3	200,604	200,604	99,712	0	0	0	0	0	0	0
10:39:34	0	1711,491	10,039	9,863	7,892	2,18	2,247	21	952,233	23,411	1710,683	3	200,604	200,604	99,712	0	0	0	0	0	0	0
10:39:34	-43,225	1711,058	9,99	9,961	7,892	2,175	2,246	21	952,233	23,411	1710,683	3	200,604	200,604	99,712	0	0	0	0	0	0	0
10:39:34	43,225	1711,491	10,039	9,961	7,892	2,18	2,244	21	952,233	23,411	1710,684	3	200,604	200,604	99,712	0	0	0	0	0	0	0
10:39:34	-43,225	1711,058	9,99	9,863	7,892	2,175	2,243	21	952,233	23,411	1710,684	3	200,604	200,604	99,712	0	0	0	0	0	0	0
10:39:34	129,687	1712,355	10,136	10,058	7,892	2,189	2,242	21	952,233	23,411	1710,686	3	200,604	200,604	99,712	0	0	0	0	0	0	0
10:39:34	0	1712,355	10,136	10,058	7,892	2,189	2,241	21	952,233	23,411	1710,688	3	200,604	200,604	99,712	0	0	0	0	0	0	0
10:39:34	-86,462	1711,491	10,039	9,961	7,892	2,18	2,24	21	952,233	23,411	1710,688	3	200,604	200,604	99,712	0	0	0	0	0	0	0
10:39:34	86,462	1712,355	10,136	10,009	7,892	2,189	2,239	21	952,233	23,411	1710,69	3	200,604	200,604	99,712	0	0	0	0	0	0	0
10:39:34	-86,462	1711,491	10,039	10,009	7,892	2,18	2,238	21	952,233	23,411	1710,691	3	200,604	200,604	99,712	0	0	0	0	0	0	0
10:39:34	0	1711,491	10,039	9,961	7,892	2,18	2,236	21	952,233	23,411	1710,692	3	200,604	200,604	99,712	0	0	0	0	0	0	0
10:39:34	-43,225	1711,058	9,99	9,863	7,892	2,175	2,235	21	952,233	23,411	1710,692	3	200,604	200,604	99,712	0	0	0	0	0	0	0
10:39:34	0	1711,058	9,99	9,814	7,892	2,175	2,234	21	952,233	23,411	1710,692	3	200,604	200,604	99,712	0	0	0	0	0	0	0
10:39:34	0	1711,058	9,99	9,863	7,892	2,175	2,233	21	952,233	23,411	1710,693	3	200,604	200,604	99,712	0	0	0	0	0	0	0
10:39:34	0	1711,058	9,99	9,863	7,892	2,175	2,232	21	952,233	23,411	1710,693	3	200,604	200,604	99,712	0	0	0	0	0	0	0
10:39:34	0	1711,058	9,99	9,961	7,892	2,175	2,231	21	952,233	23,411	1710,693	3	200,604	200,604	99,712	0	0	0	0	0	0	0
10:39:34	-129,638	1709,762	9,843	9,716	7,892	2,162	2,229	21	952,233	23,411	1709,762	3	200,604	200,604	99,712	0	0	0	0	0	0	0
10:39:34	129,638	1711,058	9,99	9,814	7,892	2,175	2,228	21	952,233	23,411	1709,763	3	200,604	200,604	99,712	0	0	0	0	0	0	0
10:39:34	-43,212	1710,626	9,941	9,716	7,892	2,171	2,227	21	952,233	23,411	1709,764	3	200,604	200,604	99,712	0	0	0	0	0	0	0
10:39:34	43,212	1711,058	9,99	9,961	7,892	2,175	2,226	21	952,233	23,411	1709,765	3	200,604	200,604	99,712	0	0	0	0	0	0	0
10:39:34	0	1711,058	9,99	10,009	7,892	2,175	2,225	21	952,233	23,411	1709,767	3	200,604	200,604	99,712	0	0	0	0	0	0	0
10:39:34	0	1711,058	9,99	9,863	7,892	2,175	2,224	21	952,233	23,411	1709,768	3	200,604	200,604	99,712	0	0	0	0	0	0	0
10:39:34	43,225	1711,491	10,039	9,961	7,892	2,18	2,223	21	952,233	23,411	1709,77	3	200,604	200,604	99,712	0	0	0	0	0	0	0
10:39:34	-86,437	1710,626	9,941	9,814	7,892	2,171	2,222	21	952,233	23,411	1709,771	3	200,604	200,604	99,712	0	0	0	0	0	0	0
10:39:34	43,212	1711,058	9,99	9,863	7,892	2,175	2,221	21	952,233	23,411	1709,772	3,1	200,604	200,604	99,712	0	0	0	0	0	0	0
10:39:34	0	1711,058	9,99	9,961	7,892	2,175	2,22	21	952,233	23,411	1709,773	3,1	200,604	200,604	99,712	0	0	0	0	0	0	0
10:39:34	43,225	1711,491	10,039	9,863	7,892	2,18	2,22	21	952,233	23,411	1709,775	3,1	200,604	200,604	99,712	0	0	0	0	0	0	0
10:39:34	0	1711,491	10,039	9,961	7,892	2,18	2,219	21	952,233	23,411	1709,777	3,1	200,604	200,604	99,712	0	0	0	0	0	0	0
10:39:34	0	1711,491	10,039	10,009	7,892	2,18	2,218	21	952,233	23,411	1709,778	3,1	200,604	200,604	99,712	0	0	0	0	0	0	0
10:39:34	86,462	1712,355	10,136	9,961	7,892	2,189	2,217	21	952,233	23,411	1709,781	3,1	200,604	200,604	99,712	0	0	0	0	0	0	0
10:39:34	0	1712,355	10,136	10,009	7,892	2,189	2,217	21	952,233	23,411	1709,784	3,1	200,604	200,604	99,712	0	0	0	0	0	0	0
10:39:34	-86,462	1711,491	10,039	9,863	7,892	2,18	2,216	21	952,233	23,411	1709,785	3,1	200,604	200,604	99,712	0	0	0	0	0	0	0
10:39:34	0	1711,491	10,039	9,863	7,892	2,18	2,215	21	952,233	23,411	1709,787	3,1	200,604	200,604	99,712	0	0	0	0	0	0	0
10:39:34	0	1711,491	10,039	9,961	7,892	2,18	2,215	21	952,233	23,411	1709,789	3,1	200,604	200,604	99,712	0	0	0	0	0	0	0
10:39:34	0	1711,491	10,039	10,009	7,892	2,18	2,214	21	953,663	23,411	1709,791	3,1	200,604	200,604	99,712	0	0	0	0	0	0	0
10:39:34	39,062	1711,881	9,99	9,863	7,897	2,184	2,214	21	953,663	23,411	1709,793	3,1	200,604	200,604	99,712	0	0	0	0	0	0	0
10:39:34	-84,936	1711,032	9,99	9,863	7,892	2,175	2,213	21	953,663	23,411	1709,794	3,1	200,604	200,604	99,712	0	0	0	0	0	0	0
10:39:34	128,161	1712,314	10,039	9,961	7,897	2,188	2,212	21	953,663	23,411	1709,796	3,1	200,604	200,604	99,712	0	0	0	0	0	0	0
10:39:34	-43,225	1711,881	9,99	9,814	7,897	2,184	2,212	21	953,663	23,411	1709,798	3,1	200,604	200,604	99,712	0	0	0	0	0	0	0
10:39:34	129,663	1713,178	10,136	10,058	7,897	2,197	2,211	21	953,663	23,411	1709,802	3,1	200,604	200,604	99,712	0	0	0	0	0	0	0
10:39:34	-84,96	1712,328	10,136	10,009	7,892	2,188	2,211	21	953,663	23,411	1709,804	3,1	200,604	200,604	99,712	0	0	0	0	0	0	0
10:39:34	0	1712,328	10,136	10,009	7,892	2,188	2,211	21	953,663	23,411	1709,807	3,1	200,604	200,604	99,712	0	0	0	0	0	0	0
10:39:34	-86,425	1711,464	10,039	9,961	7,892	2,18	2,21	21	953,663	23,411	1709,809	3,1	200,604	200,604	99,712	0	0	0	0	0	0	0
10:39:35	0	1711,464	10,039	9,961	7,892	2,18	2,209	21	953,663	23,411	1709,81	3,1	200,604	200,604	99,712	0	0	0	0	0	0	0
10:39:35	0	1711,464	10,039	10,009	7,892	2,18	2,209	21	953,663	23,411	1709,812	3,1	200,602	200,602	99,712	0	0	0	0	0	0	0
10:39:35	0	1711,464	10,039	9,961	7,892	2,18	2,208	21	953,663	23,411	1709,814	3,1	200,602	200,602	99,712	0	0	0	0	0	0	0
10:39:35	0	1711,464	10,039	9,961	7,892	2,18	2,208	21	953,663	23,411	1709,815	3,1	200,602	200,602	99,712	0	0	0	0	0	0	0
10:39:35	0	1711,464	10,039	9,961	7,892	2,18	2,207	21	953,663	23,411	1709,817	3,1	200,602	200,602	99,712	0	0	0	0	0	0	0
10:39:35	-43,212	1711,032	9,99	9,814	7,892	2,175	2,206	21	953,663	23,411	1709,818	3,1	200,602	200,602	99,712	0	0	0	0	0	0	0
10:39:35	43,212	1711,464	10,039	9,961	7,892	2,18	2,206	21	953,663	23,411	1709,82	3,1	200,602	200,602	99,712	0	0	0	0	0	0	0
10:39:35	0	1711,464	10,039	9,961	7,892	2,18	2,205	21	953,663	23,411	1709,822	3,1	200,602	200,602	99,712	0	0	0	0	0	0	0
10:39:35	-43,212	1711,032	9,99	9,961	7,892	2,175	2,205	21	953,663	23,411	1709,823	3,1	200,602	200,602	99,712	0	0	0	0	0	0	0
10:39:35	0	1711,032	9,99	9,863	7,892	2,175	2,204	21	953,663	23,411	1709,824	3,1	200,602	200,602	99,712	0	0	0	0	0	0	0
10:39:35	0	1711,032	9,99	9,863	7,892	2,175	2,204	21	953,663	23,411	1709,825	3,1	200,602	200,602	99,712	0	0	0	0	0	0	0
10:39:35	0	1711,032	9,99	9,863	7,892	2,175	2,203	21	953,663	23,411	1709,826	3,1	200,602	200,602	99,712	0	0	0	0	0	0	0
10:39:35	43,212	1711,464	10,039	9,961	7,892	2,18	2,203	21	953,663	23,411	1709,828	3,1	200,602	200,602	99,712	0	0	0	0	0	0	0
10:39:35	-43,212	1711,032	9,99	9,863	7,892	2,175	2,202	21	953,663	23,411	1709,829	3,1	200,602	200,602	99,712	0	0	0	0	0	0	0
10:39:35	0	1711,032	9,99	9,863	7,892	2,175	2,202	21	953,663	23,411	1709,83	3,1	200,602	200,602	99,712	0	0	0	0	0	0	0
10:39:35	43,212	1711,464	10,039	9,961	7,892	2,18	2,201	21	953,663	23,411	1709,832	3,1	200,602	200,602	99,712	0	0	0	0	0	0	0
10:39:35	-43,212	1711,032	9,99	9,814	7,892	2,175	2,201	21	953,663	23,411	1709,833	3,1	200,602	200,602	99,712	0	0	0	0	0	0	0
10:39:35	129,638	1712,328	10,136	10,009	7,892	2,188	2,2	21	953,663	23,411	1709,836	3,1	200,602	200,602	99,712	0	0	0	0	0	0	0
10:39:35	-86,425	1711,464	10,039	9,961	7,892	2,18	2,2	21	953,663	23,411	1709,838	3,1	200,602	200,602	99,712	0	0	0	0	0	0	0
10:39:35	-1,477	1711,449	9,941	9,814	7,897	2,179	2,2	21	953,663	23,411	1709,839	3,1	200,602	200,602	99,712	0	0	0	0	0	0	0
10:39:35	0	1711,449	9,941	9,814	7,897	2,179	2,199	21	953,663	23,411	1709,841	3,1	200,602	200,602	99,712	0	0	0	0	0	0	0
10:39:35	43,2	1711,881	9,99	9,814	7,897	2,184	2,199	21	953,663	23,411	1709,843	3,1	200,602	200,602	99,712	0	0	0	0	0	0	0
10:39:35	43,225	1712,314	10,039	9,863	7,897	2,188	2,199	21	953,663	23,411	1709,845	3,1	200,602	200,602	99,712	0	0	0	0	0	0	0
10:39:35	86,437	1713,178	10,136	10,009	7,897	2,197	2,199	21	953,663	23,411	1709,849	3,1	200,602	200,602	99,712	0	0	0	0	0	0	0
10:39:35	0	1713,178	10,136	10,058	7,897	2,197	2,199	21	953,663	23,411	1709,852	3,1	200,602	200,602	99,712	0	0	0	0	0	0	0
10:39:35	0	1713,178	10,136	10,009	7,897	2,197	2,199	21	953,663	23,411	1709,855	3,1	200,602	200,602	99,712	0	0	0	0	0	0	0
10:39:35	0	1713,178	10,136	10,009	7,897	2,197	2,199	21	953,663	23,411	1709,859	3,1	200,602	200,602	99,712	0	0	0	0	0	0	0
10:39:35	0	1713,178	10,136	10,058	7,897	2,197	2,199	21	953,663	23,411	1709,862	3,1	200,602	200,602	99,712	0	0	0	0	0	0	0
10:39:35	0	1713,178	10,136	10,058	7,897	2,197	2,198	21	953,663	23,411	1709,865	3,1	200,602	200,602	99,712	0	0	0	0	0	0	0
10:39:35	0	1713,178	10,136	10,009	7,897	2,197	2,198	21	953,663	23,411	1709,868	3,1	200,602	200,602	99,712	0	0	0	0	0	0	0
10:39:35	0	1713,178	10,136	9,961	7,897	2,197	2,198	21	953,663	23,411	1709,872	3,1	200,602	200,602	99,712	0	0	0	0	0	0	0
10:39:35	0	1713,178	10,136	9,961	7,897	2,197	2,198	21	953,663	23,411	1709,875	3,1	200,602	200,602	99,712	0	0	0	0	0	0	0
10:39:35	-86,437	1712,314	10,039	9,863	7,897	2,188	2,198	21	953,663	23,411	1709,877	3,1	200,602	200,602	99,712	0	0	0	0	0	0	0
10:39:35	0	1712,314	10,039	9,863	7,897	2,188	2,198	21	953,663	23,411	1709,88	3,1	200,602	200,602	99,712	0	0	0	0	0	0	0
10:39:35	0	1712,314	10,039	9,961	7,897	2,188	2,198	21	953,663	23,411	1709,882	3,1	200,602	200,602	99,712	0	0	0	0	0	0	0
10:39:35	-84,948	1711,464	10,039	9,863	7,892	2,18	2,197	21	953,663	23,411	1709,884	3,1	200,602	200,602	99,712	0	0	0	0	0	0	0
10:39:35	0	1711,464	10,039	9,863	7,892	2,18	2,197	21	953,663	23,411	1709,886	3,1	200,602	200,602	99,712	0	0	0	0	0	0	0
10:39:35	-43,212	1711,032	9,99	9,863	7,892	2,175	2,197	21	953,663	23,411	1709,887	3,1	200,602	200,602	99,712	0	0	0	0	0	0	0
10:39:35	43,212	1711,464	10,039	9,863	7,892	2,18	2,196	21	953,663	23,411	1709,888	3,1	200,602	200,602	99,712	0	0	0	0	0	0	0
10:39:35	-86,413	1710,6	9,941	9,716	7,892	2,171	2,196	21	953,663	23,411	1709,889	3,1	200,602	200,602	99,712	0	0	0	0	0	0	0
10:39:35	43,2	1711,032	9,99	9,863	7,892	2,175	2,195	21	953,663	23,411	1709,89	3,1	200,602	200,602	99,712	0	0	0	0	0	0	0
10:39:35	-43,2	1710,6	9,941	9,716	7,892	2,171	2,195	21	953,663	23,411	1709,891	3,1	200,602	200,602	99,712	0	0	0	0	0	0	0
10:39:35	0	1710,6	9,941	9,814	7,892	2,171	2,194	21	953,663	23,411	1709,892	3,1	200,602	200,602	99,712	0	0	0	0	0	0	0
10:39:35	0	1710,6	9,941	9,716	7,892	2,171	2,194	21	953,663	23,411	1709,893	3,1	200,602	200,602	99,712	0	0	0	0	0	0	0
10:39:35	43,2	1711,032	9,99	9,814	7,892	2,175	2,194	21	953,663	23,411	1709,894	3,1	200,602	200,602	99,712	0	0	0	0	0	0	0
10:39:35	0	1711,032	9,99	9,961	7,892	2,175	2,193	21	953,663	23,411	1709,895	3,1	200,602	200,602	99,712	0	0	0	0	0	0	0
10:39:35	0	1711,032	9,99	9,814	7,892	2,175	2,193	21	953,663	23,411	1709,896	3,1	200,602	200,602	99,712	0	0	0	0	0	0	0
10:39:35	0	1711,032	9,99	9,961	7,892	2,175	2,193	21	953,663	23,411	1709,897	3,1	200,602	200,602	99,712	0	0	0	0	0	0	0
10:39:35	43,212	1711,464	10,039	9,961	7,892	2,18	2,192	21	953,663	23,411	1709,899	3,1	200,602	200,602	99,712	0	0	0	0	0	0	0
10:39:35	0	1711,464	10,039	10,009	7,892	2,18	2,192	21	953,663	23,411	1709,9	3,1	200,602	200,602	99,712	0	0	0	0	0	0	0
10:39:35	0	1711,464	10,039	9,961	7,892	2,18	2,192	21	953,663	23,411	1709,902	3,1	200,602	200,602	99,712	0	0	0	0	0	0	0
10:39:35	0	1711,464	10,039	9,961	7,892	2,18	2,192	21	953,663	23,411	1709,903	3,1	200,602	200,602	99,712	0	0	0	0	0	0	0
10:39:35	0	1711,464	10,039	9,814	7,892	2,18	2,191	21	953,663	23,411	1709,905	3,1	200,602	200,602	99,712	0	0	0	0	0	0	0
10:39:35	0	1711,464	10,039	9,961	7,892	2,18	2,191	21	953,663	23,411	1709,907	3,1	200,602	200,602	99,712	0	0	0	0	0	0	0
10:39:35	86,425	1712,328	10,136	10,058	7,892	2,188	2,191	21	953,663	23,411	1709,909	3,1	200,602	200,602	99,712	0	0	0	0	0	0	0
10:39:35	0	1712,328	10,136	10,058	7,892	2,188	2,191	21	953,663	23,411	1709,912	3,1	200,602	200,602	99,712	0	0	0	0	0	0	0
10:39:35	-129,638	1711,032	9,99	9,863	7,892	2,175	2,191	21	953,663	23,411	1709,913	3,1	200,602	200,602	99,712	0	0	0	0	0	0	0
10:39:35	43,212	1711,464	10,039	10,009	7,892	2,18	2,19	21	953,663	23,411	1709,914	3,1	200,602	200,602	99,712	0	0	0	0	0	0	0
10:39:35	0	1711,464	10,039	10,009	7,892	2,18	2,19	21	953,663	23,411	1709,916	3,1	200,602	200,602	99,712	0	0	0	0	0	0	0
10:39:35	0	1711,464	10,039	10,009	7,892	2,18	2,19	21	953,663	23,411	1709,918	3,1	200,602	200,602	99,712	0	0	0	0	0	0	0
10:39:35	86,425	1712,328	10,136	10,009	7,892	2,188	2,19	21	953,663	23,411	1709,92	3,1	200,602	200,602	99,712	0	0	0	0	0	0	0
10:39:35	-129,638	1711,032	9,99	9,961	7,892	2,175	2,19	21	953,663	23,411	1709,921	3,1	200,602	200,602	99,712	0	0	0	0	0	0	0
10:39:35	41,735	1711,449	9,941	9,814	7,897	2,179	2,19	21	953,663	23,411	1709,923	3,1	200,602	200,602	99,712	0	0	0	0	0	0	0
10:39:35	43,2	1711,881	9,99	9,863	7,897	2,184	2,189	21	953,663	23,411	1709,925	3,1	200,602	200,602	99,712	0	0	0	0	0	0	0
10:39:35	43,225	1712,314	10,039	10,009	7,897	2,188	2,189	21	953,663	23,411	1709,927	3,1	200,602	200,602	99,712	0	0	0	0	0	0	0
10:39:35	86,437	1713,178	10,136	9,961	7,897	2,197	2,19	21	953,663	23,411	1709,93	3,1	200,602	200,602	99,712	0	0	0	0	0	0	0
10:39:35	-171,386	1711,464	10,039	9,961	7,892	2,18	2,189	21	953,663	23,411	1709,932	3,1	200,602	200,602	99,712	0	0	0	0	0	0	0
10:39:35	86,425	1712,328	10,136	10,009	7,892	2,188	2,189	21	953,663	23,411	1709,934	3,1	200,602	200,602	99,712	0	0	0	0	0	0	0
10:39:35	-86,425	1711,464	10,039	9,961	7,892	2,18	2,189	21	953,663	23,411	1709,936	3,1	200,602	200,602	99,712	0	0	0	0	0	0	0
10:39:35	0	1711,464	10,039	9,961	7,892	2,18	2,189	21	953,663	23,411	1709,938	3,1	200,602	200,602	99,712	0	0	0	0	0	0	0
10:39:35	0	1711,464	10,039	9,961	7,892	2,18	2,189	21	953,663	23,411	1709,939	3,1	200,602	200,602	99,712	0	0	0	0	0	0	0
10:39:35	86,425	1712,328	10,136	10,058	7,892	2,188	2,189	21	953,663	23,411	1709,941	3,1	200,602	200,602	99,712	0	0	0	0	0	0	0
10:39:35	0	1712,328	10,136	10,009	7,892	2,188	2,189	21	953,663	23,411	1709,944	3,1	200,602	200,602	99,712	0	0	0	0	0	0	0
10:39:35	-86,425	1711,464	10,039	9,961	7,892	2,18	2,189	21	953,663	23,411	1709,945	3,1	200,602	200,602	99,712	0	0	0	0	0	0	0
10:39:35	41,723	1711,881	9,99	9,863	7,897	2,184	2,188	21	953,663	23,411	1709,947	3,1	200,602	200,602	99,712	0	0	0	0	0	0	0
10:39:35	0	1711,881	9,99	9,863	7,897	2,184	2,188	21	953,663	23,411	1709,949	3,1	200,602	200,602	99,712	0	0	0	0	0	0	0
10:39:35	-41,723	1711,464	10,039	10,009	7,892	2,18	2,188	21	953,663	23,411	1709,951	3,1	200,602	200,602	99,712	0	0	0	0	0	0	0
10:39:35	0	1711,464	10,039	10,009	7,892	2,18	2,188	21	953,663	23,411	1709,952	3,1	200,602	200,602	99,712	0	0	0	0	0	0	0
10:39:35	86,425	1712,328	10,136	10,009	7,892	2,188	2,188	21	953,663	23,411	1709,955	3,1	200,602	200,602	99,712	0	0	0	0	0	0	0
10:39:35	-86,425	1711,464	10,039	9,961	7,892	2,18	2,188	21	953,663	23,411	1709,956	3,1	200,602	200,602	99,712	0	0	0	0	0	0	0
10:39:35	-43,212	1711,032	9,99	9,961	7,892	2,175	2,188	21	953,663	23,411	1709,957	3,1	200,602	200,602	99,712	0	0	0	0	0	0	0
10:39:35	43,212	1711,464	10,039	9,863	7,892	2,18	2,187	21	953,663	23,411	1709,959	3,1	200,602	200,602	99,712	0	0	0	0	0	0	0
10:39:35	0	1711,464	10,039	9,863	7,892	2,18	2,187	21	953,663	23,411	1709,96	3,1	200,602	200,602	99,712	0	0	0	0	0	0	0
10:39:35	-43,212	1711,032	9,99	10,009	7,892	2,175	2,187	21	953,663	23,411	1709,961	3,1	200,602	200,602	99,712	0	0	0	0	0	0	0
10:39:35	-43,2	1710,6	9,941	9,814	7,892	2,171	2,187	21	953,663	23,411	1709,962	3,1	200,602	200,602	99,712	0	0	0	0	0	0	0
10:39:35	84,936	1711,449	9,941	9,814	7,897	2,179	2,187	21	953,663	23,411	1709,964	3,1	200,602	200,602	99,712	0	0	0	0	0	0	0
10:39:35	0	1711,449	9,941	9,814	7,897	2,179	2,186	21	953,663	23,411	1709,965	3,1	200,602	200,602	99,712	0	0	0	0	0	0	0
10:39:35	43,2	1711,881	9,99	9,814	7,897	2,184	2,186	21	953,663	23,411	1709,967	3,1	200,602	200,602	99,712	0	0	0	0	0	0	0
10:39:35	-41,723	1711,464	10,039	10,009	7,892	2,18	2,186	21	953,663	23,411	1709,969	3,1	200,602	200,602	99,712	0	0	0	0	0	0	0
10:39:35	86,425	1712,328	10,136	10,009	7,892	2,188	2,186	21	953,663	23,411	1709,971	3,1	200,602	200,602	99,712	0	0	0	0	0	0	0
10:39:35	-86,425	1711,464	10,039	9,961	7,892	2,18	2,186	21	953,663	23,411	1709,973	3,1	200,602	200,602	99,712	0	0	0	0	0	0	0
10:39:35	0	1711,464	10,039	9,961	7,892	2,18	2,186	21	953,663	23,411	1709,974	3	200,602	200,602	99,712	0	0	0	0	0	0	0
10:39:35	0	1711,464	10,039	9,863	7,892	2,18	2,186	21	953,663	23,411	1709,976	3	200,602	200,602	99,712	0	0	0	0	0	0	0
10:39:35	0	1711,464	10,039	9,961	7,892	2,18	2,186	21	953,663	23,411	1709,977	3	200,602	200,602	99,712	0	0	0	0	0	0	0
10:39:35	86,425	1712,328	10,136	10,009	7,892	2,188	2,186	21	953,663	23,411	1709,979	3	200,602	200,602	99,712	0	0	0	0	0	0	0
10:39:35	-1,477	1712,314	10,039	9,863	7,897	2,188	2,186	21	953,663	23,411	1709,982	3	200,602	200,602	99,712	0	0	0	0	0	0	0
10:39:35	-43,225	1711,881	9,99	9,961	7,897	2,184	2,186	21	953,663	23,411	1709,984	3	200,602	200,602	99,712	0	0	0	0	0	0	0
10:39:35	43,225	1712,314	10,039	10,009	7,897	2,188	2,186	21	953,663	23,411	1709,986	3	200,602	200,602	99,712	0	0	0	0	0	0	0
10:39:35	0	1712,314	10,039	9,961	7,897	2,188	2,186	21	953,663	23,411	1709,989	3	200,602	200,602	99,712	0	0	0	0	0	0	0
10:39:35	-84,948	1711,464	10,039	9,961	7,892	2,18	2,186	21	953,663	23,411	1709,99	3	200,602	200,602	99,712	0	0	0	0	0	0	0
10:39:36	0	1711,464	10,039	9,961	7,892	2,18	2,186	21	953,663	23,411	1709,992	3	200,602	200,602	99,712	0	0	0	0	0	0	0
10:39:36	0	1711,464	10,039	9,961	7,892	2,18	2,186	21	953,663	23,411	1709,993	3	200,451	200,451	99,711	0	0	0	0	0	0	0
10:39:36	0	1711,464	10,039	9,961	7,892	2,18	2,185	21	953,663	23,411	1709,995	3	200,451	200,451	99,711	0	0	0	0	0	0	0
10:39:36	-43,212	1711,032	9,99	9,961	7,892	2,175	2,185	21	953,663	23,411	1709,996	3	200,451	200,451	99,711	0	0	0	0	0	0	0
10:39:36	129,638	1712,328	10,136	10,009	7,892	2,188	2,185	21	953,663	23,411	1709,998	3	200,451	200,451	99,711	0	0	0	0	0	0	0
10:39:36	344,348	1715,772	10,429	10,498	7,897	2,224	2,186	21	953,663	23,411	1710,004	3	200,451	200,451	99,711	0	0	0	0	0	0	0
10:39:36	173,01	1717,502	10,625	10,693	7,897	2,242	2,187	21	953,663	23,411	1710,011	3	200,451	200,451	99,711	0	0	0	0	0	0	0
10:39:36	471,484	1722,217	10,966	11,23	7,907	2,29	2,189	21	953,663	23,411	1710,023	3	200,451	200,451	99,711	0	0	0	0	0	0	0
10:39:36	560,229	1727,819	11,504	11,767	7,912	2,348	2,192	21	953,663	23,411	1710,041	3	200,451	200,451	99,711	0	0	0	0	0	0	0
10:39:36	1039,599	1738,215	12,48	12,89	7,921	2,455	2,197	21	953,663	23,411	1710,07	3	200,451	200,451	99,711	0	0	0	0	0	0	0
10:39:36	860,022	1746,815	13,164	13,916	7,936	2,544	2,204	21	953,663	23,411	1710,106	3	200,451	200,451	99,711	0	0	0	0	0	0	0
10:39:36	990,759	1756,723	13,896	14,99	7,955	2,646	2,213	21	953,663	23,411	1710,153	3	200,451	200,451	99,711	0	0	0	0	0	0	0
10:39:36	1246,606	1769,189	14,726	15,722	7,983	2,775	2,224	21	953,663	23,411	1710,212	3	200,451	200,451	99,711	0	0	0	0	0	0	0
10:39:36	1118,249	1780,371	15,41	16,748	8,012	2,89	2,237	21	953,663	23,411	1710,282	3	200,451	200,451	99,711	0	0	0	0	0	0	0
10:39:36	1105,7	1791,428	15,898	17,578	8,05	3,004	2,252	21	953,663	23,411	1710,363	3	200,451	200,451	99,711	0	0	0	0	0	0	0
10:39:36	1420,959	1805,638	16,728	18,506	8,088	3,15	2,27	21	953,663	23,411	1710,458	3	200,451	200,451	99,711	0	0	0	0	0	0	0
10:39:36	1503,405	1820,672	17,558	19,678	8,131	3,305	2,29	21	953,663	23,411	1710,569	3	200,451	200,451	99,711	0	0	0	0	0	0	0
10:39:36	1394,751	1834,62	18,291	20,605	8,172	3,449	2,313	21	953,663	23,411	1710,693	3	200,451	200,451	99,711	0	0	0	0	0	0	0
10:39:36	1333,789	1847,957	19,023	21,582	8,21	3,587	2,338	21	953,663	23,411	1710,83	3	200,451	200,451	99,711	0	0	0	0	0	0	0
10:39:36	1727,539	1865,233	20,146	22,51	8,25	3,765	2,366	21	953,663	23,411	1710,984	3	200,451	200,451	99,711	0	0	0	0	0	0	0
10:39:36	1834,68	1883,58	21,465	23,828	8,286	3,954	2,397	21	953,663	23,411	1711,157	3	200,451	200,451	99,711	0	0	0	0	0	0	0
10:39:36	1793,396	1901,514	22,783	25,049	8,319	4,139	2,431	21	953,663	23,411	1711,347	3	200,451	200,451	99,711	0	0	0	0	0	0	0
10:39:36	1635,205	1917,866	23,808	26,269	8,359	4,307	2,468	21	953,663	23,411	1711,554	3	200,451	200,451	99,711	0	0	0	0	0	0	0
10:39:36	1890,441	1936,77	25,078	27,344	8,399	4,502	2,508	21	953,663	23,411	1711,779	3	200,451	200,451	99,711	0	0	0	0	0	0	0
10:39:36	1489,636	1951,666	25,859	28,174	8,443	4,656	2,55	21	953,663	23,411	1712,019	3	200,451	200,451	99,711	0	0	0	0	0	0	0
10:39:36	1449,987	1966,166	26,543	28,516	8,489	4,805	2,594	21	953,663	23,411	1712,273	3	200,451	200,451	99,711	0	0	0	0	0	0	0
10:39:36	1538,501	1981,551	27,324	29,98	8,534	4,964	2,64	21	953,663	23,411	1712,542	3	200,451	200,451	99,711	0	0	0	0	0	0	0
10:39:36	1577,209	1997,323	28,154	30,762	8,58	5,127	2,689	21	953,663	23,411	1712,827	3	200,451	200,451	99,711	0	0	0	0	0	0	0
10:39:36	1731,75	2014,641	29,131	31,738	8,626	5,305	2,741	21	953,663	23,411	1713,129	3	200,451	200,451	99,711	0	0	0	0	0	0	0
10:39:36	1400,17	2028,643	29,814	32,373	8,669	5,449	2,794	21	953,663	23,411	1713,444	3	200,451	200,451	99,711	0	0	0	0	0	0	0
10:39:36	1933,96	2047,982	31,182	33,545	8,706	5,649	2,85	21	953,663	23,411	1713,779	3	200,451	200,451	99,711	0	0	0	0	0	0	0
10:39:36	1589,282	2063,875	32,158	34,375	8,743	5,813	2,908	21	953,663	23,411	1714,129	2,9	200,451	200,451	99,711	0	0	0	0	0	0	0
10:39:36	1788,916	2081,764	33,33	35,254	8,782	5,997	2,968	21	953,663	23,411	1714,496	2,9	200,451	200,451	99,711	0	0	0	0	0	0	0
10:39:36	1289,379	2094,658	34,063	36,279	8,815	6,13	3,03	21	953,663	23,411	1714,877	2,9	200,451	200,451	99,711	0	0	0	0	0	0	0
10:39:36	1285,278	2107,511	34,697	36,621	8,854	6,263	3,094	21	953,663	23,411	1715,269	2,9	200,451	200,451	99,711	0	0	0	0	0	0	0
10:39:36	1374,78	2121,259	35,332	37,158	8,897	6,404	3,159	21	953,663	23,411	1715,675	2,9	200,451	200,451	99,711	0	0	0	0	0	0	0
10:39:36	1286,694	2134,126	35,869	37,695	8,94	6,537	3,225	21	953,663	23,411	1716,094	2,9	200,451	200,451	99,711	0	0	0	0	0	0	0
10:39:36	967,041	2143,796	36,162	37,744	8,978	6,637	3,292	21	953,663	23,411	1716,521	2,9	200,451	200,451	99,711	0	0	0	0	0	0	0
10:39:36	1289,477	2156,691	36,797	38,086	9,017	6,77	3,36	21	953,663	23,411	1716,962	2,9	200,451	200,451	99,711	0	0	0	0	0	0	0
10:39:36	1387,548	2170,566	37,627	38,916	9,05	6,913	3,43	21	953,663	23,411	1717,415	2,9	200,451	200,451	99,711	0	0	0	0	0	0	0
10:39:36	1215,21	2182,718	38,262	39,6	9,084	7,038	3,5	21	953,663	23,411	1717,881	2,9	200,451	200,451	99,711	0	0	0	0	0	0	0
10:39:36	1170,141	2194,42	39,043	39,99	9,108	7,158	3,572	21	953,663	23,411	1718,357	2,8	200,451	200,451	99,711	0	0	0	0	0	0	0
10:39:36	1162,939	2206,049	39,824	40,625	9,131	7,278	3,645	21	953,663	23,411	1718,845	2,8	200,451	200,451	99,711	0	0	0	0	0	0	0
10:39:36	1145,556	2217,505	40,654	41,358	9,15	7,396	3,718	21	953,663	23,411	1719,343	2,8	200,451	200,451	99,711	0	0	0	0	0	0	0
10:39:36	1074,047	2228,245	41,436	42,139	9,169	7,507	3,793	21	953,663	23,411	1719,852	2,8	200,451	200,451	99,711	0	0	0	0	0	0	0
10:39:36	567,7	2233,922	41,68	42,188	9,187	7,566	3,867	21	953,663	23,411	1720,366	2,8	200,451	200,451	99,711	0	0	0	0	0	0	0
10:39:36	902,563	2242,948	42,266	42,578	9,206	7,659	3,941	21	953,663	23,411	1720,889	2,8	200,451	200,451	99,711	0	0	0	0	0	0	0
10:39:36	593,261	2248,88	42,608	42,871	9,22	7,72	4,015	21	953,663	23,411	1721,417	2,8	200,451	200,451	99,711	0	0	0	0	0	0	0
10:39:36	461,987	2253,5	42,754	43,018	9,238	7,768	4,089	21	953,663	23,411	1721,949	2,8	200,451	200,451	99,711	0	0	0	0	0	0	0
10:39:36	462,329	2258,124	42,949	43,213	9,253	7,815	4,162	21	953,663	23,411	1722,485	2,8	200,451	200,451	99,711	0	0	0	0	0	0	0
10:39:36	541,626	2263,54	43,242	43,262	9,268	7,871	4,234	21	953,663	23,411	1723,026	2,8	200,451	200,451	99,711	0	0	0	0	0	0	0
10:39:36	390,747	2267,447	43,486	43,604	9,276	7,911	4,306	21	953,663	23,411	1723,571	2,7	200,451	200,451	99,711	0	0	0	0	0	0	0
10:39:36	624,072	2273,688	43,975	43,994	9,285	7,976	4,378	21	953,663	23,411	1724,121	2,7	200,451	200,451	99,711	0	0	0	0	0	0	0
10:39:36	537,841	2279,067	44,463	44,58	9,289	8,031	4,45	21	953,663	23,411	1724,676	2,7	200,451	200,451	99,711	0	0	0	0	0	0	0
10:39:36	189,77	2280,964	44,61	44,58	9,291	8,051	4,521	21	953,663	23,411	1725,232	2,7	200,451	200,451	99,711	0	0	0	0	0	0	0
10:39:36	68,847	2281,653	44,61	44,629	9,295	8,058	4,59	21	953,663	23,411	1725,789	2,7	200,451	200,451	99,711	0	0	0	0	0	0	0
10:39:36	69,018	2282,343	44,61	44,434	9,299	8,065	4,658	21	953,663	23,411	1726,345	2,7	200,451	200,451	99,711	0	0	0	0	0	0	0
10:39:36	0	2282,343	44,61	44,434	9,299	8,065	4,725	21	953,663	23,411	1726,901	2,7	200,451	200,451	99,711	0	0	0	0	0	0	0
10:39:36	-124,218	2281,101	44,463	44,287	9,3	8,052	4,79	21	953,663	23,411	1727,456	2,7	200,451	200,451	99,711	0	0	0	0	0	0	0
10:39:36	-187,695	2279,224	44,268	44,092	9,3	8,033	4,854	21	953,663	23,411	1728,007	2,7	200,451	200,451	99,711	0	0	0	0	0	0	0
10:39:36	-298,022	2276,244	43,975	43,799	9,299	8,002	4,915	21	953,663	23,411	1728,556	2,7	200,451	200,451	99,711	0	0	0	0	0	0	0
10:39:36	0	2276,244	43,975	43,945	9,299	8,002	4,976	21	953,663	23,411	1729,103	2,5	200,451	200,451	99,711	0	0	0	0	0	0	0
10:39:36	-303,417	2273,209	43,731	43,701	9,295	7,971	5,035	21	953,663	23,411	1729,648	2,5	200,451	200,451	99,711	0	0	0	0	0	0	0
10:39:36	38,549	2273,595	43,877	43,604	9,289	7,975	5,092	21	953,663	23,411	1730,191	2,5	200,451	200,451	99,711	0	0	0	0	0	0	0
10:39:36	-225,048	2271,344	43,731	43,604	9,285	7,952	5,148	21	953,663	23,411	1730,733	2,5	200,451	200,451	99,711	0	0	0	0	0	0	0
10:39:36	-226,147	2269,083	43,584	43,457	9,28	7,928	5,203	21	953,663	23,411	1731,271	2,5	200,451	200,451	99,711	0	0	0	0	0	0	0
10:39:36	-397,705	2265,106	43,242	43,067	9,276	7,887	5,256	21	953,663	23,411	1731,805	2,5	200,451	200,451	99,711	0	0	0	0	0	0	0
10:39:36	101,831	2266,124	43,438	43,115	9,272	7,898	5,307	21	953,663	23,411	1732,339	2,5	200,451	200,451	99,711	0	0	0	0	0	0	0
10:39:36	-343,408	2262,69	43,096	42,92	9,271	7,862	5,357	21	953,663	23,411	1732,87	2,5	200,451	200,451	99,711	0	0	0	0	0	0	0
10:39:36	-258,276	2260,107	42,901	42,725	9,267	7,836	5,406	21	953,663	23,411	1733,397	2,5	200,451	200,451	99,711	0	0	0	0	0	0	0
10:39:36	-280,712	2257,3	42,608	42,383	9,267	7,807	5,453	21	953,663	23,411	1733,921	2,5	200,451	200,451	99,711	0	0	0	0	0	0	0
10:39:36	-211,206	2255,188	42,461	42,383	9,263	7,785	5,499	21	953,663	23,411	1734,442	2,4	200,451	200,451	99,711	0	0	0	0	0	0	0
10:39:36	-46,728	2254,721	42,412	42,236	9,263	7,78	5,544	21	953,663	23,411	1734,962	2,4	200,451	200,451	99,711	0	0	0	0	0	0	0
10:39:36	-109,13	2253,63	42,315	42,236	9,262	7,769	5,587	21	953,663	23,411	1735,481	2,4	200,451	200,451	99,711	0	0	0	0	0	0	0
10:39:36	-86,499	2252,765	42,315	42,188	9,257	7,76	5,63	21	953,663	23,411	1735,998	2,4	200,451	200,451	99,711	0	0	0	0	0	0	0
10:39:36	-227,758	2250,487	42,168	42,041	9,252	7,736	5,671	21	953,663	23,411	1736,513	2,4	200,451	200,451	99,711	0	0	0	0	0	0	0
10:39:36	0	2250,487	42,168	42,188	9,252	7,736	5,712	21	953,663	23,411	1737,027	2,4	200,451	200,451	99,711	0	0	0	0	0	0	0
10:39:36	-154,516	2248,942	42,022	41,992	9,252	7,721	5,751	21	953,663	23,411	1737,539	2,4	200,451	200,451	99,711	0	0	0	0	0	0	0
10:39:36	-56,494	2248,377	42,022	42,041	9,249	7,715	5,79	21	953,663	23,411	1738,05	2,4	200,451	200,451	99,711	0	0	0	0	0	0	0
10:39:36	-109,082	2247,286	41,924	41,651	9,248	7,703	5,827	21	953,663	23,411	1738,559	2,4	200,451	200,451	99,711	0	0	0	0	0	0	0
10:39:36	93,432	2248,22	42,022	42,041	9,248	7,713	5,864	21	953,663	23,411	1739,069	2,4	200,451	200,451	99,711	0	0	0	0	0	0	0
10:39:36	373,803	2251,958	42,412	42,578	9,248	7,752	5,901	21	953,663	23,411	1739,581	2,2	200,451	200,451	99,711	0	0	0	0	0	0	0
10:39:36	-460,253	2247,356	42,022	42,041	9,243	7,704	5,936	21	953,663	23,411	1740,089	2,2	200,451	200,451	99,711	0	0	0	0	0	0	0
10:39:36	-46,728	2246,889	41,973	41,895	9,243	7,699	5,971	21	953,663	23,411	1740,596	2,2	200,451	200,451	99,711	0	0	0	0	0	0	0
10:39:36	32,348	2247,212	42,022	41,895	9,242	7,703	6,005	21	953,663	23,411	1741,103	2,2	200,451	200,451	99,711	0	0	0	0	0	0	0
10:39:36	-151,147	2245,701	41,924	41,797	9,239	7,687	6,038	21	953,663	23,411	1741,607	2,2	200,451	200,451	99,711	0	0	0	0	0	0	0
10:39:36	-14,355	2245,557	41,924	41,651	9,238	7,686	6,07	21	953,663	23,411	1742,111	2,2	200,451	200,451	99,711	0	0	0	0	0	0	0
10:39:36	-93,383	2244,623	41,826	41,699	9,238	7,676	6,102	21	953,663	23,411	1742,614	2,2	200,451	200,451	99,711	0	0	0	0	0	0	0
10:39:36	0	2244,623	41,826	41,602	9,238	7,676	6,133	21	953,663	23,411	1743,116	2,2	200,451	200,451	99,711	0	0	0	0	0	0	0
10:39:36	0	2244,623	41,826	41,846	9,238	7,676	6,163	21	953,663	23,411	1743,617	2,2	200,451	200,451	99,711	0	0	0	0	0	0	0
10:39:36	0	2244,623	41,826	41,797	9,238	7,676	6,193	21	953,663	23,411	1744,118	2,2	200,451	200,451	99,711	0	0	0	0	0	0	0
10:39:36	-140,063	2243,223	41,68	41,504	9,238	7,662	6,221	21,5	952,233	23,411	1744,617	2,1	200,451	200,451	99,711	0	0	0	0	0	0	0
10:39:36	-32,617	2242,896	41,631	41,26	9,238	7,658	6,249	21,5	952,233	23,411	1745,116	2,1	200,451	200,451	99,711	0	0	0	0	0	0	0
10:39:36	-125,683	2241,64	41,485	41,26	9,239	7,645	6,277	21,5	952,233	23,411	1745,612	2,1	200,451	200,451	99,711	0	0	0	0	0	0	0
10:39:36	25,39	2241,893	41,436	41,309	9,243	7,648	6,304	21,5	952,233	23,411	1746,108	2,1	200,451	200,451	99,711	0	0	0	0	0	0	0
10:39:36	93,383	2242,827	41,533	41,455	9,243	7,658	6,33	21,5	952,233	23,411	1746,605	2,1	200,451	200,451	99,711	0	0	0	0	0	0	0
10:39:36	280,2	2245,629	41,826	41,846	9,243	7,686	6,357	21,5	952,233	23,411	1747,104	2,1	200,451	200,451	99,711	0	0	0	0	0	0	0
10:39:36	265,966	2248,289	42,119	42,188	9,242	7,714	6,383	21,5	952,233	23,411	1747,605	2,1	200,451	200,451	99,711	0	0	0	0	0	0	0
10:39:36	-151,196	2246,777	42,022	41,992	9,239	7,698	6,409	21,5	952,233	23,411	1748,104	2,1	200,451	200,451	99,711	0	0	0	0	0	0	0
10:39:36	-14,379	2246,633	42,022	41,846	9,238	7,697	6,435	21,5	952,233	23,411	1748,603	2,1	200,451	200,451	99,711	0	0	0	0	0	0	0
10:39:36	93,457	2247,568	42,119	42,041	9,238	7,706	6,459	21,5	952,233	23,411	1749,102	2,1	200,451	200,451	99,711	0	0	0	0	0	0	0
10:39:36	-280,297	2244,765	41,826	41,699	9,238	7,677	6,483	21,5	952,233	23,411	1749,598	2	205,142	205,142	99,73	0	0	0	0	0	0	0
10:39:36	186,84	2246,633	42,022	42,139	9,238	7,697	6,507	21,5	952,233	23,411	1750,095	2	205,142	205,142	99,73	0	0	0	0	0	0	0
10:39:37	-172,509	2244,908	41,826	41,699	9,239	7,679	6,53	21,5	952,233	23,411	1750,589	2	205,142	205,142	99,73	0	0	0	0	0	0	0
10:39:37	-129,052	2243,618	41,631	41,651	9,242	7,666	6,552	21,5	952,233	23,411	1751,082	2	205,142	205,142	99,73	0	0	0	0	0	0	0
10:39:37	46,704	2244,085	41,68	41,699	9,242	7,67	6,574	21,5	952,233	23,411	1751,575	2	205,142	205,142	99,73	0	0	0	0	0	0	0
10:39:37	-46,704	2243,618	41,631	41,358	9,242	7,666	6,596	21,5	952,233	23,411	1752,068	2	205,142	205,142	99,73	0	0	0	0	0	0	0
10:39:37	280,249	2246,42	41,924	41,651	9,242	7,695	6,617	21,5	952,233	23,411	1752,562	2	205,142	205,142	99,73	0	0	0	0	0	0	0
10:39:37	-233,544	2244,085	41,68	41,651	9,242	7,67	6,638	21,5	952,233	23,411	1753,053	2	205,142	205,142	99,73	0	0	0	0	0	0	0
10:39:37	233,544	2246,42	41,924	42,041	9,242	7,695	6,659	21,5	952,233	23,411	1753,547	2	205,142	205,142	99,73	0	0	0	0	0	0	0
10:39:37	107,788	2247,498	42,022	42,188	9,243	7,706	6,679	21,5	952,233	23,411	1754,041	2	205,142	205,142	99,73	0	0	0	0	0	0	0
10:39:37	-186,865	2245,629	41,826	41,699	9,243	7,686	6,699	21,5	952,233	23,411	1754,532	1,8	205,142	205,142	99,73	0	0	0	0	0	0	0
10:39:37	0	2245,629	41,826	41,699	9,243	7,686	6,718	21,5	952,233	23,411	1755,023	1,8	205,142	205,142	99,73	0	0	0	0	0	0	0
10:39:37	0	2245,629	41,826	41,699	9,243	7,686	6,737	21,5	952,233	23,411	1755,514	1,8	205,142	205,142	99,73	0	0	0	0	0	0	0
10:39:37	93,432	2246,564	41,924	41,699	9,243	7,696	6,756	21,5	952,233	23,411	1756,005	1,8	205,142	205,142	99,73	0	0	0	0	0	0	0
10:39:37	46,704	2247,031	41,973	41,797	9,243	7,701	6,775	21,5	952,233	23,411	1756,496	1,8	205,142	205,142	99,73	0	0	0	0	0	0	0
10:39:37	0	2247,031	41,973	41,895	9,243	7,701	6,793	21,5	952,233	23,411	1756,987	1,8	205,142	205,142	99,73	0	0	0	0	0	0	0
10:39:37	-25,366	2246,777	42,022	42,139	9,239	7,698	6,81	21,5	952,233	23,411	1757,476	1,8	205,142	205,142	99,73	0	0	0	0	0	0	0
10:39:37	-233,593	2244,441	41,777	41,602	9,239	7,674	6,827	21,5	952,233	23,411	1757,964	1,8	205,142	205,142	99,73	0	0	0	0	0	0	0
10:39:37	140,161	2245,843	41,924	41,797	9,239	7,689	6,844	21,5	952,233	23,411	1758,451	1,8	205,142	205,142	99,73	0	0	0	0	0	0	0
10:39:37	104,467	2246,887	41,973	42,041	9,242	7,699	6,861	21,5	952,233	23,411	1758,94	1,8	205,142	205,142	99,73	0	0	0	0	0	0	0
10:39:37	-46,728	2246,42	41,924	41,797	9,242	7,695	6,877	21,5	952,233	23,411	1759,427	1,7	205,142	205,142	99,73	0	0	0	0	0	0	0
10:39:37	-233,544	2244,085	41,68	41,504	9,242	7,67	6,893	21,5	952,233	23,411	1759,912	1,7	205,142	205,142	99,73	0	0	0	0	0	0	0
10:39:37	233,544	2246,42	41,924	41,895	9,242	7,695	6,909	21,5	952,233	23,411	1760,399	1,7	205,142	205,142	99,73	0	0	0	0	0	0	0
10:39:37	-140,136	2245,019	41,777	41,602	9,242	7,68	6,924	21,5	952,233	23,411	1760,883	1,7	205,142	205,142	99,73	0	0	0	0	0	0	0
10:39:37	-197,851	2243,04	41,631	41,455	9,239	7,66	6,938	21,5	952,233	23,411	1761,365	1,7	205,142	205,142	99,73	0	0	0	0	0	0	0
10:39:37	186,792	2244,908	41,826	41,992	9,239	7,679	6,953	21,5	952,233	23,411	1761,849	1,7	205,142	205,142	99,73	0	0	0	0	0	0	0
10:39:37	0	2244,908	41,826	41,699	9,239	7,679	6,967	21,5	952,233	23,411	1762,332	1,7	205,142	205,142	99,73	0	0	0	0	0	0	0
10:39:37	0	2244,908	41,826	41,846	9,239	7,679	6,981	21,5	952,233	23,411	1762,814	1,7	205,142	205,142	99,73	0	0	0	0	0	0	0
10:39:37	-140,087	2243,507	41,68	41,651	9,239	7,665	6,994	21,5	952,233	23,411	1763,295	1,7	205,142	205,142	99,73	0	0	0	0	0	0	0
10:39:37	11,035	2243,618	41,631	41,309	9,242	7,666	7,008	21,5	952,233	23,411	1763,775	1,7	205,142	205,142	99,73	0	0	0	0	0	0	0
10:39:37	140,112	2245,019	41,777	41,699	9,242	7,68	7,021	21,5	952,233	23,411	1764,257	1,6	205,142	205,142	99,73	0	0	0	0	0	0	0
10:39:37	-57,763	2244,441	41,777	41,699	9,239	7,674	7,034	21,5	952,233	23,411	1764,737	1,6	205,142	205,142	99,73	0	0	0	0	0	0	0
10:39:37	46,704	2244,908	41,826	41,699	9,239	7,679	7,046	21,5	952,233	23,411	1765,217	1,6	205,142	205,142	99,73	0	0	0	0	0	0	0
10:39:37	0	2244,908	41,826	41,651	9,239	7,679	7,059	21,5	952,233	23,411	1765,697	1,6	205,142	205,142	99,73	0	0	0	0	0	0	0
10:39:37	186,889	2246,777	42,022	41,992	9,239	7,698	7,071	21,5	952,233	23,411	1766,178	1,6	205,142	205,142	99,73	0	0	0	0	0	0	0
10:39:37	-233,593	2244,441	41,777	41,602	9,239	7,674	7,083	21,5	952,233	23,411	1766,656	1,6	205,142	205,142	99,73	0	0	0	0	0	0	0
10:39:37	57,763	2245,019	41,777	41,651	9,242	7,68	7,095	21,5	952,233	23,411	1767,135	1,6	205,142	205,142	99,73	0	0	0	0	0	0	0
10:39:37	0	2245,019	41,777	41,651	9,242	7,68	7,106	21,5	952,233	23,411	1767,612	1,6	205,142	205,142	99,73	0	0	0	0	0	0	0
10:39:37	-125,756	2243,761	41,631	41,455	9,243	7,667	7,117	21,5	952,233	23,411	1768,089	1,6	205,142	205,142	99,73	0	0	0	0	0	0	0
10:39:37	265,893	2246,42	41,924	41,846	9,242	7,695	7,128	21,5	952,233	23,411	1768,567	1,6	205,142	205,142	99,73	0	0	0	0	0	0	0
10:39:37	-140,136	2245,019	41,777	41,846	9,242	7,68	7,139	21,5	952,233	23,411	1769,043	1,4	205,142	205,142	99,73	0	0	0	0	0	0	0
10:39:37	46,704	2245,486	41,826	41,602	9,242	7,685	7,15	21,5	952,233	23,411	1769,52	1,4	205,142	205,142	99,73	0	0	0	0	0	0	0
10:39:37	-186,816	2243,618	41,631	41,504	9,242	7,666	7,16	21,5	952,233	23,411	1769,994	1,4	205,142	205,142	99,73	0	0	0	0	0	0	0
10:39:37	294,604	2246,564	41,924	41,602	9,243	7,696	7,171	21,5	952,233	23,411	1770,47	1,4	205,142	205,142	99,73	0	0	0	0	0	0	0
10:39:37	-140,161	2245,162	41,777	41,797	9,243	7,682	7,181	21,5	952,233	23,411	1770,945	1,4	205,142	205,142	99,73	0	0	0	0	0	0	0
10:39:37	140,161	2246,564	41,924	41,992	9,243	7,696	7,191	21,5	952,233	23,411	1771,421	1,4	205,142	205,142	99,73	0	0	0	0	0	0	0
10:39:37	46,704	2247,031	41,973	42,041	9,243	7,701	7,201	21,5	952,233	23,411	1771,896	1,4	205,142	205,142	99,73	0	0	0	0	0	0	0
10:39:37	-140,136	2245,629	41,826	41,797	9,243	7,686	7,21	21,5	952,233	23,411	1772,37	1,4	205,142	205,142	99,73	0	0	0	0	0	0	0
10:39:37	21,337	2245,843	41,924	41,797	9,239	7,689	7,22	21,5	952,233	23,411	1772,844	1,4	205,142	205,142	99,73	0	0	0	0	0	0	0
10:39:37	-140,161	2244,441	41,777	41,602	9,239	7,674	7,229	21,5	952,233	23,411	1773,315	1,4	205,142	205,142	99,73	0	0	0	0	0	0	0
10:39:37	32,373	2244,765	41,826	41,699	9,238	7,677	7,237	21,5	952,233	23,411	1773,787	1,3	205,142	205,142	99,73	0	0	0	0	0	0	0
10:39:37	-140,136	2243,363	41,68	41,699	9,238	7,663	7,246	21,5	952,233	23,411	1774,256	1,3	205,142	205,142	99,73	0	0	0	0	0	0	0
10:39:37	-140,063	2241,963	41,533	41,358	9,238	7,649	7,254	21,5	952,233	23,411	1774,724	1,3	205,142	205,142	99,73	0	0	0	0	0	0	0
10:39:37	280,2	2244,765	41,826	41,651	9,238	7,677	7,262	21,5	952,233	23,411	1775,194	1,3	205,142	205,142	99,73	0	0	0	0	0	0	0
10:39:37	-326,904	2241,496	41,485	41,309	9,238	7,644	7,269	21,5	952,233	23,411	1775,66	1,3	205,142	205,142	99,73	0	0	0	0	0	0	0
10:39:37	201,147	2243,507	41,68	41,602	9,239	7,665	7,277	21,5	952,233	23,411	1776,128	1,3	205,142	205,142	99,73	0	0	0	0	0	0	0
10:39:37	93,383	2244,441	41,777	41,797	9,239	7,674	7,285	21,5	952,233	23,411	1776,597	1,3	205,142	205,142	99,73	0	0	0	0	0	0	0
10:39:37	46,704	2244,908	41,826	41,846	9,239	7,679	7,293	21,5	952,233	23,411	1777,065	1,3	205,142	205,142	99,73	0	0	0	0	0	0	0
10:39:37	0	2244,908	41,826	41,846	9,239	7,679	7,3	21,5	952,233	23,411	1777,533	1,3	205,142	205,142	99,73	0	0	0	0	0	0	0
10:39:37	57,763	2245,486	41,826	41,699	9,242	7,685	7,308	21,5	952,233	23,411	1778,001	1,3	205,142	205,142	99,73	0	0	0	0	0	0	0
10:39:37	-172,46	2243,761	41,631	41,504	9,243	7,667	7,315	21,5	952,233	23,411	1778,467	1,2	205,142	205,142	99,73	0	0	0	0	0	0	0
10:39:37	46,679	2244,228	41,68	41,602	9,243	7,672	7,322	21,5	952,233	23,411	1778,932	1,2	205,142	205,142	99,73	0	0	0	0	0	0	0
10:39:37	93,408	2245,162	41,777	41,699	9,243	7,682	7,329	21,5	952,233	23,411	1779,399	1,2	205,142	205,142	99,73	0	0	0	0	0	0	0
10:39:37	0	2245,162	41,777	41,699	9,243	7,682	7,336	21,5	952,233	23,411	1779,864	1,2	205,142	205,142	99,73	0	0	0	0	0	0	0
10:39:37	233,593	2247,498	42,022	42,139	9,243	7,706	7,343	21,5	952,233	23,411	1780,332	1,2	205,142	205,142	99,73	0	0	0	0	0	0	0
10:39:37	0	2247,498	42,022	42,041	9,243	7,706	7,35	21,5	952,233	23,411	1780,799	1,2	205,142	205,142	99,73	0	0	0	0	0	0	0
10:39:37	-14,355	2247,354	42,022	42,041	9,242	7,704	7,357	21,5	952,233	23,411	1781,266	1,2	205,142	205,142	99,73	0	0	0	0	0	0	0
10:39:37	-46,704	2246,887	41,973	41,895	9,242	7,699	7,364	21,5	952,233	23,411	1781,731	1,2	205,142	205,142	99,73	0	0	0	0	0	0	0
10:39:37	-125,805	2245,629	41,826	41,797	9,243	7,686	7,37	21,5	952,233	23,411	1782,195	1,2	205,142	205,142	99,73	0	0	0	0	0	0	0
10:39:37	125,805	2246,887	41,973	42,041	9,242	7,699	7,377	21,5	952,233	23,411	1782,66	1,2	205,142	205,142	99,73	0	0	0	0	0	0	0
10:39:37	0	2246,887	41,973	42,041	9,242	7,699	7,383	21,5	952,233	23,411	1783,124	1	205,142	205,142	99,73	0	0	0	0	0	0	0
10:39:37	46,704	2247,354	42,022	42,041	9,242	7,704	7,389	21,5	952,233	23,411	1783,589	1	205,142	205,142	99,73	0	0	0	0	0	0	0
10:39:37	-384,716	2243,507	41,68	41,602	9,239	7,665	7,395	21,5	952,233	23,411	1784,049	1	205,142	205,142	99,73	0	0	0	0	0	0	0
10:39:37	140,087	2244,908	41,826	41,846	9,239	7,679	7,4	21,5	952,233	23,411	1784,509	1	205,142	205,142	99,73	0	0	0	0	0	0	0
10:39:37	-46,704	2244,441	41,777	41,602	9,239	7,674	7,406	21,5	952,233	23,411	1784,969	1	205,142	205,142	99,73	0	0	0	0	0	0	0
10:39:37	57,763	2245,019	41,777	41,846	9,242	7,68	7,411	21,5	952,233	23,411	1785,429	1	205,142	205,142	99,73	0	0	0	0	0	0	0
10:39:37	14,331	2245,162	41,777	41,699	9,243	7,682	7,416	21,5	952,233	23,411	1785,889	1	205,142	205,142	99,73	0	0	0	0	0	0	0
10:39:37	-93,408	2244,228	41,68	41,699	9,243	7,672	7,421	21,5	952,233	23,411	1786,347	1	205,142	205,142	99,73	0	0	0	0	0	0	0
10:39:37	93,408	2245,162	41,777	41,699	9,243	7,682	7,426	21,5	952,233	23,411	1786,806	1	205,142	205,142	99,73	0	0	0	0	0	0	0
10:39:37	-280,175	2242,36	41,485	41,358	9,243	7,653	7,431	21,5	952,233	23,411	1787,262	1	205,142	205,142	99,73	0	0	0	0	0	0	0
10:39:37	154,418	2243,904	41,631	41,602	9,244	7,669	7,435	21,5	952,233	23,411	1787,718	0,9	205,142	205,142	99,73	0	0	0	0	0	0	0
10:39:37	32,348	2244,228	41,68	41,651	9,243	7,672	7,44	21,5	952,233	23,411	1788,175	0,9	205,142	205,142	99,73	0	0	0	0	0	0	0
10:39:37	0	2244,228	41,68	41,651	9,243	7,672	7,445	21,5	952,233	23,411	1788,631	0,9	205,142	205,142	99,73	0	0	0	0	0	0	0
10:39:37	-46,679	2243,761	41,631	41,455	9,243	7,667	7,449	21,5	952,233	23,411	1789,086	0,9	205,142	205,142	99,73	0	0	0	0	0	0	0
10:39:37	46,679	2244,228	41,68	41,358	9,243	7,672	7,453	21,5	952,233	23,411	1789,541	0,9	205,142	205,142	99,73	0	0	0	0	0	0	0
10:39:37	140,136	2245,629	41,826	41,846	9,243	7,686	7,458	21,5	952,233	23,411	1789,998	0,9	205,142	205,142	99,73	0	0	0	0	0	0	0
10:39:37	-186,816	2243,761	41,631	41,455	9,243	7,667	7,462	21,5	952,233	23,411	1790,451	0,9	205,142	205,142	99,73	0	0	0	0	0	0	0
10:39:37	280,249	2246,564	41,924	41,846	9,243	7,696	7,467	21,5	952,233	23,411	1790,908	0,9	205,142	205,142	99,73	0	0	0	0	0	0	0
10:39:37	46,704	2247,031	41,973	41,992	9,243	7,701	7,471	21,5	952,233	23,411	1791,364	0,9	205,142	205,142	99,73	0	0	0	0	0	0	0
10:39:37	-140,136	2245,629	41,826	41,651	9,243	7,686	7,475	21,5	952,233	23,411	1791,818	0,9	205,142	205,142	99,73	0	0	0	0	0	0	0
10:39:37	-46,728	2245,162	41,777	41,699	9,243	7,682	7,479	21,7	952,233	23,411	1792,271	0,8	205,142	205,142	99,73	0	0	0	0	0	0	0
10:39:37	46,728	2245,629	41,826	41,895	9,243	7,686	7,484	21,7	952,233	23,411	1792,724	0,8	205,142	205,142	99,73	0	0	0	0	0	0	0
10:39:37	154,492	2247,174	41,973	41,895	9,244	7,702	7,488	21,7	952,233	23,411	1793,179	0,8	205,142	205,142	99,73	0	0	0	0	0	0	0
10:39:37	32,373	2247,498	42,022	41,895	9,243	7,706	7,492	21,7	952,233	23,411	1793,633	0,8	205,142	205,142	99,73	0	0	0	0	0	0	0
10:39:37	-46,728	2247,031	41,973	41,846	9,243	7,701	7,496	21,7	952,233	23,411	1794,086	0,8	205,142	205,142	99,73	0	0	0	0	0	0	0
10:39:37	-46,704	2246,564	41,924	41,992	9,243	7,696	7,5	21,7	952,233	23,411	1794,539	0,8	205,142	205,142	99,73	0	0	0	0	0	0	0
10:39:37	46,704	2247,031	41,973	41,797	9,243	7,701	7,504	21,7	952,233	23,411	1794,992	0,8	205,142	205,142	99,73	0	0	0	0	0	0	0
10:39:37	-280,273	2244,228	41,68	41,651	9,243	7,672	7,507	21,7	952,233	23,411	1795,441	0,8	205,142	205,142	99,73	0	0	0	0	0	0	0
10:39:37	140,136	2245,629	41,826	41,651	9,243	7,686	7,511	21,7	952,233	23,411	1795,891	0,8	205,142	205,142	99,73	0	0	0	0	0	0	0
10:39:37	-140,136	2244,228	41,68	41,455	9,243	7,672	7,514	21,7	952,233	23,411	1796,339	0,8	205,142	205,142	99,73	0	0	0	0	0	0	0
10:39:37	14,379	2244,372	41,68	41,455	9,244	7,673	7,517	21,7	952,233	23,411	1796,787	0,7	207,109	207,109	99,738	0	0	0	0	0	0	0
10:39:38	-46,728	2243,904	41,631	41,455	9,244	7,669	7,52	21,7	952,233	23,411	1797,234	0,7	207,109	207,109	99,738	0	0	0	0	0	0	0
10:39:38	32,348	2244,228	41,68	41,455	9,243	7,672	7,523	21,7	952,233	23,411	1797,681	0,7	207,109	207,109	99,738	0	0	0	0	0	0	0
10:39:38	-466,821	2239,56	41,192	40,82	9,243	7,624	7,525	21,7	952,233	23,411	1798,123	0,7	207,109	207,109	99,738	0	0	0	0	0	0	0
10:39:38	-1133,3	2228,227	40,02	39,307	9,242	7,507	7,525	21,7	952,233	23,411	1798,553	0,7	207,109	207,109	99,738	0	0	0	0	0	0	0
10:39:38	-1302,636	2215,2	38,897	37,891	9,229	7,373	7,522	21,7	952,233	23,411	1798,97	0,7	207,109	207,109	99,738	0	0	0	0	0	0	0
10:39:38	-1341,064	2201,79	37,92	36,475	9,207	7,234	7,516	21,7	952,233	23,411	1799,373	0,7	207,109	207,109	99,738	0	0	0	0	0	0	0
10:39:38	-1015,722	2191,632	37,481	35,596	9,173	7,13	7,509	21,7	952,233	23,411	1799,765	0,7	207,109	207,109	99,738	0	0	0	0	0	0	0
10:39:38	-1501,928	2176,613	36,699	34,375	9,131	6,975	7,498	21,7	952,233	23,411	1800,142	0,7	207,109	207,109	99,738	0	0	0	0	0	0	0
10:39:38	-1003,125	2166,582	36,455	33,838	9,089	6,871	7,486	21,7	952,233	23,411	1800,508	0,7	207,109	207,109	99,738	0	0	0	0	0	0	0
10:39:38	-1608,862	2150,493	35,674	32,52	9,04	6,706	7,47	21,7	952,233	23,411	1800,858	0,6	207,109	207,109	99,738	0	0	0	0	0	0	0
10:39:38	-1639,575	2134,098	34,844	30,957	8,993	6,537	7,452	21,7	952,233	23,411	1801,192	0,6	207,109	207,109	99,738	0	0	0	0	0	0	0
10:39:38	-2340,722	2110,69	33,184	29,248	8,95	6,295	7,429	21,7	952,233	23,411	1801,501	0,6	207,109	207,109	99,738	0	0	0	0	0	0	0
10:39:38	-1417,895	2096,511	32,5	28,711	8,906	6,149	7,404	21,7	952,233	23,411	1801,796	0,6	207,109	207,109	99,738	0	0	0	0	0	0	0
10:39:38	-2654,052	2069,971	30,4	26,074	8,868	5,875	7,374	21,7	952,233	23,411	1802,065	0,6	207,109	207,109	99,738	0	0	0	0	0	0	0
10:39:38	-1269,726	2057,273	29,961	25,537	8,82	5,745	7,342	21,7	952,233	23,411	1802,32	0,6	207,109	207,109	99,738	0	0	0	0	0	0	0
10:39:38	-1805,81	2039,215	28,935	25,244	8,773	5,558	7,307	21,7	952,233	23,411	1802,557	0,6	207,109	207,109	99,738	0	0	0	0	0	0	0
10:39:38	-1709,961	2022,116	28,105	23,974	8,72	5,382	7,27	21,7	952,233	23,411	1802,776	0,6	207,109	207,109	99,738	0	0	0	0	0	0	0
10:39:38	-1645,715	2005,659	27,324	23,73	8,669	5,212	7,229	21,7	952,233	23,411	1802,979	0,6	207,109	207,109	99,738	0	0	0	0	0	0	0
10:39:38	-809,228	1997,566	27,373	23,73	8,621	5,129	7,188	21,7	952,233	23,411	1803,174	0,6	207,109	207,109	99,738	0	0	0	0	0	0	0
10:39:38	-1931,701	1978,249	26,25	22,998	8,571	4,93	7,144	21,7	952,233	23,411	1803,349	0,5	207,109	207,109	99,738	0	0	0	0	0	0	0
10:39:38	-1330,139	1964,948	25,713	22,656	8,524	4,793	7,098	21,7	952,233	23,411	1803,51	0,5	207,109	207,109	99,738	0	0	0	0	0	0	0
10:39:38	-2016,577	1944,782	24,297	21,338	8,484	4,585	7,049	21,7	952,233	23,411	1803,652	0,5	207,109	207,109	99,738	0	0	0	0	0	0	0
10:39:38	-1398,437	1930,798	23,467	19,824	8,448	4,441	6,997	21,7	952,233	23,411	1803,779	0,5	207,109	207,109	99,738	0	0	0	0	0	0	0
10:39:38	-1974,585	1911,052	21,904	19,238	8,418	4,237	6,943	21,7	952,233	23,411	1803,886	0,5	207,109	207,109	99,738	0	0	0	0	0	0	0
10:39:38	-1477,392	1896,278	20,928	17,773	8,385	4,085	6,887	21,7	952,233	23,411	1803,978	0,5	207,109	207,109	99,738	0	0	0	0	0	0	0
10:39:38	-1632,629	1879,952	19,756	16,748	8,353	3,917	6,829	21,7	952,233	23,411	1804,054	0,5	207,109	207,109	99,738	0	0	0	0	0	0	0
10:39:38	-1237,683	1867,575	19,023	17,187	8,32	3,789	6,769	21,7	952,233	23,411	1804,118	0,5	207,109	207,109	99,738	0	0	0	0	0	0	0
10:39:38	-1047,253	1857,102	18,486	16,601	8,289	3,681	6,709	21,7	952,233	23,411	1804,171	0,5	207,109	207,109	99,738	0	0	0	0	0	0	0
10:39:38	-1026,037	1846,842	17,998	15,869	8,256	3,575	6,647	21,7	952,233	23,411	1804,214	0,5	207,109	207,109	99,738	0	0	0	0	0	0	0
10:39:38	-1107,873	1835,763	17,412	15,967	8,223	3,461	6,585	21,7	952,233	23,411	1804,245	0,5	207,109	207,109	99,738	0	0	0	0	0	0	0
10:39:38	-753,491	1828,228	17,217	15,625	8,191	3,383	6,522	21,7	952,233	23,411	1804,269	0,5	207,109	207,109	99,738	0	0	0	0	0	0	0
10:39:38	-928,369	1818,945	16,728	15,478	8,163	3,288	6,459	21,7	952,233	23,411	1804,284	0,5	207,109	207,109	99,738	0	0	0	0	0	0	0
10:39:38	-929,663	1809,648	16,24	14,99	8,135	3,192	6,395	21,7	952,233	23,411	1804,289	0,5	207,109	207,109	99,738	0	0	0	0	0	0	0
10:39:38	-1109,68	1798,551	15,459	14,209	8,112	3,077	6,33	21,7	952,233	23,411	1798,551	0,5	207,109	207,109	99,738	0	0	0	0	0	0	0
10:39:38	-691,381	1791,637	14,97	14,209	8,098	3,006	6,264	21,7	952,233	23,411	1791,637	0,5	207,109	207,109	99,738	0	0	0	0	0	0	0
10:39:38	-569,323	1785,944	14,629	14,062	8,083	2,947	6,199	21,7	952,233	23,411	1785,944	0,5	207,109	207,109	99,738	0	0	0	0	0	0	0
10:39:38	-460,18	1781,342	14,384	13,867	8,069	2,9	6,135	21,7	952,233	23,411	1781,342	0,5	207,109	207,109	99,738	0	0	0	0	0	0	0
10:39:38	-602,539	1775,317	13,896	13,574	8,06	2,838	6,07	21,7	952,233	23,411	1775,317	0,5	207,109	207,109	99,738	0	0	0	0	0	0	0
10:39:38	-223,608	1773,081	13,75	13,525	8,055	2,815	6,006	21,7	952,233	23,411	1773,081	0,5	207,109	207,109	99,738	0	0	0	0	0	0	0
10:39:38	-345,788	1769,623	13,457	13,232	8,05	2,779	5,943	21,7	952,233	23,411	1769,623	1,4	207,109	207,109	99,738	0	0	0	0	0	0	0
10:39:38	-174,414	1767,879	13,261	13,037	8,05	2,761	5,881	21,7	952,233	23,411	1767,879	1,4	207,109	207,109	99,738	0	0	0	0	0	0	0
10:39:38	-261,511	1765,264	12,968	12,744	8,05	2,734	5,819	21,7	952,233	23,411	1765,264	1,4	207,109	207,109	99,738	0	0	0	0	0	0	0
10:39:38	-258,374	1762,68	12,773	12,646	8,045	2,708	5,758	21,7	952,233	23,411	1762,68	1,4	207,109	207,109	99,738	0	0	0	0	0	0	0
10:39:38	-130,664	1761,373	12,627	12,451	8,045	2,694	5,698	21,7	952,233	23,411	1761,373	1,4	207,109	207,109	99,738	0	0	0	0	0	0	0
10:39:38	-174,157	1759,632	12,431	12,158	8,045	2,676	5,639	21,7	952,233	23,411	1759,632	1,4	207,109	207,109	99,738	0	0	0	0	0	0	0
10:39:38	-83,911	1758,793	12,431	12,109	8,04	2,667	5,58	21,7	952,233	23,411	1758,793	1,4	207,109	207,109	99,738	0	0	0	0	0	0	0
10:39:38	-84,96	1757,943	12,431	12,158	8,036	2,659	5,523	21,7	952,233	23,411	1757,943	1,4	207,109	207,109	99,738	0	0	0	0	0	0	0
10:39:38	-41,455	1757,528	12,48	12,256	8,031	2,654	5,467	21,7	952,233	23,411	1757,528	1,4	207,109	207,109	99,738	0	0	0	0	0	0	0
10:39:38	-113,537	1756,393	12,529	12,353	8,022	2,643	5,411	21,7	952,233	23,411	1756,393	1,4	207,109	207,109	99,738	0	0	0	0	0	0	0
10:39:38	-6,542	1756,328	12,529	12,353	8,021	2,642	5,357	21,7	952,233	23,411	1756,328	1,8	207,109	207,109	99,738	0	0	0	0	0	0	0
10:39:38	-128,479	1755,043	12,48	12,256	8,017	2,629	5,304	21,7	952,233	23,411	1755,043	1,8	207,109	207,109	99,738	0	0	0	0	0	0	0
10:39:38	-79,663	1754,246	12,48	12,256	8,012	2,621	5,251	21,7	952,233	23,411	1754,246	1,8	207,109	207,109	99,738	0	0	0	0	0	0	0
10:39:38	0	1754,246	12,48	12,256	8,012	2,621	5,199	21,7	952,233	23,411	1754,246	1,8	207,109	207,109	99,738	0	0	0	0	0	0	0
10:39:38	-130,59	1752,94	12,431	12,158	8,007	2,607	5,149	21,7	952,233	23,411	1752,94	1,8	207,109	207,109	99,738	0	0	0	0	0	0	0
10:39:38	-166,662	1751,274	12,334	12,109	8,003	2,59	5,098	21,7	952,233	23,411	1751,274	1,8	207,109	207,109	99,738	0	0	0	0	0	0	0
10:39:38	-43,481	1750,839	12,285	12,06	8,003	2,585	5,049	21,7	952,233	23,411	1750,839	1,8	207,109	207,109	99,738	0	0	0	0	0	0	0
10:39:38	-86,962	1749,969	12,187	11,963	8,003	2,577	5,001	21,7	952,233	23,411	1749,969	1,8	207,109	207,109	99,738	0	0	0	0	0	0	0
10:39:38	-130,419	1748,665	12,041	11,816	8,003	2,563	4,953	21,7	952,233	23,411	1748,665	1,8	207,109	207,109	99,738	0	0	0	0	0	0	0
10:39:38	-43,457	1748,231	11,992	11,767	8,003	2,559	4,906	21,7	952,233	23,411	1748,231	1,8	207,109	207,109	99,738	0	0	0	0	0	0	0
10:39:38	-216,345	1746,067	11,845	11,621	7,998	2,536	4,859	21,7	952,233	23,411	1746,067	2,1	207,109	207,109	99,738	0	0	0	0	0	0	0
10:39:38	-86,889	1745,198	11,748	11,621	7,998	2,527	4,814	21,7	952,233	23,411	1745,198	2,1	207,109	207,109	99,738	0	0	0	0	0	0	0
10:39:38	-86,877	1744,329	11,65	11,425	7,998	2,518	4,769	21,7	952,233	23,411	1744,329	2,1	207,109	207,109	99,738	0	0	0	0	0	0	0
10:39:38	-255,419	1741,775	11,455	11,377	7,993	2,492	4,724	21,7	952,233	23,411	1741,775	2,1	207,109	207,109	99,738	0	0	0	0	0	0	0
10:39:38	-47,644	1741,299	11,406	11,279	7,993	2,487	4,68	21,7	952,233	23,411	1741,299	2,1	207,109	207,109	99,738	0	0	0	0	0	0	0
10:39:38	-210,852	1739,19	11,259	11,181	7,988	2,465	4,637	21,7	952,233	23,411	1739,19	2,1	207,109	207,109	99,738	0	0	0	0	0	0	0
10:39:38	-86,791	1738,322	11,162	11,084	7,988	2,456	4,594	21,7	952,233	23,411	1738,322	2,1	207,109	207,109	99,738	0	0	0	0	0	0	0
10:39:38	-130,151	1737,021	11,015	10,937	7,988	2,443	4,552	21,7	952,233	23,411	1737,021	2,1	207,109	207,109	99,738	0	0	0	0	0	0	0
10:39:38	-81,665	1736,204	11,015	10,937	7,984	2,435	4,51	21,7	952,233	23,411	1736,204	2,1	207,109	207,109	99,738	0	0	0	0	0	0	0
10:39:38	125,915	1737,463	11,162	11,084	7,983	2,448	4,47	21,7	952,233	23,411	1736,205	2,1	207,109	207,109	99,738	0	0	0	0	0	0	0
10:39:38	-164,44	1735,819	11,162	11,084	7,974	2,431	4,43	21,7	952,233	23,411	1735,819	2,3	207,109	207,109	99,738	0	0	0	0	0	0	0
10:39:38	-0,195	1735,817	11,259	11,181	7,969	2,431	4,391	21,7	952,233	23,411	1735,817	2,3	207,109	207,109	99,738	0	0	0	0	0	0	0
10:39:38	-83,813	1734,979	11,259	11,181	7,964	2,422	4,352	21,7	952,233	23,411	1734,979	2,3	207,109	207,109	99,738	0	0	0	0	0	0	0
10:39:38	-82,751	1734,151	11,259	11,23	7,96	2,413	4,314	21,7	952,233	23,411	1734,151	2,3	207,109	207,109	99,738	0	0	0	0	0	0	0
10:39:38	126,806	1735,419	11,406	11,279	7,959	2,427	4,277	21,7	952,233	23,411	1734,153	2,3	207,109	207,109	99,738	0	0	0	0	0	0	0
10:39:38	-169,519	1733,724	11,308	11,181	7,955	2,409	4,24	21,7	952,233	23,411	1733,724	2,3	207,109	207,109	99,738	0	0	0	0	0	0	0
10:39:38	-130,102	1732,423	11,162	11,23	7,955	2,396	4,204	21,7	952,233	23,411	1732,423	2,3	207,109	207,109	99,738	0	0	0	0	0	0	0
10:39:38	-43,359	1731,99	11,113	11,035	7,955	2,391	4,169	21,7	952,233	23,411	1731,99	2,3	207,109	207,109	99,738	0	0	0	0	0	0	0
10:39:38	-86,706	1731,122	11,015	10,937	7,955	2,382	4,134	21,7	952,233	23,411	1731,122	2,3	207,109	207,109	99,738	0	0	0	0	0	0	0
10:39:38	-43,347	1730,689	10,966	10,888	7,955	2,378	4,099	21,7	952,233	23,411	1730,689	2,3	207,109	207,109	99,738	0	0	0	0	0	0	0
10:39:38	-130,017	1729,389	10,82	10,742	7,955	2,364	4,065	21,7	952,233	23,411	1729,389	2,5	207,109	207,109	99,738	0	0	0	0	0	0	0
10:39:38	0	1729,389	10,82	10,742	7,955	2,364	4,032	21,7	952,233	23,411	1729,389	2,5	207,109	207,109	99,738	0	0	0	0	0	0	0
10:39:38	-43,334	1728,955	10,771	10,693	7,955	2,36	3,999	21,7	952,233	23,411	1728,955	2,5	207,109	207,109	99,738	0	0	0	0	0	0	0
10:39:38	-82,702	1728,128	10,771	10,742	7,95	2,351	3,967	21,7	952,233	23,411	1728,128	2,5	207,109	207,109	99,738	0	0	0	0	0	0	0
10:39:38	43,322	1728,562	10,82	10,742	7,95	2,356	3,935	21,7	952,233	23,411	1728,129	2,5	207,109	207,109	99,738	0	0	0	0	0	0	0
10:39:38	-84,814	1727,714	10,82	10,742	7,945	2,347	3,904	21,7	952,233	23,411	1727,714	2,5	207,109	207,109	99,738	0	0	0	0	0	0	0
10:39:38	-2,124	1727,692	10,82	10,742	7,945	2,347	3,874	21,7	952,233	23,411	1727,692	2,5	207,109	207,109	99,738	0	0	0	0	0	0	0
10:39:38	-83,764	1726,855	10,82	10,84	7,94	2,338	3,843	21,7	952,233	23,411	1726,855	2,5	207,109	207,109	99,738	0	0	0	0	0	0	0
10:39:38	86,657	1727,721	10,918	10,84	7,94	2,347	3,814	21,7	952,233	23,411	1726,856	2,5	207,109	207,109	99,738	0	0	0	0	0	0	0
10:39:38	-83,764	1726,884	10,918	10,742	7,936	2,339	3,785	21,7	952,233	23,411	1726,856	2,5	207,109	207,109	99,738	0	0	0	0	0	0	0
10:39:38	0	1726,884	10,918	10,84	7,936	2,339	3,757	21,2	951,773	23,411	1726,856	2,6	207,109	207,109	99,738	0	0	0	0	0	0	0
10:39:38	-85,717	1726,026	10,82	10,84	7,936	2,33	3,729	21,2	951,773	23,411	1726,026	2,6	207,109	207,109	99,738	0	0	0	0	0	0	0
10:39:38	-43,31	1725,593	10,771	10,693	7,936	2,325	3,701	21,2	951,773	23,411	1725,593	2,6	207,109	207,109	99,738	0	0	0	0	0	0	0
10:39:38	-86,657	1724,727	10,673	10,595	7,936	2,316	3,674	21,2	951,773	23,411	1724,727	2,6	207,109	207,109	99,738	0	0	0	0	0	0	0
10:39:38	0	1724,727	10,673	10,547	7,936	2,316	3,648	21,2	951,773	23,411	1724,727	2,6	207,109	207,109	99,738	0	0	0	0	0	0	0
10:39:38	-129,931	1723,427	10,527	10,547	7,936	2,303	3,621	21,2	951,773	23,411	1723,427	2,6	207,109	207,109	99,738	0	0	0	0	0	0	0
10:39:38	0	1723,427	10,527	10,4	7,936	2,303	3,595	21,2	951,773	23,411	1723,427	2,6	207,109	207,109	99,738	0	0	0	0	0	0	0
10:39:38	-43,298	1722,994	10,478	10,351	7,936	2,298	3,57	21,2	951,773	23,411	1722,994	2,6	207,109	207,109	99,738	0	0	0	0	0	0	0
10:39:38	0	1722,994	10,478	10,498	7,936	2,298	3,545	21,2	951,773	23,411	1722,994	2,6	207,109	207,109	99,738	0	0	0	0	0	0	0
10:39:38	-127,026	1721,724	10,429	10,351	7,931	2,285	3,52	21,2	951,773	23,411	1721,724	2,6	207,109	207,109	99,738	0	0	0	0	0	0	0
10:39:38	0	1721,724	10,429	10,351	7,931	2,285	3,496	21,2	951,773	23,411	1721,724	2,7	202,624	202,624	99,72	0	0	0	0	0	0	0
10:39:39	43,298	1722,157	10,478	10,302	7,931	2,29	3,472	21,2	951,773	23,411	1721,725	2,7	202,624	202,624	99,72	0	0	0	0	0	0	0
10:39:39	0	1722,157	10,478	10,351	7,931	2,29	3,449	21,2	951,773	23,411	1721,725	2,7	202,624	202,624	99,72	0	0	0	0	0	0	0
10:39:39	0	1722,157	10,478	10,4	7,931	2,29	3,426	21,2	951,773	23,411	1721,725	2,7	202,624	202,624	99,72	0	0	0	0	0	0	0
10:39:39	-83,752	1721,32	10,478	10,4	7,926	2,281	3,404	21,2	951,773	23,411	1721,32	2,7	202,624	202,624	99,72	0	0	0	0	0	0	0
10:39:39	0	1721,32	10,478	10,4	7,926	2,281	3,382	21,2	951,773	23,411	1721,32	2,7	202,624	202,624	99,72	0	0	0	0	0	0	0
10:39:39	0	1721,32	10,478	10,302	7,926	2,281	3,36	21,2	951,773	23,411	1721,32	2,7	202,624	202,624	99,72	0	0	0	0	0	0	0
10:39:39	-43,286	1720,887	10,429	10,351	7,926	2,277	3,339	21,2	951,773	23,411	1720,887	2,7	202,624	202,624	99,72	0	0	0	0	0	0	0
10:39:39	-86,572	1720,021	10,332	10,302	7,926	2,268	3,318	21,2	951,773	23,411	1720,021	2,7	202,624	202,624	99,72	0	0	0	0	0	0	0
10:39:39	86,572	1720,887	10,429	10,351	7,926	2,277	3,298	21,2	951,773	23,411	1720,022	2,7	202,624	202,624	99,72	0	0	0	0	0	0	0
10:39:39	-86,572	1720,021	10,332	10,302	7,926	2,268	3,278	21,2	951,773	23,411	1720,021	2,8	202,624	202,624	99,72	0	0	0	0	0	0	0
10:39:39	0	1720,021	10,332	10,302	7,926	2,268	3,258	21,2	951,773	23,411	1720,021	2,8	202,624	202,624	99,72	0	0	0	0	0	0	0
10:39:39	0	1720,021	10,332	10,205	7,926	2,268	3,238	21,2	951,773	23,411	1720,021	2,8	202,624	202,624	99,72	0	0	0	0	0	0	0
10:39:39	-43,273	1719,588	10,283	10,058	7,926	2,263	3,219	21,2	951,773	23,411	1719,588	2,8	202,624	202,624	99,72	0	0	0	0	0	0	0
10:39:39	43,273	1720,021	10,332	10,205	7,926	2,268	3,201	21,2	951,773	23,411	1719,589	2,8	202,624	202,624	99,72	0	0	0	0	0	0	0
10:39:39	-43,273	1719,588	10,283	10,156	7,926	2,263	3,182	21,2	951,773	23,411	1719,588	2,8	202,624	202,624	99,72	0	0	0	0	0	0	0
10:39:39	0	1719,588	10,283	10,156	7,926	2,263	3,164	21,2	951,773	23,411	1719,588	2,8	202,624	202,624	99,72	0	0	0	0	0	0	0
10:39:39	0	1719,588	10,283	10,058	7,926	2,263	3,146	21,2	951,773	23,411	1719,588	2,8	202,624	202,624	99,72	0	0	0	0	0	0	0
10:39:39	43,273	1720,021	10,332	10,156	7,926	2,268	3,129	21,2	951,773	23,411	1719,589	2,8	202,624	202,624	99,72	0	0	0	0	0	0	0
10:39:39	-83,703	1719,184	10,332	10,156	7,921	2,259	3,112	21,2	951,773	23,411	1719,184	2,8	202,624	202,624	99,72	0	0	0	0	0	0	0
10:39:39	0	1719,184	10,332	10,156	7,921	2,259	3,095	21,2	951,773	23,411	1719,184	2,8	202,624	202,624	99,72	0	0	0	0	0	0	0
10:39:39	86,56	1720,05	10,429	10,205	7,921	2,268	3,079	21,2	951,773	23,411	1719,185	2,8	202,624	202,624	99,72	0	0	0	0	0	0	0
10:39:39	-129,833	1718,751	10,283	10,058	7,921	2,255	3,063	21,2	951,773	23,411	1718,751	2,8	202,624	202,624	99,72	0	0	0	0	0	0	0
10:39:39	129,833	1720,05	10,429	10,156	7,921	2,268	3,047	21,2	951,773	23,411	1718,753	2,8	202,624	202,624	99,72	0	0	0	0	0	0	0
10:39:39	-86,56	1719,184	10,332	10,205	7,921	2,259	3,032	21,2	951,773	23,411	1718,753	2,8	202,624	202,624	99,72	0	0	0	0	0	0	0
10:39:39	0,549	1719,19	10,429	10,205	7,916	2,259	3,017	21,2	951,773	23,411	1718,753	2,8	202,624	202,624	99,72	0	0	0	0	0	0	0
10:39:39	-86,547	1718,324	10,332	10,302	7,916	2,25	3,002	21,2	951,773	23,411	1718,324	2,8	202,624	202,624	99,72	0	0	0	0	0	0	0
10:39:39	-43,286	1717,891	10,283	10,156	7,916	2,246	2,987	21,2	951,773	23,411	1717,891	2,8	202,624	202,624	99,72	0	0	0	0	0	0	0
10:39:39	0	1717,891	10,283	10,156	7,916	2,246	2,972	21,2	951,773	23,411	1717,891	2,8	202,624	202,624	99,72	0	0	0	0	0	0	0
10:39:39	0	1717,891	10,283	10,058	7,916	2,246	2,958	21,2	951,773	23,411	1717,891	2,8	202,624	202,624	99,72	0	0	0	0	0	0	0
10:39:39	-86,523	1717,026	10,185	10,058	7,916	2,237	2,944	21,2	951,773	23,411	1717,026	2,9	202,624	202,624	99,72	0	0	0	0	0	0	0
10:39:39	-43,249	1716,593	10,136	10,009	7,916	2,232	2,93	21,2	951,773	23,411	1716,593	2,9	202,624	202,624	99,72	0	0	0	0	0	0	0
10:39:39	-86,511	1715,728	10,039	9,961	7,916	2,224	2,916	21,2	951,773	23,411	1715,728	2,9	202,624	202,624	99,72	0	0	0	0	0	0	0
10:39:39	0	1715,728	10,039	9,961	7,916	2,224	2,903	21,2	951,773	23,411	1715,728	2,9	202,624	202,624	99,72	0	0	0	0	0	0	0
10:39:39	0	1715,728	10,039	9,961	7,916	2,224	2,889	21,2	951,773	23,411	1715,728	2,9	202,624	202,624	99,72	0	0	0	0	0	0	0
10:39:39	-84,753	1714,881	10,039	9,961	7,912	2,215	2,876	21,2	951,773	23,411	1714,881	2,9	202,624	202,624	99,72	0	0	0	0	0	0	0
10:39:39	85,437	1715,735	10,136	10,009	7,912	2,224	2,863	21,2	951,773	23,411	1714,882	2,9	202,624	202,624	99,72	0	0	0	0	0	0	0
10:39:39	0	1715,735	10,136	9,961	7,912	2,224	2,851	21,2	951,773	23,411	1714,883	2,9	202,624	202,624	99,72	0	0	0	0	0	0	0
10:39:39	1,062	1715,746	10,136	9,961	7,912	2,224	2,839	21,2	951,773	23,411	1714,883	2,9	202,624	202,624	99,72	0	0	0	0	0	0	0
10:39:39	-84,777	1714,898	10,136	10,058	7,907	2,215	2,826	21,2	951,773	23,411	1714,883	2,9	202,624	202,624	99,72	0	0	0	0	0	0	0
10:39:39	43,249	1715,33	10,185	10,009	7,907	2,219	2,814	21,2	951,773	23,411	1714,884	2,9	202,624	202,624	99,72	0	0	0	0	0	0	0
10:39:39	-128,002	1714,05	10,136	9,961	7,902	2,206	2,802	21,2	951,773	23,411	1714,05	2,9	202,624	202,624	99,72	0	0	0	0	0	0	0
10:39:39	0	1714,05	10,136	10,009	7,902	2,206	2,791	21,2	951,773	23,411	1714,05	2,9	202,624	202,624	99,72	0	0	0	0	0	0	0
10:39:39	-170,166	1712,349	10,039	9,961	7,897	2,189	2,779	21,2	951,773	23,411	1712,349	2,9	202,624	202,624	99,72	0	0	0	0	0	0	0
10:39:39	0	1712,349	10,039	10,009	7,897	2,189	2,767	21,2	951,773	23,411	1712,349	2,9	202,624	202,624	99,72	0	0	0	0	0	0	0
10:39:39	-86,462	1711,484	9,941	9,814	7,897	2,18	2,756	21,2	951,773	23,411	1711,484	2,9	202,624	202,624	99,72	0	0	0	0	0	0	0
10:39:39	43,225	1711,916	9,99	9,814	7,897	2,184	2,745	21,2	951,773	23,411	1711,485	2,9	202,624	202,624	99,72	0	0	0	0	0	0	0
10:39:39	-43,225	1711,484	9,941	9,814	7,897	2,18	2,734	21,2	951,773	23,411	1711,484	2,9	202,624	202,624	99,72	0	0	0	0	0	0	0
10:39:39	-86,45	1710,62	9,843	9,716	7,897	2,171	2,723	21,2	951,773	23,411	1710,62	2,9	202,624	202,624	99,72	0	0	0	0	0	0	0
10:39:39	-43,212	1710,188	9,795	9,668	7,897	2,166	2,712	21,2	951,773	23,411	1710,188	2,9	202,624	202,624	99,72	0	0	0	0	0	0	0
10:39:39	43,212	1710,62	9,843	9,668	7,897	2,171	2,701	21,2	951,773	23,411	1710,188	3	202,624	202,624	99,72	0	0	0	0	0	0	0
10:39:39	-43,212	1710,188	9,795	9,668	7,897	2,166	2,691	21,2	951,773	23,411	1710,188	3	202,624	202,624	99,72	0	0	0	0	0	0	0
10:39:39	129,663	1711,484	9,941	9,863	7,897	2,18	2,681	21,2	951,773	23,411	1710,189	3	202,624	202,624	99,72	0	0	0	0	0	0	0
10:39:39	-2,77	1711,456	9,843	9,716	7,902	2,179	2,671	21,2	951,773	23,411	1710,19	3	202,624	202,624	99,72	0	0	0	0	0	0	0
10:39:39	-129,663	1710,16	9,697	9,619	7,902	2,166	2,661	21,2	951,773	23,411	1710,16	3	202,624	202,624	99,72	0	0	0	0	0	0	0
10:39:39	129,663	1711,456	9,843	9,716	7,902	2,179	2,651	21,2	951,773	23,411	1710,161	3	202,624	202,624	99,72	0	0	0	0	0	0	0
10:39:39	45,996	1711,916	9,99	9,961	7,897	2,184	2,642	21,2	951,773	23,411	1710,163	3	202,624	202,624	99,72	0	0	0	0	0	0	0
10:39:39	43,237	1712,349	10,039	9,961	7,897	2,189	2,633	21,2	951,773	23,411	1710,165	3	202,624	202,624	99,72	0	0	0	0	0	0	0
10:39:39	86,474	1713,214	10,136	9,961	7,897	2,198	2,625	21,2	951,773	23,411	1710,168	3	202,624	202,624	99,72	0	0	0	0	0	0	0
10:39:39	0	1713,214	10,136	10,058	7,897	2,198	2,616	21,2	951,773	23,411	1710,171	3	202,624	202,624	99,72	0	0	0	0	0	0	0
10:39:39	43,237	1713,646	10,185	10,058	7,897	2,202	2,608	21,2	951,773	23,411	1710,175	3	202,624	202,624	99,72	0	0	0	0	0	0	0
10:39:39	-43,237	1713,214	10,136	10,009	7,897	2,198	2,6	21,2	951,773	23,411	1710,178	3	202,624	202,624	99,72	0	0	0	0	0	0	0
10:39:39	-2,783	1713,186	10,039	9,961	7,902	2,197	2,592	21,2	951,773	23,411	1710,181	3	202,624	202,624	99,72	0	0	0	0	0	0	0
10:39:39	-43,249	1712,753	9,99	9,814	7,902	2,193	2,584	21,2	951,773	23,411	1710,183	3	202,624	202,624	99,72	0	0	0	0	0	0	0
10:39:39	0	1712,753	9,99	9,863	7,902	2,193	2,577	21,2	951,773	23,411	1710,186	3	202,624	202,624	99,72	0	0	0	0	0	0	0
10:39:39	-40,441	1712,349	10,039	10,009	7,897	2,189	2,569	21,2	951,773	23,411	1710,188	3	202,624	202,624	99,72	0	0	0	0	0	0	0
10:39:39	86,474	1713,214	10,136	10,058	7,897	2,198	2,562	21,2	951,773	23,411	1710,191	3	202,624	202,624	99,72	0	0	0	0	0	0	0
10:39:39	-129,711	1711,916	9,99	9,863	7,897	2,184	2,555	21,2	951,773	23,411	1710,193	3	202,624	202,624	99,72	0	0	0	0	0	0	0
10:39:39	-43,225	1711,484	9,941	9,863	7,897	2,18	2,547	21,2	951,773	23,411	1710,194	3	202,624	202,624	99,72	0	0	0	0	0	0	0
10:39:39	0	1711,484	9,941	9,814	7,897	2,18	2,54	21,2	951,773	23,411	1710,195	3	202,624	202,624	99,72	0	0	0	0	0	0	0
10:39:39	0	1711,484	9,941	9,814	7,897	2,18	2,533	21,2	951,773	23,411	1710,197	3	202,624	202,624	99,72	0	0	0	0	0	0	0
10:39:39	0	1711,484	9,941	9,668	7,897	2,18	2,526	21,2	951,773	23,411	1710,198	3	202,624	202,624	99,72	0	0	0	0	0	0	0
10:39:39	-129,663	1710,188	9,795	9,619	7,897	2,166	2,519	21,2	951,773	23,411	1710,188	3	202,624	202,624	99,72	0	0	0	0	0	0	0
10:39:39	129,663	1711,484	9,941	9,716	7,897	2,18	2,512	21,2	951,773	23,411	1710,189	3	202,624	202,624	99,72	0	0	0	0	0	0	0
10:39:39	43,225	1711,916	9,99	9,863	7,897	2,184	2,506	21,2	951,773	23,411	1710,19	3	202,624	202,624	99,72	0	0	0	0	0	0	0
10:39:39	0	1711,916	9,99	9,961	7,897	2,184	2,5	21,2	951,773	23,411	1710,192	3	202,624	202,624	99,72	0	0	0	0	0	0	0
10:39:39	-43,225	1711,484	9,941	9,814	7,897	2,18	2,493	21,2	951,773	23,411	1710,193	3	202,624	202,624	99,72	0	0	0	0	0	0	0
10:39:39	43,225	1711,916	9,99	9,961	7,897	2,184	2,487	21,2	951,773	23,411	1710,195	3	202,624	202,624	99,72	0	0	0	0	0	0	0
10:39:39	0	1711,916	9,99	10,009	7,897	2,184	2,481	21,2	951,773	23,411	1710,197	3	202,624	202,624	99,72	0	0	0	0	0	0	0
10:39:39	0	1711,916	9,99	9,961	7,897	2,184	2,475	21,2	951,773	23,411	1710,199	3	202,624	202,624	99,72	0	0	0	0	0	0	0
10:39:39	0	1711,916	9,99	9,961	7,897	2,184	2,47	21,2	951,773	23,411	1710,2	3	202,624	202,624	99,72	0	0	0	0	0	0	0
10:39:39	43,237	1712,349	10,039	10,009	7,897	2,189	2,464	21,2	951,773	23,411	1710,202	3	202,624	202,624	99,72	0	0	0	0	0	0	0
10:39:39	-86,462	1711,484	9,941	9,863	7,897	2,18	2,459	21,2	951,773	23,411	1710,204	3	202,624	202,624	99,72	0	0	0	0	0	0	0
10:39:39	0	1711,484	9,941	9,961	7,897	2,18	2,453	21,2	951,773	23,411	1710,205	3	202,624	202,624	99,72	0	0	0	0	0	0	0
10:39:39	43,225	1711,916	9,99	9,961	7,897	2,184	2,448	21,2	951,773	23,411	1710,207	3	202,624	202,624	99,72	0	0	0	0	0	0	0
10:39:39	43,237	1712,349	10,039	10,009	7,897	2,189	2,443	21,2	951,773	23,411	1710,209	3	202,624	202,624	99,72	0	0	0	0	0	0	0
10:39:39	0	1712,349	10,039	10,058	7,897	2,189	2,438	21,2	951,773	23,411	1710,211	3	202,624	202,624	99,72	0	0	0	0	0	0	0
10:39:39	86,474	1713,214	10,136	10,058	7,897	2,198	2,433	21,2	951,773	23,411	1710,214	3	202,624	202,624	99,72	0	0	0	0	0	0	0
10:39:39	0	1713,214	10,136	10,009	7,897	2,198	2,429	21,2	951,773	23,411	1710,217	3	202,624	202,624	99,72	0	0	0	0	0	0	0
10:39:39	-86,474	1712,349	10,039	9,961	7,897	2,189	2,424	21,2	951,773	23,411	1710,219	3	202,624	202,624	99,72	0	0	0	0	0	0	0
10:39:39	86,474	1713,214	10,136	10,009	7,897	2,198	2,419	21	953,663	23,411	1710,222	3	202,624	202,624	99,72	0	0	0	0	0	0	0
10:39:39	-3,564	1713,178	10,136	10,009	7,897	2,197	2,415	21	953,663	23,411	1710,225	3	202,624	202,624	99,72	0	0	0	0	0	0	0
10:39:39	0	1713,178	10,136	10,156	7,897	2,197	2,411	21	953,663	23,411	1710,228	3	202,624	202,624	99,72	0	0	0	0	0	0	0
10:39:39	0	1713,178	10,136	10,058	7,897	2,197	2,407	21	953,663	23,411	1710,231	3	202,624	202,624	99,72	0	0	0	0	0	0	0
10:39:39	-2,758	1713,15	10,039	9,961	7,902	2,197	2,402	21	953,663	23,411	1710,234	3	202,624	202,624	99,72	0	0	0	0	0	0	0
10:39:39	2,758	1713,178	10,136	10,009	7,897	2,197	2,398	21	953,663	23,411	1710,237	3	202,624	202,624	99,72	0	0	0	0	0	0	0
10:39:39	0	1713,178	10,136	10,058	7,897	2,197	2,394	21	953,663	23,411	1710,24	3	202,624	202,624	99,72	0	0	0	0	0	0	0
10:39:39	0	1713,178	10,136	10,058	7,897	2,197	2,391	21	953,663	23,411	1710,242	3	202,624	202,624	99,72	0	0	0	0	0	0	0
10:39:39	-129,663	1711,881	9,99	9,863	7,897	2,184	2,387	21	953,663	23,411	1710,244	3	202,624	202,624	99,72	0	0	0	0	0	0	0
10:39:39	0	1711,881	9,99	9,863	7,897	2,184	2,383	21	953,663	23,411	1710,246	3	202,624	202,624	99,72	0	0	0	0	0	0	0
10:39:39	0	1711,881	9,99	9,814	7,897	2,184	2,379	21	953,663	23,411	1710,247	3	200,905	200,905	99,713	0	0	0	0	0	0	0
10:39:40	-43,2	1711,449	9,941	9,716	7,897	2,179	2,375	21	953,663	23,411	1710,249	3	200,905	200,905	99,713	0	0	0	0	0	0	0
10:39:40	0	1711,449	9,941	9,814	7,897	2,179	2,371	21	953,663	23,411	1710,25	3	200,905	200,905	99,713	0	0	0	0	0	0	0
10:39:40	0	1711,449	9,941	9,716	7,897	2,179	2,367	21	953,663	23,411	1710,251	3	200,905	200,905	99,713	0	0	0	0	0	0	0
10:39:40	0	1711,449	9,941	9,716	7,897	2,179	2,364	21	953,663	23,411	1710,252	3	200,905	200,905	99,713	0	0	0	0	0	0	0
10:39:40	0	1711,449	9,941	9,716	7,897	2,179	2,36	21	953,663	23,411	1710,254	3	200,905	200,905	99,713	0	0	0	0	0	0	0
10:39:40	0	1711,449	9,941	9,814	7,897	2,179	2,356	21	953,663	23,411	1710,255	3	200,905	200,905	99,713	0	0	0	0	0	0	0
10:39:40	0	1711,449	9,941	9,814	7,897	2,179	2,353	21	953,663	23,411	1710,256	3	200,905	200,905	99,713	0	0	0	0	0	0	0
10:39:40	86,425	1712,314	10,039	9,863	7,897	2,188	2,35	21	953,663	23,411	1710,258	3	200,905	200,905	99,713	0	0	0	0	0	0	0
10:39:40	-43,225	1711,881	9,99	9,863	7,897	2,184	2,346	21	953,663	23,411	1710,26	3	200,905	200,905	99,713	0	0	0	0	0	0	0
10:39:40	43,225	1712,314	10,039	9,961	7,897	2,188	2,343	21	953,663	23,411	1710,262	3	200,905	200,905	99,713	0	0	0	0	0	0	0
10:39:40	-43,225	1711,881	9,99	9,814	7,897	2,184	2,34	21	953,663	23,411	1710,264	3	200,905	200,905	99,713	0	0	0	0	0	0	0
10:39:40	43,225	1712,314	10,039	10,009	7,897	2,188	2,337	21	953,663	23,411	1710,266	3	200,905	200,905	99,713	0	0	0	0	0	0	0
10:39:40	86,437	1713,178	10,136	9,863	7,897	2,197	2,334	21	953,663	23,411	1710,269	3	200,905	200,905	99,713	0	0	0	0	0	0	0
10:39:40	-86,437	1712,314	10,039	9,863	7,897	2,188	2,332	21	953,663	23,411	1710,271	3	200,905	200,905	99,713	0	0	0	0	0	0	0
10:39:40	0	1712,314	10,039	9,961	7,897	2,188	2,329	21	953,663	23,411	1710,273	3	200,905	200,905	99,713	0	0	0	0	0	0	0
10:39:40	86,437	1713,178	10,136	10,009	7,897	2,197	2,326	21	953,663	23,411	1710,276	3	200,905	200,905	99,713	0	0	0	0	0	0	0
10:39:40	-2,758	1713,15	10,039	9,961	7,902	2,197	2,324	21	953,663	23,411	1710,278	3	200,905	200,905	99,713	0	0	0	0	0	0	0
10:39:40	0	1713,15	10,039	9,961	7,902	2,197	2,321	21	953,663	23,411	1710,281	3	200,905	200,905	99,713	0	0	0	0	0	0	0
10:39:40	45,971	1713,61	10,185	10,058	7,897	2,202	2,319	21	953,663	23,411	1710,285	3	200,905	200,905	99,713	0	0	0	0	0	0	0
10:39:40	-43,212	1713,178	10,136	10,009	7,897	2,197	2,316	21	953,663	23,411	1710,288	3	200,905	200,905	99,713	0	0	0	0	0	0	0
10:39:40	0	1713,178	10,136	10,058	7,897	2,197	2,314	21	953,663	23,411	1710,29	3	200,905	200,905	99,713	0	0	0	0	0	0	0
10:39:40	0	1713,178	10,136	10,009	7,897	2,197	2,312	21	953,663	23,411	1710,293	3	200,905	200,905	99,713	0	0	0	0	0	0	0
10:39:40	-86,437	1712,314	10,039	9,961	7,897	2,188	2,309	21	953,663	23,411	1710,295	3	200,905	200,905	99,713	0	0	0	0	0	0	0
10:39:40	86,437	1713,178	10,136	9,961	7,897	2,197	2,307	21	953,663	23,411	1710,298	3	200,905	200,905	99,713	0	0	0	0	0	0	0
10:39:40	-129,663	1711,881	9,99	9,863	7,897	2,184	2,305	21	953,663	23,411	1710,3	3	200,905	200,905	99,713	0	0	0	0	0	0	0
10:39:40	0	1711,881	9,99	9,863	7,897	2,184	2,302	21	953,663	23,411	1710,301	3	200,905	200,905	99,713	0	0	0	0	0	0	0
10:39:40	0	1711,881	9,99	9,814	7,897	2,184	2,3	21	953,663	23,411	1710,303	3	200,905	200,905	99,713	0	0	0	0	0	0	0
10:39:40	-43,2	1711,449	9,941	9,814	7,897	2,179	2,298	21	953,663	23,411	1710,304	3	200,905	200,905	99,713	0	0	0	0	0	0	0
10:39:40	-86,413	1710,585	9,843	9,716	7,897	2,17	2,295	21	953,663	23,411	1710,304	3	200,905	200,905	99,713	0	0	0	0	0	0	0
10:39:40	86,413	1711,449	9,941	9,716	7,897	2,179	2,293	21	953,663	23,411	1710,305	3	200,905	200,905	99,713	0	0	0	0	0	0	0
10:39:40	43,2	1711,881	9,99	9,814	7,897	2,184	2,291	21	953,663	23,411	1710,307	3	200,905	200,905	99,713	0	0	0	0	0	0	0
10:39:40	0	1711,881	9,99	9,814	7,897	2,184	2,289	21	953,663	23,411	1710,309	3	200,905	200,905	99,713	0	0	0	0	0	0	0
10:39:40	0	1711,881	9,99	9,863	7,897	2,184	2,287	21	953,663	23,411	1710,31	3	200,905	200,905	99,713	0	0	0	0	0	0	0
10:39:40	0	1711,881	9,99	9,863	7,897	2,184	2,285	21	953,663	23,411	1710,312	3	200,905	200,905	99,713	0	0	0	0	0	0	0
10:39:40	0	1711,881	9,99	9,961	7,897	2,184	2,283	21	953,663	23,411	1710,313	3	200,905	200,905	99,713	0	0	0	0	0	0	0
10:39:40	0	1711,881	9,99	9,863	7,897	2,184	2,281	21	953,663	23,411	1710,315	3	200,905	200,905	99,713	0	0	0	0	0	0	0
10:39:40	0	1711,881	9,99	9,716	7,897	2,184	2,279	21	953,663	23,411	1710,316	3	200,905	200,905	99,713	0	0	0	0	0	0	0
10:39:40	-43,2	1711,449	9,941	9,814	7,897	2,179	2,277	21	953,663	23,411	1710,318	3	200,905	200,905	99,713	0	0	0	0	0	0	0
10:39:40	43,2	1711,881	9,99	9,863	7,897	2,184	2,275	21	953,663	23,411	1710,319	3	200,905	200,905	99,713	0	0	0	0	0	0	0
10:39:40	0	1711,881	9,99	9,863	7,897	2,184	2,273	21	953,663	23,411	1710,321	3	200,905	200,905	99,713	0	0	0	0	0	0	0
10:39:40	40,466	1712,286	9,941	9,814	7,902	2,188	2,272	21	953,663	23,411	1710,323	3	200,905	200,905	99,713	0	0	0	0	0	0	0
10:39:40	43,212	1712,718	9,99	9,863	7,902	2,192	2,27	21	953,663	23,411	1710,325	3	200,905	200,905	99,713	0	0	0	0	0	0	0
10:39:40	89,196	1713,61	10,185	10,156	7,897	2,202	2,269	21	953,663	23,411	1710,328	3	200,905	200,905	99,713	0	0	0	0	0	0	0
10:39:40	86,462	1714,475	10,283	10,058	7,897	2,211	2,268	21	953,663	23,411	1710,332	3	200,905	200,905	99,713	0	0	0	0	0	0	0
10:39:40	-86,462	1713,61	10,185	10,058	7,897	2,202	2,266	21	953,663	23,411	1710,336	3	200,905	200,905	99,713	0	0	0	0	0	0	0
10:39:40	0	1713,61	10,185	10,156	7,897	2,202	2,265	21	953,663	23,411	1710,339	3	200,905	200,905	99,713	0	0	0	0	0	0	0
10:39:40	-43,212	1713,178	10,136	10,009	7,897	2,197	2,264	21	953,663	23,411	1710,342	3	200,905	200,905	99,713	0	0	0	0	0	0	0
10:39:40	-86,437	1712,314	10,039	9,961	7,897	2,188	2,262	21	953,663	23,411	1710,344	3	200,905	200,905	99,713	0	0	0	0	0	0	0
10:39:40	0	1712,314	10,039	10,009	7,897	2,188	2,261	21	953,663	23,411	1710,346	3	200,905	200,905	99,713	0	0	0	0	0	0	0
10:39:40	40,454	1712,718	9,99	9,863	7,902	2,192	2,259	21	953,663	23,411	1710,348	3	200,905	200,905	99,713	0	0	0	0	0	0	0
10:39:40	43,225	1713,15	10,039	9,961	7,902	2,197	2,258	21	953,663	23,411	1710,351	3	200,905	200,905	99,713	0	0	0	0	0	0	0
10:39:40	2,758	1713,178	10,136	9,961	7,897	2,197	2,257	21	953,663	23,411	1710,354	3	200,905	200,905	99,713	0	0	0	0	0	0	0
10:39:40	0	1713,178	10,136	9,961	7,897	2,197	2,256	21	953,663	23,411	1710,357	3	200,905	200,905	99,713	0	0	0	0	0	0	0
10:39:40	-129,663	1711,881	9,99	9,863	7,897	2,184	2,254	21	953,663	23,411	1710,358	3	200,905	200,905	99,713	0	0	0	0	0	0	0
10:39:40	0	1711,881	9,99	9,863	7,897	2,184	2,253	21	953,663	23,411	1710,36	3	200,905	200,905	99,713	0	0	0	0	0	0	0
10:39:40	0	1711,881	9,99	9,961	7,897	2,184	2,252	21	953,663	23,411	1710,361	3	200,905	200,905	99,713	0	0	0	0	0	0	0
10:39:40	0	1711,881	9,99	9,961	7,897	2,184	2,25	21	953,663	23,411	1710,363	3	200,905	200,905	99,713	0	0	0	0	0	0	0
10:39:40	43,225	1712,314	10,039	9,814	7,897	2,188	2,249	21	953,663	23,411	1710,365	3	200,905	200,905	99,713	0	0	0	0	0	0	0
10:39:40	0	1712,314	10,039	9,863	7,897	2,188	2,248	21	953,663	23,411	1710,367	3	200,905	200,905	99,713	0	0	0	0	0	0	0
10:39:40	0	1712,314	10,039	9,961	7,897	2,188	2,247	21	953,663	23,411	1710,369	3	200,905	200,905	99,713	0	0	0	0	0	0	0
10:39:40	0	1712,314	10,039	9,863	7,897	2,188	2,246	21	953,663	23,411	1710,371	3	200,905	200,905	99,713	0	0	0	0	0	0	0
10:39:40	86,437	1713,178	10,136	10,009	7,897	2,197	2,245	21	953,663	23,411	1710,374	3	200,905	200,905	99,713	0	0	0	0	0	0	0
10:39:40	-86,437	1712,314	10,039	9,863	7,897	2,188	2,244	21	953,663	23,411	1710,376	3	200,905	200,905	99,713	0	0	0	0	0	0	0
10:39:40	0	1712,314	10,039	9,863	7,897	2,188	2,242	21	953,663	23,411	1710,378	3	200,905	200,905	99,713	0	0	0	0	0	0	0
10:39:40	0	1712,314	10,039	9,863	7,897	2,188	2,241	21	953,663	23,411	1710,38	3	200,905	200,905	99,713	0	0	0	0	0	0	0
10:39:40	86,437	1713,178	10,136	10,009	7,897	2,197	2,241	21	953,663	23,411	1710,383	3	200,905	200,905	99,713	0	0	0	0	0	0	0
10:39:40	-86,437	1712,314	10,039	10,009	7,897	2,188	2,24	21	953,663	23,411	1710,385	3	200,905	200,905	99,713	0	0	0	0	0	0	0
10:39:40	0	1712,314	10,039	9,961	7,897	2,188	2,239	21	953,663	23,411	1710,387	3	200,905	200,905	99,713	0	0	0	0	0	0	0
10:39:40	-43,225	1711,881	9,99	9,961	7,897	2,184	2,237	21	953,663	23,411	1710,388	3	200,905	200,905	99,713	0	0	0	0	0	0	0
10:39:40	-43,2	1711,449	9,941	9,716	7,897	2,179	2,236	21	953,663	23,411	1710,389	3	200,905	200,905	99,713	0	0	0	0	0	0	0
10:39:40	43,2	1711,881	9,99	9,863	7,897	2,184	2,235	21	953,663	23,411	1710,391	3	200,905	200,905	99,713	0	0	0	0	0	0	0
10:39:40	43,225	1712,314	10,039	10,009	7,897	2,188	2,234	21	953,663	23,411	1710,393	3	200,905	200,905	99,713	0	0	0	0	0	0	0
10:39:40	0	1712,314	10,039	10,009	7,897	2,188	2,233	21	953,663	23,411	1710,395	3	200,905	200,905	99,713	0	0	0	0	0	0	0
10:39:40	0	1712,314	10,039	10,009	7,897	2,188	2,233	21	953,663	23,411	1710,397	3	200,905	200,905	99,713	0	0	0	0	0	0	0
10:39:40	0	1712,314	10,039	9,961	7,897	2,188	2,232	21	953,663	23,411	1710,399	3	200,905	200,905	99,713	0	0	0	0	0	0	0
10:39:40	0	1712,314	10,039	9,863	7,897	2,188	2,231	21	953,663	23,411	1710,401	3	200,905	200,905	99,713	0	0	0	0	0	0	0
10:39:40	0	1712,314	10,039	9,863	7,897	2,188	2,23	21	953,663	23,411	1710,403	3	200,905	200,905	99,713	0	0	0	0	0	0	0
10:39:40	0	1712,314	10,039	9,863	7,897	2,188	2,229	21	953,663	23,411	1710,404	3	200,905	200,905	99,713	0	0	0	0	0	0	0
10:39:40	-86,425	1711,449	9,941	9,716	7,897	2,179	2,228	21	953,663	23,411	1710,406	3	200,905	200,905	99,713	0	0	0	0	0	0	0
10:39:40	0	1711,449	9,941	9,716	7,897	2,179	2,227	21	953,663	23,411	1710,407	3	200,905	200,905	99,713	0	0	0	0	0	0	0
10:39:40	43,2	1711,881	9,99	9,863	7,897	2,184	2,226	21	953,663	23,411	1710,408	3	200,905	200,905	99,713	0	0	0	0	0	0	0
10:39:40	0	1711,881	9,99	9,961	7,897	2,184	2,226	21	953,663	23,411	1710,41	3	200,905	200,905	99,713	0	0	0	0	0	0	0
10:39:40	43,225	1712,314	10,039	9,863	7,897	2,188	2,225	21	953,663	23,411	1710,412	3	200,905	200,905	99,713	0	0	0	0	0	0	0
10:39:40	-86,425	1711,449	9,941	9,814	7,897	2,179	2,224	21	953,663	23,411	1710,413	3	200,905	200,905	99,713	0	0	0	0	0	0	0
10:39:40	43,2	1711,881	9,99	9,863	7,897	2,184	2,223	21	953,663	23,411	1710,414	3	200,905	200,905	99,713	0	0	0	0	0	0	0
10:39:40	-43,2	1711,449	9,941	9,961	7,897	2,179	2,222	21	953,663	23,411	1710,415	3	200,905	200,905	99,713	0	0	0	0	0	0	0
10:39:40	86,425	1712,314	10,039	10,058	7,897	2,188	2,222	21	953,663	23,411	1710,417	3	200,905	200,905	99,713	0	0	0	0	0	0	0
10:39:40	0	1712,314	10,039	10,058	7,897	2,188	2,221	21	953,663	23,411	1710,419	3	200,905	200,905	99,713	0	0	0	0	0	0	0
10:39:40	0	1712,314	10,039	10,058	7,897	2,188	2,22	21	953,663	23,411	1710,421	3	200,905	200,905	99,713	0	0	0	0	0	0	0
10:39:40	0	1712,314	10,039	9,961	7,897	2,188	2,22	21	953,663	23,411	1710,423	3	200,905	200,905	99,713	0	0	0	0	0	0	0
10:39:40	0	1712,314	10,039	10,009	7,897	2,188	2,219	21	953,663	23,411	1710,425	3	200,905	200,905	99,713	0	0	0	0	0	0	0
10:39:40	-43,225	1711,881	9,99	9,961	7,897	2,184	2,218	21	953,663	23,411	1710,426	3	200,905	200,905	99,713	0	0	0	0	0	0	0
10:39:40	43,225	1712,314	10,039	10,009	7,897	2,188	2,218	21	953,663	23,411	1710,428	3	200,905	200,905	99,713	0	0	0	0	0	0	0
10:39:40	86,437	1713,178	10,136	10,156	7,897	2,197	2,217	21	953,663	23,411	1710,431	3	200,905	200,905	99,713	0	0	0	0	0	0	0
10:39:40	-86,437	1712,314	10,039	9,961	7,897	2,188	2,217	21	953,663	23,411	1710,433	3	200,905	200,905	99,713	0	0	0	0	0	0	0
10:39:40	-43,225	1711,881	9,99	9,814	7,897	2,184	2,216	21	953,663	23,411	1710,434	3	200,905	200,905	99,713	0	0	0	0	0	0	0
10:39:40	129,663	1713,178	10,136	10,009	7,897	2,197	2,216	21	953,663	23,411	1710,437	3	200,905	200,905	99,713	0	0	0	0	0	0	0
10:39:40	-129,663	1711,881	9,99	9,961	7,897	2,184	2,215	21	953,663	23,411	1710,438	3	200,905	200,905	99,713	0	0	0	0	0	0	0
10:39:40	43,225	1712,314	10,039	9,961	7,897	2,188	2,215	21	953,663	23,411	1710,44	3	200,905	200,905	99,713	0	0	0	0	0	0	0
10:39:40	0	1712,314	10,039	10,009	7,897	2,188	2,214	21	953,663	23,411	1710,442	3	200,602	200,602	99,712	0	0	0	0	0	0	0
10:39:41	-43,225	1711,881	9,99	9,961	7,897	2,184	2,214	21	953,663	23,411	1710,444	3	200,602	200,602	99,712	0	0	0	0	0	0	0
10:39:41	0	1711,881	9,99	9,863	7,897	2,184	2,213	21	953,663	23,411	1710,445	3	200,602	200,602	99,712	0	0	0	0	0	0	0
10:39:41	129,663	1713,178	10,136	10,009	7,897	2,197	2,213	21	953,663	23,411	1710,448	3	200,602	200,602	99,712	0	0	0	0	0	0	0
10:39:41	-86,437	1712,314	10,039	9,961	7,897	2,188	2,212	21	953,663	23,411	1710,45	3	200,602	200,602	99,712	0	0	0	0	0	0	0
10:39:41	-43,225	1711,881	9,99	9,863	7,897	2,184	2,212	21	953,663	23,411	1710,451	3	200,602	200,602	99,712	0	0	0	0	0	0	0
10:39:41	0	1711,881	9,99	9,961	7,897	2,184	2,211	21	953,663	23,411	1710,453	3	200,602	200,602	99,712	0	0	0	0	0	0	0
10:39:41	0	1711,881	9,99	9,863	7,897	2,184	2,211	21	953,663	23,411	1710,454	3	200,602	200,602	99,712	0	0	0	0	0	0	0
10:39:41	0	1711,881	9,99	9,863	7,897	2,184	2,21	21	953,663	23,411	1710,455	3	200,602	200,602	99,712	0	0	0	0	0	0	0
10:39:41	43,225	1712,314	10,039	9,961	7,897	2,188	2,21	21	953,663	23,411	1710,457	3	200,602	200,602	99,712	0	0	0	0	0	0	0
10:39:41	0	1712,314	10,039	10,058	7,897	2,188	2,209	21	953,663	23,411	1710,459	3	200,602	200,602	99,712	0	0	0	0	0	0	0
10:39:41	0	1712,314	10,039	10,009	7,897	2,188	2,209	21	953,663	23,411	1710,461	3	200,602	200,602	99,712	0	0	0	0	0	0	0
10:39:41	0	1712,314	10,039	10,009	7,897	2,188	2,208	21	953,663	23,411	1710,463	3	200,602	200,602	99,712	0	0	0	0	0	0	0
10:39:41	0	1712,314	10,039	10,009	7,897	2,188	2,208	21	953,663	23,411	1710,465	3	200,602	200,602	99,712	0	0	0	0	0	0	0
10:39:41	0	1712,314	10,039	10,058	7,897	2,188	2,208	21	953,663	23,411	1710,467	3	200,602	200,602	99,712	0	0	0	0	0	0	0
10:39:41	-43,225	1711,881	9,99	10,009	7,897	2,184	2,207	21	953,663	23,411	1710,468	3	200,602	200,602	99,712	0	0	0	0	0	0	0
10:39:41	43,225	1712,314	10,039	10,058	7,897	2,188	2,207	21	953,663	23,411	1710,47	3	200,602	200,602	99,712	0	0	0	0	0	0	0
10:39:41	-43,225	1711,881	9,99	9,961	7,897	2,184	2,206	21	953,663	23,411	1710,472	3	200,602	200,602	99,712	0	0	0	0	0	0	0
10:39:41	0	1711,881	9,99	9,863	7,897	2,184	2,206	21	953,663	23,411	1710,473	3	200,602	200,602	99,712	0	0	0	0	0	0	0
10:39:41	43,225	1712,314	10,039	9,863	7,897	2,188	2,206	21	953,663	23,411	1710,475	3	200,602	200,602	99,712	0	0	0	0	0	0	0
10:39:41	-43,225	1711,881	9,99	9,814	7,897	2,184	2,205	21	953,663	23,411	1710,476	3	200,602	200,602	99,712	0	0	0	0	0	0	0
10:39:41	0	1711,881	9,99	9,863	7,897	2,184	2,205	21	953,663	23,411	1710,478	3	200,602	200,602	99,712	0	0	0	0	0	0	0
10:39:41	-43,2	1711,449	9,941	9,814	7,897	2,179	2,204	21	953,663	23,411	1710,479	3	200,602	200,602	99,712	0	0	0	0	0	0	0
10:39:41	43,2	1711,881	9,99	9,863	7,897	2,184	2,204	21	953,663	23,411	1710,48	3	200,602	200,602	99,712	0	0	0	0	0	0	0
10:39:41	0	1711,881	9,99	9,863	7,897	2,184	2,203	21	953,663	23,411	1710,482	3	200,602	200,602	99,712	0	0	0	0	0	0	0
10:39:41	43,225	1712,314	10,039	10,009	7,897	2,188	2,203	21	953,663	23,411	1710,484	3	200,602	200,602	99,712	0	0	0	0	0	0	0
10:39:41	-43,225	1711,881	9,99	9,863	7,897	2,184	2,203	21	953,663	23,411	1710,485	3	200,602	200,602	99,712	0	0	0	0	0	0	0
10:39:41	-129,614	1710,585	9,843	9,716	7,897	2,17	2,202	21	953,663	23,411	1710,485	3	200,602	200,602	99,712	0	0	0	0	0	0	0
10:39:41	83,666	1711,422	9,843	9,814	7,902	2,179	2,202	21	953,663	23,411	1710,486	3	200,602	200,602	99,712	0	0	0	0	0	0	0
10:39:41	129,626	1712,718	9,99	9,814	7,902	2,192	2,201	21	953,663	23,411	1710,488	3	200,602	200,602	99,712	0	0	0	0	0	0	0
10:39:41	-83,679	1711,881	9,99	9,863	7,897	2,184	2,201	21	953,663	23,411	1710,49	3	200,602	200,602	99,712	0	0	0	0	0	0	0
10:39:41	172,875	1713,61	10,185	10,058	7,897	2,202	2,201	21	953,663	23,411	1710,493	3	200,602	200,602	99,712	0	0	0	0	0	0	0
10:39:41	-129,65	1712,314	10,039	9,961	7,897	2,188	2,201	21	953,663	23,411	1710,495	3	200,602	200,602	99,712	0	0	0	0	0	0	0
10:39:41	0	1712,314	10,039	9,961	7,897	2,188	2,201	21	953,663	23,411	1710,496	3	200,602	200,602	99,712	0	0	0	0	0	0	0
10:39:41	0	1712,314	10,039	10,009	7,897	2,188	2,2	21	953,663	23,411	1710,498	3	200,602	200,602	99,712	0	0	0	0	0	0	0
10:39:41	-43,225	1711,881	9,99	9,961	7,897	2,184	2,2	21	953,663	23,411	1710,5	3	200,602	200,602	99,712	0	0	0	0	0	0	0
10:39:41	43,225	1712,314	10,039	9,961	7,897	2,188	2,2	21	953,663	23,411	1710,502	3	200,602	200,602	99,712	0	0	0	0	0	0	0
10:39:41	0	1712,314	10,039	10,009	7,897	2,188	2,2	21	953,663	23,411	1710,503	3	200,602	200,602	99,712	0	0	0	0	0	0	0
10:39:41	-43,225	1711,881	9,99	9,863	7,897	2,184	2,199	21	953,663	23,411	1710,505	3	200,602	200,602	99,712	0	0	0	0	0	0	0
10:39:41	43,225	1712,314	10,039	10,009	7,897	2,188	2,199	21	953,663	23,411	1710,507	3	200,602	200,602	99,712	0	0	0	0	0	0	0
10:39:41	0	1712,314	10,039	9,961	7,897	2,188	2,199	21	953,663	23,411	1710,509	3	200,602	200,602	99,712	0	0	0	0	0	0	0
10:39:41	86,437	1713,178	10,136	10,009	7,897	2,197	2,199	21	953,663	23,411	1710,511	3	200,602	200,602	99,712	0	0	0	0	0	0	0
10:39:41	-86,437	1712,314	10,039	10,009	7,897	2,188	2,199	21	953,663	23,411	1710,513	3	200,602	200,602	99,712	0	0	0	0	0	0	0
10:39:41	0	1712,314	10,039	10,009	7,897	2,188	2,198	21	953,663	23,411	1710,515	3	200,602	200,602	99,712	0	0	0	0	0	0	0
10:39:41	0	1712,314	10,039	9,961	7,897	2,188	2,198	21	953,663	23,411	1710,517	3	200,602	200,602	99,712	0	0	0	0	0	0	0
10:39:41	0	1712,314	10,039	10,009	7,897	2,188	2,198	21	953,663	23,411	1710,519	3	200,602	200,602	99,712	0	0	0	0	0	0	0
10:39:41	129,65	1713,61	10,185	10,156	7,897	2,202	2,198	21	953,663	23,411	1710,522	3	200,602	200,602	99,712	0	0	0	0	0	0	0
10:39:41	-172,875	1711,881	9,99	9,863	7,897	2,184	2,198	21	953,663	23,411	1710,523	3	200,602	200,602	99,712	0	0	0	0	0	0	0
10:39:41	0	1711,881	9,99	9,863	7,897	2,184	2,198	21	953,663	23,411	1710,525	3	200,602	200,602	99,712	0	0	0	0	0	0	0
10:39:41	0	1711,881	9,99	9,863	7,897	2,184	2,197	21	953,663	23,411	1710,526	3	200,602	200,602	99,712	0	0	0	0	0	0	0
10:39:41	43,225	1712,314	10,039	9,961	7,897	2,188	2,197	21	953,663	23,411	1710,528	3	200,602	200,602	99,712	0	0	0	0	0	0	0
10:39:41	0	1712,314	10,039	10,009	7,897	2,188	2,197	21	953,663	23,411	1710,53	3	200,602	200,602	99,712	0	0	0	0	0	0	0
10:39:41	-43,225	1711,881	9,99	9,863	7,897	2,184	2,197	21	953,663	23,411	1710,531	3	200,602	200,602	99,712	0	0	0	0	0	0	0
10:39:41	43,225	1712,314	10,039	9,961	7,897	2,188	2,197	21	953,663	23,411	1710,533	3	200,602	200,602	99,712	0	0	0	0	0	0	0
10:39:41	86,437	1713,178	10,136	10,009	7,897	2,197	2,197	21	953,663	23,411	1710,535	3	200,602	200,602	99,712	0	0	0	0	0	0	0
10:39:41	-129,663	1711,881	9,99	9,961	7,897	2,184	2,196	21	953,663	23,411	1710,537	3	200,602	200,602	99,712	0	0	0	0	0	0	0
10:39:41	43,225	1712,314	10,039	9,961	7,897	2,188	2,196	21	953,663	23,411	1710,539	3	200,602	200,602	99,712	0	0	0	0	0	0	0
10:39:41	-43,225	1711,881	9,99	9,961	7,897	2,184	2,196	21	953,663	23,411	1710,54	3	200,602	200,602	99,712	0	0	0	0	0	0	0
10:39:41	129,663	1713,178	10,136	10,156	7,897	2,197	2,196	21	953,663	23,411	1710,542	3	200,602	200,602	99,712	0	0	0	0	0	0	0
10:39:41	-86,437	1712,314	10,039	9,863	7,897	2,188	2,196	21	953,663	23,411	1710,544	3	200,602	200,602	99,712	0	0	0	0	0	0	0
10:39:41	-43,225	1711,881	9,99	9,814	7,897	2,184	2,196	21	953,663	23,411	1710,546	3	200,602	200,602	99,712	0	0	0	0	0	0	0
10:39:41	129,663	1713,178	10,136	10,009	7,897	2,197	2,196	21	953,663	23,411	1710,548	3	200,602	200,602	99,712	0	0	0	0	0	0	0
10:39:41	0	1713,178	10,136	10,058	7,897	2,197	2,196	21	953,663	23,411	1710,551	3	200,602	200,602	99,712	0	0	0	0	0	0	0
10:39:41	0	1713,178	10,136	10,009	7,897	2,197	2,196	21	953,663	23,411	1710,553	3	200,602	200,602	99,712	0	0	0	0	0	0	0
10:39:41	0	1713,178	10,136	10,058	7,897	2,197	2,196	21	953,663	23,411	1710,556	3	200,602	200,602	99,712	0	0	0	0	0	0	0
10:39:41	0	1713,178	10,136	10,058	7,897	2,197	2,196	21	953,663	23,411	1710,558	3	200,602	200,602	99,712	0	0	0	0	0	0	0
10:39:41	0	1713,178	10,136	9,863	7,897	2,197	2,196	21	953,663	23,411	1710,561	3	200,602	200,602	99,712	0	0	0	0	0	0	0
10:39:41	-86,437	1712,314	10,039	9,863	7,897	2,188	2,196	21	953,663	23,411	1710,563	3	200,602	200,602	99,712	0	0	0	0	0	0	0
10:39:41	0	1712,314	10,039	9,961	7,897	2,188	2,195	21	953,663	23,411	1710,565	3	200,602	200,602	99,712	0	0	0	0	0	0	0
10:39:41	0	1712,314	10,039	9,961	7,897	2,188	2,195	21	953,663	23,411	1710,566	3	200,602	200,602	99,712	0	0	0	0	0	0	0
10:39:41	-43,225	1711,881	9,99	9,863	7,897	2,184	2,195	21	953,663	23,411	1710,568	3	200,602	200,602	99,712	0	0	0	0	0	0	0
10:39:41	43,225	1712,314	10,039	9,863	7,897	2,188	2,195	21	953,663	23,411	1710,569	3	200,602	200,602	99,712	0	0	0	0	0	0	0
10:39:41	0	1712,314	10,039	9,961	7,897	2,188	2,195	21	953,663	23,411	1710,571	3	200,602	200,602	99,712	0	0	0	0	0	0	0
10:39:41	-43,225	1711,881	9,99	9,961	7,897	2,184	2,195	21	953,663	23,411	1710,573	3	200,602	200,602	99,712	0	0	0	0	0	0	0
10:39:41	-43,2	1711,449	9,941	9,814	7,897	2,179	2,194	21	953,663	23,411	1710,573	3	200,602	200,602	99,712	0	0	0	0	0	0	0
10:39:41	0	1711,449	9,941	9,814	7,897	2,179	2,194	21	953,663	23,411	1710,574	3	200,602	200,602	99,712	0	0	0	0	0	0	0
10:39:41	43,2	1711,881	9,99	9,814	7,897	2,184	2,194	21	953,663	23,411	1710,576	3	200,602	200,602	99,712	0	0	0	0	0	0	0
10:39:41	43,225	1712,314	10,039	9,961	7,897	2,188	2,194	21	953,663	23,411	1710,577	3	200,602	200,602	99,712	0	0	0	0	0	0	0
10:39:41	-43,225	1711,881	9,99	9,863	7,897	2,184	2,193	21	953,663	23,411	1710,579	3	200,602	200,602	99,712	0	0	0	0	0	0	0
10:39:41	43,225	1712,314	10,039	10,009	7,897	2,188	2,193	21	953,663	23,411	1710,58	3	200,602	200,602	99,712	0	0	0	0	0	0	0
10:39:41	-43,225	1711,881	9,99	9,863	7,897	2,184	2,193	21	953,663	23,411	1710,582	3	200,602	200,602	99,712	0	0	0	0	0	0	0
10:39:41	43,225	1712,314	10,039	9,863	7,897	2,188	2,193	21	953,663	23,411	1710,584	3	200,602	200,602	99,712	0	0	0	0	0	0	0
10:39:41	-43,225	1711,881	9,99	9,961	7,897	2,184	2,193	21	953,663	23,411	1710,585	3	200,602	200,602	99,712	0	0	0	0	0	0	0
10:39:41	129,663	1713,178	10,136	10,058	7,897	2,197	2,193	21	953,663	23,411	1710,587	3	200,602	200,602	99,712	0	0	0	0	0	0	0
10:39:41	-86,437	1712,314	10,039	9,863	7,897	2,188	2,193	21	953,663	23,411	1710,589	3	200,602	200,602	99,712	0	0	0	0	0	0	0
10:39:41	0	1712,314	10,039	9,863	7,897	2,188	2,193	21	953,663	23,411	1710,591	3	200,602	200,602	99,712	0	0	0	0	0	0	0
10:39:41	-43,225	1711,881	9,99	9,716	7,897	2,184	2,193	21	953,663	23,411	1710,592	3	200,602	200,602	99,712	0	0	0	0	0	0	0
10:39:41	0	1711,881	9,99	9,814	7,897	2,184	2,192	21	953,663	23,411	1710,594	3	200,602	200,602	99,712	0	0	0	0	0	0	0
10:39:41	43,225	1712,314	10,039	9,863	7,897	2,188	2,192	21	953,663	23,411	1710,595	3	200,602	200,602	99,712	0	0	0	0	0	0	0
10:39:41	-43,225	1711,881	9,99	9,814	7,897	2,184	2,192	21	953,663	23,411	1710,597	3	200,602	200,602	99,712	0	0	0	0	0	0	0
10:39:41	43,225	1712,314	10,039	9,863	7,897	2,188	2,192	21	952,233	23,411	1710,598	3	200,602	200,602	99,712	0	0	0	0	0	0	0
10:39:41	-40,563	1711,908	9,99	9,814	7,897	2,184	2,192	21	952,233	23,411	1710,6	3	200,602	200,602	99,712	0	0	0	0	0	0	0
10:39:41	43,225	1712,34	10,039	9,863	7,897	2,189	2,192	21	952,233	23,411	1710,601	3	200,602	200,602	99,712	0	0	0	0	0	0	0
10:39:41	-43,225	1711,908	9,99	9,961	7,897	2,184	2,192	21	952,233	23,411	1710,603	3	200,602	200,602	99,712	0	0	0	0	0	0	0
10:39:41	43,225	1712,34	10,039	9,863	7,897	2,189	2,192	21	952,233	23,411	1710,605	3	200,602	200,602	99,712	0	0	0	0	0	0	0
10:39:41	0	1712,34	10,039	9,814	7,897	2,189	2,192	21	952,233	23,411	1710,606	3	200,602	200,602	99,712	0	0	0	0	0	0	0
10:39:41	0	1712,34	10,039	9,863	7,897	2,189	2,192	21	952,233	23,411	1710,608	3	200,602	200,602	99,712	0	0	0	0	0	0	0
10:39:41	86,462	1713,205	10,136	9,961	7,897	2,197	2,192	21	952,233	23,411	1710,611	3	200,602	200,602	99,712	0	0	0	0	0	0	0
10:39:41	-129,687	1711,908	9,99	9,814	7,897	2,184	2,192	21	952,233	23,411	1710,612	3	200,602	200,602	99,712	0	0	0	0	0	0	0
10:39:41	129,687	1713,205	10,136	10,009	7,897	2,197	2,192	21	952,233	23,411	1710,615	3	200,602	200,602	99,712	0	0	0	0	0	0	0
10:39:41	-86,462	1712,34	10,039	9,961	7,897	2,189	2,192	21	952,233	23,411	1710,616	3	200,301	200,301	99,71	0	0	0	0	0	0	0
10:39:42	0	1712,34	10,039	9,814	7,897	2,189	2,192	21	952,233	23,411	1710,618	3	200,301	200,301	99,71	0	0	0	0	0	0	0
10:39:42	0	1712,34	10,039	9,814	7,897	2,189	2,191	21	952,233	23,411	1710,62	3	200,301	200,301	99,71	0	0	0	0	0	0	0
10:39:42	129,699	1713,637	10,185	10,156	7,897	2,202	2,192	21	952,233	23,411	1710,623	3	200,301	200,301	99,71	0	0	0	0	0	0	0
10:39:42	129,736	1714,934	10,332	10,4	7,897	2,215	2,192	21	952,233	23,411	1710,627	3	200,301	200,301	99,71	0	0	0	0	0	0	0
10:39:42	343,298	1718,367	10,625	10,693	7,902	2,251	2,193	21	952,233	23,411	1710,635	3	200,301	200,301	99,71	0	0	0	0	0	0	0
10:39:42	476,257	1723,13	11,162	11,279	7,902	2,3	2,195	21	952,233	23,411	1710,647	3	200,301	200,301	99,71	0	0	0	0	0	0	0
10:39:42	518,2	1728,312	11,65	11,914	7,907	2,353	2,198	21	952,233	23,411	1710,665	3	200,301	200,301	99,71	0	0	0	0	0	0	0
10:39:42	864,05	1736,953	12,431	12,89	7,916	2,442	2,203	21	952,233	23,411	1710,691	3	200,301	200,301	99,71	0	0	0	0	0	0	0
10:39:42	862,402	1745,577	13,115	13,72	7,931	2,531	2,21	21	952,233	23,411	1710,726	3	200,301	200,301	99,71	0	0	0	0	0	0	0
10:39:42	1079,003	1756,367	13,945	14,843	7,95	2,642	2,218	21	952,233	23,411	1710,772	3	200,301	200,301	99,71	0	0	0	0	0	0	0
10:39:42	1121,24	1767,579	14,726	15,722	7,974	2,758	2,229	21	952,233	23,411	1710,829	3	200,301	200,301	99,71	0	0	0	0	0	0	0
10:39:42	1065,014	1778,229	15,263	16,504	8,007	2,868	2,241	21	952,233	23,411	1710,896	3	200,301	200,301	99,71	0	0	0	0	0	0	0
10:39:42	1239,965	1790,629	15,898	17,48	8,045	2,996	2,256	21	952,233	23,411	1710,976	3	200,301	200,301	99,71	0	0	0	0	0	0	0
10:39:42	1064,05	1801,269	16,338	18,066	8,083	3,105	2,273	21	952,233	23,411	1711,066	3	200,301	200,301	99,71	0	0	0	0	0	0	0
10:39:42	1494,812	1816,217	17,07	19,043	8,13	3,259	2,292	21	952,233	23,411	1711,172	3	200,301	200,301	99,71	0	0	0	0	0	0	0
10:39:42	1448,925	1830,707	17,851	20,166	8,172	3,409	2,314	21	952,233	23,411	1711,291	3	200,301	200,301	99,71	0	0	0	0	0	0	0
10:39:42	1568,103	1846,388	18,828	20,898	8,211	3,571	2,339	21	952,233	23,411	1711,426	3	200,301	200,301	99,71	0	0	0	0	0	0	0
10:39:42	1659,045	1862,978	19,951	22,217	8,247	3,742	2,366	21	952,233	23,411	1711,578	3	200,301	200,301	99,71	0	0	0	0	0	0	0
10:39:42	1555,358	1878,532	20,976	23,437	8,282	3,902	2,396	21	952,233	23,411	1711,745	3	200,301	200,301	99,71	0	0	0	0	0	0	0
10:39:42	2215,796	1900,69	22,685	25	8,319	4,13	2,43	21	952,233	23,411	1711,934	3	200,301	200,301	99,71	0	0	0	0	0	0	0
10:39:42	1661,474	1917,304	23,808	25,928	8,355	4,302	2,467	21	952,233	23,411	1712,139	3	200,301	200,301	99,71	0	0	0	0	0	0	0
10:39:42	1697,619	1934,281	24,932	27,148	8,393	4,477	2,506	21	952,233	23,411	1712,361	3	200,301	200,301	99,71	0	0	0	0	0	0	0
10:39:42	1529,907	1949,58	25,713	27,978	8,438	4,634	2,548	21	952,233	23,411	1712,598	3	200,301	200,301	99,71	0	0	0	0	0	0	0
10:39:42	1538,732	1964,967	26,494	28,809	8,484	4,793	2,592	21	952,233	23,411	1712,851	3	200,301	200,301	99,71	0	0	0	0	0	0	0
10:39:42	1266,333	1977,63	26,982	29,736	8,53	4,924	2,638	21	952,233	23,411	1713,116	3	200,301	200,301	99,71	0	0	0	0	0	0	0
10:39:42	1963,732	1997,268	28,154	30,566	8,579	5,126	2,687	21	952,233	23,411	1713,4	3	200,301	200,301	99,71	0	0	0	0	0	0	0
10:39:42	1791,54	2015,183	29,18	31,543	8,626	5,311	2,738	21	952,233	23,411	1713,701	3	200,301	200,301	99,71	0	0	0	0	0	0	0
10:39:42	1592,761	2031,111	30,156	32,861	8,664	5,475	2,792	21	952,233	23,411	1714,019	3	200,301	200,301	99,71	0	0	0	0	0	0	0
10:39:42	1432,763	2045,438	30,986	33,496	8,701	5,623	2,847	21	952,233	23,411	1714,35	3	200,301	200,301	99,71	0	0	0	0	0	0	0
10:39:42	1826,77	2063,706	32,305	34,57	8,734	5,811	2,905	21	952,233	23,411	1714,7	2,9	200,301	200,301	99,71	0	0	0	0	0	0	0
10:39:42	1465,429	2078,36	33,135	35,254	8,773	5,962	2,965	21	952,233	23,411	1715,063	2,9	200,301	200,301	99,71	0	0	0	0	0	0	0
10:39:42	1461,132	2092,972	33,965	36,084	8,811	6,113	3,027	21	952,233	23,411	1715,441	2,9	200,301	200,301	99,71	0	0	0	0	0	0	0
10:39:42	1514,575	2108,118	34,844	36,621	8,849	6,269	3,091	21	952,233	23,411	1715,834	2,9	200,301	200,301	99,71	0	0	0	0	0	0	0
10:39:42	1284,448	2120,962	35,381	37,158	8,892	6,401	3,155	21	952,233	23,411	1716,239	2,9	200,301	200,301	99,71	0	0	0	0	0	0	0
10:39:42	1103,857	2132,001	35,723	37,842	8,935	6,515	3,221	21	952,233	23,411	1716,655	2,9	200,301	200,301	99,71	0	0	0	0	0	0	0
10:39:42	1053,125	2142,532	36,016	37,695	8,978	6,624	3,288	21	952,233	23,411	1717,081	2,9	200,301	200,301	99,71	0	0	0	0	0	0	0
10:39:42	1289,477	2155,427	36,65	38,086	9,017	6,756	3,356	21	952,233	23,411	1717,519	2,9	200,301	200,301	99,71	0	0	0	0	0	0	0
10:39:42	1123,169	2166,658	37,285	38,428	9,046	6,872	3,425	21	952,233	23,411	1717,968	2,9	200,301	200,301	99,71	0	0	0	0	0	0	0
10:39:42	1355,957	2180,218	38,164	39,258	9,075	7,012	3,495	21	952,233	23,411	1718,431	2,9	200,301	200,301	99,71	0	0	0	0	0	0	0
10:39:42	1386,767	2194,086	39,092	40,088	9,102	7,155	3,567	21	952,233	23,411	1718,906	2,8	200,301	200,301	99,71	0	0	0	0	0	0	0
10:39:42	1035,986	2204,445	39,824	40,772	9,121	7,262	3,64	21	952,233	23,411	1719,392	2,8	200,301	200,301	99,71	0	0	0	0	0	0	0
10:39:42	1055,908	2215,005	40,654	41,358	9,136	7,371	3,713	21	952,233	23,411	1719,888	2,8	200,301	200,301	99,71	0	0	0	0	0	0	0
10:39:42	1007,666	2225,081	41,338	41,797	9,155	7,475	3,786	21	952,233	23,411	1720,393	2,8	200,301	200,301	99,71	0	0	0	0	0	0	0
10:39:42	805,297	2233,134	41,826	42,188	9,174	7,558	3,86	21	952,233	23,411	1720,905	2,8	200,301	200,301	99,71	0	0	0	0	0	0	0
10:39:42	678,076	2239,915	42,119	42,578	9,196	7,627	3,934	21	952,233	23,411	1721,424	2,8	200,301	200,301	99,71	0	0	0	0	0	0	0
10:39:42	541,87	2245,334	42,315	42,676	9,216	7,683	4,008	21	952,233	23,411	1721,948	2,8	200,301	200,301	99,71	0	0	0	0	0	0	0
10:39:42	525,17	2250,585	42,51	42,871	9,234	7,737	4,081	21	952,233	23,411	1722,477	2,8	200,301	200,301	99,71	0	0	0	0	0	0	0
10:39:42	565,649	2256,242	42,754	42,92	9,252	7,796	4,154	21	952,233	23,411	1723,011	2,8	200,301	200,301	99,71	0	0	0	0	0	0	0
10:39:42	572,949	2261,971	43,096	43,213	9,266	7,855	4,226	21	952,233	23,411	1723,55	2,8	200,301	200,301	99,71	0	0	0	0	0	0	0
10:39:42	499,951	2266,971	43,438	43,555	9,275	7,906	4,298	21	952,233	23,411	1724,093	2,7	200,301	200,301	99,71	0	0	0	0	0	0	0
10:39:42	429,125	2271,262	43,779	43,799	9,281	7,951	4,37	21	952,233	23,411	1724,64	2,7	200,301	200,301	99,71	0	0	0	0	0	0	0
10:39:42	554,589	2276,808	44,268	44,336	9,286	8,008	4,441	21	952,233	23,411	1725,193	2,7	200,301	200,301	99,71	0	0	0	0	0	0	0
10:39:42	248,461	2279,293	44,365	44,336	9,294	8,033	4,512	21	952,233	23,411	1725,747	2,7	200,301	200,301	99,71	0	0	0	0	0	0	0
10:39:42	-55,224	2278,74	44,219	44,238	9,299	8,028	4,581	21	952,233	23,411	1726,3	2,7	200,301	200,301	99,71	0	0	0	0	0	0	0
10:39:42	226,416	2281,005	44,365	44,287	9,304	8,051	4,649	21	952,233	23,411	1726,854	2,7	200,301	200,301	99,71	0	0	0	0	0	0	0
10:39:42	-218,164	2278,823	44,121	44,238	9,304	8,029	4,715	21	952,233	23,411	1727,406	2,7	200,301	200,301	99,71	0	0	0	0	0	0	0
10:39:42	145,043	2280,273	44,219	44,238	9,307	8,044	4,78	21	952,233	23,411	1727,959	2,7	200,301	200,301	99,71	0	0	0	0	0	0	0
10:39:42	-51,171	2279,762	44,219	44,092	9,304	8,038	4,844	21	952,233	23,411	1728,511	2,7	200,301	200,301	99,71	0	0	0	0	0	0	0
10:39:42	-110,424	2278,657	44,121	44,092	9,304	8,027	4,907	21	952,233	23,411	1729,061	2,7	200,301	200,301	99,71	0	0	0	0	0	0	0
10:39:42	165,698	2280,314	44,365	44,238	9,3	8,044	4,968	21	952,233	23,411	1729,612	2,5	200,301	200,301	99,71	0	0	0	0	0	0	0
10:39:42	-251,245	2277,802	44,121	44,092	9,299	8,018	5,028	21	952,233	23,411	1730,161	2,5	200,301	200,301	99,71	0	0	0	0	0	0	0
10:39:42	-209,765	2275,704	43,975	43,994	9,295	7,996	5,086	21	952,233	23,411	1730,706	2,5	200,301	200,301	99,71	0	0	0	0	0	0	0
10:39:42	-162,622	2274,078	43,877	43,799	9,291	7,98	5,143	21	952,233	23,411	1731,25	2,5	200,301	200,301	99,71	0	0	0	0	0	0	0
10:39:42	-48,95	2273,588	43,877	43,994	9,289	7,975	5,198	21	952,233	23,411	1731,792	2,5	200,301	200,301	99,71	0	0	0	0	0	0	0
10:39:42	-303,222	2270,556	43,633	43,555	9,285	7,943	5,252	21	952,233	23,411	1732,331	2,5	200,301	200,301	99,71	0	0	0	0	0	0	0
10:39:42	-257,543	2267,981	43,438	43,457	9,281	7,917	5,305	21	952,233	23,411	1732,867	2,5	200,301	200,301	99,71	0	0	0	0	0	0	0
10:39:42	-68,798	2267,293	43,438	43,408	9,277	7,91	5,356	21	952,233	23,411	1733,401	2,5	200,301	200,301	99,71	0	0	0	0	0	0	0
10:39:42	-313,256	2264,16	43,145	43,018	9,275	7,877	5,405	21	952,233	23,411	1733,932	2,5	200,301	200,301	99,71	0	0	0	0	0	0	0
10:39:42	-69,848	2263,462	43,145	43,018	9,272	7,87	5,453	21	952,233	23,411	1734,461	2,5	200,301	200,301	99,71	0	0	0	0	0	0	0
10:39:42	-343,383	2260,028	42,803	42,676	9,271	7,835	5,5	21	952,233	23,411	1734,987	2,4	200,301	200,301	99,71	0	0	0	0	0	0	0
10:39:42	-195,874	2258,069	42,656	42,529	9,268	7,815	5,545	21	952,233	23,411	1735,51	2,4	200,301	200,301	99,71	0	0	0	0	0	0	0
10:39:42	-202,783	2256,041	42,461	42,334	9,267	7,794	5,59	21	952,233	23,411	1736,031	2,4	200,301	200,301	99,71	0	0	0	0	0	0	0
10:39:42	-102,172	2255,02	42,412	42,334	9,264	7,783	5,633	21	952,233	23,411	1736,55	2,4	200,301	200,301	99,71	0	0	0	0	0	0	0
10:39:42	-124,633	2253,773	42,315	42,188	9,262	7,77	5,674	21	952,233	23,411	1737,067	2,4	200,301	200,301	99,71	0	0	0	0	0	0	0
10:39:42	83,764	2254,611	42,461	42,334	9,259	7,779	5,716	21	952,233	23,411	1737,585	2,4	200,301	200,301	99,71	0	0	0	0	0	0	0
10:39:42	-76,757	2253,843	42,412	42,481	9,257	7,771	5,756	21	952,233	23,411	1738,101	2,4	200,301	200,301	99,71	0	0	0	0	0	0	0
10:39:42	-15,454	2253,689	42,412	42,334	9,256	7,769	5,796	21	952,233	23,411	1738,616	2,4	200,301	200,301	99,71	0	0	0	0	0	0	0
10:39:42	-233,789	2251,351	42,168	42,041	9,256	7,745	5,834	21	952,233	23,411	1739,129	2,4	200,301	200,301	99,71	0	0	0	0	0	0	0
10:39:42	93,505	2252,286	42,266	42,236	9,256	7,755	5,871	21	952,233	23,411	1739,642	2,4	200,301	200,301	99,71	0	0	0	0	0	0	0
10:39:42	-280,468	2249,481	41,973	41,895	9,256	7,726	5,908	21	952,233	23,411	1740,152	2,2	200,301	200,301	99,71	0	0	0	0	0	0	0
10:39:42	-9,765	2249,384	42,022	41,846	9,253	7,725	5,943	21	952,233	23,411	1740,661	2,2	200,301	200,301	99,71	0	0	0	0	0	0	0
10:39:42	63,525	2250,019	42,119	42,139	9,252	7,732	5,978	21	952,233	23,411	1741,171	2,2	200,301	200,301	99,71	0	0	0	0	0	0	0
10:39:42	-149,975	2248,519	42,022	41,992	9,249	7,716	6,013	21	952,233	23,411	1741,678	2,2	200,301	200,301	99,71	0	0	0	0	0	0	0
10:39:42	5,688	2248,576	42,119	42,041	9,244	7,717	6,046	21	952,233	23,411	1742,185	2,2	200,301	200,301	99,71	0	0	0	0	0	0	0
10:39:42	-107,812	2247,498	42,022	41,895	9,243	7,706	6,079	21	952,233	23,411	1742,69	2,2	200,301	200,301	99,71	0	0	0	0	0	0	0
10:39:42	-93,432	2246,564	41,924	41,797	9,243	7,696	6,11	21	952,233	23,411	1743,194	2,2	200,301	200,301	99,71	0	0	0	0	0	0	0
10:39:42	-7,006	2246,494	41,826	41,846	9,248	7,695	6,141	21	952,233	23,411	1743,698	2,2	200,301	200,301	99,71	0	0	0	0	0	0	0
10:39:42	-46,704	2246,026	41,777	41,651	9,248	7,69	6,172	21	952,233	23,411	1744,2	2,2	200,301	200,301	99,71	0	0	0	0	0	0	0
10:39:42	-93,408	2245,092	41,68	41,699	9,248	7,681	6,201	21	952,233	23,411	1744,701	2,2	200,301	200,301	99,71	0	0	0	0	0	0	0
10:39:42	0	2245,092	41,68	41,699	9,248	7,681	6,23	21,5	955,092	23,411	1745,201	2,1	200,301	200,301	99,71	0	0	0	0	0	0	0
10:39:42	-21,264	2244,88	41,777	41,699	9,243	7,679	6,259	21,5	955,092	23,411	1745,701	2,1	200,301	200,301	99,71	0	0	0	0	0	0	0
10:39:42	186,694	2246,747	41,973	41,895	9,243	7,698	6,287	21,5	955,092	23,411	1746,202	2,1	200,301	200,301	99,71	0	0	0	0	0	0	0
10:39:42	-46,679	2246,28	41,924	42,041	9,243	7,693	6,314	21,5	955,092	23,411	1746,702	2,1	200,301	200,301	99,71	0	0	0	0	0	0	0
10:39:42	-140,014	2244,88	41,777	41,797	9,243	7,679	6,341	21,5	955,092	23,411	1747,2	2,1	200,301	200,301	99,71	0	0	0	0	0	0	0
10:39:42	140,014	2246,28	41,924	42,041	9,243	7,693	6,368	21,5	955,092	23,411	1747,699	2,1	200,301	200,301	99,71	0	0	0	0	0	0	0
10:39:42	46,679	2246,747	41,973	41,797	9,243	7,698	6,394	21,5	955,092	23,411	1748,198	2,1	200,301	200,301	99,71	0	0	0	0	0	0	0
10:39:42	-46,679	2246,28	41,924	41,846	9,243	7,693	6,419	21,5	955,092	23,411	1748,696	2,1	200,301	200,301	99,71	0	0	0	0	0	0	0
10:39:42	-212,109	2244,159	41,777	41,504	9,239	7,671	6,444	21,5	955,092	23,411	1749,192	2,1	200,301	200,301	99,71	0	0	0	0	0	0	0
10:39:42	-14,331	2244,015	41,777	41,602	9,238	7,67	6,468	21,5	955,092	23,411	1749,687	2,1	200,301	200,301	99,71	0	0	0	0	0	0	0
10:39:42	140,014	2245,416	41,924	41,699	9,238	7,684	6,492	21,5	955,092	23,411	1750,182	1,9	205,758	205,758	99,733	0	0	0	0	0	0	0
10:39:43	-301,245	2242,403	41,533	41,309	9,242	7,653	6,515	21,5	955,092	23,411	1750,675	1,9	205,758	205,758	99,733	0	0	0	0	0	0	0
10:39:43	154,296	2243,946	41,68	41,797	9,243	7,669	6,537	21,5	955,092	23,411	1751,168	1,9	205,758	205,758	99,733	0	0	0	0	0	0	0
10:39:43	-32,299	2243,623	41,631	41,602	9,244	7,666	6,559	21,5	955,092	23,411	1751,66	1,9	205,758	205,758	99,733	0	0	0	0	0	0	0
10:39:43	-154,321	2242,08	41,485	41,358	9,243	7,65	6,581	21,5	955,092	23,411	1752,151	1,9	205,758	205,758	99,733	0	0	0	0	0	0	0
10:39:43	186,621	2243,946	41,68	41,455	9,243	7,669	6,602	21,5	955,092	23,411	1752,643	1,9	205,758	205,758	99,733	0	0	0	0	0	0	0
10:39:43	0	2243,946	41,68	41,797	9,243	7,669	6,623	21,5	955,092	23,411	1753,134	1,9	205,758	205,758	99,733	0	0	0	0	0	0	0
10:39:43	0	2243,946	41,68	41,651	9,243	7,669	6,643	21,5	955,092	23,411	1753,625	1,9	205,758	205,758	99,733	0	0	0	0	0	0	0
10:39:43	280,053	2246,747	41,973	42,041	9,243	7,698	6,664	21,5	955,092	23,411	1754,118	1,9	205,758	205,758	99,733	0	0	0	0	0	0	0
10:39:43	14,355	2246,89	41,973	41,895	9,244	7,699	6,684	21,5	955,092	23,411	1754,611	1,9	205,758	205,758	99,733	0	0	0	0	0	0	0
10:39:43	-154,394	2245,346	41,826	41,651	9,243	7,683	6,704	21,5	955,092	23,411	1755,101	1,8	205,758	205,758	99,733	0	0	0	0	0	0	0
10:39:43	107,714	2246,423	41,924	41,895	9,244	7,695	6,723	21,5	955,092	23,411	1755,593	1,8	205,758	205,758	99,733	0	0	0	0	0	0	0
10:39:43	-14,355	2246,28	41,924	41,895	9,243	7,693	6,742	21,5	955,092	23,411	1756,083	1,8	205,758	205,758	99,733	0	0	0	0	0	0	0
10:39:43	-93,359	2245,346	41,826	41,699	9,243	7,683	6,761	21,5	955,092	23,411	1756,573	1,8	205,758	205,758	99,733	0	0	0	0	0	0	0
10:39:43	-140,014	2243,946	41,68	41,504	9,243	7,669	6,779	21,5	955,092	23,411	1757,06	1,8	205,758	205,758	99,733	0	0	0	0	0	0	0
10:39:43	93,359	2244,88	41,777	41,699	9,243	7,679	6,796	21,5	955,092	23,411	1757,548	1,8	205,758	205,758	99,733	0	0	0	0	0	0	0
10:39:43	186,694	2246,747	41,973	41,992	9,243	7,698	6,814	21,5	955,092	23,411	1758,037	1,8	205,758	205,758	99,733	0	0	0	0	0	0	0
10:39:43	46,679	2247,213	42,022	42,041	9,243	7,703	6,831	21,5	955,092	23,411	1758,526	1,8	205,758	205,758	99,733	0	0	0	0	0	0	0
10:39:43	-93,359	2246,28	41,924	41,846	9,243	7,693	6,848	21,5	955,092	23,411	1759,014	1,8	205,758	205,758	99,733	0	0	0	0	0	0	0
10:39:43	0	2246,28	41,924	41,651	9,243	7,693	6,865	21,5	955,092	23,411	1759,501	1,8	205,758	205,758	99,733	0	0	0	0	0	0	0
10:39:43	46,679	2246,747	41,973	41,895	9,243	7,698	6,881	21,5	955,092	23,411	1759,989	1,7	205,758	205,758	99,733	0	0	0	0	0	0	0
10:39:43	-67,895	2246,068	41,826	41,797	9,247	7,691	6,897	21,5	955,092	23,411	1760,475	1,7	205,758	205,758	99,733	0	0	0	0	0	0	0
10:39:43	-57,788	2245,49	41,826	41,797	9,244	7,685	6,913	21,5	955,092	23,411	1760,96	1,7	205,758	205,758	99,733	0	0	0	0	0	0	0
10:39:43	79,003	2246,28	41,924	41,602	9,243	7,693	6,928	21,5	955,092	23,411	1761,445	1,7	205,758	205,758	99,733	0	0	0	0	0	0	0
10:39:43	118,823	2247,468	41,973	41,797	9,247	7,705	6,943	21,5	955,092	23,411	1761,931	1,7	205,758	205,758	99,733	0	0	0	0	0	0	0
10:39:43	-172,412	2245,744	41,777	41,651	9,248	7,688	6,958	21,5	955,092	23,411	1762,415	1,7	205,758	205,758	99,733	0	0	0	0	0	0	0
10:39:43	53,588	2246,28	41,924	41,699	9,243	7,693	6,972	21,5	955,092	23,411	1762,899	1,7	205,758	205,758	99,733	0	0	0	0	0	0	0
10:39:43	-140,014	2244,88	41,777	41,651	9,243	7,679	6,986	21,5	955,092	23,411	1763,381	1,7	205,758	205,758	99,733	0	0	0	0	0	0	0
10:39:43	46,655	2245,346	41,826	41,699	9,243	7,683	7	21,5	955,092	23,411	1763,863	1,7	205,758	205,758	99,733	0	0	0	0	0	0	0
10:39:43	-140,014	2243,946	41,68	41,602	9,243	7,669	7,013	21,5	955,092	23,411	1764,343	1,7	205,758	205,758	99,733	0	0	0	0	0	0	0
10:39:43	233,374	2246,28	41,924	41,846	9,243	7,693	7,026	21,5	955,092	23,411	1764,825	1,5	205,758	205,758	99,733	0	0	0	0	0	0	0
10:39:43	233,447	2248,614	42,168	41,992	9,243	7,717	7,04	21,5	955,092	23,411	1765,309	1,5	205,758	205,758	99,733	0	0	0	0	0	0	0
10:39:43	-46,704	2248,147	42,119	41,895	9,243	7,712	7,053	21,5	955,092	23,411	1765,791	1,5	205,758	205,758	99,733	0	0	0	0	0	0	0
10:39:43	-93,383	2247,213	42,022	42,041	9,243	7,703	7,066	21,5	955,092	23,411	1766,273	1,5	205,758	205,758	99,733	0	0	0	0	0	0	0
10:39:43	-186,718	2245,346	41,826	41,797	9,243	7,683	7,078	21,5	955,092	23,411	1766,752	1,5	205,758	205,758	99,733	0	0	0	0	0	0	0
10:39:43	-140,014	2243,946	41,68	41,602	9,243	7,669	7,089	21,5	955,092	23,411	1767,229	1,5	205,758	205,758	99,733	0	0	0	0	0	0	0
10:39:43	93,359	2244,88	41,777	41,797	9,243	7,679	7,101	21,5	955,092	23,411	1767,707	1,5	205,758	205,758	99,733	0	0	0	0	0	0	0
10:39:43	186,694	2246,747	41,973	42,041	9,243	7,698	7,113	21,5	955,092	23,411	1768,186	1,5	205,758	205,758	99,733	0	0	0	0	0	0	0
10:39:43	-140,039	2245,346	41,826	41,846	9,243	7,683	7,124	21,5	955,092	23,411	1768,663	1,5	205,758	205,758	99,733	0	0	0	0	0	0	0
10:39:43	93,359	2246,28	41,924	41,797	9,243	7,693	7,135	21,5	955,092	23,411	1769,141	1,5	205,758	205,758	99,733	0	0	0	0	0	0	0
10:39:43	-93,359	2245,346	41,826	41,895	9,243	7,683	7,146	21,5	955,092	23,411	1769,617	1,4	205,758	205,758	99,733	0	0	0	0	0	0	0
10:39:43	-46,655	2244,88	41,777	41,699	9,243	7,679	7,156	21,5	955,092	23,411	1770,092	1,4	205,758	205,758	99,733	0	0	0	0	0	0	0
10:39:43	-140,014	2243,48	41,631	41,504	9,243	7,664	7,166	21,5	955,092	23,411	1770,566	1,4	205,758	205,758	99,733	0	0	0	0	0	0	0
10:39:43	103,149	2244,511	41,68	41,651	9,246	7,675	7,176	21,5	955,092	23,411	1771,04	1,4	205,758	205,758	99,733	0	0	0	0	0	0	0
10:39:43	176,879	2246,28	41,924	41,651	9,243	7,693	7,186	21,5	955,092	23,411	1771,515	1,4	205,758	205,758	99,733	0	0	0	0	0	0	0
10:39:43	46,679	2246,747	41,973	41,895	9,243	7,698	7,196	21,5	955,092	23,411	1771,99	1,4	205,758	205,758	99,733	0	0	0	0	0	0	0
10:39:43	-140,039	2245,346	41,826	41,797	9,243	7,683	7,206	21,5	955,092	23,411	1772,463	1,4	205,758	205,758	99,733	0	0	0	0	0	0	0
10:39:43	-186,669	2243,48	41,631	41,455	9,243	7,664	7,215	21,5	955,092	23,411	1772,934	1,4	205,758	205,758	99,733	0	0	0	0	0	0	0
10:39:43	280,029	2246,28	41,924	41,797	9,243	7,693	7,224	21,5	955,092	23,411	1773,408	1,4	205,758	205,758	99,733	0	0	0	0	0	0	0
10:39:43	-93,359	2245,346	41,826	41,797	9,243	7,683	7,233	21,5	955,092	23,411	1773,88	1,4	205,758	205,758	99,733	0	0	0	0	0	0	0
10:39:43	0	2245,346	41,826	41,651	9,243	7,683	7,242	21,5	955,092	23,411	1774,351	1,3	205,758	205,758	99,733	0	0	0	0	0	0	0
10:39:43	0	2245,346	41,826	41,797	9,243	7,683	7,251	21,5	955,092	23,411	1774,822	1,3	205,758	205,758	99,733	0	0	0	0	0	0	0
10:39:43	0	2245,346	41,826	41,797	9,243	7,683	7,259	21,5	955,092	23,411	1775,293	1,3	205,758	205,758	99,733	0	0	0	0	0	0	0
10:39:43	280,102	2248,147	42,119	42,041	9,243	7,712	7,268	21,5	955,092	23,411	1775,765	1,3	205,758	205,758	99,733	0	0	0	0	0	0	0
10:39:43	-280,102	2245,346	41,826	41,846	9,243	7,683	7,276	21,5	955,092	23,411	1776,235	1,3	205,758	205,758	99,733	0	0	0	0	0	0	0
10:39:43	107,714	2246,423	41,924	41,699	9,244	7,695	7,284	21,5	955,092	23,411	1776,705	1,3	205,758	205,758	99,733	0	0	0	0	0	0	0
10:39:43	-154,37	2244,88	41,777	41,602	9,243	7,679	7,292	21,5	955,092	23,411	1777,173	1,3	205,758	205,758	99,733	0	0	0	0	0	0	0
10:39:43	-233,325	2242,547	41,533	41,504	9,243	7,655	7,299	21,5	955,092	23,411	1777,638	1,3	205,758	205,758	99,733	0	0	0	0	0	0	0
10:39:43	107,666	2243,623	41,631	41,455	9,244	7,666	7,306	21,5	955,092	23,411	1778,104	1,3	205,758	205,758	99,733	0	0	0	0	0	0	0
10:39:43	197,778	2245,601	41,777	41,797	9,247	7,686	7,314	21,5	955,092	23,411	1778,572	1,3	205,758	205,758	99,733	0	0	0	0	0	0	0
10:39:43	-11,108	2245,49	41,826	41,699	9,244	7,685	7,321	21,5	955,092	23,411	1779,039	1,2	205,758	205,758	99,733	0	0	0	0	0	0	0
10:39:43	79,003	2246,28	41,924	41,846	9,243	7,693	7,328	21,5	955,092	23,411	1779,506	1,2	205,758	205,758	99,733	0	0	0	0	0	0	0
10:39:43	-140,014	2244,88	41,777	41,651	9,243	7,679	7,335	21,5	955,092	23,411	1779,972	1,2	205,758	205,758	99,733	0	0	0	0	0	0	0
10:39:43	154,37	2246,423	41,924	41,895	9,244	7,695	7,342	21,5	955,092	23,411	1780,438	1,2	205,758	205,758	99,733	0	0	0	0	0	0	0
10:39:43	-21,264	2246,211	41,826	41,797	9,248	7,692	7,349	21,5	955,092	23,411	1780,904	1,2	205,758	205,758	99,733	0	0	0	0	0	0	0
10:39:43	67,944	2246,89	41,973	41,846	9,244	7,699	7,356	21,5	955,092	23,411	1781,37	1,2	205,758	205,758	99,733	0	0	0	0	0	0	0
10:39:43	-154,394	2245,346	41,826	41,846	9,243	7,683	7,362	21,5	955,092	23,411	1781,834	1,2	205,758	205,758	99,733	0	0	0	0	0	0	0
10:39:43	93,359	2246,28	41,924	41,846	9,243	7,693	7,369	21,5	955,092	23,411	1782,298	1,2	205,758	205,758	99,733	0	0	0	0	0	0	0
10:39:43	-93,359	2245,346	41,826	41,797	9,243	7,683	7,375	21,5	955,092	23,411	1782,761	1,2	205,758	205,758	99,733	0	0	0	0	0	0	0
10:39:43	0	2245,346	41,826	41,797	9,243	7,683	7,381	21,5	955,092	23,411	1783,224	1,2	205,758	205,758	99,733	0	0	0	0	0	0	0
10:39:43	140,039	2246,747	41,973	41,895	9,243	7,698	7,387	21,5	955,092	23,411	1783,687	1	205,758	205,758	99,733	0	0	0	0	0	0	0
10:39:43	-46,679	2246,28	41,924	41,846	9,243	7,693	7,393	21,5	955,092	23,411	1784,15	1	205,758	205,758	99,733	0	0	0	0	0	0	0
10:39:43	-233,374	2243,946	41,68	41,602	9,243	7,669	7,399	21,5	955,092	23,411	1784,61	1	205,758	205,758	99,733	0	0	0	0	0	0	0
10:39:43	-46,655	2243,48	41,631	41,358	9,243	7,664	7,404	21,5	955,092	23,411	1785,069	1	205,758	205,758	99,733	0	0	0	0	0	0	0
10:39:43	118,75	2244,667	41,68	41,651	9,247	7,676	7,409	21,5	955,092	23,411	1785,528	1	205,758	205,758	99,733	0	0	0	0	0	0	0
10:39:43	154,37	2246,211	41,826	41,699	9,248	7,692	7,415	21,5	955,092	23,411	1785,989	1	205,758	205,758	99,733	0	0	0	0	0	0	0
10:39:43	-86,45	2245,346	41,826	41,699	9,243	7,683	7,42	21,5	955,092	23,411	1786,448	1	205,758	205,758	99,733	0	0	0	0	0	0	0
10:39:43	-46,655	2244,88	41,777	41,699	9,243	7,679	7,425	21,5	955,092	23,411	1786,906	1	205,758	205,758	99,733	0	0	0	0	0	0	0
10:39:43	-93,359	2243,946	41,68	41,651	9,243	7,669	7,43	21,5	955,092	23,411	1787,364	1	205,758	205,758	99,733	0	0	0	0	0	0	0
10:39:43	0	2243,946	41,68	41,699	9,243	7,669	7,435	21,5	955,092	23,411	1787,82	1	205,758	205,758	99,733	0	0	0	0	0	0	0
10:39:43	93,359	2244,88	41,777	41,651	9,243	7,679	7,439	21,5	955,092	23,411	1788,277	0,9	205,758	205,758	99,733	0	0	0	0	0	0	0
10:39:43	0	2244,88	41,777	41,651	9,243	7,679	7,444	21,5	955,092	23,411	1788,734	0,9	205,758	205,758	99,733	0	0	0	0	0	0	0
10:39:43	14,355	2245,023	41,777	41,504	9,244	7,68	7,449	21,5	955,092	23,411	1789,19	0,9	205,758	205,758	99,733	0	0	0	0	0	0	0
10:39:43	-14,355	2244,88	41,777	41,846	9,243	7,679	7,453	21,5	955,092	23,411	1789,646	0,9	205,758	205,758	99,733	0	0	0	0	0	0	0
10:39:43	0	2244,88	41,777	41,602	9,243	7,679	7,458	21,5	955,092	23,411	1790,101	0,9	205,758	205,758	99,733	0	0	0	0	0	0	0
10:39:43	0	2244,88	41,777	41,699	9,243	7,679	7,462	21,5	955,092	23,411	1790,556	0,9	205,758	205,758	99,733	0	0	0	0	0	0	0
10:39:43	0	2244,88	41,777	41,699	9,243	7,679	7,466	21,5	955,092	23,411	1791,01	0,9	205,758	205,758	99,733	0	0	0	0	0	0	0
10:39:43	-93,359	2243,946	41,68	41,602	9,243	7,669	7,47	21,5	955,092	23,411	1791,463	0,9	205,758	205,758	99,733	0	0	0	0	0	0	0
10:39:43	72,094	2244,667	41,68	41,699	9,247	7,676	7,474	21,5	955,092	23,411	1791,916	0,9	205,758	205,758	99,733	0	0	0	0	0	0	0
10:39:43	-16,723	2244,5	41,631	41,651	9,249	7,675	7,478	21,5	955,092	23,411	1792,369	0,9	205,758	205,758	99,733	0	0	0	0	0	0	0
10:39:43	0	2244,5	41,631	41,504	9,249	7,675	7,482	21,7	951,773	23,411	1792,821	0,8	205,758	205,758	99,733	0	0	0	0	0	0	0
10:39:43	297,412	2247,474	41,924	41,797	9,248	7,705	7,486	21,7	951,773	23,411	1793,276	0,8	205,758	205,758	99,733	0	0	0	0	0	0	0
10:39:43	46,704	2247,941	41,973	42,041	9,248	7,71	7,491	21,7	951,773	23,411	1793,731	0,8	205,758	205,758	99,733	0	0	0	0	0	0	0
10:39:43	0	2247,941	41,973	41,992	9,248	7,71	7,495	21,7	951,773	23,411	1794,185	0,8	205,758	205,758	99,733	0	0	0	0	0	0	0
10:39:43	15,673	2248,098	41,973	41,992	9,249	7,712	7,499	21,7	951,773	23,411	1794,639	0,8	205,758	205,758	99,733	0	0	0	0	0	0	0
10:39:43	0	2248,098	41,973	41,895	9,249	7,712	7,504	21,7	951,773	23,411	1795,092	0,8	205,758	205,758	99,733	0	0	0	0	0	0	0
10:39:43	-155,834	2246,539	41,826	41,602	9,248	7,696	7,507	21,7	951,773	23,411	1795,544	0,8	205,758	205,758	99,733	0	0	0	0	0	0	0
10:39:44	-140,136	2245,138	41,68	41,358	9,248	7,681	7,511	21,7	951,773	23,411	1795,993	0,8	205,758	205,758	99,733	0	0	0	0	0	0	0
10:39:44	109,057	2246,229	41,777	41,651	9,249	7,693	7,514	21,7	951,773	23,411	1796,443	0,8	205,758	205,758	99,733	0	0	0	0	0	0	0
10:39:44	124,536	2247,474	41,924	41,846	9,248	7,705	7,518	21,7	951,773	23,411	1796,894	0,8	205,758	205,758	99,733	0	0	0	0	0	0	0
10:39:44	-93,457	2246,539	41,826	41,797	9,248	7,696	7,522	21,7	951,773	23,411	1797,344	0,7	207,009	207,009	99,737	0	0	0	0	0	0	0
10:39:44	93,457	2247,474	41,924	41,846	9,248	7,705	7,525	21,7	951,773	23,411	1797,794	0,7	207,009	207,009	99,737	0	0	0	0	0	0	0
10:39:44	-226,635	2245,208	41,777	41,651	9,243	7,682	7,528	21,7	951,773	23,411	1798,242	0,7	207,009	207,009	99,737	0	0	0	0	0	0	0
10:39:44	-560,302	2239,605	41,192	40,625	9,243	7,624	7,53	21,7	951,773	23,411	1798,683	0,7	207,009	207,009	99,737	0	0	0	0	0	0	0
10:39:44	-1086,84	2228,736	40,068	39,307	9,242	7,512	7,53	21,7	951,773	23,411	1799,113	0,7	207,009	207,009	99,737	0	0	0	0	0	0	0
10:39:44	-1182,324	2216,913	38,994	37,842	9,233	7,39	7,527	21,7	951,773	23,411	1799,531	0,7	207,009	207,009	99,737	0	0	0	0	0	0	0
10:39:44	-1372,29	2203,19	37,969	36,67	9,211	7,249	7,522	21,7	951,773	23,411	1799,935	0,7	207,009	207,009	99,737	0	0	0	0	0	0	0
10:39:44	-1031,347	2192,877	37,432	35,352	9,183	7,143	7,514	21,7	951,773	23,411	1800,328	0,7	207,009	207,009	99,737	0	0	0	0	0	0	0
10:39:44	-1206,933	2180,807	36,943	34,375	9,142	7,018	7,504	21,7	951,773	23,411	1800,708	0,7	207,009	207,009	99,737	0	0	0	0	0	0	0
10:39:44	-1380,786	2166,999	36,309	33,398	9,098	6,876	7,492	21,7	951,773	23,411	1801,074	0,7	207,009	207,009	99,737	0	0	0	0	0	0	0
10:39:44	-1197,241	2155,027	35,967	32,08	9,05	6,752	7,478	21,7	951,773	23,411	1801,428	0,5	207,009	207,009	99,737	0	0	0	0	0	0	0
10:39:44	-2143,09	2133,596	34,6	30,762	9,003	6,531	7,459	21,7	951,773	23,411	1801,76	0,5	207,009	207,009	99,737	0	0	0	0	0	0	0
10:39:44	-1838,403	2115,212	33,477	29,785	8,959	6,342	7,437	21,7	951,773	23,411	1802,074	0,5	207,009	207,009	99,737	0	0	0	0	0	0	0
10:39:44	-1967,553	2095,536	32,207	28,662	8,916	6,139	7,412	21,7	951,773	23,411	1802,367	0,5	207,009	207,009	99,737	0	0	0	0	0	0	0
10:39:44	-1787,5	2077,661	31,035	27,002	8,878	5,955	7,383	21,7	951,773	23,411	1802,642	0,5	207,009	207,009	99,737	0	0	0	0	0	0	0
10:39:44	-1134,35	2066,318	30,742	27,783	8,83	5,838	7,353	21,7	951,773	23,411	1802,906	0,5	207,009	207,009	99,737	0	0	0	0	0	0	0
10:39:44	-1954,04	2046,778	29,473	25,683	8,787	5,636	7,319	21,7	951,773	23,411	1803,15	0,5	207,009	207,009	99,737	0	0	0	0	0	0	0
10:39:44	-1635,791	2030,42	28,643	25,537	8,739	5,468	7,283	21,7	951,773	23,411	1803,377	0,5	207,009	207,009	99,737	0	0	0	0	0	0	0
10:39:44	-1119,592	2019,224	28,35	24,707	8,691	5,352	7,245	21,7	951,773	23,411	1803,593	0,5	207,009	207,009	99,737	0	0	0	0	0	0	0
10:39:44	-2120,874	1998,015	27,129	23,877	8,636	5,134	7,204	21,7	951,773	23,411	1803,787	0,5	207,009	207,009	99,737	0	0	0	0	0	0	0
10:39:44	-1370,922	1984,306	26,543	22,656	8,59	4,992	7,16	21,7	951,773	23,411	1803,968	0,5	207,009	207,009	99,737	0	0	0	0	0	0	0
10:39:44	-1774,902	1966,557	25,517	21,777	8,543	4,809	7,114	21,7	951,773	23,411	1804,13	0,5	207,009	207,009	99,737	0	0	0	0	0	0	0
10:39:44	-1397,021	1952,586	24,785	20,703	8,503	4,665	7,066	21,7	951,773	23,411	1804,279	0,5	207,009	207,009	99,737	0	0	0	0	0	0	0
10:39:44	-2180,297	1930,783	23,125	20,166	8,466	4,441	7,015	21,7	951,773	23,411	1804,405	0,5	207,009	207,009	99,737	0	0	0	0	0	0	0
10:39:44	-1533,154	1915,452	22,051	19,336	8,435	4,283	6,961	21,7	951,773	23,411	1804,516	0,5	207,009	207,009	99,737	0	0	0	0	0	0	0
10:39:44	-1383,618	1901,616	21,221	18,457	8,399	4,14	6,906	21,7	951,773	23,411	1804,613	0,5	207,009	207,009	99,737	0	0	0	0	0	0	0
10:39:44	-1486,547	1886,75	20,146	17,969	8,371	3,987	6,849	21,7	951,773	23,411	1804,696	0,5	207,009	207,009	99,737	0	0	0	0	0	0	0
10:39:44	-1074,389	1876,006	19,609	16,894	8,338	3,876	6,79	21,7	951,773	23,411	1804,767	0,5	207,009	207,009	99,737	0	0	0	0	0	0	0
10:39:44	-1280,456	1863,202	18,828	16,845	8,306	3,744	6,731	21,7	951,773	23,411	1804,825	0,5	207,009	207,009	99,737	0	0	0	0	0	0	0
10:39:44	-1132,568	1851,876	18,291	16,064	8,269	3,627	6,67	21,7	951,773	23,411	1804,873	0,5	207,009	207,009	99,737	0	0	0	0	0	0	0
10:39:44	-1159,204	1840,284	17,705	15,869	8,234	3,508	6,608	21,7	951,773	23,411	1804,908	0,4	207,009	207,009	99,737	0	0	0	0	0	0	0
10:39:44	-929,931	1830,985	17,314	15,722	8,201	3,412	6,545	21,7	951,773	23,411	1804,934	0,4	207,009	207,009	99,737	0	0	0	0	0	0	0
10:39:44	-874,194	1822,243	16,924	15,332	8,172	3,322	6,482	21,7	951,773	23,411	1804,951	0,4	207,009	207,009	99,737	0	0	0	0	0	0	0
10:39:44	-903,796	1813,205	16,533	15,185	8,14	3,228	6,418	21,7	951,773	23,411	1804,96	0,4	207,009	207,009	99,737	0	0	0	0	0	0	0
10:39:44	-1163,855	1801,566	15,703	14,502	8,117	3,108	6,353	21,7	951,773	23,411	1801,566	0,4	207,009	207,009	99,737	0	0	0	0	0	0	0
10:39:44	-991,54	1791,651	14,97	13,769	8,098	3,006	6,287	21,7	951,773	23,411	1791,651	0,4	207,009	207,009	99,737	0	0	0	0	0	0	0
10:39:44	-700,537	1784,646	14,482	13,379	8,083	2,934	6,222	21,7	951,773	23,411	1784,646	0,4	207,009	207,009	99,737	0	0	0	0	0	0	0
10:39:44	-773,291	1776,913	13,896	12,89	8,069	2,854	6,156	21,7	951,773	23,411	1776,913	0,4	207,009	207,009	99,737	0	0	0	0	0	0	0
10:39:44	-643,762	1770,475	13,457	12,744	8,055	2,788	6,09	21,7	951,773	23,411	1770,475	0,4	207,009	207,009	99,737	0	0	0	0	0	0	0
10:39:44	-637,976	1764,095	13,017	12,5	8,041	2,722	6,024	21,7	951,773	23,411	1764,095	0,4	207,009	207,009	99,737	0	0	0	0	0	0	0
10:39:44	-220,117	1761,894	12,968	12,695	8,031	2,699	5,958	21,7	951,773	23,411	1761,894	1,6	207,009	207,009	99,737	0	0	0	0	0	0	0
10:39:44	-163,671	1760,257	12,968	12,841	8,021	2,683	5,894	21,7	951,773	23,411	1760,257	1,6	207,009	207,009	99,737	0	0	0	0	0	0	0
10:39:44	-121,166	1759,046	13,017	12,89	8,012	2,67	5,831	21,7	951,773	23,411	1759,046	1,6	207,009	207,009	99,737	0	0	0	0	0	0	0
10:39:44	-87,133	1758,174	13,017	12,988	8,007	2,661	5,769	21,7	951,773	23,411	1758,174	1,6	207,009	207,009	99,737	0	0	0	0	0	0	0
10:39:44	-87,084	1757,304	12,92	12,841	8,007	2,652	5,708	21,7	951,773	23,411	1757,304	1,6	207,009	207,009	99,737	0	0	0	0	0	0	0
10:39:44	-49,841	1756,805	12,773	12,646	8,012	2,647	5,648	21,7	951,773	23,411	1756,805	1,6	207,009	207,009	99,737	0	0	0	0	0	0	0
10:39:44	-254,785	1754,257	12,48	12,353	8,012	2,621	5,588	21,7	951,773	23,411	1754,257	1,6	207,009	207,009	99,737	0	0	0	0	0	0	0
10:39:44	-94,372	1753,314	12,285	12,06	8,017	2,611	5,53	21,7	951,773	23,411	1753,314	1,6	207,009	207,009	99,737	0	0	0	0	0	0	0
10:39:44	-130,48	1752,009	12,138	11,914	8,017	2,598	5,472	21,7	951,773	23,411	1752,009	1,6	207,009	207,009	99,737	0	0	0	0	0	0	0
10:39:44	-79,638	1751,212	12,138	11,963	8,012	2,589	5,416	21,7	951,773	23,411	1751,212	1,6	207,009	207,009	99,737	0	0	0	0	0	0	0
10:39:44	-43,579	1750,777	12,187	12,06	8,007	2,585	5,36	21,7	951,773	23,411	1750,777	1,9	207,009	207,009	99,737	0	0	0	0	0	0	0
10:39:44	-35,205	1750,424	12,334	12,109	7,998	2,581	5,306	21,7	951,773	23,411	1750,424	1,9	207,009	207,009	99,737	0	0	0	0	0	0	0
10:39:44	-81,774	1749,607	12,334	12,109	7,993	2,573	5,252	21,7	951,773	23,411	1749,607	1,9	207,009	207,009	99,737	0	0	0	0	0	0	0
10:39:44	-47,717	1749,13	12,285	12,06	7,993	2,568	5,2	21,7	951,773	23,411	1749,13	1,9	207,009	207,009	99,737	0	0	0	0	0	0	0
10:39:44	-86,962	1748,26	12,187	11,963	7,993	2,559	5,148	21,7	951,773	23,411	1748,26	1,9	207,009	207,009	99,737	0	0	0	0	0	0	0
10:39:44	-130,395	1746,956	12,041	11,914	7,993	2,545	5,097	21,7	951,773	23,411	1746,956	1,9	207,009	207,009	99,737	0	0	0	0	0	0	0
10:39:44	-86,914	1746,087	11,943	11,816	7,993	2,536	5,047	21,7	951,773	23,411	1746,087	1,9	207,009	207,009	99,737	0	0	0	0	0	0	0
10:39:44	-86,901	1745,218	11,845	11,718	7,993	2,528	4,997	21,7	951,773	23,411	1745,218	1,9	207,009	207,009	99,737	0	0	0	0	0	0	0
10:39:44	-86,889	1744,349	11,748	11,621	7,993	2,519	4,949	21,7	951,773	23,411	1744,349	1,9	207,009	207,009	99,737	0	0	0	0	0	0	0
10:39:44	-130,322	1743,046	11,601	11,572	7,993	2,505	4,901	21,7	951,773	23,411	1743,046	1,9	207,009	207,009	99,737	0	0	0	0	0	0	0
10:39:44	-86,853	1742,177	11,504	11,523	7,993	2,496	4,854	21,7	951,773	23,411	1742,177	2,2	207,009	207,009	99,737	0	0	0	0	0	0	0
10:39:44	-43,432	1741,743	11,455	11,425	7,993	2,492	4,807	21,7	951,773	23,411	1741,743	2,2	207,009	207,009	99,737	0	0	0	0	0	0	0
10:39:44	-43,408	1741,309	11,406	11,279	7,993	2,487	4,762	21,7	951,773	23,411	1741,309	2,2	207,009	207,009	99,737	0	0	0	0	0	0	0
10:39:44	-86,828	1740,44	11,308	11,279	7,993	2,478	4,717	21,7	951,773	23,411	1740,44	2,2	207,009	207,009	99,737	0	0	0	0	0	0	0
10:39:44	-80,639	1739,634	11,308	11,279	7,988	2,47	4,673	21,7	951,773	23,411	1739,634	2,2	207,009	207,009	99,737	0	0	0	0	0	0	0
10:39:44	86,816	1740,502	11,406	11,279	7,988	2,479	4,63	21,7	951,773	23,411	1739,635	2,2	207,009	207,009	99,737	0	0	0	0	0	0	0
10:39:44	0	1740,502	11,406	11,279	7,988	2,479	4,588	21,7	951,773	23,411	1739,636	2,2	207,009	207,009	99,737	0	0	0	0	0	0	0
10:39:44	-81,701	1739,685	11,406	11,23	7,984	2,47	4,546	21,7	951,773	23,411	1739,636	2,2	207,009	207,009	99,737	0	0	0	0	0	0	0
10:39:44	-4,223	1739,643	11,406	11,279	7,983	2,47	4,506	21,7	951,773	23,411	1739,636	2,2	207,009	207,009	99,737	0	0	0	0	0	0	0
10:39:44	0	1739,643	11,406	11,279	7,983	2,47	4,466	21,7	951,773	23,411	1739,636	2,2	207,009	207,009	99,737	0	0	0	0	0	0	0
10:39:44	0	1739,643	11,406	11,23	7,983	2,47	4,427	21,7	951,773	23,411	1739,636	2,2	207,009	207,009	99,737	0	0	0	0	0	0	0
10:39:44	-81,713	1738,826	11,406	11,279	7,979	2,462	4,388	21,7	951,773	23,411	1738,826	2,2	207,009	207,009	99,737	0	0	0	0	0	0	0
10:39:44	-39,355	1738,432	11,455	11,377	7,974	2,458	4,35	21,7	951,773	23,411	1738,432	2,2	207,009	207,009	99,737	0	0	0	0	0	0	0
10:39:44	-43,579	1737,997	11,504	11,425	7,969	2,453	4,313	21,7	951,773	23,411	1737,997	2,2	207,009	207,009	99,737	0	0	0	0	0	0	0
10:39:44	0	1737,997	11,504	11,425	7,969	2,453	4,276	21,7	951,773	23,411	1737,997	2,2	207,009	207,009	99,737	0	0	0	0	0	0	0
10:39:44	-86,804	1737,128	11,406	11,279	7,969	2,444	4,241	21,7	951,773	23,411	1737,128	2,2	207,009	207,009	99,737	0	0	0	0	0	0	0
10:39:44	-130,175	1735,827	11,259	11,181	7,969	2,431	4,205	21,7	951,773	23,411	1735,827	2,2	207,009	207,009	99,737	0	0	0	0	0	0	0
10:39:44	0	1735,827	11,259	11,181	7,969	2,431	4,17	21,7	951,773	23,411	1735,827	2,2	207,009	207,009	99,737	0	0	0	0	0	0	0
10:39:44	-86,755	1734,959	11,162	11,181	7,969	2,422	4,136	21,7	951,773	23,411	1734,959	2,2	207,009	207,009	99,737	0	0	0	0	0	0	0
10:39:44	-43,371	1734,525	11,113	11,181	7,969	2,417	4,102	21,7	951,773	23,411	1734,525	2,2	207,009	207,009	99,737	0	0	0	0	0	0	0
10:39:44	0	1734,525	11,113	11,084	7,969	2,417	4,069	21,7	951,773	23,411	1734,525	2,4	207,009	207,009	99,737	0	0	0	0	0	0	0
10:39:44	-40,429	1734,121	11,162	11,181	7,964	2,413	4,037	21,7	951,773	23,411	1734,121	2,4	207,009	207,009	99,737	0	0	0	0	0	0	0
10:39:44	-82,739	1733,294	11,162	11,084	7,96	2,405	4,005	21,7	951,773	23,411	1733,294	2,4	207,009	207,009	99,737	0	0	0	0	0	0	0
10:39:44	83,398	1734,128	11,259	11,181	7,959	2,413	3,974	21,7	951,773	23,411	1733,295	2,4	207,009	207,009	99,737	0	0	0	0	0	0	0
10:39:44	-212,841	1731,999	11,113	11,181	7,955	2,391	3,943	21,7	951,773	23,411	1731,999	2,4	207,009	207,009	99,737	0	0	0	0	0	0	0
10:39:44	0	1731,999	11,113	11,181	7,955	2,391	3,912	21,7	951,773	23,411	1731,999	2,4	207,009	207,009	99,737	0	0	0	0	0	0	0
10:39:44	0	1731,999	11,113	11,084	7,955	2,391	3,882	21,7	951,773	23,411	1731,999	2,4	207,009	207,009	99,737	0	0	0	0	0	0	0
10:39:44	-86,718	1731,132	11,015	10,937	7,955	2,382	3,853	21,7	951,773	23,411	1731,132	2,4	207,009	207,009	99,737	0	0	0	0	0	0	0
10:39:44	-86,694	1730,265	10,918	10,888	7,955	2,373	3,824	21,7	951,773	23,411	1730,265	2,4	207,009	207,009	99,737	0	0	0	0	0	0	0
10:39:44	43,334	1730,699	10,966	10,888	7,955	2,378	3,796	21,7	951,773	23,411	1730,266	2,4	207,009	207,009	99,737	0	0	0	0	0	0	0
10:39:44	-212,744	1728,571	10,82	10,742	7,95	2,356	3,767	21,2	952,233	23,411	1728,571	2,5	207,009	207,009	99,737	0	0	0	0	0	0	0
10:39:44	-44,262	1728,128	10,771	10,742	7,95	2,351	3,74	21,2	952,233	23,411	1728,128	2,5	207,009	207,009	99,737	0	0	0	0	0	0	0
10:39:44	-86,669	1727,262	10,673	10,595	7,95	2,342	3,712	21,2	952,233	23,411	1727,262	2,5	207,009	207,009	99,737	0	0	0	0	0	0	0
10:39:44	-43,322	1726,829	10,625	10,547	7,95	2,338	3,685	21,2	952,233	23,411	1726,829	2,5	207,009	207,009	99,737	0	0	0	0	0	0	0
10:39:44	-86,633	1725,962	10,527	10,498	7,95	2,329	3,659	21,2	952,233	23,411	1725,962	2,5	207,009	207,009	99,737	0	0	0	0	0	0	0
10:39:44	0	1725,962	10,527	10,498	7,95	2,329	3,633	21,2	952,233	23,411	1725,962	2,5	207,009	207,009	99,737	0	0	0	0	0	0	0
10:39:44	-43,31	1725,529	10,478	10,4	7,95	2,325	3,607	21,2	952,233	23,411	1725,529	2,5	207,009	207,009	99,737	0	0	0	0	0	0	0
10:39:44	0	1725,529	10,478	10,4	7,95	2,325	3,582	21,2	952,233	23,411	1725,529	2,5	207,009	207,009	99,737	0	0	0	0	0	0	0
10:39:45	-84,777	1724,681	10,478	10,4	7,945	2,316	3,557	21,2	952,233	23,411	1724,681	2,5	207,009	207,009	99,737	0	0	0	0	0	0	0
10:39:45	41,174	1725,093	10,527	10,4	7,945	2,32	3,533	21,2	952,233	23,411	1724,682	2,5	207,009	207,009	99,737	0	0	0	0	0	0	0
10:39:45	0	1725,093	10,527	10,498	7,945	2,32	3,509	21,2	952,233	23,411	1724,682	2,6	202,722	202,722	99,72	0	0	0	0	0	0	0
10:39:45	-83,728	1724,256	10,527	10,498	7,94	2,311	3,485	21,2	952,233	23,411	1724,256	2,6	202,722	202,722	99,72	0	0	0	0	0	0	0
10:39:45	86,621	1725,122	10,625	10,498	7,94	2,32	3,463	21,2	952,233	23,411	1724,257	2,6	202,722	202,722	99,72	0	0	0	0	0	0	0
10:39:45	-40,466	1724,717	10,673	10,595	7,936	2,316	3,44	21,2	952,233	23,411	1724,257	2,6	202,722	202,722	99,72	0	0	0	0	0	0	0
10:39:45	46,215	1725,179	10,82	10,693	7,931	2,321	3,418	21,2	952,233	23,411	1724,258	2,6	202,722	202,722	99,72	0	0	0	0	0	0	0
10:39:45	0	1725,179	10,82	10,742	7,931	2,321	3,397	21,2	952,233	23,411	1724,259	2,6	202,722	202,722	99,72	0	0	0	0	0	0	0
10:39:45	-83,776	1724,342	10,82	10,742	7,926	2,312	3,375	21,2	952,233	23,411	1724,259	2,6	202,722	202,722	99,72	0	0	0	0	0	0	0
10:39:45	-43,31	1723,909	10,771	10,693	7,926	2,308	3,354	21,2	952,233	23,411	1723,909	2,6	202,722	202,722	99,72	0	0	0	0	0	0	0
10:39:45	-86,621	1723,042	10,673	10,693	7,926	2,299	3,334	21,2	952,233	23,411	1723,042	2,6	202,722	202,722	99,72	0	0	0	0	0	0	0
10:39:45	-43,298	1722,609	10,625	10,595	7,926	2,294	3,313	21,2	952,233	23,411	1722,609	2,6	202,722	202,722	99,72	0	0	0	0	0	0	0
10:39:45	-86,584	1721,744	10,527	10,547	7,926	2,286	3,293	21,2	952,233	23,411	1721,744	2,7	202,722	202,722	99,72	0	0	0	0	0	0	0
10:39:45	0	1721,744	10,527	10,498	7,926	2,286	3,273	21,2	952,233	23,411	1721,744	2,7	202,722	202,722	99,72	0	0	0	0	0	0	0
10:39:45	-43,298	1721,311	10,478	10,4	7,926	2,281	3,254	21,2	952,233	23,411	1721,311	2,7	202,722	202,722	99,72	0	0	0	0	0	0	0
10:39:45	-129,833	1720,012	10,332	10,302	7,926	2,268	3,235	21,2	952,233	23,411	1720,012	2,7	202,722	202,722	99,72	0	0	0	0	0	0	0
10:39:45	0	1720,012	10,332	10,302	7,926	2,268	3,216	21,2	952,233	23,411	1720,012	2,7	202,722	202,722	99,72	0	0	0	0	0	0	0
10:39:45	0	1720,012	10,332	10,302	7,926	2,268	3,197	21,2	952,233	23,411	1720,012	2,7	202,722	202,722	99,72	0	0	0	0	0	0	0
10:39:45	-43,273	1719,58	10,283	10,205	7,926	2,263	3,179	21,2	952,233	23,411	1719,58	2,7	202,722	202,722	99,72	0	0	0	0	0	0	0
10:39:45	43,273	1720,012	10,332	10,205	7,926	2,268	3,161	21,2	952,233	23,411	1719,58	2,7	202,722	202,722	99,72	0	0	0	0	0	0	0
10:39:45	-126,989	1718,742	10,283	10,302	7,921	2,255	3,143	21,2	952,233	23,411	1718,742	2,7	202,722	202,722	99,72	0	0	0	0	0	0	0
10:39:45	43,273	1719,175	10,332	10,302	7,921	2,259	3,126	21,2	952,233	23,411	1718,743	2,7	202,722	202,722	99,72	0	0	0	0	0	0	0
10:39:45	0	1719,175	10,332	10,351	7,921	2,259	3,109	21,2	952,233	23,411	1718,743	2,8	202,722	202,722	99,72	0	0	0	0	0	0	0
10:39:45	86,547	1720,041	10,429	10,351	7,921	2,268	3,092	21,2	952,233	23,411	1718,744	2,8	202,722	202,722	99,72	0	0	0	0	0	0	0
10:39:45	-86,01	1719,18	10,429	10,351	7,916	2,259	3,076	21,2	952,233	23,411	1718,745	2,8	202,722	202,722	99,72	0	0	0	0	0	0	0
10:39:45	0	1719,18	10,429	10,351	7,916	2,259	3,06	21,2	952,233	23,411	1718,745	2,8	202,722	202,722	99,72	0	0	0	0	0	0	0
10:39:45	43,273	1719,613	10,478	10,498	7,916	2,264	3,044	21,2	952,233	23,411	1718,746	2,8	202,722	202,722	99,72	0	0	0	0	0	0	0
10:39:45	-129,821	1718,315	10,332	10,351	7,916	2,25	3,029	21,2	952,233	23,411	1718,315	2,8	202,722	202,722	99,72	0	0	0	0	0	0	0
10:39:45	-43,261	1717,882	10,283	10,205	7,916	2,246	3,013	21,2	952,233	23,411	1717,882	2,8	202,722	202,722	99,72	0	0	0	0	0	0	0
10:39:45	0	1717,882	10,283	10,156	7,916	2,246	2,998	21,2	952,233	23,411	1717,882	2,8	202,722	202,722	99,72	0	0	0	0	0	0	0
10:39:45	0	1717,882	10,283	10,205	7,916	2,246	2,984	21,2	952,233	23,411	1717,882	2,8	202,722	202,722	99,72	0	0	0	0	0	0	0
10:39:45	0	1717,882	10,283	10,156	7,916	2,246	2,969	21,2	952,233	23,411	1717,882	2,8	202,722	202,722	99,72	0	0	0	0	0	0	0
10:39:45	-86,523	1717,017	10,185	10,058	7,916	2,237	2,955	21,2	952,233	23,411	1717,017	2,9	202,722	202,722	99,72	0	0	0	0	0	0	0
10:39:45	-43,249	1716,585	10,136	10,009	7,916	2,232	2,941	21,2	952,233	23,411	1716,585	2,9	202,722	202,722	99,72	0	0	0	0	0	0	0
10:39:45	43,249	1717,017	10,185	10,058	7,916	2,237	2,927	21,2	952,233	23,411	1716,585	2,9	202,722	202,722	99,72	0	0	0	0	0	0	0
10:39:45	0	1717,017	10,185	10,058	7,916	2,237	2,913	21,2	952,233	23,411	1716,585	2,9	202,722	202,722	99,72	0	0	0	0	0	0	0
10:39:45	-84,753	1716,17	10,185	10,009	7,912	2,228	2,9	21,2	952,233	23,411	1716,17	2,9	202,722	202,722	99,72	0	0	0	0	0	0	0
10:39:45	86,511	1717,035	10,283	10,058	7,912	2,237	2,887	21,2	952,233	23,411	1716,17	2,9	202,722	202,722	99,72	0	0	0	0	0	0	0
10:39:45	-86,511	1716,17	10,185	10,009	7,912	2,228	2,874	21,2	952,233	23,411	1716,17	2,9	202,722	202,722	99,72	0	0	0	0	0	0	0
10:39:45	86,511	1717,035	10,283	10,156	7,912	2,237	2,861	21,2	952,233	23,411	1716,17	2,9	202,722	202,722	99,72	0	0	0	0	0	0	0
10:39:45	-86,511	1716,17	10,185	10,058	7,912	2,228	2,849	21,2	952,233	23,411	1716,17	2,9	202,722	202,722	99,72	0	0	0	0	0	0	0
10:39:45	0	1716,17	10,185	10,058	7,912	2,228	2,837	21,2	952,233	23,411	1716,17	2,9	202,722	202,722	99,72	0	0	0	0	0	0	0
10:39:45	0	1716,17	10,185	10,058	7,912	2,228	2,825	21,2	952,233	23,411	1716,17	2,9	202,722	202,722	99,72	0	0	0	0	0	0	0
10:39:45	-84,79	1715,322	10,185	10,156	7,907	2,219	2,813	21,2	952,233	23,411	1715,322	2,9	202,722	202,722	99,72	0	0	0	0	0	0	0
10:39:45	0	1715,322	10,185	10,058	7,907	2,219	2,801	21,2	952,233	23,411	1715,322	2,9	202,722	202,722	99,72	0	0	0	0	0	0	0
10:39:45	0	1715,322	10,185	10,058	7,907	2,219	2,79	21,2	952,233	23,411	1715,322	2,9	202,722	202,722	99,72	0	0	0	0	0	0	0
10:39:45	-43,249	1714,889	10,136	10,009	7,907	2,215	2,779	21,2	952,233	23,411	1714,889	2,9	202,722	202,722	99,72	0	0	0	0	0	0	0
10:39:45	0	1714,889	10,136	10,009	7,907	2,215	2,768	21,2	952,233	23,411	1714,889	2,9	202,722	202,722	99,72	0	0	0	0	0	0	0
10:39:45	-86,474	1714,024	10,039	9,961	7,907	2,206	2,757	21,2	952,233	23,411	1714,024	2,9	202,722	202,722	99,72	0	0	0	0	0	0	0
10:39:45	0	1714,024	10,039	9,961	7,907	2,206	2,746	21,2	952,233	23,411	1714,024	2,9	202,722	202,722	99,72	0	0	0	0	0	0	0
10:39:45	0	1714,024	10,039	9,961	7,907	2,206	2,735	21,2	952,233	23,411	1714,024	2,9	202,722	202,722	99,72	0	0	0	0	0	0	0
10:39:45	-43,237	1713,592	9,99	9,863	7,907	2,201	2,725	21,2	952,233	23,411	1713,592	2,9	202,722	202,722	99,72	0	0	0	0	0	0	0
10:39:45	0	1713,592	9,99	9,863	7,907	2,201	2,715	21,2	952,233	23,411	1713,592	3	202,722	202,722	99,72	0	0	0	0	0	0	0
10:39:45	43,237	1714,024	10,039	9,863	7,907	2,206	2,705	21,2	952,233	23,411	1713,592	3	202,722	202,722	99,72	0	0	0	0	0	0	0
10:39:45	-86,474	1713,16	9,941	9,814	7,907	2,197	2,695	21,2	952,233	23,411	1713,16	3	202,722	202,722	99,72	0	0	0	0	0	0	0
10:39:45	43,237	1713,592	9,99	9,863	7,907	2,201	2,685	21,2	952,233	23,411	1713,16	3	202,722	202,722	99,72	0	0	0	0	0	0	0
10:39:45	0	1713,592	9,99	9,863	7,907	2,201	2,675	21,2	952,233	23,411	1713,161	3	202,722	202,722	99,72	0	0	0	0	0	0	0
10:39:45	-84,741	1712,745	9,99	9,863	7,902	2,193	2,666	21,2	952,233	23,411	1712,745	3	202,722	202,722	99,72	0	0	0	0	0	0	0
10:39:45	43,225	1713,177	10,039	10,009	7,902	2,197	2,657	21,2	952,233	23,411	1712,745	3	202,722	202,722	99,72	0	0	0	0	0	0	0
10:39:45	0	1713,177	10,039	9,961	7,902	2,197	2,648	21,2	952,233	23,411	1712,745	3	202,722	202,722	99,72	0	0	0	0	0	0	0
10:39:45	86,474	1714,042	10,136	9,961	7,902	2,206	2,639	21,2	952,233	23,411	1712,747	3	202,722	202,722	99,72	0	0	0	0	0	0	0
10:39:45	-170,153	1712,34	10,039	9,961	7,897	2,189	2,63	21,2	952,233	23,411	1712,34	3	202,722	202,722	99,72	0	0	0	0	0	0	0
10:39:45	86,462	1713,205	10,136	10,009	7,897	2,197	2,622	21,2	952,233	23,411	1712,341	3	202,722	202,722	99,72	0	0	0	0	0	0	0
10:39:45	-129,687	1711,908	9,99	9,863	7,897	2,184	2,613	21,2	952,233	23,411	1711,908	3	202,722	202,722	99,72	0	0	0	0	0	0	0
10:39:45	-45,996	1711,448	9,843	9,716	7,902	2,179	2,605	21,2	952,233	23,411	1711,448	3	202,722	202,722	99,72	0	0	0	0	0	0	0
10:39:45	-44,921	1710,999	9,697	9,619	7,907	2,175	2,596	21,2	952,233	23,411	1710,999	3	202,722	202,722	99,72	0	0	0	0	0	0	0
10:39:45	0	1710,999	9,697	9,521	7,907	2,175	2,588	21,2	952,233	23,411	1710,999	3	202,722	202,722	99,72	0	0	0	0	0	0	0
10:39:45	44,921	1711,448	9,843	9,716	7,902	2,179	2,58	21,2	952,233	23,411	1710,999	3	202,722	202,722	99,72	0	0	0	0	0	0	0
10:39:45	172,9	1713,177	10,039	9,961	7,902	2,197	2,573	21,2	952,233	23,411	1711,001	3	202,722	202,722	99,72	0	0	0	0	0	0	0
10:39:45	2,783	1713,205	10,136	10,009	7,897	2,197	2,565	21,2	952,233	23,411	1711,004	3	202,722	202,722	99,72	0	0	0	0	0	0	0
10:39:45	-129,687	1711,908	9,99	9,863	7,897	2,184	2,558	21,2	952,233	23,411	1711,004	3	202,722	202,722	99,72	0	0	0	0	0	0	0
10:39:45	0	1711,908	9,99	9,863	7,897	2,184	2,55	21,2	952,233	23,411	1711,005	3	202,722	202,722	99,72	0	0	0	0	0	0	0
10:39:45	43,225	1712,34	10,039	9,961	7,897	2,189	2,543	21,2	952,233	23,411	1711,007	3	202,722	202,722	99,72	0	0	0	0	0	0	0
10:39:45	-86,45	1711,476	9,941	9,814	7,897	2,18	2,536	21,2	952,233	23,411	1711,007	3	202,722	202,722	99,72	0	0	0	0	0	0	0
10:39:45	43,225	1711,908	9,99	9,863	7,897	2,184	2,529	21,2	952,233	23,411	1711,008	3	202,722	202,722	99,72	0	0	0	0	0	0	0
10:39:45	-43,225	1711,476	9,941	9,814	7,897	2,18	2,522	21,2	952,233	23,411	1711,008	3	202,722	202,722	99,72	0	0	0	0	0	0	0
10:39:45	-86,437	1710,611	9,843	9,716	7,897	2,171	2,515	21,2	952,233	23,411	1710,611	3	202,722	202,722	99,72	0	0	0	0	0	0	0
10:39:45	86,437	1711,476	9,941	9,814	7,897	2,18	2,509	21,2	952,233	23,411	1710,612	3	202,722	202,722	99,72	0	0	0	0	0	0	0
10:39:45	43,225	1711,908	9,99	9,961	7,897	2,184	2,503	21,2	952,233	23,411	1710,613	3	202,722	202,722	99,72	0	0	0	0	0	0	0
10:39:45	-43,225	1711,476	9,941	9,814	7,897	2,18	2,496	21,2	952,233	23,411	1710,614	3	202,722	202,722	99,72	0	0	0	0	0	0	0
10:39:45	43,225	1711,908	9,99	9,863	7,897	2,184	2,49	21,2	952,233	23,411	1710,616	3	202,722	202,722	99,72	0	0	0	0	0	0	0
10:39:45	0	1711,908	9,99	9,961	7,897	2,184	2,484	21,2	952,233	23,411	1710,617	3	202,722	202,722	99,72	0	0	0	0	0	0	0
10:39:45	0	1711,908	9,99	10,009	7,897	2,184	2,478	21,2	952,233	23,411	1710,618	3	202,722	202,722	99,72	0	0	0	0	0	0	0
10:39:45	0	1711,908	9,99	9,961	7,897	2,184	2,472	21,2	952,233	23,411	1710,619	3	202,722	202,722	99,72	0	0	0	0	0	0	0
10:39:45	43,225	1712,34	10,039	10,009	7,897	2,189	2,467	21,2	952,233	23,411	1710,621	3	202,722	202,722	99,72	0	0	0	0	0	0	0
10:39:45	-43,225	1711,908	9,99	9,961	7,897	2,184	2,461	21,2	952,233	23,411	1710,622	3	202,722	202,722	99,72	0	0	0	0	0	0	0
10:39:45	0	1711,908	9,99	9,961	7,897	2,184	2,456	21,2	952,233	23,411	1710,624	3	202,722	202,722	99,72	0	0	0	0	0	0	0
10:39:45	0	1711,908	9,99	9,863	7,897	2,184	2,451	21,2	952,233	23,411	1710,625	3	202,722	202,722	99,72	0	0	0	0	0	0	0
10:39:45	43,225	1712,34	10,039	9,863	7,897	2,189	2,445	21,2	952,233	23,411	1710,627	3	202,722	202,722	99,72	0	0	0	0	0	0	0
10:39:45	-43,225	1711,908	9,99	9,961	7,897	2,184	2,44	21,2	952,233	23,411	1710,628	3	202,722	202,722	99,72	0	0	0	0	0	0	0
10:39:45	0	1711,908	9,99	9,961	7,897	2,184	2,435	21,2	952,233	23,411	1710,629	3	202,722	202,722	99,72	0	0	0	0	0	0	0
10:39:45	43,225	1712,34	10,039	9,961	7,897	2,189	2,43	21,2	952,233	23,411	1710,631	3	202,722	202,722	99,72	0	0	0	0	0	0	0
10:39:45	86,462	1713,205	10,136	10,009	7,897	2,197	2,426	21	952,233	23,411	1710,634	3	202,722	202,722	99,72	0	0	0	0	0	0	0
10:39:45	-86,462	1712,34	10,039	9,961	7,897	2,189	2,421	21	952,233	23,411	1710,635	3	202,722	202,722	99,72	0	0	0	0	0	0	0
10:39:45	0	1712,34	10,039	10,009	7,897	2,189	2,417	21	952,233	23,411	1710,637	3	202,722	202,722	99,72	0	0	0	0	0	0	0
10:39:45	0	1712,34	10,039	9,961	7,897	2,189	2,412	21	952,233	23,411	1710,639	3	202,722	202,722	99,72	0	0	0	0	0	0	0
10:39:45	0	1712,34	10,039	9,961	7,897	2,189	2,408	21	952,233	23,411	1710,641	3	202,722	202,722	99,72	0	0	0	0	0	0	0
10:39:45	86,462	1713,205	10,136	10,009	7,897	2,197	2,404	21	952,233	23,411	1710,643	3	202,722	202,722	99,72	0	0	0	0	0	0	0
10:39:45	-86,462	1712,34	10,039	9,961	7,897	2,189	2,399	21	952,233	23,411	1710,645	3	202,722	202,722	99,72	0	0	0	0	0	0	0
10:39:45	-43,225	1711,908	9,99	9,961	7,897	2,184	2,395	21	952,233	23,411	1710,646	3	202,722	202,722	99,72	0	0	0	0	0	0	0
10:39:45	0	1711,908	9,99	9,863	7,897	2,184	2,391	21	952,233	23,411	1710,647	3	202,722	202,722	99,72	0	0	0	0	0	0	0
10:39:45	43,225	1712,34	10,039	9,863	7,897	2,189	2,387	21	952,233	23,411	1710,649	3	202,722	202,722	99,72	0	0	0	0	0	0	0
10:39:46	0	1712,34	10,039	10,009	7,897	2,189	2,383	21	952,233	23,411	1710,651	3	200,604	200,604	99,712	0	0	0	0	0	0	0
10:39:46	-43,225	1711,908	9,99	9,863	7,897	2,184	2,379	21	952,233	23,411	1710,652	3	200,604	200,604	99,712	0	0	0	0	0	0	0
10:39:46	0	1711,908	9,99	9,961	7,897	2,184	2,376	21	952,233	23,411	1710,653	3	200,604	200,604	99,712	0	0	0	0	0	0	0
10:39:46	0	1711,908	9,99	9,814	7,897	2,184	2,372	21	952,233	23,411	1710,655	3	200,604	200,604	99,712	0	0	0	0	0	0	0
10:39:46	0	1711,908	9,99	9,814	7,897	2,184	2,368	21	952,233	23,411	1710,656	3	200,604	200,604	99,712	0	0	0	0	0	0	0
10:39:46	0	1711,908	9,99	9,863	7,897	2,184	2,364	21	952,233	23,411	1710,657	3	200,604	200,604	99,712	0	0	0	0	0	0	0
10:39:46	0	1711,908	9,99	9,863	7,897	2,184	2,361	21	952,233	23,411	1710,658	3	200,604	200,604	99,712	0	0	0	0	0	0	0
10:39:46	0	1711,908	9,99	9,863	7,897	2,184	2,357	21	952,233	23,411	1710,659	3	200,604	200,604	99,712	0	0	0	0	0	0	0
10:39:46	0	1711,908	9,99	9,814	7,897	2,184	2,354	21	952,233	23,411	1710,661	3	200,604	200,604	99,712	0	0	0	0	0	0	0
10:39:46	43,225	1712,34	10,039	9,961	7,897	2,189	2,351	21	952,233	23,411	1710,662	3	200,604	200,604	99,712	0	0	0	0	0	0	0
10:39:46	0	1712,34	10,039	9,961	7,897	2,189	2,348	21	952,233	23,411	1710,664	3	200,604	200,604	99,712	0	0	0	0	0	0	0
10:39:46	-43,225	1711,908	9,99	9,863	7,897	2,184	2,344	21	952,233	23,411	1710,665	3	200,604	200,604	99,712	0	0	0	0	0	0	0
10:39:46	0	1711,908	9,99	9,961	7,897	2,184	2,341	21	952,233	23,411	1710,667	3	200,604	200,604	99,712	0	0	0	0	0	0	0
10:39:46	43,225	1712,34	10,039	9,961	7,897	2,189	2,338	21	952,233	23,411	1710,668	3	200,604	200,604	99,712	0	0	0	0	0	0	0
10:39:46	0	1712,34	10,039	9,961	7,897	2,189	2,335	21	952,233	23,411	1710,67	3	200,604	200,604	99,712	0	0	0	0	0	0	0
10:39:46	0	1712,34	10,039	9,814	7,897	2,189	2,332	21	952,233	23,411	1710,672	3	200,604	200,604	99,712	0	0	0	0	0	0	0
10:39:46	0	1712,34	10,039	9,863	7,897	2,189	2,33	21	952,233	23,411	1710,673	3	200,604	200,604	99,712	0	0	0	0	0	0	0
10:39:46	86,462	1713,205	10,136	10,009	7,897	2,197	2,327	21	952,233	23,411	1710,676	3	200,604	200,604	99,712	0	0	0	0	0	0	0
10:39:46	-86,462	1712,34	10,039	9,863	7,897	2,189	2,324	21	952,233	23,411	1710,678	3	200,604	200,604	99,712	0	0	0	0	0	0	0
10:39:46	40,454	1712,745	9,99	9,814	7,902	2,193	2,322	21	952,233	23,411	1710,68	3	200,604	200,604	99,712	0	0	0	0	0	0	0
10:39:46	-83,679	1711,908	9,99	9,863	7,897	2,184	2,319	21	952,233	23,411	1710,681	3	200,604	200,604	99,712	0	0	0	0	0	0	0
10:39:46	0	1711,908	9,99	9,814	7,897	2,184	2,316	21	952,233	23,411	1710,682	3	200,604	200,604	99,712	0	0	0	0	0	0	0
10:39:46	129,687	1713,205	10,136	9,961	7,897	2,197	2,314	21	952,233	23,411	1710,685	3	200,604	200,604	99,712	0	0	0	0	0	0	0
10:39:46	-129,687	1711,908	9,99	9,814	7,897	2,184	2,312	21	952,233	23,411	1710,686	3	200,604	200,604	99,712	0	0	0	0	0	0	0
10:39:46	129,687	1713,205	10,136	9,961	7,897	2,197	2,309	21	952,233	23,411	1710,689	3	200,604	200,604	99,712	0	0	0	0	0	0	0
10:39:46	-86,462	1712,34	10,039	10,009	7,897	2,189	2,307	21	952,233	23,411	1710,69	3	200,604	200,604	99,712	0	0	0	0	0	0	0
10:39:46	86,462	1713,205	10,136	9,961	7,897	2,197	2,305	21	952,233	23,411	1710,693	3	200,604	200,604	99,712	0	0	0	0	0	0	0
10:39:46	0	1713,205	10,136	10,009	7,897	2,197	2,303	21	952,233	23,411	1710,695	3	200,604	200,604	99,712	0	0	0	0	0	0	0
10:39:46	-129,687	1711,908	9,99	9,863	7,897	2,184	2,3	21	952,233	23,411	1710,697	3	200,604	200,604	99,712	0	0	0	0	0	0	0
10:39:46	0	1711,908	9,99	9,814	7,897	2,184	2,298	21	952,233	23,411	1710,698	3	200,604	200,604	99,712	0	0	0	0	0	0	0
10:39:46	43,225	1712,34	10,039	10,009	7,897	2,189	2,296	21	952,233	23,411	1710,699	3	200,604	200,604	99,712	0	0	0	0	0	0	0
10:39:46	0	1712,34	10,039	9,961	7,897	2,189	2,294	21	952,233	23,411	1710,701	3	200,604	200,604	99,712	0	0	0	0	0	0	0
10:39:46	-43,225	1711,908	9,99	9,863	7,897	2,184	2,292	21	952,233	23,411	1710,702	3	200,604	200,604	99,712	0	0	0	0	0	0	0
10:39:46	0	1711,908	9,99	9,961	7,897	2,184	2,29	21	952,233	23,411	1710,703	3	200,604	200,604	99,712	0	0	0	0	0	0	0
10:39:46	40,441	1712,312	9,941	9,716	7,902	2,188	2,288	21	952,233	23,411	1710,705	3	200,604	200,604	99,712	0	0	0	0	0	0	0
10:39:46	0	1712,312	9,941	9,814	7,902	2,188	2,286	21	952,233	23,411	1710,707	3	200,604	200,604	99,712	0	0	0	0	0	0	0
10:39:46	2,783	1712,34	10,039	9,961	7,897	2,189	2,284	21	952,233	23,411	1710,708	3	200,604	200,604	99,712	0	0	0	0	0	0	0
10:39:46	0	1712,34	10,039	9,961	7,897	2,189	2,282	21	952,233	23,411	1710,71	3	200,604	200,604	99,712	0	0	0	0	0	0	0
10:39:46	129,699	1713,637	10,185	10,058	7,897	2,202	2,28	21	952,233	23,411	1710,713	3	200,604	200,604	99,712	0	0	0	0	0	0	0
10:39:46	-129,699	1712,34	10,039	9,961	7,897	2,189	2,279	21	952,233	23,411	1710,715	3	200,604	200,604	99,712	0	0	0	0	0	0	0
10:39:46	0	1712,34	10,039	9,961	7,897	2,189	2,277	21	952,233	23,411	1710,716	3	200,604	200,604	99,712	0	0	0	0	0	0	0
10:39:46	0	1712,34	10,039	9,961	7,897	2,189	2,275	21	952,233	23,411	1710,718	3	200,604	200,604	99,712	0	0	0	0	0	0	0
10:39:46	0	1712,34	10,039	10,058	7,897	2,189	2,273	21	952,233	23,411	1710,72	3	200,604	200,604	99,712	0	0	0	0	0	0	0
10:39:46	0	1712,34	10,039	10,058	7,897	2,189	2,272	21	952,233	23,411	1710,721	3	200,604	200,604	99,712	0	0	0	0	0	0	0
10:39:46	0	1712,34	10,039	10,009	7,897	2,189	2,27	21	952,233	23,411	1710,723	3	200,604	200,604	99,712	0	0	0	0	0	0	0
10:39:46	0	1712,34	10,039	9,961	7,897	2,189	2,268	21	952,233	23,411	1710,725	3	200,604	200,604	99,712	0	0	0	0	0	0	0
10:39:46	0	1712,34	10,039	9,961	7,897	2,189	2,267	21	952,233	23,411	1710,726	3	200,604	200,604	99,712	0	0	0	0	0	0	0
10:39:46	0	1712,34	10,039	9,961	7,897	2,189	2,265	21	952,233	23,411	1710,728	3	200,604	200,604	99,712	0	0	0	0	0	0	0
10:39:46	-43,225	1711,908	9,99	10,009	7,897	2,184	2,264	21	952,233	23,411	1710,729	3	200,604	200,604	99,712	0	0	0	0	0	0	0
10:39:46	40,441	1712,312	9,941	9,863	7,902	2,188	2,262	21	952,233	23,411	1710,731	3	200,604	200,604	99,712	0	0	0	0	0	0	0
10:39:46	-129,663	1711,016	9,795	9,716	7,902	2,175	2,261	21	952,233	23,411	1710,731	3	200,604	200,604	99,712	0	0	0	0	0	0	0
10:39:46	43,225	1711,448	9,843	9,814	7,902	2,179	2,259	21	952,233	23,411	1710,732	3	200,604	200,604	99,712	0	0	0	0	0	0	0
10:39:46	129,675	1712,745	9,99	9,863	7,902	2,193	2,258	21	952,233	23,411	1710,734	3	200,604	200,604	99,712	0	0	0	0	0	0	0
10:39:46	89,245	1713,637	10,185	10,156	7,897	2,202	2,257	21	952,233	23,411	1710,737	3	200,604	200,604	99,712	0	0	0	0	0	0	0
10:39:46	-43,237	1713,205	10,136	10,058	7,897	2,197	2,255	21	952,233	23,411	1710,739	3	200,604	200,604	99,712	0	0	0	0	0	0	0
10:39:46	43,237	1713,637	10,185	10,058	7,897	2,202	2,254	21	952,233	23,411	1710,742	3	200,604	200,604	99,712	0	0	0	0	0	0	0
10:39:46	-129,699	1712,34	10,039	10,009	7,897	2,189	2,253	21	952,233	23,411	1710,744	3	200,604	200,604	99,712	0	0	0	0	0	0	0
10:39:46	86,462	1713,205	10,136	10,009	7,897	2,197	2,252	21	952,233	23,411	1710,746	3	200,604	200,604	99,712	0	0	0	0	0	0	0
10:39:46	-86,462	1712,34	10,039	10,009	7,897	2,189	2,251	21	952,233	23,411	1710,748	3	200,604	200,604	99,712	0	0	0	0	0	0	0
10:39:46	0	1712,34	10,039	9,961	7,897	2,189	2,25	21	952,233	23,411	1710,75	3	200,604	200,604	99,712	0	0	0	0	0	0	0
10:39:46	0	1712,34	10,039	9,961	7,897	2,189	2,248	21	952,233	23,411	1710,751	3	200,604	200,604	99,712	0	0	0	0	0	0	0
10:39:46	0	1712,34	10,039	9,814	7,897	2,189	2,247	21	952,233	23,411	1710,753	3	200,604	200,604	99,712	0	0	0	0	0	0	0
10:39:46	0	1712,34	10,039	9,961	7,897	2,189	2,246	21	952,233	23,411	1710,754	3	200,604	200,604	99,712	0	0	0	0	0	0	0
10:39:46	-43,225	1711,908	9,99	9,863	7,897	2,184	2,245	21	952,233	23,411	1710,756	3	200,604	200,604	99,712	0	0	0	0	0	0	0
10:39:46	0	1711,908	9,99	9,961	7,897	2,184	2,244	21	952,233	23,411	1710,757	3	200,604	200,604	99,712	0	0	0	0	0	0	0
10:39:46	0	1711,908	9,99	9,863	7,897	2,184	2,242	21	952,233	23,411	1710,758	3	200,604	200,604	99,712	0	0	0	0	0	0	0
10:39:46	0	1711,908	9,99	9,863	7,897	2,184	2,241	21	952,233	23,411	1710,759	3	200,604	200,604	99,712	0	0	0	0	0	0	0
10:39:46	0	1711,908	9,99	9,863	7,897	2,184	2,24	21	952,233	23,411	1710,76	3	200,604	200,604	99,712	0	0	0	0	0	0	0
10:39:46	0	1711,908	9,99	9,863	7,897	2,184	2,239	21	952,233	23,411	1710,761	3	200,604	200,604	99,712	0	0	0	0	0	0	0
10:39:46	0	1711,908	9,99	9,961	7,897	2,184	2,238	21	952,233	23,411	1710,762	3	200,604	200,604	99,712	0	0	0	0	0	0	0
10:39:46	-43,225	1711,476	9,941	9,863	7,897	2,18	2,237	21	952,233	23,411	1710,763	3	200,604	200,604	99,712	0	0	0	0	0	0	0
10:39:46	0	1711,476	9,941	9,716	7,897	2,18	2,236	21	952,233	23,411	1710,764	3	200,604	200,604	99,712	0	0	0	0	0	0	0
10:39:46	43,225	1711,908	9,99	9,863	7,897	2,184	2,235	21	952,233	23,411	1710,765	3	200,604	200,604	99,712	0	0	0	0	0	0	0
10:39:46	0	1711,908	9,99	9,961	7,897	2,184	2,234	21	952,233	23,411	1710,766	3	200,604	200,604	99,712	0	0	0	0	0	0	0
10:39:46	43,225	1712,34	10,039	9,961	7,897	2,189	2,233	21	952,233	23,411	1710,768	3	200,604	200,604	99,712	0	0	0	0	0	0	0
10:39:46	0	1712,34	10,039	9,863	7,897	2,189	2,232	21	952,233	23,411	1710,769	3	200,604	200,604	99,712	0	0	0	0	0	0	0
10:39:46	0	1712,34	10,039	9,814	7,897	2,189	2,231	21	952,233	23,411	1710,771	3	200,604	200,604	99,712	0	0	0	0	0	0	0
10:39:46	86,462	1713,205	10,136	9,961	7,897	2,197	2,23	21	952,233	23,411	1710,773	3	200,604	200,604	99,712	0	0	0	0	0	0	0
10:39:46	0	1713,205	10,136	9,961	7,897	2,197	2,23	21	952,233	23,411	1710,776	3	200,604	200,604	99,712	0	0	0	0	0	0	0
10:39:46	-86,462	1712,34	10,039	9,863	7,897	2,189	2,229	21	952,233	23,411	1710,777	3	200,604	200,604	99,712	0	0	0	0	0	0	0
10:39:46	0	1712,34	10,039	9,863	7,897	2,189	2,228	21	952,233	23,411	1710,779	3	200,604	200,604	99,712	0	0	0	0	0	0	0
10:39:46	0	1712,34	10,039	9,863	7,897	2,189	2,227	21	952,233	23,411	1710,78	3	200,604	200,604	99,712	0	0	0	0	0	0	0
10:39:46	0	1712,34	10,039	9,814	7,897	2,189	2,227	21	952,233	23,411	1710,782	3	200,604	200,604	99,712	0	0	0	0	0	0	0
10:39:46	86,462	1713,205	10,136	10,009	7,897	2,197	2,226	21	952,233	23,411	1710,785	3	200,604	200,604	99,712	0	0	0	0	0	0	0
10:39:46	-86,462	1712,34	10,039	9,863	7,897	2,189	2,225	21	952,233	23,411	1710,786	3	200,604	200,604	99,712	0	0	0	0	0	0	0
10:39:46	-43,225	1711,908	9,99	9,716	7,897	2,184	2,225	21	952,233	23,411	1710,787	3	200,604	200,604	99,712	0	0	0	0	0	0	0
10:39:46	83,679	1712,745	9,99	9,814	7,902	2,193	2,224	21	952,233	23,411	1710,789	3	200,604	200,604	99,712	0	0	0	0	0	0	0
10:39:46	0	1712,745	9,99	9,863	7,902	2,193	2,223	21	952,233	23,411	1710,791	3	200,604	200,604	99,712	0	0	0	0	0	0	0
10:39:46	46,008	1713,205	10,136	9,961	7,897	2,197	2,223	21	952,233	23,411	1710,794	3	200,604	200,604	99,712	0	0	0	0	0	0	0
10:39:46	43,237	1713,637	10,185	10,009	7,897	2,202	2,222	21	952,233	23,411	1710,796	3	200,604	200,604	99,712	0	0	0	0	0	0	0
10:39:46	-129,699	1712,34	10,039	9,863	7,897	2,189	2,222	21	952,233	23,411	1710,798	3	200,604	200,604	99,712	0	0	0	0	0	0	0
10:39:46	86,462	1713,205	10,136	9,961	7,897	2,197	2,221	21	952,233	23,411	1710,8	3	200,604	200,604	99,712	0	0	0	0	0	0	0
10:39:46	-86,462	1712,34	10,039	9,863	7,897	2,189	2,221	21	952,233	23,411	1710,802	3	200,604	200,604	99,712	0	0	0	0	0	0	0
10:39:46	0	1712,34	10,039	9,961	7,897	2,189	2,22	21	952,233	23,411	1710,804	3	200,604	200,604	99,712	0	0	0	0	0	0	0
10:39:46	0	1712,34	10,039	10,058	7,897	2,189	2,219	21	952,233	23,411	1710,805	3	200,604	200,604	99,712	0	0	0	0	0	0	0
10:39:46	0	1712,34	10,039	9,961	7,897	2,189	2,219	21	952,233	23,411	1710,807	3	200,604	200,604	99,712	0	0	0	0	0	0	0
10:39:46	-43,225	1711,908	9,99	9,961	7,897	2,184	2,218	21	952,233	23,411	1710,808	3	200,604	200,604	99,712	0	0	0	0	0	0	0
10:39:46	0	1711,908	9,99	9,814	7,897	2,184	2,217	21	952,233	23,411	1710,809	3	200,604	200,604	99,712	0	0	0	0	0	0	0
10:39:46	0	1711,908	9,99	9,863	7,897	2,184	2,217	21	952,233	23,411	1710,81	3	200,604	200,604	99,712	0	0	0	0	0	0	0
10:39:46	0	1711,908	9,99	9,961	7,897	2,184	2,216	21	952,233	23,411	1710,811	3	200,604	200,604	99,712	0	0	0	0	0	0	0
10:39:46	0	1711,908	9,99	9,863	7,897	2,184	2,216	21	952,233	23,411	1710,812	3	200,301	200,301	99,71	0	0	0	0	0	0	0
10:39:46	-43,225	1711,476	9,941	9,814	7,897	2,18	2,215	21	952,233	23,411	1710,813	3	200,301	200,301	99,71	0	0	0	0	0	0	0
10:39:47	86,45	1712,34	10,039	9,961	7,897	2,189	2,214	21	952,233	23,411	1710,814	3	200,301	200,301	99,71	0	0	0	0	0	0	0
10:39:47	-43,225	1711,908	9,99	9,863	7,897	2,184	2,214	21	952,233	23,411	1710,815	3	200,301	200,301	99,71	0	0	0	0	0	0	0
10:39:47	0	1711,908	9,99	9,863	7,897	2,184	2,213	21	952,233	23,411	1710,816	3	200,301	200,301	99,71	0	0	0	0	0	0	0
10:39:47	43,225	1712,34	10,039	10,009	7,897	2,189	2,213	21	952,233	23,411	1710,818	3	200,301	200,301	99,71	0	0	0	0	0	0	0
10:39:47	-172,888	1710,611	9,843	9,814	7,897	2,171	2,212	21	952,233	23,411	1710,611	3	200,301	200,301	99,71	0	0	0	0	0	0	0
10:39:47	86,437	1711,476	9,941	9,814	7,897	2,18	2,211	21	952,233	23,411	1710,612	3	200,301	200,301	99,71	0	0	0	0	0	0	0
10:39:47	86,45	1712,34	10,039	10,058	7,897	2,189	2,211	21	952,233	23,411	1710,614	3	200,301	200,301	99,71	0	0	0	0	0	0	0
10:39:47	-43,225	1711,908	9,99	9,863	7,897	2,184	2,21	21	952,233	23,411	1710,615	3	200,301	200,301	99,71	0	0	0	0	0	0	0
10:39:47	43,225	1712,34	10,039	9,961	7,897	2,189	2,21	21	952,233	23,411	1710,617	3	200,301	200,301	99,71	0	0	0	0	0	0	0
10:39:47	0	1712,34	10,039	9,961	7,897	2,189	2,209	21	952,233	23,411	1710,619	3	200,301	200,301	99,71	0	0	0	0	0	0	0
10:39:47	86,462	1713,205	10,136	9,961	7,897	2,197	2,209	21	952,233	23,411	1710,621	3	200,301	200,301	99,71	0	0	0	0	0	0	0
10:39:47	-86,462	1712,34	10,039	9,863	7,897	2,189	2,209	21	952,233	23,411	1710,623	3	200,301	200,301	99,71	0	0	0	0	0	0	0
10:39:47	86,462	1713,205	10,136	10,009	7,897	2,197	2,209	21	952,233	23,411	1710,626	3	200,301	200,301	99,71	0	0	0	0	0	0	0
10:39:47	0	1713,205	10,136	10,009	7,897	2,197	2,208	21	952,233	23,411	1710,628	3	200,301	200,301	99,71	0	0	0	0	0	0	0
10:39:47	-86,462	1712,34	10,039	9,961	7,897	2,189	2,208	21	952,233	23,411	1710,63	3	200,301	200,301	99,71	0	0	0	0	0	0	0
10:39:47	86,462	1713,205	10,136	10,058	7,897	2,197	2,208	21	952,233	23,411	1710,633	3	200,301	200,301	99,71	0	0	0	0	0	0	0
10:39:47	-129,687	1711,908	9,99	9,863	7,897	2,184	2,207	21	952,233	23,411	1710,634	3	200,301	200,301	99,71	0	0	0	0	0	0	0
10:39:47	129,687	1713,205	10,136	10,009	7,897	2,197	2,207	21	952,233	23,411	1710,637	3	200,301	200,301	99,71	0	0	0	0	0	0	0
10:39:47	-129,687	1711,908	9,99	10,009	7,897	2,184	2,207	21	952,233	23,411	1710,638	3	200,301	200,301	99,71	0	0	0	0	0	0	0
10:39:47	-43,225	1711,476	9,941	9,716	7,897	2,18	2,206	21	952,233	23,411	1710,639	3	200,301	200,301	99,71	0	0	0	0	0	0	0
10:39:47	43,225	1711,908	9,99	9,863	7,897	2,184	2,206	21	952,233	23,411	1710,64	3	200,301	200,301	99,71	0	0	0	0	0	0	0
10:39:47	43,225	1712,34	10,039	9,961	7,897	2,189	2,205	21	952,233	23,411	1710,642	3	200,301	200,301	99,71	0	0	0	0	0	0	0
10:39:47	-43,225	1711,908	9,99	9,814	7,897	2,184	2,205	21	952,233	23,411	1710,643	3	200,301	200,301	99,71	0	0	0	0	0	0	0
10:39:47	0	1711,908	9,99	9,961	7,897	2,184	2,204	21	952,233	23,411	1710,644	3	200,301	200,301	99,71	0	0	0	0	0	0	0
10:39:47	43,225	1712,34	10,039	9,863	7,897	2,189	2,204	21	952,233	23,411	1710,646	3	200,301	200,301	99,71	0	0	0	0	0	0	0
10:39:47	0	1712,34	10,039	9,961	7,897	2,189	2,204	21	952,233	23,411	1710,648	3	200,301	200,301	99,71	0	0	0	0	0	0	0
10:39:47	-43,225	1711,908	9,99	9,814	7,897	2,184	2,203	21	952,233	23,411	1710,649	3	200,301	200,301	99,71	0	0	0	0	0	0	0
10:39:47	43,225	1712,34	10,039	9,961	7,897	2,189	2,203	21	952,233	23,411	1710,651	3	200,301	200,301	99,71	0	0	0	0	0	0	0
10:39:47	-43,225	1711,908	9,99	9,961	7,897	2,184	2,203	21	952,233	23,411	1710,652	3	200,301	200,301	99,71	0	0	0	0	0	0	0
10:39:47	43,225	1712,34	10,039	9,863	7,897	2,189	2,203	21	952,233	23,411	1710,654	3	200,301	200,301	99,71	0	0	0	0	0	0	0
10:39:47	-43,225	1711,908	9,99	9,863	7,897	2,184	2,202	21	952,233	23,411	1710,655	3	200,301	200,301	99,71	0	0	0	0	0	0	0
10:39:47	43,225	1712,34	10,039	10,009	7,897	2,189	2,202	21	952,233	23,411	1710,657	3	200,301	200,301	99,71	0	0	0	0	0	0	0
10:39:47	-43,225	1711,908	9,99	9,961	7,897	2,184	2,202	21	952,233	23,411	1710,658	3	200,301	200,301	99,71	0	0	0	0	0	0	0
10:39:47	43,225	1712,34	10,039	10,009	7,897	2,189	2,201	21	952,233	23,411	1710,66	3	200,301	200,301	99,71	0	0	0	0	0	0	0
10:39:47	-43,225	1711,908	9,99	9,863	7,897	2,184	2,201	21	952,233	23,411	1710,661	3	200,301	200,301	99,71	0	0	0	0	0	0	0
10:39:47	-45,996	1711,448	9,843	9,814	7,902	2,179	2,201	21	952,233	23,411	1710,662	3	200,301	200,301	99,71	0	0	0	0	0	0	0
10:39:47	0	1711,448	9,843	9,814	7,902	2,179	2,2	21	952,233	23,411	1710,663	3	200,301	200,301	99,71	0	0	0	0	0	0	0
10:39:47	172,9	1713,177	10,039	10,009	7,902	2,197	2,2	21	952,233	23,411	1710,665	3	200,301	200,301	99,71	0	0	0	0	0	0	0
10:39:47	2,783	1713,205	10,136	10,009	7,897	2,197	2,2	21	952,233	23,411	1710,668	3	200,301	200,301	99,71	0	0	0	0	0	0	0
10:39:47	43,237	1713,637	10,185	10,205	7,897	2,202	2,2	21	952,233	23,411	1710,67	3	200,301	200,301	99,71	0	0	0	0	0	0	0
10:39:47	0	1713,637	10,185	10,156	7,897	2,202	2,2	21	952,233	23,411	1710,673	3	200,301	200,301	99,71	0	0	0	0	0	0	0
10:39:47	-43,237	1713,205	10,136	10,058	7,897	2,197	2,2	21	952,233	23,411	1710,676	3	200,301	200,301	99,71	0	0	0	0	0	0	0
10:39:47	0	1713,205	10,136	10,058	7,897	2,197	2,2	21	952,233	23,411	1710,679	3	200,301	200,301	99,71	0	0	0	0	0	0	0
10:39:47	0	1713,205	10,136	10,009	7,897	2,197	2,2	21	952,233	23,411	1710,681	3	200,301	200,301	99,71	0	0	0	0	0	0	0
10:39:47	-86,462	1712,34	10,039	9,961	7,897	2,189	2,2	21	952,233	23,411	1710,683	3	200,301	200,301	99,71	0	0	0	0	0	0	0
10:39:47	-43,225	1711,908	9,99	9,814	7,897	2,184	2,199	21	952,233	23,411	1710,684	3	200,301	200,301	99,71	0	0	0	0	0	0	0
10:39:47	-43,225	1711,476	9,941	9,716	7,897	2,18	2,199	21	952,233	23,411	1710,685	3	200,301	200,301	99,71	0	0	0	0	0	0	0
10:39:47	0	1711,476	9,941	9,814	7,897	2,18	2,199	21	952,233	23,411	1710,686	3	200,301	200,301	99,71	0	0	0	0	0	0	0
10:39:47	-86,437	1710,611	9,843	9,668	7,897	2,171	2,198	21	952,233	23,411	1710,611	3	200,301	200,301	99,71	0	0	0	0	0	0	0
10:39:47	0	1710,611	9,843	9,668	7,897	2,171	2,198	21	952,233	23,411	1710,611	3	200,301	200,301	99,71	0	0	0	0	0	0	0
10:39:47	0	1710,611	9,843	9,668	7,897	2,171	2,197	21	952,233	23,411	1710,611	3	200,301	200,301	99,71	0	0	0	0	0	0	0
10:39:47	0	1710,611	9,843	9,668	7,897	2,171	2,197	21	952,233	23,411	1710,611	3	200,301	200,301	99,71	0	0	0	0	0	0	0
10:39:47	1,501	1710,626	9,941	9,716	7,892	2,171	2,196	21	952,233	23,411	1710,611	3	200,301	200,301	99,71	0	0	0	0	0	0	0
10:39:47	0	1710,626	9,941	9,814	7,892	2,171	2,196	21	952,233	23,411	1710,611	3	200,301	200,301	99,71	0	0	0	0	0	0	0
10:39:47	0	1710,626	9,941	9,716	7,892	2,171	2,195	21	952,233	23,411	1710,611	3	200,301	200,301	99,71	0	0	0	0	0	0	0
10:39:47	43,212	1711,058	9,99	9,716	7,892	2,175	2,195	21	952,233	23,411	1710,612	3	200,301	200,301	99,71	0	0	0	0	0	0	0
10:39:47	0	1711,058	9,99	9,814	7,892	2,175	2,194	21	952,233	23,411	1710,612	3	200,301	200,301	99,71	0	0	0	0	0	0	0
10:39:47	-43,212	1710,626	9,941	9,814	7,892	2,171	2,194	21	952,233	23,411	1710,612	3	200,301	200,301	99,71	0	0	0	0	0	0	0
10:39:47	43,212	1711,058	9,99	9,961	7,892	2,175	2,193	21	952,233	23,411	1710,613	3	200,301	200,301	99,71	0	0	0	0	0	0	0
10:39:47	-43,212	1710,626	9,941	9,814	7,892	2,171	2,193	21	952,233	23,411	1710,613	3	200,301	200,301	99,71	0	0	0	0	0	0	0
10:39:47	86,437	1711,491	10,039	9,961	7,892	2,18	2,193	21	952,233	23,411	1710,613	3	200,301	200,301	99,71	0	0	0	0	0	0	0
10:39:47	0	1711,491	10,039	9,961	7,892	2,18	2,193	21	952,233	23,411	1710,614	3	200,301	200,301	99,71	0	0	0	0	0	0	0
10:39:47	86,462	1712,355	10,136	10,009	7,892	2,189	2,192	21	952,233	23,411	1710,616	3	200,301	200,301	99,71	0	0	0	0	0	0	0
10:39:47	0	1712,355	10,136	10,009	7,892	2,189	2,192	21	952,233	23,411	1710,618	3	200,301	200,301	99,71	0	0	0	0	0	0	0
10:39:47	-86,462	1711,491	10,039	10,009	7,892	2,18	2,192	21	952,233	23,411	1710,619	3	200,301	200,301	99,71	0	0	0	0	0	0	0
10:39:47	0	1711,491	10,039	10,009	7,892	2,18	2,192	21	952,233	23,411	1710,62	3	200,301	200,301	99,71	0	0	0	0	0	0	0
10:39:47	0	1711,491	10,039	9,961	7,892	2,18	2,192	21	952,233	23,411	1710,62	3	200,301	200,301	99,71	0	0	0	0	0	0	0
10:39:47	86,462	1712,355	10,136	9,961	7,892	2,189	2,192	21	952,233	23,411	1710,622	3	200,301	200,301	99,71	0	0	0	0	0	0	0
10:39:47	0	1712,355	10,136	10,058	7,892	2,189	2,192	21	952,233	23,411	1710,624	3	200,301	200,301	99,71	0	0	0	0	0	0	0
10:39:47	-129,687	1711,058	9,99	9,863	7,892	2,175	2,191	21	952,233	23,411	1710,624	3	200,301	200,301	99,71	0	0	0	0	0	0	0
10:39:47	43,225	1711,491	10,039	9,863	7,892	2,18	2,191	21	952,233	23,411	1710,625	3	200,301	200,301	99,71	0	0	0	0	0	0	0
10:39:47	0	1711,491	10,039	9,961	7,892	2,18	2,191	21	952,233	23,411	1710,626	3	200,301	200,301	99,71	0	0	0	0	0	0	0
10:39:47	-43,225	1711,058	9,99	9,961	7,892	2,175	2,19	21	952,233	23,411	1710,626	3	200,301	200,301	99,71	0	0	0	0	0	0	0
10:39:47	0	1711,058	9,99	9,863	7,892	2,175	2,19	21	952,233	23,411	1710,627	3	200,301	200,301	99,71	0	0	0	0	0	0	0
10:39:47	43,225	1711,491	10,039	9,961	7,892	2,18	2,19	21	952,233	23,411	1710,628	3	200,301	200,301	99,71	0	0	0	0	0	0	0
10:39:47	0	1711,491	10,039	9,961	7,892	2,18	2,19	21	952,233	23,411	1710,629	3	200,301	200,301	99,71	0	0	0	0	0	0	0
10:39:47	0	1711,491	10,039	10,009	7,892	2,18	2,19	21	952,233	23,411	1710,629	3	200,301	200,301	99,71	0	0	0	0	0	0	0
10:39:47	0	1711,491	10,039	10,009	7,892	2,18	2,189	21	952,233	23,411	1710,63	3	200,301	200,301	99,71	0	0	0	0	0	0	0
10:39:47	-43,225	1711,058	9,99	9,961	7,892	2,175	2,189	21	952,233	23,411	1710,631	3	200,301	200,301	99,71	0	0	0	0	0	0	0
10:39:47	0	1711,058	9,99	9,961	7,892	2,175	2,189	21	952,233	23,411	1710,631	3	200,301	200,301	99,71	0	0	0	0	0	0	0
10:39:47	41,723	1711,476	9,941	9,814	7,897	2,18	2,189	21	952,233	23,411	1710,632	3	200,301	200,301	99,71	0	0	0	0	0	0	0
10:39:47	0	1711,476	9,941	9,814	7,897	2,18	2,188	21	952,233	23,411	1710,633	3	200,301	200,301	99,71	0	0	0	0	0	0	0
10:39:47	0	1711,476	9,941	9,814	7,897	2,18	2,188	21	952,233	23,411	1710,634	3	200,301	200,301	99,71	0	0	0	0	0	0	0
10:39:47	43,225	1711,908	9,99	9,863	7,897	2,184	2,188	21	952,233	23,411	1710,635	3	200,301	200,301	99,71	0	0	0	0	0	0	0
10:39:47	43,225	1712,34	10,039	10,009	7,897	2,189	2,188	21	952,233	23,411	1710,637	3	200,301	200,301	99,71	0	0	0	0	0	0	0
10:39:47	-43,225	1711,908	9,99	9,961	7,897	2,184	2,188	21	952,233	23,411	1710,638	3	200,301	200,301	99,71	0	0	0	0	0	0	0
10:39:47	0	1711,908	9,99	9,814	7,897	2,184	2,188	21	952,233	23,411	1710,639	3	200,301	200,301	99,71	0	0	0	0	0	0	0
10:39:47	43,225	1712,34	10,039	10,009	7,897	2,189	2,188	21	952,233	23,411	1710,641	3	200,301	200,301	99,71	0	0	0	0	0	0	0
10:39:47	0	1712,34	10,039	9,961	7,897	2,189	2,188	21	953,663	23,411	1710,643	3	200,301	200,301	99,71	0	0	0	0	0	0	0
10:39:47	-87,609	1711,464	10,039	9,961	7,892	2,18	2,188	21	953,663	23,411	1710,643	3	200,301	200,301	99,71	0	0	0	0	0	0	0
10:39:47	214,599	1713,61	10,185	10,156	7,897	2,202	2,188	21	953,663	23,411	1710,646	3	200,301	200,301	99,71	0	0	0	0	0	0	0
10:39:47	-172,875	1711,881	9,99	9,863	7,897	2,184	2,188	21	953,663	23,411	1710,648	3	200,301	200,301	99,71	0	0	0	0	0	0	0
10:39:47	0	1711,881	9,99	9,961	7,897	2,184	2,188	21	953,663	23,411	1710,649	3	200,301	200,301	99,71	0	0	0	0	0	0	0
10:39:47	-41,723	1711,464	10,039	9,961	7,892	2,18	2,188	21	953,663	23,411	1710,65	3	200,301	200,301	99,71	0	0	0	0	0	0	0
10:39:47	0	1711,464	10,039	9,961	7,892	2,18	2,188	21	953,663	23,411	1710,651	3	200,301	200,301	99,71	0	0	0	0	0	0	0
10:39:47	0	1711,464	10,039	9,961	7,892	2,18	2,188	21	953,663	23,411	1710,651	3	200,301	200,301	99,71	0	0	0	0	0	0	0
10:39:47	-43,212	1711,032	9,99	9,863	7,892	2,175	2,187	21	953,663	23,411	1710,652	3	200,301	200,301	99,71	0	0	0	0	0	0	0
10:39:47	129,638	1712,328	10,136	10,058	7,892	2,188	2,187	21	953,663	23,411	1710,654	3	200,301	200,301	99,71	0	0	0	0	0	0	0
10:39:47	-1,477	1712,314	10,039	10,009	7,897	2,188	2,187	21	953,663	23,411	1710,655	3	200,451	200,451	99,711	0	0	0	0	0	0	0
10:39:47	-43,225	1711,881	9,99	9,863	7,897	2,184	2,187	21	953,663	23,411	1710,657	3	200,451	200,451	99,711	0	0	0	0	0	0	0
10:39:48	43,225	1712,314	10,039	10,156	7,897	2,188	2,187	21	953,663	23,411	1710,658	3	200,451	200,451	99,711	0	0	0	0	0	0	0
10:39:48	86,437	1713,178	10,136	10,058	7,897	2,197	2,187	21	953,663	23,411	1710,661	3	200,451	200,451	99,711	0	0	0	0	0	0	0
10:39:48	172,912	1714,907	10,332	10,302	7,897	2,215	2,188	21	953,663	23,411	1710,665	3	200,451	200,451	99,711	0	0	0	0	0	0	0
10:39:48	259,484	1717,502	10,625	10,693	7,897	2,242	2,189	21	953,663	23,411	1710,672	3	200,451	200,451	99,711	0	0	0	0	0	0	0
10:39:48	346,167	1720,964	11,015	11,23	7,897	2,277	2,191	21	953,663	23,411	1710,682	3	200,451	200,451	99,711	0	0	0	0	0	0	0
10:39:48	818,42	1729,148	11,748	11,963	7,907	2,362	2,194	21	953,663	23,411	1710,701	3	200,451	200,451	99,711	0	0	0	0	0	0	0
10:39:48	690,319	1736,051	12,334	12,841	7,916	2,433	2,199	21	953,663	23,411	1710,726	3	200,451	200,451	99,711	0	0	0	0	0	0	0
10:39:48	865,026	1744,701	13,115	13,72	7,926	2,522	2,205	21	953,663	23,411	1710,76	3	200,451	200,451	99,711	0	0	0	0	0	0	0
10:39:48	947,045	1754,172	13,799	14,599	7,945	2,62	2,213	21	953,663	23,411	1710,803	3	200,451	200,451	99,711	0	0	0	0	0	0	0
10:39:48	1205,835	1766,23	14,58	15,527	7,974	2,744	2,224	21	953,663	23,411	1710,859	3	200,451	200,451	99,711	0	0	0	0	0	0	0
10:39:48	933,642	1775,566	14,97	16,357	8,007	2,84	2,236	21	953,663	23,411	1710,923	3	200,451	200,451	99,711	0	0	0	0	0	0	0
10:39:48	1292,871	1788,495	15,752	17,383	8,041	2,974	2,25	21	953,663	23,411	1711,001	3	200,451	200,451	99,711	0	0	0	0	0	0	0
10:39:48	1492,077	1803,416	16,582	18,164	8,083	3,128	2,267	21	953,663	23,411	1711,093	3	200,451	200,451	99,711	0	0	0	0	0	0	0
10:39:48	1117,541	1814,591	17,07	18,945	8,121	3,243	2,287	21	953,663	23,411	1711,197	3	200,451	200,451	99,711	0	0	0	0	0	0	0
10:39:48	1574,047	1830,332	17,998	20,068	8,163	3,405	2,309	21	953,663	23,411	1711,316	3	200,451	200,451	99,711	0	0	0	0	0	0	0
10:39:48	1545,214	1845,784	18,974	20,947	8,2	3,564	2,333	21	953,663	23,411	1711,451	3	200,451	200,451	99,711	0	0	0	0	0	0	0
10:39:48	1543,518	1861,219	19,951	22,217	8,238	3,723	2,36	21	953,663	23,411	1711,6	3	200,451	200,451	99,711	0	0	0	0	0	0	0
10:39:48	1708,313	1878,302	21,123	23,437	8,274	3,9	2,391	21	953,663	23,411	1711,767	3	200,451	200,451	99,711	0	0	0	0	0	0	0
10:39:48	2174,34	1900,046	22,783	25,146	8,311	4,124	2,425	21	953,663	23,411	1711,955	3	200,451	200,451	99,711	0	0	0	0	0	0	0
10:39:48	1460,022	1914,646	23,613	26,074	8,351	4,274	2,461	21	953,663	23,411	1712,158	3	200,451	200,451	99,711	0	0	0	0	0	0	0
10:39:48	1488,293	1929,529	24,443	26,953	8,391	4,428	2,499	21	953,663	23,411	1712,375	3	200,451	200,451	99,711	0	0	0	0	0	0	0
10:39:48	1908,984	1948,619	25,664	27,978	8,436	4,624	2,541	21	953,663	23,411	1712,612	3	200,451	200,451	99,711	0	0	0	0	0	0	0
10:39:48	1508,593	1963,705	26,348	28,516	8,485	4,78	2,585	21	953,663	23,411	1712,863	3	200,451	200,451	99,711	0	0	0	0	0	0	0
10:39:48	1499,365	1978,698	27,031	29,541	8,534	4,935	2,631	21	953,663	23,411	1713,129	3	200,451	200,451	99,711	0	0	0	0	0	0	0
10:39:48	1456,567	1993,264	27,715	30,225	8,58	5,085	2,679	21	953,663	23,411	1713,409	3	200,451	200,451	99,711	0	0	0	0	0	0	0
10:39:48	1550,549	2008,769	28,594	31,201	8,621	5,245	2,729	21	953,663	23,411	1713,704	3	200,451	200,451	99,711	0	0	0	0	0	0	0
10:39:48	2043,103	2029,2	30,059	32,666	8,659	5,455	2,783	21	953,663	23,411	1714,02	3	200,451	200,451	99,711	0	0	0	0	0	0	0
10:39:48	1576,196	2044,962	31,035	33,594	8,696	5,618	2,838	21	953,663	23,411	1714,351	3	200,451	200,451	99,711	0	0	0	0	0	0	0
10:39:48	1816,601	2063,128	32,354	34,717	8,729	5,805	2,897	21	953,663	23,411	1714,699	2,9	200,451	200,451	99,711	0	0	0	0	0	0	0
10:39:48	1300,195	2076,13	33,086	35,156	8,763	5,939	2,956	21	953,663	23,411	1715,061	2,9	200,451	200,451	99,711	0	0	0	0	0	0	0
10:39:48	1645,507	2092,586	34,111	36,279	8,801	6,109	3,018	21	953,663	23,411	1715,438	2,9	200,451	200,451	99,711	0	0	0	0	0	0	0
10:39:48	1364,502	2106,231	34,746	36,963	8,844	6,249	3,081	21	953,663	23,411	1715,829	2,9	200,451	200,451	99,711	0	0	0	0	0	0	0
10:39:48	1324,023	2119,471	35,234	37,305	8,892	6,386	3,146	21	953,663	23,411	1716,233	2,9	200,451	200,451	99,711	0	0	0	0	0	0	0
10:39:48	1005,688	2129,528	35,381	37,305	8,94	6,489	3,212	21	953,663	23,411	1716,646	2,9	200,451	200,451	99,711	0	0	0	0	0	0	0
10:39:48	874,462	2138,272	35,576	37,158	8,978	6,58	3,278	21	953,663	23,411	1717,068	2,9	200,451	200,451	99,711	0	0	0	0	0	0	0
10:39:48	1155,859	2149,831	36,065	37,695	9,017	6,699	3,345	21	953,663	23,411	1717,5	2,9	200,451	200,451	99,711	0	0	0	0	0	0	0
10:39:48	1472,973	2164,561	36,992	38,428	9,05	6,851	3,414	21	953,663	23,411	1717,947	2,9	200,451	200,451	99,711	0	0	0	0	0	0	0
10:39:48	1490,625	2179,467	38,018	39,404	9,079	7,004	3,484	21	953,663	23,411	1718,409	2,9	200,451	200,451	99,711	0	0	0	0	0	0	0
10:39:48	1282,08	2192,288	38,994	40,088	9,098	7,136	3,556	21	953,663	23,411	1718,883	2,8	200,451	200,451	99,711	0	0	0	0	0	0	0
10:39:48	1306,347	2205,351	40,02	40,918	9,117	7,271	3,629	21	953,663	23,411	1719,369	2,8	200,451	200,451	99,711	0	0	0	0	0	0	0
10:39:48	1056,005	2215,911	40,85	41,699	9,131	7,38	3,702	21	953,663	23,411	1719,866	2,8	200,451	200,451	99,711	0	0	0	0	0	0	0
10:39:48	1019,433	2226,106	41,485	42,139	9,154	7,485	3,776	21	953,663	23,411	1720,372	2,8	200,451	200,451	99,711	0	0	0	0	0	0	0
10:39:48	676,586	2232,871	41,826	42,334	9,173	7,555	3,85	21	953,663	23,411	1720,885	2,8	200,451	200,451	99,711	0	0	0	0	0	0	0
10:39:48	503,466	2237,906	41,924	42,334	9,196	7,607	3,924	21	953,663	23,411	1721,402	2,8	200,451	200,451	99,711	0	0	0	0	0	0	0
10:39:48	414,868	2242,055	41,973	42,383	9,216	7,65	3,997	21	953,663	23,411	1721,922	2,8	200,451	200,451	99,711	0	0	0	0	0	0	0
10:39:48	583,74	2247,892	42,168	42,529	9,238	7,71	4,07	21	953,663	23,411	1722,448	2,8	200,451	200,451	99,711	0	0	0	0	0	0	0
10:39:48	680,126	2254,693	42,608	42,822	9,252	7,78	4,143	21	953,663	23,411	1722,98	2,8	200,451	200,451	99,711	0	0	0	0	0	0	0
10:39:48	564,038	2260,334	42,998	43,213	9,263	7,838	4,215	21	953,663	23,411	1723,518	2,8	200,451	200,451	99,711	0	0	0	0	0	0	0
10:39:48	719,555	2267,529	43,584	43,897	9,272	7,912	4,288	21	953,663	23,411	1724,062	2,7	200,451	200,451	99,711	0	0	0	0	0	0	0
10:39:48	460,424	2272,134	43,975	44,287	9,276	7,96	4,36	21	953,663	23,411	1724,61	2,7	200,451	200,451	99,711	0	0	0	0	0	0	0
10:39:48	507,421	2277,208	44,414	44,434	9,281	8,012	4,431	21	953,663	23,411	1725,162	2,7	200,451	200,451	99,711	0	0	0	0	0	0	0
10:39:48	85,595	2278,064	44,414	44,434	9,286	8,021	4,502	21	953,663	23,411	1725,715	2,7	200,451	200,451	99,711	0	0	0	0	0	0	0
10:39:48	154,589	2279,61	44,414	44,434	9,294	8,037	4,571	21	953,663	23,411	1726,269	2,7	200,451	200,451	99,711	0	0	0	0	0	0	0
10:39:48	-85,522	2278,755	44,219	44,141	9,3	8,028	4,639	21	953,663	23,411	1726,822	2,7	200,451	200,451	99,711	0	0	0	0	0	0	0
10:39:48	-55,2	2278,203	44,072	43,994	9,304	8,022	4,705	21	953,663	23,411	1727,373	2,7	200,451	200,451	99,711	0	0	0	0	0	0	0
10:39:48	-119,702	2277,005	43,877	43,799	9,308	8,01	4,77	21	953,663	23,411	1727,923	2,7	200,451	200,451	99,711	0	0	0	0	0	0	0
10:39:48	170,874	2278,714	44,072	44,141	9,307	8,027	4,834	21	953,663	23,411	1728,473	2,7	200,451	200,451	99,711	0	0	0	0	0	0	0
10:39:48	73,022	2279,444	44,219	44,238	9,304	8,035	4,896	21	953,663	23,411	1729,024	2,7	200,451	200,451	99,711	0	0	0	0	0	0	0
10:39:48	-22,07	2279,224	44,268	44,336	9,3	8,033	4,958	21	953,663	23,411	1729,575	2,5	200,451	200,451	99,711	0	0	0	0	0	0	0
10:39:48	-413,916	2275,085	43,926	43,799	9,295	7,99	5,017	21	953,663	23,411	1730,12	2,5	200,451	200,451	99,711	0	0	0	0	0	0	0
10:39:48	30,346	2275,388	43,975	43,897	9,294	7,993	5,076	21	953,663	23,411	1730,665	2,5	200,451	200,451	99,711	0	0	0	0	0	0	0
10:39:48	-132,421	2274,064	43,926	43,994	9,289	7,98	5,133	21	953,663	23,411	1731,209	2,5	200,451	200,451	99,711	0	0	0	0	0	0	0
10:39:48	-203,173	2272,032	43,731	43,701	9,289	7,959	5,188	21	953,663	23,411	1731,75	2,5	200,451	200,451	99,711	0	0	0	0	0	0	0
10:39:48	-521,826	2266,814	43,242	43,067	9,286	7,905	5,241	21	953,663	23,411	1732,285	2,5	200,451	200,451	99,711	0	0	0	0	0	0	0
10:39:48	-155,932	2265,255	43,096	43,067	9,285	7,889	5,293	21	953,663	23,411	1732,818	2,5	200,451	200,451	99,711	0	0	0	0	0	0	0
10:39:48	-179,125	2263,463	42,998	43,018	9,28	7,87	5,344	21	953,663	23,411	1733,348	2,5	200,451	200,451	99,711	0	0	0	0	0	0	0
10:39:48	-155,249	2261,911	42,998	42,92	9,272	7,854	5,393	21	953,663	23,411	1733,877	2,5	200,451	200,451	99,711	0	0	0	0	0	0	0
10:39:48	-86,767	2261,043	42,998	42,871	9,267	7,845	5,441	21	953,663	23,411	1734,404	2,5	200,451	200,451	99,711	0	0	0	0	0	0	0
10:39:48	-117,724	2259,866	42,949	43,067	9,263	7,833	5,488	21	953,663	23,411	1734,93	2,4	200,451	200,451	99,711	0	0	0	0	0	0	0
10:39:48	-155,981	2258,306	42,803	42,725	9,262	7,817	5,534	21	953,663	23,411	1735,453	2,4	200,451	200,451	99,711	0	0	0	0	0	0	0
10:39:48	-187,109	2256,435	42,608	42,578	9,262	7,798	5,578	21	953,663	23,411	1735,974	2,4	200,451	200,451	99,711	0	0	0	0	0	0	0
10:39:48	-140,283	2255,032	42,461	42,529	9,262	7,783	5,621	21	953,663	23,411	1736,493	2,4	200,451	200,451	99,711	0	0	0	0	0	0	0
[truncated: 5,423 more rows]
