# Supplementary material for: Testing of pandemic ventilators under early and agile development
Source: Front Med Technol. 2022 Aug 16;4:899328. doi: 10.3389/fmedt.2022.899328 (PMC9424737; doi:10.3389/fmedt.2022.899328)
Supplement: Supplementary file 3 [file Data_Sheet_2.ZIP › Accuracy of Controls Systems/01_Data Storage/01_Raw Measurement Data/Hamilton T1/Hamilton T1_v2/part_2_test_10.csv]

Time	Flow	Lung tidal volume	p alveole	Airway pressure	Bellows position	Intrapleural pressure	Cardial pressure	Fraction of O2 inspir	Ambient pressure	Temperature Celsius	FRC actual	Shunt fraction	Partial pressure O2 air chamber	Partial pressure O2 effectiv	Oxygen sat pulm. capillaries	NA	NA	NA	NA	NA	NA	NA
15:21:14	-255,688	2096,754	11,333	11,035	10,017	6,152	7,261	21,2	962,289	22,909	2065,498	0	205,549	205,549	99,732	0	0	0	0	0	0	0
15:21:14	4,272	2096,797	11,43	11,035	10,012	6,152	7,239	21,2	962,289	22,909	2065,529	0	205,549	205,549	99,732	0	0	0	0	0	0	0
15:21:14	-176,269	2095,034	11,333	10,937	10,007	6,134	7,217	21,2	962,289	22,909	2065,559	0	205,549	205,549	99,732	0	0	0	0	0	0	0
15:21:14	-126,611	2093,768	11,284	10,937	10,002	6,121	7,196	21,2	962,289	22,909	2065,587	0	205,549	205,549	99,732	0	0	0	0	0	0	0
15:21:14	-86,059	2092,907	11,284	10,937	9,998	6,112	7,174	21,2	962,289	22,909	2065,614	0	205,549	205,549	99,732	0	0	0	0	0	0	0
15:21:14	-163,208	2091,275	11,284	10,937	9,988	6,095	7,153	21,2	962,289	22,909	2065,64	0	205,549	205,549	99,732	0	0	0	0	0	0	0
15:21:14	-221,264	2089,063	11,137	10,888	9,983	6,072	7,132	21,2	962,289	22,909	2065,663	0	204,072	204,072	99,726	0	0	0	0	0	0	0
15:21:14	-172,827	2087,334	11,04	10,84	9,979	6,054	7,111	21,2	962,289	22,909	2065,685	0	204,072	204,072	99,726	0	0	0	0	0	0	0
15:21:14	-79,565	2086,539	11,137	10,84	9,969	6,046	7,09	21,2	962,289	22,909	2065,706	0	204,072	204,072	99,726	0	0	0	0	0	0	0
15:21:14	-41,918	2086,119	11,186	10,84	9,964	6,042	7,069	21,2	962,289	22,909	2065,726	0	204,072	204,072	99,726	0	0	0	0	0	0	0
15:21:14	-128,979	2084,83	11,137	10,888	9,959	6,029	7,049	21,2	962,289	22,909	2065,746	0	204,072	204,072	99,726	0	0	0	0	0	0	0
15:21:14	-82,568	2084,004	11,137	10,84	9,955	6,02	7,029	21,2	962,289	22,909	2065,764	0	204,072	204,072	99,726	0	0	0	0	0	0	0
15:21:14	-177,172	2082,232	11,04	10,84	9,95	6,002	7,009	21,2	962,289	22,909	2065,78	0	204,072	204,072	99,726	0	0	0	0	0	0	0
15:21:14	-128,808	2080,944	10,991	10,84	9,945	5,989	6,989	21,2	962,289	22,909	2065,795	0	204,072	204,072	99,726	0	0	0	0	0	0	0
15:21:14	-38,72	2080,557	11,04	10,742	9,94	5,985	6,969	21,2	962,289	22,909	2065,81	0	204,072	204,072	99,726	0	0	0	0	0	0	0
15:21:14	-128,784	2079,269	10,991	10,742	9,935	5,971	6,95	21,2	962,289	22,909	2065,824	0	204,072	204,072	99,726	0	0	0	0	0	0	0
15:21:14	-38,769	2078,881	11,04	10,742	9,931	5,967	6,93	21,2	962,289	22,909	2065,836	0	204,072	204,072	99,726	0	0	0	0	0	0	0
15:21:14	-130,883	2077,573	10,991	10,742	9,926	5,954	6,911	21,2	962,289	22,909	2065,848	0	204,072	204,072	99,726	0	0	0	0	0	0	0
15:21:14	-40,014	2077,172	11,04	10,742	9,921	5,95	6,892	21,2	962,289	22,909	2065,859	0	204,072	204,072	99,726	0	0	0	0	0	0	0
15:21:14	-79,663	2076,376	11,137	10,84	9,911	5,942	6,874	21,2	962,289	22,909	2065,87	0	204,072	204,072	99,726	0	0	0	0	0	0	0
15:21:14	-39,892	2075,977	11,186	10,888	9,906	5,937	6,855	21,2	962,289	22,909	2065,88	0	204,072	204,072	99,726	0	0	0	0	0	0	0
15:21:14	-129,809	2074,679	11,137	10,888	9,902	5,924	6,837	21,2	962,289	22,909	2065,889	0	204,072	204,072	99,726	0	0	0	0	0	0	0
15:21:14	-179,907	2072,88	10,942	10,742	9,902	5,905	6,819	21,2	962,289	22,909	2065,896	0	204,072	204,072	99,726	0	0	0	0	0	0	0
15:21:14	-134,863	2071,531	10,796	10,595	9,902	5,892	6,801	21,2	962,289	22,909	2065,902	0	204,072	204,072	99,726	0	0	0	0	0	0	0
15:21:14	-40,039	2071,131	10,844	10,693	9,897	5,887	6,783	21,2	962,289	22,909	2065,907	0	204,072	204,072	99,726	0	0	0	0	0	0	0
15:21:14	-84,838	2070,282	10,844	10,693	9,892	5,879	6,765	21,2	962,289	22,909	2065,911	0	204,072	204,072	99,726	0	0	0	0	0	0	0
15:21:14	-84,814	2069,434	10,844	10,595	9,887	5,87	6,747	21,2	962,289	22,909	2065,915	0	204,072	204,072	99,726	0	0	0	0	0	0	0
15:21:14	-34,79	2069,086	10,991	10,742	9,878	5,866	6,73	21,2	962,289	22,909	2065,918	0	204,072	204,072	99,726	0	0	0	0	0	0	0
15:21:14	48,974	2069,576	11,137	10,888	9,873	5,871	6,713	21,2	962,289	22,909	2065,922	0	204,072	204,072	99,726	0	0	0	0	0	0	0
15:21:14	-167,724	2067,899	11,137	10,888	9,863	5,854	6,696	21,2	962,289	22,909	2065,924	0	204,072	204,072	99,726	0	0	0	0	0	0	0
15:21:14	-173,681	2066,162	11,04	10,84	9,858	5,836	6,68	21,2	962,289	22,909	2065,924	0	204,072	204,072	99,726	0	0	0	0	0	0	0
15:21:14	-2,099	2066,141	11,04	10,84	9,858	5,836	6,663	21,2	962,289	22,909	2065,924	0	204,072	204,072	99,726	0	0	0	0	0	0	0
15:21:14	-128,686	2064,854	10,991	10,84	9,854	5,823	6,647	21,2	962,289	22,909	2064,854	0	204,072	204,072	99,726	0	0	0	0	0	0	0
15:21:14	-38,867	2064,465	11,04	10,84	9,849	5,819	6,63	21,2	962,289	22,909	2064,465	0	204,072	204,072	99,726	0	0	0	0	0	0	0
15:21:14	-84,814	2063,617	11,04	10,84	9,844	5,81	6,614	21,2	962,289	22,909	2063,617	0	204,072	204,072	99,726	0	0	0	0	0	0	0
15:21:14	6,054	2063,678	11,137	10,888	9,839	5,811	6,598	21,2	962,289	22,909	2063,617	0	204,072	204,072	99,726	0	0	0	0	0	0	0
15:21:14	-175,903	2061,919	11,04	10,84	9,834	5,792	6,583	21,2	962,289	22,909	2061,919	0	204,072	204,072	99,726	0	0	0	0	0	0	0
15:21:14	-210,351	2059,815	10,991	10,84	9,825	5,771	6,567	21,2	962,289	22,909	2059,815	0	204,072	204,072	99,726	0	0	0	0	0	0	0
15:21:14	-4,199	2059,773	10,991	10,84	9,825	5,77	6,551	21,2	962,289	22,909	2059,773	0	204,072	204,072	99,726	0	0	0	0	0	0	0
15:21:14	-127,636	2058,497	10,942	10,742	9,82	5,757	6,536	21,2	962,289	22,909	2058,497	0	204,072	204,072	99,726	0	0	0	0	0	0	0
15:21:14	-175,659	2056,74	10,844	10,693	9,815	5,739	6,52	21,2	962,289	22,909	2056,74	0	204,072	204,072	99,726	0	0	0	0	0	0	0
15:21:14	-44,873	2056,292	10,796	10,595	9,815	5,734	6,505	21,2	962,289	22,909	2056,292	0	204,072	204,072	99,726	0	0	0	0	0	0	0
15:21:14	-36,743	2055,924	10,844	10,693	9,81	5,731	6,489	21,2	962,289	22,909	2055,924	0	204,072	204,072	99,726	0	0	0	0	0	0	0
15:21:14	3,881	2055,963	10,942	10,742	9,806	5,731	6,475	21,2	962,289	22,909	2055,924	0	204,072	204,072	99,726	0	0	0	0	0	0	0
15:21:14	-175,83	2054,205	10,844	10,693	9,801	5,713	6,46	21,2	962,289	22,909	2054,205	0	204,072	204,072	99,726	0	0	0	0	0	0	0
15:21:14	-80,395	2053,401	10,844	10,693	9,796	5,705	6,445	21,2	962,289	22,909	2053,401	0	204,072	204,072	99,726	0	0	0	0	0	0	0
15:21:14	-84,985	2052,551	10,844	10,693	9,791	5,696	6,43	21,2	962,289	22,909	2052,551	0	204,072	204,072	99,726	0	0	0	0	0	0	0
15:21:14	-220,458	2050,346	10,698	10,595	9,786	5,673	6,415	21,2	962,289	22,909	2050,346	0	204,072	204,072	99,726	0	0	0	0	0	0	0
15:21:14	-79,516	2049,551	10,698	10,693	9,782	5,665	6,401	21,2	962,289	22,909	2049,551	0	204,072	204,072	99,726	0	0	0	0	0	0	0
15:21:14	-1,44	2049,537	10,796	10,742	9,777	5,665	6,386	21,2	962,289	22,909	2049,537	0	204,072	204,072	99,726	0	0	0	0	0	0	0
15:21:14	49,584	2050,033	10,942	10,742	9,772	5,67	6,372	21,2	962,289	22,909	2049,537	0	204,072	204,072	99,726	0	0	0	0	0	0	0
15:21:14	-78,32	2049,249	10,942	10,84	9,767	5,662	6,358	21,2	962,289	22,909	2049,249	0	204,072	204,072	99,726	0	0	0	0	0	0	0
15:21:14	-97,265	2048,277	10,844	10,84	9,767	5,652	6,344	21,2	962,289	22,909	2048,277	0	204,072	204,072	99,726	0	0	0	0	0	0	0
15:21:14	-123,144	2047,045	10,796	10,693	9,763	5,639	6,33	21,2	962,289	22,909	2047,045	0	204,072	204,072	99,726	0	0	0	0	0	0	0
15:21:14	-83,752	2046,208	10,796	10,742	9,758	5,631	6,317	21,2	962,289	22,909	2046,208	0	204,072	204,072	99,726	0	0	0	0	0	0	0
15:21:14	-83,752	2045,37	10,796	10,693	9,753	5,622	6,303	21,2	962,289	22,909	2045,37	0	204,072	204,072	99,726	0	0	0	0	0	0	0
15:21:14	-142,053	2043,95	10,649	10,498	9,753	5,607	6,289	21,2	962,289	22,909	2043,95	0	204,072	204,072	99,726	0	0	0	0	0	0	0
15:21:14	-32,592	2043,624	10,698	10,547	9,748	5,604	6,276	21,2	962,289	22,909	2043,624	0	204,072	204,072	99,726	0	0	0	0	0	0	0
15:21:14	-82,69	2042,797	10,698	10,4	9,743	5,595	6,263	21,2	962,289	22,909	2042,797	0	204,072	204,072	99,726	0	0	0	0	0	0	0
15:21:14	5,895	2042,856	10,796	10,498	9,739	5,596	6,25	21,2	962,289	22,909	2042,797	0	204,072	204,072	99,726	0	0	0	0	0	0	0
15:21:14	-217,126	2040,684	10,649	10,498	9,734	5,574	6,236	21,2	962,289	22,909	2040,684	0	204,072	204,072	99,726	0	0	0	0	0	0	0
15:21:15	-37,89	2040,306	10,698	10,547	9,729	5,57	6,223	21,2	962,289	22,909	2040,306	0	204,072	204,072	99,726	0	0	0	0	0	0	0
15:21:15	-91,125	2039,394	10,698	10,498	9,724	5,56	6,21	21,2	962,289	22,909	2039,394	0	204,072	204,072	99,726	0	0	0	0	0	0	0
15:21:15	51,708	2039,911	10,844	10,595	9,719	5,566	6,198	21,2	962,289	22,909	2039,395	0	204,072	204,072	99,726	0	0	0	0	0	0	0
15:21:15	-82,69	2039,085	10,844	10,595	9,715	5,557	6,185	21,2	962,289	22,909	2039,085	0	204,072	204,072	99,726	0	0	0	0	0	0	0
15:21:15	-90,271	2038,182	10,844	10,595	9,71	5,548	6,173	21,2	962,289	22,909	2038,182	0	204,072	204,072	99,726	0	0	0	0	0	0	0
15:21:15	-117,81	2037,004	10,796	10,595	9,705	5,536	6,16	21,2	962,289	22,909	2037,004	0	204,072	204,072	99,726	0	0	0	0	0	0	0
15:21:15	-8,63	2036,917	10,796	10,595	9,705	5,535	6,148	21,2	962,289	22,909	2036,917	0	204,072	204,072	99,726	0	0	0	0	0	0	0
15:21:15	-171,215	2035,205	10,698	10,547	9,7	5,517	6,135	21,2	962,289	22,909	2035,205	0	204,072	204,072	99,726	0	0	0	0	0	0	0
15:21:15	-80,566	2034,4	10,698	10,595	9,696	5,509	6,123	21,2	962,289	22,909	2034,4	0	204,072	204,072	99,726	0	0	0	0	0	0	0
15:21:15	-79,333	2033,606	10,698	10,547	9,691	5,501	6,111	21,2	962,289	22,909	2033,606	0	204,072	204,072	99,726	0	0	0	0	0	0	0
15:21:15	44,042	2034,047	10,844	10,693	9,686	5,505	6,099	21,2	962,289	22,909	2033,607	0	204,072	204,072	99,726	0	0	0	0	0	0	0
15:21:15	-124,291	2032,804	10,796	10,595	9,682	5,492	6,087	21,2	962,289	22,909	2032,804	0	204,072	204,072	99,726	0	0	0	0	0	0	0
15:21:15	-168,896	2031,115	10,698	10,547	9,677	5,475	6,075	21,2	962,289	22,909	2031,115	0	204,072	204,072	99,726	0	0	0	0	0	0	0
15:21:15	9,997	2031,215	10,796	10,595	9,673	5,476	6,063	21,2	962,289	22,909	2031,115	0	204,072	204,072	99,726	0	0	0	0	0	0	0
15:21:15	-143,945	2029,775	10,649	10,547	9,672	5,461	6,052	21,2	962,289	22,909	2029,775	0	204,072	204,072	99,726	0	0	0	0	0	0	0
15:21:15	-79,516	2028,98	10,649	10,498	9,667	5,453	6,04	21,2	962,289	22,909	2028,98	0	204,072	204,072	99,726	0	0	0	0	0	0	0
15:21:15	-78,271	2028,197	10,649	10,498	9,663	5,445	6,028	21,2	962,289	22,909	2028,197	0	204,072	204,072	99,726	0	0	0	0	0	0	0
15:21:15	-100,195	2027,195	10,551	10,4	9,662	5,435	6,017	21,2	962,289	22,909	2027,195	0	204,072	204,072	99,726	0	0	0	0	0	0	0
15:21:15	-123,193	2025,964	10,503	10,351	9,658	5,422	6,005	21,2	962,289	22,909	2025,964	0	204,072	204,072	99,726	0	0	0	0	0	0	0
15:21:15	-32,507	2025,638	10,551	10,4	9,654	5,418	5,993	21,2	962,289	22,909	2025,638	0	204,072	204,072	99,726	0	0	0	0	0	0	0
15:21:15	-132,836	2024,31	10,503	10,4	9,649	5,405	5,982	21,2	962,289	22,909	2024,31	0	204,072	204,072	99,726	0	0	0	0	0	0	0
15:21:15	32,922	2024,639	10,551	10,498	9,648	5,408	5,971	21,2	962,289	22,909	2024,31	0	204,072	204,072	99,726	0	0	0	0	0	0	0
15:21:15	-76,147	2023,878	10,551	10,4	9,644	5,4	5,959	21,2	962,289	22,909	2023,878	0	204,072	204,072	99,726	0	0	0	0	0	0	0
15:21:15	-77,429	2023,104	10,551	10,498	9,639	5,392	5,948	21,2	962,289	22,909	2023,104	0	204,072	204,072	99,726	0	0	0	0	0	0	0
15:21:15	-44,689	2022,657	10,503	10,351	9,639	5,388	5,937	21,2	962,289	22,909	2022,657	0	204,072	204,072	99,726	0	0	0	0	0	0	0
15:21:15	-119,799	2021,459	10,454	10,351	9,635	5,375	5,926	21,2	962,289	22,909	2021,459	0	204,072	204,072	99,726	0	0	0	0	0	0	0
15:21:15	-12,854	2021,33	10,454	10,4	9,634	5,374	5,915	21,2	962,289	22,909	2021,33	0	204,072	204,072	99,726	0	0	0	0	0	0	0
15:21:15	-30,395	2021,026	10,503	10,351	9,63	5,371	5,905	21,2	962,289	22,909	2021,026	0	204,072	204,072	99,726	0	0	0	0	0	0	0
15:21:15	-11,804	2020,908	10,503	10,4	9,629	5,37	5,894	21,2	962,289	22,909	2020,908	0	204,072	204,072	99,726	0	0	0	0	0	0	0
15:21:15	0	2020,908	10,503	10,498	9,629	5,37	5,884	21,2	962,289	22,909	2020,908	0	204,072	204,072	99,726	0	0	0	0	0	0	0
15:21:15	-119,982	2019,708	10,454	10,351	9,625	5,357	5,874	21,2	962,289	22,909	2019,708	0	204,072	204,072	99,726	0	0	0	0	0	0	0
15:21:15	-17,565	2019,533	10,503	10,351	9,621	5,356	5,864	21,2	962,289	22,909	2019,533	0	204,072	204,072	99,726	0	0	0	0	0	0	0
15:21:15	-12,829	2019,404	10,503	10,351	9,621	5,354	5,854	21,2	962,289	22,909	2019,404	0	204,072	204,072	99,726	0	0	0	0	0	0	0
15:21:15	-119,787	2018,206	10,454	10,351	9,616	5,342	5,844	21,2	962,289	22,909	2018,206	0	204,072	204,072	99,726	0	0	0	0	0	0	0
15:21:15	-11,779	2018,089	10,454	10,302	9,616	5,341	5,834	21,2	962,289	22,909	2018,089	0	204,072	204,072	99,726	0	0	0	0	0	0	0
15:21:15	-75,305	2017,336	10,454	10,351	9,611	5,333	5,824	21,1	960,86	22,825	2017,336	0	204,072	204,072	99,726	0	0	0	0	0	0	0
15:21:15	36,157	2017,697	10,503	10,4	9,611	5,337	5,814	21,1	960,86	22,825	2017,336	0	204,072	204,072	99,726	0	0	0	0	0	0	0
15:21:15	-74,084	2016,956	10,503	10,4	9,607	5,329	5,805	21,1	960,86	22,825	2016,956	0	204,072	204,072	99,726	0	0	0	0	0	0	0
15:21:15	0	2016,956	10,503	10,351	9,607	5,329	5,795	21,1	960,86	22,825	2016,956	0	204,072	204,072	99,726	0	0	0	0	0	0	0
15:21:15	-146,887	2015,487	10,356	10,302	9,606	5,314	5,786	21,1	960,86	22,825	2015,487	0	204,072	204,072	99,726	0	0	0	0	0	0	0
15:21:15	-60,156	2014,886	10,356	10,302	9,602	5,308	5,777	21,1	960,86	22,825	2014,886	0	204,072	204,072	99,726	0	0	0	0	0	0	0
15:21:15	76,538	2015,651	10,454	10,351	9,602	5,315	5,768	21,1	960,86	22,825	2014,887	0	204,072	204,072	99,726	0	0	0	0	0	0	0
15:21:15	-72,998	2014,921	10,454	10,205	9,598	5,308	5,759	21,1	960,86	22,825	2014,887	0	204,072	204,072	99,726	0	0	0	0	0	0	0
15:21:15	-41,174	2014,51	10,503	10,4	9,593	5,304	5,75	21,1	960,86	22,825	2014,51	0	204,072	204,072	99,726	0	0	0	0	0	0	0
15:21:15	-28,295	2014,227	10,551	10,547	9,588	5,301	5,741	21,1	960,86	22,825	2014,227	0	204,072	204,072	99,726	0	0	0	0	0	0	0
15:21:15	-115,563	2013,071	10,503	10,4	9,584	5,289	5,732	21,1	960,86	22,825	2013,071	0	203,31	203,31	99,723	0	0	0	0	0	0	0
15:21:15	30,566	2013,377	10,551	10,498	9,584	5,292	5,723	21,1	960,86	22,825	2013,071	0	203,31	203,31	99,723	0	0	0	0	0	0	0
15:21:15	-58,52	2012,791	10,503	10,498	9,583	5,286	5,715	21,1	960,86	22,825	2012,791	0	203,31	203,31	99,723	0	0	0	0	0	0	0
15:21:15	-101,525	2011,776	10,454	10,302	9,58	5,276	5,706	21,1	960,86	22,825	2011,776	0	203,31	203,31	99,723	0	0	0	0	0	0	0
15:21:15	30,615	2012,082	10,503	10,351	9,579	5,279	5,698	21,1	960,86	22,825	2011,777	0	203,31	203,31	99,723	0	0	0	0	0	0	0
15:21:15	-44,665	2011,636	10,454	10,302	9,579	5,274	5,689	21,1	960,86	22,825	2011,636	0	203,31	203,31	99,723	0	0	0	0	0	0	0
15:21:15	-70,886	2010,927	10,454	10,4	9,575	5,267	5,681	21,1	960,86	22,825	2010,927	0	203,31	203,31	99,723	0	0	0	0	0	0	0
15:21:15	30,761	2011,234	10,503	10,351	9,574	5,27	5,673	21,1	960,86	22,825	2010,927	0	203,31	203,31	99,723	0	0	0	0	0	0	0
15:21:15	-116,613	2010,068	10,454	10,302	9,57	5,258	5,665	21,1	960,86	22,825	2010,068	0	203,31	203,31	99,723	0	0	0	0	0	0	0
15:21:15	-13,891	2009,929	10,454	10,302	9,569	5,257	5,657	21,1	960,86	22,825	2009,929	0	203,31	203,31	99,723	0	0	0	0	0	0	0
15:21:15	-25,146	2009,678	10,503	10,498	9,565	5,254	5,649	21,1	960,86	22,825	2009,678	0	203,31	203,31	99,723	0	0	0	0	0	0	0
15:21:15	-44,653	2009,231	10,454	10,351	9,565	5,249	5,641	21,1	960,86	22,825	2009,231	0	203,31	203,31	99,723	0	0	0	0	0	0	0
15:21:15	-103,186	2008,2	10,356	10,302	9,564	5,239	5,633	21,1	960,86	22,825	2008,2	0	203,31	203,31	99,723	0	0	0	0	0	0	0
15:21:15	-69,836	2007,501	10,356	10,205	9,56	5,231	5,625	21,1	960,86	22,825	2007,501	0	203,31	203,31	99,723	0	0	0	0	0	0	0
15:21:15	-44,641	2007,055	10,307	10,302	9,56	5,227	5,618	21,1	960,86	22,825	2007,055	0	203,31	203,31	99,723	0	0	0	0	0	0	0
15:21:15	-39,074	2006,664	10,356	10,351	9,556	5,223	5,61	21,1	960,86	22,825	2006,664	0	203,31	203,31	99,723	0	0	0	0	0	0	0
15:21:15	19,445	2006,858	10,454	10,351	9,552	5,225	5,602	21,1	960,86	22,825	2006,664	0	203,31	203,31	99,723	0	0	0	0	0	0	0
15:21:15	-13,903	2006,719	10,454	10,351	9,551	5,223	5,595	21,1	960,86	22,825	2006,664	0	203,31	203,31	99,723	0	0	0	0	0	0	0
15:21:15	-104,406	2005,675	10,356	10,302	9,55	5,213	5,587	21,1	960,86	22,825	2005,675	0	203,31	203,31	99,723	0	0	0	0	0	0	0
15:21:15	-54,699	2005,128	10,356	10,205	9,547	5,207	5,58	21,1	960,86	22,825	2005,128	0	203,31	203,31	99,723	0	0	0	0	0	0	0
15:21:15	-59,558	2004,533	10,307	10,302	9,546	5,201	5,573	21,1	960,86	22,825	2004,533	0	203,31	203,31	99,723	0	0	0	0	0	0	0
15:21:15	0	2004,533	10,307	10,205	9,546	5,201	5,565	21,1	960,86	22,825	2004,533	0	203,31	203,31	99,723	0	0	0	0	0	0	0
15:21:15	-24,145	2004,291	10,356	10,205	9,542	5,198	5,558	21,1	960,86	22,825	2004,291	0	203,31	203,31	99,723	0	0	0	0	0	0	0
15:21:15	-67,712	2003,614	10,356	10,302	9,538	5,191	5,551	21,1	960,86	22,825	2003,614	0	203,31	203,31	99,723	0	0	0	0	0	0	0
15:21:15	-15,991	2003,454	10,356	10,302	9,537	5,19	5,544	21,1	960,86	22,825	2003,454	0	203,31	203,31	99,723	0	0	0	0	0	0	0
15:21:15	-44,628	2003,008	10,307	10,205	9,537	5,185	5,537	21,1	960,86	22,825	2003,008	0	203,31	203,31	99,723	0	0	0	0	0	0	0
15:21:15	-67,7	2002,331	10,307	10,156	9,534	5,178	5,53	21,1	960,86	22,825	2002,331	0	203,31	203,31	99,723	0	0	0	0	0	0	0
15:21:15	-89,221	2001,439	10,21	10,156	9,534	5,169	5,523	21,1	960,86	22,825	2001,439	0	203,31	203,31	99,723	0	0	0	0	0	0	0
15:21:15	0	2001,439	10,21	10,156	9,534	5,169	5,516	21,1	960,86	22,825	2001,439	0	203,31	203,31	99,723	0	0	0	0	0	0	0
15:21:15	-44,604	2000,993	10,161	10,058	9,534	5,164	5,509	21,1	960,86	22,825	2000,993	0	203,31	203,31	99,723	0	0	0	0	0	0	0
15:21:15	-16,015	2000,833	10,161	10,156	9,533	5,163	5,502	21,1	960,86	22,825	2000,833	0	203,31	203,31	99,723	0	0	0	0	0	0	0
15:21:15	66,113	2001,494	10,307	10,156	9,529	5,17	5,496	21,1	960,86	22,825	2000,833	0	203,31	203,31	99,723	0	0	0	0	0	0	0
15:21:15	-14,929	2001,344	10,307	10,156	9,528	5,168	5,489	21,1	960,86	22,825	2000,834	0	203,31	203,31	99,723	0	0	0	0	0	0	0
15:21:15	-66,687	2000,678	10,307	10,156	9,524	5,161	5,483	21,1	960,86	22,825	2000,678	0	203,31	203,31	99,723	0	0	0	0	0	0	0
15:21:15	44,604	2001,124	10,356	10,302	9,524	5,166	5,476	21,1	960,86	22,825	2000,678	0	203,31	203,31	99,723	0	0	0	0	0	0	0
15:21:15	-60,583	2000,518	10,307	10,205	9,523	5,159	5,47	21,1	960,86	22,825	2000,518	0	203,31	203,31	99,723	0	0	0	0	0	0	0
15:21:15	-50,476	2000,013	10,307	10,156	9,52	5,154	5,464	21,1	960,86	22,825	2000,013	0	203,31	203,31	99,723	0	0	0	0	0	0	0
15:21:15	-16,186	1999,851	10,307	10,156	9,519	5,153	5,458	21,1	960,86	22,825	1999,851	0	203,31	203,31	99,723	0	0	0	0	0	0	0
15:21:15	-66,491	1999,186	10,307	10,205	9,516	5,146	5,452	21,1	960,86	22,825	1999,186	0	203,31	203,31	99,723	0	0	0	0	0	0	0
15:21:15	28,43	1999,471	10,356	10,205	9,515	5,149	5,446	21,1	960,86	22,825	1999,187	0	203,31	203,31	99,723	0	0	0	0	0	0	0
15:21:15	74,255	2000,213	10,454	10,4	9,514	5,156	5,44	21,1	960,86	22,825	1999,188	0	203,31	203,31	99,723	0	0	0	0	0	0	0
15:21:15	-155,688	1998,656	10,356	10,205	9,51	5,14	5,434	21,1	960,86	22,825	1998,656	0	203,31	203,31	99,723	0	0	0	0	0	0	0
15:21:15	0	1998,656	10,356	10,302	9,51	5,14	5,429	21,1	960,86	22,825	1998,656	0	203,31	203,31	99,723	0	0	0	0	0	0	0
15:21:15	0	1998,656	10,356	10,302	9,51	5,14	5,423	21,1	960,86	22,825	1998,656	0	203,31	203,31	99,723	0	0	0	0	0	0	0
15:21:15	0	1998,656	10,356	10,302	9,51	5,14	5,417	21,1	960,86	22,825	1998,656	0	203,31	203,31	99,723	0	0	0	0	0	0	0
15:21:15	-149,963	1997,157	10,21	10,058	9,509	5,125	5,412	21,1	960,86	22,825	1997,157	0	203,31	203,31	99,723	0	0	0	0	0	0	0
15:21:15	16,186	1997,318	10,21	10,058	9,51	5,126	5,406	21,1	960,86	22,825	1997,157	0	203,31	203,31	99,723	0	0	0	0	0	0	0
15:21:15	-16,186	1997,157	10,21	10,156	9,509	5,125	5,401	21,1	960,86	22,825	1997,157	0	203,31	203,31	99,723	0	0	0	0	0	0	0
15:21:15	0	1997,157	10,21	10,156	9,509	5,125	5,395	21,1	960,86	22,825	1997,157	0	203,31	203,31	99,723	0	0	0	0	0	0	0
15:21:15	-93,957	1996,217	10,161	10,009	9,506	5,115	5,39	21,1	960,86	22,825	1996,217	0	203,31	203,31	99,723	0	0	0	0	0	0	0
15:21:15	-16,027	1996,057	10,161	10,058	9,505	5,113	5,384	21,1	960,86	22,825	1996,057	0	203,31	203,31	99,723	0	0	0	0	0	0	0
15:21:15	44,58	1996,502	10,21	10,156	9,505	5,118	5,379	21,1	960,86	22,825	1996,057	0	203,31	203,31	99,723	0	0	0	0	0	0	0
15:21:15	22,534	1996,728	10,307	10,302	9,502	5,12	5,374	21,1	960,86	22,825	1996,058	0	203,31	203,31	99,723	0	0	0	0	0	0	0
15:21:15	-149,755	1995,23	10,161	10,205	9,501	5,105	5,369	21,1	960,86	22,825	1995,23	0	203,31	203,31	99,723	0	0	0	0	0	0	0
15:21:15	0	1995,23	10,161	10,156	9,501	5,105	5,363	21,1	960,86	22,825	1995,23	0	203,31	203,31	99,723	0	0	0	0	0	0	0
15:21:16	-17,224	1995,058	10,161	10,058	9,5	5,103	5,358	21,1	960,86	22,825	1995,058	0	203,31	203,31	99,723	0	0	0	0	0	0	0
15:21:16	-48,364	1994,574	10,161	10,058	9,497	5,098	5,353	21,1	960,86	22,825	1994,574	0	203,31	203,31	99,723	0	0	0	0	0	0	0
15:21:16	0	1994,574	10,161	10,058	9,497	5,098	5,348	21,1	960,86	22,825	1994,574	0	203,31	203,31	99,723	0	0	0	0	0	0	0
15:21:16	-89,135	1993,683	10,063	10,156	9,497	5,089	5,343	21,1	960,86	22,825	1993,683	0	203,31	203,31	99,723	0	0	0	0	0	0	0
15:21:16	0	1993,683	10,063	10,156	9,497	5,089	5,338	21,1	960,86	22,825	1993,683	0	203,31	203,31	99,723	0	0	0	0	0	0	0
15:21:16	-44,567	1993,237	10,014	10,009	9,497	5,084	5,333	21,1	960,86	22,825	1993,237	0	203,31	203,31	99,723	0	0	0	0	0	0	0
15:21:16	27,526	1993,513	10,063	10,058	9,496	5,087	5,328	21,1	960,86	22,825	1993,238	0	203,31	203,31	99,723	0	0	0	0	0	0	0
15:21:16	0	1993,513	10,063	10,156	9,496	5,087	5,324	21,1	960,86	22,825	1993,238	0	203,31	203,31	99,723	0	0	0	0	0	0	0
15:21:16	0	1993,513	10,063	10,058	9,496	5,087	5,319	21,1	960,86	22,825	1993,238	0	203,31	203,31	99,723	0	0	0	0	0	0	0
15:21:16	-44,555	1993,067	10,014	9,961	9,496	5,083	5,314	21,1	960,86	22,825	1993,067	0	203,31	203,31	99,723	0	0	0	0	0	0	0
15:21:16	44,555	1993,513	10,063	10,009	9,496	5,087	5,31	21,1	960,86	22,825	1993,067	0	203,31	203,31	99,723	0	0	0	0	0	0	0
15:21:16	0	1993,513	10,063	10,058	9,496	5,087	5,306	21,1	960,86	22,825	1993,068	0	203,31	203,31	99,723	0	0	0	0	0	0	0
15:21:16	0	1993,513	10,063	10,009	9,496	5,087	5,301	21,1	960,86	22,825	1993,068	0	203,31	203,31	99,723	0	0	0	0	0	0	0
15:21:16	0	1993,513	10,063	10,058	9,496	5,087	5,297	21,1	960,86	22,825	1993,069	0	203,31	203,31	99,723	0	0	0	0	0	0	0
15:21:16	-16,174	1993,351	10,063	10,009	9,495	5,086	5,293	21,1	960,86	22,825	1993,069	0	203,31	203,31	99,723	0	0	0	0	0	0	0
15:21:16	-109,96	1992,251	10,014	9,716	9,491	5,074	5,289	21,1	960,86	22,825	1992,251	0	203,31	203,31	99,723	0	0	0	0	0	0	0
15:21:16	178,259	1994,034	10,21	10,205	9,491	5,093	5,285	21,1	960,86	22,825	1992,253	0	203,31	203,31	99,723	0	0	0	0	0	0	0
15:21:16	-64,367	1993,39	10,21	10,156	9,488	5,086	5,281	21,1	960,86	22,825	1992,254	0	203,31	203,31	99,723	0	0	0	0	0	0	0
15:21:16	-17,248	1993,218	10,21	10,058	9,487	5,084	5,277	21,1	960,86	22,825	1992,255	0	203,31	203,31	99,723	0	0	0	0	0	0	0
15:21:16	0	1993,218	10,21	10,205	9,487	5,084	5,273	21,1	960,86	22,825	1992,256	0	203,31	203,31	99,723	0	0	0	0	0	0	0
15:21:16	0	1993,218	10,21	10,156	9,487	5,084	5,27	21,1	960,86	22,825	1992,257	0	203,31	203,31	99,723	0	0	0	0	0	0	0
15:21:16	-44,567	1992,772	10,161	10,156	9,487	5,08	5,266	21,1	960,86	22,825	1992,258	0	203,31	203,31	99,723	0	0	0	0	0	0	0
15:21:16	0	1992,772	10,161	10,058	9,487	5,08	5,262	21,1	960,86	22,825	1992,258	0	203,31	203,31	99,723	0	0	0	0	0	0	0
15:21:16	0	1992,772	10,161	10,156	9,487	5,08	5,259	21,1	960,86	22,825	1992,259	0	203,31	203,31	99,723	0	0	0	0	0	0	0
15:21:16	0	1992,772	10,161	10,058	9,487	5,08	5,255	21,1	960,86	22,825	1992,259	0	203,31	203,31	99,723	0	0	0	0	0	0	0
15:21:16	-133,667	1991,435	10,014	9,814	9,487	5,066	5,251	21,1	960,86	22,825	1991,435	0	203,31	203,31	99,723	0	0	0	0	0	0	0
15:21:16	44,555	1991,881	10,063	10,009	9,487	5,07	5,248	21,1	960,86	22,825	1991,436	0	203,31	203,31	99,723	0	0	0	0	0	0	0
15:21:16	133,679	1993,218	10,21	10,205	9,487	5,084	5,245	21,1	960,86	22,825	1991,438	0	203,31	203,31	99,723	0	0	0	0	0	0	0
15:21:16	-61,816	1992,6	10,161	10,058	9,486	5,078	5,241	21,1	960,86	22,825	1991,439	0	203,31	203,31	99,723	0	0	0	0	0	0	0
15:21:16	-133,667	1991,263	10,014	9,863	9,486	5,064	5,238	21,1	960,86	22,825	1991,263	0	203,31	203,31	99,723	0	0	0	0	0	0	0
15:21:16	-3,613	1991,227	10,063	10,058	9,483	5,064	5,234	21,1	960,86	22,825	1991,227	0	203,31	203,31	99,723	0	0	0	0	0	0	0
15:21:16	-16,162	1991,065	10,063	10,058	9,482	5,062	5,231	21,1	960,86	22,825	1991,065	0	203,31	203,31	99,723	0	0	0	0	0	0	0
15:21:16	-44,543	1990,62	10,014	9,863	9,482	5,057	5,228	21,1	960,86	22,825	1990,62	0	203,31	203,31	99,723	0	0	0	0	0	0	0
15:21:16	44,543	1991,065	10,063	10,009	9,482	5,062	5,224	21,1	960,86	22,825	1990,62	0	203,31	203,31	99,723	0	0	0	0	0	0	0
15:21:16	0	1991,065	10,063	10,156	9,482	5,062	5,221	21,1	960,86	22,825	1990,621	0	203,31	203,31	99,723	0	0	0	0	0	0	0
15:21:16	0	1991,065	10,063	10,058	9,482	5,062	5,218	21,1	962,289	22,825	1990,621	0	203,31	203,31	99,723	0	0	0	0	0	0	0
15:21:16	-64,636	1990,419	10,014	10,009	9,481	5,055	5,215	21,1	962,289	22,825	1990,419	0	203,31	203,31	99,723	0	0	0	0	0	0	0
15:21:16	-47,29	1989,946	10,014	10,009	9,479	5,05	5,212	21,1	962,289	22,825	1989,946	0	203,31	203,31	99,723	0	0	0	0	0	0	0
15:21:16	0	1989,946	10,014	10,009	9,479	5,05	5,209	21,1	962,289	22,825	1989,946	0	203,31	203,31	99,723	0	0	0	0	0	0	0
15:21:16	0	1989,946	10,014	10,009	9,479	5,05	5,205	21,1	962,289	22,825	1989,946	0	203,31	203,31	99,723	0	0	0	0	0	0	0
15:21:16	0	1989,946	10,014	9,961	9,479	5,05	5,202	21,1	962,289	22,825	1989,946	0	203,31	203,31	99,723	0	0	0	0	0	0	0
15:21:16	-44,543	1989,5	9,965	9,716	9,479	5,046	5,199	21,1	962,289	22,825	1989,5	0	203,31	203,31	99,723	0	0	0	0	0	0	0
15:21:16	0	1989,5	9,965	9,814	9,479	5,046	5,196	21,1	962,289	22,825	1989,5	0	203,31	203,31	99,723	0	0	0	0	0	0	0
15:21:16	89,074	1990,391	10,063	10,058	9,479	5,055	5,194	21,1	962,289	22,825	1989,501	0	203,31	203,31	99,723	0	0	0	0	0	0	0
15:21:16	-44,531	1989,946	10,014	9,863	9,479	5,05	5,191	21,1	962,289	22,825	1989,502	0	203,31	203,31	99,723	0	0	0	0	0	0	0
15:21:16	-133,569	1988,61	9,868	9,619	9,479	5,037	5,188	21,1	962,289	22,825	1988,61	0	203,459	203,459	99,723	0	0	0	0	0	0	0
15:21:16	116,32	1989,773	10,014	9,863	9,478	5,049	5,185	21,1	962,289	22,825	1988,611	0	203,459	203,459	99,723	0	0	0	0	0	0	0
15:21:16	0	1989,773	10,014	9,863	9,478	5,049	5,182	21,1	962,289	22,825	1988,612	0	203,459	203,459	99,723	0	0	0	0	0	0	0
15:21:16	-44,531	1989,328	9,965	9,863	9,478	5,044	5,18	21,1	962,289	22,825	1988,613	0	203,459	203,459	99,723	0	0	0	0	0	0	0
15:21:16	-89,038	1988,438	9,868	9,961	9,478	5,035	5,177	21,1	962,289	22,825	1988,438	0	203,459	203,459	99,723	0	0	0	0	0	0	0
15:21:16	69,238	1989,13	10,014	10,058	9,474	5,042	5,174	21,1	962,289	22,825	1988,438	0	203,459	203,459	99,723	0	0	0	0	0	0	0
15:21:16	27,282	1989,403	10,063	10,205	9,473	5,045	5,172	21,1	962,289	22,825	1988,439	0	203,459	203,459	99,723	0	0	0	0	0	0	0
15:21:16	0	1989,403	10,063	10,156	9,473	5,045	5,169	21,1	962,289	22,825	1988,44	0	203,459	203,459	99,723	0	0	0	0	0	0	0
15:21:16	-89,062	1988,512	9,965	9,814	9,473	5,036	5,167	21,1	962,289	22,825	1988,44	0	203,459	203,459	99,723	0	0	0	0	0	0	0
15:21:16	44,531	1988,958	10,014	9,961	9,473	5,04	5,164	21,1	962,289	22,825	1988,441	0	203,459	203,459	99,723	0	0	0	0	0	0	0
15:21:16	-44,531	1988,512	9,965	9,961	9,473	5,036	5,162	21,1	962,289	22,825	1988,441	0	203,459	203,459	99,723	0	0	0	0	0	0	0
15:21:16	0	1988,512	9,965	9,961	9,473	5,036	5,159	21,1	962,289	22,825	1988,441	0	203,459	203,459	99,723	0	0	0	0	0	0	0
15:21:16	0	1988,512	9,965	9,863	9,473	5,036	5,157	21,1	962,289	22,825	1988,441	0	203,459	203,459	99,723	0	0	0	0	0	0	0
15:21:16	0	1988,512	9,965	10,058	9,473	5,036	5,154	21,1	962,289	22,825	1988,441	0	203,459	203,459	99,723	0	0	0	0	0	0	0
15:21:16	0	1988,512	9,965	9,961	9,473	5,036	5,152	21,1	962,289	22,825	1988,441	0	203,459	203,459	99,723	0	0	0	0	0	0	0
15:21:16	-89,013	1987,622	9,868	9,814	9,473	5,027	5,149	21,1	962,289	22,825	1987,622	0	203,459	203,459	99,723	0	0	0	0	0	0	0
15:21:16	0	1987,622	9,868	9,863	9,473	5,027	5,147	21,1	962,289	22,825	1987,622	0	203,459	203,459	99,723	0	0	0	0	0	0	0
15:21:16	89,013	1988,512	9,965	10,009	9,473	5,036	5,145	21,1	962,289	22,825	1987,623	0	203,459	203,459	99,723	0	0	0	0	0	0	0
15:21:16	-106,079	1987,451	9,868	9,863	9,472	5,025	5,143	21,1	962,289	22,825	1987,451	0	203,459	203,459	99,723	0	0	0	0	0	0	0
15:21:16	42,797	1987,879	9,965	9,961	9,469	5,029	5,14	21,1	962,289	22,825	1987,452	0	203,459	203,459	99,723	0	0	0	0	0	0	0
15:21:16	44,531	1988,325	10,014	10,009	9,469	5,034	5,138	21,1	962,289	22,825	1987,453	0	203,459	203,459	99,723	0	0	0	0	0	0	0
15:21:16	-44,531	1987,879	9,965	10,009	9,469	5,029	5,136	21,1	962,289	22,825	1987,453	0	203,459	203,459	99,723	0	0	0	0	0	0	0
15:21:16	-107,141	1986,808	9,868	9,863	9,468	5,018	5,134	21,1	962,289	22,825	1986,808	0	203,459	203,459	99,723	0	0	0	0	0	0	0
15:21:16	133,544	1988,143	10,014	10,058	9,468	5,032	5,132	21,1	962,289	22,825	1986,809	0	203,459	203,459	99,723	0	0	0	0	0	0	0
15:21:16	0	1988,143	10,014	9,961	9,468	5,032	5,13	21,1	962,289	22,825	1986,811	0	203,459	203,459	99,723	0	0	0	0	0	0	0
15:21:16	0	1988,143	10,014	9,863	9,468	5,032	5,128	21,1	962,289	22,825	1986,812	0	203,459	203,459	99,723	0	0	0	0	0	0	0
15:21:16	0	1988,143	10,014	10,009	9,468	5,032	5,126	21,1	962,289	22,825	1986,813	0	203,459	203,459	99,723	0	0	0	0	0	0	0
15:21:16	133,581	1989,479	10,161	10,009	9,468	5,046	5,124	21,1	962,289	22,825	1986,816	0	203,459	203,459	99,723	0	0	0	0	0	0	0
15:21:16	-133,581	1988,143	10,014	9,863	9,468	5,032	5,123	21,1	962,289	22,825	1986,817	0	203,459	203,459	99,723	0	0	0	0	0	0	0
15:21:16	0	1988,143	10,014	9,863	9,468	5,032	5,121	21,1	962,289	22,825	1986,819	0	203,459	203,459	99,723	0	0	0	0	0	0	0
15:21:16	-44,506	1987,698	9,965	9,814	9,468	5,027	5,119	21,1	962,289	22,825	1986,819	0	203,459	203,459	99,723	0	0	0	0	0	0	0
15:21:16	0	1987,698	9,965	9,863	9,468	5,027	5,117	21,1	962,289	22,825	1986,82	0	203,459	203,459	99,723	0	0	0	0	0	0	0
15:21:16	-17,224	1987,526	9,965	9,863	9,467	5,026	5,115	21,1	962,289	22,825	1986,821	0	203,459	203,459	99,723	0	0	0	0	0	0	0
15:21:16	89,025	1988,416	10,063	10,156	9,467	5,035	5,114	21,1	962,289	22,825	1986,823	0	203,459	203,459	99,723	0	0	0	0	0	0	0
15:21:16	0	1988,416	10,063	10,156	9,467	5,035	5,112	21,1	962,289	22,825	1986,824	0	203,459	203,459	99,723	0	0	0	0	0	0	0
15:21:16	-44,506	1987,971	10,014	9,814	9,467	5,03	5,111	21,1	962,289	22,825	1986,825	0	203,459	203,459	99,723	0	0	0	0	0	0	0
15:21:16	-45,007	1987,521	10,014	9,863	9,465	5,025	5,109	21,1	962,289	22,825	1986,826	0	203,459	203,459	99,723	0	0	0	0	0	0	0
15:21:16	115,258	1988,674	10,161	10,009	9,464	5,037	5,108	21,1	962,289	22,825	1986,828	0	203,459	203,459	99,723	0	0	0	0	0	0	0
15:21:16	0	1988,674	10,161	10,058	9,464	5,037	5,106	21,1	962,289	22,825	1986,83	0	203,459	203,459	99,723	0	0	0	0	0	0	0
15:21:16	-89,038	1987,783	10,063	9,863	9,464	5,028	5,105	21,1	962,289	22,825	1986,831	0	203,459	203,459	99,723	0	0	0	0	0	0	0
15:21:16	-44,519	1987,338	10,014	9,863	9,464	5,024	5,103	21,1	962,289	22,825	1986,831	0	203,459	203,459	99,723	0	0	0	0	0	0	0
15:21:16	116,357	1988,502	10,161	10,156	9,463	5,036	5,102	21,1	962,289	22,825	1986,833	0	203,459	203,459	99,723	0	0	0	0	0	0	0
15:21:16	-135,119	1987,151	10,063	10,058	9,46	5,022	5,1	21,1	962,289	22,825	1986,833	0	203,459	203,459	99,723	0	0	0	0	0	0	0
15:21:16	89,05	1988,041	10,161	10,009	9,46	5,031	5,099	21,1	962,289	22,825	1986,834	0	203,459	203,459	99,723	0	0	0	0	0	0	0
15:21:16	-133,544	1986,706	10,014	9,961	9,46	5,017	5,097	21,1	962,289	22,825	1986,706	0	203,459	203,459	99,723	0	0	0	0	0	0	0
15:21:16	-18,322	1986,523	10,014	10,009	9,459	5,015	5,096	21,1	962,289	22,825	1986,523	0	203,459	203,459	99,723	0	0	0	0	0	0	0
15:21:16	-26,196	1986,261	9,965	9,863	9,46	5,013	5,094	21,1	962,289	22,825	1986,261	0	203,459	203,459	99,723	0	0	0	0	0	0	0
15:21:16	26,196	1986,523	10,014	9,863	9,459	5,015	5,092	21,1	962,289	22,825	1986,261	0	203,459	203,459	99,723	0	0	0	0	0	0	0
15:21:16	-133,508	1985,187	9,868	9,814	9,459	5,001	5,091	21,1	962,289	22,825	1985,187	0	203,459	203,459	99,723	0	0	0	0	0	0	0
15:21:16	89,001	1986,077	9,965	9,814	9,459	5,011	5,089	21,1	962,289	22,825	1985,188	0	203,459	203,459	99,723	0	0	0	0	0	0	0
15:21:16	26,245	1986,34	10,014	9,961	9,458	5,013	5,088	21,1	962,289	22,825	1985,189	0	203,459	203,459	99,723	0	0	0	0	0	0	0
15:21:16	-0,524	1986,335	10,063	9,961	9,455	5,013	5,086	21,1	962,289	22,825	1985,191	0	203,459	203,459	99,723	0	0	0	0	0	0	0
15:21:16	-44,519	1985,889	10,014	10,009	9,455	5,009	5,085	21,1	962,289	22,825	1985,191	0	203,459	203,459	99,723	0	0	0	0	0	0	0
15:21:16	-44,482	1985,445	9,965	9,716	9,455	5,004	5,083	21,1	962,289	22,825	1985,192	0	203,459	203,459	99,723	0	0	0	0	0	0	0
15:21:16	-18,298	1985,262	9,965	9,814	9,454	5,002	5,081	21,1	962,289	22,825	1985,192	0	203,459	203,459	99,723	0	0	0	0	0	0	0
15:21:17	178,051	1987,042	10,161	10,156	9,454	5,021	5,08	21,1	962,289	22,825	1985,194	0	203,459	203,459	99,723	0	0	0	0	0	0	0
15:21:17	-115,271	1985,889	10,014	9,961	9,455	5,009	5,079	21,1	962,289	22,825	1985,194	0	203,459	203,459	99,723	0	0	0	0	0	0	0
15:21:17	-18,261	1985,707	10,014	9,863	9,454	5,007	5,077	21,1	962,289	22,825	1985,195	0	203,459	203,459	99,723	0	0	0	0	0	0	0
15:21:17	0	1985,707	10,014	10,009	9,454	5,007	5,076	21,1	962,289	22,825	1985,195	0	203,459	203,459	99,723	0	0	0	0	0	0	0
15:21:17	-44,519	1985,262	9,965	9,863	9,454	5,002	5,075	21,1	962,289	22,825	1985,195	0	203,459	203,459	99,723	0	0	0	0	0	0	0
15:21:17	44,519	1985,707	10,014	9,961	9,454	5,007	5,073	21,1	962,289	22,825	1985,196	0	203,459	203,459	99,723	0	0	0	0	0	0	0
15:21:17	0	1985,707	10,014	9,961	9,454	5,007	5,072	21,1	962,289	22,825	1985,197	0	203,459	203,459	99,723	0	0	0	0	0	0	0
15:21:17	0	1985,707	10,014	9,863	9,454	5,007	5,071	21,1	962,289	22,825	1985,197	0	203,459	203,459	99,723	0	0	0	0	0	0	0
15:21:17	0	1985,707	10,014	9,863	9,454	5,007	5,069	21,1	962,289	22,825	1985,198	0	203,459	203,459	99,723	0	0	0	0	0	0	0
15:21:17	44,506	1986,152	10,063	10,009	9,454	5,011	5,068	21,1	962,289	22,825	1985,199	0	203,459	203,459	99,723	0	0	0	0	0	0	0
15:21:17	-89,025	1985,262	9,965	9,814	9,454	5,002	5,067	21,1	962,289	22,825	1985,199	0	203,459	203,459	99,723	0	0	0	0	0	0	0
15:21:17	44,519	1985,707	10,014	9,863	9,454	5,007	5,066	21,1	962,289	22,825	1985,199	0	203,459	203,459	99,723	0	0	0	0	0	0	0
15:21:17	44,506	1986,152	10,063	10,156	9,454	5,011	5,065	21,1	962,289	22,825	1985,2	0	203,459	203,459	99,723	0	0	0	0	0	0	0
15:21:17	-89,025	1985,262	9,965	9,716	9,454	5,002	5,064	21,1	962,289	22,825	1985,2	0	203,459	203,459	99,723	0	0	0	0	0	0	0
15:21:17	0	1985,262	9,965	9,716	9,454	5,002	5,062	21,1	962,289	22,825	1985,2	0	203,459	203,459	99,723	0	0	0	0	0	0	0
15:21:17	89,025	1986,152	10,063	10,009	9,454	5,011	5,061	21,1	962,289	22,825	1985,201	0	203,459	203,459	99,723	0	0	0	0	0	0	0
15:21:17	0	1986,152	10,063	9,961	9,454	5,011	5,06	21,1	962,289	22,825	1985,202	0	203,459	203,459	99,723	0	0	0	0	0	0	0
15:21:17	-89,025	1985,262	9,965	9,814	9,454	5,002	5,059	21,1	962,289	22,825	1985,202	0	203,459	203,459	99,723	0	0	0	0	0	0	0
15:21:17	44,519	1985,707	10,014	9,814	9,454	5,007	5,058	21,1	962,289	22,825	1985,203	0	203,459	203,459	99,723	0	0	0	0	0	0	0
15:21:17	-18,298	1985,524	10,014	9,863	9,453	5,005	5,057	21,1	962,289	22,825	1985,203	0	203,459	203,459	99,723	0	0	0	0	0	0	0
15:21:17	0	1985,524	10,014	9,961	9,453	5,005	5,056	21,1	962,289	22,825	1985,203	0	203,459	203,459	99,723	0	0	0	0	0	0	0
15:21:17	81,079	1986,335	10,063	10,009	9,455	5,013	5,055	21,1	962,289	22,825	1985,204	0	203,459	203,459	99,723	0	0	0	0	0	0	0
15:21:17	-159,228	1984,742	9,819	9,716	9,459	4,997	5,054	21,1	962,289	22,825	1984,742	0	203,459	203,459	99,723	0	0	0	0	0	0	0
15:21:17	-18,286	1984,559	9,819	9,668	9,458	4,995	5,053	21,1	962,289	22,825	1984,559	0	203,459	203,459	99,723	0	0	0	0	0	0	0
15:21:17	292,785	1987,487	10,21	10,205	9,454	5,025	5,052	21,1	962,289	22,825	1984,562	0	203,459	203,459	99,723	0	0	0	0	0	0	0
15:21:17	-62,792	1986,859	10,161	10,058	9,453	5,019	5,052	21,1	962,289	22,825	1984,565	0	203,459	203,459	99,723	0	0	0	0	0	0	0
15:21:17	-133,557	1985,524	10,014	9,863	9,453	5,005	5,051	21,1	962,289	22,825	1984,566	0	203,459	203,459	99,723	0	0	0	0	0	0	0
15:21:17	0	1985,524	10,014	9,961	9,453	5,005	5,05	21,1	962,289	22,825	1984,567	0	203,459	203,459	99,723	0	0	0	0	0	0	0
15:21:17	44,519	1985,969	10,063	9,863	9,453	5,009	5,049	21,1	962,289	22,825	1984,568	0	203,459	203,459	99,723	0	0	0	0	0	0	0
15:21:17	107,312	1987,042	10,161	10,205	9,454	5,021	5,049	21,1	962,289	22,825	1984,571	0	203,459	203,459	99,723	0	0	0	0	0	0	0
15:21:17	-178,051	1985,262	9,965	9,863	9,454	5,002	5,048	21,1	962,289	22,825	1984,571	0	203,459	203,459	99,723	0	0	0	0	0	0	0
15:21:17	44,519	1985,707	10,014	9,814	9,454	5,007	5,047	21,1	962,289	22,825	1984,573	0	203,459	203,459	99,723	0	0	0	0	0	0	0
15:21:17	115,258	1986,859	10,161	10,058	9,453	5,019	5,046	21,1	962,289	22,825	1984,575	0	203,459	203,459	99,723	0	0	0	0	0	0	0
15:21:17	-70,751	1986,152	10,063	9,863	9,454	5,011	5,046	21,1	962,289	22,825	1984,576	0	203,459	203,459	99,723	0	0	0	0	0	0	0
15:21:17	-107,287	1985,079	9,965	9,716	9,453	5	5,045	21,1	962,289	22,825	1984,577	0	203,459	203,459	99,723	0	0	0	0	0	0	0
15:21:17	178,039	1986,859	10,161	10,156	9,453	5,019	5,044	21,1	962,289	22,825	1984,579	0	203,459	203,459	99,723	0	0	0	0	0	0	0
15:21:17	62,792	1987,487	10,21	10,205	9,454	5,025	5,044	21,1	962,289	22,825	1984,582	0	203,459	203,459	99,723	0	0	0	0	0	0	0
15:21:17	89,062	1988,378	10,307	10,4	9,454	5,034	5,044	21,1	962,289	22,825	1984,586	0	203,459	203,459	99,723	0	0	0	0	0	0	0
15:21:17	311,767	1991,496	10,649	10,937	9,454	5,066	5,044	21,1	962,289	22,825	1984,593	0	203,459	203,459	99,723	0	0	0	0	0	0	0
15:21:17	393,64	1995,432	10,991	11,621	9,459	5,107	5,045	21,1	962,289	22,825	1984,604	0	203,459	203,459	99,723	0	0	0	0	0	0	0
15:21:17	447,973	1999,912	11,284	12,5	9,469	5,153	5,047	21,1	962,289	22,825	1984,619	0	203,459	203,459	99,723	0	0	0	0	0	0	0
15:21:17	353,051	2003,442	11,333	13,086	9,487	5,19	5,05	21,1	962,289	22,825	1984,638	0	203,459	203,459	99,723	0	0	0	0	0	0	0
15:21:17	515,881	2008,601	11,43	13,427	9,511	5,243	5,054	21,1	962,289	22,825	1984,662	0	203,459	203,459	99,723	0	0	0	0	0	0	0
15:21:17	548,12	2014,082	11,43	13,867	9,542	5,299	5,059	21,1	962,289	22,825	1984,691	0	203,459	203,459	99,723	0	0	0	0	0	0	0
15:21:17	560,949	2019,692	11,43	14,258	9,574	5,357	5,065	21,1	962,289	22,825	1984,726	0	203,459	203,459	99,723	0	0	0	0	0	0	0
15:21:17	665,795	2026,35	11,626	14,599	9,602	5,426	5,072	21,1	962,289	22,825	1984,768	0	203,306	203,306	99,723	0	0	0	0	0	0	0
15:21:17	508,398	2031,434	11,626	14,746	9,631	5,478	5,08	21,1	962,289	22,825	1984,815	0	203,306	203,306	99,723	0	0	0	0	0	0	0
15:21:17	964,465	2041,078	12,065	15,674	9,662	5,578	5,09	21,1	962,289	22,825	1984,871	0	203,306	203,306	99,723	0	0	0	0	0	0	0
15:21:17	911,499	2050,193	12,505	16,211	9,691	5,672	5,101	21,1	962,289	22,825	1984,937	0	203,306	203,306	99,723	0	0	0	0	0	0	0
15:21:17	759,594	2057,789	12,7	16,552	9,724	5,75	5,114	21,1	962,289	22,825	1985,009	0	203,306	203,306	99,723	0	0	0	0	0	0	0
15:21:17	907,739	2066,867	13,042	17,285	9,758	5,843	5,128	21,1	962,289	22,825	1985,091	0	203,306	203,306	99,723	0	0	0	0	0	0	0
15:21:17	315,893	2070,026	12,651	16,845	9,796	5,876	5,143	21,1	962,289	22,825	1985,176	0	203,306	203,306	99,723	0	0	0	0	0	0	0
15:21:17	669,555	2076,721	12,553	16,308	9,839	5,945	5,158	21,1	962,289	22,825	1985,268	0	203,306	203,306	99,723	0	0	0	0	0	0	0
15:21:17	536,376	2082,085	12,309	16,406	9,882	6	5,175	21,1	962,289	22,825	1985,365	0	203,306	203,306	99,723	0	0	0	0	0	0	0
15:21:17	814,965	2090,235	12,456	16,601	9,921	6,084	5,193	21,1	962,289	22,825	1985,47	0	203,306	203,306	99,723	0	0	0	0	0	0	0
15:21:17	639,086	2096,626	12,505	16,601	9,955	6,15	5,211	21,1	962,289	22,825	1985,581	0	203,306	203,306	99,723	0	0	0	0	0	0	0
15:21:17	999,34	2106,619	12,944	16,943	9,988	6,253	5,232	21,1	962,289	22,825	1985,702	0	203,306	203,306	99,723	0	0	0	0	0	0	0
15:21:17	362,573	2110,245	12,7	16,894	10,022	6,291	5,253	21,1	962,289	22,825	1985,827	0	203,306	203,306	99,723	0	0	0	0	0	0	0
15:21:17	990,38	2120,149	13,139	17,187	10,055	6,393	5,275	21,1	962,289	22,825	1985,961	0	203,306	203,306	99,723	0	0	0	0	0	0	0
15:21:17	584,545	2125,994	13,139	16,601	10,088	6,453	5,298	21,1	962,289	22,825	1986,101	0	203,306	203,306	99,723	0	0	0	0	0	0	0
15:21:17	960,376	2135,598	13,628	17,236	10,117	6,552	5,323	21,1	962,289	22,825	1986,251	0	203,306	203,306	99,723	0	0	0	0	0	0	0
15:21:17	505,859	2140,656	13,481	16,943	10,153	6,604	5,348	21,1	962,289	22,825	1986,405	0	203,306	203,306	99,723	0	0	0	0	0	0	0
15:21:17	762,109	2148,277	13,676	17,236	10,186	6,683	5,374	21,1	962,289	22,825	1986,567	0	203,306	203,306	99,723	0	0	0	0	0	0	0
15:21:17	596,997	2154,247	13,774	17,236	10,215	6,744	5,401	21,1	962,289	22,825	1986,735	0	203,306	203,306	99,723	0	0	0	0	0	0	0
15:21:17	735,766	2161,605	13,969	17,285	10,246	6,82	5,429	21,1	962,289	22,825	1986,909	0	203,306	203,306	99,723	0	0	0	0	0	0	0
15:21:17	928,198	2170,887	14,458	17,48	10,273	6,916	5,458	21,1	962,289	22,825	1987,093	0	203,306	203,306	99,723	0	0	0	0	0	0	0
15:21:17	478,613	2175,673	14,458	17,92	10,3	6,965	5,487	21,1	962,289	22,825	1987,282	0	203,306	203,306	99,723	0	0	0	0	0	0	0
15:21:17	699,902	2182,672	14,653	17,48	10,329	7,037	5,518	21,1	962,289	22,825	1987,477	0	203,306	203,306	99,723	0	0	0	0	0	0	0
15:21:17	756,811	2190,24	14,946	17,822	10,356	7,115	5,549	21,1	962,289	22,825	1987,68	0	203,306	203,306	99,723	0	0	0	0	0	0	0
15:21:17	615,942	2196,4	15,093	18,066	10,384	7,179	5,581	21,1	962,289	22,825	1987,889	0	203,306	203,306	99,723	0	0	0	0	0	0	0
15:21:17	753,247	2203,932	15,385	18,164	10,411	7,257	5,614	21,1	962,289	22,825	1988,105	0	203,306	203,306	99,723	0	0	0	0	0	0	0
15:21:17	405,957	2207,992	15,288	17,92	10,439	7,298	5,647	21,1	962,289	22,825	1988,325	0	203,306	203,306	99,723	0	0	0	0	0	0	0
15:21:17	495,849	2212,95	15,239	17,773	10,469	7,35	5,68	21,1	962,289	22,825	1988,549	0	203,306	203,306	99,723	0	0	0	0	0	0	0
15:21:17	683,813	2219,788	15,434	17,969	10,498	7,42	5,714	21,1	962,289	22,825	1988,781	0	203,306	203,306	99,723	0	0	0	0	0	0	0
15:21:17	472,534	2224,514	15,434	17,822	10,525	7,469	5,749	21,1	962,289	22,825	1989,016	0	203,306	203,306	99,723	0	0	0	0	0	0	0
15:21:17	495,361	2229,467	15,434	18,115	10,553	7,52	5,784	21,1	962,289	22,825	1989,257	0	203,306	203,306	99,723	0	0	0	0	0	0	0
15:21:17	760,839	2237,076	15,727	17,969	10,58	7,598	5,819	21,1	962,289	22,825	1989,505	0	203,306	203,306	99,723	0	0	0	0	0	0	0
15:21:17	457,299	2241,649	15,776	17,822	10,603	7,645	5,855	21,1	962,289	22,825	1989,757	0	203,306	203,306	99,723	0	0	0	0	0	0	0
15:21:17	539,331	2247,042	15,923	18,261	10,626	7,701	5,891	21,1	962,289	22,825	1990,014	0	203,306	203,306	99,723	0	0	0	0	0	0	0
15:21:17	584,399	2252,886	16,118	18,261	10,649	7,761	5,928	21,1	962,289	22,825	1990,277	0	203,306	203,306	99,723	0	0	0	0	0	0	0
15:21:17	560,595	2258,492	16,362	18,359	10,667	7,819	5,965	21,1	962,289	22,825	1990,545	0	203,306	203,306	99,723	0	0	0	0	0	0	0
15:21:17	502,636	2263,518	16,46	18,799	10,69	7,871	6,002	21,1	962,289	22,825	1990,818	0	203,306	203,306	99,723	0	0	0	0	0	0	0
15:21:17	502,563	2268,544	16,557	18,457	10,714	7,923	6,04	21,1	962,289	22,825	1991,096	0	203,306	203,306	99,723	0	0	0	0	0	0	0
15:21:17	423,388	2272,778	16,557	18,506	10,738	7,966	6,078	21,1	962,289	22,825	1991,377	0	203,306	203,306	99,723	0	0	0	0	0	0	0
15:21:17	376,733	2276,545	16,606	18,457	10,756	8,005	6,116	21,1	962,289	22,825	1991,663	0	203,306	203,306	99,723	0	0	0	0	0	0	0
15:21:17	502,758	2281,573	16,704	18,457	10,779	8,057	6,154	21,1	962,289	22,825	1991,952	0	203,306	203,306	99,723	0	0	0	0	0	0	0
15:21:17	517,529	2286,748	16,899	18,457	10,798	8,11	6,192	21,1	962,289	22,825	1992,247	0	203,306	203,306	99,723	0	0	0	0	0	0	0
15:21:17	332,836	2290,077	16,899	18,506	10,817	8,145	6,23	21,1	962,289	22,825	1992,545	0	203,306	203,306	99,723	0	0	0	0	0	0	0
15:21:17	470,483	2294,781	17,046	18,603	10,836	8,193	6,269	21,1	962,289	22,825	1992,847	0	203,306	203,306	99,723	0	0	0	0	0	0	0
15:21:17	551,684	2300,298	17,192	18,799	10,859	8,25	6,308	21,1	962,289	22,825	1993,155	0	203,306	203,306	99,723	0	0	0	0	0	0	0
15:21:17	239,233	2302,691	17,094	18,603	10,878	8,275	6,346	21,1	962,289	22,825	1993,464	0	203,306	203,306	99,723	0	0	0	0	0	0	0
15:21:17	287,695	2305,567	17,046	18,799	10,897	8,304	6,385	21,1	962,289	22,825	1993,776	0	203,306	203,306	99,723	0	0	0	0	0	0	0
15:21:17	557,177	2311,139	17,192	18,701	10,92	8,362	6,423	21,1	962,289	22,825	1994,094	0	203,306	203,306	99,723	0	0	0	0	0	0	0
15:21:17	519,36	2316,333	17,387	18,799	10,939	8,415	6,462	21,1	962,289	22,825	1994,416	0	203,306	203,306	99,723	0	0	0	0	0	0	0
15:21:17	249,78	2318,831	17,387	18,799	10,953	8,441	6,501	21,1	962,289	22,825	1994,741	0	203,306	203,306	99,723	0	0	0	0	0	0	0
15:21:17	610,278	2324,933	17,68	19,14	10,972	8,504	6,54	21,1	962,289	22,825	1995,071	0	203,306	203,306	99,723	0	0	0	0	0	0	0
15:21:17	251,953	2327,453	17,68	18,994	10,986	8,53	6,579	21,1	962,289	22,825	1995,403	0	203,306	203,306	99,723	0	0	0	0	0	0	0
15:21:17	436,621	2331,819	17,876	18,994	11	8,575	6,619	21,1	962,289	22,825	1995,74	0	203,306	203,306	99,723	0	0	0	0	0	0	0
15:21:17	333,203	2335,151	17,876	18,994	11,019	8,609	6,658	21,1	962,289	22,825	1996,079	0	203,306	203,306	99,723	0	0	0	0	0	0	0
15:21:17	470,483	2339,856	18,022	19,043	11,038	8,658	6,697	21,1	962,289	22,825	1996,423	0	203,306	203,306	99,723	0	0	0	0	0	0	0
15:21:18	297,485	2342,831	18,071	19,189	11,052	8,688	6,736	21,1	962,289	22,825	1996,769	0	203,306	203,306	99,723	0	0	0	0	0	0	0
15:21:18	283,398	2345,665	18,022	18,994	11,071	8,718	6,775	21,1	962,289	22,825	1997,118	0	203,306	203,306	99,723	0	0	0	0	0	0	0
15:21:18	336,474	2349,03	18,022	18,847	11,09	8,752	6,814	21,1	962,289	22,825	1997,47	0	203,306	203,306	99,723	0	0	0	0	0	0	0
15:21:18	259,643	2351,626	18,022	18,847	11,104	8,779	6,852	21,1	962,289	22,825	1997,824	0	203,306	203,306	99,723	0	0	0	0	0	0	0
15:21:18	296,459	2354,591	18,071	19,043	11,118	8,81	6,89	21,1	962,289	22,825	1998,181	0	203,306	203,306	99,723	0	0	0	0	0	0	0
15:21:18	526,196	2359,853	18,364	19,336	11,132	8,864	6,929	21,1	962,289	22,825	1998,542	0	203,306	203,306	99,723	0	0	0	0	0	0	0
15:21:18	318,383	2363,036	18,511	19,482	11,142	8,897	6,968	21,1	962,289	22,825	1998,907	0	203,306	203,306	99,723	0	0	0	0	0	0	0
15:21:18	289,013	2365,927	18,559	19,482	11,156	8,927	7,006	21,1	962,289	22,825	1999,274	0	203,306	203,306	99,723	0	0	0	0	0	0	0
15:21:18	206,64	2367,993	18,511	19,238	11,17	8,948	7,044	21,1	962,289	22,825	1999,643	0	203,306	203,306	99,723	0	0	0	0	0	0	0
15:21:18	497,314	2372,966	18,706	19,482	11,188	8,999	7,083	21,1	962,289	22,825	2000,016	0	203,306	203,306	99,723	0	0	0	0	0	0	0
15:21:18	213,208	2375,098	18,657	19,531	11,203	9,021	7,121	21,1	962,289	22,825	2000,391	0	203,306	203,306	99,723	0	0	0	0	0	0	0
15:21:18	217,651	2377,275	18,706	19,336	11,212	9,044	7,158	21,1	962,289	22,825	2000,768	0	203,306	203,306	99,723	0	0	0	0	0	0	0
15:21:18	251,464	2379,789	18,804	19,336	11,221	9,069	7,196	21,1	962,289	22,825	2001,147	0	203,306	203,306	99,723	0	0	0	0	0	0	0
15:21:18	529,614	2385,086	19,194	19,726	11,23	9,124	7,234	21,1	962,289	22,825	2001,531	0	203,306	203,306	99,723	0	0	0	0	0	0	0
15:21:18	296,215	2388,048	19,341	19,824	11,239	9,155	7,271	21,1	962,289	22,825	2001,917	0	203,306	203,306	99,723	0	0	0	0	0	0	0
15:21:18	152,832	2389,576	19,341	19,678	11,247	9,17	7,308	21,1	962,289	22,825	2002,305	0	203,306	203,306	99,723	0	0	0	0	0	0	0
15:21:18	238,818	2391,964	19,487	19,922	11,253	9,195	7,345	21,1	962,289	22,825	2002,695	0	203,306	203,306	99,723	0	0	0	0	0	0	0
15:21:18	166,845	2393,633	19,487	19,922	11,262	9,212	7,382	21,1	962,289	22,825	2003,086	0	203,306	203,306	99,723	0	0	0	0	0	0	0
15:21:18	236,279	2395,995	19,487	19,824	11,276	9,237	7,418	21,1	962,289	22,825	2003,479	0	203,306	203,306	99,723	0	0	0	0	0	0	0
15:21:18	24,194	2396,237	19,341	19,58	11,285	9,239	7,454	21,1	962,289	22,825	2003,871	0	203,306	203,306	99,723	0	0	0	0	0	0	0
15:21:18	117,919	2397,417	19,292	19,58	11,294	9,251	7,489	21,1	962,289	22,825	2004,265	0	203,306	203,306	99,723	0	0	0	0	0	0	0
15:21:18	177,978	2399,196	19,341	19,482	11,301	9,27	7,524	21,1	962,289	22,825	2004,66	0	203,306	203,306	99,723	0	0	0	0	0	0	0
15:21:18	172,9	2400,925	19,487	19,58	11,303	9,287	7,559	21,1	962,289	22,825	2005,056	0	203,306	203,306	99,723	0	0	0	0	0	0	0
15:21:18	346,997	2404,395	19,78	19,922	11,307	9,323	7,593	21,1	962,289	22,825	2005,455	0	203,306	203,306	99,723	0	0	0	0	0	0	0
15:21:18	5,053	2404,446	19,682	19,824	11,313	9,324	7,627	21,1	962,289	22,825	2005,855	0	203,306	203,306	99,723	0	0	0	0	0	0	0
15:21:18	286,84	2407,314	19,829	20,068	11,321	9,353	7,661	21,1	962,289	22,825	2006,256	0	203,306	203,306	99,723	0	0	0	0	0	0	0
15:21:18	35,375	2407,668	19,78	20,019	11,325	9,357	7,694	21,1	962,289	22,825	2006,657	0	203,306	203,306	99,723	0	0	0	0	0	0	0
15:21:18	-42,895	2407,239	19,634	19,726	11,331	9,352	7,727	21,1	962,289	22,825	2007,058	0	203,306	203,306	99,723	0	0	0	0	0	0	0
15:21:18	129,248	2408,532	19,682	19,824	11,336	9,366	7,759	21,1	962,289	22,825	2007,459	0	203,306	203,306	99,723	0	0	0	0	0	0	0
15:21:18	156,567	2410,097	19,78	19,824	11,339	9,382	7,791	21,1	962,289	22,825	2007,862	0	203,306	203,306	99,723	0	0	0	0	0	0	0
15:21:18	17,236	2410,27	19,78	19,726	11,34	9,384	7,822	21,1	962,289	22,825	2008,264	0	203,306	203,306	99,723	0	0	0	0	0	0	0
15:21:18	139,379	2411,663	19,878	19,922	11,343	9,398	7,853	21,1	962,289	22,825	2008,668	0	203,306	203,306	99,723	0	0	0	0	0	0	0
15:21:18	157,861	2413,242	20,024	20,068	11,344	9,414	7,884	21,1	962,289	22,825	2009,072	0	203,306	203,306	99,723	0	0	0	0	0	0	0
15:21:18	-46,899	2412,773	19,975	20,068	11,344	9,41	7,914	21,1	962,289	22,825	2009,476	0	203,306	203,306	99,723	0	0	0	0	0	0	0
15:21:18	63,964	2413,413	19,975	19,873	11,347	9,416	7,943	21,1	962,289	22,825	2009,88	0	203,306	203,306	99,723	0	0	0	0	0	0	0
15:21:18	-150,585	2411,907	19,78	19,58	11,349	9,401	7,972	21,2	962,75	22,825	2010,282	0	203,306	203,306	99,723	0	0	0	0	0	0	0
15:21:18	154,296	2413,45	19,878	20,019	11,353	9,417	8	21,2	962,75	22,825	2010,685	0	203,306	203,306	99,723	0	0	0	0	0	0	0
15:21:18	156,616	2415,016	19,975	20,166	11,356	9,433	8,028	21,2	962,75	22,825	2011,089	0	203,306	203,306	99,723	0	0	0	0	0	0	0
15:21:18	-13,476	2414,881	19,878	20,019	11,361	9,431	8,056	21,2	962,75	22,825	2011,493	0	203,306	203,306	99,723	0	0	0	0	0	0	0
15:21:18	-75,463	2414,127	19,78	19,824	11,362	9,423	8,082	21,2	962,75	22,825	2011,896	0	203,306	203,306	99,723	0	0	0	0	0	0	0
15:21:18	90,209	2415,029	19,829	19,922	11,364	9,433	8,109	21,2	962,75	22,825	2012,299	0	203,306	203,306	99,723	0	0	0	0	0	0	0
15:21:18	3,54	2415,064	19,878	19,922	11,362	9,433	8,135	21,2	962,75	22,825	2012,702	0	203,306	203,306	99,723	0	0	0	0	0	0	0
15:21:18	93,774	2416,002	19,975	19,922	11,362	9,443	8,16	21,2	962,75	22,825	2013,105	0	203,306	203,306	99,723	0	0	0	0	0	0	0
15:21:18	-78,857	2415,213	19,829	19,678	11,365	9,435	8,185	21,2	962,75	22,825	2013,507	0	203,306	203,306	99,723	0	0	0	0	0	0	0
15:21:18	0	2415,213	19,829	19,678	11,365	9,435	8,21	21,2	962,75	22,825	2013,909	0	203,306	203,306	99,723	0	0	0	0	0	0	0
15:21:18	187,573	2417,089	20,024	20,166	11,365	9,454	8,234	21,2	962,75	22,825	2014,312	0	204,936	204,936	99,729	0	0	0	0	0	0	0
15:21:18	-46,899	2416,62	19,975	19,922	11,365	9,449	8,258	21,2	962,75	22,825	2014,714	0	204,936	204,936	99,729	0	0	0	0	0	0	0
15:21:18	-262,841	2413,992	19,682	19,531	11,366	9,422	8,281	21,2	962,75	22,825	2015,114	0	204,936	204,936	99,729	0	0	0	0	0	0	0
15:21:18	281,323	2416,805	19,975	19,922	11,366	9,451	8,304	21,2	962,75	22,825	2015,515	0	204,936	204,936	99,729	0	0	0	0	0	0	0
15:21:18	0	2416,805	19,975	19,922	11,366	9,451	8,326	21,2	962,75	22,825	2015,917	0	204,936	204,936	99,729	0	0	0	0	0	0	0
15:21:18	0	2416,805	19,975	19,873	11,366	9,451	8,348	21,2	962,75	22,825	2016,317	0	204,936	204,936	99,729	0	0	0	0	0	0	0
15:21:18	46,899	2417,274	20,024	20,068	11,366	9,456	8,37	21,2	962,75	22,825	2016,718	0	204,936	204,936	99,729	0	0	0	0	0	0	0
15:21:18	-140,673	2415,867	19,878	19,873	11,366	9,441	8,391	21,2	962,75	22,825	2017,117	0	204,936	204,936	99,729	0	0	0	0	0	0	0
15:21:18	140,673	2417,274	20,024	20,068	11,366	9,456	8,412	21,2	962,75	22,825	2017,518	0	204,936	204,936	99,729	0	0	0	0	0	0	0
15:21:18	0	2417,274	20,024	20,166	11,366	9,456	8,433	21,2	962,75	22,825	2017,917	0	204,936	204,936	99,729	0	0	0	0	0	0	0
15:21:18	-187,573	2415,398	19,829	19,726	11,366	9,437	8,452	21,2	962,75	22,825	2018,315	0	204,936	204,936	99,729	0	0	0	0	0	0	0
15:21:18	0	2415,398	19,829	19,873	11,366	9,437	8,472	21,2	962,75	22,825	2018,712	0	204,936	204,936	99,729	0	0	0	0	0	0	0
15:21:18	140,673	2416,805	19,975	20,166	11,366	9,451	8,491	21,2	962,75	22,825	2019,11	0	204,936	204,936	99,729	0	0	0	0	0	0	0
15:21:18	-78,881	2416,016	19,829	19,824	11,37	9,443	8,509	21,2	962,75	22,825	2019,507	0	204,936	204,936	99,729	0	0	0	0	0	0	0
15:21:18	46,899	2416,485	19,878	19,873	11,37	9,448	8,528	21,2	962,75	22,825	2019,904	0	204,936	204,936	99,729	0	0	0	0	0	0	0
15:21:18	-46,899	2416,016	19,829	19,922	11,37	9,443	8,546	21,2	962,75	22,825	2020,3	0	204,936	204,936	99,729	0	0	0	0	0	0	0
15:21:18	0	2416,016	19,829	19,922	11,37	9,443	8,563	21,2	962,75	22,825	2020,695	0	204,936	204,936	99,729	0	0	0	0	0	0	0
15:21:18	0	2416,016	19,829	19,824	11,37	9,443	8,581	21,2	962,75	22,825	2021,091	0	204,936	204,936	99,729	0	0	0	0	0	0	0
15:21:18	-61,791	2415,398	19,829	19,726	11,366	9,437	8,597	21,2	962,75	22,825	2021,485	0	204,936	204,936	99,729	0	0	0	0	0	0	0
15:21:18	0	2415,398	19,829	19,922	11,366	9,437	8,614	21,2	962,75	22,825	2021,879	0	204,936	204,936	99,729	0	0	0	0	0	0	0
15:21:18	46,899	2415,867	19,878	20,019	11,366	9,441	8,63	21,2	962,75	22,825	2022,273	0	204,936	204,936	99,729	0	0	0	0	0	0	0
15:21:18	-187,548	2413,992	19,682	19,678	11,366	9,422	8,646	21,2	962,75	22,825	2022,665	0	204,936	204,936	99,729	0	0	0	0	0	0	0
15:21:18	0	2413,992	19,682	19,58	11,366	9,422	8,661	21,2	962,75	22,825	2023,056	0	204,936	204,936	99,729	0	0	0	0	0	0	0
15:21:18	93,774	2414,929	19,78	19,678	11,366	9,432	8,676	21,2	962,75	22,825	2023,448	0	204,936	204,936	99,729	0	0	0	0	0	0	0
15:21:18	93,774	2415,867	19,878	20,068	11,366	9,441	8,691	21,2	962,75	22,825	2023,84	0	204,936	204,936	99,729	0	0	0	0	0	0	0
15:21:18	0	2415,867	19,878	20,068	11,366	9,441	8,706	21,2	962,75	22,825	2024,232	0	204,936	204,936	99,729	0	0	0	0	0	0	0
15:21:18	-93,774	2414,929	19,78	19,678	11,366	9,432	8,72	21,2	962,75	22,825	2024,623	0	204,936	204,936	99,729	0	0	0	0	0	0	0
15:21:18	0	2414,929	19,78	19,824	11,366	9,432	8,734	21,2	962,75	22,825	2025,013	0	204,936	204,936	99,729	0	0	0	0	0	0	0
15:21:18	46,875	2415,398	19,829	19,726	11,366	9,437	8,748	21,2	962,75	22,825	2025,404	0	204,936	204,936	99,729	0	0	0	0	0	0	0
15:21:18	-46,875	2414,929	19,78	19,678	11,366	9,432	8,761	21,2	962,75	22,825	2025,793	0	204,936	204,936	99,729	0	0	0	0	0	0	0
15:21:18	0	2414,929	19,78	19,726	11,366	9,432	8,774	21,2	962,75	22,825	2026,182	0	204,936	204,936	99,729	0	0	0	0	0	0	0
15:21:18	234,448	2417,274	20,024	20,166	11,366	9,456	8,788	21,2	962,75	22,825	2026,573	0	204,936	204,936	99,729	0	0	0	0	0	0	0
15:21:18	-46,899	2416,805	19,975	19,922	11,366	9,451	8,801	21,2	962,75	22,825	2026,963	0	204,936	204,936	99,729	0	0	0	0	0	0	0
15:21:18	-262,841	2414,176	19,682	19,531	11,367	9,424	8,813	21,2	962,75	22,825	2027,35	0	204,936	204,936	99,729	0	0	0	0	0	0	0
15:21:18	137,06	2415,547	19,78	19,531	11,37	9,438	8,825	21,2	962,75	22,825	2027,739	0	204,936	204,936	99,729	0	0	0	0	0	0	0
15:21:18	234,497	2417,892	20,024	20,166	11,37	9,462	8,838	21,2	962,75	22,825	2028,129	0	204,936	204,936	99,729	0	0	0	0	0	0	0
15:21:18	-234,497	2415,547	19,78	19,58	11,37	9,438	8,849	21,2	962,75	22,825	2028,516	0	204,936	204,936	99,729	0	0	0	0	0	0	0
15:21:18	28,393	2415,831	19,829	19,726	11,369	9,441	8,861	21,2	962,75	22,825	2028,903	0	204,936	204,936	99,729	0	0	0	0	0	0	0
15:21:18	-43,286	2415,398	19,829	19,873	11,366	9,437	8,872	21,2	962,75	22,825	2029,29	0	204,936	204,936	99,729	0	0	0	0	0	0	0
15:21:18	187,573	2417,274	20,024	20,263	11,366	9,456	8,884	21,2	962,75	22,825	2029,678	0	204,936	204,936	99,729	0	0	0	0	0	0	0
15:21:18	14,916	2417,423	19,975	20,215	11,37	9,457	8,895	21,2	962,75	22,825	2030,066	0	204,936	204,936	99,729	0	0	0	0	0	0	0
15:21:18	-187,597	2415,547	19,78	19,726	11,37	9,438	8,906	21,2	962,75	22,825	2030,451	0	204,936	204,936	99,729	0	0	0	0	0	0	0
15:21:18	46,899	2416,016	19,829	19,873	11,37	9,443	8,916	21,2	962,75	22,825	2030,837	0	204,936	204,936	99,729	0	0	0	0	0	0	0
15:21:18	140,698	2417,423	19,975	20,166	11,37	9,457	8,927	21,2	962,75	22,825	2031,223	0	204,936	204,936	99,729	0	0	0	0	0	0	0
15:21:18	-140,698	2416,016	19,829	19,922	11,37	9,443	8,937	21,2	962,75	22,825	2031,608	0	204,936	204,936	99,729	0	0	0	0	0	0	0
15:21:18	-121,118	2414,805	19,682	19,58	11,371	9,43	8,947	21,2	962,75	22,825	2031,991	0	204,936	204,936	99,729	0	0	0	0	0	0	0
15:21:18	74,218	2415,547	19,78	19,726	11,37	9,438	8,956	21,2	962,75	22,825	2032,375	0	204,936	204,936	99,729	0	0	0	0	0	0	0
15:21:18	46,899	2416,016	19,829	19,922	11,37	9,443	8,966	21,2	962,75	22,825	2032,758	0	204,936	204,936	99,729	0	0	0	0	0	0	0
15:21:18	140,698	2417,423	19,975	20,019	11,37	9,457	8,975	21,2	962,75	22,825	2033,143	0	204,936	204,936	99,729	0	0	0	0	0	0	0
15:21:18	-261,816	2414,805	19,682	19,58	11,371	9,43	8,984	21,2	962,75	22,825	2033,525	0	204,936	204,936	99,729	0	0	0	0	0	0	0
15:21:18	155,542	2416,36	19,78	19,678	11,375	9,447	8,993	21,2	962,75	22,825	2033,907	0	204,936	204,936	99,729	0	0	0	0	0	0	0
15:21:18	18,31	2416,543	19,78	19,726	11,376	9,448	9,002	21,2	962,75	22,825	2034,29	0	204,936	204,936	99,729	0	0	0	0	0	0	0
15:21:18	-93,774	2415,606	19,682	19,58	11,376	9,439	9,011	21,2	962,75	22,825	2034,671	0	204,936	204,936	99,729	0	0	0	0	0	0	0
15:21:18	169,262	2417,298	19,878	19,922	11,375	9,456	9,02	21,2	962,75	22,825	2035,054	0	204,936	204,936	99,729	0	0	0	0	0	0	0
15:21:18	0	2417,298	19,878	20,019	11,375	9,456	9,028	21,2	962,75	22,825	2035,436	0	204,936	204,936	99,729	0	0	0	0	0	0	0
15:21:19	93,798	2418,236	19,975	19,873	11,375	9,466	9,037	21,2	962,75	22,825	2035,819	0	204,936	204,936	99,729	0	0	0	0	0	0	0
15:21:19	0	2418,236	19,975	19,922	11,375	9,466	9,045	21,2	962,75	22,825	2036,201	0	204,936	204,936	99,729	0	0	0	0	0	0	0
15:21:19	-93,798	2417,298	19,878	19,824	11,375	9,456	9,053	21,2	962,75	22,825	2036,582	0	204,936	204,936	99,729	0	0	0	0	0	0	0
15:21:19	234,545	2419,644	20,122	20,215	11,375	9,48	9,062	21,2	962,75	22,825	2036,965	0	204,936	204,936	99,729	0	0	0	0	0	0	0
15:21:19	-93,847	2418,705	20,024	20,068	11,375	9,471	9,07	21,2	962,75	22,825	2037,347	0	204,936	204,936	99,729	0	0	0	0	0	0	0
15:21:19	-169,311	2417,012	19,829	19,678	11,376	9,453	9,077	21,2	962,75	22,825	2037,727	0	204,936	204,936	99,729	0	0	0	0	0	0	0
15:21:19	182,983	2418,842	19,975	19,922	11,378	9,472	9,085	21,2	962,75	22,825	2038,108	0	204,936	204,936	99,729	0	0	0	0	0	0	0
15:21:19	19,531	2419,037	19,975	20,019	11,379	9,474	9,092	21,2	962,75	22,825	2038,489	0	204,936	204,936	99,729	0	0	0	0	0	0	0
15:21:19	-140,698	2417,63	19,829	19,58	11,379	9,46	9,1	21,2	962,75	22,825	2038,868	0	204,936	204,936	99,729	0	0	0	0	0	0	0
15:21:19	46,899	2418,099	19,878	19,824	11,379	9,464	9,107	21,2	962,75	22,825	2039,247	0	204,936	204,936	99,729	0	0	0	0	0	0	0
15:21:19	0	2418,099	19,878	19,58	11,379	9,464	9,114	21,2	962,75	22,825	2039,626	0	204,936	204,936	99,729	0	0	0	0	0	0	0
15:21:19	93,798	2419,037	19,975	19,873	11,379	9,474	9,121	21,2	962,75	22,825	2040,006	0	204,936	204,936	99,729	0	0	0	0	0	0	0
15:21:19	-75,317	2418,284	19,878	19,824	11,38	9,466	9,128	21,2	962,75	22,825	2040,384	0	204,936	204,936	99,729	0	0	0	0	0	0	0
15:21:19	93,798	2419,222	19,975	19,922	11,38	9,476	9,135	21,2	962,75	22,825	2040,763	0	204,936	204,936	99,729	0	0	0	0	0	0	0
15:21:19	-140,698	2417,815	19,829	19,824	11,38	9,462	9,141	21,2	962,75	22,825	2041,14	0	204,936	204,936	99,729	0	0	0	0	0	0	0
15:21:19	140,698	2419,222	19,975	20,068	11,38	9,476	9,147	21,2	962,75	22,825	2041,518	0	204,936	204,936	99,729	0	0	0	0	0	0	0
15:21:19	-140,698	2417,815	19,829	19,726	11,38	9,462	9,154	21,2	962,75	22,825	2041,894	0	204,936	204,936	99,729	0	0	0	0	0	0	0
15:21:19	-46,899	2417,346	19,78	19,726	11,38	9,457	9,16	21,2	962,75	22,825	2042,27	0	204,936	204,936	99,729	0	0	0	0	0	0	0
15:21:19	93,798	2418,284	19,878	19,922	11,38	9,466	9,166	21,2	962,75	22,825	2042,646	0	204,936	204,936	99,729	0	0	0	0	0	0	0
15:21:19	93,798	2419,222	19,975	20,166	11,38	9,476	9,172	21,2	962,75	22,825	2043,022	0	204,936	204,936	99,729	0	0	0	0	0	0	0
15:21:19	-140,698	2417,815	19,829	19,873	11,38	9,462	9,177	21,2	962,75	22,825	2043,397	0	204,936	204,936	99,729	0	0	0	0	0	0	0
15:21:19	46,899	2418,284	19,878	19,873	11,38	9,466	9,183	21,2	962,75	22,825	2043,772	0	204,936	204,936	99,729	0	0	0	0	0	0	0
15:21:19	-46,899	2417,815	19,829	19,922	11,38	9,462	9,188	21,2	962,75	22,825	2044,146	0	204,936	204,936	99,729	0	0	0	0	0	0	0
15:21:19	0	2417,815	19,829	19,922	11,38	9,462	9,194	21,2	962,75	22,825	2044,52	0	204,936	204,936	99,729	0	0	0	0	0	0	0
15:21:19	46,899	2418,284	19,878	19,873	11,38	9,466	9,199	21,2	962,75	22,825	2044,894	0	204,936	204,936	99,729	0	0	0	0	0	0	0
15:21:19	-187,573	2416,408	19,682	19,58	11,38	9,447	9,204	21,2	962,75	22,825	2045,265	0	204,936	204,936	99,729	0	0	0	0	0	0	0
15:21:19	93,774	2417,346	19,78	19,58	11,38	9,457	9,209	21,2	962,75	22,825	2045,637	0	204,936	204,936	99,729	0	0	0	0	0	0	0
15:21:19	46,899	2417,815	19,829	19,824	11,38	9,462	9,214	21,2	962,75	22,825	2046,009	0	204,936	204,936	99,729	0	0	0	0	0	0	0
15:21:19	46,899	2418,284	19,878	19,873	11,38	9,466	9,219	21,2	962,75	22,825	2046,382	0	204,936	204,936	99,729	0	0	0	0	0	0	0
15:21:19	-112,28	2417,161	19,78	19,726	11,379	9,455	9,224	21,2	962,75	22,825	2046,752	0	204,936	204,936	99,729	0	0	0	0	0	0	0
15:21:19	93,798	2418,099	19,878	19,824	11,379	9,464	9,228	21,2	962,75	22,825	2047,124	0	204,936	204,936	99,729	0	0	0	0	0	0	0
15:21:19	-46,899	2417,63	19,829	19,873	11,379	9,46	9,233	21,2	962,75	22,825	2047,494	0	204,936	204,936	99,729	0	0	0	0	0	0	0
15:21:19	187,597	2419,506	20,024	20,068	11,379	9,479	9,238	21,2	962,75	22,825	2047,866	0	204,936	204,936	99,729	0	0	0	0	0	0	0
15:21:19	-46,899	2419,037	19,975	20,019	11,379	9,474	9,242	21,2	962,75	22,825	2048,237	0	204,936	204,936	99,729	0	0	0	0	0	0	0
15:21:19	0	2419,037	19,975	20,019	11,379	9,474	9,247	21,2	962,75	22,825	2048,608	0	204,936	204,936	99,729	0	0	0	0	0	0	0
15:21:19	-140,698	2417,63	19,829	19,824	11,379	9,46	9,251	21,3	962,289	22,825	2048,977	0	204,936	204,936	99,729	0	0	0	0	0	0	0
15:21:19	-138,378	2416,246	19,682	19,238	11,379	9,445	9,255	21,3	962,289	22,825	2049,344	0	204,936	204,936	99,729	0	0	0	0	0	0	0
15:21:19	-187,548	2414,371	19,487	18,261	11,379	9,426	9,258	21,3	962,289	22,825	2049,709	0	204,936	204,936	99,729	0	0	0	0	0	0	0
15:21:19	-624,047	2408,13	18,901	16,406	11,376	9,362	9,26	21,3	962,289	22,825	2050,068	0	204,936	204,936	99,729	0	0	0	0	0	0	0
15:21:19	-694,628	2401,184	18,364	15,136	11,365	9,29	9,261	21,3	962,289	22,825	2050,419	0	204,936	204,936	99,729	0	0	0	0	0	0	0
15:21:19	-350,83	2397,676	18,315	14,404	11,348	9,254	9,261	21,3	962,289	22,825	2050,766	0	204,936	204,936	99,729	0	0	0	0	0	0	0
15:21:19	-469,726	2392,979	18,315	14,306	11,322	9,205	9,26	21,3	962,289	22,825	2051,108	0	204,936	204,936	99,729	0	0	0	0	0	0	0
15:21:19	-355,297	2389,426	18,511	14,258	11,291	9,169	9,258	21,3	962,289	22,825	2051,446	0	204,936	204,936	99,729	0	0	0	0	0	0	0
15:21:19	-550,781	2383,918	18,559	13,916	11,257	9,112	9,255	21,3	962,289	22,825	2051,779	0	204,936	204,936	99,729	0	0	0	0	0	0	0
15:21:19	-256,933	2381,349	18,804	13,769	11,23	9,086	9,252	21,3	962,289	22,825	2052,108	0	204,936	204,936	99,729	0	0	0	0	0	0	0
15:21:19	-645,825	2374,89	18,559	14,209	11,207	9,019	9,247	21,3	962,289	22,825	2052,431	0	205,451	205,451	99,731	0	0	0	0	0	0	0
15:21:19	-571,215	2369,178	18,218	14,306	11,193	8,96	9,241	21,3	962,289	22,825	2052,748	0	205,451	205,451	99,731	0	0	0	0	0	0	0
15:21:19	-702,856	2362,15	17,729	14,843	11,179	8,888	9,234	21,3	962,289	22,825	2053,057	0	205,451	205,451	99,731	0	0	0	0	0	0	0
15:21:19	-312,792	2359,022	17,583	15,429	11,17	8,855	9,227	21,3	962,289	22,825	2053,363	0	205,451	205,451	99,731	0	0	0	0	0	0	0
15:21:19	-613,427	2352,887	17,192	14,99	11,156	8,792	9,219	21,3	962,289	22,825	2053,663	0	205,451	205,451	99,731	0	0	0	0	0	0	0
15:21:19	-176,22	2351,125	17,192	14,941	11,146	8,774	9,21	21,3	962,289	22,825	2053,96	0	205,451	205,451	99,731	0	0	0	0	0	0	0
15:21:19	-648,584	2344,639	16,85	14,306	11,128	8,707	9,2	21,3	962,289	22,825	2054,251	0	205,451	205,451	99,731	0	0	0	0	0	0	0
15:21:19	-159,936	2343,04	17,046	14,258	11,108	8,691	9,19	21,3	962,289	22,825	2054,54	0	205,451	205,451	99,731	0	0	0	0	0	0	0
15:21:19	-218,457	2340,855	17,241	14,306	11,085	8,668	9,18	21,3	962,289	22,825	2054,826	0	205,451	205,451	99,731	0	0	0	0	0	0	0
15:21:19	-623,461	2334,621	16,948	14,062	11,066	8,604	9,168	21,3	962,289	22,825	2055,106	0	205,451	205,451	99,731	0	0	0	0	0	0	0
15:21:19	-377,001	2330,851	16,899	13,965	11,047	8,565	9,157	21,3	962,289	22,825	2055,382	0	205,451	205,451	99,731	0	0	0	0	0	0	0
15:21:19	-528,955	2325,561	16,606	13,72	11,033	8,51	9,144	21,3	962,289	22,825	2055,652	0	205,451	205,451	99,731	0	0	0	0	0	0	0
15:21:19	-432,861	2321,233	16,411	13,623	11,019	8,466	9,131	21,3	962,289	22,825	2055,918	0	205,451	205,451	99,731	0	0	0	0	0	0	0
15:21:19	-387,475	2317,358	16,264	13,769	11,005	8,426	9,117	21,3	962,289	22,825	2056,179	0	205,451	205,451	99,731	0	0	0	0	0	0	0
15:21:19	-573,535	2311,622	15,923	13,427	10,991	8,367	9,102	21,3	962,289	22,825	2056,434	0	205,451	205,451	99,731	0	0	0	0	0	0	0
15:21:19	-252,587	2309,097	15,923	13,379	10,977	8,341	9,087	21,3	962,289	22,825	2056,687	0	205,451	205,451	99,731	0	0	0	0	0	0	0
15:21:19	-471,264	2304,384	15,776	13,427	10,958	8,292	9,072	21,3	962,289	22,825	2056,935	0	205,451	205,451	99,731	0	0	0	0	0	0	0
15:21:19	-332,519	2301,059	15,776	13,232	10,939	8,258	9,056	21,3	962,289	22,825	2057,179	0	205,451	205,451	99,731	0	0	0	0	0	0	0
15:21:19	-194,873	2299,11	15,923	13,33	10,92	8,238	9,04	21,3	962,289	22,825	2057,421	0	205,451	205,451	99,731	0	0	0	0	0	0	0
15:21:19	-334,667	2295,763	15,923	13,33	10,901	8,203	9,023	21,3	962,289	22,825	2057,659	0	205,451	205,451	99,731	0	0	0	0	0	0	0
15:21:19	-472,119	2291,042	15,776	13,232	10,883	8,155	9,006	21,3	962,289	22,825	2057,892	0	205,451	205,451	99,731	0	0	0	0	0	0	0
15:21:19	-236,792	2288,674	15,874	13,183	10,864	8,13	8,989	21,3	962,289	22,825	2058,123	0	205,451	205,451	99,731	0	0	0	0	0	0	0
15:21:19	-387,89	2284,795	15,727	12,89	10,85	8,09	8,971	21,3	962,289	22,825	2058,35	0	205,451	205,451	99,731	0	0	0	0	0	0	0
15:21:19	-471,899	2280,076	15,581	13,183	10,831	8,042	8,953	21,3	962,289	22,825	2058,571	0	205,451	205,451	99,731	0	0	0	0	0	0	0
15:21:19	-338,305	2276,693	15,483	12,744	10,817	8,007	8,935	21,3	962,289	22,825	2058,79	0	205,451	205,451	99,731	0	0	0	0	0	0	0
15:21:19	-478,613	2271,907	15,239	12,451	10,803	7,957	8,915	21,3	962,289	22,825	2059,003	0	205,451	205,451	99,731	0	0	0	0	0	0	0
15:21:19	-345,581	2268,451	15,141	12,744	10,789	7,922	8,896	21,3	962,289	22,825	2059,212	0	205,451	205,451	99,731	0	0	0	0	0	0	0
15:21:19	-330,175	2265,15	15,141	12,695	10,77	7,888	8,876	21,3	962,289	22,825	2059,418	0	205,451	205,451	99,731	0	0	0	0	0	0	0
15:21:19	-380,688	2261,343	14,995	12,5	10,756	7,848	8,856	21,3	962,289	22,825	2059,62	0	205,451	205,451	99,731	0	0	0	0	0	0	0
15:21:19	-376,074	2257,582	14,946	12,646	10,738	7,81	8,835	21,3	962,289	22,825	2059,818	0	205,451	205,451	99,731	0	0	0	0	0	0	0
15:21:19	-528,149	2252,3	14,653	12,451	10,723	7,755	8,814	21,3	962,289	22,825	2060,01	0	205,451	205,451	99,731	0	0	0	0	0	0	0
15:21:19	-240,185	2249,899	14,751	12,5	10,705	7,73	8,793	21,3	962,289	22,825	2060,2	0	205,451	205,451	99,731	0	0	0	0	0	0	0
15:21:19	-257,592	2247,323	14,751	12,549	10,69	7,704	8,772	21,3	962,289	22,825	2060,388	0	205,451	205,451	99,731	0	0	0	0	0	0	0
15:21:19	-404,541	2243,277	14,653	12,5	10,672	7,662	8,75	21,3	962,289	22,825	2060,57	0	205,451	205,451	99,731	0	0	0	0	0	0	0
15:21:19	-427,368	2239,004	14,458	12,256	10,658	7,618	8,728	21,3	962,289	22,825	2060,749	0	205,451	205,451	99,731	0	0	0	0	0	0	0
15:21:19	-141,967	2237,584	14,653	12,646	10,64	7,603	8,706	21,3	962,289	22,825	2060,926	0	205,451	205,451	99,731	0	0	0	0	0	0	0
15:21:19	-293,92	2234,645	14,604	12,5	10,626	7,573	8,683	21,3	962,289	22,825	2061,099	0	205,451	205,451	99,731	0	0	0	0	0	0	0
15:21:19	-518,627	2229,458	14,311	12,158	10,612	7,52	8,661	21,3	962,289	22,825	2061,268	0	205,451	205,451	99,731	0	0	0	0	0	0	0
15:21:19	-216,259	2227,296	14,262	12,109	10,603	7,497	8,638	21,3	962,289	22,825	2061,434	0	205,451	205,451	99,731	0	0	0	0	0	0	0
15:21:19	-542,553	2221,87	14,018	12,158	10,585	7,441	8,614	21,3	962,289	22,825	2061,594	0	205,451	205,451	99,731	0	0	0	0	0	0	0
15:21:19	-173,437	2220,136	14,116	12,109	10,57	7,424	8,591	21,3	962,289	22,825	2061,753	0	205,451	205,451	99,731	0	0	0	0	0	0	0
15:21:19	-234,521	2217,791	14,262	12,158	10,549	7,399	8,568	21,3	962,289	22,825	2061,909	0	205,451	205,451	99,731	0	0	0	0	0	0	0
15:21:19	-161,792	2216,173	14,458	12,353	10,529	7,383	8,544	21,3	962,289	22,825	2062,063	0	205,451	205,451	99,731	0	0	0	0	0	0	0
15:21:19	-326,562	2212,907	14,458	12,5	10,511	7,349	8,521	21,3	962,289	22,825	2062,214	0	205,451	205,451	99,731	0	0	0	0	0	0	0
15:21:19	-354,101	2209,366	14,409	12,549	10,493	7,313	8,497	21,3	962,289	22,825	2062,361	0	205,451	205,451	99,731	0	0	0	0	0	0	0
15:21:19	-514,648	2204,22	14,116	12,256	10,48	7,259	8,473	21,3	962,289	22,825	2062,503	0	205,451	205,451	99,731	0	0	0	0	0	0	0
15:21:19	-298,828	2201,231	13,969	12,353	10,47	7,229	8,449	21,3	962,289	22,825	2062,642	0	205,451	205,451	99,731	0	0	0	0	0	0	0
15:21:19	-479,028	2196,441	13,628	11,816	10,461	7,179	8,424	21,3	962,289	22,825	2062,775	0	205,451	205,451	99,731	0	0	0	0	0	0	0
15:21:19	-234,57	2194,095	13,53	11,767	10,453	7,155	8,399	21,3	962,289	22,825	2062,907	0	205,451	205,451	99,731	0	0	0	0	0	0	0
15:21:19	-419,458	2189,901	13,335	11,767	10,44	7,112	8,374	21,3	962,289	22,825	2063,034	0	205,451	205,451	99,731	0	0	0	0	0	0	0
15:21:19	-242,48	2187,476	13,286	11,621	10,429	7,087	8,348	21,3	962,289	22,825	2063,158	0	205,451	205,451	99,731	0	0	0	0	0	0	0
15:21:19	-390,502	2183,571	13,188	11,572	10,412	7,047	8,323	21,3	962,289	22,825	2063,279	0	205,451	205,451	99,731	0	0	0	0	0	0	0
15:21:19	-110,302	2182,468	13,432	11,767	10,393	7,035	8,298	21,3	962,289	22,825	2063,398	0	205,451	205,451	99,731	0	0	0	0	0	0	0
15:21:19	-227,514	2180,193	13,53	11,914	10,375	7,012	8,272	21,3	962,289	22,825	2063,514	0	205,451	205,451	99,731	0	0	0	0	0	0	0
15:21:19	-208,276	2178,11	13,628	12,158	10,358	6,99	8,247	21,3	962,289	22,825	2063,629	0	205,451	205,451	99,731	0	0	0	0	0	0	0
15:21:20	-377,661	2174,333	13,53	11,963	10,341	6,951	8,222	21,3	962,289	22,825	2063,74	0	205,451	205,451	99,731	0	0	0	0	0	0	0
15:21:20	-179,809	2172,535	13,53	12,109	10,331	6,933	8,197	21,3	962,289	22,825	2063,849	0	205,451	205,451	99,731	0	0	0	0	0	0	0
15:21:20	-360,815	2168,927	13,335	11,914	10,321	6,896	8,171	21,3	962,289	22,825	2063,954	0	205,451	205,451	99,731	0	0	0	0	0	0	0
15:21:20	-326,269	2165,664	13,139	11,914	10,313	6,862	8,145	21,3	962,289	22,825	2064,055	0	205,451	205,451	99,731	0	0	0	0	0	0	0
15:21:20	-416,186	2161,503	12,798	11,718	10,307	6,819	8,119	21,3	962,289	22,825	2064,153	0	205,451	205,451	99,731	0	0	0	0	0	0	0
15:21:20	-238,5	2159,118	12,7	11,572	10,299	6,795	8,093	21,3	962,289	22,825	2064,248	0	205,451	205,451	99,731	0	0	0	0	0	0	0
15:21:20	-298,632	2156,131	12,553	11,523	10,29	6,764	8,067	21,3	962,289	22,825	2064,339	0	205,451	205,451	99,731	0	0	0	0	0	0	0
15:21:20	-215,234	2153,979	12,553	11,377	10,277	6,742	8,041	21,3	962,289	22,825	2064,429	0	205,451	205,451	99,731	0	0	0	0	0	0	0
15:21:20	-181,738	2152,161	12,553	11,377	10,267	6,723	8,016	21,3	962,289	22,825	2064,517	0	205,451	205,451	99,731	0	0	0	0	0	0	0
15:21:20	-266,088	2149,501	12,505	11,377	10,255	6,695	7,99	21,3	962,289	22,825	2064,602	0	205,451	205,451	99,731	0	0	0	0	0	0	0
15:21:20	-152,636	2147,974	12,505	11,377	10,246	6,68	7,964	21,3	962,289	22,825	2064,685	0	205,451	205,451	99,731	0	0	0	0	0	0	0
15:21:20	-349,462	2144,48	12,309	11,377	10,236	6,644	7,938	21,3	962,289	22,825	2064,765	0	205,451	205,451	99,731	0	0	0	0	0	0	0
15:21:20	-155,932	2142,92	12,309	11,377	10,228	6,628	7,912	21,3	962,289	22,825	2064,843	0	205,451	205,451	99,731	0	0	0	0	0	0	0
15:21:20	-311,669	2139,804	12,065	11,23	10,223	6,595	7,887	21,3	962,289	22,825	2064,918	0	205,451	205,451	99,731	0	0	0	0	0	0	0
15:21:20	-247,607	2137,328	11,967	11,181	10,214	6,57	7,861	21,3	962,289	22,825	2064,991	0	205,451	205,451	99,731	0	0	0	0	0	0	0
15:21:20	-113,745	2136,19	12,016	11,23	10,205	6,558	7,835	21,3	962,289	22,825	2065,062	0	205,451	205,451	99,731	0	0	0	0	0	0	0
15:21:20	-127,88	2134,911	12,065	11,279	10,195	6,545	7,81	21,3	962,289	22,825	2065,132	0	205,451	205,451	99,731	0	0	0	0	0	0	0
15:21:20	-143,725	2133,474	12,163	11,279	10,182	6,53	7,785	21,3	962,289	22,825	2065,2	0	205,451	205,451	99,731	0	0	0	0	0	0	0
15:21:20	-194,531	2131,529	12,212	11,377	10,168	6,51	7,76	21,3	962,289	22,825	2065,266	0	205,451	205,451	99,731	0	0	0	0	0	0	0
15:21:20	-165,649	2129,872	12,212	11,425	10,159	6,493	7,735	21,3	962,289	22,825	2065,331	0	205,451	205,451	99,731	0	0	0	0	0	0	0
15:21:20	-165,6	2128,216	12,212	11,425	10,149	6,476	7,71	21,3	962,289	22,825	2065,394	0	205,451	205,451	99,731	0	0	0	0	0	0	0
15:21:20	-214,257	2126,074	12,163	11,425	10,14	6,454	7,686	21,3	962,289	22,825	2065,455	0	205,451	205,451	99,731	0	0	0	0	0	0	0
15:21:20	-224,926	2123,824	12,016	11,279	10,135	6,431	7,661	21,3	962,289	22,825	2065,513	0	205,451	205,451	99,731	0	0	0	0	0	0	0
15:21:20	-223,999	2121,584	11,87	11,23	10,13	6,408	7,636	21,3	962,289	22,825	2065,569	0	205,451	205,451	99,731	0	0	0	0	0	0	0
15:21:20	-157,983	2120,005	11,87	11,279	10,121	6,391	7,612	21,3	962,289	22,825	2065,624	0	205,451	205,451	99,731	0	0	0	0	0	0	0
15:21:20	-171,118	2118,293	11,772	11,23	10,116	6,374	7,588	21,3	962,289	22,825	2065,676	0	205,451	205,451	99,731	0	0	0	0	0	0	0
15:21:20	-387,182	2114,422	11,528	11,035	10,107	6,334	7,563	21,3	962,289	22,825	2065,725	0	205,451	205,451	99,731	0	0	0	0	0	0	0
15:21:20	-81,665	2113,605	11,528	11,084	10,102	6,325	7,539	21,3	962,289	22,825	2065,773	0	205,451	205,451	99,731	0	0	0	0	0	0	0
15:21:20	-208,593	2111,519	11,479	10,937	10,093	6,304	7,515	21,3	962,289	22,825	2065,819	0	205,451	205,451	99,731	0	0	0	0	0	0	0
15:21:20	-90,332	2110,616	11,479	11,035	10,088	6,295	7,491	21,3	962,289	22,825	2065,863	0	205,451	205,451	99,731	0	0	0	0	0	0	0
15:21:20	-211,743	2108,498	11,43	11,035	10,078	6,273	7,467	21,3	962,289	22,825	2065,906	0	205,451	205,451	99,731	0	0	0	0	0	0	0
15:21:20	-120,166	2107,297	11,479	11,181	10,069	6,26	7,443	21,3	962,289	22,825	2065,947	0	205,451	205,451	99,731	0	0	0	0	0	0	0
15:21:20	-82,763	2106,469	11,479	11,084	10,064	6,252	7,42	21,3	962,289	22,825	2065,988	0	205,451	205,451	99,731	0	0	0	0	0	0	0
15:21:20	-161,279	2104,856	11,479	11,084	10,055	6,235	7,397	21,3	962,289	22,825	2066,027	0	205,451	205,451	99,731	0	0	0	0	0	0	0
15:21:20	-137,573	2103,48	11,43	11,084	10,05	6,221	7,374	21,3	962,289	22,825	2066,064	0	205,451	205,451	99,731	0	0	0	0	0	0	0
15:21:20	-161,108	2101,869	11,43	11,035	10,041	6,204	7,351	21,2	962,75	22,825	2066,1	0	205,451	205,451	99,731	0	0	0	0	0	0	0
15:21:20	-42,163	2101,448	11,479	11,035	10,036	6,2	7,328	21,2	962,75	22,825	2066,136	0	205,451	205,451	99,731	0	0	0	0	0	0	0
15:21:20	-209,545	2099,352	11,43	10,937	10,027	6,178	7,306	21,2	962,75	22,825	2066,169	0	205,451	205,451	99,731	0	0	0	0	0	0	0
15:21:20	-40,844	2098,944	11,479	11,035	10,022	6,174	7,283	21,2	962,75	22,825	2066,201	0	205,451	205,451	99,731	0	0	0	0	0	0	0
15:21:20	-35,449	2098,589	11,626	11,084	10,012	6,171	7,262	21,2	962,75	22,825	2066,234	0	205,451	205,451	99,731	0	0	0	0	0	0	0
15:21:20	-257,861	2096,011	11,528	11,035	10,002	6,144	7,24	21,2	962,75	22,825	2066,264	0	205,451	205,451	99,731	0	0	0	0	0	0	0
15:21:20	-86,108	2095,149	11,528	11,035	9,998	6,135	7,218	21,2	962,75	22,825	2066,293	0	205,451	205,451	99,731	0	0	0	0	0	0	0
15:21:20	-125,537	2093,894	11,479	11,035	9,993	6,122	7,196	21,2	962,75	22,825	2066,32	0	205,451	205,451	99,731	0	0	0	0	0	0	0
15:21:20	-217,968	2091,714	11,333	10,888	9,988	6,1	7,175	21,2	962,75	22,825	2066,346	0	205,451	205,451	99,731	0	0	0	0	0	0	0
15:21:20	-221,264	2089,502	11,186	10,84	9,983	6,077	7,153	21,2	962,75	22,825	2066,369	0	205,451	205,451	99,731	0	0	0	0	0	0	0
15:21:20	0	2089,502	11,186	10,888	9,983	6,077	7,132	21,2	962,75	22,825	2066,392	0	204,17	204,17	99,726	0	0	0	0	0	0	0
15:21:20	-214,721	2087,355	11,137	10,84	9,974	6,055	7,111	21,2	962,75	22,825	2066,413	0	204,17	204,17	99,726	0	0	0	0	0	0	0
15:21:20	-82,739	2086,527	11,137	10,84	9,969	6,046	7,09	21,2	962,75	22,825	2066,433	0	204,17	204,17	99,726	0	0	0	0	0	0	0
15:21:20	-177,026	2084,757	11,04	10,742	9,964	6,028	7,069	21,2	962,75	22,825	2066,451	0	204,17	204,17	99,726	0	0	0	0	0	0	0
15:21:20	-31,396	2084,443	11,186	10,84	9,955	6,025	7,049	21,2	962,75	22,825	2066,469	0	204,17	204,17	99,726	0	0	0	0	0	0	0
15:21:20	-87,133	2083,572	11,186	10,888	9,95	6,016	7,029	21,2	962,75	22,825	2066,486	0	204,17	204,17	99,726	0	0	0	0	0	0	0
15:21:20	-77,539	2082,796	11,284	10,937	9,94	6,008	7,009	21,2	962,75	22,825	2066,503	0	204,17	204,17	99,726	0	0	0	0	0	0	0
15:21:20	-38,769	2082,408	11,333	11,035	9,935	6,004	6,989	21,2	962,75	22,825	2066,519	0	204,17	204,17	99,726	0	0	0	0	0	0	0
15:21:20	-128,833	2081,12	11,284	11,035	9,931	5,99	6,969	21,2	962,75	22,825	2066,533	0	204,17	204,17	99,726	0	0	0	0	0	0	0
15:21:20	-170,922	2079,411	11,284	11,035	9,921	5,973	6,95	21,2	962,75	22,825	2066,546	0	204,17	204,17	99,726	0	0	0	0	0	0	0
15:21:20	-84,838	2078,563	11,284	11,084	9,916	5,964	6,931	21,2	962,75	22,825	2066,558	0	204,17	204,17	99,726	0	0	0	0	0	0	0
15:21:20	-84,838	2077,714	11,284	10,937	9,911	5,955	6,911	21,2	962,75	22,825	2066,569	0	204,17	204,17	99,726	0	0	0	0	0	0	0
15:21:20	-84,887	2076,865	11,284	10,937	9,906	5,947	6,893	21,2	962,75	22,825	2066,58	0	204,17	204,17	99,726	0	0	0	0	0	0	0
15:21:20	-219,799	2074,667	11,137	10,888	9,902	5,924	6,874	21,2	962,75	22,825	2066,588	0	204,17	204,17	99,726	0	0	0	0	0	0	0
15:21:20	-174,926	2072,918	11,04	10,84	9,897	5,906	6,855	21,2	962,75	22,825	2066,594	0	204,17	204,17	99,726	0	0	0	0	0	0	0
15:21:20	-89,916	2072,019	10,942	10,693	9,897	5,897	6,836	21,2	962,75	22,825	2066,599	0	204,17	204,17	99,726	0	0	0	0	0	0	0
15:21:20	-174,755	2070,271	10,844	10,693	9,892	5,879	6,817	21,2	962,75	22,825	2066,603	0	204,17	204,17	99,726	0	0	0	0	0	0	0
15:21:20	5,078	2070,322	10,942	10,693	9,887	5,879	6,799	21,2	962,75	22,825	2066,607	0	204,17	204,17	99,726	0	0	0	0	0	0	0
15:21:20	-39,868	2069,923	10,991	10,742	9,882	5,875	6,781	21,2	962,75	22,825	2066,61	0	204,17	204,17	99,726	0	0	0	0	0	0	0
15:21:20	-85,864	2069,065	10,991	10,742	9,877	5,866	6,763	21,2	962,75	22,825	2066,613	0	204,17	204,17	99,726	0	0	0	0	0	0	0
15:21:20	-123,852	2067,826	11,04	10,84	9,868	5,853	6,745	21,2	962,75	22,825	2066,614	0	204,17	204,17	99,726	0	0	0	0	0	0	0
15:21:20	-83,764	2066,989	11,04	10,888	9,863	5,845	6,727	21,2	962,75	22,825	2066,614	0	204,17	204,17	99,726	0	0	0	0	0	0	0
15:21:20	-85,913	2066,129	11,04	10,888	9,858	5,836	6,71	21,2	962,75	22,825	2066,129	0	204,17	204,17	99,726	0	0	0	0	0	0	0
15:21:20	-83,764	2065,292	11,04	10,84	9,854	5,827	6,692	21,2	962,75	22,825	2065,292	0	204,17	204,17	99,726	0	0	0	0	0	0	0
15:21:20	-89,843	2064,393	10,942	10,742	9,854	5,818	6,675	21,2	962,75	22,825	2064,393	0	204,17	204,17	99,726	0	0	0	0	0	0	0
15:21:20	-173,583	2062,658	10,844	10,693	9,849	5,8	6,658	21,2	962,75	22,825	2062,658	0	204,17	204,17	99,726	0	0	0	0	0	0	0
15:21:20	5,004	2062,708	10,942	10,693	9,844	5,801	6,641	21,2	962,75	22,825	2062,658	0	204,17	204,17	99,726	0	0	0	0	0	0	0
15:21:20	-38,842	2062,319	10,991	10,84	9,839	5,797	6,625	21,2	962,75	22,825	2062,319	0	204,17	204,17	99,726	0	0	0	0	0	0	0
15:21:20	-34,057	2061,979	11,137	10,84	9,83	5,793	6,608	21,2	962,75	22,825	2061,979	0	204,17	204,17	99,726	0	0	0	0	0	0	0
15:21:20	-169,702	2060,282	11,137	10,84	9,82	5,776	6,592	21,2	962,75	22,825	2060,282	0	204,17	204,17	99,726	0	0	0	0	0	0	0
15:21:20	-175,659	2058,525	11,04	10,888	9,815	5,757	6,576	21,2	962,75	22,825	2058,525	0	204,17	204,17	99,726	0	0	0	0	0	0	0
15:21:20	-126,562	2057,259	10,991	10,84	9,81	5,744	6,559	21,2	962,75	22,825	2057,259	0	204,17	204,17	99,726	0	0	0	0	0	0	0
15:21:20	-44,873	2056,811	10,942	10,742	9,81	5,74	6,543	21,2	962,75	22,825	2056,811	0	204,17	204,17	99,726	0	0	0	0	0	0	0
15:21:20	-220,483	2054,606	10,796	10,693	9,806	5,717	6,527	21,2	962,75	22,825	2054,606	0	204,17	204,17	99,726	0	0	0	0	0	0	0
15:21:20	-89,77	2053,708	10,698	10,595	9,806	5,708	6,511	21,2	962,75	22,825	2053,708	0	204,17	204,17	99,726	0	0	0	0	0	0	0
15:21:20	3,71	2053,745	10,796	10,693	9,801	5,708	6,495	21,2	962,75	22,825	2053,708	0	204,17	204,17	99,726	0	0	0	0	0	0	0
15:21:20	-85,864	2052,887	10,796	10,693	9,796	5,699	6,48	21,2	962,75	22,825	2052,887	0	204,17	204,17	99,726	0	0	0	0	0	0	0
15:21:20	-79,516	2052,091	10,796	10,693	9,791	5,691	6,464	21,2	962,75	22,825	2052,091	0	204,17	204,17	99,726	0	0	0	0	0	0	0
15:21:20	-126,904	2050,822	10,844	10,742	9,781	5,678	6,449	21,2	962,75	22,825	2050,822	0	204,17	204,17	99,726	0	0	0	0	0	0	0
15:21:20	4,907	2050,871	10,942	10,84	9,777	5,679	6,434	21,2	962,75	22,825	2050,822	0	204,17	204,17	99,726	0	0	0	0	0	0	0
15:21:20	-40,136	2050,47	10,991	10,888	9,772	5,674	6,419	21,2	962,75	22,825	2050,47	0	204,17	204,17	99,726	0	0	0	0	0	0	0
15:21:20	-212,866	2048,341	10,844	10,84	9,767	5,653	6,404	21,2	962,75	22,825	2048,341	0	204,17	204,17	99,726	0	0	0	0	0	0	0
15:21:20	82,128	2049,163	10,942	10,742	9,767	5,661	6,389	21,2	962,75	22,825	2048,342	0	204,17	204,17	99,726	0	0	0	0	0	0	0
15:21:20	-167,98	2047,483	10,844	10,693	9,763	5,644	6,375	21,2	962,75	22,825	2047,483	0	204,17	204,17	99,726	0	0	0	0	0	0	0
15:21:20	-128,601	2046,197	10,796	10,595	9,758	5,63	6,36	21,2	962,75	22,825	2046,197	0	204,17	204,17	99,726	0	0	0	0	0	0	0
15:21:20	-83,74	2045,359	10,796	10,595	9,753	5,622	6,346	21,2	962,75	22,825	2045,359	0	204,17	204,17	99,726	0	0	0	0	0	0	0
15:21:20	-40,185	2044,958	10,844	10,693	9,748	5,618	6,331	21,2	962,75	22,825	2044,958	0	204,17	204,17	99,726	0	0	0	0	0	0	0
15:21:20	-82,69	2044,131	10,844	10,693	9,743	5,609	6,317	21,2	962,75	22,825	2044,131	0	204,17	204,17	99,726	0	0	0	0	0	0	0
15:21:20	-128,576	2042,845	10,796	10,693	9,739	5,596	6,303	21,2	962,75	22,825	2042,845	0	204,17	204,17	99,726	0	0	0	0	0	0	0
15:21:20	-7,385	2042,771	10,796	10,595	9,738	5,595	6,289	21,2	962,75	22,825	2042,771	0	204,17	204,17	99,726	0	0	0	0	0	0	0
15:21:20	-82,702	2041,944	10,796	10,693	9,734	5,587	6,275	21,2	962,75	22,825	2041,944	0	204,17	204,17	99,726	0	0	0	0	0	0	0
15:21:20	-38,94	2041,555	10,844	10,742	9,729	5,583	6,262	21,2	962,75	22,825	2041,555	0	204,17	204,17	99,726	0	0	0	0	0	0	0
15:21:20	-82,702	2040,728	10,844	10,742	9,724	5,574	6,248	21,2	962,75	22,825	2040,728	0	204,17	204,17	99,726	0	0	0	0	0	0	0
15:21:20	-217,089	2038,557	10,698	10,547	9,719	5,552	6,235	21,2	962,75	22,825	2038,557	0	204,17	204,17	99,726	0	0	0	0	0	0	0
15:21:20	0	2038,557	10,698	10,595	9,719	5,552	6,221	21,2	962,75	22,825	2038,557	0	204,17	204,17	99,726	0	0	0	0	0	0	0
15:21:21	-82,69	2037,73	10,698	10,595	9,715	5,543	6,208	21,2	962,75	22,825	2037,73	0	204,17	204,17	99,726	0	0	0	0	0	0	0
15:21:21	-0,671	2037,723	10,796	10,595	9,71	5,543	6,195	21,2	962,75	22,825	2037,723	0	204,17	204,17	99,726	0	0	0	0	0	0	0
15:21:21	-28,942	2037,434	10,942	10,742	9,7	5,54	6,182	21,2	962,75	22,825	2037,434	0	204,17	204,17	99,726	0	0	0	0	0	0	0
15:21:21	-80,578	2036,628	10,942	10,742	9,696	5,532	6,169	21,2	962,75	22,825	2036,628	0	204,17	204,17	99,726	0	0	0	0	0	0	0
15:21:21	-178,601	2034,842	10,844	10,742	9,691	5,513	6,156	21,2	962,75	22,825	2034,842	0	204,17	204,17	99,726	0	0	0	0	0	0	0
15:21:21	-125,378	2033,588	10,796	10,693	9,686	5,5	6,144	21,2	962,75	22,825	2033,588	0	204,17	204,17	99,726	0	0	0	0	0	0	0
15:21:21	54,785	2034,136	10,942	10,84	9,682	5,506	6,131	21,2	962,75	22,825	2033,589	0	204,17	204,17	99,726	0	0	0	0	0	0	0
15:21:21	-213,647	2031,999	10,796	10,742	9,677	5,484	6,118	21,2	962,75	22,825	2031,999	0	204,17	204,17	99,726	0	0	0	0	0	0	0
15:21:21	-79,541	2031,204	10,796	10,693	9,673	5,476	6,106	21,2	962,75	22,825	2031,204	0	204,17	204,17	99,726	0	0	0	0	0	0	0
15:21:21	-89,526	2030,309	10,698	10,547	9,673	5,467	6,093	21,2	962,75	22,825	2030,309	0	204,17	204,17	99,726	0	0	0	0	0	0	0
15:21:21	-54,418	2029,765	10,649	10,547	9,672	5,461	6,081	21,2	962,75	22,825	2029,765	0	204,17	204,17	99,726	0	0	0	0	0	0	0
15:21:21	-134,191	2028,423	10,503	10,4	9,672	5,447	6,068	21,2	962,75	22,825	2028,423	0	204,17	204,17	99,726	0	0	0	0	0	0	0
15:21:21	-34,777	2028,075	10,551	10,4	9,667	5,444	6,056	21,2	962,75	22,825	2028,075	0	204,17	204,17	99,726	0	0	0	0	0	0	0
15:21:21	-155,664	2026,518	10,551	10,302	9,659	5,428	6,044	21,2	962,75	22,825	2026,518	0	204,17	204,17	99,726	0	0	0	0	0	0	0
15:21:21	45,153	2026,97	10,698	10,498	9,654	5,432	6,032	21,2	962,75	22,825	2026,519	0	204,17	204,17	99,726	0	0	0	0	0	0	0
15:21:21	-77,429	2026,195	10,698	10,547	9,649	5,424	6,02	21,2	962,75	22,825	2026,195	0	204,17	204,17	99,726	0	0	0	0	0	0	0
15:21:21	-22,509	2025,97	10,698	10,498	9,648	5,422	6,008	21,2	962,75	22,825	2025,97	0	204,17	204,17	99,726	0	0	0	0	0	0	0
15:21:21	-76,171	2025,209	10,698	10,547	9,644	5,414	5,997	21,2	962,75	22,825	2025,209	0	204,17	204,17	99,726	0	0	0	0	0	0	0
15:21:21	-122,143	2023,987	10,649	10,498	9,639	5,401	5,985	21,2	962,75	22,825	2023,987	0	204,17	204,17	99,726	0	0	0	0	0	0	0
15:21:21	-101,171	2022,976	10,551	10,4	9,638	5,391	5,973	21,2	962,75	22,825	2022,976	0	204,17	204,17	99,726	0	0	0	0	0	0	0
15:21:21	-76,184	2022,214	10,551	10,4	9,634	5,383	5,962	21,2	962,75	22,825	2022,214	0	204,17	204,17	99,726	0	0	0	0	0	0	0
15:21:21	77,612	2022,99	10,649	10,498	9,633	5,391	5,95	21,2	962,75	22,825	2022,214	0	204,17	204,17	99,726	0	0	0	0	0	0	0
15:21:21	-164,514	2021,345	10,551	10,498	9,629	5,374	5,939	21,2	962,75	22,825	2021,345	0	204,17	204,17	99,726	0	0	0	0	0	0	0
15:21:21	-75,305	2020,592	10,551	10,498	9,625	5,366	5,928	21,2	962,75	22,825	2020,592	0	204,17	204,17	99,726	0	0	0	0	0	0	0
15:21:21	-11,755	2020,474	10,551	10,498	9,624	5,365	5,917	21,2	962,75	22,825	2020,474	0	204,17	204,17	99,726	0	0	0	0	0	0	0
15:21:21	-63,33	2019,841	10,551	10,498	9,621	5,359	5,906	21,2	962,75	22,825	2019,841	0	204,17	204,17	99,726	0	0	0	0	0	0	0
15:21:21	-56,469	2019,276	10,503	10,498	9,62	5,353	5,895	21,2	962,75	22,825	2019,276	0	204,17	204,17	99,726	0	0	0	0	0	0	0
15:21:21	-63,33	2018,643	10,503	10,351	9,616	5,346	5,884	21,2	962,75	22,825	2018,643	0	204,17	204,17	99,726	0	0	0	0	0	0	0
15:21:21	-11,767	2018,525	10,503	10,498	9,616	5,345	5,874	21,2	962,75	22,825	2018,525	0	204,17	204,17	99,726	0	0	0	0	0	0	0
15:21:21	-75,292	2017,772	10,503	10,351	9,611	5,337	5,863	21,2	962,75	22,825	2017,772	0	204,17	204,17	99,726	0	0	0	0	0	0	0
15:21:21	48,193	2018,254	10,649	10,547	9,607	5,342	5,853	21,2	962,75	22,825	2017,773	0	204,17	204,17	99,726	0	0	0	0	0	0	0
15:21:21	-101,342	2017,241	10,698	10,547	9,598	5,332	5,843	21,2	962,75	22,825	2017,241	0	204,17	204,17	99,726	0	0	0	0	0	0	0
15:21:21	-130,529	2015,935	10,649	10,595	9,593	5,318	5,833	21,2	962,75	22,825	2015,935	0	204,17	204,17	99,726	0	0	0	0	0	0	0
15:21:21	-12,854	2015,807	10,649	10,547	9,593	5,317	5,822	21,2	962,75	22,825	2015,807	0	204,17	204,17	99,726	0	0	0	0	0	0	0
15:21:21	-89,331	2014,914	10,551	10,498	9,593	5,308	5,812	21,2	962,75	22,825	2014,914	0	204,17	204,17	99,726	0	0	0	0	0	0	0
15:21:21	-44,653	2014,467	10,503	10,498	9,593	5,303	5,802	21,1	960,86	22,825	2014,467	0	204,17	204,17	99,726	0	0	0	0	0	0	0
15:21:21	-129,76	2013,169	10,356	10,302	9,593	5,29	5,792	21,1	960,86	22,825	2013,169	0	204,17	204,17	99,726	0	0	0	0	0	0	0
15:21:21	0	2013,169	10,356	10,302	9,593	5,29	5,782	21,1	960,86	22,825	2013,169	0	204,17	204,17	99,726	0	0	0	0	0	0	0
15:21:21	16,381	2013,333	10,454	10,351	9,588	5,292	5,773	21,1	960,86	22,825	2013,17	0	204,17	204,17	99,726	0	0	0	0	0	0	0
15:21:21	-160,217	2011,731	10,356	10,302	9,584	5,275	5,763	21,1	960,86	22,825	2011,731	0	204,17	204,17	99,726	0	0	0	0	0	0	0
15:21:21	61,376	2012,345	10,454	10,302	9,583	5,281	5,754	21,1	960,86	22,825	2011,732	0	204,17	204,17	99,726	0	0	0	0	0	0	0
15:21:21	-26,245	2012,082	10,503	10,498	9,579	5,279	5,744	21,1	960,86	22,825	2011,732	0	204,17	204,17	99,726	0	0	0	0	0	0	0
15:21:21	-70,886	2011,373	10,503	10,4	9,575	5,271	5,735	21,1	960,86	22,825	2011,373	0	204,17	204,17	99,726	0	0	0	0	0	0	0
15:21:21	-130,517	2010,068	10,454	10,302	9,57	5,258	5,726	21,1	960,86	22,825	2010,068	0	204,17	204,17	99,726	0	0	0	0	0	0	0
15:21:21	30,761	2010,376	10,503	10,302	9,569	5,261	5,717	21,1	960,86	22,825	2010,069	0	204,17	204,17	99,726	0	0	0	0	0	0	0
15:21:21	-100,598	2009,37	10,454	10,302	9,566	5,251	5,707	21,1	960,86	22,825	2009,37	0	203,31	203,31	99,723	0	0	0	0	0	0	0
15:21:21	30,798	2009,678	10,503	10,4	9,565	5,254	5,699	21,1	960,86	22,825	2009,37	0	203,31	203,31	99,723	0	0	0	0	0	0	0
15:21:21	-39,086	2009,287	10,551	10,351	9,56	5,25	5,69	21,1	960,86	22,825	2009,287	0	203,31	203,31	99,723	0	0	0	0	0	0	0
15:21:21	-114,477	2008,142	10,503	10,351	9,556	5,238	5,681	21,1	960,86	22,825	2008,142	0	203,31	203,31	99,723	0	0	0	0	0	0	0
15:21:21	104,907	2009,191	10,649	10,595	9,555	5,249	5,672	21,1	960,86	22,825	2008,143	0	203,31	203,31	99,723	0	0	0	0	0	0	0
15:21:21	-68,603	2008,505	10,649	10,547	9,551	5,242	5,664	21,1	960,86	22,825	2008,144	0	203,31	203,31	99,723	0	0	0	0	0	0	0
15:21:21	-203,796	2006,467	10,503	10,4	9,547	5,221	5,655	21,1	960,86	22,825	2006,467	0	203,31	203,31	99,723	0	0	0	0	0	0	0
15:21:21	0	2006,467	10,503	10,4	9,547	5,221	5,647	21,1	960,86	22,825	2006,467	0	203,31	203,31	99,723	0	0	0	0	0	0	0
15:21:21	-133,898	2005,128	10,356	10,4	9,547	5,207	5,638	21,1	960,86	22,825	2005,128	0	203,31	203,31	99,723	0	0	0	0	0	0	0
15:21:21	0	2005,128	10,356	10,351	9,547	5,207	5,63	21,1	960,86	22,825	2005,128	0	203,31	203,31	99,723	0	0	0	0	0	0	0
15:21:21	-44,628	2004,682	10,307	10,205	9,547	5,202	5,621	21,1	960,86	22,825	2004,682	0	203,31	203,31	99,723	0	0	0	0	0	0	0
15:21:21	-133,862	2003,343	10,161	10,156	9,547	5,189	5,613	21,1	960,86	22,825	2003,343	0	203,31	203,31	99,723	0	0	0	0	0	0	0
15:21:21	-34,545	2002,998	10,063	10,058	9,55	5,185	5,604	21,1	960,86	22,825	2002,998	0	203,31	203,31	99,723	0	0	0	0	0	0	0
15:21:21	34,545	2003,343	10,161	10,156	9,547	5,189	5,596	21,1	960,86	22,825	2002,998	0	203,31	203,31	99,723	0	0	0	0	0	0	0
15:21:21	-39,074	2002,953	10,21	10,205	9,542	5,185	5,588	21,1	960,86	22,825	2002,953	0	203,31	203,31	99,723	0	0	0	0	0	0	0
15:21:21	-17,553	2002,777	10,356	10,351	9,534	5,183	5,58	21,1	960,86	22,825	2002,777	0	203,31	203,31	99,723	0	0	0	0	0	0	0
15:21:21	5,505	2002,832	10,454	10,4	9,529	5,183	5,572	21,1	960,86	22,825	2002,777	0	203,31	203,31	99,723	0	0	0	0	0	0	0
15:21:21	-37,011	2002,462	10,503	10,498	9,524	5,18	5,565	21,1	960,86	22,825	2002,462	0	203,31	203,31	99,723	0	0	0	0	0	0	0
15:21:21	28,637	2002,748	10,551	10,547	9,523	5,182	5,557	21,1	960,86	22,825	2002,462	0	203,31	203,31	99,723	0	0	0	0	0	0	0
15:21:21	-66,687	2002,082	10,551	10,595	9,519	5,176	5,55	21,1	960,86	22,825	2002,082	0	203,31	203,31	99,723	0	0	0	0	0	0	0
15:21:21	-89,221	2001,189	10,454	10,498	9,519	5,166	5,542	21,1	960,86	22,825	2001,189	0	203,31	203,31	99,723	0	0	0	0	0	0	0
15:21:21	-89,221	2000,297	10,356	10,351	9,519	5,157	5,535	21,1	960,86	22,825	2000,297	0	203,31	203,31	99,723	0	0	0	0	0	0	0
15:21:21	-44,604	1999,851	10,307	10,302	9,519	5,153	5,527	21,1	960,86	22,825	1999,851	0	203,31	203,31	99,723	0	0	0	0	0	0	0
15:21:21	0	1999,851	10,307	10,302	9,519	5,153	5,52	21,1	960,86	22,825	1999,851	0	203,31	203,31	99,723	0	0	0	0	0	0	0
15:21:21	-15,991	1999,691	10,307	10,205	9,519	5,151	5,513	21,1	960,86	22,825	1999,691	0	203,31	203,31	99,723	0	0	0	0	0	0	0
15:21:21	-50,5	1999,186	10,307	10,205	9,516	5,146	5,505	21,1	960,86	22,825	1999,186	0	203,31	203,31	99,723	0	0	0	0	0	0	0
15:21:21	-149,938	1997,687	10,161	10,058	9,515	5,13	5,498	21,1	960,86	22,825	1997,687	0	203,31	203,31	99,723	0	0	0	0	0	0	0
15:21:21	0	1997,687	10,161	10,156	9,515	5,13	5,491	21,1	960,86	22,825	1997,687	0	203,31	203,31	99,723	0	0	0	0	0	0	0
15:21:21	29,626	1997,983	10,21	10,205	9,514	5,133	5,484	21,1	960,86	22,825	1997,687	0	203,31	203,31	99,723	0	0	0	0	0	0	0
15:21:21	-66,467	1997,318	10,21	10,205	9,51	5,126	5,477	21,1	960,86	22,825	1997,318	0	203,31	203,31	99,723	0	0	0	0	0	0	0
15:21:21	-16,186	1997,157	10,21	10,302	9,509	5,125	5,47	21,1	960,86	22,825	1997,157	0	203,31	203,31	99,723	0	0	0	0	0	0	0
15:21:21	-49,377	1996,663	10,21	10,205	9,506	5,12	5,463	21,1	960,86	22,825	1996,663	0	203,31	203,31	99,723	0	0	0	0	0	0	0
15:21:21	-16,027	1996,502	10,21	10,205	9,505	5,118	5,456	21,1	960,86	22,825	1996,502	0	203,31	203,31	99,723	0	0	0	0	0	0	0
15:21:21	89,172	1997,394	10,307	10,156	9,505	5,127	5,45	21,1	960,86	22,825	1996,503	0	203,31	203,31	99,723	0	0	0	0	0	0	0
15:21:21	-66,638	1996,728	10,307	10,302	9,502	5,12	5,443	21,1	960,86	22,825	1996,504	0	203,31	203,31	99,723	0	0	0	0	0	0	0
15:21:21	-16,015	1996,568	10,307	10,205	9,501	5,119	5,437	21,1	960,86	22,825	1996,504	0	203,31	203,31	99,723	0	0	0	0	0	0	0
15:21:21	-89,172	1995,676	10,21	10,205	9,501	5,11	5,431	21,1	960,86	22,825	1995,676	0	203,31	203,31	99,723	0	0	0	0	0	0	0
15:21:21	71,936	1996,395	10,307	10,156	9,5	5,117	5,425	21,1	960,86	22,825	1995,677	0	203,31	203,31	99,723	0	0	0	0	0	0	0
15:21:21	-137,524	1995,02	10,21	10,156	9,497	5,103	5,418	21,1	960,86	22,825	1995,02	0	203,31	203,31	99,723	0	0	0	0	0	0	0
15:21:21	72,119	1995,741	10,307	10,205	9,496	5,11	5,412	21,1	960,86	22,825	1995,021	0	203,31	203,31	99,723	0	0	0	0	0	0	0
15:21:21	0	1995,741	10,307	10,156	9,496	5,11	5,406	21,1	960,86	22,825	1995,022	0	203,31	203,31	99,723	0	0	0	0	0	0	0
15:21:21	-89,16	1994,85	10,21	10,058	9,496	5,101	5,4	21,1	960,86	22,825	1994,85	0	203,31	203,31	99,723	0	0	0	0	0	0	0
15:21:21	0	1994,85	10,21	10,058	9,496	5,101	5,394	21,1	960,86	22,825	1994,85	0	203,31	203,31	99,723	0	0	0	0	0	0	0
15:21:21	-44,567	1994,404	10,161	10,009	9,496	5,096	5,389	21,1	960,86	22,825	1994,404	0	203,31	203,31	99,723	0	0	0	0	0	0	0
15:21:21	0	1994,404	10,161	10,009	9,496	5,096	5,383	21,1	960,86	22,825	1994,404	0	203,31	203,31	99,723	0	0	0	0	0	0	0
15:21:21	0	1994,404	10,161	10,009	9,496	5,096	5,377	21,1	960,86	22,825	1994,404	0	203,31	203,31	99,723	0	0	0	0	0	0	0
15:21:21	-89,135	1993,513	10,063	9,863	9,496	5,087	5,372	21,1	960,86	22,825	1993,513	0	203,31	203,31	99,723	0	0	0	0	0	0	0
15:21:21	-64,379	1992,869	10,063	10,009	9,492	5,081	5,366	21,1	960,86	22,825	1992,869	0	203,31	203,31	99,723	0	0	0	0	0	0	0
15:21:21	116,503	1994,034	10,21	10,058	9,491	5,093	5,36	21,1	960,86	22,825	1992,87	0	203,31	203,31	99,723	0	0	0	0	0	0	0
15:21:21	-44,567	1993,588	10,161	10,009	9,491	5,088	5,355	21,1	960,86	22,825	1992,871	0	203,31	203,31	99,723	0	0	0	0	0	0	0
15:21:21	0	1993,588	10,161	10,058	9,491	5,088	5,35	21,1	960,86	22,825	1992,871	0	203,31	203,31	99,723	0	0	0	0	0	0	0
15:21:21	-89,135	1992,697	10,063	10,009	9,491	5,079	5,345	21,1	960,86	22,825	1992,697	0	203,31	203,31	99,723	0	0	0	0	0	0	0
15:21:21	89,135	1993,588	10,161	10,009	9,491	5,088	5,34	21,1	960,86	22,825	1992,698	0	203,31	203,31	99,723	0	0	0	0	0	0	0
15:21:21	-64,367	1992,945	10,161	10,009	9,488	5,081	5,334	21,1	960,86	22,825	1992,698	0	203,31	203,31	99,723	0	0	0	0	0	0	0
15:21:21	0	1992,945	10,161	10,009	9,488	5,081	5,33	21,1	960,86	22,825	1992,698	0	203,31	203,31	99,723	0	0	0	0	0	0	0
15:21:22	-17,248	1992,772	10,161	10,156	9,487	5,08	5,325	21,1	960,86	22,825	1992,698	0	203,31	203,31	99,723	0	0	0	0	0	0	0
15:21:22	-89,111	1991,881	10,063	10,058	9,487	5,07	5,32	21,1	960,86	22,825	1991,881	0	203,31	203,31	99,723	0	0	0	0	0	0	0
15:21:22	0	1991,881	10,063	9,961	9,487	5,07	5,315	21,1	960,86	22,825	1991,881	0	203,31	203,31	99,723	0	0	0	0	0	0	0
15:21:22	0	1991,881	10,063	9,863	9,487	5,07	5,31	21,1	960,86	22,825	1991,881	0	203,31	203,31	99,723	0	0	0	0	0	0	0
15:21:22	-17,248	1991,708	10,063	9,961	9,486	5,069	5,305	21,1	960,86	22,825	1991,708	0	203,31	203,31	99,723	0	0	0	0	0	0	0
15:21:22	89,111	1992,6	10,161	10,058	9,486	5,078	5,301	21,1	960,86	22,825	1991,709	0	203,31	203,31	99,723	0	0	0	0	0	0	0
15:21:22	-48,168	1992,118	10,161	10,058	9,483	5,073	5,296	21,1	960,86	22,825	1991,71	0	203,31	203,31	99,723	0	0	0	0	0	0	0
15:21:22	44,555	1992,563	10,21	10,205	9,483	5,077	5,292	21,1	960,86	22,825	1991,711	0	203,31	203,31	99,723	0	0	0	0	0	0	0
15:21:22	-44,555	1992,118	10,161	10,009	9,483	5,073	5,288	21,1	960,86	22,825	1991,711	0	203,31	203,31	99,723	0	0	0	0	0	0	0
15:21:22	-133,667	1990,781	10,014	9,814	9,483	5,059	5,283	21,1	960,86	22,825	1990,781	0	203,31	203,31	99,723	0	0	0	0	0	0	0
15:21:22	28,393	1991,065	10,063	9,961	9,482	5,062	5,279	21,1	960,86	22,825	1990,782	0	203,31	203,31	99,723	0	0	0	0	0	0	0
15:21:22	0	1991,065	10,063	10,009	9,482	5,062	5,275	21,1	960,86	22,825	1990,782	0	203,31	203,31	99,723	0	0	0	0	0	0	0
15:21:22	89,111	1991,956	10,161	10,205	9,482	5,071	5,271	21,1	960,86	22,825	1990,783	0	203,31	203,31	99,723	0	0	0	0	0	0	0
15:21:22	-89,111	1991,065	10,063	10,058	9,482	5,062	5,267	21,1	960,86	22,825	1990,783	0	203,31	203,31	99,723	0	0	0	0	0	0	0
15:21:22	-44,543	1990,62	10,014	10,009	9,482	5,057	5,262	21,1	960,86	22,825	1990,62	0	203,31	203,31	99,723	0	0	0	0	0	0	0
15:21:22	-19,787	1990,422	10,063	10,009	9,479	5,055	5,258	21,1	960,86	22,825	1990,422	0	203,31	203,31	99,723	0	0	0	0	0	0	0
15:21:22	-17,248	1990,249	10,063	10,058	9,478	5,054	5,254	21,1	960,86	22,825	1990,249	0	203,31	203,31	99,723	0	0	0	0	0	0	0
15:21:22	24,743	1990,497	10,161	10,058	9,474	5,056	5,25	21,1	960,86	22,825	1990,25	0	203,31	203,31	99,723	0	0	0	0	0	0	0
15:21:22	-17,248	1990,324	10,161	10,009	9,473	5,054	5,247	21,1	960,86	22,825	1990,25	0	203,31	203,31	99,723	0	0	0	0	0	0	0
15:21:22	133,667	1991,661	10,307	10,205	9,473	5,068	5,243	21,1	960,86	22,825	1990,251	0	203,31	203,31	99,723	0	0	0	0	0	0	0
15:21:22	-63,305	1991,028	10,307	10,351	9,469	5,062	5,24	21,1	960,86	22,825	1990,252	0	203,31	203,31	99,723	0	0	0	0	0	0	0
15:21:22	-89,099	1990,137	10,21	10,205	9,469	5,052	5,236	21,1	960,86	22,825	1990,137	0	203,31	203,31	99,723	0	0	0	0	0	0	0
15:21:22	-62,683	1989,51	10,161	10,156	9,468	5,046	5,232	21,1	960,86	22,825	1989,51	0	203,31	203,31	99,723	0	0	0	0	0	0	0
15:21:22	44,555	1989,956	10,21	10,156	9,468	5,051	5,229	21,1	960,86	22,825	1989,511	0	203,31	203,31	99,723	0	0	0	0	0	0	0
15:21:22	-26,428	1989,691	10,161	10,058	9,469	5,048	5,225	21,1	960,86	22,825	1989,511	0	203,31	203,31	99,723	0	0	0	0	0	0	0
15:21:22	-89,086	1988,8	10,063	10,058	9,469	5,039	5,221	21,1	960,86	22,825	1988,8	0	203,31	203,31	99,723	0	0	0	0	0	0	0
15:21:22	-18,115	1988,619	10,063	10,009	9,468	5,037	5,218	21,1	960,86	22,825	1988,619	0	203,31	203,31	99,723	0	0	0	0	0	0	0
15:21:22	-26,416	1988,355	10,014	9,961	9,469	5,034	5,214	21,1	960,86	22,825	1988,355	0	203,31	203,31	99,723	0	0	0	0	0	0	0
15:21:22	26,416	1988,619	10,063	10,058	9,468	5,037	5,211	21,1	960,86	22,825	1988,355	0	203,31	203,31	99,723	0	0	0	0	0	0	0
15:21:22	-89,074	1987,729	9,965	9,814	9,468	5,028	5,207	21,1	960,86	22,825	1987,729	0	203,31	203,31	99,723	0	0	0	0	0	0	0
15:21:22	-17,687	1987,552	10,014	10,009	9,465	5,026	5,204	21,1	960,86	22,825	1987,552	0	203,31	203,31	99,723	0	0	0	0	0	0	0
15:21:22	-18,286	1987,369	10,014	9,961	9,464	5,024	5,2	21,1	960,86	22,825	1987,369	0	203,31	203,31	99,723	0	0	0	0	0	0	0
15:21:22	-18,762	1987,181	10,063	9,961	9,46	5,022	5,197	21,1	960,86	22,825	1987,181	0	203,31	203,31	99,723	0	0	0	0	0	0	0
15:21:22	70,788	1987,889	10,161	9,961	9,459	5,029	5,193	21,1	960,86	22,825	1987,182	0	203,31	203,31	99,723	0	0	0	0	0	0	0
15:21:22	-18,286	1987,706	10,161	10,058	9,458	5,027	5,19	21,1	960,86	22,825	1987,183	0	203,31	203,31	99,723	0	0	0	0	0	0	0
15:21:22	-89,074	1986,815	10,063	9,961	9,458	5,018	5,187	21,1	962,289	22,909	1986,815	0	203,31	203,31	99,723	0	0	0	0	0	0	0
15:21:22	-48,083	1986,335	10,063	9,863	9,455	5,013	5,183	21,1	962,289	22,909	1986,335	0	203,31	203,31	99,723	0	0	0	0	0	0	0
15:21:22	-44,519	1985,889	10,014	9,961	9,455	5,009	5,18	21,1	962,289	22,909	1985,889	0	203,31	203,31	99,723	0	0	0	0	0	0	0
15:21:22	-44,482	1985,445	9,965	9,961	9,455	5,004	5,176	21,1	962,289	22,909	1985,445	0	203,31	203,31	99,723	0	0	0	0	0	0	0
15:21:22	26,22	1985,707	10,014	9,863	9,454	5,007	5,173	21,1	962,289	22,909	1985,445	0	203,31	203,31	99,723	0	0	0	0	0	0	0
15:21:22	0	1985,707	10,014	9,814	9,454	5,007	5,17	21,1	962,289	22,909	1985,445	0	203,31	203,31	99,723	0	0	0	0	0	0	0
15:21:22	44,506	1986,152	10,063	10,009	9,454	5,011	5,167	21,1	962,289	22,909	1985,446	0	203,31	203,31	99,723	0	0	0	0	0	0	0
15:21:22	-44,506	1985,707	10,014	10,009	9,454	5,007	5,164	21,1	962,289	22,909	1985,446	0	203,31	203,31	99,723	0	0	0	0	0	0	0
15:21:22	-115,234	1984,554	9,868	9,961	9,455	4,995	5,16	21,1	962,289	22,909	1984,554	0	203,31	203,31	99,723	0	0	0	0	0	0	0
15:21:22	-114,672	1983,408	9,672	9,619	9,459	4,983	5,157	21,1	962,289	22,909	1983,408	0	203,31	203,31	99,723	0	0	0	0	0	0	0
15:21:22	159,68	1985,005	9,868	9,863	9,458	5	5,154	21,1	962,289	22,909	1983,409	0	203,459	203,459	99,723	0	0	0	0	0	0	0
15:21:22	185,485	1986,859	10,161	10,058	9,453	5,019	5,151	21,1	962,289	22,909	1983,413	0	203,459	203,459	99,723	0	0	0	0	0	0	0
15:21:22	-63,317	1986,226	10,161	10,058	9,45	5,012	5,148	21,1	962,289	22,909	1983,416	0	203,459	203,459	99,723	0	0	0	0	0	0	0
15:21:22	-107,299	1985,153	10,063	9,961	9,449	5,001	5,145	21,1	962,289	22,909	1983,417	0	203,459	203,459	99,723	0	0	0	0	0	0	0
15:21:22	46,118	1985,614	10,161	10,156	9,446	5,006	5,143	21,1	962,289	22,909	1983,419	0	203,459	203,459	99,723	0	0	0	0	0	0	0
15:21:22	-89,001	1984,724	10,063	10,009	9,446	4,997	5,14	21,1	962,289	22,909	1983,421	0	203,459	203,459	99,723	0	0	0	0	0	0	0
15:21:22	176,428	1986,489	10,21	10,058	9,449	5,015	5,137	21,1	962,289	22,909	1983,424	0	203,459	203,459	99,723	0	0	0	0	0	0	0
15:21:22	-44,519	1986,044	10,161	10,205	9,449	5,01	5,135	21,1	962,289	22,909	1983,426	0	203,459	203,459	99,723	0	0	0	0	0	0	0
15:21:22	-178,015	1984,263	9,965	9,814	9,449	4,992	5,132	21,1	962,289	22,909	1983,427	0	203,459	203,459	99,723	0	0	0	0	0	0	0
15:21:22	1,599	1984,279	10,014	9,814	9,446	4,992	5,129	21,1	962,289	22,909	1983,428	0	203,459	203,459	99,723	0	0	0	0	0	0	0
15:21:22	-18,115	1984,098	10,014	9,814	9,445	4,99	5,127	21,1	962,289	22,909	1983,429	0	203,459	203,459	99,723	0	0	0	0	0	0	0
15:21:22	-44,494	1983,653	9,965	9,814	9,445	4,986	5,124	21,1	962,289	22,909	1983,429	0	203,459	203,459	99,723	0	0	0	0	0	0	0
15:21:22	-18,298	1983,47	9,965	9,814	9,444	4,984	5,121	21,1	962,289	22,909	1983,429	0	203,459	203,459	99,723	0	0	0	0	0	0	0
15:21:22	44,506	1983,915	10,014	9,961	9,444	4,988	5,119	21,1	962,289	22,909	1983,429	0	203,459	203,459	99,723	0	0	0	0	0	0	0
15:21:22	-133,471	1982,581	9,868	9,716	9,444	4,975	5,116	21,1	962,289	22,909	1982,581	0	203,459	203,459	99,723	0	0	0	0	0	0	0
15:21:22	0	1982,581	9,868	9,668	9,444	4,975	5,113	21,1	962,289	22,909	1982,581	0	203,459	203,459	99,723	0	0	0	0	0	0	0
15:21:22	-43,945	1982,141	9,868	9,716	9,442	4,97	5,11	21,1	962,289	22,909	1982,141	0	203,459	203,459	99,723	0	0	0	0	0	0	0
15:21:22	132,91	1983,47	9,965	9,814	9,444	4,984	5,108	21,1	962,289	22,909	1982,143	0	203,459	203,459	99,723	0	0	0	0	0	0	0
15:21:22	-43,945	1983,031	9,965	9,814	9,442	4,979	5,105	21,1	962,289	22,909	1982,143	0	203,459	203,459	99,723	0	0	0	0	0	0	0
15:21:22	0	1983,031	9,965	9,863	9,442	4,979	5,103	21,1	962,289	22,909	1982,144	0	203,459	203,459	99,723	0	0	0	0	0	0	0
15:21:22	44,506	1983,476	10,014	10,009	9,442	4,984	5,1	21,1	962,289	22,909	1982,146	0	203,459	203,459	99,723	0	0	0	0	0	0	0
15:21:22	-133,471	1982,141	9,868	9,814	9,442	4,97	5,098	21,1	962,289	22,909	1982,141	0	203,459	203,459	99,723	0	0	0	0	0	0	0
15:21:22	-19,348	1981,948	9,868	9,716	9,441	4,968	5,095	21,1	962,289	22,909	1981,948	0	203,459	203,459	99,723	0	0	0	0	0	0	0
15:21:22	133,483	1983,283	10,014	9,961	9,441	4,982	5,093	21,1	962,289	22,909	1981,949	0	203,459	203,459	99,723	0	0	0	0	0	0	0
15:21:22	-44,506	1982,837	9,965	9,863	9,441	4,977	5,091	21,1	962,289	22,909	1981,95	0	203,459	203,459	99,723	0	0	0	0	0	0	0
15:21:22	44,506	1983,283	10,014	9,863	9,441	4,982	5,089	21,1	962,289	22,909	1981,951	0	203,459	203,459	99,723	0	0	0	0	0	0	0
15:21:22	-44,506	1982,837	9,965	9,863	9,441	4,977	5,086	21,1	962,289	22,909	1981,952	0	203,459	203,459	99,723	0	0	0	0	0	0	0
15:21:22	44,506	1983,283	10,014	10,058	9,441	4,982	5,084	21,1	962,289	22,909	1981,953	0	203,459	203,459	99,723	0	0	0	0	0	0	0
15:21:22	44,494	1983,727	10,063	10,058	9,441	4,986	5,082	21,1	962,289	22,909	1981,955	0	203,459	203,459	99,723	0	0	0	0	0	0	0
15:21:22	-89,001	1982,837	9,965	9,863	9,441	4,977	5,08	21,1	962,289	22,909	1981,956	0	203,459	203,459	99,723	0	0	0	0	0	0	0
15:21:22	44,506	1983,283	10,014	10,058	9,441	4,982	5,078	21,1	962,289	22,909	1981,957	0	203,459	203,459	99,723	0	0	0	0	0	0	0
15:21:22	44,494	1983,727	10,063	10,058	9,441	4,986	5,077	21,1	962,289	22,909	1981,959	0	203,459	203,459	99,723	0	0	0	0	0	0	0
15:21:22	-44,494	1983,283	10,014	9,863	9,441	4,982	5,075	21,1	962,289	22,909	1981,96	0	203,459	203,459	99,723	0	0	0	0	0	0	0
15:21:22	-133,483	1981,948	9,868	9,814	9,441	4,968	5,073	21,1	962,289	22,909	1981,948	0	203,459	203,459	99,723	0	0	0	0	0	0	0
15:21:22	266,967	1984,617	10,161	10,156	9,441	4,996	5,071	21,1	962,289	22,909	1981,95	0	203,459	203,459	99,723	0	0	0	0	0	0	0
15:21:22	-177,99	1982,837	9,965	9,961	9,441	4,977	5,069	21,1	962,289	22,909	1981,951	0	203,459	203,459	99,723	0	0	0	0	0	0	0
15:21:22	44,506	1983,283	10,014	9,863	9,441	4,982	5,068	21,1	962,289	22,909	1981,953	0	203,459	203,459	99,723	0	0	0	0	0	0	0
15:21:22	44,494	1983,727	10,063	10,058	9,441	4,986	5,066	21,1	962,289	22,909	1981,954	0	203,459	203,459	99,723	0	0	0	0	0	0	0
15:21:22	-44,494	1983,283	10,014	9,961	9,441	4,982	5,064	21,1	962,289	22,909	1981,956	0	203,459	203,459	99,723	0	0	0	0	0	0	0
15:21:22	0	1983,283	10,014	9,961	9,441	4,982	5,063	21,1	962,289	22,909	1981,957	0	203,459	203,459	99,723	0	0	0	0	0	0	0
15:21:22	0	1983,283	10,014	10,009	9,441	4,982	5,061	21,1	962,289	22,909	1981,958	0	203,459	203,459	99,723	0	0	0	0	0	0	0
15:21:22	44,494	1983,727	10,063	10,009	9,441	4,986	5,06	21,1	962,289	22,909	1981,96	0	203,459	203,459	99,723	0	0	0	0	0	0	0
15:21:22	-44,494	1983,283	10,014	10,009	9,441	4,982	5,058	21,1	962,289	22,909	1981,961	0	203,459	203,459	99,723	0	0	0	0	0	0	0
15:21:22	0	1983,283	10,014	9,961	9,441	4,982	5,057	21,1	962,289	22,909	1981,963	0	203,459	203,459	99,723	0	0	0	0	0	0	0
15:21:22	-133,483	1981,948	9,868	9,619	9,441	4,968	5,055	21,1	962,289	22,909	1981,948	0	203,459	203,459	99,723	0	0	0	0	0	0	0
15:21:22	88,977	1982,837	9,965	9,863	9,441	4,977	5,053	21,1	962,289	22,909	1981,949	0	203,459	203,459	99,723	0	0	0	0	0	0	0
15:21:22	177,99	1984,617	10,161	10,205	9,441	4,996	5,052	21,1	962,289	22,909	1981,951	0	203,459	203,459	99,723	0	0	0	0	0	0	0
15:21:22	-133,483	1983,283	10,014	10,009	9,441	4,982	5,051	21,1	962,289	22,909	1981,953	0	203,459	203,459	99,723	0	0	0	0	0	0	0
15:21:22	-44,506	1982,837	9,965	9,863	9,441	4,977	5,049	21,1	962,289	22,909	1981,953	0	203,459	203,459	99,723	0	0	0	0	0	0	0
15:21:22	0	1982,837	9,965	9,961	9,441	4,977	5,048	21,1	962,289	22,909	1981,954	0	203,459	203,459	99,723	0	0	0	0	0	0	0
15:21:22	0	1982,837	9,965	9,863	9,441	4,977	5,047	21,1	962,289	22,909	1981,955	0	203,459	203,459	99,723	0	0	0	0	0	0	0
15:21:22	0	1982,837	9,965	9,716	9,441	4,977	5,045	21,1	962,289	22,909	1981,956	0	203,459	203,459	99,723	0	0	0	0	0	0	0
15:21:22	44,506	1983,283	10,014	10,009	9,441	4,982	5,044	21,1	962,289	22,909	1981,957	0	203,459	203,459	99,723	0	0	0	0	0	0	0
15:21:22	-133,483	1981,948	9,868	9,668	9,441	4,968	5,043	21,1	962,289	22,909	1981,948	0	203,459	203,459	99,723	0	0	0	0	0	0	0
15:21:22	88,977	1982,837	9,965	9,863	9,441	4,977	5,041	21,1	962,289	22,909	1981,949	0	203,459	203,459	99,723	0	0	0	0	0	0	0
15:21:23	0	1982,837	9,965	9,961	9,441	4,977	5,04	21,1	962,289	22,909	1981,949	0	203,459	203,459	99,723	0	0	0	0	0	0	0
15:21:23	-88,977	1981,948	9,868	9,814	9,441	4,968	5,039	21,1	962,289	22,909	1981,948	0	203,459	203,459	99,723	0	0	0	0	0	0	0
15:21:23	88,977	1982,837	9,965	9,863	9,441	4,977	5,037	21,1	962,289	22,909	1981,949	0	203,459	203,459	99,723	0	0	0	0	0	0	0
15:21:23	44,506	1983,283	10,014	10,009	9,441	4,982	5,036	21,1	962,289	22,909	1981,95	0	203,459	203,459	99,723	0	0	0	0	0	0	0
15:21:23	0	1983,283	10,014	10,058	9,441	4,982	5,035	21,1	962,289	22,909	1981,951	0	203,459	203,459	99,723	0	0	0	0	0	0	0
15:21:23	-44,506	1982,837	9,965	9,961	9,441	4,977	5,034	21,1	962,289	22,909	1981,952	0	203,459	203,459	99,723	0	0	0	0	0	0	0
15:21:23	0	1982,837	9,965	9,863	9,441	4,977	5,033	21,1	962,289	22,909	1981,953	0	203,459	203,459	99,723	0	0	0	0	0	0	0
15:21:23	44,506	1983,283	10,014	10,009	9,441	4,982	5,032	21,1	962,289	22,909	1981,954	0	203,459	203,459	99,723	0	0	0	0	0	0	0
15:21:23	0	1983,283	10,014	9,961	9,441	4,982	5,031	21,1	962,289	22,909	1981,955	0	203,459	203,459	99,723	0	0	0	0	0	0	0
15:21:23	44,494	1983,727	10,063	10,009	9,441	4,986	5,03	21,1	962,289	22,909	1981,957	0	203,459	203,459	99,723	0	0	0	0	0	0	0
15:21:23	88,989	1984,617	10,161	10,156	9,441	4,996	5,029	21,1	962,289	22,909	1981,96	0	203,459	203,459	99,723	0	0	0	0	0	0	0
15:21:23	-133,483	1983,283	10,014	9,961	9,441	4,982	5,029	21,1	962,289	22,909	1981,961	0	203,459	203,459	99,723	0	0	0	0	0	0	0
15:21:23	0	1983,283	10,014	9,961	9,441	4,982	5,028	21,1	962,289	22,909	1981,963	0	203,459	203,459	99,723	0	0	0	0	0	0	0
15:21:23	44,494	1983,727	10,063	10,009	9,441	4,986	5,027	21,1	962,289	22,909	1981,964	0	203,459	203,459	99,723	0	0	0	0	0	0	0
15:21:23	-44,494	1983,283	10,014	9,961	9,441	4,982	5,026	21,1	962,289	22,909	1981,966	0	203,459	203,459	99,723	0	0	0	0	0	0	0
15:21:23	0	1983,283	10,014	9,863	9,441	4,982	5,025	21,1	962,289	22,909	1981,967	0	203,459	203,459	99,723	0	0	0	0	0	0	0
15:21:23	44,494	1983,727	10,063	10,009	9,441	4,986	5,024	21,1	962,289	22,909	1981,969	0	203,459	203,459	99,723	0	0	0	0	0	0	0
15:21:23	0	1983,727	10,063	10,058	9,441	4,986	5,024	21,1	962,289	22,909	1981,97	0	203,459	203,459	99,723	0	0	0	0	0	0	0
15:21:23	-44,494	1983,283	10,014	10,009	9,441	4,982	5,023	21,1	962,289	22,909	1981,972	0	203,459	203,459	99,723	0	0	0	0	0	0	0
15:21:23	178,002	1985,063	10,21	10,302	9,441	5	5,022	21,1	962,289	22,909	1981,975	0	203,459	203,459	99,723	0	0	0	0	0	0	0
15:21:23	-222,509	1982,837	9,965	9,668	9,441	4,977	5,021	21,1	962,289	22,909	1981,976	0	203,459	203,459	99,723	0	0	0	0	0	0	0
15:21:23	0	1982,837	9,965	9,814	9,441	4,977	5,021	21,1	962,289	22,909	1981,977	0	203,459	203,459	99,723	0	0	0	0	0	0	0
15:21:23	89,001	1983,727	10,063	10,058	9,441	4,986	5,02	21,1	962,289	22,909	1981,979	0	203,459	203,459	99,723	0	0	0	0	0	0	0
15:21:23	-89,001	1982,837	9,965	9,814	9,441	4,977	5,019	21,1	962,289	22,909	1981,979	0	203,459	203,459	99,723	0	0	0	0	0	0	0
15:21:23	0	1982,837	9,965	9,814	9,441	4,977	5,018	21,1	962,289	22,909	1981,98	0	203,459	203,459	99,723	0	0	0	0	0	0	0
15:21:23	89,001	1983,727	10,063	10,058	9,441	4,986	5,018	21,1	962,289	22,909	1981,982	0	203,459	203,459	99,723	0	0	0	0	0	0	0
15:21:23	88,989	1984,617	10,161	10,156	9,441	4,996	5,017	21,1	962,289	22,909	1981,985	0	203,459	203,459	99,723	0	0	0	0	0	0	0
15:21:23	-133,483	1983,283	10,014	9,961	9,441	4,982	5,016	21,1	962,289	22,909	1981,986	0	203,459	203,459	99,723	0	0	0	0	0	0	0
15:21:23	-44,506	1982,837	9,965	9,814	9,441	4,977	5,016	21,1	962,289	22,909	1981,987	0	203,459	203,459	99,723	0	0	0	0	0	0	0
15:21:23	44,506	1983,283	10,014	9,863	9,441	4,982	5,015	21,1	962,289	22,909	1981,988	0	203,459	203,459	99,723	0	0	0	0	0	0	0
15:21:23	-114,135	1982,141	9,868	9,716	9,442	4,97	5,014	21,1	962,289	22,909	1981,988	0	203,459	203,459	99,723	0	0	0	0	0	0	0
15:21:23	17,736	1982,319	9,819	9,716	9,445	4,972	5,013	21,1	962,289	22,909	1981,989	0	203,459	203,459	99,723	0	0	0	0	0	0	0
15:21:23	133,471	1983,653	9,965	9,961	9,445	4,986	5,013	21,1	962,289	22,909	1981,99	0	203,459	203,459	99,723	0	0	0	0	0	0	0
15:21:23	26,757	1983,921	10,063	9,961	9,442	4,988	5,012	21,1	962,289	22,909	1981,992	0	203,459	203,459	99,723	0	0	0	0	0	0	0
15:21:23	-44,494	1983,476	10,014	9,961	9,442	4,984	5,012	21,1	962,289	22,909	1981,994	0	203,459	203,459	99,723	0	0	0	0	0	0	0
15:21:23	-19,335	1983,283	10,014	9,961	9,441	4,982	5,011	21,1	960,86	22,909	1981,995	0	203,459	203,459	99,723	0	0	0	0	0	0	0
15:21:23	155,92	1984,842	10,161	10,058	9,442	4,998	5,011	21,1	960,86	22,909	1981,998	0	203,459	203,459	99,723	0	0	0	0	0	0	0
15:21:23	133,581	1986,178	10,307	10,302	9,442	5,012	5,011	21,1	960,86	22,909	1982,002	0	203,459	203,459	99,723	0	0	0	0	0	0	0
15:21:23	374,096	1989,919	10,649	11,035	9,445	5,05	5,012	21,1	960,86	22,909	1982,01	0	203,459	203,459	99,723	0	0	0	0	0	0	0
15:21:23	276,989	1992,688	10,844	11,523	9,451	5,079	5,013	21,1	960,86	22,909	1982,021	0	203,459	203,459	99,723	0	0	0	0	0	0	0
15:21:23	403,967	1996,728	11,04	12,256	9,464	5,12	5,015	21,1	960,86	22,909	1982,035	0	203,459	203,459	99,723	0	0	0	0	0	0	0
15:21:23	484,143	2001,57	11,284	13,037	9,479	5,17	5,018	21,1	960,86	22,909	1982,055	0	203,459	203,459	99,723	0	0	0	0	0	0	0
15:21:23	408,227	2005,652	11,284	13,379	9,502	5,212	5,022	21,1	960,86	22,909	1982,079	0	203,459	203,459	99,723	0	0	0	0	0	0	0
15:21:23	521,777	2010,87	11,333	13,769	9,529	5,266	5,027	21,1	960,86	22,909	1982,107	0	203,459	203,459	99,723	0	0	0	0	0	0	0
15:21:23	690,832	2017,778	11,479	14,404	9,56	5,337	5,033	21,1	960,86	22,909	1982,143	0	203,459	203,459	99,723	0	0	0	0	0	0	0
15:21:23	526,123	2023,039	11,528	14,599	9,588	5,392	5,04	21,1	960,86	22,909	1982,184	0	203,004	203,004	99,722	0	0	0	0	0	0	0
15:21:23	996,899	2033,008	12,065	15,527	9,616	5,494	5,049	21,1	960,86	22,909	1982,235	0	203,004	203,004	99,722	0	0	0	0	0	0	0
15:21:23	656,274	2039,571	12,163	15,82	9,649	5,562	5,059	21,1	960,86	22,909	1982,292	0	203,004	203,004	99,722	0	0	0	0	0	0	0
15:21:23	726,171	2046,833	12,309	16,064	9,682	5,637	5,07	21,1	960,86	22,909	1982,357	0	203,004	203,004	99,722	0	0	0	0	0	0	0
15:21:23	792,089	2054,753	12,456	16,308	9,719	5,719	5,083	21,1	960,86	22,909	1982,429	0	203,004	203,004	99,722	0	0	0	0	0	0	0
15:21:23	681,64	2061,57	12,553	17,041	9,753	5,789	5,097	21,1	960,86	22,909	1982,508	0	203,004	203,004	99,722	0	0	0	0	0	0	0
15:21:23	674,414	2068,314	12,553	16,552	9,791	5,858	5,112	21,1	960,86	22,909	1982,594	0	203,004	203,004	99,722	0	0	0	0	0	0	0
15:21:23	671,801	2075,032	12,456	17,187	9,834	5,928	5,128	21,1	960,86	22,909	1982,686	0	203,004	203,004	99,722	0	0	0	0	0	0	0
15:21:23	669,335	2081,725	12,358	16,845	9,878	5,997	5,145	21,1	960,86	22,909	1982,786	0	203,004	203,004	99,722	0	0	0	0	0	0	0
15:21:23	775,219	2089,478	12,553	17,187	9,911	6,077	5,163	21,1	960,86	22,909	1982,892	0	203,004	203,004	99,722	0	0	0	0	0	0	0
15:21:23	812,133	2097,599	12,7	16,894	9,95	6,16	5,183	21,1	960,86	22,909	1983,007	0	203,004	203,004	99,722	0	0	0	0	0	0	0
15:21:23	548,754	2103,087	12,651	17,236	9,983	6,217	5,203	21,1	960,86	22,909	1983,127	0	203,004	203,004	99,722	0	0	0	0	0	0	0
15:21:23	985,986	2112,946	12,993	17,285	10,021	6,319	5,225	21,1	960,86	22,909	1983,257	0	203,004	203,004	99,722	0	0	0	0	0	0	0
15:21:23	503,662	2117,983	12,993	16,894	10,05	6,37	5,247	21,1	960,86	22,909	1983,392	0	203,004	203,004	99,722	0	0	0	0	0	0	0
15:21:23	1038,574	2128,369	13,481	17,383	10,083	6,478	5,271	21,1	960,86	22,909	1983,537	0	203,004	203,004	99,722	0	0	0	0	0	0	0
15:21:23	445,507	2132,824	13,335	17,041	10,116	6,523	5,296	21,1	960,86	22,909	1983,686	0	203,004	203,004	99,722	0	0	0	0	0	0	0
15:21:23	756,616	2140,39	13,53	17,431	10,149	6,601	5,321	21,1	960,86	22,909	1983,843	0	203,004	203,004	99,722	0	0	0	0	0	0	0
15:21:23	566,113	2146,051	13,432	16,845	10,186	6,66	5,348	21,1	960,86	22,909	1984,005	0	203,004	203,004	99,722	0	0	0	0	0	0	0
15:21:23	747,094	2153,522	13,628	17,236	10,218	6,737	5,375	21,1	960,86	22,909	1984,174	0	203,004	203,004	99,722	0	0	0	0	0	0	0
15:21:23	767,407	2161,196	13,921	17,383	10,246	6,816	5,403	21,1	960,86	22,909	1984,352	0	203,004	203,004	99,722	0	0	0	0	0	0	0
15:21:23	601,391	2167,21	13,969	17,187	10,277	6,878	5,432	21,1	960,86	22,909	1984,535	0	203,004	203,004	99,722	0	0	0	0	0	0	0
15:21:23	887,475	2176,085	14,409	16,943	10,304	6,969	5,462	21,1	960,86	22,909	1984,726	0	203,004	203,004	99,722	0	0	0	0	0	0	0
15:21:23	635,107	2182,436	14,604	17,578	10,33	7,035	5,493	21,1	960,86	22,909	1984,924	0	203,004	203,004	99,722	0	0	0	0	0	0	0
15:21:23	739,77	2189,834	14,897	17,627	10,356	7,111	5,525	21,1	960,86	22,909	1985,129	0	203,004	203,004	99,722	0	0	0	0	0	0	0
15:21:23	756,713	2197,401	15,239	18,115	10,381	7,189	5,557	21,1	960,86	22,909	1985,341	0	203,004	203,004	99,722	0	0	0	0	0	0	0
15:21:23	584,375	2203,244	15,434	18,115	10,404	7,249	5,591	21,1	960,86	22,909	1985,559	0	203,004	203,004	99,722	0	0	0	0	0	0	0
15:21:23	538,354	2208,628	15,434	18,164	10,434	7,305	5,624	21,1	960,86	22,909	1985,782	0	203,004	203,004	99,722	0	0	0	0	0	0	0
15:21:23	374,78	2212,376	15,239	17,92	10,466	7,344	5,658	21,1	960,86	22,909	1986,009	0	203,004	203,004	99,722	0	0	0	0	0	0	0
15:21:23	528,002	2217,656	15,288	17,578	10,493	7,398	5,692	21,1	960,86	22,909	1986,24	0	203,004	203,004	99,722	0	0	0	0	0	0	0
15:21:23	625,244	2223,908	15,434	17,969	10,521	7,462	5,727	21,1	960,86	22,909	1986,478	0	203,004	203,004	99,722	0	0	0	0	0	0	0
15:21:23	538,964	2229,298	15,483	18,115	10,549	7,518	5,762	21,1	960,86	22,909	1986,721	0	203,004	203,004	99,722	0	0	0	0	0	0	0
15:21:23	575,219	2235,05	15,581	17,822	10,576	7,577	5,797	21,1	960,86	22,909	1986,969	0	203,004	203,004	99,722	0	0	0	0	0	0	0
15:21:23	652,124	2241,571	15,776	18,066	10,603	7,645	5,834	21,1	960,86	22,909	1987,224	0	203,004	203,004	99,722	0	0	0	0	0	0	0
15:21:23	414,575	2245,717	15,776	17,969	10,626	7,687	5,87	21,1	960,86	22,909	1987,482	0	203,004	203,004	99,722	0	0	0	0	0	0	0
15:21:23	492,407	2250,641	15,874	18,164	10,649	7,738	5,907	21,1	960,86	22,909	1987,745	0	203,004	203,004	99,722	0	0	0	0	0	0	0
15:21:23	560,498	2256,246	16,118	18,164	10,667	7,796	5,944	21,1	960,86	22,909	1988,014	0	203,004	203,004	99,722	0	0	0	0	0	0	0
15:21:23	631,005	2262,556	16,362	18,701	10,69	7,861	5,981	21,1	960,86	22,909	1988,288	0	203,004	203,004	99,722	0	0	0	0	0	0	0
15:21:23	522,387	2267,78	16,557	18,603	10,709	7,915	6,019	21,1	960,86	22,909	1988,568	0	203,004	203,004	99,722	0	0	0	0	0	0	0
15:21:23	469,653	2272,477	16,606	18,701	10,733	7,963	6,057	21,1	960,86	22,909	1988,851	0	203,004	203,004	99,722	0	0	0	0	0	0	0
15:21:23	366,479	2276,141	16,557	18,457	10,756	8,001	6,095	21,1	960,86	22,909	1989,139	0	203,004	203,004	99,722	0	0	0	0	0	0	0
15:21:23	463,134	2280,773	16,606	18,31	10,78	8,049	6,134	21,1	960,86	22,909	1989,43	0	203,004	203,004	99,722	0	0	0	0	0	0	0
15:21:23	641,455	2287,187	16,85	18,945	10,803	8,115	6,173	21,1	960,86	22,909	1989,728	0	203,004	203,004	99,722	0	0	0	0	0	0	0
15:21:23	459,13	2291,779	16,899	18,799	10,826	8,162	6,212	21,1	960,86	22,909	1990,03	0	203,004	203,004	99,722	0	0	0	0	0	0	0
15:21:23	333,935	2295,118	16,899	18,359	10,845	8,197	6,251	21,1	960,86	22,909	1990,335	0	203,004	203,004	99,722	0	0	0	0	0	0	0
15:21:23	609,448	2301,213	17,192	18,701	10,864	8,259	6,29	21,1	960,86	22,909	1990,646	0	203,004	203,004	99,722	0	0	0	0	0	0	0
15:21:23	431,542	2305,528	17,387	18,799	10,878	8,304	6,329	21,1	960,86	22,909	1990,961	0	203,004	203,004	99,722	0	0	0	0	0	0	0
15:21:23	473,071	2310,259	17,534	18,847	10,897	8,353	6,369	21,1	960,86	22,909	1991,281	0	203,004	203,004	99,722	0	0	0	0	0	0	0
15:21:23	241,43	2312,673	17,436	19,043	10,916	8,378	6,408	21,1	960,86	22,909	1991,602	0	203,004	203,004	99,722	0	0	0	0	0	0	0
15:21:23	334,155	2316,015	17,436	18,799	10,934	8,412	6,448	21,1	960,86	22,909	1991,926	0	203,004	203,004	99,722	0	0	0	0	0	0	0
15:21:23	473,266	2320,747	17,583	18,799	10,953	8,461	6,487	21,1	960,86	22,909	1992,255	0	203,004	203,004	99,722	0	0	0	0	0	0	0
15:21:23	288,818	2323,635	17,534	18,701	10,972	8,491	6,527	21,1	960,86	22,909	1992,587	0	203,004	203,004	99,722	0	0	0	0	0	0	0
15:21:23	241,333	2326,049	17,436	18,603	10,991	8,515	6,566	21,1	960,86	22,909	1992,92	0	203,004	203,004	99,722	0	0	0	0	0	0	0
15:21:23	563,11	2331,68	17,68	18,799	11,01	8,574	6,605	21,1	960,86	22,909	1993,259	0	203,004	203,004	99,722	0	0	0	0	0	0	0
15:21:23	377,465	2335,454	17,729	18,945	11,028	8,612	6,644	21,1	960,86	22,909	1993,601	0	203,004	203,004	99,722	0	0	0	0	0	0	0
15:21:23	390,38	2339,358	17,876	19,14	11,043	8,653	6,684	21,1	960,86	22,909	1993,947	0	203,004	203,004	99,722	0	0	0	0	0	0	0
15:21:24	436,987	2343,728	18,071	19,043	11,057	8,698	6,723	21,1	960,86	22,909	1994,297	0	203,004	203,004	99,722	0	0	0	0	0	0	0
15:21:24	386,206	2347,59	18,218	19,043	11,071	8,738	6,763	21,1	960,86	22,909	1994,65	0	203,004	203,004	99,722	0	0	0	0	0	0	0
15:21:24	262,939	2350,22	18,218	19,043	11,085	8,765	6,802	21,1	960,86	22,909	1995,006	0	203,004	203,004	99,722	0	0	0	0	0	0	0
15:21:24	464,501	2354,865	18,364	19,238	11,104	8,813	6,841	21,1	960,86	22,909	1995,366	0	203,004	203,004	99,722	0	0	0	0	0	0	0
15:21:24	211,962	2356,984	18,315	19,189	11,118	8,834	6,88	21,1	960,86	22,909	1995,727	0	203,004	203,004	99,722	0	0	0	0	0	0	0
15:21:24	293,432	2359,919	18,364	19,336	11,132	8,865	6,919	21,1	960,86	22,909	1996,091	0	203,004	203,004	99,722	0	0	0	0	0	0	0
15:21:24	380,029	2363,719	18,413	19,385	11,151	8,904	6,958	21,1	960,86	22,909	1996,459	0	203,004	203,004	99,722	0	0	0	0	0	0	0
15:21:24	252,124	2366,24	18,413	19,238	11,165	8,93	6,997	21,1	960,86	22,909	1996,829	0	203,004	203,004	99,722	0	0	0	0	0	0	0
15:21:24	332,519	2369,565	18,511	19,14	11,179	8,964	7,035	21,1	960,86	22,909	1997,202	0	203,004	203,004	99,722	0	0	0	0	0	0	0
15:21:24	453,125	2374,097	18,804	19,531	11,189	9,011	7,074	21,1	960,86	22,909	1997,579	0	203,004	203,004	99,722	0	0	0	0	0	0	0
15:21:24	266,723	2376,764	18,901	19,385	11,198	9,038	7,113	21,1	960,86	22,909	1997,958	0	203,004	203,004	99,722	0	0	0	0	0	0	0
15:21:24	325,17	2380,015	18,999	19,531	11,211	9,072	7,151	21,1	960,86	22,909	1998,34	0	203,004	203,004	99,722	0	0	0	0	0	0	0
15:21:24	298,291	2382,998	19,145	19,678	11,22	9,103	7,189	21,1	960,86	22,909	1998,724	0	203,004	203,004	99,722	0	0	0	0	0	0	0
15:21:24	215,673	2385,155	19,194	19,58	11,23	9,125	7,227	21,1	960,86	22,909	1999,111	0	203,004	203,004	99,722	0	0	0	0	0	0	0
15:21:24	318,896	2388,344	19,292	19,726	11,243	9,158	7,265	21,1	960,86	22,909	1999,5	0	203,004	203,004	99,722	0	0	0	0	0	0	0
15:21:24	260,424	2390,948	19,389	19,726	11,252	9,185	7,303	21,1	960,86	22,909	1999,892	0	203,004	203,004	99,722	0	0	0	0	0	0	0
15:21:24	74,34	2391,692	19,292	19,482	11,261	9,192	7,34	21,1	960,86	22,909	2000,283	0	203,004	203,004	99,722	0	0	0	0	0	0	0
15:21:24	181,933	2393,511	19,292	19,678	11,272	9,211	7,377	21,1	960,86	22,909	2000,677	0	203,004	203,004	99,722	0	0	0	0	0	0	0
15:21:24	232,861	2395,84	19,292	19,58	11,285	9,235	7,413	21,1	960,86	22,909	2001,072	0	203,004	203,004	99,722	0	0	0	0	0	0	0
15:21:24	242,163	2398,261	19,389	19,726	11,293	9,26	7,449	21,1	960,86	22,909	2001,469	0	203,004	203,004	99,722	0	0	0	0	0	0	0
15:21:24	191,137	2400,173	19,487	19,726	11,299	9,28	7,485	21,1	960,86	22,909	2001,868	0	203,004	203,004	99,722	0	0	0	0	0	0	0
15:21:24	206,518	2402,238	19,634	19,824	11,302	9,301	7,521	21,1	960,86	22,909	2002,268	0	203,004	203,004	99,722	0	0	0	0	0	0	0
15:21:24	240,38	2404,642	19,78	19,824	11,308	9,326	7,556	21,1	960,86	22,909	2002,671	0	203,004	203,004	99,722	0	0	0	0	0	0	0
15:21:24	52,612	2405,168	19,682	19,873	11,316	9,331	7,591	21,1	960,86	22,909	2003,073	0	203,004	203,004	99,722	0	0	0	0	0	0	0
15:21:24	239,111	2407,559	19,829	20,068	11,322	9,356	7,625	21,1	960,86	22,909	2003,477	0	203,004	203,004	99,722	0	0	0	0	0	0	0
15:21:24	-59,277	2406,966	19,682	19,824	11,326	9,35	7,659	21,1	960,86	22,909	2003,881	0	203,004	203,004	99,722	0	0	0	0	0	0	0
15:21:24	221,948	2409,186	19,829	19,873	11,331	9,373	7,693	21,1	960,86	22,909	2004,286	0	203,004	203,004	99,722	0	0	0	0	0	0	0
15:21:24	223,095	2411,417	19,975	20,215	11,336	9,396	7,726	21,1	960,86	22,909	2004,693	0	203,004	203,004	99,722	0	0	0	0	0	0	0
15:21:24	31,958	2411,736	19,878	20,068	11,343	9,399	7,759	21,1	960,86	22,909	2005,1	0	203,004	203,004	99,722	0	0	0	0	0	0	0
15:21:24	52,734	2412,264	19,829	19,873	11,348	9,404	7,791	21,1	960,86	22,909	2005,507	0	203,004	203,004	99,722	0	0	0	0	0	0	0
15:21:24	62,841	2412,892	19,829	19,726	11,352	9,411	7,823	21,1	960,86	22,909	2005,915	0	203,004	203,004	99,722	0	0	0	0	0	0	0
15:21:24	-9,936	2412,793	19,78	19,58	11,354	9,41	7,854	21,1	960,86	22,909	2006,322	0	203,004	203,004	99,722	0	0	0	0	0	0	0
15:21:24	156,665	2414,359	19,878	20,019	11,357	9,426	7,885	21,1	960,86	22,909	2006,73	0	203,004	203,004	99,722	0	0	0	0	0	0	0
15:21:24	220,825	2416,567	20,024	20,068	11,362	9,449	7,916	21,1	960,86	22,909	2007,14	0	203,004	203,004	99,722	0	0	0	0	0	0	0
15:21:24	-60,449	2415,963	19,878	19,873	11,366	9,442	7,946	21,1	960,86	22,909	2007,549	0	203,004	203,004	99,722	0	0	0	0	0	0	0
15:21:24	14,892	2416,112	19,829	19,726	11,37	9,444	7,975	21,2	962,289	22,825	2007,957	0	203,004	203,004	99,722	0	0	0	0	0	0	0
15:21:24	133,447	2417,446	19,975	20,019	11,37	9,458	8,004	21,2	962,289	22,825	2008,367	0	203,004	203,004	99,722	0	0	0	0	0	0	0
15:21:24	66,455	2418,111	20,024	20,166	11,371	9,465	8,033	21,2	962,289	22,825	2008,776	0	203,004	203,004	99,722	0	0	0	0	0	0	0
15:21:24	14,868	2418,26	19,975	19,873	11,375	9,466	8,061	21,2	962,289	22,825	2009,186	0	203,004	203,004	99,722	0	0	0	0	0	0	0
15:21:24	65,209	2418,912	20,024	19,922	11,376	9,473	8,088	21,2	962,289	22,825	2009,596	0	203,004	203,004	99,722	0	0	0	0	0	0	0
15:21:24	42,285	2419,335	20,024	20,019	11,378	9,477	8,116	21,2	962,289	22,825	2010,005	0	203,004	203,004	99,722	0	0	0	0	0	0	0
15:21:24	19,531	2419,53	20,024	19,922	11,379	9,479	8,142	21,2	962,289	22,825	2010,415	0	203,004	203,004	99,722	0	0	0	0	0	0	0
15:21:24	154,614	2421,076	20,122	20,215	11,382	9,495	8,169	21,2	962,289	22,825	2010,826	0	203,004	203,004	99,722	0	0	0	0	0	0	0
15:21:24	-215,063	2418,925	19,878	19,922	11,384	9,473	8,195	21,2	962,289	22,825	2011,234	0	203,004	203,004	99,722	0	0	0	0	0	0	0
15:21:24	61,791	2419,543	19,878	19,873	11,387	9,479	8,22	21,2	962,289	22,825	2011,642	0	203,004	203,004	99,722	0	0	0	0	0	0	0
15:21:24	93,847	2420,482	19,975	20,019	11,387	9,489	8,245	21,2	962,289	22,825	2012,051	0	204,838	204,838	99,729	0	0	0	0	0	0	0
15:21:24	-140,771	2419,074	19,829	19,726	11,387	9,474	8,269	21,2	962,289	22,825	2012,458	0	204,838	204,838	99,729	0	0	0	0	0	0	0
15:21:24	4,638	2419,12	19,878	19,678	11,385	9,475	8,292	21,2	962,289	22,825	2012,865	0	204,838	204,838	99,729	0	0	0	0	0	0	0
15:21:24	234,619	2421,467	20,122	20,019	11,385	9,499	8,316	21,2	962,289	22,825	2013,273	0	204,838	204,838	99,729	0	0	0	0	0	0	0
15:21:24	42,285	2421,89	20,122	20,068	11,387	9,504	8,339	21,2	962,289	22,825	2013,682	0	204,838	204,838	99,729	0	0	0	0	0	0	0
15:21:24	-215,063	2419,739	19,878	19,678	11,388	9,481	8,362	21,2	962,289	22,825	2014,088	0	204,838	204,838	99,729	0	0	0	0	0	0	0
15:21:24	0	2419,739	19,878	19,58	11,388	9,481	8,384	21,2	962,289	22,825	2014,494	0	204,838	204,838	99,729	0	0	0	0	0	0	0
15:21:24	140,747	2421,146	20,024	20,019	11,388	9,496	8,405	21,2	962,289	22,825	2014,9	0	204,838	204,838	99,729	0	0	0	0	0	0	0
15:21:24	140,771	2422,554	20,171	20,166	11,388	9,51	8,427	21,2	962,289	22,825	2015,308	0	204,838	204,838	99,729	0	0	0	0	0	0	0
15:21:24	-308,911	2419,465	19,829	19,726	11,389	9,479	8,448	21,2	962,289	22,825	2015,712	0	204,838	204,838	99,729	0	0	0	0	0	0	0
15:21:24	27,392	2419,739	19,878	19,824	11,388	9,481	8,468	21,2	962,289	22,825	2016,116	0	204,838	204,838	99,729	0	0	0	0	0	0	0
15:21:24	93,823	2420,677	19,975	19,873	11,388	9,491	8,488	21,2	962,289	22,825	2016,521	0	204,838	204,838	99,729	0	0	0	0	0	0	0
15:21:24	-93,823	2419,739	19,878	20,019	11,388	9,481	8,508	21,2	962,289	22,825	2016,924	0	204,838	204,838	99,729	0	0	0	0	0	0	0
15:21:24	140,747	2421,146	20,024	20,166	11,388	9,496	8,527	21,2	962,289	22,825	2017,328	0	204,838	204,838	99,729	0	0	0	0	0	0	0
15:21:24	-347,924	2417,667	19,682	19,58	11,387	9,46	8,545	21,2	962,289	22,825	2017,728	0	204,838	204,838	99,729	0	0	0	0	0	0	0
15:21:24	187,622	2419,543	19,878	19,873	11,387	9,479	8,564	21,2	962,289	22,825	2018,13	0	204,838	204,838	99,729	0	0	0	0	0	0	0
15:21:24	0	2419,543	19,878	19,873	11,387	9,479	8,582	21,2	962,289	22,825	2018,531	0	204,838	204,838	99,729	0	0	0	0	0	0	0
15:21:24	-42,285	2419,12	19,878	19,824	11,385	9,475	8,599	21,2	962,289	22,825	2018,932	0	204,838	204,838	99,729	0	0	0	0	0	0	0
15:21:24	-4,638	2419,074	19,829	19,726	11,387	9,474	8,616	21,2	962,289	22,825	2019,332	0	204,838	204,838	99,729	0	0	0	0	0	0	0
15:21:24	140,771	2420,482	19,975	20,019	11,387	9,489	8,633	21,2	962,289	22,825	2019,733	0	204,838	204,838	99,729	0	0	0	0	0	0	0
15:21:24	0	2420,482	19,975	20,019	11,387	9,489	8,65	21,2	962,289	22,825	2020,134	0	204,838	204,838	99,729	0	0	0	0	0	0	0
15:21:24	-187,67	2418,605	19,78	19,531	11,387	9,47	8,666	21,2	962,289	22,825	2020,533	0	204,838	204,838	99,729	0	0	0	0	0	0	0
15:21:24	93,823	2419,543	19,878	19,873	11,387	9,479	8,682	21,2	962,289	22,825	2020,931	0	204,838	204,838	99,729	0	0	0	0	0	0	0
15:21:24	-46,923	2419,074	19,829	19,824	11,387	9,474	8,698	21,2	962,289	22,825	2021,33	0	204,838	204,838	99,729	0	0	0	0	0	0	0
15:21:24	4,638	2419,12	19,878	19,873	11,385	9,475	8,713	21,2	962,289	22,825	2021,727	0	204,838	204,838	99,729	0	0	0	0	0	0	0
15:21:24	74,316	2419,864	19,975	19,922	11,384	9,483	8,728	21,2	962,289	22,825	2022,126	0	204,838	204,838	99,729	0	0	0	0	0	0	0
15:21:24	19,531	2420,059	19,975	19,922	11,385	9,485	8,743	21,2	962,289	22,825	2022,523	0	204,838	204,838	99,729	0	0	0	0	0	0	0
15:21:24	-98,486	2419,074	19,829	19,726	11,387	9,474	8,757	21,2	962,289	22,825	2022,92	0	204,838	204,838	99,729	0	0	0	0	0	0	0
15:21:24	-46,899	2418,605	19,78	19,726	11,387	9,47	8,771	21,2	962,289	22,825	2023,316	0	204,838	204,838	99,729	0	0	0	0	0	0	0
15:21:24	-42,26	2418,182	19,78	19,58	11,385	9,465	8,785	21,2	962,289	22,825	2023,711	0	204,838	204,838	99,729	0	0	0	0	0	0	0
15:21:24	93,798	2419,12	19,878	19,824	11,385	9,475	8,798	21,2	962,289	22,825	2024,106	0	204,838	204,838	99,729	0	0	0	0	0	0	0
15:21:24	93,847	2420,059	19,975	20,068	11,385	9,485	8,812	21,2	962,289	22,825	2024,502	0	204,838	204,838	99,729	0	0	0	0	0	0	0
15:21:24	42,285	2420,482	19,975	19,922	11,387	9,489	8,825	21,2	962,289	22,825	2024,898	0	204,838	204,838	99,729	0	0	0	0	0	0	0
15:21:24	-187,67	2418,605	19,78	19,678	11,387	9,47	8,838	21,2	962,289	22,825	2025,292	0	204,838	204,838	99,729	0	0	0	0	0	0	0
15:21:24	93,823	2419,543	19,878	20,019	11,387	9,479	8,85	21,2	962,289	22,825	2025,686	0	204,838	204,838	99,729	0	0	0	0	0	0	0
15:21:24	113,378	2420,677	19,975	20,068	11,388	9,491	8,863	21,2	962,289	22,825	2026,081	0	204,838	204,838	99,729	0	0	0	0	0	0	0
15:21:24	-93,823	2419,739	19,878	19,824	11,388	9,481	8,875	21,2	962,289	22,825	2026,475	0	204,838	204,838	99,729	0	0	0	0	0	0	0
15:21:24	-93,847	2418,8	19,78	19,58	11,388	9,472	8,887	21,2	962,289	22,825	2026,867	0	204,838	204,838	99,729	0	0	0	0	0	0	0
15:21:24	168,139	2420,482	19,975	19,922	11,387	9,489	8,898	21,2	962,289	22,825	2027,261	0	204,838	204,838	99,729	0	0	0	0	0	0	0
15:21:24	0	2420,482	19,975	19,922	11,387	9,489	8,91	21,2	962,289	22,825	2027,654	0	204,838	204,838	99,729	0	0	0	0	0	0	0
15:21:24	-93,847	2419,543	19,878	19,922	11,387	9,479	8,921	21,2	962,289	22,825	2028,046	0	204,838	204,838	99,729	0	0	0	0	0	0	0
15:21:24	93,847	2420,482	19,975	20,019	11,387	9,489	8,932	21,2	962,289	22,825	2028,438	0	204,838	204,838	99,729	0	0	0	0	0	0	0
15:21:24	-168,139	2418,8	19,78	19,531	11,388	9,472	8,943	21,2	962,289	22,825	2028,829	0	204,838	204,838	99,729	0	0	0	0	0	0	0
15:21:24	46,923	2419,27	19,829	19,678	11,388	9,477	8,953	21,2	962,289	22,825	2029,219	0	204,838	204,838	99,729	0	0	0	0	0	0	0
15:21:24	140,747	2420,677	19,975	20,068	11,388	9,491	8,964	21,2	962,289	22,825	2029,61	0	204,838	204,838	99,729	0	0	0	0	0	0	0
15:21:24	-93,823	2419,739	19,878	19,824	11,388	9,481	8,974	21,2	962,289	22,825	2030	0	204,838	204,838	99,729	0	0	0	0	0	0	0
15:21:24	93,823	2420,677	19,975	20,068	11,388	9,491	8,984	21,2	962,289	22,825	2030,391	0	204,838	204,838	99,729	0	0	0	0	0	0	0
15:21:24	-93,823	2419,739	19,878	19,873	11,388	9,481	8,994	21,2	962,289	22,825	2030,78	0	204,838	204,838	99,729	0	0	0	0	0	0	0
15:21:24	0	2419,739	19,878	19,824	11,388	9,481	9,003	21,2	962,289	22,825	2031,169	0	204,838	204,838	99,729	0	0	0	0	0	0	0
15:21:24	-66,479	2419,074	19,829	19,726	11,387	9,474	9,013	21,2	962,289	22,825	2031,557	0	204,838	204,838	99,729	0	0	0	0	0	0	0
15:21:24	66,479	2419,739	19,878	19,922	11,388	9,481	9,022	21,2	962,289	22,825	2031,946	0	204,838	204,838	99,729	0	0	0	0	0	0	0
15:21:24	-93,847	2418,8	19,78	19,824	11,388	9,472	9,031	21,2	962,289	22,825	2032,332	0	204,838	204,838	99,729	0	0	0	0	0	0	0
15:21:24	187,67	2420,677	19,975	19,922	11,388	9,491	9,04	21,2	962,289	22,825	2032,721	0	204,838	204,838	99,729	0	0	0	0	0	0	0
15:21:24	-207,202	2418,605	19,78	19,58	11,387	9,47	9,048	21,2	962,289	22,825	2033,107	0	204,838	204,838	99,729	0	0	0	0	0	0	0
15:21:24	46,899	2419,074	19,829	19,726	11,387	9,474	9,057	21,2	962,289	22,825	2033,493	0	204,838	204,838	99,729	0	0	0	0	0	0	0
15:21:25	46,923	2419,543	19,878	19,726	11,387	9,479	9,065	21,2	962,289	22,825	2033,879	0	204,838	204,838	99,729	0	0	0	0	0	0	0
15:21:25	-46,923	2419,074	19,829	19,678	11,387	9,474	9,073	21,2	962,289	22,825	2034,264	0	204,838	204,838	99,729	0	0	0	0	0	0	0
15:21:25	-46,899	2418,605	19,78	19,58	11,387	9,47	9,081	21,2	962,289	22,825	2034,648	0	204,838	204,838	99,729	0	0	0	0	0	0	0
15:21:25	93,823	2419,543	19,878	19,873	11,387	9,479	9,088	21,2	962,289	22,825	2035,033	0	204,838	204,838	99,729	0	0	0	0	0	0	0
15:21:25	19,555	2419,739	19,878	19,922	11,388	9,481	9,096	21,2	962,289	22,825	2035,418	0	204,838	204,838	99,729	0	0	0	0	0	0	0
15:21:25	12,573	2419,865	19,829	19,922	11,391	9,483	9,104	21,2	962,289	22,825	2035,802	0	204,838	204,838	99,729	0	0	0	0	0	0	0
15:21:25	0	2419,865	19,829	19,726	11,391	9,483	9,111	21,2	962,289	22,825	2036,186	0	204,838	204,838	99,729	0	0	0	0	0	0	0
15:21:25	-39,965	2419,465	19,829	19,678	11,389	9,479	9,118	21,2	962,289	22,825	2036,57	0	204,838	204,838	99,729	0	0	0	0	0	0	0
15:21:25	-19,531	2419,27	19,829	19,678	11,388	9,477	9,125	21,2	962,289	22,825	2036,952	0	204,838	204,838	99,729	0	0	0	0	0	0	0
15:21:25	187,67	2421,146	20,024	19,922	11,388	9,496	9,133	21,2	962,289	22,825	2037,336	0	204,838	204,838	99,729	0	0	0	0	0	0	0
15:21:25	-140,747	2419,739	19,878	19,873	11,388	9,481	9,14	21,2	962,289	22,825	2037,719	0	204,838	204,838	99,729	0	0	0	0	0	0	0
15:21:25	0	2419,739	19,878	19,726	11,388	9,481	9,146	21,2	962,289	22,825	2038,101	0	204,838	204,838	99,729	0	0	0	0	0	0	0
15:21:25	93,823	2420,677	19,975	20,019	11,388	9,491	9,153	21,2	962,289	22,825	2038,483	0	204,838	204,838	99,729	0	0	0	0	0	0	0
15:21:25	0	2420,677	19,975	19,873	11,388	9,491	9,16	21,2	962,289	22,825	2038,865	0	204,838	204,838	99,729	0	0	0	0	0	0	0
15:21:25	-74,291	2419,934	19,878	19,726	11,389	9,483	9,166	21,2	962,289	22,825	2039,246	0	204,838	204,838	99,729	0	0	0	0	0	0	0
15:21:25	133,789	2421,272	19,975	19,873	11,391	9,497	9,172	21,2	962,289	22,825	2039,628	0	204,838	204,838	99,729	0	0	0	0	0	0	0
15:21:25	46,923	2421,741	20,024	20,068	11,391	9,502	9,179	21,2	962,289	22,825	2040,011	0	204,838	204,838	99,729	0	0	0	0	0	0	0
15:21:25	-140,747	2420,334	19,878	20,019	11,391	9,487	9,185	21,2	962,289	22,825	2040,391	0	204,838	204,838	99,729	0	0	0	0	0	0	0
15:21:25	0	2420,334	19,878	19,824	11,391	9,487	9,191	21,2	962,289	22,825	2040,771	0	204,838	204,838	99,729	0	0	0	0	0	0	0
15:21:25	140,747	2421,741	20,024	19,922	11,391	9,502	9,197	21,2	962,289	22,825	2041,152	0	204,838	204,838	99,729	0	0	0	0	0	0	0
15:21:25	93,896	2422,68	20,122	20,068	11,391	9,512	9,203	21,2	962,289	22,825	2041,533	0	204,838	204,838	99,729	0	0	0	0	0	0	0
15:21:25	-140,82	2421,272	19,975	19,824	11,391	9,497	9,209	21,2	962,289	22,825	2041,913	0	204,838	204,838	99,729	0	0	0	0	0	0	0
15:21:25	0	2421,272	19,975	19,922	11,391	9,497	9,215	21,2	962,289	22,825	2042,292	0	204,838	204,838	99,729	0	0	0	0	0	0	0
15:21:25	46,923	2421,741	20,024	20,068	11,391	9,502	9,22	21,2	962,289	22,825	2042,672	0	204,838	204,838	99,729	0	0	0	0	0	0	0
15:21:25	93,896	2422,68	20,122	20,166	11,391	9,512	9,226	21,2	962,289	22,825	2043,052	0	204,838	204,838	99,729	0	0	0	0	0	0	0
15:21:25	-121,264	2421,468	19,975	20,019	11,393	9,499	9,231	21,2	962,289	22,825	2043,43	0	204,838	204,838	99,729	0	0	0	0	0	0	0
15:21:25	-140,771	2420,06	19,829	19,678	11,393	9,485	9,236	21,2	962,289	22,825	2043,807	0	204,838	204,838	99,729	0	0	0	0	0	0	0
15:21:25	121,215	2421,272	19,975	19,873	11,391	9,497	9,241	21,2	962,289	22,825	2044,184	0	204,838	204,838	99,729	0	0	0	0	0	0	0
15:21:25	-93,823	2420,334	19,878	19,824	11,391	9,487	9,246	21,2	962,289	22,825	2044,561	0	204,838	204,838	99,729	0	0	0	0	0	0	0
15:21:25	93,823	2421,272	19,975	20,019	11,391	9,497	9,251	21,2	962,289	22,825	2044,937	0	204,838	204,838	99,729	0	0	0	0	0	0	0
15:21:25	-140,747	2419,865	19,829	19,873	11,391	9,483	9,256	21,2	962,289	22,825	2045,312	0	204,838	204,838	99,729	0	0	0	0	0	0	0
15:21:25	46,923	2420,334	19,878	19,726	11,391	9,487	9,26	21,2	962,289	22,825	2045,687	0	204,838	204,838	99,729	0	0	0	0	0	0	0
15:21:25	175,097	2422,085	20,122	20,215	11,388	9,506	9,265	21,2	962,289	22,825	2046,064	0	204,838	204,838	99,729	0	0	0	0	0	0	0
15:21:25	-93,847	2421,146	20,024	20,068	11,388	9,496	9,27	21,2	962,289	22,825	2046,439	0	204,838	204,838	99,729	0	0	0	0	0	0	0
15:21:25	-168,139	2419,465	19,829	19,678	11,389	9,479	9,274	21,2	962,289	22,825	2046,812	0	204,838	204,838	99,729	0	0	0	0	0	0	0
15:21:25	46,923	2419,934	19,878	19,873	11,389	9,483	9,278	21,3	962,289	22,825	2047,185	0	204,838	204,838	99,729	0	0	0	0	0	0	0
15:21:25	-207,202	2417,862	19,682	19,385	11,388	9,462	9,281	21,3	962,289	22,825	2047,555	0	204,838	204,838	99,729	0	0	0	0	0	0	0
15:21:25	-140,673	2416,455	19,536	18,652	11,388	9,447	9,285	21,3	962,289	22,825	2047,924	0	204,838	204,838	99,729	0	0	0	0	0	0	0
15:21:25	-596,85	2410,487	18,999	16,894	11,384	9,386	9,287	21,3	962,289	22,825	2048,287	0	204,838	204,838	99,729	0	0	0	0	0	0	0
15:21:25	-628,466	2404,202	18,511	15,625	11,375	9,321	9,287	21,3	962,289	22,825	2048,643	0	204,838	204,838	99,729	0	0	0	0	0	0	0
15:21:25	-396,679	2400,235	18,413	14,648	11,357	9,28	9,287	21,3	962,289	22,825	2048,995	0	204,838	204,838	99,729	0	0	0	0	0	0	0
15:21:25	-311,303	2397,122	18,511	14,209	11,335	9,248	9,286	21,3	962,289	22,825	2049,343	0	204,838	204,838	99,729	0	0	0	0	0	0	0
15:21:25	-648,754	2390,635	18,413	14,209	11,303	9,181	9,284	21,3	962,289	22,825	2049,684	0	204,838	204,838	99,729	0	0	0	0	0	0	0
15:21:25	-186,914	2388,766	18,804	14,502	11,272	9,162	9,282	21,3	962,289	22,825	2050,023	0	204,838	204,838	99,729	0	0	0	0	0	0	0
15:21:25	-663,94	2382,126	18,706	14,062	11,239	9,094	9,278	21,3	962,289	22,825	2050,355	0	204,838	204,838	99,729	0	0	0	0	0	0	0
15:21:25	-319,213	2378,934	18,804	14,599	11,216	9,061	9,274	21,3	962,289	22,825	2050,684	0	205,451	205,451	99,731	0	0	0	0	0	0	0
15:21:25	-629,834	2372,636	18,413	15,283	11,202	8,996	9,269	21,3	962,289	22,825	2051,006	0	205,451	205,451	99,731	0	0	0	0	0	0	0
15:21:25	-606,884	2366,567	18,022	14,941	11,189	8,933	9,262	21,3	962,289	22,825	2051,322	0	205,451	205,451	99,731	0	0	0	0	0	0	0
15:21:25	-658,398	2359,983	17,436	15,088	11,183	8,865	9,254	21,3	962,289	22,825	2051,63	0	205,451	205,451	99,731	0	0	0	0	0	0	0
15:21:25	-347,412	2356,509	17,241	14,99	11,174	8,829	9,246	21,3	962,289	22,825	2051,935	0	205,451	205,451	99,731	0	0	0	0	0	0	0
15:21:25	-564,526	2350,864	16,899	14,258	11,16	8,771	9,237	21,3	962,289	22,825	2052,234	0	205,451	205,451	99,731	0	0	0	0	0	0	0
15:21:25	-318,701	2347,677	16,899	14,258	11,142	8,738	9,227	21,3	962,289	22,825	2052,53	0	205,451	205,451	99,731	0	0	0	0	0	0	0
15:21:25	-285,351	2344,823	17,046	14,209	11,118	8,709	9,217	21,3	962,289	22,825	2052,822	0	205,451	205,451	99,731	0	0	0	0	0	0	0
15:21:25	-477,636	2340,047	16,899	13,769	11,099	8,66	9,206	21,3	962,289	22,825	2053,109	0	205,451	205,451	99,731	0	0	0	0	0	0	0
15:21:25	-6,738	2339,979	17,339	14,062	11,075	8,659	9,195	21,3	962,289	22,825	2053,396	0	205,451	205,451	99,731	0	0	0	0	0	0	0
15:21:25	-607,153	2333,908	17,046	13,965	11,057	8,596	9,183	21,3	962,289	22,825	2053,677	0	205,451	205,451	99,731	0	0	0	0	0	0	0
15:21:25	-519,58	2328,712	16,85	13,867	11,038	8,543	9,171	21,3	962,289	22,825	2053,952	0	205,451	205,451	99,731	0	0	0	0	0	0	0
15:21:25	-616,284	2322,549	16,46	13,525	11,024	8,479	9,157	21,3	962,289	22,825	2054,22	0	205,451	205,451	99,731	0	0	0	0	0	0	0
15:21:25	-438,061	2318,169	16,264	13,427	11,01	8,434	9,143	21,3	962,289	22,825	2054,484	0	205,451	205,451	99,731	0	0	0	0	0	0	0
15:21:25	-431,542	2313,853	16,069	13,574	10,996	8,39	9,128	21,3	962,289	22,825	2054,743	0	205,451	205,451	99,731	0	0	0	0	0	0	0
15:21:25	-436,645	2309,487	15,874	13,232	10,982	8,345	9,113	21,3	962,289	22,825	2054,998	0	205,451	205,451	99,731	0	0	0	0	0	0	0
15:21:25	-333,593	2306,151	15,874	13,183	10,963	8,31	9,097	21,3	962,289	22,825	2055,249	0	205,451	205,451	99,731	0	0	0	0	0	0	0
15:21:25	-287,377	2303,277	15,923	13,232	10,944	8,281	9,081	21,3	962,289	22,825	2055,497	0	205,451	205,451	99,731	0	0	0	0	0	0	0
15:21:25	-379,785	2299,479	15,874	13,086	10,925	8,242	9,065	21,3	962,289	22,825	2055,741	0	205,451	205,451	99,731	0	0	0	0	0	0	0
15:21:25	-333,569	2296,143	15,874	12,988	10,906	8,207	9,048	21,3	962,289	22,825	2055,981	0	205,451	205,451	99,731	0	0	0	0	0	0	0
15:21:25	-233,032	2293,813	16,069	13,086	10,883	8,183	9,031	21,3	962,289	22,825	2056,22	0	205,451	205,451	99,731	0	0	0	0	0	0	0
15:21:25	-524,194	2288,571	15,776	13,183	10,869	8,129	9,013	21,3	962,289	22,825	2056,452	0	205,451	205,451	99,731	0	0	0	0	0	0	0
15:21:25	-331,396	2285,257	15,776	13,037	10,85	8,095	8,995	21,3	962,289	22,825	2056,681	0	205,451	205,451	99,731	0	0	0	0	0	0	0
15:21:25	-571,215	2279,545	15,434	12,695	10,836	8,036	8,976	21,3	962,289	22,825	2056,904	0	205,451	205,451	99,731	0	0	0	0	0	0	0
15:21:25	-297,46	2276,57	15,385	12,841	10,822	8,005	8,957	21,3	962,289	22,825	2057,123	0	205,451	205,451	99,731	0	0	0	0	0	0	0
15:21:25	-386,45	2272,706	15,239	12,695	10,808	7,966	8,938	21,3	962,289	22,825	2057,339	0	205,451	205,451	99,731	0	0	0	0	0	0	0
15:21:25	-341,333	2269,293	15,141	12,695	10,793	7,93	8,918	21,3	962,289	22,825	2057,551	0	205,451	205,451	99,731	0	0	0	0	0	0	0
15:21:25	-369,653	2265,596	15,093	12,451	10,775	7,892	8,898	21,3	962,289	22,825	2057,759	0	205,451	205,451	99,731	0	0	0	0	0	0	0
15:21:25	-434,326	2261,253	14,897	12,5	10,761	7,847	8,877	21,3	962,289	22,825	2057,962	0	205,451	205,451	99,731	0	0	0	0	0	0	0
15:21:25	-331,127	2257,942	14,897	12,256	10,742	7,813	8,857	21,3	962,289	22,825	2058,162	0	205,451	205,451	99,731	0	0	0	0	0	0	0
15:21:25	-417,553	2253,766	14,8	12,353	10,724	7,77	8,835	21,3	962,289	22,825	2058,358	0	205,451	205,451	99,731	0	0	0	0	0	0	0
15:21:25	-177,709	2251,989	14,897	12,5	10,709	7,752	8,814	21,3	962,289	22,825	2058,551	0	205,451	205,451	99,731	0	0	0	0	0	0	0
15:21:25	-411,01	2247,879	14,8	12,353	10,69	7,71	8,792	21,3	962,289	22,825	2058,741	0	205,451	205,451	99,731	0	0	0	0	0	0	0
15:21:25	-392,334	2243,955	14,653	12,353	10,676	7,669	8,77	21,3	962,289	22,825	2058,926	0	205,451	205,451	99,731	0	0	0	0	0	0	0
15:21:25	-311,621	2240,839	14,653	12,549	10,658	7,637	8,748	21,3	962,289	22,825	2059,108	0	205,451	205,451	99,731	0	0	0	0	0	0	0
15:21:25	-294,97	2237,89	14,604	12,451	10,644	7,607	8,726	21,3	962,289	22,825	2059,287	0	205,451	205,451	99,731	0	0	0	0	0	0	0
15:21:25	-403,32	2233,856	14,507	12,549	10,627	7,565	8,703	21,3	962,289	22,825	2059,461	0	205,451	205,451	99,731	0	0	0	0	0	0	0
15:21:25	-302,294	2230,833	14,458	12,353	10,612	7,534	8,68	21,3	962,289	22,825	2059,633	0	205,451	205,451	99,731	0	0	0	0	0	0	0
15:21:25	-301,367	2227,82	14,409	12,158	10,598	7,503	8,657	21,3	962,289	22,825	2059,801	0	205,451	205,451	99,731	0	0	0	0	0	0	0
15:21:25	-333,056	2224,489	14,311	12,158	10,584	7,468	8,634	21,3	962,289	22,825	2059,966	0	205,451	205,451	99,731	0	0	0	0	0	0	0
15:21:25	-322,29	2221,266	14,311	12,109	10,566	7,435	8,61	21,3	962,289	22,825	2060,127	0	205,451	205,451	99,731	0	0	0	0	0	0	0
15:21:25	-386,279	2217,403	14,165	12,06	10,552	7,395	8,586	21,3	962,289	22,825	2060,284	0	205,451	205,451	99,731	0	0	0	0	0	0	0
15:21:25	-315,722	2214,246	14,165	12,109	10,534	7,363	8,562	21,3	962,289	22,825	2060,438	0	205,451	205,451	99,731	0	0	0	0	0	0	0
15:21:25	-443,701	2209,809	13,969	11,963	10,519	7,317	8,538	21,3	962,289	22,825	2060,587	0	205,451	205,451	99,731	0	0	0	0	0	0	0
15:21:25	-310,327	2206,706	13,969	12,109	10,501	7,285	8,513	21,3	962,289	22,825	2060,733	0	205,451	205,451	99,731	0	0	0	0	0	0	0
15:21:25	-305,932	2203,647	13,969	12,256	10,484	7,254	8,489	21,3	962,289	22,825	2060,876	0	205,451	205,451	99,731	0	0	0	0	0	0	0
15:21:25	-287,182	2200,775	13,921	12,256	10,47	7,224	8,464	21,3	962,289	22,825	2061,016	0	205,451	205,451	99,731	0	0	0	0	0	0	0
15:21:25	-314,746	2197,627	13,774	12,109	10,46	7,192	8,439	21,3	962,289	22,825	2061,153	0	205,451	205,451	99,731	0	0	0	0	0	0	0
15:21:25	-415,991	2193,467	13,481	11,816	10,452	7,149	8,414	21,3	962,289	22,825	2061,285	0	205,451	205,451	99,731	0	0	0	0	0	0	0
15:21:25	-283,618	2190,631	13,432	11,914	10,439	7,119	8,388	21,3	962,289	22,825	2061,415	0	205,451	205,451	99,731	0	0	0	0	0	0	0
15:21:25	-330,249	2187,329	13,335	11,914	10,425	7,085	8,363	21,3	962,289	22,825	2061,541	0	205,451	205,451	99,731	0	0	0	0	0	0	0
15:21:25	-206,079	2185,268	13,432	11,718	10,408	7,064	8,337	21,3	962,289	22,825	2061,664	0	205,451	205,451	99,731	0	0	0	0	0	0	0
15:21:25	-188,842	2183,38	13,53	11,963	10,393	7,045	8,312	21,3	962,289	22,825	2061,786	0	205,451	205,451	99,731	0	0	0	0	0	0	0
15:21:25	-189,941	2181,48	13,628	11,963	10,377	7,025	8,287	21,3	962,289	22,825	2061,906	0	205,451	205,451	99,731	0	0	0	0	0	0	0
15:21:25	-394,116	2177,539	13,481	11,914	10,362	6,984	8,261	21,3	962,289	22,825	2062,022	0	205,451	205,451	99,731	0	0	0	0	0	0	0
15:21:26	-241,21	2175,127	13,481	11,816	10,348	6,96	8,236	21,3	962,289	22,825	2062,135	0	205,451	205,451	99,731	0	0	0	0	0	0	0
15:21:26	-269,433	2172,432	13,432	11,963	10,336	6,932	8,21	21,3	962,289	22,825	2062,245	0	205,451	205,451	99,731	0	0	0	0	0	0	0
15:21:26	-389,16	2168,541	13,188	11,816	10,327	6,892	8,184	21,3	962,289	22,825	2062,351	0	205,451	205,451	99,731	0	0	0	0	0	0	0
15:21:26	-388,818	2164,653	12,944	11,718	10,317	6,852	8,158	21,3	962,289	22,825	2062,454	0	205,451	205,451	99,731	0	0	0	0	0	0	0
15:21:26	-162,573	2163,027	12,944	11,767	10,308	6,835	8,132	21,3	962,289	22,825	2062,554	0	205,451	205,451	99,731	0	0	0	0	0	0	0
15:21:26	-254,565	2160,481	12,846	11,621	10,299	6,809	8,106	21,3	962,289	22,825	2062,652	0	205,451	205,451	99,731	0	0	0	0	0	0	0
15:21:26	-350,39	2156,977	12,7	11,425	10,287	6,772	8,08	21,3	962,289	22,825	2062,746	0	205,451	205,451	99,731	0	0	0	0	0	0	0
15:21:26	-225,219	2154,725	12,651	11,425	10,277	6,749	8,054	21,3	962,289	22,825	2062,838	0	205,451	205,451	99,731	0	0	0	0	0	0	0
15:21:26	-165,551	2153,07	12,651	11,425	10,267	6,732	8,028	21,3	962,289	22,825	2062,929	0	205,451	205,451	99,731	0	0	0	0	0	0	0
15:21:26	-220,727	2150,862	12,651	11,425	10,255	6,709	8,002	21,3	962,289	22,825	2063,017	0	205,451	205,451	99,731	0	0	0	0	0	0	0
15:21:26	-313,403	2147,728	12,553	11,425	10,242	6,677	7,976	21,3	962,289	22,825	2063,101	0	205,451	205,451	99,731	0	0	0	0	0	0	0
15:21:26	-259,619	2145,132	12,456	11,425	10,232	6,65	7,95	21,3	962,289	22,825	2063,183	0	205,451	205,451	99,731	0	0	0	0	0	0	0
15:21:26	-175,83	2143,374	12,358	11,425	10,228	6,632	7,924	21,3	962,289	22,825	2063,263	0	205,451	205,451	99,731	0	0	0	0	0	0	0
15:21:26	-293,09	2140,443	12,212	11,425	10,219	6,602	7,898	21,3	962,289	22,825	2063,341	0	205,451	205,451	99,731	0	0	0	0	0	0	0
15:21:26	-203,369	2138,409	12,163	11,279	10,21	6,581	7,873	21,3	962,289	22,825	2063,416	0	205,451	205,451	99,731	0	0	0	0	0	0	0
15:21:26	-236,01	2136,049	12,016	11,279	10,204	6,557	7,847	21,3	962,289	22,825	2063,488	0	205,451	205,451	99,731	0	0	0	0	0	0	0
15:21:26	-220,434	2133,845	12,016	11,23	10,192	6,534	7,821	21,3	962,289	22,825	2063,558	0	205,451	205,451	99,731	0	0	0	0	0	0	0
15:21:26	-127,685	2132,568	12,065	11,279	10,182	6,521	7,796	21,3	962,289	22,825	2063,627	0	205,451	205,451	99,731	0	0	0	0	0	0	0
15:21:26	-254,077	2130,027	11,967	11,279	10,172	6,495	7,77	21,3	962,289	22,825	2063,694	0	205,451	205,451	99,731	0	0	0	0	0	0	0
15:21:26	-165,576	2128,371	11,967	11,181	10,163	6,478	7,745	21,3	962,289	22,825	2063,759	0	205,451	205,451	99,731	0	0	0	0	0	0	0
15:21:26	-153,808	2126,833	11,967	11,23	10,154	6,462	7,72	21,3	962,289	22,825	2063,822	0	205,451	205,451	99,731	0	0	0	0	0	0	0
15:21:26	-166,65	2125,167	11,967	11,23	10,145	6,445	7,695	21,3	962,289	22,825	2063,883	0	205,451	205,451	99,731	0	0	0	0	0	0	0
15:21:26	-271,362	2122,453	11,772	11,181	10,14	6,417	7,669	21,3	962,289	22,825	2063,941	0	205,451	205,451	99,731	0	0	0	0	0	0	0
15:21:26	-258,129	2119,872	11,674	11,23	10,13	6,39	7,644	21,3	962,289	22,825	2063,997	0	205,451	205,451	99,731	0	0	0	0	0	0	0
15:21:26	-134,301	2118,529	11,626	11,23	10,125	6,376	7,62	21,3	962,289	22,825	2064,052	0	205,451	205,451	99,731	0	0	0	0	0	0	0
15:21:26	-249,609	2116,033	11,528	11,084	10,116	6,35	7,595	21,3	962,289	22,825	2064,104	0	205,451	205,451	99,731	0	0	0	0	0	0	0
15:21:26	-161,132	2114,422	11,528	11,181	10,107	6,334	7,57	21,3	962,289	22,825	2064,154	0	205,451	205,451	99,731	0	0	0	0	0	0	0
15:21:26	-81,665	2113,605	11,528	11,181	10,102	6,325	7,545	21,3	962,289	22,825	2064,204	0	205,451	205,451	99,731	0	0	0	0	0	0	0
15:21:26	-163,427	2111,971	11,528	11,181	10,093	6,308	7,521	21,3	962,289	22,825	2064,252	0	205,451	205,451	99,731	0	0	0	0	0	0	0
15:21:26	0,048	2111,971	11,626	11,181	10,088	6,308	7,497	21,3	962,289	22,825	2064,299	0	205,451	205,451	99,731	0	0	0	0	0	0	0
15:21:26	-166,625	2110,305	11,626	11,181	10,078	6,291	7,474	21,3	962,289	22,825	2064,345	0	205,451	205,451	99,731	0	0	0	0	0	0	0
15:21:26	-173,095	2108,574	11,528	11,084	10,074	6,273	7,45	21,3	962,289	22,825	2064,389	0	205,451	205,451	99,731	0	0	0	0	0	0	0
15:21:26	-203,125	2106,543	11,479	11,084	10,065	6,253	7,427	21,3	962,289	22,825	2064,431	0	205,451	205,451	99,731	0	0	0	0	0	0	0
15:21:26	-92,407	2105,619	11,479	11,084	10,059	6,243	7,404	21,3	962,289	22,825	2064,473	0	205,451	205,451	99,731	0	0	0	0	0	0	0
15:21:26	-219,238	2103,426	11,333	11,035	10,055	6,22	7,38	21,3	962,289	22,825	2064,512	0	205,451	205,451	99,731	0	0	0	0	0	0	0
15:21:26	-84,863	2102,578	11,333	10,937	10,05	6,212	7,357	21,2	962,289	22,825	2064,55	0	205,451	205,451	99,731	0	0	0	0	0	0	0
15:21:26	-219,165	2100,386	11,186	10,937	10,045	6,189	7,335	21,2	962,289	22,825	2064,586	0	205,451	205,451	99,731	0	0	0	0	0	0	0
15:21:26	-163,305	2098,753	11,186	10,888	10,036	6,172	7,312	21,2	962,289	22,825	2064,62	0	205,451	205,451	99,731	0	0	0	0	0	0	0
15:21:26	-84,838	2097,904	11,186	10,888	10,031	6,163	7,289	21,2	962,289	22,825	2064,653	0	205,451	205,451	99,731	0	0	0	0	0	0	0
15:21:26	-84,887	2097,055	11,186	10,888	10,026	6,155	7,267	21,2	962,289	22,825	2064,685	0	205,451	205,451	99,731	0	0	0	0	0	0	0
15:21:26	-75,268	2096,303	11,284	11,035	10,017	6,147	7,245	21,2	962,289	22,825	2064,717	0	205,451	205,451	99,731	0	0	0	0	0	0	0
15:21:26	-166,503	2094,638	11,284	11,035	10,007	6,13	7,223	21,2	962,289	22,825	2064,747	0	205,451	205,451	99,731	0	0	0	0	0	0	0
15:21:26	48,291	2095,121	11,43	11,084	10,002	6,135	7,202	21,2	962,289	22,825	2064,777	0	205,451	205,451	99,731	0	0	0	0	0	0	0
15:21:26	-256,713	2092,554	11,333	11,035	9,993	6,108	7,18	21,2	962,289	22,825	2064,805	0	205,451	205,451	99,731	0	0	0	0	0	0	0
15:21:26	-82,763	2091,726	11,333	11,035	9,988	6,1	7,159	21,2	962,289	22,825	2064,832	0	205,451	205,451	99,731	0	0	0	0	0	0	0
15:21:26	-221,264	2089,513	11,186	11,035	9,983	6,077	7,138	21,2	962,289	22,825	2064,856	0	204,072	204,072	99,726	0	0	0	0	0	0	0
15:21:26	-127,807	2088,235	11,137	10,937	9,979	6,064	7,117	21,2	962,289	22,825	2064,88	0	204,072	204,072	99,726	0	0	0	0	0	0	0
15:21:26	-34,521	2087,89	11,284	11,035	9,969	6,06	7,096	21,2	962,289	22,825	2064,903	0	204,072	204,072	99,726	0	0	0	0	0	0	0
15:21:26	-173,901	2086,151	11,186	10,937	9,964	6,042	7,076	21,2	962,289	22,825	2064,924	0	204,072	204,072	99,726	0	0	0	0	0	0	0
15:21:26	-87,084	2085,28	11,186	10,888	9,959	6,033	7,055	21,2	962,289	22,825	2064,944	0	204,072	204,072	99,726	0	0	0	0	0	0	0
15:21:26	-82,592	2084,454	11,186	10,888	9,955	6,025	7,035	21,2	962,289	22,825	2064,964	0	204,072	204,072	99,726	0	0	0	0	0	0	0
15:21:26	-87,133	2083,583	11,186	10,888	9,95	6,016	7,015	21,2	962,289	22,825	2064,982	0	204,072	204,072	99,726	0	0	0	0	0	0	0
15:21:26	-83,789	2082,745	11,186	10,888	9,945	6,007	6,995	21,2	962,289	22,825	2065	0	204,072	204,072	99,726	0	0	0	0	0	0	0
15:21:26	-212,548	2080,619	11,137	10,888	9,935	5,985	6,975	21,2	962,289	22,825	2065,016	0	204,072	204,072	99,726	0	0	0	0	0	0	0
15:21:26	-38,793	2080,231	11,186	10,937	9,931	5,981	6,956	21,2	962,289	22,825	2065,031	0	204,072	204,072	99,726	0	0	0	0	0	0	0
15:21:26	-130,908	2078,922	11,137	10,888	9,926	5,968	6,936	21,2	962,289	22,825	2065,045	0	204,072	204,072	99,726	0	0	0	0	0	0	0
15:21:26	-124,829	2077,674	11,186	10,937	9,916	5,955	6,917	21,2	962,289	22,825	2065,058	0	204,072	204,072	99,726	0	0	0	0	0	0	0
15:21:26	-129,833	2076,376	11,137	10,888	9,911	5,942	6,898	21,2	962,289	22,825	2065,069	0	204,072	204,072	99,726	0	0	0	0	0	0	0
15:21:26	-84,863	2075,527	11,137	10,888	9,906	5,933	6,879	21,2	962,289	22,825	2065,079	0	204,072	204,072	99,726	0	0	0	0	0	0	0
15:21:26	-174,78	2073,779	11,04	10,742	9,902	5,915	6,86	21,2	962,289	22,825	2065,088	0	204,072	204,072	99,726	0	0	0	0	0	0	0
15:21:26	-129,98	2072,48	10,991	10,742	9,897	5,901	6,841	21,2	962,289	22,825	2065,095	0	204,072	204,072	99,726	0	0	0	0	0	0	0
15:21:26	-84,838	2071,631	10,991	10,84	9,892	5,893	6,823	21,2	962,289	22,825	2065,102	0	204,072	204,072	99,726	0	0	0	0	0	0	0
15:21:26	-39,868	2071,232	11,04	10,888	9,887	5,888	6,805	21,2	962,289	22,825	2065,108	0	204,072	204,072	99,726	0	0	0	0	0	0	0
15:21:26	-84,814	2070,384	11,04	10,84	9,882	5,88	6,786	21,2	962,289	22,825	2065,113	0	204,072	204,072	99,726	0	0	0	0	0	0	0
15:21:26	-84,838	2069,536	11,04	10,84	9,878	5,871	6,768	21,2	962,289	22,825	2065,117	0	204,072	204,072	99,726	0	0	0	0	0	0	0
15:21:26	-79,956	2068,736	11,137	10,888	9,868	5,863	6,751	21,2	962,289	22,825	2065,121	0	204,072	204,072	99,726	0	0	0	0	0	0	0
15:21:26	-83,764	2067,899	11,137	10,937	9,863	5,854	6,733	21,2	962,289	22,825	2065,124	0	204,072	204,072	99,726	0	0	0	0	0	0	0
15:21:26	-220,727	2065,691	10,991	10,84	9,858	5,831	6,715	21,2	962,289	22,825	2065,124	0	204,072	204,072	99,726	0	0	0	0	0	0	0
15:21:26	0	2065,691	10,991	10,84	9,858	5,831	6,698	21,2	962,289	22,825	2065,125	0	204,072	204,072	99,726	0	0	0	0	0	0	0
15:21:26	-83,74	2064,854	10,991	10,84	9,854	5,823	6,681	21,2	962,289	22,825	2064,854	0	204,072	204,072	99,726	0	0	0	0	0	0	0
15:21:26	-121,582	2063,638	11,04	10,888	9,844	5,81	6,664	21,2	962,289	22,825	2063,638	0	204,072	204,072	99,726	0	0	0	0	0	0	0
15:21:26	-85,888	2062,779	11,04	10,84	9,839	5,801	6,647	21,2	962,289	22,825	2062,779	0	204,072	204,072	99,726	0	0	0	0	0	0	0
15:21:26	-86,059	2061,919	11,04	10,84	9,834	5,792	6,63	21,2	962,289	22,825	2061,919	0	204,072	204,072	99,726	0	0	0	0	0	0	0
15:21:26	7,104	2061,99	11,137	10,888	9,83	5,793	6,614	21,2	962,289	22,825	2061,919	0	204,072	204,072	99,726	0	0	0	0	0	0	0
15:21:26	-259,497	2059,395	11,04	10,84	9,82	5,766	6,597	21,2	962,289	22,825	2059,395	0	204,072	204,072	99,726	0	0	0	0	0	0	0
15:21:26	-85,888	2058,536	11,04	10,84	9,815	5,758	6,581	21,2	962,289	22,825	2058,536	0	204,072	204,072	99,726	0	0	0	0	0	0	0
15:21:26	-81,64	2057,72	11,04	10,84	9,81	5,749	6,564	21,2	962,289	22,825	2057,72	0	204,072	204,072	99,726	0	0	0	0	0	0	0
15:21:26	-179,541	2055,924	10,844	10,693	9,81	5,731	6,548	21,2	962,289	22,825	2055,924	0	204,072	204,072	99,726	0	0	0	0	0	0	0
15:21:26	-138,891	2054,535	10,698	10,595	9,81	5,716	6,532	21,2	962,289	22,825	2054,535	0	204,072	204,072	99,726	0	0	0	0	0	0	0
15:21:26	-216,21	2052,373	10,551	10,498	9,806	5,694	6,515	21,2	962,289	22,825	2052,373	0	204,072	204,072	99,726	0	0	0	0	0	0	0
15:21:26	0	2052,373	10,551	10,498	9,806	5,694	6,499	21,2	962,289	22,825	2052,373	0	204,072	204,072	99,726	0	0	0	0	0	0	0
15:21:26	-76,708	2051,606	10,649	10,547	9,796	5,686	6,483	21,2	962,289	22,825	2051,606	0	204,072	204,072	99,726	0	0	0	0	0	0	0
15:21:26	49,609	2052,102	10,796	10,693	9,791	5,691	6,468	21,2	962,289	22,825	2051,606	0	204,072	204,072	99,726	0	0	0	0	0	0	0
15:21:26	-171,752	2050,385	10,796	10,693	9,781	5,674	6,452	21,2	962,289	22,825	2050,385	0	204,072	204,072	99,726	0	0	0	0	0	0	0
15:21:26	49,78	2050,882	10,942	10,84	9,777	5,679	6,437	21,2	962,289	22,825	2050,385	0	204,072	204,072	99,726	0	0	0	0	0	0	0
15:21:26	-118,432	2049,698	10,991	10,888	9,767	5,666	6,422	21,2	962,289	22,825	2049,698	0	204,072	204,072	99,726	0	0	0	0	0	0	0
15:21:26	-85,913	2048,839	10,991	10,888	9,763	5,658	6,407	21,2	962,289	22,825	2048,839	0	204,072	204,072	99,726	0	0	0	0	0	0	0
15:21:26	-83,764	2048,001	10,991	10,84	9,758	5,649	6,392	21,2	962,289	22,825	2048,001	0	204,072	204,072	99,726	0	0	0	0	0	0	0
15:21:26	-51,354	2047,488	10,942	10,84	9,757	5,644	6,377	21,2	962,289	22,825	2047,488	0	204,072	204,072	99,726	0	0	0	0	0	0	0
15:21:26	-77,27	2046,715	10,942	10,742	9,753	5,636	6,363	21,2	962,289	22,825	2046,715	0	204,072	204,072	99,726	0	0	0	0	0	0	0
15:21:26	-89,648	2045,819	10,844	10,693	9,753	5,627	6,348	21,2	962,289	22,825	2045,819	0	204,072	204,072	99,726	0	0	0	0	0	0	0
15:21:26	-129,821	2044,52	10,796	10,693	9,748	5,613	6,334	21,2	962,289	22,825	2044,52	0	204,072	204,072	99,726	0	0	0	0	0	0	0
15:21:26	-82,702	2043,693	10,796	10,595	9,743	5,605	6,32	21,2	962,289	22,825	2043,693	0	204,072	204,072	99,726	0	0	0	0	0	0	0
15:21:26	-89,648	2042,797	10,698	10,595	9,743	5,595	6,305	21,2	962,289	22,825	2042,797	0	204,072	204,072	99,726	0	0	0	0	0	0	0
15:21:26	-91,149	2041,885	10,698	10,547	9,738	5,586	6,291	21,2	962,289	22,825	2041,885	0	204,072	204,072	99,726	0	0	0	0	0	0	0
15:21:26	6,958	2041,955	10,796	10,595	9,734	5,587	6,278	21,2	962,289	22,825	2041,885	0	204,072	204,072	99,726	0	0	0	0	0	0	0
15:21:26	-38,94	2041,565	10,844	10,693	9,729	5,583	6,264	21,2	962,289	22,825	2041,565	0	204,072	204,072	99,726	0	0	0	0	0	0	0
15:21:26	-82,69	2040,739	10,844	10,693	9,724	5,574	6,25	21,2	962,289	22,825	2040,739	0	204,072	204,072	99,726	0	0	0	0	0	0	0
15:21:26	-82,714	2039,911	10,844	10,693	9,719	5,566	6,237	21,2	962,289	22,825	2039,911	0	204,072	204,072	99,726	0	0	0	0	0	0	0
15:21:26	-127,49	2038,637	10,796	10,693	9,715	5,552	6,224	21,2	962,289	22,825	2038,637	0	204,072	204,072	99,726	0	0	0	0	0	0	0
15:21:27	-8,63	2038,55	10,796	10,693	9,714	5,552	6,21	21,2	962,289	22,825	2038,55	0	204,072	204,072	99,726	0	0	0	0	0	0	0
15:21:27	-171,228	2036,838	10,698	10,547	9,71	5,534	6,197	21,2	962,289	22,825	2036,838	0	204,072	204,072	99,726	0	0	0	0	0	0	0
15:21:27	-44,787	2036,39	10,649	10,498	9,71	5,529	6,184	21,2	962,289	22,825	2036,39	0	204,072	204,072	99,726	0	0	0	0	0	0	0
15:21:27	-36,853	2036,022	10,698	10,595	9,705	5,525	6,171	21,2	962,289	22,825	2036,022	0	204,072	204,072	99,726	0	0	0	0	0	0	0
15:21:27	-72,631	2035,295	10,796	10,595	9,696	5,518	6,158	21,2	962,289	22,825	2035,295	0	204,072	204,072	99,726	0	0	0	0	0	0	0
15:21:27	-44,262	2034,853	10,844	10,693	9,691	5,513	6,146	21,2	962,289	22,825	2034,853	0	204,072	204,072	99,726	0	0	0	0	0	0	0
15:21:27	-125,366	2033,599	10,796	10,595	9,686	5,501	6,133	21,2	962,289	22,825	2033,599	0	204,072	204,072	99,726	0	0	0	0	0	0	0
15:21:27	-34,765	2033,251	10,844	10,693	9,682	5,497	6,121	21,2	962,289	22,825	2033,251	0	204,072	204,072	99,726	0	0	0	0	0	0	0
15:21:27	-124,096	2032,01	10,796	10,693	9,677	5,484	6,108	21,2	962,289	22,825	2032,01	0	204,072	204,072	99,726	0	0	0	0	0	0	0
15:21:27	-100,268	2031,008	10,698	10,595	9,676	5,474	6,096	21,2	962,289	22,825	2031,008	0	204,072	204,072	99,726	0	0	0	0	0	0	0
15:21:27	-78,479	2030,223	10,698	10,547	9,672	5,466	6,083	21,2	962,289	22,825	2030,223	0	204,072	204,072	99,726	0	0	0	0	0	0	0
15:21:27	-124,267	2028,98	10,649	10,547	9,667	5,453	6,071	21,2	962,289	22,825	2028,98	0	204,072	204,072	99,726	0	0	0	0	0	0	0
15:21:27	0	2028,98	10,649	10,547	9,667	5,453	6,059	21,2	962,289	22,825	2028,98	0	204,072	204,072	99,726	0	0	0	0	0	0	0
15:21:27	-167,749	2027,303	10,551	10,498	9,663	5,436	6,047	21,2	962,289	22,825	2027,303	0	204,072	204,072	99,726	0	0	0	0	0	0	0
15:21:27	-10,717	2027,195	10,551	10,498	9,662	5,435	6,035	21,2	962,289	22,825	2027,195	0	204,072	204,072	99,726	0	0	0	0	0	0	0
15:21:27	10,986	2027,305	10,649	10,547	9,658	5,436	6,023	21,2	962,289	22,825	2027,196	0	204,072	204,072	99,726	0	0	0	0	0	0	0
15:21:27	-87,939	2026,426	10,649	10,547	9,653	5,427	6,011	21,2	962,289	22,825	2026,426	0	204,072	204,072	99,726	0	0	0	0	0	0	0
15:21:27	-77,404	2025,652	10,649	10,498	9,649	5,419	6	21,2	962,289	22,825	2025,652	0	204,072	204,072	99,726	0	0	0	0	0	0	0
15:21:27	-43,261	2025,219	10,698	10,547	9,644	5,414	5,988	21,2	962,289	22,825	2025,219	0	204,072	204,072	99,726	0	0	0	0	0	0	0
15:21:27	-77,416	2024,445	10,698	10,595	9,639	5,406	5,977	21,2	962,289	22,825	2024,445	0	204,072	204,072	99,726	0	0	0	0	0	0	0
15:21:27	-11,779	2024,327	10,698	10,547	9,638	5,405	5,965	21,2	962,289	22,825	2024,327	0	204,072	204,072	99,726	0	0	0	0	0	0	0
15:21:27	-120,874	2023,119	10,649	10,547	9,634	5,392	5,954	21,2	962,289	22,825	2023,119	0	204,072	204,072	99,726	0	0	0	0	0	0	0
15:21:27	-75,134	2022,367	10,649	10,595	9,63	5,385	5,943	21,2	962,289	22,825	2022,367	0	204,072	204,072	99,726	0	0	0	0	0	0	0
15:21:27	-101,208	2021,355	10,551	10,498	9,629	5,374	5,932	21,2	962,289	22,825	2021,355	0	204,072	204,072	99,726	0	0	0	0	0	0	0
15:21:27	-75,28	2020,602	10,551	10,498	9,625	5,367	5,921	21,2	962,289	22,825	2020,602	0	204,072	204,072	99,726	0	0	0	0	0	0	0
15:21:27	-56,481	2020,038	10,503	10,498	9,624	5,361	5,91	21,2	962,289	22,825	2020,038	0	204,072	204,072	99,726	0	0	0	0	0	0	0
15:21:27	-63,317	2019,404	10,503	10,351	9,621	5,354	5,899	21,2	962,289	22,825	2019,404	0	204,072	204,072	99,726	0	0	0	0	0	0	0
15:21:27	-44,689	2018,957	10,454	10,351	9,621	5,35	5,888	21,2	962,289	22,825	2018,957	0	204,072	204,072	99,726	0	0	0	0	0	0	0
15:21:27	-30,432	2018,653	10,503	10,498	9,616	5,346	5,878	21,2	962,289	22,825	2018,653	0	204,072	204,072	99,726	0	0	0	0	0	0	0
15:21:27	-11,767	2018,535	10,503	10,351	9,616	5,345	5,867	21,2	962,289	22,825	2018,535	0	204,072	204,072	99,726	0	0	0	0	0	0	0
15:21:27	-75,305	2017,782	10,503	10,4	9,611	5,337	5,857	21,2	962,289	22,825	2017,782	0	204,072	204,072	99,726	0	0	0	0	0	0	0
15:21:27	-72,961	2017,053	10,503	10,498	9,607	5,33	5,846	21,2	962,289	22,825	2017,053	0	204,072	204,072	99,726	0	0	0	0	0	0	0
15:21:27	-25,695	2016,796	10,503	10,4	9,606	5,327	5,836	21,2	962,289	22,825	2016,796	0	204,072	204,072	99,726	0	0	0	0	0	0	0
15:21:27	-73,01	2016,066	10,503	10,351	9,602	5,32	5,826	21,2	962,289	22,825	2016,066	0	204,072	204,072	99,726	0	0	0	0	0	0	0
15:21:27	-28,344	2015,782	10,551	10,498	9,598	5,317	5,816	21,2	962,289	22,825	2015,782	0	204,072	204,072	99,726	0	0	0	0	0	0	0
15:21:27	-72,961	2015,053	10,551	10,498	9,593	5,309	5,806	21,1	963,21	22,825	2015,053	0	204,072	204,072	99,726	0	0	0	0	0	0	0
15:21:27	-59,619	2014,456	10,503	10,351	9,593	5,303	5,796	21,1	963,21	22,825	2014,456	0	204,072	204,072	99,726	0	0	0	0	0	0	0
15:21:27	-28,32	2014,173	10,551	10,547	9,588	5,3	5,787	21,1	963,21	22,825	2014,173	0	204,072	204,072	99,726	0	0	0	0	0	0	0
15:21:27	-57,69	2013,596	10,503	10,498	9,588	5,294	5,777	21,1	963,21	22,825	2013,596	0	204,072	204,072	99,726	0	0	0	0	0	0	0
15:21:27	-57,849	2013,018	10,503	10,351	9,584	5,288	5,767	21,1	963,21	22,825	2013,018	0	204,072	204,072	99,726	0	0	0	0	0	0	0
15:21:27	-14,086	2012,877	10,503	10,498	9,584	5,287	5,758	21,1	963,21	22,825	2012,877	0	204,072	204,072	99,726	0	0	0	0	0	0	0
15:21:27	-44,641	2012,431	10,454	10,302	9,584	5,282	5,749	21,1	963,21	22,825	2012,431	0	204,072	204,072	99,726	0	0	0	0	0	0	0
15:21:27	-13,879	2012,292	10,454	10,205	9,583	5,281	5,739	21,1	963,21	22,825	2012,292	0	204,072	204,072	99,726	0	0	0	0	0	0	0
15:21:27	-190,734	2010,384	10,307	10,058	9,58	5,261	5,73	21,1	963,21	22,825	2010,384	0	204,072	204,072	99,726	0	0	0	0	0	0	0
15:21:27	30,566	2010,69	10,356	10,205	9,579	5,264	5,721	21,1	963,21	22,825	2010,385	0	204,072	204,072	99,726	0	0	0	0	0	0	0
15:21:27	-12,841	2010,562	10,356	10,058	9,578	5,263	5,712	21,1	963,21	22,825	2010,385	0	203,807	203,807	99,725	0	0	0	0	0	0	0
15:21:27	17,333	2010,735	10,454	10,205	9,574	5,265	5,703	21,1	963,21	22,825	2010,385	0	203,807	203,807	99,725	0	0	0	0	0	0	0
15:21:27	-27,319	2010,462	10,503	10,4	9,57	5,262	5,695	21,1	963,21	22,825	2010,385	0	203,807	203,807	99,725	0	0	0	0	0	0	0
15:21:27	-128,332	2009,179	10,454	10,205	9,565	5,249	5,686	21,1	963,21	22,825	2009,179	0	203,807	203,807	99,725	0	0	0	0	0	0	0
15:21:27	30,737	2009,486	10,503	10,351	9,564	5,252	5,677	21,1	963,21	22,825	2009,179	0	203,807	203,807	99,725	0	0	0	0	0	0	0
15:21:27	-69,848	2008,787	10,503	10,4	9,56	5,245	5,669	21,1	963,21	22,825	2008,787	0	203,807	203,807	99,725	0	0	0	0	0	0	0
15:21:27	-13,879	2008,649	10,503	10,498	9,56	5,243	5,66	21,1	963,21	22,825	2008,649	0	203,807	203,807	99,725	0	0	0	0	0	0	0
15:21:27	-69,836	2007,95	10,503	10,4	9,556	5,236	5,652	21,1	963,21	22,825	2007,95	0	203,807	203,807	99,725	0	0	0	0	0	0	0
15:21:27	-44,616	2007,504	10,454	10,4	9,556	5,232	5,644	21,1	963,21	22,825	2007,504	0	203,807	203,807	99,725	0	0	0	0	0	0	0
15:21:27	-69,848	2006,806	10,454	10,351	9,552	5,224	5,636	21,1	963,21	22,825	2006,806	0	203,807	203,807	99,725	0	0	0	0	0	0	0
15:21:27	-13,879	2006,667	10,454	10,302	9,551	5,223	5,628	21,1	963,21	22,825	2006,667	0	203,807	203,807	99,725	0	0	0	0	0	0	0
15:21:27	0	2006,667	10,454	10,351	9,551	5,223	5,62	21,1	963,21	22,825	2006,667	0	203,807	203,807	99,725	0	0	0	0	0	0	0
15:21:27	-133,85	2005,328	10,307	10,205	9,551	5,209	5,612	21,1	963,21	22,825	2005,328	0	203,807	203,807	99,725	0	0	0	0	0	0	0
15:21:27	-89,184	2004,436	10,21	10,156	9,551	5,2	5,603	21,1	963,21	22,825	2004,436	0	203,807	203,807	99,725	0	0	0	0	0	0	0
15:21:27	19,372	2004,63	10,307	10,205	9,547	5,202	5,596	21,1	963,21	22,825	2004,437	0	203,807	203,807	99,725	0	0	0	0	0	0	0
15:21:27	29,663	2004,927	10,356	10,156	9,546	5,205	5,588	21,1	963,21	22,825	2004,437	0	203,807	203,807	99,725	0	0	0	0	0	0	0
15:21:27	-113,366	2003,793	10,307	10,058	9,542	5,193	5,58	21,1	963,21	22,825	2003,793	0	203,807	203,807	99,725	0	0	0	0	0	0	0
15:21:27	-23,12	2003,562	10,356	10,156	9,538	5,191	5,573	21,1	963,21	22,825	2003,562	0	203,807	203,807	99,725	0	0	0	0	0	0	0
15:21:27	73,217	2004,294	10,454	10,205	9,537	5,198	5,565	21,1	963,21	22,825	2003,563	0	203,807	203,807	99,725	0	0	0	0	0	0	0
15:21:27	-156,909	2002,725	10,356	10,205	9,534	5,182	5,558	21,1	963,21	22,825	2002,725	0	203,807	203,807	99,725	0	0	0	0	0	0	0
15:21:27	-44,58	2002,279	10,307	10,156	9,534	5,178	5,55	21,1	963,21	22,825	2002,279	0	203,807	203,807	99,725	0	0	0	0	0	0	0
15:21:27	0	2002,279	10,307	10,058	9,534	5,178	5,543	21,1	963,21	22,825	2002,279	0	203,807	203,807	99,725	0	0	0	0	0	0	0
15:21:27	-105,2	2001,227	10,21	10,058	9,533	5,167	5,536	21,1	963,21	22,825	2001,227	0	203,807	203,807	99,725	0	0	0	0	0	0	0
15:21:27	21,447	2001,442	10,307	10,156	9,529	5,169	5,528	21,1	963,21	22,825	2001,227	0	203,807	203,807	99,725	0	0	0	0	0	0	0
15:21:27	-14,916	2001,293	10,307	10,156	9,528	5,167	5,521	21,1	963,21	22,825	2001,227	0	203,807	203,807	99,725	0	0	0	0	0	0	0
15:21:27	-22,094	2001,072	10,356	10,205	9,524	5,165	5,514	21,1	963,21	22,825	2001,072	0	203,807	203,807	99,725	0	0	0	0	0	0	0
15:21:27	51,123	2001,583	10,503	10,4	9,519	5,17	5,508	21,1	963,21	22,825	2001,072	0	203,807	203,807	99,725	0	0	0	0	0	0	0
15:21:27	-16,015	2001,423	10,503	10,498	9,519	5,169	5,501	21,1	963,21	22,825	2001,072	0	203,807	203,807	99,725	0	0	0	0	0	0	0
15:21:27	-111,254	2000,31	10,454	10,302	9,515	5,157	5,494	21,1	963,21	22,825	2000,31	0	203,807	203,807	99,725	0	0	0	0	0	0	0
15:21:27	-14,953	2000,161	10,454	10,351	9,514	5,156	5,488	21,1	963,21	22,825	2000,161	0	203,807	203,807	99,725	0	0	0	0	0	0	0
15:21:27	44,58	2000,606	10,503	10,498	9,514	5,16	5,481	21,1	963,21	22,825	2000,161	0	203,807	203,807	99,725	0	0	0	0	0	0	0
15:21:27	-133,74	1999,269	10,356	10,205	9,514	5,147	5,475	21,1	963,21	22,825	1999,269	0	203,807	203,807	99,725	0	0	0	0	0	0	0
15:21:27	-133,703	1997,932	10,21	10,156	9,514	5,133	5,468	21,1	963,21	22,825	1997,932	0	203,807	203,807	99,725	0	0	0	0	0	0	0
15:21:27	-66,467	1997,267	10,21	10,156	9,51	5,126	5,461	21,1	963,21	22,825	1997,267	0	203,807	203,807	99,725	0	0	0	0	0	0	0
15:21:27	0	1997,267	10,21	10,156	9,51	5,126	5,455	21,1	963,21	22,825	1997,267	0	203,807	203,807	99,725	0	0	0	0	0	0	0
15:21:27	0	1997,267	10,21	10,156	9,51	5,126	5,448	21,1	963,21	22,825	1997,267	0	203,807	203,807	99,725	0	0	0	0	0	0	0
15:21:27	72,937	1997,997	10,307	10,205	9,509	5,133	5,442	21,1	963,21	22,825	1997,268	0	203,807	203,807	99,725	0	0	0	0	0	0	0
15:21:27	-49,389	1997,503	10,307	10,156	9,506	5,128	5,436	21,1	963,21	22,825	1997,268	0	203,807	203,807	99,725	0	0	0	0	0	0	0
15:21:27	-105,151	1996,451	10,21	10,058	9,505	5,118	5,43	21,1	963,21	22,825	1996,451	0	203,807	203,807	99,725	0	0	0	0	0	0	0
15:21:27	89,135	1997,343	10,307	10,205	9,505	5,127	5,424	21,1	963,21	22,825	1996,452	0	203,807	203,807	99,725	0	0	0	0	0	0	0
15:21:27	-133,679	1996,006	10,161	10,156	9,505	5,113	5,418	21,1	963,21	22,825	1996,006	0	203,807	203,807	99,725	0	0	0	0	0	0	0
15:21:27	-89,099	1995,115	10,063	10,009	9,505	5,104	5,411	21,1	963,21	22,825	1995,115	0	203,807	203,807	99,725	0	0	0	0	0	0	0
15:21:27	22,448	1995,339	10,161	10,058	9,502	5,106	5,405	21,1	963,21	22,825	1995,115	0	203,807	203,807	99,725	0	0	0	0	0	0	0
15:21:27	28,552	1995,625	10,21	10,205	9,501	5,109	5,4	21,1	963,21	22,825	1995,116	0	203,807	203,807	99,725	0	0	0	0	0	0	0
15:21:27	-65,588	1994,969	10,21	10,205	9,497	5,102	5,394	21,1	963,21	22,825	1994,969	0	203,807	203,807	99,725	0	0	0	0	0	0	0
15:21:27	-61,596	1994,353	10,161	10,205	9,496	5,096	5,388	21,1	963,21	22,825	1994,353	0	203,807	203,807	99,725	0	0	0	0	0	0	0
15:21:27	44,543	1994,798	10,21	10,302	9,496	5,101	5,382	21,1	963,21	22,825	1994,353	0	203,807	203,807	99,725	0	0	0	0	0	0	0
15:21:27	-133,63	1993,462	10,063	10,156	9,496	5,087	5,377	21,1	963,21	22,825	1993,462	0	203,807	203,807	99,725	0	0	0	0	0	0	0
15:21:27	-16,174	1993,3	10,063	10,156	9,495	5,085	5,371	21,1	963,21	22,825	1993,3	0	203,807	203,807	99,725	0	0	0	0	0	0	0
15:21:27	68,225	1993,983	10,21	10,205	9,491	5,092	5,365	21,1	963,21	22,825	1993,301	0	203,807	203,807	99,725	0	0	0	0	0	0	0
15:21:27	72,9	1994,712	10,307	10,351	9,491	5,1	5,36	21,1	963,21	22,825	1993,303	0	203,807	203,807	99,725	0	0	0	0	0	0	0
15:21:27	-137,255	1993,339	10,21	10,156	9,488	5,085	5,355	21,1	963,21	22,825	1993,303	0	203,807	203,807	99,725	0	0	0	0	0	0	0
15:21:27	-44,531	1992,894	10,161	10,156	9,488	5,081	5,349	21,1	963,21	22,825	1992,894	0	203,807	203,807	99,725	0	0	0	0	0	0	0
15:21:27	44,531	1993,339	10,21	10,205	9,488	5,085	5,344	21,1	963,21	22,825	1992,894	0	203,807	203,807	99,725	0	0	0	0	0	0	0
15:21:27	-44,531	1992,894	10,161	10,156	9,488	5,081	5,339	21,1	963,21	22,825	1992,894	0	203,807	203,807	99,725	0	0	0	0	0	0	0
15:21:28	0	1992,894	10,161	10,156	9,488	5,081	5,334	21,1	963,21	22,825	1992,894	0	203,807	203,807	99,725	0	0	0	0	0	0	0
15:21:28	0	1992,894	10,161	10,058	9,488	5,081	5,329	21,1	963,21	22,825	1992,894	0	203,807	203,807	99,725	0	0	0	0	0	0	0
15:21:28	0	1992,894	10,161	10,058	9,488	5,081	5,324	21,1	963,21	22,825	1992,894	0	203,807	203,807	99,725	0	0	0	0	0	0	0
15:21:28	27,294	1993,167	10,21	10,205	9,487	5,084	5,319	21,1	963,21	22,825	1992,894	0	203,807	203,807	99,725	0	0	0	0	0	0	0
15:21:28	-133,605	1991,831	10,063	10,009	9,487	5,07	5,315	21,1	963,21	22,825	1991,831	0	203,807	203,807	99,725	0	0	0	0	0	0	0
15:21:28	0	1991,831	10,063	9,961	9,487	5,07	5,31	21,1	963,21	22,825	1991,831	0	203,807	203,807	99,725	0	0	0	0	0	0	0
15:21:28	0	1991,831	10,063	10,009	9,487	5,07	5,305	21,1	963,21	22,825	1991,831	0	203,807	203,807	99,725	0	0	0	0	0	0	0
15:21:28	0	1991,831	10,063	9,961	9,487	5,07	5,3	21,1	963,21	22,825	1991,831	0	203,807	203,807	99,725	0	0	0	0	0	0	0
15:21:28	0	1991,831	10,063	10,009	9,487	5,07	5,296	21,1	963,21	22,825	1991,831	0	203,807	203,807	99,725	0	0	0	0	0	0	0
15:21:28	-109,96	1990,731	10,014	10,009	9,483	5,059	5,291	21,1	963,21	22,825	1990,731	0	203,807	203,807	99,725	0	0	0	0	0	0	0
15:21:28	-16,149	1990,57	10,014	10,156	9,482	5,057	5,287	21,1	963,21	22,825	1990,57	0	203,807	203,807	99,725	0	0	0	0	0	0	0
15:21:28	133,581	1991,905	10,161	10,302	9,482	5,071	5,282	21,1	963,21	22,825	1990,571	0	203,807	203,807	99,725	0	0	0	0	0	0	0
15:21:28	-64,343	1991,262	10,161	10,205	9,479	5,064	5,278	21,1	963,21	22,825	1990,572	0	203,807	203,807	99,725	0	0	0	0	0	0	0
15:21:28	-150,817	1989,754	10,014	10,009	9,478	5,049	5,274	21,1	963,21	22,825	1989,754	0	203,807	203,807	99,725	0	0	0	0	0	0	0
15:21:28	44,531	1990,199	10,063	9,961	9,478	5,053	5,269	21,1	963,21	22,825	1989,754	0	203,807	203,807	99,725	0	0	0	0	0	0	0
15:21:28	24,707	1990,446	10,161	10,058	9,474	5,056	5,265	21,1	963,21	22,825	1989,755	0	203,807	203,807	99,725	0	0	0	0	0	0	0
15:21:28	-89,05	1989,556	10,063	10,156	9,474	5,046	5,261	21,1	963,21	22,825	1989,556	0	203,807	203,807	99,725	0	0	0	0	0	0	0
15:21:28	-17,236	1989,383	10,063	10,058	9,473	5,045	5,257	21,1	963,21	22,825	1989,383	0	203,807	203,807	99,725	0	0	0	0	0	0	0
15:21:28	0	1989,383	10,063	10,058	9,473	5,045	5,252	21,1	963,21	22,825	1989,383	0	203,807	203,807	99,725	0	0	0	0	0	0	0
15:21:28	89,05	1990,274	10,161	10,156	9,473	5,054	5,249	21,1	963,21	22,825	1989,384	0	203,807	203,807	99,725	0	0	0	0	0	0	0
15:21:28	0	1990,274	10,161	10,205	9,473	5,054	5,245	21,1	963,21	22,825	1989,385	0	203,807	203,807	99,725	0	0	0	0	0	0	0
15:21:28	-17,065	1990,103	10,161	10,058	9,472	5,052	5,241	21,1	963,21	22,825	1989,386	0	203,807	203,807	99,725	0	0	0	0	0	0	0
15:21:28	-89,038	1989,213	10,063	9,961	9,472	5,043	5,237	21,1	963,21	22,825	1989,213	0	203,807	203,807	99,725	0	0	0	0	0	0	0
15:21:28	42,785	1989,641	10,161	10,058	9,469	5,047	5,233	21,1	963,21	22,825	1989,213	0	203,807	203,807	99,725	0	0	0	0	0	0	0
15:21:28	-107,141	1988,569	10,063	10,058	9,468	5,036	5,23	21,1	963,21	22,825	1988,569	0	203,807	203,807	99,725	0	0	0	0	0	0	0
15:21:28	0	1988,569	10,063	10,009	9,468	5,036	5,226	21,1	963,21	22,825	1988,569	0	203,807	203,807	99,725	0	0	0	0	0	0	0
15:21:28	0	1988,569	10,063	10,009	9,468	5,036	5,222	21,1	963,21	22,825	1988,569	0	203,807	203,807	99,725	0	0	0	0	0	0	0
15:21:28	-44,519	1988,124	10,014	9,863	9,468	5,032	5,218	21,1	963,21	22,825	1988,124	0	203,807	203,807	99,725	0	0	0	0	0	0	0
15:21:28	-106,738	1987,057	9,965	9,814	9,465	5,021	5,214	21,1	963,21	22,825	1987,057	0	203,807	203,807	99,725	0	0	0	0	0	0	0
15:21:28	70,739	1987,764	10,063	10,058	9,464	5,028	5,211	21,1	963,21	22,825	1987,057	0	203,807	203,807	99,725	0	0	0	0	0	0	0
15:21:28	25,72	1988,021	10,161	10,058	9,46	5,031	5,207	21,1	963,21	22,825	1987,058	0	203,807	203,807	99,725	0	0	0	0	0	0	0
15:21:28	-107,312	1986,948	10,063	10,009	9,459	5,02	5,204	21,1	963,21	22,825	1986,948	0	203,807	203,807	99,725	0	0	0	0	0	0	0
15:21:28	-89,001	1986,058	9,965	9,716	9,459	5,01	5,2	21,1	963,21	22,825	1986,058	0	203,807	203,807	99,725	0	0	0	0	0	0	0
15:21:28	70,715	1986,765	10,063	9,961	9,458	5,018	5,196	21,1	963,21	22,825	1986,059	0	203,807	203,807	99,725	0	0	0	0	0	0	0
15:21:28	88,513	1987,65	10,21	10,156	9,455	5,027	5,193	21,1	963,21	22,825	1986,06	0	203,807	203,807	99,725	0	0	0	0	0	0	0
15:21:28	-151,806	1986,132	10,063	10,058	9,454	5,011	5,189	21,1	961,909	22,909	1986,06	0	203,807	203,807	99,725	0	0	0	0	0	0	0
15:21:28	-41,723	1985,715	10,014	9,961	9,454	5,007	5,186	21,1	961,909	22,909	1985,715	0	203,807	203,807	99,725	0	0	0	0	0	0	0
15:21:28	0	1985,715	10,014	9,961	9,454	5,007	5,182	21,1	961,909	22,909	1985,715	0	203,807	203,807	99,725	0	0	0	0	0	0	0
15:21:28	26,245	1985,977	10,063	10,058	9,453	5,01	5,179	21,1	961,909	22,909	1985,715	0	203,807	203,807	99,725	0	0	0	0	0	0	0
15:21:28	-88,488	1985,093	10,014	9,961	9,451	5	5,175	21,1	961,909	22,909	1985,093	0	203,807	203,807	99,725	0	0	0	0	0	0	0
15:21:28	0	1985,093	10,014	9,961	9,451	5	5,172	21,1	961,909	22,909	1985,093	0	203,807	203,807	99,725	0	0	0	0	0	0	0
15:21:28	-19,323	1984,899	10,014	10,009	9,45	4,998	5,168	21,1	961,909	22,909	1984,899	0	203,807	203,807	99,725	0	0	0	0	0	0	0
15:21:28	0	1984,899	10,014	9,961	9,45	4,998	5,165	21,1	961,909	22,909	1984,899	0	203,807	203,807	99,725	0	0	0	0	0	0	0
15:21:28	-44,519	1984,454	9,965	9,814	9,45	4,994	5,162	21,1	961,909	22,909	1984,454	0	203,807	203,807	99,725	0	0	0	0	0	0	0
15:21:28	-89,001	1983,564	9,868	9,716	9,45	4,985	5,158	21,1	961,909	22,909	1983,564	0	203,807	203,807	99,725	0	0	0	0	0	0	0
15:21:28	133,52	1984,899	10,014	10,009	9,45	4,998	5,155	21,1	961,909	22,909	1983,565	0	203,379	203,379	99,723	0	0	0	0	0	0	0
15:21:28	-44,519	1984,454	9,965	9,961	9,45	4,994	5,152	21,1	961,909	22,909	1983,566	0	203,379	203,379	99,723	0	0	0	0	0	0	0
15:21:28	-107,263	1983,382	9,868	9,716	9,449	4,983	5,149	21,1	961,909	22,909	1983,382	0	203,379	203,379	99,723	0	0	0	0	0	0	0
15:21:28	88,977	1984,271	9,965	9,668	9,449	4,992	5,146	21,1	961,909	22,909	1983,382	0	203,379	203,379	99,723	0	0	0	0	0	0	0
15:21:28	-16,491	1984,106	10,014	9,814	9,445	4,99	5,143	21,1	961,909	22,909	1983,383	0	203,379	203,379	99,723	0	0	0	0	0	0	0
15:21:28	44,494	1984,551	10,063	10,009	9,445	4,995	5,14	21,1	961,909	22,909	1983,384	0	203,379	203,379	99,723	0	0	0	0	0	0	0
15:21:28	-44,494	1984,106	10,014	9,863	9,445	4,99	5,137	21,1	961,909	22,909	1983,385	0	203,379	203,379	99,723	0	0	0	0	0	0	0
15:21:28	-72,485	1983,382	9,868	9,814	9,449	4,983	5,134	21,1	961,909	22,909	1983,382	0	203,379	203,379	99,723	0	0	0	0	0	0	0
15:21:28	-26,232	1983,119	9,819	9,716	9,45	4,98	5,131	21,1	961,909	22,909	1983,119	0	203,379	203,379	99,723	0	0	0	0	0	0	0
15:21:28	44,494	1983,564	9,868	9,814	9,45	4,985	5,128	21,1	961,909	22,909	1983,12	0	203,379	203,379	99,723	0	0	0	0	0	0	0
15:21:28	72,326	1984,287	10,014	10,009	9,446	4,992	5,125	21,1	961,909	22,909	1983,121	0	203,379	203,379	99,723	0	0	0	0	0	0	0
15:21:28	26,391	1984,551	10,063	10,009	9,445	4,995	5,123	21,1	961,909	22,909	1983,122	0	203,379	203,379	99,723	0	0	0	0	0	0	0
15:21:28	0	1984,551	10,063	10,009	9,445	4,995	5,12	21,1	961,909	22,909	1983,124	0	203,379	203,379	99,723	0	0	0	0	0	0	0
15:21:28	-62,78	1983,924	10,014	9,961	9,444	4,988	5,118	21,1	961,909	22,909	1983,124	0	203,379	203,379	99,723	0	0	0	0	0	0	0
15:21:28	44,519	1984,369	10,063	10,058	9,444	4,993	5,115	21,1	961,909	22,909	1983,126	0	203,379	203,379	99,723	0	0	0	0	0	0	0
15:21:28	18,261	1984,551	10,063	10,009	9,445	4,995	5,113	21,1	961,909	22,909	1983,127	0	203,379	203,379	99,723	0	0	0	0	0	0	0
15:21:28	-62,78	1983,924	10,014	9,863	9,444	4,988	5,11	21,1	961,909	22,909	1983,128	0	203,379	203,379	99,723	0	0	0	0	0	0	0
15:21:28	18,286	1984,106	10,014	9,961	9,445	4,99	5,108	21,1	961,909	22,909	1983,129	0	203,379	203,379	99,723	0	0	0	0	0	0	0
15:21:28	159,765	1985,704	10,21	10,302	9,444	5,007	5,106	21,1	961,909	22,909	1983,131	0	203,379	203,379	99,723	0	0	0	0	0	0	0
15:21:28	-44,531	1985,259	10,161	10,156	9,444	5,002	5,104	21,1	961,909	22,909	1983,133	0	203,379	203,379	99,723	0	0	0	0	0	0	0
15:21:28	-133,52	1983,924	10,014	9,814	9,444	4,988	5,102	21,1	961,909	22,909	1983,134	0	203,379	203,379	99,723	0	0	0	0	0	0	0
15:21:28	-44,482	1983,479	9,965	9,863	9,444	4,984	5,099	21,1	961,909	22,909	1983,135	0	203,379	203,379	99,723	0	0	0	0	0	0	0
15:21:28	44,482	1983,924	10,014	10,009	9,444	4,988	5,097	21,1	961,909	22,909	1983,135	0	203,379	203,379	99,723	0	0	0	0	0	0	0
15:21:28	44,519	1984,369	10,063	10,058	9,444	4,993	5,095	21,1	961,909	22,909	1983,137	0	203,379	203,379	99,723	0	0	0	0	0	0	0
15:21:28	-132,958	1983,039	9,965	9,961	9,442	4,979	5,093	21,1	961,909	22,909	1983,039	0	203,379	203,379	99,723	0	0	0	0	0	0	0
15:21:28	-108,325	1981,956	9,868	9,716	9,441	4,968	5,09	21,1	961,909	22,909	1981,956	0	203,379	203,379	99,723	0	0	0	0	0	0	0
15:21:28	133,483	1983,291	10,014	9,961	9,441	4,982	5,088	21,1	961,909	22,909	1981,957	0	203,379	203,379	99,723	0	0	0	0	0	0	0
15:21:28	44,494	1983,736	10,063	9,961	9,441	4,986	5,086	21,1	961,909	22,909	1981,959	0	203,379	203,379	99,723	0	0	0	0	0	0	0
15:21:28	-89,001	1982,846	9,965	9,863	9,441	4,977	5,084	21,1	961,909	22,909	1981,96	0	203,379	203,379	99,723	0	0	0	0	0	0	0
15:21:28	-88,977	1981,956	9,868	9,961	9,441	4,968	5,082	21,1	961,909	22,909	1981,956	0	203,379	203,379	99,723	0	0	0	0	0	0	0
15:21:28	133,483	1983,291	10,014	10,009	9,441	4,982	5,08	21,1	961,909	22,909	1981,957	0	203,379	203,379	99,723	0	0	0	0	0	0	0
15:21:28	0	1983,291	10,014	10,009	9,441	4,982	5,078	21,1	961,909	22,909	1981,958	0	203,379	203,379	99,723	0	0	0	0	0	0	0
15:21:28	-44,506	1982,846	9,965	10,009	9,441	4,977	5,076	21,1	961,909	22,909	1981,959	0	203,379	203,379	99,723	0	0	0	0	0	0	0
15:21:28	0	1982,846	9,965	9,961	9,441	4,977	5,074	21,1	961,909	22,909	1981,96	0	203,379	203,379	99,723	0	0	0	0	0	0	0
15:21:28	26,22	1983,108	10,014	9,961	9,44	4,98	5,072	21,1	961,909	22,909	1981,961	0	203,379	203,379	99,723	0	0	0	0	0	0	0
15:21:28	0,537	1983,113	10,063	10,058	9,437	4,98	5,07	21,1	961,909	22,909	1981,963	0	203,379	203,379	99,723	0	0	0	0	0	0	0
15:21:28	-44,494	1982,668	10,014	9,961	9,437	4,975	5,069	21,1	961,909	22,909	1981,963	0	203,379	203,379	99,723	0	0	0	0	0	0	0
15:21:28	-62,768	1982,041	9,965	9,863	9,436	4,969	5,067	21,1	961,909	22,909	1981,963	0	203,379	203,379	99,723	0	0	0	0	0	0	0
15:21:28	44,494	1982,486	10,014	9,961	9,436	4,974	5,065	21,1	961,909	22,909	1981,964	0	203,379	203,379	99,723	0	0	0	0	0	0	0
15:21:28	133,496	1983,82	10,161	10,058	9,436	4,987	5,063	21,1	961,909	22,909	1981,966	0	203,379	203,379	99,723	0	0	0	0	0	0	0
15:21:28	0	1983,82	10,161	10,156	9,436	4,987	5,062	21,1	961,909	22,909	1981,967	0	203,379	203,379	99,723	0	0	0	0	0	0	0
15:21:28	-177,99	1982,041	9,965	9,814	9,436	4,969	5,06	21,1	961,909	22,909	1981,967	0	203,379	203,379	99,723	0	0	0	0	0	0	0
15:21:28	-88,977	1981,151	9,868	9,716	9,436	4,96	5,058	21,1	961,909	22,909	1981,151	0	203,379	203,379	99,723	0	0	0	0	0	0	0
15:21:28	133,471	1982,486	10,014	9,961	9,436	4,974	5,056	21,1	961,909	22,909	1981,152	0	203,379	203,379	99,723	0	0	0	0	0	0	0
15:21:28	-133,471	1981,151	9,868	9,814	9,436	4,96	5,054	21,1	961,909	22,909	1981,151	0	203,379	203,379	99,723	0	0	0	0	0	0	0
15:21:28	88,977	1982,041	9,965	9,814	9,436	4,969	5,053	21,1	961,909	22,909	1981,152	0	203,379	203,379	99,723	0	0	0	0	0	0	0
15:21:28	158,642	1983,627	10,161	10,058	9,435	4,985	5,051	21,1	961,909	22,909	1981,154	0	203,379	203,379	99,723	0	0	0	0	0	0	0
15:21:28	-158,642	1982,041	9,965	10,009	9,436	4,969	5,05	21,1	961,909	22,909	1981,155	0	203,379	203,379	99,723	0	0	0	0	0	0	0
15:21:28	0	1982,041	9,965	9,814	9,436	4,969	5,048	21,1	961,909	22,909	1981,156	0	203,379	203,379	99,723	0	0	0	0	0	0	0
15:21:28	-19,348	1981,847	9,965	9,961	9,435	4,967	5,047	21,1	961,909	22,909	1981,157	0	203,379	203,379	99,723	0	0	0	0	0	0	0
15:21:28	44,494	1982,292	10,014	9,961	9,435	4,972	5,045	21,1	961,909	22,909	1981,158	0	203,379	203,379	99,723	0	0	0	0	0	0	0
15:21:28	0	1982,292	10,014	10,009	9,435	4,972	5,044	21,1	961,909	22,909	1981,159	0	203,379	203,379	99,723	0	0	0	0	0	0	0
15:21:28	0	1982,292	10,014	9,961	9,435	4,972	5,042	21,1	961,909	22,909	1981,16	0	203,379	203,379	99,723	0	0	0	0	0	0	0
15:21:28	0	1982,292	10,014	10,009	9,435	4,972	5,041	21,1	961,909	22,909	1981,161	0	203,379	203,379	99,723	0	0	0	0	0	0	0
15:21:28	44,506	1982,737	10,063	10,058	9,435	4,976	5,04	21,1	961,909	22,909	1981,163	0	203,379	203,379	99,723	0	0	0	0	0	0	0
15:21:29	-44,506	1982,292	10,014	9,961	9,435	4,972	5,038	21,1	961,909	22,909	1981,164	0	203,379	203,379	99,723	0	0	0	0	0	0	0
15:21:29	-44,494	1981,847	9,965	9,961	9,435	4,967	5,037	21,1	961,909	22,909	1981,164	0	203,379	203,379	99,723	0	0	0	0	0	0	0
15:21:29	44,494	1982,292	10,014	9,961	9,435	4,972	5,036	21,1	961,909	22,909	1981,166	0	203,379	203,379	99,723	0	0	0	0	0	0	0
15:21:29	-44,494	1981,847	9,965	10,009	9,435	4,967	5,034	21,1	961,909	22,909	1981,166	0	203,379	203,379	99,723	0	0	0	0	0	0	0
15:21:29	89,001	1982,737	10,063	10,156	9,435	4,976	5,033	21,1	961,909	22,909	1981,168	0	203,379	203,379	99,723	0	0	0	0	0	0	0
15:21:29	-44,506	1982,292	10,014	9,961	9,435	4,972	5,032	21,1	961,909	22,909	1981,169	0	203,379	203,379	99,723	0	0	0	0	0	0	0
15:21:29	-25,146	1982,041	9,965	9,863	9,436	4,969	5,031	21,1	961,909	22,909	1981,17	0	203,379	203,379	99,723	0	0	0	0	0	0	0
15:21:29	44,494	1982,486	10,014	10,058	9,436	4,974	5,03	21,1	961,909	22,909	1981,171	0	203,379	203,379	99,723	0	0	0	0	0	0	0
15:21:29	44,482	1982,93	10,063	10,156	9,436	4,978	5,029	21,1	961,909	22,909	1981,173	0	203,379	203,379	99,723	0	0	0	0	0	0	0
15:21:29	0	1982,93	10,063	10,009	9,436	4,978	5,028	21,1	961,909	22,909	1981,175	0	203,379	203,379	99,723	0	0	0	0	0	0	0
15:21:29	-63,83	1982,292	10,014	9,863	9,435	4,972	5,027	21,1	961,909	22,909	1981,176	0	203,379	203,379	99,723	0	0	0	0	0	0	0
15:21:29	19,348	1982,486	10,014	9,716	9,436	4,974	5,025	21,1	961,909	22,909	1981,177	0	203,379	203,379	99,723	0	0	0	0	0	0	0
15:21:29	25,158	1982,737	10,063	9,961	9,435	4,976	5,025	21,1	961,909	22,909	1981,179	0	203,379	203,379	99,723	0	0	0	0	0	0	0
15:21:29	88,989	1983,627	10,161	10,058	9,435	4,985	5,024	21,1	961,909	22,909	1981,181	0	203,379	203,379	99,723	0	0	0	0	0	0	0
15:21:29	19,348	1983,82	10,161	10,009	9,436	4,987	5,023	21,1	961,909	22,909	1981,184	0	203,379	203,379	99,723	0	0	0	0	0	0	0
15:21:29	-89,013	1982,93	10,063	10,009	9,436	4,978	5,022	21,1	961,909	22,909	1981,185	0	203,379	203,379	99,723	0	0	0	0	0	0	0
15:21:29	133,508	1984,265	10,21	10,156	9,436	4,992	5,022	21,1	961,909	22,909	1981,189	0	203,379	203,379	99,723	0	0	0	0	0	0	0
15:21:29	-44,494	1983,82	10,161	10,009	9,436	4,987	5,021	21,1	961,909	22,909	1981,191	0	203,379	203,379	99,723	0	0	0	0	0	0	0
15:21:29	-133,496	1982,486	10,014	9,961	9,436	4,974	5,02	21,1	961,909	22,909	1981,193	0	203,379	203,379	99,723	0	0	0	0	0	0	0
15:21:29	0	1982,486	10,014	9,716	9,436	4,974	5,019	21,1	961,909	22,909	1981,194	0	203,379	203,379	99,723	0	0	0	0	0	0	0
15:21:29	114,147	1983,627	10,161	10,009	9,435	4,985	5,018	21,1	961,909	22,909	1981,196	0	203,379	203,379	99,723	0	0	0	0	0	0	0
15:21:29	44,519	1984,072	10,21	10,205	9,435	4,99	5,018	21,1	961,909	22,909	1981,199	0	203,379	203,379	99,723	0	0	0	0	0	0	0
15:21:29	-114,184	1982,93	10,063	10,156	9,436	4,978	5,017	21,1	961,909	22,909	1981,201	0	203,379	203,379	99,723	0	0	0	0	0	0	0
15:21:29	-44,482	1982,486	10,014	10,009	9,436	4,974	5,016	21,1	961,909	22,909	1981,202	0	203,379	203,379	99,723	0	0	0	0	0	0	0
15:21:29	0	1982,486	10,014	9,961	9,436	4,974	5,015	21,1	961,909	22,909	1981,203	0	203,379	203,379	99,723	0	0	0	0	0	0	0
15:21:29	25,158	1982,737	10,063	10,058	9,435	4,976	5,015	21,1	961,909	22,909	1981,205	0	203,379	203,379	99,723	0	0	0	0	0	0	0
15:21:29	19,323	1982,93	10,063	10,009	9,436	4,978	5,014	21,1	961,909	22,909	1981,207	0	203,379	203,379	99,723	0	0	0	0	0	0	0
15:21:29	-44,482	1982,486	10,014	9,961	9,436	4,974	5,013	21,1	961,909	22,909	1981,208	0	203,379	203,379	99,723	0	0	0	0	0	0	0
15:21:29	-19,348	1982,292	10,014	9,961	9,435	4,972	5,012	21,1	961,909	22,909	1981,209	0	203,379	203,379	99,723	0	0	0	0	0	0	0
15:21:29	0	1982,292	10,014	10,009	9,435	4,972	5,011	21,1	961,909	22,909	1981,21	0	203,379	203,379	99,723	0	0	0	0	0	0	0
15:21:29	-25,146	1982,041	9,965	9,814	9,436	4,969	5,011	21,1	961,909	22,909	1981,211	0	203,379	203,379	99,723	0	0	0	0	0	0	0
15:21:29	-19,348	1981,847	9,965	9,814	9,435	4,967	5,01	21,1	961,909	22,909	1981,211	0	203,379	203,379	99,723	0	0	0	0	0	0	0
15:21:29	44,494	1982,292	10,014	9,863	9,435	4,972	5,009	21,1	961,909	22,909	1981,213	0	203,379	203,379	99,723	0	0	0	0	0	0	0
15:21:29	0	1982,292	10,014	9,863	9,435	4,972	5,008	21,1	961,909	22,909	1981,214	0	203,379	203,379	99,723	0	0	0	0	0	0	0
15:21:29	44,506	1982,737	10,063	10,058	9,435	4,976	5,008	21,1	961,909	22,909	1981,215	0	203,379	203,379	99,723	0	0	0	0	0	0	0
15:21:29	-44,506	1982,292	10,014	9,961	9,435	4,972	5,007	21,1	962,289	22,909	1981,216	0	203,379	203,379	99,723	0	0	0	0	0	0	0
15:21:29	-0,817	1982,284	10,014	10,009	9,435	4,972	5,006	21,1	962,289	22,909	1981,217	0	203,379	203,379	99,723	0	0	0	0	0	0	0
15:21:29	197,338	1984,257	10,21	10,205	9,436	4,992	5,006	21,1	962,289	22,909	1981,22	0	203,379	203,379	99,723	0	0	0	0	0	0	0
15:21:29	311,608	1987,373	10,551	10,888	9,436	5,024	5,006	21,1	962,289	22,909	1981,226	0	203,379	203,379	99,723	0	0	0	0	0	0	0
15:21:29	411,206	1991,485	10,844	11,621	9,444	5,066	5,008	21,1	962,289	22,909	1981,237	0	203,379	203,379	99,723	0	0	0	0	0	0	0
15:21:29	216,369	1993,649	10,796	12,06	9,459	5,089	5,009	21,1	962,289	22,909	1981,249	0	203,379	203,379	99,723	0	0	0	0	0	0	0
15:21:29	503,698	1998,686	10,991	12,744	9,478	5,141	5,012	21,1	962,289	22,909	1981,267	0	203,379	203,379	99,723	0	0	0	0	0	0	0
15:21:29	522,192	2003,908	11,186	13,33	9,497	5,194	5,015	21,1	962,289	22,909	1981,289	0	203,379	203,379	99,723	0	0	0	0	0	0	0
15:21:29	544,458	2009,353	11,333	13,916	9,52	5,251	5,02	21,1	962,289	22,909	1981,317	0	203,379	203,379	99,723	0	0	0	0	0	0	0
15:21:29	671,35	2016,066	11,479	14,453	9,551	5,32	5,026	21,1	962,289	22,909	1981,352	0	203,379	203,379	99,723	0	0	0	0	0	0	0
15:21:29	864,123	2024,707	11,87	15,088	9,58	5,409	5,033	21,1	962,289	22,909	1981,395	0	203,306	203,306	99,723	0	0	0	0	0	0	0
15:21:29	576,44	2030,472	11,967	15,527	9,607	5,468	5,042	21,1	962,289	22,909	1981,445	0	203,306	203,306	99,723	0	0	0	0	0	0	0
15:21:29	752,49	2037,997	12,163	16,015	9,64	5,546	5,052	21,1	962,289	22,909	1981,501	0	203,306	203,306	99,723	0	0	0	0	0	0	0
15:21:29	1025,048	2048,247	12,651	16,211	9,673	5,652	5,063	21,1	962,289	22,909	1981,568	0	203,306	203,306	99,723	0	0	0	0	0	0	0
15:21:29	356,054	2051,808	12,309	16,357	9,711	5,688	5,076	21,1	962,289	22,909	1981,638	0	203,306	203,306	99,723	0	0	0	0	0	0	0
15:21:29	714,941	2058,957	12,358	16,552	9,749	5,762	5,089	21,1	962,289	22,909	1981,715	0	203,306	203,306	99,723	0	0	0	0	0	0	0
15:21:29	401,562	2062,973	12,065	16,015	9,787	5,803	5,103	21,1	962,289	22,909	1981,797	0	203,306	203,306	99,723	0	0	0	0	0	0	0
15:21:29	807,934	2071,052	12,212	16,211	9,825	5,887	5,119	21,1	962,289	22,909	1981,886	0	203,306	203,306	99,723	0	0	0	0	0	0	0
15:21:29	989,624	2080,948	12,553	16,699	9,863	5,989	5,136	21,1	962,289	22,909	1981,985	0	203,306	203,306	99,723	0	0	0	0	0	0	0
15:21:29	729,101	2088,239	12,7	17,041	9,897	6,064	5,154	21,1	962,289	22,909	1982,091	0	203,306	203,306	99,723	0	0	0	0	0	0	0
15:21:29	815,551	2096,395	12,846	17,285	9,935	6,148	5,173	21,1	962,289	22,909	1982,206	0	203,306	203,306	99,723	0	0	0	0	0	0	0
15:21:29	547,802	2101,873	12,798	17,187	9,969	6,204	5,194	21,1	962,289	22,909	1982,325	0	203,306	203,306	99,723	0	0	0	0	0	0	0
15:21:29	805,957	2109,932	12,944	17,236	10,007	6,287	5,215	21,1	962,289	22,909	1982,453	0	203,306	203,306	99,723	0	0	0	0	0	0	0
15:21:29	768,701	2117,619	13,139	17,187	10,04	6,367	5,238	21,1	962,289	22,909	1982,588	0	203,306	203,306	99,723	0	0	0	0	0	0	0
15:21:29	587,695	2123,496	13,139	17,09	10,074	6,427	5,261	21,1	962,289	22,909	1982,729	0	203,306	203,306	99,723	0	0	0	0	0	0	0
15:21:29	495,117	2128,448	13,042	16,894	10,107	6,478	5,285	21,1	962,289	22,909	1982,875	0	203,306	203,306	99,723	0	0	0	0	0	0	0
15:21:29	872,558	2137,173	13,286	16,845	10,144	6,568	5,31	21,1	962,289	22,909	1983,029	0	203,306	203,306	99,723	0	0	0	0	0	0	0
15:21:29	720,727	2144,38	13,432	17,285	10,177	6,643	5,336	21,1	962,289	22,909	1983,19	0	203,306	203,306	99,723	0	0	0	0	0	0	0
15:21:29	750,317	2151,884	13,628	17,431	10,209	6,72	5,363	21,1	962,289	22,909	1983,359	0	203,306	203,306	99,723	0	0	0	0	0	0	0
15:21:29	545,214	2157,336	13,676	17,383	10,237	6,776	5,391	21,1	962,289	22,909	1983,533	0	203,306	203,306	99,723	0	0	0	0	0	0	0
15:21:29	770,312	2165,039	13,921	17,48	10,268	6,856	5,42	21,1	962,289	22,909	1983,714	0	203,306	203,306	99,723	0	0	0	0	0	0	0
15:21:29	863,867	2173,678	14,262	17,822	10,299	6,945	5,45	21,1	962,289	22,909	1983,904	0	203,306	203,306	99,723	0	0	0	0	0	0	0
15:21:29	653,466	2180,212	14,458	17,724	10,326	7,012	5,48	21,1	962,289	22,909	1984,101	0	203,306	203,306	99,723	0	0	0	0	0	0	0
15:21:29	603,491	2186,247	14,604	17,724	10,352	7,074	5,511	21,1	962,289	22,909	1984,303	0	203,306	203,306	99,723	0	0	0	0	0	0	0
15:21:29	892,236	2195,17	15,093	18,164	10,377	7,166	5,544	21,1	962,289	22,909	1984,514	0	203,306	203,306	99,723	0	0	0	0	0	0	0
15:21:29	619,433	2201,364	15,239	18,164	10,404	7,23	5,577	21,1	962,289	22,909	1984,73	0	203,306	203,306	99,723	0	0	0	0	0	0	0
15:21:29	640,258	2207,766	15,434	18,457	10,43	7,296	5,611	21,1	962,289	22,909	1984,953	0	203,306	203,306	99,723	0	0	0	0	0	0	0
15:21:29	523,779	2213,004	15,483	18,359	10,457	7,35	5,645	21,1	962,289	22,909	1985,181	0	203,306	203,306	99,723	0	0	0	0	0	0	0
15:21:29	500,366	2218,008	15,434	17,822	10,488	7,402	5,679	21,1	962,289	22,909	1985,414	0	203,306	203,306	99,723	0	0	0	0	0	0	0
15:21:29	625,073	2224,259	15,581	18,115	10,515	7,466	5,714	21,1	962,289	22,909	1985,653	0	203,306	203,306	99,723	0	0	0	0	0	0	0
15:21:29	554,223	2229,801	15,63	17,92	10,544	7,523	5,75	21,1	962,289	22,909	1985,897	0	203,306	203,306	99,723	0	0	0	0	0	0	0
15:21:29	449,584	2234,297	15,581	18,066	10,572	7,57	5,785	21,1	962,289	22,909	1986,145	0	203,306	203,306	99,723	0	0	0	0	0	0	0
15:21:29	676,147	2241,058	15,727	18,164	10,603	7,639	5,822	21,1	962,289	22,909	1986,4	0	203,306	203,306	99,723	0	0	0	0	0	0	0
15:21:29	552,417	2246,582	15,874	17,969	10,626	7,696	5,858	21,1	962,289	22,909	1986,661	0	203,306	203,306	99,723	0	0	0	0	0	0	0
15:21:29	273,461	2249,317	15,727	17,773	10,649	7,724	5,895	21,1	962,289	22,909	1986,923	0	203,306	203,306	99,723	0	0	0	0	0	0	0
15:21:29	857,299	2257,89	16,216	18,066	10,672	7,813	5,933	21,1	962,289	22,909	1987,194	0	203,306	203,306	99,723	0	0	0	0	0	0	0
15:21:29	332,592	2261,216	16,216	18,261	10,69	7,847	5,97	21,1	962,289	22,909	1987,468	0	203,306	203,306	99,723	0	0	0	0	0	0	0
15:21:29	732,812	2268,544	16,557	18,652	10,714	7,923	6,008	21,1	962,289	22,909	1987,749	0	203,306	203,306	99,723	0	0	0	0	0	0	0
15:21:29	479,736	2273,341	16,704	18,652	10,733	7,972	6,047	21,1	962,289	22,909	1988,035	0	203,306	203,306	99,723	0	0	0	0	0	0	0
15:21:29	458,789	2277,929	16,753	18,603	10,756	8,019	6,086	21,1	962,289	22,909	1988,325	0	203,306	203,306	99,723	0	0	0	0	0	0	0
15:21:29	502,832	2282,958	16,85	18,701	10,779	8,071	6,125	21,1	962,289	22,909	1988,619	0	203,306	203,306	99,723	0	0	0	0	0	0	0
15:21:29	278,613	2285,744	16,704	18,31	10,803	8,1	6,163	21,1	962,289	22,909	1988,916	0	203,306	203,306	99,723	0	0	0	0	0	0	0
15:21:29	471,362	2290,457	16,85	18,701	10,822	8,149	6,202	21,1	962,289	22,909	1989,218	0	203,306	203,306	99,723	0	0	0	0	0	0	0
15:21:29	375,903	2294,216	16,899	18,701	10,84	8,187	6,241	21,1	962,289	22,909	1989,523	0	203,306	203,306	99,723	0	0	0	0	0	0	0
15:21:29	656,591	2300,782	17,241	18,945	10,859	8,255	6,281	21,1	962,289	22,909	1989,834	0	203,306	203,306	99,723	0	0	0	0	0	0	0
15:21:29	514,77	2305,93	17,436	19,043	10,878	8,308	6,32	21,1	962,289	22,909	1990,15	0	203,306	203,306	99,723	0	0	0	0	0	0	0
15:21:29	241,479	2308,345	17,339	18,799	10,897	8,333	6,36	21,1	962,289	22,909	1990,469	0	203,306	203,306	99,723	0	0	0	0	0	0	0
15:21:29	380,371	2312,149	17,387	18,847	10,916	8,372	6,399	21,1	962,289	22,909	1990,79	0	203,306	203,306	99,723	0	0	0	0	0	0	0
15:21:29	519,506	2317,344	17,583	19,14	10,934	8,426	6,439	21,1	962,289	22,909	1991,117	0	203,306	203,306	99,723	0	0	0	0	0	0	0
15:21:29	203,466	2319,378	17,534	18,799	10,949	8,447	6,478	21,1	962,289	22,909	1991,445	0	203,306	203,306	99,723	0	0	0	0	0	0	0
15:21:29	473,291	2324,111	17,68	19,043	10,967	8,495	6,518	21,1	962,289	22,909	1991,778	0	203,306	203,306	99,723	0	0	0	0	0	0	0
15:21:29	380,566	2327,917	17,729	18,994	10,986	8,535	6,558	21,1	962,289	22,909	1992,114	0	203,306	203,306	99,723	0	0	0	0	0	0	0
15:21:29	428,173	2332,199	17,827	18,799	11,005	8,579	6,597	21,1	962,289	22,909	1992,454	0	203,306	203,306	99,723	0	0	0	0	0	0	0
15:21:29	248,803	2334,687	17,827	18,945	11,019	8,605	6,637	21,1	962,289	22,909	1992,796	0	203,306	203,306	99,723	0	0	0	0	0	0	0
15:21:29	424,023	2338,927	17,925	18,945	11,038	8,648	6,676	21,1	962,289	22,909	1993,142	0	203,306	203,306	99,723	0	0	0	0	0	0	0
15:21:30	343,92	2342,366	18,022	18,945	11,052	8,684	6,715	21,1	962,289	22,909	1993,491	0	203,306	203,306	99,723	0	0	0	0	0	0	0
15:21:30	376,391	2346,13	18,071	18,994	11,071	8,722	6,755	21,1	962,289	22,909	1993,844	0	203,306	203,306	99,723	0	0	0	0	0	0	0
15:21:30	262,915	2348,759	18,071	19,14	11,085	8,75	6,794	21,1	962,289	22,909	1994,199	0	203,306	203,306	99,723	0	0	0	0	0	0	0
15:21:30	346,337	2352,223	18,169	19,14	11,1	8,785	6,833	21,1	962,289	22,909	1994,557	0	203,306	203,306	99,723	0	0	0	0	0	0	0
15:21:30	296,533	2355,188	18,218	19,189	11,114	8,816	6,872	21,1	962,289	22,909	1994,918	0	203,306	203,306	99,723	0	0	0	0	0	0	0
15:21:30	433,984	2359,528	18,413	19,238	11,128	8,861	6,911	21,1	962,289	22,909	1995,282	0	203,306	203,306	99,723	0	0	0	0	0	0	0
15:21:30	340,039	2362,928	18,511	19,336	11,142	8,896	6,95	21,1	962,289	22,909	1995,65	0	203,306	203,306	99,723	0	0	0	0	0	0	0
15:21:30	253,271	2365,461	18,511	19,238	11,156	8,922	6,988	21,1	962,289	22,909	1996,02	0	203,306	203,306	99,723	0	0	0	0	0	0	0
15:21:30	287,988	2368,341	18,559	19,385	11,17	8,951	7,027	21,1	962,289	22,909	1996,392	0	203,306	203,306	99,723	0	0	0	0	0	0	0
15:21:30	453,125	2372,872	18,852	19,531	11,179	8,998	7,065	21,1	962,289	22,909	1996,768	0	203,306	203,306	99,723	0	0	0	0	0	0	0
15:21:30	283,715	2375,709	18,901	19,58	11,193	9,027	7,104	21,1	962,289	22,909	1997,147	0	203,306	203,306	99,723	0	0	0	0	0	0	0
15:21:30	338,232	2379,091	18,999	19,531	11,207	9,062	7,142	21,1	962,289	22,909	1997,529	0	203,306	203,306	99,723	0	0	0	0	0	0	0
15:21:30	171,044	2380,802	18,999	19,531	11,216	9,08	7,18	21,1	962,289	22,909	1997,913	0	203,306	203,306	99,723	0	0	0	0	0	0	0
15:21:30	274,218	2383,544	19,048	19,58	11,229	9,108	7,218	21,1	962,289	22,909	1998,298	0	203,306	203,306	99,723	0	0	0	0	0	0	0
15:21:30	169,946	2385,244	19,048	19,58	11,239	9,126	7,256	21,1	962,289	22,909	1998,685	0	203,306	203,306	99,723	0	0	0	0	0	0	0
15:21:30	447,265	2389,716	19,341	19,824	11,248	9,172	7,293	21,1	962,289	22,909	1999,076	0	203,306	203,306	99,723	0	0	0	0	0	0	0
15:21:30	199,609	2391,712	19,389	19,922	11,257	9,192	7,33	21,1	962,289	22,909	1999,469	0	203,306	203,306	99,723	0	0	0	0	0	0	0
15:21:30	152,636	2393,239	19,389	19,726	11,265	9,208	7,367	21,1	962,289	22,909	1999,863	0	203,306	203,306	99,723	0	0	0	0	0	0	0
15:21:30	347,705	2396,716	19,634	19,824	11,272	9,244	7,404	21,1	962,289	22,909	2000,259	0	203,306	203,306	99,723	0	0	0	0	0	0	0
15:21:30	182,275	2398,538	19,682	19,873	11,279	9,263	7,44	21,1	962,289	22,909	2000,658	0	203,306	203,306	99,723	0	0	0	0	0	0	0
15:21:30	116,894	2399,707	19,634	19,726	11,289	9,275	7,476	21,1	962,289	22,909	2001,057	0	203,306	203,306	99,723	0	0	0	0	0	0	0
15:21:30	305,078	2402,758	19,78	20,019	11,298	9,306	7,512	21,1	962,289	22,909	2001,458	0	203,306	203,306	99,723	0	0	0	0	0	0	0
15:21:30	70,068	2403,459	19,682	19,726	11,307	9,314	7,548	21,1	962,289	22,909	2001,86	0	203,306	203,306	99,723	0	0	0	0	0	0	0
15:21:30	-101,123	2402,448	19,389	19,385	11,317	9,303	7,582	21,1	962,289	22,909	2002,261	0	203,306	203,306	99,723	0	0	0	0	0	0	0
15:21:30	522,045	2407,668	19,78	19,824	11,325	9,357	7,617	21,1	962,289	22,909	2002,666	0	203,306	203,306	99,723	0	0	0	0	0	0	0
15:21:30	-13,427	2407,534	19,682	19,678	11,33	9,356	7,651	21,1	962,289	22,909	2003,071	0	203,306	203,306	99,723	0	0	0	0	0	0	0
15:21:30	35,522	2407,889	19,634	19,58	11,335	9,359	7,684	21,1	962,289	22,909	2003,476	0	203,306	203,306	99,723	0	0	0	0	0	0	0
15:21:30	144,36	2409,333	19,682	19,58	11,34	9,374	7,718	21,1	962,289	22,909	2003,882	0	203,306	203,306	99,723	0	0	0	0	0	0	0
15:21:30	175,048	2411,083	19,78	19,678	11,345	9,392	7,75	21,1	962,289	22,909	2004,289	0	203,306	203,306	99,723	0	0	0	0	0	0	0
15:21:30	251,44	2413,598	19,975	20,166	11,348	9,418	7,783	21,1	962,289	22,909	2004,699	0	203,306	203,306	99,723	0	0	0	0	0	0	0
15:21:30	109,741	2414,695	20,024	20,166	11,352	9,429	7,815	21,1	962,289	22,909	2005,109	0	203,306	203,306	99,723	0	0	0	0	0	0	0
15:21:30	81,347	2415,508	20,024	19,922	11,356	9,438	7,847	21,1	962,289	22,909	2005,519	0	203,306	203,306	99,723	0	0	0	0	0	0	0
15:21:30	-60,4	2414,904	19,878	19,922	11,361	9,432	7,878	21,1	962,289	22,909	2005,928	0	203,306	203,306	99,723	0	0	0	0	0	0	0
15:21:30	192,382	2416,828	19,975	20,019	11,366	9,451	7,909	21,1	962,289	22,909	2006,339	0	203,306	203,306	99,723	0	0	0	0	0	0	0
15:21:30	61,816	2417,446	19,975	19,922	11,37	9,458	7,939	21,1	962,289	22,909	2006,75	0	203,306	203,306	99,723	0	0	0	0	0	0	0
15:21:30	-106,274	2416,384	19,78	19,58	11,375	9,447	7,969	21,2	961,32	22,825	2007,16	0	203,306	203,306	99,723	0	0	0	0	0	0	0
15:21:30	117,016	2417,554	19,878	19,726	11,376	9,459	7,998	21,2	961,32	22,825	2007,57	0	203,306	203,306	99,723	0	0	0	0	0	0	0
15:21:30	375,439	2421,308	20,268	20,361	11,376	9,498	8,028	21,2	961,32	22,825	2007,984	0	203,306	203,306	99,723	0	0	0	0	0	0	0
15:21:30	0	2421,308	20,268	20,263	11,376	9,498	8,056	21,2	961,32	22,825	2008,397	0	203,306	203,306	99,723	0	0	0	0	0	0	0
15:21:30	-140,82	2419,9	20,122	19,922	11,376	9,483	8,084	21,2	961,32	22,825	2008,809	0	203,306	203,306	99,723	0	0	0	0	0	0	0
15:21:30	46,948	2420,369	20,171	20,166	11,376	9,488	8,112	21,2	961,32	22,825	2009,22	0	203,306	203,306	99,723	0	0	0	0	0	0	0
15:21:30	136,157	2421,731	20,268	20,215	11,378	9,502	8,139	21,2	961,32	22,825	2009,633	0	203,306	203,306	99,723	0	0	0	0	0	0	0
15:21:30	-74,34	2420,988	20,171	20,068	11,379	9,494	8,166	21,2	961,32	22,825	2010,044	0	203,306	203,306	99,723	0	0	0	0	0	0	0
15:21:30	-60,498	2420,383	20,024	20,019	11,384	9,488	8,192	21,2	961,32	22,825	2010,455	0	203,306	203,306	99,723	0	0	0	0	0	0	0
15:21:30	-46,948	2419,913	19,975	19,824	11,384	9,483	8,217	21,2	961,32	22,825	2010,864	0	203,306	203,306	99,723	0	0	0	0	0	0	0
15:21:30	0	2419,913	19,975	19,873	11,384	9,483	8,242	21,2	961,32	22,825	2011,273	0	204,632	204,632	99,728	0	0	0	0	0	0	0
15:21:30	0	2419,913	19,975	19,824	11,384	9,483	8,266	21,2	961,32	22,825	2011,681	0	204,632	204,632	99,728	0	0	0	0	0	0	0
15:21:30	46,948	2420,383	20,024	20,019	11,384	9,488	8,29	21,2	961,32	22,825	2012,09	0	204,632	204,632	99,728	0	0	0	0	0	0	0
15:21:30	93,872	2421,321	20,122	20,068	11,384	9,498	8,314	21,2	961,32	22,825	2012,499	0	204,632	204,632	99,728	0	0	0	0	0	0	0
15:21:30	-234,667	2418,975	19,878	19,873	11,384	9,473	8,337	21,2	961,32	22,825	2012,906	0	204,632	204,632	99,728	0	0	0	0	0	0	0
15:21:30	-46,923	2418,505	19,829	19,824	11,384	9,469	8,359	21,2	961,32	22,825	2013,312	0	204,632	204,632	99,728	0	0	0	0	0	0	0
15:21:30	0	2418,505	19,829	19,726	11,384	9,469	8,38	21,2	961,32	22,825	2013,717	0	204,632	204,632	99,728	0	0	0	0	0	0	0
15:21:30	187,719	2420,383	20,024	20,068	11,384	9,488	8,402	21,2	961,32	22,825	2014,124	0	204,632	204,632	99,728	0	0	0	0	0	0	0
15:21:30	-46,948	2419,913	19,975	19,922	11,384	9,483	8,423	21,2	961,32	22,825	2014,529	0	204,632	204,632	99,728	0	0	0	0	0	0	0
15:21:30	-140,771	2418,505	19,829	19,824	11,384	9,469	8,444	21,2	961,32	22,825	2014,933	0	204,632	204,632	99,728	0	0	0	0	0	0	0
15:21:30	0	2418,505	19,829	19,824	11,384	9,469	8,464	21,2	961,32	22,825	2015,337	0	204,632	204,632	99,728	0	0	0	0	0	0	0
15:21:30	46,923	2418,975	19,878	19,922	11,384	9,473	8,484	21,2	961,32	22,825	2015,741	0	204,632	204,632	99,728	0	0	0	0	0	0	0
15:21:30	0	2418,975	19,878	19,922	11,384	9,473	8,503	21,2	961,32	22,825	2016,144	0	204,632	204,632	99,728	0	0	0	0	0	0	0
15:21:30	-46,923	2418,505	19,829	19,824	11,384	9,469	8,522	21,2	961,32	22,825	2016,546	0	204,632	204,632	99,728	0	0	0	0	0	0	0
15:21:30	-46,923	2418,036	19,78	19,726	11,384	9,464	8,541	21,2	961,32	22,825	2016,948	0	204,632	204,632	99,728	0	0	0	0	0	0	0
15:21:30	234,643	2420,383	20,024	20,215	11,384	9,488	8,559	21,2	961,32	22,825	2017,351	0	204,632	204,632	99,728	0	0	0	0	0	0	0
15:21:30	-187,719	2418,505	19,829	19,873	11,384	9,469	8,577	21,2	961,32	22,825	2017,752	0	204,632	204,632	99,728	0	0	0	0	0	0	0
15:21:30	46,923	2418,975	19,878	20,019	11,384	9,473	8,595	21,2	961,32	22,825	2018,153	0	204,632	204,632	99,728	0	0	0	0	0	0	0
15:21:30	140,795	2420,383	20,024	20,068	11,384	9,488	8,612	21,2	961,32	22,825	2018,556	0	204,632	204,632	99,728	0	0	0	0	0	0	0
15:21:30	-46,948	2419,913	19,975	20,068	11,384	9,483	8,629	21,2	961,32	22,825	2018,957	0	204,632	204,632	99,728	0	0	0	0	0	0	0
15:21:30	0	2419,913	19,975	19,922	11,384	9,483	8,646	21,2	961,32	22,825	2019,358	0	204,632	204,632	99,728	0	0	0	0	0	0	0
15:21:30	0	2419,913	19,975	20,068	11,384	9,483	8,662	21,2	961,32	22,825	2019,758	0	204,632	204,632	99,728	0	0	0	0	0	0	0
15:21:30	0	2419,913	19,975	19,873	11,384	9,483	8,678	21,2	961,32	22,825	2020,159	0	204,632	204,632	99,728	0	0	0	0	0	0	0
15:21:30	-93,847	2418,975	19,878	19,726	11,384	9,473	8,694	21,2	961,32	22,825	2020,557	0	204,632	204,632	99,728	0	0	0	0	0	0	0
15:21:30	93,847	2419,913	19,975	20,019	11,384	9,483	8,709	21,2	961,32	22,825	2020,957	0	204,632	204,632	99,728	0	0	0	0	0	0	0
15:21:30	-93,847	2418,975	19,878	19,922	11,384	9,473	8,724	21,2	961,32	22,825	2021,355	0	204,632	204,632	99,728	0	0	0	0	0	0	0
15:21:30	-46,923	2418,505	19,829	19,824	11,384	9,469	8,739	21,2	961,32	22,825	2021,752	0	204,632	204,632	99,728	0	0	0	0	0	0	0
15:21:30	0	2418,505	19,829	19,726	11,384	9,469	8,753	21,2	961,32	22,825	2022,149	0	204,632	204,632	99,728	0	0	0	0	0	0	0
15:21:30	0	2418,505	19,829	19,922	11,384	9,469	8,767	21,2	961,32	22,825	2022,545	0	204,632	204,632	99,728	0	0	0	0	0	0	0
15:21:30	140,771	2419,913	19,975	20,068	11,384	9,483	8,781	21,2	961,32	22,825	2022,942	0	204,632	204,632	99,728	0	0	0	0	0	0	0
15:21:30	-93,847	2418,975	19,878	19,922	11,384	9,473	8,795	21,2	961,32	22,825	2023,338	0	204,632	204,632	99,728	0	0	0	0	0	0	0
15:21:30	-46,923	2418,505	19,829	19,58	11,384	9,469	8,808	21,2	961,32	22,825	2023,734	0	204,632	204,632	99,728	0	0	0	0	0	0	0
15:21:30	46,923	2418,975	19,878	19,824	11,384	9,473	8,821	21,2	961,32	22,825	2024,129	0	204,632	204,632	99,728	0	0	0	0	0	0	0
15:21:30	0	2418,975	19,878	19,922	11,384	9,473	8,834	21,2	961,32	22,825	2024,524	0	204,632	204,632	99,728	0	0	0	0	0	0	0
15:21:30	-46,923	2418,505	19,829	19,58	11,384	9,469	8,846	21,2	961,32	22,825	2024,918	0	204,632	204,632	99,728	0	0	0	0	0	0	0
15:21:30	0	2418,505	19,829	19,678	11,384	9,469	8,859	21,2	961,32	22,825	2025,311	0	204,632	204,632	99,728	0	0	0	0	0	0	0
15:21:30	121,24	2419,718	19,975	19,873	11,382	9,481	8,871	21,2	961,32	22,825	2025,706	0	204,632	204,632	99,728	0	0	0	0	0	0	0
15:21:30	19,531	2419,913	19,975	19,824	11,384	9,483	8,883	21,2	961,32	22,825	2026,1	0	204,632	204,632	99,728	0	0	0	0	0	0	0
15:21:30	-93,847	2418,975	19,878	19,726	11,384	9,473	8,894	21,2	961,32	22,825	2026,493	0	204,632	204,632	99,728	0	0	0	0	0	0	0
15:21:30	74,316	2419,718	19,975	19,824	11,382	9,481	8,906	21,2	961,32	22,825	2026,886	0	204,632	204,632	99,728	0	0	0	0	0	0	0
15:21:30	0	2419,718	19,975	20,019	11,382	9,481	8,917	21,2	961,32	22,825	2027,279	0	204,632	204,632	99,728	0	0	0	0	0	0	0
15:21:30	-74,316	2418,975	19,878	19,873	11,384	9,473	8,928	21,2	961,32	22,825	2027,671	0	204,632	204,632	99,728	0	0	0	0	0	0	0
15:21:30	234,667	2421,321	20,122	20,166	11,384	9,498	8,939	21,2	961,32	22,825	2028,064	0	204,632	204,632	99,728	0	0	0	0	0	0	0
15:21:30	-234,667	2418,975	19,878	19,726	11,384	9,473	8,95	21,2	961,32	22,825	2028,455	0	204,632	204,632	99,728	0	0	0	0	0	0	0
15:21:30	93,847	2419,913	19,975	20,019	11,384	9,483	8,96	21,2	961,32	22,825	2028,847	0	204,632	204,632	99,728	0	0	0	0	0	0	0
15:21:30	46,948	2420,383	20,024	20,263	11,384	9,488	8,971	21,2	961,32	22,825	2029,238	0	204,632	204,632	99,728	0	0	0	0	0	0	0
15:21:30	-46,948	2419,913	19,975	19,922	11,384	9,483	8,981	21,2	961,32	22,825	2029,629	0	204,632	204,632	99,728	0	0	0	0	0	0	0
15:21:30	-74,316	2419,17	19,878	19,824	11,385	9,475	8,99	21,2	961,32	22,825	2030,019	0	204,632	204,632	99,728	0	0	0	0	0	0	0
15:21:30	74,316	2419,913	19,975	19,873	11,384	9,483	9	21,2	961,32	22,825	2030,408	0	204,632	204,632	99,728	0	0	0	0	0	0	0
15:21:30	-140,771	2418,505	19,829	19,678	11,384	9,469	9,009	21,2	961,32	22,825	2030,797	0	204,632	204,632	99,728	0	0	0	0	0	0	0
15:21:30	140,771	2419,913	19,975	19,873	11,384	9,483	9,018	21,2	961,32	22,825	2031,186	0	204,632	204,632	99,728	0	0	0	0	0	0	0
15:21:30	140,82	2421,321	20,122	20,068	11,384	9,498	9,028	21,2	961,32	22,825	2031,576	0	204,632	204,632	99,728	0	0	0	0	0	0	0
15:21:30	-74,34	2420,578	20,024	20,068	11,385	9,49	9,037	21,2	961,32	22,825	2031,965	0	204,632	204,632	99,728	0	0	0	0	0	0	0
15:21:30	93,872	2421,517	20,122	20,215	11,385	9,5	9,046	21,2	961,32	22,825	2032,355	0	204,632	204,632	99,728	0	0	0	0	0	0	0
15:21:30	-140,795	2420,109	19,975	19,922	11,385	9,485	9,055	21,2	961,32	22,825	2032,742	0	204,632	204,632	99,728	0	0	0	0	0	0	0
15:21:30	-187,719	2418,232	19,78	19,58	11,385	9,466	9,063	21,2	961,32	22,825	2033,128	0	204,632	204,632	99,728	0	0	0	0	0	0	0
15:21:31	187,719	2420,109	19,975	20,068	11,385	9,485	9,071	21,2	961,32	22,825	2033,515	0	204,632	204,632	99,728	0	0	0	0	0	0	0
15:21:31	187,744	2421,986	20,171	20,361	11,385	9,505	9,079	21,2	961,32	22,825	2033,903	0	204,632	204,632	99,728	0	0	0	0	0	0	0
15:21:31	-187,744	2420,109	19,975	20,068	11,385	9,485	9,087	21,2	961,32	22,825	2034,29	0	204,632	204,632	99,728	0	0	0	0	0	0	0
15:21:31	42,26	2420,531	19,975	19,873	11,387	9,49	9,095	21,2	961,32	22,825	2034,676	0	204,632	204,632	99,728	0	0	0	0	0	0	0
15:21:31	46,923	2421,001	20,024	20,019	11,387	9,494	9,103	21,2	961,32	22,825	2035,062	0	204,632	204,632	99,728	0	0	0	0	0	0	0
15:21:31	-46,923	2420,531	19,975	19,873	11,387	9,49	9,111	21,2	961,32	22,825	2035,448	0	204,632	204,632	99,728	0	0	0	0	0	0	0
15:21:31	-187,719	2418,654	19,78	19,678	11,387	9,47	9,118	21,2	961,32	22,825	2035,831	0	204,632	204,632	99,728	0	0	0	0	0	0	0
15:21:31	145,458	2420,109	19,975	20,166	11,385	9,485	9,125	21,2	961,32	22,825	2036,215	0	204,632	204,632	99,728	0	0	0	0	0	0	0
15:21:31	0	2420,109	19,975	20,019	11,385	9,485	9,132	21,2	961,32	22,825	2036,599	0	204,632	204,632	99,728	0	0	0	0	0	0	0
15:21:31	-93,872	2419,17	19,878	19,922	11,385	9,475	9,139	21,2	961,32	22,825	2036,981	0	204,632	204,632	99,728	0	0	0	0	0	0	0
15:21:31	93,872	2420,109	19,975	20,068	11,385	9,485	9,146	21,2	961,32	22,825	2037,365	0	204,632	204,632	99,728	0	0	0	0	0	0	0
15:21:31	-93,872	2419,17	19,878	19,824	11,385	9,475	9,152	21,2	961,32	22,825	2037,746	0	204,632	204,632	99,728	0	0	0	0	0	0	0
15:21:31	-93,847	2418,232	19,78	19,678	11,385	9,466	9,158	21,2	961,32	22,825	2038,127	0	204,632	204,632	99,728	0	0	0	0	0	0	0
15:21:31	61,791	2418,849	19,78	19,58	11,388	9,472	9,164	21,2	961,32	22,825	2038,508	0	204,632	204,632	99,728	0	0	0	0	0	0	0
15:21:31	93,872	2419,788	19,878	19,922	11,388	9,482	9,171	21,2	961,32	22,825	2038,889	0	204,632	204,632	99,728	0	0	0	0	0	0	0
15:21:31	-46,948	2419,319	19,829	19,824	11,388	9,477	9,177	21,2	961,32	22,825	2039,269	0	204,632	204,632	99,728	0	0	0	0	0	0	0
15:21:31	46,948	2419,788	19,878	19,873	11,388	9,482	9,183	21,2	961,32	22,825	2039,65	0	204,632	204,632	99,728	0	0	0	0	0	0	0
15:21:31	140,771	2421,196	20,024	20,068	11,388	9,496	9,189	21,2	961,32	22,825	2040,032	0	204,632	204,632	99,728	0	0	0	0	0	0	0
15:21:31	-140,771	2419,788	19,878	19,873	11,388	9,482	9,194	21,2	961,32	22,825	2040,411	0	204,632	204,632	99,728	0	0	0	0	0	0	0
15:21:31	0	2419,788	19,878	19,824	11,388	9,482	9,2	21,2	961,32	22,825	2040,791	0	204,632	204,632	99,728	0	0	0	0	0	0	0
15:21:31	140,771	2421,196	20,024	20,166	11,388	9,496	9,206	21,2	961,32	22,825	2041,171	0	204,632	204,632	99,728	0	0	0	0	0	0	0
15:21:31	0	2421,196	20,024	20,166	11,388	9,496	9,212	21,2	961,32	22,825	2041,551	0	204,632	204,632	99,728	0	0	0	0	0	0	0
15:21:31	-187,719	2419,319	19,829	19,873	11,388	9,477	9,217	21,2	961,32	22,825	2041,929	0	204,632	204,632	99,728	0	0	0	0	0	0	0
15:21:31	0	2419,319	19,829	19,726	11,388	9,477	9,222	21,2	961,32	22,825	2042,307	0	204,632	204,632	99,728	0	0	0	0	0	0	0
15:21:31	281,616	2422,135	20,122	20,019	11,388	9,506	9,227	21,2	961,32	22,825	2042,686	0	204,632	204,632	99,728	0	0	0	0	0	0	0
15:21:31	-140,82	2420,727	19,975	19,873	11,388	9,492	9,233	21,2	961,32	22,825	2043,065	0	204,632	204,632	99,728	0	0	0	0	0	0	0
15:21:31	-93,847	2419,788	19,878	19,922	11,388	9,482	9,238	21,2	961,32	22,825	2043,441	0	204,632	204,632	99,728	0	0	0	0	0	0	0
15:21:31	140,771	2421,196	20,024	20,166	11,388	9,496	9,243	21,2	961,32	22,825	2043,819	0	204,632	204,632	99,728	0	0	0	0	0	0	0
15:21:31	-46,923	2420,727	19,975	19,922	11,388	9,492	9,247	21,2	961,32	22,825	2044,196	0	204,632	204,632	99,728	0	0	0	0	0	0	0
15:21:31	0	2420,727	19,975	19,922	11,388	9,492	9,252	21,2	961,32	22,825	2044,573	0	204,632	204,632	99,728	0	0	0	0	0	0	0
15:21:31	-140,795	2419,319	19,829	19,824	11,388	9,477	9,257	21,2	961,32	22,825	2044,947	0	204,632	204,632	99,728	0	0	0	0	0	0	0
15:21:31	46,948	2419,788	19,878	19,873	11,388	9,482	9,261	21,2	961,32	22,825	2045,322	0	204,632	204,632	99,728	0	0	0	0	0	0	0
15:21:31	93,847	2420,727	19,975	19,873	11,388	9,492	9,266	21,2	961,32	22,825	2045,697	0	204,632	204,632	99,728	0	0	0	0	0	0	0
15:21:31	46,923	2421,196	20,024	20,019	11,388	9,496	9,27	21,2	961,32	22,825	2046,073	0	204,632	204,632	99,728	0	0	0	0	0	0	0
15:21:31	-140,771	2419,788	19,878	19,824	11,388	9,482	9,274	21,3	962,289	22,825	2046,447	0	204,632	204,632	99,728	0	0	0	0	0	0	0
15:21:31	-98,779	2418,8	19,78	19,531	11,388	9,472	9,278	21,3	962,289	22,825	2046,819	0	204,632	204,632	99,728	0	0	0	0	0	0	0
15:21:31	-281,396	2415,986	19,487	18,506	11,388	9,443	9,281	21,3	962,289	22,825	2047,188	0	204,632	204,632	99,728	0	0	0	0	0	0	0
15:21:31	-483,593	2411,151	19,048	16,845	11,385	9,393	9,284	21,3	962,289	22,825	2047,552	0	204,632	204,632	99,728	0	0	0	0	0	0	0
15:21:31	-629,76	2404,853	18,559	15,625	11,376	9,328	9,284	21,3	962,289	22,825	2047,909	0	204,632	204,632	99,728	0	0	0	0	0	0	0
15:21:31	-446,826	2400,385	18,364	14,599	11,361	9,282	9,284	21,3	962,289	22,825	2048,262	0	204,632	204,632	99,728	0	0	0	0	0	0	0
15:21:31	-466,503	2395,72	18,364	14,111	11,335	9,234	9,283	21,3	962,289	22,825	2048,609	0	204,632	204,632	99,728	0	0	0	0	0	0	0
15:21:31	-352,124	2392,198	18,559	13,916	11,304	9,197	9,282	21,3	962,289	22,825	2048,953	0	204,632	204,632	99,728	0	0	0	0	0	0	0
15:21:31	-576,928	2386,429	18,559	13,916	11,272	9,138	9,279	21,3	962,289	22,825	2049,291	0	204,632	204,632	99,728	0	0	0	0	0	0	0
15:21:31	-336,84	2383,061	18,804	13,965	11,239	9,103	9,275	21,3	962,289	22,825	2049,624	0	204,632	204,632	99,728	0	0	0	0	0	0	0
15:21:31	-565,673	2377,404	18,657	14,599	11,216	9,045	9,271	21,3	962,289	22,825	2049,952	0	205,451	205,451	99,731	0	0	0	0	0	0	0
15:21:31	-562,451	2371,779	18,413	15,136	11,197	8,987	9,265	21,3	962,289	22,825	2050,274	0	205,451	205,451	99,731	0	0	0	0	0	0	0
15:21:31	-701,977	2364,76	17,925	15,429	11,184	8,915	9,258	21,3	962,289	22,825	2050,588	0	205,451	205,451	99,731	0	0	0	0	0	0	0
15:21:31	-521,875	2359,541	17,534	15,136	11,175	8,861	9,251	21,3	962,289	22,825	2050,897	0	205,451	205,451	99,731	0	0	0	0	0	0	0
15:21:31	-424,316	2355,298	17,192	15,283	11,17	8,817	9,242	21,3	962,289	22,825	2051,201	0	205,451	205,451	99,731	0	0	0	0	0	0	0
15:21:31	-530,883	2349,989	16,899	14,599	11,155	8,762	9,233	21,3	962,289	22,825	2051,5	0	205,451	205,451	99,731	0	0	0	0	0	0	0
15:21:31	-356,713	2346,422	16,85	14,404	11,138	8,726	9,223	21,3	962,289	22,825	2051,795	0	205,451	205,451	99,731	0	0	0	0	0	0	0
15:21:31	-299,292	2343,429	16,899	14,258	11,118	8,695	9,212	21,3	962,289	22,825	2052,087	0	205,451	205,451	99,731	0	0	0	0	0	0	0
15:21:31	-291,748	2340,511	16,948	14,062	11,099	8,665	9,202	21,3	962,289	22,825	2052,375	0	205,451	205,451	99,731	0	0	0	0	0	0	0
15:21:31	-424,731	2336,264	16,948	14,062	11,075	8,621	9,19	21,3	962,289	22,825	2052,659	0	205,451	205,451	99,731	0	0	0	0	0	0	0
15:21:31	-335,034	2332,914	16,948	13,965	11,056	8,586	9,178	21,3	962,289	22,825	2052,94	0	205,451	205,451	99,731	0	0	0	0	0	0	0
15:21:31	-373,779	2329,176	16,899	13,574	11,038	8,548	9,166	21,3	962,289	22,825	2053,216	0	205,451	205,451	99,731	0	0	0	0	0	0	0
15:21:31	-528,93	2323,887	16,606	13,574	11,024	8,493	9,153	21,3	962,289	22,825	2053,486	0	205,451	205,451	99,731	0	0	0	0	0	0	0
15:21:31	-618,115	2317,705	16,216	13,574	11,01	8,429	9,139	21,3	962,289	22,825	2053,751	0	205,451	205,451	99,731	0	0	0	0	0	0	0
15:21:31	-389,453	2313,811	16,069	13,33	10,996	8,389	9,124	21,3	962,289	22,825	2054,011	0	205,451	205,451	99,731	0	0	0	0	0	0	0
15:21:31	-435,62	2309,455	15,874	13,183	10,981	8,344	9,109	21,3	962,289	22,825	2054,266	0	205,451	205,451	99,731	0	0	0	0	0	0	0
15:21:31	-333,593	2306,119	15,874	13,086	10,963	8,31	9,093	21,3	962,289	22,825	2054,518	0	205,451	205,451	99,731	0	0	0	0	0	0	0
15:21:31	-330,395	2302,815	15,874	12,988	10,944	8,276	9,077	21,3	962,289	22,825	2054,767	0	205,451	205,451	99,731	0	0	0	0	0	0	0
15:21:31	-287,353	2299,941	15,923	13,037	10,925	8,246	9,061	21,3	962,289	22,825	2055,012	0	205,451	205,451	99,731	0	0	0	0	0	0	0
15:21:31	-417,797	2295,763	15,923	13,037	10,901	8,203	9,044	21,3	962,289	22,825	2055,253	0	205,451	205,451	99,731	0	0	0	0	0	0	0
15:21:31	-379,76	2291,966	15,874	13,086	10,883	8,164	9,027	21,3	962,289	22,825	2055,49	0	205,451	205,451	99,731	0	0	0	0	0	0	0
15:21:31	-329,15	2288,674	15,874	13,33	10,864	8,13	9,009	21,3	962,289	22,825	2055,723	0	205,451	205,451	99,731	0	0	0	0	0	0	0
15:21:31	-341,699	2285,257	15,776	13,232	10,85	8,095	8,991	21,3	962,289	22,825	2055,952	0	205,451	205,451	99,731	0	0	0	0	0	0	0
15:21:31	-432,836	2280,929	15,581	12,841	10,836	8,05	8,973	21,3	962,289	22,825	2056,177	0	205,451	205,451	99,731	0	0	0	0	0	0	0
15:21:31	-435,839	2276,57	15,385	13,037	10,822	8,005	8,954	21,3	962,289	22,825	2056,398	0	205,451	205,451	99,731	0	0	0	0	0	0	0
15:21:31	-420,263	2272,368	15,288	12,549	10,803	7,962	8,934	21,3	962,289	22,825	2056,613	0	205,451	205,451	99,731	0	0	0	0	0	0	0
15:21:31	-294,091	2269,427	15,239	12,841	10,789	7,932	8,915	21,3	962,289	22,825	2056,826	0	205,451	205,451	99,731	0	0	0	0	0	0	0
15:21:31	-481,665	2264,61	14,995	12,451	10,775	7,882	8,894	21,3	962,289	22,825	2057,034	0	205,451	205,451	99,731	0	0	0	0	0	0	0
15:21:31	-326,757	2261,343	14,995	12,549	10,756	7,848	8,874	21,3	962,289	22,825	2057,238	0	205,451	205,451	99,731	0	0	0	0	0	0	0
15:21:31	-348,73	2257,855	14,897	12,549	10,742	7,812	8,853	21,3	962,289	22,825	2057,439	0	205,451	205,451	99,731	0	0	0	0	0	0	0
15:21:31	-279,687	2255,058	14,946	12,549	10,723	7,784	8,832	21,3	962,289	22,825	2057,636	0	205,451	205,451	99,731	0	0	0	0	0	0	0
15:21:31	-515,991	2249,899	14,751	12,5	10,705	7,73	8,811	21,3	962,289	22,825	2057,829	0	205,451	205,451	99,731	0	0	0	0	0	0	0
15:21:31	-211,669	2247,782	14,8	12,353	10,69	7,709	8,789	21,3	962,289	22,825	2058,019	0	205,451	205,451	99,731	0	0	0	0	0	0	0
15:21:31	-439,697	2243,385	14,653	12,06	10,673	7,663	8,767	21,3	962,289	22,825	2058,204	0	205,451	205,451	99,731	0	0	0	0	0	0	0
15:21:31	-311,206	2240,273	14,604	12,158	10,658	7,631	8,745	21,3	962,289	22,825	2058,386	0	205,451	205,451	99,731	0	0	0	0	0	0	0
15:21:31	-314,794	2237,125	14,604	12,256	10,64	7,599	8,722	21,3	962,289	22,825	2058,565	0	205,451	205,451	99,731	0	0	0	0	0	0	0
15:21:31	-397,412	2233,151	14,458	12,451	10,625	7,558	8,699	21,3	962,289	22,825	2058,739	0	205,451	205,451	99,731	0	0	0	0	0	0	0
15:21:31	-318,09	2229,97	14,458	12,256	10,607	7,525	8,676	21,3	962,289	22,825	2058,91	0	205,451	205,451	99,731	0	0	0	0	0	0	0
15:21:31	-287,255	2227,097	14,409	12,353	10,594	7,495	8,653	21,3	962,289	22,825	2059,079	0	205,451	205,451	99,731	0	0	0	0	0	0	0
15:21:31	-253,271	2224,565	14,409	12,353	10,579	7,469	8,63	21,3	962,289	22,825	2059,244	0	205,451	205,451	99,731	0	0	0	0	0	0	0
15:21:31	-412,841	2220,436	14,311	12,353	10,561	7,427	8,606	21,3	962,289	22,825	2059,405	0	205,451	205,451	99,731	0	0	0	0	0	0	0
15:21:31	-247,9	2217,957	14,311	12,158	10,547	7,401	8,583	21,3	962,289	22,825	2059,564	0	205,451	205,451	99,731	0	0	0	0	0	0	0
15:21:31	-294,75	2215,01	14,262	12,353	10,533	7,371	8,559	21,3	962,289	22,825	2059,72	0	205,451	205,451	99,731	0	0	0	0	0	0	0
15:21:31	-540,185	2209,608	14,018	12,256	10,515	7,315	8,535	21,3	962,289	22,825	2059,869	0	205,451	205,451	99,731	0	0	0	0	0	0	0
15:21:31	-290,185	2206,706	13,969	12,109	10,501	7,285	8,51	21,3	962,289	22,825	2060,016	0	205,451	205,451	99,731	0	0	0	0	0	0	0
15:21:31	-260,253	2204,103	14,018	12,256	10,484	7,258	8,485	21,3	962,289	22,825	2060,16	0	205,451	205,451	99,731	0	0	0	0	0	0	0
15:21:31	-304,272	2201,061	13,969	12,109	10,469	7,227	8,461	21,3	962,289	22,825	2060,301	0	205,451	205,451	99,731	0	0	0	0	0	0	0
15:21:31	-250,463	2198,556	13,921	12,158	10,458	7,201	8,436	21,3	962,289	22,825	2060,44	0	205,451	205,451	99,731	0	0	0	0	0	0	0
15:21:31	-467,431	2193,882	13,676	11,963	10,444	7,153	8,411	21,3	962,289	22,825	2060,573	0	205,451	205,451	99,731	0	0	0	0	0	0	0
15:21:31	-358,105	2190,301	13,481	11,621	10,434	7,116	8,386	21,3	962,289	22,825	2060,703	0	205,451	205,451	99,731	0	0	0	0	0	0	0
15:21:31	-240,136	2187,899	13,481	11,914	10,421	7,091	8,36	21,3	962,289	22,825	2060,83	0	205,451	205,451	99,731	0	0	0	0	0	0	0
15:21:31	-263,134	2185,268	13,432	11,963	10,408	7,064	8,335	21,3	962,289	22,825	2060,954	0	205,451	205,451	99,731	0	0	0	0	0	0	0
15:21:31	-260,571	2182,662	13,432	11,816	10,394	7,037	8,309	21,3	962,289	22,825	2061,076	0	205,451	205,451	99,731	0	0	0	0	0	0	0
15:21:31	-300,488	2179,657	13,432	11,963	10,377	7,006	8,284	21,3	962,289	22,825	2061,195	0	205,451	205,451	99,731	0	0	0	0	0	0	0
15:21:31	-257,397	2177,083	13,432	11,816	10,362	6,98	8,258	21,3	962,289	22,825	2061,311	0	205,451	205,451	99,731	0	0	0	0	0	0	0
15:21:31	-195,654	2175,127	13,481	11,963	10,348	6,96	8,233	21,3	962,289	22,825	2061,424	0	205,451	205,451	99,731	0	0	0	0	0	0	0
15:21:32	-406,005	2171,067	13,286	11,914	10,336	6,918	8,207	21,3	962,289	22,825	2061,534	0	205,451	205,451	99,731	0	0	0	0	0	0	0
15:21:32	-269,677	2168,37	13,188	11,816	10,326	6,89	8,181	21,3	962,289	22,825	2061,641	0	205,451	205,451	99,731	0	0	0	0	0	0	0
15:21:32	-462,695	2163,743	12,846	11,621	10,317	6,842	8,155	21,3	962,289	22,825	2061,743	0	205,451	205,451	99,731	0	0	0	0	0	0	0
15:21:32	-282,714	2160,916	12,7	11,572	10,309	6,813	8,129	21,3	962,289	22,825	2061,842	0	205,451	205,451	99,731	0	0	0	0	0	0	0
15:21:32	-225,268	2158,663	12,651	11,572	10,299	6,79	8,102	21,3	962,289	22,825	2061,939	0	205,451	205,451	99,731	0	0	0	0	0	0	0
15:21:32	-162,329	2157,04	12,651	11,523	10,29	6,773	8,076	21,3	962,289	22,825	2062,034	0	205,451	205,451	99,731	0	0	0	0	0	0	0
15:21:32	-231,469	2154,725	12,651	11,523	10,277	6,749	8,05	21,3	962,289	22,825	2062,127	0	205,451	205,451	99,731	0	0	0	0	0	0	0
15:21:32	-234,472	2152,38	12,651	11,523	10,263	6,725	8,024	21,3	962,289	22,825	2062,217	0	205,451	205,451	99,731	0	0	0	0	0	0	0
15:21:32	-234,667	2150,034	12,651	11,572	10,25	6,701	7,998	21,3	962,289	22,825	2062,305	0	205,451	205,451	99,731	0	0	0	0	0	0	0
15:21:32	-244,482	2147,589	12,553	11,523	10,241	6,676	7,972	21,3	962,289	22,825	2062,39	0	205,451	205,451	99,731	0	0	0	0	0	0	0
15:21:32	-245,678	2145,132	12,456	11,377	10,232	6,65	7,946	21,3	962,289	22,825	2062,473	0	205,451	205,451	99,731	0	0	0	0	0	0	0
15:21:32	-292,041	2142,212	12,309	11,279	10,224	6,62	7,92	21,3	962,289	22,825	2062,553	0	205,451	205,451	99,731	0	0	0	0	0	0	0
15:21:32	-235,083	2139,861	12,163	11,279	10,218	6,596	7,894	21,3	962,289	22,825	2062,63	0	205,451	205,451	99,731	0	0	0	0	0	0	0
15:21:32	-281,127	2137,05	12,016	11,279	10,21	6,567	7,868	21,3	962,289	22,825	2062,704	0	205,451	205,451	99,731	0	0	0	0	0	0	0
15:21:32	-159,106	2135,459	12,016	11,23	10,201	6,551	7,843	21,3	962,289	22,825	2062,777	0	205,451	205,451	99,731	0	0	0	0	0	0	0
15:21:32	-173,168	2133,727	12,016	11,181	10,191	6,533	7,817	21,3	962,289	22,825	2062,848	0	205,451	205,451	99,731	0	0	0	0	0	0	0
15:21:32	-115,893	2132,568	12,065	11,23	10,182	6,521	7,792	21,3	962,289	22,825	2062,918	0	205,451	205,451	99,731	0	0	0	0	0	0	0
15:21:32	-149,218	2131,076	12,163	11,377	10,168	6,505	7,766	21,3	962,289	22,825	2062,986	0	205,451	205,451	99,731	0	0	0	0	0	0	0
15:21:32	-165,625	2129,42	12,163	11,377	10,159	6,488	7,741	21,3	962,289	22,825	2063,052	0	205,451	205,451	99,731	0	0	0	0	0	0	0
15:21:32	-165,625	2127,763	12,163	11,377	10,149	6,471	7,716	21,3	962,289	22,825	2063,117	0	205,451	205,451	99,731	0	0	0	0	0	0	0
15:21:32	-259,497	2125,168	12,065	11,377	10,14	6,445	7,691	21,3	962,289	22,825	2063,179	0	205,451	205,451	99,731	0	0	0	0	0	0	0
15:21:32	-179,663	2123,372	11,967	11,377	10,135	6,426	7,667	21,3	962,289	22,825	2063,239	0	205,451	205,451	99,731	0	0	0	0	0	0	0
15:21:32	-269,189	2120,68	11,772	11,279	10,13	6,398	7,642	21,3	962,289	22,825	2063,297	0	205,451	205,451	99,731	0	0	0	0	0	0	0
15:21:32	-238,745	2118,292	11,674	11,23	10,121	6,374	7,617	21,3	962,289	22,825	2063,352	0	205,451	205,451	99,731	0	0	0	0	0	0	0
15:21:32	-135,522	2116,937	11,626	11,035	10,116	6,36	7,592	21,3	962,289	22,825	2063,405	0	205,451	205,451	99,731	0	0	0	0	0	0	0
15:21:32	-179,516	2115,142	11,528	11,035	10,111	6,341	7,568	21,3	962,289	22,825	2063,457	0	205,451	205,451	99,731	0	0	0	0	0	0	0
15:21:32	-153,71	2113,605	11,528	11,084	10,102	6,325	7,543	21,3	962,289	22,825	2063,507	0	205,451	205,451	99,731	0	0	0	0	0	0	0
15:21:32	-73,071	2112,874	11,626	11,084	10,093	6,318	7,519	21,3	962,289	22,825	2063,556	0	205,451	205,451	99,731	0	0	0	0	0	0	0
15:21:32	-180,688	2111,067	11,528	11,084	10,088	6,299	7,495	21,3	962,289	22,825	2063,604	0	205,451	205,451	99,731	0	0	0	0	0	0	0
15:21:32	-76,245	2110,305	11,626	11,084	10,078	6,291	7,472	21,3	962,289	22,825	2063,651	0	205,451	205,451	99,731	0	0	0	0	0	0	0
15:21:32	-165,356	2108,651	11,626	11,084	10,069	6,274	7,448	21,3	962,289	22,825	2063,696	0	205,451	205,451	99,731	0	0	0	0	0	0	0
15:21:32	-167,822	2106,973	11,626	11,084	10,059	6,257	7,425	21,3	962,289	22,825	2063,739	0	205,451	205,451	99,731	0	0	0	0	0	0	0
15:21:32	-161,132	2105,362	11,626	11,181	10,05	6,24	7,402	21,3	962,289	22,825	2063,78	0	205,451	205,451	99,731	0	0	0	0	0	0	0
15:21:32	-175,195	2103,61	11,528	11,084	10,046	6,222	7,379	21,3	962,289	22,825	2063,82	0	205,451	205,451	99,731	0	0	0	0	0	0	0
15:21:32	-128,93	2102,32	11,479	11,181	10,041	6,209	7,356	21,2	962,75	22,909	2063,859	0	205,451	205,451	99,731	0	0	0	0	0	0	0
15:21:32	-222,607	2100,094	11,333	11,035	10,036	6,186	7,333	21,2	962,75	22,909	2063,895	0	205,451	205,451	99,731	0	0	0	0	0	0	0
15:21:32	-220,166	2097,893	11,186	10,888	10,031	6,163	7,31	21,2	962,75	22,909	2063,929	0	205,451	205,451	99,731	0	0	0	0	0	0	0
15:21:32	-124,658	2096,646	11,137	10,888	10,027	6,15	7,287	21,2	962,75	22,909	2063,961	0	205,451	205,451	99,731	0	0	0	0	0	0	0
15:21:32	-40,795	2096,238	11,186	10,888	10,022	6,146	7,265	21,2	962,75	22,909	2063,994	0	205,451	205,451	99,731	0	0	0	0	0	0	0
15:21:32	-84,863	2095,389	11,186	10,937	10,017	6,138	7,243	21,2	962,75	22,909	2064,025	0	205,451	205,451	99,731	0	0	0	0	0	0	0
15:21:32	-76,342	2094,626	11,284	10,888	10,007	6,13	7,221	21,2	962,75	22,909	2064,055	0	205,451	205,451	99,731	0	0	0	0	0	0	0
15:21:32	-86,962	2093,756	11,284	11,035	10,002	6,121	7,199	21,2	962,75	22,909	2064,085	0	205,451	205,451	99,731	0	0	0	0	0	0	0
15:21:32	-256,64	2091,19	11,186	10,937	9,993	6,094	7,178	21,2	962,75	22,909	2064,112	0	205,451	205,451	99,731	0	0	0	0	0	0	0
15:21:32	-82,763	2090,362	11,186	10,888	9,988	6,086	7,156	21,2	962,75	22,909	2064,138	0	205,451	205,451	99,731	0	0	0	0	0	0	0
15:21:32	-138,5	2088,977	11,04	10,888	9,988	6,071	7,135	21,2	962,75	22,909	2064,163	0	204,323	204,323	99,727	0	0	0	0	0	0	0
15:21:32	-127,758	2087,7	10,991	10,84	9,983	6,058	7,114	21,2	962,75	22,909	2064,187	0	204,323	204,323	99,727	0	0	0	0	0	0	0
15:21:32	-124,609	2086,454	11,04	10,742	9,974	6,045	7,093	21,2	962,75	22,909	2064,209	0	204,323	204,323	99,727	0	0	0	0	0	0	0
15:21:32	-82,714	2085,627	11,04	10,84	9,969	6,037	7,072	21,2	962,75	22,909	2064,231	0	204,323	204,323	99,727	0	0	0	0	0	0	0
15:21:32	-128,808	2084,338	10,991	10,742	9,964	6,024	7,052	21,2	962,75	22,909	2064,251	0	204,323	204,323	99,727	0	0	0	0	0	0	0
15:21:32	-42,065	2083,918	11,04	10,742	9,959	6,019	7,031	21,2	962,75	22,909	2064,271	0	204,323	204,323	99,727	0	0	0	0	0	0	0
15:21:32	-82,568	2083,092	11,04	10,84	9,955	6,011	7,011	21,2	962,75	22,909	2064,29	0	204,323	204,323	99,727	0	0	0	0	0	0	0
15:21:32	-168,774	2081,404	11,04	10,84	9,945	5,993	6,991	21,2	962,75	22,909	2064,307	0	204,323	204,323	99,727	0	0	0	0	0	0	0
15:21:32	-85,888	2080,545	11,04	10,84	9,94	5,985	6,972	21,2	962,75	22,909	2064,323	0	204,323	204,323	99,727	0	0	0	0	0	0	0
15:21:32	-83,764	2079,708	11,04	10,84	9,935	5,976	6,952	21,2	962,75	22,909	2064,338	0	204,323	204,323	99,727	0	0	0	0	0	0	0
15:21:32	-128,759	2078,42	10,991	10,84	9,931	5,963	6,933	21,2	962,75	22,909	2064,352	0	204,323	204,323	99,727	0	0	0	0	0	0	0
15:21:32	-85,913	2077,561	10,991	10,84	9,926	5,954	6,913	21,2	962,75	22,909	2064,366	0	204,323	204,323	99,727	0	0	0	0	0	0	0
15:21:32	-84,985	2076,711	10,991	10,84	9,921	5,945	6,894	21,2	962,75	22,909	2064,378	0	204,323	204,323	99,727	0	0	0	0	0	0	0
15:21:32	-84,814	2075,863	10,991	10,84	9,916	5,936	6,876	21,2	962,75	22,909	2064,389	0	204,323	204,323	99,727	0	0	0	0	0	0	0
15:21:32	-39,843	2075,465	11,04	10,84	9,911	5,932	6,857	21,2	962,75	22,909	2064,4	0	204,323	204,323	99,727	0	0	0	0	0	0	0
15:21:32	-129,809	2074,167	10,991	10,84	9,906	5,919	6,839	21,2	962,75	22,909	2064,41	0	204,323	204,323	99,727	0	0	0	0	0	0	0
15:21:32	50,073	2074,667	11,137	10,888	9,902	5,924	6,821	21,2	962,75	22,909	2064,42	0	204,323	204,323	99,727	0	0	0	0	0	0	0
15:21:32	-169,848	2072,969	11,137	10,937	9,892	5,906	6,803	21,2	962,75	22,909	2064,429	0	204,323	204,323	99,727	0	0	0	0	0	0	0
15:21:32	-39,868	2072,57	11,186	10,937	9,887	5,902	6,785	21,2	962,75	22,909	2064,437	0	204,323	204,323	99,727	0	0	0	0	0	0	0
15:21:32	-129,809	2071,272	11,137	10,937	9,882	5,889	6,768	21,2	962,75	22,909	2064,444	0	204,323	204,323	99,727	0	0	0	0	0	0	0
15:21:32	-85,888	2070,413	11,137	10,937	9,877	5,88	6,75	21,2	962,75	22,909	2064,45	0	204,323	204,323	99,727	0	0	0	0	0	0	0
15:21:32	-84,838	2069,565	11,137	10,888	9,873	5,871	6,733	21,2	962,75	22,909	2064,455	0	204,323	204,323	99,727	0	0	0	0	0	0	0
15:21:32	-83,959	2068,725	11,137	10,888	9,868	5,863	6,716	21,2	962,75	22,909	2064,46	0	204,323	204,323	99,727	0	0	0	0	0	0	0
15:21:32	-218,603	2066,539	10,991	10,84	9,863	5,84	6,699	21,2	962,75	22,909	2064,461	0	204,323	204,323	99,727	0	0	0	0	0	0	0
15:21:32	-44,946	2066,09	10,942	10,693	9,863	5,835	6,682	21,2	962,75	22,909	2064,463	0	204,323	204,323	99,727	0	0	0	0	0	0	0
15:21:32	-85,864	2065,231	10,942	10,693	9,858	5,827	6,665	21,2	962,75	22,909	2064,464	0	204,323	204,323	99,727	0	0	0	0	0	0	0
15:21:32	-173,583	2063,495	10,844	10,693	9,854	5,809	6,648	21,2	962,75	22,909	2063,495	0	204,323	204,323	99,727	0	0	0	0	0	0	0
15:21:32	50,976	2064,005	10,991	10,742	9,849	5,814	6,632	21,2	962,75	22,909	2063,496	0	204,323	204,323	99,727	0	0	0	0	0	0	0
15:21:32	-168,579	2062,319	10,991	10,742	9,839	5,797	6,616	21,2	962,75	22,909	2062,319	0	204,323	204,323	99,727	0	0	0	0	0	0	0
15:21:32	-86,059	2061,459	10,991	10,742	9,834	5,788	6,599	21,2	962,75	22,909	2061,459	0	204,323	204,323	99,727	0	0	0	0	0	0	0
15:21:32	-30,737	2061,151	11,137	10,84	9,825	5,785	6,583	21,2	962,75	22,909	2061,151	0	204,323	204,323	99,727	0	0	0	0	0	0	0
15:21:32	-86,962	2060,282	11,137	10,937	9,82	5,776	6,568	21,2	962,75	22,909	2060,282	0	204,323	204,323	99,727	0	0	0	0	0	0	0
15:21:32	-220,556	2058,076	10,991	10,888	9,815	5,753	6,552	21,2	962,75	22,909	2058,076	0	204,323	204,323	99,727	0	0	0	0	0	0	0
15:21:32	-44,897	2057,627	10,942	10,742	9,815	5,748	6,536	21,2	962,75	22,909	2057,627	0	204,323	204,323	99,727	0	0	0	0	0	0	0
15:21:32	-171,386	2055,913	10,844	10,693	9,81	5,731	6,52	21,2	962,75	22,909	2055,913	0	204,323	204,323	99,727	0	0	0	0	0	0	0
15:21:32	-85,864	2055,054	10,844	10,693	9,806	5,722	6,504	21,2	962,75	22,909	2055,054	0	204,323	204,323	99,727	0	0	0	0	0	0	0
15:21:32	-86,083	2054,194	10,844	10,693	9,801	5,713	6,489	21,2	962,75	22,909	2054,194	0	204,323	204,323	99,727	0	0	0	0	0	0	0
15:21:32	9,326	2054,287	10,942	10,742	9,796	5,714	6,474	21,2	962,75	22,909	2054,194	0	204,323	204,323	99,727	0	0	0	0	0	0	0
15:21:32	-84,985	2053,437	10,942	10,742	9,791	5,705	6,459	21,2	962,75	22,909	2053,437	0	204,323	204,323	99,727	0	0	0	0	0	0	0
15:21:32	-85,864	2052,578	10,942	10,742	9,786	5,696	6,444	21,2	962,75	22,909	2052,578	0	204,323	204,323	99,727	0	0	0	0	0	0	0
15:21:32	-85,913	2051,719	10,942	10,742	9,781	5,687	6,429	21,2	962,75	22,909	2051,719	0	204,323	204,323	99,727	0	0	0	0	0	0	0
15:21:32	-84,79	2050,871	10,942	10,742	9,777	5,679	6,414	21,2	962,75	22,909	2050,871	0	204,323	204,323	99,727	0	0	0	0	0	0	0
15:21:32	-84,985	2050,022	10,942	10,742	9,772	5,67	6,399	21,2	962,75	22,909	2050,022	0	204,323	204,323	99,727	0	0	0	0	0	0	0
15:21:32	-78,32	2049,238	10,942	10,693	9,767	5,662	6,385	21,2	962,75	22,909	2049,238	0	204,323	204,323	99,727	0	0	0	0	0	0	0
15:21:32	-97,265	2048,266	10,844	10,693	9,767	5,652	6,371	21,2	962,75	22,909	2048,266	0	204,323	204,323	99,727	0	0	0	0	0	0	0
15:21:32	-179,321	2046,472	10,649	10,547	9,767	5,633	6,356	21,2	962,75	22,909	2046,472	0	204,323	204,323	99,727	0	0	0	0	0	0	0
15:21:32	-78,295	2045,69	10,649	10,547	9,763	5,625	6,342	21,2	962,75	22,909	2045,69	0	204,323	204,323	99,727	0	0	0	0	0	0	0
15:21:32	-173,352	2043,956	10,551	10,351	9,758	5,607	6,327	21,2	962,75	22,909	2043,956	0	204,323	204,323	99,727	0	0	0	0	0	0	0
15:21:32	83,093	2044,787	10,649	10,498	9,757	5,616	6,313	21,2	962,75	22,909	2043,957	0	204,323	204,323	99,727	0	0	0	0	0	0	0
15:21:32	-39,965	2044,387	10,698	10,595	9,753	5,612	6,3	21,2	962,75	22,909	2043,957	0	204,323	204,323	99,727	0	0	0	0	0	0	0
15:21:32	-77,844	2043,609	10,796	10,595	9,743	5,604	6,286	21,2	962,75	22,909	2043,609	0	204,323	204,323	99,727	0	0	0	0	0	0	0
15:21:32	-24,645	2043,362	10,942	10,693	9,734	5,601	6,273	21,2	962,75	22,909	2043,362	0	204,323	204,323	99,727	0	0	0	0	0	0	0
15:21:32	-46,35	2042,899	10,991	10,84	9,729	5,596	6,259	21,2	962,75	22,909	2042,899	0	204,323	204,323	99,727	0	0	0	0	0	0	0
15:21:32	-127,526	2041,624	10,942	10,84	9,724	5,583	6,246	21,2	962,75	22,909	2041,624	0	204,323	204,323	99,727	0	0	0	0	0	0	0
15:21:32	-172,302	2039,901	10,844	10,742	9,719	5,565	6,233	21,2	962,75	22,909	2039,901	0	204,323	204,323	99,727	0	0	0	0	0	0	0
15:21:32	-44,799	2039,453	10,796	10,742	9,719	5,561	6,22	21,2	962,75	22,909	2039,453	0	204,323	204,323	99,727	0	0	0	0	0	0	0
15:21:33	-142,98	2038,023	10,649	10,595	9,719	5,546	6,206	21,2	962,75	22,909	2038,023	0	204,323	204,323	99,727	0	0	0	0	0	0	0
15:21:33	-74,072	2037,282	10,649	10,595	9,715	5,538	6,193	21,2	962,75	22,909	2037,282	0	204,323	204,323	99,727	0	0	0	0	0	0	0
15:21:33	-81,616	2036,466	10,649	10,595	9,71	5,53	6,18	21,2	962,75	22,909	2036,466	0	204,323	204,323	99,727	0	0	0	0	0	0	0
15:21:33	-98,168	2035,484	10,551	10,547	9,71	5,52	6,167	21,2	962,75	22,909	2035,484	0	204,323	204,323	99,727	0	0	0	0	0	0	0
15:21:33	-1,77	2035,466	10,649	10,547	9,704	5,52	6,155	21,2	962,75	22,909	2035,466	0	204,323	204,323	99,727	0	0	0	0	0	0	0
15:21:33	-107,763	2034,389	10,698	10,693	9,696	5,509	6,142	21,2	962,75	22,909	2034,389	0	204,323	204,323	99,727	0	0	0	0	0	0	0
15:21:33	0,537	2034,394	10,796	10,693	9,691	5,509	6,13	21,2	962,75	22,909	2034,389	0	204,323	204,323	99,727	0	0	0	0	0	0	0
15:21:33	-35,852	2034,036	10,844	10,742	9,686	5,505	6,117	21,2	962,75	22,909	2034,036	0	204,323	204,323	99,727	0	0	0	0	0	0	0
15:21:33	-213,806	2031,898	10,698	10,595	9,682	5,483	6,105	21,2	962,75	22,909	2031,898	0	204,323	204,323	99,727	0	0	0	0	0	0	0
15:21:33	-44,75	2031,45	10,649	10,547	9,682	5,478	6,093	21,2	962,75	22,909	2031,45	0	204,323	204,323	99,727	0	0	0	0	0	0	0
15:21:33	-79,345	2030,657	10,649	10,498	9,677	5,47	6,08	21,2	962,75	22,909	2030,657	0	204,323	204,323	99,727	0	0	0	0	0	0	0
15:21:33	-89,477	2029,762	10,551	10,4	9,677	5,461	6,068	21,2	962,75	22,909	2029,762	0	204,323	204,323	99,727	0	0	0	0	0	0	0
15:21:33	-124,255	2028,519	10,503	10,302	9,673	5,448	6,056	21,2	962,75	22,909	2028,519	0	204,323	204,323	99,727	0	0	0	0	0	0	0
15:21:33	-44,445	2028,075	10,551	10,4	9,667	5,444	6,044	21,2	962,75	22,909	2028,075	0	204,323	204,323	99,727	0	0	0	0	0	0	0
15:21:33	11,206	2028,187	10,649	10,547	9,663	5,445	6,032	21,2	962,75	22,909	2028,075	0	204,323	204,323	99,727	0	0	0	0	0	0	0
15:21:33	-178,649	2026,4	10,551	10,4	9,658	5,426	6,02	21,2	962,75	22,909	2026,4	0	204,323	204,323	99,727	0	0	0	0	0	0	0
15:21:33	12,207	2026,523	10,649	10,498	9,654	5,428	6,009	21,2	962,75	22,909	2026,401	0	204,323	204,323	99,727	0	0	0	0	0	0	0
15:21:33	33,996	2026,862	10,698	10,595	9,653	5,431	5,998	21,2	962,75	22,909	2026,401	0	204,323	204,323	99,727	0	0	0	0	0	0	0
15:21:33	-89,208	2025,97	10,698	10,547	9,648	5,422	5,986	21,2	962,75	22,909	2025,97	0	204,323	204,323	99,727	0	0	0	0	0	0	0
15:21:33	-76,171	2025,209	10,698	10,498	9,644	5,414	5,975	21,2	962,75	22,909	2025,209	0	204,323	204,323	99,727	0	0	0	0	0	0	0
15:21:33	-77,429	2024,434	10,698	10,595	9,639	5,406	5,964	21,2	962,75	22,909	2024,434	0	204,323	204,323	99,727	0	0	0	0	0	0	0
15:21:33	-44,714	2023,987	10,649	10,547	9,639	5,401	5,953	21,2	962,75	22,909	2023,987	0	204,323	204,323	99,727	0	0	0	0	0	0	0
15:21:33	-101,171	2022,976	10,551	10,4	9,638	5,391	5,942	21,2	962,75	22,909	2022,976	0	204,323	204,323	99,727	0	0	0	0	0	0	0
15:21:33	-120,874	2021,767	10,503	10,351	9,634	5,379	5,931	21,2	962,75	22,909	2021,767	0	204,323	204,323	99,727	0	0	0	0	0	0	0
15:21:33	32,897	2022,096	10,551	10,547	9,633	5,382	5,92	21,2	962,75	22,909	2021,767	0	204,323	204,323	99,727	0	0	0	0	0	0	0
15:21:33	-75,109	2021,345	10,551	10,4	9,629	5,374	5,909	21,2	962,75	22,909	2021,345	0	204,323	204,323	99,727	0	0	0	0	0	0	0
15:21:33	-44,689	2020,898	10,503	10,302	9,629	5,37	5,899	21,2	962,75	22,909	2020,898	0	204,323	204,323	99,727	0	0	0	0	0	0	0
15:21:33	-119,982	2019,698	10,454	10,302	9,625	5,357	5,888	21,2	962,75	22,909	2019,698	0	204,323	204,323	99,727	0	0	0	0	0	0	0
15:21:33	14,282	2019,841	10,551	10,351	9,621	5,359	5,878	21,2	962,75	22,909	2019,698	0	204,323	204,323	99,727	0	0	0	0	0	0	0
15:21:33	-119,799	2018,643	10,503	10,547	9,616	5,346	5,867	21,2	962,75	22,909	2018,643	0	204,323	204,323	99,727	0	0	0	0	0	0	0
15:21:33	-56,445	2018,078	10,454	10,351	9,616	5,341	5,857	21,2	962,75	22,909	2018,078	0	204,323	204,323	99,727	0	0	0	0	0	0	0
15:21:33	0	2018,078	10,454	10,351	9,616	5,341	5,847	21,2	962,75	22,909	2018,078	0	204,323	204,323	99,727	0	0	0	0	0	0	0
15:21:33	-75,292	2017,325	10,454	10,4	9,611	5,333	5,837	21,2	962,75	22,909	2017,325	0	204,323	204,323	99,727	0	0	0	0	0	0	0
15:21:33	-72,985	2016,596	10,454	10,498	9,607	5,325	5,827	21,2	962,75	22,909	2016,596	0	204,323	204,323	99,727	0	0	0	0	0	0	0
15:21:33	3,479	2016,63	10,551	10,498	9,602	5,326	5,817	21,1	961,32	22,909	2016,596	0	204,323	204,323	99,727	0	0	0	0	0	0	0
15:21:33	-82,58	2015,804	10,551	10,498	9,598	5,317	5,807	21,1	961,32	22,909	2015,804	0	204,323	204,323	99,727	0	0	0	0	0	0	0
15:21:33	16,381	2015,968	10,649	10,547	9,593	5,319	5,798	21,1	961,32	22,909	2015,805	0	204,323	204,323	99,727	0	0	0	0	0	0	0
15:21:33	-102,233	2014,946	10,551	10,498	9,593	5,308	5,788	21,1	961,32	22,909	2014,946	0	204,323	204,323	99,727	0	0	0	0	0	0	0
15:21:33	-117,663	2013,769	10,503	10,498	9,588	5,296	5,778	21,1	961,32	22,909	2013,769	0	204,323	204,323	99,727	0	0	0	0	0	0	0
15:21:33	-13,012	2013,639	10,503	10,498	9,588	5,295	5,769	21,1	961,32	22,909	2013,639	0	204,323	204,323	99,727	0	0	0	0	0	0	0
15:21:33	0	2013,639	10,503	10,4	9,588	5,295	5,76	21,1	961,32	22,909	2013,639	0	204,323	204,323	99,727	0	0	0	0	0	0	0
15:21:33	-116,625	2012,473	10,454	10,4	9,584	5,283	5,75	21,1	961,32	22,909	2012,473	0	204,323	204,323	99,727	0	0	0	0	0	0	0
15:21:33	44,677	2012,92	10,503	10,205	9,584	5,287	5,741	21,1	961,32	22,909	2012,473	0	204,323	204,323	99,727	0	0	0	0	0	0	0
15:21:33	-70,715	2012,213	10,503	10,351	9,58	5,28	5,732	21,1	961,32	22,909	2012,213	0	204,323	204,323	99,727	0	0	0	0	0	0	0
15:21:33	-71,582	2011,497	10,454	10,302	9,578	5,273	5,723	21,1	961,32	22,909	2011,497	0	203,407	203,407	99,723	0	0	0	0	0	0	0
15:21:33	-71,936	2010,777	10,454	10,302	9,574	5,265	5,714	21,1	961,32	22,909	2010,777	0	203,407	203,407	99,723	0	0	0	0	0	0	0
15:21:33	17,382	2010,951	10,551	10,498	9,57	5,267	5,705	21,1	961,32	22,909	2010,778	0	203,407	203,407	99,723	0	0	0	0	0	0	0
15:21:33	-58,557	2010,366	10,503	10,4	9,569	5,261	5,697	21,1	961,32	22,909	2010,366	0	203,407	203,407	99,723	0	0	0	0	0	0	0
15:21:33	-55,944	2009,806	10,503	10,302	9,566	5,255	5,688	21,1	961,32	22,909	2009,806	0	203,407	203,407	99,723	0	0	0	0	0	0	0
15:21:33	-147,827	2008,328	10,356	10,302	9,565	5,24	5,679	21,1	961,32	22,909	2008,328	0	203,407	203,407	99,723	0	0	0	0	0	0	0
15:21:33	-44,628	2007,882	10,307	10,205	9,565	5,235	5,67	21,1	961,32	22,909	2007,882	0	203,407	203,407	99,723	0	0	0	0	0	0	0
15:21:33	30,749	2008,189	10,356	10,302	9,564	5,239	5,662	21,1	961,32	22,909	2007,882	0	203,407	203,407	99,723	0	0	0	0	0	0	0
15:21:33	-44,628	2007,743	10,307	10,302	9,564	5,234	5,654	21,1	961,32	22,909	2007,743	0	203,407	203,407	99,723	0	0	0	0	0	0	0
15:21:33	-159,106	2006,152	10,21	10,156	9,56	5,218	5,645	21,1	961,32	22,909	2006,152	0	203,407	203,407	99,723	0	0	0	0	0	0	0
15:21:33	75,366	2006,905	10,307	10,156	9,56	5,225	5,637	21,1	961,32	22,909	2006,153	0	203,407	203,407	99,723	0	0	0	0	0	0	0
15:21:33	48,974	2007,395	10,454	10,351	9,555	5,23	5,629	21,1	961,32	22,909	2006,154	0	203,407	203,407	99,723	0	0	0	0	0	0	0
15:21:33	-39,099	2007,004	10,503	10,4	9,55	5,226	5,621	21,1	961,32	22,909	2006,155	0	203,407	203,407	99,723	0	0	0	0	0	0	0
15:21:33	-69,653	2006,308	10,503	10,351	9,546	5,219	5,613	21,1	961,32	22,909	2006,155	0	203,407	203,407	99,723	0	0	0	0	0	0	0
15:21:33	-68,786	2005,62	10,503	10,498	9,542	5,212	5,605	21,1	961,32	22,909	2005,62	0	203,407	203,407	99,723	0	0	0	0	0	0	0
15:21:33	-14,953	2005,47	10,503	10,547	9,541	5,211	5,597	21,1	961,32	22,909	2005,47	0	203,407	203,407	99,723	0	0	0	0	0	0	0
15:21:33	-97,399	2004,496	10,454	10,498	9,538	5,2	5,59	21,1	961,32	22,909	2004,496	0	203,407	203,407	99,723	0	0	0	0	0	0	0
15:21:33	-89,245	2003,604	10,356	10,302	9,538	5,191	5,582	21,1	961,32	22,909	2003,604	0	203,407	203,407	99,723	0	0	0	0	0	0	0
15:21:33	-44,604	2003,158	10,307	10,205	9,538	5,187	5,574	21,1	961,32	22,909	2003,158	0	203,407	203,407	99,723	0	0	0	0	0	0	0
15:21:33	0	2003,158	10,307	10,205	9,538	5,187	5,567	21,1	961,32	22,909	2003,158	0	203,407	203,407	99,723	0	0	0	0	0	0	0
15:21:33	-89,233	2002,265	10,21	10,156	9,538	5,177	5,559	21,1	961,32	22,909	2002,265	0	203,407	203,407	99,723	0	0	0	0	0	0	0
15:21:33	-60,571	2001,66	10,161	10,058	9,537	5,171	5,551	21,1	961,32	22,909	2001,66	0	203,407	203,407	99,723	0	0	0	0	0	0	0
15:21:33	66,101	2002,321	10,307	10,302	9,534	5,178	5,544	21,1	961,32	22,909	2001,66	0	203,407	203,407	99,723	0	0	0	0	0	0	0
15:21:33	-67,541	2001,645	10,307	10,302	9,53	5,171	5,537	21,1	961,32	22,909	2001,645	0	203,407	203,407	99,723	0	0	0	0	0	0	0
15:21:33	-31,115	2001,334	10,307	10,058	9,528	5,168	5,529	21,1	961,32	22,909	2001,334	0	203,407	203,407	99,723	0	0	0	0	0	0	0
15:21:33	-22,07	2001,113	10,356	10,302	9,524	5,166	5,522	21,1	961,32	22,909	2001,113	0	203,407	203,407	99,723	0	0	0	0	0	0	0
15:21:33	73,229	2001,846	10,454	10,302	9,523	5,173	5,515	21,1	961,32	22,909	2001,114	0	203,407	203,407	99,723	0	0	0	0	0	0	0
15:21:33	-155,871	2000,287	10,356	10,302	9,519	5,157	5,508	21,1	961,32	22,909	2000,287	0	203,407	203,407	99,723	0	0	0	0	0	0	0
15:21:33	-16,003	2000,127	10,356	10,302	9,519	5,155	5,502	21,1	961,32	22,909	2000,127	0	203,407	203,407	99,723	0	0	0	0	0	0	0
15:21:33	0	2000,127	10,356	10,205	9,519	5,155	5,495	21,1	961,32	22,909	2000,127	0	203,407	203,407	99,723	0	0	0	0	0	0	0
15:21:33	38,708	2000,514	10,454	10,302	9,516	5,159	5,488	21,1	961,32	22,909	2000,127	0	203,407	203,407	99,723	0	0	0	0	0	0	0
15:21:33	-172,497	1998,789	10,21	10,058	9,519	5,142	5,481	21,1	961,32	22,909	1998,789	0	203,407	203,407	99,723	0	0	0	0	0	0	0
15:21:33	-117,749	1997,612	10,063	10,009	9,519	5,13	5,474	21,1	961,32	22,909	1997,612	0	203,407	203,407	99,723	0	0	0	0	0	0	0
15:21:33	73,144	1998,343	10,161	10,009	9,519	5,137	5,468	21,1	961,32	22,909	1997,612	0	203,407	203,407	99,723	0	0	0	0	0	0	0
15:21:33	111,718	1999,46	10,356	10,351	9,515	5,149	5,462	21,1	961,32	22,909	1997,614	0	203,407	203,407	99,723	0	0	0	0	0	0	0
15:21:33	-65,405	1998,806	10,356	10,498	9,511	5,142	5,455	21,1	961,32	22,909	1997,615	0	203,407	203,407	99,723	0	0	0	0	0	0	0
15:21:33	-149,792	1997,308	10,21	10,058	9,51	5,126	5,449	21,1	961,32	22,909	1997,308	0	203,407	203,407	99,723	0	0	0	0	0	0	0
15:21:33	0	1997,308	10,21	10,205	9,51	5,126	5,443	21,1	961,32	22,909	1997,308	0	203,407	203,407	99,723	0	0	0	0	0	0	0
15:21:33	-16,162	1997,147	10,21	10,205	9,509	5,125	5,436	21,1	961,32	22,909	1997,147	0	203,407	203,407	99,723	0	0	0	0	0	0	0
15:21:33	-44,592	1996,701	10,161	10,058	9,509	5,12	5,43	21,1	961,32	22,909	1996,701	0	203,407	203,407	99,723	0	0	0	0	0	0	0
15:21:33	-49,389	1996,207	10,161	10,058	9,506	5,115	5,424	21,1	961,32	22,909	1996,207	0	203,407	203,407	99,723	0	0	0	0	0	0	0
15:21:33	0	1996,207	10,161	10,058	9,506	5,115	5,418	21,1	961,32	22,909	1996,207	0	203,407	203,407	99,723	0	0	0	0	0	0	0
15:21:33	0	1996,207	10,161	10,156	9,506	5,115	5,412	21,1	961,32	22,909	1996,207	0	203,407	203,407	99,723	0	0	0	0	0	0	0
15:21:33	28,564	1996,492	10,21	10,205	9,505	5,118	5,406	21,1	961,32	22,909	1996,207	0	203,407	203,407	99,723	0	0	0	0	0	0	0
15:21:33	-44,567	1996,047	10,161	10,156	9,505	5,113	5,4	21,1	961,32	22,909	1996,047	0	203,407	203,407	99,723	0	0	0	0	0	0	0
15:21:33	-89,147	1995,155	10,063	10,156	9,505	5,104	5,395	21,1	961,32	22,909	1995,155	0	203,407	203,407	99,723	0	0	0	0	0	0	0
15:21:33	67,077	1995,826	10,21	10,205	9,502	5,111	5,389	21,1	961,32	22,909	1995,156	0	203,407	203,407	99,723	0	0	0	0	0	0	0
15:21:33	-149,707	1994,329	10,063	10,156	9,501	5,096	5,383	21,1	961,32	22,909	1994,329	0	203,407	203,407	99,723	0	0	0	0	0	0	0
15:21:33	71,911	1995,048	10,161	10,156	9,5	5,103	5,378	21,1	961,32	22,909	1994,33	0	203,407	203,407	99,723	0	0	0	0	0	0	0
15:21:33	-20,849	1994,84	10,21	10,302	9,496	5,101	5,372	21,1	961,32	22,909	1994,33	0	203,407	203,407	99,723	0	0	0	0	0	0	0
15:21:33	-44,567	1994,394	10,161	10,156	9,496	5,096	5,367	21,1	961,32	22,909	1994,33	0	203,407	203,407	99,723	0	0	0	0	0	0	0
15:21:33	0	1994,394	10,161	10,156	9,496	5,096	5,362	21,1	961,32	22,909	1994,33	0	203,407	203,407	99,723	0	0	0	0	0	0	0
15:21:33	0	1994,394	10,161	10,205	9,496	5,096	5,356	21,1	961,32	22,909	1994,33	0	203,407	203,407	99,723	0	0	0	0	0	0	0
15:21:33	-89,135	1993,503	10,063	10,058	9,496	5,087	5,351	21,1	961,32	22,909	1993,503	0	203,407	203,407	99,723	0	0	0	0	0	0	0
15:21:33	72,949	1994,232	10,161	10,058	9,495	5,095	5,346	21,1	961,32	22,909	1993,503	0	203,407	203,407	99,723	0	0	0	0	0	0	0
15:21:33	-48,181	1993,75	10,161	10,058	9,492	5,09	5,341	21,1	961,32	22,909	1993,504	0	203,407	203,407	99,723	0	0	0	0	0	0	0
15:21:34	-89,123	1992,859	10,063	10,058	9,492	5,081	5,336	21,1	961,32	22,909	1992,859	0	203,407	203,407	99,723	0	0	0	0	0	0	0
15:21:34	89,123	1993,75	10,161	10,058	9,492	5,09	5,331	21,1	961,32	22,909	1992,86	0	203,407	203,407	99,723	0	0	0	0	0	0	0
15:21:34	0	1993,75	10,161	10,156	9,492	5,09	5,326	21,1	961,32	22,909	1992,861	0	203,407	203,407	99,723	0	0	0	0	0	0	0
15:21:34	-89,123	1992,859	10,063	10,058	9,492	5,081	5,322	21,1	961,32	22,909	1992,859	0	203,407	203,407	99,723	0	0	0	0	0	0	0
15:21:34	-61,779	1992,241	10,014	9,961	9,491	5,074	5,317	21,1	961,32	22,909	1992,241	0	203,407	203,407	99,723	0	0	0	0	0	0	0
15:21:34	44,567	1992,687	10,063	10,009	9,491	5,079	5,312	21,1	961,32	22,909	1992,242	0	203,407	203,407	99,723	0	0	0	0	0	0	0
15:21:34	72,912	1993,416	10,161	10,156	9,491	5,086	5,308	21,1	961,32	22,909	1992,243	0	203,407	203,407	99,723	0	0	0	0	0	0	0
15:21:34	-137,243	1992,044	10,063	10,205	9,488	5,072	5,303	21,1	961,32	22,909	1992,044	0	203,407	203,407	99,723	0	0	0	0	0	0	0
15:21:34	0	1992,044	10,063	10,058	9,488	5,072	5,299	21,1	961,32	22,909	1992,044	0	203,407	203,407	99,723	0	0	0	0	0	0	0
15:21:34	0	1992,044	10,063	10,009	9,488	5,072	5,294	21,1	961,32	22,909	1992,043	0	203,407	203,407	99,723	0	0	0	0	0	0	0
15:21:34	-61,791	1991,426	10,014	9,961	9,487	5,066	5,29	21,1	961,32	22,909	1991,426	0	203,407	203,407	99,723	0	0	0	0	0	0	0
15:21:34	0	1991,426	10,014	9,961	9,487	5,066	5,285	21,1	961,32	22,909	1991,426	0	203,407	203,407	99,723	0	0	0	0	0	0	0
15:21:34	44,531	1991,871	10,063	10,009	9,487	5,07	5,281	21,1	961,32	22,909	1991,426	0	203,407	203,407	99,723	0	0	0	0	0	0	0
15:21:34	89,123	1992,762	10,161	10,156	9,487	5,08	5,277	21,1	961,32	22,909	1991,428	0	203,407	203,407	99,723	0	0	0	0	0	0	0
15:21:34	-133,654	1991,426	10,014	9,961	9,487	5,066	5,273	21,1	961,32	22,909	1991,426	0	203,407	203,407	99,723	0	0	0	0	0	0	0
15:21:34	0	1991,426	10,014	9,961	9,487	5,066	5,269	21,1	961,32	22,909	1991,426	0	203,407	203,407	99,723	0	0	0	0	0	0	0
15:21:34	0	1991,426	10,014	10,009	9,487	5,066	5,265	21,1	961,32	22,909	1991,426	0	203,407	203,407	99,723	0	0	0	0	0	0	0
15:21:34	27,282	1991,699	10,063	10,058	9,486	5,069	5,261	21,1	961,32	22,909	1991,426	0	203,407	203,407	99,723	0	0	0	0	0	0	0
15:21:34	-92,712	1990,771	10,014	10,009	9,483	5,059	5,257	21,1	961,32	22,909	1990,771	0	203,407	203,407	99,723	0	0	0	0	0	0	0
15:21:34	133,654	1992,108	10,161	10,205	9,483	5,073	5,253	21,1	961,32	22,909	1990,773	0	203,407	203,407	99,723	0	0	0	0	0	0	0
15:21:34	-105,285	1991,055	10,063	10,205	9,482	5,062	5,25	21,1	961,32	22,909	1990,773	0	203,407	203,407	99,723	0	0	0	0	0	0	0
15:21:34	-44,531	1990,61	10,014	9,961	9,482	5,057	5,246	21,1	961,32	22,909	1990,61	0	203,407	203,407	99,723	0	0	0	0	0	0	0
15:21:34	44,531	1991,055	10,063	10,156	9,482	5,062	5,242	21,1	961,32	22,909	1990,61	0	203,407	203,407	99,723	0	0	0	0	0	0	0
15:21:34	0	1991,055	10,063	10,058	9,482	5,062	5,239	21,1	961,32	22,909	1990,611	0	203,407	203,407	99,723	0	0	0	0	0	0	0
15:21:34	-178,149	1989,274	9,868	9,961	9,482	5,044	5,235	21,1	961,32	22,909	1989,274	0	203,407	203,407	99,723	0	0	0	0	0	0	0
15:21:34	178,149	1991,055	10,063	10,205	9,482	5,062	5,232	21,1	961,32	22,909	1989,275	0	203,407	203,407	99,723	0	0	0	0	0	0	0
15:21:34	-64,331	1990,412	10,063	10,058	9,479	5,055	5,228	21,1	961,32	22,909	1989,276	0	203,407	203,407	99,723	0	0	0	0	0	0	0
15:21:34	-17,236	1990,239	10,063	9,961	9,478	5,054	5,225	21,1	961,32	22,909	1989,277	0	203,407	203,407	99,723	0	0	0	0	0	0	0
15:21:34	0	1990,239	10,063	9,961	9,478	5,054	5,221	21,1	961,32	22,909	1989,278	0	203,407	203,407	99,723	0	0	0	0	0	0	0
15:21:34	-44,555	1989,794	10,014	9,863	9,478	5,049	5,218	21,1	961,32	22,909	1989,279	0	203,407	203,407	99,723	0	0	0	0	0	0	0
15:21:34	44,555	1990,239	10,063	9,961	9,478	5,054	5,215	21,1	961,32	22,909	1989,28	0	203,407	203,407	99,723	0	0	0	0	0	0	0
15:21:34	89,086	1991,13	10,161	10,156	9,478	5,063	5,212	21,1	961,32	22,909	1989,282	0	203,407	203,407	99,723	0	0	0	0	0	0	0
15:21:34	-178,173	1989,349	9,965	9,863	9,478	5,044	5,208	21,1	961,32	22,909	1989,282	0	203,407	203,407	99,723	0	0	0	0	0	0	0
15:21:34	-89,038	1988,458	9,868	9,619	9,478	5,035	5,205	21,1	961,32	22,909	1988,458	0	203,407	203,407	99,723	0	0	0	0	0	0	0
15:21:34	116,528	1989,623	10,014	9,863	9,477	5,047	5,202	21,1	963,21	22,825	1988,459	0	203,407	203,407	99,723	0	0	0	0	0	0	0
15:21:34	65,026	1990,274	10,161	10,009	9,473	5,054	5,199	21,1	963,21	22,825	1988,461	0	203,407	203,407	99,723	0	0	0	0	0	0	0
15:21:34	-89,05	1989,383	10,063	10,009	9,473	5,045	5,196	21,1	963,21	22,825	1988,462	0	203,407	203,407	99,723	0	0	0	0	0	0	0
[truncated: 6,182 more rows]
