# Supplementary material for: Testing of pandemic ventilators under early and agile development
Source: Front Med Technol. 2022 Aug 16;4:899328. doi: 10.3389/fmedt.2022.899328 (PMC9424737; doi:10.3389/fmedt.2022.899328)
Supplement: Supplementary file 3 [file Data_Sheet_2.ZIP › Accuracy of Controls Systems/01_Data Storage/01_Raw Measurement Data/Hamilton T1/Hamilton T1_v2/part_2_test_11.csv]

Time	Flow	Lung tidal volume	p alveole	Airway pressure	Bellows position	Intrapleural pressure	Cardial pressure	Fraction of O2 inspir	Ambient pressure	Temperature Celsius	FRC actual	Shunt fraction	Partial pressure O2 air chamber	Partial pressure O2 effectiv	Oxygen sat pulm. capillaries	NA	NA	NA	NA	NA	NA	NA
15:23:38	-162,792	2210,372	14,116	11,23	10,514	7,323	8,209	21,3	962,289	22,909	2065,106	0	205,451	205,451	99,731	0	0	0	0	0	0	0
15:23:38	-92,333	2209,449	14,262	11,377	10,501	7,313	8,191	21,3	962,289	22,909	2065,251	0	205,451	205,451	99,731	0	0	0	0	0	0	0
15:23:38	-226,367	2207,185	14,262	11,425	10,489	7,29	8,173	21,3	962,289	22,909	2065,393	0	205,451	205,451	99,731	0	0	0	0	0	0	0
15:23:38	-233,007	2204,855	14,116	11,425	10,483	7,266	8,156	21,3	962,289	22,909	2065,532	0	205,451	205,451	99,731	0	0	0	0	0	0	0
15:23:38	-281,518	2202,04	13,969	11,425	10,475	7,237	8,138	21,3	962,289	22,909	2065,669	0	205,451	205,451	99,731	0	0	0	0	0	0	0
15:23:38	-143,652	2200,604	13,921	11,377	10,469	7,222	8,12	21,3	962,289	22,909	2065,804	0	205,451	205,451	99,731	0	0	0	0	0	0	0
15:23:38	-233,593	2198,268	13,823	11,377	10,461	7,198	8,102	21,3	962,289	22,909	2065,936	0	205,451	205,451	99,731	0	0	0	0	0	0	0
15:23:38	-280,322	2195,464	13,676	11,23	10,453	7,169	8,083	21,3	962,289	22,909	2066,065	0	205,451	205,451	99,731	0	0	0	0	0	0	0
15:23:38	-96,85	2194,496	13,676	11,23	10,448	7,159	8,065	21,3	962,289	22,909	2066,194	0	205,451	205,451	99,731	0	0	0	0	0	0	0
15:23:38	-158,325	2192,913	13,676	11,23	10,439	7,143	8,047	21,3	962,289	22,909	2066,321	0	205,451	205,451	99,731	0	0	0	0	0	0	0
15:23:38	-277,001	2190,143	13,53	11,084	10,431	7,114	8,029	21,2	963,67	22,909	2066,444	0	205,451	205,451	99,731	0	0	0	0	0	0	0
15:23:38	-103,295	2189,11	13,53	11,181	10,425	7,104	8,011	21,2	963,67	22,909	2066,567	0	205,451	205,451	99,731	0	0	0	0	0	0	0
15:23:38	-203,881	2187,071	13,481	11,181	10,416	7,083	7,993	21,2	963,67	22,909	2066,688	0	205,451	205,451	99,731	0	0	0	0	0	0	0
15:23:38	-264,184	2184,429	13,432	11,181	10,404	7,055	7,974	21,2	963,67	22,909	2066,805	0	205,451	205,451	99,731	0	0	0	0	0	0	0
15:23:38	-101,293	2183,416	13,432	11,23	10,398	7,045	7,956	21,2	963,67	22,909	2066,922	0	205,451	205,451	99,731	0	0	0	0	0	0	0
15:23:38	-113,916	2182,277	13,481	11,279	10,389	7,033	7,938	21,2	963,67	22,909	2067,037	0	205,451	205,451	99,731	0	0	0	0	0	0	0
15:23:38	-158,276	2180,694	13,481	11,23	10,38	7,017	7,92	21,2	963,67	22,909	2067,151	0	205,451	205,451	99,731	0	0	0	0	0	0	0
15:23:38	-206,958	2178,625	13,432	11,23	10,371	6,996	7,902	21,2	963,67	22,909	2067,263	0	205,451	205,451	99,731	0	0	0	0	0	0	0
15:23:38	-140,087	2177,224	13,432	11,23	10,363	6,981	7,884	21,2	963,67	22,909	2067,373	0	205,451	205,451	99,731	0	0	0	0	0	0	0
15:23:38	-188,94	2175,334	13,335	11,23	10,358	6,962	7,866	21,2	963,67	22,909	2067,481	0	205,451	205,451	99,731	0	0	0	0	0	0	0
15:23:38	-188,793	2173,446	13,286	11,181	10,349	6,942	7,847	21,2	963,67	22,909	2067,586	0	204,365	204,365	99,727	0	0	0	0	0	0	0
15:23:38	-161,376	2171,833	13,286	11,084	10,34	6,926	7,829	21,2	963,67	22,909	2067,691	0	204,365	204,365	99,727	0	0	0	0	0	0	0
15:23:38	-98,095	2170,852	13,286	11,181	10,335	6,916	7,811	21,2	963,67	22,909	2067,794	0	204,365	204,365	99,727	0	0	0	0	0	0	0
15:23:38	-235,278	2168,499	13,188	11,084	10,327	6,891	7,793	21,2	963,67	22,909	2067,895	0	204,365	204,365	99,727	0	0	0	0	0	0	0
15:23:38	-206,86	2166,43	13,139	11,084	10,317	6,87	7,775	21,2	963,67	22,909	2067,993	0	204,365	204,365	99,727	0	0	0	0	0	0	0
15:23:38	-171,704	2164,713	13,042	11,084	10,313	6,852	7,757	21,2	963,67	22,909	2068,09	0	204,365	204,365	99,727	0	0	0	0	0	0	0
15:23:38	-97,9	2163,734	13,042	11,035	10,307	6,842	7,739	21,2	963,67	22,909	2068,185	0	204,365	204,365	99,727	0	0	0	0	0	0	0
15:23:38	-221,191	2161,522	12,944	11,035	10,3	6,819	7,721	21,2	963,67	22,909	2068,279	0	204,365	204,365	99,727	0	0	0	0	0	0	0
15:23:38	-173,803	2159,784	12,846	10,937	10,295	6,801	7,703	21,2	963,67	22,909	2068,37	0	204,365	204,365	99,727	0	0	0	0	0	0	0
15:23:38	-127,197	2158,512	12,798	10,84	10,291	6,788	7,685	21,2	963,67	22,909	2068,46	0	204,365	204,365	99,727	0	0	0	0	0	0	0
15:23:38	-187,67	2156,636	12,7	10,84	10,285	6,769	7,667	21,2	963,67	22,909	2068,548	0	204,365	204,365	99,727	0	0	0	0	0	0	0
15:23:38	-195,068	2154,685	12,651	10,742	10,277	6,749	7,649	21,2	963,67	22,909	2068,634	0	204,365	204,365	99,727	0	0	0	0	0	0	0
15:23:38	-172,412	2152,961	12,553	10,742	10,272	6,731	7,631	21,2	963,67	22,909	2068,719	0	204,365	204,365	99,727	0	0	0	0	0	0	0
15:23:38	-47,07	2152,49	12,651	10,888	10,264	6,726	7,614	21,2	963,67	22,909	2068,803	0	204,365	204,365	99,727	0	0	0	0	0	0	0
15:23:38	-242,382	2150,066	12,553	10,888	10,255	6,701	7,596	21,2	963,67	22,909	2068,884	0	204,365	204,365	99,727	0	0	0	0	0	0	0
15:23:38	-97,998	2149,086	12,553	10,937	10,25	6,691	7,578	21,2	963,67	22,909	2068,964	0	204,365	204,365	99,727	0	0	0	0	0	0	0
15:23:38	-139,77	2147,689	12,553	10,937	10,242	6,677	7,56	21,2	963,67	22,909	2069,043	0	204,365	204,365	99,727	0	0	0	0	0	0	0
15:23:38	-143,359	2146,255	12,505	11,084	10,236	6,662	7,543	21,2	963,67	22,909	2069,12	0	204,365	204,365	99,727	0	0	0	0	0	0	0
15:23:38	-155,981	2144,695	12,505	11,084	10,228	6,646	7,525	21,2	963,67	22,909	2069,196	0	204,365	204,365	99,727	0	0	0	0	0	0	0
15:23:38	-84,96	2143,846	12,505	11,084	10,223	6,637	7,508	21,2	963,67	22,909	2069,271	0	204,365	204,365	99,727	0	0	0	0	0	0	0
15:23:38	-117,431	2142,671	12,456	11,035	10,219	6,625	7,49	21,2	963,67	22,909	2069,344	0	204,365	204,365	99,727	0	0	0	0	0	0	0
15:23:38	-239,526	2140,276	12,212	10,937	10,218	6,6	7,473	21,2	963,67	22,909	2069,415	0	204,365	204,365	99,727	0	0	0	0	0	0	0
15:23:38	-208,007	2138,196	12,065	10,888	10,214	6,579	7,455	21,2	963,67	22,909	2069,484	0	204,365	204,365	99,727	0	0	0	0	0	0	0
15:23:38	3,564	2138,232	12,163	10,84	10,209	6,579	7,438	21,2	963,67	22,909	2069,553	0	204,365	204,365	99,727	0	0	0	0	0	0	0
15:23:38	-145,141	2136,78	12,163	10,888	10,201	6,564	7,421	21,2	963,67	22,909	2069,62	0	204,365	204,365	99,727	0	0	0	0	0	0	0
15:23:38	-100,097	2135,779	12,163	10,84	10,195	6,554	7,404	21,2	963,67	22,909	2069,686	0	204,365	204,365	99,727	0	0	0	0	0	0	0
15:23:38	-147,29	2134,306	12,163	10,888	10,187	6,539	7,387	21,2	963,67	22,909	2069,751	0	204,365	204,365	99,727	0	0	0	0	0	0	0
15:23:38	-87,036	2133,436	12,163	10,937	10,182	6,53	7,37	21,2	963,67	22,909	2069,814	0	204,365	204,365	99,727	0	0	0	0	0	0	0
15:23:38	-178,857	2131,647	12,065	10,937	10,177	6,511	7,353	21,2	963,67	22,909	2069,876	0	204,365	204,365	99,727	0	0	0	0	0	0	0
15:23:38	-120,483	2130,442	12,016	10,937	10,172	6,499	7,337	21,2	963,67	22,909	2069,937	0	204,365	204,365	99,727	0	0	0	0	0	0	0
15:23:38	-212,06	2128,322	11,87	10,888	10,168	6,477	7,32	21,2	963,67	22,909	2069,995	0	204,365	204,365	99,727	0	0	0	0	0	0	0
15:23:38	-167,993	2126,642	11,772	10,888	10,164	6,46	7,303	21,2	963,67	22,909	2070,052	0	204,365	204,365	99,727	0	0	0	0	0	0	0
15:23:38	2,392	2126,666	11,87	10,888	10,159	6,46	7,286	21,2	963,67	22,909	2070,108	0	204,365	204,365	99,727	0	0	0	0	0	0	0
15:23:38	-29,809	2126,368	12,016	10,888	10,149	6,457	7,27	21,2	963,67	22,909	2070,165	0	204,365	204,365	99,727	0	0	0	0	0	0	0
15:23:38	-45,141	2125,916	12,065	10,888	10,144	6,452	7,254	21,2	963,67	22,909	2070,22	0	204,365	204,365	99,727	0	0	0	0	0	0	0
15:23:38	-167,724	2124,239	12,065	10,937	10,135	6,435	7,238	21,2	963,67	22,909	2070,274	0	204,365	204,365	99,727	0	0	0	0	0	0	0
15:23:38	-101,22	2123,227	11,967	10,84	10,134	6,425	7,222	21,2	963,67	22,909	2070,327	0	204,365	204,365	99,727	0	0	0	0	0	0	0
15:23:38	-248,706	2120,74	11,772	10,888	10,13	6,399	7,206	21,2	963,67	22,909	2070,377	0	204,365	204,365	99,727	0	0	0	0	0	0	0
15:23:38	-168,798	2119,052	11,674	10,84	10,126	6,381	7,19	21,2	963,67	22,909	2070,426	0	204,365	204,365	99,727	0	0	0	0	0	0	0
15:23:38	-79,589	2118,256	11,674	10,84	10,121	6,373	7,174	21,2	963,67	22,909	2070,474	0	204,365	204,365	99,727	0	0	0	0	0	0	0
15:23:38	-125,878	2116,997	11,626	10,742	10,117	6,36	7,158	21,2	963,67	22,909	2070,521	0	204,365	204,365	99,727	0	0	0	0	0	0	0
15:23:38	-216,162	2114,836	11,479	10,693	10,112	6,338	7,142	21,2	963,67	22,909	2070,565	0	204,365	204,365	99,727	0	0	0	0	0	0	0
15:23:38	-80,468	2114,031	11,479	10,547	10,107	6,33	7,126	21,2	963,67	22,909	2070,608	0	204,365	204,365	99,727	0	0	0	0	0	0	0
15:23:38	-91,357	2113,117	11,479	10,547	10,102	6,32	7,11	21,2	963,67	22,909	2070,651	0	204,365	204,365	99,727	0	0	0	0	0	0	0
15:23:38	-35,498	2112,762	11,528	10,547	10,098	6,317	7,094	21,2	963,67	22,909	2070,693	0	204,365	204,365	99,727	0	0	0	0	0	0	0
15:23:38	-136,547	2111,397	11,479	10,547	10,093	6,303	7,079	21,2	963,67	22,909	2070,734	0	204,365	204,365	99,727	0	0	0	0	0	0	0
15:23:38	-36,547	2111,031	11,528	10,595	10,088	6,299	7,064	21,2	963,67	22,909	2070,774	0	204,365	204,365	99,727	0	0	0	0	0	0	0
15:23:38	-76,269	2110,269	11,626	10,595	10,078	6,291	7,048	21,2	963,67	22,909	2070,814	0	204,365	204,365	99,727	0	0	0	0	0	0	0
15:23:38	-82,739	2109,441	11,626	10,693	10,074	6,282	7,033	21,2	963,67	22,909	2070,852	0	204,365	204,365	99,727	0	0	0	0	0	0	0
15:23:38	-82,592	2108,615	11,626	10,742	10,069	6,274	7,019	21,2	963,67	22,909	2070,89	0	204,365	204,365	99,727	0	0	0	0	0	0	0
15:23:38	-173,071	2106,885	11,528	10,693	10,064	6,256	7,004	21,2	963,67	22,909	2070,926	0	204,365	204,365	99,727	0	0	0	0	0	0	0
15:23:38	-85,034	2106,034	11,528	10,84	10,059	6,247	6,989	21,2	963,67	22,909	2070,961	0	204,365	204,365	99,727	0	0	0	0	0	0	0
15:23:38	-76,245	2105,272	11,528	10,742	10,055	6,239	6,974	21,2	963,67	22,909	2070,995	0	204,365	204,365	99,727	0	0	0	0	0	0	0
15:23:38	-130,004	2103,972	11,479	10,595	10,05	6,226	6,959	21,2	963,67	22,909	2071,028	0	204,365	204,365	99,727	0	0	0	0	0	0	0
15:23:38	-84,887	2103,123	11,479	10,693	10,046	6,217	6,945	21,2	963,67	22,909	2071,06	0	204,365	204,365	99,727	0	0	0	0	0	0	0
15:23:38	-83,789	2102,285	11,479	10,693	10,041	6,209	6,93	21,2	963,67	22,909	2071,091	0	204,365	204,365	99,727	0	0	0	0	0	0	0
15:23:38	-86,083	2101,424	11,479	10,595	10,036	6,2	6,916	21,2	963,67	22,909	2071,122	0	204,365	204,365	99,727	0	0	0	0	0	0	0
15:23:39	-51,464	2100,91	11,43	10,595	10,036	6,194	6,902	21,2	963,67	22,909	2071,151	0	204,365	204,365	99,727	0	0	0	0	0	0	0
15:23:39	-113,012	2099,779	11,479	10,595	10,027	6,183	6,888	21,2	963,67	22,909	2071,18	0	204,365	204,365	99,727	0	0	0	0	0	0	0
15:23:39	-85,913	2098,92	11,479	10,595	10,022	6,174	6,874	21,2	963,67	22,909	2071,208	0	204,365	204,365	99,727	0	0	0	0	0	0	0
15:23:39	-135,278	2097,567	11,333	10,547	10,022	6,16	6,86	21,2	963,67	22,909	2071,234	0	204,365	204,365	99,727	0	0	0	0	0	0	0
15:23:39	-84,838	2096,719	11,333	10,547	10,017	6,151	6,846	21,2	963,67	22,909	2071,259	0	204,365	204,365	99,727	0	0	0	0	0	0	0
15:23:39	-135,253	2095,367	11,186	10,595	10,017	6,137	6,832	21,2	963,67	22,909	2071,283	0	204,365	204,365	99,727	0	0	0	0	0	0	0
15:23:39	-130,932	2094,057	11,137	10,547	10,012	6,124	6,818	21,2	963,67	22,909	2071,306	0	204,365	204,365	99,727	0	0	0	0	0	0	0
15:23:39	0	2094,057	11,137	10,547	10,012	6,124	6,805	21,2	963,67	22,909	2071,329	0	204,365	204,365	99,727	0	0	0	0	0	0	0
15:23:39	-122,509	2092,832	11,186	10,693	10,002	6,111	6,791	21,2	963,67	22,909	2071,35	0	204,365	204,365	99,727	0	0	0	0	0	0	0
15:23:39	49,096	2093,323	11,333	10,742	9,998	6,116	6,778	21,2	963,67	22,909	2071,372	0	204,365	204,365	99,727	0	0	0	0	0	0	0
15:23:39	9,667	2093,42	11,43	10,742	9,993	6,117	6,765	21,2	963,67	22,909	2071,394	0	204,365	204,365	99,727	0	0	0	0	0	0	0
15:23:39	-123,779	2092,182	11,479	10,888	9,983	6,104	6,752	21,2	963,67	22,909	2071,415	0	204,365	204,365	99,727	0	0	0	0	0	0	0
15:23:39	-85,913	2091,323	11,479	10,84	9,979	6,096	6,739	21,2	963,67	22,909	2071,435	0	204,365	204,365	99,727	0	0	0	0	0	0	0
15:23:39	-83,813	2090,485	11,479	10,84	9,974	6,087	6,726	21,2	963,67	22,909	2071,454	0	204,365	204,365	99,727	0	0	0	0	0	0	0
15:23:39	-127,807	2089,207	11,43	10,742	9,969	6,074	6,713	21,2	963,67	22,909	2071,472	0	204,365	204,365	99,727	0	0	0	0	0	0	0
15:23:39	-135,131	2087,855	11,284	10,595	9,969	6,06	6,701	21,2	963,67	22,909	2071,488	0	204,365	204,365	99,727	0	0	0	0	0	0	0
15:23:39	-83,789	2087,017	11,284	10,547	9,964	6,051	6,688	21,2	963,67	22,909	2071,504	0	204,365	204,365	99,727	0	0	0	0	0	0	0
15:23:39	-177,172	2085,246	11,186	10,4	9,959	6,033	6,675	21,2	963,67	22,909	2071,517	0	204,365	204,365	99,727	0	0	0	0	0	0	0
15:23:39	-82,568	2084,42	11,186	10,498	9,955	6,024	6,662	21,2	963,67	22,909	2071,53	0	204,365	204,365	99,727	0	0	0	0	0	0	0
15:23:39	-85,034	2083,57	11,186	10,498	9,95	6,016	6,65	21,2	963,67	22,909	2071,542	0	204,365	204,365	99,727	0	0	0	0	0	0	0
15:23:39	-2,099	2083,549	11,186	10,498	9,95	6,015	6,637	21,2	963,67	22,909	2071,554	0	204,365	204,365	99,727	0	0	0	0	0	0	0
15:23:39	-128,808	2082,261	11,137	10,547	9,945	6,002	6,625	21,2	963,67	22,909	2071,565	0	204,365	204,365	99,727	0	0	0	0	0	0	0
15:23:39	-83,764	2081,423	11,137	10,547	9,94	5,994	6,612	21,2	963,67	22,909	2071,575	0	204,365	204,365	99,727	0	0	0	0	0	0	0
15:23:39	-89,99	2080,523	11,04	10,547	9,94	5,984	6,6	21,2	963,67	22,909	2071,584	0	204,365	204,365	99,727	0	0	0	0	0	0	0
15:23:39	-83,764	2079,685	11,04	10,547	9,935	5,976	6,588	21,2	963,67	22,909	2071,592	0	204,365	204,365	99,727	0	0	0	0	0	0	0
15:23:39	-83,789	2078,847	11,04	10,595	9,931	5,967	6,576	21,2	963,67	22,909	2071,599	0	204,365	204,365	99,727	0	0	0	0	0	0	0
15:23:39	4,101	2078,888	11,137	10,693	9,926	5,967	6,564	21,2	963,67	22,909	2071,606	0	204,365	204,365	99,727	0	0	0	0	0	0	0
15:23:39	-85,009	2078,038	11,137	10,693	9,921	5,959	6,552	21,2	963,67	22,909	2071,613	0	204,365	204,365	99,727	0	0	0	0	0	0	0
15:23:39	-39,843	2077,64	11,186	10,693	9,916	5,955	6,54	21,2	963,67	22,909	2071,619	0	204,365	204,365	99,727	0	0	0	0	0	0	0
15:23:39	5,102	2077,691	11,284	10,742	9,911	5,955	6,529	21,2	963,67	22,909	2071,625	0	204,365	204,365	99,727	0	0	0	0	0	0	0
15:23:39	-84,863	2076,842	11,284	10,693	9,906	5,946	6,517	21,2	963,67	22,909	2071,63	0	204,365	204,365	99,727	0	0	0	0	0	0	0
15:23:39	-174,804	2075,094	11,186	10,693	9,902	5,928	6,506	21,2	963,67	22,909	2071,634	0	204,365	204,365	99,727	0	0	0	0	0	0	0
15:23:39	0	2075,094	11,186	10,693	9,902	5,928	6,494	21,2	963,67	22,909	2071,637	0	204,365	204,365	99,727	0	0	0	0	0	0	0
15:23:39	-134,863	2073,746	11,04	10,595	9,902	5,914	6,483	21,1	962,75	22,909	2071,639	0	204,365	204,365	99,727	0	0	0	0	0	0	0
15:23:39	-127,734	2072,468	10,991	10,498	9,897	5,901	6,472	21,1	962,75	22,909	2071,64	0	204,365	204,365	99,727	0	0	0	0	0	0	0
15:23:39	-84,838	2071,62	10,991	10,547	9,892	5,892	6,46	21,1	962,75	22,909	2071,62	0	204,365	204,365	99,727	0	0	0	0	0	0	0
15:23:39	0	2071,62	10,991	10,498	9,892	5,892	6,449	21,1	962,75	22,909	2071,62	0	204,365	204,365	99,727	0	0	0	0	0	0	0
15:23:39	-84,838	2070,772	10,991	10,595	9,887	5,884	6,438	21,1	962,75	22,909	2070,772	0	204,365	204,365	99,727	0	0	0	0	0	0	0
15:23:39	-39,868	2070,373	11,04	10,547	9,882	5,88	6,427	21,1	962,75	22,909	2070,373	0	204,365	204,365	99,727	0	0	0	0	0	0	0
15:23:39	4,028	2070,413	11,137	10,595	9,877	5,88	6,416	21,1	962,75	22,909	2070,373	0	204,365	204,365	99,727	0	0	0	0	0	0	0
15:23:39	-84,838	2069,565	11,137	10,595	9,873	5,871	6,406	21,1	962,75	22,909	2069,565	0	204,365	204,365	99,727	0	0	0	0	0	0	0
15:23:39	-83,959	2068,725	11,137	10,595	9,868	5,863	6,395	21,1	962,75	22,909	2068,725	0	204,365	204,365	99,727	0	0	0	0	0	0	0
15:23:39	-134,814	2067,377	10,991	10,595	9,868	5,849	6,384	21,1	962,75	22,909	2067,377	0	204,365	204,365	99,727	0	0	0	0	0	0	0
15:23:39	-128,735	2066,09	10,942	10,547	9,863	5,835	6,374	21,1	962,75	22,909	2066,09	0	203,71	203,71	99,724	0	0	0	0	0	0	0
15:23:39	44,946	2066,539	10,991	10,547	9,863	5,84	6,363	21,1	962,75	22,909	2066,09	0	203,71	203,71	99,724	0	0	0	0	0	0	0
15:23:39	-128,686	2065,252	10,942	10,498	9,858	5,827	6,353	21,1	962,75	22,909	2065,252	0	203,71	203,71	99,724	0	0	0	0	0	0	0
15:23:39	-40,966	2064,843	10,991	10,547	9,854	5,823	6,342	21,1	962,75	22,909	2064,843	0	203,71	203,71	99,724	0	0	0	0	0	0	0
15:23:39	-38,842	2064,454	11,04	10,547	9,849	5,819	6,332	21,1	962,75	22,909	2064,454	0	203,71	203,71	99,724	0	0	0	0	0	0	0
15:23:39	-84,814	2063,606	11,04	10,595	9,844	5,81	6,322	21,1	962,75	22,909	2063,606	0	203,71	203,71	99,724	0	0	0	0	0	0	0
15:23:39	6,054	2063,667	11,137	10,595	9,839	5,811	6,312	21,1	962,75	22,909	2063,606	0	203,71	203,71	99,724	0	0	0	0	0	0	0
15:23:39	-86,083	2062,806	11,137	10,595	9,834	5,802	6,302	21,1	962,75	22,909	2062,806	0	203,71	203,71	99,724	0	0	0	0	0	0	0
15:23:39	-172,534	2061,08	11,04	10,595	9,83	5,784	6,291	21,1	962,75	22,909	2061,08	0	203,71	203,71	99,724	0	0	0	0	0	0	0
15:23:39	7,08	2061,151	11,137	10,693	9,825	5,785	6,282	21,1	962,75	22,909	2061,08	0	203,71	203,71	99,724	0	0	0	0	0	0	0
15:23:39	-94,018	2060,211	11,04	10,693	9,825	5,775	6,272	21,1	962,75	22,909	2060,211	0	203,71	203,71	99,724	0	0	0	0	0	0	0
15:23:39	-172,509	2058,486	10,942	10,595	9,82	5,757	6,262	21,1	962,75	22,909	2058,486	0	203,71	203,71	99,724	0	0	0	0	0	0	0
15:23:39	0	2058,486	10,942	10,595	9,82	5,757	6,252	21,1	962,75	22,909	2058,486	0	203,71	203,71	99,724	0	0	0	0	0	0	0
15:23:39	-134,667	2057,139	10,796	10,547	9,82	5,743	6,242	21,1	962,75	22,909	2057,139	0	203,71	203,71	99,724	0	0	0	0	0	0	0
15:23:39	0	2057,139	10,796	10,498	9,82	5,743	6,232	21,1	962,75	22,909	2057,139	0	203,71	203,71	99,724	0	0	0	0	0	0	0
15:23:39	-175,61	2055,383	10,698	10,4	9,815	5,725	6,222	21,1	962,75	22,909	2055,383	0	203,71	203,71	99,724	0	0	0	0	0	0	0
15:23:39	0	2055,383	10,698	10,4	9,815	5,725	6,212	21,1	962,75	22,909	2055,383	0	203,71	203,71	99,724	0	0	0	0	0	0	0
15:23:39	3,881	2055,422	10,796	10,498	9,81	5,726	6,203	21,1	962,75	22,909	2055,383	0	203,71	203,71	99,724	0	0	0	0	0	0	0
15:23:39	-122,827	2054,194	10,844	10,547	9,801	5,713	6,193	21,1	962,75	22,909	2054,194	0	203,71	203,71	99,724	0	0	0	0	0	0	0
15:23:39	3,881	2054,232	10,942	10,547	9,796	5,713	6,184	21,1	962,75	22,909	2054,194	0	203,71	203,71	99,724	0	0	0	0	0	0	0
15:23:39	-79,541	2053,437	10,942	10,595	9,791	5,705	6,174	21,1	962,75	22,909	2053,437	0	203,71	203,71	99,724	0	0	0	0	0	0	0
15:23:39	-85,864	2052,578	10,942	10,547	9,786	5,696	6,165	21,1	962,75	22,909	2052,578	0	203,71	203,71	99,724	0	0	0	0	0	0	0
15:23:39	0	2052,578	10,942	10,595	9,786	5,696	6,156	21,1	962,75	22,909	2052,578	0	203,71	203,71	99,724	0	0	0	0	0	0	0
15:23:39	-175,61	2050,822	10,844	10,547	9,781	5,678	6,146	21,1	962,75	22,909	2050,822	0	203,71	203,71	99,724	0	0	0	0	0	0	0
15:23:39	-44,848	2050,374	10,796	10,498	9,781	5,673	6,137	21,1	962,75	22,909	2050,374	0	203,71	203,71	99,724	0	0	0	0	0	0	0
15:23:39	-39,941	2049,974	10,844	10,547	9,777	5,669	6,128	21,1	962,75	22,909	2049,974	0	203,71	203,71	99,724	0	0	0	0	0	0	0
15:23:39	-124,365	2048,731	10,796	10,547	9,772	5,657	6,119	21,1	962,75	22,909	2048,731	0	203,71	203,71	99,724	0	0	0	0	0	0	0
15:23:39	39,379	2049,125	10,844	10,498	9,772	5,661	6,11	21,1	962,75	22,909	2048,731	0	203,71	203,71	99,724	0	0	0	0	0	0	0
15:23:39	-123,144	2047,893	10,796	10,4	9,767	5,648	6,101	21,1	962,75	22,909	2047,893	0	203,71	203,71	99,724	0	0	0	0	0	0	0
15:23:39	-85,888	2047,034	10,796	10,498	9,763	5,639	6,092	21,1	962,75	22,909	2047,034	0	203,71	203,71	99,724	0	0	0	0	0	0	0
15:23:39	38,354	2047,418	10,844	10,498	9,762	5,643	6,083	21,1	962,75	22,909	2047,035	0	203,71	203,71	99,724	0	0	0	0	0	0	0
15:23:39	-77,27	2046,645	10,844	10,498	9,758	5,635	6,074	21,1	962,75	22,909	2046,645	0	203,71	203,71	99,724	0	0	0	0	0	0	0
15:23:39	-83,752	2045,808	10,844	10,498	9,753	5,626	6,065	21,1	962,75	22,909	2045,808	0	203,71	203,71	99,724	0	0	0	0	0	0	0
15:23:39	-7,568	2045,732	10,844	10,547	9,753	5,626	6,057	21,1	962,75	22,909	2045,732	0	203,71	203,71	99,724	0	0	0	0	0	0	0
15:23:39	5,895	2045,791	10,942	10,547	9,748	5,626	6,048	21,1	962,75	22,909	2045,732	0	203,71	203,71	99,724	0	0	0	0	0	0	0
15:23:39	-166,015	2044,131	10,844	10,547	9,743	5,609	6,04	21,1	962,75	22,909	2044,131	0	203,71	203,71	99,724	0	0	0	0	0	0	0
15:23:39	-7,373	2044,057	10,844	10,498	9,743	5,608	6,031	21,1	962,75	22,909	2044,057	0	203,71	203,71	99,724	0	0	0	0	0	0	0
15:23:39	-83,776	2043,219	10,844	10,498	9,738	5,6	6,023	21,1	962,75	22,909	2043,219	0	203,71	203,71	99,724	0	0	0	0	0	0	0
15:23:39	-75,305	2042,466	10,844	10,498	9,734	5,592	6,014	21,1	962,75	22,909	2042,466	0	203,71	203,71	99,724	0	0	0	0	0	0	0
15:23:39	-7,397	2042,392	10,844	10,547	9,734	5,591	6,006	21,1	962,75	22,909	2042,392	0	203,71	203,71	99,724	0	0	0	0	0	0	0
15:23:39	-83,752	2041,555	10,844	10,498	9,729	5,583	5,998	21,1	962,75	22,909	2041,555	0	203,71	203,71	99,724	0	0	0	0	0	0	0
15:23:39	-82,702	2040,728	10,844	10,498	9,724	5,574	5,989	21,1	962,75	22,909	2040,728	0	203,71	203,71	99,724	0	0	0	0	0	0	0
15:23:39	-44,799	2040,28	10,796	10,4	9,724	5,569	5,981	21,1	962,75	22,909	2040,28	0	203,71	203,71	99,724	0	0	0	0	0	0	0
15:23:39	-89,587	2039,384	10,698	10,351	9,724	5,56	5,973	21,1	962,75	22,909	2039,384	0	203,71	203,71	99,724	0	0	0	0	0	0	0
15:23:39	6,884	2039,453	10,796	10,4	9,719	5,561	5,965	21,1	962,75	22,909	2039,384	0	203,71	203,71	99,724	0	0	0	0	0	0	0
15:23:39	-82,678	2038,626	10,796	10,351	9,715	5,552	5,957	21,1	962,75	22,909	2038,626	0	203,71	203,71	99,724	0	0	0	0	0	0	0
15:23:39	-98,205	2037,644	10,698	10,4	9,714	5,542	5,949	21,1	962,75	22,909	2037,644	0	203,71	203,71	99,724	0	0	0	0	0	0	0
15:23:39	7,934	2037,723	10,796	10,4	9,71	5,543	5,941	21,1	962,75	22,909	2037,644	0	203,71	203,71	99,724	0	0	0	0	0	0	0
15:23:39	-36,877	2037,354	10,844	10,498	9,705	5,539	5,933	21,1	962,75	22,909	2037,354	0	203,71	203,71	99,724	0	0	0	0	0	0	0
15:23:39	-71,948	2036,635	10,844	10,498	9,701	5,532	5,925	21,1	962,75	22,909	2036,635	0	203,71	203,71	99,724	0	0	0	0	0	0	0
15:23:39	-107,153	2035,563	10,649	10,351	9,705	5,521	5,917	21,1	962,75	22,909	2035,563	0	203,71	203,71	99,724	0	0	0	0	0	0	0
15:23:39	-81,64	2034,747	10,649	10,4	9,7	5,512	5,909	21,1	962,75	22,909	2034,747	0	203,71	203,71	99,724	0	0	0	0	0	0	0
15:23:39	-8,618	2034,661	10,649	10,4	9,7	5,511	5,901	21,1	962,75	22,909	2034,661	0	203,71	203,71	99,724	0	0	0	0	0	0	0
15:23:39	0	2034,661	10,649	10,4	9,7	5,511	5,894	21,1	962,75	22,909	2034,661	0	203,71	203,71	99,724	0	0	0	0	0	0	0
15:23:39	-206,201	2032,599	10,503	10,205	9,696	5,49	5,886	21,1	962,75	22,909	2032,599	0	203,71	203,71	99,724	0	0	0	0	0	0	0
15:23:39	35,07	2032,949	10,551	10,302	9,695	5,494	5,878	21,1	962,75	22,909	2032,599	0	203,71	203,71	99,724	0	0	0	0	0	0	0
15:23:39	10,168	2033,051	10,649	10,351	9,691	5,495	5,87	21,1	962,75	22,909	2032,599	0	203,71	203,71	99,724	0	0	0	0	0	0	0
15:23:40	-35,827	2032,693	10,698	10,4	9,686	5,491	5,863	21,1	962,75	22,909	2032,6	0	203,71	203,71	99,724	0	0	0	0	0	0	0
15:23:40	-79,516	2031,898	10,698	10,351	9,682	5,483	5,856	21,1	962,75	22,909	2031,898	0	203,71	203,71	99,724	0	0	0	0	0	0	0
15:23:40	-134,228	2030,555	10,551	10,4	9,682	5,469	5,848	21,1	962,75	22,909	2030,555	0	203,71	203,71	99,724	0	0	0	0	0	0	0
15:23:40	-0,585	2030,549	10,649	10,498	9,676	5,469	5,841	21,1	962,75	22,909	2030,549	0	203,71	203,71	99,724	0	0	0	0	0	0	0
15:23:40	-33,752	2030,212	10,698	10,498	9,672	5,466	5,833	21,1	962,75	22,909	2030,212	0	203,71	203,71	99,724	0	0	0	0	0	0	0
15:23:40	-79,504	2029,417	10,698	10,498	9,667	5,457	5,826	21,1	962,75	22,909	2029,417	0	203,71	203,71	99,724	0	0	0	0	0	0	0
15:23:40	-44,738	2028,97	10,649	10,498	9,667	5,453	5,819	21,1	962,75	22,909	2028,97	0	203,71	203,71	99,724	0	0	0	0	0	0	0
15:23:40	0	2028,97	10,649	10,498	9,667	5,453	5,811	21,1	962,75	22,909	2028,97	0	203,71	203,71	99,724	0	0	0	0	0	0	0
15:23:40	-100,183	2027,968	10,551	10,4	9,667	5,442	5,804	21,1	962,75	22,909	2027,968	0	203,71	203,71	99,724	0	0	0	0	0	0	0
15:23:40	-78,271	2027,185	10,551	10,498	9,662	5,434	5,797	21,1	962,75	22,909	2027,185	0	203,71	203,71	99,724	0	0	0	0	0	0	0
15:23:40	-66,674	2026,518	10,551	10,4	9,659	5,428	5,79	21,1	962,75	22,909	2026,518	0	203,71	203,71	99,724	0	0	0	0	0	0	0
15:23:40	-11,779	2026,4	10,551	10,351	9,658	5,426	5,782	21,1	962,75	22,909	2026,4	0	203,71	203,71	99,724	0	0	0	0	0	0	0
15:23:40	-10,742	2026,293	10,551	10,351	9,657	5,425	5,775	21,1	962,75	22,909	2026,293	0	203,71	203,71	99,724	0	0	0	0	0	0	0
15:23:40	12,231	2026,415	10,649	10,351	9,653	5,426	5,769	21,1	962,75	22,909	2026,293	0	203,71	203,71	99,724	0	0	0	0	0	0	0
15:23:40	-89,44	2025,521	10,551	10,351	9,653	5,417	5,762	21,1	962,75	22,909	2025,521	0	203,71	203,71	99,724	0	0	0	0	0	0	0
15:23:40	12,036	2025,641	10,649	10,351	9,649	5,418	5,755	21,1	962,75	22,909	2025,521	0	203,71	203,71	99,724	0	0	0	0	0	0	0
15:23:40	-101,232	2024,629	10,551	10,351	9,648	5,408	5,748	21,1	962,75	22,909	2024,629	0	203,71	203,71	99,724	0	0	0	0	0	0	0
15:23:40	-110,144	2023,528	10,503	10,4	9,644	5,397	5,741	21,1	962,75	22,909	2023,528	0	203,71	203,71	99,724	0	0	0	0	0	0	0
15:23:40	33,984	2023,867	10,551	10,351	9,644	5,4	5,735	21,1	962,75	22,909	2023,528	0	203,71	203,71	99,724	0	0	0	0	0	0	0
15:23:40	11,987	2023,987	10,649	10,351	9,639	5,401	5,728	21,1	962,75	22,909	2023,528	0	203,71	203,71	99,724	0	0	0	0	0	0	0
15:23:40	-11,755	2023,87	10,649	10,498	9,638	5,4	5,722	21,1	962,75	22,909	2023,528	0	203,71	203,71	99,724	0	0	0	0	0	0	0
15:23:40	-76,171	2023,108	10,649	10,351	9,634	5,392	5,715	21,1	962,75	22,909	2023,108	0	203,71	203,71	99,724	0	0	0	0	0	0	0
15:23:40	-75,122	2022,357	10,649	10,4	9,63	5,385	5,709	21,1	962,75	22,909	2022,357	0	203,71	203,71	99,724	0	0	0	0	0	0	0
15:23:40	32,91	2022,686	10,698	10,4	9,629	5,388	5,702	21,1	962,75	22,909	2022,357	0	203,71	203,71	99,724	0	0	0	0	0	0	0
15:23:40	-75,317	2021,933	10,698	10,351	9,625	5,38	5,696	21,1	962,75	22,909	2021,933	0	203,71	203,71	99,724	0	0	0	0	0	0	0
15:23:40	-56,481	2021,368	10,649	10,302	9,624	5,374	5,69	21,1	962,75	22,909	2021,368	0	203,71	203,71	99,724	0	0	0	0	0	0	0
15:23:40	-50,5	2020,863	10,649	10,351	9,621	5,369	5,684	21,1	962,75	22,909	2020,863	0	203,71	203,71	99,724	0	0	0	0	0	0	0
15:23:40	-12,829	2020,735	10,649	10,4	9,621	5,368	5,677	21,1	962,75	22,909	2020,735	0	203,71	203,71	99,724	0	0	0	0	0	0	0
15:23:40	-89,379	2019,841	10,551	10,351	9,621	5,359	5,671	21,1	962,75	22,909	2019,841	0	203,71	203,71	99,724	0	0	0	0	0	0	0
15:23:40	-119,799	2018,643	10,503	10,302	9,616	5,346	5,665	21,1	962,75	22,909	2018,643	0	203,71	203,71	99,724	0	0	0	0	0	0	0
15:23:40	32,91	2018,972	10,551	10,302	9,616	5,35	5,659	21,1	962,75	22,909	2018,643	0	203,71	203,71	99,724	0	0	0	0	0	0	0
15:23:40	-75,292	2018,219	10,551	10,351	9,611	5,342	5,652	21,1	962,75	22,909	2018,219	0	203,71	203,71	99,724	0	0	0	0	0	0	0
15:23:40	-11,791	2018,101	10,551	10,302	9,611	5,341	5,646	21,1	962,75	22,909	2018,101	0	203,71	203,71	99,724	0	0	0	0	0	0	0
15:23:40	-105,859	2017,042	10,503	10,302	9,607	5,33	5,64	21,1	963,21	22,909	2017,042	0	203,71	203,71	99,724	0	0	0	0	0	0	0
15:23:40	30,761	2017,35	10,551	10,302	9,607	5,333	5,634	21,1	963,21	22,909	2017,043	0	203,71	203,71	99,724	0	0	0	0	0	0	0
15:23:40	-73,022	2016,62	10,551	10,498	9,602	5,325	5,628	21,1	963,21	22,909	2016,62	0	203,71	203,71	99,724	0	0	0	0	0	0	0
15:23:40	-44,653	2016,173	10,503	10,351	9,602	5,321	5,622	21,1	963,21	22,909	2016,173	0	203,71	203,71	99,724	0	0	0	0	0	0	0
15:23:40	-72,985	2015,443	10,503	10,302	9,598	5,313	5,616	21,1	963,21	22,909	2015,443	0	203,71	203,71	99,724	0	0	0	0	0	0	0
15:23:40	31,811	2015,762	10,551	10,4	9,598	5,317	5,61	21,1	963,21	22,909	2015,444	0	203,71	203,71	99,724	0	0	0	0	0	0	0
15:23:40	-117,639	2014,585	10,503	10,302	9,593	5,305	5,604	21,1	963,21	22,909	2014,585	0	203,71	203,71	99,724	0	0	0	0	0	0	0
15:23:40	-12,866	2014,456	10,503	10,302	9,593	5,303	5,598	21,1	963,21	22,909	2014,456	0	203,71	203,71	99,724	0	0	0	0	0	0	0
15:23:40	-44,665	2014,01	10,454	10,302	9,593	5,299	5,592	21,1	963,21	22,909	2014,01	0	203,71	203,71	99,724	0	0	0	0	0	0	0
15:23:40	-59,082	2013,419	10,454	10,302	9,589	5,292	5,586	21,1	963,21	22,909	2013,419	0	203,71	203,71	99,724	0	0	0	0	0	0	0
15:23:40	-13,879	2013,28	10,454	10,302	9,588	5,291	5,581	21,1	963,21	22,909	2013,28	0	203,654	203,654	99,724	0	0	0	0	0	0	0
15:23:40	-13,024	2013,15	10,454	10,302	9,588	5,29	5,575	21,1	963,21	22,909	2013,15	0	203,654	203,654	99,724	0	0	0	0	0	0	0
15:23:40	-71,936	2012,431	10,454	10,205	9,584	5,282	5,569	21,1	963,21	22,909	2012,431	0	203,654	203,654	99,724	0	0	0	0	0	0	0
15:23:40	-13,879	2012,292	10,454	10,302	9,583	5,281	5,563	21,1	963,21	22,909	2012,292	0	203,654	203,654	99,724	0	0	0	0	0	0	0
15:23:40	-26,269	2012,029	10,503	10,302	9,579	5,278	5,558	21,1	963,21	22,909	2012,029	0	203,654	203,654	99,724	0	0	0	0	0	0	0
15:23:40	-40,124	2011,628	10,551	10,351	9,574	5,274	5,552	21,1	963,21	22,909	2011,628	0	203,654	203,654	99,724	0	0	0	0	0	0	0
15:23:40	17,321	2011,801	10,649	10,498	9,57	5,276	5,547	21,1	963,21	22,909	2011,628	0	203,654	203,654	99,724	0	0	0	0	0	0	0
15:23:40	-89,27	2010,908	10,551	10,351	9,57	5,267	5,541	21,1	963,21	22,909	2010,908	0	203,654	203,654	99,724	0	0	0	0	0	0	0
15:23:40	-58,532	2010,323	10,503	10,302	9,569	5,261	5,536	21,1	963,21	22,909	2010,323	0	203,654	203,654	99,724	0	0	0	0	0	0	0
15:23:40	-44,641	2009,877	10,454	10,302	9,569	5,256	5,53	21,1	963,21	22,909	2009,877	0	203,654	203,654	99,724	0	0	0	0	0	0	0
15:23:40	0	2009,877	10,454	10,302	9,569	5,256	5,525	21,1	963,21	22,909	2009,877	0	203,654	203,654	99,724	0	0	0	0	0	0	0
15:23:40	-189,819	2007,978	10,307	10,156	9,566	5,236	5,519	21,1	963,21	22,909	2007,978	0	203,654	203,654	99,724	0	0	0	0	0	0	0
15:23:40	30,761	2008,286	10,356	10,205	9,565	5,24	5,514	21,1	963,21	22,909	2007,979	0	203,654	203,654	99,724	0	0	0	0	0	0	0
15:23:40	75,341	2009,039	10,454	10,205	9,564	5,247	5,509	21,1	963,21	22,909	2007,98	0	203,654	203,654	99,724	0	0	0	0	0	0	0
15:23:40	-159,069	2007,449	10,356	10,205	9,56	5,231	5,503	21,1	963,21	22,909	2007,449	0	203,654	203,654	99,724	0	0	0	0	0	0	0
15:23:40	19,421	2007,643	10,454	10,205	9,556	5,233	5,498	21,1	963,21	22,909	2007,449	0	203,654	203,654	99,724	0	0	0	0	0	0	0
15:23:40	30,725	2007,95	10,503	10,351	9,556	5,236	5,493	21,1	963,21	22,909	2007,449	0	203,654	203,654	99,724	0	0	0	0	0	0	0
15:23:40	-114,465	2006,806	10,454	10,351	9,552	5,224	5,488	21,1	963,21	22,909	2006,806	0	203,654	203,654	99,724	0	0	0	0	0	0	0
15:23:40	-13,879	2006,667	10,454	10,205	9,551	5,223	5,482	21,1	963,21	22,909	2006,667	0	203,654	203,654	99,724	0	0	0	0	0	0	0
15:23:40	0	2006,667	10,454	10,302	9,551	5,223	5,477	21,1	963,21	22,909	2006,667	0	203,654	203,654	99,724	0	0	0	0	0	0	0
15:23:40	-69,848	2005,968	10,454	10,302	9,547	5,216	5,472	21,1	963,21	22,909	2005,968	0	203,654	203,654	99,724	0	0	0	0	0	0	0
15:23:40	-89,221	2005,076	10,356	10,205	9,547	5,206	5,467	21,1	963,21	22,909	2005,076	0	203,654	203,654	99,724	0	0	0	0	0	0	0
15:23:40	-44,592	2004,63	10,307	10,156	9,547	5,202	5,462	21,1	963,21	22,909	2004,63	0	203,654	203,654	99,724	0	0	0	0	0	0	0
15:23:40	29,663	2004,927	10,356	10,205	9,546	5,205	5,457	21,1	963,21	22,909	2004,63	0	203,654	203,654	99,724	0	0	0	0	0	0	0
15:23:40	0	2004,927	10,356	10,205	9,546	5,205	5,452	21,1	963,21	22,909	2004,631	0	203,654	203,654	99,724	0	0	0	0	0	0	0
15:23:40	-44,592	2004,481	10,307	10,156	9,546	5,2	5,447	21,1	963,21	22,909	2004,481	0	203,654	203,654	99,724	0	0	0	0	0	0	0
15:23:40	-89,196	2003,589	10,21	10,009	9,546	5,191	5,442	21,1	963,21	22,909	2003,589	0	203,654	203,654	99,724	0	0	0	0	0	0	0
15:23:40	-68,762	2002,901	10,21	10,156	9,542	5,184	5,437	21,1	963,21	22,909	2002,901	0	203,654	203,654	99,724	0	0	0	0	0	0	0
15:23:40	5,493	2002,956	10,307	10,205	9,537	5,185	5,432	21,1	963,21	22,909	2002,901	0	203,654	203,654	99,724	0	0	0	0	0	0	0
15:23:40	-23,12	2002,725	10,356	10,156	9,534	5,182	5,427	21,1	963,21	22,909	2002,725	0	203,654	203,654	99,724	0	0	0	0	0	0	0
15:23:40	-16,015	2002,565	10,356	10,205	9,533	5,181	5,422	21,1	963,21	22,909	2002,565	0	203,654	203,654	99,724	0	0	0	0	0	0	0
15:23:40	21,447	2002,779	10,454	10,302	9,529	5,183	5,417	21,1	963,21	22,909	2002,565	0	203,654	203,654	99,724	0	0	0	0	0	0	0
15:23:40	74,279	2003,522	10,551	10,351	9,528	5,19	5,413	21,1	963,21	22,909	2002,566	0	203,654	203,654	99,724	0	0	0	0	0	0	0
15:23:40	-111,291	2002,409	10,503	10,302	9,524	5,179	5,408	21,1	963,21	22,909	2002,409	0	203,654	203,654	99,724	0	0	0	0	0	0	0
15:23:40	-60,571	2001,804	10,454	10,302	9,523	5,173	5,404	21,1	963,21	22,909	2001,804	0	203,654	203,654	99,724	0	0	0	0	0	0	0
15:23:40	0	2001,804	10,454	10,351	9,523	5,173	5,399	21,1	963,21	22,909	2001,803	0	203,654	203,654	99,724	0	0	0	0	0	0	0
15:23:40	-117,761	2000,626	10,307	10,205	9,524	5,161	5,395	21,1	963,21	22,909	2000,626	0	203,654	203,654	99,724	0	0	0	0	0	0	0
15:23:40	-67,077	1999,955	10,161	10,058	9,528	5,154	5,39	21,1	963,21	22,909	1999,955	0	203,654	203,654	99,724	0	0	0	0	0	0	0
15:23:40	-51,538	1999,44	10,161	10,009	9,525	5,148	5,385	21,1	963,21	22,909	1999,44	0	203,654	203,654	99,724	0	0	0	0	0	0	0
15:23:40	147,192	2000,912	10,356	10,205	9,523	5,164	5,381	21,1	963,21	22,909	1999,441	0	203,654	203,654	99,724	0	0	0	0	0	0	0
15:23:40	6,494	2000,977	10,454	10,302	9,519	5,164	5,376	21,1	963,21	22,909	1999,443	0	203,654	203,654	99,724	0	0	0	0	0	0	0
15:23:40	-155,81	1999,419	10,356	10,058	9,515	5,148	5,372	21,1	963,21	22,909	1999,419	0	203,654	203,654	99,724	0	0	0	0	0	0	0
15:23:40	-14,953	1999,269	10,356	10,156	9,514	5,147	5,368	21,1	963,21	22,909	1999,269	0	203,654	203,654	99,724	0	0	0	0	0	0	0
15:23:40	22,68	1999,496	10,454	10,302	9,51	5,149	5,363	21,1	963,21	22,909	1999,269	0	203,654	203,654	99,724	0	0	0	0	0	0	0
15:23:40	-89,16	1998,604	10,356	10,302	9,51	5,14	5,359	21,1	963,21	22,909	1998,604	0	203,654	203,654	99,724	0	0	0	0	0	0	0
15:23:40	-44,555	1998,159	10,307	10,205	9,51	5,135	5,355	21,1	963,21	22,909	1998,159	0	203,654	203,654	99,724	0	0	0	0	0	0	0
15:23:40	0	1998,159	10,307	10,205	9,51	5,135	5,35	21,1	963,21	22,909	1998,159	0	203,654	203,654	99,724	0	0	0	0	0	0	0
15:23:40	28,381	1998,442	10,356	10,498	9,509	5,138	5,346	21,1	963,21	22,909	1998,159	0	203,654	203,654	99,724	0	0	0	0	0	0	0
15:23:40	-109,985	1997,343	10,307	10,302	9,505	5,127	5,342	21,1	963,21	22,909	1997,343	0	203,654	203,654	99,724	0	0	0	0	0	0	0
15:23:40	0	1997,343	10,307	10,156	9,505	5,127	5,338	21,1	963,21	22,909	1997,343	0	203,654	203,654	99,724	0	0	0	0	0	0	0
15:23:40	-106,347	1996,279	10,21	10,156	9,505	5,116	5,333	21,1	963,21	22,909	1996,279	0	203,654	203,654	99,724	0	0	0	0	0	0	0
15:23:40	68,237	1996,961	10,356	10,205	9,501	5,123	5,329	21,1	963,21	22,909	1996,28	0	203,654	203,654	99,724	0	0	0	0	0	0	0
15:23:40	89,147	1997,853	10,454	10,302	9,501	5,132	5,325	21,1	963,21	22,909	1996,281	0	203,654	203,654	99,724	0	0	0	0	0	0	0
15:23:40	-65,6	1997,197	10,454	10,302	9,497	5,125	5,321	21,1	963,21	22,909	1996,282	0	203,654	203,654	99,724	0	0	0	0	0	0	0
15:23:40	-133,691	1995,86	10,307	10,205	9,497	5,111	5,317	21,1	963,21	22,909	1995,86	0	203,654	203,654	99,724	0	0	0	0	0	0	0
15:23:40	0	1995,86	10,307	10,156	9,497	5,111	5,313	21,1	963,21	22,909	1995,86	0	203,654	203,654	99,724	0	0	0	0	0	0	0
15:23:40	-89,111	1994,969	10,21	10,058	9,497	5,102	5,309	21,1	963,21	22,909	1994,969	0	203,654	203,654	99,724	0	0	0	0	0	0	0
15:23:41	-44,531	1994,524	10,161	10,009	9,497	5,098	5,305	21,1	963,21	22,909	1994,524	0	203,654	203,654	99,724	0	0	0	0	0	0	0
15:23:41	-17,065	1994,353	10,161	10,009	9,496	5,096	5,301	21,1	963,21	22,909	1994,353	0	203,654	203,654	99,724	0	0	0	0	0	0	0
15:23:41	0	1994,353	10,161	10,009	9,496	5,096	5,297	21,1	963,21	22,909	1994,353	0	203,654	203,654	99,724	0	0	0	0	0	0	0
15:23:41	-19,812	1994,155	10,21	10,156	9,492	5,094	5,293	21,1	963,21	22,909	1994,155	0	203,654	203,654	99,724	0	0	0	0	0	0	0
15:23:41	-17,224	1993,983	10,21	10,156	9,491	5,092	5,289	21,1	963,21	22,909	1993,983	0	203,654	203,654	99,724	0	0	0	0	0	0	0
15:23:41	0	1993,983	10,21	10,156	9,491	5,092	5,285	21,1	963,21	22,909	1993,983	0	203,654	203,654	99,724	0	0	0	0	0	0	0
15:23:41	-44,555	1993,537	10,161	10,156	9,491	5,088	5,281	21,1	963,21	22,909	1993,537	0	203,654	203,654	99,724	0	0	0	0	0	0	0
15:23:41	0	1993,537	10,161	10,058	9,491	5,088	5,277	21,1	963,21	22,909	1993,537	0	203,654	203,654	99,724	0	0	0	0	0	0	0
15:23:41	-89,062	1992,646	10,063	10,009	9,491	5,078	5,273	21,1	963,21	22,909	1992,646	0	203,654	203,654	99,724	0	0	0	0	0	0	0
15:23:41	89,062	1993,537	10,161	10,156	9,491	5,088	5,27	21,1	963,21	22,909	1992,647	0	203,654	203,654	99,724	0	0	0	0	0	0	0
15:23:41	0	1993,537	10,161	10,156	9,491	5,088	5,266	21,1	963,21	22,909	1992,648	0	203,654	203,654	99,724	0	0	0	0	0	0	0
15:23:41	0	1993,537	10,161	10,058	9,491	5,088	5,263	21,1	963,21	22,909	1992,649	0	203,654	203,654	99,724	0	0	0	0	0	0	0
15:23:41	0	1993,537	10,161	10,156	9,491	5,088	5,259	21,1	963,21	22,909	1992,65	0	203,654	203,654	99,724	0	0	0	0	0	0	0
15:23:41	-89,062	1992,646	10,063	10,058	9,491	5,078	5,256	21,1	963,21	22,909	1992,646	0	203,654	203,654	99,724	0	0	0	0	0	0	0
15:23:41	-16,186	1992,485	10,063	10,058	9,491	5,077	5,252	21,1	963,21	22,909	1992,485	0	203,654	203,654	99,724	0	0	0	0	0	0	0
15:23:41	-48,156	1992,003	10,063	9,961	9,488	5,072	5,249	21,1	963,21	22,909	1992,003	0	203,654	203,654	99,724	0	0	0	0	0	0	0
15:23:41	-17,236	1991,831	10,063	9,961	9,487	5,07	5,245	21,1	963,21	22,909	1991,831	0	203,654	203,654	99,724	0	0	0	0	0	0	0
15:23:41	89,074	1992,721	10,161	10,156	9,487	5,079	5,242	21,1	963,21	22,909	1991,832	0	203,654	203,654	99,724	0	0	0	0	0	0	0
15:23:41	0	1992,721	10,161	10,058	9,487	5,079	5,239	21,1	963,21	22,909	1991,833	0	203,654	203,654	99,724	0	0	0	0	0	0	0
15:23:41	-106,323	1991,658	10,063	10,009	9,486	5,068	5,235	21,1	963,21	22,909	1991,658	0	203,654	203,654	99,724	0	0	0	0	0	0	0
15:23:41	0	1991,658	10,063	10,009	9,486	5,068	5,232	21,1	963,21	22,909	1991,658	0	203,654	203,654	99,724	0	0	0	0	0	0	0
15:23:41	0	1991,658	10,063	10,009	9,486	5,068	5,229	21,1	963,21	22,909	1991,658	0	203,654	203,654	99,724	0	0	0	0	0	0	0
15:23:41	0	1991,658	10,063	10,009	9,486	5,068	5,226	21,1	963,21	22,909	1991,658	0	203,654	203,654	99,724	0	0	0	0	0	0	0
15:23:41	-48,168	1991,176	10,063	10,058	9,483	5,063	5,223	21,1	963,21	22,909	1991,176	0	203,654	203,654	99,724	0	0	0	0	0	0	0
15:23:41	0	1991,176	10,063	9,961	9,483	5,063	5,219	21,1	963,21	22,909	1991,176	0	203,654	203,654	99,724	0	0	0	0	0	0	0
15:23:41	0	1991,176	10,063	10,009	9,483	5,063	5,216	21,1	963,21	22,909	1991,176	0	203,654	203,654	99,724	0	0	0	0	0	0	0
15:23:41	-16,174	1991,015	10,063	10,156	9,482	5,062	5,213	21,1	963,21	22,909	1991,015	0	203,654	203,654	99,724	0	0	0	0	0	0	0
15:23:41	0	1991,015	10,063	10,009	9,482	5,062	5,21	21,1	963,21	22,909	1991,015	0	203,654	203,654	99,724	0	0	0	0	0	0	0
15:23:41	0	1991,015	10,063	9,961	9,482	5,062	5,207	21,1	963,21	22,909	1991,015	0	203,654	203,654	99,724	0	0	0	0	0	0	0
15:23:41	0	1991,015	10,063	9,961	9,482	5,062	5,205	21,1	963,21	22,909	1991,015	0	203,654	203,654	99,724	0	0	0	0	0	0	0
15:23:41	-17,028	1990,844	10,063	10,058	9,481	5,06	5,202	21,1	963,21	22,909	1990,844	0	203,654	203,654	99,724	0	0	0	0	0	0	0
15:23:41	41,748	1991,262	10,161	10,009	9,479	5,064	5,199	21,1	963,21	22,909	1990,845	0	203,654	203,654	99,724	0	0	0	0	0	0	0
15:23:41	-89,038	1990,372	10,063	10,156	9,479	5,055	5,196	21,1	963,21	22,909	1990,372	0	203,654	203,654	99,724	0	0	0	0	0	0	0
15:23:41	-17,248	1990,199	10,063	10,009	9,478	5,053	5,193	21,1	962,289	22,909	1990,199	0	203,654	203,654	99,724	0	0	0	0	0	0	0
15:23:41	1,965	1990,219	10,063	10,009	9,478	5,053	5,191	21,1	962,289	22,909	1990,199	0	203,654	203,654	99,724	0	0	0	0	0	0	0
15:23:41	-44,531	1989,773	10,014	9,961	9,478	5,049	5,188	21,1	962,289	22,909	1989,773	0	203,654	203,654	99,724	0	0	0	0	0	0	0
15:23:41	0	1989,773	10,014	9,863	9,478	5,049	5,185	21,1	962,289	22,909	1989,773	0	203,654	203,654	99,724	0	0	0	0	0	0	0
15:23:41	133,581	1991,109	10,161	10,351	9,478	5,062	5,183	21,1	962,289	22,909	1989,775	0	203,654	203,654	99,724	0	0	0	0	0	0	0
15:23:41	294,824	1994,057	10,503	11,279	9,477	5,093	5,181	21,1	962,289	22,909	1989,779	0	203,654	203,654	99,724	0	0	0	0	0	0	0
15:23:41	150,744	1995,565	10,649	12,353	9,478	5,108	5,18	21,1	962,289	22,909	1989,785	0	203,654	203,654	99,724	0	0	0	0	0	0	0
15:23:41	276,171	1998,327	10,844	13,623	9,483	5,137	5,179	21,1	962,289	22,909	1989,793	0	203,654	203,654	99,724	0	0	0	0	0	0	0
15:23:41	346,374	2001,79	10,991	14,941	9,495	5,173	5,179	21,1	962,289	22,909	1989,805	0	203,654	203,654	99,724	0	0	0	0	0	0	0
15:23:41	307,922	2004,87	11,04	16,015	9,51	5,204	5,179	21,1	962,289	22,909	1989,82	0	203,654	203,654	99,724	0	0	0	0	0	0	0
15:23:41	313,623	2008,006	11,04	16,943	9,528	5,237	5,18	21,1	962,289	22,909	1989,839	0	203,306	203,306	99,723	0	0	0	0	0	0	0
15:23:41	423,352	2012,239	11,137	17,627	9,547	5,28	5,182	21,1	962,289	22,909	1989,861	0	203,306	203,306	99,723	0	0	0	0	0	0	0
15:23:41	379,821	2016,038	11,186	18,066	9,566	5,319	5,185	21,1	962,289	22,909	1989,887	0	203,306	203,306	99,723	0	0	0	0	0	0	0
15:23:41	400,988	2020,047	11,284	18,359	9,584	5,361	5,188	21,1	962,289	22,909	1989,917	0	203,306	203,306	99,723	0	0	0	0	0	0	0
15:23:41	553,576	2025,583	11,528	18,701	9,602	5,418	5,193	21,1	962,289	22,909	1989,953	0	203,306	203,306	99,723	0	0	0	0	0	0	0
15:23:41	380,48	2029,388	11,674	18,847	9,616	5,457	5,198	21,1	962,289	22,909	1989,992	0	203,306	203,306	99,723	0	0	0	0	0	0	0
15:23:41	415,209	2033,54	11,772	19,043	9,635	5,5	5,204	21,1	962,289	22,909	1990,036	0	203,306	203,306	99,723	0	0	0	0	0	0	0
15:23:41	609,729	2039,637	12,065	19,238	9,654	5,563	5,211	21,1	962,289	22,909	1990,085	0	203,306	203,306	99,723	0	0	0	0	0	0	0
15:23:41	222,839	2041,866	11,87	19,189	9,677	5,586	5,218	21,1	962,289	22,909	1990,137	0	203,306	203,306	99,723	0	0	0	0	0	0	0
15:23:41	329,516	2045,161	11,772	18,994	9,701	5,62	5,226	21,1	962,289	22,909	1990,192	0	203,306	203,306	99,723	0	0	0	0	0	0	0
15:23:41	425,097	2049,412	11,87	19,14	9,72	5,664	5,235	21,1	962,289	22,909	1990,251	0	203,306	203,306	99,723	0	0	0	0	0	0	0
15:23:41	325,195	2052,664	11,772	18,945	9,743	5,697	5,244	21,1	962,289	22,909	1990,314	0	203,306	203,306	99,723	0	0	0	0	0	0	0
15:23:41	560,107	2058,265	12,016	19,043	9,763	5,755	5,254	21,1	962,289	22,909	1990,381	0	203,306	203,306	99,723	0	0	0	0	0	0	0
15:23:41	514,16	2063,407	12,212	19,14	9,781	5,808	5,265	21,1	962,289	22,909	1990,454	0	203,306	203,306	99,723	0	0	0	0	0	0	0
15:23:41	427,539	2067,682	12,309	19,238	9,801	5,852	5,276	21,1	962,289	22,909	1990,532	0	203,306	203,306	99,723	0	0	0	0	0	0	0
15:23:41	303,173	2070,714	12,358	19,482	9,815	5,883	5,288	21,1	962,289	22,909	1990,612	0	203,306	203,306	99,723	0	0	0	0	0	0	0
15:23:41	510,717	2075,821	12,456	19,238	9,839	5,936	5,301	21,1	962,289	22,909	1990,697	0	203,306	203,306	99,723	0	0	0	0	0	0	0
15:23:41	342,846	2079,249	12,553	19,482	9,854	5,971	5,314	21,1	962,289	22,909	1990,786	0	203,306	203,306	99,723	0	0	0	0	0	0	0
15:23:41	340,014	2082,649	12,553	19,238	9,873	6,006	5,328	21,1	962,289	22,909	1990,878	0	203,306	203,306	99,723	0	0	0	0	0	0	0
15:23:41	423,73	2086,887	12,553	19,189	9,897	6,05	5,342	21,1	962,289	22,909	1990,974	0	203,306	203,306	99,723	0	0	0	0	0	0	0
15:23:41	340,039	2090,287	12,553	19,238	9,916	6,085	5,356	21,1	962,289	22,909	1991,073	0	203,306	203,306	99,723	0	0	0	0	0	0	0
15:23:41	340,014	2093,687	12,553	18,847	9,935	6,12	5,371	21,1	962,289	22,909	1991,175	0	203,306	203,306	99,723	0	0	0	0	0	0	0
15:23:41	338,964	2097,077	12,553	19,14	9,955	6,155	5,387	21,1	962,289	22,909	1991,281	0	203,306	203,306	99,723	0	0	0	0	0	0	0
15:23:41	291,528	2099,992	12,505	19,189	9,974	6,185	5,402	21,1	962,289	22,909	1991,39	0	203,306	203,306	99,723	0	0	0	0	0	0	0
15:23:41	555,029	2105,543	12,651	19,14	9,998	6,242	5,419	21,1	962,289	22,909	1991,504	0	203,306	203,306	99,723	0	0	0	0	0	0	0
15:23:41	249,682	2108,039	12,553	19,043	10,017	6,268	5,435	21,1	962,289	22,909	1991,621	0	203,306	203,306	99,723	0	0	0	0	0	0	0
15:23:41	471,215	2112,752	12,7	18,945	10,036	6,317	5,453	21,1	962,289	22,909	1991,742	0	203,306	203,306	99,723	0	0	0	0	0	0	0
15:23:41	383,227	2116,584	12,846	19,14	10,05	6,356	5,47	21,1	962,289	22,909	1991,867	0	203,306	203,306	99,723	0	0	0	0	0	0	0
15:23:41	533,032	2121,914	13,139	19,238	10,065	6,411	5,489	21,1	962,289	22,909	1991,997	0	203,306	203,306	99,723	0	0	0	0	0	0	0
15:23:41	233,447	2124,249	13,042	19,336	10,083	6,435	5,507	21,1	962,289	22,909	1992,129	0	203,306	203,306	99,723	0	0	0	0	0	0	0
15:23:41	393,188	2128,181	13,188	19,385	10,098	6,476	5,526	21,1	962,289	22,909	1992,265	0	203,306	203,306	99,723	0	0	0	0	0	0	0
15:23:41	460,009	2132,781	13,335	19,58	10,116	6,523	5,546	21,1	962,289	22,909	1992,406	0	203,306	203,306	99,723	0	0	0	0	0	0	0
15:23:41	292,797	2135,709	13,286	19,58	10,135	6,553	5,566	21,1	962,289	22,909	1992,549	0	203,306	203,306	99,723	0	0	0	0	0	0	0
15:23:41	390,771	2139,616	13,286	19,482	10,157	6,593	5,586	21,1	962,289	22,909	1992,696	0	203,306	203,306	99,723	0	0	0	0	0	0	0
15:23:41	476,416	2144,38	13,432	19,482	10,177	6,643	5,607	21,1	962,289	22,909	1992,848	0	203,306	203,306	99,723	0	0	0	0	0	0	0
15:23:41	232,226	2146,703	13,335	19,336	10,195	6,667	5,627	21,1	962,289	22,909	1993,002	0	203,306	203,306	99,723	0	0	0	0	0	0	0
15:23:41	395,751	2150,66	13,481	19,189	10,21	6,707	5,648	21,1	962,289	22,909	1993,16	0	203,306	203,306	99,723	0	0	0	0	0	0	0
15:23:41	588,159	2156,542	13,774	19,482	10,228	6,768	5,67	21,1	962,289	22,909	1993,323	0	203,306	203,306	99,723	0	0	0	0	0	0	0
15:23:41	285,864	2159,401	13,823	19,14	10,241	6,797	5,693	21,1	962,289	22,909	1993,489	0	203,306	203,306	99,723	0	0	0	0	0	0	0
15:23:41	388,5	2163,286	13,969	19,238	10,255	6,837	5,715	21,1	962,289	22,909	1993,659	0	203,306	203,306	99,723	0	0	0	0	0	0	0
15:23:41	350,39	2166,789	14,018	19,385	10,273	6,874	5,738	21,1	962,289	22,909	1993,832	0	203,306	203,306	99,723	0	0	0	0	0	0	0
15:23:41	541,21	2172,202	14,262	19,58	10,291	6,929	5,761	21,1	962,289	22,909	1994,01	0	203,306	203,306	99,723	0	0	0	0	0	0	0
15:23:41	246,826	2174,67	14,262	19,482	10,304	6,955	5,784	21,1	962,289	22,909	1994,191	0	203,306	203,306	99,723	0	0	0	0	0	0	0
15:23:41	353,735	2178,207	14,311	19,678	10,322	6,991	5,808	21,1	962,289	22,909	1994,375	0	203,306	203,306	99,723	0	0	0	0	0	0	0
15:23:41	397,387	2182,181	14,409	19,58	10,339	7,032	5,832	21,1	962,289	22,909	1994,563	0	203,306	203,306	99,723	0	0	0	0	0	0	0
15:23:41	333,74	2185,518	14,507	19,531	10,353	7,067	5,856	21,1	962,289	22,909	1994,754	0	203,306	203,306	99,723	0	0	0	0	0	0	0
15:23:41	376,22	2189,281	14,653	19,58	10,367	7,105	5,881	21,1	962,289	22,909	1994,948	0	203,306	203,306	99,723	0	0	0	0	0	0	0
15:23:41	449,292	2193,774	14,897	19,58	10,379	7,152	5,906	21,1	962,289	22,909	1995,147	0	203,306	203,306	99,723	0	0	0	0	0	0	0
15:23:41	380,126	2197,575	15,093	19,531	10,39	7,191	5,931	21,1	962,289	22,909	1995,349	0	203,306	203,306	99,723	0	0	0	0	0	0	0
15:23:41	287,475	2200,45	15,141	19,726	10,404	7,221	5,956	21,1	962,289	22,909	1995,555	0	203,306	203,306	99,723	0	0	0	0	0	0	0
15:23:41	389,086	2204,34	15,239	19,58	10,421	7,261	5,982	21,1	962,289	22,909	1995,763	0	203,306	203,306	99,723	0	0	0	0	0	0	0
15:23:41	301	2207,35	15,239	19,531	10,438	7,292	6,008	21,1	962,289	22,909	1995,975	0	203,306	203,306	99,723	0	0	0	0	0	0	0
15:23:41	119,555	2208,546	15,093	19,482	10,452	7,304	6,033	21,1	962,289	22,909	1996,188	0	203,306	203,306	99,723	0	0	0	0	0	0	0
15:23:41	303,442	2211,58	15,141	19,531	10,467	7,335	6,058	21,1	962,289	22,909	1996,403	0	203,306	203,306	99,723	0	0	0	0	0	0	0
15:23:41	361,816	2215,199	15,288	19,531	10,48	7,373	6,084	21,1	962,289	22,909	1996,622	0	203,306	203,306	99,723	0	0	0	0	0	0	0
15:23:41	377,978	2218,978	15,434	19,58	10,493	7,412	6,11	21,1	962,289	22,909	1996,844	0	203,306	203,306	99,723	0	0	0	0	0	0	0
15:23:41	364,135	2222,62	15,581	19,482	10,506	7,449	6,137	21,1	962,289	22,909	1997,07	0	203,306	203,306	99,723	0	0	0	0	0	0	0
15:23:42	429,394	2226,914	15,776	19,58	10,52	7,493	6,163	21,1	962,289	22,909	1997,3	0	203,306	203,306	99,723	0	0	0	0	0	0	0
15:23:42	61,621	2227,53	15,581	19,531	10,534	7,5	6,189	21,1	962,289	22,909	1997,53	0	203,306	203,306	99,723	0	0	0	0	0	0	0
15:23:42	331,347	2230,843	15,581	19,531	10,553	7,534	6,216	21,1	962,289	22,909	1997,763	0	203,306	203,306	99,723	0	0	0	0	0	0	0
15:23:42	262,231	2233,466	15,581	19,678	10,567	7,561	6,242	21,1	962,289	22,909	1997,999	0	203,306	203,306	99,723	0	0	0	0	0	0	0
15:23:42	286,938	2236,335	15,483	19,482	10,589	7,591	6,269	21,1	962,289	22,909	1998,237	0	203,306	203,306	99,723	0	0	0	0	0	0	0
15:23:42	242,724	2238,762	15,483	19,531	10,603	7,616	6,295	21,1	962,289	22,909	1998,478	0	203,306	203,306	99,723	0	0	0	0	0	0	0
15:23:42	473,657	2243,499	15,727	19,678	10,616	7,664	6,322	21,1	962,289	22,909	1998,723	0	203,306	203,306	99,723	0	0	0	0	0	0	0
15:23:42	229,345	2245,792	15,776	19,58	10,627	7,688	6,349	21,1	962,289	22,909	1998,97	0	203,306	203,306	99,723	0	0	0	0	0	0	0
15:23:42	419,287	2249,985	15,971	19,873	10,64	7,731	6,376	21,1	962,289	22,909	1999,221	0	203,306	203,306	99,723	0	0	0	0	0	0	0
15:23:42	265,844	2252,644	16,069	19,873	10,65	7,759	6,403	21,1	962,289	22,909	1999,474	0	203,306	203,306	99,723	0	0	0	0	0	0	0
15:23:42	403,247	2256,676	16,264	19,922	10,662	7,8	6,43	21,1	962,289	22,909	1999,731	0	203,306	203,306	99,723	0	0	0	0	0	0	0
15:23:42	177,148	2258,448	16,264	19,726	10,672	7,819	6,457	21,1	962,289	22,909	1999,99	0	203,306	203,306	99,723	0	0	0	0	0	0	0
15:23:42	243,969	2260,887	16,264	19,678	10,686	7,844	6,485	21,1	962,289	22,909	2000,251	0	203,306	203,306	99,723	0	0	0	0	0	0	0
15:23:42	318,505	2264,072	16,264	19,58	10,704	7,877	6,512	21,1	962,289	22,909	2000,515	0	203,306	203,306	99,723	0	0	0	0	0	0	0
15:23:42	214,184	2266,214	16,216	19,336	10,719	7,899	6,539	21,1	962,289	22,909	2000,781	0	203,306	203,306	99,723	0	0	0	0	0	0	0
15:23:42	251,806	2268,732	16,216	19,482	10,733	7,925	6,566	21,1	962,289	22,909	2001,049	0	203,306	203,306	99,723	0	0	0	0	0	0	0
15:23:42	293,237	2271,665	16,264	19,531	10,747	7,955	6,593	21,1	962,289	22,909	2001,319	0	203,306	203,306	99,723	0	0	0	0	0	0	0
15:23:42	303,588	2274,701	16,411	19,58	10,756	7,986	6,621	21,1	962,289	22,909	2001,592	0	203,306	203,306	99,723	0	0	0	0	0	0	0
15:23:42	349,804	2278,199	16,606	19,922	10,766	8,022	6,648	21,1	962,289	22,909	2001,869	0	203,306	203,306	99,723	0	0	0	0	0	0	0
15:23:42	306,933	2281,268	16,753	19,922	10,775	8,054	6,676	21,1	962,289	22,909	2002,148	0	203,306	203,306	99,723	0	0	0	0	0	0	0
15:23:42	337,695	2284,645	16,85	19,873	10,789	8,089	6,704	21,1	962,289	22,909	2002,431	0	203,306	203,306	99,723	0	0	0	0	0	0	0
15:23:42	214,77	2286,793	16,899	19,824	10,799	8,111	6,731	21,1	962,289	22,909	2002,715	0	203,306	203,306	99,723	0	0	0	0	0	0	0
15:23:42	197,949	2288,772	16,85	19,726	10,812	8,131	6,759	21,1	962,289	22,909	2003,001	0	203,306	203,306	99,723	0	0	0	0	0	0	0
15:23:42	248,559	2291,258	16,85	19,824	10,826	8,157	6,786	21,1	962,289	22,909	2003,29	0	203,306	203,306	99,723	0	0	0	0	0	0	0
15:23:42	167,48	2292,932	16,85	19,726	10,836	8,174	6,813	21,1	962,289	22,909	2003,579	0	203,306	203,306	99,723	0	0	0	0	0	0	0
15:23:42	248,583	2295,418	16,85	19,726	10,85	8,2	6,84	21,1	962,289	22,909	2003,871	0	203,306	203,306	99,723	0	0	0	0	0	0	0
15:23:42	258,886	2298,007	16,948	19,726	10,859	8,226	6,868	21,1	962,289	22,909	2004,165	0	203,306	203,306	99,723	0	0	0	0	0	0	0
15:23:42	165,38	2299,661	16,948	19,678	10,869	8,243	6,895	21,1	962,289	22,909	2004,461	0	203,306	203,306	99,723	0	0	0	0	0	0	0
15:23:42	386,157	2303,523	17,094	19,726	10,883	8,283	6,922	21,1	962,289	22,909	2004,76	0	203,306	203,306	99,723	0	0	0	0	0	0	0
15:23:42	260,131	2306,124	17,192	19,726	10,892	8,31	6,949	21,1	962,289	22,909	2005,061	0	203,306	203,306	99,723	0	0	0	0	0	0	0
15:23:42	305,322	2309,177	17,339	19,873	10,901	8,342	6,976	21,1	962,289	22,909	2005,365	0	203,306	203,306	99,723	0	0	0	0	0	0	0
15:23:42	167,602	2310,853	17,339	19,873	10,911	8,359	7,003	21,1	962,289	22,909	2005,671	0	203,306	203,306	99,723	0	0	0	0	0	0	0
15:23:42	167,553	2312,529	17,339	19,873	10,92	8,376	7,03	21,1	962,289	22,909	2005,978	0	203,306	203,306	99,723	0	0	0	0	0	0	0
15:23:42	296,093	2315,49	17,387	19,873	10,934	8,407	7,057	21,3	960,86	22,909	2006,287	0	203,306	203,306	99,723	0	0	0	0	0	0	0
15:23:42	173,706	2317,227	17,387	19,824	10,944	8,425	7,084	21,3	960,86	22,909	2006,598	0	203,306	203,306	99,723	0	0	0	0	0	0	0
15:23:42	166,528	2318,892	17,387	19,678	10,953	8,442	7,111	21,3	960,86	22,909	2006,91	0	203,306	203,306	99,723	0	0	0	0	0	0	0
15:23:42	306,738	2321,959	17,534	19,873	10,963	8,473	7,137	21,3	960,86	22,909	2007,225	0	203,306	203,306	99,723	0	0	0	0	0	0	0
15:23:42	210,839	2324,068	17,583	19,824	10,972	8,495	7,164	21,3	960,86	22,909	2007,542	0	203,306	203,306	99,723	0	0	0	0	0	0	0
15:23:42	166,552	2325,733	17,583	19,824	10,981	8,512	7,191	21,3	960,86	22,909	2007,86	0	203,306	203,306	99,723	0	0	0	0	0	0	0
15:23:42	310,058	2328,834	17,729	19,824	10,991	8,544	7,217	21,3	960,86	22,909	2008,181	0	203,306	203,306	99,723	0	0	0	0	0	0	0
15:23:42	258,422	2331,418	17,827	20,019	11	8,571	7,244	21,3	960,86	22,909	2008,505	0	203,306	203,306	99,723	0	0	0	0	0	0	0
15:23:42	155,908	2332,977	17,729	19,873	11,014	8,587	7,27	21,3	960,86	22,909	2008,829	0	203,306	203,306	99,723	0	0	0	0	0	0	0
15:23:42	169,775	2334,675	17,729	19,873	11,024	8,604	7,296	21,3	960,86	22,909	2009,155	0	203,306	203,306	99,723	0	0	0	0	0	0	0
15:23:42	167,602	2336,351	17,729	19,922	11,033	8,622	7,322	21,3	960,86	22,909	2009,482	0	204,687	204,687	99,728	0	0	0	0	0	0	0
15:23:42	300,732	2339,358	17,876	19,873	11,043	8,653	7,348	21,3	960,86	22,909	2009,812	0	204,687	204,687	99,728	0	0	0	0	0	0	0
15:23:42	307,202	2342,43	18,022	20,068	11,052	8,684	7,374	21,3	960,86	22,909	2010,145	0	204,687	204,687	99,728	0	0	0	0	0	0	0
15:23:42	72,534	2343,156	17,925	19,922	11,061	8,692	7,4	21,3	960,86	22,909	2010,478	0	204,687	204,687	99,728	0	0	0	0	0	0	0
15:23:42	257,348	2345,729	18,022	19,922	11,071	8,718	7,426	21,3	960,86	22,909	2010,813	0	204,687	204,687	99,728	0	0	0	0	0	0	0
15:23:42	137,451	2347,104	18,071	20,068	11,076	8,733	7,452	21,3	960,86	22,909	2011,149	0	204,687	204,687	99,728	0	0	0	0	0	0	0
15:23:42	311,596	2350,22	18,218	20,068	11,085	8,765	7,477	21,3	960,86	22,909	2011,488	0	204,687	204,687	99,728	0	0	0	0	0	0	0
15:23:42	256,567	2352,785	18,315	20,019	11,095	8,791	7,503	21,3	960,86	22,909	2011,83	0	204,687	204,687	99,728	0	0	0	0	0	0	0
15:23:42	89,916	2353,684	18,315	20,019	11,1	8,8	7,529	21,3	960,86	22,909	2012,171	0	204,687	204,687	99,728	0	0	0	0	0	0	0
15:23:42	207,739	2355,762	18,364	20,068	11,109	8,822	7,554	21,3	960,86	22,909	2012,515	0	204,687	204,687	99,728	0	0	0	0	0	0	0
15:23:42	191,577	2357,678	18,315	19,922	11,122	8,842	7,579	21,3	960,86	22,909	2012,86	0	204,687	204,687	99,728	0	0	0	0	0	0	0
15:23:42	84,301	2358,521	18,218	19,873	11,132	8,85	7,604	21,3	960,86	22,909	2013,206	0	204,687	204,687	99,728	0	0	0	0	0	0	0
15:23:42	178,564	2360,306	18,218	19,824	11,142	8,869	7,629	21,3	960,86	22,909	2013,553	0	204,687	204,687	99,728	0	0	0	0	0	0	0
15:23:42	248,022	2362,786	18,315	19,873	11,151	8,894	7,654	21,3	960,86	22,909	2013,902	0	204,687	204,687	99,728	0	0	0	0	0	0	0
15:23:42	274,072	2365,527	18,511	20,019	11,156	8,922	7,679	21,3	960,86	22,909	2014,254	0	204,687	204,687	99,728	0	0	0	0	0	0	0
15:23:42	135,449	2366,882	18,559	20,068	11,161	8,936	7,703	21,3	960,86	22,909	2014,606	0	204,687	204,687	99,728	0	0	0	0	0	0	0
15:23:42	385,864	2370,74	18,804	20,019	11,17	8,976	7,728	21,3	960,86	22,909	2014,962	0	204,687	204,687	99,728	0	0	0	0	0	0	0
15:23:42	86,572	2371,606	18,804	20,068	11,175	8,985	7,753	21,3	960,86	22,909	2015,319	0	204,687	204,687	99,728	0	0	0	0	0	0	0
15:23:42	348,168	2375,088	18,999	20,263	11,184	9,021	7,778	21,3	960,86	22,909	2015,679	0	204,687	204,687	99,728	0	0	0	0	0	0	0
15:23:42	-5,737	2375,03	18,901	20,215	11,189	9,02	7,802	21,3	960,86	22,909	2016,038	0	204,687	204,687	99,728	0	0	0	0	0	0	0
15:23:42	160,4	2376,634	18,901	20,215	11,198	9,037	7,826	21,3	960,86	22,909	2016,398	0	204,687	204,687	99,728	0	0	0	0	0	0	0
15:23:42	252,563	2379,16	18,999	20,215	11,207	9,063	7,851	21,3	960,86	22,909	2016,761	0	204,687	204,687	99,728	0	0	0	0	0	0	0
15:23:42	98,461	2380,145	18,999	20,215	11,212	9,073	7,875	21,3	960,86	22,909	2017,125	0	204,687	204,687	99,728	0	0	0	0	0	0	0
15:23:42	145,19	2381,597	18,999	20,068	11,22	9,088	7,898	21,3	960,86	22,909	2017,489	0	204,687	204,687	99,728	0	0	0	0	0	0	0
15:23:42	154,907	2383,146	18,999	20,019	11,229	9,104	7,922	21,3	960,86	22,909	2017,855	0	204,687	204,687	99,728	0	0	0	0	0	0	0
15:23:42	224,658	2385,392	19,145	20,215	11,234	9,127	7,946	21,3	960,86	22,909	2018,222	0	204,687	204,687	99,728	0	0	0	0	0	0	0
15:23:42	225,781	2387,65	19,292	20,166	11,239	9,151	7,969	21,3	960,86	22,909	2018,592	0	204,687	204,687	99,728	0	0	0	0	0	0	0
15:23:42	116,186	2388,812	19,341	20,166	11,243	9,163	7,993	21,3	960,86	22,909	2018,962	0	204,687	204,687	99,728	0	0	0	0	0	0	0
15:23:42	168,359	2390,495	19,487	20,166	11,244	9,18	8,016	21,3	960,86	22,909	2019,333	0	204,687	204,687	99,728	0	0	0	0	0	0	0
15:23:42	138,867	2391,884	19,487	20,361	11,252	9,194	8,039	21,3	960,86	22,909	2019,706	0	204,687	204,687	99,728	0	0	0	0	0	0	0
15:23:42	83,422	2392,718	19,487	20,263	11,257	9,203	8,062	21,3	960,86	22,909	2020,079	0	204,687	204,687	99,728	0	0	0	0	0	0	0
15:23:42	98,51	2393,703	19,487	20,166	11,262	9,213	8,084	21,3	960,86	22,909	2020,453	0	204,687	204,687	99,728	0	0	0	0	0	0	0
15:23:42	167,944	2395,383	19,487	20,166	11,272	9,23	8,107	21,3	960,86	22,909	2020,828	0	204,687	204,687	99,728	0	0	0	0	0	0	0
15:23:42	83,422	2396,217	19,487	20,215	11,276	9,239	8,129	21,3	960,86	22,909	2021,203	0	204,687	204,687	99,728	0	0	0	0	0	0	0
15:23:42	55,859	2396,776	19,389	20,166	11,285	9,245	8,151	21,3	960,86	22,909	2021,578	0	204,687	204,687	99,728	0	0	0	0	0	0	0
15:23:42	82,348	2397,599	19,389	20,068	11,289	9,253	8,173	21,3	960,86	22,909	2021,954	0	204,687	204,687	99,728	0	0	0	0	0	0	0
15:23:42	176,025	2399,359	19,487	20,166	11,294	9,271	8,194	21,3	960,86	22,909	2022,332	0	204,687	204,687	99,728	0	0	0	0	0	0	0
15:23:42	253,369	2401,893	19,682	20,361	11,298	9,297	8,216	21,3	960,86	22,909	2022,711	0	204,687	204,687	99,728	0	0	0	0	0	0	0
15:23:42	108,984	2402,983	19,78	20,166	11,299	9,309	8,237	21,3	960,86	22,909	2023,092	0	204,687	204,687	99,728	0	0	0	0	0	0	0
15:23:42	112,89	2404,112	19,829	20,263	11,302	9,32	8,258	21,3	960,86	22,909	2023,473	0	204,687	204,687	99,728	0	0	0	0	0	0	0
15:23:42	129,296	2405,405	19,878	20,361	11,307	9,334	8,279	21,3	960,86	22,909	2023,855	0	204,687	204,687	99,728	0	0	0	0	0	0	0
15:23:42	51,855	2405,923	19,829	20,215	11,313	9,339	8,3	21,3	960,86	22,909	2024,237	0	204,687	204,687	99,728	0	0	0	0	0	0	0
15:23:42	34,301	2406,266	19,78	20,215	11,317	9,342	8,321	21,3	960,86	22,909	2024,619	0	204,687	204,687	99,728	0	0	0	0	0	0	0
15:23:42	163,72	2407,904	19,78	20,215	11,326	9,359	8,341	21,3	960,86	22,909	2025,002	0	204,687	204,687	99,728	0	0	0	0	0	0	0
15:23:42	-12,426	2407,779	19,682	20,263	11,331	9,358	8,361	21,3	960,86	22,909	2025,385	0	204,687	204,687	99,728	0	0	0	0	0	0	0
15:23:42	82,397	2408,603	19,682	20,068	11,336	9,367	8,381	21,3	960,86	22,909	2025,768	0	204,687	204,687	99,728	0	0	0	0	0	0	0
15:23:42	173,852	2410,342	19,78	20,068	11,34	9,384	8,4	21,3	960,86	22,909	2026,153	0	204,687	204,687	99,728	0	0	0	0	0	0	0
15:23:42	156,64	2411,908	19,878	20,215	11,344	9,401	8,42	21,3	960,86	22,909	2026,538	0	204,687	204,687	99,728	0	0	0	0	0	0	0
15:23:42	0	2411,908	19,878	20,215	11,344	9,401	8,439	21,3	960,86	22,909	2026,924	0	204,687	204,687	99,728	0	0	0	0	0	0	0
15:23:42	159,179	2413,5	20,024	20,215	11,345	9,417	8,458	21,3	960,86	22,909	2027,31	0	204,687	204,687	99,728	0	0	0	0	0	0	0
15:23:42	139,282	2414,893	20,122	20,263	11,347	9,431	8,477	21,3	960,86	22,909	2027,698	0	204,687	204,687	99,728	0	0	0	0	0	0	0
15:23:42	-12,475	2414,768	20,024	20,166	11,352	9,43	8,496	21,3	960,86	22,909	2028,085	0	204,687	204,687	99,728	0	0	0	0	0	0	0
15:23:42	81,347	2415,582	20,024	20,166	11,356	9,438	8,515	21,3	960,86	22,909	2028,472	0	204,687	204,687	99,728	0	0	0	0	0	0	0
15:23:42	98,583	2416,567	20,024	20,41	11,362	9,449	8,533	21,3	960,86	22,909	2028,86	0	204,687	204,687	99,728	0	0	0	0	0	0	0
15:23:42	1,342	2416,581	19,878	20,263	11,37	9,449	8,551	21,3	960,86	22,909	2029,248	0	204,687	204,687	99,728	0	0	0	0	0	0	0
15:23:42	34,423	2416,925	19,829	20,068	11,375	9,452	8,569	21,3	960,86	22,909	2029,636	0	204,687	204,687	99,728	0	0	0	0	0	0	0
15:23:42	127,026	2418,195	19,878	20,215	11,379	9,465	8,586	21,3	960,86	22,909	2030,024	0	204,687	204,687	99,728	0	0	0	0	0	0	0
15:23:43	112,329	2419,319	19,975	20,41	11,38	9,477	8,604	21,3	960,86	22,909	2030,414	0	204,687	204,687	99,728	0	0	0	0	0	0	0
15:23:43	108,74	2420,406	20,024	20,215	11,384	9,488	8,621	21,3	960,86	22,909	2030,804	0	204,687	204,687	99,728	0	0	0	0	0	0	0
15:23:43	93,896	2421,345	20,122	20,41	11,384	9,498	8,638	21,3	960,86	22,909	2031,194	0	204,687	204,687	99,728	0	0	0	0	0	0	0
15:23:43	19,555	2421,541	20,122	20,263	11,385	9,5	8,655	21,3	960,86	22,909	2031,585	0	204,687	204,687	99,728	0	0	0	0	0	0	0
15:23:43	61,816	2422,159	20,122	20,263	11,388	9,506	8,672	21,3	960,86	22,909	2031,975	0	204,687	204,687	99,728	0	0	0	0	0	0	0
15:23:43	126	2423,419	20,171	20,361	11,393	9,519	8,688	21,3	960,86	22,909	2032,366	0	204,687	204,687	99,728	0	0	0	0	0	0	0
15:23:43	60,717	2424,026	20,171	20,361	11,396	9,526	8,705	21,3	960,86	22,909	2032,758	0	204,687	204,687	99,728	0	0	0	0	0	0	0
15:23:43	33,349	2424,359	20,122	20,361	11,401	9,529	8,721	21,3	960,86	22,909	2033,15	0	204,687	204,687	99,728	0	0	0	0	0	0	0
15:23:43	60,766	2424,967	20,122	20,41	11,404	9,535	8,737	21,3	960,86	22,909	2033,542	0	204,687	204,687	99,728	0	0	0	0	0	0	0
15:23:43	39,99	2425,367	20,122	20,263	11,406	9,539	8,753	21,3	960,86	22,909	2033,933	0	204,687	204,687	99,728	0	0	0	0	0	0	0
15:23:43	19,531	2425,562	20,122	20,459	11,407	9,541	8,768	21,3	960,86	22,909	2034,325	0	204,687	204,687	99,728	0	0	0	0	0	0	0
15:23:43	121,484	2426,777	20,122	20,263	11,414	9,554	8,784	21,3	960,86	22,909	2034,717	0	204,687	204,687	99,728	0	0	0	0	0	0	0
15:23:43	66,528	2427,442	20,171	20,41	11,415	9,561	8,799	21,3	960,86	22,909	2035,11	0	204,687	204,687	99,728	0	0	0	0	0	0	0
15:23:43	140,966	2428,852	20,317	20,459	11,415	9,575	8,814	21,3	960,86	22,909	2035,504	0	204,687	204,687	99,728	0	0	0	0	0	0	0
15:23:43	12,548	2428,978	20,268	20,215	11,419	9,577	8,829	21,3	960,86	22,909	2035,897	0	204,687	204,687	99,728	0	0	0	0	0	0	0
15:23:43	66,503	2429,643	20,317	20,41	11,42	9,583	8,844	21,3	960,86	22,909	2036,291	0	204,687	204,687	99,728	0	0	0	0	0	0	0
15:23:43	0	2429,643	20,317	20,459	11,42	9,583	8,858	21,3	960,86	22,909	2036,684	0	204,687	204,687	99,728	0	0	0	0	0	0	0
15:23:43	202,832	2431,671	20,464	20,556	11,423	9,604	8,873	21,3	960,86	22,909	2037,079	0	204,687	204,687	99,728	0	0	0	0	0	0	0
15:23:43	-54,907	2431,122	20,366	20,41	11,425	9,599	8,887	21,3	960,86	22,909	2037,473	0	204,687	204,687	99,728	0	0	0	0	0	0	0
15:23:43	13,793	2431,26	20,317	20,263	11,429	9,6	8,901	21,3	960,86	22,909	2037,867	0	204,687	204,687	99,728	0	0	0	0	0	0	0
15:23:43	0	2431,26	20,317	20,263	11,429	9,6	8,915	21,3	960,86	22,909	2038,26	0	204,687	204,687	99,728	0	0	0	0	0	0	0
15:23:43	-27,636	2430,984	20,268	20,263	11,43	9,597	8,928	21,3	960,86	22,909	2038,653	0	204,687	204,687	99,728	0	0	0	0	0	0	0
15:23:43	136,474	2432,348	20,366	20,361	11,432	9,611	8,942	21,3	960,86	22,909	2039,047	0	204,687	204,687	99,728	0	0	0	0	0	0	0
15:23:43	18,286	2432,531	20,366	20,459	11,433	9,613	8,955	21,3	960,86	22,909	2039,44	0	204,687	204,687	99,728	0	0	0	0	0	0	0
15:23:43	0	2432,531	20,366	20,41	11,433	9,613	8,968	21,3	960,86	22,909	2039,833	0	204,687	204,687	99,728	0	0	0	0	0	0	0
15:23:43	34,375	2432,875	20,317	20,361	11,438	9,617	8,98	21,3	960,86	22,909	2040,226	0	204,687	204,687	99,728	0	0	0	0	0	0	0
15:23:43	18,505	2433,06	20,317	20,41	11,439	9,619	8,993	21,3	960,86	22,909	2040,619	0	204,687	204,687	99,728	0	0	0	0	0	0	0
15:23:43	14,794	2433,208	20,268	20,361	11,442	9,62	9,005	21,3	960,86	22,909	2041,012	0	204,687	204,687	99,728	0	0	0	0	0	0	0
15:23:43	80,126	2434,009	20,268	20,263	11,447	9,628	9,017	21,3	960,86	22,909	2041,405	0	204,687	204,687	99,728	0	0	0	0	0	0	0
15:23:43	-94,018	2433,069	20,171	20,215	11,447	9,619	9,029	21,3	960,86	22,909	2041,797	0	204,687	204,687	99,728	0	0	0	0	0	0	0
15:23:43	-122,558	2431,843	20,024	19,922	11,448	9,606	9,041	21,3	960,86	22,909	2042,187	0	204,687	204,687	99,728	0	0	0	0	0	0	0
15:23:43	141,015	2433,254	20,171	20,019	11,448	9,621	9,052	21,3	960,86	22,909	2042,578	0	204,687	204,687	99,728	0	0	0	0	0	0	0
15:23:43	0	2433,254	20,171	20,068	11,448	9,621	9,063	21,3	960,86	22,909	2042,969	0	204,687	204,687	99,728	0	0	0	0	0	0	0
15:23:43	282,104	2436,075	20,464	20,41	11,448	9,65	9,075	21,3	961,32	22,909	2043,362	0	204,687	204,687	99,728	0	0	0	0	0	0	0
15:23:43	59,399	2436,669	20,464	20,605	11,451	9,656	9,086	21,3	961,32	22,909	2043,755	0	204,687	204,687	99,728	0	0	0	0	0	0	0
15:23:43	0	2436,669	20,464	20,605	11,451	9,656	9,097	21,3	961,32	22,909	2044,148	0	204,687	204,687	99,728	0	0	0	0	0	0	0
15:23:43	-75,537	2435,913	20,366	20,361	11,452	9,648	9,108	21,3	961,32	22,909	2044,54	0	204,687	204,687	99,728	0	0	0	0	0	0	0
15:23:43	-172,143	2434,192	20,122	18,31	11,456	9,63	9,118	21,3	961,32	22,909	2044,929	0	204,687	204,687	99,728	0	0	0	0	0	0	0
15:23:43	-300,463	2431,187	19,829	15,82	11,455	9,599	9,128	21,3	961,32	22,909	2045,316	0	204,687	204,687	99,728	0	0	0	0	0	0	0
15:23:43	-547,363	2425,713	19,389	14,062	11,448	9,543	9,136	21,3	961,32	22,909	2045,696	0	204,687	204,687	99,728	0	0	0	0	0	0	0
15:23:43	-286,206	2422,851	19,194	12,988	11,442	9,513	9,143	21,3	961,32	22,909	2046,073	0	204,687	204,687	99,728	0	0	0	0	0	0	0
15:23:43	-344,506	2419,406	19,048	12,5	11,431	9,478	9,15	21,3	961,32	22,909	2046,447	0	204,687	204,687	99,728	0	0	0	0	0	0	0
15:23:43	-278,247	2416,624	19,048	12,06	11,415	9,449	9,156	21,3	961,32	22,909	2046,817	0	204,687	204,687	99,728	0	0	0	0	0	0	0
15:23:43	-93,212	2415,692	19,389	12,646	11,391	9,44	9,161	21,3	961,32	22,909	2047,186	0	205,244	205,244	99,731	0	0	0	0	0	0	0
15:23:43	-209,716	2413,595	19,634	12,695	11,366	9,418	9,166	21,3	961,32	22,909	2047,552	0	205,244	205,244	99,731	0	0	0	0	0	0	0
15:23:43	-322,973	2410,365	19,634	12,744	11,348	9,385	9,17	21,3	961,32	22,909	2047,915	0	205,244	205,244	99,731	0	0	0	0	0	0	0
15:23:43	-459,619	2405,769	19,389	12,695	11,336	9,337	9,174	21,3	961,32	22,909	2048,273	0	205,244	205,244	99,731	0	0	0	0	0	0	0
15:23:43	-257,324	2403,195	19,292	13,379	11,326	9,311	9,176	21,3	961,32	22,909	2048,628	0	205,244	205,244	99,731	0	0	0	0	0	0	0
15:23:43	-473,022	2398,465	18,901	13,379	11,321	9,262	9,178	21,3	961,32	22,909	2048,978	0	205,244	205,244	99,731	0	0	0	0	0	0	0
15:23:43	-456,42	2393,901	18,559	13,574	11,314	9,215	9,179	21,3	961,32	22,909	2049,323	0	205,244	205,244	99,731	0	0	0	0	0	0	0
15:23:43	-285,473	2391,046	18,364	13,72	11,308	9,186	9,179	21,3	961,32	22,909	2049,664	0	205,244	205,244	99,731	0	0	0	0	0	0	0
15:23:43	-355,688	2387,489	18,218	13,867	11,296	9,149	9,178	21,3	961,32	22,909	2050,002	0	205,244	205,244	99,731	0	0	0	0	0	0	0
15:23:43	-122,729	2386,262	18,364	13,72	11,281	9,136	9,178	21,3	961,32	22,909	2050,338	0	205,244	205,244	99,731	0	0	0	0	0	0	0
15:23:43	-160,546	2384,657	18,559	13,525	11,261	9,12	9,176	21,3	961,32	22,909	2050,673	0	205,244	205,244	99,731	0	0	0	0	0	0	0
15:23:43	-157,714	2383,079	18,657	13,086	11,247	9,103	9,175	21,3	961,32	22,909	2051,005	0	205,244	205,244	99,731	0	0	0	0	0	0	0
15:23:43	-378,295	2379,297	18,511	12,988	11,234	9,064	9,173	21,3	961,32	22,909	2051,334	0	205,244	205,244	99,731	0	0	0	0	0	0	0
15:23:43	-434,887	2374,948	18,218	12,353	11,225	9,02	9,17	21,3	961,32	22,909	2051,657	0	205,244	205,244	99,731	0	0	0	0	0	0	0
15:23:43	-364,306	2371,305	17,925	12,158	11,22	8,982	9,166	21,3	961,32	22,909	2051,977	0	205,244	205,244	99,731	0	0	0	0	0	0	0
15:23:43	-517,968	2366,125	17,534	11,914	11,212	8,929	9,161	21,3	961,32	22,909	2052,291	0	205,244	205,244	99,731	0	0	0	0	0	0	0
15:23:43	-284,692	2363,278	17,339	11,914	11,207	8,899	9,156	21,3	961,32	22,909	2052,602	0	205,244	205,244	99,731	0	0	0	0	0	0	0
15:23:43	-391,748	2359,36	17,094	11,621	11,198	8,859	9,151	21,3	961,32	22,909	2052,909	0	205,244	205,244	99,731	0	0	0	0	0	0	0
15:23:43	-154,467	2357,816	17,192	11,718	11,184	8,843	9,144	21,3	961,32	22,909	2053,214	0	205,244	205,244	99,731	0	0	0	0	0	0	0
15:23:43	-138,11	2356,435	17,387	11,914	11,165	8,829	9,138	21,3	961,32	22,909	2053,517	0	205,244	205,244	99,731	0	0	0	0	0	0	0
15:23:43	-329,882	2353,136	17,387	11,963	11,147	8,795	9,132	21,3	961,32	22,909	2053,816	0	205,244	205,244	99,731	0	0	0	0	0	0	0
15:23:43	-105,737	2352,078	17,534	11,963	11,133	8,784	9,125	21,3	961,32	22,909	2054,115	0	205,244	205,244	99,731	0	0	0	0	0	0	0
15:23:43	-349,414	2348,584	17,436	12,109	11,118	8,748	9,117	21,3	961,32	22,909	2054,409	0	205,244	205,244	99,731	0	0	0	0	0	0	0
15:23:43	-215,161	2346,433	17,387	12,158	11,109	8,726	9,11	21,3	961,32	22,909	2054,701	0	205,244	205,244	99,731	0	0	0	0	0	0	0
15:23:43	-439,941	2342,033	17,094	12,158	11,1	8,68	9,101	21,3	961,32	22,909	2054,989	0	205,244	205,244	99,731	0	0	0	0	0	0	0
15:23:43	-275,659	2339,277	16,899	12,06	11,095	8,652	9,092	21,3	961,32	22,909	2055,273	0	205,244	205,244	99,731	0	0	0	0	0	0	0
15:23:43	-366,162	2335,615	16,704	11,816	11,085	8,614	9,083	21,3	961,32	22,909	2055,553	0	205,244	205,244	99,731	0	0	0	0	0	0	0
15:23:43	-256,054	2333,055	16,606	11,767	11,075	8,588	9,073	21,3	961,32	22,909	2055,83	0	205,244	205,244	99,731	0	0	0	0	0	0	0
15:23:43	-246,24	2330,592	16,606	11,718	11,061	8,562	9,063	21,3	961,32	22,909	2056,105	0	205,244	205,244	99,731	0	0	0	0	0	0	0
15:23:43	-248,51	2328,107	16,606	11,621	11,047	8,537	9,053	21,3	961,32	22,909	2056,377	0	205,244	205,244	99,731	0	0	0	0	0	0	0
15:23:43	-157,836	2326,529	16,704	11,621	11,033	8,52	9,043	21,3	961,32	22,909	2056,647	0	205,244	205,244	99,731	0	0	0	0	0	0	0
15:23:43	-260,229	2323,926	16,606	11,572	11,024	8,494	9,032	21,3	961,32	22,909	2056,914	0	205,244	205,244	99,731	0	0	0	0	0	0	0
15:23:43	-382,275	2320,104	16,46	11,523	11,01	8,454	9,02	21,3	961,32	22,909	2057,178	0	205,244	205,244	99,731	0	0	0	0	0	0	0
15:23:43	-262,255	2317,481	16,362	11,572	11	8,427	9,009	21,3	961,32	22,909	2057,438	0	205,244	205,244	99,731	0	0	0	0	0	0	0
15:23:43	-262,158	2314,859	16,264	11,572	10,991	8,4	8,997	21,3	961,32	22,909	2057,695	0	205,244	205,244	99,731	0	0	0	0	0	0	0
15:23:43	-212,622	2312,733	16,216	11,621	10,981	8,378	8,985	21,3	961,32	22,909	2057,95	0	205,244	205,244	99,731	0	0	0	0	0	0	0
15:23:43	-305,2	2309,681	16,069	11,621	10,972	8,347	8,972	21,3	961,32	22,909	2058,202	0	205,244	205,244	99,731	0	0	0	0	0	0	0
15:23:43	-340,917	2306,272	15,971	11,621	10,958	8,312	8,959	21,3	961,32	22,909	2058,45	0	205,244	205,244	99,731	0	0	0	0	0	0	0
15:23:43	-74,804	2305,524	16,069	11,718	10,949	8,304	8,946	21,3	961,32	22,909	2058,697	0	205,244	205,244	99,731	0	0	0	0	0	0	0
15:23:43	-340,917	2302,115	15,971	11,767	10,934	8,269	8,933	21,3	961,32	22,909	2058,94	0	205,244	205,244	99,731	0	0	0	0	0	0	0
15:23:43	-167,333	2300,442	15,971	11,718	10,925	8,251	8,92	21,3	961,32	22,909	2059,182	0	205,244	205,244	99,731	0	0	0	0	0	0	0
15:23:43	-167,358	2298,768	15,971	11,718	10,916	8,234	8,906	21,3	961,32	22,909	2059,422	0	205,244	205,244	99,731	0	0	0	0	0	0	0
15:23:43	-212,5	2296,643	15,923	11,621	10,906	8,212	8,893	21,3	961,32	22,909	2059,659	0	205,244	205,244	99,731	0	0	0	0	0	0	0
15:23:43	-389,062	2292,752	15,776	11,523	10,892	8,172	8,879	21,3	961,32	22,909	2059,892	0	205,244	205,244	99,731	0	0	0	0	0	0	0
15:23:43	-213,525	2290,617	15,727	11,621	10,883	8,15	8,864	21,3	961,32	22,909	2060,123	0	205,244	205,244	99,731	0	0	0	0	0	0	0
15:23:43	-303,686	2287,58	15,581	11,425	10,873	8,119	8,85	21,3	961,32	22,909	2060,35	0	205,244	205,244	99,731	0	0	0	0	0	0	0
15:23:43	-256,225	2285,018	15,483	11,425	10,864	8,092	8,835	21,3	961,32	22,909	2060,575	0	205,244	205,244	99,731	0	0	0	0	0	0	0
15:23:43	-167,236	2283,346	15,483	11,425	10,854	8,075	8,82	21,3	961,32	22,909	2060,798	0	205,244	205,244	99,731	0	0	0	0	0	0	0
15:23:43	-213,378	2281,212	15,434	11,523	10,845	8,053	8,805	21,3	961,32	22,909	2061,018	0	205,244	205,244	99,731	0	0	0	0	0	0	0
15:23:43	-166,21	2279,55	15,434	11,377	10,836	8,036	8,79	21,3	961,32	22,909	2061,237	0	205,244	205,244	99,731	0	0	0	0	0	0	0
15:23:43	-294,311	2276,607	15,385	11,425	10,822	8,006	8,774	21,3	961,32	22,909	2061,452	0	205,244	205,244	99,731	0	0	0	0	0	0	0
15:23:43	-256,274	2274,044	15,288	11,377	10,812	7,979	8,759	21,3	961,32	22,909	2061,665	0	205,244	205,244	99,731	0	0	0	0	0	0	0
15:23:43	-164,038	2272,403	15,288	11,425	10,803	7,962	8,743	21,3	961,32	22,909	2061,875	0	205,244	205,244	99,731	0	0	0	0	0	0	0
15:23:43	-169,335	2270,71	15,288	11,425	10,793	7,945	8,728	21,3	961,32	22,909	2062,084	0	205,244	205,244	99,731	0	0	0	0	0	0	0
15:23:43	-301	2267,7	15,141	11,377	10,784	7,914	8,712	21,3	961,32	22,909	2062,29	0	205,244	205,244	99,731	0	0	0	0	0	0	0
15:23:43	-167,358	2266,026	15,141	11,377	10,775	7,897	8,696	21,3	961,32	22,909	2062,493	0	205,244	205,244	99,731	0	0	0	0	0	0	0
15:23:43	-243,75	2263,589	15,141	11,425	10,761	7,872	8,68	21,3	961,32	22,909	2062,695	0	205,244	205,244	99,731	0	0	0	0	0	0	0
15:23:44	-166,088	2261,928	15,141	11,523	10,752	7,854	8,663	21,3	961,32	22,909	2062,894	0	205,244	205,244	99,731	0	0	0	0	0	0	0
15:23:44	-211,132	2259,817	15,093	11,425	10,742	7,833	8,647	21,3	961,32	22,909	2063,091	0	205,244	205,244	99,731	0	0	0	0	0	0	0
15:23:44	-255,81	2257,259	14,995	11,425	10,733	7,806	8,631	21,3	961,32	22,909	2063,285	0	205,244	205,244	99,731	0	0	0	0	0	0	0
15:23:44	-207,861	2255,18	14,946	11,377	10,724	7,785	8,614	21,3	961,32	22,909	2063,477	0	205,244	205,244	99,731	0	0	0	0	0	0	0
15:23:44	-179,028	2253,39	14,946	11,425	10,714	7,766	8,597	21,3	961,32	22,909	2063,667	0	205,244	205,244	99,731	0	0	0	0	0	0	0
15:23:44	-207,812	2251,312	14,897	11,523	10,705	7,745	8,581	21,3	961,32	22,909	2063,855	0	205,244	205,244	99,731	0	0	0	0	0	0	0
15:23:44	-260,156	2248,71	14,8	11,523	10,695	7,718	8,564	21,3	961,32	22,909	2064,039	0	205,244	205,244	99,731	0	0	0	0	0	0	0
15:23:44	-214,111	2246,569	14,751	11,523	10,685	7,696	8,547	21,3	961,32	22,909	2064,222	0	205,244	205,244	99,731	0	0	0	0	0	0	0
15:23:44	-166,088	2244,908	14,751	11,523	10,676	7,679	8,53	21,3	961,32	22,909	2064,403	0	205,244	205,244	99,731	0	0	0	0	0	0	0
15:23:44	-236,376	2242,544	14,653	11,425	10,668	7,655	8,513	21,3	961,32	22,909	2064,581	0	205,244	205,244	99,731	0	0	0	0	0	0	0
15:23:44	-167,089	2240,873	14,653	11,279	10,658	7,637	8,495	21,3	961,32	22,909	2064,757	0	205,244	205,244	99,731	0	0	0	0	0	0	0
15:23:44	-208,618	2238,787	14,604	11,377	10,649	7,616	8,478	21,3	961,32	22,909	2064,931	0	205,244	205,244	99,731	0	0	0	0	0	0	0
15:23:44	-265,405	2236,133	14,507	11,279	10,639	7,589	8,461	21,3	961,32	22,909	2065,102	0	205,244	205,244	99,731	0	0	0	0	0	0	0
15:23:44	-207,666	2234,057	14,458	11,279	10,63	7,567	8,443	21,3	961,32	22,909	2065,271	0	205,244	205,244	99,731	0	0	0	0	0	0	0
15:23:44	-206,396	2231,993	14,409	11,279	10,621	7,546	8,426	21,3	961,32	22,909	2065,438	0	205,244	205,244	99,731	0	0	0	0	0	0	0
15:23:44	-158,447	2230,408	14,409	11,377	10,612	7,529	8,408	21,3	961,32	22,909	2065,603	0	205,244	205,244	99,731	0	0	0	0	0	0	0
15:23:44	-157,348	2228,835	14,409	11,279	10,603	7,513	8,39	21,3	961,32	22,909	2065,766	0	205,244	205,244	99,731	0	0	0	0	0	0	0
15:23:44	-262,109	2226,213	14,311	11,279	10,594	7,486	8,373	21,3	961,32	22,909	2065,926	0	205,244	205,244	99,731	0	0	0	0	0	0	0
15:23:44	-156,25	2224,651	14,311	11,23	10,585	7,47	8,355	21,3	961,32	22,909	2066,085	0	205,244	205,244	99,731	0	0	0	0	0	0	0
15:23:44	-181,005	2222,841	14,311	11,279	10,575	7,451	8,337	21,3	961,32	22,909	2066,242	0	205,244	205,244	99,731	0	0	0	0	0	0	0
15:23:44	-168,139	2221,16	14,311	11,377	10,565	7,434	8,32	21,3	961,32	22,909	2066,397	0	205,244	205,244	99,731	0	0	0	0	0	0	0
15:23:44	-205,883	2219,101	14,311	11,425	10,553	7,413	8,302	21,3	961,32	22,909	2066,55	0	205,244	205,244	99,731	0	0	0	0	0	0	0
15:23:44	-111,083	2217,99	14,311	11,425	10,547	7,401	8,284	21,3	961,32	22,909	2066,701	0	205,244	205,244	99,731	0	0	0	0	0	0	0
15:23:44	-318,334	2214,807	14,165	11,425	10,537	7,369	8,266	21,3	961,32	22,909	2066,849	0	205,244	205,244	99,731	0	0	0	0	0	0	0
15:23:44	-287,158	2211,935	14,018	11,425	10,528	7,339	8,248	21,3	961,32	22,909	2066,994	0	205,244	205,244	99,731	0	0	0	0	0	0	0
15:23:44	-88,378	2211,051	14,116	11,377	10,518	7,33	8,23	21,3	961,32	22,909	2067,138	0	205,244	205,244	99,731	0	0	0	0	0	0	0
15:23:44	-213,281	2208,918	14,116	11,425	10,506	7,308	8,212	21,3	961,32	22,909	2067,28	0	205,244	205,244	99,731	0	0	0	0	0	0	0
15:23:44	-161,743	2207,301	14,116	11,23	10,497	7,291	8,194	21,3	961,32	22,909	2067,42	0	205,244	205,244	99,731	0	0	0	0	0	0	0
15:23:44	-253,002	2204,771	14,018	11,279	10,488	7,265	8,176	21,3	961,32	22,909	2067,557	0	205,244	205,244	99,731	0	0	0	0	0	0	0
15:23:44	-171,215	2203,059	13,921	11,181	10,483	7,248	8,158	21,3	961,32	22,909	2067,693	0	205,244	205,244	99,731	0	0	0	0	0	0	0
15:23:44	-372,827	2199,33	13,676	11,084	10,475	7,209	8,139	21,3	961,32	22,909	2067,824	0	205,244	205,244	99,731	0	0	0	0	0	0	0
15:23:44	-143,603	2197,894	13,628	11,084	10,469	7,194	8,12	21,3	961,32	22,909	2067,954	0	205,244	205,244	99,731	0	0	0	0	0	0	0
15:23:44	-216,284	2195,732	13,53	11,035	10,462	7,172	8,102	21,3	961,32	22,909	2068,082	0	205,244	205,244	99,731	0	0	0	0	0	0	0
15:23:44	-86,376	2194,868	13,628	11,084	10,452	7,163	8,083	21,2	962,289	22,909	2068,209	0	205,244	205,244	99,731	0	0	0	0	0	0	0
15:23:44	-116,967	2193,698	13,676	11,181	10,443	7,151	8,065	21,2	962,289	22,909	2068,334	0	205,244	205,244	99,731	0	0	0	0	0	0	0
15:23:44	-218,676	2191,511	13,676	11,23	10,431	7,128	8,047	21,2	962,289	22,909	2068,457	0	205,244	205,244	99,731	0	0	0	0	0	0	0
15:23:44	-87,475	2190,637	13,774	11,181	10,421	7,119	8,029	21,2	962,289	22,909	2068,579	0	205,244	205,244	99,731	0	0	0	0	0	0	0
15:23:44	-250,634	2188,13	13,676	11,279	10,412	7,094	8,01	21,2	962,289	22,909	2068,699	0	205,244	205,244	99,731	0	0	0	0	0	0	0
15:23:44	-137,817	2186,752	13,676	11,23	10,404	7,079	7,992	21,2	962,289	22,909	2068,817	0	205,244	205,244	99,731	0	0	0	0	0	0	0
15:23:44	-257,495	2184,177	13,53	11,181	10,397	7,053	7,974	21,2	962,289	22,909	2068,932	0	205,244	205,244	99,731	0	0	0	0	0	0	0
15:23:44	-185,668	2182,32	13,481	11,084	10,389	7,034	7,955	21,2	962,289	22,909	2069,046	0	205,244	205,244	99,731	0	0	0	0	0	0	0
15:23:44	-125,146	2181,069	13,432	11,181	10,385	7,021	7,937	21,2	962,289	22,909	2069,158	0	205,244	205,244	99,731	0	0	0	0	0	0	0
15:23:44	-277,832	2178,291	13,286	11,084	10,377	6,992	7,918	21,2	962,289	22,909	2069,267	0	205,244	205,244	99,731	0	0	0	0	0	0	0
15:23:44	-98,95	2177,301	13,286	11,035	10,371	6,982	7,9	21,2	962,289	22,909	2069,375	0	204,072	204,072	99,726	0	0	0	0	0	0	0
15:23:44	-158,422	2175,717	13,286	11,084	10,362	6,966	7,882	21,2	962,289	22,909	2069,481	0	204,072	204,072	99,726	0	0	0	0	0	0	0
15:23:44	-113,745	2174,579	13,335	11,181	10,353	6,954	7,863	21,2	962,289	22,909	2069,587	0	204,072	204,072	99,726	0	0	0	0	0	0	0
15:23:44	-206,958	2172,51	13,286	11,181	10,344	6,933	7,845	21,2	962,289	22,909	2069,69	0	204,072	204,072	99,726	0	0	0	0	0	0	0
15:23:44	-144,311	2171,067	13,286	11,084	10,336	6,918	7,827	21,2	962,289	22,909	2069,791	0	204,072	204,072	99,726	0	0	0	0	0	0	0
15:23:44	-235,278	2168,714	13,188	11,181	10,328	6,893	7,809	21,2	962,289	22,909	2069,89	0	204,072	204,072	99,726	0	0	0	0	0	0	0
15:23:44	-251,66	2166,197	13,042	11,084	10,321	6,868	7,79	21,2	962,289	22,909	2069,986	0	204,072	204,072	99,726	0	0	0	0	0	0	0
15:23:44	-80,786	2165,39	13,042	11,084	10,316	6,859	7,772	21,2	962,289	22,909	2070,082	0	204,072	204,072	99,726	0	0	0	0	0	0	0
15:23:44	-174,56	2163,644	12,993	11,035	10,309	6,841	7,754	21,2	962,289	22,909	2070,175	0	204,072	204,072	99,726	0	0	0	0	0	0	0
15:23:44	-142,456	2162,219	12,944	10,937	10,304	6,827	7,736	21,2	962,289	22,909	2070,267	0	204,072	204,072	99,726	0	0	0	0	0	0	0
15:23:44	-201,977	2160,2	12,798	10,937	10,3	6,806	7,717	21,2	962,289	22,909	2070,357	0	204,072	204,072	99,726	0	0	0	0	0	0	0
15:23:44	-189,99	2158,3	12,7	10,937	10,294	6,786	7,699	21,2	962,289	22,909	2070,445	0	204,072	204,072	99,726	0	0	0	0	0	0	0
15:23:44	-147,412	2156,826	12,7	10,937	10,286	6,771	7,681	21,2	962,289	22,909	2070,532	0	204,072	204,072	99,726	0	0	0	0	0	0	0
15:23:44	-97,802	2155,848	12,7	10,888	10,28	6,761	7,663	21,2	962,289	22,909	2070,617	0	204,072	204,072	99,726	0	0	0	0	0	0	0
15:23:44	-148,461	2154,363	12,7	11,035	10,272	6,746	7,645	21,2	962,289	22,909	2070,701	0	204,072	204,072	99,726	0	0	0	0	0	0	0
15:23:44	-137,89	2152,984	12,7	10,937	10,264	6,731	7,627	21,2	962,289	22,909	2070,783	0	204,072	204,072	99,726	0	0	0	0	0	0	0
15:23:44	-287,792	2150,106	12,553	11,035	10,255	6,702	7,609	21,2	962,289	22,909	2070,862	0	204,072	204,072	99,726	0	0	0	0	0	0	0
15:23:44	6,909	2150,175	12,651	11,035	10,251	6,702	7,591	21,2	962,289	22,909	2070,941	0	204,072	204,072	99,726	0	0	0	0	0	0	0
15:23:44	-188,818	2148,287	12,553	11,084	10,245	6,683	7,573	21,2	962,289	22,909	2071,019	0	204,072	204,072	99,726	0	0	0	0	0	0	0
15:23:44	-115,161	2147,135	12,505	10,937	10,241	6,671	7,556	21,2	962,289	22,909	2071,095	0	204,072	204,072	99,726	0	0	0	0	0	0	0
15:23:44	-129,467	2145,841	12,456	10,888	10,236	6,658	7,538	21,2	962,289	22,909	2071,17	0	204,072	204,072	99,726	0	0	0	0	0	0	0
15:23:44	-221,044	2143,63	12,309	10,937	10,232	6,635	7,52	21,2	962,289	22,909	2071,242	0	204,072	204,072	99,726	0	0	0	0	0	0	0
15:23:44	-141,845	2142,212	12,309	10,888	10,224	6,62	7,503	21,2	962,289	22,909	2071,313	0	204,072	204,072	99,726	0	0	0	0	0	0	0
15:23:44	-176,879	2140,443	12,212	10,888	10,219	6,602	7,485	21,2	962,289	22,909	2071,382	0	204,072	204,072	99,726	0	0	0	0	0	0	0
15:23:44	-130,273	2139,14	12,163	10,937	10,214	6,589	7,467	21,2	962,289	22,909	2071,45	0	204,072	204,072	99,726	0	0	0	0	0	0	0
15:23:44	-87,036	2138,27	12,163	10,888	10,209	6,58	7,45	21,2	962,289	22,909	2071,517	0	204,072	204,072	99,726	0	0	0	0	0	0	0
15:23:44	-145,166	2136,818	12,163	10,888	10,201	6,565	7,433	21,2	962,289	22,909	2071,582	0	204,072	204,072	99,726	0	0	0	0	0	0	0
15:23:44	-87,207	2135,946	12,163	10,888	10,196	6,556	7,415	21,2	962,289	22,909	2071,647	0	204,072	204,072	99,726	0	0	0	0	0	0	0
15:23:44	-176,611	2134,18	12,065	10,888	10,191	6,537	7,398	21,2	962,289	22,909	2071,709	0	204,072	204,072	99,726	0	0	0	0	0	0	0
15:23:44	-87,036	2133,31	12,065	10,888	10,186	6,528	7,381	21,2	962,289	22,909	2071,771	0	204,072	204,072	99,726	0	0	0	0	0	0	0
15:23:44	-60,058	2132,709	12,163	10,937	10,177	6,522	7,364	21,2	962,289	22,909	2071,832	0	204,072	204,072	99,726	0	0	0	0	0	0	0
15:23:44	-76,269	2131,946	12,163	11,035	10,173	6,514	7,348	21,2	962,289	22,909	2071,892	0	204,072	204,072	99,726	0	0	0	0	0	0	0
15:23:44	-222,9	2129,717	12,016	10,888	10,168	6,491	7,331	21,2	962,289	22,909	2071,95	0	204,072	204,072	99,726	0	0	0	0	0	0	0
15:23:44	-57,275	2129,145	11,967	10,84	10,167	6,486	7,314	21,2	962,289	22,909	2072,007	0	204,072	204,072	99,726	0	0	0	0	0	0	0
15:23:44	-244,14	2126,703	11,87	10,888	10,159	6,46	7,297	21,2	962,289	22,909	2072,062	0	204,072	204,072	99,726	0	0	0	0	0	0	0
15:23:44	2,294	2126,726	11,967	10,888	10,154	6,461	7,281	21,2	962,289	22,909	2072,117	0	204,072	204,072	99,726	0	0	0	0	0	0	0
15:23:44	-77,343	2125,953	11,967	10,84	10,149	6,453	7,265	21,2	962,289	22,909	2072,17	0	204,072	204,072	99,726	0	0	0	0	0	0	0
15:23:44	-180,883	2124,144	11,87	10,84	10,144	6,434	7,249	21,2	962,289	22,909	2072,222	0	204,072	204,072	99,726	0	0	0	0	0	0	0
15:23:44	-169,067	2122,453	11,772	10,742	10,14	6,417	7,232	21,2	962,289	22,909	2072,273	0	204,072	204,072	99,726	0	0	0	0	0	0	0
15:23:44	-179,565	2120,658	11,674	10,84	10,135	6,398	7,216	21,2	962,289	22,909	2072,321	0	204,072	204,072	99,726	0	0	0	0	0	0	0
15:23:44	-88,232	2119,775	11,674	10,742	10,13	6,389	7,2	21,2	962,289	22,909	2072,368	0	204,072	204,072	99,726	0	0	0	0	0	0	0
15:23:44	-148,291	2118,292	11,674	10,693	10,121	6,374	7,183	21,2	962,289	22,909	2072,414	0	204,072	204,072	99,726	0	0	0	0	0	0	0
15:23:44	0,097	2118,293	11,772	10,693	10,116	6,374	7,168	21,2	962,289	22,909	2072,46	0	204,072	204,072	99,726	0	0	0	0	0	0	0
15:23:44	-170,922	2116,584	11,674	10,693	10,112	6,356	7,152	21,2	962,289	22,909	2072,504	0	204,072	204,072	99,726	0	0	0	0	0	0	0
15:23:44	-80,664	2115,777	11,674	10,693	10,107	6,348	7,136	21,2	962,289	22,909	2072,548	0	204,072	204,072	99,726	0	0	0	0	0	0	0
15:23:44	-126,904	2114,508	11,626	10,84	10,102	6,335	7,12	21,2	962,289	22,909	2072,59	0	204,072	204,072	99,726	0	0	0	0	0	0	0
15:23:44	-90,356	2113,605	11,626	10,84	10,097	6,325	7,105	21,2	962,289	22,909	2072,631	0	204,072	204,072	99,726	0	0	0	0	0	0	0
15:23:44	-36,523	2113,24	11,674	10,742	10,093	6,322	7,089	21,2	962,289	22,909	2072,671	0	204,072	204,072	99,726	0	0	0	0	0	0	0
15:23:44	-217,236	2111,067	11,528	10,84	10,088	6,299	7,074	21,2	962,289	22,909	2072,71	0	204,072	204,072	99,726	0	0	0	0	0	0	0
15:23:44	-76,245	2110,305	11,626	10,742	10,078	6,291	7,058	21,2	962,289	22,909	2072,747	0	204,072	204,072	99,726	0	0	0	0	0	0	0
15:23:44	-82,739	2109,477	11,626	10,742	10,074	6,283	7,043	21,2	962,289	22,909	2072,784	0	204,072	204,072	99,726	0	0	0	0	0	0	0
15:23:44	-172,924	2107,748	11,528	10,84	10,069	6,265	7,028	21,2	962,289	22,909	2072,819	0	204,072	204,072	99,726	0	0	0	0	0	0	0
15:23:44	-75,39	2106,994	11,528	10,84	10,065	6,257	7,013	21,2	962,289	22,909	2072,853	0	204,072	204,072	99,726	0	0	0	0	0	0	0
15:23:44	-52,539	2106,469	11,479	10,742	10,064	6,252	6,998	21,2	962,289	22,909	2072,887	0	204,072	204,072	99,726	0	0	0	0	0	0	0
15:23:44	-130,2	2105,167	11,43	10,742	10,059	6,238	6,983	21,2	962,289	22,909	2072,919	0	204,072	204,072	99,726	0	0	0	0	0	0	0
15:23:44	-166,479	2103,502	11,333	10,693	10,055	6,221	6,968	21,2	962,289	22,909	2072,95	0	204,072	204,072	99,726	0	0	0	0	0	0	0
15:23:44	-7,592	2103,426	11,333	10,693	10,055	6,22	6,953	21,2	962,289	22,909	2072,98	0	204,072	204,072	99,726	0	0	0	0	0	0	0
15:23:45	-162,158	2101,805	11,333	10,693	10,046	6,204	6,939	21,2	962,289	22,909	2073,009	0	204,072	204,072	99,726	0	0	0	0	0	0	0
15:23:45	45,068	2102,255	11,479	10,693	10,04	6,208	6,924	21,2	962,289	22,909	2073,038	0	204,072	204,072	99,726	0	0	0	0	0	0	0
15:23:45	55,81	2102,813	11,626	10,84	10,036	6,214	6,91	21,2	962,289	22,909	2073,068	0	204,072	204,072	99,726	0	0	0	0	0	0	0
15:23:45	-164,477	2101,169	11,626	10,742	10,027	6,197	6,896	21,2	962,289	22,909	2073,096	0	204,072	204,072	99,726	0	0	0	0	0	0	0
15:23:45	-95,532	2100,213	11,528	10,693	10,026	6,187	6,883	21,2	962,289	22,909	2073,123	0	204,072	204,072	99,726	0	0	0	0	0	0	0
15:23:45	-170,874	2098,505	11,43	10,693	10,022	6,17	6,869	21,2	962,289	22,909	2073,148	0	204,072	204,072	99,726	0	0	0	0	0	0	0
15:23:45	-135,302	2097,151	11,284	10,693	10,022	6,156	6,855	21,2	962,289	22,909	2073,172	0	204,072	204,072	99,726	0	0	0	0	0	0	0
15:23:45	-175,024	2095,401	11,186	10,595	10,017	6,138	6,841	21,2	962,289	22,909	2073,195	0	204,072	204,072	99,726	0	0	0	0	0	0	0
15:23:45	0	2095,401	11,186	10,595	10,017	6,138	6,827	21,2	962,289	22,909	2073,217	0	204,072	204,072	99,726	0	0	0	0	0	0	0
15:23:45	-85,888	2094,542	11,186	10,547	10,012	6,129	6,813	21,2	962,289	22,909	2073,238	0	204,072	204,072	99,726	0	0	0	0	0	0	0
15:23:45	-77,441	2093,768	11,284	10,595	10,002	6,121	6,8	21,2	962,289	22,909	2073,259	0	204,072	204,072	99,726	0	0	0	0	0	0	0
15:23:45	49,169	2094,26	11,43	10,693	9,998	6,126	6,786	21,2	962,289	22,909	2073,28	0	204,072	204,072	99,726	0	0	0	0	0	0	0
15:23:45	-118,139	2093,078	11,479	10,693	9,988	6,114	6,773	21,2	962,289	22,909	2073,299	0	204,072	204,072	99,726	0	0	0	0	0	0	0
15:23:45	-86,083	2092,217	11,479	10,742	9,983	6,105	6,76	21,2	962,289	22,909	2073,318	0	204,072	204,072	99,726	0	0	0	0	0	0	0
15:23:45	-85,913	2091,358	11,479	10,742	9,979	6,096	6,747	21,2	962,289	22,909	2073,336	0	204,072	204,072	99,726	0	0	0	0	0	0	0
15:23:45	-128,906	2090,069	11,43	10,742	9,974	6,083	6,734	21,2	962,289	22,909	2073,353	0	204,072	204,072	99,726	0	0	0	0	0	0	0
15:23:45	-225,292	2087,816	11,186	10,595	9,974	6,059	6,721	21,2	962,289	22,909	2073,368	0	204,072	204,072	99,726	0	0	0	0	0	0	0
15:23:45	-180,151	2086,015	10,991	10,498	9,974	6,041	6,707	21,2	962,289	22,909	2073,38	0	204,072	204,072	99,726	0	0	0	0	0	0	0
15:23:45	-45,019	2085,565	10,942	10,4	9,974	6,036	6,694	21,2	962,289	22,909	2073,393	0	204,072	204,072	99,726	0	0	0	0	0	0	0
15:23:45	-82,714	2084,737	10,942	10,4	9,969	6,028	6,681	21,2	962,289	22,909	2073,404	0	204,072	204,072	99,726	0	0	0	0	0	0	0
15:23:45	-38,769	2084,35	10,991	10,4	9,964	6,024	6,668	21,2	962,289	22,909	2073,415	0	204,072	204,072	99,726	0	0	0	0	0	0	0
15:23:45	47,998	2084,83	11,137	10,4	9,959	6,029	6,656	21,2	962,289	22,909	2073,426	0	204,072	204,072	99,726	0	0	0	0	0	0	0
15:23:45	-32,519	2084,504	11,284	10,547	9,95	6,025	6,643	21,2	962,289	22,909	2073,438	0	204,072	204,072	99,726	0	0	0	0	0	0	0
15:23:45	-85,888	2083,646	11,284	10,595	9,945	6,016	6,631	21,2	962,289	22,909	2073,448	0	204,072	204,072	99,726	0	0	0	0	0	0	0
15:23:45	-173,828	2081,907	11,186	10,595	9,94	5,999	6,619	21,2	962,289	22,909	2073,456	0	204,072	204,072	99,726	0	0	0	0	0	0	0
15:23:45	0	2081,907	11,186	10,742	9,94	5,999	6,607	21,2	962,289	22,909	2073,465	0	204,072	204,072	99,726	0	0	0	0	0	0	0
15:23:45	-128,784	2080,619	11,137	10,693	9,935	5,985	6,594	21,2	962,289	22,909	2073,472	0	204,072	204,072	99,726	0	0	0	0	0	0	0
15:23:45	-90,039	2079,719	11,04	10,547	9,935	5,976	6,582	21,2	962,289	22,909	2073,478	0	204,072	204,072	99,726	0	0	0	0	0	0	0
15:23:45	-89,99	2078,819	10,942	10,498	9,935	5,967	6,57	21,2	962,289	22,909	2073,483	0	204,072	204,072	99,726	0	0	0	0	0	0	0
15:23:45	-38,793	2078,431	10,991	10,547	9,931	5,963	6,558	21,2	962,289	22,909	2073,488	0	204,072	204,072	99,726	0	0	0	0	0	0	0
15:23:45	-85,864	2077,573	10,991	10,547	9,926	5,954	6,546	21,2	962,289	22,909	2073,492	0	204,072	204,072	99,726	0	0	0	0	0	0	0
15:23:45	-85,009	2076,722	10,991	10,547	9,921	5,945	6,535	21,2	962,289	22,909	2073,496	0	204,072	204,072	99,726	0	0	0	0	0	0	0
15:23:45	-40,893	2076,314	11,04	10,547	9,916	5,941	6,523	21,2	962,289	22,909	2073,499	0	204,072	204,072	99,726	0	0	0	0	0	0	0
15:23:45	6,225	2076,376	11,137	10,547	9,911	5,942	6,512	21,1	961,78	22,909	2073,502	0	204,072	204,072	99,726	0	0	0	0	0	0	0
15:23:45	-83,618	2075,54	11,137	10,595	9,906	5,933	6,5	21,1	961,78	22,909	2073,503	0	204,072	204,072	99,726	0	0	0	0	0	0	0
15:23:45	-89,965	2074,64	11,04	10,595	9,906	5,924	6,489	21,1	961,78	22,909	2073,504	0	204,072	204,072	99,726	0	0	0	0	0	0	0
15:23:45	-129,809	2073,342	10,991	10,595	9,902	5,91	6,478	21,1	961,78	22,909	2073,342	0	204,072	204,072	99,726	0	0	0	0	0	0	0
15:23:45	0	2073,342	10,991	10,693	9,902	5,91	6,466	21,1	961,78	22,909	2073,342	0	204,072	204,072	99,726	0	0	0	0	0	0	0
15:23:45	-129,956	2072,042	10,942	10,595	9,897	5,897	6,455	21,1	961,78	22,909	2072,042	0	204,072	204,072	99,726	0	0	0	0	0	0	0
15:23:45	5,102	2072,093	11,04	10,693	9,892	5,897	6,444	21,1	961,78	22,909	2072,042	0	204,072	204,072	99,726	0	0	0	0	0	0	0
15:23:45	-84,838	2071,245	11,04	10,595	9,887	5,889	6,433	21,1	961,78	22,909	2071,245	0	204,072	204,072	99,726	0	0	0	0	0	0	0
15:23:45	-84,838	2070,397	11,04	10,595	9,882	5,88	6,423	21,1	961,78	22,909	2070,397	0	204,072	204,072	99,726	0	0	0	0	0	0	0
15:23:45	-84,838	2069,548	11,04	10,547	9,878	5,871	6,412	21,1	961,78	22,909	2069,548	0	204,072	204,072	99,726	0	0	0	0	0	0	0
15:23:45	0	2069,548	11,04	10,547	9,878	5,871	6,401	21,1	961,78	22,909	2069,548	0	203,505	203,505	99,724	0	0	0	0	0	0	0
15:23:45	-85,888	2068,689	11,04	10,595	9,873	5,862	6,391	21,1	961,78	22,909	2068,689	0	203,505	203,505	99,724	0	0	0	0	0	0	0
15:23:45	-128,881	2067,4	10,991	10,547	9,868	5,849	6,38	21,1	961,78	22,909	2067,4	0	203,505	203,505	99,724	0	0	0	0	0	0	0
15:23:45	0	2067,4	10,991	10,498	9,868	5,849	6,37	21,1	961,78	22,909	2067,4	0	203,505	203,505	99,724	0	0	0	0	0	0	0
15:23:45	-218,603	2065,214	10,844	10,4	9,863	5,826	6,359	21,1	961,78	22,909	2065,214	0	203,505	203,505	99,724	0	0	0	0	0	0	0
15:23:45	-1,049	2065,204	10,844	10,498	9,863	5,826	6,348	21,1	961,78	22,909	2065,204	0	203,505	203,505	99,724	0	0	0	0	0	0	0
15:23:45	5,053	2065,254	10,942	10,547	9,858	5,827	6,338	21,1	961,78	22,909	2065,204	0	203,505	203,505	99,724	0	0	0	0	0	0	0
15:23:45	-83,764	2064,417	10,942	10,547	9,854	5,818	6,328	21,1	961,78	22,909	2064,417	0	203,505	203,505	99,724	0	0	0	0	0	0	0
15:23:45	0	2064,417	10,942	10,547	9,854	5,818	6,318	21,1	961,78	22,909	2064,417	0	203,505	203,505	99,724	0	0	0	0	0	0	0
15:23:45	-83,764	2063,579	10,942	10,595	9,849	5,81	6,308	21,1	961,78	22,909	2063,579	0	203,505	203,505	99,724	0	0	0	0	0	0	0
15:23:45	-91,943	2062,66	10,844	10,547	9,849	5,8	6,298	21,1	961,78	22,909	2062,66	0	203,505	203,505	99,724	0	0	0	0	0	0	0
15:23:45	-82,69	2061,833	10,844	10,547	9,844	5,792	6,288	21,1	961,78	22,909	2061,833	0	203,505	203,505	99,724	0	0	0	0	0	0	0
15:23:45	-44,921	2061,384	10,796	10,498	9,844	5,787	6,278	21,1	961,78	22,909	2061,384	0	203,505	203,505	99,724	0	0	0	0	0	0	0
15:23:45	-83,764	2060,546	10,796	10,547	9,839	5,778	6,269	21,1	961,78	22,909	2060,546	0	203,505	203,505	99,724	0	0	0	0	0	0	0
15:23:45	-41,137	2060,135	10,844	10,498	9,834	5,774	6,259	21,1	961,78	22,909	2060,135	0	203,505	203,505	99,724	0	0	0	0	0	0	0
15:23:45	-82,714	2059,307	10,844	10,547	9,83	5,766	6,249	21,1	961,78	22,909	2059,307	0	203,505	203,505	99,724	0	0	0	0	0	0	0
15:23:45	7,104	2059,378	10,942	10,547	9,825	5,766	6,24	21,1	961,78	22,909	2059,307	0	203,505	203,505	99,724	0	0	0	0	0	0	0
15:23:45	-86,938	2058,509	10,942	10,547	9,82	5,757	6,23	21,1	961,78	22,909	2058,509	0	203,505	203,505	99,724	0	0	0	0	0	0	0
15:23:45	0	2058,509	10,942	10,547	9,82	5,757	6,221	21,1	961,78	22,909	2058,509	0	203,505	203,505	99,724	0	0	0	0	0	0	0
15:23:45	-216,308	2056,346	10,796	10,498	9,815	5,735	6,211	21,1	961,78	22,909	2056,346	0	203,505	203,505	99,724	0	0	0	0	0	0	0
15:23:45	40,649	2056,752	10,844	10,498	9,815	5,739	6,202	21,1	961,78	22,909	2056,346	0	203,505	203,505	99,724	0	0	0	0	0	0	0
15:23:45	-126,513	2055,487	10,796	10,4	9,81	5,726	6,193	21,1	961,78	22,909	2055,487	0	203,505	203,505	99,724	0	0	0	0	0	0	0
15:23:45	40,649	2055,894	10,844	10,4	9,81	5,73	6,184	21,1	961,78	22,909	2055,488	0	203,505	203,505	99,724	0	0	0	0	0	0	0
15:23:45	-81,64	2055,077	10,844	10,498	9,806	5,722	6,175	21,1	961,78	22,909	2055,077	0	203,505	203,505	99,724	0	0	0	0	0	0	0
15:23:45	3,71	2055,115	10,942	10,4	9,801	5,722	6,166	21,1	961,78	22,909	2055,077	0	203,505	203,505	99,724	0	0	0	0	0	0	0
15:23:45	-80,419	2054,31	10,942	10,498	9,796	5,714	6,157	21,1	961,78	22,909	2054,31	0	203,505	203,505	99,724	0	0	0	0	0	0	0
15:23:45	-5,468	2054,256	10,942	10,547	9,796	5,713	6,148	21,1	961,78	22,909	2054,256	0	203,505	203,505	99,724	0	0	0	0	0	0	0
15:23:45	-214,135	2052,114	10,796	10,498	9,791	5,691	6,139	21,1	961,78	22,909	2052,114	0	203,505	203,505	99,724	0	0	0	0	0	0	0
15:23:45	0	2052,114	10,796	10,498	9,791	5,691	6,131	21,1	961,78	22,909	2052,114	0	203,505	203,505	99,724	0	0	0	0	0	0	0
15:23:45	-95,019	2051,164	10,698	10,4	9,791	5,682	6,122	21,1	961,78	22,909	2051,164	0	203,505	203,505	99,724	0	0	0	0	0	0	0
15:23:45	-80,566	2050,358	10,698	10,302	9,786	5,673	6,113	21,1	961,78	22,909	2050,358	0	203,505	203,505	99,724	0	0	0	0	0	0	0
15:23:45	-44,873	2049,91	10,649	10,302	9,786	5,669	6,104	21,1	961,78	22,909	2049,91	0	203,505	203,505	99,724	0	0	0	0	0	0	0
15:23:45	-79,516	2049,115	10,649	10,351	9,782	5,66	6,096	21,1	961,78	22,909	2049,115	0	203,505	203,505	99,724	0	0	0	0	0	0	0
15:23:45	-96,044	2048,154	10,551	10,351	9,781	5,651	6,087	21,1	961,78	22,909	2048,154	0	203,505	203,505	99,724	0	0	0	0	0	0	0
15:23:45	-78,442	2047,37	10,551	10,302	9,777	5,642	6,078	21,1	961,78	22,909	2047,37	0	203,505	203,505	99,724	0	0	0	0	0	0	0
15:23:45	-6,323	2047,306	10,551	10,351	9,777	5,642	6,07	21,1	961,78	22,909	2047,306	0	203,505	203,505	99,724	0	0	0	0	0	0	0
15:23:45	54,992	2047,856	10,698	10,302	9,772	5,648	6,061	21,1	961,78	22,909	2047,307	0	203,505	203,505	99,724	0	0	0	0	0	0	0
15:23:45	-83,715	2047,019	10,698	10,351	9,767	5,639	6,053	21,1	961,78	22,909	2047,019	0	203,505	203,505	99,724	0	0	0	0	0	0	0
15:23:45	-85,9	2046,16	10,698	10,351	9,763	5,63	6,045	21,1	961,78	22,909	2046,16	0	203,505	203,505	99,724	0	0	0	0	0	0	0
15:23:45	50,793	2046,668	10,844	10,498	9,758	5,635	6,037	21,1	961,78	22,909	2046,161	0	203,505	203,505	99,724	0	0	0	0	0	0	0
15:23:45	5,92	2046,727	10,942	10,547	9,753	5,636	6,029	21,1	961,78	22,909	2046,161	0	203,505	203,505	99,724	0	0	0	0	0	0	0
15:23:45	-7,568	2046,652	10,942	10,595	9,753	5,635	6,021	21,1	961,78	22,909	2046,162	0	203,505	203,505	99,724	0	0	0	0	0	0	0
15:23:45	-167,102	2044,981	10,844	10,595	9,748	5,618	6,013	21,1	961,78	22,909	2044,981	0	203,505	203,505	99,724	0	0	0	0	0	0	0
15:23:45	-6,323	2044,917	10,844	10,547	9,748	5,617	6,005	21,1	961,78	22,909	2044,917	0	203,505	203,505	99,724	0	0	0	0	0	0	0
15:23:45	-44,836	2044,469	10,796	10,547	9,748	5,613	5,998	21,1	961,78	22,909	2044,469	0	203,505	203,505	99,724	0	0	0	0	0	0	0
15:23:45	-166,04	2042,809	10,698	10,547	9,743	5,595	5,99	21,1	961,78	22,909	2042,809	0	203,505	203,505	99,724	0	0	0	0	0	0	0
15:23:45	-52,197	2042,287	10,649	10,4	9,743	5,59	5,982	21,1	961,78	22,909	2042,287	0	203,505	203,505	99,724	0	0	0	0	0	0	0
15:23:45	-38,94	2041,897	10,698	10,4	9,738	5,586	5,974	21,1	961,78	22,909	2041,897	0	203,505	203,505	99,724	0	0	0	0	0	0	0
15:23:45	14,367	2042,041	10,796	10,498	9,734	5,588	5,967	21,1	961,78	22,909	2041,897	0	203,505	203,505	99,724	0	0	0	0	0	0	0
15:23:45	-7,397	2041,967	10,796	10,498	9,734	5,587	5,959	21,1	961,78	22,909	2041,897	0	203,505	203,505	99,724	0	0	0	0	0	0	0
15:23:45	-173,4	2040,233	10,698	10,4	9,729	5,569	5,952	21,1	961,78	22,909	2040,233	0	203,505	203,505	99,724	0	0	0	0	0	0	0
15:23:45	0	2040,233	10,698	10,498	9,729	5,569	5,944	21,1	961,78	22,909	2040,233	0	203,505	203,505	99,724	0	0	0	0	0	0	0
15:23:45	-82,678	2039,406	10,698	10,498	9,724	5,56	5,937	21,1	961,78	22,909	2039,406	0	203,505	203,505	99,724	0	0	0	0	0	0	0
15:23:45	0	2039,406	10,698	10,4	9,724	5,56	5,929	21,1	961,78	22,909	2039,406	0	203,505	203,505	99,724	0	0	0	0	0	0	0
15:23:45	-82,678	2038,579	10,698	10,4	9,719	5,552	5,922	21,1	961,78	22,909	2038,579	0	203,505	203,505	99,724	0	0	0	0	0	0	0
15:23:45	-82,702	2037,752	10,698	10,4	9,715	5,543	5,914	21,1	961,78	22,909	2037,752	0	203,505	203,505	99,724	0	0	0	0	0	0	0
15:23:45	80,993	2038,562	10,796	10,498	9,714	5,552	5,907	21,1	961,78	22,909	2037,753	0	203,505	203,505	99,724	0	0	0	0	0	0	0
15:23:46	-81,64	2037,746	10,796	10,4	9,71	5,543	5,9	21,1	961,78	22,909	2037,746	0	203,505	203,505	99,724	0	0	0	0	0	0	0
15:23:46	-171,228	2036,034	10,698	10,498	9,705	5,526	5,893	21,1	961,78	22,909	2036,034	0	203,505	203,505	99,724	0	0	0	0	0	0	0
15:23:46	0	2036,034	10,698	10,547	9,705	5,526	5,886	21,1	961,78	22,909	2036,034	0	203,505	203,505	99,724	0	0	0	0	0	0	0
15:23:46	-206,298	2033,971	10,551	10,4	9,701	5,504	5,878	21,1	961,78	22,909	2033,971	0	203,505	203,505	99,724	0	0	0	0	0	0	0
15:23:46	27,172	2034,242	10,503	10,351	9,705	5,507	5,871	21,1	961,78	22,909	2033,971	0	203,505	203,505	99,724	0	0	0	0	0	0	0
15:23:46	0	2034,242	10,503	10,351	9,705	5,507	5,864	21,1	961,78	22,909	2033,971	0	203,505	203,505	99,724	0	0	0	0	0	0	0
15:23:46	-36,84	2033,874	10,551	10,351	9,7	5,503	5,857	21,1	961,78	22,909	2033,874	0	203,505	203,505	99,724	0	0	0	0	0	0	0
15:23:46	-80,554	2033,068	10,551	10,351	9,696	5,495	5,85	21,1	961,78	22,909	2033,068	0	203,505	203,505	99,724	0	0	0	0	0	0	0
15:23:46	-79,333	2032,275	10,551	10,302	9,691	5,487	5,842	21,1	961,78	22,909	2032,275	0	203,505	203,505	99,724	0	0	0	0	0	0	0
15:23:46	44,018	2032,715	10,698	10,351	9,686	5,491	5,836	21,1	961,78	22,909	2032,276	0	203,505	203,505	99,724	0	0	0	0	0	0	0
15:23:46	10,034	2032,816	10,796	10,498	9,682	5,492	5,829	21,1	961,78	22,909	2032,276	0	203,505	203,505	99,724	0	0	0	0	0	0	0
15:23:46	-79,345	2032,022	10,796	10,4	9,677	5,484	5,822	21,1	961,78	22,909	2032,022	0	203,505	203,505	99,724	0	0	0	0	0	0	0
15:23:46	-89,538	2031,127	10,698	10,4	9,677	5,475	5,815	21,1	961,78	22,909	2031,127	0	203,505	203,505	99,724	0	0	0	0	0	0	0
15:23:46	-134,265	2029,784	10,551	10,302	9,677	5,461	5,808	21,1	961,78	22,909	2029,784	0	203,505	203,505	99,724	0	0	0	0	0	0	0
15:23:46	-10,729	2029,677	10,551	10,302	9,676	5,46	5,801	21,1	961,78	22,909	2029,677	0	203,505	203,505	99,724	0	0	0	0	0	0	0
15:23:46	20,703	2029,884	10,649	10,302	9,673	5,462	5,795	21,1	961,78	22,909	2029,677	0	203,505	203,505	99,724	0	0	0	0	0	0	0
15:23:46	-99,182	2028,892	10,551	10,302	9,672	5,452	5,788	21,1	961,78	22,909	2028,892	0	203,505	203,505	99,724	0	0	0	0	0	0	0
15:23:46	9,997	2028,992	10,649	10,351	9,667	5,453	5,782	21,1	961,78	22,909	2028,892	0	203,505	203,505	99,724	0	0	0	0	0	0	0
15:23:46	-33,544	2028,657	10,698	10,4	9,663	5,45	5,775	21,1	961,78	22,909	2028,657	0	203,505	203,505	99,724	0	0	0	0	0	0	0
15:23:46	-89,196	2027,765	10,698	10,4	9,658	5,44	5,768	21,1	961,78	22,909	2027,765	0	203,505	203,505	99,724	0	0	0	0	0	0	0
15:23:46	-10,754	2027,657	10,698	10,4	9,657	5,439	5,762	21,1	961,78	22,909	2027,657	0	203,505	203,505	99,724	0	0	0	0	0	0	0
15:23:46	-66,491	2026,992	10,698	10,498	9,654	5,432	5,756	21,1	961,78	22,909	2026,992	0	203,505	203,505	99,724	0	0	0	0	0	0	0
15:23:46	-10,717	2026,885	10,698	10,498	9,653	5,431	5,749	21,1	961,78	22,909	2026,885	0	203,505	203,505	99,724	0	0	0	0	0	0	0
15:23:46	0	2026,885	10,698	10,498	9,653	5,431	5,743	21,1	961,78	22,909	2026,885	0	203,505	203,505	99,724	0	0	0	0	0	0	0
15:23:46	-211,584	2024,769	10,551	10,351	9,649	5,409	5,736	21,1	961,78	22,909	2024,769	0	203,505	203,505	99,724	0	0	0	0	0	0	0
15:23:46	0	2024,769	10,551	10,351	9,649	5,409	5,73	21,1	961,78	22,909	2024,769	0	203,505	203,505	99,724	0	0	0	0	0	0	0
15:23:46	-44,726	2024,322	10,503	10,302	9,649	5,405	5,724	21,1	961,78	22,909	2024,322	0	203,505	203,505	99,724	0	0	0	0	0	0	0
15:23:46	-56,53	2023,757	10,454	10,205	9,648	5,399	5,717	21,1	961,78	22,909	2023,757	0	203,505	203,505	99,724	0	0	0	0	0	0	0
15:23:46	-154,821	2022,208	10,356	10,205	9,644	5,383	5,711	21,1	961,78	22,909	2022,208	0	203,505	203,505	99,724	0	0	0	0	0	0	0
15:23:46	78,674	2022,995	10,454	10,205	9,644	5,391	5,704	21,1	961,78	22,909	2022,209	0	203,505	203,505	99,724	0	0	0	0	0	0	0
15:23:46	-32,678	2022,668	10,503	10,302	9,639	5,388	5,698	21,1	961,78	22,909	2022,209	0	203,505	203,505	99,724	0	0	0	0	0	0	0
15:23:46	46,191	2023,13	10,649	10,498	9,634	5,393	5,692	21,1	961,78	22,909	2022,21	0	203,505	203,505	99,724	0	0	0	0	0	0	0
15:23:46	-75,109	2022,379	10,649	10,498	9,63	5,385	5,686	21,1	961,78	22,909	2022,21	0	203,505	203,505	99,724	0	0	0	0	0	0	0
15:23:46	-101,22	2021,367	10,551	10,351	9,629	5,374	5,68	21,1	962,75	22,909	2021,367	0	203,505	203,505	99,724	0	0	0	0	0	0	0
15:23:46	11,889	2021,486	10,649	10,498	9,625	5,376	5,674	21,1	962,75	22,909	2021,367	0	203,505	203,505	99,724	0	0	0	0	0	0	0
15:23:46	-89,416	2020,592	10,551	10,351	9,625	5,366	5,668	21,1	962,75	22,909	2020,592	0	203,505	203,505	99,724	0	0	0	0	0	0	0
15:23:46	-11,755	2020,474	10,551	10,498	9,624	5,365	5,662	21,1	962,75	22,909	2020,474	0	203,505	203,505	99,724	0	0	0	0	0	0	0
15:23:46	-108,02	2019,394	10,503	10,351	9,621	5,354	5,656	21,1	962,75	22,909	2019,394	0	203,505	203,505	99,724	0	0	0	0	0	0	0
15:23:46	0	2019,394	10,503	10,351	9,621	5,354	5,65	21,1	962,75	22,909	2019,394	0	203,505	203,505	99,724	0	0	0	0	0	0	0
15:23:46	0	2019,394	10,503	10,351	9,621	5,354	5,644	21,1	962,75	22,909	2019,394	0	203,505	203,505	99,724	0	0	0	0	0	0	0
15:23:46	-119,787	2018,196	10,454	10,302	9,616	5,342	5,638	21,1	962,75	22,909	2018,196	0	203,505	203,505	99,724	0	0	0	0	0	0	0
15:23:46	32,91	2018,525	10,503	10,302	9,616	5,345	5,633	21,1	962,75	22,909	2018,196	0	203,505	203,505	99,724	0	0	0	0	0	0	0
15:23:46	-62,28	2017,902	10,503	10,302	9,612	5,339	5,627	21,1	962,75	22,909	2017,902	0	203,505	203,505	99,724	0	0	0	0	0	0	0
15:23:46	-57,69	2017,325	10,454	10,351	9,611	5,333	5,621	21,1	962,75	22,909	2017,325	0	203,557	203,557	99,724	0	0	0	0	0	0	0
15:23:46	0	2017,325	10,454	10,205	9,611	5,333	5,616	21,1	962,75	22,909	2017,325	0	203,557	203,557	99,724	0	0	0	0	0	0	0
15:23:46	-11,779	2017,208	10,454	10,205	9,611	5,332	5,61	21,1	962,75	22,909	2017,208	0	203,557	203,557	99,724	0	0	0	0	0	0	0
15:23:46	-89,331	2016,314	10,356	10,302	9,611	5,322	5,604	21,1	962,75	22,909	2016,314	0	203,557	203,557	99,724	0	0	0	0	0	0	0
15:23:46	-44,665	2015,868	10,307	10,156	9,611	5,318	5,599	21,1	962,75	22,909	2015,868	0	203,557	203,557	99,724	0	0	0	0	0	0	0
15:23:46	-74,047	2015,127	10,307	10,205	9,607	5,31	5,593	21,1	962,75	22,909	2015,127	0	203,557	203,557	99,724	0	0	0	0	0	0	0
15:23:46	31,823	2015,445	10,356	10,302	9,606	5,313	5,588	21,1	962,75	22,909	2015,127	0	203,557	203,557	99,724	0	0	0	0	0	0	0
15:23:46	16,32	2015,609	10,454	10,205	9,602	5,315	5,582	21,1	962,75	22,909	2015,128	0	203,557	203,557	99,724	0	0	0	0	0	0	0
15:23:46	-28,332	2015,325	10,503	10,351	9,598	5,312	5,577	21,1	962,75	22,909	2015,128	0	203,557	203,557	99,724	0	0	0	0	0	0	0
15:23:46	-41,174	2014,914	10,551	10,351	9,593	5,308	5,572	21,1	962,75	22,909	2014,914	0	203,557	203,557	99,724	0	0	0	0	0	0	0
15:23:46	3,295	2014,946	10,649	10,4	9,588	5,308	5,566	21,1	962,75	22,909	2014,914	0	203,557	203,557	99,724	0	0	0	0	0	0	0
15:23:46	-71,936	2014,227	10,649	10,498	9,584	5,301	5,561	21,1	962,75	22,909	2014,227	0	203,557	203,557	99,724	0	0	0	0	0	0	0
15:23:46	-40,148	2013,826	10,698	10,547	9,579	5,297	5,556	21,1	962,75	22,909	2013,826	0	203,557	203,557	99,724	0	0	0	0	0	0	0
15:23:46	0	2013,826	10,698	10,547	9,579	5,297	5,551	21,1	962,75	22,909	2013,826	0	203,557	203,557	99,724	0	0	0	0	0	0	0
15:23:46	-133,959	2012,486	10,551	10,547	9,579	5,283	5,546	21,1	962,75	22,909	2012,486	0	203,557	203,557	99,724	0	0	0	0	0	0	0
15:23:46	0	2012,486	10,551	10,498	9,579	5,283	5,541	21,1	962,75	22,909	2012,486	0	203,557	203,557	99,724	0	0	0	0	0	0	0
15:23:46	-44,641	2012,04	10,503	10,4	9,579	5,278	5,535	21,1	962,75	22,909	2012,04	0	203,557	203,557	99,724	0	0	0	0	0	0	0
15:23:46	-146,752	2010,572	10,356	10,156	9,578	5,263	5,53	21,1	962,75	22,909	2010,572	0	203,557	203,557	99,724	0	0	0	0	0	0	0
15:23:46	31,213	2010,884	10,454	10,156	9,575	5,266	5,525	21,1	962,75	22,909	2010,572	0	203,557	203,557	99,724	0	0	0	0	0	0	0
15:23:46	-89,257	2009,992	10,356	10,156	9,575	5,257	5,52	21,1	962,75	22,909	2009,992	0	203,557	203,557	99,724	0	0	0	0	0	0	0
15:23:46	-13,903	2009,853	10,356	10,205	9,574	5,256	5,514	21,1	962,75	22,909	2009,853	0	203,557	203,557	99,724	0	0	0	0	0	0	0
15:23:46	-116,552	2008,687	10,307	10,009	9,57	5,244	5,509	21,1	962,75	22,909	2008,687	0	203,557	203,557	99,724	0	0	0	0	0	0	0
15:23:46	119,995	2009,887	10,454	10,156	9,569	5,256	5,504	21,1	962,75	22,909	2008,688	0	203,557	203,557	99,724	0	0	0	0	0	0	0
15:23:46	-69,824	2009,189	10,454	10,351	9,565	5,249	5,499	21,1	962,75	22,909	2008,689	0	203,557	203,557	99,724	0	0	0	0	0	0	0
15:23:46	-69,836	2008,49	10,454	10,156	9,561	5,242	5,494	21,1	962,75	22,909	2008,49	0	203,557	203,557	99,724	0	0	0	0	0	0	0
15:23:46	16,857	2008,659	10,503	10,302	9,56	5,243	5,489	21,1	962,75	22,909	2008,491	0	203,557	203,557	99,724	0	0	0	0	0	0	0
15:23:46	-25,195	2008,407	10,551	10,4	9,556	5,241	5,484	21,1	962,75	22,909	2008,407	0	203,557	203,557	99,724	0	0	0	0	0	0	0
15:23:46	5,505	2008,462	10,649	10,351	9,551	5,241	5,48	21,1	962,75	22,909	2008,407	0	203,557	203,557	99,724	0	0	0	0	0	0	0
15:23:46	-89,257	2007,57	10,551	10,302	9,551	5,232	5,475	21,1	962,75	22,909	2007,57	0	203,557	203,557	99,724	0	0	0	0	0	0	0
15:23:46	-44,616	2007,123	10,503	10,302	9,551	5,228	5,47	21,1	962,75	22,909	2007,123	0	203,557	203,557	99,724	0	0	0	0	0	0	0
15:23:46	-44,628	2006,677	10,454	10,302	9,551	5,223	5,465	21,1	962,75	22,909	2006,677	0	203,557	203,557	99,724	0	0	0	0	0	0	0
15:23:46	-133,85	2005,339	10,307	10,205	9,551	5,209	5,46	21,1	962,75	22,909	2005,339	0	203,557	203,557	99,724	0	0	0	0	0	0	0
15:23:46	0	2005,339	10,307	10,205	9,551	5,209	5,455	21,1	962,75	22,909	2005,339	0	203,557	203,557	99,724	0	0	0	0	0	0	0
15:23:46	-15,136	2005,187	10,307	10,205	9,55	5,208	5,45	21,1	962,75	22,909	2005,187	0	203,557	203,557	99,724	0	0	0	0	0	0	0
15:23:46	-143,896	2003,748	10,21	10,156	9,547	5,193	5,445	21,1	962,75	22,909	2003,748	0	203,557	203,557	99,724	0	0	0	0	0	0	0
15:23:46	74,279	2004,491	10,307	10,058	9,546	5,2	5,44	21,1	962,75	22,909	2003,749	0	203,557	203,557	99,724	0	0	0	0	0	0	0
15:23:46	0	2004,491	10,307	10,058	9,546	5,2	5,436	21,1	962,75	22,909	2003,75	0	203,557	203,557	99,724	0	0	0	0	0	0	0
15:23:46	-68,762	2003,803	10,307	10,302	9,542	5,193	5,431	21,1	962,75	22,909	2003,75	0	203,557	203,557	99,724	0	0	0	0	0	0	0
15:23:46	-23,12	2003,572	10,356	10,351	9,538	5,191	5,426	21,1	962,75	22,909	2003,572	0	203,557	203,557	99,724	0	0	0	0	0	0	0
15:23:46	0	2003,572	10,356	10,302	9,538	5,191	5,422	21,1	962,75	22,909	2003,572	0	203,557	203,557	99,724	0	0	0	0	0	0	0
15:23:46	-60,583	2002,966	10,307	10,302	9,537	5,185	5,417	21,1	962,75	22,909	2002,966	0	203,557	203,557	99,724	0	0	0	0	0	0	0
15:23:46	-23,132	2002,735	10,356	10,302	9,534	5,182	5,412	21,1	962,75	22,909	2002,735	0	203,557	203,557	99,724	0	0	0	0	0	0	0
15:23:46	-16,003	2002,575	10,356	10,302	9,533	5,181	5,408	21,1	962,75	22,909	2002,575	0	203,557	203,557	99,724	0	0	0	0	0	0	0
15:23:46	21,484	2002,79	10,454	10,351	9,529	5,183	5,403	21,1	962,75	22,909	2002,575	0	203,557	203,557	99,724	0	0	0	0	0	0	0
15:23:46	0	2002,79	10,454	10,351	9,529	5,183	5,399	21,1	962,75	22,909	2002,575	0	203,557	203,557	99,724	0	0	0	0	0	0	0
15:23:46	-14,941	2002,64	10,454	10,302	9,528	5,181	5,395	21,1	962,75	22,909	2002,576	0	203,557	203,557	99,724	0	0	0	0	0	0	0
15:23:46	-89,184	2001,749	10,356	10,205	9,528	5,172	5,39	21,1	962,75	22,909	2001,749	0	203,557	203,557	99,724	0	0	0	0	0	0	0
15:23:46	-29,675	2001,452	10,307	10,205	9,529	5,169	5,386	21,1	962,75	22,909	2001,452	0	203,557	203,557	99,724	0	0	0	0	0	0	0
15:23:46	-133,74	2000,114	10,161	10,009	9,529	5,155	5,382	21,1	962,75	22,909	2000,114	0	203,557	203,557	99,724	0	0	0	0	0	0	0
15:23:46	44,58	2000,56	10,21	10,058	9,529	5,16	5,377	21,1	962,75	22,909	2000,115	0	203,557	203,557	99,724	0	0	0	0	0	0	0
15:23:46	-14,916	2000,411	10,21	10,205	9,528	5,158	5,373	21,1	962,75	22,909	2000,115	0	203,557	203,557	99,724	0	0	0	0	0	0	0
15:23:46	22,485	2000,636	10,307	10,205	9,524	5,161	5,369	21,1	962,75	22,909	2000,116	0	203,557	203,557	99,724	0	0	0	0	0	0	0
15:23:46	-15,979	2000,476	10,307	10,156	9,523	5,159	5,365	21,1	962,75	22,909	2000,116	0	203,557	203,557	99,724	0	0	0	0	0	0	0
15:23:46	-22,07	2000,255	10,356	10,205	9,519	5,157	5,361	21,1	962,75	22,909	2000,116	0	203,557	203,557	99,724	0	0	0	0	0	0	0
15:23:46	-60,595	1999,649	10,307	10,205	9,519	5,151	5,357	21,1	962,75	22,909	1999,649	0	203,557	203,557	99,724	0	0	0	0	0	0	0
15:23:46	-5,92	1999,59	10,356	10,205	9,516	5,15	5,352	21,1	962,75	22,909	1999,59	0	203,557	203,557	99,724	0	0	0	0	0	0	0
15:23:46	-60,729	1998,983	10,307	10,205	9,515	5,144	5,348	21,1	962,75	22,909	1998,983	0	203,557	203,557	99,724	0	0	0	0	0	0	0
15:23:47	0	1998,983	10,307	10,205	9,515	5,144	5,344	21,1	962,75	22,909	1998,983	0	203,557	203,557	99,724	0	0	0	0	0	0	0
15:23:47	29,614	1999,279	10,356	10,302	9,514	5,147	5,34	21,1	962,75	22,909	1998,983	0	203,557	203,557	99,724	0	0	0	0	0	0	0
15:23:47	-66,467	1998,614	10,356	10,302	9,51	5,14	5,337	21,1	962,75	22,909	1998,614	0	203,557	203,557	99,724	0	0	0	0	0	0	0
15:23:47	89,16	1999,506	10,454	10,302	9,51	5,149	5,333	21,1	962,75	22,909	1998,615	0	203,557	203,557	99,724	0	0	0	0	0	0	0
15:23:47	-89,16	1998,614	10,356	10,205	9,51	5,14	5,329	21,1	962,75	22,909	1998,614	0	203,557	203,557	99,724	0	0	0	0	0	0	0
15:23:47	-60,766	1998,007	10,307	10,205	9,509	5,134	5,325	21,1	962,75	22,909	1998,007	0	203,557	203,557	99,724	0	0	0	0	0	0	0
15:23:47	-20,849	1997,798	10,356	10,302	9,505	5,131	5,321	21,1	962,75	22,909	1997,798	0	203,557	203,557	99,724	0	0	0	0	0	0	0
15:23:47	0	1997,798	10,356	10,302	9,505	5,131	5,318	21,1	962,75	22,909	1997,798	0	203,557	203,557	99,724	0	0	0	0	0	0	0
15:23:47	-44,567	1997,353	10,307	10,156	9,505	5,127	5,314	21,1	962,75	22,909	1997,353	0	203,557	203,557	99,724	0	0	0	0	0	0	0
15:23:47	0	1997,353	10,307	10,156	9,505	5,127	5,31	21,1	962,75	22,909	1997,353	0	203,557	203,557	99,724	0	0	0	0	0	0	0
15:23:47	-66,638	1996,686	10,307	10,205	9,502	5,12	5,307	21,1	962,75	22,909	1996,686	0	203,557	203,557	99,724	0	0	0	0	0	0	0
15:23:47	-16,027	1996,526	10,307	10,205	9,501	5,118	5,303	21,1	962,75	22,909	1996,526	0	203,557	203,557	99,724	0	0	0	0	0	0	0
15:23:47	-89,111	1995,635	10,21	10,156	9,501	5,109	5,299	21,1	962,75	22,909	1995,635	0	203,557	203,557	99,724	0	0	0	0	0	0	0
15:23:47	0	1995,635	10,21	10,205	9,501	5,109	5,295	21,1	962,75	22,909	1995,635	0	203,557	203,557	99,724	0	0	0	0	0	0	0
15:23:47	0	1995,635	10,21	10,058	9,501	5,109	5,292	21,1	962,75	22,909	1995,635	0	203,557	203,557	99,724	0	0	0	0	0	0	0
15:23:47	-110,131	1994,533	10,161	10,009	9,497	5,098	5,288	21,1	962,75	22,909	1994,533	0	203,557	203,557	99,724	0	0	0	0	0	0	0
15:23:47	27,502	1994,809	10,21	10,058	9,496	5,101	5,284	21,1	962,75	22,909	1994,534	0	203,557	203,557	99,724	0	0	0	0	0	0	0
15:23:47	0	1994,809	10,21	10,058	9,496	5,101	5,281	21,1	962,75	22,909	1994,534	0	203,557	203,557	99,724	0	0	0	0	0	0	0
15:23:47	-44,555	1994,363	10,161	10,009	9,496	5,096	5,277	21,1	962,75	22,909	1994,363	0	203,557	203,557	99,724	0	0	0	0	0	0	0
15:23:47	-16,186	1994,201	10,161	9,961	9,495	5,094	5,273	21,1	962,75	22,909	1994,201	0	203,557	203,557	99,724	0	0	0	0	0	0	0
15:23:47	-48,181	1993,719	10,161	9,961	9,492	5,089	5,27	21,1	962,75	22,909	1993,719	0	203,557	203,557	99,724	0	0	0	0	0	0	0
15:23:47	-17,211	1993,547	10,161	10,009	9,491	5,088	5,266	21,1	962,75	22,909	1993,547	0	203,557	203,557	99,724	0	0	0	0	0	0	0
15:23:47	0	1993,547	10,161	10,058	9,491	5,088	5,263	21,1	962,75	22,909	1993,547	0	203,557	203,557	99,724	0	0	0	0	0	0	0
15:23:47	0	1993,547	10,161	10,009	9,491	5,088	5,259	21,1	962,75	22,909	1993,547	0	203,557	203,557	99,724	0	0	0	0	0	0	0
15:23:47	0	1993,547	10,161	10,009	9,491	5,088	5,256	21,1	962,75	22,909	1993,547	0	203,557	203,557	99,724	0	0	0	0	0	0	0
15:23:47	-89,099	1992,656	10,063	10,009	9,491	5,078	5,252	21,1	962,75	22,909	1992,656	0	203,557	203,557	99,724	0	0	0	0	0	0	0
15:23:47	-64,318	1992,013	10,063	10,009	9,488	5,072	5,249	21,1	962,75	22,909	1992,013	0	203,557	203,557	99,724	0	0	0	0	0	0	0
15:23:47	-17,26	1991,84	10,063	9,863	9,487	5,07	5,245	21,1	962,75	22,909	1991,84	0	203,557	203,557	99,724	0	0	0	0	0	0	0
15:23:47	0	1991,84	10,063	9,863	9,487	5,07	5,242	21,1	962,75	22,909	1991,84	0	203,557	203,557	99,724	0	0	0	0	0	0	0
15:23:47	68,2	1992,522	10,21	10,058	9,483	5,077	5,239	21,1	962,75	22,909	1991,841	0	203,557	203,557	99,724	0	0	0	0	0	0	0
15:23:47	-16,174	1992,361	10,21	10,156	9,482	5,075	5,236	21,1	962,75	22,909	1991,842	0	203,557	203,557	99,724	0	0	0	0	0	0	0
15:23:47	0	1992,361	10,21	10,058	9,482	5,075	5,232	21,1	962,75	22,909	1991,842	0	203,557	203,557	99,724	0	0	0	0	0	0	0
15:23:47	-44,531	1991,915	10,161	10,009	9,482	5,071	5,229	21,1	962,75	22,909	1991,842	0	203,557	203,557	99,724	0	0	0	0	0	0	0
15:23:47	-89,062	1991,025	10,063	10,058	9,482	5,062	5,226	21,1	963,719	22,909	1991,025	0	203,557	203,557	99,724	0	0	0	0	0	0	0
15:23:47	-2,087	1991,004	10,063	10,058	9,482	5,061	5,223	21,1	963,719	22,909	1991,004	0	203,557	203,557	99,724	0	0	0	0	0	0	0
15:23:47	-17,041	1990,833	10,063	10,009	9,481	5,06	5,22	21,1	963,719	22,909	1990,833	0	203,557	203,557	99,724	0	0	0	0	0	0	0
15:23:47	41,748	1991,251	10,161	10,156	9,479	5,064	5,216	21,1	963,719	22,909	1990,834	0	203,557	203,557	99,724	0	0	0	0	0	0	0
15:23:47	27,282	1991,524	10,21	10,4	9,478	5,067	5,214	21,1	963,719	22,909	1990,834	0	203,557	203,557	99,724	0	0	0	0	0	0	0
15:23:47	133,605	1992,86	10,356	11,035	9,478	5,081	5,211	21,1	963,719	22,909	1990,836	0	203,557	203,557	99,724	0	0	0	0	0	0	0
15:23:47	400,976	1996,87	10,796	12,353	9,478	5,122	5,209	21,1	963,719	22,909	1990,843	0	203,557	203,557	99,724	0	0	0	0	0	0	0
15:23:47	304,553	1999,915	11,04	13,623	9,482	5,153	5,208	21,1	963,719	22,909	1990,852	0	203,557	203,557	99,724	0	0	0	0	0	0	0
15:23:47	386,34	2003,778	11,284	14,941	9,491	5,193	5,208	21,1	963,719	22,909	1990,865	0	203,557	203,557	99,724	0	0	0	0	0	0	0
15:23:47	157,91	2005,358	11,186	16,015	9,505	5,209	5,208	21,1	963,719	22,909	1990,879	0	203,557	203,557	99,724	0	0	0	0	0	0	0
15:23:47	328,637	2008,644	11,186	17,041	9,524	5,243	5,209	21,1	963,719	22,909	1990,897	0	203,608	203,608	99,724	0	0	0	0	0	0	0
15:23:47	356,127	2012,205	11,137	17,578	9,547	5,28	5,21	21,1	963,719	22,909	1990,918	0	203,608	203,608	99,724	0	0	0	0	0	0	0
15:23:47	404,992	2016,255	11,137	18,066	9,57	5,322	5,212	21,1	963,719	22,909	1990,943	0	203,608	203,608	99,724	0	0	0	0	0	0	0
15:23:47	326,696	2019,522	11,137	17,822	9,588	5,355	5,215	21,1	963,719	22,909	1990,972	0	203,608	203,608	99,724	0	0	0	0	0	0	0
15:23:47	452,001	2024,042	11,284	18,603	9,607	5,402	5,219	21,1	963,719	22,909	1991,005	0	203,608	203,608	99,724	0	0	0	0	0	0	0
15:23:47	484,753	2028,89	11,528	18,994	9,621	5,452	5,223	21,1	963,719	22,909	1991,043	0	203,608	203,608	99,724	0	0	0	0	0	0	0
15:23:47	447,021	2033,36	11,674	19,238	9,639	5,498	5,229	21,1	963,719	22,909	1991,085	0	203,608	203,608	99,724	0	0	0	0	0	0	0
15:23:47	701,818	2040,378	12,163	19,58	9,654	5,57	5,235	21,1	963,719	22,909	1991,134	0	203,608	203,608	99,724	0	0	0	0	0	0	0
15:23:47	334,411	2043,722	12,163	19,58	9,673	5,605	5,243	21,1	963,719	22,909	1991,187	0	203,608	203,608	99,724	0	0	0	0	0	0	0
15:23:47	408,605	2047,808	12,163	19,385	9,696	5,647	5,25	21,1	963,719	22,909	1991,244	0	203,608	203,608	99,724	0	0	0	0	0	0	0
15:23:47	417,419	2051,982	12,163	19,336	9,719	5,69	5,259	21,1	963,719	22,909	1991,304	0	203,608	203,608	99,724	0	0	0	0	0	0	0
15:23:47	212,622	2054,109	12,016	19,14	9,739	5,712	5,268	21,1	963,719	22,909	1991,367	0	203,608	203,608	99,724	0	0	0	0	0	0	0
15:23:47	411,84	2058,227	12,016	19,238	9,763	5,754	5,277	21,1	963,719	22,909	1991,434	0	203,608	203,608	99,724	0	0	0	0	0	0	0
15:23:47	385,668	2062,084	12,065	18,945	9,782	5,794	5,288	21,1	963,719	22,909	1991,505	0	203,608	203,608	99,724	0	0	0	0	0	0	0
15:23:47	561,425	2067,698	12,309	19,385	9,801	5,852	5,299	21,1	963,719	22,909	1991,581	0	203,608	203,608	99,724	0	0	0	0	0	0	0
15:23:47	469,409	2072,392	12,456	19,336	9,82	5,9	5,31	21,1	963,719	22,909	1991,662	0	203,608	203,608	99,724	0	0	0	0	0	0	0
15:23:47	428,955	2076,682	12,553	19,482	9,839	5,945	5,323	21,1	963,719	22,909	1991,747	0	203,608	203,608	99,724	0	0	0	0	0	0	0
15:23:47	252,783	2079,21	12,553	19,385	9,854	5,971	5,336	21,1	963,719	22,909	1991,834	0	203,608	203,608	99,724	0	0	0	0	0	0	0
15:23:47	565,258	2084,862	12,798	19,531	9,873	6,029	5,349	21,1	963,719	22,909	1991,927	0	203,608	203,608	99,724	0	0	0	0	0	0	0
15:23:47	338,867	2088,251	12,798	19,531	9,892	6,064	5,363	21,1	963,719	22,909	1992,024	0	203,608	203,608	99,724	0	0	0	0	0	0	0
15:23:47	340,136	2091,652	12,798	19,482	9,911	6,099	5,378	21,1	963,719	22,909	1992,123	0	203,608	203,608	99,724	0	0	0	0	0	0	0
15:23:47	154,418	2093,196	12,505	19,238	9,935	6,115	5,392	21,1	963,719	22,909	1992,224	0	203,608	203,608	99,724	0	0	0	0	0	0	0
15:23:47	376,513	2096,961	12,456	19,385	9,959	6,154	5,407	21,1	963,719	22,909	1992,329	0	203,608	203,608	99,724	0	0	0	0	0	0	0
15:23:47	420,678	2101,168	12,456	19,189	9,983	6,197	5,423	21,1	963,719	22,909	1992,438	0	203,608	203,608	99,724	0	0	0	0	0	0	0
15:23:47	348,51	2104,653	12,553	19,238	9,998	6,233	5,438	21,1	963,719	22,909	1992,55	0	203,608	203,608	99,724	0	0	0	0	0	0	0
15:23:47	560,449	2110,258	12,798	19,385	10,017	6,291	5,455	21,1	963,719	22,909	1992,668	0	203,608	203,608	99,724	0	0	0	0	0	0	0
15:23:47	380,908	2114,067	12,846	19,336	10,036	6,33	5,472	21,1	963,719	22,909	1992,789	0	203,608	203,608	99,724	0	0	0	0	0	0	0
15:23:47	383,203	2117,899	12,993	19,238	10,05	6,37	5,49	21,1	963,719	22,909	1992,914	0	203,608	203,608	99,724	0	0	0	0	0	0	0
15:23:47	472,778	2122,627	13,139	19,482	10,069	6,418	5,508	21,1	963,719	22,909	1993,044	0	203,608	203,608	99,724	0	0	0	0	0	0	0
15:23:47	303,466	2125,661	13,188	19,531	10,084	6,45	5,527	21,1	963,719	22,909	1993,177	0	203,608	203,608	99,724	0	0	0	0	0	0	0
15:23:47	328,442	2128,946	13,188	19,531	10,102	6,483	5,545	21,1	963,719	22,909	1993,312	0	203,608	203,608	99,724	0	0	0	0	0	0	0
15:23:47	333,715	2132,283	13,188	19,336	10,121	6,518	5,564	21,1	963,719	22,909	1993,451	0	203,608	203,608	99,724	0	0	0	0	0	0	0
15:23:47	530,004	2137,583	13,335	19,531	10,144	6,573	5,584	21,1	963,719	22,909	1993,596	0	203,608	203,608	99,724	0	0	0	0	0	0	0
15:23:47	196,655	2139,55	13,188	19,482	10,162	6,593	5,604	21,1	963,719	22,909	1993,741	0	203,608	203,608	99,724	0	0	0	0	0	0	0
15:23:47	476,342	2144,313	13,335	19,482	10,182	6,642	5,624	21,1	963,719	22,909	1993,892	0	203,608	203,608	99,724	0	0	0	0	0	0	0
15:23:47	198,657	2146,3	13,188	19,336	10,201	6,662	5,645	21,1	963,719	22,909	1994,044	0	203,608	203,608	99,724	0	0	0	0	0	0	0
15:23:47	453,71	2150,837	13,335	19,385	10,219	6,709	5,666	21,1	963,719	22,909	1994,201	0	203,608	203,608	99,724	0	0	0	0	0	0	0
15:23:47	424,047	2155,077	13,53	19,482	10,232	6,753	5,687	21,1	963,719	22,909	1994,362	0	203,608	203,608	99,724	0	0	0	0	0	0	0
15:23:47	511,792	2160,195	13,823	19,482	10,246	6,806	5,709	21,1	963,719	22,909	1994,528	0	203,608	203,608	99,724	0	0	0	0	0	0	0
15:23:47	327,807	2163,473	13,921	19,385	10,259	6,839	5,731	21,1	963,719	22,909	1994,697	0	203,608	203,608	99,724	0	0	0	0	0	0	0
15:23:47	484,716	2168,32	14,116	19,531	10,277	6,889	5,754	21,1	963,719	22,909	1994,871	0	203,608	203,608	99,724	0	0	0	0	0	0	0
15:23:47	383,398	2172,154	14,262	19,58	10,291	6,929	5,777	21,1	963,719	22,909	1995,048	0	203,608	203,608	99,724	0	0	0	0	0	0	0
15:23:47	357,031	2175,725	14,311	19,336	10,308	6,966	5,8	21,1	963,719	22,909	1995,229	0	203,608	203,608	99,724	0	0	0	0	0	0	0
15:23:47	278,808	2178,513	14,262	19,482	10,327	6,994	5,823	21,1	963,719	22,909	1995,412	0	203,608	203,608	99,724	0	0	0	0	0	0	0
15:23:47	442,944	2182,942	14,409	19,385	10,344	7,04	5,847	21,1	963,719	22,909	1995,599	0	203,608	203,608	99,724	0	0	0	0	0	0	0
15:23:47	350,976	2186,452	14,507	19,678	10,359	7,076	5,871	21,1	963,719	22,909	1995,79	0	203,608	203,608	99,724	0	0	0	0	0	0	0
15:23:47	374,975	2190,202	14,653	19,531	10,372	7,115	5,896	21,1	963,719	22,909	1995,985	0	203,608	203,608	99,724	0	0	0	0	0	0	0
15:23:47	359,155	2193,793	14,8	19,58	10,385	7,152	5,92	21,1	963,719	22,909	1996,183	0	203,608	203,608	99,724	0	0	0	0	0	0	0
15:23:47	422,045	2198,014	14,995	19,531	10,398	7,196	5,945	21,1	963,719	22,909	1996,384	0	203,608	203,608	99,724	0	0	0	0	0	0	0
15:23:47	467,944	2202,693	15,239	19,58	10,412	7,244	5,971	21,1	963,719	22,909	1996,591	0	203,608	203,608	99,724	0	0	0	0	0	0	0
15:23:47	220,068	2204,894	15,239	19,58	10,424	7,266	5,996	21,1	963,719	22,909	1996,799	0	203,608	203,608	99,724	0	0	0	0	0	0	0
15:23:47	304,663	2207,941	15,288	19,726	10,439	7,298	6,022	21,1	963,719	22,909	1997,01	0	203,608	203,608	99,724	0	0	0	0	0	0	0
15:23:47	391,308	2211,854	15,385	19,531	10,456	7,338	6,048	21,1	963,719	22,909	1997,225	0	203,608	203,608	99,724	0	0	0	0	0	0	0
15:23:47	258,935	2214,443	15,385	19,531	10,47	7,365	6,073	21,1	963,719	22,909	1997,442	0	203,608	203,608	99,724	0	0	0	0	0	0	0
15:23:47	367,382	2218,117	15,434	19,58	10,489	7,403	6,1	21,1	963,719	22,909	1997,663	0	203,608	203,608	99,724	0	0	0	0	0	0	0
15:23:47	242,724	2220,544	15,434	19,678	10,502	7,428	6,126	21,1	963,719	22,909	1997,886	0	203,608	203,608	99,724	0	0	0	0	0	0	0
15:23:47	264,99	2223,194	15,385	19,482	10,52	7,455	6,152	21,1	963,719	22,909	1998,111	0	203,608	203,608	99,724	0	0	0	0	0	0	0
15:23:48	290,82	2226,102	15,434	19,482	10,534	7,485	6,178	21,1	963,719	22,909	1998,339	0	203,608	203,608	99,724	0	0	0	0	0	0	0
15:23:48	400,781	2230,11	15,581	19,726	10,549	7,526	6,204	21,1	963,719	22,909	1998,571	0	203,608	203,608	99,724	0	0	0	0	0	0	0
15:23:48	370,654	2233,817	15,727	19,726	10,562	7,565	6,231	21,1	963,719	22,909	1998,806	0	203,608	203,608	99,724	0	0	0	0	0	0	0
15:23:48	250,415	2236,321	15,727	19,726	10,576	7,59	6,258	21,1	963,719	22,909	1999,044	0	203,608	203,608	99,724	0	0	0	0	0	0	0
15:23:48	343,872	2239,759	15,776	19,678	10,593	7,626	6,284	21,1	963,719	22,909	1999,284	0	203,608	203,608	99,724	0	0	0	0	0	0	0
15:23:48	254,687	2242,306	15,776	19,726	10,607	7,652	6,311	21,1	963,719	22,909	1999,527	0	203,608	203,608	99,724	0	0	0	0	0	0	0
15:23:48	256,933	2244,876	15,776	19,873	10,622	7,679	6,338	21,1	963,719	22,909	1999,773	0	203,608	203,608	99,724	0	0	0	0	0	0	0
15:23:48	189,453	2246,77	15,727	19,873	10,635	7,698	6,365	21,1	963,719	22,909	2000,019	0	203,608	203,608	99,724	0	0	0	0	0	0	0
15:23:48	433,203	2251,102	15,923	19,726	10,649	7,743	6,392	21,1	963,719	22,909	2000,271	0	203,608	203,608	99,724	0	0	0	0	0	0	0
15:23:48	275,903	2253,861	15,971	19,824	10,662	7,771	6,419	21,1	963,719	22,909	2000,524	0	203,608	203,608	99,724	0	0	0	0	0	0	0
15:23:48	305,322	2256,914	16,118	19,726	10,672	7,803	6,446	21,1	963,719	22,909	2000,781	0	203,608	203,608	99,724	0	0	0	0	0	0	0
15:23:48	382,006	2260,734	16,264	19,922	10,685	7,842	6,473	21,1	963,719	22,909	2001,041	0	203,608	203,608	99,724	0	0	0	0	0	0	0
15:23:48	177,099	2262,505	16,264	19,726	10,695	7,86	6,5	21,1	963,719	22,909	2001,302	0	203,608	203,608	99,724	0	0	0	0	0	0	0
15:23:48	239,746	2264,903	16,264	19,726	10,709	7,885	6,528	21,1	963,719	22,909	2001,566	0	203,608	203,608	99,724	0	0	0	0	0	0	0
15:23:48	353,442	2268,437	16,362	19,678	10,724	7,922	6,555	21,1	963,719	22,909	2001,833	0	203,608	203,608	99,724	0	0	0	0	0	0	0
15:23:48	290,112	2271,338	16,411	19,726	10,738	7,951	6,582	21,1	963,719	22,909	2002,102	0	203,608	203,608	99,724	0	0	0	0	0	0	0
15:23:48	287,084	2274,209	16,46	19,873	10,751	7,981	6,61	21,1	963,719	22,909	2002,374	0	203,608	203,608	99,724	0	0	0	0	0	0	0
15:23:48	172,729	2275,937	16,46	19,678	10,761	7,999	6,637	21,1	963,719	22,909	2002,648	0	203,608	203,608	99,724	0	0	0	0	0	0	0
15:23:48	481,201	2280,749	16,704	19,824	10,775	8,048	6,665	21,1	963,719	22,909	2002,926	0	203,608	203,608	99,724	0	0	0	0	0	0	0
15:23:48	74,145	2281,49	16,606	19,678	10,785	8,056	6,692	21,1	963,719	22,909	2003,204	0	203,608	203,608	99,724	0	0	0	0	0	0	0
15:23:48	339,746	2284,888	16,704	19,873	10,799	8,091	6,719	21,1	963,719	22,909	2003,486	0	203,608	203,608	99,724	0	0	0	0	0	0	0
15:23:48	290,258	2287,79	16,753	19,726	10,812	8,121	6,747	21,1	963,719	22,909	2003,77	0	203,608	203,608	99,724	0	0	0	0	0	0	0
15:23:48	122,338	2289,014	16,704	19,824	10,822	8,134	6,774	21,1	963,719	22,909	2004,056	0	203,608	203,608	99,724	0	0	0	0	0	0	0
15:23:48	386,035	2292,874	16,85	19,873	10,836	8,173	6,801	21,1	963,719	22,909	2004,344	0	203,608	203,608	99,724	0	0	0	0	0	0	0
15:23:48	212,646	2295	16,899	19,824	10,845	8,195	6,829	21,1	963,719	22,909	2004,635	0	203,608	203,608	99,724	0	0	0	0	0	0	0
15:23:48	292,651	2297,927	16,948	19,726	10,859	8,226	6,856	21,1	963,719	22,909	2004,928	0	203,608	203,608	99,724	0	0	0	0	0	0	0
15:23:48	167,48	2299,602	16,948	19,824	10,869	8,243	6,883	21,1	963,719	22,909	2005,223	0	203,608	203,608	99,724	0	0	0	0	0	0	0
15:23:48	395,434	2303,556	17,192	19,922	10,878	8,284	6,911	21,1	963,719	22,909	2005,521	0	203,608	203,608	99,724	0	0	0	0	0	0	0
15:23:48	212,695	2305,683	17,241	19,873	10,887	8,306	6,938	21,1	963,719	22,909	2005,821	0	203,608	203,608	99,724	0	0	0	0	0	0	0
15:23:48	204,516	2307,728	17,192	19,824	10,901	8,327	6,965	21,1	963,719	22,909	2006,123	0	203,608	203,608	99,724	0	0	0	0	0	0	0
15:23:48	213,842	2309,867	17,241	20,019	10,911	8,349	6,993	21,1	963,719	22,909	2006,427	0	203,608	203,608	99,724	0	0	0	0	0	0	0
15:23:48	260,156	2312,468	17,339	19,873	10,92	8,375	7,02	21,1	963,719	22,909	2006,733	0	203,608	203,608	99,724	0	0	0	0	0	0	0
15:23:48	296,069	2315,429	17,387	19,873	10,934	8,406	7,047	21,1	963,719	22,909	2007,042	0	203,608	203,608	99,724	0	0	0	0	0	0	0
15:23:48	167,553	2317,104	17,387	19,824	10,944	8,423	7,074	21,3	962,75	22,909	2007,352	0	203,608	203,608	99,724	0	0	0	0	0	0	0
15:23:48	207,568	2319,18	17,339	19,824	10,958	8,445	7,101	21,3	962,75	22,909	2007,664	0	203,608	203,608	99,724	0	0	0	0	0	0	0
15:23:48	259,252	2321,773	17,436	19,922	10,967	8,471	7,128	21,3	962,75	22,909	2007,978	0	203,608	203,608	99,724	0	0	0	0	0	0	0
15:23:48	178,1	2323,554	17,534	20,019	10,972	8,49	7,154	21,3	962,75	22,909	2008,293	0	203,608	203,608	99,724	0	0	0	0	0	0	0
15:23:48	387,915	2327,433	17,68	20,166	10,986	8,53	7,181	21,3	962,75	22,909	2008,612	0	203,608	203,608	99,724	0	0	0	0	0	0	0
15:23:48	165,551	2329,088	17,68	20,019	10,996	8,547	7,208	21,3	962,75	22,909	2008,933	0	203,608	203,608	99,724	0	0	0	0	0	0	0
15:23:48	216,113	2331,249	17,729	20,019	11,005	8,569	7,235	21,3	962,75	22,909	2009,255	0	203,608	203,608	99,724	0	0	0	0	0	0	0
15:23:48	164,477	2332,894	17,729	19,922	11,014	8,586	7,261	21,3	962,75	22,909	2009,579	0	203,608	203,608	99,724	0	0	0	0	0	0	0
15:23:48	247,729	2335,371	17,729	19,922	11,028	8,612	7,288	21,3	962,75	22,909	2009,905	0	203,608	203,608	99,724	0	0	0	0	0	0	0
15:23:48	260,571	2337,977	17,827	20,019	11,038	8,638	7,314	21,3	962,75	22,909	2010,233	0	203,608	203,608	99,724	0	0	0	0	0	0	0
15:23:48	214,086	2340,118	17,876	20,068	11,047	8,661	7,341	21,3	962,75	22,909	2010,563	0	205,089	205,089	99,73	0	0	0	0	0	0	0
15:23:48	213,085	2342,249	17,925	20,166	11,057	8,682	7,367	21,3	962,75	22,909	2010,894	0	205,089	205,089	99,73	0	0	0	0	0	0	0
15:23:48	257,299	2344,822	18,022	20,166	11,066	8,709	7,393	21,3	962,75	22,909	2011,228	0	205,089	205,089	99,73	0	0	0	0	0	0	0
15:23:48	137,402	2346,196	18,071	20,166	11,071	8,723	7,419	21,3	962,75	22,909	2011,563	0	205,089	205,089	99,73	0	0	0	0	0	0	0
15:23:48	304,052	2349,236	18,218	20,215	11,08	8,755	7,445	21,3	962,75	22,909	2011,901	0	205,089	205,089	99,73	0	0	0	0	0	0	0
15:23:48	265,039	2351,887	18,315	20,263	11,09	8,782	7,472	21,3	962,75	22,909	2012,241	0	205,089	205,089	99,73	0	0	0	0	0	0	0
15:23:48	102,929	2352,916	18,169	20,166	11,104	8,792	7,498	21,3	962,75	22,909	2012,581	0	205,089	205,089	99,73	0	0	0	0	0	0	0
15:23:48	169,873	2354,615	18,169	20,068	11,113	8,81	7,523	21,3	962,75	22,909	2012,924	0	205,089	205,089	99,73	0	0	0	0	0	0	0
15:23:48	214,257	2356,757	18,218	20,019	11,123	8,832	7,549	21,3	962,75	22,909	2013,267	0	205,089	205,089	99,73	0	0	0	0	0	0	0
15:23:48	157,958	2358,337	18,218	20,019	11,132	8,848	7,574	21,3	962,75	22,909	2013,612	0	205,089	205,089	99,73	0	0	0	0	0	0	0
15:23:48	227,319	2360,61	18,364	20,166	11,137	8,872	7,6	21,3	962,75	22,909	2013,959	0	205,089	205,089	99,73	0	0	0	0	0	0	0
15:23:48	224,072	2362,851	18,413	20,166	11,147	8,895	7,625	21,3	962,75	22,909	2014,308	0	205,089	205,089	99,73	0	0	0	0	0	0	0
15:23:48	294,628	2365,797	18,559	20,166	11,155	8,925	7,651	21,3	962,75	22,909	2014,66	0	205,089	205,089	99,73	0	0	0	0	0	0	0
15:23:48	192,895	2367,726	18,657	20,068	11,161	8,945	7,676	21,3	962,75	22,909	2015,013	0	205,089	205,089	99,73	0	0	0	0	0	0	0
15:23:48	211,059	2369,837	18,706	20,068	11,17	8,967	7,701	21,3	962,75	22,909	2015,368	0	205,089	205,089	99,73	0	0	0	0	0	0	0
15:23:48	161,401	2371,451	18,706	20,215	11,179	8,984	7,727	21,3	962,75	22,909	2015,724	0	205,089	205,089	99,73	0	0	0	0	0	0	0
15:23:48	162,329	2373,074	18,706	20,166	11,189	9	7,752	21,3	962,75	22,909	2016,081	0	205,089	205,089	99,73	0	0	0	0	0	0	0
15:23:48	160,351	2374,678	18,706	20,068	11,198	9,017	7,776	21,3	962,75	22,909	2016,44	0	205,089	205,089	99,73	0	0	0	0	0	0	0
15:23:48	192,846	2376,606	18,804	20,019	11,203	9,037	7,801	21,3	962,75	22,909	2016,8	0	205,089	205,089	99,73	0	0	0	0	0	0	0
15:23:48	145,141	2378,057	18,804	20,068	11,211	9,052	7,826	21,3	962,75	22,909	2017,161	0	205,089	205,089	99,73	0	0	0	0	0	0	0
15:23:48	178,857	2379,846	18,901	20,068	11,216	9,07	7,85	21,3	962,75	22,909	2017,524	0	205,089	205,089	99,73	0	0	0	0	0	0	0
15:23:48	250,415	2382,35	18,999	20,166	11,225	9,096	7,874	21,3	962,75	22,909	2017,889	0	205,089	205,089	99,73	0	0	0	0	0	0	0
15:23:48	75,463	2383,105	18,901	20,019	11,235	9,104	7,899	21,3	962,75	22,909	2018,254	0	205,089	205,089	99,73	0	0	0	0	0	0	0
15:23:48	140,917	2384,514	18,901	20,166	11,243	9,118	7,922	21,3	962,75	22,909	2018,62	0	205,089	205,089	99,73	0	0	0	0	0	0	0
15:23:48	190,82	2386,422	18,999	20,019	11,248	9,138	7,946	21,3	962,75	22,909	2018,988	0	205,089	205,089	99,73	0	0	0	0	0	0	0
15:23:48	256,323	2388,985	19,194	20,263	11,252	9,164	7,97	21,3	962,75	22,909	2019,358	0	205,089	205,089	99,73	0	0	0	0	0	0	0
15:23:48	202,075	2391,006	19,389	20,41	11,253	9,185	7,994	21,3	962,75	22,909	2019,73	0	205,089	205,089	99,73	0	0	0	0	0	0	0
15:23:48	348,95	2394,496	19,682	20,605	11,257	9,221	8,018	21,3	962,75	22,909	2020,104	0	205,089	205,089	99,73	0	0	0	0	0	0	0
15:23:48	37,744	2394,873	19,634	20,41	11,261	9,225	8,042	21,3	962,75	22,909	2020,479	0	205,089	205,089	99,73	0	0	0	0	0	0	0
15:23:48	97,46	2395,848	19,634	20,263	11,267	9,235	8,065	21,3	962,75	22,909	2020,855	0	205,089	205,089	99,73	0	0	0	0	0	0	0
15:23:48	59,277	2396,441	19,536	20,263	11,276	9,241	8,088	21,3	962,75	22,909	2021,23	0	205,089	205,089	99,73	0	0	0	0	0	0	0
15:23:48	164,575	2398,086	19,536	20,459	11,285	9,258	8,111	21,3	962,75	22,909	2021,607	0	205,089	205,089	99,73	0	0	0	0	0	0	0
15:23:48	98,706	2399,073	19,536	20,361	11,29	9,268	8,134	21,3	962,75	22,909	2021,985	0	205,089	205,089	99,73	0	0	0	0	0	0	0
15:23:48	132,104	2400,394	19,536	20,215	11,298	9,282	8,156	21,3	962,75	22,909	2022,363	0	205,089	205,089	99,73	0	0	0	0	0	0	0
15:23:48	81,274	2401,207	19,536	20,215	11,302	9,29	8,179	21,3	962,75	22,909	2022,742	0	205,089	205,089	99,73	0	0	0	0	0	0	0
15:23:48	222,875	2403,436	19,682	20,215	11,307	9,313	8,201	21,3	962,75	22,909	2023,123	0	205,089	205,089	99,73	0	0	0	0	0	0	0
15:23:48	93,652	2404,372	19,78	20,215	11,307	9,323	8,223	21,3	962,75	22,909	2023,504	0	205,089	205,089	99,73	0	0	0	0	0	0	0
15:23:48	145,556	2405,828	19,829	20,263	11,313	9,338	8,245	21,3	962,75	22,909	2023,886	0	205,089	205,089	99,73	0	0	0	0	0	0	0
15:23:48	51,733	2406,345	19,78	20,361	11,318	9,343	8,266	21,3	962,75	22,909	2024,269	0	205,089	205,089	99,73	0	0	0	0	0	0	0
15:23:48	176,806	2408,113	19,829	20,41	11,325	9,361	8,288	21,3	962,75	22,909	2024,653	0	205,089	205,089	99,73	0	0	0	0	0	0	0
15:23:48	97,656	2409,09	19,829	20,361	11,331	9,372	8,309	21,3	962,75	22,909	2025,037	0	205,089	205,089	99,73	0	0	0	0	0	0	0
15:23:48	35,595	2409,446	19,78	20,361	11,336	9,375	8,33	21,3	962,75	22,909	2025,421	0	205,089	205,089	99,73	0	0	0	0	0	0	0
15:23:48	125,708	2410,703	19,78	20,41	11,343	9,388	8,351	21,3	962,75	22,909	2025,807	0	205,089	205,089	99,73	0	0	0	0	0	0	0
15:23:48	128,002	2411,983	19,829	20,263	11,347	9,401	8,371	21,3	962,75	22,909	2026,193	0	205,089	205,089	99,73	0	0	0	0	0	0	0
15:23:48	36,914	2412,352	19,829	20,263	11,349	9,405	8,391	21,3	962,75	22,909	2026,579	0	205,089	205,089	99,73	0	0	0	0	0	0	0
15:23:48	62,89	2412,981	19,829	20,41	11,353	9,412	8,411	21,3	962,75	22,909	2026,966	0	205,089	205,089	99,73	0	0	0	0	0	0	0
15:23:48	203,491	2415,016	19,975	20,41	11,356	9,433	8,432	21,3	962,75	22,909	2027,354	0	205,089	205,089	99,73	0	0	0	0	0	0	0
15:23:48	18,505	2415,201	19,975	20,263	11,357	9,435	8,451	21,3	962,75	22,909	2027,741	0	205,089	205,089	99,73	0	0	0	0	0	0	0
15:23:48	126,977	2416,471	20,024	20,41	11,362	9,448	8,471	21,3	962,75	22,909	2028,13	0	205,089	205,089	99,73	0	0	0	0	0	0	0
15:23:48	61,816	2417,089	20,024	20,166	11,365	9,454	8,49	21,3	962,75	22,909	2028,519	0	205,089	205,089	99,73	0	0	0	0	0	0	0
15:23:48	174,096	2418,83	20,122	20,459	11,37	9,472	8,509	21,3	962,75	22,909	2028,91	0	205,089	205,089	99,73	0	0	0	0	0	0	0
15:23:48	99,633	2419,826	20,122	20,556	11,376	9,482	8,528	21,3	962,75	22,909	2029,301	0	205,089	205,089	99,73	0	0	0	0	0	0	0
15:23:48	-60,424	2419,222	19,975	20,263	11,38	9,476	8,547	21,3	962,75	22,909	2029,691	0	205,089	205,089	99,73	0	0	0	0	0	0	0
15:23:48	81,347	2420,036	19,975	20,459	11,385	9,484	8,565	21,3	962,75	22,909	2030,081	0	205,089	205,089	99,73	0	0	0	0	0	0	0
15:23:48	61,816	2420,654	19,975	20,41	11,388	9,491	8,583	21,3	962,75	22,909	2030,472	0	205,089	205,089	99,73	0	0	0	0	0	0	0
15:23:48	79,028	2421,444	19,975	20,215	11,393	9,499	8,601	21,3	962,75	22,909	2030,863	0	205,089	205,089	99,73	0	0	0	0	0	0	0
15:23:48	128,271	2422,727	20,024	20,263	11,397	9,512	8,619	21,3	962,75	22,909	2031,255	0	205,089	205,089	99,73	0	0	0	0	0	0	0
15:23:49	200,488	2424,732	20,171	20,556	11,401	9,533	8,637	21,3	962,75	22,909	2031,648	0	205,089	205,089	99,73	0	0	0	0	0	0	0
15:23:49	19,506	2424,927	20,171	20,459	11,402	9,535	8,655	21,3	962,75	22,909	2032,041	0	205,089	205,089	99,73	0	0	0	0	0	0	0
15:23:49	93,92	2425,866	20,268	20,459	11,402	9,545	8,672	21,3	962,75	22,909	2032,435	0	205,089	205,089	99,73	0	0	0	0	0	0	0
15:23:49	88,183	2426,748	20,317	20,459	11,404	9,554	8,689	21,3	962,75	22,909	2032,83	0	205,089	205,089	99,73	0	0	0	0	0	0	0
15:23:49	180,859	2428,556	20,464	20,605	11,406	9,572	8,707	21,3	962,75	22,909	2033,225	0	205,089	205,089	99,73	0	0	0	0	0	0	0
15:23:49	19,555	2428,752	20,464	20,801	11,407	9,574	8,724	21,3	962,75	22,909	2033,621	0	205,089	205,089	99,73	0	0	0	0	0	0	0
15:23:49	-19,384	2428,558	20,317	20,41	11,414	9,572	8,74	21,3	962,75	22,909	2034,016	0	205,089	205,089	99,73	0	0	0	0	0	0	0
15:23:49	32,104	2428,879	20,268	20,459	11,419	9,576	8,757	21,3	962,75	22,909	2034,41	0	205,089	205,089	99,73	0	0	0	0	0	0	0
15:23:49	6,982	2428,949	20,171	20,41	11,424	9,576	8,773	21,3	962,75	22,909	2034,805	0	205,089	205,089	99,73	0	0	0	0	0	0	0
15:23:49	-41,235	2428,536	20,024	20,215	11,43	9,572	8,789	21,3	962,75	22,909	2035,199	0	205,089	205,089	99,73	0	0	0	0	0	0	0
15:23:49	60,742	2429,144	20,024	20,215	11,433	9,578	8,804	21,3	962,75	22,909	2035,593	0	205,089	205,089	99,73	0	0	0	0	0	0	0
15:23:49	234,863	2431,493	20,268	20,459	11,433	9,603	8,82	21,3	962,75	22,909	2035,989	0	205,089	205,089	99,73	0	0	0	0	0	0	0
15:23:49	46,972	2431,962	20,317	20,605	11,433	9,607	8,835	21,3	962,75	22,909	2036,385	0	205,089	205,089	99,73	0	0	0	0	0	0	0
15:23:49	0	2431,962	20,317	20,41	11,433	9,607	8,85	21,3	962,75	22,909	2036,78	0	205,089	205,089	99,73	0	0	0	0	0	0	0
15:23:49	160,498	2433,567	20,464	20,459	11,434	9,624	8,865	21,3	962,75	22,909	2037,177	0	205,089	205,089	99,73	0	0	0	0	0	0	0
15:23:49	89,282	2434,46	20,513	20,605	11,437	9,633	8,881	21,3	962,75	22,909	2037,574	0	205,089	205,089	99,73	0	0	0	0	0	0	0
15:23:49	-121,435	2433,246	20,366	20,263	11,438	9,621	8,895	21,3	962,75	22,909	2037,97	0	205,089	205,089	99,73	0	0	0	0	0	0	0
15:23:49	33,349	2433,579	20,317	20,263	11,442	9,624	8,909	21,3	962,75	22,909	2038,366	0	205,089	205,089	99,73	0	0	0	0	0	0	0
15:23:49	80,126	2434,38	20,317	20,361	11,447	9,632	8,923	21,3	962,75	22,909	2038,762	0	205,089	205,089	99,73	0	0	0	0	0	0	0
15:23:49	98,754	2435,368	20,317	20,459	11,452	9,642	8,938	21,3	962,75	22,909	2039,158	0	205,089	205,089	99,73	0	0	0	0	0	0	0
15:23:49	15,917	2435,527	20,268	20,459	11,456	9,644	8,951	21,3	962,75	22,909	2039,555	0	205,089	205,089	99,73	0	0	0	0	0	0	0
15:23:49	18,457	2435,712	20,268	20,41	11,457	9,646	8,965	21,3	962,75	22,909	2039,951	0	205,089	205,089	99,73	0	0	0	0	0	0	0
15:23:49	-93,994	2434,772	20,171	20,215	11,457	9,636	8,978	21,3	962,75	22,909	2040,346	0	205,089	205,089	99,73	0	0	0	0	0	0	0
15:23:49	188,012	2436,652	20,366	20,41	11,457	9,656	8,992	21,3	962,75	22,909	2040,742	0	205,089	205,089	99,73	0	0	0	0	0	0	0
15:23:49	94,018	2437,592	20,464	20,41	11,457	9,665	9,005	21,3	962,75	22,909	2041,139	0	205,089	205,089	99,73	0	0	0	0	0	0	0
15:23:49	141,04	2439,003	20,61	20,605	11,457	9,68	9,018	21,3	962,75	22,909	2041,537	0	205,089	205,089	99,73	0	0	0	0	0	0	0
15:23:49	-76,782	2438,235	20,513	20,605	11,458	9,672	9,031	21,3	962,75	22,909	2041,934	0	205,089	205,089	99,73	0	0	0	0	0	0	0
15:23:49	45,654	2438,691	20,513	20,605	11,461	9,677	9,043	21,3	962,75	22,909	2042,33	0	205,089	205,089	99,73	0	0	0	0	0	0	0
15:23:49	112,353	2439,815	20,61	20,801	11,462	9,688	9,056	21,3	962,75	22,909	2042,728	0	205,089	205,089	99,73	0	0	0	0	0	0	0
15:23:49	-172,216	2438,093	20,366	20,459	11,465	9,671	9,068	21,3	962,75	22,909	2043,123	0	205,089	205,089	99,73	0	0	0	0	0	0	0
15:23:49	-29,541	2437,797	20,317	20,41	11,466	9,668	9,08	21,3	962,75	22,909	2043,518	0	205,089	205,089	99,73	0	0	0	0	0	0	0
15:23:49	0	2437,797	20,317	20,263	11,466	9,668	9,091	21,3	962,75	22,909	2043,912	0	205,089	205,089	99,73	0	0	0	0	0	0	0
15:23:49	250,927	2440,307	20,513	20,703	11,47	9,693	9,103	21,3	962,75	22,909	2044,308	0	205,089	205,089	99,73	0	0	0	0	0	0	0
15:23:49	-188,061	2438,426	20,317	20,41	11,47	9,674	9,114	21,3	962,75	22,909	2044,702	0	205,089	205,089	99,73	0	0	0	0	0	0	0
15:23:49	64,428	2439,07	20,366	20,41	11,471	9,681	9,126	21,3	962,75	22,909	2045,097	0	205,089	205,089	99,73	0	0	0	0	0	0	0
15:23:49	62,915	2439,699	20,366	20,605	11,474	9,687	9,137	21,3	962,75	22,909	2045,492	0	205,089	205,089	99,73	0	0	0	0	0	0	0
15:23:49	-106,909	2438,63	20,171	20,068	11,479	9,676	9,147	21,3	962,75	22,909	2045,885	0	205,089	205,089	99,73	0	0	0	0	0	0	0
15:23:49	-187,988	2436,75	19,975	18,603	11,479	9,657	9,157	21,3	962,75	22,909	2046,276	0	205,089	205,089	99,73	0	0	0	0	0	0	0
15:23:49	-345,849	2433,292	19,682	16,211	11,475	9,621	9,166	21,3	962,75	22,909	2046,663	0	205,089	205,089	99,73	0	0	0	0	0	0	0
15:23:49	-175,488	2431,537	19,536	14,306	11,473	9,603	9,175	21,3	962,75	22,909	2047,047	0	205,089	205,089	99,73	0	0	0	0	0	0	0
15:23:49	-412,011	2427,417	19,341	13,086	11,461	9,561	9,182	21,3	962,75	22,909	2047,428	0	205,089	205,089	99,73	0	0	0	0	0	0	0
15:23:49	-257,641	2424,84	19,389	12,549	11,443	9,534	9,189	21,3	962,75	22,909	2047,805	0	205,089	205,089	99,73	0	0	0	0	0	0	0
15:23:49	-179,858	2423,042	19,536	12,646	11,425	9,515	9,196	21,3	962,75	22,909	2048,18	0	205,089	205,089	99,73	0	0	0	0	0	0	0
15:23:49	-320,776	2419,834	19,536	12,549	11,407	9,482	9,201	21,3	962,75	22,909	2048,552	0	205,702	205,702	99,732	0	0	0	0	0	0	0
15:23:49	-246,386	2417,37	19,634	12,695	11,388	9,457	9,206	21,3	962,75	22,909	2048,921	0	205,702	205,702	99,732	0	0	0	0	0	0	0
15:23:49	-335,4	2414,016	19,536	12,353	11,375	9,422	9,21	21,3	962,75	22,909	2049,286	0	205,702	205,702	99,732	0	0	0	0	0	0	0
15:23:49	-410,766	2409,909	19,341	12,451	11,362	9,38	9,214	21,3	962,75	22,909	2049,647	0	205,702	205,702	99,732	0	0	0	0	0	0	0
15:23:49	-442,285	2405,486	19,048	13,037	11,353	9,334	9,216	21,3	962,75	22,909	2050,003	0	205,702	205,702	99,732	0	0	0	0	0	0	0
15:23:49	-397,656	2401,509	18,804	13,33	11,344	9,293	9,218	21,3	962,75	22,909	2050,354	0	205,702	205,702	99,732	0	0	0	0	0	0	0
15:23:49	-253,735	2398,972	18,706	13,867	11,335	9,267	9,219	21,3	962,75	22,909	2050,703	0	205,702	205,702	99,732	0	0	0	0	0	0	0
15:23:49	-227,417	2396,698	18,706	14,209	11,322	9,244	9,219	21,3	962,75	22,909	2051,049	0	205,702	205,702	99,732	0	0	0	0	0	0	0
15:23:49	-226,44	2394,433	18,657	14,062	11,312	9,22	9,219	21,3	962,75	22,909	2051,392	0	205,702	205,702	99,732	0	0	0	0	0	0	0
15:23:49	-448,12	2389,952	18,413	13,72	11,3	9,174	9,218	21,3	962,75	22,909	2051,731	0	205,702	205,702	99,732	0	0	0	0	0	0	0
15:23:49	-246,655	2387,485	18,413	13,427	11,286	9,149	9,217	21,3	962,75	22,909	2052,066	0	205,702	205,702	99,732	0	0	0	0	0	0	0
15:23:49	-154,516	2385,94	18,511	13,086	11,272	9,133	9,215	21,3	962,75	22,909	2052,4	0	205,702	205,702	99,732	0	0	0	0	0	0	0
15:23:49	-344,506	2382,495	18,413	12,89	11,257	9,097	9,213	21,3	962,75	22,909	2052,731	0	205,702	205,702	99,732	0	0	0	0	0	0	0
15:23:49	-283,764	2379,658	18,364	12,549	11,244	9,068	9,21	21,3	962,75	22,909	2053,057	0	205,702	205,702	99,732	0	0	0	0	0	0	0
15:23:49	-355,468	2376,103	18,169	12,353	11,235	9,031	9,207	21,3	962,75	22,909	2053,38	0	205,702	205,702	99,732	0	0	0	0	0	0	0
15:23:49	-401,904	2372,084	17,925	12,06	11,225	8,99	9,202	21,3	962,75	22,909	2053,699	0	205,702	205,702	99,732	0	0	0	0	0	0	0
15:23:49	-216,43	2369,92	17,876	12,158	11,216	8,968	9,198	21,3	962,75	22,909	2054,015	0	205,702	205,702	99,732	0	0	0	0	0	0	0
15:23:49	-484,082	2365,079	17,534	11,816	11,207	8,918	9,192	21,3	962,75	22,909	2054,326	0	205,702	205,702	99,732	0	0	0	0	0	0	0
15:23:49	-325,585	2361,823	17,436	11,816	11,193	8,884	9,186	21,3	962,75	22,909	2054,634	0	205,702	205,702	99,732	0	0	0	0	0	0	0
15:23:49	-220,678	2359,616	17,387	11,914	11,184	8,862	9,18	21,3	962,75	22,909	2054,939	0	205,702	205,702	99,732	0	0	0	0	0	0	0
15:23:49	-247,656	2357,14	17,387	11,963	11,17	8,836	9,173	21,3	962,75	22,909	2055,241	0	205,702	205,702	99,732	0	0	0	0	0	0	0
15:23:49	-241,088	2354,729	17,387	12,109	11,156	8,811	9,166	21,3	962,75	22,909	2055,541	0	205,702	205,702	99,732	0	0	0	0	0	0	0
15:23:49	-252,978	2352,199	17,387	12,06	11,142	8,785	9,159	21,3	962,75	22,909	2055,837	0	205,702	205,702	99,732	0	0	0	0	0	0	0
15:23:49	-293,066	2349,268	17,339	12,06	11,128	8,755	9,151	21,3	962,75	22,909	2056,131	0	205,702	205,702	99,732	0	0	0	0	0	0	0
15:23:49	-247,46	2346,794	17,339	12,109	11,114	8,729	9,142	21,3	962,75	22,909	2056,422	0	205,702	205,702	99,732	0	0	0	0	0	0	0
15:23:49	-262,817	2344,165	17,241	11,963	11,104	8,702	9,134	21,3	962,75	22,909	2056,71	0	205,702	205,702	99,732	0	0	0	0	0	0	0
15:23:49	-448,413	2339,681	16,948	11,914	11,095	8,656	9,124	21,3	962,75	22,909	2056,992	0	205,702	205,702	99,732	0	0	0	0	0	0	0
15:23:49	-348,925	2336,192	16,753	12,06	11,085	8,62	9,115	21,3	962,75	22,909	2057,272	0	205,702	205,702	99,732	0	0	0	0	0	0	0
15:23:49	-236,474	2333,827	16,606	11,914	11,08	8,596	9,104	21,3	962,75	22,909	2057,548	0	205,702	205,702	99,732	0	0	0	0	0	0	0
15:23:49	-211,694	2331,71	16,557	11,816	11,071	8,574	9,094	21,3	962,75	22,909	2057,823	0	205,702	205,702	99,732	0	0	0	0	0	0	0
15:23:49	-385,327	2327,857	16,411	11,572	11,057	8,534	9,083	21,3	962,75	22,909	2058,093	0	205,702	205,702	99,732	0	0	0	0	0	0	0
15:23:49	-196,777	2325,889	16,46	11,572	11,043	8,514	9,072	21,3	962,75	22,909	2058,36	0	205,702	205,702	99,732	0	0	0	0	0	0	0
15:23:49	-160,009	2324,289	16,557	11,621	11,029	8,497	9,061	21,3	962,75	22,909	2058,626	0	205,702	205,702	99,732	0	0	0	0	0	0	0
15:23:49	-206,42	2322,225	16,606	11,718	11,014	8,476	9,049	21,3	962,75	22,909	2058,89	0	205,702	205,702	99,732	0	0	0	0	0	0	0
15:23:49	-214,819	2320,077	16,557	11,621	11,005	8,454	9,037	21,3	962,75	22,909	2059,151	0	205,702	205,702	99,732	0	0	0	0	0	0	0
15:23:49	-245,312	2317,624	16,557	11,621	10,991	8,429	9,025	21,3	962,75	22,909	2059,41	0	205,702	205,702	99,732	0	0	0	0	0	0	0
15:23:49	-352,661	2314,097	16,362	11,621	10,982	8,392	9,013	21,3	962,75	22,909	2059,664	0	205,702	205,702	99,732	0	0	0	0	0	0	0
15:23:49	-308,398	2311,013	16,216	11,621	10,972	8,36	9	21,3	962,75	22,909	2059,916	0	205,702	205,702	99,732	0	0	0	0	0	0	0
15:23:49	-220,898	2308,804	16,069	11,621	10,967	8,338	8,987	21,3	962,75	22,909	2060,164	0	205,702	205,702	99,732	0	0	0	0	0	0	0
15:23:49	-305,078	2305,753	15,923	11,621	10,958	8,306	8,974	21,3	962,75	22,909	2060,41	0	205,702	205,702	99,732	0	0	0	0	0	0	0
15:23:49	-295,629	2302,797	15,874	11,572	10,944	8,276	8,96	21,3	962,75	22,909	2060,652	0	205,702	205,702	99,732	0	0	0	0	0	0	0
15:23:49	-121,093	2301,586	15,923	11,718	10,934	8,263	8,947	21,3	962,75	22,909	2060,893	0	205,702	205,702	99,732	0	0	0	0	0	0	0
15:23:49	-249,389	2299,092	15,923	11,767	10,92	8,238	8,933	21,3	962,75	22,909	2061,132	0	205,702	205,702	99,732	0	0	0	0	0	0	0
15:23:49	-167,333	2297,419	15,923	11,718	10,911	8,22	8,919	21,3	962,75	22,909	2061,368	0	205,702	205,702	99,732	0	0	0	0	0	0	0
15:23:49	-250,439	2294,914	15,923	11,767	10,897	8,194	8,904	21,3	962,75	22,909	2061,601	0	205,702	205,702	99,732	0	0	0	0	0	0	0
15:23:49	-213,549	2292,779	15,874	11,572	10,887	8,172	8,89	21,3	962,75	22,909	2061,833	0	205,702	205,702	99,732	0	0	0	0	0	0	0
15:23:49	-313,989	2289,639	15,63	11,377	10,883	8,14	8,875	21,3	962,75	22,909	2062,06	0	205,702	205,702	99,732	0	0	0	0	0	0	0
15:23:49	-349,755	2286,141	15,434	11,279	10,873	8,104	8,86	21,3	962,75	22,909	2062,284	0	205,702	205,702	99,732	0	0	0	0	0	0	0
15:23:49	-163,867	2284,503	15,434	11,377	10,864	8,087	8,845	21,3	962,75	22,909	2062,507	0	205,702	205,702	99,732	0	0	0	0	0	0	0
15:23:49	-213,354	2282,369	15,385	11,279	10,854	8,065	8,83	21,3	962,75	22,909	2062,727	0	205,702	205,702	99,732	0	0	0	0	0	0	0
15:23:49	-248,168	2279,888	15,385	11,377	10,84	8,04	8,814	21,3	962,75	22,909	2062,944	0	205,702	205,702	99,732	0	0	0	0	0	0	0
15:23:49	-167,26	2278,215	15,385	11,523	10,831	8,022	8,799	21,3	962,75	22,909	2063,159	0	205,702	205,702	99,732	0	0	0	0	0	0	0
15:23:49	-200	2276,215	15,434	11,523	10,817	8,002	8,783	21,3	962,75	22,909	2063,372	0	205,702	205,702	99,732	0	0	0	0	0	0	0
15:23:49	-214,379	2274,071	15,385	11,425	10,808	7,98	8,767	21,3	962,75	22,909	2063,583	0	205,702	205,702	99,732	0	0	0	0	0	0	0
15:23:49	-117,968	2272,891	15,434	11,572	10,798	7,967	8,752	21,3	962,75	22,909	2063,792	0	205,702	205,702	99,732	0	0	0	0	0	0	0
15:23:49	-209,96	2270,792	15,385	11,718	10,789	7,946	8,736	21,3	962,75	22,909	2063,999	0	205,702	205,702	99,732	0	0	0	0	0	0	0
15:23:49	-306,64	2267,725	15,239	11,572	10,779	7,914	8,72	21,3	962,75	22,909	2064,203	0	205,702	205,702	99,732	0	0	0	0	0	0	0
15:23:50	-390,771	2263,818	14,995	11,523	10,77	7,874	8,703	21,3	962,75	22,909	2064,403	0	205,702	205,702	99,732	0	0	0	0	0	0	0
15:23:50	-74,096	2263,077	15,093	11,377	10,761	7,866	8,687	21,3	962,75	22,909	2064,601	0	205,702	205,702	99,732	0	0	0	0	0	0	0
15:23:50	-248,12	2260,596	15,093	11,425	10,747	7,841	8,67	21,3	962,75	22,909	2064,797	0	205,702	205,702	99,732	0	0	0	0	0	0	0
15:23:50	-303,027	2257,565	14,946	11,181	10,738	7,809	8,653	21,3	962,75	22,909	2064,99	0	205,702	205,702	99,732	0	0	0	0	0	0	0
15:23:50	-162,719	2255,938	14,946	11,23	10,728	7,793	8,636	21,3	962,75	22,909	2065,181	0	205,702	205,702	99,732	0	0	0	0	0	0	0
15:23:50	-170,556	2254,233	14,946	11,377	10,719	7,775	8,62	21,3	962,75	22,909	2065,37	0	205,702	205,702	99,732	0	0	0	0	0	0	0
15:23:50	-297,192	2251,261	14,897	11,377	10,705	7,744	8,602	21,3	962,75	22,909	2065,556	0	205,702	205,702	99,732	0	0	0	0	0	0	0
15:23:50	-297,363	2248,287	14,751	11,377	10,695	7,714	8,585	21,3	962,75	22,909	2065,739	0	205,702	205,702	99,732	0	0	0	0	0	0	0
15:23:50	-167,138	2246,616	14,751	11,425	10,686	7,697	8,568	21,3	962,75	22,909	2065,92	0	205,702	205,702	99,732	0	0	0	0	0	0	0
15:23:50	-257,885	2244,037	14,653	11,425	10,677	7,67	8,55	21,3	962,75	22,909	2066,098	0	205,702	205,702	99,732	0	0	0	0	0	0	0
15:23:50	-62,426	2243,412	14,751	11,279	10,668	7,664	8,533	21,3	962,75	22,909	2066,275	0	205,702	205,702	99,732	0	0	0	0	0	0	0
15:23:50	-258,911	2240,823	14,653	11,279	10,658	7,637	8,515	21,3	962,75	22,909	2066,45	0	205,702	205,702	99,732	0	0	0	0	0	0	0
15:23:50	-162,695	2239,196	14,653	11,377	10,649	7,62	8,498	21,3	962,75	22,909	2066,622	0	205,702	205,702	99,732	0	0	0	0	0	0	0
15:23:50	-300,488	2236,192	14,507	11,279	10,64	7,589	8,48	21,3	962,75	22,909	2066,792	0	205,702	205,702	99,732	0	0	0	0	0	0	0
15:23:50	-160,717	2234,584	14,507	11,279	10,631	7,573	8,462	21,3	962,75	22,909	2066,96	0	205,702	205,702	99,732	0	0	0	0	0	0	0
15:23:50	-206,42	2232,52	14,458	11,279	10,622	7,551	8,444	21,3	962,75	22,909	2067,126	0	205,702	205,702	99,732	0	0	0	0	0	0	0
15:23:50	-170,239	2230,818	14,458	11,279	10,612	7,534	8,426	21,3	962,75	22,909	2067,289	0	205,702	205,702	99,732	0	0	0	0	0	0	0
15:23:50	-157,373	2229,244	14,458	11,23	10,603	7,517	8,408	21,3	962,75	22,909	2067,451	0	205,702	205,702	99,732	0	0	0	0	0	0	0
15:23:50	-216,259	2227,081	14,409	11,23	10,594	7,495	8,39	21,3	962,75	22,909	2067,611	0	205,702	205,702	99,732	0	0	0	0	0	0	0
15:23:50	-156,25	2225,519	14,409	11,377	10,585	7,479	8,373	21,3	962,75	22,909	2067,769	0	205,702	205,702	99,732	0	0	0	0	0	0	0
15:23:50	-258,691	2222,932	14,311	11,279	10,575	7,452	8,355	21,3	962,75	22,909	2067,924	0	205,702	205,702	99,732	0	0	0	0	0	0	0
15:23:50	-213,916	2220,793	14,262	11,279	10,566	7,43	8,336	21,3	962,75	22,909	2068,077	0	205,702	205,702	99,732	0	0	0	0	0	0	0
15:23:50	-150,781	2219,285	14,262	11,279	10,557	7,415	8,318	21,3	962,75	22,909	2068,228	0	205,702	205,702	99,732	0	0	0	0	0	0	0
15:23:50	-235,473	2216,93	14,116	11,279	10,552	7,391	8,3	21,3	962,75	22,909	2068,377	0	205,702	205,702	99,732	0	0	0	0	0	0	0
15:23:50	-179,907	2215,131	14,116	11,23	10,541	7,372	8,282	21,3	962,75	22,909	2068,523	0	205,702	205,702	99,732	0	0	0	0	0	0	0
15:23:50	-217,675	2212,954	14,116	11,279	10,529	7,35	8,264	21,3	962,75	22,909	2068,668	0	205,702	205,702	99,732	0	0	0	0	0	0	0
15:23:50	-178,857	2211,166	14,116	11,23	10,519	7,331	8,245	21,3	962,75	22,909	2068,81	0	205,702	205,702	99,732	0	0	0	0	0	0	0
15:23:50	-41,65	2210,749	14,262	11,23	10,509	7,327	8,227	21,3	962,75	22,909	2068,952	0	205,702	205,702	99,732	0	0	0	0	0	0	0
15:23:50	-212,426	2208,625	14,262	11,279	10,497	7,305	8,209	21,3	962,75	22,909	2069,092	0	205,702	205,702	99,732	0	0	0	0	0	0	0
15:23:50	-298,706	2205,638	14,116	11,279	10,488	7,274	8,191	21,3	962,75	22,909	2069,228	0	205,702	205,702	99,732	0	0	0	0	0	0	0
15:23:50	-280,468	2202,833	13,969	11,377	10,48	7,245	8,172	21,3	962,75	22,909	2069,362	0	205,702	205,702	99,732	0	0	0	0	0	0	0
15:23:50	-143,823	2201,395	13,921	11,279	10,474	7,23	8,154	21,3	962,75	22,909	2069,494	0	205,702	205,702	99,732	0	0	0	0	0	0	0
15:23:50	-234,497	2199,05	13,823	11,279	10,466	7,206	8,135	21,3	962,75	22,909	2069,623	0	205,702	205,702	99,732	0	0	0	0	0	0	0
15:23:50	-235,083	2196,699	13,676	11,23	10,46	7,182	8,117	21,2	963,21	22,909	2069,75	0	205,702	205,702	99,732	0	0	0	0	0	0	0
15:23:50	-143,554	2195,264	13,676	11,23	10,452	7,167	8,098	21,2	963,21	22,909	2069,876	0	205,702	205,702	99,732	0	0	0	0	0	0	0
15:23:50	-128,588	2193,978	13,774	11,23	10,44	7,154	8,08	21,2	963,21	22,909	2070	0	205,702	205,702	99,732	0	0	0	0	0	0	0
15:23:50	-249,56	2191,482	13,676	11,23	10,431	7,128	8,061	21,2	963,21	22,909	2070,122	0	205,702	205,702	99,732	0	0	0	0	0	0	0
15:23:50	-22,509	2191,257	13,823	11,23	10,422	7,126	8,043	21,2	963,21	22,909	2070,243	0	205,702	205,702	99,732	0	0	0	0	0	0	0
15:23:50	-203,906	2189,218	13,774	11,181	10,413	7,105	8,024	21,2	963,21	22,909	2070,362	0	205,702	205,702	99,732	0	0	0	0	0	0	0
15:23:50	-249,536	2186,723	13,676	11,181	10,404	7,079	8,006	21,2	963,21	22,909	2070,478	0	205,702	205,702	99,732	0	0	0	0	0	0	0
15:23:50	-283,642	2183,886	13,481	11,181	10,398	7,05	7,987	21,2	963,21	22,909	2070,591	0	205,702	205,702	99,732	0	0	0	0	0	0	0
15:23:50	-273,388	2181,152	13,188	11,035	10,398	7,022	7,968	21,2	963,21	22,909	2070,702	0	205,702	205,702	99,732	0	0	0	0	0	0	0
15:23:50	-125,244	2179,9	13,139	11,035	10,394	7,009	7,949	21,2	963,21	22,909	2070,811	0	205,702	205,702	99,732	0	0	0	0	0	0	0
15:23:50	-250,366	2177,396	13,042	10,937	10,385	6,983	7,93	21,2	963,21	22,909	2070,918	0	204,267	204,267	99,727	0	0	0	0	0	0	0
15:23:50	-69,409	2176,702	13,139	10,937	10,376	6,976	7,912	21,2	963,21	22,909	2071,023	0	204,267	204,267	99,727	0	0	0	0	0	0	0
15:23:50	-83,032	2175,872	13,286	11,084	10,363	6,967	7,893	21,2	963,21	22,909	2071,128	0	204,267	204,267	99,727	0	0	0	0	0	0	0
15:23:50	-41,04	2175,462	13,432	11,23	10,353	6,963	7,875	21,2	963,21	22,909	2071,232	0	204,267	204,267	99,727	0	0	0	0	0	0	0
15:23:50	-179,418	2173,667	13,481	11,279	10,34	6,945	7,857	21,2	963,21	22,909	2071,335	0	204,267	204,267	99,727	0	0	0	0	0	0	0
15:23:50	-189,843	2171,769	13,432	11,23	10,332	6,925	7,838	21,2	963,21	22,909	2071,435	0	204,267	204,267	99,727	0	0	0	0	0	0	0
15:23:50	-234,619	2169,423	13,286	11,279	10,327	6,901	7,82	21,2	963,21	22,909	2071,533	0	204,267	204,267	99,727	0	0	0	0	0	0	0
15:23:50	-188,867	2167,534	13,188	11,23	10,321	6,881	7,801	21,2	963,21	22,909	2071,629	0	204,267	204,267	99,727	0	0	0	0	0	0	0
15:23:50	-217,236	2165,362	13,042	11,23	10,316	6,859	7,783	21,2	963,21	22,909	2071,723	0	204,267	204,267	99,727	0	0	0	0	0	0	0
15:23:50	-126,245	2164,099	12,993	11,084	10,312	6,846	7,765	21,2	963,21	22,909	2071,815	0	204,267	204,267	99,727	0	0	0	0	0	0	0
15:23:50	-126,049	2162,839	12,944	11,181	10,307	6,833	7,746	21,2	963,21	22,909	2071,906	0	204,267	204,267	99,727	0	0	0	0	0	0	0
15:23:50	-266,625	2160,172	12,798	11,084	10,3	6,805	7,728	21,2	963,21	22,909	2071,994	0	204,267	204,267	99,727	0	0	0	0	0	0	0
15:23:50	-99,096	2159,182	12,798	11,084	10,294	6,795	7,71	21,2	963,21	22,909	2072,081	0	204,267	204,267	99,727	0	0	0	0	0	0	0
15:23:50	-223,095	2156,951	12,7	10,937	10,287	6,772	7,691	21,2	963,21	22,909	2072,166	0	204,267	204,267	99,727	0	0	0	0	0	0	0
15:23:50	-96,948	2155,981	12,7	11,035	10,281	6,762	7,673	21,2	963,21	22,909	2072,25	0	204,267	204,267	99,727	0	0	0	0	0	0	0
15:23:50	-149,536	2154,486	12,7	11,035	10,273	6,747	7,655	21,2	963,21	22,909	2072,333	0	204,267	204,267	99,727	0	0	0	0	0	0	0
15:23:50	-129,296	2153,193	12,651	10,937	10,268	6,733	7,637	21,2	963,21	22,909	2072,413	0	204,267	204,267	99,727	0	0	0	0	0	0	0
15:23:50	-227,392	2150,919	12,553	11,035	10,26	6,71	7,619	21,2	963,21	22,909	2072,492	0	204,267	204,267	99,727	0	0	0	0	0	0	0
15:23:50	-129,296	2149,626	12,505	10,937	10,255	6,697	7,601	21,2	963,21	22,909	2072,569	0	204,267	204,267	99,727	0	0	0	0	0	0	0
15:23:50	-143,383	2148,192	12,456	11,035	10,25	6,682	7,583	21,2	963,21	22,909	2072,645	0	204,267	204,267	99,727	0	0	0	0	0	0	0
15:23:50	-83,886	2147,353	12,456	10,888	10,245	6,673	7,565	21,2	963,21	22,909	2072,719	0	204,267	204,267	99,727	0	0	0	0	0	0	0
15:23:50	-139,77	2145,955	12,456	10,937	10,237	6,659	7,547	21,2	963,21	22,909	2072,793	0	204,267	204,267	99,727	0	0	0	0	0	0	0
15:23:50	-175,659	2144,199	12,358	10,888	10,232	6,641	7,529	21,2	963,21	22,909	2072,864	0	204,267	204,267	99,727	0	0	0	0	0	0	0
15:23:50	-85,107	2143,348	12,358	10,888	10,228	6,632	7,512	21,2	963,21	22,909	2072,934	0	204,267	204,267	99,727	0	0	0	0	0	0	0
15:23:50	-202,368	2141,324	12,309	10,888	10,219	6,611	7,494	21,2	963,21	22,909	2073,003	0	204,267	204,267	99,727	0	0	0	0	0	0	0
15:23:50	-84,936	2140,475	12,309	10,888	10,214	6,602	7,476	21,2	963,21	22,909	2073,07	0	204,267	204,267	99,727	0	0	0	0	0	0	0
15:23:50	-177,709	2138,698	12,212	10,742	10,209	6,584	7,459	21,2	963,21	22,909	2073,136	0	204,267	204,267	99,727	0	0	0	0	0	0	0
15:23:50	4,492	2138,743	12,309	10,888	10,204	6,584	7,442	21,2	963,21	22,909	2073,201	0	204,267	204,267	99,727	0	0	0	0	0	0	0
15:23:50	-282,202	2135,921	12,163	10,84	10,196	6,555	7,424	21,2	963,21	22,909	2073,264	0	204,267	204,267	99,727	0	0	0	0	0	0	0
15:23:50	-176,586	2134,155	12,065	10,84	10,191	6,537	7,407	21,2	963,21	22,909	2073,325	0	204,267	204,267	99,727	0	0	0	0	0	0	0
15:23:50	-87,011	2133,285	12,065	10,888	10,186	6,528	7,39	21,2	963,21	22,909	2073,385	0	204,267	204,267	99,727	0	0	0	0	0	0	0
15:23:50	-87,231	2132,412	12,065	10,888	10,181	6,519	7,373	21,2	963,21	22,909	2073,444	0	204,267	204,267	99,727	0	0	0	0	0	0	0
15:23:50	-120,507	2131,207	12,016	10,888	10,177	6,507	7,356	21,2	963,21	22,909	2073,502	0	204,267	204,267	99,727	0	0	0	0	0	0	0
15:23:50	-301,538	2128,192	11,772	10,742	10,172	6,476	7,338	21,2	963,21	22,909	2073,556	0	204,267	204,267	99,727	0	0	0	0	0	0	0
15:23:50	-76,269	2127,429	11,772	10,84	10,168	6,468	7,321	21,2	963,21	22,909	2073,61	0	204,267	204,267	99,727	0	0	0	0	0	0	0
15:23:50	-89,282	2126,536	11,772	10,84	10,163	6,459	7,304	21,2	963,21	22,909	2073,663	0	204,267	204,267	99,727	0	0	0	0	0	0	0
15:23:50	-63,281	2125,903	11,87	10,742	10,154	6,452	7,288	21,2	963,21	22,909	2073,716	0	204,267	204,267	99,727	0	0	0	0	0	0	0
15:23:50	2,416	2125,928	11,967	10,84	10,149	6,452	7,271	21,2	963,21	22,909	2073,768	0	204,267	204,267	99,727	0	0	0	0	0	0	0
15:23:50	-112,939	2124,798	12,016	10,888	10,14	6,441	7,255	21,2	963,21	22,909	2073,819	0	204,267	204,267	99,727	0	0	0	0	0	0	0
15:23:50	-99,877	2123,799	12,016	10,888	10,135	6,43	7,239	21,2	963,21	22,909	2073,869	0	204,267	204,267	99,727	0	0	0	0	0	0	0
15:23:50	-214,282	2121,657	11,87	10,888	10,13	6,408	7,223	21,2	963,21	22,909	2073,917	0	204,267	204,267	99,727	0	0	0	0	0	0	0
15:23:50	-78,369	2120,873	11,87	10,888	10,126	6,4	7,207	21,2	963,21	22,909	2073,964	0	204,267	204,267	99,727	0	0	0	0	0	0	0
15:23:50	-179,76	2119,075	11,772	10,888	10,121	6,382	7,19	21,2	963,21	22,909	2074,009	0	204,267	204,267	99,727	0	0	0	0	0	0	0
15:23:50	-80,664	2118,269	11,772	10,888	10,116	6,373	7,174	21,2	963,21	22,909	2074,053	0	204,267	204,267	99,727	0	0	0	0	0	0	0
15:23:50	-80,493	2117,464	11,772	10,84	10,112	6,365	7,158	21,2	963,21	22,909	2074,096	0	204,267	204,267	99,727	0	0	0	0	0	0	0
15:23:50	-89,282	2116,571	11,772	10,888	10,106	6,356	7,143	21,2	963,21	22,909	2074,139	0	204,267	204,267	99,727	0	0	0	0	0	0	0
15:23:50	-172,119	2114,85	11,674	10,84	10,102	6,338	7,127	21,2	963,21	22,909	2074,18	0	204,267	204,267	99,727	0	0	0	0	0	0	0
15:23:50	-126,879	2113,581	11,626	10,742	10,097	6,325	7,111	21,2	963,21	22,909	2074,219	0	204,267	204,267	99,727	0	0	0	0	0	0	0
15:23:50	-81,738	2112,764	11,626	10,742	10,093	6,317	7,096	21,2	963,21	22,909	2074,258	0	204,267	204,267	99,727	0	0	0	0	0	0	0
15:23:50	-81,665	2111,947	11,626	10,693	10,088	6,308	7,08	21,2	963,21	22,909	2074,295	0	204,267	204,267	99,727	0	0	0	0	0	0	0
15:23:50	-83,862	2111,108	11,626	10,693	10,083	6,3	7,065	21,2	963,21	22,909	2074,332	0	204,267	204,267	99,727	0	0	0	0	0	0	0
15:23:50	-82,763	2110,281	11,626	10,693	10,078	6,291	7,05	21,2	963,21	22,909	2074,368	0	204,267	204,267	99,727	0	0	0	0	0	0	0
15:23:50	-82,739	2109,453	11,626	10,742	10,074	6,283	7,035	21,2	963,21	22,909	2074,403	0	204,267	204,267	99,727	0	0	0	0	0	0	0
15:23:50	-82,592	2108,627	11,626	10,693	10,069	6,274	7,02	21,2	963,21	22,909	2074,438	0	204,267	204,267	99,727	0	0	0	0	0	0	0
15:23:50	-218,212	2106,445	11,479	10,693	10,064	6,252	7,005	21,2	963,21	22,909	2074,47	0	204,267	204,267	99,727	0	0	0	0	0	0	0
15:23:50	-85,034	2105,595	11,479	10,693	10,059	6,243	6,99	21,2	963,21	22,909	2074,501	0	204,267	204,267	99,727	0	0	0	0	0	0	0
15:23:50	-76,245	2104,832	11,479	10,693	10,055	6,235	6,975	21,2	963,21	22,909	2074,531	0	204,267	204,267	99,727	0	0	0	0	0	0	0
15:23:51	-84,863	2103,984	11,479	10,595	10,05	6,226	6,96	21,2	963,21	22,909	2074,561	0	204,267	204,267	99,727	0	0	0	0	0	0	0
15:23:51	-84,912	2103,135	11,479	10,693	10,046	6,217	6,946	21,2	963,21	22,909	2074,589	0	204,267	204,267	99,727	0	0	0	0	0	0	0
15:23:51	-219,116	2100,943	11,333	10,742	10,041	6,195	6,931	21,2	963,21	22,909	2074,616	0	204,267	204,267	99,727	0	0	0	0	0	0	0
15:23:51	49,243	2101,436	11,479	10,742	10,036	6,2	6,917	21,2	963,21	22,909	2074,643	0	204,267	204,267	99,727	0	0	0	0	0	0	0
15:23:51	-39,746	2101,038	11,528	10,84	10,031	6,196	6,903	21,2	963,21	22,909	2074,669	0	204,267	204,267	99,727	0	0	0	0	0	0	0
15:23:51	-84,887	2100,19	11,528	10,693	10,026	6,187	6,888	21,2	963,21	22,909	2074,695	0	204,267	204,267	99,727	0	0	0	0	0	0	0
15:23:51	-125,756	2098,932	11,479	10,693	10,022	6,174	6,874	21,2	963,21	22,909	2074,719	0	204,267	204,267	99,727	0	0	0	0	0	0	0
15:23:51	-185,668	2097,075	11,284	10,693	10,021	6,155	6,86	21,2	963,21	22,909	2074,741	0	204,267	204,267	99,727	0	0	0	0	0	0	0
15:23:51	-169,702	2095,378	11,186	10,693	10,017	6,137	6,846	21,2	963,21	22,909	2074,762	0	204,267	204,267	99,727	0	0	0	0	0	0	0
15:23:51	-85,913	2094,519	11,186	10,595	10,012	6,129	6,832	21,2	963,21	22,909	2074,782	0	204,267	204,267	99,727	0	0	0	0	0	0	0
15:23:51	9,521	2094,614	11,284	10,693	10,007	6,13	6,818	21,2	963,21	22,909	2074,802	0	204,267	204,267	99,727	0	0	0	0	0	0	0
15:23:51	-41,894	2094,195	11,333	10,693	10,002	6,125	6,805	21,2	963,21	22,909	2074,821	0	204,267	204,267	99,727	0	0	0	0	0	0	0
15:23:51	4,077	2094,236	11,43	10,595	9,998	6,126	6,791	21,2	963,21	22,909	2074,841	0	204,267	204,267	99,727	0	0	0	0	0	0	0
15:23:51	-80,468	2093,431	11,43	10,547	9,993	6,117	6,778	21,2	963,21	22,909	2074,859	0	204,267	204,267	99,727	0	0	0	0	0	0	0
15:23:51	-86,132	2092,57	11,43	10,595	9,988	6,108	6,765	21,2	963,21	22,909	2074,877	0	204,267	204,267	99,727	0	0	0	0	0	0	0
15:23:51	-82,714	2091,743	11,43	10,693	9,983	6,1	6,752	21,2	963,21	22,909	2074,894	0	204,267	204,267	99,727	0	0	0	0	0	0	0
15:23:51	-172,875	2090,014	11,333	10,595	9,979	6,082	6,739	21,2	963,21	22,909	2074,909	0	204,267	204,267	99,727	0	0	0	0	0	0	0
15:23:51	-86,938	2089,145	11,333	10,595	9,974	6,073	6,726	21,2	963,21	22,909	2074,923	0	204,267	204,267	99,727	0	0	0	0	0	0	0
15:23:51	-82,763	2088,317	11,333	10,595	9,969	6,065	6,713	21,2	963,21	22,909	2074,937	0	204,267	204,267	99,727	0	0	0	0	0	0	0
15:23:51	-45,019	2087,867	11,284	10,595	9,969	6,06	6,7	21,2	963,21	22,909	2074,95	0	204,267	204,267	99,727	0	0	0	0	0	0	0
15:23:51	-173,901	2086,128	11,186	10,547	9,964	6,042	6,687	21,2	963,21	22,909	2074,961	0	204,267	204,267	99,727	0	0	0	0	0	0	0
15:23:51	-87,084	2085,257	11,186	10,693	9,959	6,033	6,674	21,2	963,21	22,909	2074,971	0	204,267	204,267	99,727	0	0	0	0	0	0	0
15:23:51	7,47	2085,332	11,284	10,693	9,955	6,034	6,662	21,2	963,21	22,909	2074,982	0	204,267	204,267	99,727	0	0	0	0	0	0	0
15:23:51	-87,133	2084,461	11,284	10,693	9,95	6,025	6,649	21,2	963,21	22,909	2074,991	0	204,267	204,267	99,727	0	0	0	0	0	0	0
15:23:51	-83,789	2083,623	11,284	10,693	9,945	6,016	6,637	21,2	963,21	22,909	2075	0	204,267	204,267	99,727	0	0	0	0	0	0	0
15:23:51	-83,813	2082,784	11,284	10,693	9,94	6,008	6,625	21,2	963,21	22,909	2075,008	0	204,267	204,267	99,727	0	0	0	0	0	0	0
15:23:51	0	2082,784	11,284	10,693	9,94	6,008	6,612	21,2	963,21	22,909	2075,016	0	204,267	204,267	99,727	0	0	0	0	0	0	0
15:23:51	-173,779	2081,047	11,186	10,693	9,935	5,99	6,6	21,2	963,21	22,909	2075,022	0	204,267	204,267	99,727	0	0	0	0	0	0	0
15:23:51	-180,004	2079,247	10,991	10,547	9,935	5,971	6,588	21,2	963,21	22,909	2075,026	0	204,267	204,267	99,727	0	0	0	0	0	0	0
15:23:51	-44,97	2078,797	10,942	10,4	9,935	5,966	6,576	21,2	963,21	22,909	2075,03	0	204,267	204,267	99,727	0	0	0	0	0	0	0
15:23:51	-38,818	2078,409	10,991	10,498	9,931	5,962	6,564	21,2	963,21	22,909	2075,033	0	204,267	204,267	99,727	0	0	0	0	0	0	0
15:23:51	-85,864	2077,55	10,991	10,547	9,926	5,954	6,552	21,2	963,21	22,909	2075,036	0	204,267	204,267	99,727	0	0	0	0	0	0	0
15:23:51	49,951	2078,05	11,137	10,595	9,921	5,959	6,54	21,2	963,21	22,909	2075,039	0	204,267	204,267	99,727	0	0	0	0	0	0	0
15:23:51	-34,692	2077,703	11,284	10,595	9,911	5,955	6,529	21,1	962,75	22,909	2075,041	0	204,267	204,267	99,727	0	0	0	0	0	0	0
15:23:51	-38,745	2077,315	11,333	10,693	9,906	5,951	6,517	21,1	962,75	22,909	2075,044	0	204,267	204,267	99,727	0	0	0	0	0	0	0
15:23:51	-84,838	2076,467	11,333	10,742	9,902	5,942	6,506	21,1	962,75	22,909	2075,045	0	204,267	204,267	99,727	0	0	0	0	0	0	0
15:23:51	-130,029	2075,167	11,284	10,742	9,897	5,929	6,495	21,1	962,75	22,909	2075,045	0	204,267	204,267	99,727	0	0	0	0	0	0	0
15:23:51	-89,941	2074,267	11,186	10,693	9,897	5,92	6,483	21,1	962,75	22,909	2074,267	0	204,267	204,267	99,727	0	0	0	0	0	0	0
15:23:51	-129,833	2072,969	11,137	10,693	9,892	5,906	6,472	21,1	962,75	22,909	2072,969	0	204,267	204,267	99,727	0	0	0	0	0	0	0
15:23:51	-84,838	2072,12	11,137	10,693	9,887	5,898	6,461	21,1	962,75	22,909	2072,12	0	204,267	204,267	99,727	0	0	0	0	0	0	0
15:23:51	0	2072,12	11,137	10,547	9,887	5,898	6,45	21,1	962,75	22,909	2072,12	0	204,267	204,267	99,727	0	0	0	0	0	0	0
15:23:51	-84,838	2071,272	11,137	10,547	9,882	5,889	6,439	21,1	962,75	22,909	2071,272	0	204,267	204,267	99,727	0	0	0	0	0	0	0
15:23:51	-84,838	2070,424	11,137	10,595	9,878	5,88	6,428	21,1	962,75	22,909	2070,424	0	204,267	204,267	99,727	0	0	0	0	0	0	0
15:23:51	-85,888	2069,565	11,137	10,498	9,873	5,871	6,417	21,1	962,75	22,909	2069,565	0	203,71	203,71	99,724	0	0	0	0	0	0	0
15:23:51	-89,892	2068,666	11,04	10,547	9,873	5,862	6,406	21,1	962,75	22,909	2068,666	0	203,71	203,71	99,724	0	0	0	0	0	0	0
15:23:51	-128,881	2067,377	10,991	10,547	9,868	5,849	6,395	21,1	962,75	22,909	2067,377	0	203,71	203,71	99,724	0	0	0	0	0	0	0
15:23:51	0	2067,377	10,991	10,547	9,868	5,849	6,384	21,1	962,75	22,909	2067,377	0	203,71	203,71	99,724	0	0	0	0	0	0	0
15:23:51	-83,789	2066,539	10,991	10,498	9,863	5,84	6,374	21,1	962,75	22,909	2066,539	0	203,71	203,71	99,724	0	0	0	0	0	0	0
15:23:51	-85,888	2065,68	10,991	10,547	9,858	5,831	6,363	21,1	962,75	22,909	2065,68	0	203,71	203,71	99,724	0	0	0	0	0	0	0
15:23:51	-38,842	2065,292	11,04	10,547	9,854	5,827	6,353	21,1	962,75	22,909	2065,292	0	203,71	203,71	99,724	0	0	0	0	0	0	0
15:23:51	-128,686	2064,005	10,991	10,547	9,849	5,814	6,342	21,1	962,75	22,909	2064,005	0	203,71	203,71	99,724	0	0	0	0	0	0	0
15:23:51	0	2064,005	10,991	10,547	9,849	5,814	6,332	21,1	962,75	22,909	2064,005	0	203,71	203,71	99,724	0	0	0	0	0	0	0
15:23:51	-84,814	2063,157	10,991	10,547	9,844	5,805	6,321	21,1	962,75	22,909	2063,157	0	203,71	203,71	99,724	0	0	0	0	0	0	0
15:23:51	-83,764	2062,319	10,991	10,547	9,839	5,797	6,311	21,1	962,75	22,909	2062,319	0	203,71	203,71	99,724	0	0	0	0	0	0	0
15:23:51	44,897	2062,768	11,04	10,595	9,839	5,801	6,301	21,1	962,75	22,909	2062,32	0	203,71	203,71	99,724	0	0	0	0	0	0	0
15:23:51	-86,059	2061,908	11,04	10,595	9,834	5,792	6,291	21,1	962,75	22,909	2061,908	0	203,71	203,71	99,724	0	0	0	0	0	0	0
15:23:51	-75,634	2061,151	11,137	10,595	9,825	5,785	6,281	21,1	962,75	22,909	2061,151	0	203,71	203,71	99,724	0	0	0	0	0	0	0
15:23:51	-86,962	2060,282	11,137	10,693	9,82	5,776	6,271	21,1	962,75	22,909	2060,282	0	203,71	203,71	99,724	0	0	0	0	0	0	0
15:23:51	-171,435	2058,567	11,04	10,595	9,815	5,758	6,261	21,1	962,75	22,909	2058,567	0	203,71	203,71	99,724	0	0	0	0	0	0	0
15:23:51	-4,223	2058,525	11,04	10,595	9,815	5,757	6,251	21,1	962,75	22,909	2058,525	0	203,71	203,71	99,724	0	0	0	0	0	0	0
15:23:51	-44,897	2058,076	10,991	10,547	9,815	5,753	6,242	21,1	962,75	22,909	2058,076	0	203,71	203,71	99,724	0	0	0	0	0	0	0
15:23:51	-126,538	2056,811	10,942	10,547	9,81	5,74	6,232	21,1	962,75	22,909	2056,811	0	203,71	203,71	99,724	0	0	0	0	0	0	0
15:23:51	-85,864	2055,952	10,942	10,547	9,806	5,731	6,222	21,1	962,75	22,909	2055,952	0	203,71	203,71	99,724	0	0	0	0	0	0	0
15:23:51	0	2055,952	10,942	10,498	9,806	5,731	6,212	21,1	962,75	22,909	2055,952	0	203,71	203,71	99,724	0	0	0	0	0	0	0
15:23:51	-86,083	2055,091	10,942	10,547	9,801	5,722	6,203	21,1	962,75	22,909	2055,091	0	203,71	203,71	99,724	0	0	0	0	0	0	0
15:23:51	-89,746	2054,194	10,844	10,547	9,801	5,713	6,193	21,1	962,75	22,909	2054,194	0	203,71	203,71	99,724	0	0	0	0	0	0	0
15:23:51	-125,268	2052,941	10,796	10,498	9,796	5,7	6,183	21,1	962,75	22,909	2052,941	0	203,71	203,71	99,724	0	0	0	0	0	0	0
15:23:51	0	2052,941	10,796	10,498	9,796	5,7	6,174	21,1	962,75	22,909	2052,941	0	203,71	203,71	99,724	0	0	0	0	0	0	0
15:23:51	-40,112	2052,54	10,844	10,547	9,791	5,696	6,165	21,1	962,75	22,909	2052,54	0	203,71	203,71	99,724	0	0	0	0	0	0	0
15:23:51	-85,864	2051,681	10,844	10,498	9,786	5,687	6,155	21,1	962,75	22,909	2051,681	0	203,71	203,71	99,724	0	0	0	0	0	0	0
15:23:51	0	2051,681	10,844	10,498	9,786	5,687	6,146	21,1	962,75	22,909	2051,681	0	203,71	203,71	99,724	0	0	0	0	0	0	0
15:23:51	3,808	2051,719	10,942	10,498	9,781	5,687	6,137	21,1	962,75	22,909	2051,681	0	203,71	203,71	99,724	0	0	0	0	0	0	0
15:23:51	-39,941	2051,32	10,991	10,547	9,777	5,683	6,128	21,1	962,75	22,909	2051,32	0	203,71	203,71	99,724	0	0	0	0	0	0	0
15:23:51	-84,985	2050,47	10,991	10,693	9,772	5,674	6,119	21,1	962,75	22,909	2050,47	0	203,71	203,71	99,724	0	0	0	0	0	0	0
15:23:51	-123,168	2049,238	10,942	10,547	9,767	5,662	6,11	21,1	962,75	22,909	2049,238	0	203,71	203,71	99,724	0	0	0	0	0	0	0
15:23:51	-97,265	2048,266	10,844	10,498	9,767	5,652	6,101	21,1	962,75	22,909	2048,266	0	203,71	203,71	99,724	0	0	0	0	0	0	0
15:23:51	56,225	2048,828	10,991	10,547	9,763	5,658	6,093	21,1	962,75	22,909	2048,266	0	203,71	203,71	99,724	0	0	0	0	0	0	0
15:23:51	-218,286	2046,645	10,844	10,547	9,758	5,635	6,084	21,1	962,75	22,909	2046,645	0	203,71	203,71	99,724	0	0	0	0	0	0	0
15:23:51	83,166	2047,477	10,942	10,498	9,757	5,644	6,075	21,1	962,75	22,909	2046,646	0	203,71	203,71	99,724	0	0	0	0	0	0	0
15:23:51	-211,73	2045,359	10,796	10,4	9,753	5,622	6,066	21,1	962,75	22,909	2045,359	0	203,71	203,71	99,724	0	0	0	0	0	0	0
15:23:51	37,243	2045,732	10,844	10,4	9,753	5,626	6,057	21,1	962,75	22,909	2045,36	0	203,71	203,71	99,724	0	0	0	0	0	0	0
15:23:51	-77,429	2044,958	10,844	10,547	9,748	5,618	6,049	21,1	962,75	22,909	2044,958	0	203,71	203,71	99,724	0	0	0	0	0	0	0
15:23:51	-51,135	2044,446	10,796	10,351	9,748	5,612	6,04	21,1	962,75	22,909	2044,446	0	203,71	203,71	99,724	0	0	0	0	0	0	0
15:23:51	-83,74	2043,609	10,796	10,4	9,743	5,604	6,032	21,1	962,75	22,909	2043,609	0	203,71	203,71	99,724	0	0	0	0	0	0	0
15:23:51	-76,391	2042,845	10,796	10,4	9,739	5,596	6,023	21,1	962,75	22,909	2042,845	0	203,71	203,71	99,724	0	0	0	0	0	0	0
15:23:51	-7,385	2042,771	10,796	10,4	9,738	5,595	6,015	21,1	962,75	22,909	2042,771	0	203,71	203,71	99,724	0	0	0	0	0	0	0
15:23:51	-82,702	2041,944	10,796	10,498	9,734	5,587	6,006	21,1	962,75	22,909	2041,944	0	203,71	203,71	99,724	0	0	0	0	0	0	0
15:23:51	-83,74	2041,107	10,796	10,498	9,729	5,578	5,998	21,1	962,75	22,909	2041,107	0	203,71	203,71	99,724	0	0	0	0	0	0	0
15:23:51	-74,255	2040,364	10,796	10,498	9,725	5,57	5,99	21,1	962,75	22,909	2040,364	0	203,71	203,71	99,724	0	0	0	0	0	0	0
15:23:51	36,352	2040,728	10,844	10,4	9,724	5,574	5,981	21,1	962,75	22,909	2040,364	0	203,71	203,71	99,724	0	0	0	0	0	0	0
15:23:51	-217,089	2038,557	10,698	10,4	9,719	5,552	5,973	21,1	962,75	22,909	2038,557	0	203,71	203,71	99,724	0	0	0	0	0	0	0
15:23:51	89,587	2039,453	10,796	10,498	9,719	5,561	5,965	21,1	962,75	22,909	2038,558	0	203,71	203,71	99,724	0	0	0	0	0	0	0
15:23:51	-82,678	2038,626	10,796	10,498	9,715	5,552	5,957	21,1	962,75	22,909	2038,558	0	203,71	203,71	99,724	0	0	0	0	0	0	0
15:23:51	-171,203	2036,914	10,698	10,498	9,71	5,535	5,949	21,1	962,75	22,909	2036,914	0	203,71	203,71	99,724	0	0	0	0	0	0	0
15:23:51	80,932	2037,723	10,796	10,4	9,71	5,543	5,941	21,1	962,75	22,909	2036,915	0	203,71	203,71	99,724	0	0	0	0	0	0	0
15:23:51	-81,652	2036,907	10,796	10,498	9,705	5,535	5,933	21,1	962,75	22,909	2036,907	0	203,71	203,71	99,724	0	0	0	0	0	0	0
15:23:51	-171,203	2035,195	10,698	10,498	9,7	5,517	5,924	21,1	962,75	22,909	2035,195	0	203,71	203,71	99,724	0	0	0	0	0	0	0
15:23:51	0	2035,195	10,698	10,498	9,7	5,517	5,916	21,1	962,75	22,909	2035,195	0	203,71	203,71	99,724	0	0	0	0	0	0	0
15:23:51	-53,381	2034,661	10,649	10,4	9,7	5,511	5,909	21,1	962,75	22,909	2034,661	0	203,71	203,71	99,724	0	0	0	0	0	0	0
15:23:51	-89,514	2033,766	10,551	10,351	9,7	5,502	5,901	21,1	962,75	22,909	2033,766	0	203,71	203,71	99,724	0	0	0	0	0	0	0
15:23:52	-71,936	2033,046	10,551	10,351	9,696	5,495	5,893	21,1	962,75	22,909	2033,046	0	203,71	203,71	99,724	0	0	0	0	0	0	0
15:23:52	-54,431	2032,502	10,503	10,302	9,695	5,489	5,885	21,1	962,75	22,909	2032,502	0	203,71	203,71	99,724	0	0	0	0	0	0	0
15:23:52	-69,653	2031,805	10,503	10,205	9,691	5,482	5,877	21,1	962,75	22,909	2031,805	0	203,71	203,71	99,724	0	0	0	0	0	0	0
15:23:52	124,572	2033,051	10,649	10,302	9,691	5,495	5,869	21,1	962,75	22,909	2031,807	0	203,71	203,71	99,724	0	0	0	0	0	0	0
15:23:52	-105,664	2031,994	10,698	10,351	9,682	5,484	5,862	21,1	962,75	22,909	2031,807	0	203,71	203,71	99,724	0	0	0	0	0	0	0
15:23:52	-89,025	2031,104	10,698	10,4	9,677	5,475	5,854	21,1	962,75	22,909	2031,104	0	203,71	203,71	99,724	0	0	0	0	0	0	0
15:23:52	9,985	2031,204	10,796	10,498	9,673	5,476	5,847	21,1	962,75	22,909	2031,104	0	203,71	203,71	99,724	0	0	0	0	0	0	0
15:23:52	-9,68	2031,107	10,796	10,498	9,672	5,475	5,839	21,1	962,75	22,909	2031,104	0	203,71	203,71	99,724	0	0	0	0	0	0	0
15:23:52	-158,105	2029,526	10,698	10,498	9,668	5,459	5,832	21,1	962,75	22,909	2029,526	0	203,71	203,71	99,724	0	0	0	0	0	0	0
15:23:52	-10,925	2029,417	10,698	10,4	9,667	5,457	5,825	21,1	962,75	22,909	2029,417	0	203,71	203,71	99,724	0	0	0	0	0	0	0
15:23:52	-44,738	2028,97	10,649	10,351	9,667	5,453	5,817	21,1	962,75	22,909	2028,97	0	203,71	203,71	99,724	0	0	0	0	0	0	0
15:23:52	-89,465	2028,075	10,551	10,351	9,667	5,444	5,81	21,1	962,75	22,909	2028,075	0	203,71	203,71	99,724	0	0	0	0	0	0	0
15:23:52	-78,247	2027,292	10,551	10,302	9,663	5,436	5,803	21,1	962,75	22,909	2027,292	0	203,71	203,71	99,724	0	0	0	0	0	0	0
15:23:52	-10,742	2027,185	10,551	10,302	9,662	5,434	5,795	21,1	962,75	22,909	2027,185	0	203,71	203,71	99,724	0	0	0	0	0	0	0
15:23:52	-66,674	2026,518	10,551	10,302	9,659	5,428	5,788	21,1	962,75	22,909	2026,518	0	203,71	203,71	99,724	0	0	0	0	0	0	0
15:23:52	-22,766	2026,291	10,454	10,205	9,662	5,425	5,781	21,1	962,75	22,909	2026,291	0	203,71	203,71	99,724	0	0	0	0	0	0	0
15:23:52	-78,466	2025,506	10,454	10,205	9,658	5,417	5,774	21,1	962,75	22,909	2025,506	0	203,71	203,71	99,724	0	0	0	0	0	0	0
15:23:52	-32,519	2025,181	10,503	10,302	9,654	5,414	5,767	21,1	962,75	22,909	2025,181	0	203,71	203,71	99,724	0	0	0	0	0	0	0
15:23:52	34,02	2025,521	10,551	10,351	9,653	5,417	5,76	21,1	962,75	22,909	2025,181	0	203,71	203,71	99,724	0	0	0	0	0	0	0
15:23:52	12,036	2025,641	10,649	10,351	9,649	5,418	5,753	21,1	962,75	22,909	2025,182	0	203,71	203,71	99,724	0	0	0	0	0	0	0
15:23:52	-87,976	2024,762	10,649	10,351	9,644	5,409	5,747	21,1	962,75	22,909	2024,762	0	203,71	203,71	99,724	0	0	0	0	0	0	0
15:23:52	56,75	2025,329	10,796	10,498	9,639	5,415	5,74	21,1	962,75	22,909	2024,762	0	203,71	203,71	99,724	0	0	0	0	0	0	0
15:23:52	-164,562	2023,683	10,698	10,498	9,635	5,398	5,733	21,1	962,75	22,909	2023,683	0	203,71	203,71	99,724	0	0	0	0	0	0	0
15:23:52	76,599	2024,449	10,796	10,498	9,634	5,406	5,727	21,1	962,75	22,909	2023,684	0	203,71	203,71	99,724	0	0	0	0	0	0	0
15:23:52	-134,143	2023,108	10,649	10,498	9,634	5,392	5,72	21,1	962,75	22,909	2023,108	0	203,71	203,71	99,724	0	0	0	0	0	0	0
15:23:52	-11,816	2022,99	10,649	10,351	9,633	5,391	5,714	21,1	962,75	22,909	2022,99	0	203,71	203,71	99,724	0	0	0	0	0	0	0
15:23:52	-152,697	2021,463	10,551	10,351	9,63	5,375	5,707	21,1	962,75	22,909	2021,463	0	203,71	203,71	99,724	0	0	0	0	0	0	0
15:23:52	-11,816	2021,345	10,551	10,351	9,629	5,374	5,701	21,1	962,75	22,909	2021,345	0	203,71	203,71	99,724	0	0	0	0	0	0	0
15:23:52	-44,689	2020,898	10,503	10,205	9,629	5,37	5,694	21,1	962,75	22,909	2020,898	0	203,71	203,71	99,724	0	0	0	0	0	0	0
15:23:52	-75,292	2020,145	10,503	10,205	9,625	5,362	5,688	21,1	962,75	22,909	2020,145	0	203,71	203,71	99,724	0	0	0	0	0	0	0
15:23:52	0	2020,145	10,503	10,205	9,625	5,362	5,681	21,1	962,75	22,909	2020,145	0	203,71	203,71	99,724	0	0	0	0	0	0	0
15:23:52	-44,689	2019,698	10,454	10,205	9,625	5,357	5,675	21,1	962,75	22,909	2019,698	0	203,71	203,71	99,724	0	0	0	0	0	0	0
15:23:52	-101,123	2018,687	10,356	10,156	9,624	5,347	5,669	21,1	962,75	22,909	2018,687	0	203,71	203,71	99,724	0	0	0	0	0	0	0
15:23:52	-63,317	2018,054	10,356	10,156	9,621	5,34	5,662	21,1	960,86	22,909	2018,054	0	203,71	203,71	99,724	0	0	0	0	0	0	0
15:23:52	4,223	2018,096	10,356	10,205	9,621	5,341	5,656	21,1	960,86	22,909	2018,054	0	203,71	203,71	99,724	0	0	0	0	0	0	0
15:23:52	-75,097	2017,345	10,356	10,205	9,616	5,333	5,65	21,1	960,86	22,909	2017,345	0	203,71	203,71	99,724	0	0	0	0	0	0	0
15:23:52	-11,779	2017,227	10,356	10,351	9,616	5,332	5,643	21,1	960,86	22,909	2017,227	0	203,71	203,71	99,724	0	0	0	0	0	0	0
15:23:52	14,099	2017,368	10,454	10,302	9,611	5,333	5,637	21,1	960,86	22,909	2017,227	0	203,71	203,71	99,724	0	0	0	0	0	0	0
15:23:52	32,922	2017,697	10,503	10,351	9,611	5,337	5,631	21,1	960,86	22,909	2017,228	0	203,71	203,71	99,724	0	0	0	0	0	0	0
15:23:52	-16,516	2017,532	10,551	10,498	9,607	5,335	5,626	21,1	960,86	22,909	2017,228	0	203,71	203,71	99,724	0	0	0	0	0	0	0
15:23:52	-73,022	2016,802	10,551	10,351	9,603	5,327	5,62	21,1	960,86	22,909	2016,802	0	203,71	203,71	99,724	0	0	0	0	0	0	0
15:23:52	-57,543	2016,226	10,503	10,302	9,602	5,321	5,614	21,1	960,86	22,909	2016,226	0	203,71	203,71	99,724	0	0	0	0	0	0	0
15:23:52	44,689	2016,673	10,551	10,351	9,602	5,326	5,608	21,1	960,86	22,909	2016,227	0	203,71	203,71	99,724	0	0	0	0	0	0	0
15:23:52	-117,663	2015,497	10,503	10,4	9,598	5,314	5,602	21,1	960,86	22,909	2015,497	0	203,157	203,157	99,722	0	0	0	0	0	0	0
15:23:52	-57,531	2014,921	10,454	10,351	9,598	5,308	5,597	21,1	960,86	22,909	2014,921	0	203,157	203,157	99,722	0	0	0	0	0	0	0
15:23:52	-89,355	2014,028	10,356	10,302	9,598	5,299	5,591	21,1	960,86	22,909	2014,028	0	203,157	203,157	99,722	0	0	0	0	0	0	0
15:23:52	89,355	2014,921	10,454	10,351	9,598	5,308	5,585	21,1	960,86	22,909	2014,029	0	203,157	203,157	99,722	0	0	0	0	0	0	0
15:23:52	-72,998	2014,191	10,454	10,302	9,593	5,3	5,58	21,1	960,86	22,909	2014,029	0	203,157	203,157	99,722	0	0	0	0	0	0	0
15:23:52	-102,197	2013,169	10,356	10,302	9,593	5,29	5,574	21,1	960,86	22,909	2013,169	0	203,157	203,157	99,722	0	0	0	0	0	0	0
15:23:52	0	2013,169	10,356	10,205	9,593	5,29	5,568	21,1	960,86	22,909	2013,169	0	203,157	203,157	99,722	0	0	0	0	0	0	0
15:23:52	-72,961	2012,44	10,356	10,302	9,588	5,282	5,563	21,1	960,86	22,909	2012,44	0	203,157	203,157	99,722	0	0	0	0	0	0	0
15:23:52	-44,665	2011,993	10,307	10,205	9,588	5,278	5,557	21,1	960,86	22,909	2011,993	0	203,157	203,157	99,722	0	0	0	0	0	0	0
15:23:52	-13,037	2011,863	10,307	10,205	9,588	5,276	5,552	21,1	960,86	22,909	2011,863	0	203,157	203,157	99,722	0	0	0	0	0	0	0
15:23:52	-57,836	2011,284	10,307	10,205	9,584	5,27	5,546	21,1	960,86	22,909	2011,284	0	203,157	203,157	99,722	0	0	0	0	0	0	0
15:23:52	30,554	2011,59	10,356	10,302	9,584	5,274	5,541	21,1	960,86	22,909	2011,285	0	203,157	203,157	99,722	0	0	0	0	0	0	0
15:23:52	-13,842	2011,451	10,356	10,058	9,583	5,272	5,536	21,1	960,86	22,909	2011,285	0	203,157	203,157	99,722	0	0	0	0	0	0	0
15:23:52	18,42	2011,636	10,454	10,302	9,579	5,274	5,53	21,1	960,86	22,909	2011,285	0	203,157	203,157	99,722	0	0	0	0	0	0	0
15:23:52	-70,886	2010,927	10,454	10,302	9,575	5,267	5,525	21,1	960,86	22,909	2010,927	0	203,157	203,157	99,722	0	0	0	0	0	0	0
15:23:52	30,761	2011,234	10,503	10,302	9,574	5,27	5,52	21,1	960,86	22,909	2010,927	0	203,157	203,157	99,722	0	0	0	0	0	0	0
15:23:52	-71,948	2010,515	10,503	10,302	9,57	5,263	5,515	21,1	960,86	22,909	2010,515	0	203,157	203,157	99,722	0	0	0	0	0	0	0
15:23:52	0	2010,515	10,503	10,302	9,57	5,263	5,51	21,1	960,86	22,909	2010,515	0	203,157	203,157	99,722	0	0	0	0	0	0	0
15:23:52	-44,665	2010,068	10,454	10,302	9,57	5,258	5,505	21,1	960,86	22,909	2010,068	0	203,157	203,157	99,722	0	0	0	0	0	0	0
15:23:52	-103,198	2009,036	10,356	10,205	9,569	5,247	5,5	21,1	960,86	22,909	2009,036	0	203,157	203,157	99,722	0	0	0	0	0	0	0
15:23:52	19,506	2009,231	10,454	10,302	9,565	5,249	5,495	21,1	960,86	22,909	2009,037	0	203,157	203,157	99,722	0	0	0	0	0	0	0
15:23:52	0	2009,231	10,454	10,302	9,565	5,249	5,491	21,1	960,86	22,909	2009,037	0	203,157	203,157	99,722	0	0	0	0	0	0	0
15:23:52	-13,891	2009,092	10,454	10,205	9,564	5,248	5,486	21,1	960,86	22,909	2009,037	0	203,157	203,157	99,722	0	0	0	0	0	0	0
15:23:52	-69,848	2008,394	10,454	10,205	9,56	5,241	5,481	21,1	960,86	22,909	2008,394	0	203,157	203,157	99,722	0	0	0	0	0	0	0
15:23:52	0	2008,394	10,454	10,351	9,56	5,241	5,476	21,1	960,86	22,909	2008,394	0	203,157	203,157	99,722	0	0	0	0	0	0	0
15:23:52	-39,062	2008,003	10,503	10,351	9,556	5,237	5,472	21,1	960,86	22,909	2008,003	0	203,157	203,157	99,722	0	0	0	0	0	0	0
15:23:52	-15,148	2007,852	10,503	10,302	9,555	5,235	5,467	21,1	960,86	22,909	2007,852	0	203,157	203,157	99,722	0	0	0	0	0	0	0
15:23:52	-54,699	2007,305	10,503	10,302	9,552	5,229	5,462	21,1	960,86	22,909	2007,305	0	203,157	203,157	99,722	0	0	0	0	0	0	0
15:23:52	-44,641	2006,858	10,454	10,302	9,552	5,225	5,458	21,1	960,86	22,909	2006,858	0	203,157	203,157	99,722	0	0	0	0	0	0	0
15:23:52	-89,282	2005,966	10,356	10,302	9,552	5,216	5,453	21,1	960,86	22,909	2005,966	0	203,157	203,157	99,722	0	0	0	0	0	0	0
15:23:52	-13,891	2005,827	10,356	10,205	9,551	5,214	5,448	21,1	960,86	22,909	2005,827	0	203,157	203,157	99,722	0	0	0	0	0	0	0
15:23:52	0	2005,827	10,356	10,205	9,551	5,214	5,444	21,1	960,86	22,909	2005,827	0	203,157	203,157	99,722	0	0	0	0	0	0	0
15:23:52	-69,836	2005,128	10,356	10,302	9,547	5,207	5,439	21,1	960,86	22,909	2005,128	0	203,157	203,157	99,722	0	0	0	0	0	0	0
15:23:52	-59,558	2004,533	10,307	10,156	9,546	5,201	5,434	21,1	960,86	22,909	2004,533	0	203,157	203,157	99,722	0	0	0	0	0	0	0
15:23:52	44,628	2004,979	10,356	10,156	9,546	5,205	5,43	21,1	960,86	22,909	2004,533	0	203,157	203,157	99,722	0	0	0	0	0	0	0
15:23:52	-113,403	2003,845	10,307	10,156	9,542	5,194	5,425	21,1	960,86	22,909	2003,845	0	203,157	203,157	99,722	0	0	0	0	0	0	0
15:23:52	0	2003,845	10,307	10,156	9,542	5,194	5,421	21,1	960,86	22,909	2003,845	0	203,157	203,157	99,722	0	0	0	0	0	0	0
15:23:52	66,174	2004,507	10,454	10,302	9,538	5,201	5,416	21,1	960,86	22,909	2003,846	0	203,157	203,157	99,722	0	0	0	0	0	0	0
15:23:52	-16,003	2004,347	10,454	10,302	9,537	5,199	5,412	21,1	960,86	22,909	2003,846	0	203,157	203,157	99,722	0	0	0	0	0	0	0
15:23:52	-23,095	2004,116	10,503	10,302	9,534	5,197	5,408	21,1	960,86	22,909	2003,847	0	203,157	203,157	99,722	0	0	0	0	0	0	0
15:23:52	-22,924	2003,887	10,551	10,351	9,53	5,194	5,404	21,1	960,86	22,909	2003,847	0	203,157	203,157	99,722	0	0	0	0	0	0	0
15:23:52	-60,815	2003,278	10,503	10,498	9,529	5,188	5,399	21,1	960,86	22,909	2003,278	0	203,157	203,157	99,722	0	0	0	0	0	0	0
15:23:52	0	2003,278	10,503	10,302	9,529	5,188	5,395	21,1	960,86	22,909	2003,278	0	203,157	203,157	99,722	0	0	0	0	0	0	0
15:23:52	-148,791	2001,79	10,356	10,302	9,528	5,173	5,391	21,1	960,86	22,909	2001,79	0	203,157	203,157	99,722	0	0	0	0	0	0	0
15:23:52	89,233	2002,683	10,454	10,302	9,528	5,182	5,387	21,1	960,86	22,909	2001,791	0	203,157	203,157	99,722	0	0	0	0	0	0	0
15:23:52	-66,699	2002,016	10,454	10,351	9,524	5,175	5,383	21,1	960,86	22,909	2001,792	0	203,157	203,157	99,722	0	0	0	0	0	0	0
15:23:52	0	2002,016	10,454	10,205	9,524	5,175	5,379	21,1	960,86	22,909	2001,792	0	203,157	203,157	99,722	0	0	0	0	0	0	0
15:23:52	-89,221	2001,124	10,356	10,156	9,524	5,166	5,374	21,1	960,86	22,909	2001,124	0	203,157	203,157	99,722	0	0	0	0	0	0	0
15:23:52	-60,583	2000,518	10,307	10,156	9,523	5,159	5,37	21,1	960,86	22,909	2000,518	0	203,157	203,157	99,722	0	0	0	0	0	0	0
15:23:52	-50,476	2000,013	10,307	10,205	9,52	5,154	5,366	21,1	960,86	22,909	2000,013	0	203,157	203,157	99,722	0	0	0	0	0	0	0
15:23:52	28,417	2000,297	10,356	10,205	9,519	5,157	5,362	21,1	960,86	22,909	2000,013	0	203,157	203,157	99,722	0	0	0	0	0	0	0
15:23:52	0	2000,297	10,356	10,205	9,519	5,157	5,358	21,1	960,86	22,909	2000,013	0	203,157	203,157	99,722	0	0	0	0	0	0	0
15:23:52	-60,595	1999,691	10,307	10,156	9,519	5,151	5,354	21,1	960,86	22,909	1999,691	0	203,157	203,157	99,722	0	0	0	0	0	0	0
15:23:52	-89,196	1998,799	10,21	10,156	9,519	5,142	5,35	21,1	960,86	22,909	1998,799	0	203,157	203,157	99,722	0	0	0	0	0	0	0
15:23:52	22,534	1999,025	10,307	10,156	9,515	5,144	5,346	21,1	960,86	22,909	1998,799	0	203,157	203,157	99,722	0	0	0	0	0	0	0
15:23:52	0	1999,025	10,307	10,156	9,515	5,144	5,342	21,1	960,86	22,909	1998,8	0	203,157	203,157	99,722	0	0	0	0	0	0	0
15:23:52	-14,965	1998,875	10,307	10,156	9,514	5,143	5,338	21,1	960,86	22,909	1998,8	0	203,157	203,157	99,722	0	0	0	0	0	0	0
15:23:53	-50,451	1998,37	10,307	10,156	9,511	5,137	5,334	21,1	960,86	22,909	1998,37	0	203,157	203,157	99,722	0	0	0	0	0	0	0
15:23:53	-38,732	1997,983	10,21	10,058	9,514	5,133	5,33	21,1	960,86	22,909	1997,983	0	203,157	203,157	99,722	0	0	0	0	0	0	0
15:23:53	-118,798	1996,795	10,063	9,961	9,515	5,121	5,326	21,1	960,86	22,909	1996,795	0	203,157	203,157	99,722	0	0	0	0	0	0	0
15:23:53	0	1996,795	10,063	10,009	9,515	5,121	5,322	21,1	960,86	22,909	1996,795	0	203,157	203,157	99,722	0	0	0	0	0	0	0
15:23:53	52,331	1997,318	10,21	10,205	9,51	5,126	5,318	21,1	960,86	22,909	1996,796	0	203,157	203,157	99,722	0	0	0	0	0	0	0
15:23:53	7,58	1997,394	10,307	10,205	9,505	5,127	5,314	21,1	960,86	22,909	1996,796	0	203,157	203,157	99,722	0	0	0	0	0	0	0
15:23:53	-22,045	1997,174	10,356	10,058	9,502	5,125	5,311	21,1	960,86	22,909	1996,797	0	203,157	203,157	99,722	0	0	0	0	0	0	0
15:23:53	117,749	1998,351	10,503	10,302	9,501	5,137	5,307	21,1	960,86	22,909	1996,798	0	203,157	203,157	99,722	0	0	0	0	0	0	0
15:23:53	-110,205	1997,249	10,454	10,302	9,497	5,126	5,304	21,1	960,86	22,909	1996,799	0	203,157	203,157	99,722	0	0	0	0	0	0	0
15:23:53	-89,172	1996,357	10,356	10,302	9,497	5,117	5,3	21,1	960,86	22,909	1996,357	0	203,157	203,157	99,722	0	0	0	0	0	0	0
15:23:53	-44,58	1995,912	10,307	10,156	9,497	5,112	5,296	21,1	960,86	22,909	1995,912	0	203,157	203,157	99,722	0	0	0	0	0	0	0
15:23:53	-89,16	1995,02	10,21	10,058	9,497	5,103	5,292	21,1	960,86	22,909	1995,02	0	203,157	203,157	99,722	0	0	0	0	0	0	0
15:23:53	89,16	1995,912	10,307	10,058	9,497	5,112	5,289	21,1	960,86	22,909	1995,021	0	203,157	203,157	99,722	0	0	0	0	0	0	0
15:23:53	-17,041	1995,741	10,307	10,156	9,496	5,11	5,285	21,1	960,86	22,909	1995,022	0	203,157	203,157	99,722	0	0	0	0	0	0	0
15:23:53	-89,16	1994,85	10,21	10,058	9,496	5,101	5,282	21,1	960,86	22,909	1994,85	0	203,157	203,157	99,722	0	0	0	0	0	0	0
15:23:53	-44,567	1994,404	10,161	9,961	9,496	5,096	5,278	21,1	960,86	22,909	1994,404	0	203,157	203,157	99,722	0	0	0	0	0	0	0
15:23:53	44,567	1994,85	10,21	10,058	9,496	5,101	5,275	21,1	960,86	22,909	1994,404	0	203,157	203,157	99,722	0	0	0	0	0	0	0
15:23:53	-44,567	1994,404	10,161	10,058	9,496	5,096	5,271	21,1	960,86	22,909	1994,404	0	203,157	203,157	99,722	0	0	0	0	0	0	0
15:23:53	0	1994,404	10,161	10,058	9,496	5,096	5,268	21,1	960,86	22,909	1994,404	0	203,157	203,157	99,722	0	0	0	0	0	0	0
15:23:53	-89,135	1993,513	10,063	10,009	9,496	5,087	5,264	21,1	960,86	22,909	1993,513	0	203,157	203,157	99,722	0	0	0	0	0	0	0
15:23:53	24,755	1993,76	10,161	10,058	9,492	5,09	5,261	21,1	960,86	22,909	1993,513	0	203,157	203,157	99,722	0	0	0	0	0	0	0
15:23:53	116,503	1994,925	10,307	10,156	9,491	5,102	5,258	21,1	960,86	22,909	1993,514	0	203,157	203,157	99,722	0	0	0	0	0	0	0
15:23:53	-153,503	1993,39	10,21	10,058	9,488	5,086	5,254	21,1	960,86	22,909	1993,39	0	203,157	203,157	99,722	0	0	0	0	0	0	0
15:23:53	-17,248	1993,218	10,21	10,058	9,487	5,084	5,251	21,1	960,86	22,909	1993,218	0	203,157	203,157	99,722	0	0	0	0	0	0	0
15:23:53	0	1993,218	10,21	10,156	9,487	5,084	5,248	21,1	960,86	22,909	1993,218	0	203,157	203,157	99,722	0	0	0	0	0	0	0
15:23:53	0	1993,218	10,21	10,156	9,487	5,084	5,244	21,1	960,86	22,909	1993,218	0	203,157	203,157	99,722	0	0	0	0	0	0	0
15:23:53	-44,567	1992,772	10,161	10,156	9,487	5,08	5,241	21,1	960,86	22,909	1992,772	0	203,157	203,157	99,722	0	0	0	0	0	0	0
15:23:53	0	1992,772	10,161	10,058	9,487	5,08	5,238	21,1	960,86	22,909	1992,772	0	203,157	203,157	99,722	0	0	0	0	0	0	0
15:23:53	27,319	1993,045	10,21	10,058	9,486	5,082	5,235	21,1	960,86	22,909	1992,772	0	203,157	203,157	99,722	0	0	0	0	0	0	0
15:23:53	-92,736	1992,118	10,161	10,156	9,483	5,073	5,232	21,1	960,86	22,909	1992,118	0	203,157	203,157	99,722	0	0	0	0	0	0	0
15:23:53	28,393	1992,402	10,21	10,156	9,482	5,076	5,229	21,1	960,86	22,909	1992,118	0	203,157	203,157	99,722	0	0	0	0	0	0	0
15:23:53	-44,555	1991,956	10,161	10,058	9,482	5,071	5,226	21,1	960,86	22,909	1991,956	0	203,157	203,157	99,722	0	0	0	0	0	0	0
15:23:53	0	1991,956	10,161	10,156	9,482	5,071	5,223	21,1	960,86	22,909	1991,956	0	203,157	203,157	99,722	0	0	0	0	0	0	0
15:23:53	-89,111	1991,065	10,063	10,009	9,482	5,062	5,22	21,1	962,75	22,909	1991,065	0	203,157	203,157	99,722	0	0	0	0	0	0	0
15:23:53	-48,571	1990,579	10,014	9,863	9,482	5,057	5,216	21,1	962,75	22,909	1990,579	0	203,157	203,157	99,722	0	0	0	0	0	0	0
15:23:53	0	1990,579	10,014	9,814	9,482	5,057	5,213	21,1	962,75	22,909	1990,579	0	203,157	203,157	99,722	0	0	0	0	0	0	0
15:23:53	69,25	1991,272	10,161	10,156	9,479	5,064	5,21	21,1	962,75	22,909	1990,58	0	203,157	203,157	99,722	0	0	0	0	0	0	0
15:23:53	133,605	1992,608	10,307	10,547	9,479	5,078	5,208	21,1	962,75	22,909	1990,582	0	203,157	203,157	99,722	0	0	0	0	0	0	0
15:23:53	133,654	1993,945	10,454	11,181	9,479	5,092	5,205	21,1	962,75	22,909	1990,585	0	203,157	203,157	99,722	0	0	0	0	0	0	0
15:23:53	242,639	1996,371	10,649	12,158	9,482	5,117	5,204	21,1	962,75	22,909	1990,591	0	203,157	203,157	99,722	0	0	0	0	0	0	0
15:23:53	259,96	1998,971	10,844	13,574	9,487	5,144	5,203	21,1	962,75	22,909	1990,6	0	203,157	203,157	99,722	0	0	0	0	0	0	0
15:23:53	341,711	2002,388	11,04	14,843	9,496	5,179	5,202	21,1	962,75	22,909	1990,611	0	203,157	203,157	99,722	0	0	0	0	0	0	0
15:23:53	247,094	2004,859	11,04	15,82	9,51	5,204	5,202	21,1	962,75	22,909	1990,626	0	203,157	203,157	99,722	0	0	0	0	0	0	0
15:23:53	402,929	2008,888	11,137	16,845	9,528	5,246	5,203	21,1	962,75	22,909	1990,644	0	203,403	203,403	99,723	0	0	0	0	0	0	0
15:23:53	334,045	2012,228	11,137	17,431	9,547	5,28	5,204	21,1	962,75	22,909	1990,666	0	203,403	203,403	99,723	0	0	0	0	0	0	0
15:23:53	469,201	2016,92	11,284	18,261	9,566	5,329	5,207	21,1	962,75	22,909	1990,692	0	203,403	203,403	99,723	0	0	0	0	0	0	0
15:23:53	445,715	2021,377	11,43	18,457	9,584	5,375	5,21	21,1	962,75	22,909	1990,723	0	203,403	203,403	99,723	0	0	0	0	0	0	0
15:23:53	496,057	2026,338	11,626	18,799	9,602	5,426	5,214	21,1	962,75	22,909	1990,758	0	203,403	203,403	99,723	0	0	0	0	0	0	0
15:23:53	379,016	2030,128	11,674	19,043	9,621	5,465	5,219	21,1	962,75	22,909	1990,798	0	203,403	203,403	99,723	0	0	0	0	0	0	0
15:23:53	594,397	2036,072	11,967	19,385	9,639	5,526	5,225	21,1	962,75	22,909	1990,843	0	203,403	203,403	99,723	0	0	0	0	0	0	0
15:23:53	387,829	2039,95	12,016	19,531	9,659	5,566	5,232	21,1	962,75	22,909	1990,892	0	203,403	203,403	99,723	0	0	0	0	0	0	0
15:23:53	110,363	2041,054	11,772	19,385	9,678	5,577	5,239	21,1	962,75	22,909	1990,942	0	203,403	203,403	99,723	0	0	0	0	0	0	0
15:23:53	571,228	2046,766	11,87	19,189	9,705	5,636	5,247	21,1	962,75	22,909	1990,998	0	203,403	203,403	99,723	0	0	0	0	0	0	0
15:23:53	435,888	2051,125	11,967	19,238	9,725	5,681	5,255	21,1	962,75	22,909	1991,058	0	203,403	203,403	99,723	0	0	0	0	0	0	0
15:23:53	160,278	2052,728	11,772	19,043	9,744	5,698	5,264	21,1	962,75	22,909	1991,12	0	203,403	203,403	99,723	0	0	0	0	0	0	0
15:23:53	683,398	2059,562	12,065	19,043	9,767	5,768	5,274	21,1	962,75	22,909	1991,188	0	203,403	203,403	99,723	0	0	0	0	0	0	0
15:23:53	244,482	2062,007	11,967	19,14	9,786	5,793	5,284	21,1	962,75	22,909	1991,259	0	203,403	203,403	99,723	0	0	0	0	0	0	0
15:23:53	562,524	2067,632	12,212	19,482	9,806	5,851	5,295	21,1	962,75	22,909	1991,335	0	203,403	203,403	99,723	0	0	0	0	0	0	0
15:23:53	343,701	2071,069	12,309	19,238	9,82	5,887	5,307	21,1	962,75	22,909	1991,415	0	203,403	203,403	99,723	0	0	0	0	0	0	0
15:23:53	518,92	2076,258	12,505	19,482	9,839	5,94	5,319	21,1	962,75	22,909	1991,5	0	203,403	203,403	99,723	0	0	0	0	0	0	0
15:23:53	381,689	2080,075	12,553	19,58	9,858	5,98	5,332	21,1	962,75	22,909	1991,588	0	203,403	203,403	99,723	0	0	0	0	0	0	0
15:23:53	340,039	2083,476	12,553	19,726	9,878	6,015	5,345	21,1	962,75	22,909	1991,68	0	203,403	203,403	99,723	0	0	0	0	0	0	0
15:23:53	294,775	2086,423	12,505	19,531	9,897	6,045	5,359	21,1	962,75	22,909	1991,775	0	203,403	203,403	99,723	0	0	0	0	0	0	0
15:23:53	339,99	2089,823	12,505	19,385	9,916	6,08	5,373	21,1	962,75	22,909	1991,873	0	203,403	203,403	99,723	0	0	0	0	0	0	0
15:23:53	475,341	2094,577	12,651	19,336	9,935	6,129	5,388	21,1	962,75	22,909	1991,976	0	203,403	203,403	99,723	0	0	0	0	0	0	0
15:23:53	421,679	2098,794	12,651	19,531	9,959	6,173	5,403	21,1	962,75	22,909	1992,083	0	203,403	203,403	99,723	0	0	0	0	0	0	0
15:23:53	299,169	2101,785	12,7	19,336	9,974	6,203	5,419	21,1	962,75	22,909	1992,192	0	203,403	203,403	99,723	0	0	0	0	0	0	0
15:23:53	419,58	2105,981	12,7	19,385	9,998	6,247	5,435	21,1	962,75	22,909	1992,306	0	203,403	203,403	99,723	0	0	0	0	0	0	0
15:23:53	430,493	2110,286	12,798	19,238	10,017	6,291	5,452	21,1	962,75	22,909	1992,424	0	203,403	203,403	99,723	0	0	0	0	0	0	0
15:23:53	380,908	2114,095	12,846	19,336	10,036	6,33	5,469	21,1	962,75	22,909	1992,546	0	203,403	203,403	99,723	0	0	0	0	0	0	0
15:23:53	345,605	2117,551	12,944	19,043	10,05	6,366	5,487	21,1	962,75	22,909	1992,671	0	203,403	203,403	99,723	0	0	0	0	0	0	0
15:23:53	419,897	2121,75	13,042	19,385	10,069	6,409	5,505	21,1	962,75	22,909	1992,8	0	203,403	203,403	99,723	0	0	0	0	0	0	0
15:23:53	422,998	2125,98	13,139	19,531	10,088	6,453	5,524	21,1	962,75	22,909	1992,933	0	203,403	203,403	99,723	0	0	0	0	0	0	0
15:23:53	381,298	2129,793	13,188	19,531	10,107	6,492	5,543	21,1	962,75	22,909	1993,07	0	203,403	203,403	99,723	0	0	0	0	0	0	0
15:23:53	286,279	2132,656	13,139	19,531	10,126	6,522	5,562	21,1	962,75	22,909	1993,21	0	203,403	203,403	99,723	0	0	0	0	0	0	0
15:23:53	370,41	2136,36	13,188	19,531	10,144	6,56	5,581	21,1	962,75	22,909	1993,353	0	203,403	203,403	99,723	0	0	0	0	0	0	0
15:23:53	457,959	2140,94	13,335	19,824	10,162	6,607	5,601	21,1	962,75	22,909	1993,5	0	203,403	203,403	99,723	0	0	0	0	0	0	0
15:23:53	476,464	2145,704	13,481	19,726	10,182	6,656	5,622	21,1	962,75	22,909	1993,653	0	203,403	203,403	99,723	0	0	0	0	0	0	0
15:23:53	458,203	2150,286	13,628	19,678	10,2	6,703	5,643	21,1	962,75	22,909	1993,809	0	203,403	203,403	99,723	0	0	0	0	0	0	0
15:23:53	258,349	2152,87	13,628	19,58	10,215	6,73	5,665	21,1	962,75	22,909	1993,968	0	203,403	203,403	99,723	0	0	0	0	0	0	0
15:23:53	345,947	2156,329	13,676	19,58	10,232	6,766	5,686	21,1	962,75	22,909	1994,13	0	203,403	203,403	99,723	0	0	0	0	0	0	0
15:23:53	404,663	2160,376	13,823	19,531	10,247	6,808	5,708	21,1	962,75	22,909	1994,297	0	203,403	203,403	99,723	0	0	0	0	0	0	0
15:23:53	449,829	2164,874	13,921	19,336	10,267	6,854	5,731	21,1	962,75	22,909	1994,467	0	203,403	203,403	99,723	0	0	0	0	0	0	0
15:23:53	309,399	2167,968	13,969	19,336	10,282	6,886	5,753	21,1	962,75	22,909	1994,641	0	203,403	203,403	99,723	0	0	0	0	0	0	0
15:23:53	341,748	2171,386	14,018	19,531	10,299	6,921	5,776	21,1	962,75	22,909	1994,818	0	203,403	203,403	99,723	0	0	0	0	0	0	0
15:23:53	519,042	2176,576	14,311	19,678	10,313	6,975	5,8	21,1	962,75	22,909	1994,999	0	203,403	203,403	99,723	0	0	0	0	0	0	0
15:23:53	379,199	2180,368	14,458	19,824	10,327	7,014	5,824	21,1	962,75	22,909	1995,185	0	203,403	203,403	99,723	0	0	0	0	0	0	0
15:23:53	379,492	2184,163	14,604	19,726	10,34	7,053	5,848	21,1	962,75	22,909	1995,374	0	203,403	203,403	99,723	0	0	0	0	0	0	0
15:23:53	305,078	2187,214	14,604	19,873	10,358	7,084	5,872	21,1	962,75	22,909	1995,566	0	203,403	203,403	99,723	0	0	0	0	0	0	0
15:23:53	246,093	2189,675	14,507	19,678	10,377	7,11	5,896	21,1	962,75	22,909	1995,76	0	203,403	203,403	99,723	0	0	0	0	0	0	0
15:23:53	392,089	2193,596	14,604	19,873	10,394	7,15	5,921	21,1	962,75	22,909	1995,958	0	203,403	203,403	99,723	0	0	0	0	0	0	0
15:23:53	306,567	2196,661	14,653	19,482	10,408	7,182	5,945	21,1	962,75	22,909	1996,158	0	203,403	203,403	99,723	0	0	0	0	0	0	0
15:23:53	557,128	2202,233	14,995	19,678	10,422	7,239	5,971	21,1	962,75	22,909	1996,364	0	203,403	203,403	99,723	0	0	0	0	0	0	0
15:23:53	293,066	2205,163	15,093	19,726	10,433	7,269	5,996	21,1	962,75	22,909	1996,573	0	203,403	203,403	99,723	0	0	0	0	0	0	0
15:23:53	359,863	2208,762	15,288	19,824	10,443	7,306	6,022	21,1	962,75	22,909	1996,785	0	203,403	203,403	99,723	0	0	0	0	0	0	0
15:23:53	376,806	2212,53	15,434	19,726	10,457	7,345	6,048	21,1	962,75	22,909	1997,001	0	203,403	203,403	99,723	0	0	0	0	0	0	0
15:23:53	423,779	2216,768	15,63	20,019	10,47	7,389	6,074	21,1	962,75	22,909	1997,221	0	203,403	203,403	99,723	0	0	0	0	0	0	0
15:23:53	104,467	2217,812	15,483	19,678	10,484	7,4	6,1	21,1	962,75	22,909	1997,441	0	203,403	203,403	99,723	0	0	0	0	0	0	0
15:23:53	414,135	2221,954	15,581	19,824	10,502	7,442	6,127	21,1	962,75	22,909	1997,666	0	203,403	203,403	99,723	0	0	0	0	0	0	0
15:23:53	219,189	2224,146	15,483	19,824	10,52	7,465	6,153	21,1	962,75	22,909	1997,892	0	203,403	203,403	99,723	0	0	0	0	0	0	0
15:23:54	267,065	2226,816	15,434	19,58	10,538	7,492	6,179	21,1	962,75	22,909	1998,121	0	203,403	203,403	99,723	0	0	0	0	0	0	0
15:23:54	277,392	2229,59	15,434	19,58	10,553	7,521	6,205	21,1	962,75	22,909	1998,353	0	203,403	203,403	99,723	0	0	0	0	0	0	0
15:23:54	350,122	2233,091	15,483	19,726	10,571	7,557	6,232	21,1	962,75	22,909	1998,587	0	203,403	203,403	99,723	0	0	0	0	0	0	0
15:23:54	238,5	2235,476	15,483	19,678	10,584	7,582	6,258	21,1	962,75	22,909	1998,824	0	203,403	203,403	99,723	0	0	0	0	0	0	0
15:23:54	379,443	2239,271	15,63	19,726	10,598	7,621	6,285	21,1	962,75	22,909	1999,065	0	203,403	203,403	99,723	0	0	0	0	0	0	0
15:23:54	412,109	2243,392	15,874	20,019	10,608	7,663	6,312	21,1	962,75	22,909	1999,309	0	203,403	203,403	99,723	0	0	0	0	0	0	0
15:23:54	243,896	2245,831	15,874	19,922	10,622	7,688	6,339	21,1	962,75	22,909	1999,556	0	203,403	203,403	99,723	0	0	0	0	0	0	0
15:23:54	465,283	2250,484	16,118	19,922	10,635	7,736	6,366	21,1	962,75	22,909	1999,807	0	203,403	203,403	99,723	0	0	0	0	0	0	0
15:23:54	203,442	2252,518	16,069	19,726	10,649	7,757	6,394	21,1	962,75	22,909	2000,059	0	203,403	203,403	99,723	0	0	0	0	0	0	0
15:23:54	286,767	2255,386	16,118	19,824	10,663	7,787	6,421	21,1	962,75	22,909	2000,315	0	203,403	203,403	99,723	0	0	0	0	0	0	0
15:23:54	275,634	2258,142	16,069	19,873	10,681	7,815	6,448	21,1	962,75	22,909	2000,572	0	203,403	203,403	99,723	0	0	0	0	0	0	0
15:23:54	385,4	2261,996	16,216	19,922	10,695	7,855	6,476	21,1	962,75	22,909	2000,834	0	203,403	203,403	99,723	0	0	0	0	0	0	0
15:23:54	239,746	2264,394	16,216	19,873	10,709	7,88	6,503	21,1	962,75	22,909	2001,097	0	203,403	203,403	99,723	0	0	0	0	0	0	0
15:23:54	188,94	2266,283	16,216	19,726	10,719	7,899	6,531	21,1	962,75	22,909	2001,362	0	203,403	203,403	99,723	0	0	0	0	0	0	0
15:23:54	373,754	2270,021	16,362	19,726	10,733	7,938	6,558	21,1	962,75	22,909	2001,631	0	203,403	203,403	99,723	0	0	0	0	0	0	0
15:23:54	263,793	2272,659	16,46	19,824	10,742	7,965	6,586	21,1	962,75	22,909	2001,902	0	203,403	203,403	99,723	0	0	0	0	0	0	0
15:23:54	303,662	2275,695	16,606	19,873	10,752	7,996	6,614	21,1	962,75	22,909	2002,176	0	203,403	203,403	99,723	0	0	0	0	0	0	0
15:23:54	386,914	2279,564	16,753	19,922	10,766	8,036	6,642	21,1	962,75	22,909	2002,453	0	203,403	203,403	99,723	0	0	0	0	0	0	0
15:23:54	260,791	2282,172	16,85	19,922	10,775	8,063	6,669	21,1	962,75	22,909	2002,733	0	203,403	203,403	99,723	0	0	0	0	0	0	0
15:23:54	245,385	2284,626	16,85	20,019	10,789	8,088	6,697	21,1	962,75	22,909	2003,015	0	203,403	203,403	99,723	0	0	0	0	0	0	0
15:23:54	156,079	2286,187	16,753	19,922	10,803	8,105	6,725	21,1	962,75	22,909	2003,298	0	203,403	203,403	99,723	0	0	0	0	0	0	0
15:23:54	248,51	2288,672	16,753	20,019	10,817	8,13	6,752	21,1	962,75	22,909	2003,583	0	203,403	203,403	99,723	0	0	0	0	0	0	0
15:23:54	200,244	2290,674	16,704	20,019	10,831	8,151	6,78	21,1	962,75	22,909	2003,87	0	203,403	203,403	99,723	0	0	0	0	0	0	0
15:23:54	213,671	2292,811	16,753	19,824	10,84	8,173	6,807	21,1	962,75	22,909	2004,159	0	203,403	203,403	99,723	0	0	0	0	0	0	0
15:23:54	387,207	2296,683	16,899	19,922	10,854	8,213	6,835	21,1	962,75	22,909	2004,452	0	203,403	203,403	99,723	0	0	0	0	0	0	0
15:23:54	306,201	2299,745	17,046	19,824	10,864	8,244	6,862	21,1	962,75	22,909	2004,747	0	203,403	203,403	99,723	0	0	0	0	0	0	0
15:23:54	210,4	2301,849	17,094	19,873	10,873	8,266	6,89	21,1	962,75	22,909	2005,044	0	203,403	203,403	99,723	0	0	0	0	0	0	0
15:23:54	257,934	2304,429	17,192	20,019	10,883	8,293	6,917	21,1	962,75	22,909	2005,343	0	203,403	203,403	99,723	0	0	0	0	0	0	0
15:23:54	297,094	2307,4	17,241	20,019	10,897	8,323	6,945	21,1	962,75	22,909	2005,645	0	203,403	203,403	99,723	0	0	0	0	0	0	0
15:23:54	167,529	2309,075	17,241	20,068	10,906	8,34	6,972	21,1	962,75	22,909	2005,949	0	203,403	203,403	99,723	0	0	0	0	0	0	0
15:23:54	259,106	2311,666	17,339	20,068	10,916	8,367	7	21,1	962,75	22,909	2006,255	0	203,403	203,403	99,723	0	0	0	0	0	0	0
15:23:54	297,167	2314,638	17,387	20,068	10,93	8,398	7,027	21,1	962,75	22,909	2006,563	0	203,403	203,403	99,723	0	0	0	0	0	0	0
15:23:54	167,553	2316,313	17,387	20,019	10,939	8,415	7,054	21,1	962,75	22,909	2006,873	0	203,403	203,403	99,723	0	0	0	0	0	0	0
15:23:54	165,478	2317,968	17,387	19,873	10,949	8,432	7,081	21,3	962,289	22,909	2007,184	0	203,403	203,403	99,723	0	0	0	0	0	0	0
15:23:54	389,794	2321,866	17,534	20,019	10,963	8,472	7,109	21,3	962,289	22,909	2007,498	0	203,403	203,403	99,723	0	0	0	0	0	0	0
15:23:54	167,578	2323,542	17,534	19,922	10,972	8,49	7,136	21,3	962,289	22,909	2007,814	0	203,403	203,403	99,723	0	0	0	0	0	0	0
15:23:54	212,963	2325,671	17,583	19,873	10,981	8,512	7,163	21,3	962,289	22,909	2008,132	0	203,403	203,403	99,723	0	0	0	0	0	0	0
15:23:54	263,598	2328,307	17,68	20,068	10,991	8,539	7,19	21,3	962,289	22,909	2008,452	0	203,403	203,403	99,723	0	0	0	0	0	0	0
15:23:54	304,76	2331,355	17,827	20,166	11	8,57	7,217	21,3	962,289	22,909	2008,775	0	203,403	203,403	99,723	0	0	0	0	0	0	0
15:23:54	76,904	2332,124	17,729	20,068	11,01	8,578	7,243	21,3	962,289	22,909	2009,098	0	203,403	203,403	99,723	0	0	0	0	0	0	0
15:23:54	341,748	2335,541	17,827	20,068	11,024	8,613	7,27	21,3	962,289	22,909	2009,425	0	203,403	203,403	99,723	0	0	0	0	0	0	0
15:23:54	162,329	2337,165	17,827	20,068	11,033	8,63	7,297	21,3	962,289	22,909	2009,753	0	203,403	203,403	99,723	0	0	0	0	0	0	0
15:23:54	166,552	2338,83	17,827	19,824	11,043	8,647	7,323	21,3	962,289	22,909	2010,082	0	203,403	203,403	99,723	0	0	0	0	0	0	0
15:23:54	297,436	2341,805	17,876	19,824	11,057	8,678	7,35	21,3	962,289	22,909	2010,413	0	204,991	204,991	99,73	0	0	0	0	0	0	0
15:23:54	89,672	2342,701	17,876	19,922	11,062	8,687	7,376	21,3	962,289	22,909	2010,746	0	204,991	204,991	99,73	0	0	0	0	0	0	0
15:23:54	305,029	2345,752	18,022	20,019	11,071	8,719	7,402	21,3	962,289	22,909	2011,081	0	204,991	204,991	99,73	0	0	0	0	0	0	0
15:23:54	296,411	2348,716	18,169	20,166	11,08	8,749	7,429	21,3	962,289	22,909	2011,418	0	204,991	204,991	99,73	0	0	0	0	0	0	0
15:23:54	319,238	2351,908	18,315	20,215	11,09	8,782	7,455	21,3	962,289	22,909	2011,759	0	204,991	204,991	99,73	0	0	0	0	0	0	0
15:23:54	69,311	2352,601	18,218	20,166	11,099	8,789	7,482	21,3	962,289	22,909	2012,1	0	204,991	204,991	99,73	0	0	0	0	0	0	0
15:23:54	169,824	2354,299	18,218	19,922	11,109	8,807	7,508	21,3	962,289	22,909	2012,442	0	204,991	204,991	99,73	0	0	0	0	0	0	0
15:23:54	168,823	2355,988	18,218	19,922	11,118	8,824	7,533	21,3	962,289	22,909	2012,785	0	204,991	204,991	99,73	0	0	0	0	0	0	0
15:23:54	307,421	2359,062	18,364	20,166	11,128	8,856	7,559	21,3	962,289	22,909	2013,132	0	204,991	204,991	99,73	0	0	0	0	0	0	0
15:23:54	156,933	2360,631	18,364	19,922	11,137	8,872	7,585	21,3	962,289	22,909	2013,479	0	204,991	204,991	99,73	0	0	0	0	0	0	0
15:23:54	224,096	2362,872	18,413	19,873	11,147	8,895	7,611	21,3	962,289	22,909	2013,829	0	204,991	204,991	99,73	0	0	0	0	0	0	0
15:23:54	258,862	2365,461	18,511	20,068	11,156	8,922	7,636	21,3	962,289	22,909	2014,18	0	204,991	204,991	99,73	0	0	0	0	0	0	0
15:23:54	164,575	2367,107	18,511	20,068	11,165	8,939	7,662	21,3	962,289	22,909	2014,533	0	204,991	204,991	99,73	0	0	0	0	0	0	0
15:23:54	209,96	2369,206	18,559	20,166	11,175	8,96	7,687	21,3	962,289	22,909	2014,888	0	204,991	204,991	99,73	0	0	0	0	0	0	0
15:23:54	179,98	2371,006	18,657	20,215	11,179	8,979	7,713	21,3	962,289	22,909	2015,244	0	204,991	204,991	99,73	0	0	0	0	0	0	0
15:23:54	162,329	2372,629	18,657	20,068	11,189	8,996	7,738	21,3	962,289	22,909	2015,601	0	204,991	204,991	99,73	0	0	0	0	0	0	0
15:23:54	288,281	2375,512	18,804	20,166	11,197	9,025	7,763	21,3	962,289	22,909	2015,961	0	204,991	204,991	99,73	0	0	0	0	0	0	0
15:23:54	191,992	2377,432	18,901	20,263	11,203	9,045	7,788	21,3	962,289	22,909	2016,323	0	204,991	204,991	99,73	0	0	0	0	0	0	0
15:23:54	145,117	2378,883	18,901	20,263	11,211	9,06	7,813	21,3	962,289	22,909	2016,685	0	204,991	204,991	99,73	0	0	0	0	0	0	0
15:23:54	238,574	2381,269	19,048	20,263	11,216	9,085	7,838	21,3	962,289	22,909	2017,05	0	204,991	204,991	99,73	0	0	0	0	0	0	0
15:23:54	144,116	2382,71	19,048	20,361	11,224	9,1	7,863	21,3	962,289	22,909	2017,416	0	204,991	204,991	99,73	0	0	0	0	0	0	0
15:23:54	190,82	2384,618	19,145	20,41	11,23	9,119	7,888	21,3	962,289	22,909	2017,783	0	204,991	204,991	99,73	0	0	0	0	0	0	0
15:23:54	202,734	2386,646	19,194	20,361	11,239	9,14	7,912	21,3	962,289	22,909	2018,152	0	204,991	204,991	99,73	0	0	0	0	0	0	0
15:23:54	152,783	2388,173	19,194	20,263	11,247	9,156	7,936	21,3	962,289	22,909	2018,522	0	204,991	204,991	99,73	0	0	0	0	0	0	0
15:23:54	176,953	2389,943	19,292	20,41	11,252	9,174	7,961	21,3	962,289	22,909	2018,893	0	204,991	204,991	99,73	0	0	0	0	0	0	0
15:23:54	98,461	2390,928	19,292	20,215	11,257	9,184	7,985	21,3	962,289	22,909	2019,265	0	204,991	204,991	99,73	0	0	0	0	0	0	0
15:23:54	256,494	2393,493	19,487	20,215	11,261	9,211	8,009	21,3	962,289	22,909	2019,639	0	204,991	204,991	99,73	0	0	0	0	0	0	0
15:23:54	144,238	2394,935	19,536	20,361	11,267	9,226	8,033	21,3	962,289	22,909	2020,015	0	204,991	204,991	99,73	0	0	0	0	0	0	0
15:23:54	84,497	2395,78	19,536	20,361	11,272	9,234	8,056	21,3	962,289	22,909	2020,39	0	204,991	204,991	99,73	0	0	0	0	0	0	0
15:23:54	177,05	2397,55	19,634	20,361	11,276	9,253	8,08	21,3	962,289	22,909	2020,768	0	204,991	204,991	99,73	0	0	0	0	0	0	0
15:23:54	181,201	2399,362	19,682	20,41	11,284	9,271	8,103	21,3	962,289	22,909	2021,146	0	204,991	204,991	99,73	0	0	0	0	0	0	0
15:23:54	97,46	2400,337	19,682	20,41	11,289	9,281	8,126	21,3	962,289	22,909	2021,525	0	204,991	204,991	99,73	0	0	0	0	0	0	0
15:23:54	8,007	2400,417	19,536	20,263	11,298	9,282	8,149	21,3	962,289	22,909	2021,904	0	204,991	204,991	99,73	0	0	0	0	0	0	0
15:23:54	116,894	2401,586	19,487	20,166	11,307	9,294	8,171	21,3	962,289	22,909	2022,284	0	204,991	204,991	99,73	0	0	0	0	0	0	0
15:23:54	5,029	2401,636	19,389	20,068	11,313	9,295	8,193	21,3	962,289	22,909	2022,663	0	204,991	204,991	99,73	0	0	0	0	0	0	0
15:23:54	221,582	2403,852	19,536	20,215	11,317	9,318	8,215	21,3	962,289	22,909	2023,044	0	204,991	204,991	99,73	0	0	0	0	0	0	0
15:23:54	157,934	2405,432	19,682	20,361	11,318	9,334	8,237	21,3	962,289	22,909	2023,427	0	204,991	204,991	99,73	0	0	0	0	0	0	0
15:23:54	235,131	2407,783	19,878	20,41	11,321	9,358	8,259	21,3	962,289	22,909	2023,811	0	204,991	204,991	99,73	0	0	0	0	0	0	0
15:23:54	251,562	2410,298	20,122	20,703	11,322	9,384	8,281	21,3	962,289	22,909	2024,198	0	204,991	204,991	99,73	0	0	0	0	0	0	0
15:23:54	-12,377	2410,175	20,024	20,556	11,326	9,383	8,303	21,3	962,289	22,909	2024,584	0	204,991	204,991	99,73	0	0	0	0	0	0	0
15:23:54	34,448	2410,519	19,975	20,459	11,331	9,386	8,324	21,3	962,289	22,909	2024,969	0	204,991	204,991	99,73	0	0	0	0	0	0	0
15:23:54	51,562	2411,035	19,878	20,263	11,339	9,392	8,345	21,3	962,289	22,909	2025,355	0	204,991	204,991	99,73	0	0	0	0	0	0	0
15:23:54	80,078	2411,836	19,878	20,41	11,344	9,4	8,366	21,3	962,289	22,909	2025,742	0	204,991	204,991	99,73	0	0	0	0	0	0	0
15:23:54	100,854	2412,844	19,878	20,41	11,349	9,41	8,386	21,3	962,289	22,909	2026,129	0	204,991	204,991	99,73	0	0	0	0	0	0	0
15:23:54	81,396	2413,658	19,878	20,41	11,354	9,419	8,406	21,3	962,289	22,909	2026,517	0	204,991	204,991	99,73	0	0	0	0	0	0	0
15:23:54	156,64	2415,224	19,975	20,459	11,357	9,435	8,427	21,3	962,289	22,909	2026,905	0	204,991	204,991	99,73	0	0	0	0	0	0	0
15:23:54	61,791	2415,842	19,975	20,41	11,361	9,441	8,447	21,3	962,289	22,909	2027,294	0	204,991	204,991	99,73	0	0	0	0	0	0	0
15:23:54	127,001	2417,112	20,024	20,459	11,365	9,454	8,466	21,3	962,289	22,909	2027,684	0	204,991	204,991	99,73	0	0	0	0	0	0	0
15:23:54	18,481	2417,297	20,024	20,459	11,366	9,456	8,486	21,3	962,289	22,909	2028,074	0	204,991	204,991	99,73	0	0	0	0	0	0	0
15:23:54	81,372	2418,111	20,024	20,459	11,371	9,465	8,505	21,3	962,289	22,909	2028,464	0	204,991	204,991	99,73	0	0	0	0	0	0	0
15:23:54	80,078	2418,912	20,024	20,41	11,376	9,473	8,524	21,3	962,289	22,909	2028,854	0	204,991	204,991	99,73	0	0	0	0	0	0	0
15:23:54	122,558	2420,137	20,024	20,263	11,382	9,485	8,543	21,3	962,289	22,909	2029,245	0	204,991	204,991	99,73	0	0	0	0	0	0	0
15:23:54	39,086	2420,528	20,024	20,166	11,385	9,489	8,561	21,3	962,289	22,909	2029,637	0	204,991	204,991	99,73	0	0	0	0	0	0	0
15:23:54	155,664	2422,085	20,122	20,41	11,388	9,506	8,58	21,3	962,289	22,909	2030,029	0	204,991	204,991	99,73	0	0	0	0	0	0	0
15:23:54	-34,35	2421,741	20,024	20,263	11,391	9,502	8,598	21,3	962,289	22,909	2030,421	0	204,991	204,991	99,73	0	0	0	0	0	0	0
15:23:54	132,958	2423,071	20,122	20,41	11,394	9,516	8,616	21,3	962,289	22,909	2030,814	0	204,991	204,991	99,73	0	0	0	0	0	0	0
15:23:54	202,661	2425,098	20,268	20,459	11,397	9,537	8,634	21,3	962,289	22,909	2031,208	0	204,991	204,991	99,73	0	0	0	0	0	0	0
15:23:55	106,616	2426,164	20,317	20,459	11,401	9,548	8,652	21,3	962,289	22,909	2031,603	0	204,991	204,991	99,73	0	0	0	0	0	0	0
15:23:55	13,818	2426,302	20,268	20,459	11,404	9,549	8,669	21,3	962,289	22,909	2031,997	0	204,991	204,991	99,73	0	0	0	0	0	0	0
15:23:55	133,911	2427,641	20,366	20,556	11,406	9,563	8,687	21,3	962,289	22,909	2032,393	0	204,991	204,991	99,73	0	0	0	0	0	0	0
15:23:55	-108,618	2426,555	20,171	20,361	11,411	9,552	8,704	21,3	962,289	22,909	2032,787	0	204,991	204,991	99,73	0	0	0	0	0	0	0
15:23:55	234,814	2428,903	20,268	20,556	11,419	9,576	8,721	21,3	962,289	22,909	2033,183	0	204,991	204,991	99,73	0	0	0	0	0	0	0
15:23:55	-12,573	2428,777	20,171	20,41	11,423	9,575	8,738	21,3	962,289	22,909	2033,579	0	204,991	204,991	99,73	0	0	0	0	0	0	0
15:23:55	39,086	2429,168	20,171	20,263	11,425	9,579	8,754	21,3	962,289	22,909	2033,974	0	204,991	204,991	99,73	0	0	0	0	0	0	0
15:23:55	154,711	2430,715	20,268	20,459	11,429	9,595	8,771	21,3	962,289	22,909	2034,371	0	204,991	204,991	99,73	0	0	0	0	0	0	0
15:23:55	19,335	2430,909	20,268	20,41	11,43	9,596	8,787	21,3	962,289	22,909	2034,767	0	204,991	204,991	99,73	0	0	0	0	0	0	0
15:23:55	60,791	2431,516	20,268	20,361	11,433	9,603	8,803	21,3	962,289	22,909	2035,164	0	204,991	204,991	99,73	0	0	0	0	0	0	0
15:23:55	66,528	2432,182	20,317	20,41	11,434	9,61	8,819	21,3	962,289	22,909	2035,561	0	204,991	204,991	99,73	0	0	0	0	0	0	0
15:23:55	61,816	2432,8	20,317	20,605	11,438	9,616	8,834	21,3	962,289	22,909	2035,958	0	204,991	204,991	99,73	0	0	0	0	0	0	0
15:23:55	33,349	2433,133	20,268	20,361	11,442	9,619	8,85	21,3	962,289	22,909	2036,355	0	204,991	204,991	99,73	0	0	0	0	0	0	0
15:23:55	-13,891	2432,994	20,171	20,361	11,447	9,618	8,865	21,3	962,289	22,909	2036,752	0	204,991	204,991	99,73	0	0	0	0	0	0	0
15:23:55	268,286	2435,677	20,366	20,605	11,451	9,646	8,88	21,3	962,289	22,909	2037,151	0	204,991	204,991	99,73	0	0	0	0	0	0	0
15:23:55	-75,512	2434,922	20,268	20,41	11,452	9,638	8,895	21,3	962,289	22,909	2037,549	0	204,991	204,991	99,73	0	0	0	0	0	0	0
15:23:55	156,909	2436,491	20,366	20,41	11,456	9,654	8,91	21,3	962,289	22,909	2037,948	0	204,991	204,991	99,73	0	0	0	0	0	0	0
15:23:55	18,457	2436,676	20,366	20,459	11,457	9,656	8,924	21,3	962,289	22,909	2038,346	0	204,991	204,991	99,73	0	0	0	0	0	0	0
15:23:55	203,979	2438,716	20,513	20,556	11,461	9,677	8,939	21,3	962,289	22,909	2038,747	0	204,991	204,991	99,73	0	0	0	0	0	0	0
15:23:55	-47,021	2438,245	20,464	20,459	11,461	9,672	8,954	21,3	962,289	22,909	2039,146	0	204,991	204,991	99,73	0	0	0	0	0	0	0
15:23:55	-75,732	2437,488	20,366	20,263	11,462	9,664	8,968	21,3	962,289	22,909	2039,545	0	204,991	204,991	99,73	0	0	0	0	0	0	0
15:23:55	156,933	2439,057	20,464	20,605	11,465	9,681	8,982	21,3	962,289	22,909	2039,944	0	204,991	204,991	99,73	0	0	0	0	0	0	0
15:23:55	17,456	2439,232	20,464	20,605	11,466	9,682	8,995	21,3	962,289	22,909	2040,343	0	204,991	204,991	99,73	0	0	0	0	0	0	0
15:23:55	17,407	2439,406	20,464	20,556	11,467	9,684	9,009	21,3	962,289	22,909	2040,742	0	204,991	204,991	99,73	0	0	0	0	0	0	0
15:23:55	92,48	2440,331	20,513	20,605	11,47	9,694	9,022	21,3	962,289	22,909	2041,142	0	204,991	204,991	99,73	0	0	0	0	0	0	0
15:23:55	17,407	2440,505	20,513	20,605	11,471	9,695	9,035	21,3	962,289	22,909	2041,541	0	204,991	204,991	99,73	0	0	0	0	0	0	0
15:23:55	33,129	2440,836	20,464	20,605	11,475	9,699	9,048	21,3	962,289	22,909	2041,941	0	204,991	204,991	99,73	0	0	0	0	0	0	0
15:23:55	111,01	2441,946	20,513	20,703	11,479	9,71	9,061	21,3	962,289	22,909	2042,341	0	204,991	204,991	99,73	0	0	0	0	0	0	0
15:23:55	-12,182	2441,825	20,464	20,556	11,481	9,709	9,074	21,3	962,289	22,909	2042,74	0	204,991	204,991	99,73	0	0	0	0	0	0	0
15:23:55	-30,102	2441,524	20,366	20,459	11,484	9,706	9,086	21,3	962,289	22,909	2043,139	0	204,991	204,991	99,73	0	0	0	0	0	0	0
15:23:55	94,067	2442,464	20,464	20,556	11,484	9,716	9,099	21,3	962,289	22,909	2043,539	0	204,991	204,991	99,73	0	0	0	0	0	0	0
15:23:55	141,162	2443,876	20,61	20,605	11,484	9,73	9,111	21,3	962,289	22,909	2043,939	0	204,991	204,991	99,73	0	0	0	0	0	0	0
15:23:55	-76,123	2443,115	20,464	20,41	11,488	9,722	9,123	21,3	962,289	22,909	2044,338	0	204,991	204,991	99,73	0	0	0	0	0	0	0
15:23:55	47,021	2443,585	20,513	20,361	11,488	9,727	9,135	21,3	962,289	22,909	2044,737	0	204,991	204,991	99,73	0	0	0	0	0	0	0
15:23:55	16,357	2443,748	20,513	20,556	11,489	9,729	9,147	21,3	962,289	22,909	2045,136	0	204,991	204,991	99,73	0	0	0	0	0	0	0
15:23:55	94,116	2444,69	20,61	20,703	11,489	9,739	9,158	21,3	962,289	22,909	2045,536	0	204,991	204,991	99,73	0	0	0	0	0	0	0
15:23:55	-94,116	2443,748	20,513	20,41	11,489	9,729	9,169	21,3	962,289	22,909	2045,934	0	204,991	204,991	99,73	0	0	0	0	0	0	0
15:23:55	-124,169	2442,507	20,317	18,994	11,492	9,716	9,18	21,3	962,289	22,909	2046,331	0	204,991	204,991	99,73	0	0	0	0	0	0	0
15:23:55	-423,217	2438,275	19,878	16,211	11,492	9,672	9,19	21,3	962,289	22,909	2046,723	0	204,991	204,991	99,73	0	0	0	0	0	0	0
15:23:55	-268,31	2435,591	19,682	14,502	11,488	9,645	9,199	21,3	962,289	22,909	2047,111	0	204,991	204,991	99,73	0	0	0	0	0	0	0
15:23:55	-351,611	2432,075	19,487	13,379	11,479	9,609	9,207	21,3	962,289	22,909	2047,496	0	204,991	204,991	99,73	0	0	0	0	0	0	0
15:23:55	-335,498	2428,72	19,389	12,695	11,465	9,574	9,214	21,3	962,289	22,909	2047,878	0	204,991	204,991	99,73	0	0	0	0	0	0	0
15:23:55	-201,416	2426,706	19,536	12,549	11,446	9,553	9,221	21,3	962,289	22,909	2048,257	0	204,991	204,991	99,73	0	0	0	0	0	0	0
15:23:55	-270,263	2424,004	19,634	12,5	11,425	9,525	9,227	21,3	962,289	22,909	2048,632	0	205,451	205,451	99,731	0	0	0	0	0	0	0
15:23:55	-180,053	2422,203	19,78	12,695	11,407	9,507	9,232	21,3	962,289	22,909	2049,006	0	205,451	205,451	99,731	0	0	0	0	0	0	0
15:23:55	-421,459	2417,988	19,634	12,695	11,391	9,463	9,237	21,3	962,289	22,909	2049,375	0	205,451	205,451	99,731	0	0	0	0	0	0	0
15:23:55	-314,868	2414,84	19,536	12,451	11,379	9,431	9,24	21,3	962,289	22,909	2049,741	0	205,451	205,451	99,731	0	0	0	0	0	0	0
15:23:55	-489,404	2409,946	19,194	13,037	11,37	9,38	9,243	21,3	962,289	22,909	2050,101	0	205,451	205,451	99,731	0	0	0	0	0	0	0
15:23:55	-408,081	2405,865	18,852	13,379	11,365	9,338	9,245	21,3	962,289	22,909	2050,457	0	205,451	205,451	99,731	0	0	0	0	0	0	0
15:23:55	-300,634	2402,859	18,706	13,72	11,356	9,307	9,246	21,3	962,289	22,909	2050,809	0	205,451	205,451	99,731	0	0	0	0	0	0	0
15:23:55	-413,476	2398,724	18,511	14,062	11,344	9,265	9,247	21,3	962,289	22,909	2051,157	0	205,451	205,451	99,731	0	0	0	0	0	0	0
15:23:55	-195,654	2396,767	18,559	13,867	11,33	9,245	9,247	21,3	962,289	22,909	2051,503	0	205,451	205,451	99,731	0	0	0	0	0	0	0
15:23:55	-150,903	2395,258	18,706	13,72	11,314	9,229	9,246	21,3	962,289	22,909	2051,846	0	205,451	205,451	99,731	0	0	0	0	0	0	0
15:23:55	-264,135	2392,617	18,706	13,525	11,299	9,202	9,245	21,3	962,289	22,909	2052,187	0	205,451	205,451	99,731	0	0	0	0	0	0	0
15:23:55	-312,89	2389,488	18,706	13,232	11,281	9,169	9,244	21,3	962,289	22,909	2052,524	0	205,451	205,451	99,731	0	0	0	0	0	0	0
15:23:55	-320,947	2386,278	18,559	12,841	11,271	9,136	9,242	21,3	962,289	22,909	2052,858	0	205,451	205,451	99,731	0	0	0	0	0	0	0
15:23:55	-376,196	2382,516	18,413	12,549	11,257	9,098	9,239	21,3	962,289	22,909	2053,188	0	205,451	205,451	99,731	0	0	0	0	0	0	0
15:23:55	-401,123	2378,505	18,169	12,353	11,248	9,056	9,235	21,3	962,289	22,909	2053,513	0	205,451	205,451	99,731	0	0	0	0	0	0	0
15:23:55	-384,667	2374,659	17,925	12,158	11,239	9,017	9,231	21,3	962,289	22,909	2053,834	0	205,451	205,451	99,731	0	0	0	0	0	0	0
15:23:55	-264,306	2372,015	17,827	12,158	11,23	8,989	9,226	21,3	962,289	22,909	2054,152	0	205,451	205,451	99,731	0	0	0	0	0	0	0
15:23:55	-308,569	2368,93	17,68	12,06	11,22	8,958	9,221	21,3	962,289	22,909	2054,467	0	205,451	205,451	99,731	0	0	0	0	0	0	0
15:23:55	-370,166	2365,228	17,534	12,109	11,207	8,919	9,215	21,3	962,289	22,909	2054,778	0	205,451	205,451	99,731	0	0	0	0	0	0	0
15:23:55	-265,014	2362,578	17,436	12,158	11,198	8,892	9,209	21,3	962,289	22,909	2055,086	0	205,451	205,451	99,731	0	0	0	0	0	0	0
15:23:55	-327,832	2359,3	17,339	12,158	11,184	8,858	9,202	21,3	962,289	22,909	2055,39	0	205,451	205,451	99,731	0	0	0	0	0	0	0
15:23:55	-267,211	2356,628	17,241	12,06	11,175	8,831	9,195	21,3	962,289	22,909	2055,691	0	205,451	205,451	99,731	0	0	0	0	0	0	0
15:23:55	-157,739	2355,05	17,339	12,109	11,16	8,814	9,187	21,3	962,289	22,909	2055,99	0	205,451	205,451	99,731	0	0	0	0	0	0	0
15:23:55	-242,138	2352,629	17,339	12,109	11,147	8,789	9,179	21,3	962,289	22,909	2056,287	0	205,451	205,451	99,731	0	0	0	0	0	0	0
15:23:55	-245,336	2350,175	17,339	12,109	11,133	8,764	9,171	21,3	962,289	22,909	2056,581	0	205,451	205,451	99,731	0	0	0	0	0	0	0
15:23:55	-395,8	2346,217	17,192	12,158	11,118	8,723	9,162	21,3	962,289	22,909	2056,871	0	205,451	205,451	99,731	0	0	0	0	0	0	0
15:23:55	-261,572	2343,602	17,094	11,963	11,109	8,696	9,153	21,3	962,289	22,909	2057,158	0	205,451	205,451	99,731	0	0	0	0	0	0	0
15:23:55	-216,113	2341,441	17,046	11,767	11,099	8,674	9,144	21,3	962,289	22,909	2057,442	0	205,451	205,451	99,731	0	0	0	0	0	0	0
15:23:55	-301,538	2338,425	16,899	11,572	11,09	8,643	9,134	21,3	962,289	22,909	2057,723	0	205,451	205,451	99,731	0	0	0	0	0	0	0
15:23:55	-365,039	2334,775	16,704	11,523	11,08	8,605	9,124	21,3	962,289	22,909	2058	0	205,451	205,451	99,731	0	0	0	0	0	0	0
15:23:55	-304,541	2331,729	16,557	11,425	11,071	8,574	9,113	21,3	962,289	22,909	2058,273	0	205,451	205,451	99,731	0	0	0	0	0	0	0
15:23:55	-303,271	2328,697	16,411	11,279	11,061	8,543	9,102	21,3	962,289	22,909	2058,544	0	205,451	205,451	99,731	0	0	0	0	0	0	0
15:23:55	-202,075	2326,676	16,46	11,377	11,047	8,522	9,09	21,3	962,289	22,909	2058,812	0	205,451	205,451	99,731	0	0	0	0	0	0	0
15:23:55	-250,561	2324,17	16,46	11,425	11,033	8,496	9,079	21,3	962,289	22,909	2059,077	0	205,451	205,451	99,731	0	0	0	0	0	0	0
15:23:55	-247,46	2321,696	16,46	11,425	11,019	8,471	9,067	21,3	962,289	22,909	2059,34	0	205,451	205,451	99,731	0	0	0	0	0	0	0
15:23:55	-155,81	2320,138	16,557	11,523	11,005	8,455	9,055	21,3	962,289	22,909	2059,601	0	205,451	205,451	99,731	0	0	0	0	0	0	0
15:23:55	-262,158	2317,516	16,46	11,572	10,996	8,428	9,043	21,3	962,289	22,909	2059,859	0	205,451	205,451	99,731	0	0	0	0	0	0	0
15:23:55	-340,063	2314,115	16,362	11,718	10,982	8,392	9,03	21,3	962,289	22,909	2060,113	0	205,451	205,451	99,731	0	0	0	0	0	0	0
15:23:55	-258,935	2311,526	16,264	11,718	10,972	8,366	9,017	21,3	962,289	22,909	2060,364	0	205,451	205,451	99,731	0	0	0	0	0	0	0
15:23:55	-270,385	2308,822	16,069	11,572	10,967	8,338	9,003	21,3	962,289	22,909	2060,613	0	205,451	205,451	99,731	0	0	0	0	0	0	0
15:23:55	-305,078	2305,771	15,923	11,621	10,958	8,306	8,99	21,3	962,289	22,909	2060,858	0	205,451	205,451	99,731	0	0	0	0	0	0	0
15:23:55	-249,438	2303,277	15,923	11,621	10,944	8,281	8,976	21,3	962,289	22,909	2061,1	0	205,451	205,451	99,731	0	0	0	0	0	0	0
15:23:55	-167,309	2301,604	15,923	11,523	10,934	8,263	8,962	21,3	962,289	22,909	2061,341	0	205,451	205,451	99,731	0	0	0	0	0	0	0
15:23:55	-212,475	2299,479	15,874	11,523	10,925	8,242	8,948	21,3	962,289	22,909	2061,579	0	205,451	205,451	99,731	0	0	0	0	0	0	0
15:23:55	-342,871	2296,05	15,776	11,523	10,911	8,206	8,933	21,3	962,289	22,909	2061,814	0	205,451	205,451	99,731	0	0	0	0	0	0	0
15:23:55	-167,309	2294,377	15,776	11,523	10,901	8,189	8,919	21,3	962,289	22,909	2062,046	0	205,451	205,451	99,731	0	0	0	0	0	0	0
15:23:55	-250,439	2291,873	15,776	11,523	10,887	8,163	8,904	21,3	962,289	22,909	2062,276	0	205,451	205,451	99,731	0	0	0	0	0	0	0
15:23:55	-166,186	2290,211	15,776	11,425	10,878	8,146	8,889	21,3	962,289	22,909	2062,504	0	205,451	205,451	99,731	0	0	0	0	0	0	0
15:23:55	-348,632	2286,725	15,581	11,425	10,869	8,11	8,874	21,3	962,289	22,909	2062,728	0	205,451	205,451	99,731	0	0	0	0	0	0	0
15:23:55	-167,285	2285,052	15,581	11,425	10,859	8,093	8,858	21,3	962,289	22,909	2062,95	0	205,451	205,451	99,731	0	0	0	0	0	0	0
15:23:55	-302,465	2282,027	15,434	11,523	10,85	8,062	8,843	21,3	962,289	22,909	2063,169	0	205,451	205,451	99,731	0	0	0	0	0	0	0
15:23:55	-212,255	2279,905	15,385	11,572	10,84	8,04	8,827	21,3	962,289	22,909	2063,386	0	205,451	205,451	99,731	0	0	0	0	0	0	0
15:23:55	-167,26	2278,232	15,385	11,425	10,831	8,023	8,811	21,3	962,289	22,909	2063,601	0	205,451	205,451	99,731	0	0	0	0	0	0	0
15:23:55	-200	2276,232	15,434	11,425	10,817	8,002	8,795	21,3	962,289	22,909	2063,814	0	205,451	205,451	99,731	0	0	0	0	0	0	0
15:23:55	-214,379	2274,088	15,385	11,523	10,808	7,98	8,779	21,3	962,289	22,909	2064,024	0	205,451	205,451	99,731	0	0	0	0	0	0	0
15:23:55	-256,176	2271,526	15,288	11,377	10,798	7,953	8,763	21,3	962,289	22,909	2064,231	0	205,451	205,451	99,731	0	0	0	0	0	0	0
15:23:55	-155,883	2269,968	15,385	11,425	10,784	7,937	8,747	21,3	962,289	22,909	2064,437	0	205,451	205,451	99,731	0	0	0	0	0	0	0
15:23:56	-222,509	2267,743	15,239	11,425	10,779	7,914	8,731	21,3	962,289	22,909	2064,64	0	205,451	205,451	99,731	0	0	0	0	0	0	0
15:23:56	-259,301	2265,15	15,141	11,523	10,77	7,888	8,714	21,3	962,289	22,909	2064,841	0	205,451	205,451	99,731	0	0	0	0	0	0	0
15:23:56	-288,647	2262,263	15,093	11,377	10,756	7,858	8,697	21,3	962,289	22,909	2065,038	0	205,451	205,451	99,731	0	0	0	0	0	0	0
15:23:56	-257,08	2259,692	14,995	11,377	10,747	7,831	8,68	21,3	962,289	22,909	2065,233	0	205,451	205,451	99,731	0	0	0	0	0	0	0
15:23:56	-165,039	2258,042	14,995	11,377	10,738	7,814	8,663	21,3	962,289	22,909	2065,426	0	205,451	205,451	99,731	0	0	0	0	0	0	0
15:23:56	-162,744	2256,414	14,995	11,425	10,728	7,798	8,646	21,3	962,289	22,909	2065,617	0	205,451	205,451	99,731	0	0	0	0	0	0	0
15:23:56	-262,5	2253,789	14,897	11,377	10,719	7,771	8,629	21,3	962,289	22,909	2065,805	0	205,451	205,451	99,731	0	0	0	0	0	0	0
15:23:56	-263,305	2251,156	14,8	11,425	10,709	7,743	8,612	21,3	962,289	22,909	2065,99	0	205,451	205,451	99,731	0	0	0	0	0	0	0
15:23:56	-205,493	2249,101	14,751	11,377	10,7	7,722	8,594	21,3	962,289	22,909	2066,173	0	205,451	205,451	99,731	0	0	0	0	0	0	0
15:23:56	-168,164	2247,42	14,751	11,279	10,69	7,705	8,577	21,3	962,289	22,909	2066,354	0	205,451	205,451	99,731	0	0	0	0	0	0	0
15:23:56	-259,179	2244,828	14,653	11,279	10,681	7,678	8,559	21,3	962,289	22,909	2066,533	0	205,451	205,451	99,731	0	0	0	0	0	0	0
15:23:56	-200,976	2242,818	14,604	11,23	10,672	7,657	8,542	21,3	962,289	22,909	2066,709	0	205,451	205,451	99,731	0	0	0	0	0	0	0
15:23:56	-179,248	2241,026	14,507	11,279	10,667	7,639	8,524	21,3	962,289	22,909	2066,883	0	205,451	205,451	99,731	0	0	0	0	0	0	0
15:23:56	-167,089	2239,355	14,507	11,23	10,658	7,622	8,506	21,3	962,289	22,909	2067,056	0	205,451	205,451	99,731	0	0	0	0	0	0	0
15:23:56	-227,49	2237,08	14,507	11,23	10,645	7,598	8,488	21,3	962,289	22,909	2067,226	0	205,451	205,451	99,731	0	0	0	0	0	0	0
15:23:56	-173,437	2235,346	14,507	11,377	10,635	7,58	8,471	21,3	962,289	22,909	2067,394	0	205,451	205,451	99,731	0	0	0	0	0	0	0
15:23:56	-207,666	2233,269	14,458	11,23	10,626	7,559	8,453	21,3	962,289	22,909	2067,56	0	205,451	205,451	99,731	0	0	0	0	0	0	0
15:23:56	-170,239	2231,567	14,458	11,279	10,616	7,541	8,435	21,3	962,289	22,909	2067,724	0	205,451	205,451	99,731	0	0	0	0	0	0	0
15:23:56	-172,558	2229,841	14,458	11,279	10,607	7,524	8,417	21,3	962,289	22,909	2067,886	0	205,451	205,451	99,731	0	0	0	0	0	0	0
15:23:56	-202,124	2227,82	14,409	11,23	10,598	7,503	8,399	21,3	962,289	22,909	2068,046	0	205,451	205,451	99,731	0	0	0	0	0	0	0
15:23:56	-248,999	2225,33	14,311	11,279	10,589	7,477	8,381	21,3	962,289	22,909	2068,203	0	205,451	205,451	99,731	0	0	0	0	0	0	0
15:23:56	-213,94	2223,19	14,262	11,377	10,579	7,455	8,363	21,3	962,289	22,909	2068,358	0	205,451	205,451	99,731	0	0	0	0	0	0	0
15:23:56	-168,09	2221,509	14,262	11,279	10,57	7,438	8,345	21,3	962,289	22,909	2068,512	0	205,451	205,451	99,731	0	0	0	0	0	0	0
15:23:56	-153,076	2219,979	14,262	11,279	10,561	7,422	8,327	21,3	962,289	22,909	2068,663	0	205,451	205,451	99,731	0	0	0	0	0	0	0
15:23:56	-165,991	2218,319	14,262	11,377	10,552	7,405	8,309	21,3	962,289	22,909	2068,813	0	205,451	205,451	99,731	0	0	0	0	0	0	0
15:23:56	-179,956	2216,519	14,262	11,279	10,541	7,386	8,291	21,3	962,289	22,909	2068,961	0	205,451	205,451	99,731	0	0	0	0	0	0	0
15:23:56	-303,247	2213,487	14,116	11,377	10,532	7,355	8,272	21,3	962,289	22,909	2069,105	0	205,451	205,451	99,731	0	0	0	0	0	0	0
15:23:56	-164,892	2211,838	14,116	11,377	10,523	7,338	8,254	21,3	962,289	22,909	2069,248	0	205,451	205,451	99,731	0	0	0	0	0	0	0
15:23:56	-167,529	2210,162	14,165	11,279	10,511	7,321	8,236	21,3	962,289	22,909	2069,389	0	205,451	205,451	99,731	0	0	0	0	0	0	0
15:23:56	-162,792	2208,535	14,165	11,279	10,501	7,304	8,217	21,3	962,289	22,909	2069,528	0	205,451	205,451	99,731	0	0	0	0	0	0	0
15:23:56	-298,852	2205,546	14,018	11,279	10,492	7,273	8,199	21,3	962,289	22,909	2069,664	0	205,451	205,451	99,731	0	0	0	0	0	0	0
15:23:56	-206,176	2203,484	13,969	11,279	10,483	7,252	8,18	21,3	962,289	22,909	2069,798	0	205,451	205,451	99,731	0	0	0	0	0	0	0
15:23:56	-144,409	2202,04	13,969	11,279	10,475	7,237	8,162	21,3	962,289	22,909	2069,93	0	205,451	205,451	99,731	0	0	0	0	0	0	0
15:23:56	-177,783	2200,262	13,969	11,279	10,465	7,219	8,143	21,2	962,289	22,909	2070,06	0	205,451	205,451	99,731	0	0	0	0	0	0	0
15:23:56	-261,962	2197,643	13,823	11,279	10,458	7,192	8,125	21,2	962,289	22,909	2070,188	0	205,451	205,451	99,731	0	0	0	0	0	0	0
15:23:56	-97,973	2196,663	13,823	11,23	10,452	7,182	8,106	21,2	962,289	22,909	2070,314	0	205,451	205,451	99,731	0	0	0	0	0	0	0
15:23:56	-205,175	2194,611	13,774	11,23	10,443	7,16	8,088	21,2	962,289	22,909	2070,439	0	205,451	205,451	99,731	0	0	0	0	0	0	0
15:23:56	-157,25	2193,039	13,774	11,23	10,434	7,144	8,069	21,2	962,289	22,909	2070,561	0	205,451	205,451	99,731	0	0	0	0	0	0	0
15:23:56	-233,52	2190,703	13,676	11,181	10,426	7,12	8,05	21,2	962,289	22,909	2070,681	0	205,451	205,451	99,731	0	0	0	0	0	0	0
15:23:56	-202,856	2188,675	13,628	11,23	10,417	7,099	8,032	21,2	962,289	22,909	2070,799	0	205,451	205,451	99,731	0	0	0	0	0	0	0
15:23:56	-118,432	2187,491	13,628	11,084	10,411	7,087	8,013	21,2	962,289	22,909	2070,916	0	205,451	205,451	99,731	0	0	0	0	0	0	0
15:23:56	-160,4	2185,887	13,628	11,181	10,402	7,07	7,995	21,2	962,289	22,909	2071,031	0	205,451	205,451	99,731	0	0	0	0	0	0	0
15:23:56	-276,879	2183,118	13,481	11,035	10,394	7,042	7,976	21,2	962,289	22,909	2071,143	0	205,451	205,451	99,731	0	0	0	0	0	0	0
15:23:56	-185,473	2181,263	13,432	11,084	10,386	7,023	7,957	21,2	962,289	22,909	2071,253	0	204,072	204,072	99,726	0	0	0	0	0	0	0
15:23:56	-208,642	2179,177	13,335	11,035	10,379	7,001	7,939	21,2	962,289	22,909	2071,361	0	204,072	204,072	99,726	0	0	0	0	0	0	0
15:23:56	-142,016	2177,756	13,335	11,084	10,371	6,987	7,92	21,2	962,289	22,909	2071,467	0	204,072	204,072	99,726	0	0	0	0	0	0	0
15:23:56	-185,62	2175,9	13,286	11,035	10,363	6,968	7,901	21,2	962,289	22,909	2071,572	0	204,072	204,072	99,726	0	0	0	0	0	0	0
15:23:56	-97,875	2174,922	13,286	11,084	10,358	6,957	7,883	21,2	962,289	22,909	2071,675	0	204,072	204,072	99,726	0	0	0	0	0	0	0
15:23:56	-234,326	2172,578	13,188	11,035	10,349	6,933	7,864	21,2	962,289	22,909	2071,776	0	204,072	204,072	99,726	0	0	0	0	0	0	0
15:23:56	-143,383	2171,144	13,139	11,084	10,344	6,919	7,846	21,2	962,289	22,909	2071,875	0	204,072	204,072	99,726	0	0	0	0	0	0	0
15:23:56	-235,327	2168,791	13,042	11,084	10,336	6,894	7,827	21,2	962,289	22,909	2071,972	0	204,072	204,072	99,726	0	0	0	0	0	0	0
15:23:56	-207,006	2166,721	12,993	11,084	10,327	6,873	7,808	21,2	962,289	22,909	2072,067	0	204,072	204,072	99,726	0	0	0	0	0	0	0
15:23:56	-97,875	2165,742	12,993	11,181	10,321	6,863	7,79	21,2	962,289	22,909	2072,161	0	204,072	204,072	99,726	0	0	0	0	0	0	0
15:23:56	-144,262	2164,3	12,993	11,084	10,313	6,848	7,771	21,2	962,289	22,909	2072,253	0	204,072	204,072	99,726	0	0	0	0	0	0	0
15:23:56	-127,27	2163,027	12,944	11,084	10,308	6,835	7,753	21,2	962,289	22,909	2072,344	0	204,072	204,072	99,726	0	0	0	0	0	0	0
15:23:56	-237,28	2160,654	12,846	11,084	10,3	6,81	7,734	21,2	962,289	22,909	2072,432	0	204,072	204,072	99,726	0	0	0	0	0	0	0
15:23:56	-144,555	2159,209	12,798	11,084	10,294	6,795	7,716	21,2	962,289	22,909	2072,519	0	204,072	204,072	99,726	0	0	0	0	0	0	0
15:23:56	-147,387	2157,735	12,798	11,035	10,286	6,78	7,698	21,2	962,289	22,909	2072,604	0	204,072	204,072	99,726	0	0	0	0	0	0	0
15:23:56	-81,811	2156,917	12,798	10,937	10,281	6,772	7,68	21,2	962,289	22,909	2072,688	0	204,072	204,072	99,726	0	0	0	0	0	0	0
15:23:56	-173,754	2155,179	12,7	11,035	10,277	6,754	7,661	21,2	962,289	22,909	2072,771	0	204,072	204,072	99,726	0	0	0	0	0	0	0
15:23:56	-195,971	2153,219	12,651	11,084	10,268	6,734	7,643	21,2	962,289	22,909	2072,851	0	204,072	204,072	99,726	0	0	0	0	0	0	0
15:23:56	-136,596	2151,853	12,651	10,888	10,26	6,72	7,625	21,2	962,289	22,909	2072,93	0	204,072	204,072	99,726	0	0	0	0	0	0	0
15:23:56	-220,117	2149,652	12,505	10,84	10,255	6,697	7,607	21,2	962,289	22,909	2073,007	0	204,072	204,072	99,726	0	0	0	0	0	0	0
15:23:56	-83,886	2148,813	12,505	10,84	10,251	6,688	7,589	21,2	962,289	22,909	2073,083	0	204,072	204,072	99,726	0	0	0	0	0	0	0
15:23:56	-220,043	2146,613	12,358	10,742	10,246	6,666	7,571	21,2	962,289	22,909	2073,156	0	204,072	204,072	99,726	0	0	0	0	0	0	0
15:23:56	-129,248	2145,32	12,309	10,742	10,241	6,652	7,553	21,2	962,289	22,909	2073,229	0	204,072	204,072	99,726	0	0	0	0	0	0	0
15:23:56	-84,082	2144,48	12,309	10,693	10,236	6,644	7,535	21,2	962,289	22,909	2073,3	0	204,072	204,072	99,726	0	0	0	0	0	0	0
15:23:56	-232,543	2142,154	12,212	10,84	10,228	6,62	7,517	21,2	962,289	22,909	2073,369	0	204,072	204,072	99,726	0	0	0	0	0	0	0
15:23:56	5,761	2142,212	12,309	10,84	10,224	6,62	7,499	21,2	962,289	22,909	2073,438	0	204,072	204,072	99,726	0	0	0	0	0	0	0
15:23:56	-189,721	2140,315	12,212	10,84	10,218	6,601	7,482	21,2	962,289	22,909	2073,504	0	204,072	204,072	99,726	0	0	0	0	0	0	0
15:23:56	-23,144	2140,083	12,358	10,888	10,209	6,598	7,464	21,2	962,289	22,909	2073,571	0	204,072	204,072	99,726	0	0	0	0	0	0	0
15:23:56	-145,19	2138,631	12,358	10,937	10,201	6,583	7,447	21,2	962,289	22,909	2073,636	0	204,072	204,072	99,726	0	0	0	0	0	0	0
15:23:56	-223,217	2136,399	12,212	10,888	10,196	6,56	7,43	21,2	962,289	22,909	2073,699	0	204,072	204,072	99,726	0	0	0	0	0	0	0
15:23:56	-58,154	2135,817	12,163	10,888	10,195	6,554	7,413	21,2	962,289	22,909	2073,761	0	204,072	204,072	99,726	0	0	0	0	0	0	0
15:23:56	-163,745	2134,18	12,065	10,937	10,191	6,537	7,395	21,2	962,289	22,909	2073,822	0	204,072	204,072	99,726	0	0	0	0	0	0	0
15:23:56	-132,324	2132,857	12,016	10,937	10,186	6,524	7,378	21,2	962,289	22,909	2073,881	0	204,072	204,072	99,726	0	0	0	0	0	0	0
15:23:56	-150,634	2131,35	12,016	10,888	10,177	6,508	7,361	21,2	962,289	22,909	2073,938	0	204,072	204,072	99,726	0	0	0	0	0	0	0
15:23:56	-76,269	2130,588	12,016	10,888	10,173	6,5	7,344	21,2	962,289	22,909	2073,995	0	204,072	204,072	99,726	0	0	0	0	0	0	0
15:23:56	-87,036	2129,717	12,016	10,84	10,168	6,491	7,328	21,2	962,289	22,909	2074,051	0	204,072	204,072	99,726	0	0	0	0	0	0	0
15:23:56	-134,594	2128,371	11,967	10,84	10,163	6,478	7,311	21,2	962,289	22,909	2074,105	0	204,072	204,072	99,726	0	0	0	0	0	0	0
15:23:56	-41,772	2127,954	12,016	10,888	10,158	6,473	7,295	21,2	962,289	22,909	2074,159	0	204,072	204,072	99,726	0	0	0	0	0	0	0
15:23:56	-213,281	2125,821	11,87	10,84	10,154	6,451	7,278	21,2	962,289	22,909	2074,211	0	204,072	204,072	99,726	0	0	0	0	0	0	0
15:23:56	-88,11	2124,94	11,87	10,84	10,149	6,442	7,262	21,2	962,289	22,909	2074,262	0	204,072	204,072	99,726	0	0	0	0	0	0	0
15:23:56	-170,092	2123,239	11,772	10,84	10,144	6,425	7,245	21,2	962,289	22,909	2074,311	0	204,072	204,072	99,726	0	0	0	0	0	0	0
15:23:56	-169,018	2121,549	11,674	10,742	10,14	6,407	7,229	21,2	962,289	22,909	2074,358	0	204,072	204,072	99,726	0	0	0	0	0	0	0
15:23:56	-9,399	2121,455	11,772	10,84	10,134	6,406	7,213	21,2	962,289	22,909	2074,405	0	204,072	204,072	99,726	0	0	0	0	0	0	0
15:23:56	-146,167	2119,993	11,772	10,84	10,126	6,391	7,197	21,2	962,289	22,909	2074,45	0	204,072	204,072	99,726	0	0	0	0	0	0	0
15:23:56	-89,331	2119,1	11,772	10,693	10,121	6,382	7,181	21,2	962,289	22,909	2074,495	0	204,072	204,072	99,726	0	0	0	0	0	0	0
15:23:56	-80,639	2118,293	11,772	10,742	10,116	6,374	7,165	21,2	962,289	22,909	2074,539	0	204,072	204,072	99,726	0	0	0	0	0	0	0
15:23:56	-161,157	2116,682	11,772	10,84	10,107	6,357	7,149	21,2	962,289	22,909	2074,581	0	204,072	204,072	99,726	0	0	0	0	0	0	0
15:23:56	8,691	2116,769	11,87	10,888	10,102	6,358	7,133	21,2	962,289	22,909	2074,623	0	204,072	204,072	99,726	0	0	0	0	0	0	0
15:23:56	-261,499	2114,154	11,674	10,888	10,098	6,331	7,118	21,2	962,289	22,909	2074,663	0	204,072	204,072	99,726	0	0	0	0	0	0	0
15:23:56	-127,954	2112,874	11,626	10,84	10,093	6,318	7,102	21,2	962,289	22,909	2074,701	0	204,072	204,072	99,726	0	0	0	0	0	0	0
15:23:56	-8,642	2112,788	11,626	10,84	10,093	6,317	7,087	21,2	962,289	22,909	2074,739	0	204,072	204,072	99,726	0	0	0	0	0	0	0
15:23:56	-155,834	2111,229	11,626	10,84	10,084	6,301	7,071	21,2	962,289	22,909	2074,775	0	204,072	204,072	99,726	0	0	0	0	0	0	0
15:23:56	-47,29	2110,756	11,674	10,84	10,078	6,296	7,056	21,2	962,289	22,909	2074,811	0	204,072	204,072	99,726	0	0	0	0	0	0	0
15:23:56	-127,905	2109,477	11,626	10,742	10,074	6,283	7,041	21,2	962,289	22,909	2074,846	0	204,072	204,072	99,726	0	0	0	0	0	0	0
15:23:56	-164,477	2107,833	11,528	10,742	10,07	6,266	7,026	21,2	962,289	22,909	2074,879	0	204,072	204,072	99,726	0	0	0	0	0	0	0
15:23:56	-53,613	2107,297	11,479	10,595	10,069	6,26	7,011	21,2	962,289	22,909	2074,911	0	204,072	204,072	99,726	0	0	0	0	0	0	0
15:23:56	-210,815	2105,188	11,333	10,547	10,065	6,239	6,996	21,2	962,289	22,909	2074,941	0	204,072	204,072	99,726	0	0	0	0	0	0	0
15:23:57	-84,838	2104,34	11,333	10,595	10,06	6,23	6,981	21,2	962,289	22,909	2074,971	0	204,072	204,072	99,726	0	0	0	0	0	0	0
15:23:57	-1,123	2104,329	11,43	10,595	10,055	6,23	6,966	21,2	962,289	22,909	2075,001	0	204,072	204,072	99,726	0	0	0	0	0	0	0
15:23:57	-39,721	2103,932	11,479	10,693	10,05	6,226	6,951	21,2	962,289	22,909	2075,029	0	204,072	204,072	99,726	0	0	0	0	0	0	0
15:23:57	-161,108	2102,32	11,479	10,693	10,041	6,209	6,937	21,2	962,289	22,909	2075,057	0	204,072	204,072	99,726	0	0	0	0	0	0	0
15:23:57	-40,966	2101,911	11,528	10,693	10,036	6,205	6,922	21,2	962,289	22,909	2075,084	0	204,072	204,072	99,726	0	0	0	0	0	0	0
15:23:57	-84,863	2101,062	11,528	10,742	10,031	6,196	6,908	21,2	962,289	22,909	2075,11	0	204,072	204,072	99,726	0	0	0	0	0	0	0
15:23:57	-84,887	2100,213	11,528	10,742	10,026	6,187	6,894	21,2	962,289	22,909	2075,135	0	204,072	204,072	99,726	0	0	0	0	0	0	0
15:23:57	-170,874	2098,505	11,43	10,693	10,022	6,17	6,88	21,2	962,289	22,909	2075,158	0	204,072	204,072	99,726	0	0	0	0	0	0	0
15:23:57	-84,838	2097,656	11,43	10,693	10,017	6,161	6,866	21,2	962,289	22,909	2075,181	0	204,072	204,072	99,726	0	0	0	0	0	0	0
15:23:57	-90,209	2096,754	11,333	10,693	10,017	6,152	6,852	21,2	962,289	22,909	2075,202	0	204,072	204,072	99,726	0	0	0	0	0	0	0
15:23:57	-131,005	2095,444	11,284	10,595	10,012	6,138	6,838	21,2	962,289	22,909	2075,222	0	204,072	204,072	99,726	0	0	0	0	0	0	0
15:23:57	-80,615	2094,638	11,284	10,595	10,007	6,13	6,824	21,2	962,289	22,909	2075,242	0	204,072	204,072	99,726	0	0	0	0	0	0	0
15:23:57	-41,894	2094,219	11,333	10,595	10,002	6,125	6,81	21,2	962,289	22,909	2075,261	0	204,072	204,072	99,726	0	0	0	0	0	0	0
15:23:57	-86,083	2093,358	11,333	10,693	9,998	6,117	6,797	21,2	962,289	22,909	2075,279	0	204,072	204,072	99,726	0	0	0	0	0	0	0
15:23:57	-125,537	2092,103	11,284	10,595	9,993	6,104	6,783	21,2	962,289	22,909	2075,296	0	204,072	204,072	99,726	0	0	0	0	0	0	0
15:23:57	-86,108	2091,242	11,284	10,693	9,988	6,095	6,769	21,2	962,289	22,909	2075,312	0	204,072	204,072	99,726	0	0	0	0	0	0	0
15:23:57	-37,646	2090,865	11,333	10,693	9,983	6,091	6,756	21,2	962,289	22,909	2075,327	0	204,072	204,072	99,726	0	0	0	0	0	0	0
15:23:57	-34,497	2090,52	11,479	10,693	9,974	6,087	6,743	21,2	962,289	22,909	2075,342	0	204,072	204,072	99,726	0	0	0	0	0	0	0
15:23:57	-82,788	2089,692	11,479	10,742	9,969	6,079	6,73	21,2	962,289	22,909	2075,357	0	204,072	204,072	99,726	0	0	0	0	0	0	0
15:23:57	-218,994	2087,502	11,333	10,742	9,964	6,056	6,717	21,2	962,289	22,909	2075,369	0	204,072	204,072	99,726	0	0	0	0	0	0	0
15:23:57	-3,149	2087,471	11,333	10,742	9,964	6,056	6,704	21,2	962,289	22,909	2075,381	0	204,072	204,072	99,726	0	0	0	0	0	0	0
15:23:57	-219,067	2085,28	11,186	10,693	9,959	6,033	6,691	21,2	962,289	22,909	2075,391	0	204,072	204,072	99,726	0	0	0	0	0	0	0
15:23:57	0	2085,28	11,186	10,595	9,959	6,033	6,678	21,2	962,289	22,909	2075,401	0	204,072	204,072	99,726	0	0	0	0	0	0	0
15:23:57	-127,612	2084,004	11,137	10,595	9,955	6,02	6,665	21,2	962,289	22,909	2075,41	0	204,072	204,072	99,726	0	0	0	0	0	0	0
15:23:57	-39,99	2083,604	11,186	10,547	9,95	6,016	6,652	21,2	962,289	22,909	2075,418	0	204,072	204,072	99,726	0	0	0	0	0	0	0
15:23:57	-85,913	2082,745	11,186	10,547	9,945	6,007	6,64	21,2	962,289	22,909	2075,425	0	204,072	204,072	99,726	0	0	0	0	0	0	0
15:23:57	-83,764	2081,907	11,186	10,547	9,94	5,999	6,627	21,2	962,289	22,909	2075,432	0	204,072	204,072	99,726	0	0	0	0	0	0	0
15:23:57	6,25	2081,97	11,284	10,595	9,935	5,999	6,615	21,2	962,289	22,909	2075,438	0	204,072	204,072	99,726	0	0	0	0	0	0	0
15:23:57	-173,828	2080,231	11,186	10,693	9,931	5,981	6,602	21,2	962,289	22,909	2075,443	0	204,072	204,072	99,726	0	0	0	0	0	0	0
15:23:57	0	2080,231	11,186	10,693	9,931	5,981	6,59	21,2	962,289	22,909	2075,448	0	204,072	204,072	99,726	0	0	0	0	0	0	0
15:23:57	-130,908	2078,922	11,137	10,595	9,926	5,968	6,578	21,2	962,289	22,909	2075,451	0	204,072	204,072	99,726	0	0	0	0	0	0	0
15:23:57	-40,014	2078,522	11,186	10,595	9,921	5,964	6,566	21,2	962,289	22,909	2075,455	0	204,072	204,072	99,726	0	0	0	0	0	0	0
15:23:57	-84,814	2077,674	11,186	10,693	9,916	5,955	6,554	21,2	962,289	22,909	2075,457	0	204,072	204,072	99,726	0	0	0	0	0	0	0
15:23:57	0	2077,674	11,186	10,595	9,916	5,955	6,542	21,1	962,289	22,909	2075,459	0	204,072	204,072	99,726	0	0	0	0	0	0	0
15:23:57	-129,833	2076,376	11,137	10,547	9,911	5,942	6,53	21,1	962,289	22,909	2075,46	0	204,072	204,072	99,726	0	0	0	0	0	0	0
15:23:57	-84,863	2075,527	11,137	10,547	9,906	5,933	6,519	21,1	962,289	22,909	2075,46	0	204,072	204,072	99,726	0	0	0	0	0	0	0
15:23:57	-174,78	2073,779	11,04	10,595	9,902	5,915	6,507	21,1	962,289	22,909	2073,779	0	204,072	204,072	99,726	0	0	0	0	0	0	0
15:23:57	0	2073,779	11,04	10,547	9,902	5,915	6,495	21,1	962,289	22,909	2073,779	0	204,072	204,072	99,726	0	0	0	0	0	0	0
15:23:57	-85,009	2072,929	11,04	10,547	9,897	5,906	6,484	21,1	962,289	22,909	2072,929	0	204,072	204,072	99,726	0	0	0	0	0	0	0
15:23:57	-89,941	2072,03	10,942	10,351	9,897	5,897	6,472	21,1	962,289	22,909	2072,03	0	204,072	204,072	99,726	0	0	0	0	0	0	0
15:23:57	-39,868	2071,631	10,991	10,547	9,892	5,893	6,461	21,1	962,289	22,909	2071,631	0	204,072	204,072	99,726	0	0	0	0	0	0	0
15:23:57	-39,868	2071,232	11,04	10,595	9,887	5,888	6,45	21,1	962,289	22,909	2071,232	0	204,072	204,072	99,726	0	0	0	0	0	0	0
15:23:57	5,078	2071,283	11,137	10,547	9,882	5,889	6,439	21,1	962,289	22,909	2071,232	0	204,072	204,072	99,726	0	0	0	0	0	0	0
15:23:57	-39,868	2070,885	11,186	10,693	9,878	5,885	6,428	21,1	962,289	22,909	2070,885	0	203,612	203,612	99,724	0	0	0	0	0	0	0
15:23:57	-83,764	2070,047	11,186	10,595	9,873	5,876	6,417	21,1	962,289	22,909	2070,047	0	203,612	203,612	99,724	0	0	0	0	0	0	0
15:23:57	-131,054	2068,736	11,137	10,693	9,868	5,863	6,406	21,1	962,289	22,909	2068,736	0	203,612	203,612	99,724	0	0	0	0	0	0	0
15:23:57	-134,838	2067,388	10,991	10,498	9,868	5,849	6,395	21,1	962,289	22,909	2067,388	0	203,612	203,612	99,724	0	0	0	0	0	0	0
15:23:57	0	2067,388	10,991	10,547	9,868	5,849	6,384	21,1	962,289	22,909	2067,388	0	203,612	203,612	99,724	0	0	0	0	0	0	0
15:23:57	-128,686	2066,101	10,942	10,547	9,863	5,836	6,374	21,1	962,289	22,909	2066,101	0	203,612	203,612	99,724	0	0	0	0	0	0	0
15:23:57	-85,888	2065,242	10,942	10,547	9,858	5,827	6,363	21,1	962,289	22,909	2065,242	0	203,612	203,612	99,724	0	0	0	0	0	0	0
15:23:57	-38,818	2064,854	10,991	10,498	9,854	5,823	6,352	21,1	962,289	22,909	2064,854	0	203,612	203,612	99,724	0	0	0	0	0	0	0
15:23:57	-38,867	2064,465	11,04	10,498	9,849	5,819	6,342	21,1	962,289	22,909	2064,465	0	203,612	203,612	99,724	0	0	0	0	0	0	0
15:23:57	-84,814	2063,617	11,04	10,547	9,844	5,81	6,331	21,1	962,289	22,909	2063,617	0	203,612	203,612	99,724	0	0	0	0	0	0	0
15:23:57	-83,789	2062,779	11,04	10,547	9,839	5,801	6,321	21,1	962,289	22,909	2062,779	0	203,612	203,612	99,724	0	0	0	0	0	0	0
15:23:57	0	2062,779	11,04	10,547	9,839	5,801	6,311	21,1	962,289	22,909	2062,779	0	203,612	203,612	99,724	0	0	0	0	0	0	0
15:23:57	-86,059	2061,919	11,04	10,547	9,834	5,792	6,301	21,1	962,289	22,909	2061,919	0	203,612	203,612	99,724	0	0	0	0	0	0	0
15:23:57	-82,739	2061,091	11,04	10,547	9,83	5,784	6,291	21,1	962,289	22,909	2061,091	0	203,612	203,612	99,724	0	0	0	0	0	0	0
15:23:57	-86,889	2060,222	11,04	10,547	9,825	5,775	6,28	21,1	962,289	22,909	2060,222	0	203,612	203,612	99,724	0	0	0	0	0	0	0
15:23:57	-82,763	2059,395	11,04	10,595	9,82	5,766	6,27	21,1	962,289	22,909	2059,395	0	203,612	203,612	99,724	0	0	0	0	0	0	0
15:23:57	-81,64	2058,578	11,04	10,595	9,815	5,758	6,26	21,1	962,289	22,909	2058,578	0	203,612	203,612	99,724	0	0	0	0	0	0	0
15:23:57	-94,018	2057,638	10,942	10,498	9,815	5,748	6,25	21,1	962,289	22,909	2057,638	0	203,612	203,612	99,724	0	0	0	0	0	0	0
15:23:57	-89,794	2056,74	10,844	10,498	9,815	5,739	6,24	21,1	962,289	22,909	2056,74	0	203,612	203,612	99,724	0	0	0	0	0	0	0
15:23:57	-81,616	2055,924	10,844	10,498	9,81	5,731	6,23	21,1	962,289	22,909	2055,924	0	203,612	203,612	99,724	0	0	0	0	0	0	0
15:23:57	-4,248	2055,882	10,844	10,498	9,81	5,73	6,22	21,1	962,289	22,909	2055,882	0	203,612	203,612	99,724	0	0	0	0	0	0	0
15:23:57	-81,64	2055,065	10,844	10,547	9,806	5,722	6,211	21,1	962,289	22,909	2055,065	0	203,612	203,612	99,724	0	0	0	0	0	0	0
15:23:57	3,71	2055,102	10,942	10,547	9,801	5,722	6,201	21,1	962,289	22,909	2055,065	0	203,612	203,612	99,724	0	0	0	0	0	0	0
15:23:57	-35,546	2054,747	10,991	10,547	9,796	5,719	6,192	21,1	962,289	22,909	2054,747	0	203,612	203,612	99,724	0	0	0	0	0	0	0
15:23:57	-50,341	2054,243	10,942	10,547	9,796	5,713	6,182	21,1	962,289	22,909	2054,243	0	203,612	203,612	99,724	0	0	0	0	0	0	0
15:23:57	-169,262	2052,551	10,844	10,547	9,791	5,696	6,173	21,1	962,289	22,909	2052,551	0	203,612	203,612	99,724	0	0	0	0	0	0	0
15:23:57	0	2052,551	10,844	10,498	9,791	5,696	6,163	21,1	962,289	22,909	2052,551	0	203,612	203,612	99,724	0	0	0	0	0	0	0
15:23:57	-130,737	2051,243	10,796	10,498	9,786	5,682	6,154	21,1	962,289	22,909	2051,243	0	203,612	203,612	99,724	0	0	0	0	0	0	0
15:23:57	0	2051,243	10,796	10,498	9,786	5,682	6,145	21,1	962,289	22,909	2051,243	0	203,612	203,612	99,724	0	0	0	0	0	0	0
15:23:57	-85,888	2050,385	10,796	10,498	9,781	5,674	6,135	21,1	962,289	22,909	2050,385	0	203,612	203,612	99,724	0	0	0	0	0	0	0
15:23:57	-33,593	2050,049	10,844	10,547	9,777	5,67	6,126	21,1	962,289	22,909	2050,049	0	203,612	203,612	99,724	0	0	0	0	0	0	0
15:23:57	-130,688	2048,742	10,796	10,547	9,772	5,657	6,117	21,1	962,289	22,909	2048,742	0	203,612	203,612	99,724	0	0	0	0	0	0	0
15:23:57	-5,493	2048,687	10,796	10,547	9,772	5,656	6,108	21,1	962,289	22,909	2048,687	0	203,612	203,612	99,724	0	0	0	0	0	0	0
15:23:57	48,681	2049,174	10,942	10,595	9,767	5,661	6,099	21,1	962,289	22,909	2048,687	0	203,612	203,612	99,724	0	0	0	0	0	0	0
15:23:57	-84,814	2048,325	10,942	10,547	9,762	5,652	6,091	21,1	962,289	22,909	2048,325	0	203,612	203,612	99,724	0	0	0	0	0	0	0
15:23:57	-166,943	2046,656	10,844	10,498	9,758	5,635	6,082	21,1	962,289	22,909	2046,656	0	203,612	203,612	99,724	0	0	0	0	0	0	0
15:23:57	-6,518	2046,591	10,844	10,595	9,757	5,634	6,073	21,1	962,289	22,909	2046,591	0	203,612	203,612	99,724	0	0	0	0	0	0	0
15:23:57	-122,07	2045,37	10,796	10,547	9,753	5,622	6,064	21,1	962,289	22,909	2045,37	0	203,612	203,612	99,724	0	0	0	0	0	0	0
15:23:57	-7,556	2045,295	10,796	10,498	9,753	5,621	6,055	21,1	962,289	22,909	2045,295	0	203,612	203,612	99,724	0	0	0	0	0	0	0
15:23:57	-83,752	2044,457	10,796	10,498	9,748	5,612	6,047	21,1	962,289	22,909	2044,457	0	203,612	203,612	99,724	0	0	0	0	0	0	0
15:23:57	-166,027	2042,797	10,698	10,498	9,743	5,595	6,038	21,1	962,289	22,909	2042,797	0	203,612	203,612	99,724	0	0	0	0	0	0	0
15:23:57	127,099	2044,068	10,844	10,547	9,743	5,608	6,029	21,1	962,289	22,909	2042,798	0	203,612	203,612	99,724	0	0	0	0	0	0	0
15:23:57	5,871	2044,127	10,942	10,498	9,738	5,609	6,021	21,1	962,289	22,909	2042,799	0	203,612	203,612	99,724	0	0	0	0	0	0	0
15:23:57	-82,702	2043,299	10,942	10,547	9,734	5,601	6,013	21,1	962,289	22,909	2042,8	0	203,612	203,612	99,724	0	0	0	0	0	0	0
15:23:57	-89,648	2042,403	10,844	10,498	9,734	5,591	6,005	21,1	962,289	22,909	2042,403	0	203,612	203,612	99,724	0	0	0	0	0	0	0
15:23:57	-120,117	2041,202	10,796	10,4	9,729	5,579	5,996	21,1	962,289	22,909	2041,202	0	203,612	203,612	99,724	0	0	0	0	0	0	0
15:23:57	-98,071	2040,221	10,698	10,4	9,729	5,569	5,988	21,1	962,289	22,909	2040,221	0	203,612	203,612	99,724	0	0	0	0	0	0	0
15:23:57	89,624	2041,117	10,796	10,498	9,729	5,578	5,98	21,1	962,289	22,909	2040,222	0	203,612	203,612	99,724	0	0	0	0	0	0	0
15:23:57	-172,302	2039,394	10,698	10,351	9,724	5,56	5,972	21,1	962,289	22,909	2039,394	0	203,612	203,612	99,724	0	0	0	0	0	0	0
15:23:57	6,909	2039,463	10,796	10,4	9,719	5,561	5,964	21,1	962,289	22,909	2039,394	0	203,612	203,612	99,724	0	0	0	0	0	0	0
15:23:57	-82,69	2038,637	10,796	10,498	9,715	5,552	5,956	21,1	962,289	22,909	2038,637	0	203,612	203,612	99,724	0	0	0	0	0	0	0
15:23:57	36,169	2038,998	10,844	10,498	9,714	5,556	5,948	21,1	962,289	22,909	2038,637	0	203,612	203,612	99,724	0	0	0	0	0	0	0
15:23:57	7,958	2039,078	10,942	10,547	9,71	5,557	5,94	21,1	962,289	22,909	2038,637	0	203,612	203,612	99,724	0	0	0	0	0	0	0
15:23:57	-162,634	2037,451	10,844	10,498	9,705	5,54	5,932	21,1	962,289	22,909	2037,451	0	203,612	203,612	99,724	0	0	0	0	0	0	0
15:23:57	-53,405	2036,917	10,796	10,498	9,705	5,535	5,924	21,1	962,289	22,909	2036,917	0	203,612	203,612	99,724	0	0	0	0	0	0	0
15:23:57	-89,587	2036,022	10,698	10,351	9,705	5,525	5,917	21,1	962,289	22,909	2036,022	0	203,612	203,612	99,724	0	0	0	0	0	0	0
15:23:57	-44,775	2035,574	10,649	10,4	9,705	5,521	5,909	21,1	962,289	22,909	2035,574	0	203,612	203,612	99,724	0	0	0	0	0	0	0
15:23:58	-171,142	2033,862	10,551	10,302	9,7	5,503	5,901	21,1	962,289	22,909	2033,862	0	203,612	203,612	99,724	0	0	0	0	0	0	0
15:23:58	0	2033,862	10,551	10,302	9,7	5,503	5,893	21,1	962,289	22,909	2033,862	0	203,612	203,612	99,724	0	0	0	0	0	0	0
15:23:58	8,947	2033,952	10,649	10,351	9,696	5,504	5,885	21,1	962,289	22,909	2033,862	0	203,612	203,612	99,724	0	0	0	0	0	0	0
15:23:58	45,3	2034,405	10,796	10,4	9,691	5,509	5,878	21,1	962,289	22,909	2033,863	0	203,612	203,612	99,724	0	0	0	0	0	0	0
15:23:58	-115,356	2033,251	10,844	10,4	9,682	5,497	5,871	21,1	962,289	22,909	2033,251	0	203,612	203,612	99,724	0	0	0	0	0	0	0
15:23:58	10,192	2033,353	10,942	10,595	9,677	5,498	5,863	21,1	962,289	22,909	2033,251	0	203,612	203,612	99,724	0	0	0	0	0	0	0
15:23:58	-10,742	2033,246	10,942	10,595	9,676	5,497	5,856	21,1	962,289	22,909	2033,246	0	203,612	203,612	99,724	0	0	0	0	0	0	0
15:23:58	-158,337	2031,662	10,844	10,547	9,673	5,481	5,849	21,1	962,289	22,909	2031,662	0	203,612	203,612	99,724	0	0	0	0	0	0	0
15:23:58	-54,431	2031,118	10,796	10,498	9,672	5,475	5,841	21,1	962,289	22,909	2031,118	0	203,612	203,612	99,724	0	0	0	0	0	0	0
15:23:58	-89,526	2030,223	10,698	10,498	9,672	5,466	5,834	21,1	962,289	22,909	2030,223	0	203,612	203,612	99,724	0	0	0	0	0	0	0
15:23:58	-134,24	2028,88	10,551	10,351	9,672	5,452	5,827	21,1	962,289	22,909	2028,88	0	203,612	203,612	99,724	0	0	0	0	0	0	0
15:23:58	0	2028,88	10,551	10,302	9,672	5,452	5,819	21,1	962,289	22,909	2028,88	0	203,612	203,612	99,724	0	0	0	0	0	0	0
15:23:58	-79,492	2028,086	10,551	10,205	9,667	5,444	5,812	21,1	962,289	22,909	2028,086	0	203,612	203,612	99,724	0	0	0	0	0	0	0
15:23:58	-78,283	2027,303	10,551	10,156	9,663	5,436	5,804	21,1	962,289	22,909	2027,303	0	203,612	203,612	99,724	0	0	0	0	0	0	0
15:23:58	45,007	2027,753	10,698	10,4	9,658	5,44	5,797	21,1	962,289	22,909	2027,303	0	203,612	203,612	99,724	0	0	0	0	0	0	0
15:23:58	-77,246	2026,98	10,698	10,498	9,654	5,432	5,79	21,1	962,289	22,909	2026,98	0	203,612	203,612	99,724	0	0	0	0	0	0	0
15:23:58	-10,693	2026,873	10,698	10,351	9,653	5,431	5,783	21,1	962,289	22,909	2026,873	0	203,612	203,612	99,724	0	0	0	0	0	0	0
15:23:58	-89,221	2025,981	10,698	10,547	9,648	5,422	5,776	21,1	962,289	22,909	2025,981	0	203,612	203,612	99,724	0	0	0	0	0	0	0
15:23:58	24,035	2026,221	10,796	10,595	9,644	5,424	5,769	21,1	962,289	22,909	2025,981	0	203,612	203,612	99,724	0	0	0	0	0	0	0
15:23:58	-100,219	2025,219	10,698	10,547	9,644	5,414	5,762	21,1	962,289	22,909	2025,219	0	203,612	203,612	99,724	0	0	0	0	0	0	0
15:23:58	-134,143	2023,878	10,551	10,4	9,644	5,4	5,755	21,1	962,289	22,909	2023,878	0	203,612	203,612	99,724	0	0	0	0	0	0	0
15:23:58	0	2023,878	10,551	10,351	9,644	5,4	5,748	21,1	962,289	22,909	2023,878	0	203,612	203,612	99,724	0	0	0	0	0	0	0
[truncated: 5,767 more rows]
