# Supplementary material for: Testing of pandemic ventilators under early and agile development
Source: Front Med Technol. 2022 Aug 16;4:899328. doi: 10.3389/fmedt.2022.899328 (PMC9424737; doi:10.3389/fmedt.2022.899328)
Supplement: Supplementary file 3 [file Data_Sheet_2.ZIP › Accuracy of Controls Systems/01_Data Storage/01_Raw Measurement Data/Hamilton T1/Hamilton T1_v2/part_3_test_01.csv]

Time	Flow	Lung tidal volume	p alveole	Airway pressure	Bellows position	Intrapleural pressure	Cardial pressure	Fraction of O2 inspir	Ambient pressure	Temperature Celsius	FRC actual	Shunt fraction	Partial pressure O2 air chamber	Partial pressure O2 effectiv	Oxygen sat pulm. capillaries	NA	NA	NA	NA	NA	NA	NA
18:57:19	-68,798	2532,722	10,625	10,595	12,531	7,558	8,233	21,3	958,026	26,002	2532,722	0	204,26	204,26	99,727	0	0	0	0	0	0	0
18:57:19	-94,653	2531,775	10,527	10,595	12,531	7,549	8,219	21,3	958,026	26,002	2531,775	0	204,26	204,26	99,727	0	0	0	0	0	0	0
18:57:19	-67,553	2531,099	10,527	10,547	12,528	7,542	8,206	21,3	958,026	26,002	2531,099	0	204,26	204,26	99,727	0	0	0	0	0	0	0
18:57:19	-63,476	2530,465	10,478	10,498	12,527	7,535	8,193	21,3	958,026	26,002	2530,465	0	204,26	204,26	99,727	0	0	0	0	0	0	0
18:57:19	-66,503	2529,8	10,478	10,498	12,523	7,528	8,18	21,3	958,026	26,002	2529,8	0	204,26	204,26	99,727	0	0	0	0	0	0	0
18:57:19	-62,426	2529,175	10,429	10,351	12,522	7,522	8,167	21,3	958,026	26,002	2529,175	0	204,26	204,26	99,727	0	0	0	0	0	0	0
18:57:19	-66,503	2528,51	10,429	10,351	12,518	7,515	8,154	21,3	958,026	26,002	2528,51	0	204,26	204,26	99,727	0	0	0	0	0	0	0
18:57:19	-16,186	2528,349	10,429	10,351	12,517	7,513	8,142	21,3	958,026	26,002	2528,349	0	204,26	204,26	99,727	0	0	0	0	0	0	0
18:57:19	-34,106	2528,007	10,478	10,351	12,513	7,51	8,129	21,3	958,026	26,002	2528,007	0	204,26	204,26	99,727	0	0	0	0	0	0	0
18:57:19	-81,665	2527,191	10,478	10,498	12,508	7,501	8,117	21,3	958,026	26,002	2527,191	0	204,26	204,26	99,727	0	0	0	0	0	0	0
18:57:19	-18,286	2527,008	10,527	10,498	12,504	7,499	8,105	21,3	958,026	26,002	2527,008	0	204,26	204,26	99,727	0	0	0	0	0	0	0
18:57:19	-63,281	2526,375	10,478	10,498	12,503	7,493	8,093	21,3	958,026	26,002	2526,375	0	204,26	204,26	99,727	0	0	0	0	0	0	0
18:57:19	-82,69	2525,548	10,478	10,498	12,499	7,484	8,081	21,3	958,026	26,002	2525,548	0	204,26	204,26	99,727	0	0	0	0	0	0	0
18:57:19	-112,719	2524,421	10,429	10,498	12,495	7,473	8,069	21,3	958,026	26,002	2524,421	0	204,26	204,26	99,727	0	0	0	0	0	0	0
18:57:19	30,004	2524,721	10,527	10,547	12,491	7,476	8,057	21,3	958,026	26,002	2524,421	0	204,26	204,26	99,727	0	0	0	0	0	0	0
18:57:20	-32,177	2524,399	10,527	10,547	12,49	7,473	8,046	21,3	958,026	26,002	2524,399	0	204,26	204,26	99,727	0	0	0	0	0	0	0
18:57:20	-48,217	2523,917	10,527	10,498	12,487	7,468	8,035	21,3	958,026	26,002	2523,917	0	204,26	204,26	99,727	0	0	0	0	0	0	0
18:57:20	-110,742	2522,81	10,429	10,498	12,486	7,456	8,023	21,3	958,026	26,002	2522,81	0	204,26	204,26	99,727	0	0	0	0	0	0	0
18:57:20	-64,355	2522,166	10,429	10,351	12,482	7,449	8,012	21,3	958,026	26,002	2522,166	0	204,26	204,26	99,727	0	0	0	0	0	0	0
18:57:20	-17,26	2521,994	10,429	10,351	12,481	7,448	8,001	21,3	958,026	26,002	2521,994	0	204,26	204,26	99,727	0	0	0	0	0	0	0
18:57:20	0	2521,994	10,429	10,351	12,481	7,448	7,99	21,3	958,026	26,002	2521,994	0	204,26	204,26	99,727	0	0	0	0	0	0	0
18:57:20	-111,596	2520,878	10,332	10,302	12,48	7,436	7,979	21,3	958,026	26,002	2520,878	0	204,26	204,26	99,727	0	0	0	0	0	0	0
18:57:20	-63,476	2520,243	10,332	10,302	12,477	7,43	7,968	21,3	958,026	26,002	2520,243	0	204,26	204,26	99,727	0	0	0	0	0	0	0
18:57:20	-15,966	2520,083	10,332	10,156	12,476	7,428	7,958	21,3	958,026	26,002	2520,083	0	204,26	204,26	99,727	0	0	0	0	0	0	0
18:57:20	-64,404	2519,439	10,332	10,302	12,472	7,421	7,947	21,3	958,026	26,002	2519,439	0	204,26	204,26	99,727	0	0	0	0	0	0	0
18:57:20	61,206	2520,051	10,478	10,498	12,468	7,428	7,937	21,3	958,026	26,002	2519,44	0	204,26	204,26	99,727	0	0	0	0	0	0	0
18:57:20	-110,595	2518,945	10,429	10,351	12,464	7,416	7,927	21,3	958,026	26,002	2518,945	0	204,26	204,26	99,727	0	0	0	0	0	0	0
18:57:20	-17,211	2518,773	10,429	10,302	12,463	7,415	7,917	21,3	958,026	26,002	2518,773	0	204,26	204,26	99,727	0	0	0	0	0	0	0
18:57:20	-157,812	2517,195	10,332	10,302	12,459	7,398	7,907	21,3	958,026	26,002	2517,195	0	204,26	204,26	99,727	0	0	0	0	0	0	0
18:57:20	-17,211	2517,023	10,332	10,205	12,458	7,396	7,897	21,3	958,026	26,002	2517,023	0	204,26	204,26	99,727	0	0	0	0	0	0	0
18:57:20	-18,139	2516,841	10,332	10,302	12,457	7,395	7,887	21,3	958,026	26,002	2516,841	0	204,26	204,26	99,727	0	0	0	0	0	0	0
18:57:20	32,226	2517,164	10,429	10,302	12,454	7,398	7,877	21,3	958,026	26,002	2516,842	0	204,26	204,26	99,727	0	0	0	0	0	0	0
18:57:20	-156,762	2515,596	10,332	10,351	12,45	7,382	7,868	21,3	958,026	26,002	2515,596	0	204,26	204,26	99,727	0	0	0	0	0	0	0
18:57:20	76,171	2516,358	10,429	10,498	12,449	7,39	7,858	21,3	958,026	26,002	2515,597	0	204,26	204,26	99,727	0	0	0	0	0	0	0
18:57:20	-80,541	2515,552	10,429	10,351	12,445	7,381	7,849	21,3	958,026	26,002	2515,552	0	204,26	204,26	99,727	0	0	0	0	0	0	0
18:57:20	-94,458	2514,608	10,332	10,302	12,445	7,372	7,839	21,3	958,026	26,002	2514,608	0	204,26	204,26	99,727	0	0	0	0	0	0	0
18:57:20	32,202	2514,93	10,429	10,351	12,441	7,375	7,83	21,3	958,026	26,002	2514,608	0	204,26	204,26	99,727	0	0	0	0	0	0	0
18:57:20	-35,375	2514,576	10,429	10,351	12,439	7,371	7,821	21,3	958,026	26,002	2514,576	0	204,26	204,26	99,727	0	0	0	0	0	0	0
18:57:20	-62,28	2513,953	10,429	10,351	12,436	7,365	7,812	21,3	958,026	26,002	2513,953	0	204,26	204,26	99,727	0	0	0	0	0	0	0
18:57:20	-61,206	2513,341	10,429	10,351	12,432	7,359	7,804	21,3	958,026	26,002	2513,341	0	204,26	204,26	99,727	0	0	0	0	0	0	0
18:57:20	-60,131	2512,74	10,429	10,351	12,429	7,352	7,795	21,3	958,026	26,002	2512,74	0	204,26	204,26	99,727	0	0	0	0	0	0	0
18:57:20	-18,31	2512,557	10,429	10,302	12,428	7,35	7,786	21,3	958,026	26,002	2512,557	0	204,26	204,26	99,727	0	0	0	0	0	0	0
18:57:20	-61,206	2511,945	10,429	10,302	12,424	7,344	7,777	21,3	958,026	26,002	2511,945	0	204,26	204,26	99,727	0	0	0	0	0	0	0
18:57:20	-18,115	2511,764	10,429	10,302	12,423	7,342	7,769	21,3	958,026	26,002	2511,764	0	204,26	204,26	99,727	0	0	0	0	0	0	0
18:57:20	-141,625	2510,347	10,283	10,205	12,423	7,328	7,76	21,3	958,026	26,002	2510,347	0	204,26	204,26	99,727	0	0	0	0	0	0	0
18:57:20	0	2510,347	10,283	10,302	12,423	7,328	7,752	21,3	958,026	26,002	2510,347	0	204,26	204,26	99,727	0	0	0	0	0	0	0
18:57:20	-62,28	2509,724	10,283	10,205	12,42	7,321	7,743	21,3	958,026	26,002	2509,724	0	204,26	204,26	99,727	0	0	0	0	0	0	0
18:57:20	-19,335	2509,531	10,283	10,205	12,418	7,319	7,735	21,3	958,026	26,002	2509,531	0	204,26	204,26	99,727	0	0	0	0	0	0	0
18:57:20	-94,409	2508,587	10,185	10,058	12,418	7,31	7,727	21,3	958,026	26,002	2508,587	0	204,26	204,26	99,727	0	0	0	0	0	0	0
18:57:20	34,252	2508,93	10,283	10,156	12,415	7,313	7,718	21,3	958,026	26,002	2508,587	0	204,26	204,26	99,727	0	0	0	0	0	0	0
18:57:20	-37,622	2508,553	10,283	10,205	12,413	7,309	7,71	21,3	958,026	26,002	2508,553	0	204,26	204,26	99,727	0	0	0	0	0	0	0
18:57:20	-12,939	2508,424	10,332	10,302	12,409	7,308	7,703	21,3	958,026	26,002	2508,424	0	204,26	204,26	99,727	0	0	0	0	0	0	0
18:57:20	-19,14	2508,233	10,332	10,205	12,408	7,306	7,695	21,3	958,026	26,002	2508,233	0	204,26	204,26	99,727	0	0	0	0	0	0	0
18:57:20	-60,18	2507,631	10,332	10,205	12,405	7,3	7,687	21,3	958,026	26,002	2507,631	0	204,26	204,26	99,727	0	0	0	0	0	0	0
18:57:20	-107,373	2506,557	10,283	10,205	12,402	7,289	7,679	21,3	958,026	26,002	2506,557	0	204,26	204,26	99,727	0	0	0	0	0	0	0
18:57:20	27,88	2506,836	10,332	10,205	12,4	7,291	7,672	21,3	958,026	26,002	2506,557	0	204,26	204,26	99,727	0	0	0	0	0	0	0
18:57:20	-99,707	2505,839	10,332	10,205	12,395	7,281	7,664	21,3	958,026	26,002	2505,839	0	204,26	204,26	99,727	0	0	0	0	0	0	0
18:57:20	0	2505,839	10,332	10,205	12,395	7,281	7,656	21,3	958,026	26,002	2505,839	0	204,26	204,26	99,727	0	0	0	0	0	0	0
18:57:20	0	2505,839	10,332	10,302	12,395	7,281	7,649	21,3	958,026	26,002	2505,839	0	204,26	204,26	99,727	0	0	0	0	0	0	0
18:57:20	-88,012	2504,959	10,283	10,156	12,392	7,272	7,642	21,3	958,026	26,002	2504,959	0	204,26	204,26	99,727	0	0	0	0	0	0	0
18:57:20	-94,36	2504,015	10,185	10,156	12,392	7,262	7,634	21,3	958,026	26,002	2504,015	0	204,26	204,26	99,727	0	0	0	0	0	0	0
18:57:20	0	2504,015	10,185	10,058	12,392	7,262	7,627	21,3	958,026	26,002	2504,015	0	204,26	204,26	99,727	0	0	0	0	0	0	0
18:57:20	-47,143	2503,544	10,136	9,961	12,392	7,258	7,62	21,3	958,026	26,002	2503,544	0	204,26	204,26	99,727	0	0	0	0	0	0	0
18:57:20	-20,385	2503,34	10,136	10,058	12,391	7,255	7,613	21,3	958,026	26,002	2503,34	0	204,26	204,26	99,727	0	0	0	0	0	0	0
18:57:20	47,167	2503,811	10,185	10,058	12,391	7,26	7,606	21,3	958,026	26,002	2503,34	0	204,26	204,26	99,727	0	0	0	0	0	0	0
18:57:20	-59,106	2503,22	10,185	10,156	12,388	7,254	7,599	21,3	958,026	26,002	2503,22	0	204,26	204,26	99,727	0	0	0	0	0	0	0
18:57:20	-67,553	2502,545	10,136	10,156	12,387	7,247	7,592	21,2	958,486	26,002	2502,545	0	204,26	204,26	99,727	0	0	0	0	0	0	0
18:57:20	-1,269	2502,532	10,136	10,009	12,387	7,247	7,585	21,2	958,486	26,002	2502,532	0	204,26	204,26	99,727	0	0	0	0	0	0	0
18:57:20	-14,038	2502,392	10,185	10,058	12,383	7,246	7,578	21,2	958,486	26,002	2502,392	0	204,26	204,26	99,727	0	0	0	0	0	0	0
18:57:20	75	2503,142	10,283	10,205	12,382	7,253	7,572	21,2	958,486	26,002	2502,393	0	204,26	204,26	99,727	0	0	0	0	0	0	0
18:57:20	-113,671	2502,005	10,185	10,156	12,381	7,242	7,566	21,2	958,486	26,002	2502,005	0	204,26	204,26	99,727	0	0	0	0	0	0	0
18:57:20	-59,985	2501,405	10,185	10,058	12,378	7,235	7,559	21,2	958,486	26,002	2501,405	0	204,26	204,26	99,727	0	0	0	0	0	0	0
18:57:20	-19,335	2501,212	10,185	10,302	12,377	7,233	7,553	21,2	958,486	26,002	2501,212	0	204,26	204,26	99,727	0	0	0	0	0	0	0
18:57:20	34,179	2501,554	10,283	10,302	12,373	7,237	7,547	21,2	958,486	26,002	2501,212	0	204,26	204,26	99,727	0	0	0	0	0	0	0
18:57:20	-19,36	2501,36	10,283	10,302	12,372	7,235	7,54	21,2	958,486	26,002	2501,212	0	204,26	204,26	99,727	0	0	0	0	0	0	0
18:57:20	-61,206	2500,748	10,283	10,302	12,369	7,229	7,534	21,2	958,486	26,002	2500,748	0	204,26	204,26	99,727	0	0	0	0	0	0	0
18:57:20	0	2500,748	10,283	10,205	12,369	7,229	7,528	21,2	958,486	26,002	2500,748	0	204,053	204,053	99,726	0	0	0	0	0	0	0
18:57:20	-94,311	2499,805	10,185	10,058	12,369	7,219	7,522	21,2	958,486	26,002	2499,805	0	204,053	204,053	99,726	0	0	0	0	0	0	0
18:57:20	0	2499,805	10,185	10,058	12,369	7,219	7,516	21,2	958,486	26,002	2499,805	0	204,053	204,053	99,726	0	0	0	0	0	0	0
18:57:20	-47,143	2499,333	10,136	10,009	12,369	7,214	7,51	21,2	958,486	26,002	2499,333	0	204,053	204,053	99,726	0	0	0	0	0	0	0
18:57:20	-33,374	2499	10,185	10,058	12,364	7,211	7,505	21,2	958,486	26,002	2499	0	204,053	204,053	99,726	0	0	0	0	0	0	0
18:57:20	80,224	2499,802	10,332	10,156	12,361	7,219	7,499	21,2	958,486	26,002	2499	0	204,053	204,053	99,726	0	0	0	0	0	0	0
18:57:20	-65,258	2499,149	10,283	10,205	12,359	7,212	7,493	21,2	958,486	26,002	2499,001	0	204,053	204,053	99,726	0	0	0	0	0	0	0
18:57:20	-141,406	2497,735	10,136	10,058	12,359	7,198	7,487	21,2	958,486	26,002	2497,735	0	204,053	204,053	99,726	0	0	0	0	0	0	0
18:57:20	0	2497,735	10,136	10,058	12,359	7,198	7,482	21,2	958,486	26,002	2497,735	0	204,053	204,053	99,726	0	0	0	0	0	0	0
18:57:20	-112,548	2496,61	10,039	9,961	12,358	7,186	7,476	21,2	958,486	26,002	2496,61	0	204,053	204,053	99,726	0	0	0	0	0	0	0
18:57:20	-42,895	2496,181	10,039	9,961	12,356	7,182	7,47	21,2	958,486	26,002	2496,181	0	204,053	204,053	99,726	0	0	0	0	0	0	0
18:57:20	0	2496,181	10,039	9,961	12,356	7,182	7,465	21,2	958,486	26,002	2496,181	0	204,053	204,053	99,726	0	0	0	0	0	0	0
18:57:20	-18,286	2495,998	10,039	9,961	12,355	7,18	7,459	21,2	958,486	26,002	2495,998	0	204,053	204,053	99,726	0	0	0	0	0	0	0
18:57:20	-47,119	2495,527	9,99	9,814	12,355	7,175	7,453	21,2	958,486	26,002	2495,527	0	204,053	204,053	99,726	0	0	0	0	0	0	0
18:57:20	-15,112	2495,376	10,039	10,009	12,351	7,173	7,448	21,2	958,486	26,002	2495,376	0	204,053	204,053	99,726	0	0	0	0	0	0	0
18:57:20	-18,286	2495,193	10,039	10,009	12,35	7,171	7,443	21,2	958,486	26,002	2495,193	0	204,053	204,053	99,726	0	0	0	0	0	0	0
18:57:20	-94,213	2494,251	9,941	9,863	12,35	7,162	7,437	21,2	958,486	26,002	2494,251	0	204,053	204,053	99,726	0	0	0	0	0	0	0
18:57:20	30,053	2494,551	9,99	10,009	12,349	7,165	7,432	21,2	958,486	26,002	2494,251	0	204,053	204,053	99,726	0	0	0	0	0	0	0
18:57:20	-91,259	2493,639	9,941	9,961	12,347	7,155	7,426	21,2	958,486	26,002	2493,639	0	204,053	204,053	99,726	0	0	0	0	0	0	0
18:57:20	-18,09	2493,458	9,941	9,863	12,346	7,154	7,421	21,2	958,486	26,002	2493,458	0	204,053	204,053	99,726	0	0	0	0	0	0	0
18:57:20	47,119	2493,929	9,99	10,009	12,346	7,158	7,416	21,2	958,486	26,002	2493,458	0	204,053	204,053	99,726	0	0	0	0	0	0	0
18:57:20	-109,35	2492,835	9,941	9,961	12,342	7,147	7,41	21,2	958,486	26,002	2492,835	0	204,053	204,053	99,726	0	0	0	0	0	0	0
18:57:20	-18,31	2492,652	9,941	9,961	12,341	7,145	7,405	21,2	958,486	26,002	2492,652	0	204,053	204,053	99,726	0	0	0	0	0	0	0
18:57:20	0	2492,652	9,941	9,863	12,341	7,145	7,4	21,2	958,486	26,002	2492,652	0	204,053	204,053	99,726	0	0	0	0	0	0	0
18:57:20	-16,21	2492,49	9,99	10,009	12,338	7,144	7,395	21,2	958,486	26,002	2492,49	0	204,053	204,053	99,726	0	0	0	0	0	0	0
18:57:20	-47,07	2492,019	9,941	9,961	12,338	7,139	7,39	21,2	958,486	26,002	2492,019	0	204,053	204,053	99,726	0	0	0	0	0	0	0
18:57:20	0	2492,019	9,941	9,863	12,338	7,139	7,385	21,2	958,486	26,002	2492,019	0	204,053	204,053	99,726	0	0	0	0	0	0	0
18:57:20	28,808	2492,307	9,99	9,814	12,337	7,142	7,38	21,2	958,486	26,002	2492,02	0	204,053	204,053	99,726	0	0	0	0	0	0	0
18:57:20	-47,094	2491,837	9,941	9,814	12,337	7,137	7,376	21,2	958,486	26,002	2491,837	0	204,053	204,053	99,726	0	0	0	0	0	0	0
18:57:20	-62,255	2491,214	9,941	9,863	12,333	7,13	7,371	21,2	958,486	26,002	2491,214	0	204,053	204,053	99,726	0	0	0	0	0	0	0
18:57:20	-111,401	2490,1	9,843	9,863	12,332	7,119	7,366	21,2	958,486	26,002	2490,1	0	204,053	204,053	99,726	0	0	0	0	0	0	0
18:57:20	0	2490,1	9,843	9,668	12,332	7,119	7,361	21,2	958,486	26,002	2490,1	0	204,053	204,053	99,726	0	0	0	0	0	0	0
18:57:20	78,002	2490,88	9,99	9,961	12,329	7,127	7,356	21,2	958,486	26,002	2490,101	0	204,053	204,053	99,726	0	0	0	0	0	0	0
18:57:20	0	2490,88	9,99	9,961	12,329	7,127	7,352	21,2	958,486	26,002	2490,102	0	204,053	204,053	99,726	0	0	0	0	0	0	0
18:57:20	-141,284	2489,467	9,843	9,668	12,329	7,112	7,347	21,2	958,486	26,002	2489,467	0	204,053	204,053	99,726	0	0	0	0	0	0	0
18:57:20	0	2489,467	9,843	9,863	12,329	7,112	7,343	21,2	958,486	26,002	2489,467	0	204,053	204,053	99,726	0	0	0	0	0	0	0
18:57:20	0	2489,467	9,843	9,814	12,329	7,112	7,338	21,2	958,486	26,002	2489,467	0	204,053	204,053	99,726	0	0	0	0	0	0	0
18:57:20	-47,07	2488,996	9,795	9,668	12,329	7,108	7,334	21,2	958,486	26,002	2488,996	0	204,053	204,053	99,726	0	0	0	0	0	0	0
18:57:20	-17,041	2488,826	9,795	9,668	12,328	7,106	7,329	21,2	958,486	26,002	2488,826	0	204,053	204,053	99,726	0	0	0	0	0	0	0
18:57:20	141,235	2490,238	9,941	9,863	12,328	7,12	7,325	21,2	958,486	26,002	2488,827	0	204,053	204,053	99,726	0	0	0	0	0	0	0
18:57:21	-63,452	2489,604	9,941	9,863	12,324	7,114	7,321	21,2	958,486	26,002	2488,828	0	204,053	204,053	99,726	0	0	0	0	0	0	0
18:57:21	0	2489,604	9,941	9,814	12,324	7,114	7,317	21,2	958,486	26,002	2488,829	0	204,053	204,053	99,726	0	0	0	0	0	0	0
18:57:21	-94,165	2488,662	9,843	9,716	12,324	7,104	7,313	21,2	958,486	26,002	2488,662	0	204,053	204,053	99,726	0	0	0	0	0	0	0
18:57:21	123,144	2489,894	9,99	9,863	12,323	7,117	7,309	21,2	958,486	26,002	2488,664	0	204,053	204,053	99,726	0	0	0	0	0	0	0
18:57:21	0	2489,894	9,99	9,961	12,323	7,117	7,305	21,2	958,486	26,002	2488,665	0	204,053	204,053	99,726	0	0	0	0	0	0	0
18:57:21	-63,305	2489,261	9,99	10,009	12,319	7,11	7,301	21,2	958,486	26,002	2488,666	0	204,053	204,053	99,726	0	0	0	0	0	0	0
18:57:21	0	2489,261	9,99	9,961	12,319	7,11	7,298	21,2	958,486	26,002	2488,666	0	204,053	204,053	99,726	0	0	0	0	0	0	0
18:57:21	0	2489,261	9,99	9,961	12,319	7,11	7,294	21,2	958,486	26,002	2488,667	0	204,053	204,053	99,726	0	0	0	0	0	0	0
18:57:21	0	2489,261	9,99	9,961	12,319	7,11	7,29	21,2	958,486	26,002	2488,667	0	204,053	204,053	99,726	0	0	0	0	0	0	0
18:57:21	-47,07	2488,79	9,941	9,961	12,319	7,105	7,287	21,2	958,486	26,002	2488,667	0	204,053	204,053	99,726	0	0	0	0	0	0	0
18:57:21	-94,165	2487,848	9,843	9,814	12,319	7,096	7,283	21,2	958,486	26,002	2487,848	0	204,053	204,053	99,726	0	0	0	0	0	0	0
18:57:21	0	2487,848	9,843	9,814	12,319	7,096	7,279	21,2	958,486	26,002	2487,848	0	204,053	204,053	99,726	0	0	0	0	0	0	0
18:57:21	94,165	2488,79	9,941	10,009	12,319	7,105	7,276	21,2	958,486	26,002	2487,849	0	204,053	204,053	99,726	0	0	0	0	0	0	0
18:57:21	-141,235	2487,378	9,795	9,668	12,319	7,091	7,272	21,2	958,486	26,002	2487,378	0	204,053	204,053	99,726	0	0	0	0	0	0	0
18:57:21	141,235	2488,79	9,941	9,863	12,319	7,105	7,269	21,2	958,486	26,002	2487,379	0	204,053	204,053	99,726	0	0	0	0	0	0	0
18:57:21	0	2488,79	9,941	9,668	12,319	7,105	7,266	21,2	958,486	26,002	2487,38	0	204,053	204,053	99,726	0	0	0	0	0	0	0
18:57:21	-141,235	2487,378	9,795	9,668	12,319	7,091	7,262	21,2	958,486	26,002	2487,378	0	204,053	204,053	99,726	0	0	0	0	0	0	0
18:57:21	141,235	2488,79	9,941	9,863	12,319	7,105	7,259	21,2	958,486	26,002	2487,379	0	204,053	204,053	99,726	0	0	0	0	0	0	0
18:57:21	0	2488,79	9,941	9,863	12,319	7,105	7,256	21,2	958,486	26,002	2487,38	0	204,053	204,053	99,726	0	0	0	0	0	0	0
18:57:21	0	2488,79	9,941	9,814	12,319	7,105	7,253	21,2	958,486	26,002	2487,382	0	204,053	204,053	99,726	0	0	0	0	0	0	0
18:57:21	47,07	2489,261	9,99	9,814	12,319	7,11	7,25	21,2	958,486	26,002	2487,384	0	204,053	204,053	99,726	0	0	0	0	0	0	0
18:57:21	-64,306	2488,618	9,941	9,814	12,318	7,104	7,248	21,2	958,486	26,002	2487,385	0	204,053	204,053	99,726	0	0	0	0	0	0	0
18:57:21	47,07	2489,088	9,99	9,961	12,318	7,108	7,245	21,2	958,486	26,002	2487,386	0	204,053	204,053	99,726	0	0	0	0	0	0	0
18:57:21	17,236	2489,261	9,99	9,863	12,319	7,11	7,242	21,2	958,486	26,002	2487,388	0	204,053	204,053	99,726	0	0	0	0	0	0	0
18:57:21	0	2489,261	9,99	9,961	12,319	7,11	7,24	21,2	958,486	26,002	2487,39	0	204,053	204,053	99,726	0	0	0	0	0	0	0
18:57:21	0	2489,261	9,99	9,961	12,319	7,11	7,237	21,2	958,486	26,002	2487,392	0	204,053	204,053	99,726	0	0	0	0	0	0	0
18:57:21	-47,07	2488,79	9,941	9,814	12,319	7,105	7,234	21,2	958,486	26,002	2487,393	0	204,053	204,053	99,726	0	0	0	0	0	0	0
18:57:21	47,07	2489,261	9,99	9,863	12,319	7,11	7,232	21,2	958,486	26,002	2487,395	0	204,053	204,053	99,726	0	0	0	0	0	0	0
18:57:21	141,284	2490,673	10,136	9,961	12,319	7,125	7,23	21,2	958,486	26,002	2487,398	0	204,053	204,053	99,726	0	0	0	0	0	0	0
18:57:21	-141,284	2489,261	9,99	9,863	12,319	7,11	7,228	21,2	958,486	26,002	2487,4	0	204,053	204,053	99,726	0	0	0	0	0	0	0
18:57:21	63,305	2489,894	9,99	9,863	12,323	7,117	7,225	21,2	958,486	26,002	2487,403	0	204,053	204,053	99,726	0	0	0	0	0	0	0
18:57:21	0	2489,894	9,99	9,961	12,323	7,117	7,223	21,2	958,486	26,002	2487,405	0	204,053	204,053	99,726	0	0	0	0	0	0	0
18:57:21	-63,305	2489,261	9,99	9,863	12,319	7,11	7,221	21,2	958,486	26,002	2487,407	0	204,053	204,053	99,726	0	0	0	0	0	0	0
18:57:21	0	2489,261	9,99	9,863	12,319	7,11	7,219	21,2	958,486	26,002	2487,409	0	204,053	204,053	99,726	0	0	0	0	0	0	0
18:57:21	-47,07	2488,79	9,941	9,716	12,319	7,105	7,217	21,2	958,486	26,002	2487,41	0	204,053	204,053	99,726	0	0	0	0	0	0	0
18:57:21	94,165	2489,732	10,039	9,961	12,319	7,115	7,215	21,2	958,486	26,002	2487,412	0	204,053	204,053	99,726	0	0	0	0	0	0	0
18:57:21	-17,26	2489,559	10,039	10,009	12,318	7,113	7,213	21,2	958,486	26,002	2487,415	0	204,053	204,053	99,726	0	0	0	0	0	0	0
18:57:21	0	2489,559	10,039	9,863	12,318	7,113	7,211	21,2	958,486	26,002	2487,417	0	204,053	204,053	99,726	0	0	0	0	0	0	0
18:57:21	17,26	2489,732	10,039	9,961	12,319	7,115	7,209	21,2	958,486	26,002	2487,419	0	204,053	204,053	99,726	0	0	0	0	0	0	0
18:57:21	-47,094	2489,261	9,99	9,814	12,319	7,11	7,207	21,2	958,486	26,002	2487,421	0	204,053	204,053	99,726	0	0	0	0	0	0	0
18:57:21	0	2489,261	9,99	9,863	12,319	7,11	7,205	21,2	958,486	26,002	2487,422	0	204,053	204,053	99,726	0	0	0	0	0	0	0
18:57:21	0	2489,261	9,99	9,863	12,319	7,11	7,203	21,2	958,486	26,002	2487,424	0	204,053	204,053	99,726	0	0	0	0	0	0	0
18:57:21	0	2489,261	9,99	9,863	12,319	7,11	7,201	21,2	958,486	26,002	2487,426	0	204,053	204,053	99,726	0	0	0	0	0	0	0
18:57:21	0	2489,261	9,99	9,863	12,319	7,11	7,2	21,2	958,486	26,002	2487,428	0	204,053	204,053	99,726	0	0	0	0	0	0	0
18:57:21	-141,235	2487,848	9,843	9,863	12,319	7,096	7,198	21,2	958,486	26,002	2487,428	0	204,053	204,053	99,726	0	0	0	0	0	0	0
18:57:21	94,165	2488,79	9,941	9,863	12,319	7,105	7,196	21,2	958,486	26,002	2487,43	0	204,053	204,053	99,726	0	0	0	0	0	0	0
18:57:21	47,07	2489,261	9,99	9,961	12,319	7,11	7,194	21,2	958,486	26,002	2487,431	0	204,053	204,053	99,726	0	0	0	0	0	0	0
18:57:21	-47,07	2488,79	9,941	9,961	12,319	7,105	7,192	21,2	958,486	26,002	2487,433	0	204,053	204,053	99,726	0	0	0	0	0	0	0
18:57:21	0	2488,79	9,941	9,961	12,319	7,105	7,191	21,2	958,486	26,002	2487,434	0	204,053	204,053	99,726	0	0	0	0	0	0	0
18:57:21	-17,236	2488,618	9,941	9,863	12,318	7,104	7,189	21,2	958,486	26,002	2487,435	0	204,053	204,053	99,726	0	0	0	0	0	0	0
18:57:21	47,07	2489,088	9,99	9,863	12,318	7,108	7,187	21,2	958,486	25,919	2487,437	0	204,053	204,053	99,726	0	0	0	0	0	0	0
18:57:21	0	2489,088	9,99	9,863	12,318	7,108	7,186	21,2	958,486	25,919	2487,438	0	204,053	204,053	99,726	0	0	0	0	0	0	0
18:57:21	-17,26	2488,916	10,039	10,009	12,315	7,107	7,184	21,2	958,486	25,919	2487,44	0	204,053	204,053	99,726	0	0	0	0	0	0	0
18:57:21	0	2488,916	10,039	10,009	12,315	7,107	7,183	21,2	958,486	25,919	2487,441	0	204,053	204,053	99,726	0	0	0	0	0	0	0
18:57:21	-47,094	2488,445	9,99	9,961	12,315	7,102	7,181	21,2	958,486	25,919	2487,442	0	204,053	204,053	99,726	0	0	0	0	0	0	0
18:57:21	-29,98	2488,145	9,941	9,814	12,316	7,099	7,18	21,2	958,486	25,919	2487,443	0	204,053	204,053	99,726	0	0	0	0	0	0	0
18:57:21	47,265	2488,618	9,941	9,716	12,318	7,104	7,178	21,2	958,486	25,919	2487,445	0	204,053	204,053	99,726	0	0	0	0	0	0	0
18:57:21	-47,265	2488,145	9,941	9,814	12,316	7,099	7,176	21,2	958,486	25,919	2487,445	0	204,053	204,053	99,726	0	0	0	0	0	0	0
18:57:21	47,07	2488,616	9,99	9,961	12,316	7,104	7,175	21,2	958,486	25,919	2487,446	0	204,053	204,053	99,726	0	0	0	0	0	0	0
18:57:21	0,195	2488,618	9,941	9,814	12,318	7,104	7,174	21,2	958,486	25,919	2487,447	0	204,053	204,053	99,726	0	0	0	0	0	0	0
18:57:21	0	2488,618	9,941	9,716	12,318	7,104	7,172	21,2	958,486	25,919	2487,448	0	203,749	203,749	99,725	0	0	0	0	0	0	0
18:57:21	-47,265	2488,145	9,941	9,814	12,316	7,099	7,171	21,2	958,486	25,919	2487,449	0	203,749	203,749	99,725	0	0	0	0	0	0	0
18:57:21	-46,899	2487,676	9,843	9,668	12,318	7,094	7,169	21,2	958,486	25,919	2487,449	0	203,749	203,749	99,725	0	0	0	0	0	0	0
18:57:21	0	2487,676	9,843	9,716	12,318	7,094	7,168	21,2	958,486	25,919	2487,45	0	203,749	203,749	99,725	0	0	0	0	0	0	0
18:57:21	141,235	2489,088	9,99	9,863	12,318	7,108	7,167	21,2	958,486	25,919	2487,451	0	203,749	203,749	99,725	0	0	0	0	0	0	0
18:57:21	-47,07	2488,618	9,941	9,814	12,318	7,104	7,165	21,2	958,486	25,919	2487,452	0	203,749	203,749	99,725	0	0	0	0	0	0	0
18:57:21	0	2488,618	9,941	9,863	12,318	7,104	7,164	21,2	958,486	25,919	2487,453	0	203,749	203,749	99,725	0	0	0	0	0	0	0
18:57:21	-0,195	2488,616	9,99	9,863	12,316	7,104	7,163	21,2	958,486	25,919	2487,454	0	203,749	203,749	99,725	0	0	0	0	0	0	0
18:57:21	47,265	2489,088	9,99	9,961	12,318	7,108	7,162	21,2	958,486	25,919	2487,456	0	203,749	203,749	99,725	0	0	0	0	0	0	0
18:57:21	0	2489,088	9,99	9,863	12,318	7,108	7,161	21,2	958,486	25,919	2487,458	0	203,749	203,749	99,725	0	0	0	0	0	0	0
18:57:21	-141,235	2487,676	9,843	9,716	12,318	7,094	7,16	21,2	958,486	25,919	2487,458	0	203,749	203,749	99,725	0	0	0	0	0	0	0
18:57:21	29,833	2487,974	9,941	9,814	12,315	7,097	7,158	21,2	958,486	25,919	2487,458	0	203,749	203,749	99,725	0	0	0	0	0	0	0
18:57:21	94,14	2488,916	10,039	9,961	12,315	7,107	7,157	21,2	958,486	25,919	2487,46	0	203,749	203,749	99,725	0	0	0	0	0	0	0
18:57:21	-29,809	2488,618	9,941	9,863	12,318	7,104	7,156	21,2	958,486	25,919	2487,461	0	203,749	203,749	99,725	0	0	0	0	0	0	0
18:57:21	0	2488,618	9,941	9,863	12,318	7,104	7,155	21,2	958,486	25,919	2487,462	0	203,749	203,749	99,725	0	0	0	0	0	0	0
18:57:21	-0,195	2488,616	9,99	9,961	12,316	7,104	7,154	21,2	958,486	25,919	2487,463	0	203,749	203,749	99,725	0	0	0	0	0	0	0
18:57:21	0,195	2488,618	9,941	9,716	12,318	7,104	7,153	21,2	958,486	25,919	2487,464	0	203,749	203,749	99,725	0	0	0	0	0	0	0
18:57:21	0	2488,618	9,941	9,716	12,318	7,104	7,152	21,2	958,486	25,919	2487,465	0	203,749	203,749	99,725	0	0	0	0	0	0	0
18:57:21	94,14	2489,559	10,039	10,009	12,318	7,113	7,152	21,2	958,486	25,919	2487,467	0	203,749	203,749	99,725	0	0	0	0	0	0	0
18:57:21	-94,14	2488,618	9,941	9,863	12,318	7,104	7,151	21,2	958,486	25,919	2487,468	0	203,749	203,749	99,725	0	0	0	0	0	0	0
18:57:21	0	2488,618	9,941	9,863	12,318	7,104	7,15	21,2	958,486	25,919	2487,469	0	203,749	203,749	99,725	0	0	0	0	0	0	0
18:57:21	0	2488,618	9,941	9,863	12,318	7,104	7,149	21,2	958,486	25,919	2487,47	0	203,749	203,749	99,725	0	0	0	0	0	0	0
18:57:21	46,875	2489,086	10,039	10,009	12,316	7,108	7,148	21,2	958,486	25,919	2487,472	0	203,749	203,749	99,725	0	0	0	0	0	0	0
18:57:21	0,195	2489,088	9,99	9,961	12,318	7,108	7,147	21,2	958,486	25,919	2487,473	0	203,749	203,749	99,725	0	0	0	0	0	0	0
18:57:21	-47,07	2488,618	9,941	9,863	12,318	7,104	7,146	21,2	958,486	25,919	2487,474	0	203,749	203,749	99,725	0	0	0	0	0	0	0
18:57:21	47,07	2489,088	9,99	9,961	12,318	7,108	7,146	21,2	958,486	25,919	2487,476	0	203,749	203,749	99,725	0	0	0	0	0	0	0
18:57:21	-0,195	2489,086	10,039	9,961	12,316	7,108	7,145	21,2	958,486	25,919	2487,477	0	203,749	203,749	99,725	0	0	0	0	0	0	0
18:57:21	0,195	2489,088	9,99	9,863	12,318	7,108	7,144	21,2	958,486	25,919	2487,479	0	203,749	203,749	99,725	0	0	0	0	0	0	0
18:57:21	0	2489,088	9,99	9,863	12,318	7,108	7,143	21,2	958,486	25,919	2487,48	0	203,749	203,749	99,725	0	0	0	0	0	0	0
18:57:21	0	2489,088	9,99	9,863	12,318	7,108	7,143	21,2	958,486	25,919	2487,482	0	203,749	203,749	99,725	0	0	0	0	0	0	0
18:57:21	0	2489,088	9,99	9,863	12,318	7,108	7,142	21,2	958,486	25,919	2487,483	0	203,749	203,749	99,725	0	0	0	0	0	0	0
18:57:21	-0,195	2489,086	10,039	9,961	12,316	7,108	7,141	21,2	958,486	25,919	2487,485	0	203,749	203,749	99,725	0	0	0	0	0	0	0
18:57:21	0,195	2489,088	9,99	9,863	12,318	7,108	7,141	21,2	958,486	25,919	2487,486	0	203,749	203,749	99,725	0	0	0	0	0	0	0
18:57:21	-47,07	2488,618	9,941	9,961	12,318	7,104	7,14	21,2	958,486	25,919	2487,487	0	203,749	203,749	99,725	0	0	0	0	0	0	0
18:57:21	-94,165	2487,676	9,843	9,716	12,318	7,094	7,139	21,2	958,486	25,919	2487,488	0	203,749	203,749	99,725	0	0	0	0	0	0	0
18:57:21	94,165	2488,618	9,941	9,814	12,318	7,104	7,138	21,2	958,486	25,919	2487,489	0	203,749	203,749	99,725	0	0	0	0	0	0	0
18:57:21	-0,195	2488,616	9,99	9,961	12,316	7,104	7,138	21,2	958,486	25,919	2487,49	0	203,749	203,749	99,725	0	0	0	0	0	0	0
18:57:21	0,195	2488,618	9,941	9,863	12,318	7,104	7,137	21,2	958,486	25,919	2487,491	0	203,749	203,749	99,725	0	0	0	0	0	0	0
18:57:21	0	2488,618	9,941	9,716	12,318	7,104	7,136	21,2	958,486	25,919	2487,492	0	203,749	203,749	99,725	0	0	0	0	0	0	0
18:57:21	0	2488,618	9,941	9,863	12,318	7,104	7,136	21,2	958,486	25,919	2487,493	0	203,749	203,749	99,725	0	0	0	0	0	0	0
18:57:22	-47,265	2488,145	9,941	9,814	12,316	7,099	7,135	21,2	958,486	25,919	2487,493	0	203,749	203,749	99,725	0	0	0	0	0	0	0
18:57:22	47,07	2488,616	9,99	9,961	12,316	7,104	7,134	21,2	958,486	25,919	2487,494	0	203,749	203,749	99,725	0	0	0	0	0	0	0
18:57:22	47,265	2489,088	9,99	9,814	12,318	7,108	7,134	21,2	958,486	25,919	2487,496	0	203,749	203,749	99,725	0	0	0	0	0	0	0
18:57:22	-47,07	2488,618	9,941	9,814	12,318	7,104	7,133	21,2	958,486	25,919	2487,497	0	203,749	203,749	99,725	0	0	0	0	0	0	0
18:57:22	-64,331	2487,974	9,941	9,863	12,315	7,097	7,133	21,2	958,486	25,919	2487,497	0	203,749	203,749	99,725	0	0	0	0	0	0	0
18:57:22	0	2487,974	9,941	9,863	12,315	7,097	7,132	21,2	958,486	25,919	2487,498	0	203,749	203,749	99,725	0	0	0	0	0	0	0
18:57:22	17,065	2488,145	9,941	9,863	12,316	7,099	7,131	21,2	958,486	25,919	2487,499	0	203,749	203,749	99,725	0	0	0	0	0	0	0
18:57:22	94,335	2489,088	9,99	9,961	12,318	7,108	7,131	21,2	958,486	25,919	2487,5	0	203,749	203,749	99,725	0	0	0	0	0	0	0
18:57:22	-47,07	2488,618	9,941	9,863	12,318	7,104	7,13	21,2	958,486	25,919	2487,501	0	203,749	203,749	99,725	0	0	0	0	0	0	0
18:57:22	-47,265	2488,145	9,941	9,814	12,316	7,099	7,13	21,2	958,486	25,919	2487,502	0	203,749	203,749	99,725	0	0	0	0	0	0	0
18:57:22	47,265	2488,618	9,941	9,863	12,318	7,104	7,129	21,2	958,486	25,919	2487,503	0	203,749	203,749	99,725	0	0	0	0	0	0	0
18:57:22	0	2488,618	9,941	9,716	12,318	7,104	7,129	21,2	958,486	25,919	2487,504	0	203,749	203,749	99,725	0	0	0	0	0	0	0
18:57:22	0	2488,618	9,941	9,814	12,318	7,104	7,128	21,2	958,486	25,919	2487,505	0	203,749	203,749	99,725	0	0	0	0	0	0	0
18:57:22	-47,265	2488,145	9,941	9,814	12,316	7,099	7,128	21,2	958,486	25,919	2487,506	0	203,749	203,749	99,725	0	0	0	0	0	0	0
18:57:22	141,406	2489,559	10,039	10,009	12,318	7,113	7,127	21,2	958,486	25,919	2487,508	0	203,749	203,749	99,725	0	0	0	0	0	0	0
18:57:22	-94,14	2488,618	9,941	9,961	12,318	7,104	7,127	21,2	958,486	25,919	2487,509	0	203,749	203,749	99,725	0	0	0	0	0	0	0
18:57:22	64,306	2489,261	9,99	9,863	12,319	7,11	7,127	21,2	958,486	25,919	2487,51	0	203,749	203,749	99,725	0	0	0	0	0	0	0
18:57:22	282,592	2492,087	10,283	10,205	12,319	7,139	7,127	21,2	958,486	25,919	2487,515	0	203,749	203,749	99,725	0	0	0	0	0	0	0
18:57:22	141,333	2493,5	10,429	10,547	12,319	7,154	7,127	21,2	958,486	25,919	2487,521	0	203,749	203,749	99,725	0	0	0	0	0	0	0
18:57:22	411,425	2497,614	10,771	10,937	12,324	7,196	7,129	21,2	958,486	25,919	2487,531	0	203,749	203,749	99,725	0	0	0	0	0	0	0
18:57:22	349,804	2501,112	10,966	11,181	12,333	7,232	7,131	21,2	958,486	25,919	2487,544	0	203,749	203,749	99,725	0	0	0	0	0	0	0
18:57:22	334,082	2504,453	11,015	11,377	12,349	7,267	7,133	21,2	958,486	25,919	2487,561	0	203,749	203,749	99,725	0	0	0	0	0	0	0
18:57:22	478,784	2509,241	11,162	11,523	12,369	7,316	7,137	21,2	958,486	25,919	2487,583	0	203,749	203,749	99,725	0	0	0	0	0	0	0
18:57:22	521,069	2514,452	11,308	11,718	12,39	7,37	7,142	21,2	958,486	25,919	2487,61	0	203,749	203,749	99,725	0	0	0	0	0	0	0
18:57:22	580,2	2520,254	11,455	11,816	12,415	7,43	7,147	21,2	958,486	25,919	2487,643	0	203,749	203,749	99,725	0	0	0	0	0	0	0
18:57:22	538,427	2525,638	11,455	12,06	12,446	7,485	7,154	21,2	958,486	25,919	2487,681	0	203,749	203,749	99,725	0	0	0	0	0	0	0
18:57:22	767,553	2533,313	11,748	12,353	12,473	7,564	7,162	21,2	958,486	25,919	2487,726	0	203,749	203,749	99,725	0	0	0	0	0	0	0
18:57:22	741,015	2540,724	11,943	12,744	12,504	7,641	7,171	21,2	958,486	25,919	2487,779	0	203,749	203,749	99,725	0	0	0	0	0	0	0
18:57:22	797,338	2548,697	12,187	12,988	12,536	7,723	7,182	21,2	958,486	25,919	2487,84	0	203,749	203,749	99,725	0	0	0	0	0	0	0
18:57:22	627,124	2554,968	12,187	12,988	12,572	7,788	7,194	21,2	958,486	25,919	2487,908	0	203,749	203,749	99,725	0	0	0	0	0	0	0
18:57:22	538,598	2560,354	12,138	12,988	12,605	7,843	7,207	21,2	958,486	25,919	2487,98	0	203,749	203,749	99,725	0	0	0	0	0	0	0
18:57:22	933,813	2569,692	12,431	13,379	12,642	7,939	7,221	21,2	958,486	25,919	2488,062	0	203,749	203,749	99,725	0	0	0	0	0	0	0
18:57:22	910,742	2578,8	12,773	13,574	12,675	8,033	7,237	21,2	958,486	25,919	2488,152	0	203,749	203,749	99,725	0	0	0	0	0	0	0
18:57:22	662,988	2585,43	12,773	13,72	12,712	8,102	7,254	21,2	958,486	25,919	2488,25	0	203,749	203,749	99,725	0	0	0	0	0	0	0
18:57:22	862,06	2594,05	12,968	13,965	12,75	8,191	7,272	21,2	958,486	25,919	2488,356	0	203,749	203,749	99,725	0	0	0	0	0	0	0
18:57:22	615,405	2600,204	12,92	13,965	12,788	8,254	7,292	21,2	958,486	25,919	2488,467	0	203,749	203,749	99,725	0	0	0	0	0	0	0
18:57:22	1045,117	2610,655	13,31	14,258	12,825	8,362	7,313	21,2	958,486	25,919	2488,59	0	203,749	203,749	99,725	0	0	0	0	0	0	0
18:57:22	766,552	2618,321	13,408	14,453	12,864	8,441	7,335	21,2	958,486	25,919	2488,719	0	203,749	203,749	99,725	0	0	0	0	0	0	0
18:57:22	782,421	2626,145	13,603	14,746	12,897	8,521	7,358	21,2	958,486	25,919	2488,857	0	203,749	203,749	99,725	0	0	0	0	0	0	0
18:57:22	784,008	2633,985	13,799	14,941	12,931	8,602	7,382	21,2	958,486	25,919	2489,002	0	203,749	203,749	99,725	0	0	0	0	0	0	0
18:57:22	880,151	2642,787	14,092	15,088	12,964	8,693	7,408	21,2	958,486	25,919	2489,156	0	203,749	203,749	99,725	0	0	0	0	0	0	0
18:57:22	821,777	2651,005	14,238	15,088	13,003	8,778	7,435	21,2	958,486	25,919	2489,317	0	203,749	203,749	99,725	0	0	0	0	0	0	0
18:57:22	1104,809	2662,053	14,58	15,283	13,046	8,892	7,463	21,2	958,486	25,919	2489,49	0	203,749	203,749	99,725	0	0	0	0	0	0	0
18:57:22	422,46	2666,277	14,238	15,088	13,089	8,935	7,492	21,2	958,486	25,919	2489,667	0	203,749	203,749	99,725	0	0	0	0	0	0	0
18:57:22	747,705	2673,754	14,14	15,088	13,137	9,012	7,522	21,2	958,486	25,919	2489,851	0	203,749	203,749	99,725	0	0	0	0	0	0	0
18:57:22	647,021	2680,224	13,945	14,99	13,184	9,079	7,553	21,2	958,486	25,919	2490,041	0	203,749	203,749	99,725	0	0	0	0	0	0	0
18:57:22	718,798	2687,412	13,896	14,843	13,228	9,153	7,584	21,2	958,486	25,919	2490,239	0	203,749	203,749	99,725	0	0	0	0	0	0	0
18:57:22	1088,671	2698,299	14,238	14,99	13,27	9,265	7,617	21,2	958,486	25,919	2490,447	0	203,749	203,749	99,725	0	0	0	0	0	0	0
18:57:22	779,638	2706,096	14,384	15,136	13,306	9,346	7,651	21,2	958,486	25,919	2490,662	0	203,749	203,749	99,725	0	0	0	0	0	0	0
18:57:22	977,856	2715,874	14,873	15,722	13,334	9,446	7,686	21,2	958,486	25,919	2490,888	0	203,749	203,749	99,725	0	0	0	0	0	0	0
18:57:22	1069,336	2726,567	15,41	16,211	13,365	9,557	7,723	21,2	958,486	25,919	2491,123	0	203,749	203,749	99,725	0	0	0	0	0	0	0
18:57:22	758,764	2734,155	15,703	16,406	13,391	9,635	7,76	21,2	958,486	25,919	2491,366	0	203,749	203,749	99,725	0	0	0	0	0	0	0
18:57:22	786,596	2742,021	15,898	16,748	13,425	9,716	7,799	21,2	958,486	25,919	2491,617	0	203,749	203,749	99,725	0	0	0	0	0	0	0
18:57:22	848,388	2750,505	16,093	16,894	13,462	9,804	7,838	21,2	958,486	25,919	2491,876	0	203,749	203,749	99,725	0	0	0	0	0	0	0
18:57:22	483,911	2755,344	15,898	16,699	13,5	9,853	7,877	21,2	958,486	25,919	2492,139	0	203,749	203,749	99,725	0	0	0	0	0	0	0
18:57:22	742,773	2762,772	15,849	16,406	13,545	9,93	7,918	21,2	958,486	25,919	2492,409	0	203,749	203,749	99,725	0	0	0	0	0	0	0
18:57:22	646,557	2769,237	15,752	16,308	13,587	9,997	7,958	21,2	958,486	25,919	2492,686	0	203,749	203,749	99,725	0	0	0	0	0	0	0
18:57:22	611,059	2775,348	15,752	16,357	13,621	10,06	8	21,2	958,486	25,919	2492,969	0	203,749	203,749	99,725	0	0	0	0	0	0	0
18:57:22	720,288	2782,551	15,898	16,406	13,654	10,134	8,042	21,2	958,486	25,919	2493,258	0	203,749	203,749	99,725	0	0	0	0	0	0	0
18:57:22	693,701	2789,488	16,093	16,748	13,682	10,205	8,084	21,2	958,486	25,919	2493,554	0	203,749	203,749	99,725	0	0	0	0	0	0	0
18:57:22	1010,766	2799,596	16,679	17,187	13,706	10,31	8,128	21,2	958,486	25,919	2493,86	0	204,053	204,053	99,726	0	0	0	0	0	0	0
18:57:22	658,886	2806,184	16,924	17,383	13,73	10,378	8,172	21,2	958,486	25,919	2494,173	0	204,053	204,053	99,726	0	0	0	0	0	0	0
18:57:22	575,61	2811,941	17,07	17,578	13,754	10,437	8,216	21,2	958,486	25,919	2494,491	0	204,053	204,053	99,726	0	0	0	0	0	0	0
18:57:22	505,981	2817	17,07	17,578	13,782	10,489	8,261	21,2	958,486	25,919	2494,813	0	204,053	204,053	99,726	0	0	0	0	0	0	0
18:57:22	463,427	2821,635	17,021	17,48	13,811	10,537	8,305	21,2	958,486	25,919	2495,14	0	204,053	204,053	99,726	0	0	0	0	0	0	0
18:57:22	674,34	2828,378	17,021	17,383	13,849	10,606	8,35	21,2	958,486	25,919	2495,474	0	204,053	204,053	99,726	0	0	0	0	0	0	0
18:57:22	397,583	2832,354	16,826	17,285	13,883	10,647	8,395	21,2	958,486	25,919	2495,811	0	204,053	204,053	99,726	0	0	0	0	0	0	0
18:57:22	301,562	2835,369	16,533	17,041	13,916	10,678	8,44	21,2	958,486	25,919	2496,15	0	204,053	204,053	99,726	0	0	0	0	0	0	0
18:57:22	654,809	2841,918	16,679	17,09	13,945	10,746	8,485	21,2	958,486	25,919	2496,496	0	204,053	204,053	99,726	0	0	0	0	0	0	0
18:57:22	653,955	2848,457	16,826	17,187	13,974	10,813	8,531	21,2	958,486	25,919	2496,848	0	204,053	204,053	99,726	0	0	0	0	0	0	0
18:57:22	585,62	2854,313	17,07	17,383	13,993	10,874	8,577	21,2	958,486	25,919	2497,205	0	204,053	204,053	99,726	0	0	0	0	0	0	0
18:57:22	579,492	2860,108	17,314	17,724	14,012	10,933	8,623	21,2	958,486	25,919	2497,568	0	204,053	204,053	99,726	0	0	0	0	0	0	0
18:57:22	679,126	2866,9	17,656	18,115	14,031	11,003	8,67	21,2	958,486	25,919	2497,938	0	204,053	204,053	99,726	0	0	0	0	0	0	0
18:57:22	584,521	2872,745	17,9	18,31	14,05	11,064	8,717	21,2	958,486	25,919	2498,312	0	204,053	204,053	99,726	0	0	0	0	0	0	0
18:57:22	418,701	2876,932	17,9	18,261	14,074	11,107	8,764	21,2	958,486	25,919	2498,691	0	204,053	204,053	99,726	0	0	0	0	0	0	0
18:57:22	590,673	2882,838	17,998	18,31	14,101	11,168	8,811	21,2	958,486	25,919	2499,075	0	204,053	204,053	99,726	0	0	0	0	0	0	0
18:57:22	211,792	2884,956	17,705	17,969	14,13	11,19	8,857	21,2	958,486	25,919	2499,461	0	204,053	204,053	99,726	0	0	0	0	0	0	0
18:57:22	464,648	2889,603	17,656	17,92	14,159	11,238	8,904	21,2	958,486	25,919	2499,851	0	204,053	204,053	99,726	0	0	0	0	0	0	0
18:57:22	452,929	2894,132	17,558	17,822	14,19	11,284	8,951	21,2	958,486	25,919	2500,245	0	204,053	204,053	99,726	0	0	0	0	0	0	0
18:57:22	516,04	2899,293	17,656	17,822	14,214	11,337	8,998	21,2	958,486	25,919	2500,644	0	204,053	204,053	99,726	0	0	0	0	0	0	0
18:57:22	474,78	2904,04	17,803	18,115	14,232	11,386	9,044	21,2	958,486	25,919	2501,048	0	204,053	204,053	99,726	0	0	0	0	0	0	0
18:57:22	583,422	2909,875	18,144	18,359	14,245	11,446	9,092	21,2	958,486	25,919	2501,457	0	204,053	204,053	99,726	0	0	0	0	0	0	0
18:57:22	499,072	2914,865	18,388	18,652	14,26	11,498	9,139	21,2	958,486	25,919	2501,87	0	204,053	204,053	99,726	0	0	0	0	0	0	0
18:57:22	498,242	2919,848	18,633	18,799	14,274	11,549	9,186	21,2	958,486	25,919	2502,288	0	204,053	204,053	99,726	0	0	0	0	0	0	0
18:57:22	445,825	2924,306	18,828	18,847	14,288	11,595	9,233	21,2	958,486	25,919	2502,71	0	204,053	204,053	99,726	0	0	0	0	0	0	0
18:57:22	379,834	2928,104	18,877	18,945	14,306	11,634	9,28	21,2	958,486	25,919	2503,135	0	204,053	204,053	99,726	0	0	0	0	0	0	0
18:57:22	325,219	2931,357	18,828	18,847	14,328	11,668	9,327	21,2	958,486	25,919	2503,563	0	204,053	204,053	99,726	0	0	0	0	0	0	0
18:57:22	404,882	2935,405	18,828	18,994	14,35	11,71	9,374	21,2	958,486	25,919	2503,995	0	204,053	204,053	99,726	0	0	0	0	0	0	0
18:57:22	235,839	2937,764	18,681	18,799	14,372	11,734	9,42	21,2	958,486	25,919	2504,429	0	204,053	204,053	99,726	0	0	0	0	0	0	0
18:57:22	192,529	2939,689	18,535	18,652	14,391	11,754	9,466	21,2	958,486	25,919	2504,864	0	204,053	204,053	99,726	0	0	0	0	0	0	0
18:57:22	421,533	2943,904	18,633	18,603	14,409	11,797	9,512	21,2	958,486	25,919	2505,303	0	204,053	204,053	99,726	0	0	0	0	0	0	0
18:57:22	420,385	2948,108	18,828	18,847	14,422	11,841	9,557	21,2	958,486	25,919	2505,746	0	204,053	204,053	99,726	0	0	0	0	0	0	0
18:57:22	209,814	2950,206	18,877	18,945	14,431	11,862	9,602	21,2	958,486	25,919	2506,191	0	204,053	204,053	99,726	0	0	0	0	0	0	0
18:57:22	594,58	2956,152	19,365	19,482	14,437	11,924	9,648	21,2	958,486	25,919	2506,641	0	204,053	204,053	99,726	0	0	0	0	0	0	0
18:57:22	391,333	2960,066	19,609	19,58	14,445	11,964	9,693	21,2	958,486	25,919	2507,094	0	204,053	204,053	99,726	0	0	0	0	0	0	0
18:57:22	248,803	2962,554	19,756	19,726	14,45	11,99	9,738	21,2	958,486	25,919	2507,55	0	204,053	204,053	99,726	0	0	0	0	0	0	0
18:57:22	143,408	2963,988	19,658	19,58	14,464	12,004	9,783	21,2	958,486	25,919	2508,006	0	204,053	204,053	99,726	0	0	0	0	0	0	0
18:57:22	9,619	2964,084	19,365	19,238	14,481	12,005	9,826	21,2	958,486	25,919	2508,462	0	204,053	204,053	99,726	0	0	0	0	0	0	0
18:57:22	262,597	2966,71	19,267	19,189	14,502	12,032	9,87	21,2	958,486	25,919	2508,92	0	204,053	204,053	99,726	0	0	0	0	0	0	0
18:57:22	15,844	2966,868	19,023	18,847	14,517	12,034	9,912	21,2	958,486	25,919	2509,378	0	204,053	204,053	99,726	0	0	0	0	0	0	0
18:57:22	200,512	2968,873	18,974	18,847	14,531	12,055	9,954	21,2	958,486	25,919	2509,837	0	204,053	204,053	99,726	0	0	0	0	0	0	0
18:57:23	181,909	2970,692	18,974	18,847	14,541	12,073	9,996	21,2	958,486	25,919	2510,298	0	204,053	204,053	99,726	0	0	0	0	0	0	0
18:57:23	268,164	2973,374	19,17	19,043	14,545	12,101	10,037	21,2	958,486	25,919	2510,761	0	204,053	204,053	99,726	0	0	0	0	0	0	0
18:57:23	268,334	2976,057	19,365	19,385	14,549	12,129	10,078	21,2	958,486	25,919	2511,226	0	204,053	204,053	99,726	0	0	0	0	0	0	0
18:57:23	298,437	2979,042	19,658	19,531	14,549	12,16	10,119	21,2	958,486	25,919	2511,694	0	204,053	204,053	99,726	0	0	0	0	0	0	0
18:57:23	169,848	2980,74	19,756	19,678	14,553	12,177	10,159	21,2	958,486	25,919	2512,163	0	204,053	204,053	99,726	0	0	0	0	0	0	0
18:57:23	297,827	2983,719	19,951	19,922	14,558	12,208	10,199	21,2	958,486	25,919	2512,635	0	204,053	204,053	99,726	0	0	0	0	0	0	0
18:57:23	-64,746	2983,071	19,804	19,726	14,563	12,201	10,239	21,2	958,486	25,919	2513,105	0	204,053	204,053	99,726	0	0	0	0	0	0	0
18:57:23	-29,028	2982,781	19,609	19,531	14,573	12,198	10,277	21,2	958,486	25,919	2513,575	0	204,053	204,053	99,726	0	0	0	0	0	0	0
18:57:23	157,153	2984,352	19,609	19,482	14,581	12,214	10,315	21,2	958,486	25,919	2514,045	0	204,053	204,053	99,726	0	0	0	0	0	0	0
18:57:23	160,327	2985,956	19,609	19,385	14,59	12,231	10,353	21,2	958,486	25,919	2514,517	0	204,053	204,053	99,726	0	0	0	0	0	0	0
18:57:23	-50,634	2985,449	19,463	19,238	14,596	12,226	10,389	21,2	958,486	25,919	2514,988	0	204,053	204,053	99,726	0	0	0	0	0	0	0
18:57:23	73,681	2986,186	19,463	19,385	14,6	12,233	10,425	21,2	958,486	25,919	2515,459	0	204,053	204,053	99,726	0	0	0	0	0	0	0
18:57:23	86,645	2987,053	19,463	19,336	14,605	12,242	10,461	21,2	958,486	25,919	2515,931	0	204,053	204,053	99,726	0	0	0	0	0	0	0
18:57:23	49,78	2987,55	19,512	19,385	14,605	12,247	10,496	21,2	958,486	25,919	2516,402	0	204,053	204,053	99,726	0	0	0	0	0	0	0
18:57:23	61,767	2988,168	19,512	19,238	14,609	12,254	10,531	21,2	958,486	25,919	2516,874	0	204,053	204,053	99,726	0	0	0	0	0	0	0
18:57:23	112,573	2989,294	19,609	19,58	14,609	12,265	10,565	21,2	958,486	25,919	2517,347	0	204,053	204,053	99,726	0	0	0	0	0	0	0
18:57:23	61,694	2989,911	19,658	19,531	14,61	12,272	10,598	21,2	958,486	25,919	2517,819	0	204,053	204,053	99,726	0	0	0	0	0	0	0
18:57:23	61,791	2990,529	19,658	19,58	14,613	12,278	10,631	21,2	958,486	25,919	2518,292	0	204,053	204,053	99,726	0	0	0	0	0	0	0
18:57:23	187,548	2992,404	19,756	19,58	14,618	12,297	10,664	21,2	958,486	25,919	2518,766	0	204,053	204,053	99,726	0	0	0	0	0	0	0
18:57:23	-173,266	2990,672	19,512	19,385	14,623	12,279	10,695	21,2	958,486	25,919	2519,238	0	204,053	204,053	99,726	0	0	0	0	0	0	0
18:57:23	111,523	2991,787	19,609	19,482	14,623	12,291	10,727	21,2	958,486	25,919	2519,711	0	204,053	204,053	99,726	0	0	0	0	0	0	0
18:57:23	-23,803	2991,549	19,512	19,385	14,628	12,288	10,757	21,2	958,486	25,919	2520,183	0	204,053	204,053	99,726	0	0	0	0	0	0	0
18:57:23	-37,915	2991,17	19,463	19,336	14,628	12,285	10,787	21,2	958,486	25,919	2520,654	0	204,053	204,053	99,726	0	0	0	0	0	0	0
18:57:23	49,78	2991,667	19,512	19,385	14,628	12,29	10,817	21,2	958,486	25,919	2521,125	0	204,053	204,053	99,726	0	0	0	0	0	0	0
18:57:23	137,573	2993,043	19,658	19,58	14,628	12,304	10,846	21,2	958,486	25,919	2521,597	0	204,053	204,053	99,726	0	0	0	0	0	0	0
18:57:23	-149,438	2991,549	19,512	19,385	14,628	12,288	10,874	21,2	958,486	25,919	2522,067	0	204,053	204,053	99,726	0	0	0	0	0	0	0
18:57:23	11,865	2991,667	19,512	19,336	14,628	12,29	10,902	21,2	958,486	25,919	2522,536	0	204,053	204,053	99,726	0	0	0	0	0	0	0
18:57:23	99,658	2992,664	19,609	19,385	14,628	12,3	10,929	21,2	958,486	25,919	2523,006	0	204,053	204,053	99,726	0	0	0	0	0	0	0
18:57:23	149,487	2994,159	19,756	19,678	14,628	12,315	10,956	21,2	958,486	25,919	2523,478	0	204,053	204,053	99,726	0	0	0	0	0	0	0
18:57:23	-34,497	2993,814	19,658	19,531	14,632	12,312	10,983	21,2	958,486	25,919	2523,948	0	204,053	204,053	99,726	0	0	0	0	0	0	0
18:57:23	-37,915	2993,435	19,609	19,58	14,633	12,308	11,009	21,2	958,486	25,919	2524,417	0	204,053	204,053	99,726	0	0	0	0	0	0	0
18:57:23	-149,462	2991,94	19,463	19,336	14,633	12,293	11,034	21,2	958,486	25,919	2524,885	0	204,053	204,053	99,726	0	0	0	0	0	0	0
18:57:23	0	2991,94	19,463	19,482	14,633	12,293	11,059	21,2	958,486	25,919	2525,352	0	204,053	204,053	99,726	0	0	0	0	0	0	0
18:57:23	199,292	2993,933	19,658	19,678	14,633	12,313	11,083	21,2	958,486	25,919	2525,821	0	204,053	204,053	99,726	0	0	0	0	0	0	0
18:57:23	-149,462	2992,438	19,512	19,58	14,633	12,298	11,107	21,2	958,486	25,919	2526,287	0	204,053	204,053	99,726	0	0	0	0	0	0	0
18:57:23	0	2992,438	19,512	19,58	14,633	12,298	11,131	21,2	958,486	25,919	2526,754	0	204,053	204,053	99,726	0	0	0	0	0	0	0
18:57:23	-49,829	2991,94	19,463	19,385	14,633	12,293	11,153	21,2	958,486	25,919	2527,219	0	204,053	204,053	99,726	0	0	0	0	0	0	0
18:57:23	49,829	2992,438	19,512	19,482	14,633	12,298	11,176	21,2	958,486	25,919	2527,684	0	204,053	204,053	99,726	0	0	0	0	0	0	0
18:57:23	99,633	2993,435	19,609	19,58	14,633	12,308	11,198	21,2	958,486	25,919	2528,15	0	204,053	204,053	99,726	0	0	0	0	0	0	0
18:57:23	-249,072	2990,944	19,365	19,336	14,633	12,282	11,219	21,2	958,486	25,919	2528,613	0	204,053	204,053	99,726	0	0	0	0	0	0	0
18:57:23	298,901	2993,933	19,658	19,58	14,633	12,313	11,241	21,2	958,486	25,919	2529,078	0	204,053	204,053	99,726	0	0	0	0	0	0	0
18:57:23	-49,829	2993,435	19,609	19,482	14,633	12,308	11,262	21,2	958,486	25,919	2529,543	0	204,053	204,053	99,726	0	0	0	0	0	0	0
18:57:23	0	2993,435	19,609	19,482	14,633	12,308	11,282	21,2	958,486	25,919	2530,007	0	204,053	204,053	99,726	0	0	0	0	0	0	0
18:57:23	-99,633	2992,438	19,512	19,482	14,633	12,298	11,302	21,2	958,486	25,919	2530,469	0	204,053	204,053	99,726	0	0	0	0	0	0	0
18:57:23	99,633	2993,435	19,609	19,58	14,633	12,308	11,322	21,2	958,486	25,919	2530,932	0	204,053	204,053	99,726	0	0	0	0	0	0	0
18:57:23	-138,647	2992,048	19,463	19,482	14,633	12,294	11,341	21,2	958,486	25,919	2531,394	0	204,053	204,053	99,726	0	0	0	0	0	0	0
18:57:23	149,462	2993,543	19,609	19,482	14,633	12,309	11,36	21,2	958,486	25,919	2531,856	0	204,053	204,053	99,726	0	0	0	0	0	0	0
18:57:23	-99,633	2992,547	19,512	19,482	14,633	12,299	11,378	21,2	958,486	25,919	2532,316	0	204,053	204,053	99,726	0	0	0	0	0	0	0
18:57:23	0	2992,547	19,512	19,482	14,633	12,299	11,396	21,2	958,486	25,919	2532,776	0	204,053	204,053	99,726	0	0	0	0	0	0	0
18:57:23	16,21	2992,709	19,463	19,336	14,637	12,3	11,414	21,4	956,596	26,002	2533,236	0	204,053	204,053	99,726	0	0	0	0	0	0	0
18:57:23	61,621	2993,325	19,512	19,531	14,637	12,307	11,432	21,4	956,596	26,002	2533,696	0	204,053	204,053	99,726	0	0	0	0	0	0	0
18:57:23	0	2993,325	19,512	19,58	14,637	12,307	11,449	21,4	956,596	26,002	2534,156	0	204,053	204,053	99,726	0	0	0	0	0	0	0
18:57:23	0	2993,325	19,512	19,58	14,637	12,307	11,466	21,4	956,596	26,002	2534,615	0	204,053	204,053	99,726	0	0	0	0	0	0	0
18:57:23	0	2993,325	19,512	19,531	14,637	12,307	11,482	21,4	956,596	26,002	2535,073	0	204,053	204,053	99,726	0	0	0	0	0	0	0
18:57:23	-49,877	2992,826	19,463	19,482	14,637	12,302	11,498	21,4	956,596	26,002	2535,531	0	204,053	204,053	99,726	0	0	0	0	0	0	0
18:57:23	49,877	2993,325	19,512	19,385	14,637	12,307	11,514	21,4	956,596	26,002	2535,989	0	204,053	204,053	99,726	0	0	0	0	0	0	0
18:57:23	0	2993,325	19,512	19,482	14,637	12,307	11,529	21,4	956,596	26,002	2536,446	0	204,053	204,053	99,726	0	0	0	0	0	0	0
18:57:23	0	2993,325	19,512	19,482	14,637	12,307	11,545	21,4	956,596	26,002	2536,903	0	204,053	204,053	99,726	0	0	0	0	0	0	0
18:57:23	0	2993,325	19,512	19,531	14,637	12,307	11,56	21,4	956,596	26,002	2537,359	0	204,053	204,053	99,726	0	0	0	0	0	0	0
18:57:23	0	2993,325	19,512	19,385	14,637	12,307	11,574	21,4	956,596	26,002	2537,815	0	205,323	205,323	99,731	0	0	0	0	0	0	0
18:57:23	0	2993,325	19,512	19,482	14,637	12,307	11,589	21,4	956,596	26,002	2538,271	0	205,323	205,323	99,731	0	0	0	0	0	0	0
18:57:23	99,682	2994,322	19,609	19,531	14,637	12,317	11,603	21,4	956,596	26,002	2538,727	0	205,323	205,323	99,731	0	0	0	0	0	0	0
18:57:23	-249,243	2991,829	19,365	19,238	14,637	12,291	11,616	21,4	956,596	26,002	2539,18	0	205,323	205,323	99,731	0	0	0	0	0	0	0
18:57:23	99,682	2992,826	19,463	19,336	14,637	12,302	11,63	21,4	956,596	26,002	2539,633	0	205,323	205,323	99,731	0	0	0	0	0	0	0
18:57:23	-99,682	2991,829	19,365	19,336	14,637	12,291	11,643	21,4	956,596	26,002	2540,085	0	205,323	205,323	99,731	0	0	0	0	0	0	0
18:57:23	99,682	2992,826	19,463	19,385	14,637	12,302	11,656	21,4	956,596	26,002	2540,538	0	205,323	205,323	99,731	0	0	0	0	0	0	0
18:57:23	-149,487	2991,331	19,316	19,14	14,637	12,286	11,668	21,4	956,596	26,002	2540,989	0	205,323	205,323	99,731	0	0	0	0	0	0	0
18:57:23	299,047	2994,322	19,609	19,531	14,637	12,317	11,681	21,4	956,596	26,002	2541,442	0	205,323	205,323	99,731	0	0	0	0	0	0	0
18:57:23	-149,56	2992,826	19,463	19,336	14,637	12,302	11,693	21,4	956,596	26,002	2541,893	0	205,323	205,323	99,731	0	0	0	0	0	0	0
18:57:23	-99,682	2991,829	19,365	19,238	14,637	12,291	11,705	21,4	956,596	26,002	2542,343	0	205,323	205,323	99,731	0	0	0	0	0	0	0
18:57:23	0	2991,829	19,365	19,238	14,637	12,291	11,716	21,4	956,596	26,002	2542,793	0	205,323	205,323	99,731	0	0	0	0	0	0	0
18:57:23	0	2991,829	19,365	19,238	14,637	12,291	11,728	21,4	956,596	26,002	2543,242	0	205,323	205,323	99,731	0	0	0	0	0	0	0
18:57:23	0	2991,829	19,365	19,238	14,637	12,291	11,739	21,4	956,596	26,002	2543,69	0	205,323	205,323	99,731	0	0	0	0	0	0	0
18:57:23	149,56	2993,325	19,512	19,58	14,637	12,307	11,75	21,4	956,596	26,002	2544,14	0	205,323	205,323	99,731	0	0	0	0	0	0	0
18:57:23	-49,877	2992,826	19,463	19,482	14,637	12,302	11,761	21,4	956,596	26,002	2544,588	0	205,323	205,323	99,731	0	0	0	0	0	0	0
18:57:23	-149,487	2991,331	19,316	19,238	14,637	12,286	11,771	21,4	956,596	26,002	2545,035	0	205,323	205,323	99,731	0	0	0	0	0	0	0
18:57:23	149,487	2992,826	19,463	19,238	14,637	12,302	11,781	21,4	956,596	26,002	2545,482	0	205,323	205,323	99,731	0	0	0	0	0	0	0
18:57:23	-149,487	2991,331	19,316	19,14	14,637	12,286	11,791	21,4	956,596	26,002	2545,928	0	205,323	205,323	99,731	0	0	0	0	0	0	0
18:57:23	199,365	2993,325	19,512	19,482	14,637	12,307	11,801	21,4	956,596	26,002	2546,375	0	205,323	205,323	99,731	0	0	0	0	0	0	0
18:57:23	-49,877	2992,826	19,463	19,385	14,637	12,302	11,811	21,4	956,596	26,002	2546,822	0	205,323	205,323	99,731	0	0	0	0	0	0	0
18:57:23	-99,682	2991,829	19,365	19,238	14,637	12,291	11,821	21,4	956,596	26,002	2547,267	0	205,323	205,323	99,731	0	0	0	0	0	0	0
18:57:23	249,243	2994,322	19,609	19,58	14,637	12,317	11,83	21,4	956,596	26,002	2547,714	0	205,323	205,323	99,731	0	0	0	0	0	0	0
18:57:23	-249,243	2991,829	19,365	19,336	14,637	12,291	11,839	21,4	956,596	26,002	2548,158	0	205,323	205,323	99,731	0	0	0	0	0	0	0
18:57:23	149,56	2993,325	19,512	19,385	14,637	12,307	11,848	21,4	956,596	26,002	2548,603	0	205,323	205,323	99,731	0	0	0	0	0	0	0
18:57:23	0	2993,325	19,512	19,385	14,637	12,307	11,857	21,4	956,596	26,002	2549,048	0	205,323	205,323	99,731	0	0	0	0	0	0	0
18:57:23	-49,877	2992,826	19,463	19,482	14,637	12,302	11,866	21,4	956,596	26,002	2549,491	0	205,323	205,323	99,731	0	0	0	0	0	0	0
18:57:23	-99,682	2991,829	19,365	19,238	14,637	12,291	11,875	21,4	956,596	26,002	2549,934	0	205,323	205,323	99,731	0	0	0	0	0	0	0
18:57:23	99,682	2992,826	19,463	19,482	14,637	12,302	11,883	21,4	956,596	26,002	2550,377	0	205,323	205,323	99,731	0	0	0	0	0	0	0
18:57:23	-99,682	2991,829	19,365	19,482	14,637	12,291	11,891	21,4	956,596	26,002	2550,818	0	205,323	205,323	99,731	0	0	0	0	0	0	0
18:57:23	-49,804	2991,331	19,316	19,238	14,637	12,286	11,899	21,4	956,596	26,002	2551,258	0	205,323	205,323	99,731	0	0	0	0	0	0	0
18:57:23	0	2991,331	19,316	19,336	14,637	12,286	11,906	21,4	956,596	26,002	2551,698	0	205,323	205,323	99,731	0	0	0	0	0	0	0
18:57:23	0	2991,331	19,316	19,238	14,637	12,286	11,914	21,4	956,596	26,002	2552,138	0	205,323	205,323	99,731	0	0	0	0	0	0	0
18:57:23	49,804	2991,829	19,365	19,336	14,637	12,291	11,921	21,4	956,596	26,002	2552,577	0	205,323	205,323	99,731	0	0	0	0	0	0	0
18:57:23	0	2991,829	19,365	19,385	14,637	12,291	11,928	21,4	956,596	26,002	2553,016	0	205,323	205,323	99,731	0	0	0	0	0	0	0
18:57:23	0	2991,829	19,365	19,238	14,637	12,291	11,935	21,4	956,596	26,002	2553,455	0	205,323	205,323	99,731	0	0	0	0	0	0	0
18:57:23	0	2991,829	19,365	19,238	14,637	12,291	11,942	21,4	956,596	26,002	2553,893	0	205,323	205,323	99,731	0	0	0	0	0	0	0
18:57:23	99,682	2992,826	19,463	19,336	14,637	12,302	11,949	21,4	956,596	26,002	2554,332	0	205,323	205,323	99,731	0	0	0	0	0	0	0
18:57:23	49,877	2993,325	19,512	19,482	14,637	12,307	11,957	21,4	956,596	26,002	2554,771	0	205,323	205,323	99,731	0	0	0	0	0	0	0
18:57:23	-49,877	2992,826	19,463	19,336	14,637	12,302	11,963	21,4	956,596	26,002	2555,209	0	205,323	205,323	99,731	0	0	0	0	0	0	0
18:57:23	0	2992,826	19,463	19,482	14,637	12,302	11,97	21,4	956,596	26,002	2555,647	0	205,323	205,323	99,731	0	0	0	0	0	0	0
18:57:24	49,877	2993,325	19,512	19,531	14,637	12,307	11,977	21,4	956,596	26,002	2556,084	0	205,323	205,323	99,731	0	0	0	0	0	0	0
18:57:24	-49,877	2992,826	19,463	19,336	14,637	12,302	11,983	21,4	956,596	26,002	2556,521	0	205,323	205,323	99,731	0	0	0	0	0	0	0
18:57:24	0	2992,826	19,463	19,238	14,637	12,302	11,989	21,4	956,596	26,002	2556,957	0	205,323	205,323	99,731	0	0	0	0	0	0	0
18:57:24	-99,682	2991,829	19,365	19,385	14,637	12,291	11,995	21,4	956,596	26,002	2557,392	0	205,323	205,323	99,731	0	0	0	0	0	0	0
18:57:24	99,682	2992,826	19,463	19,482	14,637	12,302	12,001	21,4	956,596	26,002	2557,828	0	205,323	205,323	99,731	0	0	0	0	0	0	0
18:57:24	-99,682	2991,829	19,365	19,482	14,637	12,291	12,007	21,4	956,596	26,002	2558,261	0	205,323	205,323	99,731	0	0	0	0	0	0	0
18:57:24	99,682	2992,826	19,463	19,385	14,637	12,302	12,013	21,4	956,596	26,002	2558,696	0	205,323	205,323	99,731	0	0	0	0	0	0	0
18:57:24	-99,682	2991,829	19,365	19,385	14,637	12,291	12,018	21,4	956,596	26,002	2559,129	0	205,323	205,323	99,731	0	0	0	0	0	0	0
18:57:24	0	2991,829	19,365	19,336	14,637	12,291	12,023	21,4	956,596	26,002	2559,561	0	205,323	205,323	99,731	0	0	0	0	0	0	0
18:57:24	-49,804	2991,331	19,316	19,189	14,637	12,286	12,029	21,4	956,596	26,002	2559,993	0	205,323	205,323	99,731	0	0	0	0	0	0	0
18:57:24	199,365	2993,325	19,512	19,482	14,637	12,307	12,034	21,4	956,596	26,002	2560,426	0	205,323	205,323	99,731	0	0	0	0	0	0	0
18:57:24	-49,877	2992,826	19,463	19,531	14,637	12,302	12,039	21,4	956,596	26,002	2560,859	0	205,323	205,323	99,731	0	0	0	0	0	0	0
18:57:24	-99,682	2991,829	19,365	19,189	14,637	12,291	12,044	21,4	956,596	26,002	2561,289	0	205,323	205,323	99,731	0	0	0	0	0	0	0
18:57:24	22,851	2992,058	19,463	19,385	14,633	12,294	12,049	21,4	956,596	26,002	2561,72	0	205,323	205,323	99,731	0	0	0	0	0	0	0
18:57:24	49,853	2992,556	19,512	19,482	14,633	12,299	12,054	21,4	956,596	26,002	2562,151	0	205,323	205,323	99,731	0	0	0	0	0	0	0
18:57:24	-238,378	2990,172	19,267	19,14	14,633	12,274	12,058	21,4	956,596	26,002	2562,579	0	205,323	205,323	99,731	0	0	0	0	0	0	0
18:57:24	-658,325	2983,589	18,633	18,066	14,633	12,206	12,061	21,4	956,596	26,002	2563	0	205,323	205,323	99,731	0	0	0	0	0	0	0
18:57:24	-574,609	2977,843	18,144	17,627	14,628	12,147	12,063	21,4	956,596	26,002	2563,415	0	205,323	205,323	99,731	0	0	0	0	0	0	0
18:57:24	-771,777	2970,125	17,558	16,943	14,618	12,068	12,063	21,4	956,596	26,002	2563,822	0	205,323	205,323	99,731	0	0	0	0	0	0	0
18:57:24	-594,531	2964,18	17,363	16,552	14,596	12,006	12,062	21,4	956,596	26,002	2564,222	0	205,323	205,323	99,731	0	0	0	0	0	0	0
18:57:24	-570,971	2958,47	17,363	16,308	14,564	11,947	12,06	21,4	956,596	26,002	2564,616	0	205,323	205,323	99,731	0	0	0	0	0	0	0
18:57:24	-540,161	2953,069	17,558	16,504	14,522	11,892	12,056	21,4	956,596	26,002	2565,005	0	205,323	205,323	99,731	0	0	0	0	0	0	0
18:57:24	-473,681	2948,332	17,9	16,748	14,476	11,843	12,052	21,4	956,596	26,002	2565,388	0	205,323	205,323	99,731	0	0	0	0	0	0	0
18:57:24	-624,34	2942,088	18,144	17,236	14,427	11,779	12,047	21,4	956,596	26,002	2565,764	0	205,323	205,323	99,731	0	0	0	0	0	0	0
18:57:24	-797,802	2934,11	18,193	16,894	14,379	11,696	12,04	21,4	956,596	26,002	2566,133	0	205,323	205,323	99,731	0	0	0	0	0	0	0
18:57:24	-794,384	2926,167	18,047	16,845	14,342	11,614	12,032	21,4	956,596	26,002	2566,493	0	205,323	205,323	99,731	0	0	0	0	0	0	0
18:57:24	-1034,057	2915,826	17,51	16,064	14,315	11,508	12,021	21,4	956,596	26,002	2566,842	0	205,323	205,323	99,731	0	0	0	0	0	0	0
18:57:24	-1034,57	2905,48	16,875	15,722	14,293	11,401	12,009	21,4	956,596	26,002	2567,181	0	205,323	205,323	99,731	0	0	0	0	0	0	0
18:57:24	-692,163	2898,559	16,533	15,429	14,273	11,33	11,996	21,4	956,596	26,002	2567,512	0	205,323	205,323	99,731	0	0	0	0	0	0	0
18:57:24	-618,847	2892,37	16,386	15,625	14,246	11,266	11,982	21,4	956,596	26,002	2567,837	0	205,323	205,323	99,731	0	0	0	0	0	0	0
18:57:24	-703,71	2885,333	16,191	15,429	14,218	11,193	11,966	21,4	956,596	26,002	2568,154	0	205,323	205,323	99,731	0	0	0	0	0	0	0
18:57:24	-378,735	2881,546	16,386	15,429	14,185	11,154	11,95	21,4	956,596	26,002	2568,468	0	205,323	205,323	99,731	0	0	0	0	0	0	0
18:57:24	-429,15	2877,254	16,533	15,722	14,153	11,11	11,934	21,4	956,596	26,002	2568,776	0	205,323	205,323	99,731	0	0	0	0	0	0	0
18:57:24	-509,472	2872,16	16,582	15,967	14,121	11,058	11,917	21,4	956,596	26,002	2569,08	0	205,323	205,323	99,731	0	0	0	0	0	0	0
18:57:24	-429,956	2867,86	16,582	15,869	14,097	11,013	11,899	21,4	956,596	26,002	2569,379	0	205,323	205,323	99,731	0	0	0	0	0	0	0
18:57:24	-720,361	2860,656	16,191	15,527	14,078	10,939	11,88	21,4	956,596	26,002	2569,67	0	205,323	205,323	99,731	0	0	0	0	0	0	0
18:57:24	-601,806	2854,638	15,849	15,185	14,064	10,877	11,86	21,4	956,596	26,002	2569,955	0	205,323	205,323	99,731	0	0	0	0	0	0	0
18:57:24	-656,835	2848,07	15,361	14,795	14,054	10,809	11,84	21,4	956,596	26,002	2570,233	0	205,323	205,323	99,731	0	0	0	0	0	0	0
18:57:24	-546,533	2842,605	15,068	14,453	14,04	10,753	11,818	21,4	956,596	26,002	2570,505	0	205,323	205,323	99,731	0	0	0	0	0	0	0
18:57:24	-521,655	2837,388	14,873	14,209	14,022	10,699	11,796	21,4	956,596	26,002	2570,772	0	205,323	205,323	99,731	0	0	0	0	0	0	0
18:57:24	-341,943	2833,969	14,873	14,062	14,002	10,664	11,774	21,4	956,596	26,002	2571,035	0	205,323	205,323	99,731	0	0	0	0	0	0	0
18:57:24	-388,793	2830,081	15,068	14,453	13,969	10,624	11,752	21,4	956,596	26,002	2571,294	0	205,323	205,323	99,731	0	0	0	0	0	0	0
18:57:24	-311,401	2826,967	15,263	14,648	13,94	10,592	11,729	21,4	956,596	26,002	2571,55	0	205,323	205,323	99,731	0	0	0	0	0	0	0
18:57:24	-409,35	2822,873	15,361	14,795	13,912	10,55	11,706	21,4	956,596	26,002	2571,801	0	205,323	205,323	99,731	0	0	0	0	0	0	0
18:57:24	-314,819	2819,725	15,556	14,99	13,883	10,517	11,683	21,4	956,596	26,002	2572,049	0	205,323	205,323	99,731	0	0	0	0	0	0	0
18:57:24	-373,046	2815,994	15,605	15,088	13,859	10,479	11,659	21,4	956,596	26,002	2572,293	0	205,323	205,323	99,731	0	0	0	0	0	0	0
18:57:24	-472,021	2811,274	15,556	14,941	13,835	10,43	11,635	21,4	956,596	26,002	2572,532	0	205,323	205,323	99,731	0	0	0	0	0	0	0
18:57:24	-631,787	2804,956	15,263	14,648	13,816	10,365	11,61	21,4	956,596	26,002	2572,765	0	205,323	205,323	99,731	0	0	0	0	0	0	0
18:57:24	-628,247	2798,674	14,97	14,404	13,797	10,3	11,584	21,4	956,596	26,002	2572,991	0	205,323	205,323	99,731	0	0	0	0	0	0	0
18:57:24	-452,88	2794,145	14,775	14,111	13,782	10,253	11,558	21,4	958,486	25,919	2573,212	0	205,323	205,323	99,731	0	0	0	0	0	0	0
18:57:24	-458,862	2789,557	14,58	13,916	13,768	10,206	11,532	21,4	958,486	25,919	2573,428	0	205,323	205,323	99,731	0	0	0	0	0	0	0
18:57:24	-256,494	2786,992	14,58	13,916	13,753	10,18	11,505	21,4	958,486	25,919	2573,642	0	205,323	205,323	99,731	0	0	0	0	0	0	0
18:57:24	-566,601	2781,326	14,433	13,867	13,73	10,121	11,478	21,4	958,486	25,919	2573,849	0	205,323	205,323	99,731	0	0	0	0	0	0	0
18:57:24	-374,877	2777,577	14,482	13,916	13,706	10,083	11,451	21,4	958,486	25,919	2574,053	0	205,323	205,323	99,731	0	0	0	0	0	0	0
18:57:24	-424,804	2773,329	14,482	13,965	13,682	10,039	11,423	21,4	958,486	25,919	2574,252	0	205,323	205,323	99,731	0	0	0	0	0	0	0
18:57:24	-458,374	2768,745	14,433	13,867	13,658	9,992	11,395	21,4	958,486	25,919	2574,447	0	205,323	205,323	99,731	0	0	0	0	0	0	0
18:57:24	-373,901	2765,006	14,482	13,965	13,634	9,953	11,367	21,4	958,486	25,919	2574,637	0	205,323	205,323	99,731	0	0	0	0	0	0	0
18:57:24	-404,296	2760,963	14,482	13,965	13,612	9,911	11,338	21,4	958,486	25,919	2574,824	0	205,323	205,323	99,731	0	0	0	0	0	0	0
18:57:24	-456,054	2756,402	14,287	13,72	13,597	9,864	11,309	21,4	958,486	25,919	2575,005	0	205,323	205,323	99,731	0	0	0	0	0	0	0
18:57:24	-464,624	2751,756	14,14	13,72	13,579	9,816	11,28	21,4	958,486	25,919	2575,182	0	205,728	205,728	99,732	0	0	0	0	0	0	0
18:57:24	-464,428	2747,112	13,945	13,525	13,563	9,769	11,25	21,4	958,486	25,919	2575,354	0	205,728	205,728	99,732	0	0	0	0	0	0	0
18:57:24	-374,853	2743,363	13,896	13,379	13,545	9,73	11,22	21,4	958,486	25,919	2575,522	0	205,728	205,728	99,732	0	0	0	0	0	0	0
18:57:24	-406,176	2739,302	13,896	13,525	13,522	9,688	11,19	21,4	958,486	25,919	2575,686	0	205,728	205,728	99,732	0	0	0	0	0	0	0
18:57:24	-319,042	2736,111	13,994	13,574	13,498	9,655	11,16	21,4	958,486	25,919	2575,846	0	205,728	205,728	99,732	0	0	0	0	0	0	0
18:57:24	-269,677	2733,414	14,14	13,623	13,475	9,627	11,13	21,4	958,486	25,919	2576,004	0	205,728	205,728	99,732	0	0	0	0	0	0	0
18:57:24	-313,72	2730,277	14,238	13,72	13,451	9,595	11,1	21,4	958,486	25,919	2576,158	0	205,728	205,728	99,732	0	0	0	0	0	0	0
18:57:24	-361,328	2726,664	14,287	13,769	13,428	9,558	11,07	21,4	958,486	25,919	2576,308	0	205,728	205,728	99,732	0	0	0	0	0	0	0
18:57:24	-456,811	2722,096	14,238	13,769	13,405	9,511	11,039	21,4	958,486	25,919	2576,454	0	205,728	205,728	99,732	0	0	0	0	0	0	0
18:57:24	-402,685	2718,069	14,14	13,72	13,388	9,469	11,009	21,4	958,486	25,919	2576,596	0	205,728	205,728	99,732	0	0	0	0	0	0	0
18:57:24	-486,279	2713,206	13,896	13,525	13,374	9,419	10,977	21,4	958,486	25,919	2576,732	0	205,728	205,728	99,732	0	0	0	0	0	0	0
18:57:24	-494,262	2708,264	13,603	13,232	13,362	9,368	10,946	21,4	958,486	25,919	2576,864	0	205,728	205,728	99,732	0	0	0	0	0	0	0
18:57:24	-502,563	2703,238	13,261	12,988	13,353	9,316	10,914	21,4	958,486	25,919	2576,99	0	205,728	205,728	99,732	0	0	0	0	0	0	0
18:57:24	-471,337	2698,525	12,968	12,695	13,343	9,268	10,882	21,4	958,486	25,919	2577,112	0	205,728	205,728	99,732	0	0	0	0	0	0	0
18:57:24	-276,391	2695,761	12,92	12,549	13,33	9,239	10,849	21,4	958,486	25,919	2577,231	0	205,728	205,728	99,732	0	0	0	0	0	0	0
18:57:24	-426,831	2691,492	12,822	12,5	13,311	9,195	10,817	21,4	958,486	25,919	2577,345	0	205,728	205,728	99,732	0	0	0	0	0	0	0
18:57:24	-188,085	2689,611	12,968	12,744	13,292	9,176	10,785	21,4	958,486	25,919	2577,457	0	205,728	205,728	99,732	0	0	0	0	0	0	0
18:57:24	-335,961	2686,252	13,017	12,841	13,27	9,141	10,753	21,4	958,486	25,919	2577,566	0	205,728	205,728	99,732	0	0	0	0	0	0	0
18:57:24	-339,135	2682,86	13,017	12,744	13,251	9,106	10,72	21,4	958,486	25,919	2577,671	0	205,728	205,728	99,732	0	0	0	0	0	0	0
18:57:24	-325,048	2679,61	13,017	12,695	13,233	9,073	10,688	21,4	958,486	25,919	2577,772	0	205,728	205,728	99,732	0	0	0	0	0	0	0
18:57:24	-320,581	2676,404	12,968	12,646	13,217	9,04	10,656	21,4	958,486	25,919	2577,871	0	205,728	205,728	99,732	0	0	0	0	0	0	0
18:57:24	-293,359	2673,471	12,92	12,549	13,203	9,009	10,623	21,4	958,486	25,919	2577,967	0	205,728	205,728	99,732	0	0	0	0	0	0	0
18:57:24	-391,772	2669,553	12,773	12,451	13,189	8,969	10,591	21,4	958,486	25,919	2578,058	0	205,728	205,728	99,732	0	0	0	0	0	0	0
18:57:24	-451,879	2665,034	12,48	12,256	13,18	8,922	10,558	21,4	958,486	25,919	2578,145	0	205,728	205,728	99,732	0	0	0	0	0	0	0
18:57:24	-307,421	2661,96	12,334	12,109	13,171	8,891	10,525	21,4	958,486	25,919	2578,229	0	205,728	205,728	99,732	0	0	0	0	0	0	0
18:57:24	-252,905	2659,431	12,334	12,109	13,156	8,865	10,493	21,4	958,486	25,919	2578,31	0	205,728	205,728	99,732	0	0	0	0	0	0	0
18:57:24	-245,166	2656,979	12,334	12,109	13,143	8,839	10,46	21,4	958,486	25,919	2578,389	0	205,728	205,728	99,732	0	0	0	0	0	0	0
18:57:24	-258,203	2654,397	12,334	12,06	13,128	8,813	10,428	21,4	958,486	25,919	2578,465	0	205,728	205,728	99,732	0	0	0	0	0	0	0
18:57:24	-250,585	2651,891	12,334	12,109	13,114	8,787	10,396	21,4	958,486	25,919	2578,539	0	205,728	205,728	99,732	0	0	0	0	0	0	0
18:57:24	-155,981	2650,331	12,431	12,158	13,099	8,771	10,364	21,4	958,486	25,919	2578,61	0	205,728	205,728	99,732	0	0	0	0	0	0	0
18:57:24	-268,945	2647,642	12,334	12,109	13,09	8,743	10,332	21,4	958,486	25,919	2578,68	0	205,728	205,728	99,732	0	0	0	0	0	0	0
18:57:24	-317,016	2644,472	12,187	11,963	13,08	8,71	10,301	21,4	958,486	25,919	2578,745	0	205,728	205,728	99,732	0	0	0	0	0	0	0
18:57:24	-309,35	2641,378	12,041	11,816	13,07	8,678	10,269	21,4	958,486	25,919	2578,808	0	205,728	205,728	99,732	0	0	0	0	0	0	0
18:57:24	-131,738	2640,061	11,992	11,767	13,066	8,665	10,237	21,4	958,486	25,919	2578,869	0	205,728	205,728	99,732	0	0	0	0	0	0	0
18:57:24	-311,352	2636,947	11,845	11,621	13,056	8,633	10,206	21,4	958,486	25,919	2578,927	0	205,728	205,728	99,732	0	0	0	0	0	0	0
18:57:24	-282,885	2634,119	11,65	11,523	13,051	8,604	10,174	21,4	958,486	25,919	2578,982	0	205,728	205,728	99,732	0	0	0	0	0	0	0
18:57:24	-156,835	2632,55	11,748	11,523	13,036	8,587	10,143	21,4	958,486	25,919	2579,036	0	205,728	205,728	99,732	0	0	0	0	0	0	0
18:57:24	-64,575	2631,904	11,943	11,621	13,022	8,581	10,113	21,4	958,486	25,919	2579,089	0	205,728	205,728	99,732	0	0	0	0	0	0	0
18:57:24	-203,71	2629,867	11,992	11,767	13,008	8,56	10,082	21,4	958,486	25,919	2579,139	0	205,728	205,728	99,732	0	0	0	0	0	0	0
18:57:24	-109,13	2628,776	12,138	11,816	12,993	8,549	10,052	21,4	958,486	25,919	2579,189	0	205,728	205,728	99,732	0	0	0	0	0	0	0
18:57:25	-172,167	2627,054	12,138	11,816	12,984	8,531	10,022	21,4	958,486	25,919	2579,237	0	205,728	205,728	99,732	0	0	0	0	0	0	0
18:57:25	-173,193	2625,322	12,138	11,816	12,974	8,513	9,993	21,4	958,486	25,919	2579,283	0	205,728	205,728	99,732	0	0	0	0	0	0	0
18:57:25	-168,823	2623,634	12,138	11,816	12,964	8,496	9,963	21,4	958,486	25,919	2579,327	0	205,728	205,728	99,732	0	0	0	0	0	0	0
18:57:25	-264,404	2620,99	12,041	11,767	12,955	8,468	9,934	21,4	958,486	25,919	2579,369	0	205,728	205,728	99,732	0	0	0	0	0	0	0
18:57:25	-217,626	2618,814	11,992	11,718	12,945	8,446	9,905	21,4	958,486	25,919	2579,408	0	205,728	205,728	99,732	0	0	0	0	0	0	0
18:57:25	-130,59	2617,508	11,943	11,718	12,94	8,432	9,876	21,4	958,486	25,919	2579,446	0	205,728	205,728	99,732	0	0	0	0	0	0	0
18:57:25	-420,459	2613,303	11,601	11,523	12,935	8,389	9,847	21,4	958,486	25,919	2579,48	0	205,728	205,728	99,732	0	0	0	0	0	0	0
18:57:25	-370,214	2609,601	11,308	11,279	12,931	8,351	9,818	21,4	958,486	25,919	2579,51	0	205,728	205,728	99,732	0	0	0	0	0	0	0
18:57:25	-131,518	2608,286	11,259	11,23	12,926	8,337	9,788	21,4	958,486	25,919	2579,538	0	205,728	205,728	99,732	0	0	0	0	0	0	0
18:57:25	-265,112	2605,635	11,162	11,084	12,916	8,31	9,759	21,4	958,486	25,919	2579,565	0	205,728	205,728	99,732	0	0	0	0	0	0	0
18:57:25	59,326	2606,228	11,308	11,181	12,911	8,316	9,731	21,4	958,486	25,919	2579,591	0	205,728	205,728	99,732	0	0	0	0	0	0	0
18:57:25	-253,686	2603,691	11,308	11,279	12,897	8,29	9,703	21,4	958,486	25,919	2579,616	0	205,728	205,728	99,732	0	0	0	0	0	0	0
18:57:25	-25,585	2603,435	11,455	11,377	12,887	8,287	9,675	21,4	958,486	25,919	2579,639	0	205,728	205,728	99,732	0	0	0	0	0	0	0
18:57:25	-109,448	2602,341	11,601	11,523	12,873	8,276	9,648	21,4	958,486	25,919	2579,662	0	205,728	205,728	99,732	0	0	0	0	0	0	0
18:57:25	-168,701	2600,654	11,601	11,523	12,864	8,259	9,621	21,4	958,486	25,919	2579,683	0	205,728	205,728	99,732	0	0	0	0	0	0	0
18:57:25	-82,788	2599,826	11,601	11,523	12,859	8,25	9,594	21,4	958,486	25,919	2579,703	0	205,728	205,728	99,732	0	0	0	0	0	0	0
18:57:25	-263,183	2597,194	11,504	11,523	12,849	8,223	9,567	21,4	958,486	25,919	2579,721	0	205,728	205,728	99,732	0	0	0	0	0	0	0
18:57:25	-178,051	2595,414	11,406	11,377	12,845	8,205	9,54	21,4	958,486	25,919	2579,737	0	205,728	205,728	99,732	0	0	0	0	0	0	0
18:57:25	-180,151	2593,612	11,308	11,23	12,84	8,186	9,514	21,4	958,486	25,919	2579,751	0	205,728	205,728	99,732	0	0	0	0	0	0	0
18:57:25	-82,763	2592,785	11,308	11,23	12,835	8,178	9,487	21,4	958,486	25,919	2579,764	0	205,728	205,728	99,732	0	0	0	0	0	0	0
18:57:25	-130,371	2591,481	11,259	11,23	12,83	8,164	9,461	21,4	958,486	25,919	2579,775	0	205,728	205,728	99,732	0	0	0	0	0	0	0
18:57:25	-121,02	2590,271	11,308	11,23	12,821	8,152	9,436	21,4	958,486	25,919	2579,786	0	205,728	205,728	99,732	0	0	0	0	0	0	0
18:57:25	-228,759	2587,983	11,162	11,181	12,816	8,128	9,41	21,4	958,486	25,919	2579,794	0	205,728	205,728	99,732	0	0	0	0	0	0	0
18:57:25	-19,482	2587,788	11,308	11,23	12,807	8,126	9,385	21,4	958,486	25,919	2579,802	0	205,728	205,728	99,732	0	0	0	0	0	0	0
18:57:25	-85,888	2586,929	11,308	11,279	12,802	8,117	9,36	21,4	958,486	25,919	2579,809	0	205,728	205,728	99,732	0	0	0	0	0	0	0
18:57:25	-84,887	2586,08	11,308	11,181	12,797	8,108	9,335	21,4	958,486	25,919	2579,815	0	205,728	205,728	99,732	0	0	0	0	0	0	0
18:57:25	-223,388	2583,847	11,162	11,181	12,792	8,085	9,311	21,4	958,486	25,919	2579,819	0	205,728	205,728	99,732	0	0	0	0	0	0	0
18:57:25	-227,587	2581,571	11,015	11,035	12,788	8,062	9,286	21,4	958,486	25,919	2579,821	0	205,728	205,728	99,732	0	0	0	0	0	0	0
18:57:25	-84,838	2580,722	11,015	11,035	12,783	8,053	9,262	21,4	958,486	25,919	2579,822	0	205,728	205,728	99,732	0	0	0	0	0	0	0
18:57:25	-79,541	2579,927	11,015	10,937	12,778	8,045	9,238	21,4	958,486	25,919	2579,822	0	205,728	205,728	99,732	0	0	0	0	0	0	0
18:57:25	-210,913	2577,818	10,966	10,937	12,769	8,023	9,215	21,4	958,486	25,919	2577,818	0	205,728	205,728	99,732	0	0	0	0	0	0	0
18:57:25	-84,814	2576,97	10,966	10,937	12,764	8,014	9,191	21,4	958,486	25,919	2576,97	0	205,728	205,728	99,732	0	0	0	0	0	0	0
18:57:25	-24,902	2576,721	11,113	11,035	12,755	8,012	9,168	21,4	958,486	25,919	2576,721	0	205,728	205,728	99,732	0	0	0	0	0	0	0
18:57:25	-160,205	2575,119	11,113	11,181	12,746	7,995	9,145	21,4	958,486	25,919	2575,119	0	205,728	205,728	99,732	0	0	0	0	0	0	0
18:57:25	51,489	2575,633	11,259	11,181	12,74	8,001	9,123	21,4	958,486	25,919	2575,119	0	205,728	205,728	99,732	0	0	0	0	0	0	0
18:57:25	-166,528	2573,968	11,259	11,23	12,731	7,984	9,1	21,4	958,486	25,919	2573,968	0	205,728	205,728	99,732	0	0	0	0	0	0	0
18:57:25	-89,282	2573,075	11,259	11,23	12,726	7,974	9,078	21,4	958,486	25,919	2573,075	0	205,728	205,728	99,732	0	0	0	0	0	0	0
18:57:25	-177,783	2571,297	11,162	11,181	12,721	7,956	9,056	21,4	958,486	25,919	2571,297	0	205,728	205,728	99,732	0	0	0	0	0	0	0
18:57:25	-130,249	2569,995	11,113	11,084	12,716	7,943	9,034	21,4	958,486	25,919	2569,995	0	205,728	205,728	99,732	0	0	0	0	0	0	0
18:57:25	-169,116	2568,304	11,015	11,035	12,712	7,925	9,013	21,4	958,486	25,919	2568,304	0	205,728	205,728	99,732	0	0	0	0	0	0	0
18:57:25	-128,125	2567,023	10,966	10,937	12,708	7,912	8,991	21,4	958,486	25,919	2567,023	0	205,728	205,728	99,732	0	0	0	0	0	0	0
18:57:25	-151,098	2565,512	10,82	10,888	12,707	7,896	8,969	21,4	958,486	25,919	2565,512	0	205,728	205,728	99,732	0	0	0	0	0	0	0
18:57:25	-163,134	2563,88	10,82	10,888	12,698	7,88	8,948	21,4	958,486	25,919	2563,88	0	205,728	205,728	99,732	0	0	0	0	0	0	0
18:57:25	-80,59	2563,074	10,82	10,888	12,693	7,871	8,927	21,4	958,486	25,919	2563,074	0	205,728	205,728	99,732	0	0	0	0	0	0	0
18:57:25	4,687	2563,121	10,918	10,937	12,688	7,872	8,906	21,4	958,486	25,919	2563,074	0	205,728	205,728	99,732	0	0	0	0	0	0	0
18:57:25	-174,487	2561,376	10,82	10,888	12,684	7,854	8,886	21,4	958,486	25,919	2561,376	0	205,728	205,728	99,732	0	0	0	0	0	0	0
18:57:25	-158,886	2559,787	10,82	10,84	12,675	7,837	8,865	21,4	958,486	25,919	2559,787	0	205,728	205,728	99,732	0	0	0	0	0	0	0
18:57:25	5,859	2559,846	10,918	10,84	12,67	7,838	8,845	21,4	958,486	25,919	2559,787	0	205,728	205,728	99,732	0	0	0	0	0	0	0
18:57:25	-77,392	2559,072	10,918	10,888	12,665	7,83	8,825	21,4	958,486	25,919	2559,072	0	205,728	205,728	99,732	0	0	0	0	0	0	0
18:57:25	-88,012	2558,192	10,918	10,84	12,66	7,821	8,805	21,4	958,486	25,919	2558,192	0	205,728	205,728	99,732	0	0	0	0	0	0	0
18:57:25	-78,491	2557,407	10,918	10,888	12,656	7,813	8,786	21,3	956,596	26,002	2557,407	0	205,728	205,728	99,732	0	0	0	0	0	0	0
18:57:25	-179,541	2555,612	10,82	10,888	12,651	7,794	8,766	21,3	956,596	26,002	2555,612	0	205,728	205,728	99,732	0	0	0	0	0	0	0
18:57:25	-76,171	2554,85	10,82	10,84	12,646	7,786	8,747	21,3	956,596	26,002	2554,85	0	205,728	205,728	99,732	0	0	0	0	0	0	0
18:57:25	-88,183	2553,968	10,82	10,742	12,641	7,777	8,728	21,3	956,596	26,002	2553,968	0	205,728	205,728	99,732	0	0	0	0	0	0	0
18:57:25	-141,65	2552,552	10,82	10,84	12,633	7,763	8,709	21,3	956,596	26,002	2552,552	0	205,728	205,728	99,732	0	0	0	0	0	0	0
18:57:25	-87,109	2551,681	10,82	10,742	12,628	7,754	8,691	21,3	956,596	26,002	2551,681	0	205,728	205,728	99,732	0	0	0	0	0	0	0
18:57:25	-86,914	2550,811	10,82	10,84	12,623	7,745	8,672	21,3	956,596	26,002	2550,811	0	205,728	205,728	99,732	0	0	0	0	0	0	0
18:57:25	-121,533	2549,596	10,771	10,84	12,619	7,732	8,654	21,3	956,596	26,002	2549,596	0	205,728	205,728	99,732	0	0	0	0	0	0	0
18:57:25	-12,817	2549,468	10,771	10,742	12,618	7,731	8,636	21,3	956,596	26,002	2549,468	0	205,728	205,728	99,732	0	0	0	0	0	0	0
18:57:25	-181,982	2547,648	10,673	10,693	12,613	7,712	8,617	21,3	956,596	26,002	2547,648	0	205,728	205,728	99,732	0	0	0	0	0	0	0
18:57:25	-73,046	2546,918	10,673	10,693	12,609	7,705	8,6	21,3	956,596	26,002	2546,918	0	203,955	203,955	99,725	0	0	0	0	0	0	0
18:57:25	-74,047	2546,177	10,673	10,693	12,605	7,697	8,582	21,3	956,596	26,002	2546,177	0	203,955	203,955	99,725	0	0	0	0	0	0	0
18:57:25	-73,022	2545,447	10,673	10,742	12,601	7,69	8,564	21,3	956,596	26,002	2545,447	0	203,955	203,955	99,725	0	0	0	0	0	0	0
18:57:25	-60,253	2544,844	10,625	10,693	12,6	7,683	8,547	21,3	956,596	26,002	2544,844	0	203,955	203,955	99,725	0	0	0	0	0	0	0
18:57:25	-167,797	2543,166	10,527	10,595	12,596	7,666	8,53	21,3	956,596	26,002	2543,166	0	203,955	203,955	99,725	0	0	0	0	0	0	0
18:57:25	22,827	2543,395	10,625	10,595	12,592	7,668	8,513	21,3	956,596	26,002	2543,167	0	203,955	203,955	99,725	0	0	0	0	0	0	0
18:57:25	-84,814	2542,547	10,625	10,595	12,587	7,66	8,496	21,3	956,596	26,002	2542,547	0	203,955	203,955	99,725	0	0	0	0	0	0	0
18:57:25	-72,998	2541,817	10,625	10,693	12,583	7,652	8,48	21,3	956,596	26,002	2541,817	0	203,955	203,955	99,725	0	0	0	0	0	0	0
18:57:25	-83,74	2540,979	10,625	10,693	12,578	7,643	8,463	21,3	956,596	26,002	2540,979	0	203,955	203,955	99,725	0	0	0	0	0	0	0
18:57:25	-37,597	2540,603	10,673	10,742	12,573	7,64	8,447	21,3	956,596	26,002	2540,603	0	203,955	203,955	99,725	0	0	0	0	0	0	0
18:57:25	10,009	2540,703	10,771	10,742	12,569	7,641	8,431	21,3	956,596	26,002	2540,603	0	203,955	203,955	99,725	0	0	0	0	0	0	0
18:57:25	-83,74	2539,866	10,771	10,742	12,564	7,632	8,416	21,3	956,596	26,002	2539,866	0	203,955	203,955	99,725	0	0	0	0	0	0	0
18:57:25	-83,789	2539,028	10,771	10,84	12,559	7,623	8,4	21,3	956,596	26,002	2539,028	0	203,955	203,955	99,725	0	0	0	0	0	0	0
18:57:25	-164,599	2537,382	10,673	10,693	12,555	7,606	8,384	21,3	956,596	26,002	2537,382	0	203,955	203,955	99,725	0	0	0	0	0	0	0
18:57:25	-61,279	2536,769	10,625	10,693	12,554	7,6	8,369	21,3	956,596	26,002	2536,769	0	203,955	203,955	99,725	0	0	0	0	0	0	0
18:57:25	-149,438	2535,275	10,527	10,595	12,551	7,585	8,354	21,3	956,596	26,002	2535,275	0	203,955	203,955	99,725	0	0	0	0	0	0	0
18:57:25	-14,062	2535,134	10,527	10,498	12,55	7,583	8,339	21,3	956,596	26,002	2535,134	0	203,955	203,955	99,725	0	0	0	0	0	0	0
18:57:25	-115,991	2533,974	10,478	10,498	12,546	7,571	8,324	21,3	956,596	26,002	2533,974	0	203,955	203,955	99,725	0	0	0	0	0	0	0
18:57:25	-14,062	2533,834	10,478	10,498	12,546	7,57	8,309	21,3	956,596	26,002	2533,834	0	203,955	203,955	99,725	0	0	0	0	0	0	0
18:57:25	-68,603	2533,148	10,478	10,498	12,542	7,563	8,294	21,3	956,596	26,002	2533,148	0	203,955	203,955	99,725	0	0	0	0	0	0	0
18:57:25	-97,802	2532,17	10,478	10,498	12,536	7,553	8,28	21,3	956,596	26,002	2532,17	0	203,955	203,955	99,725	0	0	0	0	0	0	0
18:57:25	-82,666	2531,343	10,478	10,547	12,531	7,544	8,265	21,3	956,596	26,002	2531,343	0	203,955	203,955	99,725	0	0	0	0	0	0	0
18:57:25	74,462	2532,088	10,625	10,595	12,528	7,552	8,251	21,3	956,596	26,002	2531,344	0	203,955	203,955	99,725	0	0	0	0	0	0	0
18:57:25	-125,805	2530,829	10,527	10,547	12,526	7,539	8,237	21,3	956,596	26,002	2530,829	0	203,955	203,955	99,725	0	0	0	0	0	0	0
18:57:25	-66,699	2530,162	10,527	10,547	12,522	7,532	8,223	21,3	956,596	26,002	2530,162	0	203,955	203,955	99,725	0	0	0	0	0	0	0
18:57:25	-15,966	2530,003	10,527	10,547	12,521	7,53	8,21	21,3	956,596	26,002	2530,003	0	203,955	203,955	99,725	0	0	0	0	0	0	0
18:57:25	-114,013	2528,863	10,478	10,498	12,517	7,519	8,196	21,3	956,596	26,002	2528,863	0	203,955	203,955	99,725	0	0	0	0	0	0	0
18:57:25	-66,503	2528,198	10,478	10,498	12,514	7,512	8,183	21,3	956,596	26,002	2528,198	0	203,955	203,955	99,725	0	0	0	0	0	0	0
18:57:25	32,397	2528,522	10,527	10,547	12,513	7,515	8,17	21,3	956,596	26,002	2528,198	0	203,955	203,955	99,725	0	0	0	0	0	0	0
18:57:25	-66,699	2527,855	10,527	10,547	12,509	7,508	8,157	21,3	956,596	26,002	2527,855	0	203,955	203,955	99,725	0	0	0	0	0	0	0
18:57:25	-14,965	2527,705	10,527	10,547	12,508	7,507	8,144	21,3	956,596	26,002	2527,705	0	203,955	203,955	99,725	0	0	0	0	0	0	0
18:57:25	-112,915	2526,576	10,478	10,498	12,504	7,495	8,131	21,3	956,596	26,002	2526,576	0	203,955	203,955	99,725	0	0	0	0	0	0	0
18:57:25	-32,177	2526,254	10,478	10,547	12,503	7,492	8,119	21,3	956,596	26,002	2526,254	0	203,955	203,955	99,725	0	0	0	0	0	0	0
18:57:25	9,985	2526,354	10,625	10,547	12,495	7,493	8,106	21,3	956,596	26,002	2526,254	0	203,955	203,955	99,725	0	0	0	0	0	0	0
18:57:25	-15,136	2526,203	10,625	10,595	12,494	7,491	8,094	21,3	956,596	26,002	2526,203	0	203,955	203,955	99,725	0	0	0	0	0	0	0
18:57:25	-65,454	2525,548	10,625	10,547	12,49	7,484	8,082	21,3	956,596	26,002	2525,548	0	203,955	203,955	99,725	0	0	0	0	0	0	0
18:57:25	-141,918	2524,129	10,478	10,498	12,49	7,47	8,07	21,3	956,596	26,002	2524,129	0	203,955	203,955	99,725	0	0	0	0	0	0	0
18:57:25	-63,452	2523,494	10,429	10,351	12,49	7,463	8,059	21,3	956,596	26,002	2523,494	0	203,955	203,955	99,725	0	0	0	0	0	0	0
18:57:25	-94,58	2522,548	10,332	10,351	12,49	7,453	8,047	21,3	956,596	26,002	2522,548	0	203,955	203,955	99,725	0	0	0	0	0	0	0
18:57:25	-64,404	2521,904	10,332	10,351	12,486	7,447	8,035	21,3	956,596	26,002	2521,904	0	203,955	203,955	99,725	0	0	0	0	0	0	0
18:57:26	-17,236	2521,732	10,332	10,351	12,485	7,445	8,023	21,3	956,596	26,002	2521,732	0	203,955	203,955	99,725	0	0	0	0	0	0	0
18:57:26	-111,621	2520,616	10,283	10,302	12,481	7,434	8,012	21,3	956,596	26,002	2520,616	0	203,955	203,955	99,725	0	0	0	0	0	0	0
18:57:26	61,279	2521,229	10,429	10,498	12,477	7,44	8,001	21,3	956,596	26,002	2520,616	0	203,955	203,955	99,725	0	0	0	0	0	0	0
18:57:26	-33,105	2520,898	10,478	10,547	12,472	7,436	7,989	21,3	956,596	26,002	2520,617	0	203,955	203,955	99,725	0	0	0	0	0	0	0
18:57:26	-80,566	2520,092	10,478	10,547	12,468	7,428	7,978	21,3	956,596	26,002	2520,092	0	203,955	203,955	99,725	0	0	0	0	0	0	0
18:57:26	-16,04	2519,932	10,527	10,595	12,464	7,426	7,968	21,3	956,596	26,002	2519,932	0	203,955	203,955	99,725	0	0	0	0	0	0	0
18:57:26	-82,788	2519,104	10,478	10,547	12,462	7,418	7,957	21,3	956,596	26,002	2519,104	0	203,955	203,955	99,725	0	0	0	0	0	0	0
18:57:26	-62,28	2518,481	10,478	10,498	12,458	7,412	7,946	21,3	956,596	26,002	2518,481	0	203,955	203,955	99,725	0	0	0	0	0	0	0
18:57:26	29,15	2518,772	10,527	10,595	12,457	7,415	7,936	21,3	956,596	26,002	2518,481	0	203,955	203,955	99,725	0	0	0	0	0	0	0
18:57:26	-92,504	2517,847	10,478	10,498	12,455	7,405	7,925	21,3	956,596	26,002	2517,847	0	203,955	203,955	99,725	0	0	0	0	0	0	0
18:57:26	-47,265	2517,375	10,429	10,351	12,455	7,4	7,915	21,3	956,596	26,002	2517,375	0	203,955	203,955	99,725	0	0	0	0	0	0	0
18:57:26	-94,506	2516,43	10,332	10,205	12,455	7,39	7,905	21,3	956,596	26,002	2516,43	0	203,955	203,955	99,725	0	0	0	0	0	0	0
18:57:26	-64,306	2515,786	10,283	10,302	12,454	7,384	7,895	21,3	956,596	26,002	2515,786	0	203,955	203,955	99,725	0	0	0	0	0	0	0
18:57:26	30,004	2516,087	10,332	10,302	12,453	7,387	7,885	21,3	956,596	26,002	2515,787	0	203,955	203,955	99,725	0	0	0	0	0	0	0
18:57:26	-63,33	2515,453	10,332	10,302	12,449	7,38	7,875	21,3	956,596	26,002	2515,453	0	203,955	203,955	99,725	0	0	0	0	0	0	0
18:57:26	-18,286	2515,27	10,332	10,205	12,448	7,378	7,865	21,3	956,596	26,002	2515,27	0	203,955	203,955	99,725	0	0	0	0	0	0	0
18:57:26	-62,255	2514,648	10,332	10,302	12,445	7,372	7,855	21,3	956,596	26,002	2514,648	0	203,955	203,955	99,725	0	0	0	0	0	0	0
18:57:26	-62,255	2514,025	10,332	10,205	12,441	7,366	7,846	21,3	956,596	26,002	2514,025	0	203,955	203,955	99,725	0	0	0	0	0	0	0
18:57:26	-18,31	2513,842	10,332	10,302	12,44	7,364	7,836	21,3	956,596	26,002	2513,842	0	203,955	203,955	99,725	0	0	0	0	0	0	0
18:57:26	-61,206	2513,23	10,332	10,205	12,437	7,357	7,827	21,3	956,596	26,002	2513,23	0	203,955	203,955	99,725	0	0	0	0	0	0	0
18:57:26	-18,115	2513,049	10,332	10,302	12,436	7,356	7,818	21,3	956,596	26,002	2513,049	0	203,955	203,955	99,725	0	0	0	0	0	0	0
18:57:26	33,276	2513,382	10,429	10,351	12,432	7,359	7,809	21,3	956,596	26,002	2513,049	0	203,955	203,955	99,725	0	0	0	0	0	0	0
18:57:26	-154,638	2511,835	10,332	10,351	12,429	7,343	7,799	21,3	956,596	26,002	2511,835	0	203,955	203,955	99,725	0	0	0	0	0	0	0
18:57:26	57,885	2512,414	10,429	10,302	12,427	7,349	7,791	21,3	956,596	26,002	2511,836	0	203,955	203,955	99,725	0	0	0	0	0	0	0
18:57:26	-61,035	2511,804	10,429	10,351	12,423	7,343	7,782	21,3	956,596	26,002	2511,804	0	203,955	203,955	99,725	0	0	0	0	0	0	0
18:57:26	-156,713	2510,237	10,332	10,351	12,42	7,327	7,773	21,3	956,596	26,002	2510,237	0	203,955	203,955	99,725	0	0	0	0	0	0	0
18:57:26	75,097	2510,988	10,429	10,351	12,418	7,334	7,764	21,3	956,596	26,002	2510,237	0	203,955	203,955	99,725	0	0	0	0	0	0	0
18:57:26	-141,674	2509,571	10,283	10,205	12,418	7,32	7,756	21,3	956,596	26,002	2509,571	0	203,955	203,955	99,725	0	0	0	0	0	0	0
18:57:26	141,674	2510,988	10,429	10,302	12,418	7,334	7,747	21,3	956,596	26,002	2509,572	0	203,955	203,955	99,725	0	0	0	0	0	0	0
18:57:26	-94,433	2510,043	10,332	10,205	12,418	7,325	7,739	21,3	956,596	26,002	2509,573	0	203,955	203,955	99,725	0	0	0	0	0	0	0
18:57:26	-65,527	2509,388	10,283	10,009	12,417	7,318	7,731	21,3	956,596	26,002	2509,388	0	203,955	203,955	99,725	0	0	0	0	0	0	0
18:57:26	-41,845	2508,97	10,283	10,058	12,415	7,313	7,723	21,3	956,596	26,002	2508,97	0	203,955	203,955	99,725	0	0	0	0	0	0	0
18:57:26	0	2508,97	10,283	10,058	12,415	7,313	7,715	21,3	956,596	26,002	2508,97	0	203,955	203,955	99,725	0	0	0	0	0	0	0
18:57:26	-112,719	2507,842	10,185	10,058	12,414	7,302	7,707	21,3	956,596	26,002	2507,842	0	203,955	203,955	99,725	0	0	0	0	0	0	0
18:57:26	34,277	2508,185	10,283	10,156	12,411	7,305	7,699	21,3	956,596	26,002	2507,843	0	203,955	203,955	99,725	0	0	0	0	0	0	0
18:57:26	8,715	2508,272	10,332	10,156	12,408	7,306	7,691	21,3	956,596	26,002	2507,843	0	203,955	203,955	99,725	0	0	0	0	0	0	0
18:57:26	81,469	2509,087	10,478	10,351	12,405	7,315	7,684	21,3	956,596	26,002	2507,845	0	203,955	203,955	99,725	0	0	0	0	0	0	0
18:57:26	-79,492	2508,292	10,478	10,302	12,4	7,306	7,676	21,3	956,596	26,002	2507,845	0	203,955	203,955	99,725	0	0	0	0	0	0	0
18:57:26	-141,625	2506,876	10,332	10,205	12,4	7,292	7,669	21,3	956,596	26,002	2506,876	0	203,955	203,955	99,725	0	0	0	0	0	0	0
18:57:26	-99,707	2505,879	10,332	10,156	12,395	7,282	7,661	21,3	956,596	26,002	2505,879	0	203,955	203,955	99,725	0	0	0	0	0	0	0
18:57:26	-47,216	2505,407	10,283	10,302	12,395	7,277	7,654	21,3	956,596	26,002	2505,407	0	203,955	203,955	99,725	0	0	0	0	0	0	0
18:57:26	-13,989	2505,267	10,332	10,302	12,391	7,275	7,646	21,3	956,596	26,002	2505,267	0	203,955	203,955	99,725	0	0	0	0	0	0	0
18:57:26	-47,216	2504,795	10,283	10,205	12,391	7,27	7,639	21,3	956,596	26,002	2504,795	0	203,955	203,955	99,725	0	0	0	0	0	0	0
18:57:26	-94,384	2503,851	10,185	10,205	12,391	7,261	7,631	21,3	956,596	26,002	2503,851	0	203,955	203,955	99,725	0	0	0	0	0	0	0
18:57:26	0	2503,851	10,185	10,205	12,391	7,261	7,624	21,3	956,596	26,002	2503,851	0	203,955	203,955	99,725	0	0	0	0	0	0	0
18:57:26	0	2503,851	10,185	10,156	12,391	7,261	7,617	21,3	956,596	26,002	2503,851	0	203,955	203,955	99,725	0	0	0	0	0	0	0
18:57:26	-20,41	2503,647	10,185	10,058	12,39	7,259	7,61	21,3	956,596	26,002	2503,647	0	203,955	203,955	99,725	0	0	0	0	0	0	0
18:57:26	0	2503,647	10,185	10,009	12,39	7,259	7,603	21,3	956,596	26,002	2503,647	0	203,955	203,955	99,725	0	0	0	0	0	0	0
18:57:26	-141,552	2502,231	10,039	9,961	12,39	7,244	7,596	21,3	956,596	26,002	2502,231	0	203,955	203,955	99,725	0	0	0	0	0	0	0
18:57:26	35,278	2502,584	10,136	9,961	12,387	7,248	7,589	21,3	956,596	26,002	2502,231	0	203,955	203,955	99,725	0	0	0	0	0	0	0
18:57:26	27,856	2502,862	10,185	10,058	12,386	7,25	7,583	21,2	958,486	25,919	2502,232	0	203,955	203,955	99,725	0	0	0	0	0	0	0
18:57:26	27,929	2503,142	10,283	10,205	12,382	7,253	7,576	21,2	958,486	25,919	2502,233	0	203,955	203,955	99,725	0	0	0	0	0	0	0
18:57:26	-94,335	2502,198	10,185	10,156	12,382	7,244	7,57	21,2	958,486	25,919	2502,198	0	203,955	203,955	99,725	0	0	0	0	0	0	0
18:57:26	0	2502,198	10,185	10,009	12,382	7,244	7,563	21,2	958,486	25,919	2502,198	0	203,955	203,955	99,725	0	0	0	0	0	0	0
18:57:26	-19,335	2502,005	10,185	10,156	12,381	7,242	7,557	21,2	958,486	25,919	2502,005	0	203,955	203,955	99,725	0	0	0	0	0	0	0
18:57:26	-47,167	2501,533	10,136	10,009	12,381	7,237	7,551	21,2	958,486	25,919	2501,533	0	203,955	203,955	99,725	0	0	0	0	0	0	0
18:57:26	-94,287	2500,59	10,039	9,961	12,381	7,227	7,544	21,2	958,486	25,919	2500,59	0	203,955	203,955	99,725	0	0	0	0	0	0	0
18:57:26	100,634	2501,597	10,185	10,058	12,379	7,237	7,538	21,2	958,486	25,919	2500,591	0	203,955	203,955	99,725	0	0	0	0	0	0	0
18:57:26	-85,668	2500,74	10,136	10,058	12,377	7,229	7,532	21,2	958,486	25,919	2500,592	0	203,955	203,955	99,725	0	0	0	0	0	0	0
18:57:26	-12,988	2500,61	10,185	10,156	12,373	7,227	7,526	21,2	958,486	25,919	2500,592	0	203,955	203,955	99,725	0	0	0	0	0	0	0
18:57:26	80,273	2501,413	10,332	10,205	12,37	7,236	7,52	21,2	958,486	25,919	2500,593	0	204,053	204,053	99,726	0	0	0	0	0	0	0
18:57:26	-85,839	2500,555	10,283	10,156	12,367	7,227	7,515	21,2	958,486	25,919	2500,555	0	204,053	204,053	99,726	0	0	0	0	0	0	0
18:57:26	0	2500,555	10,283	10,205	12,367	7,227	7,509	21,2	958,486	25,919	2500,555	0	204,053	204,053	99,726	0	0	0	0	0	0	0
18:57:26	-122,119	2499,333	10,136	10,009	12,369	7,214	7,503	21,2	958,486	25,919	2499,333	0	204,053	204,053	99,726	0	0	0	0	0	0	0
18:57:26	-19,311	2499,14	10,136	10,009	12,367	7,212	7,498	21,2	958,486	25,919	2499,14	0	204,053	204,053	99,726	0	0	0	0	0	0	0
18:57:26	-42,919	2498,711	10,136	10,058	12,365	7,208	7,492	21,2	958,486	25,919	2498,711	0	204,053	204,053	99,726	0	0	0	0	0	0	0
18:57:26	-18,261	2498,528	10,136	10,009	12,364	7,206	7,486	21,2	958,486	25,919	2498,528	0	204,053	204,053	99,726	0	0	0	0	0	0	0
18:57:26	-94,287	2497,586	10,039	9,863	12,364	7,196	7,481	21,2	958,486	25,919	2497,586	0	204,053	204,053	99,726	0	0	0	0	0	0	0
18:57:26	-66,455	2496,921	9,99	9,863	12,363	7,189	7,475	21,2	958,486	25,919	2496,921	0	204,053	204,053	99,726	0	0	0	0	0	0	0
18:57:26	-12,866	2496,792	10,039	9,961	12,359	7,188	7,469	21,2	958,486	25,919	2496,792	0	204,053	204,053	99,726	0	0	0	0	0	0	0
18:57:26	76	2497,552	10,136	10,009	12,358	7,196	7,464	21,2	958,486	25,919	2496,793	0	204,053	204,053	99,726	0	0	0	0	0	0	0
18:57:26	-184,277	2495,71	9,99	9,961	12,356	7,177	7,458	21,2	958,486	25,919	2495,71	0	204,053	204,053	99,726	0	0	0	0	0	0	0
18:57:26	-18,286	2495,527	9,99	9,863	12,355	7,175	7,453	21,2	958,486	25,919	2495,527	0	204,053	204,053	99,726	0	0	0	0	0	0	0
18:57:26	28,857	2495,815	10,039	9,961	12,354	7,178	7,447	21,2	958,486	25,919	2495,527	0	204,053	204,053	99,726	0	0	0	0	0	0	0
18:57:26	-91,088	2494,904	9,99	9,863	12,351	7,168	7,442	21,2	958,486	25,919	2494,904	0	204,053	204,053	99,726	0	0	0	0	0	0	0
18:57:26	11,791	2495,022	10,039	9,961	12,349	7,17	7,436	21,2	958,486	25,919	2494,905	0	204,053	204,053	99,726	0	0	0	0	0	0	0
18:57:26	-91,259	2494,11	9,99	9,961	12,347	7,16	7,431	21,2	958,486	25,919	2494,11	0	204,053	204,053	99,726	0	0	0	0	0	0	0
18:57:26	-33,227	2493,777	10,039	9,961	12,342	7,157	7,426	21,2	958,486	25,919	2493,777	0	204,053	204,053	99,726	0	0	0	0	0	0	0
18:57:26	-18,31	2493,594	10,039	10,009	12,341	7,155	7,42	21,2	958,486	25,919	2493,594	0	204,053	204,053	99,726	0	0	0	0	0	0	0
18:57:26	12,646	2493,721	10,136	10,009	12,337	7,156	7,415	21,2	958,486	25,919	2493,595	0	204,053	204,053	99,726	0	0	0	0	0	0	0
18:57:26	-32,373	2493,397	10,185	10,205	12,332	7,153	7,41	21,2	958,486	25,919	2493,397	0	204,053	204,053	99,726	0	0	0	0	0	0	0
18:57:26	-47,094	2492,926	10,136	10,058	12,332	7,148	7,405	21,2	958,486	25,919	2492,926	0	204,053	204,053	99,726	0	0	0	0	0	0	0
18:57:26	-141,333	2491,513	9,99	9,961	12,332	7,133	7,4	21,2	958,486	25,919	2491,513	0	204,053	204,053	99,726	0	0	0	0	0	0	0
18:57:26	-47,07	2491,042	9,941	9,716	12,332	7,129	7,394	21,2	958,486	25,919	2491,042	0	204,053	204,053	99,726	0	0	0	0	0	0	0
18:57:26	0	2491,042	9,941	9,716	12,332	7,129	7,389	21,2	958,486	25,919	2491,042	0	204,053	204,053	99,726	0	0	0	0	0	0	0
18:57:26	-94,213	2490,1	9,843	9,716	12,332	7,119	7,384	21,2	958,486	25,919	2490,1	0	204,053	204,053	99,726	0	0	0	0	0	0	0
18:57:26	-63,281	2489,467	9,843	9,716	12,329	7,112	7,378	21,2	958,486	25,919	2489,467	0	204,053	204,053	99,726	0	0	0	0	0	0	0
18:57:26	0	2489,467	9,843	9,814	12,329	7,112	7,373	21,2	958,486	25,919	2489,467	0	204,053	204,053	99,726	0	0	0	0	0	0	0
18:57:26	-17,016	2489,297	9,843	9,668	12,328	7,111	7,368	21,2	958,486	25,919	2489,297	0	204,053	204,053	99,726	0	0	0	0	0	0	0
18:57:26	12,573	2489,423	9,941	9,814	12,323	7,112	7,363	21,2	958,486	25,919	2489,297	0	204,053	204,053	99,726	0	0	0	0	0	0	0
18:57:26	-16,21	2489,261	9,99	9,961	12,319	7,11	7,358	21,2	958,486	25,919	2489,261	0	204,053	204,053	99,726	0	0	0	0	0	0	0
18:57:26	-17,236	2489,088	9,99	9,863	12,318	7,108	7,353	21,2	958,486	25,919	2489,088	0	204,053	204,053	99,726	0	0	0	0	0	0	0
18:57:26	0	2489,088	9,99	10,009	12,318	7,108	7,348	21,2	958,486	25,919	2489,088	0	204,053	204,053	99,726	0	0	0	0	0	0	0
18:57:26	-47,07	2488,618	9,941	9,814	12,318	7,104	7,344	21,2	958,486	25,919	2488,618	0	204,053	204,053	99,726	0	0	0	0	0	0	0
18:57:26	-188,5	2486,733	9,795	9,668	12,316	7,084	7,339	21,2	958,486	25,919	2486,733	0	204,053	204,053	99,726	0	0	0	0	0	0	0
18:57:26	124,169	2487,974	9,941	9,814	12,315	7,097	7,334	21,2	958,486	25,919	2486,734	0	204,053	204,053	99,726	0	0	0	0	0	0	0
18:57:26	-94,165	2487,033	9,843	9,716	12,315	7,087	7,329	21,2	958,486	25,919	2486,734	0	204,053	204,053	99,726	0	0	0	0	0	0	0
18:57:26	-47,07	2486,562	9,795	9,668	12,315	7,082	7,324	21,2	958,486	25,919	2486,562	0	204,053	204,053	99,726	0	0	0	0	0	0	0
18:57:26	0	2486,562	9,795	9,716	12,315	7,082	7,319	21,2	958,486	25,919	2486,562	0	204,053	204,053	99,726	0	0	0	0	0	0	0
18:57:26	141,235	2487,974	9,941	9,863	12,315	7,097	7,315	21,2	958,486	25,919	2486,563	0	204,053	204,053	99,726	0	0	0	0	0	0	0
18:57:27	-94,165	2487,033	9,843	9,716	12,315	7,087	7,311	21,2	958,486	25,919	2486,564	0	204,053	204,053	99,726	0	0	0	0	0	0	0
18:57:27	76,928	2487,802	9,941	9,863	12,314	7,095	7,306	21,2	958,486	25,919	2486,565	0	204,053	204,053	99,726	0	0	0	0	0	0	0
18:57:27	17,236	2487,974	9,941	9,814	12,315	7,097	7,302	21,2	958,486	25,919	2486,566	0	204,053	204,053	99,726	0	0	0	0	0	0	0
18:57:27	-94,165	2487,033	9,843	9,716	12,315	7,087	7,298	21,2	958,486	25,919	2486,567	0	204,053	204,053	99,726	0	0	0	0	0	0	0
18:57:27	-17,211	2486,86	9,843	9,814	12,314	7,086	7,294	21,2	958,486	25,919	2486,567	0	204,053	204,053	99,726	0	0	0	0	0	0	0
18:57:27	94,14	2487,802	9,941	9,863	12,314	7,095	7,29	21,2	958,486	25,919	2486,568	0	204,053	204,053	99,726	0	0	0	0	0	0	0
18:57:27	0	2487,802	9,941	9,863	12,314	7,095	7,286	21,2	958,486	25,919	2486,569	0	204,053	204,053	99,726	0	0	0	0	0	0	0
18:57:27	-76,928	2487,033	9,843	9,716	12,315	7,087	7,282	21,2	958,486	25,919	2486,569	0	204,053	204,053	99,726	0	0	0	0	0	0	0
18:57:27	94,165	2487,974	9,941	9,961	12,315	7,097	7,279	21,2	958,486	25,919	2486,571	0	204,053	204,053	99,726	0	0	0	0	0	0	0
18:57:27	0	2487,974	9,941	9,814	12,315	7,097	7,275	21,2	958,486	25,919	2486,572	0	204,053	204,053	99,726	0	0	0	0	0	0	0
18:57:27	47,045	2488,445	9,99	9,961	12,315	7,102	7,272	21,2	958,486	25,919	2486,574	0	204,053	204,053	99,726	0	0	0	0	0	0	0
18:57:27	64,355	2489,088	9,99	9,863	12,318	7,108	7,268	21,2	958,486	25,919	2486,577	0	204,053	204,053	99,726	0	0	0	0	0	0	0
18:57:27	0	2489,088	9,99	9,961	12,318	7,108	7,265	21,2	958,486	25,919	2486,579	0	204,053	204,053	99,726	0	0	0	0	0	0	0
18:57:27	-94,335	2488,145	9,941	9,814	12,316	7,099	7,262	21,2	958,486	25,919	2486,581	0	204,053	204,053	99,726	0	0	0	0	0	0	0
18:57:27	29,98	2488,445	9,99	10,009	12,315	7,102	7,259	21,2	958,486	25,919	2486,583	0	204,053	204,053	99,726	0	0	0	0	0	0	0
18:57:27	17,089	2488,616	9,99	9,863	12,316	7,104	7,256	21,2	958,486	25,919	2486,585	0	204,053	204,053	99,726	0	0	0	0	0	0	0
18:57:27	47,265	2489,088	9,99	9,961	12,318	7,108	7,253	21,2	958,486	25,919	2486,587	0	204,053	204,053	99,726	0	0	0	0	0	0	0
18:57:27	-47,07	2488,618	9,941	9,814	12,318	7,104	7,25	21,2	958,486	25,919	2486,589	0	204,053	204,053	99,726	0	0	0	0	0	0	0
18:57:27	46,875	2489,086	10,039	10,009	12,316	7,108	7,247	21,2	958,486	25,919	2486,591	0	204,053	204,053	99,726	0	0	0	0	0	0	0
18:57:27	-47,07	2488,616	9,99	9,814	12,316	7,104	7,244	21,2	958,486	25,919	2486,593	0	204,053	204,053	99,726	0	0	0	0	0	0	0
18:57:27	94,335	2489,559	10,039	9,961	12,318	7,113	7,242	21,2	958,486	25,919	2486,596	0	204,053	204,053	99,726	0	0	0	0	0	0	0
18:57:27	-94,14	2488,618	9,941	9,863	12,318	7,104	7,239	21,2	958,486	25,919	2486,598	0	204,053	204,053	99,726	0	0	0	0	0	0	0
18:57:27	-0,195	2488,616	9,99	9,863	12,316	7,104	7,237	21,2	958,486	25,919	2486,6	0	204,053	204,053	99,726	0	0	0	0	0	0	0
18:57:27	-17,089	2488,445	9,99	9,961	12,315	7,102	7,234	21,2	958,486	25,919	2486,602	0	204,053	204,053	99,726	0	0	0	0	0	0	0
18:57:27	47,094	2488,916	10,039	9,863	12,315	7,107	7,231	21,2	958,486	25,919	2486,604	0	204,053	204,053	99,726	0	0	0	0	0	0	0
18:57:27	-29,809	2488,618	9,941	9,716	12,318	7,104	7,229	21,2	958,486	25,919	2486,606	0	204,053	204,053	99,726	0	0	0	0	0	0	0
18:57:27	0	2488,618	9,941	9,863	12,318	7,104	7,226	21,2	958,486	25,919	2486,608	0	204,053	204,053	99,726	0	0	0	0	0	0	0
18:57:27	-17,285	2488,445	9,99	9,863	12,315	7,102	7,224	21,2	958,486	25,919	2486,61	0	204,053	204,053	99,726	0	0	0	0	0	0	0
18:57:27	0	2488,445	9,99	9,961	12,315	7,102	7,222	21,2	958,486	25,919	2486,612	0	204,053	204,053	99,726	0	0	0	0	0	0	0
18:57:27	-47,045	2487,974	9,941	9,814	12,315	7,097	7,219	21,2	958,486	25,919	2486,613	0	204,053	204,053	99,726	0	0	0	0	0	0	0
18:57:27	0	2487,974	9,941	9,814	12,315	7,097	7,217	21,2	958,486	25,919	2486,615	0	204,053	204,053	99,726	0	0	0	0	0	0	0
18:57:27	-94,165	2487,033	9,843	9,668	12,315	7,087	7,214	21,2	958,486	25,919	2486,615	0	204,053	204,053	99,726	0	0	0	0	0	0	0
18:57:27	0	2487,033	9,843	9,716	12,315	7,087	7,212	21,2	958,486	25,919	2486,615	0	204,053	204,053	99,726	0	0	0	0	0	0	0
18:57:27	141,21	2488,445	9,99	9,863	12,315	7,102	7,21	21,2	958,486	25,919	2486,617	0	204,053	204,053	99,726	0	0	0	0	0	0	0
18:57:27	-141,21	2487,033	9,843	9,716	12,315	7,087	7,207	21,2	958,486	25,919	2486,617	0	204,053	204,053	99,726	0	0	0	0	0	0	0
18:57:27	94,165	2487,974	9,941	9,863	12,315	7,097	7,205	21,2	958,486	25,919	2486,619	0	204,053	204,053	99,726	0	0	0	0	0	0	0
18:57:27	-94,165	2487,033	9,843	9,716	12,315	7,087	7,203	21,2	958,486	25,919	2486,619	0	204,053	204,053	99,726	0	0	0	0	0	0	0
18:57:27	141,21	2488,445	9,99	9,961	12,315	7,102	7,201	21,2	958,486	25,919	2486,621	0	204,053	204,053	99,726	0	0	0	0	0	0	0
18:57:27	-47,045	2487,974	9,941	9,814	12,315	7,097	7,199	21,2	958,486	25,919	2486,622	0	204,053	204,053	99,726	0	0	0	0	0	0	0
18:57:27	0	2487,974	9,941	9,716	12,315	7,097	7,197	21,2	958,486	25,919	2486,624	0	204,053	204,053	99,726	0	0	0	0	0	0	0
18:57:27	0	2487,974	9,941	9,814	12,315	7,097	7,195	21,2	958,486	25,919	2486,625	0	204,053	204,053	99,726	0	0	0	0	0	0	0
18:57:27	0	2487,974	9,941	9,863	12,315	7,097	7,193	21,2	958,486	25,919	2486,626	0	204,053	204,053	99,726	0	0	0	0	0	0	0
18:57:27	94,14	2488,916	10,039	10,009	12,315	7,107	7,191	21,2	958,486	25,919	2486,629	0	204,053	204,053	99,726	0	0	0	0	0	0	0
18:57:27	-47,094	2488,445	9,99	9,961	12,315	7,102	7,189	21,2	958,486	25,919	2486,63	0	204,053	204,053	99,726	0	0	0	0	0	0	0
18:57:27	-29,98	2488,145	9,941	9,814	12,316	7,099	7,188	21,2	958,486	25,919	2486,632	0	204,053	204,053	99,726	0	0	0	0	0	0	0
18:57:27	47,07	2488,616	9,99	9,863	12,316	7,104	7,186	21,2	958,486	25,919	2486,634	0	204,053	204,053	99,726	0	0	0	0	0	0	0
18:57:27	-141,21	2487,203	9,843	9,814	12,316	7,089	7,184	21,2	958,486	25,919	2486,635	0	204,053	204,053	99,726	0	0	0	0	0	0	0
18:57:27	124,121	2488,445	9,99	9,961	12,315	7,102	7,182	21,2	958,486	25,919	2486,637	0	204,053	204,053	99,726	0	0	0	0	0	0	0
18:57:27	47,094	2488,916	10,039	10,009	12,315	7,107	7,181	21,2	958,486	25,919	2486,639	0	204,053	204,053	99,726	0	0	0	0	0	0	0
18:57:27	-30,004	2488,616	9,99	9,814	12,316	7,104	7,179	21,2	958,486	25,919	2486,641	0	204,053	204,053	99,726	0	0	0	0	0	0	0
18:57:27	47,265	2489,088	9,99	9,961	12,318	7,108	7,178	21,2	957,057	25,919	2486,643	0	204,053	204,053	99,726	0	0	0	0	0	0	0
18:57:27	-43,408	2488,654	9,99	9,814	12,316	7,104	7,177	21,2	957,057	25,919	2486,645	0	204,053	204,053	99,726	0	0	0	0	0	0	0
18:57:27	0	2488,654	9,99	9,961	12,316	7,104	7,175	21,2	957,057	25,919	2486,647	0	204,053	204,053	99,726	0	0	0	0	0	0	0
18:57:27	47,265	2489,127	9,99	9,961	12,318	7,109	7,174	21,2	957,057	25,919	2486,65	0	204,053	204,053	99,726	0	0	0	0	0	0	0
18:57:27	-47,119	2488,656	9,941	9,863	12,318	7,104	7,173	21,2	957,057	25,919	2486,652	0	204,053	204,053	99,726	0	0	0	0	0	0	0
18:57:27	-64,355	2488,012	9,941	9,814	12,315	7,097	7,171	21,2	957,057	25,919	2486,653	0	204,053	204,053	99,726	0	0	0	0	0	0	0
18:57:27	0	2488,012	9,941	9,716	12,315	7,097	7,17	21,2	957,057	25,919	2486,655	0	204,053	204,053	99,726	0	0	0	0	0	0	0
18:57:27	64,208	2488,654	9,99	9,863	12,316	7,104	7,168	21,2	957,057	25,919	2486,657	0	204,053	204,053	99,726	0	0	0	0	0	0	0
18:57:27	-141,308	2487,241	9,843	9,716	12,316	7,089	7,167	21,2	957,057	25,919	2486,657	0	204,053	204,053	99,726	0	0	0	0	0	0	0
18:57:27	141,308	2488,654	9,99	10,009	12,316	7,104	7,166	21,2	957,057	25,919	2486,659	0	204,053	204,053	99,726	0	0	0	0	0	0	0
18:57:27	0	2488,654	9,99	9,863	12,316	7,104	7,164	21,2	957,057	25,919	2486,661	0	203,597	203,597	99,724	0	0	0	0	0	0	0
18:57:27	-141,308	2487,241	9,843	9,716	12,316	7,089	7,163	21,2	957,057	25,919	2486,662	0	203,597	203,597	99,724	0	0	0	0	0	0	0
18:57:27	77,099	2488,012	9,941	9,814	12,315	7,097	7,162	21,2	957,057	25,919	2486,664	0	203,597	203,597	99,724	0	0	0	0	0	0	0
18:57:27	47,119	2488,483	9,99	9,961	12,315	7,102	7,16	21,2	957,057	25,919	2486,666	0	203,597	203,597	99,724	0	0	0	0	0	0	0
18:57:27	0	2488,483	9,99	9,961	12,315	7,102	7,159	21,2	957,057	25,919	2486,667	0	203,597	203,597	99,724	0	0	0	0	0	0	0
18:57:27	-30,029	2488,183	9,941	9,863	12,316	7,099	7,158	21,2	957,057	25,919	2486,669	0	203,597	203,597	99,724	0	0	0	0	0	0	0
18:57:27	-17,089	2488,012	9,941	9,961	12,315	7,097	7,157	21,2	957,057	25,919	2486,67	0	203,597	203,597	99,724	0	0	0	0	0	0	0
18:57:27	125,146	2489,264	10,136	10,009	12,311	7,11	7,156	21,2	957,057	25,919	2486,673	0	203,597	203,597	99,724	0	0	0	0	0	0	0
18:57:27	-111,45	2488,149	10,039	10,058	12,31	7,099	7,155	21,2	957,057	25,919	2486,674	0	203,597	203,597	99,724	0	0	0	0	0	0	0
18:57:27	-29,858	2487,85	9,99	10,009	12,311	7,096	7,154	21,2	957,057	25,919	2486,676	0	203,597	203,597	99,724	0	0	0	0	0	0	0
18:57:27	-78,027	2487,07	9,843	9,716	12,315	7,088	7,152	21,2	957,057	25,919	2486,676	0	203,597	203,597	99,724	0	0	0	0	0	0	0
18:57:27	0	2487,07	9,843	9,814	12,315	7,088	7,151	21,2	957,057	25,919	2486,676	0	203,597	203,597	99,724	0	0	0	0	0	0	0
18:57:27	94,189	2488,012	9,941	9,814	12,315	7,097	7,15	21,2	957,057	25,919	2486,677	0	203,597	203,597	99,724	0	0	0	0	0	0	0
18:57:27	-111,376	2486,898	9,843	9,668	12,314	7,086	7,149	21,2	957,057	25,919	2486,678	0	203,597	203,597	99,724	0	0	0	0	0	0	0
18:57:27	0	2486,898	9,843	9,668	12,314	7,086	7,148	21,2	957,057	25,919	2486,678	0	203,597	203,597	99,724	0	0	0	0	0	0	0
18:57:27	95,214	2487,85	9,99	9,863	12,311	7,096	7,147	21,2	957,057	25,919	2486,679	0	203,597	203,597	99,724	0	0	0	0	0	0	0
18:57:27	-64,331	2487,207	9,941	9,814	12,31	7,089	7,145	21,2	957,057	25,919	2486,679	0	203,597	203,597	99,724	0	0	0	0	0	0	0
18:57:27	0	2487,207	9,941	9,863	12,31	7,089	7,144	21,2	957,057	25,919	2486,68	0	203,597	203,597	99,724	0	0	0	0	0	0	0
18:57:27	-76,953	2486,438	9,843	9,716	12,311	7,081	7,143	21,2	957,057	25,919	2486,438	0	203,597	203,597	99,724	0	0	0	0	0	0	0
18:57:27	46,069	2486,898	9,843	9,716	12,314	7,086	7,142	21,2	957,057	25,919	2486,438	0	203,597	203,597	99,724	0	0	0	0	0	0	0
18:57:27	48,12	2487,38	9,941	9,814	12,311	7,091	7,141	21,2	957,057	25,919	2486,439	0	203,597	203,597	99,724	0	0	0	0	0	0	0
18:57:27	0	2487,38	9,941	9,716	12,311	7,091	7,14	21,2	957,057	25,919	2486,44	0	203,597	203,597	99,724	0	0	0	0	0	0	0
18:57:27	93,139	2488,311	9,99	9,863	12,314	7,1	7,139	21,2	957,057	25,919	2486,442	0	203,597	203,597	99,724	0	0	0	0	0	0	0
18:57:27	-29,882	2488,012	9,941	9,716	12,315	7,097	7,138	21,2	957,057	25,919	2486,443	0	203,597	203,597	99,724	0	0	0	0	0	0	0
18:57:27	-94,189	2487,07	9,843	9,668	12,315	7,088	7,137	21,2	957,057	25,919	2486,444	0	203,597	203,597	99,724	0	0	0	0	0	0	0
18:57:27	94,189	2488,012	9,941	9,863	12,315	7,097	7,137	21,2	957,057	25,919	2486,446	0	203,597	203,597	99,724	0	0	0	0	0	0	0
18:57:27	-17,211	2487,84	9,941	9,863	12,314	7,096	7,136	21,2	957,057	25,919	2486,447	0	203,597	203,597	99,724	0	0	0	0	0	0	0
18:57:27	17,211	2488,012	9,941	9,863	12,315	7,097	7,135	21,2	957,057	25,919	2486,449	0	203,597	203,597	99,724	0	0	0	0	0	0	0
18:57:27	47,119	2488,483	9,99	9,961	12,315	7,102	7,134	21,2	957,057	25,919	2486,451	0	203,597	203,597	99,724	0	0	0	0	0	0	0
18:57:27	-47,119	2488,012	9,941	9,814	12,315	7,097	7,134	21,2	957,057	25,919	2486,452	0	203,597	203,597	99,724	0	0	0	0	0	0	0
18:57:27	94,213	2488,954	10,039	9,863	12,315	7,107	7,133	21,2	957,057	25,919	2486,455	0	203,597	203,597	99,724	0	0	0	0	0	0	0
18:57:27	0	2488,954	10,039	9,814	12,315	7,107	7,133	21,2	957,057	25,919	2486,457	0	203,597	203,597	99,724	0	0	0	0	0	0	0
18:57:27	-94,213	2488,012	9,941	9,814	12,315	7,097	7,132	21,2	957,057	25,919	2486,459	0	203,597	203,597	99,724	0	0	0	0	0	0	0
18:57:27	47,119	2488,483	9,99	9,814	12,315	7,102	7,131	21,2	957,057	25,919	2486,461	0	203,597	203,597	99,724	0	0	0	0	0	0	0
18:57:27	0	2488,483	9,99	9,863	12,315	7,102	7,131	21,2	957,057	25,919	2486,463	0	203,597	203,597	99,724	0	0	0	0	0	0	0
18:57:27	0	2488,483	9,99	9,863	12,315	7,102	7,13	21,2	957,057	25,919	2486,465	0	203,597	203,597	99,724	0	0	0	0	0	0	0
18:57:27	0	2488,483	9,99	9,863	12,315	7,102	7,13	21,2	957,057	25,919	2486,467	0	203,597	203,597	99,724	0	0	0	0	0	0	0
18:57:27	64,16	2489,125	10,039	10,009	12,316	7,109	7,129	21,2	957,057	25,919	2486,469	0	203,597	203,597	99,724	0	0	0	0	0	0	0
18:57:27	-47,07	2488,654	9,99	9,961	12,316	7,104	7,129	21,2	957,057	25,919	2486,472	0	203,597	203,597	99,724	0	0	0	0	0	0	0
18:57:27	0	2488,654	9,99	9,814	12,316	7,104	7,128	21,2	957,057	25,919	2486,474	0	203,597	203,597	99,724	0	0	0	0	0	0	0
18:57:28	0	2488,654	9,99	10,009	12,316	7,104	7,128	21,2	957,057	25,919	2486,476	0	203,597	203,597	99,724	0	0	0	0	0	0	0
18:57:28	-47,119	2488,183	9,941	9,814	12,316	7,099	7,127	21,2	957,057	25,919	2486,478	0	203,597	203,597	99,724	0	0	0	0	0	0	0
18:57:28	77,124	2488,954	10,039	10,009	12,315	7,107	7,127	21,2	957,057	25,919	2486,481	0	203,597	203,597	99,724	0	0	0	0	0	0	0
18:57:28	-94,213	2488,012	9,941	9,814	12,315	7,097	7,126	21,2	957,057	25,919	2486,482	0	203,597	203,597	99,724	0	0	0	0	0	0	0
18:57:28	0	2488,012	9,941	9,814	12,315	7,097	7,126	21,2	957,057	25,919	2486,484	0	203,597	203,597	99,724	0	0	0	0	0	0	0
18:57:28	47,119	2488,483	9,99	9,961	12,315	7,102	7,125	21,2	957,057	25,919	2486,486	0	203,597	203,597	99,724	0	0	0	0	0	0	0
18:57:28	-47,119	2488,012	9,941	9,716	12,315	7,097	7,125	21,2	957,057	25,919	2486,487	0	203,597	203,597	99,724	0	0	0	0	0	0	0
18:57:28	0	2488,012	9,941	9,863	12,315	7,097	7,124	21,2	957,057	25,919	2486,489	0	203,597	203,597	99,724	0	0	0	0	0	0	0
18:57:28	47,119	2488,483	9,99	9,863	12,315	7,102	7,124	21,2	957,057	25,919	2486,491	0	203,597	203,597	99,724	0	0	0	0	0	0	0
18:57:28	-141,308	2487,07	9,843	9,814	12,315	7,088	7,123	21,2	957,057	25,919	2486,491	0	203,597	203,597	99,724	0	0	0	0	0	0	0
18:57:28	94,189	2488,012	9,941	9,814	12,315	7,097	7,123	21,2	957,057	25,919	2486,493	0	203,597	203,597	99,724	0	0	0	0	0	0	0
18:57:28	47,119	2488,483	9,99	9,814	12,315	7,102	7,122	21,2	957,057	25,919	2486,495	0	203,597	203,597	99,724	0	0	0	0	0	0	0
18:57:28	-47,119	2488,012	9,941	9,814	12,315	7,097	7,122	21,2	957,057	25,919	2486,496	0	203,597	203,597	99,724	0	0	0	0	0	0	0
18:57:28	0	2488,012	9,941	9,716	12,315	7,097	7,121	21,2	957,057	25,919	2486,498	0	203,597	203,597	99,724	0	0	0	0	0	0	0
18:57:28	-94,189	2487,07	9,843	9,716	12,315	7,088	7,121	21,2	957,057	25,919	2486,498	0	203,597	203,597	99,724	0	0	0	0	0	0	0
18:57:28	141,308	2488,483	9,99	9,863	12,315	7,102	7,12	21,2	957,057	25,919	2486,5	0	203,597	203,597	99,724	0	0	0	0	0	0	0
18:57:28	47,094	2488,954	10,039	10,009	12,315	7,107	7,12	21,2	957,057	25,919	2486,503	0	203,597	203,597	99,724	0	0	0	0	0	0	0
18:57:28	141,333	2490,368	10,185	10,205	12,315	7,122	7,12	21,2	957,057	25,919	2486,506	0	203,597	203,597	99,724	0	0	0	0	0	0	0
18:57:28	488,574	2495,253	10,625	10,84	12,318	7,172	7,121	21,2	957,057	25,919	2486,515	0	203,597	203,597	99,724	0	0	0	0	0	0	0
18:57:28	240,209	2497,655	10,771	10,888	12,324	7,197	7,122	21,2	957,057	25,919	2486,526	0	203,597	203,597	99,724	0	0	0	0	0	0	0
18:57:28	208,374	2499,739	10,82	11,035	12,333	7,218	7,124	21,2	957,057	25,919	2486,539	0	203,597	203,597	99,724	0	0	0	0	0	0	0
18:57:28	587,109	2505,61	11,113	11,425	12,35	7,279	7,127	21,2	957,057	25,919	2486,558	0	203,597	203,597	99,724	0	0	0	0	0	0	0
18:57:28	461,865	2510,229	11,259	11,621	12,369	7,326	7,131	21,2	957,057	25,919	2486,582	0	203,597	203,597	99,724	0	0	0	0	0	0	0
18:57:28	447,094	2514,7	11,308	11,767	12,391	7,373	7,136	21,2	957,057	25,919	2486,61	0	203,597	203,597	99,724	0	0	0	0	0	0	0
18:57:28	497,509	2519,675	11,308	11,816	12,42	7,424	7,142	21,2	957,057	25,919	2486,644	0	203,597	203,597	99,724	0	0	0	0	0	0	0
18:57:28	808,227	2527,757	11,65	12,353	12,447	7,507	7,149	21,2	957,057	25,919	2486,685	0	203,597	203,597	99,724	0	0	0	0	0	0	0
18:57:28	718,359	2534,941	11,845	12,5	12,477	7,581	7,157	21,2	957,057	25,919	2486,733	0	203,597	203,597	99,724	0	0	0	0	0	0	0
18:57:28	646,557	2541,406	11,992	12,549	12,505	7,648	7,167	21,2	957,057	25,919	2486,788	0	203,597	203,597	99,724	0	0	0	0	0	0	0
18:57:28	769,213	2549,099	12,138	12,841	12,541	7,727	7,178	21,2	957,057	25,919	2486,85	0	203,597	203,597	99,724	0	0	0	0	0	0	0
18:57:28	843,164	2557,53	12,431	12,988	12,573	7,814	7,19	21,2	957,057	25,919	2486,921	0	203,597	203,597	99,724	0	0	0	0	0	0	0
18:57:28	741,601	2564,946	12,529	13,33	12,609	7,891	7,204	21,2	957,057	25,919	2486,999	0	203,597	203,597	99,724	0	0	0	0	0	0	0
18:57:28	538,916	2570,335	12,48	13,427	12,643	7,946	7,219	21,2	957,057	25,919	2487,082	0	203,597	203,597	99,724	0	0	0	0	0	0	0
18:57:28	835,937	2578,695	12,675	13,574	12,679	8,032	7,235	21,2	957,057	25,919	2487,174	0	203,597	203,597	99,724	0	0	0	0	0	0	0
18:57:28	761,401	2586,309	12,773	13,623	12,717	8,111	7,252	21,2	957,057	25,919	2487,273	0	203,597	203,597	99,724	0	0	0	0	0	0	0
18:57:28	808,154	2594,39	12,92	13,867	12,755	8,194	7,27	21,2	957,057	25,919	2487,38	0	203,597	203,597	99,724	0	0	0	0	0	0	0
18:57:28	761,743	2602,008	13,017	13,867	12,792	8,273	7,29	21,2	957,057	25,919	2487,495	0	203,597	203,597	99,724	0	0	0	0	0	0	0
18:57:28	812,841	2610,136	13,164	14,111	12,83	8,356	7,311	21,2	957,057	25,919	2487,618	0	203,597	203,597	99,724	0	0	0	0	0	0	0
18:57:28	813,232	2618,268	13,31	14,209	12,868	8,44	7,333	21,2	957,057	25,919	2487,748	0	203,597	203,597	99,724	0	0	0	0	0	0	0
18:57:28	770,898	2625,977	13,408	14,306	12,907	8,52	7,356	21,2	957,057	25,919	2487,887	0	203,597	203,597	99,724	0	0	0	0	0	0	0
18:57:28	915,844	2635,136	13,652	14,599	12,945	8,614	7,381	21,2	957,057	25,919	2488,034	0	203,597	203,597	99,724	0	0	0	0	0	0	0
18:57:28	921,582	2644,352	13,896	14,941	12,984	8,709	7,407	21,2	957,057	25,919	2488,19	0	203,597	203,597	99,724	0	0	0	0	0	0	0
18:57:28	725,683	2651,609	13,945	14,99	13,022	8,784	7,434	21,2	957,057	25,919	2488,353	0	203,597	203,597	99,724	0	0	0	0	0	0	0
18:57:28	769,36	2659,302	13,945	14,843	13,066	8,863	7,462	21,2	957,057	25,919	2488,524	0	203,597	203,597	99,724	0	0	0	0	0	0	0
18:57:28	902,856	2668,331	14,092	14,795	13,109	8,956	7,491	21,2	957,057	25,919	2488,704	0	203,597	203,597	99,724	0	0	0	0	0	0	0
18:57:28	871,435	2677,045	14,287	15,185	13,147	9,046	7,522	21,2	957,057	25,919	2488,893	0	203,597	203,597	99,724	0	0	0	0	0	0	0
18:57:28	555,371	2682,599	14,092	15,136	13,189	9,103	7,553	21,2	957,057	25,919	2489,086	0	203,597	203,597	99,724	0	0	0	0	0	0	0
18:57:28	959,155	2692,19	14,287	15,185	13,233	9,202	7,585	21,2	957,057	25,919	2489,289	0	203,597	203,597	99,724	0	0	0	0	0	0	0
18:57:28	809,838	2700,289	14,433	15,185	13,27	9,286	7,618	21,2	957,057	25,919	2489,5	0	203,597	203,597	99,724	0	0	0	0	0	0	0
18:57:28	941,943	2709,708	14,726	15,625	13,307	9,383	7,653	21,2	957,057	25,919	2489,721	0	203,597	203,597	99,724	0	0	0	0	0	0	0
18:57:28	867,26	2718,381	14,97	15,722	13,343	9,472	7,689	21,2	957,057	25,919	2489,949	0	203,597	203,597	99,724	0	0	0	0	0	0	0
18:57:28	814,794	2726,529	15,215	16,162	13,375	9,556	7,725	21,2	958,026	25,919	2490,186	0	203,597	203,597	99,724	0	0	0	0	0	0	0
18:57:28	1091,967	2737,448	15,703	16,357	13,41	9,669	7,763	21,2	958,026	25,919	2490,433	0	203,597	203,597	99,724	0	0	0	0	0	0	0
18:57:28	737,084	2744,819	15,849	16,601	13,443	9,745	7,802	21,2	958,026	25,919	2490,688	0	203,597	203,597	99,724	0	0	0	0	0	0	0
18:57:28	835,376	2753,173	16,045	16,845	13,479	9,831	7,842	21,2	958,026	25,919	2490,95	0	203,597	203,597	99,724	0	0	0	0	0	0	0
18:57:28	530,2	2758,475	16,045	16,748	13,509	9,886	7,882	21,2	958,026	25,919	2491,218	0	203,597	203,597	99,724	0	0	0	0	0	0	0
18:57:28	746,191	2765,937	16,093	16,748	13,549	9,963	7,923	21,2	958,026	25,919	2491,492	0	203,597	203,597	99,724	0	0	0	0	0	0	0
18:57:28	526,733	2771,204	15,947	16,894	13,587	10,017	7,964	21,2	958,026	25,919	2491,772	0	203,597	203,597	99,724	0	0	0	0	0	0	0
18:57:28	842,724	2779,631	16,191	16,748	13,621	10,104	8,006	21,2	958,026	25,919	2492,06	0	203,597	203,597	99,724	0	0	0	0	0	0	0
18:57:28	429,443	2783,926	16,045	16,601	13,653	10,148	8,048	21,2	958,026	25,919	2492,352	0	203,597	203,597	99,724	0	0	0	0	0	0	0
18:57:28	735,693	2791,283	16,191	16,748	13,687	10,224	8,091	21,2	958,026	25,919	2492,651	0	203,597	203,597	99,724	0	0	0	0	0	0	0
18:57:28	852,343	2799,806	16,533	17,09	13,715	10,312	8,134	21,2	958,026	25,919	2492,958	0	203,955	203,955	99,725	0	0	0	0	0	0	0
18:57:28	648,974	2806,296	16,679	17,187	13,744	10,379	8,178	21,2	958,026	25,919	2493,272	0	203,955	203,955	99,725	0	0	0	0	0	0	0
18:57:28	657,495	2812,871	16,826	17,285	13,773	10,446	8,223	21,2	958,026	25,919	2493,591	0	203,955	203,955	99,725	0	0	0	0	0	0	0
18:57:28	429,223	2817,163	16,826	17,383	13,797	10,491	8,267	21,2	958,026	25,919	2493,915	0	203,955	203,955	99,725	0	0	0	0	0	0	0
18:57:28	833,496	2825,498	17,07	17,431	13,83	10,577	8,312	21,2	958,026	25,919	2494,246	0	203,955	203,955	99,725	0	0	0	0	0	0	0
18:57:28	363,354	2829,132	16,924	17,431	13,859	10,614	8,358	21,2	958,026	25,919	2494,581	0	203,955	203,955	99,725	0	0	0	0	0	0	0
18:57:28	458,862	2833,72	16,875	17,285	13,888	10,661	8,403	21,2	958,026	25,919	2494,921	0	203,955	203,955	99,725	0	0	0	0	0	0	0
18:57:28	559,13	2839,312	16,924	17,383	13,916	10,719	8,448	21,2	958,026	25,919	2495,265	0	203,955	203,955	99,725	0	0	0	0	0	0	0
18:57:28	459,008	2843,902	16,875	17,383	13,945	10,766	8,494	21,2	958,026	25,919	2495,613	0	203,955	203,955	99,725	0	0	0	0	0	0	0
18:57:28	556,005	2849,462	16,924	17,383	13,974	10,824	8,539	21,2	958,026	25,919	2495,967	0	203,955	203,955	99,725	0	0	0	0	0	0	0
18:57:28	747,973	2856,942	17,168	17,48	14,002	10,901	8,586	21,2	958,026	25,919	2496,328	0	203,955	203,955	99,725	0	0	0	0	0	0	0
18:57:28	391,821	2860,86	17,217	17,627	14,022	10,941	8,632	21,2	958,026	25,919	2496,693	0	203,955	203,955	99,725	0	0	0	0	0	0	0
18:57:28	614,965	2867,009	17,412	17,773	14,045	11,005	8,678	21,2	958,026	25,919	2497,063	0	203,955	203,955	99,725	0	0	0	0	0	0	0
18:57:28	631,323	2873,323	17,705	18,115	14,064	11,07	8,725	21,2	958,026	25,919	2497,44	0	203,955	203,955	99,725	0	0	0	0	0	0	0
18:57:28	561,84	2878,941	17,851	18,164	14,088	11,128	8,772	21,2	958,026	25,919	2497,821	0	203,955	203,955	99,725	0	0	0	0	0	0	0
18:57:28	365,136	2882,592	17,803	18,115	14,111	11,165	8,819	21,2	958,026	25,919	2498,206	0	203,955	203,955	99,725	0	0	0	0	0	0	0
18:57:28	525,83	2887,851	17,9	18,31	14,135	11,219	8,866	21,2	958,026	25,919	2498,595	0	203,955	203,955	99,725	0	0	0	0	0	0	0
18:57:28	439,77	2892,248	17,851	18,115	14,163	11,265	8,913	21,2	958,026	25,919	2498,989	0	203,955	203,955	99,725	0	0	0	0	0	0	0
18:57:28	277,05	2895,019	17,705	17,969	14,187	11,293	8,96	21,2	958,026	25,919	2499,385	0	203,955	203,955	99,725	0	0	0	0	0	0	0
18:57:28	554,736	2900,566	17,851	18,066	14,21	11,351	9,007	21,2	958,026	25,919	2499,786	0	203,955	203,955	99,725	0	0	0	0	0	0	0
18:57:28	526,391	2905,83	18,047	18,261	14,228	11,405	9,054	21,2	958,026	25,919	2500,192	0	203,955	203,955	99,725	0	0	0	0	0	0	0
18:57:28	422,265	2910,053	18,144	18,359	14,246	11,448	9,101	21,2	958,026	25,919	2500,601	0	203,955	203,955	99,725	0	0	0	0	0	0	0
18:57:28	503,808	2915,091	18,34	18,603	14,264	11,5	9,148	21,2	958,026	25,919	2501,016	0	203,955	203,955	99,725	0	0	0	0	0	0	0
18:57:28	593,969	2921,031	18,681	18,799	14,278	11,562	9,195	21,2	958,026	25,919	2501,436	0	203,955	203,955	99,725	0	0	0	0	0	0	0
18:57:28	446,948	2925,5	18,877	19,043	14,292	11,608	9,243	21,2	958,026	25,919	2501,86	0	203,955	203,955	99,725	0	0	0	0	0	0	0
18:57:28	263,134	2928,131	18,877	19,14	14,306	11,635	9,289	21,2	958,026	25,919	2502,286	0	203,955	203,955	99,725	0	0	0	0	0	0	0
18:57:28	310,668	2931,238	18,877	18,847	14,324	11,667	9,336	21,2	958,026	25,919	2502,715	0	203,955	203,955	99,725	0	0	0	0	0	0	0
18:57:28	326,147	2934,5	18,877	19,043	14,342	11,7	9,382	21,2	958,026	25,919	2503,147	0	203,955	203,955	99,725	0	0	0	0	0	0	0
18:57:28	322,534	2937,725	18,877	18,994	14,361	11,734	9,428	21,2	958,026	25,919	2503,582	0	203,955	203,955	99,725	0	0	0	0	0	0	0
18:57:28	224,707	2939,972	18,779	18,945	14,379	11,757	9,474	21,2	958,026	25,919	2504,018	0	203,955	203,955	99,725	0	0	0	0	0	0	0
18:57:28	333,422	2943,306	18,828	18,945	14,395	11,791	9,52	21,2	958,026	25,919	2504,457	0	203,955	203,955	99,725	0	0	0	0	0	0	0
18:57:28	390,234	2947,209	18,974	19,189	14,408	11,831	9,565	21,2	958,026	25,919	2504,9	0	203,955	203,955	99,725	0	0	0	0	0	0	0
18:57:28	228,247	2949,491	19,023	19,14	14,418	11,855	9,61	21,2	958,026	25,919	2505,345	0	203,955	203,955	99,725	0	0	0	0	0	0	0
18:57:28	261,596	2952,107	19,121	19,14	14,428	11,882	9,654	21,2	958,026	25,919	2505,791	0	203,955	203,955	99,725	0	0	0	0	0	0	0
18:57:28	339,428	2955,501	19,316	19,482	14,436	11,917	9,699	21,2	958,026	25,919	2506,241	0	203,955	203,955	99,725	0	0	0	0	0	0	0
18:57:28	211,01	2957,611	19,365	19,531	14,445	11,939	9,743	21,2	958,026	25,919	2506,692	0	203,955	203,955	99,725	0	0	0	0	0	0	0
18:57:28	261,938	2960,231	19,463	19,482	14,454	11,966	9,786	21,2	958,026	25,919	2507,146	0	203,955	203,955	99,725	0	0	0	0	0	0	0
18:57:28	45,092	2960,682	19,267	19,238	14,468	11,97	9,829	21,2	958,026	25,919	2507,6	0	203,955	203,955	99,725	0	0	0	0	0	0	0
18:57:28	259,814	2963,28	19,316	19,385	14,479	11,997	9,872	21,2	958,026	25,919	2508,055	0	203,955	203,955	99,725	0	0	0	0	0	0	0
18:57:28	96,801	2964,248	19,17	19,189	14,493	12,007	9,913	21,2	958,026	25,919	2508,511	0	203,955	203,955	99,725	0	0	0	0	0	0	0
18:57:29	183,349	2966,081	19,121	18,945	14,506	12,026	9,955	21,2	958,026	25,919	2508,969	0	203,955	203,955	99,725	0	0	0	0	0	0	0
18:57:29	31,762	2966,399	18,974	18,847	14,517	12,029	9,996	21,2	958,026	25,919	2509,426	0	203,955	203,955	99,725	0	0	0	0	0	0	0
18:57:29	299,584	2969,395	19,121	19,043	14,525	12,06	10,036	21,2	958,026	25,919	2509,886	0	203,955	203,955	99,725	0	0	0	0	0	0	0
18:57:29	233,593	2971,731	19,267	19,189	14,53	12,084	10,076	21,2	958,026	25,919	2510,348	0	203,955	203,955	99,725	0	0	0	0	0	0	0
18:57:29	268,286	2974,414	19,463	19,482	14,534	12,112	10,116	21,2	958,026	25,919	2510,812	0	203,955	203,955	99,725	0	0	0	0	0	0	0
18:57:29	164,501	2976,059	19,609	19,58	14,535	12,129	10,156	21,2	958,026	25,919	2511,277	0	203,955	203,955	99,725	0	0	0	0	0	0	0
18:57:29	97,485	2977,034	19,609	19,531	14,54	12,139	10,194	21,2	958,026	25,919	2511,743	0	203,955	203,955	99,725	0	0	0	0	0	0	0
18:57:29	233,789	2979,371	19,756	19,726	14,545	12,163	10,233	21,2	958,026	25,919	2512,211	0	203,955	203,955	99,725	0	0	0	0	0	0	0
18:57:29	4,663	2979,418	19,609	19,58	14,553	12,163	10,271	21,2	958,026	25,919	2512,678	0	203,955	203,955	99,725	0	0	0	0	0	0	0
18:57:29	5,541	2979,474	19,463	19,385	14,562	12,164	10,308	21,2	958,026	25,919	2513,145	0	203,955	203,955	99,725	0	0	0	0	0	0	0
18:57:29	98,73	2980,461	19,463	19,531	14,568	12,174	10,345	21,2	958,026	25,919	2513,612	0	203,955	203,955	99,725	0	0	0	0	0	0	0
18:57:29	-41,918	2980,042	19,267	19,238	14,577	12,17	10,38	21,2	958,026	25,919	2514,078	0	203,955	203,955	99,725	0	0	0	0	0	0	0
18:57:29	149,292	2981,535	19,316	19,238	14,582	12,185	10,416	21,2	958,026	25,919	2514,546	0	203,955	203,955	99,725	0	0	0	0	0	0	0
18:57:29	73,681	2982,271	19,316	19,189	14,586	12,193	10,451	21,2	958,026	25,919	2515,013	0	203,955	203,955	99,725	0	0	0	0	0	0	0
18:57:29	72,631	2982,998	19,316	19,336	14,59	12,2	10,485	21,2	958,026	25,919	2515,481	0	203,955	203,955	99,725	0	0	0	0	0	0	0
18:57:29	162,426	2984,622	19,463	19,385	14,591	12,217	10,519	21,2	958,026	25,919	2515,95	0	203,955	203,955	99,725	0	0	0	0	0	0	0
18:57:29	122,436	2985,846	19,512	19,531	14,595	12,23	10,552	21,2	958,026	25,919	2516,42	0	203,955	203,955	99,725	0	0	0	0	0	0	0
18:57:29	73,681	2986,583	19,512	19,531	14,599	12,237	10,585	21,2	958,026	25,919	2516,89	0	203,955	203,955	99,725	0	0	0	0	0	0	0
18:57:29	36,84	2986,952	19,463	19,385	14,604	12,241	10,618	21,2	958,026	25,919	2517,36	0	203,955	203,955	99,725	0	0	0	0	0	0	0
18:57:29	-61,694	2986,335	19,316	19,238	14,609	12,235	10,65	21,2	958,026	25,919	2517,829	0	203,955	203,955	99,725	0	0	0	0	0	0	0
18:57:29	223,046	2988,565	19,463	19,482	14,613	12,258	10,681	21,2	958,026	25,919	2518,3	0	203,955	203,955	99,725	0	0	0	0	0	0	0
18:57:29	-125,415	2987,311	19,316	19,189	14,615	12,245	10,712	21,2	958,026	25,919	2518,769	0	203,955	203,955	99,725	0	0	0	0	0	0	0
18:57:29	226,269	2989,574	19,463	19,482	14,619	12,268	10,742	21,2	958,026	25,919	2519,24	0	203,955	203,955	99,725	0	0	0	0	0	0	0
18:57:29	-74,658	2988,827	19,316	19,238	14,623	12,26	10,772	21,2	958,026	25,919	2519,709	0	203,955	203,955	99,725	0	0	0	0	0	0	0
18:57:29	125,61	2990,083	19,365	19,336	14,628	12,273	10,802	21,2	958,026	25,919	2520,179	0	203,955	203,955	99,725	0	0	0	0	0	0	0
18:57:29	111,474	2991,198	19,463	19,336	14,628	12,285	10,831	21,2	958,026	25,919	2520,65	0	203,955	203,955	99,725	0	0	0	0	0	0	0
18:57:29	49,829	2991,696	19,512	19,482	14,628	12,29	10,859	21,2	958,026	25,919	2521,121	0	203,955	203,955	99,725	0	0	0	0	0	0	0
18:57:29	0	2991,696	19,512	19,482	14,628	12,29	10,887	21,2	958,026	25,919	2521,592	0	203,955	203,955	99,725	0	0	0	0	0	0	0
18:57:29	314,355	2994,84	19,756	19,726	14,632	12,322	10,915	21,2	958,026	25,919	2522,065	0	203,955	203,955	99,725	0	0	0	0	0	0	0
18:57:29	-237,28	2992,467	19,512	19,531	14,633	12,298	10,943	21,2	958,026	25,919	2522,536	0	203,955	203,955	99,725	0	0	0	0	0	0	0
18:57:29	76,855	2993,235	19,512	19,385	14,637	12,306	10,969	21,2	958,026	25,919	2523,006	0	203,955	203,955	99,725	0	0	0	0	0	0	0
18:57:29	149,487	2994,73	19,658	19,531	14,637	12,321	10,996	21,2	958,026	25,919	2523,478	0	203,955	203,955	99,725	0	0	0	0	0	0	0
18:57:29	-72,607	2994,004	19,512	19,531	14,641	12,314	11,022	21,2	958,026	25,919	2523,948	0	203,955	203,955	99,725	0	0	0	0	0	0	0
18:57:29	-38,818	2993,616	19,463	19,385	14,642	12,31	11,047	21,2	958,026	25,919	2524,418	0	203,955	203,955	99,725	0	0	0	0	0	0	0
18:57:29	-21,728	2993,399	19,365	19,385	14,646	12,308	11,072	21,2	958,026	25,919	2524,887	0	203,955	203,955	99,725	0	0	0	0	0	0	0
18:57:29	-38,989	2993,009	19,316	19,238	14,647	12,304	11,096	21,2	958,026	25,919	2525,355	0	203,955	203,955	99,725	0	0	0	0	0	0	0
18:57:29	49,829	2993,507	19,365	19,336	14,647	12,309	11,12	21,2	958,026	25,919	2525,823	0	203,955	203,955	99,725	0	0	0	0	0	0	0
18:57:29	-49,829	2993,009	19,316	19,238	14,647	12,304	11,143	21,2	958,026	25,919	2526,29	0	203,955	203,955	99,725	0	0	0	0	0	0	0
18:57:29	49,829	2993,507	19,365	19,336	14,647	12,309	11,166	21,2	958,026	25,919	2526,757	0	203,955	203,955	99,725	0	0	0	0	0	0	0
18:57:29	149,511	2995,002	19,512	19,482	14,647	12,324	11,188	21,2	958,026	25,919	2527,226	0	203,955	203,955	99,725	0	0	0	0	0	0	0
18:57:29	-49,853	2994,504	19,463	19,385	14,647	12,319	11,211	21,2	958,026	25,919	2527,693	0	203,955	203,955	99,725	0	0	0	0	0	0	0
18:57:29	138,671	2995,89	19,609	19,678	14,646	12,333	11,233	21,2	958,026	25,919	2528,161	0	203,955	203,955	99,725	0	0	0	0	0	0	0
18:57:29	-149,511	2994,395	19,463	19,336	14,646	12,318	11,254	21,2	958,026	25,919	2528,628	0	203,955	203,955	99,725	0	0	0	0	0	0	0
18:57:29	60,693	2995,002	19,512	19,482	14,647	12,324	11,275	21,2	958,026	25,919	2529,094	0	203,955	203,955	99,725	0	0	0	0	0	0	0
18:57:29	-133,325	2993,669	19,316	19,189	14,651	12,31	11,295	21,2	958,026	25,919	2529,559	0	203,955	203,955	99,725	0	0	0	0	0	0	0
18:57:29	-66,015	2993,009	19,316	19,336	14,647	12,304	11,315	21,2	958,026	25,919	2530,022	0	203,955	203,955	99,725	0	0	0	0	0	0	0
18:57:29	149,487	2994,504	19,463	19,385	14,647	12,319	11,335	21,2	958,026	25,919	2530,487	0	203,955	203,955	99,725	0	0	0	0	0	0	0
18:57:29	-99,658	2993,507	19,365	19,385	14,647	12,309	11,354	21,2	958,026	25,919	2530,95	0	203,955	203,955	99,725	0	0	0	0	0	0	0
18:57:29	99,658	2994,504	19,463	19,531	14,647	12,319	11,373	21,2	958,026	25,919	2531,413	0	203,955	203,955	99,725	0	0	0	0	0	0	0
18:57:29	-149,487	2993,009	19,316	19,189	14,647	12,304	11,391	21,2	958,026	25,919	2531,875	0	203,955	203,955	99,725	0	0	0	0	0	0	0
18:57:29	49,829	2993,507	19,365	19,336	14,647	12,309	11,409	21,4	958,026	25,919	2532,337	0	203,955	203,955	99,725	0	0	0	0	0	0	0
18:57:29	-49,829	2993,009	19,316	19,238	14,647	12,304	11,426	21,4	958,026	25,919	2532,797	0	203,955	203,955	99,725	0	0	0	0	0	0	0
18:57:29	0	2993,009	19,316	19,189	14,647	12,304	11,444	21,4	958,026	25,919	2533,257	0	203,955	203,955	99,725	0	0	0	0	0	0	0
18:57:29	49,829	2993,507	19,365	19,385	14,647	12,309	11,461	21,4	958,026	25,919	2533,718	0	203,955	203,955	99,725	0	0	0	0	0	0	0
18:57:29	-99,633	2992,511	19,267	19,14	14,647	12,298	11,477	21,4	958,026	25,919	2534,176	0	203,955	203,955	99,725	0	0	0	0	0	0	0
18:57:29	199,292	2994,504	19,463	19,482	14,647	12,319	11,493	21,4	958,026	25,919	2534,637	0	203,955	203,955	99,725	0	0	0	0	0	0	0
18:57:29	-149,487	2993,009	19,316	19,336	14,647	12,304	11,509	21,4	958,026	25,919	2535,095	0	203,955	203,955	99,725	0	0	0	0	0	0	0
18:57:29	-149,438	2991,515	19,17	19,14	14,647	12,288	11,525	21,4	958,026	25,919	2535,551	0	203,955	203,955	99,725	0	0	0	0	0	0	0
18:57:29	199,267	2993,507	19,365	19,385	14,647	12,309	11,54	21,4	958,026	25,919	2536,009	0	203,955	203,955	99,725	0	0	0	0	0	0	0
18:57:29	-99,633	2992,511	19,267	19,238	14,647	12,298	11,555	21,4	958,026	25,919	2536,466	0	203,955	203,955	99,725	0	0	0	0	0	0	0
18:57:29	49,804	2993,009	19,316	19,238	14,647	12,304	11,57	21,4	958,026	25,919	2536,922	0	205,629	205,629	99,732	0	0	0	0	0	0	0
18:57:29	49,829	2993,507	19,365	19,336	14,647	12,309	11,584	21,4	958,026	25,919	2537,379	0	205,629	205,629	99,732	0	0	0	0	0	0	0
18:57:29	-110,473	2992,402	19,267	19,043	14,646	12,297	11,598	21,4	958,026	25,919	2537,834	0	205,629	205,629	99,732	0	0	0	0	0	0	0
18:57:29	49,829	2992,901	19,316	19,189	14,646	12,302	11,612	21,4	958,026	25,919	2538,289	0	205,629	205,629	99,732	0	0	0	0	0	0	0
18:57:29	49,804	2993,399	19,365	19,336	14,646	12,308	11,625	21,4	958,026	25,919	2538,744	0	205,629	205,629	99,732	0	0	0	0	0	0	0
18:57:29	0	2993,399	19,365	19,385	14,646	12,308	11,639	21,4	958,026	25,919	2539,199	0	205,629	205,629	99,732	0	0	0	0	0	0	0
18:57:29	-49,804	2992,901	19,316	19,238	14,646	12,302	11,652	21,4	958,026	25,919	2539,653	0	205,629	205,629	99,732	0	0	0	0	0	0	0
18:57:29	0	2992,901	19,316	19,336	14,646	12,302	11,665	21,4	958,026	25,919	2540,106	0	205,629	205,629	99,732	0	0	0	0	0	0	0
18:57:29	149,462	2994,395	19,463	19,385	14,646	12,318	11,677	21,4	958,026	25,919	2540,561	0	205,629	205,629	99,732	0	0	0	0	0	0	0
18:57:29	-138,647	2993,009	19,316	19,482	14,647	12,304	11,69	21,4	958,026	25,919	2541,013	0	205,629	205,629	99,732	0	0	0	0	0	0	0
18:57:29	-199,267	2991,016	19,121	18,994	14,647	12,283	11,701	21,4	958,026	25,919	2541,463	0	205,629	205,629	99,732	0	0	0	0	0	0	0
18:57:29	238,256	2993,399	19,365	19,336	14,646	12,308	11,713	21,4	958,026	25,919	2541,915	0	205,629	205,629	99,732	0	0	0	0	0	0	0
18:57:29	-38,989	2993,009	19,316	19,189	14,647	12,304	11,725	21,4	958,026	25,919	2542,366	0	205,629	205,629	99,732	0	0	0	0	0	0	0
18:57:29	149,487	2994,504	19,463	19,385	14,647	12,319	11,736	21,4	958,026	25,919	2542,818	0	205,629	205,629	99,732	0	0	0	0	0	0	0
18:57:29	0	2994,504	19,463	19,385	14,647	12,319	11,748	21,4	958,026	25,919	2543,27	0	205,629	205,629	99,732	0	0	0	0	0	0	0
18:57:29	66,04	2995,164	19,463	19,482	14,651	12,326	11,759	21,4	958,026	25,919	2543,722	0	205,629	205,629	99,732	0	0	0	0	0	0	0
18:57:29	-187,426	2993,29	19,267	19,14	14,651	12,306	11,77	21,4	958,026	25,919	2544,171	0	205,629	205,629	99,732	0	0	0	0	0	0	0
18:57:29	49,804	2993,788	19,316	19,238	14,651	12,312	11,781	21,4	958,026	25,919	2544,621	0	205,629	205,629	99,732	0	0	0	0	0	0	0
18:57:29	199,34	2995,781	19,512	19,531	14,651	12,332	11,791	21,4	958,026	25,919	2545,072	0	205,629	205,629	99,732	0	0	0	0	0	0	0
18:57:29	0	2995,781	19,512	19,58	14,651	12,332	11,802	21,4	958,026	25,919	2545,523	0	205,629	205,629	99,732	0	0	0	0	0	0	0
18:57:29	-149,487	2994,286	19,365	19,238	14,651	12,317	11,812	21,4	958,026	25,919	2545,972	0	205,629	205,629	99,732	0	0	0	0	0	0	0
18:57:29	249,169	2996,778	19,609	19,531	14,651	12,342	11,822	21,4	958,026	25,919	2546,422	0	205,629	205,629	99,732	0	0	0	0	0	0	0
18:57:29	49,853	2997,277	19,658	19,678	14,651	12,348	11,833	21,4	958,026	25,919	2546,873	0	205,629	205,629	99,732	0	0	0	0	0	0	0
18:57:29	-70,336	2996,573	19,512	19,482	14,656	12,34	11,843	21,4	958,026	25,919	2547,323	0	205,629	205,629	99,732	0	0	0	0	0	0	0
18:57:29	-49,853	2996,075	19,463	19,336	14,656	12,335	11,852	21,4	958,026	25,919	2547,772	0	205,629	205,629	99,732	0	0	0	0	0	0	0
18:57:29	-88,818	2995,187	19,365	19,238	14,656	12,326	11,862	21,4	958,026	25,919	2548,219	0	205,629	205,629	99,732	0	0	0	0	0	0	0
18:57:29	88,818	2996,075	19,463	19,238	14,656	12,335	11,871	21,4	958,026	25,919	2548,667	0	205,629	205,629	99,732	0	0	0	0	0	0	0
18:57:29	210,229	2998,177	19,658	19,824	14,656	12,357	11,88	21,4	958,026	25,919	2549,117	0	205,629	205,629	99,732	0	0	0	0	0	0	0
18:57:29	-199,389	2996,183	19,463	19,336	14,656	12,336	11,889	21,4	958,026	25,919	2549,564	0	205,629	205,629	99,732	0	0	0	0	0	0	0
18:57:29	-99,658	2995,187	19,365	19,385	14,656	12,326	11,898	21,4	958,026	25,919	2550,009	0	205,629	205,629	99,732	0	0	0	0	0	0	0
18:57:29	99,658	2996,183	19,463	19,385	14,656	12,336	11,907	21,4	958,026	25,919	2550,456	0	205,629	205,629	99,732	0	0	0	0	0	0	0
18:57:29	49,853	2996,682	19,512	19,482	14,656	12,341	11,915	21,4	958,026	25,919	2550,902	0	205,629	205,629	99,732	0	0	0	0	0	0	0
18:57:29	-149,511	2995,187	19,365	19,238	14,656	12,326	11,923	21,4	958,026	25,919	2551,346	0	205,629	205,629	99,732	0	0	0	0	0	0	0
18:57:29	0	2995,187	19,365	19,336	14,656	12,326	11,931	21,4	958,026	25,919	2551,79	0	205,629	205,629	99,732	0	0	0	0	0	0	0
18:57:29	-10,839	2995,078	19,365	19,189	14,656	12,325	11,939	21,4	958,026	25,919	2552,233	0	205,629	205,629	99,732	0	0	0	0	0	0	0
18:57:29	99,658	2996,075	19,463	19,385	14,656	12,335	11,947	21,4	958,026	25,919	2552,677	0	205,629	205,629	99,732	0	0	0	0	0	0	0
18:57:29	49,853	2996,573	19,512	19,482	14,656	12,34	11,954	21,4	958,026	25,919	2553,121	0	205,629	205,629	99,732	0	0	0	0	0	0	0
18:57:29	-149,511	2995,078	19,365	19,189	14,656	12,325	11,962	21,4	958,026	25,919	2553,563	0	205,629	205,629	99,732	0	0	0	0	0	0	0
18:57:29	99,658	2996,075	19,463	19,385	14,656	12,335	11,969	21,4	958,026	25,919	2554,005	0	205,629	205,629	99,732	0	0	0	0	0	0	0
18:57:29	149,56	2997,57	19,609	19,678	14,656	12,351	11,976	21,4	958,026	25,919	2554,449	0	205,629	205,629	99,732	0	0	0	0	0	0	0
18:57:29	-249,218	2995,078	19,365	19,189	14,656	12,325	11,983	21,4	958,026	25,919	2554,889	0	205,629	205,629	99,732	0	0	0	0	0	0	0
18:57:30	0	2995,078	19,365	19,238	14,656	12,325	11,99	21,4	958,026	25,919	2555,329	0	205,629	205,629	99,732	0	0	0	0	0	0	0
18:57:30	0	2995,078	19,365	19,336	14,656	12,325	11,996	21,4	958,026	25,919	2555,769	0	205,629	205,629	99,732	0	0	0	0	0	0	0
18:57:30	149,511	2996,573	19,512	19,482	14,656	12,34	12,003	21,4	958,026	25,919	2556,21	0	205,629	205,629	99,732	0	0	0	0	0	0	0
18:57:30	-149,511	2995,078	19,365	19,385	14,656	12,325	12,009	21,4	958,026	25,919	2556,649	0	205,629	205,629	99,732	0	0	0	0	0	0	0
18:57:30	0	2995,078	19,365	19,385	14,656	12,325	12,016	21,4	958,026	25,919	2557,087	0	205,629	205,629	99,732	0	0	0	0	0	0	0
18:57:30	-49,853	2994,58	19,316	19,238	14,656	12,32	12,022	21,4	958,026	25,919	2557,524	0	205,629	205,629	99,732	0	0	0	0	0	0	0
18:57:30	49,853	2995,078	19,365	19,238	14,656	12,325	12,028	21,4	958,026	25,919	2557,962	0	205,629	205,629	99,732	0	0	0	0	0	0	0
18:57:30	0	2995,078	19,365	19,238	14,656	12,325	12,033	21,4	958,026	25,919	2558,399	0	205,629	205,629	99,732	0	0	0	0	0	0	0
18:57:30	0	2995,078	19,365	19,336	14,656	12,325	12,039	21,4	958,026	25,919	2558,835	0	205,629	205,629	99,732	0	0	0	0	0	0	0
18:57:30	99,658	2996,075	19,463	19,385	14,656	12,335	12,045	21,4	958,026	25,919	2559,272	0	205,629	205,629	99,732	0	0	0	0	0	0	0
18:57:30	-99,658	2995,078	19,365	19,336	14,656	12,325	12,05	21,4	958,026	25,919	2559,708	0	205,629	205,629	99,732	0	0	0	0	0	0	0
18:57:30	0	2995,078	19,365	19,238	14,656	12,325	12,056	21,4	958,026	25,919	2560,143	0	205,629	205,629	99,732	0	0	0	0	0	0	0
18:57:30	149,511	2996,573	19,512	19,58	14,656	12,34	12,061	21,4	958,026	25,919	2560,58	0	205,629	205,629	99,732	0	0	0	0	0	0	0
18:57:30	-249,169	2994,082	19,267	19,043	14,656	12,315	12,066	21,4	958,026	25,919	2561,013	0	205,629	205,629	99,732	0	0	0	0	0	0	0
18:57:30	99,658	2995,078	19,365	19,336	14,656	12,325	12,071	21,4	958,026	25,919	2561,447	0	205,629	205,629	99,732	0	0	0	0	0	0	0
18:57:30	-249,121	2992,587	19,121	18,945	14,656	12,299	12,076	21,4	958,026	25,919	2561,878	0	205,629	205,629	99,732	0	0	0	0	0	0	0
18:57:30	-328,173	2989,305	18,877	18,457	14,651	12,265	12,08	21,4	958,026	25,919	2562,305	0	205,629	205,629	99,732	0	0	0	0	0	0	0
18:57:30	-685,961	2982,446	18,291	17,822	14,646	12,195	12,082	21,4	958,026	25,919	2562,725	0	205,629	205,629	99,732	0	0	0	0	0	0	0
18:57:30	-629,37	2976,152	17,9	17,236	14,633	12,13	12,083	21,4	958,026	25,919	2563,139	0	205,629	205,629	99,732	0	0	0	0	0	0	0
18:57:30	-835,498	2967,797	17,412	16,552	14,614	12,044	12,082	21,4	958,026	25,919	2563,543	0	205,629	205,629	99,732	0	0	0	0	0	0	0
18:57:30	-342,016	2964,377	17,558	16,552	14,586	12,008	12,081	21,4	958,026	25,919	2563,944	0	205,629	205,629	99,732	0	0	0	0	0	0	0
18:57:30	-870,117	2955,676	17,412	16,308	14,546	11,919	12,077	21,4	958,026	25,919	2564,336	0	205,629	205,629	99,732	0	0	0	0	0	0	0
18:57:30	-433,789	2951,338	17,803	16,699	14,499	11,874	12,073	21,4	958,026	25,919	2564,723	0	205,629	205,629	99,732	0	0	0	0	0	0	0
18:57:30	-566,821	2945,67	18,047	17,187	14,453	11,816	12,068	21,4	958,026	25,919	2565,104	0	205,629	205,629	99,732	0	0	0	0	0	0	0
18:57:30	-600,634	2939,663	18,291	17,09	14,405	11,754	12,062	21,4	958,026	25,919	2565,479	0	205,629	205,629	99,732	0	0	0	0	0	0	0
18:57:30	-1060,498	2929,058	17,9	16,552	14,367	11,644	12,054	21,4	958,026	25,919	2565,842	0	205,629	205,629	99,732	0	0	0	0	0	0	0
18:57:30	-941,772	2919,64	17,51	16,308	14,337	11,547	12,044	21,4	958,026	25,919	2566,196	0	205,629	205,629	99,732	0	0	0	0	0	0	0
18:57:30	-766,699	2911,974	17,217	16,162	14,31	11,468	12,033	21,4	958,026	25,919	2566,542	0	205,629	205,629	99,732	0	0	0	0	0	0	0
18:57:30	-821,777	2903,756	16,826	15,82	14,286	11,383	12,02	21,4	958,026	25,919	2566,879	0	205,629	205,629	99,732	0	0	0	0	0	0	0
18:57:30	-682,763	2896,928	16,679	15,527	14,256	11,313	12,006	21,4	958,026	25,919	2567,209	0	205,629	205,629	99,732	0	0	0	0	0	0	0
18:57:30	-961,938	2887,309	16,24	15,088	14,226	11,214	11,991	21,4	958,026	25,919	2567,529	0	205,629	205,629	99,732	0	0	0	0	0	0	0
18:57:30	-362,646	2883,682	16,435	15,625	14,195	11,176	11,975	21,4	958,026	25,919	2567,846	0	205,629	205,629	99,732	0	0	0	0	0	0	0
18:57:30	-423,73	2879,445	16,582	15,869	14,163	11,133	11,958	21,4	958,026	25,919	2568,157	0	205,629	205,629	99,732	0	0	0	0	0	0	0
18:57:30	-744,995	2871,995	16,338	15,429	14,134	11,056	11,94	21,4	958,026	25,919	2568,461	0	205,629	205,629	99,732	0	0	0	0	0	0	0
18:57:30	-643,237	2865,563	16,191	15,429	14,106	10,99	11,922	21,4	958,026	25,919	2568,758	0	205,629	205,629	99,732	0	0	0	0	0	0	0
18:57:30	-571,582	2859,847	16,045	15,332	14,082	10,931	11,902	21,4	958,026	25,919	2569,049	0	205,629	205,629	99,732	0	0	0	0	0	0	0
18:57:30	-700,341	2852,843	15,752	15,088	14,059	10,859	11,882	21,4	958,026	25,919	2569,333	0	205,629	205,629	99,732	0	0	0	0	0	0	0
18:57:30	-553,295	2847,31	15,459	14,99	14,045	10,802	11,861	21,4	958,026	25,919	2569,611	0	205,629	205,629	99,732	0	0	0	0	0	0	0
18:57:30	-528,32	2842,027	15,263	14,795	14,026	10,747	11,839	21,4	958,026	25,919	2569,883	0	205,629	205,629	99,732	0	0	0	0	0	0	0
18:57:30	-482,397	2837,203	15,117	14,746	14,007	10,697	11,817	21,4	958,026	25,919	2570,151	0	205,629	205,629	99,732	0	0	0	0	0	0	0
18:57:30	-480,151	2832,402	14,97	14,502	13,988	10,648	11,794	21,4	958,026	25,919	2570,413	0	205,629	205,629	99,732	0	0	0	0	0	0	0
18:57:30	-422,875	2828,173	14,97	14,404	13,964	10,604	11,77	21,4	958,026	25,919	2570,671	0	205,629	205,629	99,732	0	0	0	0	0	0	0
18:57:30	-324,975	2824,923	15,068	14,502	13,94	10,571	11,747	21,4	958,026	25,919	2570,925	0	205,629	205,629	99,732	0	0	0	0	0	0	0
18:57:30	-274,145	2822,182	15,215	14,599	13,916	10,542	11,723	21,4	958,026	25,919	2571,176	0	205,629	205,629	99,732	0	0	0	0	0	0	0
18:57:30	-509,277	2817,089	15,215	14,648	13,888	10,49	11,699	21,4	958,026	25,919	2571,422	0	205,629	205,629	99,732	0	0	0	0	0	0	0
18:57:30	-521,533	2811,874	15,117	14,502	13,864	10,436	11,674	21,4	958,026	25,919	2571,663	0	205,629	205,629	99,732	0	0	0	0	0	0	0
18:57:30	-325,317	2808,62	15,215	14,502	13,84	10,403	11,649	21,4	958,026	25,919	2571,9	0	205,629	205,629	99,732	0	0	0	0	0	0	0
18:57:30	-372,973	2804,891	15,263	14,648	13,816	10,364	11,624	21,4	958,026	25,919	2572,133	0	205,629	205,629	99,732	0	0	0	0	0	0	0
18:57:30	-568,286	2799,208	15,117	14,746	13,792	10,306	11,598	21,4	958,026	25,919	2572,36	0	205,629	205,629	99,732	0	0	0	0	0	0	0
18:57:30	-402,856	2795,179	14,97	14,453	13,778	10,264	11,572	21,4	958,026	25,919	2572,583	0	205,629	205,629	99,732	0	0	0	0	0	0	0
18:57:30	-535,766	2789,822	14,775	14,258	13,758	10,209	11,545	21,4	958,026	25,919	2572,8	0	205,629	205,629	99,732	0	0	0	0	0	0	0
18:57:30	-478,222	2785,039	14,629	14,062	13,739	10,16	11,518	21,4	958,026	25,919	2573,012	0	205,629	205,629	99,732	0	0	0	0	0	0	0
18:57:30	-535,4	2779,685	14,433	13,916	13,72	10,104	11,49	21,4	958,026	25,919	2573,219	0	205,629	205,629	99,732	0	0	0	0	0	0	0
18:57:30	-388,11	2775,804	14,384	13,916	13,701	10,064	11,462	21,4	958,026	25,919	2573,422	0	205,629	205,629	99,732	0	0	0	0	0	0	0
18:57:30	-440,014	2771,404	14,287	13,72	13,682	10,019	11,434	21,4	958,026	25,919	2573,62	0	205,629	205,629	99,732	0	0	0	0	0	0	0
18:57:30	-447,338	2766,931	14,238	13,72	13,659	9,973	11,406	21,4	958,026	25,919	2573,813	0	205,629	205,629	99,732	0	0	0	0	0	0	0
18:57:30	-422,583	2762,705	14,238	13,72	13,635	9,929	11,377	21,4	958,026	25,919	2574,002	0	205,629	205,629	99,732	0	0	0	0	0	0	0
18:57:30	-351,416	2759,191	14,238	13,769	13,615	9,893	11,347	21,4	958,026	25,919	2574,188	0	205,629	205,629	99,732	0	0	0	0	0	0	0
18:57:30	-411,596	2755,075	14,238	13,769	13,592	9,851	11,318	21,4	958,026	25,919	2574,368	0	205,629	205,629	99,732	0	0	0	0	0	0	0
18:57:30	-346,118	2751,614	14,238	13,72	13,572	9,815	11,289	21,4	958,026	25,919	2574,545	0	205,477	205,477	99,731	0	0	0	0	0	0	0
18:57:30	-495,678	2746,657	14,14	13,769	13,55	9,764	11,259	21,4	958,026	25,919	2574,717	0	205,477	205,477	99,731	0	0	0	0	0	0	0
18:57:30	-386,792	2742,789	14,092	13,72	13,53	9,724	11,229	21,4	958,026	25,919	2574,885	0	205,477	205,477	99,731	0	0	0	0	0	0	0
18:57:30	-483,886	2737,95	13,994	13,72	13,509	9,674	11,198	21,4	958,026	25,919	2575,048	0	205,477	205,477	99,731	0	0	0	0	0	0	0
18:57:30	-349,023	2734,46	13,994	13,574	13,489	9,638	11,168	21,4	958,026	25,919	2575,208	0	205,477	205,477	99,731	0	0	0	0	0	0	0
18:57:30	-396,533	2730,494	13,945	13,525	13,469	9,597	11,137	21,4	958,026	25,919	2575,363	0	205,477	205,477	99,731	0	0	0	0	0	0	0
18:57:30	-344,775	2727,047	13,994	13,72	13,447	9,562	11,106	21,4	958,026	25,919	2575,515	0	205,477	205,477	99,731	0	0	0	0	0	0	0
18:57:30	-311,792	2723,929	14,092	13,574	13,424	9,53	11,075	21,4	958,026	25,919	2575,663	0	205,477	205,477	99,731	0	0	0	0	0	0	0
18:57:30	-408,374	2719,845	14,092	13,623	13,401	9,487	11,044	21,4	958,026	25,919	2575,807	0	205,477	205,477	99,731	0	0	0	0	0	0	0
18:57:30	-366,333	2716,182	14,092	13,623	13,38	9,45	11,013	21,4	958,026	25,919	2575,948	0	205,477	205,477	99,731	0	0	0	0	0	0	0
18:57:30	-554,858	2710,633	13,799	13,427	13,365	9,392	10,981	21,4	958,026	25,919	2576,083	0	205,477	205,477	99,731	0	0	0	0	0	0	0
18:57:30	-436,645	2706,267	13,603	13,183	13,351	9,347	10,949	21,4	958,026	25,919	2576,213	0	205,477	205,477	99,731	0	0	0	0	0	0	0
18:57:30	-421,362	2702,053	13,408	13,086	13,338	9,304	10,917	21,4	958,026	25,919	2576,339	0	205,477	205,477	99,731	0	0	0	0	0	0	0
18:57:30	-451,049	2697,543	13,164	12,841	13,326	9,258	10,884	21,4	958,026	25,919	2576,46	0	205,477	205,477	99,731	0	0	0	0	0	0	0
18:57:30	-375,878	2693,784	12,968	12,646	13,316	9,219	10,851	21,4	958,026	25,919	2576,577	0	205,477	205,477	99,731	0	0	0	0	0	0	0
18:57:30	-375,927	2690,025	12,822	12,549	13,303	9,18	10,819	21,4	958,026	25,919	2576,69	0	205,477	205,477	99,731	0	0	0	0	0	0	0
18:57:30	-395,19	2686,073	12,675	12,353	13,288	9,139	10,786	21,4	958,026	25,919	2576,8	0	205,477	205,477	99,731	0	0	0	0	0	0	0
18:57:30	-221,044	2683,862	12,773	12,353	13,27	9,116	10,753	21,4	958,026	25,919	2576,907	0	205,477	205,477	99,731	0	0	0	0	0	0	0
18:57:30	-275,976	2681,102	12,822	12,5	13,252	9,088	10,72	21,4	958,026	25,919	2577,011	0	205,477	205,477	99,731	0	0	0	0	0	0	0
18:57:30	-339,941	2677,703	12,822	12,5	13,233	9,053	10,688	21,4	958,026	25,919	2577,111	0	205,477	205,477	99,731	0	0	0	0	0	0	0
18:57:30	-234,252	2675,36	12,92	12,549	13,214	9,029	10,655	21,4	958,026	25,919	2577,21	0	205,477	205,477	99,731	0	0	0	0	0	0	0
18:57:30	-260,473	2672,756	12,92	12,646	13,199	9,002	10,623	21,4	958,026	25,919	2577,305	0	205,477	205,477	99,731	0	0	0	0	0	0	0
18:57:30	-357,666	2669,179	12,822	12,549	13,184	8,965	10,59	21,4	958,026	25,919	2577,397	0	205,477	205,477	99,731	0	0	0	0	0	0	0
18:57:30	-288,012	2666,299	12,773	12,451	13,171	8,935	10,558	21,4	958,026	25,919	2577,486	0	205,477	205,477	99,731	0	0	0	0	0	0	0
18:57:30	-415,625	2662,143	12,529	12,256	13,161	8,893	10,525	21,4	958,026	25,919	2577,57	0	205,477	205,477	99,731	0	0	0	0	0	0	0
18:57:30	-261,718	2659,526	12,431	12,158	13,151	8,866	10,493	21,4	958,026	25,919	2577,652	0	205,477	205,477	99,731	0	0	0	0	0	0	0
18:57:30	-263,769	2656,888	12,334	12,109	13,142	8,838	10,46	21,4	958,026	25,919	2577,732	0	205,477	205,477	99,731	0	0	0	0	0	0	0
18:57:30	-226,684	2654,621	12,285	12,06	13,132	8,815	10,428	21,4	958,026	25,919	2577,809	0	205,477	205,477	99,731	0	0	0	0	0	0	0
18:57:30	-334,716	2651,274	12,187	11,963	13,118	8,781	10,396	21,4	958,026	25,919	2577,882	0	205,477	205,477	99,731	0	0	0	0	0	0	0
18:57:30	-314,746	2648,126	12,041	11,816	13,109	8,748	10,363	21,4	958,026	25,919	2577,953	0	205,477	205,477	99,731	0	0	0	0	0	0	0
18:57:30	-155,737	2646,569	12,138	11,816	13,094	8,732	10,331	21,4	958,026	25,919	2578,021	0	205,477	205,477	99,731	0	0	0	0	0	0	0
18:57:30	-247,412	2644,095	12,138	11,816	13,08	8,706	10,299	21,4	958,026	25,919	2578,087	0	205,477	205,477	99,731	0	0	0	0	0	0	0
18:57:30	-174,267	2642,352	12,138	11,914	13,07	8,689	10,268	21,4	958,026	25,919	2578,151	0	205,477	205,477	99,731	0	0	0	0	0	0	0
18:57:30	-175,317	2640,599	12,138	11,914	13,06	8,67	10,236	21,4	958,026	25,919	2578,214	0	205,477	205,477	99,731	0	0	0	0	0	0	0
18:57:30	-387,695	2636,722	11,992	11,816	13,047	8,63	10,205	21,4	958,026	25,919	2578,272	0	205,477	205,477	99,731	0	0	0	0	0	0	0
18:57:30	-99,023	2635,732	11,992	11,767	13,041	8,62	10,174	21,4	958,026	25,919	2578,33	0	205,477	205,477	99,731	0	0	0	0	0	0	0
18:57:31	-217,7	2633,555	11,943	11,767	13,031	8,598	10,143	21,4	958,026	25,919	2578,385	0	205,477	205,477	99,731	0	0	0	0	0	0	0
18:57:31	-195,092	2631,604	11,992	11,767	13,017	8,578	10,112	21,4	958,026	25,919	2578,438	0	205,477	205,477	99,731	0	0	0	0	0	0	0
18:57:31	-315,625	2628,448	11,845	11,718	13,008	8,545	10,082	21,4	958,026	25,919	2578,488	0	205,477	205,477	99,731	0	0	0	0	0	0	0
18:57:31	-75,219	2627,695	11,943	11,718	12,998	8,537	10,051	21,4	958,026	25,919	2578,537	0	205,477	205,477	99,731	0	0	0	0	0	0	0
18:57:31	-172,094	2625,974	11,943	11,718	12,988	8,52	10,021	21,4	958,026	25,919	2578,585	0	205,477	205,477	99,731	0	0	0	0	0	0	0
18:57:31	-250,512	2623,469	11,943	11,767	12,974	8,494	9,991	21,4	958,026	25,919	2578,63	0	205,477	205,477	99,731	0	0	0	0	0	0	0
18:57:31	-125,39	2622,215	11,992	11,718	12,964	8,481	9,962	21,4	958,026	25,919	2578,673	0	205,477	205,477	99,731	0	0	0	0	0	0	0
18:57:31	-216,577	2620,05	11,943	11,718	12,955	8,459	9,932	21,4	958,026	25,919	2578,715	0	205,477	205,477	99,731	0	0	0	0	0	0	0
18:57:31	-180,468	2618,245	11,845	11,621	12,95	8,44	9,903	21,4	958,026	25,919	2578,754	0	205,477	205,477	99,731	0	0	0	0	0	0	0
18:57:31	-263,256	2615,612	11,748	11,572	12,94	8,413	9,874	21,4	958,026	25,919	2578,791	0	205,477	205,477	99,731	0	0	0	0	0	0	0
18:57:31	-265,454	2612,958	11,65	11,523	12,931	8,385	9,845	21,4	958,026	25,919	2578,825	0	205,477	205,477	99,731	0	0	0	0	0	0	0
18:57:31	-131,616	2611,642	11,601	11,572	12,926	8,372	9,816	21,4	958,026	25,919	2578,858	0	205,477	205,477	99,731	0	0	0	0	0	0	0
18:57:31	-264,184	2609	11,504	11,425	12,916	8,345	9,787	21,4	958,026	25,919	2578,888	0	205,477	205,477	99,731	0	0	0	0	0	0	0
18:57:31	-132,592	2607,674	11,455	11,425	12,911	8,331	9,758	21,4	958,026	25,919	2578,917	0	205,477	205,477	99,731	0	0	0	0	0	0	0
18:57:31	-169,897	2605,975	11,455	11,279	12,902	8,314	9,73	21,4	958,026	25,919	2578,944	0	205,477	205,477	99,731	0	0	0	0	0	0	0
18:57:31	-168,676	2604,288	11,455	11,377	12,892	8,296	9,702	21,4	958,026	25,919	2578,969	0	205,477	205,477	99,731	0	0	0	0	0	0	0
18:57:31	-168,701	2602,601	11,455	11,279	12,883	8,279	9,674	21,4	958,026	25,919	2578,993	0	205,477	205,477	99,731	0	0	0	0	0	0	0
18:57:31	-168,701	2600,914	11,455	11,425	12,873	8,261	9,646	21,4	958,026	25,919	2579,015	0	205,477	205,477	99,731	0	0	0	0	0	0	0
18:57:31	-165,502	2599,259	11,455	11,425	12,864	8,244	9,619	21,4	958,026	25,919	2579,035	0	205,477	205,477	99,731	0	0	0	0	0	0	0
18:57:31	-84,863	2598,411	11,455	11,377	12,859	8,236	9,592	21,4	958,026	25,919	2579,054	0	205,477	205,477	99,731	0	0	0	0	0	0	0
18:57:31	-167,822	2596,732	11,455	11,377	12,849	8,218	9,565	21,4	958,026	25,919	2579,072	0	205,477	205,477	99,731	0	0	0	0	0	0	0
18:57:31	-167,602	2595,056	11,455	11,377	12,84	8,201	9,538	21,4	958,026	25,919	2579,088	0	205,477	205,477	99,731	0	0	0	0	0	0	0
18:57:31	-117,895	2593,877	11,504	11,425	12,83	8,189	9,512	21,4	958,026	25,919	2579,103	0	205,477	205,477	99,731	0	0	0	0	0	0	0
18:57:31	69,604	2594,573	11,748	11,572	12,821	8,196	9,486	21,4	958,026	25,919	2579,118	0	205,477	205,477	99,731	0	0	0	0	0	0	0
18:57:31	-310,62	2591,467	11,601	11,523	12,811	8,164	9,46	21,4	958,026	25,919	2579,13	0	205,477	205,477	99,731	0	0	0	0	0	0	0
18:57:31	-180,2	2589,665	11,504	11,425	12,806	8,145	9,434	21,4	958,026	25,919	2579,141	0	205,477	205,477	99,731	0	0	0	0	0	0	0
18:57:31	-214,16	2587,524	11,455	11,377	12,797	8,123	9,408	21,4	958,026	25,919	2579,15	0	205,477	205,477	99,731	0	0	0	0	0	0	0
18:57:31	-223,486	2585,289	11,308	11,279	12,792	8,1	9,383	21,4	958,026	25,919	2579,156	0	205,477	205,477	99,731	0	0	0	0	0	0	0
18:57:31	-142,797	2583,861	11,162	11,181	12,792	8,086	9,357	21,4	958,026	25,919	2579,16	0	205,477	205,477	99,731	0	0	0	0	0	0	0
18:57:31	-227,587	2581,585	11,015	11,035	12,788	8,062	9,332	21,4	958,026	25,919	2579,162	0	205,477	205,477	99,731	0	0	0	0	0	0	0
18:57:31	-132,421	2580,261	10,966	10,937	12,783	8,048	9,307	21,4	958,026	25,919	2579,164	0	205,477	205,477	99,731	0	0	0	0	0	0	0
18:57:31	-127,099	2578,99	10,918	10,888	12,778	8,035	9,282	21,4	958,026	25,919	2578,99	0	205,477	205,477	99,731	0	0	0	0	0	0	0
18:57:31	-122,094	2577,769	10,966	10,937	12,769	8,023	9,257	21,4	958,026	25,919	2577,769	0	205,477	205,477	99,731	0	0	0	0	0	0	0
18:57:31	-114,746	2576,621	11,015	11,035	12,759	8,011	9,233	21,4	958,026	25,919	2576,621	0	205,477	205,477	99,731	0	0	0	0	0	0	0
18:57:31	-24,853	2576,373	11,162	11,181	12,75	8,008	9,209	21,4	958,026	25,919	2576,373	0	205,477	205,477	99,731	0	0	0	0	0	0	0
18:57:31	-83,813	2575,535	11,162	11,084	12,745	8	9,185	21,4	958,026	25,919	2575,535	0	205,477	205,477	99,731	0	0	0	0	0	0	0
18:57:31	-159,13	2573,943	11,162	11,181	12,736	7,983	9,161	21,4	958,026	25,919	2573,943	0	205,477	205,477	99,731	0	0	0	0	0	0	0
18:57:31	-91,162	2573,032	11,162	11,181	12,731	7,974	9,138	21,4	958,026	25,919	2573,032	0	205,477	205,477	99,731	0	0	0	0	0	0	0
18:57:31	-136,792	2571,664	11,113	11,181	12,726	7,96	9,115	21,4	958,026	25,919	2571,664	0	205,477	205,477	99,731	0	0	0	0	0	0	0
18:57:31	-35,205	2571,312	11,162	11,181	12,721	7,956	9,092	21,4	958,026	25,919	2571,312	0	205,477	205,477	99,731	0	0	0	0	0	0	0
18:57:31	-204,345	2569,268	11,113	11,181	12,712	7,935	9,07	21,4	958,026	25,919	2569,268	0	205,477	205,477	99,731	0	0	0	0	0	0	0
18:57:31	-89,257	2568,376	11,113	11,084	12,707	7,926	9,047	21,4	958,026	25,919	2568,376	0	205,477	205,477	99,731	0	0	0	0	0	0	0
18:57:31	-81,665	2567,559	11,113	11,084	12,703	7,917	9,025	21,4	958,026	25,919	2567,559	0	205,477	205,477	99,731	0	0	0	0	0	0	0
18:57:31	-81,518	2566,744	11,113	11,035	12,698	7,909	9,003	21,4	958,026	25,919	2566,744	0	205,477	205,477	99,731	0	0	0	0	0	0	0
18:57:31	-223,095	2564,513	10,966	10,937	12,693	7,886	8,981	21,4	958,026	25,919	2564,513	0	205,477	205,477	99,731	0	0	0	0	0	0	0
18:57:31	-80,615	2563,707	10,966	10,888	12,689	7,878	8,96	21,4	958,026	25,919	2563,707	0	205,477	205,477	99,731	0	0	0	0	0	0	0
18:57:31	-57,177	2563,135	10,918	10,888	12,688	7,872	8,938	21,4	958,026	25,919	2563,135	0	205,477	205,477	99,731	0	0	0	0	0	0	0
18:57:31	-174,487	2561,39	10,82	10,84	12,684	7,854	8,917	21,4	958,026	25,919	2561,39	0	205,477	205,477	99,731	0	0	0	0	0	0	0
18:57:31	-79,345	2560,597	10,82	10,84	12,679	7,846	8,896	21,4	958,026	25,919	2560,597	0	205,477	205,477	99,731	0	0	0	0	0	0	0
18:57:31	-79,541	2559,801	10,82	10,84	12,675	7,837	8,875	21,4	958,026	25,919	2559,801	0	205,477	205,477	99,731	0	0	0	0	0	0	0
18:57:31	-125,781	2558,543	10,771	10,742	12,67	7,825	8,855	21,4	958,026	25,919	2558,543	0	205,477	205,477	99,731	0	0	0	0	0	0	0
18:57:31	-40,673	2558,137	10,82	10,84	12,665	7,82	8,834	21,4	958,026	25,919	2558,137	0	205,477	205,477	99,731	0	0	0	0	0	0	0
18:57:31	-78,32	2557,353	10,82	10,888	12,661	7,812	8,814	21,4	958,026	25,919	2557,353	0	205,477	205,477	99,731	0	0	0	0	0	0	0
18:57:31	6,738	2557,421	10,918	10,888	12,656	7,813	8,795	21,4	958,026	25,919	2557,354	0	205,477	205,477	99,731	0	0	0	0	0	0	0
18:57:31	-185,156	2555,569	10,82	10,888	12,651	7,794	8,775	21,3	958,486	25,919	2555,569	0	205,477	205,477	99,731	0	0	0	0	0	0	0
18:57:31	-77,563	2554,794	10,82	10,84	12,646	7,786	8,756	21,3	958,486	25,919	2554,794	0	205,477	205,477	99,731	0	0	0	0	0	0	0
18:57:31	-77,246	2554,021	10,82	10,84	12,642	7,778	8,736	21,3	958,486	25,919	2554,021	0	205,477	205,477	99,731	0	0	0	0	0	0	0
18:57:31	-87,109	2553,15	10,82	10,84	12,637	7,769	8,718	21,3	958,486	25,919	2553,15	0	205,477	205,477	99,731	0	0	0	0	0	0	0
18:57:31	-76,171	2552,388	10,82	10,84	12,633	7,761	8,699	21,3	958,486	25,919	2552,388	0	205,477	205,477	99,731	0	0	0	0	0	0	0
18:57:31	-88,159	2551,507	10,82	10,84	12,628	7,752	8,68	21,3	958,486	25,919	2551,507	0	205,477	205,477	99,731	0	0	0	0	0	0	0
18:57:31	-86,938	2550,637	10,82	10,888	12,623	7,743	8,662	21,3	958,486	25,919	2550,637	0	205,477	205,477	99,731	0	0	0	0	0	0	0
18:57:31	19,702	2550,834	10,918	10,84	12,618	7,745	8,644	21,3	958,486	25,919	2550,637	0	205,477	205,477	99,731	0	0	0	0	0	0	0
18:57:31	-170,166	2549,133	10,82	10,84	12,614	7,728	8,626	21,3	958,486	25,919	2549,133	0	205,477	205,477	99,731	0	0	0	0	0	0	0
18:57:31	-120,434	2547,928	10,771	10,84	12,61	7,715	8,608	21,3	958,486	25,919	2547,928	0	205,477	205,477	99,731	0	0	0	0	0	0	0
18:57:31	-106,591	2546,862	10,673	10,693	12,609	7,704	8,59	21,3	958,486	25,919	2546,862	0	204,358	204,358	99,727	0	0	0	0	0	0	0
18:57:31	-155,004	2545,312	10,527	10,595	12,609	7,688	8,573	21,3	958,486	25,919	2545,312	0	204,358	204,358	99,727	0	0	0	0	0	0	0
18:57:31	20,703	2545,519	10,625	10,595	12,604	7,69	8,555	21,3	958,486	25,919	2545,313	0	204,358	204,358	99,727	0	0	0	0	0	0	0
18:57:31	-38,476	2545,135	10,673	10,693	12,599	7,686	8,538	21,3	958,486	25,919	2545,135	0	204,358	204,358	99,727	0	0	0	0	0	0	0
18:57:31	-37,329	2544,761	10,771	10,84	12,592	7,682	8,521	21,3	958,486	25,919	2544,761	0	204,358	204,358	99,727	0	0	0	0	0	0	0
18:57:31	-166,772	2543,094	10,673	10,742	12,588	7,665	8,505	21,3	958,486	25,919	2543,094	0	204,358	204,358	99,727	0	0	0	0	0	0	0
18:57:31	-12,817	2542,965	10,673	10,693	12,587	7,664	8,488	21,3	958,486	25,919	2542,965	0	204,358	204,358	99,727	0	0	0	0	0	0	0
18:57:31	-133,422	2541,631	10,625	10,693	12,582	7,65	8,472	21,3	958,486	25,919	2541,631	0	204,358	204,358	99,727	0	0	0	0	0	0	0
18:57:31	-23,339	2541,398	10,673	10,742	12,578	7,648	8,456	21,3	958,486	25,919	2541,398	0	204,358	204,358	99,727	0	0	0	0	0	0	0
18:57:31	-71,997	2540,678	10,673	10,742	12,574	7,64	8,44	21,3	958,486	25,919	2540,678	0	204,358	204,358	99,727	0	0	0	0	0	0	0
18:57:31	-26,904	2540,409	10,673	10,742	12,573	7,638	8,424	21,3	958,486	25,919	2540,409	0	204,358	204,358	99,727	0	0	0	0	0	0	0
18:57:31	-118,237	2539,226	10,625	10,693	12,569	7,625	8,408	21,3	958,486	25,919	2539,226	0	204,358	204,358	99,727	0	0	0	0	0	0	0
18:57:31	-83,74	2538,389	10,625	10,742	12,564	7,617	8,393	21,3	958,486	25,919	2538,389	0	204,358	204,358	99,727	0	0	0	0	0	0	0
18:57:31	-36,401	2538,025	10,673	10,84	12,559	7,613	8,377	21,3	958,486	25,919	2538,025	0	204,358	204,358	99,727	0	0	0	0	0	0	0
18:57:31	10,986	2538,135	10,771	10,693	12,554	7,614	8,362	21,3	958,486	25,919	2538,025	0	204,358	204,358	99,727	0	0	0	0	0	0	0
18:57:31	-163,525	2536,5	10,673	10,742	12,55	7,597	8,347	21,3	958,486	25,919	2536,5	0	204,358	204,358	99,727	0	0	0	0	0	0	0
18:57:31	-61,254	2535,887	10,625	10,693	12,55	7,591	8,333	21,3	958,486	25,919	2535,887	0	204,358	204,358	99,727	0	0	0	0	0	0	0
18:57:31	-54,711	2535,34	10,625	10,595	12,546	7,585	8,318	21,3	958,486	25,919	2535,34	0	204,358	204,358	99,727	0	0	0	0	0	0	0
18:57:31	-108,74	2534,253	10,527	10,498	12,546	7,574	8,303	21,3	958,486	25,919	2534,253	0	204,358	204,358	99,727	0	0	0	0	0	0	0
18:57:31	-47,314	2533,779	10,478	10,498	12,546	7,569	8,289	21,3	958,486	25,919	2533,779	0	204,358	204,358	99,727	0	0	0	0	0	0	0
18:57:31	-115,893	2532,62	10,429	10,351	12,542	7,557	8,275	21,3	958,486	25,919	2532,62	0	204,358	204,358	99,727	0	0	0	0	0	0	0
18:57:31	-109,741	2531,523	10,332	10,302	12,541	7,546	8,26	21,3	958,486	25,919	2531,523	0	204,358	204,358	99,727	0	0	0	0	0	0	0
18:57:31	65,747	2532,181	10,429	10,351	12,539	7,553	8,246	21,3	958,486	25,919	2531,524	0	204,358	204,358	99,727	0	0	0	0	0	0	0
18:57:31	-20,41	2531,976	10,478	10,498	12,535	7,551	8,233	21,3	958,486	25,919	2531,524	0	204,358	204,358	99,727	0	0	0	0	0	0	0
18:57:31	-88,989	2531,087	10,527	10,498	12,528	7,541	8,219	21,3	958,486	25,919	2531,087	0	204,358	204,358	99,727	0	0	0	0	0	0	0
18:57:31	-3,222	2531,054	10,625	10,547	12,522	7,541	8,206	21,3	958,486	25,919	2531,054	0	204,358	204,358	99,727	0	0	0	0	0	0	0
18:57:31	-35,375	2530,701	10,673	10,693	12,517	7,537	8,193	21,3	958,486	25,919	2530,701	0	204,358	204,358	99,727	0	0	0	0	0	0	0
18:57:31	-81,445	2529,886	10,673	10,693	12,513	7,529	8,18	21,3	958,486	25,919	2529,886	0	204,358	204,358	99,727	0	0	0	0	0	0	0
18:57:31	-113,989	2528,746	10,625	10,595	12,509	7,517	8,167	21,3	958,486	25,919	2528,746	0	204,358	204,358	99,727	0	0	0	0	0	0	0
18:57:31	-94,58	2527,8	10,527	10,595	12,509	7,508	8,154	21,3	958,486	25,919	2527,8	0	204,358	204,358	99,727	0	0	0	0	0	0	0
18:57:31	-47,29	2527,328	10,478	10,498	12,509	7,503	8,141	21,3	958,486	25,919	2527,328	0	204,358	204,358	99,727	0	0	0	0	0	0	0
18:57:31	0	2527,328	10,478	10,498	12,509	7,503	8,129	21,3	958,486	25,919	2527,327	0	204,358	204,358	99,727	0	0	0	0	0	0	0
18:57:31	-62,255	2526,705	10,429	10,351	12,508	7,496	8,116	21,3	958,486	25,919	2526,705	0	204,358	204,358	99,727	0	0	0	0	0	0	0
18:57:31	-94,58	2525,759	10,332	10,302	12,508	7,487	8,104	21,3	958,486	25,919	2525,759	0	204,358	204,358	99,727	0	0	0	0	0	0	0
18:57:31	-65,576	2525,103	10,332	10,302	12,504	7,48	8,092	21,3	958,486	25,919	2525,103	0	204,358	204,358	99,727	0	0	0	0	0	0	0
18:57:31	60,375	2525,707	10,478	10,498	12,5	7,486	8,08	21,3	958,486	25,919	2525,104	0	204,358	204,358	99,727	0	0	0	0	0	0	0
18:57:31	-64,477	2525,062	10,429	10,351	12,499	7,479	8,068	21,3	958,486	25,919	2525,062	0	204,358	204,358	99,727	0	0	0	0	0	0	0
18:57:31	-33,3	2524,729	10,478	10,351	12,494	7,476	8,056	21,3	958,486	25,919	2524,729	0	204,358	204,358	99,727	0	0	0	0	0	0	0
18:57:31	-112,695	2523,602	10,429	10,498	12,49	7,464	8,045	21,3	958,486	25,919	2523,602	0	204,358	204,358	99,727	0	0	0	0	0	0	0
18:57:32	31,079	2523,913	10,478	10,547	12,49	7,468	8,033	21,3	958,486	25,919	2523,603	0	204,358	204,358	99,727	0	0	0	0	0	0	0
18:57:32	-64,379	2523,269	10,478	10,351	12,486	7,461	8,022	21,3	958,486	25,919	2523,269	0	204,358	204,358	99,727	0	0	0	0	0	0	0
18:57:32	-17,26	2523,097	10,478	10,351	12,485	7,459	8,011	21,3	958,486	25,919	2523,097	0	204,358	204,358	99,727	0	0	0	0	0	0	0
18:57:32	-111,645	2521,98	10,429	10,351	12,481	7,448	8	21,3	958,486	25,919	2521,98	0	204,358	204,358	99,727	0	0	0	0	0	0	0
18:57:32	30,224	2522,283	10,478	10,498	12,48	7,451	7,989	21,3	958,486	25,919	2521,981	0	204,358	204,358	99,727	0	0	0	0	0	0	0
18:57:32	-93,505	2521,348	10,429	10,498	12,478	7,441	7,979	21,3	958,486	25,919	2521,348	0	204,358	204,358	99,727	0	0	0	0	0	0	0
18:57:32	-111,767	2520,23	10,332	10,302	12,477	7,43	7,968	21,3	958,486	25,919	2520,23	0	204,358	204,358	99,727	0	0	0	0	0	0	0
18:57:32	31,176	2520,542	10,429	10,351	12,473	7,433	7,957	21,3	958,486	25,919	2520,23	0	204,358	204,358	99,727	0	0	0	0	0	0	0
18:57:32	-3,1	2520,511	10,527	10,547	12,468	7,432	7,947	21,3	958,486	25,919	2520,23	0	204,358	204,358	99,727	0	0	0	0	0	0	0
18:57:32	92,431	2521,435	10,771	10,693	12,459	7,442	7,937	21,3	958,486	25,919	2520,232	0	204,358	204,358	99,727	0	0	0	0	0	0	0
18:57:32	-175,146	2519,683	10,673	10,693	12,455	7,424	7,927	21,3	958,486	25,919	2519,683	0	204,358	204,358	99,727	0	0	0	0	0	0	0
18:57:32	-47,241	2519,211	10,625	10,547	12,455	7,419	7,917	21,3	958,486	25,919	2519,211	0	204,358	204,358	99,727	0	0	0	0	0	0	0
18:57:32	-94,506	2518,266	10,527	10,547	12,455	7,409	7,907	21,3	958,486	25,919	2518,266	0	204,358	204,358	99,727	0	0	0	0	0	0	0
18:57:32	-94,482	2517,321	10,429	10,498	12,455	7,4	7,897	21,3	958,486	25,919	2517,321	0	204,358	204,358	99,727	0	0	0	0	0	0	0
18:57:32	0	2517,321	10,429	10,302	12,455	7,4	7,887	21,3	958,486	25,919	2517,321	0	204,358	204,358	99,727	0	0	0	0	0	0	0
18:57:32	-141,699	2515,904	10,283	10,205	12,455	7,385	7,878	21,3	958,486	25,919	2515,904	0	204,358	204,358	99,727	0	0	0	0	0	0	0
18:57:32	0	2515,904	10,283	10,205	12,455	7,385	7,868	21,3	958,486	25,919	2515,904	0	204,358	204,358	99,727	0	0	0	0	0	0	0
18:57:32	12,939	2516,034	10,332	10,302	12,453	7,386	7,859	21,3	958,486	25,919	2515,905	0	204,358	204,358	99,727	0	0	0	0	0	0	0
18:57:32	-63,33	2515,4	10,332	10,302	12,449	7,38	7,849	21,3	958,486	25,919	2515,4	0	204,358	204,358	99,727	0	0	0	0	0	0	0
18:57:32	-80,541	2514,595	10,332	10,302	12,445	7,371	7,84	21,3	958,486	25,919	2514,595	0	204,358	204,358	99,727	0	0	0	0	0	0	0
18:57:32	13,891	2514,734	10,429	10,498	12,44	7,373	7,831	21,3	958,486	25,919	2514,595	0	204,358	204,358	99,727	0	0	0	0	0	0	0
18:57:32	33,227	2515,066	10,527	10,547	12,437	7,376	7,822	21,3	958,486	25,919	2514,595	0	204,358	204,358	99,727	0	0	0	0	0	0	0
18:57:32	-173,779	2513,328	10,429	10,498	12,432	7,358	7,813	21,3	958,486	25,919	2513,328	0	204,358	204,358	99,727	0	0	0	0	0	0	0
18:57:32	0	2513,328	10,429	10,302	12,432	7,358	7,804	21,3	958,486	25,919	2513,328	0	204,358	204,358	99,727	0	0	0	0	0	0	0
18:57:32	-60,131	2512,727	10,429	10,498	12,429	7,352	7,795	21,3	958,486	25,919	2512,727	0	204,358	204,358	99,727	0	0	0	0	0	0	0
18:57:32	-18,31	2512,544	10,429	10,498	12,428	7,35	7,786	21,3	958,486	25,919	2512,544	0	204,358	204,358	99,727	0	0	0	0	0	0	0
18:57:32	-61,23	2511,932	10,429	10,302	12,424	7,344	7,777	21,3	958,486	25,919	2511,932	0	204,358	204,358	99,727	0	0	0	0	0	0	0
18:57:32	0	2511,932	10,429	10,351	12,424	7,344	7,769	21,3	958,486	25,919	2511,932	0	204,358	204,358	99,727	0	0	0	0	0	0	0
18:57:32	-18,115	2511,75	10,429	10,302	12,423	7,342	7,761	21,3	958,486	25,919	2511,75	0	204,358	204,358	99,727	0	0	0	0	0	0	0
18:57:32	-141,601	2510,334	10,283	10,205	12,423	7,328	7,752	21,3	958,486	25,919	2510,334	0	204,358	204,358	99,727	0	0	0	0	0	0	0
18:57:32	-15,063	2510,184	10,332	10,302	12,42	7,326	7,744	21,3	958,486	25,919	2510,184	0	204,358	204,358	99,727	0	0	0	0	0	0	0
18:57:32	-66,528	2509,518	10,283	10,205	12,418	7,319	7,735	21,3	958,486	25,919	2509,518	0	204,358	204,358	99,727	0	0	0	0	0	0	0
18:57:32	47,192	2509,99	10,332	10,302	12,418	7,324	7,727	21,3	958,486	25,919	2509,519	0	204,358	204,358	99,727	0	0	0	0	0	0	0
18:57:32	-107,324	2508,917	10,283	10,302	12,415	7,313	7,719	21,3	958,486	25,919	2508,917	0	204,358	204,358	99,727	0	0	0	0	0	0	0
18:57:32	-94,384	2507,973	10,185	10,156	12,415	7,303	7,711	21,3	958,486	25,919	2507,973	0	204,358	204,358	99,727	0	0	0	0	0	0	0
18:57:32	-18,31	2507,79	10,185	10,058	12,414	7,301	7,703	21,3	958,486	25,919	2507,79	0	204,358	204,358	99,727	0	0	0	0	0	0	0
18:57:32	81,42	2508,604	10,332	10,302	12,411	7,31	7,695	21,3	958,486	25,919	2507,791	0	204,358	204,358	99,727	0	0	0	0	0	0	0
18:57:32	-19,335	2508,411	10,332	10,205	12,409	7,308	7,688	21,3	958,486	25,919	2507,792	0	204,358	204,358	99,727	0	0	0	0	0	0	0
18:57:32	-59,985	2507,811	10,332	10,205	12,406	7,302	7,68	21,3	958,486	25,919	2507,792	0	204,358	204,358	99,727	0	0	0	0	0	0	0
18:57:32	-66,503	2507,146	10,283	10,205	12,405	7,295	7,673	21,3	958,486	25,919	2507,146	0	204,358	204,358	99,727	0	0	0	0	0	0	0
18:57:32	26,757	2507,414	10,332	10,205	12,404	7,297	7,665	21,3	958,486	25,919	2507,146	0	204,358	204,358	99,727	0	0	0	0	0	0	0
18:57:32	-106,25	2506,351	10,283	10,205	12,4	7,286	7,658	21,3	958,486	25,919	2506,351	0	204,358	204,358	99,727	0	0	0	0	0	0	0
18:57:32	0	2506,351	10,283	10,205	12,4	7,286	7,651	21,3	958,486	25,919	2506,351	0	204,358	204,358	99,727	0	0	0	0	0	0	0
18:57:32	-19,36	2506,158	10,283	10,205	12,399	7,284	7,643	21,3	958,486	25,919	2506,158	0	204,358	204,358	99,727	0	0	0	0	0	0	0
18:57:32	-80,346	2505,354	10,283	10,205	12,395	7,276	7,636	21,3	958,486	25,919	2505,354	0	204,358	204,358	99,727	0	0	0	0	0	0	0
18:57:32	0	2505,354	10,283	10,205	12,395	7,276	7,629	21,3	958,486	25,919	2505,354	0	204,358	204,358	99,727	0	0	0	0	0	0	0
18:57:32	-135,156	2504,003	10,185	10,205	12,392	7,262	7,622	21,3	958,486	25,919	2504,003	0	204,358	204,358	99,727	0	0	0	0	0	0	0
18:57:32	-67,553	2503,327	10,136	10,058	12,391	7,255	7,615	21,3	958,486	25,919	2503,327	0	204,358	204,358	99,727	0	0	0	0	0	0	0
18:57:32	47,167	2503,799	10,185	10,058	12,391	7,26	7,608	21,3	958,486	25,919	2503,327	0	204,358	204,358	99,727	0	0	0	0	0	0	0
18:57:32	-47,167	2503,327	10,136	10,009	12,391	7,255	7,601	21,3	958,486	25,919	2503,327	0	204,358	204,358	99,727	0	0	0	0	0	0	0
18:57:32	-20,434	2503,123	10,136	10,058	12,39	7,253	7,594	21,3	958,486	25,919	2503,123	0	204,358	204,358	99,727	0	0	0	0	0	0	0
18:57:32	-59,057	2502,532	10,136	10,058	12,387	7,247	7,587	21,2	957,057	26,002	2502,532	0	204,358	204,358	99,727	0	0	0	0	0	0	0
18:57:32	31,738	2502,849	10,185	10,058	12,386	7,25	7,581	21,2	957,057	26,002	2502,532	0	204,358	204,358	99,727	0	0	0	0	0	0	0
18:57:32	-61,181	2502,238	10,185	10,156	12,382	7,244	7,574	21,2	957,057	26,002	2502,238	0	204,358	204,358	99,727	0	0	0	0	0	0	0
18:57:32	94,36	2503,181	10,283	10,205	12,382	7,254	7,568	21,2	957,057	26,002	2502,239	0	204,358	204,358	99,727	0	0	0	0	0	0	0
18:57:32	-113,696	2502,044	10,185	10,156	12,381	7,242	7,561	21,2	957,057	26,002	2502,044	0	204,358	204,358	99,727	0	0	0	0	0	0	0
18:57:32	-87,988	2501,164	10,136	10,058	12,379	7,233	7,555	21,2	957,057	26,002	2501,164	0	204,358	204,358	99,727	0	0	0	0	0	0	0
18:57:32	-19,165	2500,973	10,136	10,156	12,378	7,231	7,549	21,2	957,057	26,002	2500,973	0	204,358	204,358	99,727	0	0	0	0	0	0	0
18:57:32	27,807	2501,251	10,185	10,058	12,377	7,234	7,542	21,2	957,057	26,002	2500,973	0	204,358	204,358	99,727	0	0	0	0	0	0	0
18:57:32	-40,795	2500,843	10,185	10,058	12,374	7,23	7,536	21,2	957,057	26,002	2500,843	0	204,358	204,358	99,727	0	0	0	0	0	0	0
18:57:32	75	2501,593	10,283	10,156	12,373	7,237	7,53	21,2	957,057	26,002	2500,844	0	204,358	204,358	99,727	0	0	0	0	0	0	0
18:57:32	-155,517	2500,038	10,185	10,156	12,37	7,221	7,524	21,2	957,057	26,002	2500,038	0	203,749	203,749	99,725	0	0	0	0	0	0	0
18:57:32	74,975	2500,787	10,283	10,156	12,369	7,229	7,519	21,2	957,057	26,002	2500,038	0	203,749	203,749	99,725	0	0	0	0	0	0	0
18:57:32	-94,335	2499,844	10,185	10,009	12,369	7,219	7,513	21,2	957,057	26,002	2499,844	0	203,749	203,749	99,725	0	0	0	0	0	0	0
18:57:32	0	2499,844	10,185	10,058	12,369	7,219	7,507	21,2	957,057	26,002	2499,844	0	203,749	203,749	99,725	0	0	0	0	0	0	0
18:57:32	0	2499,844	10,185	10,156	12,369	7,219	7,501	21,2	957,057	26,002	2499,844	0	203,749	203,749	99,725	0	0	0	0	0	0	0
18:57:32	-66,479	2499,179	10,136	10,009	12,367	7,213	7,496	21,2	957,057	26,002	2499,179	0	203,749	203,749	99,725	0	0	0	0	0	0	0
18:57:32	-94,311	2498,236	10,039	9,961	12,367	7,203	7,49	21,2	957,057	26,002	2498,236	0	203,749	203,749	99,725	0	0	0	0	0	0	0
18:57:32	33,105	2498,567	10,136	10,009	12,364	7,206	7,484	21,2	957,057	26,002	2498,236	0	203,749	203,749	99,725	0	0	0	0	0	0	0
18:57:32	-94,287	2497,624	10,039	10,009	12,364	7,196	7,479	21,2	957,057	26,002	2497,624	0	203,749	203,749	99,725	0	0	0	0	0	0	0
18:57:32	94,287	2498,567	10,136	10,058	12,364	7,206	7,473	21,2	957,057	26,002	2497,625	0	203,749	203,749	99,725	0	0	0	0	0	0	0
18:57:32	-19,335	2498,374	10,136	10,058	12,363	7,204	7,468	21,2	957,057	26,002	2497,626	0	203,749	203,749	99,725	0	0	0	0	0	0	0
18:57:32	-136,157	2497,012	10,039	9,961	12,361	7,19	7,463	21,2	957,057	26,002	2497,012	0	203,749	203,749	99,725	0	0	0	0	0	0	0
18:57:32	0	2497,012	10,039	10,009	12,361	7,19	7,457	21,2	957,057	26,002	2497,012	0	203,749	203,749	99,725	0	0	0	0	0	0	0
18:57:32	-18,115	2496,831	10,039	10,058	12,359	7,188	7,452	21,2	957,057	26,002	2496,831	0	203,749	203,749	99,725	0	0	0	0	0	0	0
18:57:32	0	2496,831	10,039	10,009	12,359	7,188	7,447	21,2	957,057	26,002	2496,831	0	203,749	203,749	99,725	0	0	0	0	0	0	0
18:57:32	94,287	2497,774	10,136	10,156	12,359	7,198	7,442	21,2	957,057	26,002	2496,832	0	203,749	203,749	99,725	0	0	0	0	0	0	0
18:57:32	-94,287	2496,831	10,039	10,058	12,359	7,188	7,437	21,2	957,057	26,002	2496,831	0	203,749	203,749	99,725	0	0	0	0	0	0	0
18:57:32	-108,325	2495,748	9,99	10,009	12,356	7,177	7,432	21,2	957,057	26,002	2495,748	0	203,749	203,749	99,725	0	0	0	0	0	0	0
18:57:32	0	2495,748	9,99	9,961	12,356	7,177	7,427	21,2	957,057	26,002	2495,748	0	203,749	203,749	99,725	0	0	0	0	0	0	0
18:57:32	123,144	2496,979	10,136	10,156	12,355	7,19	7,422	21,2	957,057	26,002	2495,749	0	203,749	203,749	99,725	0	0	0	0	0	0	0
18:57:32	-141,43	2495,565	9,99	10,009	12,355	7,175	7,417	21,2	957,057	26,002	2495,565	0	203,749	203,749	99,725	0	0	0	0	0	0	0
18:57:32	0	2495,565	9,99	10,009	12,355	7,175	7,413	21,2	957,057	26,002	2495,565	0	203,749	203,749	99,725	0	0	0	0	0	0	0
18:57:32	-62,207	2494,943	9,99	9,863	12,351	7,169	7,408	21,2	957,057	26,002	2494,943	0	203,749	203,749	99,725	0	0	0	0	0	0	0
18:57:32	0	2494,943	9,99	9,961	12,351	7,169	7,403	21,2	957,057	26,002	2494,943	0	203,749	203,749	99,725	0	0	0	0	0	0	0
18:57:32	-18,286	2494,76	9,99	9,863	12,35	7,167	7,399	21,2	957,057	26,002	2494,76	0	203,749	203,749	99,725	0	0	0	0	0	0	0
18:57:32	-47,143	2494,289	9,941	9,863	12,35	7,162	7,394	21,2	957,057	26,002	2494,289	0	203,749	203,749	99,725	0	0	0	0	0	0	0
18:57:32	47,143	2494,76	9,99	9,814	12,35	7,167	7,389	21,2	957,057	26,002	2494,289	0	203,749	203,749	99,725	0	0	0	0	0	0	0
18:57:32	-64,184	2494,118	9,941	9,863	12,349	7,16	7,385	21,2	957,057	26,002	2494,118	0	203,749	203,749	99,725	0	0	0	0	0	0	0
18:57:32	-15,112	2493,967	9,99	9,863	12,346	7,159	7,381	21,2	957,057	26,002	2493,967	0	203,749	203,749	99,725	0	0	0	0	0	0	0
18:57:32	-18,31	2493,784	9,99	9,814	12,345	7,157	7,376	21,2	957,057	26,002	2493,784	0	203,749	203,749	99,725	0	0	0	0	0	0	0
18:57:32	-62,231	2493,162	9,99	9,961	12,341	7,15	7,372	21,2	957,057	26,002	2493,162	0	203,749	203,749	99,725	0	0	0	0	0	0	0
18:57:32	-16,186	2493	10,039	9,961	12,338	7,149	7,367	21,2	957,057	26,002	2493	0	203,749	203,749	99,725	0	0	0	0	0	0	0
18:57:32	0	2493	10,039	9,961	12,338	7,149	7,363	21,2	957,057	26,002	2493	0	203,749	203,749	99,725	0	0	0	0	0	0	0
18:57:32	-18,286	2492,817	10,039	10,009	12,337	7,147	7,359	21,2	957,057	26,002	2492,817	0	203,749	203,749	99,725	0	0	0	0	0	0	0
18:57:32	-109,35	2491,724	9,99	9,961	12,333	7,136	7,354	21,2	957,057	26,002	2491,724	0	203,749	203,749	99,725	0	0	0	0	0	0	0
18:57:32	-16,162	2491,562	10,039	9,961	12,33	7,134	7,35	21,2	957,057	26,002	2491,562	0	203,749	203,749	99,725	0	0	0	0	0	0	0
18:57:32	77,001	2492,332	10,136	10,009	12,329	7,142	7,346	21,2	957,057	26,002	2491,563	0	203,749	203,749	99,725	0	0	0	0	0	0	0
18:57:32	-141,357	2490,918	9,99	9,961	12,329	7,127	7,342	21,2	957,057	26,002	2490,918	0	203,749	203,749	99,725	0	0	0	0	0	0	0
18:57:32	-47,094	2490,447	9,941	9,814	12,329	7,123	7,337	21,2	957,057	26,002	2490,447	0	203,749	203,749	99,725	0	0	0	0	0	0	0
18:57:32	0	2490,447	9,941	9,716	12,329	7,123	7,333	21,2	957,057	26,002	2490,447	0	203,749	203,749	99,725	0	0	0	0	0	0	0
18:57:33	-17,065	2490,277	9,941	9,814	12,328	7,121	7,329	21,2	957,057	26,002	2490,277	0	203,749	203,749	99,725	0	0	0	0	0	0	0
18:57:33	-77,172	2489,505	9,843	9,716	12,329	7,113	7,325	21,2	957,057	26,002	2489,505	0	203,749	203,749	99,725	0	0	0	0	0	0	0
18:57:33	-64,135	2488,864	9,795	9,668	12,328	7,106	7,321	21,2	957,057	26,002	2488,864	0	203,749	203,749	99,725	0	0	0	0	0	0	0
18:57:33	0	2488,864	9,795	9,716	12,328	7,106	7,316	21,2	957,057	26,002	2488,864	0	203,749	203,749	99,725	0	0	0	0	0	0	0
18:57:33	77,832	2489,642	9,941	9,863	12,324	7,114	7,312	21,2	957,057	26,002	2488,865	0	203,749	203,749	99,725	0	0	0	0	0	0	0
18:57:33	-81,396	2488,828	9,941	9,814	12,319	7,106	7,308	21,2	957,057	26,002	2488,828	0	203,749	203,749	99,725	0	0	0	0	0	0	0
18:57:33	0	2488,828	9,941	9,814	12,319	7,106	7,304	21,2	957,057	26,002	2488,828	0	203,749	203,749	99,725	0	0	0	0	0	0	0
18:57:33	0	2488,828	9,941	9,961	12,319	7,106	7,3	21,2	957,057	26,002	2488,828	0	203,749	203,749	99,725	0	0	0	0	0	0	0
18:57:33	-94,189	2487,886	9,843	9,716	12,319	7,096	7,296	21,2	957,057	26,002	2487,886	0	203,749	203,749	99,725	0	0	0	0	0	0	0
18:57:33	76,953	2488,656	9,941	9,863	12,318	7,104	7,293	21,2	957,057	26,002	2487,887	0	203,749	203,749	99,725	0	0	0	0	0	0	0
18:57:33	0	2488,656	9,941	9,814	12,318	7,104	7,289	21,2	957,057	26,002	2487,888	0	203,749	203,749	99,725	0	0	0	0	0	0	0
18:57:33	-94,189	2487,714	9,843	9,814	12,318	7,094	7,285	21,2	957,057	26,002	2487,714	0	203,749	203,749	99,725	0	0	0	0	0	0	0
18:57:33	-47,094	2487,243	9,795	9,716	12,318	7,089	7,281	21,2	957,057	26,002	2487,243	0	203,749	203,749	99,725	0	0	0	0	0	0	0
18:57:33	94,018	2488,183	9,941	9,863	12,316	7,099	7,278	21,2	957,057	26,002	2487,244	0	203,749	203,749	99,725	0	0	0	0	0	0	0
18:57:33	-111,279	2487,07	9,843	9,716	12,315	7,088	7,274	21,2	957,057	26,002	2487,07	0	203,749	203,749	99,725	0	0	0	0	0	0	0
18:57:33	0	2487,07	9,843	9,716	12,315	7,088	7,27	21,2	957,057	26,002	2487,07	0	203,749	203,749	99,725	0	0	0	0	0	0	0
18:57:33	94,189	2488,012	9,941	9,863	12,315	7,097	7,267	21,2	957,057	26,002	2487,071	0	203,749	203,749	99,725	0	0	0	0	0	0	0
18:57:33	-141,259	2486,599	9,795	9,668	12,315	7,083	7,263	21,2	957,057	26,002	2486,599	0	203,749	203,749	99,725	0	0	0	0	0	0	0
18:57:33	141,259	2488,012	9,941	9,814	12,315	7,097	7,26	21,2	957,057	26,002	2486,601	0	203,749	203,749	99,725	0	0	0	0	0	0	0
18:57:33	0	2488,012	9,941	9,863	12,315	7,097	7,257	21,2	957,057	26,002	2486,602	0	203,749	203,749	99,725	0	0	0	0	0	0	0
18:57:33	-29,833	2487,714	9,843	9,668	12,318	7,094	7,254	21,2	957,057	26,002	2486,604	0	203,749	203,749	99,725	0	0	0	0	0	0	0
18:57:33	0	2487,714	9,843	9,716	12,318	7,094	7,251	21,2	957,057	26,002	2486,605	0	203,749	203,749	99,725	0	0	0	0	0	0	0
18:57:33	29,833	2488,012	9,941	9,814	12,315	7,097	7,248	21,2	957,057	26,002	2486,606	0	203,749	203,749	99,725	0	0	0	0	0	0	0
18:57:33	17,089	2488,183	9,941	9,814	12,316	7,099	7,245	21,2	957,057	26,002	2486,608	0	203,749	203,749	99,725	0	0	0	0	0	0	0
18:57:33	47,265	2488,656	9,941	9,863	12,318	7,104	7,242	21,2	957,057	26,002	2486,61	0	203,749	203,749	99,725	0	0	0	0	0	0	0
18:57:33	94,189	2489,598	10,039	9,961	12,318	7,114	7,239	21,2	957,057	26,002	2486,613	0	203,749	203,749	99,725	0	0	0	0	0	0	0
18:57:33	-188,378	2487,714	9,843	9,716	12,318	7,094	7,237	21,2	957,057	26,002	2486,614	0	203,749	203,749	99,725	0	0	0	0	0	0	0
18:57:33	94,042	2488,654	9,99	9,863	12,316	7,104	7,234	21,2	957,057	26,002	2486,616	0	203,749	203,749	99,725	0	0	0	0	0	0	0
18:57:33	47,265	2489,127	9,99	9,961	12,318	7,109	7,232	21,2	957,057	26,002	2486,619	0	203,749	203,749	99,725	0	0	0	0	0	0	0
18:57:33	0	2489,127	9,99	10,009	12,318	7,109	7,229	21,2	957,057	26,002	2486,621	0	203,749	203,749	99,725	0	0	0	0	0	0	0
18:57:33	0	2489,127	9,99	9,961	12,318	7,109	7,227	21,2	957,057	26,002	2486,624	0	203,749	203,749	99,725	0	0	0	0	0	0	0
18:57:33	0	2489,127	9,99	9,961	12,318	7,109	7,224	21,2	957,057	26,002	2486,627	0	203,749	203,749	99,725	0	0	0	0	0	0	0
18:57:33	0	2489,127	9,99	9,961	12,318	7,109	7,222	21,2	957,057	26,002	2486,629	0	203,749	203,749	99,725	0	0	0	0	0	0	0
18:57:33	47,07	2489,598	10,039	10,009	12,318	7,114	7,22	21,2	957,057	26,002	2486,632	0	203,749	203,749	99,725	0	0	0	0	0	0	0
18:57:33	-47,07	2489,127	9,99	9,961	12,318	7,109	7,218	21,2	957,057	26,002	2486,635	0	203,749	203,749	99,725	0	0	0	0	0	0	0
18:57:33	0	2489,127	9,99	9,863	12,318	7,109	7,216	21,2	957,057	26,002	2486,637	0	203,749	203,749	99,725	0	0	0	0	0	0	0
18:57:33	-47,119	2488,656	9,941	9,814	12,318	7,104	7,214	21,2	957,057	26,002	2486,639	0	203,749	203,749	99,725	0	0	0	0	0	0	0
18:57:33	46,923	2489,125	10,039	9,961	12,316	7,109	7,212	21,2	957,057	26,002	2486,642	0	203,749	203,749	99,725	0	0	0	0	0	0	0
18:57:33	-188,378	2487,241	9,843	9,814	12,316	7,089	7,209	21,2	957,057	26,002	2486,642	0	203,749	203,749	99,725	0	0	0	0	0	0	0
18:57:33	188,574	2489,127	9,99	9,814	12,318	7,109	7,207	21,2	957,057	26,002	2486,645	0	203,749	203,749	99,725	0	0	0	0	0	0	0
18:57:33	-47,265	2488,654	9,99	9,716	12,316	7,104	7,205	21,2	957,057	26,002	2486,647	0	203,749	203,749	99,725	0	0	0	0	0	0	0
18:57:33	-47,119	2488,183	9,941	9,814	12,316	7,099	7,203	21,2	957,057	26,002	2486,649	0	203,749	203,749	99,725	0	0	0	0	0	0	0
18:57:33	0	2488,183	9,941	9,716	12,316	7,099	7,201	21,2	957,057	26,002	2486,65	0	203,749	203,749	99,725	0	0	0	0	0	0	0
18:57:33	-46,923	2487,714	9,843	9,716	12,318	7,094	7,199	21,2	957,057	26,002	2486,651	0	203,749	203,749	99,725	0	0	0	0	0	0	0
18:57:33	29,833	2488,012	9,941	9,863	12,315	7,097	7,197	21,2	957,057	26,002	2486,653	0	203,749	203,749	99,725	0	0	0	0	0	0	0
18:57:33	0	2488,012	9,941	9,716	12,315	7,097	7,195	21,2	957,057	26,002	2486,654	0	203,749	203,749	99,725	0	0	0	0	0	0	0
18:57:33	17,089	2488,183	9,941	9,668	12,316	7,099	7,193	21,2	957,057	26,002	2486,656	0	203,749	203,749	99,725	0	0	0	0	0	0	0
18:57:33	0	2488,183	9,941	9,668	12,316	7,099	7,191	21,2	957,057	26,002	2486,657	0	203,749	203,749	99,725	0	0	0	0	0	0	0
18:57:33	47,119	2488,654	9,99	9,863	12,316	7,104	7,19	21,2	957,057	26,002	2486,659	0	203,749	203,749	99,725	0	0	0	0	0	0	0
18:57:33	-47,119	2488,183	9,941	9,716	12,316	7,099	7,188	21,2	957,057	26,002	2486,661	0	203,749	203,749	99,725	0	0	0	0	0	0	0
18:57:33	-94,189	2487,241	9,843	9,668	12,316	7,089	7,186	21,2	958,486	25,919	2486,661	0	203,749	203,749	99,725	0	0	0	0	0	0	0
18:57:33	73,315	2487,974	9,941	9,863	12,315	7,097	7,184	21,2	958,486	25,919	2486,663	0	203,749	203,749	99,725	0	0	0	0	0	0	0
18:57:33	0	2487,974	9,941	9,863	12,315	7,097	7,182	21,2	958,486	25,919	2486,664	0	203,749	203,749	99,725	0	0	0	0	0	0	0
18:57:33	17,065	2488,145	9,941	9,716	12,316	7,099	7,181	21,2	958,486	25,919	2486,666	0	203,749	203,749	99,725	0	0	0	0	0	0	0
18:57:33	94,335	2489,088	9,99	10,058	12,318	7,108	7,179	21,2	958,486	25,919	2486,668	0	203,749	203,749	99,725	0	0	0	0	0	0	0
18:57:33	-47,265	2488,616	9,99	9,863	12,316	7,104	7,178	21,2	958,486	25,919	2486,67	0	203,749	203,749	99,725	0	0	0	0	0	0	0
18:57:33	47,265	2489,088	9,99	9,863	12,318	7,108	7,176	21,2	958,486	25,919	2486,672	0	203,749	203,749	99,725	0	0	0	0	0	0	0
18:57:33	0	2489,088	9,99	9,961	12,318	7,108	7,175	21,2	958,486	25,919	2486,675	0	203,749	203,749	99,725	0	0	0	0	0	0	0
18:57:33	47,07	2489,559	10,039	10,009	12,318	7,113	7,174	21,2	958,486	25,919	2486,678	0	203,749	203,749	99,725	0	0	0	0	0	0	0
18:57:33	-47,07	2489,088	9,99	9,863	12,318	7,108	7,173	21,2	958,486	25,919	2486,68	0	203,749	203,749	99,725	0	0	0	0	0	0	0
18:57:33	47,07	2489,559	10,039	10,009	12,318	7,113	7,172	21,2	958,486	25,919	2486,683	0	203,901	203,901	99,725	0	0	0	0	0	0	0
18:57:33	-47,07	2489,088	9,99	9,863	12,318	7,108	7,17	21,2	958,486	25,919	2486,685	0	203,901	203,901	99,725	0	0	0	0	0	0	0
18:57:33	141,284	2490,501	10,136	10,205	12,318	7,123	7,169	21,2	958,486	25,919	2486,689	0	203,901	203,901	99,725	0	0	0	0	0	0	0
18:57:33	-94,213	2489,559	10,039	10,058	12,318	7,113	7,168	21,2	958,486	25,919	2486,692	0	203,901	203,901	99,725	0	0	0	0	0	0	0
18:57:33	0	2489,559	10,039	10,009	12,318	7,113	7,167	21,2	958,486	25,919	2486,694	0	203,901	203,901	99,725	0	0	0	0	0	0	0
18:57:33	-47,07	2489,088	9,99	10,009	12,318	7,108	7,166	21,2	958,486	25,919	2486,697	0	203,901	203,901	99,725	0	0	0	0	0	0	0
18:57:33	47,07	2489,559	10,039	10,058	12,318	7,113	7,165	21,2	958,486	25,919	2486,7	0	203,901	203,901	99,725	0	0	0	0	0	0	0
18:57:33	-76,904	2488,79	9,941	9,863	12,319	7,105	7,164	21,2	958,486	25,919	2486,702	0	203,901	203,901	99,725	0	0	0	0	0	0	0
18:57:33	76,904	2489,559	10,039	10,009	12,318	7,113	7,163	21,2	958,486	25,919	2486,704	0	203,901	203,901	99,725	0	0	0	0	0	0	0
18:57:33	-94,14	2488,618	9,941	9,961	12,318	7,104	7,162	21,2	958,486	25,919	2486,706	0	203,901	203,901	99,725	0	0	0	0	0	0	0
18:57:33	188,354	2490,501	10,136	9,961	12,318	7,123	7,161	21,2	958,486	25,919	2486,71	0	203,901	203,901	99,725	0	0	0	0	0	0	0
18:57:33	-94,213	2489,559	10,039	10,009	12,318	7,113	7,16	21,2	958,486	25,919	2486,713	0	203,901	203,901	99,725	0	0	0	0	0	0	0
18:57:33	-47,07	2489,088	9,99	9,814	12,318	7,108	7,159	21,2	958,486	25,919	2486,715	0	203,901	203,901	99,725	0	0	0	0	0	0	0
18:57:33	0	2489,088	9,99	9,814	12,318	7,108	7,158	21,2	958,486	25,919	2486,717	0	203,901	203,901	99,725	0	0	0	0	0	0	0
18:57:33	47,07	2489,559	10,039	9,863	12,318	7,113	7,157	21,2	958,486	25,919	2486,72	0	203,901	203,901	99,725	0	0	0	0	0	0	0
18:57:33	-94,335	2488,616	9,99	9,863	12,316	7,104	7,156	21,2	958,486	25,919	2486,722	0	203,901	203,901	99,725	0	0	0	0	0	0	0
18:57:33	0	2488,616	9,99	9,961	12,316	7,104	7,155	21,2	958,486	25,919	2486,724	0	203,901	203,901	99,725	0	0	0	0	0	0	0
18:57:33	-47,07	2488,145	9,941	9,668	12,316	7,099	7,154	21,2	958,486	25,919	2486,725	0	203,901	203,901	99,725	0	0	0	0	0	0	0
18:57:33	47,265	2488,618	9,941	9,716	12,318	7,104	7,153	21,2	958,486	25,919	2486,727	0	203,901	203,901	99,725	0	0	0	0	0	0	0
18:57:33	46,875	2489,086	10,039	9,961	12,316	7,108	7,152	21,2	958,486	25,919	2486,729	0	203,901	203,901	99,725	0	0	0	0	0	0	0
18:57:33	0	2489,086	10,039	9,716	12,316	7,108	7,151	21,2	958,486	25,919	2486,732	0	203,901	203,901	99,725	0	0	0	0	0	0	0
18:57:33	-64,16	2488,445	9,99	9,716	12,315	7,102	7,15	21,2	958,486	25,919	2486,733	0	203,901	203,901	99,725	0	0	0	0	0	0	0
18:57:33	107,836	2489,523	10,185	10,058	12,31	7,113	7,15	21,2	958,486	25,919	2486,736	0	203,901	203,901	99,725	0	0	0	0	0	0	0
18:57:33	0	2489,523	10,185	10,058	12,31	7,113	7,149	21,2	958,486	25,919	2486,739	0	203,901	203,901	99,725	0	0	0	0	0	0	0
18:57:33	-123,999	2488,283	10,039	10,009	12,311	7,1	7,148	21,2	958,486	25,919	2486,74	0	203,901	203,901	99,725	0	0	0	0	0	0	0
18:57:33	-125,048	2487,033	9,843	9,716	12,315	7,087	7,147	21,2	958,486	25,919	2486,741	0	203,901	203,901	99,725	0	0	0	0	0	0	0
18:57:33	141,21	2488,445	9,99	9,863	12,315	7,102	7,146	21,2	958,486	25,919	2486,742	0	203,901	203,901	99,725	0	0	0	0	0	0	0
18:57:33	-141,21	2487,033	9,843	9,716	12,315	7,087	7,145	21,2	958,486	25,919	2486,743	0	203,901	203,901	99,725	0	0	0	0	0	0	0
18:57:33	141,21	2488,445	9,99	9,863	12,315	7,102	7,144	21,2	958,486	25,919	2486,744	0	203,901	203,901	99,725	0	0	0	0	0	0	0
18:57:33	0	2488,445	9,99	9,863	12,315	7,102	7,143	21,2	958,486	25,919	2486,746	0	203,901	203,901	99,725	0	0	0	0	0	0	0
18:57:33	-47,045	2487,974	9,941	9,716	12,315	7,097	7,142	21,2	958,486	25,919	2486,747	0	203,901	203,901	99,725	0	0	0	0	0	0	0
18:57:33	47,045	2488,445	9,99	9,863	12,315	7,102	7,141	21,2	958,486	25,919	2486,749	0	203,901	203,901	99,725	0	0	0	0	0	0	0
18:57:33	-47,045	2487,974	9,941	9,716	12,315	7,097	7,14	21,2	958,486	25,919	2486,75	0	203,901	203,901	99,725	0	0	0	0	0	0	0
18:57:33	0	2487,974	9,941	9,814	12,315	7,097	7,14	21,2	958,486	25,919	2486,752	0	203,901	203,901	99,725	0	0	0	0	0	0	0
18:57:33	-94,165	2487,033	9,843	9,716	12,315	7,087	7,139	21,2	958,486	25,919	2486,752	0	203,901	203,901	99,725	0	0	0	0	0	0	0
18:57:33	141,21	2488,445	9,99	10,009	12,315	7,102	7,138	21,2	958,486	25,919	2486,754	0	203,901	203,901	99,725	0	0	0	0	0	0	0
18:57:33	0	2488,445	9,99	9,961	12,315	7,102	7,137	21,2	958,486	25,919	2486,755	0	203,901	203,901	99,725	0	0	0	0	0	0	0
18:57:33	0	2488,445	9,99	9,863	12,315	7,102	7,136	21,2	958,486	25,919	2486,757	0	203,901	203,901	99,725	0	0	0	0	0	0	0
18:57:33	-47,045	2487,974	9,941	9,814	12,315	7,097	7,136	21,2	958,486	25,919	2486,758	0	203,901	203,901	99,725	0	0	0	0	0	0	0
18:57:33	0	2487,974	9,941	9,814	12,315	7,097	7,135	21,2	958,486	25,919	2486,76	0	203,901	203,901	99,725	0	0	0	0	0	0	0
18:57:33	0	2487,974	9,941	9,863	12,315	7,097	7,134	21,2	958,486	25,919	2486,761	0	203,901	203,901	99,725	0	0	0	0	0	0	0
18:57:34	47,045	2488,445	9,99	9,961	12,315	7,102	7,134	21,2	958,486	25,919	2486,763	0	203,901	203,901	99,725	0	0	0	0	0	0	0
18:57:34	0	2488,445	9,99	9,863	12,315	7,102	7,133	21,2	958,486	25,919	2486,764	0	203,901	203,901	99,725	0	0	0	0	0	0	0
18:57:34	-141,21	2487,033	9,843	9,814	12,315	7,087	7,132	21,2	958,486	25,919	2486,765	0	203,901	203,901	99,725	0	0	0	0	0	0	0
18:57:34	188,305	2488,916	10,039	10,009	12,315	7,107	7,132	21,2	958,486	25,919	2486,767	0	203,901	203,901	99,725	0	0	0	0	0	0	0
18:57:34	-47,094	2488,445	9,99	9,961	12,315	7,102	7,131	21,2	958,486	25,919	2486,769	0	203,901	203,901	99,725	0	0	0	0	0	0	0
18:57:34	-47,045	2487,974	9,941	9,863	12,315	7,097	7,13	21,2	958,486	25,919	2486,77	0	203,901	203,901	99,725	0	0	0	0	0	0	0
18:57:34	17,065	2488,145	9,941	9,863	12,316	7,099	7,13	21,2	958,486	25,919	2486,771	0	203,901	203,901	99,725	0	0	0	0	0	0	0
18:57:34	29,98	2488,445	9,99	9,814	12,315	7,102	7,129	21,2	958,486	25,919	2486,773	0	203,901	203,901	99,725	0	0	0	0	0	0	0
18:57:34	17,089	2488,616	9,99	9,961	12,316	7,104	7,129	21,2	958,486	25,919	2486,775	0	203,901	203,901	99,725	0	0	0	0	0	0	0
18:57:34	-47,07	2488,145	9,941	9,863	12,316	7,099	7,128	21,2	958,486	25,919	2486,776	0	203,901	203,901	99,725	0	0	0	0	0	0	0
18:57:34	47,265	2488,618	9,941	9,961	12,318	7,104	7,128	21,2	958,486	25,919	2486,778	0	203,901	203,901	99,725	0	0	0	0	0	0	0
18:57:34	-17,285	2488,445	9,99	9,961	12,315	7,102	7,127	21,2	958,486	25,919	2486,78	0	203,901	203,901	99,725	0	0	0	0	0	0	0
18:57:34	0	2488,445	9,99	10,009	12,315	7,102	7,127	21,2	958,486	25,919	2486,781	0	203,901	203,901	99,725	0	0	0	0	0	0	0
18:57:34	0	2488,445	9,99	10,009	12,315	7,102	7,126	21,2	958,486	25,919	2486,783	0	203,901	203,901	99,725	0	0	0	0	0	0	0
18:57:34	-29,98	2488,145	9,941	9,961	12,316	7,099	7,126	21,2	958,486	25,919	2486,785	0	203,901	203,901	99,725	0	0	0	0	0	0	0
18:57:34	47,07	2488,616	9,99	9,961	12,316	7,104	7,125	21,2	958,486	25,919	2486,786	0	203,901	203,901	99,725	0	0	0	0	0	0	0
18:57:34	235,62	2490,972	10,185	10,156	12,318	7,128	7,125	21,2	958,486	25,919	2486,791	0	203,901	203,901	99,725	0	0	0	0	0	0	0
18:57:34	282,69	2493,799	10,478	10,693	12,318	7,157	7,126	21,2	958,486	25,919	2486,798	0	203,901	203,901	99,725	0	0	0	0	0	0	0
18:57:34	269,067	2496,489	10,673	10,937	12,323	7,185	7,127	21,2	958,486	25,919	2486,807	0	203,901	203,901	99,725	0	0	0	0	0	0	0
18:57:34	303,54	2499,525	10,82	11,035	12,332	7,216	7,129	21,2	958,486	25,919	2486,82	0	203,901	203,901	99,725	0	0	0	0	0	0	0
18:57:34	506,542	2504,59	11,113	11,279	12,345	7,268	7,131	21,2	958,486	25,919	2486,838	0	203,901	203,901	99,725	0	0	0	0	0	0	0
18:57:34	459,545	2509,186	11,259	11,523	12,363	7,316	7,135	21,2	958,486	25,919	2486,86	0	203,901	203,901	99,725	0	0	0	0	0	0	0
18:57:34	448,071	2513,666	11,308	11,621	12,386	7,362	7,139	21,2	958,486	25,919	2486,887	0	203,901	203,901	99,725	0	0	0	0	0	0	0
18:57:34	532,885	2518,995	11,406	11,816	12,411	7,417	7,145	21,2	958,486	25,919	2486,919	0	203,901	203,901	99,725	0	0	0	0	0	0	0
18:57:34	566,381	2524,659	11,455	12,06	12,44	7,475	7,151	21,2	958,486	25,919	2486,957	0	203,901	203,901	99,725	0	0	0	0	0	0	0
18:57:34	642,919	2531,088	11,601	12,06	12,469	7,541	7,159	21,2	958,486	25,919	2487,001	0	203,901	203,901	99,725	0	0	0	0	0	0	0
18:57:34	815,161	2539,24	11,943	12,549	12,496	7,626	7,168	21,2	958,486	25,919	2487,053	0	203,901	203,901	99,725	0	0	0	0	0	0	0
18:57:34	795,214	2547,192	12,187	12,841	12,528	7,707	7,179	21,2	958,486	25,919	2487,113	0	203,901	203,901	99,725	0	0	0	0	0	0	0
18:57:34	695,141	2554,143	12,334	12,988	12,559	7,779	7,191	21,2	958,486	25,919	2487,181	0	203,901	203,901	99,725	0	0	0	0	0	0	0
18:57:34	674,829	2560,892	12,431	13,183	12,592	7,849	7,203	21,2	958,486	25,919	2487,254	0	203,901	203,901	99,725	0	0	0	0	0	0	0
18:57:34	735,083	2568,243	12,529	13,574	12,628	7,925	7,218	21,2	958,486	25,919	2487,335	0	203,901	203,901	99,725	0	0	0	0	0	0	0
18:57:34	888,916	2577,132	12,773	13,574	12,665	8,016	7,233	21,2	958,486	25,919	2487,425	0	203,901	203,901	99,725	0	0	0	0	0	0	0
18:57:34	658,544	2583,717	12,773	13,623	12,703	8,084	7,25	21,2	958,486	25,919	2487,521	0	203,901	203,901	99,725	0	0	0	0	0	0	0
18:57:34	722,436	2590,942	12,822	13,72	12,741	8,159	7,268	21,2	958,486	25,919	2487,625	0	203,901	203,901	99,725	0	0	0	0	0	0	0
18:57:34	745,874	2598,4	12,822	13,72	12,783	8,235	7,287	21,2	958,486	25,919	2487,736	0	203,901	203,901	99,725	0	0	0	0	0	0	0
18:57:34	856,079	2606,961	13,017	13,916	12,821	8,324	7,307	21,2	958,486	25,919	2487,855	0	203,901	203,901	99,725	0	0	0	0	0	0	0
18:57:34	814,038	2615,101	13,164	14,062	12,859	8,408	7,329	21,2	958,486	25,919	2487,982	0	203,901	203,901	99,725	0	0	0	0	0	0	0
18:57:34	732,275	2622,424	13,31	14,209	12,892	8,483	7,351	21,2	958,486	25,919	2488,116	0	203,901	203,901	99,725	0	0	0	0	0	0	0
18:57:34	1108,227	2633,506	13,75	14,502	12,931	8,597	7,376	21,2	958,486	25,919	2488,262	0	203,901	203,901	99,725	0	0	0	0	0	0	0
18:57:34	870,336	2642,21	13,945	14,795	12,969	8,687	7,401	21,2	958,486	25,919	2488,416	0	203,901	203,901	99,725	0	0	0	0	0	0	0
18:57:34	532,739	2647,537	13,799	14,795	13,007	8,742	7,428	21,2	958,486	25,919	2488,575	0	203,901	203,901	99,725	0	0	0	0	0	0	0
18:57:34	978,735	2657,325	14,092	14,795	13,047	8,843	7,455	21,2	958,486	25,919	2488,743	0	203,901	203,901	99,725	0	0	0	0	0	0	0
18:57:34	567,504	2663	13,896	14,843	13,09	8,901	7,484	21,2	958,486	25,919	2488,918	0	203,901	203,901	99,725	0	0	0	0	0	0	0
18:57:34	959,545	2672,595	14,092	15,136	13,133	9	7,514	21,2	958,486	25,919	2489,101	0	203,901	203,901	99,725	0	0	0	0	0	0	0
18:57:34	947,9	2682,074	14,287	15,185	13,176	9,098	7,545	21,2	958,486	25,919	2489,294	0	203,901	203,901	99,725	0	0	0	0	0	0	0
18:57:34	698,803	2689,062	14,238	15,136	13,218	9,17	7,576	21,2	958,486	25,919	2489,494	0	203,901	203,901	99,725	0	0	0	0	0	0	0
18:57:34	946,24	2698,525	14,433	15,283	13,261	9,268	7,61	21,2	958,486	25,919	2489,703	0	203,901	203,901	99,725	0	0	0	0	0	0	0
18:57:34	832,47	2706,849	14,629	15,527	13,297	9,353	7,644	21,2	958,486	25,919	2489,92	0	203,901	203,901	99,725	0	0	0	0	0	0	0
18:57:34	869,897	2715,548	14,922	15,869	13,33	9,443	7,679	21,2	958,486	25,919	2490,146	0	203,901	203,901	99,725	0	0	0	0	0	0	0
18:57:34	908,349	2724,632	15,215	16,162	13,365	9,537	7,716	21,2	957,057	25,919	2490,38	0	203,901	203,901	99,725	0	0	0	0	0	0	0
18:57:34	945,117	2734,083	15,605	16,406	13,396	9,634	7,753	21,2	957,057	25,919	2490,624	0	203,901	203,901	99,725	0	0	0	0	0	0	0
18:57:34	687,451	2740,957	15,703	16,552	13,429	9,705	7,791	21,2	957,057	25,919	2490,874	0	203,901	203,901	99,725	0	0	0	0	0	0	0
18:57:34	801,977	2748,977	15,849	16,601	13,466	9,788	7,831	21,2	957,057	25,919	2491,133	0	203,901	203,901	99,725	0	0	0	0	0	0	0
18:57:34	661,669	2755,594	15,849	16,699	13,504	9,856	7,87	21,2	957,057	25,919	2491,397	0	203,901	203,901	99,725	0	0	0	0	0	0	0
18:57:34	710,571	2762,7	15,849	16,699	13,544	9,929	7,911	21,2	957,057	25,919	2491,668	0	203,901	203,901	99,725	0	0	0	0	0	0	0
18:57:34	709,301	2769,793	15,947	16,748	13,579	10,002	7,952	21,2	957,057	25,919	2491,946	0	203,901	203,901	99,725	0	0	0	0	0	0	0
18:57:34	608,837	2775,881	15,898	16,699	13,616	10,065	7,993	21,2	957,057	25,919	2492,23	0	203,901	203,901	99,725	0	0	0	0	0	0	0
18:57:34	621,997	2782,101	15,947	16,552	13,648	10,129	8,035	21,2	957,057	25,919	2492,52	0	203,901	203,901	99,725	0	0	0	0	0	0	0
18:57:34	898,608	2791,087	16,338	16,943	13,677	10,222	8,078	21,2	957,057	25,919	2492,819	0	203,901	203,901	99,725	0	0	0	0	0	0	0
18:57:34	750,659	2798,594	16,582	17,236	13,706	10,299	8,121	21,2	957,057	25,919	2493,124	0	203,749	203,749	99,725	0	0	0	0	0	0	0
18:57:34	606,396	2804,658	16,679	17,383	13,734	10,362	8,165	21,2	957,057	25,919	2493,436	0	203,749	203,749	99,725	0	0	0	0	0	0	0
18:57:34	625,659	2810,914	16,875	17,383	13,759	10,426	8,21	21,2	957,057	25,919	2493,754	0	203,749	203,749	99,725	0	0	0	0	0	0	0
18:57:34	506,762	2815,982	16,875	17,431	13,787	10,479	8,254	21,2	957,057	25,919	2494,076	0	203,749	203,749	99,725	0	0	0	0	0	0	0
18:57:34	654,809	2822,53	17,021	17,431	13,816	10,546	8,299	21,2	957,057	25,919	2494,404	0	203,749	203,749	99,725	0	0	0	0	0	0	0
18:57:34	494,262	2827,473	16,924	17,431	13,849	10,597	8,344	21,2	957,057	25,919	2494,737	0	203,749	203,749	99,725	0	0	0	0	0	0	0
18:57:34	607,08	2833,543	17,021	17,431	13,878	10,66	8,39	21,2	957,057	25,919	2495,076	0	203,749	203,749	99,725	0	0	0	0	0	0	0
18:57:34	497,534	2838,519	16,924	17,431	13,912	10,711	8,435	21,2	957,057	25,919	2495,419	0	203,749	203,749	99,725	0	0	0	0	0	0	0
18:57:34	409,96	2842,618	16,826	17,285	13,94	10,753	8,481	21,2	957,057	25,919	2495,766	0	203,749	203,749	99,725	0	0	0	0	0	0	0
18:57:34	583,471	2848,453	17,07	17,627	13,96	10,813	8,526	21,2	957,057	25,919	2496,119	0	203,749	203,749	99,725	0	0	0	0	0	0	0
18:57:34	801,684	2856,47	17,363	17,724	13,988	10,896	8,573	21,2	957,057	25,919	2496,479	0	203,749	203,749	99,725	0	0	0	0	0	0	0
18:57:34	389,624	2860,366	17,412	17,773	14,007	10,936	8,619	21,2	957,057	25,919	2496,843	0	203,749	203,749	99,725	0	0	0	0	0	0	0
18:57:34	598,999	2866,356	17,51	17,969	14,036	10,998	8,666	21,2	957,057	25,919	2497,213	0	203,749	203,749	99,725	0	0	0	0	0	0	0
18:57:34	387,768	2870,234	17,558	17,822	14,055	11,038	8,712	21,2	957,057	25,919	2497,586	0	203,749	203,749	99,725	0	0	0	0	0	0	0
18:57:34	572,558	2875,959	17,705	18,115	14,079	11,097	8,759	21,2	957,057	25,919	2497,964	0	203,749	203,749	99,725	0	0	0	0	0	0	0
18:57:34	440,747	2880,367	17,656	17,969	14,106	11,142	8,806	21,2	957,057	25,919	2498,346	0	203,749	203,749	99,725	0	0	0	0	0	0	0
18:57:34	428,32	2884,65	17,656	17,92	14,131	11,186	8,852	21,2	957,057	25,919	2498,733	0	203,749	203,749	99,725	0	0	0	0	0	0	0
18:57:34	491,04	2889,56	17,656	18,066	14,158	11,237	8,899	21,2	957,057	25,919	2499,123	0	203,749	203,749	99,725	0	0	0	0	0	0	0
18:57:34	563,378	2895,194	17,803	18,066	14,182	11,295	8,946	21,2	957,057	25,919	2499,52	0	203,749	203,749	99,725	0	0	0	0	0	0	0
18:57:34	369,58	2898,89	17,851	18,164	14,2	11,333	8,993	21,2	957,057	25,919	2499,919	0	203,749	203,749	99,725	0	0	0	0	0	0	0
18:57:34	676,489	2905,655	18,193	18,457	14,218	11,403	9,04	21,2	957,057	25,919	2500,325	0	203,749	203,749	99,725	0	0	0	0	0	0	0
18:57:34	474,096	2910,396	18,34	18,603	14,237	11,452	9,087	21,2	957,057	25,919	2500,735	0	203,749	203,749	99,725	0	0	0	0	0	0	0
18:57:34	321,313	2913,609	18,34	18,506	14,255	11,485	9,134	21,2	957,057	25,919	2501,148	0	203,749	203,749	99,725	0	0	0	0	0	0	0
18:57:34	483,837	2918,447	18,486	18,652	14,274	11,535	9,182	21,2	957,057	25,919	2501,565	0	203,749	203,749	99,725	0	0	0	0	0	0	0
18:57:34	479,736	2923,245	18,633	18,799	14,293	11,584	9,229	21,2	957,057	25,919	2501,986	0	203,749	203,749	99,725	0	0	0	0	0	0	0
18:57:34	329,223	2926,537	18,633	18,799	14,311	11,618	9,276	21,2	957,057	25,919	2502,411	0	203,749	203,749	99,725	0	0	0	0	0	0	0
18:57:34	422,9	2930,766	18,681	18,799	14,332	11,662	9,322	21,2	957,057	25,919	2502,839	0	203,749	203,749	99,725	0	0	0	0	0	0	0
18:57:34	422,851	2934,994	18,779	18,847	14,35	11,705	9,369	21,2	957,057	25,919	2503,271	0	203,749	203,749	99,725	0	0	0	0	0	0	0
18:57:34	303,198	2938,026	18,779	18,847	14,367	11,737	9,415	21,2	957,057	25,919	2503,706	0	203,749	203,749	99,725	0	0	0	0	0	0	0
18:57:34	360,107	2941,628	18,877	18,945	14,382	11,774	9,462	21,2	957,057	25,919	2504,144	0	203,749	203,749	99,725	0	0	0	0	0	0	0
18:57:34	223,217	2943,86	18,877	18,945	14,395	11,797	9,508	21,2	957,057	25,919	2504,584	0	203,749	203,749	99,725	0	0	0	0	0	0	0
18:57:34	340,698	2947,267	18,974	18,945	14,408	11,832	9,553	21,2	957,057	25,919	2505,027	0	203,749	203,749	99,725	0	0	0	0	0	0	0
18:57:34	476,367	2952,03	19,267	19,238	14,418	11,881	9,599	21,2	957,057	25,919	2505,474	0	203,749	203,749	99,725	0	0	0	0	0	0	0
18:57:34	63,134	2952,662	19,17	19,14	14,428	11,888	9,644	21,2	957,057	25,919	2505,921	0	203,749	203,749	99,725	0	0	0	0	0	0	0
18:57:34	320,288	2955,865	19,267	19,336	14,44	11,921	9,688	21,2	957,057	25,919	2506,371	0	203,749	203,749	99,725	0	0	0	0	0	0	0
18:57:34	230,712	2958,172	19,316	19,482	14,45	11,944	9,732	21,2	957,057	25,919	2506,823	0	203,749	203,749	99,725	0	0	0	0	0	0	0
18:57:34	274,951	2960,921	19,365	19,482	14,463	11,973	9,776	21,2	957,057	25,919	2507,277	0	203,749	203,749	99,725	0	0	0	0	0	0	0
18:57:34	128,222	2962,203	19,267	19,238	14,476	11,986	9,82	21,2	957,057	25,919	2507,732	0	203,749	203,749	99,725	0	0	0	0	0	0	0
18:57:34	79,516	2962,999	19,121	19,14	14,489	11,994	9,862	21,2	957,057	25,919	2508,187	0	203,749	203,749	99,725	0	0	0	0	0	0	0
18:57:34	213,183	2965,13	19,17	19,189	14,498	12,016	9,905	21,2	957,057	25,919	2508,644	0	203,749	203,749	99,725	0	0	0	0	0	0	0
18:57:34	265,185	2967,782	19,267	19,189	14,507	12,043	9,947	21,2	957,057	25,919	2509,104	0	203,749	203,749	99,725	0	0	0	0	0	0	0
18:57:35	199,169	2969,774	19,316	19,336	14,516	12,064	9,988	21,2	957,057	25,919	2509,564	0	203,749	203,749	99,725	0	0	0	0	0	0	0
18:57:35	148,437	2971,258	19,365	19,482	14,521	12,079	10,029	21,2	957,057	25,919	2510,026	0	203,749	203,749	99,725	0	0	0	0	0	0	0
18:57:35	152,636	2972,785	19,365	19,336	14,53	12,095	10,07	21,2	957,057	25,919	2510,489	0	203,749	203,749	99,725	0	0	0	0	0	0	0
18:57:35	184,179	2974,627	19,463	19,385	14,535	12,114	10,11	21,2	957,057	25,919	2510,953	0	203,749	203,749	99,725	0	0	0	0	0	0	0
18:57:35	167,968	2976,306	19,463	19,336	14,544	12,131	10,149	21,2	957,057	25,919	2511,419	0	203,749	203,749	99,725	0	0	0	0	0	0	0
18:57:35	133,178	2977,638	19,512	19,385	14,549	12,145	10,188	21,2	957,057	25,919	2511,885	0	203,749	203,749	99,725	0	0	0	0	0	0	0
18:57:35	98,559	2978,624	19,512	19,531	14,554	12,155	10,227	21,2	957,057	25,919	2512,351	0	203,749	203,749	99,725	0	0	0	0	0	0	0
18:57:35	155,004	2980,174	19,512	19,531	14,563	12,171	10,265	21,2	957,057	25,919	2512,819	0	203,749	203,749	99,725	0	0	0	0	0	0	0
18:57:35	6,689	2980,241	19,365	19,482	14,572	12,172	10,303	21,2	957,057	25,919	2513,287	0	203,749	203,749	99,725	0	0	0	0	0	0	0
18:57:35	99,609	2981,237	19,365	19,336	14,577	12,182	10,339	21,2	957,057	25,919	2513,755	0	203,749	203,749	99,725	0	0	0	0	0	0	0
18:57:35	95,434	2982,191	19,316	19,336	14,586	12,192	10,376	21,2	957,057	25,919	2514,223	0	203,749	203,749	99,725	0	0	0	0	0	0	0
18:57:35	86,621	2983,057	19,316	19,189	14,59	12,201	10,411	21,2	957,057	25,919	2514,692	0	203,749	203,749	99,725	0	0	0	0	0	0	0
18:57:35	13,11	2983,188	19,316	19,336	14,591	12,202	10,447	21,2	957,057	25,919	2515,161	0	203,749	203,749	99,725	0	0	0	0	0	0	0
18:57:35	110,351	2984,292	19,365	19,336	14,595	12,214	10,481	21,2	957,057	25,919	2515,63	0	203,749	203,749	99,725	0	0	0	0	0	0	0
18:57:35	261,083	2986,903	19,609	19,58	14,595	12,241	10,516	21,2	957,057	25,919	2516,101	0	203,749	203,749	99,725	0	0	0	0	0	0	0
18:57:35	12,963	2987,032	19,609	19,678	14,596	12,242	10,55	21,2	957,057	25,919	2516,572	0	203,749	203,749	99,725	0	0	0	0	0	0	0
18:57:35	-12,988	2986,902	19,512	19,482	14,601	12,241	10,583	21,2	957,057	25,919	2517,042	0	203,749	203,749	99,725	0	0	0	0	0	0	0
18:57:35	98,632	2987,889	19,463	19,385	14,609	12,251	10,615	21,2	957,057	25,919	2517,513	0	203,749	203,749	99,725	0	0	0	0	0	0	0
18:57:35	-14,086	2987,748	19,365	19,385	14,614	12,249	10,647	21,2	957,057	25,919	2517,984	0	203,749	203,749	99,725	0	0	0	0	0	0	0
18:57:35	39,135	2988,139	19,316	19,336	14,619	12,253	10,679	21,2	957,057	25,919	2518,454	0	203,749	203,749	99,725	0	0	0	0	0	0	0
18:57:35	200,366	2990,143	19,365	19,385	14,628	12,274	10,71	21,2	957,057	25,919	2518,926	0	203,749	203,749	99,725	0	0	0	0	0	0	0
18:57:35	111,523	2991,258	19,463	19,385	14,628	12,285	10,741	21,2	957,057	25,919	2519,398	0	203,749	203,749	99,725	0	0	0	0	0	0	0
18:57:35	77,099	2992,029	19,463	19,385	14,633	12,293	10,772	21,2	957,057	25,919	2519,871	0	203,749	203,749	99,725	0	0	0	0	0	0	0
18:57:35	-88,867	2991,14	19,365	19,189	14,633	12,284	10,801	21,2	957,057	25,919	2520,342	0	203,749	203,749	99,725	0	0	0	0	0	0	0
18:57:35	288,208	2994,023	19,658	19,531	14,633	12,314	10,831	21,2	957,057	25,919	2520,816	0	203,749	203,749	99,725	0	0	0	0	0	0	0
18:57:35	176,586	2995,788	19,756	19,58	14,637	12,332	10,86	21,2	957,057	25,919	2521,291	0	203,749	203,749	99,725	0	0	0	0	0	0	0
18:57:35	-99,707	2994,791	19,658	19,531	14,637	12,322	10,889	21,2	957,057	25,919	2521,764	0	203,749	203,749	99,725	0	0	0	0	0	0	0
18:57:35	87,915	2995,671	19,658	19,678	14,642	12,331	10,917	21,2	957,057	25,919	2522,238	0	203,749	203,749	99,725	0	0	0	0	0	0	0
18:57:35	28,1	2995,952	19,609	19,531	14,646	12,334	10,945	21,2	957,057	25,919	2522,712	0	203,749	203,749	99,725	0	0	0	0	0	0	0
18:57:35	76,879	2996,72	19,609	19,531	14,651	12,342	10,972	21,2	957,057	25,919	2523,186	0	203,749	203,749	99,725	0	0	0	0	0	0	0
18:57:35	-237,402	2994,346	19,365	19,385	14,651	12,317	10,999	21,2	957,057	25,919	2523,657	0	203,749	203,749	99,725	0	0	0	0	0	0	0
18:57:35	79,199	2995,138	19,365	19,238	14,656	12,325	11,025	21,2	957,057	25,919	2524,128	0	203,749	203,749	99,725	0	0	0	0	0	0	0
18:57:35	99,707	2996,135	19,463	19,336	14,656	12,336	11,051	21,2	957,057	25,919	2524,6	0	203,749	203,749	99,725	0	0	0	0	0	0	0
18:57:35	49,829	2996,634	19,512	19,385	14,656	12,341	11,076	21,2	957,057	25,919	2525,073	0	203,749	203,749	99,725	0	0	0	0	0	0	0
18:57:35	149,609	2998,13	19,658	19,531	14,656	12,356	11,101	21,2	957,057	25,919	2525,546	0	203,749	203,749	99,725	0	0	0	0	0	0	0
18:57:35	0	2998,13	19,658	19,726	14,656	12,356	11,126	21,2	957,057	25,919	2526,018	0	203,749	203,749	99,725	0	0	0	0	0	0	0
18:57:35	-149,609	2996,634	19,512	19,336	14,656	12,341	11,149	21,2	957,057	25,919	2526,489	0	203,749	203,749	99,725	0	0	0	0	0	0	0
18:57:35	0	2996,634	19,512	19,482	14,656	12,341	11,173	21,2	957,057	25,919	2526,959	0	203,749	203,749	99,725	0	0	0	0	0	0	0
18:57:35	249,389	2999,128	19,756	19,678	14,656	12,367	11,196	21,2	957,057	25,919	2527,432	0	203,749	203,749	99,725	0	0	0	0	0	0	0
18:57:35	-88,916	2998,238	19,658	19,678	14,656	12,357	11,219	21,2	957,057	25,919	2527,902	0	203,749	203,749	99,725	0	0	0	0	0	0	0
18:57:35	68,359	2998,922	19,658	19,58	14,66	12,365	11,241	21,2	957,057	25,919	2528,374	0	203,749	203,749	99,725	0	0	0	0	0	0	0
18:57:35	-189,721	2997,025	19,463	19,238	14,661	12,345	11,263	21,2	957,057	25,919	2528,842	0	203,749	203,749	99,725	0	0	0	0	0	0	0
18:57:35	49,853	2997,523	19,512	19,482	14,661	12,35	11,284	21,2	957,057	25,919	2529,311	0	203,749	203,749	99,725	0	0	0	0	0	0	0
18:57:35	99,755	2998,521	19,609	19,58	14,661	12,36	11,305	21,2	957,057	25,919	2529,78	0	203,749	203,749	99,725	0	0	0	0	0	0	0
18:57:35	0	2998,521	19,609	19,58	14,661	12,36	11,326	21,2	957,057	25,919	2530,249	0	203,749	203,749	99,725	0	0	0	0	0	0	0
18:57:35	-20,727	2998,314	19,512	19,531	14,665	12,358	11,346	21,2	957,057	25,919	2530,717	0	203,749	203,749	99,725	0	0	0	0	0	0	0
18:57:35	89,99	2999,213	19,609	19,58	14,665	12,368	11,366	21,2	957,057	25,919	2531,186	0	203,749	203,749	99,725	0	0	0	0	0	0	0
18:57:35	9,765	2999,311	19,609	19,531	14,665	12,369	11,386	21,2	957,057	25,919	2531,654	0	203,749	203,749	99,725	0	0	0	0	0	0	0
18:57:35	-159,375	2997,717	19,463	19,385	14,665	12,352	11,405	21,2	957,057	25,919	2532,12	0	203,749	203,749	99,725	0	0	0	0	0	0	0
18:57:35	9,765	2997,815	19,463	19,336	14,665	12,353	11,424	21,4	956,596	25,919	2532,586	0	203,749	203,749	99,725	0	0	0	0	0	0	0
18:57:35	152,514	2999,34	19,609	19,58	14,665	12,369	11,442	21,4	956,596	25,919	2533,052	0	203,749	203,749	99,725	0	0	0	0	0	0	0
18:57:35	-99,78	2998,342	19,512	19,678	14,665	12,359	11,46	21,4	956,596	25,919	2533,517	0	203,749	203,749	99,725	0	0	0	0	0	0	0
18:57:35	-149,609	2996,846	19,365	19,189	14,665	12,343	11,477	21,4	956,596	25,919	2533,981	0	203,749	203,749	99,725	0	0	0	0	0	0	0
18:57:35	99,755	2997,844	19,463	19,385	14,665	12,353	11,495	21,4	956,596	25,919	2534,444	0	203,749	203,749	99,725	0	0	0	0	0	0	0
18:57:35	70,581	2998,55	19,609	19,531	14,661	12,361	11,512	21,4	956,596	25,919	2534,909	0	203,749	203,749	99,725	0	0	0	0	0	0	0
18:57:35	49,902	2999,049	19,658	19,58	14,661	12,366	11,528	21,4	956,596	25,919	2535,373	0	203,749	203,749	99,725	0	0	0	0	0	0	0
18:57:35	-49,902	2998,55	19,609	19,531	14,661	12,361	11,545	21,4	956,596	25,919	2535,836	0	203,749	203,749	99,725	0	0	0	0	0	0	0
18:57:35	-80,346	2997,746	19,463	19,336	14,665	12,352	11,56	21,4	956,596	25,919	2536,298	0	203,749	203,749	99,725	0	0	0	0	0	0	0
18:57:35	59,619	2998,342	19,512	19,482	14,665	12,359	11,576	21,4	956,596	25,919	2536,76	0	203,749	203,749	99,725	0	0	0	0	0	0	0
18:57:35	-49,853	2997,844	19,463	19,336	14,665	12,353	11,591	21,4	956,596	25,919	2537,221	0	205,323	205,323	99,731	0	0	0	0	0	0	0
18:57:35	0	2997,844	19,463	19,336	14,665	12,353	11,606	21,4	956,596	25,919	2537,681	0	205,323	205,323	99,731	0	0	0	0	0	0	0
18:57:35	-149,609	2996,348	19,316	19,043	14,665	12,338	11,621	21,4	956,596	25,919	2538,14	0	205,323	205,323	99,731	0	0	0	0	0	0	0
18:57:35	49,853	2996,846	19,365	19,238	14,665	12,343	11,635	21,4	956,596	25,919	2538,598	0	205,323	205,323	99,731	0	0	0	0	0	0	0
18:57:35	0	2996,846	19,365	19,336	14,665	12,343	11,649	21,4	956,596	25,919	2539,056	0	205,323	205,323	99,731	0	0	0	0	0	0	0
18:57:35	0	2996,846	19,365	19,189	14,665	12,343	11,662	21,4	956,596	25,919	2539,514	0	205,323	205,323	99,731	0	0	0	0	0	0	0
18:57:35	0	2996,846	19,365	19,336	14,665	12,343	11,676	21,4	956,596	25,919	2539,971	0	205,323	205,323	99,731	0	0	0	0	0	0	0
18:57:35	0	2996,846	19,365	19,238	14,665	12,343	11,689	21,4	956,596	25,919	2540,428	0	205,323	205,323	99,731	0	0	0	0	0	0	0
18:57:35	99,755	2997,844	19,463	19,238	14,665	12,353	11,702	21,4	956,596	25,919	2540,885	0	205,323	205,323	99,731	0	0	0	0	0	0	0
18:57:35	0	2997,844	19,463	19,385	14,665	12,353	11,715	21,4	956,596	25,919	2541,342	0	205,323	205,323	99,731	0	0	0	0	0	0	0
18:57:35	0	2997,844	19,463	19,336	14,665	12,353	11,727	21,4	956,596	25,919	2541,798	0	205,323	205,323	99,731	0	0	0	0	0	0	0
18:57:35	0	2997,844	19,463	19,385	14,665	12,353	11,739	21,4	956,596	25,919	2542,254	0	205,323	205,323	99,731	0	0	0	0	0	0	0
18:57:35	0	2997,844	19,463	19,482	14,665	12,353	11,751	21,4	956,596	25,919	2542,71	0	205,323	205,323	99,731	0	0	0	0	0	0	0
18:57:35	0	2997,844	19,463	19,482	14,665	12,353	11,763	21,4	956,596	25,919	2543,165	0	205,323	205,323	99,731	0	0	0	0	0	0	0
18:57:35	-149,609	2996,348	19,316	19,189	14,665	12,338	11,774	21,4	956,596	25,919	2543,618	0	205,323	205,323	99,731	0	0	0	0	0	0	0
18:57:35	149,609	2997,844	19,463	19,385	14,665	12,353	11,786	21,4	956,596	25,919	2544,072	0	205,323	205,323	99,731	0	0	0	0	0	0	0
18:57:35	49,853	2998,342	19,512	19,482	14,665	12,359	11,797	21,4	956,596	25,919	2544,526	0	205,323	205,323	99,731	0	0	0	0	0	0	0
18:57:35	0	2998,342	19,512	19,385	14,665	12,359	11,808	21,4	956,596	25,919	2544,98	0	205,323	205,323	99,731	0	0	0	0	0	0	0
18:57:35	0	2998,342	19,512	19,385	14,665	12,359	11,819	21,4	956,596	25,919	2545,433	0	205,323	205,323	99,731	0	0	0	0	0	0	0
18:57:35	0	2998,342	19,512	19,531	14,665	12,359	11,829	21,4	956,596	25,919	2545,886	0	205,323	205,323	99,731	0	0	0	0	0	0	0
18:57:35	-149,609	2996,846	19,365	19,189	14,665	12,343	11,84	21,4	956,596	25,919	2546,337	0	205,323	205,323	99,731	0	0	0	0	0	0	0
18:57:35	249,389	2999,34	19,609	19,58	14,665	12,369	11,85	21,4	956,596	25,919	2546,789	0	205,323	205,323	99,731	0	0	0	0	0	0	0
18:57:35	-149,633	2997,844	19,463	19,385	14,665	12,353	11,86	21,4	956,596	25,919	2547,24	0	205,323	205,323	99,731	0	0	0	0	0	0	0
18:57:35	-88,94	2996,954	19,365	19,238	14,666	12,344	11,869	21,4	956,596	25,919	2547,69	0	205,323	205,323	99,731	0	0	0	0	0	0	0
18:57:35	-10,815	2996,846	19,365	19,336	14,665	12,343	11,879	21,4	956,596	25,919	2548,139	0	205,323	205,323	99,731	0	0	0	0	0	0	0
18:57:35	99,755	2997,844	19,463	19,482	14,665	12,353	11,888	21,4	956,596	25,919	2548,589	0	205,323	205,323	99,731	0	0	0	0	0	0	0
18:57:35	10,791	2997,952	19,463	19,482	14,666	12,355	11,897	21,4	956,596	25,919	2549,038	0	205,323	205,323	99,731	0	0	0	0	0	0	0
18:57:35	-160,4	2996,348	19,316	19,189	14,665	12,338	11,906	21,4	956,596	25,919	2549,485	0	205,323	205,323	99,731	0	0	0	0	0	0	0
18:57:35	49,853	2996,846	19,365	19,336	14,665	12,343	11,914	21,4	956,596	25,919	2549,933	0	205,323	205,323	99,731	0	0	0	0	0	0	0
18:57:35	99,755	2997,844	19,463	19,531	14,665	12,353	11,923	21,4	956,596	25,919	2550,381	0	205,323	205,323	99,731	0	0	0	0	0	0	0
18:57:35	-99,755	2996,846	19,365	19,385	14,665	12,343	11,931	21,4	956,596	25,919	2550,827	0	205,323	205,323	99,731	0	0	0	0	0	0	0
18:57:35	149,609	2998,342	19,512	19,531	14,665	12,359	11,939	21,4	956,596	25,919	2551,274	0	205,323	205,323	99,731	0	0	0	0	0	0	0
18:57:35	0	2998,342	19,512	19,482	14,665	12,359	11,948	21,4	956,596	25,919	2551,721	0	205,323	205,323	99,731	0	0	0	0	0	0	0
18:57:35	0	2998,342	19,512	19,531	14,665	12,359	11,956	21,4	956,596	25,919	2552,168	0	205,323	205,323	99,731	0	0	0	0	0	0	0
18:57:35	-49,853	2997,844	19,463	19,385	14,665	12,353	11,964	21,4	956,596	25,919	2552,613	0	205,323	205,323	99,731	0	0	0	0	0	0	0
18:57:35	-99,755	2996,846	19,365	19,385	14,665	12,343	11,971	21,4	956,596	25,919	2553,058	0	205,323	205,323	99,731	0	0	0	0	0	0	0
18:57:35	99,755	2997,844	19,463	19,482	14,665	12,353	11,978	21,4	956,596	25,919	2553,502	0	205,323	205,323	99,731	0	0	0	0	0	0	0
18:57:35	-99,755	2996,846	19,365	19,336	14,665	12,343	11,986	21,4	956,596	25,919	2553,946	0	205,323	205,323	99,731	0	0	0	0	0	0	0
18:57:35	0	2996,846	19,365	19,385	14,665	12,343	11,993	21,4	956,596	25,919	2554,388	0	205,323	205,323	99,731	0	0	0	0	0	0	0
18:57:35	99,755	2997,844	19,463	19,385	14,665	12,353	12	21,4	956,596	25,919	2554,832	0	205,323	205,323	99,731	0	0	0	0	0	0	0
18:57:36	49,853	2998,342	19,512	19,482	14,665	12,359	12,007	21,4	956,596	25,919	2555,275	0	205,323	205,323	99,731	0	0	0	0	0	0	0
18:57:36	-149,609	2996,846	19,365	19,336	14,665	12,343	12,013	21,4	956,596	25,919	2555,716	0	205,323	205,323	99,731	0	0	0	0	0	0	0
18:57:36	10,815	2996,954	19,365	19,336	14,666	12,344	12,02	21,4	956,596	25,919	2556,158	0	205,323	205,323	99,731	0	0	0	0	0	0	0
18:57:36	-49,877	2996,456	19,316	19,238	14,666	12,339	12,026	21,4	956,596	25,919	2556,598	0	205,323	205,323	99,731	0	0	0	0	0	0	0
18:57:36	39,062	2996,846	19,365	19,385	14,665	12,343	12,032	21,4	956,596	25,919	2557,038	0	205,323	205,323	99,731	0	0	0	0	0	0	0
18:57:36	99,755	2997,844	19,463	19,58	14,665	12,353	12,039	21,4	956,596	25,919	2557,479	0	205,323	205,323	99,731	0	0	0	0	0	0	0
18:57:36	60,668	2998,451	19,512	19,531	14,666	12,36	12,045	21,4	956,596	25,919	2557,92	0	205,323	205,323	99,731	0	0	0	0	0	0	0
18:57:36	-149,609	2996,954	19,365	19,336	14,666	12,344	12,051	21,4	956,596	25,919	2558,359	0	205,323	205,323	99,731	0	0	0	0	0	0	0
18:57:36	99,731	2997,952	19,463	19,336	14,666	12,355	12,057	21,4	956,596	25,919	2558,798	0	205,323	205,323	99,731	0	0	0	0	0	0	0
18:57:36	-99,731	2996,954	19,365	19,238	14,666	12,344	12,062	21,4	956,596	25,919	2559,236	0	205,323	205,323	99,731	0	0	0	0	0	0	0
18:57:36	-10,815	2996,846	19,365	19,336	14,665	12,343	12,068	21,4	956,596	25,919	2559,674	0	205,323	205,323	99,731	0	0	0	0	0	0	0
18:57:36	110,546	2997,952	19,463	19,531	14,666	12,355	12,073	21,4	956,596	25,919	2560,112	0	205,323	205,323	99,731	0	0	0	0	0	0	0
18:57:36	-149,609	2996,456	19,316	19,336	14,666	12,339	12,079	21,4	956,596	25,919	2560,549	0	205,323	205,323	99,731	0	0	0	0	0	0	0
18:57:36	49,877	2996,954	19,365	19,385	14,666	12,344	12,084	21,4	956,596	25,919	2560,985	0	205,323	205,323	99,731	0	0	0	0	0	0	0
18:57:36	-10,815	2996,846	19,365	19,238	14,665	12,343	12,089	21,4	956,596	25,919	2561,421	0	205,323	205,323	99,731	0	0	0	0	0	0	0
18:57:36	0	2996,846	19,365	19,14	14,665	12,343	12,094	21,4	956,596	25,919	2561,856	0	205,323	205,323	99,731	0	0	0	0	0	0	0
18:57:36	-88,891	2995,957	19,267	18,847	14,666	12,334	12,099	21,4	956,596	25,919	2562,29	0	205,323	205,323	99,731	0	0	0	0	0	0	0
18:57:36	-309,912	2992,858	18,974	18,457	14,665	12,302	12,103	21,4	956,596	25,919	2562,721	0	205,323	205,323	99,731	0	0	0	0	0	0	0
18:57:36	-776,318	2985,095	18,291	17,578	14,661	12,222	12,105	21,4	956,596	25,919	2563,143	0	205,323	205,323	99,731	0	0	0	0	0	0	0
18:57:36	-615,795	2978,937	17,851	17,236	14,651	12,158	12,106	21,4	956,596	25,919	2563,559	0	205,323	205,323	99,731	0	0	0	0	0	0	0
18:57:36	-706,127	2971,876	17,558	16,601	14,628	12,086	12,106	21,4	956,596	25,919	2563,968	0	205,323	205,323	99,731	0	0	0	0	0	0	0
18:57:36	-410,937	2967,766	17,656	16,552	14,599	12,043	12,104	21,4	956,596	25,919	2564,371	0	205,323	205,323	99,731	0	0	0	0	0	0	0
18:57:36	-829,418	2959,472	17,558	16,357	14,558	11,958	12,102	21,4	956,596	25,919	2564,767	0	205,323	205,323	99,731	0	0	0	0	0	0	0
18:57:36	-507,983	2954,392	17,851	16,552	14,513	11,905	12,098	21,4	956,596	25,919	2565,156	0	205,323	205,323	99,731	0	0	0	0	0	0	0
18:57:36	-535,766	2949,035	18,193	16,748	14,463	11,85	12,093	21,4	956,596	25,919	2565,54	0	205,323	205,323	99,731	0	0	0	0	0	0	0
18:57:36	-788,867	2941,146	18,193	16,943	14,418	11,769	12,086	21,4	956,596	25,919	2565,916	0	205,323	205,323	99,731	0	0	0	0	0	0	0
18:57:36	-703,564	2934,11	18,193	16,894	14,379	11,696	12,079	21,4	956,596	25,919	2566,284	0	205,323	205,323	99,731	0	0	0	0	0	0	0
18:57:36	-1208,081	2922,03	17,558	16,211	14,347	11,572	12,069	21,4	956,596	25,919	2566,64	0	205,323	205,323	99,731	0	0	0	0	0	0	0
18:57:36	-622,631	2915,803	17,363	16,211	14,323	11,508	12,058	21,4	956,596	25,919	2566,989	0	205,323	205,323	99,731	0	0	0	0	0	0	0
18:57:36	-884,252	2906,961	16,875	15,82	14,301	11,416	12,045	21,4	956,596	25,919	2567,329	0	205,323	205,323	99,731	0	0	0	0	0	0	0
18:57:36	-889,917	2898,062	16,386	15,429	14,278	11,325	12,031	21,4	956,596	25,919	2567,659	0	205,323	205,323	99,731	0	0	0	0	0	0	0
18:57:36	-484,912	2893,213	16,386	15,332	14,251	11,275	12,016	21,4	956,596	25,919	2567,985	0	205,323	205,323	99,731	0	0	0	0	0	0	0
18:57:36	-775,024	2885,462	16,191	15,332	14,218	11,195	12	21,4	956,596	25,919	2568,302	0	205,323	205,323	99,731	0	0	0	0	0	0	0
18:57:36	-379,76	2881,665	16,386	15,625	14,186	11,156	11,984	21,4	956,596	25,919	2568,616	0	205,323	205,323	99,731	0	0	0	0	0	0	0
18:57:36	-539,453	2876,27	16,435	15,674	14,153	11,1	11,966	21,4	956,596	25,919	2568,923	0	205,323	205,323	99,731	0	0	0	0	0	0	0
18:57:36	-469,97	2871,57	16,533	15,967	14,12	11,052	11,948	21,4	956,596	25,919	2569,226	0	205,323	205,323	99,731	0	0	0	0	0	0	0
18:57:36	-502,319	2866,547	16,533	15,869	14,092	11	11,93	21,4	956,596	25,919	2569,523	0	205,323	205,323	99,731	0	0	0	0	0	0	0
18:57:36	-828,247	2858,265	16,045	15,332	14,073	10,914	11,91	21,4	956,596	25,919	2569,812	0	205,323	205,323	99,731	0	0	0	0	0	0	0
18:57:36	-690,087	2851,364	15,605	14,99	14,059	10,843	11,889	21,4	956,596	25,919	2570,094	0	205,323	205,323	99,731	0	0	0	0	0	0	0
18:57:36	-594,702	2845,417	15,263	14,648	14,045	10,782	11,867	21,4	956,596	25,919	2570,369	0	205,323	205,323	99,731	0	0	0	0	0	0	0
18:57:36	-449,487	2840,922	15,068	14,306	14,03	10,736	11,845	21,4	956,596	25,919	2570,64	0	205,323	205,323	99,731	0	0	0	0	0	0	0
18:57:36	-628,198	2834,64	14,775	14,209	14,012	10,671	11,822	21,4	956,596	25,919	2570,904	0	205,323	205,323	99,731	0	0	0	0	0	0	0
18:57:36	-413,085	2830,509	14,775	14,258	13,988	10,628	11,799	21,4	956,596	25,919	2571,163	0	205,323	205,323	99,731	0	0	0	0	0	0	0
18:57:36	-443,237	2826,077	14,922	14,258	13,955	10,583	11,775	21,4	956,596	25,919	2571,418	0	205,323	205,323	99,731	0	0	0	0	0	0	0
18:57:36	-248,632	2823,59	15,263	14,648	13,921	10,557	11,751	21,4	956,596	25,919	2571,67	0	205,323	205,323	99,731	0	0	0	0	0	0	0
18:57:36	-301,342	2820,577	15,556	14,843	13,888	10,526	11,727	21,4	956,596	25,919	2571,919	0	205,323	205,323	99,731	0	0	0	0	0	0	0
18:57:36	-395,751	2816,619	15,752	14,99	13,854	10,485	11,703	21,4	956,596	25,919	2572,164	0	205,323	205,323	99,731	0	0	0	0	0	0	0
18:57:36	-474,243	2811,877	15,703	15,088	13,83	10,436	11,678	21,4	956,596	25,919	2572,404	0	205,323	205,323	99,731	0	0	0	0	0	0	0
18:57:36	-713,916	2804,738	15,41	14,795	13,806	10,363	11,652	21,4	956,596	25,919	2572,636	0	205,323	205,323	99,731	0	0	0	0	0	0	0
18:57:36	-534,13	2799,397	15,215	14,648	13,787	10,308	11,626	21,4	956,596	25,919	2572,863	0	205,323	205,323	99,731	0	0	0	0	0	0	0
18:57:36	-464,062	2794,756	14,922	14,306	13,778	10,26	11,599	21,4	958,486	25,919	2573,085	0	205,323	205,323	99,731	0	0	0	0	0	0	0
18:57:36	-599,633	2788,76	14,58	13,965	13,763	10,198	11,571	21,4	958,486	25,919	2573,3	0	205,323	205,323	99,731	0	0	0	0	0	0	0
18:57:36	-448,168	2784,278	14,384	13,769	13,749	10,152	11,544	21,4	958,486	25,919	2573,511	0	205,323	205,323	99,731	0	0	0	0	0	0	0
18:57:36	-503,027	2779,248	14,14	13,574	13,734	10,1	11,515	21,4	958,486	25,919	2573,717	0	205,323	205,323	99,731	0	0	0	0	0	0	0
18:57:36	-398,754	2775,26	14,092	13,525	13,714	10,059	11,487	21,4	958,486	25,919	2573,919	0	205,323	205,323	99,731	0	0	0	0	0	0	0
18:57:36	-434,277	2770,917	14,14	13,574	13,687	10,014	11,458	21,4	958,486	25,919	2574,116	0	205,323	205,323	99,731	0	0	0	0	0	0	0
18:57:36	-265,82	2768,259	14,384	13,916	13,658	9,987	11,429	21,4	958,486	25,919	2574,31	0	205,323	205,323	99,731	0	0	0	0	0	0	0
18:57:36	-305,859	2765,201	14,58	14,062	13,63	9,955	11,4	21,4	958,486	25,919	2574,501	0	205,323	205,323	99,731	0	0	0	0	0	0	0
18:57:36	-426,977	2760,931	14,58	13,965	13,606	9,911	11,371	21,4	958,486	25,919	2574,687	0	205,323	205,323	99,731	0	0	0	0	0	0	0
18:57:36	-554,15	2755,389	14,433	13,916	13,583	9,854	11,341	21,4	958,486	25,919	2574,868	0	205,323	205,323	99,731	0	0	0	0	0	0	0
18:57:36	-319,091	2752,198	14,384	13,916	13,567	9,821	11,311	21,4	958,486	25,919	2575,045	0	205,728	205,728	99,732	0	0	0	0	0	0	0
18:57:36	-556,079	2746,638	14,14	13,72	13,55	9,764	11,281	21,4	958,486	25,919	2575,217	0	205,728	205,728	99,732	0	0	0	0	0	0	0
18:57:36	-446,997	2742,168	13,945	13,525	13,535	9,718	11,25	21,4	958,486	25,919	2575,384	0	205,728	205,728	99,732	0	0	0	0	0	0	0
18:57:36	-399,658	2738,171	13,799	13,379	13,521	9,676	11,219	21,4	958,486	25,919	2575,547	0	205,728	205,728	99,732	0	0	0	0	0	0	0
18:57:36	-528,588	2732,885	13,652	13,33	13,499	9,622	11,188	21,4	958,486	25,919	2575,704	0	205,728	205,728	99,732	0	0	0	0	0	0	0
18:57:36	-268,53	2730,2	13,799	13,379	13,476	9,594	11,157	21,4	958,486	25,919	2575,859	0	205,728	205,728	99,732	0	0	0	0	0	0	0
18:57:36	-234,204	2727,858	13,994	13,574	13,451	9,57	11,126	21,4	958,486	25,919	2576,011	0	205,728	205,728	99,732	0	0	0	0	0	0	0
18:57:36	-230,273	2725,555	14,238	13,72	13,425	9,546	11,095	21,4	958,486	25,919	2576,16	0	205,728	205,728	99,732	0	0	0	0	0	0	0
18:57:36	-565,502	2719,9	14,14	13,623	13,398	9,488	11,063	21,4	958,486	25,919	2576,304	0	205,728	205,728	99,732	0	0	0	0	0	0	0
18:57:36	-262,353	2717,276	14,287	13,623	13,375	9,461	11,032	21,4	958,486	25,919	2576,445	0	205,728	205,728	99,732	0	0	0	0	0	0	0
18:57:36	-457,275	2712,704	14,092	13,72	13,36	9,414	11	21,4	958,486	25,919	2576,581	0	205,728	205,728	99,732	0	0	0	0	0	0	0
18:57:36	-564,282	2707,061	13,75	13,379	13,347	9,356	10,968	21,4	958,486	25,919	2576,712	0	205,728	205,728	99,732	0	0	0	0	0	0	0
18:57:36	-484,228	2702,219	13,408	13,086	13,339	9,306	10,935	21,4	958,486	25,919	2576,837	0	205,728	205,728	99,732	0	0	0	0	0	0	0
18:57:36	-516,845	2697,05	12,968	12,646	13,334	9,252	10,902	21,4	958,486	25,919	2576,957	0	205,728	205,728	99,732	0	0	0	0	0	0	0
18:57:36	-388,232	2693,168	12,675	12,353	13,329	9,212	10,869	21,4	958,486	25,919	2577,073	0	205,728	205,728	99,732	0	0	0	0	0	0	0
18:57:36	-421,801	2688,95	12,48	12,256	13,316	9,169	10,836	21,4	958,486	25,919	2577,185	0	205,728	205,728	99,732	0	0	0	0	0	0	0
18:57:36	-331,201	2685,638	12,48	12,353	13,297	9,135	10,802	21,4	958,486	25,919	2577,294	0	205,728	205,728	99,732	0	0	0	0	0	0	0
18:57:36	-79,467	2684,843	12,822	12,549	13,273	9,127	10,77	21,4	958,486	25,919	2577,401	0	205,728	205,728	99,732	0	0	0	0	0	0	0
18:57:36	-268,286	2682,16	13,017	12,744	13,247	9,099	10,737	21,4	958,486	25,919	2577,506	0	205,728	205,728	99,732	0	0	0	0	0	0	0
18:57:36	-270,117	2679,459	13,164	12,89	13,224	9,071	10,704	21,4	958,486	25,919	2577,608	0	205,728	205,728	99,732	0	0	0	0	0	0	0
18:57:36	-271,264	2676,746	13,164	12,988	13,208	9,043	10,672	21,4	958,486	25,919	2577,707	0	205,728	205,728	99,732	0	0	0	0	0	0	0
18:57:36	-466,162	2672,085	13,017	12,841	13,19	8,995	10,639	21,4	958,486	25,919	2577,802	0	205,728	205,728	99,732	0	0	0	0	0	0	0
18:57:36	-272,656	2669,358	12,92	12,695	13,18	8,967	10,606	21,4	958,486	25,919	2577,893	0	205,728	205,728	99,732	0	0	0	0	0	0	0
18:57:36	-459,667	2664,762	12,529	12,451	13,176	8,92	10,573	21,4	958,486	25,919	2577,98	0	205,728	205,728	99,732	0	0	0	0	0	0	0
18:57:36	-424,194	2660,52	12,187	11,963	13,171	8,876	10,54	21,4	958,486	25,919	2578,063	0	205,728	205,728	99,732	0	0	0	0	0	0	0
18:57:36	-211,523	2658,404	12,138	11,914	13,161	8,854	10,507	21,4	958,486	25,919	2578,143	0	205,728	205,728	99,732	0	0	0	0	0	0	0
18:57:36	-273,388	2655,671	12,041	11,816	13,151	8,826	10,474	21,4	958,486	25,919	2578,221	0	205,728	205,728	99,732	0	0	0	0	0	0	0
18:57:36	-161,108	2654,059	12,138	11,816	13,137	8,809	10,441	21,4	958,486	25,919	2578,297	0	205,728	205,728	99,732	0	0	0	0	0	0	0
18:57:36	-280,175	2651,258	12,187	11,963	13,118	8,78	10,408	21,4	958,486	25,919	2578,37	0	205,728	205,728	99,732	0	0	0	0	0	0	0
18:57:36	-155,737	2649,7	12,285	11,963	13,104	8,764	10,376	21,4	958,486	25,919	2578,441	0	205,728	205,728	99,732	0	0	0	0	0	0	0
18:57:36	-205,834	2647,642	12,334	12,109	13,09	8,743	10,344	21,4	958,486	25,919	2578,51	0	205,728	205,728	99,732	0	0	0	0	0	0	0
18:57:36	-221,167	2645,43	12,285	12,109	13,08	8,72	10,312	21,4	958,486	25,919	2578,577	0	205,728	205,728	99,732	0	0	0	0	0	0	0
18:57:36	-261,499	2642,815	12,187	12,06	13,07	8,693	10,281	21,4	958,486	25,919	2578,641	0	205,728	205,728	99,732	0	0	0	0	0	0	0
18:57:36	-359,301	2639,222	11,992	11,816	13,061	8,656	10,249	21,4	958,486	25,919	2578,702	0	205,728	205,728	99,732	0	0	0	0	0	0	0
18:57:36	-323,242	2635,99	11,748	11,718	13,056	8,623	10,217	21,4	958,486	25,919	2578,759	0	205,728	205,728	99,732	0	0	0	0	0	0	0
18:57:36	-323,095	2632,759	11,504	11,523	13,051	8,59	10,185	21,4	958,486	25,919	2578,813	0	205,728	205,728	99,732	0	0	0	0	0	0	0
18:57:36	-91,406	2631,845	11,504	11,425	13,046	8,58	10,153	21,4	958,486	25,919	2578,866	0	205,728	205,728	99,732	0	0	0	0	0	0	0
18:57:36	-253,54	2629,309	11,504	11,523	13,032	8,554	10,122	21,4	958,486	25,919	2578,917	0	205,728	205,728	99,732	0	0	0	0	0	0	0
18:57:36	-16,772	2629,142	11,748	11,621	13,017	8,552	10,091	21,4	958,486	25,919	2578,967	0	205,728	205,728	99,732	0	0	0	0	0	0	0
18:57:36	-60,18	2628,54	11,943	11,816	13,003	8,546	10,061	21,4	958,486	25,919	2579,016	0	205,728	205,728	99,732	0	0	0	0	0	0	0
18:57:37	-210,278	2626,437	11,992	11,816	12,988	8,524	10,031	21,4	958,486	25,919	2579,064	0	205,728	205,728	99,732	0	0	0	0	0	0	0
18:57:37	-207,128	2624,366	12,041	11,963	12,974	8,503	10,001	21,4	958,486	25,919	2579,109	0	205,728	205,728	99,732	0	0	0	0	0	0	0
18:57:37	-73,168	2623,634	12,138	12,06	12,964	8,496	9,971	21,4	958,486	25,919	2579,154	0	205,728	205,728	99,732	0	0	0	0	0	0	0
18:57:37	-264,404	2620,99	12,041	11,914	12,955	8,468	9,942	21,4	958,486	25,919	2579,196	0	205,728	205,728	99,732	0	0	0	0	0	0	0
18:57:37	-217,626	2618,814	11,992	11,767	12,945	8,446	9,913	21,4	958,486	25,919	2579,235	0	205,728	205,728	99,732	0	0	0	0	0	0	0
18:57:37	-321,655	2615,597	11,748	11,572	12,94	8,413	9,883	21,4	958,486	25,919	2579,272	0	205,728	205,728	99,732	0	0	0	0	0	0	0
18:57:37	-227,099	2613,326	11,601	11,523	12,935	8,389	9,854	21,4	958,486	25,919	2579,306	0	205,728	205,728	99,732	0	0	0	0	0	0	0
18:57:37	-229,321	2611,033	11,455	11,377	12,931	8,366	9,825	21,4	958,486	25,919	2579,337	0	205,728	205,728	99,732	0	0	0	0	0	0	0
18:57:37	-131,542	2609,718	11,406	11,23	12,926	8,352	9,796	21,4	958,486	25,919	2579,367	0	205,728	205,728	99,732	0	0	0	0	0	0	0
18:57:37	-265,136	2607,066	11,308	11,23	12,916	8,325	9,767	21,4	958,486	25,919	2579,395	0	205,728	205,728	99,732	0	0	0	0	0	0	0
18:57:37	-73,266	2606,334	11,406	11,23	12,907	8,317	9,739	21,4	958,486	25,919	2579,422	0	205,728	205,728	99,732	0	0	0	0	0	0	0
18:57:37	-168,872	2604,645	11,406	11,279	12,897	8,3	9,71	21,4	958,486	25,919	2579,447	0	205,728	205,728	99,732	0	0	0	0	0	0	0
18:57:37	-73,266	2603,912	11,504	11,377	12,887	8,292	9,683	21,4	958,486	25,919	2579,472	0	205,728	205,728	99,732	0	0	0	0	0	0	0
18:57:37	-157,128	2602,341	11,601	11,523	12,873	8,276	9,655	21,4	958,486	25,919	2579,494	0	205,728	205,728	99,732	0	0	0	0	0	0	0
18:57:37	-118,945	2601,151	11,65	11,572	12,864	8,264	9,628	21,4	958,486	25,919	2579,516	0	205,728	205,728	99,732	0	0	0	0	0	0	0
18:57:37	10,522	2601,257	11,748	11,572	12,859	8,265	9,601	21,4	958,486	25,919	2579,538	0	205,728	205,728	99,732	0	0	0	0	0	0	0
18:57:37	-310,913	2598,148	11,601	11,523	12,849	8,233	9,574	21,4	958,486	25,919	2579,557	0	205,728	205,728	99,732	0	0	0	0	0	0	0
18:57:37	-225,732	2595,89	11,455	11,377	12,845	8,21	9,547	21,4	958,486	25,919	2579,573	0	205,728	205,728	99,732	0	0	0	0	0	0	0
18:57:37	-84,863	2595,042	11,455	11,377	12,84	8,201	9,521	21,4	958,486	25,919	2579,588	0	205,728	205,728	99,732	0	0	0	0	0	0	0
18:57:37	-130,419	2593,737	11,406	11,279	12,835	8,187	9,495	21,4	958,486	25,919	2579,603	0	205,728	205,728	99,732	0	0	0	0	0	0	0
18:57:37	-260,766	2591,13	11,308	11,279	12,826	8,16	9,469	21,4	958,486	25,919	2579,614	0	205,728	205,728	99,732	0	0	0	0	0	0	0
18:57:37	-85,913	2590,271	11,308	11,279	12,821	8,152	9,443	21,4	958,486	25,919	2579,625	0	205,728	205,728	99,732	0	0	0	0	0	0	0
18:57:37	-85,888	2589,412	11,308	11,23	12,816	8,143	9,417	21,4	958,486	25,919	2579,635	0	205,728	205,728	99,732	0	0	0	0	0	0	0
18:57:37	-209,936	2587,312	11,259	11,23	12,807	8,121	9,392	21,4	958,486	25,919	2579,642	0	205,728	205,728	99,732	0	0	0	0	0	0	0
18:57:37	-38,305	2586,929	11,308	11,23	12,802	8,117	9,367	21,4	958,486	25,919	2579,65	0	205,728	205,728	99,732	0	0	0	0	0	0	0
18:57:37	-227,685	2584,652	11,162	11,181	12,797	8,094	9,342	21,4	958,486	25,919	2579,655	0	205,728	205,728	99,732	0	0	0	0	0	0	0
18:57:37	-80,59	2583,847	11,162	11,084	12,792	8,085	9,317	21,4	958,486	25,919	2579,659	0	205,728	205,728	99,732	0	0	0	0	0	0	0
18:57:37	-84,863	2582,998	11,162	11,084	12,788	8,077	9,293	21,4	958,486	25,919	2579,662	0	205,728	205,728	99,732	0	0	0	0	0	0	0
18:57:37	-69,238	2582,306	11,259	11,084	12,778	8,069	9,269	21,4	958,486	25,919	2579,665	0	205,728	205,728	99,732	0	0	0	0	0	0	0
18:57:37	-180,004	2580,505	11,162	11,084	12,773	8,051	9,245	21,4	958,486	25,919	2579,666	0	205,728	205,728	99,732	0	0	0	0	0	0	0
18:57:37	-126,098	2579,244	11,113	11,035	12,769	8,038	9,221	21,4	958,486	25,919	2579,244	0	205,728	205,728	99,732	0	0	0	0	0	0	0
18:57:37	-179,931	2577,445	11,015	10,937	12,764	8,019	9,198	21,4	958,486	25,919	2577,445	0	205,728	205,728	99,732	0	0	0	0	0	0	0
18:57:37	4,809	2577,493	11,113	11,035	12,759	8,02	9,175	21,4	958,486	25,919	2577,445	0	205,728	205,728	99,732	0	0	0	0	0	0	0
18:57:37	-113,5	2576,358	11,162	11,084	12,75	8,008	9,152	21,4	958,486	25,919	2576,358	0	205,728	205,728	99,732	0	0	0	0	0	0	0
18:57:37	-5,151	2576,307	11,406	11,279	12,736	8,008	9,129	21,4	958,486	25,919	2576,307	0	205,728	205,728	99,732	0	0	0	0	0	0	0
18:57:37	-117,993	2575,127	11,455	11,377	12,727	7,995	9,107	21,4	958,486	25,919	2575,127	0	205,728	205,728	99,732	0	0	0	0	0	0	0
18:57:37	-137,695	2573,75	11,406	11,279	12,722	7,981	9,085	21,4	958,486	25,919	2573,75	0	205,728	205,728	99,732	0	0	0	0	0	0	0
18:57:37	-232,934	2571,421	11,259	11,23	12,716	7,957	9,063	21,4	958,486	25,919	2571,421	0	205,728	205,728	99,732	0	0	0	0	0	0	0
18:57:37	-169,116	2569,729	11,162	11,181	12,712	7,94	9,041	21,4	958,486	25,919	2569,729	0	205,728	205,728	99,732	0	0	0	0	0	0	0
18:57:37	-56,176	2569,168	11,113	11,035	12,712	7,934	9,019	21,4	958,486	25,919	2569,168	0	205,728	205,728	99,732	0	0	0	0	0	0	0
18:57:37	-285,009	2566,317	10,82	10,888	12,712	7,905	8,997	21,4	958,486	25,919	2566,317	0	205,728	205,728	99,732	0	0	0	0	0	0	0
18:57:37	-119,458	2565,123	10,771	10,742	12,708	7,892	8,976	21,4	958,486	25,919	2565,123	0	205,728	205,728	99,732	0	0	0	0	0	0	0
18:57:37	-81,665	2564,306	10,771	10,84	12,703	7,884	8,954	21,4	958,486	25,919	2564,306	0	205,728	205,728	99,732	0	0	0	0	0	0	0
18:57:37	-90,063	2563,406	10,771	10,742	12,698	7,875	8,933	21,4	958,486	25,919	2563,406	0	205,728	205,728	99,732	0	0	0	0	0	0	0
18:57:37	-42,797	2562,978	10,82	10,84	12,693	7,87	8,912	21,4	958,486	25,919	2562,978	0	205,728	205,728	99,732	0	0	0	0	0	0	0
18:57:37	-65,185	2562,326	10,918	10,888	12,684	7,864	8,892	21,4	958,486	25,919	2562,326	0	205,728	205,728	99,732	0	0	0	0	0	0	0
18:57:37	-31,884	2562,007	10,966	10,888	12,679	7,86	8,872	21,4	958,486	25,919	2562,007	0	205,728	205,728	99,732	0	0	0	0	0	0	0
18:57:37	-136,718	2560,64	10,918	10,888	12,674	7,846	8,851	21,4	958,486	25,919	2560,64	0	205,728	205,728	99,732	0	0	0	0	0	0	0
18:57:37	-174,267	2558,897	10,82	10,888	12,67	7,828	8,831	21,4	958,486	25,919	2558,897	0	205,728	205,728	99,732	0	0	0	0	0	0	0
18:57:37	17,504	2559,072	10,918	10,888	12,665	7,83	8,812	21,4	958,486	25,919	2558,897	0	205,728	205,728	99,732	0	0	0	0	0	0	0
18:57:37	-173,242	2557,34	10,82	10,84	12,661	7,812	8,792	21,3	956,216	25,919	2557,34	0	205,728	205,728	99,732	0	0	0	0	0	0	0
18:57:37	-2,905	2557,311	10,82	10,84	12,66	7,812	8,773	21,3	956,216	25,919	2557,311	0	205,728	205,728	99,732	0	0	0	0	0	0	0
18:57:37	-125,952	2556,051	10,771	10,742	12,656	7,799	8,754	21,3	956,216	25,919	2556,051	0	205,728	205,728	99,732	0	0	0	0	0	0	0
18:57:37	-78,491	2555,266	10,771	10,693	12,651	7,791	8,735	21,3	956,216	25,919	2555,266	0	205,728	205,728	99,732	0	0	0	0	0	0	0
18:57:37	-40,502	2554,861	10,82	10,84	12,646	7,787	8,716	21,3	956,216	25,919	2554,861	0	205,728	205,728	99,732	0	0	0	0	0	0	0
18:57:37	-124,707	2553,614	10,771	10,84	12,642	7,774	8,698	21,3	956,216	25,919	2553,614	0	205,728	205,728	99,732	0	0	0	0	0	0	0
18:57:37	-87,109	2552,743	10,771	10,742	12,637	7,765	8,68	21,3	956,216	25,919	2552,743	0	205,728	205,728	99,732	0	0	0	0	0	0	0
18:57:37	-65,454	2552,088	10,771	10,742	12,633	7,758	8,662	21,3	956,216	25,919	2552,088	0	205,728	205,728	99,732	0	0	0	0	0	0	0
18:57:37	-105,615	2551,032	10,673	10,693	12,633	7,747	8,644	21,3	956,216	25,919	2551,032	0	205,728	205,728	99,732	0	0	0	0	0	0	0
18:57:37	-142,333	2549,609	10,527	10,595	12,633	7,732	8,626	21,3	956,216	25,919	2549,609	0	205,728	205,728	99,732	0	0	0	0	0	0	0
18:57:37	-76,367	2548,845	10,527	10,547	12,628	7,725	8,608	21,3	956,216	25,919	2548,845	0	203,874	203,874	99,725	0	0	0	0	0	0	0
18:57:37	-59,179	2548,254	10,478	10,498	12,628	7,718	8,591	21,3	956,216	25,919	2548,254	0	203,874	203,874	99,725	0	0	0	0	0	0	0
18:57:37	-63,354	2547,62	10,478	10,498	12,624	7,712	8,573	21,3	956,216	25,919	2547,62	0	203,874	203,874	99,725	0	0	0	0	0	0	0
18:57:37	-38,427	2547,236	10,527	10,547	12,619	7,708	8,556	21,3	956,216	25,919	2547,236	0	203,874	203,874	99,725	0	0	0	0	0	0	0
18:57:37	82,031	2548,056	10,625	10,595	12,618	7,716	8,54	21,3	956,216	25,919	2547,236	0	203,874	203,874	99,725	0	0	0	0	0	0	0
18:57:37	-148,339	2546,573	10,625	10,595	12,61	7,701	8,523	21,3	956,216	25,919	2546,573	0	203,874	203,874	99,725	0	0	0	0	0	0	0
18:57:37	56,445	2547,137	10,771	10,742	12,605	7,707	8,507	21,3	956,216	25,919	2546,573	0	203,874	203,874	99,725	0	0	0	0	0	0	0
18:57:37	-73,022	2546,407	10,771	10,742	12,601	7,699	8,492	21,3	956,216	25,919	2546,407	0	203,874	203,874	99,725	0	0	0	0	0	0	0
18:57:37	-73,022	2545,677	10,771	10,742	12,597	7,692	8,476	21,3	956,216	25,919	2545,677	0	203,874	203,874	99,725	0	0	0	0	0	0	0
18:57:37	-71,997	2544,957	10,771	10,84	12,593	7,684	8,46	21,3	956,216	25,919	2544,957	0	203,874	203,874	99,725	0	0	0	0	0	0	0
18:57:37	21,728	2545,174	10,82	10,742	12,591	7,687	8,445	21,3	956,216	25,919	2544,957	0	203,874	203,874	99,725	0	0	0	0	0	0	0
18:57:37	-119,36	2543,98	10,771	10,742	12,587	7,674	8,43	21,3	956,216	25,919	2543,98	0	203,874	203,874	99,725	0	0	0	0	0	0	0
18:57:37	-94,848	2543,032	10,673	10,693	12,587	7,665	8,415	21,3	956,216	25,919	2543,032	0	203,874	203,874	99,725	0	0	0	0	0	0	0
18:57:37	-120,41	2541,828	10,625	10,595	12,583	7,652	8,4	21,3	956,216	25,919	2541,828	0	203,874	203,874	99,725	0	0	0	0	0	0	0
18:57:37	-107,812	2540,75	10,527	10,547	12,582	7,641	8,385	21,3	956,216	25,919	2540,75	0	203,874	203,874	99,725	0	0	0	0	0	0	0
18:57:37	-70,678	2540,043	10,527	10,547	12,578	7,634	8,371	21,3	956,216	25,919	2540,043	0	203,874	203,874	99,725	0	0	0	0	0	0	0
18:57:37	-14,111	2539,902	10,527	10,498	12,577	7,632	8,356	21,3	956,216	25,919	2539,902	0	203,874	203,874	99,725	0	0	0	0	0	0	0
18:57:37	-70,898	2539,193	10,527	10,498	12,573	7,625	8,342	21,3	956,216	25,919	2539,193	0	203,874	203,874	99,725	0	0	0	0	0	0	0
18:57:37	-70,703	2538,486	10,527	10,498	12,569	7,618	8,328	21,3	956,216	25,919	2538,486	0	203,874	203,874	99,725	0	0	0	0	0	0	0
18:57:37	-83,935	2537,646	10,527	10,498	12,565	7,609	8,313	21,3	956,216	25,919	2537,646	0	203,874	203,874	99,725	0	0	0	0	0	0	0
18:57:37	-13,842	2537,508	10,527	10,547	12,564	7,608	8,3	21,3	956,216	25,919	2537,508	0	203,874	203,874	99,725	0	0	0	0	0	0	0
18:57:37	10,961	2537,618	10,625	10,547	12,559	7,609	8,286	21,3	956,216	25,919	2537,508	0	203,874	203,874	99,725	0	0	0	0	0	0	0
18:57:37	-69,824	2536,919	10,625	10,498	12,555	7,602	8,273	21,3	956,216	25,919	2536,919	0	203,874	203,874	99,725	0	0	0	0	0	0	0
18:57:37	-108,618	2535,833	10,527	10,498	12,554	7,59	8,259	21,3	956,216	25,919	2535,833	0	203,874	203,874	99,725	0	0	0	0	0	0	0
18:57:37	-68,798	2535,145	10,527	10,351	12,55	7,583	8,246	21,3	956,216	25,919	2535,145	0	203,874	203,874	99,725	0	0	0	0	0	0	0
18:57:37	-68,627	2534,459	10,527	10,498	12,546	7,576	8,233	21,3	956,216	25,919	2534,459	0	203,874	203,874	99,725	0	0	0	0	0	0	0
18:57:37	12,06	2534,579	10,625	10,547	12,542	7,577	8,22	21,3	956,216	25,919	2534,459	0	203,874	203,874	99,725	0	0	0	0	0	0	0
18:57:37	-97,827	2533,601	10,625	10,595	12,536	7,567	8,207	21,3	956,216	25,919	2533,601	0	203,874	203,874	99,725	0	0	0	0	0	0	0
18:57:37	-13,916	2533,462	10,625	10,595	12,535	7,566	8,195	21,3	956,216	25,919	2533,462	0	203,874	203,874	99,725	0	0	0	0	0	0	0
18:57:37	-178,442	2531,678	10,527	10,547	12,531	7,548	8,182	21,3	956,216	25,919	2531,678	0	203,874	203,874	99,725	0	0	0	0	0	0	0
18:57:37	25,927	2531,937	10,625	10,547	12,527	7,55	8,17	21,3	956,216	25,919	2531,678	0	203,874	203,874	99,725	0	0	0	0	0	0	0
18:57:37	-109,643	2530,84	10,527	10,547	12,526	7,539	8,157	21,3	956,216	25,919	2530,84	0	203,874	203,874	99,725	0	0	0	0	0	0	0
18:57:37	-66,674	2530,174	10,527	10,498	12,522	7,532	8,145	21,3	956,216	25,919	2530,174	0	203,874	203,874	99,725	0	0	0	0	0	0	0
18:57:37	-47,338	2529,7	10,478	10,498	12,522	7,527	8,133	21,3	956,216	25,919	2529,7	0	203,874	203,874	99,725	0	0	0	0	0	0	0
18:57:37	-113,793	2528,562	10,429	10,498	12,518	7,515	8,121	21,3	956,216	25,919	2528,562	0	203,874	203,874	99,725	0	0	0	0	0	0	0
18:57:37	-16,21	2528,4	10,429	10,351	12,517	7,514	8,109	21,3	956,216	25,919	2528,4	0	203,874	203,874	99,725	0	0	0	0	0	0	0
18:57:37	0	2528,4	10,429	10,351	12,517	7,514	8,097	21,3	956,216	25,919	2528,4	0	203,874	203,874	99,725	0	0	0	0	0	0	0
18:57:37	-109,594	2527,304	10,332	10,205	12,517	7,502	8,086	21,3	956,216	25,919	2527,304	0	203,874	203,874	99,725	0	0	0	0	0	0	0
18:57:37	-51,513	2526,789	10,332	10,205	12,514	7,497	8,074	21,3	956,216	25,919	2526,789	0	203,874	203,874	99,725	0	0	0	0	0	0	0
18:57:37	-62,255	2526,167	10,283	10,205	12,513	7,491	8,063	21,3	956,216	25,919	2526,167	0	203,874	203,874	99,725	0	0	0	0	0	0	0
18:57:38	-19,384	2525,973	10,332	10,302	12,509	7,489	8,051	21,3	956,216	25,919	2525,973	0	203,874	203,874	99,725	0	0	0	0	0	0	0
18:57:38	-80,517	2525,168	10,332	10,351	12,504	7,48	8,04	21,3	956,216	25,919	2525,168	0	203,874	203,874	99,725	0	0	0	0	0	0	0
18:57:38	-32,177	2524,846	10,332	10,351	12,503	7,477	8,029	21,3	956,216	25,919	2524,846	0	203,874	203,874	99,725	0	0	0	0	0	0	0
18:57:38	75,415	2525,6	10,478	10,547	12,499	7,485	8,018	21,3	956,216	25,919	2524,846	0	203,874	203,874	99,725	0	0	0	0	0	0	0
18:57:38	-65,429	2524,946	10,478	10,547	12,495	7,478	8,008	21,3	956,216	25,919	2524,846	0	203,874	203,874	99,725	0	0	0	0	0	0	0
18:57:38	-80,566	2524,14	10,478	10,547	12,49	7,47	7,997	21,3	956,216	25,919	2524,14	0	203,874	203,874	99,725	0	0	0	0	0	0	0
18:57:38	-33,276	2523,807	10,527	10,595	12,486	7,466	7,987	21,3	956,216	25,919	2523,807	0	203,874	203,874	99,725	0	0	0	0	0	0	0
18:57:38	-17,26	2523,635	10,527	10,693	12,485	7,465	7,977	21,3	956,216	25,919	2523,635	0	203,874	203,874	99,725	0	0	0	0	0	0	0
18:57:38	-64,379	2522,991	10,527	10,693	12,481	7,458	7,966	21,3	956,216	25,919	2522,991	0	203,874	203,874	99,725	0	0	0	0	0	0	0
18:57:38	-94,58	2522,045	10,429	10,498	12,481	7,448	7,956	21,3	956,216	25,919	2522,045	0	203,874	203,874	99,725	0	0	0	0	0	0	0
18:57:38	-94,58	2521,099	10,332	10,498	12,481	7,438	7,946	21,3	956,216	25,919	2521,099	0	203,874	203,874	99,725	0	0	0	0	0	0	0
18:57:38	-17,041	2520,929	10,332	10,302	12,48	7,437	7,936	21,3	956,216	25,919	2520,929	0	203,874	203,874	99,725	0	0	0	0	0	0	0
18:57:38	0	2520,929	10,332	10,351	12,48	7,437	7,926	21,3	956,216	25,919	2520,929	0	203,874	203,874	99,725	0	0	0	0	0	0	0
18:57:38	-141,821	2519,511	10,185	10,058	12,48	7,422	7,916	21,3	956,216	25,919	2519,511	0	203,874	203,874	99,725	0	0	0	0	0	0	0
18:57:38	-46,24	2519,048	10,185	10,058	12,478	7,417	7,907	21,3	956,216	25,919	2519,048	0	203,874	203,874	99,725	0	0	0	0	0	0	0
18:57:38	61,303	2519,661	10,283	10,302	12,476	7,424	7,897	21,3	956,216	25,919	2519,049	0	203,874	203,874	99,725	0	0	0	0	0	0	0
18:57:38	-17,114	2519,49	10,332	10,302	12,472	7,422	7,888	21,3	956,216	25,919	2519,049	0	203,874	203,874	99,725	0	0	0	0	0	0	0
18:57:38	-63,33	2518,857	10,332	10,302	12,469	7,415	7,879	21,3	956,216	25,919	2518,857	0	203,874	203,874	99,725	0	0	0	0	0	0	0
18:57:38	-64,477	2518,212	10,283	10,205	12,468	7,409	7,869	21,3	956,216	25,919	2518,212	0	203,874	203,874	99,725	0	0	0	0	0	0	0
18:57:38	-16,064	2518,051	10,332	10,302	12,464	7,407	7,86	21,3	956,216	25,919	2518,051	0	203,874	203,874	99,725	0	0	0	0	0	0	0
18:57:38	77,319	2518,825	10,429	10,302	12,463	7,415	7,852	21,3	956,216	25,919	2518,052	0	203,874	203,874	99,725	0	0	0	0	0	0	0
18:57:38	-63,33	2518,191	10,429	10,302	12,459	7,409	7,843	21,3	956,216	25,919	2518,052	0	203,874	203,874	99,725	0	0	0	0	0	0	0
18:57:38	-17,211	2518,019	10,429	10,302	12,458	7,407	7,834	21,3	956,216	25,919	2518,019	0	203,874	203,874	99,725	0	0	0	0	0	0	0
18:57:38	-33,129	2517,688	10,478	10,302	12,454	7,403	7,826	21,3	956,216	25,919	2517,688	0	203,874	203,874	99,725	0	0	0	0	0	0	0
18:57:38	-80,59	2516,882	10,478	10,547	12,449	7,395	7,817	21,3	956,216	25,919	2516,882	0	203,874	203,874	99,725	0	0	0	0	0	0	0
18:57:38	-47,265	2516,409	10,429	10,302	12,449	7,39	7,809	21,3	956,216	25,919	2516,409	0	203,874	203,874	99,725	0	0	0	0	0	0	0
18:57:38	-94,506	2515,464	10,332	10,302	12,449	7,38	7,801	21,3	956,216	25,919	2515,464	0	203,874	203,874	99,725	0	0	0	0	0	0	0
18:57:38	0	2515,464	10,332	10,205	12,449	7,38	7,792	21,3	956,216	25,919	2515,464	0	203,874	203,874	99,725	0	0	0	0	0	0	0
18:57:38	-63,33	2514,831	10,332	10,205	12,446	7,374	7,784	21,3	956,216	25,919	2514,831	0	203,874	203,874	99,725	0	0	0	0	0	0	0
18:57:38	0	2514,831	10,332	10,205	12,446	7,374	7,776	21,3	956,216	25,919	2514,831	0	203,874	203,874	99,725	0	0	0	0	0	0	0
18:57:38	-141,748	2513,413	10,185	10,058	12,446	7,359	7,768	21,3	956,216	25,919	2513,413	0	203,874	203,874	99,725	0	0	0	0	0	0	0
18:57:38	77,27	2514,186	10,283	10,156	12,445	7,367	7,76	21,3	956,216	25,919	2513,414	0	203,874	203,874	99,725	0	0	0	0	0	0	0
18:57:38	-112,768	2513,058	10,185	10,205	12,444	7,356	7,752	21,3	956,216	25,919	2513,058	0	203,874	203,874	99,725	0	0	0	0	0	0	0
18:57:38	79,467	2513,853	10,332	10,205	12,44	7,364	7,745	21,3	956,216	25,919	2513,059	0	203,874	203,874	99,725	0	0	0	0	0	0	0
18:57:38	-158,813	2512,265	10,185	10,009	12,439	7,347	7,737	21,3	956,216	25,919	2512,265	0	203,874	203,874	99,725	0	0	0	0	0	0	0
18:57:38	32,25	2512,588	10,283	10,156	12,436	7,351	7,729	21,3	956,216	25,919	2512,265	0	203,874	203,874	99,725	0	0	0	0	0	0	0
18:57:38	-18,286	2512,405	10,283	10,156	12,435	7,349	7,722	21,3	956,216	25,919	2512,265	0	203,874	203,874	99,725	0	0	0	0	0	0	0
18:57:38	-13,964	2512,265	10,332	10,302	12,431	7,347	7,714	21,3	956,216	25,919	2512,265	0	203,874	203,874	99,725	0	0	0	0	0	0	0
18:57:38	-201,879	2510,246	10,185	10,205	12,428	7,327	7,707	21,3	956,216	25,919	2510,246	0	203,874	203,874	99,725	0	0	0	0	0	0	0
18:57:38	123,413	2511,48	10,332	10,351	12,427	7,339	7,7	21,3	956,216	25,919	2510,247	0	203,874	203,874	99,725	0	0	0	0	0	0	0
18:57:38	-108,251	2510,398	10,283	10,302	12,423	7,328	7,692	21,3	956,216	25,919	2510,248	0	203,874	203,874	99,725	0	0	0	0	0	0	0
18:57:38	-94,458	2509,453	10,185	10,205	12,423	7,318	7,685	21,3	956,216	25,919	2509,453	0	203,874	203,874	99,725	0	0	0	0	0	0	0
18:57:38	-62,255	2508,831	10,185	10,205	12,42	7,312	7,678	21,3	956,216	25,919	2508,831	0	203,874	203,874	99,725	0	0	0	0	0	0	0
18:57:38	75,097	2509,582	10,283	10,302	12,418	7,32	7,671	21,3	956,216	25,919	2508,831	0	203,874	203,874	99,725	0	0	0	0	0	0	0
18:57:38	-94,433	2508,637	10,185	10,205	12,418	7,31	7,664	21,3	956,216	25,919	2508,637	0	203,874	203,874	99,725	0	0	0	0	0	0	0
18:57:38	-47,216	2508,165	10,136	10,156	12,418	7,305	7,657	21,3	956,216	25,919	2508,165	0	203,874	203,874	99,725	0	0	0	0	0	0	0
18:57:38	-31,201	2507,853	10,185	10,205	12,414	7,302	7,65	21,3	956,216	25,919	2507,853	0	203,874	203,874	99,725	0	0	0	0	0	0	0
18:57:38	-19,335	2507,66	10,185	10,205	12,413	7,3	7,643	21,3	956,216	25,919	2507,66	0	203,874	203,874	99,725	0	0	0	0	0	0	0
18:57:38	81,494	2508,475	10,332	10,302	12,409	7,308	7,636	21,3	956,216	25,919	2507,661	0	203,874	203,874	99,725	0	0	0	0	0	0	0
18:57:38	-66,357	2507,811	10,283	10,205	12,408	7,302	7,63	21,3	956,216	25,919	2507,661	0	203,874	203,874	99,725	0	0	0	0	0	0	0
18:57:38	-40,844	2507,403	10,283	10,156	12,406	7,297	7,623	21,2	957,057	25,919	2507,403	0	203,874	203,874	99,725	0	0	0	0	0	0	0
18:57:38	-96,752	2506,435	10,185	10,156	12,406	7,287	7,617	21,2	957,057	25,919	2506,435	0	203,874	203,874	99,725	0	0	0	0	0	0	0
18:57:38	75,073	2507,186	10,283	10,205	12,405	7,295	7,61	21,2	957,057	25,919	2506,436	0	203,874	203,874	99,725	0	0	0	0	0	0	0
18:57:38	0	2507,186	10,283	10,156	12,405	7,295	7,604	21,2	957,057	25,919	2506,437	0	203,874	203,874	99,725	0	0	0	0	0	0	0
18:57:38	-141,601	2505,77	10,136	9,961	12,405	7,28	7,598	21,2	957,057	25,919	2505,77	0	203,874	203,874	99,725	0	0	0	0	0	0	0
18:57:38	81,42	2506,584	10,283	10,058	12,402	7,289	7,592	21,2	957,057	25,919	2505,771	0	203,874	203,874	99,725	0	0	0	0	0	0	0
18:57:38	-19,335	2506,391	10,283	10,205	12,4	7,287	7,586	21,2	957,057	25,919	2505,771	0	203,874	203,874	99,725	0	0	0	0	0	0	0
18:57:38	-99,682	2505,394	10,283	10,058	12,395	7,277	7,58	21,2	957,057	25,919	2505,394	0	203,874	203,874	99,725	0	0	0	0	0	0	0
18:57:38	-94,384	2504,45	10,185	10,205	12,395	7,267	7,574	21,2	957,057	25,919	2504,45	0	203,874	203,874	99,725	0	0	0	0	0	0	0
18:57:38	33,154	2504,782	10,283	10,205	12,391	7,27	7,568	21,2	957,057	25,919	2504,45	0	203,874	203,874	99,725	0	0	0	0	0	0	0
18:57:38	-94,36	2503,838	10,185	10,058	12,391	7,261	7,562	21,2	957,057	25,919	2503,838	0	203,749	203,749	99,725	0	0	0	0	0	0	0
18:57:38	-47,167	2503,366	10,136	10,058	12,391	7,256	7,556	21,2	957,057	25,919	2503,366	0	203,749	203,749	99,725	0	0	0	0	0	0	0
18:57:38	0	2503,366	10,136	10,058	12,391	7,256	7,55	21,2	957,057	25,919	2503,366	0	203,749	203,749	99,725	0	0	0	0	0	0	0
18:57:38	-20,434	2503,162	10,136	10,058	12,39	7,254	7,544	21,2	957,057	25,919	2503,162	0	203,749	203,749	99,725	0	0	0	0	0	0	0
18:57:38	-11,889	2503,043	10,185	10,156	12,387	7,252	7,538	21,2	957,057	25,919	2503,043	0	203,749	203,749	99,725	0	0	0	0	0	0	0
18:57:38	-19,36	2502,849	10,185	10,058	12,386	7,25	7,532	21,2	957,057	25,919	2502,849	0	203,749	203,749	99,725	0	0	0	0	0	0	0
18:57:38	-61,181	2502,238	10,185	10,205	12,382	7,244	7,527	21,2	957,057	25,919	2502,238	0	203,749	203,749	99,725	0	0	0	0	0	0	0
18:57:38	94,36	2503,181	10,283	10,205	12,382	7,254	7,521	21,2	957,057	25,919	2502,239	0	203,749	203,749	99,725	0	0	0	0	0	0	0
18:57:38	-113,696	2502,044	10,185	10,156	12,381	7,242	7,516	21,2	957,057	25,919	2502,044	0	203,749	203,749	99,725	0	0	0	0	0	0	0
18:57:38	0	2502,044	10,185	10,205	12,381	7,242	7,511	21,2	957,057	25,919	2502,044	0	203,749	203,749	99,725	0	0	0	0	0	0	0
18:57:38	-40,82	2501,636	10,185	10,058	12,379	7,238	7,505	21,2	957,057	25,919	2501,636	0	203,749	203,749	99,725	0	0	0	0	0	0	0
18:57:38	75,195	2502,388	10,283	10,302	12,378	7,246	7,5	21,2	957,057	25,919	2501,637	0	203,749	203,749	99,725	0	0	0	0	0	0	0
18:57:38	-113,72	2501,251	10,185	10,205	12,377	7,234	7,495	21,2	957,057	25,919	2501,251	0	203,749	203,749	99,725	0	0	0	0	0	0	0
18:57:38	-40,795	2500,843	10,185	10,058	12,374	7,23	7,49	21,2	957,057	25,919	2500,843	0	203,749	203,749	99,725	0	0	0	0	0	0	0
18:57:38	-66,479	2500,178	10,136	10,058	12,373	7,223	7,485	21,2	957,057	25,919	2500,178	0	203,749	203,749	99,725	0	0	0	0	0	0	0
18:57:38	0	2500,178	10,136	10,058	12,373	7,223	7,479	21,2	957,057	25,919	2500,178	0	203,749	203,749	99,725	0	0	0	0	0	0	0
18:57:38	-19,335	2499,985	10,136	10,058	12,372	7,221	7,474	21,2	957,057	25,919	2499,985	0	203,749	203,749	99,725	0	0	0	0	0	0	0
18:57:38	-41,87	2499,566	10,136	10,058	12,37	7,217	7,469	21,2	957,057	25,919	2499,566	0	203,749	203,749	99,725	0	0	0	0	0	0	0
18:57:38	-19,36	2499,372	10,136	10,009	12,369	7,215	7,464	21,2	957,057	25,919	2499,372	0	203,749	203,749	99,725	0	0	0	0	0	0	0
18:57:38	-94,311	2498,429	10,039	9,961	12,369	7,205	7,459	21,2	957,057	25,919	2498,429	0	203,749	203,749	99,725	0	0	0	0	0	0	0
18:57:38	0	2498,429	10,039	9,961	12,369	7,205	7,454	21,2	957,057	25,919	2498,429	0	203,749	203,749	99,725	0	0	0	0	0	0	0
18:57:38	-109,375	2497,336	9,99	9,863	12,365	7,194	7,449	21,2	957,057	25,919	2497,336	0	203,749	203,749	99,725	0	0	0	0	0	0	0
18:57:38	9,521	2497,431	10,039	10,009	12,363	7,194	7,444	21,2	957,057	25,919	2497,336	0	203,749	203,749	99,725	0	0	0	0	0	0	0
18:57:38	81,494	2498,246	10,185	10,058	12,359	7,203	7,439	21,2	957,057	25,919	2497,336	0	203,749	203,749	99,725	0	0	0	0	0	0	0
18:57:38	-159,716	2496,649	10,039	9,961	12,358	7,186	7,434	21,2	957,057	25,919	2496,649	0	203,749	203,749	99,725	0	0	0	0	0	0	0
18:57:38	-42,919	2496,219	10,039	10,009	12,356	7,182	7,429	21,2	957,057	25,919	2496,219	0	203,749	203,749	99,725	0	0	0	0	0	0	0
18:57:38	-18,286	2496,036	10,039	10,009	12,355	7,18	7,425	21,2	957,057	25,919	2496,036	0	203,749	203,749	99,725	0	0	0	0	0	0	0
18:57:38	-62,231	2495,414	10,039	9,961	12,351	7,174	7,42	21,2	957,057	25,919	2495,414	0	203,749	203,749	99,725	0	0	0	0	0	0	0
18:57:38	0	2495,414	10,039	9,961	12,351	7,174	7,415	21,2	957,057	25,919	2495,414	0	203,749	203,749	99,725	0	0	0	0	0	0	0
18:57:38	-94,262	2494,472	9,941	9,814	12,351	7,164	7,41	21,2	957,057	25,919	2494,472	0	203,749	203,749	99,725	0	0	0	0	0	0	0
18:57:38	28,857	2494,76	9,99	9,961	12,35	7,167	7,405	21,2	957,057	25,919	2494,472	0	203,749	203,749	99,725	0	0	0	0	0	0	0
18:57:38	-47,143	2494,289	9,941	9,863	12,35	7,162	7,4	21,2	957,057	25,919	2494,289	0	203,749	203,749	99,725	0	0	0	0	0	0	0
18:57:38	-61,181	2493,677	9,941	9,814	12,347	7,156	7,396	21,2	957,057	25,919	2493,677	0	203,749	203,749	99,725	0	0	0	0	0	0	0
18:57:38	-18,115	2493,496	9,941	9,863	12,346	7,154	7,391	21,2	957,057	25,919	2493,496	0	203,749	203,749	99,725	0	0	0	0	0	0	0
18:57:38	47,143	2493,967	9,99	10,009	12,346	7,159	7,386	21,2	957,057	25,919	2493,496	0	203,749	203,749	99,725	0	0	0	0	0	0	0
18:57:38	-109,35	2492,874	9,941	9,961	12,342	7,148	7,382	21,2	957,057	25,919	2492,874	0	203,749	203,749	99,725	0	0	0	0	0	0	0
18:57:38	-18,31	2492,691	9,941	9,863	12,341	7,146	7,377	21,2	957,057	25,919	2492,691	0	203,749	203,749	99,725	0	0	0	0	0	0	0
18:57:38	-157,543	2491,115	9,843	9,814	12,338	7,129	7,372	21,2	957,057	25,919	2491,115	0	203,749	203,749	99,725	0	0	0	0	0	0	0
18:57:38	75,952	2491,875	9,941	9,814	12,337	7,137	7,368	21,2	957,057	25,919	2491,116	0	203,749	203,749	99,725	0	0	0	0	0	0	0
18:57:38	173,388	2493,609	10,185	10,058	12,333	7,155	7,363	21,2	957,057	25,919	2491,118	0	203,749	203,749	99,725	0	0	0	0	0	0	0
18:57:39	-17,211	2493,436	10,185	10,009	12,332	7,153	7,359	21,2	957,057	25,919	2491,12	0	203,749	203,749	99,725	0	0	0	0	0	0	0
18:57:39	-47,143	2492,965	10,136	9,961	12,332	7,148	7,355	21,2	957,057	25,919	2491,122	0	203,749	203,749	99,725	0	0	0	0	0	0	0
18:57:39	-94,238	2492,023	10,039	9,863	12,332	7,139	7,351	21,2	957,057	25,919	2491,123	0	203,749	203,749	99,725	0	0	0	0	0	0	0
18:57:39	-47,119	2491,551	9,99	9,814	12,332	7,134	7,347	21,2	957,057	25,919	2491,124	0	203,749	203,749	99,725	0	0	0	0	0	0	0
18:57:39	47,119	2492,023	10,039	9,961	12,332	7,139	7,343	21,2	957,057	25,919	2491,125	0	203,749	203,749	99,725	0	0	0	0	0	0	0
18:57:39	-63,305	2491,39	10,039	9,863	12,329	7,132	7,338	21,2	957,057	25,919	2491,125	0	203,749	203,749	99,725	0	0	0	0	0	0	0
18:57:39	-94,213	2490,447	9,941	9,716	12,329	7,123	7,334	21,2	957,057	25,919	2490,447	0	203,749	203,749	99,725	0	0	0	0	0	0	0
18:57:39	-17,065	2490,277	9,941	9,863	12,328	7,121	7,33	21,2	957,057	25,919	2490,277	0	203,749	203,749	99,725	0	0	0	0	0	0	0
18:57:39	47,094	2490,748	9,99	9,814	12,328	7,126	7,326	21,2	957,057	25,919	2490,277	0	203,749	203,749	99,725	0	0	0	0	0	0	0
18:57:39	-34,448	2490,403	10,039	9,961	12,323	7,122	7,322	21,2	957,057	25,919	2490,277	0	203,749	203,749	99,725	0	0	0	0	0	0	0
18:57:39	60,791	2491,011	10,185	10,058	12,318	7,128	7,318	21,2	957,057	25,919	2490,278	0	203,749	203,749	99,725	0	0	0	0	0	0	0
18:57:39	-188,623	2489,125	10,039	9,863	12,316	7,109	7,314	21,2	957,057	25,919	2489,125	0	203,749	203,749	99,725	0	0	0	0	0	0	0
18:57:39	0,195	2489,127	9,99	9,814	12,318	7,109	7,31	21,2	957,057	25,919	2489,125	0	203,749	203,749	99,725	0	0	0	0	0	0	0
18:57:39	0	2489,127	9,99	9,863	12,318	7,109	7,306	21,2	957,057	25,919	2489,125	0	203,749	203,749	99,725	0	0	0	0	0	0	0
18:57:39	0	2489,127	9,99	9,863	12,318	7,109	7,302	21,2	957,057	25,919	2489,125	0	203,749	203,749	99,725	0	0	0	0	0	0	0
18:57:39	-47,119	2488,656	9,941	9,961	12,318	7,104	7,298	21,2	957,057	25,919	2488,656	0	203,749	203,749	99,725	0	0	0	0	0	0	0
18:57:39	-94,189	2487,714	9,843	9,716	12,318	7,094	7,294	21,2	957,057	25,919	2487,714	0	203,749	203,749	99,725	0	0	0	0	0	0	0
18:57:39	0	2487,714	9,843	9,668	12,318	7,094	7,29	21,2	957,057	25,919	2487,714	0	203,749	203,749	99,725	0	0	0	0	0	0	0
18:57:39	46,923	2488,183	9,941	9,814	12,316	7,099	7,287	21,2	957,057	25,919	2487,715	0	203,749	203,749	99,725	0	0	0	0	0	0	0
18:57:39	-111,279	2487,07	9,843	9,814	12,315	7,088	7,283	21,2	957,057	25,919	2487,07	0	203,749	203,749	99,725	0	0	0	0	0	0	0
18:57:39	-47,07	2486,599	9,795	9,668	12,315	7,083	7,279	21,2	957,057	25,919	2486,599	0	203,749	203,749	99,725	0	0	0	0	0	0	0
18:57:39	0	2486,599	9,795	9,716	12,315	7,083	7,275	21,2	957,057	25,919	2486,599	0	203,749	203,749	99,725	0	0	0	0	0	0	0
18:57:39	0	2486,599	9,795	9,668	12,315	7,083	7,271	21,2	957,057	25,919	2486,599	0	203,749	203,749	99,725	0	0	0	0	0	0	0
18:57:39	47,07	2487,07	9,843	9,716	12,315	7,088	7,268	21,2	957,057	25,919	2486,6	0	203,749	203,749	99,725	0	0	0	0	0	0	0
18:57:39	76,977	2487,84	9,941	9,863	12,314	7,096	7,264	21,2	957,057	25,919	2486,601	0	203,749	203,749	99,725	0	0	0	0	0	0	0
18:57:39	0	2487,84	9,941	9,863	12,314	7,096	7,261	21,2	957,057	25,919	2486,602	0	203,749	203,749	99,725	0	0	0	0	0	0	0
18:57:39	-76,977	2487,07	9,843	9,814	12,315	7,088	7,258	21,2	957,057	25,919	2486,603	0	203,749	203,749	99,725	0	0	0	0	0	0	0
18:57:39	0	2487,07	9,843	9,863	12,315	7,088	7,254	21,2	957,057	25,919	2486,603	0	203,749	203,749	99,725	0	0	0	0	0	0	0
18:57:39	94,189	2488,012	9,941	9,863	12,315	7,097	7,251	21,2	957,057	25,919	2486,605	0	203,749	203,749	99,725	0	0	0	0	0	0	0
18:57:39	-17,211	2487,84	9,941	9,863	12,314	7,096	7,248	21,2	957,057	25,919	2486,606	0	203,749	203,749	99,725	0	0	0	0	0	0	0
18:57:39	17,211	2488,012	9,941	9,814	12,315	7,097	7,245	21,2	957,057	25,919	2486,607	0	203,749	203,749	99,725	0	0	0	0	0	0	0
18:57:39	0	2488,012	9,941	9,716	12,315	7,097	7,242	21,2	957,057	25,919	2486,608	0	203,749	203,749	99,725	0	0	0	0	0	0	0
18:57:39	0	2488,012	9,941	9,716	12,315	7,097	7,239	21,2	957,057	25,919	2486,61	0	203,749	203,749	99,725	0	0	0	0	0	0	0
18:57:39	0	2488,012	9,941	9,814	12,315	7,097	7,237	21,2	957,057	25,919	2486,611	0	203,749	203,749	99,725	0	0	0	0	0	0	0
18:57:39	47,119	2488,483	9,99	9,961	12,315	7,102	7,234	21,2	957,057	25,919	2486,613	0	203,749	203,749	99,725	0	0	0	0	0	0	0
18:57:39	-47,119	2488,012	9,941	9,814	12,315	7,097	7,231	21,2	957,057	25,919	2486,615	0	203,749	203,749	99,725	0	0	0	0	0	0	0
18:57:39	-77,099	2487,241	9,843	9,716	12,316	7,089	7,229	21,2	957,057	25,919	2486,615	0	203,749	203,749	99,725	0	0	0	0	0	0	0
18:57:39	124,218	2488,483	9,99	9,863	12,315	7,102	7,226	21,2	957,057	25,919	2486,617	0	203,749	203,749	99,725	0	0	0	0	0	0	0
18:57:39	17,089	2488,654	9,99	9,814	12,316	7,104	7,224	21,2	957,057	25,919	2486,619	0	203,749	203,749	99,725	0	0	0	0	0	0	0
18:57:39	0	2488,654	9,99	9,814	12,316	7,104	7,221	21,2	957,057	25,919	2486,621	0	203,749	203,749	99,725	0	0	0	0	0	0	0
18:57:39	47,265	2489,127	9,99	9,961	12,318	7,109	7,219	21,2	957,057	25,919	2486,624	0	203,749	203,749	99,725	0	0	0	0	0	0	0
18:57:39	-0,195	2489,125	10,039	9,961	12,316	7,109	7,217	21,2	957,057	25,919	2486,627	0	203,749	203,749	99,725	0	0	0	0	0	0	0
18:57:39	47,265	2489,598	10,039	9,961	12,318	7,114	7,215	21,2	957,057	25,919	2486,629	0	203,749	203,749	99,725	0	0	0	0	0	0	0
18:57:39	0	2489,598	10,039	10,009	12,318	7,114	7,213	21,2	957,057	25,919	2486,632	0	203,749	203,749	99,725	0	0	0	0	0	0	0
18:57:39	-47,07	2489,127	9,99	9,863	12,318	7,109	7,211	21,2	957,057	25,919	2486,635	0	203,749	203,749	99,725	0	0	0	0	0	0	0
18:57:39	0	2489,127	9,99	9,863	12,318	7,109	7,209	21,2	957,057	25,919	2486,637	0	203,749	203,749	99,725	0	0	0	0	0	0	0
18:57:39	141,308	2490,54	10,136	10,009	12,318	7,123	7,207	21,2	957,057	25,919	2486,641	0	203,749	203,749	99,725	0	0	0	0	0	0	0
18:57:39	-94,238	2489,598	10,039	9,961	12,318	7,114	7,205	21,2	957,057	25,919	2486,644	0	203,749	203,749	99,725	0	0	0	0	0	0	0
18:57:39	-47,07	2489,127	9,99	9,863	12,318	7,109	7,204	21,2	957,057	25,919	2486,647	0	203,749	203,749	99,725	0	0	0	0	0	0	0
18:57:39	0	2489,127	9,99	9,863	12,318	7,109	7,202	21,2	957,057	25,919	2486,649	0	203,749	203,749	99,725	0	0	0	0	0	0	0
18:57:39	0	2489,127	9,99	9,863	12,318	7,109	7,2	21,2	958,486	25,919	2486,652	0	203,749	203,749	99,725	0	0	0	0	0	0	0
18:57:39	-3,857	2489,088	9,99	9,863	12,318	7,108	7,198	21,2	958,486	25,919	2486,654	0	203,749	203,749	99,725	0	0	0	0	0	0	0
18:57:39	-94,335	2488,145	9,941	9,814	12,316	7,099	7,196	21,2	958,486	25,919	2486,656	0	203,749	203,749	99,725	0	0	0	0	0	0	0
18:57:39	47,265	2488,618	9,941	9,863	12,318	7,104	7,194	21,2	958,486	25,919	2486,658	0	203,749	203,749	99,725	0	0	0	0	0	0	0
18:57:39	0	2488,618	9,941	9,814	12,318	7,104	7,193	21,2	958,486	25,919	2486,66	0	203,749	203,749	99,725	0	0	0	0	0	0	0
18:57:39	-0,195	2488,616	9,99	9,961	12,316	7,104	7,191	21,2	958,486	25,919	2486,661	0	203,749	203,749	99,725	0	0	0	0	0	0	0
18:57:39	-47,07	2488,145	9,941	9,863	12,316	7,099	7,189	21,2	958,486	25,919	2486,663	0	203,749	203,749	99,725	0	0	0	0	0	0	0
18:57:39	0	2488,145	9,941	9,814	12,316	7,099	7,187	21,2	958,486	25,919	2486,665	0	203,749	203,749	99,725	0	0	0	0	0	0	0
18:57:39	47,07	2488,616	9,99	10,009	12,316	7,104	7,186	21,2	958,486	25,919	2486,667	0	203,749	203,749	99,725	0	0	0	0	0	0	0
18:57:39	-47,07	2488,145	9,941	9,814	12,316	7,099	7,184	21,2	958,486	25,919	2486,668	0	203,749	203,749	99,725	0	0	0	0	0	0	0
18:57:39	-17,065	2487,974	9,941	9,814	12,315	7,097	7,182	21,2	958,486	25,919	2486,669	0	203,901	203,901	99,725	0	0	0	0	0	0	0
18:57:39	47,045	2488,445	9,99	9,961	12,315	7,102	7,181	21,2	958,486	25,919	2486,671	0	203,901	203,901	99,725	0	0	0	0	0	0	0
18:57:39	17,089	2488,616	9,99	9,863	12,316	7,104	7,179	21,2	958,486	25,919	2486,673	0	203,901	203,901	99,725	0	0	0	0	0	0	0
18:57:39	-47,07	2488,145	9,941	9,668	12,316	7,099	7,177	21,2	958,486	25,919	2486,675	0	203,901	203,901	99,725	0	0	0	0	0	0	0
18:57:39	0	2488,145	9,941	9,814	12,316	7,099	7,176	21,2	958,486	25,919	2486,676	0	203,901	203,901	99,725	0	0	0	0	0	0	0
18:57:39	0	2488,145	9,941	9,716	12,316	7,099	7,174	21,2	958,486	25,919	2486,678	0	203,901	203,901	99,725	0	0	0	0	0	0	0
18:57:39	0	2488,145	9,941	9,716	12,316	7,099	7,173	21,2	958,486	25,919	2486,679	0	203,901	203,901	99,725	0	0	0	0	0	0	0
18:57:39	0	2488,145	9,941	9,863	12,316	7,099	7,171	21,2	958,486	25,919	2486,681	0	203,901	203,901	99,725	0	0	0	0	0	0	0
18:57:39	47,07	2488,616	9,99	9,961	12,316	7,104	7,17	21,2	958,486	25,919	2486,682	0	203,901	203,901	99,725	0	0	0	0	0	0	0
18:57:39	-47,07	2488,145	9,941	9,863	12,316	7,099	7,169	21,2	958,486	25,919	2486,684	0	203,901	203,901	99,725	0	0	0	0	0	0	0
18:57:39	47,07	2488,616	9,99	9,863	12,316	7,104	7,167	21,2	958,486	25,919	2486,686	0	203,901	203,901	99,725	0	0	0	0	0	0	0
18:57:39	47,265	2489,088	9,99	9,961	12,318	7,108	7,166	21,2	958,486	25,919	2486,688	0	203,901	203,901	99,725	0	0	0	0	0	0	0
18:57:39	47,07	2489,559	10,039	10,009	12,318	7,113	7,165	21,2	958,486	25,919	2486,691	0	203,901	203,901	99,725	0	0	0	0	0	0	0
18:57:39	-94,14	2488,618	9,941	9,814	12,318	7,104	7,164	21,2	958,486	25,919	2486,693	0	203,901	203,901	99,725	0	0	0	0	0	0	0
18:57:39	46,875	2489,086	10,039	9,863	12,316	7,108	7,163	21,2	958,486	25,919	2486,695	0	203,901	203,901	99,725	0	0	0	0	0	0	0
18:57:39	-47,07	2488,616	9,99	9,863	12,316	7,104	7,162	21,2	958,486	25,919	2486,697	0	203,901	203,901	99,725	0	0	0	0	0	0	0
18:57:39	47,265	2489,088	9,99	9,863	12,318	7,108	7,161	21,2	958,486	25,919	2486,699	0	203,901	203,901	99,725	0	0	0	0	0	0	0
18:57:39	0	2489,088	9,99	9,961	12,318	7,108	7,16	21,2	958,486	25,919	2486,702	0	203,901	203,901	99,725	0	0	0	0	0	0	0
18:57:39	-47,265	2488,616	9,99	9,961	12,316	7,104	7,159	21,2	958,486	25,919	2486,703	0	203,901	203,901	99,725	0	0	0	0	0	0	0
18:57:39	-47,07	2488,145	9,941	9,814	12,316	7,099	7,157	21,2	958,486	25,919	2486,705	0	203,901	203,901	99,725	0	0	0	0	0	0	0
18:57:39	47,265	2488,618	9,941	9,814	12,318	7,104	7,156	21,2	958,486	25,919	2486,707	0	203,901	203,901	99,725	0	0	0	0	0	0	0
18:57:39	46,875	2489,086	10,039	10,009	12,316	7,108	7,155	21,2	958,486	25,919	2486,709	0	203,901	203,901	99,725	0	0	0	0	0	0	0
18:57:39	-46,875	2488,618	9,941	9,863	12,318	7,104	7,154	21,2	958,486	25,919	2486,711	0	203,901	203,901	99,725	0	0	0	0	0	0	0
[truncated: 6,283 more rows]
