# Supplementary material for: Testing of pandemic ventilators under early and agile development
Source: Front Med Technol. 2022 Aug 16;4:899328. doi: 10.3389/fmedt.2022.899328 (PMC9424737; doi:10.3389/fmedt.2022.899328)
Supplement: Supplementary file 3 [file Data_Sheet_2.ZIP › Accuracy of Controls Systems/01_Data Storage/01_Raw Measurement Data/Hamilton T1/Hamilton T1_v2/part_3_test_02.csv]

Time	Flow	Lung tidal volume	p alveole	Airway pressure	Bellows position	Intrapleural pressure	Cardial pressure	Fraction of O2 inspir	Ambient pressure	Temperature Celsius	FRC actual	Shunt fraction	Partial pressure O2 air chamber	Partial pressure O2 effectiv	Oxygen sat pulm. capillaries	NA	NA	NA	NA	NA	NA	NA
19:01:31	-257,25	2673,45	12,822	12,646	13,208	9,009	10,449	21,4	956,596	25,835	2551,572	0	205,171	205,171	99,73	0	0	0	0	0	0	0
19:01:31	-334,692	2670,103	12,822	12,646	13,189	8,975	10,42	21,4	956,596	25,835	2551,691	0	205,171	205,171	99,73	0	0	0	0	0	0	0
19:01:31	-223,535	2667,868	12,773	12,549	13,179	8,952	10,391	21,4	956,596	25,835	2551,807	0	205,171	205,171	99,73	0	0	0	0	0	0	0
19:01:31	-479,199	2663,076	12,529	12,353	13,166	8,902	10,362	21,4	956,596	25,835	2551,918	0	205,171	205,171	99,73	0	0	0	0	0	0	0
19:01:31	-225,537	2660,82	12,48	12,158	13,156	8,879	10,333	21,4	956,596	25,835	2552,027	0	205,171	205,171	99,73	0	0	0	0	0	0	0
19:01:31	-281,42	2658,006	12,431	12,109	13,143	8,85	10,304	21,4	956,596	25,835	2552,133	0	205,171	205,171	99,73	0	0	0	0	0	0	0
19:01:31	-322,729	2654,779	12,285	12,06	13,132	8,817	10,275	21,4	956,596	25,835	2552,235	0	205,171	205,171	99,73	0	0	0	0	0	0	0
19:01:31	-265,869	2652,12	12,187	11,963	13,123	8,789	10,245	21,4	956,596	25,835	2552,335	0	205,171	205,171	99,73	0	0	0	0	0	0	0
19:01:31	-250,561	2649,614	12,187	11,914	13,109	8,763	10,216	21,4	956,596	25,835	2552,432	0	205,171	205,171	99,73	0	0	0	0	0	0	0
19:01:31	-155,712	2648,057	12,285	11,914	13,094	8,747	10,188	21,4	956,596	25,835	2552,528	0	205,171	205,171	99,73	0	0	0	0	0	0	0
19:01:31	-247,436	2645,583	12,285	11,963	13,08	8,722	10,159	21,4	956,596	25,835	2552,621	0	205,171	205,171	99,73	0	0	0	0	0	0	0
19:01:31	-354,052	2642,042	12,187	11,963	13,066	8,685	10,13	21,4	956,596	25,835	2552,71	0	205,171	205,171	99,73	0	0	0	0	0	0	0
19:01:31	-167,773	2640,365	12,187	11,963	13,056	8,668	10,101	21,4	956,596	25,835	2552,798	0	205,171	205,171	99,73	0	0	0	0	0	0	0
19:01:31	-223,266	2638,132	12,138	11,914	13,046	8,645	10,073	21,4	956,596	25,835	2552,883	0	205,171	205,171	99,73	0	0	0	0	0	0	0
19:01:31	-271,093	2635,421	12,041	11,963	13,036	8,617	10,044	21,4	956,596	25,835	2552,966	0	205,171	205,171	99,73	0	0	0	0	0	0	0
19:01:31	-169,873	2633,722	12,041	11,914	13,026	8,6	10,016	21,4	956,596	25,835	2553,047	0	205,171	205,171	99,73	0	0	0	0	0	0	0
19:01:31	-212,426	2631,598	11,992	11,816	13,017	8,578	9,988	21,4	956,596	25,835	2553,125	0	205,171	205,171	99,73	0	0	0	0	0	0	0
19:01:31	-315,722	2628,441	11,845	11,718	13,007	8,545	9,959	21,4	956,596	25,835	2553,201	0	205,171	205,171	99,73	0	0	0	0	0	0	0
19:01:31	-180,566	2626,635	11,748	11,718	13,003	8,526	9,931	21,4	956,596	25,835	2553,274	0	205,171	205,171	99,73	0	0	0	0	0	0	0
19:01:31	-171,923	2624,916	11,748	11,621	12,993	8,509	9,903	21,4	956,596	25,835	2553,346	0	205,171	205,171	99,73	0	0	0	0	0	0	0
19:01:31	-248,339	2622,432	11,748	11,718	12,979	8,483	9,876	21,4	956,596	25,835	2553,415	0	205,171	205,171	99,73	0	0	0	0	0	0	0
19:01:31	-77,514	2621,657	11,845	11,767	12,969	8,475	9,848	21,4	956,596	25,835	2553,483	0	205,171	205,171	99,73	0	0	0	0	0	0	0
19:01:31	-155,957	2620,098	11,943	11,816	12,955	8,459	9,821	21,4	956,596	25,835	2553,55	0	205,171	205,171	99,73	0	0	0	0	0	0	0
19:01:31	-169,824	2618,4	11,943	11,816	12,945	8,442	9,794	21,4	956,596	25,835	2553,615	0	205,171	205,171	99,73	0	0	0	0	0	0	0
19:01:31	-168,92	2616,71	11,943	11,816	12,935	8,424	9,767	21,4	956,596	25,835	2553,678	0	205,171	205,171	99,73	0	0	0	0	0	0	0
19:01:31	-167,724	2615,033	11,943	11,816	12,926	8,407	9,74	21,4	956,596	25,835	2553,739	0	205,171	205,171	99,73	0	0	0	0	0	0	0
19:01:31	-265,38	2612,379	11,845	11,767	12,916	8,38	9,714	21,4	956,596	25,835	2553,798	0	205,171	205,171	99,73	0	0	0	0	0	0	0
19:01:31	-274,902	2609,63	11,65	11,621	12,911	8,351	9,687	21,4	956,596	25,835	2553,854	0	205,171	205,171	99,73	0	0	0	0	0	0	0
19:01:31	-228,125	2607,349	11,504	11,523	12,907	8,328	9,66	21,4	956,596	25,835	2553,907	0	205,171	205,171	99,73	0	0	0	0	0	0	0
19:01:31	-276	2604,589	11,308	11,377	12,902	8,299	9,634	21,4	956,596	25,835	2553,958	0	205,171	205,171	99,73	0	0	0	0	0	0	0
19:01:31	-83,789	2603,751	11,308	11,279	12,897	8,291	9,607	21,4	956,596	25,835	2554,008	0	205,171	205,171	99,73	0	0	0	0	0	0	0
19:01:31	-73,217	2603,019	11,406	11,377	12,887	8,283	9,581	21,4	956,596	25,835	2554,057	0	205,171	205,171	99,73	0	0	0	0	0	0	0
19:01:31	-204,809	2600,971	11,455	11,425	12,873	8,262	9,555	21,4	956,596	25,835	2554,103	0	205,171	205,171	99,73	0	0	0	0	0	0	0
19:01:31	-166,577	2599,305	11,455	11,425	12,864	8,245	9,53	21,4	956,596	25,835	2554,149	0	205,171	205,171	99,73	0	0	0	0	0	0	0
19:01:31	-121,166	2598,093	11,504	11,572	12,854	8,232	9,504	21,4	956,596	25,835	2554,192	0	205,171	205,171	99,73	0	0	0	0	0	0	0
19:01:31	-13,012	2597,963	11,748	11,621	12,84	8,231	9,479	21,4	956,596	25,835	2554,236	0	205,171	205,171	99,73	0	0	0	0	0	0	0
19:01:31	-165,576	2596,307	11,748	11,767	12,83	8,214	9,454	21,4	956,596	25,835	2554,278	0	205,171	205,171	99,73	0	0	0	0	0	0	0
19:01:31	-181,298	2594,494	11,65	11,621	12,825	8,195	9,43	21,4	956,596	25,835	2554,319	0	205,171	205,171	99,73	0	0	0	0	0	0	0
19:01:31	-273,461	2591,76	11,455	11,523	12,821	8,167	9,405	21,4	956,596	25,835	2554,356	0	205,171	205,171	99,73	0	0	0	0	0	0	0
19:01:31	-225,708	2589,503	11,308	11,377	12,816	8,144	9,38	21,4	956,596	25,835	2554,391	0	205,171	205,171	99,73	0	0	0	0	0	0	0
19:01:32	-227,783	2587,225	11,162	11,23	12,811	8,12	9,356	21,4	956,596	25,835	2554,424	0	205,171	205,171	99,73	0	0	0	0	0	0	0
19:01:32	-128,222	2585,943	11,113	11,181	12,807	8,107	9,331	21,4	956,596	25,835	2554,456	0	205,171	205,171	99,73	0	0	0	0	0	0	0
19:01:32	-181,152	2584,131	11,015	11,181	12,802	8,088	9,307	21,4	956,596	25,835	2554,486	0	205,171	205,171	99,73	0	0	0	0	0	0	0
19:01:32	-165,454	2582,477	11,015	11,084	12,792	8,071	9,283	21,4	956,596	25,835	2554,514	0	205,171	205,171	99,73	0	0	0	0	0	0	0
19:01:32	-21,557	2582,261	11,162	11,23	12,783	8,069	9,259	21,4	956,596	25,835	2554,541	0	205,171	205,171	99,73	0	0	0	0	0	0	0
19:01:32	-26,904	2581,992	11,308	11,279	12,773	8,066	9,235	21,4	956,596	25,835	2554,569	0	205,171	205,171	99,73	0	0	0	0	0	0	0
19:01:32	-152,001	2580,472	11,406	11,425	12,759	8,051	9,212	21,4	956,596	25,835	2554,595	0	205,171	205,171	99,73	0	0	0	0	0	0	0
19:01:32	-83,789	2579,634	11,406	11,425	12,755	8,042	9,189	21,4	956,596	25,835	2554,62	0	205,171	205,171	99,73	0	0	0	0	0	0	0
19:01:32	-226,562	2577,369	11,259	11,279	12,75	8,019	9,166	21,4	956,596	25,835	2554,643	0	205,171	205,171	99,73	0	0	0	0	0	0	0
19:01:32	-219,165	2575,177	11,113	11,23	12,746	7,996	9,143	21,4	956,596	25,835	2554,663	0	205,171	205,171	99,73	0	0	0	0	0	0	0
19:01:32	-150,073	2573,676	10,966	11,035	12,745	7,981	9,12	21,4	956,596	25,835	2554,683	0	205,171	205,171	99,73	0	0	0	0	0	0	0
19:01:32	-142,675	2572,249	10,82	10,937	12,745	7,966	9,098	21,4	956,596	25,835	2554,7	0	205,171	205,171	99,73	0	0	0	0	0	0	0
19:01:32	-76,342	2571,486	10,82	10,84	12,741	7,958	9,075	21,4	956,596	25,835	2554,717	0	205,171	205,171	99,73	0	0	0	0	0	0	0
19:01:32	-82,69	2570,659	10,82	10,84	12,736	7,949	9,053	21,4	956,596	25,835	2554,733	0	205,171	205,171	99,73	0	0	0	0	0	0	0
19:01:32	-212,963	2568,529	10,771	10,888	12,727	7,927	9,031	21,4	956,596	25,835	2554,747	0	205,171	205,171	99,73	0	0	0	0	0	0	0
19:01:32	18,383	2568,713	10,966	11,084	12,717	7,929	9,01	21,4	956,596	25,835	2554,761	0	205,171	205,171	99,73	0	0	0	0	0	0	0
19:01:32	-29,345	2568,42	11,113	11,181	12,707	7,926	8,988	21,4	956,596	25,835	2554,775	0	205,171	205,171	99,73	0	0	0	0	0	0	0
19:01:32	-20,581	2568,214	11,259	11,279	12,698	7,924	8,968	21,4	956,596	25,835	2554,788	0	205,171	205,171	99,73	0	0	0	0	0	0	0
19:01:32	-123,437	2566,98	11,308	11,377	12,688	7,911	8,947	21,4	956,596	25,835	2554,8	0	205,171	205,171	99,73	0	0	0	0	0	0	0
19:01:32	-196,777	2565,012	11,259	11,377	12,68	7,891	8,926	21,4	956,596	25,835	2554,811	0	205,171	205,171	99,73	0	0	0	0	0	0	0
19:01:32	-104,736	2563,964	11,162	11,23	12,679	7,88	8,906	21,4	956,596	25,835	2554,82	0	205,171	205,171	99,73	0	0	0	0	0	0	0
19:01:32	-222,07	2561,744	11,015	11,23	12,675	7,858	8,885	21,4	956,596	25,835	2554,827	0	205,171	205,171	99,73	0	0	0	0	0	0	0
19:01:32	-95,019	2560,794	10,918	11,035	12,675	7,848	8,865	21,4	956,596	25,835	2554,833	0	205,171	205,171	99,73	0	0	0	0	0	0	0
19:01:32	-173,266	2559,061	10,82	10,84	12,67	7,83	8,844	21,4	956,596	25,835	2554,837	0	205,171	205,171	99,73	0	0	0	0	0	0	0
19:01:32	-58,251	2558,478	10,771	10,84	12,67	7,824	8,824	21,4	956,596	25,835	2554,84	0	205,171	205,171	99,73	0	0	0	0	0	0	0
19:01:32	-77,392	2557,704	10,771	10,888	12,665	7,816	8,805	21,4	956,596	25,835	2554,843	0	205,171	205,171	99,73	0	0	0	0	0	0	0
19:01:32	-155,737	2556,147	10,771	10,888	12,656	7,8	8,785	21,4	956,596	25,835	2554,845	0	205,171	205,171	99,73	0	0	0	0	0	0	0
19:01:32	-78,271	2555,364	10,771	10,84	12,652	7,792	8,766	21,4	956,596	25,835	2554,845	0	205,171	205,171	99,73	0	0	0	0	0	0	0
19:01:32	-88,159	2554,483	10,771	10,84	12,647	7,783	8,746	21,4	956,596	25,835	2554,483	0	205,171	205,171	99,73	0	0	0	0	0	0	0
19:01:32	-87,988	2553,603	10,771	10,888	12,642	7,774	8,727	21,4	956,596	25,835	2553,603	0	205,171	205,171	99,73	0	0	0	0	0	0	0
19:01:32	-39,672	2553,206	10,82	10,937	12,637	7,769	8,708	21,4	956,596	25,835	2553,206	0	205,171	205,171	99,73	0	0	0	0	0	0	0
19:01:32	-57,641	2552,63	10,918	10,937	12,628	7,764	8,69	21,4	956,596	25,835	2552,63	0	205,171	205,171	99,73	0	0	0	0	0	0	0
19:01:32	-75,17	2551,878	10,918	10,937	12,624	7,756	8,672	21,4	956,596	25,835	2551,878	0	205,171	205,171	99,73	0	0	0	0	0	0	0
19:01:32	-180,737	2550,071	10,82	10,937	12,619	7,737	8,653	21,4	956,596	25,835	2550,071	0	205,171	205,171	99,73	0	0	0	0	0	0	0
19:01:32	-76,196	2549,309	10,82	10,937	12,615	7,729	8,635	21,4	956,596	25,835	2549,309	0	205,171	205,171	99,73	0	0	0	0	0	0	0
19:01:32	-85,009	2548,459	10,82	10,937	12,61	7,721	8,617	21,4	956,596	25,835	2548,459	0	205,171	205,171	99,73	0	0	0	0	0	0	0
19:01:32	9,008	2548,549	10,918	10,937	12,605	7,721	8,6	21,4	956,596	25,835	2548,459	0	205,171	205,171	99,73	0	0	0	0	0	0	0
19:01:32	-167,895	2546,87	10,82	10,888	12,601	7,704	8,582	21,4	956,596	25,835	2546,87	0	205,171	205,171	99,73	0	0	0	0	0	0	0
19:01:32	-60,253	2546,267	10,771	10,888	12,6	7,698	8,565	21,4	956,596	25,835	2546,267	0	205,171	205,171	99,73	0	0	0	0	0	0	0
19:01:32	-155,053	2544,717	10,673	10,742	12,597	7,682	8,547	21,4	956,596	25,835	2544,717	0	205,171	205,171	99,73	0	0	0	0	0	0	0
19:01:32	-71,948	2543,997	10,673	10,742	12,593	7,675	8,53	21,4	956,596	25,835	2543,997	0	205,171	205,171	99,73	0	0	0	0	0	0	0
19:01:32	-73,12	2543,266	10,625	10,742	12,591	7,667	8,513	21,4	956,596	25,835	2543,266	0	205,171	205,171	99,73	0	0	0	0	0	0	0
19:01:32	-24,536	2543,021	10,673	10,693	12,587	7,664	8,497	21,4	956,596	25,835	2543,021	0	205,171	205,171	99,73	0	0	0	0	0	0	0
19:01:32	-47,412	2542,547	10,625	10,693	12,587	7,66	8,48	21,4	956,596	25,835	2542,547	0	205,171	205,171	99,73	0	0	0	0	0	0	0
19:01:32	-167,773	2540,869	10,527	10,595	12,583	7,642	8,464	21,4	956,596	25,835	2540,869	0	205,171	205,171	99,73	0	0	0	0	0	0	0
19:01:32	-60,4	2540,265	10,478	10,498	12,582	7,636	8,448	21,4	956,596	25,835	2540,265	0	205,171	205,171	99,73	0	0	0	0	0	0	0
19:01:32	-70,703	2539,558	10,478	10,498	12,578	7,629	8,432	21,3	956,596	25,835	2539,558	0	205,171	205,171	99,73	0	0	0	0	0	0	0
19:01:32	-24,609	2539,312	10,527	10,4	12,574	7,626	8,416	21,3	956,596	25,835	2539,312	0	205,171	205,171	99,73	0	0	0	0	0	0	0
19:01:32	11,035	2539,422	10,625	10,498	12,569	7,627	8,4	21,3	956,596	25,835	2539,312	0	205,171	205,171	99,73	0	0	0	0	0	0	0
19:01:32	-36,547	2539,057	10,673	10,595	12,565	7,624	8,385	21,3	956,596	25,835	2539,057	0	205,171	205,171	99,73	0	0	0	0	0	0	0
19:01:32	-97,631	2538,08	10,673	10,693	12,559	7,614	8,37	21,3	956,596	25,835	2538,08	0	205,171	205,171	99,73	0	0	0	0	0	0	0
19:01:32	98,437	2539,065	10,918	10,84	12,551	7,624	8,355	21,3	956,596	25,835	2538,081	0	205,171	205,171	99,73	0	0	0	0	0	0	0
19:01:32	-177,465	2537,29	10,82	10,84	12,546	7,605	8,341	21,3	956,596	25,835	2537,29	0	205,171	205,171	99,73	0	0	0	0	0	0	0
19:01:32	-82,666	2536,463	10,82	10,84	12,542	7,597	8,326	21,3	956,596	25,835	2536,463	0	205,171	205,171	99,73	0	0	0	0	0	0	0
19:01:32	-47,387	2535,989	10,771	10,742	12,542	7,592	8,312	21,3	956,596	25,835	2535,989	0	205,171	205,171	99,73	0	0	0	0	0	0	0
19:01:32	-109,912	2534,89	10,673	10,693	12,541	7,581	8,297	21,3	956,596	25,835	2534,89	0	205,171	205,171	99,73	0	0	0	0	0	0	0
19:01:32	-99,926	2533,891	10,625	10,595	12,538	7,57	8,283	21,3	956,596	25,835	2533,891	0	203,955	203,955	99,725	0	0	0	0	0	0	0
19:01:32	-124,804	2532,643	10,527	10,595	12,536	7,558	8,269	21,3	956,596	25,835	2532,643	0	203,955	203,955	99,725	0	0	0	0	0	0	0
19:01:32	-47,338	2532,17	10,478	10,4	12,536	7,553	8,255	21,3	956,596	25,835	2532,17	0	203,955	203,955	99,725	0	0	0	0	0	0	0
19:01:32	0	2532,17	10,478	10,4	12,536	7,553	8,241	21,3	956,596	25,835	2532,17	0	203,955	203,955	99,725	0	0	0	0	0	0	0
19:01:32	-155,908	2530,61	10,332	10,351	12,535	7,537	8,227	21,3	956,596	25,835	2530,61	0	203,955	203,955	99,725	0	0	0	0	0	0	0
19:01:32	25,903	2530,869	10,429	10,351	12,531	7,539	8,214	21,3	956,596	25,835	2530,611	0	203,955	203,955	99,725	0	0	0	0	0	0	0
19:01:32	-156,958	2529,3	10,283	10,351	12,531	7,523	8,2	21,3	956,596	25,835	2529,3	0	203,955	203,955	99,725	0	0	0	0	0	0	0
19:01:32	-68,725	2528,613	10,283	10,4	12,527	7,516	8,187	21,3	956,596	25,835	2528,613	0	203,955	203,955	99,725	0	0	0	0	0	0	0
19:01:32	44,335	2529,056	10,429	10,595	12,521	7,521	8,174	21,3	956,596	25,835	2528,613	0	203,955	203,955	99,725	0	0	0	0	0	0	0
19:01:32	-85,839	2528,198	10,478	10,595	12,514	7,512	8,161	21,3	956,596	25,835	2528,198	0	203,955	203,955	99,725	0	0	0	0	0	0	0
19:01:32	-4,052	2528,157	10,625	10,742	12,505	7,511	8,148	21,3	956,596	25,835	2528,157	0	203,955	203,955	99,725	0	0	0	0	0	0	0
19:01:32	-32,177	2527,835	10,625	10,742	12,503	7,508	8,135	21,3	956,596	25,835	2527,835	0	203,955	203,955	99,725	0	0	0	0	0	0	0
19:01:32	-160,107	2526,234	10,527	10,84	12,5	7,491	8,123	21,3	956,596	25,835	2526,234	0	203,955	203,955	99,725	0	0	0	0	0	0	0
19:01:32	-17,211	2526,062	10,527	10,742	12,499	7,49	8,11	21,3	956,596	25,835	2526,062	0	203,955	203,955	99,725	0	0	0	0	0	0	0
19:01:32	-96,752	2525,095	10,478	10,693	12,496	7,48	8,098	21,3	956,596	25,835	2525,095	0	203,955	203,955	99,725	0	0	0	0	0	0	0
19:01:32	16,186	2525,256	10,527	10,693	12,494	7,481	8,086	21,3	956,596	25,835	2525,095	0	203,955	203,955	99,725	0	0	0	0	0	0	0
19:01:32	-65,454	2524,602	10,527	10,693	12,49	7,475	8,074	21,3	956,596	25,835	2524,602	0	203,955	203,955	99,725	0	0	0	0	0	0	0
19:01:32	14,013	2524,742	10,625	10,693	12,486	7,476	8,062	21,3	956,596	25,835	2524,602	0	203,955	203,955	99,725	0	0	0	0	0	0	0
19:01:32	-64,355	2524,099	10,625	10,693	12,482	7,469	8,051	21,3	956,596	25,835	2524,099	0	203,955	203,955	99,725	0	0	0	0	0	0	0
19:01:32	-111,865	2522,98	10,527	10,595	12,481	7,458	8,039	21,3	956,596	25,835	2522,98	0	203,955	203,955	99,725	0	0	0	0	0	0	0
19:01:32	-110,571	2521,874	10,478	10,498	12,478	7,446	8,027	21,3	956,596	25,835	2521,874	0	203,955	203,955	99,725	0	0	0	0	0	0	0
19:01:32	-47,314	2521,401	10,429	10,351	12,478	7,442	8,016	21,3	956,596	25,835	2521,401	0	203,955	203,955	99,725	0	0	0	0	0	0	0
19:01:32	0	2521,401	10,429	10,302	12,478	7,442	8,005	21,3	956,596	25,835	2521,401	0	203,955	203,955	99,725	0	0	0	0	0	0	0
19:01:32	-141,821	2519,983	10,283	10,205	12,478	7,427	7,993	21,3	956,596	25,835	2519,983	0	203,955	203,955	99,725	0	0	0	0	0	0	0
19:01:32	0	2519,983	10,283	10,205	12,478	7,427	7,982	21,3	956,596	25,835	2519,983	0	203,955	203,955	99,725	0	0	0	0	0	0	0
19:01:32	-127,783	2518,705	10,185	10,205	12,476	7,414	7,971	21,3	956,596	25,835	2518,705	0	203,955	203,955	99,725	0	0	0	0	0	0	0
19:01:32	30,151	2519,006	10,283	10,302	12,472	7,417	7,96	21,3	956,596	25,835	2518,705	0	203,955	203,955	99,725	0	0	0	0	0	0	0
19:01:32	-19,287	2518,814	10,429	10,351	12,463	7,415	7,95	21,3	956,596	25,835	2518,705	0	203,955	203,955	99,725	0	0	0	0	0	0	0
19:01:32	28,125	2519,095	10,625	10,595	12,454	7,418	7,939	21,3	956,596	25,835	2518,705	0	203,955	203,955	99,725	0	0	0	0	0	0	0
19:01:32	-2,075	2519,074	10,771	10,742	12,446	7,418	7,929	21,3	956,596	25,835	2518,706	0	203,955	203,955	99,725	0	0	0	0	0	0	0
19:01:32	-79,492	2518,279	10,771	10,84	12,441	7,409	7,919	21,3	956,596	25,835	2518,279	0	203,955	203,955	99,725	0	0	0	0	0	0	0
19:01:32	-155,834	2516,721	10,673	10,84	12,438	7,393	7,908	21,3	956,596	25,835	2516,721	0	203,955	203,955	99,725	0	0	0	0	0	0	0
19:01:32	-47,241	2516,248	10,625	10,595	12,438	7,388	7,898	21,3	956,596	25,835	2516,248	0	203,955	203,955	99,725	0	0	0	0	0	0	0
19:01:32	-141,772	2514,831	10,478	10,595	12,438	7,374	7,888	21,3	956,596	25,835	2514,831	0	203,955	203,955	99,725	0	0	0	0	0	0	0
19:01:32	-47,265	2514,358	10,429	10,4	12,438	7,369	7,878	21,3	956,596	25,835	2514,358	0	203,955	203,955	99,725	0	0	0	0	0	0	0
19:01:32	-94,482	2513,413	10,332	10,351	12,438	7,359	7,868	21,3	956,596	25,835	2513,413	0	203,955	203,955	99,725	0	0	0	0	0	0	0
19:01:32	-65,551	2512,758	10,283	10,302	12,437	7,353	7,857	21,3	956,596	25,835	2512,758	0	203,955	203,955	99,725	0	0	0	0	0	0	0
19:01:32	-18,115	2512,577	10,283	10,351	12,436	7,351	7,848	21,3	956,596	25,835	2512,577	0	203,955	203,955	99,725	0	0	0	0	0	0	0
19:01:32	-79,492	2511,782	10,283	10,351	12,431	7,342	7,838	21,3	956,596	25,835	2511,782	0	203,955	203,955	99,725	0	0	0	0	0	0	0
19:01:32	20,361	2511,985	10,429	10,351	12,424	7,345	7,828	21,3	956,596	25,835	2511,782	0	203,955	203,955	99,725	0	0	0	0	0	0	0
19:01:32	-174,853	2510,237	10,332	10,498	12,42	7,327	7,818	21,3	956,596	25,835	2510,237	0	203,955	203,955	99,725	0	0	0	0	0	0	0
19:01:32	0	2510,237	10,332	10,351	12,42	7,327	7,808	21,3	956,596	25,835	2510,237	0	203,955	203,955	99,725	0	0	0	0	0	0	0
19:01:32	-161,01	2508,627	10,185	10,302	12,418	7,31	7,799	21,3	956,596	25,835	2508,627	0	203,955	203,955	99,725	0	0	0	0	0	0	0
19:01:32	0	2508,627	10,185	10,351	12,418	7,31	7,789	21,3	956,596	25,835	2508,627	0	203,955	203,955	99,725	0	0	0	0	0	0	0
19:01:33	34,301	2508,97	10,283	10,302	12,415	7,313	7,78	21,3	956,596	25,835	2508,627	0	203,955	203,955	99,725	0	0	0	0	0	0	0
19:01:33	-78,442	2508,185	10,283	10,302	12,411	7,305	7,77	21,3	956,596	25,835	2508,185	0	203,955	203,955	99,725	0	0	0	0	0	0	0
19:01:33	-19,36	2507,992	10,283	10,302	12,409	7,303	7,761	21,3	956,596	25,835	2507,992	0	203,955	203,955	99,725	0	0	0	0	0	0	0
19:01:33	-59,96	2507,392	10,283	10,302	12,406	7,297	7,752	21,3	956,596	25,835	2507,392	0	203,955	203,955	99,725	0	0	0	0	0	0	0
19:01:33	-19,335	2507,199	10,283	10,351	12,405	7,295	7,743	21,3	956,596	25,835	2507,199	0	203,955	203,955	99,725	0	0	0	0	0	0	0
19:01:33	-32,275	2506,876	10,332	10,351	12,4	7,292	7,734	21,3	956,596	25,835	2506,876	0	203,955	203,955	99,725	0	0	0	0	0	0	0
19:01:33	-5,322	2506,823	10,429	10,4	12,395	7,291	7,726	21,3	956,596	25,835	2506,823	0	203,955	203,955	99,725	0	0	0	0	0	0	0
19:01:33	-94,384	2505,879	10,332	10,351	12,395	7,282	7,717	21,3	956,596	25,835	2505,879	0	203,955	203,955	99,725	0	0	0	0	0	0	0
19:01:33	0	2505,879	10,332	10,351	12,395	7,282	7,708	21,3	956,596	25,835	2505,879	0	203,955	203,955	99,725	0	0	0	0	0	0	0
19:01:33	-88,037	2504,998	10,283	10,351	12,392	7,273	7,7	21,3	956,596	25,835	2504,998	0	203,955	203,955	99,725	0	0	0	0	0	0	0
19:01:33	-114,77	2503,851	10,185	10,302	12,391	7,261	7,691	21,3	956,596	25,835	2503,851	0	203,955	203,955	99,725	0	0	0	0	0	0	0
19:01:33	0	2503,851	10,185	10,156	12,391	7,261	7,683	21,3	956,596	25,835	2503,851	0	203,955	203,955	99,725	0	0	0	0	0	0	0
19:01:33	0	2503,851	10,185	10,058	12,391	7,261	7,675	21,3	956,596	25,835	2503,851	0	203,955	203,955	99,725	0	0	0	0	0	0	0
19:01:33	-47,192	2503,379	10,136	10,058	12,391	7,256	7,666	21,3	956,596	25,835	2503,379	0	203,955	203,955	99,725	0	0	0	0	0	0	0
19:01:33	-114,77	2502,231	10,039	10,009	12,39	7,244	7,658	21,3	956,596	25,835	2502,231	0	203,955	203,955	99,725	0	0	0	0	0	0	0
19:01:33	82,47	2503,056	10,185	10,156	12,387	7,252	7,65	21,3	956,596	25,835	2502,232	0	203,955	203,955	99,725	0	0	0	0	0	0	0
19:01:33	-80,541	2502,25	10,185	10,156	12,382	7,244	7,642	21,3	956,596	25,835	2502,232	0	203,955	203,955	99,725	0	0	0	0	0	0	0
19:01:33	15,039	2502,401	10,283	10,302	12,378	7,246	7,634	21,3	956,596	25,835	2502,232	0	203,955	203,955	99,725	0	0	0	0	0	0	0
19:01:33	27,832	2502,679	10,332	10,351	12,377	7,249	7,627	21,3	956,596	25,835	2502,233	0	203,955	203,955	99,725	0	0	0	0	0	0	0
19:01:33	-40,771	2502,271	10,332	10,351	12,374	7,244	7,619	21,3	956,596	25,835	2502,233	0	203,955	203,955	99,725	0	0	0	0	0	0	0
19:01:33	-160,913	2500,662	10,185	10,302	12,373	7,228	7,612	21,3	956,596	25,835	2500,662	0	203,955	203,955	99,725	0	0	0	0	0	0	0
19:01:33	0	2500,662	10,185	10,156	12,373	7,228	7,604	21,3	956,596	25,835	2500,662	0	203,955	203,955	99,725	0	0	0	0	0	0	0
19:01:33	-47,143	2500,191	10,136	10,156	12,373	7,223	7,597	21,3	956,596	25,835	2500,191	0	203,955	203,955	99,725	0	0	0	0	0	0	0
19:01:33	0	2500,191	10,136	10,205	12,373	7,223	7,589	21,3	956,596	25,835	2500,191	0	203,955	203,955	99,725	0	0	0	0	0	0	0
19:01:33	-19,335	2499,997	10,136	10,156	12,372	7,221	7,582	21,3	956,596	25,835	2499,997	0	203,955	203,955	99,725	0	0	0	0	0	0	0
19:01:33	-14,086	2499,857	10,185	10,156	12,369	7,22	7,575	21,3	956,596	25,835	2499,857	0	203,955	203,955	99,725	0	0	0	0	0	0	0
19:01:33	-19,311	2499,663	10,185	10,156	12,367	7,218	7,568	21,3	956,596	25,835	2499,663	0	203,955	203,955	99,725	0	0	0	0	0	0	0
19:01:33	0	2499,663	10,185	10,156	12,367	7,218	7,561	21,3	956,596	25,835	2499,664	0	203,955	203,955	99,725	0	0	0	0	0	0	0
19:01:33	-47,143	2499,192	10,136	10,058	12,367	7,213	7,554	21,3	956,596	25,835	2499,192	0	203,955	203,955	99,725	0	0	0	0	0	0	0
19:01:33	-137,231	2497,82	10,039	10,009	12,365	7,199	7,547	21,3	956,596	25,835	2497,82	0	203,955	203,955	99,725	0	0	0	0	0	0	0
19:01:33	94,311	2498,763	10,136	10,009	12,365	7,208	7,541	21,3	956,596	25,835	2497,821	0	203,955	203,955	99,725	0	0	0	0	0	0	0
19:01:33	-18,286	2498,58	10,136	10,009	12,364	7,206	7,534	21,3	956,596	25,835	2497,821	0	203,955	203,955	99,725	0	0	0	0	0	0	0
19:01:33	-94,311	2497,637	10,039	9,863	12,364	7,197	7,527	21,3	956,596	25,835	2497,637	0	203,955	203,955	99,725	0	0	0	0	0	0	0
19:01:33	-47,143	2497,165	9,99	10,009	12,364	7,192	7,521	21,3	956,596	25,835	2497,165	0	203,955	203,955	99,725	0	0	0	0	0	0	0
19:01:33	80,249	2497,968	10,136	10,058	12,361	7,2	7,515	21,3	956,596	25,835	2497,166	0	203,955	203,955	99,725	0	0	0	0	0	0	0
19:01:33	-112,426	2496,844	10,039	9,961	12,359	7,188	7,508	21,3	956,596	25,835	2496,844	0	203,955	203,955	99,725	0	0	0	0	0	0	0
19:01:33	123,193	2498,076	10,185	10,205	12,358	7,201	7,502	21,3	956,596	25,835	2496,845	0	203,955	203,955	99,725	0	0	0	0	0	0	0
19:01:33	-90,063	2497,175	10,136	10,156	12,356	7,192	7,496	21,3	956,596	25,835	2496,845	0	203,955	203,955	99,725	0	0	0	0	0	0	0
19:01:33	-18,286	2496,992	10,136	10,058	12,355	7,19	7,49	21,3	956,596	25,835	2496,845	0	203,955	203,955	99,725	0	0	0	0	0	0	0
19:01:33	0	2496,992	10,136	10,302	12,355	7,19	7,484	21,3	956,596	25,835	2496,845	0	203,955	203,955	99,725	0	0	0	0	0	0	0
19:01:33	-112,573	2495,866	10,039	10,009	12,354	7,178	7,478	21,3	956,596	25,835	2495,866	0	203,955	203,955	99,725	0	0	0	0	0	0	0
19:01:33	50,341	2496,37	10,136	10,156	12,351	7,184	7,472	21,3	956,596	25,835	2495,867	0	203,955	203,955	99,725	0	0	0	0	0	0	0
19:01:33	0	2496,37	10,136	10,156	12,351	7,184	7,467	21,3	956,596	25,835	2495,867	0	203,955	203,955	99,725	0	0	0	0	0	0	0
19:01:33	-94,311	2495,427	10,039	10,058	12,351	7,174	7,461	21,3	956,596	25,835	2495,427	0	203,955	203,955	99,725	0	0	0	0	0	0	0
19:01:33	-18,286	2495,244	10,039	10,009	12,35	7,172	7,455	21,3	956,596	25,835	2495,244	0	203,955	203,955	99,725	0	0	0	0	0	0	0
19:01:33	-47,143	2494,772	9,99	10,058	12,35	7,167	7,45	21,3	956,596	25,835	2494,772	0	203,955	203,955	99,725	0	0	0	0	0	0	0
19:01:33	47,143	2495,244	10,039	10,058	12,35	7,172	7,444	21,2	956,596	25,835	2494,773	0	203,955	203,955	99,725	0	0	0	0	0	0	0
19:01:33	-47,143	2494,772	9,99	9,961	12,35	7,167	7,439	21,2	956,596	25,835	2494,772	0	203,955	203,955	99,725	0	0	0	0	0	0	0
19:01:33	-47,119	2494,301	9,941	9,863	12,35	7,162	7,433	21,2	956,596	25,835	2494,301	0	203,955	203,955	99,725	0	0	0	0	0	0	0
19:01:33	-17,065	2494,13	9,941	9,961	12,349	7,16	7,428	21,2	956,596	25,835	2494,13	0	203,955	203,955	99,725	0	0	0	0	0	0	0
19:01:33	3,027	2494,161	9,99	10,009	12,347	7,161	7,423	21,2	956,596	25,835	2494,131	0	203,955	203,955	99,725	0	0	0	0	0	0	0
19:01:33	29,028	2494,451	10,039	10,058	12,346	7,164	7,418	21,2	956,596	25,835	2494,131	0	203,955	203,955	99,725	0	0	0	0	0	0	0
19:01:33	-94,287	2493,508	9,941	9,961	12,346	7,154	7,413	21,2	956,596	25,835	2493,508	0	203,955	203,955	99,725	0	0	0	0	0	0	0
19:01:33	32,031	2493,828	10,039	10,058	12,342	7,157	7,408	21,2	956,596	25,835	2493,508	0	203,955	203,955	99,725	0	0	0	0	0	0	0
19:01:33	-18,31	2493,645	10,039	10,156	12,341	7,155	7,403	21,2	956,596	25,835	2493,509	0	203,955	203,955	99,725	0	0	0	0	0	0	0
19:01:33	-65,405	2492,991	9,99	10,058	12,34	7,149	7,398	21,2	956,596	25,835	2492,991	0	203,955	203,955	99,725	0	0	0	0	0	0	0
19:01:33	-16,186	2492,829	10,039	10,156	12,337	7,147	7,393	21,2	956,596	25,835	2492,829	0	203,651	203,651	99,724	0	0	0	0	0	0	0
19:01:33	94,287	2493,772	10,136	10,058	12,337	7,157	7,388	21,2	956,596	25,835	2492,83	0	203,651	203,651	99,724	0	0	0	0	0	0	0
19:01:33	-141,406	2492,358	9,99	9,961	12,337	7,142	7,383	21,2	956,596	25,835	2492,358	0	203,651	203,651	99,724	0	0	0	0	0	0	0
19:01:33	-62,231	2491,736	9,99	10,009	12,333	7,136	7,378	21,2	956,596	25,835	2491,736	0	203,651	203,651	99,724	0	0	0	0	0	0	0
19:01:33	47,119	2492,207	10,039	10,009	12,333	7,141	7,374	21,2	956,596	25,835	2491,736	0	203,651	203,651	99,724	0	0	0	0	0	0	0
19:01:33	-111,474	2491,092	9,941	10,009	12,332	7,129	7,369	21,2	956,596	25,835	2491,092	0	203,651	203,651	99,724	0	0	0	0	0	0	0
19:01:33	47,143	2491,564	9,99	10,058	12,332	7,134	7,364	21,2	956,596	25,835	2491,093	0	203,651	203,651	99,724	0	0	0	0	0	0	0
19:01:33	47,119	2492,035	10,039	10,156	12,332	7,139	7,36	21,2	956,596	25,835	2491,094	0	203,651	203,651	99,724	0	0	0	0	0	0	0
19:01:33	282,812	2494,863	10,332	10,498	12,332	7,168	7,356	21,2	956,596	25,835	2491,098	0	203,651	203,651	99,724	0	0	0	0	0	0	0
19:01:33	347,338	2498,337	10,673	10,84	12,333	7,204	7,353	21,2	956,596	25,835	2491,105	0	203,651	203,651	99,724	0	0	0	0	0	0	0
19:01:33	143,945	2499,776	10,673	10,888	12,341	7,219	7,351	21,2	956,596	25,835	2491,113	0	203,651	203,651	99,724	0	0	0	0	0	0	0
19:01:33	508,667	2504,863	11,015	11,279	12,351	7,271	7,349	21,2	956,596	25,835	2491,127	0	203,651	203,651	99,724	0	0	0	0	0	0	0
19:01:33	396,313	2508,826	11,113	11,425	12,369	7,312	7,348	21,2	956,596	25,835	2491,145	0	203,651	203,651	99,724	0	0	0	0	0	0	0
19:01:33	521,093	2514,037	11,259	11,621	12,39	7,366	7,349	21,2	956,596	25,835	2491,167	0	203,651	203,651	99,724	0	0	0	0	0	0	0
19:01:33	609,228	2520,129	11,455	11,963	12,414	7,428	7,35	21,2	956,596	25,835	2491,196	0	203,651	203,651	99,724	0	0	0	0	0	0	0
19:01:33	620,483	2526,334	11,748	12,158	12,433	7,492	7,353	21,2	956,596	25,835	2491,231	0	203,651	203,651	99,724	0	0	0	0	0	0	0
19:01:33	716,284	2533,497	11,992	12,5	12,46	7,566	7,357	21,2	956,596	25,835	2491,274	0	203,651	203,651	99,724	0	0	0	0	0	0	0
19:01:33	611,889	2539,616	11,992	12,549	12,495	7,629	7,362	21,2	956,596	25,835	2491,322	0	203,651	203,651	99,724	0	0	0	0	0	0	0
19:01:33	621,63	2545,832	12,041	12,695	12,528	7,693	7,369	21,2	956,596	25,835	2491,376	0	203,651	203,651	99,724	0	0	0	0	0	0	0
19:01:33	731,518	2553,147	12,138	12,89	12,564	7,769	7,377	21,2	956,596	25,835	2491,438	0	203,651	203,651	99,724	0	0	0	0	0	0	0
19:01:33	688,574	2560,033	12,187	13,037	12,6	7,84	7,386	21,2	956,596	25,835	2491,507	0	203,651	203,651	99,724	0	0	0	0	0	0	0
19:01:33	819,628	2568,229	12,431	13,33	12,633	7,924	7,396	21,2	956,596	25,835	2491,583	0	203,651	203,651	99,724	0	0	0	0	0	0	0
19:01:33	736,45	2575,594	12,529	13,72	12,67	8	7,408	21,2	956,596	25,835	2491,667	0	203,651	203,651	99,724	0	0	0	0	0	0	0
19:01:33	866,723	2584,261	12,822	13,769	12,703	8,09	7,422	21,2	956,596	25,835	2491,76	0	203,651	203,651	99,724	0	0	0	0	0	0	0
19:01:33	810,498	2592,366	12,968	13,867	12,74	8,173	7,436	21,2	956,596	25,835	2491,86	0	203,651	203,651	99,724	0	0	0	0	0	0	0
19:01:33	732,934	2599,695	13,115	14,209	12,774	8,249	7,452	21,2	956,596	25,835	2491,968	0	203,651	203,651	99,724	0	0	0	0	0	0	0
19:01:33	661,108	2606,306	13,115	14,209	12,811	8,317	7,469	21,2	956,596	25,835	2492,083	0	203,651	203,651	99,724	0	0	0	0	0	0	0
19:01:33	945,825	2615,765	13,31	14,258	12,854	8,414	7,488	21,2	956,596	25,835	2492,206	0	203,651	203,651	99,724	0	0	0	0	0	0	0
19:01:33	758,081	2623,345	13,31	14,209	12,897	8,493	7,508	21,2	956,596	25,835	2492,337	0	203,651	203,651	99,724	0	0	0	0	0	0	0
19:01:33	630,639	2629,652	13,261	14,306	12,935	8,558	7,528	21,2	956,596	25,835	2492,475	0	203,651	203,651	99,724	0	0	0	0	0	0	0
19:01:33	871,093	2638,363	13,457	14,404	12,974	8,647	7,55	21,2	956,596	25,835	2492,62	0	203,651	203,651	99,724	0	0	0	0	0	0	0
19:01:33	867,187	2647,035	13,652	14,746	13,012	8,737	7,573	21,2	956,596	25,835	2492,775	0	203,651	203,651	99,724	0	0	0	0	0	0	0
19:01:33	928,442	2656,319	13,896	14,843	13,051	8,833	7,598	21,2	956,596	25,835	2492,938	0	203,651	203,651	99,724	0	0	0	0	0	0	0
19:01:33	723,681	2663,556	13,945	14,941	13,09	8,907	7,624	21,2	956,596	25,835	2493,109	0	203,651	203,651	99,724	0	0	0	0	0	0	0
19:01:33	965,405	2673,21	14,238	15,332	13,128	9,007	7,651	21,2	956,596	25,835	2493,289	0	203,651	203,651	99,724	0	0	0	0	0	0	0
19:01:33	890,234	2682,112	14,384	15,283	13,17	9,098	7,679	21,2	956,596	25,835	2493,477	0	203,651	203,651	99,724	0	0	0	0	0	0	0
19:01:33	757,348	2689,686	14,482	15,527	13,208	9,177	7,709	21,2	956,596	25,835	2493,674	0	203,651	203,651	99,724	0	0	0	0	0	0	0
19:01:33	942,016	2699,106	14,726	15,722	13,247	9,274	7,739	21,2	956,596	25,835	2493,879	0	203,651	203,651	99,724	0	0	0	0	0	0	0
19:01:33	872,9	2707,835	14,873	15,722	13,288	9,364	7,771	21,2	956,596	25,835	2494,093	0	203,651	203,651	99,724	0	0	0	0	0	0	0
19:01:33	712,817	2714,963	14,873	15,82	13,329	9,437	7,804	21,2	956,596	25,835	2494,314	0	203,651	203,651	99,724	0	0	0	0	0	0	0
19:01:33	752,539	2722,488	14,97	16,015	13,366	9,515	7,837	21,2	956,596	25,835	2494,542	0	203,651	203,651	99,724	0	0	0	0	0	0	0
19:01:33	923,828	2731,727	15,263	16,162	13,402	9,61	7,872	21,2	956,596	25,835	2494,779	0	203,651	203,651	99,724	0	0	0	0	0	0	0
19:01:33	861,743	2740,344	15,556	16,504	13,434	9,699	7,908	21,2	956,596	25,835	2495,025	0	203,651	203,651	99,724	0	0	0	0	0	0	0
19:01:33	913,989	2749,484	15,898	16,845	13,466	9,793	7,945	21,2	956,596	25,835	2495,279	0	203,651	203,651	99,724	0	0	0	0	0	0	0
19:01:34	643,457	2755,919	15,947	16,943	13,5	9,859	7,982	21,2	956,596	25,835	2495,54	0	203,651	203,651	99,724	0	0	0	0	0	0	0
19:01:34	837,939	2764,298	16,093	16,894	13,539	9,946	8,021	21,2	956,596	25,835	2495,809	0	203,651	203,651	99,724	0	0	0	0	0	0	0
19:01:34	670,727	2771,005	16,093	16,748	13,577	10,015	8,06	21,2	956,596	25,835	2496,084	0	203,651	203,651	99,724	0	0	0	0	0	0	0
19:01:34	462,915	2775,634	15,947	16,845	13,612	10,063	8,099	21,2	956,596	25,835	2496,364	0	203,651	203,651	99,724	0	0	0	0	0	0	0
19:01:34	659,668	2782,231	15,947	16,748	13,649	10,131	8,139	21,2	956,596	25,835	2496,65	0	203,651	203,651	99,724	0	0	0	0	0	0	0
19:01:34	832,299	2790,554	16,191	16,699	13,682	10,216	8,18	21,2	956,596	25,835	2496,943	0	203,651	203,651	99,724	0	0	0	0	0	0	0
19:01:34	751,464	2798,069	16,435	16,943	13,711	10,294	8,221	21,2	956,596	25,835	2497,245	0	203,651	203,651	99,724	0	0	0	0	0	0	0
19:01:34	752,026	2805,589	16,679	17,041	13,739	10,371	8,263	21,2	956,596	25,835	2497,553	0	203,651	203,651	99,724	0	0	0	0	0	0	0
19:01:34	472,509	2810,314	16,728	17,383	13,763	10,42	8,306	21,2	956,596	25,835	2497,866	0	203,651	203,651	99,724	0	0	0	0	0	0	0
19:01:34	769,213	2818,006	17,07	17,431	13,787	10,499	8,349	21,2	956,596	25,835	2498,186	0	203,651	203,651	99,724	0	0	0	0	0	0	0
19:01:34	650,561	2824,512	17,217	17,724	13,816	10,566	8,392	21,2	956,596	25,835	2498,512	0	203,651	203,651	99,724	0	0	0	0	0	0	0
19:01:34	592,309	2830,435	17,217	17,773	13,849	10,628	8,436	21,2	956,596	25,835	2498,844	0	203,651	203,651	99,724	0	0	0	0	0	0	0
19:01:34	460,253	2835,037	17,168	17,578	13,878	10,675	8,48	21,2	956,596	25,835	2499,18	0	203,651	203,651	99,724	0	0	0	0	0	0	0
19:01:34	497,583	2840,013	17,07	17,431	13,912	10,726	8,524	21,2	956,596	25,835	2499,521	0	203,651	203,651	99,724	0	0	0	0	0	0	0
19:01:34	459,057	2844,604	17,021	17,431	13,94	10,774	8,568	21,2	956,596	25,835	2499,866	0	203,651	203,651	99,724	0	0	0	0	0	0	0
19:01:34	444,116	2849,045	16,875	17,48	13,974	10,819	8,612	21,2	956,596	25,835	2500,215	0	203,651	203,651	99,724	0	0	0	0	0	0	0
19:01:34	470,483	2853,75	16,924	17,383	13,998	10,868	8,656	21,2	956,596	25,835	2500,568	0	203,651	203,651	99,724	0	0	0	0	0	0	0
19:01:34	669,384	2860,444	17,168	17,627	14,022	10,937	8,701	21,2	956,596	25,835	2500,928	0	203,651	203,651	99,724	0	0	0	0	0	0	0
19:01:34	565,844	2866,102	17,314	17,724	14,045	10,995	8,746	21,2	956,596	25,835	2501,293	0	203,651	203,651	99,724	0	0	0	0	0	0	0
19:01:34	582,226	2871,924	17,558	18,066	14,064	11,055	8,791	21,2	956,596	25,835	2501,664	0	203,651	203,651	99,724	0	0	0	0	0	0	0
19:01:34	586,718	2877,792	17,803	18,31	14,083	11,116	8,837	21,2	956,596	25,835	2502,04	0	203,651	203,651	99,724	0	0	0	0	0	0	0
19:01:34	506,323	2882,855	17,9	18,359	14,106	11,168	8,883	21,2	956,596	25,835	2502,421	0	203,651	203,651	99,724	0	0	0	0	0	0	0
19:01:34	507,495	2887,93	17,9	18,359	14,135	11,22	8,929	21,2	956,596	25,835	2502,807	0	203,651	203,651	99,724	0	0	0	0	0	0	0
19:01:34	522,802	2893,158	17,998	18,359	14,159	11,274	8,975	21,2	956,596	25,835	2503,197	0	203,651	203,651	99,724	0	0	0	0	0	0	0
19:01:34	378,393	2896,942	17,9	18,359	14,186	11,313	9,02	21,2	956,596	25,835	2503,591	0	203,651	203,651	99,724	0	0	0	0	0	0	0
19:01:34	384,57	2900,787	17,851	18,164	14,21	11,353	9,066	21,2	956,596	25,835	2503,988	0	203,651	203,651	99,724	0	0	0	0	0	0	0
19:01:34	399,169	2904,779	17,851	18,261	14,233	11,394	9,112	21,2	956,596	25,835	2504,389	0	203,651	203,651	99,724	0	0	0	0	0	0	0
19:01:34	633,862	2911,118	18,144	18,457	14,252	11,459	9,158	21,2	956,596	25,835	2504,795	0	203,651	203,651	99,724	0	0	0	0	0	0	0
19:01:34	571,142	2916,829	18,34	18,701	14,273	11,518	9,204	21,2	956,596	25,835	2505,207	0	203,651	203,651	99,724	0	0	0	0	0	0	0
19:01:34	445,776	2921,287	18,535	18,799	14,287	11,564	9,25	21,2	956,596	25,835	2505,623	0	203,651	203,651	99,724	0	0	0	0	0	0	0
19:01:34	544,751	2926,734	18,828	19,189	14,301	11,62	9,297	21,2	956,596	25,835	2506,044	0	203,651	203,651	99,724	0	0	0	0	0	0	0
19:01:34	294,335	2929,678	18,877	19,14	14,315	11,651	9,343	21,2	956,596	25,835	2506,468	0	203,651	203,651	99,724	0	0	0	0	0	0	0
19:01:34	426,098	2933,939	18,974	19,14	14,333	11,695	9,389	21,2	956,596	25,835	2506,895	0	203,651	203,651	99,724	0	0	0	0	0	0	0
19:01:34	288,623	2936,825	18,877	19,14	14,355	11,724	9,435	21,2	956,596	25,835	2507,325	0	203,651	203,651	99,724	0	0	0	0	0	0	0
19:01:34	292,7	2939,752	18,828	18,945	14,374	11,755	9,48	21,2	956,596	25,835	2507,757	0	203,651	203,651	99,724	0	0	0	0	0	0	0
19:01:34	215,136	2941,903	18,681	18,847	14,395	11,777	9,525	21,2	956,596	25,835	2508,192	0	203,651	203,651	99,724	0	0	0	0	0	0	0
19:01:34	210,644	2944,01	18,535	18,652	14,415	11,798	9,57	21,2	956,596	25,835	2508,627	0	203,651	203,651	99,724	0	0	0	0	0	0	0
19:01:34	432,421	2948,334	18,681	18,652	14,431	11,843	9,615	21,2	956,596	25,835	2509,067	0	203,651	203,651	99,724	0	0	0	0	0	0	0
19:01:34	309,082	2951,425	18,828	18,847	14,44	11,875	9,659	21,2	956,596	25,835	2509,509	0	203,651	203,651	99,724	0	0	0	0	0	0	0
19:01:34	491,577	2956,341	19,17	19,336	14,448	11,926	9,703	21,2	956,596	25,835	2509,956	0	203,651	203,651	99,724	0	0	0	0	0	0	0
19:01:34	235,62	2958,697	19,365	19,385	14,45	11,95	9,747	21,2	956,596	25,835	2510,405	0	203,651	203,651	99,724	0	0	0	0	0	0	0
19:01:34	328,491	2961,982	19,609	19,58	14,455	11,984	9,791	21,2	956,596	25,835	2510,856	0	203,651	203,651	99,724	0	0	0	0	0	0	0
19:01:34	311,767	2965,099	19,756	19,824	14,464	12,016	9,835	21,2	956,596	25,835	2511,31	0	203,651	203,651	99,724	0	0	0	0	0	0	0
19:01:34	61,132	2965,711	19,609	19,726	14,476	12,022	9,878	21,2	956,596	25,835	2511,765	0	203,651	203,651	99,724	0	0	0	0	0	0	0
19:01:34	95,678	2966,668	19,463	19,482	14,49	12,032	9,92	21,2	956,596	25,835	2512,22	0	203,651	203,651	99,724	0	0	0	0	0	0	0
19:01:34	148,925	2968,157	19,316	19,385	14,506	12,047	9,962	21,2	956,596	25,835	2512,676	0	203,651	203,651	99,724	0	0	0	0	0	0	0
19:01:34	98,779	2969,145	19,17	19,336	14,52	12,058	10,003	21,4	959,456	25,835	2513,132	0	203,651	203,651	99,724	0	0	0	0	0	0	0
19:01:34	16,723	2969,312	19,023	19,189	14,531	12,059	10,043	21,4	959,456	25,835	2513,588	0	203,651	203,651	99,724	0	0	0	0	0	0	0
19:01:34	315,893	2972,471	19,17	19,238	14,54	12,092	10,083	21,4	959,456	25,835	2514,047	0	203,651	203,651	99,724	0	0	0	0	0	0	0
19:01:34	84,472	2973,316	19,17	19,238	14,545	12,101	10,123	21,4	959,456	25,835	2514,507	0	203,651	203,651	99,724	0	0	0	0	0	0	0
19:01:34	233,618	2975,652	19,316	19,336	14,55	12,125	10,162	21,4	959,456	25,835	2514,968	0	203,651	203,651	99,724	0	0	0	0	0	0	0
19:01:34	268,261	2978,334	19,512	19,58	14,553	12,152	10,201	21,4	959,456	25,835	2515,431	0	203,651	203,651	99,724	0	0	0	0	0	0	0
19:01:34	183,984	2980,174	19,609	19,678	14,558	12,171	10,24	21,4	959,456	25,835	2515,896	0	203,651	203,651	99,724	0	0	0	0	0	0	0
19:01:34	-14,941	2980,025	19,512	19,531	14,563	12,17	10,278	21,4	959,456	25,835	2516,36	0	203,651	203,651	99,724	0	0	0	0	0	0	0
19:01:34	305,297	2983,078	19,658	19,58	14,572	12,201	10,315	21,4	959,456	25,835	2516,827	0	203,651	203,651	99,724	0	0	0	0	0	0	0
19:01:34	-49,658	2982,581	19,512	19,482	14,577	12,196	10,352	21,4	959,456	25,835	2517,292	0	203,651	203,651	99,724	0	0	0	0	0	0	0
19:01:34	9,985	2982,681	19,365	19,482	14,586	12,197	10,388	21,4	959,456	25,835	2517,758	0	205,479	205,479	99,731	0	0	0	0	0	0	0
19:01:34	85,742	2983,538	19,365	19,385	14,591	12,206	10,424	21,4	959,456	25,835	2518,223	0	205,479	205,479	99,731	0	0	0	0	0	0	0
19:01:34	172,119	2985,26	19,463	19,385	14,595	12,224	10,459	21,4	959,456	25,835	2518,69	0	205,479	205,479	99,731	0	0	0	0	0	0	0
19:01:34	162,28	2986,882	19,609	19,58	14,596	12,24	10,494	21,4	959,456	25,835	2519,159	0	205,479	205,479	99,731	0	0	0	0	0	0	0
19:01:34	73,706	2987,619	19,609	19,58	14,6	12,248	10,529	21,4	959,456	25,835	2519,627	0	205,479	205,479	99,731	0	0	0	0	0	0	0
19:01:34	12,939	2987,749	19,609	19,58	14,601	12,249	10,562	21,4	959,456	25,835	2520,095	0	205,479	205,479	99,731	0	0	0	0	0	0	0
19:01:34	73,706	2988,486	19,609	19,531	14,605	12,257	10,596	21,4	959,456	25,835	2520,563	0	205,479	205,479	99,731	0	0	0	0	0	0	0
19:01:34	148,413	2989,97	19,609	19,531	14,613	12,272	10,628	21,4	959,456	25,835	2521,033	0	205,479	205,479	99,731	0	0	0	0	0	0	0
19:01:34	1,269	2989,983	19,512	19,531	14,619	12,272	10,661	21,4	959,456	25,835	2521,502	0	205,479	205,479	99,731	0	0	0	0	0	0	0
19:01:34	-48,608	2989,497	19,316	19,189	14,628	12,267	10,692	21,4	959,456	25,835	2521,97	0	205,479	205,479	99,731	0	0	0	0	0	0	0
19:01:34	-137,426	2988,122	19,17	19,14	14,628	12,253	10,723	21,4	959,456	25,835	2522,436	0	205,479	205,479	99,731	0	0	0	0	0	0	0
19:01:34	276,171	2990,884	19,365	19,336	14,633	12,282	10,753	21,4	959,456	25,835	2522,904	0	205,479	205,479	99,731	0	0	0	0	0	0	0
19:01:34	99,584	2991,88	19,463	19,385	14,633	12,292	10,783	21,4	959,456	25,835	2523,373	0	205,479	205,479	99,731	0	0	0	0	0	0	0
19:01:34	49,78	2992,378	19,512	19,482	14,633	12,297	10,813	21,4	959,456	25,835	2523,843	0	205,479	205,479	99,731	0	0	0	0	0	0	0
19:01:34	0	2992,378	19,512	19,58	14,633	12,297	10,842	21,4	959,456	25,835	2524,311	0	205,479	205,479	99,731	0	0	0	0	0	0	0
19:01:34	149,438	2993,872	19,658	19,726	14,633	12,312	10,871	21,4	959,456	25,835	2524,781	0	205,479	205,479	99,731	0	0	0	0	0	0	0
19:01:34	-49,804	2993,374	19,609	19,678	14,633	12,307	10,899	21,4	959,456	25,835	2525,249	0	205,479	205,479	99,731	0	0	0	0	0	0	0
19:01:34	76,831	2994,142	19,609	19,531	14,637	12,315	10,927	21,4	959,456	25,835	2525,718	0	205,479	205,479	99,731	0	0	0	0	0	0	0
19:01:34	10,839	2994,251	19,609	19,58	14,638	12,316	10,954	21,4	959,456	25,835	2526,187	0	205,479	205,479	99,731	0	0	0	0	0	0	0
19:01:34	-22,558	2994,025	19,512	19,531	14,642	12,314	10,981	21,4	959,456	25,835	2526,655	0	205,479	205,479	99,731	0	0	0	0	0	0	0
19:01:34	99,609	2995,021	19,609	19,678	14,642	12,324	11,007	21,4	959,456	25,835	2527,123	0	205,479	205,479	99,731	0	0	0	0	0	0	0
19:01:34	77,978	2995,801	19,609	19,678	14,646	12,332	11,033	21,4	959,456	25,835	2527,592	0	205,479	205,479	99,731	0	0	0	0	0	0	0
19:01:34	-88,793	2994,913	19,512	19,531	14,647	12,323	11,059	21,4	959,456	25,835	2528,059	0	205,479	205,479	99,731	0	0	0	0	0	0	0
19:01:34	99,609	2995,909	19,609	19,482	14,647	12,333	11,084	21,4	959,456	25,835	2528,527	0	205,479	205,479	99,731	0	0	0	0	0	0	0
19:01:34	-71,508	2995,194	19,463	19,336	14,651	12,326	11,108	21,4	959,456	25,835	2528,994	0	205,479	205,479	99,731	0	0	0	0	0	0	0
19:01:34	0	2995,194	19,463	19,385	14,651	12,326	11,132	21,4	959,456	25,835	2529,46	0	205,479	205,479	99,731	0	0	0	0	0	0	0
19:01:34	79,174	2995,986	19,463	19,385	14,656	12,334	11,155	21,4	959,456	25,835	2529,927	0	205,479	205,479	99,731	0	0	0	0	0	0	0
19:01:34	0	2995,986	19,463	19,385	14,656	12,334	11,178	21,4	959,456	25,835	2530,393	0	205,479	205,479	99,731	0	0	0	0	0	0	0
19:01:34	0	2995,986	19,463	19,482	14,656	12,334	11,201	21,4	959,456	25,835	2530,858	0	205,479	205,479	99,731	0	0	0	0	0	0	0
19:01:34	49,829	2996,484	19,512	19,531	14,656	12,339	11,223	21,4	959,456	25,835	2531,324	0	205,479	205,479	99,731	0	0	0	0	0	0	0
19:01:34	-49,829	2995,986	19,463	19,336	14,656	12,334	11,245	21,4	959,456	25,835	2531,789	0	205,479	205,479	99,731	0	0	0	0	0	0	0
19:01:34	60,644	2996,592	19,512	19,482	14,656	12,34	11,267	21,4	959,456	25,835	2532,253	0	205,479	205,479	99,731	0	0	0	0	0	0	0
19:01:34	-49,804	2996,094	19,463	19,385	14,656	12,335	11,288	21,4	959,456	25,835	2532,717	0	205,479	205,479	99,731	0	0	0	0	0	0	0
19:01:34	149,462	2997,589	19,609	19,58	14,656	12,351	11,309	21,4	959,456	25,835	2533,182	0	205,479	205,479	99,731	0	0	0	0	0	0	0
19:01:34	-180,761	2995,781	19,365	19,189	14,66	12,332	11,329	21,4	959,456	25,835	2533,644	0	205,479	205,479	99,731	0	0	0	0	0	0	0
19:01:34	109,399	2996,875	19,463	19,482	14,661	12,343	11,348	21,4	959,456	25,835	2534,108	0	205,479	205,479	99,731	0	0	0	0	0	0	0
19:01:34	-99,609	2995,879	19,365	19,336	14,661	12,333	11,368	21,4	959,456	25,835	2534,57	0	205,479	205,479	99,731	0	0	0	0	0	0	0
19:01:34	0	2995,879	19,365	19,385	14,661	12,333	11,387	21,4	959,456	25,835	2535,031	0	205,479	205,479	99,731	0	0	0	0	0	0	0
19:01:34	149,438	2997,374	19,512	19,531	14,661	12,349	11,406	21,4	959,456	25,835	2535,493	0	205,479	205,479	99,731	0	0	0	0	0	0	0
19:01:34	-149,438	2995,879	19,365	19,385	14,661	12,333	11,424	21,4	959,456	25,835	2535,954	0	205,479	205,479	99,731	0	0	0	0	0	0	0
19:01:34	-199,243	2993,887	19,17	19,14	14,661	12,313	11,441	21,4	959,456	25,835	2536,412	0	205,479	205,479	99,731	0	0	0	0	0	0	0
19:01:34	-348,51	2990,402	18,828	18,457	14,661	12,277	11,458	21,4	959,456	25,835	2536,866	0	205,479	205,479	99,731	0	0	0	0	0	0	0
19:01:34	-575,634	2984,645	18,34	17,969	14,656	12,217	11,472	21,4	959,456	25,835	2537,314	0	205,479	205,479	99,731	0	0	0	0	0	0	0
19:01:34	-625,976	2978,386	17,9	17,578	14,646	12,153	11,486	21,4	959,456	25,835	2537,755	0	205,479	205,479	99,731	0	0	0	0	0	0	0
19:01:34	-742,602	2970,96	17,558	16,748	14,624	12,076	11,497	21,4	959,456	25,835	2538,189	0	205,479	205,479	99,731	0	0	0	0	0	0	0
19:01:35	-557,763	2965,382	17,51	16,601	14,595	12,019	11,508	21,4	959,456	25,835	2538,616	0	205,479	205,479	99,731	0	0	0	0	0	0	0
19:01:35	-507,666	2960,305	17,656	16,552	14,558	11,966	11,517	21,4	959,456	25,835	2539,037	0	205,479	205,479	99,731	0	0	0	0	0	0	0
19:01:35	-622,68	2954,078	17,851	16,845	14,512	11,902	11,524	21,4	959,456	25,835	2539,452	0	205,479	205,479	99,731	0	0	0	0	0	0	0
19:01:35	-669,433	2947,384	18,047	17,187	14,463	11,833	11,53	21,4	959,456	25,835	2539,86	0	205,479	205,479	99,731	0	0	0	0	0	0	0
19:01:35	-478,344	2942,601	18,291	17,187	14,422	11,784	11,535	21,4	959,456	25,835	2540,263	0	205,479	205,479	99,731	0	0	0	0	0	0	0
19:01:35	-1101,538	2931,585	17,9	16,748	14,382	11,67	11,538	21,4	959,456	25,835	2540,654	0	205,479	205,479	99,731	0	0	0	0	0	0	0
19:01:35	-909,619	2922,489	17,558	16,406	14,35	11,577	11,539	21,4	959,456	25,835	2541,036	0	205,479	205,479	99,731	0	0	0	0	0	0	0
19:01:35	-684,057	2915,649	17,363	16,406	14,323	11,506	11,538	21,4	959,456	25,835	2541,411	0	205,479	205,479	99,731	0	0	0	0	0	0	0
19:01:35	-916,65	2906,482	16,924	15,967	14,296	11,412	11,535	21,4	959,456	25,835	2541,776	0	205,479	205,479	99,731	0	0	0	0	0	0	0
19:01:35	-822,241	2898,26	16,533	15,478	14,272	11,327	11,531	21,4	959,456	25,835	2542,133	0	205,479	205,479	99,731	0	0	0	0	0	0	0
19:01:35	-716,894	2891,091	16,386	15,674	14,24	11,253	11,526	21,4	959,456	25,835	2542,482	0	205,479	205,479	99,731	0	0	0	0	0	0	0
19:01:35	-623,315	2884,858	16,386	15,283	14,205	11,189	11,519	21,4	959,456	25,835	2542,824	0	205,479	205,479	99,731	0	0	0	0	0	0	0
19:01:35	-544,921	2879,408	16,435	15,674	14,171	11,132	11,512	21,4	959,456	25,835	2543,161	0	205,479	205,479	99,731	0	0	0	0	0	0	0
19:01:35	-324,487	2876,163	16,679	15,82	14,139	11,099	11,504	21,4	959,456	25,835	2543,494	0	205,479	205,479	99,731	0	0	0	0	0	0	0
19:01:35	-713,647	2869,027	16,533	15,722	14,107	11,025	11,494	21,4	959,456	25,835	2543,819	0	205,479	205,479	99,731	0	0	0	0	0	0	0
19:01:35	-728,759	2861,739	16,24	15,722	14,082	10,95	11,484	21,4	959,456	25,835	2544,137	0	205,479	205,479	99,731	0	0	0	0	0	0	0
19:01:35	-674,926	2854,99	15,898	15,283	14,064	10,881	11,472	21,4	959,456	25,835	2544,448	0	205,479	205,479	99,731	0	0	0	0	0	0	0
19:01:35	-768,139	2847,309	15,459	14,843	14,045	10,801	11,459	21,4	959,456	25,835	2544,751	0	205,479	205,479	99,731	0	0	0	0	0	0	0
19:01:35	-455,957	2842,749	15,263	14,795	14,03	10,754	11,445	21,4	959,456	25,835	2545,049	0	205,479	205,479	99,731	0	0	0	0	0	0	0
19:01:35	-621,728	2836,532	14,97	14,502	14,012	10,69	11,43	21,4	959,456	25,835	2545,34	0	205,479	205,479	99,731	0	0	0	0	0	0	0
19:01:35	-240,771	2834,124	15,068	14,502	13,993	10,666	11,415	21,4	959,456	25,835	2545,629	0	205,479	205,479	99,731	0	0	0	0	0	0	0
19:01:35	-503,857	2829,086	15,068	14,502	13,964	10,614	11,399	21,4	959,456	25,835	2545,912	0	205,479	205,479	99,731	0	0	0	0	0	0	0
19:01:35	-276,098	2826,325	15,215	14,648	13,94	10,585	11,383	21,4	959,456	25,835	2546,193	0	205,479	205,479	99,731	0	0	0	0	0	0	0
19:01:35	-505,029	2821,274	15,215	14,746	13,912	10,533	11,367	21,4	959,456	25,835	2546,468	0	205,479	205,479	99,731	0	0	0	0	0	0	0
19:01:35	-461,474	2816,66	15,263	14,746	13,883	10,486	11,349	21,4	959,456	25,835	2546,738	0	205,479	205,479	99,731	0	0	0	0	0	0	0
19:01:35	-324,121	2813,418	15,361	14,795	13,859	10,452	11,332	21,4	959,456	25,835	2547,005	0	205,479	205,479	99,731	0	0	0	0	0	0	0
19:01:35	-374,243	2809,676	15,41	14,843	13,835	10,414	11,314	21,4	959,456	25,835	2547,268	0	205,479	205,479	99,731	0	0	0	0	0	0	0
19:01:35	-571,533	2803,961	15,263	14,746	13,811	10,355	11,295	21,4	959,456	25,835	2547,525	0	205,479	205,479	99,731	0	0	0	0	0	0	0
19:01:35	-481,738	2799,143	15,117	14,502	13,792	10,305	11,276	21,4	959,456	25,835	2547,776	0	205,479	205,479	99,731	0	0	0	0	0	0	0
19:01:35	-385,205	2795,291	15,068	14,404	13,773	10,265	11,256	21,4	959,456	25,835	2548,024	0	205,479	205,479	99,731	0	0	0	0	0	0	0
19:01:35	-455,859	2790,733	14,873	14,258	13,758	10,218	11,235	21,4	959,456	25,835	2548,267	0	205,479	205,479	99,731	0	0	0	0	0	0	0
19:01:35	-478,222	2785,95	14,726	14,209	13,739	10,169	11,215	21,4	959,456	25,835	2548,504	0	205,479	205,479	99,731	0	0	0	0	0	0	0
19:01:35	-486,743	2781,083	14,58	13,965	13,72	10,119	11,193	21,4	959,456	25,835	2548,737	0	205,479	205,479	99,731	0	0	0	0	0	0	0
19:01:35	-476,709	2776,316	14,433	13,916	13,701	10,07	11,171	21,4	959,456	25,835	2548,964	0	205,479	205,479	99,731	0	0	0	0	0	0	0
19:01:35	-341,748	2772,898	14,433	13,867	13,682	10,034	11,149	21,4	959,456	25,835	2549,189	0	205,479	205,479	99,731	0	0	0	0	0	0	0
19:01:35	-398,999	2768,908	14,433	13,916	13,659	9,993	11,126	21,4	959,456	25,835	2549,408	0	205,479	205,479	99,731	0	0	0	0	0	0	0
19:01:35	-500,292	2763,905	14,287	13,867	13,639	9,942	11,103	21,4	959,456	25,835	2549,623	0	205,479	205,479	99,731	0	0	0	0	0	0	0
19:01:35	-453,833	2759,367	14,238	13,769	13,616	9,895	11,079	21,4	959,456	25,835	2549,833	0	205,479	205,479	99,731	0	0	0	0	0	0	0
19:01:35	-300,561	2756,361	14,287	13,867	13,597	9,864	11,055	21,4	959,456	25,835	2550,039	0	205,479	205,479	99,731	0	0	0	0	0	0	0
19:01:35	-491,381	2751,448	14,14	13,769	13,577	9,813	11,031	21,4	959,456	25,835	2550,241	0	205,479	205,479	99,731	0	0	0	0	0	0	0
19:01:35	-378,32	2747,664	14,092	13,623	13,558	9,774	11,006	21,4	959,456	25,835	2550,438	0	205,479	205,479	99,731	0	0	0	0	0	0	0
19:01:35	-484,814	2742,816	13,945	13,574	13,539	9,724	10,981	21,4	959,456	25,835	2550,63	0	205,479	205,479	99,731	0	0	0	0	0	0	0
19:01:35	-406,225	2738,754	13,945	13,525	13,516	9,682	10,956	21,4	959,456	25,835	2550,819	0	205,479	205,479	99,731	0	0	0	0	0	0	0
19:01:35	-271,752	2736,036	14,092	13,72	13,493	9,654	10,93	21,4	959,456	25,835	2551,004	0	205,479	205,479	99,731	0	0	0	0	0	0	0
19:01:35	-366,503	2732,371	14,14	13,867	13,469	9,617	10,904	21,4	959,456	25,835	2551,185	0	205,479	205,479	99,731	0	0	0	0	0	0	0
19:01:35	-311,669	2729,255	14,287	13,916	13,443	9,584	10,879	21,4	956,596	25,835	2551,363	0	205,479	205,479	99,731	0	0	0	0	0	0	0
19:01:35	-311,718	2726,138	14,433	13,965	13,417	9,552	10,853	21,4	956,596	25,835	2551,538	0	205,479	205,479	99,731	0	0	0	0	0	0	0
19:01:35	-385,913	2722,278	14,433	14,111	13,395	9,513	10,826	21,4	956,596	25,835	2551,709	0	205,479	205,479	99,731	0	0	0	0	0	0	0
19:01:35	-540,673	2716,872	14,238	13,867	13,375	9,457	10,799	21,4	956,596	25,835	2551,874	0	205,479	205,479	99,731	0	0	0	0	0	0	0
19:01:35	-521,459	2711,657	13,896	13,574	13,365	9,403	10,772	21,4	956,596	25,835	2552,034	0	205,479	205,479	99,731	0	0	0	0	0	0	0
19:01:35	-530,81	2706,349	13,506	13,379	13,357	9,348	10,744	21,4	956,596	25,835	2552,188	0	205,479	205,479	99,731	0	0	0	0	0	0	0
19:01:35	-529,37	2701,055	13,115	12,988	13,348	9,294	10,716	21,4	956,596	25,835	2552,337	0	205,479	205,479	99,731	0	0	0	0	0	0	0
19:01:35	-455,2	2696,503	12,822	12,646	13,339	9,247	10,687	21,4	956,596	25,835	2552,481	0	205,479	205,479	99,731	0	0	0	0	0	0	0
19:01:35	-293,676	2693,567	12,773	12,549	13,325	9,217	10,658	21,4	956,596	25,835	2552,622	0	205,479	205,479	99,731	0	0	0	0	0	0	0
19:01:35	-331,274	2690,254	12,773	12,646	13,306	9,182	10,629	21,4	956,596	25,835	2552,76	0	205,479	205,479	99,731	0	0	0	0	0	0	0
19:01:35	-334,985	2686,904	12,822	12,744	13,285	9,148	10,6	21,4	956,596	25,835	2552,894	0	205,019	205,019	99,73	0	0	0	0	0	0	0
19:01:35	-206,42	2684,84	12,968	12,89	13,265	9,127	10,571	21,4	956,596	25,835	2553,026	0	205,019	205,019	99,73	0	0	0	0	0	0	0
19:01:35	-264,526	2682,194	13,115	13,037	13,242	9,099	10,542	21,4	956,596	25,835	2553,155	0	205,019	205,019	99,73	0	0	0	0	0	0	0
19:01:35	-184,008	2680,354	13,261	13,037	13,223	9,08	10,514	21,4	956,596	25,835	2553,282	0	205,019	205,019	99,73	0	0	0	0	0	0	0
19:01:35	-484,985	2675,505	13,017	12,89	13,209	9,03	10,485	21,4	956,596	25,835	2553,404	0	205,019	205,019	99,73	0	0	0	0	0	0	0
19:01:35	-352,88	2671,976	12,822	12,744	13,2	8,994	10,455	21,4	956,596	25,835	2553,523	0	205,019	205,019	99,73	0	0	0	0	0	0	0
19:01:35	-292,529	2669,05	12,627	12,549	13,194	8,964	10,426	21,4	956,596	25,835	2553,639	0	205,019	205,019	99,73	0	0	0	0	0	0	0
19:01:35	-366,43	2665,386	12,431	12,158	13,184	8,926	10,397	21,4	956,596	25,835	2553,75	0	205,019	205,019	99,73	0	0	0	0	0	0	0
19:01:35	-307,69	2662,309	12,285	12,06	13,175	8,894	10,367	21,4	956,596	25,835	2553,859	0	205,019	205,019	99,73	0	0	0	0	0	0	0
19:01:35	-251,684	2659,792	12,285	12,06	13,161	8,868	10,338	21,4	956,596	25,835	2553,965	0	205,019	205,019	99,73	0	0	0	0	0	0	0
19:01:35	-244,238	2657,35	12,285	12,158	13,147	8,843	10,309	21,4	956,596	25,835	2554,068	0	205,019	205,019	99,73	0	0	0	0	0	0	0
19:01:35	-144,604	2655,904	12,48	12,256	13,128	8,828	10,28	21,4	956,596	25,835	2554,17	0	205,019	205,019	99,73	0	0	0	0	0	0	0
19:01:35	-212,377	2653,78	12,529	12,451	13,113	8,806	10,251	21,4	956,596	25,835	2554,269	0	205,019	205,019	99,73	0	0	0	0	0	0	0
19:01:35	-155,712	2652,223	12,627	12,451	13,099	8,79	10,222	21,4	956,596	25,835	2554,367	0	205,019	205,019	99,73	0	0	0	0	0	0	0
19:01:35	-316,21	2649,061	12,48	12,353	13,089	8,758	10,193	21,4	956,596	25,835	2554,462	0	205,019	205,019	99,73	0	0	0	0	0	0	0
19:01:35	-356,445	2645,496	12,285	12,109	13,08	8,721	10,164	21,4	956,596	25,835	2554,553	0	205,019	205,019	99,73	0	0	0	0	0	0	0
19:01:35	-309,497	2642,401	12,138	11,963	13,07	8,689	10,135	21,4	956,596	25,835	2554,641	0	205,019	205,019	99,73	0	0	0	0	0	0	0
19:01:35	-275,537	2639,646	11,943	11,767	13,066	8,661	10,107	21,4	956,596	25,835	2554,726	0	205,019	205,019	99,73	0	0	0	0	0	0	0
19:01:35	-275,463	2636,891	11,748	11,621	13,061	8,632	10,078	21,4	956,596	25,835	2554,808	0	205,019	205,019	99,73	0	0	0	0	0	0	0
19:01:35	-263,452	2634,257	11,65	11,572	13,051	8,605	10,049	21,4	956,596	25,835	2554,888	0	205,019	205,019	99,73	0	0	0	0	0	0	0
19:01:35	-164,404	2632,613	11,748	11,621	13,036	8,588	10,02	21,4	956,596	25,835	2554,965	0	205,019	205,019	99,73	0	0	0	0	0	0	0
19:01:35	-16,577	2632,447	11,992	11,767	13,022	8,586	9,992	21,4	956,596	25,835	2555,043	0	205,019	205,019	99,73	0	0	0	0	0	0	0
19:01:35	-257,031	2629,877	11,992	11,816	13,007	8,56	9,964	21,4	956,596	25,835	2555,118	0	205,019	205,019	99,73	0	0	0	0	0	0	0
19:01:35	-108,007	2628,797	12,138	11,963	12,993	8,549	9,936	21,4	956,596	25,835	2555,191	0	205,019	205,019	99,73	0	0	0	0	0	0	0
19:01:35	-205,883	2626,738	12,187	12,109	12,979	8,528	9,909	21,4	956,596	25,835	2555,263	0	205,019	205,019	99,73	0	0	0	0	0	0	0
19:01:35	-256,054	2624,177	12,187	12,109	12,964	8,501	9,881	21,4	956,596	25,835	2555,332	0	205,019	205,019	99,73	0	0	0	0	0	0	0
19:01:35	-168,823	2622,489	12,187	12,109	12,955	8,484	9,854	21,4	956,596	25,835	2555,399	0	205,019	205,019	99,73	0	0	0	0	0	0	0
19:01:35	-228,393	2620,205	12,041	11,963	12,95	8,46	9,826	21,4	956,596	25,835	2555,464	0	205,019	205,019	99,73	0	0	0	0	0	0	0
19:01:35	-276,147	2617,444	11,845	11,767	12,945	8,432	9,799	21,4	956,596	25,835	2555,526	0	205,019	205,019	99,73	0	0	0	0	0	0	0
19:01:35	-264,526	2614,798	11,748	11,621	12,935	8,404	9,772	21,4	956,596	25,835	2555,585	0	205,019	205,019	99,73	0	0	0	0	0	0	0
19:01:35	-227,148	2612,527	11,601	11,572	12,931	8,381	9,744	21,4	956,596	25,835	2555,642	0	205,019	205,019	99,73	0	0	0	0	0	0	0
19:01:35	-227,124	2610,256	11,455	11,572	12,926	8,358	9,717	21,4	956,596	25,835	2555,697	0	205,019	205,019	99,73	0	0	0	0	0	0	0
19:01:35	-169,726	2608,558	11,455	11,425	12,916	8,34	9,69	21,4	956,596	25,835	2555,75	0	205,019	205,019	99,73	0	0	0	0	0	0	0
19:01:35	-168,701	2606,871	11,455	11,523	12,907	8,323	9,663	21,4	956,596	25,835	2555,801	0	205,019	205,019	99,73	0	0	0	0	0	0	0
19:01:35	-168,872	2605,183	11,455	11,425	12,897	8,305	9,637	21,4	956,596	25,835	2555,85	0	205,019	205,019	99,73	0	0	0	0	0	0	0
19:01:35	-84,863	2604,334	11,455	11,523	12,892	8,297	9,61	21,4	956,596	25,835	2555,899	0	205,019	205,019	99,73	0	0	0	0	0	0	0
19:01:35	-168,701	2602,647	11,455	11,425	12,883	8,279	9,584	21,4	956,596	25,835	2555,945	0	205,019	205,019	99,73	0	0	0	0	0	0	0
19:01:35	-119,921	2601,448	11,504	11,523	12,873	8,267	9,558	21,4	956,596	25,835	2555,991	0	205,019	205,019	99,73	0	0	0	0	0	0	0
19:01:35	-168,676	2599,761	11,504	11,523	12,864	8,249	9,533	21,4	956,596	25,835	2556,035	0	205,019	205,019	99,73	0	0	0	0	0	0	0
19:01:35	-214,453	2597,617	11,455	11,523	12,854	8,227	9,507	21,4	956,596	25,835	2556,076	0	205,019	205,019	99,73	0	0	0	0	0	0	0
19:01:35	-166,577	2595,951	11,455	11,523	12,845	8,21	9,482	21,4	956,596	25,835	2556,116	0	205,019	205,019	99,73	0	0	0	0	0	0	0
19:01:35	-167,651	2594,274	11,455	11,523	12,835	8,193	9,456	21,4	956,596	25,835	2556,154	0	205,019	205,019	99,73	0	0	0	0	0	0	0
19:01:36	-82,763	2593,447	11,455	11,523	12,83	8,184	9,432	21,4	956,596	25,835	2556,191	0	205,019	205,019	99,73	0	0	0	0	0	0	0
19:01:36	-120,996	2592,237	11,504	11,523	12,821	8,172	9,407	21,4	956,596	25,835	2556,227	0	205,019	205,019	99,73	0	0	0	0	0	0	0
19:01:36	-215,307	2590,084	11,455	11,425	12,811	8,15	9,382	21,4	956,596	25,835	2556,261	0	205,019	205,019	99,73	0	0	0	0	0	0	0
19:01:36	-128,271	2588,801	11,406	11,279	12,807	8,136	9,358	21,4	956,596	25,835	2556,294	0	205,019	205,019	99,73	0	0	0	0	0	0	0
19:01:36	-85,913	2587,942	11,406	11,279	12,802	8,128	9,334	21,4	956,596	25,835	2556,325	0	205,019	205,019	99,73	0	0	0	0	0	0	0
19:01:36	-260,815	2585,334	11,308	11,23	12,792	8,101	9,309	21,4	956,596	25,835	2556,354	0	205,019	205,019	99,73	0	0	0	0	0	0	0
19:01:36	-270,019	2582,633	11,113	11,181	12,788	8,073	9,285	21,4	956,596	25,835	2556,381	0	205,019	205,019	99,73	0	0	0	0	0	0	0
19:01:36	-5,273	2582,581	11,113	11,035	12,788	8,072	9,261	21,4	956,596	25,835	2556,407	0	205,019	205,019	99,73	0	0	0	0	0	0	0
19:01:36	-227,636	2580,304	10,966	11,035	12,783	8,049	9,238	21,4	956,596	25,835	2556,431	0	205,019	205,019	99,73	0	0	0	0	0	0	0
19:01:36	-164,379	2578,661	10,966	10,937	12,773	8,032	9,214	21,4	956,596	25,835	2556,453	0	205,019	205,019	99,73	0	0	0	0	0	0	0
19:01:36	-37,255	2578,288	11,015	11,035	12,769	8,028	9,191	21,4	956,596	25,835	2556,475	0	205,019	205,019	99,73	0	0	0	0	0	0	0
19:01:36	-67,138	2577,617	11,113	11,181	12,759	8,021	9,168	21,4	956,596	25,835	2556,496	0	205,019	205,019	99,73	0	0	0	0	0	0	0
19:01:36	-119,97	2576,417	11,162	11,23	12,75	8,009	9,145	21,4	956,596	25,835	2556,516	0	205,019	205,019	99,73	0	0	0	0	0	0	0
19:01:36	-65,063	2575,766	11,259	11,23	12,741	8,002	9,123	21,4	956,596	25,835	2556,535	0	205,019	205,019	99,73	0	0	0	0	0	0	0
19:01:36	-177,856	2573,988	11,162	11,279	12,736	7,984	9,1	21,4	956,596	25,835	2556,552	0	205,019	205,019	99,73	0	0	0	0	0	0	0
19:01:36	-91,186	2573,076	11,162	11,23	12,731	7,974	9,078	21,4	956,596	25,835	2556,569	0	205,019	205,019	99,73	0	0	0	0	0	0	0
19:01:36	-136,792	2571,708	11,113	11,23	12,726	7,96	9,056	21,4	956,596	25,835	2556,584	0	205,019	205,019	99,73	0	0	0	0	0	0	0
19:01:36	-177,856	2569,929	11,015	11,181	12,721	7,942	9,035	21,4	956,596	25,835	2556,598	0	205,019	205,019	99,73	0	0	0	0	0	0	0
19:01:36	-82,69	2569,102	11,015	11,084	12,716	7,933	9,013	21,4	956,596	25,835	2556,61	0	205,019	205,019	99,73	0	0	0	0	0	0	0
19:01:36	-154,711	2567,555	11,015	11,084	12,708	7,917	8,991	21,4	956,596	25,835	2556,621	0	205,019	205,019	99,73	0	0	0	0	0	0	0
19:01:36	-90,307	2566,652	11,015	11,181	12,703	7,908	8,97	21,4	956,596	25,835	2556,631	0	205,019	205,019	99,73	0	0	0	0	0	0	0
19:01:36	-81,469	2565,838	11,015	11,084	12,698	7,9	8,949	21,4	956,596	25,835	2556,64	0	205,019	205,019	99,73	0	0	0	0	0	0	0
19:01:36	-66,186	2565,176	11,113	11,084	12,689	7,893	8,929	21,4	956,596	25,835	2556,649	0	205,019	205,019	99,73	0	0	0	0	0	0	0
19:01:36	-222,094	2562,955	10,966	11,084	12,684	7,87	8,908	21,4	956,596	25,835	2556,655	0	205,019	205,019	99,73	0	0	0	0	0	0	0
19:01:36	-126,879	2561,686	10,918	11,035	12,68	7,857	8,887	21,4	956,596	25,835	2556,66	0	205,019	205,019	99,73	0	0	0	0	0	0	0
19:01:36	-89,233	2560,794	10,918	10,937	12,675	7,848	8,867	21,4	956,596	25,835	2556,664	0	205,019	205,019	99,73	0	0	0	0	0	0	0
19:01:36	-78,295	2560,011	10,918	10,937	12,67	7,84	8,847	21,4	956,596	25,835	2556,668	0	205,019	205,019	99,73	0	0	0	0	0	0	0
19:01:36	-172,412	2558,286	10,82	10,888	12,666	7,822	8,827	21,4	956,596	25,835	2556,669	0	205,019	205,019	99,73	0	0	0	0	0	0	0
19:01:36	-58,203	2557,704	10,771	10,84	12,665	7,816	8,807	21,4	956,596	25,835	2556,67	0	205,019	205,019	99,73	0	0	0	0	0	0	0
19:01:36	-78,295	2556,922	10,771	10,888	12,661	7,808	8,787	21,4	956,596	25,835	2556,671	0	205,019	205,019	99,73	0	0	0	0	0	0	0
19:01:36	-88,183	2556,04	10,771	10,84	12,656	7,799	8,768	21,4	956,596	25,835	2556,04	0	205,019	205,019	99,73	0	0	0	0	0	0	0
19:01:36	-108,227	2554,957	10,82	10,888	12,647	7,788	8,749	21,4	956,596	25,835	2554,957	0	205,019	205,019	99,73	0	0	0	0	0	0	0
19:01:36	6,909	2555,026	10,918	10,937	12,642	7,788	8,73	21,4	956,596	25,835	2554,957	0	205,019	205,019	99,73	0	0	0	0	0	0	0
19:01:36	-152,587	2553,501	10,918	11,035	12,633	7,773	8,711	21,4	956,596	25,835	2553,501	0	205,019	205,019	99,73	0	0	0	0	0	0	0
19:01:36	-39,648	2553,104	10,966	11,084	12,628	7,768	8,692	21,4	956,596	25,835	2553,104	0	205,019	205,019	99,73	0	0	0	0	0	0	0
19:01:36	-86,938	2552,235	10,966	11,084	12,623	7,759	8,674	21,4	956,596	25,835	2552,235	0	205,019	205,019	99,73	0	0	0	0	0	0	0
19:01:36	-86,938	2551,365	10,966	11,035	12,618	7,751	8,656	21,4	956,596	25,835	2551,365	0	205,019	205,019	99,73	0	0	0	0	0	0	0
19:01:36	-75,341	2550,612	10,966	10,937	12,614	7,743	8,638	21,4	956,596	25,835	2550,612	0	205,019	205,019	99,73	0	0	0	0	0	0	0
19:01:36	-158,886	2549,023	10,966	11,084	12,605	7,726	8,62	21,4	956,596	25,835	2549,023	0	205,019	205,019	99,73	0	0	0	0	0	0	0
19:01:36	-155,151	2547,472	10,82	10,937	12,604	7,71	8,602	21,4	956,596	25,835	2547,472	0	205,019	205,019	99,73	0	0	0	0	0	0	0
19:01:36	-120,434	2546,267	10,771	10,84	12,6	7,698	8,585	21,4	956,596	25,835	2546,267	0	205,019	205,019	99,73	0	0	0	0	0	0	0
19:01:36	-94,873	2545,318	10,673	10,84	12,6	7,688	8,567	21,4	956,596	25,835	2545,318	0	205,019	205,019	99,73	0	0	0	0	0	0	0
19:01:36	-60,18	2544,717	10,673	10,742	12,597	7,682	8,55	21,4	956,596	25,835	2544,717	0	205,019	205,019	99,73	0	0	0	0	0	0	0
19:01:36	-119,36	2543,523	10,625	10,742	12,593	7,67	8,532	21,4	956,596	25,835	2543,523	0	205,019	205,019	99,73	0	0	0	0	0	0	0
19:01:36	-179,589	2541,727	10,527	10,693	12,588	7,651	8,515	21,4	956,596	25,835	2541,727	0	205,019	205,019	99,73	0	0	0	0	0	0	0
19:01:36	56,347	2542,291	10,673	10,693	12,583	7,657	8,498	21,4	956,596	25,835	2541,728	0	205,019	205,019	99,73	0	0	0	0	0	0	0
19:01:36	-70,922	2541,581	10,673	10,693	12,579	7,65	8,482	21,4	956,596	25,835	2541,581	0	205,019	205,019	99,73	0	0	0	0	0	0	0
19:01:36	-84,814	2540,733	10,673	10,742	12,574	7,641	8,465	21,4	956,596	25,835	2540,733	0	205,019	205,019	99,73	0	0	0	0	0	0	0
19:01:36	-26,928	2540,464	10,673	10,84	12,573	7,638	8,449	21,3	958,026	25,835	2540,464	0	205,019	205,019	99,73	0	0	0	0	0	0	0
19:01:36	-75,073	2539,713	10,673	10,742	12,569	7,63	8,433	21,3	958,026	25,835	2539,713	0	205,019	205,019	99,73	0	0	0	0	0	0	0
19:01:36	-211,914	2537,594	10,527	10,595	12,565	7,609	8,417	21,3	958,026	25,835	2537,594	0	205,019	205,019	99,73	0	0	0	0	0	0	0
19:01:36	80,81	2538,402	10,625	10,693	12,564	7,617	8,401	21,3	958,026	25,835	2537,595	0	205,019	205,019	99,73	0	0	0	0	0	0	0
19:01:36	-164,526	2536,757	10,527	10,693	12,56	7,6	8,385	21,3	958,026	25,835	2536,757	0	205,019	205,019	99,73	0	0	0	0	0	0	0
19:01:36	-83,74	2535,92	10,527	10,693	12,555	7,591	8,37	21,3	958,026	25,835	2535,92	0	205,019	205,019	99,73	0	0	0	0	0	0	0
19:01:36	11,987	2536,039	10,625	10,693	12,55	7,593	8,355	21,3	958,026	25,835	2535,92	0	205,019	205,019	99,73	0	0	0	0	0	0	0
19:01:36	-35,327	2535,686	10,673	10,742	12,546	7,589	8,34	21,3	958,026	25,835	2535,686	0	205,019	205,019	99,73	0	0	0	0	0	0	0
19:01:36	-83,764	2534,849	10,673	10,84	12,541	7,58	8,325	21,3	958,026	25,835	2534,849	0	205,019	205,019	99,73	0	0	0	0	0	0	0
19:01:36	-130,029	2533,548	10,625	10,742	12,536	7,567	8,31	21,3	958,026	25,835	2533,548	0	205,019	205,019	99,73	0	0	0	0	0	0	0
19:01:36	-13,867	2533,41	10,625	10,693	12,535	7,565	8,295	21,3	958,026	25,835	2533,41	0	204,26	204,26	99,727	0	0	0	0	0	0	0
19:01:36	-163,452	2531,775	10,527	10,595	12,531	7,549	8,281	21,3	958,026	25,835	2531,775	0	204,26	204,26	99,727	0	0	0	0	0	0	0
19:01:36	-47,338	2531,302	10,478	10,693	12,531	7,544	8,266	21,3	958,026	25,835	2531,302	0	204,26	204,26	99,727	0	0	0	0	0	0	0
19:01:36	32,373	2531,625	10,527	10,4	12,531	7,547	8,252	21,3	958,026	25,835	2531,302	0	204,26	204,26	99,727	0	0	0	0	0	0	0
19:01:36	-116,064	2530,465	10,478	10,4	12,527	7,535	8,238	21,3	958,026	25,835	2530,465	0	204,26	204,26	99,727	0	0	0	0	0	0	0
19:01:36	-66,503	2529,8	10,478	10,351	12,523	7,528	8,224	21,3	958,026	25,835	2529,8	0	204,26	204,26	99,727	0	0	0	0	0	0	0
19:01:36	-34,301	2529,457	10,527	10,4	12,518	7,525	8,21	21,3	958,026	25,835	2529,457	0	204,26	204,26	99,727	0	0	0	0	0	0	0
19:01:36	-82,69	2528,63	10,527	10,498	12,514	7,516	8,197	21,3	958,026	25,835	2528,63	0	204,26	204,26	99,727	0	0	0	0	0	0	0
19:01:36	12,963	2528,759	10,625	10,4	12,509	7,517	8,183	21,3	958,026	25,835	2528,63	0	204,26	204,26	99,727	0	0	0	0	0	0	0
19:01:36	-80,541	2527,954	10,625	10,498	12,504	7,509	8,17	21,3	958,026	25,835	2527,954	0	204,26	204,26	99,727	0	0	0	0	0	0	0
19:01:36	-65,478	2527,299	10,625	10,498	12,501	7,502	8,157	21,3	958,026	25,835	2527,299	0	204,26	204,26	99,727	0	0	0	0	0	0	0
19:01:36	-33,227	2526,967	10,625	10,498	12,499	7,499	8,144	21,3	958,026	25,835	2526,967	0	204,26	204,26	99,727	0	0	0	0	0	0	0
19:01:36	-80,59	2526,161	10,625	10,498	12,494	7,491	8,131	21,3	958,026	25,835	2526,161	0	204,26	204,26	99,727	0	0	0	0	0	0	0
19:01:36	-160,009	2524,561	10,527	10,595	12,49	7,474	8,119	21,3	958,026	25,835	2524,561	0	204,26	204,26	99,727	0	0	0	0	0	0	0
19:01:36	-111,645	2523,444	10,478	10,498	12,487	7,463	8,106	21,3	958,026	25,835	2523,444	0	204,26	204,26	99,727	0	0	0	0	0	0	0
19:01:36	-16,186	2523,283	10,478	10,498	12,486	7,461	8,093	21,3	958,026	25,835	2523,283	0	204,26	204,26	99,727	0	0	0	0	0	0	0
19:01:36	-111,645	2522,166	10,429	10,4	12,482	7,449	8,08	21,3	958,026	25,835	2522,166	0	204,26	204,26	99,727	0	0	0	0	0	0	0
19:01:36	-111,791	2521,048	10,332	10,351	12,481	7,438	8,068	21,3	958,026	25,835	2521,048	0	204,26	204,26	99,727	0	0	0	0	0	0	0
19:01:36	-47,265	2520,576	10,283	10,302	12,481	7,433	8,055	21,3	958,026	25,835	2520,576	0	204,26	204,26	99,727	0	0	0	0	0	0	0
19:01:36	-63,281	2519,943	10,283	10,205	12,478	7,427	8,043	21,3	958,026	25,835	2519,943	0	204,26	204,26	99,727	0	0	0	0	0	0	0
19:01:36	61,181	2520,555	10,429	10,4	12,473	7,433	8,031	21,3	958,026	25,835	2519,943	0	204,26	204,26	99,727	0	0	0	0	0	0	0
19:01:36	-174,877	2518,806	10,332	10,302	12,469	7,415	8,019	21,3	958,026	25,835	2518,806	0	204,26	204,26	99,727	0	0	0	0	0	0	0
19:01:36	124,536	2520,051	10,478	10,4	12,468	7,428	8,007	21,3	958,026	25,835	2518,807	0	204,26	204,26	99,727	0	0	0	0	0	0	0
19:01:36	-63,305	2519,418	10,478	10,4	12,464	7,421	7,996	21,3	958,026	25,835	2518,807	0	204,26	204,26	99,727	0	0	0	0	0	0	0
19:01:36	-80,566	2518,612	10,478	10,498	12,459	7,413	7,984	21,3	958,026	25,835	2518,612	0	204,26	204,26	99,727	0	0	0	0	0	0	0
19:01:36	-17,236	2518,44	10,478	10,498	12,458	7,411	7,973	21,3	958,026	25,835	2518,44	0	204,26	204,26	99,727	0	0	0	0	0	0	0
19:01:36	-80,395	2517,636	10,478	10,498	12,454	7,403	7,962	21,3	958,026	25,835	2517,636	0	204,26	204,26	99,727	0	0	0	0	0	0	0
19:01:36	-47,241	2517,164	10,429	10,4	12,454	7,398	7,951	21,3	958,026	25,835	2517,164	0	204,26	204,26	99,727	0	0	0	0	0	0	0
19:01:36	0	2517,164	10,429	10,4	12,454	7,398	7,94	21,3	958,026	25,835	2517,164	0	204,26	204,26	99,727	0	0	0	0	0	0	0
19:01:36	-111,718	2516,047	10,332	10,351	12,453	7,386	7,929	21,3	958,026	25,835	2516,047	0	204,26	204,26	99,727	0	0	0	0	0	0	0
19:01:36	49,438	2516,541	10,429	10,4	12,45	7,392	7,919	21,3	958,026	25,835	2516,047	0	204,26	204,26	99,727	0	0	0	0	0	0	0
19:01:36	-51,611	2516,025	10,478	10,595	12,445	7,386	7,908	21,3	958,026	25,835	2516,025	0	204,26	204,26	99,727	0	0	0	0	0	0	0
19:01:36	-33,349	2515,691	10,527	10,693	12,44	7,383	7,898	21,3	958,026	25,835	2515,691	0	204,26	204,26	99,727	0	0	0	0	0	0	0
19:01:36	-122,241	2514,469	10,527	10,693	12,433	7,37	7,888	21,3	958,026	25,835	2514,469	0	204,26	204,26	99,727	0	0	0	0	0	0	0
19:01:36	-18,31	2514,286	10,527	10,595	12,432	7,368	7,877	21,3	958,026	25,835	2514,286	0	204,26	204,26	99,727	0	0	0	0	0	0	0
19:01:36	-94,458	2513,341	10,429	10,498	12,432	7,359	7,867	21,3	958,026	25,835	2513,341	0	204,26	204,26	99,727	0	0	0	0	0	0	0
19:01:36	47,241	2513,814	10,478	10,4	12,432	7,363	7,857	21,3	958,026	25,835	2513,342	0	204,26	204,26	99,727	0	0	0	0	0	0	0
19:01:36	-201,806	2511,796	10,332	10,4	12,429	7,343	7,847	21,3	958,026	25,835	2511,796	0	204,26	204,26	99,727	0	0	0	0	0	0	0
19:01:36	76,123	2512,557	10,429	10,4	12,428	7,35	7,838	21,3	958,026	25,835	2511,796	0	204,26	204,26	99,727	0	0	0	0	0	0	0
19:01:36	-94,433	2511,612	10,332	10,4	12,428	7,341	7,828	21,3	958,026	25,835	2511,612	0	204,26	204,26	99,727	0	0	0	0	0	0	0
19:01:36	-47,216	2511,14	10,283	10,302	12,428	7,336	7,818	21,3	958,026	25,835	2511,14	0	204,26	204,26	99,727	0	0	0	0	0	0	0
19:01:36	-61,181	2510,528	10,283	10,302	12,424	7,33	7,809	21,3	958,026	25,835	2510,528	0	204,26	204,26	99,727	0	0	0	0	0	0	0
19:01:36	-18,115	2510,347	10,283	10,205	12,423	7,328	7,799	21,3	958,026	25,835	2510,347	0	204,26	204,26	99,727	0	0	0	0	0	0	0
19:01:36	-94,555	2509,402	10,332	10,302	12,415	7,318	7,79	21,3	958,026	25,835	2509,402	0	204,26	204,26	99,727	0	0	0	0	0	0	0
19:01:36	15,966	2509,561	10,429	10,4	12,411	7,32	7,78	21,3	958,026	25,835	2509,402	0	204,26	204,26	99,727	0	0	0	0	0	0	0
19:01:37	-113,745	2508,424	10,332	10,351	12,409	7,308	7,771	21,3	958,026	25,835	2508,424	0	204,26	204,26	99,727	0	0	0	0	0	0	0
19:01:37	-59,96	2507,824	10,332	10,302	12,406	7,302	7,762	21,3	958,026	25,835	2507,824	0	204,26	204,26	99,727	0	0	0	0	0	0	0
19:01:37	0	2507,824	10,332	10,302	12,406	7,302	7,753	21,3	958,026	25,835	2507,824	0	204,26	204,26	99,727	0	0	0	0	0	0	0
19:01:37	-19,36	2507,631	10,332	10,351	12,405	7,3	7,744	21,3	958,026	25,835	2507,631	0	204,26	204,26	99,727	0	0	0	0	0	0	0
19:01:37	-126,684	2506,364	10,283	10,205	12,4	7,287	7,735	21,3	958,026	25,835	2506,364	0	204,26	204,26	99,727	0	0	0	0	0	0	0
19:01:37	0	2506,364	10,283	10,302	12,4	7,287	7,726	21,3	958,026	25,835	2506,364	0	204,26	204,26	99,727	0	0	0	0	0	0	0
19:01:37	-52,514	2505,839	10,332	10,302	12,395	7,281	7,718	21,3	958,026	25,835	2505,839	0	204,26	204,26	99,727	0	0	0	0	0	0	0
19:01:37	-141,552	2504,423	10,185	10,302	12,395	7,267	7,709	21,3	958,026	25,835	2504,423	0	204,26	204,26	99,727	0	0	0	0	0	0	0
19:01:37	0	2504,423	10,185	10,156	12,395	7,267	7,7	21,3	958,026	25,835	2504,423	0	204,26	204,26	99,727	0	0	0	0	0	0	0
19:01:37	33,154	2504,755	10,283	10,351	12,391	7,27	7,692	21,3	958,026	25,835	2504,424	0	204,26	204,26	99,727	0	0	0	0	0	0	0
19:01:37	-114,746	2503,607	10,185	10,205	12,39	7,258	7,683	21,3	958,026	25,835	2503,607	0	204,26	204,26	99,727	0	0	0	0	0	0	0
19:01:37	-47,192	2503,135	10,136	10,156	12,39	7,253	7,675	21,3	958,026	25,835	2503,135	0	204,26	204,26	99,727	0	0	0	0	0	0	0
19:01:37	47,192	2503,607	10,185	10,302	12,39	7,258	7,667	21,3	958,026	25,835	2503,136	0	204,26	204,26	99,727	0	0	0	0	0	0	0
19:01:37	-141,528	2502,192	10,039	10,156	12,39	7,244	7,658	21,3	958,026	25,835	2502,192	0	204,26	204,26	99,727	0	0	0	0	0	0	0
19:01:37	82,446	2503,016	10,185	10,302	12,387	7,252	7,65	21,3	958,026	25,835	2502,193	0	204,26	204,26	99,727	0	0	0	0	0	0	0
19:01:37	13,793	2503,154	10,283	10,302	12,382	7,254	7,643	21,3	958,026	25,835	2502,194	0	204,26	204,26	99,727	0	0	0	0	0	0	0
19:01:37	-60,156	2502,553	10,283	10,302	12,379	7,247	7,635	21,3	958,026	25,835	2502,195	0	204,26	204,26	99,727	0	0	0	0	0	0	0
19:01:37	-113,525	2501,418	10,185	10,302	12,378	7,236	7,627	21,3	958,026	25,835	2501,418	0	204,26	204,26	99,727	0	0	0	0	0	0	0
19:01:37	-19,335	2501,224	10,185	10,302	12,377	7,234	7,619	21,3	958,026	25,835	2501,224	0	204,26	204,26	99,727	0	0	0	0	0	0	0
19:01:37	-60,107	2500,623	10,185	10,302	12,373	7,227	7,612	21,3	958,026	25,835	2500,623	0	204,26	204,26	99,727	0	0	0	0	0	0	0
19:01:37	94,287	2501,566	10,283	10,302	12,373	7,237	7,604	21,3	958,026	25,835	2500,624	0	204,26	204,26	99,727	0	0	0	0	0	0	0
19:01:37	-33,398	2501,232	10,332	10,351	12,369	7,234	7,597	21,3	958,026	25,835	2500,625	0	204,26	204,26	99,727	0	0	0	0	0	0	0
19:01:37	13,793	2501,37	10,429	10,4	12,364	7,235	7,59	21,3	958,026	25,835	2500,625	0	204,26	204,26	99,727	0	0	0	0	0	0	0
19:01:37	-94,311	2500,427	10,332	10,351	12,364	7,225	7,583	21,3	958,026	25,835	2500,427	0	204,26	204,26	99,727	0	0	0	0	0	0	0
19:01:37	-47,143	2499,955	10,283	10,351	12,364	7,221	7,576	21,3	958,026	25,835	2499,955	0	204,26	204,26	99,727	0	0	0	0	0	0	0
19:01:37	-94,311	2499,012	10,185	10,205	12,364	7,211	7,568	21,3	958,026	25,835	2499,012	0	204,26	204,26	99,727	0	0	0	0	0	0	0
19:01:37	-28,857	2498,724	10,136	10,156	12,365	7,208	7,561	21,3	958,026	25,835	2498,724	0	204,26	204,26	99,727	0	0	0	0	0	0	0
19:01:37	-18,286	2498,541	10,136	10,058	12,364	7,206	7,554	21,3	958,026	25,835	2498,541	0	204,26	204,26	99,727	0	0	0	0	0	0	0
19:01:37	0	2498,541	10,136	10,058	12,364	7,206	7,548	21,3	958,026	25,835	2498,541	0	204,26	204,26	99,727	0	0	0	0	0	0	0
19:01:37	0	2498,541	10,136	10,205	12,364	7,206	7,541	21,3	958,026	25,835	2498,541	0	204,26	204,26	99,727	0	0	0	0	0	0	0
19:01:37	-19,335	2498,348	10,136	10,156	12,363	7,204	7,534	21,3	958,026	25,835	2498,348	0	204,26	204,26	99,727	0	0	0	0	0	0	0
19:01:37	-136,157	2496,986	10,039	10,009	12,361	7,19	7,528	21,3	958,026	25,835	2496,986	0	204,26	204,26	99,727	0	0	0	0	0	0	0
19:01:37	-18,115	2496,805	10,039	10,009	12,359	7,188	7,521	21,3	958,026	25,835	2496,805	0	204,26	204,26	99,727	0	0	0	0	0	0	0
19:01:37	-18,261	2496,622	10,039	10,058	12,358	7,186	7,514	21,3	958,026	25,835	2496,622	0	204,26	204,26	99,727	0	0	0	0	0	0	0
19:01:37	94,262	2497,565	10,136	10,058	12,358	7,196	7,508	21,3	958,026	25,835	2496,623	0	204,26	204,26	99,727	0	0	0	0	0	0	0
19:01:37	-94,262	2496,622	10,039	10,009	12,358	7,186	7,502	21,3	958,026	25,835	2496,622	0	204,26	204,26	99,727	0	0	0	0	0	0	0
19:01:37	-90,039	2495,722	9,99	9,961	12,356	7,177	7,495	21,3	958,026	25,835	2495,722	0	204,26	204,26	99,727	0	0	0	0	0	0	0
19:01:37	28,857	2496,01	10,039	10,058	12,355	7,18	7,489	21,3	958,026	25,835	2495,722	0	204,26	204,26	99,727	0	0	0	0	0	0	0
19:01:37	94,262	2496,953	10,136	10,156	12,355	7,19	7,483	21,3	958,026	25,835	2495,723	0	204,26	204,26	99,727	0	0	0	0	0	0	0
19:01:37	-141,406	2495,539	9,99	10,058	12,355	7,175	7,477	21,3	958,026	25,835	2495,539	0	204,26	204,26	99,727	0	0	0	0	0	0	0
19:01:37	-47,094	2495,068	9,941	9,961	12,355	7,17	7,471	21,3	958,026	25,835	2495,068	0	204,26	204,26	99,727	0	0	0	0	0	0	0
19:01:37	75,976	2495,828	10,039	10,058	12,354	7,178	7,465	21,3	958,026	25,835	2495,069	0	204,26	204,26	99,727	0	0	0	0	0	0	0
19:01:37	-47,143	2495,356	9,99	10,009	12,354	7,173	7,46	21,3	958,026	25,835	2495,069	0	204,26	204,26	99,727	0	0	0	0	0	0	0
19:01:37	-47,119	2494,885	9,941	9,961	12,354	7,168	7,454	21,3	958,026	25,835	2494,885	0	204,26	204,26	99,727	0	0	0	0	0	0	0
19:01:37	3,173	2494,917	9,99	9,961	12,351	7,169	7,448	21,3	958,026	25,835	2494,885	0	204,26	204,26	99,727	0	0	0	0	0	0	0
19:01:37	-47,143	2494,445	9,941	9,961	12,351	7,164	7,443	21,2	957,057	25,835	2494,445	0	204,26	204,26	99,727	0	0	0	0	0	0	0
19:01:37	-15,673	2494,289	9,941	9,961	12,35	7,162	7,437	21,2	957,057	25,835	2494,289	0	204,26	204,26	99,727	0	0	0	0	0	0	0
19:01:37	30,102	2494,59	9,99	10,009	12,349	7,165	7,432	21,2	957,057	25,835	2494,289	0	204,26	204,26	99,727	0	0	0	0	0	0	0
19:01:37	-91,284	2493,677	9,941	9,863	12,347	7,156	7,427	21,2	957,057	25,835	2493,677	0	204,26	204,26	99,727	0	0	0	0	0	0	0
19:01:37	29,028	2493,967	9,99	10,009	12,346	7,159	7,421	21,2	957,057	25,835	2493,677	0	204,26	204,26	99,727	0	0	0	0	0	0	0
19:01:37	-18,31	2493,784	9,99	10,009	12,345	7,157	7,416	21,2	957,057	25,835	2493,677	0	204,26	204,26	99,727	0	0	0	0	0	0	0
19:01:37	-15,087	2493,633	10,039	10,058	12,341	7,155	7,411	21,2	957,057	25,835	2493,633	0	204,26	204,26	99,727	0	0	0	0	0	0	0
19:01:37	-81,616	2492,817	10,039	10,058	12,337	7,147	7,406	21,2	957,057	25,835	2492,817	0	204,26	204,26	99,727	0	0	0	0	0	0	0
19:01:37	-62,231	2492,195	10,039	10,009	12,333	7,141	7,401	21,2	957,057	25,835	2492,195	0	204,26	204,26	99,727	0	0	0	0	0	0	0
19:01:37	94,262	2493,137	10,136	10,156	12,333	7,15	7,396	21,2	957,057	25,835	2492,196	0	204,26	204,26	99,727	0	0	0	0	0	0	0
19:01:37	-158,593	2491,551	9,99	10,009	12,332	7,134	7,391	21,2	957,057	25,835	2491,551	0	203,749	203,749	99,725	0	0	0	0	0	0	0
19:01:37	47,119	2492,023	10,039	10,058	12,332	7,139	7,386	21,2	957,057	25,835	2491,552	0	203,749	203,749	99,725	0	0	0	0	0	0	0
19:01:37	-94,238	2491,08	9,941	9,863	12,332	7,129	7,381	21,2	957,057	25,835	2491,08	0	203,749	203,749	99,725	0	0	0	0	0	0	0
19:01:37	-63,281	2490,447	9,941	10,009	12,329	7,123	7,376	21,2	957,057	25,835	2490,447	0	203,749	203,749	99,725	0	0	0	0	0	0	0
19:01:37	47,094	2490,918	9,99	10,009	12,329	7,127	7,371	21,2	957,057	25,835	2490,448	0	203,749	203,749	99,725	0	0	0	0	0	0	0
19:01:37	-47,094	2490,447	9,941	9,961	12,329	7,123	7,366	21,2	957,057	25,835	2490,447	0	203,749	203,749	99,725	0	0	0	0	0	0	0
19:01:37	-17,065	2490,277	9,941	10,009	12,328	7,121	7,361	21,2	957,057	25,835	2490,277	0	203,749	203,749	99,725	0	0	0	0	0	0	0
19:01:37	188,476	2492,161	10,136	10,205	12,328	7,14	7,357	21,2	957,057	25,835	2490,279	0	203,749	203,749	99,725	0	0	0	0	0	0	0
19:01:37	47,119	2492,633	10,185	10,351	12,328	7,145	7,353	21,2	957,057	25,835	2490,281	0	203,749	203,749	99,725	0	0	0	0	0	0	0
19:01:37	392,236	2496,555	10,527	10,742	12,331	7,185	7,349	21,2	957,057	25,835	2490,287	0	203,749	203,749	99,725	0	0	0	0	0	0	0
19:01:37	333,496	2499,89	10,771	11,084	12,337	7,22	7,347	21,2	957,057	25,835	2490,297	0	203,749	203,749	99,725	0	0	0	0	0	0	0
19:01:37	398,242	2503,872	11,015	11,377	12,346	7,261	7,345	21,2	957,057	25,835	2490,311	0	203,749	203,749	99,725	0	0	0	0	0	0	0
19:01:37	299,536	2506,868	11,015	11,377	12,363	7,292	7,344	21,2	957,057	25,835	2490,327	0	203,749	203,749	99,725	0	0	0	0	0	0	0
19:01:37	636,987	2513,238	11,259	11,572	12,386	7,357	7,344	21,2	957,057	25,835	2490,35	0	203,749	203,749	99,725	0	0	0	0	0	0	0
19:01:37	580,2	2519,04	11,406	11,914	12,411	7,417	7,346	21,2	957,057	25,835	2490,379	0	203,749	203,749	99,725	0	0	0	0	0	0	0
19:01:37	523,437	2524,274	11,455	12,06	12,438	7,471	7,348	21,2	957,057	25,835	2490,412	0	203,749	203,749	99,725	0	0	0	0	0	0	0
19:01:37	591,235	2530,186	11,504	12,353	12,469	7,532	7,352	21,2	957,057	25,835	2490,452	0	203,749	203,749	99,725	0	0	0	0	0	0	0
19:01:37	645,043	2536,637	11,601	12,353	12,5	7,599	7,357	21,2	957,057	25,835	2490,499	0	203,749	203,749	99,725	0	0	0	0	0	0	0
19:01:37	985,62	2546,493	12,041	12,841	12,531	7,7	7,363	21,2	957,057	25,835	2490,555	0	203,749	203,749	99,725	0	0	0	0	0	0	0
19:01:37	711,352	2553,607	12,187	13,037	12,564	7,774	7,371	21,2	957,057	25,835	2490,618	0	203,749	203,749	99,725	0	0	0	0	0	0	0
19:01:37	650,097	2560,108	12,285	13,086	12,595	7,841	7,381	21,2	957,057	25,835	2490,687	0	203,749	203,749	99,725	0	0	0	0	0	0	0
19:01:37	913,574	2569,243	12,627	13,574	12,628	7,935	7,391	21,2	957,057	25,835	2490,765	0	203,749	203,749	99,725	0	0	0	0	0	0	0
19:01:37	698,681	2576,23	12,675	13,72	12,665	8,007	7,404	21,2	957,057	25,835	2490,851	0	203,749	203,749	99,725	0	0	0	0	0	0	0
19:01:37	801,44	2584,244	12,822	13,867	12,703	8,089	7,417	21,2	957,057	25,835	2490,944	0	203,749	203,749	99,725	0	0	0	0	0	0	0
19:01:37	770,166	2591,946	12,92	13,916	12,741	8,169	7,432	21,2	957,057	25,835	2491,046	0	203,749	203,749	99,725	0	0	0	0	0	0	0
19:01:37	565,551	2597,602	12,822	13,867	12,778	8,227	7,447	21,2	957,057	25,835	2491,152	0	203,749	203,749	99,725	0	0	0	0	0	0	0
19:01:37	762,719	2605,229	12,92	13,965	12,816	8,306	7,464	21,2	957,057	25,835	2491,266	0	203,749	203,749	99,725	0	0	0	0	0	0	0
19:01:37	860,595	2613,835	13,115	14,209	12,854	8,395	7,482	21,2	957,057	25,835	2491,389	0	203,749	203,749	99,725	0	0	0	0	0	0	0
19:01:37	960,009	2623,435	13,408	14,306	12,892	8,494	7,502	21,2	957,057	25,835	2491,521	0	203,749	203,749	99,725	0	0	0	0	0	0	0
19:01:37	773,144	2631,166	13,506	14,599	12,931	8,573	7,523	21,2	957,057	25,835	2491,66	0	203,749	203,749	99,725	0	0	0	0	0	0	0
19:01:37	819,116	2639,358	13,652	14,502	12,969	8,658	7,545	21,2	957,057	25,835	2491,808	0	203,749	203,749	99,725	0	0	0	0	0	0	0
19:01:37	919,555	2648,553	13,896	14,843	13,007	8,752	7,569	21,2	957,057	25,835	2491,965	0	203,749	203,749	99,725	0	0	0	0	0	0	0
19:01:37	875,293	2657,306	14,092	15,088	13,046	8,843	7,594	21,2	957,057	25,835	2492,13	0	203,749	203,749	99,725	0	0	0	0	0	0	0
19:01:37	829,687	2665,603	14,238	15,283	13,085	8,928	7,62	21,2	957,057	25,835	2492,303	0	203,749	203,749	99,725	0	0	0	0	0	0	0
19:01:37	731,42	2672,917	14,14	15,088	13,132	9,004	7,647	21,2	957,057	25,835	2492,484	0	203,749	203,749	99,725	0	0	0	0	0	0	0
19:01:37	717,089	2680,088	14,092	15,088	13,175	9,078	7,675	21,2	957,057	25,835	2492,672	0	203,749	203,749	99,725	0	0	0	0	0	0	0
19:01:37	792,749	2688,015	14,14	14,99	13,217	9,159	7,705	21,2	957,057	25,835	2492,867	0	203,749	203,749	99,725	0	0	0	0	0	0	0
19:01:37	993,603	2697,952	14,384	15,332	13,26	9,262	7,735	21,2	957,057	25,835	2493,072	0	203,749	203,749	99,725	0	0	0	0	0	0	0
19:01:37	847,534	2706,427	14,58	15,478	13,297	9,349	7,767	21,2	957,057	25,835	2493,286	0	203,749	203,749	99,725	0	0	0	0	0	0	0
19:01:37	869,995	2715,127	14,873	15,722	13,33	9,439	7,8	21,2	957,057	25,835	2493,508	0	203,749	203,749	99,725	0	0	0	0	0	0	0
19:01:37	895,361	2724,08	15,215	16,162	13,361	9,531	7,833	21,2	957,057	25,835	2493,738	0	203,749	203,749	99,725	0	0	0	0	0	0	0
19:01:37	1103,588	2735,116	15,752	16,699	13,394	9,645	7,869	21,2	957,057	25,835	2493,979	0	203,749	203,749	99,725	0	0	0	0	0	0	0
19:01:37	648,632	2741,603	15,849	16,845	13,425	9,712	7,905	21,2	957,057	25,835	2494,227	0	203,749	203,749	99,725	0	0	0	0	0	0	0
19:01:37	784,765	2749,45	16,045	17,09	13,458	9,793	7,942	21,2	957,057	25,835	2494,482	0	203,749	203,749	99,725	0	0	0	0	0	0	0
19:01:37	658,667	2756,037	16,045	16,943	13,495	9,861	7,98	21,2	957,057	25,835	2494,744	0	203,749	203,749	99,725	0	0	0	0	0	0	0
19:01:38	693,237	2762,969	15,947	16,699	13,54	9,932	8,018	21,2	957,057	25,835	2495,012	0	203,749	203,749	99,725	0	0	0	0	0	0	0
19:01:38	633,667	2769,306	15,898	16,699	13,579	9,997	8,057	21,2	957,057	25,835	2495,286	0	203,749	203,749	99,725	0	0	0	0	0	0	0
19:01:38	523,291	2774,539	15,752	16,552	13,616	10,051	8,096	21,2	957,057	25,835	2495,565	0	203,749	203,749	99,725	0	0	0	0	0	0	0
19:01:38	797,192	2782,511	15,898	16,748	13,653	10,133	8,136	21,2	957,057	25,835	2495,852	0	203,749	203,749	99,725	0	0	0	0	0	0	0
19:01:38	784,375	2790,355	16,093	16,943	13,687	10,214	8,177	21,2	957,057	25,835	2496,147	0	203,749	203,749	99,725	0	0	0	0	0	0	0
19:01:38	866,748	2799,022	16,533	17,187	13,711	10,304	8,218	21,2	957,057	25,835	2496,449	0	203,749	203,749	99,725	0	0	0	0	0	0	0
19:01:38	424,682	2803,269	16,533	17,236	13,735	10,347	8,26	21,2	957,057	25,835	2496,756	0	203,749	203,749	99,725	0	0	0	0	0	0	0
19:01:38	891,137	2812,18	16,924	17,578	13,763	10,439	8,303	21,2	957,057	25,835	2497,072	0	203,749	203,749	99,725	0	0	0	0	0	0	0
19:01:38	587,182	2818,052	17,168	17,773	13,782	10,5	8,346	21,2	957,057	25,835	2497,393	0	203,749	203,749	99,725	0	0	0	0	0	0	0
19:01:38	654,834	2824,6	17,314	17,969	13,811	10,567	8,389	21,2	957,057	25,835	2497,72	0	203,749	203,749	99,725	0	0	0	0	0	0	0
19:01:38	413,452	2828,735	17,217	17,92	13,84	10,61	8,433	21,2	957,057	25,835	2498,051	0	203,749	203,749	99,725	0	0	0	0	0	0	0
19:01:38	543,554	2834,171	17,168	17,773	13,873	10,666	8,477	21,2	957,057	25,835	2498,387	0	203,749	203,749	99,725	0	0	0	0	0	0	0
19:01:38	532,861	2839,499	17,021	17,431	13,912	10,721	8,521	21,2	957,057	25,835	2498,728	0	203,749	203,749	99,725	0	0	0	0	0	0	0
19:01:38	213,867	2841,638	16,728	17,236	13,94	10,743	8,564	21,2	957,057	25,835	2499,071	0	203,749	203,749	99,725	0	0	0	0	0	0	0
19:01:38	591,137	2847,549	16,728	17,236	13,974	10,804	8,608	21,2	957,057	25,835	2499,42	0	203,749	203,749	99,725	0	0	0	0	0	0	0
19:01:38	649,707	2854,046	16,875	17,431	14,002	10,871	8,653	21,2	957,057	25,835	2499,774	0	203,749	203,749	99,725	0	0	0	0	0	0	0
19:01:38	533,593	2859,382	17,07	17,578	14,021	10,926	8,697	21,2	957,057	25,835	2500,134	0	203,749	203,749	99,725	0	0	0	0	0	0	0
19:01:38	781,713	2867,199	17,51	17,969	14,04	11,007	8,742	21,2	957,057	25,835	2500,501	0	203,749	203,749	99,725	0	0	0	0	0	0	0
19:01:38	625,146	2873,451	17,803	18,164	14,059	11,071	8,788	21,2	957,057	25,835	2500,874	0	203,749	203,749	99,725	0	0	0	0	0	0	0
19:01:38	537,719	2878,828	17,998	18,359	14,078	11,126	8,834	21,2	957,057	25,835	2501,252	0	203,749	203,749	99,725	0	0	0	0	0	0	0
19:01:38	485,327	2883,681	18,144	18,506	14,097	11,176	8,88	21,2	957,057	25,835	2501,635	0	203,749	203,749	99,725	0	0	0	0	0	0	0
19:01:38	352,124	2887,203	17,998	18,31	14,125	11,213	8,926	21,2	957,057	25,835	2502,02	0	203,749	203,749	99,725	0	0	0	0	0	0	0
19:01:38	432,983	2891,532	17,851	18,359	14,158	11,257	8,971	21,2	957,057	25,835	2502,41	0	203,749	203,749	99,725	0	0	0	0	0	0	0
19:01:38	452,661	2896,059	17,803	18,115	14,187	11,304	9,017	21,2	957,057	25,835	2502,803	0	203,749	203,749	99,725	0	0	0	0	0	0	0
19:01:38	246,704	2898,526	17,558	17,92	14,214	11,329	9,062	21,2	957,057	25,835	2503,199	0	203,749	203,749	99,725	0	0	0	0	0	0	0
19:01:38	615,161	2904,678	17,705	18,115	14,241	11,393	9,108	21,2	957,057	25,835	2503,6	0	203,749	203,749	99,725	0	0	0	0	0	0	0
19:01:38	517,822	2909,856	17,9	18,31	14,259	11,446	9,154	21,2	957,057	25,835	2504,007	0	203,749	203,749	99,725	0	0	0	0	0	0	0
19:01:38	494,433	2914,8	18,193	18,506	14,27	11,497	9,2	21,2	957,057	25,835	2504,417	0	203,749	203,749	99,725	0	0	0	0	0	0	0
19:01:38	563,696	2920,437	18,535	18,799	14,282	11,555	9,246	21,2	957,057	25,835	2504,833	0	203,749	203,749	99,725	0	0	0	0	0	0	0
19:01:38	627,172	2926,709	18,974	19,238	14,293	11,62	9,293	21,2	957,057	25,835	2505,255	0	203,749	203,749	99,725	0	0	0	0	0	0	0
19:01:38	378,149	2930,49	19,121	19,336	14,305	11,659	9,339	21,2	957,057	25,835	2505,681	0	203,749	203,749	99,725	0	0	0	0	0	0	0
19:01:38	328,173	2933,772	19,121	19,385	14,324	11,693	9,385	21,2	957,057	25,835	2506,109	0	203,749	203,749	99,725	0	0	0	0	0	0	0
19:01:38	308,203	2936,854	19,023	19,238	14,347	11,725	9,431	21,2	957,057	25,835	2506,539	0	203,749	203,749	99,725	0	0	0	0	0	0	0
19:01:38	156,274	2938,417	18,779	18,945	14,37	11,741	9,476	21,2	957,057	25,835	2506,971	0	203,749	203,749	99,725	0	0	0	0	0	0	0
19:01:38	255,224	2940,969	18,633	18,799	14,392	11,767	9,521	21,2	957,057	25,835	2507,405	0	203,749	203,749	99,725	0	0	0	0	0	0	0
19:01:38	233,349	2943,303	18,486	18,603	14,414	11,791	9,566	21,2	957,057	25,835	2507,841	0	203,749	203,749	99,725	0	0	0	0	0	0	0
19:01:38	272,558	2946,028	18,535	18,603	14,427	11,819	9,61	21,2	957,057	25,835	2508,279	0	203,749	203,749	99,725	0	0	0	0	0	0	0
19:01:38	475,17	2950,78	18,828	19,043	14,437	11,868	9,654	21,2	957,057	25,835	2508,722	0	203,749	203,749	99,725	0	0	0	0	0	0	0
19:01:38	378,002	2954,56	19,121	19,336	14,441	11,907	9,698	21,2	957,057	25,835	2509,167	0	203,749	203,749	99,725	0	0	0	0	0	0	0
19:01:38	342,724	2957,987	19,316	19,482	14,449	11,942	9,742	21,2	957,057	25,835	2509,616	0	203,749	203,749	99,725	0	0	0	0	0	0	0
19:01:38	280,029	2960,787	19,512	19,58	14,454	11,971	9,786	21,2	957,057	25,835	2510,067	0	203,749	203,749	99,725	0	0	0	0	0	0	0
19:01:38	428,295	2965,07	19,756	19,824	14,464	12,016	9,83	21,2	957,057	25,835	2510,522	0	203,749	203,749	99,725	0	0	0	0	0	0	0
19:01:38	127,026	2966,341	19,658	19,678	14,477	12,029	9,873	21,2	957,057	25,835	2510,978	0	203,749	203,749	99,725	0	0	0	0	0	0	0
19:01:38	112,231	2967,463	19,463	19,482	14,494	12,04	9,915	21,2	957,057	25,835	2511,434	0	203,749	203,749	99,725	0	0	0	0	0	0	0
19:01:38	15,893	2967,622	19,17	19,238	14,512	12,042	9,957	21,2	957,057	25,835	2511,89	0	203,749	203,749	99,725	0	0	0	0	0	0	0
19:01:38	118,505	2968,807	18,974	18,945	14,53	12,054	9,998	21,4	956,596	25,835	2512,347	0	203,749	203,749	99,725	0	0	0	0	0	0	0
19:01:38	305,029	2971,857	19,023	19,043	14,544	12,085	10,039	21,4	956,596	25,835	2512,807	0	203,749	203,749	99,725	0	0	0	0	0	0	0
19:01:38	167,871	2973,536	19,023	19,043	14,553	12,103	10,08	21,4	956,596	25,835	2513,267	0	203,749	203,749	99,725	0	0	0	0	0	0	0
19:01:38	368,823	2977,224	19,316	19,238	14,557	12,141	10,12	21,4	956,596	25,835	2513,731	0	203,749	203,749	99,725	0	0	0	0	0	0	0
19:01:38	163,5	2978,859	19,463	19,385	14,558	12,158	10,16	21,4	956,596	25,835	2514,196	0	203,749	203,749	99,725	0	0	0	0	0	0	0
19:01:38	312,768	2981,987	19,756	19,726	14,559	12,19	10,2	21,4	956,596	25,835	2514,664	0	203,749	203,749	99,725	0	0	0	0	0	0	0
19:01:38	70,532	2982,692	19,756	19,678	14,563	12,197	10,239	21,4	956,596	25,835	2515,132	0	203,749	203,749	99,725	0	0	0	0	0	0	0
19:01:38	184,13	2984,534	19,853	19,824	14,568	12,216	10,278	21,4	956,596	25,835	2515,602	0	203,749	203,749	99,725	0	0	0	0	0	0	0
19:01:38	-28,051	2984,253	19,658	19,678	14,577	12,213	10,316	21,4	956,596	25,835	2516,07	0	203,749	203,749	99,725	0	0	0	0	0	0	0
19:01:38	82,495	2985,078	19,512	19,482	14,59	12,222	10,353	21,4	956,596	25,835	2516,539	0	203,749	203,749	99,725	0	0	0	0	0	0	0
19:01:38	22,924	2985,307	19,365	19,385	14,6	12,224	10,39	21,4	956,596	25,835	2517,008	0	204,867	204,867	99,729	0	0	0	0	0	0	0
19:01:38	61,743	2985,925	19,267	19,189	14,609	12,231	10,426	21,4	956,596	25,835	2517,477	0	204,867	204,867	99,729	0	0	0	0	0	0	0
19:01:38	61,914	2986,544	19,17	19,189	14,618	12,237	10,461	21,4	956,596	25,835	2517,946	0	204,867	204,867	99,729	0	0	0	0	0	0	0
19:01:38	212,207	2988,666	19,365	19,385	14,619	12,259	10,497	21,4	956,596	25,835	2518,417	0	204,867	204,867	99,729	0	0	0	0	0	0	0
19:01:38	174,414	2990,41	19,463	19,531	14,623	12,277	10,532	21,4	956,596	25,835	2518,889	0	204,867	204,867	99,729	0	0	0	0	0	0	0
19:01:38	49,853	2990,909	19,512	19,531	14,623	12,282	10,566	21,4	956,596	25,835	2519,361	0	204,867	204,867	99,729	0	0	0	0	0	0	0
19:01:38	0	2990,909	19,512	19,531	14,623	12,282	10,6	21,4	956,596	25,835	2519,833	0	204,867	204,867	99,729	0	0	0	0	0	0	0
19:01:38	75,805	2991,667	19,512	19,58	14,628	12,29	10,633	21,4	956,596	25,835	2520,305	0	204,867	204,867	99,729	0	0	0	0	0	0	0
19:01:38	326,342	2994,93	19,756	19,824	14,632	12,323	10,666	21,4	956,596	25,835	2520,779	0	204,867	204,867	99,729	0	0	0	0	0	0	0
19:01:38	-60,839	2994,322	19,609	19,531	14,637	12,317	10,698	21,4	956,596	25,835	2521,253	0	204,867	204,867	99,729	0	0	0	0	0	0	0
19:01:38	-11,791	2994,204	19,512	19,482	14,642	12,316	10,73	21,4	956,596	25,835	2521,726	0	204,867	204,867	99,729	0	0	0	0	0	0	0
19:01:38	88,769	2995,091	19,512	19,531	14,647	12,325	10,761	21,4	956,596	25,835	2522,199	0	204,867	204,867	99,729	0	0	0	0	0	0	0
19:01:38	7,543	2995,167	19,365	19,385	14,656	12,326	10,792	21,4	956,596	25,835	2522,672	0	204,867	204,867	99,729	0	0	0	0	0	0	0
19:01:38	110,546	2996,272	19,463	19,482	14,656	12,337	10,822	21,4	956,596	25,835	2523,146	0	204,867	204,867	99,729	0	0	0	0	0	0	0
19:01:38	68,383	2996,956	19,463	19,482	14,66	12,344	10,852	21,4	956,596	25,835	2523,62	0	204,867	204,867	99,729	0	0	0	0	0	0	0
19:01:38	59,619	2997,552	19,512	19,531	14,661	12,35	10,881	21,4	956,596	25,835	2524,094	0	204,867	204,867	99,729	0	0	0	0	0	0	0
19:01:38	149,633	2999,049	19,658	19,531	14,661	12,366	10,91	21,4	956,596	25,835	2524,569	0	204,867	204,867	99,729	0	0	0	0	0	0	0
19:01:38	99,755	3000,046	19,756	19,678	14,661	12,376	10,939	21,4	956,596	25,835	2525,044	0	204,867	204,867	99,729	0	0	0	0	0	0	0
19:01:38	-149,658	2998,55	19,609	19,385	14,661	12,361	10,967	21,4	956,596	25,835	2525,518	0	204,867	204,867	99,729	0	0	0	0	0	0	0
19:01:38	128,93	2999,839	19,658	19,58	14,665	12,374	10,995	21,4	956,596	25,835	2525,992	0	204,867	204,867	99,729	0	0	0	0	0	0	0
19:01:38	99,78	3000,837	19,756	19,726	14,665	12,384	11,022	21,4	956,596	25,835	2526,467	0	204,867	204,867	99,729	0	0	0	0	0	0	0
19:01:38	-138,867	2999,448	19,609	19,482	14,666	12,37	11,048	21,4	956,596	25,835	2526,94	0	204,867	204,867	99,729	0	0	0	0	0	0	0
19:01:38	149,682	3000,945	19,756	19,678	14,666	12,385	11,075	21,4	956,596	25,835	2527,414	0	204,867	204,867	99,729	0	0	0	0	0	0	0
19:01:38	-32,495	3000,62	19,658	19,726	14,67	12,382	11,1	21,4	956,596	25,835	2527,887	0	204,867	204,867	99,729	0	0	0	0	0	0	0
19:01:38	99,829	3001,618	19,756	19,726	14,67	12,392	11,126	21,4	956,596	25,835	2528,36	0	204,867	204,867	99,729	0	0	0	0	0	0	0
19:01:38	-299,34	2998,625	19,463	19,336	14,67	12,361	11,15	21,4	956,596	25,835	2528,831	0	204,867	204,867	99,729	0	0	0	0	0	0	0
19:01:38	299,34	3001,618	19,756	19,824	14,67	12,392	11,174	21,4	956,596	25,835	2529,304	0	204,867	204,867	99,729	0	0	0	0	0	0	0
19:01:38	-149,707	3000,121	19,609	19,58	14,67	12,377	11,198	21,4	956,596	25,835	2529,774	0	204,867	204,867	99,729	0	0	0	0	0	0	0
19:01:38	-99,78	2999,123	19,512	19,531	14,67	12,367	11,221	21,4	956,596	25,835	2530,244	0	204,867	204,867	99,729	0	0	0	0	0	0	0
19:01:38	-49,853	2998,625	19,463	19,385	14,67	12,361	11,243	21,4	956,596	25,835	2530,712	0	204,867	204,867	99,729	0	0	0	0	0	0	0
19:01:38	149,633	3000,121	19,609	19,678	14,67	12,377	11,265	21,4	956,596	25,835	2531,181	0	204,867	204,867	99,729	0	0	0	0	0	0	0
19:01:38	0	3000,121	19,609	19,726	14,67	12,377	11,287	21,4	956,596	25,835	2531,65	0	204,867	204,867	99,729	0	0	0	0	0	0	0
19:01:38	-149,633	2998,625	19,463	19,385	14,67	12,361	11,308	21,4	956,596	25,835	2532,117	0	204,867	204,867	99,729	0	0	0	0	0	0	0
19:01:38	149,633	3000,121	19,609	19,678	14,67	12,377	11,329	21,4	956,596	25,835	2532,585	0	204,867	204,867	99,729	0	0	0	0	0	0	0
19:01:38	-99,78	2999,123	19,512	19,531	14,67	12,367	11,349	21,4	956,596	25,835	2533,051	0	204,867	204,867	99,729	0	0	0	0	0	0	0
19:01:38	0	2999,123	19,512	19,482	14,67	12,367	11,369	21,4	956,596	25,835	2533,517	0	204,867	204,867	99,729	0	0	0	0	0	0	0
19:01:38	0	2999,123	19,512	19,482	14,67	12,367	11,389	21,4	956,596	25,835	2533,983	0	204,867	204,867	99,729	0	0	0	0	0	0	0
19:01:38	-49,853	2998,625	19,463	19,531	14,67	12,361	11,408	21,4	956,596	25,835	2534,447	0	204,867	204,867	99,729	0	0	0	0	0	0	0
19:01:38	0	2998,625	19,463	19,385	14,67	12,361	11,427	21,4	956,596	25,835	2534,912	0	204,867	204,867	99,729	0	0	0	0	0	0	0
19:01:38	-99,755	2997,627	19,365	19,336	14,67	12,351	11,445	21,4	956,596	25,835	2535,375	0	204,867	204,867	99,729	0	0	0	0	0	0	0
19:01:38	-127,954	2996,348	19,316	19,189	14,665	12,338	11,462	21,4	956,596	25,835	2535,835	0	204,867	204,867	99,729	0	0	0	0	0	0	0
19:01:38	-427,905	2992,069	18,974	18,652	14,661	12,294	11,479	21,4	956,596	25,835	2536,291	0	204,867	204,867	99,729	0	0	0	0	0	0	0
19:01:38	-426,831	2987,8	18,633	18,164	14,656	12,25	11,494	21,4	956,596	25,835	2536,743	0	204,867	204,867	99,729	0	0	0	0	0	0	0
19:01:38	-699,169	2980,809	18,047	17,578	14,651	12,178	11,507	21,4	956,596	25,835	2537,187	0	204,867	204,867	99,729	0	0	0	0	0	0	0
19:01:38	-816,357	2972,645	17,558	16,894	14,633	12,094	11,519	21,4	956,596	25,835	2537,622	0	204,867	204,867	99,729	0	0	0	0	0	0	0
19:01:39	-462,939	2968,016	17,51	16,601	14,609	12,046	11,529	21,4	956,596	25,835	2538,053	0	204,867	204,867	99,729	0	0	0	0	0	0	0
19:01:39	-614,257	2961,873	17,558	16,406	14,572	11,983	11,538	21,4	956,596	25,835	2538,477	0	204,867	204,867	99,729	0	0	0	0	0	0	0
19:01:39	-729,321	2954,58	17,656	16,601	14,525	11,907	11,545	21,4	956,596	25,835	2538,893	0	204,867	204,867	99,729	0	0	0	0	0	0	0
19:01:39	-509,497	2949,485	17,998	17,041	14,477	11,855	11,551	21,4	956,596	25,835	2539,303	0	204,867	204,867	99,729	0	0	0	0	0	0	0
19:01:39	-342,993	2946,055	18,535	17,236	14,427	11,819	11,556	21,4	956,596	25,835	2539,71	0	204,867	204,867	99,729	0	0	0	0	0	0	0
19:01:39	-965,698	2936,398	18,34	17,383	14,383	11,72	11,56	21,4	956,596	25,835	2540,107	0	204,867	204,867	99,729	0	0	0	0	0	0	0
19:01:39	-880,444	2927,594	18,047	16,943	14,35	11,629	11,561	21,4	956,596	25,835	2540,494	0	204,867	204,867	99,729	0	0	0	0	0	0	0
19:01:39	-1012,5	2917,469	17,51	16,504	14,324	11,525	11,56	21,4	956,596	25,835	2540,871	0	204,867	204,867	99,729	0	0	0	0	0	0	0
19:01:39	-837,695	2909,092	17,021	15,967	14,305	11,438	11,558	21,4	956,596	25,835	2541,239	0	204,867	204,867	99,729	0	0	0	0	0	0	0
19:01:39	-822,119	2900,87	16,533	15,527	14,286	11,354	11,554	21,4	956,596	25,835	2541,599	0	204,867	204,867	99,729	0	0	0	0	0	0	0
19:01:39	-810,742	2892,763	16,191	15,283	14,26	11,27	11,548	21,4	956,596	25,835	2541,95	0	204,867	204,867	99,729	0	0	0	0	0	0	0
19:01:39	-671,972	2886,043	16,093	15,429	14,227	11,201	11,542	21,4	956,596	25,835	2542,294	0	204,867	204,867	99,729	0	0	0	0	0	0	0
19:01:39	-497,949	2881,064	16,24	15,478	14,191	11,149	11,534	21,4	956,596	25,835	2542,633	0	204,867	204,867	99,729	0	0	0	0	0	0	0
19:01:39	-456,713	2876,497	16,435	15,478	14,154	11,102	11,525	21,4	956,596	25,835	2542,967	0	204,867	204,867	99,729	0	0	0	0	0	0	0
19:01:39	-492,626	2871,57	16,533	15,722	14,12	11,052	11,516	21,4	956,596	25,835	2543,295	0	204,867	204,867	99,729	0	0	0	0	0	0	0
19:01:39	-502,319	2866,547	16,533	15,869	14,092	11	11,506	21,4	956,596	25,835	2543,618	0	204,867	204,867	99,729	0	0	0	0	0	0	0
19:01:39	-764,111	2858,906	16,191	15,722	14,068	10,921	11,495	21,4	956,596	25,835	2543,934	0	204,867	204,867	99,729	0	0	0	0	0	0	0
19:01:39	-628,198	2852,624	15,898	15,185	14,049	10,856	11,482	21,4	956,596	25,835	2544,242	0	204,867	204,867	99,729	0	0	0	0	0	0	0
19:01:39	-735,571	2845,268	15,41	14,941	14,036	10,78	11,468	21,4	956,596	25,835	2544,543	0	204,867	204,867	99,729	0	0	0	0	0	0	0
19:01:39	-520,019	2840,068	15,068	14,453	14,026	10,727	11,454	21,4	956,596	25,835	2544,839	0	204,867	204,867	99,729	0	0	0	0	0	0	0
19:01:39	-475,805	2835,31	14,922	14,453	14,007	10,678	11,438	21,4	956,596	25,835	2545,129	0	204,867	204,867	99,729	0	0	0	0	0	0	0
19:01:39	-467,407	2830,636	14,873	14,404	13,983	10,63	11,423	21,4	956,596	25,835	2545,415	0	204,867	204,867	99,729	0	0	0	0	0	0	0
19:01:39	-322,875	2827,407	14,97	14,404	13,96	10,596	11,406	21,4	956,596	25,835	2545,697	0	204,867	204,867	99,729	0	0	0	0	0	0	0
19:01:39	-347,509	2823,932	15,215	14,746	13,926	10,56	11,39	21,4	956,596	25,835	2545,975	0	204,867	204,867	99,729	0	0	0	0	0	0	0
19:01:39	-312,67	2820,806	15,41	14,941	13,897	10,528	11,373	21,4	956,596	25,835	2546,25	0	204,867	204,867	99,729	0	0	0	0	0	0	0
19:01:39	-459,423	2816,211	15,459	14,99	13,869	10,481	11,355	21,4	956,596	25,835	2546,52	0	204,867	204,867	99,729	0	0	0	0	0	0	0
19:01:39	-421,85	2811,993	15,459	15,088	13,845	10,437	11,337	21,4	956,596	25,835	2546,785	0	204,867	204,867	99,729	0	0	0	0	0	0	0
19:01:39	-518,652	2806,806	15,361	14,941	13,821	10,384	11,319	21,4	956,596	25,835	2547,045	0	204,867	204,867	99,729	0	0	0	0	0	0	0
19:01:39	-488,5	2801,921	15,215	14,746	13,802	10,334	11,299	21,4	956,596	25,835	2547,3	0	204,867	204,867	99,729	0	0	0	0	0	0	0
19:01:39	-545,117	2796,47	14,922	14,453	13,787	10,277	11,279	21,4	956,596	25,835	2547,549	0	204,867	204,867	99,729	0	0	0	0	0	0	0
19:01:39	-451,782	2791,952	14,726	14,258	13,773	10,231	11,259	21,4	956,596	25,835	2547,794	0	204,867	204,867	99,729	0	0	0	0	0	0	0
19:01:39	-577,832	2786,174	14,482	13,965	13,754	10,171	11,238	21,4	956,596	25,835	2548,032	0	204,867	204,867	99,729	0	0	0	0	0	0	0
19:01:39	-358,251	2782,591	14,384	13,867	13,739	10,134	11,216	21,4	956,596	25,835	2548,267	0	204,867	204,867	99,729	0	0	0	0	0	0	0
19:01:39	-367,456	2778,917	14,433	13,867	13,715	10,096	11,194	21,4	956,596	25,835	2548,497	0	204,867	204,867	99,729	0	0	0	0	0	0	0
19:01:39	-380,371	2775,113	14,482	13,965	13,691	10,057	11,172	21,4	956,596	25,835	2548,724	0	204,867	204,867	99,729	0	0	0	0	0	0	0
19:01:39	-382,495	2771,288	14,58	14,062	13,664	10,018	11,149	21,4	956,596	25,835	2548,947	0	204,867	204,867	99,729	0	0	0	0	0	0	0
19:01:39	-423,779	2767,05	14,58	13,965	13,64	9,974	11,126	21,4	956,596	25,835	2549,165	0	204,867	204,867	99,729	0	0	0	0	0	0	0
19:01:39	-486,352	2762,187	14,433	13,867	13,621	9,924	11,102	21,4	956,596	25,835	2549,378	0	204,867	204,867	99,729	0	0	0	0	0	0	0
19:01:39	-496,093	2757,226	14,287	13,769	13,601	9,873	11,078	21,4	956,596	25,835	2549,585	0	204,867	204,867	99,729	0	0	0	0	0	0	0
19:01:39	-334,13	2753,885	14,287	13,867	13,582	9,838	11,054	21,4	956,596	25,835	2549,79	0	204,867	204,867	99,729	0	0	0	0	0	0	0
19:01:39	-475,463	2749,13	14,14	13,769	13,563	9,789	11,029	21,4	956,596	25,835	2549,989	0	204,867	204,867	99,729	0	0	0	0	0	0	0
19:01:39	-374,975	2745,38	14,092	13,574	13,545	9,751	11,004	21,4	956,596	25,835	2550,185	0	204,867	204,867	99,729	0	0	0	0	0	0	0
19:01:39	-536,669	2740,014	13,945	13,623	13,523	9,695	10,978	21,4	956,596	25,835	2550,374	0	204,867	204,867	99,729	0	0	0	0	0	0	0
19:01:39	-331,884	2736,695	13,945	13,623	13,504	9,661	10,953	21,4	956,596	25,835	2550,561	0	204,867	204,867	99,729	0	0	0	0	0	0	0
19:01:39	-348,999	2733,205	13,945	13,623	13,484	9,625	10,927	21,4	956,596	25,835	2550,744	0	204,867	204,867	99,729	0	0	0	0	0	0	0
19:01:39	-394,384	2729,261	13,945	13,623	13,462	9,584	10,9	21,4	956,216	25,835	2550,922	0	204,867	204,867	99,729	0	0	0	0	0	0	0
19:01:39	-344,287	2725,818	13,945	13,574	13,442	9,549	10,874	21,4	956,216	25,835	2551,097	0	204,867	204,867	99,729	0	0	0	0	0	0	0
19:01:39	-263,183	2723,186	14,092	13,769	13,419	9,522	10,847	21,4	956,216	25,835	2551,269	0	204,867	204,867	99,729	0	0	0	0	0	0	0
19:01:39	-387,036	2719,316	14,092	13,769	13,397	9,482	10,821	21,4	956,216	25,835	2551,437	0	204,867	204,867	99,729	0	0	0	0	0	0	0
19:01:39	-581,274	2713,503	13,896	13,574	13,375	9,422	10,793	21,4	956,216	25,835	2551,599	0	204,867	204,867	99,729	0	0	0	0	0	0	0
19:01:39	-505,468	2708,448	13,652	13,379	13,36	9,37	10,765	21,4	956,216	25,835	2551,756	0	204,867	204,867	99,729	0	0	0	0	0	0	0
19:01:39	-371,118	2704,737	13,506	13,183	13,347	9,332	10,737	21,4	956,216	25,835	2551,909	0	204,867	204,867	99,729	0	0	0	0	0	0	0
19:01:39	-422,436	2700,513	13,31	13,037	13,334	9,288	10,709	21,4	956,216	25,835	2552,058	0	204,867	204,867	99,729	0	0	0	0	0	0	0
19:01:39	-470,263	2695,81	13,017	12,841	13,324	9,24	10,68	21,4	956,216	25,835	2552,201	0	204,867	204,867	99,729	0	0	0	0	0	0	0
19:01:39	-326,953	2692,541	12,92	12,695	13,311	9,206	10,651	21,4	956,216	25,835	2552,342	0	204,867	204,867	99,729	0	0	0	0	0	0	0
19:01:39	-344,824	2689,092	12,822	12,695	13,297	9,17	10,622	21,4	956,216	25,835	2552,478	0	205,089	205,089	99,73	0	0	0	0	0	0	0
19:01:39	-317,578	2685,917	12,822	12,646	13,279	9,138	10,593	21,4	956,216	25,835	2552,612	0	205,089	205,089	99,73	0	0	0	0	0	0	0
19:01:39	-335,742	2682,559	12,822	12,695	13,26	9,103	10,564	21,4	956,216	25,835	2552,742	0	205,089	205,089	99,73	0	0	0	0	0	0	0
19:01:39	-179,516	2680,764	12,968	12,695	13,242	9,085	10,535	21,4	956,216	25,835	2552,87	0	205,089	205,089	99,73	0	0	0	0	0	0	0
19:01:39	-294,165	2677,822	13,017	12,841	13,222	9,054	10,506	21,4	956,216	25,835	2552,995	0	205,089	205,089	99,73	0	0	0	0	0	0	0
19:01:39	-317,651	2674,646	13,017	12,744	13,204	9,021	10,476	21,4	956,216	25,835	2553,117	0	205,089	205,089	99,73	0	0	0	0	0	0	0
19:01:39	-452,88	2670,117	12,822	12,695	13,189	8,975	10,447	21,4	956,216	25,835	2553,233	0	205,089	205,089	99,73	0	0	0	0	0	0	0
19:01:39	-307,91	2667,038	12,675	12,549	13,18	8,943	10,418	21,4	956,216	25,835	2553,347	0	205,089	205,089	99,73	0	0	0	0	0	0	0
19:01:39	-367,651	2663,361	12,48	12,353	13,17	8,905	10,388	21,4	956,216	25,835	2553,457	0	205,089	205,089	99,73	0	0	0	0	0	0	0
19:01:39	-307,519	2660,286	12,334	12,109	13,161	8,873	10,358	21,4	956,216	25,835	2553,564	0	205,089	205,089	99,73	0	0	0	0	0	0	0
19:01:39	-244,287	2657,843	12,334	12,06	13,147	8,848	10,329	21,4	956,216	25,835	2553,668	0	205,089	205,089	99,73	0	0	0	0	0	0	0
19:01:39	-226,538	2655,578	12,285	12,06	13,137	8,825	10,299	21,4	956,216	25,835	2553,77	0	205,089	205,089	99,73	0	0	0	0	0	0	0
19:01:39	-248,486	2653,093	12,285	12,109	13,123	8,799	10,27	21,4	956,216	25,835	2553,869	0	205,089	205,089	99,73	0	0	0	0	0	0	0
19:01:39	-250,585	2650,587	12,285	12,06	13,109	8,773	10,24	21,4	956,216	25,835	2553,965	0	205,089	205,089	99,73	0	0	0	0	0	0	0
19:01:39	-251,66	2648,071	12,285	12,109	13,094	8,747	10,211	21,4	956,216	25,835	2554,059	0	205,089	205,089	99,73	0	0	0	0	0	0	0
19:01:39	-173,291	2646,338	12,285	12,109	13,084	8,73	10,182	21,4	956,216	25,835	2554,152	0	205,089	205,089	99,73	0	0	0	0	0	0	0
19:01:39	-344,36	2642,894	12,187	12,109	13,07	8,694	10,153	21,4	956,216	25,835	2554,241	0	205,089	205,089	99,73	0	0	0	0	0	0	0
19:01:39	-311,523	2639,779	12,041	11,963	13,061	8,662	10,124	21,4	956,216	25,835	2554,326	0	205,089	205,089	99,73	0	0	0	0	0	0	0
19:01:39	-139,355	2638,385	11,992	11,816	13,056	8,648	10,095	21,4	956,216	25,835	2554,41	0	205,089	205,089	99,73	0	0	0	0	0	0	0
19:01:39	-311,45	2635,271	11,845	11,718	13,046	8,616	10,066	21,4	956,216	25,835	2554,491	0	205,089	205,089	99,73	0	0	0	0	0	0	0
19:01:39	-79,467	2634,476	11,943	11,767	13,036	8,607	10,037	21,4	956,216	25,835	2554,571	0	205,089	205,089	99,73	0	0	0	0	0	0	0
19:01:39	-249,487	2631,981	11,943	11,767	13,022	8,582	10,009	21,4	956,216	25,835	2554,648	0	205,089	205,089	99,73	0	0	0	0	0	0	0
19:01:39	-170,874	2630,273	11,943	11,767	13,012	8,564	9,98	21,4	956,216	25,835	2554,724	0	205,089	205,089	99,73	0	0	0	0	0	0	0
19:01:39	-123,193	2629,041	11,992	11,767	13,003	8,551	9,952	21,4	956,216	25,835	2554,798	0	205,089	205,089	99,73	0	0	0	0	0	0	0
19:01:39	-252,661	2626,514	11,992	11,914	12,988	8,525	9,924	21,4	956,216	25,835	2554,87	0	205,089	205,089	99,73	0	0	0	0	0	0	0
19:01:39	-207,08	2624,443	12,041	11,914	12,974	8,504	9,896	21,4	956,216	25,835	2554,94	0	205,089	205,089	99,73	0	0	0	0	0	0	0
19:01:39	-168,798	2622,755	12,041	11,963	12,964	8,486	9,869	21,4	956,216	25,835	2555,008	0	205,089	205,089	99,73	0	0	0	0	0	0	0
19:01:39	-216,625	2620,589	11,992	11,816	12,955	8,464	9,841	21,4	956,216	25,835	2555,073	0	205,089	205,089	99,73	0	0	0	0	0	0	0
19:01:39	-132,714	2619,262	11,943	11,767	12,95	8,45	9,814	21,4	956,216	25,835	2555,137	0	205,089	205,089	99,73	0	0	0	0	0	0	0
19:01:39	-263,354	2616,628	11,845	11,767	12,94	8,423	9,787	21,4	956,216	25,835	2555,199	0	205,089	205,089	99,73	0	0	0	0	0	0	0
19:01:39	-169,946	2614,929	11,845	11,767	12,931	8,406	9,76	21,4	956,216	25,835	2555,259	0	205,089	205,089	99,73	0	0	0	0	0	0	0
19:01:39	-264,355	2612,285	11,748	11,718	12,921	8,379	9,733	21,4	956,216	25,835	2555,316	0	205,089	205,089	99,73	0	0	0	0	0	0	0
19:01:39	-228,173	2610,004	11,601	11,572	12,916	8,355	9,705	21,4	956,216	25,835	2555,37	0	205,089	205,089	99,73	0	0	0	0	0	0	0
19:01:39	-311,987	2606,884	11,455	11,425	12,907	8,323	9,678	21,4	956,216	25,835	2555,422	0	205,089	205,089	99,73	0	0	0	0	0	0	0
19:01:39	-132,788	2605,556	11,406	11,279	12,902	8,309	9,652	21,4	956,216	25,835	2555,472	0	205,089	205,089	99,73	0	0	0	0	0	0	0
19:01:39	-168,652	2603,869	11,406	11,377	12,892	8,292	9,625	21,4	956,216	25,835	2555,52	0	205,089	205,089	99,73	0	0	0	0	0	0	0
19:01:39	-168,701	2602,182	11,406	11,377	12,883	8,274	9,598	21,4	956,216	25,835	2555,567	0	205,089	205,089	99,73	0	0	0	0	0	0	0
19:01:39	-167,626	2600,506	11,406	11,425	12,873	8,257	9,572	21,4	956,216	25,835	2555,612	0	205,089	205,089	99,73	0	0	0	0	0	0	0
19:01:39	-120,971	2599,296	11,455	11,523	12,864	8,245	9,546	21,4	956,216	25,835	2555,656	0	205,089	205,089	99,73	0	0	0	0	0	0	0
19:01:39	-119,067	2598,106	11,504	11,523	12,854	8,232	9,52	21,4	956,216	25,835	2555,698	0	205,089	205,089	99,73	0	0	0	0	0	0	0
19:01:39	-249,365	2595,612	11,504	11,572	12,84	8,207	9,495	21,4	956,216	25,835	2555,738	0	205,089	205,089	99,73	0	0	0	0	0	0	0
19:01:39	-84,838	2594,764	11,504	11,523	12,835	8,198	9,469	21,4	956,216	25,835	2555,777	0	205,089	205,089	99,73	0	0	0	0	0	0	0
19:01:39	-213,208	2592,631	11,455	11,425	12,826	8,176	9,444	21,4	956,216	25,835	2555,814	0	205,089	205,089	99,73	0	0	0	0	0	0	0
19:01:39	-85,937	2591,772	11,455	11,425	12,821	8,167	9,419	21,4	956,216	25,835	2555,85	0	205,089	205,089	99,73	0	0	0	0	0	0	0
19:01:39	-215,283	2589,619	11,406	11,377	12,811	8,145	9,394	21,4	956,216	25,835	2555,883	0	205,089	205,089	99,73	0	0	0	0	0	0	0
19:01:40	-175,927	2587,86	11,308	11,279	12,807	8,127	9,369	21,4	956,216	25,835	2555,915	0	205,089	205,089	99,73	0	0	0	0	0	0	0
19:01:40	-133,569	2586,524	11,259	11,279	12,802	8,113	9,344	21,4	956,216	25,835	2555,946	0	205,089	205,089	99,73	0	0	0	0	0	0	0
19:01:40	-180,126	2584,723	11,162	11,23	12,797	8,094	9,32	21,4	956,216	25,835	2555,975	0	205,089	205,089	99,73	0	0	0	0	0	0	0
19:01:40	-160,156	2583,121	11,162	11,181	12,788	8,078	9,295	21,4	956,216	25,835	2556,002	0	205,089	205,089	99,73	0	0	0	0	0	0	0
19:01:40	-84,838	2582,273	11,162	11,181	12,783	8,069	9,271	21,4	956,216	25,835	2556,028	0	205,089	205,089	99,73	0	0	0	0	0	0	0
19:01:40	-163,378	2580,639	11,162	11,23	12,774	8,052	9,247	21,4	956,216	25,835	2556,053	0	205,089	205,089	99,73	0	0	0	0	0	0	0
19:01:40	-91,162	2579,728	11,162	11,23	12,769	8,043	9,224	21,4	956,216	25,835	2556,076	0	205,089	205,089	99,73	0	0	0	0	0	0	0
19:01:40	-162,329	2578,104	11,162	11,181	12,759	8,026	9,2	21,4	956,216	25,835	2556,098	0	205,089	205,089	99,73	0	0	0	0	0	0	0
19:01:40	-226,513	2575,839	11,015	11,181	12,755	8,003	9,177	21,4	956,216	25,835	2556,118	0	205,089	205,089	99,73	0	0	0	0	0	0	0
19:01:40	-83,789	2575,001	11,015	11,084	12,75	7,994	9,154	21,4	956,216	25,835	2556,136	0	205,089	205,089	99,73	0	0	0	0	0	0	0
19:01:40	-65,039	2574,351	11,113	11,084	12,741	7,987	9,131	21,4	956,216	25,835	2556,154	0	205,089	205,089	99,73	0	0	0	0	0	0	0
19:01:40	-177,832	2572,573	11,015	11,181	12,736	7,969	9,108	21,4	956,216	25,835	2556,171	0	205,089	205,089	99,73	0	0	0	0	0	0	0
19:01:40	3,955	2572,612	11,113	11,181	12,731	7,97	9,086	21,4	956,216	25,835	2556,187	0	205,089	205,089	99,73	0	0	0	0	0	0	0
19:01:40	-172,021	2570,892	11,113	11,181	12,721	7,952	9,064	21,4	956,216	25,835	2556,202	0	205,089	205,089	99,73	0	0	0	0	0	0	0
19:01:40	-109,252	2569,799	11,162	11,23	12,712	7,941	9,041	21,4	956,216	25,835	2556,215	0	205,089	205,089	99,73	0	0	0	0	0	0	0
19:01:40	-136,792	2568,432	11,113	11,181	12,707	7,926	9,02	21,4	956,216	25,835	2556,228	0	205,089	205,089	99,73	0	0	0	0	0	0	0
19:01:40	-81,689	2567,615	11,113	11,181	12,703	7,918	8,998	21,4	956,216	25,835	2556,239	0	205,089	205,089	99,73	0	0	0	0	0	0	0
19:01:40	-81,518	2566,799	11,113	11,084	12,698	7,91	8,977	21,4	956,216	25,835	2556,249	0	205,089	205,089	99,73	0	0	0	0	0	0	0
19:01:40	-223,168	2564,568	10,966	11,035	12,693	7,887	8,955	21,4	956,216	25,835	2556,258	0	205,089	205,089	99,73	0	0	0	0	0	0	0
19:01:40	-80,59	2563,762	10,966	10,937	12,689	7,878	8,934	21,4	956,216	25,835	2556,265	0	205,089	205,089	99,73	0	0	0	0	0	0	0
19:01:40	-222,07	2561,541	10,82	10,888	12,684	7,855	8,913	21,4	956,216	25,835	2556,27	0	205,089	205,089	99,73	0	0	0	0	0	0	0
19:01:40	-89,062	2560,651	10,82	10,888	12,679	7,846	8,892	21,4	956,216	25,835	2556,275	0	205,089	205,089	99,73	0	0	0	0	0	0	0
19:01:40	15,478	2560,805	10,918	10,937	12,675	7,848	8,872	21,4	956,216	25,835	2556,279	0	205,089	205,089	99,73	0	0	0	0	0	0	0
19:01:40	-89,062	2559,915	10,918	10,937	12,67	7,839	8,851	21,4	956,216	25,835	2556,283	0	205,089	205,089	99,73	0	0	0	0	0	0	0
19:01:40	-77,441	2559,14	10,918	10,888	12,665	7,831	8,831	21,4	956,216	25,835	2556,286	0	205,089	205,089	99,73	0	0	0	0	0	0	0
19:01:40	-173,266	2557,408	10,82	10,84	12,661	7,813	8,811	21,4	956,216	25,835	2556,287	0	205,089	205,089	99,73	0	0	0	0	0	0	0
19:01:40	-124,902	2556,159	10,771	10,742	12,656	7,8	8,792	21,4	956,216	25,835	2556,159	0	205,089	205,089	99,73	0	0	0	0	0	0	0
19:01:40	-89,233	2555,266	10,771	10,84	12,651	7,791	8,772	21,4	956,216	25,835	2555,266	0	205,089	205,089	99,73	0	0	0	0	0	0	0
19:01:40	-29,76	2554,969	10,82	10,84	12,647	7,788	8,753	21,4	956,216	25,835	2554,969	0	205,089	205,089	99,73	0	0	0	0	0	0	0
19:01:40	6,933	2555,038	10,918	10,888	12,642	7,788	8,734	21,4	956,216	25,835	2554,969	0	205,089	205,089	99,73	0	0	0	0	0	0	0
19:01:40	-152,563	2553,512	10,918	10,888	12,633	7,773	8,715	21,4	956,216	25,835	2553,512	0	205,089	205,089	99,73	0	0	0	0	0	0	0
19:01:40	-39,672	2553,116	10,966	10,937	12,628	7,769	8,696	21,4	956,216	25,835	2553,116	0	205,089	205,089	99,73	0	0	0	0	0	0	0
19:01:40	-86,914	2552,246	10,966	10,937	12,623	7,76	8,678	21,4	956,216	25,835	2552,246	0	205,089	205,089	99,73	0	0	0	0	0	0	0
19:01:40	-86,938	2551,377	10,966	10,937	12,618	7,751	8,66	21,4	956,216	25,835	2551,377	0	205,089	205,089	99,73	0	0	0	0	0	0	0
19:01:40	-122,802	2550,149	10,918	10,888	12,614	7,738	8,642	21,4	956,216	25,835	2550,149	0	205,089	205,089	99,73	0	0	0	0	0	0	0
19:01:40	-154,077	2548,608	10,771	10,84	12,613	7,722	8,624	21,4	956,216	25,835	2548,608	0	205,089	205,089	99,73	0	0	0	0	0	0	0
19:01:40	-156,152	2547,047	10,673	10,693	12,61	7,706	8,606	21,4	956,216	25,835	2547,047	0	205,089	205,089	99,73	0	0	0	0	0	0	0
19:01:40	-11,791	2546,929	10,673	10,693	12,609	7,705	8,588	21,4	956,216	25,835	2546,929	0	205,089	205,089	99,73	0	0	0	0	0	0	0
19:01:40	-74,023	2546,189	10,673	10,595	12,605	7,697	8,571	21,4	956,216	25,835	2546,189	0	205,089	205,089	99,73	0	0	0	0	0	0	0
19:01:40	8,984	2546,278	10,771	10,693	12,6	7,698	8,553	21,4	956,216	25,835	2546,189	0	205,089	205,089	99,73	0	0	0	0	0	0	0
19:01:40	-155,053	2544,728	10,673	10,595	12,597	7,682	8,536	21,4	956,216	25,835	2544,728	0	205,089	205,089	99,73	0	0	0	0	0	0	0
19:01:40	10,034	2544,828	10,771	10,595	12,592	7,683	8,52	21,4	956,216	25,835	2544,728	0	205,089	205,089	99,73	0	0	0	0	0	0	0
19:01:40	-37,377	2544,454	10,82	10,742	12,587	7,679	8,503	21,4	956,216	25,835	2544,454	0	205,089	205,089	99,73	0	0	0	0	0	0	0
19:01:40	-86,059	2543,594	10,82	10,742	12,582	7,67	8,487	21,4	956,216	25,835	2543,594	0	205,089	205,089	99,73	0	0	0	0	0	0	0
19:01:40	-212,963	2541,464	10,673	10,742	12,578	7,648	8,47	21,4	956,216	25,835	2541,464	0	205,089	205,089	99,73	0	0	0	0	0	0	0
19:01:40	-61,45	2540,85	10,625	10,693	12,577	7,642	8,454	21,3	958,996	25,835	2540,85	0	205,089	205,089	99,73	0	0	0	0	0	0	0
19:01:40	-79,028	2540,059	10,625	10,595	12,573	7,634	8,438	21,3	958,996	25,835	2540,059	0	205,089	205,089	99,73	0	0	0	0	0	0	0
19:01:40	-70,727	2539,352	10,625	10,693	12,569	7,627	8,422	21,3	958,996	25,835	2539,352	0	205,089	205,089	99,73	0	0	0	0	0	0	0
19:01:40	-14,062	2539,212	10,625	10,595	12,569	7,625	8,407	21,3	958,996	25,835	2539,212	0	205,089	205,089	99,73	0	0	0	0	0	0	0
19:01:40	-178,393	2537,428	10,527	10,595	12,564	7,607	8,391	21,3	958,996	25,835	2537,428	0	205,089	205,089	99,73	0	0	0	0	0	0	0
19:01:40	58,251	2538,01	10,673	10,693	12,559	7,613	8,376	21,3	958,996	25,835	2537,428	0	205,089	205,089	99,73	0	0	0	0	0	0	0
19:01:40	-43,75	2537,573	10,771	10,84	12,551	7,608	8,361	21,3	958,996	25,835	2537,428	0	205,089	205,089	99,73	0	0	0	0	0	0	0
19:01:40	-177,392	2535,799	10,673	10,84	12,546	7,59	8,345	21,3	958,996	25,835	2535,799	0	205,089	205,089	99,73	0	0	0	0	0	0	0
19:01:40	-14,086	2535,658	10,673	10,742	12,546	7,589	8,331	21,3	958,996	25,835	2535,658	0	205,089	205,089	99,73	0	0	0	0	0	0	0
19:01:40	-68,603	2534,972	10,673	10,742	12,542	7,582	8,316	21,3	958,996	25,835	2534,972	0	205,089	205,089	99,73	0	0	0	0	0	0	0
19:01:40	-189,282	2533,079	10,478	10,595	12,542	7,562	8,301	21,3	958,996	25,835	2533,079	0	204,466	204,466	99,727	0	0	0	0	0	0	0
19:01:40	0	2533,079	10,478	10,595	12,542	7,562	8,287	21,3	958,996	25,835	2533,079	0	204,466	204,466	99,727	0	0	0	0	0	0	0
19:01:40	-62,451	2532,454	10,429	10,4	12,541	7,556	8,272	21,3	958,996	25,835	2532,454	0	204,466	204,466	99,727	0	0	0	0	0	0	0
19:01:40	-82,666	2531,628	10,429	10,498	12,536	7,547	8,258	21,3	958,996	25,835	2531,628	0	204,466	204,466	99,727	0	0	0	0	0	0	0
19:01:40	0	2531,628	10,429	10,4	12,536	7,547	8,244	21,3	958,996	25,835	2531,628	0	204,466	204,466	99,727	0	0	0	0	0	0	0
19:01:40	-82,666	2530,801	10,429	10,351	12,531	7,539	8,23	21,3	958,996	25,835	2530,801	0	204,466	204,466	99,727	0	0	0	0	0	0	0
19:01:40	-67,529	2530,126	10,429	10,351	12,528	7,532	8,217	21,3	958,996	25,835	2530,126	0	204,466	204,466	99,727	0	0	0	0	0	0	0
19:01:40	16,137	2530,287	10,478	10,4	12,526	7,533	8,203	21,3	958,996	25,835	2530,126	0	204,466	204,466	99,727	0	0	0	0	0	0	0
19:01:40	-85,864	2529,429	10,527	10,498	12,518	7,524	8,19	21,3	958,996	25,835	2529,429	0	204,466	204,466	99,727	0	0	0	0	0	0	0
19:01:40	11,914	2529,548	10,625	10,498	12,514	7,526	8,177	21,3	958,996	25,835	2529,429	0	204,466	204,466	99,727	0	0	0	0	0	0	0
19:01:40	-81,616	2528,732	10,625	10,595	12,509	7,517	8,164	21,3	958,996	25,835	2528,732	0	204,466	204,466	99,727	0	0	0	0	0	0	0
19:01:40	-80,566	2527,926	10,625	10,595	12,504	7,509	8,151	21,3	958,996	25,835	2527,926	0	204,466	204,466	99,727	0	0	0	0	0	0	0
19:01:40	-15,991	2527,766	10,625	10,595	12,503	7,507	8,138	21,3	958,996	25,835	2527,766	0	204,466	204,466	99,727	0	0	0	0	0	0	0
19:01:40	-94,58	2526,82	10,527	10,498	12,503	7,497	8,126	21,3	958,996	25,835	2526,82	0	204,466	204,466	99,727	0	0	0	0	0	0	0
19:01:40	-144,018	2525,38	10,429	10,351	12,501	7,483	8,113	21,3	958,996	25,835	2525,38	0	204,466	204,466	99,727	0	0	0	0	0	0	0
19:01:40	-15,991	2525,22	10,429	10,4	12,5	7,481	8,101	21,3	958,996	25,835	2525,22	0	204,466	204,466	99,727	0	0	0	0	0	0	0
19:01:40	-17,236	2525,048	10,429	10,4	12,499	7,479	8,089	21,3	958,996	25,835	2525,048	0	204,466	204,466	99,727	0	0	0	0	0	0	0
19:01:40	-159,936	2523,448	10,332	10,351	12,495	7,463	8,076	21,3	958,996	25,835	2523,448	0	204,466	204,466	99,727	0	0	0	0	0	0	0
19:01:40	61,206	2524,06	10,478	10,498	12,49	7,469	8,065	21,3	958,996	25,835	2523,449	0	204,466	204,466	99,727	0	0	0	0	0	0	0
19:01:40	-50,561	2523,555	10,527	10,595	12,485	7,464	8,053	21,3	958,996	25,835	2523,449	0	204,466	204,466	99,727	0	0	0	0	0	0	0
19:01:40	-33,154	2523,223	10,625	10,595	12,478	7,46	8,041	21,3	958,996	25,835	2523,223	0	204,466	204,466	99,727	0	0	0	0	0	0	0
19:01:40	-111,767	2522,106	10,527	10,693	12,477	7,449	8,03	21,3	958,996	25,835	2522,106	0	204,466	204,466	99,727	0	0	0	0	0	0	0
19:01:40	0	2522,106	10,527	10,498	12,477	7,449	8,018	21,3	958,996	25,835	2522,105	0	204,466	204,466	99,727	0	0	0	0	0	0	0
19:01:40	-110,498	2521,001	10,429	10,498	12,476	7,437	8,007	21,3	958,996	25,835	2521,001	0	204,466	204,466	99,727	0	0	0	0	0	0	0
19:01:40	-47,314	2520,527	10,429	10,4	12,473	7,433	7,995	21,3	958,996	25,835	2520,527	0	204,466	204,466	99,727	0	0	0	0	0	0	0
19:01:40	-111,547	2519,412	10,332	10,351	12,472	7,421	7,984	21,3	958,996	25,835	2519,412	0	204,466	204,466	99,727	0	0	0	0	0	0	0
19:01:40	-63,33	2518,779	10,332	10,4	12,469	7,415	7,973	21,3	958,996	25,835	2518,779	0	204,466	204,466	99,727	0	0	0	0	0	0	0
19:01:40	77,246	2519,551	10,429	10,498	12,468	7,423	7,962	21,3	958,996	25,835	2518,779	0	204,466	204,466	99,727	0	0	0	0	0	0	0
19:01:40	-157,788	2517,973	10,332	10,351	12,464	7,406	7,951	21,3	958,996	25,835	2517,973	0	204,466	204,466	99,727	0	0	0	0	0	0	0
19:01:40	13,916	2518,112	10,429	10,351	12,459	7,408	7,941	21,3	958,996	25,835	2517,973	0	204,466	204,466	99,727	0	0	0	0	0	0	0
19:01:40	-17,236	2517,94	10,429	10,498	12,458	7,406	7,93	21,3	958,996	25,835	2517,94	0	204,466	204,466	99,727	0	0	0	0	0	0	0
19:01:40	-63,33	2517,307	10,429	10,4	12,455	7,399	7,92	21,3	958,996	25,835	2517,307	0	204,466	204,466	99,727	0	0	0	0	0	0	0
19:01:40	-94,458	2516,362	10,332	10,302	12,455	7,39	7,909	21,3	958,996	25,835	2516,362	0	204,466	204,466	99,727	0	0	0	0	0	0	0
19:01:40	-64,257	2515,72	10,283	10,351	12,454	7,383	7,899	21,3	958,996	25,835	2515,72	0	204,466	204,466	99,727	0	0	0	0	0	0	0
19:01:40	79,394	2516,514	10,429	10,4	12,45	7,391	7,889	21,3	958,996	25,835	2515,72	0	204,466	204,466	99,727	0	0	0	0	0	0	0
19:01:40	-112,744	2515,386	10,332	10,302	12,449	7,38	7,879	21,3	958,996	25,835	2515,386	0	204,466	204,466	99,727	0	0	0	0	0	0	0
19:01:40	-63,33	2514,753	10,332	10,302	12,446	7,373	7,869	21,3	958,996	25,835	2514,753	0	204,466	204,466	99,727	0	0	0	0	0	0	0
19:01:40	-79,467	2513,958	10,332	10,4	12,441	7,365	7,859	21,3	958,996	25,835	2513,958	0	204,466	204,466	99,727	0	0	0	0	0	0	0
19:01:40	76,123	2514,719	10,429	10,351	12,44	7,373	7,85	21,3	958,996	25,835	2513,959	0	204,466	204,466	99,727	0	0	0	0	0	0	0
19:01:40	-32,128	2514,398	10,478	10,4	12,436	7,369	7,84	21,3	958,996	25,835	2513,959	0	204,466	204,466	99,727	0	0	0	0	0	0	0
19:01:40	-108,422	2513,314	10,429	10,4	12,432	7,358	7,831	21,3	958,996	25,835	2513,314	0	204,466	204,466	99,727	0	0	0	0	0	0	0
19:01:40	0	2513,314	10,429	10,351	12,432	7,358	7,822	21,3	958,996	25,835	2513,314	0	204,466	204,466	99,727	0	0	0	0	0	0	0
19:01:40	-94,384	2512,37	10,332	10,351	12,432	7,349	7,812	21,3	958,996	25,835	2512,37	0	204,466	204,466	99,727	0	0	0	0	0	0	0
19:01:40	-65,527	2511,715	10,283	10,351	12,431	7,342	7,803	21,3	958,996	25,835	2511,715	0	204,466	204,466	99,727	0	0	0	0	0	0	0
19:01:40	-60,156	2511,113	10,283	10,302	12,428	7,336	7,794	21,3	958,996	25,835	2511,113	0	204,466	204,466	99,727	0	0	0	0	0	0	0
19:01:41	0	2511,113	10,283	10,302	12,428	7,336	7,785	21,3	958,996	25,835	2511,113	0	204,466	204,466	99,727	0	0	0	0	0	0	0
19:01:41	-13,989	2510,973	10,332	10,351	12,424	7,334	7,776	21,3	958,996	25,835	2510,973	0	204,466	204,466	99,727	0	0	0	0	0	0	0
19:01:41	-65,307	2510,32	10,283	10,302	12,423	7,327	7,767	21,3	958,996	25,835	2510,32	0	204,466	204,466	99,727	0	0	0	0	0	0	0
19:01:41	-62,255	2509,698	10,283	10,302	12,42	7,321	7,759	21,3	958,996	25,835	2509,698	0	204,466	204,466	99,727	0	0	0	0	0	0	0
19:01:41	-141,528	2508,282	10,136	10,156	12,42	7,306	7,75	21,3	958,996	25,835	2508,282	0	204,466	204,466	99,727	0	0	0	0	0	0	0
19:01:41	122,192	2509,504	10,283	10,302	12,418	7,319	7,741	21,3	958,996	25,835	2508,284	0	204,466	204,466	99,727	0	0	0	0	0	0	0
19:01:41	-94,384	2508,56	10,185	10,302	12,418	7,309	7,733	21,3	958,996	25,835	2508,284	0	204,466	204,466	99,727	0	0	0	0	0	0	0
19:01:41	-107,299	2507,487	10,136	10,156	12,415	7,298	7,724	21,3	958,996	25,835	2507,487	0	204,466	204,466	99,727	0	0	0	0	0	0	0
19:01:41	123,242	2508,72	10,283	10,351	12,414	7,311	7,716	21,3	958,996	25,835	2507,489	0	204,466	204,466	99,727	0	0	0	0	0	0	0
19:01:41	-12,963	2508,59	10,332	10,351	12,411	7,31	7,708	21,3	958,996	25,835	2507,49	0	204,466	204,466	99,727	0	0	0	0	0	0	0
19:01:41	-66,528	2507,925	10,283	10,302	12,409	7,303	7,7	21,3	958,996	25,835	2507,49	0	204,466	204,466	99,727	0	0	0	0	0	0	0
19:01:41	0	2507,925	10,283	10,351	12,409	7,303	7,692	21,3	958,996	25,835	2507,491	0	204,466	204,466	99,727	0	0	0	0	0	0	0
19:01:41	-59,96	2507,325	10,283	10,302	12,406	7,296	7,685	21,3	958,996	25,835	2507,325	0	204,466	204,466	99,727	0	0	0	0	0	0	0
19:01:41	0	2507,325	10,283	10,302	12,406	7,296	7,677	21,3	958,996	25,835	2507,325	0	204,466	204,466	99,727	0	0	0	0	0	0	0
19:01:41	-19,335	2507,132	10,283	10,351	12,405	7,295	7,67	21,3	958,996	25,835	2507,132	0	204,466	204,466	99,727	0	0	0	0	0	0	0
19:01:41	0	2507,132	10,283	10,302	12,405	7,295	7,662	21,3	958,996	25,835	2507,132	0	204,466	204,466	99,727	0	0	0	0	0	0	0
19:01:41	-94,335	2506,189	10,185	10,205	12,405	7,285	7,655	21,3	958,996	25,835	2506,189	0	204,466	204,466	99,727	0	0	0	0	0	0	0
19:01:41	34,155	2506,53	10,283	10,302	12,402	7,288	7,648	21,3	958,996	25,835	2506,189	0	204,466	204,466	99,727	0	0	0	0	0	0	0
19:01:41	-19,311	2506,337	10,283	10,351	12,4	7,286	7,641	21,3	958,996	25,835	2506,189	0	204,466	204,466	99,727	0	0	0	0	0	0	0
19:01:41	-19,335	2506,144	10,283	10,302	12,399	7,284	7,634	21,3	958,996	25,835	2506,144	0	204,466	204,466	99,727	0	0	0	0	0	0	0
19:01:41	-80,371	2505,34	10,283	10,302	12,395	7,276	7,627	21,3	958,996	25,835	2505,34	0	204,466	204,466	99,727	0	0	0	0	0	0	0
19:01:41	-94,335	2504,397	10,185	10,302	12,395	7,266	7,619	21,3	958,996	25,835	2504,397	0	204,466	204,466	99,727	0	0	0	0	0	0	0
19:01:41	0	2504,397	10,185	10,205	12,395	7,266	7,613	21,3	958,996	25,835	2504,397	0	204,466	204,466	99,727	0	0	0	0	0	0	0
19:01:41	-47,143	2503,925	10,136	10,205	12,395	7,261	7,606	21,3	958,996	25,835	2503,925	0	204,466	204,466	99,727	0	0	0	0	0	0	0
19:01:41	-14,062	2503,785	10,185	10,205	12,391	7,26	7,599	21,3	958,996	25,835	2503,785	0	204,466	204,466	99,727	0	0	0	0	0	0	0
19:01:41	0	2503,785	10,185	10,156	12,391	7,26	7,592	21,3	958,996	25,835	2503,785	0	204,466	204,466	99,727	0	0	0	0	0	0	0
19:01:41	-141,43	2502,37	10,039	10,156	12,391	7,245	7,585	21,3	958,996	25,835	2502,37	0	204,466	204,466	99,727	0	0	0	0	0	0	0
19:01:41	-67,578	2501,694	9,99	10,058	12,39	7,238	7,579	21,3	958,996	25,835	2501,694	0	204,466	204,466	99,727	0	0	0	0	0	0	0
19:01:41	82,373	2502,518	10,136	10,058	12,387	7,247	7,572	21,3	958,996	25,835	2501,695	0	204,466	204,466	99,727	0	0	0	0	0	0	0
19:01:41	-33,374	2502,184	10,185	10,205	12,382	7,244	7,566	21,3	958,996	25,835	2501,696	0	204,466	204,466	99,727	0	0	0	0	0	0	0
19:01:41	-141,43	2500,77	10,039	10,009	12,382	7,229	7,559	21,3	958,996	25,835	2500,77	0	204,466	204,466	99,727	0	0	0	0	0	0	0
19:01:41	-19,335	2500,577	10,039	10,058	12,381	7,227	7,553	21,3	958,996	25,835	2500,577	0	204,466	204,466	99,727	0	0	0	0	0	0	0
19:01:41	34,301	2500,92	10,136	10,205	12,378	7,23	7,546	21,3	958,996	25,835	2500,577	0	204,466	204,466	99,727	0	0	0	0	0	0	0
19:01:41	-19,335	2500,726	10,136	10,205	12,377	7,228	7,54	21,3	958,996	25,835	2500,577	0	204,466	204,466	99,727	0	0	0	0	0	0	0
19:01:41	-182,202	2498,904	9,99	10,009	12,374	7,21	7,534	21,3	958,996	25,835	2498,904	0	204,466	204,466	99,727	0	0	0	0	0	0	0
19:01:41	-66,455	2498,24	9,941	9,961	12,373	7,203	7,527	21,3	958,996	25,835	2498,24	0	204,466	204,466	99,727	0	0	0	0	0	0	0
19:01:41	74,926	2498,989	10,039	10,058	12,372	7,211	7,521	21,3	958,996	25,835	2498,241	0	204,466	204,466	99,727	0	0	0	0	0	0	0
19:01:41	-61,23	2498,377	10,039	10,058	12,369	7,204	7,515	21,3	958,996	25,835	2498,241	0	204,466	204,466	99,727	0	0	0	0	0	0	0
19:01:41	-62,207	2497,755	10,039	9,961	12,365	7,198	7,508	21,3	958,996	25,835	2497,755	0	204,466	204,466	99,727	0	0	0	0	0	0	0
19:01:41	-37,622	2497,379	10,039	10,009	12,363	7,194	7,502	21,3	958,996	25,835	2497,379	0	204,466	204,466	99,727	0	0	0	0	0	0	0
19:01:41	-59,985	2496,779	10,039	10,009	12,359	7,188	7,496	21,3	958,996	25,835	2496,779	0	204,466	204,466	99,727	0	0	0	0	0	0	0
19:01:41	-18,261	2496,596	10,039	9,961	12,358	7,186	7,49	21,3	958,996	25,835	2496,596	0	204,466	204,466	99,727	0	0	0	0	0	0	0
19:01:41	-47,119	2496,125	9,99	9,863	12,358	7,181	7,484	21,3	958,996	25,835	2496,125	0	204,466	204,466	99,727	0	0	0	0	0	0	0
19:01:41	-42,919	2495,696	9,99	9,863	12,356	7,177	7,478	21,3	958,996	25,835	2495,696	0	204,466	204,466	99,727	0	0	0	0	0	0	0
19:01:41	-65,38	2495,042	9,941	9,716	12,355	7,17	7,472	21,3	958,996	25,835	2495,042	0	204,466	204,466	99,727	0	0	0	0	0	0	0
19:01:41	-18,261	2494,859	9,941	9,863	12,354	7,168	7,466	21,2	956,596	25,835	2494,859	0	204,466	204,466	99,727	0	0	0	0	0	0	0
19:01:41	-131,811	2493,541	9,843	9,716	12,351	7,154	7,46	21,2	956,596	25,835	2493,541	0	204,466	204,466	99,727	0	0	0	0	0	0	0
19:01:41	-18,286	2493,358	9,843	9,814	12,35	7,153	7,454	21,2	956,596	25,835	2493,358	0	204,466	204,466	99,727	0	0	0	0	0	0	0
19:01:41	14,99	2493,508	9,941	9,863	12,346	7,154	7,448	21,2	956,596	25,835	2493,358	0	204,466	204,466	99,727	0	0	0	0	0	0	0
19:01:41	-33,398	2493,174	9,99	10,009	12,341	7,151	7,442	21,2	956,596	25,835	2493,174	0	204,466	204,466	99,727	0	0	0	0	0	0	0
19:01:41	125,244	2494,427	10,185	10,302	12,338	7,164	7,437	21,2	956,596	25,835	2493,176	0	204,466	204,466	99,727	0	0	0	0	0	0	0
19:01:41	-65,429	2493,772	10,136	10,205	12,337	7,157	7,431	21,2	956,596	25,835	2493,176	0	204,466	204,466	99,727	0	0	0	0	0	0	0
19:01:41	-141,406	2492,358	9,99	9,961	12,337	7,142	7,425	21,2	956,596	25,835	2492,358	0	204,466	204,466	99,727	0	0	0	0	0	0	0
19:01:41	-47,119	2491,887	9,941	9,863	12,337	7,137	7,42	21,2	956,596	25,835	2491,887	0	204,466	204,466	99,727	0	0	0	0	0	0	0
19:01:41	0	2491,887	9,941	9,814	12,337	7,137	7,414	21,2	956,596	25,835	2491,887	0	204,466	204,466	99,727	0	0	0	0	0	0	0
19:01:41	-15,112	2491,736	9,99	10,009	12,333	7,136	7,409	21,2	956,596	25,835	2491,736	0	203,651	203,651	99,724	0	0	0	0	0	0	0
19:01:41	-158,569	2490,15	9,843	9,814	12,332	7,119	7,403	21,2	956,596	25,835	2490,15	0	203,651	203,651	99,724	0	0	0	0	0	0	0
19:01:41	-18,115	2489,969	9,843	9,814	12,331	7,118	7,398	21,2	956,596	25,835	2489,969	0	203,651	203,651	99,724	0	0	0	0	0	0	0
19:01:41	96,166	2490,931	9,99	10,156	12,329	7,127	7,392	21,2	956,596	25,835	2489,97	0	203,651	203,651	99,724	0	0	0	0	0	0	0
19:01:41	-64,16	2490,289	9,941	9,863	12,328	7,121	7,387	21,2	956,596	25,835	2489,97	0	203,651	203,651	99,724	0	0	0	0	0	0	0
19:01:41	-18,286	2490,106	9,941	9,961	12,327	7,119	7,382	21,2	956,596	25,835	2489,97	0	203,651	203,651	99,724	0	0	0	0	0	0	0
19:01:41	61,865	2490,725	10,136	10,156	12,319	7,125	7,377	21,2	956,596	25,835	2489,971	0	203,651	203,651	99,724	0	0	0	0	0	0	0
19:01:41	188,5	2492,61	10,332	10,498	12,319	7,145	7,372	21,2	956,596	25,835	2489,974	0	203,651	203,651	99,724	0	0	0	0	0	0	0
19:01:41	157,617	2494,186	10,429	10,595	12,323	7,161	7,368	21,2	956,596	25,835	2489,978	0	203,651	203,651	99,724	0	0	0	0	0	0	0
19:01:41	175,927	2495,945	10,527	10,84	12,328	7,179	7,364	21,2	956,596	25,835	2489,984	0	203,651	203,651	99,724	0	0	0	0	0	0	0
19:01:41	191,943	2497,865	10,625	10,888	12,333	7,199	7,361	21,2	956,596	25,835	2489,992	0	203,651	203,651	99,724	0	0	0	0	0	0	0
19:01:41	507,69	2502,942	10,918	11,279	12,346	7,251	7,359	21,2	956,596	25,835	2490,005	0	203,651	203,651	99,724	0	0	0	0	0	0	0
19:01:41	333,935	2506,281	11,015	11,425	12,359	7,286	7,357	21,2	956,596	25,835	2490,021	0	203,651	203,651	99,724	0	0	0	0	0	0	0
19:01:41	556,396	2511,845	11,259	11,718	12,378	7,343	7,357	21,2	956,596	25,835	2490,043	0	203,651	203,651	99,724	0	0	0	0	0	0	0
19:01:41	589,819	2517,743	11,455	12,06	12,4	7,404	7,358	21,2	956,596	25,835	2490,071	0	203,651	203,651	99,724	0	0	0	0	0	0	0
19:01:41	606,225	2523,806	11,65	12,256	12,424	7,466	7,36	21,2	956,596	25,835	2490,105	0	203,651	203,651	99,724	0	0	0	0	0	0	0
19:01:41	571,997	2529,526	11,748	12,353	12,451	7,525	7,363	21,2	956,596	25,835	2490,144	0	203,651	203,651	99,724	0	0	0	0	0	0	0
19:01:41	799,169	2537,517	11,992	12,695	12,483	7,608	7,368	21,2	956,596	25,835	2490,192	0	203,651	203,651	99,724	0	0	0	0	0	0	0
19:01:41	634,448	2543,862	11,992	12,988	12,519	7,673	7,374	21,2	956,596	25,835	2490,245	0	203,651	203,651	99,724	0	0	0	0	0	0	0
19:01:41	668,676	2550,548	11,943	12,841	12,56	7,742	7,381	21,2	956,596	25,835	2490,305	0	203,651	203,651	99,724	0	0	0	0	0	0	0
19:01:41	719,897	2557,747	12,041	13,037	12,595	7,816	7,39	21,2	956,596	25,835	2490,373	0	203,651	203,651	99,724	0	0	0	0	0	0	0
19:01:41	818,261	2565,93	12,285	13,232	12,628	7,901	7,4	21,2	956,596	25,835	2490,448	0	203,651	203,651	99,724	0	0	0	0	0	0	0
19:01:41	888,818	2574,818	12,529	13,525	12,665	7,992	7,412	21,2	956,596	25,835	2490,533	0	203,651	203,651	99,724	0	0	0	0	0	0	0
19:01:41	814,965	2582,968	12,773	13,769	12,698	8,076	7,425	21,2	956,596	25,835	2490,625	0	203,651	203,651	99,724	0	0	0	0	0	0	0
19:01:41	637,304	2589,341	12,822	13,916	12,731	8,142	7,439	21,2	956,596	25,835	2490,724	0	203,651	203,651	99,724	0	0	0	0	0	0	0
19:01:41	854,956	2597,89	13,017	13,965	12,769	8,23	7,454	21,2	956,596	25,835	2490,831	0	203,651	203,651	99,724	0	0	0	0	0	0	0
19:01:41	904,101	2606,932	13,261	14,258	12,807	8,323	7,471	21,2	956,596	25,835	2490,947	0	203,651	203,651	99,724	0	0	0	0	0	0	0
19:01:41	812,036	2615,052	13,408	14,306	12,845	8,407	7,49	21,2	956,596	25,835	2491,071	0	203,651	203,651	99,724	0	0	0	0	0	0	0
19:01:41	718,872	2622,241	13,457	14,502	12,883	8,481	7,509	21,2	956,596	25,835	2491,203	0	203,651	203,651	99,724	0	0	0	0	0	0	0
19:01:41	810,327	2630,344	13,506	14,502	12,926	8,565	7,53	21,2	956,596	25,835	2491,342	0	203,651	203,651	99,724	0	0	0	0	0	0	0
19:01:41	676,342	2637,107	13,506	14,404	12,964	8,634	7,551	21,2	956,596	25,835	2491,487	0	203,651	203,651	99,724	0	0	0	0	0	0	0
19:01:41	1002,417	2647,131	13,75	14,502	13,007	8,738	7,575	21,2	956,596	25,835	2491,643	0	203,651	203,651	99,724	0	0	0	0	0	0	0
19:01:41	834,741	2655,479	13,896	14,843	13,047	8,824	7,599	21,2	956,596	25,835	2491,807	0	203,651	203,651	99,724	0	0	0	0	0	0	0
19:01:41	798,999	2663,469	13,945	14,843	13,089	8,906	7,625	21,2	956,596	25,835	2491,979	0	203,651	203,651	99,724	0	0	0	0	0	0	0
19:01:41	877,832	2672,247	14,14	15,283	13,128	8,997	7,652	21,2	956,596	25,835	2492,159	0	203,651	203,651	99,724	0	0	0	0	0	0	0
19:01:41	682,104	2679,068	14,14	15,136	13,166	9,067	7,679	21,2	956,596	25,835	2492,346	0	203,651	203,651	99,724	0	0	0	0	0	0	0
19:01:41	1158,178	2690,65	14,58	15,478	13,208	9,186	7,709	21,2	956,596	25,835	2492,544	0	203,651	203,651	99,724	0	0	0	0	0	0	0
19:01:41	845,581	2699,106	14,726	15,674	13,247	9,274	7,74	21,2	956,596	25,835	2492,751	0	203,651	203,651	99,724	0	0	0	0	0	0	0
19:01:41	727,929	2706,385	14,726	15,722	13,288	9,349	7,771	21,2	956,596	25,835	2492,964	0	203,651	203,651	99,724	0	0	0	0	0	0	0
19:01:41	906,152	2715,447	14,922	15,82	13,329	9,442	7,804	21,2	956,596	25,835	2493,187	0	203,651	203,651	99,724	0	0	0	0	0	0	0
19:01:41	781,713	2723,264	15,068	15,869	13,365	9,523	7,838	21,2	956,596	25,835	2493,417	0	203,651	203,651	99,724	0	0	0	0	0	0	0
19:01:41	806,372	2731,328	15,263	16,211	13,399	9,606	7,872	21,2	956,596	25,835	2493,655	0	203,651	203,651	99,724	0	0	0	0	0	0	0
19:01:41	819,604	2739,524	15,556	16,308	13,429	9,69	7,908	21,2	956,596	25,835	2493,901	0	203,651	203,651	99,724	0	0	0	0	0	0	0
19:01:41	864,355	2748,167	15,849	16,601	13,462	9,779	7,945	21,2	956,596	25,835	2494,155	0	203,651	203,651	99,724	0	0	0	0	0	0	0
19:01:41	821,679	2756,384	16,093	16,845	13,494	9,864	7,982	21,2	956,596	25,835	2494,417	0	203,651	203,651	99,724	0	0	0	0	0	0	0
19:01:42	841,357	2764,797	16,338	17,09	13,528	9,951	8,021	21,2	956,596	25,835	2494,687	0	203,651	203,651	99,724	0	0	0	0	0	0	0
19:01:42	623,071	2771,028	16,24	17,041	13,569	10,015	8,06	21,2	956,596	25,835	2494,964	0	203,651	203,651	99,724	0	0	0	0	0	0	0
19:01:42	519,287	2776,221	16,093	16,748	13,607	10,069	8,099	21,2	956,596	25,835	2495,245	0	203,651	203,651	99,724	0	0	0	0	0	0	0
19:01:42	669,482	2782,916	16,093	16,748	13,644	10,138	8,139	21,2	956,596	25,835	2495,533	0	203,651	203,651	99,724	0	0	0	0	0	0	0
19:01:42	602,832	2788,944	16,191	16,894	13,673	10,2	8,18	21,2	956,596	25,835	2495,826	0	203,651	203,651	99,724	0	0	0	0	0	0	0
19:01:42	918,408	2798,128	16,533	17,09	13,706	10,294	8,221	21,2	956,596	25,835	2496,129	0	203,651	203,651	99,724	0	0	0	0	0	0	0
19:01:42	508,715	2803,215	16,533	16,943	13,734	10,347	8,263	21,2	956,596	25,835	2496,436	0	203,651	203,651	99,724	0	0	0	0	0	0	0
19:01:42	576,733	2808,983	16,679	17,383	13,759	10,406	8,305	21,2	956,596	25,835	2496,748	0	203,651	203,651	99,724	0	0	0	0	0	0	0
19:01:42	909,326	2818,076	17,168	17,773	13,782	10,5	8,348	21,2	956,596	25,835	2497,069	0	203,651	203,651	99,724	0	0	0	0	0	0	0
19:01:42	654,834	2824,624	17,314	17,773	13,811	10,568	8,392	21,2	956,596	25,835	2497,397	0	203,651	203,651	99,724	0	0	0	0	0	0	0
19:01:42	448,999	2829,114	17,168	17,773	13,845	10,614	8,435	21,2	956,596	25,835	2497,728	0	203,651	203,651	99,724	0	0	0	0	0	0	0
19:01:42	494,287	2834,057	17,07	17,627	13,878	10,665	8,479	21,2	956,596	25,835	2498,065	0	203,651	203,651	99,724	0	0	0	0	0	0	0
19:01:42	314,135	2837,199	16,875	17,48	13,907	10,697	8,522	21,2	956,596	25,835	2498,404	0	203,651	203,651	99,724	0	0	0	0	0	0	0
19:01:42	446,264	2841,661	16,728	17,383	13,94	10,743	8,566	21,2	956,596	25,835	2498,747	0	203,651	203,651	99,724	0	0	0	0	0	0	0
19:01:42	655,151	2848,213	16,875	17,383	13,969	10,811	8,61	21,2	956,596	25,835	2499,097	0	203,651	203,651	99,724	0	0	0	0	0	0	0
19:01:42	504,638	2853,259	16,875	17,431	13,998	10,863	8,654	21,2	956,596	25,835	2499,451	0	203,651	203,651	99,724	0	0	0	0	0	0	0
19:01:42	762,109	2860,88	17,217	17,724	14,021	10,941	8,699	21,2	956,596	25,835	2499,812	0	203,651	203,651	99,724	0	0	0	0	0	0	0
19:01:42	536,035	2866,241	17,412	18,066	14,04	10,997	8,744	21,2	956,596	25,835	2500,179	0	203,651	203,651	99,724	0	0	0	0	0	0	0
19:01:42	485,107	2871,092	17,558	18,066	14,059	11,047	8,789	21,2	956,596	25,835	2500,55	0	203,651	203,651	99,724	0	0	0	0	0	0	0
19:01:42	660,253	2877,694	17,803	18,261	14,083	11,115	8,835	21,2	956,596	25,835	2500,927	0	203,651	203,651	99,724	0	0	0	0	0	0	0
19:01:42	543,383	2883,128	17,998	18,359	14,102	11,171	8,881	21,2	956,596	25,835	2501,309	0	203,651	203,651	99,724	0	0	0	0	0	0	0
19:01:42	567,968	2888,808	17,998	18,31	14,134	11,229	8,927	21,2	956,596	25,835	2501,697	0	203,651	203,651	99,724	0	0	0	0	0	0	0
19:01:42	351,977	2892,328	17,851	18,261	14,163	11,266	8,972	21,2	956,596	25,835	2502,087	0	203,651	203,651	99,724	0	0	0	0	0	0	0
19:01:42	375,659	2896,084	17,803	18,164	14,187	11,304	9,018	21,2	956,596	25,835	2502,481	0	203,651	203,651	99,724	0	0	0	0	0	0	0
19:01:42	479,272	2900,877	17,803	18,115	14,214	11,354	9,064	21,2	956,596	25,835	2502,879	0	203,651	203,651	99,724	0	0	0	0	0	0	0
19:01:42	405,273	2904,93	17,851	18,164	14,234	11,396	9,11	21,2	956,596	25,835	2503,281	0	203,651	203,651	99,724	0	0	0	0	0	0	0
19:01:42	524,682	2910,176	17,998	18,261	14,255	11,45	9,156	21,2	956,596	25,835	2503,688	0	203,651	203,651	99,724	0	0	0	0	0	0	0
19:01:42	615,844	2916,335	18,291	18,506	14,273	11,513	9,202	21,2	956,596	25,835	2504,101	0	203,651	203,651	99,724	0	0	0	0	0	0	0
19:01:42	495,214	2921,287	18,535	18,799	14,287	11,564	9,248	21,2	956,596	25,835	2504,518	0	203,651	203,651	99,724	0	0	0	0	0	0	0
19:01:42	594,262	2927,23	18,877	19,189	14,301	11,625	9,295	21,2	956,596	25,835	2504,941	0	203,651	203,651	99,724	0	0	0	0	0	0	0
19:01:42	244,824	2929,678	18,877	19,14	14,315	11,651	9,341	21,2	956,596	25,835	2505,366	0	203,651	203,651	99,724	0	0	0	0	0	0	0
19:01:42	426,098	2933,939	18,974	19,14	14,333	11,695	9,387	21,2	956,596	25,835	2505,794	0	203,651	203,651	99,724	0	0	0	0	0	0	0
19:01:42	288,623	2936,825	18,877	19,14	14,355	11,724	9,433	21,2	956,596	25,835	2506,225	0	203,651	203,651	99,724	0	0	0	0	0	0	0
19:01:42	383,422	2940,659	18,877	19,189	14,377	11,764	9,479	21,2	956,596	25,835	2506,66	0	203,651	203,651	99,724	0	0	0	0	0	0	0
19:01:42	74,853	2941,408	18,633	18,652	14,395	11,772	9,524	21,2	956,596	25,835	2507,094	0	203,651	203,651	99,724	0	0	0	0	0	0	0
19:01:42	408,984	2945,498	18,681	18,799	14,415	11,814	9,568	21,2	956,596	25,835	2507,533	0	203,651	203,651	99,724	0	0	0	0	0	0	0
19:01:42	390,283	2949,401	18,828	18,994	14,429	11,854	9,613	21,2	956,596	25,835	2507,975	0	203,651	203,651	99,724	0	0	0	0	0	0	0
19:01:42	270,507	2952,106	18,877	19,14	14,441	11,882	9,658	21,2	956,596	25,835	2508,419	0	203,651	203,651	99,724	0	0	0	0	0	0	0
19:01:42	410,791	2956,213	19,121	19,336	14,45	11,924	9,702	21,2	956,596	25,835	2508,867	0	203,651	203,651	99,724	0	0	0	0	0	0	0
19:01:42	342,626	2959,64	19,316	19,385	14,458	11,96	9,746	21,2	956,596	25,835	2509,317	0	203,651	203,651	99,724	0	0	0	0	0	0	0
19:01:42	311,669	2962,756	19,463	19,58	14,468	11,992	9,79	21,2	956,596	25,835	2509,771	0	203,651	203,651	99,724	0	0	0	0	0	0	0
19:01:42	210,205	2964,859	19,463	19,482	14,479	12,013	9,834	21,2	956,596	25,835	2510,226	0	203,651	203,651	99,724	0	0	0	0	0	0	0
19:01:42	146,459	2966,323	19,365	19,385	14,493	12,028	9,877	21,2	956,596	25,835	2510,682	0	203,651	203,651	99,724	0	0	0	0	0	0	0
19:01:42	198,437	2968,307	19,316	19,385	14,507	12,049	9,92	21,2	956,596	25,835	2511,139	0	203,651	203,651	99,724	0	0	0	0	0	0	0
19:01:42	198,461	2970,292	19,267	19,336	14,521	12,069	9,962	21,2	956,596	25,835	2511,598	0	203,651	203,651	99,724	0	0	0	0	0	0	0
19:01:42	88,085	2971,173	19,121	19,189	14,535	12,078	10,003	21,4	956,216	25,835	2512,058	0	203,651	203,651	99,724	0	0	0	0	0	0	0
19:01:42	233,984	2973,513	19,17	19,238	14,545	12,103	10,044	21,4	956,216	25,835	2512,519	0	203,651	203,651	99,724	0	0	0	0	0	0	0
19:01:42	233,789	2975,851	19,316	19,385	14,55	12,127	10,085	21,4	956,216	25,835	2512,983	0	203,651	203,651	99,724	0	0	0	0	0	0	0
19:01:42	268,481	2978,536	19,512	19,58	14,553	12,154	10,126	21,4	956,216	25,835	2513,448	0	203,651	203,651	99,724	0	0	0	0	0	0	0
19:01:42	184,106	2980,377	19,609	19,531	14,558	12,173	10,166	21,4	956,216	25,835	2513,915	0	203,651	203,651	99,724	0	0	0	0	0	0	0
19:01:42	84,545	2981,222	19,609	19,726	14,563	12,182	10,206	21,4	956,216	25,835	2514,382	0	203,651	203,651	99,724	0	0	0	0	0	0	0
19:01:42	205,859	2983,281	19,658	19,824	14,572	12,203	10,245	21,4	956,216	25,835	2514,851	0	203,651	203,651	99,724	0	0	0	0	0	0	0
19:01:42	49,804	2983,779	19,609	19,678	14,577	12,208	10,283	21,4	956,216	25,835	2515,32	0	203,651	203,651	99,724	0	0	0	0	0	0	0
19:01:42	9,838	2983,877	19,463	19,531	14,586	12,209	10,321	21,4	956,216	25,835	2515,789	0	203,651	203,651	99,724	0	0	0	0	0	0	0
19:01:42	158,374	2985,461	19,463	19,482	14,595	12,226	10,358	21,4	956,216	25,835	2516,259	0	203,651	203,651	99,724	0	0	0	0	0	0	0
19:01:42	60,693	2986,068	19,365	19,531	14,604	12,232	10,395	21,4	956,216	25,835	2516,729	0	204,785	204,785	99,729	0	0	0	0	0	0	0
19:01:42	37,841	2986,446	19,316	19,482	14,609	12,236	10,431	21,4	956,216	25,835	2517,198	0	204,785	204,785	99,729	0	0	0	0	0	0	0
19:01:42	35,766	2986,804	19,267	19,336	14,614	12,24	10,467	21,4	956,216	25,835	2517,668	0	204,785	204,785	99,729	0	0	0	0	0	0	0
19:01:42	188,574	2988,69	19,365	19,482	14,619	12,259	10,502	21,4	956,216	25,835	2518,139	0	204,785	204,785	99,729	0	0	0	0	0	0	0
19:01:42	212,377	2990,813	19,512	19,58	14,623	12,281	10,537	21,4	956,216	25,835	2518,611	0	204,785	204,785	99,729	0	0	0	0	0	0	0
19:01:42	261,181	2993,425	19,756	19,824	14,623	12,308	10,571	21,4	956,216	25,835	2519,086	0	204,785	204,785	99,729	0	0	0	0	0	0	0
19:01:42	-23,925	2993,186	19,658	19,726	14,628	12,305	10,605	21,4	956,216	25,835	2519,56	0	204,785	204,785	99,729	0	0	0	0	0	0	0
19:01:42	39,111	2993,577	19,609	19,58	14,633	12,309	10,639	21,4	956,216	25,835	2520,034	0	204,785	204,785	99,729	0	0	0	0	0	0	0
19:01:42	87,719	2994,454	19,609	19,678	14,638	12,318	10,672	21,4	956,216	25,835	2520,509	0	204,785	204,785	99,729	0	0	0	0	0	0	0
19:01:42	-60,62	2993,848	19,463	19,482	14,643	12,312	10,704	21,4	956,216	25,835	2520,982	0	204,785	204,785	99,729	0	0	0	0	0	0	0
19:01:42	142,919	2995,277	19,463	19,531	14,651	12,327	10,736	21,4	956,216	25,835	2521,456	0	204,785	204,785	99,729	0	0	0	0	0	0	0
19:01:42	91,064	2996,188	19,463	19,482	14,656	12,336	10,767	21,4	956,216	25,835	2521,931	0	204,785	204,785	99,729	0	0	0	0	0	0	0
19:01:42	-20,556	2995,982	19,365	19,482	14,66	12,334	10,798	21,4	956,216	25,835	2522,405	0	204,785	204,785	99,729	0	0	0	0	0	0	0
19:01:42	-40,112	2995,581	19,316	19,385	14,661	12,33	10,828	21,4	956,216	25,835	2522,878	0	204,785	204,785	99,729	0	0	0	0	0	0	0
19:01:42	199,487	2997,576	19,512	19,482	14,661	12,351	10,858	21,4	956,216	25,835	2523,353	0	204,785	204,785	99,729	0	0	0	0	0	0	0
19:01:42	99,78	2998,574	19,609	19,678	14,661	12,361	10,887	21,4	956,216	25,835	2523,828	0	204,785	204,785	99,729	0	0	0	0	0	0	0
19:01:42	228,71	3000,861	19,756	19,824	14,665	12,384	10,917	21,4	956,216	25,835	2524,305	0	204,785	204,785	99,729	0	0	0	0	0	0	0
19:01:42	0	3000,861	19,756	19,726	14,665	12,384	10,945	21,4	956,216	25,835	2524,781	0	204,785	204,785	99,729	0	0	0	0	0	0	0
19:01:42	-88,964	2999,971	19,658	19,726	14,666	12,375	10,973	21,4	956,216	25,835	2525,256	0	204,785	204,785	99,729	0	0	0	0	0	0	0
19:01:42	177,905	3001,75	19,756	19,678	14,67	12,394	11,001	21,4	956,216	25,835	2525,733	0	204,785	204,785	99,729	0	0	0	0	0	0	0
19:01:42	109,423	3002,845	19,804	19,873	14,674	12,405	11,029	21,4	956,216	25,835	2526,21	0	204,785	204,785	99,729	0	0	0	0	0	0	0
19:01:42	-30,371	3002,541	19,756	19,873	14,675	12,402	11,056	21,4	956,216	25,835	2526,686	0	204,785	204,785	99,729	0	0	0	0	0	0	0
19:01:42	-29,321	3002,248	19,658	19,726	14,679	12,399	11,082	21,4	956,216	25,835	2527,162	0	204,785	204,785	99,729	0	0	0	0	0	0	0
19:01:42	-40,136	3001,846	19,609	19,531	14,679	12,395	11,108	21,4	956,216	25,835	2527,636	0	204,785	204,785	99,729	0	0	0	0	0	0	0
19:01:42	0	3001,846	19,609	19,58	14,679	12,395	11,133	21,4	956,216	25,835	2528,11	0	204,785	204,785	99,729	0	0	0	0	0	0	0
19:01:42	49,902	3002,345	19,658	19,824	14,679	12,4	11,158	21,4	956,216	25,835	2528,585	0	204,785	204,785	99,729	0	0	0	0	0	0	0
19:01:42	20,605	3002,551	19,609	19,58	14,683	12,402	11,182	21,4	956,216	25,835	2529,059	0	204,785	204,785	99,729	0	0	0	0	0	0	0
19:01:42	0	3002,551	19,609	19,678	14,683	12,402	11,206	21,4	956,216	25,835	2529,532	0	204,785	204,785	99,729	0	0	0	0	0	0	0
19:01:42	0	3002,551	19,609	19,58	14,683	12,402	11,23	21,4	956,216	25,835	2530,005	0	204,785	204,785	99,729	0	0	0	0	0	0	0
19:01:42	-70,507	3001,846	19,609	19,678	14,679	12,395	11,252	21,4	956,216	25,835	2530,477	0	204,785	204,785	99,729	0	0	0	0	0	0	0
19:01:42	70,507	3002,551	19,609	19,58	14,683	12,402	11,275	21,4	956,216	25,835	2530,949	0	204,785	204,785	99,729	0	0	0	0	0	0	0
19:01:42	-149,682	3001,055	19,463	19,482	14,683	12,386	11,297	21,4	956,216	25,835	2531,419	0	204,785	204,785	99,729	0	0	0	0	0	0	0
19:01:42	-20,629	3000,848	19,512	19,58	14,679	12,384	11,318	21,4	956,216	25,835	2531,888	0	204,785	204,785	99,729	0	0	0	0	0	0	0
19:01:42	0	3000,848	19,512	19,58	14,679	12,384	11,339	21,4	956,216	25,835	2532,357	0	204,785	204,785	99,729	0	0	0	0	0	0	0
19:01:42	-49,877	3000,349	19,463	19,482	14,679	12,379	11,359	21,4	956,216	25,835	2532,825	0	204,785	204,785	99,729	0	0	0	0	0	0	0
19:01:42	49,877	3000,848	19,512	19,531	14,679	12,384	11,379	21,4	956,216	25,835	2533,293	0	204,785	204,785	99,729	0	0	0	0	0	0	0
19:01:42	-49,877	3000,349	19,463	19,482	14,679	12,379	11,399	21,4	956,216	25,835	2533,76	0	204,785	204,785	99,729	0	0	0	0	0	0	0
19:01:42	0	3000,349	19,463	19,531	14,679	12,379	11,418	21,4	956,216	25,835	2534,226	0	204,785	204,785	99,729	0	0	0	0	0	0	0
19:01:42	-199,536	2998,354	19,267	19,238	14,679	12,359	11,437	21,4	956,216	25,835	2534,69	0	204,785	204,785	99,729	0	0	0	0	0	0	0
19:01:42	199,536	3000,349	19,463	19,531	14,679	12,379	11,455	21,4	956,216	25,835	2535,156	0	204,785	204,785	99,729	0	0	0	0	0	0	0
19:01:42	-309,033	2997,259	19,17	19,14	14,679	12,347	11,473	21,4	956,216	25,835	2535,618	0	204,785	204,785	99,729	0	0	0	0	0	0	0
19:01:42	-299,169	2994,267	18,877	18,701	14,679	12,317	11,489	21,4	956,216	25,835	2536,076	0	204,785	204,785	99,729	0	0	0	0	0	0	0
19:01:42	-568,701	2988,58	18,388	17,969	14,675	12,258	11,504	21,4	956,216	25,835	2536,528	0	204,785	204,785	99,729	0	0	0	0	0	0	0
19:01:42	-516,284	2983,418	18,047	17,578	14,665	12,205	11,518	21,4	956,216	25,835	2536,975	0	204,785	204,785	99,729	0	0	0	0	0	0	0
19:01:42	-733,447	2976,083	17,656	16,943	14,646	12,129	11,53	21,4	956,216	25,835	2537,414	0	204,785	204,785	99,729	0	0	0	0	0	0	0
19:01:43	-494,238	2971,141	17,656	16,699	14,618	12,078	11,541	21,4	956,216	25,835	2537,848	0	204,785	204,785	99,729	0	0	0	0	0	0	0
19:01:43	-816,43	2962,976	17,51	16,552	14,581	11,994	11,55	21,4	956,216	25,835	2538,273	0	204,785	204,785	99,729	0	0	0	0	0	0	0
19:01:43	-420,385	2958,773	17,9	16,894	14,535	11,951	11,558	21,4	956,216	25,835	2538,694	0	204,785	204,785	99,729	0	0	0	0	0	0	0
19:01:43	-713,525	2951,637	18,047	16,943	14,486	11,877	11,564	21,4	956,216	25,835	2539,107	0	204,785	204,785	99,729	0	0	0	0	0	0	0
19:01:43	-564,697	2945,99	18,291	17,09	14,44	11,819	11,569	21,4	956,216	25,835	2539,514	0	204,785	204,785	99,729	0	0	0	0	0	0	0
19:01:43	-721,923	2938,771	18,291	17,041	14,399	11,744	11,572	21,4	956,216	25,835	2539,913	0	204,785	204,785	99,729	0	0	0	0	0	0	0
19:01:43	-1072,29	2928,048	17,851	16,748	14,364	11,634	11,573	21,4	956,216	25,835	2540,301	0	204,785	204,785	99,729	0	0	0	0	0	0	0
19:01:43	-781,42	2920,234	17,558	16,699	14,337	11,553	11,573	21,4	956,216	25,835	2540,681	0	204,785	204,785	99,729	0	0	0	0	0	0	0
19:01:43	-950,17	2910,732	17,021	16,015	14,314	11,455	11,571	21,4	956,216	25,835	2541,051	0	204,785	204,785	99,729	0	0	0	0	0	0	0
19:01:43	-884,741	2901,885	16,533	15,527	14,292	11,364	11,567	21,4	956,216	25,835	2541,412	0	204,785	204,785	99,729	0	0	0	0	0	0	0
19:01:43	-628,857	2895,596	16,386	15,478	14,264	11,299	11,561	21,4	956,216	25,835	2541,767	0	204,785	204,785	99,729	0	0	0	0	0	0	0
19:01:43	-636,84	2889,228	16,338	15,478	14,231	11,234	11,555	21,4	956,216	25,835	2542,114	0	204,785	204,785	99,729	0	0	0	0	0	0	0
19:01:43	-446,85	2884,759	16,533	15,722	14,195	11,188	11,548	21,4	956,216	25,835	2542,457	0	204,785	204,785	99,729	0	0	0	0	0	0	0
19:01:43	-583,251	2878,927	16,533	15,674	14,162	11,127	11,54	21,4	956,216	25,835	2542,793	0	204,785	204,785	99,729	0	0	0	0	0	0	0
19:01:43	-713,818	2871,789	16,386	15,527	14,13	11,054	11,53	21,4	956,216	25,835	2543,122	0	204,785	204,785	99,729	0	0	0	0	0	0	0
19:01:43	-496,801	2866,821	16,386	15,478	14,102	11,003	11,52	21,4	956,216	25,835	2543,446	0	204,785	204,785	99,729	0	0	0	0	0	0	0
19:01:43	-761,889	2859,202	16,045	15,429	14,078	10,924	11,508	21,4	956,216	25,835	2543,762	0	204,785	204,785	99,729	0	0	0	0	0	0	0
19:01:43	-454,492	2854,657	15,849	15,136	14,064	10,877	11,496	21,4	956,216	25,835	2544,073	0	204,785	204,785	99,729	0	0	0	0	0	0	0
19:01:43	-719,531	2847,462	15,459	14,795	14,045	10,803	11,482	21,4	956,216	25,835	2544,376	0	204,785	204,785	99,729	0	0	0	0	0	0	0
19:01:43	-596,826	2841,493	15,117	14,502	14,031	10,742	11,468	21,4	956,216	25,835	2544,673	0	204,785	204,785	99,729	0	0	0	0	0	0	0
19:01:43	-402,539	2837,468	14,97	14,404	14,016	10,7	11,453	21,4	956,216	25,835	2544,966	0	204,785	204,785	99,729	0	0	0	0	0	0	0
19:01:43	-417,456	2833,293	14,97	14,453	13,993	10,657	11,437	21,4	956,216	25,835	2545,255	0	204,785	204,785	99,729	0	0	0	0	0	0	0
19:01:43	-405,932	2829,234	15,068	14,599	13,964	10,615	11,421	21,4	956,216	25,835	2545,539	0	204,785	204,785	99,729	0	0	0	0	0	0	0
19:01:43	-457,983	2824,654	15,117	14,453	13,936	10,568	11,404	21,4	956,216	25,835	2545,818	0	204,785	204,785	99,729	0	0	0	0	0	0	0
19:01:43	-359,375	2821,06	15,263	14,502	13,907	10,531	11,387	21,4	956,216	25,835	2546,093	0	204,785	204,785	99,729	0	0	0	0	0	0	0
19:01:43	-411,499	2816,945	15,361	14,795	13,878	10,488	11,369	21,4	956,216	25,835	2546,364	0	204,785	204,785	99,729	0	0	0	0	0	0	0
19:01:43	-324,096	2813,704	15,459	15,088	13,854	10,455	11,351	21,4	956,216	25,835	2546,632	0	204,785	204,785	99,729	0	0	0	0	0	0	0
19:01:43	-439,843	2809,306	15,361	14,843	13,835	10,41	11,333	21,4	956,216	25,835	2546,894	0	204,785	204,785	99,729	0	0	0	0	0	0	0
19:01:43	-666,113	2802,645	15,117	14,746	13,811	10,341	11,314	21,4	956,216	25,835	2547,15	0	204,785	204,785	99,729	0	0	0	0	0	0	0
19:01:43	-481,835	2797,827	14,97	14,453	13,792	10,291	11,293	21,4	956,216	25,835	2547,401	0	204,785	204,785	99,729	0	0	0	0	0	0	0
19:01:43	-451,611	2793,31	14,775	14,306	13,778	10,245	11,273	21,4	956,216	25,835	2547,647	0	204,785	204,785	99,729	0	0	0	0	0	0	0
19:01:43	-480,517	2788,505	14,629	14,209	13,759	10,195	11,252	21,4	956,216	25,835	2547,888	0	204,785	204,785	99,729	0	0	0	0	0	0	0
19:01:43	-484,79	2783,657	14,482	14,111	13,739	10,145	11,23	21,4	956,216	25,835	2548,123	0	204,785	204,785	99,729	0	0	0	0	0	0	0
19:01:43	-438,085	2779,276	14,384	13,916	13,72	10,1	11,208	21,4	956,216	25,835	2548,355	0	204,785	204,785	99,729	0	0	0	0	0	0	0
19:01:43	-421,411	2775,062	14,384	13,867	13,696	10,057	11,185	21,4	956,216	25,835	2548,581	0	204,785	204,785	99,729	0	0	0	0	0	0	0
19:01:43	-402,148	2771,041	14,384	13,965	13,674	10,015	11,162	21,4	956,216	25,835	2548,804	0	204,785	204,785	99,729	0	0	0	0	0	0	0
19:01:43	-376,147	2767,279	14,433	14,062	13,649	9,976	11,139	21,4	956,216	25,835	2549,022	0	204,785	204,785	99,729	0	0	0	0	0	0	0
19:01:43	-301,391	2764,265	14,629	14,209	13,621	9,945	11,116	21,4	956,216	25,835	2549,238	0	204,785	204,785	99,729	0	0	0	0	0	0	0
19:01:43	-472,387	2759,542	14,58	14,111	13,597	9,897	11,092	21,4	956,216	25,835	2549,448	0	204,785	204,785	99,729	0	0	0	0	0	0	0
19:01:43	-466,992	2754,872	14,384	13,867	13,582	9,849	11,067	21,4	956,216	25,835	2549,653	0	204,785	204,785	99,729	0	0	0	0	0	0	0
19:01:43	-606,982	2748,802	14,092	13,623	13,564	9,786	11,042	21,4	956,216	25,835	2549,852	0	204,785	204,785	99,729	0	0	0	0	0	0	0
19:01:43	-463,403	2744,168	13,896	13,574	13,549	9,738	11,017	21,4	956,216	25,835	2550,047	0	204,785	204,785	99,729	0	0	0	0	0	0	0
19:01:43	-406,225	2740,106	13,799	13,427	13,531	9,696	10,991	21,4	956,216	25,835	2550,237	0	204,785	204,785	99,729	0	0	0	0	0	0	0
19:01:43	-383,471	2736,271	13,75	13,427	13,512	9,657	10,965	21,4	956,216	25,835	2550,423	0	204,785	204,785	99,729	0	0	0	0	0	0	0
19:01:43	-445,947	2731,811	13,652	13,427	13,493	9,611	10,938	21,4	956,216	25,835	2550,604	0	204,785	204,785	99,729	0	0	0	0	0	0	0
19:01:43	-282,299	2728,988	13,75	13,379	13,471	9,582	10,912	21,4	956,596	25,835	2550,783	0	204,785	204,785	99,729	0	0	0	0	0	0	0
19:01:43	-282,031	2726,168	13,945	13,525	13,444	9,553	10,885	21,4	956,596	25,835	2550,958	0	204,785	204,785	99,729	0	0	0	0	0	0	0
19:01:43	-299,755	2723,171	14,092	13,574	13,419	9,522	10,858	21,4	956,596	25,835	2551,131	0	204,785	204,785	99,729	0	0	0	0	0	0	0
19:01:43	-401,171	2719,159	14,14	13,72	13,394	9,48	10,831	21,4	956,596	25,835	2551,299	0	204,785	204,785	99,729	0	0	0	0	0	0	0
19:01:43	-394,238	2715,216	14,092	13,72	13,374	9,44	10,804	21,4	956,596	25,835	2551,463	0	204,785	204,785	99,729	0	0	0	0	0	0	0
19:01:43	-533,398	2709,882	13,799	13,427	13,36	9,385	10,776	21,4	956,596	25,835	2551,621	0	204,785	204,785	99,729	0	0	0	0	0	0	0
19:01:43	-516,015	2704,722	13,506	13,232	13,347	9,332	10,748	21,4	956,596	25,835	2551,775	0	204,785	204,785	99,729	0	0	0	0	0	0	0
19:01:43	-406,103	2700,661	13,261	13,037	13,338	9,29	10,719	21,4	956,596	25,835	2551,924	0	204,785	204,785	99,729	0	0	0	0	0	0	0
19:01:43	-434,765	2696,314	12,968	12,695	13,33	9,245	10,69	21,4	956,596	25,835	2552,068	0	204,785	204,785	99,729	0	0	0	0	0	0	0
19:01:43	-440,429	2691,909	12,773	12,695	13,316	9,199	10,661	21,4	956,596	25,835	2552,208	0	204,785	204,785	99,729	0	0	0	0	0	0	0
19:01:43	-248,437	2689,425	12,773	12,646	13,302	9,174	10,632	21,4	956,596	25,835	2552,345	0	205,171	205,171	99,73	0	0	0	0	0	0	0
19:01:43	-332,519	2686,1	12,773	12,549	13,283	9,14	10,603	21,4	956,596	25,835	2552,479	0	205,171	205,171	99,73	0	0	0	0	0	0	0
19:01:43	-324,267	2682,857	12,822	12,646	13,262	9,106	10,573	21,4	956,596	25,835	2552,609	0	205,171	205,171	99,73	0	0	0	0	0	0	0
19:01:43	-210,717	2680,75	12,968	12,841	13,242	9,084	10,544	21,4	956,596	25,835	2552,737	0	205,171	205,171	99,73	0	0	0	0	0	0	0
19:01:43	-342,334	2677,327	12,968	12,89	13,222	9,049	10,515	21,4	956,596	25,835	2552,862	0	205,171	205,171	99,73	0	0	0	0	0	0	0
19:01:43	-303,662	2674,29	12,968	12,841	13,205	9,018	10,485	21,4	956,596	25,835	2552,983	0	205,171	205,171	99,73	0	0	0	0	0	0	0
19:01:43	-331,616	2670,974	12,822	12,744	13,194	8,984	10,456	21,4	956,596	25,835	2553,101	0	205,171	205,171	99,73	0	0	0	0	0	0	0
19:01:43	-331,494	2667,659	12,675	12,549	13,184	8,949	10,426	21,4	956,596	25,835	2553,216	0	205,171	205,171	99,73	0	0	0	0	0	0	0
19:01:43	-355,664	2664,102	12,48	12,353	13,174	8,913	10,397	21,4	956,596	25,835	2553,327	0	205,171	205,171	99,73	0	0	0	0	0	0	0
19:01:43	-306,616	2661,036	12,334	12,109	13,165	8,881	10,367	21,4	956,596	25,835	2553,434	0	205,171	205,171	99,73	0	0	0	0	0	0	0
19:01:43	-279,248	2658,244	12,285	12,06	13,152	8,852	10,337	21,4	956,596	25,835	2553,539	0	205,171	205,171	99,73	0	0	0	0	0	0	0
19:01:43	-178,54	2656,458	12,285	12,06	13,142	8,834	10,308	21,4	956,596	25,835	2553,642	0	205,171	205,171	99,73	0	0	0	0	0	0	0
19:01:43	-343,383	2653,024	12,187	12,06	13,128	8,799	10,278	21,4	956,596	25,835	2553,742	0	205,171	205,171	99,73	0	0	0	0	0	0	0
19:01:43	-164,355	2651,381	12,285	12,06	13,113	8,782	10,249	21,4	956,596	25,835	2553,84	0	205,171	205,171	99,73	0	0	0	0	0	0	0
19:01:43	-251,635	2648,864	12,285	12,109	13,099	8,756	10,22	21,4	956,596	25,835	2553,935	0	205,171	205,171	99,73	0	0	0	0	0	0	0
19:01:43	-245,336	2646,411	12,285	12,06	13,085	8,73	10,19	21,4	956,596	25,835	2554,027	0	205,171	205,171	99,73	0	0	0	0	0	0	0
19:01:43	-174,292	2644,668	12,285	12,06	13,075	8,712	10,161	21,4	956,596	25,835	2554,118	0	205,171	205,171	99,73	0	0	0	0	0	0	0
19:01:43	-310,522	2641,563	12,138	11,963	13,066	8,68	10,132	21,4	956,596	25,835	2554,205	0	205,171	205,171	99,73	0	0	0	0	0	0	0
19:01:43	-263,574	2638,927	12,041	11,816	13,056	8,653	10,103	21,4	956,596	25,835	2554,29	0	205,171	205,171	99,73	0	0	0	0	0	0	0
19:01:43	-263,525	2636,292	11,943	11,914	13,047	8,626	10,074	21,4	956,596	25,835	2554,372	0	205,171	205,171	99,73	0	0	0	0	0	0	0
19:01:43	-134,985	2634,942	11,992	11,816	13,036	8,612	10,046	21,4	956,596	25,835	2554,453	0	205,171	205,171	99,73	0	0	0	0	0	0	0
19:01:43	-169,824	2633,244	11,992	11,816	13,026	8,595	10,017	21,4	956,596	25,835	2554,531	0	205,171	205,171	99,73	0	0	0	0	0	0	0
19:01:43	-250,537	2630,738	11,992	11,914	13,012	8,569	9,989	21,4	956,596	25,835	2554,608	0	205,171	205,171	99,73	0	0	0	0	0	0	0
19:01:43	-171,069	2629,028	11,992	11,816	13,003	8,551	9,961	21,4	956,596	25,835	2554,682	0	205,171	205,171	99,73	0	0	0	0	0	0	0
19:01:43	-214,526	2626,882	11,943	11,816	12,993	8,529	9,933	21,4	956,596	25,835	2554,754	0	205,171	205,171	99,73	0	0	0	0	0	0	0
19:01:43	-171,948	2625,163	11,943	11,816	12,983	8,511	9,905	21,4	956,596	25,835	2554,825	0	205,171	205,171	99,73	0	0	0	0	0	0	0
19:01:43	-156,079	2623,602	12,041	11,914	12,969	8,495	9,877	21,4	956,596	25,835	2554,893	0	205,171	205,171	99,73	0	0	0	0	0	0	0
19:01:43	-264,453	2620,958	11,943	11,816	12,959	8,468	9,849	21,4	956,596	25,835	2554,96	0	205,171	205,171	99,73	0	0	0	0	0	0	0
19:01:43	-181,591	2619,142	11,845	11,816	12,955	8,449	9,822	21,4	956,596	25,835	2555,024	0	205,171	205,171	99,73	0	0	0	0	0	0	0
19:01:43	-265,405	2616,488	11,748	11,621	12,945	8,422	9,795	21,4	956,596	25,835	2555,085	0	205,171	205,171	99,73	0	0	0	0	0	0	0
19:01:43	-71,044	2615,777	11,845	11,572	12,935	8,415	9,768	21,4	956,596	25,835	2555,146	0	205,171	205,171	99,73	0	0	0	0	0	0	0
19:01:43	-277,246	2613,005	11,65	11,523	12,931	8,386	9,74	21,4	956,596	25,835	2555,204	0	205,171	205,171	99,73	0	0	0	0	0	0	0
19:01:43	-358,74	2609,417	11,455	11,425	12,921	8,349	9,713	21,4	956,596	25,835	2555,258	0	205,171	205,171	99,73	0	0	0	0	0	0	0
19:01:43	-85,888	2608,558	11,455	11,377	12,916	8,34	9,686	21,4	956,596	25,835	2555,311	0	205,171	205,171	99,73	0	0	0	0	0	0	0
19:01:43	-216,455	2606,394	11,406	11,377	12,907	8,318	9,659	21,4	956,596	25,835	2555,363	0	205,171	205,171	99,73	0	0	0	0	0	0	0
19:01:43	-121,118	2605,183	11,455	11,425	12,897	8,305	9,633	21,4	956,596	25,835	2555,413	0	205,171	205,171	99,73	0	0	0	0	0	0	0
19:01:43	-120,947	2603,973	11,504	11,523	12,887	8,293	9,607	21,4	956,596	25,835	2555,461	0	205,171	205,171	99,73	0	0	0	0	0	0	0
19:01:43	-157,104	2602,402	11,601	11,572	12,873	8,277	9,58	21,4	956,596	25,835	2555,508	0	205,171	205,171	99,73	0	0	0	0	0	0	0
19:01:43	-118,872	2601,213	11,65	11,621	12,864	8,264	9,555	21,4	956,596	25,835	2555,554	0	205,171	205,171	99,73	0	0	0	0	0	0	0
19:01:43	-132,592	2599,888	11,601	11,621	12,859	8,251	9,529	21,4	956,596	25,835	2555,599	0	205,171	205,171	99,73	0	0	0	0	0	0	0
19:01:43	-310,937	2596,778	11,455	11,523	12,849	8,219	9,503	21,4	956,596	25,835	2555,64	0	205,171	205,171	99,73	0	0	0	0	0	0	0
19:01:43	-82,739	2595,951	11,455	11,523	12,845	8,21	9,478	21,4	956,596	25,835	2555,68	0	205,171	205,171	99,73	0	0	0	0	0	0	0
19:01:43	-167,651	2594,274	11,455	11,425	12,835	8,193	9,453	21,4	956,596	25,835	2555,719	0	205,171	205,171	99,73	0	0	0	0	0	0	0
19:01:43	-130,419	2592,97	11,406	11,377	12,83	8,179	9,428	21,4	956,596	25,835	2555,756	0	205,171	205,171	99,73	0	0	0	0	0	0	0
19:01:43	-181,25	2591,158	11,308	11,279	12,825	8,161	9,403	21,4	956,596	25,835	2555,791	0	205,171	205,171	99,73	0	0	0	0	0	0	0
19:01:44	-165,478	2589,503	11,308	11,377	12,816	8,144	9,378	21,4	956,596	25,835	2555,825	0	205,171	205,171	99,73	0	0	0	0	0	0	0
19:01:44	-84,863	2588,654	11,308	11,377	12,811	8,135	9,354	21,4	956,596	25,835	2555,858	0	205,171	205,171	99,73	0	0	0	0	0	0	0
19:01:44	-214,16	2586,513	11,259	11,279	12,802	8,113	9,33	21,4	956,596	25,835	2555,888	0	205,171	205,171	99,73	0	0	0	0	0	0	0
19:01:44	-37,255	2586,14	11,308	11,377	12,797	8,109	9,306	21,4	956,596	25,835	2555,919	0	205,171	205,171	99,73	0	0	0	0	0	0	0
19:01:44	-207,812	2584,062	11,259	11,23	12,788	8,088	9,282	21,4	956,596	25,835	2555,947	0	205,171	205,171	99,73	0	0	0	0	0	0	0
19:01:44	-180,078	2582,261	11,162	11,181	12,783	8,069	9,258	21,4	956,596	25,835	2555,973	0	205,171	205,171	99,73	0	0	0	0	0	0	0
19:01:44	-132,421	2580,937	11,113	11,181	12,778	8,055	9,234	21,4	956,596	25,835	2555,998	0	205,171	205,171	99,73	0	0	0	0	0	0	0
19:01:44	-163,378	2579,303	11,113	11,181	12,769	8,039	9,211	21,4	956,596	25,835	2556,021	0	205,171	205,171	99,73	0	0	0	0	0	0	0
19:01:44	-84,863	2578,454	11,113	11,23	12,764	8,03	9,188	21,4	956,596	25,835	2556,044	0	205,171	205,171	99,73	0	0	0	0	0	0	0
19:01:44	-167,578	2576,779	11,113	11,181	12,755	8,013	9,165	21,4	956,596	25,835	2556,064	0	205,171	205,171	99,73	0	0	0	0	0	0	0
19:01:44	-83,764	2575,941	11,113	11,23	12,75	8,004	9,142	21,4	956,596	25,835	2556,084	0	205,171	205,171	99,73	0	0	0	0	0	0	0
19:01:44	-83,789	2575,103	11,113	11,181	12,745	7,995	9,12	21,4	956,596	25,835	2556,103	0	205,171	205,171	99,73	0	0	0	0	0	0	0
19:01:44	-159,106	2573,512	11,113	11,181	12,736	7,979	9,097	21,4	956,596	25,835	2556,121	0	205,171	205,171	99,73	0	0	0	0	0	0	0
19:01:44	-83,813	2572,674	11,113	11,181	12,731	7,97	9,075	21,4	956,596	25,835	2556,138	0	205,171	205,171	99,73	0	0	0	0	0	0	0
19:01:44	-191,723	2570,757	11,015	11,084	12,726	7,95	9,053	21,4	956,596	25,835	2556,152	0	205,171	205,171	99,73	0	0	0	0	0	0	0
19:01:44	-130,273	2569,454	10,966	11,035	12,721	7,937	9,031	21,4	956,596	25,835	2556,166	0	205,171	205,171	99,73	0	0	0	0	0	0	0
19:01:44	-109,252	2568,361	11,015	11,035	12,712	7,926	9,009	21,4	956,596	25,835	2556,178	0	205,171	205,171	99,73	0	0	0	0	0	0	0
19:01:44	-89,257	2567,469	11,015	11,084	12,707	7,917	8,988	21,4	956,596	25,835	2556,189	0	205,171	205,171	99,73	0	0	0	0	0	0	0
19:01:44	-153,637	2565,932	11,015	11,181	12,698	7,901	8,967	21,4	956,596	25,835	2556,199	0	205,171	205,171	99,73	0	0	0	0	0	0	0
19:01:44	-137,622	2564,556	10,966	11,084	12,693	7,887	8,946	21,4	956,596	25,835	2556,207	0	205,171	205,171	99,73	0	0	0	0	0	0	0
19:01:44	-57,202	2563,984	10,918	10,937	12,693	7,881	8,925	21,4	956,596	25,835	2556,215	0	205,171	205,171	99,73	0	0	0	0	0	0	0
19:01:44	-80,615	2563,178	10,918	10,937	12,688	7,872	8,904	21,4	956,596	25,835	2556,222	0	205,171	205,171	99,73	0	0	0	0	0	0	0
19:01:44	-174,511	2561,433	10,82	10,888	12,684	7,854	8,883	21,4	956,596	25,835	2556,227	0	205,171	205,171	99,73	0	0	0	0	0	0	0
19:01:44	-158,911	2559,844	10,82	10,937	12,675	7,838	8,863	21,4	956,596	25,835	2556,23	0	205,171	205,171	99,73	0	0	0	0	0	0	0
19:01:44	16,674	2560,011	10,918	10,937	12,67	7,84	8,843	21,4	956,596	25,835	2556,234	0	205,171	205,171	99,73	0	0	0	0	0	0	0
19:01:44	-88,183	2559,129	10,918	11,035	12,665	7,831	8,823	21,4	956,596	25,835	2556,237	0	205,171	205,171	99,73	0	0	0	0	0	0	0
19:01:44	-108,251	2558,046	10,966	11,035	12,656	7,819	8,803	21,4	956,596	25,835	2556,239	0	205,171	205,171	99,73	0	0	0	0	0	0	0
19:01:44	-89,257	2557,154	10,966	11,035	12,651	7,81	8,784	21,4	956,596	25,835	2556,24	0	205,171	205,171	99,73	0	0	0	0	0	0	0
19:01:44	-124,707	2555,907	10,918	11,035	12,647	7,797	8,765	21,4	956,596	25,835	2555,907	0	205,171	205,171	99,73	0	0	0	0	0	0	0
19:01:44	-105,664	2554,85	10,82	10,888	12,646	7,786	8,745	21,4	956,596	25,835	2554,85	0	205,171	205,171	99,73	0	0	0	0	0	0	0
19:01:44	-207,861	2552,771	10,673	10,742	12,643	7,765	8,726	21,4	956,596	25,835	2552,771	0	205,171	205,171	99,73	0	0	0	0	0	0	0
19:01:44	-59,252	2552,179	10,625	10,742	12,642	7,759	8,707	21,4	956,596	25,835	2552,179	0	205,171	205,171	99,73	0	0	0	0	0	0	0
19:01:44	-87,084	2551,308	10,625	10,693	12,637	7,75	8,688	21,4	956,596	25,835	2551,308	0	205,171	205,171	99,73	0	0	0	0	0	0	0
19:01:44	-10,18	2551,206	10,771	10,84	12,628	7,749	8,67	21,4	956,596	25,835	2551,206	0	205,171	205,171	99,73	0	0	0	0	0	0	0
19:01:44	-39,477	2550,811	10,82	10,937	12,623	7,745	8,652	21,4	956,596	25,835	2550,811	0	205,171	205,171	99,73	0	0	0	0	0	0	0
19:01:44	-86,938	2549,942	10,82	10,888	12,618	7,736	8,634	21,4	956,596	25,835	2549,942	0	205,171	205,171	99,73	0	0	0	0	0	0	0
19:01:44	-148,339	2548,459	10,82	10,937	12,61	7,721	8,616	21,4	956,596	25,835	2548,459	0	205,171	205,171	99,73	0	0	0	0	0	0	0
19:01:44	-85,864	2547,6	10,82	10,937	12,605	7,712	8,598	21,4	956,596	25,835	2547,6	0	205,171	205,171	99,73	0	0	0	0	0	0	0
19:01:44	-60,253	2546,997	10,771	10,84	12,604	7,705	8,581	21,4	956,596	25,835	2546,997	0	205,171	205,171	99,73	0	0	0	0	0	0	0
19:01:44	-167,895	2545,318	10,673	10,84	12,6	7,688	8,563	21,4	956,596	25,835	2545,318	0	205,171	205,171	99,73	0	0	0	0	0	0	0
19:01:44	-73,022	2544,588	10,673	10,742	12,596	7,681	8,546	21,4	956,596	25,835	2544,588	0	205,171	205,171	99,73	0	0	0	0	0	0	0
19:01:44	-47,387	2544,114	10,625	10,693	12,596	7,676	8,529	21,4	956,596	25,835	2544,114	0	205,171	205,171	99,73	0	0	0	0	0	0	0
19:01:44	-71,972	2543,395	10,625	10,742	12,592	7,668	8,512	21,4	956,596	25,835	2543,395	0	205,171	205,171	99,73	0	0	0	0	0	0	0
19:01:44	-107,666	2542,318	10,527	10,595	12,591	7,657	8,495	21,4	956,596	25,835	2542,318	0	205,171	205,171	99,73	0	0	0	0	0	0	0
19:01:44	-71,923	2541,599	10,527	10,693	12,587	7,65	8,479	21,4	956,596	25,835	2541,599	0	205,171	205,171	99,73	0	0	0	0	0	0	0
19:01:44	8,74	2541,686	10,625	10,693	12,582	7,651	8,462	21,3	958,026	25,835	2541,599	0	205,171	205,171	99,73	0	0	0	0	0	0	0
19:01:44	-146,85	2540,218	10,625	10,742	12,574	7,636	8,446	21,3	958,026	25,835	2540,218	0	205,171	205,171	99,73	0	0	0	0	0	0	0
19:01:44	-36,352	2539,854	10,673	10,84	12,569	7,632	8,43	21,3	958,026	25,835	2539,854	0	205,171	205,171	99,73	0	0	0	0	0	0	0
19:01:44	-3,051	2539,824	10,771	10,84	12,564	7,632	8,415	21,3	958,026	25,835	2539,824	0	205,171	205,171	99,73	0	0	0	0	0	0	0
19:01:44	-69,873	2539,125	10,771	10,888	12,56	7,624	8,399	21,3	958,026	25,835	2539,125	0	205,171	205,171	99,73	0	0	0	0	0	0	0
19:01:44	-83,74	2538,287	10,771	10,84	12,555	7,616	8,384	21,3	958,026	25,835	2538,287	0	205,171	205,171	99,73	0	0	0	0	0	0	0
19:01:44	-142,089	2536,867	10,625	10,742	12,555	7,601	8,368	21,3	958,026	25,835	2536,867	0	205,171	205,171	99,73	0	0	0	0	0	0	0
19:01:44	-108,593	2535,781	10,527	10,693	12,554	7,59	8,353	21,3	958,026	25,835	2535,781	0	205,171	205,171	99,73	0	0	0	0	0	0	0
19:01:44	-102,05	2534,76	10,478	10,498	12,551	7,579	8,338	21,3	958,026	25,835	2534,76	0	205,171	205,171	99,73	0	0	0	0	0	0	0
19:01:44	-61,401	2534,146	10,429	10,498	12,55	7,573	8,323	21,3	958,026	25,835	2534,146	0	205,171	205,171	99,73	0	0	0	0	0	0	0
19:01:44	-68,603	2533,46	10,429	10,498	12,546	7,566	8,308	21,3	958,026	25,835	2533,46	0	204,26	204,26	99,727	0	0	0	0	0	0	0
19:01:44	-35,327	2533,107	10,478	10,595	12,542	7,562	8,293	21,3	958,026	25,835	2533,107	0	204,26	204,26	99,727	0	0	0	0	0	0	0
19:01:44	44,14	2533,548	10,625	10,693	12,536	7,567	8,279	21,3	958,026	25,835	2533,107	0	204,26	204,26	99,727	0	0	0	0	0	0	0
19:01:44	-82,666	2532,722	10,625	10,742	12,531	7,558	8,265	21,3	958,026	25,835	2532,722	0	204,26	204,26	99,727	0	0	0	0	0	0	0
19:01:44	-83,74	2531,884	10,625	10,742	12,527	7,55	8,251	21,3	958,026	25,835	2531,884	0	204,26	204,26	99,727	0	0	0	0	0	0	0
19:01:44	-66,503	2531,219	10,625	10,742	12,523	7,543	8,237	21,3	958,026	25,835	2531,219	0	204,26	204,26	99,727	0	0	0	0	0	0	0
19:01:44	-109,765	2530,121	10,527	10,693	12,522	7,532	8,223	21,3	958,026	25,835	2530,121	0	204,26	204,26	99,727	0	0	0	0	0	0	0
19:01:44	-66,479	2529,457	10,527	10,595	12,518	7,525	8,21	21,3	958,026	25,835	2529,457	0	204,26	204,26	99,727	0	0	0	0	0	0	0
19:01:44	-16,186	2529,295	10,527	10,595	12,517	7,523	8,196	21,3	958,026	25,835	2529,295	0	204,26	204,26	99,727	0	0	0	0	0	0	0
19:01:44	-113,793	2528,157	10,478	10,498	12,514	7,511	8,183	21,3	958,026	25,835	2528,157	0	204,26	204,26	99,727	0	0	0	0	0	0	0
19:01:44	-14,941	2528,007	10,478	10,4	12,513	7,51	8,17	21,3	958,026	25,835	2528,007	0	204,26	204,26	99,727	0	0	0	0	0	0	0
19:01:44	-34,35	2527,664	10,527	10,498	12,508	7,506	8,157	21,3	958,026	25,835	2527,664	0	204,26	204,26	99,727	0	0	0	0	0	0	0
19:01:44	-147,045	2526,193	10,527	10,595	12,5	7,491	8,143	21,3	958,026	25,835	2526,193	0	204,26	204,26	99,727	0	0	0	0	0	0	0
19:01:44	11,914	2526,313	10,625	10,595	12,495	7,492	8,131	21,3	958,026	25,835	2526,194	0	204,26	204,26	99,727	0	0	0	0	0	0	0
19:01:44	-159,155	2524,721	10,527	10,595	12,491	7,476	8,118	21,3	958,026	25,835	2524,721	0	204,26	204,26	99,727	0	0	0	0	0	0	0
19:01:44	-16,015	2524,561	10,527	10,498	12,49	7,474	8,105	21,3	958,026	25,835	2524,561	0	204,26	204,26	99,727	0	0	0	0	0	0	0
19:01:44	0	2524,561	10,527	10,4	12,49	7,474	8,093	21,3	958,026	25,835	2524,561	0	204,26	204,26	99,727	0	0	0	0	0	0	0
19:01:44	-47,29	2524,088	10,478	10,351	12,49	7,469	8,081	21,3	958,026	25,835	2524,088	0	204,26	204,26	99,727	0	0	0	0	0	0	0
19:01:44	-63,452	2523,453	10,429	10,351	12,49	7,463	8,069	21,3	958,026	25,835	2523,453	0	204,26	204,26	99,727	0	0	0	0	0	0	0
19:01:44	-141,796	2522,036	10,283	10,302	12,49	7,448	8,056	21,3	958,026	25,835	2522,036	0	204,26	204,26	99,727	0	0	0	0	0	0	0
19:01:44	-64,379	2521,392	10,283	10,302	12,486	7,442	8,044	21,3	958,026	25,835	2521,392	0	204,26	204,26	99,727	0	0	0	0	0	0	0
19:01:44	60,18	2521,994	10,429	10,498	12,481	7,448	8,033	21,3	958,026	25,835	2521,392	0	204,26	204,26	99,727	0	0	0	0	0	0	0
19:01:44	-33,3	2521,661	10,478	10,4	12,477	7,444	8,021	21,3	958,026	25,835	2521,393	0	204,26	204,26	99,727	0	0	0	0	0	0	0
19:01:44	-63,305	2521,027	10,478	10,4	12,473	7,438	8,01	21,3	958,026	25,835	2521,027	0	204,26	204,26	99,727	0	0	0	0	0	0	0
19:01:44	-33,129	2520,696	10,527	10,498	12,469	7,434	7,998	21,3	958,026	25,835	2520,696	0	204,26	204,26	99,727	0	0	0	0	0	0	0
19:01:44	-80,566	2519,89	10,527	10,693	12,464	7,426	7,987	21,3	958,026	25,835	2519,89	0	204,26	204,26	99,727	0	0	0	0	0	0	0
19:01:44	-17,236	2519,718	10,527	10,498	12,463	7,424	7,976	21,3	958,026	25,835	2519,718	0	204,26	204,26	99,727	0	0	0	0	0	0	0
19:01:44	-63,33	2519,085	10,527	10,498	12,459	7,418	7,965	21,3	958,026	25,835	2519,085	0	204,26	204,26	99,727	0	0	0	0	0	0	0
19:01:44	-17,236	2518,912	10,527	10,498	12,458	7,416	7,954	21,3	958,026	25,835	2518,912	0	204,26	204,26	99,727	0	0	0	0	0	0	0
19:01:44	-110,571	2517,807	10,478	10,4	12,455	7,405	7,944	21,3	958,026	25,835	2517,807	0	204,26	204,26	99,727	0	0	0	0	0	0	0
19:01:44	0	2517,807	10,478	10,498	12,455	7,405	7,933	21,3	958,026	25,835	2517,807	0	204,26	204,26	99,727	0	0	0	0	0	0	0
19:01:44	-64,306	2517,164	10,429	10,351	12,454	7,398	7,923	21,3	958,026	25,835	2517,164	0	204,26	204,26	99,727	0	0	0	0	0	0	0
19:01:44	47,241	2517,636	10,478	10,4	12,454	7,403	7,912	21,3	958,026	25,835	2517,164	0	204,26	204,26	99,727	0	0	0	0	0	0	0
19:01:44	-141,723	2516,219	10,332	10,351	12,454	7,388	7,902	21,3	958,026	25,835	2516,219	0	204,26	204,26	99,727	0	0	0	0	0	0	0
19:01:44	-62,28	2515,596	10,332	10,302	12,45	7,382	7,892	21,3	958,026	25,835	2515,596	0	204,26	204,26	99,727	0	0	0	0	0	0	0
19:01:44	-18,286	2515,413	10,332	10,205	12,449	7,38	7,882	21,3	958,026	25,835	2515,413	0	204,26	204,26	99,727	0	0	0	0	0	0	0
19:01:44	31,152	2515,725	10,429	10,351	12,446	7,383	7,872	21,3	958,026	25,835	2515,414	0	204,26	204,26	99,727	0	0	0	0	0	0	0
19:01:44	-158,935	2514,135	10,283	10,4	12,445	7,367	7,862	21,3	958,026	25,835	2514,135	0	204,26	204,26	99,727	0	0	0	0	0	0	0
19:01:44	-62,255	2513,513	10,283	10,351	12,441	7,36	7,852	21,3	958,026	25,835	2513,513	0	204,26	204,26	99,727	0	0	0	0	0	0	0
19:01:44	-32,275	2513,19	10,332	10,351	12,437	7,357	7,843	21,3	958,026	25,835	2513,19	0	204,26	204,26	99,727	0	0	0	0	0	0	0
19:01:44	15,112	2513,341	10,429	10,4	12,432	7,359	7,833	21,3	958,026	25,835	2513,19	0	204,26	204,26	99,727	0	0	0	0	0	0	0
19:01:44	-60,131	2512,74	10,429	10,4	12,429	7,352	7,824	21,3	958,026	25,835	2512,74	0	204,26	204,26	99,727	0	0	0	0	0	0	0
19:01:44	-112,744	2511,612	10,332	10,4	12,428	7,341	7,814	21,3	958,026	25,835	2511,612	0	204,26	204,26	99,727	0	0	0	0	0	0	0
19:01:44	33,227	2511,945	10,429	10,498	12,424	7,344	7,805	21,3	958,026	25,835	2511,613	0	204,26	204,26	99,727	0	0	0	0	0	0	0
19:01:45	-112,548	2510,819	10,332	10,4	12,423	7,333	7,796	21,3	958,026	25,835	2510,819	0	204,26	204,26	99,727	0	0	0	0	0	0	0
19:01:45	-47,192	2510,347	10,283	10,351	12,423	7,328	7,787	21,3	958,026	25,835	2510,347	0	204,26	204,26	99,727	0	0	0	0	0	0	0
19:01:45	0	2510,347	10,283	10,205	12,423	7,328	7,778	21,3	958,026	25,835	2510,347	0	204,26	204,26	99,727	0	0	0	0	0	0	0
19:01:45	-156,665	2508,781	10,185	10,205	12,42	7,312	7,768	21,3	958,026	25,835	2508,781	0	204,26	204,26	99,727	0	0	0	0	0	0	0
19:01:45	75,048	2509,531	10,283	10,302	12,418	7,319	7,76	21,3	958,026	25,835	2508,781	0	204,26	204,26	99,727	0	0	0	0	0	0	0
19:01:45	-12,939	2509,402	10,332	10,498	12,415	7,318	7,751	21,3	958,026	25,835	2508,782	0	204,26	204,26	99,727	0	0	0	0	0	0	0
19:01:45	-18,31	2509,219	10,332	10,4	12,414	7,316	7,742	21,3	958,026	25,835	2508,783	0	204,26	204,26	99,727	0	0	0	0	0	0	0
19:01:45	-107,324	2508,145	10,283	10,302	12,411	7,305	7,734	21,3	958,026	25,835	2508,145	0	204,26	204,26	99,727	0	0	0	0	0	0	0
19:01:45	-19,335	2507,952	10,283	10,302	12,409	7,303	7,725	21,3	958,026	25,835	2507,952	0	204,26	204,26	99,727	0	0	0	0	0	0	0
19:01:45	0	2507,952	10,283	10,302	12,409	7,303	7,717	21,3	958,026	25,835	2507,952	0	204,26	204,26	99,727	0	0	0	0	0	0	0
19:01:45	0	2507,952	10,283	10,302	12,409	7,303	7,709	21,3	958,026	25,835	2507,952	0	204,26	204,26	99,727	0	0	0	0	0	0	0
19:01:45	-59,985	2507,352	10,283	10,302	12,406	7,297	7,701	21,3	958,026	25,835	2507,352	0	204,26	204,26	99,727	0	0	0	0	0	0	0
19:01:45	-19,335	2507,159	10,283	10,205	12,405	7,295	7,693	21,3	958,026	25,835	2507,159	0	204,26	204,26	99,727	0	0	0	0	0	0	0
19:01:45	-32,299	2506,836	10,332	10,351	12,4	7,291	7,685	21,3	958,026	25,835	2506,836	0	204,26	204,26	99,727	0	0	0	0	0	0	0
19:01:45	-66,552	2506,17	10,429	10,498	12,391	7,285	7,677	21,3	958,026	25,835	2506,17	0	204,26	204,26	99,727	0	0	0	0	0	0	0
19:01:45	-32,324	2505,847	10,478	10,595	12,387	7,281	7,669	21,3	958,026	25,835	2505,847	0	204,26	204,26	99,727	0	0	0	0	0	0	0
19:01:45	-47,192	2505,375	10,429	10,4	12,387	7,276	7,662	21,3	958,026	25,835	2505,375	0	204,26	204,26	99,727	0	0	0	0	0	0	0
19:01:45	-141,552	2503,96	10,283	10,351	12,387	7,262	7,654	21,3	958,026	25,835	2503,96	0	204,26	204,26	99,727	0	0	0	0	0	0	0
19:01:45	47,192	2504,432	10,332	10,4	12,387	7,267	7,646	21,3	958,026	25,835	2503,96	0	204,26	204,26	99,727	0	0	0	0	0	0	0
19:01:45	-47,192	2503,96	10,283	10,351	12,387	7,262	7,639	21,3	958,026	25,835	2503,96	0	204,26	204,26	99,727	0	0	0	0	0	0	0
19:01:45	-94,311	2503,016	10,185	10,302	12,387	7,252	7,631	21,3	958,026	25,835	2503,016	0	204,26	204,26	99,727	0	0	0	0	0	0	0
19:01:45	0	2503,016	10,185	10,205	12,387	7,252	7,624	21,3	958,026	25,835	2503,016	0	204,26	204,26	99,727	0	0	0	0	0	0	0
19:01:45	-66,528	2502,351	10,136	10,205	12,386	7,245	7,616	21,3	958,026	25,835	2502,351	0	204,26	204,26	99,727	0	0	0	0	0	0	0
19:01:45	99,658	2503,348	10,283	10,156	12,383	7,255	7,609	21,3	958,026	25,835	2502,352	0	204,26	204,26	99,727	0	0	0	0	0	0	0
19:01:45	-113,671	2502,211	10,185	10,156	12,382	7,244	7,602	21,3	958,026	25,835	2502,211	0	204,26	204,26	99,727	0	0	0	0	0	0	0
19:01:45	-19,335	2502,018	10,185	10,156	12,381	7,242	7,595	21,3	958,026	25,835	2502,018	0	204,26	204,26	99,727	0	0	0	0	0	0	0
19:01:45	-47,192	2501,546	10,136	10,156	12,381	7,237	7,588	21,3	958,026	25,835	2501,546	0	204,26	204,26	99,727	0	0	0	0	0	0	0
19:01:45	47,192	2502,018	10,185	10,009	12,381	7,242	7,581	21,3	958,026	25,835	2501,546	0	204,26	204,26	99,727	0	0	0	0	0	0	0
19:01:45	-47,192	2501,546	10,136	10,009	12,381	7,237	7,574	21,3	958,026	25,835	2501,546	0	204,26	204,26	99,727	0	0	0	0	0	0	0
19:01:45	0	2501,546	10,136	10,009	12,381	7,237	7,568	21,3	958,026	25,835	2501,546	0	204,26	204,26	99,727	0	0	0	0	0	0	0
19:01:45	-154,272	2500,003	10,039	9,961	12,378	7,221	7,561	21,3	958,026	25,835	2500,003	0	204,26	204,26	99,727	0	0	0	0	0	0	0
19:01:45	74,975	2500,753	10,136	10,009	12,377	7,229	7,555	21,3	958,026	25,835	2500,004	0	204,26	204,26	99,727	0	0	0	0	0	0	0
19:01:45	-40,795	2500,345	10,136	10,058	12,374	7,225	7,548	21,3	958,026	25,835	2500,004	0	204,26	204,26	99,727	0	0	0	0	0	0	0
19:01:45	-19,335	2500,151	10,136	10,205	12,373	7,223	7,542	21,3	958,026	25,835	2500,004	0	204,26	204,26	99,727	0	0	0	0	0	0	0
19:01:45	27,807	2500,43	10,185	10,205	12,372	7,225	7,535	21,3	958,026	25,835	2500,005	0	204,26	204,26	99,727	0	0	0	0	0	0	0
19:01:45	-47,143	2499,958	10,136	10,009	12,372	7,221	7,529	21,3	958,026	25,835	2499,958	0	204,26	204,26	99,727	0	0	0	0	0	0	0
19:01:45	-14,062	2499,817	10,185	10,058	12,369	7,219	7,523	21,3	958,026	25,835	2499,817	0	204,26	204,26	99,727	0	0	0	0	0	0	0
19:01:45	-19,311	2499,624	10,185	10,205	12,367	7,217	7,517	21,3	958,026	25,835	2499,624	0	204,26	204,26	99,727	0	0	0	0	0	0	0
19:01:45	-47,167	2499,153	10,136	10,205	12,367	7,212	7,511	21,3	958,026	25,835	2499,153	0	204,26	204,26	99,727	0	0	0	0	0	0	0
19:01:45	-155,444	2497,598	10,039	10,156	12,364	7,196	7,505	21,3	958,026	25,835	2497,598	0	204,26	204,26	99,727	0	0	0	0	0	0	0
19:01:45	94,262	2498,541	10,136	10,058	12,364	7,206	7,499	21,3	958,026	25,835	2497,599	0	204,26	204,26	99,727	0	0	0	0	0	0	0
19:01:45	-14,086	2498,4	10,185	10,156	12,361	7,204	7,493	21,3	958,026	25,835	2497,6	0	204,26	204,26	99,727	0	0	0	0	0	0	0
19:01:45	-47,119	2497,929	10,136	10,058	12,361	7,2	7,488	21,3	958,026	25,835	2497,601	0	204,26	204,26	99,727	0	0	0	0	0	0	0
19:01:45	-18,115	2497,748	10,136	10,156	12,359	7,198	7,482	21,3	958,026	25,835	2497,601	0	204,26	204,26	99,727	0	0	0	0	0	0	0
19:01:45	0	2497,748	10,136	10,009	12,359	7,198	7,476	21,3	958,026	25,835	2497,601	0	204,26	204,26	99,727	0	0	0	0	0	0	0
19:01:45	0	2497,748	10,136	10,156	12,359	7,198	7,471	21,3	958,026	25,835	2497,601	0	204,26	204,26	99,727	0	0	0	0	0	0	0
19:01:45	-94,287	2496,805	10,039	9,961	12,359	7,188	7,465	21,2	956,216	25,835	2496,805	0	204,26	204,26	99,727	0	0	0	0	0	0	0
19:01:45	-42,211	2496,383	9,99	9,863	12,359	7,184	7,46	21,2	956,216	25,835	2496,383	0	204,26	204,26	99,727	0	0	0	0	0	0	0
19:01:45	-18,286	2496,2	9,99	9,961	12,358	7,182	7,454	21,2	956,216	25,835	2496,2	0	204,26	204,26	99,727	0	0	0	0	0	0	0
19:01:45	-14,038	2496,059	10,039	9,961	12,355	7,18	7,449	21,2	956,216	25,835	2496,059	0	204,26	204,26	99,727	0	0	0	0	0	0	0
19:01:45	-18,261	2495,877	10,039	10,009	12,354	7,178	7,444	21,2	956,216	25,835	2495,877	0	204,26	204,26	99,727	0	0	0	0	0	0	0
19:01:45	32,055	2496,197	10,136	10,058	12,35	7,182	7,439	21,2	956,216	25,835	2495,877	0	204,26	204,26	99,727	0	0	0	0	0	0	0
19:01:45	-14,038	2496,057	10,185	10,058	12,347	7,18	7,434	21,2	956,216	25,835	2495,877	0	204,26	204,26	99,727	0	0	0	0	0	0	0
19:01:45	-65,283	2495,404	10,136	10,009	12,346	7,174	7,428	21,2	956,216	25,835	2495,404	0	204,26	204,26	99,727	0	0	0	0	0	0	0
19:01:45	-141,406	2493,99	9,99	10,009	12,346	7,159	7,423	21,2	956,216	25,835	2493,99	0	204,26	204,26	99,727	0	0	0	0	0	0	0
19:01:45	-47,167	2493,518	9,941	9,961	12,346	7,154	7,418	21,2	956,216	25,835	2493,518	0	204,26	204,26	99,727	0	0	0	0	0	0	0
19:01:45	-33,398	2493,184	9,99	9,961	12,341	7,151	7,413	21,2	956,216	25,835	2493,184	0	203,57	203,57	99,724	0	0	0	0	0	0	0
19:01:45	-18,261	2493,002	9,99	10,009	12,34	7,149	7,407	21,2	956,216	25,835	2493,002	0	203,57	203,57	99,724	0	0	0	0	0	0	0
19:01:45	-45,043	2492,551	9,99	10,009	12,338	7,144	7,402	21,2	956,216	25,835	2492,551	0	203,57	203,57	99,724	0	0	0	0	0	0	0
19:01:45	-18,261	2492,369	9,99	9,863	12,337	7,142	7,397	21,2	956,216	25,835	2492,369	0	203,57	203,57	99,724	0	0	0	0	0	0	0
19:01:45	47,119	2492,84	10,039	10,058	12,337	7,147	7,392	21,2	956,216	25,835	2492,369	0	203,57	203,57	99,724	0	0	0	0	0	0	0
19:01:45	-64,355	2492,196	9,99	9,961	12,336	7,141	7,387	21,2	956,216	25,835	2492,196	0	203,57	203,57	99,724	0	0	0	0	0	0	0
19:01:45	-45,019	2491,746	9,99	9,961	12,333	7,136	7,382	21,2	956,216	25,835	2491,746	0	203,57	203,57	99,724	0	0	0	0	0	0	0
19:01:45	29,931	2492,046	10,039	10,009	12,332	7,139	7,378	21,2	956,216	25,835	2491,746	0	203,57	203,57	99,724	0	0	0	0	0	0	0
19:01:45	394,384	2495,989	10,429	10,595	12,333	7,18	7,374	21,2	956,216	25,835	2491,751	0	203,57	203,57	99,724	0	0	0	0	0	0	0
19:01:45	156,591	2497,555	10,527	10,693	12,337	7,196	7,37	21,2	956,216	25,835	2491,756	0	203,57	203,57	99,724	0	0	0	0	0	0	0
19:01:45	335,888	2500,914	10,771	11,035	12,342	7,23	7,368	21,2	956,216	25,835	2491,766	0	203,57	203,57	99,724	0	0	0	0	0	0	0
19:01:45	395,996	2504,874	11,015	11,279	12,351	7,271	7,366	21,2	956,216	25,835	2491,779	0	203,57	203,57	99,724	0	0	0	0	0	0	0
19:01:45	424,194	2509,116	11,162	11,572	12,367	7,315	7,365	21,2	956,216	25,835	2491,796	0	203,57	203,57	99,724	0	0	0	0	0	0	0
19:01:45	635,058	2515,467	11,406	11,767	12,39	7,38	7,365	21,2	956,216	25,835	2491,819	0	203,57	203,57	99,724	0	0	0	0	0	0	0
19:01:45	438,427	2519,851	11,406	11,914	12,415	7,426	7,366	21,2	956,216	25,835	2491,847	0	203,57	203,57	99,724	0	0	0	0	0	0	0
19:01:45	524,511	2525,096	11,455	12,158	12,442	7,48	7,368	21,2	956,216	25,835	2491,88	0	203,57	203,57	99,724	0	0	0	0	0	0	0
19:01:45	592,163	2531,018	11,504	12,158	12,473	7,541	7,372	21,2	956,216	25,835	2491,92	0	203,57	203,57	99,724	0	0	0	0	0	0	0
19:01:45	737,988	2538,398	11,748	12,451	12,502	7,617	7,377	21,2	956,216	25,835	2491,966	0	203,57	203,57	99,724	0	0	0	0	0	0	0
19:01:45	786,328	2546,261	11,943	12,841	12,535	7,698	7,383	21,2	956,216	25,835	2492,02	0	203,57	203,57	99,724	0	0	0	0	0	0	0
19:01:45	737,402	2553,635	12,187	13,183	12,564	7,774	7,391	21,2	956,216	25,835	2492,082	0	203,57	203,57	99,724	0	0	0	0	0	0	0
19:01:45	710,498	2560,74	12,334	13,379	12,596	7,847	7,399	21,2	956,216	25,835	2492,151	0	203,57	203,57	99,724	0	0	0	0	0	0	0
19:01:45	770,117	2568,441	12,529	13,525	12,629	7,927	7,41	21,2	956,216	25,835	2492,227	0	203,57	203,57	99,724	0	0	0	0	0	0	0
19:01:45	744,995	2575,891	12,627	13,623	12,666	8,003	7,421	21,2	956,216	25,835	2492,311	0	203,57	203,57	99,724	0	0	0	0	0	0	0
19:01:45	846,997	2584,361	12,822	13,916	12,703	8,091	7,435	21,2	956,216	25,835	2492,403	0	203,57	203,57	99,724	0	0	0	0	0	0	0
19:01:45	885,791	2593,219	12,968	13,965	12,745	8,182	7,449	21,2	956,216	25,835	2492,504	0	203,57	203,57	99,724	0	0	0	0	0	0	0
19:01:45	526,293	2598,482	12,822	14,062	12,783	8,236	7,465	21,2	956,216	25,835	2492,61	0	203,57	203,57	99,724	0	0	0	0	0	0	0
19:01:45	843,53	2606,917	12,92	14,111	12,825	8,323	7,482	21,2	956,216	25,835	2492,725	0	203,57	203,57	99,724	0	0	0	0	0	0	0
19:01:45	720,605	2614,123	12,968	14,258	12,864	8,398	7,499	21,2	956,216	25,835	2492,846	0	203,57	203,57	99,724	0	0	0	0	0	0	0
19:01:45	1007,617	2624,199	13,31	14,306	12,902	8,501	7,519	21,2	956,216	25,835	2492,977	0	203,57	203,57	99,724	0	0	0	0	0	0	0
19:01:45	819,97	2632,399	13,457	14,502	12,94	8,586	7,54	21,2	956,216	25,835	2493,117	0	203,57	203,57	99,724	0	0	0	0	0	0	0
19:01:45	881,152	2641,211	13,75	14,795	12,974	8,677	7,562	21,2	956,216	25,835	2493,265	0	203,57	203,57	99,724	0	0	0	0	0	0	0
19:01:45	919,921	2650,41	13,994	14,941	13,012	8,772	7,586	21,2	956,216	25,835	2493,422	0	203,57	203,57	99,724	0	0	0	0	0	0	0
19:01:45	832,69	2658,737	14,14	15,332	13,051	8,857	7,611	21,2	956,216	25,835	2493,587	0	203,57	203,57	99,724	0	0	0	0	0	0	0
19:01:45	758,764	2666,324	14,14	15,283	13,094	8,936	7,637	21,2	956,216	25,835	2493,76	0	203,57	203,57	99,724	0	0	0	0	0	0	0
19:01:45	752,221	2673,847	14,14	15,185	13,137	9,013	7,664	21,2	956,216	25,835	2493,94	0	203,57	203,57	99,724	0	0	0	0	0	0	0
19:01:45	762,963	2681,476	14,14	15,283	13,18	9,092	7,692	21,2	956,216	25,835	2494,127	0	203,57	203,57	99,724	0	0	0	0	0	0	0
19:01:45	887,304	2690,349	14,287	15,283	13,222	9,183	7,721	21,2	956,216	25,835	2494,323	0	203,57	203,57	99,724	0	0	0	0	0	0	0
19:01:45	897,119	2699,32	14,433	15,478	13,265	9,276	7,752	21,2	956,216	25,835	2494,528	0	203,57	203,57	99,724	0	0	0	0	0	0	0
19:01:45	814,355	2707,464	14,58	15,722	13,303	9,36	7,783	21,2	956,216	25,835	2494,741	0	203,57	203,57	99,724	0	0	0	0	0	0	0
19:01:45	915,551	2716,619	14,873	15,967	13,338	9,454	7,816	21,2	956,216	25,835	2494,963	0	203,57	203,57	99,724	0	0	0	0	0	0	0
19:01:45	815,795	2724,777	15,117	16,064	13,37	9,538	7,85	21,2	956,216	25,835	2495,193	0	203,57	203,57	99,724	0	0	0	0	0	0	0
19:01:45	842,041	2733,198	15,41	16,406	13,402	9,625	7,885	21,2	956,216	25,835	2495,431	0	203,57	203,57	99,724	0	0	0	0	0	0	0
19:01:45	910,449	2742,302	15,752	16,699	13,434	9,719	7,92	21,2	956,216	25,835	2495,678	0	203,57	203,57	99,724	0	0	0	0	0	0	0
19:01:45	768,505	2749,987	15,947	17,041	13,466	9,798	7,957	21,2	956,216	25,835	2495,932	0	203,57	203,57	99,724	0	0	0	0	0	0	0
19:01:46	821,85	2758,206	16,191	17,09	13,499	9,883	7,995	21,2	956,216	25,835	2496,195	0	203,57	203,57	99,724	0	0	0	0	0	0	0
19:01:46	800,268	2766,209	16,338	16,943	13,536	9,965	8,034	21,2	956,216	25,835	2496,465	0	203,57	203,57	99,724	0	0	0	0	0	0	0
19:01:46	714,086	2773,349	16,386	17,187	13,574	10,039	8,073	21,2	956,216	25,835	2496,741	0	203,57	203,57	99,724	0	0	0	0	0	0	0
19:01:46	376,391	2777,113	16,093	16,894	13,612	10,078	8,112	21,2	956,216	25,835	2497,022	0	203,57	203,57	99,724	0	0	0	0	0	0	0
19:01:46	659,765	2783,711	16,093	16,845	13,649	10,146	8,152	21,2	956,216	25,835	2497,308	0	203,57	203,57	99,724	0	0	0	0	0	0	0
19:01:46	734,936	2791,06	16,24	16,845	13,682	10,222	8,193	21,2	956,216	25,835	2497,602	0	203,57	203,57	99,724	0	0	0	0	0	0	0
19:01:46	653,906	2797,599	16,386	17,041	13,711	10,289	8,234	21,2	956,216	25,835	2497,902	0	203,57	203,57	99,724	0	0	0	0	0	0	0
19:01:46	703,149	2804,631	16,582	17,236	13,739	10,362	8,276	21,2	956,216	25,835	2498,209	0	203,57	203,57	99,724	0	0	0	0	0	0	0
19:01:46	765,795	2812,289	16,924	17,48	13,763	10,44	8,318	21,2	956,216	25,835	2498,523	0	203,57	203,57	99,724	0	0	0	0	0	0	0
19:01:46	520,336	2817,492	17,021	17,48	13,787	10,494	8,361	21,2	956,216	25,835	2498,842	0	203,57	203,57	99,724	0	0	0	0	0	0	0
19:01:46	703,93	2824,532	17,217	17,724	13,816	10,567	8,404	21,2	956,216	25,835	2499,168	0	203,57	203,57	99,724	0	0	0	0	0	0	0
19:01:46	592,309	2830,455	17,217	17,773	13,849	10,628	8,448	21,2	956,216	25,835	2499,499	0	203,57	203,57	99,724	0	0	0	0	0	0	0
19:01:46	166,235	2832,117	16,875	17,48	13,878	10,645	8,491	21,2	956,216	25,835	2499,832	0	203,57	203,57	99,724	0	0	0	0	0	0	0
19:01:46	545,41	2837,571	16,826	17,383	13,912	10,701	8,534	21,2	956,216	25,835	2500,169	0	203,57	203,57	99,724	0	0	0	0	0	0	0
19:01:46	593,31	2843,504	16,826	17,383	13,945	10,762	8,578	21,2	956,216	25,835	2500,513	0	203,57	203,57	99,724	0	0	0	0	0	0	0
19:01:46	605,102	2849,555	16,924	17,431	13,974	10,825	8,622	21,2	956,216	25,835	2500,862	0	203,57	203,57	99,724	0	0	0	0	0	0	0
19:01:46	372,363	2853,279	16,875	17,383	13,998	10,863	8,666	21,2	956,216	25,835	2501,214	0	203,57	203,57	99,724	0	0	0	0	0	0	0
19:01:46	860,449	2861,883	17,314	17,724	14,021	10,952	8,711	21,2	956,216	25,835	2501,575	0	203,57	203,57	99,724	0	0	0	0	0	0	0
19:01:46	585,302	2867,736	17,558	17,969	14,04	11,012	8,756	21,2	956,216	25,835	2501,941	0	203,57	203,57	99,724	0	0	0	0	0	0	0
19:01:46	485,205	2872,588	17,705	18,066	14,059	11,062	8,801	21,2	956,216	25,835	2502,312	0	203,57	203,57	99,724	0	0	0	0	0	0	0
19:01:46	611,157	2878,7	17,9	18,31	14,083	11,125	8,846	21,2	956,216	25,835	2502,688	0	203,57	203,57	99,724	0	0	0	0	0	0	0
19:01:46	417,602	2882,876	17,9	18,457	14,106	11,168	8,892	21,2	956,216	25,835	2503,068	0	203,57	203,57	99,724	0	0	0	0	0	0	0
19:01:46	458,227	2887,458	17,851	18,261	14,135	11,215	8,938	21,2	956,216	25,835	2503,453	0	203,57	203,57	99,724	0	0	0	0	0	0	0
19:01:46	550,244	2892,961	17,9	18,164	14,163	11,272	8,983	21,2	956,216	25,835	2503,843	0	203,57	203,57	99,724	0	0	0	0	0	0	0
19:01:46	389,282	2896,854	17,803	17,969	14,191	11,312	9,029	21,2	956,216	25,835	2504,236	0	203,57	203,57	99,724	0	0	0	0	0	0	0
19:01:46	418,627	2901,04	17,803	18,115	14,214	11,355	9,075	21,2	956,216	25,835	2504,632	0	203,57	203,57	99,724	0	0	0	0	0	0	0
19:01:46	609,643	2907,136	17,998	18,31	14,238	11,418	9,121	21,2	956,216	25,835	2505,035	0	203,57	203,57	99,724	0	0	0	0	0	0	0
19:01:46	375,463	2910,891	17,998	18,261	14,259	11,457	9,166	21,2	956,216	25,835	2505,441	0	203,57	203,57	99,724	0	0	0	0	0	0	0
19:01:46	612,158	2917,013	18,34	18,603	14,274	11,52	9,213	21,2	956,216	25,835	2505,852	0	203,57	203,57	99,724	0	0	0	0	0	0	0
19:01:46	445,8	2921,471	18,535	18,701	14,288	11,566	9,259	21,2	956,216	25,835	2506,268	0	203,57	203,57	99,724	0	0	0	0	0	0	0
19:01:46	479,125	2926,262	18,779	18,945	14,301	11,615	9,305	21,2	956,216	25,835	2506,688	0	203,57	203,57	99,724	0	0	0	0	0	0	0
19:01:46	557,421	2931,836	19,023	19,238	14,318	11,673	9,351	21,2	956,216	25,835	2507,113	0	203,57	203,57	99,724	0	0	0	0	0	0	0
19:01:46	176,269	2933,599	18,877	19,14	14,337	11,691	9,397	21,2	956,216	25,835	2507,54	0	203,57	203,57	99,724	0	0	0	0	0	0	0
19:01:46	293,774	2936,536	18,828	18,994	14,356	11,721	9,443	21,2	956,216	25,835	2507,969	0	203,57	203,57	99,724	0	0	0	0	0	0	0
19:01:46	364,99	2940,186	18,828	19,043	14,377	11,759	9,488	21,2	956,216	25,835	2508,401	0	203,57	203,57	99,724	0	0	0	0	0	0	0
19:01:46	322,753	2943,414	18,828	18,994	14,395	11,792	9,533	21,2	956,216	25,835	2508,836	0	203,57	203,57	99,724	0	0	0	0	0	0	0
19:01:46	309,838	2946,512	18,779	18,945	14,415	11,824	9,578	21,2	956,216	25,835	2509,274	0	203,57	203,57	99,724	0	0	0	0	0	0	0
19:01:46	283,691	2949,349	18,779	18,847	14,431	11,853	9,623	21,2	956,216	25,835	2509,714	0	203,57	203,57	99,724	0	0	0	0	0	0	0
19:01:46	440,014	2953,749	18,974	18,994	14,445	11,899	9,667	21,2	956,216	25,835	2510,158	0	203,57	203,57	99,724	0	0	0	0	0	0	0
19:01:46	361,23	2957,362	19,17	19,336	14,454	11,936	9,712	21,2	956,216	25,835	2510,605	0	203,57	203,57	99,724	0	0	0	0	0	0	0
19:01:46	261,743	2959,979	19,267	19,336	14,463	11,963	9,756	21,2	956,216	25,835	2511,054	0	203,57	203,57	99,724	0	0	0	0	0	0	0
19:01:46	411,108	2964,09	19,512	19,58	14,472	12,005	9,8	21,2	956,216	25,835	2511,507	0	203,57	203,57	99,724	0	0	0	0	0	0	0
19:01:46	95,507	2965,045	19,463	19,58	14,48	12,015	9,844	21,2	956,216	25,835	2511,961	0	203,57	203,57	99,724	0	0	0	0	0	0	0
19:01:46	130,126	2966,347	19,365	19,482	14,493	12,029	9,886	21,2	956,216	25,835	2512,415	0	203,57	203,57	99,724	0	0	0	0	0	0	0
19:01:46	347,631	2969,823	19,463	19,531	14,507	12,065	9,929	21,2	956,216	25,835	2512,872	0	203,57	203,57	99,724	0	0	0	0	0	0	0
19:01:46	83,691	2970,66	19,316	19,336	14,52	12,073	9,971	21,2	956,216	25,835	2513,33	0	203,57	203,57	99,724	0	0	0	0	0	0	0
19:01:46	88,11	2971,541	19,17	19,189	14,534	12,082	10,013	21,4	957,566	25,835	2513,788	0	203,57	203,57	99,724	0	0	0	0	0	0	0
19:01:46	288,403	2974,425	19,267	19,336	14,545	12,112	10,054	21,4	957,566	25,835	2514,249	0	203,57	203,57	99,724	0	0	0	0	0	0	0
19:01:46	54,418	2974,969	19,17	19,14	14,553	12,118	10,094	21,4	957,566	25,835	2514,71	0	203,57	203,57	99,724	0	0	0	0	0	0	0
19:01:46	247,753	2977,447	19,316	19,385	14,559	12,143	10,134	21,4	957,566	25,835	2515,173	0	203,57	203,57	99,724	0	0	0	0	0	0	0
19:01:46	191,748	2979,364	19,365	19,482	14,567	12,163	10,174	21,4	957,566	25,835	2515,637	0	203,57	203,57	99,724	0	0	0	0	0	0	0
19:01:46	383,178	2983,196	19,658	19,824	14,572	12,202	10,214	21,4	957,566	25,835	2516,104	0	203,57	203,57	99,724	0	0	0	0	0	0	0
19:01:46	85,62	2984,052	19,658	19,726	14,577	12,211	10,253	21,4	957,566	25,835	2516,572	0	203,57	203,57	99,724	0	0	0	0	0	0	0
19:01:46	35,791	2984,41	19,609	19,58	14,581	12,215	10,292	21,4	957,566	25,835	2517,04	0	203,57	203,57	99,724	0	0	0	0	0	0	0
19:01:46	210,156	2986,512	19,658	19,678	14,59	12,237	10,33	21,4	957,566	25,835	2517,51	0	203,57	203,57	99,724	0	0	0	0	0	0	0
19:01:46	48,876	2987	19,609	19,531	14,596	12,242	10,367	21,4	957,566	25,835	2517,979	0	203,57	203,57	99,724	0	0	0	0	0	0	0
19:01:46	160,351	2988,604	19,609	19,678	14,605	12,258	10,404	21,4	957,566	25,835	2518,45	0	205,074	205,074	99,73	0	0	0	0	0	0	0
19:01:46	10,888	2988,713	19,463	19,531	14,614	12,259	10,441	21,4	957,566	25,835	2518,92	0	205,074	205,074	99,73	0	0	0	0	0	0	0
19:01:46	2,343	2988,736	19,316	19,336	14,623	12,259	10,476	21,4	957,566	25,835	2519,39	0	205,074	205,074	99,73	0	0	0	0	0	0	0
19:01:46	237,158	2991,108	19,463	19,482	14,628	12,284	10,512	21,4	957,566	25,835	2519,861	0	205,074	205,074	99,73	0	0	0	0	0	0	0
19:01:46	-87,744	2990,23	19,365	19,336	14,628	12,275	10,546	21,4	957,566	25,835	2520,332	0	205,074	205,074	99,73	0	0	0	0	0	0	0
19:01:46	364,135	2993,872	19,658	19,678	14,632	12,312	10,581	21,4	957,566	25,835	2520,805	0	205,074	205,074	99,73	0	0	0	0	0	0	0
19:01:46	11,889	2993,991	19,658	19,678	14,633	12,314	10,615	21,4	957,566	25,835	2521,278	0	205,074	205,074	99,73	0	0	0	0	0	0	0
19:01:46	87,695	2994,868	19,658	19,678	14,638	12,323	10,648	21,4	957,566	25,835	2521,752	0	205,074	205,074	99,73	0	0	0	0	0	0	0
19:01:46	77,075	2995,638	19,658	19,678	14,642	12,331	10,681	21,4	957,566	25,835	2522,226	0	205,074	205,074	99,73	0	0	0	0	0	0	0
19:01:46	28,125	2995,92	19,609	19,58	14,646	12,334	10,714	21,4	957,566	25,835	2522,7	0	205,074	205,074	99,73	0	0	0	0	0	0	0
19:01:46	10,815	2996,028	19,609	19,58	14,647	12,335	10,746	21,4	957,566	25,835	2523,173	0	205,074	205,074	99,73	0	0	0	0	0	0	0
19:01:46	157,153	2997,599	19,609	19,58	14,656	12,351	10,777	21,4	957,566	25,835	2523,647	0	205,074	205,074	99,73	0	0	0	0	0	0	0
19:01:46	-60,62	2996,993	19,463	19,336	14,661	12,345	10,808	21,4	957,566	25,835	2524,121	0	205,074	205,074	99,73	0	0	0	0	0	0	0
19:01:46	0	2996,993	19,463	19,482	14,661	12,345	10,838	21,4	957,566	25,835	2524,594	0	205,074	205,074	99,73	0	0	0	0	0	0	0
19:01:46	60,693	2997,6	19,512	19,531	14,661	12,351	10,868	21,4	957,566	25,835	2525,067	0	205,074	205,074	99,73	0	0	0	0	0	0	0
19:01:46	217,797	2999,778	19,658	19,726	14,665	12,373	10,897	21,4	957,566	25,835	2525,541	0	205,074	205,074	99,73	0	0	0	0	0	0	0
19:01:46	-49,877	2999,279	19,609	19,531	14,665	12,368	10,926	21,4	957,566	25,835	2526,015	0	205,074	205,074	99,73	0	0	0	0	0	0	0
19:01:46	199,487	3001,274	19,804	19,873	14,665	12,389	10,955	21,4	957,566	25,835	2526,49	0	205,074	205,074	99,73	0	0	0	0	0	0	0
19:01:46	-49,877	3000,775	19,756	19,726	14,665	12,384	10,983	21,4	957,566	25,835	2526,964	0	205,074	205,074	99,73	0	0	0	0	0	0	0
19:01:46	110,571	3001,881	19,853	19,824	14,666	12,395	11,01	21,4	957,566	25,835	2527,439	0	205,074	205,074	99,73	0	0	0	0	0	0	0
19:01:46	-32,446	3001,557	19,756	19,726	14,67	12,392	11,037	21,4	957,566	25,835	2527,913	0	205,074	205,074	99,73	0	0	0	0	0	0	0
19:01:46	10,839	3001,665	19,756	19,726	14,67	12,393	11,064	21,4	957,566	25,835	2528,387	0	205,074	205,074	99,73	0	0	0	0	0	0	0
19:01:46	79,028	3002,455	19,756	19,726	14,675	12,401	11,09	21,4	957,566	25,835	2528,861	0	205,074	205,074	99,73	0	0	0	0	0	0	0
19:01:46	-79,15	3001,664	19,609	19,678	14,679	12,393	11,116	21,4	957,566	25,835	2529,334	0	205,074	205,074	99,73	0	0	0	0	0	0	0
19:01:46	149,658	3003,16	19,756	19,726	14,679	12,408	11,141	21,4	957,566	25,835	2529,808	0	205,074	205,074	99,73	0	0	0	0	0	0	0
19:01:46	-249,414	3000,666	19,512	19,58	14,679	12,382	11,165	21,4	957,566	25,835	2530,279	0	205,074	205,074	99,73	0	0	0	0	0	0	0
19:01:46	9,741	3000,764	19,512	19,482	14,679	12,383	11,189	21,4	957,566	25,835	2530,75	0	205,074	205,074	99,73	0	0	0	0	0	0	0
19:01:46	99,78	3001,761	19,609	19,678	14,679	12,394	11,213	21,4	957,566	25,835	2531,221	0	205,074	205,074	99,73	0	0	0	0	0	0	0
19:01:46	0	3001,761	19,609	19,726	14,679	12,394	11,236	21,4	957,566	25,835	2531,691	0	205,074	205,074	99,73	0	0	0	0	0	0	0
19:01:46	49,877	3002,26	19,658	19,726	14,679	12,399	11,259	21,4	957,566	25,835	2532,162	0	205,074	205,074	99,73	0	0	0	0	0	0	0
19:01:46	-149,658	3000,764	19,512	19,531	14,679	12,383	11,281	21,4	957,566	25,835	2532,631	0	205,074	205,074	99,73	0	0	0	0	0	0	0
19:01:46	-9,741	3000,666	19,512	19,531	14,679	12,382	11,303	21,4	957,566	25,835	2533,099	0	205,074	205,074	99,73	0	0	0	0	0	0	0
19:01:46	249,414	3003,16	19,756	19,678	14,679	12,408	11,324	21,4	957,566	25,835	2533,569	0	205,074	205,074	99,73	0	0	0	0	0	0	0
19:01:46	-139,892	3001,761	19,609	19,531	14,679	12,394	11,345	21,4	957,566	25,835	2534,037	0	205,074	205,074	99,73	0	0	0	0	0	0	0
19:01:46	49,877	3002,26	19,658	19,726	14,679	12,399	11,366	21,4	957,566	25,835	2534,506	0	205,074	205,074	99,73	0	0	0	0	0	0	0
19:01:46	-149,658	3000,764	19,512	19,58	14,679	12,383	11,386	21,4	957,566	25,835	2534,972	0	205,074	205,074	99,73	0	0	0	0	0	0	0
19:01:46	-49,853	3000,265	19,463	19,385	14,679	12,378	11,405	21,4	957,566	25,835	2535,437	0	205,074	205,074	99,73	0	0	0	0	0	0	0
19:01:46	49,853	3000,764	19,512	19,482	14,679	12,383	11,424	21,4	957,566	25,835	2535,902	0	205,074	205,074	99,73	0	0	0	0	0	0	0
19:01:46	0	3000,764	19,512	19,58	14,679	12,383	11,443	21,4	957,566	25,835	2536,367	0	205,074	205,074	99,73	0	0	0	0	0	0	0
19:01:47	0	3000,764	19,512	19,531	14,679	12,383	11,462	21,4	957,566	25,835	2536,832	0	205,074	205,074	99,73	0	0	0	0	0	0	0
19:01:47	-199,438	2998,769	19,316	19,238	14,679	12,363	11,479	21,4	957,566	25,835	2537,294	0	205,074	205,074	99,73	0	0	0	0	0	0	0
19:01:47	-299,096	2995,778	19,023	18,799	14,679	12,332	11,496	21,4	957,566	25,835	2537,752	0	205,074	205,074	99,73	0	0	0	0	0	0	0
19:01:47	-578,369	2989,994	18,535	18,164	14,675	12,272	11,511	21,4	957,566	25,835	2538,204	0	205,074	205,074	99,73	0	0	0	0	0	0	0
19:01:47	-587,524	2984,119	18,047	17,431	14,67	12,212	11,525	21,4	957,566	25,835	2538,65	0	205,074	205,074	99,73	0	0	0	0	0	0	0
19:01:47	-672,924	2977,39	17,705	16,894	14,651	12,143	11,537	21,4	957,566	25,835	2539,089	0	205,074	205,074	99,73	0	0	0	0	0	0	0
19:01:47	-568,701	2971,703	17,558	16,406	14,628	12,084	11,548	21,4	957,566	25,835	2539,522	0	205,074	205,074	99,73	0	0	0	0	0	0	0
19:01:47	-508,569	2966,617	17,705	16,699	14,59	12,031	11,557	21,4	957,566	25,835	2539,949	0	205,074	205,074	99,73	0	0	0	0	0	0	0
19:01:47	-858,642	2958,031	17,656	16,552	14,545	11,943	11,565	21,4	957,566	25,835	2540,367	0	205,074	205,074	99,73	0	0	0	0	0	0	0
19:01:47	-335,839	2954,672	18,144	16,943	14,498	11,908	11,572	21,4	957,566	25,835	2540,781	0	205,074	205,074	99,73	0	0	0	0	0	0	0
19:01:47	-713,623	2947,536	18,291	17,041	14,449	11,835	11,577	21,4	957,566	25,835	2541,188	0	205,074	205,074	99,73	0	0	0	0	0	0	0
19:01:47	-586,474	2941,672	18,486	17,48	14,405	11,774	11,581	21,4	957,566	25,835	2541,588	0	205,074	205,074	99,73	0	0	0	0	0	0	0
19:01:47	-1090,82	2930,763	18,047	16,699	14,369	11,662	11,582	21,4	957,566	25,835	2541,978	0	205,074	205,074	99,73	0	0	0	0	0	0	0
19:01:47	-897,68	2921,786	17,656	16,552	14,34	11,569	11,582	21,4	957,566	25,835	2542,357	0	205,074	205,074	99,73	0	0	0	0	0	0	0
19:01:47	-781,738	2913,969	17,314	16,308	14,316	11,489	11,58	21,4	957,566	25,835	2542,729	0	205,074	205,074	99,73	0	0	0	0	0	0	0
19:01:47	-936,132	2904,608	16,728	15,722	14,296	11,392	11,577	21,4	957,566	25,835	2543,091	0	205,074	205,074	99,73	0	0	0	0	0	0	0
19:01:47	-757,763	2897,03	16,386	15,429	14,273	11,314	11,571	21,4	957,566	25,835	2543,445	0	205,074	205,074	99,73	0	0	0	0	0	0	0
19:01:47	-555,2	2891,478	16,386	15,674	14,242	11,257	11,565	21,4	957,566	25,835	2543,793	0	205,074	205,074	99,73	0	0	0	0	0	0	0
19:01:47	-580,126	2885,677	16,386	15,674	14,209	11,197	11,558	21,4	957,566	25,835	2544,135	0	205,074	205,074	99,73	0	0	0	0	0	0	0
19:01:47	-605,444	2879,622	16,435	15,722	14,172	11,135	11,55	21,4	957,566	25,835	2544,47	0	205,074	205,074	99,73	0	0	0	0	0	0	0
19:01:47	-472,949	2874,893	16,533	15,722	14,14	11,086	11,541	21,4	957,566	25,835	2544,8	0	205,074	205,074	99,73	0	0	0	0	0	0	0
19:01:47	-506,762	2869,825	16,533	16,015	14,111	11,034	11,531	21,4	957,566	25,835	2545,125	0	205,074	205,074	99,73	0	0	0	0	0	0	0
19:01:47	-570,947	2864,116	16,386	15,722	14,087	10,975	11,52	21,4	957,566	25,835	2545,444	0	205,074	205,074	99,73	0	0	0	0	0	0	0
19:01:47	-762,524	2856,491	15,947	15,332	14,069	10,896	11,508	21,4	957,566	25,835	2545,755	0	205,074	205,074	99,73	0	0	0	0	0	0	0
19:01:47	-788,94	2848,601	15,41	14,746	14,055	10,815	11,494	21,4	957,566	25,835	2546,058	0	205,074	205,074	99,73	0	0	0	0	0	0	0
19:01:47	-547,729	2843,124	15,117	14,453	14,04	10,758	11,48	21,4	957,566	25,835	2546,355	0	205,074	205,074	99,73	0	0	0	0	0	0	0
19:01:47	-450,39	2838,62	14,922	14,306	14,026	10,712	11,464	21,4	957,566	25,835	2546,647	0	205,074	205,074	99,73	0	0	0	0	0	0	0
19:01:47	-384,326	2834,777	14,873	14,258	14,007	10,672	11,449	21,4	957,566	25,835	2546,935	0	205,074	205,074	99,73	0	0	0	0	0	0	0
19:01:47	-407,031	2830,706	14,97	14,306	13,978	10,63	11,433	21,4	957,566	25,835	2547,219	0	205,074	205,074	99,73	0	0	0	0	0	0	0
19:01:47	-406,884	2826,638	15,068	14,502	13,95	10,588	11,416	21,4	957,566	25,835	2547,498	0	205,074	205,074	99,73	0	0	0	0	0	0	0
19:01:47	-247,9	2824,159	15,41	14,843	13,916	10,563	11,4	21,4	957,566	25,835	2547,775	0	205,074	205,074	99,73	0	0	0	0	0	0	0
19:01:47	-460,473	2819,554	15,459	14,941	13,888	10,515	11,382	21,4	957,566	25,835	2548,047	0	205,074	205,074	99,73	0	0	0	0	0	0	0
19:01:47	-326,269	2816,291	15,556	15,088	13,864	10,482	11,365	21,4	957,566	25,835	2548,315	0	205,074	205,074	99,73	0	0	0	0	0	0	0
19:01:47	-569,653	2810,595	15,41	14,99	13,84	10,423	11,346	21,4	957,566	25,835	2548,577	0	205,074	205,074	99,73	0	0	0	0	0	0	0
19:01:47	-617,065	2804,424	15,215	14,795	13,816	10,359	11,327	21,4	957,566	25,835	2548,833	0	205,074	205,074	99,73	0	0	0	0	0	0	0
19:01:47	-401,049	2800,413	15,068	14,599	13,802	10,318	11,307	21,4	957,566	25,835	2549,084	0	205,074	205,074	99,73	0	0	0	0	0	0	0
19:01:47	-533,667	2795,077	14,873	14,306	13,782	10,263	11,287	21,4	957,566	25,835	2549,33	0	205,074	205,074	99,73	0	0	0	0	0	0	0
19:01:47	-542,553	2789,651	14,58	14,111	13,768	10,207	11,265	21,4	957,566	25,835	2549,571	0	205,074	205,074	99,73	0	0	0	0	0	0	0
19:01:47	-456,738	2785,084	14,384	13,916	13,753	10,16	11,244	21,4	957,566	25,835	2549,806	0	205,074	205,074	99,73	0	0	0	0	0	0	0
19:01:47	-420,507	2780,879	14,384	13,916	13,73	10,117	11,222	21,4	957,566	25,835	2550,037	0	205,074	205,074	99,73	0	0	0	0	0	0	0
19:01:47	-423,51	2776,644	14,384	13,965	13,706	10,073	11,199	21,4	957,566	25,835	2550,264	0	205,074	205,074	99,73	0	0	0	0	0	0	0
19:01:47	-486,23	2771,781	14,384	13,916	13,678	10,023	11,176	21,4	957,566	25,835	2550,486	0	205,074	205,074	99,73	0	0	0	0	0	0	0
19:01:47	-310,18	2768,68	14,58	14,111	13,649	9,991	11,153	21,4	957,566	25,835	2550,704	0	205,074	205,074	99,73	0	0	0	0	0	0	0
19:01:47	-419,384	2764,486	14,58	14,111	13,626	9,948	11,129	21,4	957,566	25,835	2550,918	0	205,074	205,074	99,73	0	0	0	0	0	0	0
19:01:47	-414,038	2760,345	14,58	14,111	13,602	9,905	11,105	21,4	957,566	25,835	2551,127	0	205,074	205,074	99,73	0	0	0	0	0	0	0
19:01:47	-466,918	2755,676	14,384	13,916	13,587	9,857	11,081	21,4	957,566	25,835	2551,332	0	205,074	205,074	99,73	0	0	0	0	0	0	0
19:01:47	-461,376	2751,062	14,238	13,867	13,569	9,809	11,056	21,4	957,566	25,835	2551,531	0	205,074	205,074	99,73	0	0	0	0	0	0	0
19:01:47	-562,475	2745,438	13,945	13,623	13,554	9,751	11,03	21,4	957,566	25,835	2551,725	0	205,074	205,074	99,73	0	0	0	0	0	0	0
19:01:47	-453,613	2740,901	13,799	13,427	13,536	9,705	11,004	21,4	957,566	25,835	2551,915	0	205,074	205,074	99,73	0	0	0	0	0	0	0
19:01:47	-385,546	2737,046	13,75	13,427	13,517	9,665	10,978	21,4	957,566	25,835	2552,1	0	205,074	205,074	99,73	0	0	0	0	0	0	0
19:01:47	-253,271	2734,513	13,896	13,525	13,494	9,639	10,952	21,4	957,566	25,835	2552,282	0	205,074	205,074	99,73	0	0	0	0	0	0	0
19:01:47	-219,14	2732,322	14,092	13,623	13,471	9,616	10,925	21,4	958,486	25,835	2552,462	0	205,074	205,074	99,73	0	0	0	0	0	0	0
19:01:47	-429,614	2728,026	14,14	13,769	13,444	9,572	10,899	21,4	958,486	25,835	2552,638	0	205,074	205,074	99,73	0	0	0	0	0	0	0
19:01:47	-329,003	2724,736	14,238	13,867	13,42	9,538	10,872	21,4	958,486	25,835	2552,81	0	205,074	205,074	99,73	0	0	0	0	0	0	0
19:01:47	-502,978	2719,706	14,14	13,769	13,397	9,486	10,845	21,4	958,486	25,835	2552,977	0	205,074	205,074	99,73	0	0	0	0	0	0	0
19:01:47	-373,754	2715,968	14,092	13,623	13,379	9,447	10,818	21,4	958,486	25,835	2553,14	0	205,074	205,074	99,73	0	0	0	0	0	0	0
19:01:47	-535,376	2710,615	13,799	13,427	13,365	9,392	10,79	21,4	958,486	25,835	2553,297	0	205,074	205,074	99,73	0	0	0	0	0	0	0
19:01:47	-452,343	2706,091	13,506	13,379	13,356	9,346	10,761	21,4	958,486	25,835	2553,45	0	205,074	205,074	99,73	0	0	0	0	0	0	0
19:01:47	-449,023	2701,601	13,261	13,037	13,344	9,299	10,733	21,4	958,486	25,835	2553,598	0	205,074	205,074	99,73	0	0	0	0	0	0	0
19:01:47	-616,918	2695,432	12,822	12,695	13,333	9,236	10,703	21,4	958,486	25,835	2553,739	0	205,074	205,074	99,73	0	0	0	0	0	0	0
19:01:47	-228,173	2693,15	12,822	12,646	13,32	9,212	10,674	21,4	958,486	25,835	2553,879	0	205,074	205,074	99,73	0	0	0	0	0	0	0
19:01:47	-331,347	2689,837	12,822	12,646	13,302	9,178	10,645	21,4	958,486	25,835	2554,015	0	205,576	205,576	99,732	0	0	0	0	0	0	0
19:01:47	-316,503	2686,672	12,822	12,695	13,284	9,145	10,615	21,4	958,486	25,835	2554,147	0	205,576	205,576	99,732	0	0	0	0	0	0	0
19:01:47	-238,403	2684,287	12,92	12,744	13,265	9,121	10,586	21,4	958,486	25,835	2554,277	0	205,576	205,576	99,732	0	0	0	0	0	0	0
19:01:47	-275,805	2681,529	12,968	12,744	13,246	9,092	10,557	21,4	958,486	25,835	2554,405	0	205,576	205,576	99,732	0	0	0	0	0	0	0
19:01:47	-341,259	2678,117	12,968	12,841	13,227	9,057	10,527	21,4	958,486	25,835	2554,528	0	205,576	205,576	99,732	0	0	0	0	0	0	0
19:01:47	-305,419	2675,063	12,92	12,744	13,212	9,026	10,498	21,4	958,486	25,835	2554,649	0	205,576	205,576	99,732	0	0	0	0	0	0	0
19:01:47	-376,611	2671,297	12,773	12,646	13,199	8,987	10,468	21,4	958,486	25,835	2554,765	0	205,576	205,576	99,732	0	0	0	0	0	0	0
19:01:47	-331,42	2667,982	12,627	12,5	13,189	8,953	10,439	21,4	958,486	25,835	2554,878	0	205,576	205,576	99,732	0	0	0	0	0	0	0
19:01:47	-370,117	2664,281	12,48	12,256	13,176	8,915	10,409	21,4	958,486	25,835	2554,987	0	205,576	205,576	99,732	0	0	0	0	0	0	0
19:01:47	-319,409	2661,087	12,334	12,158	13,166	8,882	10,379	21,4	958,486	25,835	2555,093	0	205,576	205,576	99,732	0	0	0	0	0	0	0
19:01:47	-177,441	2659,313	12,334	12,109	13,156	8,863	10,349	21,4	958,486	25,835	2555,198	0	205,576	205,576	99,732	0	0	0	0	0	0	0
19:01:47	-292,065	2656,392	12,285	12,109	13,142	8,833	10,319	21,4	958,486	25,835	2555,299	0	205,576	205,576	99,732	0	0	0	0	0	0	0
19:01:47	-247,436	2653,918	12,285	12,109	13,128	8,808	10,29	21,4	958,486	25,835	2555,398	0	205,576	205,576	99,732	0	0	0	0	0	0	0
19:01:47	-250,61	2651,411	12,285	12,109	13,114	8,782	10,26	21,4	958,486	25,835	2555,494	0	205,576	205,576	99,732	0	0	0	0	0	0	0
19:01:47	-275,634	2648,655	12,187	12,109	13,103	8,754	10,231	21,4	958,486	25,835	2555,587	0	205,576	205,576	99,732	0	0	0	0	0	0	0
19:01:47	-245,117	2646,204	12,187	12,06	13,09	8,728	10,201	21,4	958,486	25,835	2555,677	0	205,576	205,576	99,732	0	0	0	0	0	0	0
19:01:47	-221,142	2643,993	12,138	11,963	13,08	8,705	10,172	21,4	958,486	25,835	2555,766	0	205,576	205,576	99,732	0	0	0	0	0	0	0
19:01:47	-261,425	2641,378	12,041	11,963	13,07	8,678	10,143	21,4	958,486	25,835	2555,851	0	205,576	205,576	99,732	0	0	0	0	0	0	0
19:01:47	-223,193	2639,146	11,992	11,914	13,06	8,655	10,113	21,4	958,486	25,835	2555,935	0	205,576	205,576	99,732	0	0	0	0	0	0	0
19:01:47	-243,994	2636,706	11,992	11,914	13,047	8,63	10,084	21,4	958,486	25,835	2556,016	0	205,576	205,576	99,732	0	0	0	0	0	0	0
19:01:47	-117,675	2635,53	12,138	11,963	13,032	8,618	10,056	21,4	958,486	25,835	2556,095	0	205,576	205,576	99,732	0	0	0	0	0	0	0
19:01:47	-208,154	2633,448	12,187	12,06	13,017	8,597	10,027	21,4	958,486	25,835	2556,172	0	205,576	205,576	99,732	0	0	0	0	0	0	0
19:01:47	-172,167	2631,726	12,187	12,109	13,007	8,579	9,999	21,4	958,486	25,835	2556,248	0	205,576	205,576	99,732	0	0	0	0	0	0	0
19:01:47	-218,774	2629,539	12,138	11,963	12,998	8,556	9,97	21,4	958,486	25,835	2556,321	0	205,576	205,576	99,732	0	0	0	0	0	0	0
19:01:47	-262,329	2626,915	12,041	11,914	12,988	8,529	9,942	21,4	958,486	25,835	2556,392	0	205,576	205,576	99,732	0	0	0	0	0	0	0
19:01:47	-215,551	2624,76	11,992	11,914	12,979	8,507	9,914	21,4	958,486	25,835	2556,461	0	205,576	205,576	99,732	0	0	0	0	0	0	0
19:01:47	-217,822	2622,582	11,943	11,816	12,969	8,485	9,886	21,4	958,486	25,835	2556,527	0	205,576	205,576	99,732	0	0	0	0	0	0	0
19:01:47	-181,542	2620,766	11,845	11,718	12,964	8,466	9,858	21,4	958,486	25,835	2556,591	0	205,576	205,576	99,732	0	0	0	0	0	0	0
19:01:47	-324,853	2617,518	11,601	11,621	12,959	8,433	9,83	21,4	958,486	25,835	2556,652	0	205,576	205,576	99,732	0	0	0	0	0	0	0
19:01:47	-261,059	2614,907	11,504	11,572	12,95	8,406	9,802	21,4	958,486	25,835	2556,71	0	205,576	205,576	99,732	0	0	0	0	0	0	0
19:01:47	-74,267	2614,164	11,601	11,572	12,94	8,398	9,775	21,4	958,486	25,835	2556,768	0	205,576	205,576	99,732	0	0	0	0	0	0	0
19:01:47	-110,522	2613,059	11,748	11,621	12,926	8,387	9,747	21,4	958,486	25,835	2556,824	0	205,576	205,576	99,732	0	0	0	0	0	0	0
19:01:47	-169,775	2611,361	11,748	11,718	12,916	8,369	9,72	21,4	958,486	25,835	2556,879	0	205,576	205,576	99,732	0	0	0	0	0	0	0
19:01:47	-179,345	2609,568	11,65	11,621	12,911	8,351	9,694	21,4	958,486	25,835	2556,931	0	205,576	205,576	99,732	0	0	0	0	0	0	0
19:01:47	-217,651	2607,391	11,601	11,572	12,902	8,328	9,667	21,4	958,486	25,835	2556,982	0	205,576	205,576	99,732	0	0	0	0	0	0	0
19:01:47	-264,111	2604,75	11,504	11,523	12,892	8,301	9,64	21,4	958,486	25,835	2557,029	0	205,576	205,576	99,732	0	0	0	0	0	0	0
19:01:47	-216,406	2602,586	11,455	11,523	12,883	8,279	9,613	21,4	958,486	25,835	2557,075	0	205,576	205,576	99,732	0	0	0	0	0	0	0
19:01:47	-83,789	2601,748	11,455	11,523	12,878	8,27	9,587	21,4	958,486	25,835	2557,119	0	205,576	205,576	99,732	0	0	0	0	0	0	0
19:01:47	-167,626	2600,072	11,455	11,523	12,868	8,253	9,561	21,4	958,486	25,835	2557,162	0	205,576	205,576	99,732	0	0	0	0	0	0	0
19:01:47	-118,92	2598,883	11,504	11,425	12,859	8,24	9,535	21,4	958,486	25,835	2557,204	0	205,576	205,576	99,732	0	0	0	0	0	0	0
19:01:47	-216,528	2596,718	11,455	11,425	12,849	8,218	9,509	21,4	958,486	25,835	2557,244	0	205,576	205,576	99,732	0	0	0	0	0	0	0
19:01:48	-167,602	2595,042	11,455	11,523	12,84	8,201	9,483	21,4	958,486	25,835	2557,282	0	205,576	205,576	99,732	0	0	0	0	0	0	0
19:01:48	-165,527	2593,386	11,455	11,425	12,83	8,184	9,458	21,4	958,486	25,835	2557,318	0	205,576	205,576	99,732	0	0	0	0	0	0	0
19:01:48	-133,569	2592,051	11,406	11,425	12,825	8,17	9,433	21,4	958,486	25,835	2557,353	0	205,576	205,576	99,732	0	0	0	0	0	0	0
19:01:48	-165,502	2590,396	11,406	11,425	12,816	8,153	9,408	21,4	958,486	25,835	2557,386	0	205,576	205,576	99,732	0	0	0	0	0	0	0
19:01:48	-180,102	2588,595	11,308	11,377	12,811	8,134	9,383	21,4	958,486	25,835	2557,417	0	205,576	205,576	99,732	0	0	0	0	0	0	0
19:01:48	-214,135	2586,453	11,259	11,279	12,802	8,112	9,358	21,4	958,486	25,835	2557,446	0	205,576	205,576	99,732	0	0	0	0	0	0	0
19:01:48	-174,804	2584,705	11,162	11,23	12,797	8,094	9,333	21,4	958,486	25,835	2557,473	0	205,576	205,576	99,732	0	0	0	0	0	0	0
19:01:48	-133,471	2583,37	11,113	11,181	12,792	8,08	9,308	21,4	958,486	25,835	2557,499	0	205,576	205,576	99,732	0	0	0	0	0	0	0
19:01:48	-164,379	2581,727	11,113	11,181	12,783	8,064	9,284	21,4	958,486	25,835	2557,523	0	205,576	205,576	99,732	0	0	0	0	0	0	0
19:01:48	-37,255	2581,354	11,162	11,181	12,778	8,06	9,26	21,4	958,486	25,835	2557,547	0	205,576	205,576	99,732	0	0	0	0	0	0	0
19:01:48	-163,378	2579,72	11,162	11,23	12,769	8,043	9,236	21,4	958,486	25,835	2557,569	0	205,576	205,576	99,732	0	0	0	0	0	0	0
19:01:48	-73,535	2578,985	11,259	11,279	12,759	8,035	9,213	21,4	958,486	25,835	2557,591	0	205,576	205,576	99,732	0	0	0	0	0	0	0
19:01:48	-83,764	2578,147	11,259	11,279	12,755	8,027	9,189	21,4	958,486	25,835	2557,611	0	205,576	205,576	99,732	0	0	0	0	0	0	0
19:01:48	-178,906	2576,358	11,162	11,23	12,75	8,008	9,166	21,4	958,486	25,835	2557,63	0	205,576	205,576	99,732	0	0	0	0	0	0	0
19:01:48	-226,44	2574,094	11,015	11,181	12,745	7,985	9,143	21,4	958,486	25,835	2557,647	0	205,576	205,576	99,732	0	0	0	0	0	0	0
19:01:48	-83,74	2573,256	11,015	11,084	12,74	7,976	9,12	21,4	958,486	25,835	2557,662	0	205,576	205,576	99,732	0	0	0	0	0	0	0
19:01:48	-122,851	2572,028	10,966	11,035	12,736	7,964	9,097	21,4	958,486	25,835	2557,677	0	205,576	205,576	99,732	0	0	0	0	0	0	0
19:01:48	-91,162	2571,116	10,966	10,888	12,731	7,954	9,075	21,4	958,486	25,835	2557,69	0	205,576	205,576	99,732	0	0	0	0	0	0	0
19:01:48	-164,404	2569,472	10,966	11,035	12,722	7,937	9,053	21,4	958,486	25,835	2557,702	0	205,576	205,576	99,732	0	0	0	0	0	0	0
19:01:48	-42,749	2569,045	11,015	11,084	12,716	7,933	9,031	21,4	958,486	25,835	2557,713	0	205,576	205,576	99,732	0	0	0	0	0	0	0
19:01:48	-163,33	2567,411	11,015	11,181	12,707	7,916	9,009	21,4	958,486	25,835	2557,723	0	205,576	205,576	99,732	0	0	0	0	0	0	0
19:01:48	-68,164	2566,73	11,113	11,23	12,698	7,909	8,987	21,4	958,486	25,835	2557,732	0	205,576	205,576	99,732	0	0	0	0	0	0	0
19:01:48	-90,283	2565,827	11,113	11,181	12,693	7,9	8,966	21,4	958,486	25,835	2557,74	0	205,576	205,576	99,732	0	0	0	0	0	0	0
19:01:48	-80,664	2565,02	11,113	11,181	12,688	7,891	8,945	21,4	958,486	25,835	2557,747	0	205,576	205,576	99,732	0	0	0	0	0	0	0
19:01:48	-221,997	2562,8	10,966	11,084	12,684	7,868	8,924	21,4	958,486	25,835	2557,752	0	205,576	205,576	99,732	0	0	0	0	0	0	0
19:01:48	-79,345	2562,007	10,966	11,035	12,679	7,86	8,903	21,4	958,486	25,835	2557,756	0	205,576	205,576	99,732	0	0	0	0	0	0	0
19:01:48	-127,001	2560,737	10,918	10,937	12,675	7,847	8,882	21,4	958,486	25,835	2557,759	0	205,576	205,576	99,732	0	0	0	0	0	0	0
19:01:48	-78,344	2559,953	10,918	10,888	12,67	7,839	8,862	21,4	958,486	25,835	2557,761	0	205,576	205,576	99,732	0	0	0	0	0	0	0
19:01:48	-172,338	2558,23	10,82	10,84	12,666	7,821	8,841	21,4	958,486	25,835	2557,762	0	205,576	205,576	99,732	0	0	0	0	0	0	0
19:01:48	-89,038	2557,34	10,82	10,888	12,661	7,812	8,821	21,4	958,486	25,835	2557,34	0	205,576	205,576	99,732	0	0	0	0	0	0	0
19:01:48	-88,159	2556,458	10,82	10,888	12,656	7,803	8,801	21,4	958,486	25,835	2556,458	0	205,576	205,576	99,732	0	0	0	0	0	0	0
19:01:48	4,614	2556,504	10,918	10,888	12,651	7,803	8,782	21,4	958,486	25,835	2556,458	0	205,576	205,576	99,732	0	0	0	0	0	0	0
19:01:48	-236,523	2554,139	10,82	10,888	12,643	7,779	8,762	21,4	958,486	25,835	2554,139	0	205,576	205,576	99,732	0	0	0	0	0	0	0
19:01:48	-88,159	2553,257	10,82	10,888	12,638	7,77	8,743	21,4	958,486	25,835	2553,257	0	205,576	205,576	99,732	0	0	0	0	0	0	0
19:01:48	-76,196	2552,495	10,82	10,888	12,633	7,762	8,723	21,4	958,486	25,835	2552,495	0	205,576	205,576	99,732	0	0	0	0	0	0	0
19:01:48	7,739	2552,573	10,918	10,888	12,628	7,763	8,705	21,4	958,486	25,835	2552,495	0	205,576	205,576	99,732	0	0	0	0	0	0	0
19:01:48	-181,762	2550,755	10,82	10,937	12,623	7,744	8,686	21,4	958,486	25,835	2550,755	0	205,576	205,576	99,732	0	0	0	0	0	0	0
19:01:48	7,91	2550,834	10,918	10,937	12,618	7,745	8,667	21,4	958,486	25,835	2550,755	0	205,576	205,576	99,732	0	0	0	0	0	0	0
19:01:48	-170,166	2549,133	10,82	10,888	12,614	7,728	8,649	21,4	958,486	25,835	2549,133	0	205,576	205,576	99,732	0	0	0	0	0	0	0
19:01:48	-120,434	2547,928	10,771	10,888	12,61	7,715	8,63	21,4	958,486	25,835	2547,928	0	205,576	205,576	99,732	0	0	0	0	0	0	0
19:01:48	-11,791	2547,81	10,771	10,84	12,609	7,714	8,613	21,4	958,486	25,835	2547,81	0	205,576	205,576	99,732	0	0	0	0	0	0	0
19:01:48	-168,872	2546,122	10,673	10,742	12,605	7,696	8,595	21,4	958,486	25,835	2546,122	0	205,576	205,576	99,732	0	0	0	0	0	0	0
19:01:48	-120,41	2544,918	10,625	10,693	12,601	7,684	8,577	21,4	958,486	25,835	2544,918	0	205,576	205,576	99,732	0	0	0	0	0	0	0
19:01:48	-12,841	2544,789	10,625	10,693	12,6	7,683	8,559	21,4	958,486	25,835	2544,789	0	205,576	205,576	99,732	0	0	0	0	0	0	0
19:01:48	-72,998	2544,059	10,625	10,693	12,596	7,675	8,542	21,4	958,486	25,835	2544,059	0	205,576	205,576	99,732	0	0	0	0	0	0	0
19:01:48	-84,838	2543,211	10,625	10,693	12,591	7,666	8,525	21,4	958,486	25,835	2543,211	0	205,576	205,576	99,732	0	0	0	0	0	0	0
19:01:48	-97,558	2542,235	10,673	10,84	12,583	7,656	8,508	21,4	958,486	25,835	2542,235	0	205,576	205,576	99,732	0	0	0	0	0	0	0
19:01:48	-83,74	2541,398	10,673	10,742	12,578	7,648	8,491	21,4	958,486	25,835	2541,398	0	205,576	205,576	99,732	0	0	0	0	0	0	0
19:01:48	-85,009	2540,548	10,673	10,84	12,573	7,639	8,474	21,4	958,486	25,835	2540,548	0	205,576	205,576	99,732	0	0	0	0	0	0	0
19:01:48	-70,703	2539,841	10,673	10,742	12,569	7,632	8,458	21,3	956,596	25,835	2539,841	0	205,576	205,576	99,732	0	0	0	0	0	0	0
19:01:48	16,381	2540,005	10,771	10,742	12,565	7,633	8,441	21,3	956,596	25,835	2539,841	0	205,576	205,576	99,732	0	0	0	0	0	0	0
19:01:48	-164,453	2538,36	10,673	10,742	12,561	7,616	8,425	21,3	956,596	25,835	2538,36	0	205,576	205,576	99,732	0	0	0	0	0	0	0
19:01:48	66,796	2539,028	10,771	10,84	12,559	7,623	8,41	21,3	956,596	25,835	2538,361	0	205,576	205,576	99,732	0	0	0	0	0	0	0
19:01:48	-164,599	2537,382	10,673	10,742	12,555	7,606	8,394	21,3	956,596	25,835	2537,382	0	205,576	205,576	99,732	0	0	0	0	0	0	0
19:01:48	-61,279	2536,769	10,625	10,693	12,554	7,6	8,378	21,3	956,596	25,835	2536,769	0	205,576	205,576	99,732	0	0	0	0	0	0	0
19:01:48	-163,5	2535,134	10,527	10,595	12,55	7,583	8,363	21,3	956,596	25,835	2535,134	0	205,576	205,576	99,732	0	0	0	0	0	0	0
19:01:48	26,074	2535,395	10,625	10,693	12,546	7,586	8,347	21,3	956,596	25,835	2535,135	0	205,576	205,576	99,732	0	0	0	0	0	0	0
19:01:48	-177,368	2533,621	10,527	10,595	12,542	7,568	8,332	21,3	956,596	25,835	2533,621	0	205,576	205,576	99,732	0	0	0	0	0	0	0
19:01:48	79,565	2534,417	10,625	10,693	12,541	7,576	8,317	21,3	956,596	25,835	2533,622	0	205,576	205,576	99,732	0	0	0	0	0	0	0
19:01:48	-150,268	2532,914	10,625	10,742	12,532	7,56	8,302	21,3	956,596	25,835	2532,914	0	204,107	204,107	99,726	0	0	0	0	0	0	0
19:01:48	-82,666	2532,088	10,625	10,742	12,528	7,552	8,288	21,3	956,596	25,835	2532,088	0	204,107	204,107	99,726	0	0	0	0	0	0	0
19:01:48	-31,152	2531,776	10,625	10,742	12,526	7,549	8,273	21,3	956,596	25,835	2531,776	0	204,107	204,107	99,726	0	0	0	0	0	0	0
19:01:48	-66,674	2531,109	10,625	10,742	12,522	7,542	8,259	21,3	956,596	25,835	2531,109	0	204,107	204,107	99,726	0	0	0	0	0	0	0
19:01:48	-94,677	2530,162	10,527	10,595	12,522	7,532	8,245	21,3	956,596	25,835	2530,162	0	204,107	204,107	99,726	0	0	0	0	0	0	0
19:01:48	-113,793	2529,025	10,478	10,498	12,518	7,52	8,23	21,3	956,596	25,835	2529,025	0	204,107	204,107	99,726	0	0	0	0	0	0	0
19:01:48	-16,186	2528,863	10,478	10,595	12,517	7,519	8,216	21,3	956,596	25,835	2528,863	0	204,107	204,107	99,726	0	0	0	0	0	0	0
19:01:48	-113,842	2527,724	10,429	10,498	12,514	7,507	8,203	21,3	956,596	25,835	2527,724	0	204,107	204,107	99,726	0	0	0	0	0	0	0
19:01:48	-14,916	2527,575	10,429	10,498	12,513	7,505	8,189	21,3	956,596	25,835	2527,575	0	204,107	204,107	99,726	0	0	0	0	0	0	0
19:01:48	-52,612	2527,049	10,527	10,595	12,504	7,5	8,175	21,3	956,596	25,835	2527,049	0	204,107	204,107	99,726	0	0	0	0	0	0	0
19:01:48	-6,176	2526,987	10,673	10,742	12,496	7,499	8,162	21,3	956,596	25,835	2526,987	0	204,107	204,107	99,726	0	0	0	0	0	0	0
19:01:48	-1,953	2526,968	10,771	10,888	12,49	7,499	8,149	21,3	956,596	25,835	2526,968	0	204,107	204,107	99,726	0	0	0	0	0	0	0
19:01:48	-159,033	2525,377	10,673	10,84	12,487	7,483	8,136	21,3	956,596	25,835	2525,377	0	204,107	204,107	99,726	0	0	0	0	0	0	0
19:01:48	-63,525	2524,742	10,625	10,742	12,486	7,476	8,123	21,3	956,596	25,835	2524,742	0	204,107	204,107	99,726	0	0	0	0	0	0	0
19:01:48	-94,58	2523,796	10,527	10,693	12,486	7,466	8,11	21,3	956,596	25,835	2523,796	0	204,107	204,107	99,726	0	0	0	0	0	0	0
19:01:48	0	2523,796	10,527	10,498	12,486	7,466	8,098	21,3	956,596	25,835	2523,796	0	204,107	204,107	99,726	0	0	0	0	0	0	0
19:01:48	-94,58	2522,85	10,429	10,4	12,486	7,457	8,085	21,3	956,596	25,835	2522,85	0	204,107	204,107	99,726	0	0	0	0	0	0	0
19:01:48	-94,604	2521,904	10,332	10,351	12,486	7,447	8,072	21,3	956,596	25,835	2521,904	0	204,107	204,107	99,726	0	0	0	0	0	0	0
19:01:48	-17,236	2521,732	10,332	10,302	12,485	7,445	8,06	21,3	956,596	25,835	2521,732	0	204,107	204,107	99,726	0	0	0	0	0	0	0
19:01:48	-64,355	2521,088	10,332	10,302	12,481	7,438	8,048	21,3	956,596	25,835	2521,088	0	204,107	204,107	99,726	0	0	0	0	0	0	0
19:01:48	-80,566	2520,283	10,332	10,351	12,477	7,43	8,036	21,3	956,596	25,835	2520,283	0	204,107	204,107	99,726	0	0	0	0	0	0	0
19:01:48	31,25	2520,595	10,429	10,4	12,473	7,433	8,024	21,3	956,596	25,835	2520,283	0	204,107	204,107	99,726	0	0	0	0	0	0	0
19:01:48	-174,926	2518,846	10,332	10,351	12,469	7,415	8,012	21,3	956,596	25,835	2518,846	0	204,107	204,107	99,726	0	0	0	0	0	0	0
19:01:48	77,294	2519,619	10,429	10,4	12,468	7,423	8,001	21,3	956,596	25,835	2518,847	0	204,107	204,107	99,726	0	0	0	0	0	0	0
19:01:48	-51,538	2519,104	10,478	10,595	12,462	7,418	7,989	21,3	956,596	25,835	2518,847	0	204,107	204,107	99,726	0	0	0	0	0	0	0
19:01:48	-15,014	2518,953	10,527	10,595	12,458	7,416	7,978	21,3	956,596	25,835	2518,847	0	204,107	204,107	99,726	0	0	0	0	0	0	0
19:01:48	-127,661	2517,677	10,478	10,595	12,454	7,403	7,967	21,3	956,596	25,835	2517,677	0	204,107	204,107	99,726	0	0	0	0	0	0	0
19:01:48	-17,26	2517,504	10,478	10,498	12,453	7,401	7,956	21,3	956,596	25,835	2517,504	0	204,107	204,107	99,726	0	0	0	0	0	0	0
19:01:48	-92,285	2516,581	10,429	10,4	12,45	7,392	7,945	21,3	956,596	25,835	2516,581	0	204,107	204,107	99,726	0	0	0	0	0	0	0
19:01:48	0	2516,581	10,429	10,4	12,45	7,392	7,934	21,3	956,596	25,835	2516,581	0	204,107	204,107	99,726	0	0	0	0	0	0	0
19:01:48	-94,482	2515,637	10,332	10,302	12,45	7,382	7,923	21,3	956,596	25,835	2515,637	0	204,107	204,107	99,726	0	0	0	0	0	0	0
19:01:48	-65,576	2514,981	10,283	10,302	12,449	7,375	7,912	21,3	956,596	25,835	2514,981	0	204,107	204,107	99,726	0	0	0	0	0	0	0
19:01:48	-18,286	2514,798	10,283	10,302	12,448	7,374	7,902	21,3	956,596	25,835	2514,798	0	204,107	204,107	99,726	0	0	0	0	0	0	0
19:01:48	-62,255	2514,175	10,283	10,156	12,445	7,367	7,891	21,3	956,596	25,835	2514,175	0	204,107	204,107	99,726	0	0	0	0	0	0	0
19:01:48	-80,541	2513,37	10,283	10,302	12,44	7,359	7,881	21,3	956,596	25,835	2513,37	0	204,107	204,107	99,726	0	0	0	0	0	0	0
19:01:48	44,116	2513,811	10,429	10,498	12,435	7,363	7,871	21,3	956,596	25,835	2513,37	0	204,107	204,107	99,726	0	0	0	0	0	0	0
19:01:48	-13,989	2513,671	10,478	10,595	12,431	7,362	7,861	21,3	956,596	25,835	2513,371	0	204,107	204,107	99,726	0	0	0	0	0	0	0
19:01:48	-149,267	2512,179	10,429	10,4	12,425	7,347	7,85	21,3	956,596	25,835	2512,179	0	204,107	204,107	99,726	0	0	0	0	0	0	0
19:01:48	-19,335	2511,985	10,429	10,498	12,424	7,345	7,841	21,3	956,596	25,835	2511,985	0	204,107	204,107	99,726	0	0	0	0	0	0	0
19:01:48	-18,139	2511,804	10,429	10,498	12,423	7,343	7,831	21,3	956,596	25,835	2511,804	0	204,107	204,107	99,726	0	0	0	0	0	0	0
19:01:48	-94,458	2510,859	10,332	10,351	12,423	7,333	7,821	21,3	956,596	25,835	2510,859	0	204,107	204,107	99,726	0	0	0	0	0	0	0
19:01:48	-47,216	2510,387	10,283	10,351	12,423	7,328	7,811	21,3	956,596	25,835	2510,387	0	204,107	204,107	99,726	0	0	0	0	0	0	0
19:01:48	0	2510,387	10,283	10,302	12,423	7,328	7,802	21,3	956,596	25,835	2510,387	0	204,107	204,107	99,726	0	0	0	0	0	0	0
19:01:49	-156,689	2508,82	10,185	10,205	12,42	7,312	7,792	21,3	956,596	25,835	2508,82	0	204,107	204,107	99,726	0	0	0	0	0	0	0
19:01:49	75,073	2509,571	10,283	10,302	12,418	7,32	7,783	21,3	956,596	25,835	2508,821	0	204,107	204,107	99,726	0	0	0	0	0	0	0
19:01:49	-31,225	2509,259	10,332	10,351	12,414	7,316	7,774	21,3	956,596	25,835	2508,821	0	204,107	204,107	99,726	0	0	0	0	0	0	0
19:01:49	-107,348	2508,185	10,283	10,351	12,411	7,305	7,765	21,3	956,596	25,835	2508,185	0	204,107	204,107	99,726	0	0	0	0	0	0	0
19:01:49	-19,36	2507,992	10,283	10,302	12,409	7,303	7,756	21,3	956,596	25,835	2507,992	0	204,107	204,107	99,726	0	0	0	0	0	0	0
19:01:49	0	2507,992	10,283	10,205	12,409	7,303	7,747	21,3	956,596	25,835	2507,992	0	204,107	204,107	99,726	0	0	0	0	0	0	0
19:01:49	0	2507,992	10,283	10,205	12,409	7,303	7,738	21,3	956,596	25,835	2507,992	0	204,107	204,107	99,726	0	0	0	0	0	0	0
19:01:49	-154,345	2506,448	10,185	10,156	12,406	7,287	7,729	21,3	956,596	25,835	2506,448	0	204,107	204,107	99,726	0	0	0	0	0	0	0
19:01:49	0	2506,448	10,185	10,156	12,406	7,287	7,721	21,3	956,596	25,835	2506,448	0	204,107	204,107	99,726	0	0	0	0	0	0	0
19:01:49	-66,552	2505,783	10,136	10,156	12,405	7,281	7,712	21,3	956,596	25,835	2505,783	0	204,107	204,107	99,726	0	0	0	0	0	0	0
19:01:49	81,445	2506,597	10,283	10,205	12,402	7,289	7,704	21,3	956,596	25,835	2505,783	0	204,107	204,107	99,726	0	0	0	0	0	0	0
19:01:49	-255,322	2504,044	10,039	10,156	12,4	7,263	7,695	21,3	956,596	25,835	2504,044	0	204,107	204,107	99,726	0	0	0	0	0	0	0
19:01:49	136,279	2505,407	10,283	10,351	12,395	7,277	7,687	21,3	956,596	25,835	2504,045	0	204,107	204,107	99,726	0	0	0	0	0	0	0
19:01:49	-40,82	2504,998	10,283	10,351	12,392	7,273	7,679	21,3	956,596	25,835	2504,046	0	204,107	204,107	99,726	0	0	0	0	0	0	0
19:01:49	-114,77	2503,851	10,185	10,302	12,391	7,261	7,67	21,3	956,596	25,835	2503,851	0	204,107	204,107	99,726	0	0	0	0	0	0	0
19:01:49	0	2503,851	10,185	10,302	12,391	7,261	7,662	21,3	956,596	25,835	2503,851	0	204,107	204,107	99,726	0	0	0	0	0	0	0
19:01:49	-67,602	2503,175	10,136	10,205	12,39	7,254	7,654	21,3	956,596	25,835	2503,175	0	204,107	204,107	99,726	0	0	0	0	0	0	0
19:01:49	0	2503,175	10,136	10,156	12,39	7,254	7,647	21,3	956,596	25,835	2503,175	0	204,107	204,107	99,726	0	0	0	0	0	0	0
19:01:49	0	2503,175	10,136	10,156	12,39	7,254	7,639	21,3	956,596	25,835	2503,175	0	204,107	204,107	99,726	0	0	0	0	0	0	0
19:01:49	-59,082	2502,584	10,136	10,156	12,387	7,248	7,631	21,3	956,596	25,835	2502,584	0	204,107	204,107	99,726	0	0	0	0	0	0	0
19:01:49	0	2502,584	10,136	10,156	12,387	7,248	7,624	21,3	956,596	25,835	2502,584	0	204,107	204,107	99,726	0	0	0	0	0	0	0
19:01:49	-14,013	2502,444	10,185	10,205	12,383	7,246	7,616	21,3	956,596	25,835	2502,444	0	204,107	204,107	99,726	0	0	0	0	0	0	0
19:01:49	75,024	2503,194	10,283	10,351	12,382	7,254	7,609	21,3	956,596	25,835	2502,445	0	204,107	204,107	99,726	0	0	0	0	0	0	0
19:01:49	-113,696	2502,057	10,185	10,156	12,381	7,242	7,602	21,3	956,596	25,835	2502,057	0	204,107	204,107	99,726	0	0	0	0	0	0	0
19:01:49	-47,192	2501,585	10,136	10,156	12,381	7,237	7,595	21,3	956,596	25,835	2501,585	0	204,107	204,107	99,726	0	0	0	0	0	0	0
19:01:49	0	2501,585	10,136	10,058	12,381	7,237	7,588	21,3	956,596	25,835	2501,585	0	204,107	204,107	99,726	0	0	0	0	0	0	0
19:01:49	0	2501,585	10,136	10,156	12,381	7,237	7,581	21,3	956,596	25,835	2501,585	0	204,107	204,107	99,726	0	0	0	0	0	0	0
19:01:49	-94,335	2500,642	10,039	9,863	12,381	7,228	7,574	21,3	956,596	25,835	2500,642	0	204,107	204,107	99,726	0	0	0	0	0	0	0
19:01:49	34,375	2500,985	10,136	10,009	12,378	7,231	7,567	21,3	956,596	25,835	2500,642	0	204,107	204,107	99,726	0	0	0	0	0	0	0
19:01:49	0	2500,985	10,136	10,009	12,378	7,231	7,561	21,3	956,596	25,835	2500,643	0	204,107	204,107	99,726	0	0	0	0	0	0	0
19:01:49	-19,36	2500,792	10,136	10,205	12,377	7,229	7,554	21,3	956,596	25,835	2500,643	0	204,107	204,107	99,726	0	0	0	0	0	0	0
19:01:49	-40,771	2500,384	10,136	10,058	12,374	7,225	7,548	21,3	956,596	25,835	2500,384	0	204,107	204,107	99,726	0	0	0	0	0	0	0
19:01:49	-19,335	2500,191	10,136	10,058	12,373	7,223	7,541	21,3	956,596	25,835	2500,191	0	204,107	204,107	99,726	0	0	0	0	0	0	0
19:01:49	0	2500,191	10,136	10,009	12,373	7,223	7,535	21,3	956,596	25,835	2500,191	0	204,107	204,107	99,726	0	0	0	0	0	0	0
19:01:49	-94,36	2499,247	10,039	9,961	12,373	7,213	7,529	21,3	956,596	25,835	2499,247	0	204,107	204,107	99,726	0	0	0	0	0	0	0
19:01:49	0	2499,247	10,039	10,058	12,373	7,213	7,523	21,3	956,596	25,835	2499,247	0	204,107	204,107	99,726	0	0	0	0	0	0	0
19:01:49	-19,335	2499,054	10,039	10,058	12,372	7,211	7,517	21,3	956,596	25,835	2499,054	0	204,107	204,107	99,726	0	0	0	0	0	0	0
19:01:49	52,49	2499,579	10,136	10,009	12,37	7,217	7,511	21,3	956,596	25,835	2499,054	0	204,107	204,107	99,726	0	0	0	0	0	0	0
19:01:49	-113,696	2498,442	10,039	10,058	12,369	7,205	7,505	21,3	956,596	25,835	2498,442	0	204,107	204,107	99,726	0	0	0	0	0	0	0
19:01:49	-47,143	2497,97	9,99	9,961	12,369	7,2	7,499	21,3	956,596	25,835	2497,97	0	204,107	204,107	99,726	0	0	0	0	0	0	0
19:01:49	27,832	2498,249	10,039	10,009	12,367	7,203	7,493	21,3	956,596	25,835	2497,971	0	204,107	204,107	99,726	0	0	0	0	0	0	0
19:01:49	33,129	2498,58	10,136	10,058	12,364	7,206	7,487	21,3	956,596	25,835	2497,971	0	204,107	204,107	99,726	0	0	0	0	0	0	0
19:01:49	-113,647	2497,443	10,039	10,058	12,363	7,195	7,482	21,3	956,596	25,835	2497,443	0	204,107	204,107	99,726	0	0	0	0	0	0	0
19:01:49	52,441	2497,968	10,136	10,058	12,361	7,2	7,476	21,3	956,596	25,835	2497,444	0	204,107	204,107	99,726	0	0	0	0	0	0	0
19:01:49	-159,57	2496,372	9,99	9,961	12,359	7,184	7,47	21,3	956,596	25,835	2496,372	0	204,107	204,107	99,726	0	0	0	0	0	0	0
19:01:49	47,143	2496,844	10,039	10,009	12,359	7,188	7,465	21,3	956,596	25,835	2496,373	0	204,107	204,107	99,726	0	0	0	0	0	0	0
19:01:49	-18,261	2496,661	10,039	10,009	12,358	7,187	7,459	21,3	956,596	25,835	2496,373	0	204,107	204,107	99,726	0	0	0	0	0	0	0
19:01:49	-61,206	2496,049	10,039	10,009	12,355	7,18	7,454	21,2	958,486	25,835	2496,049	0	204,107	204,107	99,726	0	0	0	0	0	0	0
19:01:49	-5,102	2495,998	10,039	10,058	12,355	7,18	7,448	21,2	958,486	25,835	2495,998	0	204,107	204,107	99,726	0	0	0	0	0	0	0
19:01:49	-47,119	2495,527	9,99	9,961	12,355	7,175	7,443	21,2	958,486	25,835	2495,527	0	204,107	204,107	99,726	0	0	0	0	0	0	0
19:01:49	-65,405	2494,873	9,941	9,863	12,354	7,168	7,438	21,2	958,486	25,835	2494,873	0	204,107	204,107	99,726	0	0	0	0	0	0	0
19:01:49	-62,207	2494,251	9,941	9,961	12,35	7,162	7,432	21,2	958,486	25,835	2494,251	0	204,107	204,107	99,726	0	0	0	0	0	0	0
19:01:49	0	2494,251	9,941	10,009	12,35	7,162	7,427	21,2	958,486	25,835	2494,251	0	204,107	204,107	99,726	0	0	0	0	0	0	0
19:01:49	11,767	2494,368	9,99	9,863	12,348	7,163	7,422	21,2	958,486	25,835	2494,251	0	204,107	204,107	99,726	0	0	0	0	0	0	0
19:01:49	-124,487	2493,123	9,99	9,961	12,341	7,15	7,416	21,2	958,486	25,835	2493,123	0	204,107	204,107	99,726	0	0	0	0	0	0	0
19:01:49	-34,497	2492,778	10,039	10,058	12,337	7,147	7,411	21,2	958,486	25,835	2492,778	0	204,107	204,107	99,726	0	0	0	0	0	0	0
19:01:49	-17,211	2492,606	10,039	10,009	12,336	7,145	7,406	21,2	958,486	25,835	2492,606	0	204,107	204,107	99,726	0	0	0	0	0	0	0
19:01:49	-92,114	2491,685	9,99	10,009	12,333	7,135	7,401	21,2	958,486	25,835	2491,685	0	204,053	204,053	99,726	0	0	0	0	0	0	0
19:01:49	45,019	2492,135	9,99	9,961	12,336	7,14	7,396	21,2	958,486	25,835	2491,686	0	204,053	204,053	99,726	0	0	0	0	0	0	0
19:01:49	-92,138	2491,214	9,941	9,961	12,333	7,13	7,39	21,2	958,486	25,835	2491,214	0	204,053	204,053	99,726	0	0	0	0	0	0	0
19:01:49	0	2491,214	9,941	9,961	12,333	7,13	7,385	21,2	958,486	25,835	2491,214	0	204,053	204,053	99,726	0	0	0	0	0	0	0
19:01:49	-94,165	2490,272	9,843	9,863	12,333	7,121	7,38	21,2	958,486	25,835	2490,272	0	204,053	204,053	99,726	0	0	0	0	0	0	0
19:01:49	76,977	2491,042	9,941	9,863	12,332	7,129	7,375	21,2	958,486	25,835	2490,273	0	204,053	204,053	99,726	0	0	0	0	0	0	0
19:01:49	-63,33	2490,409	9,941	9,863	12,329	7,122	7,37	21,2	958,486	25,835	2490,273	0	204,053	204,053	99,726	0	0	0	0	0	0	0
19:01:49	188,403	2492,293	10,136	10,156	12,329	7,142	7,366	21,2	958,486	25,835	2490,275	0	204,053	204,053	99,726	0	0	0	0	0	0	0
19:01:49	188,452	2494,177	10,332	10,351	12,329	7,161	7,362	21,2	958,486	25,835	2490,279	0	204,053	204,053	99,726	0	0	0	0	0	0	0
19:01:49	251,831	2496,696	10,527	10,742	12,332	7,187	7,358	21,2	958,486	25,835	2490,286	0	204,053	204,053	99,726	0	0	0	0	0	0	0
19:01:49	315,307	2499,849	10,771	11,084	12,337	7,219	7,356	21,2	958,486	25,835	2490,295	0	204,053	204,053	99,726	0	0	0	0	0	0	0
19:01:49	350,927	2503,358	10,966	11,23	12,346	7,256	7,354	21,2	958,486	25,835	2490,308	0	204,053	204,053	99,726	0	0	0	0	0	0	0
19:01:49	446,435	2507,822	11,162	11,572	12,361	7,302	7,353	21,2	958,486	25,835	2490,325	0	204,053	204,053	99,726	0	0	0	0	0	0	0
19:01:49	503,784	2512,86	11,308	11,767	12,381	7,354	7,353	21,2	958,486	25,835	2490,347	0	204,053	204,053	99,726	0	0	0	0	0	0	0
19:01:49	439,599	2517,256	11,308	11,914	12,406	7,399	7,353	21,2	958,486	25,835	2490,374	0	204,053	204,053	99,726	0	0	0	0	0	0	0
19:01:49	570,629	2522,963	11,406	11,963	12,433	7,458	7,356	21,2	958,486	25,835	2490,407	0	204,053	204,053	99,726	0	0	0	0	0	0	0
19:01:49	526,538	2528,228	11,455	12,109	12,46	7,512	7,359	21,2	958,486	25,835	2490,445	0	204,053	204,053	99,726	0	0	0	0	0	0	0
19:01:49	925,781	2537,486	11,845	12,549	12,491	7,607	7,363	21,2	958,486	25,835	2490,492	0	204,053	204,053	99,726	0	0	0	0	0	0	0
19:01:49	698,144	2544,467	11,992	12,744	12,523	7,679	7,37	21,2	958,486	25,835	2490,546	0	204,053	204,053	99,726	0	0	0	0	0	0	0
19:01:49	682,91	2551,296	12,041	12,89	12,559	7,75	7,377	21,2	958,486	25,835	2490,606	0	204,053	204,053	99,726	0	0	0	0	0	0	0
19:01:49	838,671	2559,683	12,334	13,232	12,59	7,836	7,386	21,2	958,486	25,835	2490,675	0	204,053	204,053	99,726	0	0	0	0	0	0	0
19:01:49	768,872	2567,372	12,529	13,574	12,623	7,916	7,396	21,2	958,486	25,835	2490,752	0	204,053	204,053	99,726	0	0	0	0	0	0	0
19:01:49	724,78	2574,619	12,675	13,574	12,656	7,99	7,408	21,2	958,486	25,835	2490,835	0	204,053	204,053	99,726	0	0	0	0	0	0	0
19:01:49	757,08	2582,19	12,773	13,72	12,694	8,068	7,421	21,2	958,486	25,835	2490,927	0	204,053	204,053	99,726	0	0	0	0	0	0	0
19:01:49	880,175	2590,992	12,92	13,867	12,736	8,159	7,436	21,2	958,486	25,835	2491,027	0	204,053	204,053	99,726	0	0	0	0	0	0	0
19:01:49	720,263	2598,195	12,968	14,062	12,774	8,233	7,451	21,2	958,486	25,835	2491,134	0	204,053	204,053	99,726	0	0	0	0	0	0	0
19:01:49	660,986	2604,805	12,968	14,111	12,811	8,301	7,468	21,2	958,486	25,835	2491,248	0	204,053	204,053	99,726	0	0	0	0	0	0	0
19:01:49	1100,512	2615,81	13,408	14,306	12,849	8,415	7,486	21,2	958,486	25,835	2491,372	0	204,053	204,053	99,726	0	0	0	0	0	0	0
19:01:49	577,465	2621,584	13,31	14,453	12,887	8,474	7,506	21,2	958,486	25,835	2491,502	0	204,053	204,053	99,726	0	0	0	0	0	0	0
19:01:49	964,501	2631,229	13,603	14,502	12,926	8,574	7,527	21,2	958,486	25,835	2491,642	0	204,053	204,053	99,726	0	0	0	0	0	0	0
19:01:49	820,166	2639,431	13,75	14,502	12,964	8,658	7,549	21,2	958,486	25,835	2491,79	0	204,053	204,053	99,726	0	0	0	0	0	0	0
19:01:49	683,056	2646,262	13,75	14,746	13,003	8,729	7,572	21,2	958,486	25,835	2491,945	0	204,053	204,053	99,726	0	0	0	0	0	0	0
19:01:49	829,15	2654,553	13,896	14,941	13,042	8,814	7,596	21,2	958,486	25,835	2492,107	0	204,053	204,053	99,726	0	0	0	0	0	0	0
19:01:49	1099,145	2665,545	14,238	15,136	13,085	8,928	7,623	21,2	958,486	25,835	2492,28	0	204,053	204,053	99,726	0	0	0	0	0	0	0
19:01:49	651,806	2672,063	14,14	15,088	13,127	8,995	7,649	21,2	958,486	25,835	2492,46	0	204,053	204,053	99,726	0	0	0	0	0	0	0
19:01:49	756,42	2679,627	14,14	15,185	13,17	9,073	7,677	21,2	958,486	25,835	2492,647	0	204,053	204,053	99,726	0	0	0	0	0	0	0
19:01:49	843,212	2688,059	14,238	14,99	13,212	9,16	7,706	21,2	958,486	25,835	2492,843	0	204,053	204,053	99,726	0	0	0	0	0	0	0
19:01:49	877,343	2696,832	14,433	15,478	13,251	9,25	7,737	21,2	958,486	25,835	2493,047	0	204,053	204,053	99,726	0	0	0	0	0	0	0
19:01:49	802,368	2704,856	14,58	15,674	13,288	9,333	7,768	21,2	958,486	25,835	2493,258	0	204,053	204,053	99,726	0	0	0	0	0	0	0
19:01:49	842,211	2713,278	14,775	15,82	13,325	9,42	7,8	21,2	958,486	25,835	2493,478	0	204,053	204,053	99,726	0	0	0	0	0	0	0
19:01:49	1155,395	2724,832	15,361	16,162	13,358	9,539	7,834	21,2	958,486	25,835	2493,71	0	204,053	204,053	99,726	0	0	0	0	0	0	0
19:01:49	786,987	2732,702	15,556	16,504	13,391	9,62	7,869	21,2	958,486	25,835	2493,949	0	204,053	204,053	99,726	0	0	0	0	0	0	0
19:01:49	800,537	2740,707	15,703	16,601	13,428	9,703	7,905	21,2	958,486	25,835	2494,195	0	204,053	204,053	99,726	0	0	0	0	0	0	0
19:01:49	852,563	2749,233	15,947	16,699	13,463	9,79	7,942	21,2	958,486	25,835	2494,45	0	204,053	204,053	99,726	0	0	0	0	0	0	0
19:01:49	562,548	2754,859	15,849	16,699	13,5	9,848	7,98	21,2	958,486	25,835	2494,711	0	204,053	204,053	99,726	0	0	0	0	0	0	0
19:01:50	722,192	2762,08	15,849	16,552	13,541	9,923	8,018	21,2	958,486	25,835	2494,978	0	204,053	204,053	99,726	0	0	0	0	0	0	0
19:01:50	726,611	2769,347	15,849	16,552	13,582	9,998	8,057	21,2	958,486	25,835	2495,252	0	204,053	204,053	99,726	0	0	0	0	0	0	0
19:01:50	695,336	2776,3	15,947	16,601	13,616	10,069	8,096	21,2	958,486	25,835	2495,533	0	204,053	204,053	99,726	0	0	0	0	0	0	0
19:01:50	486,743	2781,167	15,849	16,552	13,649	10,12	8,136	21,2	958,486	25,835	2495,819	0	204,053	204,053	99,726	0	0	0	0	0	0	0
19:01:50	848,486	2789,652	16,191	16,845	13,677	10,207	8,176	21,2	958,486	25,835	2496,113	0	204,053	204,053	99,726	0	0	0	0	0	0	0
19:01:50	740,698	2797,059	16,435	17,09	13,706	10,283	8,218	21,2	958,486	25,835	2496,414	0	204,053	204,053	99,726	0	0	0	0	0	0	0
19:01:50	724,853	2804,308	16,728	17,383	13,73	10,358	8,26	21,2	958,486	25,835	2496,722	0	204,053	204,053	99,726	0	0	0	0	0	0	0
19:01:50	616,699	2810,475	16,924	17,383	13,754	10,422	8,302	21,2	958,486	25,835	2497,036	0	204,053	204,053	99,726	0	0	0	0	0	0	0
19:01:50	657,861	2817,053	17,07	17,578	13,783	10,49	8,345	21,2	958,486	25,835	2497,355	0	204,053	204,053	99,726	0	0	0	0	0	0	0
19:01:50	540,307	2822,456	17,021	17,578	13,816	10,545	8,388	21,2	958,486	25,835	2497,68	0	204,053	204,053	99,726	0	0	0	0	0	0	0
19:01:50	739,013	2829,847	17,168	17,822	13,849	10,621	8,432	21,2	958,486	25,835	2498,012	0	204,053	204,053	99,726	0	0	0	0	0	0	0
19:01:50	250,732	2832,354	16,826	17,431	13,883	10,647	8,475	21,2	958,486	25,835	2498,347	0	204,053	204,053	99,726	0	0	0	0	0	0	0
19:01:50	595,434	2838,308	16,826	17,236	13,916	10,709	8,519	21,2	958,486	25,835	2498,686	0	204,053	204,053	99,726	0	0	0	0	0	0	0
19:01:50	557,006	2843,878	16,875	17,383	13,945	10,766	8,563	21,2	958,486	25,835	2499,032	0	204,053	204,053	99,726	0	0	0	0	0	0	0
19:01:50	423,681	2848,115	16,875	17,285	13,969	10,81	8,607	21,2	958,486	25,835	2499,381	0	204,053	204,053	99,726	0	0	0	0	0	0	0
19:01:50	565,429	2853,769	17,021	17,627	13,993	10,868	8,652	21,2	958,486	25,835	2499,735	0	204,053	204,053	99,726	0	0	0	0	0	0	0
19:01:50	712,915	2860,899	17,314	17,724	14,016	10,942	8,696	21,2	958,486	25,835	2500,096	0	204,053	204,053	99,726	0	0	0	0	0	0	0
19:01:50	587,207	2866,771	17,558	18,066	14,036	11,002	8,742	21,2	958,486	25,835	2500,463	0	204,053	204,053	99,726	0	0	0	0	0	0	0
19:01:50	660,18	2873,372	17,803	18,261	14,059	11,07	8,787	21,2	958,486	25,835	2500,836	0	204,053	204,053	99,726	0	0	0	0	0	0	0
19:01:50	421,801	2877,59	17,803	18,261	14,083	11,114	8,833	21,2	958,486	25,835	2501,212	0	204,053	204,053	99,726	0	0	0	0	0	0	0
19:01:50	508,496	2882,675	17,803	18,164	14,112	11,166	8,879	21,2	958,486	25,835	2501,594	0	204,053	204,053	99,726	0	0	0	0	0	0	0
19:01:50	327,05	2885,946	17,558	18,115	14,144	11,2	8,924	21,2	958,486	25,835	2501,978	0	204,053	204,053	99,726	0	0	0	0	0	0	0
19:01:50	508,374	2891,03	17,558	17,969	14,173	11,252	8,97	21,2	958,486	25,835	2502,367	0	204,053	204,053	99,726	0	0	0	0	0	0	0
19:01:50	469,335	2895,723	17,558	17,969	14,199	11,301	9,016	21,2	958,486	25,835	2502,76	0	204,053	204,053	99,726	0	0	0	0	0	0	0
19:01:50	590,356	2901,627	17,803	18,066	14,218	11,361	9,062	21,2	958,486	25,835	2503,159	0	204,053	204,053	99,726	0	0	0	0	0	0	0
19:01:50	452,807	2906,155	17,998	18,31	14,233	11,408	9,108	21,2	958,486	25,835	2503,562	0	204,053	204,053	99,726	0	0	0	0	0	0	0
19:01:50	599,829	2912,153	18,34	18,652	14,247	11,47	9,154	21,2	958,486	25,835	2503,971	0	204,053	204,053	99,726	0	0	0	0	0	0	0
19:01:50	587,67	2918,03	18,633	18,847	14,264	11,531	9,201	21,2	958,486	25,835	2504,385	0	204,053	204,053	99,726	0	0	0	0	0	0	0
19:01:50	495,239	2922,982	18,877	19,189	14,278	11,582	9,247	21,2	958,486	25,835	2504,804	0	204,053	204,053	99,726	0	0	0	0	0	0	0
19:01:50	413,696	2927,119	19,023	19,336	14,293	11,624	9,294	21,2	958,486	25,835	2505,226	0	204,053	204,053	99,726	0	0	0	0	0	0	0
19:01:50	343,725	2930,556	18,974	19,238	14,315	11,66	9,34	21,2	958,486	25,835	2505,651	0	204,053	204,053	99,726	0	0	0	0	0	0	0
19:01:50	408,276	2934,639	18,974	19,238	14,338	11,702	9,387	21,2	958,486	25,835	2506,08	0	204,053	204,053	99,726	0	0	0	0	0	0	0
19:01:50	169,531	2936,334	18,681	18,847	14,364	11,719	9,432	21,2	958,486	25,835	2506,511	0	204,053	204,053	99,726	0	0	0	0	0	0	0
19:01:50	77,758	2937,112	18,34	18,603	14,388	11,727	9,477	21,2	958,486	25,835	2506,941	0	204,053	204,053	99,726	0	0	0	0	0	0	0
19:01:50	381,982	2940,932	18,34	18,506	14,409	11,767	9,522	21,2	958,486	25,835	2507,375	0	204,053	204,053	99,726	0	0	0	0	0	0	0
19:01:50	519,36	2946,125	18,633	18,701	14,422	11,82	9,567	21,2	958,486	25,835	2507,814	0	204,053	204,053	99,726	0	0	0	0	0	0	0
19:01:50	358,496	2949,71	18,828	18,945	14,431	11,857	9,612	21,2	958,486	25,835	2508,256	0	204,053	204,053	99,726	0	0	0	0	0	0	0
19:01:50	396,093	2953,671	19,121	19,238	14,437	11,898	9,657	21,2	958,486	25,835	2508,701	0	204,053	204,053	99,726	0	0	0	0	0	0	0
19:01:50	521,679	2958,888	19,512	19,824	14,444	11,952	9,702	21,2	958,486	25,835	2509,152	0	204,053	204,053	99,726	0	0	0	0	0	0	0
19:01:50	383,496	2962,723	19,853	20,019	14,446	11,991	9,747	21,2	958,486	25,835	2509,605	0	204,053	204,053	99,726	0	0	0	0	0	0	0
19:01:50	162,5	2964,348	19,853	20,068	14,455	12,008	9,791	21,2	958,486	25,835	2510,06	0	204,053	204,053	99,726	0	0	0	0	0	0	0
19:01:50	176,928	2966,117	19,804	19,873	14,468	12,026	9,835	21,2	958,486	25,835	2510,516	0	204,053	204,053	99,726	0	0	0	0	0	0	0
19:01:50	-21,63	2965,901	19,463	19,531	14,486	12,024	9,878	21,2	958,486	25,835	2510,971	0	204,053	204,053	99,726	0	0	0	0	0	0	0
19:01:50	179,394	2967,695	19,267	19,336	14,507	12,043	9,92	21,2	958,486	25,835	2511,428	0	204,053	204,053	99,726	0	0	0	0	0	0	0
19:01:50	-81,225	2966,883	18,877	18,945	14,525	12,034	9,962	21,2	958,486	25,835	2511,884	0	204,053	204,053	99,726	0	0	0	0	0	0	0
19:01:50	216,821	2969,051	18,828	18,945	14,54	12,057	10,003	21,4	958,026	25,835	2512,341	0	204,053	204,053	99,726	0	0	0	0	0	0	0
19:01:50	251,367	2971,565	18,974	19,043	14,546	12,082	10,044	21,4	958,026	25,835	2512,8	0	204,053	204,053	99,726	0	0	0	0	0	0	0
19:01:50	268,286	2974,247	19,17	19,238	14,55	12,11	10,084	21,4	958,026	25,835	2513,262	0	204,053	204,053	99,726	0	0	0	0	0	0	0
19:01:50	298,388	2977,231	19,463	19,531	14,55	12,141	10,124	21,4	958,026	25,835	2513,726	0	204,053	204,053	99,726	0	0	0	0	0	0	0
19:01:50	199,023	2979,222	19,658	19,678	14,55	12,161	10,164	21,4	958,026	25,835	2514,191	0	204,053	204,053	99,726	0	0	0	0	0	0	0
19:01:50	232,812	2981,55	19,804	19,824	14,554	12,185	10,204	21,4	958,026	25,835	2514,658	0	204,053	204,053	99,726	0	0	0	0	0	0	0
19:01:50	140,771	2982,957	19,804	19,824	14,562	12,2	10,243	21,4	958,026	25,835	2515,127	0	204,053	204,053	99,726	0	0	0	0	0	0	0
19:01:50	-14,77	2982,81	19,609	19,678	14,573	12,198	10,282	21,4	958,026	25,835	2515,594	0	204,053	204,053	99,726	0	0	0	0	0	0	0
19:01:50	-4,077	2982,769	19,365	19,385	14,586	12,198	10,319	21,4	958,026	25,835	2516,061	0	204,053	204,053	99,726	0	0	0	0	0	0	0
19:01:50	45,898	2983,228	19,17	19,238	14,6	12,203	10,356	21,4	958,026	25,835	2516,529	0	204,053	204,053	99,726	0	0	0	0	0	0	0
19:01:50	-125,415	2981,974	18,877	18,799	14,61	12,19	10,392	21,4	958,026	25,835	2516,994	0	205,173	205,173	99,73	0	0	0	0	0	0	0
19:01:50	448,266	2986,456	19,17	19,238	14,618	12,236	10,428	21,4	958,026	25,835	2517,464	0	205,173	205,173	99,73	0	0	0	0	0	0	0
19:01:50	112,524	2987,582	19,267	19,238	14,619	12,248	10,464	21,4	958,026	25,835	2517,934	0	205,173	205,173	99,73	0	0	0	0	0	0	0
19:01:50	186,23	2989,444	19,463	19,482	14,618	12,267	10,499	21,4	958,026	25,835	2518,406	0	205,173	205,173	99,73	0	0	0	0	0	0	0
19:01:50	199,267	2991,437	19,658	19,726	14,618	12,287	10,534	21,4	958,026	25,835	2518,879	0	205,173	205,173	99,73	0	0	0	0	0	0	0
19:01:50	162,426	2993,061	19,804	19,873	14,619	12,304	10,569	21,4	958,026	25,835	2519,353	0	205,173	205,173	99,73	0	0	0	0	0	0	0
19:01:50	24,975	2993,311	19,756	19,824	14,623	12,307	10,603	21,4	958,026	25,835	2519,827	0	205,173	205,173	99,73	0	0	0	0	0	0	0
19:01:50	137,548	2994,686	19,804	19,873	14,628	12,321	10,637	21,4	958,026	25,835	2520,301	0	205,173	205,173	99,73	0	0	0	0	0	0	0
19:01:50	4,418	2994,73	19,658	19,678	14,637	12,321	10,67	21,4	958,026	25,835	2520,776	0	205,173	205,173	99,73	0	0	0	0	0	0	0
19:01:50	16,357	2994,894	19,512	19,58	14,646	12,323	10,702	21,4	958,026	25,835	2521,25	0	205,173	205,173	99,73	0	0	0	0	0	0	0
19:01:50	-31,42	2994,58	19,316	19,385	14,656	12,32	10,734	21,4	958,026	25,835	2521,723	0	205,173	205,173	99,73	0	0	0	0	0	0	0
19:01:50	39,135	2994,971	19,267	19,238	14,661	12,324	10,765	21,4	958,026	25,835	2522,197	0	205,173	205,173	99,73	0	0	0	0	0	0	0
19:01:50	-20,678	2994,764	19,17	19,14	14,665	12,322	10,796	21,4	958,026	25,835	2522,669	0	205,173	205,173	99,73	0	0	0	0	0	0	0
19:01:50	210,156	2996,866	19,365	19,482	14,666	12,343	10,826	21,4	958,026	25,835	2523,143	0	205,173	205,173	99,73	0	0	0	0	0	0	0
19:01:50	99,682	2997,863	19,463	19,482	14,666	12,354	10,856	21,4	958,026	25,835	2523,618	0	205,173	205,173	99,73	0	0	0	0	0	0	0
19:01:50	49,853	2998,361	19,512	19,58	14,666	12,359	10,885	21,4	958,026	25,835	2524,092	0	205,173	205,173	99,73	0	0	0	0	0	0	0
19:01:50	149,56	2999,857	19,658	19,726	14,666	12,374	10,915	21,4	958,026	25,835	2524,568	0	205,173	205,173	99,73	0	0	0	0	0	0	0
19:01:50	99,731	3000,854	19,756	19,922	14,666	12,384	10,943	21,4	958,026	25,835	2525,044	0	205,173	205,173	99,73	0	0	0	0	0	0	0
19:01:50	-71,435	3000,14	19,609	19,678	14,67	12,377	10,971	21,4	958,026	25,835	2525,52	0	205,173	205,173	99,73	0	0	0	0	0	0	0
19:01:50	128,881	3001,429	19,658	19,824	14,675	12,39	10,999	21,4	958,026	25,835	2525,996	0	205,173	205,173	99,73	0	0	0	0	0	0	0
19:01:50	159,399	3003,023	19,756	19,873	14,678	12,407	11,027	21,4	958,026	25,835	2526,473	0	205,173	205,173	99,73	0	0	0	0	0	0	0
19:01:50	-129,028	3001,732	19,609	19,678	14,679	12,393	11,054	21,4	958,026	25,835	2526,948	0	205,173	205,173	99,73	0	0	0	0	0	0	0
19:01:50	80,078	3002,533	19,609	19,678	14,684	12,402	11,08	21,4	958,026	25,835	2527,423	0	205,173	205,173	99,73	0	0	0	0	0	0	0
19:01:50	70,507	3003,238	19,609	19,678	14,688	12,409	11,106	21,4	958,026	25,835	2527,899	0	205,173	205,173	99,73	0	0	0	0	0	0	0
19:01:50	-90,014	3002,338	19,512	19,678	14,688	12,4	11,132	21,4	958,026	25,835	2528,374	0	205,173	205,173	99,73	0	0	0	0	0	0	0
19:01:50	0	3002,338	19,512	19,482	14,688	12,4	11,156	21,4	958,026	25,835	2528,848	0	205,173	205,173	99,73	0	0	0	0	0	0	0
19:01:50	149,633	3003,834	19,658	19,531	14,688	12,415	11,181	21,4	958,026	25,835	2529,322	0	205,173	205,173	99,73	0	0	0	0	0	0	0
19:01:50	149,658	3005,331	19,804	19,824	14,688	12,431	11,206	21,4	958,026	25,835	2529,798	0	205,173	205,173	99,73	0	0	0	0	0	0	0
19:01:50	-49,877	3004,832	19,756	19,678	14,688	12,425	11,229	21,4	958,026	25,835	2530,273	0	205,173	205,173	99,73	0	0	0	0	0	0	0
19:01:50	-149,658	3003,336	19,609	19,678	14,688	12,41	11,253	21,4	958,026	25,835	2530,746	0	205,173	205,173	99,73	0	0	0	0	0	0	0
19:01:50	-68,286	3002,653	19,463	19,385	14,693	12,403	11,275	21,4	958,026	25,835	2531,218	0	205,173	205,173	99,73	0	0	0	0	0	0	0
19:01:50	149,633	3004,149	19,609	19,678	14,693	12,418	11,298	21,4	958,026	25,835	2531,691	0	205,173	205,173	99,73	0	0	0	0	0	0	0
19:01:50	-99,78	3003,151	19,512	19,678	14,693	12,408	11,319	21,4	958,026	25,835	2532,163	0	205,173	205,173	99,73	0	0	0	0	0	0	0
19:01:50	0	3003,151	19,512	19,58	14,693	12,408	11,341	21,4	958,026	25,835	2532,634	0	205,173	205,173	99,73	0	0	0	0	0	0	0
19:01:50	-149,609	3001,655	19,365	19,385	14,693	12,393	11,361	21,4	958,026	25,835	2533,103	0	205,173	205,173	99,73	0	0	0	0	0	0	0
19:01:50	99,755	3002,653	19,463	19,336	14,693	12,403	11,382	21,4	958,026	25,835	2533,573	0	205,173	205,173	99,73	0	0	0	0	0	0	0
19:01:50	0	3002,653	19,463	19,482	14,693	12,403	11,402	21,4	958,026	25,835	2534,042	0	205,173	205,173	99,73	0	0	0	0	0	0	0
19:01:50	49,853	3003,151	19,512	19,531	14,693	12,408	11,422	21,4	958,026	25,835	2534,512	0	205,173	205,173	99,73	0	0	0	0	0	0	0
19:01:50	-149,609	3001,655	19,365	19,385	14,693	12,393	11,441	21,4	958,026	25,835	2534,979	0	205,173	205,173	99,73	0	0	0	0	0	0	0
19:01:50	-81,323	3000,842	19,365	19,336	14,688	12,384	11,459	21,4	958,026	25,835	2535,445	0	205,173	205,173	99,73	0	0	0	0	0	0	0
19:01:50	0	3000,842	19,365	19,238	14,688	12,384	11,477	21,4	958,026	25,835	2535,91	0	205,173	205,173	99,73	0	0	0	0	0	0	0
19:01:50	-329,467	2997,547	19,121	18,945	14,684	12,35	11,494	21,4	958,026	25,835	2536,371	0	205,173	205,173	99,73	0	0	0	0	0	0	0
19:01:50	-428,808	2993,259	18,779	18,31	14,679	12,306	11,51	21,4	958,026	25,835	2536,828	0	205,173	205,173	99,73	0	0	0	0	0	0	0
19:01:50	-836,694	2984,892	18,047	17,48	14,674	12,22	11,524	21,4	958,026	25,835	2537,277	0	205,173	205,173	99,73	0	0	0	0	0	0	0
19:01:51	-712,67	2977,765	17,656	16,943	14,656	12,146	11,536	21,4	958,026	25,835	2537,717	0	205,173	205,173	99,73	0	0	0	0	0	0	0
19:01:51	-520,043	2972,565	17,558	16,552	14,633	12,093	11,547	21,4	958,026	25,835	2538,152	0	205,173	205,173	99,73	0	0	0	0	0	0	0
19:01:51	-697,485	2965,59	17,51	16,406	14,596	12,021	11,557	21,4	958,026	25,835	2538,579	0	205,173	205,173	99,73	0	0	0	0	0	0	0
19:01:51	-555,249	2960,038	17,705	16,699	14,553	11,964	11,565	21,4	958,026	25,835	2539,001	0	205,173	205,173	99,73	0	0	0	0	0	0	0
19:01:51	-522,607	2954,812	18,047	17,041	14,504	11,91	11,571	21,4	958,026	25,835	2539,417	0	205,173	205,173	99,73	0	0	0	0	0	0	0
19:01:51	-487,036	2949,941	18,388	17,187	14,457	11,86	11,577	21,4	958,026	25,835	2539,827	0	205,173	205,173	99,73	0	0	0	0	0	0	0
19:01:51	-837,622	2941,565	18,34	17,187	14,413	11,773	11,581	21,4	958,026	25,835	2540,229	0	205,173	205,173	99,73	0	0	0	0	0	0	0
19:01:51	-754,077	2934,024	18,291	17,09	14,373	11,695	11,583	21,4	958,026	25,835	2540,622	0	205,173	205,173	99,73	0	0	0	0	0	0	0
19:01:51	-928,906	2924,735	17,851	16,748	14,346	11,6	11,583	21,4	958,026	25,835	2541,007	0	205,173	205,173	99,73	0	0	0	0	0	0	0
19:01:51	-1080,249	2913,933	17,168	16,015	14,324	11,488	11,582	21,4	958,026	25,835	2541,38	0	205,173	205,173	99,73	0	0	0	0	0	0	0
19:01:51	-836,45	2905,568	16,728	15,82	14,302	11,402	11,578	21,4	958,026	25,835	2541,744	0	205,173	205,173	99,73	0	0	0	0	0	0	0
19:01:51	-904,272	2896,526	16,191	15,332	14,281	11,309	11,573	21,4	958,026	25,835	2542,098	0	205,173	205,173	99,73	0	0	0	0	0	0	0
19:01:51	-604,809	2890,477	16,191	15,332	14,247	11,247	11,566	21,4	958,026	25,835	2542,447	0	205,173	205,173	99,73	0	0	0	0	0	0	0
19:01:51	-459,228	2885,885	16,338	15,527	14,213	11,199	11,559	21,4	958,026	25,835	2542,79	0	205,173	205,173	99,73	0	0	0	0	0	0	0
19:01:51	-530,175	2880,583	16,533	15,82	14,172	11,145	11,551	21,4	958,026	25,835	2543,128	0	205,173	205,173	99,73	0	0	0	0	0	0	0
19:01:51	-434,643	2876,237	16,679	16,015	14,139	11,1	11,542	21,4	958,026	25,835	2543,461	0	205,173	205,173	99,73	0	0	0	0	0	0	0
19:01:51	-379,443	2872,442	16,875	16,308	14,106	11,061	11,533	21,4	958,026	25,835	2543,79	0	205,173	205,173	99,73	0	0	0	0	0	0	0
19:01:51	-768,53	2864,757	16,533	16,015	14,082	10,981	11,522	21,4	958,026	25,835	2544,111	0	205,173	205,173	99,73	0	0	0	0	0	0	0
19:01:51	-592,211	2858,835	16,191	15,967	14,068	10,92	11,51	21,4	958,026	25,835	2544,426	0	205,173	205,173	99,73	0	0	0	0	0	0	0
19:01:51	-838,085	2850,454	15,605	15,088	14,054	10,834	11,497	21,4	958,026	25,835	2544,732	0	205,173	205,173	99,73	0	0	0	0	0	0	0
19:01:51	-657,373	2843,88	15,117	14,648	14,045	10,766	11,483	21,4	958,026	25,835	2545,031	0	205,173	205,173	99,73	0	0	0	0	0	0	0
19:01:51	-442,968	2839,451	14,922	14,453	14,031	10,72	11,468	21,4	958,026	25,835	2545,325	0	205,173	205,173	99,73	0	0	0	0	0	0	0
19:01:51	-530,102	2834,15	14,726	14,111	14,012	10,666	11,452	21,4	958,026	25,835	2545,614	0	205,173	205,173	99,73	0	0	0	0	0	0	0
19:01:51	-374,902	2830,401	14,775	14,209	13,988	10,627	11,436	21,4	958,026	25,835	2545,899	0	205,173	205,173	99,73	0	0	0	0	0	0	0
19:01:51	-246,435	2827,936	15,117	14,453	13,955	10,602	11,419	21,4	958,026	25,835	2546,181	0	205,173	205,173	99,73	0	0	0	0	0	0	0
19:01:51	-294,531	2824,991	15,41	14,795	13,921	10,571	11,403	21,4	958,026	25,835	2546,46	0	205,173	205,173	99,73	0	0	0	0	0	0	0
19:01:51	-301,489	2821,976	15,703	15,088	13,888	10,54	11,386	21,4	958,026	25,835	2546,735	0	205,173	205,173	99,73	0	0	0	0	0	0	0
19:01:51	-375,17	2818,224	15,752	15,185	13,864	10,502	11,368	21,4	958,026	25,835	2547,007	0	205,173	205,173	99,73	0	0	0	0	0	0	0
19:01:51	-423,242	2813,992	15,752	15,283	13,84	10,458	11,351	21,4	958,026	25,835	2547,274	0	205,173	205,173	99,73	0	0	0	0	0	0	0
19:01:51	-504,052	2808,952	15,752	15,283	13,811	10,406	11,332	21,4	958,026	25,835	2547,536	0	205,173	205,173	99,73	0	0	0	0	0	0	0
19:01:51	-550,854	2803,443	15,459	14,99	13,797	10,349	11,313	21,4	958,026	25,835	2547,791	0	205,173	205,173	99,73	0	0	0	0	0	0	0
19:01:51	-735,888	2796,084	14,97	14,453	13,783	10,273	11,292	21,4	958,026	25,835	2548,04	0	205,173	205,173	99,73	0	0	0	0	0	0	0
19:01:51	-560,131	2790,483	14,58	13,965	13,773	10,216	11,271	21,4	958,026	25,835	2548,282	0	205,173	205,173	99,73	0	0	0	0	0	0	0
19:01:51	-517,651	2785,306	14,238	13,72	13,763	10,162	11,25	21,4	958,026	25,835	2548,519	0	205,173	205,173	99,73	0	0	0	0	0	0	0
19:01:51	-338,33	2781,923	14,238	13,769	13,744	10,127	11,228	21,4	958,026	25,835	2548,753	0	205,173	205,173	99,73	0	0	0	0	0	0	0
19:01:51	-378,173	2778,141	14,287	13,916	13,72	10,088	11,205	21,4	958,026	25,835	2548,982	0	205,173	205,173	99,73	0	0	0	0	0	0	0
19:01:51	-406,225	2774,079	14,384	13,769	13,691	10,047	11,183	21,4	958,026	25,835	2549,207	0	205,173	205,173	99,73	0	0	0	0	0	0	0
19:01:51	-393,261	2770,146	14,482	13,965	13,663	10,006	11,159	21,4	958,026	25,835	2549,428	0	205,173	205,173	99,73	0	0	0	0	0	0	0
19:01:51	-404,125	2766,105	14,58	13,965	13,635	9,964	11,136	21,4	958,026	25,835	2549,645	0	205,173	205,173	99,73	0	0	0	0	0	0	0
19:01:51	-490,527	2761,2	14,58	14,111	13,607	9,914	11,112	21,4	958,026	25,835	2549,856	0	205,173	205,173	99,73	0	0	0	0	0	0	0
19:01:51	-297,534	2758,224	14,629	14,209	13,588	9,883	11,088	21,4	958,026	25,835	2550,064	0	205,173	205,173	99,73	0	0	0	0	0	0	0
19:01:51	-467,041	2753,554	14,433	14,062	13,572	9,835	11,063	21,4	958,026	25,835	2550,268	0	205,173	205,173	99,73	0	0	0	0	0	0	0
19:01:51	-437,548	2749,179	14,238	13,769	13,558	9,79	11,038	21,4	958,026	25,835	2550,467	0	205,173	205,173	99,73	0	0	0	0	0	0	0
19:01:51	-593,554	2743,243	13,896	13,574	13,544	9,729	11,013	21,4	958,026	25,835	2550,66	0	205,173	205,173	99,73	0	0	0	0	0	0	0
19:01:51	-453,564	2738,707	13,75	13,525	13,527	9,682	10,987	21,4	958,026	25,835	2550,848	0	205,173	205,173	99,73	0	0	0	0	0	0	0
19:01:51	-301,709	2735,69	13,799	13,379	13,507	9,651	10,96	21,4	958,026	25,835	2551,032	0	205,173	205,173	99,73	0	0	0	0	0	0	0
19:01:51	-415,869	2731,532	13,799	13,379	13,483	9,608	10,934	21,4	957,185	25,835	2551,213	0	205,173	205,173	99,73	0	0	0	0	0	0	0
19:01:51	-261,938	2728,912	13,994	13,574	13,457	9,581	10,907	21,4	957,185	25,835	2551,391	0	205,173	205,173	99,73	0	0	0	0	0	0	0
19:01:51	-249,414	2726,418	14,238	13,867	13,429	9,555	10,881	21,4	957,185	25,835	2551,566	0	205,173	205,173	99,73	0	0	0	0	0	0	0
19:01:51	-323,73	2723,181	14,384	13,916	13,403	9,522	10,854	21,4	957,185	25,835	2551,737	0	205,173	205,173	99,73	0	0	0	0	0	0	0
19:01:51	-461,084	2718,57	14,287	13,867	13,382	9,474	10,827	21,4	957,185	25,835	2551,904	0	205,173	205,173	99,73	0	0	0	0	0	0	0
19:01:51	-481,176	2713,758	14,092	13,769	13,366	9,425	10,8	21,4	957,185	25,835	2552,066	0	205,173	205,173	99,73	0	0	0	0	0	0	0
19:01:51	-501,806	2708,74	13,75	13,427	13,357	9,373	10,772	21,4	957,185	25,835	2552,223	0	205,173	205,173	99,73	0	0	0	0	0	0	0
19:01:51	-563,549	2703,105	13,261	13,037	13,352	9,315	10,743	21,4	957,185	25,835	2552,373	0	205,173	205,173	99,73	0	0	0	0	0	0	0
19:01:51	-483,007	2698,275	12,92	12,744	13,344	9,265	10,714	21,4	957,185	25,835	2552,519	0	205,173	205,173	99,73	0	0	0	0	0	0	0
19:01:51	-424,072	2694,034	12,675	12,549	13,333	9,221	10,685	21,4	957,185	25,835	2552,661	0	205,173	205,173	99,73	0	0	0	0	0	0	0
19:01:51	-294,506	2691,089	12,627	12,353	13,319	9,191	10,656	21,4	957,185	25,835	2552,799	0	205,297	205,297	99,731	0	0	0	0	0	0	0
19:01:51	-362,622	2687,463	12,627	12,451	13,299	9,154	10,626	21,4	957,185	25,835	2552,934	0	205,297	205,297	99,731	0	0	0	0	0	0	0
19:01:51	-206,372	2685,399	12,773	12,646	13,279	9,132	10,597	21,4	957,185	25,835	2553,067	0	205,297	205,297	99,731	0	0	0	0	0	0	0
[truncated: 6,849 more rows]
