# Supplementary material for: Testing of pandemic ventilators under early and agile development
Source: Front Med Technol. 2022 Aug 16;4:899328. doi: 10.3389/fmedt.2022.899328 (PMC9424737; doi:10.3389/fmedt.2022.899328)
Supplement: Supplementary file 3 [file Data_Sheet_2.ZIP › Accuracy of Controls Systems/01_Data Storage/01_Raw Measurement Data/Hamilton T1/Hamilton T1_v2/part_3_test_03.csv]

Time	Flow	Lung tidal volume	p alveole	Airway pressure	Bellows position	Intrapleural pressure	Cardial pressure	Fraction of O2 inspir	Ambient pressure	Temperature Celsius	FRC actual	Shunt fraction	Partial pressure O2 air chamber	Partial pressure O2 effectiv	Oxygen sat pulm. capillaries	NA	NA	NA	NA	NA	NA	NA
19:04:40	-169,677	2580,534	11,162	11,279	12,773	8,051	9,185	21,4	957,566	25,752	2565,514	0	204,922	204,922	99,729	0	0	0	0	0	0	0
19:04:40	-163,354	2578,901	11,162	11,23	12,764	8,034	9,162	21,4	957,566	25,752	2565,527	0	204,922	204,922	99,729	0	0	0	0	0	0	0
19:04:40	-83,837	2578,062	11,162	11,23	12,759	8,026	9,14	21,4	957,566	25,752	2565,54	0	204,922	204,922	99,729	0	0	0	0	0	0	0
19:04:40	-131,323	2576,749	11,113	11,23	12,755	8,012	9,118	21,4	957,566	25,752	2565,551	0	204,922	204,922	99,729	0	0	0	0	0	0	0
19:04:40	-160,18	2575,147	11,113	11,181	12,746	7,996	9,096	21,4	957,566	25,752	2565,561	0	204,922	204,922	99,729	0	0	0	0	0	0	0
19:04:40	-83,764	2574,309	11,113	11,181	12,741	7,987	9,074	21,4	957,566	25,752	2565,57	0	204,922	204,922	99,729	0	0	0	0	0	0	0
19:04:40	-232,763	2571,982	10,966	11,084	12,736	7,963	9,052	21,4	957,566	25,752	2565,576	0	204,922	204,922	99,729	0	0	0	0	0	0	0
19:04:40	-76,367	2571,218	10,966	11,181	12,731	7,955	9,031	21,4	957,566	25,752	2565,582	0	204,922	204,922	99,729	0	0	0	0	0	0	0
19:04:40	-171,777	2569,5	10,966	11,181	12,722	7,937	9,01	21,4	957,566	25,752	2565,586	0	204,922	204,922	99,729	0	0	0	0	0	0	0
19:04:40	-42,773	2569,073	11,015	11,23	12,716	7,933	8,988	21,4	957,566	25,752	2565,589	0	204,922	204,922	99,729	0	0	0	0	0	0	0
19:04:40	-154,687	2567,526	11,015	11,181	12,708	7,917	8,967	21,4	957,566	25,752	2565,591	0	204,922	204,922	99,729	0	0	0	0	0	0	0
19:04:40	-81,689	2566,709	11,015	11,181	12,703	7,909	8,947	21,4	957,566	25,752	2565,592	0	204,922	204,922	99,729	0	0	0	0	0	0	0
19:04:40	-137,597	2565,333	10,966	11,084	12,698	7,895	8,926	21,4	957,566	25,752	2565,333	0	204,922	204,922	99,729	0	0	0	0	0	0	0
19:04:40	-128,1	2564,052	10,918	11,035	12,693	7,881	8,906	21,4	957,566	25,752	2564,052	0	204,922	204,922	99,729	0	0	0	0	0	0	0
19:04:40	-175,585	2562,296	10,82	10,937	12,689	7,863	8,885	21,4	957,566	25,752	2562,296	0	204,922	204,922	99,729	0	0	0	0	0	0	0
19:04:40	-152,172	2560,774	10,673	10,84	12,688	7,848	8,865	21,4	957,566	25,752	2560,774	0	204,922	204,922	99,729	0	0	0	0	0	0	0
19:04:40	15,478	2560,929	10,771	10,84	12,684	7,849	8,845	21,4	957,566	25,752	2560,775	0	204,922	204,922	99,729	0	0	0	0	0	0	0
19:04:40	-174,34	2559,186	10,673	10,84	12,679	7,831	8,825	21,4	957,566	25,752	2559,186	0	204,922	204,922	99,729	0	0	0	0	0	0	0
19:04:40	-79,516	2558,39	10,673	10,84	12,675	7,823	8,805	21,4	957,566	25,752	2558,39	0	204,922	204,922	99,729	0	0	0	0	0	0	0
19:04:40	-13,305	2558,257	10,82	10,888	12,666	7,822	8,786	21,4	957,566	25,752	2558,257	0	204,922	204,922	99,729	0	0	0	0	0	0	0
19:04:40	5,908	2558,317	10,918	10,937	12,661	7,822	8,767	21,4	957,566	25,752	2558,257	0	204,922	204,922	99,729	0	0	0	0	0	0	0
19:04:40	-155,737	2556,759	10,918	11,035	12,652	7,806	8,748	21,4	957,566	25,752	2556,759	0	204,922	204,922	99,729	0	0	0	0	0	0	0
19:04:40	-40,722	2556,352	10,966	11,084	12,647	7,802	8,73	21,4	957,566	25,752	2556,352	0	204,922	204,922	99,729	0	0	0	0	0	0	0
19:04:40	-40,551	2555,946	11,015	11,035	12,642	7,798	8,711	21,4	957,566	25,752	2555,946	0	204,922	204,922	99,729	0	0	0	0	0	0	0
19:04:41	-123,828	2554,708	10,966	11,035	12,638	7,785	8,693	21,4	957,566	25,752	2554,708	0	204,922	204,922	99,729	0	0	0	0	0	0	0
19:04:41	-229,248	2552,416	10,82	10,937	12,633	7,761	8,675	21,4	957,566	25,752	2552,416	0	204,922	204,922	99,729	0	0	0	0	0	0	0
19:04:41	-64,428	2551,771	10,82	10,888	12,629	7,755	8,657	21,4	957,566	25,752	2551,771	0	204,922	204,922	99,729	0	0	0	0	0	0	0
19:04:41	-59,375	2551,178	10,771	10,84	12,628	7,749	8,639	21,4	957,566	25,752	2551,178	0	204,922	204,922	99,729	0	0	0	0	0	0	0
19:04:41	-86,938	2550,308	10,771	10,742	12,623	7,74	8,622	21,4	957,566	25,752	2550,308	0	204,922	204,922	99,729	0	0	0	0	0	0	0
19:04:41	-168,945	2548,619	10,673	10,742	12,619	7,722	8,604	21,4	957,566	25,752	2548,619	0	204,922	204,922	99,729	0	0	0	0	0	0	0
19:04:41	18,676	2548,806	10,771	10,742	12,615	7,724	8,587	21,4	957,566	25,752	2548,619	0	204,922	204,922	99,729	0	0	0	0	0	0	0
19:04:41	-179,858	2547,007	10,673	10,84	12,61	7,706	8,569	21,4	957,566	25,752	2547,007	0	204,922	204,922	99,729	0	0	0	0	0	0	0
19:04:41	69,262	2547,7	10,82	10,84	12,606	7,713	8,553	21,4	957,566	25,752	2547,008	0	204,922	204,922	99,729	0	0	0	0	0	0	0
19:04:41	-64,086	2547,059	10,918	10,888	12,597	7,706	8,536	21,4	957,566	25,752	2547,008	0	204,922	204,922	99,729	0	0	0	0	0	0	0
19:04:41	-37,402	2546,685	10,966	10,937	12,592	7,702	8,52	21,4	957,566	25,752	2546,685	0	204,922	204,922	99,729	0	0	0	0	0	0	0
19:04:41	-214,208	2544,543	10,82	10,937	12,588	7,68	8,503	21,4	957,566	25,752	2544,543	0	204,922	204,922	99,729	0	0	0	0	0	0	0
19:04:41	-60,205	2543,941	10,771	10,84	12,587	7,674	8,487	21,4	957,566	25,752	2543,941	0	204,922	204,922	99,729	0	0	0	0	0	0	0
19:04:41	-167,871	2542,262	10,673	10,742	12,583	7,657	8,471	21,4	957,566	25,752	2542,262	0	204,922	204,922	99,729	0	0	0	0	0	0	0
19:04:41	-47,363	2541,788	10,625	10,693	12,583	7,652	8,455	21,4	957,566	25,752	2541,788	0	204,922	204,922	99,729	0	0	0	0	0	0	0
19:04:41	-107,788	2540,71	10,527	10,547	12,582	7,641	8,439	21,4	957,566	25,752	2540,71	0	204,922	204,922	99,729	0	0	0	0	0	0	0
19:04:41	-118,041	2539,53	10,478	10,4	12,578	7,629	8,423	21,4	957,566	25,752	2539,53	0	204,922	204,922	99,729	0	0	0	0	0	0	0
19:04:41	-71,972	2538,81	10,478	10,547	12,574	7,621	8,407	21,4	957,566	25,752	2538,81	0	204,922	204,922	99,729	0	0	0	0	0	0	0
19:04:41	44,287	2539,253	10,625	10,742	12,569	7,626	8,392	21,4	957,566	25,752	2538,811	0	204,922	204,922	99,729	0	0	0	0	0	0	0
19:04:41	-92,163	2538,331	10,673	10,742	12,561	7,616	8,376	21,4	957,566	25,752	2538,331	0	204,922	204,922	99,729	0	0	0	0	0	0	0
19:04:41	-3,051	2538,301	10,771	10,84	12,555	7,616	8,362	21,4	957,566	25,752	2538,301	0	204,922	204,922	99,729	0	0	0	0	0	0	0
19:04:41	-68,627	2537,615	10,771	10,84	12,551	7,609	8,347	21,4	957,566	25,752	2537,615	0	204,922	204,922	99,729	0	0	0	0	0	0	0
19:04:41	-108,813	2536,526	10,673	10,84	12,55	7,598	8,332	21,4	957,566	25,752	2536,526	0	204,922	204,922	99,729	0	0	0	0	0	0	0
19:04:41	-68,627	2535,84	10,673	10,693	12,546	7,59	8,318	21,4	957,566	25,752	2535,84	0	204,922	204,922	99,729	0	0	0	0	0	0	0
19:04:41	-116,137	2534,679	10,625	10,693	12,543	7,578	8,303	21,4	957,566	25,752	2534,679	0	204,922	204,922	99,729	0	0	0	0	0	0	0
19:04:41	-123,706	2533,442	10,527	10,693	12,541	7,566	8,289	21,4	957,566	25,752	2533,442	0	204,922	204,922	99,729	0	0	0	0	0	0	0
19:04:41	-82,666	2532,615	10,527	10,547	12,536	7,557	8,274	21,4	957,566	25,752	2532,615	0	204,922	204,922	99,729	0	0	0	0	0	0	0
19:04:41	-67,553	2531,94	10,527	10,547	12,532	7,55	8,26	21,4	957,566	25,752	2531,94	0	204,922	204,922	99,729	0	0	0	0	0	0	0
19:04:41	-62,475	2531,315	10,478	10,498	12,531	7,544	8,246	21,4	957,566	25,752	2531,315	0	204,922	204,922	99,729	0	0	0	0	0	0	0
19:04:41	-67,504	2530,64	10,478	10,498	12,528	7,537	8,232	21,4	957,566	25,752	2530,64	0	204,922	204,922	99,729	0	0	0	0	0	0	0
19:04:41	16,162	2530,801	10,527	10,498	12,526	7,539	8,219	21,4	957,566	25,752	2530,64	0	204,922	204,922	99,729	0	0	0	0	0	0	0
19:04:41	-66,65	2530,135	10,527	10,498	12,522	7,532	8,205	21,4	957,566	25,752	2530,135	0	204,922	204,922	99,729	0	0	0	0	0	0	0
19:04:41	-130,029	2528,835	10,478	10,4	12,517	7,518	8,192	21,4	957,566	25,752	2528,835	0	204,922	204,922	99,729	0	0	0	0	0	0	0
19:04:41	60,522	2529,44	10,625	10,547	12,513	7,524	8,179	21,4	957,566	25,752	2528,835	0	204,922	204,922	99,729	0	0	0	0	0	0	0
19:04:41	-81,665	2528,623	10,625	10,693	12,508	7,516	8,166	21,4	957,566	25,752	2528,623	0	204,922	204,922	99,729	0	0	0	0	0	0	0
19:04:41	-65,6	2527,967	10,625	10,547	12,504	7,509	8,153	21,4	957,566	25,752	2527,967	0	204,922	204,922	99,729	0	0	0	0	0	0	0
19:04:41	-94,604	2527,021	10,527	10,547	12,504	7,5	8,14	21,4	957,566	25,752	2527,021	0	204,922	204,922	99,729	0	0	0	0	0	0	0
19:04:41	-94,604	2526,075	10,429	10,4	12,504	7,49	8,127	21,4	957,566	25,752	2526,075	0	204,922	204,922	99,729	0	0	0	0	0	0	0
19:04:41	-94,58	2525,129	10,332	10,351	12,504	7,48	8,114	21,4	957,566	25,752	2525,129	0	204,922	204,922	99,729	0	0	0	0	0	0	0
19:04:41	-15,991	2524,969	10,332	10,351	12,503	7,478	8,102	21,4	957,566	25,752	2524,969	0	204,922	204,922	99,729	0	0	0	0	0	0	0
19:04:41	-112,719	2523,842	10,283	10,302	12,5	7,467	8,089	21,4	957,566	25,752	2523,842	0	204,922	204,922	99,729	0	0	0	0	0	0	0
19:04:41	75,195	2524,594	10,429	10,498	12,496	7,475	8,077	21,4	957,566	25,752	2523,843	0	204,922	204,922	99,729	0	0	0	0	0	0	0
19:04:41	-80,541	2523,789	10,429	10,4	12,491	7,466	8,065	21,4	957,566	25,752	2523,789	0	204,922	204,922	99,729	0	0	0	0	0	0	0
19:04:41	-80,395	2522,985	10,429	10,4	12,487	7,458	8,054	21,3	958,026	25,752	2522,985	0	204,922	204,922	99,729	0	0	0	0	0	0	0
19:04:41	-34,594	2522,639	10,478	10,547	12,482	7,454	8,042	21,3	958,026	25,752	2522,639	0	204,922	204,922	99,729	0	0	0	0	0	0	0
19:04:41	-33,3	2522,306	10,527	10,547	12,478	7,451	8,03	21,3	958,026	25,752	2522,306	0	204,922	204,922	99,729	0	0	0	0	0	0	0
19:04:41	-17,236	2522,133	10,527	10,693	12,477	7,449	8,019	21,3	958,026	25,752	2522,133	0	204,922	204,922	99,729	0	0	0	0	0	0	0
19:04:41	-63,354	2521,5	10,527	10,547	12,473	7,443	8,008	21,3	958,026	25,752	2521,5	0	204,922	204,922	99,729	0	0	0	0	0	0	0
19:04:41	-17,065	2521,329	10,527	10,547	12,472	7,441	7,996	21,3	958,026	25,752	2521,329	0	204,922	204,922	99,729	0	0	0	0	0	0	0
19:04:41	-157,836	2519,751	10,429	10,4	12,469	7,425	7,985	21,3	958,026	25,752	2519,751	0	204,922	204,922	99,729	0	0	0	0	0	0	0
19:04:41	30,029	2520,051	10,478	10,498	12,468	7,428	7,974	21,3	958,026	25,752	2519,751	0	204,922	204,922	99,729	0	0	0	0	0	0	0
19:04:41	-47,241	2519,579	10,429	10,4	12,468	7,423	7,963	21,3	958,026	25,752	2519,579	0	204,922	204,922	99,729	0	0	0	0	0	0	0
19:04:41	-63,354	2518,945	10,429	10,351	12,464	7,416	7,953	21,3	958,026	25,752	2518,945	0	204,922	204,922	99,729	0	0	0	0	0	0	0
19:04:41	-111,718	2517,828	10,332	10,351	12,463	7,405	7,942	21,3	958,026	25,752	2517,828	0	204,107	204,107	99,726	0	0	0	0	0	0	0
19:04:41	31,176	2518,14	10,429	10,351	12,459	7,408	7,932	21,3	958,026	25,752	2517,828	0	204,107	204,107	99,726	0	0	0	0	0	0	0
19:04:41	-17,236	2517,967	10,429	10,351	12,458	7,406	7,921	21,3	958,026	25,752	2517,829	0	204,107	204,107	99,726	0	0	0	0	0	0	0
19:04:41	-205,053	2515,917	10,283	10,351	12,455	7,385	7,911	21,3	958,026	25,752	2515,917	0	204,107	204,107	99,726	0	0	0	0	0	0	0
19:04:41	-34,277	2515,574	10,283	10,351	12,453	7,382	7,9	21,3	958,026	25,752	2515,574	0	204,107	204,107	99,726	0	0	0	0	0	0	0
19:04:41	78,369	2516,358	10,429	10,4	12,449	7,39	7,89	21,3	958,026	25,752	2515,575	0	204,107	204,107	99,726	0	0	0	0	0	0	0
19:04:41	-80,541	2515,552	10,429	10,4	12,445	7,381	7,88	21,3	958,026	25,752	2515,552	0	204,107	204,107	99,726	0	0	0	0	0	0	0
19:04:41	-62,255	2514,93	10,429	10,4	12,441	7,375	7,87	21,3	958,026	25,752	2514,93	0	204,107	204,107	99,726	0	0	0	0	0	0	0
19:04:41	-79,516	2514,135	10,429	10,4	12,437	7,367	7,861	21,3	958,026	25,752	2514,135	0	204,107	204,107	99,726	0	0	0	0	0	0	0
19:04:41	29,101	2514,426	10,478	10,547	12,436	7,37	7,851	21,3	958,026	25,752	2514,135	0	204,107	204,107	99,726	0	0	0	0	0	0	0
19:04:41	-61,206	2513,814	10,478	10,498	12,432	7,363	7,841	21,3	958,026	25,752	2513,814	0	204,107	204,107	99,726	0	0	0	0	0	0	0
19:04:41	141,699	2515,231	10,625	10,84	12,432	7,378	7,832	21,3	958,026	25,752	2513,815	0	204,107	204,107	99,726	0	0	0	0	0	0	0
19:04:41	160,083	2516,831	10,771	10,888	12,433	7,395	7,824	21,3	958,026	25,752	2513,818	0	204,107	204,107	99,726	0	0	0	0	0	0	0
19:04:41	268,383	2519,515	10,966	11,23	12,438	7,422	7,816	21,3	958,026	25,752	2513,824	0	204,107	204,107	99,726	0	0	0	0	0	0	0
19:04:41	329,907	2522,814	11,162	11,425	12,446	7,456	7,809	21,3	958,026	25,752	2513,833	0	204,107	204,107	99,726	0	0	0	0	0	0	0
19:04:41	463,208	2527,446	11,455	11,816	12,456	7,504	7,803	21,3	958,026	25,752	2513,846	0	204,107	204,107	99,726	0	0	0	0	0	0	0
19:04:41	368,701	2531,133	11,504	11,914	12,474	7,542	7,798	21,3	958,026	25,752	2513,864	0	204,107	204,107	99,726	0	0	0	0	0	0	0
19:04:41	717,407	2538,307	11,845	12,158	12,496	7,616	7,794	21,3	958,026	25,752	2513,888	0	204,107	204,107	99,726	0	0	0	0	0	0	0
19:04:41	408,496	2542,392	11,845	12,5	12,519	7,658	7,791	21,3	958,026	25,752	2513,917	0	204,107	204,107	99,726	0	0	0	0	0	0	0
19:04:41	691,723	2549,31	11,992	12,646	12,55	7,729	7,79	21,3	958,026	25,752	2513,952	0	204,107	204,107	99,726	0	0	0	0	0	0	0
19:04:41	618,774	2555,497	12,138	12,89	12,577	7,793	7,79	21,3	958,026	25,752	2513,993	0	204,107	204,107	99,726	0	0	0	0	0	0	0
19:04:41	751,416	2563,012	12,334	13,183	12,609	7,871	7,792	21,3	958,026	25,752	2514,042	0	204,107	204,107	99,726	0	0	0	0	0	0	0
19:04:41	669,628	2569,708	12,431	13,33	12,642	7,94	7,795	21,3	958,026	25,752	2514,098	0	204,107	204,107	99,726	0	0	0	0	0	0	0
19:04:41	767,968	2577,388	12,627	13,427	12,675	8,019	7,799	21,3	958,026	25,752	2514,161	0	204,107	204,107	99,726	0	0	0	0	0	0	0
19:04:41	701,855	2584,406	12,675	13,427	12,712	8,091	7,805	21,3	958,026	25,752	2514,232	0	204,107	204,107	99,726	0	0	0	0	0	0	0
19:04:41	739,111	2591,797	12,822	13,867	12,746	8,167	7,812	21,3	958,026	25,752	2514,309	0	204,107	204,107	99,726	0	0	0	0	0	0	0
19:04:41	805,078	2599,848	12,968	13,769	12,783	8,25	7,821	21,3	958,026	25,752	2514,395	0	204,107	204,107	99,726	0	0	0	0	0	0	0
19:04:41	665,209	2606,5	12,968	13,72	12,821	8,319	7,83	21,3	958,026	25,752	2514,487	0	204,107	204,107	99,726	0	0	0	0	0	0	0
19:04:41	814,038	2614,64	13,115	14,209	12,859	8,403	7,842	21,3	958,026	25,752	2514,587	0	204,107	204,107	99,726	0	0	0	0	0	0	0
19:04:41	865,112	2623,292	13,31	14,258	12,897	8,492	7,854	21,3	958,026	25,752	2514,696	0	204,107	204,107	99,726	0	0	0	0	0	0	0
19:04:41	963,549	2632,927	13,603	14,599	12,935	8,591	7,869	21,3	958,026	25,752	2514,814	0	204,107	204,107	99,726	0	0	0	0	0	0	0
19:04:41	725,39	2640,181	13,652	14,746	12,974	8,666	7,884	21,3	958,026	25,752	2514,939	0	204,107	204,107	99,726	0	0	0	0	0	0	0
19:04:41	999,292	2650,174	13,896	14,99	13,017	8,769	7,902	21,3	958,026	25,752	2515,075	0	204,107	204,107	99,726	0	0	0	0	0	0	0
19:04:41	692,871	2657,103	13,896	14,843	13,056	8,841	7,92	21,3	958,026	25,752	2515,217	0	204,107	204,107	99,726	0	0	0	0	0	0	0
19:04:41	803,418	2665,137	13,945	14,99	13,099	8,923	7,94	21,3	958,026	25,752	2515,367	0	204,107	204,107	99,726	0	0	0	0	0	0	0
19:04:41	953,1	2674,668	14,14	15,185	13,142	9,022	7,961	21,3	958,026	25,752	2515,526	0	204,107	204,107	99,726	0	0	0	0	0	0	0
19:04:41	846,411	2683,132	14,238	15,185	13,184	9,109	7,984	21,3	958,026	25,752	2515,694	0	204,107	204,107	99,726	0	0	0	0	0	0	0
19:04:41	800,439	2691,136	14,287	15,332	13,227	9,191	8,007	21,3	958,026	25,752	2515,869	0	204,107	204,107	99,726	0	0	0	0	0	0	0
19:04:41	1040,747	2701,544	14,58	15,478	13,27	9,299	8,033	21,3	958,026	25,752	2516,055	0	204,107	204,107	99,726	0	0	0	0	0	0	0
19:04:41	764,257	2709,186	14,629	15,625	13,31	9,378	8,059	21,3	958,026	25,752	2516,248	0	204,107	204,107	99,726	0	0	0	0	0	0	0
19:04:41	930,468	2718,491	14,922	15,869	13,346	9,473	8,087	21,3	958,026	25,752	2516,45	0	204,107	204,107	99,726	0	0	0	0	0	0	0
19:04:41	1075,122	2729,242	15,41	16,211	13,38	9,584	8,116	21,3	958,026	25,752	2516,663	0	204,107	204,107	99,726	0	0	0	0	0	0	0
19:04:41	902,636	2738,269	15,703	16,504	13,414	9,677	8,147	21,3	958,026	25,752	2516,885	0	204,107	204,107	99,726	0	0	0	0	0	0	0
19:04:41	849,121	2746,76	16,045	16,943	13,443	9,765	8,178	21,3	958,026	25,752	2517,114	0	204,107	204,107	99,726	0	0	0	0	0	0	0
19:04:41	786,889	2754,629	16,24	17,041	13,477	9,846	8,211	21,3	958,026	25,752	2517,352	0	204,107	204,107	99,726	0	0	0	0	0	0	0
19:04:41	730,078	2761,93	16,24	17,041	13,518	9,921	8,245	21,3	958,026	25,752	2517,597	0	204,107	204,107	99,726	0	0	0	0	0	0	0
19:04:41	802,465	2769,954	16,24	17,041	13,563	10,004	8,279	21,3	958,026	25,752	2517,849	0	204,107	204,107	99,726	0	0	0	0	0	0	0
19:04:42	571,142	2775,666	16,045	16,552	13,607	10,063	8,314	21,3	958,026	25,752	2518,107	0	204,107	204,107	99,726	0	0	0	0	0	0	0
19:04:42	638,94	2782,055	15,947	16,601	13,648	10,129	8,35	21,3	958,026	25,752	2518,371	0	204,107	204,107	99,726	0	0	0	0	0	0	0
19:04:42	825,293	2790,308	16,093	16,699	13,687	10,214	8,386	21,3	958,026	25,752	2518,643	0	204,107	204,107	99,726	0	0	0	0	0	0	0
19:04:42	593,945	2796,247	16,093	16,748	13,72	10,275	8,423	21,3	958,026	25,752	2518,921	0	204,107	204,107	99,726	0	0	0	0	0	0	0
19:04:42	754,809	2803,796	16,338	16,943	13,749	10,353	8,461	21,3	958,026	25,752	2519,205	0	204,107	204,107	99,726	0	0	0	0	0	0	0
19:04:42	760,961	2811,405	16,679	17,236	13,773	10,431	8,5	21,3	958,026	25,752	2519,498	0	204,107	204,107	99,726	0	0	0	0	0	0	0
19:04:42	684,741	2818,253	17,021	17,724	13,792	10,502	8,539	21,3	958,026	25,752	2519,796	0	204,107	204,107	99,726	0	0	0	0	0	0	0
19:04:42	803,857	2826,291	17,314	17,822	13,821	10,585	8,579	21,3	958,026	25,752	2520,103	0	204,107	204,107	99,726	0	0	0	0	0	0	0
19:04:42	507,153	2831,363	17,314	17,92	13,849	10,637	8,619	21,3	958,026	25,752	2520,414	0	204,107	204,107	99,726	0	0	0	0	0	0	0
19:04:42	689,306	2838,256	17,412	18,066	13,883	10,708	8,66	21,3	958,026	25,752	2520,732	0	204,107	204,107	99,726	0	0	0	0	0	0	0
19:04:42	191,137	2840,167	16,924	17,724	13,921	10,728	8,701	21,3	958,026	25,752	2521,051	0	204,107	204,107	99,726	0	0	0	0	0	0	0
19:04:42	687,011	2847,037	17,021	17,431	13,955	10,799	8,742	21,3	958,026	25,752	2521,377	0	204,107	204,107	99,726	0	0	0	0	0	0	0
19:04:42	594,506	2852,982	17,021	17,578	13,988	10,86	8,784	21,3	958,026	25,752	2521,709	0	204,107	204,107	99,726	0	0	0	0	0	0	0
19:04:42	585,815	2858,84	17,021	17,48	14,021	10,92	8,826	21,3	958,026	25,752	2522,046	0	204,107	204,107	99,726	0	0	0	0	0	0	0
19:04:42	620,312	2865,044	17,217	17,627	14,045	10,984	8,868	21,3	958,026	25,752	2522,389	0	204,107	204,107	99,726	0	0	0	0	0	0	0
19:04:42	616,113	2871,205	17,412	17,92	14,069	11,048	8,911	21,3	958,026	25,752	2522,737	0	204,107	204,107	99,726	0	0	0	0	0	0	0
19:04:42	634,643	2877,551	17,705	18,31	14,088	11,113	8,954	21,3	958,026	25,752	2523,092	0	204,107	204,107	99,726	0	0	0	0	0	0	0
19:04:42	623,193	2883,783	17,9	18,457	14,112	11,178	8,997	21,3	958,026	25,752	2523,453	0	204,107	204,107	99,726	0	0	0	0	0	0	0
19:04:42	722,46	2891,008	18,144	18,506	14,139	11,252	9,042	21,3	958,026	25,752	2523,821	0	204,107	204,107	99,726	0	0	0	0	0	0	0
19:04:42	431,738	2895,325	18,144	18,652	14,163	11,296	9,086	21,3	958,026	25,752	2524,192	0	204,107	204,107	99,726	0	0	0	0	0	0	0
19:04:42	560,424	2900,929	18,144	18,652	14,195	11,354	9,13	21,3	958,026	25,752	2524,569	0	204,107	204,107	99,726	0	0	0	0	0	0	0
19:04:42	404,614	2904,975	18,047	18,652	14,223	11,396	9,175	21,3	958,026	25,752	2524,949	0	204,107	204,107	99,726	0	0	0	0	0	0	0
19:04:42	443,994	2909,415	17,998	18,506	14,251	11,442	9,219	21,3	958,026	25,752	2525,334	0	204,107	204,107	99,726	0	0	0	0	0	0	0
19:04:42	667,211	2916,088	18,193	18,652	14,278	11,511	9,264	21,3	958,026	25,752	2525,725	0	204,107	204,107	99,726	0	0	0	0	0	0	0
19:04:42	347,363	2919,561	18,193	18,603	14,297	11,546	9,309	21,3	958,026	25,752	2526,118	0	204,107	204,107	99,726	0	0	0	0	0	0	0
19:04:42	721,728	2926,778	18,535	18,847	14,318	11,621	9,354	21,3	958,026	25,752	2526,519	0	204,107	204,107	99,726	0	0	0	0	0	0	0
19:04:42	509,472	2931,873	18,779	19,043	14,333	11,673	9,4	21,3	958,026	25,752	2526,924	0	204,107	204,107	99,726	0	0	0	0	0	0	0
19:04:42	554,052	2937,414	19,023	19,482	14,35	11,73	9,445	21,3	958,026	25,752	2527,335	0	204,107	204,107	99,726	0	0	0	0	0	0	0
19:04:42	421,875	2941,632	19,121	19,385	14,369	11,774	9,491	21,3	958,026	25,752	2527,749	0	204,107	204,107	99,726	0	0	0	0	0	0	0
19:04:42	531,225	2946,945	19,267	19,531	14,39	11,829	9,537	21,3	958,026	25,752	2528,168	0	204,107	204,107	99,726	0	0	0	0	0	0	0
19:04:42	324,292	2950,188	19,17	19,482	14,414	11,862	9,582	21,3	958,026	25,752	2528,59	0	204,107	204,107	99,726	0	0	0	0	0	0	0
19:04:42	220,751	2952,395	18,974	19,14	14,438	11,885	9,628	21,3	958,026	25,752	2529,014	0	204,107	204,107	99,726	0	0	0	0	0	0	0
19:04:42	350,244	2955,898	18,877	19,189	14,463	11,921	9,673	21,3	958,026	25,752	2529,441	0	204,107	204,107	99,726	0	0	0	0	0	0	0
19:04:42	473,779	2960,635	19,023	19,238	14,481	11,97	9,718	21,3	958,026	25,752	2529,873	0	204,107	204,107	99,726	0	0	0	0	0	0	0
19:04:42	229,638	2962,932	19,023	19,189	14,494	11,993	9,762	21,3	958,026	25,752	2530,306	0	204,107	204,107	99,726	0	0	0	0	0	0	0
19:04:42	495,459	2967,886	19,267	19,482	14,508	12,045	9,807	21,3	958,026	25,752	2530,743	0	204,107	204,107	99,726	0	0	0	0	0	0	0
19:04:42	331,25	2971,199	19,365	19,482	14,521	12,079	9,852	21,3	958,026	25,752	2531,184	0	204,107	204,107	99,726	0	0	0	0	0	0	0
19:04:42	466,284	2975,862	19,658	19,726	14,531	12,127	9,896	21,3	958,026	25,752	2531,629	0	204,107	204,107	99,726	0	0	0	0	0	0	0
19:04:42	237,426	2978,236	19,658	19,922	14,544	12,151	9,94	21,3	958,026	25,752	2532,075	0	204,107	204,107	99,726	0	0	0	0	0	0	0
19:04:42	387,622	2982,112	19,804	20,019	14,557	12,191	9,984	21,3	958,026	25,752	2532,525	0	204,107	204,107	99,726	0	0	0	0	0	0	0
19:04:42	268,872	2984,801	19,804	20,019	14,573	12,219	10,028	21,3	958,026	25,752	2532,977	0	204,107	204,107	99,726	0	0	0	0	0	0	0
19:04:42	118,359	2985,984	19,609	19,824	14,59	12,231	10,071	21,3	958,026	25,752	2533,43	0	204,107	204,107	99,726	0	0	0	0	0	0	0
19:04:42	84,814	2986,833	19,365	19,385	14,609	12,24	10,114	21,3	958,026	25,752	2533,883	0	204,107	204,107	99,726	0	0	0	0	0	0	0
19:04:42	287,109	2989,704	19,316	19,385	14,628	12,269	10,156	21,4	958,996	25,752	2534,339	0	204,107	204,107	99,726	0	0	0	0	0	0	0
19:04:42	48,51	2990,189	19,121	19,385	14,643	12,274	10,198	21,4	958,996	25,752	2534,795	0	204,107	204,107	99,726	0	0	0	0	0	0	0
19:04:42	394,14	2994,13	19,267	19,482	14,656	12,315	10,239	21,4	958,996	25,752	2535,254	0	204,107	204,107	99,726	0	0	0	0	0	0	0
19:04:42	206,909	2996,199	19,316	19,385	14,665	12,336	10,28	21,4	958,996	25,752	2535,715	0	204,107	204,107	99,726	0	0	0	0	0	0	0
19:04:42	238,403	2998,583	19,463	19,58	14,67	12,361	10,321	21,4	958,996	25,752	2536,178	0	204,107	204,107	99,726	0	0	0	0	0	0	0
19:04:42	378,125	3002,365	19,756	19,824	14,675	12,4	10,362	21,4	958,996	25,752	2536,644	0	204,107	204,107	99,726	0	0	0	0	0	0	0
19:04:42	250,561	3004,87	19,853	19,922	14,683	12,426	10,402	21,4	958,996	25,752	2537,112	0	204,107	204,107	99,726	0	0	0	0	0	0	0
19:04:42	189,575	3006,766	19,951	20,068	14,688	12,445	10,443	21,4	958,996	25,752	2537,582	0	204,107	204,107	99,726	0	0	0	0	0	0	0
19:04:42	172,509	3008,491	19,951	20,166	14,698	12,463	10,482	21,4	958,996	25,752	2538,053	0	204,107	204,107	99,726	0	0	0	0	0	0	0
19:04:42	46,362	3008,955	19,756	19,824	14,712	12,468	10,521	21,4	958,996	25,752	2538,524	0	204,107	204,107	99,726	0	0	0	0	0	0	0
19:04:42	158,227	3010,537	19,658	19,824	14,726	12,484	10,56	21,4	958,996	25,752	2538,996	0	205,38	205,38	99,731	0	0	0	0	0	0	0
19:04:42	24,682	3010,784	19,512	19,678	14,736	12,487	10,597	21,4	958,996	25,752	2539,468	0	205,38	205,38	99,731	0	0	0	0	0	0	0
19:04:42	344,824	3014,232	19,609	19,726	14,75	12,522	10,635	21,4	958,996	25,752	2539,943	0	205,38	205,38	99,731	0	0	0	0	0	0	0
19:04:42	134,423	3015,576	19,658	19,726	14,755	12,536	10,672	21,4	958,996	25,752	2540,418	0	205,38	205,38	99,731	0	0	0	0	0	0	0
19:04:42	84,497	3016,421	19,658	19,678	14,759	12,545	10,709	21,4	958,996	25,752	2540,894	0	205,38	205,38	99,731	0	0	0	0	0	0	0
19:04:42	384,252	3020,264	19,951	20,068	14,764	12,585	10,746	21,4	958,996	25,752	2541,374	0	205,38	205,38	99,731	0	0	0	0	0	0	0
19:04:42	149,853	3021,762	20,097	20,166	14,764	12,6	10,782	21,4	958,996	25,752	2541,854	0	205,38	205,38	99,731	0	0	0	0	0	0	0
19:04:42	79,248	3022,555	20,097	20,166	14,769	12,608	10,818	21,4	958,996	25,752	2542,335	0	205,38	205,38	99,731	0	0	0	0	0	0	0
19:04:42	-14,306	3022,412	20	19,922	14,773	12,607	10,853	21,4	958,996	25,752	2542,815	0	205,38	205,38	99,731	0	0	0	0	0	0	0
19:04:42	21,313	3022,625	19,853	19,726	14,783	12,609	10,888	21,4	958,996	25,752	2543,295	0	205,38	205,38	99,731	0	0	0	0	0	0	0
19:04:42	-269,433	3019,931	19,512	19,482	14,788	12,581	10,921	21,4	958,996	25,752	2543,771	0	205,38	205,38	99,731	0	0	0	0	0	0	0
19:04:42	-543,847	3014,492	18,974	18,506	14,788	12,525	10,952	21,4	958,996	25,752	2544,242	0	205,38	205,38	99,731	0	0	0	0	0	0	0
19:04:42	-684,13	3007,651	18,388	17,822	14,783	12,454	10,982	21,4	958,996	25,752	2544,706	0	205,38	205,38	99,731	0	0	0	0	0	0	0
19:04:42	-569,677	3001,954	17,998	17,285	14,773	12,396	11,009	21,4	958,996	25,752	2545,163	0	205,38	205,38	99,731	0	0	0	0	0	0	0
19:04:42	-623,388	2995,72	17,803	16,894	14,75	12,331	11,035	21,4	958,996	25,752	2545,614	0	205,38	205,38	99,731	0	0	0	0	0	0	0
19:04:42	-619,799	2989,522	17,851	16,894	14,712	12,268	11,059	21,4	958,996	25,752	2546,058	0	205,38	205,38	99,731	0	0	0	0	0	0	0
19:04:42	-250,024	2987,022	18,34	17,383	14,67	12,242	11,083	21,4	958,996	25,752	2546,499	0	205,38	205,38	99,731	0	0	0	0	0	0	0
19:04:42	-908,105	2977,941	18,34	17,285	14,618	12,148	11,104	21,4	958,996	25,752	2546,93	0	205,38	205,38	99,731	0	0	0	0	0	0	0
19:04:42	-627,099	2971,67	18,535	17,236	14,572	12,084	11,123	21,4	958,996	25,752	2547,355	0	205,38	205,38	99,731	0	0	0	0	0	0	0
19:04:42	-879,003	2962,88	18,486	17,187	14,525	11,993	11,14	21,4	958,996	25,752	2547,77	0	205,38	205,38	99,731	0	0	0	0	0	0	0
19:04:42	-644,189	2956,438	18,535	16,943	14,486	11,927	11,155	21,4	958,996	25,752	2548,179	0	205,38	205,38	99,731	0	0	0	0	0	0	0
19:04:42	-1312,622	2943,312	17,803	16,064	14,454	11,791	11,168	21,4	958,996	25,752	2548,574	0	205,38	205,38	99,731	0	0	0	0	0	0	0
19:04:42	-643,139	2936,88	17,705	16,357	14,423	11,725	11,179	21,4	958,996	25,752	2548,963	0	205,38	205,38	99,731	0	0	0	0	0	0	0
19:04:42	-1206,25	2924,818	17,07	16,015	14,391	11,601	11,187	21,4	958,996	25,752	2549,338	0	205,38	205,38	99,731	0	0	0	0	0	0	0
19:04:42	-791,87	2916,899	16,826	15,674	14,361	11,519	11,193	21,4	958,996	25,752	2549,706	0	205,38	205,38	99,731	0	0	0	0	0	0	0
19:04:42	-552,441	2911,375	16,875	15,869	14,327	11,462	11,199	21,4	958,996	25,752	2550,068	0	205,38	205,38	99,731	0	0	0	0	0	0	0
19:04:42	-634,448	2905,03	16,875	16,162	14,291	11,397	11,203	21,4	958,996	25,752	2550,423	0	205,38	205,38	99,731	0	0	0	0	0	0	0
19:04:42	-371,508	2901,315	17,217	16,504	14,25	11,358	11,206	21,4	958,996	25,752	2550,774	0	205,38	205,38	99,731	0	0	0	0	0	0	0
19:04:42	-697,9	2894,336	17,168	16,308	14,214	11,286	11,207	21,4	958,996	25,752	2551,117	0	205,38	205,38	99,731	0	0	0	0	0	0	0
19:04:42	-602,197	2888,314	17,07	16,504	14,185	11,224	11,208	21,4	958,996	25,752	2551,454	0	205,38	205,38	99,731	0	0	0	0	0	0	0
19:04:42	-624,389	2882,07	16,924	16,308	14,158	11,16	11,207	21,4	958,996	25,752	2551,785	0	205,38	205,38	99,731	0	0	0	0	0	0	0
19:04:42	-746,655	2874,604	16,435	15,869	14,144	11,083	11,204	21,4	958,996	25,752	2552,107	0	205,38	205,38	99,731	0	0	0	0	0	0	0
19:04:42	-737,646	2867,227	15,947	15,527	14,13	11,007	11,2	21,4	958,996	25,752	2552,422	0	205,38	205,38	99,731	0	0	0	0	0	0	0
19:04:42	-667,895	2860,548	15,459	14,99	14,12	10,938	11,195	21,4	958,996	25,752	2552,731	0	205,38	205,38	99,731	0	0	0	0	0	0	0
19:04:42	-515,478	2855,393	15,263	14,746	14,102	10,885	11,189	21,4	958,996	25,752	2553,033	0	205,38	205,38	99,731	0	0	0	0	0	0	0
19:04:42	-491,21	2850,481	15,117	14,599	14,082	10,834	11,182	21,4	958,996	25,752	2553,331	0	205,38	205,38	99,731	0	0	0	0	0	0	0
19:04:42	-413,208	2846,349	15,117	14,599	14,059	10,792	11,174	21,4	958,996	25,752	2553,624	0	205,38	205,38	99,731	0	0	0	0	0	0	0
19:04:42	-436,718	2841,982	15,263	14,795	14,026	10,747	11,166	21,4	958,996	25,752	2553,912	0	205,38	205,38	99,731	0	0	0	0	0	0	0
19:04:42	-164,477	2840,337	15,605	15,088	13,997	10,73	11,158	21,4	958,996	25,752	2554,199	0	205,38	205,38	99,731	0	0	0	0	0	0	0
19:04:42	-438,11	2835,956	15,752	15,088	13,964	10,684	11,148	21,4	958,996	25,752	2554,481	0	205,38	205,38	99,731	0	0	0	0	0	0	0
19:04:42	-507,226	2830,884	15,752	15,283	13,936	10,632	11,138	21,4	958,996	25,752	2554,757	0	205,38	205,38	99,731	0	0	0	0	0	0	0
19:04:42	-422,143	2826,662	15,752	15,185	13,912	10,589	11,127	21,4	958,996	25,752	2555,029	0	205,38	205,38	99,731	0	0	0	0	0	0	0
19:04:42	-534,423	2821,318	15,556	14,99	13,893	10,534	11,116	21,4	958,996	25,752	2555,295	0	205,38	205,38	99,731	0	0	0	0	0	0	0
19:04:42	-547,851	2815,84	15,263	14,843	13,878	10,477	11,103	21,4	958,996	25,752	2555,556	0	205,38	205,38	99,731	0	0	0	0	0	0	0
19:04:42	-596,24	2809,877	14,922	14,502	13,864	10,416	11,09	21,4	958,996	25,752	2555,81	0	205,38	205,38	99,731	0	0	0	0	0	0	0
19:04:42	-448,706	2805,39	14,726	14,258	13,849	10,369	11,076	21,4	958,996	25,752	2556,06	0	205,38	205,38	99,731	0	0	0	0	0	0	0
19:04:42	-582,226	2799,568	14,482	14,062	13,83	10,309	11,061	21,4	958,996	25,752	2556,303	0	205,38	205,38	99,731	0	0	0	0	0	0	0
19:04:42	-420,41	2795,364	14,482	14,062	13,806	10,266	11,045	21,4	958,996	25,752	2556,542	0	205,38	205,38	99,731	0	0	0	0	0	0	0
19:04:43	-278,662	2792,577	14,629	14,111	13,782	10,237	11,029	21,4	958,996	25,752	2556,778	0	205,38	205,38	99,731	0	0	0	0	0	0	0
19:04:43	-268,676	2789,89	14,873	14,258	13,753	10,21	11,013	21,4	958,996	25,752	2557,011	0	205,38	205,38	99,731	0	0	0	0	0	0	0
19:04:43	-447,509	2785,415	14,922	14,306	13,725	10,163	10,996	21,4	958,996	25,752	2557,24	0	205,38	205,38	99,731	0	0	0	0	0	0	0
19:04:43	-348,266	2781,933	14,922	14,453	13,706	10,128	10,979	21,4	958,996	25,752	2557,465	0	205,38	205,38	99,731	0	0	0	0	0	0	0
19:04:43	-539,843	2776,534	14,726	14,404	13,686	10,072	10,962	21,4	958,996	25,752	2557,684	0	205,38	205,38	99,731	0	0	0	0	0	0	0
19:04:43	-486,401	2771,67	14,629	14,209	13,664	10,022	10,943	21,4	958,996	25,752	2557,898	0	205,38	205,38	99,731	0	0	0	0	0	0	0
19:04:43	-451	2767,16	14,433	13,916	13,649	9,975	10,924	21,4	958,996	25,752	2558,107	0	205,38	205,38	99,731	0	0	0	0	0	0	0
19:04:43	-460,4	2762,556	14,238	13,769	13,634	9,928	10,905	21,4	958,996	25,752	2558,311	0	205,38	205,38	99,731	0	0	0	0	0	0	0
19:04:43	-559,57	2756,961	13,994	13,623	13,616	9,87	10,884	21,4	958,996	25,752	2558,51	0	205,38	205,38	99,731	0	0	0	0	0	0	0
19:04:43	-433,105	2752,63	13,896	13,525	13,597	9,825	10,864	21,4	958,996	25,752	2558,704	0	205,38	205,38	99,731	0	0	0	0	0	0	0
19:04:43	-261,743	2750,012	13,994	13,72	13,577	9,798	10,843	21,4	958,996	25,752	2558,896	0	205,38	205,38	99,731	0	0	0	0	0	0	0
19:04:43	-339,575	2746,616	14,14	13,867	13,55	9,763	10,822	21,4	958,996	25,752	2559,083	0	205,38	205,38	99,731	0	0	0	0	0	0	0
19:04:43	-379,492	2742,821	14,238	13,867	13,523	9,724	10,8	21,4	958,996	25,752	2559,267	0	205,38	205,38	99,731	0	0	0	0	0	0	0
19:04:43	-382,592	2738,995	14,287	13,867	13,498	9,685	10,778	21,4	958,996	25,752	2559,447	0	205,38	205,38	99,731	0	0	0	0	0	0	0
19:04:43	-397,705	2735,018	14,287	13,916	13,476	9,644	10,756	21,4	958,996	25,752	2559,622	0	205,38	205,38	99,731	0	0	0	0	0	0	0
19:04:43	-345,922	2731,559	14,287	13,916	13,456	9,608	10,733	21,4	958,996	25,752	2559,794	0	205,38	205,38	99,731	0	0	0	0	0	0	0
19:04:43	-440,38	2727,155	14,092	13,72	13,442	9,563	10,71	21,4	958,996	25,752	2559,962	0	205,38	205,38	99,731	0	0	0	0	0	0	0
19:04:43	-534,765	2721,808	13,799	13,427	13,428	9,508	10,687	21,4	958,996	25,752	2560,124	0	205,38	205,38	99,731	0	0	0	0	0	0	0
19:04:43	-356,323	2718,244	13,75	13,379	13,411	9,471	10,663	21,4	958,996	25,752	2560,282	0	205,38	205,38	99,731	0	0	0	0	0	0	0
19:04:43	-428,173	2713,963	13,603	13,427	13,395	9,427	10,639	21,4	958,996	25,752	2560,436	0	205,38	205,38	99,731	0	0	0	0	0	0	0
19:04:43	-429,272	2709,67	13,457	13,183	13,379	9,383	10,614	21,4	958,996	25,752	2560,585	0	205,38	205,38	99,731	0	0	0	0	0	0	0
19:04:43	-470,971	2704,96	13,31	13,037	13,36	9,334	10,589	21,4	958,996	25,752	2560,729	0	205,38	205,38	99,731	0	0	0	0	0	0	0
19:04:43	-229,907	2702,661	13,408	13,037	13,342	9,31	10,564	21,4	958,996	25,752	2560,871	0	205,38	205,38	99,731	0	0	0	0	0	0	0
19:04:43	-374,78	2698,913	13,408	13,086	13,32	9,272	10,539	21,4	958,996	25,752	2561,009	0	205,38	205,38	99,731	0	0	0	0	0	0	0
19:04:43	-410,766	2694,806	13,31	13,037	13,303	9,229	10,513	21,4	958,996	25,752	2561,143	0	205,38	205,38	99,731	0	0	0	0	0	0	0
19:04:43	-314,038	2691,665	13,261	13,037	13,288	9,197	10,487	21,4	958,996	25,752	2561,274	0	205,38	205,38	99,731	0	0	0	0	0	0	0
19:04:43	-475,537	2686,91	13,017	12,841	13,274	9,148	10,461	21,4	958,996	25,752	2561,4	0	205,38	205,38	99,731	0	0	0	0	0	0	0
19:04:43	-334,155	2683,568	12,92	12,744	13,261	9,113	10,434	21,4	958,996	25,752	2561,522	0	205,38	205,38	99,731	0	0	0	0	0	0	0
19:04:43	-383,276	2679,736	12,773	12,695	13,247	9,074	10,408	21,4	958,996	25,752	2561,64	0	205,38	205,38	99,731	0	0	0	0	0	0	0
19:04:43	-295,263	2676,783	12,675	12,5	13,236	9,043	10,381	21,4	958,996	25,752	2561,755	0	205,38	205,38	99,731	0	0	0	0	0	0	0
19:04:43	-387,304	2672,91	12,529	12,353	13,222	9,004	10,354	21,4	958,996	25,752	2561,866	0	205,38	205,38	99,731	0	0	0	0	0	0	0
19:04:43	-291,284	2669,997	12,48	12,256	13,208	8,974	10,327	21,4	958,996	25,752	2561,974	0	205,38	205,38	99,731	0	0	0	0	0	0	0
19:04:43	-247,485	2667,522	12,48	12,256	13,194	8,948	10,3	21,4	958,996	25,752	2562,08	0	205,38	205,38	99,731	0	0	0	0	0	0	0
19:04:43	-298,657	2664,536	12,431	12,158	13,18	8,917	10,273	21,4	958,996	25,752	2562,182	0	205,38	205,38	99,731	0	0	0	0	0	0	0
19:04:43	-250,634	2662,029	12,431	12,353	13,166	8,891	10,246	21,4	958,996	25,752	2562,282	0	205,38	205,38	99,731	0	0	0	0	0	0	0
19:04:43	-273,486	2659,295	12,334	12,158	13,156	8,863	10,219	21,4	958,996	25,752	2562,379	0	205,38	205,38	99,731	0	0	0	0	0	0	0
19:04:43	-292,041	2656,374	12,285	12,109	13,142	8,833	10,191	21,4	958,996	25,752	2562,473	0	205,38	205,38	99,731	0	0	0	0	0	0	0
19:04:43	-247,436	2653,9	12,285	12,109	13,128	8,808	10,164	21,4	958,996	25,752	2562,565	0	205,38	205,38	99,731	0	0	0	0	0	0	0
19:04:43	-275,488	2651,145	12,187	12,06	13,118	8,779	10,137	21,4	958,996	25,752	2562,653	0	205,38	205,38	99,731	0	0	0	0	0	0	0
19:04:43	-290,014	2648,245	12,138	11,963	13,104	8,749	10,11	21,4	958,996	25,752	2562,739	0	205,38	205,38	99,731	0	0	0	0	0	0	0
19:04:43	-170,922	2646,536	12,138	11,963	13,094	8,732	10,083	21,4	958,996	25,752	2562,823	0	205,38	205,38	99,731	0	0	0	0	0	0	0
19:04:43	-247,387	2644,062	12,138	11,914	13,08	8,706	10,056	21,4	958,996	25,752	2562,904	0	205,38	205,38	99,731	0	0	0	0	0	0	0
19:04:43	-270,092	2641,361	12,041	11,914	13,07	8,678	10,029	21,4	958,996	25,752	2562,983	0	205,38	205,38	99,731	0	0	0	0	0	0	0
19:04:43	-167,7	2639,684	12,041	11,914	13,061	8,661	10,002	21,4	958,996	25,752	2563,059	0	205,38	205,38	99,731	0	0	0	0	0	0	0
19:04:43	-299,487	2636,689	11,992	11,914	13,047	8,63	9,975	21,4	958,996	25,752	2563,133	0	205,38	205,38	99,731	0	0	0	0	0	0	0
19:04:43	-134,985	2635,339	12,041	11,914	13,036	8,616	9,949	21,4	958,996	25,752	2563,205	0	205,38	205,38	99,731	0	0	0	0	0	0	0
19:04:43	-249,487	2632,844	12,041	11,914	13,022	8,591	9,922	21,4	958,996	25,752	2563,275	0	205,38	205,38	99,731	0	0	0	0	0	0	0
19:04:43	-170,898	2631,135	12,041	11,914	13,012	8,573	9,895	21,4	958,996	25,752	2563,343	0	205,38	205,38	99,731	0	0	0	0	0	0	0
19:04:43	-218,896	2628,946	11,992	11,914	13,003	8,55	9,869	21,4	958,996	25,752	2563,408	0	205,38	205,38	99,731	0	0	0	0	0	0	0
19:04:43	-133,789	2627,608	11,943	11,816	12,998	8,537	9,843	21,4	958,996	25,752	2563,472	0	205,38	205,38	99,731	0	0	0	0	0	0	0
19:04:43	-262,255	2624,986	11,845	11,718	12,988	8,509	9,817	21,4	958,996	25,752	2563,534	0	205,38	205,38	99,731	0	0	0	0	0	0	0
19:04:43	-167,7	2623,309	11,845	11,767	12,979	8,492	9,791	21,4	958,996	25,752	2563,594	0	205,38	205,38	99,731	0	0	0	0	0	0	0
19:04:43	-265,576	2620,653	11,748	11,621	12,969	8,465	9,765	21,4	958,996	25,752	2563,651	0	205,228	205,228	99,73	0	0	0	0	0	0	0
19:04:43	-264,282	2618,01	11,65	11,572	12,959	8,438	9,739	21,4	958,996	25,752	2563,705	0	205,228	205,228	99,73	0	0	0	0	0	0	0
19:04:43	9,594	2618,106	11,748	11,621	12,955	8,439	9,713	21,4	958,996	25,752	2563,76	0	205,228	205,228	99,73	0	0	0	0	0	0	0
19:04:43	-169,775	2616,408	11,748	11,621	12,945	8,421	9,688	21,4	958,996	25,752	2563,812	0	205,228	205,228	99,73	0	0	0	0	0	0	0
19:04:43	-264,404	2613,764	11,65	11,621	12,935	8,394	9,663	21,4	958,996	25,752	2563,862	0	205,228	205,228	99,73	0	0	0	0	0	0	0
19:04:43	-215,405	2611,61	11,601	11,523	12,926	8,372	9,637	21,4	958,996	25,752	2563,91	0	205,228	205,228	99,73	0	0	0	0	0	0	0
19:04:43	-122,021	2610,39	11,65	11,572	12,916	8,359	9,612	21,4	958,996	25,752	2563,957	0	205,228	205,228	99,73	0	0	0	0	0	0	0
19:04:43	-168,725	2608,703	11,65	11,572	12,907	8,342	9,587	21,4	958,996	25,752	2564,001	0	205,228	205,228	99,73	0	0	0	0	0	0	0
19:04:43	-85,083	2607,852	11,65	11,572	12,902	8,333	9,563	21,4	958,996	25,752	2564,045	0	205,228	205,228	99,73	0	0	0	0	0	0	0
19:04:43	-311,816	2604,734	11,504	11,572	12,892	8,301	9,538	21,4	958,996	25,752	2564,086	0	205,228	205,228	99,73	0	0	0	0	0	0	0
19:04:43	-73,315	2604,001	11,601	11,523	12,883	8,293	9,514	21,4	958,996	25,752	2564,125	0	205,228	205,228	99,73	0	0	0	0	0	0	0
19:04:43	-226,831	2601,732	11,455	11,523	12,878	8,27	9,489	21,4	958,996	25,752	2564,163	0	205,228	205,228	99,73	0	0	0	0	0	0	0
19:04:43	-119,97	2600,533	11,504	11,523	12,868	8,257	9,465	21,4	958,996	25,752	2564,199	0	205,228	205,228	99,73	0	0	0	0	0	0	0
19:04:43	-166,601	2598,867	11,504	11,523	12,859	8,24	9,441	21,4	958,996	25,752	2564,234	0	205,228	205,228	99,73	0	0	0	0	0	0	0
19:04:43	-132,714	2597,539	11,455	11,425	12,854	8,227	9,417	21,4	958,996	25,752	2564,267	0	205,228	205,228	99,73	0	0	0	0	0	0	0
19:04:43	-131,445	2596,225	11,406	11,377	12,849	8,213	9,394	21,4	958,996	25,752	2564,299	0	205,228	205,228	99,73	0	0	0	0	0	0	0
19:04:43	-260,791	2593,617	11,308	11,279	12,84	8,186	9,37	21,4	958,996	25,752	2564,328	0	205,228	205,228	99,73	0	0	0	0	0	0	0
19:04:43	-132,47	2592,292	11,259	11,279	12,835	8,172	9,346	21,4	958,996	25,752	2564,356	0	205,228	205,228	99,73	0	0	0	0	0	0	0
19:04:43	-121,044	2591,082	11,308	11,279	12,825	8,16	9,323	21,4	958,996	25,752	2564,383	0	205,228	205,228	99,73	0	0	0	0	0	0	0
19:04:43	-70,239	2590,38	11,406	11,377	12,816	8,153	9,3	21,4	958,996	25,752	2564,409	0	205,228	205,228	99,73	0	0	0	0	0	0	0
19:04:43	-117,871	2589,201	11,455	11,425	12,807	8,141	9,277	21,4	958,996	25,752	2564,434	0	205,228	205,228	99,73	0	0	0	0	0	0	0
19:04:43	-133,544	2587,865	11,406	11,377	12,802	8,127	9,255	21,4	958,996	25,752	2564,457	0	205,228	205,228	99,73	0	0	0	0	0	0	0
19:04:43	-180,102	2586,064	11,308	11,279	12,797	8,108	9,232	21,4	958,996	25,752	2564,479	0	205,228	205,228	99,73	0	0	0	0	0	0	0
19:04:43	-207,763	2583,987	11,259	11,279	12,788	8,087	9,21	21,4	958,996	25,752	2564,498	0	205,228	205,228	99,73	0	0	0	0	0	0	0
19:04:43	-84,838	2583,138	11,259	11,23	12,783	8,078	9,188	21,4	958,996	25,752	2564,517	0	205,228	205,228	99,73	0	0	0	0	0	0	0
19:04:43	-227,587	2580,862	11,113	11,181	12,778	8,055	9,166	21,4	958,996	25,752	2564,533	0	205,228	205,228	99,73	0	0	0	0	0	0	0
19:04:43	-163,354	2579,229	11,113	11,181	12,769	8,038	9,143	21,4	958,996	25,752	2564,548	0	205,228	205,228	99,73	0	0	0	0	0	0	0
19:04:43	-84,838	2578,38	11,113	11,181	12,764	8,029	9,122	21,4	958,996	25,752	2564,562	0	205,228	205,228	99,73	0	0	0	0	0	0	0
19:04:43	-83,789	2577,543	11,113	11,181	12,759	8,02	9,1	21,4	958,996	25,752	2564,575	0	205,228	205,228	99,73	0	0	0	0	0	0	0
19:04:43	-112,622	2576,416	11,162	11,23	12,75	8,009	9,079	21,4	958,996	25,752	2564,587	0	205,228	205,228	99,73	0	0	0	0	0	0	0
19:04:43	-138,72	2575,029	11,113	11,181	12,745	7,994	9,057	21,4	958,996	25,752	2564,597	0	205,228	205,228	99,73	0	0	0	0	0	0	0
19:04:43	-171,435	2573,315	11,015	11,084	12,741	7,977	9,036	21,4	958,996	25,752	2564,606	0	205,228	205,228	99,73	0	0	0	0	0	0	0
19:04:43	-130,224	2572,013	10,966	11,035	12,736	7,963	9,015	21,4	958,996	25,752	2564,613	0	205,228	205,228	99,73	0	0	0	0	0	0	0
19:04:43	-36,279	2571,65	11,015	11,035	12,731	7,96	8,994	21,4	958,996	25,752	2564,62	0	205,228	205,228	99,73	0	0	0	0	0	0	0
19:04:43	-76,757	2570,882	11,113	11,035	12,722	7,952	8,974	21,4	958,996	25,752	2564,627	0	205,228	205,228	99,73	0	0	0	0	0	0	0
19:04:43	-176,684	2569,115	11,015	11,035	12,717	7,934	8,954	21,4	958,996	25,752	2564,631	0	205,228	205,228	99,73	0	0	0	0	0	0	0
19:04:43	-130,2	2567,813	10,966	10,937	12,712	7,92	8,933	21,4	958,996	25,752	2564,634	0	205,228	205,228	99,73	0	0	0	0	0	0	0
19:04:43	-8,618	2567,727	10,966	10,888	12,712	7,919	8,913	21,4	958,996	25,752	2564,637	0	205,228	205,228	99,73	0	0	0	0	0	0	0
19:04:43	-128,125	2566,446	10,918	10,888	12,707	7,906	8,894	21,4	958,996	25,752	2564,639	0	205,228	205,228	99,73	0	0	0	0	0	0	0
19:04:43	-176,611	2564,68	10,82	10,84	12,703	7,888	8,874	21,4	958,996	25,752	2564,639	0	205,228	205,228	99,73	0	0	0	0	0	0	0
19:04:43	13,5	2564,815	10,918	10,888	12,698	7,889	8,855	21,4	958,996	25,752	2564,639	0	205,228	205,228	99,73	0	0	0	0	0	0	0
19:04:43	-175,537	2563,059	10,82	10,84	12,693	7,871	8,835	21,4	958,996	25,752	2563,059	0	205,228	205,228	99,73	0	0	0	0	0	0	0
19:04:43	-17,724	2562,882	10,966	10,937	12,684	7,869	8,816	21,4	958,996	25,752	2562,882	0	205,228	205,228	99,73	0	0	0	0	0	0	0
19:04:43	-89,086	2561,991	10,966	10,937	12,679	7,86	8,798	21,4	958,996	25,752	2561,991	0	205,228	205,228	99,73	0	0	0	0	0	0	0
19:04:43	-126,977	2560,722	10,918	10,937	12,675	7,847	8,779	21,4	958,996	25,752	2560,722	0	205,228	205,228	99,73	0	0	0	0	0	0	0
19:04:43	-155,786	2559,164	10,918	11,035	12,666	7,831	8,76	21,4	958,996	25,752	2559,164	0	205,228	205,228	99,73	0	0	0	0	0	0	0
19:04:43	5,883	2559,223	11,015	11,035	12,661	7,832	8,742	21,4	958,996	25,752	2559,164	0	205,228	205,228	99,73	0	0	0	0	0	0	0
19:04:43	-135,62	2557,866	10,966	11,035	12,656	7,818	8,724	21,4	958,996	25,752	2557,866	0	205,228	205,228	99,73	0	0	0	0	0	0	0
19:04:44	-31,079	2557,556	11,015	11,035	12,651	7,814	8,706	21,4	958,996	25,752	2557,556	0	205,228	205,228	99,73	0	0	0	0	0	0	0
19:04:44	-172,119	2555,834	10,918	10,937	12,647	7,797	8,688	21,4	958,996	25,752	2555,834	0	205,228	205,228	99,73	0	0	0	0	0	0	0
19:04:44	-171,069	2554,124	10,82	10,937	12,643	7,779	8,671	21,4	958,996	25,752	2554,124	0	205,228	205,228	99,73	0	0	0	0	0	0	0
19:04:44	-11,791	2554,006	10,82	10,888	12,642	7,778	8,653	21,4	958,996	25,752	2554,006	0	205,228	205,228	99,73	0	0	0	0	0	0	0
19:04:44	-142,285	2552,583	10,673	10,742	12,642	7,763	8,636	21,4	958,996	25,752	2552,583	0	205,228	205,228	99,73	0	0	0	0	0	0	0
19:04:44	-123,754	2551,345	10,625	10,693	12,638	7,75	8,618	21,4	958,996	25,752	2551,345	0	205,228	205,228	99,73	0	0	0	0	0	0	0
19:04:44	-218,383	2549,161	10,478	10,547	12,633	7,728	8,601	21,4	958,996	25,752	2549,161	0	205,228	205,228	99,73	0	0	0	0	0	0	0
19:04:44	-39,672	2548,765	10,527	10,547	12,628	7,724	8,584	21,4	958,996	25,752	2548,765	0	205,228	205,228	99,73	0	0	0	0	0	0	0
19:04:44	-3,906	2548,726	10,625	10,693	12,623	7,723	8,567	21,4	958,996	25,752	2548,726	0	205,228	205,228	99,73	0	0	0	0	0	0	0
19:04:44	-150,439	2547,221	10,625	10,84	12,614	7,708	8,55	21,4	958,996	25,752	2547,221	0	205,228	205,228	99,73	0	0	0	0	0	0	0
19:04:44	-37,402	2546,847	10,673	10,84	12,609	7,704	8,533	21,4	958,996	25,752	2546,847	0	205,228	205,228	99,73	0	0	0	0	0	0	0
19:04:44	-17,724	2546,67	10,82	10,888	12,6	7,702	8,517	21,4	958,996	25,752	2546,67	0	205,228	205,228	99,73	0	0	0	0	0	0	0
19:04:44	-73,022	2545,94	10,82	10,888	12,596	7,695	8,501	21,4	958,996	25,752	2545,94	0	205,228	205,228	99,73	0	0	0	0	0	0	0
19:04:44	-119,36	2544,746	10,771	10,84	12,592	7,682	8,485	21,4	958,996	25,752	2544,746	0	205,228	205,228	99,73	0	0	0	0	0	0	0
19:04:44	-94,775	2543,798	10,673	10,693	12,592	7,673	8,469	21,4	958,996	25,752	2543,798	0	205,228	205,228	99,73	0	0	0	0	0	0	0
19:04:44	-142,114	2542,377	10,527	10,693	12,592	7,658	8,453	21,4	958,996	25,752	2542,377	0	205,228	205,228	99,73	0	0	0	0	0	0	0
19:04:44	81,884	2543,196	10,625	10,498	12,591	7,666	8,438	21,4	958,996	25,752	2542,378	0	205,228	205,228	99,73	0	0	0	0	0	0	0
19:04:44	-166,65	2541,53	10,527	10,498	12,587	7,649	8,422	21,4	958,996	25,752	2541,53	0	205,228	205,228	99,73	0	0	0	0	0	0	0
19:04:44	-167,7	2539,853	10,429	10,351	12,583	7,632	8,407	21,4	958,996	25,752	2539,853	0	205,228	205,228	99,73	0	0	0	0	0	0	0
19:04:44	34,301	2540,196	10,478	10,498	12,582	7,635	8,391	21,4	958,996	25,752	2539,853	0	205,228	205,228	99,73	0	0	0	0	0	0	0
19:04:44	-37,402	2539,822	10,527	10,547	12,577	7,632	8,377	21,4	958,996	25,752	2539,822	0	205,228	205,228	99,73	0	0	0	0	0	0	0
19:04:44	-46,948	2539,352	10,625	10,547	12,569	7,627	8,362	21,4	958,996	25,752	2539,352	0	205,228	205,228	99,73	0	0	0	0	0	0	0
19:04:44	-97,778	2538,374	10,625	10,693	12,564	7,617	8,347	21,4	958,996	25,752	2538,374	0	205,228	205,228	99,73	0	0	0	0	0	0	0
19:04:44	-36,425	2538,01	10,673	10,693	12,559	7,613	8,333	21,4	958,996	25,752	2538,01	0	205,228	205,228	99,73	0	0	0	0	0	0	0
19:04:44	-103,1	2536,979	10,625	10,693	12,556	7,602	8,319	21,4	958,996	25,752	2536,979	0	205,228	205,228	99,73	0	0	0	0	0	0	0
19:04:44	-108,74	2535,892	10,527	10,498	12,555	7,591	8,304	21,4	958,996	25,752	2535,892	0	205,228	205,228	99,73	0	0	0	0	0	0	0
19:04:44	-189,257	2533,999	10,332	10,4	12,555	7,571	8,29	21,4	958,996	25,752	2533,999	0	205,228	205,228	99,73	0	0	0	0	0	0	0
19:04:44	-13,891	2533,86	10,332	10,4	12,554	7,57	8,276	21,4	958,996	25,752	2533,86	0	205,228	205,228	99,73	0	0	0	0	0	0	0
19:04:44	-54,736	2533,313	10,332	10,4	12,551	7,564	8,262	21,4	958,996	25,752	2533,313	0	205,228	205,228	99,73	0	0	0	0	0	0	0
19:04:44	-82,666	2532,486	10,332	10,4	12,546	7,556	8,248	21,4	958,996	25,752	2532,486	0	205,228	205,228	99,73	0	0	0	0	0	0	0
19:04:44	-68,75	2531,799	10,332	10,498	12,543	7,549	8,234	21,4	958,996	25,752	2531,799	0	205,228	205,228	99,73	0	0	0	0	0	0	0
19:04:44	-17,089	2531,628	10,429	10,547	12,536	7,547	8,221	21,4	958,996	25,752	2531,628	0	205,228	205,228	99,73	0	0	0	0	0	0	0
19:04:44	-35,375	2531,274	10,478	10,547	12,531	7,543	8,208	21,4	958,996	25,752	2531,274	0	205,228	205,228	99,73	0	0	0	0	0	0	0
19:04:44	-83,715	2530,437	10,478	10,693	12,527	7,535	8,194	21,4	958,996	25,752	2530,437	0	205,228	205,228	99,73	0	0	0	0	0	0	0
19:04:44	60,278	2531,04	10,625	10,742	12,522	7,541	8,182	21,4	958,996	25,752	2530,437	0	205,228	205,228	99,73	0	0	0	0	0	0	0
19:04:44	-82,69	2530,213	10,625	10,742	12,517	7,532	8,169	21,4	958,996	25,752	2530,213	0	205,228	205,228	99,73	0	0	0	0	0	0	0
19:04:44	-161,083	2528,602	10,527	10,742	12,514	7,516	8,156	21,4	958,996	25,752	2528,602	0	205,228	205,228	99,73	0	0	0	0	0	0	0
19:04:44	79,638	2529,398	10,625	10,742	12,513	7,524	8,144	21,4	958,996	25,752	2528,603	0	205,228	205,228	99,73	0	0	0	0	0	0	0
19:04:44	-66,674	2528,732	10,625	10,693	12,509	7,517	8,131	21,4	958,996	25,752	2528,603	0	205,228	205,228	99,73	0	0	0	0	0	0	0
19:04:44	-141,87	2527,313	10,478	10,595	12,509	7,503	8,119	21,4	958,996	25,752	2527,313	0	205,228	205,228	99,73	0	0	0	0	0	0	0
19:04:44	-47,29	2526,84	10,429	10,4	12,509	7,498	8,107	21,4	958,996	25,752	2526,84	0	205,228	205,228	99,73	0	0	0	0	0	0	0
19:04:44	-109,472	2525,745	10,332	10,351	12,508	7,486	8,095	21,4	958,996	25,752	2525,745	0	205,228	205,228	99,73	0	0	0	0	0	0	0
19:04:44	-65,625	2525,089	10,332	10,351	12,504	7,48	8,083	21,3	958,026	25,752	2525,089	0	205,228	205,228	99,73	0	0	0	0	0	0	0
19:04:44	-13,256	2524,956	10,332	10,351	12,503	7,478	8,071	21,3	958,026	25,752	2524,956	0	205,228	205,228	99,73	0	0	0	0	0	0	0
19:04:44	29,125	2525,248	10,429	10,351	12,5	7,481	8,059	21,3	958,026	25,752	2524,957	0	205,228	205,228	99,73	0	0	0	0	0	0	0
19:04:44	-82,666	2524,421	10,429	10,4	12,495	7,473	8,048	21,3	958,026	25,752	2524,421	0	205,228	205,228	99,73	0	0	0	0	0	0	0
19:04:44	-33,3	2524,088	10,478	10,498	12,49	7,469	8,036	21,3	958,026	25,752	2524,088	0	205,228	205,228	99,73	0	0	0	0	0	0	0
19:04:44	-33,276	2523,755	10,527	10,547	12,486	7,466	8,025	21,3	958,026	25,752	2523,755	0	205,228	205,228	99,73	0	0	0	0	0	0	0
19:04:44	-64,379	2523,111	10,527	10,742	12,482	7,459	8,014	21,3	958,026	25,752	2523,111	0	205,228	205,228	99,73	0	0	0	0	0	0	0
19:04:44	-64,526	2522,466	10,478	10,4	12,481	7,453	8,003	21,3	958,026	25,752	2522,466	0	205,228	205,228	99,73	0	0	0	0	0	0	0
19:04:44	-47,265	2521,994	10,429	10,351	12,481	7,448	7,992	21,3	958,026	25,752	2521,994	0	205,228	205,228	99,73	0	0	0	0	0	0	0
19:04:44	-111,596	2520,878	10,332	10,351	12,48	7,436	7,981	21,3	958,026	25,752	2520,878	0	205,228	205,228	99,73	0	0	0	0	0	0	0
19:04:44	-93,481	2519,943	10,283	10,205	12,478	7,427	7,97	21,3	958,026	25,752	2519,943	0	204,107	204,107	99,726	0	0	0	0	0	0	0
19:04:44	-17,236	2519,77	10,283	10,205	12,477	7,425	7,96	21,3	958,026	25,752	2519,77	0	204,107	204,107	99,726	0	0	0	0	0	0	0
19:04:44	-16,088	2519,609	10,332	10,302	12,473	7,423	7,949	21,3	958,026	25,752	2519,609	0	204,107	204,107	99,726	0	0	0	0	0	0	0
19:04:44	-34,277	2519,267	10,332	10,302	12,471	7,42	7,939	21,3	958,026	25,752	2519,267	0	204,107	204,107	99,726	0	0	0	0	0	0	0
19:04:44	13,94	2519,406	10,429	10,351	12,467	7,421	7,929	21,3	958,026	25,752	2519,267	0	204,107	204,107	99,726	0	0	0	0	0	0	0
19:04:44	-63,305	2518,773	10,429	10,351	12,463	7,415	7,919	21,3	958,026	25,752	2518,773	0	204,107	204,107	99,726	0	0	0	0	0	0	0
19:04:44	-80,566	2517,967	10,429	10,351	12,458	7,406	7,909	21,3	958,026	25,752	2517,967	0	204,107	204,107	99,726	0	0	0	0	0	0	0
19:04:44	-48,144	2517,486	10,527	10,595	12,45	7,401	7,899	21,3	958,026	25,752	2517,486	0	204,107	204,107	99,726	0	0	0	0	0	0	0
19:04:44	60,107	2518,087	10,673	10,84	12,446	7,407	7,889	21,3	958,026	25,752	2517,486	0	204,107	204,107	99,726	0	0	0	0	0	0	0
19:04:44	-64,501	2517,442	10,625	10,693	12,445	7,401	7,879	21,3	958,026	25,752	2517,442	0	204,107	204,107	99,726	0	0	0	0	0	0	0
19:04:44	3,271	2517,475	10,673	10,84	12,442	7,401	7,87	21,3	958,026	25,752	2517,442	0	204,107	204,107	99,726	0	0	0	0	0	0	0
19:04:44	0	2517,475	10,673	10,84	12,442	7,401	7,861	21,3	958,026	25,752	2517,442	0	204,107	204,107	99,726	0	0	0	0	0	0	0
19:04:44	141,796	2518,893	10,82	11,035	12,442	7,416	7,852	21,3	958,026	25,752	2517,444	0	204,107	204,107	99,726	0	0	0	0	0	0	0
19:04:44	268,432	2521,577	11,015	11,23	12,447	7,443	7,844	21,3	958,026	25,752	2517,448	0	204,107	204,107	99,726	0	0	0	0	0	0	0
19:04:44	426,709	2525,844	11,308	11,572	12,455	7,487	7,837	21,3	958,026	25,752	2517,456	0	204,107	204,107	99,726	0	0	0	0	0	0	0
19:04:44	413,94	2529,984	11,504	11,963	12,468	7,53	7,831	21,3	958,026	25,752	2517,469	0	204,107	204,107	99,726	0	0	0	0	0	0	0
19:04:44	275,048	2532,734	11,504	11,816	12,483	7,558	7,826	21,3	958,026	25,752	2517,484	0	204,107	204,107	99,726	0	0	0	0	0	0	0
19:04:44	705,664	2539,791	11,845	12,256	12,504	7,631	7,822	21,3	958,026	25,752	2517,506	0	204,107	204,107	99,726	0	0	0	0	0	0	0
19:04:44	535,766	2545,148	11,992	12,451	12,527	7,686	7,819	21,3	958,026	25,752	2517,534	0	204,107	204,107	99,726	0	0	0	0	0	0	0
19:04:44	498,95	2550,138	11,992	12,646	12,555	7,738	7,818	21,3	958,026	25,752	2517,567	0	204,107	204,107	99,726	0	0	0	0	0	0	0
19:04:44	763,33	2557,771	12,285	12,89	12,582	7,817	7,818	21,3	958,026	25,752	2517,607	0	204,107	204,107	99,726	0	0	0	0	0	0	0
19:04:44	620,971	2563,981	12,334	13,086	12,615	7,881	7,819	21,3	958,026	25,752	2517,653	0	204,107	204,107	99,726	0	0	0	0	0	0	0
19:04:44	660,864	2570,589	12,431	13,232	12,647	7,949	7,821	21,3	958,026	25,752	2517,706	0	204,107	204,107	99,726	0	0	0	0	0	0	0
19:04:44	648,632	2577,076	12,431	13,33	12,684	8,016	7,825	21,3	958,026	25,752	2517,765	0	204,107	204,107	99,726	0	0	0	0	0	0	0
19:04:44	776,904	2584,845	12,627	13,427	12,717	8,096	7,831	21,3	958,026	25,752	2517,832	0	204,107	204,107	99,726	0	0	0	0	0	0	0
19:04:44	731,494	2592,16	12,773	13,72	12,75	8,171	7,837	21,3	958,026	25,752	2517,906	0	204,107	204,107	99,726	0	0	0	0	0	0	0
19:04:44	806,127	2600,221	12,92	13,916	12,788	8,254	7,845	21,3	958,026	25,752	2517,989	0	204,107	204,107	99,726	0	0	0	0	0	0	0
19:04:44	761,743	2607,838	13,017	14,111	12,826	8,333	7,855	21,3	958,026	25,752	2518,078	0	204,107	204,107	99,726	0	0	0	0	0	0	0
19:04:44	872,46	2616,563	13,31	14,258	12,859	8,423	7,866	21,3	958,026	25,752	2518,177	0	204,107	204,107	99,726	0	0	0	0	0	0	0
19:04:44	768,554	2624,249	13,408	14,306	12,897	8,502	7,879	21,3	958,026	25,752	2518,283	0	204,107	204,107	99,726	0	0	0	0	0	0	0
19:04:44	772,045	2631,969	13,506	14,648	12,935	8,581	7,892	21,3	958,026	25,752	2518,397	0	204,107	204,107	99,726	0	0	0	0	0	0	0
19:04:44	1000,024	2641,969	13,75	14,843	12,978	8,685	7,908	21,3	958,026	25,752	2518,52	0	204,107	204,107	99,726	0	0	0	0	0	0	0
19:04:44	731,03	2649,28	13,799	14,941	13,017	8,76	7,925	21,3	958,026	25,752	2518,651	0	204,107	204,107	99,726	0	0	0	0	0	0	0
19:04:44	770,288	2656,983	13,799	14,941	13,061	8,839	7,942	21,3	958,026	25,752	2518,789	0	204,107	204,107	99,726	0	0	0	0	0	0	0
19:04:44	897,143	2665,954	13,945	15,088	13,103	8,932	7,962	21,3	958,026	25,752	2518,937	0	204,107	204,107	99,726	0	0	0	0	0	0	0
19:04:44	804,589	2674	13,994	15,136	13,146	9,015	7,983	21,3	958,026	25,752	2519,092	0	204,107	204,107	99,726	0	0	0	0	0	0	0
19:04:44	829,76	2682,297	14,14	15,283	13,185	9,1	8,004	21,3	958,026	25,752	2519,255	0	204,107	204,107	99,726	0	0	0	0	0	0	0
19:04:44	883,886	2691,136	14,287	15,478	13,227	9,191	8,028	21,3	958,026	25,752	2519,427	0	204,107	204,107	99,726	0	0	0	0	0	0	0
19:04:44	825,878	2699,395	14,433	15,527	13,266	9,277	8,052	21,3	958,026	25,752	2519,607	0	204,107	204,107	99,726	0	0	0	0	0	0	0
19:04:44	1010,034	2709,495	14,726	15,82	13,306	9,381	8,078	21,3	958,026	25,752	2519,797	0	204,107	204,107	99,726	0	0	0	0	0	0	0
19:04:44	817,553	2717,671	14,922	16,162	13,342	9,465	8,105	21,3	958,026	25,752	2519,995	0	204,107	204,107	99,726	0	0	0	0	0	0	0
19:04:44	1068,725	2728,358	15,361	16,406	13,377	9,575	8,134	21,3	958,026	25,752	2520,203	0	204,107	204,107	99,726	0	0	0	0	0	0	0
19:04:44	831,494	2736,673	15,605	16,601	13,411	9,661	8,164	21,3	958,026	25,752	2520,42	0	204,107	204,107	99,726	0	0	0	0	0	0	0
19:04:44	750,952	2744,183	15,703	16,748	13,448	9,738	8,195	21,3	958,026	25,752	2520,643	0	204,107	204,107	99,726	0	0	0	0	0	0	0
19:04:44	852,783	2752,711	15,898	17,041	13,485	9,826	8,227	21,3	958,026	25,752	2520,876	0	204,107	204,107	99,726	0	0	0	0	0	0	0
19:04:44	795,629	2760,667	16,045	16,845	13,522	9,908	8,26	21,3	958,026	25,752	2521,115	0	204,107	204,107	99,726	0	0	0	0	0	0	0
19:04:44	710,473	2767,772	16,093	16,845	13,559	9,982	8,294	21,3	958,026	25,752	2521,362	0	204,107	204,107	99,726	0	0	0	0	0	0	0
19:04:45	760,424	2775,376	16,191	17,041	13,597	10,06	8,328	21,3	958,026	25,752	2521,616	0	204,107	204,107	99,726	0	0	0	0	0	0	0
19:04:45	845,141	2783,827	16,435	17,187	13,631	10,147	8,364	21,3	958,026	25,752	2521,878	0	204,107	204,107	99,726	0	0	0	0	0	0	0
19:04:45	578,93	2789,617	16,435	17,285	13,663	10,207	8,4	21,3	958,026	25,752	2522,146	0	204,107	204,107	99,726	0	0	0	0	0	0	0
19:04:45	810,742	2797,724	16,582	17,285	13,701	10,29	8,437	21,3	958,026	25,752	2522,421	0	204,107	204,107	99,726	0	0	0	0	0	0	0
19:04:45	598,486	2803,709	16,582	17,236	13,735	10,352	8,475	21,3	958,026	25,752	2522,702	0	204,107	204,107	99,726	0	0	0	0	0	0	0
19:04:45	445,556	2808,164	16,435	17,187	13,768	10,398	8,513	21,3	958,026	25,752	2522,988	0	204,107	204,107	99,726	0	0	0	0	0	0	0
19:04:45	687,475	2815,039	16,533	17,236	13,802	10,469	8,551	21,3	958,026	25,752	2523,28	0	204,107	204,107	99,726	0	0	0	0	0	0	0
19:04:45	789,819	2822,937	16,728	17,431	13,835	10,55	8,59	21,3	958,026	25,752	2523,58	0	204,107	204,107	99,726	0	0	0	0	0	0	0
19:04:45	653,71	2829,474	16,875	17,48	13,864	10,618	8,63	21,3	958,026	25,752	2523,886	0	204,107	204,107	99,726	0	0	0	0	0	0	0
19:04:45	571,533	2835,19	17,021	17,627	13,888	10,677	8,67	21,3	958,026	25,752	2524,197	0	204,107	204,107	99,726	0	0	0	0	0	0	0
19:04:45	657,275	2841,763	17,168	17,773	13,916	10,744	8,711	21,3	958,026	25,752	2524,514	0	204,107	204,107	99,726	0	0	0	0	0	0	0
19:04:45	655,297	2848,316	17,314	17,969	13,945	10,812	8,752	21,3	958,026	25,752	2524,838	0	204,107	204,107	99,726	0	0	0	0	0	0	0
19:04:45	638,256	2854,698	17,363	17,969	13,978	10,878	8,794	21,3	958,026	25,752	2525,168	0	204,107	204,107	99,726	0	0	0	0	0	0	0
19:04:45	653,491	2861,233	17,51	18,115	14,007	10,945	8,836	21,3	958,026	25,752	2525,504	0	204,107	204,107	99,726	0	0	0	0	0	0	0
19:04:45	212,231	2863,355	17,217	17,773	14,036	10,967	8,877	21,3	958,026	25,752	2525,842	0	204,107	204,107	99,726	0	0	0	0	0	0	0
19:04:45	643,823	2869,794	17,363	17,822	14,064	11,033	8,92	21,3	958,026	25,752	2526,186	0	204,107	204,107	99,726	0	0	0	0	0	0	0
19:04:45	651,416	2876,308	17,51	18,066	14,092	11,1	8,963	21,3	958,026	25,752	2526,536	0	204,107	204,107	99,726	0	0	0	0	0	0	0
19:04:45	552,05	2881,828	17,558	18,066	14,12	11,157	9,006	21,3	958,026	25,752	2526,891	0	204,107	204,107	99,726	0	0	0	0	0	0	0
19:04:45	512,768	2886,956	17,656	18,115	14,144	11,21	9,049	21,3	958,026	25,752	2527,251	0	204,107	204,107	99,726	0	0	0	0	0	0	0
19:04:45	616,796	2893,124	17,851	18,457	14,168	11,274	9,092	21,3	958,026	25,752	2527,617	0	204,107	204,107	99,726	0	0	0	0	0	0	0
19:04:45	609,521	2899,219	18,047	18,506	14,191	11,337	9,136	21,3	958,026	25,752	2527,988	0	204,107	204,107	99,726	0	0	0	0	0	0	0
19:04:45	404,565	2903,265	18,047	18,359	14,214	11,378	9,18	21,3	958,026	25,752	2528,363	0	204,107	204,107	99,726	0	0	0	0	0	0	0
19:04:45	707,568	2910,34	18,34	18,847	14,237	11,451	9,225	21,3	958,026	25,752	2528,745	0	204,107	204,107	99,726	0	0	0	0	0	0	0
19:04:45	455,126	2914,892	18,388	18,799	14,26	11,498	9,269	21,3	958,026	25,752	2529,132	0	204,107	204,107	99,726	0	0	0	0	0	0	0
19:04:45	564,013	2920,532	18,535	18,847	14,283	11,556	9,314	21,3	958,026	25,752	2529,523	0	204,107	204,107	99,726	0	0	0	0	0	0	0
19:04:45	396,215	2924,494	18,535	18,847	14,305	11,597	9,359	21,3	958,026	25,752	2529,918	0	204,107	204,107	99,726	0	0	0	0	0	0	0
19:04:45	540,454	2929,899	18,681	18,945	14,328	11,653	9,404	21,3	958,026	25,752	2530,318	0	204,107	204,107	99,726	0	0	0	0	0	0	0
19:04:45	491,65	2934,815	18,828	19,14	14,347	11,704	9,449	21,3	958,026	25,752	2530,723	0	204,107	204,107	99,726	0	0	0	0	0	0	0
19:04:45	433,984	2939,155	18,877	19,14	14,369	11,748	9,494	21,3	958,026	25,752	2531,131	0	204,107	204,107	99,726	0	0	0	0	0	0	0
19:04:45	421,899	2943,374	18,974	19,189	14,387	11,792	9,539	21,3	958,026	25,752	2531,543	0	204,107	204,107	99,726	0	0	0	0	0	0	0
19:04:45	284,301	2946,217	18,877	19,189	14,408	11,821	9,584	21,3	958,026	25,752	2531,958	0	204,107	204,107	99,726	0	0	0	0	0	0	0
19:04:45	440,185	2950,619	18,974	19,189	14,428	11,867	9,629	21,3	958,026	25,752	2532,377	0	204,107	204,107	99,726	0	0	0	0	0	0	0
19:04:45	500,708	2955,626	19,17	19,385	14,445	11,918	9,674	21,3	958,026	25,752	2532,8	0	204,107	204,107	99,726	0	0	0	0	0	0	0
19:04:45	424,292	2959,869	19,267	19,482	14,463	11,962	9,719	21,3	958,026	25,752	2533,227	0	204,107	204,107	99,726	0	0	0	0	0	0	0
19:04:45	293,359	2962,802	19,316	19,58	14,477	11,992	9,763	21,3	958,026	25,752	2533,656	0	204,107	204,107	99,726	0	0	0	0	0	0	0
19:04:45	343,286	2966,235	19,365	19,58	14,493	12,028	9,808	21,3	958,026	25,752	2534,089	0	204,107	204,107	99,726	0	0	0	0	0	0	0
19:04:45	198,486	2968,22	19,316	19,385	14,507	12,048	9,851	21,3	958,026	25,752	2534,523	0	204,107	204,107	99,726	0	0	0	0	0	0	0
19:04:45	463,159	2972,852	19,512	19,58	14,522	12,096	9,895	21,3	958,026	25,752	2534,961	0	204,107	204,107	99,726	0	0	0	0	0	0	0
19:04:45	236,328	2975,215	19,512	19,726	14,535	12,12	9,939	21,3	958,026	25,752	2535,402	0	204,107	204,107	99,726	0	0	0	0	0	0	0
19:04:45	271,044	2977,925	19,463	19,58	14,553	12,148	9,982	21,3	958,026	25,752	2535,844	0	204,107	204,107	99,726	0	0	0	0	0	0	0
19:04:45	303,295	2980,958	19,512	19,678	14,568	12,179	10,025	21,3	958,026	25,752	2536,29	0	204,107	204,107	99,726	0	0	0	0	0	0	0
19:04:45	206,958	2983,028	19,463	19,531	14,582	12,201	10,068	21,3	958,026	25,752	2536,736	0	204,107	204,107	99,726	0	0	0	0	0	0	0
19:04:45	244,995	2985,478	19,463	19,58	14,596	12,226	10,11	21,3	958,026	25,752	2537,185	0	204,107	204,107	99,726	0	0	0	0	0	0	0
19:04:45	147,338	2986,951	19,365	19,385	14,61	12,241	10,152	21,4	956,596	25,752	2537,635	0	204,107	204,107	99,726	0	0	0	0	0	0	0
19:04:45	246,24	2989,414	19,365	19,482	14,623	12,266	10,194	21,4	956,596	25,752	2538,087	0	204,107	204,107	99,726	0	0	0	0	0	0	0
19:04:45	314,257	2992,556	19,512	19,678	14,633	12,299	10,235	21,4	956,596	25,752	2538,541	0	204,107	204,107	99,726	0	0	0	0	0	0	0
19:04:45	164,746	2994,204	19,512	19,531	14,642	12,316	10,276	21,4	956,596	25,752	2538,997	0	204,107	204,107	99,726	0	0	0	0	0	0	0
19:04:45	416,04	2998,364	19,756	19,824	14,651	12,359	10,317	21,4	956,596	25,752	2539,456	0	204,107	204,107	99,726	0	0	0	0	0	0	0
19:04:45	278,833	3001,152	19,951	20,019	14,656	12,388	10,357	21,4	956,596	25,752	2539,918	0	204,107	204,107	99,726	0	0	0	0	0	0	0
19:04:45	149,731	3002,65	20	20,068	14,661	12,403	10,397	21,4	956,596	25,752	2540,38	0	204,107	204,107	99,726	0	0	0	0	0	0	0
19:04:45	226,464	3004,914	20	20,068	14,674	12,426	10,437	21,4	956,596	25,752	2540,845	0	204,107	204,107	99,726	0	0	0	0	0	0	0
19:04:45	50,756	3005,422	19,804	19,824	14,688	12,432	10,476	21,4	956,596	25,752	2541,31	0	204,107	204,107	99,726	0	0	0	0	0	0	0
19:04:45	22,705	3005,649	19,658	19,678	14,698	12,434	10,515	21,4	956,596	25,752	2541,774	0	204,107	204,107	99,726	0	0	0	0	0	0	0
19:04:45	196,02	3007,609	19,609	19,58	14,712	12,454	10,553	21,4	956,596	25,752	2542,24	0	204,867	204,867	99,729	0	0	0	0	0	0	0
19:04:45	67,041	3008,28	19,512	19,58	14,721	12,461	10,59	21,4	956,596	25,752	2542,706	0	204,867	204,867	99,729	0	0	0	0	0	0	0
19:04:45	323,315	3011,513	19,658	19,678	14,731	12,494	10,627	21,4	956,596	25,752	2543,175	0	204,867	204,867	99,729	0	0	0	0	0	0	0
19:04:45	84,521	3012,358	19,658	19,726	14,736	12,503	10,664	21,4	956,596	25,752	2543,644	0	204,867	204,867	99,729	0	0	0	0	0	0	0
19:04:45	283,3	3015,191	19,853	19,873	14,74	12,532	10,701	21,4	956,596	25,752	2544,115	0	204,867	204,867	99,729	0	0	0	0	0	0	0
19:04:45	84,545	3016,036	19,853	19,824	14,745	12,541	10,737	21,4	956,596	25,752	2544,587	0	204,867	204,867	99,729	0	0	0	0	0	0	0
19:04:45	234,472	3018,381	20	20,068	14,75	12,565	10,773	21,4	956,596	25,752	2545,061	0	204,867	204,867	99,729	0	0	0	0	0	0	0
19:04:45	234,521	3020,726	20,146	20,215	14,755	12,589	10,808	21,4	956,596	25,752	2545,537	0	204,867	204,867	99,729	0	0	0	0	0	0	0
19:04:45	-115,405	3019,572	19,951	19,873	14,759	12,577	10,843	21,4	956,596	25,752	2546,011	0	204,867	204,867	99,729	0	0	0	0	0	0	0
19:04:45	-29,809	3019,274	19,756	19,678	14,769	12,574	10,877	21,4	956,596	25,752	2546,484	0	204,867	204,867	99,729	0	0	0	0	0	0	0
19:04:45	-235,009	3016,924	19,365	19,189	14,778	12,55	10,91	21,4	956,596	25,752	2546,954	0	204,867	204,867	99,729	0	0	0	0	0	0	0
19:04:45	-399,609	3012,928	18,974	18,506	14,778	12,509	10,941	21,4	956,596	25,752	2547,421	0	204,867	204,867	99,729	0	0	0	0	0	0	0
19:04:45	-884,057	3004,088	18,193	17,724	14,773	12,418	10,97	21,4	956,596	25,752	2547,877	0	204,867	204,867	99,729	0	0	0	0	0	0	0
19:04:45	-597,924	2998,108	17,851	17,187	14,759	12,356	10,997	21,4	956,596	25,752	2548,327	0	204,867	204,867	99,729	0	0	0	0	0	0	0
19:04:45	-428,417	2993,824	17,851	17,041	14,735	12,312	11,023	21,4	956,596	25,752	2548,772	0	204,867	204,867	99,729	0	0	0	0	0	0	0
19:04:45	-531,054	2988,514	17,998	16,894	14,697	12,257	11,047	21,4	956,596	25,752	2549,212	0	204,867	204,867	99,729	0	0	0	0	0	0	0
19:04:45	-687,158	2981,642	18,193	17,041	14,647	12,186	11,07	21,4	956,596	25,752	2549,645	0	204,867	204,867	99,729	0	0	0	0	0	0	0
19:04:45	-615,991	2975,482	18,388	17,187	14,601	12,123	11,09	21,4	956,596	25,752	2550,07	0	204,867	204,867	99,729	0	0	0	0	0	0	0
19:04:45	-528,71	2970,195	18,681	17,236	14,554	12,068	11,109	21,4	956,596	25,752	2550,491	0	204,867	204,867	99,729	0	0	0	0	0	0	0
19:04:45	-900,488	2961,19	18,535	17,236	14,512	11,976	11,126	21,4	956,596	25,752	2550,901	0	204,867	204,867	99,729	0	0	0	0	0	0	0
19:04:45	-972,07	2951,469	18,193	16,748	14,477	11,875	11,141	21,4	956,596	25,752	2551,302	0	204,867	204,867	99,729	0	0	0	0	0	0	0
19:04:45	-1095,996	2940,509	17,656	16,308	14,446	11,762	11,153	21,4	956,596	25,752	2551,691	0	204,867	204,867	99,729	0	0	0	0	0	0	0
19:04:45	-648,291	2934,026	17,51	16,308	14,417	11,695	11,164	21,4	956,596	25,752	2552,074	0	204,867	204,867	99,729	0	0	0	0	0	0	0
19:04:45	-1198,071	2922,046	16,924	15,625	14,383	11,572	11,172	21,4	956,596	25,752	2552,444	0	204,867	204,867	99,729	0	0	0	0	0	0	0
19:04:45	-632,006	2915,726	16,875	15,869	14,35	11,507	11,178	21,4	956,596	25,752	2552,807	0	204,867	204,867	99,729	0	0	0	0	0	0	0
19:04:45	-698,876	2908,737	16,826	15,869	14,314	11,435	11,183	21,4	956,596	25,752	2553,163	0	204,867	204,867	99,729	0	0	0	0	0	0	0
19:04:45	-654,931	2902,188	16,826	15,674	14,277	11,367	11,187	21,4	956,596	25,752	2553,512	0	204,867	204,867	99,729	0	0	0	0	0	0	0
19:04:45	-741,65	2894,771	16,875	15,869	14,232	11,291	11,189	21,4	956,596	25,752	2553,854	0	204,867	204,867	99,729	0	0	0	0	0	0	0
19:04:45	-461,23	2890,159	17,07	16,211	14,195	11,243	11,19	21,4	956,596	25,752	2554,19	0	204,867	204,867	99,729	0	0	0	0	0	0	0
19:04:45	-643,823	2883,721	16,924	16,162	14,167	11,177	11,19	21,4	956,596	25,752	2554,52	0	204,867	204,867	99,729	0	0	0	0	0	0	0
19:04:45	-751,953	2876,201	16,582	16,064	14,144	11,099	11,188	21,4	956,596	25,752	2554,841	0	204,867	204,867	99,729	0	0	0	0	0	0	0
19:04:45	-581,884	2870,382	16,338	15,674	14,125	11,039	11,185	21,4	956,596	25,752	2555,157	0	204,867	204,867	99,729	0	0	0	0	0	0	0
19:04:45	-738,793	2862,994	15,849	15,429	14,111	10,963	11,181	21,4	956,596	25,752	2555,465	0	204,867	204,867	99,729	0	0	0	0	0	0	0
19:04:45	-643,237	2856,562	15,459	14,99	14,097	10,897	11,175	21,4	956,596	25,752	2555,766	0	204,867	204,867	99,729	0	0	0	0	0	0	0
19:04:45	-572,216	2850,84	15,215	14,843	14,078	10,838	11,169	21,4	956,596	25,752	2556,061	0	204,867	204,867	99,729	0	0	0	0	0	0	0
19:04:45	-437,988	2846,46	15,117	14,746	14,059	10,793	11,161	21,4	956,596	25,752	2556,351	0	204,867	204,867	99,729	0	0	0	0	0	0	0
19:04:45	-498,413	2841,476	15,117	14,795	14,031	10,741	11,153	21,4	956,596	25,752	2556,637	0	204,867	204,867	99,729	0	0	0	0	0	0	0
19:04:45	-181,225	2839,663	15,361	14,795	14,007	10,723	11,145	21,4	956,596	25,752	2556,92	0	204,867	204,867	99,729	0	0	0	0	0	0	0
19:04:45	-336,596	2836,297	15,605	15,088	13,974	10,688	11,136	21,4	956,596	25,752	2557,199	0	204,867	204,867	99,729	0	0	0	0	0	0	0
19:04:45	-408,398	2832,213	15,703	15,185	13,945	10,646	11,126	21,4	956,596	25,752	2557,474	0	204,867	204,867	99,729	0	0	0	0	0	0	0
19:04:45	-519,824	2827,015	15,605	15,185	13,921	10,592	11,116	21,4	956,596	25,752	2557,744	0	204,867	204,867	99,729	0	0	0	0	0	0	0
19:04:45	-389,013	2823,125	15,556	15,136	13,902	10,552	11,105	21,4	956,596	25,752	2558,009	0	204,867	204,867	99,729	0	0	0	0	0	0	0
19:04:45	-486,694	2818,258	15,41	14,99	13,883	10,502	11,093	21,4	956,596	25,752	2558,269	0	204,867	204,867	99,729	0	0	0	0	0	0	0
19:04:45	-534,228	2812,916	15,215	14,795	13,864	10,447	11,08	21,4	956,596	25,752	2558,524	0	204,867	204,867	99,729	0	0	0	0	0	0	0
19:04:45	-546,655	2807,449	14,922	14,453	13,849	10,391	11,067	21,4	956,596	25,752	2558,773	0	204,867	204,867	99,729	0	0	0	0	0	0	0
19:04:45	-447,558	2802,974	14,726	14,306	13,835	10,344	11,052	21,4	956,596	25,752	2559,017	0	204,867	204,867	99,729	0	0	0	0	0	0	0
19:04:45	-436,059	2798,613	14,629	14,258	13,816	10,299	11,038	21,4	956,596	25,752	2559,257	0	204,867	204,867	99,729	0	0	0	0	0	0	0
19:04:46	-324,194	2795,371	14,726	14,209	13,792	10,266	11,023	21,4	956,596	25,752	2559,493	0	204,867	204,867	99,729	0	0	0	0	0	0	0
19:04:46	-427,05	2791,101	14,726	14,258	13,768	10,222	11,007	21,4	956,596	25,752	2559,724	0	204,867	204,867	99,729	0	0	0	0	0	0	0
19:04:46	-453,735	2786,563	14,775	14,258	13,739	10,175	10,991	21,4	956,596	25,752	2559,951	0	204,867	204,867	99,729	0	0	0	0	0	0	0
19:04:46	-326,464	2783,299	14,873	14,306	13,715	10,142	10,974	21,4	956,596	25,752	2560,175	0	204,867	204,867	99,729	0	0	0	0	0	0	0
19:04:46	-493,261	2778,366	14,726	14,306	13,696	10,091	10,957	21,4	956,596	25,752	2560,393	0	204,867	204,867	99,729	0	0	0	0	0	0	0
19:04:46	-490,942	2773,457	14,629	14,111	13,674	10,04	10,939	21,4	956,596	25,752	2560,606	0	204,867	204,867	99,729	0	0	0	0	0	0	0
19:04:46	-414,428	2769,312	14,482	14,062	13,658	9,997	10,92	21,4	956,596	25,752	2560,814	0	204,867	204,867	99,729	0	0	0	0	0	0	0
19:04:46	-517,797	2764,134	14,287	13,916	13,64	9,944	10,901	21,4	956,596	25,752	2561,018	0	204,867	204,867	99,729	0	0	0	0	0	0	0
19:04:46	-313,647	2760,998	14,238	13,769	13,625	9,912	10,882	21,4	956,596	25,752	2561,218	0	204,867	204,867	99,729	0	0	0	0	0	0	0
19:04:46	-568,212	2755,316	13,994	13,525	13,607	9,853	10,861	21,4	956,596	25,752	2561,412	0	204,867	204,867	99,729	0	0	0	0	0	0	0
19:04:46	-431,103	2751,005	13,896	13,525	13,588	9,809	10,841	21,4	956,596	25,752	2561,602	0	204,867	204,867	99,729	0	0	0	0	0	0	0
19:04:46	-221,85	2748,786	14,092	13,72	13,564	9,786	10,82	21,4	956,596	25,752	2561,789	0	204,867	204,867	99,729	0	0	0	0	0	0	0
19:04:46	-376,123	2745,025	14,14	13,72	13,54	9,747	10,799	21,4	956,596	25,752	2561,972	0	204,867	204,867	99,729	0	0	0	0	0	0	0
19:04:46	-392,334	2741,102	14,238	13,72	13,512	9,707	10,778	21,4	956,596	25,752	2562,151	0	204,867	204,867	99,729	0	0	0	0	0	0	0
19:04:46	-286,938	2738,232	14,384	13,867	13,488	9,677	10,756	21,4	956,596	25,752	2562,327	0	204,867	204,867	99,729	0	0	0	0	0	0	0
19:04:46	-493,554	2733,297	14,287	13,867	13,465	9,626	10,734	21,4	956,596	25,752	2562,498	0	204,867	204,867	99,729	0	0	0	0	0	0	0
19:04:46	-347,021	2729,827	14,287	13,769	13,446	9,59	10,711	21,4	956,596	25,752	2562,665	0	204,867	204,867	99,729	0	0	0	0	0	0	0
19:04:46	-580,346	2724,023	13,994	13,72	13,429	9,53	10,688	21,4	956,596	25,752	2562,827	0	204,867	204,867	99,729	0	0	0	0	0	0	0
19:04:46	-436,914	2719,654	13,799	13,525	13,416	9,485	10,665	21,4	956,596	25,752	2562,983	0	204,867	204,867	99,729	0	0	0	0	0	0	0
19:04:46	-410,156	2715,552	13,652	13,427	13,401	9,443	10,641	21,4	956,596	25,752	2563,136	0	204,867	204,867	99,729	0	0	0	0	0	0	0
19:04:46	-449,731	2711,055	13,506	13,232	13,383	9,397	10,616	21,4	956,596	25,752	2563,284	0	204,867	204,867	99,729	0	0	0	0	0	0	0
19:04:46	-341,137	2707,644	13,408	13,086	13,369	9,362	10,592	21,4	956,596	25,752	2563,428	0	204,867	204,867	99,729	0	0	0	0	0	0	0
19:04:46	-325,17	2704,392	13,408	13,086	13,351	9,328	10,567	21,4	956,596	25,752	2563,569	0	204,867	204,867	99,729	0	0	0	0	0	0	0
19:04:46	-406,689	2700,325	13,31	13,037	13,333	9,286	10,542	21,4	956,596	25,752	2563,706	0	204,867	204,867	99,729	0	0	0	0	0	0	0
19:04:46	-376,562	2696,559	13,261	12,988	13,315	9,247	10,517	21,4	956,596	25,752	2563,839	0	204,867	204,867	99,729	0	0	0	0	0	0	0
19:04:46	-458,984	2691,97	13,115	12,89	13,297	9,2	10,491	21,4	956,596	25,752	2563,967	0	204,867	204,867	99,729	0	0	0	0	0	0	0
19:04:46	-249,755	2689,472	13,115	12,841	13,283	9,174	10,465	21,4	956,596	25,752	2564,092	0	204,867	204,867	99,729	0	0	0	0	0	0	0
19:04:46	-448,266	2684,989	12,968	12,841	13,266	9,128	10,439	21,4	956,596	25,752	2564,213	0	204,867	204,867	99,729	0	0	0	0	0	0	0
19:04:46	-329,418	2681,695	12,822	12,695	13,255	9,094	10,412	21,4	956,596	25,752	2564,331	0	204,867	204,867	99,729	0	0	0	0	0	0	0
19:04:46	-287,06	2678,825	12,773	12,549	13,242	9,065	10,386	21,4	956,596	25,752	2564,446	0	204,867	204,867	99,729	0	0	0	0	0	0	0
19:04:46	-424,584	2674,579	12,675	12,549	13,223	9,021	10,359	21,4	956,596	25,752	2564,556	0	204,867	204,867	99,729	0	0	0	0	0	0	0
19:04:46	-244,165	2672,137	12,675	12,5	13,209	8,996	10,332	21,4	956,596	25,752	2564,663	0	204,867	204,867	99,729	0	0	0	0	0	0	0
19:04:46	-391,748	2668,22	12,529	12,451	13,195	8,955	10,305	21,4	956,596	25,752	2564,767	0	204,867	204,867	99,729	0	0	0	0	0	0	0
19:04:46	-263,745	2665,582	12,529	12,353	13,18	8,928	10,278	21,4	956,596	25,752	2564,868	0	204,867	204,867	99,729	0	0	0	0	0	0	0
19:04:46	-235,253	2663,23	12,48	12,256	13,169	8,904	10,251	21,4	956,596	25,752	2564,966	0	204,867	204,867	99,729	0	0	0	0	0	0	0
19:04:46	-240,942	2660,82	12,48	12,256	13,156	8,879	10,225	21,4	956,596	25,752	2565,062	0	204,867	204,867	99,729	0	0	0	0	0	0	0
19:04:46	-244,165	2658,379	12,48	12,256	13,142	8,854	10,198	21,4	956,596	25,752	2565,155	0	204,867	204,867	99,729	0	0	0	0	0	0	0
19:04:46	-258,203	2655,797	12,48	12,158	13,127	8,827	10,171	21,4	956,596	25,752	2565,246	0	204,867	204,867	99,729	0	0	0	0	0	0	0
19:04:46	-297,607	2652,82	12,431	12,158	13,113	8,796	10,144	21,4	956,596	25,752	2565,333	0	204,867	204,867	99,729	0	0	0	0	0	0	0
19:04:46	-266,064	2650,16	12,334	12,109	13,103	8,769	10,117	21,4	956,596	25,752	2565,418	0	204,867	204,867	99,729	0	0	0	0	0	0	0
19:04:46	-210,253	2648,057	12,285	12,06	13,094	8,747	10,09	21,4	956,596	25,752	2565,501	0	204,867	204,867	99,729	0	0	0	0	0	0	0
19:04:46	-269,165	2645,366	12,187	11,914	13,084	8,72	10,063	21,4	956,596	25,752	2565,58	0	204,867	204,867	99,729	0	0	0	0	0	0	0
19:04:46	-309,448	2642,271	12,041	11,767	13,075	8,688	10,036	21,4	956,596	25,752	2565,657	0	204,867	204,867	99,729	0	0	0	0	0	0	0
19:04:46	-223,217	2640,039	11,992	11,767	13,065	8,665	10,009	21,4	958,026	25,752	2565,731	0	204,867	204,867	99,729	0	0	0	0	0	0	0
19:04:46	-171,533	2638,324	11,992	11,767	13,056	8,647	9,983	21,4	958,026	25,752	2565,804	0	204,867	204,867	99,729	0	0	0	0	0	0	0
19:04:46	-259,179	2635,732	11,992	11,816	13,041	8,62	9,956	21,4	958,026	25,752	2565,874	0	204,867	204,867	99,729	0	0	0	0	0	0	0
19:04:46	-200,537	2633,726	12,041	11,914	13,027	8,6	9,929	21,4	958,026	25,752	2565,942	0	204,867	204,867	99,729	0	0	0	0	0	0	0
19:04:46	-176,391	2631,963	12,041	11,963	13,017	8,581	9,903	21,4	958,026	25,752	2566,008	0	204,867	204,867	99,729	0	0	0	0	0	0	0
19:04:46	-154,809	2630,414	12,138	11,963	13,003	8,565	9,877	21,4	958,026	25,752	2566,072	0	204,867	204,867	99,729	0	0	0	0	0	0	0
19:04:46	-262,377	2627,791	12,041	11,963	12,993	8,538	9,85	21,4	958,026	25,752	2566,134	0	204,867	204,867	99,729	0	0	0	0	0	0	0
19:04:46	-215,551	2625,635	11,992	11,914	12,984	8,516	9,824	21,4	958,026	25,752	2566,194	0	204,867	204,867	99,729	0	0	0	0	0	0	0
19:04:46	-229,394	2623,341	11,845	11,767	12,979	8,493	9,798	21,4	958,026	25,752	2566,251	0	204,867	204,867	99,729	0	0	0	0	0	0	0
19:04:46	-265,625	2620,685	11,748	11,621	12,969	8,465	9,772	21,4	958,026	25,752	2566,306	0	204,867	204,867	99,729	0	0	0	0	0	0	0
19:04:46	-85,937	2619,826	11,748	11,718	12,964	8,456	9,746	21,4	958,026	25,752	2566,359	0	205,021	205,021	99,73	0	0	0	0	0	0	0
19:04:46	-168,725	2618,138	11,748	11,621	12,955	8,439	9,721	21,4	958,026	25,752	2566,411	0	205,021	205,021	99,73	0	0	0	0	0	0	0
19:04:46	-169,775	2616,441	11,748	11,621	12,945	8,421	9,695	21,4	958,026	25,752	2566,461	0	205,021	205,021	99,73	0	0	0	0	0	0	0
19:04:46	-312,207	2613,318	11,601	11,523	12,935	8,389	9,669	21,4	958,026	25,752	2566,507	0	205,021	205,021	99,73	0	0	0	0	0	0	0
19:04:46	-167,675	2611,642	11,601	11,572	12,926	8,372	9,644	21,4	958,026	25,752	2566,553	0	205,021	205,021	99,73	0	0	0	0	0	0	0
19:04:46	-169,75	2609,944	11,601	11,523	12,916	8,354	9,619	21,4	958,026	25,752	2566,596	0	205,021	205,021	99,73	0	0	0	0	0	0	0
19:04:46	-83,813	2609,106	11,601	11,523	12,911	8,346	9,594	21,4	958,026	25,752	2566,638	0	205,021	205,021	99,73	0	0	0	0	0	0	0
19:04:46	-265,405	2606,452	11,504	11,523	12,902	8,318	9,569	21,4	958,026	25,752	2566,678	0	205,021	205,021	99,73	0	0	0	0	0	0	0
19:04:46	-73,266	2605,719	11,601	11,425	12,892	8,311	9,544	21,4	958,026	25,752	2566,717	0	205,021	205,021	99,73	0	0	0	0	0	0	0
19:04:46	-168,701	2604,032	11,601	11,523	12,883	8,293	9,52	21,4	958,026	25,752	2566,754	0	205,021	205,021	99,73	0	0	0	0	0	0	0
19:04:46	-263,037	2601,402	11,504	11,523	12,873	8,266	9,495	21,4	958,026	25,752	2566,789	0	205,021	205,021	99,73	0	0	0	0	0	0	0
19:04:46	-131,494	2600,087	11,455	11,523	12,868	8,253	9,471	21,4	958,026	25,752	2566,822	0	205,021	205,021	99,73	0	0	0	0	0	0	0
19:04:46	-166,625	2598,421	11,455	11,425	12,859	8,236	9,446	21,4	958,026	25,752	2566,854	0	205,021	205,021	99,73	0	0	0	0	0	0	0
19:04:46	-85,034	2597,57	11,455	11,523	12,854	8,227	9,423	21,4	958,026	25,752	2566,885	0	205,021	205,021	99,73	0	0	0	0	0	0	0
19:04:46	-214,208	2595,428	11,406	11,425	12,845	8,205	9,399	21,4	958,026	25,752	2566,913	0	205,021	205,021	99,73	0	0	0	0	0	0	0
19:04:46	-178,076	2593,648	11,308	11,377	12,84	8,186	9,375	21,4	958,026	25,752	2566,94	0	205,021	205,021	99,73	0	0	0	0	0	0	0
19:04:46	-132,495	2592,323	11,259	11,279	12,835	8,173	9,351	21,4	958,026	25,752	2566,966	0	205,021	205,021	99,73	0	0	0	0	0	0	0
19:04:46	-165,454	2590,668	11,259	11,23	12,826	8,156	9,328	21,4	958,026	25,752	2566,989	0	205,021	205,021	99,73	0	0	0	0	0	0	0
19:04:46	-85,937	2589,809	11,259	11,279	12,821	8,147	9,305	21,4	958,026	25,752	2567,012	0	205,021	205,021	99,73	0	0	0	0	0	0	0
19:04:46	-167,578	2588,133	11,259	11,279	12,811	8,13	9,282	21,4	958,026	25,752	2567,033	0	205,021	205,021	99,73	0	0	0	0	0	0	0
19:04:46	-175,854	2586,374	11,162	11,23	12,807	8,111	9,259	21,4	958,026	25,752	2567,053	0	205,021	205,021	99,73	0	0	0	0	0	0	0
19:04:46	-70,263	2585,672	11,259	11,23	12,797	8,104	9,236	21,4	958,026	25,752	2567,071	0	205,021	205,021	99,73	0	0	0	0	0	0	0
19:04:46	-165,454	2584,017	11,259	11,279	12,788	8,087	9,214	21,4	958,026	25,752	2567,088	0	205,021	205,021	99,73	0	0	0	0	0	0	0
19:04:46	-84,863	2583,169	11,259	11,279	12,783	8,078	9,191	21,4	958,026	25,752	2567,105	0	205,021	205,021	99,73	0	0	0	0	0	0	0
19:04:46	-115,795	2582,011	11,308	11,279	12,774	8,066	9,169	21,4	958,026	25,752	2567,12	0	205,021	205,021	99,73	0	0	0	0	0	0	0
19:04:46	-227,612	2579,734	11,162	11,181	12,769	8,043	9,147	21,4	958,026	25,752	2567,132	0	205,021	205,021	99,73	0	0	0	0	0	0	0
19:04:46	-132,421	2578,41	11,113	11,084	12,764	8,029	9,125	21,4	958,026	25,752	2567,144	0	205,021	205,021	99,73	0	0	0	0	0	0	0
19:04:46	-83,789	2577,572	11,113	11,084	12,759	8,021	9,104	21,4	958,026	25,752	2567,154	0	205,021	205,021	99,73	0	0	0	0	0	0	0
19:04:46	-178,881	2575,784	11,015	11,084	12,755	8,002	9,082	21,4	958,026	25,752	2567,163	0	205,021	205,021	99,73	0	0	0	0	0	0	0
19:04:46	11,328	2575,897	11,113	11,084	12,75	8,003	9,061	21,4	958,026	25,752	2567,172	0	205,021	205,021	99,73	0	0	0	0	0	0	0
19:04:46	-112,622	2574,771	11,162	11,181	12,741	7,992	9,04	21,4	958,026	25,752	2567,18	0	205,021	205,021	99,73	0	0	0	0	0	0	0
19:04:46	-166,503	2573,106	11,162	11,181	12,731	7,975	9,019	21,4	958,026	25,752	2567,186	0	205,021	205,021	99,73	0	0	0	0	0	0	0
19:04:46	13,378	2573,239	11,259	11,181	12,727	7,976	8,999	21,4	958,026	25,752	2567,192	0	205,021	205,021	99,73	0	0	0	0	0	0	0
19:04:46	-185,205	2571,387	11,162	11,181	12,722	7,957	8,978	21,4	958,026	25,752	2567,196	0	205,021	205,021	99,73	0	0	0	0	0	0	0
19:04:46	-129,199	2570,095	11,113	11,035	12,717	7,944	8,958	21,4	958,026	25,752	2567,199	0	205,021	205,021	99,73	0	0	0	0	0	0	0
19:04:46	-177,758	2568,318	11,015	11,035	12,712	7,925	8,938	21,4	958,026	25,752	2567,2	0	205,021	205,021	99,73	0	0	0	0	0	0	0
19:04:46	-128,125	2567,036	10,966	10,937	12,708	7,912	8,917	21,4	958,026	25,752	2567,036	0	205,021	205,021	99,73	0	0	0	0	0	0	0
19:04:46	-56,103	2566,475	10,918	10,888	12,707	7,906	8,898	21,4	958,026	25,752	2566,475	0	205,021	205,021	99,73	0	0	0	0	0	0	0
19:04:46	-176,66	2564,709	10,82	10,84	12,703	7,888	8,878	21,4	958,026	25,752	2564,709	0	205,021	205,021	99,73	0	0	0	0	0	0	0
19:04:46	-128,979	2563,419	10,771	10,742	12,698	7,875	8,858	21,4	958,026	25,752	2563,419	0	205,021	205,021	99,73	0	0	0	0	0	0	0
19:04:46	-80,566	2562,613	10,771	10,84	12,693	7,866	8,839	21,4	958,026	25,752	2562,613	0	205,021	205,021	99,73	0	0	0	0	0	0	0
19:04:46	-112,646	2561,487	10,82	10,888	12,684	7,855	8,819	21,4	958,026	25,752	2561,487	0	205,021	205,021	99,73	0	0	0	0	0	0	0
19:04:46	5,908	2561,546	10,918	10,937	12,679	7,855	8,801	21,4	958,026	25,752	2561,487	0	205,021	205,021	99,73	0	0	0	0	0	0	0
19:04:46	-110,4	2560,442	10,966	10,937	12,67	7,844	8,782	21,4	958,026	25,752	2560,442	0	205,021	205,021	99,73	0	0	0	0	0	0	0
19:04:46	-88,159	2559,56	10,966	11,035	12,665	7,835	8,763	21,4	958,026	25,752	2559,56	0	205,021	205,021	99,73	0	0	0	0	0	0	0
19:04:46	-125,781	2558,303	10,918	10,937	12,661	7,822	8,745	21,4	958,026	25,752	2558,303	0	205,021	205,021	99,73	0	0	0	0	0	0	0
19:04:46	-77,441	2557,528	10,918	10,937	12,656	7,814	8,727	21,4	958,026	25,752	2557,528	0	205,021	205,021	99,73	0	0	0	0	0	0	0
19:04:47	-105,615	2556,472	10,82	10,937	12,656	7,803	8,708	21,4	958,026	25,752	2556,472	0	205,021	205,021	99,73	0	0	0	0	0	0	0
19:04:47	-125,952	2555,213	10,771	10,84	12,651	7,79	8,69	21,4	958,026	25,752	2555,213	0	205,021	205,021	99,73	0	0	0	0	0	0	0
19:04:47	-77,221	2554,44	10,771	10,84	12,647	7,782	8,673	21,4	958,026	25,752	2554,44	0	205,021	205,021	99,73	0	0	0	0	0	0	0
19:04:47	-171,118	2552,729	10,673	10,742	12,643	7,765	8,655	21,4	958,026	25,752	2552,729	0	205,021	205,021	99,73	0	0	0	0	0	0	0
19:04:47	6,738	2552,797	10,771	10,742	12,638	7,765	8,637	21,4	958,026	25,752	2552,729	0	205,021	205,021	99,73	0	0	0	0	0	0	0
19:04:47	-171,044	2551,086	10,673	10,742	12,633	7,748	8,62	21,4	958,026	25,752	2551,086	0	205,021	205,021	99,73	0	0	0	0	0	0	0
19:04:47	-10,717	2550,979	10,673	10,742	12,633	7,747	8,603	21,4	958,026	25,752	2550,979	0	205,021	205,021	99,73	0	0	0	0	0	0	0
19:04:47	6,713	2551,046	10,771	10,742	12,628	7,747	8,586	21,4	958,026	25,752	2550,979	0	205,021	205,021	99,73	0	0	0	0	0	0	0
19:04:47	-149,218	2549,554	10,771	10,84	12,619	7,732	8,569	21,4	958,026	25,752	2549,554	0	205,021	205,021	99,73	0	0	0	0	0	0	0
19:04:47	-28,759	2549,266	10,82	10,888	12,615	7,729	8,553	21,4	958,026	25,752	2549,266	0	205,021	205,021	99,73	0	0	0	0	0	0	0
19:04:47	-166,04	2547,606	10,673	10,84	12,613	7,712	8,536	21,4	958,026	25,752	2547,606	0	205,021	205,021	99,73	0	0	0	0	0	0	0
19:04:47	-73,022	2546,876	10,673	10,742	12,609	7,704	8,52	21,4	958,026	25,752	2546,876	0	205,021	205,021	99,73	0	0	0	0	0	0	0
19:04:47	-74,047	2546,135	10,673	10,742	12,605	7,697	8,504	21,4	958,026	25,752	2546,135	0	205,021	205,021	99,73	0	0	0	0	0	0	0
19:04:47	-73,022	2545,405	10,673	10,742	12,601	7,689	8,488	21,4	958,026	25,752	2545,405	0	205,021	205,021	99,73	0	0	0	0	0	0	0
19:04:47	-12,841	2545,276	10,673	10,742	12,6	7,688	8,472	21,4	958,026	25,752	2545,276	0	205,021	205,021	99,73	0	0	0	0	0	0	0
19:04:47	-120,41	2544,072	10,625	10,693	12,596	7,675	8,457	21,4	958,026	25,752	2544,072	0	205,021	205,021	99,73	0	0	0	0	0	0	0
19:04:47	-24,56	2543,827	10,673	10,742	12,592	7,673	8,441	21,4	958,026	25,752	2543,827	0	205,021	205,021	99,73	0	0	0	0	0	0	0
19:04:47	-71,972	2543,107	10,673	10,84	12,588	7,665	8,426	21,4	958,026	25,752	2543,107	0	205,021	205,021	99,73	0	0	0	0	0	0	0
19:04:47	-133,227	2541,775	10,625	10,693	12,583	7,652	8,411	21,4	958,026	25,752	2541,775	0	205,021	205,021	99,73	0	0	0	0	0	0	0
19:04:47	-36,352	2541,411	10,673	10,693	12,578	7,648	8,396	21,4	958,026	25,752	2541,411	0	205,021	205,021	99,73	0	0	0	0	0	0	0
19:04:47	-61,474	2540,797	10,625	10,693	12,577	7,642	8,381	21,4	958,026	25,752	2540,797	0	205,021	205,021	99,73	0	0	0	0	0	0	0
19:04:47	-70,874	2540,088	10,625	10,693	12,573	7,634	8,366	21,4	958,026	25,752	2540,088	0	205,021	205,021	99,73	0	0	0	0	0	0	0
19:04:47	-70,751	2539,38	10,625	10,693	12,569	7,627	8,352	21,4	958,026	25,752	2539,38	0	205,021	205,021	99,73	0	0	0	0	0	0	0
19:04:47	-83,911	2538,541	10,625	10,693	12,565	7,618	8,338	21,4	958,026	25,752	2538,541	0	205,021	205,021	99,73	0	0	0	0	0	0	0
19:04:47	-36,376	2538,177	10,673	10,693	12,56	7,615	8,323	21,4	958,026	25,752	2538,177	0	205,021	205,021	99,73	0	0	0	0	0	0	0
19:04:47	-83,74	2537,34	10,673	10,742	12,555	7,606	8,309	21,4	958,026	25,752	2537,34	0	205,021	205,021	99,73	0	0	0	0	0	0	0
19:04:47	-9,228	2537,248	10,82	10,888	12,546	7,605	8,295	21,4	958,026	25,752	2537,248	0	205,021	205,021	99,73	0	0	0	0	0	0	0
19:04:47	-130,029	2535,947	10,771	10,888	12,542	7,592	8,282	21,4	958,026	25,752	2535,947	0	205,021	205,021	99,73	0	0	0	0	0	0	0
19:04:47	-94,726	2535	10,673	10,742	12,542	7,582	8,268	21,4	958,026	25,752	2535	0	205,021	205,021	99,73	0	0	0	0	0	0	0
19:04:47	-62,475	2534,375	10,625	10,693	12,541	7,575	8,254	21,4	958,026	25,752	2534,375	0	205,021	205,021	99,73	0	0	0	0	0	0	0
19:04:47	-94,677	2533,429	10,527	10,498	12,541	7,566	8,241	21,4	958,026	25,752	2533,429	0	205,021	205,021	99,73	0	0	0	0	0	0	0
19:04:47	-130,004	2532,129	10,478	10,498	12,536	7,552	8,227	21,4	958,026	25,752	2532,129	0	205,021	205,021	99,73	0	0	0	0	0	0	0
19:04:47	-47,29	2531,656	10,429	10,498	12,536	7,547	8,214	21,4	958,026	25,752	2531,656	0	205,021	205,021	99,73	0	0	0	0	0	0	0
19:04:47	-67,578	2530,98	10,429	10,4	12,532	7,54	8,201	21,4	958,026	25,752	2530,98	0	205,021	205,021	99,73	0	0	0	0	0	0	0
19:04:47	-82,641	2530,153	10,429	10,4	12,528	7,532	8,188	21,4	958,026	25,752	2530,153	0	205,021	205,021	99,73	0	0	0	0	0	0	0
19:04:47	-3,198	2530,121	10,527	10,547	12,522	7,532	8,175	21,4	958,026	25,752	2530,121	0	205,021	205,021	99,73	0	0	0	0	0	0	0
19:04:47	11,938	2530,241	10,625	10,693	12,517	7,533	8,162	21,4	958,026	25,752	2530,122	0	205,021	205,021	99,73	0	0	0	0	0	0	0
19:04:47	-34,106	2529,9	10,673	10,693	12,513	7,529	8,15	21,4	958,026	25,752	2529,9	0	205,021	205,021	99,73	0	0	0	0	0	0	0
19:04:47	-255,932	2527,34	10,478	10,498	12,509	7,503	8,137	21,4	958,026	25,752	2527,34	0	205,021	205,021	99,73	0	0	0	0	0	0	0
19:04:47	47,314	2527,814	10,527	10,547	12,509	7,508	8,125	21,4	958,026	25,752	2527,341	0	205,021	205,021	99,73	0	0	0	0	0	0	0
19:04:47	-62,28	2527,191	10,478	10,498	12,508	7,501	8,113	21,4	958,026	25,752	2527,191	0	205,021	205,021	99,73	0	0	0	0	0	0	0
19:04:47	-65,6	2526,535	10,478	10,498	12,504	7,495	8,1	21,4	958,026	25,752	2526,535	0	205,021	205,021	99,73	0	0	0	0	0	0	0
19:04:47	-65,429	2525,88	10,478	10,4	12,501	7,488	8,088	21,4	958,026	25,752	2525,88	0	205,021	205,021	99,73	0	0	0	0	0	0	0
19:04:47	-80,517	2525,075	10,429	10,498	12,499	7,479	8,076	21,3	958,026	25,752	2525,075	0	205,021	205,021	99,73	0	0	0	0	0	0	0
19:04:47	-18,164	2524,894	10,478	10,547	12,495	7,478	8,065	21,3	958,026	25,752	2524,894	0	205,021	205,021	99,73	0	0	0	0	0	0	0
19:04:47	-127,856	2523,615	10,429	10,547	12,49	7,464	8,053	21,3	958,026	25,752	2523,615	0	205,021	205,021	99,73	0	0	0	0	0	0	0
19:04:47	-33,251	2523,283	10,478	10,547	12,486	7,461	8,041	21,3	958,026	25,752	2523,283	0	205,021	205,021	99,73	0	0	0	0	0	0	0
19:04:47	-81,64	2522,466	10,478	10,547	12,481	7,453	8,03	21,3	958,026	25,752	2522,466	0	205,021	205,021	99,73	0	0	0	0	0	0	0
19:04:47	-17,041	2522,296	10,478	10,693	12,48	7,451	8,018	21,3	958,026	25,752	2522,296	0	205,021	205,021	99,73	0	0	0	0	0	0	0
19:04:47	-110,766	2521,188	10,429	10,498	12,477	7,439	8,007	21,3	958,026	25,752	2521,188	0	205,021	205,021	99,73	0	0	0	0	0	0	0
19:04:47	0	2521,188	10,429	10,498	12,477	7,439	7,996	21,3	958,026	25,752	2521,188	0	205,021	205,021	99,73	0	0	0	0	0	0	0
19:04:47	-63,354	2520,555	10,429	10,498	12,473	7,433	7,985	21,3	958,026	25,752	2520,555	0	205,021	205,021	99,73	0	0	0	0	0	0	0
19:04:47	-34,277	2520,212	10,429	10,498	12,471	7,429	7,974	21,3	958,026	25,752	2520,212	0	205,021	205,021	99,73	0	0	0	0	0	0	0
19:04:47	-63,305	2519,579	10,429	10,4	12,468	7,423	7,963	21,3	958,026	25,752	2519,579	0	204,107	204,107	99,726	0	0	0	0	0	0	0
19:04:47	-63,354	2518,945	10,429	10,4	12,464	7,416	7,953	21,3	958,026	25,752	2518,945	0	204,107	204,107	99,726	0	0	0	0	0	0	0
19:04:47	-141,723	2517,528	10,283	10,302	12,464	7,402	7,942	21,3	958,026	25,752	2517,528	0	204,107	204,107	99,726	0	0	0	0	0	0	0
19:04:47	30,004	2517,828	10,332	10,351	12,463	7,405	7,931	21,3	958,026	25,752	2517,528	0	204,107	204,107	99,726	0	0	0	0	0	0	0
19:04:47	-63,305	2517,195	10,332	10,4	12,459	7,398	7,921	21,3	958,026	25,752	2517,195	0	204,107	204,107	99,726	0	0	0	0	0	0	0
19:04:47	-64,477	2516,55	10,283	10,205	12,458	7,392	7,91	21,3	958,026	25,752	2516,55	0	204,107	204,107	99,726	0	0	0	0	0	0	0
19:04:47	-63,33	2515,917	10,283	10,302	12,455	7,385	7,9	21,3	958,026	25,752	2515,917	0	204,107	204,107	99,726	0	0	0	0	0	0	0
19:04:47	30,2	2516,219	10,332	10,4	12,454	7,388	7,89	21,3	958,026	25,752	2515,917	0	204,107	204,107	99,726	0	0	0	0	0	0	0
19:04:47	13,891	2516,358	10,429	10,498	12,449	7,39	7,88	21,3	958,026	25,752	2515,917	0	204,107	204,107	99,726	0	0	0	0	0	0	0
19:04:47	-33,3	2516,025	10,478	10,595	12,445	7,386	7,871	21,3	958,026	25,752	2515,917	0	204,107	204,107	99,726	0	0	0	0	0	0	0
19:04:47	-80,566	2515,219	10,478	10,595	12,44	7,378	7,861	21,3	958,026	25,752	2515,219	0	204,107	204,107	99,726	0	0	0	0	0	0	0
19:04:47	98,803	2516,207	10,625	10,84	12,438	7,388	7,852	21,3	958,026	25,752	2515,22	0	204,107	204,107	99,726	0	0	0	0	0	0	0
19:04:47	359,765	2519,805	11,015	11,279	12,437	7,425	7,843	21,3	958,026	25,752	2515,225	0	204,107	204,107	99,726	0	0	0	0	0	0	0
19:04:47	79,565	2520,6	11,015	11,279	12,441	7,433	7,835	21,3	958,026	25,752	2515,23	0	204,107	204,107	99,726	0	0	0	0	0	0	0
19:04:47	320,141	2523,802	11,162	11,425	12,451	7,466	7,828	21,3	958,026	25,752	2515,238	0	204,107	204,107	99,726	0	0	0	0	0	0	0
19:04:47	335,253	2527,154	11,259	11,425	12,465	7,501	7,822	21,3	958,026	25,752	2515,25	0	204,107	204,107	99,726	0	0	0	0	0	0	0
19:04:47	352,587	2530,68	11,308	11,718	12,482	7,537	7,816	21,3	958,026	25,752	2515,266	0	204,107	204,107	99,726	0	0	0	0	0	0	0
19:04:47	513,867	2535,819	11,504	12,06	12,501	7,59	7,812	21,3	958,026	25,752	2515,286	0	204,107	204,107	99,726	0	0	0	0	0	0	0
19:04:47	614,16	2541,961	11,748	12,256	12,522	7,654	7,808	21,3	958,026	25,752	2515,313	0	204,107	204,107	99,726	0	0	0	0	0	0	0
19:04:47	841,87	2550,379	12,187	12,744	12,546	7,74	7,807	21,3	958,026	25,752	2515,348	0	204,107	204,107	99,726	0	0	0	0	0	0	0
19:04:47	545,751	2555,837	12,334	12,841	12,569	7,797	7,807	21,3	958,026	25,752	2515,389	0	204,107	204,107	99,726	0	0	0	0	0	0	0
19:04:47	652,319	2562,36	12,431	13,037	12,6	7,864	7,808	21,3	958,026	25,752	2515,435	0	204,107	204,107	99,726	0	0	0	0	0	0	0
19:04:47	761,474	2569,975	12,627	13,232	12,633	7,942	7,811	21,3	958,026	25,752	2515,49	0	204,107	204,107	99,726	0	0	0	0	0	0	0
19:04:47	490,087	2574,876	12,529	13,379	12,666	7,993	7,814	21,3	958,026	25,752	2515,549	0	204,107	204,107	99,726	0	0	0	0	0	0	0
19:04:47	894,409	2583,82	12,773	13,574	12,703	8,085	7,82	21,3	958,026	25,752	2515,618	0	204,107	204,107	99,726	0	0	0	0	0	0	0
19:04:47	427,856	2588,098	12,529	13,427	12,741	8,129	7,826	21,3	958,026	25,752	2515,69	0	204,107	204,107	99,726	0	0	0	0	0	0	0
19:04:47	899,169	2597,09	12,773	13,72	12,778	8,222	7,833	21,3	958,026	25,752	2515,771	0	204,107	204,107	99,726	0	0	0	0	0	0	0
19:04:47	858,129	2605,671	12,968	13,867	12,816	8,31	7,843	21,3	958,026	25,752	2515,861	0	204,107	204,107	99,726	0	0	0	0	0	0	0
19:04:47	872,192	2614,393	13,261	13,965	12,849	8,4	7,854	21,3	958,026	25,752	2515,96	0	204,107	204,107	99,726	0	0	0	0	0	0	0
19:04:47	720,874	2621,602	13,31	14,209	12,887	8,475	7,866	21,3	958,026	25,752	2516,065	0	204,107	204,107	99,726	0	0	0	0	0	0	0
19:04:47	963,427	2631,236	13,603	14,502	12,926	8,574	7,88	21,3	958,026	25,752	2516,18	0	204,107	204,107	99,726	0	0	0	0	0	0	0
19:04:47	677,49	2638,011	13,603	14,599	12,964	8,644	7,895	21,3	958,026	25,752	2516,302	0	204,107	204,107	99,726	0	0	0	0	0	0	0
19:04:47	762,524	2645,636	13,603	14,795	13,007	8,722	7,911	21,3	958,026	25,752	2516,432	0	204,107	204,107	99,726	0	0	0	0	0	0	0
19:04:47	910,961	2654,746	13,75	14,941	13,051	8,816	7,929	21,3	958,026	25,752	2516,57	0	204,107	204,107	99,726	0	0	0	0	0	0	0
19:04:47	731,103	2662,057	13,799	14,843	13,09	8,892	7,948	21,3	958,026	25,752	2516,715	0	204,107	204,107	99,726	0	0	0	0	0	0	0
19:04:47	1044,726	2672,504	14,092	14,99	13,132	8,999	7,968	21,3	958,026	25,752	2516,871	0	204,107	204,107	99,726	0	0	0	0	0	0	0
19:04:47	789,672	2680,401	14,14	15,283	13,174	9,081	7,99	21,3	958,026	25,752	2517,035	0	204,107	204,107	99,726	0	0	0	0	0	0	0
19:04:47	974,609	2690,147	14,433	15,527	13,213	9,181	8,013	21,3	958,026	25,752	2517,208	0	204,107	204,107	99,726	0	0	0	0	0	0	0
19:04:47	1029,003	2700,437	14,726	15,625	13,255	9,287	8,038	21,3	958,026	25,752	2517,391	0	204,107	204,107	99,726	0	0	0	0	0	0	0
19:04:47	655,468	2706,992	14,726	15,82	13,292	9,355	8,064	21,3	958,026	25,752	2517,581	0	204,107	204,107	99,726	0	0	0	0	0	0	0
19:04:47	1002,661	2717,018	15,068	16,015	13,33	9,458	8,092	21,3	958,026	25,752	2517,78	0	204,107	204,107	99,726	0	0	0	0	0	0	0
19:04:47	831,054	2725,329	15,263	16,211	13,366	9,544	8,12	21,3	958,026	25,752	2517,988	0	204,107	204,107	99,726	0	0	0	0	0	0	0
19:04:47	923,999	2734,569	15,556	16,406	13,402	9,639	8,15	21,3	958,026	25,752	2518,204	0	204,107	204,107	99,726	0	0	0	0	0	0	0
19:04:47	682,055	2741,39	15,605	16,552	13,437	9,71	8,18	21,3	958,026	25,752	2518,428	0	204,107	204,107	99,726	0	0	0	0	0	0	0
19:04:47	902,124	2750,411	15,898	16,748	13,472	9,803	8,212	21,3	958,026	25,752	2518,66	0	204,107	204,107	99,726	0	0	0	0	0	0	0
19:04:47	725,366	2757,664	15,947	16,845	13,51	9,877	8,245	21,3	958,026	25,752	2518,899	0	204,107	204,107	99,726	0	0	0	0	0	0	0
19:04:47	732,031	2764,985	15,898	16,748	13,554	9,953	8,278	21,3	958,026	25,752	2519,145	0	204,107	204,107	99,726	0	0	0	0	0	0	0
19:04:48	819,726	2773,182	16,045	16,894	13,593	10,037	8,313	21,3	958,026	25,752	2519,399	0	204,107	204,107	99,726	0	0	0	0	0	0	0
19:04:48	577,563	2778,958	15,947	16,748	13,631	10,097	8,348	21,3	958,026	25,752	2519,658	0	204,107	204,107	99,726	0	0	0	0	0	0	0
19:04:48	676,049	2785,718	16,045	16,699	13,663	10,167	8,383	21,3	958,026	25,752	2519,924	0	204,107	204,107	99,726	0	0	0	0	0	0	0
19:04:48	923,339	2794,952	16,386	17,09	13,696	10,262	8,42	21,3	958,026	25,752	2520,2	0	204,107	204,107	99,726	0	0	0	0	0	0	0
19:04:48	659,448	2801,546	16,533	17,285	13,725	10,33	8,458	21,3	958,026	25,752	2520,481	0	204,107	204,107	99,726	0	0	0	0	0	0	0
19:04:48	699,829	2808,544	16,728	17,431	13,754	10,402	8,496	21,3	958,026	25,752	2520,769	0	204,107	204,107	99,726	0	0	0	0	0	0	0
19:04:48	706,616	2815,61	16,924	17,48	13,783	10,475	8,535	21,3	958,026	25,752	2521,064	0	204,107	204,107	99,726	0	0	0	0	0	0	0
19:04:48	653,71	2822,148	17,07	17,773	13,811	10,542	8,574	21,3	958,026	25,752	2521,365	0	204,107	204,107	99,726	0	0	0	0	0	0	0
19:04:48	689,233	2829,04	17,168	17,822	13,845	10,613	8,614	21,3	958,026	25,752	2521,672	0	204,107	204,107	99,726	0	0	0	0	0	0	0
19:04:48	494,335	2833,983	17,07	17,724	13,878	10,664	8,654	21,3	958,026	25,752	2521,985	0	204,107	204,107	99,726	0	0	0	0	0	0	0
19:04:48	545,532	2839,439	17,021	17,627	13,912	10,72	8,695	21,3	958,026	25,752	2522,302	0	204,107	204,107	99,726	0	0	0	0	0	0	0
19:04:48	495,361	2844,392	16,924	17,48	13,945	10,771	8,735	21,3	958,026	25,752	2522,625	0	204,107	204,107	99,726	0	0	0	0	0	0	0
19:04:48	834,252	2852,735	17,168	17,724	13,978	10,857	8,777	21,3	958,026	25,752	2522,955	0	204,107	204,107	99,726	0	0	0	0	0	0	0
19:04:48	486,84	2857,603	17,314	17,92	13,998	10,908	8,819	21,3	958,026	25,752	2523,289	0	204,107	204,107	99,726	0	0	0	0	0	0	0
19:04:48	699,292	2864,596	17,51	17,969	14,026	10,98	8,861	21,3	958,026	25,752	2523,631	0	204,107	204,107	99,726	0	0	0	0	0	0	0
19:04:48	563,867	2870,235	17,656	18,066	14,049	11,038	8,904	21,3	958,026	25,752	2523,977	0	204,107	204,107	99,726	0	0	0	0	0	0	0
19:04:48	558,667	2875,821	17,705	18,164	14,078	11,095	8,947	21,3	958,026	25,752	2524,329	0	204,107	204,107	99,726	0	0	0	0	0	0	0
19:04:48	525,756	2881,079	17,803	18,261	14,102	11,15	8,99	21,3	958,026	25,752	2524,686	0	204,107	204,107	99,726	0	0	0	0	0	0	0
19:04:48	627,905	2887,358	17,851	18,31	14,135	11,214	9,034	21,3	958,026	25,752	2525,048	0	204,107	204,107	99,726	0	0	0	0	0	0	0
19:04:48	451,611	2891,874	17,803	18,261	14,163	11,261	9,077	21,3	958,026	25,752	2525,415	0	204,107	204,107	99,726	0	0	0	0	0	0	0
19:04:48	500,878	2896,883	17,803	18,261	14,192	11,313	9,121	21,3	958,026	25,752	2525,787	0	204,107	204,107	99,726	0	0	0	0	0	0	0
19:04:48	526,245	2902,145	17,851	18,359	14,218	11,367	9,165	21,3	958,026	25,752	2526,163	0	204,107	204,107	99,726	0	0	0	0	0	0	0
19:04:48	637,06	2908,516	18,144	18,506	14,238	11,432	9,21	21,3	958,026	25,752	2526,546	0	204,107	204,107	99,726	0	0	0	0	0	0	0
19:04:48	622,509	2914,741	18,388	18,799	14,259	11,497	9,254	21,3	958,026	25,752	2526,934	0	204,107	204,107	99,726	0	0	0	0	0	0	0
19:04:48	645,581	2921,197	18,779	19,14	14,273	11,563	9,3	21,3	958,026	25,752	2527,328	0	204,107	204,107	99,726	0	0	0	0	0	0	0
19:04:48	677,758	2927,974	19,121	19,385	14,292	11,633	9,345	21,3	958,026	25,752	2527,729	0	204,107	204,107	99,726	0	0	0	0	0	0	0
19:04:48	461,23	2932,587	19,316	19,58	14,306	11,681	9,391	21,3	958,026	25,752	2528,134	0	204,107	204,107	99,726	0	0	0	0	0	0	0
19:04:48	374,902	2936,336	19,316	19,58	14,328	11,719	9,437	21,3	958,026	25,752	2528,542	0	204,107	204,107	99,726	0	0	0	0	0	0	0
19:04:48	256,42	2938,9	19,17	19,482	14,35	11,746	9,482	21,3	958,026	25,752	2528,952	0	204,107	204,107	99,726	0	0	0	0	0	0	0
19:04:48	354,541	2942,445	19,121	19,385	14,373	11,782	9,527	21,3	958,026	25,752	2529,366	0	204,107	204,107	99,726	0	0	0	0	0	0	0
19:04:48	335,424	2945,8	18,974	19,189	14,4	11,817	9,572	21,3	958,026	25,752	2529,782	0	204,107	204,107	99,726	0	0	0	0	0	0	0
19:04:48	401,879	2949,818	18,974	19,14	14,423	11,858	9,617	21,3	958,026	25,752	2530,202	0	204,107	204,107	99,726	0	0	0	0	0	0	0
19:04:48	319,433	2953,013	18,974	19,14	14,441	11,891	9,662	21,3	958,026	25,752	2530,625	0	204,107	204,107	99,726	0	0	0	0	0	0	0
19:04:48	323,852	2956,251	18,974	19,14	14,459	11,925	9,706	21,3	958,026	25,752	2531,05	0	204,107	204,107	99,726	0	0	0	0	0	0	0
19:04:48	440,307	2960,654	19,121	19,385	14,476	11,97	9,75	21,3	958,026	25,752	2531,48	0	204,107	204,107	99,726	0	0	0	0	0	0	0
19:04:48	294,409	2963,599	19,17	19,336	14,49	12	9,794	21,3	958,026	25,752	2531,912	0	204,107	204,107	99,726	0	0	0	0	0	0	0
19:04:48	511,474	2968,713	19,512	19,726	14,499	12,053	9,839	21,3	958,026	25,752	2532,349	0	204,107	204,107	99,726	0	0	0	0	0	0	0
19:04:48	232,91	2971,042	19,512	19,678	14,512	12,077	9,883	21,3	958,026	25,752	2532,788	0	204,107	204,107	99,726	0	0	0	0	0	0	0
19:04:48	382,153	2974,864	19,658	19,873	14,525	12,116	9,926	21,3	958,026	25,752	2533,23	0	204,107	204,107	99,726	0	0	0	0	0	0	0
19:04:48	266,723	2977,531	19,658	19,824	14,54	12,144	9,97	21,3	958,026	25,752	2533,674	0	204,107	204,107	99,726	0	0	0	0	0	0	0
19:04:48	273,217	2980,263	19,609	19,824	14,558	12,172	10,013	21,3	958,026	25,752	2534,121	0	204,107	204,107	99,726	0	0	0	0	0	0	0
19:04:48	5,786	2980,321	19,365	19,482	14,573	12,173	10,055	21,3	958,026	25,752	2534,567	0	204,107	204,107	99,726	0	0	0	0	0	0	0
19:04:48	217,871	2982,5	19,267	19,336	14,59	12,195	10,097	21,3	958,026	25,752	2535,015	0	204,107	204,107	99,726	0	0	0	0	0	0	0
19:04:48	258,959	2985,089	19,267	19,385	14,605	12,222	10,139	21,4	956,596	25,752	2535,465	0	204,107	204,107	99,726	0	0	0	0	0	0	0
19:04:48	294,873	2988,038	19,316	19,531	14,618	12,252	10,181	21,4	956,596	25,752	2535,917	0	204,107	204,107	99,726	0	0	0	0	0	0	0
19:04:48	312,988	2991,168	19,463	19,531	14,628	12,285	10,222	21,4	956,596	25,752	2536,372	0	204,107	204,107	99,726	0	0	0	0	0	0	0
19:04:48	365,234	2994,82	19,658	19,824	14,637	12,322	10,263	21,4	956,596	25,752	2536,831	0	204,107	204,107	99,726	0	0	0	0	0	0	0
19:04:48	115,991	2995,98	19,609	19,678	14,646	12,334	10,304	21,4	956,596	25,752	2537,29	0	204,107	204,107	99,726	0	0	0	0	0	0	0
19:04:48	317,651	2999,157	19,756	19,824	14,656	12,367	10,344	21,4	956,596	25,752	2537,752	0	204,107	204,107	99,726	0	0	0	0	0	0	0
19:04:48	217,871	3001,336	19,804	19,873	14,665	12,389	10,384	21,4	956,596	25,752	2538,216	0	204,107	204,107	99,726	0	0	0	0	0	0	0
19:04:48	8,544	3001,421	19,658	19,726	14,674	12,39	10,423	21,4	956,596	25,752	2538,679	0	204,107	204,107	99,726	0	0	0	0	0	0	0
19:04:48	240,625	3003,827	19,658	19,726	14,688	12,415	10,463	21,4	956,596	25,752	2539,144	0	204,107	204,107	99,726	0	0	0	0	0	0	0
19:04:48	282,055	3006,648	19,756	19,922	14,698	12,444	10,501	21,4	956,596	25,752	2539,612	0	204,107	204,107	99,726	0	0	0	0	0	0	0
19:04:48	-62,304	3006,025	19,463	19,482	14,711	12,438	10,539	21,4	956,596	25,752	2540,078	0	204,867	204,867	99,729	0	0	0	0	0	0	0
19:04:48	175,561	3007,78	19,463	19,385	14,721	12,456	10,577	21,4	956,596	25,752	2540,546	0	204,867	204,867	99,729	0	0	0	0	0	0	0
19:04:48	240,893	3010,189	19,609	19,678	14,726	12,481	10,614	21,4	956,596	25,752	2541,015	0	204,867	204,867	99,729	0	0	0	0	0	0	0
19:04:48	332,153	3013,511	19,853	20,019	14,731	12,515	10,652	21,4	956,596	25,752	2541,488	0	204,867	204,867	99,729	0	0	0	0	0	0	0
19:04:48	184,497	3015,356	19,951	20,068	14,736	12,534	10,688	21,4	956,596	25,752	2541,962	0	204,867	204,867	99,729	0	0	0	0	0	0	0
19:04:48	140,869	3016,765	20	20,068	14,741	12,548	10,725	21,4	956,596	25,752	2542,436	0	204,867	204,867	99,729	0	0	0	0	0	0	0
19:04:48	111,694	3017,881	19,951	20,068	14,75	12,56	10,761	21,4	956,596	25,752	2542,912	0	204,867	204,867	99,729	0	0	0	0	0	0	0
19:04:48	134,521	3019,227	20	20,068	14,755	12,574	10,796	21,4	956,596	25,752	2543,388	0	204,867	204,867	99,729	0	0	0	0	0	0	0
19:04:48	-65,429	3018,572	19,853	19,873	14,759	12,567	10,831	21,4	956,596	25,752	2543,863	0	204,867	204,867	99,729	0	0	0	0	0	0	0
19:04:48	63,793	3019,21	19,756	19,678	14,769	12,574	10,865	21,4	956,596	25,752	2544,339	0	204,867	204,867	99,729	0	0	0	0	0	0	0
19:04:48	-164,282	3017,567	19,512	19,385	14,773	12,557	10,898	21,4	956,596	25,752	2544,812	0	204,867	204,867	99,729	0	0	0	0	0	0	0
19:04:48	-463,94	3012,928	18,974	18,506	14,778	12,509	10,93	21,4	956,596	25,752	2545,28	0	204,867	204,867	99,729	0	0	0	0	0	0	0
19:04:48	-734,423	3005,584	18,34	17,92	14,773	12,433	10,96	21,4	956,596	25,752	2545,741	0	204,867	204,867	99,729	0	0	0	0	0	0	0
19:04:48	-548,168	3000,102	18,047	17,431	14,759	12,377	10,987	21,4	956,596	25,752	2546,195	0	204,867	204,867	99,729	0	0	0	0	0	0	0
19:04:48	-620,141	2993,901	17,851	17,041	14,736	12,313	11,013	21,4	956,596	25,752	2546,643	0	204,867	204,867	99,729	0	0	0	0	0	0	0
19:04:48	-647,119	2987,43	17,803	16,894	14,702	12,246	11,037	21,4	956,596	25,752	2547,084	0	204,867	204,867	99,729	0	0	0	0	0	0	0
19:04:48	-541,845	2982,011	17,998	16,748	14,66	12,19	11,06	21,4	956,596	25,752	2547,519	0	204,867	204,867	99,729	0	0	0	0	0	0	0
19:04:48	-530,517	2976,706	18,291	17,041	14,613	12,135	11,081	21,4	956,596	25,752	2547,948	0	204,867	204,867	99,729	0	0	0	0	0	0	0
19:04:48	-545,947	2971,246	18,633	17,236	14,563	12,079	11,101	21,4	956,596	25,752	2548,371	0	204,867	204,867	99,729	0	0	0	0	0	0	0
19:04:48	-856,298	2962,683	18,535	17,187	14,52	11,991	11,118	21,4	956,596	25,752	2548,786	0	204,867	204,867	99,729	0	0	0	0	0	0	0
19:04:48	-1040,209	2952,281	18,193	16,406	14,481	11,884	11,133	21,4	956,596	25,752	2549,189	0	204,867	204,867	99,729	0	0	0	0	0	0	0
19:04:48	-933,569	2942,946	17,851	16,552	14,448	11,787	11,146	21,4	956,596	25,752	2549,583	0	204,867	204,867	99,729	0	0	0	0	0	0	0
19:04:48	-861,914	2934,327	17,558	16,357	14,416	11,699	11,157	21,4	956,596	25,752	2549,967	0	204,867	204,867	99,729	0	0	0	0	0	0	0
19:04:48	-851,928	2925,807	17,314	16,162	14,382	11,611	11,166	21,4	956,596	25,752	2550,343	0	204,867	204,867	99,729	0	0	0	0	0	0	0
19:04:48	-958,764	2916,22	16,924	15,869	14,35	11,512	11,173	21,4	956,596	25,752	2550,709	0	204,867	204,867	99,729	0	0	0	0	0	0	0
19:04:48	-634,082	2909,879	16,875	15,869	14,317	11,447	11,178	21,4	956,596	25,752	2551,068	0	204,867	204,867	99,729	0	0	0	0	0	0	0
19:04:48	-704,565	2902,833	16,875	16,015	14,278	11,374	11,182	21,4	956,596	25,752	2551,42	0	204,867	204,867	99,729	0	0	0	0	0	0	0
19:04:48	-721,899	2895,614	16,875	16,064	14,237	11,299	11,184	21,4	956,596	25,752	2551,764	0	204,867	204,867	99,729	0	0	0	0	0	0	0
19:04:48	-311,059	2892,504	17,217	16,504	14,2	11,267	11,186	21,4	956,596	25,752	2552,105	0	204,867	204,867	99,729	0	0	0	0	0	0	0
19:04:48	-654,931	2885,954	17,07	16,308	14,171	11,2	11,186	21,4	956,596	25,752	2552,439	0	204,867	204,867	99,729	0	0	0	0	0	0	0
19:04:48	-897,656	2876,978	16,582	15,869	14,148	11,107	11,184	21,4	956,596	25,752	2552,763	0	204,867	204,867	99,729	0	0	0	0	0	0	0
19:04:48	-491,088	2872,067	16,338	15,625	14,134	11,057	11,182	21,4	956,596	25,752	2553,082	0	204,867	204,867	99,729	0	0	0	0	0	0	0
19:04:48	-885,205	2863,215	15,703	15,185	14,12	10,965	11,178	21,4	956,596	25,752	2553,393	0	204,867	204,867	99,729	0	0	0	0	0	0	0
19:04:48	-583,3	2857,382	15,361	14,843	14,107	10,905	11,172	21,4	956,596	25,752	2553,697	0	204,867	204,867	99,729	0	0	0	0	0	0	0
19:04:48	-399,658	2853,385	15,215	14,746	14,093	10,864	11,166	21,4	956,596	25,752	2553,997	0	204,867	204,867	99,729	0	0	0	0	0	0	0
19:04:48	-567,797	2847,707	15,068	14,599	14,069	10,806	11,159	21,4	956,596	25,752	2554,29	0	204,867	204,867	99,729	0	0	0	0	0	0	0
19:04:48	-369,531	2844,012	15,117	14,453	14,045	10,767	11,152	21,4	956,596	25,752	2554,58	0	204,867	204,867	99,729	0	0	0	0	0	0	0
19:04:48	-411,23	2839,9	15,215	14,746	14,016	10,725	11,143	21,4	956,596	25,752	2554,866	0	204,867	204,867	99,729	0	0	0	0	0	0	0
19:04:48	-258,032	2837,319	15,459	14,99	13,988	10,698	11,134	21,4	956,596	25,752	2555,148	0	204,867	204,867	99,729	0	0	0	0	0	0	0
19:04:48	-344,335	2833,876	15,703	15,185	13,955	10,663	11,125	21,4	956,596	25,752	2555,427	0	204,867	204,867	99,729	0	0	0	0	0	0	0
19:04:48	-505,078	2828,825	15,703	15,185	13,926	10,611	11,115	21,4	956,596	25,752	2555,7	0	204,867	204,867	99,729	0	0	0	0	0	0	0
19:04:48	-521,069	2823,614	15,605	15,088	13,902	10,557	11,104	21,4	956,596	25,752	2555,968	0	204,867	204,867	99,729	0	0	0	0	0	0	0
19:04:48	-388,94	2819,725	15,556	15,185	13,883	10,517	11,093	21,4	956,596	25,752	2556,231	0	204,867	204,867	99,729	0	0	0	0	0	0	0
19:04:48	-534,301	2814,382	15,361	14,941	13,864	10,462	11,08	21,4	956,596	25,752	2556,49	0	204,867	204,867	99,729	0	0	0	0	0	0	0
19:04:48	-497,949	2809,402	15,117	14,746	13,849	10,411	11,067	21,4	956,596	25,752	2556,743	0	204,867	204,867	99,729	0	0	0	0	0	0	0
19:04:48	-496,459	2804,438	14,873	14,404	13,835	10,36	11,053	21,4	956,596	25,752	2556,99	0	204,867	204,867	99,729	0	0	0	0	0	0	0
19:04:48	-439,501	2800,043	14,775	14,404	13,816	10,314	11,039	21,4	956,596	25,752	2557,233	0	204,867	204,867	99,729	0	0	0	0	0	0	0
19:04:49	-325,097	2796,792	14,873	14,404	13,792	10,281	11,024	21,4	956,596	25,752	2557,473	0	204,867	204,867	99,729	0	0	0	0	0	0	0
19:04:49	-520,361	2791,588	14,775	14,306	13,768	10,227	11,008	21,4	956,596	25,752	2557,707	0	204,867	204,867	99,729	0	0	0	0	0	0	0
19:04:49	-424,731	2787,341	14,775	14,306	13,744	10,183	10,992	21,4	956,596	25,752	2557,936	0	204,867	204,867	99,729	0	0	0	0	0	0	0
19:04:49	-321,191	2784,129	14,873	14,404	13,72	10,15	10,976	21,4	956,596	25,752	2558,163	0	204,867	204,867	99,729	0	0	0	0	0	0	0
19:04:49	-518,969	2778,939	14,775	14,258	13,696	10,097	10,958	21,4	956,596	25,752	2558,384	0	204,867	204,867	99,729	0	0	0	0	0	0	0
19:04:49	-406,958	2774,87	14,629	14,258	13,682	10,055	10,941	21,4	956,596	25,752	2558,6	0	204,867	204,867	99,729	0	0	0	0	0	0	0
19:04:49	-514,794	2769,722	14,433	13,965	13,663	10,002	10,922	21,4	956,596	25,752	2558,811	0	204,867	204,867	99,729	0	0	0	0	0	0	0
19:04:49	-481,03	2764,911	14,287	13,867	13,644	9,952	10,903	21,4	956,596	25,752	2559,018	0	204,867	204,867	99,729	0	0	0	0	0	0	0
19:04:49	-448,779	2760,424	14,092	13,72	13,63	9,906	10,884	21,4	956,596	25,752	2559,219	0	204,867	204,867	99,729	0	0	0	0	0	0	0
19:04:49	-338,305	2757,041	14,092	13,623	13,611	9,871	10,864	21,4	956,596	25,752	2559,417	0	204,867	204,867	99,729	0	0	0	0	0	0	0
19:04:49	-336,206	2753,679	14,092	13,72	13,592	9,836	10,844	21,4	956,596	25,752	2559,611	0	204,867	204,867	99,729	0	0	0	0	0	0	0
19:04:49	-368,481	2749,994	14,14	13,769	13,568	9,798	10,823	21,4	956,596	25,752	2559,802	0	204,867	204,867	99,729	0	0	0	0	0	0	0
19:04:49	-384,887	2746,145	14,238	13,916	13,541	9,759	10,802	21,4	956,596	25,752	2559,988	0	204,867	204,867	99,729	0	0	0	0	0	0	0
19:04:49	-439,794	2741,747	14,287	13,867	13,513	9,713	10,781	21,4	956,596	25,752	2560,17	0	204,867	204,867	99,729	0	0	0	0	0	0	0
19:04:49	-317,895	2738,568	14,384	13,867	13,49	9,68	10,759	21,4	956,596	25,752	2560,348	0	204,867	204,867	99,729	0	0	0	0	0	0	0
19:04:49	-411,889	2734,449	14,384	13,916	13,466	9,638	10,737	21,4	956,596	25,752	2560,522	0	204,867	204,867	99,729	0	0	0	0	0	0	0
19:04:49	-492,309	2729,526	14,238	13,867	13,447	9,587	10,715	21,4	956,596	25,752	2560,691	0	204,867	204,867	99,729	0	0	0	0	0	0	0
19:04:49	-385,693	2725,669	14,14	13,867	13,43	9,547	10,692	21,4	956,596	25,752	2560,856	0	204,867	204,867	99,729	0	0	0	0	0	0	0
19:04:49	-456,42	2721,105	13,945	13,623	13,416	9,5	10,669	21,4	956,596	25,752	2561,016	0	204,867	204,867	99,729	0	0	0	0	0	0	0
19:04:49	-534,765	2715,757	13,652	13,379	13,402	9,445	10,645	21,4	956,596	25,752	2561,171	0	204,867	204,867	99,729	0	0	0	0	0	0	0
19:04:49	-437,695	2711,38	13,457	13,183	13,388	9,4	10,62	21,4	956,596	25,752	2561,321	0	204,867	204,867	99,729	0	0	0	0	0	0	0
19:04:49	-312,255	2708,258	13,408	13,183	13,373	9,368	10,596	21,4	956,596	25,752	2561,468	0	204,867	204,867	99,729	0	0	0	0	0	0	0
19:04:49	-577,026	2702,487	13,115	12,988	13,357	9,308	10,57	21,4	956,596	25,752	2561,609	0	204,867	204,867	99,729	0	0	0	0	0	0	0
19:04:49	-182,617	2700,661	13,261	12,89	13,338	9,29	10,545	21,4	956,596	25,752	2561,748	0	204,867	204,867	99,729	0	0	0	0	0	0	0
19:04:49	-472,998	2695,931	13,115	12,988	13,319	9,241	10,52	21,4	956,596	25,752	2561,883	0	204,867	204,867	99,729	0	0	0	0	0	0	0
19:04:49	-313,281	2692,798	13,115	12,89	13,302	9,209	10,494	21,4	956,596	25,752	2562,014	0	204,867	204,867	99,729	0	0	0	0	0	0	0
19:04:49	-316,601	2689,632	13,115	12,988	13,284	9,176	10,468	21,4	956,596	25,752	2562,141	0	204,867	204,867	99,729	0	0	0	0	0	0	0
19:04:49	-346,118	2686,171	13,017	12,89	13,27	9,14	10,442	21,4	956,596	25,752	2562,266	0	204,867	204,867	99,729	0	0	0	0	0	0	0
19:04:49	-357,153	2682,6	12,968	12,744	13,252	9,103	10,416	21,4	956,596	25,752	2562,386	0	204,867	204,867	99,729	0	0	0	0	0	0	0
19:04:49	-385,473	2678,745	12,822	12,646	13,238	9,064	10,389	21,4	956,596	25,752	2562,502	0	204,867	204,867	99,729	0	0	0	0	0	0	0
19:04:49	-320,361	2675,541	12,773	12,646	13,223	9,031	10,363	21,4	956,596	25,752	2562,615	0	204,867	204,867	99,729	0	0	0	0	0	0	0
19:04:49	-185,18	2673,69	12,773	12,549	13,212	9,012	10,336	21,4	956,596	25,752	2562,726	0	204,867	204,867	99,729	0	0	0	0	0	0	0
19:04:49	-376,66	2669,923	12,627	12,549	13,199	8,973	10,309	21,4	956,596	25,752	2562,833	0	204,867	204,867	99,729	0	0	0	0	0	0	0
19:04:49	-261,425	2667,309	12,627	12,451	13,184	8,946	10,283	21,4	956,596	25,752	2562,938	0	204,867	204,867	99,729	0	0	0	0	0	0	0
19:04:49	-348,046	2663,828	12,529	12,451	13,17	8,91	10,256	21,4	956,596	25,752	2563,039	0	204,867	204,867	99,729	0	0	0	0	0	0	0
19:04:49	-223,266	2661,596	12,48	12,158	13,16	8,887	10,229	21,4	956,596	25,752	2563,137	0	204,867	204,867	99,729	0	0	0	0	0	0	0
19:04:49	-280,517	2658,79	12,431	12,158	13,147	8,858	10,202	21,4	956,596	25,752	2563,233	0	204,867	204,867	99,729	0	0	0	0	0	0	0
19:04:49	-274,56	2656,045	12,334	12,158	13,137	8,83	10,175	21,4	956,596	25,752	2563,325	0	204,867	204,867	99,729	0	0	0	0	0	0	0
19:04:49	-296,508	2653,08	12,285	12,06	13,123	8,799	10,148	21,4	956,596	25,752	2563,415	0	204,867	204,867	99,729	0	0	0	0	0	0	0
19:04:49	-265,844	2650,421	12,187	12,06	13,113	8,772	10,121	21,4	956,596	25,752	2563,502	0	204,867	204,867	99,729	0	0	0	0	0	0	0
19:04:49	-242,114	2648	12,187	12,06	13,099	8,747	10,094	21,4	956,596	25,752	2563,586	0	204,867	204,867	99,729	0	0	0	0	0	0	0
19:04:49	-316,87	2644,831	12,041	11,914	13,09	8,714	10,067	21,4	956,596	25,752	2563,667	0	204,867	204,867	99,729	0	0	0	0	0	0	0
19:04:49	-173,217	2643,099	12,041	11,914	13,08	8,696	10,04	21,4	956,596	25,752	2563,747	0	204,867	204,867	99,729	0	0	0	0	0	0	0
19:04:49	-249,487	2640,604	12,041	11,914	13,066	8,671	10,013	21,4	958,026	25,752	2563,823	0	204,867	204,867	99,729	0	0	0	0	0	0	0
19:04:49	-180,175	2638,803	12,041	11,914	13,056	8,652	9,987	21,4	958,026	25,752	2563,898	0	204,867	204,867	99,729	0	0	0	0	0	0	0
19:04:49	-245,092	2636,352	12,041	11,963	13,042	8,627	9,96	21,4	958,026	25,752	2563,971	0	204,867	204,867	99,729	0	0	0	0	0	0	0
19:04:49	-183,935	2634,512	12,041	11,914	13,031	8,608	9,934	21,4	958,026	25,752	2564,041	0	204,867	204,867	99,729	0	0	0	0	0	0	0
19:04:49	-152,709	2632,985	12,138	11,963	13,017	8,592	9,907	21,4	958,026	25,752	2564,11	0	204,867	204,867	99,729	0	0	0	0	0	0	0
19:04:49	-172,143	2631,264	12,138	11,963	13,007	8,574	9,881	21,4	958,026	25,752	2564,177	0	204,867	204,867	99,729	0	0	0	0	0	0	0
19:04:49	-266,601	2628,598	12,041	11,914	12,998	8,547	9,855	21,4	958,026	25,752	2564,242	0	204,867	204,867	99,729	0	0	0	0	0	0	0
19:04:49	-166,674	2626,931	12,041	11,914	12,988	8,53	9,829	21,4	958,026	25,752	2564,304	0	204,867	204,867	99,729	0	0	0	0	0	0	0
19:04:49	-215,551	2624,776	11,992	11,816	12,979	8,507	9,803	21,4	958,026	25,752	2564,365	0	204,867	204,867	99,729	0	0	0	0	0	0	0
19:04:49	-313,452	2621,641	11,845	11,816	12,969	8,475	9,777	21,4	958,026	25,752	2564,422	0	204,867	204,867	99,729	0	0	0	0	0	0	0
19:04:49	-85,937	2620,782	11,845	11,718	12,964	8,466	9,751	21,4	958,026	25,752	2564,479	0	205,021	205,021	99,73	0	0	0	0	0	0	0
19:04:49	-264,331	2618,138	11,748	11,621	12,955	8,439	9,726	21,4	958,026	25,752	2564,532	0	205,021	205,021	99,73	0	0	0	0	0	0	0
19:04:49	-228,222	2615,856	11,601	11,572	12,95	8,415	9,7	21,4	958,026	25,752	2564,584	0	205,021	205,021	99,73	0	0	0	0	0	0	0
19:04:49	-167,651	2614,18	11,601	11,572	12,94	8,398	9,674	21,4	958,026	25,752	2564,633	0	205,021	205,021	99,73	0	0	0	0	0	0	0
19:04:49	-265,429	2611,525	11,504	11,572	12,931	8,371	9,649	21,4	958,026	25,752	2564,68	0	205,021	205,021	99,73	0	0	0	0	0	0	0
19:04:49	-73,217	2610,793	11,601	11,572	12,921	8,363	9,624	21,4	958,026	25,752	2564,726	0	205,021	205,021	99,73	0	0	0	0	0	0	0
19:04:49	-264,184	2608,151	11,504	11,572	12,911	8,336	9,598	21,4	958,026	25,752	2564,77	0	205,021	205,021	99,73	0	0	0	0	0	0	0
19:04:49	-84,863	2607,303	11,504	11,523	12,907	8,327	9,573	21,4	958,026	25,752	2564,812	0	205,021	205,021	99,73	0	0	0	0	0	0	0
19:04:49	-216,577	2605,137	11,455	11,523	12,897	8,305	9,549	21,4	958,026	25,752	2564,853	0	205,021	205,021	99,73	0	0	0	0	0	0	0
19:04:49	-120,947	2603,927	11,504	11,523	12,887	8,292	9,524	21,4	958,026	25,752	2564,892	0	205,021	205,021	99,73	0	0	0	0	0	0	0
19:04:49	-168,725	2602,24	11,504	11,572	12,878	8,275	9,499	21,4	958,026	25,752	2564,93	0	205,021	205,021	99,73	0	0	0	0	0	0	0
19:04:49	-83,813	2601,402	11,504	11,523	12,873	8,266	9,475	21,4	958,026	25,752	2564,966	0	205,021	205,021	99,73	0	0	0	0	0	0	0
19:04:49	-166,601	2599,736	11,504	11,523	12,864	8,249	9,451	21,4	958,026	25,752	2565,001	0	205,021	205,021	99,73	0	0	0	0	0	0	0
19:04:49	-214,233	2597,594	11,455	11,523	12,854	8,227	9,427	21,4	958,026	25,752	2565,033	0	205,021	205,021	99,73	0	0	0	0	0	0	0
19:04:49	-86,132	2596,732	11,455	11,523	12,849	8,218	9,404	21,4	958,026	25,752	2565,065	0	205,021	205,021	99,73	0	0	0	0	0	0	0
19:04:49	-165,502	2595,077	11,455	11,523	12,84	8,201	9,38	21,4	958,026	25,752	2565,095	0	205,021	205,021	99,73	0	0	0	0	0	0	0
19:04:49	-167,626	2593,401	11,455	11,523	12,83	8,184	9,356	21,4	958,026	25,752	2565,123	0	205,021	205,021	99,73	0	0	0	0	0	0	0
19:04:49	-82,763	2592,573	11,455	11,523	12,826	8,175	9,333	21,4	958,026	25,752	2565,151	0	205,021	205,021	99,73	0	0	0	0	0	0	0
19:04:49	-228,808	2590,285	11,308	11,425	12,821	8,152	9,31	21,4	958,026	25,752	2565,176	0	205,021	205,021	99,73	0	0	0	0	0	0	0
19:04:49	-225,61	2588,029	11,162	11,23	12,816	8,128	9,287	21,4	958,026	25,752	2565,198	0	205,021	205,021	99,73	0	0	0	0	0	0	0
19:04:49	-84,863	2587,181	11,162	11,23	12,811	8,12	9,264	21,4	958,026	25,752	2565,22	0	205,021	205,021	99,73	0	0	0	0	0	0	0
19:04:49	-128,222	2585,898	11,113	11,181	12,807	8,107	9,241	21,4	958,026	25,752	2565,241	0	205,021	205,021	99,73	0	0	0	0	0	0	0
19:04:49	-165,454	2584,244	11,113	11,084	12,797	8,089	9,219	21,4	958,026	25,752	2565,26	0	205,021	205,021	99,73	0	0	0	0	0	0	0
19:04:49	-181,103	2582,433	11,015	11,084	12,792	8,071	9,196	21,4	958,026	25,752	2565,277	0	205,021	205,021	99,73	0	0	0	0	0	0	0
19:04:49	10,375	2582,536	11,113	11,084	12,788	8,072	9,174	21,4	958,026	25,752	2565,295	0	205,021	205,021	99,73	0	0	0	0	0	0	0
19:04:49	-259,57	2579,941	11,015	11,084	12,778	8,045	9,152	21,4	958,026	25,752	2565,309	0	205,021	205,021	99,73	0	0	0	0	0	0	0
19:04:49	-68,188	2579,259	11,113	11,084	12,769	8,038	9,13	21,4	958,026	25,752	2565,323	0	205,021	205,021	99,73	0	0	0	0	0	0	0
19:04:49	-37,28	2578,886	11,162	11,181	12,764	8,034	9,109	21,4	958,026	25,752	2565,337	0	205,021	205,021	99,73	0	0	0	0	0	0	0
19:04:49	-167,578	2577,21	11,162	11,084	12,755	8,017	9,087	21,4	958,026	25,752	2565,349	0	205,021	205,021	99,73	0	0	0	0	0	0	0
19:04:49	-83,764	2576,373	11,162	11,084	12,75	8,008	9,066	21,4	958,026	25,752	2565,36	0	205,021	205,021	99,73	0	0	0	0	0	0	0
19:04:49	-160,205	2574,771	11,162	11,084	12,741	7,992	9,045	21,4	958,026	25,752	2565,369	0	205,021	205,021	99,73	0	0	0	0	0	0	0
19:04:49	12,377	2574,894	11,259	11,084	12,736	7,993	9,025	21,4	958,026	25,752	2565,379	0	205,021	205,021	99,73	0	0	0	0	0	0	0
19:04:49	-178,881	2573,106	11,162	11,181	12,731	7,975	9,004	21,4	958,026	25,752	2565,386	0	205,021	205,021	99,73	0	0	0	0	0	0	0
19:04:49	-224,292	2570,863	11,015	11,084	12,727	7,952	8,983	21,4	958,026	25,752	2565,392	0	205,021	205,021	99,73	0	0	0	0	0	0	0
19:04:49	-90,087	2569,962	11,015	10,937	12,722	7,942	8,963	21,4	958,026	25,752	2565,396	0	205,021	205,021	99,73	0	0	0	0	0	0	0
19:04:49	-90,307	2569,059	11,015	10,937	12,716	7,933	8,943	21,4	958,026	25,752	2565,4	0	205,021	205,021	99,73	0	0	0	0	0	0	0
19:04:49	-20,776	2568,851	11,162	11,084	12,707	7,931	8,923	21,4	958,026	25,752	2565,403	0	205,021	205,021	99,73	0	0	0	0	0	0	0
19:04:49	-163,183	2567,219	11,162	11,23	12,698	7,914	8,903	21,4	958,026	25,752	2565,405	0	205,021	205,021	99,73	0	0	0	0	0	0	0
19:04:49	-128,149	2565,938	11,113	11,181	12,693	7,901	8,883	21,4	958,026	25,752	2565,406	0	205,021	205,021	99,73	0	0	0	0	0	0	0
19:04:49	-175,585	2564,182	11,015	11,084	12,689	7,883	8,864	21,4	958,026	25,752	2564,182	0	205,021	205,021	99,73	0	0	0	0	0	0	0
19:04:49	-174,511	2562,437	10,918	10,937	12,684	7,865	8,844	21,4	958,026	25,752	2562,437	0	205,021	205,021	99,73	0	0	0	0	0	0	0
19:04:49	-9,716	2562,339	10,918	10,888	12,684	7,864	8,825	21,4	958,026	25,752	2562,339	0	205,021	205,021	99,73	0	0	0	0	0	0	0
19:04:49	-174,292	2560,597	10,82	10,937	12,679	7,846	8,806	21,4	958,026	25,752	2560,597	0	205,021	205,021	99,73	0	0	0	0	0	0	0
19:04:49	-127,001	2559,327	10,771	10,742	12,675	7,833	8,787	21,4	958,026	25,752	2559,327	0	205,021	205,021	99,73	0	0	0	0	0	0	0
19:04:49	-78,32	2558,543	10,771	10,84	12,67	7,825	8,768	21,4	958,026	25,752	2558,543	0	205,021	205,021	99,73	0	0	0	0	0	0	0
19:04:49	-29,956	2558,244	10,82	10,84	12,666	7,821	8,749	21,4	958,026	25,752	2558,244	0	205,021	205,021	99,73	0	0	0	0	0	0	0
19:04:49	-98,706	2557,257	10,82	10,888	12,66	7,811	8,731	21,4	958,026	25,752	2557,257	0	205,021	205,021	99,73	0	0	0	0	0	0	0
19:04:50	-14,624	2557,11	10,966	11,035	12,651	7,81	8,713	21,4	958,026	25,752	2557,11	0	205,021	205,021	99,73	0	0	0	0	0	0	0
19:04:50	-106,005	2556,05	11,015	11,084	12,643	7,799	8,695	21,4	958,026	25,752	2556,05	0	205,021	205,021	99,73	0	0	0	0	0	0	0
19:04:50	-88,183	2555,169	11,015	11,181	12,638	7,79	8,677	21,4	958,026	25,752	2555,169	0	205,021	205,021	99,73	0	0	0	0	0	0	0
19:04:50	-123,657	2553,932	10,966	11,035	12,633	7,777	8,659	21,4	958,026	25,752	2553,932	0	205,021	205,021	99,73	0	0	0	0	0	0	0
19:04:50	-134,545	2552,587	10,918	10,937	12,628	7,763	8,642	21,4	958,026	25,752	2552,587	0	205,021	205,021	99,73	0	0	0	0	0	0	0
19:04:50	-94,848	2551,638	10,82	10,888	12,628	7,753	8,624	21,4	958,026	25,752	2551,638	0	205,021	205,021	99,73	0	0	0	0	0	0	0
19:04:50	-122,558	2550,412	10,771	10,84	12,624	7,741	8,607	21,4	958,026	25,752	2550,412	0	205,021	205,021	99,73	0	0	0	0	0	0	0
19:04:50	-106,64	2549,346	10,673	10,742	12,623	7,73	8,59	21,4	958,026	25,752	2549,346	0	205,021	205,021	99,73	0	0	0	0	0	0	0
19:04:50	-47,412	2548,872	10,625	10,547	12,623	7,725	8,573	21,4	958,026	25,752	2548,872	0	205,021	205,021	99,73	0	0	0	0	0	0	0
19:04:50	-168,872	2547,183	10,527	10,547	12,619	7,707	8,556	21,4	958,026	25,752	2547,183	0	205,021	205,021	99,73	0	0	0	0	0	0	0
19:04:50	-123,559	2545,948	10,478	10,547	12,615	7,695	8,539	21,4	958,026	25,752	2545,948	0	205,021	205,021	99,73	0	0	0	0	0	0	0
19:04:50	69,165	2546,639	10,625	10,693	12,611	7,702	8,523	21,4	958,026	25,752	2545,948	0	205,021	205,021	99,73	0	0	0	0	0	0	0
19:04:50	-50,415	2546,135	10,673	10,742	12,605	7,697	8,507	21,4	958,026	25,752	2545,949	0	205,021	205,021	99,73	0	0	0	0	0	0	0
19:04:50	-85,864	2545,276	10,673	10,84	12,6	7,688	8,49	21,4	958,026	25,752	2545,276	0	205,021	205,021	99,73	0	0	0	0	0	0	0
19:04:50	21,826	2545,495	10,771	10,742	12,596	7,69	8,475	21,4	958,026	25,752	2545,277	0	205,021	205,021	99,73	0	0	0	0	0	0	0
19:04:50	-143,945	2544,055	10,771	10,84	12,588	7,675	8,459	21,4	958,026	25,752	2544,055	0	205,021	205,021	99,73	0	0	0	0	0	0	0
19:04:50	-25,878	2543,797	10,771	10,84	12,586	7,672	8,444	21,4	958,026	25,752	2543,797	0	205,021	205,021	99,73	0	0	0	0	0	0	0
19:04:50	-73,046	2543,066	10,771	10,84	12,582	7,665	8,428	21,4	958,026	25,752	2543,066	0	205,021	205,021	99,73	0	0	0	0	0	0	0
19:04:50	-165,478	2541,411	10,673	10,742	12,578	7,648	8,413	21,4	958,026	25,752	2541,411	0	205,021	205,021	99,73	0	0	0	0	0	0	0
19:04:50	-119,36	2540,218	10,625	10,84	12,574	7,636	8,398	21,4	958,026	25,752	2540,218	0	205,021	205,021	99,73	0	0	0	0	0	0	0
19:04:50	20,458	2540,422	10,673	10,84	12,573	7,638	8,383	21,4	958,026	25,752	2540,218	0	205,021	205,021	99,73	0	0	0	0	0	0	0
19:04:50	-70,898	2539,713	10,673	10,84	12,569	7,63	8,368	21,4	958,026	25,752	2539,713	0	205,021	205,021	99,73	0	0	0	0	0	0	0
19:04:50	-83,715	2538,876	10,673	10,84	12,564	7,622	8,354	21,4	958,026	25,752	2538,876	0	205,021	205,021	99,73	0	0	0	0	0	0	0
19:04:50	-131,127	2537,565	10,625	10,84	12,559	7,608	8,339	21,4	958,026	25,752	2537,565	0	205,021	205,021	99,73	0	0	0	0	0	0	0
19:04:50	-69,824	2536,867	10,625	10,742	12,555	7,601	8,324	21,4	958,026	25,752	2536,867	0	205,021	205,021	99,73	0	0	0	0	0	0	0
19:04:50	-163,305	2535,234	10,527	10,547	12,551	7,584	8,31	21,4	958,026	25,752	2535,234	0	205,021	205,021	99,73	0	0	0	0	0	0	0
19:04:50	-14,086	2535,093	10,527	10,693	12,55	7,583	8,296	21,4	958,026	25,752	2535,093	0	205,021	205,021	99,73	0	0	0	0	0	0	0
19:04:50	-115,917	2533,933	10,478	10,547	12,546	7,571	8,281	21,4	958,026	25,752	2533,933	0	205,021	205,021	99,73	0	0	0	0	0	0	0
19:04:50	-68,774	2533,246	10,478	10,498	12,543	7,564	8,267	21,4	958,026	25,752	2533,246	0	205,021	205,021	99,73	0	0	0	0	0	0	0
19:04:50	-29,028	2532,955	10,478	10,498	12,541	7,561	8,254	21,4	958,026	25,752	2532,955	0	205,021	205,021	99,73	0	0	0	0	0	0	0
19:04:50	-82,69	2532,129	10,478	10,4	12,536	7,552	8,24	21,4	958,026	25,752	2532,129	0	205,021	205,021	99,73	0	0	0	0	0	0	0
19:04:50	-82,69	2531,302	10,478	10,498	12,531	7,544	8,226	21,4	958,026	25,752	2531,302	0	205,021	205,021	99,73	0	0	0	0	0	0	0
19:04:50	-131,005	2529,992	10,429	10,498	12,527	7,53	8,213	21,4	958,026	25,752	2529,992	0	205,021	205,021	99,73	0	0	0	0	0	0	0
19:04:50	12,988	2530,121	10,527	10,547	12,522	7,532	8,199	21,4	958,026	25,752	2529,992	0	205,021	205,021	99,73	0	0	0	0	0	0	0
19:04:50	-7,25	2530,049	10,673	10,742	12,514	7,531	8,186	21,4	958,026	25,752	2529,992	0	205,021	205,021	99,73	0	0	0	0	0	0	0
19:04:50	-128,955	2528,759	10,625	10,693	12,509	7,517	8,173	21,4	958,026	25,752	2528,759	0	205,021	205,021	99,73	0	0	0	0	0	0	0
19:04:50	-109,545	2527,664	10,527	10,693	12,508	7,506	8,16	21,4	958,026	25,752	2527,664	0	205,021	205,021	99,73	0	0	0	0	0	0	0
19:04:50	-65,6	2527,008	10,527	10,693	12,504	7,499	8,147	21,4	958,026	25,752	2527,008	0	205,021	205,021	99,73	0	0	0	0	0	0	0
19:04:50	-65,478	2526,353	10,527	10,693	12,501	7,493	8,134	21,4	958,026	25,752	2526,353	0	205,021	205,021	99,73	0	0	0	0	0	0	0
19:04:50	-15,966	2526,193	10,527	10,547	12,5	7,491	8,121	21,4	958,026	25,752	2526,193	0	205,021	205,021	99,73	0	0	0	0	0	0	0
19:04:50	-113,964	2525,054	10,478	10,498	12,496	7,479	8,109	21,4	958,026	25,752	2525,054	0	205,021	205,021	99,73	0	0	0	0	0	0	0
19:04:50	-16,015	2524,894	10,478	10,498	12,495	7,478	8,097	21,4	958,026	25,752	2524,894	0	205,021	205,021	99,73	0	0	0	0	0	0	0
19:04:50	-111,816	2523,776	10,429	10,498	12,491	7,466	8,084	21,4	958,026	25,752	2523,776	0	205,021	205,021	99,73	0	0	0	0	0	0	0
19:04:50	-16,04	2523,615	10,429	10,4	12,49	7,464	8,072	21,3	956,216	25,752	2523,615	0	205,021	205,021	99,73	0	0	0	0	0	0	0
19:04:50	-59,179	2523,023	10,429	10,4	12,487	7,458	8,06	21,3	956,216	25,752	2523,023	0	205,021	205,021	99,73	0	0	0	0	0	0	0
19:04:50	-110,791	2521,915	10,332	10,351	12,486	7,447	8,048	21,3	956,216	25,752	2521,915	0	205,021	205,021	99,73	0	0	0	0	0	0	0
19:04:50	12,963	2522,045	10,429	10,4	12,481	7,448	8,036	21,3	956,216	25,752	2521,915	0	205,021	205,021	99,73	0	0	0	0	0	0	0
19:04:50	-63,305	2521,412	10,429	10,351	12,478	7,442	8,025	21,3	956,216	25,752	2521,412	0	205,021	205,021	99,73	0	0	0	0	0	0	0
19:04:50	-17,236	2521,24	10,429	10,4	12,477	7,44	8,013	21,3	956,216	25,752	2521,24	0	205,021	205,021	99,73	0	0	0	0	0	0	0
19:04:50	-157,91	2519,661	10,332	10,351	12,473	7,424	8,002	21,3	956,216	25,752	2519,661	0	205,021	205,021	99,73	0	0	0	0	0	0	0
19:04:50	-47,265	2519,188	10,283	10,302	12,473	7,419	7,99	21,3	956,216	25,752	2519,188	0	205,021	205,021	99,73	0	0	0	0	0	0	0
19:04:50	-17,041	2519,017	10,283	10,351	12,472	7,417	7,979	21,3	956,216	25,752	2519,017	0	205,021	205,021	99,73	0	0	0	0	0	0	0
19:04:50	-63,33	2518,384	10,283	10,351	12,469	7,411	7,968	21,3	956,216	25,752	2518,384	0	205,021	205,021	99,73	0	0	0	0	0	0	0
19:04:50	-33,276	2518,051	10,332	10,351	12,464	7,407	7,957	21,3	956,216	25,752	2518,051	0	203,722	203,722	99,724	0	0	0	0	0	0	0
19:04:50	13,989	2518,191	10,429	10,4	12,459	7,409	7,946	21,3	956,216	25,752	2518,052	0	203,722	203,722	99,724	0	0	0	0	0	0	0
19:04:50	-111,767	2517,074	10,332	10,351	12,458	7,397	7,935	21,3	956,216	25,752	2517,074	0	203,722	203,722	99,724	0	0	0	0	0	0	0
19:04:50	61,425	2517,688	10,478	10,498	12,454	7,403	7,925	21,3	956,216	25,752	2517,074	0	203,722	203,722	99,724	0	0	0	0	0	0	0
19:04:50	-80,59	2516,882	10,478	10,498	12,449	7,395	7,914	21,3	956,216	25,752	2516,882	0	203,722	203,722	99,724	0	0	0	0	0	0	0
19:04:50	-110,595	2515,776	10,429	10,4	12,446	7,384	7,904	21,3	956,216	25,752	2515,776	0	203,722	203,722	99,724	0	0	0	0	0	0	0
19:04:50	0	2515,776	10,429	10,4	12,446	7,384	7,894	21,3	956,216	25,752	2515,776	0	203,722	203,722	99,724	0	0	0	0	0	0	0
19:04:50	-94,506	2514,831	10,332	10,351	12,446	7,374	7,884	21,3	956,216	25,752	2514,831	0	203,722	203,722	99,724	0	0	0	0	0	0	0
19:04:50	-17,236	2514,659	10,332	10,4	12,445	7,372	7,874	21,3	956,216	25,752	2514,659	0	203,722	203,722	99,724	0	0	0	0	0	0	0
19:04:50	32,25	2514,981	10,429	10,498	12,441	7,375	7,864	21,3	956,216	25,752	2514,659	0	203,722	203,722	99,724	0	0	0	0	0	0	0
19:04:50	0	2514,981	10,429	10,4	12,441	7,375	7,854	21,3	956,216	25,752	2514,659	0	203,722	203,722	99,724	0	0	0	0	0	0	0
19:04:50	94,506	2515,926	10,527	10,547	12,441	7,385	7,845	21,3	956,216	25,752	2514,66	0	203,722	203,722	99,724	0	0	0	0	0	0	0
19:04:50	378,247	2519,709	10,918	11,084	12,441	7,424	7,837	21,3	956,216	25,752	2514,665	0	203,722	203,722	99,724	0	0	0	0	0	0	0
19:04:50	207,519	2521,784	11,113	11,279	12,442	7,446	7,829	21,3	956,216	25,752	2514,672	0	203,722	203,722	99,724	0	0	0	0	0	0	0
19:04:50	443,969	2526,224	11,406	11,572	12,451	7,491	7,822	21,3	956,216	25,752	2514,684	0	203,722	203,722	99,724	0	0	0	0	0	0	0
19:04:50	304,248	2529,266	11,406	11,718	12,469	7,523	7,817	21,3	956,216	25,752	2514,699	0	203,722	203,722	99,724	0	0	0	0	0	0	0
19:04:50	369,75	2532,963	11,455	11,816	12,487	7,561	7,812	21,3	956,216	25,752	2514,717	0	203,722	203,722	99,724	0	0	0	0	0	0	0
19:04:50	579,614	2538,76	11,65	12,109	12,509	7,621	7,808	21,3	956,216	25,752	2514,741	0	203,722	203,722	99,724	0	0	0	0	0	0	0
19:04:50	601,489	2544,775	11,845	12,451	12,532	7,683	7,805	21,3	956,216	25,752	2514,771	0	203,722	203,722	99,724	0	0	0	0	0	0	0
19:04:50	626,123	2551,036	11,992	12,646	12,56	7,747	7,804	21,3	956,216	25,752	2514,807	0	203,722	203,722	99,724	0	0	0	0	0	0	0
19:04:50	752,807	2558,564	12,285	12,89	12,586	7,825	7,805	21,3	956,216	25,752	2514,851	0	203,722	203,722	99,724	0	0	0	0	0	0	0
19:04:50	547,9	2564,043	12,334	13,183	12,615	7,881	7,806	21,3	956,216	25,752	2514,9	0	203,722	203,722	99,724	0	0	0	0	0	0	0
19:04:50	840,502	2572,448	12,627	13,427	12,646	7,968	7,809	21,3	956,216	25,752	2514,958	0	203,722	203,722	99,724	0	0	0	0	0	0	0
19:04:50	690,869	2579,357	12,822	13,72	12,675	8,039	7,814	21,3	956,216	25,752	2515,022	0	203,722	203,722	99,724	0	0	0	0	0	0	0
19:04:50	845,068	2587,807	13,017	13,916	12,712	8,126	7,82	21,3	956,216	25,752	2515,095	0	203,722	203,722	99,724	0	0	0	0	0	0	0
19:04:50	577,441	2593,582	12,92	13,769	12,75	8,186	7,827	21,3	956,216	25,752	2515,173	0	203,722	203,722	99,724	0	0	0	0	0	0	0
19:04:50	845,654	2602,038	13,017	14,111	12,792	8,273	7,836	21,3	956,216	25,752	2515,26	0	203,722	203,722	99,724	0	0	0	0	0	0	0
19:04:50	573,95	2607,778	12,92	13,965	12,83	8,332	7,846	21,3	956,216	25,752	2515,353	0	203,722	203,722	99,724	0	0	0	0	0	0	0
19:04:50	801,367	2615,791	12,968	14,062	12,873	8,415	7,857	21,3	956,216	25,752	2515,453	0	203,722	203,722	99,724	0	0	0	0	0	0	0
19:04:50	723,828	2623,03	13,017	13,965	12,911	8,489	7,869	21,3	956,216	25,752	2515,561	0	203,722	203,722	99,724	0	0	0	0	0	0	0
19:04:50	819,751	2631,227	13,164	14,306	12,95	8,574	7,883	21,3	956,216	25,752	2515,677	0	203,722	203,722	99,724	0	0	0	0	0	0	0
19:04:50	927,758	2640,505	13,506	14,502	12,983	8,669	7,898	21,3	956,216	25,752	2515,801	0	203,722	203,722	99,724	0	0	0	0	0	0	0
19:04:50	963,33	2650,138	13,799	14,795	13,022	8,769	7,915	21,3	956,216	25,752	2515,936	0	203,722	203,722	99,724	0	0	0	0	0	0	0
19:04:50	895,874	2659,097	14,092	15,088	13,056	8,861	7,934	21,3	956,216	25,752	2516,079	0	203,722	203,722	99,724	0	0	0	0	0	0	0
19:04:50	963,33	2668,73	14,384	15,283	13,094	8,96	7,954	21,3	956,216	25,752	2516,232	0	203,722	203,722	99,724	0	0	0	0	0	0	0
19:04:50	811,303	2676,843	14,433	15,429	13,137	9,044	7,975	21,3	956,216	25,752	2516,392	0	203,722	203,722	99,724	0	0	0	0	0	0	0
19:04:50	767,797	2684,521	14,384	15,332	13,184	9,123	7,998	21,3	956,216	25,752	2516,56	0	203,722	203,722	99,724	0	0	0	0	0	0	0
19:04:50	655,053	2691,072	14,287	15,185	13,226	9,191	8,021	21,3	956,216	25,752	2516,735	0	203,722	203,722	99,724	0	0	0	0	0	0	0
19:04:50	1070,068	2701,772	14,58	15,625	13,27	9,301	8,046	21,3	956,216	25,752	2516,92	0	203,722	203,722	99,724	0	0	0	0	0	0	0
19:04:50	928,588	2711,058	14,775	15,82	13,312	9,397	8,073	21,3	956,216	25,752	2517,114	0	203,722	203,722	99,724	0	0	0	0	0	0	0
19:04:50	803,149	2719,09	14,873	15,967	13,352	9,48	8,101	21,3	956,216	25,752	2517,316	0	203,722	203,722	99,724	0	0	0	0	0	0	0
19:04:50	834,252	2727,432	15,117	16,064	13,385	9,566	8,129	21,3	956,216	25,752	2517,526	0	203,722	203,722	99,724	0	0	0	0	0	0	0
19:04:50	902,392	2736,456	15,41	16,308	13,42	9,659	8,159	21,3	956,216	25,752	2517,745	0	203,722	203,722	99,724	0	0	0	0	0	0	0
19:04:51	894,506	2745,401	15,752	16,845	13,451	9,751	8,19	21,3	956,216	25,752	2517,973	0	203,722	203,722	99,724	0	0	0	0	0	0	0
19:04:51	965,991	2755,061	16,191	17,041	13,481	9,85	8,223	21,3	956,216	25,752	2518,21	0	203,722	203,722	99,724	0	0	0	0	0	0	0
19:04:51	564,917	2760,71	16,093	17,041	13,519	9,909	8,256	21,3	956,216	25,752	2518,452	0	203,722	203,722	99,724	0	0	0	0	0	0	0
19:04:51	801,293	2768,723	16,093	17,09	13,564	9,991	8,29	21,3	956,216	25,752	2518,702	0	203,722	203,722	99,724	0	0	0	0	0	0	0
19:04:51	702,905	2775,752	16,045	16,748	13,607	10,064	8,325	21,3	956,216	25,752	2518,959	0	203,722	203,722	99,724	0	0	0	0	0	0	0
19:04:51	583,862	2781,591	15,947	16,748	13,645	10,124	8,36	21,3	956,216	25,752	2519,222	0	203,722	203,722	99,724	0	0	0	0	0	0	0
19:04:51	751,879	2789,11	16,045	16,845	13,682	10,201	8,396	21,3	956,216	25,752	2519,492	0	203,722	203,722	99,724	0	0	0	0	0	0	0
19:04:51	932,177	2798,432	16,386	17,09	13,715	10,298	8,434	21,3	956,216	25,752	2519,771	0	203,722	203,722	99,724	0	0	0	0	0	0	0
19:04:51	655,371	2804,985	16,533	17,383	13,744	10,365	8,471	21,3	956,216	25,752	2520,056	0	203,722	203,722	99,724	0	0	0	0	0	0	0
19:04:51	509,96	2810,085	16,533	17,09	13,773	10,418	8,51	21,3	956,216	25,752	2520,346	0	203,722	203,722	99,724	0	0	0	0	0	0	0
19:04:51	895,8	2819,043	16,924	17,431	13,802	10,51	8,549	21,3	956,216	25,752	2520,644	0	203,722	203,722	99,724	0	0	0	0	0	0	0
19:04:51	605,932	2825,102	17,021	17,724	13,83	10,573	8,588	21,3	956,216	25,752	2520,949	0	203,722	203,722	99,724	0	0	0	0	0	0	0
19:04:51	719,897	2832,301	17,314	17,92	13,854	10,647	8,629	21,3	956,216	25,752	2521,26	0	203,722	203,722	99,724	0	0	0	0	0	0	0
19:04:51	592,382	2838,225	17,314	17,773	13,888	10,708	8,67	21,3	956,216	25,752	2521,577	0	203,722	203,722	99,724	0	0	0	0	0	0	0
19:04:51	448,779	2842,713	17,168	17,724	13,921	10,754	8,71	21,3	956,216	25,752	2521,898	0	203,722	203,722	99,724	0	0	0	0	0	0	0
19:04:51	505,859	2847,771	17,168	17,773	13,95	10,806	8,752	21,3	956,216	25,752	2522,224	0	203,722	203,722	99,724	0	0	0	0	0	0	0
19:04:51	575,195	2853,523	17,07	17,627	13,988	10,866	8,793	21,3	956,216	25,752	2522,555	0	203,722	203,722	99,724	0	0	0	0	0	0	0
19:04:51	510,229	2858,626	17,07	17,724	14,017	10,918	8,835	21,3	956,216	25,752	2522,891	0	203,722	203,722	99,724	0	0	0	0	0	0	0
19:04:51	651,367	2865,139	17,217	17,822	14,045	10,985	8,877	21,3	956,216	25,752	2523,234	0	203,722	203,722	99,724	0	0	0	0	0	0	0
19:04:51	517,822	2870,317	17,314	17,92	14,069	11,039	8,919	21,3	956,216	25,752	2523,581	0	203,722	203,722	99,724	0	0	0	0	0	0	0
19:04:51	690,966	2877,227	17,51	18,115	14,097	11,11	8,962	21,3	956,216	25,752	2523,934	0	203,722	203,722	99,724	0	0	0	0	0	0	0
19:04:51	716,284	2884,39	17,803	18,31	14,12	11,184	9,006	21,3	956,216	25,752	2524,295	0	203,722	203,722	99,724	0	0	0	0	0	0	0
19:04:51	693,579	2891,326	18,144	18,652	14,14	11,255	9,05	21,3	956,216	25,752	2524,662	0	203,722	203,722	99,724	0	0	0	0	0	0	0
19:04:51	311,45	2894,44	18,047	18,603	14,163	11,287	9,094	21,3	956,216	25,752	2525,032	0	203,722	203,722	99,724	0	0	0	0	0	0	0
19:04:51	488,061	2899,321	18,047	18,506	14,191	11,338	9,138	21,3	956,216	25,752	2525,406	0	203,722	203,722	99,724	0	0	0	0	0	0	0
19:04:51	638,159	2905,703	18,193	18,652	14,218	11,403	9,182	21,3	956,216	25,752	2525,786	0	203,722	203,722	99,724	0	0	0	0	0	0	0
19:04:51	494,726	2910,65	18,193	18,701	14,246	11,454	9,227	21,3	956,216	25,752	2526,171	0	203,722	203,722	99,724	0	0	0	0	0	0	0
19:04:51	570,703	2916,357	18,291	18,701	14,273	11,513	9,272	21,3	956,216	25,752	2526,561	0	203,722	203,722	99,724	0	0	0	0	0	0	0
19:04:51	413,354	2920,49	18,291	18,701	14,296	11,556	9,316	21,3	956,216	25,752	2526,955	0	203,722	203,722	99,724	0	0	0	0	0	0	0
19:04:51	574,438	2926,235	18,535	18,945	14,315	11,615	9,361	21,3	956,216	25,752	2527,355	0	203,722	203,722	99,724	0	0	0	0	0	0	0
19:04:51	574,536	2931,98	18,779	19,189	14,333	11,674	9,407	21,3	956,216	25,752	2527,759	0	203,722	203,722	99,724	0	0	0	0	0	0	0
19:04:51	355,932	2935,539	18,828	19,14	14,35	11,711	9,452	21,3	956,216	25,752	2528,167	0	203,722	203,722	99,724	0	0	0	0	0	0	0
19:04:51	471,459	2940,254	18,974	19,189	14,369	11,76	9,497	21,3	956,216	25,752	2528,579	0	203,722	203,722	99,724	0	0	0	0	0	0	0
19:04:51	580,834	2946,062	19,17	19,482	14,39	11,82	9,543	21,3	956,216	25,752	2528,997	0	203,722	203,722	99,724	0	0	0	0	0	0	0
19:04:51	213,916	2948,202	19,023	19,238	14,411	11,842	9,588	21,3	956,216	25,752	2529,416	0	203,722	203,722	99,724	0	0	0	0	0	0	0
19:04:51	331,713	2951,519	18,974	19,14	14,432	11,876	9,633	21,3	956,216	25,752	2529,838	0	203,722	203,722	99,724	0	0	0	0	0	0	0
19:04:51	372,485	2955,244	19,023	19,238	14,45	11,914	9,677	21,3	956,216	25,752	2530,263	0	203,722	203,722	99,724	0	0	0	0	0	0	0
19:04:51	387,719	2959,121	19,023	19,238	14,472	11,954	9,722	21,3	956,216	25,752	2530,692	0	203,722	203,722	99,724	0	0	0	0	0	0	0
19:04:51	392,919	2963,05	19,121	19,336	14,489	11,995	9,767	21,3	956,216	25,752	2531,124	0	203,722	203,722	99,724	0	0	0	0	0	0	0
19:04:51	296,606	2966,016	19,17	19,385	14,503	12,025	9,811	21,3	956,216	25,752	2531,559	0	203,722	203,722	99,724	0	0	0	0	0	0	0
19:04:51	379,956	2969,816	19,365	19,531	14,513	12,064	9,855	21,3	956,216	25,752	2531,997	0	203,722	203,722	99,724	0	0	0	0	0	0	0
19:04:51	466,381	2974,479	19,609	19,873	14,525	12,113	9,899	21,3	956,216	25,752	2532,44	0	203,722	203,722	99,724	0	0	0	0	0	0	0
19:04:51	234,106	2976,82	19,658	19,824	14,535	12,137	9,943	21,3	956,216	25,752	2532,884	0	203,722	203,722	99,724	0	0	0	0	0	0	0
19:04:51	201,66	2978,837	19,609	19,726	14,55	12,157	9,987	21,3	956,216	25,752	2533,33	0	203,722	203,722	99,724	0	0	0	0	0	0	0
19:04:51	359,838	2982,435	19,658	19,824	14,567	12,195	10,03	21,3	956,216	25,752	2533,779	0	203,722	203,722	99,724	0	0	0	0	0	0	0
19:04:51	219,921	2984,635	19,609	19,678	14,582	12,217	10,073	21,3	956,216	25,752	2534,23	0	203,722	203,722	99,724	0	0	0	0	0	0	0
19:04:51	169,262	2986,327	19,463	19,531	14,6	12,235	10,115	21,3	956,216	25,752	2534,682	0	203,722	203,722	99,724	0	0	0	0	0	0	0
19:04:51	173,461	2988,062	19,316	19,482	14,618	12,253	10,157	21,4	957,566	25,752	2535,136	0	203,722	203,722	99,724	0	0	0	0	0	0	0
19:04:51	194,262	2990,005	19,267	19,238	14,633	12,273	10,199	21,4	957,566	25,752	2535,591	0	203,722	203,722	99,724	0	0	0	0	0	0	0
19:04:51	292,456	2992,929	19,316	19,482	14,646	12,303	10,24	21,4	957,566	25,752	2536,048	0	203,722	203,722	99,724	0	0	0	0	0	0	0
19:04:51	99,78	2993,927	19,316	19,385	14,652	12,313	10,281	21,4	957,566	25,752	2536,506	0	203,722	203,722	99,724	0	0	0	0	0	0	0
19:04:51	356,469	2997,492	19,512	19,678	14,661	12,35	10,321	21,4	957,566	25,752	2536,967	0	203,722	203,722	99,724	0	0	0	0	0	0	0
19:04:51	239,428	2999,886	19,658	19,726	14,666	12,374	10,361	21,4	957,566	25,752	2537,43	0	203,722	203,722	99,724	0	0	0	0	0	0	0
19:04:51	306,835	3002,954	19,804	19,824	14,675	12,406	10,401	21,4	957,566	25,752	2537,896	0	203,722	203,722	99,724	0	0	0	0	0	0	0
19:04:51	310,083	3006,055	19,951	19,922	14,684	12,438	10,441	21,4	957,566	25,752	2538,364	0	203,722	203,722	99,724	0	0	0	0	0	0	0
19:04:51	11,889	3006,174	19,804	19,824	14,693	12,439	10,481	21,4	957,566	25,752	2538,832	0	203,722	203,722	99,724	0	0	0	0	0	0	0
19:04:51	23,583	3006,41	19,658	19,726	14,703	12,442	10,519	21,4	957,566	25,752	2539,299	0	203,722	203,722	99,724	0	0	0	0	0	0	0
19:04:51	347,045	3009,88	19,756	19,824	14,716	12,477	10,557	21,4	957,566	25,752	2539,77	0	205,074	205,074	99,73	0	0	0	0	0	0	0
19:04:51	74,731	3010,628	19,658	19,58	14,726	12,485	10,595	21,4	957,566	25,752	2540,241	0	205,074	205,074	99,73	0	0	0	0	0	0	0
19:04:51	166,894	3012,297	19,658	19,824	14,736	12,502	10,633	21,4	957,566	25,752	2540,713	0	205,074	205,074	99,73	0	0	0	0	0	0	0
19:04:51	118,041	3013,477	19,609	19,678	14,745	12,515	10,669	21,4	957,566	25,752	2541,186	0	205,074	205,074	99,73	0	0	0	0	0	0	0
19:04:51	234,375	3015,821	19,756	19,824	14,75	12,539	10,706	21,4	957,566	25,752	2541,66	0	205,074	205,074	99,73	0	0	0	0	0	0	0
19:04:51	249,804	3018,319	20	20,068	14,75	12,564	10,743	21,4	957,566	25,752	2542,137	0	205,074	205,074	99,73	0	0	0	0	0	0	0
19:04:51	84,545	3019,164	20	20,068	14,755	12,573	10,778	21,4	957,566	25,752	2542,614	0	205,074	205,074	99,73	0	0	0	0	0	0	0
19:04:51	184,472	3021,009	20,097	20,068	14,759	12,592	10,814	21,4	957,566	25,752	2543,092	0	205,074	205,074	99,73	0	0	0	0	0	0	0
19:04:51	63,867	3021,648	20	19,922	14,769	12,599	10,849	21,4	957,566	25,752	2543,571	0	205,074	205,074	99,73	0	0	0	0	0	0	0
19:04:51	-64,331	3021,004	19,853	19,824	14,773	12,592	10,883	21,4	957,566	25,752	2544,049	0	205,074	205,074	99,73	0	0	0	0	0	0	0
19:04:51	-199,902	3019,005	19,658	19,482	14,773	12,572	10,916	21,4	957,566	25,752	2544,524	0	205,074	205,074	99,73	0	0	0	0	0	0	0
19:04:51	-349,682	3015,508	19,316	18,945	14,773	12,536	10,948	21,4	957,566	25,752	2544,995	0	205,074	205,074	99,73	0	0	0	0	0	0	0
19:04:51	-549,169	3010,017	18,779	18,31	14,773	12,479	10,978	21,4	957,566	25,752	2545,46	0	205,074	205,074	99,73	0	0	0	0	0	0	0
19:04:51	-818,505	3001,832	18,144	17,48	14,764	12,395	11,006	21,4	957,566	25,752	2545,916	0	205,074	205,074	99,73	0	0	0	0	0	0	0
19:04:51	-688,427	2994,947	17,803	16,943	14,745	12,324	11,032	21,4	957,566	25,752	2546,365	0	205,074	205,074	99,73	0	0	0	0	0	0	0
19:04:51	-692,407	2988,023	17,705	16,699	14,711	12,252	11,056	21,4	957,566	25,752	2546,806	0	205,074	205,074	99,73	0	0	0	0	0	0	0
19:04:51	-589,428	2982,129	17,851	16,845	14,67	12,191	11,078	21,4	957,566	25,752	2547,242	0	205,074	205,074	99,73	0	0	0	0	0	0	0
19:04:51	-546,728	2976,662	18,193	17,236	14,619	12,135	11,099	21,4	957,566	25,752	2547,671	0	205,074	205,074	99,73	0	0	0	0	0	0	0
19:04:51	-341,65	2973,245	18,681	17,431	14,572	12,1	11,118	21,4	957,566	25,752	2548,097	0	205,074	205,074	99,73	0	0	0	0	0	0	0
19:04:51	-978,515	2963,46	18,535	17,09	14,525	11,999	11,136	21,4	957,566	25,752	2548,512	0	205,074	205,074	99,73	0	0	0	0	0	0	0
19:04:51	-975,488	2953,705	18,291	16,552	14,484	11,898	11,15	21,4	957,566	25,752	2548,917	0	205,074	205,074	99,73	0	0	0	0	0	0	0
19:04:51	-928,588	2944,419	18,047	16,552	14,446	11,803	11,163	21,4	957,566	25,752	2549,313	0	205,074	205,074	99,73	0	0	0	0	0	0	0
19:04:51	-808,178	2936,338	17,803	16,406	14,414	11,719	11,174	21,4	957,566	25,752	2549,7	0	205,074	205,074	99,73	0	0	0	0	0	0	0
19:04:51	-1008,862	2926,249	17,363	16,162	14,382	11,615	11,183	21,4	957,566	25,752	2550,076	0	205,074	205,074	99,73	0	0	0	0	0	0	0
19:04:51	-926,953	2916,979	16,924	15,625	14,355	11,52	11,189	21,4	957,566	25,752	2550,443	0	205,074	205,074	99,73	0	0	0	0	0	0	0
19:04:51	-666,064	2910,319	16,826	15,674	14,323	11,451	11,195	21,4	957,566	25,752	2550,803	0	205,074	205,074	99,73	0	0	0	0	0	0	0
19:04:51	-588,256	2904,436	16,875	16,064	14,287	11,39	11,198	21,4	957,566	25,752	2551,157	0	205,074	205,074	99,73	0	0	0	0	0	0	0
19:04:51	-585,131	2898,585	16,924	16,211	14,251	11,33	11,201	21,4	957,566	25,752	2551,504	0	205,074	205,074	99,73	0	0	0	0	0	0	0
19:04:51	-565,112	2892,934	17,021	16,211	14,214	11,272	11,202	21,4	957,566	25,752	2551,845	0	205,074	205,074	99,73	0	0	0	0	0	0	0
19:04:51	-639,55	2886,538	16,875	16,308	14,186	11,206	11,202	21,4	957,566	25,752	2552,18	0	205,074	205,074	99,73	0	0	0	0	0	0	0
19:04:51	-460,888	2881,929	16,826	16,162	14,163	11,158	11,202	21,4	957,566	25,752	2552,51	0	205,074	205,074	99,73	0	0	0	0	0	0	0
19:04:51	-725,341	2874,676	16,435	15,82	14,144	11,084	11,199	21,4	957,566	25,752	2552,832	0	205,074	205,074	99,73	0	0	0	0	0	0	0
19:04:51	-866,259	2866,013	15,752	15,283	14,134	10,994	11,195	21,4	957,566	25,752	2553,145	0	205,074	205,074	99,73	0	0	0	0	0	0	0
19:04:51	-579,101	2860,222	15,41	14,843	14,12	10,935	11,19	21,4	957,566	25,752	2553,452	0	205,074	205,074	99,73	0	0	0	0	0	0	0
19:04:51	-623,364	2853,989	15,117	14,746	14,102	10,87	11,184	21,4	957,566	25,752	2553,753	0	205,074	205,074	99,73	0	0	0	0	0	0	0
19:04:51	-417,48	2849,814	15,117	14,648	14,078	10,827	11,177	21,4	957,566	25,752	2554,049	0	205,074	205,074	99,73	0	0	0	0	0	0	0
19:04:51	-276,953	2847,044	15,263	14,746	14,054	10,799	11,169	21,4	957,566	25,752	2554,342	0	205,074	205,074	99,73	0	0	0	0	0	0	0
19:04:51	-436,767	2842,677	15,41	14,941	14,021	10,754	11,161	21,4	957,566	25,752	2554,63	0	205,074	205,074	99,73	0	0	0	0	0	0	0
19:04:51	-356,958	2839,107	15,556	14,99	13,993	10,717	11,153	21,4	957,566	25,752	2554,915	0	205,074	205,074	99,73	0	0	0	0	0	0	0
19:04:51	-391,381	2835,193	15,752	15,185	13,96	10,677	11,143	21,4	957,566	25,752	2555,195	0	205,074	205,074	99,73	0	0	0	0	0	0	0
19:04:51	-361,474	2831,578	15,898	15,332	13,931	10,639	11,133	21,4	957,566	25,752	2555,471	0	205,074	205,074	99,73	0	0	0	0	0	0	0
19:04:51	-631,543	2825,263	15,605	15,088	13,912	10,574	11,122	21,4	957,566	25,752	2555,741	0	205,074	205,074	99,73	0	0	0	0	0	0	0
19:04:51	-485,522	2820,408	15,459	14,99	13,893	10,524	11,111	21,4	957,566	25,752	2556,006	0	205,074	205,074	99,73	0	0	0	0	0	0	0
19:04:51	-534,375	2815,064	15,263	14,941	13,873	10,469	11,098	21,4	957,566	25,752	2556,265	0	205,074	205,074	99,73	0	0	0	0	0	0	0
19:04:51	-546,484	2809,599	14,97	14,502	13,859	10,413	11,085	21,4	957,566	25,752	2556,518	0	205,074	205,074	99,73	0	0	0	0	0	0	0
19:04:52	-448,632	2805,113	14,775	14,258	13,845	10,366	11,071	21,4	957,566	25,752	2556,766	0	205,074	205,074	99,73	0	0	0	0	0	0	0
19:04:52	-566,967	2799,443	14,629	14,209	13,821	10,308	11,056	21,4	957,566	25,752	2557,009	0	205,074	205,074	99,73	0	0	0	0	0	0	0
19:04:52	-390,6	2795,537	14,58	14,062	13,802	10,268	11,04	21,4	957,566	25,752	2557,248	0	205,074	205,074	99,73	0	0	0	0	0	0	0
19:04:52	-374,877	2791,788	14,629	14,111	13,778	10,229	11,024	21,4	957,566	25,752	2557,482	0	205,074	205,074	99,73	0	0	0	0	0	0	0
19:04:52	-329,565	2788,493	14,726	14,258	13,753	10,195	11,008	21,4	957,566	25,752	2557,713	0	205,074	205,074	99,73	0	0	0	0	0	0	0
19:04:52	-447,412	2784,019	14,775	14,306	13,725	10,149	10,991	21,4	957,566	25,752	2557,939	0	205,074	205,074	99,73	0	0	0	0	0	0	0
19:04:52	-430,224	2779,716	14,775	14,404	13,701	10,105	10,974	21,4	957,566	25,752	2558,161	0	205,074	205,074	99,73	0	0	0	0	0	0	0
19:04:52	-333,251	2776,384	14,775	14,306	13,682	10,07	10,956	21,4	957,566	25,752	2558,38	0	205,074	205,074	99,73	0	0	0	0	0	0	0
19:04:52	-621,752	2770,166	14,482	14,111	13,663	10,006	10,937	21,4	957,566	25,752	2558,591	0	205,074	205,074	99,73	0	0	0	0	0	0	0
19:04:52	-432,446	2765,842	14,384	13,916	13,644	9,962	10,918	21,4	957,566	25,752	2558,799	0	205,074	205,074	99,73	0	0	0	0	0	0	0
19:04:52	-416,284	2761,679	14,287	13,769	13,626	9,919	10,899	21,4	957,566	25,752	2559,002	0	205,074	205,074	99,73	0	0	0	0	0	0	0
19:04:52	-467,919	2757	14,092	13,623	13,611	9,87	10,879	21,4	957,566	25,752	2559,2	0	205,074	205,074	99,73	0	0	0	0	0	0	0
19:04:52	-336,157	2753,638	14,092	13,623	13,592	9,836	10,858	21,4	957,566	25,752	2559,394	0	205,074	205,074	99,73	0	0	0	0	0	0	0
19:04:52	-368,505	2749,953	14,14	13,72	13,568	9,798	10,837	21,4	957,566	25,752	2559,585	0	205,074	205,074	99,73	0	0	0	0	0	0	0
19:04:52	-281,323	2747,14	14,287	13,769	13,544	9,769	10,816	21,4	957,566	25,752	2559,772	0	205,074	205,074	99,73	0	0	0	0	0	0	0
19:04:52	-524,926	2741,891	14,238	13,769	13,517	9,715	10,795	21,4	957,566	25,752	2559,955	0	205,074	205,074	99,73	0	0	0	0	0	0	0
19:04:52	-269,628	2739,194	14,384	13,867	13,494	9,687	10,773	21,4	957,566	25,752	2560,134	0	205,074	205,074	99,73	0	0	0	0	0	0	0
19:04:52	-396,704	2735,227	14,384	13,965	13,471	9,646	10,751	21,4	957,566	25,752	2560,309	0	205,074	205,074	99,73	0	0	0	0	0	0	0
19:04:52	-491,186	2730,316	14,238	13,867	13,451	9,595	10,728	21,4	957,566	25,752	2560,479	0	205,074	205,074	99,73	0	0	0	0	0	0	0
19:04:52	-392,065	2726,395	14,092	13,623	13,437	9,555	10,705	21,4	957,566	25,752	2560,645	0	205,074	205,074	99,73	0	0	0	0	0	0	0
19:04:52	-500,634	2721,389	13,896	13,427	13,42	9,503	10,682	21,4	957,566	25,752	2560,806	0	205,074	205,074	99,73	0	0	0	0	0	0	0
19:04:52	-389,526	2717,493	13,75	13,33	13,406	9,463	10,658	21,4	957,566	25,752	2560,962	0	205,074	205,074	99,73	0	0	0	0	0	0	0
19:04:52	-486,181	2712,631	13,506	13,232	13,392	9,413	10,633	21,4	957,566	25,752	2561,114	0	205,074	205,074	99,73	0	0	0	0	0	0	0
19:04:52	-518,31	2707,448	13,31	13,183	13,374	9,36	10,608	21,4	957,566	25,752	2561,261	0	205,074	205,074	99,73	0	0	0	0	0	0	0
19:04:52	-373,388	2703,714	13,261	13,086	13,356	9,321	10,583	21,4	957,566	25,752	2561,403	0	205,074	205,074	99,73	0	0	0	0	0	0	0
19:04:52	-325,39	2700,461	13,31	13,086	13,334	9,288	10,558	21,4	957,566	25,752	2561,542	0	205,074	205,074	99,73	0	0	0	0	0	0	0
19:04:52	-249,169	2697,969	13,408	13,183	13,315	9,262	10,532	21,4	957,566	25,752	2561,679	0	205,074	205,074	99,73	0	0	0	0	0	0	0
19:04:52	-459,033	2693,379	13,261	13,086	13,297	9,215	10,507	21,4	957,566	25,752	2561,811	0	205,074	205,074	99,73	0	0	0	0	0	0	0
19:04:52	-397,827	2689,4	13,164	12,988	13,28	9,174	10,48	21,4	957,566	25,752	2561,938	0	205,074	205,074	99,73	0	0	0	0	0	0	0
19:04:52	-396,557	2685,435	13,017	12,89	13,266	9,133	10,454	21,4	957,566	25,752	2562,062	0	205,074	205,074	99,73	0	0	0	0	0	0	0
19:04:52	-233,154	2683,103	12,968	12,744	13,255	9,109	10,428	21,4	957,566	25,752	2562,183	0	205,074	205,074	99,73	0	0	0	0	0	0	0
19:04:52	-416,455	2678,939	12,773	12,549	13,242	9,066	10,401	21,4	957,566	25,752	2562,3	0	205,074	205,074	99,73	0	0	0	0	0	0	0
19:04:52	-343,383	2675,505	12,627	12,5	13,231	9,03	10,374	21,4	957,566	25,752	2562,413	0	205,074	205,074	99,73	0	0	0	0	0	0	0
19:04:52	-373,413	2671,771	12,48	12,256	13,218	8,992	10,347	21,4	957,566	25,752	2562,523	0	205,074	205,074	99,73	0	0	0	0	0	0	0
19:04:52	-246,459	2669,306	12,48	12,256	13,204	8,966	10,32	21,4	957,566	25,752	2562,629	0	205,074	205,074	99,73	0	0	0	0	0	0	0
19:04:52	-273,217	2666,574	12,48	12,256	13,189	8,938	10,293	21,4	957,566	25,752	2562,733	0	205,074	205,074	99,73	0	0	0	0	0	0	0
19:04:52	-326,098	2663,313	12,48	12,353	13,17	8,905	10,266	21,4	957,566	25,752	2562,834	0	205,074	205,074	99,73	0	0	0	0	0	0	0
19:04:52	-204,736	2661,265	12,529	12,353	13,156	8,884	10,238	21,4	957,566	25,752	2562,932	0	205,074	205,074	99,73	0	0	0	0	0	0	0
19:04:52	-292,163	2658,344	12,48	12,353	13,142	8,853	10,211	21,4	957,566	25,752	2563,028	0	205,074	205,074	99,73	0	0	0	0	0	0	0
19:04:52	-247,46	2655,869	12,48	12,256	13,128	8,828	10,184	21,4	957,566	25,752	2563,12	0	205,074	205,074	99,73	0	0	0	0	0	0	0
19:04:52	-227,612	2653,593	12,431	12,256	13,118	8,804	10,157	21,4	957,566	25,752	2563,211	0	205,074	205,074	99,73	0	0	0	0	0	0	0
19:04:52	-257,373	2651,019	12,334	12,109	13,109	8,778	10,13	21,4	957,566	25,752	2563,299	0	205,074	205,074	99,73	0	0	0	0	0	0	0
19:04:52	-353,247	2647,487	12,138	11,963	13,099	8,741	10,103	21,4	957,566	25,752	2563,383	0	205,074	205,074	99,73	0	0	0	0	0	0	0
19:04:52	-316,821	2644,319	11,992	11,914	13,09	8,709	10,076	21,4	957,566	25,752	2563,464	0	205,074	205,074	99,73	0	0	0	0	0	0	0
19:04:52	-164,55	2642,673	11,992	11,816	13,08	8,692	10,048	21,4	957,566	25,752	2563,543	0	205,074	205,074	99,73	0	0	0	0	0	0	0
19:04:52	-174,243	2640,931	11,992	11,816	13,07	8,674	10,021	21,4	956,596	25,752	2563,621	0	205,074	205,074	99,73	0	0	0	0	0	0	0
19:04:52	-207,934	2638,851	12,041	11,914	13,056	8,652	9,995	21,4	956,596	25,752	2563,696	0	205,074	205,074	99,73	0	0	0	0	0	0	0
19:04:52	-149,292	2637,359	12,138	11,963	13,042	8,637	9,968	21,4	956,596	25,752	2563,77	0	205,074	205,074	99,73	0	0	0	0	0	0	0
19:04:52	-214,672	2635,212	12,187	12,06	13,027	8,615	9,941	21,4	956,596	25,752	2563,841	0	205,074	205,074	99,73	0	0	0	0	0	0	0
19:04:52	-169,848	2633,513	12,187	12,06	13,017	8,597	9,915	21,4	956,596	25,752	2563,911	0	205,074	205,074	99,73	0	0	0	0	0	0	0
19:04:52	-220,043	2631,313	12,138	11,963	13,007	8,575	9,889	21,4	956,596	25,752	2563,978	0	205,074	205,074	99,73	0	0	0	0	0	0	0
19:04:52	-261,181	2628,701	12,041	11,914	12,998	8,548	9,863	21,4	956,596	25,752	2564,043	0	205,074	205,074	99,73	0	0	0	0	0	0	0
19:04:52	-267,846	2626,023	11,943	11,816	12,988	8,52	9,836	21,4	956,596	25,752	2564,105	0	205,074	205,074	99,73	0	0	0	0	0	0	0
19:04:52	-167,7	2624,346	11,943	11,767	12,979	8,503	9,81	21,4	956,596	25,752	2564,165	0	205,074	205,074	99,73	0	0	0	0	0	0	0
19:04:52	-265,673	2621,689	11,845	11,718	12,969	8,476	9,784	21,4	956,596	25,752	2564,222	0	205,074	205,074	99,73	0	0	0	0	0	0	0
19:04:52	-264,379	2619,045	11,748	11,767	12,959	8,448	9,758	21,4	956,596	25,752	2564,277	0	204,715	204,715	99,728	0	0	0	0	0	0	0
19:04:52	-264,282	2616,402	11,65	11,621	12,95	8,421	9,731	21,4	956,596	25,752	2564,329	0	204,715	204,715	99,728	0	0	0	0	0	0	0
19:04:52	-74,243	2615,66	11,748	11,621	12,94	8,413	9,706	21,4	956,596	25,752	2564,381	0	204,715	204,715	99,728	0	0	0	0	0	0	0
19:04:52	-265,502	2613,005	11,65	11,621	12,931	8,386	9,68	21,4	956,596	25,752	2564,43	0	204,715	204,715	99,728	0	0	0	0	0	0	0
19:04:52	-168,725	2611,317	11,65	11,621	12,921	8,369	9,654	21,4	956,596	25,752	2564,476	0	204,715	204,715	99,728	0	0	0	0	0	0	0
19:04:52	-168,725	2609,63	11,65	11,621	12,911	8,351	9,628	21,4	956,596	25,752	2564,522	0	204,715	204,715	99,728	0	0	0	0	0	0	0
19:04:52	-132,641	2608,304	11,601	11,572	12,907	8,338	9,603	21,4	956,596	25,752	2564,565	0	204,715	204,715	99,728	0	0	0	0	0	0	0
19:04:52	-264,379	2605,66	11,504	11,523	12,897	8,31	9,578	21,4	956,596	25,752	2564,606	0	204,715	204,715	99,728	0	0	0	0	0	0	0
19:04:52	-168,676	2603,973	11,504	11,523	12,887	8,293	9,553	21,4	956,596	25,752	2564,646	0	204,715	204,715	99,728	0	0	0	0	0	0	0
19:04:52	-168,701	2602,286	11,504	11,572	12,878	8,275	9,528	21,4	956,596	25,752	2564,683	0	204,715	204,715	99,728	0	0	0	0	0	0	0
19:04:52	-167,626	2600,61	11,504	11,523	12,868	8,258	9,503	21,4	956,596	25,752	2564,719	0	204,715	204,715	99,728	0	0	0	0	0	0	0
19:04:52	-72,241	2599,888	11,601	11,523	12,859	8,251	9,478	21,4	956,596	25,752	2564,754	0	204,715	204,715	99,728	0	0	0	0	0	0	0
19:04:52	-227,099	2597,617	11,455	11,523	12,854	8,227	9,454	21,4	956,596	25,752	2564,787	0	204,715	204,715	99,728	0	0	0	0	0	0	0
19:04:52	-214,257	2595,474	11,406	11,425	12,845	8,205	9,429	21,4	956,596	25,752	2564,818	0	204,715	204,715	99,728	0	0	0	0	0	0	0
19:04:52	-167,626	2593,798	11,406	11,377	12,835	8,188	9,405	21,4	956,596	25,752	2564,847	0	204,715	204,715	99,728	0	0	0	0	0	0	0
19:04:52	-82,763	2592,97	11,406	11,425	12,83	8,179	9,381	21,4	956,596	25,752	2564,875	0	204,715	204,715	99,728	0	0	0	0	0	0	0
19:04:52	-263,989	2590,33	11,308	11,377	12,821	8,152	9,357	21,4	956,596	25,752	2564,9	0	204,715	204,715	99,728	0	0	0	0	0	0	0
19:04:52	-82,739	2589,503	11,308	11,279	12,816	8,144	9,333	21,4	956,596	25,752	2564,925	0	204,715	204,715	99,728	0	0	0	0	0	0	0
19:04:52	-132,495	2588,178	11,259	11,23	12,811	8,13	9,309	21,4	956,596	25,752	2564,948	0	204,715	204,715	99,728	0	0	0	0	0	0	0
19:04:52	-166,528	2586,513	11,259	11,279	12,802	8,113	9,286	21,4	956,596	25,752	2564,969	0	204,715	204,715	99,728	0	0	0	0	0	0	0
19:04:52	-180,126	2584,711	11,162	11,23	12,797	8,094	9,263	21,4	956,596	25,752	2564,989	0	204,715	204,715	99,728	0	0	0	0	0	0	0
19:04:52	-70,214	2584,009	11,259	11,23	12,788	8,087	9,239	21,4	956,596	25,752	2565,008	0	204,715	204,715	99,728	0	0	0	0	0	0	0
19:04:52	-164,428	2582,365	11,259	11,23	12,778	8,07	9,217	21,4	956,596	25,752	2565,025	0	204,715	204,715	99,728	0	0	0	0	0	0	0
19:04:52	-84,887	2581,516	11,259	11,279	12,773	8,061	9,194	21,4	956,596	25,752	2565,042	0	204,715	204,715	99,728	0	0	0	0	0	0	0
19:04:52	-163,378	2579,882	11,259	11,23	12,764	8,045	9,171	21,4	956,596	25,752	2565,057	0	204,715	204,715	99,728	0	0	0	0	0	0	0
19:04:52	-178,979	2578,092	11,162	11,23	12,759	8,026	9,149	21,4	956,596	25,752	2565,069	0	204,715	204,715	99,728	0	0	0	0	0	0	0
19:04:52	-131,372	2576,779	11,113	11,181	12,755	8,013	9,127	21,4	956,596	25,752	2565,081	0	204,715	204,715	99,728	0	0	0	0	0	0	0
19:04:52	-83,764	2575,941	11,113	11,181	12,75	8,004	9,105	21,4	956,596	25,752	2565,092	0	204,715	204,715	99,728	0	0	0	0	0	0	0
19:04:52	-226,489	2573,676	10,966	11,084	12,745	7,981	9,083	21,4	956,596	25,752	2565,101	0	204,715	204,715	99,728	0	0	0	0	0	0	0
19:04:52	-36,206	2573,314	11,015	11,035	12,74	7,977	9,061	21,4	956,596	25,752	2565,109	0	204,715	204,715	99,728	0	0	0	0	0	0	0
19:04:52	-159,106	2571,723	11,015	11,035	12,731	7,96	9,039	21,4	956,596	25,752	2565,116	0	204,715	204,715	99,728	0	0	0	0	0	0	0
19:04:52	-81,665	2570,906	11,015	11,035	12,727	7,952	9,018	21,4	956,596	25,752	2565,122	0	204,715	204,715	99,728	0	0	0	0	0	0	0
19:04:52	-171,777	2569,189	11,015	11,084	12,717	7,934	8,997	21,4	956,596	25,752	2565,126	0	204,715	204,715	99,728	0	0	0	0	0	0	0
19:04:52	-91,357	2568,275	11,015	11,084	12,712	7,925	8,976	21,4	956,596	25,752	2565,129	0	204,715	204,715	99,728	0	0	0	0	0	0	0
19:04:52	-80,615	2567,469	11,015	11,084	12,707	7,917	8,955	21,4	956,596	25,752	2565,131	0	204,715	204,715	99,728	0	0	0	0	0	0	0
19:04:52	-201,171	2565,457	10,966	11,035	12,698	7,896	8,934	21,4	956,596	25,752	2565,132	0	204,715	204,715	99,728	0	0	0	0	0	0	0
19:04:52	-90,087	2564,556	10,966	11,035	12,693	7,887	8,914	21,4	956,596	25,752	2564,556	0	204,715	204,715	99,728	0	0	0	0	0	0	0
19:04:52	-80,615	2563,75	10,966	11,035	12,689	7,878	8,893	21,4	956,596	25,752	2563,75	0	204,715	204,715	99,728	0	0	0	0	0	0	0
19:04:52	-79,541	2562,955	10,966	11,035	12,684	7,87	8,873	21,4	956,596	25,752	2562,955	0	204,715	204,715	99,728	0	0	0	0	0	0	0
19:04:52	-136,572	2561,589	10,918	11,035	12,679	7,856	8,853	21,4	956,596	25,752	2561,589	0	204,715	204,715	99,728	0	0	0	0	0	0	0
19:04:52	-79,541	2560,794	10,918	10,937	12,675	7,848	8,834	21,4	956,596	25,752	2560,794	0	204,715	204,715	99,728	0	0	0	0	0	0	0
19:04:52	-78,295	2560,011	10,918	10,937	12,67	7,84	8,814	21,4	956,596	25,752	2560,011	0	204,715	204,715	99,728	0	0	0	0	0	0	0
19:04:52	-172,412	2558,286	10,82	10,937	12,666	7,822	8,795	21,4	956,596	25,752	2558,286	0	204,715	204,715	99,728	0	0	0	0	0	0	0
19:04:52	-89,013	2557,396	10,82	10,84	12,661	7,813	8,775	21,4	956,596	25,752	2557,396	0	204,715	204,715	99,728	0	0	0	0	0	0	0
19:04:52	-124,926	2556,147	10,771	10,888	12,656	7,8	8,756	21,4	956,596	25,752	2556,147	0	204,715	204,715	99,728	0	0	0	0	0	0	0
19:04:52	-41,748	2555,73	10,82	10,888	12,651	7,796	8,737	21,4	956,596	25,752	2555,73	0	204,715	204,715	99,728	0	0	0	0	0	0	0
19:04:52	-87,963	2554,85	10,82	10,937	12,646	7,786	8,719	21,4	956,596	25,752	2554,85	0	204,715	204,715	99,728	0	0	0	0	0	0	0
19:04:53	-58,715	2554,263	10,918	10,937	12,638	7,78	8,7	21,4	956,596	25,752	2554,263	0	204,715	204,715	99,728	0	0	0	0	0	0	0
19:04:53	-76,22	2553,501	10,918	11,035	12,633	7,773	8,682	21,4	956,596	25,752	2553,501	0	204,715	204,715	99,728	0	0	0	0	0	0	0
19:04:53	-87,084	2552,63	10,918	10,937	12,628	7,764	8,664	21,4	956,596	25,752	2552,63	0	204,715	204,715	99,728	0	0	0	0	0	0	0
19:04:53	-106,689	2551,563	10,82	10,888	12,628	7,753	8,646	21,4	956,596	25,752	2551,563	0	204,715	204,715	99,728	0	0	0	0	0	0	0
19:04:53	-122,558	2550,337	10,771	10,84	12,623	7,74	8,629	21,4	956,596	25,752	2550,337	0	204,715	204,715	99,728	0	0	0	0	0	0	0
19:04:53	-168,994	2548,647	10,673	10,742	12,619	7,722	8,611	21,4	956,596	25,752	2548,647	0	204,715	204,715	99,728	0	0	0	0	0	0	0
19:04:53	18,701	2548,834	10,771	10,84	12,615	7,724	8,593	21,4	956,596	25,752	2548,647	0	204,715	204,715	99,728	0	0	0	0	0	0	0
19:04:53	-179,882	2547,036	10,673	10,742	12,61	7,706	8,576	21,4	956,596	25,752	2547,036	0	204,715	204,715	99,728	0	0	0	0	0	0	0
19:04:53	83,105	2547,867	10,771	10,84	12,609	7,714	8,559	21,4	956,596	25,752	2547,036	0	204,715	204,715	99,728	0	0	0	0	0	0	0
19:04:53	-86,914	2546,997	10,771	10,84	12,604	7,705	8,542	21,4	956,596	25,752	2546,997	0	204,715	204,715	99,728	0	0	0	0	0	0	0
19:04:53	-25,61	2546,741	10,82	10,888	12,6	7,703	8,526	21,4	956,596	25,752	2546,741	0	204,715	204,715	99,728	0	0	0	0	0	0	0
19:04:53	-215,307	2544,588	10,673	10,84	12,596	7,681	8,509	21,4	956,596	25,752	2544,588	0	204,715	204,715	99,728	0	0	0	0	0	0	0
19:04:53	22,875	2544,817	10,771	10,84	12,592	7,683	8,493	21,4	956,596	25,752	2544,588	0	204,715	204,715	99,728	0	0	0	0	0	0	0
19:04:53	-84,79	2543,969	10,771	10,84	12,587	7,674	8,477	21,4	956,596	25,752	2543,969	0	204,715	204,715	99,728	0	0	0	0	0	0	0
19:04:53	-167,846	2542,291	10,673	10,742	12,583	7,657	8,461	21,4	956,596	25,752	2542,291	0	204,715	204,715	99,728	0	0	0	0	0	0	0
19:04:53	-13,061	2542,16	10,673	10,742	12,582	7,656	8,445	21,4	956,596	25,752	2542,16	0	204,715	204,715	99,728	0	0	0	0	0	0	0
19:04:53	-118,09	2540,979	10,625	10,742	12,578	7,643	8,429	21,4	956,596	25,752	2540,979	0	204,715	204,715	99,728	0	0	0	0	0	0	0
19:04:53	-71,997	2540,259	10,625	10,693	12,574	7,636	8,414	21,4	956,596	25,752	2540,259	0	204,715	204,715	99,728	0	0	0	0	0	0	0
19:04:53	-12,988	2540,129	10,625	10,693	12,573	7,635	8,399	21,4	956,596	25,752	2540,129	0	204,715	204,715	99,728	0	0	0	0	0	0	0
19:04:53	-37,402	2539,755	10,673	10,742	12,569	7,631	8,384	21,4	956,596	25,752	2539,755	0	204,715	204,715	99,728	0	0	0	0	0	0	0
19:04:53	-83,74	2538,918	10,673	10,693	12,564	7,622	8,369	21,4	956,596	25,752	2538,918	0	204,715	204,715	99,728	0	0	0	0	0	0	0
19:04:53	-83,764	2538,08	10,673	10,742	12,559	7,614	8,354	21,4	956,596	25,752	2538,08	0	204,715	204,715	99,728	0	0	0	0	0	0	0
19:04:53	-117,211	2536,908	10,625	10,693	12,555	7,601	8,339	21,4	956,596	25,752	2536,908	0	204,715	204,715	99,728	0	0	0	0	0	0	0
19:04:53	-68,627	2536,222	10,625	10,742	12,551	7,594	8,324	21,4	956,596	25,752	2536,222	0	204,715	204,715	99,728	0	0	0	0	0	0	0
19:04:53	-14,062	2536,081	10,625	10,693	12,55	7,593	8,31	21,4	956,596	25,752	2536,081	0	204,715	204,715	99,728	0	0	0	0	0	0	0
19:04:53	-163,33	2534,448	10,527	10,693	12,546	7,576	8,296	21,4	956,596	25,752	2534,448	0	204,715	204,715	99,728	0	0	0	0	0	0	0
19:04:53	-82,666	2533,621	10,527	10,693	12,542	7,568	8,281	21,4	956,596	25,752	2533,621	0	204,715	204,715	99,728	0	0	0	0	0	0	0
19:04:53	-3,125	2533,59	10,625	10,742	12,536	7,567	8,267	21,4	956,596	25,752	2533,59	0	204,715	204,715	99,728	0	0	0	0	0	0	0
19:04:53	-13,916	2533,451	10,625	10,742	12,535	7,566	8,254	21,4	956,596	25,752	2533,451	0	204,715	204,715	99,728	0	0	0	0	0	0	0
19:04:53	-163,476	2531,816	10,527	10,693	12,531	7,549	8,24	21,4	956,596	25,752	2531,816	0	204,715	204,715	99,728	0	0	0	0	0	0	0
19:04:53	-83,715	2530,979	10,527	10,742	12,527	7,54	8,226	21,4	956,596	25,752	2530,979	0	204,715	204,715	99,728	0	0	0	0	0	0	0
19:04:53	-66,479	2530,314	10,527	10,693	12,523	7,533	8,213	21,4	956,596	25,752	2530,314	0	204,715	204,715	99,728	0	0	0	0	0	0	0
19:04:53	-62,475	2529,689	10,478	10,498	12,522	7,527	8,199	21,4	956,596	25,752	2529,689	0	204,715	204,715	99,728	0	0	0	0	0	0	0
19:04:53	-35,375	2529,336	10,527	10,547	12,517	7,523	8,186	21,4	956,596	25,752	2529,336	0	204,715	204,715	99,728	0	0	0	0	0	0	0
19:04:53	-66,455	2528,671	10,527	10,547	12,514	7,517	8,173	21,4	956,596	25,752	2528,671	0	204,715	204,715	99,728	0	0	0	0	0	0	0
19:04:53	-81,64	2527,855	10,527	10,693	12,509	7,508	8,16	21,4	956,596	25,752	2527,855	0	204,715	204,715	99,728	0	0	0	0	0	0	0
19:04:53	-14,965	2527,705	10,527	10,547	12,508	7,507	8,147	21,4	956,596	25,752	2527,705	0	204,715	204,715	99,728	0	0	0	0	0	0	0
19:04:53	-112,915	2526,576	10,478	10,595	12,504	7,495	8,134	21,4	956,596	25,752	2526,576	0	204,715	204,715	99,728	0	0	0	0	0	0	0
19:04:53	-65,454	2525,921	10,478	10,595	12,501	7,488	8,121	21,4	956,596	25,752	2525,921	0	204,715	204,715	99,728	0	0	0	0	0	0	0
19:04:53	14,086	2526,062	10,527	10,595	12,499	7,49	8,109	21,4	956,596	25,752	2525,921	0	204,715	204,715	99,728	0	0	0	0	0	0	0
19:04:53	-80,566	2525,256	10,527	10,595	12,494	7,481	8,097	21,4	956,596	25,752	2525,256	0	204,715	204,715	99,728	0	0	0	0	0	0	0
19:04:53	12,084	2525,377	10,673	10,693	12,487	7,483	8,085	21,4	956,596	25,752	2525,257	0	204,715	204,715	99,728	0	0	0	0	0	0	0
19:04:53	-63,525	2524,742	10,625	10,693	12,486	7,476	8,073	21,4	956,596	25,752	2524,742	0	204,715	204,715	99,728	0	0	0	0	0	0	0
19:04:53	-64,355	2524,099	10,625	10,693	12,482	7,469	8,061	21,3	958,026	25,752	2524,099	0	204,715	204,715	99,728	0	0	0	0	0	0	0
19:04:53	-115,942	2522,939	10,527	10,498	12,481	7,457	8,049	21,3	958,026	25,752	2522,939	0	204,715	204,715	99,728	0	0	0	0	0	0	0
19:04:53	-47,29	2522,466	10,478	10,498	12,481	7,453	8,037	21,3	958,026	25,752	2522,466	0	204,715	204,715	99,728	0	0	0	0	0	0	0
19:04:53	-110,571	2521,36	10,429	10,4	12,478	7,441	8,026	21,3	958,026	25,752	2521,36	0	204,715	204,715	99,728	0	0	0	0	0	0	0
19:04:53	-17,236	2521,188	10,429	10,351	12,477	7,439	8,014	21,3	958,026	25,752	2521,188	0	204,715	204,715	99,728	0	0	0	0	0	0	0
19:04:53	-141,772	2519,77	10,283	10,351	12,477	7,425	8,003	21,3	958,026	25,752	2519,77	0	204,715	204,715	99,728	0	0	0	0	0	0	0
19:04:53	78,417	2520,555	10,429	10,351	12,473	7,433	7,992	21,3	958,026	25,752	2519,771	0	204,715	204,715	99,728	0	0	0	0	0	0	0
19:04:53	-80,371	2519,751	10,429	10,351	12,469	7,425	7,98	21,3	958,026	25,752	2519,751	0	204,715	204,715	99,728	0	0	0	0	0	0	0
19:04:53	-80,566	2518,945	10,429	10,498	12,464	7,416	7,969	21,3	958,026	25,752	2518,945	0	204,715	204,715	99,728	0	0	0	0	0	0	0
19:04:53	-17,211	2518,773	10,429	10,4	12,463	7,415	7,958	21,3	958,026	25,752	2518,773	0	204,715	204,715	99,728	0	0	0	0	0	0	0
19:04:53	-63,33	2518,14	10,429	10,498	12,459	7,408	7,948	21,3	958,026	25,752	2518,14	0	204,107	204,107	99,726	0	0	0	0	0	0	0
19:04:53	-17,236	2517,967	10,429	10,4	12,458	7,406	7,937	21,3	958,026	25,752	2517,967	0	204,107	204,107	99,726	0	0	0	0	0	0	0
19:04:53	-141,723	2516,55	10,283	10,302	12,458	7,392	7,926	21,3	958,026	25,752	2516,55	0	204,107	204,107	99,726	0	0	0	0	0	0	0
19:04:53	-16,064	2516,39	10,332	10,351	12,455	7,39	7,916	21,3	958,026	25,752	2516,39	0	204,107	204,107	99,726	0	0	0	0	0	0	0
19:04:53	-64,282	2515,747	10,283	10,302	12,454	7,383	7,905	21,3	958,026	25,752	2515,747	0	204,107	204,107	99,726	0	0	0	0	0	0	0
19:04:53	79,418	2516,541	10,429	10,4	12,45	7,392	7,895	21,3	958,026	25,752	2515,747	0	204,107	204,107	99,726	0	0	0	0	0	0	0
19:04:53	-18,31	2516,358	10,429	10,4	12,449	7,39	7,885	21,3	958,026	25,752	2515,748	0	204,107	204,107	99,726	0	0	0	0	0	0	0
19:04:53	-63,305	2515,725	10,429	10,4	12,446	7,383	7,876	21,3	958,026	25,752	2515,725	0	204,107	204,107	99,726	0	0	0	0	0	0	0
19:04:53	-79,492	2514,93	10,429	10,498	12,441	7,375	7,866	21,3	958,026	25,752	2514,93	0	204,107	204,107	99,726	0	0	0	0	0	0	0
19:04:53	76,147	2515,691	10,527	10,547	12,44	7,383	7,856	21,3	958,026	25,752	2514,931	0	204,107	204,107	99,726	0	0	0	0	0	0	0
19:04:53	-27,758	2515,414	10,625	10,742	12,433	7,38	7,847	21,3	958,026	25,752	2514,931	0	204,107	204,107	99,726	0	0	0	0	0	0	0
19:04:53	47,241	2515,886	10,673	10,84	12,433	7,385	7,838	21,3	958,026	25,752	2514,932	0	204,107	204,107	99,726	0	0	0	0	0	0	0
19:04:53	202,807	2517,914	10,82	11,035	12,437	7,406	7,829	21,3	958,026	25,752	2514,935	0	204,107	204,107	99,726	0	0	0	0	0	0	0
19:04:53	174,096	2519,655	10,918	11,035	12,441	7,424	7,821	21,3	958,026	25,752	2514,94	0	204,107	204,107	99,726	0	0	0	0	0	0	0
19:04:53	286,767	2522,523	11,113	11,279	12,447	7,453	7,814	21,3	958,026	25,752	2514,948	0	204,107	204,107	99,726	0	0	0	0	0	0	0
19:04:53	554,711	2528,07	11,455	11,767	12,459	7,51	7,808	21,3	958,026	25,752	2514,961	0	204,107	204,107	99,726	0	0	0	0	0	0	0
19:04:53	305,151	2531,121	11,455	11,767	12,477	7,542	7,803	21,3	958,026	25,752	2514,977	0	204,107	204,107	99,726	0	0	0	0	0	0	0
19:04:53	529,101	2536,412	11,65	12,06	12,496	7,596	7,799	21,3	958,026	25,752	2514,998	0	204,107	204,107	99,726	0	0	0	0	0	0	0
19:04:53	649,609	2542,909	11,845	12,256	12,522	7,663	7,796	21,3	958,026	25,752	2515,026	0	204,107	204,107	99,726	0	0	0	0	0	0	0
19:04:53	571,362	2548,622	11,992	12,744	12,546	7,722	7,795	21,3	958,026	25,752	2515,06	0	204,107	204,107	99,726	0	0	0	0	0	0	0
19:04:53	663,989	2555,262	12,187	12,841	12,573	7,791	7,795	21,3	958,026	25,752	2515,1	0	204,107	204,107	99,726	0	0	0	0	0	0	0
19:04:53	700,781	2562,27	12,334	13,086	12,605	7,863	7,796	21,3	958,026	25,752	2515,147	0	204,107	204,107	99,726	0	0	0	0	0	0	0
19:04:53	572,216	2567,992	12,334	13,232	12,638	7,922	7,799	21,3	958,026	25,752	2515,2	0	204,107	204,107	99,726	0	0	0	0	0	0	0
19:04:53	765,918	2575,651	12,529	13,427	12,67	8,001	7,803	21,3	958,026	25,752	2515,26	0	204,107	204,107	99,726	0	0	0	0	0	0	0
19:04:53	721,582	2582,867	12,675	13,574	12,703	8,075	7,808	21,3	958,026	25,752	2515,328	0	204,107	204,107	99,726	0	0	0	0	0	0	0
19:04:53	809,082	2590,958	12,822	13,867	12,741	8,159	7,815	21,3	958,026	25,752	2515,404	0	204,107	204,107	99,726	0	0	0	0	0	0	0
19:04:53	582,251	2596,78	12,822	13,769	12,774	8,219	7,823	21,3	958,026	25,752	2515,485	0	204,107	204,107	99,726	0	0	0	0	0	0	0
19:04:53	851,831	2605,299	13,017	13,965	12,811	8,307	7,832	21,3	958,026	25,752	2515,575	0	204,107	204,107	99,726	0	0	0	0	0	0	0
19:04:53	909,448	2614,393	13,261	14,258	12,849	8,4	7,843	21,3	958,026	25,752	2515,674	0	204,107	204,107	99,726	0	0	0	0	0	0	0
19:04:53	720,874	2621,602	13,31	14,209	12,887	8,475	7,856	21,3	958,026	25,752	2515,78	0	204,107	204,107	99,726	0	0	0	0	0	0	0
19:04:53	964,501	2631,247	13,603	14,648	12,926	8,574	7,87	21,3	958,026	25,752	2515,895	0	204,107	204,107	99,726	0	0	0	0	0	0	0
19:04:53	676,416	2638,011	13,603	14,453	12,964	8,644	7,885	21,3	958,026	25,752	2516,017	0	204,107	204,107	99,726	0	0	0	0	0	0	0
19:04:53	762,524	2645,636	13,603	14,502	13,007	8,722	7,901	21,3	958,026	25,752	2516,147	0	204,107	204,107	99,726	0	0	0	0	0	0	0
19:04:53	978,564	2655,422	13,896	14,941	13,047	8,823	7,919	21,3	958,026	25,752	2516,286	0	204,107	204,107	99,726	0	0	0	0	0	0	0
19:04:53	615,454	2661,577	13,75	14,795	13,09	8,887	7,938	21,3	958,026	25,752	2516,431	0	204,107	204,107	99,726	0	0	0	0	0	0	0
19:04:53	948,461	2671,061	13,945	15,088	13,132	8,984	7,959	21,3	958,026	25,752	2516,586	0	204,107	204,107	99,726	0	0	0	0	0	0	0
19:04:53	822,314	2679,284	14,092	15,185	13,171	9,069	7,981	21,3	958,026	25,752	2516,748	0	204,107	204,107	99,726	0	0	0	0	0	0	0
19:04:53	927,539	2688,56	14,287	15,136	13,212	9,165	8,004	21,3	958,026	25,752	2516,92	0	204,107	204,107	99,726	0	0	0	0	0	0	0
19:04:53	1236,035	2700,92	14,775	15,674	13,255	9,292	8,029	21,3	958,026	25,752	2517,104	0	204,107	204,107	99,726	0	0	0	0	0	0	0
19:04:53	672,802	2707,648	14,775	15,82	13,293	9,362	8,055	21,3	958,026	25,752	2517,295	0	204,107	204,107	99,726	0	0	0	0	0	0	0
19:04:53	903,979	2716,688	14,97	16,064	13,333	9,455	8,083	21,3	958,026	25,752	2517,494	0	204,107	204,107	99,726	0	0	0	0	0	0	0
19:04:53	697,851	2723,666	14,97	16,064	13,373	9,527	8,111	21,3	958,026	25,752	2517,7	0	204,107	204,107	99,726	0	0	0	0	0	0	0
19:04:53	1039,013	2734,057	15,361	16,406	13,41	9,634	8,141	21,3	958,026	25,752	2517,917	0	204,107	204,107	99,726	0	0	0	0	0	0	0
19:04:53	930,761	2743,364	15,703	16,699	13,443	9,73	8,172	21,3	958,026	25,752	2518,142	0	204,107	204,107	99,726	0	0	0	0	0	0	0
19:04:53	738,037	2750,744	15,849	16,845	13,477	9,806	8,204	21,3	958,026	25,752	2518,375	0	204,107	204,107	99,726	0	0	0	0	0	0	0
19:04:53	743,798	2758,182	15,947	16,943	13,513	9,883	8,237	21,3	958,026	25,752	2518,614	0	204,107	204,107	99,726	0	0	0	0	0	0	0
19:04:53	756,03	2765,743	16,045	16,943	13,55	9,961	8,271	21,3	958,026	25,752	2518,862	0	204,107	204,107	99,726	0	0	0	0	0	0	0
19:04:54	1011,132	2775,854	16,386	17,041	13,588	10,065	8,306	21,3	958,026	25,752	2519,119	0	204,107	204,107	99,726	0	0	0	0	0	0	0
19:04:54	476,977	2780,624	16,191	16,943	13,626	10,114	8,341	21,3	958,026	25,752	2519,38	0	204,107	204,107	99,726	0	0	0	0	0	0	0
19:04:54	558,129	2786,205	16,093	17,041	13,663	10,172	8,377	21,3	958,026	25,752	2519,647	0	204,107	204,107	99,726	0	0	0	0	0	0	0
19:04:54	916,626	2795,371	16,338	17,09	13,701	10,266	8,414	21,3	958,026	25,752	2519,922	0	204,107	204,107	99,726	0	0	0	0	0	0	0
19:04:54	638,501	2801,756	16,386	17,041	13,735	10,332	8,452	21,3	958,026	25,752	2520,204	0	204,107	204,107	99,726	0	0	0	0	0	0	0
19:04:54	513,037	2806,887	16,386	17,041	13,764	10,385	8,49	21,3	958,026	25,752	2520,491	0	204,107	204,107	99,726	0	0	0	0	0	0	0
19:04:54	941,015	2816,297	16,826	17,383	13,792	10,482	8,529	21,3	958,026	25,752	2520,787	0	204,107	204,107	99,726	0	0	0	0	0	0	0
19:04:54	837,939	2824,676	17,07	17,724	13,826	10,568	8,569	21,3	958,026	25,752	2521,091	0	204,107	204,107	99,726	0	0	0	0	0	0	0
19:04:54	374,853	2828,425	17,021	17,773	13,849	10,607	8,609	21,3	958,026	25,752	2521,399	0	204,107	204,107	99,726	0	0	0	0	0	0	0
19:04:54	738,085	2835,806	17,168	17,627	13,883	10,683	8,65	21,3	958,026	25,752	2521,713	0	204,107	204,107	99,726	0	0	0	0	0	0	0
19:04:54	559,326	2841,399	17,217	17,92	13,912	10,741	8,691	21,3	958,026	25,752	2522,033	0	204,107	204,107	99,726	0	0	0	0	0	0	0
19:04:54	593,53	2847,334	17,217	17,773	13,945	10,802	8,732	21,3	958,026	25,752	2522,358	0	204,107	204,107	99,726	0	0	0	0	0	0	0
19:04:54	540,039	2852,735	17,168	17,724	13,978	10,857	8,774	21,3	958,026	25,752	2522,688	0	204,107	204,107	99,726	0	0	0	0	0	0	0
19:04:54	555,151	2858,286	17,217	17,773	14,007	10,915	8,816	21,3	958,026	25,752	2523,024	0	204,107	204,107	99,726	0	0	0	0	0	0	0
19:04:54	506,909	2863,355	17,217	17,822	14,036	10,967	8,858	21,3	958,026	25,752	2523,364	0	204,107	204,107	99,726	0	0	0	0	0	0	0
19:04:54	652,49	2869,88	17,363	17,92	14,064	11,034	8,9	21,3	958,026	25,752	2523,711	0	204,107	204,107	99,726	0	0	0	0	0	0	0
19:04:54	610,766	2875,988	17,558	18,164	14,088	11,097	8,944	21,3	958,026	25,752	2524,063	0	204,107	204,107	99,726	0	0	0	0	0	0	0
19:04:54	561,962	2881,608	17,705	18,261	14,111	11,155	8,987	21,3	958,026	25,752	2524,42	0	204,107	204,107	99,726	0	0	0	0	0	0	0
19:04:54	722,851	2888,836	17,998	18,506	14,135	11,23	9,031	21,3	958,026	25,752	2524,785	0	204,107	204,107	99,726	0	0	0	0	0	0	0
19:04:54	538,403	2894,22	18,047	18,457	14,163	11,285	9,075	21,3	958,026	25,752	2525,154	0	204,107	204,107	99,726	0	0	0	0	0	0	0
19:04:54	425,097	2898,471	18,047	18,506	14,187	11,329	9,119	21,3	958,026	25,752	2525,528	0	204,107	204,107	99,726	0	0	0	0	0	0	0
19:04:54	493,554	2903,407	18,047	18,359	14,214	11,38	9,164	21,3	958,026	25,752	2525,906	0	204,107	204,107	99,726	0	0	0	0	0	0	0
19:04:54	580,249	2909,209	18,144	18,457	14,242	11,44	9,208	21,3	958,026	25,752	2526,289	0	204,107	204,107	99,726	0	0	0	0	0	0	0
19:04:54	605,81	2915,267	18,291	18,652	14,267	11,502	9,253	21,3	958,026	25,752	2526,678	0	204,107	204,107	99,726	0	0	0	0	0	0	0
19:04:54	413,5	2919,402	18,291	18,603	14,291	11,545	9,298	21,3	958,026	25,752	2527,071	0	204,107	204,107	99,726	0	0	0	0	0	0	0
19:04:54	575,195	2925,154	18,535	18,799	14,309	11,604	9,343	21,3	958,026	25,752	2527,469	0	204,107	204,107	99,726	0	0	0	0	0	0	0
19:04:54	424,975	2929,404	18,633	18,799	14,328	11,648	9,389	21,3	958,026	25,752	2527,871	0	204,107	204,107	99,726	0	0	0	0	0	0	0
19:04:54	608,593	2935,49	18,974	19,14	14,342	11,711	9,434	21,3	958,026	25,752	2528,279	0	204,107	204,107	99,726	0	0	0	0	0	0	0
19:04:54	539,868	2940,889	19,267	19,482	14,356	11,766	9,48	21,3	958,026	25,752	2528,691	0	204,107	204,107	99,726	0	0	0	0	0	0	0
19:04:54	265,942	2943,548	19,17	19,385	14,377	11,794	9,525	21,3	958,026	25,752	2529,106	0	204,107	204,107	99,726	0	0	0	0	0	0	0
19:04:54	422,07	2947,769	19,267	19,482	14,395	11,837	9,57	21,3	958,026	25,752	2529,525	0	204,107	204,107	99,726	0	0	0	0	0	0	0
19:04:54	439,819	2952,167	19,267	19,58	14,42	11,882	9,616	21,3	958,026	25,752	2529,947	0	204,107	204,107	99,726	0	0	0	0	0	0	0
19:04:54	296,264	2955,13	19,121	19,336	14,445	11,913	9,661	21,3	958,026	25,752	2530,373	0	204,107	204,107	99,726	0	0	0	0	0	0	0
19:04:54	158,032	2956,71	18,877	19,043	14,468	11,929	9,705	21,3	958,026	25,752	2530,799	0	204,107	204,107	99,726	0	0	0	0	0	0	0
19:04:54	325,952	2959,969	18,877	19,043	14,486	11,963	9,75	21,3	958,026	25,752	2531,228	0	204,107	204,107	99,726	0	0	0	0	0	0	0
19:04:54	476,855	2964,738	19,121	19,238	14,499	12,012	9,794	21,3	958,026	25,752	2531,662	0	204,107	204,107	99,726	0	0	0	0	0	0	0
19:04:54	282,519	2967,563	19,17	19,238	14,512	12,041	9,838	21,3	958,026	25,752	2532,098	0	204,107	204,107	99,726	0	0	0	0	0	0	0
19:04:54	447,705	2972,04	19,463	19,58	14,52	12,087	9,882	21,3	958,026	25,752	2532,538	0	204,107	204,107	99,726	0	0	0	0	0	0	0
19:04:54	397,119	2976,011	19,756	19,873	14,526	12,128	9,926	21,3	958,026	25,752	2532,981	0	204,107	204,107	99,726	0	0	0	0	0	0	0
19:04:54	321,704	2979,228	19,853	20,166	14,538	12,161	9,97	21,3	958,026	25,752	2533,427	0	204,107	204,107	99,726	0	0	0	0	0	0	0
19:04:54	267,822	2981,907	19,853	19,873	14,553	12,189	10,014	21,3	958,026	25,752	2533,876	0	204,107	204,107	99,726	0	0	0	0	0	0	0
19:04:54	203,857	2983,945	19,804	19,873	14,568	12,21	10,057	21,3	958,026	25,752	2534,326	0	204,107	204,107	99,726	0	0	0	0	0	0	0
19:04:54	31,738	2984,263	19,512	19,58	14,586	12,213	10,099	21,3	958,026	25,752	2534,776	0	204,107	204,107	99,726	0	0	0	0	0	0	0
19:04:54	207,202	2986,335	19,316	19,385	14,609	12,235	10,141	21,4	958,026	25,752	2535,227	0	204,107	204,107	99,726	0	0	0	0	0	0	0
19:04:54	275,219	2989,087	19,267	19,385	14,628	12,263	10,182	21,4	958,026	25,752	2535,681	0	204,107	204,107	99,726	0	0	0	0	0	0	0
19:04:54	104,223	2990,129	19,121	19,189	14,642	12,274	10,223	21,4	958,026	25,752	2536,135	0	204,107	204,107	99,726	0	0	0	0	0	0	0
19:04:54	227,49	2992,404	19,17	19,336	14,652	12,297	10,264	21,4	958,026	25,752	2536,591	0	204,107	204,107	99,726	0	0	0	0	0	0	0
19:04:54	456,03	2996,964	19,463	19,531	14,661	12,344	10,305	21,4	958,026	25,752	2537,052	0	204,107	204,107	99,726	0	0	0	0	0	0	0
19:04:54	228,588	2999,25	19,609	19,726	14,665	12,368	10,345	21,4	958,026	25,752	2537,514	0	204,107	204,107	99,726	0	0	0	0	0	0	0
19:04:54	338,305	3002,633	19,853	20,068	14,67	12,403	10,386	21,4	958,026	25,752	2537,979	0	204,107	204,107	99,726	0	0	0	0	0	0	0
19:04:54	149,56	3004,129	19,853	19,873	14,679	12,418	10,425	21,4	958,026	25,752	2538,446	0	204,107	204,107	99,726	0	0	0	0	0	0	0
19:04:54	170,117	3005,83	19,853	19,873	14,688	12,436	10,465	21,4	958,026	25,752	2538,913	0	204,107	204,107	99,726	0	0	0	0	0	0	0
19:04:54	113,867	3006,969	19,804	19,873	14,697	12,447	10,504	21,4	958,026	25,752	2539,381	0	204,107	204,107	99,726	0	0	0	0	0	0	0
19:04:54	295,922	3009,928	19,853	19,922	14,711	12,478	10,542	21,4	958,026	25,752	2539,852	0	205,173	205,173	99,73	0	0	0	0	0	0	0
19:04:54	-24,072	3009,687	19,658	19,726	14,721	12,475	10,58	21,4	958,026	25,752	2540,322	0	205,173	205,173	99,73	0	0	0	0	0	0	0
19:04:54	208,105	3011,768	19,609	19,678	14,736	12,497	10,618	21,4	958,026	25,752	2540,793	0	205,173	205,173	99,73	0	0	0	0	0	0	0
19:04:54	217,895	3013,947	19,658	19,678	14,745	12,519	10,655	21,4	958,026	25,752	2541,267	0	205,173	205,173	99,73	0	0	0	0	0	0	0
19:04:54	34,594	3014,293	19,609	19,678	14,75	12,523	10,692	21,4	958,026	25,752	2541,74	0	205,173	205,173	99,73	0	0	0	0	0	0	0
19:04:54	134,448	3015,638	19,658	19,678	14,755	12,537	10,728	21,4	958,026	25,752	2542,214	0	205,173	205,173	99,73	0	0	0	0	0	0	0
19:04:54	377,734	3019,415	19,951	20,019	14,759	12,576	10,764	21,4	958,026	25,752	2542,691	0	205,173	205,173	99,73	0	0	0	0	0	0	0
19:04:54	156,42	3020,979	20,097	20,166	14,759	12,592	10,8	21,4	958,026	25,752	2543,169	0	205,173	205,173	99,73	0	0	0	0	0	0	0
19:04:54	134,594	3022,325	20,146	20,215	14,764	12,606	10,836	21,4	958,026	25,752	2543,648	0	205,173	205,173	99,73	0	0	0	0	0	0	0
19:04:54	-64,331	3021,682	20	19,873	14,769	12,599	10,87	21,4	958,026	25,752	2544,126	0	205,173	205,173	99,73	0	0	0	0	0	0	0
19:04:54	-334,838	3018,333	19,512	19,238	14,778	12,565	10,903	21,4	958,026	25,752	2544,6	0	205,173	205,173	99,73	0	0	0	0	0	0	0
19:04:54	-319,287	3015,14	19,121	18,603	14,783	12,532	10,935	21,4	958,026	25,752	2545,071	0	205,173	205,173	99,73	0	0	0	0	0	0	0
19:04:54	-679,077	3008,35	18,535	18,066	14,778	12,462	10,965	21,4	958,026	25,752	2545,534	0	205,173	205,173	99,73	0	0	0	0	0	0	0
19:04:54	-669,555	3001,654	18,047	17,383	14,769	12,393	10,993	21,4	958,026	25,752	2545,991	0	205,173	205,173	99,73	0	0	0	0	0	0	0
19:04:54	-615,869	2995,495	17,851	17,041	14,745	12,329	11,019	21,4	958,026	25,752	2546,44	0	205,173	205,173	99,73	0	0	0	0	0	0	0
19:04:54	-741,137	2988,084	17,705	16,601	14,712	12,253	11,044	21,4	958,026	25,752	2546,882	0	205,173	205,173	99,73	0	0	0	0	0	0	0
19:04:54	-399,121	2984,093	18,047	16,943	14,67	12,212	11,066	21,4	958,026	25,752	2547,319	0	205,173	205,173	99,73	0	0	0	0	0	0	0
19:04:54	-559,814	2978,495	18,388	17,187	14,618	12,154	11,088	21,4	958,026	25,752	2547,75	0	205,173	205,173	99,73	0	0	0	0	0	0	0
19:04:54	-897,338	2969,521	18,388	17,236	14,568	12,061	11,107	21,4	958,026	25,752	2548,172	0	205,173	205,173	99,73	0	0	0	0	0	0	0
19:04:54	-378,906	2965,732	18,828	17,431	14,521	12,022	11,125	21,4	958,026	25,752	2548,59	0	205,173	205,173	99,73	0	0	0	0	0	0	0
19:04:54	-841,918	2957,313	18,633	17,187	14,485	11,936	11,141	21,4	958,026	25,752	2548,998	0	205,173	205,173	99,73	0	0	0	0	0	0	0
19:04:54	-1295,629	2944,357	17,9	16,552	14,454	11,802	11,154	21,4	958,026	25,752	2549,394	0	205,173	205,173	99,73	0	0	0	0	0	0	0
19:04:54	-878,808	2935,569	17,51	16,308	14,427	11,711	11,165	21,4	958,026	25,752	2549,78	0	205,173	205,173	99,73	0	0	0	0	0	0	0
19:04:54	-1156,616	2924,003	16,924	15,478	14,395	11,592	11,173	21,4	958,026	25,752	2550,154	0	205,173	205,173	99,73	0	0	0	0	0	0	0
19:04:54	-804,028	2915,962	16,728	15,625	14,361	11,509	11,18	21,4	958,026	25,752	2550,52	0	205,173	205,173	99,73	0	0	0	0	0	0	0
19:04:54	-369,335	2912,269	17,021	15,967	14,323	11,471	11,185	21,4	958,026	25,752	2550,882	0	205,173	205,173	99,73	0	0	0	0	0	0	0
19:04:54	-818,554	2904,083	16,924	16,064	14,282	11,387	11,189	21,4	958,026	25,752	2551,235	0	205,173	205,173	99,73	0	0	0	0	0	0	0
19:04:54	-340,576	2900,678	17,314	16,504	14,241	11,352	11,192	21,4	958,026	25,752	2551,585	0	205,173	205,173	99,73	0	0	0	0	0	0	0
19:04:54	-603,662	2894,641	17,363	16,601	14,204	11,289	11,194	21,4	958,026	25,752	2551,928	0	205,173	205,173	99,73	0	0	0	0	0	0	0
19:04:54	-628,93	2888,352	17,217	16,699	14,177	11,225	11,195	21,4	958,026	25,752	2552,264	0	205,173	205,173	99,73	0	0	0	0	0	0	0
19:04:54	-804,126	2880,31	16,679	16,211	14,162	11,142	11,194	21,4	958,026	25,752	2552,592	0	205,173	205,173	99,73	0	0	0	0	0	0	0
19:04:54	-733,959	2872,971	16,191	15,625	14,148	11,066	11,191	21,4	958,026	25,752	2552,913	0	205,173	205,173	99,73	0	0	0	0	0	0	0
19:04:54	-743,798	2865,533	15,605	15,136	14,14	10,989	11,187	21,4	958,026	25,752	2553,225	0	205,173	205,173	99,73	0	0	0	0	0	0	0
19:04:54	-709,497	2858,438	15,068	14,453	14,13	10,916	11,182	21,4	958,026	25,752	2553,531	0	205,173	205,173	99,73	0	0	0	0	0	0	0
19:04:54	-610,205	2852,336	14,775	14,258	14,112	10,853	11,176	21,4	958,026	25,752	2553,829	0	205,173	205,173	99,73	0	0	0	0	0	0	0
19:04:54	-277,905	2849,557	14,922	14,258	14,088	10,825	11,169	21,4	958,026	25,752	2554,125	0	205,173	205,173	99,73	0	0	0	0	0	0	0
19:04:54	-365,283	2845,904	15,068	14,453	14,059	10,787	11,161	21,4	958,026	25,752	2554,417	0	205,173	205,173	99,73	0	0	0	0	0	0	0
19:04:54	-394,213	2841,962	15,263	14,599	14,026	10,746	11,153	21,4	958,026	25,752	2554,704	0	205,173	205,173	99,73	0	0	0	0	0	0	0
19:04:54	-324,072	2838,721	15,605	15,136	13,988	10,713	11,145	21,4	958,026	25,752	2554,989	0	205,173	205,173	99,73	0	0	0	0	0	0	0
19:04:54	-295,483	2835,766	15,898	15,527	13,955	10,682	11,135	21,4	958,026	25,752	2555,269	0	205,173	205,173	99,73	0	0	0	0	0	0	0
19:04:54	-309,399	2832,672	16,093	15,625	13,926	10,651	11,126	21,4	958,026	25,752	2555,547	0	205,173	205,173	99,73	0	0	0	0	0	0	0
19:04:54	-570,166	2826,971	15,947	15,527	13,902	10,592	11,115	21,4	958,026	25,752	2555,818	0	205,173	205,173	99,73	0	0	0	0	0	0	0
19:04:54	-584,668	2821,124	15,703	15,283	13,883	10,532	11,104	21,4	958,026	25,752	2556,084	0	205,173	205,173	99,73	0	0	0	0	0	0	0
19:04:54	-595,629	2815,168	15,361	14,843	13,869	10,47	11,092	21,4	958,026	25,752	2556,343	0	205,173	205,173	99,73	0	0	0	0	0	0	0
19:04:54	-558,935	2809,578	14,97	14,648	13,859	10,413	11,078	21,4	958,026	25,752	2556,596	0	205,173	205,173	99,73	0	0	0	0	0	0	0
19:04:54	-594,921	2803,629	14,629	14,306	13,845	10,351	11,064	21,4	958,026	25,752	2556,843	0	205,173	205,173	99,73	0	0	0	0	0	0	0
19:04:54	-413,208	2799,497	14,384	13,916	13,835	10,309	11,049	21,4	958,026	25,752	2557,086	0	205,173	205,173	99,73	0	0	0	0	0	0	0
19:04:55	-484,57	2794,651	14,238	13,72	13,816	10,259	11,034	21,4	958,026	25,752	2557,323	0	205,173	205,173	99,73	0	0	0	0	0	0	0
19:04:55	-485,668	2789,795	14,092	13,623	13,797	10,209	11,018	21,4	958,026	25,752	2557,556	0	205,173	205,173	99,73	0	0	0	0	0	0	0
19:04:55	-374,926	2786,045	14,14	13,72	13,773	10,17	11,001	21,4	958,026	25,752	2557,784	0	205,173	205,173	99,73	0	0	0	0	0	0	0
19:04:55	-272,094	2783,324	14,287	13,769	13,749	10,142	10,984	21,4	958,026	25,752	2558,01	0	205,173	205,173	99,73	0	0	0	0	0	0	0
19:04:55	-329,541	2780,029	14,384	13,916	13,725	10,108	10,967	21,4	958,026	25,752	2558,232	0	205,173	205,173	99,73	0	0	0	0	0	0	0
19:04:55	-455,761	2775,471	14,433	13,867	13,696	10,061	10,949	21,4	958,026	25,752	2558,449	0	205,173	205,173	99,73	0	0	0	0	0	0	0
19:04:55	-363,256	2771,839	14,482	14,111	13,673	10,023	10,931	21,4	958,026	25,752	2558,662	0	205,173	205,173	99,73	0	0	0	0	0	0	0
19:04:55	-337,402	2768,465	14,482	14,062	13,654	9,989	10,913	21,4	958,026	25,752	2558,872	0	205,173	205,173	99,73	0	0	0	0	0	0	0
19:04:55	-392,48	2764,54	14,433	13,965	13,634	9,948	10,894	21,4	958,026	25,752	2559,078	0	205,173	205,173	99,73	0	0	0	0	0	0	0
19:04:55	-474,511	2759,795	14,287	13,867	13,616	9,899	10,874	21,4	958,026	25,752	2559,279	0	205,173	205,173	99,73	0	0	0	0	0	0	0
19:04:55	-385,839	2755,936	14,238	13,769	13,597	9,86	10,854	21,4	958,026	25,752	2559,475	0	205,173	205,173	99,73	0	0	0	0	0	0	0
19:04:55	-331,958	2752,617	14,238	13,867	13,578	9,825	10,834	21,4	958,026	25,752	2559,668	0	205,173	205,173	99,73	0	0	0	0	0	0	0
19:04:55	-413,94	2748,477	14,238	13,769	13,554	9,783	10,813	21,4	958,026	25,752	2559,857	0	205,173	205,173	99,73	0	0	0	0	0	0	0
19:04:55	-374,975	2744,728	14,287	13,867	13,53	9,744	10,792	21,4	958,026	25,752	2560,042	0	205,173	205,173	99,73	0	0	0	0	0	0	0
19:04:55	-340,795	2741,32	14,433	13,965	13,503	9,709	10,771	21,4	958,026	25,752	2560,223	0	205,173	205,173	99,73	0	0	0	0	0	0	0
19:04:55	-352,758	2737,792	14,58	14,062	13,475	9,672	10,75	21,4	958,026	25,752	2560,401	0	205,173	205,173	99,73	0	0	0	0	0	0	0
19:04:55	-283,813	2734,954	14,726	14,258	13,45	9,643	10,728	21,4	958,026	25,752	2560,575	0	205,173	205,173	99,73	0	0	0	0	0	0	0
19:04:55	-595,727	2728,997	14,482	14,111	13,43	9,582	10,705	21,4	958,026	25,752	2560,743	0	205,173	205,173	99,73	0	0	0	0	0	0	0
19:04:55	-501,489	2723,982	14,14	13,72	13,421	9,53	10,682	21,4	958,026	25,752	2560,907	0	205,173	205,173	99,73	0	0	0	0	0	0	0
19:04:55	-549,365	2718,488	13,75	13,379	13,412	9,473	10,659	21,4	958,026	25,752	2561,064	0	205,173	205,173	99,73	0	0	0	0	0	0	0
19:04:55	-439,526	2714,093	13,408	13,037	13,406	9,428	10,635	21,4	958,026	25,752	2561,217	0	205,173	205,173	99,73	0	0	0	0	0	0	0
19:04:55	-547,827	2708,615	13,017	12,841	13,397	9,372	10,61	21,4	958,026	25,752	2561,364	0	205,173	205,173	99,73	0	0	0	0	0	0	0
19:04:55	-437,231	2704,242	12,822	12,549	13,383	9,327	10,585	21,4	958,026	25,752	2561,507	0	205,173	205,173	99,73	0	0	0	0	0	0	0
19:04:55	-326,049	2700,982	12,822	12,549	13,365	9,293	10,559	21,4	958,026	25,752	2561,647	0	205,173	205,173	99,73	0	0	0	0	0	0	0
19:04:55	-262,329	2698,359	12,968	12,744	13,342	9,266	10,534	21,4	958,026	25,752	2561,783	0	205,173	205,173	99,73	0	0	0	0	0	0	0
19:04:55	-40,747	2697,951	13,408	12,988	13,315	9,262	10,509	21,4	958,026	25,752	2561,92	0	205,173	205,173	99,73	0	0	0	0	0	0	0
19:04:55	-383,862	2694,112	13,506	13,232	13,288	9,222	10,484	21,4	958,026	25,752	2562,052	0	205,173	205,173	99,73	0	0	0	0	0	0	0
19:04:55	-291,479	2691,198	13,603	13,379	13,266	9,192	10,458	21,4	958,026	25,752	2562,181	0	205,173	205,173	99,73	0	0	0	0	0	0	0
19:04:55	-365,649	2687,541	13,506	13,232	13,25	9,154	10,433	21,4	958,026	25,752	2562,306	0	205,173	205,173	99,73	0	0	0	0	0	0	0
19:04:55	-432,763	2683,213	13,31	13,183	13,237	9,11	10,407	21,4	958,026	25,752	2562,427	0	205,173	205,173	99,73	0	0	0	0	0	0	0
19:04:55	-541,088	2677,803	12,92	12,841	13,228	9,054	10,38	21,4	958,026	25,752	2562,542	0	205,173	205,173	99,73	0	0	0	0	0	0	0
19:04:55	-375,683	2674,046	12,627	12,549	13,223	9,015	10,354	21,4	958,026	25,752	2562,654	0	205,173	205,173	99,73	0	0	0	0	0	0	0
19:04:55	-373,364	2670,312	12,334	12,256	13,218	8,977	10,327	21,4	958,026	25,752	2562,761	0	205,173	205,173	99,73	0	0	0	0	0	0	0
19:04:55	-316,308	2667,149	12,187	12,06	13,208	8,944	10,3	21,4	958,026	25,752	2562,866	0	205,173	205,173	99,73	0	0	0	0	0	0	0
19:04:55	-247,412	2664,675	12,187	12,06	13,194	8,919	10,272	21,4	958,026	25,752	2562,968	0	205,173	205,173	99,73	0	0	0	0	0	0	0
19:04:55	-193,579	2662,739	12,334	12,256	13,175	8,899	10,246	21,4	958,026	25,752	2563,067	0	205,173	205,173	99,73	0	0	0	0	0	0	0
19:04:55	-233,203	2660,407	12,431	12,353	13,156	8,875	10,219	21,4	958,026	25,752	2563,165	0	205,173	205,173	99,73	0	0	0	0	0	0	0
19:04:55	-334,545	2657,062	12,431	12,5	13,137	8,84	10,192	21,4	958,026	25,752	2563,259	0	205,173	205,173	99,73	0	0	0	0	0	0	0
19:04:55	-248,51	2654,577	12,431	12,353	13,123	8,815	10,165	21,4	958,026	25,752	2563,35	0	205,173	205,173	99,73	0	0	0	0	0	0	0
19:04:55	-266,943	2651,907	12,334	12,353	13,114	8,787	10,138	21,4	958,026	25,752	2563,439	0	205,173	205,173	99,73	0	0	0	0	0	0	0
19:04:55	-219,067	2649,716	12,285	12,109	13,104	8,764	10,111	21,4	958,026	25,752	2563,525	0	205,173	205,173	99,73	0	0	0	0	0	0	0
19:04:55	-329,907	2646,417	12,041	11,963	13,099	8,73	10,084	21,4	958,026	25,752	2563,608	0	205,173	205,173	99,73	0	0	0	0	0	0	0
19:04:55	-259,35	2643,824	11,943	11,816	13,09	8,704	10,057	21,4	958,026	25,752	2563,688	0	205,173	205,173	99,73	0	0	0	0	0	0	0
19:04:55	-186,206	2641,962	11,845	11,767	13,084	8,685	10,03	21,4	957,566	25,752	2563,766	0	205,173	205,173	99,73	0	0	0	0	0	0	0
19:04:55	-246,826	2639,494	11,845	11,816	13,07	8,659	10,003	21,4	957,566	25,752	2563,842	0	205,173	205,173	99,73	0	0	0	0	0	0	0
19:04:55	-155,737	2637,936	11,943	11,914	13,056	8,643	9,976	21,4	957,566	25,752	2563,916	0	205,173	205,173	99,73	0	0	0	0	0	0	0
19:04:55	-27,294	2637,663	12,187	12,06	13,041	8,64	9,95	21,4	957,566	25,752	2563,99	0	205,173	205,173	99,73	0	0	0	0	0	0	0
19:04:55	-189,746	2635,766	12,334	12,158	13,022	8,621	9,924	21,4	957,566	25,752	2564,061	0	205,173	205,173	99,73	0	0	0	0	0	0	0
19:04:55	-80,664	2634,959	12,431	12,158	13,012	8,612	9,898	21,4	957,566	25,752	2564,132	0	205,173	205,173	99,73	0	0	0	0	0	0	0
19:04:55	-341,967	2631,539	12,334	12,109	12,998	8,577	9,872	21,4	957,566	25,752	2564,2	0	205,173	205,173	99,73	0	0	0	0	0	0	0
19:04:55	-139,331	2630,146	12,285	12,109	12,993	8,563	9,847	21,4	957,566	25,752	2564,266	0	205,173	205,173	99,73	0	0	0	0	0	0	0
19:04:55	-319,946	2626,947	12,041	11,914	12,988	8,53	9,821	21,4	957,566	25,752	2564,329	0	205,173	205,173	99,73	0	0	0	0	0	0	0
19:04:55	-277,294	2624,174	11,845	11,718	12,983	8,501	9,795	21,4	957,566	25,752	2564,389	0	205,173	205,173	99,73	0	0	0	0	0	0	0
19:04:55	-320,776	2620,966	11,601	11,425	12,979	8,468	9,769	21,4	957,566	25,752	2564,445	0	204,922	204,922	99,729	0	0	0	0	0	0	0
19:04:55	-278,295	2618,183	11,406	11,279	12,974	8,439	9,743	21,4	957,566	25,752	2564,499	0	204,922	204,922	99,729	0	0	0	0	0	0	0
19:04:55	-264,233	2615,541	11,308	11,279	12,964	8,412	9,717	21,4	957,566	25,752	2564,55	0	204,922	204,922	99,729	0	0	0	0	0	0	0
19:04:55	-168,676	2613,854	11,308	11,23	12,955	8,395	9,691	21,4	957,566	25,752	2564,599	0	204,922	204,922	99,729	0	0	0	0	0	0	0
19:04:55	-156,958	2612,284	11,406	11,279	12,94	8,379	9,665	21,4	957,566	25,752	2564,647	0	204,922	204,922	99,729	0	0	0	0	0	0	0
19:04:55	-74,389	2611,54	11,504	11,572	12,931	8,371	9,64	21,4	957,566	25,752	2564,694	0	204,922	204,922	99,729	0	0	0	0	0	0	0
19:04:55	-14,868	2611,392	11,748	11,621	12,916	8,369	9,615	21,4	957,566	25,752	2564,741	0	204,922	204,922	99,729	0	0	0	0	0	0	0
19:04:55	-158,325	2609,808	11,845	11,767	12,902	8,353	9,59	21,4	957,566	25,752	2564,786	0	204,922	204,922	99,729	0	0	0	0	0	0	0
19:04:55	-168,75	2608,121	11,845	11,767	12,892	8,336	9,565	21,4	957,566	25,752	2564,829	0	204,922	204,922	99,729	0	0	0	0	0	0	0
19:04:55	-83,837	2607,283	11,845	11,718	12,887	8,327	9,541	21,4	957,566	25,752	2564,871	0	204,922	204,922	99,729	0	0	0	0	0	0	0
19:04:55	-359,643	2603,686	11,65	11,621	12,878	8,29	9,517	21,4	957,566	25,752	2564,91	0	204,922	204,922	99,729	0	0	0	0	0	0	0
19:04:55	-226,953	2601,417	11,504	11,572	12,873	8,267	9,492	21,4	957,566	25,752	2564,947	0	204,922	204,922	99,729	0	0	0	0	0	0	0
19:04:55	-166,577	2599,751	11,504	11,425	12,864	8,249	9,468	21,4	957,566	25,752	2564,981	0	204,922	204,922	99,729	0	0	0	0	0	0	0
19:04:55	-84,863	2598,902	11,504	11,523	12,859	8,241	9,444	21,4	957,566	25,752	2565,015	0	204,922	204,922	99,729	0	0	0	0	0	0	0
19:04:55	-263,183	2596,27	11,406	11,377	12,849	8,213	9,42	21,4	957,566	25,752	2565,047	0	204,922	204,922	99,729	0	0	0	0	0	0	0
19:04:55	-165,502	2594,615	11,406	11,377	12,84	8,196	9,396	21,4	957,566	25,752	2565,076	0	204,922	204,922	99,729	0	0	0	0	0	0	0
19:04:55	-167,626	2592,939	11,406	11,279	12,83	8,179	9,372	21,4	957,566	25,752	2565,104	0	204,922	204,922	99,729	0	0	0	0	0	0	0
19:04:55	-168,652	2591,253	11,406	11,377	12,821	8,162	9,348	21,4	957,566	25,752	2565,13	0	204,922	204,922	99,729	0	0	0	0	0	0	0
19:04:55	-178,051	2589,472	11,308	11,279	12,816	8,143	9,324	21,4	957,566	25,752	2565,155	0	204,922	204,922	99,729	0	0	0	0	0	0	0
19:04:55	-227,709	2587,195	11,162	11,181	12,811	8,12	9,301	21,4	957,566	25,752	2565,177	0	204,922	204,922	99,729	0	0	0	0	0	0	0
19:04:55	-128,222	2585,913	11,113	11,084	12,807	8,107	9,277	21,4	957,566	25,752	2565,197	0	204,922	204,922	99,729	0	0	0	0	0	0	0
19:04:55	-181,103	2584,102	11,015	10,937	12,802	8,088	9,254	21,4	957,566	25,752	2565,216	0	204,922	204,922	99,729	0	0	0	0	0	0	0
19:04:55	-213,037	2581,971	10,966	10,937	12,792	8,066	9,231	21,4	957,566	25,752	2565,233	0	204,922	204,922	99,729	0	0	0	0	0	0	0
19:04:55	-21,63	2581,755	11,113	11,035	12,783	8,064	9,208	21,4	957,566	25,752	2565,249	0	204,922	204,922	99,729	0	0	0	0	0	0	0
19:04:55	-84,838	2580,907	11,113	11,084	12,778	8,055	9,185	21,4	957,566	25,752	2565,265	0	204,922	204,922	99,729	0	0	0	0	0	0	0
19:04:55	-169,702	2579,21	11,113	11,23	12,769	8,038	9,163	21,4	957,566	25,752	2565,279	0	204,922	204,922	99,729	0	0	0	0	0	0	0
19:04:55	-114,746	2578,062	11,162	11,23	12,759	8,026	9,14	21,4	957,566	25,752	2565,292	0	204,922	204,922	99,729	0	0	0	0	0	0	0
19:04:55	-65,014	2577,412	11,259	11,23	12,75	8,019	9,118	21,4	957,566	25,752	2565,304	0	204,922	204,922	99,729	0	0	0	0	0	0	0
19:04:55	-91,186	2576,5	11,259	11,23	12,745	8,01	9,097	21,4	957,566	25,752	2565,315	0	204,922	204,922	99,729	0	0	0	0	0	0	0
19:04:55	-254,248	2573,958	11,162	11,23	12,736	7,983	9,075	21,4	957,566	25,752	2565,324	0	204,922	204,922	99,729	0	0	0	0	0	0	0
19:04:55	-165,478	2572,303	11,162	11,23	12,727	7,966	9,053	21,4	957,566	25,752	2565,331	0	204,922	204,922	99,729	0	0	0	0	0	0	0
19:04:55	4,956	2572,352	11,259	11,279	12,722	7,967	9,032	21,4	957,566	25,752	2565,338	0	204,922	204,922	99,729	0	0	0	0	0	0	0
19:04:55	-224,292	2570,109	11,113	11,23	12,717	7,944	9,011	21,4	957,566	25,752	2565,342	0	204,922	204,922	99,729	0	0	0	0	0	0	0
19:04:55	-186,401	2568,245	11,015	11,084	12,712	7,925	8,989	21,4	957,566	25,752	2565,345	0	204,922	204,922	99,729	0	0	0	0	0	0	0
19:04:55	14,428	2568,39	11,113	11,084	12,707	7,926	8,968	21,4	957,566	25,752	2565,348	0	204,922	204,922	99,729	0	0	0	0	0	0	0
19:04:55	-215,6	2566,234	10,966	10,937	12,703	7,904	8,948	21,4	957,566	25,752	2565,349	0	204,922	204,922	99,729	0	0	0	0	0	0	0
19:04:55	-8,618	2566,148	10,966	10,937	12,703	7,903	8,927	21,4	957,566	25,752	2565,35	0	204,922	204,922	99,729	0	0	0	0	0	0	0
19:04:55	-223,974	2563,908	10,82	10,84	12,698	7,88	8,906	21,4	957,566	25,752	2563,908	0	204,922	204,922	99,729	0	0	0	0	0	0	0
19:04:55	-128,076	2562,627	10,771	10,742	12,693	7,867	8,886	21,4	957,566	25,752	2562,627	0	204,922	204,922	99,729	0	0	0	0	0	0	0
19:04:55	-80,566	2561,821	10,771	10,693	12,689	7,858	8,866	21,4	957,566	25,752	2561,821	0	204,922	204,922	99,729	0	0	0	0	0	0	0
19:04:55	-174,536	2560,076	10,673	10,742	12,684	7,84	8,846	21,4	957,566	25,752	2560,076	0	204,922	204,922	99,729	0	0	0	0	0	0	0
19:04:55	5,932	2560,135	10,771	10,742	12,679	7,841	8,826	21,4	957,566	25,752	2560,076	0	204,922	204,922	99,729	0	0	0	0	0	0	0
19:04:55	-110,351	2559,032	10,82	10,888	12,67	7,83	8,807	21,4	957,566	25,752	2559,032	0	204,922	204,922	99,729	0	0	0	0	0	0	0
19:04:55	6,787	2559,1	10,918	10,937	12,665	7,83	8,787	21,4	957,566	25,752	2559,032	0	204,922	204,922	99,729	0	0	0	0	0	0	0
19:04:55	-108,276	2558,017	10,966	11,035	12,656	7,819	8,768	21,4	957,566	25,752	2558,017	0	204,922	204,922	99,729	0	0	0	0	0	0	0
19:04:55	-89,257	2557,124	10,966	11,035	12,651	7,81	8,75	21,4	957,566	25,752	2557,124	0	204,922	204,922	99,729	0	0	0	0	0	0	0
19:04:55	-117,797	2555,946	11,015	11,084	12,642	7,798	8,731	21,4	957,566	25,752	2555,946	0	204,922	204,922	99,729	0	0	0	0	0	0	0
19:04:56	-76,391	2555,182	11,015	11,084	12,638	7,79	8,713	21,4	957,566	25,752	2555,182	0	204,922	204,922	99,729	0	0	0	0	0	0	0
19:04:56	-171,093	2553,472	10,918	10,937	12,633	7,772	8,694	21,4	957,566	25,752	2553,472	0	204,922	204,922	99,729	0	0	0	0	0	0	0
19:04:56	-94,873	2552,523	10,82	10,888	12,633	7,762	8,676	21,4	957,566	25,752	2552,523	0	204,922	204,922	99,729	0	0	0	0	0	0	0
19:04:56	-134,521	2551,178	10,771	10,888	12,628	7,749	8,658	21,4	957,566	25,752	2551,178	0	204,922	204,922	99,729	0	0	0	0	0	0	0
19:04:56	-75,146	2550,426	10,771	10,888	12,624	7,741	8,64	21,4	957,566	25,752	2550,426	0	204,922	204,922	99,729	0	0	0	0	0	0	0
19:04:56	-168,945	2548,737	10,673	10,84	12,62	7,723	8,622	21,4	957,566	25,752	2548,737	0	204,922	204,922	99,729	0	0	0	0	0	0	0
19:04:56	-24,633	2548,49	10,673	10,742	12,618	7,721	8,604	21,4	957,566	25,752	2548,49	0	204,922	204,922	99,729	0	0	0	0	0	0	0
19:04:56	-205,566	2546,435	10,527	10,693	12,615	7,7	8,586	21,4	957,566	25,752	2546,435	0	204,922	204,922	99,729	0	0	0	0	0	0	0
19:04:56	-23,73	2546,197	10,527	10,693	12,613	7,697	8,569	21,4	957,566	25,752	2546,197	0	204,922	204,922	99,729	0	0	0	0	0	0	0
19:04:56	-73,022	2545,467	10,527	10,547	12,609	7,69	8,552	21,4	957,566	25,752	2545,467	0	204,922	204,922	99,729	0	0	0	0	0	0	0
19:04:56	-121,435	2544,253	10,478	10,498	12,605	7,677	8,535	21,4	957,566	25,752	2544,253	0	204,922	204,922	99,729	0	0	0	0	0	0	0
19:04:56	69,165	2544,944	10,625	10,547	12,601	7,684	8,518	21,4	957,566	25,752	2544,254	0	204,922	204,922	99,729	0	0	0	0	0	0	0
19:04:56	-180,615	2543,138	10,527	10,547	12,596	7,666	8,501	21,4	957,566	25,752	2543,138	0	204,922	204,922	99,729	0	0	0	0	0	0	0
19:04:56	-49,145	2542,647	10,625	10,693	12,588	7,661	8,485	21,4	957,566	25,752	2542,647	0	204,922	204,922	99,729	0	0	0	0	0	0	0
19:04:56	-51,513	2542,132	10,673	10,84	12,582	7,655	8,468	21,4	957,566	25,752	2542,132	0	204,922	204,922	99,729	0	0	0	0	0	0	0
19:04:56	-47,9	2541,653	10,771	10,84	12,574	7,65	8,452	21,4	957,566	25,752	2541,653	0	204,922	204,922	99,729	0	0	0	0	0	0	0
19:04:56	-36,352	2541,289	10,82	10,888	12,569	7,647	8,437	21,4	957,566	25,752	2541,289	0	204,922	204,922	99,729	0	0	0	0	0	0	0
19:04:56	-131,323	2539,976	10,771	10,84	12,565	7,633	8,421	21,4	957,566	25,752	2539,976	0	204,922	204,922	99,729	0	0	0	0	0	0	0
19:04:56	-94,775	2539,028	10,673	10,742	12,565	7,623	8,405	21,4	957,566	25,752	2539,028	0	204,922	204,922	99,729	0	0	0	0	0	0	0
19:04:56	-69,677	2538,331	10,673	10,693	12,561	7,616	8,39	21,4	957,566	25,752	2538,331	0	204,922	204,922	99,729	0	0	0	0	0	0	0
19:04:56	-156,127	2536,77	10,527	10,693	12,56	7,6	8,374	21,4	957,566	25,752	2536,77	0	204,922	204,922	99,729	0	0	0	0	0	0	0
19:04:56	-116,992	2535,6	10,478	10,498	12,556	7,588	8,359	21,4	957,566	25,752	2535,6	0	204,922	204,922	99,729	0	0	0	0	0	0	0
19:04:56	33,276	2535,933	10,527	10,547	12,555	7,591	8,344	21,4	957,566	25,752	2535,601	0	204,922	204,922	99,729	0	0	0	0	0	0	0
19:04:56	-82,69	2535,106	10,527	10,547	12,55	7,583	8,329	21,4	957,566	25,752	2535,106	0	204,922	204,922	99,729	0	0	0	0	0	0	0
19:04:56	-82,69	2534,279	10,527	10,547	12,546	7,574	8,314	21,4	957,566	25,752	2534,279	0	204,922	204,922	99,729	0	0	0	0	0	0	0
19:04:56	-68,603	2533,593	10,527	10,693	12,542	7,567	8,299	21,4	957,566	25,752	2533,593	0	204,922	204,922	99,729	0	0	0	0	0	0	0
19:04:56	-97,802	2532,615	10,527	10,547	12,536	7,557	8,285	21,4	957,566	25,752	2532,615	0	204,922	204,922	99,729	0	0	0	0	0	0	0
19:04:56	0	2532,615	10,527	10,547	12,536	7,557	8,271	21,4	957,566	25,752	2532,615	0	204,922	204,922	99,729	0	0	0	0	0	0	0
19:04:56	-130,029	2531,315	10,478	10,547	12,531	7,544	8,256	21,4	957,566	25,752	2531,315	0	204,922	204,922	99,729	0	0	0	0	0	0	0
19:04:56	-14,941	2531,165	10,478	10,498	12,531	7,542	8,242	21,4	957,566	25,752	2531,165	0	204,922	204,922	99,729	0	0	0	0	0	0	0
19:04:56	-21,435	2530,951	10,527	10,4	12,527	7,54	8,229	21,4	957,566	25,752	2530,951	0	204,922	204,922	99,729	0	0	0	0	0	0	0
19:04:56	13,012	2531,081	10,625	10,693	12,522	7,541	8,215	21,4	957,566	25,752	2530,951	0	204,922	204,922	99,729	0	0	0	0	0	0	0
19:04:56	-161,132	2529,47	10,527	10,693	12,518	7,525	8,202	21,4	957,566	25,752	2529,47	0	204,922	204,922	99,729	0	0	0	0	0	0	0
19:04:56	11,938	2529,589	10,625	10,693	12,514	7,526	8,188	21,4	957,566	25,752	2529,47	0	204,922	204,922	99,729	0	0	0	0	0	0	0
19:04:56	-81,64	2528,773	10,625	10,742	12,509	7,518	8,175	21,4	957,566	25,752	2528,773	0	204,922	204,922	99,729	0	0	0	0	0	0	0
19:04:56	-17,065	2528,602	10,673	10,742	12,505	7,516	8,162	21,4	957,566	25,752	2528,602	0	204,922	204,922	99,729	0	0	0	0	0	0	0
19:04:56	-158,105	2527,021	10,527	10,693	12,504	7,5	8,149	21,4	957,566	25,752	2527,021	0	204,922	204,922	99,729	0	0	0	0	0	0	0
19:04:56	-63,281	2526,388	10,478	10,547	12,503	7,493	8,136	21,4	957,566	25,752	2526,388	0	204,922	204,922	99,729	0	0	0	0	0	0	0
19:04:56	-65,454	2525,734	10,478	10,498	12,5	7,486	8,124	21,4	957,566	25,752	2525,734	0	204,922	204,922	99,729	0	0	0	0	0	0	0
19:04:56	30,053	2526,034	10,527	10,547	12,499	7,489	8,111	21,4	957,566	25,752	2525,734	0	204,922	204,922	99,729	0	0	0	0	0	0	0
19:04:56	-112,744	2524,907	10,478	10,498	12,495	7,478	8,099	21,4	957,566	25,752	2524,907	0	204,922	204,922	99,729	0	0	0	0	0	0	0
19:04:56	-111,816	2523,789	10,429	10,4	12,491	7,466	8,086	21,4	957,566	25,752	2523,789	0	204,922	204,922	99,729	0	0	0	0	0	0	0
19:04:56	31,25	2524,101	10,478	10,4	12,49	7,469	8,074	21,4	957,566	25,752	2523,789	0	204,922	204,922	99,729	0	0	0	0	0	0	0
19:04:56	-111,645	2522,985	10,429	10,4	12,487	7,458	8,062	21,3	958,026	25,752	2522,985	0	204,922	204,922	99,729	0	0	0	0	0	0	0
19:04:56	-17,504	2522,81	10,429	10,498	12,486	7,456	8,05	21,3	958,026	25,752	2522,81	0	204,922	204,922	99,729	0	0	0	0	0	0	0
19:04:56	-111,791	2521,692	10,332	10,351	12,485	7,445	8,038	21,3	958,026	25,752	2521,692	0	204,922	204,922	99,729	0	0	0	0	0	0	0
19:04:56	30,175	2521,994	10,429	10,4	12,481	7,448	8,027	21,3	958,026	25,752	2521,692	0	204,922	204,922	99,729	0	0	0	0	0	0	0
19:04:56	-63,305	2521,36	10,429	10,4	12,478	7,441	8,015	21,3	958,026	25,752	2521,36	0	204,922	204,922	99,729	0	0	0	0	0	0	0
19:04:56	14,038	2521,501	10,478	10,4	12,476	7,443	8,004	21,3	958,026	25,752	2521,361	0	204,922	204,922	99,729	0	0	0	0	0	0	0
19:04:56	-111,669	2520,384	10,429	10,351	12,472	7,431	7,993	21,3	958,026	25,752	2520,384	0	204,922	204,922	99,729	0	0	0	0	0	0	0
19:04:56	-63,33	2519,751	10,429	10,4	12,469	7,425	7,982	21,3	958,026	25,752	2519,751	0	204,922	204,922	99,729	0	0	0	0	0	0	0
19:04:56	-17,211	2519,579	10,429	10,4	12,468	7,423	7,971	21,3	958,026	25,752	2519,579	0	204,922	204,922	99,729	0	0	0	0	0	0	0
19:04:56	-94,506	2518,634	10,332	10,302	12,468	7,413	7,96	21,3	958,026	25,752	2518,634	0	204,922	204,922	99,729	0	0	0	0	0	0	0
19:04:56	-63,33	2518	10,332	10,351	12,464	7,407	7,949	21,3	958,026	25,752	2518	0	204,107	204,107	99,726	0	0	0	0	0	0	0
19:04:56	-17,236	2517,828	10,332	10,351	12,463	7,405	7,938	21,3	958,026	25,752	2517,828	0	204,107	204,107	99,726	0	0	0	0	0	0	0
19:04:56	-63,305	2517,195	10,332	10,302	12,459	7,398	7,928	21,3	958,026	25,752	2517,195	0	204,107	204,107	99,726	0	0	0	0	0	0	0
19:04:56	-47,241	2516,723	10,283	10,302	12,459	7,393	7,917	21,3	958,026	25,752	2516,723	0	204,107	204,107	99,726	0	0	0	0	0	0	0
19:04:56	-17,236	2516,55	10,283	10,302	12,458	7,392	7,907	21,3	958,026	25,752	2516,55	0	204,107	204,107	99,726	0	0	0	0	0	0	0
19:04:56	-33,129	2516,219	10,332	10,351	12,454	7,388	7,897	21,3	958,026	25,752	2516,219	0	204,107	204,107	99,726	0	0	0	0	0	0	0
19:04:56	-62,28	2515,596	10,332	10,351	12,45	7,382	7,887	21,3	958,026	25,752	2515,596	0	204,107	204,107	99,726	0	0	0	0	0	0	0
19:04:56	12,866	2515,725	10,429	10,4	12,446	7,383	7,877	21,3	958,026	25,752	2515,596	0	204,107	204,107	99,726	0	0	0	0	0	0	0
19:04:56	-17,236	2515,552	10,429	10,4	12,445	7,381	7,867	21,3	958,026	25,752	2515,552	0	204,107	204,107	99,726	0	0	0	0	0	0	0
19:04:56	0	2515,552	10,429	10,4	12,445	7,381	7,858	21,3	958,026	25,752	2515,552	0	204,107	204,107	99,726	0	0	0	0	0	0	0
19:04:56	-94,458	2514,608	10,332	10,302	12,445	7,372	7,848	21,3	958,026	25,752	2514,608	0	204,107	204,107	99,726	0	0	0	0	0	0	0
19:04:56	188,916	2516,497	10,527	10,547	12,445	7,391	7,839	21,3	958,026	25,752	2514,61	0	204,107	204,107	99,726	0	0	0	0	0	0	0
19:04:56	236,303	2518,86	10,771	10,937	12,445	7,415	7,831	21,3	958,026	25,752	2514,614	0	204,107	204,107	99,726	0	0	0	0	0	0	0
19:04:56	116,113	2520,021	10,918	11,084	12,443	7,427	7,823	21,3	958,026	25,752	2514,619	0	204,107	204,107	99,726	0	0	0	0	0	0	0
19:04:56	297,436	2522,995	11,162	11,425	12,447	7,458	7,816	21,3	958,026	25,752	2514,628	0	204,107	204,107	99,726	0	0	0	0	0	0	0
19:04:56	397,802	2526,974	11,406	11,718	12,456	7,499	7,809	21,3	958,026	25,752	2514,64	0	204,107	204,107	99,726	0	0	0	0	0	0	0
19:04:56	335,327	2530,327	11,504	11,816	12,469	7,534	7,804	21,3	958,026	25,752	2514,655	0	204,107	204,107	99,726	0	0	0	0	0	0	0
19:04:56	480,542	2535,132	11,601	12,06	12,491	7,583	7,8	21,3	958,026	25,752	2514,676	0	204,107	204,107	99,726	0	0	0	0	0	0	0
19:04:56	644,458	2541,577	11,845	12,353	12,515	7,65	7,797	21,3	958,026	25,752	2514,703	0	204,107	204,107	99,726	0	0	0	0	0	0	0
19:04:56	574,34	2547,32	11,943	12,451	12,542	7,709	7,795	21,3	958,026	25,752	2514,735	0	204,107	204,107	99,726	0	0	0	0	0	0	0
19:04:56	566,87	2552,989	12,041	12,695	12,569	7,767	7,795	21,3	958,026	25,752	2514,773	0	204,107	204,107	99,726	0	0	0	0	0	0	0
19:04:56	699,584	2559,985	12,187	12,89	12,6	7,839	7,795	21,3	958,026	25,752	2514,819	0	204,107	204,107	99,726	0	0	0	0	0	0	0
19:04:56	601,66	2566,001	12,285	13,037	12,629	7,901	7,797	21,3	958,026	25,752	2514,87	0	204,107	204,107	99,726	0	0	0	0	0	0	0
19:04:56	750,659	2573,508	12,48	13,086	12,661	7,979	7,801	21,3	958,026	25,752	2514,929	0	204,107	204,107	99,726	0	0	0	0	0	0	0
19:04:56	869,848	2582,206	12,773	13,525	12,694	8,068	7,806	21,3	958,026	25,752	2514,996	0	204,107	204,107	99,726	0	0	0	0	0	0	0
19:04:56	803,686	2590,243	12,92	13,769	12,731	8,151	7,813	21,3	958,026	25,752	2515,071	0	204,107	204,107	99,726	0	0	0	0	0	0	0
19:04:56	664,086	2596,884	12,92	13,769	12,769	8,22	7,821	21,3	958,026	25,752	2515,153	0	204,107	204,107	99,726	0	0	0	0	0	0	0
19:04:56	569,726	2602,581	12,822	13,916	12,807	8,279	7,83	21,3	958,026	25,752	2515,241	0	204,107	204,107	99,726	0	0	0	0	0	0	0
19:04:56	894,458	2611,526	12,968	14,062	12,849	8,371	7,841	21,3	958,026	25,752	2515,337	0	204,107	204,107	99,726	0	0	0	0	0	0	0
19:04:56	731,225	2618,838	13,115	14,111	12,883	8,446	7,852	21,3	958,026	25,752	2515,44	0	204,107	204,107	99,726	0	0	0	0	0	0	0
19:04:56	1013,208	2628,97	13,457	14,453	12,921	8,551	7,866	21,3	958,026	25,752	2515,554	0	204,107	204,107	99,726	0	0	0	0	0	0	0
19:04:56	869,043	2637,661	13,652	14,648	12,959	8,64	7,881	21,3	958,026	25,752	2515,676	0	204,107	204,107	99,726	0	0	0	0	0	0	0
19:04:56	904,37	2646,704	13,799	14,795	13,003	8,733	7,898	21,3	958,026	25,752	2515,807	0	204,107	204,107	99,726	0	0	0	0	0	0	0
19:04:56	772,558	2654,43	13,896	14,843	13,041	8,813	7,916	21,3	958,026	25,752	2515,945	0	204,107	204,107	99,726	0	0	0	0	0	0	0
19:04:56	886,132	2663,291	14,092	15,088	13,08	8,904	7,935	21,3	958,026	25,752	2516,093	0	204,107	204,107	99,726	0	0	0	0	0	0	0
19:04:56	761,865	2670,91	14,092	15,283	13,123	8,983	7,956	21,3	958,026	25,752	2516,248	0	204,107	204,107	99,726	0	0	0	0	0	0	0
19:04:56	1038,891	2681,299	14,384	15,429	13,166	9,09	7,978	21,3	958,026	25,752	2516,413	0	204,107	204,107	99,726	0	0	0	0	0	0	0
19:04:56	832,666	2689,626	14,482	15,527	13,208	9,176	8,002	21,3	958,026	25,752	2516,586	0	204,107	204,107	99,726	0	0	0	0	0	0	0
19:04:56	797,168	2697,597	14,58	15,674	13,247	9,258	8,026	21,3	958,026	25,752	2516,767	0	204,107	204,107	99,726	0	0	0	0	0	0	0
19:04:56	857,666	2706,174	14,726	15,625	13,288	9,346	8,052	21,3	958,026	25,752	2516,956	0	204,107	204,107	99,726	0	0	0	0	0	0	0
19:04:56	839,209	2714,566	14,922	15,869	13,324	9,433	8,079	21,3	958,026	25,752	2517,154	0	204,107	204,107	99,726	0	0	0	0	0	0	0
19:04:56	1092,309	2725,489	15,361	16,064	13,361	9,546	8,108	21,3	958,026	25,752	2517,362	0	204,107	204,107	99,726	0	0	0	0	0	0	0
19:04:56	633,251	2731,822	15,361	16,308	13,397	9,611	8,137	21,3	958,026	25,752	2517,577	0	204,107	204,107	99,726	0	0	0	0	0	0	0
19:04:56	913,623	2740,958	15,605	16,504	13,435	9,705	8,168	21,3	958,026	25,752	2517,8	0	204,107	204,107	99,726	0	0	0	0	0	0	0
19:04:56	751,171	2748,47	15,703	16,748	13,472	9,783	8,2	21,3	958,026	25,752	2518,031	0	204,107	204,107	99,726	0	0	0	0	0	0	0
19:04:56	709,106	2755,561	15,752	16,699	13,509	9,856	8,232	21,3	958,026	25,752	2518,268	0	204,107	204,107	99,726	0	0	0	0	0	0	0
19:04:56	872,387	2764,285	15,898	16,748	13,55	9,946	8,266	21,3	958,026	25,752	2518,514	0	204,107	204,107	99,726	0	0	0	0	0	0	0
19:04:56	719,018	2771,475	15,947	16,845	13,588	10,02	8,3	21,3	958,026	25,752	2518,767	0	204,107	204,107	99,726	0	0	0	0	0	0	0
19:04:57	745,141	2778,926	16,045	16,943	13,625	10,097	8,336	21,3	958,026	25,752	2519,028	0	204,107	204,107	99,726	0	0	0	0	0	0	0
19:04:57	881,811	2787,744	16,338	17,041	13,658	10,187	8,372	21,3	958,026	25,752	2519,296	0	204,107	204,107	99,726	0	0	0	0	0	0	0
19:04:57	678,71	2794,531	16,435	17,383	13,691	10,257	8,409	21,3	958,026	25,752	2519,571	0	204,107	204,107	99,726	0	0	0	0	0	0	0
19:04:57	813,525	2802,667	16,728	17,431	13,721	10,341	8,447	21,3	958,026	25,752	2519,855	0	204,107	204,107	99,726	0	0	0	0	0	0	0
19:04:57	685,449	2809,521	16,826	17,48	13,754	10,412	8,485	21,3	958,026	25,752	2520,144	0	204,107	204,107	99,726	0	0	0	0	0	0	0
19:04:57	560,058	2815,122	16,875	17,48	13,783	10,47	8,524	21,3	958,026	25,752	2520,439	0	204,107	204,107	99,726	0	0	0	0	0	0	0
19:04:57	638,012	2821,502	16,924	17,578	13,816	10,535	8,564	21,3	958,026	25,752	2520,74	0	204,107	204,107	99,726	0	0	0	0	0	0	0
19:04:57	689,99	2828,402	17,021	17,627	13,849	10,607	8,604	21,3	958,026	25,752	2521,048	0	204,107	204,107	99,726	0	0	0	0	0	0	0
19:04:57	642,431	2834,826	17,07	17,724	13,883	10,673	8,644	21,3	958,026	25,752	2521,362	0	204,107	204,107	99,726	0	0	0	0	0	0	0
19:04:57	363,232	2838,458	16,924	17,627	13,912	10,71	8,685	21,3	958,026	25,752	2521,679	0	204,107	204,107	99,726	0	0	0	0	0	0	0
19:04:57	688,256	2845,341	17,021	17,627	13,945	10,781	8,726	21,3	958,026	25,752	2522,003	0	204,107	204,107	99,726	0	0	0	0	0	0	0
19:04:57	706,469	2852,406	17,217	17,92	13,974	10,854	8,768	21,3	958,026	25,752	2522,333	0	204,107	204,107	99,726	0	0	0	0	0	0	0
19:04:57	502,661	2857,432	17,217	17,822	14,002	10,906	8,809	21,3	958,026	25,752	2522,668	0	204,107	204,107	99,726	0	0	0	0	0	0	0
19:04:57	654,345	2863,976	17,363	17,822	14,031	10,973	8,852	21,3	958,026	25,752	2523,01	0	204,107	204,107	99,726	0	0	0	0	0	0	0
19:04:57	473,095	2868,707	17,412	17,92	14,055	11,022	8,894	21,3	958,026	25,752	2523,355	0	204,107	204,107	99,726	0	0	0	0	0	0	0
19:04:57	792,456	2876,631	17,705	18,164	14,083	11,104	8,938	21,3	958,026	25,752	2523,709	0	204,107	204,107	99,726	0	0	0	0	0	0	0
19:04:57	515,991	2881,791	17,803	18,31	14,106	11,157	8,981	21,3	958,026	25,752	2524,067	0	204,107	204,107	99,726	0	0	0	0	0	0	0
19:04:57	545,874	2887,25	17,851	18,31	14,134	11,213	9,025	21,3	958,026	25,752	2524,43	0	204,107	204,107	99,726	0	0	0	0	0	0	0
19:04:57	499,853	2892,248	17,851	18,31	14,163	11,265	9,069	21,3	958,026	25,752	2524,797	0	204,107	204,107	99,726	0	0	0	0	0	0	0
19:04:57	425	2896,498	17,851	18,457	14,187	11,309	9,113	21,3	958,026	25,752	2525,169	0	204,107	204,107	99,726	0	0	0	0	0	0	0
19:04:57	676,635	2903,265	18,047	18,457	14,214	11,378	9,157	21,3	958,026	25,752	2525,547	0	204,107	204,107	99,726	0	0	0	0	0	0	0
19:04:57	525,122	2908,516	18,144	18,603	14,238	11,432	9,202	21,3	958,026	25,752	2525,93	0	204,107	204,107	99,726	0	0	0	0	0	0	0
19:04:57	494,238	2913,458	18,193	18,506	14,263	11,483	9,247	21,3	958,026	25,752	2526,318	0	204,107	204,107	99,726	0	0	0	0	0	0	0
19:04:57	559,008	2919,048	18,388	18,847	14,283	11,541	9,292	21,3	958,026	25,752	2526,71	0	204,107	204,107	99,726	0	0	0	0	0	0	0
19:04:57	562,255	2924,671	18,633	18,994	14,301	11,599	9,337	21,3	958,026	25,752	2527,108	0	204,107	204,107	99,726	0	0	0	0	0	0	0
19:04:57	525,073	2929,922	18,828	19,189	14,319	11,653	9,382	21,3	958,026	25,752	2527,511	0	204,107	204,107	99,726	0	0	0	0	0	0	0
19:04:57	474,487	2934,667	18,974	19,238	14,338	11,702	9,428	21,3	958,026	25,752	2527,918	0	204,107	204,107	99,726	0	0	0	0	0	0	0
19:04:57	436,181	2939,028	19,023	19,238	14,359	11,747	9,473	21,3	958,026	25,752	2528,329	0	204,107	204,107	99,726	0	0	0	0	0	0	0
19:04:57	353,271	2942,561	18,974	19,14	14,382	11,783	9,519	21,3	958,026	25,752	2528,744	0	204,107	204,107	99,726	0	0	0	0	0	0	0
19:04:57	423,559	2946,797	18,974	19,238	14,406	11,827	9,564	21,3	958,026	25,752	2529,162	0	204,107	204,107	99,726	0	0	0	0	0	0	0
19:04:57	283,007	2949,627	18,877	19,043	14,428	11,856	9,609	21,3	958,026	25,752	2529,582	0	204,107	204,107	99,726	0	0	0	0	0	0	0
19:04:57	437,06	2953,997	18,974	19,189	14,447	11,901	9,654	21,3	958,026	25,752	2530,007	0	204,107	204,107	99,726	0	0	0	0	0	0	0
19:04:57	402,758	2958,025	19,023	19,189	14,467	11,943	9,699	21,3	958,026	25,752	2530,435	0	204,107	204,107	99,726	0	0	0	0	0	0	0
19:04:57	346,142	2961,486	19,17	19,336	14,478	11,979	9,743	21,3	958,026	25,752	2530,866	0	204,107	204,107	99,726	0	0	0	0	0	0	0
19:04:57	393,75	2965,424	19,365	19,385	14,489	12,019	9,788	21,3	958,026	25,752	2531,3	0	204,107	204,107	99,726	0	0	0	0	0	0	0
19:04:57	428,344	2969,707	19,609	19,726	14,499	12,063	9,833	21,3	958,026	25,752	2531,739	0	204,107	204,107	99,726	0	0	0	0	0	0	0
19:04:57	382,128	2973,529	19,756	19,873	14,512	12,103	9,877	21,3	958,026	25,752	2532,181	0	204,107	204,107	99,726	0	0	0	0	0	0	0
19:04:57	233,032	2975,859	19,756	19,824	14,525	12,127	9,921	21,3	958,026	25,752	2532,624	0	204,107	204,107	99,726	0	0	0	0	0	0	0
19:04:57	316,479	2979,024	19,804	19,873	14,54	12,159	9,965	21,3	958,026	25,752	2533,071	0	204,107	204,107	99,726	0	0	0	0	0	0	0
19:04:57	53,466	2979,558	19,609	19,58	14,554	12,165	10,008	21,3	958,026	25,752	2533,517	0	204,107	204,107	99,726	0	0	0	0	0	0	0
19:04:57	374,877	2983,307	19,658	19,678	14,573	12,204	10,051	21,3	958,026	25,752	2533,967	0	204,107	204,107	99,726	0	0	0	0	0	0	0
19:04:57	58,886	2983,896	19,463	19,482	14,587	12,21	10,094	21,3	958,026	25,752	2534,417	0	204,107	204,107	99,726	0	0	0	0	0	0	0
19:04:57	355,346	2987,45	19,512	19,58	14,604	12,246	10,136	21,4	958,026	25,752	2534,87	0	204,107	204,107	99,726	0	0	0	0	0	0	0
19:04:57	173,266	2989,182	19,512	19,531	14,614	12,264	10,178	21,4	958,026	25,752	2535,324	0	204,107	204,107	99,726	0	0	0	0	0	0	0
19:04:57	263,33	2991,816	19,609	19,531	14,623	12,291	10,219	21,4	958,026	25,752	2535,781	0	204,107	204,107	99,726	0	0	0	0	0	0	0
19:04:57	214,624	2993,962	19,658	19,873	14,633	12,313	10,26	21,4	958,026	25,752	2536,239	0	204,107	204,107	99,726	0	0	0	0	0	0	0
19:04:57	314,306	2997,105	19,804	19,824	14,642	12,346	10,301	21,4	958,026	25,752	2536,7	0	204,107	204,107	99,726	0	0	0	0	0	0	0
19:04:57	88,818	2997,993	19,804	19,873	14,647	12,355	10,341	21,4	958,026	25,752	2537,161	0	204,107	204,107	99,726	0	0	0	0	0	0	0
19:04:57	217,871	3000,172	19,853	19,824	14,656	12,377	10,381	21,4	958,026	25,752	2537,624	0	204,107	204,107	99,726	0	0	0	0	0	0	0
19:04:57	167,993	3001,852	19,853	19,824	14,666	12,395	10,421	21,4	958,026	25,752	2538,089	0	204,107	204,107	99,726	0	0	0	0	0	0	0
19:04:57	177,832	3003,63	19,804	19,824	14,679	12,413	10,46	21,4	958,026	25,752	2538,554	0	204,107	204,107	99,726	0	0	0	0	0	0	0
19:04:57	120,214	3004,832	19,756	19,726	14,688	12,425	10,498	21,4	958,026	25,752	2539,021	0	204,107	204,107	99,726	0	0	0	0	0	0	0
19:04:57	213,647	3006,969	19,804	19,824	14,697	12,447	10,536	21,4	958,026	25,752	2539,489	0	205,173	205,173	99,73	0	0	0	0	0	0	0
19:04:57	164,672	3008,615	19,804	19,824	14,707	12,464	10,574	21,4	958,026	25,752	2539,958	0	205,173	205,173	99,73	0	0	0	0	0	0	0
19:04:57	40,087	3009,016	19,756	19,824	14,712	12,469	10,611	21,4	958,026	25,752	2540,427	0	205,173	205,173	99,73	0	0	0	0	0	0	0
19:04:57	266,796	3011,684	19,853	19,873	14,721	12,496	10,648	21,4	958,026	25,752	2540,898	0	205,173	205,173	99,73	0	0	0	0	0	0	0
19:04:57	91,113	3012,595	19,853	19,873	14,726	12,505	10,685	21,4	958,026	25,752	2541,369	0	205,173	205,173	99,73	0	0	0	0	0	0	0
19:04:57	182,299	3014,418	19,951	19,922	14,731	12,524	10,721	21,4	958,026	25,752	2541,842	0	205,173	205,173	99,73	0	0	0	0	0	0	0
19:04:57	291,821	3017,337	20,146	20,166	14,736	12,554	10,757	21,4	958,026	25,752	2542,318	0	205,173	205,173	99,73	0	0	0	0	0	0	0
19:04:57	-39,257	3016,944	19,951	19,922	14,745	12,55	10,792	21,4	958,026	25,752	2542,793	0	205,173	205,173	99,73	0	0	0	0	0	0	0
19:04:57	-65,307	3016,291	19,804	19,824	14,75	12,544	10,826	21,4	958,026	25,752	2543,266	0	205,173	205,173	99,73	0	0	0	0	0	0	0
19:04:57	119,067	3017,482	19,756	19,726	14,759	12,556	10,86	21,4	958,026	25,752	2543,74	0	205,173	205,173	99,73	0	0	0	0	0	0	0
19:04:57	-370,41	3013,777	19,316	19,14	14,764	12,518	10,893	21,4	958,026	25,752	2544,21	0	205,173	205,173	99,73	0	0	0	0	0	0	0
19:04:57	-194,165	3011,836	19,121	18,847	14,764	12,498	10,924	21,4	958,026	25,752	2544,678	0	205,173	205,173	99,73	0	0	0	0	0	0	0
19:04:57	-683,178	3005,004	18,535	18,115	14,759	12,427	10,954	21,4	958,026	25,752	2545,138	0	205,173	205,173	99,73	0	0	0	0	0	0	0
19:04:57	-667,211	2998,332	18,047	17,383	14,75	12,358	10,981	21,4	958,026	25,752	2545,591	0	205,173	205,173	99,73	0	0	0	0	0	0	0
19:04:57	-692,7	2991,405	17,705	17,041	14,73	12,287	11,007	21,4	958,026	25,752	2546,037	0	205,173	205,173	99,73	0	0	0	0	0	0	0
19:04:57	-635,961	2985,045	17,656	16,601	14,697	12,221	11,031	21,4	958,026	25,752	2546,476	0	205,173	205,173	99,73	0	0	0	0	0	0	0
19:04:57	-390,698	2981,138	17,998	16,845	14,656	12,181	11,053	21,4	958,026	25,752	2546,911	0	205,173	205,173	99,73	0	0	0	0	0	0	0
19:04:57	-599,829	2975,14	18,291	17,383	14,605	12,119	11,074	21,4	958,026	25,752	2547,339	0	205,173	205,173	99,73	0	0	0	0	0	0	0
19:04:57	-617,334	2968,967	18,486	17,09	14,559	12,056	11,093	21,4	958,026	25,752	2547,761	0	205,173	205,173	99,73	0	0	0	0	0	0	0
19:04:57	-786,059	2961,106	18,535	17,09	14,512	11,975	11,111	21,4	958,026	25,752	2548,174	0	205,173	205,173	99,73	0	0	0	0	0	0	0
19:04:57	-606,494	2955,041	18,633	17,187	14,472	11,912	11,126	21,4	958,026	25,752	2548,581	0	205,173	205,173	99,73	0	0	0	0	0	0	0
19:04:57	-1212,89	2942,912	17,998	16,552	14,44	11,787	11,139	21,4	958,026	25,752	2548,976	0	205,173	205,173	99,73	0	0	0	0	0	0	0
19:04:57	-1136,084	2931,551	17,412	15,82	14,409	11,67	11,15	21,4	958,026	25,752	2549,358	0	205,173	205,173	99,73	0	0	0	0	0	0	0
19:04:57	-810,4	2923,447	17,168	15,82	14,378	11,586	11,158	21,4	958,026	25,752	2549,732	0	205,173	205,173	99,73	0	0	0	0	0	0	0
19:04:57	-859,57	2914,852	16,875	15,429	14,346	11,498	11,165	21,4	958,026	25,752	2550,097	0	205,173	205,173	99,73	0	0	0	0	0	0	0
19:04:57	-698,999	2907,862	16,826	15,625	14,309	11,426	11,17	21,4	958,026	25,752	2550,455	0	205,173	205,173	99,73	0	0	0	0	0	0	0
19:04:57	-610,302	2901,759	16,924	15,82	14,269	11,363	11,174	21,4	958,026	25,752	2550,806	0	205,173	205,173	99,73	0	0	0	0	0	0	0
19:04:57	-276,757	2898,991	17,314	16,357	14,231	11,334	11,177	21,4	958,026	25,752	2551,154	0	205,173	205,173	99,73	0	0	0	0	0	0	0
19:04:57	-644,433	2892,547	17,314	16,601	14,195	11,268	11,179	21,4	958,026	25,752	2551,495	0	205,173	205,173	99,73	0	0	0	0	0	0	0
19:04:57	-704,15	2885,505	17,021	16,211	14,172	11,195	11,179	21,4	958,026	25,752	2551,829	0	205,173	205,173	99,73	0	0	0	0	0	0	0
19:04:57	-672,949	2878,776	16,679	16,015	14,153	11,126	11,178	21,4	958,026	25,752	2552,156	0	205,173	205,173	99,73	0	0	0	0	0	0	0
19:04:57	-805,566	2870,72	16,045	15,429	14,144	11,043	11,175	21,4	958,026	25,752	2552,475	0	205,173	205,173	99,73	0	0	0	0	0	0	0
19:04:57	-805,859	2862,661	15,41	14,941	14,134	10,96	11,171	21,4	958,026	25,752	2552,785	0	205,173	205,173	99,73	0	0	0	0	0	0	0
19:04:57	-540,478	2857,257	15,117	14,599	14,12	10,904	11,166	21,4	958,026	25,752	2553,089	0	205,173	205,173	99,73	0	0	0	0	0	0	0
19:04:57	-450,244	2852,754	15,068	14,453	14,098	10,858	11,16	21,4	958,026	25,752	2553,389	0	205,173	205,173	99,73	0	0	0	0	0	0	0
19:04:57	-387,89	2848,875	15,117	14,502	14,073	10,818	11,153	21,4	958,026	25,752	2553,685	0	205,173	205,173	99,73	0	0	0	0	0	0	0
19:04:57	-430,297	2844,572	15,263	14,795	14,04	10,773	11,146	21,4	958,026	25,752	2553,975	0	205,173	205,173	99,73	0	0	0	0	0	0	0
19:04:57	-296,167	2841,611	15,556	14,99	14,007	10,743	11,138	21,4	958,026	25,752	2554,263	0	205,173	205,173	99,73	0	0	0	0	0	0	0
19:04:57	-358,325	2838,027	15,703	15,185	13,978	10,706	11,129	21,4	958,026	25,752	2554,547	0	205,173	205,173	99,73	0	0	0	0	0	0	0
19:04:57	-539,233	2832,635	15,752	15,136	13,945	10,65	11,12	21,4	958,026	25,752	2554,825	0	205,173	205,173	99,73	0	0	0	0	0	0	0
19:04:57	-324,121	2829,394	15,849	15,283	13,921	10,617	11,11	21,4	958,026	25,752	2555,099	0	205,173	205,173	99,73	0	0	0	0	0	0	0
19:04:57	-486,938	2824,525	15,703	15,429	13,902	10,567	11,099	21,4	958,026	25,752	2555,369	0	205,173	205,173	99,73	0	0	0	0	0	0	0
19:04:57	-584,448	2818,68	15,459	14,99	13,883	10,506	11,088	21,4	958,026	25,752	2555,632	0	205,173	205,173	99,73	0	0	0	0	0	0	0
19:04:57	-559,082	2813,089	15,068	14,648	13,873	10,449	11,075	21,4	958,026	25,752	2555,89	0	205,173	205,173	99,73	0	0	0	0	0	0	0
19:04:57	-546,313	2807,626	14,775	14,306	13,859	10,392	11,062	21,4	958,026	25,752	2556,141	0	205,173	205,173	99,73	0	0	0	0	0	0	0
19:04:57	-486,084	2802,765	14,629	14,111	13,84	10,342	11,048	21,4	958,026	25,752	2556,388	0	205,173	205,173	99,73	0	0	0	0	0	0	0
19:04:57	-421,484	2798,55	14,629	14,209	13,816	10,299	11,033	21,4	958,026	25,752	2556,63	0	205,173	205,173	99,73	0	0	0	0	0	0	0
19:04:58	-328,466	2795,266	14,726	14,306	13,792	10,265	11,018	21,4	958,026	25,752	2556,869	0	205,173	205,173	99,73	0	0	0	0	0	0	0
19:04:58	-453,759	2790,728	14,775	14,306	13,763	10,218	11,002	21,4	958,026	25,752	2557,103	0	205,173	205,173	99,73	0	0	0	0	0	0	0
19:04:58	-359,741	2787,131	14,922	14,306	13,735	10,181	10,986	21,4	958,026	25,752	2557,333	0	205,173	205,173	99,73	0	0	0	0	0	0	0
19:04:58	-423,974	2782,891	14,922	14,404	13,711	10,137	10,97	21,4	958,026	25,752	2557,559	0	205,173	205,173	99,73	0	0	0	0	0	0	0
19:04:58	-385,083	2779,04	14,873	14,453	13,692	10,098	10,952	21,4	958,026	25,752	2557,78	0	205,173	205,173	99,73	0	0	0	0	0	0	0
19:04:58	-613,208	2772,908	14,58	14,209	13,674	10,034	10,934	21,4	958,026	25,752	2557,995	0	205,173	205,173	99,73	0	0	0	0	0	0	0
19:04:58	-451,977	2768,388	14,384	13,965	13,659	9,988	10,916	21,4	958,026	25,752	2558,206	0	205,173	205,173	99,73	0	0	0	0	0	0	0
19:04:58	-390,502	2764,483	14,238	13,867	13,645	9,948	10,897	21,4	958,026	25,752	2558,412	0	205,173	205,173	99,73	0	0	0	0	0	0	0
19:04:58	-545,556	2759,028	13,945	13,623	13,631	9,891	10,877	21,4	958,026	25,752	2558,613	0	205,173	205,173	99,73	0	0	0	0	0	0	0
19:04:58	-386,938	2755,158	13,896	13,574	13,612	9,851	10,857	21,4	958,026	25,752	2558,81	0	205,173	205,173	99,73	0	0	0	0	0	0	0
19:04:58	-299,462	2752,164	13,945	13,574	13,592	9,821	10,837	21,4	958,026	25,752	2559,003	0	205,173	205,173	99,73	0	0	0	0	0	0	0
19:04:58	-343,725	2748,726	14,092	13,623	13,564	9,785	10,816	21,4	958,026	25,752	2559,193	0	205,173	205,173	99,73	0	0	0	0	0	0	0
19:04:58	-299,755	2745,729	14,287	13,916	13,536	9,754	10,795	21,4	958,026	25,752	2559,38	0	205,173	205,173	99,73	0	0	0	0	0	0	0
19:04:58	-309,448	2742,634	14,482	14,111	13,508	9,722	10,774	21,4	958,026	25,752	2559,563	0	205,173	205,173	99,73	0	0	0	0	0	0	0
19:04:58	-335,449	2739,28	14,629	14,209	13,48	9,688	10,753	21,4	958,026	25,752	2559,743	0	205,173	205,173	99,73	0	0	0	0	0	0	0
19:04:58	-559,228	2733,688	14,433	14,062	13,46	9,63	10,731	21,4	958,026	25,752	2559,917	0	205,173	205,173	99,73	0	0	0	0	0	0	0
19:04:58	-340,502	2730,283	14,384	13,916	13,443	9,595	10,709	21,4	958,026	25,752	2560,087	0	205,173	205,173	99,73	0	0	0	0	0	0	0
19:04:58	-578,173	2724,501	14,092	13,769	13,427	9,535	10,686	21,4	958,026	25,752	2560,251	0	205,173	205,173	99,73	0	0	0	0	0	0	0
19:04:58	-471,044	2719,79	13,799	13,525	13,417	9,487	10,662	21,4	958,026	25,752	2560,411	0	205,173	205,173	99,73	0	0	0	0	0	0	0
19:04:58	-395,922	2715,831	13,603	13,33	13,405	9,446	10,638	21,4	958,026	25,752	2560,566	0	205,173	205,173	99,73	0	0	0	0	0	0	0
19:04:58	-459,13	2711,24	13,408	13,037	13,39	9,399	10,614	21,4	958,026	25,752	2560,716	0	205,173	205,173	99,73	0	0	0	0	0	0	0
19:04:58	-429,199	2706,948	13,261	13,037	13,374	9,354	10,589	21,4	958,026	25,752	2560,863	0	205,173	205,173	99,73	0	0	0	0	0	0	0
19:04:58	-532,251	2701,625	13,115	12,988	13,352	9,3	10,564	21,4	958,026	25,752	2561,004	0	205,173	205,173	99,73	0	0	0	0	0	0	0
19:04:58	-102,612	2700,599	13,408	13,183	13,33	9,289	10,539	21,4	958,026	25,752	2561,143	0	205,173	205,173	99,73	0	0	0	0	0	0	0
19:04:58	-348,071	2697,119	13,457	13,183	13,307	9,253	10,514	21,4	958,026	25,752	2561,279	0	205,173	205,173	99,73	0	0	0	0	0	0	0
19:04:58	-397,021	2693,148	13,408	13,183	13,288	9,212	10,488	21,4	958,026	25,752	2561,411	0	205,173	205,173	99,73	0	0	0	0	0	0	0
19:04:58	-398,95	2689,159	13,31	13,183	13,27	9,171	10,462	21,4	958,026	25,752	2561,539	0	205,173	205,173	99,73	0	0	0	0	0	0	0
19:04:58	-377,856	2685,38	13,115	13,037	13,26	9,132	10,436	21,4	958,026	25,752	2561,663	0	205,173	205,173	99,73	0	0	0	0	0	0	0
19:04:58	-457,934	2680,801	12,822	12,841	13,25	9,085	10,41	21,4	958,026	25,752	2561,782	0	205,173	205,173	99,73	0	0	0	0	0	0	0
19:04:58	-347,241	2677,328	12,627	12,5	13,242	9,049	10,383	21,4	958,026	25,752	2561,898	0	205,173	205,173	99,73	0	0	0	0	0	0	0
19:04:58	-433,52	2672,993	12,431	12,353	13,228	9,004	10,356	21,4	958,026	25,752	2562,009	0	205,173	205,173	99,73	0	0	0	0	0	0	0
19:04:58	-186,132	2671,132	12,431	12,256	13,217	8,985	10,329	21,4	958,026	25,752	2562,118	0	205,173	205,173	99,73	0	0	0	0	0	0	0
19:04:58	-257,373	2668,558	12,48	12,353	13,2	8,959	10,302	21,4	958,026	25,752	2562,224	0	205,173	205,173	99,73	0	0	0	0	0	0	0
19:04:58	-274,267	2665,816	12,48	12,353	13,184	8,93	10,276	21,4	958,026	25,752	2562,328	0	205,173	205,173	99,73	0	0	0	0	0	0	0
19:04:58	-279,125	2663,024	12,529	12,451	13,166	8,902	10,249	21,4	958,026	25,752	2562,429	0	205,173	205,173	99,73	0	0	0	0	0	0	0
19:04:58	-236,45	2660,66	12,627	12,5	13,147	8,877	10,222	21,4	958,026	25,752	2562,527	0	205,173	205,173	99,73	0	0	0	0	0	0	0
19:04:58	-353,198	2657,128	12,529	12,451	13,132	8,841	10,195	21,4	958,026	25,752	2562,622	0	205,173	205,173	99,73	0	0	0	0	0	0	0
19:04:58	-217,919	2654,949	12,48	12,353	13,123	8,818	10,168	21,4	958,026	25,752	2562,714	0	205,173	205,173	99,73	0	0	0	0	0	0	0
19:04:58	-313,842	2651,81	12,334	12,158	13,113	8,786	10,141	21,4	958,026	25,752	2562,804	0	205,173	205,173	99,73	0	0	0	0	0	0	0
19:04:58	-313,916	2648,671	12,187	12,109	13,103	8,754	10,113	21,4	958,026	25,752	2562,89	0	205,173	205,173	99,73	0	0	0	0	0	0	0
19:04:58	-306,054	2645,61	12,041	11,914	13,094	8,722	10,086	21,4	958,026	25,752	2562,972	0	205,173	205,173	99,73	0	0	0	0	0	0	0
19:04:58	-139,404	2644,216	11,992	11,816	13,089	8,708	10,059	21,4	958,026	25,752	2563,053	0	205,173	205,173	99,73	0	0	0	0	0	0	0
19:04:58	-308,251	2641,134	11,845	11,767	13,08	8,676	10,032	21,4	958,026	25,752	2563,132	0	205,173	205,173	99,73	0	0	0	0	0	0	0
19:04:58	-249,438	2638,64	11,845	11,718	13,066	8,65	10,005	21,4	958,026	25,752	2563,207	0	205,173	205,173	99,73	0	0	0	0	0	0	0
19:04:58	-155,786	2637,082	11,943	11,767	13,051	8,634	9,978	21,4	958,026	25,752	2563,281	0	205,173	205,173	99,73	0	0	0	0	0	0	0
19:04:58	-212,304	2634,959	11,992	11,914	13,036	8,612	9,951	21,4	958,026	25,752	2563,353	0	205,173	205,173	99,73	0	0	0	0	0	0	0
19:04:58	-112,426	2633,834	12,138	11,963	13,022	8,601	9,925	21,4	958,026	25,752	2563,423	0	205,173	205,173	99,73	0	0	0	0	0	0	0
19:04:58	-209,204	2631,742	12,187	12,06	13,007	8,579	9,898	21,4	958,026	25,752	2563,492	0	205,173	205,173	99,73	0	0	0	0	0	0	0
19:04:58	-170,922	2630,033	12,187	12,06	12,998	8,562	9,872	21,4	958,026	25,752	2563,558	0	205,173	205,173	99,73	0	0	0	0	0	0	0
19:04:58	-166,699	2628,366	12,187	12,06	12,988	8,544	9,846	21,4	958,026	25,752	2563,623	0	205,173	205,173	99,73	0	0	0	0	0	0	0
19:04:58	-359,057	2624,776	11,992	11,914	12,979	8,507	9,82	21,4	958,026	25,752	2563,684	0	205,173	205,173	99,73	0	0	0	0	0	0	0
19:04:58	-217,822	2622,597	11,943	11,816	12,969	8,485	9,794	21,4	958,026	25,752	2563,743	0	205,173	205,173	99,73	0	0	0	0	0	0	0
19:04:58	-372,753	2618,87	11,65	11,718	12,964	8,446	9,767	21,4	958,026	25,752	2563,798	0	205,173	205,173	99,73	0	0	0	0	0	0	0
19:04:58	-226,098	2616,609	11,504	11,523	12,959	8,423	9,741	21,4	958,026	25,752	2563,851	0	205,021	205,021	99,73	0	0	0	0	0	0	0
19:04:58	-216,406	2614,445	11,455	11,425	12,95	8,401	9,715	21,4	958,026	25,752	2563,902	0	205,021	205,021	99,73	0	0	0	0	0	0	0
19:04:58	-169,775	2612,747	11,455	11,523	12,94	8,383	9,688	21,4	958,026	25,752	2563,951	0	205,021	205,021	99,73	0	0	0	0	0	0	0
19:04:58	-122,167	2611,525	11,504	11,523	12,931	8,371	9,663	21,4	958,026	25,752	2563,998	0	205,021	205,021	99,73	0	0	0	0	0	0	0
19:04:58	-73,217	2610,793	11,601	11,523	12,921	8,363	9,637	21,4	958,026	25,752	2564,045	0	205,021	205,021	99,73	0	0	0	0	0	0	0
19:04:58	-253,588	2608,257	11,601	11,572	12,907	8,337	9,612	21,4	958,026	25,752	2564,089	0	205,021	205,021	99,73	0	0	0	0	0	0	0
19:04:58	-121,166	2607,046	11,65	11,621	12,897	8,325	9,586	21,4	958,026	25,752	2564,132	0	205,021	205,021	99,73	0	0	0	0	0	0	0
19:04:58	-73,266	2606,313	11,748	11,621	12,887	8,317	9,562	21,4	958,026	25,752	2564,174	0	205,021	205,021	99,73	0	0	0	0	0	0	0
19:04:58	-264,16	2603,671	11,65	11,572	12,878	8,29	9,537	21,4	958,026	25,752	2564,214	0	205,021	205,021	99,73	0	0	0	0	0	0	0
19:04:58	-226,928	2601,402	11,504	11,572	12,873	8,266	9,512	21,4	958,026	25,752	2564,252	0	205,021	205,021	99,73	0	0	0	0	0	0	0
19:04:58	-166,601	2599,736	11,504	11,523	12,864	8,249	9,487	21,4	958,026	25,752	2564,287	0	205,021	205,021	99,73	0	0	0	0	0	0	0
19:04:58	-131,518	2598,421	11,455	11,425	12,859	8,236	9,462	21,4	958,026	25,752	2564,321	0	205,021	205,021	99,73	0	0	0	0	0	0	0
19:04:58	-168,847	2596,732	11,455	11,425	12,849	8,218	9,438	21,4	958,026	25,752	2564,354	0	205,021	205,021	99,73	0	0	0	0	0	0	0
19:04:58	-215,258	2594,58	11,406	11,425	12,84	8,196	9,414	21,4	958,026	25,752	2564,384	0	205,021	205,021	99,73	0	0	0	0	0	0	0
19:04:58	25,073	2594,83	11,601	11,523	12,83	8,199	9,39	21,4	958,026	25,752	2564,415	0	205,021	205,021	99,73	0	0	0	0	0	0	0
19:04:58	-251,464	2592,316	11,601	11,572	12,816	8,173	9,366	21,4	958,026	25,752	2564,442	0	205,021	205,021	99,73	0	0	0	0	0	0	0
19:04:58	-180,151	2590,514	11,504	11,523	12,811	8,154	9,342	21,4	958,026	25,752	2564,469	0	205,021	205,021	99,73	0	0	0	0	0	0	0
19:04:58	-128,271	2589,232	11,455	11,523	12,807	8,141	9,319	21,4	958,026	25,752	2564,493	0	205,021	205,021	99,73	0	0	0	0	0	0	0
19:04:58	-228,784	2586,944	11,308	11,377	12,802	8,117	9,295	21,4	958,026	25,752	2564,516	0	205,021	205,021	99,73	0	0	0	0	0	0	0
19:04:58	-222,412	2584,72	11,162	11,181	12,797	8,094	9,272	21,4	958,026	25,752	2564,536	0	205,021	205,021	99,73	0	0	0	0	0	0	0
19:04:58	-133,496	2583,385	11,113	11,181	12,792	8,081	9,248	21,4	958,026	25,752	2564,555	0	205,021	205,021	99,73	0	0	0	0	0	0	0
19:04:58	-222,29	2581,162	10,966	11,035	12,788	8,058	9,225	21,4	958,026	25,752	2564,572	0	205,021	205,021	99,73	0	0	0	0	0	0	0
19:04:58	-84,814	2580,314	10,966	11,035	12,783	8,049	9,202	21,4	958,026	25,752	2564,587	0	205,021	205,021	99,73	0	0	0	0	0	0	0
19:04:58	-115,771	2579,156	11,015	11,035	12,774	8,037	9,179	21,4	958,026	25,752	2564,602	0	205,021	205,021	99,73	0	0	0	0	0	0	0
19:04:58	-74,56	2578,41	11,113	11,181	12,764	8,029	9,156	21,4	958,026	25,752	2564,616	0	205,021	205,021	99,73	0	0	0	0	0	0	0
19:04:58	-119,995	2577,21	11,162	11,23	12,755	8,017	9,134	21,4	958,026	25,752	2564,628	0	205,021	205,021	99,73	0	0	0	0	0	0	0
19:04:58	-160,18	2575,609	11,162	11,23	12,746	8	9,112	21,4	958,026	25,752	2564,639	0	205,021	205,021	99,73	0	0	0	0	0	0	0
19:04:58	11,328	2575,722	11,259	11,279	12,741	8,002	9,09	21,4	958,026	25,752	2564,65	0	205,021	205,021	99,73	0	0	0	0	0	0	0
19:04:58	-166,528	2574,057	11,259	11,23	12,731	7,984	9,068	21,4	958,026	25,752	2564,659	0	205,021	205,021	99,73	0	0	0	0	0	0	0
19:04:58	-81,713	2573,239	11,259	11,23	12,727	7,976	9,047	21,4	958,026	25,752	2564,668	0	205,021	205,021	99,73	0	0	0	0	0	0	0
19:04:58	-185,205	2571,387	11,162	11,181	12,722	7,957	9,026	21,4	958,026	25,752	2564,675	0	205,021	205,021	99,73	0	0	0	0	0	0	0
19:04:58	-150,17	2569,886	11,015	11,084	12,721	7,941	9,004	21,4	958,026	25,752	2564,68	0	205,021	205,021	99,73	0	0	0	0	0	0	0
19:04:58	-130,224	2568,583	10,966	10,937	12,716	7,928	8,983	21,4	958,026	25,752	2564,684	0	205,021	205,021	99,73	0	0	0	0	0	0	0
19:04:58	-82,69	2567,756	10,966	11,035	12,712	7,92	8,962	21,4	958,026	25,752	2564,687	0	205,021	205,021	99,73	0	0	0	0	0	0	0
19:04:58	-201,147	2565,745	10,918	10,937	12,703	7,899	8,942	21,4	958,026	25,752	2564,688	0	205,021	205,021	99,73	0	0	0	0	0	0	0
19:04:58	-90,112	2564,844	10,918	10,937	12,698	7,889	8,921	21,4	958,026	25,752	2564,688	0	205,021	205,021	99,73	0	0	0	0	0	0	0
19:04:58	-80,59	2564,038	10,918	11,035	12,693	7,881	8,901	21,4	958,026	25,752	2564,038	0	205,021	205,021	99,73	0	0	0	0	0	0	0
19:04:58	-90,307	2563,135	10,918	10,937	12,688	7,872	8,88	21,4	958,026	25,752	2563,135	0	205,021	205,021	99,73	0	0	0	0	0	0	0
19:04:58	-149,194	2561,643	10,918	10,937	12,68	7,856	8,86	21,4	958,026	25,752	2561,643	0	205,021	205,021	99,73	0	0	0	0	0	0	0
19:04:58	-41,772	2561,225	10,966	10,937	12,675	7,852	8,841	21,4	958,026	25,752	2561,225	0	205,021	205,021	99,73	0	0	0	0	0	0	0
19:04:58	-125,781	2559,967	10,918	10,937	12,67	7,839	8,821	21,4	958,026	25,752	2559,967	0	205,021	205,021	99,73	0	0	0	0	0	0	0
19:04:58	-88,134	2559,086	10,918	10,84	12,665	7,83	8,801	21,4	958,026	25,752	2559,086	0	205,021	205,021	99,73	0	0	0	0	0	0	0
19:04:58	-78,344	2558,303	10,918	10,888	12,661	7,822	8,782	21,4	958,026	25,752	2558,303	0	205,021	205,021	99,73	0	0	0	0	0	0	0
19:04:58	-183,056	2556,472	10,82	10,888	12,656	7,803	8,763	21,4	958,026	25,752	2556,472	0	205,021	205,021	99,73	0	0	0	0	0	0	0
19:04:58	-60,839	2555,864	10,918	10,888	12,647	7,797	8,744	21,4	958,026	25,752	2555,864	0	205,021	205,021	99,73	0	0	0	0	0	0	0
19:04:58	-88,012	2554,984	10,918	10,937	12,642	7,788	8,725	21,4	958,026	25,752	2554,984	0	205,021	205,021	99,73	0	0	0	0	0	0	0
19:04:58	-76,367	2554,22	10,918	10,888	12,638	7,78	8,707	21,4	958,026	25,752	2554,22	0	205,021	205,021	99,73	0	0	0	0	0	0	0
19:04:59	-86,938	2553,35	10,918	10,937	12,633	7,771	8,688	21,4	958,026	25,752	2553,35	0	205,021	205,021	99,73	0	0	0	0	0	0	0
19:04:59	-40,722	2552,943	10,966	10,888	12,628	7,767	8,67	21,4	958,026	25,752	2552,943	0	205,021	205,021	99,73	0	0	0	0	0	0	0
19:04:59	-229,223	2550,651	10,82	10,888	12,623	7,743	8,652	21,4	958,026	25,752	2550,651	0	205,021	205,021	99,73	0	0	0	0	0	0	0
19:04:59	-75,146	2549,9	10,82	10,888	12,618	7,735	8,634	21,4	958,026	25,752	2549,9	0	205,021	205,021	99,73	0	0	0	0	0	0	0
19:04:59	-75,317	2549,146	10,82	10,937	12,614	7,728	8,616	21,4	958,026	25,752	2549,146	0	205,021	205,021	99,73	0	0	0	0	0	0	0
19:04:59	-132,226	2547,824	10,771	10,84	12,609	7,714	8,599	21,4	958,026	25,752	2547,824	0	205,021	205,021	99,73	0	0	0	0	0	0	0
19:04:59	-168,896	2546,135	10,673	10,742	12,605	7,697	8,581	21,4	958,026	25,752	2546,135	0	205,021	205,021	99,73	0	0	0	0	0	0	0
19:04:59	-73,022	2545,405	10,673	10,742	12,601	7,689	8,564	21,4	958,026	25,752	2545,405	0	205,021	205,021	99,73	0	0	0	0	0	0	0
19:04:59	-12,841	2545,276	10,673	10,742	12,6	7,688	8,546	21,4	958,026	25,752	2545,276	0	205,021	205,021	99,73	0	0	0	0	0	0	0
19:04:59	-107,568	2544,201	10,625	10,693	12,597	7,677	8,529	21,4	958,026	25,752	2544,201	0	205,021	205,021	99,73	0	0	0	0	0	0	0
19:04:59	-107,592	2543,125	10,527	10,547	12,596	7,666	8,512	21,4	958,026	25,752	2543,125	0	205,021	205,021	99,73	0	0	0	0	0	0	0
19:04:59	-119,311	2541,932	10,478	10,547	12,592	7,653	8,496	21,4	958,026	25,752	2541,932	0	205,021	205,021	99,73	0	0	0	0	0	0	0
19:04:59	-37,426	2541,557	10,527	10,547	12,587	7,649	8,479	21,4	958,026	25,752	2541,557	0	205,021	205,021	99,73	0	0	0	0	0	0	0
19:04:59	-49,169	2541,066	10,625	10,742	12,579	7,644	8,463	21,4	958,026	25,752	2541,066	0	205,021	205,021	99,73	0	0	0	0	0	0	0
19:04:59	-50,439	2540,561	10,673	10,742	12,573	7,639	8,446	21,4	958,026	25,752	2540,561	0	205,021	205,021	99,73	0	0	0	0	0	0	0
19:04:59	-84,814	2539,713	10,673	10,742	12,569	7,63	8,43	21,4	958,026	25,752	2539,713	0	205,021	205,021	99,73	0	0	0	0	0	0	0
19:04:59	-69,848	2539,015	10,673	10,742	12,565	7,623	8,415	21,4	958,026	25,752	2539,015	0	205,021	205,021	99,73	0	0	0	0	0	0	0
19:04:59	-83,74	2538,177	10,673	10,742	12,56	7,615	8,399	21,4	958,026	25,752	2538,177	0	205,021	205,021	99,73	0	0	0	0	0	0	0
19:04:59	-13,916	2538,038	10,673	10,742	12,559	7,613	8,384	21,4	958,026	25,752	2538,038	0	205,021	205,021	99,73	0	0	0	0	0	0	0
19:04:59	-69,824	2537,34	10,673	10,742	12,555	7,606	8,368	21,4	958,026	25,752	2537,34	0	205,021	205,021	99,73	0	0	0	0	0	0	0
19:04:59	-61,254	2536,727	10,625	10,595	12,554	7,6	8,353	21,4	958,026	25,752	2536,727	0	205,021	205,021	99,73	0	0	0	0	0	0	0
19:04:59	-149,389	2535,234	10,527	10,595	12,551	7,584	8,338	21,4	958,026	25,752	2535,234	0	205,021	205,021	99,73	0	0	0	0	0	0	0
19:04:59	-130,004	2533,933	10,478	10,595	12,546	7,571	8,323	21,4	958,026	25,752	2533,933	0	205,021	205,021	99,73	0	0	0	0	0	0	0
19:04:59	33,251	2534,266	10,527	10,595	12,546	7,574	8,308	21,4	958,026	25,752	2533,934	0	205,021	205,021	99,73	0	0	0	0	0	0	0
19:04:59	-68,603	2533,58	10,527	10,595	12,542	7,567	8,294	21,4	958,026	25,752	2533,58	0	205,021	205,021	99,73	0	0	0	0	0	0	0
19:04:59	-145,141	2532,129	10,478	10,498	12,536	7,552	8,279	21,4	958,026	25,752	2532,129	0	205,021	205,021	99,73	0	0	0	0	0	0	0
19:04:59	-13,891	2531,99	10,478	10,498	12,535	7,551	8,265	21,4	958,026	25,752	2531,99	0	205,021	205,021	99,73	0	0	0	0	0	0	0
19:04:59	-68,798	2531,302	10,478	10,4	12,531	7,544	8,251	21,4	958,026	25,752	2531,302	0	205,021	205,021	99,73	0	0	0	0	0	0	0
19:04:59	-67,504	2530,627	10,478	10,498	12,528	7,537	8,237	21,4	958,026	25,752	2530,627	0	205,021	205,021	99,73	0	0	0	0	0	0	0
19:04:59	-31,152	2530,315	10,478	10,547	12,526	7,534	8,223	21,4	958,026	25,752	2530,315	0	205,021	205,021	99,73	0	0	0	0	0	0	0
19:04:59	-66,674	2529,648	10,478	10,547	12,522	7,527	8,209	21,4	958,026	25,752	2529,648	0	205,021	205,021	99,73	0	0	0	0	0	0	0
19:04:59	-66,479	2528,984	10,478	10,498	12,518	7,52	8,196	21,4	958,026	25,752	2528,984	0	205,021	205,021	99,73	0	0	0	0	0	0	0
19:04:59	59,228	2529,576	10,625	10,693	12,514	7,526	8,183	21,4	958,026	25,752	2528,984	0	205,021	205,021	99,73	0	0	0	0	0	0	0
19:04:59	-81,64	2528,759	10,625	10,547	12,509	7,517	8,17	21,4	958,026	25,752	2528,759	0	205,021	205,021	99,73	0	0	0	0	0	0	0
19:04:59	-175,146	2527,008	10,527	10,693	12,504	7,499	8,157	21,4	958,026	25,752	2527,008	0	205,021	205,021	99,73	0	0	0	0	0	0	0
19:04:59	-16,015	2526,848	10,527	10,547	12,503	7,498	8,144	21,4	958,026	25,752	2526,848	0	205,021	205,021	99,73	0	0	0	0	0	0	0
19:04:59	-96,728	2525,88	10,478	10,547	12,501	7,488	8,131	21,4	958,026	25,752	2525,88	0	205,021	205,021	99,73	0	0	0	0	0	0	0
19:04:59	-16,015	2525,72	10,478	10,498	12,5	7,486	8,118	21,4	958,026	25,752	2525,72	0	205,021	205,021	99,73	0	0	0	0	0	0	0
19:04:59	-17,211	2525,548	10,478	10,498	12,499	7,484	8,106	21,4	958,026	25,752	2525,548	0	205,021	205,021	99,73	0	0	0	0	0	0	0
19:04:59	-112,719	2524,421	10,429	10,4	12,495	7,473	8,093	21,4	958,026	25,752	2524,421	0	205,021	205,021	99,73	0	0	0	0	0	0	0
19:04:59	-15,112	2524,27	10,429	10,4	12,494	7,471	8,081	21,4	958,026	25,752	2524,27	0	205,021	205,021	99,73	0	0	0	0	0	0	0
19:04:59	-191,259	2522,357	10,283	10,351	12,491	7,451	8,069	21,4	958,026	25,752	2522,357	0	205,021	205,021	99,73	0	0	0	0	0	0	0
19:04:59	31,25	2522,67	10,332	10,351	12,49	7,455	8,057	21,4	958,026	25,752	2522,358	0	205,021	205,021	99,73	0	0	0	0	0	0	0
19:04:59	-16,162	2522,508	10,332	10,302	12,49	7,453	8,045	21,3	958,026	25,752	2522,358	0	205,021	205,021	99,73	0	0	0	0	0	0	0
19:04:59	-111,645	2521,392	10,283	10,302	12,486	7,442	8,033	21,3	958,026	25,752	2521,392	0	205,021	205,021	99,73	0	0	0	0	0	0	0
19:04:59	-64,355	2520,748	10,283	10,205	12,482	7,435	8,021	21,3	958,026	25,752	2520,748	0	205,021	205,021	99,73	0	0	0	0	0	0	0
19:04:59	61,23	2521,36	10,429	10,4	12,478	7,441	8,01	21,3	958,026	25,752	2520,749	0	205,021	205,021	99,73	0	0	0	0	0	0	0
19:04:59	-17,236	2521,188	10,429	10,4	12,477	7,439	7,999	21,3	958,026	25,752	2520,749	0	205,021	205,021	99,73	0	0	0	0	0	0	0
19:04:59	-63,354	2520,555	10,429	10,4	12,473	7,433	7,988	21,3	958,026	25,752	2520,555	0	205,021	205,021	99,73	0	0	0	0	0	0	0
19:04:59	-111,547	2519,439	10,332	10,351	12,472	7,421	7,977	21,3	958,026	25,752	2519,439	0	205,021	205,021	99,73	0	0	0	0	0	0	0
19:04:59	31,176	2519,751	10,429	10,351	12,469	7,425	7,966	21,3	958,026	25,752	2519,439	0	205,021	205,021	99,73	0	0	0	0	0	0	0
19:04:59	-17,211	2519,579	10,429	10,4	12,468	7,423	7,955	21,3	958,026	25,752	2519,439	0	205,021	205,021	99,73	0	0	0	0	0	0	0
19:04:59	-141,748	2518,161	10,283	10,351	12,468	7,408	7,944	21,3	958,026	25,752	2518,161	0	205,021	205,021	99,73	0	0	0	0	0	0	0
19:04:59	-157,812	2516,583	10,185	10,205	12,464	7,392	7,934	21,3	958,026	25,752	2516,583	0	204,107	204,107	99,726	0	0	0	0	0	0	0
19:04:59	77,27	2517,356	10,283	10,351	12,463	7,4	7,923	21,3	958,026	25,752	2516,584	0	204,107	204,107	99,726	0	0	0	0	0	0	0
19:04:59	-33,3	2517,023	10,332	10,4	12,458	7,396	7,913	21,3	958,026	25,752	2516,584	0	204,107	204,107	99,726	0	0	0	0	0	0	0
19:04:59	61,328	2517,636	10,478	10,4	12,454	7,403	7,903	21,3	958,026	25,752	2516,586	0	204,107	204,107	99,726	0	0	0	0	0	0	0
19:04:59	-80,566	2516,83	10,478	10,498	12,449	7,394	7,893	21,3	958,026	25,752	2516,586	0	204,107	204,107	99,726	0	0	0	0	0	0	0
19:04:59	-47,265	2516,358	10,429	10,4	12,449	7,39	7,883	21,3	958,026	25,752	2516,358	0	204,107	204,107	99,726	0	0	0	0	0	0	0
19:04:59	0	2516,358	10,429	10,351	12,449	7,39	7,873	21,3	958,026	25,752	2516,358	0	204,107	204,107	99,726	0	0	0	0	0	0	0
19:04:59	-141,699	2514,941	10,283	10,302	12,449	7,375	7,864	21,3	958,026	25,752	2514,941	0	204,107	204,107	99,726	0	0	0	0	0	0	0
19:04:59	-139,648	2513,544	10,185	10,156	12,447	7,361	7,854	21,3	958,026	25,752	2513,544	0	204,107	204,107	99,726	0	0	0	0	0	0	0
19:04:59	76,342	2514,308	10,283	10,302	12,446	7,368	7,844	21,3	958,026	25,752	2513,545	0	204,107	204,107	99,726	0	0	0	0	0	0	0
19:04:59	124,462	2515,552	10,429	10,4	12,445	7,381	7,835	21,3	958,026	25,752	2513,547	0	204,107	204,107	99,726	0	0	0	0	0	0	0
19:04:59	47,241	2516,025	10,478	10,693	12,445	7,386	7,826	21,3	958,026	25,752	2513,549	0	204,107	204,107	99,726	0	0	0	0	0	0	0
19:04:59	188,964	2517,914	10,673	10,888	12,445	7,406	7,818	21,3	958,026	25,752	2513,554	0	204,107	204,107	99,726	0	0	0	0	0	0	0
19:04:59	330,883	2521,223	11,015	11,279	12,445	7,44	7,811	21,3	958,026	25,752	2513,562	0	204,107	204,107	99,726	0	0	0	0	0	0	0
19:04:59	413,72	2525,36	11,406	11,621	12,447	7,482	7,804	21,3	958,026	25,752	2513,573	0	204,107	204,107	99,726	0	0	0	0	0	0	0
19:04:59	318,261	2528,543	11,504	11,914	12,459	7,515	7,798	21,3	958,026	25,752	2513,588	0	204,107	204,107	99,726	0	0	0	0	0	0	0
19:04:59	338,623	2531,929	11,504	11,914	12,479	7,55	7,794	21,3	958,026	25,752	2513,607	0	204,107	204,107	99,726	0	0	0	0	0	0	0
19:04:59	438,476	2536,314	11,504	12,109	12,503	7,595	7,79	21,3	958,026	25,752	2513,629	0	204,107	204,107	99,726	0	0	0	0	0	0	0
19:04:59	835,986	2544,674	11,943	12,451	12,527	7,682	7,788	21,3	958,026	25,752	2513,66	0	204,107	204,107	99,726	0	0	0	0	0	0	0
19:04:59	485,009	2549,524	11,943	12,451	12,554	7,732	7,787	21,3	958,026	25,752	2513,696	0	204,107	204,107	99,726	0	0	0	0	0	0	0
19:04:59	573,413	2555,258	12,041	12,695	12,581	7,791	7,787	21,3	958,026	25,752	2513,738	0	204,107	204,107	99,726	0	0	0	0	0	0	0
19:04:59	739,624	2562,654	12,285	13,037	12,61	7,867	7,788	21,3	958,026	25,752	2513,787	0	204,107	204,107	99,726	0	0	0	0	0	0	0
19:04:59	705,346	2569,708	12,431	13,232	12,642	7,94	7,791	21,3	958,026	25,752	2513,843	0	204,107	204,107	99,726	0	0	0	0	0	0	0
19:04:59	767,968	2577,388	12,627	13,379	12,675	8,019	7,796	21,3	958,026	25,752	2513,906	0	204,107	204,107	99,726	0	0	0	0	0	0	0
19:04:59	629,736	2583,685	12,675	13,427	12,708	8,084	7,801	21,3	958,026	25,752	2513,976	0	204,107	204,107	99,726	0	0	0	0	0	0	0
19:04:59	899,169	2592,677	12,92	13,769	12,745	8,176	7,809	21,3	958,026	25,752	2514,055	0	204,107	204,107	99,726	0	0	0	0	0	0	0
19:04:59	669,433	2599,371	12,92	13,769	12,783	8,245	7,817	21,3	958,026	25,752	2514,14	0	204,107	204,107	99,726	0	0	0	0	0	0	0
19:04:59	712,915	2606,5	12,968	13,769	12,821	8,319	7,827	21,3	958,026	25,752	2514,232	0	204,107	204,107	99,726	0	0	0	0	0	0	0
19:04:59	718,481	2613,685	13,017	13,916	12,859	8,393	7,838	21,3	958,026	25,752	2514,332	0	204,107	204,107	99,726	0	0	0	0	0	0	0
19:04:59	912,817	2622,813	13,261	14,209	12,897	8,487	7,851	21,3	958,026	25,752	2514,44	0	204,107	204,107	99,726	0	0	0	0	0	0	0
19:04:59	867,7	2631,49	13,457	14,599	12,935	8,577	7,865	21,3	958,026	25,752	2514,557	0	204,107	204,107	99,726	0	0	0	0	0	0	0
19:04:59	821,167	2639,702	13,603	14,746	12,974	8,661	7,881	21,3	958,026	25,752	2514,682	0	204,107	204,107	99,726	0	0	0	0	0	0	0
19:04:59	871,655	2648,418	13,799	14,843	13,012	8,751	7,898	21,3	958,026	25,752	2514,816	0	204,107	204,107	99,726	0	0	0	0	0	0	0
19:04:59	784,399	2656,262	13,896	15,136	13,051	8,832	7,916	21,3	958,026	25,752	2514,958	0	204,107	204,107	99,726	0	0	0	0	0	0	0
19:04:59	998,876	2666,251	14,14	15,283	13,094	8,935	7,936	21,3	958,026	25,752	2515,109	0	204,107	204,107	99,726	0	0	0	0	0	0	0
19:04:59	752,197	2673,773	14,14	15,185	13,137	9,012	7,957	21,3	958,026	25,752	2515,267	0	204,107	204,107	99,726	0	0	0	0	0	0	0
19:04:59	847,387	2682,247	14,238	15,283	13,179	9,1	7,98	21,3	958,026	25,752	2515,434	0	204,107	204,107	99,726	0	0	0	0	0	0	0
19:04:59	933,276	2691,58	14,433	15,185	13,221	9,196	8,003	21,3	958,026	25,752	2515,611	0	204,107	204,107	99,726	0	0	0	0	0	0	0
19:04:59	911,279	2700,692	14,58	15,478	13,265	9,29	8,029	21,3	958,026	25,752	2515,796	0	204,107	204,107	99,726	0	0	0	0	0	0	0
19:04:59	717,773	2707,87	14,629	15,625	13,303	9,364	8,055	21,3	958,026	25,752	2515,988	0	204,107	204,107	99,726	0	0	0	0	0	0	0
19:04:59	998,461	2717,855	14,922	15,869	13,343	9,467	8,082	21,3	958,026	25,752	2516,189	0	204,107	204,107	99,726	0	0	0	0	0	0	0
19:04:59	737,304	2725,228	15,068	16,015	13,376	9,543	8,111	21,3	958,026	25,752	2516,398	0	204,107	204,107	99,726	0	0	0	0	0	0	0
19:04:59	1116,601	2736,394	15,556	16,504	13,412	9,658	8,141	21,3	958,026	25,752	2516,618	0	204,107	204,107	99,726	0	0	0	0	0	0	0
19:04:59	633,398	2742,728	15,556	16,699	13,448	9,723	8,172	21,3	958,026	25,752	2516,844	0	204,107	204,107	99,726	0	0	0	0	0	0	0
19:04:59	933,325	2752,061	15,898	16,748	13,481	9,82	8,205	21,3	958,026	25,752	2517,08	0	204,107	204,107	99,726	0	0	0	0	0	0	0
19:04:59	841,04	2760,472	16,093	17,09	13,518	9,906	8,238	21,3	958,026	25,752	2517,323	0	204,107	204,107	99,726	0	0	0	0	0	0	0
19:04:59	730,004	2767,772	16,093	16,943	13,559	9,982	8,272	21,3	958,026	25,752	2517,574	0	204,107	204,107	99,726	0	0	0	0	0	0	0
19:05:00	604,516	2773,817	15,947	16,748	13,602	10,044	8,307	21,3	958,026	25,752	2517,83	0	204,107	204,107	99,726	0	0	0	0	0	0	0
19:05:00	814,404	2781,961	16,093	16,845	13,639	10,128	8,343	21,3	958,026	25,752	2518,094	0	204,107	204,107	99,726	0	0	0	0	0	0	0
19:05:00	447,778	2786,439	15,947	16,845	13,673	10,174	8,379	21,3	958,026	25,752	2518,363	0	204,107	204,107	99,726	0	0	0	0	0	0	0
19:05:00	1049,951	2796,938	16,338	17,187	13,71	10,282	8,416	21,3	958,026	25,752	2518,641	0	204,107	204,107	99,726	0	0	0	0	0	0	0
19:05:00	613,793	2803,076	16,435	17,236	13,739	10,345	8,454	21,3	958,026	25,752	2518,926	0	204,107	204,107	99,726	0	0	0	0	0	0	0
19:05:00	899,658	2812,073	16,826	17,431	13,768	10,438	8,493	21,3	958,026	25,752	2519,219	0	204,107	204,107	99,726	0	0	0	0	0	0	0
19:05:00	520,214	2817,275	16,924	17,578	13,792	10,492	8,532	21,3	958,026	25,752	2519,517	0	204,107	204,107	99,726	0	0	0	0	0	0	0
19:05:00	691,235	2824,187	17,021	17,627	13,826	10,563	8,572	21,3	958,026	25,752	2519,822	0	204,107	204,107	99,726	0	0	0	0	0	0	0
19:05:00	654,956	2830,737	17,168	17,92	13,854	10,631	8,612	21,3	958,026	25,752	2520,133	0	204,107	204,107	99,726	0	0	0	0	0	0	0
19:05:00	494,311	2835,68	17,07	17,822	13,888	10,682	8,653	21,3	958,026	25,752	2520,448	0	204,107	204,107	99,726	0	0	0	0	0	0	0
19:05:00	448,73	2840,167	16,924	17,578	13,921	10,728	8,693	21,3	958,026	25,752	2520,768	0	204,107	204,107	99,726	0	0	0	0	0	0	0
19:05:00	687,011	2847,037	17,021	17,627	13,955	10,799	8,735	21,3	958,026	25,752	2521,094	0	204,107	204,107	99,726	0	0	0	0	0	0	0
19:05:00	491,943	2851,957	16,924	17,627	13,988	10,849	8,776	21,3	958,026	25,752	2521,425	0	204,107	204,107	99,726	0	0	0	0	0	0	0
19:05:00	798,388	2859,941	17,217	17,773	14,016	10,932	8,818	21,3	958,026	25,752	2521,764	0	204,107	204,107	99,726	0	0	0	0	0	0	0
19:05:00	425,805	2864,199	17,217	17,822	14,04	10,976	8,861	21,3	958,026	25,752	2522,106	0	204,107	204,107	99,726	0	0	0	0	0	0	0
19:05:00	790,258	2872,101	17,51	17,969	14,068	11,057	8,904	21,3	958,026	25,752	2522,456	0	204,107	204,107	99,726	0	0	0	0	0	0	0
19:05:00	469,848	2876,8	17,558	18,066	14,092	11,106	8,947	21,3	958,026	25,752	2522,81	0	204,107	204,107	99,726	0	0	0	0	0	0	0
19:05:00	669,116	2883,491	17,803	18,261	14,116	11,174	8,991	21,3	958,026	25,752	2523,171	0	204,107	204,107	99,726	0	0	0	0	0	0	0
19:05:00	543,603	2888,927	17,851	18,359	14,144	11,231	9,035	21,3	958,026	25,752	2523,537	0	204,107	204,107	99,726	0	0	0	0	0	0	0
19:05:00	567,602	2894,603	17,998	18,457	14,168	11,289	9,079	21,3	958,026	25,752	2523,908	0	204,107	204,107	99,726	0	0	0	0	0	0	0
19:05:00	533,984	2899,943	18,047	18,457	14,195	11,344	9,123	21,3	958,026	25,752	2524,284	0	204,107	204,107	99,726	0	0	0	0	0	0	0
19:05:00	431,835	2904,261	18,047	18,506	14,219	11,389	9,168	21,3	958,026	25,752	2524,664	0	204,107	204,107	99,726	0	0	0	0	0	0	0
19:05:00	613,305	2910,394	18,193	18,603	14,245	11,452	9,212	21,3	958,026	25,752	2525,05	0	204,107	204,107	99,726	0	0	0	0	0	0	0
19:05:00	355,395	2913,948	18,144	18,506	14,268	11,488	9,257	21,3	958,026	25,752	2525,439	0	204,107	204,107	99,726	0	0	0	0	0	0	0
19:05:00	660,595	2920,554	18,388	18,847	14,292	11,557	9,302	21,3	958,026	25,752	2525,834	0	204,107	204,107	99,726	0	0	0	0	0	0	0
19:05:00	624,731	2926,801	18,681	18,994	14,31	11,621	9,348	21,3	958,026	25,752	2526,235	0	204,107	204,107	99,726	0	0	0	0	0	0	0
19:05:00	425,927	2931,061	18,779	19,043	14,329	11,665	9,393	21,3	958,026	25,752	2526,64	0	204,107	204,107	99,726	0	0	0	0	0	0	0
19:05:00	424,975	2935,31	18,877	19,336	14,347	11,709	9,438	21,3	958,026	25,752	2527,048	0	204,107	204,107	99,726	0	0	0	0	0	0	0
19:05:00	464,038	2939,951	18,974	19,336	14,367	11,757	9,484	21,3	958,026	25,752	2527,461	0	204,107	204,107	99,726	0	0	0	0	0	0	0
19:05:00	342,309	2943,374	18,974	19,189	14,387	11,792	9,529	21,3	958,026	25,752	2527,877	0	204,107	204,107	99,726	0	0	0	0	0	0	0
19:05:00	452,368	2947,898	19,023	19,189	14,409	11,838	9,574	21,3	958,026	25,752	2528,297	0	204,107	204,107	99,726	0	0	0	0	0	0	0
19:05:00	382,421	2951,722	19,023	19,189	14,431	11,878	9,62	21,3	958,026	25,752	2528,72	0	204,107	204,107	99,726	0	0	0	0	0	0	0
19:05:00	291,65	2954,638	18,974	19,14	14,45	11,908	9,664	21,3	958,026	25,752	2529,146	0	204,107	204,107	99,726	0	0	0	0	0	0	0
19:05:00	221,411	2956,852	18,828	18,945	14,471	11,931	9,709	21,3	958,026	25,752	2529,574	0	204,107	204,107	99,726	0	0	0	0	0	0	0
19:05:00	443,237	2961,285	19,023	19,14	14,485	11,976	9,753	21,3	958,026	25,752	2530,006	0	204,107	204,107	99,726	0	0	0	0	0	0	0
19:05:00	461,889	2965,904	19,267	19,336	14,497	12,024	9,798	21,3	958,026	25,752	2530,442	0	204,107	204,107	99,726	0	0	0	0	0	0	0
19:05:00	380,737	2969,711	19,463	19,531	14,507	12,063	9,842	21,3	958,026	25,752	2530,881	0	204,107	204,107	99,726	0	0	0	0	0	0	0
19:05:00	297,924	2972,69	19,512	19,531	14,521	12,094	9,886	21,3	958,026	25,752	2531,323	0	204,107	204,107	99,726	0	0	0	0	0	0	0
19:05:00	386,572	2976,556	19,658	19,824	14,535	12,134	9,931	21,3	958,026	25,752	2531,768	0	204,107	204,107	99,726	0	0	0	0	0	0	0
19:05:00	216,796	2978,724	19,609	19,58	14,55	12,156	9,974	21,3	958,026	25,752	2532,215	0	204,107	204,107	99,726	0	0	0	0	0	0	0
19:05:00	302,27	2981,747	19,658	19,873	14,564	12,187	10,018	21,3	958,026	25,752	2532,665	0	204,107	204,107	99,726	0	0	0	0	0	0	0
19:05:00	163,867	2983,385	19,512	19,531	14,581	12,204	10,06	21,3	958,026	25,752	2533,115	0	204,107	204,107	99,726	0	0	0	0	0	0	0
19:05:00	345,678	2986,842	19,609	19,726	14,595	12,24	10,103	21,3	958,026	25,752	2533,569	0	204,107	204,107	99,726	0	0	0	0	0	0	0
19:05:00	173,291	2988,575	19,609	19,726	14,605	12,258	10,145	21,4	957,566	25,752	2534,024	0	204,107	204,107	99,726	0	0	0	0	0	0	0
19:05:00	289,038	2991,465	19,658	19,726	14,618	12,288	10,187	21,4	957,566	25,752	2534,481	0	204,107	204,107	99,726	0	0	0	0	0	0	0
19:05:00	125,585	2992,721	19,609	19,824	14,628	12,301	10,229	21,4	957,566	25,752	2534,94	0	204,107	204,107	99,726	0	0	0	0	0	0	0
19:05:00	241,87	2995,14	19,609	19,726	14,642	12,326	10,27	21,4	957,566	25,752	2535,4	0	204,107	204,107	99,726	0	0	0	0	0	0	0
19:05:00	395,532	2999,095	19,756	19,726	14,656	12,366	10,311	21,4	957,566	25,752	2535,863	0	204,107	204,107	99,726	0	0	0	0	0	0	0
19:05:00	-81,347	2998,282	19,512	19,531	14,665	12,358	10,351	21,4	957,566	25,752	2536,326	0	204,107	204,107	99,726	0	0	0	0	0	0	0
19:05:00	317,553	3001,457	19,658	19,726	14,675	12,391	10,391	21,4	957,566	25,752	2536,791	0	204,107	204,107	99,726	0	0	0	0	0	0	0
19:05:00	250,585	3003,963	19,756	19,726	14,683	12,416	10,431	21,4	957,566	25,752	2537,258	0	204,107	204,107	99,726	0	0	0	0	0	0	0
19:05:00	71,362	3004,677	19,658	19,824	14,693	12,424	10,47	21,4	957,566	25,752	2537,726	0	204,107	204,107	99,726	0	0	0	0	0	0	0
19:05:00	182,202	3006,499	19,756	19,726	14,697	12,443	10,509	21,4	957,566	25,752	2538,194	0	204,107	204,107	99,726	0	0	0	0	0	0	0
19:05:00	264,477	3009,144	19,853	19,873	14,707	12,47	10,547	21,4	957,566	25,752	2538,666	0	205,074	205,074	99,73	0	0	0	0	0	0	0
19:05:00	40,112	3009,545	19,804	19,873	14,712	12,474	10,585	21,4	957,566	25,752	2539,136	0	205,074	205,074	99,73	0	0	0	0	0	0	0
19:05:00	216,894	3011,714	19,853	19,873	14,721	12,496	10,622	21,4	957,566	25,752	2539,609	0	205,074	205,074	99,73	0	0	0	0	0	0	0
19:05:00	123,583	3012,95	19,804	19,873	14,731	12,509	10,659	21,4	957,566	25,752	2540,082	0	205,074	205,074	99,73	0	0	0	0	0	0	0
19:05:00	234,375	3015,293	19,951	20,068	14,736	12,533	10,696	21,4	957,566	25,752	2540,557	0	205,074	205,074	99,73	0	0	0	0	0	0	0
19:05:00	-31,787	3014,975	19,756	19,873	14,745	12,53	10,732	21,4	957,566	25,752	2541,032	0	205,074	205,074	99,73	0	0	0	0	0	0	0
19:05:00	134,472	3016,32	19,804	19,726	14,75	12,544	10,768	21,4	957,566	25,752	2541,507	0	205,074	205,074	99,73	0	0	0	0	0	0	0
19:05:00	134,497	3017,665	19,853	20,019	14,755	12,558	10,803	21,4	957,566	25,752	2541,983	0	205,074	205,074	99,73	0	0	0	0	0	0	0
19:05:00	334,375	3021,009	20,097	20,215	14,759	12,592	10,838	21,4	957,566	25,752	2542,462	0	205,074	205,074	99,73	0	0	0	0	0	0	0
19:05:00	-65,307	3020,356	19,951	19,824	14,764	12,585	10,872	21,4	957,566	25,752	2542,94	0	205,074	205,074	99,73	0	0	0	0	0	0	0
19:05:00	-270,605	3017,65	19,609	19,336	14,769	12,558	10,905	21,4	957,566	25,752	2543,415	0	205,074	205,074	99,73	0	0	0	0	0	0	0
19:05:00	-363,964	3014,01	19,17	18,799	14,773	12,52	10,937	21,4	957,566	25,752	2543,885	0	205,074	205,074	99,73	0	0	0	0	0	0	0
19:05:00	-634,521	3007,665	18,633	18,066	14,769	12,455	10,967	21,4	957,566	25,752	2544,349	0	205,074	205,074	99,73	0	0	0	0	0	0	0
19:05:00	-668,75	3000,977	18,144	17,431	14,759	12,386	10,994	21,4	957,566	25,752	2544,806	0	205,074	205,074	99,73	0	0	0	0	0	0	0
19:05:00	-629,931	2994,678	17,851	16,894	14,74	12,321	11,02	21,4	957,566	25,752	2545,256	0	205,074	205,074	99,73	0	0	0	0	0	0	0
19:05:00	-737,963	2987,298	17,705	16,504	14,707	12,245	11,044	21,4	957,566	25,752	2545,698	0	205,074	205,074	99,73	0	0	0	0	0	0	0
19:05:00	-576,391	2981,535	17,803	16,406	14,669	12,185	11,067	21,4	957,566	25,752	2546,133	0	205,074	205,074	99,73	0	0	0	0	0	0	0
19:05:00	-649,365	2975,041	18,047	17,09	14,618	12,118	11,087	21,4	957,566	25,752	2546,562	0	205,074	205,074	99,73	0	0	0	0	0	0	0
19:05:00	-164,55	2973,395	18,779	17,578	14,567	12,101	11,107	21,4	957,566	25,752	2546,989	0	205,074	205,074	99,73	0	0	0	0	0	0	0
19:05:00	-845,898	2964,936	18,828	17,627	14,517	12,014	11,125	21,4	957,566	25,752	2547,407	0	205,074	205,074	99,73	0	0	0	0	0	0	0
19:05:00	-921,899	2955,717	18,633	17,187	14,476	11,919	11,141	21,4	957,566	25,752	2547,816	0	205,074	205,074	99,73	0	0	0	0	0	0	0
19:05:00	-930,957	2946,408	18,34	17,041	14,44	11,823	11,154	21,4	957,566	25,752	2548,214	0	205,074	205,074	99,73	0	0	0	0	0	0	0
[truncated: 6,179 more rows]
