# Supplementary material for: Testing of pandemic ventilators under early and agile development
Source: Front Med Technol. 2022 Aug 16;4:899328. doi: 10.3389/fmedt.2022.899328 (PMC9424737; doi:10.3389/fmedt.2022.899328)
Supplement: Supplementary file 3 [file Data_Sheet_2.ZIP › Accuracy of Controls Systems/01_Data Storage/01_Raw Measurement Data/Hamilton T1/Hamilton T1_v2/part_3_test_04.csv]

Time	Flow	Lung tidal volume	p alveole	Airway pressure	Bellows position	Intrapleural pressure	Cardial pressure	Fraction of O2 inspir	Ambient pressure	Temperature Celsius	FRC actual	Shunt fraction	Partial pressure O2 air chamber	Partial pressure O2 effectiv	Oxygen sat pulm. capillaries	NA	NA	NA	NA	NA	NA	NA
19:07:53	-82,299	2228,119	5,791	5,761	11,058	4,418	5,396	21,2	958,996	25,668	2228,119	0	204,009	204,009	99,726	0	0	0	0	0	0	0
19:07:53	-53,173	2227,587	5,742	5,761	11,058	4,413	5,376	21,2	958,996	25,668	2227,587	0	204,009	204,009	99,726	0	0	0	0	0	0	0
19:07:53	-137,011	2226,217	5,595	5,566	11,058	4,398	5,357	21,2	958,996	25,668	2226,217	0	204,009	204,009	99,726	0	0	0	0	0	0	0
19:07:53	-45,654	2225,76	5,546	5,468	11,058	4,394	5,338	21,2	958,996	25,668	2225,76	0	204,009	204,009	99,726	0	0	0	0	0	0	0
19:07:54	-91,259	2224,848	5,449	5,419	11,058	4,384	5,32	21,2	958,996	25,668	2224,848	0	204,009	204,009	99,726	0	0	0	0	0	0	0
19:07:54	-45,629	2224,391	5,4	5,224	11,058	4,38	5,301	21,2	958,996	25,668	2224,391	0	204,009	204,009	99,726	0	0	0	0	0	0	0
19:07:54	-81,201	2223,579	5,4	5,224	11,053	4,371	5,283	21,2	958,996	25,668	2223,579	0	204,009	204,009	99,726	0	0	0	0	0	0	0
19:07:54	0	2223,579	5,4	5,273	11,053	4,371	5,265	21,2	958,996	25,668	2223,579	0	204,009	204,009	99,726	0	0	0	0	0	0	0
19:07:54	-43,115	2223,148	5,449	5,273	11,048	4,367	5,248	21,2	958,996	25,668	2223,148	0	204,009	204,009	99,726	0	0	0	0	0	0	0
19:07:54	-66,748	2222,481	5,546	5,419	11,039	4,36	5,23	21,2	958,996	25,668	2222,481	0	204,009	204,009	99,726	0	0	0	0	0	0	0
19:07:54	-37,67	2222,104	5,595	5,566	11,034	4,356	5,213	21,2	958,996	25,668	2222,104	0	204,009	204,009	99,726	0	0	0	0	0	0	0
19:07:54	-37,67	2221,727	5,644	5,566	11,029	4,352	5,196	21,2	958,996	25,668	2221,727	0	204,009	204,009	99,726	0	0	0	0	0	0	0
19:07:54	-45,629	2221,271	5,595	5,468	11,029	4,347	5,179	21,2	958,996	25,668	2221,271	0	204,009	204,009	99,726	0	0	0	0	0	0	0
19:07:54	-220,141	2219,069	5,449	5,419	11,025	4,325	5,163	21,2	958,996	25,668	2219,069	0	204,009	204,009	99,726	0	0	0	0	0	0	0
19:07:54	-45,581	2218,614	5,4	5,322	11,025	4,32	5,146	21,2	958,996	25,668	2218,614	0	204,009	204,009	99,726	0	0	0	0	0	0	0
19:07:54	-91,21	2217,702	5,302	5,273	11,025	4,311	5,13	21,2	958,996	25,668	2217,702	0	204,009	204,009	99,726	0	0	0	0	0	0	0
19:07:54	0	2217,702	5,302	5,224	11,025	4,311	5,114	21,2	958,996	25,668	2217,702	0	204,009	204,009	99,726	0	0	0	0	0	0	0
19:07:54	-45,605	2217,245	5,253	5,224	11,025	4,306	5,098	21,2	958,996	25,668	2217,245	0	204,009	204,009	99,726	0	0	0	0	0	0	0
19:07:54	-83,325	2216,412	5,253	5,273	11,02	4,297	5,082	21,2	958,996	25,668	2216,412	0	204,009	204,009	99,726	0	0	0	0	0	0	0
19:07:54	53,515	2216,947	5,4	5,322	11,015	4,303	5,067	21,2	958,996	25,668	2216,413	0	204,009	204,009	99,726	0	0	0	0	0	0	0
19:07:54	-38,745	2216,56	5,449	5,419	11,01	4,299	5,052	21,2	958,996	25,668	2216,413	0	204,009	204,009	99,726	0	0	0	0	0	0	0
19:07:54	13,134	2216,691	5,546	5,468	11,006	4,3	5,037	21,2	958,996	25,668	2216,414	0	204,009	204,009	99,726	0	0	0	0	0	0	0
19:07:54	-174,462	2214,947	5,449	5,468	11,001	4,282	5,022	21,2	958,996	25,668	2214,947	0	204,009	204,009	99,726	0	0	0	0	0	0	0
19:07:54	0	2214,947	5,449	5,419	11,001	4,282	5,008	21,2	958,996	25,668	2214,947	0	204,009	204,009	99,726	0	0	0	0	0	0	0
19:07:54	-45,605	2214,491	5,4	5,322	11,001	4,278	4,994	21,2	958,996	25,668	2214,491	0	204,009	204,009	99,726	0	0	0	0	0	0	0
19:07:54	-91,137	2213,579	5,302	5,273	11,001	4,268	4,979	21,2	958,996	25,668	2213,579	0	204,009	204,009	99,726	0	0	0	0	0	0	0
19:07:54	-125,708	2212,322	5,253	5,127	10,997	4,255	4,965	21,2	958,996	25,668	2212,322	0	204,009	204,009	99,726	0	0	0	0	0	0	0
19:07:54	-91,137	2211,411	5,156	5,127	10,997	4,246	4,951	21,2	958,996	25,668	2211,411	0	204,009	204,009	99,726	0	0	0	0	0	0	0
19:07:54	-5,249	2211,358	5,156	5,127	10,996	4,245	4,937	21,2	958,996	25,668	2211,358	0	204,009	204,009	99,726	0	0	0	0	0	0	0
19:07:54	7,861	2211,437	5,253	5,224	10,992	4,246	4,924	21,2	958,996	25,668	2211,358	0	204,009	204,009	99,726	0	0	0	0	0	0	0
19:07:54	56,542	2212,002	5,4	5,322	10,987	4,252	4,91	21,2	958,996	25,668	2211,359	0	204,009	204,009	99,726	0	0	0	0	0	0	0
19:07:54	-38,769	2211,615	5,449	5,419	10,982	4,248	4,897	21,2	958,996	25,668	2211,359	0	204,009	204,009	99,726	0	0	0	0	0	0	0
19:07:54	-80,126	2210,813	5,449	5,419	10,978	4,24	4,885	21,2	958,996	25,668	2210,813	0	204,009	204,009	99,726	0	0	0	0	0	0	0
19:07:54	-3,149	2210,782	5,449	5,419	10,977	4,239	4,872	21,2	958,996	25,668	2210,782	0	204,009	204,009	99,726	0	0	0	0	0	0	0
19:07:54	-81,201	2209,97	5,449	5,419	10,973	4,231	4,859	21,2	958,996	25,668	2209,97	0	204,009	204,009	99,726	0	0	0	0	0	0	0
19:07:54	-45,556	2209,514	5,4	5,322	10,973	4,226	4,847	21,2	958,996	25,668	2209,514	0	204,009	204,009	99,726	0	0	0	0	0	0	0
19:07:54	-91,088	2208,603	5,302	5,273	10,973	4,217	4,835	21,2	958,996	25,668	2208,603	0	204,009	204,009	99,726	0	0	0	0	0	0	0
19:07:54	0	2208,603	5,302	5,273	10,973	4,217	4,822	21,2	958,996	25,668	2208,603	0	204,009	204,009	99,726	0	0	0	0	0	0	0
19:07:54	-45,556	2208,148	5,253	5,127	10,973	4,212	4,81	21,2	958,996	25,668	2208,148	0	204,009	204,009	99,726	0	0	0	0	0	0	0
19:07:54	-91,088	2207,237	5,156	5,127	10,973	4,203	4,799	21,2	958,996	25,668	2207,237	0	204,009	204,009	99,726	0	0	0	0	0	0	0
19:07:54	-126,708	2205,97	5,107	5,078	10,968	4,19	4,787	21,2	958,996	25,668	2205,97	0	204,009	204,009	99,726	0	0	0	0	0	0	0
19:07:54	42,382	2206,394	5,156	5,224	10,968	4,194	4,775	21,2	958,996	25,668	2205,97	0	204,009	204,009	99,726	0	0	0	0	0	0	0
19:07:54	54,394	2206,938	5,302	5,224	10,963	4,2	4,764	21,2	958,996	25,668	2205,971	0	204,009	204,009	99,726	0	0	0	0	0	0	0
19:07:54	-83,471	2206,103	5,302	5,273	10,958	4,191	4,753	21,2	958,996	25,668	2205,971	0	204,009	204,009	99,726	0	0	0	0	0	0	0
19:07:54	10,058	2206,203	5,4	5,273	10,954	4,192	4,742	21,1	958,026	25,668	2205,972	0	204,009	204,009	99,726	0	0	0	0	0	0	0
19:07:54	1,245	2206,216	5,4	5,273	10,954	4,192	4,731	21,1	958,026	25,668	2205,972	0	204,009	204,009	99,726	0	0	0	0	0	0	0
19:07:54	0	2206,216	5,4	5,224	10,954	4,192	4,72	21,1	958,026	25,668	2205,972	0	204,009	204,009	99,726	0	0	0	0	0	0	0
19:07:54	-91,088	2205,305	5,302	5,127	10,954	4,183	4,71	21,1	958,026	25,668	2205,305	0	204,009	204,009	99,726	0	0	0	0	0	0	0
19:07:54	-45,532	2204,85	5,253	5,127	10,954	4,178	4,699	21,1	958,026	25,668	2204,85	0	204,009	204,009	99,726	0	0	0	0	0	0	0
19:07:54	0	2204,85	5,253	5,127	10,954	4,178	4,689	21,1	958,026	25,668	2204,85	0	204,009	204,009	99,726	0	0	0	0	0	0	0
19:07:54	-82,25	2204,027	5,253	5,078	10,949	4,17	4,679	21,1	958,026	25,668	2204,027	0	204,009	204,009	99,726	0	0	0	0	0	0	0
19:07:54	-2,246	2204,005	5,253	5,127	10,949	4,169	4,669	21,1	958,026	25,668	2204,005	0	204,009	204,009	99,726	0	0	0	0	0	0	0
19:07:54	0	2204,005	5,253	5,127	10,949	4,169	4,659	21,1	958,026	25,668	2204,005	0	204,009	204,009	99,726	0	0	0	0	0	0	0
19:07:54	-82,25	2203,182	5,253	5,224	10,944	4,161	4,649	21,1	958,026	25,668	2203,182	0	204,009	204,009	99,726	0	0	0	0	0	0	0
19:07:54	0	2203,182	5,253	5,224	10,944	4,161	4,64	21,1	958,026	25,668	2203,182	0	202,89	202,89	99,721	0	0	0	0	0	0	0
19:07:54	-91,064	2202,272	5,156	5,127	10,944	4,152	4,63	21,1	958,026	25,668	2202,272	0	202,89	202,89	99,721	0	0	0	0	0	0	0
19:07:54	0	2202,272	5,156	5,127	10,944	4,152	4,621	21,1	958,026	25,668	2202,272	0	202,89	202,89	99,721	0	0	0	0	0	0	0
19:07:54	-126,513	2201,006	5,107	5,078	10,94	4,139	4,611	21,1	958,026	25,668	2201,006	0	202,89	202,89	99,721	0	0	0	0	0	0	0
19:07:54	45,532	2201,462	5,156	5,127	10,94	4,143	4,602	21,1	958,026	25,668	2201,007	0	202,89	202,89	99,721	0	0	0	0	0	0	0
19:07:54	0	2201,462	5,156	5,127	10,94	4,143	4,593	21,1	958,026	25,668	2201,007	0	202,89	202,89	99,721	0	0	0	0	0	0	0
19:07:54	-82,25	2200,639	5,156	5,127	10,935	4,135	4,584	21,1	958,026	25,668	2200,639	0	202,89	202,89	99,721	0	0	0	0	0	0	0
19:07:54	88,793	2201,527	5,253	5,127	10,935	4,144	4,576	21,1	958,026	25,668	2200,64	0	202,89	202,89	99,721	0	0	0	0	0	0	0
19:07:54	-134,301	2200,184	5,107	5,078	10,935	4,13	4,567	21,1	958,026	25,668	2200,184	0	202,89	202,89	99,721	0	0	0	0	0	0	0
19:07:54	-2,246	2200,162	5,107	5,078	10,935	4,13	4,558	21,1	958,026	25,668	2200,162	0	202,89	202,89	99,721	0	0	0	0	0	0	0
19:07:54	45,507	2200,617	5,156	5,078	10,935	4,135	4,55	21,1	958,026	25,668	2200,162	0	202,89	202,89	99,721	0	0	0	0	0	0	0
19:07:54	-82,226	2199,795	5,156	5,127	10,93	4,126	4,542	21,1	958,026	25,668	2199,795	0	202,89	202,89	99,721	0	0	0	0	0	0	0
19:07:54	91,04	2200,705	5,253	5,224	10,93	4,135	4,534	21,1	958,026	25,668	2199,796	0	202,89	202,89	99,721	0	0	0	0	0	0	0
19:07:54	-35,498	2200,35	5,302	5,224	10,925	4,132	4,526	21,1	958,026	25,668	2199,796	0	202,89	202,89	99,721	0	0	0	0	0	0	0
19:07:54	-45,507	2199,895	5,253	5,127	10,925	4,127	4,518	21,1	958,026	25,668	2199,796	0	202,89	202,89	99,721	0	0	0	0	0	0	0
19:07:54	-136,547	2198,529	5,107	5,078	10,925	4,113	4,51	21,1	958,026	25,668	2198,529	0	202,89	202,89	99,721	0	0	0	0	0	0	0
19:07:54	0	2198,529	5,107	5,078	10,925	4,113	4,502	21,1	958,026	25,668	2198,529	0	202,89	202,89	99,721	0	0	0	0	0	0	0
19:07:54	0	2198,529	5,107	5,127	10,925	4,113	4,495	21,1	958,026	25,668	2198,529	0	202,89	202,89	99,721	0	0	0	0	0	0	0
19:07:54	0	2198,529	5,107	5,078	10,925	4,113	4,487	21,1	958,026	25,668	2198,529	0	202,89	202,89	99,721	0	0	0	0	0	0	0
19:07:54	-45,507	2198,074	5,058	4,98	10,925	4,108	4,48	21,1	958,026	25,668	2198,074	0	202,89	202,89	99,721	0	0	0	0	0	0	0
19:07:54	-90,991	2197,164	4,961	4,882	10,925	4,099	4,472	21,1	958,026	25,668	2197,164	0	202,89	202,89	99,721	0	0	0	0	0	0	0
19:07:54	0	2197,164	4,961	4,931	10,925	4,099	4,465	21,1	958,026	25,668	2197,165	0	202,89	202,89	99,721	0	0	0	0	0	0	0
19:07:54	7,568	2197,24	5,058	4,931	10,921	4,1	4,458	21,1	958,026	25,668	2197,165	0	202,89	202,89	99,721	0	0	0	0	0	0	0
19:07:54	-83,251	2196,408	5,058	4,98	10,916	4,091	4,451	21,1	958,026	25,668	2196,408	0	202,89	202,89	99,721	0	0	0	0	0	0	0
19:07:54	0	2196,408	5,058	5,078	10,916	4,091	4,443	21,1	958,026	25,668	2196,408	0	202,89	202,89	99,721	0	0	0	0	0	0	0
19:07:54	0	2196,408	5,058	4,98	10,916	4,091	4,437	21,1	958,026	25,668	2196,408	0	202,89	202,89	99,721	0	0	0	0	0	0	0
19:07:54	-37,768	2196,03	5,107	5,078	10,911	4,087	4,43	21,1	958,026	25,668	2196,03	0	202,89	202,89	99,721	0	0	0	0	0	0	0
19:07:54	-45,483	2195,575	5,058	4,98	10,911	4,083	4,423	21,1	958,026	25,668	2195,575	0	202,89	202,89	99,721	0	0	0	0	0	0	0
19:07:54	0	2195,575	5,058	4,931	10,911	4,083	4,416	21,1	958,026	25,668	2195,575	0	202,89	202,89	99,721	0	0	0	0	0	0	0
19:07:54	-82,226	2194,753	5,058	4,98	10,906	4,074	4,41	21,1	958,026	25,668	2194,753	0	202,89	202,89	99,721	0	0	0	0	0	0	0
19:07:54	-83,251	2193,92	5,058	5,078	10,902	4,066	4,403	21,1	958,026	25,668	2193,92	0	202,89	202,89	99,721	0	0	0	0	0	0	0
19:07:54	8,74	2194,008	5,156	5,127	10,897	4,066	4,396	21,1	958,026	25,668	2193,92	0	202,89	202,89	99,721	0	0	0	0	0	0	0
19:07:54	61,962	2194,627	5,4	5,273	10,888	4,073	4,39	21,1	958,026	25,668	2193,921	0	202,89	202,89	99,721	0	0	0	0	0	0	0
19:07:54	0	2194,627	5,4	5,273	10,888	4,073	4,384	21,1	958,026	25,668	2193,922	0	202,89	202,89	99,721	0	0	0	0	0	0	0
19:07:54	-136,499	2193,262	5,253	5,224	10,888	4,059	4,377	21,1	958,026	25,668	2193,262	0	202,89	202,89	99,721	0	0	0	0	0	0	0
19:07:54	-181,884	2191,443	5,058	4,98	10,888	4,04	4,371	21,1	958,026	25,668	2191,443	0	202,89	202,89	99,721	0	0	0	0	0	0	0
19:07:54	-83,251	2190,611	5,058	4,931	10,883	4,031	4,364	21,1	958,026	25,668	2190,611	0	202,89	202,89	99,721	0	0	0	0	0	0	0
19:07:54	-90,942	2189,702	4,961	4,931	10,883	4,022	4,357	21,1	958,026	25,668	2189,702	0	202,89	202,89	99,721	0	0	0	0	0	0	0
19:07:54	-45,434	2189,247	4,912	4,882	10,883	4,017	4,351	21,1	958,026	25,668	2189,247	0	202,89	202,89	99,721	0	0	0	0	0	0	0
19:07:54	-90,917	2188,338	4,814	4,785	10,883	4,008	4,344	21,1	958,026	25,668	2188,338	0	202,89	202,89	99,721	0	0	0	0	0	0	0
19:07:54	-82,177	2187,516	4,814	4,882	10,878	3,999	4,337	21,1	958,026	25,668	2187,516	0	202,89	202,89	99,721	0	0	0	0	0	0	0
19:07:54	143,994	2188,956	5,058	4,931	10,873	4,014	4,331	21,1	958,026	25,668	2187,518	0	202,89	202,89	99,721	0	0	0	0	0	0	0
19:07:54	8,691	2189,043	5,156	5,078	10,869	4,015	4,325	21,1	958,026	25,668	2187,519	0	202,89	202,89	99,721	0	0	0	0	0	0	0
19:07:54	-81,201	2188,231	5,156	5,224	10,864	4,007	4,318	21,1	958,026	25,668	2187,52	0	202,89	202,89	99,721	0	0	0	0	0	0	0
19:07:54	-45,434	2187,777	5,107	5,078	10,864	4,002	4,312	21,1	958,026	25,668	2187,52	0	202,89	202,89	99,721	0	0	0	0	0	0	0
19:07:54	0	2187,777	5,107	4,98	10,864	4,002	4,306	21,1	958,026	25,668	2187,52	0	202,89	202,89	99,721	0	0	0	0	0	0	0
19:07:54	-45,458	2187,322	5,058	4,98	10,864	3,997	4,3	21,1	958,026	25,668	2187,322	0	202,89	202,89	99,721	0	0	0	0	0	0	0
19:07:54	-90,893	2186,413	4,961	4,931	10,864	3,988	4,294	21,1	958,026	25,668	2186,413	0	202,89	202,89	99,721	0	0	0	0	0	0	0
19:07:54	-127,612	2185,137	4,912	4,882	10,859	3,975	4,288	21,1	958,026	25,668	2185,137	0	202,89	202,89	99,721	0	0	0	0	0	0	0
19:07:54	-2,099	2185,116	4,912	4,882	10,859	3,975	4,282	21,1	958,026	25,668	2185,116	0	202,89	202,89	99,721	0	0	0	0	0	0	0
19:07:55	-169,921	2183,417	4,814	4,882	10,855	3,957	4,275	21,1	958,026	25,668	2183,417	0	202,89	202,89	99,721	0	0	0	0	0	0	0
19:07:55	134,179	2184,759	4,961	4,931	10,855	3,971	4,269	21,1	958,026	25,668	2183,418	0	202,89	202,89	99,721	0	0	0	0	0	0	0
19:07:55	8,642	2184,845	5,058	4,98	10,85	3,972	4,263	21,1	958,026	25,668	2183,419	0	202,89	202,89	99,721	0	0	0	0	0	0	0
19:07:55	-90,844	2183,937	4,961	4,931	10,85	3,963	4,258	21,1	958,026	25,668	2183,42	0	202,89	202,89	99,721	0	0	0	0	0	0	0
19:07:55	-45,434	2183,482	4,912	4,882	10,85	3,958	4,252	21,1	958,026	25,668	2183,42	0	202,89	202,89	99,721	0	0	0	0	0	0	0
19:07:55	-90,844	2182,574	4,814	4,785	10,85	3,949	4,246	21,1	958,026	25,668	2182,574	0	202,89	202,89	99,721	0	0	0	0	0	0	0
19:07:55	-45,41	2182,12	4,765	4,785	10,85	3,944	4,24	21,1	958,026	25,668	2182,12	0	202,89	202,89	99,721	0	0	0	0	0	0	0
19:07:55	45,41	2182,574	4,814	4,736	10,85	3,949	4,234	21,1	958,026	25,668	2182,12	0	202,89	202,89	99,721	0	0	0	0	0	0	0
19:07:55	0	2182,574	4,814	4,882	10,85	3,949	4,228	21,1	958,026	25,668	2182,121	0	202,89	202,89	99,721	0	0	0	0	0	0	0
19:07:55	90,844	2183,482	4,912	4,882	10,85	3,958	4,223	21,1	958,026	25,668	2182,122	0	202,89	202,89	99,721	0	0	0	0	0	0	0
19:07:55	-82,177	2182,661	4,912	4,785	10,845	3,949	4,218	21,1	958,026	25,668	2182,123	0	202,89	202,89	99,721	0	0	0	0	0	0	0
19:07:55	0	2182,661	4,912	4,931	10,845	3,949	4,213	21,1	958,026	25,668	2182,124	0	202,89	202,89	99,721	0	0	0	0	0	0	0
19:07:55	136,279	2184,023	5,058	4,931	10,845	3,963	4,208	21,1	958,026	25,668	2182,126	0	202,89	202,89	99,721	0	0	0	0	0	0	0
19:07:55	0	2184,023	5,058	4,98	10,845	3,963	4,203	21,1	958,026	25,668	2182,127	0	202,89	202,89	99,721	0	0	0	0	0	0	0
19:07:55	0	2184,023	5,058	4,98	10,845	3,963	4,198	21,1	958,026	25,668	2182,129	0	202,89	202,89	99,721	0	0	0	0	0	0	0
19:07:55	0	2184,023	5,058	4,931	10,845	3,963	4,194	21,1	958,026	25,668	2182,131	0	202,89	202,89	99,721	0	0	0	0	0	0	0
19:07:55	0	2184,023	5,058	4,98	10,845	3,963	4,189	21,1	958,026	25,668	2182,133	0	202,89	202,89	99,721	0	0	0	0	0	0	0
19:07:55	-90,869	2183,115	4,961	4,931	10,845	3,954	4,184	21,1	958,026	25,668	2182,134	0	202,89	202,89	99,721	0	0	0	0	0	0	0
19:07:55	0	2183,115	4,961	4,882	10,845	3,954	4,18	21,1	958,026	25,668	2182,135	0	202,89	202,89	99,721	0	0	0	0	0	0	0
19:07:55	0	2183,115	4,961	4,98	10,845	3,954	4,176	21,1	958,026	25,668	2182,136	0	202,89	202,89	99,721	0	0	0	0	0	0	0
19:07:55	0	2183,115	4,961	4,931	10,845	3,954	4,171	21,1	958,026	25,668	2182,136	0	202,89	202,89	99,721	0	0	0	0	0	0	0
19:07:55	0	2183,115	4,961	4,882	10,845	3,954	4,167	21,1	958,026	25,668	2182,137	0	202,89	202,89	99,721	0	0	0	0	0	0	0
19:07:55	90,869	2184,023	5,058	4,931	10,845	3,963	4,163	21,1	958,026	25,668	2182,139	0	202,89	202,89	99,721	0	0	0	0	0	0	0
19:07:55	-90,869	2183,115	4,961	4,882	10,845	3,954	4,159	21,1	958,026	25,668	2182,14	0	202,89	202,89	99,721	0	0	0	0	0	0	0
19:07:55	-45,41	2182,661	4,912	4,785	10,845	3,949	4,155	21,1	958,026	25,668	2182,14	0	202,89	202,89	99,721	0	0	0	0	0	0	0
19:07:55	136,279	2184,023	5,058	4,931	10,845	3,963	4,151	21,1	958,026	25,668	2182,142	0	202,89	202,89	99,721	0	0	0	0	0	0	0
19:07:55	0	2184,023	5,058	4,882	10,845	3,963	4,147	21,1	958,026	25,668	2182,144	0	202,89	202,89	99,721	0	0	0	0	0	0	0
19:07:55	0	2184,023	5,058	4,882	10,845	3,963	4,144	21,1	958,026	25,668	2182,146	0	202,89	202,89	99,721	0	0	0	0	0	0	0
19:07:55	-90,869	2183,115	4,961	4,882	10,845	3,954	4,14	21,1	958,026	25,668	2182,147	0	202,89	202,89	99,721	0	0	0	0	0	0	0
19:07:55	90,869	2184,023	5,058	4,882	10,845	3,963	4,137	21,1	958,026	25,668	2182,148	0	202,89	202,89	99,721	0	0	0	0	0	0	0
19:07:55	0	2184,023	5,058	4,98	10,845	3,963	4,133	21,1	958,026	25,668	2182,15	0	202,89	202,89	99,721	0	0	0	0	0	0	0
19:07:55	45,434	2184,478	5,107	4,98	10,845	3,968	4,13	21,1	958,026	25,668	2182,152	0	202,89	202,89	99,721	0	0	0	0	0	0	0
19:07:55	-45,434	2184,023	5,058	4,98	10,845	3,963	4,127	21,1	958,026	25,668	2182,154	0	202,89	202,89	99,721	0	0	0	0	0	0	0
19:07:55	-90,869	2183,115	4,961	4,931	10,845	3,954	4,123	21,1	958,026	25,668	2182,155	0	202,89	202,89	99,721	0	0	0	0	0	0	0
19:07:55	0	2183,115	4,961	4,98	10,845	3,954	4,12	21,1	958,026	25,668	2182,156	0	202,89	202,89	99,721	0	0	0	0	0	0	0
19:07:55	-81,152	2182,303	4,961	4,931	10,841	3,946	4,117	21,1	958,026	25,668	2182,156	0	202,89	202,89	99,721	0	0	0	0	0	0	0
19:07:55	0	2182,303	4,961	4,98	10,841	3,946	4,113	21,1	958,026	25,668	2182,156	0	202,89	202,89	99,721	0	0	0	0	0	0	0
19:07:55	90,844	2183,212	5,058	4,98	10,841	3,955	4,11	21,1	958,026	25,668	2182,157	0	202,89	202,89	99,721	0	0	0	0	0	0	0
19:07:55	0	2183,212	5,058	4,931	10,841	3,955	4,107	21,1	958,026	25,668	2182,158	0	202,89	202,89	99,721	0	0	0	0	0	0	0
19:07:55	-90,844	2182,303	4,961	4,931	10,841	3,946	4,104	21,1	958,026	25,668	2182,158	0	202,89	202,89	99,721	0	0	0	0	0	0	0
19:07:55	172,021	2184,023	5,058	4,882	10,845	3,963	4,101	21,1	957,566	25,668	2182,16	0	202,89	202,89	99,721	0	0	0	0	0	0	0
19:07:55	-80,615	2183,217	5,058	4,931	10,841	3,955	4,098	21,1	957,566	25,668	2182,161	0	202,89	202,89	99,721	0	0	0	0	0	0	0
19:07:55	-90,869	2182,308	4,961	4,882	10,841	3,946	4,095	21,1	957,566	25,668	2182,161	0	202,89	202,89	99,721	0	0	0	0	0	0	0
19:07:55	0	2182,308	4,961	4,882	10,841	3,946	4,092	21,1	957,566	25,668	2182,161	0	202,89	202,89	99,721	0	0	0	0	0	0	0
19:07:55	90,869	2183,217	5,058	4,931	10,841	3,955	4,09	21,1	957,566	25,668	2182,162	0	202,89	202,89	99,721	0	0	0	0	0	0	0
19:07:55	0	2183,217	5,058	4,882	10,841	3,955	4,087	21,1	957,566	25,668	2182,163	0	202,89	202,89	99,721	0	0	0	0	0	0	0
19:07:55	0	2183,217	5,058	4,98	10,841	3,955	4,084	21,1	957,566	25,668	2182,164	0	202,89	202,89	99,721	0	0	0	0	0	0	0
19:07:55	0	2183,217	5,058	4,98	10,841	3,955	4,082	21,1	957,566	25,668	2182,166	0	202,89	202,89	99,721	0	0	0	0	0	0	0
19:07:55	0	2183,217	5,058	4,98	10,841	3,955	4,079	21,1	957,566	25,668	2182,167	0	202,89	202,89	99,721	0	0	0	0	0	0	0
19:07:55	-90,869	2182,308	4,961	4,931	10,841	3,946	4,077	21,1	957,566	25,668	2182,167	0	202,89	202,89	99,721	0	0	0	0	0	0	0
19:07:55	0	2182,308	4,961	4,785	10,841	3,946	4,074	21,1	957,566	25,668	2182,167	0	202,64	202,64	99,72	0	0	0	0	0	0	0
19:07:55	0	2182,308	4,961	4,882	10,841	3,946	4,072	21,1	957,566	25,668	2182,167	0	202,64	202,64	99,72	0	0	0	0	0	0	0
19:07:55	0	2182,308	4,961	4,98	10,841	3,946	4,069	21,1	957,566	25,668	2182,167	0	202,64	202,64	99,72	0	0	0	0	0	0	0
19:07:55	90,869	2183,217	5,058	4,931	10,841	3,955	4,067	21,1	957,566	25,668	2182,168	0	202,64	202,64	99,72	0	0	0	0	0	0	0
19:07:55	-90,869	2182,308	4,961	4,931	10,841	3,946	4,065	21,1	957,566	25,668	2182,168	0	202,64	202,64	99,72	0	0	0	0	0	0	0
19:07:55	0	2182,308	4,961	4,931	10,841	3,946	4,062	21,1	957,566	25,668	2182,168	0	202,64	202,64	99,72	0	0	0	0	0	0	0
19:07:55	0	2182,308	4,961	4,931	10,841	3,946	4,06	21,1	957,566	25,668	2182,168	0	202,64	202,64	99,72	0	0	0	0	0	0	0
19:07:55	0	2182,308	4,961	4,882	10,841	3,946	4,058	21,1	957,566	25,668	2182,168	0	202,64	202,64	99,72	0	0	0	0	0	0	0
19:07:55	90,869	2183,217	5,058	4,98	10,841	3,955	4,056	21,1	957,566	25,668	2182,169	0	202,64	202,64	99,72	0	0	0	0	0	0	0
19:07:55	0	2183,217	5,058	4,98	10,841	3,955	4,054	21,1	957,566	25,668	2182,17	0	202,64	202,64	99,72	0	0	0	0	0	0	0
19:07:55	-90,869	2182,308	4,961	4,931	10,841	3,946	4,052	21,1	957,566	25,668	2182,17	0	202,64	202,64	99,72	0	0	0	0	0	0	0
19:07:55	0	2182,308	4,961	4,931	10,841	3,946	4,05	21,1	957,566	25,668	2182,17	0	202,64	202,64	99,72	0	0	0	0	0	0	0
19:07:55	0	2182,308	4,961	4,882	10,841	3,946	4,048	21,1	957,566	25,668	2182,17	0	202,64	202,64	99,72	0	0	0	0	0	0	0
19:07:55	0	2182,308	4,961	4,931	10,841	3,946	4,046	21,1	957,566	25,668	2182,17	0	202,64	202,64	99,72	0	0	0	0	0	0	0
19:07:55	0	2182,308	4,961	4,931	10,841	3,946	4,044	21,1	957,566	25,668	2182,17	0	202,64	202,64	99,72	0	0	0	0	0	0	0
19:07:55	0	2182,308	4,961	4,931	10,841	3,946	4,042	21,1	957,566	25,668	2182,17	0	202,64	202,64	99,72	0	0	0	0	0	0	0
19:07:55	-45,41	2181,854	4,912	4,931	10,841	3,941	4,04	21,1	957,566	25,668	2181,854	0	202,64	202,64	99,72	0	0	0	0	0	0	0
19:07:55	136,279	2183,217	5,058	4,98	10,841	3,955	4,038	21,1	957,566	25,668	2181,856	0	202,64	202,64	99,72	0	0	0	0	0	0	0
19:07:55	0	2183,217	5,058	5,078	10,841	3,955	4,036	21,1	957,566	25,668	2181,857	0	202,64	202,64	99,72	0	0	0	0	0	0	0
19:07:55	7,617	2183,293	5,156	5,078	10,836	3,956	4,035	21,1	957,566	25,668	2181,858	0	202,64	202,64	99,72	0	0	0	0	0	0	0
19:07:55	-45,434	2182,839	5,107	5,078	10,836	3,951	4,033	21,1	957,566	25,668	2181,859	0	202,64	202,64	99,72	0	0	0	0	0	0	0
19:07:55	-45,434	2182,385	5,058	4,98	10,836	3,947	4,032	21,1	957,566	25,668	2181,86	0	202,64	202,64	99,72	0	0	0	0	0	0	0
19:07:55	-90,844	2181,476	4,961	4,98	10,836	3,937	4,03	21,1	957,566	25,668	2181,476	0	202,64	202,64	99,72	0	0	0	0	0	0	0
19:07:55	0	2181,476	4,961	4,931	10,836	3,937	4,028	21,1	957,566	25,668	2181,476	0	202,64	202,64	99,72	0	0	0	0	0	0	0
19:07:55	-45,41	2181,022	4,912	4,882	10,836	3,933	4,026	21,1	957,566	25,668	2181,022	0	202,64	202,64	99,72	0	0	0	0	0	0	0
19:07:55	0	2181,022	4,912	4,882	10,836	3,933	4,024	21,1	957,566	25,668	2181,022	0	202,64	202,64	99,72	0	0	0	0	0	0	0
19:07:55	0	2181,022	4,912	4,882	10,836	3,933	4,022	21,1	957,566	25,668	2181,022	0	202,64	202,64	99,72	0	0	0	0	0	0	0
19:07:55	-90,844	2180,114	4,814	4,882	10,836	3,923	4,02	21,1	957,566	25,668	2180,114	0	202,64	202,64	99,72	0	0	0	0	0	0	0
19:07:55	146,118	2181,575	5,058	4,931	10,831	3,938	4,019	21,1	957,566	25,668	2180,115	0	202,64	202,64	99,72	0	0	0	0	0	0	0
19:07:55	-90,844	2180,666	4,961	4,931	10,831	3,929	4,017	21,1	957,566	25,668	2180,116	0	202,64	202,64	99,72	0	0	0	0	0	0	0
19:07:55	-81,152	2179,855	4,961	4,931	10,826	3,921	4,015	21,1	957,566	25,668	2179,855	0	202,64	202,64	99,72	0	0	0	0	0	0	0
19:07:55	90,844	2180,763	5,058	4,931	10,826	3,93	4,013	21,1	957,566	25,668	2179,856	0	202,64	202,64	99,72	0	0	0	0	0	0	0
19:07:55	-90,844	2179,855	4,961	4,882	10,826	3,921	4,012	21,1	957,566	25,668	2179,855	0	202,64	202,64	99,72	0	0	0	0	0	0	0
19:07:55	-3,32	2179,822	4,961	4,882	10,826	3,92	4,01	21,1	957,566	25,668	2179,822	0	202,64	202,64	99,72	0	0	0	0	0	0	0
19:07:55	3,32	2179,855	4,961	4,882	10,826	3,921	4,008	21,1	957,566	25,668	2179,822	0	202,64	202,64	99,72	0	0	0	0	0	0	0
19:07:55	-48,73	2179,368	4,912	4,931	10,826	3,915	4,006	21,1	957,566	25,668	2179,368	0	202,64	202,64	99,72	0	0	0	0	0	0	0
19:07:55	3,295	2179,401	4,912	4,882	10,826	3,916	4,005	21,1	957,566	25,668	2179,368	0	202,64	202,64	99,72	0	0	0	0	0	0	0
19:07:55	-90,795	2178,493	4,814	4,931	10,826	3,906	4,003	21,1	957,566	25,668	2178,493	0	202,64	202,64	99,72	0	0	0	0	0	0	0
19:07:55	-3,32	2178,459	4,814	4,931	10,826	3,906	4,001	21,1	957,566	25,668	2178,459	0	202,64	202,64	99,72	0	0	0	0	0	0	0
19:07:55	136,23	2179,822	4,961	4,882	10,826	3,92	3,999	21,1	957,566	25,668	2178,461	0	202,64	202,64	99,72	0	0	0	0	0	0	0
19:07:55	90,82	2180,73	5,058	4,98	10,826	3,93	3,998	21,1	957,566	25,668	2178,463	0	202,64	202,64	99,72	0	0	0	0	0	0	0
19:07:55	-90,82	2179,822	4,961	4,98	10,826	3,92	3,996	21,1	957,566	25,668	2178,464	0	202,64	202,64	99,72	0	0	0	0	0	0	0
19:07:55	-45,41	2179,368	4,912	4,98	10,826	3,915	3,995	21,1	957,566	25,668	2178,465	0	202,64	202,64	99,72	0	0	0	0	0	0	0
19:07:55	136,23	2180,73	5,058	4,98	10,826	3,93	3,993	21,1	957,566	25,668	2178,467	0	202,64	202,64	99,72	0	0	0	0	0	0	0
19:07:55	45,458	2181,184	5,107	4,931	10,826	3,934	3,992	21,1	957,566	25,668	2178,47	0	202,64	202,64	99,72	0	0	0	0	0	0	0
19:07:55	0	2181,184	5,107	4,931	10,826	3,934	3,991	21,1	957,566	25,668	2178,473	0	202,64	202,64	99,72	0	0	0	0	0	0	0
19:07:55	-45,458	2180,73	5,058	4,931	10,826	3,93	3,99	21,1	957,566	25,668	2178,475	0	202,64	202,64	99,72	0	0	0	0	0	0	0
19:07:55	45,458	2181,184	5,107	4,98	10,826	3,934	3,989	21,1	957,566	25,668	2178,478	0	202,64	202,64	99,72	0	0	0	0	0	0	0
19:07:55	0	2181,184	5,107	4,882	10,826	3,934	3,988	21,1	957,566	25,668	2178,481	0	202,64	202,64	99,72	0	0	0	0	0	0	0
19:07:55	-45,458	2180,73	5,058	4,931	10,826	3,93	3,987	21,1	957,566	25,668	2178,483	0	202,64	202,64	99,72	0	0	0	0	0	0	0
19:07:56	90,869	2181,639	5,156	4,98	10,826	3,939	3,986	21,1	957,566	25,668	2178,486	0	202,64	202,64	99,72	0	0	0	0	0	0	0
19:07:56	-42,114	2181,217	5,107	4,98	10,826	3,935	3,985	21,1	957,566	25,668	2178,489	0	202,64	202,64	99,72	0	0	0	0	0	0	0
19:07:56	-48,754	2180,73	5,058	4,931	10,826	3,93	3,984	21,1	957,566	25,668	2178,491	0	202,64	202,64	99,72	0	0	0	0	0	0	0
19:07:56	-90,82	2179,822	4,961	4,931	10,826	3,92	3,982	21,1	957,566	25,668	2178,492	0	202,64	202,64	99,72	0	0	0	0	0	0	0
19:07:56	0	2179,822	4,961	4,98	10,826	3,92	3,981	21,1	957,566	25,668	2178,494	0	202,64	202,64	99,72	0	0	0	0	0	0	0
19:07:56	-45,41	2179,368	4,912	4,931	10,826	3,915	3,98	21,1	957,566	25,668	2178,494	0	202,64	202,64	99,72	0	0	0	0	0	0	0
19:07:56	45,41	2179,822	4,961	4,98	10,826	3,92	3,979	21,1	957,566	25,668	2178,496	0	202,64	202,64	99,72	0	0	0	0	0	0	0
19:07:56	0	2179,822	4,961	4,98	10,826	3,92	3,977	21,1	957,566	25,668	2178,497	0	202,64	202,64	99,72	0	0	0	0	0	0	0
19:07:56	0	2179,822	4,961	4,98	10,826	3,92	3,976	21,1	957,566	25,668	2178,498	0	202,64	202,64	99,72	0	0	0	0	0	0	0
19:07:56	90,82	2180,73	5,058	5,078	10,826	3,93	3,975	21,1	957,566	25,668	2178,5	0	202,64	202,64	99,72	0	0	0	0	0	0	0
19:07:56	0	2180,73	5,058	5,078	10,826	3,93	3,975	21,1	957,566	25,668	2178,503	0	202,64	202,64	99,72	0	0	0	0	0	0	0
19:07:56	-90,82	2179,822	4,961	4,931	10,826	3,92	3,973	21,1	957,566	25,668	2178,504	0	202,64	202,64	99,72	0	0	0	0	0	0	0
19:07:56	-82,202	2179	4,961	4,98	10,822	3,912	3,972	21,1	957,566	25,668	2178,504	0	202,64	202,64	99,72	0	0	0	0	0	0	0
19:07:56	90,82	2179,908	5,058	5,078	10,822	3,921	3,971	21,1	957,566	25,668	2178,506	0	202,64	202,64	99,72	0	0	0	0	0	0	0
19:07:56	0	2179,908	5,058	4,98	10,822	3,921	3,97	21,1	957,566	25,668	2178,507	0	202,64	202,64	99,72	0	0	0	0	0	0	0
19:07:56	0	2179,908	5,058	4,98	10,822	3,921	3,969	21,1	957,566	25,668	2178,509	0	202,64	202,64	99,72	0	0	0	0	0	0	0
19:07:56	0	2179,908	5,058	4,98	10,822	3,921	3,968	21,1	957,566	25,668	2178,51	0	202,64	202,64	99,72	0	0	0	0	0	0	0
19:07:56	0	2179,908	5,058	4,98	10,822	3,921	3,967	21,1	957,566	25,668	2178,512	0	202,64	202,64	99,72	0	0	0	0	0	0	0
19:07:56	-90,82	2179	4,961	4,931	10,822	3,912	3,966	21,1	957,566	25,668	2178,512	0	202,64	202,64	99,72	0	0	0	0	0	0	0
19:07:56	90,82	2179,908	5,058	4,931	10,822	3,921	3,965	21,1	957,566	25,668	2178,514	0	202,64	202,64	99,72	0	0	0	0	0	0	0
19:07:56	0	2179,908	5,058	4,98	10,822	3,921	3,965	21,1	957,566	25,668	2178,515	0	202,64	202,64	99,72	0	0	0	0	0	0	0
19:07:56	-90,82	2179	4,961	4,931	10,822	3,912	3,964	21,1	957,566	25,668	2178,516	0	202,64	202,64	99,72	0	0	0	0	0	0	0
19:07:56	0	2179	4,961	4,931	10,822	3,912	3,963	21,1	957,566	25,668	2178,516	0	202,64	202,64	99,72	0	0	0	0	0	0	0
19:07:56	90,82	2179,908	5,058	4,931	10,822	3,921	3,962	21,1	957,566	25,668	2178,518	0	202,64	202,64	99,72	0	0	0	0	0	0	0
19:07:56	0	2179,908	5,058	4,98	10,822	3,921	3,961	21,1	957,566	25,668	2178,519	0	202,64	202,64	99,72	0	0	0	0	0	0	0
19:07:56	45,41	2180,362	5,107	4,98	10,822	3,926	3,96	21,1	957,566	25,668	2178,521	0	202,64	202,64	99,72	0	0	0	0	0	0	0
19:07:56	-45,41	2179,908	5,058	4,931	10,822	3,921	3,959	21,1	957,566	25,668	2178,523	0	202,64	202,64	99,72	0	0	0	0	0	0	0
19:07:56	45,41	2180,362	5,107	4,98	10,822	3,926	3,959	21,1	957,566	25,668	2178,524	0	202,64	202,64	99,72	0	0	0	0	0	0	0
19:07:56	0	2180,362	5,107	4,98	10,822	3,926	3,958	21,1	957,566	25,668	2178,526	0	202,64	202,64	99,72	0	0	0	0	0	0	0
19:07:56	0	2180,362	5,107	4,98	10,822	3,926	3,958	21,1	957,566	25,668	2178,528	0	202,64	202,64	99,72	0	0	0	0	0	0	0
19:07:56	0	2180,362	5,107	5,078	10,822	3,926	3,957	21,1	957,566	25,668	2178,53	0	202,64	202,64	99,72	0	0	0	0	0	0	0
19:07:56	0	2180,362	5,107	5,078	10,822	3,926	3,956	21,1	957,566	25,668	2178,531	0	202,64	202,64	99,72	0	0	0	0	0	0	0
19:07:56	-45,41	2179,908	5,058	4,98	10,822	3,921	3,956	21,1	957,566	25,668	2178,533	0	202,64	202,64	99,72	0	0	0	0	0	0	0
19:07:56	0	2179,908	5,058	4,931	10,822	3,921	3,955	21,1	957,566	25,668	2178,534	0	202,64	202,64	99,72	0	0	0	0	0	0	0
19:07:56	0	2179,908	5,058	4,931	10,822	3,921	3,954	21,1	957,566	25,668	2178,536	0	202,64	202,64	99,72	0	0	0	0	0	0	0
19:07:56	45,41	2180,362	5,107	4,98	10,822	3,926	3,954	21,1	957,566	25,668	2178,537	0	202,64	202,64	99,72	0	0	0	0	0	0	0
19:07:56	0	2180,362	5,107	4,98	10,822	3,926	3,953	21,1	957,566	25,668	2178,539	0	202,64	202,64	99,72	0	0	0	0	0	0	0
19:07:56	0	2180,362	5,107	4,931	10,822	3,926	3,953	21,1	957,566	25,668	2178,541	0	202,64	202,64	99,72	0	0	0	0	0	0	0
19:07:56	0	2180,362	5,107	4,931	10,822	3,926	3,952	21,1	957,566	25,668	2178,543	0	202,64	202,64	99,72	0	0	0	0	0	0	0
19:07:56	-45,41	2179,908	5,058	4,931	10,822	3,921	3,951	21,1	957,566	25,668	2178,544	0	202,64	202,64	99,72	0	0	0	0	0	0	0
19:07:56	0	2179,908	5,058	4,931	10,822	3,921	3,951	21,1	958,026	25,668	2178,546	0	202,64	202,64	99,72	0	0	0	0	0	0	0
19:07:56	44,873	2180,357	5,107	4,931	10,822	3,926	3,95	21,1	958,026	25,668	2178,547	0	202,64	202,64	99,72	0	0	0	0	0	0	0
19:07:56	0	2180,357	5,107	4,98	10,822	3,926	3,95	21,1	958,026	25,668	2178,549	0	202,64	202,64	99,72	0	0	0	0	0	0	0
19:07:56	-45,41	2179,902	5,058	4,931	10,822	3,921	3,949	21,1	958,026	25,668	2178,55	0	202,64	202,64	99,72	0	0	0	0	0	0	0
19:07:56	-90,82	2178,994	4,961	4,98	10,822	3,912	3,949	21,1	958,026	25,668	2178,551	0	202,64	202,64	99,72	0	0	0	0	0	0	0
19:07:56	0	2178,994	4,961	4,931	10,822	3,912	3,948	21,1	958,026	25,668	2178,551	0	202,64	202,64	99,72	0	0	0	0	0	0	0
19:07:56	90,82	2179,902	5,058	5,078	10,822	3,921	3,947	21,1	958,026	25,668	2178,553	0	202,64	202,64	99,72	0	0	0	0	0	0	0
19:07:56	0	2179,902	5,058	5,078	10,822	3,921	3,947	21,1	958,026	25,668	2178,554	0	202,64	202,64	99,72	0	0	0	0	0	0	0
19:07:56	-90,82	2178,994	4,961	4,98	10,822	3,912	3,946	21,1	958,026	25,668	2178,555	0	202,64	202,64	99,72	0	0	0	0	0	0	0
19:07:56	0	2178,994	4,961	4,98	10,822	3,912	3,945	21,1	958,026	25,668	2178,555	0	202,64	202,64	99,72	0	0	0	0	0	0	0
19:07:56	0	2178,994	4,961	4,98	10,822	3,912	3,945	21,1	958,026	25,668	2178,555	0	202,585	202,585	99,72	0	0	0	0	0	0	0
19:07:56	90,82	2179,902	5,058	4,98	10,822	3,921	3,944	21,1	958,026	25,668	2178,557	0	202,585	202,585	99,72	0	0	0	0	0	0	0
19:07:56	0	2179,902	5,058	4,98	10,822	3,921	3,944	21,1	958,026	25,668	2178,558	0	202,585	202,585	99,72	0	0	0	0	0	0	0
19:07:56	0	2179,902	5,058	4,98	10,822	3,921	3,943	21,1	958,026	25,668	2178,559	0	202,585	202,585	99,72	0	0	0	0	0	0	0
19:07:56	0	2179,902	5,058	4,98	10,822	3,921	3,943	21,1	958,026	25,668	2178,561	0	202,585	202,585	99,72	0	0	0	0	0	0	0
19:07:56	-34,545	2179,557	5,107	4,98	10,817	3,917	3,942	21,1	958,026	25,668	2178,562	0	202,585	202,585	99,72	0	0	0	0	0	0	0
19:07:56	136,23	2180,919	5,253	5,273	10,817	3,931	3,942	21,1	958,026	25,668	2178,564	0	202,585	202,585	99,72	0	0	0	0	0	0	0
19:07:56	-136,23	2179,557	5,107	5,127	10,817	3,917	3,942	21,1	958,026	25,668	2178,565	0	202,585	202,585	99,72	0	0	0	0	0	0	0
19:07:56	-45,434	2179,103	5,058	4,98	10,817	3,913	3,941	21,1	958,026	25,668	2178,566	0	202,585	202,585	99,72	0	0	0	0	0	0	0
19:07:56	0	2179,103	5,058	5,078	10,817	3,913	3,941	21,1	958,026	25,668	2178,566	0	202,585	202,585	99,72	0	0	0	0	0	0	0
19:07:56	0	2179,103	5,058	4,98	10,817	3,913	3,94	21,1	958,026	25,668	2178,566	0	202,585	202,585	99,72	0	0	0	0	0	0	0
19:07:56	-90,82	2178,194	4,961	4,931	10,817	3,903	3,939	21,1	958,026	25,668	2178,194	0	202,585	202,585	99,72	0	0	0	0	0	0	0
19:07:56	0	2178,194	4,961	4,98	10,817	3,903	3,939	21,1	958,026	25,668	2178,195	0	202,585	202,585	99,72	0	0	0	0	0	0	0
19:07:56	90,82	2179,103	5,058	5,078	10,817	3,913	3,938	21,1	958,026	25,668	2178,195	0	202,585	202,585	99,72	0	0	0	0	0	0	0
19:07:56	90,82	2180,011	5,156	5,273	10,817	3,922	3,938	21,1	958,026	25,668	2178,197	0	202,585	202,585	99,72	0	0	0	0	0	0	0
19:07:56	227,124	2182,282	5,4	5,664	10,817	3,946	3,938	21,1	958,026	25,668	2178,201	0	202,585	202,585	99,72	0	0	0	0	0	0	0
19:07:56	261,767	2184,9	5,595	5,81	10,822	3,973	3,939	21,1	958,026	25,668	2178,208	0	202,585	202,585	99,72	0	0	0	0	0	0	0
19:07:56	358,422	2188,484	5,888	6,152	10,826	4,009	3,94	21,1	958,026	25,668	2178,218	0	202,585	202,585	99,72	0	0	0	0	0	0	0
19:07:56	301	2191,494	6,035	6,445	10,836	4,041	3,942	21,1	958,026	25,668	2178,231	0	202,585	202,585	99,72	0	0	0	0	0	0	0
19:07:56	511,084	2196,605	6,23	6,738	10,855	4,093	3,945	21,1	958,026	25,668	2178,25	0	202,585	202,585	99,72	0	0	0	0	0	0	0
19:07:56	372,705	2200,332	6,279	6,884	10,873	4,132	3,949	21,1	958,026	25,668	2178,272	0	202,585	202,585	99,72	0	0	0	0	0	0	0
19:07:56	414,721	2204,479	6,279	6,982	10,897	4,174	3,953	21,1	958,026	25,668	2178,298	0	202,585	202,585	99,72	0	0	0	0	0	0	0
19:07:56	635,058	2210,83	6,425	7,031	10,925	4,24	3,959	21,1	958,026	25,668	2178,33	0	202,585	202,585	99,72	0	0	0	0	0	0	0
19:07:56	587,353	2216,703	6,523	7,373	10,954	4,3	3,965	21,1	958,026	25,668	2178,369	0	202,585	202,585	99,72	0	0	0	0	0	0	0
19:07:56	763,232	2224,336	6,718	7,421	10,987	4,379	3,974	21,1	958,026	25,668	2178,415	0	202,585	202,585	99,72	0	0	0	0	0	0	0
19:07:56	683,251	2231,168	6,914	7,568	11,015	4,45	3,983	21,1	958,026	25,668	2178,467	0	202,585	202,585	99,72	0	0	0	0	0	0	0
19:07:56	767,163	2238,84	7,109	7,91	11,049	4,529	3,994	21,1	958,026	25,668	2178,528	0	202,585	202,585	99,72	0	0	0	0	0	0	0
19:07:56	890,209	2247,742	7,353	8,203	11,087	4,62	4,006	21,1	958,026	25,668	2178,597	0	202,585	202,585	99,72	0	0	0	0	0	0	0
19:07:56	446,728	2252,209	7,207	8,252	11,12	4,666	4,019	21,1	958,026	25,668	2178,67	0	202,585	202,585	99,72	0	0	0	0	0	0	0
19:07:56	1056,201	2262,771	7,548	8,545	11,162	4,775	4,034	21,1	958,026	25,668	2178,754	0	202,585	202,585	99,72	0	0	0	0	0	0	0
19:07:56	663,769	2269,409	7,548	8,545	11,2	4,844	4,05	21,1	958,026	25,668	2178,845	0	202,585	202,585	99,72	0	0	0	0	0	0	0
19:07:56	992,944	2279,338	7,841	8,789	11,241	4,946	4,067	21,1	958,026	25,668	2178,945	0	202,585	202,585	99,72	0	0	0	0	0	0	0
19:07:56	866,064	2287,999	7,988	9,082	11,282	5,035	4,086	21,1	958,026	25,668	2179,054	0	202,585	202,585	99,72	0	0	0	0	0	0	0
19:07:56	576,098	2293,76	7,841	9,082	11,323	5,095	4,106	21,1	958,026	25,668	2179,169	0	202,585	202,585	99,72	0	0	0	0	0	0	0
19:07:56	1165,6	2305,416	8,33	9,277	11,363	5,215	4,128	21,1	958,026	25,668	2179,295	0	202,585	202,585	99,72	0	0	0	0	0	0	0
19:07:56	566,577	2311,082	8,232	9,521	11,4	5,273	4,15	21,1	958,026	25,668	2179,427	0	202,585	202,585	99,72	0	0	0	0	0	0	0
19:07:56	928,369	2320,365	8,476	9,619	11,44	5,369	4,174	21,1	958,026	25,668	2179,568	0	202,585	202,585	99,72	0	0	0	0	0	0	0
19:07:56	1013,916	2330,505	8,867	9,961	11,477	5,474	4,199	21,1	958,026	25,668	2179,719	0	202,585	202,585	99,72	0	0	0	0	0	0	0
19:07:56	788,305	2338,388	9,013	9,961	11,514	5,555	4,226	21,1	958,026	25,668	2179,877	0	202,585	202,585	99,72	0	0	0	0	0	0	0
19:07:56	760,327	2345,991	9,062	10,205	11,554	5,633	4,254	21,1	958,026	25,668	2180,043	0	202,585	202,585	99,72	0	0	0	0	0	0	0
19:07:56	798,51	2353,976	9,209	10,205	11,592	5,716	4,282	21,1	958,026	25,668	2180,217	0	202,585	202,585	99,72	0	0	0	0	0	0	0
19:07:56	764,111	2361,617	9,306	10,4	11,63	5,794	4,312	21,1	958,026	25,668	2180,399	0	202,585	202,585	99,72	0	0	0	0	0	0	0
19:07:56	954,101	2371,158	9,55	10,547	11,671	5,893	4,343	21,1	958,026	25,668	2180,589	0	202,585	202,585	99,72	0	0	0	0	0	0	0
19:07:56	734,594	2378,504	9,55	10,595	11,713	5,968	4,375	21,1	958,026	25,668	2180,787	0	202,585	202,585	99,72	0	0	0	0	0	0	0
19:07:56	664,062	2385,145	9,55	10,498	11,751	6,037	4,407	21,1	958,026	25,668	2180,992	0	202,585	202,585	99,72	0	0	0	0	0	0	0
19:07:56	797,241	2393,117	9,697	10,84	11,788	6,119	4,441	21,1	958,026	25,668	2181,204	0	202,585	202,585	99,72	0	0	0	0	0	0	0
19:07:56	830,712	2401,424	10,039	11,084	11,817	6,205	4,476	21,1	958,026	25,668	2181,424	0	202,585	202,585	99,72	0	0	0	0	0	0	0
19:07:56	893,334	2410,358	10,283	11,181	11,855	6,297	4,511	21,1	958,026	25,668	2181,653	0	202,585	202,585	99,72	0	0	0	0	0	0	0
19:07:56	630,81	2416,666	10,332	11,23	11,888	6,362	4,548	21,1	958,026	25,668	2181,889	0	202,585	202,585	99,72	0	0	0	0	0	0	0
19:07:56	679,516	2423,461	10,429	11,23	11,921	6,432	4,584	21,1	958,026	25,668	2182,13	0	202,585	202,585	99,72	0	0	0	0	0	0	0
19:07:57	630,786	2429,769	10,478	11,377	11,954	6,497	4,622	21,1	958,026	25,668	2182,378	0	202,585	202,585	99,72	0	0	0	0	0	0	0
19:07:57	807,397	2437,843	10,625	11,523	11,992	6,58	4,66	21,1	958,026	25,668	2182,633	0	202,585	202,585	99,72	0	0	0	0	0	0	0
19:07:57	729,003	2445,133	10,771	11,621	12,026	6,655	4,7	21,1	958,026	25,668	2182,896	0	202,585	202,585	99,72	0	0	0	0	0	0	0
19:07:57	587,5	2451,008	10,771	11,621	12,059	6,716	4,739	21,1	958,026	25,668	2183,164	0	202,585	202,585	99,72	0	0	0	0	0	0	0
19:07:57	761,254	2458,62	10,966	11,718	12,092	6,794	4,779	21,1	958,026	25,668	2183,439	0	202,585	202,585	99,72	0	0	0	0	0	0	0
19:07:57	716,845	2465,789	11,113	11,816	12,124	6,868	4,82	21,1	958,026	25,668	2183,722	0	202,585	202,585	99,72	0	0	0	0	0	0	0
19:07:57	638,525	2472,174	11,259	11,914	12,153	6,934	4,862	21,1	958,026	25,668	2184,01	0	202,585	202,585	99,72	0	0	0	0	0	0	0
19:07:57	559,521	2477,769	11,308	12,06	12,182	6,992	4,904	21,1	958,026	25,668	2184,304	0	202,585	202,585	99,72	0	0	0	0	0	0	0
19:07:57	985,913	2487,628	11,748	12,256	12,214	7,093	4,946	21,1	958,026	25,668	2184,607	0	202,585	202,585	99,72	0	0	0	0	0	0	0
19:07:57	325,463	2490,883	11,504	12,353	12,245	7,127	4,989	21,1	958,026	25,668	2184,914	0	202,585	202,585	99,72	0	0	0	0	0	0	0
19:07:57	659,765	2497,481	11,601	12,158	12,278	7,195	5,032	21,1	958,026	25,668	2185,226	0	202,585	202,585	99,72	0	0	0	0	0	0	0
19:07:57	698,291	2504,463	11,748	12,353	12,309	7,267	5,076	21,1	958,026	25,668	2185,546	0	202,585	202,585	99,72	0	0	0	0	0	0	0
19:07:57	547,216	2509,936	11,748	12,451	12,34	7,323	5,12	21,1	958,026	25,668	2185,87	0	202,585	202,585	99,72	0	0	0	0	0	0	0
19:07:57	687,89	2516,815	11,943	12,549	12,369	7,394	5,165	21,1	958,026	25,668	2186,201	0	202,585	202,585	99,72	0	0	0	0	0	0	0
19:07:57	750,537	2524,32	12,138	12,744	12,4	7,472	5,21	21,1	958,026	25,668	2186,539	0	202,585	202,585	99,72	0	0	0	0	0	0	0
19:07:57	478,54	2529,105	12,138	12,646	12,428	7,521	5,255	21,1	958,026	25,668	2186,881	0	202,585	202,585	99,72	0	0	0	0	0	0	0
19:07:57	525,952	2534,365	12,187	12,744	12,455	7,575	5,301	21,1	958,026	25,668	2187,229	0	202,585	202,585	99,72	0	0	0	0	0	0	0
19:07:57	561,743	2539,982	12,334	12,988	12,479	7,633	5,347	21,1	958,026	25,668	2187,582	0	202,585	202,585	99,72	0	0	0	0	0	0	0
19:07:57	660,839	2546,591	12,529	13,037	12,505	7,701	5,393	21,1	958,026	25,668	2187,941	0	202,585	202,585	99,72	0	0	0	0	0	0	0
19:07:57	503,686	2551,628	12,627	13,086	12,528	7,753	5,439	21,1	958,026	25,668	2188,304	0	202,585	202,585	99,72	0	0	0	0	0	0	0
19:07:57	589,306	2557,521	12,822	13,232	12,551	7,814	5,486	21,1	958,026	25,668	2188,674	0	202,585	202,585	99,72	0	0	0	0	0	0	0
19:07:57	391,625	2561,437	12,822	13,379	12,573	7,854	5,532	21,1	958,026	25,668	2189,047	0	202,585	202,585	99,72	0	0	0	0	0	0	0
19:07:57	542,016	2566,857	12,968	13,379	12,596	7,91	5,579	21,1	958,026	25,668	2189,424	0	202,585	202,585	99,72	0	0	0	0	0	0	0
19:07:57	473,217	2571,589	13,115	13,525	12,615	7,959	5,625	21,1	958,026	25,668	2189,807	0	202,585	202,585	99,72	0	0	0	0	0	0	0
19:07:57	544,238	2577,032	13,261	13,574	12,638	8,015	5,672	21,1	958,026	25,668	2190,194	0	202,585	202,585	99,72	0	0	0	0	0	0	0
19:07:57	247,167	2579,503	13,164	13,427	12,657	8,041	5,719	21,1	958,026	25,668	2190,583	0	202,585	202,585	99,72	0	0	0	0	0	0	0
19:07:57	496,923	2584,473	13,261	13,574	12,68	8,092	5,765	21,1	958,026	25,668	2190,977	0	202,585	202,585	99,72	0	0	0	0	0	0	0
19:07:57	330,444	2587,777	13,261	13,574	12,698	8,126	5,812	21,1	958,026	25,668	2191,374	0	202,585	202,585	99,72	0	0	0	0	0	0	0
19:07:57	448,291	2592,26	13,31	13,623	12,721	8,172	5,858	21,1	958,026	25,668	2191,775	0	202,585	202,585	99,72	0	0	0	0	0	0	0
19:07:57	406,884	2596,329	13,457	13,72	12,736	8,214	5,904	21,1	958,026	25,668	2192,179	0	202,585	202,585	99,72	0	0	0	0	0	0	0
19:07:57	381,542	2600,144	13,506	13,867	12,755	8,253	5,95	21,1	958,026	25,668	2192,587	0	202,585	202,585	99,72	0	0	0	0	0	0	0
19:07:57	283,984	2602,984	13,457	13,72	12,774	8,283	5,996	21,1	958,026	25,668	2192,997	0	202,585	202,585	99,72	0	0	0	0	0	0	0
19:07:57	471,826	2607,702	13,603	13,867	12,792	8,331	6,042	21,1	958,026	25,668	2193,412	0	202,585	202,585	99,72	0	0	0	0	0	0	0
19:07:57	299,78	2610,7	13,652	13,916	12,807	8,362	6,087	21,1	958,026	25,668	2193,83	0	202,585	202,585	99,72	0	0	0	0	0	0	0
19:07:57	392,285	2614,623	13,799	14,062	12,821	8,403	6,133	21,1	958,026	25,668	2194,25	0	202,585	202,585	99,72	0	0	0	0	0	0	0
19:07:57	108,544	2615,708	13,652	13,769	12,835	8,414	6,177	21,1	958,026	25,668	2194,672	0	202,585	202,585	99,72	0	0	0	0	0	0	0
19:07:57	574,169	2621,45	13,896	13,965	12,854	8,473	6,222	21,1	958,026	25,668	2195,099	0	202,585	202,585	99,72	0	0	0	0	0	0	0
19:07:57	300,146	2624,452	13,945	14,062	12,868	8,504	6,267	21,1	958,026	25,668	2195,528	0	202,585	202,585	99,72	0	0	0	0	0	0	0
19:07:57	204,174	2626,493	13,896	13,965	12,883	8,525	6,311	21,1	958,026	25,668	2195,959	0	202,585	202,585	99,72	0	0	0	0	0	0	0
19:07:57	302,099	2629,514	13,945	13,916	12,897	8,556	6,355	21,1	958,026	25,668	2196,393	0	202,585	202,585	99,72	0	0	0	0	0	0	0
19:07:57	302,27	2632,537	13,994	14,209	12,911	8,587	6,399	21,2	956,596	25,668	2196,829	0	202,585	202,585	99,72	0	0	0	0	0	0	0
19:07:57	318,627	2635,723	14,14	14,111	12,921	8,62	6,443	21,2	956,596	25,668	2197,268	0	202,585	202,585	99,72	0	0	0	0	0	0	0
19:07:57	169,165	2637,415	14,14	14,111	12,931	8,638	6,486	21,2	956,596	25,668	2197,708	0	202,585	202,585	99,72	0	0	0	0	0	0	0
19:07:57	458,178	2641,997	14,433	14,453	12,94	8,685	6,529	21,2	956,596	25,668	2198,153	0	202,585	202,585	99,72	0	0	0	0	0	0	0
19:07:57	312,133	2645,118	14,58	14,599	12,95	8,717	6,572	21,2	956,596	25,668	2198,6	0	202,585	202,585	99,72	0	0	0	0	0	0	0
19:07:57	-116,625	2643,952	14,287	14,306	12,959	8,705	6,614	21,2	956,596	25,668	2199,045	0	202,585	202,585	99,72	0	0	0	0	0	0	0
19:07:57	348,193	2647,434	14,384	14,453	12,974	8,741	6,655	21,2	956,596	25,668	2199,493	0	202,585	202,585	99,72	0	0	0	0	0	0	0
19:07:57	159,521	2649,029	14,287	14,258	12,988	8,757	6,696	21,2	956,596	25,668	2199,943	0	202,585	202,585	99,72	0	0	0	0	0	0	0
19:07:57	172,558	2650,755	14,287	14,453	12,998	8,775	6,737	21,2	956,596	25,668	2200,394	0	202,585	202,585	99,72	0	0	0	0	0	0	0
19:07:57	21,752	2650,972	14,14	14,209	13,007	8,777	6,777	21,2	956,596	25,668	2200,845	0	202,585	202,585	99,72	0	0	0	0	0	0	0
19:07:57	268,579	2653,658	14,238	14,209	13,017	8,805	6,817	21,2	956,596	25,668	2201,298	0	203,347	203,347	99,723	0	0	0	0	0	0	0
19:07:57	277,27	2656,431	14,433	14,404	13,022	8,834	6,857	21,2	956,596	25,668	2201,753	0	203,347	203,347	99,723	0	0	0	0	0	0	0
19:07:57	272,119	2659,152	14,629	14,648	13,026	8,862	6,896	21,2	956,596	25,668	2202,21	0	203,347	203,347	99,723	0	0	0	0	0	0	0
19:07:57	43,603	2659,588	14,58	14,453	13,032	8,866	6,934	21,2	956,596	25,668	2202,668	0	203,347	203,347	99,723	0	0	0	0	0	0	0
19:07:57	229,394	2661,882	14,726	14,746	13,036	8,89	6,973	21,2	956,596	25,668	2203,127	0	203,347	203,347	99,723	0	0	0	0	0	0	0
19:07:57	-63,598	2661,246	14,482	14,453	13,047	8,883	7,01	21,2	956,596	25,668	2203,585	0	203,347	203,347	99,723	0	0	0	0	0	0	0
19:07:57	160,595	2662,852	14,482	14,453	13,056	8,9	7,047	21,2	956,596	25,668	2204,044	0	203,347	203,347	99,723	0	0	0	0	0	0	0
19:07:57	167,089	2664,523	14,482	14,599	13,065	8,917	7,084	21,2	956,596	25,668	2204,504	0	203,347	203,347	99,723	0	0	0	0	0	0	0
19:07:57	44,604	2664,969	14,433	14,453	13,07	8,922	7,12	21,2	956,596	25,668	2204,965	0	203,347	203,347	99,723	0	0	0	0	0	0	0
19:07:57	214,135	2667,11	14,482	14,453	13,08	8,944	7,156	21,2	956,596	25,668	2205,427	0	203,347	203,347	99,723	0	0	0	0	0	0	0
19:07:57	83,007	2667,94	14,482	14,453	13,084	8,952	7,191	21,2	956,596	25,668	2205,889	0	203,347	203,347	99,723	0	0	0	0	0	0	0
19:07:57	104,907	2668,989	14,58	14,404	13,085	8,963	7,226	21,2	956,596	25,668	2206,352	0	203,347	203,347	99,723	0	0	0	0	0	0	0
19:07:57	-14,257	2668,847	14,482	14,453	13,09	8,962	7,26	21,2	956,596	25,668	2206,815	0	203,347	203,347	99,723	0	0	0	0	0	0	0
19:07:57	227,392	2671,12	14,629	14,648	13,094	8,985	7,294	21,2	956,596	25,668	2207,279	0	203,347	203,347	99,723	0	0	0	0	0	0	0
19:07:57	144,409	2672,565	14,775	14,795	13,094	9	7,327	21,2	956,596	25,668	2207,744	0	203,347	203,347	99,723	0	0	0	0	0	0	0
19:07:57	80,932	2673,374	14,775	14,746	13,099	9,008	7,36	21,2	956,596	25,668	2208,21	0	203,347	203,347	99,723	0	0	0	0	0	0	0
19:07:57	178,076	2675,155	14,873	14,746	13,103	9,027	7,393	21,2	956,596	25,668	2208,677	0	203,347	203,347	99,723	0	0	0	0	0	0	0
19:07:57	89,599	2676,051	14,873	14,795	13,109	9,036	7,425	21,2	956,596	25,668	2209,144	0	203,347	203,347	99,723	0	0	0	0	0	0	0
19:07:57	-63,549	2675,415	14,726	14,502	13,113	9,029	7,456	21,2	956,596	25,668	2209,61	0	203,347	203,347	99,723	0	0	0	0	0	0	0
19:07:57	90,478	2676,32	14,726	14,502	13,118	9,039	7,487	21,2	956,596	25,668	2210,077	0	203,347	203,347	99,723	0	0	0	0	0	0	0
19:07:57	-64,624	2675,674	14,58	14,453	13,123	9,032	7,518	21,2	956,596	25,668	2210,543	0	203,347	203,347	99,723	0	0	0	0	0	0	0
19:07:57	48,144	2676,155	14,629	14,502	13,123	9,037	7,548	21,2	956,596	25,668	2211,008	0	203,347	203,347	99,723	0	0	0	0	0	0	0
19:07:57	240,82	2678,563	14,873	14,795	13,123	9,062	7,577	21,2	956,596	25,668	2211,476	0	203,347	203,347	99,723	0	0	0	0	0	0	0
19:07:57	-144,506	2677,118	14,726	14,599	13,123	9,047	7,606	21,2	956,596	25,668	2211,941	0	203,347	203,347	99,723	0	0	0	0	0	0	0
19:07:57	144,506	2678,563	14,873	14,795	13,123	9,062	7,635	21,2	956,596	25,668	2212,408	0	203,347	203,347	99,723	0	0	0	0	0	0	0
19:07:57	79,882	2679,362	14,873	14,599	13,127	9,07	7,663	21,2	956,596	25,668	2212,875	0	203,347	203,347	99,723	0	0	0	0	0	0	0
19:07:57	-85,546	2678,507	14,775	14,746	13,128	9,061	7,69	21,2	956,596	25,668	2213,34	0	203,347	203,347	99,723	0	0	0	0	0	0	0
19:07:57	-75,634	2677,75	14,629	14,648	13,132	9,053	7,717	21,2	956,596	25,668	2213,805	0	203,347	203,347	99,723	0	0	0	0	0	0	0
19:07:57	107,128	2678,822	14,726	14,746	13,132	9,065	7,743	21,2	956,596	25,668	2214,27	0	203,347	203,347	99,723	0	0	0	0	0	0	0
19:07:57	-229,858	2676,523	14,482	14,404	13,133	9,041	7,769	21,2	956,596	25,668	2214,732	0	203,347	203,347	99,723	0	0	0	0	0	0	0
19:07:57	164,16	2678,165	14,58	14,502	13,137	9,058	7,794	21,2	956,596	25,668	2215,195	0	203,347	203,347	99,723	0	0	0	0	0	0	0
19:07:57	-96,337	2677,201	14,482	14,502	13,137	9,048	7,819	21,2	956,596	25,668	2215,657	0	203,347	203,347	99,723	0	0	0	0	0	0	0
19:07:57	144,482	2678,646	14,629	14,599	13,137	9,063	7,843	21,2	956,596	25,668	2216,12	0	203,347	203,347	99,723	0	0	0	0	0	0	0
19:07:57	96,362	2679,61	14,726	14,795	13,137	9,073	7,867	21,2	956,596	25,668	2216,584	0	203,347	203,347	99,723	0	0	0	0	0	0	0
19:07:57	144,555	2681,055	14,873	14,941	13,137	9,088	7,891	21,2	956,596	25,668	2217,048	0	203,347	203,347	99,723	0	0	0	0	0	0	0
19:07:57	-240,917	2678,646	14,629	14,648	13,137	9,063	7,914	21,2	956,596	25,668	2217,51	0	203,347	203,347	99,723	0	0	0	0	0	0	0
19:07:57	0	2678,646	14,629	14,648	13,137	9,063	7,937	21,2	956,596	25,668	2217,971	0	203,347	203,347	99,723	0	0	0	0	0	0	0
19:07:57	0	2678,646	14,629	14,599	13,137	9,063	7,959	21,2	956,596	25,668	2218,432	0	203,347	203,347	99,723	0	0	0	0	0	0	0
19:07:57	-48,144	2678,165	14,58	14,599	13,137	9,058	7,98	21,2	956,596	25,668	2218,892	0	203,347	203,347	99,723	0	0	0	0	0	0	0
19:07:57	144,506	2679,61	14,726	14,795	13,137	9,073	8,002	21,2	956,596	25,668	2219,353	0	203,347	203,347	99,723	0	0	0	0	0	0	0
19:07:57	-144,506	2678,165	14,58	14,599	13,137	9,058	8,022	21,2	956,596	25,668	2219,812	0	203,347	203,347	99,723	0	0	0	0	0	0	0
19:07:57	0	2678,165	14,58	14,502	13,137	9,058	8,043	21,2	956,596	25,668	2220,27	0	203,347	203,347	99,723	0	0	0	0	0	0	0
19:07:57	0	2678,165	14,58	14,502	13,137	9,058	8,062	21,2	956,596	25,668	2220,728	0	203,347	203,347	99,723	0	0	0	0	0	0	0
19:07:57	0	2678,165	14,58	14,502	13,137	9,058	8,082	21,2	956,596	25,668	2221,186	0	203,347	203,347	99,723	0	0	0	0	0	0	0
19:07:57	0	2678,165	14,58	14,502	13,137	9,058	8,101	21,2	956,596	25,668	2221,643	0	203,347	203,347	99,723	0	0	0	0	0	0	0
19:07:57	-96,337	2677,201	14,482	14,404	13,137	9,048	8,12	21,2	956,596	25,668	2222,099	0	203,347	203,347	99,723	0	0	0	0	0	0	0
19:07:58	96,337	2678,165	14,58	14,453	13,137	9,058	8,138	21,2	956,596	25,668	2222,555	0	203,347	203,347	99,723	0	0	0	0	0	0	0
19:07:58	144,506	2679,61	14,726	14,795	13,137	9,073	8,156	21,2	956,596	25,668	2223,012	0	203,347	203,347	99,723	0	0	0	0	0	0	0
19:07:58	-144,506	2678,165	14,58	14,502	13,137	9,058	8,174	21,2	956,596	25,668	2223,467	0	203,347	203,347	99,723	0	0	0	0	0	0	0
19:07:58	-144,482	2676,72	14,433	14,258	13,137	9,043	8,191	21,2	956,596	25,668	2223,92	0	203,347	203,347	99,723	0	0	0	0	0	0	0
19:07:58	48,144	2677,201	14,482	14,306	13,137	9,048	8,208	21,2	956,596	25,668	2224,373	0	203,347	203,347	99,723	0	0	0	0	0	0	0
19:07:58	-48,144	2676,72	14,433	14,404	13,137	9,043	8,224	21,2	956,596	25,668	2224,826	0	203,347	203,347	99,723	0	0	0	0	0	0	0
19:07:58	144,482	2678,165	14,58	14,502	13,137	9,058	8,241	21,2	956,596	25,668	2225,279	0	203,347	203,347	99,723	0	0	0	0	0	0	0
19:07:58	0	2678,165	14,58	14,502	13,137	9,058	8,257	21,2	956,596	25,668	2225,732	0	203,347	203,347	99,723	0	0	0	0	0	0	0
19:07:58	-96,337	2677,201	14,482	14,453	13,137	9,048	8,272	21,2	956,596	25,668	2226,184	0	203,347	203,347	99,723	0	0	0	0	0	0	0
19:07:58	96,337	2678,165	14,58	14,453	13,137	9,058	8,288	21,2	956,596	25,668	2226,636	0	203,347	203,347	99,723	0	0	0	0	0	0	0
19:07:58	-96,337	2677,201	14,482	14,404	13,137	9,048	8,302	21,2	956,596	25,668	2227,086	0	203,347	203,347	99,723	0	0	0	0	0	0	0
19:07:58	240,844	2679,61	14,726	14,746	13,137	9,073	8,318	21,2	956,596	25,668	2227,539	0	203,347	203,347	99,723	0	0	0	0	0	0	0
19:07:58	-240,844	2677,201	14,482	14,453	13,137	9,048	8,332	21,2	956,596	25,668	2227,988	0	203,347	203,347	99,723	0	0	0	0	0	0	0
19:07:58	96,337	2678,165	14,58	14,502	13,137	9,058	8,346	21,2	956,596	25,668	2228,439	0	203,347	203,347	99,723	0	0	0	0	0	0	0
19:07:58	48,144	2678,646	14,629	14,453	13,137	9,063	8,36	21,2	956,596	25,668	2228,889	0	203,347	203,347	99,723	0	0	0	0	0	0	0
19:07:58	-144,482	2677,201	14,482	14,306	13,137	9,048	8,374	21,2	956,596	25,668	2229,337	0	203,347	203,347	99,723	0	0	0	0	0	0	0
19:07:58	96,337	2678,165	14,58	14,502	13,137	9,058	8,387	21,2	956,596	25,668	2229,786	0	203,347	203,347	99,723	0	0	0	0	0	0	0
19:07:58	-96,337	2677,201	14,482	14,306	13,137	9,048	8,4	21,2	956,596	25,668	2230,233	0	203,347	203,347	99,723	0	0	0	0	0	0	0
19:07:58	144,482	2678,646	14,629	14,502	13,137	9,063	8,413	21,2	956,596	25,668	2230,682	0	203,347	203,347	99,723	0	0	0	0	0	0	0
19:07:58	0	2678,646	14,629	14,746	13,137	9,063	8,426	21,2	956,596	25,668	2231,13	0	203,347	203,347	99,723	0	0	0	0	0	0	0
19:07:58	-48,144	2678,165	14,58	14,502	13,137	9,058	8,438	21,2	956,596	25,668	2231,577	0	203,347	203,347	99,723	0	0	0	0	0	0	0
19:07:58	48,144	2678,646	14,629	14,599	13,137	9,063	8,45	21,2	956,596	25,668	2232,024	0	203,347	203,347	99,723	0	0	0	0	0	0	0
19:07:58	-48,144	2678,165	14,58	14,306	13,137	9,058	8,462	21,2	956,596	25,668	2232,47	0	203,347	203,347	99,723	0	0	0	0	0	0	0
19:07:58	144,506	2679,61	14,726	14,599	13,137	9,073	8,474	21,2	956,596	25,668	2232,917	0	203,347	203,347	99,723	0	0	0	0	0	0	0
19:07:58	-96,362	2678,646	14,629	14,599	13,137	9,063	8,486	21,2	956,596	25,668	2233,363	0	203,347	203,347	99,723	0	0	0	0	0	0	0
19:07:58	-48,144	2678,165	14,58	14,404	13,137	9,058	8,497	21,2	956,596	25,668	2233,808	0	203,347	203,347	99,723	0	0	0	0	0	0	0
19:07:58	0	2678,165	14,58	14,453	13,137	9,058	8,508	21,2	956,596	25,668	2234,252	0	203,347	203,347	99,723	0	0	0	0	0	0	0
19:07:58	48,144	2678,646	14,629	14,453	13,137	9,063	8,519	21,2	956,596	25,668	2234,697	0	203,347	203,347	99,723	0	0	0	0	0	0	0
19:07:58	-144,482	2677,201	14,482	14,404	13,137	9,048	8,529	21,2	956,596	25,668	2235,139	0	203,347	203,347	99,723	0	0	0	0	0	0	0
19:07:58	144,482	2678,646	14,629	14,502	13,137	9,063	8,54	21,2	956,596	25,668	2235,583	0	203,347	203,347	99,723	0	0	0	0	0	0	0
19:07:58	96,362	2679,61	14,726	14,648	13,137	9,073	8,55	21,2	956,596	25,668	2236,027	0	203,347	203,347	99,723	0	0	0	0	0	0	0
19:07:58	-133,74	2678,272	14,58	14,502	13,137	9,059	8,56	21,2	956,596	25,668	2236,469	0	203,347	203,347	99,723	0	0	0	0	0	0	0
19:07:58	48,168	2678,754	14,629	14,502	13,137	9,064	8,57	21,2	956,596	25,668	2236,911	0	203,347	203,347	99,723	0	0	0	0	0	0	0
19:07:58	-58,935	2678,165	14,58	14,453	13,137	9,058	8,58	21,2	956,596	25,668	2237,353	0	203,347	203,347	99,723	0	0	0	0	0	0	0
19:07:58	48,144	2678,646	14,629	14,599	13,137	9,063	8,589	21,2	956,596	25,668	2237,794	0	203,347	203,347	99,723	0	0	0	0	0	0	0
19:07:58	0	2678,646	14,629	14,599	13,137	9,063	8,598	21,2	956,596	25,668	2238,235	0	203,347	203,347	99,723	0	0	0	0	0	0	0
19:07:58	-37,377	2678,272	14,58	14,453	13,137	9,059	8,607	21,2	956,596	25,668	2238,675	0	203,347	203,347	99,723	0	0	0	0	0	0	0
19:07:58	0	2678,272	14,58	14,599	13,137	9,059	8,616	21,2	956,596	25,668	2239,115	0	203,347	203,347	99,723	0	0	0	0	0	0	0
19:07:58	-96,313	2677,309	14,482	14,404	13,137	9,049	8,625	21,2	956,596	25,668	2239,553	0	203,347	203,347	99,723	0	0	0	0	0	0	0
19:07:58	96,313	2678,272	14,58	14,502	13,137	9,059	8,633	21,2	956,596	25,668	2239,992	0	203,347	203,347	99,723	0	0	0	0	0	0	0
19:07:58	0	2678,272	14,58	14,453	13,137	9,059	8,642	21,2	956,596	25,668	2240,43	0	203,347	203,347	99,723	0	0	0	0	0	0	0
19:07:58	-96,313	2677,309	14,482	14,404	13,137	9,049	8,65	21,2	956,596	25,668	2240,867	0	203,347	203,347	99,723	0	0	0	0	0	0	0
19:07:58	96,313	2678,272	14,58	14,599	13,137	9,059	8,658	21,2	956,596	25,668	2241,304	0	203,347	203,347	99,723	0	0	0	0	0	0	0
19:07:58	-96,313	2677,309	14,482	14,453	13,137	9,049	8,665	21,2	956,596	25,668	2241,74	0	203,347	203,347	99,723	0	0	0	0	0	0	0
19:07:58	0	2677,309	14,482	14,404	13,137	9,049	8,673	21,3	956,596	25,668	2242,175	0	203,347	203,347	99,723	0	0	0	0	0	0	0
19:07:58	0	2677,309	14,482	14,404	13,137	9,049	8,68	21,3	956,596	25,668	2242,61	0	203,347	203,347	99,723	0	0	0	0	0	0	0
19:07:58	96,313	2678,272	14,58	14,502	13,137	9,059	8,688	21,3	956,596	25,668	2243,046	0	203,347	203,347	99,723	0	0	0	0	0	0	0
19:07:58	0	2678,272	14,58	14,502	13,137	9,059	8,695	21,3	956,596	25,668	2243,481	0	203,347	203,347	99,723	0	0	0	0	0	0	0
19:07:58	-96,313	2677,309	14,482	14,404	13,137	9,049	8,702	21,3	956,596	25,668	2243,915	0	203,347	203,347	99,723	0	0	0	0	0	0	0
19:07:58	-96,313	2676,346	14,384	14,306	13,137	9,039	8,708	21,3	956,596	25,668	2244,347	0	203,347	203,347	99,723	0	0	0	0	0	0	0
19:07:58	96,313	2677,309	14,482	14,404	13,137	9,049	8,715	21,3	956,596	25,668	2244,78	0	203,347	203,347	99,723	0	0	0	0	0	0	0
19:07:58	96,313	2678,272	14,58	14,599	13,137	9,059	8,722	21,3	956,596	25,668	2245,213	0	203,347	203,347	99,723	0	0	0	0	0	0	0
19:07:58	-96,313	2677,309	14,482	14,453	13,137	9,049	8,728	21,3	956,596	25,668	2245,646	0	203,347	203,347	99,723	0	0	0	0	0	0	0
19:07:58	144,482	2678,754	14,629	14,648	13,137	9,064	8,735	21,3	956,596	25,668	2246,079	0	203,347	203,347	99,723	0	0	0	0	0	0	0
19:07:58	19,848	2678,953	14,58	14,453	13,141	9,066	8,741	21,3	956,596	25,668	2246,512	0	204,259	204,259	99,727	0	0	0	0	0	0	0
19:07:58	-96,337	2677,989	14,482	14,404	13,141	9,056	8,747	21,3	956,596	25,668	2246,943	0	204,259	204,259	99,727	0	0	0	0	0	0	0
19:07:58	-48,144	2677,508	14,433	14,306	13,141	9,051	8,753	21,3	956,596	25,668	2247,374	0	204,259	204,259	99,727	0	0	0	0	0	0	0
19:07:58	192,651	2679,434	14,629	14,502	13,141	9,071	8,76	21,3	956,596	25,668	2247,806	0	204,259	204,259	99,727	0	0	0	0	0	0	0
19:07:58	-48,168	2678,953	14,58	14,599	13,141	9,066	8,766	21,3	956,596	25,668	2248,237	0	204,259	204,259	99,727	0	0	0	0	0	0	0
19:07:58	10,742	2679,06	14,58	14,453	13,142	9,067	8,772	21,3	956,596	25,668	2248,668	0	204,259	204,259	99,727	0	0	0	0	0	0	0
19:07:58	-10,742	2678,953	14,58	14,502	13,141	9,066	8,777	21,3	956,596	25,668	2249,098	0	204,259	204,259	99,727	0	0	0	0	0	0	0
19:07:58	10,742	2679,06	14,58	14,502	13,142	9,067	8,783	21,3	956,596	25,668	2249,528	0	204,259	204,259	99,727	0	0	0	0	0	0	0
19:07:58	0	2679,06	14,58	14,453	13,142	9,067	8,789	21,3	956,596	25,668	2249,957	0	204,259	204,259	99,727	0	0	0	0	0	0	0
19:07:58	0	2679,06	14,58	14,599	13,142	9,067	8,794	21,3	956,596	25,668	2250,386	0	204,259	204,259	99,727	0	0	0	0	0	0	0
19:07:58	144,531	2680,505	14,726	14,746	13,142	9,082	8,8	21,3	956,596	25,668	2250,816	0	204,259	204,259	99,727	0	0	0	0	0	0	0
19:07:58	-144,531	2679,06	14,58	14,453	13,142	9,067	8,805	21,3	956,596	25,668	2251,244	0	204,259	204,259	99,727	0	0	0	0	0	0	0
19:07:58	-144,482	2677,615	14,433	14,258	13,142	9,052	8,81	21,3	956,596	25,668	2251,671	0	204,259	204,259	99,727	0	0	0	0	0	0	0
19:07:58	-144,482	2676,17	14,287	14,209	13,142	9,037	8,814	21,3	956,596	25,668	2252,095	0	204,259	204,259	99,727	0	0	0	0	0	0	0
19:07:58	-385,058	2672,32	13,896	13,574	13,142	8,997	8,818	21,3	956,596	25,668	2252,515	0	204,259	204,259	99,727	0	0	0	0	0	0	0
19:07:58	-570,507	2666,615	13,408	13,086	13,137	8,939	8,82	21,3	956,596	25,668	2252,929	0	204,259	204,259	99,727	0	0	0	0	0	0	0
19:07:58	-633,227	2660,282	13,017	12,646	13,123	8,873	8,821	21,3	956,596	25,668	2253,336	0	204,259	204,259	99,727	0	0	0	0	0	0	0
19:07:58	-580,297	2654,479	12,773	12,06	13,103	8,814	8,821	21,3	956,596	25,668	2253,737	0	204,259	204,259	99,727	0	0	0	0	0	0	0
19:07:58	-589,868	2648,581	12,675	11,767	13,075	8,753	8,82	21,3	956,596	25,668	2254,132	0	204,259	204,259	99,727	0	0	0	0	0	0	0
19:07:58	-595,019	2642,63	12,675	11,718	13,042	8,691	8,817	21,3	956,596	25,668	2254,521	0	204,259	204,259	99,727	0	0	0	0	0	0	0
19:07:58	-509,033	2637,54	12,773	11,621	13,007	8,639	8,814	21,3	956,596	25,668	2254,904	0	204,259	204,259	99,727	0	0	0	0	0	0	0
19:07:58	-535,351	2632,187	12,92	12,06	12,969	8,584	8,809	21,3	956,596	25,668	2255,281	0	204,259	204,259	99,727	0	0	0	0	0	0	0
19:07:58	-914,209	2623,045	12,675	11,23	12,931	8,489	8,803	21,3	956,596	25,668	2255,649	0	204,259	204,259	99,727	0	0	0	0	0	0	0
19:07:58	-783,081	2615,214	12,48	11,084	12,897	8,409	8,795	21,3	956,596	25,668	2256,008	0	204,259	204,259	99,727	0	0	0	0	0	0	0
19:07:58	-792,138	2607,292	12,187	11,035	12,868	8,327	8,786	21,3	956,596	25,668	2256,36	0	204,259	204,259	99,727	0	0	0	0	0	0	0
19:07:58	-729,443	2599,998	12,041	10,595	12,835	8,252	8,776	21,3	956,596	25,668	2256,703	0	204,259	204,259	99,727	0	0	0	0	0	0	0
19:07:58	-786,108	2592,137	11,748	10,498	12,807	8,171	8,764	21,3	956,596	25,668	2257,039	0	204,259	204,259	99,727	0	0	0	0	0	0	0
19:07:58	-585,839	2586,278	11,748	10,742	12,773	8,11	8,751	21,3	956,596	25,668	2257,368	0	204,259	204,259	99,727	0	0	0	0	0	0	0
19:07:58	-800,83	2578,27	11,601	10,4	12,736	8,028	8,737	21,3	956,596	25,668	2257,689	0	204,259	204,259	99,727	0	0	0	0	0	0	0
19:07:58	-996,118	2568,309	11,259	10,058	12,698	7,925	8,721	21,3	956,596	25,668	2258	0	204,259	204,259	99,727	0	0	0	0	0	0	0
19:07:58	-473,828	2563,571	11,455	10,058	12,661	7,876	8,704	21,3	956,596	25,668	2258,305	0	204,259	204,259	99,727	0	0	0	0	0	0	0
19:07:58	-611,401	2557,457	11,504	10,742	12,623	7,813	8,687	21,3	956,596	25,668	2258,604	0	204,259	204,259	99,727	0	0	0	0	0	0	0
19:07:58	-494,897	2552,508	11,65	10,888	12,587	7,762	8,669	21,3	956,596	25,668	2258,898	0	204,259	204,259	99,727	0	0	0	0	0	0	0
19:07:58	-856,372	2543,944	11,406	10,547	12,552	7,674	8,649	21,3	956,596	25,668	2259,183	0	204,259	204,259	99,727	0	0	0	0	0	0	0
19:07:58	-667,749	2537,266	11,259	10,351	12,522	7,605	8,629	21,3	956,596	25,668	2259,461	0	204,259	204,259	99,727	0	0	0	0	0	0	0
19:07:58	-712,597	2530,14	11,015	10,156	12,495	7,532	8,607	21,3	956,596	25,668	2259,732	0	204,259	204,259	99,727	0	0	0	0	0	0	0
19:07:58	-721,069	2522,93	10,771	9,961	12,468	7,457	8,585	21,3	956,596	25,668	2259,995	0	204,259	204,259	99,727	0	0	0	0	0	0	0
19:07:58	-606,909	2516,861	10,625	9,863	12,441	7,395	8,561	21,3	956,596	25,668	2260,252	0	204,259	204,259	99,727	0	0	0	0	0	0	0
19:07:58	-571,289	2511,148	10,527	9,863	12,414	7,336	8,537	21,3	956,596	25,668	2260,503	0	204,259	204,259	99,727	0	0	0	0	0	0	0
19:07:58	-545,361	2505,694	10,478	9,863	12,386	7,28	8,513	21,3	956,596	25,668	2260,748	0	204,259	204,259	99,727	0	0	0	0	0	0	0
19:07:58	-521,752	2500,477	10,478	9,961	12,356	7,226	8,487	21,3	956,596	25,668	2260,988	0	204,259	204,259	99,727	0	0	0	0	0	0	0
19:07:58	-436,084	2496,116	10,527	10,058	12,329	7,181	8,462	21,3	956,596	25,668	2261,223	0	204,259	204,259	99,727	0	0	0	0	0	0	0
19:07:58	-658,715	2489,529	10,332	9,814	12,302	7,113	8,435	21,3	956,596	25,668	2261,451	0	204,259	204,259	99,727	0	0	0	0	0	0	0
19:07:58	-551,44	2484,014	10,185	9,668	12,278	7,056	8,408	21,3	956,596	25,668	2261,674	0	204,259	204,259	99,727	0	0	0	0	0	0	0
19:07:58	-634,472	2477,67	9,941	9,423	12,256	6,991	8,38	21,3	956,596	25,668	2261,89	0	204,259	204,259	99,727	0	0	0	0	0	0	0
19:07:58	-544,531	2472,224	9,795	9,277	12,233	6,935	8,352	21,3	956,596	25,668	2262,1	0	204,259	204,259	99,727	0	0	0	0	0	0	0
19:07:58	-489,892	2467,325	9,697	9,13	12,21	6,884	8,323	21,3	956,596	25,668	2262,306	0	204,259	204,259	99,727	0	0	0	0	0	0	0
19:07:58	-571,142	2461,614	9,55	9,13	12,186	6,825	8,294	21,3	956,596	25,668	2262,505	0	204,259	204,259	99,727	0	0	0	0	0	0	0
19:07:59	-251,44	2459,099	9,648	9,082	12,166	6,799	8,265	21,3	956,596	25,668	2262,701	0	204,259	204,259	99,727	0	0	0	0	0	0	0
19:07:59	-620,239	2452,897	9,502	8,984	12,139	6,735	8,235	21,3	956,596	25,668	2262,891	0	204,259	204,259	99,727	0	0	0	0	0	0	0
19:07:59	-481,665	2448,08	9,502	9,082	12,112	6,686	8,204	21,3	956,596	25,668	2263,077	0	204,259	204,259	99,727	0	0	0	0	0	0	0
19:07:59	-349,707	2444,583	9,502	9,082	12,092	6,65	8,174	21,3	956,596	25,668	2263,258	0	204,259	204,259	99,727	0	0	0	0	0	0	0
19:07:59	-595,971	2438,624	9,306	8,935	12,068	6,588	8,143	21,3	956,596	25,668	2263,433	0	204,259	204,259	99,727	0	0	0	0	0	0	0
19:07:59	-478,295	2433,841	9,16	8,789	12,049	6,539	8,111	21,3	956,596	25,668	2263,604	0	204,259	204,259	99,727	0	0	0	0	0	0	0
19:07:59	-428,051	2429,56	9,062	8,642	12,03	6,495	8,08	21,3	956,596	25,668	2263,77	0	204,259	204,259	99,727	0	0	0	0	0	0	0
19:07:59	-378,027	2425,78	9,013	8,642	12,011	6,456	8,048	21,3	956,596	25,668	2263,932	0	204,259	204,259	99,727	0	0	0	0	0	0	0
19:07:59	-460,546	2421,174	8,964	8,545	11,988	6,408	8,016	21,3	956,596	25,668	2264,089	0	204,259	204,259	99,727	0	0	0	0	0	0	0
19:07:59	-509,326	2416,081	8,867	8,545	11,964	6,356	7,983	21,3	956,596	25,668	2264,241	0	204,259	204,259	99,727	0	0	0	0	0	0	0
19:07:59	-335,62	2412,725	8,867	8,593	11,945	6,321	7,95	21,3	956,596	25,668	2264,389	0	204,259	204,259	99,727	0	0	0	0	0	0	0
19:07:59	-324,609	2409,479	8,964	8,545	11,921	6,288	7,918	21,3	956,596	25,668	2264,534	0	204,259	204,259	99,727	0	0	0	0	0	0	0
19:07:59	-428,759	2405,191	8,867	8,545	11,902	6,244	7,885	21,3	956,596	25,668	2264,675	0	204,259	204,259	99,727	0	0	0	0	0	0	0
19:07:59	-333,3	2401,858	8,867	8,593	11,883	6,209	7,852	21,3	956,596	25,668	2264,812	0	204,259	204,259	99,727	0	0	0	0	0	0	0
19:07:59	-473,364	2397,125	8,72	8,447	11,864	6,16	7,819	21,3	956,596	25,668	2264,945	0	204,259	204,259	99,727	0	0	0	0	0	0	0
19:07:59	-330,102	2393,824	8,72	8,3	11,845	6,126	7,786	21,3	956,596	25,668	2265,073	0	204,259	204,259	99,727	0	0	0	0	0	0	0
19:07:59	-434,985	2389,474	8,525	8,3	11,831	6,082	7,752	21,3	956,596	25,668	2265,198	0	204,259	204,259	99,727	0	0	0	0	0	0	0
19:07:59	-436,914	2385,105	8,33	8,056	11,817	6,036	7,719	21,3	956,596	25,668	2265,318	0	204,259	204,259	99,727	0	0	0	0	0	0	0
19:07:59	-329,956	2381,805	8,33	7,959	11,798	6,002	7,685	21,3	956,596	25,668	2265,434	0	204,259	204,259	99,727	0	0	0	0	0	0	0
19:07:59	-284,497	2378,96	8,379	8,105	11,779	5,973	7,652	21,3	956,596	25,668	2265,548	0	204,259	204,259	99,727	0	0	0	0	0	0	0
19:07:59	-381,738	2375,143	8,33	8,056	11,76	5,934	7,618	21,3	956,596	25,668	2265,658	0	204,259	204,259	99,727	0	0	0	0	0	0	0
19:07:59	-465,185	2370,491	8,183	7,861	11,741	5,886	7,584	21,3	956,596	25,668	2265,762	0	204,259	204,259	99,727	0	0	0	0	0	0	0
19:07:59	-392,089	2366,57	8,037	7,714	11,727	5,845	7,55	21,3	956,596	25,668	2265,863	0	204,259	204,259	99,727	0	0	0	0	0	0	0
19:07:59	-252,636	2364,044	8,037	7,763	11,713	5,819	7,516	21,3	956,596	25,668	2265,961	0	204,259	204,259	99,727	0	0	0	0	0	0	0
19:07:59	-460,522	2359,438	7,89	7,666	11,694	5,772	7,482	21,3	956,596	25,668	2266,055	0	204,259	204,259	99,727	0	0	0	0	0	0	0
19:07:59	-315,966	2356,279	7,89	7,568	11,676	5,739	7,448	21,3	956,596	25,668	2266,145	0	204,259	204,259	99,727	0	0	0	0	0	0	0
19:07:59	-298,974	2353,289	7,841	7,568	11,662	5,708	7,413	21,3	956,596	25,668	2266,232	0	204,259	204,259	99,727	0	0	0	0	0	0	0
19:07:59	-345,507	2349,834	7,744	7,421	11,648	5,673	7,379	21,3	956,596	25,668	2266,315	0	204,259	204,259	99,727	0	0	0	0	0	0	0
19:07:59	-307,543	2346,758	7,695	7,421	11,633	5,641	7,345	21,3	956,596	25,668	2266,396	0	204,259	204,259	99,727	0	0	0	0	0	0	0
19:07:59	-275,903	2343,999	7,744	7,421	11,614	5,613	7,311	21,3	956,596	25,668	2266,473	0	204,259	204,259	99,727	0	0	0	0	0	0	0
19:07:59	-317,993	2340,819	7,744	7,519	11,596	5,58	7,277	21,3	956,596	25,668	2266,547	0	204,259	204,259	99,727	0	0	0	0	0	0	0
19:07:59	-301,171	2337,808	7,695	7,421	11,582	5,549	7,243	21,3	956,596	25,668	2266,619	0	204,259	204,259	99,727	0	0	0	0	0	0	0
19:07:59	-409,79	2333,71	7,5	7,226	11,569	5,507	7,209	21,3	956,596	25,668	2266,686	0	204,259	204,259	99,727	0	0	0	0	0	0	0
19:07:59	-320,776	2330,502	7,353	7,08	11,558	5,474	7,175	21,3	956,596	25,668	2266,749	0	204,259	204,259	99,727	0	0	0	0	0	0	0
19:07:59	-304,565	2327,456	7,207	7,031	11,549	5,442	7,141	21,3	956,596	25,668	2266,81	0	204,259	204,259	99,727	0	0	0	0	0	0	0
19:07:59	-373,022	2323,726	7,06	6,884	11,536	5,404	7,107	21,3	956,596	25,668	2266,867	0	204,259	204,259	99,727	0	0	0	0	0	0	0
19:07:59	-279,345	2320,933	7,011	6,982	11,522	5,375	7,073	21,3	956,596	25,668	2266,921	0	204,259	204,259	99,727	0	0	0	0	0	0	0
19:07:59	-245,019	2318,483	7,011	6,836	11,508	5,35	7,04	21,3	956,596	25,668	2266,973	0	204,259	204,259	99,727	0	0	0	0	0	0	0
19:07:59	-242,724	2316,055	7,011	6,884	11,494	5,325	7,006	21,3	956,596	25,668	2267,022	0	204,259	204,259	99,727	0	0	0	0	0	0	0
19:07:59	-213,989	2313,915	7,06	6,982	11,48	5,303	6,972	21,3	956,596	25,668	2267,069	0	204,259	204,259	99,727	0	0	0	0	0	0	0
19:07:59	-289,892	2311,016	7,06	6,982	11,463	5,273	6,939	21,3	956,596	25,668	2267,113	0	204,259	204,259	99,727	0	0	0	0	0	0	0
19:07:59	-240,673	2308,61	7,06	6,884	11,449	5,248	6,906	21,3	956,596	25,668	2267,154	0	204,259	204,259	99,727	0	0	0	0	0	0	0
19:07:59	-206,518	2306,545	7,011	6,836	11,44	5,227	6,873	21,2	956,216	25,668	2267,194	0	204,259	204,259	99,727	0	0	0	0	0	0	0
19:07:59	-312,06	2303,424	6,914	6,836	11,428	5,194	6,84	21,2	956,216	25,668	2267,23	0	204,259	204,259	99,727	0	0	0	0	0	0	0
19:07:59	-315,82	2300,266	6,767	6,738	11,417	5,162	6,807	21,2	956,216	25,668	2267,263	0	204,259	204,259	99,727	0	0	0	0	0	0	0
19:07:59	-199,902	2298,267	6,767	6,738	11,406	5,141	6,775	21,2	956,216	25,668	2267,294	0	204,259	204,259	99,727	0	0	0	0	0	0	0
19:07:59	-178,71	2296,48	6,767	6,64	11,396	5,123	6,742	21,2	956,216	25,668	2267,323	0	204,259	204,259	99,727	0	0	0	0	0	0	0
19:07:59	-244,97	2294,03	6,718	6,64	11,385	5,098	6,71	21,2	956,216	25,668	2267,35	0	204,259	204,259	99,727	0	0	0	0	0	0	0
19:07:59	-292,016	2291,11	6,621	6,64	11,373	5,067	6,678	21,2	956,216	25,668	2267,374	0	204,259	204,259	99,727	0	0	0	0	0	0	0
19:07:59	-178,686	2289,323	6,621	6,543	11,363	5,049	6,646	21,2	956,216	25,668	2267,396	0	204,259	204,259	99,727	0	0	0	0	0	0	0
19:07:59	-221,313	2287,11	6,621	6,543	11,35	5,026	6,614	21,2	956,216	25,668	2267,415	0	204,259	204,259	99,727	0	0	0	0	0	0	0
19:07:59	-177,465	2285,335	6,621	6,543	11,34	5,008	6,583	21,2	956,216	25,668	2267,433	0	204,259	204,259	99,727	0	0	0	0	0	0	0
19:07:59	-223,559	2283,099	6,621	6,543	11,327	4,985	6,551	21,2	956,216	25,668	2267,449	0	203,266	203,266	99,723	0	0	0	0	0	0	0
19:07:59	-253,344	2280,566	6,523	6,494	11,318	4,959	6,52	21,2	956,216	25,668	2267,462	0	203,266	203,266	99,723	0	0	0	0	0	0	0
19:07:59	-237,329	2278,193	6,425	6,445	11,31	4,934	6,489	21,2	956,216	25,668	2267,473	0	203,266	203,266	99,723	0	0	0	0	0	0	0
19:07:59	-161,499	2276,578	6,425	6,347	11,301	4,918	6,458	21,2	956,216	25,668	2267,482	0	203,266	203,266	99,723	0	0	0	0	0	0	0
19:07:59	-301,464	2273,563	6,279	6,347	11,291	4,887	6,427	21,2	956,216	25,668	2267,488	0	203,266	203,266	99,723	0	0	0	0	0	0	0
19:07:59	-127,172	2272,291	6,23	6,152	11,287	4,873	6,397	21,2	956,216	25,668	2267,492	0	203,266	203,266	99,723	0	0	0	0	0	0	0
19:07:59	-285,253	2269,439	6,084	6,103	11,278	4,844	6,366	21,2	956,216	25,668	2267,494	0	203,266	203,266	99,723	0	0	0	0	0	0	0
19:07:59	-96,093	2268,478	6,084	6,103	11,273	4,834	6,336	21,2	956,216	25,668	2267,495	0	203,266	203,266	99,723	0	0	0	0	0	0	0
19:07:59	-118,725	2267,291	6,132	6,103	11,263	4,822	6,307	21,2	956,216	25,668	2267,291	0	203,266	203,266	99,723	0	0	0	0	0	0	0
19:07:59	-219,238	2265,098	6,132	6,152	11,251	4,799	6,277	21,2	956,216	25,668	2265,098	0	203,266	203,266	99,723	0	0	0	0	0	0	0
19:07:59	-88,793	2264,21	6,23	6,201	11,241	4,79	6,248	21,2	956,216	25,668	2264,21	0	203,266	203,266	99,723	0	0	0	0	0	0	0
19:07:59	-165,649	2262,554	6,23	6,201	11,231	4,773	6,219	21,2	956,216	25,668	2262,554	0	203,266	203,266	99,723	0	0	0	0	0	0	0
19:07:59	-84,423	2261,71	6,23	6,152	11,226	4,764	6,19	21,2	956,216	25,668	2261,71	0	203,266	203,266	99,723	0	0	0	0	0	0	0
19:07:59	-245,678	2259,253	6,132	6,152	11,217	4,739	6,162	21,2	956,216	25,668	2259,253	0	203,266	203,266	99,723	0	0	0	0	0	0	0
19:07:59	-130,249	2257,95	6,084	6,103	11,213	4,726	6,134	21,2	956,216	25,668	2257,95	0	203,266	203,266	99,723	0	0	0	0	0	0	0
19:07:59	-202,05	2255,93	6,035	6,005	11,204	4,705	6,106	21,2	956,216	25,668	2255,93	0	203,266	203,266	99,723	0	0	0	0	0	0	0
19:07:59	-84,399	2255,086	6,035	5,957	11,199	4,696	6,078	21,2	956,216	25,668	2255,086	0	203,266	203,266	99,723	0	0	0	0	0	0	0
19:07:59	-84,375	2254,242	6,035	6,005	11,194	4,687	6,051	21,2	956,216	25,668	2254,242	0	203,266	203,266	99,723	0	0	0	0	0	0	0
19:07:59	-158,129	2252,661	6,035	6,005	11,185	4,671	6,024	21,2	956,216	25,668	2252,661	0	203,266	203,266	99,723	0	0	0	0	0	0	0
19:07:59	-98,413	2251,677	6,035	6,005	11,179	4,661	5,997	21,2	956,216	25,668	2251,677	0	203,266	203,266	99,723	0	0	0	0	0	0	0
19:07:59	-148,486	2250,192	6,035	6,005	11,171	4,646	5,971	21,2	956,216	25,668	2250,192	0	203,266	203,266	99,723	0	0	0	0	0	0	0
19:07:59	-85,424	2249,338	6,035	6,005	11,166	4,637	5,944	21,2	956,216	25,668	2249,338	0	203,266	203,266	99,723	0	0	0	0	0	0	0
19:07:59	-177,246	2247,565	5,937	5,957	11,161	4,619	5,918	21,2	956,216	25,668	2247,565	0	203,266	203,266	99,723	0	0	0	0	0	0	0
19:07:59	-213,159	2245,433	5,791	5,761	11,157	4,597	5,893	21,2	956,216	25,668	2245,433	0	203,266	203,266	99,723	0	0	0	0	0	0	0
19:07:59	-121,582	2244,218	5,742	5,664	11,153	4,584	5,867	21,2	956,216	25,668	2244,218	0	203,266	203,266	99,723	0	0	0	0	0	0	0
19:07:59	-167,553	2242,542	5,644	5,664	11,148	4,567	5,841	21,2	956,216	25,668	2242,542	0	203,266	203,266	99,723	0	0	0	0	0	0	0
19:07:59	4,052	2242,583	5,742	5,761	11,143	4,567	5,816	21,2	956,216	25,668	2242,542	0	203,266	203,266	99,723	0	0	0	0	0	0	0
19:07:59	-87,695	2241,706	5,742	5,761	11,138	4,558	5,792	21,2	956,216	25,668	2241,706	0	203,266	203,266	99,723	0	0	0	0	0	0	0
19:07:59	-108,105	2240,625	5,791	5,761	11,129	4,547	5,767	21,2	956,216	25,668	2240,625	0	203,266	203,266	99,723	0	0	0	0	0	0	0
19:07:59	-88,574	2239,739	5,791	5,81	11,124	4,538	5,743	21,2	956,216	25,668	2239,739	0	203,266	203,266	99,723	0	0	0	0	0	0	0
19:07:59	-88,769	2238,851	5,791	5,81	11,119	4,529	5,719	21,2	956,216	25,668	2238,851	0	203,266	203,266	99,723	0	0	0	0	0	0	0
19:07:59	-64,477	2238,206	5,888	5,81	11,11	4,522	5,696	21,2	956,216	25,668	2238,206	0	203,266	203,266	99,723	0	0	0	0	0	0	0
19:07:59	-79,101	2237,415	5,888	5,859	11,106	4,514	5,673	21,2	956,216	25,668	2237,415	0	203,266	203,266	99,723	0	0	0	0	0	0	0
19:07:59	-146,679	2235,949	5,742	5,761	11,105	4,499	5,65	21,2	956,216	25,668	2235,949	0	203,266	203,266	99,723	0	0	0	0	0	0	0
19:07:59	-91,503	2235,034	5,644	5,664	11,105	4,489	5,627	21,2	956,216	25,668	2235,034	0	203,266	203,266	99,723	0	0	0	0	0	0	0
19:07:59	-79,125	2234,242	5,644	5,566	11,101	4,481	5,605	21,2	956,216	25,668	2234,242	0	203,266	203,266	99,723	0	0	0	0	0	0	0
19:07:59	-80,126	2233,441	5,644	5,566	11,096	4,473	5,582	21,2	956,216	25,668	2233,441	0	203,266	203,266	99,723	0	0	0	0	0	0	0
19:07:59	-79,125	2232,65	5,644	5,566	11,092	4,465	5,56	21,2	956,216	25,668	2232,65	0	203,266	203,266	99,723	0	0	0	0	0	0	0
19:07:59	-54,125	2232,109	5,595	5,566	11,091	4,459	5,539	21,2	956,216	25,668	2232,109	0	203,266	203,266	99,723	0	0	0	0	0	0	0
19:07:59	-81,201	2231,297	5,595	5,468	11,087	4,451	5,518	21,2	956,216	25,668	2231,297	0	203,266	203,266	99,723	0	0	0	0	0	0	0
19:07:59	-80,151	2230,495	5,595	5,468	11,082	4,443	5,496	21,2	956,216	25,668	2230,495	0	203,266	203,266	99,723	0	0	0	0	0	0	0
19:07:59	-45,678	2230,038	5,546	5,419	11,082	4,438	5,476	21,2	956,216	25,668	2230,038	0	203,266	203,266	99,723	0	0	0	0	0	0	0
19:07:59	-173,657	2228,302	5,449	5,322	11,077	4,42	5,455	21,2	956,216	25,668	2228,302	0	203,266	203,266	99,723	0	0	0	0	0	0	0
19:07:59	-7,543	2228,226	5,449	5,419	11,077	4,419	5,435	21,2	956,216	25,668	2228,226	0	203,266	203,266	99,723	0	0	0	0	0	0	0
19:07:59	-81,176	2227,414	5,449	5,419	11,072	4,411	5,415	21,2	956,216	25,668	2227,414	0	203,266	203,266	99,723	0	0	0	0	0	0	0
19:07:59	1,733	2227,432	5,546	5,419	11,067	4,411	5,395	21,2	956,216	25,668	2227,415	0	203,266	203,266	99,723	0	0	0	0	0	0	0
19:07:59	-35,498	2227,077	5,595	5,566	11,062	4,407	5,376	21,2	956,216	25,668	2227,077	0	203,266	203,266	99,723	0	0	0	0	0	0	0
19:07:59	-36,572	2226,711	5,644	5,566	11,058	4,404	5,356	21,2	956,216	25,668	2226,711	0	203,266	203,266	99,723	0	0	0	0	0	0	0
19:07:59	-126,879	2225,442	5,595	5,468	11,053	4,39	5,338	21,2	956,216	25,668	2225,442	0	203,266	203,266	99,723	0	0	0	0	0	0	0
19:08:00	-45,678	2224,985	5,546	5,419	11,053	4,386	5,319	21,2	956,216	25,668	2224,985	0	203,266	203,266	99,723	0	0	0	0	0	0	0
19:08:00	0	2224,985	5,546	5,468	11,053	4,386	5,301	21,2	956,216	25,668	2224,985	0	203,266	203,266	99,723	0	0	0	0	0	0	0
19:08:00	-81,201	2224,173	5,546	5,419	11,048	4,377	5,282	21,2	956,216	25,668	2224,173	0	203,266	203,266	99,723	0	0	0	0	0	0	0
19:08:00	0	2224,173	5,546	5,419	11,048	4,377	5,265	21,2	956,216	25,668	2224,174	0	203,266	203,266	99,723	0	0	0	0	0	0	0
19:08:00	-119,921	2222,974	5,595	5,468	11,039	4,365	5,247	21,2	956,216	25,668	2222,974	0	203,266	203,266	99,723	0	0	0	0	0	0	0
19:08:00	53,71	2223,511	5,742	5,761	11,034	4,371	5,23	21,2	956,216	25,668	2222,975	0	203,266	203,266	99,723	0	0	0	0	0	0	0
19:08:00	-37,622	2223,135	5,791	5,761	11,029	4,367	5,213	21,2	956,216	25,668	2222,975	0	203,266	203,266	99,723	0	0	0	0	0	0	0
19:08:00	-182,69	2221,308	5,595	5,566	11,029	4,348	5,196	21,2	956,216	25,668	2221,308	0	203,266	203,266	99,723	0	0	0	0	0	0	0
19:08:00	-136,962	2219,939	5,449	5,419	11,029	4,334	5,179	21,2	956,216	25,668	2219,939	0	203,266	203,266	99,723	0	0	0	0	0	0	0
19:08:00	-45,629	2219,482	5,4	5,322	11,029	4,329	5,162	21,2	956,216	25,668	2219,482	0	203,266	203,266	99,723	0	0	0	0	0	0	0
19:08:00	0	2219,482	5,4	5,273	11,029	4,329	5,146	21,2	956,216	25,668	2219,482	0	203,266	203,266	99,723	0	0	0	0	0	0	0
19:08:00	-83,276	2218,65	5,4	5,273	11,025	4,32	5,13	21,2	956,216	25,668	2218,65	0	203,266	203,266	99,723	0	0	0	0	0	0	0
19:08:00	-78,076	2217,869	5,4	5,322	11,02	4,312	5,114	21,2	956,216	25,668	2217,869	0	203,266	203,266	99,723	0	0	0	0	0	0	0
19:08:00	-37,646	2217,492	5,449	5,322	11,015	4,309	5,098	21,2	956,216	25,668	2217,492	0	203,266	203,266	99,723	0	0	0	0	0	0	0
19:08:00	-83,276	2216,66	5,449	5,419	11,011	4,3	5,082	21,2	956,216	25,668	2216,66	0	203,266	203,266	99,723	0	0	0	0	0	0	0
19:08:00	0	2216,66	5,449	5,419	11,011	4,3	5,067	21,2	956,216	25,668	2216,66	0	203,266	203,266	99,723	0	0	0	0	0	0	0
19:08:00	-45,654	2216,203	5,4	5,322	11,011	4,295	5,052	21,2	956,216	25,668	2216,203	0	203,266	203,266	99,723	0	0	0	0	0	0	0
19:08:00	-97,534	2215,228	5,302	5,224	11,01	4,285	5,037	21,2	956,216	25,668	2215,228	0	203,266	203,266	99,723	0	0	0	0	0	0	0
19:08:00	-45,629	2214,771	5,253	5,127	11,01	4,28	5,022	21,2	956,216	25,668	2214,771	0	203,266	203,266	99,723	0	0	0	0	0	0	0
19:08:00	-78,027	2213,991	5,253	5,224	11,006	4,272	5,007	21,2	956,216	25,668	2213,991	0	203,266	203,266	99,723	0	0	0	0	0	0	0
19:08:00	40,209	2214,393	5,302	5,224	11,006	4,277	4,993	21,2	956,216	25,668	2213,992	0	203,266	203,266	99,723	0	0	0	0	0	0	0
19:08:00	-21,166	2214,182	5,449	5,322	10,997	4,274	4,979	21,2	956,216	25,668	2213,992	0	203,266	203,266	99,723	0	0	0	0	0	0	0
19:08:00	-84,326	2213,338	5,449	5,419	10,992	4,266	4,965	21,2	956,216	25,668	2213,338	0	203,266	203,266	99,723	0	0	0	0	0	0	0
19:08:00	52,465	2213,863	5,595	5,468	10,987	4,271	4,951	21,2	956,216	25,668	2213,339	0	203,266	203,266	99,723	0	0	0	0	0	0	0
19:08:00	-80,151	2213,061	5,595	5,566	10,982	4,263	4,938	21,2	956,216	25,668	2213,061	0	203,266	203,266	99,723	0	0	0	0	0	0	0
19:08:00	-4,199	2213,019	5,595	5,566	10,982	4,262	4,925	21,2	956,216	25,668	2213,019	0	203,266	203,266	99,723	0	0	0	0	0	0	0
19:08:00	-80,151	2212,218	5,595	5,566	10,978	4,254	4,912	21,2	956,216	25,668	2212,218	0	203,266	203,266	99,723	0	0	0	0	0	0	0
19:08:00	-45,605	2211,762	5,546	5,468	10,978	4,249	4,899	21,2	956,216	25,668	2211,762	0	203,266	203,266	99,723	0	0	0	0	0	0	0
19:08:00	-91,21	2210,85	5,449	5,419	10,978	4,24	4,886	21,2	956,216	25,668	2210,85	0	203,266	203,266	99,723	0	0	0	0	0	0	0
19:08:00	-45,605	2210,394	5,4	5,273	10,978	4,235	4,873	21,2	956,216	25,668	2210,394	0	203,266	203,266	99,723	0	0	0	0	0	0	0
19:08:00	-91,162	2209,482	5,302	5,224	10,978	4,226	4,86	21,2	956,216	25,668	2209,482	0	203,266	203,266	99,723	0	0	0	0	0	0	0
19:08:00	-45,605	2209,026	5,253	5,224	10,978	4,221	4,848	21,2	956,216	25,668	2209,026	0	203,266	203,266	99,723	0	0	0	0	0	0	0
19:08:00	-91,162	2208,114	5,156	5,127	10,978	4,212	4,835	21,2	956,216	25,668	2208,114	0	203,266	203,266	99,723	0	0	0	0	0	0	0
19:08:00	-3,149	2208,083	5,156	5,078	10,977	4,212	4,823	21,2	956,216	25,668	2208,083	0	203,266	203,266	99,723	0	0	0	0	0	0	0
19:08:00	9,985	2208,183	5,253	5,127	10,973	4,213	4,811	21,2	956,216	25,668	2208,083	0	203,266	203,266	99,723	0	0	0	0	0	0	0
19:08:00	-91,162	2207,271	5,156	5,127	10,973	4,203	4,799	21,2	956,216	25,668	2207,271	0	203,266	203,266	99,723	0	0	0	0	0	0	0
19:08:00	-45,581	2206,815	5,107	4,98	10,973	4,198	4,787	21,2	956,216	25,668	2206,815	0	203,266	203,266	99,723	0	0	0	0	0	0	0
19:08:00	0	2206,815	5,107	4,98	10,973	4,198	4,776	21,2	956,216	25,668	2206,815	0	203,266	203,266	99,723	0	0	0	0	0	0	0
19:08:00	52,416	2207,339	5,253	5,127	10,968	4,204	4,765	21,2	956,216	25,668	2206,815	0	203,266	203,266	99,723	0	0	0	0	0	0	0
19:08:00	-28,955	2207,05	5,4	5,322	10,958	4,201	4,753	21,2	956,216	25,668	2206,815	0	203,266	203,266	99,723	0	0	0	0	0	0	0
19:08:00	101,293	2208,063	5,595	5,468	10,954	4,211	4,743	21,2	956,216	25,668	2206,816	0	203,266	203,266	99,723	0	0	0	0	0	0	0
19:08:00	-84,521	2207,218	5,595	5,566	10,949	4,203	4,732	21,1	959,456	25,668	2206,817	0	203,266	203,266	99,723	0	0	0	0	0	0	0
19:08:00	-86,596	2206,352	5,595	5,566	10,944	4,194	4,722	21,1	959,456	25,668	2206,352	0	203,266	203,266	99,723	0	0	0	0	0	0	0
19:08:00	0	2206,352	5,595	5,468	10,944	4,194	4,711	21,1	959,456	25,668	2206,352	0	203,266	203,266	99,723	0	0	0	0	0	0	0
19:08:00	-136,621	2204,985	5,449	5,419	10,944	4,18	4,701	21,1	959,456	25,668	2204,985	0	203,266	203,266	99,723	0	0	0	0	0	0	0
19:08:00	-45,532	2204,53	5,4	5,322	10,944	4,175	4,691	21,1	959,456	25,668	2204,53	0	203,266	203,266	99,723	0	0	0	0	0	0	0
19:08:00	-91,04	2203,62	5,302	5,273	10,944	4,166	4,68	21,1	959,456	25,668	2203,62	0	203,266	203,266	99,723	0	0	0	0	0	0	0
19:08:00	0	2203,62	5,302	5,224	10,944	4,166	4,67	21,1	959,456	25,668	2203,62	0	203,266	203,266	99,723	0	0	0	0	0	0	0
19:08:00	-136,572	2202,254	5,156	5,127	10,944	4,151	4,66	21,1	959,456	25,668	2202,254	0	203,266	203,266	99,723	0	0	0	0	0	0	0
19:08:00	-6,542	2202,189	5,058	4,98	10,949	4,151	4,65	21,1	959,456	25,668	2202,189	0	203,266	203,266	99,723	0	0	0	0	0	0	0
19:08:00	-93,237	2201,256	4,961	4,931	10,949	4,141	4,64	21,1	959,456	25,668	2201,256	0	203,266	203,266	99,723	0	0	0	0	0	0	0
19:08:00	8,789	2201,344	5,058	4,98	10,944	4,142	4,63	21,1	959,456	25,668	2201,256	0	203,193	203,193	99,722	0	0	0	0	0	0	0
19:08:00	0	2201,344	5,058	4,98	10,944	4,142	4,621	21,1	959,456	25,668	2201,256	0	203,193	203,193	99,722	0	0	0	0	0	0	0
19:08:00	-35,498	2200,989	5,107	5,078	10,94	4,138	4,611	21,1	959,456	25,668	2200,989	0	203,193	203,193	99,722	0	0	0	0	0	0	0
19:08:00	43,237	2201,422	5,156	5,224	10,94	4,143	4,602	21,1	959,456	25,668	2200,99	0	203,193	203,193	99,722	0	0	0	0	0	0	0
19:08:00	54,296	2201,964	5,302	5,224	10,935	4,148	4,593	21,1	959,456	25,668	2200,991	0	203,193	203,193	99,722	0	0	0	0	0	0	0
19:08:00	8,789	2202,052	5,4	5,322	10,93	4,149	4,584	21,1	959,456	25,668	2200,992	0	203,193	203,193	99,722	0	0	0	0	0	0	0
19:08:00	-35,522	2201,697	5,449	5,468	10,925	4,146	4,576	21,1	959,456	25,668	2200,992	0	203,193	203,193	99,722	0	0	0	0	0	0	0
19:08:00	-83,422	2200,863	5,449	5,468	10,921	4,137	4,567	21,1	959,456	25,668	2200,863	0	203,193	203,193	99,722	0	0	0	0	0	0	0
19:08:00	91,015	2201,773	5,546	5,468	10,921	4,146	4,559	21,1	959,456	25,668	2200,864	0	203,193	203,193	99,722	0	0	0	0	0	0	0
19:08:00	-136,523	2200,408	5,4	5,419	10,921	4,132	4,551	21,1	959,456	25,668	2200,408	0	203,193	203,193	99,722	0	0	0	0	0	0	0
19:08:00	0	2200,408	5,4	5,419	10,921	4,132	4,542	21,1	959,456	25,668	2200,408	0	203,193	203,193	99,722	0	0	0	0	0	0	0
19:08:00	-91,015	2199,498	5,302	5,322	10,921	4,123	4,534	21,1	959,456	25,668	2199,498	0	203,193	203,193	99,722	0	0	0	0	0	0	0
19:08:00	-45,507	2199,043	5,253	5,224	10,921	4,118	4,526	21,1	959,456	25,668	2199,043	0	203,193	203,193	99,722	0	0	0	0	0	0	0
19:08:00	-136,45	2197,678	5,107	5,127	10,921	4,104	4,518	21,1	959,456	25,668	2197,678	0	203,193	203,193	99,722	0	0	0	0	0	0	0
19:08:00	0	2197,678	5,107	5,078	10,921	4,104	4,51	21,1	959,456	25,668	2197,678	0	203,193	203,193	99,722	0	0	0	0	0	0	0
19:08:00	0	2197,678	5,107	4,98	10,921	4,104	4,502	21,1	959,456	25,668	2197,678	0	203,193	203,193	99,722	0	0	0	0	0	0	0
19:08:00	-45,507	2197,223	5,058	4,98	10,921	4,1	4,494	21,1	959,456	25,668	2197,223	0	203,193	203,193	99,722	0	0	0	0	0	0	0
19:08:00	0	2197,223	5,058	4,98	10,921	4,1	4,486	21,1	959,456	25,668	2197,223	0	203,193	203,193	99,722	0	0	0	0	0	0	0
19:08:00	0	2197,223	5,058	4,931	10,921	4,1	4,479	21,1	959,456	25,668	2197,223	0	203,193	203,193	99,722	0	0	0	0	0	0	0
19:08:00	-1,074	2197,212	5,058	4,98	10,921	4,099	4,471	21,1	959,456	25,668	2197,212	0	203,193	203,193	99,722	0	0	0	0	0	0	0
19:08:00	-36,718	2196,845	5,107	5,078	10,916	4,096	4,464	21,1	959,456	25,668	2196,845	0	203,193	203,193	99,722	0	0	0	0	0	0	0
19:08:00	0	2196,845	5,107	5,078	10,916	4,096	4,457	21,1	959,456	25,668	2196,845	0	203,193	203,193	99,722	0	0	0	0	0	0	0
19:08:00	0	2196,845	5,107	5,078	10,916	4,096	4,449	21,1	959,456	25,668	2196,845	0	203,193	203,193	99,722	0	0	0	0	0	0	0
19:08:00	-37,768	2196,467	5,156	5,127	10,911	4,092	4,442	21,1	959,456	25,668	2196,467	0	203,193	203,193	99,722	0	0	0	0	0	0	0
19:08:00	90,966	2197,377	5,253	5,224	10,911	4,101	4,436	21,1	959,456	25,668	2196,468	0	203,193	203,193	99,722	0	0	0	0	0	0	0
19:08:00	-82,25	2196,555	5,253	5,224	10,906	4,093	4,429	21,1	959,456	25,668	2196,468	0	203,193	203,193	99,722	0	0	0	0	0	0	0
19:08:00	53,222	2197,087	5,4	5,224	10,902	4,098	4,423	21,1	959,456	25,668	2196,469	0	203,193	203,193	99,722	0	0	0	0	0	0	0
19:08:00	-90,991	2196,177	5,302	5,322	10,902	4,089	4,416	21,1	959,456	25,668	2196,177	0	203,193	203,193	99,722	0	0	0	0	0	0	0
19:08:00	0	2196,177	5,302	5,273	10,902	4,089	4,41	21,1	959,456	25,668	2196,177	0	203,193	203,193	99,722	0	0	0	0	0	0	0
19:08:00	-45,483	2195,722	5,253	5,127	10,902	4,084	4,403	21,1	959,456	25,668	2195,722	0	203,193	203,193	99,722	0	0	0	0	0	0	0
19:08:00	-136,425	2194,358	5,107	5,078	10,902	4,07	4,397	21,1	959,456	25,668	2194,358	0	203,193	203,193	99,722	0	0	0	0	0	0	0
19:08:00	-45,483	2193,903	5,058	4,931	10,902	4,065	4,39	21,1	959,456	25,668	2193,903	0	203,193	203,193	99,722	0	0	0	0	0	0	0
19:08:00	-53,125	2193,372	4,912	4,931	10,906	4,06	4,384	21,1	959,456	25,668	2193,372	0	203,193	203,193	99,722	0	0	0	0	0	0	0
19:08:00	-37,792	2192,994	4,961	4,931	10,902	4,056	4,377	21,1	959,456	25,668	2192,994	0	203,193	203,193	99,722	0	0	0	0	0	0	0
19:08:00	0	2192,994	4,961	4,931	10,902	4,056	4,371	21,1	959,456	25,668	2192,994	0	203,193	203,193	99,722	0	0	0	0	0	0	0
19:08:00	8,715	2193,081	5,058	4,98	10,897	4,057	4,365	21,1	959,456	25,668	2192,994	0	203,193	203,193	99,722	0	0	0	0	0	0	0
19:08:00	45,458	2193,536	5,107	4,98	10,897	4,062	4,359	21,1	959,456	25,668	2192,994	0	203,193	203,193	99,722	0	0	0	0	0	0	0
19:08:00	-83,251	2192,703	5,107	5,078	10,892	4,053	4,353	21,1	959,456	25,668	2192,703	0	203,193	203,193	99,722	0	0	0	0	0	0	0
19:08:00	45,458	2193,158	5,156	5,078	10,892	4,058	4,347	21,1	959,456	25,668	2192,704	0	203,193	203,193	99,722	0	0	0	0	0	0	0
19:08:00	-90,917	2192,248	5,058	4,98	10,892	4,048	4,341	21,1	959,456	25,668	2192,248	0	203,193	203,193	99,722	0	0	0	0	0	0	0
19:08:00	-36,743	2191,881	5,107	5,078	10,888	4,044	4,335	21,1	959,456	25,668	2191,881	0	203,193	203,193	99,722	0	0	0	0	0	0	0
19:08:00	-37,817	2191,503	5,156	5,224	10,883	4,041	4,33	21,1	959,456	25,668	2191,503	0	203,193	203,193	99,722	0	0	0	0	0	0	0
19:08:00	-82,226	2190,681	5,156	5,127	10,878	4,032	4,324	21,1	959,456	25,668	2190,681	0	203,193	203,193	99,722	0	0	0	0	0	0	0
19:08:00	-45,458	2190,226	5,107	5,127	10,878	4,027	4,318	21,1	959,456	25,668	2190,226	0	203,193	203,193	99,722	0	0	0	0	0	0	0
19:08:00	-37,792	2189,848	5,156	4,98	10,873	4,024	4,312	21,1	959,456	25,668	2189,848	0	203,193	203,193	99,722	0	0	0	0	0	0	0
19:08:00	-45,458	2189,393	5,107	5,078	10,873	4,019	4,306	21,1	959,456	25,668	2189,393	0	203,193	203,193	99,722	0	0	0	0	0	0	0
19:08:00	-127,661	2188,117	5,058	4,931	10,869	4,006	4,301	21,1	959,456	25,668	2188,117	0	203,193	203,193	99,722	0	0	0	0	0	0	0
19:08:00	0	2188,117	5,058	4,931	10,869	4,006	4,295	21,1	959,456	25,668	2188,117	0	203,193	203,193	99,722	0	0	0	0	0	0	0
19:08:00	-90,869	2187,208	4,961	4,785	10,869	3,996	4,289	21,1	959,456	25,668	2187,208	0	203,193	203,193	99,722	0	0	0	0	0	0	0
19:08:00	-262,841	2184,58	4,765	4,736	10,864	3,969	4,283	21,1	959,456	25,668	2184,58	0	203,193	203,193	99,722	0	0	0	0	0	0	0
19:08:01	0	2184,58	4,765	4,687	10,864	3,969	4,277	21,1	959,456	25,668	2184,58	0	203,193	203,193	99,722	0	0	0	0	0	0	0
19:08:01	-90,82	2183,672	4,668	4,589	10,864	3,96	4,27	21,1	959,456	25,668	2183,672	0	203,193	203,193	99,722	0	0	0	0	0	0	0
19:08:01	0	2183,672	4,668	4,687	10,864	3,96	4,264	21,1	959,456	25,668	2183,672	0	203,193	203,193	99,722	0	0	0	0	0	0	0
19:08:01	136,23	2185,034	4,814	4,785	10,864	3,974	4,259	21,1	959,456	25,668	2183,673	0	203,193	203,193	99,722	0	0	0	0	0	0	0
19:08:01	-82,153	2184,212	4,814	4,882	10,859	3,965	4,253	21,1	959,456	25,668	2183,674	0	203,193	203,193	99,722	0	0	0	0	0	0	0
19:08:01	134,13	2185,554	4,961	4,882	10,859	3,979	4,247	21,1	959,456	25,668	2183,676	0	203,193	203,193	99,722	0	0	0	0	0	0	0
19:08:01	-124,462	2184,309	4,912	4,931	10,855	3,966	4,242	21,1	959,456	25,668	2183,676	0	203,193	203,193	99,722	0	0	0	0	0	0	0
19:08:01	179,565	2186,105	5,107	4,98	10,855	3,985	4,237	21,1	959,456	25,668	2183,679	0	203,193	203,193	99,722	0	0	0	0	0	0	0
19:08:01	-36,791	2185,737	5,156	5,224	10,85	3,981	4,232	21,1	959,456	25,668	2183,681	0	203,193	203,193	99,722	0	0	0	0	0	0	0
19:08:01	54,101	2186,278	5,302	5,273	10,845	3,987	4,227	21,1	959,456	25,668	2183,683	0	203,193	203,193	99,722	0	0	0	0	0	0	0
19:08:01	9,643	2186,374	5,4	5,273	10,841	3,988	4,222	21,1	959,456	25,668	2183,686	0	203,193	203,193	99,722	0	0	0	0	0	0	0
19:08:01	-90,844	2185,466	5,302	5,273	10,841	3,978	4,218	21,1	959,456	25,668	2183,688	0	203,193	203,193	99,722	0	0	0	0	0	0	0
19:08:01	-55,102	2184,915	5,156	5,078	10,845	3,973	4,213	21,1	959,456	25,668	2183,689	0	203,193	203,193	99,722	0	0	0	0	0	0	0
19:08:01	-181,665	2183,098	4,961	4,931	10,845	3,954	4,208	21,1	959,456	25,668	2183,098	0	203,193	203,193	99,722	0	0	0	0	0	0	0
19:08:01	-136,206	2181,736	4,814	4,785	10,845	3,94	4,202	21,1	959,456	25,668	2181,736	0	203,193	203,193	99,722	0	0	0	0	0	0	0
19:08:01	-81,152	2180,924	4,814	4,785	10,841	3,932	4,197	21,1	959,456	25,668	2180,924	0	203,193	203,193	99,722	0	0	0	0	0	0	0
19:08:01	0	2180,924	4,814	4,736	10,841	3,932	4,192	21,1	959,456	25,668	2180,925	0	203,193	203,193	99,722	0	0	0	0	0	0	0
19:08:01	0	2180,924	4,814	4,785	10,841	3,932	4,187	21,1	959,456	25,668	2180,924	0	203,193	203,193	99,722	0	0	0	0	0	0	0
19:08:01	-83,227	2180,092	4,814	4,785	10,836	3,923	4,182	21,1	959,456	25,668	2180,092	0	203,193	203,193	99,722	0	0	0	0	0	0	0
19:08:01	227,001	2182,362	5,058	4,98	10,836	3,946	4,177	21,1	959,456	25,668	2180,094	0	203,193	203,193	99,722	0	0	0	0	0	0	0
19:08:01	0	2182,362	5,058	4,931	10,836	3,946	4,173	21,1	959,456	25,668	2180,097	0	203,193	203,193	99,722	0	0	0	0	0	0	0
19:08:01	-171,801	2180,644	4,961	4,931	10,831	3,929	4,168	21,1	959,456	25,668	2180,097	0	203,193	203,193	99,722	0	0	0	0	0	0	0
19:08:01	0	2180,644	4,961	4,931	10,831	3,929	4,163	21,1	959,456	25,668	2180,098	0	203,193	203,193	99,722	0	0	0	0	0	0	0
19:08:01	0	2180,644	4,961	4,931	10,831	3,929	4,158	21,1	959,456	25,668	2180,098	0	203,193	203,193	99,722	0	0	0	0	0	0	0
19:08:01	0	2180,644	4,961	4,98	10,831	3,929	4,154	21,1	959,456	25,668	2180,099	0	203,193	203,193	99,722	0	0	0	0	0	0	0
19:08:01	90,795	2181,552	5,058	4,98	10,831	3,938	4,15	21,1	959,456	25,668	2180,1	0	203,193	203,193	99,722	0	0	0	0	0	0	0
19:08:01	0	2181,552	5,058	4,98	10,831	3,938	4,146	21,1	959,456	25,668	2180,102	0	203,193	203,193	99,722	0	0	0	0	0	0	0
19:08:01	-35,742	2181,195	5,107	5,078	10,826	3,934	4,141	21,1	959,456	25,668	2180,103	0	203,193	203,193	99,722	0	0	0	0	0	0	0
19:08:01	-3,32	2181,161	5,107	5,078	10,826	3,934	4,137	21,1	959,456	25,668	2180,104	0	203,193	203,193	99,722	0	0	0	0	0	0	0
19:08:01	3,32	2181,195	5,107	5,078	10,826	3,934	4,133	21,1	959,456	25,668	2180,105	0	203,193	203,193	99,722	0	0	0	0	0	0	0
19:08:01	-48,73	2180,707	5,058	4,931	10,826	3,929	4,129	21,1	959,456	25,668	2180,106	0	203,193	203,193	99,722	0	0	0	0	0	0	0
19:08:01	0	2180,707	5,058	4,931	10,826	3,929	4,125	21,1	959,456	25,668	2180,106	0	203,193	203,193	99,722	0	0	0	0	0	0	0
19:08:01	-87,475	2179,833	4,961	4,882	10,826	3,92	4,121	21,1	959,456	25,668	2179,833	0	203,193	203,193	99,722	0	0	0	0	0	0	0
19:08:01	-48,706	2179,346	4,912	4,931	10,826	3,915	4,117	21,1	959,456	25,668	2179,346	0	203,193	203,193	99,722	0	0	0	0	0	0	0
19:08:01	-90,747	2178,438	4,814	4,882	10,826	3,906	4,113	21,1	959,456	25,668	2178,438	0	203,193	203,193	99,722	0	0	0	0	0	0	0
19:08:01	-45,41	2177,984	4,765	4,785	10,826	3,901	4,109	21,1	959,456	25,668	2177,984	0	203,193	203,193	99,722	0	0	0	0	0	0	0
19:08:01	181,542	2179,799	4,961	4,931	10,826	3,92	4,105	21,1	959,456	25,668	2177,986	0	203,193	203,193	99,722	0	0	0	0	0	0	0
19:08:01	-45,385	2179,346	4,912	4,931	10,826	3,915	4,102	21,1	959,456	25,668	2177,987	0	203,193	203,193	99,722	0	0	0	0	0	0	0
19:08:01	45,385	2179,799	4,961	4,882	10,826	3,92	4,098	21,1	959,456	25,668	2177,989	0	203,193	203,193	99,722	0	0	0	0	0	0	0
19:08:01	-82,202	2178,977	4,961	4,98	10,822	3,911	4,094	21,1	959,456	25,668	2177,99	0	203,193	203,193	99,722	0	0	0	0	0	0	0
19:08:01	90,771	2179,885	5,058	4,931	10,822	3,921	4,091	21,1	959,456	25,668	2177,992	0	203,193	203,193	99,722	0	0	0	0	0	0	0
19:08:01	0	2179,885	5,058	4,98	10,822	3,921	4,088	21,1	959,456	25,668	2177,994	0	203,193	203,193	99,722	0	0	0	0	0	0	0
19:08:01	0	2179,885	5,058	4,98	10,822	3,921	4,084	21,1	959,456	25,668	2177,996	0	203,193	203,193	99,722	0	0	0	0	0	0	0
19:08:01	0	2179,885	5,058	4,98	10,822	3,921	4,081	21,1	959,456	25,668	2177,998	0	203,193	203,193	99,722	0	0	0	0	0	0	0
19:08:01	90,795	2180,793	5,156	5,127	10,822	3,93	4,078	21,1	959,456	25,668	2178,001	0	203,193	203,193	99,722	0	0	0	0	0	0	0
19:08:01	-45,385	2180,339	5,107	4,98	10,822	3,926	4,075	21,1	959,456	25,668	2178,003	0	203,193	203,193	99,722	0	0	0	0	0	0	0
19:08:01	-45,41	2179,885	5,058	4,98	10,822	3,921	4,072	21,1	959,456	25,668	2178,005	0	203,193	203,193	99,722	0	0	0	0	0	0	0
19:08:01	0	2179,885	5,058	4,98	10,822	3,921	4,069	21,1	959,456	25,668	2178,007	0	203,193	203,193	99,722	0	0	0	0	0	0	0
19:08:01	0	2179,885	5,058	4,98	10,822	3,921	4,066	21,1	959,456	25,668	2178,009	0	203,193	203,193	99,722	0	0	0	0	0	0	0
19:08:01	0	2179,885	5,058	4,931	10,822	3,921	4,063	21,1	959,456	25,668	2178,011	0	203,193	203,193	99,722	0	0	0	0	0	0	0
19:08:01	-90,771	2178,977	4,961	4,98	10,822	3,911	4,06	21,1	959,456	25,668	2178,012	0	202,888	202,888	99,721	0	0	0	0	0	0	0
19:08:01	0	2178,977	4,961	4,882	10,822	3,911	4,058	21,1	959,456	25,668	2178,013	0	202,888	202,888	99,721	0	0	0	0	0	0	0
19:08:01	-136,157	2177,616	4,814	4,882	10,822	3,897	4,054	21,1	959,456	25,668	2177,616	0	202,888	202,888	99,721	0	0	0	0	0	0	0
19:08:01	0	2177,616	4,814	4,882	10,822	3,897	4,051	21,1	959,456	25,668	2177,616	0	202,888	202,888	99,721	0	0	0	0	0	0	0
19:08:01	136,157	2178,977	4,961	4,931	10,822	3,911	4,049	21,1	959,456	25,668	2177,617	0	202,888	202,888	99,721	0	0	0	0	0	0	0
19:08:01	0	2178,977	4,961	4,931	10,822	3,911	4,046	21,1	959,456	25,668	2177,618	0	202,888	202,888	99,721	0	0	0	0	0	0	0
19:08:01	0	2178,977	4,961	4,98	10,822	3,911	4,043	21,1	959,456	25,668	2177,619	0	202,888	202,888	99,721	0	0	0	0	0	0	0
19:08:01	10,815	2179,086	5,058	4,98	10,817	3,913	4,041	21,1	959,456	25,668	2177,621	0	202,888	202,888	99,721	0	0	0	0	0	0	0
19:08:01	45,41	2179,54	5,107	5,078	10,817	3,917	4,038	21,1	959,456	25,668	2177,623	0	202,888	202,888	99,721	0	0	0	0	0	0	0
19:08:01	0	2179,54	5,107	5,127	10,817	3,917	4,036	21,1	959,456	25,668	2177,625	0	202,888	202,888	99,721	0	0	0	0	0	0	0
19:08:01	45,385	2179,994	5,156	5,127	10,817	3,922	4,034	21,1	959,456	25,668	2177,627	0	202,888	202,888	99,721	0	0	0	0	0	0	0
19:08:01	-45,385	2179,54	5,107	5,127	10,817	3,917	4,031	21,1	959,456	25,668	2177,629	0	202,888	202,888	99,721	0	0	0	0	0	0	0
19:08:01	0	2179,54	5,107	4,98	10,817	3,917	4,029	21,1	959,456	25,668	2177,631	0	202,888	202,888	99,721	0	0	0	0	0	0	0
19:08:01	-45,41	2179,086	5,058	5,078	10,817	3,913	4,027	21,1	959,456	25,668	2177,632	0	202,888	202,888	99,721	0	0	0	0	0	0	0
19:08:01	0	2179,086	5,058	4,931	10,817	3,913	4,025	21,1	959,456	25,668	2177,634	0	202,888	202,888	99,721	0	0	0	0	0	0	0
19:08:01	-4,37	2179,042	5,058	5,078	10,817	3,912	4,022	21,1	959,456	25,668	2177,635	0	202,888	202,888	99,721	0	0	0	0	0	0	0
19:08:01	49,78	2179,54	5,107	4,98	10,817	3,917	4,02	21,1	959,456	25,668	2177,637	0	202,888	202,888	99,721	0	0	0	0	0	0	0
19:08:01	-49,78	2179,042	5,058	4,98	10,817	3,912	4,018	21,1	959,456	25,668	2177,638	0	202,888	202,888	99,721	0	0	0	0	0	0	0
19:08:01	-86,376	2178,178	4,961	4,931	10,817	3,903	4,016	21,1	959,456	25,668	2177,639	0	202,888	202,888	99,721	0	0	0	0	0	0	0
19:08:01	-181,518	2176,363	4,765	4,785	10,817	3,885	4,013	21,1	959,456	25,668	2176,363	0	202,888	202,888	99,721	0	0	0	0	0	0	0
19:08:01	-10,815	2176,255	4,668	4,736	10,822	3,883	4,011	21,1	959,456	25,668	2176,255	0	202,888	202,888	99,721	0	0	0	0	0	0	0
19:08:01	0	2176,255	4,668	4,687	10,822	3,883	4,008	21,1	959,456	25,668	2176,255	0	202,888	202,888	99,721	0	0	0	0	0	0	0
19:08:01	36,816	2176,623	4,619	4,687	10,826	3,887	4,006	21,1	959,456	25,668	2176,255	0	202,888	202,888	99,721	0	0	0	0	0	0	0
19:08:01	190,063	2178,524	4,912	4,882	10,822	3,907	4,004	21,1	959,456	25,668	2176,257	0	202,888	202,888	99,721	0	0	0	0	0	0	0
19:08:01	101,611	2179,54	5,107	4,98	10,817	3,917	4,002	21,1	959,456	25,668	2176,26	0	202,888	202,888	99,721	0	0	0	0	0	0	0
19:08:01	-37,866	2179,161	5,156	5,127	10,812	3,913	4,001	21,1	959,456	25,668	2176,263	0	202,888	202,888	99,721	0	0	0	0	0	0	0
19:08:01	90,771	2180,069	5,253	5,224	10,812	3,923	3,999	21,1	959,456	25,668	2176,267	0	202,888	202,888	99,721	0	0	0	0	0	0	0
19:08:01	-34,716	2179,722	5,302	5,273	10,808	3,919	3,998	21,1	959,456	25,668	2176,271	0	202,888	202,888	99,721	0	0	0	0	0	0	0
19:08:01	131,86	2181,04	5,449	5,322	10,807	3,933	3,996	21,1	959,456	25,668	2176,275	0	202,888	202,888	99,721	0	0	0	0	0	0	0
19:08:01	-125,39	2179,786	5,4	5,322	10,803	3,92	3,995	21,1	959,456	25,668	2176,279	0	202,888	202,888	99,721	0	0	0	0	0	0	0
19:08:01	-90,771	2178,879	5,302	5,273	10,803	3,91	3,993	21,1	959,456	25,668	2176,281	0	202,888	202,888	99,721	0	0	0	0	0	0	0
19:08:01	-181,567	2177,063	5,107	4,98	10,803	3,892	3,991	21,1	959,456	25,668	2176,282	0	202,888	202,888	99,721	0	0	0	0	0	0	0
19:08:01	-136,132	2175,702	4,961	4,931	10,803	3,878	3,989	21,1	959,456	25,668	2175,702	0	202,888	202,888	99,721	0	0	0	0	0	0	0
19:08:01	-101,562	2174,686	4,765	4,785	10,807	3,867	3,986	21,1	959,456	25,668	2174,686	0	202,888	202,888	99,721	0	0	0	0	0	0	0
19:08:01	-170,605	2172,98	4,668	4,736	10,803	3,85	3,984	21,1	959,456	25,668	2172,98	0	202,888	202,888	99,721	0	0	0	0	0	0	0
19:08:01	0	2172,98	4,668	4,736	10,803	3,85	3,981	21,1	959,456	25,668	2172,98	0	202,888	202,888	99,721	0	0	0	0	0	0	0
19:08:01	-45,361	2172,526	4,619	4,589	10,803	3,845	3,979	21,1	959,456	25,668	2172,526	0	202,888	202,888	99,721	0	0	0	0	0	0	0
19:08:01	0	2172,526	4,619	4,589	10,803	3,845	3,976	21,1	959,456	25,668	2172,526	0	202,888	202,888	99,721	0	0	0	0	0	0	0
19:08:01	0	2172,526	4,619	4,687	10,803	3,845	3,973	21,1	959,456	25,668	2172,526	0	202,888	202,888	99,721	0	0	0	0	0	0	0
19:08:01	45,361	2172,98	4,668	4,736	10,803	3,85	3,971	21,1	959,456	25,668	2172,527	0	202,888	202,888	99,721	0	0	0	0	0	0	0
19:08:01	0	2172,98	4,668	4,736	10,803	3,85	3,969	21,1	959,456	25,668	2172,527	0	202,888	202,888	99,721	0	0	0	0	0	0	0
19:08:01	12,695	2173,107	4,765	4,736	10,798	3,851	3,966	21,1	959,456	25,668	2172,528	0	202,888	202,888	99,721	0	0	0	0	0	0	0
19:08:01	0	2173,107	4,765	4,785	10,798	3,851	3,964	21,1	959,456	25,668	2172,528	0	202,888	202,888	99,721	0	0	0	0	0	0	0
19:08:01	176,196	2174,869	4,961	4,931	10,798	3,869	3,962	21,1	959,456	25,668	2172,53	0	202,888	202,888	99,721	0	0	0	0	0	0	0
19:08:01	11,694	2174,986	5,058	4,931	10,794	3,87	3,96	21,1	959,456	25,668	2172,533	0	202,888	202,888	99,721	0	0	0	0	0	0	0
19:08:01	85,327	2175,839	5,156	5,127	10,793	3,879	3,959	21,1	959,456	25,668	2172,536	0	202,888	202,888	99,721	0	0	0	0	0	0	0
19:08:01	-77,856	2175,06	5,156	5,078	10,789	3,871	3,957	21,1	959,456	25,668	2172,539	0	202,888	202,888	99,721	0	0	0	0	0	0	0
19:08:01	-45,361	2174,607	5,107	5,078	10,789	3,866	3,955	21,1	959,456	25,668	2172,541	0	202,888	202,888	99,721	0	0	0	0	0	0	0
19:08:01	0	2174,607	5,107	5,078	10,789	3,866	3,953	21,1	959,456	25,668	2172,543	0	202,888	202,888	99,721	0	0	0	0	0	0	0
19:08:01	-45,385	2174,153	5,058	4,98	10,789	3,862	3,952	21,1	959,456	25,668	2172,544	0	202,888	202,888	99,721	0	0	0	0	0	0	0
19:08:01	-58,227	2173,571	4,912	4,785	10,793	3,856	3,95	21,1	959,456	25,668	2172,545	0	202,888	202,888	99,721	0	0	0	0	0	0	0
19:08:02	-85,302	2172,718	4,814	4,785	10,794	3,847	3,948	21,1	959,456	25,668	2172,545	0	202,888	202,888	99,721	0	0	0	0	0	0	0
19:08:02	-45,361	2172,264	4,765	4,687	10,794	3,842	3,946	21,1	959,456	25,668	2172,264	0	202,888	202,888	99,721	0	0	0	0	0	0	0
19:08:02	-90,673	2171,357	4,668	4,736	10,794	3,833	3,943	21,1	959,456	25,668	2171,357	0	202,888	202,888	99,721	0	0	0	0	0	0	0
19:08:02	90,673	2172,264	4,765	4,736	10,794	3,842	3,942	21,1	959,456	25,668	2171,358	0	202,888	202,888	99,721	0	0	0	0	0	0	0
19:08:02	0	2172,264	4,765	4,736	10,794	3,842	3,94	21,1	959,456	25,668	2171,359	0	202,888	202,888	99,721	0	0	0	0	0	0	0
19:08:02	0	2172,264	4,765	4,785	10,794	3,842	3,938	21,1	959,456	25,668	2171,36	0	202,888	202,888	99,721	0	0	0	0	0	0	0
19:08:02	45,361	2172,718	4,814	4,785	10,794	3,847	3,936	21,1	959,456	25,668	2171,361	0	202,888	202,888	99,721	0	0	0	0	0	0	0
19:08:02	0	2172,718	4,814	4,785	10,794	3,847	3,934	21,1	959,456	25,668	2171,363	0	202,888	202,888	99,721	0	0	0	0	0	0	0
19:08:02	90,722	2173,625	4,912	4,785	10,794	3,856	3,933	21,1	959,456	25,668	2171,365	0	202,888	202,888	99,721	0	0	0	0	0	0	0
19:08:02	0	2173,625	4,912	4,882	10,794	3,856	3,931	21,1	959,456	25,668	2171,367	0	202,888	202,888	99,721	0	0	0	0	0	0	0
19:08:02	45,361	2174,078	4,961	4,931	10,794	3,861	3,93	21,1	959,456	25,668	2171,37	0	202,888	202,888	99,721	0	0	0	0	0	0	0
19:08:02	85,302	2174,932	5,058	4,931	10,793	3,87	3,929	21,1	959,456	25,668	2171,374	0	202,888	202,888	99,721	0	0	0	0	0	0	0
19:08:02	-32,47	2174,607	5,107	5,078	10,789	3,866	3,927	21,1	959,456	25,668	2171,377	0	202,888	202,888	99,721	0	0	0	0	0	0	0
19:08:02	0	2174,607	5,107	4,98	10,789	3,866	3,926	21,1	959,456	25,668	2171,38	0	202,888	202,888	99,721	0	0	0	0	0	0	0
19:08:02	0	2174,607	5,107	4,931	10,789	3,866	3,925	21,1	959,456	25,668	2171,383	0	202,888	202,888	99,721	0	0	0	0	0	0	0
19:08:02	32,47	2174,932	5,058	4,98	10,793	3,87	3,924	21,1	959,456	25,668	2171,387	0	202,888	202,888	99,721	0	0	0	0	0	0	0
19:08:02	5,419	2174,986	5,058	4,931	10,794	3,87	3,923	21,1	959,456	25,668	2171,39	0	202,888	202,888	99,721	0	0	0	0	0	0	0
19:08:02	0	2174,986	5,058	4,931	10,794	3,87	3,922	21,1	959,456	25,668	2171,394	0	202,888	202,888	99,721	0	0	0	0	0	0	0
19:08:02	-90,722	2174,078	4,961	4,882	10,794	3,861	3,921	21,1	959,456	25,668	2171,397	0	202,888	202,888	99,721	0	0	0	0	0	0	0
19:08:02	-45,361	2173,625	4,912	4,882	10,794	3,856	3,919	21,1	959,456	25,668	2171,399	0	202,888	202,888	99,721	0	0	0	0	0	0	0
19:08:02	124,389	2174,869	4,961	4,931	10,798	3,869	3,918	21,1	959,456	25,668	2171,402	0	202,888	202,888	99,721	0	0	0	0	0	0	0
19:08:02	0	2174,869	4,961	4,931	10,798	3,869	3,917	21,1	959,456	25,668	2171,406	0	202,888	202,888	99,721	0	0	0	0	0	0	0
19:08:02	90,747	2175,776	5,058	4,931	10,798	3,878	3,917	21,1	959,456	25,668	2171,41	0	202,888	202,888	99,721	0	0	0	0	0	0	0
19:08:02	0	2175,776	5,058	4,98	10,798	3,878	3,916	21,1	959,456	25,668	2171,414	0	202,888	202,888	99,721	0	0	0	0	0	0	0
19:08:02	-90,747	2174,869	4,961	4,98	10,798	3,869	3,915	21,1	959,456	25,668	2171,418	0	202,888	202,888	99,721	0	0	0	0	0	0	0
19:08:02	-45,361	2174,415	4,912	4,882	10,798	3,864	3,914	21,1	959,456	25,668	2171,421	0	202,888	202,888	99,721	0	0	0	0	0	0	0
19:08:02	136,108	2175,776	5,058	4,931	10,798	3,878	3,913	21,1	959,456	25,668	2171,425	0	202,888	202,888	99,721	0	0	0	0	0	0	0
19:08:02	-33,691	2175,439	5,107	5,127	10,794	3,875	3,913	21,1	959,456	25,668	2171,429	0	202,888	202,888	99,721	0	0	0	0	0	0	0
19:08:02	45,41	2175,893	5,156	5,078	10,794	3,88	3,912	21,1	959,456	25,668	2171,434	0	202,888	202,888	99,721	0	0	0	0	0	0	0
19:08:02	-45,41	2175,439	5,107	5,127	10,794	3,875	3,911	21,1	959,456	25,668	2171,438	0	202,888	202,888	99,721	0	0	0	0	0	0	0
19:08:02	0	2175,439	5,107	5,078	10,794	3,875	3,91	21,1	959,456	25,668	2171,442	0	202,888	202,888	99,721	0	0	0	0	0	0	0
19:08:02	0	2175,439	5,107	5,078	10,794	3,875	3,91	21,1	959,456	25,668	2171,446	0	202,888	202,888	99,721	0	0	0	0	0	0	0
19:08:02	-45,361	2174,986	5,058	4,98	10,794	3,87	3,909	21,1	959,456	25,668	2171,449	0	202,888	202,888	99,721	0	0	0	0	0	0	0
19:08:02	-90,722	2174,078	4,961	4,931	10,794	3,861	3,908	21,1	959,456	25,668	2171,452	0	202,888	202,888	99,721	0	0	0	0	0	0	0
19:08:02	-45,361	2173,625	4,912	4,882	10,794	3,856	3,907	21,1	959,456	25,668	2171,454	0	202,888	202,888	99,721	0	0	0	0	0	0	0
19:08:02	136,083	2174,986	5,058	4,931	10,794	3,87	3,906	21,1	959,456	25,668	2171,458	0	202,888	202,888	99,721	0	0	0	0	0	0	0
19:08:02	-90,722	2174,078	4,961	4,931	10,794	3,861	3,905	21,1	959,456	25,668	2171,46	0	202,888	202,888	99,721	0	0	0	0	0	0	0
19:08:02	-136,083	2172,718	4,814	4,882	10,794	3,847	3,904	21,1	959,456	25,668	2171,462	0	202,888	202,888	99,721	0	0	0	0	0	0	0
19:08:02	90,722	2173,625	4,912	4,882	10,794	3,856	3,903	21,1	959,456	25,668	2171,464	0	202,888	202,888	99,721	0	0	0	0	0	0	0
19:08:02	-90,722	2172,718	4,814	4,785	10,794	3,847	3,902	21,1	956,596	25,668	2171,465	0	202,888	202,888	99,721	0	0	0	0	0	0	0
19:08:02	3,247	2172,75	4,814	4,882	10,794	3,847	3,901	21,1	956,596	25,668	2171,467	0	202,888	202,888	99,721	0	0	0	0	0	0	0
19:08:02	0	2172,75	4,814	4,882	10,794	3,847	3,9	21,1	956,596	25,668	2171,468	0	202,888	202,888	99,721	0	0	0	0	0	0	0
19:08:02	136,181	2174,112	4,961	4,931	10,794	3,861	3,899	21,1	956,596	25,668	2171,47	0	202,888	202,888	99,721	0	0	0	0	0	0	0
19:08:02	-45,385	2173,658	4,912	4,931	10,794	3,857	3,898	21,1	956,596	25,668	2171,473	0	202,888	202,888	99,721	0	0	0	0	0	0	0
19:08:02	136,181	2175,02	5,058	4,98	10,794	3,871	3,898	21,1	956,596	25,668	2171,476	0	202,888	202,888	99,721	0	0	0	0	0	0	0
19:08:02	-5,419	2174,966	5,058	4,98	10,793	3,87	3,897	21,1	956,596	25,668	2171,48	0	202,888	202,888	99,721	0	0	0	0	0	0	0
19:08:02	0	2174,966	5,058	4,931	10,793	3,87	3,897	21,1	956,596	25,668	2171,483	0	202,888	202,888	99,721	0	0	0	0	0	0	0
19:08:02	0	2174,966	5,058	5,078	10,793	3,87	3,896	21,1	956,596	25,668	2171,487	0	202,888	202,888	99,721	0	0	0	0	0	0	0
19:08:02	0	2174,966	5,058	4,98	10,793	3,87	3,896	21,1	956,596	25,668	2171,49	0	202,888	202,888	99,721	0	0	0	0	0	0	0
19:08:02	0	2174,966	5,058	4,98	10,793	3,87	3,895	21,1	956,596	25,668	2171,494	0	202,283	202,283	99,719	0	0	0	0	0	0	0
19:08:02	50,83	2175,474	5,107	5,078	10,794	3,875	3,895	21,1	956,596	25,668	2171,498	0	202,283	202,283	99,719	0	0	0	0	0	0	0
19:08:02	0	2175,474	5,107	5,078	10,794	3,875	3,895	21,1	956,596	25,668	2171,502	0	202,283	202,283	99,719	0	0	0	0	0	0	0
19:08:02	-45,41	2175,02	5,058	4,98	10,794	3,871	3,894	21,1	956,596	25,668	2171,505	0	202,283	202,283	99,719	0	0	0	0	0	0	0
19:08:02	-90,795	2174,112	4,961	4,98	10,794	3,861	3,893	21,1	956,596	25,668	2171,508	0	202,283	202,283	99,719	0	0	0	0	0	0	0
19:08:02	0	2174,112	4,961	4,931	10,794	3,861	3,893	21,1	956,596	25,668	2171,51	0	202,283	202,283	99,719	0	0	0	0	0	0	0
19:08:02	-45,385	2173,658	4,912	4,98	10,794	3,857	3,892	21,1	956,596	25,668	2171,512	0	202,283	202,283	99,719	0	0	0	0	0	0	0
19:08:02	45,385	2174,112	4,961	5,078	10,794	3,861	3,891	21,1	956,596	25,668	2171,515	0	202,283	202,283	99,719	0	0	0	0	0	0	0
19:08:02	90,795	2175,02	5,058	4,98	10,794	3,871	3,891	21,1	956,596	25,668	2171,518	0	202,283	202,283	99,719	0	0	0	0	0	0	0
19:08:02	-90,795	2174,112	4,961	4,98	10,794	3,861	3,891	21,1	956,596	25,668	2171,521	0	202,283	202,283	99,719	0	0	0	0	0	0	0
19:08:02	79,028	2174,902	4,961	4,931	10,798	3,869	3,89	21,1	956,596	25,668	2171,524	0	202,283	202,283	99,719	0	0	0	0	0	0	0
19:08:02	11,767	2175,02	5,058	4,98	10,794	3,871	3,89	21,1	956,596	25,668	2171,528	0	202,283	202,283	99,719	0	0	0	0	0	0	0
19:08:02	45,41	2175,474	5,107	5,127	10,794	3,875	3,889	21,1	956,596	25,668	2171,532	0	202,283	202,283	99,719	0	0	0	0	0	0	0
19:08:02	45,41	2175,928	5,156	5,273	10,794	3,88	3,889	21,1	956,596	25,668	2171,536	0	202,283	202,283	99,719	0	0	0	0	0	0	0
19:08:02	136,254	2177,291	5,302	5,322	10,794	3,894	3,889	21,1	956,596	25,668	2171,542	0	202,283	202,283	99,719	0	0	0	0	0	0	0
19:08:02	221,704	2179,508	5,546	5,761	10,793	3,917	3,89	21,1	956,596	25,668	2171,55	0	202,283	202,283	99,719	0	0	0	0	0	0	0
19:08:02	369,091	2183,199	5,937	6,152	10,794	3,955	3,891	21,1	956,596	25,668	2171,562	0	202,283	202,283	99,719	0	0	0	0	0	0	0
19:08:02	220,825	2185,407	6,084	6,347	10,798	3,978	3,893	21,1	956,596	25,668	2171,576	0	202,283	202,283	99,719	0	0	0	0	0	0	0
19:08:02	291,333	2188,32	6,132	6,494	10,812	4,008	3,895	21,1	956,596	25,668	2171,592	0	202,283	202,283	99,719	0	0	0	0	0	0	0
19:08:02	327,124	2191,591	6,132	6,494	10,831	4,042	3,898	21,1	956,596	25,668	2171,612	0	202,283	202,283	99,719	0	0	0	0	0	0	0
19:08:02	412,402	2195,715	6,132	6,689	10,855	4,084	3,902	21,1	956,596	25,668	2171,636	0	202,283	202,283	99,719	0	0	0	0	0	0	0
19:08:02	547,168	2201,187	6,279	6,836	10,878	4,14	3,906	21,1	956,596	25,668	2171,666	0	202,283	202,283	99,719	0	0	0	0	0	0	0
19:08:02	587,182	2207,059	6,377	6,982	10,906	4,201	3,912	21,1	956,596	25,668	2171,701	0	202,283	202,283	99,719	0	0	0	0	0	0	0
19:08:02	408,105	2211,14	6,279	6,884	10,935	4,243	3,919	21,1	956,596	25,668	2171,741	0	202,283	202,283	99,719	0	0	0	0	0	0	0
19:08:02	717,407	2218,314	6,425	7,177	10,968	4,317	3,926	21,1	956,596	25,668	2171,787	0	202,283	202,283	99,719	0	0	0	0	0	0	0
19:08:02	773,388	2226,048	6,718	7,421	10,997	4,397	3,936	21,1	956,596	25,668	2171,841	0	202,283	202,283	99,719	0	0	0	0	0	0	0
19:08:02	759,448	2233,642	6,914	7,714	11,029	4,475	3,946	21,1	956,596	25,668	2171,903	0	202,283	202,283	99,719	0	0	0	0	0	0	0
19:08:02	898,12	2242,624	7,255	8,105	11,062	4,568	3,958	21,1	956,596	25,668	2171,974	0	202,283	202,283	99,719	0	0	0	0	0	0	0
19:08:02	809,521	2250,719	7,402	8,398	11,101	4,651	3,972	21,1	956,596	25,668	2172,053	0	202,283	202,283	99,719	0	0	0	0	0	0	0
19:08:02	655,981	2257,279	7,402	8,447	11,138	4,719	3,987	21,1	956,596	25,668	2172,138	0	202,283	202,283	99,719	0	0	0	0	0	0	0
19:08:02	673,193	2264,011	7,402	8,447	11,177	4,788	4,002	21,1	956,596	25,668	2172,23	0	202,283	202,283	99,719	0	0	0	0	0	0	0
19:08:02	992,895	2273,94	7,695	8,642	11,217	4,89	4,02	21,1	956,596	25,668	2172,332	0	202,283	202,283	99,719	0	0	0	0	0	0	0
19:08:02	851,928	2282,459	7,89	8,789	11,256	4,978	4,039	21,1	956,596	25,668	2172,442	0	202,283	202,283	99,719	0	0	0	0	0	0	0
19:08:02	802,124	2290,48	7,988	9,13	11,296	5,061	4,059	21,1	956,596	25,668	2172,56	0	202,283	202,283	99,719	0	0	0	0	0	0	0
19:08:02	923,388	2299,714	8,232	9,179	11,336	5,156	4,08	21,1	956,596	25,668	2172,687	0	202,283	202,283	99,719	0	0	0	0	0	0	0
19:08:02	890,649	2308,62	8,476	9,521	11,373	5,248	4,103	21,1	956,596	25,668	2172,823	0	202,283	202,283	99,719	0	0	0	0	0	0	0
19:08:02	790,869	2316,529	8,574	9,814	11,413	5,33	4,127	21,1	956,596	25,668	2172,967	0	202,283	202,283	99,719	0	0	0	0	0	0	0
19:08:02	859,96	2325,129	8,72	9,716	11,454	5,418	4,152	21,1	956,596	25,668	2173,119	0	202,283	202,283	99,719	0	0	0	0	0	0	0
19:08:02	1004,37	2335,172	9,013	10,009	11,495	5,522	4,179	21,1	956,596	25,668	2173,281	0	202,283	202,283	99,719	0	0	0	0	0	0	0
19:08:02	550,048	2340,673	8,818	9,961	11,537	5,578	4,207	21,1	956,596	25,668	2173,449	0	202,283	202,283	99,719	0	0	0	0	0	0	0
19:08:02	978,735	2350,46	9,013	10,058	11,582	5,679	4,236	21,1	956,596	25,668	2173,626	0	202,283	202,283	99,719	0	0	0	0	0	0	0
19:08:02	685,644	2357,317	8,964	10,009	11,624	5,75	4,265	21,1	956,596	25,668	2173,809	0	202,283	202,283	99,719	0	0	0	0	0	0	0
19:08:02	850,61	2365,823	9,16	10,302	11,662	5,838	4,296	21,1	956,596	25,668	2174,001	0	202,283	202,283	99,719	0	0	0	0	0	0	0
19:08:02	1020,654	2376,029	9,55	10,547	11,699	5,943	4,328	21,1	956,596	25,668	2174,203	0	202,283	202,283	99,719	0	0	0	0	0	0	0
19:08:02	678,857	2382,818	9,648	10,84	11,732	6,013	4,361	21,1	956,596	25,668	2174,412	0	202,283	202,283	99,719	0	0	0	0	0	0	0
19:08:02	905,566	2391,874	9,99	11,181	11,765	6,106	4,396	21,1	956,596	25,668	2174,629	0	202,283	202,283	99,719	0	0	0	0	0	0	0
19:08:02	763,818	2399,512	10,185	11,23	11,798	6,185	4,431	21,1	956,596	25,668	2174,854	0	202,283	202,283	99,719	0	0	0	0	0	0	0
19:08:02	721,826	2406,73	10,332	11,279	11,831	6,259	4,467	21,1	956,596	25,668	2175,086	0	202,283	202,283	99,719	0	0	0	0	0	0	0
19:08:02	719,897	2413,929	10,478	11,425	11,864	6,334	4,503	21,1	956,596	25,668	2175,325	0	202,283	202,283	99,719	0	0	0	0	0	0	0
19:08:02	667,919	2420,608	10,478	11,425	11,902	6,403	4,54	21,1	956,596	25,668	2175,57	0	202,283	202,283	99,719	0	0	0	0	0	0	0
19:08:03	586,108	2426,469	10,478	11,425	11,935	6,463	4,578	21,1	956,596	25,668	2175,821	0	202,283	202,283	99,719	0	0	0	0	0	0	0
19:08:03	951,171	2435,981	10,771	11,621	11,973	6,561	4,617	21,1	956,596	25,668	2176,081	0	202,283	202,283	99,719	0	0	0	0	0	0	0
19:08:03	627,929	2442,26	10,82	11,523	12,006	6,626	4,656	21,1	956,596	25,668	2176,347	0	202,283	202,283	99,719	0	0	0	0	0	0	0
19:08:03	590,698	2448,167	10,82	11,767	12,04	6,687	4,696	21,1	956,596	25,668	2176,619	0	202,283	202,283	99,719	0	0	0	0	0	0	0
19:08:03	769,97	2455,867	11,015	11,767	12,073	6,766	4,737	21,1	956,596	25,668	2176,898	0	202,283	202,283	99,719	0	0	0	0	0	0	0
19:08:03	601,025	2461,877	11,113	11,816	12,102	6,828	4,778	21,1	956,596	25,668	2177,183	0	202,283	202,283	99,719	0	0	0	0	0	0	0
19:08:03	687,231	2468,75	11,162	11,914	12,138	6,899	4,819	21,1	956,596	25,668	2177,475	0	202,283	202,283	99,719	0	0	0	0	0	0	0
19:08:03	609,887	2474,849	11,259	11,914	12,168	6,962	4,861	21,1	956,596	25,668	2177,772	0	202,283	202,283	99,719	0	0	0	0	0	0	0
19:08:03	614,501	2480,994	11,308	12,158	12,2	7,025	4,904	21,1	956,596	25,668	2178,075	0	202,283	202,283	99,719	0	0	0	0	0	0	0
19:08:03	757,031	2488,564	11,504	12,109	12,232	7,103	4,947	21,1	956,596	25,668	2178,386	0	202,283	202,283	99,719	0	0	0	0	0	0	0
19:08:03	779,882	2496,363	11,65	12,353	12,268	7,183	4,991	21,1	956,596	25,668	2178,703	0	202,283	202,283	99,719	0	0	0	0	0	0	0
19:08:03	461,254	2500,975	11,601	12,256	12,297	7,231	5,035	21,1	956,596	25,668	2179,026	0	202,283	202,283	99,719	0	0	0	0	0	0	0
19:08:03	788,671	2508,862	11,845	12,5	12,329	7,312	5,079	21,1	956,596	25,668	2179,356	0	202,283	202,283	99,719	0	0	0	0	0	0	0
19:08:03	545,19	2514,314	11,845	12,549	12,359	7,369	5,124	21,1	956,596	25,668	2179,69	0	202,283	202,283	99,719	0	0	0	0	0	0	0
19:08:03	622,485	2520,539	11,992	12,549	12,387	7,433	5,169	21,1	956,596	25,668	2180,031	0	202,283	202,283	99,719	0	0	0	0	0	0	0
19:08:03	639,917	2526,938	12,138	12,744	12,415	7,499	5,215	21,1	956,596	25,668	2180,378	0	202,283	202,283	99,719	0	0	0	0	0	0	0
19:08:03	648,706	2533,425	12,334	12,841	12,441	7,566	5,261	21,1	956,596	25,668	2180,731	0	202,283	202,283	99,719	0	0	0	0	0	0	0
19:08:03	514,306	2538,568	12,431	12,841	12,465	7,619	5,307	21,1	956,596	25,668	2181,089	0	202,283	202,283	99,719	0	0	0	0	0	0	0
19:08:03	545,751	2544,026	12,529	13,037	12,49	7,675	5,354	21,1	956,596	25,668	2181,452	0	202,283	202,283	99,719	0	0	0	0	0	0	0
19:08:03	645,117	2550,477	12,773	13,183	12,514	7,741	5,401	21,1	956,596	25,668	2181,821	0	202,283	202,283	99,719	0	0	0	0	0	0	0
19:08:03	384,228	2554,319	12,773	13,33	12,535	7,781	5,447	21,1	956,596	25,668	2182,193	0	202,283	202,283	99,719	0	0	0	0	0	0	0
19:08:03	477,929	2559,098	12,822	13,232	12,56	7,83	5,494	21,1	956,596	25,668	2182,57	0	202,283	202,283	99,719	0	0	0	0	0	0	0
19:08:03	503,125	2564,13	12,92	13,379	12,583	7,882	5,541	21,1	956,596	25,668	2182,952	0	202,283	202,283	99,719	0	0	0	0	0	0	0
19:08:03	497,607	2569,106	13,017	13,525	12,606	7,933	5,588	21,1	956,596	25,668	2183,338	0	202,283	202,283	99,719	0	0	0	0	0	0	0
19:08:03	491,308	2574,019	13,115	13,525	12,628	7,984	5,635	21,1	956,596	25,668	2183,729	0	202,283	202,283	99,719	0	0	0	0	0	0	0
19:08:03	453,491	2578,554	13,164	13,623	12,651	8,031	5,682	21,1	956,596	25,668	2184,123	0	202,283	202,283	99,719	0	0	0	0	0	0	0
19:08:03	333,935	2581,893	13,164	13,574	12,67	8,065	5,729	21,1	956,596	25,668	2184,521	0	202,283	202,283	99,719	0	0	0	0	0	0	0
19:08:03	264,99	2584,543	13,017	13,379	12,693	8,093	5,775	21,1	956,596	25,668	2184,921	0	202,283	202,283	99,719	0	0	0	0	0	0	0
19:08:03	572,143	2590,264	13,261	13,623	12,712	8,152	5,821	21,1	956,596	25,668	2185,327	0	202,283	202,283	99,719	0	0	0	0	0	0	0
19:08:03	480,078	2595,065	13,408	13,867	12,731	8,201	5,868	21,1	956,596	25,668	2185,736	0	202,283	202,283	99,719	0	0	0	0	0	0	0
19:08:03	327,49	2598,34	13,408	13,623	12,75	8,235	5,915	21,1	956,596	25,668	2186,149	0	202,283	202,283	99,719	0	0	0	0	0	0	0
19:08:03	490,722	2603,247	13,652	13,867	12,764	8,285	5,961	21,1	956,596	25,668	2186,566	0	202,283	202,283	99,719	0	0	0	0	0	0	0
19:08:03	333,911	2606,586	13,652	13,916	12,783	8,32	6,007	21,1	956,596	25,668	2186,985	0	202,283	202,283	99,719	0	0	0	0	0	0	0
19:08:03	346,582	2610,052	13,75	13,916	12,797	8,356	6,053	21,1	956,596	25,668	2187,408	0	202,283	202,283	99,719	0	0	0	0	0	0	0
19:08:03	394,458	2613,997	13,896	13,965	12,812	8,396	6,099	21,1	956,596	25,668	2187,835	0	202,283	202,283	99,719	0	0	0	0	0	0	0
19:08:03	249,975	2616,496	13,896	14,111	12,826	8,422	6,145	21,1	956,596	25,668	2188,263	0	202,283	202,283	99,719	0	0	0	0	0	0	0
19:08:03	238,281	2618,879	13,799	13,867	12,845	8,447	6,19	21,1	956,596	25,668	2188,694	0	202,283	202,283	99,719	0	0	0	0	0	0	0
19:08:03	347,924	2622,359	13,896	13,965	12,859	8,482	6,235	21,1	956,596	25,668	2189,128	0	202,283	202,283	99,719	0	0	0	0	0	0	0
19:08:03	298,925	2625,348	13,945	13,965	12,873	8,513	6,28	21,1	956,596	25,668	2189,564	0	202,283	202,283	99,719	0	0	0	0	0	0	0
19:08:03	311,767	2628,465	14,092	14,111	12,883	8,545	6,324	21,1	956,596	25,668	2190,003	0	202,283	202,283	99,719	0	0	0	0	0	0	0
19:08:03	302,172	2631,487	14,14	14,258	12,897	8,577	6,368	21,2	957,566	25,668	2190,444	0	202,283	202,283	99,719	0	0	0	0	0	0	0
19:08:03	142,944	2632,917	13,945	14,111	12,916	8,591	6,412	21,2	957,566	25,668	2190,887	0	202,283	202,283	99,719	0	0	0	0	0	0	0
19:08:03	254,199	2635,459	13,945	14,111	12,931	8,617	6,455	21,2	957,566	25,668	2191,332	0	202,283	202,283	99,719	0	0	0	0	0	0	0
19:08:03	170,336	2637,162	13,945	13,965	12,94	8,635	6,498	21,2	957,566	25,668	2191,778	0	202,283	202,283	99,719	0	0	0	0	0	0	0
19:08:03	397,021	2641,132	14,092	14,209	12,955	8,676	6,54	21,2	957,566	25,668	2192,227	0	202,283	202,283	99,719	0	0	0	0	0	0	0
19:08:03	169,14	2642,824	14,092	14,209	12,964	8,693	6,583	21,2	957,566	25,668	2192,678	0	202,283	202,283	99,719	0	0	0	0	0	0	0
19:08:03	221,533	2645,039	14,14	14,258	12,974	8,716	6,625	21,2	957,566	25,668	2193,13	0	202,283	202,283	99,719	0	0	0	0	0	0	0
19:08:03	265,112	2647,69	14,238	14,306	12,984	8,744	6,666	21,2	957,566	25,668	2193,585	0	202,283	202,283	99,719	0	0	0	0	0	0	0
19:08:03	168,139	2649,371	14,238	14,258	12,993	8,761	6,707	21,2	957,566	25,668	2194,04	0	202,283	202,283	99,719	0	0	0	0	0	0	0
19:08:03	311,084	2652,482	14,384	14,306	13,003	8,793	6,748	21,2	957,566	25,668	2194,499	0	202,283	202,283	99,719	0	0	0	0	0	0	0
19:08:03	219,531	2654,678	14,433	14,453	13,012	8,816	6,789	21,2	957,566	25,668	2194,959	0	203,553	203,553	99,724	0	0	0	0	0	0	0
19:08:03	212,988	2656,807	14,482	14,502	13,022	8,838	6,829	21,2	957,566	25,668	2195,421	0	203,553	203,553	99,724	0	0	0	0	0	0	0
19:08:03	235,644	2659,164	14,629	14,599	13,027	8,862	6,869	21,2	957,566	25,668	2195,885	0	203,553	203,553	99,724	0	0	0	0	0	0	0
19:08:03	116,943	2660,333	14,58	14,502	13,036	8,874	6,908	21,2	957,566	25,668	2196,349	0	203,553	203,553	99,724	0	0	0	0	0	0	0
19:08:03	223,828	2662,572	14,629	14,599	13,046	8,897	6,947	21,2	957,566	25,668	2196,815	0	203,553	203,553	99,724	0	0	0	0	0	0	0
19:08:03	168,212	2664,254	14,629	14,648	13,056	8,914	6,986	21,2	957,566	25,668	2197,282	0	203,553	203,553	99,724	0	0	0	0	0	0	0
19:08:03	22,851	2664,482	14,482	14,306	13,065	8,917	7,023	21,2	957,566	25,668	2197,75	0	203,553	203,553	99,724	0	0	0	0	0	0	0
19:08:03	79,565	2665,278	14,384	14,306	13,075	8,925	7,061	21,2	957,566	25,668	2198,217	0	203,553	203,553	99,724	0	0	0	0	0	0	0
19:08:03	-4,516	2665,233	14,287	14,209	13,08	8,924	7,097	21,2	957,566	25,668	2198,684	0	203,553	203,553	99,724	0	0	0	0	0	0	0
19:08:03	300,561	2668,238	14,433	14,306	13,089	8,955	7,134	21,2	957,566	25,668	2199,154	0	203,553	203,553	99,724	0	0	0	0	0	0	0
19:08:03	139,819	2669,637	14,482	14,453	13,094	8,97	7,17	21,2	957,566	25,668	2199,625	0	203,553	203,553	99,724	0	0	0	0	0	0	0
19:08:03	80,859	2670,445	14,482	14,404	13,099	8,978	7,205	21,2	957,566	25,668	2200,096	0	203,553	203,553	99,724	0	0	0	0	0	0	0
19:08:03	153,881	2671,984	14,629	14,746	13,099	8,994	7,24	21,2	957,566	25,668	2200,567	0	203,553	203,553	99,724	0	0	0	0	0	0	0
19:08:03	32,812	2672,312	14,58	14,453	13,104	8,997	7,275	21,2	957,566	25,668	2201,039	0	203,553	203,553	99,724	0	0	0	0	0	0	0
19:08:03	225,268	2674,565	14,726	14,599	13,109	9,021	7,309	21,2	957,566	25,668	2201,513	0	203,553	203,553	99,724	0	0	0	0	0	0	0
19:08:03	80,932	2675,374	14,726	14,502	13,113	9,029	7,343	21,2	957,566	25,668	2201,986	0	203,553	203,553	99,724	0	0	0	0	0	0	0
19:08:03	80,908	2676,183	14,726	14,746	13,118	9,037	7,376	21,2	957,566	25,668	2202,461	0	203,553	203,553	99,724	0	0	0	0	0	0	0
19:08:03	-6,909	2676,114	14,629	14,599	13,123	9,037	7,408	21,2	957,566	25,668	2202,934	0	203,553	203,553	99,724	0	0	0	0	0	0	0
19:08:03	90,649	2677,021	14,629	14,502	13,128	9,046	7,44	21,2	957,566	25,668	2203,408	0	203,553	203,553	99,724	0	0	0	0	0	0	0
19:08:03	0	2677,021	14,629	14,502	13,128	9,046	7,472	21,2	957,566	25,668	2203,882	0	203,553	203,553	99,724	0	0	0	0	0	0	0
19:08:03	165,209	2678,673	14,726	14,599	13,132	9,063	7,503	21,2	957,566	25,668	2204,357	0	203,553	203,553	99,724	0	0	0	0	0	0	0
19:08:03	192,651	2680,599	14,922	14,941	13,132	9,083	7,534	21,2	957,566	25,668	2204,833	0	203,553	203,553	99,724	0	0	0	0	0	0	0
19:08:03	-133,715	2679,262	14,775	14,648	13,132	9,069	7,564	21,2	957,566	25,668	2205,307	0	203,553	203,553	99,724	0	0	0	0	0	0	0
19:08:03	96,337	2680,225	14,873	14,843	13,132	9,079	7,594	21,2	957,566	25,668	2205,782	0	203,553	203,553	99,724	0	0	0	0	0	0	0
19:08:03	-96,337	2679,262	14,775	14,648	13,132	9,069	7,623	21,2	957,566	25,668	2206,256	0	203,553	203,553	99,724	0	0	0	0	0	0	0
19:08:03	96,337	2680,225	14,873	14,746	13,132	9,079	7,651	21,2	957,566	25,668	2206,73	0	203,553	203,553	99,724	0	0	0	0	0	0	0
19:08:03	78,808	2681,014	14,873	14,795	13,137	9,087	7,68	21,2	957,566	25,668	2207,204	0	203,553	203,553	99,724	0	0	0	0	0	0	0
19:08:03	-54,956	2680,464	14,726	14,795	13,142	9,081	7,707	21,2	957,566	25,668	2207,678	0	203,553	203,553	99,724	0	0	0	0	0	0	0
19:08:03	-163,208	2678,832	14,482	14,502	13,146	9,065	7,734	21,2	957,566	25,668	2208,149	0	203,553	203,553	99,724	0	0	0	0	0	0	0
19:08:03	-48,168	2678,35	14,433	14,306	13,146	9,06	7,76	21,2	957,566	25,668	2208,619	0	203,553	203,553	99,724	0	0	0	0	0	0	0
19:08:03	144,458	2679,795	14,58	14,502	13,146	9,075	7,785	21,2	957,566	25,668	2209,09	0	203,553	203,553	99,724	0	0	0	0	0	0	0
19:08:03	-144,458	2678,35	14,433	14,306	13,146	9,06	7,81	21,2	957,566	25,668	2209,559	0	203,553	203,553	99,724	0	0	0	0	0	0	0
19:08:03	48,168	2678,832	14,482	14,453	13,146	9,065	7,835	21,2	957,566	25,668	2210,028	0	203,553	203,553	99,724	0	0	0	0	0	0	0
19:08:03	144,458	2680,276	14,629	14,599	13,146	9,08	7,859	21,2	957,566	25,668	2210,498	0	203,553	203,553	99,724	0	0	0	0	0	0	0
19:08:03	0	2680,276	14,629	14,599	13,146	9,08	7,883	21,2	957,566	25,668	2210,968	0	203,553	203,553	99,724	0	0	0	0	0	0	0
19:08:03	-192,626	2678,35	14,433	14,306	13,146	9,06	7,906	21,2	957,566	25,668	2211,435	0	203,553	203,553	99,724	0	0	0	0	0	0	0
19:08:03	433,496	2682,685	14,873	14,795	13,146	9,104	7,93	21,2	957,566	25,668	2211,907	0	203,553	203,553	99,724	0	0	0	0	0	0	0
19:08:03	-96,362	2681,722	14,775	14,795	13,146	9,094	7,953	21,2	957,566	25,668	2212,376	0	203,553	203,553	99,724	0	0	0	0	0	0	0
19:08:03	-48,193	2681,24	14,726	14,599	13,146	9,089	7,975	21,2	957,566	25,668	2212,845	0	203,553	203,553	99,724	0	0	0	0	0	0	0
19:08:03	48,193	2681,722	14,775	14,648	13,146	9,094	7,997	21,2	957,566	25,668	2213,314	0	203,553	203,553	99,724	0	0	0	0	0	0	0
19:08:03	-48,193	2681,24	14,726	14,599	13,146	9,089	8,018	21,2	957,566	25,668	2213,782	0	203,553	203,553	99,724	0	0	0	0	0	0	0
19:08:03	48,193	2681,722	14,775	14,795	13,146	9,094	8,039	21,2	957,566	25,668	2214,25	0	203,553	203,553	99,724	0	0	0	0	0	0	0
19:08:03	-48,193	2681,24	14,726	14,453	13,146	9,089	8,06	21,2	957,566	25,668	2214,717	0	203,553	203,553	99,724	0	0	0	0	0	0	0
19:08:03	-96,313	2680,276	14,629	14,453	13,146	9,08	8,08	21,2	957,566	25,668	2215,182	0	203,553	203,553	99,724	0	0	0	0	0	0	0
19:08:03	96,313	2681,24	14,726	14,648	13,146	9,089	8,1	21,2	957,566	25,668	2215,649	0	203,553	203,553	99,724	0	0	0	0	0	0	0
19:08:03	-96,313	2680,276	14,629	14,599	13,146	9,08	8,119	21,2	957,566	25,668	2216,113	0	203,553	203,553	99,724	0	0	0	0	0	0	0
19:08:03	-192,626	2678,35	14,433	14,404	13,146	9,06	8,138	21,2	957,566	25,668	2216,575	0	203,553	203,553	99,724	0	0	0	0	0	0	0
19:08:03	0	2678,35	14,433	14,599	13,146	9,06	8,156	21,2	957,566	25,668	2217,037	0	203,553	203,553	99,724	0	0	0	0	0	0	0
19:08:03	-48,144	2677,869	14,384	14,453	13,146	9,055	8,173	21,2	957,566	25,668	2217,498	0	203,553	203,553	99,724	0	0	0	0	0	0	0
19:08:03	48,144	2678,35	14,433	14,453	13,146	9,06	8,191	21,2	957,566	25,668	2217,958	0	203,553	203,553	99,724	0	0	0	0	0	0	0
19:08:04	0	2678,35	14,433	14,453	13,146	9,06	8,208	21,2	957,566	25,668	2218,419	0	203,553	203,553	99,724	0	0	0	0	0	0	0
19:08:04	0	2678,35	14,433	14,404	13,146	9,06	8,224	21,2	957,566	25,668	2218,878	0	203,553	203,553	99,724	0	0	0	0	0	0	0
19:08:04	144,458	2679,795	14,58	14,502	13,146	9,075	8,241	21,2	957,566	25,668	2219,339	0	203,553	203,553	99,724	0	0	0	0	0	0	0
19:08:04	-96,289	2678,832	14,482	14,502	13,146	9,065	8,257	21,2	957,566	25,668	2219,799	0	203,553	203,553	99,724	0	0	0	0	0	0	0
19:08:04	0	2678,832	14,482	14,453	13,146	9,065	8,273	21,2	957,566	25,668	2220,258	0	203,553	203,553	99,724	0	0	0	0	0	0	0
19:08:04	-66,772	2678,164	14,482	14,599	13,143	9,058	8,288	21,2	957,566	25,668	2220,716	0	203,553	203,553	99,724	0	0	0	0	0	0	0
19:08:04	229,98	2680,464	14,726	14,502	13,142	9,081	8,304	21,2	957,566	25,668	2221,175	0	203,553	203,553	99,724	0	0	0	0	0	0	0
19:08:04	0	2680,464	14,726	14,746	13,142	9,081	8,319	21,2	957,566	25,668	2221,635	0	203,553	203,553	99,724	0	0	0	0	0	0	0
19:08:04	-96,313	2679,501	14,629	14,648	13,142	9,072	8,334	21,2	957,566	25,668	2222,092	0	203,553	203,553	99,724	0	0	0	0	0	0	0
19:08:04	-48,144	2679,019	14,58	14,453	13,142	9,067	8,348	21,2	957,566	25,668	2222,549	0	203,553	203,553	99,724	0	0	0	0	0	0	0
19:08:04	-85,522	2678,164	14,482	14,453	13,143	9,058	8,362	21,2	957,566	25,668	2223,005	0	203,553	203,553	99,724	0	0	0	0	0	0	0
19:08:04	163,061	2679,795	14,58	14,599	13,146	9,075	8,376	21,2	957,566	25,668	2223,462	0	203,553	203,553	99,724	0	0	0	0	0	0	0
19:08:04	-96,289	2678,832	14,482	14,502	13,146	9,065	8,39	21,2	957,566	25,668	2223,917	0	203,553	203,553	99,724	0	0	0	0	0	0	0
19:08:04	0	2678,832	14,482	14,502	13,146	9,065	8,403	21,2	957,566	25,668	2224,372	0	203,553	203,553	99,724	0	0	0	0	0	0	0
19:08:04	0	2678,832	14,482	14,453	13,146	9,065	8,416	21,2	957,566	25,668	2224,826	0	203,553	203,553	99,724	0	0	0	0	0	0	0
19:08:04	0	2678,832	14,482	14,453	13,146	9,065	8,429	21,2	957,566	25,668	2225,28	0	203,553	203,553	99,724	0	0	0	0	0	0	0
19:08:04	96,289	2679,795	14,58	14,648	13,146	9,075	8,441	21,2	957,566	25,668	2225,735	0	203,553	203,553	99,724	0	0	0	0	0	0	0
19:08:04	-144,458	2678,35	14,433	14,404	13,146	9,06	8,453	21,2	957,566	25,668	2226,187	0	203,553	203,553	99,724	0	0	0	0	0	0	0
19:08:04	144,458	2679,795	14,58	14,502	13,146	9,075	8,466	21,2	957,566	25,668	2226,641	0	203,553	203,553	99,724	0	0	0	0	0	0	0
19:08:04	-144,458	2678,35	14,433	14,404	13,146	9,06	8,477	21,2	957,566	25,668	2227,092	0	203,553	203,553	99,724	0	0	0	0	0	0	0
19:08:04	48,168	2678,832	14,482	14,404	13,146	9,065	8,489	21,2	957,566	25,668	2227,544	0	203,553	203,553	99,724	0	0	0	0	0	0	0
19:08:04	-66,772	2678,164	14,482	14,453	13,143	9,058	8,5	21,2	957,566	25,668	2227,995	0	203,553	203,553	99,724	0	0	0	0	0	0	0
19:08:04	133,667	2679,501	14,629	14,648	13,142	9,072	8,511	21,2	957,566	25,668	2228,446	0	203,553	203,553	99,724	0	0	0	0	0	0	0
19:08:04	-48,144	2679,019	14,58	14,502	13,142	9,067	8,522	21,2	957,566	25,668	2228,897	0	203,553	203,553	99,724	0	0	0	0	0	0	0
19:08:04	-96,313	2678,056	14,482	14,453	13,142	9,057	8,532	21,2	957,566	25,668	2229,346	0	203,553	203,553	99,724	0	0	0	0	0	0	0
19:08:04	96,313	2679,019	14,58	14,502	13,142	9,067	8,543	21,2	957,566	25,668	2229,795	0	203,553	203,553	99,724	0	0	0	0	0	0	0
19:08:04	-96,313	2678,056	14,482	14,404	13,142	9,057	8,553	21,2	957,566	25,668	2230,243	0	203,553	203,553	99,724	0	0	0	0	0	0	0
19:08:04	-48,144	2677,575	14,433	14,306	13,142	9,052	8,563	21,2	957,566	25,668	2230,691	0	203,553	203,553	99,724	0	0	0	0	0	0	0
19:08:04	144,458	2679,019	14,58	14,502	13,142	9,067	8,573	21,2	957,566	25,668	2231,139	0	203,553	203,553	99,724	0	0	0	0	0	0	0
19:08:04	-144,458	2677,575	14,433	14,404	13,142	9,052	8,582	21,2	957,566	25,668	2231,585	0	203,553	203,553	99,724	0	0	0	0	0	0	0
19:08:04	-37,353	2677,201	14,384	14,258	13,143	9,048	8,591	21,2	957,566	25,668	2232,031	0	203,553	203,553	99,724	0	0	0	0	0	0	0
19:08:04	259,35	2679,795	14,58	14,599	13,146	9,075	8,601	21,2	957,566	25,668	2232,478	0	203,553	203,553	99,724	0	0	0	0	0	0	0
19:08:04	-144,458	2678,35	14,433	14,306	13,146	9,06	8,61	21,2	957,566	25,668	2232,924	0	203,553	203,553	99,724	0	0	0	0	0	0	0
19:08:04	48,168	2678,832	14,482	14,453	13,146	9,065	8,619	21,2	957,566	25,668	2233,37	0	203,553	203,553	99,724	0	0	0	0	0	0	0
19:08:04	-48,168	2678,35	14,433	14,258	13,146	9,06	8,627	21,2	957,566	25,668	2233,815	0	203,553	203,553	99,724	0	0	0	0	0	0	0
19:08:04	48,168	2678,832	14,482	14,404	13,146	9,065	8,636	21,2	957,566	25,668	2234,26	0	203,553	203,553	99,724	0	0	0	0	0	0	0
19:08:04	-58,935	2678,243	14,433	14,258	13,146	9,059	8,644	21,2	957,566	25,668	2234,704	0	203,553	203,553	99,724	0	0	0	0	0	0	0
19:08:04	125,83	2679,501	14,629	14,746	13,142	9,072	8,652	21,2	957,566	25,668	2235,149	0	203,553	203,553	99,724	0	0	0	0	0	0	0
19:08:04	0	2679,501	14,629	14,746	13,142	9,072	8,661	21,2	957,566	25,668	2235,593	0	203,553	203,553	99,724	0	0	0	0	0	0	0
19:08:04	-10,742	2679,393	14,629	14,599	13,141	9,07	8,669	21,2	957,566	25,668	2236,037	0	203,553	203,553	99,724	0	0	0	0	0	0	0
19:08:04	107,055	2680,464	14,726	14,746	13,142	9,081	8,677	21,3	957,566	25,668	2236,482	0	203,553	203,553	99,724	0	0	0	0	0	0	0
19:08:04	-144,458	2679,019	14,58	14,453	13,142	9,067	8,684	21,3	957,566	25,668	2236,924	0	203,553	203,553	99,724	0	0	0	0	0	0	0
19:08:04	0	2679,019	14,58	14,404	13,142	9,067	8,692	21,3	957,566	25,668	2237,366	0	203,553	203,553	99,724	0	0	0	0	0	0	0
19:08:04	0	2679,019	14,58	14,502	13,142	9,067	8,699	21,3	957,566	25,668	2237,808	0	203,553	203,553	99,724	0	0	0	0	0	0	0
19:08:04	0	2679,019	14,58	14,502	13,142	9,067	8,707	21,3	957,566	25,668	2238,249	0	203,553	203,553	99,724	0	0	0	0	0	0	0
19:08:04	-96,313	2678,056	14,482	14,453	13,142	9,057	8,713	21,3	957,566	25,668	2238,689	0	203,553	203,553	99,724	0	0	0	0	0	0	0
19:08:04	0	2678,056	14,482	14,404	13,142	9,057	8,72	21,3	957,566	25,668	2239,128	0	203,553	203,553	99,724	0	0	0	0	0	0	0
19:08:04	0	2678,056	14,482	14,453	13,142	9,057	8,727	21,3	957,566	25,668	2239,567	0	203,553	203,553	99,724	0	0	0	0	0	0	0
19:08:04	0	2678,056	14,482	14,453	13,142	9,057	8,733	21,3	957,566	25,668	2240,005	0	203,553	203,553	99,724	0	0	0	0	0	0	0
19:08:04	-48,144	2677,575	14,433	14,306	13,142	9,052	8,739	21,3	957,566	25,668	2240,443	0	203,553	203,553	99,724	0	0	0	0	0	0	0
19:08:04	10,791	2677,683	14,433	14,404	13,143	9,053	8,746	21,3	957,566	25,668	2240,88	0	204,618	204,618	99,728	0	0	0	0	0	0	0
19:08:04	114,916	2678,832	14,482	14,453	13,146	9,065	8,752	21,3	957,566	25,668	2241,318	0	204,618	204,618	99,728	0	0	0	0	0	0	0
19:08:04	-48,168	2678,35	14,433	14,453	13,146	9,06	8,758	21,3	957,566	25,668	2241,755	0	204,618	204,618	99,728	0	0	0	0	0	0	0
19:08:04	144,458	2679,795	14,58	14,453	13,146	9,075	8,764	21,3	957,566	25,668	2242,193	0	204,618	204,618	99,728	0	0	0	0	0	0	0
19:08:04	-77,539	2679,019	14,58	14,453	13,142	9,067	8,77	21,3	957,566	25,668	2242,63	0	204,618	204,618	99,728	0	0	0	0	0	0	0
19:08:04	-96,313	2678,056	14,482	14,453	13,142	9,057	8,776	21,3	957,566	25,668	2243,066	0	204,618	204,618	99,728	0	0	0	0	0	0	0
19:08:04	96,313	2679,019	14,58	14,404	13,142	9,067	8,781	21,3	957,566	25,668	2243,501	0	204,618	204,618	99,728	0	0	0	0	0	0	0
19:08:04	48,144	2679,501	14,629	14,599	13,142	9,072	8,787	21,3	957,566	25,668	2243,937	0	204,618	204,618	99,728	0	0	0	0	0	0	0
19:08:04	77,563	2680,276	14,629	14,502	13,146	9,08	8,793	21,3	957,566	25,668	2244,374	0	204,618	204,618	99,728	0	0	0	0	0	0	0
19:08:04	0	2680,276	14,629	14,746	13,146	9,08	8,798	21,3	957,566	25,668	2244,81	0	204,618	204,618	99,728	0	0	0	0	0	0	0
19:08:04	-66,772	2679,609	14,629	14,502	13,143	9,073	8,804	21,3	957,566	25,668	2245,244	0	204,618	204,618	99,728	0	0	0	0	0	0	0
19:08:04	18,603	2679,795	14,58	14,599	13,146	9,075	8,809	21,3	957,566	25,668	2245,679	0	204,618	204,618	99,728	0	0	0	0	0	0	0
19:08:04	-96,289	2678,832	14,482	14,404	13,146	9,065	8,814	21,3	957,566	25,668	2246,112	0	204,618	204,618	99,728	0	0	0	0	0	0	0
19:08:04	-192,602	2676,906	14,287	14,111	13,146	9,045	8,819	21,3	957,566	25,668	2246,543	0	204,618	204,618	99,728	0	0	0	0	0	0	0
19:08:04	-336,889	2673,537	13,945	13,623	13,146	9,01	8,822	21,3	957,566	25,668	2246,97	0	204,618	204,618	99,728	0	0	0	0	0	0	0
19:08:04	-521,118	2668,326	13,506	13,232	13,141	8,956	8,825	21,3	957,566	25,668	2247,391	0	204,618	204,618	99,728	0	0	0	0	0	0	0
19:08:04	-648,706	2661,839	13,017	12,646	13,132	8,889	8,826	21,3	957,566	25,668	2247,806	0	204,618	204,618	99,728	0	0	0	0	0	0	0
19:08:04	-569,311	2656,146	12,773	12,06	13,113	8,831	8,826	21,3	957,566	25,668	2248,214	0	204,618	204,618	99,728	0	0	0	0	0	0	0
19:08:04	-641,162	2649,734	12,627	11,767	13,085	8,765	8,825	21,3	957,566	25,668	2248,616	0	204,618	204,618	99,728	0	0	0	0	0	0	0
19:08:04	-592,895	2643,805	12,627	11,621	13,051	8,704	8,823	21,3	957,566	25,668	2249,011	0	204,618	204,618	99,728	0	0	0	0	0	0	0
19:08:04	-543,798	2638,367	12,773	11,767	13,012	8,647	8,819	21,3	957,566	25,668	2249,4	0	204,618	204,618	99,728	0	0	0	0	0	0	0
19:08:04	-439,746	2633,97	13,017	12,06	12,974	8,602	8,815	21,3	957,566	25,668	2249,784	0	204,618	204,618	99,728	0	0	0	0	0	0	0
19:08:04	-677,075	2627,199	13,017	11,718	12,935	8,532	8,809	21,3	957,566	25,668	2250,162	0	204,618	204,618	99,728	0	0	0	0	0	0	0
19:08:04	-1010,742	2617,091	12,675	11,377	12,897	8,428	8,802	21,3	957,566	25,668	2250,529	0	204,618	204,618	99,728	0	0	0	0	0	0	0
19:08:04	-731,811	2609,773	12,529	11,425	12,864	8,353	8,793	21,3	957,566	25,668	2250,888	0	204,618	204,618	99,728	0	0	0	0	0	0	0
19:08:04	-1026,416	2599,509	11,992	10,595	12,835	8,247	8,782	21,3	957,566	25,668	2251,237	0	204,618	204,618	99,728	0	0	0	0	0	0	0
19:08:04	-549,755	2594,012	11,943	10,84	12,807	8,19	8,771	21,3	957,566	25,668	2251,579	0	204,618	204,618	99,728	0	0	0	0	0	0	0
19:08:04	-1008,251	2583,929	11,504	10,547	12,774	8,086	8,757	21,3	957,566	25,668	2251,912	0	204,618	204,618	99,728	0	0	0	0	0	0	0
19:08:04	-629,003	2577,639	11,455	10,302	12,741	8,021	8,743	21,3	957,566	25,668	2252,238	0	204,618	204,618	99,728	0	0	0	0	0	0	0
19:08:04	-639,721	2571,242	11,406	10,156	12,707	7,955	8,728	21,3	957,566	25,668	2252,557	0	204,618	204,618	99,728	0	0	0	0	0	0	0
19:08:04	-823,608	2563,006	11,308	10,156	12,666	7,871	8,711	21,3	957,566	25,668	2252,867	0	204,618	204,618	99,728	0	0	0	0	0	0	0
19:08:04	-470,996	2558,296	11,504	10,742	12,628	7,822	8,693	21,3	957,566	25,668	2253,172	0	204,618	204,618	99,728	0	0	0	0	0	0	0
19:08:04	-639,404	2551,902	11,504	10,742	12,592	7,756	8,675	21,3	957,566	25,668	2253,471	0	204,618	204,618	99,728	0	0	0	0	0	0	0
19:08:04	-755,078	2544,351	11,308	10,205	12,56	7,678	8,655	21,3	957,566	25,668	2253,762	0	204,618	204,618	99,728	0	0	0	0	0	0	0
19:08:04	-708,276	2537,268	11,162	10,058	12,528	7,605	8,635	21,3	957,566	25,668	2254,046	0	204,618	204,618	99,728	0	0	0	0	0	0	0
19:08:04	-727,636	2529,992	10,918	10,009	12,5	7,53	8,613	21,3	957,566	25,668	2254,321	0	204,618	204,618	99,728	0	0	0	0	0	0	0
19:08:04	-564,135	2524,35	10,82	9,961	12,473	7,472	8,591	21,3	957,566	25,668	2254,591	0	204,618	204,618	99,728	0	0	0	0	0	0	0
19:08:04	-703,442	2517,316	10,527	9,961	12,449	7,399	8,567	21,3	957,566	25,668	2254,854	0	204,618	204,618	99,728	0	0	0	0	0	0	0
19:08:04	-521,777	2512,098	10,527	9,814	12,42	7,346	8,543	21,3	957,566	25,668	2255,111	0	204,618	204,618	99,728	0	0	0	0	0	0	0
19:08:04	-564,746	2506,451	10,478	9,814	12,39	7,287	8,519	21,3	957,566	25,668	2255,363	0	204,618	204,618	99,728	0	0	0	0	0	0	0
19:08:04	-337,426	2503,077	10,625	9,961	12,363	7,253	8,494	21,3	957,566	25,668	2255,611	0	204,618	204,618	99,728	0	0	0	0	0	0	0
19:08:04	-523,925	2497,837	10,625	9,961	12,333	7,199	8,469	21,3	957,566	25,668	2255,853	0	204,618	204,618	99,728	0	0	0	0	0	0	0
19:08:04	-674,951	2491,088	10,429	9,716	12,305	7,129	8,442	21,3	957,566	25,668	2256,088	0	204,618	204,618	99,728	0	0	0	0	0	0	0
19:08:04	-549,194	2485,596	10,283	9,619	12,282	7,072	8,415	21,3	957,566	25,668	2256,317	0	204,618	204,618	99,728	0	0	0	0	0	0	0
19:08:04	-632,568	2479,27	10,039	9,423	12,26	7,007	8,388	21,3	957,566	25,668	2256,54	0	204,618	204,618	99,728	0	0	0	0	0	0	0
19:08:04	-496,313	2474,307	9,941	9,326	12,237	6,956	8,36	21,3	957,566	25,668	2256,758	0	204,618	204,618	99,728	0	0	0	0	0	0	0
19:08:04	-501,879	2469,288	9,843	9,13	12,214	6,904	8,331	21,3	957,566	25,668	2256,971	0	204,618	204,618	99,728	0	0	0	0	0	0	0
19:08:04	-602,026	2463,268	9,648	9,082	12,19	6,842	8,302	21,3	957,566	25,668	2257,177	0	204,618	204,618	99,728	0	0	0	0	0	0	0
19:08:04	-595,288	2457,315	9,453	8,838	12,167	6,781	8,272	21,3	957,566	25,668	2257,377	0	204,618	204,618	99,728	0	0	0	0	0	0	0
19:08:04	-415,063	2453,164	9,453	8,935	12,143	6,738	8,242	21,3	957,566	25,668	2257,573	0	204,618	204,618	99,728	0	0	0	0	0	0	0
19:08:05	-409,765	2449,067	9,453	8,935	12,12	6,696	8,212	21,3	957,566	25,668	2257,764	0	204,618	204,618	99,728	0	0	0	0	0	0	0
19:08:05	-629,541	2442,771	9,306	8,789	12,092	6,631	8,181	21,3	957,566	25,668	2257,949	0	204,618	204,618	99,728	0	0	0	0	0	0	0
19:08:05	-428,198	2438,489	9,209	8,838	12,073	6,587	8,15	21,3	957,566	25,668	2258,13	0	204,618	204,618	99,728	0	0	0	0	0	0	0
19:08:05	-460,693	2433,882	9,16	8,789	12,049	6,539	8,118	21,3	957,566	25,668	2258,305	0	204,618	204,618	99,728	0	0	0	0	0	0	0
19:08:05	-512,866	2428,754	9,062	8,642	12,026	6,486	8,086	21,3	957,566	25,668	2258,476	0	204,618	204,618	99,728	0	0	0	0	0	0	0
19:08:05	-384,326	2424,911	9,013	8,74	12,006	6,447	8,054	21,3	957,566	25,668	2258,642	0	204,618	204,618	99,728	0	0	0	0	0	0	0
19:08:05	-461,596	2420,295	8,964	8,593	11,983	6,399	8,021	21,3	957,566	25,668	2258,804	0	204,618	204,618	99,728	0	0	0	0	0	0	0
19:08:05	-415,893	2416,136	8,964	8,593	11,959	6,356	7,989	21,3	957,566	25,668	2258,961	0	204,618	204,618	99,728	0	0	0	0	0	0	0
19:08:05	-288,94	2413,246	9,013	8,642	11,94	6,327	7,956	21,3	957,566	25,668	2259,116	0	204,618	204,618	99,728	0	0	0	0	0	0	0
19:08:05	-462,597	2408,62	8,964	8,642	11,916	6,279	7,923	21,3	957,566	25,668	2259,265	0	204,618	204,618	99,728	0	0	0	0	0	0	0
19:08:05	-288,793	2405,732	9,013	8,74	11,897	6,249	7,89	21,3	957,566	25,668	2259,411	0	204,618	204,618	99,728	0	0	0	0	0	0	0
19:08:05	-613,305	2399,599	8,72	8,3	11,878	6,186	7,857	21,3	957,566	25,668	2259,551	0	204,618	204,618	99,728	0	0	0	0	0	0	0
19:08:05	-377,758	2395,822	8,671	8,252	11,859	6,147	7,824	21,3	957,566	25,668	2259,688	0	204,618	204,618	99,728	0	0	0	0	0	0	0
19:08:05	-251,757	2393,304	8,671	8,398	11,845	6,121	7,79	21,3	957,566	25,668	2259,821	0	204,618	204,618	99,728	0	0	0	0	0	0	0
19:08:05	-468,725	2388,617	8,525	8,252	11,826	6,073	7,756	21,3	957,566	25,668	2259,95	0	204,618	204,618	99,728	0	0	0	0	0	0	0
19:08:05	-378,686	2384,83	8,476	8,105	11,807	6,034	7,723	21,3	957,566	25,668	2260,075	0	204,618	204,618	99,728	0	0	0	0	0	0	0
19:08:05	-388,11	2380,949	8,33	8,105	11,793	5,994	7,689	21,3	957,566	25,668	2260,196	0	204,618	204,618	99,728	0	0	0	0	0	0	0
19:08:05	-471,557	2376,233	8,183	7,861	11,774	5,945	7,655	21,3	957,566	25,668	2260,312	0	204,618	204,618	99,728	0	0	0	0	0	0	0
19:08:05	-343,505	2372,798	8,086	7,861	11,76	5,91	7,62	21,3	957,566	25,668	2260,424	0	204,618	204,618	99,728	0	0	0	0	0	0	0
19:08:05	-372,143	2369,077	8,037	7,763	11,741	5,871	7,586	21,3	957,566	25,668	2260,533	0	204,618	204,618	99,728	0	0	0	0	0	0	0
19:08:05	-326,538	2365,811	8,037	7,763	11,723	5,838	7,552	21,3	957,566	25,668	2260,638	0	204,618	204,618	99,728	0	0	0	0	0	0	0
19:08:05	-331,958	2362,492	8,037	7,861	11,704	5,803	7,518	21,3	957,566	25,668	2260,74	0	204,618	204,618	99,728	0	0	0	0	0	0	0
19:08:05	-257,055	2359,921	8,037	7,91	11,689	5,777	7,483	21,3	957,566	25,668	2260,839	0	204,618	204,618	99,728	0	0	0	0	0	0	0
19:08:05	-393,042	2355,991	8,037	7,861	11,667	5,736	7,449	21,3	957,566	25,668	2260,934	0	204,618	204,618	99,728	0	0	0	0	0	0	0
19:08:05	-390,673	2352,084	7,89	7,714	11,653	5,696	7,415	21,3	957,566	25,668	2261,026	0	204,618	204,618	99,728	0	0	0	0	0	0	0
19:08:05	-326,66	2348,817	7,89	7,714	11,634	5,662	7,38	21,3	957,566	25,668	2261,113	0	204,618	204,618	99,728	0	0	0	0	0	0	0
19:08:05	-239,257	2346,425	7,988	7,763	11,615	5,638	7,346	21,3	957,566	25,668	2261,199	0	204,618	204,618	99,728	0	0	0	0	0	0	0
19:08:05	-211,792	2344,307	8,037	7,861	11,6	5,616	7,312	21,3	957,566	25,668	2261,282	0	204,618	204,618	99,728	0	0	0	0	0	0	0
19:08:05	-427,172	2340,035	7,841	7,666	11,586	5,572	7,278	21,3	957,566	25,668	2261,36	0	204,618	204,618	99,728	0	0	0	0	0	0	0
19:08:05	-504,614	2334,989	7,548	7,324	11,574	5,52	7,244	21,3	957,566	25,668	2261,434	0	204,618	204,618	99,728	0	0	0	0	0	0	0
19:08:05	-319,726	2331,792	7,402	7,177	11,563	5,487	7,209	21,3	957,566	25,668	2261,505	0	204,618	204,618	99,728	0	0	0	0	0	0	0
19:08:05	-375,219	2328,04	7,255	7,08	11,55	5,448	7,175	21,3	957,566	25,668	2261,571	0	204,618	204,618	99,728	0	0	0	0	0	0	0
19:08:05	-279,394	2325,246	7,207	6,982	11,536	5,419	7,14	21,3	957,566	25,668	2261,635	0	204,618	204,618	99,728	0	0	0	0	0	0	0
19:08:05	-340,625	2321,839	7,109	6,982	11,522	5,384	7,106	21,3	957,566	25,668	2261,695	0	204,618	204,618	99,728	0	0	0	0	0	0	0
19:08:05	-291,235	2318,927	7,06	6,982	11,508	5,354	7,072	21,3	957,566	25,668	2261,752	0	204,618	204,618	99,728	0	0	0	0	0	0	0
19:08:05	-242,749	2316,5	7,06	7,031	11,494	5,329	7,037	21,3	957,566	25,668	2261,807	0	204,618	204,618	99,728	0	0	0	0	0	0	0
19:08:05	-169,726	2314,802	7,207	7,031	11,477	5,312	7,004	21,3	957,566	25,668	2261,86	0	204,618	204,618	99,728	0	0	0	0	0	0	0
19:08:05	-380,322	2310,999	7,06	6,884	11,463	5,273	6,97	21,3	957,566	25,668	2261,909	0	204,618	204,618	99,728	0	0	0	0	0	0	0
19:08:05	-194,75	2309,052	7,06	6,884	11,452	5,252	6,936	21,3	957,566	25,668	2261,956	0	204,618	204,618	99,728	0	0	0	0	0	0	0
19:08:05	-344,604	2305,606	6,914	6,836	11,44	5,217	6,902	21,3	957,566	25,668	2261,999	0	204,618	204,618	99,728	0	0	0	0	0	0	0
19:08:05	-278,466	2302,821	6,767	6,738	11,432	5,188	6,869	21,2	956,596	25,668	2262,04	0	204,618	204,618	99,728	0	0	0	0	0	0	0
19:08:05	-241,235	2300,409	6,718	6,64	11,421	5,163	6,835	21,2	956,596	25,668	2262,079	0	204,618	204,618	99,728	0	0	0	0	0	0	0
19:08:05	-175,415	2298,654	6,767	6,64	11,408	5,145	6,802	21,2	956,596	25,668	2262,115	0	204,618	204,618	99,728	0	0	0	0	0	0	0
19:08:05	-303,637	2295,618	6,718	6,689	11,394	5,114	6,769	21,2	956,596	25,668	2262,149	0	204,618	204,618	99,728	0	0	0	0	0	0	0
19:08:05	-218,31	2293,435	6,718	6,689	11,381	5,091	6,736	21,2	956,596	25,668	2262,18	0	204,618	204,618	99,728	0	0	0	0	0	0	0
19:08:05	-193,505	2291,5	6,767	6,689	11,367	5,071	6,703	21,2	956,596	25,668	2262,209	0	204,618	204,618	99,728	0	0	0	0	0	0	0
19:08:05	-221,313	2289,287	6,767	6,689	11,355	5,049	6,671	21,2	956,596	25,668	2262,236	0	204,618	204,618	99,728	0	0	0	0	0	0	0
19:08:05	-177,49	2287,512	6,767	6,689	11,345	5,03	6,639	21,2	956,596	25,668	2262,261	0	204,618	204,618	99,728	0	0	0	0	0	0	0
19:08:05	-299,584	2284,516	6,621	6,64	11,336	4,999	6,607	21,2	956,596	25,668	2262,284	0	204,618	204,618	99,728	0	0	0	0	0	0	0
19:08:05	-205,249	2282,463	6,572	6,543	11,326	4,978	6,575	21,2	956,596	25,668	2262,304	0	204,618	204,618	99,728	0	0	0	0	0	0	0
19:08:05	-282,275	2279,641	6,425	6,445	11,318	4,949	6,543	21,2	956,596	25,668	2262,321	0	203,499	203,499	99,724	0	0	0	0	0	0	0
19:08:05	-126,22	2278,379	6,377	6,298	11,314	4,936	6,511	21,2	956,596	25,668	2262,338	0	203,499	203,499	99,724	0	0	0	0	0	0	0
19:08:05	-283,203	2275,547	6,23	6,201	11,305	4,907	6,48	21,2	956,596	25,668	2262,351	0	203,499	203,499	99,724	0	0	0	0	0	0	0
19:08:05	-189,257	2273,654	6,132	6,152	11,3	4,888	6,449	21,2	956,596	25,668	2262,362	0	203,499	203,499	99,724	0	0	0	0	0	0	0
19:08:05	-163,549	2272,018	6,132	6,152	11,29	4,871	6,418	21,2	956,596	25,668	2262,372	0	203,499	203,499	99,724	0	0	0	0	0	0	0
19:08:05	-120,751	2270,811	6,23	6,152	11,278	4,858	6,387	21,2	956,596	25,668	2262,38	0	203,499	203,499	99,724	0	0	0	0	0	0	0
19:08:05	-132,543	2269,485	6,279	6,298	11,268	4,845	6,357	21,2	956,596	25,668	2262,388	0	203,499	203,499	99,724	0	0	0	0	0	0	0
19:08:05	-165,673	2267,829	6,279	6,298	11,259	4,827	6,327	21,2	956,596	25,668	2262,393	0	203,499	203,499	99,724	0	0	0	0	0	0	0
19:08:05	-233,154	2265,497	6,279	6,347	11,245	4,803	6,297	21,2	956,596	25,668	2262,396	0	203,499	203,499	99,724	0	0	0	0	0	0	0
19:08:05	-83,349	2264,664	6,279	6,201	11,241	4,795	6,268	21,2	956,596	25,668	2262,398	0	203,499	203,499	99,724	0	0	0	0	0	0	0
19:08:05	-235,009	2262,314	6,132	6,152	11,235	4,771	6,238	21,2	956,596	25,668	2262,314	0	203,499	203,499	99,724	0	0	0	0	0	0	0
19:08:05	-198,535	2260,328	6,084	6,152	11,226	4,75	6,209	21,2	956,596	25,668	2260,328	0	203,499	203,499	99,724	0	0	0	0	0	0	0
19:08:05	-37,524	2259,953	6,132	6,103	11,221	4,746	6,18	21,2	956,596	25,668	2259,953	0	203,499	203,499	99,724	0	0	0	0	0	0	0
19:08:05	-154,956	2258,403	6,132	6,103	11,213	4,73	6,152	21,2	956,596	25,668	2258,403	0	203,499	203,499	99,724	0	0	0	0	0	0	0
19:08:05	-202,075	2256,383	6,084	6,103	11,204	4,709	6,124	21,2	956,596	25,668	2256,383	0	203,499	203,499	99,724	0	0	0	0	0	0	0
19:08:05	-97,167	2255,411	6,084	6,103	11,198	4,699	6,096	21,2	956,596	25,668	2255,411	0	203,499	203,499	99,724	0	0	0	0	0	0	0
19:08:05	-190,136	2253,51	6,035	6,005	11,19	4,68	6,068	21,2	956,596	25,668	2253,51	0	203,499	203,499	99,724	0	0	0	0	0	0	0
19:08:05	-165,332	2251,856	5,937	5,957	11,186	4,663	6,04	21,2	956,596	25,668	2251,856	0	203,499	203,499	99,724	0	0	0	0	0	0	0
19:08:05	-98,413	2250,872	5,937	5,859	11,18	4,653	6,013	21,2	956,596	25,668	2250,872	0	203,499	203,499	99,724	0	0	0	0	0	0	0
19:08:05	-85,424	2250,018	5,937	5,859	11,175	4,644	5,986	21,2	956,596	25,668	2250,018	0	203,499	203,499	99,724	0	0	0	0	0	0	0
19:08:05	-74,78	2249,27	5,937	5,859	11,171	4,636	5,96	21,2	956,596	25,668	2249,27	0	203,499	203,499	99,724	0	0	0	0	0	0	0
19:08:05	-131,225	2247,958	5,888	5,81	11,166	4,623	5,934	21,2	956,596	25,668	2247,958	0	203,499	203,499	99,724	0	0	0	0	0	0	0
19:08:05	-177,172	2246,186	5,791	5,81	11,161	4,604	5,908	21,2	956,596	25,668	2246,186	0	203,499	203,499	99,724	0	0	0	0	0	0	0
19:08:05	-121,582	2244,97	5,742	5,664	11,157	4,592	5,882	21,2	956,596	25,668	2244,97	0	203,499	203,499	99,724	0	0	0	0	0	0	0
19:08:05	-86,474	2244,106	5,742	5,664	11,152	4,583	5,856	21,2	956,596	25,668	2244,106	0	203,499	203,499	99,724	0	0	0	0	0	0	0
19:08:05	-167,529	2242,43	5,644	5,566	11,148	4,566	5,831	21,2	956,596	25,668	2242,43	0	203,499	203,499	99,724	0	0	0	0	0	0	0
19:08:05	-87,524	2241,555	5,644	5,566	11,143	4,557	5,806	21,2	956,596	25,668	2241,555	0	203,499	203,499	99,724	0	0	0	0	0	0	0
19:08:05	-153,833	2240,017	5,644	5,566	11,134	4,541	5,781	21,2	956,596	25,668	2240,017	0	203,499	203,499	99,724	0	0	0	0	0	0	0
19:08:05	49,584	2240,513	5,791	5,761	11,129	4,546	5,757	21,2	956,596	25,668	2240,017	0	203,499	203,499	99,724	0	0	0	0	0	0	0
19:08:05	-88,574	2239,627	5,791	5,81	11,124	4,537	5,733	21,2	956,596	25,668	2239,627	0	203,499	203,499	99,724	0	0	0	0	0	0	0
19:08:05	-64,477	2238,982	5,888	5,859	11,115	4,53	5,709	21,2	956,596	25,668	2238,982	0	203,499	203,499	99,724	0	0	0	0	0	0	0
19:08:05	-78,076	2238,201	5,888	5,859	11,11	4,522	5,686	21,2	956,596	25,668	2238,201	0	203,499	203,499	99,724	0	0	0	0	0	0	0
19:08:05	-170,605	2236,495	5,791	5,81	11,106	4,504	5,663	21,2	956,596	25,668	2236,495	0	203,499	203,499	99,724	0	0	0	0	0	0	0
19:08:05	-55,175	2235,943	5,742	5,761	11,105	4,499	5,64	21,2	956,596	25,668	2235,943	0	203,499	203,499	99,724	0	0	0	0	0	0	0
19:08:05	-161,01	2234,333	5,644	5,566	11,101	4,482	5,617	21,2	956,596	25,668	2234,333	0	203,499	203,499	99,724	0	0	0	0	0	0	0
19:08:05	-55,322	2233,78	5,595	5,468	11,101	4,476	5,595	21,2	956,596	25,668	2233,78	0	203,499	203,499	99,724	0	0	0	0	0	0	0
19:08:05	-125,878	2232,521	5,546	5,468	11,096	4,463	5,573	21,2	956,596	25,668	2232,521	0	203,499	203,499	99,724	0	0	0	0	0	0	0
19:08:05	-8,544	2232,436	5,546	5,468	11,096	4,463	5,551	21,2	956,596	25,668	2232,436	0	203,499	203,499	99,724	0	0	0	0	0	0	0
19:08:05	-78,979	2231,646	5,546	5,468	11,091	4,454	5,53	21,2	956,596	25,668	2231,646	0	203,499	203,499	99,724	0	0	0	0	0	0	0
19:08:05	-35,473	2231,291	5,595	5,468	11,087	4,451	5,508	21,2	956,596	25,668	2231,291	0	203,499	203,499	99,724	0	0	0	0	0	0	0
19:08:05	-80,151	2230,49	5,595	5,566	11,082	4,443	5,488	21,2	956,596	25,668	2230,49	0	203,499	203,499	99,724	0	0	0	0	0	0	0
19:08:05	-127,954	2229,21	5,546	5,566	11,077	4,429	5,467	21,2	956,596	25,668	2229,21	0	203,499	203,499	99,724	0	0	0	0	0	0	0
19:08:05	38,134	2229,592	5,595	5,468	11,077	4,433	5,447	21,2	956,596	25,668	2229,211	0	203,499	203,499	99,724	0	0	0	0	0	0	0
19:08:05	-73,657	2228,855	5,595	5,468	11,073	4,426	5,427	21,2	956,596	25,668	2228,855	0	203,499	203,499	99,724	0	0	0	0	0	0	0
19:08:05	-53,222	2228,323	5,546	5,468	11,072	4,42	5,407	21,2	956,596	25,668	2228,323	0	203,499	203,499	99,724	0	0	0	0	0	0	0
19:08:05	-180,957	2226,513	5,449	5,419	11,067	4,402	5,387	21,2	956,596	25,668	2226,513	0	203,499	203,499	99,724	0	0	0	0	0	0	0
19:08:05	17,675	2226,69	5,546	5,468	11,063	4,403	5,368	21,2	956,596	25,668	2226,514	0	203,499	203,499	99,724	0	0	0	0	0	0	0
19:08:05	-82,25	2225,868	5,546	5,468	11,058	4,395	5,349	21,2	956,596	25,668	2225,868	0	203,499	203,499	99,724	0	0	0	0	0	0	0
19:08:05	-7,495	2225,793	5,546	5,468	11,058	4,394	5,33	21,2	956,596	25,668	2225,793	0	203,499	203,499	99,724	0	0	0	0	0	0	0
19:08:05	-81,201	2224,981	5,546	5,468	11,053	4,386	5,312	21,2	956,596	25,668	2224,981	0	203,499	203,499	99,724	0	0	0	0	0	0	0
19:08:05	-35,571	2224,625	5,595	5,468	11,048	4,382	5,293	21,2	956,596	25,668	2224,625	0	203,499	203,499	99,724	0	0	0	0	0	0	0
19:08:06	0	2224,625	5,595	5,468	11,048	4,382	5,275	21,2	956,596	25,668	2224,625	0	203,499	203,499	99,724	0	0	0	0	0	0	0
19:08:06	-128,979	2223,335	5,546	5,419	11,044	4,369	5,258	21,2	956,596	25,668	2223,335	0	203,499	203,499	99,724	0	0	0	0	0	0	0
19:08:06	-91,308	2222,422	5,449	5,322	11,044	4,359	5,24	21,2	956,596	25,668	2222,422	0	203,499	203,499	99,724	0	0	0	0	0	0	0
19:08:06	0	2222,422	5,449	5,322	11,044	4,359	5,223	21,2	956,596	25,668	2222,422	0	203,499	203,499	99,724	0	0	0	0	0	0	0
19:08:06	-45,629	2221,966	5,4	5,273	11,044	4,355	5,206	21,2	956,596	25,668	2221,966	0	203,499	203,499	99,724	0	0	0	0	0	0	0
19:08:06	0	2221,966	5,4	5,273	11,044	4,355	5,189	21,2	956,596	25,668	2221,966	0	203,499	203,499	99,724	0	0	0	0	0	0	0
19:08:06	-91,333	2221,052	5,302	5,224	11,044	4,345	5,173	21,2	956,596	25,668	2221,052	0	203,499	203,499	99,724	0	0	0	0	0	0	0
19:08:06	9,057	2221,143	5,4	5,322	11,039	4,346	5,156	21,2	956,596	25,668	2221,053	0	203,499	203,499	99,724	0	0	0	0	0	0	0
19:08:06	-37,646	2220,766	5,449	5,419	11,034	4,342	5,14	21,2	956,596	25,668	2220,766	0	203,499	203,499	99,724	0	0	0	0	0	0	0
19:08:06	-128,93	2219,477	5,4	5,322	11,029	4,329	5,124	21,2	956,596	25,668	2219,477	0	203,499	203,499	99,724	0	0	0	0	0	0	0
19:08:06	45,654	2219,934	5,449	5,468	11,029	4,334	5,109	21,2	956,596	25,668	2219,478	0	203,499	203,499	99,724	0	0	0	0	0	0	0
19:08:06	-24,438	2219,689	5,595	5,664	11,02	4,331	5,094	21,2	956,596	25,668	2219,478	0	203,499	203,499	99,724	0	0	0	0	0	0	0
19:08:06	48,413	2220,173	5,742	5,761	11,015	4,336	5,079	21,2	956,596	25,668	2219,479	0	203,499	203,499	99,724	0	0	0	0	0	0	0
19:08:06	-78,051	2219,393	5,742	5,664	11,011	4,328	5,064	21,2	956,596	25,668	2219,393	0	203,499	203,499	99,724	0	0	0	0	0	0	0
19:08:06	-136,962	2218,023	5,595	5,566	11,011	4,314	5,049	21,2	956,596	25,668	2218,023	0	203,499	203,499	99,724	0	0	0	0	0	0	0
19:08:06	-45,629	2217,567	5,546	5,419	11,011	4,309	5,035	21,2	956,596	25,668	2217,567	0	203,499	203,499	99,724	0	0	0	0	0	0	0
19:08:06	-91,259	2216,654	5,449	5,419	11,011	4,3	5,02	21,2	956,596	25,668	2216,654	0	203,499	203,499	99,724	0	0	0	0	0	0	0
19:08:06	-45,629	2216,198	5,4	5,273	11,011	4,295	5,006	21,2	956,596	25,668	2216,198	0	203,499	203,499	99,724	0	0	0	0	0	0	0
19:08:06	-91,235	2215,286	5,302	5,224	11,011	4,286	4,992	21,2	956,596	25,668	2215,286	0	203,499	203,499	99,724	0	0	0	0	0	0	0
19:08:06	-51,928	2214,766	5,253	5,224	11,01	4,28	4,978	21,2	956,596	25,668	2214,766	0	203,499	203,499	99,724	0	0	0	0	0	0	0
19:08:06	-169,238	2213,074	5,156	5,127	11,006	4,263	4,964	21,2	956,596	25,668	2213,074	0	203,499	203,499	99,724	0	0	0	0	0	0	0
19:08:06	85,815	2213,932	5,253	5,224	11,006	4,272	4,951	21,2	956,596	25,668	2213,075	0	203,499	203,499	99,724	0	0	0	0	0	0	0
19:08:06	-32,25	2213,61	5,302	5,273	11,001	4,269	4,937	21,2	956,596	25,668	2213,075	0	203,499	203,499	99,724	0	0	0	0	0	0	0
19:08:06	5,81	2213,668	5,4	5,273	10,996	4,269	4,924	21,2	956,596	25,668	2213,076	0	203,499	203,499	99,724	0	0	0	0	0	0	0
19:08:06	-91,21	2212,756	5,302	5,224	10,996	4,26	4,911	21,2	956,596	25,668	2212,756	0	203,499	203,499	99,724	0	0	0	0	0	0	0
19:08:06	-124,658	2211,509	5,253	5,224	10,992	4,247	4,898	21,2	956,596	25,668	2211,509	0	203,499	203,499	99,724	0	0	0	0	0	0	0
19:08:06	45,581	2211,965	5,302	5,224	10,992	4,252	4,885	21,2	956,596	25,668	2211,51	0	203,499	203,499	99,724	0	0	0	0	0	0	0
19:08:06	-4,174	2211,923	5,302	5,224	10,992	4,251	4,873	21,2	956,596	25,668	2211,51	0	203,499	203,499	99,724	0	0	0	0	0	0	0
19:08:06	-80,151	2211,122	5,302	5,273	10,987	4,243	4,861	21,2	956,596	25,668	2211,122	0	203,499	203,499	99,724	0	0	0	0	0	0	0
19:08:06	-45,605	2210,666	5,253	5,224	10,987	4,238	4,848	21,2	956,596	25,668	2210,666	0	203,499	203,499	99,724	0	0	0	0	0	0	0
19:08:06	0	2210,666	5,253	5,127	10,987	4,238	4,836	21,2	956,596	25,668	2210,666	0	203,499	203,499	99,724	0	0	0	0	0	0	0
19:08:06	-84,326	2209,822	5,253	5,127	10,982	4,229	4,825	21,2	956,596	25,668	2209,822	0	203,499	203,499	99,724	0	0	0	0	0	0	0
19:08:06	-34,545	2209,477	5,302	5,224	10,978	4,226	4,813	21,2	956,596	25,668	2209,477	0	203,499	203,499	99,724	0	0	0	0	0	0	0
19:08:06	0	2209,477	5,302	5,273	10,978	4,226	4,801	21,2	956,596	25,668	2209,477	0	203,499	203,499	99,724	0	0	0	0	0	0	0
19:08:06	-84,326	2208,634	5,302	5,273	10,973	4,217	4,79	21,2	956,596	25,668	2208,634	0	203,499	203,499	99,724	0	0	0	0	0	0	0
19:08:06	91,162	2209,545	5,4	5,273	10,973	4,227	4,779	21,2	956,596	25,668	2208,635	0	203,499	203,499	99,724	0	0	0	0	0	0	0
19:08:06	-172,338	2207,822	5,302	5,322	10,968	4,209	4,768	21,2	956,596	25,668	2207,822	0	203,499	203,499	99,724	0	0	0	0	0	0	0
19:08:06	0	2207,822	5,302	5,273	10,968	4,209	4,757	21,2	956,596	25,668	2207,822	0	203,499	203,499	99,724	0	0	0	0	0	0	0
19:08:06	-3,149	2207,79	5,302	5,273	10,968	4,209	4,746	21,2	956,596	25,668	2207,79	0	203,499	203,499	99,724	0	0	0	0	0	0	0
19:08:06	-45,581	2207,335	5,253	5,127	10,968	4,204	4,735	21,1	956,216	25,668	2207,335	0	203,499	203,499	99,724	0	0	0	0	0	0	0
19:08:06	-90,649	2206,428	5,156	5,127	10,968	4,194	4,725	21,1	956,216	25,668	2206,428	0	203,499	203,499	99,724	0	0	0	0	0	0	0
19:08:06	3,125	2206,459	5,156	5,078	10,968	4,195	4,714	21,1	956,216	25,668	2206,428	0	203,499	203,499	99,724	0	0	0	0	0	0	0
19:08:06	-85,375	2205,606	5,156	5,127	10,963	4,186	4,704	21,1	956,216	25,668	2205,606	0	203,499	203,499	99,724	0	0	0	0	0	0	0
19:08:06	0	2205,606	5,156	5,127	10,963	4,186	4,694	21,1	956,216	25,668	2205,605	0	203,499	203,499	99,724	0	0	0	0	0	0	0
19:08:06	9,96	2205,705	5,253	5,224	10,959	4,187	4,684	21,1	956,216	25,668	2205,605	0	203,499	203,499	99,724	0	0	0	0	0	0	0
19:08:06	43,31	2206,138	5,302	5,224	10,958	4,191	4,674	21,1	956,216	25,668	2205,606	0	203,499	203,499	99,724	0	0	0	0	0	0	0
19:08:06	-81,03	2205,328	5,302	5,273	10,954	4,183	4,665	21,1	956,216	25,668	2205,328	0	203,499	203,499	99,724	0	0	0	0	0	0	0
19:08:06	0	2205,328	5,302	5,273	10,954	4,183	4,655	21,1	956,216	25,668	2205,328	0	203,499	203,499	99,724	0	0	0	0	0	0	0
19:08:06	-82,226	2204,506	5,302	5,273	10,949	4,175	4,646	21,1	956,216	25,668	2204,506	0	203,499	203,499	99,724	0	0	0	0	0	0	0
19:08:06	0	2204,506	5,302	5,224	10,949	4,175	4,636	21,1	956,216	25,668	2204,506	0	202,506	202,506	99,72	0	0	0	0	0	0	0
19:08:06	-47,827	2204,027	5,253	5,224	10,949	4,17	4,627	21,1	956,216	25,668	2204,027	0	202,506	202,506	99,72	0	0	0	0	0	0	0
19:08:06	2,246	2204,05	5,253	5,127	10,949	4,17	4,618	21,1	956,216	25,668	2204,027	0	202,506	202,506	99,72	0	0	0	0	0	0	0
19:08:06	-93,359	2203,116	5,156	5,224	10,949	4,16	4,609	21,1	956,216	25,668	2203,116	0	202,506	202,506	99,72	0	0	0	0	0	0	0
19:08:06	0	2203,116	5,156	5,127	10,949	4,16	4,601	21,1	956,216	25,668	2203,116	0	202,506	202,506	99,72	0	0	0	0	0	0	0
19:08:06	-127,758	2201,839	5,107	5,127	10,944	4,147	4,592	21,1	956,216	25,668	2201,839	0	202,506	202,506	99,72	0	0	0	0	0	0	0
19:08:06	0	2201,839	5,107	5,127	10,944	4,147	4,583	21,1	956,216	25,668	2201,839	0	202,506	202,506	99,72	0	0	0	0	0	0	0
19:08:06	0	2201,839	5,107	5,224	10,944	4,147	4,574	21,1	956,216	25,668	2201,839	0	202,506	202,506	99,72	0	0	0	0	0	0	0
19:08:06	-45,581	2201,383	5,058	5,127	10,944	4,142	4,566	21,1	956,216	25,668	2201,383	0	202,506	202,506	99,72	0	0	0	0	0	0	0
19:08:06	0	2201,383	5,058	5,078	10,944	4,142	4,558	21,1	956,216	25,668	2201,383	0	202,506	202,506	99,72	0	0	0	0	0	0	0
19:08:06	45,581	2201,839	5,107	5,078	10,944	4,147	4,55	21,1	956,216	25,668	2201,384	0	202,506	202,506	99,72	0	0	0	0	0	0	0
19:08:06	-81,005	2201,029	5,107	5,078	10,94	4,139	4,542	21,1	956,216	25,668	2201,029	0	202,506	202,506	99,72	0	0	0	0	0	0	0
19:08:06	0	2201,029	5,107	5,127	10,94	4,139	4,534	21,1	956,216	25,668	2201,029	0	202,506	202,506	99,72	0	0	0	0	0	0	0
19:08:06	-45,532	2200,573	5,058	4,98	10,94	4,134	4,526	21,1	956,216	25,668	2200,573	0	202,506	202,506	99,72	0	0	0	0	0	0	0
19:08:06	45,532	2201,029	5,107	5,078	10,94	4,139	4,518	21,1	956,216	25,668	2200,574	0	202,506	202,506	99,72	0	0	0	0	0	0	0
19:08:06	-45,532	2200,573	5,058	4,98	10,94	4,134	4,511	21,1	956,216	25,668	2200,573	0	202,506	202,506	99,72	0	0	0	0	0	0	0
19:08:06	45,532	2201,029	5,107	5,078	10,94	4,139	4,503	21,1	956,216	25,668	2200,574	0	202,506	202,506	99,72	0	0	0	0	0	0	0
19:08:06	-82,25	2200,206	5,107	5,078	10,935	4,13	4,496	21,1	956,216	25,668	2200,206	0	202,506	202,506	99,72	0	0	0	0	0	0	0
19:08:06	45,556	2200,662	5,156	5,078	10,935	4,135	4,489	21,1	956,216	25,668	2200,207	0	202,506	202,506	99,72	0	0	0	0	0	0	0
19:08:06	-2,246	2200,639	5,156	5,224	10,935	4,135	4,482	21,1	956,216	25,668	2200,207	0	202,506	202,506	99,72	0	0	0	0	0	0	0
19:08:06	8,837	2200,728	5,253	5,127	10,93	4,136	4,475	21,1	956,216	25,668	2200,208	0	202,506	202,506	99,72	0	0	0	0	0	0	0
19:08:06	0	2200,728	5,253	5,224	10,93	4,136	4,469	21,1	956,216	25,668	2200,208	0	202,506	202,506	99,72	0	0	0	0	0	0	0
19:08:06	0	2200,728	5,253	5,224	10,93	4,136	4,462	21,1	956,216	25,668	2200,209	0	202,506	202,506	99,72	0	0	0	0	0	0	0
19:08:06	-81,005	2199,918	5,253	5,224	10,925	4,127	4,455	21,1	956,216	25,668	2199,918	0	202,506	202,506	99,72	0	0	0	0	0	0	0
19:08:06	0	2199,918	5,253	5,127	10,925	4,127	4,449	21,1	956,216	25,668	2199,918	0	202,506	202,506	99,72	0	0	0	0	0	0	0
19:08:06	-136,621	2198,551	5,107	5,078	10,925	4,113	4,442	21,1	956,216	25,668	2198,551	0	202,506	202,506	99,72	0	0	0	0	0	0	0
19:08:06	0	2198,551	5,107	5,078	10,925	4,113	4,436	21,1	956,216	25,668	2198,551	0	202,506	202,506	99,72	0	0	0	0	0	0	0
19:08:06	0	2198,551	5,107	4,98	10,925	4,113	4,43	21,1	956,216	25,668	2198,551	0	202,506	202,506	99,72	0	0	0	0	0	0	0
19:08:06	0	2198,551	5,107	4,98	10,925	4,113	4,423	21,1	956,216	25,668	2198,551	0	202,506	202,506	99,72	0	0	0	0	0	0	0
19:08:06	-83,422	2197,717	5,107	4,98	10,921	4,105	4,417	21,1	956,216	25,668	2197,717	0	202,506	202,506	99,72	0	0	0	0	0	0	0
19:08:06	0	2197,717	5,107	5,078	10,921	4,105	4,411	21,1	956,216	25,668	2197,717	0	202,506	202,506	99,72	0	0	0	0	0	0	0
19:08:06	-136,547	2196,352	4,961	4,98	10,921	4,091	4,405	21,1	956,216	25,668	2196,352	0	202,506	202,506	99,72	0	0	0	0	0	0	0
19:08:06	-82,031	2195,531	4,961	4,931	10,916	4,082	4,398	21,1	956,216	25,668	2195,531	0	202,506	202,506	99,72	0	0	0	0	0	0	0
19:08:06	89,794	2196,429	5,058	4,931	10,916	4,091	4,392	21,1	956,216	25,668	2195,532	0	202,506	202,506	99,72	0	0	0	0	0	0	0
19:08:06	-83,251	2195,597	5,058	4,931	10,911	4,083	4,386	21,1	956,216	25,668	2195,532	0	202,506	202,506	99,72	0	0	0	0	0	0	0
19:08:06	0	2195,597	5,058	4,98	10,911	4,083	4,38	21,1	956,216	25,668	2195,532	0	202,506	202,506	99,72	0	0	0	0	0	0	0
19:08:06	-82,202	2194,775	5,058	4,98	10,906	4,074	4,374	21,1	956,216	25,668	2194,775	0	202,506	202,506	99,72	0	0	0	0	0	0	0
19:08:06	7,763	2194,852	5,156	5,078	10,902	4,075	4,369	21,1	956,216	25,668	2194,775	0	202,506	202,506	99,72	0	0	0	0	0	0	0
19:08:06	-82,25	2194,03	5,156	5,078	10,897	4,067	4,363	21,1	956,216	25,668	2194,03	0	202,506	202,506	99,72	0	0	0	0	0	0	0
19:08:06	0	2194,03	5,156	5,127	10,897	4,067	4,357	21,1	956,216	25,668	2194,03	0	202,506	202,506	99,72	0	0	0	0	0	0	0
19:08:06	0	2194,03	5,156	5,078	10,897	4,067	4,351	21,1	956,216	25,668	2194,03	0	202,506	202,506	99,72	0	0	0	0	0	0	0
19:08:06	-174,267	2192,287	5,058	4,931	10,892	4,049	4,345	21,1	956,216	25,668	2192,287	0	202,506	202,506	99,72	0	0	0	0	0	0	0
19:08:06	-90,966	2191,378	4,961	4,931	10,892	4,039	4,339	21,1	956,216	25,668	2191,378	0	202,506	202,506	99,72	0	0	0	0	0	0	0
19:08:06	0	2191,378	4,961	4,882	10,892	4,039	4,333	21,1	956,216	25,668	2191,378	0	202,506	202,506	99,72	0	0	0	0	0	0	0
19:08:06	-45,483	2190,923	4,912	4,882	10,892	4,035	4,327	21,1	956,216	25,668	2190,923	0	202,506	202,506	99,72	0	0	0	0	0	0	0
19:08:06	-82,226	2190,1	4,912	4,882	10,888	4,026	4,322	21,1	956,216	25,668	2190,1	0	202,506	202,506	99,72	0	0	0	0	0	0	0
19:08:06	0	2190,1	4,912	4,882	10,888	4,026	4,316	21,1	956,216	25,668	2190,1	0	202,506	202,506	99,72	0	0	0	0	0	0	0
19:08:06	-37,744	2189,723	4,961	4,931	10,883	4,022	4,31	21,1	956,216	25,668	2189,723	0	202,506	202,506	99,72	0	0	0	0	0	0	0
19:08:06	90,966	2190,633	5,058	4,931	10,883	4,032	4,305	21,1	956,216	25,668	2189,724	0	202,506	202,506	99,72	0	0	0	0	0	0	0
19:08:06	16,455	2190,797	5,253	5,127	10,873	4,033	4,299	21,1	956,216	25,668	2189,725	0	202,506	202,506	99,72	0	0	0	0	0	0	0
19:08:06	-36,718	2190,43	5,302	5,224	10,869	4,03	4,294	21,1	956,216	25,668	2189,726	0	202,506	202,506	99,72	0	0	0	0	0	0	0
19:08:07	-81,201	2189,618	5,302	5,224	10,864	4,021	4,289	21,1	956,216	25,668	2189,618	0	202,506	202,506	99,72	0	0	0	0	0	0	0
19:08:07	-45,483	2189,163	5,253	5,127	10,864	4,016	4,283	21,1	956,216	25,668	2189,163	0	202,506	202,506	99,72	0	0	0	0	0	0	0
19:08:07	-90,991	2188,253	5,156	5,127	10,864	4,007	4,278	21,1	956,216	25,668	2188,253	0	202,506	202,506	99,72	0	0	0	0	0	0	0
19:08:07	-90,917	2187,344	5,058	4,98	10,864	3,998	4,272	21,1	956,216	25,668	2187,344	0	202,506	202,506	99,72	0	0	0	0	0	0	0
19:08:07	-136,425	2185,98	4,912	4,882	10,864	3,984	4,267	21,1	956,216	25,668	2185,98	0	202,506	202,506	99,72	0	0	0	0	0	0	0
19:08:07	-90,917	2185,071	4,814	4,785	10,864	3,974	4,261	21,1	956,216	25,668	2185,071	0	202,506	202,506	99,72	0	0	0	0	0	0	0
19:08:07	-45,434	2184,616	4,765	4,736	10,864	3,97	4,255	21,1	956,216	25,668	2184,616	0	202,506	202,506	99,72	0	0	0	0	0	0	0
19:08:07	54,174	2185,158	4,912	4,882	10,859	3,975	4,25	21,1	956,216	25,668	2184,617	0	202,506	202,506	99,72	0	0	0	0	0	0	0
19:08:07	98,583	2186,144	5,107	4,98	10,855	3,985	4,245	21,1	956,216	25,668	2184,618	0	202,506	202,506	99,72	0	0	0	0	0	0	0
19:08:07	-36,767	2185,776	5,156	5,127	10,85	3,982	4,239	21,1	956,216	25,668	2184,619	0	202,506	202,506	99,72	0	0	0	0	0	0	0
19:08:07	-45,483	2185,321	5,107	4,98	10,85	3,977	4,234	21,1	956,216	25,668	2184,62	0	202,506	202,506	99,72	0	0	0	0	0	0	0
19:08:07	0	2185,321	5,107	4,931	10,85	3,977	4,229	21,1	956,216	25,668	2184,621	0	202,506	202,506	99,72	0	0	0	0	0	0	0
19:08:07	-45,434	2184,867	5,058	4,98	10,85	3,972	4,224	21,1	956,216	25,668	2184,621	0	202,506	202,506	99,72	0	0	0	0	0	0	0
19:08:07	-136,376	2183,503	4,912	4,882	10,85	3,958	4,219	21,1	956,216	25,668	2183,503	0	202,506	202,506	99,72	0	0	0	0	0	0	0
19:08:07	-90,869	2182,595	4,814	4,882	10,85	3,949	4,214	21,1	956,216	25,668	2182,595	0	202,506	202,506	99,72	0	0	0	0	0	0	0
19:08:07	54,125	2183,136	4,961	4,931	10,845	3,954	4,209	21,1	956,216	25,668	2182,595	0	202,506	202,506	99,72	0	0	0	0	0	0	0
19:08:07	-45,434	2182,682	4,912	4,931	10,845	3,95	4,204	21,1	956,216	25,668	2182,595	0	202,506	202,506	99,72	0	0	0	0	0	0	0
19:08:07	45,434	2183,136	4,961	4,931	10,845	3,954	4,199	21,1	956,216	25,668	2182,596	0	202,506	202,506	99,72	0	0	0	0	0	0	0
19:08:07	9,741	2183,233	5,058	4,931	10,841	3,955	4,194	21,1	956,216	25,668	2182,596	0	202,506	202,506	99,72	0	0	0	0	0	0	0
19:08:07	-2,075	2183,213	5,058	4,98	10,84	3,955	4,189	21,1	956,216	25,668	2182,597	0	202,506	202,506	99,72	0	0	0	0	0	0	0
19:08:07	-78,906	2182,423	5,058	4,98	10,836	3,947	4,184	21,1	956,216	25,668	2182,423	0	202,506	202,506	99,72	0	0	0	0	0	0	0
19:08:07	-2,246	2182,401	5,058	5,078	10,836	3,947	4,18	21,1	956,216	25,668	2182,401	0	202,506	202,506	99,72	0	0	0	0	0	0	0
19:08:07	0	2182,401	5,058	5,078	10,836	3,947	4,175	21,1	956,216	25,668	2182,401	0	202,506	202,506	99,72	0	0	0	0	0	0	0
19:08:07	-90,893	2181,492	4,961	4,98	10,836	3,937	4,171	21,1	956,216	25,668	2181,492	0	202,506	202,506	99,72	0	0	0	0	0	0	0
19:08:07	0	2181,492	4,961	4,98	10,836	3,937	4,166	21,1	956,216	25,668	2181,492	0	202,506	202,506	99,72	0	0	0	0	0	0	0
19:08:07	-45,434	2181,038	4,912	4,931	10,836	3,933	4,161	21,1	956,216	25,668	2181,038	0	202,506	202,506	99,72	0	0	0	0	0	0	0
19:08:07	0	2181,038	4,912	4,98	10,836	3,933	4,157	21,1	956,216	25,668	2181,038	0	202,506	202,506	99,72	0	0	0	0	0	0	0
19:08:07	0	2181,038	4,912	4,882	10,836	3,933	4,153	21,1	956,216	25,668	2181,038	0	202,506	202,506	99,72	0	0	0	0	0	0	0
19:08:07	-35,571	2180,682	4,961	4,98	10,831	3,929	4,148	21,1	956,216	25,668	2180,682	0	202,506	202,506	99,72	0	0	0	0	0	0	0
19:08:07	90,893	2181,591	5,058	5,078	10,831	3,938	4,144	21,1	956,216	25,668	2180,683	0	202,506	202,506	99,72	0	0	0	0	0	0	0
19:08:07	0	2181,591	5,058	5,078	10,831	3,938	4,14	21,1	956,216	25,668	2180,684	0	202,506	202,506	99,72	0	0	0	0	0	0	0
19:08:07	0	2181,591	5,058	4,931	10,831	3,938	4,136	21,1	956,216	25,668	2180,685	0	202,506	202,506	99,72	0	0	0	0	0	0	0
19:08:07	-90,893	2180,682	4,961	4,931	10,831	3,929	4,132	21,1	956,216	25,668	2180,682	0	202,506	202,506	99,72	0	0	0	0	0	0	0
19:08:07	90,893	2181,591	5,058	4,931	10,831	3,938	4,128	21,1	956,216	25,668	2180,683	0	202,506	202,506	99,72	0	0	0	0	0	0	0
19:08:07	-90,893	2180,682	4,961	4,931	10,831	3,929	4,124	21,1	956,216	25,668	2180,682	0	202,506	202,506	99,72	0	0	0	0	0	0	0
19:08:07	90,893	2181,591	5,058	4,931	10,831	3,938	4,121	21,1	956,216	25,668	2180,683	0	202,506	202,506	99,72	0	0	0	0	0	0	0
19:08:07	-90,893	2180,682	4,961	4,931	10,831	3,929	4,117	21,1	956,216	25,668	2180,682	0	202,506	202,506	99,72	0	0	0	0	0	0	0
19:08:07	0	2180,682	4,961	4,931	10,831	3,929	4,113	21,1	956,216	25,668	2180,682	0	202,506	202,506	99,72	0	0	0	0	0	0	0
19:08:07	0	2180,682	4,961	4,882	10,831	3,929	4,11	21,1	956,216	25,668	2180,682	0	202,506	202,506	99,72	0	0	0	0	0	0	0
19:08:07	0	2180,682	4,961	4,98	10,831	3,929	4,106	21,1	956,596	25,668	2180,682	0	202,506	202,506	99,72	0	0	0	0	0	0	0
19:08:07	90,454	2181,587	5,058	5,078	10,831	3,938	4,103	21,1	956,596	25,668	2180,683	0	202,506	202,506	99,72	0	0	0	0	0	0	0
19:08:07	-90,893	2180,678	4,961	4,98	10,831	3,929	4,099	21,1	956,596	25,668	2180,678	0	202,506	202,506	99,72	0	0	0	0	0	0	0
19:08:07	0	2180,678	4,961	4,98	10,831	3,929	4,096	21,1	956,596	25,668	2180,678	0	202,506	202,506	99,72	0	0	0	0	0	0	0
19:08:07	90,893	2181,587	5,058	4,98	10,831	3,938	4,093	21,1	956,596	25,668	2180,678	0	202,506	202,506	99,72	0	0	0	0	0	0	0
19:08:07	0	2181,587	5,058	5,078	10,831	3,938	4,09	21,1	956,596	25,668	2180,679	0	202,506	202,506	99,72	0	0	0	0	0	0	0
19:08:07	0	2181,587	5,058	4,98	10,831	3,938	4,087	21,1	956,596	25,668	2180,68	0	202,506	202,506	99,72	0	0	0	0	0	0	0
19:08:07	-90,893	2180,678	4,961	4,98	10,831	3,929	4,084	21,1	956,596	25,668	2180,678	0	202,506	202,506	99,72	0	0	0	0	0	0	0
19:08:07	90,893	2181,587	5,058	4,98	10,831	3,938	4,081	21,1	956,596	25,668	2180,678	0	202,506	202,506	99,72	0	0	0	0	0	0	0
19:08:07	0	2181,587	5,058	5,078	10,831	3,938	4,078	21,1	956,596	25,668	2180,679	0	202,506	202,506	99,72	0	0	0	0	0	0	0
19:08:07	0	2181,587	5,058	5,078	10,831	3,938	4,075	21,1	956,596	25,668	2180,68	0	202,283	202,283	99,719	0	0	0	0	0	0	0
19:08:07	0	2181,587	5,058	4,98	10,831	3,938	4,073	21,1	956,596	25,668	2180,681	0	202,283	202,283	99,719	0	0	0	0	0	0	0
19:08:07	0	2181,587	5,058	4,98	10,831	3,938	4,07	21,1	956,596	25,668	2180,681	0	202,283	202,283	99,719	0	0	0	0	0	0	0
19:08:07	0	2181,587	5,058	4,98	10,831	3,938	4,068	21,1	956,596	25,668	2180,682	0	202,283	202,283	99,719	0	0	0	0	0	0	0
19:08:07	0	2181,587	5,058	4,98	10,831	3,938	4,065	21,1	956,596	25,668	2180,683	0	202,283	202,283	99,719	0	0	0	0	0	0	0
19:08:07	-90,893	2180,678	4,961	4,931	10,831	3,929	4,062	21,1	956,596	25,668	2180,678	0	202,283	202,283	99,719	0	0	0	0	0	0	0
19:08:07	90,893	2181,587	5,058	4,98	10,831	3,938	4,06	21,1	956,596	25,668	2180,678	0	202,283	202,283	99,719	0	0	0	0	0	0	0
19:08:07	45,41	2182,041	5,107	4,98	10,831	3,943	4,058	21,1	956,596	25,668	2180,68	0	202,283	202,283	99,719	0	0	0	0	0	0	0
19:08:07	-45,41	2181,587	5,058	4,98	10,831	3,938	4,055	21,1	956,596	25,668	2180,68	0	202,283	202,283	99,719	0	0	0	0	0	0	0
19:08:07	0	2181,587	5,058	4,98	10,831	3,938	4,053	21,1	956,596	25,668	2180,681	0	202,283	202,283	99,719	0	0	0	0	0	0	0
19:08:07	0	2181,587	5,058	4,98	10,831	3,938	4,051	21,1	956,596	25,668	2180,682	0	202,283	202,283	99,719	0	0	0	0	0	0	0
19:08:07	0	2181,587	5,058	4,98	10,831	3,938	4,049	21,1	956,596	25,668	2180,683	0	202,283	202,283	99,719	0	0	0	0	0	0	0
19:08:07	0	2181,587	5,058	4,98	10,831	3,938	4,046	21,1	956,596	25,668	2180,684	0	202,283	202,283	99,719	0	0	0	0	0	0	0
19:08:07	0	2181,587	5,058	4,931	10,831	3,938	4,044	21,1	956,596	25,668	2180,685	0	202,283	202,283	99,719	0	0	0	0	0	0	0
19:08:07	0	2181,587	5,058	4,98	10,831	3,938	4,042	21,1	956,596	25,668	2180,685	0	202,283	202,283	99,719	0	0	0	0	0	0	0
19:08:07	0	2181,587	5,058	4,931	10,831	3,938	4,04	21,1	956,596	25,668	2180,686	0	202,283	202,283	99,719	0	0	0	0	0	0	0
19:08:07	0	2181,587	5,058	5,078	10,831	3,938	4,038	21,1	956,596	25,668	2180,687	0	202,283	202,283	99,719	0	0	0	0	0	0	0
19:08:07	0	2181,587	5,058	4,98	10,831	3,938	4,036	21,1	956,596	25,668	2180,688	0	202,283	202,283	99,719	0	0	0	0	0	0	0
19:08:07	-172,045	2179,866	4,961	4,931	10,826	3,921	4,034	21,1	956,596	25,668	2179,866	0	202,283	202,283	99,719	0	0	0	0	0	0	0
19:08:07	90,869	2180,775	5,058	4,931	10,826	3,93	4,032	21,1	956,596	25,668	2179,867	0	202,283	202,283	99,719	0	0	0	0	0	0	0
19:08:07	-90,869	2179,866	4,961	4,931	10,826	3,921	4,03	21,1	956,596	25,668	2179,866	0	202,283	202,283	99,719	0	0	0	0	0	0	0
19:08:07	-3,295	2179,833	4,961	4,98	10,826	3,92	4,028	21,1	956,596	25,668	2179,833	0	202,283	202,283	99,719	0	0	0	0	0	0	0
19:08:07	90,844	2180,742	5,058	4,931	10,826	3,93	4,026	21,1	956,596	25,668	2179,834	0	202,283	202,283	99,719	0	0	0	0	0	0	0
19:08:07	-90,844	2179,833	4,961	4,931	10,826	3,92	4,024	21,1	956,596	25,668	2179,833	0	202,283	202,283	99,719	0	0	0	0	0	0	0
19:08:07	3,295	2179,866	4,961	4,931	10,826	3,921	4,022	21,1	956,596	25,668	2179,833	0	202,283	202,283	99,719	0	0	0	0	0	0	0
19:08:07	-3,295	2179,833	4,961	4,931	10,826	3,92	4,02	21,1	956,596	25,668	2179,833	0	202,283	202,283	99,719	0	0	0	0	0	0	0
19:08:07	90,844	2180,742	5,058	4,931	10,826	3,93	4,018	21,1	956,596	25,668	2179,834	0	202,283	202,283	99,719	0	0	0	0	0	0	0
19:08:07	0	2180,742	5,058	4,98	10,826	3,93	4,016	21,1	956,596	25,668	2179,835	0	202,283	202,283	99,719	0	0	0	0	0	0	0
19:08:07	-90,844	2179,833	4,961	4,931	10,826	3,92	4,014	21,1	956,596	25,668	2179,833	0	202,283	202,283	99,719	0	0	0	0	0	0	0
19:08:07	90,844	2180,742	5,058	4,931	10,826	3,93	4,013	21,1	956,596	25,668	2179,834	0	202,283	202,283	99,719	0	0	0	0	0	0	0
19:08:07	3,32	2180,775	5,058	4,98	10,826	3,93	4,011	21,1	956,596	25,668	2179,835	0	202,283	202,283	99,719	0	0	0	0	0	0	0
19:08:07	-94,165	2179,833	4,961	4,931	10,826	3,92	4,009	21,1	956,596	25,668	2179,833	0	202,283	202,283	99,719	0	0	0	0	0	0	0
19:08:07	94,165	2180,775	5,058	4,98	10,826	3,93	4,008	21,1	956,596	25,668	2179,834	0	202,283	202,283	99,719	0	0	0	0	0	0	0
19:08:07	-3,32	2180,742	5,058	4,98	10,826	3,93	4,006	21,1	956,596	25,668	2179,835	0	202,283	202,283	99,719	0	0	0	0	0	0	0
19:08:07	0	2180,742	5,058	4,98	10,826	3,93	4,005	21,1	956,596	25,668	2179,836	0	202,283	202,283	99,719	0	0	0	0	0	0	0
19:08:07	-90,844	2179,833	4,961	4,931	10,826	3,92	4,003	21,1	956,596	25,668	2179,833	0	202,283	202,283	99,719	0	0	0	0	0	0	0
19:08:07	136,279	2181,196	5,107	4,98	10,826	3,934	4,002	21,1	956,596	25,668	2179,835	0	202,283	202,283	99,719	0	0	0	0	0	0	0
19:08:07	-36,791	2180,828	5,156	5,127	10,822	3,931	4	21,1	956,596	25,668	2179,836	0	202,283	202,283	99,719	0	0	0	0	0	0	0
19:08:07	0	2180,828	5,156	5,127	10,822	3,931	3,999	21,1	956,596	25,668	2179,836	0	202,283	202,283	99,719	0	0	0	0	0	0	0
19:08:07	-45,41	2180,374	5,107	5,078	10,822	3,926	3,997	21,1	956,596	25,668	2179,837	0	202,283	202,283	99,719	0	0	0	0	0	0	0
19:08:07	36,767	2180,742	5,058	4,98	10,826	3,93	3,996	21,1	956,596	25,668	2179,837	0	202,283	202,283	99,719	0	0	0	0	0	0	0
19:08:07	-173,071	2179,011	4,961	4,931	10,822	3,912	3,994	21,1	956,596	25,668	2179,011	0	202,283	202,283	99,719	0	0	0	0	0	0	0
19:08:07	0	2179,011	4,961	4,931	10,822	3,912	3,993	21,1	956,596	25,668	2179,011	0	202,283	202,283	99,719	0	0	0	0	0	0	0
19:08:07	0	2179,011	4,961	4,931	10,822	3,912	3,991	21,1	956,596	25,668	2179,011	0	202,283	202,283	99,719	0	0	0	0	0	0	0
19:08:07	-45,41	2178,557	4,912	4,931	10,822	3,907	3,99	21,1	956,596	25,668	2178,557	0	202,283	202,283	99,719	0	0	0	0	0	0	0
19:08:07	45,41	2179,011	4,961	4,98	10,822	3,912	3,988	21,1	956,596	25,668	2178,557	0	202,283	202,283	99,719	0	0	0	0	0	0	0
19:08:07	0	2179,011	4,961	4,931	10,822	3,912	3,987	21,1	956,596	25,668	2178,558	0	202,283	202,283	99,719	0	0	0	0	0	0	0
19:08:07	-45,41	2178,557	4,912	4,882	10,822	3,907	3,985	21,1	956,596	25,668	2178,557	0	202,283	202,283	99,719	0	0	0	0	0	0	0
19:08:07	136,254	2179,919	5,058	4,931	10,822	3,921	3,984	21,1	956,596	25,668	2178,558	0	202,283	202,283	99,719	0	0	0	0	0	0	0
19:08:07	-90,844	2179,011	4,961	4,931	10,822	3,912	3,982	21,1	956,596	25,668	2178,559	0	202,283	202,283	99,719	0	0	0	0	0	0	0
19:08:07	0	2179,011	4,961	4,931	10,822	3,912	3,981	21,1	956,596	25,668	2178,559	0	202,283	202,283	99,719	0	0	0	0	0	0	0
19:08:08	-45,41	2178,557	4,912	4,931	10,822	3,907	3,979	21,1	956,596	25,668	2178,557	0	202,283	202,283	99,719	0	0	0	0	0	0	0
19:08:08	45,41	2179,011	4,961	4,931	10,822	3,912	3,978	21,1	956,596	25,668	2178,557	0	202,283	202,283	99,719	0	0	0	0	0	0	0
19:08:08	90,844	2179,919	5,058	4,931	10,822	3,921	3,977	21,1	956,596	25,668	2178,559	0	202,283	202,283	99,719	0	0	0	0	0	0	0
19:08:08	0	2179,919	5,058	4,98	10,822	3,921	3,976	21,1	956,596	25,668	2178,56	0	202,283	202,283	99,719	0	0	0	0	0	0	0
19:08:08	0	2179,919	5,058	4,98	10,822	3,921	3,975	21,1	956,596	25,668	2178,562	0	202,283	202,283	99,719	0	0	0	0	0	0	0
19:08:08	-90,844	2179,011	4,961	4,931	10,822	3,912	3,974	21,1	956,596	25,668	2178,562	0	202,283	202,283	99,719	0	0	0	0	0	0	0
19:08:08	90,844	2179,919	5,058	4,98	10,822	3,921	3,973	21,1	956,596	25,668	2178,564	0	202,283	202,283	99,719	0	0	0	0	0	0	0
19:08:08	0	2179,919	5,058	4,98	10,822	3,921	3,972	21,1	956,596	25,668	2178,565	0	202,283	202,283	99,719	0	0	0	0	0	0	0
19:08:08	45,458	2180,374	5,107	5,078	10,822	3,926	3,971	21,1	956,596	25,668	2178,567	0	202,283	202,283	99,719	0	0	0	0	0	0	0
19:08:08	-45,458	2179,919	5,058	4,98	10,822	3,921	3,97	21,1	956,596	25,668	2178,568	0	202,283	202,283	99,719	0	0	0	0	0	0	0
19:08:08	0	2179,919	5,058	4,98	10,822	3,921	3,969	21,1	956,596	25,668	2178,569	0	202,283	202,283	99,719	0	0	0	0	0	0	0
19:08:08	0	2179,919	5,058	4,931	10,822	3,921	3,968	21,1	956,596	25,668	2178,571	0	202,283	202,283	99,719	0	0	0	0	0	0	0
19:08:08	-90,844	2179,011	4,961	4,931	10,822	3,912	3,967	21,1	956,596	25,668	2178,571	0	202,283	202,283	99,719	0	0	0	0	0	0	0
19:08:08	0	2179,011	4,961	4,98	10,822	3,912	3,966	21,1	956,596	25,668	2178,572	0	202,283	202,283	99,719	0	0	0	0	0	0	0
19:08:08	0	2179,011	4,961	4,98	10,822	3,912	3,965	21,1	956,596	25,668	2178,572	0	202,283	202,283	99,719	0	0	0	0	0	0	0
19:08:08	0	2179,011	4,961	4,98	10,822	3,912	3,964	21,1	956,596	25,668	2178,573	0	202,283	202,283	99,719	0	0	0	0	0	0	0
19:08:08	0	2179,011	4,961	4,931	10,822	3,912	3,963	21,1	956,596	25,668	2178,573	0	202,283	202,283	99,719	0	0	0	0	0	0	0
19:08:08	0	2179,011	4,961	5,078	10,822	3,912	3,962	21,1	956,596	25,668	2178,574	0	202,283	202,283	99,719	0	0	0	0	0	0	0
19:08:08	-45,41	2178,557	4,912	4,882	10,822	3,907	3,96	21,1	956,596	25,668	2178,557	0	202,283	202,283	99,719	0	0	0	0	0	0	0
19:08:08	0	2178,557	4,912	4,931	10,822	3,907	3,959	21,1	956,596	25,668	2178,557	0	202,283	202,283	99,719	0	0	0	0	0	0	0
19:08:08	45,41	2179,011	4,961	4,98	10,822	3,912	3,959	21,1	956,596	25,668	2178,557	0	202,283	202,283	99,719	0	0	0	0	0	0	0
19:08:08	-45,41	2178,557	4,912	4,882	10,822	3,907	3,958	21,1	956,596	25,668	2178,557	0	202,283	202,283	99,719	0	0	0	0	0	0	0
19:08:08	45,41	2179,011	4,961	4,931	10,822	3,912	3,957	21,1	956,596	25,668	2178,557	0	202,283	202,283	99,719	0	0	0	0	0	0	0
19:08:08	-45,41	2178,557	4,912	4,882	10,822	3,907	3,956	21,1	956,596	25,668	2178,557	0	202,283	202,283	99,719	0	0	0	0	0	0	0
19:08:08	45,41	2179,011	4,961	4,882	10,822	3,912	3,955	21,1	956,596	25,668	2178,557	0	202,283	202,283	99,719	0	0	0	0	0	0	0
19:08:08	90,844	2179,919	5,058	4,98	10,822	3,921	3,954	21,1	956,596	25,668	2178,558	0	202,283	202,283	99,719	0	0	0	0	0	0	0
19:08:08	0	2179,919	5,058	4,931	10,822	3,921	3,953	21,1	956,596	25,668	2178,56	0	202,283	202,283	99,719	0	0	0	0	0	0	0
19:08:08	-90,844	2179,011	4,961	4,931	10,822	3,912	3,953	21,1	956,596	25,668	2178,56	0	202,283	202,283	99,719	0	0	0	0	0	0	0
19:08:08	90,844	2179,919	5,058	4,931	10,822	3,921	3,952	21,1	956,596	25,668	2178,562	0	202,283	202,283	99,719	0	0	0	0	0	0	0
19:08:08	0	2179,919	5,058	4,931	10,822	3,921	3,951	21,1	956,596	25,668	2178,563	0	202,283	202,283	99,719	0	0	0	0	0	0	0
19:08:08	0	2179,919	5,058	4,98	10,822	3,921	3,951	21,1	956,596	25,668	2178,565	0	202,283	202,283	99,719	0	0	0	0	0	0	0
19:08:08	0	2179,919	5,058	4,931	10,822	3,921	3,95	21,1	956,596	25,668	2178,566	0	202,283	202,283	99,719	0	0	0	0	0	0	0
19:08:08	45,458	2180,374	5,107	4,98	10,822	3,926	3,95	21,1	956,596	25,668	2178,568	0	202,283	202,283	99,719	0	0	0	0	0	0	0
19:08:08	-45,458	2179,919	5,058	4,98	10,822	3,921	3,949	21,1	956,596	25,668	2178,569	0	202,283	202,283	99,719	0	0	0	0	0	0	0
19:08:08	0	2179,919	5,058	4,98	10,822	3,921	3,949	21,1	956,596	25,668	2178,571	0	202,283	202,283	99,719	0	0	0	0	0	0	0
19:08:08	0	2179,919	5,058	4,931	10,822	3,921	3,948	21,1	956,596	25,668	2178,572	0	202,283	202,283	99,719	0	0	0	0	0	0	0
19:08:08	0	2179,919	5,058	4,931	10,822	3,921	3,948	21,1	956,596	25,668	2178,574	0	202,283	202,283	99,719	0	0	0	0	0	0	0
19:08:08	0	2179,919	5,058	4,98	10,822	3,921	3,947	21,1	956,596	25,668	2178,575	0	202,283	202,283	99,719	0	0	0	0	0	0	0
19:08:08	0	2179,919	5,058	4,98	10,822	3,921	3,947	21,1	956,596	25,668	2178,576	0	202,283	202,283	99,719	0	0	0	0	0	0	0
19:08:08	0	2179,919	5,058	4,98	10,822	3,921	3,946	21,1	958,996	25,668	2178,578	0	202,283	202,283	99,719	0	0	0	0	0	0	0
19:08:08	-2,856	2179,891	5,058	4,931	10,822	3,921	3,946	21,1	958,996	25,668	2178,579	0	202,283	202,283	99,719	0	0	0	0	0	0	0
19:08:08	0	2179,891	5,058	4,931	10,822	3,921	3,945	21,1	958,996	25,668	2178,58	0	202,283	202,283	99,719	0	0	0	0	0	0	0
19:08:08	0	2179,891	5,058	4,931	10,822	3,921	3,945	21,1	958,996	25,668	2178,582	0	202,283	202,283	99,719	0	0	0	0	0	0	0
19:08:08	0	2179,891	5,058	4,882	10,822	3,921	3,944	21,1	958,996	25,668	2178,583	0	202,283	202,283	99,719	0	0	0	0	0	0	0
19:08:08	-90,795	2178,983	4,961	4,931	10,822	3,912	3,944	21,1	958,996	25,668	2178,584	0	202,283	202,283	99,719	0	0	0	0	0	0	0
19:08:08	0	2178,983	4,961	4,931	10,822	3,912	3,943	21,1	958,996	25,668	2178,584	0	202,283	202,283	99,719	0	0	0	0	0	0	0
19:08:08	0	2178,983	4,961	4,882	10,822	3,912	3,942	21,1	958,996	25,668	2178,585	0	202,283	202,283	99,719	0	0	0	0	0	0	0
19:08:08	0	2178,983	4,961	4,931	10,822	3,912	3,942	21,1	958,996	25,668	2178,585	0	202,283	202,283	99,719	0	0	0	0	0	0	0
19:08:08	0	2178,983	4,961	4,931	10,822	3,912	3,941	21,1	958,996	25,668	2178,585	0	202,283	202,283	99,719	0	0	0	0	0	0	0
19:08:08	0	2178,983	4,961	4,931	10,822	3,912	3,941	21,1	958,996	25,668	2178,586	0	202,79	202,79	99,721	0	0	0	0	0	0	0
19:08:08	0	2178,983	4,961	4,98	10,822	3,912	3,94	21,1	958,996	25,668	2178,586	0	202,79	202,79	99,721	0	0	0	0	0	0	0
19:08:08	90,795	2179,891	5,058	5,078	10,822	3,921	3,94	21,1	958,996	25,668	2178,587	0	202,79	202,79	99,721	0	0	0	0	0	0	0
19:08:08	0	2179,891	5,058	4,98	10,822	3,921	3,939	21,1	958,996	25,668	2178,588	0	202,79	202,79	99,721	0	0	0	0	0	0	0
19:08:08	-90,795	2178,983	4,961	4,98	10,822	3,912	3,939	21,1	958,996	25,668	2178,589	0	202,79	202,79	99,721	0	0	0	0	0	0	0
19:08:08	90,795	2179,891	5,058	5,078	10,822	3,921	3,938	21,1	958,996	25,668	2178,59	0	202,79	202,79	99,721	0	0	0	0	0	0	0
19:08:08	0	2179,891	5,058	4,98	10,822	3,921	3,938	21,1	958,996	25,668	2178,592	0	202,79	202,79	99,721	0	0	0	0	0	0	0
19:08:08	0	2179,891	5,058	4,98	10,822	3,921	3,938	21,1	958,996	25,668	2178,593	0	202,79	202,79	99,721	0	0	0	0	0	0	0
19:08:08	0	2179,891	5,058	5,078	10,822	3,921	3,937	21,1	958,996	25,668	2178,595	0	202,79	202,79	99,721	0	0	0	0	0	0	0
19:08:08	0	2179,891	5,058	4,98	10,822	3,921	3,937	21,1	958,996	25,668	2178,596	0	202,79	202,79	99,721	0	0	0	0	0	0	0
19:08:08	0	2179,891	5,058	4,931	10,822	3,921	3,937	21,1	958,996	25,668	2178,597	0	202,79	202,79	99,721	0	0	0	0	0	0	0
19:08:08	-90,795	2178,983	4,961	4,931	10,822	3,912	3,936	21,1	958,996	25,668	2178,598	0	202,79	202,79	99,721	0	0	0	0	0	0	0
19:08:08	0	2178,983	4,961	4,931	10,822	3,912	3,936	21,1	958,996	25,668	2178,598	0	202,79	202,79	99,721	0	0	0	0	0	0	0
19:08:08	181,616	2180,799	5,156	5,224	10,822	3,93	3,936	21,1	958,996	25,668	2178,6	0	202,79	202,79	99,721	0	0	0	0	0	0	0
19:08:08	90,82	2181,707	5,253	5,322	10,822	3,94	3,936	21,1	958,996	25,668	2178,603	0	202,79	202,79	99,721	0	0	0	0	0	0	0
19:08:08	218,481	2183,892	5,4	5,322	10,826	3,962	3,936	21,1	958,996	25,668	2178,609	0	202,79	202,79	99,721	0	0	0	0	0	0	0
19:08:08	311,718	2187,009	5,644	5,859	10,831	3,994	3,937	21,1	958,996	25,668	2178,617	0	202,79	202,79	99,721	0	0	0	0	0	0	0
19:08:08	353,881	2190,548	5,937	6,103	10,836	4,031	3,939	21,1	958,996	25,668	2178,629	0	202,79	202,79	99,721	0	0	0	0	0	0	0
19:08:08	437,548	2194,923	6,23	6,543	10,845	4,076	3,942	21,1	958,996	25,668	2178,645	0	202,79	202,79	99,721	0	0	0	0	0	0	0
19:08:08	330,273	2198,226	6,23	6,64	10,864	4,11	3,945	21,1	958,996	25,668	2178,664	0	202,79	202,79	99,721	0	0	0	0	0	0	0
19:08:08	465,893	2202,885	6,377	6,836	10,883	4,158	3,949	21,1	958,996	25,668	2178,689	0	202,79	202,79	99,721	0	0	0	0	0	0	0
19:08:08	413,72	2207,022	6,377	6,884	10,906	4,201	3,954	21,1	958,996	25,668	2178,717	0	202,79	202,79	99,721	0	0	0	0	0	0	0
19:08:08	633,911	2213,361	6,523	7,031	10,935	4,266	3,96	21,1	958,996	25,668	2178,752	0	202,79	202,79	99,721	0	0	0	0	0	0	0
19:08:08	625,317	2219,615	6,572	7,226	10,968	4,33	3,968	21,1	958,996	25,668	2178,792	0	202,79	202,79	99,721	0	0	0	0	0	0	0
19:08:08	737,695	2226,992	6,914	7,666	10,992	4,406	3,976	21,1	958,996	25,668	2178,841	0	202,79	202,79	99,721	0	0	0	0	0	0	0
19:08:08	677,05	2233,762	7,109	7,861	11,02	4,476	3,986	21,1	958,996	25,668	2178,896	0	202,79	202,79	99,721	0	0	0	0	0	0	0
19:08:08	718,212	2240,944	7,255	7,959	11,053	4,55	3,997	21,1	958,996	25,668	2178,958	0	202,79	202,79	99,721	0	0	0	0	0	0	0
19:08:08	824,047	2249,185	7,5	8,3	11,087	4,635	4,01	21,1	958,996	25,668	2179,028	0	202,79	202,79	99,721	0	0	0	0	0	0	0
19:08:08	527,075	2254,455	7,353	8,3	11,125	4,69	4,023	21,1	958,996	25,668	2179,103	0	202,79	202,79	99,721	0	0	0	0	0	0	0
19:08:08	870,678	2263,162	7,5	8,447	11,167	4,779	4,038	21,1	958,996	25,668	2179,188	0	202,79	202,79	99,721	0	0	0	0	0	0	0
19:08:08	734,277	2270,505	7,5	8,593	11,209	4,855	4,054	21,1	958,996	25,668	2179,279	0	202,79	202,79	99,721	0	0	0	0	0	0	0
19:08:08	740,527	2277,91	7,5	8,593	11,251	4,931	4,071	21,1	958,996	25,668	2179,378	0	202,79	202,79	99,721	0	0	0	0	0	0	0
19:08:08	939,697	2287,307	7,744	8,789	11,291	5,028	4,09	21,1	958,996	25,668	2179,485	0	202,79	202,79	99,721	0	0	0	0	0	0	0
19:08:08	788,037	2295,188	7,89	8,935	11,328	5,11	4,11	21,1	958,996	25,668	2179,601	0	202,79	202,79	99,721	0	0	0	0	0	0	0
19:08:08	947,851	2304,666	8,232	9,277	11,364	5,207	4,131	21,1	958,996	25,668	2179,726	0	202,79	202,79	99,721	0	0	0	0	0	0	0
19:08:08	916,43	2313,83	8,525	9,619	11,4	5,302	4,154	21,1	958,996	25,668	2179,86	0	202,79	202,79	99,721	0	0	0	0	0	0	0
19:08:08	882,446	2322,655	8,72	9,863	11,44	5,393	4,179	21,1	958,996	25,668	2180,003	0	202,79	202,79	99,721	0	0	0	0	0	0	0
19:08:08	753,564	2330,191	8,818	9,961	11,478	5,47	4,204	21,1	958,996	25,668	2180,154	0	202,79	202,79	99,721	0	0	0	0	0	0	0
19:08:08	852,709	2338,718	8,964	10,156	11,518	5,558	4,23	21,1	958,996	25,668	2180,312	0	202,79	202,79	99,721	0	0	0	0	0	0	0
19:08:08	807,641	2346,794	9,062	10,058	11,559	5,642	4,258	21,1	958,996	25,668	2180,479	0	202,79	202,79	99,721	0	0	0	0	0	0	0
19:08:08	827,124	2355,065	9,16	10,058	11,601	5,727	4,287	21,1	958,996	25,668	2180,653	0	202,79	202,79	99,721	0	0	0	0	0	0	0
19:08:08	803,979	2363,105	9,306	10,205	11,639	5,81	4,317	21,1	958,996	25,668	2180,836	0	202,79	202,79	99,721	0	0	0	0	0	0	0
19:08:08	773,632	2370,841	9,355	10,4	11,68	5,889	4,348	21,1	958,996	25,668	2181,026	0	202,79	202,79	99,721	0	0	0	0	0	0	0
19:08:08	845,41	2379,296	9,55	10,498	11,718	5,977	4,379	21,1	958,996	25,668	2181,224	0	202,79	202,79	99,721	0	0	0	0	0	0	0
19:08:08	815,332	2387,449	9,795	10,595	11,751	6,061	4,412	21,1	958,996	25,668	2181,43	0	202,79	202,79	99,721	0	0	0	0	0	0	0
19:08:08	952,026	2396,969	10,185	11,084	11,784	6,159	4,447	21,1	958,996	25,668	2181,646	0	202,79	202,79	99,721	0	0	0	0	0	0	0
19:08:08	671,85	2403,688	10,283	11,23	11,817	6,228	4,482	21,1	958,996	25,668	2181,868	0	202,79	202,79	99,721	0	0	0	0	0	0	0
19:08:08	721,85	2410,906	10,429	11,279	11,85	6,302	4,517	21,1	958,996	25,668	2182,097	0	202,79	202,79	99,721	0	0	0	0	0	0	0
19:08:08	666,796	2417,574	10,429	11,23	11,888	6,371	4,554	21,1	958,996	25,668	2182,332	0	202,79	202,79	99,721	0	0	0	0	0	0	0
19:08:08	586,059	2423,435	10,429	11,23	11,921	6,432	4,591	21,1	958,996	25,668	2182,573	0	202,79	202,79	99,721	0	0	0	0	0	0	0
19:08:08	712,377	2430,558	10,478	11,279	11,959	6,505	4,628	21,1	958,996	25,668	2182,821	0	202,79	202,79	99,721	0	0	0	0	0	0	0
19:08:09	717,895	2437,737	10,527	11,425	11,997	6,579	4,666	21,1	958,996	25,668	2183,076	0	202,79	202,79	99,721	0	0	0	0	0	0	0
19:08:09	681,079	2444,548	10,625	11,523	12,03	6,649	4,705	21,1	958,996	25,668	2183,337	0	202,79	202,79	99,721	0	0	0	0	0	0	0
19:08:09	584,082	2450,389	10,625	11,425	12,064	6,71	4,744	21,1	958,996	25,668	2183,604	0	202,79	202,79	99,721	0	0	0	0	0	0	0
19:08:09	875,878	2459,148	11,015	11,621	12,092	6,8	4,785	21,1	958,996	25,668	2183,88	0	202,79	202,79	99,721	0	0	0	0	0	0	0
19:08:09	724,731	2466,395	11,259	11,914	12,12	6,875	4,826	21,1	958,996	25,668	2184,163	0	202,79	202,79	99,721	0	0	0	0	0	0	0
19:08:09	639,599	2472,791	11,406	12,109	12,148	6,94	4,867	21,1	958,996	25,668	2184,452	0	202,79	202,79	99,721	0	0	0	0	0	0	0
19:08:09	764,404	2480,435	11,601	12,256	12,181	7,019	4,909	21,1	958,996	25,668	2184,748	0	202,79	202,79	99,721	0	0	0	0	0	0	0
19:08:09	562,133	2486,057	11,601	12,158	12,213	7,077	4,952	21,1	958,996	25,668	2185,049	0	202,79	202,79	99,721	0	0	0	0	0	0	0
19:08:09	809,57	2494,152	11,845	12,353	12,245	7,161	4,995	21,1	958,996	25,668	2185,358	0	202,79	202,79	99,721	0	0	0	0	0	0	0
19:08:09	537,866	2499,531	11,748	12,353	12,281	7,216	5,039	21,1	958,996	25,668	2185,672	0	202,79	202,79	99,721	0	0	0	0	0	0	0
19:08:09	428,222	2503,813	11,601	12,256	12,314	7,26	5,082	21,1	958,996	25,668	2185,99	0	202,79	202,79	99,721	0	0	0	0	0	0	0
19:08:09	566,528	2509,478	11,601	12,256	12,346	7,319	5,126	21,1	958,996	25,668	2186,314	0	202,79	202,79	99,721	0	0	0	0	0	0	0
19:08:09	587,866	2515,357	11,65	12,256	12,377	7,379	5,17	21,1	958,996	25,668	2186,643	0	202,79	202,79	99,721	0	0	0	0	0	0	0
19:08:09	770,556	2523,063	11,992	12,451	12,402	7,459	5,215	21,1	958,996	25,668	2186,979	0	202,79	202,79	99,721	0	0	0	0	0	0	0
19:08:09	729,101	2530,354	12,334	12,89	12,424	7,534	5,261	21,1	958,996	25,668	2187,323	0	202,79	202,79	99,721	0	0	0	0	0	0	0
19:08:09	586,328	2536,217	12,529	13,037	12,447	7,594	5,306	21,1	958,996	25,668	2187,672	0	202,79	202,79	99,721	0	0	0	0	0	0	0
19:08:09	560,717	2541,824	12,627	13,183	12,473	7,652	5,352	21,1	958,996	25,668	2188,026	0	202,79	202,79	99,721	0	0	0	0	0	0	0
19:08:09	391,503	2545,739	12,529	13,086	12,501	7,693	5,398	21,1	958,996	25,668	2188,384	0	202,79	202,79	99,721	0	0	0	0	0	0	0
19:08:09	617,968	2551,919	12,675	13,086	12,528	7,756	5,445	21,1	958,996	25,668	2188,747	0	202,79	202,79	99,721	0	0	0	0	0	0	0
19:08:09	483,081	2556,75	12,675	13,183	12,555	7,806	5,491	21,1	958,996	25,668	2189,115	0	202,79	202,79	99,721	0	0	0	0	0	0	0
19:08:09	407,959	2560,829	12,675	13,037	12,578	7,848	5,537	21,1	958,996	25,668	2189,487	0	202,79	202,79	99,721	0	0	0	0	0	0	0
19:08:09	495,239	2565,782	12,773	13,086	12,601	7,899	5,583	21,1	958,996	25,668	2189,863	0	202,79	202,79	99,721	0	0	0	0	0	0	0
19:08:09	558,471	2571,366	13,017	13,379	12,619	7,957	5,63	21,1	958,996	25,668	2190,245	0	202,79	202,79	99,721	0	0	0	0	0	0	0
19:08:09	562,963	2576,996	13,261	13,72	12,638	8,015	5,677	21,1	958,996	25,668	2190,631	0	202,79	202,79	99,721	0	0	0	0	0	0	0
19:08:09	586,523	2582,861	13,603	13,72	12,652	8,075	5,724	21,1	958,996	25,668	2191,024	0	202,79	202,79	99,721	0	0	0	0	0	0	0
19:08:09	475,585	2587,617	13,75	13,965	12,671	8,124	5,771	21,1	958,996	25,668	2191,42	0	202,79	202,79	99,721	0	0	0	0	0	0	0
19:08:09	398,706	2591,604	13,75	13,867	12,693	8,165	5,818	21,1	958,996	25,668	2191,82	0	202,79	202,79	99,721	0	0	0	0	0	0	0
19:08:09	83,056	2592,435	13,408	13,623	12,717	8,174	5,864	21,1	958,996	25,668	2192,221	0	202,79	202,79	99,721	0	0	0	0	0	0	0
19:08:09	325,585	2595,691	13,31	13,574	12,741	8,207	5,91	21,1	958,996	25,668	2192,624	0	202,79	202,79	99,721	0	0	0	0	0	0	0
19:08:09	364,746	2599,338	13,261	13,574	12,764	8,245	5,956	21,1	958,996	25,668	2193,031	0	202,79	202,79	99,721	0	0	0	0	0	0	0
19:08:09	333,789	2602,676	13,261	13,574	12,783	8,279	6,001	21,1	958,996	25,668	2193,441	0	202,79	202,79	99,721	0	0	0	0	0	0	0
19:08:09	394,042	2606,616	13,408	13,623	12,797	8,32	6,047	21,1	958,996	25,668	2193,854	0	202,79	202,79	99,721	0	0	0	0	0	0	0
19:08:09	485,498	2611,471	13,652	13,769	12,811	8,37	6,092	21,1	958,996	25,668	2194,272	0	202,79	202,79	99,721	0	0	0	0	0	0	0
19:08:09	397,534	2615,447	13,799	13,965	12,826	8,411	6,138	21,1	958,996	25,668	2194,693	0	202,79	202,79	99,721	0	0	0	0	0	0	0
19:08:09	452,807	2619,975	14,092	14,258	12,835	8,458	6,183	21,1	958,996	25,668	2195,118	0	202,79	202,79	99,721	0	0	0	0	0	0	0
19:08:09	251,049	2622,485	14,092	14,258	12,849	8,484	6,228	21,1	958,996	25,668	2195,546	0	202,79	202,79	99,721	0	0	0	0	0	0	0
19:08:09	301,22	2625,497	14,14	14,306	12,864	8,515	6,273	21,1	958,996	25,668	2195,975	0	202,79	202,79	99,721	0	0	0	0	0	0	0
19:08:09	107,495	2626,572	13,994	14,062	12,878	8,526	6,317	21,1	958,996	25,668	2196,406	0	202,79	202,79	99,721	0	0	0	0	0	0	0
19:08:09	242,48	2628,997	13,896	13,916	12,897	8,551	6,361	21,1	958,996	25,668	2196,838	0	202,79	202,79	99,721	0	0	0	0	0	0	0
19:08:09	158,642	2630,584	13,799	13,867	12,911	8,567	6,404	21,2	957,566	25,668	2197,272	0	202,79	202,79	99,721	0	0	0	0	0	0	0
19:08:09	259,716	2633,181	13,799	13,916	12,926	8,594	6,447	21,2	957,566	25,668	2197,708	0	202,79	202,79	99,721	0	0	0	0	0	0	0
19:08:09	398,12	2637,162	13,945	14,062	12,94	8,635	6,49	21,2	957,566	25,668	2198,148	0	202,79	202,79	99,721	0	0	0	0	0	0	0
19:08:09	311,914	2640,281	14,092	14,111	12,95	8,667	6,533	21,2	957,566	25,668	2198,59	0	202,79	202,79	99,721	0	0	0	0	0	0	0
19:08:09	420,849	2644,49	14,433	14,404	12,955	8,711	6,576	21,2	957,566	25,668	2199,036	0	202,79	202,79	99,721	0	0	0	0	0	0	0
19:08:09	-22,68	2644,263	14,238	14,209	12,964	8,708	6,617	21,2	957,566	25,668	2199,481	0	202,79	202,79	99,721	0	0	0	0	0	0	0
19:08:09	304,565	2647,308	14,287	14,306	12,979	8,74	6,659	21,2	957,566	25,668	2199,928	0	202,79	202,79	99,721	0	0	0	0	0	0	0
19:08:09	168,115	2648,99	14,287	14,258	12,988	8,757	6,7	21,2	957,566	25,668	2200,377	0	202,79	202,79	99,721	0	0	0	0	0	0	0
19:08:09	253,247	2651,522	14,287	14,306	13,003	8,783	6,741	21,2	957,566	25,668	2200,828	0	202,79	202,79	99,721	0	0	0	0	0	0	0
19:08:09	123,437	2652,756	14,238	14,209	13,012	8,796	6,781	21,2	957,566	25,668	2201,28	0	202,79	202,79	99,721	0	0	0	0	0	0	0
19:08:09	251,123	2655,268	14,238	14,209	13,026	8,822	6,821	21,2	957,566	25,668	2201,734	0	203,705	203,705	99,724	0	0	0	0	0	0	0
19:08:09	74,145	2656,009	14,14	14,111	13,036	8,829	6,861	21,2	957,566	25,668	2202,189	0	203,705	203,705	99,724	0	0	0	0	0	0	0
19:08:09	319,824	2659,207	14,287	14,258	13,046	8,862	6,9	21,2	957,566	25,668	2202,646	0	203,705	203,705	99,724	0	0	0	0	0	0	0
19:08:09	187,768	2661,085	14,384	14,453	13,051	8,882	6,939	21,2	957,566	25,668	2203,104	0	203,705	203,705	99,724	0	0	0	0	0	0	0
19:08:09	216,235	2663,247	14,433	14,404	13,061	8,904	6,977	21,2	957,566	25,668	2203,564	0	203,705	203,705	99,724	0	0	0	0	0	0	0
19:08:09	111,376	2664,361	14,384	14,306	13,07	8,915	7,015	21,2	957,566	25,668	2204,025	0	203,705	203,705	99,724	0	0	0	0	0	0	0
19:08:09	187,841	2666,24	14,482	14,453	13,075	8,935	7,053	21,2	957,566	25,668	2204,487	0	203,705	203,705	99,724	0	0	0	0	0	0	0
19:08:09	83,007	2667,07	14,482	14,453	13,08	8,943	7,09	21,2	957,566	25,668	2204,95	0	203,705	203,705	99,724	0	0	0	0	0	0	0
19:08:09	235,986	2669,43	14,629	14,648	13,085	8,968	7,127	21,2	957,566	25,668	2205,414	0	203,705	203,705	99,724	0	0	0	0	0	0	0
19:08:09	81,982	2670,249	14,629	14,648	13,09	8,976	7,163	21,2	957,566	25,668	2205,879	0	203,705	203,705	99,724	0	0	0	0	0	0	0
19:08:09	179,272	2672,042	14,726	14,746	13,094	8,995	7,199	21,2	957,566	25,668	2206,345	0	203,705	203,705	99,724	0	0	0	0	0	0	0
19:08:09	129,052	2673,333	14,775	14,746	13,099	9,008	7,234	21,2	957,566	25,668	2206,812	0	203,705	203,705	99,724	0	0	0	0	0	0	0
19:08:09	81,787	2674,151	14,775	14,795	13,103	9,016	7,269	21,2	957,566	25,668	2207,279	0	203,705	203,705	99,724	0	0	0	0	0	0	0
19:08:09	41,43	2674,565	14,726	14,648	13,109	9,021	7,304	21,2	957,566	25,668	2207,747	0	203,705	203,705	99,724	0	0	0	0	0	0	0
19:08:09	-117,431	2673,39	14,433	14,258	13,118	9,009	7,337	21,2	957,566	25,668	2208,212	0	203,705	203,705	99,724	0	0	0	0	0	0	0
19:08:09	304,101	2676,432	14,58	14,599	13,127	9,04	7,371	21,2	957,566	25,668	2208,681	0	203,705	203,705	99,724	0	0	0	0	0	0	0
19:08:09	-16,65	2676,265	14,482	14,453	13,132	9,038	7,403	21,2	957,566	25,668	2209,148	0	203,705	203,705	99,724	0	0	0	0	0	0	0
19:08:09	107,104	2677,336	14,58	14,599	13,132	9,049	7,436	21,2	957,566	25,668	2209,616	0	203,705	203,705	99,724	0	0	0	0	0	0	0
19:08:09	-17,529	2677,161	14,482	14,453	13,137	9,047	7,467	21,2	957,566	25,668	2210,084	0	203,705	203,705	99,724	0	0	0	0	0	0	0
19:08:09	144,458	2678,605	14,629	14,502	13,137	9,062	7,498	21,2	957,566	25,668	2210,552	0	203,705	203,705	99,724	0	0	0	0	0	0	0
19:08:09	96,313	2679,568	14,726	14,599	13,137	9,072	7,529	21,2	957,566	25,668	2211,021	0	203,705	203,705	99,724	0	0	0	0	0	0	0
19:08:09	192,675	2681,495	14,922	14,795	13,137	9,092	7,56	21,2	957,566	25,668	2211,492	0	203,705	203,705	99,724	0	0	0	0	0	0	0
19:08:09	10,791	2681,603	14,922	14,843	13,137	9,093	7,59	21,2	957,566	25,668	2211,962	0	203,705	203,705	99,724	0	0	0	0	0	0	0
19:08:09	-65,722	2680,946	14,775	14,746	13,142	9,086	7,619	21,2	957,566	25,668	2212,431	0	203,705	203,705	99,724	0	0	0	0	0	0	0
19:08:09	29,37	2681,24	14,726	14,746	13,146	9,089	7,648	21,2	957,566	25,668	2212,899	0	203,705	203,705	99,724	0	0	0	0	0	0	0
19:08:09	90,649	2682,146	14,726	14,746	13,151	9,099	7,677	21,2	957,566	25,668	2213,369	0	203,705	203,705	99,724	0	0	0	0	0	0	0
19:08:09	76,489	2682,911	14,726	14,502	13,156	9,107	7,705	21,2	957,566	25,668	2213,838	0	203,705	203,705	99,724	0	0	0	0	0	0	0
19:08:09	-96,337	2681,948	14,629	14,599	13,156	9,097	7,732	21,2	957,566	25,668	2214,306	0	203,705	203,705	99,724	0	0	0	0	0	0	0
19:08:09	108,203	2683,03	14,726	14,599	13,156	9,108	7,759	21,2	957,566	25,668	2214,775	0	203,705	203,705	99,724	0	0	0	0	0	0	0
19:08:09	-96,362	2682,066	14,629	14,502	13,156	9,098	7,785	21,2	957,566	25,668	2215,242	0	203,705	203,705	99,724	0	0	0	0	0	0	0
19:08:09	96,362	2683,03	14,726	14,599	13,156	9,108	7,811	21,2	957,566	25,668	2215,71	0	203,705	203,705	99,724	0	0	0	0	0	0	0
19:08:09	48,193	2683,512	14,775	14,795	13,156	9,113	7,837	21,2	957,566	25,668	2216,177	0	203,705	203,705	99,724	0	0	0	0	0	0	0
19:08:09	-48,193	2683,03	14,726	14,746	13,156	9,108	7,862	21,2	957,566	25,668	2216,644	0	203,705	203,705	99,724	0	0	0	0	0	0	0
19:08:09	-18,627	2682,843	14,629	14,599	13,161	9,106	7,886	21,2	957,566	25,668	2217,11	0	203,705	203,705	99,724	0	0	0	0	0	0	0
19:08:09	96,337	2683,807	14,726	14,502	13,161	9,116	7,91	21,2	957,566	25,668	2217,577	0	203,705	203,705	99,724	0	0	0	0	0	0	0
19:08:09	-96,337	2682,843	14,629	14,502	13,161	9,106	7,934	21,2	957,566	25,668	2218,042	0	203,705	203,705	99,724	0	0	0	0	0	0	0
19:08:09	-48,168	2682,362	14,58	14,453	13,161	9,101	7,956	21,2	957,566	25,668	2218,506	0	203,705	203,705	99,724	0	0	0	0	0	0	0
19:08:09	0	2682,362	14,58	14,599	13,161	9,101	7,979	21,2	957,566	25,668	2218,97	0	203,705	203,705	99,724	0	0	0	0	0	0	0
19:08:09	192,7	2684,289	14,775	14,746	13,161	9,121	8,001	21,2	957,566	25,668	2219,435	0	203,705	203,705	99,724	0	0	0	0	0	0	0
19:08:09	-48,193	2683,807	14,726	14,599	13,161	9,116	8,023	21,2	957,566	25,668	2219,9	0	203,705	203,705	99,724	0	0	0	0	0	0	0
19:08:09	-96,337	2682,843	14,629	14,648	13,161	9,106	8,044	21,2	957,566	25,668	2220,362	0	203,705	203,705	99,724	0	0	0	0	0	0	0
19:08:09	96,337	2683,807	14,726	14,502	13,161	9,116	8,065	21,2	957,566	25,668	2220,826	0	203,705	203,705	99,724	0	0	0	0	0	0	0
19:08:09	-96,337	2682,843	14,629	14,599	13,161	9,106	8,086	21,2	957,566	25,668	2221,288	0	203,705	203,705	99,724	0	0	0	0	0	0	0
19:08:09	0	2682,843	14,629	14,648	13,161	9,106	8,106	21,2	957,566	25,668	2221,749	0	203,705	203,705	99,724	0	0	0	0	0	0	0
19:08:09	-11,84	2682,725	14,629	14,453	13,16	9,105	8,125	21,2	957,566	25,668	2222,21	0	203,705	203,705	99,724	0	0	0	0	0	0	0
19:08:09	0	2682,725	14,629	14,453	13,16	9,105	8,145	21,2	957,566	25,668	2222,671	0	203,705	203,705	99,724	0	0	0	0	0	0	0
19:08:09	96,362	2683,689	14,726	14,795	13,16	9,115	8,164	21,2	957,566	25,668	2223,132	0	203,705	203,705	99,724	0	0	0	0	0	0	0
19:08:09	-132,69	2682,362	14,58	14,502	13,161	9,101	8,182	21,2	957,566	25,668	2223,591	0	203,705	203,705	99,724	0	0	0	0	0	0	0
19:08:09	0	2682,362	14,58	14,599	13,161	9,101	8,2	21,2	957,566	25,668	2224,05	0	203,705	203,705	99,724	0	0	0	0	0	0	0
19:08:09	-108,178	2681,28	14,482	14,502	13,16	9,09	8,217	21,2	957,566	25,668	2224,507	0	203,705	203,705	99,724	0	0	0	0	0	0	0
19:08:09	108,178	2682,362	14,58	14,599	13,161	9,101	8,235	21,2	957,566	25,668	2224,965	0	203,705	203,705	99,724	0	0	0	0	0	0	0
19:08:10	-156,347	2680,798	14,433	14,404	13,16	9,085	8,251	21,2	957,566	25,668	2225,42	0	203,705	203,705	99,724	0	0	0	0	0	0	0
19:08:10	0	2680,798	14,433	14,453	13,16	9,085	8,268	21,2	957,566	25,668	2225,876	0	203,705	203,705	99,724	0	0	0	0	0	0	0
19:08:10	78,613	2681,584	14,58	14,648	13,156	9,093	8,284	21,2	957,566	25,668	2226,331	0	203,705	203,705	99,724	0	0	0	0	0	0	0
19:08:10	0	2681,584	14,58	14,453	13,156	9,093	8,3	21,2	957,566	25,668	2226,786	0	203,705	203,705	99,724	0	0	0	0	0	0	0
19:08:10	0	2681,584	14,58	14,648	13,156	9,093	8,315	21,2	957,566	25,668	2227,241	0	203,705	203,705	99,724	0	0	0	0	0	0	0
19:08:10	144,531	2683,03	14,726	14,648	13,156	9,108	8,331	21,2	957,566	25,668	2227,697	0	203,705	203,705	99,724	0	0	0	0	0	0	0
19:08:10	-144,531	2681,584	14,58	14,502	13,156	9,093	8,346	21,2	957,566	25,668	2228,151	0	203,705	203,705	99,724	0	0	0	0	0	0	0
19:08:10	-96,313	2680,621	14,482	14,453	13,156	9,083	8,36	21,2	957,566	25,668	2228,603	0	203,705	203,705	99,724	0	0	0	0	0	0	0
19:08:10	96,313	2681,584	14,58	14,404	13,156	9,093	8,375	21,2	957,566	25,668	2229,056	0	203,705	203,705	99,724	0	0	0	0	0	0	0
19:08:10	48,168	2682,066	14,629	14,746	13,156	9,098	8,389	21,2	957,566	25,668	2229,509	0	203,705	203,705	99,724	0	0	0	0	0	0	0
19:08:10	-144,482	2680,621	14,482	14,502	13,156	9,083	8,402	21,2	957,566	25,668	2229,96	0	203,705	203,705	99,724	0	0	0	0	0	0	0
19:08:10	96,313	2681,584	14,58	14,453	13,156	9,093	8,416	21,2	957,566	25,668	2230,411	0	203,705	203,705	99,724	0	0	0	0	0	0	0
19:08:10	0	2681,584	14,58	14,404	13,156	9,093	8,429	21,2	957,566	25,668	2230,862	0	203,705	203,705	99,724	0	0	0	0	0	0	0
19:08:10	48,168	2682,066	14,629	14,453	13,156	9,098	8,442	21,2	957,566	25,668	2231,314	0	203,705	203,705	99,724	0	0	0	0	0	0	0
19:08:10	-78,613	2681,28	14,482	14,404	13,16	9,09	8,455	21,2	957,566	25,668	2231,764	0	203,705	203,705	99,724	0	0	0	0	0	0	0
19:08:10	11,816	2681,398	14,482	14,404	13,161	9,091	8,468	21,2	957,566	25,668	2232,213	0	203,705	203,705	99,724	0	0	0	0	0	0	0
19:08:10	96,362	2682,362	14,58	14,502	13,161	9,101	8,48	21,2	957,566	25,668	2232,664	0	203,705	203,705	99,724	0	0	0	0	0	0	0
19:08:10	0	2682,362	14,58	14,453	13,161	9,101	8,492	21,2	957,566	25,668	2233,113	0	203,705	203,705	99,724	0	0	0	0	0	0	0
19:08:10	48,168	2682,843	14,629	14,648	13,161	9,106	8,504	21,2	957,566	25,668	2233,563	0	203,705	203,705	99,724	0	0	0	0	0	0	0
19:08:10	0	2682,843	14,629	14,599	13,161	9,106	8,516	21,2	957,566	25,668	2234,012	0	203,705	203,705	99,724	0	0	0	0	0	0	0
19:08:10	-48,168	2682,362	14,58	14,453	13,161	9,101	8,527	21,2	957,566	25,668	2234,461	0	203,705	203,705	99,724	0	0	0	0	0	0	0
19:08:10	-96,362	2681,398	14,482	14,306	13,161	9,091	8,539	21,2	957,566	25,668	2234,908	0	203,705	203,705	99,724	0	0	0	0	0	0	0
19:08:10	144,531	2682,843	14,629	14,599	13,161	9,106	8,55	21,2	957,566	25,668	2235,355	0	203,705	203,705	99,724	0	0	0	0	0	0	0
19:08:10	0	2682,843	14,629	14,599	13,161	9,106	8,561	21,2	957,566	25,668	2235,803	0	203,705	203,705	99,724	0	0	0	0	0	0	0
19:08:10	-48,168	2682,362	14,58	14,502	13,161	9,101	8,571	21,2	957,566	25,668	2236,249	0	203,705	203,705	99,724	0	0	0	0	0	0	0
19:08:10	0	2682,362	14,58	14,599	13,161	9,101	8,582	21,2	957,566	25,668	2236,695	0	203,705	203,705	99,724	0	0	0	0	0	0	0
19:08:10	-11,865	2682,243	14,58	14,502	13,16	9,1	8,592	21,2	957,566	25,668	2237,141	0	203,705	203,705	99,724	0	0	0	0	0	0	0
19:08:10	-65,869	2681,584	14,58	14,599	13,156	9,093	8,602	21,2	957,566	25,668	2237,585	0	203,705	203,705	99,724	0	0	0	0	0	0	0
19:08:10	48,168	2682,066	14,629	14,453	13,156	9,098	8,611	21,2	957,566	25,668	2238,029	0	203,705	203,705	99,724	0	0	0	0	0	0	0
19:08:10	65,893	2682,725	14,629	14,502	13,16	9,105	8,621	21,2	957,566	25,668	2238,474	0	203,705	203,705	99,724	0	0	0	0	0	0	0
19:08:10	-180,859	2680,916	14,433	14,453	13,161	9,086	8,63	21,2	957,566	25,668	2238,917	0	203,705	203,705	99,724	0	0	0	0	0	0	0
19:08:10	0	2680,916	14,433	14,453	13,161	9,086	8,639	21,2	957,566	25,668	2239,359	0	203,705	203,705	99,724	0	0	0	0	0	0	0
19:08:10	144,531	2682,362	14,58	14,599	13,161	9,101	8,648	21,2	957,566	25,668	2239,802	0	203,705	203,705	99,724	0	0	0	0	0	0	0
19:08:10	-96,362	2681,398	14,482	14,453	13,161	9,091	8,657	21,2	957,566	25,668	2240,243	0	203,705	203,705	99,724	0	0	0	0	0	0	0
19:08:10	96,362	2682,362	14,58	14,453	13,161	9,101	8,665	21,2	957,566	25,668	2240,685	0	203,705	203,705	99,724	0	0	0	0	0	0	0
19:08:10	-96,362	2681,398	14,482	14,404	13,161	9,091	8,674	21,2	957,566	25,668	2241,126	0	203,705	203,705	99,724	0	0	0	0	0	0	0
19:08:10	96,362	2682,362	14,58	14,599	13,161	9,101	8,682	21,2	957,566	25,668	2241,567	0	203,705	203,705	99,724	0	0	0	0	0	0	0
19:08:10	144,506	2683,807	14,726	14,746	13,161	9,116	8,691	21,2	957,566	25,668	2242,009	0	203,705	203,705	99,724	0	0	0	0	0	0	0
19:08:10	-240,869	2681,398	14,482	14,306	13,161	9,091	8,699	21,2	957,566	25,668	2242,449	0	203,705	203,705	99,724	0	0	0	0	0	0	0
19:08:10	96,362	2682,362	14,58	14,404	13,161	9,101	8,706	21,3	958,026	25,668	2242,888	0	203,705	203,705	99,724	0	0	0	0	0	0	0
19:08:10	-98,266	2681,379	14,482	14,404	13,161	9,091	8,714	21,3	958,026	25,668	2243,327	0	203,705	203,705	99,724	0	0	0	0	0	0	0
19:08:10	0	2681,379	14,482	14,453	13,161	9,091	8,721	21,3	958,026	25,668	2243,765	0	203,705	203,705	99,724	0	0	0	0	0	0	0
19:08:10	84,497	2682,224	14,58	14,453	13,16	9,1	8,729	21,3	958,026	25,668	2244,203	0	203,705	203,705	99,724	0	0	0	0	0	0	0
19:08:10	78,613	2683,01	14,726	14,746	13,156	9,108	8,736	21,3	958,026	25,668	2244,642	0	203,705	203,705	99,724	0	0	0	0	0	0	0
19:08:10	-30,468	2682,705	14,629	14,599	13,16	9,105	8,743	21,3	958,026	25,668	2245,08	0	203,705	203,705	99,724	0	0	0	0	0	0	0
19:08:10	-36,328	2682,342	14,58	14,502	13,161	9,101	8,75	21,3	958,026	25,668	2245,518	0	203,705	203,705	99,724	0	0	0	0	0	0	0
19:08:10	0	2682,342	14,58	14,502	13,161	9,101	8,757	21,3	958,026	25,668	2245,954	0	203,705	203,705	99,724	0	0	0	0	0	0	0
19:08:10	-174,023	2680,602	14,482	14,404	13,156	9,083	8,764	21,3	958,026	25,668	2246,389	0	203,705	203,705	99,724	0	0	0	0	0	0	0
19:08:10	240,82	2683,01	14,726	14,599	13,156	9,108	8,77	21,3	958,026	25,668	2246,826	0	203,705	203,705	99,724	0	0	0	0	0	0	0
19:08:10	-78,613	2682,224	14,58	14,599	13,16	9,1	8,777	21,3	958,026	25,668	2247,261	0	204,716	204,716	99,728	0	0	0	0	0	0	0
19:08:10	-84,497	2681,379	14,482	14,404	13,161	9,091	8,783	21,3	958,026	25,668	2247,695	0	204,716	204,716	99,728	0	0	0	0	0	0	0
19:08:10	-48,193	2680,897	14,433	14,306	13,161	9,086	8,789	21,3	958,026	25,668	2248,128	0	204,716	204,716	99,728	0	0	0	0	0	0	0
19:08:10	144,506	2682,342	14,58	14,502	13,161	9,101	8,795	21,3	958,026	25,668	2248,562	0	204,716	204,716	99,728	0	0	0	0	0	0	0
19:08:10	0	2682,342	14,58	14,599	13,161	9,101	8,801	21,3	958,026	25,668	2248,996	0	204,716	204,716	99,728	0	0	0	0	0	0	0
19:08:10	-144,506	2680,897	14,433	14,306	13,161	9,086	8,807	21,3	958,026	25,668	2249,428	0	204,716	204,716	99,728	0	0	0	0	0	0	0
19:08:10	0	2680,897	14,433	14,306	13,161	9,086	8,812	21,3	958,026	25,668	2249,86	0	204,716	204,716	99,728	0	0	0	0	0	0	0
19:08:10	132,69	2682,224	14,58	14,453	13,16	9,1	8,818	21,3	958,026	25,668	2250,292	0	204,716	204,716	99,728	0	0	0	0	0	0	0
19:08:10	-17,724	2682,047	14,629	14,599	13,156	9,098	8,823	21,3	958,026	25,668	2250,724	0	204,716	204,716	99,728	0	0	0	0	0	0	0
19:08:10	-144,482	2680,602	14,482	14,453	13,156	9,083	8,828	21,3	958,026	25,668	2251,154	0	204,716	204,716	99,728	0	0	0	0	0	0	0
19:08:10	-96,313	2679,639	14,384	14,258	13,156	9,073	8,833	21,3	958,026	25,668	2251,583	0	204,716	204,716	99,728	0	0	0	0	0	0	0
19:08:10	258,52	2682,224	14,58	14,599	13,16	9,1	8,838	21,3	958,026	25,668	2252,013	0	204,716	204,716	99,728	0	0	0	0	0	0	0
19:08:10	-65,893	2681,565	14,58	14,453	13,156	9,093	8,843	21,3	958,026	25,668	2252,443	0	204,716	204,716	99,728	0	0	0	0	0	0	0
19:08:10	-337,036	2678,195	14,238	13,916	13,156	9,058	8,848	21,3	958,026	25,668	2252,869	0	204,716	204,716	99,728	0	0	0	0	0	0	0
19:08:10	-252,49	2675,67	13,994	13,623	13,156	9,032	8,851	21,3	958,026	25,668	2253,292	0	204,716	204,716	99,728	0	0	0	0	0	0	0
19:08:10	-461,279	2671,057	13,603	13,33	13,151	8,984	8,854	21,3	958,026	25,668	2253,709	0	204,716	204,716	99,728	0	0	0	0	0	0	0
19:08:10	-755,444	2663,503	13,017	12,695	13,141	8,907	8,855	21,3	958,026	25,668	2254,119	0	204,716	204,716	99,728	0	0	0	0	0	0	0
19:08:10	-519,409	2658,308	12,822	12,109	13,123	8,853	8,855	21,3	958,026	25,668	2254,523	0	204,716	204,716	99,728	0	0	0	0	0	0	0
19:08:10	-550,512	2652,803	12,773	11,914	13,094	8,796	8,854	21,3	958,026	25,668	2254,921	0	204,716	204,716	99,728	0	0	0	0	0	0	0
19:08:10	-597,363	2646,83	12,773	11,816	13,06	8,735	8,851	21,3	958,026	25,668	2255,313	0	204,716	204,716	99,728	0	0	0	0	0	0	0
19:08:10	-533,154	2641,498	12,92	11,621	13,022	8,68	8,848	21,3	958,026	25,668	2255,699	0	204,716	204,716	99,728	0	0	0	0	0	0	0
19:08:10	-776,977	2633,728	12,822	11,767	12,983	8,6	8,843	21,3	958,026	25,668	2256,077	0	204,716	204,716	99,728	0	0	0	0	0	0	0
19:08:10	-496,24	2628,766	12,92	11,572	12,95	8,548	8,837	21,3	958,026	25,668	2256,45	0	204,716	204,716	99,728	0	0	0	0	0	0	0
19:08:10	-1154,052	2617,225	12,431	11,084	12,911	8,429	8,829	21,3	958,026	25,668	2256,811	0	204,716	204,716	99,728	0	0	0	0	0	0	0
19:08:10	-603,32	2611,192	12,334	11,181	12,883	8,367	8,82	21,3	958,026	25,668	2257,165	0	204,716	204,716	99,728	0	0	0	0	0	0	0
19:08:10	-730,59	2603,886	12,187	11,181	12,849	8,292	8,81	21,3	958,026	25,668	2257,512	0	204,716	204,716	99,728	0	0	0	0	0	0	0
19:08:10	-835,961	2595,527	11,845	10,84	12,821	8,206	8,798	21,3	958,026	25,668	2257,85	0	204,716	204,716	99,728	0	0	0	0	0	0	0
19:08:10	-579,541	2589,731	11,845	10,84	12,788	8,146	8,785	21,3	958,026	25,668	2258,182	0	204,716	204,716	99,728	0	0	0	0	0	0	0
19:08:10	-1014,257	2579,589	11,406	10,498	12,755	8,041	8,771	21,3	958,026	25,668	2258,503	0	204,716	204,716	99,728	0	0	0	0	0	0	0
19:08:10	-616,577	2573,423	11,455	10,498	12,717	7,978	8,755	21,3	958,026	25,668	2258,818	0	204,716	204,716	99,728	0	0	0	0	0	0	0
19:08:10	-475,146	2568,672	11,65	10,742	12,679	7,929	8,739	21,3	958,026	25,668	2259,128	0	204,716	204,716	99,728	0	0	0	0	0	0	0
19:08:10	-780,664	2560,865	11,601	10,4	12,638	7,848	8,721	21,3	958,026	25,668	2259,43	0	204,716	204,716	99,728	0	0	0	0	0	0	0
19:08:10	-584,643	2555,018	11,601	10,498	12,604	7,788	8,703	21,3	958,026	25,668	2259,725	0	204,716	204,716	99,728	0	0	0	0	0	0	0
19:08:10	-710,717	2547,911	11,504	10,498	12,569	7,715	8,684	21,3	958,026	25,668	2260,013	0	204,716	204,716	99,728	0	0	0	0	0	0	0
19:08:10	-722,753	2540,684	11,259	10,547	12,542	7,64	8,663	21,3	958,026	25,668	2260,294	0	204,716	204,716	99,728	0	0	0	0	0	0	0
19:08:10	-747,094	2533,213	11,015	10,205	12,513	7,563	8,642	21,3	958,026	25,668	2260,567	0	204,716	204,716	99,728	0	0	0	0	0	0	0
19:08:10	-661,987	2526,593	10,82	10,009	12,486	7,495	8,619	21,3	958,026	25,668	2260,833	0	204,716	204,716	99,728	0	0	0	0	0	0	0
19:08:10	-733,593	2519,257	10,527	9,814	12,46	7,42	8,596	21,3	958,026	25,668	2261,091	0	204,716	204,716	99,728	0	0	0	0	0	0	0
19:08:10	-530,371	2513,953	10,429	9,716	12,436	7,365	8,572	21,3	958,026	25,668	2261,344	0	204,716	204,716	99,728	0	0	0	0	0	0	0
19:08:10	-471,313	2509,24	10,478	9,716	12,406	7,316	8,547	21,3	958,026	25,668	2261,592	0	204,716	204,716	99,728	0	0	0	0	0	0	0
19:08:10	-518,579	2504,054	10,478	9,716	12,377	7,263	8,522	21,3	958,026	25,668	2261,835	0	204,716	204,716	99,728	0	0	0	0	0	0	0
19:08:10	-587,133	2498,183	10,429	9,668	12,346	7,202	8,496	21,3	958,026	25,668	2262,071	0	204,716	204,716	99,728	0	0	0	0	0	0	0
19:08:10	-454,37	2493,639	10,478	9,814	12,317	7,155	8,47	21,3	958,026	25,668	2262,303	0	204,716	204,716	99,728	0	0	0	0	0	0	0
19:08:10	-469,14	2488,948	10,478	9,863	12,291	7,107	8,443	21,3	958,026	25,668	2262,53	0	204,716	204,716	99,728	0	0	0	0	0	0	0
19:08:10	-582,324	2483,125	10,283	9,668	12,268	7,047	8,416	21,3	958,026	25,668	2262,75	0	204,716	204,716	99,728	0	0	0	0	0	0	0
19:08:10	-690,307	2476,222	10,039	9,521	12,242	6,976	8,387	21,3	958,026	25,668	2262,964	0	204,716	204,716	99,728	0	0	0	0	0	0	0
19:08:11	-524,926	2470,972	9,843	9,277	12,223	6,922	8,359	21,3	958,026	25,668	2263,172	0	204,716	204,716	99,728	0	0	0	0	0	0	0
19:08:11	-528,027	2465,692	9,648	9,13	12,204	6,867	8,329	21,3	958,026	25,668	2263,375	0	204,716	204,716	99,728	0	0	0	0	0	0	0
19:08:11	-591,088	2459,781	9,453	8,838	12,181	6,806	8,3	21,3	958,026	25,668	2263,571	0	204,716	204,716	99,728	0	0	0	0	0	0	0
19:08:11	-551,538	2454,266	9,306	8,789	12,158	6,749	8,269	21,3	958,026	25,668	2263,762	0	204,716	204,716	99,728	0	0	0	0	0	0	0
19:08:11	-230,615	2451,96	9,502	8,935	12,134	6,726	8,239	21,3	958,026	25,668	2263,95	0	204,716	204,716	99,728	0	0	0	0	0	0	0
19:08:11	-678,759	2445,172	9,306	8,74	12,106	6,656	8,208	21,3	958,026	25,668	2264,131	0	204,716	204,716	99,728	0	0	0	0	0	0	0
19:08:11	-484,57	2440,326	9,306	8,935	12,078	6,606	8,176	21,3	958,026	25,668	2264,307	0	204,716	204,716	99,728	0	0	0	0	0	0	0
19:08:11	-281,005	2437,516	9,453	8,984	12,054	6,577	8,145	21,3	958,026	25,668	2264,481	0	204,716	204,716	99,728	0	0	0	0	0	0	0
19:08:11	-473,901	2432,777	9,306	8,642	12,035	6,528	8,113	21,3	958,026	25,668	2264,649	0	204,716	204,716	99,728	0	0	0	0	0	0	0
19:08:11	-618,457	2426,593	9,013	8,545	12,016	6,464	8,081	21,3	958,026	25,668	2264,811	0	204,716	204,716	99,728	0	0	0	0	0	0	0
19:08:11	-473,559	2421,857	8,867	8,3	11,997	6,415	8,048	21,3	958,026	25,668	2264,968	0	204,716	204,716	99,728	0	0	0	0	0	0	0
19:08:11	-471,313	2417,144	8,72	8,398	11,978	6,367	8,015	21,3	958,026	25,668	2265,12	0	204,716	204,716	99,728	0	0	0	0	0	0	0
19:08:11	-335,375	2413,79	8,72	8,398	11,959	6,332	7,982	21,3	958,026	25,668	2265,269	0	204,716	204,716	99,728	0	0	0	0	0	0	0
19:08:11	-418,066	2409,609	8,72	8,252	11,935	6,289	7,949	21,3	958,026	25,668	2265,413	0	204,716	204,716	99,728	0	0	0	0	0	0	0
19:08:11	-239,965	2407,21	8,818	8,398	11,916	6,264	7,916	21,3	958,026	25,668	2265,555	0	204,716	204,716	99,728	0	0	0	0	0	0	0
19:08:11	-511,181	2402,098	8,72	8,3	11,893	6,212	7,883	21,3	958,026	25,668	2265,691	0	204,716	204,716	99,728	0	0	0	0	0	0	0
19:08:11	-183,935	2400,259	8,964	8,593	11,869	6,193	7,85	21,3	958,026	25,668	2265,826	0	204,716	204,716	99,728	0	0	0	0	0	0	0
19:08:11	-416,943	2396,089	8,964	8,593	11,845	6,15	7,816	21,3	958,026	25,668	2265,956	0	204,716	204,716	99,728	0	0	0	0	0	0	0
19:08:11	-468,847	2391,401	8,818	8,545	11,826	6,101	7,783	21,3	958,026	25,668	2266,081	0	204,716	204,716	99,728	0	0	0	0	0	0	0
19:08:11	-484,594	2386,555	8,574	8,3	11,812	6,051	7,749	21,3	958,026	25,668	2266,202	0	204,716	204,716	99,728	0	0	0	0	0	0	0
19:08:11	-435,766	2382,197	8,379	8,105	11,798	6,007	7,715	21,3	958,026	25,668	2266,318	0	204,716	204,716	99,728	0	0	0	0	0	0	0
19:08:11	-434,521	2377,852	8,183	7,861	11,784	5,962	7,68	21,3	958,026	25,668	2266,429	0	204,716	204,716	99,728	0	0	0	0	0	0	0
19:08:11	-462,768	2373,224	8,037	7,568	11,765	5,914	7,646	21,3	958,026	25,668	2266,536	0	204,716	204,716	99,728	0	0	0	0	0	0	0
19:08:11	-303,54	2370,189	7,988	7,568	11,75	5,883	7,611	21,3	958,026	25,668	2266,639	0	204,716	204,716	99,728	0	0	0	0	0	0	0
19:08:11	-321,24	2366,976	7,988	7,666	11,732	5,85	7,576	21,3	958,026	25,668	2266,74	0	204,716	204,716	99,728	0	0	0	0	0	0	0
19:08:11	-334,228	2363,634	7,988	7,666	11,713	5,815	7,542	21,3	958,026	25,668	2266,837	0	204,716	204,716	99,728	0	0	0	0	0	0	0
19:08:11	-292,919	2360,705	8,037	7,714	11,694	5,785	7,507	21,3	958,026	25,668	2266,93	0	204,716	204,716	99,728	0	0	0	0	0	0	0
19:08:11	-347,729	2357,228	8,086	7,763	11,671	5,749	7,473	21,3	958,026	25,668	2267,021	0	204,716	204,716	99,728	0	0	0	0	0	0	0
19:08:11	-346,606	2353,762	7,988	7,763	11,657	5,713	7,438	21,3	958,026	25,668	2267,107	0	204,716	204,716	99,728	0	0	0	0	0	0	0
19:08:11	-482,275	2348,939	7,744	7,568	11,643	5,664	7,404	21,3	958,026	25,668	2267,189	0	204,716	204,716	99,728	0	0	0	0	0	0	0
19:08:11	-285,009	2346,089	7,695	7,421	11,629	5,634	7,369	21,3	958,026	25,668	2267,268	0	204,716	204,716	99,728	0	0	0	0	0	0	0
19:08:11	-384,106	2342,248	7,548	7,324	11,615	5,595	7,334	21,3	958,026	25,668	2267,343	0	204,716	204,716	99,728	0	0	0	0	0	0	0
19:08:11	-304,272	2339,205	7,5	7,324	11,6	5,563	7,299	21,3	958,026	25,668	2267,415	0	204,716	204,716	99,728	0	0	0	0	0	0	0
19:08:11	-334,35	2335,861	7,402	7,324	11,586	5,529	7,265	21,3	958,026	25,668	2267,483	0	204,716	204,716	99,728	0	0	0	0	0	0	0
19:08:11	-310,327	2332,758	7,402	7,226	11,569	5,497	7,23	21,3	958,026	25,668	2267,548	0	204,716	204,716	99,728	0	0	0	0	0	0	0
19:08:11	-265,478	2330,103	7,402	7,324	11,554	5,469	7,196	21,3	958,026	25,668	2267,611	0	204,716	204,716	99,728	0	0	0	0	0	0	0
19:08:11	-245,556	2327,648	7,548	7,421	11,532	5,444	7,161	21,3	958,026	25,668	2267,671	0	204,716	204,716	99,728	0	0	0	0	0	0	0
19:08:11	-293,457	2324,713	7,5	7,373	11,518	5,414	7,127	21,3	958,026	25,668	2267,728	0	204,716	204,716	99,728	0	0	0	0	0	0	0
19:08:11	-309,326	2321,62	7,5	7,324	11,5	5,382	7,093	21,3	958,026	25,668	2267,782	0	204,716	204,716	99,728	0	0	0	0	0	0	0
19:08:11	-261,132	2319,009	7,5	7,373	11,485	5,355	7,059	21,3	958,026	25,668	2267,833	0	204,716	204,716	99,728	0	0	0	0	0	0	0
19:08:11	-363,305	2315,376	7,353	7,226	11,472	5,318	7,025	21,3	958,026	25,668	2267,881	0	204,716	204,716	99,728	0	0	0	0	0	0	0
19:08:11	-438,452	2310,991	7,06	6,982	11,463	5,272	6,99	21,3	958,026	25,668	2267,924	0	204,716	204,716	99,728	0	0	0	0	0	0	0
19:08:11	-235,62	2308,635	6,914	6,836	11,458	5,248	6,956	21,3	958,026	25,668	2267,965	0	204,716	204,716	99,728	0	0	0	0	0	0	0
19:08:11	-327,734	2305,358	6,718	6,689	11,449	5,214	6,922	21,3	958,026	25,668	2268,002	0	204,716	204,716	99,728	0	0	0	0	0	0	0
19:08:11	-234,423	2303,013	6,621	6,494	11,441	5,19	6,888	21,2	956,216	25,668	2268,037	0	204,716	204,716	99,728	0	0	0	0	0	0	0
19:08:11	-265,625	2300,357	6,523	6,347	11,431	5,163	6,854	21,2	956,216	25,668	2268,07	0	204,716	204,716	99,728	0	0	0	0	0	0	0
19:08:11	-270,654	2297,651	6,425	6,347	11,421	5,135	6,82	21,2	956,216	25,668	2268,099	0	204,716	204,716	99,728	0	0	0	0	0	0	0
19:08:11	-148,413	2296,166	6,523	6,445	11,407	5,12	6,787	21,2	956,216	25,668	2268,128	0	204,716	204,716	99,728	0	0	0	0	0	0	0
19:08:11	-134,448	2294,822	6,718	6,64	11,389	5,106	6,754	21,2	956,216	25,668	2268,154	0	204,716	204,716	99,728	0	0	0	0	0	0	0
19:08:11	-160,253	2293,219	6,865	6,738	11,372	5,089	6,721	21,2	956,216	25,668	2268,179	0	204,716	204,716	99,728	0	0	0	0	0	0	0
19:08:11	-211,767	2291,102	6,914	6,836	11,357	5,067	6,689	21,2	956,216	25,668	2268,202	0	204,716	204,716	99,728	0	0	0	0	0	0	0
19:08:11	-266,308	2288,439	6,865	6,738	11,345	5,04	6,657	21,2	956,216	25,668	2268,222	0	204,716	204,716	99,728	0	0	0	0	0	0	0
19:08:11	-253,613	2285,902	6,767	6,689	11,336	5,014	6,624	21,2	956,216	25,668	2268,24	0	204,716	204,716	99,728	0	0	0	0	0	0	0
19:08:11	-159,301	2284,309	6,767	6,689	11,326	4,997	6,593	21,2	956,216	25,668	2268,256	0	204,716	204,716	99,728	0	0	0	0	0	0	0
19:08:11	-207,543	2282,234	6,718	6,64	11,317	4,976	6,561	21,2	956,216	25,668	2268,27	0	203,418	203,418	99,723	0	0	0	0	0	0	0
19:08:11	-312,207	2279,112	6,523	6,445	11,31	4,944	6,529	21,2	956,216	25,668	2268,281	0	203,418	203,418	99,723	0	0	0	0	0	0	0
19:08:11	-188,256	2277,229	6,425	6,298	11,304	4,924	6,498	21,2	956,216	25,668	2268,29	0	203,418	203,418	99,723	0	0	0	0	0	0	0
19:08:11	-235,083	2274,879	6,279	6,152	11,299	4,9	6,466	21,2	956,216	25,668	2268,297	0	203,418	203,418	99,723	0	0	0	0	0	0	0
19:08:11	-193,603	2272,942	6,23	6,103	11,29	4,88	6,435	21,2	956,216	25,668	2268,301	0	203,418	203,418	99,723	0	0	0	0	0	0	0
19:08:11	-146,411	2271,478	6,23	6,103	11,282	4,865	6,404	21,2	956,216	25,668	2268,305	0	203,418	203,418	99,723	0	0	0	0	0	0	0
19:08:11	-162,304	2269,855	6,23	6,103	11,273	4,848	6,374	21,2	956,216	25,668	2268,306	0	203,418	203,418	99,723	0	0	0	0	0	0	0
19:08:11	-241,577	2267,44	6,132	6,103	11,264	4,823	6,344	21,2	956,216	25,668	2267,44	0	203,418	203,418	99,723	0	0	0	0	0	0	0
19:08:11	-165,673	2265,783	6,132	6,005	11,255	4,806	6,313	21,2	956,216	25,668	2265,783	0	203,418	203,418	99,723	0	0	0	0	0	0	0
19:08:11	-211,547	2263,667	6,084	6,103	11,245	4,785	6,283	21,2	956,216	25,668	2263,667	0	203,418	203,418	99,723	0	0	0	0	0	0	0
19:08:11	-119,726	2262,47	6,132	6,103	11,236	4,772	6,254	21,2	956,216	25,668	2262,47	0	203,418	203,418	99,723	0	0	0	0	0	0	0
19:08:11	-76,049	2261,71	6,23	6,201	11,226	4,764	6,225	21,2	956,216	25,668	2261,71	0	203,418	203,418	99,723	0	0	0	0	0	0	0
19:08:11	-153,93	2260,17	6,23	6,201	11,217	4,749	6,196	21,2	956,216	25,668	2260,17	0	203,418	203,418	99,723	0	0	0	0	0	0	0
19:08:11	-97,387	2259,196	6,23	6,201	11,212	4,738	6,167	21,2	956,216	25,668	2259,196	0	203,418	203,418	99,723	0	0	0	0	0	0	0
19:08:11	-280,81	2256,388	6,084	6,152	11,204	4,71	6,138	21,2	956,216	25,668	2256,388	0	203,418	203,418	99,723	0	0	0	0	0	0	0
19:08:11	-130,249	2255,086	6,035	6,103	11,199	4,696	6,11	21,2	956,216	25,668	2255,086	0	203,418	203,418	99,723	0	0	0	0	0	0	0
19:08:11	-176,049	2253,325	5,937	5,957	11,194	4,678	6,082	21,2	956,216	25,668	2253,325	0	203,418	203,418	99,723	0	0	0	0	0	0	0
19:08:11	6,201	2253,387	6,035	6,005	11,189	4,679	6,055	21,2	956,216	25,668	2253,325	0	203,418	203,418	99,723	0	0	0	0	0	0	0
19:08:11	-159,35	2251,794	6,035	6,103	11,18	4,662	6,027	21,2	956,216	25,668	2251,794	0	203,418	203,418	99,723	0	0	0	0	0	0	0
19:08:11	-160,205	2250,192	6,035	6,103	11,171	4,646	6	21,2	956,216	25,668	2250,192	0	203,418	203,418	99,723	0	0	0	0	0	0	0
19:08:11	-114,575	2249,046	6,084	6,152	11,162	4,634	5,973	21,2	956,216	25,668	2249,046	0	203,418	203,418	99,723	0	0	0	0	0	0	0
19:08:11	-86,499	2248,181	6,084	6,152	11,157	4,625	5,947	21,2	956,216	25,668	2248,181	0	203,418	203,418	99,723	0	0	0	0	0	0	0
19:08:11	-213,183	2246,049	5,937	6,103	11,153	4,603	5,921	21,2	956,216	25,668	2246,049	0	203,418	203,418	99,723	0	0	0	0	0	0	0
19:08:11	-148,071	2244,568	5,791	5,81	11,152	4,588	5,894	21,2	956,216	25,668	2244,568	0	203,418	203,418	99,723	0	0	0	0	0	0	0
19:08:11	-137,353	2243,195	5,644	5,566	11,152	4,574	5,869	21,2	956,216	25,668	2243,195	0	203,418	203,418	99,723	0	0	0	0	0	0	0
19:08:11	-121,704	2241,978	5,595	5,566	11,148	4,561	5,843	21,2	956,216	25,668	2241,978	0	203,418	203,418	99,723	0	0	0	0	0	0	0
19:08:11	-122,583	2240,752	5,546	5,566	11,143	4,548	5,818	21,2	956,216	25,668	2240,752	0	203,418	203,418	99,723	0	0	0	0	0	0	0
19:08:11	-77,001	2239,982	5,546	5,468	11,139	4,54	5,793	21,2	956,216	25,668	2239,982	0	203,418	203,418	99,723	0	0	0	0	0	0	0
19:08:11	-87,5	2239,107	5,546	5,468	11,134	4,531	5,768	21,2	956,216	25,668	2239,107	0	203,418	203,418	99,723	0	0	0	0	0	0	0
19:08:11	17,431	2239,281	5,742	5,664	11,124	4,533	5,744	21,2	956,216	25,668	2239,107	0	203,418	203,418	99,723	0	0	0	0	0	0	0
19:08:11	-29,394	2238,987	5,888	5,81	11,115	4,53	5,72	21,2	956,216	25,668	2238,987	0	203,418	203,418	99,723	0	0	0	0	0	0	0
19:08:11	-111,474	2237,873	5,937	5,859	11,106	4,519	5,696	21,2	956,216	25,668	2237,873	0	203,418	203,418	99,723	0	0	0	0	0	0	0
19:08:11	-88,598	2236,987	5,937	5,957	11,101	4,51	5,673	21,2	956,216	25,668	2236,987	0	203,418	203,418	99,723	0	0	0	0	0	0	0
19:08:11	-80,175	2236,185	5,937	5,957	11,096	4,501	5,65	21,2	956,216	25,668	2236,185	0	203,418	203,418	99,723	0	0	0	0	0	0	0
19:08:11	-216,333	2234,022	5,791	5,81	11,092	4,479	5,627	21,2	956,216	25,668	2234,022	0	203,418	203,418	99,723	0	0	0	0	0	0	0
19:08:11	-45,703	2233,565	5,742	5,761	11,092	4,474	5,604	21,2	956,216	25,668	2233,565	0	203,418	203,418	99,723	0	0	0	0	0	0	0
19:08:11	-99,902	2232,566	5,644	5,615	11,091	4,464	5,582	21,2	956,216	25,668	2232,566	0	203,418	203,418	99,723	0	0	0	0	0	0	0
19:08:11	-91,406	2231,651	5,546	5,615	11,091	4,455	5,56	21,2	956,216	25,668	2231,651	0	203,418	203,418	99,723	0	0	0	0	0	0	0
19:08:11	-81,201	2230,839	5,546	5,419	11,087	4,446	5,538	21,2	956,216	25,668	2230,839	0	203,418	203,418	99,723	0	0	0	0	0	0	0
19:08:11	-80,126	2230,038	5,546	5,468	11,082	4,438	5,517	21,2	956,216	25,668	2230,038	0	203,418	203,418	99,723	0	0	0	0	0	0	0
19:08:11	-44,116	2229,597	5,595	5,468	11,077	4,433	5,495	21,2	956,216	25,668	2229,597	0	203,418	203,418	99,723	0	0	0	0	0	0	0
19:08:11	-81,225	2228,785	5,595	5,468	11,072	4,425	5,474	21,2	956,216	25,668	2228,785	0	203,418	203,418	99,723	0	0	0	0	0	0	0
19:08:11	-135,302	2227,432	5,546	5,468	11,067	4,411	5,453	21,2	956,216	25,668	2227,432	0	203,418	203,418	99,723	0	0	0	0	0	0	0
19:08:11	0	2227,432	5,546	5,468	11,067	4,411	5,433	21,2	956,216	25,668	2227,432	0	203,418	203,418	99,723	0	0	0	0	0	0	0
19:08:11	-172,534	2225,706	5,449	5,419	11,062	4,393	5,413	21,2	956,216	25,668	2225,706	0	203,418	203,418	99,723	0	0	0	0	0	0	0
19:08:11	-82,25	2224,884	5,449	5,322	11,058	4,385	5,392	21,2	956,216	25,668	2224,884	0	203,418	203,418	99,723	0	0	0	0	0	0	0
19:08:11	10,156	2224,985	5,546	5,419	11,053	4,386	5,373	21,2	956,216	25,668	2224,884	0	203,418	203,418	99,723	0	0	0	0	0	0	0
19:08:11	-35,522	2224,63	5,595	5,468	11,048	4,382	5,353	21,2	956,216	25,668	2224,63	0	203,418	203,418	99,723	0	0	0	0	0	0	0
19:08:11	-53,222	2224,098	5,546	5,419	11,048	4,377	5,334	21,2	956,216	25,668	2224,098	0	203,418	203,418	99,723	0	0	0	0	0	0	0
19:08:11	-75,781	2223,34	5,546	5,468	11,044	4,369	5,315	21,2	956,216	25,668	2223,34	0	203,418	203,418	99,723	0	0	0	0	0	0	0
19:08:12	-91,308	2222,427	5,449	5,419	11,044	4,359	5,296	21,2	956,216	25,668	2222,427	0	203,418	203,418	99,723	0	0	0	0	0	0	0
19:08:12	-82,275	2221,604	5,449	5,419	11,039	4,351	5,278	21,2	956,216	25,668	2221,604	0	203,418	203,418	99,723	0	0	0	0	0	0	0
19:08:12	8,032	2221,685	5,546	5,419	11,034	4,352	5,26	21,2	956,216	25,668	2221,605	0	203,418	203,418	99,723	0	0	0	0	0	0	0
19:08:12	-76,806	2220,917	5,546	5,419	11,03	4,344	5,242	21,2	956,216	25,668	2220,917	0	203,418	203,418	99,723	0	0	0	0	0	0	0
19:08:12	-97,802	2219,939	5,449	5,468	11,029	4,334	5,224	21,2	956,216	25,668	2219,939	0	203,418	203,418	99,723	0	0	0	0	0	0	0
19:08:12	-83,276	2219,106	5,449	5,419	11,025	4,325	5,206	21,2	956,216	25,668	2219,106	0	203,418	203,418	99,723	0	0	0	0	0	0	0
19:08:12	13,208	2219,238	5,546	5,468	11,02	4,327	5,189	21,2	956,216	25,668	2219,106	0	203,418	203,418	99,723	0	0	0	0	0	0	0
19:08:12	-96,533	2218,273	5,449	5,468	11,02	4,317	5,172	21,2	956,216	25,668	2218,273	0	203,418	203,418	99,723	0	0	0	0	0	0	0
19:08:12	-45,629	2217,816	5,4	5,322	11,02	4,312	5,155	21,2	956,216	25,668	2217,816	0	203,418	203,418	99,723	0	0	0	0	0	0	0
19:08:12	-91,259	2216,904	5,302	5,273	11,02	4,302	5,138	21,2	956,216	25,668	2216,904	0	203,418	203,418	99,723	0	0	0	0	0	0	0
19:08:12	0	2216,904	5,302	5,224	11,02	4,302	5,122	21,2	956,216	25,668	2216,904	0	203,418	203,418	99,723	0	0	0	0	0	0	0
19:08:12	0	2216,904	5,302	5,224	11,02	4,302	5,106	21,2	956,216	25,668	2216,904	0	203,418	203,418	99,723	0	0	0	0	0	0	0
19:08:12	-78,027	2216,123	5,302	5,224	11,015	4,294	5,09	21,2	956,216	25,668	2216,123	0	203,418	203,418	99,723	0	0	0	0	0	0	0
19:08:12	-5,249	2216,071	5,302	5,224	11,015	4,294	5,074	21,2	956,216	25,668	2216,071	0	203,418	203,418	99,723	0	0	0	0	0	0	0
19:08:12	-84,326	2215,228	5,302	5,273	11,01	4,285	5,059	21,2	956,216	25,668	2215,228	0	203,418	203,418	99,723	0	0	0	0	0	0	0
19:08:12	-78,051	2214,447	5,302	5,273	11,006	4,277	5,044	21,2	956,216	25,668	2214,447	0	203,418	203,418	99,723	0	0	0	0	0	0	0
19:08:12	53,588	2214,983	5,449	5,322	11,001	4,283	5,029	21,2	956,216	25,668	2214,448	0	203,418	203,418	99,723	0	0	0	0	0	0	0
19:08:12	0	2214,983	5,449	5,419	11,001	4,283	5,014	21,2	956,216	25,668	2214,448	0	203,418	203,418	99,723	0	0	0	0	0	0	0
19:08:12	-125,756	2213,725	5,4	5,322	10,997	4,27	5	21,2	956,216	25,668	2213,725	0	203,418	203,418	99,723	0	0	0	0	0	0	0
19:08:12	-5,249	2213,673	5,4	5,322	10,996	4,269	4,985	21,2	956,216	25,668	2213,673	0	203,418	203,418	99,723	0	0	0	0	0	0	0
19:08:12	0	2213,673	5,4	5,273	10,996	4,269	4,971	21,2	956,216	25,668	2213,673	0	203,418	203,418	99,723	0	0	0	0	0	0	0
19:08:12	-33,471	2213,338	5,449	5,322	10,992	4,266	4,957	21,2	956,216	25,668	2213,338	0	203,418	203,418	99,723	0	0	0	0	0	0	0
19:08:12	98,071	2214,319	5,644	5,566	10,987	4,276	4,944	21,2	956,216	25,668	2213,339	0	203,418	203,418	99,723	0	0	0	0	0	0	0
19:08:12	-84,326	2213,476	5,644	5,761	10,982	4,267	4,931	21,2	956,216	25,668	2213,339	0	203,418	203,418	99,723	0	0	0	0	0	0	0
19:08:12	-45,629	2213,019	5,595	5,664	10,982	4,262	4,918	21,2	956,216	25,668	2213,019	0	203,418	203,418	99,723	0	0	0	0	0	0	0
19:08:12	-125,756	2211,762	5,546	5,468	10,978	4,249	4,904	21,2	956,216	25,668	2211,762	0	203,418	203,418	99,723	0	0	0	0	0	0	0
19:08:12	-136,816	2210,394	5,4	5,419	10,978	4,235	4,891	21,2	956,216	25,668	2210,394	0	203,418	203,418	99,723	0	0	0	0	0	0	0
19:08:12	-91,162	2209,482	5,302	5,322	10,978	4,226	4,878	21,2	956,216	25,668	2209,482	0	203,418	203,418	99,723	0	0	0	0	0	0	0
19:08:12	80,102	2210,283	5,302	5,273	10,982	4,234	4,866	21,2	956,216	25,668	2209,483	0	203,418	203,418	99,723	0	0	0	0	0	0	0
19:08:12	-125,708	2209,026	5,253	5,224	10,978	4,221	4,853	21,2	956,216	25,668	2209,026	0	203,418	203,418	99,723	0	0	0	0	0	0	0
19:08:12	-91,162	2208,114	5,156	5,224	10,978	4,212	4,84	21,2	956,216	25,668	2208,114	0	203,418	203,418	99,723	0	0	0	0	0	0	0
19:08:12	-3,149	2208,083	5,156	5,127	10,977	4,212	4,828	21,2	956,216	25,668	2208,083	0	203,418	203,418	99,723	0	0	0	0	0	0	0
19:08:12	9,985	2208,183	5,253	5,224	10,973	4,213	4,816	21,2	956,216	25,668	2208,083	0	203,418	203,418	99,723	0	0	0	0	0	0	0
19:08:12	45,581	2208,639	5,302	5,273	10,973	4,217	4,804	21,2	956,216	25,668	2208,084	0	203,418	203,418	99,723	0	0	0	0	0	0	0
19:08:12	-129,907	2207,339	5,253	5,224	10,968	4,204	4,793	21,2	956,216	25,668	2207,339	0	203,418	203,418	99,723	0	0	0	0	0	0	0
19:08:12	0	2207,339	5,253	5,224	10,968	4,204	4,781	21,2	956,216	25,668	2207,339	0	203,418	203,418	99,723	0	0	0	0	0	0	0
19:08:12	0	2207,339	5,253	5,224	10,968	4,204	4,77	21,2	956,216	25,668	2207,339	0	203,418	203,418	99,723	0	0	0	0	0	0	0
19:08:12	-36,669	2206,973	5,302	5,224	10,963	4,2	4,759	21,2	956,216	25,668	2206,973	0	203,418	203,418	99,723	0	0	0	0	0	0	0
19:08:12	91,186	2207,885	5,4	5,273	10,963	4,209	4,748	21,2	956,216	25,668	2206,974	0	203,418	203,418	99,723	0	0	0	0	0	0	0
19:08:12	-174,633	2206,138	5,302	5,273	10,958	4,191	4,737	21,2	956,216	25,668	2206,138	0	203,418	203,418	99,723	0	0	0	0	0	0	0
19:08:12	0	2206,138	5,302	5,273	10,958	4,191	4,726	21,1	958,026	25,668	2206,138	0	203,418	203,418	99,723	0	0	0	0	0	0	0
19:08:12	-2,294	2206,115	5,302	5,224	10,958	4,191	4,716	21,1	958,026	25,668	2206,115	0	203,418	203,418	99,723	0	0	0	0	0	0	0
19:08:12	-81,03	2205,305	5,302	5,224	10,954	4,183	4,705	21,1	958,026	25,668	2205,305	0	203,418	203,418	99,723	0	0	0	0	0	0	0
19:08:12	-45,532	2204,85	5,253	5,273	10,954	4,178	4,695	21,1	958,026	25,668	2204,85	0	203,418	203,418	99,723	0	0	0	0	0	0	0
19:08:12	0	2204,85	5,253	5,224	10,954	4,178	4,685	21,1	958,026	25,668	2204,85	0	203,418	203,418	99,723	0	0	0	0	0	0	0
19:08:12	0	2204,85	5,253	5,127	10,954	4,178	4,675	21,1	958,026	25,668	2204,85	0	203,418	203,418	99,723	0	0	0	0	0	0	0
19:08:12	-91,088	2203,939	5,156	5,078	10,954	4,169	4,665	21,1	958,026	25,668	2203,939	0	203,418	203,418	99,723	0	0	0	0	0	0	0
19:08:12	0	2203,939	5,156	5,078	10,954	4,169	4,655	21,1	958,026	25,668	2203,939	0	203,418	203,418	99,723	0	0	0	0	0	0	0
19:08:12	-82,226	2203,117	5,156	5,127	10,949	4,16	4,645	21,1	958,026	25,668	2203,117	0	203,418	203,418	99,723	0	0	0	0	0	0	0
19:08:12	91,064	2204,027	5,253	5,127	10,949	4,17	4,636	21,1	958,026	25,668	2203,117	0	203,418	203,418	99,723	0	0	0	0	0	0	0
19:08:12	-84,497	2203,182	5,253	5,127	10,944	4,161	4,627	21,1	958,026	25,668	2203,117	0	202,89	202,89	99,721	0	0	0	0	0	0	0
19:08:12	0	2203,182	5,253	5,224	10,944	4,161	4,618	21,1	958,026	25,668	2203,117	0	202,89	202,89	99,721	0	0	0	0	0	0	0
19:08:12	0	2203,182	5,253	5,224	10,944	4,161	4,609	21,1	958,026	25,668	2203,117	0	202,89	202,89	99,721	0	0	0	0	0	0	0
19:08:12	-91,064	2202,272	5,156	5,127	10,944	4,152	4,6	21,1	958,026	25,668	2202,272	0	202,89	202,89	99,721	0	0	0	0	0	0	0
19:08:12	-45,507	2201,817	5,107	5,127	10,944	4,147	4,591	21,1	958,026	25,668	2201,817	0	202,89	202,89	99,721	0	0	0	0	0	0	0
19:08:12	45,507	2202,272	5,156	5,078	10,944	4,152	4,582	21,1	958,026	25,668	2201,817	0	202,89	202,89	99,721	0	0	0	0	0	0	0
19:08:12	-45,507	2201,817	5,107	4,98	10,944	4,147	4,574	21,1	958,026	25,668	2201,817	0	202,89	202,89	99,721	0	0	0	0	0	0	0
19:08:12	0	2201,817	5,107	4,98	10,944	4,147	4,565	21,1	958,026	25,668	2201,816	0	202,89	202,89	99,721	0	0	0	0	0	0	0
19:08:12	0	2201,817	5,107	4,98	10,944	4,147	4,557	21,1	958,026	25,668	2201,816	0	202,89	202,89	99,721	0	0	0	0	0	0	0
19:08:12	-45,532	2201,361	5,058	4,98	10,944	4,142	4,549	21,1	958,026	25,668	2201,361	0	202,89	202,89	99,721	0	0	0	0	0	0	0
19:08:12	-81,005	2200,551	5,058	4,98	10,94	4,134	4,541	21,1	958,026	25,668	2200,551	0	202,89	202,89	99,721	0	0	0	0	0	0	0
19:08:12	0	2200,551	5,058	5,078	10,94	4,134	4,533	21,1	958,026	25,668	2200,551	0	202,89	202,89	99,721	0	0	0	0	0	0	0
19:08:12	0	2200,551	5,058	4,98	10,94	4,134	4,525	21,1	958,026	25,668	2200,551	0	202,89	202,89	99,721	0	0	0	0	0	0	0
19:08:12	0	2200,551	5,058	5,078	10,94	4,134	4,517	21,1	958,026	25,668	2200,551	0	202,89	202,89	99,721	0	0	0	0	0	0	0
19:08:12	0	2200,551	5,058	5,078	10,94	4,134	4,51	21,1	958,026	25,668	2200,551	0	202,89	202,89	99,721	0	0	0	0	0	0	0
19:08:12	-38,94	2200,162	5,107	5,078	10,935	4,13	4,502	21,1	958,026	25,668	2200,162	0	202,89	202,89	99,721	0	0	0	0	0	0	0
19:08:12	-82,226	2199,339	5,107	5,127	10,93	4,121	4,495	21,1	958,026	25,668	2199,339	0	202,89	202,89	99,721	0	0	0	0	0	0	0
19:08:12	45,507	2199,795	5,156	5,224	10,93	4,126	4,488	21,1	958,026	25,668	2199,34	0	202,89	202,89	99,721	0	0	0	0	0	0	0
19:08:12	-45,507	2199,339	5,107	5,127	10,93	4,121	4,481	21,1	958,026	25,668	2199,339	0	202,89	202,89	99,721	0	0	0	0	0	0	0
19:08:12	-81,005	2198,529	5,107	5,127	10,925	4,113	4,473	21,1	958,026	25,668	2198,529	0	202,89	202,89	99,721	0	0	0	0	0	0	0
19:08:12	0	2198,529	5,107	5,127	10,925	4,113	4,466	21,1	958,026	25,668	2198,529	0	202,89	202,89	99,721	0	0	0	0	0	0	0
19:08:12	-45,507	2198,074	5,058	4,931	10,925	4,108	4,459	21,1	958,026	25,668	2198,074	0	202,89	202,89	99,721	0	0	0	0	0	0	0
19:08:12	-174,389	2196,33	4,961	4,931	10,921	4,09	4,452	21,1	958,026	25,668	2196,33	0	202,89	202,89	99,721	0	0	0	0	0	0	0
19:08:12	0	2196,33	4,961	4,882	10,921	4,09	4,445	21,1	958,026	25,668	2196,33	0	202,89	202,89	99,721	0	0	0	0	0	0	0
19:08:12	-45,507	2195,875	4,912	4,931	10,921	4,086	4,438	21,1	958,026	25,668	2195,875	0	202,89	202,89	99,721	0	0	0	0	0	0	0
19:08:12	45,507	2196,33	4,961	4,882	10,921	4,09	4,431	21,1	958,026	25,668	2195,876	0	202,89	202,89	99,721	0	0	0	0	0	0	0
19:08:12	7,714	2196,408	5,058	4,882	10,916	4,091	4,424	21,1	958,026	25,668	2195,876	0	202,89	202,89	99,721	0	0	0	0	0	0	0
19:08:12	0	2196,408	5,058	4,931	10,916	4,091	4,418	21,1	958,026	25,668	2195,877	0	202,89	202,89	99,721	0	0	0	0	0	0	0
19:08:12	-174,243	2194,665	4,961	4,98	10,911	4,073	4,411	21,1	958,026	25,668	2194,665	0	202,89	202,89	99,721	0	0	0	0	0	0	0
19:08:12	90,991	2195,575	5,058	4,98	10,911	4,083	4,405	21,1	958,026	25,668	2194,666	0	202,89	202,89	99,721	0	0	0	0	0	0	0
19:08:12	-82,226	2194,753	5,058	4,98	10,906	4,074	4,398	21,1	958,026	25,668	2194,666	0	202,89	202,89	99,721	0	0	0	0	0	0	0
19:08:12	45,483	2195,208	5,107	5,078	10,906	4,079	4,392	21,1	958,026	25,668	2194,666	0	202,89	202,89	99,721	0	0	0	0	0	0	0
19:08:12	-37,744	2194,83	5,156	5,127	10,902	4,075	4,386	21,1	958,026	25,668	2194,666	0	202,89	202,89	99,721	0	0	0	0	0	0	0
19:08:12	-45,507	2194,375	5,107	5,078	10,902	4,07	4,38	21,1	958,026	25,668	2194,375	0	202,89	202,89	99,721	0	0	0	0	0	0	0
19:08:12	-45,483	2193,92	5,058	4,931	10,902	4,066	4,373	21,1	958,026	25,668	2193,92	0	202,89	202,89	99,721	0	0	0	0	0	0	0
19:08:12	0	2193,92	5,058	4,931	10,902	4,066	4,367	21,1	958,026	25,668	2193,92	0	202,89	202,89	99,721	0	0	0	0	0	0	0
19:08:12	-82,226	2193,098	5,058	4,931	10,897	4,057	4,361	21,1	958,026	25,668	2193,098	0	202,89	202,89	99,721	0	0	0	0	0	0	0
19:08:12	-90,942	2192,189	4,961	4,931	10,897	4,048	4,355	21,1	958,026	25,668	2192,189	0	202,89	202,89	99,721	0	0	0	0	0	0	0
19:08:12	0	2192,189	4,961	4,882	10,897	4,048	4,349	21,1	958,026	25,668	2192,189	0	202,89	202,89	99,721	0	0	0	0	0	0	0
19:08:12	-45,458	2191,734	4,912	4,882	10,897	4,043	4,343	21,1	958,026	25,668	2191,734	0	202,89	202,89	99,721	0	0	0	0	0	0	0
19:08:12	0	2191,734	4,912	4,882	10,897	4,043	4,337	21,1	958,026	25,668	2191,734	0	202,89	202,89	99,721	0	0	0	0	0	0	0
19:08:12	-174,194	2189,992	4,814	4,931	10,892	4,025	4,331	21,1	958,026	25,668	2189,992	0	202,89	202,89	99,721	0	0	0	0	0	0	0
19:08:12	90,942	2190,901	4,912	4,931	10,892	4,034	4,325	21,1	958,026	25,668	2189,993	0	202,89	202,89	99,721	0	0	0	0	0	0	0
19:08:12	-36,743	2190,534	4,961	4,98	10,888	4,031	4,319	21,1	958,026	25,668	2189,994	0	202,89	202,89	99,721	0	0	0	0	0	0	0
19:08:12	0	2190,534	4,961	5,078	10,888	4,031	4,314	21,1	958,026	25,668	2189,994	0	202,89	202,89	99,721	0	0	0	0	0	0	0
19:08:12	90,942	2191,443	5,058	4,98	10,888	4,04	4,308	21,1	958,026	25,668	2189,996	0	202,89	202,89	99,721	0	0	0	0	0	0	0
19:08:12	-83,251	2190,611	5,058	5,078	10,883	4,031	4,303	21,1	958,026	25,668	2189,996	0	202,89	202,89	99,721	0	0	0	0	0	0	0
19:08:12	-90,942	2189,702	4,961	5,078	10,883	4,022	4,298	21,1	958,026	25,668	2189,702	0	202,89	202,89	99,721	0	0	0	0	0	0	0
19:08:12	90,942	2190,611	5,058	5,078	10,883	4,031	4,292	21,1	958,026	25,668	2189,702	0	202,89	202,89	99,721	0	0	0	0	0	0	0
19:08:12	0	2190,611	5,058	5,078	10,883	4,031	4,287	21,1	958,026	25,668	2189,703	0	202,89	202,89	99,721	0	0	0	0	0	0	0
19:08:12	-136,376	2189,247	4,912	4,98	10,883	4,017	4,282	21,1	958,026	25,668	2189,247	0	202,89	202,89	99,721	0	0	0	0	0	0	0
19:08:13	136,376	2190,611	5,058	4,98	10,883	4,031	4,277	21,1	958,026	25,668	2189,248	0	202,89	202,89	99,721	0	0	0	0	0	0	0
19:08:13	-173,144	2188,88	4,961	4,98	10,878	4,014	4,272	21,1	958,026	25,668	2188,88	0	202,89	202,89	99,721	0	0	0	0	0	0	0
19:08:13	90,942	2189,789	5,058	4,98	10,878	4,023	4,267	21,1	958,026	25,668	2188,88	0	202,89	202,89	99,721	0	0	0	0	0	0	0
19:08:13	-83,276	2188,956	5,058	4,931	10,873	4,014	4,262	21,1	958,026	25,668	2188,881	0	202,89	202,89	99,721	0	0	0	0	0	0	0
19:08:13	0	2188,956	5,058	4,98	10,873	4,014	4,257	21,1	958,026	25,668	2188,881	0	202,89	202,89	99,721	0	0	0	0	0	0	0
19:08:13	0	2188,956	5,058	4,98	10,873	4,014	4,252	21,1	958,026	25,668	2188,881	0	202,89	202,89	99,721	0	0	0	0	0	0	0
19:08:13	-90,917	2188,047	4,961	4,98	10,873	4,005	4,248	21,1	958,026	25,668	2188,047	0	202,89	202,89	99,721	0	0	0	0	0	0	0
19:08:13	90,917	2188,956	5,058	4,931	10,873	4,014	4,243	21,1	958,026	25,668	2188,048	0	202,89	202,89	99,721	0	0	0	0	0	0	0
19:08:13	-36,743	2188,589	5,107	5,078	10,869	4,011	4,238	21,1	958,026	25,668	2188,048	0	202,89	202,89	99,721	0	0	0	0	0	0	0
19:08:13	-35,766	2188,231	5,156	5,127	10,864	4,007	4,234	21,1	958,026	25,668	2188,049	0	202,89	202,89	99,721	0	0	0	0	0	0	0
19:08:13	-45,434	2187,777	5,107	4,98	10,864	4,002	4,229	21,1	958,026	25,668	2187,777	0	202,89	202,89	99,721	0	0	0	0	0	0	0
19:08:13	0	2187,777	5,107	4,98	10,864	4,002	4,225	21,1	958,026	25,668	2187,777	0	202,89	202,89	99,721	0	0	0	0	0	0	0
19:08:13	0	2187,777	5,107	4,98	10,864	4,002	4,22	21,1	958,026	25,668	2187,777	0	202,89	202,89	99,721	0	0	0	0	0	0	0
19:08:13	-127,636	2186,5	5,058	4,931	10,859	3,989	4,216	21,1	958,026	25,668	2186,5	0	202,89	202,89	99,721	0	0	0	0	0	0	0
19:08:13	0	2186,5	5,058	4,931	10,859	3,989	4,211	21,1	958,026	25,668	2186,5	0	202,89	202,89	99,721	0	0	0	0	0	0	0
19:08:13	-136,328	2185,137	4,912	4,785	10,859	3,975	4,207	21,1	958,026	25,668	2185,137	0	202,89	202,89	99,721	0	0	0	0	0	0	0
19:08:13	0	2185,137	4,912	4,882	10,859	3,975	4,202	21,1	958,026	25,668	2185,137	0	202,89	202,89	99,721	0	0	0	0	0	0	0
19:08:13	-35,742	2184,78	4,961	4,882	10,855	3,971	4,198	21,1	958,026	25,668	2184,78	0	202,89	202,89	99,721	0	0	0	0	0	0	0
19:08:13	88,769	2185,667	5,058	4,98	10,855	3,98	4,194	21,1	958,026	25,668	2184,781	0	202,89	202,89	99,721	0	0	0	0	0	0	0
19:08:13	-82,226	2184,845	5,058	4,98	10,85	3,972	4,189	21,1	958,026	25,668	2184,781	0	202,89	202,89	99,721	0	0	0	0	0	0	0
19:08:13	0	2184,845	5,058	4,931	10,85	3,972	4,185	21,1	958,026	25,668	2184,781	0	202,89	202,89	99,721	0	0	0	0	0	0	0
19:08:13	0	2184,845	5,058	4,931	10,85	3,972	4,181	21,1	958,026	25,668	2184,781	0	202,89	202,89	99,721	0	0	0	0	0	0	0
19:08:13	0	2184,845	5,058	4,931	10,85	3,972	4,177	21,1	958,026	25,668	2184,781	0	202,89	202,89	99,721	0	0	0	0	0	0	0
19:08:13	-136,279	2183,482	4,912	4,882	10,85	3,958	4,172	21,1	958,026	25,668	2183,482	0	202,89	202,89	99,721	0	0	0	0	0	0	0
19:08:13	0	2183,482	4,912	4,882	10,85	3,958	4,168	21,1	958,026	25,668	2183,482	0	202,89	202,89	99,721	0	0	0	0	0	0	0
19:08:13	45,434	2183,937	4,961	4,882	10,85	3,963	4,164	21,1	958,026	25,668	2183,483	0	202,89	202,89	99,721	0	0	0	0	0	0	0
19:08:13	0	2183,937	4,961	4,882	10,85	3,963	4,16	21,1	958,026	25,668	2183,483	0	202,89	202,89	99,721	0	0	0	0	0	0	0
19:08:13	-45,434	2183,482	4,912	4,882	10,85	3,958	4,156	21,1	958,026	25,668	2183,482	0	202,89	202,89	99,721	0	0	0	0	0	0	0
19:08:13	45,434	2183,937	4,961	4,931	10,85	3,963	4,152	21,1	958,026	25,668	2183,483	0	202,89	202,89	99,721	0	0	0	0	0	0	0
19:08:13	8,666	2184,023	5,058	4,931	10,845	3,963	4,149	21,1	958,026	25,668	2183,483	0	202,89	202,89	99,721	0	0	0	0	0	0	0
19:08:13	0	2184,023	5,058	4,931	10,845	3,963	4,145	21,1	958,026	25,668	2183,484	0	202,89	202,89	99,721	0	0	0	0	0	0	0
19:08:13	0	2184,023	5,058	4,931	10,845	3,963	4,142	21,1	958,026	25,668	2183,484	0	202,89	202,89	99,721	0	0	0	0	0	0	0
19:08:13	0	2184,023	5,058	4,931	10,845	3,963	4,138	21,1	958,026	25,668	2183,485	0	202,89	202,89	99,721	0	0	0	0	0	0	0
19:08:13	0	2184,023	5,058	4,98	10,845	3,963	4,135	21,1	958,026	25,668	2183,486	0	202,89	202,89	99,721	0	0	0	0	0	0	0
19:08:13	-90,869	2183,115	4,961	4,931	10,845	3,954	4,131	21,1	958,026	25,668	2183,115	0	202,89	202,89	99,721	0	0	0	0	0	0	0
19:08:13	90,869	2184,023	5,058	5,078	10,845	3,963	4,128	21,1	958,026	25,668	2183,116	0	202,89	202,89	99,721	0	0	0	0	0	0	0
19:08:13	45,434	2184,478	5,107	4,931	10,845	3,968	4,125	21,1	958,026	25,668	2183,117	0	202,89	202,89	99,721	0	0	0	0	0	0	0
19:08:13	-136,303	2183,115	4,961	4,931	10,845	3,954	4,121	21,1	958,026	25,668	2183,115	0	202,89	202,89	99,721	0	0	0	0	0	0	0
19:08:13	90,869	2184,023	5,058	4,931	10,845	3,963	4,118	21,1	958,026	25,668	2183,116	0	202,89	202,89	99,721	0	0	0	0	0	0	0
19:08:13	0	2184,023	5,058	4,98	10,845	3,963	4,115	21,1	959,456	25,668	2183,116	0	202,89	202,89	99,721	0	0	0	0	0	0	0
19:08:13	-1,708	2184,006	5,058	4,931	10,845	3,963	4,112	21,1	959,456	25,668	2183,117	0	202,89	202,89	99,721	0	0	0	0	0	0	0
19:08:13	0	2184,006	5,058	4,931	10,845	3,963	4,109	21,1	959,456	25,668	2183,118	0	202,89	202,89	99,721	0	0	0	0	0	0	0
19:08:13	0	2184,006	5,058	4,931	10,845	3,963	4,106	21,1	959,456	25,668	2183,119	0	202,89	202,89	99,721	0	0	0	0	0	0	0
19:08:13	-90,82	2183,098	4,961	4,882	10,845	3,954	4,103	21,1	959,456	25,668	2183,098	0	202,89	202,89	99,721	0	0	0	0	0	0	0
19:08:13	0	2183,098	4,961	4,931	10,845	3,954	4,1	21,1	959,456	25,668	2183,098	0	202,89	202,89	99,721	0	0	0	0	0	0	0
19:08:13	0	2183,098	4,961	4,882	10,845	3,954	4,098	21,1	959,456	25,668	2183,098	0	202,89	202,89	99,721	0	0	0	0	0	0	0
19:08:13	0	2183,098	4,961	4,882	10,845	3,954	4,095	21,1	959,456	25,668	2183,097	0	202,89	202,89	99,721	0	0	0	0	0	0	0
19:08:13	90,82	2184,006	5,058	4,931	10,845	3,963	4,092	21,1	959,456	25,668	2183,098	0	202,89	202,89	99,721	0	0	0	0	0	0	0
19:08:13	0	2184,006	5,058	5,078	10,845	3,963	4,09	21,1	959,456	25,668	2183,099	0	202,89	202,89	99,721	0	0	0	0	0	0	0
19:08:13	45,434	2184,461	5,107	5,127	10,845	3,968	4,087	21,1	959,456	25,668	2183,1	0	202,888	202,888	99,721	0	0	0	0	0	0	0
19:08:13	-81,201	2183,649	5,107	5,078	10,841	3,96	4,085	21,1	959,456	25,668	2183,101	0	202,888	202,888	99,721	0	0	0	0	0	0	0
19:08:13	45,458	2184,103	5,156	5,078	10,841	3,964	4,082	21,1	959,456	25,668	2183,102	0	202,888	202,888	99,721	0	0	0	0	0	0	0
19:08:13	0	2184,103	5,156	5,127	10,841	3,964	4,08	21,1	959,456	25,668	2183,103	0	202,888	202,888	99,721	0	0	0	0	0	0	0
19:08:13	-83,276	2183,27	5,156	5,127	10,836	3,956	4,078	21,1	959,456	25,668	2183,103	0	202,888	202,888	99,721	0	0	0	0	0	0	0
19:08:13	0	2183,27	5,156	5,127	10,836	3,956	4,075	21,1	959,456	25,668	2183,104	0	202,888	202,888	99,721	0	0	0	0	0	0	0
19:08:13	0	2183,27	5,156	5,078	10,836	3,956	4,073	21,1	959,456	25,668	2183,104	0	202,888	202,888	99,721	0	0	0	0	0	0	0
19:08:13	-98,388	2182,286	4,961	4,931	10,841	3,946	4,07	21,1	959,456	25,668	2182,286	0	202,888	202,888	99,721	0	0	0	0	0	0	0
19:08:13	-136,206	2180,924	4,814	4,785	10,841	3,932	4,068	21,1	959,456	25,668	2180,924	0	202,888	202,888	99,721	0	0	0	0	0	0	0
19:08:13	-55,053	2180,374	4,668	4,736	10,845	3,926	4,065	21,1	959,456	25,668	2180,374	0	202,888	202,888	99,721	0	0	0	0	0	0	0
19:08:13	9,667	2180,471	4,765	4,785	10,841	3,927	4,062	21,1	959,456	25,668	2180,374	0	202,888	202,888	99,721	0	0	0	0	0	0	0
19:08:13	181,591	2182,286	4,961	4,98	10,841	3,946	4,06	21,1	959,456	25,668	2180,376	0	202,888	202,888	99,721	0	0	0	0	0	0	0
19:08:13	52,978	2182,816	5,107	5,078	10,836	3,951	4,058	21,1	959,456	25,668	2180,378	0	202,888	202,888	99,721	0	0	0	0	0	0	0
19:08:13	-126,416	2181,552	5,058	5,078	10,831	3,938	4,055	21,1	959,456	25,668	2180,379	0	202,888	202,888	99,721	0	0	0	0	0	0	0
19:08:13	45,41	2182,006	5,107	5,127	10,831	3,943	4,053	21,1	959,456	25,668	2180,381	0	202,888	202,888	99,721	0	0	0	0	0	0	0
19:08:13	0	2182,006	5,107	5,127	10,831	3,943	4,051	21,1	959,456	25,668	2180,383	0	202,888	202,888	99,721	0	0	0	0	0	0	0
19:08:13	0	2182,006	5,107	5,078	10,831	3,943	4,049	21,1	959,456	25,668	2180,384	0	202,888	202,888	99,721	0	0	0	0	0	0	0
19:08:13	-45,41	2181,552	5,058	4,98	10,831	3,938	4,047	21,1	959,456	25,668	2180,386	0	202,888	202,888	99,721	0	0	0	0	0	0	0
19:08:13	-90,795	2180,644	4,961	4,98	10,831	3,929	4,044	21,1	959,456	25,668	2180,386	0	202,888	202,888	99,721	0	0	0	0	0	0	0
19:08:13	0	2180,644	4,961	4,882	10,831	3,929	4,042	21,1	959,456	25,668	2180,386	0	202,888	202,888	99,721	0	0	0	0	0	0	0
19:08:13	0	2180,644	4,961	4,931	10,831	3,929	4,04	21,1	959,456	25,668	2180,386	0	202,888	202,888	99,721	0	0	0	0	0	0	0
19:08:13	-81,152	2179,833	4,961	4,931	10,826	3,92	4,038	21,1	959,456	25,668	2179,833	0	202,888	202,888	99,721	0	0	0	0	0	0	0
19:08:13	132,885	2181,161	5,107	5,078	10,826	3,934	4,036	21,1	959,456	25,668	2179,834	0	202,888	202,888	99,721	0	0	0	0	0	0	0
19:08:13	-82,226	2180,339	5,107	5,078	10,822	3,926	4,033	21,1	959,456	25,668	2179,835	0	202,888	202,888	99,721	0	0	0	0	0	0	0
19:08:13	45,385	2180,793	5,156	5,078	10,822	3,93	4,031	21,1	959,456	25,668	2179,836	0	202,888	202,888	99,721	0	0	0	0	0	0	0
19:08:13	-45,385	2180,339	5,107	5,078	10,822	3,926	4,029	21,1	959,456	25,668	2179,836	0	202,888	202,888	99,721	0	0	0	0	0	0	0
19:08:13	-136,181	2178,977	4,961	4,882	10,822	3,911	4,027	21,1	959,456	25,668	2178,977	0	202,888	202,888	99,721	0	0	0	0	0	0	0
19:08:13	-53,93	2178,438	4,814	4,882	10,826	3,906	4,025	21,1	959,456	25,668	2178,438	0	202,888	202,888	99,721	0	0	0	0	0	0	0
19:08:13	0	2178,438	4,814	4,785	10,826	3,906	4,022	21,1	959,456	25,668	2178,438	0	202,888	202,888	99,721	0	0	0	0	0	0	0
19:08:13	8,544	2178,524	4,912	4,931	10,822	3,907	4,02	21,1	959,456	25,668	2178,438	0	202,888	202,888	99,721	0	0	0	0	0	0	0
19:08:13	-90,771	2177,616	4,814	4,882	10,822	3,897	4,018	21,1	959,456	25,668	2177,616	0	202,888	202,888	99,721	0	0	0	0	0	0	0
19:08:13	90,771	2178,524	4,912	4,931	10,822	3,907	4,015	21,1	959,456	25,668	2177,617	0	202,888	202,888	99,721	0	0	0	0	0	0	0
19:08:13	45,385	2178,977	4,961	4,98	10,822	3,911	4,013	21,1	959,456	25,668	2177,618	0	202,888	202,888	99,721	0	0	0	0	0	0	0
19:08:13	10,815	2179,086	5,058	5,078	10,817	3,913	4,011	21,1	959,456	25,668	2177,619	0	202,888	202,888	99,721	0	0	0	0	0	0	0
19:08:13	0	2179,086	5,058	4,98	10,817	3,913	4,01	21,1	959,456	25,668	2177,62	0	202,888	202,888	99,721	0	0	0	0	0	0	0
19:08:13	45,41	2179,54	5,107	5,127	10,817	3,917	4,008	21,1	959,456	25,668	2177,622	0	202,888	202,888	99,721	0	0	0	0	0	0	0
19:08:13	-45,41	2179,086	5,058	5,078	10,817	3,913	4,006	21,1	959,456	25,668	2177,624	0	202,888	202,888	99,721	0	0	0	0	0	0	0
19:08:13	-4,37	2179,042	5,058	5,078	10,817	3,912	4,004	21,1	959,456	25,668	2177,625	0	202,888	202,888	99,721	0	0	0	0	0	0	0
19:08:13	-90,747	2178,134	4,961	4,98	10,817	3,903	4,002	21,1	959,456	25,668	2177,626	0	202,888	202,888	99,721	0	0	0	0	0	0	0
19:08:13	4,37	2178,178	4,961	4,931	10,817	3,903	4	21,1	959,456	25,668	2177,626	0	202,888	202,888	99,721	0	0	0	0	0	0	0
19:08:13	0	2178,178	4,961	4,931	10,817	3,903	3,998	21,1	959,456	25,668	2177,627	0	202,888	202,888	99,721	0	0	0	0	0	0	0
19:08:13	-4,37	2178,134	4,961	4,931	10,817	3,903	3,996	21,1	959,456	25,668	2177,627	0	202,888	202,888	99,721	0	0	0	0	0	0	0
19:08:13	4,37	2178,178	4,961	4,98	10,817	3,903	3,994	21,1	959,456	25,668	2177,628	0	202,888	202,888	99,721	0	0	0	0	0	0	0
19:08:13	-4,37	2178,134	4,961	4,98	10,817	3,903	3,993	21,1	959,456	25,668	2177,628	0	202,888	202,888	99,721	0	0	0	0	0	0	0
19:08:13	-45,41	2177,68	4,912	4,931	10,817	3,898	3,991	21,1	959,456	25,668	2177,628	0	202,888	202,888	99,721	0	0	0	0	0	0	0
[truncated: 5,634 more rows]
