# Supplementary material for: Testing of pandemic ventilators under early and agile development
Source: Front Med Technol. 2022 Aug 16;4:899328. doi: 10.3389/fmedt.2022.899328 (PMC9424737; doi:10.3389/fmedt.2022.899328)
Supplement: Supplementary file 3 [file Data_Sheet_2.ZIP › Accuracy of Controls Systems/01_Data Storage/01_Raw Measurement Data/Hamilton T1/Hamilton T1_v2/part_3_test_05.csv]

Time	Flow	Lung tidal volume	p alveole	Airway pressure	Bellows position	Intrapleural pressure	Cardial pressure	Fraction of O2 inspir	Ambient pressure	Temperature Celsius	FRC actual	Shunt fraction	Partial pressure O2 air chamber	Partial pressure O2 effectiv	Oxygen sat pulm. capillaries	NA	NA	NA	NA	NA	NA	NA
10:17:40	0	2353,348	15,068	15,088	11,271	8,797	9,142	21,1	953,331	22,574	2353,348	0	201,593	201,593	99,716	0	0	0	0	0	0	0
10:17:40	-93,164	2352,417	14,97	14,941	11,271	8,787	9,135	21,1	953,331	22,574	2352,417	0	201,593	201,593	99,716	0	0	0	0	0	0	0
10:17:40	-16,284	2352,254	14,97	14,941	11,27	8,786	9,128	21,1	953,331	22,574	2352,254	0	201,593	201,593	99,716	0	0	0	0	0	0	0
10:17:40	72,973	2352,984	15,117	14,99	11,266	8,793	9,121	21,1	953,331	22,574	2352,255	0	201,593	201,593	99,716	0	0	0	0	0	0	0
10:17:40	-98,315	2352	15,117	15,088	11,261	8,783	9,115	21,1	953,331	22,574	2352	0	201,593	201,593	99,716	0	0	0	0	0	0	0
10:17:40	78,149	2352,782	15,215	15,136	11,26	8,791	9,108	21,1	953,331	22,574	2352,001	0	201,593	201,593	99,716	0	0	0	0	0	0	0
10:17:40	-52,856	2352,253	15,215	15,185	11,257	8,786	9,102	21,1	953,331	22,574	2352,001	0	201,593	201,593	99,716	0	0	0	0	0	0	0
10:17:40	-93,164	2351,322	15,117	15,088	11,257	8,776	9,096	21,1	953,331	22,574	2351,322	0	201,593	201,593	99,716	0	0	0	0	0	0	0
10:17:40	-46,557	2350,856	15,068	14,941	11,257	8,771	9,089	21,1	953,331	22,574	2350,856	0	201,593	201,593	99,716	0	0	0	0	0	0	0
10:17:40	-93,139	2349,925	14,97	14,843	11,257	8,762	9,083	21,1	953,331	22,574	2349,925	0	201,593	201,593	99,716	0	0	0	0	0	0	0
10:17:40	-61,791	2349,307	14,922	14,941	11,256	8,755	9,076	21,1	953,331	22,574	2349,307	0	201,593	201,593	99,716	0	0	0	0	0	0	0
10:17:40	0	2349,307	14,922	14,843	11,256	8,755	9,07	21,1	953,331	22,574	2349,307	0	201,593	201,593	99,716	0	0	0	0	0	0	0
10:17:40	-22,314	2349,084	14,97	14,843	11,252	8,753	9,064	21,1	953,331	22,574	2349,084	0	201,593	201,593	99,716	0	0	0	0	0	0	0
10:17:40	0	2349,084	14,97	14,99	11,252	8,753	9,058	21,1	953,331	22,574	2349,084	0	201,593	201,593	99,716	0	0	0	0	0	0	0
10:17:40	0	2349,084	14,97	14,99	11,252	8,753	9,052	21,1	953,331	22,574	2349,084	0	201,593	201,593	99,716	0	0	0	0	0	0	0
10:17:40	-186,23	2347,221	14,775	14,648	11,252	8,734	9,046	21,1	953,331	22,574	2347,221	0	201,593	201,593	99,716	0	0	0	0	0	0	0
10:17:40	125,512	2348,476	14,922	14,843	11,251	8,747	9,04	21,1	953,331	22,574	2347,223	0	201,593	201,593	99,716	0	0	0	0	0	0	0
10:17:40	0	2348,476	14,922	14,843	11,251	8,747	9,034	21,1	953,331	22,574	2347,224	0	201,593	201,593	99,716	0	0	0	0	0	0	0
10:17:40	-46,557	2348,011	14,873	14,648	11,251	8,742	9,028	21,1	953,331	22,574	2347,225	0	201,593	201,593	99,716	0	0	0	0	0	0	0
10:17:40	46,557	2348,476	14,922	14,843	11,251	8,747	9,023	21,1	953,331	22,574	2347,226	0	201,593	201,593	99,716	0	0	0	0	0	0	0
10:17:40	-22,387	2348,253	14,97	14,843	11,247	8,744	9,017	21,1	953,331	22,574	2347,227	0	201,593	201,593	99,716	0	0	0	0	0	0	0
10:17:40	-46,533	2347,787	14,922	14,941	11,247	8,74	9,012	21,1	953,331	22,574	2347,228	0	201,593	201,593	99,716	0	0	0	0	0	0	0
10:17:40	46,533	2348,253	14,97	14,941	11,247	8,744	9,007	21,1	953,331	22,574	2347,229	0	201,593	201,593	99,716	0	0	0	0	0	0	0
10:17:40	-93,09	2347,322	14,873	14,795	11,247	8,735	9,001	21,1	953,331	22,574	2347,229	0	201,593	201,593	99,716	0	0	0	0	0	0	0
10:17:40	46,557	2347,787	14,922	14,941	11,247	8,74	8,996	21,1	953,331	22,574	2347,229	0	201,593	201,593	99,716	0	0	0	0	0	0	0
10:17:40	-46,557	2347,322	14,873	14,648	11,247	8,735	8,991	21,1	953,331	22,574	2347,229	0	201,593	201,593	99,716	0	0	0	0	0	0	0
10:17:40	46,557	2347,787	14,922	14,795	11,247	8,74	8,986	21,1	953,331	22,574	2347,23	0	201,593	201,593	99,716	0	0	0	0	0	0	0
10:17:40	46,533	2348,253	14,97	14,843	11,247	8,744	8,981	21,1	953,331	22,574	2347,231	0	201,593	201,593	99,716	0	0	0	0	0	0	0
10:17:40	-46,533	2347,787	14,922	14,843	11,247	8,74	8,977	21,1	953,331	22,574	2347,231	0	201,593	201,593	99,716	0	0	0	0	0	0	0
10:17:40	-31,518	2347,472	14,873	14,746	11,248	8,736	8,972	21,1	953,331	22,574	2347,231	0	201,593	201,593	99,716	0	0	0	0	0	0	0
10:17:40	186,23	2349,334	15,068	15,088	11,248	8,756	8,968	21,1	953,331	22,574	2347,233	0	201,593	201,593	99,716	0	0	0	0	0	0	0
10:17:40	-93,139	2348,403	14,97	14,99	11,248	8,746	8,963	21,1	953,331	22,574	2347,235	0	201,593	201,593	99,716	0	0	0	0	0	0	0
10:17:40	53,881	2348,942	14,97	14,941	11,251	8,751	8,959	21,1	953,331	22,574	2347,236	0	201,593	201,593	99,716	0	0	0	0	0	0	0
10:17:40	-46,533	2348,476	14,922	14,795	11,251	8,747	8,955	21,1	953,331	22,574	2347,238	0	201,593	201,593	99,716	0	0	0	0	0	0	0
10:17:40	-7,348	2348,403	14,97	14,941	11,248	8,746	8,951	21,1	953,331	22,574	2347,239	0	201,593	201,593	99,716	0	0	0	0	0	0	0
10:17:40	-15,039	2348,253	14,97	14,941	11,247	8,744	8,947	21,1	953,331	22,574	2347,24	0	201,593	201,593	99,716	0	0	0	0	0	0	0
10:17:40	139,697	2349,65	15,117	15,088	11,247	8,759	8,943	21,1	953,331	22,574	2347,242	0	201,593	201,593	99,716	0	0	0	0	0	0	0
10:17:40	-31,518	2349,334	15,068	15,088	11,248	8,756	8,939	21,1	953,331	22,574	2347,244	0	201,593	201,593	99,716	0	0	0	0	0	0	0
10:17:40	68,041	2350,015	15,068	15,088	11,252	8,763	8,936	21,1	953,331	22,574	2347,247	0	201,593	201,593	99,716	0	0	0	0	0	0	0
10:17:40	-70,8	2349,307	14,922	14,795	11,256	8,755	8,932	21,1	953,331	22,574	2347,249	0	201,593	201,593	99,716	0	0	0	0	0	0	0
10:17:40	70,8	2350,015	15,068	14,99	11,252	8,763	8,929	21,1	953,331	22,574	2347,252	0	201,593	201,593	99,716	0	0	0	0	0	0	0
10:17:40	0	2350,015	15,068	14,99	11,252	8,763	8,926	21,1	953,331	22,574	2347,255	0	201,593	201,593	99,716	0	0	0	0	0	0	0
10:17:40	0	2350,015	15,068	14,99	11,252	8,763	8,923	21,1	953,331	22,574	2347,257	0	201,593	201,593	99,716	0	0	0	0	0	0	0
10:17:40	-93,115	2349,084	14,97	14,941	11,252	8,753	8,919	21,1	953,331	22,574	2347,259	0	201,593	201,593	99,716	0	0	0	0	0	0	0
10:17:40	139,697	2350,481	15,117	15,088	11,252	8,767	8,916	21,1	953,331	22,574	2347,262	0	201,593	201,593	99,716	0	0	0	0	0	0	0
10:17:40	-46,582	2350,015	15,068	14,843	11,252	8,763	8,913	21,1	953,331	22,574	2347,265	0	201,593	201,593	99,716	0	0	0	0	0	0	0
10:17:40	0	2350,015	15,068	14,99	11,252	8,763	8,91	21,1	953,331	22,574	2347,268	0	201,593	201,593	99,716	0	0	0	0	0	0	0
10:17:40	-139,672	2348,618	14,922	14,941	11,252	8,748	8,907	21,1	953,331	22,574	2347,269	0	201,593	201,593	99,716	0	0	0	0	0	0	0
10:17:40	139,672	2350,015	15,068	14,99	11,252	8,763	8,904	21,1	953,331	22,574	2347,272	0	201,593	201,593	99,716	0	0	0	0	0	0	0
10:17:40	-107,299	2348,942	14,97	14,941	11,251	8,751	8,901	21,1	953,331	22,574	2347,273	0	201,593	201,593	99,716	0	0	0	0	0	0	0
10:17:40	93,139	2349,873	15,068	14,99	11,251	8,761	8,899	21,1	953,331	22,574	2347,276	0	201,593	201,593	99,716	0	0	0	0	0	0	0
10:17:40	-93,139	2348,942	14,97	14,843	11,251	8,751	8,896	21,1	953,331	22,574	2347,278	0	201,593	201,593	99,716	0	0	0	0	0	0	0
10:17:40	0	2348,942	14,97	14,941	11,251	8,751	8,893	21,1	953,331	22,574	2347,279	0	201,593	201,593	99,716	0	0	0	0	0	0	0
10:17:40	93,139	2349,873	15,068	14,99	11,251	8,761	8,89	21,1	953,331	22,574	2347,282	0	201,593	201,593	99,716	0	0	0	0	0	0	0
10:17:40	0	2349,873	15,068	14,941	11,251	8,761	8,888	21,1	953,331	22,574	2347,284	0	201,593	201,593	99,716	0	0	0	0	0	0	0
10:17:40	0	2349,873	15,068	15,136	11,251	8,761	8,885	21,1	953,331	22,574	2347,287	0	201,593	201,593	99,716	0	0	0	0	0	0	0
10:17:40	0	2349,873	15,068	14,99	11,251	8,761	8,883	21,1	953,331	22,574	2347,289	0	201,593	201,593	99,716	0	0	0	0	0	0	0
10:17:40	0	2349,873	15,068	14,99	11,251	8,761	8,88	21,1	953,331	22,574	2347,292	0	201,593	201,593	99,716	0	0	0	0	0	0	0
10:17:40	0	2349,873	15,068	14,99	11,251	8,761	8,878	21,1	953,331	22,574	2347,294	0	201,593	201,593	99,716	0	0	0	0	0	0	0
10:17:40	14,16	2350,015	15,068	14,941	11,252	8,763	8,876	21,1	953,331	22,574	2347,297	0	201,593	201,593	99,716	0	0	0	0	0	0	0
10:17:40	-107,299	2348,942	14,97	14,843	11,251	8,751	8,873	21,1	953,331	22,574	2347,299	0	201,593	201,593	99,716	0	0	0	0	0	0	0
10:17:40	14,184	2349,084	14,97	14,941	11,252	8,753	8,871	21,1	953,331	22,574	2347,301	0	201,593	201,593	99,716	0	0	0	0	0	0	0
10:17:40	0	2349,084	14,97	14,795	11,252	8,753	8,869	21,1	953,331	22,574	2347,302	0	201,593	201,593	99,716	0	0	0	0	0	0	0
10:17:40	0	2349,084	14,97	14,648	11,252	8,753	8,866	21,1	953,331	22,574	2347,304	0	201,593	201,593	99,716	0	0	0	0	0	0	0
10:17:40	93,115	2350,015	15,068	14,99	11,252	8,763	8,864	21,1	953,331	22,574	2347,307	0	201,593	201,593	99,716	0	0	0	0	0	0	0
10:17:40	-107,299	2348,942	14,97	14,795	11,251	8,751	8,862	21,1	953,331	22,574	2347,308	0	201,593	201,593	99,716	0	0	0	0	0	0	0
10:17:40	93,139	2349,873	15,068	14,941	11,251	8,761	8,86	21,1	953,331	22,574	2347,311	0	201,593	201,593	99,716	0	0	0	0	0	0	0
10:17:40	14,16	2350,015	15,068	14,941	11,252	8,763	8,858	21,1	953,331	22,574	2347,314	0	201,593	201,593	99,716	0	0	0	0	0	0	0
10:17:40	-14,16	2349,873	15,068	14,843	11,251	8,761	8,856	21,1	953,331	22,574	2347,316	0	201,593	201,593	99,716	0	0	0	0	0	0	0
10:17:40	0	2349,873	15,068	14,941	11,251	8,761	8,855	21,1	953,331	22,574	2347,318	0	201,593	201,593	99,716	0	0	0	0	0	0	0
10:17:40	0	2349,873	15,068	14,99	11,251	8,761	8,853	21,1	953,331	22,574	2347,321	0	201,593	201,593	99,716	0	0	0	0	0	0	0
10:17:41	-93,139	2348,942	14,97	14,941	11,251	8,751	8,851	21,1	953,331	22,574	2347,323	0	201,593	201,593	99,716	0	0	0	0	0	0	0
10:17:41	-46,533	2348,476	14,922	14,795	11,251	8,747	8,849	21,1	953,331	22,574	2347,324	0	201,593	201,593	99,716	0	0	0	0	0	0	0
10:17:41	46,533	2348,942	14,97	14,795	11,251	8,751	8,847	21,1	953,331	22,574	2347,326	0	201,593	201,593	99,716	0	0	0	0	0	0	0
10:17:41	85,839	2349,8	15,117	15,136	11,248	8,76	8,845	21,1	953,331	22,574	2347,328	0	201,593	201,593	99,716	0	0	0	0	0	0	0
10:17:41	-139,721	2348,403	14,97	14,843	11,248	8,746	8,843	21,1	953,331	22,574	2347,329	0	201,593	201,593	99,716	0	0	0	0	0	0	0
10:17:41	53,881	2348,942	14,97	14,99	11,251	8,751	8,841	21,1	953,331	22,574	2347,331	0	201,593	201,593	99,716	0	0	0	0	0	0	0
10:17:41	-46,533	2348,476	14,922	14,843	11,251	8,747	8,839	21,1	953,331	22,574	2347,332	0	201,593	201,593	99,716	0	0	0	0	0	0	0
10:17:41	46,533	2348,942	14,97	14,941	11,251	8,751	8,838	21,1	953,331	22,574	2347,334	0	201,593	201,593	99,716	0	0	0	0	0	0	0
10:17:41	0	2348,942	14,97	14,99	11,251	8,751	8,836	21,1	953,331	22,574	2347,336	0	201,593	201,593	99,716	0	0	0	0	0	0	0
10:17:41	-46,533	2348,476	14,922	14,843	11,251	8,747	8,834	21,1	953,331	22,574	2347,337	0	201,593	201,593	99,716	0	0	0	0	0	0	0
10:17:41	46,533	2348,942	14,97	14,795	11,251	8,751	8,833	21,1	953,331	22,574	2347,338	0	201,593	201,593	99,716	0	0	0	0	0	0	0
10:17:41	24,194	2349,184	15,068	15,088	11,247	8,754	8,831	21,1	953,331	22,574	2347,34	0	201,593	201,593	99,716	0	0	0	0	0	0	0
10:17:41	-93,115	2348,253	14,97	14,843	11,247	8,744	8,829	21,1	953,331	22,574	2347,341	0	201,593	201,593	99,716	0	0	0	0	0	0	0
10:17:41	-78,051	2347,472	14,873	14,648	11,248	8,736	8,828	21,1	953,331	22,574	2347,341	0	201,593	201,593	99,716	0	0	0	0	0	0	0
10:17:41	31,518	2347,787	14,922	14,843	11,247	8,74	8,826	21,1	953,331	22,574	2347,342	0	201,593	201,593	99,716	0	0	0	0	0	0	0
10:17:41	0	2347,787	14,922	14,843	11,247	8,74	8,824	21,1	953,331	22,574	2347,342	0	201,593	201,593	99,716	0	0	0	0	0	0	0
10:17:41	0	2347,787	14,922	14,795	11,247	8,74	8,823	21,1	953,331	22,574	2347,343	0	201,593	201,593	99,716	0	0	0	0	0	0	0
10:17:41	0	2347,787	14,922	14,941	11,247	8,74	8,821	21,1	953,331	22,574	2347,343	0	201,593	201,593	99,716	0	0	0	0	0	0	0
10:17:41	0	2347,787	14,922	14,941	11,247	8,74	8,819	21,1	953,331	22,574	2347,344	0	201,593	201,593	99,716	0	0	0	0	0	0	0
10:17:41	0	2347,787	14,922	14,941	11,247	8,74	8,818	21,1	953,331	22,574	2347,344	0	201,593	201,593	99,716	0	0	0	0	0	0	0
10:17:41	0	2347,787	14,922	14,941	11,247	8,74	8,816	21,1	953,331	22,574	2347,345	0	201,29	201,29	99,714	0	0	0	0	0	0	0
10:17:41	-139,672	2346,39	14,775	14,746	11,247	8,725	8,814	21,1	953,331	22,574	2346,39	0	201,29	201,29	99,714	0	0	0	0	0	0	0
10:17:41	139,672	2347,787	14,922	14,941	11,247	8,74	8,813	21,1	953,331	22,574	2346,392	0	201,29	201,29	99,714	0	0	0	0	0	0	0
10:17:41	-46,557	2347,322	14,873	14,843	11,247	8,735	8,811	21,1	953,331	22,574	2346,393	0	201,29	201,29	99,714	0	0	0	0	0	0	0
10:17:41	-107,226	2346,249	14,775	14,795	11,247	8,724	8,81	21,1	953,331	22,574	2346,249	0	201,29	201,29	99,714	0	0	0	0	0	0	0
10:17:41	186,206	2348,111	14,97	14,99	11,247	8,743	8,808	21,1	953,331	22,574	2346,251	0	201,29	201,29	99,714	0	0	0	0	0	0	0
10:17:41	-46,557	2347,646	14,922	14,941	11,247	8,738	8,807	21,1	953,331	22,574	2346,253	0	201,29	201,29	99,714	0	0	0	0	0	0	0
10:17:41	-32,421	2347,322	14,873	14,843	11,247	8,735	8,806	21,1	953,331	22,574	2346,254	0	201,29	201,29	99,714	0	0	0	0	0	0	0
10:17:41	-14,111	2347,181	14,873	14,941	11,247	8,733	8,804	21,1	953,331	22,574	2346,255	0	201,29	201,29	99,714	0	0	0	0	0	0	0
10:17:41	38,11	2347,562	14,97	15,088	11,244	8,737	8,803	21,1	953,331	22,574	2346,256	0	201,29	201,29	99,714	0	0	0	0	0	0	0
10:17:41	54,98	2348,111	14,97	14,941	11,247	8,743	8,802	21,1	953,331	22,574	2346,258	0	201,29	201,29	99,714	0	0	0	0	0	0	0
10:17:41	0	2348,111	14,97	14,99	11,247	8,743	8,801	21,1	953,331	22,574	2346,259	0	201,29	201,29	99,714	0	0	0	0	0	0	0
10:17:41	14,111	2348,253	14,97	14,941	11,247	8,744	8,799	21,1	953,331	22,574	2346,261	0	201,29	201,29	99,714	0	0	0	0	0	0	0
10:17:41	-46,533	2347,787	14,922	14,843	11,247	8,74	8,798	21,1	953,331	22,574	2346,263	0	201,29	201,29	99,714	0	0	0	0	0	0	0
10:17:41	46,533	2348,253	14,97	14,843	11,247	8,744	8,797	21,1	953,331	22,574	2346,265	0	201,29	201,29	99,714	0	0	0	0	0	0	0
10:17:41	93,115	2349,184	15,068	15,136	11,247	8,754	8,796	21,1	953,331	22,574	2346,268	0	201,29	201,29	99,714	0	0	0	0	0	0	0
10:17:41	-93,115	2348,253	14,97	14,843	11,247	8,744	8,795	21,1	953,331	22,574	2346,27	0	201,29	201,29	99,714	0	0	0	0	0	0	0
10:17:41	93,115	2349,184	15,068	14,99	11,247	8,754	8,795	21,1	953,331	22,574	2346,273	0	201,29	201,29	99,714	0	0	0	0	0	0	0
10:17:41	-93,115	2348,253	14,97	14,843	11,247	8,744	8,794	21,1	953,331	22,574	2346,275	0	201,29	201,29	99,714	0	0	0	0	0	0	0
10:17:41	-46,533	2347,787	14,922	14,941	11,247	8,74	8,793	21,1	953,331	22,574	2346,276	0	201,29	201,29	99,714	0	0	0	0	0	0	0
10:17:41	0	2347,787	14,922	14,99	11,247	8,74	8,791	21,1	953,331	22,574	2346,278	0	201,29	201,29	99,714	0	0	0	0	0	0	0
10:17:41	-46,557	2347,322	14,873	14,795	11,247	8,735	8,79	21,1	953,331	22,574	2346,279	0	201,29	201,29	99,714	0	0	0	0	0	0	0
10:17:41	0	2347,322	14,873	14,941	11,247	8,735	8,789	21,1	953,331	22,574	2346,28	0	201,29	201,29	99,714	0	0	0	0	0	0	0
10:17:41	-69,116	2346,63	14,873	14,795	11,244	8,728	8,788	21,1	953,331	22,574	2346,28	0	201,29	201,29	99,714	0	0	0	0	0	0	0
10:17:41	-93,09	2345,7	14,775	14,746	11,244	8,718	8,787	21,1	953,331	22,574	2345,7	0	201,29	201,29	99,714	0	0	0	0	0	0	0
10:17:41	79,15	2346,491	14,873	14,843	11,243	8,726	8,785	21,1	953,331	22,574	2345,7	0	201,29	201,29	99,714	0	0	0	0	0	0	0
10:17:41	-125,683	2345,234	14,726	14,599	11,244	8,713	8,784	21,1	953,331	22,574	2345,234	0	201,29	201,29	99,714	0	0	0	0	0	0	0
10:17:41	139,624	2346,63	14,873	14,843	11,244	8,728	8,783	21,1	953,331	22,574	2345,236	0	201,29	201,29	99,714	0	0	0	0	0	0	0
10:17:41	-153,564	2345,095	14,726	14,599	11,243	8,712	8,782	21,1	953,331	22,574	2345,095	0	201,29	201,29	99,714	0	0	0	0	0	0	0
10:17:41	139,624	2346,491	14,873	14,746	11,243	8,726	8,78	21,1	953,331	22,574	2345,096	0	201,29	201,29	99,714	0	0	0	0	0	0	0
10:17:41	46,533	2346,956	14,922	14,746	11,243	8,731	8,78	21,1	953,331	22,574	2345,098	0	201,29	201,29	99,714	0	0	0	0	0	0	0
10:17:41	46,557	2347,422	14,97	14,843	11,243	8,736	8,779	21,1	953,331	22,574	2345,1	0	201,29	201,29	99,714	0	0	0	0	0	0	0
10:17:41	93,139	2348,353	15,068	14,941	11,243	8,745	8,778	21,1	953,331	22,574	2345,103	0	201,29	201,29	99,714	0	0	0	0	0	0	0
10:17:41	-93,139	2347,422	14,97	14,843	11,243	8,736	8,777	21,1	953,331	22,574	2345,106	0	201,29	201,29	99,714	0	0	0	0	0	0	0
10:17:41	-10,034	2347,322	14,873	14,746	11,247	8,735	8,776	21,1	953,331	22,574	2345,108	0	201,29	201,29	99,714	0	0	0	0	0	0	0
10:17:41	-24,194	2347,08	14,775	14,648	11,251	8,732	8,775	21,1	953,331	22,574	2345,11	0	201,29	201,29	99,714	0	0	0	0	0	0	0
10:17:41	-46,557	2346,614	14,726	14,599	11,251	8,727	8,775	21,1	953,331	22,574	2345,111	0	201,29	201,29	99,714	0	0	0	0	0	0	0
10:17:41	163,842	2348,253	14,97	14,941	11,247	8,744	8,774	21,1	953,331	22,574	2345,114	0	201,29	201,29	99,714	0	0	0	0	0	0	0
10:17:41	125,561	2349,508	15,117	15,088	11,247	8,757	8,774	21,1	953,331	22,574	2345,119	0	201,29	201,29	99,714	0	0	0	0	0	0	0
10:17:41	14,135	2349,65	15,117	15,136	11,247	8,759	8,773	21,1	953,331	22,574	2345,123	0	201,29	201,29	99,714	0	0	0	0	0	0	0
10:17:41	93,139	2350,581	15,215	15,136	11,247	8,768	8,773	21,1	953,331	22,574	2345,129	0	201,29	201,29	99,714	0	0	0	0	0	0	0
10:17:41	0	2350,581	15,215	15,185	11,247	8,768	8,773	21,1	953,331	22,574	2345,134	0	201,29	201,29	99,714	0	0	0	0	0	0	0
10:17:41	-24,194	2350,339	15,117	15,088	11,251	8,766	8,773	21,1	953,331	22,574	2345,139	0	201,29	201,29	99,714	0	0	0	0	0	0	0
10:17:41	14,16	2350,481	15,117	15,088	11,252	8,767	8,773	21,1	953,331	22,574	2345,145	0	201,29	201,29	99,714	0	0	0	0	0	0	0
10:17:41	-139,697	2349,084	14,97	14,941	11,252	8,753	8,773	21,1	953,331	22,574	2345,148	0	201,29	201,29	99,714	0	0	0	0	0	0	0
10:17:41	93,115	2350,015	15,068	14,99	11,252	8,763	8,772	21,1	953,331	22,574	2345,153	0	201,29	201,29	99,714	0	0	0	0	0	0	0
10:17:41	-14,16	2349,873	15,068	14,941	11,251	8,761	8,772	21,1	953,331	22,574	2345,158	0	201,29	201,29	99,714	0	0	0	0	0	0	0
10:17:41	-22,363	2349,65	15,117	14,99	11,247	8,759	8,772	21,1	953,331	22,574	2345,162	0	201,29	201,29	99,714	0	0	0	0	0	0	0
10:17:41	0	2349,65	15,117	14,99	11,247	8,759	8,772	21,1	953,331	22,574	2345,167	0	201,29	201,29	99,714	0	0	0	0	0	0	0
10:17:41	-124,658	2348,403	14,97	14,99	11,248	8,746	8,771	21,1	953,331	22,574	2345,17	0	201,29	201,29	99,714	0	0	0	0	0	0	0
10:17:41	-46,533	2347,938	14,922	14,843	11,248	8,741	8,77	21,1	953,331	22,574	2345,173	0	201,29	201,29	99,714	0	0	0	0	0	0	0
10:17:41	-15,039	2347,787	14,922	14,941	11,247	8,74	8,77	21,1	953,331	22,574	2345,176	0	201,29	201,29	99,714	0	0	0	0	0	0	0
10:17:41	-46,557	2347,322	14,873	14,843	11,247	8,735	8,769	21,1	953,331	22,574	2345,178	0	201,29	201,29	99,714	0	0	0	0	0	0	0
10:17:41	78,979	2348,111	14,97	14,843	11,247	8,743	8,769	21,1	953,331	22,574	2345,181	0	201,29	201,29	99,714	0	0	0	0	0	0	0
10:17:41	-148,095	2346,63	14,873	14,843	11,244	8,728	8,768	21,1	953,331	22,574	2345,182	0	201,29	201,29	99,714	0	0	0	0	0	0	0
10:17:41	93,115	2347,562	14,97	14,99	11,244	8,737	8,767	21,1	953,331	22,574	2345,185	0	201,29	201,29	99,714	0	0	0	0	0	0	0
10:17:41	-186,206	2345,7	14,775	14,746	11,244	8,718	8,766	21,1	953,331	22,574	2345,185	0	201,29	201,29	99,714	0	0	0	0	0	0	0
10:17:41	139,648	2347,096	14,922	15,088	11,244	8,732	8,766	21,1	953,331	22,574	2345,187	0	201,29	201,29	99,714	0	0	0	0	0	0	0
10:17:41	-13,964	2346,956	14,922	14,99	11,243	8,731	8,765	21,1	953,331	22,574	2345,189	0	201,29	201,29	99,714	0	0	0	0	0	0	0
10:17:41	-46,533	2346,491	14,873	14,99	11,243	8,726	8,764	21,1	953,331	22,574	2345,19	0	201,29	201,29	99,714	0	0	0	0	0	0	0
10:17:41	46,533	2346,956	14,922	14,843	11,243	8,731	8,764	21,1	953,331	22,574	2345,192	0	201,29	201,29	99,714	0	0	0	0	0	0	0
10:17:41	0	2346,956	14,922	14,941	11,243	8,731	8,763	21,1	953,331	22,574	2345,193	0	201,29	201,29	99,714	0	0	0	0	0	0	0
10:17:41	-46,533	2346,491	14,873	14,795	11,243	8,726	8,762	21,1	953,331	22,574	2345,195	0	201,29	201,29	99,714	0	0	0	0	0	0	0
10:17:41	0	2346,491	14,873	14,843	11,243	8,726	8,761	21,1	953,331	22,574	2345,196	0	201,29	201,29	99,714	0	0	0	0	0	0	0
10:17:41	46,533	2346,956	14,922	14,941	11,243	8,731	8,761	21,1	953,331	22,574	2345,198	0	201,29	201,29	99,714	0	0	0	0	0	0	0
10:17:41	46,557	2347,422	14,97	15,088	11,243	8,736	8,76	21,1	953,331	22,574	2345,2	0	201,29	201,29	99,714	0	0	0	0	0	0	0
10:17:41	-93,09	2346,491	14,873	14,746	11,243	8,726	8,76	21,1	953,331	22,574	2345,201	0	201,29	201,29	99,714	0	0	0	0	0	0	0
10:17:41	46,533	2346,956	14,922	14,843	11,243	8,731	8,759	21,1	953,331	22,574	2345,203	0	201,29	201,29	99,714	0	0	0	0	0	0	0
10:17:41	0	2346,956	14,922	14,941	11,243	8,731	8,759	21,1	953,331	22,574	2345,205	0	201,29	201,29	99,714	0	0	0	0	0	0	0
10:17:41	0	2346,956	14,922	14,843	11,243	8,731	8,758	21,1	953,331	22,574	2345,207	0	201,29	201,29	99,714	0	0	0	0	0	0	0
10:17:41	46,557	2347,422	14,97	14,843	11,243	8,736	8,758	21,1	953,331	22,574	2345,209	0	201,29	201,29	99,714	0	0	0	0	0	0	0
10:17:41	93,139	2348,353	15,068	14,99	11,243	8,745	8,757	21,1	953,331	22,574	2345,212	0	201,29	201,29	99,714	0	0	0	0	0	0	0
10:17:41	0	2348,353	15,068	15,088	11,243	8,745	8,757	21,1	953,331	22,574	2345,215	0	201,29	201,29	99,714	0	0	0	0	0	0	0
10:17:41	-79,174	2347,562	14,97	14,843	11,244	8,737	8,757	21,1	953,331	22,574	2345,217	0	201,29	201,29	99,714	0	0	0	0	0	0	0
10:17:41	22,558	2347,787	14,922	14,843	11,247	8,74	8,756	21,1	953,331	22,574	2345,22	0	201,29	201,29	99,714	0	0	0	0	0	0	0
10:17:41	0	2347,787	14,922	14,795	11,247	8,74	8,756	21,1	953,331	22,574	2345,222	0	201,29	201,29	99,714	0	0	0	0	0	0	0
10:17:41	139,648	2349,184	15,068	15,088	11,247	8,754	8,756	21,1	953,331	22,574	2345,226	0	201,29	201,29	99,714	0	0	0	0	0	0	0
10:17:41	-139,648	2347,787	14,922	14,746	11,247	8,74	8,756	21,1	953,331	22,574	2345,229	0	201,29	201,29	99,714	0	0	0	0	0	0	0
10:17:41	139,648	2349,184	15,068	14,99	11,247	8,754	8,756	21,1	953,331	22,574	2345,233	0	201,29	201,29	99,714	0	0	0	0	0	0	0
10:17:41	0	2349,184	15,068	14,941	11,247	8,754	8,756	21,1	953,331	22,574	2345,237	0	201,29	201,29	99,714	0	0	0	0	0	0	0
10:17:42	125,61	2350,44	15,215	15,185	11,247	8,767	8,756	21,1	953,331	22,574	2345,242	0	201,29	201,29	99,714	0	0	0	0	0	0	0
10:17:42	14,111	2350,581	15,215	15,136	11,247	8,768	8,756	21,1	953,331	22,574	2345,247	0	201,29	201,29	99,714	0	0	0	0	0	0	0
10:17:42	341,186	2353,993	15,556	15,625	11,248	8,804	8,757	21,1	953,331	22,574	2345,256	0	201,29	201,29	99,714	0	0	0	0	0	0	0
10:17:42	323,486	2357,228	15,752	15,869	11,256	8,837	8,759	21,1	953,331	22,574	2345,268	0	201,29	201,29	99,714	0	0	0	0	0	0	0
10:17:42	438,793	2361,616	16,093	16,211	11,262	8,882	8,761	21,1	953,331	22,574	2345,284	0	201,29	201,29	99,714	0	0	0	0	0	0	0
10:17:42	561,206	2367,228	16,435	16,601	11,276	8,94	8,765	21,1	953,331	22,574	2345,306	0	201,29	201,29	99,714	0	0	0	0	0	0	0
10:17:42	541,674	2372,644	16,728	17,041	11,29	8,996	8,769	21,1	953,331	22,574	2345,334	0	201,29	201,29	99,714	0	0	0	0	0	0	0
10:17:42	533,471	2377,979	16,875	17,383	11,313	9,051	8,775	21,1	953,331	22,574	2345,366	0	201,29	201,29	99,714	0	0	0	0	0	0	0
10:17:42	749,829	2385,477	17,168	17,773	11,339	9,128	8,782	21,1	953,331	22,574	2345,406	0	201,29	201,29	99,714	0	0	0	0	0	0	0
10:17:42	593,969	2391,417	17,217	17,822	11,37	9,189	8,79	21,1	953,331	22,574	2345,452	0	201,29	201,29	99,714	0	0	0	0	0	0	0
10:17:42	721,093	2398,628	17,363	18,261	11,403	9,264	8,799	21,1	954,761	22,574	2345,506	0	201,29	201,29	99,714	0	0	0	0	0	0	0
10:17:42	802,954	2406,658	17,558	18,457	11,438	9,346	8,81	21,1	954,761	22,574	2345,567	0	201,29	201,29	99,714	0	0	0	0	0	0	0
10:17:42	832,763	2414,985	17,803	18,652	11,472	9,432	8,822	21,1	954,761	22,574	2345,636	0	201,29	201,29	99,714	0	0	0	0	0	0	0
10:17:42	804,541	2423,031	17,998	18,994	11,506	9,515	8,835	21,1	954,761	22,574	2345,713	0	201,29	201,29	99,714	0	0	0	0	0	0	0
10:17:42	846,02	2431,491	18,193	19,043	11,544	9,603	8,85	21,1	954,761	22,574	2345,799	0	201,29	201,29	99,714	0	0	0	0	0	0	0
10:17:42	867,309	2440,164	18,34	19,385	11,585	9,692	8,867	21,1	954,761	22,574	2345,894	0	201,29	201,29	99,714	0	0	0	0	0	0	0
10:17:42	685,668	2447,021	18,291	19,482	11,626	9,763	8,884	21,1	954,761	22,574	2345,995	0	201,29	201,29	99,714	0	0	0	0	0	0	0
10:17:42	847,631	2455,497	18,388	19,482	11,668	9,85	8,903	21,1	954,761	22,574	2346,105	0	201,29	201,29	99,714	0	0	0	0	0	0	0
10:17:42	1040,332	2465,9	18,633	19,726	11,714	9,957	8,924	21,1	954,761	22,574	2346,225	0	201,29	201,29	99,714	0	0	0	0	0	0	0
10:17:42	898,681	2474,887	18,779	20,068	11,756	10,05	8,946	21,1	954,761	22,574	2346,353	0	201,29	201,29	99,714	0	0	0	0	0	0	0
10:17:42	935,327	2484,24	18,974	20,215	11,798	10,146	8,97	21,1	954,761	22,574	2346,491	0	201,591	201,591	99,716	0	0	0	0	0	0	0
10:17:42	799,096	2492,231	19,023	20,215	11,841	10,229	8,994	21,1	954,761	22,574	2346,637	0	201,591	201,591	99,716	0	0	0	0	0	0	0
10:17:42	892,846	2501,16	19,17	20,41	11,883	10,321	9,02	21,1	954,761	22,574	2346,792	0	201,591	201,591	99,716	0	0	0	0	0	0	0
10:17:42	671,63	2507,876	19,17	20,605	11,921	10,39	9,047	21,1	954,761	22,574	2346,953	0	201,591	201,591	99,716	0	0	0	0	0	0	0
10:17:42	1239,453	2520,271	19,756	21,045	11,959	10,518	9,076	21,1	954,761	22,574	2347,126	0	201,591	201,591	99,716	0	0	0	0	0	0	0
10:17:42	798,828	2528,259	19,804	21,094	12,001	10,6	9,106	21,1	954,761	22,574	2347,307	0	201,591	201,591	99,716	0	0	0	0	0	0	0
10:17:42	946,997	2537,729	20	21,142	12,044	10,698	9,137	21,1	954,761	22,574	2347,498	0	201,591	201,591	99,716	0	0	0	0	0	0	0
10:17:42	1080,615	2548,535	20,342	21,484	12,086	10,809	9,17	21,1	954,761	22,574	2347,699	0	201,591	201,591	99,716	0	0	0	0	0	0	0
10:17:42	894,848	2557,484	20,488	21,484	12,128	10,901	9,204	21,1	954,761	22,574	2347,909	0	201,591	201,591	99,716	0	0	0	0	0	0	0
10:17:42	609,643	2563,58	20,342	21,631	12,17	10,964	9,238	21,1	954,761	22,574	2348,124	0	201,591	201,591	99,716	0	0	0	0	0	0	0
10:17:42	1028,637	2573,866	20,635	21,924	12,212	11,07	9,274	21,1	954,761	22,574	2348,35	0	201,591	201,591	99,716	0	0	0	0	0	0	0
10:17:42	941,04	2583,277	20,83	21,972	12,254	11,167	9,311	21,1	954,761	22,574	2348,585	0	201,591	201,591	99,716	0	0	0	0	0	0	0
10:17:42	910,888	2592,386	20,976	22,119	12,297	11,261	9,35	21,1	954,761	22,574	2348,829	0	201,591	201,591	99,716	0	0	0	0	0	0	0
10:17:42	1081,665	2603,202	21,416	22,363	12,334	11,373	9,389	21,1	954,761	22,574	2349,083	0	201,591	201,591	99,716	0	0	0	0	0	0	0
10:17:42	854,394	2611,746	21,611	22,656	12,371	11,461	9,43	21,1	954,761	22,574	2349,346	0	201,591	201,591	99,716	0	0	0	0	0	0	0
10:17:42	985,327	2621,599	21,855	22,803	12,413	11,562	9,472	21,1	954,761	22,574	2349,618	0	201,591	201,591	99,716	0	0	0	0	0	0	0
10:17:42	638,745	2627,987	21,855	22,851	12,449	11,628	9,514	21,1	954,761	22,574	2349,896	0	201,591	201,591	99,716	0	0	0	0	0	0	0
10:17:42	710,522	2635,092	21,855	22,705	12,489	11,701	9,557	21,1	954,761	22,574	2350,181	0	201,591	201,591	99,716	0	0	0	0	0	0	0
10:17:42	899,853	2644,091	22,051	22,851	12,528	11,794	9,601	21,1	954,761	22,574	2350,475	0	201,591	201,591	99,716	0	0	0	0	0	0	0
10:17:42	958,74	2653,678	22,344	23,144	12,566	11,893	9,646	21,1	954,761	22,574	2350,778	0	201,591	201,591	99,716	0	0	0	0	0	0	0
10:17:42	749,56	2661,174	22,539	23,437	12,597	11,97	9,691	21,1	954,761	22,574	2351,089	0	201,591	201,591	99,716	0	0	0	0	0	0	0
10:17:42	811,23	2669,286	22,783	23,34	12,629	12,054	9,738	21,1	954,761	22,574	2351,407	0	201,591	201,591	99,716	0	0	0	0	0	0	0
10:17:42	634,497	2675,631	22,832	23,73	12,662	12,119	9,784	21,1	954,761	22,574	2351,731	0	201,591	201,591	99,716	0	0	0	0	0	0	0
10:17:42	874,414	2684,375	23,125	23,828	12,695	12,21	9,832	21,1	954,761	22,574	2352,064	0	201,591	201,591	99,716	0	0	0	0	0	0	0
10:17:42	436,572	2688,741	22,978	23,682	12,728	12,255	9,879	21,1	954,761	22,574	2352,401	0	201,591	201,591	99,716	0	0	0	0	0	0	0
10:17:42	807,714	2696,818	23,125	23,682	12,765	12,338	9,928	21,1	954,761	22,574	2352,745	0	201,591	201,591	99,716	0	0	0	0	0	0	0
10:17:42	683,325	2703,651	23,223	23,73	12,798	12,408	9,976	21,1	954,761	22,574	2353,096	0	201,591	201,591	99,716	0	0	0	0	0	0	0
10:17:42	574,145	2709,393	23,125	23,633	12,835	12,467	10,025	21,1	954,761	22,574	2353,452	0	201,591	201,591	99,716	0	0	0	0	0	0	0
10:17:42	542,041	2714,813	23,076	23,682	12,869	12,523	10,074	21,1	954,761	22,574	2353,813	0	201,591	201,591	99,716	0	0	0	0	0	0	0
10:17:42	749,78	2722,311	23,32	23,828	12,897	12,601	10,124	21,1	954,761	22,574	2354,182	0	201,591	201,591	99,716	0	0	0	0	0	0	0
10:17:42	606,543	2728,376	23,418	23,877	12,926	12,663	10,173	21,1	954,761	22,574	2354,556	0	201,591	201,591	99,716	0	0	0	0	0	0	0
10:17:42	703,808	2735,414	23,613	24,17	12,954	12,736	10,224	21,1	954,761	22,574	2354,937	0	201,591	201,591	99,716	0	0	0	0	0	0	0
10:17:42	718,945	2742,604	23,906	24,365	12,978	12,81	10,274	21,1	954,761	22,574	2355,324	0	201,591	201,591	99,716	0	0	0	0	0	0	0
10:17:42	414,062	2746,744	23,808	24,365	13,007	12,853	10,325	21,1	954,761	22,574	2355,716	0	201,591	201,591	99,716	0	0	0	0	0	0	0
10:17:42	654,736	2753,292	23,955	24,512	13,035	12,92	10,376	21,1	954,761	22,574	2356,113	0	201,591	201,591	99,716	0	0	0	0	0	0	0
10:17:42	614,672	2759,439	24,053	24,463	13,064	12,983	10,427	21,1	954,761	22,574	2356,517	0	201,591	201,591	99,716	0	0	0	0	0	0	0
10:17:42	664,721	2766,086	24,199	24,707	13,093	13,052	10,478	21,1	954,761	22,574	2356,926	0	201,591	201,591	99,716	0	0	0	0	0	0	0
10:17:42	637,988	2772,466	24,248	24,805	13,126	13,118	10,53	21,1	954,761	22,574	2357,342	0	201,591	201,591	99,716	0	0	0	0	0	0	0
10:17:42	448,706	2776,953	24,199	24,707	13,154	13,164	10,582	21,1	954,761	22,574	2357,762	0	201,591	201,591	99,716	0	0	0	0	0	0	0
10:17:42	616,04	2783,113	24,394	24,707	13,178	13,227	10,634	21,1	954,761	22,574	2358,187	0	201,591	201,591	99,716	0	0	0	0	0	0	0
10:17:42	682,666	2789,94	24,736	25,049	13,197	13,298	10,686	21,1	954,761	22,574	2358,619	0	201,591	201,591	99,716	0	0	0	0	0	0	0
10:17:42	665,429	2796,594	25,078	25,391	13,215	13,366	10,738	21,1	954,761	22,574	2359,056	0	201,591	201,591	99,716	0	0	0	0	0	0	0
10:17:42	786,938	2804,463	25,517	25,732	13,234	13,448	10,792	21,1	954,761	22,574	2359,502	0	201,591	201,591	99,716	0	0	0	0	0	0	0
10:17:42	243,261	2806,896	25,42	25,586	13,253	13,473	10,844	21,1	954,761	22,574	2359,949	0	201,591	201,591	99,716	0	0	0	0	0	0	0
10:17:42	492,797	2811,824	25,517	25,586	13,275	13,523	10,897	21,1	954,761	22,574	2360,401	0	201,591	201,591	99,716	0	0	0	0	0	0	0
10:17:42	498,413	2816,808	25,664	25,879	13,295	13,575	10,949	21,1	954,761	22,574	2360,857	0	201,591	201,591	99,716	0	0	0	0	0	0	0
10:17:42	368,554	2820,494	25,566	25,586	13,321	13,613	11,001	21,1	954,761	22,574	2361,317	0	201,591	201,591	99,716	0	0	0	0	0	0	0
10:17:42	413,281	2824,627	25,566	25,586	13,344	13,655	11,053	21,1	954,761	22,574	2361,78	0	201,591	201,591	99,716	0	0	0	0	0	0	0
10:17:42	361,889	2828,245	25,517	25,683	13,367	13,693	11,105	21,1	954,761	22,574	2362,247	0	201,591	201,591	99,716	0	0	0	0	0	0	0
10:17:42	328,173	2831,527	25,517	25,391	13,386	13,727	11,157	21,1	954,761	22,574	2362,716	0	201,591	201,591	99,716	0	0	0	0	0	0	0
10:17:42	413,647	2835,664	25,664	25,586	13,401	13,769	11,208	21,1	954,761	22,574	2363,189	0	201,591	201,591	99,716	0	0	0	0	0	0	0
10:17:42	303,637	2838,7	25,762	25,83	13,412	13,801	11,259	21,1	954,761	22,574	2363,664	0	201,591	201,591	99,716	0	0	0	0	0	0	0
10:17:42	368,286	2842,383	26,006	26,123	13,419	13,839	11,309	21,1	954,761	22,574	2364,143	0	201,591	201,591	99,716	0	0	0	0	0	0	0
10:17:42	360,839	2845,991	26,201	26,367	13,428	13,876	11,36	21,1	954,761	22,574	2364,625	0	201,591	201,591	99,716	0	0	0	0	0	0	0
10:17:42	523,974	2851,231	26,494	26,611	13,441	13,93	11,41	21,1	954,761	22,574	2365,112	0	201,591	201,591	99,716	0	0	0	0	0	0	0
10:17:42	147,924	2852,71	26,396	26,465	13,455	13,945	11,46	21,1	954,761	22,574	2365,6	0	201,591	201,591	99,716	0	0	0	0	0	0	0
10:17:42	200,83	2854,719	26,396	26,562	13,466	13,966	11,509	21,1	954,761	22,574	2366,089	0	201,591	201,591	99,716	0	0	0	0	0	0	0
10:17:42	49,218	2855,211	26,201	26,123	13,48	13,971	11,557	21,1	954,761	22,574	2366,578	0	201,591	201,591	99,716	0	0	0	0	0	0	0
10:17:42	299,096	2858,202	26,201	26,221	13,496	14,002	11,605	21,1	954,761	22,574	2367,07	0	201,591	201,591	99,716	0	0	0	0	0	0	0
10:17:42	35,205	2858,554	26,055	25,928	13,507	14,005	11,652	21,1	954,761	22,574	2367,561	0	201,591	201,591	99,716	0	0	0	0	0	0	0
10:17:42	347,949	2862,033	26,25	26,269	13,515	14,041	11,699	21,1	954,761	22,574	2368,056	0	201,591	201,591	99,716	0	0	0	0	0	0	0
10:17:42	164,55	2863,679	26,396	26,416	13,516	14,058	11,745	21,1	954,761	22,574	2368,551	0	201,591	201,591	99,716	0	0	0	0	0	0	0
10:17:42	345,703	2867,136	26,738	26,709	13,516	14,094	11,791	21,1	954,761	22,574	2369,05	0	201,591	201,591	99,716	0	0	0	0	0	0	0
10:17:42	215,844	2869,294	26,885	26,758	13,52	14,116	11,837	21,1	954,761	22,574	2369,55	0	201,591	201,591	99,716	0	0	0	0	0	0	0
10:17:42	114,257	2870,437	26,982	27,002	13,521	14,128	11,882	21,1	954,761	22,574	2370,051	0	201,591	201,591	99,716	0	0	0	0	0	0	0
10:17:42	185,961	2872,297	27,031	26,953	13,528	14,147	11,926	21,1	954,761	22,574	2370,554	0	201,591	201,591	99,716	0	0	0	0	0	0	0
10:17:42	-211,401	2870,182	26,738	26,953	13,533	14,125	11,969	21,1	954,761	22,574	2371,053	0	201,591	201,591	99,716	0	0	0	0	0	0	0
10:17:42	120,825	2871,391	26,689	26,709	13,542	14,138	12,012	21,1	954,761	22,574	2371,554	0	201,591	201,591	99,716	0	0	0	0	0	0	0
10:17:42	-140,356	2869,987	26,396	26,416	13,551	14,123	12,053	21,1	954,761	22,574	2372,052	0	201,591	201,591	99,716	0	0	0	0	0	0	0
10:17:42	183,959	2871,827	26,494	26,416	13,556	14,142	12,094	21,1	954,761	22,574	2372,552	0	201,591	201,591	99,716	0	0	0	0	0	0	0
10:17:42	-84,716	2870,98	26,396	26,465	13,557	14,133	12,134	21,1	954,761	22,574	2373,051	0	201,591	201,591	99,716	0	0	0	0	0	0	0
10:17:42	148,242	2872,462	26,543	26,562	13,557	14,149	12,174	21,1	954,761	22,574	2373,55	0	201,591	201,591	99,716	0	0	0	0	0	0	0
10:17:42	84,741	2873,309	26,641	26,758	13,556	14,157	12,213	21,1	954,761	22,574	2374,05	0	201,591	201,591	99,716	0	0	0	0	0	0	0
10:17:42	84,741	2874,157	26,738	26,758	13,555	14,166	12,251	21,1	954,761	22,574	2374,55	0	201,591	201,591	99,716	0	0	0	0	0	0	0
10:17:42	98,876	2875,146	26,836	26,758	13,555	14,176	12,289	21,1	954,761	22,574	2375,051	0	201,591	201,591	99,716	0	0	0	0	0	0	0
10:17:42	-134,179	2873,804	26,689	26,709	13,556	14,162	12,325	21,1	954,761	22,574	2375,55	0	201,591	201,591	99,716	0	0	0	0	0	0	0
10:17:42	148,339	2875,287	26,836	26,709	13,556	14,178	12,362	21,1	954,761	22,574	2376,049	0	201,591	201,591	99,716	0	0	0	0	0	0	0
10:17:42	63,549	2875,923	26,885	26,953	13,557	14,184	12,397	21,1	954,761	22,574	2376,549	0	201,591	201,591	99,716	0	0	0	0	0	0	0
10:17:42	-77,294	2875,15	26,738	26,758	13,561	14,176	12,432	21,1	954,761	22,574	2377,048	0	201,591	201,591	99,716	0	0	0	0	0	0	0
10:17:42	-84,765	2874,302	26,641	26,709	13,562	14,168	12,466	21,1	954,761	22,574	2377,545	0	201,591	201,591	99,716	0	0	0	0	0	0	0
10:17:43	-148,291	2872,819	26,494	26,562	13,562	14,152	12,499	21,1	954,761	22,574	2378,04	0	201,591	201,591	99,716	0	0	0	0	0	0	0
10:17:43	-14,135	2872,678	26,494	26,416	13,561	14,151	12,532	21,1	954,761	22,574	2378,535	0	201,591	201,591	99,716	0	0	0	0	0	0	0
10:17:43	126,708	2873,945	26,689	26,709	13,557	14,164	12,564	21,1	954,761	22,574	2379,03	0	201,591	201,591	99,716	0	0	0	0	0	0	0
10:17:43	-211,816	2871,827	26,494	26,562	13,556	14,142	12,595	21,1	954,761	22,574	2379,523	0	201,591	201,591	99,716	0	0	0	0	0	0	0
10:17:43	49,438	2872,321	26,543	26,465	13,556	14,147	12,625	21,1	954,761	22,574	2380,016	0	201,591	201,591	99,716	0	0	0	0	0	0	0
10:17:43	-63,598	2871,685	26,494	26,562	13,555	14,141	12,655	21,1	954,761	22,574	2380,508	0	201,591	201,591	99,716	0	0	0	0	0	0	0
10:17:43	0	2871,685	26,494	26,562	13,555	14,141	12,684	21,1	954,761	22,574	2380,999	0	201,591	201,591	99,716	0	0	0	0	0	0	0
10:17:43	-134,057	2870,345	26,348	26,416	13,556	14,127	12,712	21,1	954,761	22,574	2381,488	0	201,591	201,591	99,716	0	0	0	0	0	0	0
10:17:43	0	2870,345	26,348	26,269	13,556	14,127	12,74	21,1	954,761	22,574	2381,977	0	201,591	201,591	99,716	0	0	0	0	0	0	0
10:17:43	-169,824	2868,646	26,25	26,269	13,552	14,109	12,767	21,1	954,761	22,574	2382,464	0	201,591	201,591	99,716	0	0	0	0	0	0	0
10:17:43	-14,111	2868,505	26,25	26,269	13,551	14,108	12,793	21,2	953,331	22,574	2382,95	0	201,591	201,591	99,716	0	0	0	0	0	0	0
10:17:43	-3,857	2868,467	26,25	26,269	13,55	14,107	12,819	21,2	953,331	22,574	2383,435	0	201,591	201,591	99,716	0	0	0	0	0	0	0
10:17:43	-55,615	2867,911	26,25	26,367	13,547	14,102	12,844	21,2	953,331	22,574	2383,92	0	201,591	201,591	99,716	0	0	0	0	0	0	0
10:17:43	-14,16	2867,769	26,25	26,269	13,546	14,1	12,869	21,2	953,331	22,574	2384,404	0	201,591	201,591	99,716	0	0	0	0	0	0	0
10:17:43	27,88	2868,048	26,348	26,465	13,542	14,103	12,893	21,2	953,331	22,574	2384,887	0	201,591	201,591	99,716	0	0	0	0	0	0	0
10:17:43	-68,676	2867,361	26,348	26,269	13,539	14,096	12,916	21,2	953,331	22,574	2385,37	0	201,591	201,591	99,716	0	0	0	0	0	0	0
10:17:43	-134,106	2866,02	26,201	26,269	13,539	14,082	12,939	21,2	953,331	22,574	2385,85	0	201,591	201,591	99,716	0	0	0	0	0	0	0
10:17:43	49,414	2866,514	26,25	26,367	13,539	14,087	12,962	21,2	953,331	22,574	2386,331	0	201,591	201,591	99,716	0	0	0	0	0	0	0
10:17:43	0	2866,514	26,25	26,416	13,539	14,087	12,984	21,2	953,331	22,574	2386,811	0	201,591	201,591	99,716	0	0	0	0	0	0	0
10:17:43	-14,111	2866,373	26,25	26,269	13,539	14,086	13,006	21,2	953,331	22,574	2387,291	0	201,591	201,591	99,716	0	0	0	0	0	0	0
10:17:43	14,111	2866,514	26,25	26,367	13,539	14,087	13,027	21,2	953,331	22,574	2387,77	0	202,804	202,804	99,721	0	0	0	0	0	0	0
10:17:43	-14,111	2866,373	26,25	26,221	13,539	14,086	13,048	21,2	953,331	22,574	2388,249	0	202,804	202,804	99,721	0	0	0	0	0	0	0
10:17:43	98,803	2867,361	26,348	26,367	13,539	14,096	13,068	21,2	953,331	22,574	2388,728	0	202,804	202,804	99,721	0	0	0	0	0	0	0
10:17:43	-84,692	2866,514	26,25	26,221	13,539	14,087	13,088	21,2	953,331	22,574	2389,205	0	202,804	202,804	99,721	0	0	0	0	0	0	0
10:17:43	0	2866,514	26,25	26,269	13,539	14,087	13,108	21,2	953,331	22,574	2389,683	0	202,804	202,804	99,721	0	0	0	0	0	0	0
10:17:43	148,242	2867,996	26,396	26,367	13,539	14,103	13,127	21,2	953,331	22,574	2390,161	0	202,804	202,804	99,721	0	0	0	0	0	0	0
10:17:43	-49,414	2867,502	26,348	26,416	13,539	14,097	13,146	21,2	953,331	22,574	2390,639	0	202,804	202,804	99,721	0	0	0	0	0	0	0
10:17:43	-93,701	2866,565	26,201	26,221	13,542	14,088	13,165	21,2	953,331	22,574	2391,114	0	202,804	202,804	99,721	0	0	0	0	0	0	0
10:17:43	148,242	2868,048	26,348	26,416	13,542	14,103	13,183	21,2	953,331	22,574	2391,591	0	202,804	202,804	99,721	0	0	0	0	0	0	0
10:17:43	49,414	2868,542	26,396	26,465	13,542	14,108	13,201	21,2	953,331	22,574	2392,068	0	202,804	202,804	99,721	0	0	0	0	0	0	0
10:17:43	-77,294	2867,769	26,25	26,269	13,546	14,1	13,219	21,2	953,331	22,574	2392,544	0	202,804	202,804	99,721	0	0	0	0	0	0	0
10:17:43	-161,914	2866,15	26,006	25,928	13,551	14,084	13,236	21,2	953,331	22,574	2393,018	0	202,804	202,804	99,721	0	0	0	0	0	0	0
10:17:43	162,329	2867,773	26,152	25,928	13,552	14,1	13,253	21,2	953,331	22,574	2393,493	0	202,804	202,804	99,721	0	0	0	0	0	0	0
10:17:43	35,302	2868,126	26,201	26,269	13,551	14,104	13,269	21,2	953,331	22,574	2393,967	0	202,804	202,804	99,721	0	0	0	0	0	0	0
10:17:43	126,733	2869,393	26,396	26,269	13,547	14,117	13,286	21,2	953,331	22,574	2394,443	0	202,804	202,804	99,721	0	0	0	0	0	0	0
10:17:43	98,828	2870,382	26,494	26,562	13,547	14,127	13,303	21,2	953,331	22,574	2394,919	0	202,804	202,804	99,721	0	0	0	0	0	0	0
10:17:43	0	2870,382	26,494	26,416	13,547	14,127	13,319	21,2	953,331	22,574	2395,395	0	202,804	202,804	99,721	0	0	0	0	0	0	0
10:17:43	105,053	2871,432	26,543	26,562	13,55	14,138	13,335	21,2	953,331	22,574	2395,871	0	202,804	202,804	99,721	0	0	0	0	0	0	0
10:17:43	-34,057	2871,092	26,494	26,269	13,551	14,134	13,35	21,2	953,331	22,574	2396,346	0	202,804	202,804	99,721	0	0	0	0	0	0	0
10:17:43	-27,88	2870,813	26,396	26,416	13,555	14,132	13,366	21,2	953,331	22,574	2396,82	0	202,804	202,804	99,721	0	0	0	0	0	0	0
10:17:43	113,012	2871,943	26,494	26,416	13,556	14,143	13,381	21,2	953,331	22,574	2397,295	0	202,804	202,804	99,721	0	0	0	0	0	0	0
10:17:43	-98,852	2870,954	26,396	26,465	13,556	14,133	13,396	21,2	953,331	22,574	2397,769	0	202,804	202,804	99,721	0	0	0	0	0	0	0
10:17:43	-49,438	2870,46	26,348	26,269	13,556	14,128	13,41	21,2	953,331	22,574	2398,242	0	202,804	202,804	99,721	0	0	0	0	0	0	0
10:17:43	77,294	2871,233	26,494	26,416	13,552	14,136	13,424	21,2	953,331	22,574	2398,715	0	202,804	202,804	99,721	0	0	0	0	0	0	0
10:17:43	183,642	2873,069	26,689	26,611	13,551	14,155	13,439	21,2	953,331	22,574	2399,189	0	202,804	202,804	99,721	0	0	0	0	0	0	0
10:17:43	-197,778	2871,092	26,494	26,562	13,551	14,134	13,452	21,2	953,331	22,574	2399,661	0	202,804	202,804	99,721	0	0	0	0	0	0	0
10:17:43	63,549	2871,727	26,543	26,562	13,552	14,141	13,466	21,2	953,331	22,574	2400,133	0	202,804	202,804	99,721	0	0	0	0	0	0	0
10:17:43	-126,708	2870,46	26,348	26,367	13,556	14,128	13,479	21,2	953,331	22,574	2400,603	0	202,804	202,804	99,721	0	0	0	0	0	0	0
10:17:43	-84,765	2869,612	26,25	26,269	13,557	14,119	13,491	21,2	953,331	22,574	2401,072	0	202,804	202,804	99,721	0	0	0	0	0	0	0
10:17:43	98,876	2870,601	26,348	26,416	13,557	14,129	13,504	21,2	953,331	22,574	2401,542	0	202,804	202,804	99,721	0	0	0	0	0	0	0
10:17:43	0	2870,601	26,348	26,269	13,557	14,129	13,516	21,2	953,331	22,574	2402,011	0	202,804	202,804	99,721	0	0	0	0	0	0	0
10:17:43	-197,705	2868,624	26,152	26,269	13,557	14,109	13,528	21,2	953,331	22,574	2402,477	0	202,804	202,804	99,721	0	0	0	0	0	0	0
10:17:43	331,884	2871,943	26,494	26,465	13,556	14,143	13,54	21,2	953,331	22,574	2402,947	0	202,804	202,804	99,721	0	0	0	0	0	0	0
10:17:43	-148,291	2870,46	26,348	26,465	13,556	14,128	13,551	21,2	953,331	22,574	2403,414	0	202,804	202,804	99,721	0	0	0	0	0	0	0
10:17:43	-113,012	2869,33	26,25	26,123	13,555	14,116	13,562	21,2	953,331	22,574	2403,88	0	202,804	202,804	99,721	0	0	0	0	0	0	0
10:17:43	176,171	2871,092	26,494	26,562	13,551	14,134	13,574	21,2	953,331	22,574	2404,347	0	202,804	202,804	99,721	0	0	0	0	0	0	0
10:17:43	148,315	2872,575	26,641	26,709	13,551	14,15	13,585	21,2	953,331	22,574	2404,815	0	202,804	202,804	99,721	0	0	0	0	0	0	0
10:17:43	-148,315	2871,092	26,494	26,611	13,551	14,134	13,596	21,2	953,331	22,574	2405,281	0	202,804	202,804	99,721	0	0	0	0	0	0	0
10:17:43	148,315	2872,575	26,641	26,611	13,551	14,15	13,607	21,2	953,331	22,574	2405,749	0	202,804	202,804	99,721	0	0	0	0	0	0	0
10:17:43	-98,876	2871,586	26,543	26,807	13,551	14,14	13,617	21,2	953,331	22,574	2406,214	0	202,804	202,804	99,721	0	0	0	0	0	0	0
10:17:43	-148,315	2870,103	26,396	26,416	13,551	14,124	13,627	21,2	953,331	22,574	2406,678	0	202,804	202,804	99,721	0	0	0	0	0	0	0
10:17:43	-49,414	2869,609	26,348	26,416	13,551	14,119	13,637	21,2	953,331	22,574	2407,141	0	202,804	202,804	99,721	0	0	0	0	0	0	0
10:17:43	148,291	2871,092	26,494	26,562	13,551	14,134	13,646	21,2	953,331	22,574	2407,605	0	202,804	202,804	99,721	0	0	0	0	0	0	0
10:17:43	-148,291	2869,609	26,348	26,416	13,551	14,119	13,656	21,2	953,331	22,574	2408,067	0	202,804	202,804	99,721	0	0	0	0	0	0	0
10:17:43	-84,716	2868,762	26,25	26,221	13,552	14,11	13,665	21,2	953,331	22,574	2408,527	0	202,804	202,804	99,721	0	0	0	0	0	0	0
10:17:43	-34,057	2868,421	26,201	26,221	13,553	14,107	13,673	21,2	953,331	22,574	2408,987	0	202,804	202,804	99,721	0	0	0	0	0	0	0
10:17:43	105,029	2869,471	26,25	26,269	13,556	14,118	13,682	21,2	953,331	22,574	2409,448	0	202,804	202,804	99,721	0	0	0	0	0	0	0
10:17:43	-49,389	2868,977	26,201	26,221	13,556	14,113	13,69	21,2	953,331	22,574	2409,907	0	202,804	202,804	99,721	0	0	0	0	0	0	0
10:17:43	0	2868,977	26,201	26,123	13,556	14,113	13,699	21,2	953,331	22,574	2410,366	0	202,804	202,804	99,721	0	0	0	0	0	0	0
10:17:43	0	2868,977	26,201	26,221	13,556	14,113	13,707	21,2	953,331	22,574	2410,825	0	202,804	202,804	99,721	0	0	0	0	0	0	0
10:17:43	183,544	2870,813	26,396	26,416	13,555	14,132	13,715	21,2	953,331	22,574	2411,285	0	202,804	202,804	99,721	0	0	0	0	0	0	0
10:17:43	-106,298	2869,75	26,348	26,367	13,552	14,121	13,723	21,2	953,331	22,574	2411,743	0	202,804	202,804	99,721	0	0	0	0	0	0	0
10:17:43	0	2869,75	26,348	26,269	13,552	14,121	13,731	21,2	953,331	22,574	2412,201	0	202,804	202,804	99,721	0	0	0	0	0	0	0
10:17:43	49,438	2870,244	26,396	26,416	13,552	14,126	13,739	21,2	953,331	22,574	2412,659	0	202,804	202,804	99,721	0	0	0	0	0	0	0
10:17:43	98,876	2871,233	26,494	26,465	13,552	14,136	13,746	21,2	953,331	22,574	2413,118	0	202,804	202,804	99,721	0	0	0	0	0	0	0
10:17:43	49,414	2871,727	26,543	26,465	13,552	14,141	13,754	21,2	953,331	22,574	2413,576	0	202,804	202,804	99,721	0	0	0	0	0	0	0
10:17:43	-148,291	2870,244	26,396	26,562	13,552	14,126	13,761	21,2	953,331	22,574	2414,033	0	202,804	202,804	99,721	0	0	0	0	0	0	0
10:17:43	0	2870,244	26,396	26,367	13,552	14,126	13,769	21,2	953,331	22,574	2414,489	0	202,804	202,804	99,721	0	0	0	0	0	0	0
10:17:43	0	2870,244	26,396	26,465	13,552	14,126	13,776	21,2	953,331	22,574	2414,945	0	202,804	202,804	99,721	0	0	0	0	0	0	0
10:17:43	-14,135	2870,103	26,396	26,367	13,551	14,124	13,782	21,2	953,331	22,574	2415,4	0	202,804	202,804	99,721	0	0	0	0	0	0	0
10:17:43	-49,414	2869,609	26,348	26,416	13,551	14,119	13,789	21,2	953,331	22,574	2415,854	0	202,804	202,804	99,721	0	0	0	0	0	0	0
10:17:43	0	2869,609	26,348	26,367	13,551	14,119	13,795	21,2	953,331	22,574	2416,307	0	202,804	202,804	99,721	0	0	0	0	0	0	0
10:17:43	-84,716	2868,762	26,25	26,416	13,552	14,11	13,802	21,2	953,331	22,574	2416,76	0	202,804	202,804	99,721	0	0	0	0	0	0	0
10:17:43	98,828	2869,75	26,348	26,269	13,552	14,121	13,808	21,2	953,331	22,574	2417,213	0	202,804	202,804	99,721	0	0	0	0	0	0	0
10:17:43	-91,406	2868,836	26,201	26,269	13,555	14,111	13,814	21,2	953,331	22,574	2417,664	0	202,804	202,804	99,721	0	0	0	0	0	0	0
10:17:43	162,426	2870,46	26,348	26,367	13,556	14,128	13,82	21,2	953,331	22,574	2418,117	0	202,804	202,804	99,721	0	0	0	0	0	0	0
10:17:43	-148,266	2868,977	26,201	26,221	13,556	14,113	13,826	21,2	953,331	22,574	2418,568	0	202,804	202,804	99,721	0	0	0	0	0	0	0
10:17:43	49,389	2869,471	26,25	26,269	13,556	14,118	13,831	21,2	953,331	22,574	2419,019	0	202,804	202,804	99,721	0	0	0	0	0	0	0
10:17:43	-120,385	2868,267	26,201	26,123	13,552	14,105	13,837	21,2	953,331	22,574	2419,468	0	202,804	202,804	99,721	0	0	0	0	0	0	0
10:17:43	0	2868,267	26,201	26,221	13,552	14,105	13,842	21,2	953,331	22,574	2419,917	0	202,804	202,804	99,721	0	0	0	0	0	0	0
10:17:43	183,544	2870,103	26,396	26,416	13,551	14,124	13,848	21,2	953,331	22,574	2420,367	0	202,804	202,804	99,721	0	0	0	0	0	0	0
10:17:43	0	2870,103	26,396	26,416	13,551	14,124	13,853	21,2	953,331	22,574	2420,817	0	202,804	202,804	99,721	0	0	0	0	0	0	0
10:17:43	0	2870,103	26,396	26,416	13,551	14,124	13,858	21,2	953,331	22,574	2421,266	0	202,804	202,804	99,721	0	0	0	0	0	0	0
10:17:43	0	2870,103	26,396	26,465	13,551	14,124	13,864	21,2	953,331	22,574	2421,714	0	202,804	202,804	99,721	0	0	0	0	0	0	0
10:17:43	148,315	2871,586	26,543	26,465	13,551	14,14	13,869	21,2	953,331	22,574	2422,164	0	202,804	202,804	99,721	0	0	0	0	0	0	0
10:17:43	-148,315	2870,103	26,396	26,367	13,551	14,124	13,874	21,2	953,331	22,574	2422,612	0	202,804	202,804	99,721	0	0	0	0	0	0	0
10:17:43	0	2870,103	26,396	26,416	13,551	14,124	13,879	21,2	953,331	22,574	2423,06	0	202,804	202,804	99,721	0	0	0	0	0	0	0
10:17:43	0	2870,103	26,396	26,367	13,551	14,124	13,884	21,2	953,331	22,574	2423,507	0	202,804	202,804	99,721	0	0	0	0	0	0	0
10:17:43	0	2870,103	26,396	26,367	13,551	14,124	13,888	21,2	953,331	22,574	2423,953	0	202,804	202,804	99,721	0	0	0	0	0	0	0
10:17:43	98,876	2871,092	26,494	26,465	13,551	14,134	13,893	21,2	953,331	22,574	2424,401	0	202,804	202,804	99,721	0	0	0	0	0	0	0
10:17:44	-176,171	2869,33	26,25	26,221	13,555	14,116	13,898	21,2	953,331	22,574	2424,845	0	202,804	202,804	99,721	0	0	0	0	0	0	0
10:17:44	-479,907	2864,531	25,762	25,488	13,556	14,067	13,901	21,2	953,331	22,574	2425,285	0	202,804	202,804	99,721	0	0	0	0	0	0	0
10:17:44	-663,354	2857,897	25,176	24,609	13,552	13,998	13,903	21,2	953,331	22,574	2425,717	0	202,804	202,804	99,721	0	0	0	0	0	0	0
10:17:44	-648,046	2851,417	24,687	23,877	13,543	13,932	13,903	21,2	953,331	22,574	2426,143	0	202,804	202,804	99,721	0	0	0	0	0	0	0
10:17:44	-865,014	2842,767	24,248	23,34	13,52	13,842	13,902	21,2	953,331	22,574	2426,56	0	202,804	202,804	99,721	0	0	0	0	0	0	0
10:17:44	-731,274	2835,454	24,101	22,998	13,487	13,767	13,9	21,2	953,331	22,574	2426,969	0	202,804	202,804	99,721	0	0	0	0	0	0	0
10:17:44	-743,75	2828,016	24,101	22,851	13,445	13,69	13,896	21,2	953,331	22,574	2427,37	0	202,804	202,804	99,721	0	0	0	0	0	0	0
10:17:44	-740,014	2820,616	24,199	22,705	13,398	13,614	13,89	21,2	953,331	22,574	2427,763	0	202,804	202,804	99,721	0	0	0	0	0	0	0
10:17:44	-518,75	2815,429	24,541	22,949	13,35	13,561	13,884	21,2	953,331	22,574	2428,151	0	202,804	202,804	99,721	0	0	0	0	0	0	0
10:17:44	-927,172	2806,157	24,443	23,096	13,304	13,465	13,875	21,2	953,331	22,574	2428,529	0	202,804	202,804	99,721	0	0	0	0	0	0	0
10:17:44	-857,348	2797,584	24,297	22,949	13,264	13,377	13,866	21,3	953,791	22,574	2428,898	0	202,804	202,804	99,721	0	0	0	0	0	0	0
10:17:44	-1337,866	2784,205	23,564	21,924	13,23	13,239	13,853	21,3	953,791	22,574	2429,253	0	202,804	202,804	99,721	0	0	0	0	0	0	0
10:17:44	-1106,713	2773,138	22,978	21,582	13,201	13,125	13,839	21,3	953,791	22,574	2429,597	0	202,804	202,804	99,721	0	0	0	0	0	0	0
10:17:44	-939,819	2763,74	22,539	21,094	13,173	13,028	13,823	21,3	953,791	22,574	2429,931	0	202,804	202,804	99,721	0	0	0	0	0	0	0
10:17:44	-736,596	2756,374	22,392	21,094	13,14	12,952	13,806	21,3	953,791	22,574	2430,258	0	202,804	202,804	99,721	0	0	0	0	0	0	0
10:17:44	-760,473	2748,769	22,295	21,094	13,102	12,873	13,788	21,3	953,791	22,574	2430,576	0	202,804	202,804	99,721	0	0	0	0	0	0	0
10:17:44	-695,141	2741,817	22,197	21,094	13,069	12,802	13,768	21,3	953,791	22,574	2430,887	0	202,804	202,804	99,721	0	0	0	0	0	0	0
10:17:44	-509,13	2736,726	22,295	21,142	13,035	12,749	13,748	21,3	953,791	22,574	2431,193	0	202,804	202,804	99,721	0	0	0	0	0	0	0
10:17:44	-673,779	2729,988	22,295	21,289	12,997	12,68	13,727	21,3	953,791	22,574	2431,492	0	202,804	202,804	99,721	0	0	0	0	0	0	0
10:17:44	-751,782	2722,471	22,051	21,094	12,968	12,602	13,705	21,3	953,791	22,574	2431,783	0	202,804	202,804	99,721	0	0	0	0	0	0	0
10:17:44	-678,906	2715,682	21,709	20,898	12,949	12,532	13,682	21,3	953,791	22,574	2432,067	0	203,205	203,205	99,722	0	0	0	0	0	0	0
10:17:44	-582,495	2709,857	21,465	20,801	12,93	12,472	13,659	21,3	953,791	22,574	2432,344	0	203,205	203,205	99,722	0	0	0	0	0	0	0
10:17:44	-484,423	2705,012	21,318	20,752	12,911	12,422	13,634	21,3	953,791	22,574	2432,617	0	203,205	203,205	99,722	0	0	0	0	0	0	0
10:17:44	-471,826	2700,294	21,269	20,703	12,887	12,374	13,61	21,3	953,791	22,574	2432,885	0	203,205	203,205	99,722	0	0	0	0	0	0	0
10:17:44	-385,009	2696,444	21,221	20,556	12,869	12,334	13,585	21,3	953,791	22,574	2433,148	0	203,205	203,205	99,722	0	0	0	0	0	0	0
10:17:44	-519,14	2691,253	21,123	20,556	12,845	12,28	13,559	21,3	953,791	22,574	2433,406	0	203,205	203,205	99,722	0	0	0	0	0	0	0
10:17:44	-277,148	2688,481	21,269	20,752	12,821	12,252	13,533	21,3	953,791	22,574	2433,661	0	203,205	203,205	99,722	0	0	0	0	0	0	0
10:17:44	-414,672	2684,334	21,269	20,898	12,798	12,209	13,507	21,3	953,791	22,574	2433,912	0	203,205	203,205	99,722	0	0	0	0	0	0	0
10:17:44	-470,654	2679,628	21,221	20,605	12,774	12,161	13,481	21,3	953,791	22,574	2434,158	0	203,205	203,205	99,722	0	0	0	0	0	0	0
10:17:44	-504,882	2674,579	21,123	20,556	12,751	12,109	13,454	21,3	953,791	22,574	2434,398	0	203,205	203,205	99,722	0	0	0	0	0	0	0
10:17:44	-526,513	2669,314	20,928	20,41	12,732	12,054	13,427	21,3	953,791	22,574	2434,633	0	203,205	203,205	99,722	0	0	0	0	0	0	0
10:17:44	-442,773	2664,886	20,83	20,263	12,713	12,009	13,399	21,3	953,791	22,574	2434,863	0	203,205	203,205	99,722	0	0	0	0	0	0	0
10:17:44	-502,417	2659,862	20,732	20,263	12,69	11,957	13,371	21,3	953,791	22,574	2435,088	0	203,205	203,205	99,722	0	0	0	0	0	0	0
10:17:44	-433,911	2655,523	20,635	20,166	12,671	11,912	13,342	21,3	953,791	22,574	2435,309	0	203,205	203,205	99,722	0	0	0	0	0	0	0
10:17:44	-460,449	2650,918	20,586	20,166	12,648	11,865	13,313	21,3	953,791	22,574	2435,525	0	203,205	203,205	99,722	0	0	0	0	0	0	0
10:17:44	-500	2645,918	20,488	20,166	12,625	11,813	13,284	21,3	953,791	22,574	2435,735	0	203,205	203,205	99,722	0	0	0	0	0	0	0
10:17:44	-420,922	2641,709	20,488	20,068	12,601	11,77	13,254	21,3	953,791	22,574	2435,941	0	203,205	203,205	99,722	0	0	0	0	0	0	0
10:17:44	-388,33	2637,826	20,488	20,166	12,58	11,73	13,224	21,3	953,791	22,574	2436,143	0	203,205	203,205	99,722	0	0	0	0	0	0	0
10:17:44	-538,208	2632,444	20,342	20,068	12,557	11,674	13,194	21,3	953,791	22,574	2436,339	0	203,205	203,205	99,722	0	0	0	0	0	0	0
10:17:44	-395,117	2628,493	20,293	19,922	12,538	11,633	13,163	21,3	953,791	22,574	2436,532	0	203,205	203,205	99,722	0	0	0	0	0	0	0
10:17:44	-475,976	2623,733	20,146	19,726	12,519	11,584	13,132	21,3	953,791	22,574	2436,719	0	203,205	203,205	99,722	0	0	0	0	0	0	0
10:17:44	-522,705	2618,506	20	19,678	12,498	11,53	13,101	21,3	953,791	22,574	2436,901	0	203,205	203,205	99,722	0	0	0	0	0	0	0
10:17:44	-516,064	2613,345	19,804	19,385	12,48	11,477	13,069	21,3	953,791	22,574	2437,077	0	203,205	203,205	99,722	0	0	0	0	0	0	0
10:17:44	-323,071	2610,114	19,804	19,336	12,461	11,444	13,037	21,3	953,791	22,574	2437,25	0	203,205	203,205	99,722	0	0	0	0	0	0	0
10:17:44	-527,734	2604,837	19,658	19,189	12,44	11,39	13,005	21,3	953,791	22,574	2437,417	0	203,205	203,205	99,722	0	0	0	0	0	0	0
10:17:44	-379,296	2601,044	19,658	19,189	12,419	11,35	12,972	21,3	953,791	22,574	2437,581	0	203,205	203,205	99,722	0	0	0	0	0	0	0
10:17:44	-427,246	2596,772	19,609	19,14	12,397	11,306	12,94	21,3	953,791	22,574	2437,74	0	203,205	203,205	99,722	0	0	0	0	0	0	0
10:17:44	-400,073	2592,771	19,609	19,14	12,375	11,265	12,907	21,3	953,791	22,574	2437,895	0	203,205	203,205	99,722	0	0	0	0	0	0	0
10:17:44	-416,43	2588,607	19,512	19,043	12,357	11,222	12,874	21,3	953,791	22,574	2438,045	0	203,205	203,205	99,722	0	0	0	0	0	0	0
10:17:44	-385,839	2584,748	19,512	19,189	12,335	11,182	12,841	21,3	953,791	22,574	2438,192	0	203,205	203,205	99,722	0	0	0	0	0	0	0
10:17:44	-341,455	2581,334	19,512	19,043	12,316	11,147	12,807	21,3	953,791	22,574	2438,335	0	203,205	203,205	99,722	0	0	0	0	0	0	0
10:17:44	-500	2576,334	19,316	18,945	12,298	11,096	12,774	21,3	953,791	22,574	2438,473	0	203,205	203,205	99,722	0	0	0	0	0	0	0
10:17:44	-533,764	2570,996	19,023	18,701	12,284	11,041	12,74	21,3	953,791	22,574	2438,605	0	203,205	203,205	99,722	0	0	0	0	0	0	0
10:17:44	-362,963	2567,366	18,974	18,603	12,267	11,003	12,706	21,3	953,791	22,574	2438,734	0	203,205	203,205	99,722	0	0	0	0	0	0	0
10:17:44	-399,804	2563,368	18,877	18,457	12,249	10,962	12,672	21,3	953,791	22,574	2438,858	0	203,205	203,205	99,722	0	0	0	0	0	0	0
10:17:44	-314,209	2560,226	18,828	18,457	12,234	10,93	12,637	21,3	953,791	22,574	2438,979	0	203,205	203,205	99,722	0	0	0	0	0	0	0
10:17:44	-396,459	2556,262	18,681	18,31	12,22	10,889	12,603	21,3	953,791	22,574	2439,097	0	203,205	203,205	99,722	0	0	0	0	0	0	0
10:17:44	-363,793	2552,624	18,633	18,164	12,202	10,851	12,569	21,3	953,791	22,574	2439,21	0	203,205	203,205	99,722	0	0	0	0	0	0	0
10:17:44	-283,715	2549,786	18,681	18,261	12,184	10,822	12,535	21,3	953,791	22,574	2439,32	0	203,205	203,205	99,722	0	0	0	0	0	0	0
10:17:44	-451,538	2545,271	18,486	18,261	12,169	10,775	12,5	21,3	953,791	22,574	2439,426	0	203,205	203,205	99,722	0	0	0	0	0	0	0
10:17:44	-334,277	2541,928	18,388	18,115	12,155	10,741	12,466	21,3	953,791	22,574	2439,529	0	203,205	203,205	99,722	0	0	0	0	0	0	0
10:17:44	-290,209	2539,026	18,34	18,066	12,142	10,711	12,431	21,3	953,791	22,574	2439,628	0	203,205	203,205	99,722	0	0	0	0	0	0	0
10:17:44	-388,354	2535,143	18,193	17,969	12,128	10,671	12,397	21,3	953,791	22,574	2439,724	0	203,205	203,205	99,722	0	0	0	0	0	0	0
10:17:44	-379,711	2531,346	18,047	17,822	12,114	10,632	12,362	21,3	953,791	22,574	2439,816	0	203,205	203,205	99,722	0	0	0	0	0	0	0
10:17:44	-226,098	2529,085	17,998	17,724	12,104	10,609	12,328	21,3	953,791	22,574	2439,905	0	203,205	203,205	99,722	0	0	0	0	0	0	0
10:17:44	-338,403	2525,701	17,9	17,627	12,091	10,574	12,293	21,3	953,791	22,574	2439,99	0	203,205	203,205	99,722	0	0	0	0	0	0	0
10:17:44	-255,444	2523,146	17,9	17,724	12,076	10,547	12,259	21,3	953,791	22,574	2440,074	0	203,205	203,205	99,722	0	0	0	0	0	0	0
10:17:44	-234,936	2520,797	17,998	17,773	12,058	10,523	12,225	21,3	953,791	22,574	2440,154	0	203,205	203,205	99,722	0	0	0	0	0	0	0
10:17:44	-251,025	2518,286	17,998	17,773	12,044	10,497	12,191	21,3	953,791	22,574	2440,233	0	203,205	203,205	99,722	0	0	0	0	0	0	0
10:17:44	-269,213	2515,594	17,9	17,773	12,034	10,47	12,157	21,3	953,791	22,574	2440,308	0	203,205	203,205	99,722	0	0	0	0	0	0	0
10:17:44	-246,557	2513,129	17,9	17,773	12,02	10,444	12,124	21,3	953,791	22,574	2440,381	0	203,205	203,205	99,722	0	0	0	0	0	0	0
10:17:44	-297,387	2510,155	17,851	17,724	12,006	10,413	12,09	21,3	953,791	22,574	2440,451	0	203,205	203,205	99,722	0	0	0	0	0	0	0
10:17:44	-212,988	2508,025	17,803	17,578	11,996	10,392	12,057	21,3	953,791	22,574	2440,518	0	203,205	203,205	99,722	0	0	0	0	0	0	0
10:17:44	-406,884	2503,956	17,558	17,383	11,987	10,35	12,023	21,3	953,791	22,574	2440,582	0	203,205	203,205	99,722	0	0	0	0	0	0	0
10:17:44	-223,291	2501,723	17,412	17,236	11,982	10,327	11,99	21,3	953,791	22,574	2440,643	0	203,205	203,205	99,722	0	0	0	0	0	0	0
10:17:44	-438,232	2497,341	17,217	17,187	11,968	10,281	11,957	21,3	953,791	22,574	2440,7	0	203,205	203,205	99,722	0	0	0	0	0	0	0
10:17:44	-168,603	2495,655	17,217	17,09	11,959	10,264	11,924	21,3	953,791	22,574	2440,755	0	203,205	203,205	99,722	0	0	0	0	0	0	0
10:17:44	-167,602	2493,979	17,217	17,041	11,949	10,247	11,891	21,3	953,791	22,574	2440,808	0	203,205	203,205	99,722	0	0	0	0	0	0	0
10:17:44	-168,603	2492,293	17,217	17,09	11,94	10,229	11,858	21,3	953,791	22,574	2440,86	0	203,205	203,205	99,722	0	0	0	0	0	0	0
10:17:44	-154,077	2490,752	17,314	17,09	11,926	10,213	11,826	21,3	953,791	22,574	2440,91	0	203,205	203,205	99,722	0	0	0	0	0	0	0
10:17:44	-204,614	2488,706	17,363	17,285	11,911	10,192	11,794	21,3	953,791	22,574	2440,957	0	203,205	203,205	99,722	0	0	0	0	0	0	0
10:17:44	-203,588	2486,67	17,412	17,383	11,897	10,171	11,762	21,3	953,791	22,574	2441,003	0	203,205	203,205	99,722	0	0	0	0	0	0	0
10:17:44	-25,659	2486,413	17,558	17,383	11,888	10,169	11,731	21,3	953,791	22,574	2441,049	0	203,205	203,205	99,722	0	0	0	0	0	0	0
10:17:44	-214,965	2484,264	17,51	17,383	11,878	10,147	11,7	21,3	953,791	22,574	2441,092	0	203,205	203,205	99,722	0	0	0	0	0	0	0
10:17:44	-308,422	2481,18	17,363	17,236	11,869	10,115	11,669	21,3	953,791	22,574	2441,132	0	203,205	203,205	99,722	0	0	0	0	0	0	0
10:17:44	-212,719	2479,052	17,314	17,09	11,86	10,093	11,638	21,3	953,791	22,574	2441,17	0	203,205	203,205	99,722	0	0	0	0	0	0	0
10:17:44	-178,833	2477,264	17,217	16,943	11,855	10,074	11,607	21,3	953,791	22,574	2441,206	0	203,205	203,205	99,722	0	0	0	0	0	0	0
10:17:44	-214,819	2475,116	17,168	16,894	11,845	10,052	11,577	21,3	953,791	22,574	2441,24	0	203,205	203,205	99,722	0	0	0	0	0	0	0
10:17:44	-175,561	2473,36	17,07	16,894	11,841	10,034	11,546	21,3	953,791	22,574	2441,272	0	203,205	203,205	99,722	0	0	0	0	0	0	0
10:17:44	-214,819	2471,212	17,021	16,748	11,831	10,012	11,516	21,3	953,791	22,574	2441,302	0	203,205	203,205	99,722	0	0	0	0	0	0	0
10:17:44	-166,479	2469,547	17,021	16,748	11,822	9,995	11,486	21,3	953,791	22,574	2441,33	0	203,205	203,205	99,722	0	0	0	0	0	0	0
10:17:44	-246,508	2467,082	17,021	16,845	11,808	9,969	11,457	21,3	953,791	22,574	2441,356	0	203,205	203,205	99,722	0	0	0	0	0	0	0
10:17:44	-122,485	2465,857	17,07	16,894	11,798	9,957	11,427	21,3	953,791	22,574	2441,38	0	203,205	203,205	99,722	0	0	0	0	0	0	0
10:17:44	-84,301	2465,014	17,07	16,748	11,794	9,948	11,398	21,3	953,791	22,574	2441,404	0	203,205	203,205	99,722	0	0	0	0	0	0	0
10:17:44	-353,076	2461,484	16,875	16,699	11,784	9,912	11,369	21,3	953,791	22,574	2441,424	0	203,205	203,205	99,722	0	0	0	0	0	0	0
10:17:44	-84,252	2460,641	16,875	16,601	11,78	9,903	11,34	21,3	953,791	22,574	2441,444	0	203,205	203,205	99,722	0	0	0	0	0	0	0
10:17:44	-214,697	2458,494	16,826	16,601	11,77	9,881	11,312	21,3	953,791	22,574	2441,461	0	203,205	203,205	99,722	0	0	0	0	0	0	0
10:17:44	-83,203	2457,662	16,826	16,601	11,765	9,872	11,284	21,3	953,791	22,574	2441,477	0	203,205	203,205	99,722	0	0	0	0	0	0	0
10:17:44	-167,529	2455,987	16,826	16,552	11,756	9,855	11,255	21,3	953,791	22,574	2441,492	0	203,205	203,205	99,722	0	0	0	0	0	0	0
10:17:44	-166,43	2454,322	16,826	16,504	11,747	9,838	11,228	21,3	953,791	22,574	2441,504	0	203,205	203,205	99,722	0	0	0	0	0	0	0
10:17:45	-252,001	2451,802	16,728	16,552	11,738	9,812	11,2	21,3	953,791	22,574	2441,515	0	203,205	203,205	99,722	0	0	0	0	0	0	0
10:17:45	-163,256	2450,17	16,728	16,601	11,728	9,795	11,172	21,3	953,791	22,574	2441,523	0	203,205	203,205	99,722	0	0	0	0	0	0	0
10:17:45	12,231	2450,292	16,826	16,699	11,724	9,796	11,145	21,3	953,791	22,574	2441,532	0	203,205	203,205	99,722	0	0	0	0	0	0	0
10:17:45	-170,874	2448,583	16,826	16,601	11,714	9,779	11,119	21,3	953,791	22,574	2441,539	0	203,205	203,205	99,722	0	0	0	0	0	0	0
10:17:45	-183,764	2446,746	16,728	16,601	11,709	9,76	11,092	21,3	953,791	22,574	2441,544	0	203,205	203,205	99,722	0	0	0	0	0	0	0
10:17:45	-293,676	2443,809	16,582	16,552	11,7	9,729	11,065	21,3	953,791	22,574	2441,547	0	203,205	203,205	99,722	0	0	0	0	0	0	0
10:17:45	-97,167	2442,837	16,582	16,552	11,695	9,719	11,039	21,3	953,791	22,574	2441,548	0	203,205	203,205	99,722	0	0	0	0	0	0	0
10:17:45	-158,813	2441,249	16,582	16,601	11,686	9,703	11,013	21,3	953,791	22,574	2441,249	0	203,205	203,205	99,722	0	0	0	0	0	0	0
10:17:45	-194,165	2439,307	16,533	16,504	11,678	9,683	10,987	21,3	953,791	22,574	2439,307	0	203,205	203,205	99,722	0	0	0	0	0	0	0
10:17:45	-150,854	2437,799	16,386	16,308	11,677	9,668	10,961	21,3	953,791	22,574	2437,799	0	203,205	203,205	99,722	0	0	0	0	0	0	0
10:17:45	-219,848	2435,6	16,24	16,211	11,673	9,645	10,935	21,1	953,791	22,574	2435,6	0	203,205	203,205	99,722	0	0	0	0	0	0	0
10:17:45	-87,402	2434,726	16,24	16,211	11,668	9,636	10,909	21,1	953,791	22,574	2434,726	0	203,205	203,205	99,722	0	0	0	0	0	0	0
10:17:45	-165,283	2433,074	16,24	16,162	11,658	9,619	10,884	21,1	953,791	22,574	2433,074	0	203,205	203,205	99,722	0	0	0	0	0	0	0
10:17:45	5,322	2433,127	16,338	16,211	11,653	9,619	10,859	21,1	953,791	22,574	2433,074	0	203,205	203,205	99,722	0	0	0	0	0	0	0
10:17:45	-117,187	2431,955	16,386	16,308	11,644	9,607	10,835	21,1	953,791	22,574	2431,955	0	203,205	203,205	99,722	0	0	0	0	0	0	0
10:17:45	-22,021	2431,735	16,533	16,406	11,635	9,605	10,811	21,1	953,791	22,574	2431,735	0	203,205	203,205	99,722	0	0	0	0	0	0	0
10:17:45	-31,909	2431,416	16,679	16,504	11,625	9,602	10,787	21,1	953,791	22,574	2431,416	0	203,205	203,205	99,722	0	0	0	0	0	0	0
10:17:45	-148,022	2429,935	16,679	16,504	11,617	9,586	10,763	21,1	953,791	22,574	2429,935	0	203,205	203,205	99,722	0	0	0	0	0	0	0
10:17:45	-179,321	2428,142	16,582	16,504	11,612	9,568	10,74	21,1	953,791	22,574	2428,142	0	203,205	203,205	99,722	0	0	0	0	0	0	0
10:17:45	-153,881	2426,603	16,435	16,357	11,611	9,552	10,717	21,1	953,791	22,574	2426,603	0	203,205	203,205	99,722	0	0	0	0	0	0	0
10:17:45	-167,407	2424,929	16,338	16,211	11,607	9,535	10,694	21,1	953,791	22,574	2424,929	0	202,144	202,144	99,718	0	0	0	0	0	0	0
10:17:45	-167,358	2423,256	16,24	16,064	11,603	9,518	10,67	21,1	953,791	22,574	2423,256	0	202,144	202,144	99,718	0	0	0	0	0	0	0
10:17:45	-131,176	2421,944	16,191	16,064	11,598	9,504	10,648	21,1	953,791	22,574	2421,944	0	202,144	202,144	99,718	0	0	0	0	0	0	0
10:17:45	-51,464	2421,429	16,24	16,162	11,593	9,499	10,625	21,1	953,791	22,574	2421,429	0	202,144	202,144	99,718	0	0	0	0	0	0	0
10:17:45	-62,695	2420,802	16,338	16,162	11,584	9,492	10,603	21,1	953,791	22,574	2420,802	0	202,144	202,144	99,718	0	0	0	0	0	0	0
10:17:45	-108,642	2419,716	16,386	16,308	11,575	9,481	10,581	21,1	953,791	22,574	2419,716	0	202,144	202,144	99,718	0	0	0	0	0	0	0
10:17:45	-50,219	2419,214	16,435	16,308	11,57	9,476	10,559	21,1	953,791	22,574	2419,214	0	202,144	202,144	99,718	0	0	0	0	0	0	0
10:17:45	-154,541	2417,668	16,435	16,357	11,561	9,46	10,538	21,1	953,791	22,574	2417,668	0	202,144	202,144	99,718	0	0	0	0	0	0	0
10:17:45	-83,203	2416,836	16,435	16,357	11,556	9,451	10,516	21,1	953,791	22,574	2416,836	0	202,144	202,144	99,718	0	0	0	0	0	0	0
10:17:45	-163,037	2415,206	16,338	16,211	11,552	9,435	10,495	21,1	953,791	22,574	2415,206	0	202,144	202,144	99,718	0	0	0	0	0	0	0
10:17:45	-107,788	2414,128	16,24	16,162	11,551	9,424	10,474	21,1	953,791	22,574	2414,128	0	202,144	202,144	99,718	0	0	0	0	0	0	0
10:17:45	-138,208	2412,746	16,24	16,064	11,544	9,409	10,453	21,1	953,791	22,574	2412,746	0	202,144	202,144	99,718	0	0	0	0	0	0	0
10:17:45	-149,023	2411,256	16,24	16,064	11,535	9,394	10,432	21,1	953,791	22,574	2411,256	0	202,144	202,144	99,718	0	0	0	0	0	0	0
10:17:45	-83,154	2410,424	16,24	16,162	11,53	9,385	10,412	21,1	953,791	22,574	2410,424	0	202,144	202,144	99,718	0	0	0	0	0	0	0
10:17:45	-83,203	2409,592	16,24	16,064	11,526	9,377	10,392	21,1	953,791	22,574	2409,592	0	202,144	202,144	99,718	0	0	0	0	0	0	0
10:17:45	-96,215	2408,63	16,24	16,162	11,52	9,367	10,372	21,1	953,791	22,574	2408,63	0	202,144	202,144	99,718	0	0	0	0	0	0	0
10:17:45	-147,949	2407,151	16,24	16,064	11,512	9,352	10,352	21,1	953,791	22,574	2407,151	0	202,144	202,144	99,718	0	0	0	0	0	0	0
10:17:45	-80,908	2406,341	16,24	16,162	11,507	9,343	10,332	21,1	953,791	22,574	2406,341	0	202,144	202,144	99,718	0	0	0	0	0	0	0
10:17:45	-127,905	2405,062	16,191	16,064	11,503	9,33	10,312	21,1	953,791	22,574	2405,062	0	202,144	202,144	99,718	0	0	0	0	0	0	0
10:17:45	-98,388	2404,078	16,191	16,064	11,497	9,32	10,293	21,1	953,791	22,574	2404,078	0	202,144	202,144	99,718	0	0	0	0	0	0	0
10:17:45	-129,541	2402,783	16,191	16,064	11,49	9,307	10,273	21,1	953,791	22,574	2402,783	0	202,144	202,144	99,718	0	0	0	0	0	0	0
10:17:45	-97,119	2401,812	16,191	16,162	11,484	9,297	10,254	21,1	953,791	22,574	2401,812	0	202,144	202,144	99,718	0	0	0	0	0	0	0
10:17:45	-158,642	2400,225	16,093	16,015	11,481	9,28	10,235	21,1	953,791	22,574	2400,225	0	202,144	202,144	99,718	0	0	0	0	0	0	0
10:17:45	-80,273	2399,423	16,045	15,869	11,479	9,272	10,216	21,1	953,791	22,574	2399,423	0	202,144	202,144	99,718	0	0	0	0	0	0	0
10:17:45	-157,373	2397,849	15,947	15,869	11,475	9,256	10,197	21,1	953,791	22,574	2397,849	0	202,144	202,144	99,718	0	0	0	0	0	0	0
10:17:45	-127,807	2396,571	15,898	15,869	11,471	9,243	10,179	21,1	953,791	22,574	2396,571	0	202,144	202,144	99,718	0	0	0	0	0	0	0
10:17:45	-79,833	2395,773	15,898	15,82	11,466	9,234	10,16	21,1	953,791	22,574	2395,773	0	202,144	202,144	99,718	0	0	0	0	0	0	0
10:17:45	-79,907	2394,974	15,898	15,82	11,462	9,226	10,142	21,1	953,791	22,574	2394,974	0	202,144	202,144	99,718	0	0	0	0	0	0	0
10:17:45	-79,98	2394,174	15,898	15,869	11,457	9,218	10,124	21,1	953,791	22,574	2394,174	0	202,144	202,144	99,718	0	0	0	0	0	0	0
10:17:45	-52,416	2393,65	15,947	15,82	11,452	9,212	10,106	21,1	953,791	22,574	2393,65	0	202,144	202,144	99,718	0	0	0	0	0	0	0
10:17:45	-81,054	2392,839	15,947	15,82	11,447	9,204	10,088	21,1	953,791	22,574	2392,839	0	202,144	202,144	99,718	0	0	0	0	0	0	0
10:17:45	-126,733	2391,572	15,898	15,869	11,442	9,191	10,071	21,1	953,791	22,574	2391,572	0	202,144	202,144	99,718	0	0	0	0	0	0	0
10:17:45	-32,983	2391,242	15,947	15,82	11,438	9,188	10,053	21,1	953,791	22,574	2391,242	0	202,144	202,144	99,718	0	0	0	0	0	0	0
10:17:45	-126,757	2389,974	15,898	15,82	11,433	9,174	10,036	21,1	953,791	22,574	2389,974	0	202,144	202,144	99,718	0	0	0	0	0	0	0
10:17:45	-81,054	2389,164	15,898	15,82	11,429	9,166	10,019	21,1	953,791	22,574	2389,164	0	202,144	202,144	99,718	0	0	0	0	0	0	0
10:17:45	-200,781	2387,156	15,752	15,674	11,425	9,145	10,002	21,1	953,791	22,574	2387,156	0	202,144	202,144	99,718	0	0	0	0	0	0	0
10:17:45	-19,287	2386,963	15,752	15,674	11,424	9,143	9,985	21,1	953,791	22,574	2386,963	0	202,144	202,144	99,718	0	0	0	0	0	0	0
10:17:45	-107,299	2385,89	15,703	15,625	11,421	9,132	9,968	21,1	953,791	22,574	2385,89	0	202,144	202,144	99,718	0	0	0	0	0	0	0
10:17:45	-19,458	2385,695	15,703	15,625	11,42	9,13	9,952	21,1	953,791	22,574	2385,695	0	202,144	202,144	99,718	0	0	0	0	0	0	0
10:17:45	-100,439	2384,691	15,703	15,527	11,414	9,12	9,936	21,1	953,791	22,574	2384,691	0	202,144	202,144	99,718	0	0	0	0	0	0	0
10:17:45	-72,973	2383,961	15,752	15,625	11,407	9,113	9,919	21,1	953,791	22,574	2383,961	0	202,144	202,144	99,718	0	0	0	0	0	0	0
10:17:45	-5,883	2383,902	15,849	15,722	11,402	9,112	9,904	21,1	953,791	22,574	2383,902	0	202,144	202,144	99,718	0	0	0	0	0	0	0
10:17:45	-174,34	2382,159	15,752	15,625	11,397	9,094	9,888	21,1	953,791	22,574	2382,159	0	202,144	202,144	99,718	0	0	0	0	0	0	0
10:17:45	-60,498	2381,554	15,752	15,674	11,394	9,088	9,872	21,1	953,791	22,574	2381,554	0	202,144	202,144	99,718	0	0	0	0	0	0	0
10:17:45	-126,684	2380,287	15,703	15,625	11,389	9,075	9,856	21,1	953,791	22,574	2380,287	0	202,144	202,144	99,718	0	0	0	0	0	0	0
10:17:45	-19,482	2380,092	15,703	15,527	11,388	9,073	9,841	21,1	953,791	22,574	2380,092	0	202,144	202,144	99,718	0	0	0	0	0	0	0
10:17:45	-112,866	2378,964	15,605	15,478	11,387	9,061	9,826	21,1	953,791	22,574	2378,964	0	202,144	202,144	99,718	0	0	0	0	0	0	0
10:17:45	-39,819	2378,566	15,605	15,527	11,385	9,057	9,811	21,1	953,791	22,574	2378,566	0	202,144	202,144	99,718	0	0	0	0	0	0	0
10:17:45	-159,594	2376,97	15,459	15,429	11,384	9,04	9,796	21,1	953,791	22,574	2376,97	0	202,144	202,144	99,718	0	0	0	0	0	0	0
10:17:45	-61,523	2376,354	15,459	15,429	11,38	9,034	9,781	21,1	953,791	22,574	2376,354	0	202,144	202,144	99,718	0	0	0	0	0	0	0
10:17:45	-66,162	2375,693	15,41	15,332	11,379	9,027	9,766	21,1	953,791	22,574	2375,693	0	202,144	202,144	99,718	0	0	0	0	0	0	0
10:17:45	-14,819	2375,545	15,459	15,332	11,376	9,026	9,751	21,1	953,791	22,574	2375,545	0	202,144	202,144	99,718	0	0	0	0	0	0	0
10:17:45	-18,383	2375,361	15,459	15,429	11,375	9,024	9,737	21,1	953,791	22,574	2375,361	0	202,144	202,144	99,718	0	0	0	0	0	0	0
10:17:45	-79,76	2374,563	15,459	15,429	11,37	9,016	9,723	21,1	953,791	22,574	2374,563	0	202,144	202,144	99,718	0	0	0	0	0	0	0
10:17:45	12,426	2374,687	15,556	15,478	11,365	9,017	9,709	21,1	953,791	22,574	2374,563	0	202,144	202,144	99,718	0	0	0	0	0	0	0
10:17:45	60,18	2375,289	15,703	15,625	11,361	9,023	9,696	21,1	953,791	22,574	2374,564	0	202,144	202,144	99,718	0	0	0	0	0	0	0
10:17:45	-61,572	2374,673	15,703	15,625	11,357	9,017	9,682	21,1	953,791	22,574	2374,564	0	202,144	202,144	99,718	0	0	0	0	0	0	0
10:17:45	-201,635	2372,657	15,556	15,478	11,354	8,996	9,669	21,1	953,791	22,574	2372,657	0	202,144	202,144	99,718	0	0	0	0	0	0	0
10:17:45	-111,596	2371,541	15,459	15,429	11,353	8,984	9,655	21,1	953,791	22,574	2371,541	0	202,144	202,144	99,718	0	0	0	0	0	0	0
10:17:45	0	2371,541	15,459	15,429	11,353	8,984	9,642	21,1	953,791	22,574	2371,541	0	202,144	202,144	99,718	0	0	0	0	0	0	0
10:17:45	-46,679	2371,074	15,41	15,429	11,353	8,98	9,629	21,1	953,791	22,574	2371,074	0	202,144	202,144	99,718	0	0	0	0	0	0	0
10:17:45	-65,063	2370,424	15,361	15,185	11,352	8,973	9,616	21,1	953,791	22,574	2370,424	0	202,144	202,144	99,718	0	0	0	0	0	0	0
10:17:45	-62,573	2369,798	15,361	15,332	11,348	8,966	9,604	21,1	953,791	22,574	2369,798	0	202,144	202,144	99,718	0	0	0	0	0	0	0
10:17:45	28,271	2370,081	15,41	15,332	11,347	8,969	9,591	21,1	953,791	22,574	2369,798	0	202,144	202,144	99,718	0	0	0	0	0	0	0
10:17:45	-62,573	2369,455	15,41	15,283	11,344	8,963	9,579	21,1	953,791	22,574	2369,455	0	202,144	202,144	99,718	0	0	0	0	0	0	0
10:17:45	-35,375	2369,101	15,459	15,429	11,339	8,959	9,567	21,1	953,791	22,574	2369,101	0	202,144	202,144	99,718	0	0	0	0	0	0	0
10:17:45	-3,759	2369,064	15,556	15,478	11,334	8,959	9,555	21,1	953,791	22,574	2369,064	0	202,144	202,144	99,718	0	0	0	0	0	0	0
10:17:45	-17,309	2368,89	15,556	15,478	11,333	8,957	9,543	21,1	953,791	22,574	2368,89	0	202,144	202,144	99,718	0	0	0	0	0	0	0
10:17:45	-62,597	2368,265	15,556	15,478	11,329	8,951	9,532	21,1	953,791	22,574	2368,265	0	202,144	202,144	99,718	0	0	0	0	0	0	0
10:17:45	-93,334	2367,331	15,459	15,429	11,329	8,941	9,52	21,1	953,791	22,574	2367,331	0	202,144	202,144	99,718	0	0	0	0	0	0	0
10:17:45	-46,655	2366,865	15,41	15,332	11,329	8,936	9,508	21,1	953,791	22,574	2366,865	0	202,144	202,144	99,718	0	0	0	0	0	0	0
10:17:45	-46,655	2366,398	15,361	15,283	11,329	8,931	9,497	21,1	953,791	22,574	2366,398	0	202,144	202,144	99,718	0	0	0	0	0	0	0
10:17:45	-93,286	2365,465	15,263	15,185	11,329	8,922	9,486	21,1	953,791	22,574	2365,465	0	202,144	202,144	99,718	0	0	0	0	0	0	0
10:17:45	-17,138	2365,294	15,263	15,185	11,328	8,92	9,475	21,1	953,791	22,574	2365,294	0	202,144	202,144	99,718	0	0	0	0	0	0	0
10:17:45	-63,818	2364,656	15,263	15,136	11,325	8,913	9,464	21,1	953,791	22,574	2364,656	0	202,144	202,144	99,718	0	0	0	0	0	0	0
10:17:45	-46,63	2364,189	15,215	15,136	11,325	8,909	9,453	21,1	953,791	22,574	2364,189	0	202,144	202,144	99,718	0	0	0	0	0	0	0
10:17:45	-17,163	2364,018	15,215	15,136	11,324	8,907	9,442	21,1	953,791	22,574	2364,018	0	202,144	202,144	99,718	0	0	0	0	0	0	0
10:17:45	-139,746	2362,62	15,117	15,136	11,321	8,892	9,431	21,1	953,791	22,574	2362,62	0	202,144	202,144	99,718	0	0	0	0	0	0	0
10:17:45	-63,769	2361,983	15,068	15,088	11,32	8,886	9,421	21,1	953,791	22,574	2361,983	0	202,144	202,144	99,718	0	0	0	0	0	0	0
10:17:46	46,63	2362,449	15,117	15,088	11,32	8,891	9,41	21,1	953,791	22,574	2361,983	0	202,144	202,144	99,718	0	0	0	0	0	0	0
10:17:46	-82,055	2361,628	15,117	15,136	11,315	8,882	9,4	21,1	953,791	22,574	2361,628	0	202,144	202,144	99,718	0	0	0	0	0	0	0
10:17:46	60,009	2362,228	15,263	15,283	11,311	8,888	9,39	21,1	953,791	22,574	2361,629	0	202,144	202,144	99,718	0	0	0	0	0	0	0
10:17:46	-4,882	2362,18	15,361	15,332	11,305	8,888	9,38	21,1	953,791	22,574	2361,629	0	202,144	202,144	99,718	0	0	0	0	0	0	0
10:17:46	-37,377	2361,806	15,459	15,478	11,298	8,884	9,37	21,1	953,791	22,574	2361,629	0	202,144	202,144	99,718	0	0	0	0	0	0	0
10:17:46	-65,795	2361,148	15,459	15,478	11,294	8,877	9,361	21,1	953,791	22,574	2361,148	0	202,144	202,144	99,718	0	0	0	0	0	0	0
10:17:46	-61,84	2360,529	15,41	15,429	11,293	8,871	9,351	21,1	953,791	22,574	2360,529	0	202,144	202,144	99,718	0	0	0	0	0	0	0
10:17:46	-46,606	2360,063	15,361	15,429	11,293	8,866	9,342	21,1	953,791	22,574	2360,063	0	202,144	202,144	99,718	0	0	0	0	0	0	0
10:17:46	46,606	2360,529	15,41	15,332	11,293	8,871	9,332	21,1	953,791	22,574	2360,064	0	202,144	202,144	99,718	0	0	0	0	0	0	0
10:17:46	-139,843	2359,131	15,263	15,185	11,293	8,857	9,323	21,1	953,791	22,574	2359,131	0	202,144	202,144	99,718	0	0	0	0	0	0	0
10:17:46	93,237	2360,063	15,361	15,283	11,293	8,866	9,314	21,1	953,791	22,574	2359,132	0	202,144	202,144	99,718	0	0	0	0	0	0	0
10:17:46	-93,237	2359,131	15,263	15,185	11,293	8,857	9,305	21,1	953,331	22,574	2359,131	0	202,144	202,144	99,718	0	0	0	0	0	0	0
10:17:46	-60,937	2358,522	15,215	15,136	11,292	8,85	9,296	21,1	953,331	22,574	2358,522	0	202,144	202,144	99,718	0	0	0	0	0	0	0
10:17:46	-19,116	2358,33	15,263	15,185	11,289	8,848	9,287	21,1	953,331	22,574	2358,33	0	202,144	202,144	99,718	0	0	0	0	0	0	0
10:17:46	-112,548	2357,205	15,215	15,136	11,285	8,837	9,279	21,1	953,331	22,574	2357,205	0	202,144	202,144	99,718	0	0	0	0	0	0	0
10:17:46	-16,088	2357,044	15,215	15,136	11,284	8,835	9,27	21,1	953,331	22,574	2357,044	0	202,144	202,144	99,718	0	0	0	0	0	0	0
10:17:46	46,606	2357,51	15,263	15,283	11,284	8,84	9,261	21,1	953,331	22,574	2357,045	0	202,144	202,144	99,718	0	0	0	0	0	0	0
10:17:46	-139,819	2356,112	15,117	15,136	11,284	8,825	9,253	21,1	953,331	22,574	2356,112	0	202,144	202,144	99,718	0	0	0	0	0	0	0
10:17:46	0	2356,112	15,117	14,99	11,284	8,825	9,245	21,1	953,331	22,574	2356,112	0	202,144	202,144	99,718	0	0	0	0	0	0	0
10:17:46	27,294	2356,385	15,215	15,185	11,28	8,828	9,236	21,1	953,331	22,574	2356,112	0	202,144	202,144	99,718	0	0	0	0	0	0	0
10:17:46	-108,251	2355,302	15,117	15,088	11,279	8,817	9,228	21,1	953,331	22,574	2355,302	0	202,144	202,144	99,718	0	0	0	0	0	0	0
10:17:46	93,212	2356,234	15,215	15,088	11,279	8,827	9,22	21,1	953,331	22,574	2355,303	0	201,441	201,441	99,715	0	0	0	0	0	0	0
10:17:46	-93,212	2355,302	15,117	14,99	11,279	8,817	9,212	21,1	953,331	22,574	2355,302	0	201,441	201,441	99,715	0	0	0	0	0	0	0
10:17:46	-66,796	2354,634	15,117	15,088	11,276	8,81	9,204	21,1	953,331	22,574	2354,634	0	201,441	201,441	99,715	0	0	0	0	0	0	0
10:17:46	-15,234	2354,482	15,117	15,088	11,275	8,809	9,197	21,1	953,331	22,574	2354,482	0	201,441	201,441	99,715	0	0	0	0	0	0	0
10:17:46	0	2354,482	15,117	14,941	11,275	8,809	9,189	21,1	953,331	22,574	2354,482	0	201,441	201,441	99,715	0	0	0	0	0	0	0
10:17:46	-139,77	2353,084	14,97	14,941	11,275	8,794	9,181	21,1	953,331	22,574	2353,084	0	201,441	201,441	99,715	0	0	0	0	0	0	0
10:17:46	93,164	2354,016	15,068	14,99	11,275	8,804	9,174	21,1	953,331	22,574	2353,085	0	201,441	201,441	99,715	0	0	0	0	0	0	0
10:17:46	-139,746	2352,619	14,922	14,795	11,275	8,789	9,166	21,1	953,331	22,574	2352,619	0	201,441	201,441	99,715	0	0	0	0	0	0	0
10:17:46	119,555	2353,814	15,117	15,088	11,271	8,802	9,159	21,1	953,331	22,574	2352,62	0	201,441	201,441	99,715	0	0	0	0	0	0	0
10:17:46	0	2353,814	15,117	14,941	11,271	8,802	9,152	21,1	953,331	22,574	2352,621	0	201,441	201,441	99,715	0	0	0	0	0	0	0
10:17:46	-139,746	2352,417	14,97	14,941	11,271	8,787	9,145	21,1	953,331	22,574	2352,417	0	201,441	201,441	99,715	0	0	0	0	0	0	0
10:17:46	76,879	2353,185	15,068	14,941	11,27	8,795	9,138	21,1	953,331	22,574	2352,417	0	201,441	201,441	99,715	0	0	0	0	0	0	0
10:17:46	-93,164	2352,254	14,97	14,941	11,27	8,786	9,131	21,1	953,331	22,574	2352,254	0	201,441	201,441	99,715	0	0	0	0	0	0	0
10:17:46	-51,757	2351,736	14,97	14,843	11,267	8,78	9,124	21,1	953,331	22,574	2351,736	0	201,441	201,441	99,715	0	0	0	0	0	0	0
10:17:46	78,125	2352,517	15,068	14,941	11,266	8,788	9,118	21,1	953,331	22,574	2351,737	0	201,441	201,441	99,715	0	0	0	0	0	0	0
10:17:46	15,014	2352,668	15,068	14,99	11,267	8,79	9,111	21,1	953,331	22,574	2351,738	0	201,441	201,441	99,715	0	0	0	0	0	0	0
10:17:46	-15,014	2352,517	15,068	14,99	11,266	8,788	9,105	21,1	953,331	22,574	2351,739	0	201,441	201,441	99,715	0	0	0	0	0	0	0
10:17:46	0	2352,517	15,068	14,941	11,266	8,788	9,099	21,1	953,331	22,574	2351,739	0	201,441	201,441	99,715	0	0	0	0	0	0	0
10:17:46	-93,139	2351,586	14,97	14,941	11,266	8,779	9,093	21,1	953,331	22,574	2351,586	0	201,441	201,441	99,715	0	0	0	0	0	0	0
10:17:46	108,154	2352,668	15,068	14,941	11,267	8,79	9,087	21,1	953,331	22,574	2351,587	0	201,441	201,441	99,715	0	0	0	0	0	0	0
10:17:46	-108,154	2351,586	14,97	14,941	11,266	8,779	9,081	21,1	953,331	22,574	2351,586	0	201,441	201,441	99,715	0	0	0	0	0	0	0
10:17:46	-46,582	2351,12	14,922	14,746	11,266	8,774	9,075	21,1	953,331	22,574	2351,12	0	201,441	201,441	99,715	0	0	0	0	0	0	0
10:17:46	0	2351,12	14,922	14,795	11,266	8,774	9,069	21,1	953,331	22,574	2351,12	0	201,441	201,441	99,715	0	0	0	0	0	0	0
10:17:46	70,605	2351,826	15,068	14,99	11,262	8,781	9,063	21,1	953,331	22,574	2351,121	0	201,441	201,441	99,715	0	0	0	0	0	0	0
10:17:46	95,556	2352,782	15,215	15,136	11,26	8,791	9,058	21,1	953,331	22,574	2351,123	0	201,441	201,441	99,715	0	0	0	0	0	0	0
10:17:46	-146,02	2351,322	15,117	15,088	11,257	8,776	9,052	21,1	953,331	22,574	2351,123	0	201,441	201,441	99,715	0	0	0	0	0	0	0
10:17:46	77,954	2352,101	15,215	15,088	11,256	8,784	9,047	21,1	953,331	22,574	2351,124	0	201,441	201,441	99,715	0	0	0	0	0	0	0
10:17:46	-93,164	2351,17	15,117	15,088	11,256	8,774	9,042	21,1	953,331	22,574	2351,124	0	201,441	201,441	99,715	0	0	0	0	0	0	0
10:17:46	-31,347	2350,856	15,068	14,99	11,257	8,771	9,036	21,1	953,331	22,574	2350,856	0	201,441	201,441	99,715	0	0	0	0	0	0	0
10:17:46	46,557	2351,322	15,117	14,99	11,257	8,776	9,031	21,1	953,331	22,574	2350,856	0	201,441	201,441	99,715	0	0	0	0	0	0	0
10:17:46	-46,557	2350,856	15,068	14,99	11,257	8,771	9,026	21,1	953,331	22,574	2350,856	0	201,441	201,441	99,715	0	0	0	0	0	0	0
10:17:46	-154,931	2349,307	14,922	14,843	11,256	8,755	9,021	21,1	953,331	22,574	2349,307	0	201,441	201,441	99,715	0	0	0	0	0	0	0
10:17:46	46,582	2349,773	14,97	14,941	11,256	8,76	9,016	21,1	953,331	22,574	2349,307	0	201,441	201,441	99,715	0	0	0	0	0	0	0
10:17:46	24,218	2350,015	15,068	14,941	11,252	8,763	9,011	21,1	953,331	22,574	2349,308	0	201,441	201,441	99,715	0	0	0	0	0	0	0
10:17:46	32,421	2350,339	15,117	14,99	11,251	8,766	9,006	21,1	953,331	22,574	2349,309	0	201,441	201,441	99,715	0	0	0	0	0	0	0
10:17:46	-32,421	2350,015	15,068	14,941	11,252	8,763	9,001	21,1	953,331	22,574	2349,31	0	201,441	201,441	99,715	0	0	0	0	0	0	0
10:17:46	-107,299	2348,942	14,97	14,941	11,251	8,751	8,996	21,1	953,331	22,574	2348,942	0	201,441	201,441	99,715	0	0	0	0	0	0	0
10:17:46	-46,533	2348,476	14,922	14,843	11,251	8,747	8,991	21,1	953,331	22,574	2348,476	0	201,441	201,441	99,715	0	0	0	0	0	0	0
10:17:46	46,533	2348,942	14,97	14,941	11,251	8,751	8,987	21,1	953,331	22,574	2348,477	0	201,441	201,441	99,715	0	0	0	0	0	0	0
10:17:46	-53,881	2348,403	14,97	14,941	11,248	8,746	8,982	21,1	953,331	22,574	2348,403	0	201,441	201,441	99,715	0	0	0	0	0	0	0
10:17:46	-61,572	2347,787	14,922	14,795	11,247	8,74	8,977	21,1	953,331	22,574	2347,787	0	201,441	201,441	99,715	0	0	0	0	0	0	0
10:17:46	0	2347,787	14,922	14,843	11,247	8,74	8,973	21,1	953,331	22,574	2347,787	0	201,441	201,441	99,715	0	0	0	0	0	0	0
10:17:46	0	2347,787	14,922	14,99	11,247	8,74	8,968	21,1	953,331	22,574	2347,787	0	201,441	201,441	99,715	0	0	0	0	0	0	0
10:17:46	46,533	2348,253	14,97	14,941	11,247	8,744	8,964	21,1	953,331	22,574	2347,788	0	201,441	201,441	99,715	0	0	0	0	0	0	0
10:17:46	-186,206	2346,39	14,775	14,648	11,247	8,725	8,959	21,1	953,331	22,574	2346,39	0	201,441	201,441	99,715	0	0	0	0	0	0	0
10:17:46	79,003	2347,181	14,873	14,746	11,247	8,733	8,954	21,1	953,331	22,574	2346,391	0	201,441	201,441	99,715	0	0	0	0	0	0	0
10:17:46	46,533	2347,646	14,922	14,843	11,247	8,738	8,95	21,1	953,331	22,574	2346,393	0	201,441	201,441	99,715	0	0	0	0	0	0	0
10:17:46	-46,533	2347,181	14,873	14,843	11,247	8,733	8,946	21,1	953,331	22,574	2346,394	0	201,441	201,441	99,715	0	0	0	0	0	0	0
10:17:46	-8,447	2347,096	14,922	14,795	11,244	8,732	8,942	21,1	953,331	22,574	2346,395	0	201,441	201,441	99,715	0	0	0	0	0	0	0
10:17:46	0	2347,096	14,922	14,941	11,244	8,732	8,938	21,1	953,331	22,574	2346,395	0	201,441	201,441	99,715	0	0	0	0	0	0	0
10:17:46	0	2347,096	14,922	14,843	11,244	8,732	8,934	21,1	953,331	22,574	2346,396	0	201,441	201,441	99,715	0	0	0	0	0	0	0
10:17:46	0	2347,096	14,922	14,941	11,244	8,732	8,93	21,1	953,331	22,574	2346,396	0	201,441	201,441	99,715	0	0	0	0	0	0	0
10:17:46	-139,648	2345,7	14,775	14,648	11,244	8,718	8,926	21,1	953,331	22,574	2345,7	0	201,441	201,441	99,715	0	0	0	0	0	0	0
10:17:46	79,15	2346,491	14,873	14,843	11,243	8,726	8,922	21,1	953,331	22,574	2345,7	0	201,441	201,441	99,715	0	0	0	0	0	0	0
10:17:46	46,533	2346,956	14,922	14,843	11,243	8,731	8,918	21,1	953,331	22,574	2345,702	0	201,441	201,441	99,715	0	0	0	0	0	0	0
10:17:46	-46,533	2346,491	14,873	14,746	11,243	8,726	8,914	21,1	953,331	22,574	2345,702	0	201,441	201,441	99,715	0	0	0	0	0	0	0
10:17:46	0	2346,491	14,873	14,746	11,243	8,726	8,91	21,1	953,331	22,574	2345,703	0	201,441	201,441	99,715	0	0	0	0	0	0	0
10:17:46	60,498	2347,096	14,922	14,843	11,244	8,732	8,907	21,1	953,331	22,574	2345,705	0	201,441	201,441	99,715	0	0	0	0	0	0	0
10:17:46	-13,964	2346,956	14,922	14,843	11,243	8,731	8,904	21,1	953,331	22,574	2345,706	0	201,441	201,441	99,715	0	0	0	0	0	0	0
10:17:46	46,557	2347,422	14,97	14,99	11,243	8,736	8,9	21,1	953,331	22,574	2345,708	0	201,441	201,441	99,715	0	0	0	0	0	0	0
10:17:46	-46,557	2346,956	14,922	14,795	11,243	8,731	8,897	21,1	953,331	22,574	2345,709	0	201,441	201,441	99,715	0	0	0	0	0	0	0
10:17:46	46,557	2347,422	14,97	14,941	11,243	8,736	8,894	21,1	953,331	22,574	2345,711	0	201,441	201,441	99,715	0	0	0	0	0	0	0
10:17:46	-46,557	2346,956	14,922	14,843	11,243	8,731	8,891	21,1	953,331	22,574	2345,712	0	201,441	201,441	99,715	0	0	0	0	0	0	0
10:17:46	46,557	2347,422	14,97	14,941	11,243	8,736	8,888	21,1	953,331	22,574	2345,714	0	201,441	201,441	99,715	0	0	0	0	0	0	0
10:17:46	93,139	2348,353	15,068	15,088	11,243	8,745	8,885	21,1	953,331	22,574	2345,716	0	201,441	201,441	99,715	0	0	0	0	0	0	0
10:17:46	-93,139	2347,422	14,97	15,088	11,243	8,736	8,882	21,1	953,331	22,574	2345,718	0	201,441	201,441	99,715	0	0	0	0	0	0	0
10:17:46	-10,034	2347,322	14,873	14,941	11,247	8,735	8,879	21,1	953,331	22,574	2345,72	0	201,441	201,441	99,715	0	0	0	0	0	0	0
10:17:46	68,92	2348,011	14,873	14,843	11,251	8,742	8,876	21,1	953,331	22,574	2345,722	0	201,441	201,441	99,715	0	0	0	0	0	0	0
10:17:46	-53,881	2347,472	14,873	14,746	11,248	8,736	8,874	21,1	953,331	22,574	2345,724	0	201,441	201,441	99,715	0	0	0	0	0	0	0
10:17:46	157,08	2349,043	15,068	14,99	11,247	8,753	8,871	21,1	953,331	22,574	2345,727	0	201,441	201,441	99,715	0	0	0	0	0	0	0
10:17:46	-68,945	2348,353	15,068	14,941	11,243	8,745	8,869	21,1	953,331	22,574	2345,73	0	201,441	201,441	99,715	0	0	0	0	0	0	0
10:17:46	46,533	2348,819	15,117	15,088	11,243	8,75	8,866	21,1	953,331	22,574	2345,733	0	201,441	201,441	99,715	0	0	0	0	0	0	0
10:17:46	-32,617	2348,493	15,068	15,088	11,244	8,747	8,864	21,1	953,331	22,574	2345,735	0	201,441	201,441	99,715	0	0	0	0	0	0	0
10:17:46	-93,09	2347,562	14,97	14,843	11,244	8,737	8,862	21,1	953,331	22,574	2345,737	0	201,441	201,441	99,715	0	0	0	0	0	0	0
10:17:46	-46,557	2347,096	14,922	14,941	11,244	8,732	8,859	21,1	953,331	22,574	2345,738	0	201,441	201,441	99,715	0	0	0	0	0	0	0
10:17:46	54,98	2347,646	14,922	14,941	11,247	8,738	8,857	21,1	953,331	22,574	2345,74	0	201,441	201,441	99,715	0	0	0	0	0	0	0
10:17:46	139,697	2349,043	15,068	14,941	11,247	8,753	8,855	21,1	953,331	22,574	2345,744	0	201,441	201,441	99,715	0	0	0	0	0	0	0
10:17:46	-139,697	2347,646	14,922	14,795	11,247	8,738	8,852	21,1	953,331	22,574	2345,746	0	201,441	201,441	99,715	0	0	0	0	0	0	0
10:17:47	-54,98	2347,096	14,922	14,941	11,244	8,732	8,85	21,1	953,331	22,574	2345,747	0	201,441	201,441	99,715	0	0	0	0	0	0	0
10:17:47	-13,964	2346,956	14,922	14,843	11,243	8,731	8,848	21,1	953,331	22,574	2345,748	0	201,441	201,441	99,715	0	0	0	0	0	0	0
10:17:47	60,522	2347,562	14,97	14,843	11,244	8,737	8,845	21,1	953,331	22,574	2345,75	0	201,441	201,441	99,715	0	0	0	0	0	0	0
10:17:47	0	2347,562	14,97	14,99	11,244	8,737	8,843	21,1	953,331	22,574	2345,752	0	201,441	201,441	99,715	0	0	0	0	0	0	0
10:17:47	-93,115	2346,63	14,873	14,941	11,244	8,728	8,841	21,1	953,331	22,574	2345,753	0	201,441	201,441	99,715	0	0	0	0	0	0	0
10:17:47	93,115	2347,562	14,97	14,941	11,244	8,737	8,839	21,1	953,331	22,574	2345,754	0	201,441	201,441	99,715	0	0	0	0	0	0	0
10:17:47	-60,522	2346,956	14,922	14,941	11,243	8,731	8,837	21,1	953,331	22,574	2345,756	0	201,441	201,441	99,715	0	0	0	0	0	0	0
10:17:47	46,557	2347,422	14,97	14,941	11,243	8,736	8,835	21,1	953,331	22,574	2345,757	0	201,441	201,441	99,715	0	0	0	0	0	0	0
10:17:47	13,964	2347,562	14,97	14,99	11,244	8,737	8,833	21,1	953,331	22,574	2345,759	0	201,441	201,441	99,715	0	0	0	0	0	0	0
10:17:47	-46,557	2347,096	14,922	14,843	11,244	8,732	8,831	21,1	953,331	22,574	2345,76	0	201,441	201,441	99,715	0	0	0	0	0	0	0
10:17:47	0	2347,096	14,922	14,99	11,244	8,732	8,829	21,1	953,331	22,574	2345,762	0	201,441	201,441	99,715	0	0	0	0	0	0	0
10:17:47	46,557	2347,562	14,97	14,99	11,244	8,737	8,827	21,1	953,331	22,574	2345,763	0	201,441	201,441	99,715	0	0	0	0	0	0	0
10:17:47	-46,557	2347,096	14,922	14,795	11,244	8,732	8,825	21,1	953,331	22,574	2345,765	0	201,441	201,441	99,715	0	0	0	0	0	0	0
10:17:47	46,557	2347,562	14,97	14,941	11,244	8,737	8,824	21,1	953,331	22,574	2345,766	0	201,441	201,441	99,715	0	0	0	0	0	0	0
10:17:47	0	2347,562	14,97	14,941	11,244	8,737	8,822	21,1	953,331	22,574	2345,768	0	201,441	201,441	99,715	0	0	0	0	0	0	0
10:17:47	0	2347,562	14,97	14,843	11,244	8,737	8,82	21,1	953,331	22,574	2345,77	0	201,441	201,441	99,715	0	0	0	0	0	0	0
10:17:47	0	2347,562	14,97	14,941	11,244	8,737	8,819	21,1	953,331	22,574	2345,772	0	201,441	201,441	99,715	0	0	0	0	0	0	0
10:17:47	0	2347,562	14,97	14,843	11,244	8,737	8,817	21,1	953,331	22,574	2345,773	0	201,441	201,441	99,715	0	0	0	0	0	0	0
10:17:47	93,09	2348,493	15,068	14,99	11,244	8,747	8,816	21,1	953,331	22,574	2345,776	0	201,441	201,441	99,715	0	0	0	0	0	0	0
10:17:47	-93,09	2347,562	14,97	14,843	11,244	8,737	8,814	21,1	953,331	22,574	2345,778	0	201,441	201,441	99,715	0	0	0	0	0	0	0
10:17:47	-46,557	2347,096	14,922	14,795	11,244	8,732	8,813	21,1	953,331	22,574	2345,779	0	201,441	201,441	99,715	0	0	0	0	0	0	0
10:17:47	-46,557	2346,63	14,873	14,746	11,244	8,728	8,811	21,1	953,331	22,574	2345,78	0	201,441	201,441	99,715	0	0	0	0	0	0	0
10:17:47	46,557	2347,096	14,922	14,941	11,244	8,732	8,809	21,1	953,331	22,574	2345,781	0	201,29	201,29	99,714	0	0	0	0	0	0	0
10:17:47	46,557	2347,562	14,97	15,088	11,244	8,737	8,808	21,1	953,331	22,574	2345,783	0	201,29	201,29	99,714	0	0	0	0	0	0	0
10:17:47	0	2347,562	14,97	15,088	11,244	8,737	8,807	21,1	953,331	22,574	2345,785	0	201,29	201,29	99,714	0	0	0	0	0	0	0
10:17:47	0	2347,562	14,97	15,088	11,244	8,737	8,805	21,1	953,331	22,574	2345,786	0	201,29	201,29	99,714	0	0	0	0	0	0	0
10:17:47	-46,557	2347,096	14,922	14,99	11,244	8,732	8,804	21,1	953,331	22,574	2345,788	0	201,29	201,29	99,714	0	0	0	0	0	0	0
10:17:47	46,557	2347,562	14,97	14,99	11,244	8,737	8,803	21,1	953,331	22,574	2345,789	0	201,29	201,29	99,714	0	0	0	0	0	0	0
10:17:47	93,09	2348,493	15,068	15,088	11,244	8,747	8,801	21,1	953,331	22,574	2345,792	0	201,29	201,29	99,714	0	0	0	0	0	0	0
10:17:47	-38,11	2348,111	14,97	14,99	11,247	8,743	8,8	21,1	953,331	22,574	2345,794	0	201,29	201,29	99,714	0	0	0	0	0	0	0
10:17:47	-46,557	2347,646	14,922	14,99	11,247	8,738	8,799	21,1	953,331	22,574	2345,796	0	201,29	201,29	99,714	0	0	0	0	0	0	0
10:17:47	46,557	2348,111	14,97	14,941	11,247	8,743	8,798	21,1	953,331	22,574	2345,798	0	201,29	201,29	99,714	0	0	0	0	0	0	0
10:17:47	-54,98	2347,562	14,97	14,99	11,244	8,737	8,797	21,1	953,331	22,574	2345,8	0	201,29	201,29	99,714	0	0	0	0	0	0	0
10:17:47	-46,557	2347,096	14,922	14,99	11,244	8,732	8,796	21,1	953,331	22,574	2345,801	0	201,29	201,29	99,714	0	0	0	0	0	0	0
10:17:47	-13,964	2346,956	14,922	14,843	11,243	8,731	8,794	21,1	953,331	22,574	2345,803	0	201,29	201,29	99,714	0	0	0	0	0	0	0
10:17:47	46,557	2347,422	14,97	14,99	11,243	8,736	8,793	21,1	953,331	22,574	2345,804	0	201,29	201,29	99,714	0	0	0	0	0	0	0
10:17:47	-32,592	2347,096	14,922	14,99	11,244	8,732	8,792	21,1	953,331	22,574	2345,806	0	201,29	201,29	99,714	0	0	0	0	0	0	0
10:17:47	-13,964	2346,956	14,922	14,843	11,243	8,731	8,791	21,1	953,331	22,574	2345,807	0	201,29	201,29	99,714	0	0	0	0	0	0	0
10:17:47	46,557	2347,422	14,97	14,99	11,243	8,736	8,79	21,1	953,331	22,574	2345,808	0	201,29	201,29	99,714	0	0	0	0	0	0	0
10:17:47	93,139	2348,353	15,068	15,136	11,243	8,745	8,789	21,1	953,331	22,574	2345,811	0	201,29	201,29	99,714	0	0	0	0	0	0	0
10:17:47	-93,139	2347,422	14,97	14,941	11,243	8,736	8,788	21,1	953,331	22,574	2345,812	0	201,29	201,29	99,714	0	0	0	0	0	0	0
10:17:47	-79,15	2346,63	14,873	14,941	11,244	8,728	8,787	21,1	953,331	22,574	2345,813	0	201,29	201,29	99,714	0	0	0	0	0	0	0
10:17:47	93,115	2347,562	14,97	14,99	11,244	8,737	8,786	21,1	953,331	22,574	2345,815	0	201,29	201,29	99,714	0	0	0	0	0	0	0
10:17:47	-13,964	2347,422	14,97	14,941	11,243	8,736	8,785	21,1	953,331	22,574	2345,817	0	201,29	201,29	99,714	0	0	0	0	0	0	0
10:17:47	-46,557	2346,956	14,922	14,746	11,243	8,731	8,784	21,1	953,331	22,574	2345,818	0	201,29	201,29	99,714	0	0	0	0	0	0	0
10:17:47	46,557	2347,422	14,97	14,941	11,243	8,736	8,783	21,1	953,331	22,574	2345,819	0	201,29	201,29	99,714	0	0	0	0	0	0	0
10:17:47	93,139	2348,353	15,068	14,99	11,243	8,745	8,782	21,1	953,331	22,574	2345,822	0	201,29	201,29	99,714	0	0	0	0	0	0	0
10:17:47	13,916	2348,493	15,068	14,941	11,244	8,747	8,781	21,1	953,331	22,574	2345,825	0	201,29	201,29	99,714	0	0	0	0	0	0	0
10:17:47	0	2348,493	15,068	14,99	11,244	8,747	8,781	21,1	953,331	22,574	2345,827	0	201,29	201,29	99,714	0	0	0	0	0	0	0
10:17:47	-93,09	2347,562	14,97	14,941	11,244	8,737	8,78	21,1	953,331	22,574	2345,829	0	201,29	201,29	99,714	0	0	0	0	0	0	0
10:17:47	93,09	2348,493	15,068	14,99	11,244	8,747	8,779	21,1	953,331	22,574	2345,832	0	201,29	201,29	99,714	0	0	0	0	0	0	0
10:17:47	0	2348,493	15,068	14,99	11,244	8,747	8,778	21,1	953,331	22,574	2345,834	0	201,29	201,29	99,714	0	0	0	0	0	0	0
10:17:47	0	2348,493	15,068	14,99	11,244	8,747	8,778	21,1	953,331	22,574	2345,837	0	201,29	201,29	99,714	0	0	0	0	0	0	0
10:17:47	46,557	2348,958	15,117	14,99	11,244	8,752	8,777	21,1	953,331	22,574	2345,84	0	201,29	201,29	99,714	0	0	0	0	0	0	0
10:17:47	-139,648	2347,562	14,97	14,941	11,244	8,737	8,776	21,1	953,331	22,574	2345,842	0	201,29	201,29	99,714	0	0	0	0	0	0	0
10:17:47	0	2347,562	14,97	14,99	11,244	8,737	8,776	21,1	953,331	22,574	2345,844	0	201,29	201,29	99,714	0	0	0	0	0	0	0
10:17:47	93,09	2348,493	15,068	14,99	11,244	8,747	8,775	21,1	953,331	22,574	2345,846	0	201,29	201,29	99,714	0	0	0	0	0	0	0
10:17:47	46,557	2348,958	15,117	15,136	11,244	8,752	8,775	21,1	953,331	22,574	2345,849	0	201,29	201,29	99,714	0	0	0	0	0	0	0
10:17:47	-139,648	2347,562	14,97	14,843	11,244	8,737	8,774	21,1	953,331	22,574	2345,851	0	201,29	201,29	99,714	0	0	0	0	0	0	0
10:17:47	54,98	2348,111	14,97	14,941	11,247	8,743	8,773	21,1	953,331	22,574	2345,853	0	201,29	201,29	99,714	0	0	0	0	0	0	0
10:17:47	93,139	2349,043	15,068	14,941	11,247	8,753	8,773	21,1	953,331	22,574	2345,857	0	201,29	201,29	99,714	0	0	0	0	0	0	0
10:17:47	0	2349,043	15,068	14,941	11,247	8,753	8,773	21,1	953,331	22,574	2345,86	0	201,29	201,29	99,714	0	0	0	0	0	0	0
10:17:47	-93,139	2348,111	14,97	14,99	11,247	8,743	8,772	21,1	953,331	22,574	2345,862	0	201,29	201,29	99,714	0	0	0	0	0	0	0
10:17:47	-46,557	2347,646	14,922	14,746	11,247	8,738	8,771	21,1	953,331	22,574	2345,864	0	201,29	201,29	99,714	0	0	0	0	0	0	0
10:17:47	-8,422	2347,562	14,97	14,99	11,244	8,737	8,771	21,1	953,331	22,574	2345,866	0	201,29	201,29	99,714	0	0	0	0	0	0	0
10:17:47	93,09	2348,493	15,068	15,088	11,244	8,747	8,77	21,1	953,331	22,574	2345,868	0	201,29	201,29	99,714	0	0	0	0	0	0	0
10:17:47	-93,09	2347,562	14,97	14,99	11,244	8,737	8,77	21,1	953,331	22,574	2345,87	0	201,29	201,29	99,714	0	0	0	0	0	0	0
10:17:47	54,98	2348,111	14,97	15,088	11,247	8,743	8,769	21,1	953,331	22,574	2345,872	0	201,29	201,29	99,714	0	0	0	0	0	0	0
10:17:47	-46,557	2347,646	14,922	14,843	11,247	8,738	8,768	21,1	953,331	22,574	2345,874	0	201,29	201,29	99,714	0	0	0	0	0	0	0
10:17:47	0	2347,646	14,922	14,843	11,247	8,738	8,768	21,1	953,331	22,574	2345,876	0	201,29	201,29	99,714	0	0	0	0	0	0	0
10:17:47	0	2347,646	14,922	14,99	11,247	8,738	8,767	21,1	953,331	22,574	2345,878	0	201,29	201,29	99,714	0	0	0	0	0	0	0
10:17:47	-54,98	2347,096	14,922	14,941	11,244	8,732	8,767	21,1	953,331	22,574	2345,879	0	201,29	201,29	99,714	0	0	0	0	0	0	0
10:17:47	46,557	2347,562	14,97	14,941	11,244	8,737	8,766	21,1	953,331	22,574	2345,88	0	201,29	201,29	99,714	0	0	0	0	0	0	0
10:17:47	-46,557	2347,096	14,922	14,795	11,244	8,732	8,765	21,1	953,331	22,574	2345,881	0	201,29	201,29	99,714	0	0	0	0	0	0	0
10:17:47	0	2347,096	14,922	14,843	11,244	8,732	8,765	21,1	953,331	22,574	2345,883	0	201,29	201,29	99,714	0	0	0	0	0	0	0
10:17:47	22,558	2347,322	14,873	14,795	11,247	8,735	8,764	21,1	953,331	22,574	2345,884	0	201,29	201,29	99,714	0	0	0	0	0	0	0
10:17:47	-78,076	2346,541	14,775	14,746	11,248	8,727	8,763	21,1	953,331	22,574	2345,885	0	201,29	201,29	99,714	0	0	0	0	0	0	0
10:17:47	-15,039	2346,39	14,775	14,648	11,247	8,725	8,763	21,1	953,331	22,574	2345,885	0	201,29	201,29	99,714	0	0	0	0	0	0	0
10:17:47	196,289	2348,353	15,068	15,088	11,243	8,745	8,762	21,1	953,331	22,574	2345,888	0	201,29	201,29	99,714	0	0	0	0	0	0	0
10:17:47	0	2348,353	15,068	15,088	11,243	8,745	8,762	21,1	953,331	22,574	2345,89	0	201,29	201,29	99,714	0	0	0	0	0	0	0
10:17:47	-139,697	2346,956	14,922	14,941	11,243	8,731	8,761	21,1	953,331	22,574	2345,891	0	201,29	201,29	99,714	0	0	0	0	0	0	0
10:17:47	60,522	2347,562	14,97	14,99	11,244	8,737	8,761	21,1	953,331	22,574	2345,893	0	201,29	201,29	99,714	0	0	0	0	0	0	0
10:17:47	194,653	2349,508	15,117	15,136	11,247	8,757	8,761	21,1	953,331	22,574	2345,896	0	201,29	201,29	99,714	0	0	0	0	0	0	0
10:17:47	-139,672	2348,111	14,97	14,941	11,247	8,743	8,76	21,1	953,331	22,574	2345,898	0	201,29	201,29	99,714	0	0	0	0	0	0	0
10:17:47	93,139	2349,043	15,068	15,088	11,247	8,753	8,76	21,1	953,331	22,574	2345,901	0	201,29	201,29	99,714	0	0	0	0	0	0	0
10:17:47	0	2349,043	15,068	14,99	11,247	8,753	8,76	21,1	953,331	22,574	2345,905	0	201,29	201,29	99,714	0	0	0	0	0	0	0
10:17:47	-93,139	2348,111	14,97	14,843	11,247	8,743	8,76	21,1	953,331	22,574	2345,907	0	201,29	201,29	99,714	0	0	0	0	0	0	0
10:17:47	84,667	2348,958	15,117	14,99	11,244	8,752	8,76	21,1	953,331	22,574	2345,91	0	201,29	201,29	99,714	0	0	0	0	0	0	0
10:17:47	-13,94	2348,819	15,117	15,136	11,243	8,75	8,759	21,1	953,331	22,574	2345,912	0	201,29	201,29	99,714	0	0	0	0	0	0	0
10:17:47	-32,617	2348,493	15,068	14,99	11,244	8,747	8,759	21,1	953,331	22,574	2345,915	0	201,29	201,29	99,714	0	0	0	0	0	0	0
10:17:47	-38,11	2348,111	14,97	14,941	11,247	8,743	8,759	21,1	953,331	22,574	2345,917	0	201,29	201,29	99,714	0	0	0	0	0	0	0
10:17:47	0	2348,111	14,97	14,941	11,247	8,743	8,759	21,1	953,331	22,574	2345,919	0	201,29	201,29	99,714	0	0	0	0	0	0	0
10:17:47	0	2348,111	14,97	14,941	11,247	8,743	8,758	21,1	953,331	22,574	2345,921	0	201,29	201,29	99,714	0	0	0	0	0	0	0
10:17:47	-46,557	2347,646	14,922	14,843	11,247	8,738	8,758	21,1	953,331	22,574	2345,923	0	201,29	201,29	99,714	0	0	0	0	0	0	0
10:17:47	-8,422	2347,562	14,97	14,941	11,244	8,737	8,757	21,1	953,331	22,574	2345,925	0	201,29	201,29	99,714	0	0	0	0	0	0	0
10:17:47	-46,557	2347,096	14,922	14,843	11,244	8,732	8,757	21,1	953,331	22,574	2345,926	0	201,29	201,29	99,714	0	0	0	0	0	0	0
10:17:47	0	2347,096	14,922	14,795	11,244	8,732	8,756	21,1	953,331	22,574	2345,927	0	201,29	201,29	99,714	0	0	0	0	0	0	0
10:17:47	125,732	2348,353	15,068	15,088	11,243	8,745	8,756	21,1	953,331	22,574	2345,929	0	201,29	201,29	99,714	0	0	0	0	0	0	0
10:17:47	-125,732	2347,096	14,922	14,795	11,244	8,732	8,756	21,1	953,331	22,574	2345,93	0	201,29	201,29	99,714	0	0	0	0	0	0	0
10:17:47	46,557	2347,562	14,97	14,941	11,244	8,737	8,755	21,1	953,331	22,574	2345,931	0	201,29	201,29	99,714	0	0	0	0	0	0	0
10:17:47	-13,964	2347,422	14,97	14,843	11,243	8,736	8,755	21,1	953,331	22,574	2345,933	0	201,29	201,29	99,714	0	0	0	0	0	0	0
10:17:47	13,964	2347,562	14,97	14,99	11,244	8,737	8,755	21,1	953,331	22,574	2345,935	0	201,29	201,29	99,714	0	0	0	0	0	0	0
10:17:48	79,174	2348,353	15,068	14,99	11,243	8,745	8,755	21,1	953,331	22,574	2345,937	0	201,29	201,29	99,714	0	0	0	0	0	0	0
10:17:48	153,637	2349,89	15,215	15,332	11,244	8,761	8,755	21,1	953,331	22,574	2345,941	0	201,29	201,29	99,714	0	0	0	0	0	0	0
10:17:48	194,726	2351,837	15,361	15,478	11,247	8,781	8,755	21,1	953,331	22,574	2345,947	0	201,29	201,29	99,714	0	0	0	0	0	0	0
10:17:48	316,088	2354,998	15,605	15,722	11,251	8,814	8,756	21,1	953,331	22,574	2345,956	0	201,29	201,29	99,714	0	0	0	0	0	0	0
10:17:48	362,866	2358,627	15,898	16,211	11,256	8,851	8,758	21,1	953,331	22,574	2345,968	0	201,29	201,29	99,714	0	0	0	0	0	0	0
10:17:48	508,105	2363,708	16,24	16,601	11,266	8,904	8,761	21,1	953,331	22,574	2345,986	0	201,29	201,29	99,714	0	0	0	0	0	0	0
10:17:48	574,047	2369,448	16,582	17,041	11,28	8,963	8,765	21,1	953,331	22,574	2346,01	0	201,29	201,29	99,714	0	0	0	0	0	0	0
10:17:48	657,592	2376,024	16,875	17,285	11,302	9,031	8,77	21,1	953,331	22,574	2346,04	0	201,29	201,29	99,714	0	0	0	0	0	0	0
10:17:48	562,841	2381,652	17,021	17,431	11,325	9,089	8,776	21,1	953,331	22,574	2346,075	0	201,29	201,29	99,714	0	0	0	0	0	0	0
10:17:48	688,574	2388,538	17,168	17,969	11,356	9,16	8,784	21,1	953,331	22,574	2346,118	0	201,29	201,29	99,714	0	0	0	0	0	0	0
10:17:48	701,513	2395,553	17,314	18,115	11,388	9,232	8,793	21,1	955,221	22,574	2346,167	0	201,29	201,29	99,714	0	0	0	0	0	0	0
10:17:48	820,312	2403,756	17,51	18,261	11,424	9,317	8,803	21,1	955,221	22,574	2346,224	0	201,29	201,29	99,714	0	0	0	0	0	0	0
10:17:48	925,903	2413,015	17,803	18,506	11,461	9,412	8,815	21,1	955,221	22,574	2346,291	0	201,29	201,29	99,714	0	0	0	0	0	0	0
10:17:48	712,377	2420,139	17,851	18,701	11,498	9,485	8,828	21,1	955,221	22,574	2346,365	0	201,29	201,29	99,714	0	0	0	0	0	0	0
10:17:48	827,343	2428,413	18,047	18,945	11,534	9,571	8,843	21,1	955,221	22,574	2346,447	0	201,29	201,29	99,714	0	0	0	0	0	0	0
10:17:48	862,866	2437,041	18,193	19,189	11,575	9,66	8,859	21,1	955,221	22,574	2346,538	0	201,29	201,29	99,714	0	0	0	0	0	0	0
10:17:48	856,176	2445,603	18,388	19,385	11,613	9,748	8,876	21,1	955,221	22,574	2346,637	0	201,29	201,29	99,714	0	0	0	0	0	0	0
10:17:48	733,886	2452,942	18,388	19,531	11,654	9,824	8,895	21,1	955,221	22,574	2346,743	0	201,29	201,29	99,714	0	0	0	0	0	0	0
10:17:48	965,332	2462,595	18,535	19,726	11,7	9,923	8,915	21,1	955,221	22,574	2346,859	0	201,29	201,29	99,714	0	0	0	0	0	0	0
10:17:48	883,3	2471,428	18,681	19,922	11,742	10,014	8,936	21,1	955,221	22,574	2346,983	0	201,29	201,29	99,714	0	0	0	0	0	0	0
10:17:48	1029,711	2481,725	18,974	19,922	11,784	10,12	8,96	21,1	955,221	22,574	2347,118	0	201,689	201,689	99,716	0	0	0	0	0	0	0
10:17:48	716,723	2488,893	19,023	20,215	11,822	10,194	8,984	21,1	955,221	22,574	2347,26	0	201,689	201,689	99,716	0	0	0	0	0	0	0
10:17:48	1067,797	2499,571	19,267	20,41	11,869	10,304	9,01	21,1	955,221	22,574	2347,412	0	201,689	201,689	99,716	0	0	0	0	0	0	0
10:17:48	716,992	2506,741	19,316	20,361	11,907	10,378	9,037	21,1	955,221	22,574	2347,572	0	201,689	201,689	99,716	0	0	0	0	0	0	0
10:17:48	945,068	2516,191	19,512	20,703	11,949	10,476	9,065	21,1	955,221	22,574	2347,74	0	201,689	201,689	99,716	0	0	0	0	0	0	0
10:17:48	1085,913	2527,05	19,853	20,898	11,992	10,588	9,095	21,1	955,221	22,574	2347,92	0	201,689	201,689	99,716	0	0	0	0	0	0	0
10:17:48	849,682	2535,547	19,951	20,947	12,034	10,675	9,126	21,1	955,221	22,574	2348,107	0	201,689	201,689	99,716	0	0	0	0	0	0	0
10:17:48	750,17	2543,049	19,951	20,898	12,076	10,753	9,158	21,1	955,221	22,574	2348,302	0	201,689	201,689	99,716	0	0	0	0	0	0	0
10:17:48	1102,539	2554,074	20,293	21,435	12,12	10,866	9,191	21,1	955,221	22,574	2348,508	0	201,689	201,689	99,716	0	0	0	0	0	0	0
10:17:48	812,28	2562,197	20,293	21,582	12,165	10,95	9,226	21,1	955,221	22,574	2348,721	0	201,689	201,689	99,716	0	0	0	0	0	0	0
10:17:48	934,057	2571,538	20,488	21,582	12,207	11,046	9,261	21,1	955,221	22,574	2348,944	0	201,689	201,689	99,716	0	0	0	0	0	0	0
10:17:48	1023,681	2581,775	20,781	22,021	12,249	11,152	9,298	21,1	955,221	22,574	2349,177	0	201,689	201,689	99,716	0	0	0	0	0	0	0
10:17:48	1132,885	2593,103	21,221	22,314	12,288	11,269	9,337	21,1	955,221	22,574	2349,421	0	201,689	201,689	99,716	0	0	0	0	0	0	0
10:17:48	874,877	2601,852	21,465	22,51	12,324	11,359	9,377	21,1	955,221	22,574	2349,673	0	201,689	201,689	99,716	0	0	0	0	0	0	0
10:17:48	1000,561	2611,858	21,806	22,656	12,361	11,462	9,417	21,1	955,221	22,574	2349,935	0	201,689	201,689	99,716	0	0	0	0	0	0	0
10:17:48	861,718	2620,475	22,051	23,144	12,396	11,551	9,459	21,1	955,221	22,574	2350,206	0	201,689	201,689	99,716	0	0	0	0	0	0	0
10:17:48	827,709	2628,752	22,197	23,291	12,434	11,636	9,502	21,1	955,221	22,574	2350,484	0	201,689	201,689	99,716	0	0	0	0	0	0	0
10:17:48	695,19	2635,704	22,148	23,096	12,476	11,708	9,545	21,1	955,221	22,574	2350,77	0	201,689	201,689	99,716	0	0	0	0	0	0	0
10:17:48	830,444	2644,008	22,197	22,998	12,52	11,793	9,589	21,1	955,221	22,574	2351,063	0	201,689	201,689	99,716	0	0	0	0	0	0	0
10:17:48	701,538	2651,024	22,148	22,998	12,562	11,866	9,634	21,1	955,221	22,574	2351,363	0	201,689	201,689	99,716	0	0	0	0	0	0	0
10:17:48	843,554	2659,459	22,295	23,144	12,601	11,953	9,679	21,1	955,221	22,574	2351,671	0	201,689	201,689	99,716	0	0	0	0	0	0	0
10:17:48	633,032	2665,79	22,344	23,144	12,634	12,018	9,725	21,1	955,221	22,574	2351,985	0	201,689	201,689	99,716	0	0	0	0	0	0	0
10:17:48	769,384	2673,484	22,539	23,193	12,667	12,097	9,772	21,1	955,221	22,574	2352,307	0	201,689	201,689	99,716	0	0	0	0	0	0	0
10:17:48	844,14	2681,925	22,881	23,633	12,695	12,184	9,819	21,1	955,221	22,574	2352,636	0	201,689	201,689	99,716	0	0	0	0	0	0	0
10:17:48	846,728	2690,392	23,223	23,73	12,724	12,272	9,867	21,1	955,221	22,574	2352,974	0	201,689	201,689	99,716	0	0	0	0	0	0	0
10:17:48	664,77	2697,04	23,32	24,023	12,755	12,34	9,916	21,1	955,221	22,574	2353,318	0	201,689	201,689	99,716	0	0	0	0	0	0	0
10:17:48	685,571	2703,896	23,418	24,023	12,788	12,411	9,965	21,1	955,221	22,574	2353,669	0	201,689	201,689	99,716	0	0	0	0	0	0	0
10:17:48	489,453	2708,79	23,32	24,023	12,821	12,461	10,014	21,1	955,221	22,574	2354,024	0	201,689	201,689	99,716	0	0	0	0	0	0	0
10:17:48	685,693	2715,647	23,418	23,877	12,854	12,532	10,063	21,1	955,221	22,574	2354,386	0	201,689	201,689	99,716	0	0	0	0	0	0	0
10:17:48	675,634	2722,403	23,418	23,974	12,892	12,602	10,113	21,1	955,221	22,574	2354,754	0	201,689	201,689	99,716	0	0	0	0	0	0	0
10:17:48	496,899	2727,372	23,32	23,73	12,926	12,653	10,163	21,1	955,221	22,574	2355,126	0	201,689	201,689	99,716	0	0	0	0	0	0	0
10:17:48	655,029	2733,923	23,467	24,023	12,954	12,72	10,213	21,1	955,221	22,574	2355,505	0	201,689	201,689	99,716	0	0	0	0	0	0	0
10:17:48	510,4	2739,027	23,467	24,072	12,983	12,773	10,263	21,1	955,221	22,574	2355,889	0	201,689	201,689	99,716	0	0	0	0	0	0	0
10:17:48	573,657	2744,763	23,613	24,267	13,007	12,832	10,313	21,1	955,221	22,574	2356,277	0	201,689	201,689	99,716	0	0	0	0	0	0	0
10:17:48	947,143	2754,235	24,053	24,512	13,035	12,93	10,365	21,1	955,221	22,574	2356,675	0	201,689	201,689	99,716	0	0	0	0	0	0	0
10:17:48	481,03	2759,045	24,101	24,658	13,059	12,979	10,416	21,1	955,221	22,574	2357,078	0	201,689	201,689	99,716	0	0	0	0	0	0	0
10:17:48	525,415	2764,299	24,199	24,658	13,083	13,034	10,467	21,1	955,221	22,574	2357,485	0	201,689	201,689	99,716	0	0	0	0	0	0	0
10:17:48	717,114	2771,47	24,394	24,951	13,113	13,107	10,519	21,1	955,221	22,574	2357,899	0	201,689	201,689	99,716	0	0	0	0	0	0	0
10:17:48	406,494	2775,535	24,297	24,805	13,141	13,149	10,57	21,1	955,221	22,574	2358,316	0	201,689	201,689	99,716	0	0	0	0	0	0	0
10:17:48	639,013	2781,925	24,443	25	13,169	13,215	10,622	21,1	955,221	22,574	2358,74	0	201,689	201,689	99,716	0	0	0	0	0	0	0
10:17:48	602,197	2787,947	24,541	24,951	13,197	13,277	10,674	21,1	955,221	22,574	2359,169	0	201,689	201,689	99,716	0	0	0	0	0	0	0
10:17:48	422,631	2792,174	24,541	24,951	13,22	13,321	10,726	21,1	955,221	22,574	2359,602	0	201,689	201,689	99,716	0	0	0	0	0	0	0
10:17:48	561,938	2797,793	24,687	25,049	13,244	13,379	10,778	21,1	955,221	22,574	2360,04	0	201,689	201,689	99,716	0	0	0	0	0	0	0
10:17:48	587,353	2803,667	24,932	25,244	13,263	13,439	10,83	21,1	955,221	22,574	2360,484	0	201,689	201,689	99,716	0	0	0	0	0	0	0
10:17:48	696,557	2810,632	25,371	25,586	13,277	13,511	10,883	21,1	955,221	22,574	2360,934	0	201,689	201,689	99,716	0	0	0	0	0	0	0
10:17:48	597,778	2816,61	25,664	25,928	13,294	13,573	10,936	21,1	955,221	22,574	2361,39	0	201,689	201,689	99,716	0	0	0	0	0	0	0
10:17:48	366,455	2820,275	25,713	26,074	13,312	13,611	10,988	21,1	955,221	22,574	2361,849	0	201,689	201,689	99,716	0	0	0	0	0	0	0
10:17:48	380,615	2824,081	25,762	26,074	13,33	13,65	11,04	21,1	955,221	22,574	2362,311	0	201,689	201,689	99,716	0	0	0	0	0	0	0
10:17:48	478,125	2828,862	25,908	26,123	13,349	13,699	11,093	21,1	955,221	22,574	2362,777	0	201,689	201,689	99,716	0	0	0	0	0	0	0
10:17:48	342,358	2832,286	25,859	26,221	13,371	13,734	11,144	21,1	955,221	22,574	2363,247	0	201,689	201,689	99,716	0	0	0	0	0	0	0
10:17:48	346,899	2835,755	25,859	26,123	13,39	13,77	11,196	21,1	955,221	22,574	2363,719	0	201,689	201,689	99,716	0	0	0	0	0	0	0
10:17:48	200,268	2837,757	25,713	25,879	13,41	13,791	11,247	21,1	955,221	22,574	2364,193	0	201,689	201,689	99,716	0	0	0	0	0	0	0
10:17:48	456,298	2842,32	25,859	26,074	13,427	13,838	11,298	21,1	955,221	22,574	2364,672	0	201,689	201,689	99,716	0	0	0	0	0	0	0
10:17:48	295,898	2845,279	25,908	26,269	13,441	13,868	11,348	21,1	955,221	22,574	2365,152	0	201,689	201,689	99,716	0	0	0	0	0	0	0
10:17:48	280,688	2848,086	26,006	26,074	13,451	13,897	11,398	21,1	955,221	22,574	2365,635	0	201,689	201,689	99,716	0	0	0	0	0	0	0
10:17:48	363,061	2851,717	26,201	26,269	13,46	13,935	11,448	21,1	955,221	22,574	2366,121	0	201,689	201,689	99,716	0	0	0	0	0	0	0
10:17:48	311,499	2854,832	26,348	26,367	13,469	13,967	11,497	21,1	955,221	22,574	2366,61	0	201,689	201,689	99,716	0	0	0	0	0	0	0
10:17:48	444,458	2859,276	26,641	26,758	13,478	14,013	11,546	21,1	955,221	22,574	2367,103	0	201,689	201,689	99,716	0	0	0	0	0	0	0
10:17:48	183,52	2861,111	26,641	26,807	13,488	14,032	11,595	21,1	955,221	22,574	2367,597	0	201,689	201,689	99,716	0	0	0	0	0	0	0
10:17:48	134,838	2862,46	26,543	26,611	13,501	14,045	11,643	21,1	955,221	22,574	2368,092	0	201,689	201,689	99,716	0	0	0	0	0	0	0
10:17:48	182,226	2864,282	26,543	26,709	13,511	14,064	11,691	21,1	955,221	22,574	2368,588	0	201,689	201,689	99,716	0	0	0	0	0	0	0
10:17:48	86,499	2865,147	26,396	26,611	13,524	14,073	11,737	21,1	955,221	22,574	2369,084	0	201,689	201,689	99,716	0	0	0	0	0	0	0
10:17:48	153,955	2866,687	26,396	26,416	13,533	14,089	11,783	21,1	955,221	22,574	2369,582	0	201,689	201,689	99,716	0	0	0	0	0	0	0
10:17:48	249,731	2869,184	26,543	26,611	13,539	14,115	11,829	21,1	955,221	22,574	2370,082	0	201,689	201,689	99,716	0	0	0	0	0	0	0
10:17:48	104,418	2870,228	26,494	26,416	13,547	14,126	11,874	21,1	955,221	22,574	2370,582	0	201,689	201,689	99,716	0	0	0	0	0	0	0
10:17:48	268,627	2872,914	26,689	26,611	13,551	14,153	11,919	21,1	955,221	22,574	2371,085	0	201,689	201,689	99,716	0	0	0	0	0	0	0
10:17:48	71,02	2873,625	26,689	26,758	13,555	14,161	11,963	21,1	955,221	22,574	2371,587	0	201,689	201,689	99,716	0	0	0	0	0	0	0
10:17:48	310,791	2876,733	26,982	26,953	13,556	14,193	12,007	21,1	955,221	22,574	2372,092	0	201,689	201,689	99,716	0	0	0	0	0	0	0
10:17:48	-176,196	2874,971	26,738	26,904	13,56	14,174	12,049	21,1	955,221	22,574	2372,595	0	201,689	201,689	99,716	0	0	0	0	0	0	0
10:17:48	127,124	2876,242	26,836	26,807	13,562	14,188	12,091	21,1	955,221	22,574	2373,099	0	201,689	201,689	99,716	0	0	0	0	0	0	0
10:17:48	71,02	2876,952	26,836	26,807	13,565	14,195	12,132	21,1	955,221	22,574	2373,603	0	201,689	201,689	99,716	0	0	0	0	0	0	0
10:17:48	-75,195	2876,2	26,689	26,611	13,57	14,187	12,173	21,1	955,221	22,574	2374,105	0	201,689	201,689	99,716	0	0	0	0	0	0	0
10:17:48	28,442	2876,484	26,689	26,758	13,571	14,19	12,212	21,1	955,221	22,574	2374,608	0	201,689	201,689	99,716	0	0	0	0	0	0	0
10:17:48	0	2876,484	26,689	26,758	13,571	14,19	12,251	21,1	955,221	22,574	2375,109	0	201,689	201,689	99,716	0	0	0	0	0	0	0
10:17:48	49,487	2876,979	26,738	26,758	13,571	14,195	12,289	21,1	955,221	22,574	2375,611	0	201,689	201,689	99,716	0	0	0	0	0	0	0
10:17:48	98,901	2877,968	26,836	26,953	13,571	14,205	12,327	21,1	955,221	22,574	2376,114	0	201,689	201,689	99,716	0	0	0	0	0	0	0
10:17:48	-148,388	2876,484	26,689	26,709	13,571	14,19	12,363	21,1	955,221	22,574	2376,614	0	201,689	201,689	99,716	0	0	0	0	0	0	0
10:17:48	-14,306	2876,341	26,689	26,807	13,57	14,189	12,399	21,1	955,221	22,574	2377,114	0	201,689	201,689	99,716	0	0	0	0	0	0	0
10:17:48	0	2876,341	26,689	26,709	13,57	14,189	12,434	21,1	955,221	22,574	2377,613	0	201,689	201,689	99,716	0	0	0	0	0	0	0
10:17:48	-49,438	2875,847	26,641	26,611	13,57	14,183	12,468	21,1	955,221	22,574	2378,112	0	201,689	201,689	99,716	0	0	0	0	0	0	0
10:17:49	49,438	2876,341	26,689	26,611	13,57	14,189	12,502	21,1	955,221	22,574	2378,61	0	201,689	201,689	99,716	0	0	0	0	0	0	0
10:17:49	-148,291	2874,859	26,543	26,611	13,57	14,173	12,535	21,1	955,221	22,574	2379,106	0	201,689	201,689	99,716	0	0	0	0	0	0	0
10:17:49	-14,135	2874,717	26,543	26,611	13,57	14,172	12,567	21,1	955,221	22,574	2379,602	0	201,689	201,689	99,716	0	0	0	0	0	0	0
10:17:49	-122,583	2873,491	26,494	26,611	13,565	14,159	12,598	21,1	955,221	22,574	2380,096	0	201,689	201,689	99,716	0	0	0	0	0	0	0
10:17:49	49,438	2873,986	26,543	26,611	13,565	14,164	12,629	21,1	955,221	22,574	2380,589	0	201,689	201,689	99,716	0	0	0	0	0	0	0
10:17:49	-70,971	2873,276	26,543	26,562	13,562	14,157	12,659	21,1	955,221	22,574	2381,082	0	201,689	201,689	99,716	0	0	0	0	0	0	0
10:17:49	-63,574	2872,64	26,494	26,562	13,561	14,15	12,688	21,1	955,221	22,574	2381,574	0	201,689	201,689	99,716	0	0	0	0	0	0	0
10:17:49	-98,803	2871,652	26,396	26,416	13,561	14,14	12,717	21,1	955,221	22,574	2382,064	0	201,689	201,689	99,716	0	0	0	0	0	0	0
10:17:49	-49,414	2871,158	26,348	26,416	13,561	14,135	12,744	21,1	955,221	22,574	2382,553	0	201,689	201,689	99,716	0	0	0	0	0	0	0
10:17:49	49,414	2871,652	26,396	26,465	13,561	14,14	12,772	21,1	955,221	22,574	2383,043	0	201,689	201,689	99,716	0	0	0	0	0	0	0
10:17:49	-162,353	2870,029	26,25	26,269	13,56	14,124	12,798	21,2	953,331	22,574	2383,53	0	201,689	201,689	99,716	0	0	0	0	0	0	0
10:17:49	106,665	2871,095	26,396	26,367	13,557	14,135	12,824	21,2	953,331	22,574	2384,017	0	201,689	201,689	99,716	0	0	0	0	0	0	0
10:17:49	-162,402	2869,471	26,25	26,367	13,556	14,118	12,85	21,2	953,331	22,574	2384,503	0	201,689	201,689	99,716	0	0	0	0	0	0	0
10:17:49	98,876	2870,46	26,348	26,269	13,556	14,128	12,875	21,2	953,331	22,574	2384,989	0	201,689	201,689	99,716	0	0	0	0	0	0	0
10:17:49	-21,582	2870,244	26,396	26,611	13,552	14,126	12,899	21,2	953,331	22,574	2385,474	0	201,689	201,689	99,716	0	0	0	0	0	0	0
10:17:49	-14,135	2870,103	26,396	26,416	13,551	14,124	12,923	21,2	953,331	22,574	2385,959	0	201,689	201,689	99,716	0	0	0	0	0	0	0
10:17:49	-148,266	2868,62	26,25	26,416	13,551	14,109	12,947	21,2	953,331	22,574	2386,441	0	201,689	201,689	99,716	0	0	0	0	0	0	0
10:17:49	-49,414	2868,126	26,201	26,123	13,551	14,104	12,969	21,2	953,331	22,574	2386,923	0	201,689	201,689	99,716	0	0	0	0	0	0	0
10:17:49	0	2868,126	26,201	26,221	13,551	14,104	12,992	21,2	953,331	22,574	2387,404	0	201,689	201,689	99,716	0	0	0	0	0	0	0
10:17:49	0	2868,126	26,201	26,221	13,551	14,104	13,013	21,2	953,331	22,574	2387,885	0	201,689	201,689	99,716	0	0	0	0	0	0	0
10:17:49	0	2868,126	26,201	26,367	13,551	14,104	13,035	21,2	953,331	22,574	2388,366	0	202,653	202,653	99,72	0	0	0	0	0	0	0
10:17:49	0	2868,126	26,201	26,269	13,551	14,104	13,056	21,2	953,331	22,574	2388,845	0	202,653	202,653	99,72	0	0	0	0	0	0	0
10:17:49	-148,217	2866,644	26,055	26,221	13,551	14,089	13,076	21,2	953,331	22,574	2389,323	0	202,653	202,653	99,72	0	0	0	0	0	0	0
10:17:49	281,103	2869,455	26,348	26,367	13,55	14,118	13,096	21,2	953,331	22,574	2389,803	0	202,653	202,653	99,72	0	0	0	0	0	0	0
10:17:49	-55,59	2868,899	26,348	26,221	13,547	14,112	13,116	21,2	953,331	22,574	2390,283	0	202,653	202,653	99,72	0	0	0	0	0	0	0
10:17:49	0	2868,899	26,348	26,416	13,547	14,112	13,136	21,2	953,331	22,574	2390,761	0	202,653	202,653	99,72	0	0	0	0	0	0	0
10:17:49	0	2868,899	26,348	26,367	13,547	14,112	13,155	21,2	953,331	22,574	2391,24	0	202,653	202,653	99,72	0	0	0	0	0	0	0
10:17:49	105,029	2869,949	26,396	26,465	13,55	14,123	13,174	21,2	953,331	22,574	2391,718	0	202,653	202,653	99,72	0	0	0	0	0	0	0
10:17:49	114,233	2871,092	26,494	26,562	13,551	14,134	13,193	21,2	953,331	22,574	2392,198	0	202,653	202,653	99,72	0	0	0	0	0	0	0
10:17:49	-134,179	2869,75	26,348	26,416	13,552	14,121	13,211	21,2	953,331	22,574	2392,675	0	202,653	202,653	99,72	0	0	0	0	0	0	0
10:17:49	0	2869,75	26,348	26,269	13,552	14,121	13,229	21,2	953,331	22,574	2393,152	0	202,653	202,653	99,72	0	0	0	0	0	0	0
10:17:49	-77,246	2868,977	26,201	26,269	13,556	14,113	13,246	21,2	953,331	22,574	2393,628	0	202,653	202,653	99,72	0	0	0	0	0	0	0
10:17:49	296,557	2871,943	26,494	26,465	13,556	14,143	13,264	21,2	953,331	22,574	2394,106	0	202,653	202,653	99,72	0	0	0	0	0	0	0
10:17:49	-148,291	2870,46	26,348	26,465	13,556	14,128	13,281	21,2	953,331	22,574	2394,583	0	202,653	202,653	99,72	0	0	0	0	0	0	0
10:17:49	197,729	2872,437	26,543	26,562	13,556	14,148	13,298	21,2	953,331	22,574	2395,061	0	202,653	202,653	99,72	0	0	0	0	0	0	0
10:17:49	-148,291	2870,954	26,396	26,416	13,556	14,133	13,314	21,2	953,331	22,574	2395,537	0	202,653	202,653	99,72	0	0	0	0	0	0	0
10:17:49	162,402	2872,578	26,543	26,465	13,557	14,15	13,33	21,2	953,331	22,574	2396,014	0	202,653	202,653	99,72	0	0	0	0	0	0	0
10:17:49	-49,438	2872,084	26,494	26,562	13,557	14,145	13,346	21,2	953,331	22,574	2396,49	0	202,653	202,653	99,72	0	0	0	0	0	0	0
10:17:49	56,86	2872,653	26,494	26,465	13,56	14,151	13,362	21,2	953,331	22,574	2396,966	0	202,653	202,653	99,72	0	0	0	0	0	0	0
10:17:49	63,598	2873,289	26,543	26,758	13,561	14,157	13,378	21,2	953,331	22,574	2397,442	0	202,653	202,653	99,72	0	0	0	0	0	0	0
10:17:49	-49,438	2872,794	26,494	26,465	13,561	14,152	13,393	21,2	953,331	22,574	2397,917	0	202,653	202,653	99,72	0	0	0	0	0	0	0
10:17:49	-98,901	2871,805	26,396	26,416	13,561	14,142	13,408	21,2	953,331	22,574	2398,391	0	202,653	202,653	99,72	0	0	0	0	0	0	0
10:17:49	134,204	2873,147	26,543	26,562	13,56	14,156	13,422	21,2	953,331	22,574	2398,866	0	202,653	202,653	99,72	0	0	0	0	0	0	0
10:17:49	-49,462	2872,653	26,494	26,562	13,56	14,151	13,437	21,2	953,331	22,574	2399,34	0	202,653	202,653	99,72	0	0	0	0	0	0	0
10:17:49	49,462	2873,147	26,543	26,611	13,56	14,156	13,451	21,2	953,331	22,574	2399,814	0	202,653	202,653	99,72	0	0	0	0	0	0	0
10:17:49	-49,462	2872,653	26,494	26,416	13,56	14,151	13,464	21,2	953,331	22,574	2400,287	0	202,653	202,653	99,72	0	0	0	0	0	0	0
10:17:49	49,462	2873,147	26,543	26,562	13,56	14,156	13,478	21,2	953,331	22,574	2400,76	0	202,653	202,653	99,72	0	0	0	0	0	0	0
10:17:49	-49,462	2872,653	26,494	26,416	13,56	14,151	13,491	21,2	953,331	22,574	2401,232	0	202,653	202,653	99,72	0	0	0	0	0	0	0
10:17:49	0	2872,653	26,494	26,465	13,56	14,151	13,504	21,2	953,331	22,574	2401,703	0	202,653	202,653	99,72	0	0	0	0	0	0	0
10:17:49	28,295	2872,936	26,494	26,465	13,562	14,153	13,517	21,2	953,331	22,574	2402,175	0	202,653	202,653	99,72	0	0	0	0	0	0	0
10:17:49	-225,659	2870,679	26,201	26,221	13,565	14,13	13,529	21,2	953,331	22,574	2402,643	0	202,653	202,653	99,72	0	0	0	0	0	0	0
10:17:49	64,794	2871,327	26,25	26,123	13,566	14,137	13,541	21,2	953,331	22,574	2403,112	0	202,653	202,653	99,72	0	0	0	0	0	0	0
10:17:49	-78,93	2870,538	26,201	26,221	13,565	14,129	13,552	21,2	953,331	22,574	2403,58	0	202,653	202,653	99,72	0	0	0	0	0	0	0
10:17:49	225,659	2872,794	26,494	26,416	13,561	14,152	13,564	21,2	953,331	22,574	2404,049	0	202,653	202,653	99,72	0	0	0	0	0	0	0
10:17:49	-183,984	2870,954	26,396	26,562	13,556	14,133	13,575	21,2	953,331	22,574	2404,516	0	202,653	202,653	99,72	0	0	0	0	0	0	0
10:17:49	98,852	2871,943	26,494	26,562	13,556	14,143	13,586	21,2	953,331	22,574	2404,983	0	202,653	202,653	99,72	0	0	0	0	0	0	0
10:17:49	-98,852	2870,954	26,396	26,611	13,556	14,133	13,597	21,2	953,331	22,574	2405,449	0	202,653	202,653	99,72	0	0	0	0	0	0	0
10:17:49	0	2870,954	26,396	26,465	13,556	14,133	13,608	21,2	953,331	22,574	2405,915	0	202,653	202,653	99,72	0	0	0	0	0	0	0
10:17:49	-35,327	2870,601	26,348	26,562	13,557	14,129	13,618	21,2	953,331	22,574	2406,379	0	202,653	202,653	99,72	0	0	0	0	0	0	0
10:17:49	-27,88	2870,322	26,25	26,367	13,561	14,127	13,628	21,2	953,331	22,574	2406,843	0	202,653	202,653	99,72	0	0	0	0	0	0	0
10:17:49	-98,852	2869,334	26,152	26,269	13,561	14,116	13,637	21,2	953,331	22,574	2407,306	0	202,653	202,653	99,72	0	0	0	0	0	0	0
10:17:49	197,705	2871,311	26,348	26,465	13,561	14,137	13,647	21,2	953,331	22,574	2407,769	0	202,653	202,653	99,72	0	0	0	0	0	0	0
10:17:49	-85,083	2870,46	26,348	26,465	13,556	14,128	13,657	21,2	953,331	22,574	2408,232	0	202,653	202,653	99,72	0	0	0	0	0	0	0
10:17:49	126,708	2871,727	26,543	26,611	13,552	14,141	13,666	21,2	953,331	22,574	2408,696	0	202,653	202,653	99,72	0	0	0	0	0	0	0
10:17:49	-148,291	2870,244	26,396	26,465	13,552	14,126	13,675	21,2	953,331	22,574	2409,157	0	202,653	202,653	99,72	0	0	0	0	0	0	0
10:17:49	0	2870,244	26,396	26,465	13,552	14,126	13,684	21,2	953,331	22,574	2409,618	0	202,653	202,653	99,72	0	0	0	0	0	0	0
10:17:49	21,582	2870,46	26,348	26,416	13,556	14,128	13,693	21,2	953,331	22,574	2410,079	0	202,653	202,653	99,72	0	0	0	0	0	0	0
10:17:49	-197,705	2868,483	26,152	26,221	13,556	14,108	13,701	21,2	953,331	22,574	2410,537	0	202,653	202,653	99,72	0	0	0	0	0	0	0
10:17:49	98,828	2869,471	26,25	26,221	13,556	14,118	13,709	21,2	953,331	22,574	2410,996	0	202,653	202,653	99,72	0	0	0	0	0	0	0
10:17:49	-49,389	2868,977	26,201	26,367	13,556	14,113	13,717	21,2	953,331	22,574	2411,454	0	202,653	202,653	99,72	0	0	0	0	0	0	0
10:17:49	-148,266	2867,495	26,055	25,928	13,556	14,097	13,724	21,2	953,331	22,574	2411,911	0	202,653	202,653	99,72	0	0	0	0	0	0	0
10:17:49	134,106	2868,836	26,201	26,269	13,555	14,111	13,732	21,2	953,331	22,574	2412,367	0	202,653	202,653	99,72	0	0	0	0	0	0	0
10:17:49	77,294	2869,609	26,348	26,416	13,551	14,119	13,74	21,2	953,331	22,574	2412,824	0	202,653	202,653	99,72	0	0	0	0	0	0	0
10:17:49	0	2869,609	26,348	26,465	13,551	14,119	13,747	21,2	953,331	22,574	2413,281	0	202,653	202,653	99,72	0	0	0	0	0	0	0
10:17:49	197,729	2871,586	26,543	26,611	13,551	14,14	13,755	21,2	953,331	22,574	2413,739	0	202,653	202,653	99,72	0	0	0	0	0	0	0
10:17:49	-126,757	2870,318	26,348	26,416	13,555	14,126	13,762	21,2	953,331	22,574	2414,196	0	202,653	202,653	99,72	0	0	0	0	0	0	0
10:17:49	-84,716	2869,471	26,25	26,123	13,556	14,118	13,769	21,2	953,331	22,574	2414,651	0	202,653	202,653	99,72	0	0	0	0	0	0	0
10:17:49	-35,327	2869,118	26,201	26,123	13,557	14,114	13,776	21,2	953,331	22,574	2415,106	0	202,653	202,653	99,72	0	0	0	0	0	0	0
10:17:49	148,315	2870,601	26,348	26,221	13,557	14,129	13,783	21,2	953,331	22,574	2415,561	0	202,653	202,653	99,72	0	0	0	0	0	0	0
10:17:49	35,327	2870,954	26,396	26,465	13,556	14,133	13,789	21,2	953,331	22,574	2416,016	0	202,653	202,653	99,72	0	0	0	0	0	0	0
10:17:49	98,852	2871,943	26,494	26,416	13,556	14,143	13,796	21,2	953,331	22,574	2416,472	0	202,653	202,653	99,72	0	0	0	0	0	0	0
10:17:49	0	2871,943	26,494	26,465	13,556	14,143	13,803	21,2	953,331	22,574	2416,928	0	202,653	202,653	99,72	0	0	0	0	0	0	0
10:17:49	14,111	2872,084	26,494	26,367	13,557	14,145	13,81	21,2	953,331	22,574	2417,383	0	202,653	202,653	99,72	0	0	0	0	0	0	0
10:17:49	-98,876	2871,095	26,396	26,416	13,557	14,135	13,816	21,2	953,331	22,574	2417,837	0	202,653	202,653	99,72	0	0	0	0	0	0	0
10:17:49	21,557	2871,311	26,348	26,269	13,561	14,137	13,823	21,2	953,331	22,574	2418,29	0	202,653	202,653	99,72	0	0	0	0	0	0	0
10:17:49	-148,291	2869,828	26,201	26,221	13,561	14,121	13,828	21,2	953,331	22,574	2418,741	0	202,653	202,653	99,72	0	0	0	0	0	0	0
10:17:49	148,291	2871,311	26,348	26,269	13,561	14,137	13,834	21,2	953,331	22,574	2419,194	0	202,653	202,653	99,72	0	0	0	0	0	0	0
10:17:49	-21,557	2871,095	26,396	26,611	13,557	14,135	13,84	21,2	953,331	22,574	2419,646	0	202,653	202,653	99,72	0	0	0	0	0	0	0
10:17:49	98,876	2872,084	26,494	26,367	13,557	14,145	13,846	21,2	953,331	22,574	2420,098	0	202,653	202,653	99,72	0	0	0	0	0	0	0
10:17:49	-98,876	2871,095	26,396	26,465	13,557	14,135	13,852	21,2	953,331	22,574	2420,549	0	202,653	202,653	99,72	0	0	0	0	0	0	0
10:17:49	70,996	2871,805	26,396	26,465	13,561	14,142	13,858	21,2	953,331	22,574	2421	0	202,653	202,653	99,72	0	0	0	0	0	0	0
10:17:49	-197,729	2869,828	26,201	26,269	13,561	14,121	13,863	21,2	953,331	22,574	2421,449	0	202,653	202,653	99,72	0	0	0	0	0	0	0
10:17:49	49,438	2870,322	26,25	26,367	13,561	14,127	13,868	21,2	953,331	22,574	2421,898	0	202,653	202,653	99,72	0	0	0	0	0	0	0
10:17:49	84,716	2871,17	26,348	26,367	13,56	14,135	13,873	21,2	953,331	22,574	2422,347	0	202,653	202,653	99,72	0	0	0	0	0	0	0
10:17:49	-205,151	2869,118	26,201	26,269	13,557	14,114	13,878	21,2	953,331	22,574	2422,793	0	202,653	202,653	99,72	0	0	0	0	0	0	0
10:17:49	35,327	2869,471	26,25	26,367	13,556	14,118	13,883	21,2	953,331	22,574	2423,24	0	202,653	202,653	99,72	0	0	0	0	0	0	0
10:17:49	98,876	2870,46	26,348	26,367	13,556	14,128	13,887	21,2	953,331	22,574	2423,687	0	202,653	202,653	99,72	0	0	0	0	0	0	0
10:17:49	0	2870,46	26,348	26,269	13,556	14,128	13,892	21,2	953,331	22,574	2424,134	0	202,653	202,653	99,72	0	0	0	0	0	0	0
10:17:49	49,438	2870,954	26,396	26,611	13,556	14,133	13,897	21,2	953,331	22,574	2424,581	0	202,653	202,653	99,72	0	0	0	0	0	0	0
10:17:50	-49,438	2870,46	26,348	26,367	13,556	14,128	13,901	21,2	953,331	22,574	2425,027	0	202,653	202,653	99,72	0	0	0	0	0	0	0
10:17:50	-197,705	2868,483	26,152	26,123	13,556	14,108	13,905	21,2	953,331	22,574	2425,471	0	202,653	202,653	99,72	0	0	0	0	0	0	0
10:17:50	-296,435	2865,519	25,859	25,683	13,556	14,077	13,909	21,2	953,331	22,574	2425,911	0	202,653	202,653	99,72	0	0	0	0	0	0	0
10:17:50	-663,452	2858,884	25,273	24,853	13,552	14,009	13,911	21,2	953,331	22,574	2426,344	0	202,653	202,653	99,72	0	0	0	0	0	0	0
10:17:50	-697,412	2851,91	24,736	24,072	13,543	13,937	13,911	21,2	953,331	22,574	2426,769	0	202,653	202,653	99,72	0	0	0	0	0	0	0
10:17:50	-849,731	2843,413	24,297	23,291	13,521	13,849	13,91	21,2	953,331	22,574	2427,186	0	202,653	202,653	99,72	0	0	0	0	0	0	0
10:17:50	-713,11	2836,282	24,101	22,803	13,492	13,776	13,907	21,2	953,331	22,574	2427,595	0	202,653	202,653	99,72	0	0	0	0	0	0	0
10:17:50	-645,361	2829,828	24,199	22,949	13,45	13,709	13,904	21,2	953,331	22,574	2427,997	0	202,653	202,653	99,72	0	0	0	0	0	0	0
10:17:50	-455,249	2825,276	24,541	23,291	13,405	13,662	13,899	21,2	953,331	22,574	2428,394	0	202,653	202,653	99,72	0	0	0	0	0	0	0
10:17:50	-919,58	2816,08	24,443	22,949	13,359	13,567	13,892	21,2	953,331	22,574	2428,782	0	202,653	202,653	99,72	0	0	0	0	0	0	0
10:17:50	-1201,831	2804,061	24,053	22,558	13,314	13,443	13,884	21,2	953,331	22,574	2429,157	0	202,653	202,653	99,72	0	0	0	0	0	0	0
10:17:50	-473,413	2799,327	24,248	22,314	13,276	13,395	13,874	21,3	951,981	22,574	2429,527	0	202,653	202,653	99,72	0	0	0	0	0	0	0
10:17:50	-1327,368	2786,054	23,564	21,924	13,24	13,258	13,862	21,3	951,981	22,574	2429,884	0	202,653	202,653	99,72	0	0	0	0	0	0	0
10:17:50	-1007,421	2775,979	23,076	21,289	13,211	13,154	13,848	21,3	951,981	22,574	2430,23	0	202,653	202,653	99,72	0	0	0	0	0	0	0
10:17:50	-756,567	2768,414	22,832	21,484	13,182	13,076	13,833	21,3	951,981	22,574	2430,568	0	202,653	202,653	99,72	0	0	0	0	0	0	0
10:17:50	-1122,143	2757,192	22,295	21,142	13,149	12,96	13,816	21,3	951,981	22,574	2430,895	0	202,653	202,653	99,72	0	0	0	0	0	0	0
10:17:50	-668,505	2750,507	22,295	21,289	13,112	12,891	13,798	21,3	951,981	22,574	2431,215	0	202,653	202,653	99,72	0	0	0	0	0	0	0
10:17:50	-765,771	2742,849	22,197	21,289	13,074	12,812	13,778	21,3	951,981	22,574	2431,526	0	202,653	202,653	99,72	0	0	0	0	0	0	0
10:17:50	-514,599	2737,703	22,295	21,24	13,04	12,759	13,758	21,3	951,981	22,574	2431,832	0	202,653	202,653	99,72	0	0	0	0	0	0	0
10:17:50	-673,803	2730,965	22,295	21,289	13,002	12,69	13,737	21,3	951,981	22,574	2432,132	0	202,653	202,653	99,72	0	0	0	0	0	0	0
10:17:50	-608,203	2724,883	22,197	21,435	12,973	12,627	13,716	21,3	951,981	22,574	2432,425	0	202,653	202,653	99,72	0	0	0	0	0	0	0
10:17:50	-570,654	2719,177	22,051	21,289	12,949	12,568	13,693	21,3	951,981	22,574	2432,711	0	202,819	202,819	99,721	0	0	0	0	0	0	0
10:17:50	-665,527	2712,522	21,806	21,094	12,926	12,5	13,67	21,3	951,981	22,574	2432,991	0	202,819	202,819	99,721	0	0	0	0	0	0	0
10:17:50	-678,808	2705,734	21,465	20,947	12,906	12,43	13,645	21,3	951,981	22,574	2433,264	0	202,819	202,819	99,721	0	0	0	0	0	0	0
10:17:50	-496,582	2700,768	21,221	20,556	12,892	12,379	13,621	21,3	951,981	22,574	2433,531	0	202,819	202,819	99,721	0	0	0	0	0	0	0
10:17:50	-484,082	2695,927	21,074	20,556	12,873	12,329	13,595	21,3	951,981	22,574	2433,794	0	202,819	202,819	99,721	0	0	0	0	0	0	0
10:17:50	-370,581	2692,221	21,123	20,41	12,85	12,29	13,57	21,3	951,981	22,574	2434,052	0	202,819	202,819	99,721	0	0	0	0	0	0	0
10:17:50	-532,324	2686,898	20,928	20,263	12,831	12,236	13,543	21,3	951,981	22,574	2434,305	0	202,819	202,819	99,721	0	0	0	0	0	0	0
10:17:50	-563,061	2681,267	20,781	20,215	12,807	12,178	13,517	21,3	951,981	22,574	2434,552	0	202,819	202,819	99,721	0	0	0	0	0	0	0
10:17:50	-357,373	2677,693	20,928	20,361	12,779	12,141	13,49	21,3	951,981	22,574	2434,795	0	202,819	202,819	99,721	0	0	0	0	0	0	0
10:17:50	-416,821	2673,525	20,928	20,263	12,755	12,098	13,462	21,3	951,981	22,574	2435,034	0	202,819	202,819	99,721	0	0	0	0	0	0	0
10:17:50	-492,749	2668,598	20,928	20,361	12,728	12,047	13,435	21,3	951,981	22,574	2435,267	0	202,819	202,819	99,721	0	0	0	0	0	0	0
10:17:50	-427,685	2664,321	20,928	20,41	12,704	12,003	13,407	21,3	951,981	22,574	2435,496	0	202,819	202,819	99,721	0	0	0	0	0	0	0
10:17:50	-507,861	2659,242	20,83	20,263	12,68	11,95	13,378	21,3	951,981	22,574	2435,72	0	202,819	202,819	99,721	0	0	0	0	0	0	0
10:17:50	-462,695	2654,615	20,781	20,263	12,657	11,903	13,349	21,3	951,981	22,574	2435,939	0	202,819	202,819	99,721	0	0	0	0	0	0	0
10:17:50	-407,006	2650,545	20,781	20,215	12,634	11,861	13,32	21,3	951,981	22,574	2436,153	0	202,819	202,819	99,721	0	0	0	0	0	0	0
10:17:50	-459,619	2645,949	20,732	20,263	12,611	11,813	13,29	21,3	951,981	22,574	2436,363	0	202,819	202,819	99,721	0	0	0	0	0	0	0
10:17:50	-619,97	2639,749	20,439	20,166	12,593	11,749	13,26	21,3	951,981	22,574	2436,567	0	202,819	202,819	99,721	0	0	0	0	0	0	0
10:17:50	-468,481	2635,065	20,342	20,166	12,572	11,701	13,23	21,3	951,981	22,574	2436,765	0	202,819	202,819	99,721	0	0	0	0	0	0	0
10:17:50	-430,175	2630,763	20,244	19,922	12,553	11,657	13,199	21,3	951,981	22,574	2436,959	0	202,819	202,819	99,721	0	0	0	0	0	0	0
10:17:50	-520,336	2625,559	20	19,678	12,537	11,603	13,167	21,3	951,981	22,574	2437,147	0	202,819	202,819	99,721	0	0	0	0	0	0	0
10:17:50	-559,814	2619,961	19,804	19,531	12,516	11,545	13,136	21,3	951,981	22,574	2437,33	0	202,819	202,819	99,721	0	0	0	0	0	0	0
10:17:50	-343,676	2616,525	19,804	19,482	12,497	11,51	13,104	21,3	951,981	22,574	2437,509	0	202,819	202,819	99,721	0	0	0	0	0	0	0
10:17:50	-405,517	2612,469	19,804	19,385	12,474	11,468	13,072	21,3	951,981	22,574	2437,684	0	202,819	202,819	99,721	0	0	0	0	0	0	0
10:17:50	-387,06	2608,599	19,804	19,482	12,452	11,428	13,04	21,3	951,981	22,574	2437,855	0	202,819	202,819	99,721	0	0	0	0	0	0	0
10:17:50	-398,95	2604,609	19,804	19,531	12,43	11,387	13,007	21,3	951,981	22,574	2438,022	0	202,819	202,819	99,721	0	0	0	0	0	0	0
10:17:50	-429,443	2600,315	19,756	19,385	12,408	11,343	12,974	21,3	951,981	22,574	2438,184	0	202,819	202,819	99,721	0	0	0	0	0	0	0
10:17:50	-313,159	2597,183	19,804	19,385	12,388	11,311	12,942	21,3	951,981	22,574	2438,343	0	202,819	202,819	99,721	0	0	0	0	0	0	0
10:17:50	-512,426	2592,059	19,609	19,238	12,37	11,258	12,909	21,3	951,981	22,574	2438,497	0	202,819	202,819	99,721	0	0	0	0	0	0	0
10:17:50	-445,068	2587,608	19,463	19,189	12,353	11,212	12,876	21,3	951,981	22,574	2438,646	0	202,819	202,819	99,721	0	0	0	0	0	0	0
10:17:50	-404,785	2583,56	19,316	18,847	12,338	11,17	12,842	21,3	951,981	22,574	2438,791	0	202,819	202,819	99,721	0	0	0	0	0	0	0
10:17:50	-515,356	2578,407	19,121	18,701	12,32	11,117	12,808	21,3	951,981	22,574	2438,931	0	202,819	202,819	99,721	0	0	0	0	0	0	0
10:17:50	-276,098	2575,646	19,17	18,799	12,302	11,089	12,775	21,3	951,981	22,574	2439,067	0	202,819	202,819	99,721	0	0	0	0	0	0	0
10:17:50	-425,878	2571,387	19,121	18,701	12,281	11,045	12,741	21,3	951,981	22,574	2439,2	0	202,819	202,819	99,721	0	0	0	0	0	0	0
10:17:50	-317,358	2568,213	19,121	18,652	12,263	11,012	12,707	21,3	951,981	22,574	2439,329	0	202,819	202,819	99,721	0	0	0	0	0	0	0
10:17:50	-478,027	2563,433	18,974	18,603	12,244	10,963	12,673	21,3	951,981	22,574	2439,453	0	202,819	202,819	99,721	0	0	0	0	0	0	0
10:17:50	-395,751	2559,476	18,828	18,603	12,23	10,922	12,638	21,3	951,981	22,574	2439,573	0	202,819	202,819	99,721	0	0	0	0	0	0	0
10:17:50	-360,522	2555,87	18,779	18,506	12,212	10,885	12,604	21,3	951,981	22,574	2439,69	0	202,819	202,819	99,721	0	0	0	0	0	0	0
10:17:50	-365,112	2552,219	18,681	18,457	12,197	10,847	12,569	21,3	951,981	22,574	2439,802	0	202,819	202,819	99,721	0	0	0	0	0	0	0
10:17:50	-246,972	2549,75	18,681	18,359	12,183	10,822	12,535	21,3	951,981	22,574	2439,912	0	202,819	202,819	99,721	0	0	0	0	0	0	0
10:17:50	-533,935	2544,41	18,388	18,261	12,169	10,767	12,5	21,3	951,981	22,574	2440,017	0	202,819	202,819	99,721	0	0	0	0	0	0	0
10:17:50	-334,326	2541,067	18,291	18,115	12,155	10,732	12,466	21,3	951,981	22,574	2440,118	0	202,819	202,819	99,721	0	0	0	0	0	0	0
10:17:50	-385,424	2537,213	18,144	17,969	12,142	10,692	12,431	21,3	951,981	22,574	2440,215	0	202,819	202,819	99,721	0	0	0	0	0	0	0
10:17:50	-245,581	2534,757	18,144	17,969	12,128	10,667	12,396	21,3	951,981	22,574	2440,309	0	202,819	202,819	99,721	0	0	0	0	0	0	0
10:17:50	-332,226	2531,435	18,047	17,969	12,114	10,633	12,362	21,3	951,981	22,574	2440,401	0	202,819	202,819	99,721	0	0	0	0	0	0	0
10:17:50	-321,191	2528,223	17,9	17,822	12,104	10,6	12,327	21,3	951,981	22,574	2440,488	0	202,819	202,819	99,721	0	0	0	0	0	0	0
10:17:50	-290,942	2525,313	17,851	17,724	12,091	10,57	12,293	21,3	951,981	22,574	2440,573	0	202,819	202,819	99,721	0	0	0	0	0	0	0
10:17:50	-246,777	2522,846	17,851	17,724	12,077	10,544	12,259	21,3	951,981	22,574	2440,655	0	202,819	202,819	99,721	0	0	0	0	0	0	0
10:17:50	-262,866	2520,217	17,851	17,773	12,062	10,517	12,224	21,3	951,981	22,574	2440,735	0	202,819	202,819	99,721	0	0	0	0	0	0	0
10:17:50	-202,441	2518,192	17,9	17,822	12,048	10,496	12,191	21,3	951,981	22,574	2440,812	0	202,819	202,819	99,721	0	0	0	0	0	0	0
10:17:50	-345,971	2514,733	17,803	17,724	12,034	10,461	12,157	21,3	951,981	22,574	2440,886	0	202,819	202,819	99,721	0	0	0	0	0	0	0
10:17:50	-246,557	2512,267	17,803	17,724	12,02	10,435	12,123	21,3	951,981	22,574	2440,958	0	202,819	202,819	99,721	0	0	0	0	0	0	0
10:17:50	-249,926	2509,768	17,803	17,724	12,006	10,409	12,089	21,3	951,981	22,574	2441,026	0	202,819	202,819	99,721	0	0	0	0	0	0	0
10:17:50	-249,951	2507,268	17,803	17,724	11,992	10,384	12,056	21,3	951,981	22,574	2441,093	0	202,819	202,819	99,721	0	0	0	0	0	0	0
10:17:50	-403,759	2503,231	17,558	17,383	11,982	10,342	12,022	21,3	951,981	22,574	2441,155	0	202,819	202,819	99,721	0	0	0	0	0	0	0
10:17:50	-213,964	2501,091	17,51	17,383	11,973	10,32	11,989	21,3	951,981	22,574	2441,215	0	202,819	202,819	99,721	0	0	0	0	0	0	0
10:17:50	-357,226	2497,519	17,314	17,187	11,963	10,283	11,955	21,3	951,981	22,574	2441,271	0	202,819	202,819	99,721	0	0	0	0	0	0	0
10:17:50	-70,727	2496,812	17,412	17,09	11,954	10,276	11,922	21,3	951,981	22,574	2441,326	0	202,819	202,819	99,721	0	0	0	0	0	0	0
10:17:50	-263,403	2494,178	17,314	17,09	11,944	10,249	11,89	21,3	951,981	22,574	2441,379	0	202,819	202,819	99,721	0	0	0	0	0	0	0
10:17:50	-120,239	2492,975	17,363	17,187	11,935	10,236	11,857	21,3	951,981	22,574	2441,431	0	202,819	202,819	99,721	0	0	0	0	0	0	0
10:17:50	-213,867	2490,837	17,314	17,09	11,926	10,214	11,825	21,3	951,981	22,574	2441,48	0	202,819	202,819	99,721	0	0	0	0	0	0	0
10:17:50	-346,606	2487,37	17,217	17,09	11,911	10,179	11,793	21,3	951,981	22,574	2441,526	0	202,819	202,819	99,721	0	0	0	0	0	0	0
10:17:50	-167,578	2485,695	17,217	17,09	11,902	10,161	11,761	21,3	951,981	22,574	2441,57	0	202,819	202,819	99,721	0	0	0	0	0	0	0
10:17:50	-108,886	2484,606	17,363	17,187	11,888	10,15	11,729	21,3	951,981	22,574	2441,613	0	202,819	202,819	99,721	0	0	0	0	0	0	0
10:17:50	-167,626	2482,93	17,363	17,187	11,878	10,133	11,698	21,3	951,981	22,574	2441,654	0	202,819	202,819	99,721	0	0	0	0	0	0	0
10:17:50	-166,552	2481,264	17,363	17,236	11,869	10,116	11,667	21,3	951,981	22,574	2441,694	0	202,819	202,819	99,721	0	0	0	0	0	0	0
10:17:50	-167,578	2479,588	17,363	17,187	11,859	10,098	11,636	21,3	951,981	22,574	2441,732	0	202,819	202,819	99,721	0	0	0	0	0	0	0
10:17:50	-353,54	2476,053	17,168	17,041	11,85	10,062	11,605	21,3	951,981	22,574	2441,766	0	202,819	202,819	99,721	0	0	0	0	0	0	0
10:17:50	-179,907	2474,254	17,07	16,894	11,845	10,043	11,575	21,3	951,981	22,574	2441,799	0	202,819	202,819	99,721	0	0	0	0	0	0	0
10:17:50	-163,33	2472,62	17,07	16,894	11,836	10,027	11,544	21,3	951,981	22,574	2441,829	0	202,819	202,819	99,721	0	0	0	0	0	0	0
10:17:50	-213,696	2470,484	17,021	16,748	11,827	10,004	11,514	21,3	951,981	22,574	2441,858	0	202,819	202,819	99,721	0	0	0	0	0	0	0
10:17:50	-85,4	2469,63	17,021	16,748	11,822	9,996	11,484	21,3	951,981	22,574	2441,886	0	202,819	202,819	99,721	0	0	0	0	0	0	0
10:17:50	-260,913	2467,02	16,924	16,699	11,812	9,969	11,455	21,3	951,981	22,574	2441,911	0	202,819	202,819	99,721	0	0	0	0	0	0	0
10:17:50	-165,405	2465,366	16,924	16,699	11,803	9,952	11,425	21,3	951,981	22,574	2441,934	0	202,819	202,819	99,721	0	0	0	0	0	0	0
10:17:50	-164,355	2463,723	16,924	16,699	11,794	9,935	11,396	21,3	951,981	22,574	2441,956	0	202,819	202,819	99,721	0	0	0	0	0	0	0
10:17:50	-88,525	2462,838	16,924	16,748	11,789	9,926	11,367	21,3	951,981	22,574	2441,977	0	202,819	202,819	99,721	0	0	0	0	0	0	0
10:17:50	-164,331	2461,194	16,924	16,845	11,78	9,909	11,338	21,3	951,981	22,574	2441,996	0	202,819	202,819	99,721	0	0	0	0	0	0	0
10:17:50	-214,746	2459,047	16,875	16,699	11,77	9,887	11,31	21,3	951,981	22,574	2442,013	0	202,819	202,819	99,721	0	0	0	0	0	0	0
10:17:50	-83,203	2458,215	16,875	16,699	11,765	9,878	11,282	21,3	951,981	22,574	2442,029	0	202,819	202,819	99,721	0	0	0	0	0	0	0
10:17:50	-214,697	2456,068	16,826	16,601	11,756	9,856	11,254	21,3	951,981	22,574	2442,043	0	202,819	202,819	99,721	0	0	0	0	0	0	0
10:17:51	-159,887	2454,469	16,826	16,601	11,747	9,839	11,226	21,3	951,981	22,574	2442,056	0	202,819	202,819	99,721	0	0	0	0	0	0	0
10:17:51	-88,745	2453,581	16,826	16,552	11,742	9,83	11,199	21,3	951,981	22,574	2442,067	0	202,819	202,819	99,721	0	0	0	0	0	0	0
10:17:51	-258,422	2450,997	16,728	16,552	11,733	9,804	11,171	21,3	951,981	22,574	2442,076	0	202,819	202,819	99,721	0	0	0	0	0	0	0
10:17:51	-62,426	2450,373	16,826	16,601	11,724	9,797	11,145	21,3	951,981	22,574	2442,084	0	202,819	202,819	99,721	0	0	0	0	0	0	0
10:17:51	-88,696	2449,486	16,826	16,699	11,719	9,788	11,118	21,3	951,981	22,574	2442,091	0	202,819	202,819	99,721	0	0	0	0	0	0	0
10:17:51	-163,256	2447,853	16,826	16,552	11,71	9,771	11,092	21,3	951,981	22,574	2442,097	0	202,819	202,819	99,721	0	0	0	0	0	0	0
10:17:51	-255,2	2445,301	16,728	16,552	11,7	9,745	11,065	21,3	951,981	22,574	2442,1	0	202,819	202,819	99,721	0	0	0	0	0	0	0
10:17:51	-134,545	2443,956	16,679	16,406	11,696	9,731	11,039	21,3	951,981	22,574	2442,102	0	202,819	202,819	99,721	0	0	0	0	0	0	0
10:17:51	-253,173	2441,424	16,582	16,406	11,687	9,705	11,013	21,3	951,981	22,574	2441,424	0	202,819	202,819	99,721	0	0	0	0	0	0	0
10:17:51	-62,524	2440,799	16,679	16,504	11,678	9,698	10,987	21,3	951,981	22,574	2440,799	0	202,819	202,819	99,721	0	0	0	0	0	0	0
10:17:51	-88,525	2439,914	16,679	16,406	11,673	9,689	10,962	21,3	951,981	22,574	2439,914	0	202,819	202,819	99,721	0	0	0	0	0	0	0
10:17:51	-260,546	2437,308	16,582	16,406	11,663	9,662	10,936	21,1	953,791	22,574	2437,308	0	202,819	202,819	99,721	0	0	0	0	0	0	0
10:17:51	-141,308	2435,895	16,533	16,308	11,658	9,648	10,911	21,1	953,791	22,574	2435,895	0	202,819	202,819	99,721	0	0	0	0	0	0	0
10:17:51	-88,72	2435,008	16,533	16,357	11,653	9,639	10,886	21,1	953,791	22,574	2435,008	0	202,819	202,819	99,721	0	0	0	0	0	0	0
10:17:51	-152,221	2433,486	16,533	16,357	11,645	9,623	10,861	21,1	953,791	22,574	2433,486	0	202,819	202,819	99,721	0	0	0	0	0	0	0
10:17:51	-98,437	2432,501	16,533	16,357	11,639	9,613	10,837	21,1	953,791	22,574	2432,501	0	202,819	202,819	99,721	0	0	0	0	0	0	0
10:17:51	-151,171	2430,99	16,533	16,357	11,631	9,597	10,812	21,1	953,791	22,574	2430,99	0	202,819	202,819	99,721	0	0	0	0	0	0	0
10:17:51	-192,407	2429,066	16,435	16,406	11,625	9,577	10,788	21,1	953,791	22,574	2429,066	0	202,819	202,819	99,721	0	0	0	0	0	0	0
10:17:51	-147,998	2427,586	16,435	16,308	11,617	9,562	10,764	21,1	953,791	22,574	2427,586	0	202,819	202,819	99,721	0	0	0	0	0	0	0
10:17:51	-98,217	2426,603	16,435	16,357	11,611	9,552	10,74	21,1	953,791	22,574	2426,603	0	202,819	202,819	99,721	0	0	0	0	0	0	0
10:17:51	-240,844	2424,195	16,338	16,308	11,603	9,527	10,717	21,1	953,791	22,574	2424,195	0	202,819	202,819	99,721	0	0	0	0	0	0	0
10:17:51	-84,228	2423,353	16,338	16,308	11,598	9,519	10,693	21,1	953,791	22,574	2423,353	0	202,144	202,144	99,718	0	0	0	0	0	0	0
10:17:51	-192,333	2421,429	16,24	16,211	11,593	9,499	10,67	21,1	953,791	22,574	2421,429	0	202,144	202,144	99,718	0	0	0	0	0	0	0
10:17:51	-62,695	2420,802	16,338	16,211	11,584	9,492	10,647	21,1	953,791	22,574	2420,802	0	202,144	202,144	99,718	0	0	0	0	0	0	0
10:17:51	-38,378	2420,419	16,386	16,308	11,579	9,488	10,624	21,1	953,791	22,574	2420,419	0	202,144	202,144	99,718	0	0	0	0	0	0	0
10:17:51	-200,366	2418,415	16,338	16,211	11,57	9,468	10,601	21,1	953,791	22,574	2418,415	0	202,144	202,144	99,718	0	0	0	0	0	0	0
10:17:51	-193,139	2416,484	16,24	16,211	11,565	9,448	10,579	21,1	953,791	22,574	2416,484	0	202,144	202,144	99,718	0	0	0	0	0	0	0
10:17:51	-83,203	2415,651	16,24	16,162	11,56	9,439	10,556	21,1	953,791	22,574	2415,651	0	202,144	202,144	99,718	0	0	0	0	0	0	0
10:17:51	-138,378	2414,268	16,24	16,162	11,552	9,425	10,534	21,1	953,791	22,574	2414,268	0	202,144	202,144	99,718	0	0	0	0	0	0	0
10:17:51	-144,042	2412,827	16,191	16,064	11,547	9,41	10,512	21,1	953,791	22,574	2412,827	0	202,144	202,144	99,718	0	0	0	0	0	0	0
10:17:51	-137,158	2411,456	16,191	16,162	11,539	9,396	10,49	21,1	953,791	22,574	2411,456	0	202,144	202,144	99,718	0	0	0	0	0	0	0
10:17:51	-150,048	2409,955	16,191	16,162	11,53	9,38	10,468	21,1	953,791	22,574	2409,955	0	202,144	202,144	99,718	0	0	0	0	0	0	0
10:17:51	-102,294	2408,932	16,24	16,211	11,522	9,37	10,447	21,1	953,791	22,574	2408,932	0	202,144	202,144	99,718	0	0	0	0	0	0	0
10:17:51	-97,167	2407,961	16,24	16,162	11,517	9,36	10,426	21,1	953,791	22,574	2407,961	0	202,144	202,144	99,718	0	0	0	0	0	0	0
10:17:51	-97,119	2406,989	16,24	16,162	11,511	9,35	10,404	21,1	953,791	22,574	2406,989	0	202,144	202,144	99,718	0	0	0	0	0	0	0
10:17:51	-192,7	2405,062	16,191	16,162	11,503	9,33	10,383	21,1	953,791	22,574	2405,062	0	202,144	202,144	99,718	0	0	0	0	0	0	0
10:17:51	-174,755	2403,315	16,093	16,064	11,498	9,312	10,362	21,1	953,791	22,574	2403,315	0	202,144	202,144	99,718	0	0	0	0	0	0	0
10:17:51	-82,128	2402,494	16,093	16,015	11,494	9,304	10,342	21,1	953,791	22,574	2402,494	0	202,144	202,144	99,718	0	0	0	0	0	0	0
10:17:51	-81,03	2401,683	16,093	16,015	11,489	9,295	10,321	21,1	953,791	22,574	2401,683	0	202,144	202,144	99,718	0	0	0	0	0	0	0
10:17:51	-143,945	2400,244	16,045	16,015	11,484	9,28	10,301	21,1	953,791	22,574	2400,244	0	202,144	202,144	99,718	0	0	0	0	0	0	0
10:17:51	-175,781	2398,486	15,947	15,967	11,479	9,262	10,28	21,1	953,791	22,574	2398,486	0	202,144	202,144	99,718	0	0	0	0	0	0	0
10:17:51	-33,691	2398,149	16,045	15,967	11,472	9,259	10,26	21,1	953,791	22,574	2398,149	0	202,144	202,144	99,718	0	0	0	0	0	0	0
10:17:51	-190,82	2396,241	15,947	15,967	11,466	9,239	10,24	21,1	953,791	22,574	2396,241	0	202,144	202,144	99,718	0	0	0	0	0	0	0
10:17:51	13,72	2396,378	16,045	15,967	11,462	9,241	10,221	21,1	953,791	22,574	2396,241	0	202,144	202,144	99,718	0	0	0	0	0	0	0
10:17:51	-173,632	2394,642	15,947	15,869	11,457	9,223	10,201	21,1	953,791	22,574	2394,642	0	202,144	202,144	99,718	0	0	0	0	0	0	0
10:17:51	-80,859	2393,833	15,947	15,869	11,453	9,214	10,182	21,1	953,791	22,574	2393,833	0	202,144	202,144	99,718	0	0	0	0	0	0	0
10:17:51	-127,832	2392,555	15,898	15,869	11,448	9,201	10,163	21,1	953,791	22,574	2392,555	0	202,144	202,144	99,718	0	0	0	0	0	0	0
10:17:51	-98,315	2391,572	15,898	15,869	11,442	9,191	10,143	21,1	953,791	22,574	2391,572	0	202,144	202,144	99,718	0	0	0	0	0	0	0
10:17:51	-32,983	2391,242	15,947	15,869	11,438	9,188	10,125	21,1	953,791	22,574	2391,242	0	202,144	202,144	99,718	0	0	0	0	0	0	0
10:17:51	-108,374	2390,158	15,898	15,82	11,434	9,176	10,106	21,1	953,791	22,574	2390,158	0	202,144	202,144	99,718	0	0	0	0	0	0	0
10:17:51	-65,185	2389,506	15,849	15,722	11,433	9,17	10,088	21,1	953,791	22,574	2389,506	0	202,144	202,144	99,718	0	0	0	0	0	0	0
10:17:51	-174,56	2387,761	15,752	15,674	11,429	9,152	10,069	21,1	953,791	22,574	2387,761	0	202,144	202,144	99,718	0	0	0	0	0	0	0
10:17:51	-60,473	2387,156	15,752	15,625	11,425	9,145	10,051	21,1	953,791	22,574	2387,156	0	202,144	202,144	99,718	0	0	0	0	0	0	0
10:17:51	-79,785	2386,358	15,752	15,625	11,421	9,137	10,033	21,1	953,791	22,574	2386,358	0	202,144	202,144	99,718	0	0	0	0	0	0	0
10:17:51	-66,259	2385,695	15,703	15,625	11,42	9,13	10,016	21,1	953,791	22,574	2385,695	0	202,144	202,144	99,718	0	0	0	0	0	0	0
10:17:51	-80,981	2384,886	15,703	15,625	11,415	9,122	9,998	21,1	953,791	22,574	2384,886	0	202,144	202,144	99,718	0	0	0	0	0	0	0
10:17:51	-59,252	2384,293	15,703	15,625	11,412	9,116	9,981	21,1	953,791	22,574	2384,293	0	202,144	202,144	99,718	0	0	0	0	0	0	0
10:17:51	-173,437	2382,559	15,605	15,527	11,407	9,098	9,964	21,1	953,791	22,574	2382,559	0	202,144	202,144	99,718	0	0	0	0	0	0	0
10:17:51	-79,907	2381,76	15,605	15,527	11,403	9,09	9,946	21,1	953,791	22,574	2381,76	0	202,144	202,144	99,718	0	0	0	0	0	0	0
10:17:51	-59,277	2381,167	15,605	15,527	11,399	9,084	9,929	21,1	953,791	22,574	2381,167	0	202,144	202,144	99,718	0	0	0	0	0	0	0
10:17:51	-41,015	2380,757	15,605	15,625	11,397	9,079	9,913	21,1	953,791	22,574	2380,757	0	202,144	202,144	99,718	0	0	0	0	0	0	0
10:17:51	-107,202	2379,685	15,556	15,527	11,394	9,068	9,896	21,1	953,791	22,574	2379,685	0	202,144	202,144	99,718	0	0	0	0	0	0	0
10:17:51	-38,916	2379,296	15,556	15,527	11,392	9,064	9,88	21,1	953,791	22,574	2379,296	0	202,144	202,144	99,718	0	0	0	0	0	0	0
10:17:51	-60,473	2378,691	15,556	15,625	11,388	9,058	9,864	21,1	953,791	22,574	2378,691	0	202,144	202,144	99,718	0	0	0	0	0	0	0
10:17:51	-78,686	2377,904	15,556	15,527	11,384	9,05	9,848	21,1	953,791	22,574	2377,904	0	202,144	202,144	99,718	0	0	0	0	0	0	0
10:17:51	-61,547	2377,288	15,556	15,625	11,38	9,044	9,832	21,1	953,791	22,574	2377,288	0	202,144	202,144	99,718	0	0	0	0	0	0	0
10:17:51	-61,523	2376,673	15,556	15,527	11,377	9,037	9,817	21,1	953,791	22,574	2376,673	0	202,144	202,144	99,718	0	0	0	0	0	0	0
10:17:51	27,246	2376,946	15,605	15,625	11,376	9,04	9,801	21,1	953,791	22,574	2376,674	0	202,144	202,144	99,718	0	0	0	0	0	0	0
10:17:51	-65,112	2376,295	15,556	15,478	11,375	9,033	9,786	21,1	953,791	22,574	2376,295	0	202,144	202,144	99,718	0	0	0	0	0	0	0
10:17:51	-93,383	2375,361	15,459	15,478	11,375	9,024	9,771	21,1	953,791	22,574	2375,361	0	202,144	202,144	99,718	0	0	0	0	0	0	0
10:17:51	-66,162	2374,699	15,41	15,332	11,373	9,017	9,757	21,1	953,791	22,574	2374,699	0	202,144	202,144	99,718	0	0	0	0	0	0	0
10:17:51	-88,769	2373,811	15,361	15,332	11,371	9,008	9,742	21,1	953,791	22,574	2373,811	0	202,144	202,144	99,718	0	0	0	0	0	0	0
10:17:51	-18,212	2373,629	15,361	15,332	11,37	9,006	9,727	21,1	953,791	22,574	2373,629	0	202,144	202,144	99,718	0	0	0	0	0	0	0
10:17:51	-154,882	2372,08	15,263	15,283	11,367	8,99	9,713	21,1	953,791	22,574	2372,08	0	202,144	202,144	99,718	0	0	0	0	0	0	0
10:17:51	-19,458	2371,886	15,263	15,283	11,365	8,988	9,699	21,1	953,791	22,574	2371,886	0	202,144	202,144	99,718	0	0	0	0	0	0	0
10:17:51	31,835	2372,204	15,361	15,332	11,362	8,991	9,685	21,1	953,791	22,574	2371,886	0	202,144	202,144	99,718	0	0	0	0	0	0	0
10:17:51	-111,743	2371,087	15,263	15,283	11,361	8,98	9,671	21,1	953,791	22,574	2371,087	0	202,144	202,144	99,718	0	0	0	0	0	0	0
10:17:51	31,86	2371,405	15,361	15,283	11,357	8,983	9,658	21,1	953,791	22,574	2371,087	0	202,144	202,144	99,718	0	0	0	0	0	0	0
10:17:51	31,787	2371,723	15,459	15,429	11,354	8,986	9,644	21,1	953,791	22,574	2371,088	0	202,144	202,144	99,718	0	0	0	0	0	0	0
10:17:51	-64,892	2371,074	15,41	15,332	11,353	8,98	9,631	21,1	953,791	22,574	2371,074	0	202,144	202,144	99,718	0	0	0	0	0	0	0
10:17:51	-15,869	2370,916	15,459	15,332	11,349	8,978	9,619	21,1	953,791	22,574	2370,916	0	202,144	202,144	99,718	0	0	0	0	0	0	0
10:17:51	-83,496	2370,081	15,41	15,332	11,347	8,969	9,606	21,1	953,791	22,574	2370,081	0	202,144	202,144	99,718	0	0	0	0	0	0	0
10:17:51	77,465	2370,855	15,556	15,478	11,344	8,977	9,593	21,1	953,791	22,574	2370,081	0	202,144	202,144	99,718	0	0	0	0	0	0	0
10:17:51	-157,031	2369,285	15,459	15,429	11,34	8,961	9,581	21,1	953,791	22,574	2369,285	0	202,144	202,144	99,718	0	0	0	0	0	0	0
10:17:51	-18,383	2369,101	15,459	15,332	11,339	8,959	9,569	21,1	953,791	22,574	2369,101	0	202,144	202,144	99,718	0	0	0	0	0	0	0
10:17:51	76,196	2369,863	15,556	15,478	11,338	8,967	9,557	21,1	953,791	22,574	2369,102	0	202,144	202,144	99,718	0	0	0	0	0	0	0
10:17:51	-79,956	2369,064	15,556	15,429	11,334	8,959	9,545	21,1	953,791	22,574	2369,064	0	202,144	202,144	99,718	0	0	0	0	0	0	0
10:17:51	-110,644	2367,957	15,459	15,429	11,333	8,948	9,534	21,1	953,791	22,574	2367,957	0	202,144	202,144	99,718	0	0	0	0	0	0	0
10:17:51	0	2367,957	15,459	15,332	11,333	8,948	9,522	21,1	953,791	22,574	2367,957	0	202,144	202,144	99,718	0	0	0	0	0	0	0
10:17:51	-186,596	2366,091	15,263	15,283	11,333	8,928	9,511	21,1	953,791	22,574	2366,091	0	202,144	202,144	99,718	0	0	0	0	0	0	0
10:17:51	-91,918	2365,172	15,215	15,283	11,33	8,919	9,499	21,1	953,791	22,574	2365,172	0	202,144	202,144	99,718	0	0	0	0	0	0	0
10:17:51	122,607	2366,398	15,361	15,332	11,329	8,931	9,488	21,1	953,791	22,574	2365,173	0	202,144	202,144	99,718	0	0	0	0	0	0	0
10:17:51	-174,243	2364,656	15,263	15,283	11,325	8,913	9,477	21,1	953,791	22,574	2364,656	0	202,144	202,144	99,718	0	0	0	0	0	0	0
10:17:51	76,123	2365,417	15,361	15,332	11,324	8,921	9,466	21,1	953,791	22,574	2364,656	0	202,144	202,144	99,718	0	0	0	0	0	0	0
10:17:51	-63,647	2364,78	15,361	15,283	11,32	8,915	9,455	21,1	953,791	22,574	2364,656	0	202,144	202,144	99,718	0	0	0	0	0	0	0
10:17:51	-93,261	2363,848	15,263	15,283	11,32	8,905	9,444	21,1	953,791	22,574	2363,848	0	202,144	202,144	99,718	0	0	0	0	0	0	0
10:17:51	-46,655	2363,381	15,215	15,136	11,32	8,9	9,433	21,1	953,791	22,574	2363,381	0	202,144	202,144	99,718	0	0	0	0	0	0	0
10:17:51	-157,934	2361,802	15,117	15,185	11,316	8,884	9,423	21,1	953,791	22,574	2361,802	0	202,144	202,144	99,718	0	0	0	0	0	0	0
10:17:51	-17,358	2361,628	15,117	15,136	11,315	8,882	9,412	21,1	953,791	22,574	2361,628	0	202,144	202,144	99,718	0	0	0	0	0	0	0
10:17:51	93,237	2362,561	15,215	15,088	11,315	8,892	9,402	21,1	953,791	22,574	2361,629	0	202,144	202,144	99,718	0	0	0	0	0	0	0
10:17:51	-17,016	2362,39	15,263	15,283	11,312	8,89	9,392	21,1	953,791	22,574	2361,63	0	202,144	202,144	99,718	0	0	0	0	0	0	0
10:17:52	12,329	2362,514	15,361	15,283	11,307	8,891	9,382	21,1	953,791	22,574	2361,631	0	202,144	202,144	99,718	0	0	0	0	0	0	0
10:17:52	-35,4	2362,16	15,41	15,429	11,303	8,888	9,372	21,1	953,791	22,574	2361,632	0	202,144	202,144	99,718	0	0	0	0	0	0	0
10:17:52	-16,113	2361,999	15,41	15,429	11,302	8,886	9,363	21,1	953,791	22,574	2361,632	0	202,144	202,144	99,718	0	0	0	0	0	0	0
10:17:52	-49,682	2361,502	15,41	15,332	11,299	8,881	9,353	21,1	953,791	22,574	2361,502	0	202,144	202,144	99,718	0	0	0	0	0	0	0
10:17:52	-62,866	2360,873	15,361	15,332	11,298	8,874	9,344	21,1	953,791	22,574	2360,873	0	202,144	202,144	99,718	0	0	0	0	0	0	0
10:17:52	0	2360,873	15,361	15,283	11,298	8,874	9,335	21,1	953,791	22,574	2360,873	0	202,144	202,144	99,718	0	0	0	0	0	0	0
10:17:52	-93,261	2359,941	15,263	15,185	11,298	8,865	9,326	21,1	953,791	22,574	2359,941	0	202,144	202,144	99,718	0	0	0	0	0	0	0
10:17:52	-46,606	2359,474	15,215	15,136	11,298	8,86	9,316	21,1	953,791	22,574	2359,474	0	202,144	202,144	99,718	0	0	0	0	0	0	0
10:17:52	-93,237	2358,542	15,117	15,088	11,298	8,85	9,307	21,1	953,791	22,574	2358,542	0	202,144	202,144	99,718	0	0	0	0	0	0	0
10:17:52	0	2358,542	15,117	15,088	11,298	8,85	9,298	21,1	953,791	22,574	2358,542	0	202,144	202,144	99,718	0	0	0	0	0	0	0
10:17:52	77,148	2359,314	15,215	15,185	11,297	8,858	9,29	21,1	953,331	22,574	2358,543	0	202,144	202,144	99,718	0	0	0	0	0	0	0
10:17:52	-156,298	2357,751	15,117	14,99	11,293	8,842	9,281	21,1	953,331	22,574	2357,751	0	202,144	202,144	99,718	0	0	0	0	0	0	0
10:17:52	123,73	2358,988	15,263	15,185	11,292	8,855	9,273	21,1	953,331	22,574	2357,752	0	202,144	202,144	99,718	0	0	0	0	0	0	0
10:17:52	-65,747	2358,33	15,263	15,185	11,289	8,848	9,264	21,1	953,331	22,574	2357,752	0	202,144	202,144	99,718	0	0	0	0	0	0	0
10:17:52	-15,209	2358,178	15,263	15,185	11,288	8,847	9,256	21,1	953,331	22,574	2357,753	0	202,144	202,144	99,718	0	0	0	0	0	0	0
10:17:52	-97,338	2357,205	15,215	15,088	11,285	8,837	9,248	21,1	953,331	22,574	2357,205	0	202,144	202,144	99,718	0	0	0	0	0	0	0
10:17:52	0	2357,205	15,215	15,185	11,285	8,837	9,24	21,1	953,331	22,574	2357,205	0	202,144	202,144	99,718	0	0	0	0	0	0	0
10:17:52	-93,212	2356,273	15,117	14,99	11,285	8,827	9,232	21,1	953,331	22,574	2356,273	0	202,144	202,144	99,718	0	0	0	0	0	0	0
10:17:52	0	2356,273	15,117	15,088	11,285	8,827	9,224	21,1	953,331	22,574	2356,273	0	202,144	202,144	99,718	0	0	0	0	0	0	0
10:17:52	-16,088	2356,112	15,117	15,088	11,284	8,825	9,216	21,1	953,331	22,574	2356,112	0	202,144	202,144	99,718	0	0	0	0	0	0	0
10:17:52	-65,917	2355,453	15,117	15,185	11,28	8,819	9,208	21,1	953,331	22,574	2355,453	0	201,441	201,441	99,715	0	0	0	0	0	0	0
10:17:52	78,173	2356,234	15,215	15,136	11,279	8,827	9,201	21,1	953,331	22,574	2355,454	0	201,441	201,441	99,715	0	0	0	0	0	0	0
10:17:52	-93,212	2355,302	15,117	15,136	11,279	8,817	9,193	21,1	953,331	22,574	2355,302	0	201,441	201,441	99,715	0	0	0	0	0	0	0
10:17:52	26,391	2355,566	15,215	15,136	11,276	8,82	9,186	21,1	953,331	22,574	2355,303	0	201,441	201,441	99,715	0	0	0	0	0	0	0
10:17:52	0	2355,566	15,215	15,136	11,276	8,82	9,179	21,1	953,331	22,574	2355,303	0	201,441	201,441	99,715	0	0	0	0	0	0	0
10:17:52	-155,029	2354,016	15,068	14,941	11,275	8,804	9,171	21,1	953,331	22,574	2354,016	0	201,441	201,441	99,715	0	0	0	0	0	0	0
10:17:52	0	2354,016	15,068	14,99	11,275	8,804	9,164	21,1	953,331	22,574	2354,016	0	201,441	201,441	99,715	0	0	0	0	0	0	0
10:17:52	46,606	2354,482	15,117	15,088	11,275	8,809	9,157	21,1	953,331	22,574	2354,016	0	201,441	201,441	99,715	0	0	0	0	0	0	0
10:17:52	0	2354,482	15,117	15,088	11,275	8,809	9,15	21,1	953,331	22,574	2354,017	0	201,441	201,441	99,715	0	0	0	0	0	0	0
10:17:52	-98,388	2353,498	15,068	15,088	11,272	8,798	9,143	21,1	953,331	22,574	2353,498	0	201,441	201,441	99,715	0	0	0	0	0	0	0
10:17:52	-108,154	2352,417	14,97	14,843	11,271	8,787	9,136	21,1	953,331	22,574	2352,417	0	201,441	201,441	99,715	0	0	0	0	0	0	0
10:17:52	93,164	2353,348	15,068	14,99	11,271	8,797	9,13	21,1	953,331	22,574	2352,417	0	201,441	201,441	99,715	0	0	0	0	0	0	0
10:17:52	-109,448	2352,254	14,97	14,843	11,27	8,786	9,123	21,1	953,331	22,574	2352,254	0	201,441	201,441	99,715	0	0	0	0	0	0	0
10:17:52	-51,757	2351,736	14,97	14,843	11,267	8,78	9,116	21,1	953,331	22,574	2351,736	0	201,441	201,441	99,715	0	0	0	0	0	0	0
10:17:52	124,731	2352,984	15,117	15,088	11,266	8,793	9,11	21,1	953,331	22,574	2351,737	0	201,441	201,441	99,715	0	0	0	0	0	0	0
10:17:52	-62,841	2352,355	15,068	14,99	11,265	8,787	9,104	21,1	953,331	22,574	2351,738	0	201,441	201,441	99,715	0	0	0	0	0	0	0
10:17:52	-52,88	2351,826	15,068	14,941	11,262	8,781	9,097	21,1	953,331	22,574	2351,738	0	201,441	201,441	99,715	0	0	0	0	0	0	0
10:17:52	17,407	2352	15,117	15,088	11,261	8,783	9,091	21,1	953,331	22,574	2351,738	0	201,441	201,441	99,715	0	0	0	0	0	0	0
10:17:52	-139,721	2350,603	14,97	14,99	11,261	8,769	9,085	21,1	953,331	22,574	2350,603	0	201,441	201,441	99,715	0	0	0	0	0	0	0
10:17:52	-61,596	2349,987	14,922	14,941	11,26	8,762	9,078	21,1	953,331	22,574	2349,987	0	201,441	201,441	99,715	0	0	0	0	0	0	0
10:17:52	-52,832	2349,459	14,922	14,941	11,257	8,757	9,072	21,1	953,331	22,574	2349,459	0	201,441	201,441	99,715	0	0	0	0	0	0	0
10:17:52	-15,209	2349,307	14,922	14,99	11,256	8,755	9,066	21,1	953,331	22,574	2349,307	0	201,441	201,441	99,715	0	0	0	0	0	0	0
10:17:52	46,582	2349,773	14,97	14,99	11,256	8,76	9,06	21,1	953,331	22,574	2349,307	0	201,441	201,441	99,715	0	0	0	0	0	0	0
10:17:52	24,218	2350,015	15,068	15,088	11,252	8,763	9,054	21,1	953,331	22,574	2349,308	0	201,441	201,441	99,715	0	0	0	0	0	0	0
10:17:52	-139,672	2348,618	14,922	14,941	11,252	8,748	9,048	21,1	953,331	22,574	2348,618	0	201,441	201,441	99,715	0	0	0	0	0	0	0
10:17:52	0	2348,618	14,922	14,99	11,252	8,748	9,042	21,1	953,331	22,574	2348,618	0	201,441	201,441	99,715	0	0	0	0	0	0	0
10:17:52	-14,16	2348,476	14,922	14,941	11,251	8,747	9,036	21,1	953,331	22,574	2348,476	0	201,441	201,441	99,715	0	0	0	0	0	0	0
10:17:52	-100,439	2347,472	14,873	14,795	11,248	8,736	9,031	21,1	953,331	22,574	2347,472	0	201,441	201,441	99,715	0	0	0	0	0	0	0
10:17:52	-15,039	2347,322	14,873	14,795	11,247	8,735	9,025	21,1	953,331	22,574	2347,322	0	201,441	201,441	99,715	0	0	0	0	0	0	0
10:17:52	172,119	2349,043	15,068	14,941	11,247	8,753	9,019	21,1	953,331	22,574	2347,323	0	201,441	201,441	99,715	0	0	0	0	0	0	0
10:17:52	-139,697	2347,646	14,922	14,843	11,247	8,738	9,014	21,1	953,331	22,574	2347,324	0	201,441	201,441	99,715	0	0	0	0	0	0	0
10:17:52	46,557	2348,111	14,97	14,843	11,247	8,743	9,009	21,1	953,331	22,574	2347,325	0	201,441	201,441	99,715	0	0	0	0	0	0	0
10:17:52	0	2348,111	14,97	14,99	11,247	8,743	9,003	21,1	953,331	22,574	2347,325	0	201,441	201,441	99,715	0	0	0	0	0	0	0
10:17:52	-46,557	2347,646	14,922	14,843	11,247	8,738	8,998	21,1	953,331	22,574	2347,326	0	201,441	201,441	99,715	0	0	0	0	0	0	0
10:17:52	0	2347,646	14,922	14,746	11,247	8,738	8,993	21,1	953,331	22,574	2347,326	0	201,441	201,441	99,715	0	0	0	0	0	0	0
10:17:52	-139,648	2346,249	14,775	14,648	11,247	8,724	8,988	21,1	953,331	22,574	2346,249	0	201,441	201,441	99,715	0	0	0	0	0	0	0
10:17:52	-54,98	2345,7	14,775	14,648	11,244	8,718	8,983	21,1	953,331	22,574	2345,7	0	201,441	201,441	99,715	0	0	0	0	0	0	0
10:17:52	125,683	2346,956	14,922	14,843	11,243	8,731	8,978	21,1	953,331	22,574	2345,701	0	201,441	201,441	99,715	0	0	0	0	0	0	0
10:17:52	0	2346,956	14,922	14,795	11,243	8,731	8,973	21,1	953,331	22,574	2345,702	0	201,441	201,441	99,715	0	0	0	0	0	0	0
10:17:52	46,557	2347,422	14,97	14,843	11,243	8,736	8,968	21,1	953,331	22,574	2345,704	0	201,441	201,441	99,715	0	0	0	0	0	0	0
10:17:52	-93,09	2346,491	14,873	14,795	11,243	8,726	8,963	21,1	953,331	22,574	2345,705	0	201,441	201,441	99,715	0	0	0	0	0	0	0
10:17:52	93,09	2347,422	14,97	14,941	11,243	8,736	8,959	21,1	953,331	22,574	2345,707	0	201,441	201,441	99,715	0	0	0	0	0	0	0
10:17:52	0	2347,422	14,97	14,99	11,243	8,736	8,955	21,1	953,331	22,574	2345,708	0	201,441	201,441	99,715	0	0	0	0	0	0	0
10:17:52	0	2347,422	14,97	14,941	11,243	8,736	8,95	21,1	953,331	22,574	2345,71	0	201,441	201,441	99,715	0	0	0	0	0	0	0
10:17:52	-46,557	2346,956	14,922	14,746	11,243	8,731	8,946	21,1	953,331	22,574	2345,711	0	201,441	201,441	99,715	0	0	0	0	0	0	0
10:17:52	-46,533	2346,491	14,873	14,795	11,243	8,726	8,942	21,1	953,331	22,574	2345,712	0	201,441	201,441	99,715	0	0	0	0	0	0	0
10:17:52	46,533	2346,956	14,922	14,843	11,243	8,731	8,937	21,1	953,331	22,574	2345,713	0	201,441	201,441	99,715	0	0	0	0	0	0	0
10:17:52	0	2346,956	14,922	14,795	11,243	8,731	8,933	21,1	953,331	22,574	2345,715	0	201,441	201,441	99,715	0	0	0	0	0	0	0
10:17:52	0	2346,956	14,922	14,843	11,243	8,731	8,929	21,1	953,331	22,574	2345,716	0	201,441	201,441	99,715	0	0	0	0	0	0	0
10:17:52	46,557	2347,422	14,97	15,088	11,243	8,736	8,926	21,1	953,331	22,574	2345,718	0	201,441	201,441	99,715	0	0	0	0	0	0	0
10:17:52	-93,09	2346,491	14,873	14,648	11,243	8,726	8,922	21,1	953,331	22,574	2345,719	0	201,441	201,441	99,715	0	0	0	0	0	0	0
10:17:52	46,533	2346,956	14,922	14,843	11,243	8,731	8,918	21,1	953,331	22,574	2345,72	0	201,441	201,441	99,715	0	0	0	0	0	0	0
10:17:52	46,557	2347,422	14,97	14,941	11,243	8,736	8,914	21,1	953,331	22,574	2345,722	0	201,441	201,441	99,715	0	0	0	0	0	0	0
10:17:52	-46,557	2346,956	14,922	14,746	11,243	8,731	8,911	21,1	953,331	22,574	2345,723	0	201,441	201,441	99,715	0	0	0	0	0	0	0
10:17:52	46,557	2347,422	14,97	14,941	11,243	8,736	8,907	21,1	953,331	22,574	2345,725	0	201,441	201,441	99,715	0	0	0	0	0	0	0
10:17:52	0	2347,422	14,97	14,941	11,243	8,736	8,904	21,1	953,331	22,574	2345,726	0	201,441	201,441	99,715	0	0	0	0	0	0	0
10:17:52	-46,557	2346,956	14,922	14,843	11,243	8,731	8,901	21,1	953,331	22,574	2345,728	0	201,441	201,441	99,715	0	0	0	0	0	0	0
10:17:52	139,697	2348,353	15,068	14,99	11,243	8,745	8,898	21,1	953,331	22,574	2345,73	0	201,441	201,441	99,715	0	0	0	0	0	0	0
10:17:52	-186,23	2346,491	14,873	14,746	11,243	8,726	8,894	21,1	953,331	22,574	2345,731	0	201,441	201,441	99,715	0	0	0	0	0	0	0
10:17:52	0	2346,491	14,873	14,99	11,243	8,726	8,891	21,1	953,331	22,574	2345,732	0	201,441	201,441	99,715	0	0	0	0	0	0	0
10:17:52	107,055	2347,562	14,97	14,99	11,244	8,737	8,888	21,1	953,331	22,574	2345,733	0	201,441	201,441	99,715	0	0	0	0	0	0	0
10:17:52	-200,146	2345,56	14,775	14,648	11,243	8,717	8,885	21,1	953,331	22,574	2345,56	0	201,441	201,441	99,715	0	0	0	0	0	0	0
10:17:52	13,94	2345,7	14,775	14,941	11,244	8,718	8,881	21,1	953,331	22,574	2345,56	0	201,441	201,441	99,715	0	0	0	0	0	0	0
10:17:52	79,15	2346,491	14,873	14,795	11,243	8,726	8,878	21,1	953,331	22,574	2345,561	0	201,441	201,441	99,715	0	0	0	0	0	0	0
10:17:52	-93,09	2345,56	14,775	14,795	11,243	8,717	8,875	21,1	953,331	22,574	2345,56	0	201,441	201,441	99,715	0	0	0	0	0	0	0
10:17:52	93,09	2346,491	14,873	14,843	11,243	8,726	8,872	21,1	953,331	22,574	2345,561	0	201,441	201,441	99,715	0	0	0	0	0	0	0
10:17:52	46,533	2346,956	14,922	14,941	11,243	8,731	8,869	21,1	953,331	22,574	2345,563	0	201,441	201,441	99,715	0	0	0	0	0	0	0
10:17:52	0	2346,956	14,922	14,941	11,243	8,731	8,867	21,1	953,331	22,574	2345,564	0	201,441	201,441	99,715	0	0	0	0	0	0	0
10:17:52	0	2346,956	14,922	14,941	11,243	8,731	8,864	21,1	953,331	22,574	2345,566	0	201,441	201,441	99,715	0	0	0	0	0	0	0
10:17:52	46,557	2347,422	14,97	14,99	11,243	8,736	8,862	21,1	953,331	22,574	2345,567	0	201,441	201,441	99,715	0	0	0	0	0	0	0
10:17:52	93,139	2348,353	15,068	14,99	11,243	8,745	8,859	21,1	953,331	22,574	2345,57	0	201,441	201,441	99,715	0	0	0	0	0	0	0
10:17:52	-79,174	2347,562	14,97	14,941	11,244	8,737	8,857	21,1	953,331	22,574	2345,572	0	201,441	201,441	99,715	0	0	0	0	0	0	0
10:17:52	0	2347,562	14,97	14,941	11,244	8,737	8,855	21,1	953,331	22,574	2345,574	0	201,441	201,441	99,715	0	0	0	0	0	0	0
10:17:52	-46,557	2347,096	14,922	14,795	11,244	8,732	8,852	21,1	953,331	22,574	2345,576	0	201,441	201,441	99,715	0	0	0	0	0	0	0
10:17:52	-46,557	2346,63	14,873	14,746	11,244	8,728	8,85	21,1	953,331	22,574	2345,577	0	201,441	201,441	99,715	0	0	0	0	0	0	0
10:17:52	79,15	2347,422	14,97	14,941	11,243	8,736	8,847	21,1	953,331	22,574	2345,578	0	201,441	201,441	99,715	0	0	0	0	0	0	0
10:17:52	-46,557	2346,956	14,922	14,746	11,243	8,731	8,845	21,1	953,331	22,574	2345,58	0	201,441	201,441	99,715	0	0	0	0	0	0	0
10:17:52	139,697	2348,353	15,068	14,99	11,243	8,745	8,843	21,1	953,331	22,574	2345,583	0	201,441	201,441	99,715	0	0	0	0	0	0	0
10:17:52	-139,697	2346,956	14,922	14,843	11,243	8,731	8,841	21,1	953,331	22,574	2345,584	0	201,441	201,441	99,715	0	0	0	0	0	0	0
10:17:52	0	2346,956	14,922	14,843	11,243	8,731	8,839	21,1	953,331	22,574	2345,586	0	201,441	201,441	99,715	0	0	0	0	0	0	0
10:17:53	139,697	2348,353	15,068	15,088	11,243	8,745	8,837	21,1	953,331	22,574	2345,588	0	201,441	201,441	99,715	0	0	0	0	0	0	0
10:17:53	13,916	2348,493	15,068	14,941	11,244	8,747	8,835	21,1	953,331	22,574	2345,591	0	201,441	201,441	99,715	0	0	0	0	0	0	0
10:17:53	-38,11	2348,111	14,97	14,843	11,247	8,743	8,833	21,1	953,331	22,574	2345,593	0	201,441	201,441	99,715	0	0	0	0	0	0	0
10:17:53	0	2348,111	14,97	14,843	11,247	8,743	8,832	21,1	953,331	22,574	2345,596	0	201,441	201,441	99,715	0	0	0	0	0	0	0
10:17:53	0	2348,111	14,97	14,941	11,247	8,743	8,83	21,1	953,331	22,574	2345,598	0	201,441	201,441	99,715	0	0	0	0	0	0	0
10:17:53	-32,421	2347,787	14,922	14,941	11,247	8,74	8,828	21,1	953,331	22,574	2345,6	0	201,441	201,441	99,715	0	0	0	0	0	0	0
10:17:53	83,081	2348,618	14,922	14,843	11,252	8,748	8,827	21,1	953,331	22,574	2345,603	0	201,441	201,441	99,715	0	0	0	0	0	0	0
10:17:53	-46,582	2348,152	14,873	14,795	11,252	8,743	8,825	21,1	953,331	22,574	2345,606	0	201,441	201,441	99,715	0	0	0	0	0	0	0
10:17:53	172,094	2349,873	15,068	14,99	11,251	8,761	8,824	21,1	953,331	22,574	2345,61	0	201,441	201,441	99,715	0	0	0	0	0	0	0
10:17:53	-68,945	2349,184	15,068	14,99	11,247	8,754	8,822	21,1	953,331	22,574	2345,614	0	201,441	201,441	99,715	0	0	0	0	0	0	0
10:17:53	32,446	2349,508	15,117	15,088	11,247	8,757	8,821	21	953,331	22,574	2345,618	0	201,441	201,441	99,715	0	0	0	0	0	0	0
10:17:53	0	2349,508	15,117	15,088	11,247	8,757	8,82	21	953,331	22,574	2345,621	0	201,441	201,441	99,715	0	0	0	0	0	0	0
10:17:53	93,164	2350,44	15,215	15,136	11,247	8,767	8,819	21	953,331	22,574	2345,626	0	201,441	201,441	99,715	0	0	0	0	0	0	0
10:17:53	-125,61	2349,184	15,068	14,941	11,247	8,754	8,818	21	953,331	22,574	2345,63	0	201,441	201,441	99,715	0	0	0	0	0	0	0
10:17:53	-93,115	2348,253	14,97	14,795	11,247	8,744	8,816	21	953,331	22,574	2345,633	0	201,441	201,441	99,715	0	0	0	0	0	0	0
10:17:53	-46,533	2347,787	14,922	14,843	11,247	8,74	8,815	21	953,331	22,574	2345,635	0	201,441	201,441	99,715	0	0	0	0	0	0	0
10:17:53	139,648	2349,184	15,068	15,088	11,247	8,754	8,813	21	953,331	22,574	2345,638	0	201,441	201,441	99,715	0	0	0	0	0	0	0
10:17:53	0	2349,184	15,068	14,99	11,247	8,754	8,812	21	953,331	22,574	2345,642	0	201,441	201,441	99,715	0	0	0	0	0	0	0
10:17:53	-153,784	2347,646	14,922	14,746	11,247	8,738	8,811	21	953,331	22,574	2345,644	0	201,441	201,441	99,715	0	0	0	0	0	0	0
10:17:53	0	2347,646	14,922	14,843	11,247	8,738	8,809	21	953,331	22,574	2345,646	0	201,441	201,441	99,715	0	0	0	0	0	0	0
10:17:53	-46,533	2347,181	14,873	14,648	11,247	8,733	8,808	21	953,331	22,574	2345,648	0	201,138	201,138	99,714	0	0	0	0	0	0	0
10:17:53	-55,004	2346,63	14,873	14,746	11,244	8,728	8,806	21	953,331	22,574	2345,649	0	201,138	201,138	99,714	0	0	0	0	0	0	0
10:17:53	32,592	2346,956	14,922	14,843	11,243	8,731	8,805	21	953,331	22,574	2345,65	0	201,138	201,138	99,714	0	0	0	0	0	0	0
10:17:53	0	2346,956	14,922	14,746	11,243	8,731	8,803	21	953,331	22,574	2345,651	0	201,138	201,138	99,714	0	0	0	0	0	0	0
10:17:53	0	2346,956	14,922	14,843	11,243	8,731	8,802	21	953,331	22,574	2345,653	0	201,138	201,138	99,714	0	0	0	0	0	0	0
10:17:53	0	2346,956	14,922	14,843	11,243	8,731	8,801	21	953,331	22,574	2345,654	0	201,138	201,138	99,714	0	0	0	0	0	0	0
10:17:53	0	2346,956	14,922	14,746	11,243	8,731	8,799	21	953,331	22,574	2345,656	0	201,138	201,138	99,714	0	0	0	0	0	0	0
10:17:53	-46,533	2346,491	14,873	14,746	11,243	8,726	8,798	21	953,331	22,574	2345,657	0	201,138	201,138	99,714	0	0	0	0	0	0	0
10:17:53	46,533	2346,956	14,922	14,843	11,243	8,731	8,796	21	953,331	22,574	2345,658	0	201,138	201,138	99,714	0	0	0	0	0	0	0
10:17:53	-46,533	2346,491	14,873	14,746	11,243	8,726	8,795	21	953,331	22,574	2345,659	0	201,138	201,138	99,714	0	0	0	0	0	0	0
10:17:53	46,533	2346,956	14,922	14,941	11,243	8,731	8,794	21	953,331	22,574	2345,66	0	201,138	201,138	99,714	0	0	0	0	0	0	0
10:17:53	46,557	2347,422	14,97	14,941	11,243	8,736	8,793	21	953,331	22,574	2345,662	0	201,138	201,138	99,714	0	0	0	0	0	0	0
10:17:53	0	2347,422	14,97	14,941	11,243	8,736	8,792	21	953,331	22,574	2345,664	0	201,138	201,138	99,714	0	0	0	0	0	0	0
10:17:53	93,139	2348,353	15,068	14,99	11,243	8,745	8,791	21	953,331	22,574	2345,666	0	201,138	201,138	99,714	0	0	0	0	0	0	0
10:17:53	-139,697	2346,956	14,922	14,843	11,243	8,731	8,789	21	953,331	22,574	2345,668	0	201,138	201,138	99,714	0	0	0	0	0	0	0
10:17:53	46,557	2347,422	14,97	14,941	11,243	8,736	8,788	21	953,331	22,574	2345,669	0	201,138	201,138	99,714	0	0	0	0	0	0	0
10:17:53	-46,557	2346,956	14,922	14,843	11,243	8,731	8,787	21	953,331	22,574	2345,671	0	201,138	201,138	99,714	0	0	0	0	0	0	0
10:17:53	46,557	2347,422	14,97	14,941	11,243	8,736	8,786	21	953,331	22,574	2345,672	0	201,138	201,138	99,714	0	0	0	0	0	0	0
10:17:53	0	2347,422	14,97	14,843	11,243	8,736	8,785	21	953,331	22,574	2345,674	0	201,138	201,138	99,714	0	0	0	0	0	0	0
10:17:53	93,139	2348,353	15,068	15,088	11,243	8,745	8,785	21	953,331	22,574	2345,677	0	201,138	201,138	99,714	0	0	0	0	0	0	0
10:17:53	46,533	2348,819	15,117	15,136	11,243	8,75	8,784	21	953,331	22,574	2345,68	0	201,138	201,138	99,714	0	0	0	0	0	0	0
10:17:53	-172,265	2347,096	14,922	14,843	11,244	8,732	8,783	21	953,331	22,574	2345,681	0	201,138	201,138	99,714	0	0	0	0	0	0	0
10:17:53	208,764	2349,184	15,068	15,088	11,247	8,754	8,782	21	953,331	22,574	2345,685	0	201,138	201,138	99,714	0	0	0	0	0	0	0
10:17:53	46,582	2349,65	15,117	14,99	11,247	8,759	8,782	21	953,331	22,574	2345,689	0	201,138	201,138	99,714	0	0	0	0	0	0	0
10:17:53	-60,668	2349,043	15,068	15,088	11,247	8,753	8,781	21	953,331	22,574	2345,692	0	201,138	201,138	99,714	0	0	0	0	0	0	0
10:17:53	0	2349,043	15,068	15,088	11,247	8,753	8,781	21	953,331	22,574	2345,695	0	201,138	201,138	99,714	0	0	0	0	0	0	0
10:17:53	0	2349,043	15,068	14,941	11,247	8,753	8,78	21	953,331	22,574	2345,699	0	201,138	201,138	99,714	0	0	0	0	0	0	0
10:17:53	-93,139	2348,111	14,97	14,843	11,247	8,743	8,779	21	953,331	22,574	2345,701	0	201,138	201,138	99,714	0	0	0	0	0	0	0
10:17:53	93,139	2349,043	15,068	15,088	11,247	8,753	8,779	21	953,331	22,574	2345,704	0	201,138	201,138	99,714	0	0	0	0	0	0	0
10:17:53	0	2349,043	15,068	14,941	11,247	8,753	8,778	21	953,331	22,574	2345,708	0	201,138	201,138	99,714	0	0	0	0	0	0	0
10:17:53	0	2349,043	15,068	14,99	11,247	8,753	8,778	21	953,331	22,574	2345,711	0	201,138	201,138	99,714	0	0	0	0	0	0	0
10:17:53	0	2349,043	15,068	14,99	11,247	8,753	8,777	21	953,331	22,574	2345,714	0	201,138	201,138	99,714	0	0	0	0	0	0	0
10:17:53	0	2349,043	15,068	15,088	11,247	8,753	8,777	21	953,331	22,574	2345,718	0	201,138	201,138	99,714	0	0	0	0	0	0	0
10:17:53	-79,028	2348,253	14,97	14,99	11,247	8,744	8,776	21	953,331	22,574	2345,72	0	201,138	201,138	99,714	0	0	0	0	0	0	0
10:17:53	79,028	2349,043	15,068	15,088	11,247	8,753	8,776	21	953,331	22,574	2345,723	0	201,138	201,138	99,714	0	0	0	0	0	0	0
10:17:53	-139,697	2347,646	14,922	14,746	11,247	8,738	8,775	21	953,331	22,574	2345,725	0	201,138	201,138	99,714	0	0	0	0	0	0	0
10:17:53	139,697	2349,043	15,068	14,99	11,247	8,753	8,775	21	953,331	22,574	2345,729	0	201,138	201,138	99,714	0	0	0	0	0	0	0
10:17:53	-93,139	2348,111	14,97	14,941	11,247	8,743	8,774	21	953,331	22,574	2345,731	0	201,138	201,138	99,714	0	0	0	0	0	0	0
10:17:53	93,139	2349,043	15,068	15,088	11,247	8,753	8,774	21	953,331	22,574	2345,734	0	201,138	201,138	99,714	0	0	0	0	0	0	0
10:17:53	-93,139	2348,111	14,97	14,941	11,247	8,743	8,773	21	953,331	22,574	2345,737	0	201,138	201,138	99,714	0	0	0	0	0	0	0
10:17:53	93,139	2349,043	15,068	15,088	11,247	8,753	8,773	21	953,331	22,574	2345,74	0	201,138	201,138	99,714	0	0	0	0	0	0	0
10:17:53	-93,139	2348,111	14,97	14,99	11,247	8,743	8,772	21	953,331	22,574	2345,742	0	201,138	201,138	99,714	0	0	0	0	0	0	0
10:17:53	93,139	2349,043	15,068	15,136	11,247	8,753	8,772	21	953,331	22,574	2345,745	0	201,138	201,138	99,714	0	0	0	0	0	0	0
10:17:53	-194,677	2347,096	14,922	14,843	11,244	8,732	8,771	21	953,331	22,574	2345,747	0	201,138	201,138	99,714	0	0	0	0	0	0	0
10:17:53	101,538	2348,111	14,97	14,941	11,247	8,743	8,77	21	953,331	22,574	2345,749	0	201,138	201,138	99,714	0	0	0	0	0	0	0
10:17:53	0	2348,111	14,97	14,99	11,247	8,743	8,77	21	953,331	22,574	2345,751	0	201,138	201,138	99,714	0	0	0	0	0	0	0
10:17:53	-46,557	2347,646	14,922	14,941	11,247	8,738	8,769	21	953,331	22,574	2345,753	0	201,138	201,138	99,714	0	0	0	0	0	0	0
10:17:53	0	2347,646	14,922	14,843	11,247	8,738	8,769	21	953,331	22,574	2345,755	0	201,138	201,138	99,714	0	0	0	0	0	0	0
10:17:53	-8,422	2347,562	14,97	14,99	11,244	8,737	8,768	21	953,331	22,574	2345,757	0	201,138	201,138	99,714	0	0	0	0	0	0	0
10:17:53	8,422	2347,646	14,922	14,941	11,247	8,738	8,767	21	953,331	22,574	2345,759	0	201,138	201,138	99,714	0	0	0	0	0	0	0
10:17:53	0	2347,646	14,922	14,941	11,247	8,738	8,767	21	953,331	22,574	2345,761	0	201,138	201,138	99,714	0	0	0	0	0	0	0
10:17:53	139,697	2349,043	15,068	14,941	11,247	8,753	8,766	21	953,331	22,574	2345,764	0	201,138	201,138	99,714	0	0	0	0	0	0	0
10:17:53	-139,697	2347,646	14,922	14,746	11,247	8,738	8,766	21	953,331	22,574	2345,766	0	201,138	201,138	99,714	0	0	0	0	0	0	0
10:17:53	0	2347,646	14,922	14,941	11,247	8,738	8,765	21	953,331	22,574	2345,768	0	201,138	201,138	99,714	0	0	0	0	0	0	0
10:17:53	-8,422	2347,562	14,97	14,941	11,244	8,737	8,765	21	953,331	22,574	2345,77	0	201,138	201,138	99,714	0	0	0	0	0	0	0
10:17:53	-46,557	2347,096	14,922	14,843	11,244	8,732	8,764	21	953,331	22,574	2345,771	0	201,138	201,138	99,714	0	0	0	0	0	0	0
10:17:53	46,557	2347,562	14,97	14,843	11,244	8,737	8,764	21	953,331	22,574	2345,773	0	201,138	201,138	99,714	0	0	0	0	0	0	0
10:17:53	-46,557	2347,096	14,922	14,941	11,244	8,732	8,763	21	953,331	22,574	2345,774	0	201,138	201,138	99,714	0	0	0	0	0	0	0
10:17:53	32,592	2347,422	14,97	14,941	11,243	8,736	8,762	21	953,331	22,574	2345,776	0	201,138	201,138	99,714	0	0	0	0	0	0	0
10:17:53	-32,592	2347,096	14,922	14,795	11,244	8,732	8,762	21	953,331	22,574	2345,777	0	201,138	201,138	99,714	0	0	0	0	0	0	0
10:17:53	0	2347,096	14,922	14,941	11,244	8,732	8,761	21	953,331	22,574	2345,778	0	201,138	201,138	99,714	0	0	0	0	0	0	0
10:17:53	125,732	2348,353	15,068	15,283	11,243	8,745	8,761	21	953,331	22,574	2345,781	0	201,138	201,138	99,714	0	0	0	0	0	0	0
10:17:53	-265,38	2345,7	14,775	14,746	11,244	8,718	8,76	21	953,331	22,574	2345,7	0	201,138	201,138	99,714	0	0	0	0	0	0	0
10:17:53	125,683	2346,956	14,922	14,843	11,243	8,731	8,76	21	953,331	22,574	2345,701	0	201,138	201,138	99,714	0	0	0	0	0	0	0
10:17:53	60,522	2347,562	14,97	14,99	11,244	8,737	8,759	21	953,331	22,574	2345,703	0	201,138	201,138	99,714	0	0	0	0	0	0	0
10:17:53	-46,557	2347,096	14,922	14,843	11,244	8,732	8,759	21	953,331	22,574	2345,704	0	201,138	201,138	99,714	0	0	0	0	0	0	0
10:17:53	0	2347,096	14,922	14,843	11,244	8,732	8,758	21	953,331	22,574	2345,705	0	201,138	201,138	99,714	0	0	0	0	0	0	0
10:17:53	0	2347,096	14,922	14,843	11,244	8,732	8,758	21	953,331	22,574	2345,707	0	201,138	201,138	99,714	0	0	0	0	0	0	0
10:17:53	46,557	2347,562	14,97	14,99	11,244	8,737	8,757	21	953,331	22,574	2345,708	0	201,138	201,138	99,714	0	0	0	0	0	0	0
10:17:53	-46,557	2347,096	14,922	14,941	11,244	8,732	8,757	21	953,331	22,574	2345,71	0	201,138	201,138	99,714	0	0	0	0	0	0	0
10:17:53	46,557	2347,562	14,97	14,99	11,244	8,737	8,756	21	953,331	22,574	2345,711	0	201,138	201,138	99,714	0	0	0	0	0	0	0
10:17:53	0	2347,562	14,97	14,99	11,244	8,737	8,756	21	953,331	22,574	2345,713	0	201,138	201,138	99,714	0	0	0	0	0	0	0
10:17:53	-77,88	2346,783	14,873	14,746	11,244	8,729	8,755	21	953,331	22,574	2345,714	0	201,138	201,138	99,714	0	0	0	0	0	0	0
10:17:53	215,893	2348,942	14,97	15,088	11,251	8,751	8,755	21	953,331	22,574	2345,718	0	201,138	201,138	99,714	0	0	0	0	0	0	0
10:17:53	-93,09	2348,011	14,873	14,795	11,251	8,742	8,755	21	953,331	22,574	2345,72	0	201,138	201,138	99,714	0	0	0	0	0	0	0
10:17:53	-22,363	2347,787	14,922	14,99	11,247	8,74	8,755	21	953,331	22,574	2345,722	0	201,138	201,138	99,714	0	0	0	0	0	0	0
10:17:53	172,094	2349,508	15,117	15,185	11,247	8,757	8,755	21	953,331	22,574	2345,726	0	201,138	201,138	99,714	0	0	0	0	0	0	0
10:17:53	-101,562	2348,493	15,068	14,99	11,244	8,747	8,755	21	953,331	22,574	2345,728	0	201,138	201,138	99,714	0	0	0	0	0	0	0
10:17:53	0	2348,493	15,068	15,088	11,244	8,747	8,755	21	953,331	22,574	2345,731	0	201,138	201,138	99,714	0	0	0	0	0	0	0
10:17:53	-93,09	2347,562	14,97	14,99	11,244	8,737	8,754	21	953,331	22,574	2345,733	0	201,138	201,138	99,714	0	0	0	0	0	0	0
10:17:54	148,12	2349,043	15,068	15,136	11,247	8,753	8,754	21	953,331	22,574	2345,736	0	201,138	201,138	99,714	0	0	0	0	0	0	0
10:17:54	153,808	2350,581	15,215	15,283	11,247	8,768	8,754	21	953,331	22,574	2345,741	0	201,138	201,138	99,714	0	0	0	0	0	0	0
10:17:54	139,746	2351,978	15,361	15,332	11,247	8,783	8,755	21	953,331	22,574	2345,747	0	201,138	201,138	99,714	0	0	0	0	0	0	0
10:17:54	409,326	2356,072	15,703	15,722	11,252	8,825	8,756	21	953,331	22,574	2345,757	0	201,138	201,138	99,714	0	0	0	0	0	0	0
10:17:54	410,62	2360,178	16,045	16,211	11,257	8,867	8,759	21	953,331	22,574	2345,772	0	201,138	201,138	99,714	0	0	0	0	0	0	0
10:17:54	554,687	2365,725	16,435	16,601	11,267	8,925	8,762	21	953,331	22,574	2345,792	0	201,138	201,138	99,714	0	0	0	0	0	0	0
10:17:54	621,093	2371,936	16,826	17,041	11,281	8,989	8,766	21	953,331	22,574	2345,818	0	201,138	201,138	99,714	0	0	0	0	0	0	0
10:17:54	489,062	2376,826	16,924	17,236	11,304	9,039	8,772	21	953,331	22,574	2345,849	0	201,138	201,138	99,714	0	0	0	0	0	0	0
10:17:54	656,909	2383,395	17,07	17,724	11,333	9,107	8,778	21	953,331	22,574	2345,887	0	201,138	201,138	99,714	0	0	0	0	0	0	0
10:17:54	640,991	2389,805	17,217	17,92	11,361	9,173	8,786	21	953,331	22,574	2345,931	0	201,138	201,138	99,714	0	0	0	0	0	0	0
10:17:54	580,639	2395,612	17,217	17,822	11,394	9,233	8,795	21	951,981	22,574	2345,98	0	201,138	201,138	99,714	0	0	0	0	0	0	0
10:17:54	768,359	2403,295	17,363	18,164	11,429	9,312	8,805	21	951,981	22,574	2346,037	0	201,138	201,138	99,714	0	0	0	0	0	0	0
10:17:54	927,88	2412,574	17,705	18,701	11,463	9,407	8,817	21	951,981	22,574	2346,104	0	201,138	201,138	99,714	0	0	0	0	0	0	0
10:17:54	818,627	2420,76	17,9	18,701	11,498	9,492	8,83	21	951,981	22,574	2346,179	0	201,138	201,138	99,714	0	0	0	0	0	0	0
10:17:54	733,52	2428,096	17,998	18,994	11,534	9,568	8,844	21	951,981	22,574	2346,26	0	201,138	201,138	99,714	0	0	0	0	0	0	0
10:17:54	1004,296	2438,139	18,291	19,238	11,575	9,671	8,861	21	951,981	22,574	2346,352	0	201,138	201,138	99,714	0	0	0	0	0	0	0
10:17:54	715,063	2445,289	18,34	19,482	11,613	9,745	8,878	21	951,981	22,574	2346,451	0	201,138	201,138	99,714	0	0	0	0	0	0	0
10:17:54	886,23	2454,151	18,486	19,678	11,655	9,836	8,897	21	951,981	22,574	2346,559	0	201,138	201,138	99,714	0	0	0	0	0	0	0
10:17:54	1074,633	2464,898	18,681	19,824	11,705	9,947	8,917	21	951,981	22,574	2346,678	0	201,138	201,138	99,714	0	0	0	0	0	0	0
10:17:54	467,846	2469,576	18,388	19,824	11,747	9,995	8,938	21	951,981	22,574	2346,8	0	201,138	201,138	99,714	0	0	0	0	0	0	0
10:17:54	889,868	2478,475	18,535	20,019	11,789	10,087	8,961	21	951,981	22,574	2346,932	0	200,853	200,853	99,713	0	0	0	0	0	0	0
10:17:54	1032,397	2488,799	18,828	20,215	11,831	10,193	8,985	21	951,981	22,574	2347,074	0	200,853	200,853	99,713	0	0	0	0	0	0	0
10:17:54	1177,441	2500,573	19,267	20,41	11,874	10,315	9,011	21	951,981	22,574	2347,228	0	200,853	200,853	99,713	0	0	0	0	0	0	0
10:17:54	764,575	2508,219	19,365	20,703	11,911	10,394	9,038	21	951,981	22,574	2347,389	0	200,853	200,853	99,713	0	0	0	0	0	0	0
10:17:54	956,958	2517,789	19,658	20,752	11,949	10,492	9,067	21	951,981	22,574	2347,559	0	200,853	200,853	99,713	0	0	0	0	0	0	0
10:17:54	943,676	2527,225	19,853	21,094	11,992	10,589	9,097	21	951,981	22,574	2347,739	0	200,853	200,853	99,713	0	0	0	0	0	0	0
10:17:54	992,749	2537,153	20,097	21,24	12,034	10,692	9,128	21	951,981	22,574	2347,928	0	200,853	200,853	99,713	0	0	0	0	0	0	0
10:17:54	893,408	2546,087	20,244	21,289	12,076	10,784	9,16	21	951,981	22,574	2348,126	0	200,853	200,853	99,713	0	0	0	0	0	0	0
10:17:54	864,575	2554,733	20,342	21,631	12,12	10,873	9,194	21	951,981	22,574	2348,333	0	200,853	200,853	99,713	0	0	0	0	0	0	0
10:17:54	824,218	2562,975	20,342	21,484	12,166	10,958	9,229	21	951,981	22,574	2348,547	0	200,853	200,853	99,713	0	0	0	0	0	0	0
10:17:54	804,931	2571,024	20,342	21,435	12,211	11,041	9,264	21	951,981	22,574	2348,77	0	200,853	200,853	99,713	0	0	0	0	0	0	0
10:17:54	843,188	2579,456	20,439	21,484	12,253	11,128	9,301	21	951,981	22,574	2349,001	0	200,853	200,853	99,713	0	0	0	0	0	0	0
10:17:54	1226,684	2591,723	20,976	22,021	12,293	11,254	9,339	21	951,981	22,574	2349,243	0	200,853	200,853	99,713	0	0	0	0	0	0	0
10:17:54	940,38	2601,127	21,269	22,461	12,329	11,351	9,378	21	951,981	22,574	2349,495	0	200,853	200,853	99,713	0	0	0	0	0	0	0
10:17:54	950,488	2610,632	21,562	22,51	12,367	11,449	9,419	21	951,981	22,574	2349,757	0	200,853	200,853	99,713	0	0	0	0	0	0	0
10:17:54	973,803	2620,37	21,855	22,949	12,405	11,55	9,461	21	951,981	22,574	2350,027	0	200,853	200,853	99,713	0	0	0	0	0	0	0
10:17:54	811,84	2628,488	22,051	23,144	12,44	11,633	9,503	21	951,981	22,574	2350,306	0	200,853	200,853	99,713	0	0	0	0	0	0	0
10:17:54	790,087	2636,389	22,197	23,291	12,476	11,715	9,547	21	951,981	22,574	2350,592	0	200,853	200,853	99,713	0	0	0	0	0	0	0
10:17:54	860,839	2644,997	22,344	23,193	12,516	11,804	9,591	21	951,981	22,574	2350,886	0	200,853	200,853	99,713	0	0	0	0	0	0	0
10:17:54	731,396	2652,311	22,344	23,291	12,557	11,879	9,636	21	951,981	22,574	2351,187	0	200,853	200,853	99,713	0	0	0	0	0	0	0
10:17:54	651,049	2658,822	22,344	23,144	12,594	11,946	9,681	21	951,981	22,574	2351,495	0	200,853	200,853	99,713	0	0	0	0	0	0	0
10:17:54	834,716	2667,169	22,539	23,34	12,63	12,032	9,727	21	951,981	22,574	2351,811	0	200,853	200,853	99,713	0	0	0	0	0	0	0
10:17:54	681,689	2673,986	22,637	23,34	12,663	12,102	9,774	21	951,981	22,574	2352,133	0	200,853	200,853	99,713	0	0	0	0	0	0	0
10:17:54	718,359	2681,17	22,783	23,486	12,695	12,177	9,821	21	951,981	22,574	2352,462	0	200,853	200,853	99,713	0	0	0	0	0	0	0
10:17:54	912,255	2690,292	23,125	23,828	12,727	12,271	9,869	21	951,981	22,574	2352,8	0	200,853	200,853	99,713	0	0	0	0	0	0	0
10:17:54	654,736	2696,839	23,271	23,73	12,756	12,338	9,917	21	951,981	22,574	2353,144	0	200,853	200,853	99,713	0	0	0	0	0	0	0
10:17:54	582,006	2702,66	23,271	24,023	12,788	12,398	9,966	21	951,981	22,574	2353,494	0	200,853	200,853	99,713	0	0	0	0	0	0	0
10:17:54	732,202	2709,982	23,418	24,072	12,821	12,474	10,015	21	951,981	22,574	2353,85	0	200,853	200,853	99,713	0	0	0	0	0	0	0
10:17:54	442,846	2714,41	23,271	23,828	12,854	12,519	10,064	21	951,981	22,574	2354,211	0	200,853	200,853	99,713	0	0	0	0	0	0	0
10:17:54	590,722	2720,317	23,271	23,73	12,887	12,58	10,114	21	951,981	22,574	2354,577	0	200,853	200,853	99,713	0	0	0	0	0	0	0
10:17:54	642,773	2726,745	23,32	23,877	12,921	12,646	10,163	21	951,981	22,574	2354,949	0	200,853	200,853	99,713	0	0	0	0	0	0	0
10:17:54	593,994	2732,685	23,32	23,974	12,954	12,708	10,213	21	951,981	22,574	2355,327	0	200,853	200,853	99,713	0	0	0	0	0	0	0
10:17:54	754,028	2740,225	23,564	24,023	12,983	12,785	10,264	21	951,981	22,574	2355,711	0	200,853	200,853	99,713	0	0	0	0	0	0	0
10:17:54	653,393	2746,759	23,711	24,17	13,011	12,853	10,314	21	951,981	22,574	2356,102	0	200,853	200,853	99,713	0	0	0	0	0	0	0
10:17:54	526,538	2752,025	23,808	24,316	13,035	12,907	10,365	21	951,981	22,574	2356,498	0	200,853	200,853	99,713	0	0	0	0	0	0	0
10:17:54	663,525	2758,66	23,955	24,316	13,064	12,975	10,416	21	951,981	22,574	2356,901	0	200,853	200,853	99,713	0	0	0	0	0	0	0
10:17:54	767,724	2766,337	24,297	24,658	13,088	13,055	10,468	21	951,981	22,574	2357,31	0	200,853	200,853	99,713	0	0	0	0	0	0	0
10:17:54	527,001	2771,607	24,394	24,805	13,112	13,109	10,52	21	951,981	22,574	2357,724	0	200,853	200,853	99,713	0	0	0	0	0	0	0
10:17:54	699,047	2778,598	24,59	25	13,14	13,181	10,572	21	951,981	22,574	2358,145	0	200,853	200,853	99,713	0	0	0	0	0	0	0
10:17:54	585,009	2784,448	24,736	25,195	13,165	13,241	10,624	21	951,981	22,574	2358,571	0	200,853	200,853	99,713	0	0	0	0	0	0	0
10:17:54	433,471	2788,782	24,687	25,049	13,192	13,286	10,677	21	951,981	22,574	2359,002	0	200,853	200,853	99,713	0	0	0	0	0	0	0
10:17:54	605,859	2794,841	24,883	25,146	13,215	13,348	10,729	21	951,981	22,574	2359,437	0	200,853	200,853	99,713	0	0	0	0	0	0	0
10:17:54	479,565	2799,637	24,932	25,244	13,239	13,398	10,781	21	951,981	22,574	2359,878	0	200,853	200,853	99,713	0	0	0	0	0	0	0
10:17:54	586,669	2805,503	25,176	25,488	13,258	13,458	10,834	21	951,981	22,574	2360,323	0	200,853	200,853	99,713	0	0	0	0	0	0	0
10:17:54	537,646	2810,88	25,371	25,586	13,277	13,514	10,886	21	951,981	22,574	2360,774	0	200,853	200,853	99,713	0	0	0	0	0	0	0
10:17:54	583,764	2816,717	25,566	25,732	13,299	13,574	10,939	21	951,981	22,574	2361,23	0	200,853	200,853	99,713	0	0	0	0	0	0	0
10:17:54	333,569	2820,053	25,566	25,83	13,317	13,608	10,991	21	951,981	22,574	2361,689	0	200,853	200,853	99,713	0	0	0	0	0	0	0
10:17:54	346,728	2823,52	25,517	25,586	13,34	13,644	11,043	21	951,981	22,574	2362,15	0	200,853	200,853	99,713	0	0	0	0	0	0	0
10:17:54	544,775	2828,968	25,713	25,879	13,359	13,7	11,095	21	951,981	22,574	2362,617	0	200,853	200,853	99,713	0	0	0	0	0	0	0
10:17:54	329,321	2832,261	25,713	25,879	13,378	13,734	11,147	21	951,981	22,574	2363,087	0	200,853	200,853	99,713	0	0	0	0	0	0	0
10:17:54	308,813	2835,349	25,713	25,83	13,395	13,766	11,199	21	951,981	22,574	2363,559	0	200,853	200,853	99,713	0	0	0	0	0	0	0
10:17:54	413,94	2839,489	25,859	25,879	13,41	13,809	11,25	21	951,981	22,574	2364,035	0	200,853	200,853	99,713	0	0	0	0	0	0	0
10:17:54	442,578	2843,915	26,055	26,221	13,423	13,854	11,301	21	951,981	22,574	2364,515	0	200,853	200,853	99,713	0	0	0	0	0	0	0
10:17:54	325,683	2847,172	26,152	26,221	13,436	13,888	11,352	21	951,981	22,574	2364,997	0	200,853	200,853	99,713	0	0	0	0	0	0	0
10:17:54	251,22	2849,684	26,201	26,269	13,447	13,914	11,402	21	951,981	22,574	2365,482	0	200,853	200,853	99,713	0	0	0	0	0	0	0
10:17:54	408,032	2853,764	26,396	26,562	13,459	13,956	11,452	21	951,981	22,574	2365,97	0	200,853	200,853	99,713	0	0	0	0	0	0	0
10:17:54	182,226	2855,586	26,396	26,562	13,469	13,975	11,501	21	951,981	22,574	2366,46	0	200,853	200,853	99,713	0	0	0	0	0	0	0
10:17:54	281,005	2858,396	26,494	26,465	13,48	14,004	11,55	21	951,981	22,574	2366,952	0	200,853	200,853	99,713	0	0	0	0	0	0	0
10:17:54	264,575	2861,042	26,543	26,562	13,492	14,031	11,599	21	951,981	22,574	2367,446	0	200,853	200,853	99,713	0	0	0	0	0	0	0
10:17:54	52,587	2861,568	26,396	26,416	13,503	14,036	11,647	21	951,981	22,574	2367,94	0	200,853	200,853	99,713	0	0	0	0	0	0	0
10:17:54	235,449	2863,922	26,348	26,465	13,519	14,061	11,694	21	951,981	22,574	2368,436	0	200,853	200,853	99,713	0	0	0	0	0	0	0
10:17:54	168,09	2865,603	26,348	26,416	13,528	14,078	11,741	21	951,981	22,574	2368,933	0	200,853	200,853	99,713	0	0	0	0	0	0	0
10:17:54	249,707	2868,1	26,494	26,465	13,534	14,104	11,787	21	951,981	22,574	2369,432	0	200,853	200,853	99,713	0	0	0	0	0	0	0
10:17:54	85,302	2868,953	26,494	26,465	13,539	14,112	11,833	21	951,981	22,574	2369,932	0	200,853	200,853	99,713	0	0	0	0	0	0	0
10:17:54	266,503	2871,619	26,689	26,709	13,542	14,14	11,878	21	951,981	22,574	2370,433	0	200,853	200,853	99,713	0	0	0	0	0	0	0
10:17:54	120,507	2872,824	26,738	26,758	13,546	14,152	11,923	21	951,981	22,574	2370,936	0	200,853	200,853	99,713	0	0	0	0	0	0	0
10:17:54	218,261	2875,006	26,885	26,904	13,55	14,175	11,967	21	951,981	22,574	2371,44	0	200,853	200,853	99,713	0	0	0	0	0	0	0
10:17:54	29,492	2875,301	26,885	26,807	13,552	14,178	12,01	21	951,981	22,574	2371,944	0	200,853	200,853	99,713	0	0	0	0	0	0	0
10:17:54	142,065	2876,722	26,885	27,002	13,56	14,193	12,053	21	951,981	22,574	2372,449	0	200,853	200,853	99,713	0	0	0	0	0	0	0
10:17:54	99,291	2877,715	26,885	26,904	13,565	14,203	12,095	21	951,981	22,574	2372,954	0	200,853	200,853	99,713	0	0	0	0	0	0	0
10:17:54	-110,717	2876,608	26,689	26,709	13,57	14,191	12,136	21	951,981	22,574	2373,458	0	200,853	200,853	99,713	0	0	0	0	0	0	0
10:17:54	72,07	2877,328	26,689	26,611	13,574	14,199	12,177	21	951,981	22,574	2373,961	0	200,853	200,853	99,713	0	0	0	0	0	0	0
10:17:54	0	2877,328	26,689	26,562	13,574	14,199	12,216	21	951,981	22,574	2374,465	0	200,853	200,853	99,713	0	0	0	0	0	0	0
10:17:54	49,536	2877,824	26,738	26,807	13,574	14,204	12,255	21	951,981	22,574	2374,968	0	200,853	200,853	99,713	0	0	0	0	0	0	0
10:17:54	0	2877,824	26,738	26,758	13,574	14,204	12,293	21	951,981	22,574	2375,471	0	200,853	200,853	99,713	0	0	0	0	0	0	0
10:17:54	0	2877,824	26,738	26,904	13,574	14,204	12,331	21	951,981	22,574	2375,973	0	200,853	200,853	99,713	0	0	0	0	0	0	0
10:17:54	0	2877,824	26,738	26,758	13,574	14,204	12,368	21	951,981	22,574	2376,475	0	200,853	200,853	99,713	0	0	0	0	0	0	0
10:17:54	-197,998	2875,844	26,543	26,562	13,574	14,183	12,403	21	951,981	22,574	2376,974	0	200,853	200,853	99,713	0	0	0	0	0	0	0
10:17:54	0	2875,844	26,543	26,367	13,574	14,183	12,438	21	951,981	22,574	2377,473	0	200,853	200,853	99,713	0	0	0	0	0	0	0
10:17:54	-72,07	2875,123	26,543	26,562	13,57	14,176	12,472	21	951,981	22,574	2377,97	0	200,853	200,853	99,713	0	0	0	0	0	0	0
10:17:55	134,326	2876,466	26,689	26,611	13,57	14,19	12,506	21	951,981	22,574	2378,469	0	200,853	200,853	99,713	0	0	0	0	0	0	0
10:17:55	-57,788	2875,888	26,689	26,758	13,566	14,184	12,539	21	951,981	22,574	2378,966	0	200,853	200,853	99,713	0	0	0	0	0	0	0
10:17:55	148,486	2877,373	26,836	26,807	13,566	14,199	12,571	21	951,981	22,574	2379,465	0	200,853	200,853	99,713	0	0	0	0	0	0	0
10:17:55	-346,386	2873,909	26,494	26,562	13,566	14,164	12,603	21	951,981	22,574	2379,959	0	200,853	200,853	99,713	0	0	0	0	0	0	0
10:17:55	49,462	2874,404	26,543	26,709	13,566	14,169	12,633	21	951,981	22,574	2380,454	0	200,853	200,853	99,713	0	0	0	0	0	0	0
10:17:55	-64,868	2873,755	26,494	26,416	13,565	14,162	12,663	21	951,981	22,574	2380,947	0	200,853	200,853	99,713	0	0	0	0	0	0	0
10:17:55	-14,111	2873,614	26,494	26,465	13,565	14,16	12,693	21	951,981	22,574	2381,44	0	200,853	200,853	99,713	0	0	0	0	0	0	0
10:17:55	-21,508	2873,399	26,543	26,562	13,561	14,158	12,721	21	951,981	22,574	2381,932	0	200,853	200,853	99,713	0	0	0	0	0	0	0
10:17:55	0	2873,399	26,543	26,416	13,561	14,158	12,75	21	951,981	22,574	2382,423	0	200,853	200,853	99,713	0	0	0	0	0	0	0
10:17:55	-148,413	2871,915	26,396	26,367	13,561	14,143	12,777	21	951,981	22,574	2382,913	0	200,853	200,853	99,713	0	0	0	0	0	0	0
10:17:55	0	2871,915	26,396	26,416	13,561	14,143	12,804	21,2	952,95	22,574	2383,402	0	200,853	200,853	99,713	0	0	0	0	0	0	0
10:17:55	-57,324	2871,342	26,348	26,123	13,561	14,137	12,83	21,2	952,95	22,574	2383,89	0	200,853	200,853	99,713	0	0	0	0	0	0	0
10:17:55	-14,16	2871,2	26,348	26,416	13,56	14,136	12,855	21,2	952,95	22,574	2384,377	0	200,853	200,853	99,713	0	0	0	0	0	0	0
10:17:55	-155,712	2869,643	26,25	26,221	13,557	14,12	12,88	21,2	952,95	22,574	2384,863	0	200,853	200,853	99,713	0	0	0	0	0	0	0
10:17:55	247,192	2872,115	26,494	26,367	13,557	14,145	12,905	21,2	952,95	22,574	2385,35	0	200,853	200,853	99,713	0	0	0	0	0	0	0
10:17:55	-112,963	2870,985	26,396	26,416	13,556	14,133	12,929	21,2	952,95	22,574	2385,836	0	200,853	200,853	99,713	0	0	0	0	0	0	0
10:17:55	0	2870,985	26,396	26,465	13,556	14,133	12,953	21,2	952,95	22,574	2386,321	0	200,853	200,853	99,713	0	0	0	0	0	0	0
10:17:55	98,852	2871,974	26,494	26,465	13,556	14,144	12,976	21,2	952,95	22,574	2386,806	0	200,853	200,853	99,713	0	0	0	0	0	0	0
10:17:55	-247,192	2869,502	26,25	26,269	13,556	14,118	12,998	21,2	952,95	22,574	2387,289	0	200,853	200,853	99,713	0	0	0	0	0	0	0
10:17:55	112,988	2870,632	26,348	26,269	13,557	14,13	13,021	21,2	952,95	22,574	2387,772	0	200,853	200,853	99,713	0	0	0	0	0	0	0
10:17:55	-148,291	2869,149	26,201	26,221	13,557	14,114	13,042	21,2	952,95	22,574	2388,254	0	202,875	202,875	99,721	0	0	0	0	0	0	0
10:17:55	148,291	2870,632	26,348	26,269	13,557	14,13	13,063	21,2	952,95	22,574	2388,736	0	202,875	202,875	99,721	0	0	0	0	0	0	0
10:17:55	-14,111	2870,491	26,348	26,367	13,556	14,128	13,084	21,2	952,95	22,574	2389,218	0	202,875	202,875	99,721	0	0	0	0	0	0	0
10:17:55	148,315	2871,974	26,494	26,465	13,556	14,144	13,105	21,2	952,95	22,574	2389,701	0	202,875	202,875	99,721	0	0	0	0	0	0	0
10:17:55	-247,192	2869,502	26,25	26,367	13,556	14,118	13,125	21,2	952,95	22,574	2390,181	0	202,875	202,875	99,721	0	0	0	0	0	0	0
10:17:55	162,426	2871,126	26,396	26,367	13,557	14,135	13,145	21,2	952,95	22,574	2390,662	0	202,875	202,875	99,721	0	0	0	0	0	0	0
10:17:55	-148,315	2869,643	26,25	26,367	13,557	14,12	13,164	21,2	952,95	22,574	2391,141	0	202,875	202,875	99,721	0	0	0	0	0	0	0
10:17:55	98,876	2870,632	26,348	26,416	13,557	14,13	13,183	21,2	952,95	22,574	2391,621	0	202,875	202,875	99,721	0	0	0	0	0	0	0
10:17:55	0	2870,632	26,348	26,416	13,557	14,13	13,201	21,2	952,95	22,574	2392,1	0	202,875	202,875	99,721	0	0	0	0	0	0	0
10:17:55	49,438	2871,126	26,396	26,465	13,557	14,135	13,22	21,2	952,95	22,574	2392,579	0	202,875	202,875	99,721	0	0	0	0	0	0	0
10:17:55	7,397	2871,2	26,348	26,416	13,56	14,136	13,238	21,2	952,95	22,574	2393,058	0	202,875	202,875	99,721	0	0	0	0	0	0	0
10:17:55	162,5	2872,825	26,494	26,562	13,561	14,152	13,256	21,2	952,95	22,574	2393,538	0	202,875	202,875	99,721	0	0	0	0	0	0	0
10:17:55	-247,216	2870,353	26,25	26,269	13,561	14,127	13,273	21,2	952,95	22,574	2394,014	0	202,875	202,875	99,721	0	0	0	0	0	0	0
10:17:55	98,876	2871,342	26,348	26,367	13,561	14,137	13,29	21,2	952,95	22,574	2394,492	0	202,875	202,875	99,721	0	0	0	0	0	0	0
10:17:55	197,802	2873,32	26,543	26,562	13,561	14,157	13,307	21,2	952,95	22,574	2394,97	0	202,875	202,875	99,721	0	0	0	0	0	0	0
10:17:55	-49,462	2872,825	26,494	26,269	13,561	14,152	13,323	21,2	952,95	22,574	2395,448	0	202,875	202,875	99,721	0	0	0	0	0	0	0
10:17:55	14,111	2872,966	26,494	26,465	13,562	14,154	13,339	21,2	952,95	22,574	2395,926	0	202,875	202,875	99,721	0	0	0	0	0	0	0
10:17:55	49,487	2873,461	26,543	26,562	13,562	14,159	13,356	21,2	952,95	22,574	2396,403	0	202,875	202,875	99,721	0	0	0	0	0	0	0
10:17:55	0	2873,461	26,543	26,465	13,562	14,159	13,371	21,2	952,95	22,574	2396,88	0	202,875	202,875	99,721	0	0	0	0	0	0	0
10:17:55	155,761	2875,019	26,641	26,709	13,565	14,175	13,387	21,2	952,95	22,574	2397,359	0	202,875	202,875	99,721	0	0	0	0	0	0	0
10:17:55	-84,765	2874,171	26,543	26,465	13,565	14,166	13,402	21,2	952,95	22,574	2397,835	0	202,875	202,875	99,721	0	0	0	0	0	0	0
10:17:55	-49,487	2873,676	26,494	26,562	13,565	14,161	13,417	21,2	952,95	22,574	2398,311	0	202,875	202,875	99,721	0	0	0	0	0	0	0
10:17:55	49,487	2874,171	26,543	26,611	13,565	14,166	13,432	21,2	952,95	22,574	2398,787	0	202,875	202,875	99,721	0	0	0	0	0	0	0
10:17:55	84,765	2875,019	26,641	26,709	13,565	14,175	13,446	21,2	952,95	22,574	2399,263	0	202,875	202,875	99,721	0	0	0	0	0	0	0
10:17:55	-98,901	2874,03	26,543	26,562	13,565	14,165	13,461	21,2	952,95	22,574	2399,738	0	202,875	202,875	99,721	0	0	0	0	0	0	0
10:17:55	-134,252	2872,687	26,396	26,465	13,565	14,151	13,474	21,2	952,95	22,574	2400,211	0	202,875	202,875	99,721	0	0	0	0	0	0	0
10:17:55	98,901	2873,676	26,494	26,465	13,565	14,161	13,488	21,2	952,95	22,574	2400,685	0	202,875	202,875	99,721	0	0	0	0	0	0	0
10:17:55	-14,111	2873,535	26,494	26,709	13,565	14,16	13,501	21,2	952,95	22,574	2401,157	0	202,875	202,875	99,721	0	0	0	0	0	0	0
10:17:55	-98,925	2872,546	26,396	26,562	13,565	14,149	13,513	21,2	952,95	22,574	2401,629	0	202,875	202,875	99,721	0	0	0	0	0	0	0
10:17:55	-49,438	2872,051	26,348	26,416	13,565	14,144	13,526	21,2	952,95	22,574	2402,099	0	202,875	202,875	99,721	0	0	0	0	0	0	0
10:17:55	-56,835	2871,483	26,348	26,416	13,562	14,139	13,538	21,2	952,95	22,574	2402,568	0	202,875	202,875	99,721	0	0	0	0	0	0	0
10:17:55	0	2871,483	26,348	26,416	13,562	14,139	13,55	21,2	952,95	22,574	2403,037	0	202,875	202,875	99,721	0	0	0	0	0	0	0
10:17:55	35,327	2871,836	26,396	26,465	13,561	14,142	13,561	21,2	952,95	22,574	2403,506	0	202,875	202,875	99,721	0	0	0	0	0	0	0
10:17:55	-49,462	2871,342	26,348	26,416	13,561	14,137	13,573	21,2	952,95	22,574	2403,974	0	202,875	202,875	99,721	0	0	0	0	0	0	0
10:17:55	49,462	2871,836	26,396	26,367	13,561	14,142	13,584	21,2	952,95	22,574	2404,442	0	202,875	202,875	99,721	0	0	0	0	0	0	0
10:17:55	-197,778	2869,859	26,201	26,269	13,561	14,122	13,594	21,2	952,95	22,574	2404,907	0	202,875	202,875	99,721	0	0	0	0	0	0	0
10:17:55	183,593	2871,694	26,396	26,221	13,56	14,141	13,605	21,2	952,95	22,574	2405,374	0	202,875	202,875	99,721	0	0	0	0	0	0	0
10:17:55	-120,385	2870,491	26,348	26,269	13,556	14,128	13,615	21,2	952,95	22,574	2405,839	0	202,875	202,875	99,721	0	0	0	0	0	0	0
10:17:55	0	2870,491	26,348	26,221	13,556	14,128	13,625	21,2	952,95	22,574	2406,304	0	202,875	202,875	99,721	0	0	0	0	0	0	0
10:17:55	49,462	2870,985	26,396	26,465	13,556	14,133	13,635	21,2	952,95	22,574	2406,769	0	202,875	202,875	99,721	0	0	0	0	0	0	0
10:17:55	0	2870,985	26,396	26,416	13,556	14,133	13,645	21,2	952,95	22,574	2407,233	0	202,875	202,875	99,721	0	0	0	0	0	0	0
10:17:55	-148,339	2869,502	26,25	26,221	13,556	14,118	13,654	21,2	952,95	22,574	2407,695	0	202,875	202,875	99,721	0	0	0	0	0	0	0
10:17:55	98,876	2870,491	26,348	26,367	13,556	14,128	13,664	21,2	952,95	22,574	2408,158	0	202,875	202,875	99,721	0	0	0	0	0	0	0
10:17:55	-197,705	2868,514	26,152	26,074	13,556	14,108	13,672	21,2	952,95	22,574	2408,618	0	202,875	202,875	99,721	0	0	0	0	0	0	0
10:17:55	14,086	2868,654	26,152	26,123	13,557	14,109	13,681	21,2	952,95	22,574	2409,078	0	202,875	202,875	99,721	0	0	0	0	0	0	0
10:17:55	35,327	2869,008	26,201	25,928	13,556	14,113	13,689	21,2	952,95	22,574	2409,538	0	202,875	202,875	99,721	0	0	0	0	0	0	0
10:17:55	-49,414	2868,514	26,152	26,123	13,556	14,108	13,698	21,2	952,95	22,574	2409,997	0	202,875	202,875	99,721	0	0	0	0	0	0	0
10:17:55	197,705	2870,491	26,348	26,269	13,556	14,128	13,706	21,2	952,95	22,574	2410,458	0	202,875	202,875	99,721	0	0	0	0	0	0	0
10:17:55	-282,446	2867,666	26,055	25,928	13,557	14,099	13,714	21,2	952,95	22,574	2410,915	0	202,875	202,875	99,721	0	0	0	0	0	0	0
10:17:55	85,083	2868,517	26,055	25,928	13,562	14,108	13,721	21,2	952,95	22,574	2411,372	0	202,875	202,875	99,721	0	0	0	0	0	0	0
10:17:55	98,876	2869,506	26,152	26,123	13,562	14,118	13,729	21,2	952,95	22,574	2411,831	0	202,875	202,875	99,721	0	0	0	0	0	0	0
10:17:55	183,593	2871,342	26,348	26,269	13,561	14,137	13,737	21,2	952,95	22,574	2412,29	0	202,875	202,875	99,721	0	0	0	0	0	0	0
10:17:55	-21,557	2871,126	26,396	26,465	13,557	14,135	13,745	21,2	952,95	22,574	2412,749	0	202,875	202,875	99,721	0	0	0	0	0	0	0
10:17:55	148,339	2872,609	26,543	26,465	13,557	14,15	13,753	21,2	952,95	22,574	2413,209	0	202,875	202,875	99,721	0	0	0	0	0	0	0
10:17:55	-49,462	2872,115	26,494	26,465	13,557	14,145	13,761	21,2	952,95	22,574	2413,668	0	202,875	202,875	99,721	0	0	0	0	0	0	0
10:17:55	-27,856	2871,836	26,396	26,269	13,561	14,142	13,768	21,2	952,95	22,574	2414,126	0	202,875	202,875	99,721	0	0	0	0	0	0	0
10:17:55	14,086	2871,977	26,396	26,367	13,562	14,144	13,775	21,2	952,95	22,574	2414,583	0	202,875	202,875	99,721	0	0	0	0	0	0	0
10:17:55	98,901	2872,966	26,494	26,416	13,562	14,154	13,783	21,2	952,95	22,574	2415,042	0	202,875	202,875	99,721	0	0	0	0	0	0	0
10:17:55	-98,901	2871,977	26,396	26,367	13,562	14,144	13,79	21,2	952,95	22,574	2415,499	0	202,875	202,875	99,721	0	0	0	0	0	0	0
10:17:55	205,249	2874,03	26,543	26,465	13,565	14,165	13,797	21,2	952,95	22,574	2415,957	0	202,875	202,875	99,721	0	0	0	0	0	0	0
10:17:55	-148,388	2872,546	26,396	26,416	13,565	14,149	13,804	21,2	952,95	22,574	2416,414	0	202,875	202,875	99,721	0	0	0	0	0	0	0
10:17:55	113,037	2873,676	26,494	26,367	13,565	14,161	13,811	21,2	952,95	22,574	2416,871	0	202,875	202,875	99,721	0	0	0	0	0	0	0
10:17:55	49,487	2874,171	26,543	26,562	13,565	14,166	13,818	21,2	952,95	22,574	2417,329	0	202,875	202,875	99,721	0	0	0	0	0	0	0
10:17:55	0	2874,171	26,543	26,416	13,565	14,166	13,825	21,2	952,95	22,574	2417,786	0	202,875	202,875	99,721	0	0	0	0	0	0	0
10:17:55	-148,388	2872,687	26,396	26,416	13,565	14,151	13,831	21,2	952,95	22,574	2418,241	0	202,875	202,875	99,721	0	0	0	0	0	0	0
10:17:55	98,901	2873,676	26,494	26,562	13,565	14,161	13,838	21,2	952,95	22,574	2418,696	0	202,875	202,875	99,721	0	0	0	0	0	0	0
10:17:55	-247,241	2871,204	26,25	26,269	13,565	14,136	13,844	21,2	952,95	22,574	2419,149	0	202,875	202,875	99,721	0	0	0	0	0	0	0
10:17:55	247,241	2873,676	26,494	26,562	13,565	14,161	13,85	21,2	952,95	22,574	2419,603	0	202,875	202,875	99,721	0	0	0	0	0	0	0
10:17:55	-14,111	2873,535	26,494	26,562	13,565	14,16	13,856	21,2	952,95	22,574	2420,057	0	202,875	202,875	99,721	0	0	0	0	0	0	0
10:17:55	-56,884	2872,966	26,494	26,562	13,562	14,154	13,862	21,2	952,95	22,574	2420,51	0	202,875	202,875	99,721	0	0	0	0	0	0	0
10:17:55	-98,901	2871,977	26,396	26,465	13,562	14,144	13,867	21,2	952,95	22,574	2420,962	0	202,875	202,875	99,721	0	0	0	0	0	0	0
10:17:55	98,901	2872,966	26,494	26,465	13,562	14,154	13,873	21,2	952,95	22,574	2421,414	0	202,875	202,875	99,721	0	0	0	0	0	0	0
10:17:55	-98,901	2871,977	26,396	26,465	13,562	14,144	13,878	21,2	952,95	22,574	2421,864	0	202,875	202,875	99,721	0	0	0	0	0	0	0
10:17:55	0	2871,977	26,396	26,465	13,562	14,144	13,883	21,2	952,95	22,574	2422,315	0	202,875	202,875	99,721	0	0	0	0	0	0	0
10:17:55	0	2871,977	26,396	26,465	13,562	14,144	13,889	21,2	952,95	22,574	2422,764	0	202,875	202,875	99,721	0	0	0	0	0	0	0
10:17:55	0	2871,977	26,396	26,367	13,562	14,144	13,894	21,2	952,95	22,574	2423,214	0	202,875	202,875	99,721	0	0	0	0	0	0	0
10:17:55	-162,426	2870,353	26,25	26,123	13,561	14,127	13,898	21,2	952,95	22,574	2423,661	0	202,875	202,875	99,721	0	0	0	0	0	0	0
10:17:55	148,339	2871,836	26,396	26,416	13,561	14,142	13,903	21,2	952,95	22,574	2424,109	0	202,875	202,875	99,721	0	0	0	0	0	0	0
10:17:55	-49,462	2871,342	26,348	26,269	13,561	14,137	13,908	21,2	952,95	22,574	2424,556	0	202,875	202,875	99,721	0	0	0	0	0	0	0
10:17:55	-98,876	2870,353	26,25	26,269	13,561	14,127	13,912	21,2	952,95	22,574	2425,001	0	202,875	202,875	99,721	0	0	0	0	0	0	0
10:17:56	-49,438	2869,859	26,201	25,928	13,561	14,122	13,916	21,2	952,95	22,574	2425,446	0	202,875	202,875	99,721	0	0	0	0	0	0	0
10:17:56	-296,508	2866,893	25,908	25,586	13,561	14,091	13,919	21,2	952,95	22,574	2425,888	0	202,875	202,875	99,721	0	0	0	0	0	0	0
10:17:56	-480,2	2862,091	25,517	24,951	13,556	14,042	13,922	21,2	952,95	22,574	2426,324	0	202,875	202,875	99,721	0	0	0	0	0	0	0
10:17:56	-797,485	2854,117	24,883	24,17	13,547	13,959	13,923	21,2	952,95	22,574	2426,751	0	202,875	202,875	99,721	0	0	0	0	0	0	0
10:17:56	-899,829	2845,118	24,297	23,34	13,53	13,867	13,921	21,2	952,95	22,574	2427,17	0	202,875	202,875	99,721	0	0	0	0	0	0	0
10:17:56	-598,461	2839,134	24,199	22,998	13,502	13,805	13,919	21,2	952,95	22,574	2427,582	0	202,875	202,875	99,721	0	0	0	0	0	0	0
10:17:56	-631,274	2832,821	24,248	22,851	13,464	13,74	13,916	21,2	952,95	22,574	2427,987	0	202,875	202,875	99,721	0	0	0	0	0	0	0
10:17:56	-850,854	2824,312	24,199	22,656	13,419	13,652	13,91	21,2	952,95	22,574	2428,383	0	202,875	202,875	99,721	0	0	0	0	0	0	0
10:17:56	-507,421	2819,238	24,59	22,949	13,368	13,6	13,904	21,2	952,95	22,574	2428,774	0	202,875	202,875	99,721	0	0	0	0	0	0	0
10:17:56	-1039,599	2808,842	24,394	22,803	13,321	13,493	13,896	21,2	952,95	22,574	2429,154	0	202,875	202,875	99,721	0	0	0	0	0	0	0
10:17:56	-831,176	2800,53	24,297	22,705	13,28	13,407	13,887	21,3	953,331	22,574	2429,526	0	202,875	202,875	99,721	0	0	0	0	0	0	0
10:17:56	-1057,934	2789,951	23,906	22,51	13,243	13,298	13,875	21,3	953,331	22,574	2429,886	0	202,875	202,875	99,721	0	0	0	0	0	0	0
10:17:56	-941,259	2780,538	23,467	21,826	13,215	13,201	13,862	21,3	953,331	22,574	2430,236	0	202,875	202,875	99,721	0	0	0	0	0	0	0
10:17:56	-705,81	2773,48	23,271	21,777	13,186	13,128	13,848	21,3	953,331	22,574	2430,58	0	202,875	202,875	99,721	0	0	0	0	0	0	0
10:17:56	-1372,827	2759,752	22,392	21,094	13,159	12,987	13,831	21,3	953,331	22,574	2430,909	0	202,875	202,875	99,721	0	0	0	0	0	0	0
10:17:56	-699,365	2752,758	22,197	21,045	13,13	12,915	13,813	21,3	953,331	22,574	2431,231	0	202,875	202,875	99,721	0	0	0	0	0	0	0
10:17:56	-769,799	2745,06	22,002	20,898	13,098	12,835	13,794	21,3	953,331	22,574	2431,544	0	202,875	202,875	99,721	0	0	0	0	0	0	0
10:17:56	-705,81	2738,002	21,904	21,045	13,064	12,762	13,773	21,3	953,331	22,574	2431,851	0	202,875	202,875	99,721	0	0	0	0	0	0	0
10:17:56	-386,108	2734,141	22,197	21,289	13,026	12,723	13,753	21,3	953,331	22,574	2432,153	0	202,875	202,875	99,721	0	0	0	0	0	0	0
10:17:56	-741,284	2726,728	22,051	21,24	12,992	12,646	13,731	21,3	953,331	22,574	2432,448	0	202,875	202,875	99,721	0	0	0	0	0	0	0
10:17:56	-349,292	2723,235	22,295	21,631	12,959	12,61	13,709	21,3	953,331	22,574	2432,739	0	203,41	203,41	99,723	0	0	0	0	0	0	0
10:17:56	-668,847	2716,547	22,051	21,435	12,935	12,541	13,686	21,3	953,331	22,574	2433,023	0	203,41	203,41	99,723	0	0	0	0	0	0	0
10:17:56	-568,408	2710,863	21,904	21,24	12,911	12,483	13,663	21,3	953,331	22,574	2433,3	0	203,41	203,41	99,723	0	0	0	0	0	0	0
10:17:56	-629,956	2704,563	21,611	21,094	12,892	12,418	13,638	21,3	953,331	22,574	2433,572	0	203,41	203,41	99,723	0	0	0	0	0	0	0
10:17:56	-448,071	2700,083	21,416	20,801	12,878	12,371	13,613	21,3	953,331	22,574	2433,838	0	203,41	203,41	99,723	0	0	0	0	0	0	0
10:17:56	-627,246	2693,81	21,123	20,556	12,859	12,307	13,588	21,3	953,331	22,574	2434,098	0	203,41	203,41	99,723	0	0	0	0	0	0	0
10:17:56	-446,582	2689,344	20,928	20,361	12,845	12,261	13,562	21,3	953,331	22,574	2434,353	0	203,41	203,41	99,723	0	0	0	0	0	0	0
10:17:56	-563,012	2683,714	20,781	20,263	12,821	12,203	13,535	21,3	953,331	22,574	2434,602	0	203,41	203,41	99,723	0	0	0	0	0	0	0
10:17:56	-338,525	2680,329	20,781	20,263	12,802	12,168	13,508	21,3	953,331	22,574	2434,848	0	203,41	203,41	99,723	0	0	0	0	0	0	0
10:17:56	-351	2676,819	20,928	20,41	12,774	12,132	13,481	21,3	953,331	22,574	2435,09	0	203,41	203,41	99,723	0	0	0	0	0	0	0
10:17:56	-422,167	2672,597	20,928	20,41	12,751	12,088	13,454	21,3	953,331	22,574	2435,327	0	203,41	203,41	99,723	0	0	0	0	0	0	0
10:17:56	-449,755	2668,1	20,976	20,556	12,723	12,042	13,426	21,3	953,331	22,574	2435,56	0	203,41	203,41	99,723	0	0	0	0	0	0	0
10:17:56	-418,969	2663,91	20,976	20,361	12,699	11,999	13,398	21,3	953,331	22,574	2435,788	0	203,41	203,41	99,723	0	0	0	0	0	0	0
10:17:56	-390,893	2660,001	21,074	20,605	12,672	11,958	13,37	21,3	953,331	22,574	2436,013	0	203,41	203,41	99,723	0	0	0	0	0	0	0
10:17:56	-545,214	2654,549	20,928	20,263	12,649	11,902	13,341	21,3	953,331	22,574	2436,231	0	203,41	203,41	99,723	0	0	0	0	0	0	0
10:17:56	-532,666	2649,222	20,732	20,068	12,63	11,847	13,312	21,3	953,331	22,574	2436,444	0	203,41	203,41	99,723	0	0	0	0	0	0	0
10:17:56	-576,196	2643,46	20,488	20,019	12,611	11,788	13,282	21,3	953,331	22,574	2436,651	0	203,41	203,41	99,723	0	0	0	0	0	0	0
10:17:56	-449,316	2638,967	20,342	19,873	12,594	11,741	13,252	21,3	953,331	22,574	2436,854	0	203,41	203,41	99,723	0	0	0	0	0	0	0
10:17:56	-436,718	2634,6	20,244	19,873	12,575	11,696	13,221	21,3	953,331	22,574	2437,052	0	203,41	203,41	99,723	0	0	0	0	0	0	0
10:17:56	-391,479	2630,685	20,244	19,824	12,553	11,656	13,191	21,3	953,331	22,574	2437,245	0	203,41	203,41	99,723	0	0	0	0	0	0	0
10:17:56	-444,409	2626,241	20,146	19,678	12,533	11,61	13,16	21,3	953,331	22,574	2437,434	0	203,41	203,41	99,723	0	0	0	0	0	0	0
10:17:56	-541,088	2620,83	20	19,58	12,511	11,554	13,128	21,3	953,331	22,574	2437,618	0	203,41	203,41	99,723	0	0	0	0	0	0	0
10:17:56	-408,789	2616,742	20	19,531	12,488	11,512	13,096	21,3	953,331	22,574	2437,797	0	203,41	203,41	99,723	0	0	0	0	0	0	0
10:17:56	-405,395	2612,688	20	19,58	12,465	11,471	13,065	21,3	953,331	22,574	2437,972	0	203,41	203,41	99,723	0	0	0	0	0	0	0
10:17:56	-432,934	2608,359	19,951	19,531	12,443	11,426	13,032	21,3	953,331	22,574	2438,142	0	203,41	203,41	99,723	0	0	0	0	0	0	0
10:17:56	-458,129	2603,778	19,853	19,482	12,423	11,379	13	21,3	953,331	22,574	2438,308	0	203,41	203,41	99,723	0	0	0	0	0	0	0
10:17:56	-433,032	2599,447	19,756	19,238	12,404	11,334	12,967	21,3	953,331	22,574	2438,469	0	203,41	203,41	99,723	0	0	0	0	0	0	0
10:17:56	-438,427	2595,063	19,658	19,238	12,385	11,289	12,934	21,3	953,331	22,574	2438,626	0	203,41	203,41	99,723	0	0	0	0	0	0	0
10:17:56	-451,489	2590,548	19,463	19,043	12,37	11,242	12,901	21,3	953,331	22,574	2438,777	0	203,41	203,41	99,723	0	0	0	0	0	0	0
10:17:56	-463,354	2585,915	19,316	18,945	12,352	11,195	12,868	21,3	953,331	22,574	2438,925	0	203,41	203,41	99,723	0	0	0	0	0	0	0
10:17:56	-370,8	2582,207	19,267	18,799	12,334	11,156	12,834	21,3	953,331	22,574	2439,068	0	203,41	203,41	99,723	0	0	0	0	0	0	0
10:17:56	-467,382	2577,533	19,121	18,652	12,316	11,108	12,8	21,3	953,331	22,574	2439,206	0	203,41	203,41	99,723	0	0	0	0	0	0	0
10:17:56	-375,903	2573,774	19,121	18,799	12,294	11,069	12,766	21,3	953,331	22,574	2439,341	0	203,41	203,41	99,723	0	0	0	0	0	0	0
10:17:56	-329,272	2570,481	19,121	18,701	12,276	11,035	12,733	21,3	953,331	22,574	2439,472	0	203,41	203,41	99,723	0	0	0	0	0	0	0
10:17:56	-428,1	2566,2	19,023	18,652	12,257	10,991	12,698	21,3	953,331	22,574	2439,599	0	203,41	203,41	99,723	0	0	0	0	0	0	0
10:17:56	-367,211	2562,528	18,974	18,701	12,239	10,953	12,664	21,3	953,331	22,574	2439,722	0	203,41	203,41	99,723	0	0	0	0	0	0	0
10:17:56	-253,564	2559,992	18,974	18,652	12,225	10,927	12,63	21,3	953,331	22,574	2439,842	0	203,41	203,41	99,723	0	0	0	0	0	0	0
10:17:56	-505,957	2554,933	18,779	18,457	12,207	10,875	12,596	21,3	953,331	22,574	2439,957	0	203,41	203,41	99,723	0	0	0	0	0	0	0
10:17:56	-384,472	2551,088	18,486	18,164	12,202	10,835	12,561	21,3	953,331	22,574	2440,068	0	203,41	203,41	99,723	0	0	0	0	0	0	0
10:17:56	-435,351	2546,734	18,291	18,066	12,188	10,791	12,526	21,3	953,331	22,574	2440,175	0	203,41	203,41	99,723	0	0	0	0	0	0	0
10:17:56	-247,729	2544,257	18,291	18,066	12,174	10,765	12,492	21,3	953,331	22,574	2440,279	0	203,41	203,41	99,723	0	0	0	0	0	0	0
10:17:56	-410,18	2540,155	18,193	17,969	12,156	10,723	12,457	21,3	953,331	22,574	2440,379	0	203,41	203,41	99,723	0	0	0	0	0	0	0
10:17:56	-253,369	2537,622	18,193	17,92	12,142	10,697	12,423	21,3	953,331	22,574	2440,476	0	203,41	203,41	99,723	0	0	0	0	0	0	0
10:17:56	-403,613	2533,586	18,193	17,969	12,119	10,655	12,388	21,3	953,331	22,574	2440,569	0	203,41	203,41	99,723	0	0	0	0	0	0	0
10:17:56	-247,875	2531,107	18,193	18,066	12,105	10,629	12,354	21,3	953,331	22,574	2440,66	0	203,41	203,41	99,723	0	0	0	0	0	0	0
10:17:56	-253,222	2528,575	18,193	18,066	12,091	10,603	12,319	21,3	953,331	22,574	2440,747	0	203,41	203,41	99,723	0	0	0	0	0	0	0
10:17:56	-398,071	2524,594	18,047	17,92	12,076	10,562	12,285	21,3	953,331	22,574	2440,831	0	203,41	203,41	99,723	0	0	0	0	0	0	0
10:17:56	-293,066	2521,663	17,998	17,773	12,062	10,532	12,25	21,3	953,331	22,574	2440,912	0	203,41	203,41	99,723	0	0	0	0	0	0	0
10:17:56	-317,797	2518,485	17,851	17,627	12,053	10,499	12,216	21,3	953,331	22,574	2440,99	0	203,41	203,41	99,723	0	0	0	0	0	0	0
10:17:56	-309,082	2515,394	17,705	17,431	12,043	10,467	12,182	21,3	953,331	22,574	2441,064	0	203,41	203,41	99,723	0	0	0	0	0	0	0
10:17:56	-292,919	2512,465	17,656	17,383	12,029	10,437	12,148	21,3	953,331	22,574	2441,136	0	203,41	203,41	99,723	0	0	0	0	0	0	0
10:17:56	-263,574	2509,829	17,558	17,383	12,02	10,41	12,114	21,3	953,331	22,574	2441,204	0	203,41	203,41	99,723	0	0	0	0	0	0	0
10:17:56	-155,004	2508,279	17,656	17,383	12,006	10,394	12,08	21,3	953,331	22,574	2441,272	0	203,41	203,41	99,723	0	0	0	0	0	0	0
10:17:56	-249,902	2505,78	17,656	17,383	11,992	10,368	12,046	21,3	953,331	22,574	2441,336	0	203,41	203,41	99,723	0	0	0	0	0	0	0
10:17:56	-427,954	2501,501	17,558	17,383	11,973	10,324	12,013	21,3	953,331	22,574	2441,396	0	203,41	203,41	99,723	0	0	0	0	0	0	0
10:17:56	-156,152	2499,939	17,656	17,431	11,959	10,308	11,979	21,3	953,331	22,574	2441,455	0	203,41	203,41	99,723	0	0	0	0	0	0	0
10:17:56	-262,426	2497,315	17,558	17,431	11,949	10,281	11,946	21,3	953,331	22,574	2441,51	0	203,41	203,41	99,723	0	0	0	0	0	0	0
10:17:56	-310,717	2494,208	17,412	17,285	11,94	10,249	11,913	21,3	953,331	22,574	2441,563	0	203,41	203,41	99,723	0	0	0	0	0	0	0
10:17:56	-212,841	2492,079	17,363	17,236	11,93	10,227	11,879	21,3	953,331	22,574	2441,614	0	203,41	203,41	99,723	0	0	0	0	0	0	0
10:17:56	-213,891	2489,941	17,314	17,236	11,921	10,205	11,847	21,3	953,331	22,574	2441,662	0	203,41	203,41	99,723	0	0	0	0	0	0	0
10:17:56	-263,281	2487,308	17,217	17,187	11,911	10,178	11,814	21,3	953,331	22,574	2441,708	0	203,41	203,41	99,723	0	0	0	0	0	0	0
10:17:56	-214,868	2485,159	17,168	17,041	11,902	10,156	11,781	21,3	953,331	22,574	2441,751	0	203,41	203,41	99,723	0	0	0	0	0	0	0
10:17:56	-167,553	2483,484	17,168	17,041	11,892	10,139	11,749	21,3	953,331	22,574	2441,793	0	203,41	203,41	99,723	0	0	0	0	0	0	0
10:17:56	-250,83	2480,975	17,168	17,09	11,878	10,113	11,717	21,3	953,331	22,574	2441,832	0	203,41	203,41	99,723	0	0	0	0	0	0	0
10:17:56	-119,238	2479,783	17,217	17,09	11,869	10,1	11,685	21,3	953,331	22,574	2441,87	0	203,41	203,41	99,723	0	0	0	0	0	0	0
10:17:56	-212,719	2477,656	17,168	17,041	11,86	10,078	11,654	21,3	953,331	22,574	2441,906	0	203,41	203,41	99,723	0	0	0	0	0	0	0
10:17:56	-166,479	2475,991	17,168	17,041	11,85	10,061	11,623	21,3	953,331	22,574	2441,94	0	203,41	203,41	99,723	0	0	0	0	0	0	0
10:17:56	-179,882	2474,192	17,07	16,845	11,845	10,043	11,592	21,3	953,331	22,574	2441,973	0	203,41	203,41	99,723	0	0	0	0	0	0	0
10:17:56	-166,479	2472,527	17,07	16,845	11,836	10,026	11,561	21,3	953,331	22,574	2442,003	0	203,41	203,41	99,723	0	0	0	0	0	0	0
10:17:56	-295,922	2469,568	17,021	16,845	11,822	9,995	11,53	21,3	953,331	22,574	2442,031	0	203,41	203,41	99,723	0	0	0	0	0	0	0
10:17:56	-85,351	2468,714	17,021	16,845	11,817	9,986	11,5	21,3	953,331	22,574	2442,057	0	203,41	203,41	99,723	0	0	0	0	0	0	0
10:17:56	-259,79	2466,117	16,924	16,845	11,808	9,959	11,47	21,3	953,331	22,574	2442,081	0	203,41	203,41	99,723	0	0	0	0	0	0	0
10:17:56	-165,429	2464,462	16,924	16,748	11,798	9,942	11,44	21,3	953,331	22,574	2442,104	0	203,41	203,41	99,723	0	0	0	0	0	0	0
10:17:56	-211,523	2462,347	16,875	16,699	11,789	9,921	11,41	21,3	953,331	22,574	2442,124	0	203,41	203,41	99,723	0	0	0	0	0	0	0
10:17:56	-84,252	2461,505	16,875	16,699	11,784	9,912	11,381	21,3	953,331	22,574	2442,144	0	203,41	203,41	99,723	0	0	0	0	0	0	0
10:17:56	-214,721	2459,357	16,826	16,601	11,775	9,89	11,351	21,3	953,331	22,574	2442,161	0	203,41	203,41	99,723	0	0	0	0	0	0	0
10:17:57	-84,252	2458,515	16,826	16,552	11,77	9,881	11,323	21,3	953,331	22,574	2442,177	0	203,41	203,41	99,723	0	0	0	0	0	0	0
10:17:57	-307,885	2455,436	16,679	16,552	11,761	9,849	11,294	21,3	953,331	22,574	2442,19	0	203,41	203,41	99,723	0	0	0	0	0	0	0
10:17:57	-37,158	2455,064	16,728	16,552	11,756	9,846	11,265	21,3	953,331	22,574	2442,203	0	203,41	203,41	99,723	0	0	0	0	0	0	0
10:17:57	-213,525	2452,929	16,679	16,504	11,747	9,824	11,237	21,3	953,331	22,574	2442,214	0	203,41	203,41	99,723	0	0	0	0	0	0	0
10:17:57	-157,763	2451,351	16,679	16,504	11,738	9,807	11,209	21,3	953,331	22,574	2442,223	0	203,41	203,41	99,723	0	0	0	0	0	0	0
10:17:57	-41,406	2450,937	16,728	16,552	11,733	9,803	11,181	21,3	953,331	22,574	2442,232	0	203,41	203,41	99,723	0	0	0	0	0	0	0
10:17:57	-212,5	2448,812	16,679	16,504	11,723	9,781	11,154	21,3	953,331	22,574	2442,239	0	203,41	203,41	99,723	0	0	0	0	0	0	0
10:17:57	-153,491	2447,277	16,679	16,504	11,715	9,765	11,127	21,3	953,331	22,574	2442,244	0	203,41	203,41	99,723	0	0	0	0	0	0	0
10:17:57	-169,604	2445,581	16,679	16,504	11,705	9,748	11,1	21,3	953,331	22,574	2442,247	0	203,41	203,41	99,723	0	0	0	0	0	0	0
10:17:57	-89,746	2444,684	16,679	16,504	11,7	9,739	11,073	21,3	953,331	22,574	2442,249	0	203,41	203,41	99,723	0	0	0	0	0	0	0
10:17:57	-172,924	2442,955	16,582	16,406	11,696	9,721	11,047	21,3	953,331	22,574	2442,25	0	203,41	203,41	99,723	0	0	0	0	0	0	0
10:17:57	-168,53	2441,269	16,582	16,406	11,686	9,703	11,02	21,3	953,331	22,574	2441,269	0	203,41	203,41	99,723	0	0	0	0	0	0	0
10:17:57	-156,86	2439,701	16,582	16,406	11,677	9,687	10,994	21,3	953,331	22,574	2439,701	0	203,41	203,41	99,723	0	0	0	0	0	0	0
10:17:57	-156,665	2438,134	16,582	16,406	11,668	9,671	10,968	21,3	953,331	22,574	2438,134	0	203,41	203,41	99,723	0	0	0	0	0	0	0
10:17:57	-5,224	2438,082	16,679	16,406	11,663	9,67	10,943	21,2	953,331	22,574	2438,082	0	203,41	203,41	99,723	0	0	0	0	0	0	0
10:17:57	-294,58	2435,136	16,533	16,357	11,654	9,64	10,917	21,2	953,331	22,574	2435,136	0	203,41	203,41	99,723	0	0	0	0	0	0	0
10:17:57	-181,542	2433,321	16,435	16,357	11,649	9,621	10,892	21,2	953,331	22,574	2433,321	0	203,41	203,41	99,723	0	0	0	0	0	0	0
10:17:57	-87,573	2432,445	16,435	16,308	11,644	9,612	10,867	21,2	953,331	22,574	2432,445	0	203,41	203,41	99,723	0	0	0	0	0	0	0
10:17:57	-245,19	2429,993	16,338	16,211	11,636	9,587	10,842	21,2	953,331	22,574	2429,993	0	203,41	203,41	99,723	0	0	0	0	0	0	0
10:17:57	-50,146	2429,492	16,386	16,211	11,63	9,582	10,817	21,2	953,331	22,574	2429,492	0	203,41	203,41	99,723	0	0	0	0	0	0	0
10:17:57	-114,062	2428,351	16,435	16,308	11,621	9,57	10,792	21,2	953,331	22,574	2428,351	0	203,41	203,41	99,723	0	0	0	0	0	0	0
10:17:57	-159,838	2426,753	16,435	16,308	11,612	9,554	10,768	21,2	953,331	22,574	2426,753	0	203,41	203,41	99,723	0	0	0	0	0	0	0
10:17:57	-78,979	2425,963	16,533	16,357	11,602	9,546	10,744	21,2	953,331	22,574	2425,963	0	203,41	203,41	99,723	0	0	0	0	0	0	0
10:17:57	-84,228	2425,12	16,533	16,357	11,597	9,537	10,72	21,2	953,331	22,574	2425,12	0	203,41	203,41	99,723	0	0	0	0	0	0	0
10:17:57	-251,708	2422,603	16,435	16,308	11,589	9,511	10,697	21,2	953,331	22,574	2422,603	0	202,198	202,198	99,718	0	0	0	0	0	0	0
10:17:57	-131,201	2421,291	16,386	16,211	11,584	9,497	10,673	21,2	953,331	22,574	2421,291	0	202,198	202,198	99,718	0	0	0	0	0	0	0
10:17:57	-212,158	2419,17	16,24	16,211	11,58	9,475	10,65	21,2	953,331	22,574	2419,17	0	202,198	202,198	99,718	0	0	0	0	0	0	0
10:17:57	-144,091	2417,729	16,191	16,162	11,574	9,461	10,626	21,2	953,331	22,574	2417,729	0	202,198	202,198	99,718	0	0	0	0	0	0	0
10:17:57	-51,293	2417,216	16,24	16,162	11,569	9,455	10,603	21,2	953,331	22,574	2417,216	0	202,198	202,198	99,718	0	0	0	0	0	0	0
10:17:57	-154,516	2415,671	16,24	16,211	11,56	9,439	10,581	21,2	953,331	22,574	2415,671	0	202,198	202,198	99,718	0	0	0	0	0	0	0
10:17:57	-44,506	2415,226	16,338	16,211	11,552	9,435	10,558	21,2	953,331	22,574	2415,226	0	202,198	202,198	99,718	0	0	0	0	0	0	0
10:17:57	-105,273	2414,173	16,386	16,211	11,544	9,424	10,536	21,2	953,331	22,574	2414,173	0	202,198	202,198	99,718	0	0	0	0	0	0	0
10:17:57	-164,257	2412,53	16,386	16,308	11,534	9,407	10,514	21,2	953,331	22,574	2412,53	0	202,198	202,198	99,718	0	0	0	0	0	0	0
10:17:57	-151,147	2411,019	16,386	16,308	11,526	9,391	10,492	21,2	953,331	22,574	2411,019	0	202,198	202,198	99,718	0	0	0	0	0	0	0
10:17:57	-143,164	2409,587	16,338	16,211	11,52	9,377	10,47	21,2	953,331	22,574	2409,587	0	202,198	202,198	99,718	0	0	0	0	0	0	0
10:17:57	-175,732	2407,83	16,24	16,162	11,516	9,359	10,448	21,2	953,331	22,574	2407,83	0	202,198	202,198	99,718	0	0	0	0	0	0	0
10:17:57	-206,64	2405,764	16,093	16,064	11,512	9,337	10,426	21,2	953,331	22,574	2405,764	0	202,198	202,198	99,718	0	0	0	0	0	0	0
10:17:57	-65,82	2405,105	16,093	16,015	11,508	9,33	10,405	21,2	953,331	22,574	2405,105	0	202,198	202,198	99,718	0	0	0	0	0	0	0
10:17:57	-78,222	2404,323	16,045	15,967	11,506	9,322	10,384	21,2	953,331	22,574	2404,323	0	202,198	202,198	99,718	0	0	0	0	0	0	0
10:17:57	-174,731	2402,576	15,947	15,82	11,502	9,304	10,362	21,2	953,331	22,574	2402,576	0	202,198	202,198	99,718	0	0	0	0	0	0	0
10:17:57	-146,85	2401,107	15,947	15,869	11,494	9,289	10,341	21,2	953,331	22,574	2401,107	0	202,198	202,198	99,718	0	0	0	0	0	0	0
10:17:57	42,382	2401,531	16,093	16,015	11,488	9,294	10,321	21,2	953,331	22,574	2401,108	0	202,198	202,198	99,718	0	0	0	0	0	0	0
10:17:57	-144,75	2400,084	16,093	16,015	11,48	9,279	10,3	21,2	953,331	22,574	2400,084	0	202,198	202,198	99,718	0	0	0	0	0	0	0
10:17:57	-4,711	2400,036	16,191	16,162	11,474	9,278	10,28	21,2	953,331	22,574	2400,036	0	202,198	202,198	99,718	0	0	0	0	0	0	0
10:17:57	-126,318	2398,773	16,191	16,064	11,467	9,265	10,261	21,2	953,331	22,574	2398,773	0	202,198	202,198	99,718	0	0	0	0	0	0	0
10:17:57	-128,198	2397,491	16,093	15,967	11,465	9,252	10,241	21,2	953,331	22,574	2397,491	0	202,198	202,198	99,718	0	0	0	0	0	0	0
10:17:57	-185,742	2395,634	15,947	15,869	11,463	9,233	10,221	21,2	953,331	22,574	2395,634	0	202,198	202,198	99,718	0	0	0	0	0	0	0
10:17:57	-64,135	2394,993	15,898	15,722	11,462	9,226	10,201	21,2	953,331	22,574	2394,993	0	202,198	202,198	99,718	0	0	0	0	0	0	0
10:17:57	-220,41	2392,788	15,752	15,722	11,457	9,204	10,182	21,2	953,331	22,574	2392,788	0	202,198	202,198	99,718	0	0	0	0	0	0	0
10:17:57	-80,859	2391,98	15,752	15,722	11,453	9,195	10,163	21,2	953,331	22,574	2391,98	0	202,198	202,198	99,718	0	0	0	0	0	0	0
10:17:57	-80,981	2391,17	15,752	15,674	11,448	9,187	10,143	21,2	953,331	22,574	2391,17	0	202,198	202,198	99,718	0	0	0	0	0	0	0
10:17:57	-126,757	2389,902	15,703	15,625	11,443	9,174	10,124	21,2	953,331	22,574	2389,902	0	202,198	202,198	99,718	0	0	0	0	0	0	0
10:17:57	-51,318	2389,389	15,752	15,674	11,438	9,168	10,106	21,2	953,331	22,574	2389,389	0	202,198	202,198	99,718	0	0	0	0	0	0	0
10:17:57	-1,196	2389,377	15,898	15,82	11,43	9,168	10,087	21,2	953,331	22,574	2389,377	0	202,198	202,198	99,718	0	0	0	0	0	0	0
10:17:57	-70,849	2388,669	15,947	15,869	11,423	9,161	10,069	21,2	953,331	22,574	2388,669	0	202,198	202,198	99,718	0	0	0	0	0	0	0
10:17:57	-123,12	2387,438	15,947	15,82	11,416	9,148	10,051	21,2	953,331	22,574	2387,438	0	202,198	202,198	99,718	0	0	0	0	0	0	0
10:17:57	-78,71	2386,651	15,947	15,82	11,412	9,14	10,033	21,2	953,331	22,574	2386,651	0	202,198	202,198	99,718	0	0	0	0	0	0	0
10:17:57	-126,757	2385,383	15,898	15,82	11,407	9,127	10,015	21,2	953,331	22,574	2385,383	0	202,198	202,198	99,718	0	0	0	0	0	0	0
10:17:57	-79,931	2384,584	15,898	15,82	11,403	9,119	9,998	21,2	953,331	22,574	2384,584	0	202,198	202,198	99,718	0	0	0	0	0	0	0
10:17:57	-19,482	2384,389	15,898	15,82	11,402	9,117	9,981	21,2	953,331	22,574	2384,389	0	202,198	202,198	99,718	0	0	0	0	0	0	0
10:17:57	-226,855	2382,12	15,703	15,674	11,399	9,094	9,963	21,2	953,331	22,574	2382,12	0	202,198	202,198	99,718	0	0	0	0	0	0	0
10:17:57	0	2382,12	15,703	15,674	11,399	9,094	9,946	21,2	953,331	22,574	2382,12	0	202,198	202,198	99,718	0	0	0	0	0	0	0
10:17:57	-181,25	2380,308	15,556	15,527	11,397	9,075	9,929	21,2	953,331	22,574	2380,308	0	202,198	202,198	99,718	0	0	0	0	0	0	0
10:17:57	-78,857	2379,519	15,556	15,527	11,393	9,067	9,912	21,2	953,331	22,574	2379,519	0	202,198	202,198	99,718	0	0	0	0	0	0	0
10:17:57	-34,252	2379,177	15,605	15,625	11,388	9,063	9,896	21,2	953,331	22,574	2379,177	0	202,198	202,198	99,718	0	0	0	0	0	0	0
10:17:57	-78,735	2378,389	15,605	15,625	11,384	9,055	9,879	21,2	953,331	22,574	2378,389	0	202,198	202,198	99,718	0	0	0	0	0	0	0
10:17:57	-80,957	2377,58	15,605	15,625	11,379	9,047	9,863	21,2	953,331	22,574	2377,58	0	202,198	202,198	99,718	0	0	0	0	0	0	0
10:17:57	31,884	2377,899	15,703	15,674	11,376	9,05	9,847	21,2	953,331	22,574	2377,58	0	202,198	202,198	99,718	0	0	0	0	0	0	0
10:17:57	-173,388	2376,165	15,605	15,625	11,371	9,032	9,831	21,2	953,331	22,574	2376,165	0	202,198	202,198	99,718	0	0	0	0	0	0	0
10:17:57	-18,212	2375,983	15,605	15,625	11,37	9,03	9,815	21,2	953,331	22,574	2375,983	0	202,198	202,198	99,718	0	0	0	0	0	0	0
10:17:57	-61,523	2375,367	15,605	15,625	11,367	9,024	9,8	21,2	953,331	22,574	2375,367	0	202,198	202,198	99,718	0	0	0	0	0	0	0
10:17:57	-140,136	2373,966	15,459	15,478	11,367	9,009	9,784	21,2	953,331	22,574	2373,966	0	202,198	202,198	99,718	0	0	0	0	0	0	0
10:17:57	-62,573	2373,34	15,459	15,478	11,363	9,003	9,769	21,2	953,331	22,574	2373,34	0	202,198	202,198	99,718	0	0	0	0	0	0	0
10:17:57	-18,408	2373,156	15,459	15,429	11,362	9,001	9,754	21,2	953,331	22,574	2373,156	0	202,198	202,198	99,718	0	0	0	0	0	0	0
10:17:57	-18,383	2372,972	15,459	15,429	11,361	8,999	9,739	21,2	953,331	22,574	2372,972	0	202,198	202,198	99,718	0	0	0	0	0	0	0
10:17:57	-108,203	2371,89	15,41	15,332	11,357	8,988	9,724	21,2	953,331	22,574	2371,89	0	202,198	202,198	99,718	0	0	0	0	0	0	0
10:17:57	-46,679	2371,423	15,361	15,283	11,357	8,983	9,71	21,2	953,331	22,574	2371,423	0	202,198	202,198	99,718	0	0	0	0	0	0	0
10:17:57	-14,868	2371,275	15,41	15,332	11,354	8,982	9,695	21,2	953,331	22,574	2371,275	0	202,198	202,198	99,718	0	0	0	0	0	0	0
10:17:57	-83,276	2370,442	15,361	15,332	11,352	8,973	9,681	21,2	953,331	22,574	2370,442	0	202,198	202,198	99,718	0	0	0	0	0	0	0
10:17:57	-62,573	2369,816	15,361	15,332	11,348	8,967	9,667	21,2	953,331	22,574	2369,816	0	202,198	202,198	99,718	0	0	0	0	0	0	0
10:17:57	-15,942	2369,657	15,41	15,429	11,345	8,965	9,653	21,2	953,331	22,574	2369,657	0	202,198	202,198	99,718	0	0	0	0	0	0	0
10:17:57	-35,351	2369,303	15,459	15,527	11,34	8,961	9,64	21,2	953,331	22,574	2369,303	0	202,198	202,198	99,718	0	0	0	0	0	0	0
10:17:57	-65,063	2368,653	15,41	15,429	11,339	8,955	9,626	21,2	953,331	22,574	2368,653	0	202,198	202,198	99,718	0	0	0	0	0	0	0
10:17:57	29,541	2368,948	15,459	15,478	11,338	8,958	9,613	21,2	953,331	22,574	2368,653	0	202,198	202,198	99,718	0	0	0	0	0	0	0
10:17:57	-126,635	2367,682	15,41	15,429	11,334	8,945	9,6	21,2	953,331	22,574	2367,682	0	202,198	202,198	99,718	0	0	0	0	0	0	0
10:17:57	-46,63	2367,215	15,361	15,332	11,334	8,94	9,587	21,2	953,331	22,574	2367,215	0	202,198	202,198	99,718	0	0	0	0	0	0	0
10:17:57	-93,334	2366,282	15,263	15,283	11,334	8,93	9,574	21,2	953,331	22,574	2366,282	0	202,198	202,198	99,718	0	0	0	0	0	0	0
10:17:57	-46,655	2365,816	15,215	15,185	11,334	8,925	9,562	21,2	953,331	22,574	2365,816	0	202,198	202,198	99,718	0	0	0	0	0	0	0
10:17:57	-17,309	2365,642	15,215	15,283	11,333	8,924	9,549	21,2	953,331	22,574	2365,642	0	202,198	202,198	99,718	0	0	0	0	0	0	0
10:17:57	-33,081	2365,312	15,263	15,283	11,328	8,92	9,537	21,2	953,331	22,574	2365,312	0	202,198	202,198	99,718	0	0	0	0	0	0	0
10:17:57	-63,818	2364,673	15,263	15,283	11,325	8,914	9,525	21,2	953,331	22,574	2364,673	0	202,198	202,198	99,718	0	0	0	0	0	0	0
10:17:57	76,293	2365,436	15,41	15,429	11,321	8,922	9,513	21,2	953,331	22,574	2364,674	0	202,198	202,198	99,718	0	0	0	0	0	0	0
10:17:57	12,182	2365,558	15,459	15,478	11,319	8,923	9,501	21,2	953,331	22,574	2364,675	0	202,198	202,198	99,718	0	0	0	0	0	0	0
10:17:57	-111,376	2364,444	15,41	15,332	11,315	8,911	9,49	21,2	953,331	22,574	2364,444	0	202,198	202,198	99,718	0	0	0	0	0	0	0
10:17:57	-139,941	2363,045	15,263	15,332	11,315	8,897	9,478	21,2	953,331	22,574	2363,045	0	202,198	202,198	99,718	0	0	0	0	0	0	0
10:17:57	29,638	2363,341	15,361	15,332	11,312	8,9	9,467	21,2	953,331	22,574	2363,045	0	202,198	202,198	99,718	0	0	0	0	0	0	0
10:17:57	-109,497	2362,246	15,263	15,185	11,311	8,889	9,455	21,2	953,331	22,574	2362,246	0	202,198	202,198	99,718	0	0	0	0	0	0	0
10:17:57	-46,655	2361,78	15,215	15,136	11,311	8,884	9,444	21,2	953,331	22,574	2361,78	0	202,198	202,198	99,718	0	0	0	0	0	0	0
10:17:57	46,655	2362,246	15,263	15,283	11,311	8,889	9,433	21,2	953,331	22,574	2361,78	0	202,198	202,198	99,718	0	0	0	0	0	0	0
10:17:57	-111,352	2361,133	15,215	15,185	11,307	8,877	9,422	21,2	953,331	22,574	2361,133	0	202,198	202,198	99,718	0	0	0	0	0	0	0
10:17:57	30,346	2361,436	15,263	15,332	11,306	8,88	9,412	21,2	953,331	22,574	2361,133	0	202,198	202,198	99,718	0	0	0	0	0	0	0
10:17:57	-65,771	2360,779	15,263	15,185	11,303	8,874	9,401	21,2	953,331	22,574	2360,779	0	202,198	202,198	99,718	0	0	0	0	0	0	0
10:17:58	-16,088	2360,618	15,263	15,185	11,302	8,872	9,391	21,2	953,331	22,574	2360,618	0	202,198	202,198	99,718	0	0	0	0	0	0	0
10:17:58	-65,917	2359,959	15,263	15,283	11,298	8,865	9,38	21,2	953,331	22,574	2359,959	0	202,198	202,198	99,718	0	0	0	0	0	0	0
10:17:58	-16,113	2359,797	15,263	15,283	11,297	8,863	9,37	21,2	953,331	22,574	2359,797	0	202,198	202,198	99,718	0	0	0	0	0	0	0
10:17:58	-49,633	2359,301	15,263	15,283	11,294	8,858	9,36	21,2	953,331	22,574	2359,301	0	202,198	202,198	99,718	0	0	0	0	0	0	0
10:17:58	-61,816	2358,683	15,215	15,283	11,293	8,852	9,35	21,2	953,331	22,574	2358,683	0	202,198	202,198	99,718	0	0	0	0	0	0	0
10:17:58	-16,137	2358,522	15,215	15,185	11,292	8,85	9,341	21,2	953,331	22,574	2358,522	0	202,198	202,198	99,718	0	0	0	0	0	0	0
10:17:58	-93,188	2357,59	15,117	15,136	11,292	8,841	9,331	21,2	953,331	22,574	2357,59	0	202,198	202,198	99,718	0	0	0	0	0	0	0
10:17:58	43,554	2358,025	15,215	15,283	11,29	8,845	9,321	21,2	953,331	22,574	2357,59	0	202,198	202,198	99,718	0	0	0	0	0	0	0
10:17:58	-93,237	2357,093	15,117	15,136	11,29	8,836	9,312	21,2	953,331	22,574	2357,093	0	202,198	202,198	99,718	0	0	0	0	0	0	0
10:17:58	0	2357,093	15,117	14,99	11,29	8,836	9,302	21,2	953,331	22,574	2357,093	0	202,198	202,198	99,718	0	0	0	0	0	0	0
10:17:58	-16,088	2356,932	15,117	15,088	11,289	8,834	9,293	21,2	953,331	22,574	2356,932	0	202,198	202,198	99,718	0	0	0	0	0	0	0
10:17:58	93,237	2357,864	15,215	15,136	11,289	8,843	9,284	21,2	953,331	22,574	2356,933	0	202,198	202,198	99,718	0	0	0	0	0	0	0
10:17:58	0	2357,864	15,215	15,136	11,289	8,843	9,276	21,1	953,791	22,574	2356,934	0	202,198	202,198	99,718	0	0	0	0	0	0	0
10:17:58	-94,995	2356,914	15,117	14,941	11,289	8,834	9,267	21,1	953,791	22,574	2356,914	0	202,198	202,198	99,718	0	0	0	0	0	0	0
10:17:58	-61,816	2356,296	15,068	14,99	11,288	8,827	9,258	21,1	953,791	22,574	2356,296	0	202,198	202,198	99,718	0	0	0	0	0	0	0
10:17:58	72,998	2357,026	15,215	15,136	11,284	8,835	9,25	21,1	953,791	22,574	2356,297	0	202,198	202,198	99,718	0	0	0	0	0	0	0
10:17:58	-139,794	2355,628	15,068	14,99	11,284	8,82	9,242	21,1	953,791	22,574	2355,628	0	202,198	202,198	99,718	0	0	0	0	0	0	0
10:17:58	46,606	2356,094	15,117	14,99	11,284	8,825	9,234	21,1	953,791	22,574	2355,629	0	202,198	202,198	99,718	0	0	0	0	0	0	0
10:17:58	73,852	2356,833	15,263	15,185	11,28	8,833	9,226	21,1	953,791	22,574	2355,63	0	202,198	202,198	99,718	0	0	0	0	0	0	0
10:17:58	-139,794	2355,435	15,117	15,185	11,28	8,818	9,218	21,1	953,791	22,574	2355,435	0	202,198	202,198	99,718	0	0	0	0	0	0	0
10:17:58	-15,039	2355,285	15,117	15,088	11,279	8,817	9,21	21,1	953,791	22,574	2355,285	0	202,198	202,198	99,718	0	0	0	0	0	0	0
10:17:58	-51,782	2354,767	15,117	15,136	11,277	8,812	9,202	21,1	953,791	22,574	2354,767	0	202,198	202,198	99,718	0	0	0	0	0	0	0
10:17:58	78,149	2355,548	15,215	15,136	11,276	8,82	9,195	21,1	953,791	22,574	2354,767	0	201,538	201,538	99,716	0	0	0	0	0	0	0
10:17:58	-108,398	2354,464	15,117	15,136	11,275	8,808	9,187	21,1	953,791	22,574	2354,464	0	201,538	201,538	99,716	0	0	0	0	0	0	0
10:17:58	93,188	2355,396	15,215	15,136	11,275	8,818	9,18	21,1	953,791	22,574	2354,465	0	201,538	201,538	99,716	0	0	0	0	0	0	0
10:17:58	-93,188	2354,464	15,117	15,136	11,275	8,808	9,172	21,1	953,791	22,574	2354,464	0	201,538	201,538	99,716	0	0	0	0	0	0	0
10:17:58	-51,782	2353,946	15,117	15,136	11,272	8,803	9,165	21,1	953,791	22,574	2353,946	0	201,538	201,538	99,716	0	0	0	0	0	0	0
10:17:58	0	2353,946	15,117	15,088	11,272	8,803	9,158	21,1	953,791	22,574	2353,946	0	201,538	201,538	99,716	0	0	0	0	0	0	0
10:17:58	-14,99	2353,797	15,117	15,136	11,271	8,802	9,151	21,1	953,791	22,574	2353,797	0	201,538	201,538	99,716	0	0	0	0	0	0	0
10:17:58	0	2353,797	15,117	15,136	11,271	8,802	9,144	21,1	953,791	22,574	2353,796	0	201,538	201,538	99,716	0	0	0	0	0	0	0
10:17:58	-46,582	2353,331	15,068	14,99	11,271	8,797	9,137	21,1	953,791	22,574	2353,331	0	201,538	201,538	99,716	0	0	0	0	0	0	0
10:17:58	0	2353,331	15,068	15,088	11,271	8,797	9,131	21,1	953,791	22,574	2353,331	0	201,538	201,538	99,716	0	0	0	0	0	0	0
10:17:58	30,297	2353,634	15,117	15,136	11,27	8,8	9,124	21,1	953,791	22,574	2353,331	0	201,538	201,538	99,716	0	0	0	0	0	0	0
10:17:58	-98,364	2352,65	15,068	14,99	11,267	8,79	9,118	21,1	953,791	22,574	2352,65	0	201,538	201,538	99,716	0	0	0	0	0	0	0
10:17:58	-15,014	2352,5	15,068	15,088	11,266	8,788	9,111	21,1	953,791	22,574	2352,5	0	201,538	201,538	99,716	0	0	0	0	0	0	0
10:17:58	139,746	2353,897	15,215	15,283	11,266	8,803	9,105	21,1	953,791	22,574	2352,501	0	201,538	201,538	99,716	0	0	0	0	0	0	0
10:17:58	-93,164	2352,966	15,117	15,185	11,266	8,793	9,099	21,1	953,791	22,574	2352,502	0	201,538	201,538	99,716	0	0	0	0	0	0	0
10:17:58	-139,721	2351,568	14,97	14,941	11,266	8,779	9,093	21,1	953,791	22,574	2351,568	0	201,538	201,538	99,716	0	0	0	0	0	0	0
10:17:58	-31,567	2351,253	14,922	14,843	11,267	8,775	9,087	21,1	953,791	22,574	2351,253	0	201,538	201,538	99,716	0	0	0	0	0	0	0
10:17:58	-14,99	2351,103	14,922	14,843	11,266	8,774	9,08	21,1	953,791	22,574	2351,103	0	201,538	201,538	99,716	0	0	0	0	0	0	0
10:17:58	-22,558	2350,877	14,97	14,941	11,262	8,771	9,074	21,1	953,791	22,574	2350,877	0	201,538	201,538	99,716	0	0	0	0	0	0	0
10:17:58	-75,732	2350,12	14,922	14,941	11,261	8,764	9,068	21,1	953,791	22,574	2350,12	0	201,538	201,538	99,716	0	0	0	0	0	0	0
10:17:58	-15,014	2349,97	14,922	14,941	11,26	8,762	9,062	21,1	953,791	22,574	2349,97	0	201,538	201,538	99,716	0	0	0	0	0	0	0
10:17:58	46,557	2350,435	14,97	14,941	11,26	8,767	9,056	21,1	953,791	22,574	2349,97	0	201,538	201,538	99,716	0	0	0	0	0	0	0
10:17:58	-99,389	2349,442	14,922	14,941	11,257	8,757	9,051	21,1	953,791	22,574	2349,442	0	201,538	201,538	99,716	0	0	0	0	0	0	0
10:17:58	-46,557	2348,976	14,873	14,843	11,257	8,752	9,045	21,1	953,791	22,574	2348,976	0	201,538	201,538	99,716	0	0	0	0	0	0	0
10:17:58	0	2348,976	14,873	14,746	11,257	8,752	9,039	21,1	953,791	22,574	2348,976	0	201,538	201,538	99,716	0	0	0	0	0	0	0
10:17:58	46,557	2349,442	14,922	14,99	11,257	8,757	9,033	21,1	953,791	22,574	2348,976	0	201,538	201,538	99,716	0	0	0	0	0	0	0
10:17:58	-46,557	2348,976	14,873	14,843	11,257	8,752	9,028	21,1	953,791	22,574	2348,976	0	201,538	201,538	99,716	0	0	0	0	0	0	0
10:17:58	-108,325	2347,893	14,775	14,795	11,256	8,741	9,022	21,1	953,791	22,574	2347,893	0	201,538	201,538	99,716	0	0	0	0	0	0	0
10:17:58	117,333	2349,066	14,97	14,99	11,252	8,753	9,017	21,1	953,791	22,574	2347,894	0	201,538	201,538	99,716	0	0	0	0	0	0	0
10:17:58	-14,16	2348,924	14,97	15,136	11,251	8,751	9,012	21,1	953,791	22,574	2347,895	0	201,538	201,538	99,716	0	0	0	0	0	0	0
10:17:58	-46,557	2348,459	14,922	14,99	11,251	8,747	9,007	21,1	953,791	22,574	2347,896	0	201,538	201,538	99,716	0	0	0	0	0	0	0
10:17:58	-68,945	2347,769	14,922	14,99	11,247	8,739	9,001	21,1	953,791	22,574	2347,769	0	201,538	201,538	99,716	0	0	0	0	0	0	0
10:17:58	46,557	2348,235	14,97	15,088	11,247	8,744	8,996	21,1	953,791	22,574	2347,77	0	201,538	201,538	99,716	0	0	0	0	0	0	0
10:17:58	0	2348,235	14,97	15,088	11,247	8,744	8,991	21,1	953,791	22,574	2347,77	0	201,538	201,538	99,716	0	0	0	0	0	0	0
10:17:58	0	2348,235	14,97	14,99	11,247	8,744	8,987	21,1	953,791	22,574	2347,771	0	201,538	201,538	99,716	0	0	0	0	0	0	0
10:17:58	-46,557	2347,769	14,922	14,843	11,247	8,739	8,982	21,1	953,791	22,574	2347,769	0	201,538	201,538	99,716	0	0	0	0	0	0	0
10:17:58	0	2347,769	14,922	14,941	11,247	8,739	8,977	21,1	953,791	22,574	2347,769	0	201,538	201,538	99,716	0	0	0	0	0	0	0
10:17:58	-46,533	2347,304	14,873	14,843	11,247	8,735	8,972	21,1	953,791	22,574	2347,304	0	201,538	201,538	99,716	0	0	0	0	0	0	0
10:17:58	93,09	2348,235	14,97	14,941	11,247	8,744	8,968	21,1	953,791	22,574	2347,305	0	201,538	201,538	99,716	0	0	0	0	0	0	0
10:17:58	-60,668	2347,628	14,922	14,941	11,247	8,738	8,963	21,1	953,791	22,574	2347,305	0	201,538	201,538	99,716	0	0	0	0	0	0	0
10:17:58	46,582	2348,094	14,97	14,99	11,247	8,743	8,959	21,1	953,791	22,574	2347,306	0	201,538	201,538	99,716	0	0	0	0	0	0	0
10:17:58	-32,47	2347,769	14,922	14,941	11,247	8,739	8,955	21,1	953,791	22,574	2347,306	0	201,538	201,538	99,716	0	0	0	0	0	0	0
10:17:58	-14,111	2347,628	14,922	14,795	11,247	8,738	8,95	21,1	953,791	22,574	2347,306	0	201,538	201,538	99,716	0	0	0	0	0	0	0
10:17:58	0	2347,628	14,922	14,795	11,247	8,738	8,946	21,1	953,791	22,574	2347,307	0	201,538	201,538	99,716	0	0	0	0	0	0	0
10:17:58	84,667	2348,475	15,068	14,99	11,244	8,747	8,942	21,1	953,791	22,574	2347,308	0	201,538	201,538	99,716	0	0	0	0	0	0	0
10:17:58	-84,667	2347,628	14,922	14,941	11,247	8,738	8,938	21,1	953,791	22,574	2347,308	0	201,538	201,538	99,716	0	0	0	0	0	0	0
10:17:58	-54,98	2347,078	14,922	14,843	11,244	8,732	8,934	21,1	953,791	22,574	2347,078	0	201,538	201,538	99,716	0	0	0	0	0	0	0
10:17:58	0	2347,078	14,922	14,843	11,244	8,732	8,93	21,1	953,791	22,574	2347,078	0	201,538	201,538	99,716	0	0	0	0	0	0	0
10:17:58	-46,557	2346,613	14,873	14,843	11,244	8,727	8,926	21,1	953,791	22,574	2346,613	0	201,538	201,538	99,716	0	0	0	0	0	0	0
10:17:58	0	2346,613	14,873	14,746	11,244	8,727	8,922	21,1	953,791	22,574	2346,613	0	201,538	201,538	99,716	0	0	0	0	0	0	0
10:17:58	32,617	2346,939	14,922	14,843	11,243	8,731	8,919	21,1	953,791	22,574	2346,613	0	201,538	201,538	99,716	0	0	0	0	0	0	0
10:17:58	0	2346,939	14,922	14,99	11,243	8,731	8,915	21,1	953,791	22,574	2346,614	0	201,538	201,538	99,716	0	0	0	0	0	0	0
10:17:58	-46,533	2346,474	14,873	14,746	11,243	8,726	8,911	21,1	953,791	22,574	2346,474	0	201,538	201,538	99,716	0	0	0	0	0	0	0
10:17:58	13,916	2346,613	14,873	14,843	11,244	8,727	8,908	21,1	953,791	22,574	2346,474	0	201,538	201,538	99,716	0	0	0	0	0	0	0
10:17:58	32,617	2346,939	14,922	14,941	11,243	8,731	8,904	21,1	953,791	22,574	2346,475	0	201,538	201,538	99,716	0	0	0	0	0	0	0
10:17:58	-46,533	2346,474	14,873	14,795	11,243	8,726	8,901	21,1	953,791	22,574	2346,474	0	201,538	201,538	99,716	0	0	0	0	0	0	0
10:17:58	0	2346,474	14,873	14,843	11,243	8,726	8,897	21,1	953,791	22,574	2346,474	0	201,538	201,538	99,716	0	0	0	0	0	0	0
10:17:58	-93,066	2345,543	14,775	14,795	11,243	8,716	8,894	21,1	953,791	22,574	2345,543	0	201,538	201,538	99,716	0	0	0	0	0	0	0
10:17:58	139,599	2346,939	14,922	14,941	11,243	8,731	8,891	21,1	953,791	22,574	2345,545	0	201,538	201,538	99,716	0	0	0	0	0	0	0
10:17:58	-46,533	2346,474	14,873	14,843	11,243	8,726	8,887	21,1	953,791	22,574	2345,546	0	201,538	201,538	99,716	0	0	0	0	0	0	0
10:17:58	0	2346,474	14,873	14,795	11,243	8,726	8,884	21,1	953,791	22,574	2345,546	0	201,538	201,538	99,716	0	0	0	0	0	0	0
10:17:58	0	2346,474	14,873	14,843	11,243	8,726	8,881	21,1	953,791	22,574	2345,547	0	201,538	201,538	99,716	0	0	0	0	0	0	0
10:17:58	46,533	2346,939	14,922	14,941	11,243	8,731	8,878	21,1	953,791	22,574	2345,549	0	201,538	201,538	99,716	0	0	0	0	0	0	0
10:17:58	0	2346,939	14,922	14,843	11,243	8,731	8,875	21,1	953,791	22,574	2345,55	0	201,538	201,538	99,716	0	0	0	0	0	0	0
10:17:58	-46,533	2346,474	14,873	14,795	11,243	8,726	8,872	21,1	953,791	22,574	2345,551	0	201,538	201,538	99,716	0	0	0	0	0	0	0
10:17:58	93,09	2347,405	14,97	14,99	11,243	8,736	8,87	21,1	953,791	22,574	2345,553	0	201,538	201,538	99,716	0	0	0	0	0	0	0
10:17:58	0	2347,405	14,97	14,843	11,243	8,736	8,867	21,1	953,791	22,574	2345,555	0	201,538	201,538	99,716	0	0	0	0	0	0	0
10:17:58	-46,557	2346,939	14,922	14,99	11,243	8,731	8,864	21,1	953,791	22,574	2345,556	0	201,538	201,538	99,716	0	0	0	0	0	0	0
10:17:58	139,648	2348,336	15,068	15,088	11,243	8,745	8,862	21,1	953,791	22,574	2345,559	0	201,538	201,538	99,716	0	0	0	0	0	0	0
10:17:58	-93,09	2347,405	14,97	15,088	11,243	8,736	8,859	21,1	953,791	22,574	2345,561	0	201,538	201,538	99,716	0	0	0	0	0	0	0
10:17:58	0	2347,405	14,97	15,088	11,243	8,736	8,857	21,1	953,791	22,574	2345,563	0	201,538	201,538	99,716	0	0	0	0	0	0	0
10:17:58	-46,557	2346,939	14,922	14,99	11,243	8,731	8,855	21,1	953,791	22,574	2345,564	0	201,538	201,538	99,716	0	0	0	0	0	0	0
10:17:58	46,557	2347,405	14,97	14,99	11,243	8,736	8,852	21,1	953,791	22,574	2345,566	0	201,538	201,538	99,716	0	0	0	0	0	0	0
10:17:58	139,648	2348,801	15,117	15,185	11,243	8,75	8,85	21,1	953,791	22,574	2345,569	0	201,538	201,538	99,716	0	0	0	0	0	0	0
10:17:58	-186,206	2346,939	14,922	14,843	11,243	8,731	8,848	21,1	953,791	22,574	2345,571	0	201,538	201,538	99,716	0	0	0	0	0	0	0
10:17:58	46,557	2347,405	14,97	14,99	11,243	8,736	8,846	21,1	953,791	22,574	2345,573	0	201,538	201,538	99,716	0	0	0	0	0	0	0
10:17:58	0	2347,405	14,97	14,99	11,243	8,736	8,844	21,1	953,791	22,574	2345,575	0	201,538	201,538	99,716	0	0	0	0	0	0	0
10:17:58	0	2347,405	14,97	15,088	11,243	8,736	8,841	21,1	953,791	22,574	2345,577	0	201,538	201,538	99,716	0	0	0	0	0	0	0
10:17:59	139,648	2348,801	15,117	15,283	11,243	8,75	8,84	21,1	953,791	22,574	2345,58	0	201,538	201,538	99,716	0	0	0	0	0	0	0
10:17:59	-139,648	2347,405	14,97	14,99	11,243	8,736	8,838	21,1	953,791	22,574	2345,582	0	201,538	201,538	99,716	0	0	0	0	0	0	0
10:17:59	153,588	2348,941	15,117	15,136	11,244	8,751	8,836	21,1	953,791	22,574	2345,585	0	201,538	201,538	99,716	0	0	0	0	0	0	0
10:17:59	-46,557	2348,475	15,068	14,99	11,244	8,747	8,834	21,1	953,791	22,574	2345,588	0	201,538	201,538	99,716	0	0	0	0	0	0	0
10:17:59	46,557	2348,941	15,117	15,136	11,244	8,751	8,833	21,1	953,791	22,574	2345,591	0	201,538	201,538	99,716	0	0	0	0	0	0	0
10:17:59	-46,557	2348,475	15,068	15,088	11,244	8,747	8,831	21,1	953,791	22,574	2345,594	0	201,538	201,538	99,716	0	0	0	0	0	0	0
10:17:59	-13,94	2348,336	15,068	14,99	11,243	8,745	8,829	21,1	953,791	22,574	2345,597	0	201,538	201,538	99,716	0	0	0	0	0	0	0
10:17:59	13,94	2348,475	15,068	15,088	11,244	8,747	8,828	21,1	953,791	22,574	2345,6	0	201,538	201,538	99,716	0	0	0	0	0	0	0
10:17:59	0	2348,475	15,068	14,99	11,244	8,747	8,826	21,1	953,791	22,574	2345,603	0	201,538	201,538	99,716	0	0	0	0	0	0	0
10:17:59	-93,115	2347,544	14,97	14,941	11,244	8,737	8,824	21,1	953,791	22,574	2345,605	0	201,538	201,538	99,716	0	0	0	0	0	0	0
10:17:59	93,115	2348,475	15,068	14,941	11,244	8,747	8,823	21,1	953,791	22,574	2345,608	0	201,538	201,538	99,716	0	0	0	0	0	0	0
10:17:59	-93,115	2347,544	14,97	14,941	11,244	8,737	8,821	21,1	953,791	22,574	2345,609	0	201,538	201,538	99,716	0	0	0	0	0	0	0
10:17:59	0	2347,544	14,97	14,99	11,244	8,737	8,819	21,1	951,981	22,574	2345,611	0	201,538	201,538	99,716	0	0	0	0	0	0	0
10:17:59	-53,588	2347,008	14,922	14,843	11,243	8,732	8,818	21,1	951,981	22,574	2345,613	0	201,538	201,538	99,716	0	0	0	0	0	0	0
10:17:59	0	2347,008	14,922	14,941	11,243	8,732	8,816	21,1	951,981	22,574	2345,614	0	201,538	201,538	99,716	0	0	0	0	0	0	0
10:17:59	46,557	2347,474	14,97	14,99	11,243	8,736	8,814	21,1	951,981	22,574	2345,616	0	201,538	201,538	99,716	0	0	0	0	0	0	0
10:17:59	-14,135	2347,332	14,97	14,99	11,242	8,735	8,813	21,1	951,981	22,574	2345,618	0	201,538	201,538	99,716	0	0	0	0	0	0	0
10:17:59	0	2347,332	14,97	14,99	11,242	8,735	8,811	21,1	951,981	22,574	2345,619	0	201,538	201,538	99,716	0	0	0	0	0	0	0
10:17:59	93,164	2348,264	15,068	15,136	11,242	8,744	8,81	21,1	951,981	22,574	2345,622	0	201,538	201,538	99,716	0	0	0	0	0	0	0
10:17:59	-79,028	2347,474	14,97	15,088	11,243	8,736	8,809	21,1	951,981	22,574	2345,624	0	201,538	201,538	99,716	0	0	0	0	0	0	0
10:17:59	-46,557	2347,008	14,922	14,99	11,243	8,732	8,807	21,1	951,981	22,574	2345,625	0	201,538	201,538	99,716	0	0	0	0	0	0	0
10:17:59	-46,582	2346,542	14,873	14,843	11,243	8,727	8,805	21,1	951,981	22,574	2345,626	0	201,538	201,538	99,716	0	0	0	0	0	0	0
10:17:59	46,582	2347,008	14,922	14,843	11,243	8,732	8,804	21,1	951,981	22,574	2345,627	0	201,004	201,004	99,713	0	0	0	0	0	0	0
10:17:59	46,557	2347,474	14,97	14,941	11,243	8,736	8,803	21,1	951,981	22,574	2345,629	0	201,004	201,004	99,713	0	0	0	0	0	0	0
10:17:59	-46,557	2347,008	14,922	14,746	11,243	8,732	8,801	21,1	951,981	22,574	2345,63	0	201,004	201,004	99,713	0	0	0	0	0	0	0
10:17:59	0	2347,008	14,922	14,795	11,243	8,732	8,8	21,1	951,981	22,574	2345,632	0	201,004	201,004	99,713	0	0	0	0	0	0	0
10:17:59	-32,641	2346,682	14,873	14,843	11,244	8,728	8,799	21,1	951,981	22,574	2345,633	0	201,004	201,004	99,713	0	0	0	0	0	0	0
10:17:59	-24,023	2346,441	14,775	14,746	11,247	8,726	8,797	21,1	951,981	22,574	2345,634	0	201,004	201,004	99,713	0	0	0	0	0	0	0
10:17:59	93,139	2347,373	14,873	14,795	11,247	8,735	8,796	21,1	951,981	22,574	2345,636	0	201,004	201,004	99,713	0	0	0	0	0	0	0
10:17:59	10,083	2347,474	14,97	14,941	11,243	8,736	8,795	21,1	951,981	22,574	2345,638	0	201,004	201,004	99,713	0	0	0	0	0	0	0
10:17:59	218,774	2349,661	15,215	15,088	11,242	8,759	8,794	21,1	951,981	22,574	2345,642	0	201,004	201,004	99,713	0	0	0	0	0	0	0
10:17:59	-194,75	2347,714	15,068	14,941	11,239	8,739	8,793	21,1	951,981	22,574	2345,644	0	201,004	201,004	99,713	0	0	0	0	0	0	0
10:17:59	139,746	2349,111	15,215	15,136	11,239	8,753	8,792	21,1	951,981	22,574	2345,647	0	201,004	201,004	99,713	0	0	0	0	0	0	0
10:17:59	-84,741	2348,264	15,068	15,136	11,242	8,744	8,791	21,1	951,981	22,574	2345,65	0	201,004	201,004	99,713	0	0	0	0	0	0	0
10:17:59	-79,028	2347,474	14,97	15,088	11,243	8,736	8,79	21,1	951,981	22,574	2345,652	0	201,004	201,004	99,713	0	0	0	0	0	0	0
10:17:59	-46,557	2347,008	14,922	14,941	11,243	8,732	8,789	21,1	951,981	22,574	2345,653	0	201,004	201,004	99,713	0	0	0	0	0	0	0
10:17:59	0	2347,008	14,922	14,99	11,243	8,732	8,788	21,1	951,981	22,574	2345,655	0	201,004	201,004	99,713	0	0	0	0	0	0	0
10:17:59	46,557	2347,474	14,97	14,941	11,243	8,736	8,787	21,1	951,981	22,574	2345,656	0	201,004	201,004	99,713	0	0	0	0	0	0	0
10:17:59	93,164	2348,405	15,068	15,088	11,243	8,746	8,786	21,1	951,981	22,574	2345,659	0	201,004	201,004	99,713	0	0	0	0	0	0	0
10:17:59	-186,303	2346,542	14,873	14,843	11,243	8,727	8,785	21,1	951,981	22,574	2345,66	0	201,004	201,004	99,713	0	0	0	0	0	0	0
10:17:59	93,139	2347,474	14,97	14,99	11,243	8,736	8,784	21,1	951,981	22,574	2345,662	0	201,004	201,004	99,713	0	0	0	0	0	0	0
10:17:59	-46,557	2347,008	14,922	14,795	11,243	8,732	8,783	21,1	951,981	22,574	2345,663	0	201,004	201,004	99,713	0	0	0	0	0	0	0
10:17:59	46,557	2347,474	14,97	14,99	11,243	8,736	8,782	21,1	951,981	22,574	2345,665	0	201,004	201,004	99,713	0	0	0	0	0	0	0
10:17:59	93,164	2348,405	15,068	15,136	11,243	8,746	8,781	21,1	951,981	22,574	2345,668	0	201,004	201,004	99,713	0	0	0	0	0	0	0
10:17:59	-186,303	2346,542	14,873	14,746	11,243	8,727	8,78	21,1	951,981	22,574	2345,669	0	201,004	201,004	99,713	0	0	0	0	0	0	0
10:17:59	46,582	2347,008	14,922	14,843	11,243	8,732	8,779	21,1	951,981	22,574	2345,67	0	201,004	201,004	99,713	0	0	0	0	0	0	0
10:17:59	46,557	2347,474	14,97	15,088	11,243	8,736	8,778	21,1	951,981	22,574	2345,672	0	201,004	201,004	99,713	0	0	0	0	0	0	0
10:17:59	93,164	2348,405	15,068	15,088	11,243	8,746	8,778	21,1	951,981	22,574	2345,675	0	201,004	201,004	99,713	0	0	0	0	0	0	0
10:17:59	-200,439	2346,401	14,873	14,843	11,242	8,725	8,777	21,1	951,981	22,574	2345,675	0	201,004	201,004	99,713	0	0	0	0	0	0	0
10:17:59	38,159	2346,782	14,97	14,941	11,239	8,729	8,776	21,1	951,981	22,574	2345,676	0	201,004	201,004	99,713	0	0	0	0	0	0	0
10:17:59	0	2346,782	14,97	15,088	11,239	8,729	8,775	21,1	951,981	22,574	2345,677	0	201,004	201,004	99,713	0	0	0	0	0	0	0
10:17:59	-60,498	2346,177	14,922	14,843	11,238	8,723	8,774	21,1	951,981	22,574	2345,678	0	201,004	201,004	99,713	0	0	0	0	0	0	0
10:17:59	46,557	2346,643	14,97	14,99	11,238	8,728	8,773	21,1	951,981	22,574	2345,679	0	201,004	201,004	99,713	0	0	0	0	0	0	0
10:17:59	-46,557	2346,177	14,922	14,99	11,238	8,723	8,772	21,1	951,981	22,574	2345,679	0	201,004	201,004	99,713	0	0	0	0	0	0	0
10:17:59	46,557	2346,643	14,97	14,99	11,238	8,728	8,771	21,1	951,981	22,574	2345,68	0	201,004	201,004	99,713	0	0	0	0	0	0	0
10:17:59	-46,557	2346,177	14,922	14,941	11,238	8,723	8,77	21,1	951,981	22,574	2345,681	0	201,004	201,004	99,713	0	0	0	0	0	0	0
10:17:59	0	2346,177	14,922	14,843	11,238	8,723	8,769	21,1	951,981	22,574	2345,681	0	201,004	201,004	99,713	0	0	0	0	0	0	0
10:17:59	-139,697	2344,78	14,775	14,795	11,238	8,709	8,768	21,1	951,981	22,574	2344,78	0	201,004	201,004	99,713	0	0	0	0	0	0	0
10:17:59	93,115	2345,712	14,873	14,941	11,238	8,718	8,767	21,1	951,981	22,574	2344,781	0	201,004	201,004	99,713	0	0	0	0	0	0	0
10:17:59	0	2345,712	14,873	14,843	11,238	8,718	8,766	21,1	951,981	22,574	2344,782	0	201,004	201,004	99,713	0	0	0	0	0	0	0
10:17:59	0	2345,712	14,873	14,941	11,238	8,718	8,765	21,1	951,981	22,574	2344,783	0	201,004	201,004	99,713	0	0	0	0	0	0	0
10:17:59	0	2345,712	14,873	14,795	11,238	8,718	8,764	21,1	951,981	22,574	2344,784	0	201,004	201,004	99,713	0	0	0	0	0	0	0
10:17:59	0	2345,712	14,873	14,795	11,238	8,718	8,763	21,1	951,981	22,574	2344,785	0	201,004	201,004	99,713	0	0	0	0	0	0	0
10:17:59	46,582	2346,177	14,922	14,941	11,238	8,723	8,763	21,1	951,981	22,574	2344,787	0	201,004	201,004	99,713	0	0	0	0	0	0	0
10:17:59	0	2346,177	14,922	14,843	11,238	8,723	8,762	21,1	951,981	22,574	2344,788	0	201,004	201,004	99,713	0	0	0	0	0	0	0
10:17:59	46,557	2346,643	14,97	14,99	11,238	8,728	8,761	21,1	951,981	22,574	2344,79	0	201,004	201,004	99,713	0	0	0	0	0	0	0
10:17:59	93,115	2347,574	15,068	15,136	11,238	8,737	8,761	21,1	951,981	22,574	2344,793	0	201,004	201,004	99,713	0	0	0	0	0	0	0
10:17:59	0	2347,574	15,068	15,136	11,238	8,737	8,76	21,1	951,981	22,574	2344,796	0	201,004	201,004	99,713	0	0	0	0	0	0	0
10:17:59	-79,174	2346,782	14,97	14,99	11,239	8,729	8,76	21,1	951,981	22,574	2344,797	0	201,004	201,004	99,713	0	0	0	0	0	0	0
10:17:59	0	2346,782	14,97	15,136	11,239	8,729	8,759	21,1	951,981	22,574	2344,799	0	201,004	201,004	99,713	0	0	0	0	0	0	0
10:17:59	0	2346,782	14,97	15,136	11,239	8,729	8,758	21,1	951,981	22,574	2344,801	0	201,004	201,004	99,713	0	0	0	0	0	0	0
10:17:59	93,139	2347,714	15,068	14,99	11,239	8,739	8,758	21,1	951,981	22,574	2344,804	0	201,004	201,004	99,713	0	0	0	0	0	0	0
10:17:59	-139,697	2346,317	14,922	14,843	11,239	8,724	8,757	21,1	951,981	22,574	2344,806	0	201,004	201,004	99,713	0	0	0	0	0	0	0
10:17:59	46,557	2346,782	14,97	14,99	11,239	8,729	8,757	21,1	951,981	22,574	2344,808	0	201,004	201,004	99,713	0	0	0	0	0	0	0
10:17:59	93,139	2347,714	15,068	15,088	11,239	8,739	8,756	21,1	951,981	22,574	2344,811	0	201,004	201,004	99,713	0	0	0	0	0	0	0
10:17:59	-38,159	2347,332	14,97	14,941	11,242	8,735	8,756	21,1	951,981	22,574	2344,813	0	201,004	201,004	99,713	0	0	0	0	0	0	0
10:17:59	14,135	2347,474	14,97	14,843	11,243	8,736	8,756	21,1	951,981	22,574	2344,816	0	201,004	201,004	99,713	0	0	0	0	0	0	0
10:17:59	93,164	2348,405	15,068	15,088	11,243	8,746	8,755	21,1	951,981	22,574	2344,819	0	201,004	201,004	99,713	0	0	0	0	0	0	0
10:17:59	-139,721	2347,008	14,922	14,795	11,243	8,732	8,755	21,1	951,981	22,574	2344,822	0	201,004	201,004	99,713	0	0	0	0	0	0	0
10:17:59	46,557	2347,474	14,97	14,99	11,243	8,736	8,755	21,1	951,981	22,574	2344,824	0	201,004	201,004	99,713	0	0	0	0	0	0	0
10:17:59	125,61	2348,73	15,117	14,99	11,242	8,749	8,755	21,1	951,981	22,574	2344,828	0	201,004	201,004	99,713	0	0	0	0	0	0	0
10:17:59	38,159	2349,111	15,215	15,283	11,239	8,753	8,755	21,1	951,981	22,574	2344,833	0	201,004	201,004	99,713	0	0	0	0	0	0	0
10:17:59	-177,905	2347,332	14,97	14,941	11,242	8,735	8,754	21,1	951,981	22,574	2344,835	0	201,004	201,004	99,713	0	0	0	0	0	0	0
10:17:59	139,746	2348,73	15,117	15,136	11,242	8,749	8,754	21,1	951,981	22,574	2344,839	0	201,004	201,004	99,713	0	0	0	0	0	0	0
10:17:59	-55,004	2348,18	15,117	15,088	11,239	8,744	8,754	21,1	951,981	22,574	2344,842	0	201,004	201,004	99,713	0	0	0	0	0	0	0
10:17:59	8,422	2348,264	15,068	14,99	11,242	8,744	8,754	21,1	951,981	22,574	2344,846	0	201,004	201,004	99,713	0	0	0	0	0	0	0
10:17:59	14,135	2348,405	15,068	14,99	11,243	8,746	8,754	21,1	951,981	22,574	2344,849	0	201,004	201,004	99,713	0	0	0	0	0	0	0
10:17:59	-93,164	2347,474	14,97	14,941	11,243	8,736	8,753	21,1	951,981	22,574	2344,852	0	201,004	201,004	99,713	0	0	0	0	0	0	0
10:17:59	-46,557	2347,008	14,922	14,746	11,243	8,732	8,753	21,1	951,981	22,574	2344,854	0	201,004	201,004	99,713	0	0	0	0	0	0	0
10:17:59	186,303	2348,871	15,117	15,088	11,243	8,751	8,753	21,1	951,981	22,574	2344,858	0	201,004	201,004	99,713	0	0	0	0	0	0	0
10:17:59	-46,582	2348,405	15,068	14,941	11,243	8,746	8,753	21,1	951,981	22,574	2344,862	0	201,004	201,004	99,713	0	0	0	0	0	0	0
10:17:59	-93,164	2347,474	14,97	14,746	11,243	8,736	8,752	21,1	951,981	22,574	2344,865	0	201,004	201,004	99,713	0	0	0	0	0	0	0
10:17:59	93,164	2348,405	15,068	14,99	11,243	8,746	8,752	21,1	951,981	22,574	2344,868	0	201,004	201,004	99,713	0	0	0	0	0	0	0
10:17:59	-139,721	2347,008	14,922	14,941	11,243	8,732	8,752	21,1	951,981	22,574	2344,87	0	201,004	201,004	99,713	0	0	0	0	0	0	0
10:17:59	46,557	2347,474	14,97	15,088	11,243	8,736	8,751	21,1	951,981	22,574	2344,873	0	201,004	201,004	99,713	0	0	0	0	0	0	0
10:17:59	-93,139	2346,542	14,873	14,843	11,243	8,727	8,751	21,1	951,981	22,574	2344,875	0	201,004	201,004	99,713	0	0	0	0	0	0	0
10:17:59	79,003	2347,332	14,97	14,941	11,242	8,735	8,751	21,1	951,981	22,574	2344,877	0	201,004	201,004	99,713	0	0	0	0	0	0	0
10:17:59	38,159	2347,714	15,068	15,088	11,239	8,739	8,75	21,1	951,981	22,574	2344,88	0	201,004	201,004	99,713	0	0	0	0	0	0	0
10:17:59	-93,139	2346,782	14,97	14,99	11,239	8,729	8,75	21,1	951,981	22,574	2344,882	0	201,004	201,004	99,713	0	0	0	0	0	0	0
10:17:59	0	2346,782	14,97	15,088	11,239	8,729	8,75	21,1	951,981	22,574	2344,884	0	201,004	201,004	99,713	0	0	0	0	0	0	0
10:17:59	0	2346,782	14,97	14,99	11,239	8,729	8,749	21,1	951,981	22,574	2344,886	0	201,004	201,004	99,713	0	0	0	0	0	0	0
10:17:59	139,721	2348,18	15,117	15,283	11,239	8,744	8,749	21,1	951,981	22,574	2344,889	0	201,004	201,004	99,713	0	0	0	0	0	0	0
10:18:00	-139,721	2346,782	14,97	14,99	11,239	8,729	8,749	21,1	951,981	22,574	2344,891	0	201,004	201,004	99,713	0	0	0	0	0	0	0
10:18:00	93,139	2347,714	15,068	15,136	11,239	8,739	8,748	21,1	951,981	22,574	2344,894	0	201,004	201,004	99,713	0	0	0	0	0	0	0
10:18:00	326,123	2350,975	15,41	15,527	11,239	8,772	8,749	21,1	951,981	22,574	2344,9	0	201,004	201,004	99,713	0	0	0	0	0	0	0
10:18:00	208,959	2353,065	15,556	15,674	11,243	8,794	8,75	21,1	951,981	22,574	2344,908	0	201,004	201,004	99,713	0	0	0	0	0	0	0
10:18:00	284,692	2355,911	15,752	15,869	11,248	8,823	8,751	21,1	951,981	22,574	2344,919	0	201,004	201,004	99,713	0	0	0	0	0	0	0
10:18:00	546,777	2361,379	16,093	16,357	11,261	8,88	8,754	21,1	951,981	22,574	2344,936	0	201,004	201,004	99,713	0	0	0	0	0	0	0
10:18:00	590,502	2367,284	16,435	16,748	11,276	8,941	8,757	21,1	951,981	22,574	2344,958	0	201,004	201,004	99,713	0	0	0	0	0	0	0
10:18:00	607,69	2373,361	16,728	17,187	11,294	9,003	8,762	21,1	951,981	22,574	2344,986	0	201,004	201,004	99,713	0	0	0	0	0	0	0
10:18:00	550,708	2378,868	16,826	17,285	11,32	9,06	8,768	21,1	951,981	22,574	2345,02	0	201,004	201,004	99,713	0	0	0	0	0	0	0
10:18:00	671,313	2385,581	17,021	17,627	11,347	9,129	8,775	21,1	951,981	22,574	2345,06	0	201,004	201,004	99,713	0	0	0	0	0	0	0
10:18:00	702,709	2392,609	17,168	17,822	11,379	9,202	8,784	21	953,791	22,574	2345,108	0	201,004	201,004	99,713	0	0	0	0	0	0	0
10:18:00	819,384	2400,802	17,363	18,261	11,415	9,286	8,793	21	953,791	22,574	2345,163	0	201,004	201,004	99,713	0	0	0	0	0	0	0
10:18:00	802,612	2408,828	17,51	18,603	11,453	9,369	8,805	21	953,791	22,574	2345,227	0	201,004	201,004	99,713	0	0	0	0	0	0	0
10:18:00	786,401	2416,692	17,656	18,652	11,489	9,45	8,817	21	953,791	22,574	2345,299	0	201,004	201,004	99,713	0	0	0	0	0	0	0
10:18:00	758,154	2424,274	17,851	18,847	11,521	9,528	8,831	21	953,791	22,574	2345,378	0	201,004	201,004	99,713	0	0	0	0	0	0	0
10:18:00	1031,445	2434,588	18,193	19,336	11,561	9,634	8,847	21	953,791	22,574	2345,467	0	201,004	201,004	99,713	0	0	0	0	0	0	0
10:18:00	886,572	2443,454	18,486	19,482	11,595	9,726	8,864	21	953,791	22,574	2345,565	0	201,004	201,004	99,713	0	0	0	0	0	0	0
10:18:00	723,144	2450,686	18,486	19,726	11,636	9,8	8,883	21	953,791	22,574	2345,67	0	201,004	201,004	99,713	0	0	0	0	0	0	0
10:18:00	935,693	2460,043	18,681	19,873	11,678	9,897	8,903	21	953,791	22,574	2345,784	0	201,004	201,004	99,713	0	0	0	0	0	0	0
10:18:00	950,708	2469,55	18,828	20,019	11,723	9,995	8,924	21	953,791	22,574	2345,908	0	201,004	201,004	99,713	0	0	0	0	0	0	0
10:18:00	801,049	2477,56	18,877	20,068	11,766	10,077	8,947	21	953,791	22,574	2346,039	0	201,235	201,235	99,714	0	0	0	0	0	0	0
10:18:00	653,637	2484,097	18,779	20,166	11,808	10,145	8,97	21	953,791	22,574	2346,177	0	201,235	201,235	99,714	0	0	0	0	0	0	0
10:18:00	1067,578	2494,772	19,023	20,166	11,855	10,255	8,995	21	953,791	22,574	2346,326	0	201,235	201,235	99,714	0	0	0	0	0	0	0
10:18:00	847,656	2503,249	19,121	20,41	11,897	10,342	9,022	21	953,791	22,574	2346,483	0	201,235	201,235	99,714	0	0	0	0	0	0	0
10:18:00	1132,788	2514,577	19,512	20,605	11,94	10,459	9,05	21	953,791	22,574	2346,651	0	201,235	201,235	99,714	0	0	0	0	0	0	0
10:18:00	897,924	2523,556	19,658	20,898	11,982	10,552	9,079	21	953,791	22,574	2346,827	0	201,235	201,235	99,714	0	0	0	0	0	0	0
10:18:00	1037,817	2533,934	19,951	21,142	12,025	10,659	9,11	21	953,791	22,574	2347,014	0	201,235	201,235	99,714	0	0	0	0	0	0	0
10:18:00	889,868	2542,833	20,097	21,289	12,067	10,75	9,142	21	953,791	22,574	2347,21	0	201,235	201,235	99,714	0	0	0	0	0	0	0
[truncated: 6,064 more rows]
