# Supplementary material for: Testing of pandemic ventilators under early and agile development
Source: Front Med Technol. 2022 Aug 16;4:899328. doi: 10.3389/fmedt.2022.899328 (PMC9424737; doi:10.3389/fmedt.2022.899328)
Supplement: Supplementary file 3 [file Data_Sheet_2.ZIP › Accuracy of Controls Systems/01_Data Storage/01_Raw Measurement Data/Hamilton T1/Hamilton T1_v2/part_3_test_06.csv]

Time	Flow	Lung tidal volume	p alveole	Airway pressure	Bellows position	Intrapleural pressure	Cardial pressure	Fraction of O2 inspir	Ambient pressure	Temperature Celsius	FRC actual	Shunt fraction	Partial pressure O2 air chamber	Partial pressure O2 effectiv	Oxygen sat pulm. capillaries	NA	NA	NA	NA	NA	NA	NA
19:27:15	361,059	2931,198	19,121	19,238	14,31	11,666	9,354	21,3	958,996	25,417	2502,841	0	204,619	204,619	99,728	0	0	0	0	0	0	0
19:27:15	242,456	2933,622	18,974	19,043	14,332	11,691	9,4	21,3	958,996	25,417	2503,272	0	204,619	204,619	99,728	0	0	0	0	0	0	0
19:27:15	238,11	2936,004	18,828	18,847	14,354	11,716	9,445	21,3	958,996	25,417	2503,705	0	204,619	204,619	99,728	0	0	0	0	0	0	0
19:27:15	291,625	2938,92	18,779	18,799	14,373	11,746	9,49	21,3	958,996	25,417	2504,14	0	204,619	204,619	99,728	0	0	0	0	0	0	0
19:27:15	383,398	2942,754	18,779	18,799	14,395	11,785	9,535	21,3	958,996	25,417	2504,578	0	204,619	204,619	99,728	0	0	0	0	0	0	0
19:27:15	260,766	2945,361	18,779	18,847	14,409	11,812	9,58	21,3	958,996	25,417	2505,019	0	204,619	204,619	99,728	0	0	0	0	0	0	0
19:27:15	228,393	2947,645	18,828	18,847	14,42	11,836	9,624	21,3	958,996	25,417	2505,462	0	204,619	204,619	99,728	0	0	0	0	0	0	0
19:27:15	440,332	2952,049	19,121	19,238	14,428	11,881	9,668	21,3	958,996	25,417	2505,908	0	204,619	204,619	99,728	0	0	0	0	0	0	0
19:27:15	345,678	2955,505	19,365	19,482	14,433	11,917	9,712	21,3	958,996	25,417	2506,358	0	204,619	204,619	99,728	0	0	0	0	0	0	0
19:27:15	390,014	2959,406	19,609	19,678	14,441	11,957	9,756	21,3	958,996	25,417	2506,811	0	204,619	204,619	99,728	0	0	0	0	0	0	0
19:27:15	212,304	2961,529	19,658	19,726	14,45	11,979	9,8	21,3	958,996	25,417	2507,266	0	204,619	204,619	99,728	0	0	0	0	0	0	0
19:27:15	93,75	2962,466	19,512	19,58	14,464	11,989	9,843	21,3	958,996	25,417	2507,721	0	204,619	204,619	99,728	0	0	0	0	0	0	0
19:27:15	290,454	2965,371	19,512	19,58	14,48	12,019	9,886	21,3	958,996	25,417	2508,178	0	204,619	204,619	99,728	0	0	0	0	0	0	0
19:27:15	-150,415	2963,867	19,121	19,043	14,494	12,003	9,927	21,3	958,996	25,417	2508,634	0	204,619	204,619	99,728	0	0	0	0	0	0	0
19:27:15	214,77	2966,014	19,023	18,994	14,512	12,025	9,968	21,3	958,996	25,417	2509,091	0	204,619	204,619	99,728	0	0	0	0	0	0	0
19:27:15	264,038	2968,655	19,121	19,14	14,521	12,052	10,009	21,3	958,996	25,417	2509,551	0	204,619	204,619	99,728	0	0	0	0	0	0	0
19:27:15	-0,854	2968,646	19,023	19,14	14,527	12,052	10,049	21,3	958,996	25,417	2510,01	0	204,619	204,619	99,728	0	0	0	0	0	0	0
19:27:15	367,504	2972,321	19,316	19,238	14,531	12,09	10,089	21,3	958,996	25,417	2510,473	0	204,619	204,619	99,728	0	0	0	0	0	0	0
19:27:15	313,378	2975,455	19,609	19,58	14,531	12,123	10,129	21,3	958,996	25,417	2510,938	0	204,619	204,619	99,728	0	0	0	0	0	0	0
19:27:15	104,077	2976,496	19,658	19,58	14,535	12,133	10,168	21,3	958,996	25,417	2511,403	0	204,619	204,619	99,728	0	0	0	0	0	0	0
19:27:15	246,704	2978,963	19,804	19,726	14,54	12,159	10,207	21,3	958,996	25,417	2511,871	0	204,619	204,619	99,728	0	0	0	0	0	0	0
19:27:15	34,79	2979,311	19,756	19,726	14,545	12,162	10,246	21,3	958,996	25,417	2512,338	0	204,619	204,619	99,728	0	0	0	0	0	0	0
19:27:15	168,017	2980,991	19,756	19,726	14,554	12,18	10,284	21,3	958,996	25,417	2512,807	0	204,619	204,619	99,728	0	0	0	0	0	0	0
19:27:15	-79,736	2980,193	19,512	19,531	14,564	12,171	10,321	21,3	958,996	25,417	2513,275	0	204,619	204,619	99,728	0	0	0	0	0	0	0
19:27:15	28,613	2980,48	19,316	19,336	14,577	12,174	10,357	21,3	958,996	25,417	2513,742	0	204,619	204,619	99,728	0	0	0	0	0	0	0
19:27:15	23,974	2980,719	19,17	18,994	14,586	12,177	10,393	21,3	958,996	25,417	2514,209	0	204,619	204,619	99,728	0	0	0	0	0	0	0
19:27:15	35,961	2981,079	19,121	18,994	14,591	12,181	10,428	21,3	958,996	25,417	2514,676	0	204,619	204,619	99,728	0	0	0	0	0	0	0
19:27:15	234,838	2983,427	19,267	19,14	14,596	12,205	10,463	21,3	958,996	25,417	2515,144	0	204,619	204,619	99,728	0	0	0	0	0	0	0
19:27:15	272,729	2986,155	19,463	19,482	14,6	12,233	10,497	21,3	958,996	25,417	2515,616	0	204,619	204,619	99,728	0	0	0	0	0	0	0
19:27:15	0	2986,155	19,463	19,336	14,6	12,233	10,531	21,3	958,996	25,417	2516,086	0	204,619	204,619	99,728	0	0	0	0	0	0	0
19:27:15	162,304	2987,778	19,609	19,531	14,601	12,25	10,565	21,3	958,996	25,417	2516,558	0	204,619	204,619	99,728	0	0	0	0	0	0	0
19:27:15	123,461	2989,012	19,658	19,58	14,605	12,262	10,598	21,3	958,996	25,417	2517,03	0	204,619	204,619	99,728	0	0	0	0	0	0	0
19:27:15	74,755	2989,76	19,658	19,58	14,609	12,27	10,631	21,3	958,996	25,417	2517,503	0	204,619	204,619	99,728	0	0	0	0	0	0	0
19:27:15	185,205	2991,612	19,756	19,726	14,614	12,289	10,664	21,3	958,996	25,417	2517,977	0	204,619	204,619	99,728	0	0	0	0	0	0	0
19:27:15	-209,838	2989,514	19,463	19,385	14,619	12,268	10,695	21,3	958,996	25,417	2518,448	0	204,619	204,619	99,728	0	0	0	0	0	0	0
19:27:15	86,621	2990,38	19,463	19,385	14,624	12,276	10,726	21,3	958,996	25,417	2518,92	0	204,619	204,619	99,728	0	0	0	0	0	0	0
19:27:15	-11,718	2990,263	19,365	19,336	14,629	12,275	10,756	21,3	958,996	25,417	2519,392	0	204,619	204,619	99,728	0	0	0	0	0	0	0
19:27:15	26	2990,523	19,316	19,238	14,633	12,278	10,786	21,3	958,996	25,417	2519,863	0	204,619	204,619	99,728	0	0	0	0	0	0	0
19:27:15	49,804	2991,021	19,365	19,336	14,633	12,283	10,816	21,3	958,996	25,417	2520,334	0	204,619	204,619	99,728	0	0	0	0	0	0	0
19:27:15	0	2991,021	19,365	19,336	14,633	12,283	10,844	21,3	958,996	25,417	2520,805	0	204,619	204,619	99,728	0	0	0	0	0	0	0
19:27:15	398,51	2995,006	19,756	19,678	14,633	12,324	10,873	21,3	958,996	25,417	2521,279	0	204,619	204,619	99,728	0	0	0	0	0	0	0
19:27:15	-33,618	2994,67	19,658	19,58	14,637	12,321	10,902	21,3	958,996	25,417	2521,752	0	204,619	204,619	99,728	0	0	0	0	0	0	0
19:27:15	110,522	2995,775	19,756	19,678	14,638	12,332	10,93	21,3	958,996	25,417	2522,226	0	204,619	204,619	99,728	0	0	0	0	0	0	0
19:27:15	11,889	2995,894	19,756	19,726	14,638	12,333	10,957	21,3	958,996	25,417	2522,7	0	204,619	204,619	99,728	0	0	0	0	0	0	0
19:27:15	77,05	2996,664	19,756	19,58	14,643	12,341	10,984	21,3	958,996	25,417	2523,174	0	204,619	204,619	99,728	0	0	0	0	0	0	0
19:27:15	-172,265	2994,942	19,512	19,385	14,647	12,323	11,011	21,3	958,996	25,417	2523,646	0	204,619	204,619	99,728	0	0	0	0	0	0	0
19:27:15	227,417	2997,216	19,658	19,58	14,651	12,347	11,037	21,3	958,996	25,417	2524,12	0	204,619	204,619	99,728	0	0	0	0	0	0	0
19:27:15	-138,452	2995,831	19,512	19,482	14,652	12,333	11,062	21,3	958,996	25,417	2524,591	0	204,619	204,619	99,728	0	0	0	0	0	0	0
19:27:15	29,199	2996,123	19,463	19,336	14,656	12,336	11,087	21,3	958,996	25,417	2525,063	0	204,619	204,619	99,728	0	0	0	0	0	0	0
19:27:15	49,804	2996,621	19,512	19,482	14,656	12,341	11,112	21,3	958,996	25,417	2525,534	0	204,619	204,619	99,728	0	0	0	0	0	0	0
19:27:15	110,473	2997,726	19,609	19,531	14,657	12,352	11,136	21,3	958,996	25,417	2526,007	0	204,619	204,619	99,728	0	0	0	0	0	0	0
19:27:15	-149,487	2996,231	19,463	19,238	14,657	12,337	11,16	21,3	958,996	25,417	2526,477	0	204,619	204,619	99,728	0	0	0	0	0	0	0
19:27:15	188,5	2998,116	19,658	19,58	14,656	12,356	11,183	21,3	958,996	25,417	2526,948	0	204,619	204,619	99,728	0	0	0	0	0	0	0
19:27:15	10,839	2998,224	19,658	19,531	14,657	12,357	11,206	21,3	958,996	25,417	2527,42	0	204,619	204,619	99,728	0	0	0	0	0	0	0
19:27:15	-82,202	2997,402	19,512	19,482	14,661	12,349	11,229	21,3	958,996	25,417	2527,89	0	204,619	204,619	99,728	0	0	0	0	0	0	0
19:27:15	99,682	2998,399	19,609	19,531	14,661	12,359	11,251	21,3	958,996	25,417	2528,36	0	204,619	204,619	99,728	0	0	0	0	0	0	0
19:27:15	10,815	2998,507	19,609	19,531	14,661	12,36	11,273	21,3	958,996	25,417	2528,83	0	204,619	204,619	99,728	0	0	0	0	0	0	0
19:27:15	0	2998,507	19,609	19,58	14,661	12,36	11,294	21,3	958,996	25,417	2529,3	0	204,619	204,619	99,728	0	0	0	0	0	0	0
19:27:15	0	2998,507	19,609	19,58	14,661	12,36	11,315	21,3	958,996	25,417	2529,769	0	204,619	204,619	99,728	0	0	0	0	0	0	0
19:27:15	-99,682	2997,511	19,512	19,385	14,661	12,35	11,335	21,3	958,996	25,417	2530,237	0	204,619	204,619	99,728	0	0	0	0	0	0	0
19:27:15	99,682	2998,507	19,609	19,58	14,661	12,36	11,355	21,3	958,996	25,417	2530,705	0	204,619	204,619	99,728	0	0	0	0	0	0	0
19:27:15	-99,682	2997,511	19,512	19,385	14,661	12,35	11,375	21,3	958,996	25,417	2531,172	0	204,619	204,619	99,728	0	0	0	0	0	0	0
19:27:15	0	2997,511	19,512	19,531	14,661	12,35	11,394	21,3	958,996	25,417	2531,639	0	204,619	204,619	99,728	0	0	0	0	0	0	0
19:27:15	-49,804	2997,013	19,463	19,385	14,661	12,345	11,412	21,3	958,996	25,417	2532,104	0	204,619	204,619	99,728	0	0	0	0	0	0	0
19:27:15	-99,658	2996,016	19,365	19,336	14,661	12,335	11,431	21,3	958,996	25,417	2532,568	0	204,619	204,619	99,728	0	0	0	0	0	0	0
19:27:15	99,658	2997,013	19,463	19,385	14,661	12,345	11,448	21,3	958,996	25,417	2533,032	0	204,619	204,619	99,728	0	0	0	0	0	0	0
19:27:15	0	2997,013	19,463	19,385	14,661	12,345	11,466	21,3	958,996	25,417	2533,496	0	204,619	204,619	99,728	0	0	0	0	0	0	0
19:27:16	-99,658	2996,016	19,365	19,385	14,661	12,335	11,483	21,3	958,996	25,417	2533,959	0	204,619	204,619	99,728	0	0	0	0	0	0	0
19:27:16	99,658	2997,013	19,463	19,385	14,661	12,345	11,5	21,3	958,996	25,417	2534,422	0	204,619	204,619	99,728	0	0	0	0	0	0	0
19:27:16	-99,658	2996,016	19,365	19,336	14,661	12,335	11,516	21,3	958,996	25,417	2534,884	0	204,619	204,619	99,728	0	0	0	0	0	0	0
19:27:16	149,462	2997,511	19,512	19,531	14,661	12,35	11,533	21,3	958,996	25,417	2535,346	0	204,619	204,619	99,728	0	0	0	0	0	0	0
19:27:16	-49,804	2997,013	19,463	19,336	14,661	12,345	11,549	21,3	958,996	25,417	2535,808	0	204,619	204,619	99,728	0	0	0	0	0	0	0
19:27:16	0	2997,013	19,463	19,482	14,661	12,345	11,564	21,3	958,996	25,417	2536,269	0	204,619	204,619	99,728	0	0	0	0	0	0	0
19:27:16	0	2997,013	19,463	19,385	14,661	12,345	11,58	21,3	958,996	25,417	2536,73	0	204,619	204,619	99,728	0	0	0	0	0	0	0
19:27:16	49,804	2997,511	19,512	19,58	14,661	12,35	11,595	21,3	958,996	25,417	2537,191	0	204,619	204,619	99,728	0	0	0	0	0	0	0
19:27:16	0	2997,511	19,512	19,482	14,661	12,35	11,609	21,3	958,996	25,417	2537,651	0	204,619	204,619	99,728	0	0	0	0	0	0	0
19:27:16	0	2997,511	19,512	19,336	14,661	12,35	11,624	21,3	958,996	25,417	2538,111	0	204,619	204,619	99,728	0	0	0	0	0	0	0
19:27:16	-49,804	2997,013	19,463	19,482	14,661	12,345	11,638	21,3	958,996	25,417	2538,57	0	204,619	204,619	99,728	0	0	0	0	0	0	0
19:27:16	149,487	2998,507	19,609	19,58	14,661	12,36	11,652	21,3	958,996	25,417	2539,03	0	204,619	204,619	99,728	0	0	0	0	0	0	0
19:27:16	-149,487	2997,013	19,463	19,336	14,661	12,345	11,666	21,3	958,996	25,417	2539,488	0	204,619	204,619	99,728	0	0	0	0	0	0	0
19:27:16	0	2997,013	19,463	19,385	14,661	12,345	11,679	21,3	958,996	25,417	2539,945	0	204,619	204,619	99,728	0	0	0	0	0	0	0
19:27:16	49,804	2997,511	19,512	19,482	14,661	12,35	11,692	21,3	958,996	25,417	2540,403	0	204,619	204,619	99,728	0	0	0	0	0	0	0
19:27:16	-199,292	2995,518	19,316	19,238	14,661	12,329	11,705	21,3	958,996	25,417	2540,858	0	204,619	204,619	99,728	0	0	0	0	0	0	0
19:27:16	199,292	2997,511	19,512	19,482	14,661	12,35	11,717	21,3	958,996	25,417	2541,315	0	204,619	204,619	99,728	0	0	0	0	0	0	0
19:27:16	-49,804	2997,013	19,463	19,531	14,661	12,345	11,73	21,3	958,996	25,417	2541,77	0	204,619	204,619	99,728	0	0	0	0	0	0	0
19:27:16	0	2997,013	19,463	19,336	14,661	12,345	11,742	21,3	958,996	25,417	2542,226	0	204,619	204,619	99,728	0	0	0	0	0	0	0
19:27:16	49,804	2997,511	19,512	19,482	14,661	12,35	11,754	21,3	958,996	25,417	2542,681	0	204,619	204,619	99,728	0	0	0	0	0	0	0
19:27:16	-49,804	2997,013	19,463	19,482	14,661	12,345	11,765	21,4	956,216	25,417	2543,135	0	204,619	204,619	99,728	0	0	0	0	0	0	0
19:27:16	67,187	2997,684	19,512	19,385	14,661	12,352	11,777	21,4	956,216	25,417	2543,59	0	204,619	204,619	99,728	0	0	0	0	0	0	0
19:27:16	-199,487	2995,69	19,316	19,14	14,661	12,331	11,788	21,4	956,216	25,417	2544,042	0	204,619	204,619	99,728	0	0	0	0	0	0	0
19:27:16	199,487	2997,684	19,512	19,531	14,661	12,352	11,799	21,4	956,216	25,417	2544,496	0	204,619	204,619	99,728	0	0	0	0	0	0	0
19:27:16	99,78	2998,682	19,609	19,58	14,661	12,362	11,81	21,4	956,216	25,417	2544,95	0	204,619	204,619	99,728	0	0	0	0	0	0	0
19:27:16	-299,267	2995,69	19,316	19,14	14,661	12,331	11,82	21,4	956,216	25,417	2545,401	0	204,619	204,619	99,728	0	0	0	0	0	0	0
19:27:16	149,633	2997,186	19,463	19,385	14,661	12,347	11,83	21,4	956,216	25,417	2545,852	0	204,619	204,619	99,728	0	0	0	0	0	0	0
19:27:16	49,853	2997,684	19,512	19,482	14,661	12,352	11,841	21,4	956,216	25,417	2546,304	0	204,619	204,619	99,728	0	0	0	0	0	0	0
19:27:16	0	2997,684	19,512	19,482	14,661	12,352	11,851	21,4	956,216	25,417	2546,756	0	204,619	204,619	99,728	0	0	0	0	0	0	0
19:27:16	0	2997,684	19,512	19,482	14,661	12,352	11,86	21,4	956,216	25,417	2547,207	0	204,619	204,619	99,728	0	0	0	0	0	0	0
19:27:16	0	2997,684	19,512	19,385	14,661	12,352	11,87	21,4	956,216	25,417	2547,657	0	205,241	205,241	99,731	0	0	0	0	0	0	0
19:27:16	0	2997,684	19,512	19,385	14,661	12,352	11,879	21,4	956,216	25,417	2548,107	0	205,241	205,241	99,731	0	0	0	0	0	0	0
19:27:16	0	2997,684	19,512	19,482	14,661	12,352	11,889	21,4	956,216	25,417	2548,557	0	205,241	205,241	99,731	0	0	0	0	0	0	0
19:27:16	99,78	2998,682	19,609	19,482	14,661	12,362	11,898	21,4	956,216	25,417	2549,007	0	205,241	205,241	99,731	0	0	0	0	0	0	0
19:27:16	68,188	2999,364	19,609	19,482	14,665	12,369	11,907	21,4	956,216	25,417	2549,457	0	205,241	205,241	99,731	0	0	0	0	0	0	0
19:27:16	-149,658	2997,868	19,463	19,238	14,665	12,354	11,916	21,4	956,216	25,417	2549,905	0	205,241	205,241	99,731	0	0	0	0	0	0	0
19:27:16	149,658	2999,364	19,609	19,58	14,665	12,369	11,925	21,4	956,216	25,417	2550,355	0	205,241	205,241	99,731	0	0	0	0	0	0	0
19:27:16	-99,78	2998,366	19,512	19,385	14,665	12,359	11,933	21,4	956,216	25,417	2550,803	0	205,241	205,241	99,731	0	0	0	0	0	0	0
19:27:16	0	2998,366	19,512	19,531	14,665	12,359	11,942	21,4	956,216	25,417	2551,25	0	205,241	205,241	99,731	0	0	0	0	0	0	0
19:27:16	-39,062	2997,976	19,463	19,336	14,666	12,355	11,95	21,4	956,216	25,417	2551,697	0	205,241	205,241	99,731	0	0	0	0	0	0	0
19:27:16	149,633	2999,472	19,609	19,531	14,666	12,37	11,958	21,4	956,216	25,417	2552,145	0	205,241	205,241	99,731	0	0	0	0	0	0	0
19:27:16	-160,449	2997,868	19,463	19,336	14,665	12,354	11,966	21,4	956,216	25,417	2552,59	0	205,241	205,241	99,731	0	0	0	0	0	0	0
19:27:16	49,877	2998,366	19,512	19,531	14,665	12,359	11,974	21,4	956,216	25,417	2553,036	0	205,241	205,241	99,731	0	0	0	0	0	0	0
19:27:16	0	2998,366	19,512	19,482	14,665	12,359	11,981	21,4	956,216	25,417	2553,481	0	205,241	205,241	99,731	0	0	0	0	0	0	0
19:27:16	99,78	2999,364	19,609	19,531	14,665	12,369	11,989	21,4	956,216	25,417	2553,927	0	205,241	205,241	99,731	0	0	0	0	0	0	0
19:27:16	10,791	2999,472	19,609	19,531	14,666	12,37	11,996	21,4	956,216	25,417	2554,372	0	205,241	205,241	99,731	0	0	0	0	0	0	0
19:27:16	-99,755	2998,474	19,512	19,385	14,666	12,36	12,003	21,4	956,216	25,417	2554,816	0	205,241	205,241	99,731	0	0	0	0	0	0	0
19:27:16	99,755	2999,472	19,609	19,531	14,666	12,37	12,011	21,4	956,216	25,417	2555,261	0	205,241	205,241	99,731	0	0	0	0	0	0	0
19:27:16	0	2999,472	19,609	19,58	14,666	12,37	12,018	21,4	956,216	25,417	2555,705	0	205,241	205,241	99,731	0	0	0	0	0	0	0
19:27:16	-160,449	2997,868	19,463	19,482	14,665	12,354	12,024	21,4	956,216	25,417	2556,147	0	205,241	205,241	99,731	0	0	0	0	0	0	0
19:27:16	-110,571	2996,762	19,267	19,189	14,67	12,342	12,03	21,4	956,216	25,417	2556,588	0	205,241	205,241	99,731	0	0	0	0	0	0	0
19:27:16	49,877	2997,261	19,316	19,336	14,67	12,347	12,037	21,4	956,216	25,417	2557,028	0	205,241	205,241	99,731	0	0	0	0	0	0	0
19:27:16	49,853	2997,759	19,365	19,482	14,67	12,353	12,043	21,4	956,216	25,417	2557,469	0	205,241	205,241	99,731	0	0	0	0	0	0	0
19:27:16	0	2997,759	19,365	19,238	14,67	12,353	12,049	21,4	956,216	25,417	2557,909	0	205,241	205,241	99,731	0	0	0	0	0	0	0
19:27:16	99,78	2998,757	19,463	19,385	14,67	12,363	12,055	21,4	956,216	25,417	2558,35	0	205,241	205,241	99,731	0	0	0	0	0	0	0
19:27:16	49,877	2999,256	19,512	19,482	14,67	12,368	12,061	21,4	956,216	25,417	2558,791	0	205,241	205,241	99,731	0	0	0	0	0	0	0
19:27:16	0	2999,256	19,512	19,482	14,67	12,368	12,067	21,4	956,216	25,417	2559,231	0	205,241	205,241	99,731	0	0	0	0	0	0	0
19:27:16	0	2999,256	19,512	19,482	14,67	12,368	12,073	21,4	956,216	25,417	2559,671	0	205,241	205,241	99,731	0	0	0	0	0	0	0
19:27:16	99,78	3000,254	19,609	19,58	14,67	12,378	12,079	21,4	956,216	25,417	2560,112	0	205,241	205,241	99,731	0	0	0	0	0	0	0
19:27:16	-99,78	2999,256	19,512	19,482	14,67	12,368	12,085	21,4	956,216	25,417	2560,551	0	205,241	205,241	99,731	0	0	0	0	0	0	0
19:27:16	99,78	3000,254	19,609	19,531	14,67	12,378	12,09	21,4	956,216	25,417	2560,991	0	205,241	205,241	99,731	0	0	0	0	0	0	0
19:27:16	-99,78	2999,256	19,512	19,482	14,67	12,368	12,096	21,4	956,216	25,417	2561,429	0	205,241	205,241	99,731	0	0	0	0	0	0	0
19:27:16	149,682	3000,753	19,658	19,58	14,67	12,383	12,102	21,4	956,216	25,417	2561,868	0	205,241	205,241	99,731	0	0	0	0	0	0	0
19:27:16	0	3000,753	19,658	19,531	14,67	12,383	12,107	21,4	956,216	25,417	2562,307	0	205,241	205,241	99,731	0	0	0	0	0	0	0
19:27:16	-140,112	2999,351	19,512	19,385	14,671	12,369	12,112	21,4	956,216	25,417	2562,744	0	205,241	205,241	99,731	0	0	0	0	0	0	0
19:27:16	-49,877	2998,853	19,463	19,482	14,671	12,364	12,117	21,4	956,216	25,417	2563,18	0	205,241	205,241	99,731	0	0	0	0	0	0	0
19:27:16	49,877	2999,351	19,512	19,482	14,671	12,369	12,122	21,4	956,216	25,417	2563,616	0	205,241	205,241	99,731	0	0	0	0	0	0	0
19:27:16	99,804	3000,349	19,609	19,58	14,671	12,379	12,127	21,4	956,216	25,417	2564,053	0	205,241	205,241	99,731	0	0	0	0	0	0	0
19:27:16	-40,136	2999,948	19,512	19,482	14,674	12,375	12,132	21,4	956,216	25,417	2564,489	0	205,241	205,241	99,731	0	0	0	0	0	0	0
19:27:16	9,79	3000,046	19,512	19,531	14,675	12,376	12,137	21,4	956,216	25,417	2564,924	0	205,241	205,241	99,731	0	0	0	0	0	0	0
19:27:16	0	3000,046	19,512	19,482	14,675	12,376	12,141	21,4	956,216	25,417	2565,359	0	205,241	205,241	99,731	0	0	0	0	0	0	0
19:27:16	0	3000,046	19,512	19,482	14,675	12,376	12,146	21,4	956,216	25,417	2565,794	0	205,241	205,241	99,731	0	0	0	0	0	0	0
19:27:16	0	3000,046	19,512	19,385	14,675	12,376	12,151	21,4	956,216	25,417	2566,228	0	205,241	205,241	99,731	0	0	0	0	0	0	0
19:27:16	0	3000,046	19,512	19,482	14,675	12,376	12,155	21,4	956,216	25,417	2566,662	0	205,241	205,241	99,731	0	0	0	0	0	0	0
19:27:16	-49,877	2999,547	19,463	19,336	14,675	12,371	12,159	21,4	956,216	25,417	2567,095	0	205,241	205,241	99,731	0	0	0	0	0	0	0
19:27:16	149,682	3001,044	19,609	19,531	14,675	12,386	12,164	21,4	956,216	25,417	2567,529	0	205,241	205,241	99,731	0	0	0	0	0	0	0
19:27:16	0	3001,044	19,609	19,482	14,675	12,386	12,168	21,4	956,216	25,417	2567,962	0	205,241	205,241	99,731	0	0	0	0	0	0	0
19:27:16	-149,682	2999,547	19,463	19,336	14,675	12,371	12,172	21,4	956,216	25,417	2568,394	0	205,241	205,241	99,731	0	0	0	0	0	0	0
19:27:16	149,682	3001,044	19,609	19,482	14,675	12,386	12,176	21,4	956,216	25,417	2568,827	0	205,241	205,241	99,731	0	0	0	0	0	0	0
19:27:16	-99,804	3000,046	19,512	19,531	14,675	12,376	12,18	21,4	956,216	25,417	2569,258	0	205,241	205,241	99,731	0	0	0	0	0	0	0
19:27:16	-49,877	2999,547	19,463	19,482	14,675	12,371	12,184	21,4	956,216	25,417	2569,688	0	205,241	205,241	99,731	0	0	0	0	0	0	0
19:27:16	0	2999,547	19,463	19,336	14,675	12,371	12,188	21,4	956,216	25,417	2570,118	0	205,241	205,241	99,731	0	0	0	0	0	0	0
19:27:16	149,682	3001,044	19,609	19,58	14,675	12,386	12,191	21,4	956,216	25,417	2570,548	0	205,241	205,241	99,731	0	0	0	0	0	0	0
19:27:16	0	3001,044	19,609	19,482	14,675	12,386	12,195	21,4	956,216	25,417	2570,979	0	205,241	205,241	99,731	0	0	0	0	0	0	0
19:27:16	-149,682	2999,547	19,463	19,385	14,675	12,371	12,199	21,4	956,216	25,417	2571,407	0	205,241	205,241	99,731	0	0	0	0	0	0	0
19:27:16	0	2999,547	19,463	19,336	14,675	12,371	12,202	21,4	956,216	25,417	2571,835	0	205,241	205,241	99,731	0	0	0	0	0	0	0
19:27:16	299,365	3002,541	19,756	19,678	14,675	12,402	12,206	21,4	956,216	25,417	2572,266	0	205,241	205,241	99,731	0	0	0	0	0	0	0
19:27:16	-399,145	2998,549	19,365	19,238	14,675	12,361	12,209	21,4	956,216	25,417	2572,692	0	205,241	205,241	99,731	0	0	0	0	0	0	0
19:27:16	160,473	3000,154	19,512	19,482	14,675	12,377	12,212	21,4	956,216	25,417	2573,12	0	205,241	205,241	99,731	0	0	0	0	0	0	0
19:27:16	99,78	3001,152	19,609	19,482	14,675	12,387	12,216	21,4	956,216	25,417	2573,548	0	205,241	205,241	99,731	0	0	0	0	0	0	0
19:27:16	0	3001,152	19,609	19,531	14,675	12,387	12,219	21,4	956,216	25,417	2573,976	0	205,241	205,241	99,731	0	0	0	0	0	0	0
19:27:16	59,667	3001,749	19,609	19,531	14,679	12,394	12,223	21,4	956,216	25,417	2574,403	0	205,241	205,241	99,731	0	0	0	0	0	0	0
19:27:16	-99,78	3000,751	19,512	19,482	14,679	12,383	12,226	21,4	956,216	25,417	2574,83	0	205,241	205,241	99,731	0	0	0	0	0	0	0
19:27:16	149,682	3002,248	19,658	19,678	14,679	12,399	12,229	21,4	956,216	25,417	2575,257	0	205,241	205,241	99,731	0	0	0	0	0	0	0
19:27:16	-139,941	3000,848	19,512	19,531	14,679	12,384	12,232	21,4	956,216	25,417	2575,683	0	205,241	205,241	99,731	0	0	0	0	0	0	0
19:27:16	90,039	3001,749	19,609	19,58	14,679	12,394	12,235	21,4	956,216	25,417	2576,109	0	205,241	205,241	99,731	0	0	0	0	0	0	0
19:27:16	-99,78	3000,751	19,512	19,482	14,679	12,383	12,238	21,4	956,216	25,417	2576,534	0	205,241	205,241	99,731	0	0	0	0	0	0	0
19:27:16	99,78	3001,749	19,609	19,58	14,679	12,394	12,241	21,4	956,216	25,417	2576,959	0	205,241	205,241	99,731	0	0	0	0	0	0	0
19:27:16	-90,039	3000,848	19,512	19,336	14,679	12,384	12,244	21,4	956,216	25,417	2577,383	0	205,241	205,241	99,731	0	0	0	0	0	0	0
19:27:16	-9,741	3000,751	19,512	19,482	14,679	12,383	12,247	21,4	956,216	25,417	2577,806	0	205,241	205,241	99,731	0	0	0	0	0	0	0
19:27:17	99,78	3001,749	19,609	19,58	14,679	12,394	12,25	21,4	956,216	25,417	2578,23	0	205,241	205,241	99,731	0	0	0	0	0	0	0
19:27:17	59,667	3002,345	19,658	19,678	14,679	12,4	12,253	21,4	956,216	25,417	2578,654	0	205,241	205,241	99,731	0	0	0	0	0	0	0
19:27:17	-149,707	3000,848	19,512	19,531	14,679	12,384	12,255	21,4	956,216	25,417	2579,076	0	205,241	205,241	99,731	0	0	0	0	0	0	0
19:27:17	99,804	3001,846	19,609	19,58	14,679	12,395	12,258	21,4	956,216	25,417	2579,499	0	205,241	205,241	99,731	0	0	0	0	0	0	0
19:27:17	-299,34	2998,853	19,316	19,238	14,679	12,364	12,26	21,4	956,216	25,417	2579,918	0	205,241	205,241	99,731	0	0	0	0	0	0	0
19:27:17	49,902	2999,352	19,365	19,189	14,679	12,369	12,262	21,4	956,216	25,417	2580,337	0	205,241	205,241	99,731	0	0	0	0	0	0	0
19:27:17	99,755	3000,349	19,463	19,385	14,679	12,379	12,264	21,4	956,216	25,417	2580,757	0	205,241	205,241	99,731	0	0	0	0	0	0	0
19:27:17	49,877	3000,848	19,512	19,531	14,679	12,384	12,267	21,4	956,216	25,417	2581,177	0	205,241	205,241	99,731	0	0	0	0	0	0	0
19:27:17	-49,877	3000,349	19,463	19,238	14,679	12,379	12,269	21,4	956,216	25,417	2581,596	0	205,241	205,241	99,731	0	0	0	0	0	0	0
19:27:17	199,584	3002,345	19,658	19,58	14,679	12,4	12,272	21,4	956,216	25,417	2582,017	0	205,241	205,241	99,731	0	0	0	0	0	0	0
19:27:17	-149,707	3000,848	19,512	19,385	14,679	12,384	12,274	21,4	956,216	25,417	2582,435	0	205,241	205,241	99,731	0	0	0	0	0	0	0
19:27:17	99,804	3001,846	19,609	19,678	14,679	12,395	12,276	21,4	956,216	25,417	2582,855	0	205,241	205,241	99,731	0	0	0	0	0	0	0
19:27:17	-149,682	3000,349	19,463	19,238	14,679	12,379	12,278	21,4	956,216	25,417	2583,272	0	205,241	205,241	99,731	0	0	0	0	0	0	0
19:27:17	49,877	3000,848	19,512	19,482	14,679	12,384	12,28	21,4	956,216	25,417	2583,69	0	205,241	205,241	99,731	0	0	0	0	0	0	0
19:27:17	0	3000,848	19,512	19,482	14,679	12,384	12,282	21,4	956,216	25,417	2584,107	0	205,241	205,241	99,731	0	0	0	0	0	0	0
19:27:17	149,707	3002,345	19,658	19,58	14,679	12,4	12,285	21,4	956,216	25,417	2584,525	0	205,241	205,241	99,731	0	0	0	0	0	0	0
19:27:17	-49,902	3001,846	19,609	19,482	14,679	12,395	12,287	21,4	956,216	25,417	2584,942	0	205,241	205,241	99,731	0	0	0	0	0	0	0
19:27:17	49,902	3002,345	19,658	19,482	14,679	12,4	12,289	21,4	956,216	25,417	2585,359	0	205,241	205,241	99,731	0	0	0	0	0	0	0
19:27:17	0	3002,345	19,658	19,58	14,679	12,4	12,291	21,4	956,216	25,417	2585,776	0	205,241	205,241	99,731	0	0	0	0	0	0	0
19:27:17	-129,077	3001,055	19,463	19,336	14,683	12,386	12,293	21,4	956,216	25,417	2586,191	0	205,241	205,241	99,731	0	0	0	0	0	0	0
19:27:17	59,448	3001,649	19,512	19,336	14,684	12,393	12,295	21,4	957,566	25,417	2586,607	0	205,241	205,241	99,731	0	0	0	0	0	0	0
19:27:17	-8,471	3001,564	19,512	19,385	14,684	12,392	12,297	21,4	957,566	25,417	2587,022	0	205,241	205,241	99,731	0	0	0	0	0	0	0
19:27:17	99,78	3002,562	19,609	19,482	14,684	12,402	12,299	21,4	957,566	25,417	2587,437	0	205,241	205,241	99,731	0	0	0	0	0	0	0
19:27:17	49,877	3003,061	19,658	19,58	14,684	12,407	12,301	21,4	957,566	25,417	2587,853	0	205,241	205,241	99,731	0	0	0	0	0	0	0
19:27:17	-149,658	3001,564	19,512	19,385	14,684	12,392	12,303	21,4	957,566	25,417	2588,266	0	205,241	205,241	99,731	0	0	0	0	0	0	0
19:27:17	0	3001,564	19,512	19,482	14,684	12,392	12,305	21,4	957,566	25,417	2588,68	0	205,241	205,241	99,731	0	0	0	0	0	0	0
19:27:17	90,209	3002,466	19,609	19,482	14,683	12,401	12,306	21,4	957,566	25,417	2589,093	0	205,241	205,241	99,731	0	0	0	0	0	0	0
19:27:17	9,57	3002,562	19,609	19,482	14,684	12,402	12,308	21,4	957,566	25,417	2589,507	0	205,241	205,241	99,731	0	0	0	0	0	0	0
19:27:17	-149,658	3001,066	19,463	19,482	14,684	12,387	12,31	21,4	957,566	25,417	2589,918	0	205,241	205,241	99,731	0	0	0	0	0	0	0
19:27:17	149,658	3002,562	19,609	19,58	14,684	12,402	12,312	21,4	957,566	25,417	2590,331	0	205,241	205,241	99,731	0	0	0	0	0	0	0
19:27:17	0	3002,562	19,609	19,678	14,684	12,402	12,313	21,4	957,566	25,417	2590,743	0	205,683	205,683	99,732	0	0	0	0	0	0	0
19:27:17	-99,78	3001,564	19,512	19,482	14,684	12,392	12,315	21,4	957,566	25,417	2591,154	0	205,683	205,683	99,732	0	0	0	0	0	0	0
19:27:17	149,658	3003,061	19,658	19,58	14,684	12,407	12,317	21,4	957,566	25,417	2591,566	0	205,683	205,683	99,732	0	0	0	0	0	0	0
19:27:17	-149,658	3001,564	19,512	19,531	14,684	12,392	12,318	21,4	957,566	25,417	2591,976	0	205,683	205,683	99,732	0	0	0	0	0	0	0
19:27:17	0	3001,564	19,512	19,58	14,684	12,392	12,32	21,4	957,566	25,417	2592,385	0	205,683	205,683	99,732	0	0	0	0	0	0	0
19:27:17	149,658	3003,061	19,658	19,678	14,684	12,407	12,321	21,4	957,566	25,417	2592,796	0	205,683	205,683	99,732	0	0	0	0	0	0	0
19:27:17	-199,536	3001,066	19,463	19,336	14,684	12,387	12,323	21,4	957,566	25,417	2593,204	0	205,683	205,683	99,732	0	0	0	0	0	0	0
19:27:17	49,877	3001,564	19,512	19,336	14,684	12,392	12,324	21,4	957,566	25,417	2593,612	0	205,683	205,683	99,732	0	0	0	0	0	0	0
19:27:17	0	3001,564	19,512	19,482	14,684	12,392	12,325	21,4	957,566	25,417	2594,02	0	205,683	205,683	99,732	0	0	0	0	0	0	0
19:27:17	-40,063	3001,164	19,463	19,336	14,684	12,388	12,327	21,4	957,566	25,417	2594,427	0	205,683	205,683	99,732	0	0	0	0	0	0	0
19:27:17	40,063	3001,564	19,512	19,531	14,684	12,392	12,328	21,4	957,566	25,417	2594,834	0	205,683	205,683	99,732	0	0	0	0	0	0	0
19:27:17	-49,877	3001,066	19,463	19,238	14,684	12,387	12,329	21,4	957,566	25,417	2595,241	0	205,683	205,683	99,732	0	0	0	0	0	0	0
19:27:17	49,877	3001,564	19,512	19,238	14,684	12,392	12,33	21,4	957,566	25,417	2595,647	0	205,683	205,683	99,732	0	0	0	0	0	0	0
19:27:17	0	3001,564	19,512	19,336	14,684	12,392	12,331	21,4	957,566	25,417	2596,053	0	205,683	205,683	99,732	0	0	0	0	0	0	0
19:27:17	0	3001,564	19,512	19,385	14,684	12,392	12,333	21,4	957,566	25,417	2596,458	0	205,683	205,683	99,732	0	0	0	0	0	0	0
19:27:17	149,658	3003,061	19,658	19,58	14,684	12,407	12,334	21,4	957,566	25,417	2596,865	0	205,683	205,683	99,732	0	0	0	0	0	0	0
19:27:17	0	3003,061	19,658	19,678	14,684	12,407	12,336	21,4	957,566	25,417	2597,271	0	205,683	205,683	99,732	0	0	0	0	0	0	0
19:27:17	-139,843	3001,662	19,512	19,385	14,684	12,393	12,337	21,4	957,566	25,417	2597,675	0	205,683	205,683	99,732	0	0	0	0	0	0	0
19:27:17	0	3001,662	19,512	19,482	14,684	12,393	12,338	21,4	957,566	25,417	2598,079	0	205,683	205,683	99,732	0	0	0	0	0	0	0
19:27:17	139,843	3003,061	19,658	19,58	14,684	12,407	12,339	21,4	957,566	25,417	2598,484	0	205,683	205,683	99,732	0	0	0	0	0	0	0
19:27:17	-139,843	3001,662	19,512	19,385	14,684	12,393	12,34	21,4	957,566	25,417	2598,888	0	205,683	205,683	99,732	0	0	0	0	0	0	0
19:27:17	139,843	3003,061	19,658	19,726	14,684	12,407	12,341	21,4	957,566	25,417	2599,292	0	205,683	205,683	99,732	0	0	0	0	0	0	0
19:27:17	9,79	3003,159	19,658	19,531	14,684	12,408	12,343	21,4	957,566	25,417	2599,696	0	205,683	205,683	99,732	0	0	0	0	0	0	0
19:27:17	20,556	3003,364	19,609	19,531	14,688	12,41	12,344	21,4	957,566	25,417	2600,099	0	205,683	205,683	99,732	0	0	0	0	0	0	0
19:27:17	0	3003,364	19,609	19,58	14,688	12,41	12,345	21,4	957,566	25,417	2600,503	0	205,683	205,683	99,732	0	0	0	0	0	0	0
19:27:17	0	3003,364	19,609	19,482	14,688	12,41	12,347	21,4	957,566	25,417	2600,905	0	205,683	205,683	99,732	0	0	0	0	0	0	0
19:27:17	-99,755	3002,367	19,512	19,385	14,688	12,4	12,348	21,4	957,566	25,417	2601,307	0	205,683	205,683	99,732	0	0	0	0	0	0	0
19:27:17	99,755	3003,364	19,609	19,58	14,688	12,41	12,349	21,4	957,566	25,417	2601,708	0	205,683	205,683	99,732	0	0	0	0	0	0	0
19:27:17	0	3003,364	19,609	19,531	14,688	12,41	12,35	21,4	957,566	25,417	2602,11	0	205,683	205,683	99,732	0	0	0	0	0	0	0
19:27:17	0	3003,364	19,609	19,58	14,688	12,41	12,351	21,4	957,566	25,417	2602,511	0	205,683	205,683	99,732	0	0	0	0	0	0	0
19:27:17	-99,755	3002,367	19,512	19,482	14,688	12,4	12,352	21,4	957,566	25,417	2602,911	0	205,683	205,683	99,732	0	0	0	0	0	0	0
19:27:17	0	3002,367	19,512	19,336	14,688	12,4	12,353	21,4	957,566	25,417	2603,31	0	205,683	205,683	99,732	0	0	0	0	0	0	0
19:27:17	-49,877	3001,868	19,463	19,238	14,688	12,395	12,354	21,4	957,566	25,417	2603,709	0	205,683	205,683	99,732	0	0	0	0	0	0	0
19:27:17	-229,833	2999,57	19,316	18,994	14,684	12,371	12,354	21,4	957,566	25,417	2604,104	0	205,683	205,683	99,732	0	0	0	0	0	0	0
19:27:17	-299,121	2996,578	19,023	18,506	14,684	12,34	12,354	21,4	957,566	25,417	2604,497	0	205,683	205,683	99,732	0	0	0	0	0	0	0
19:27:17	-628,027	2990,298	18,486	18,066	14,679	12,276	12,353	21,4	957,566	25,417	2604,883	0	205,683	205,683	99,732	0	0	0	0	0	0	0
19:27:17	-507,568	2985,223	18,144	17,578	14,67	12,223	12,35	21,4	957,566	25,417	2605,263	0	205,683	205,683	99,732	0	0	0	0	0	0	0
19:27:17	-1010,156	2975,121	17,558	16,699	14,647	12,119	12,346	21,4	957,566	25,417	2605,633	0	205,683	205,683	99,732	0	0	0	0	0	0	0
19:27:17	-392,7	2971,194	17,656	16,406	14,619	12,079	12,34	21,4	957,566	25,417	2605,999	0	205,683	205,683	99,732	0	0	0	0	0	0	0
19:27:17	-617,7	2965,017	17,705	16,748	14,581	12,015	12,334	21,4	957,566	25,417	2606,358	0	205,683	205,683	99,732	0	0	0	0	0	0	0
19:27:17	-483,227	2960,185	18,047	17,09	14,535	11,965	12,327	21,4	957,566	25,417	2606,711	0	205,683	205,683	99,732	0	0	0	0	0	0	0
19:27:17	-564,794	2954,537	18,34	17,09	14,486	11,907	12,318	21,4	957,566	25,417	2607,059	0	205,683	205,683	99,732	0	0	0	0	0	0	0
19:27:17	-794,482	2946,592	18,34	16,943	14,441	11,825	12,309	21,4	957,566	25,417	2607,399	0	205,683	205,683	99,732	0	0	0	0	0	0	0
19:27:17	-789,306	2938,699	18,193	16,845	14,405	11,744	12,298	21,4	957,566	25,417	2607,73	0	205,683	205,683	99,732	0	0	0	0	0	0	0
19:27:17	-910,302	2929,596	17,851	16,552	14,373	11,65	12,285	21,4	957,566	25,417	2608,052	0	205,683	205,683	99,732	0	0	0	0	0	0	0
19:27:17	-928,491	2920,311	17,412	16,211	14,346	11,554	12,271	21,4	957,566	25,417	2608,364	0	205,683	205,683	99,732	0	0	0	0	0	0	0
19:27:17	-900,488	2911,306	16,924	15,967	14,323	11,461	12,255	21,4	957,566	25,417	2608,667	0	205,683	205,683	99,732	0	0	0	0	0	0	0
19:27:17	-900,805	2902,298	16,435	15,527	14,3	11,368	12,237	21,4	957,566	25,417	2608,96	0	205,683	205,683	99,732	0	0	0	0	0	0	0
19:27:17	-591,308	2896,385	16,338	15,185	14,272	11,307	12,219	21,4	957,566	25,417	2609,248	0	205,683	205,683	99,732	0	0	0	0	0	0	0
19:27:17	-441,284	2891,972	16,533	15,625	14,236	11,262	12,2	21,4	957,566	25,417	2609,531	0	205,683	205,683	99,732	0	0	0	0	0	0	0
19:27:17	-592,407	2886,048	16,582	15,674	14,2	11,201	12,181	21,4	957,566	25,417	2609,807	0	205,683	205,683	99,732	0	0	0	0	0	0	0
19:27:17	-446,582	2881,582	16,728	15,722	14,166	11,155	12,161	21,4	957,566	25,417	2610,079	0	205,683	205,683	99,732	0	0	0	0	0	0	0
19:27:17	-612,182	2875,46	16,679	15,722	14,134	11,092	12,14	21,4	957,566	25,417	2610,344	0	205,683	205,683	99,732	0	0	0	0	0	0	0
19:27:17	-514,331	2870,317	16,582	15,722	14,111	11,039	12,118	21,4	957,566	25,417	2610,604	0	205,683	205,683	99,732	0	0	0	0	0	0	0
19:27:17	-734,497	2862,972	16,191	15,478	14,092	10,963	12,095	21,4	957,566	25,417	2610,857	0	205,683	205,683	99,732	0	0	0	0	0	0	0
19:27:17	-819,043	2854,782	15,703	15,136	14,073	10,879	12,072	21,4	957,566	25,417	2611,101	0	205,683	205,683	99,732	0	0	0	0	0	0	0
19:27:17	-542,553	2849,356	15,41	14,795	14,059	10,823	12,047	21,4	957,566	25,417	2611,339	0	205,683	205,683	99,732	0	0	0	0	0	0	0
19:27:17	-545,459	2843,901	15,117	14,599	14,045	10,766	12,022	21,4	957,566	25,417	2611,572	0	205,683	205,683	99,732	0	0	0	0	0	0	0
19:27:17	-479,174	2839,11	14,97	14,453	14,026	10,717	11,996	21,4	957,566	25,417	2611,799	0	205,683	205,683	99,732	0	0	0	0	0	0	0
19:27:17	-340,869	2835,701	14,97	14,306	14,007	10,682	11,971	21,4	957,566	25,417	2612,023	0	205,683	205,683	99,732	0	0	0	0	0	0	0
19:27:17	-352,661	2832,174	15,117	14,453	13,978	10,645	11,945	21,4	957,566	25,417	2612,243	0	205,683	205,683	99,732	0	0	0	0	0	0	0
19:27:17	-361,206	2828,562	15,263	14,599	13,95	10,608	11,918	21,4	957,566	25,417	2612,46	0	205,683	205,683	99,732	0	0	0	0	0	0	0
19:27:17	-357,275	2824,99	15,41	14,843	13,921	10,571	11,892	21,4	957,566	25,417	2612,672	0	205,683	205,683	99,732	0	0	0	0	0	0	0
19:27:17	-360,4	2821,386	15,556	14,941	13,893	10,534	11,865	21,4	957,566	25,417	2612,881	0	205,683	205,683	99,732	0	0	0	0	0	0	0
19:27:17	-570,825	2815,677	15,41	14,843	13,869	10,475	11,838	21,4	957,566	25,417	2613,084	0	205,683	205,683	99,732	0	0	0	0	0	0	0
19:27:17	-387,768	2811,8	15,361	14,99	13,849	10,435	11,811	21,4	957,566	25,417	2613,283	0	205,683	205,683	99,732	0	0	0	0	0	0	0
19:27:17	-579,614	2806,004	15,117	14,648	13,83	10,376	11,783	21,4	957,566	25,417	2613,476	0	205,683	205,683	99,732	0	0	0	0	0	0	0
19:27:17	-532,714	2800,676	14,922	14,404	13,811	10,321	11,754	21,4	957,566	25,417	2613,663	0	205,683	205,683	99,732	0	0	0	0	0	0	0
19:27:17	-404,052	2796,636	14,775	14,306	13,797	10,279	11,725	21,4	957,566	25,417	2613,846	0	205,683	205,683	99,732	0	0	0	0	0	0	0
19:27:18	-625,585	2790,38	14,482	14,111	13,778	10,215	11,695	21,4	957,566	25,417	2614,023	0	205,683	205,683	99,732	0	0	0	0	0	0	0
19:27:18	-339,477	2786,985	14,482	14,062	13,759	10,18	11,666	21,4	957,566	25,417	2614,196	0	205,683	205,683	99,732	0	0	0	0	0	0	0
19:27:18	-429,248	2782,693	14,482	13,965	13,734	10,135	11,636	21,4	957,566	25,417	2614,364	0	205,683	205,683	99,732	0	0	0	0	0	0	0
19:27:18	-254,614	2780,147	14,726	14,209	13,706	10,109	11,606	21,4	957,566	25,417	2614,53	0	205,683	205,683	99,732	0	0	0	0	0	0	0
19:27:18	-376,269	2776,384	14,775	14,209	13,682	10,07	11,576	21,4	957,566	25,417	2614,692	0	205,683	205,683	99,732	0	0	0	0	0	0	0
19:27:18	-525,317	2771,131	14,726	14,258	13,655	10,016	11,545	21,4	957,566	25,417	2614,849	0	205,683	205,683	99,732	0	0	0	0	0	0	0
19:27:18	-488,72	2766,244	14,58	14,062	13,636	9,966	11,514	21,4	957,566	25,417	2615	0	205,683	205,683	99,732	0	0	0	0	0	0	0
19:27:18	-458,398	2761,66	14,384	13,867	13,621	9,919	11,483	21,4	957,566	25,417	2615,147	0	205,683	205,683	99,732	0	0	0	0	0	0	0
19:27:18	-492,797	2756,732	14,14	13,72	13,607	9,868	11,451	21,4	957,566	25,417	2615,288	0	205,683	205,683	99,732	0	0	0	0	0	0	0
19:27:18	-528,149	2751,45	13,945	13,623	13,588	9,813	11,419	21,4	957,566	25,417	2615,425	0	205,683	205,683	99,732	0	0	0	0	0	0	0
19:27:18	-452,539	2746,925	13,75	13,525	13,573	9,767	11,387	21,4	957,566	25,417	2615,556	0	205,683	205,683	99,732	0	0	0	0	0	0	0
19:27:18	-348,999	2743,435	13,799	13,379	13,55	9,731	11,354	21,4	957,566	25,417	2615,684	0	205,683	205,683	99,732	0	0	0	0	0	0	0
19:27:18	-310,522	2740,329	13,896	13,525	13,527	9,699	11,322	21,4	957,566	25,417	2615,809	0	205,683	205,683	99,732	0	0	0	0	0	0	0
19:27:18	-319,018	2737,139	13,994	13,623	13,504	9,666	11,289	21,4	957,566	25,417	2615,93	0	205,683	205,683	99,732	0	0	0	0	0	0	0
19:27:18	-285,668	2734,283	14,14	13,72	13,479	9,636	11,257	21,4	957,566	25,417	2616,048	0	205,683	205,683	99,732	0	0	0	0	0	0	0
19:27:18	-441,796	2729,865	14,092	13,72	13,457	9,591	11,224	21,4	957,566	25,417	2616,162	0	205,683	205,683	99,732	0	0	0	0	0	0	0
19:27:18	-341,65	2726,448	14,14	13,867	13,435	9,555	11,191	21,4	957,566	25,417	2616,273	0	205,683	205,683	99,732	0	0	0	0	0	0	0
19:27:18	-436,303	2722,085	14,092	13,769	13,413	9,511	11,158	21,4	957,566	25,417	2616,378	0	205,683	205,683	99,732	0	0	0	0	0	0	0
19:27:18	-282,495	2719,26	14,092	13,72	13,397	9,481	11,126	21,4	957,566	25,417	2616,481	0	205,683	205,683	99,732	0	0	0	0	0	0	0
19:27:18	-615,307	2713,107	13,799	13,427	13,379	9,418	11,092	21,4	957,566	25,417	2616,578	0	205,683	205,683	99,732	0	0	0	0	0	0	0
19:27:18	-472,802	2708,379	13,506	13,232	13,368	9,369	11,058	21,4	957,566	25,417	2616,669	0	205,683	205,683	99,732	0	0	0	0	0	0	0
19:27:18	-418,212	2704,197	13,31	13,086	13,356	9,326	11,024	21,4	958,615	25,417	2616,757	0	205,683	205,683	99,732	0	0	0	0	0	0	0
19:27:18	-393,212	2700,265	13,164	12,89	13,342	9,286	10,99	21,4	958,615	25,417	2616,84	0	205,683	205,683	99,732	0	0	0	0	0	0	0
19:27:18	-358,154	2696,683	13,115	12,89	13,324	9,249	10,956	21,4	958,615	25,417	2616,92	0	205,683	205,683	99,732	0	0	0	0	0	0	0
19:27:18	-313,232	2693,551	13,115	12,89	13,306	9,216	10,922	21,4	958,615	25,417	2616,997	0	205,683	205,683	99,732	0	0	0	0	0	0	0
19:27:18	-412,939	2689,422	13,017	12,89	13,288	9,174	10,888	21,4	958,615	25,417	2617,069	0	205,683	205,683	99,732	0	0	0	0	0	0	0
19:27:18	-265,747	2686,764	13,017	12,841	13,273	9,146	10,854	21,4	958,615	25,417	2617,139	0	205,683	205,683	99,732	0	0	0	0	0	0	0
19:27:18	-285,009	2683,914	12,968	12,744	13,26	9,117	10,819	21,4	958,615	25,417	2617,206	0	205,683	205,683	99,732	0	0	0	0	0	0	0
19:27:18	-361,596	2680,298	12,773	12,646	13,25	9,08	10,785	21,4	958,615	25,417	2617,269	0	205,683	205,683	99,732	0	0	0	0	0	0	0
19:27:18	-480,419	2675,494	12,529	12,353	13,237	9,03	10,751	21,4	958,615	25,417	2617,327	0	205,683	205,683	99,732	0	0	0	0	0	0	0
19:27:18	-219,042	2673,303	12,48	12,256	13,227	9,008	10,717	21,4	958,615	25,417	2617,383	0	205,683	205,683	99,732	0	0	0	0	0	0	0
19:27:18	-291,137	2670,392	12,431	12,158	13,213	8,978	10,683	21,4	958,615	25,417	2617,436	0	205,299	205,299	99,731	0	0	0	0	0	0	0
19:27:18	-246,386	2667,928	12,431	12,256	13,199	8,952	10,649	21,4	958,615	25,417	2617,487	0	205,299	205,299	99,731	0	0	0	0	0	0	0
19:27:18	-213,378	2665,794	12,48	12,256	13,184	8,93	10,615	21,4	958,615	25,417	2617,535	0	205,299	205,299	99,731	0	0	0	0	0	0	0
19:27:18	-194,873	2663,846	12,627	12,353	13,165	8,91	10,582	21,4	958,615	25,417	2617,581	0	205,299	205,299	99,731	0	0	0	0	0	0	0
19:27:18	-188,452	2661,961	12,773	12,5	13,146	8,891	10,548	21,4	958,615	25,417	2617,625	0	205,299	205,299	99,731	0	0	0	0	0	0	0
19:27:18	-352,221	2658,439	12,675	12,5	13,132	8,854	10,515	21,4	958,615	25,417	2617,666	0	205,299	205,299	99,731	0	0	0	0	0	0	0
19:27:18	-296,386	2655,475	12,627	12,451	13,118	8,824	10,482	21,4	958,615	25,417	2617,704	0	205,299	205,299	99,731	0	0	0	0	0	0	0
19:27:18	-353,32	2651,942	12,431	12,256	13,109	8,787	10,449	21,4	958,615	25,417	2617,738	0	205,299	205,299	99,731	0	0	0	0	0	0	0
19:27:18	-233,227	2649,609	12,285	12,06	13,103	8,763	10,416	21,4	958,615	25,417	2617,77	0	205,299	205,299	99,731	0	0	0	0	0	0	0
19:27:18	-234,057	2647,269	12,138	11,914	13,098	8,739	10,383	21,4	958,615	25,417	2617,8	0	205,299	205,299	99,731	0	0	0	0	0	0	0
19:27:18	-307,25	2644,196	11,992	11,767	13,089	8,708	10,35	21,4	958,615	25,417	2617,826	0	205,299	205,299	99,731	0	0	0	0	0	0	0
19:27:18	-212,426	2642,072	11,943	11,718	13,08	8,686	10,317	21,4	958,615	25,417	2617,85	0	205,299	205,299	99,731	0	0	0	0	0	0	0
19:27:18	-270,019	2639,372	11,845	11,621	13,07	8,658	10,285	21,4	958,615	25,417	2617,872	0	205,299	205,299	99,731	0	0	0	0	0	0	0
19:27:18	-262,353	2636,748	11,748	11,621	13,06	8,631	10,252	21,4	958,615	25,417	2617,891	0	205,299	205,299	99,731	0	0	0	0	0	0	0
19:27:18	-155,834	2635,19	11,845	11,621	13,046	8,615	10,22	21,4	958,615	25,417	2617,908	0	205,299	205,299	99,731	0	0	0	0	0	0	0
19:27:18	-117,651	2634,014	11,992	11,767	13,031	8,603	10,189	21,4	958,615	25,417	2617,924	0	205,299	205,299	99,731	0	0	0	0	0	0	0
19:27:18	-111,376	2632,9	12,138	11,914	13,017	8,591	10,157	21,4	958,615	25,417	2617,939	0	205,299	205,299	99,731	0	0	0	0	0	0	0
19:27:18	-202,709	2630,873	12,187	11,963	13,003	8,57	10,126	21,4	958,615	25,417	2617,952	0	205,299	205,299	99,731	0	0	0	0	0	0	0
19:27:18	-219,824	2628,674	12,138	11,914	12,993	8,548	10,095	21,4	958,615	25,417	2617,963	0	205,299	205,299	99,731	0	0	0	0	0	0	0
19:27:18	-262,304	2626,051	12,041	11,816	12,983	8,52	10,064	21,4	958,615	25,417	2617,971	0	205,299	205,299	99,731	0	0	0	0	0	0	0
19:27:18	-216,796	2623,883	11,992	11,767	12,974	8,498	10,034	21,4	958,615	25,417	2617,977	0	205,299	205,299	99,731	0	0	0	0	0	0	0
19:27:18	-133,764	2622,546	11,943	11,767	12,969	8,484	10,003	21,4	958,615	25,417	2617,981	0	205,299	205,299	99,731	0	0	0	0	0	0	0
19:27:18	-455,468	2617,991	11,65	11,572	12,959	8,437	9,973	21,4	958,615	25,417	2617,981	0	205,299	205,299	99,731	0	0	0	0	0	0	0
19:27:18	-82,788	2617,163	11,65	11,621	12,955	8,429	9,942	21,4	958,615	25,417	2617,163	0	205,299	205,299	99,731	0	0	0	0	0	0	0
19:27:18	-219,799	2614,965	11,601	11,572	12,945	8,406	9,912	21,4	958,615	25,417	2614,965	0	205,299	205,299	99,731	0	0	0	0	0	0	0
19:27:18	-118,847	2613,777	11,65	11,621	12,935	8,394	9,882	21,4	958,615	25,417	2613,777	0	205,299	205,299	99,731	0	0	0	0	0	0	0
19:27:18	-168,75	2612,089	11,65	11,621	12,926	8,377	9,853	21,4	958,615	25,417	2612,089	0	205,299	205,299	99,731	0	0	0	0	0	0	0
19:27:18	-73,193	2611,357	11,748	11,718	12,916	8,369	9,824	21,4	958,615	25,417	2611,357	0	205,299	205,299	99,731	0	0	0	0	0	0	0
19:27:18	-264,209	2608,715	11,65	11,621	12,907	8,342	9,795	21,4	958,615	25,417	2608,715	0	205,299	205,299	99,731	0	0	0	0	0	0	0
19:27:18	-132,788	2607,387	11,601	11,621	12,902	8,328	9,766	21,4	958,615	25,417	2607,387	0	205,299	205,299	99,731	0	0	0	0	0	0	0
19:27:18	-264,111	2604,746	11,504	11,523	12,892	8,301	9,737	21,4	958,615	25,417	2604,746	0	205,299	205,299	99,731	0	0	0	0	0	0	0
19:27:18	-168,701	2603,059	11,504	11,523	12,883	8,283	9,709	21,4	958,615	25,417	2603,059	0	205,299	205,299	99,731	0	0	0	0	0	0	0
19:27:18	-83,813	2602,221	11,504	11,425	12,878	8,275	9,681	21,4	958,615	25,417	2602,221	0	205,299	205,299	99,731	0	0	0	0	0	0	0
19:27:18	-83,813	2601,383	11,504	11,377	12,873	8,266	9,653	21,4	958,615	25,417	2601,383	0	205,299	205,299	99,731	0	0	0	0	0	0	0
19:27:18	-214,257	2599,24	11,455	11,425	12,864	8,244	9,625	21,4	958,615	25,417	2599,24	0	205,299	205,299	99,731	0	0	0	0	0	0	0
19:27:18	-166,577	2597,575	11,455	11,425	12,854	8,227	9,598	21,4	958,615	25,417	2597,575	0	205,299	205,299	99,731	0	0	0	0	0	0	0
19:27:18	-168,847	2595,886	11,455	11,377	12,845	8,209	9,571	21,4	958,615	25,417	2595,886	0	205,299	205,299	99,731	0	0	0	0	0	0	0
19:27:18	-82,763	2595,058	11,455	11,377	12,84	8,201	9,544	21,4	958,615	25,417	2595,058	0	205,299	205,299	99,731	0	0	0	0	0	0	0
19:27:18	-167,626	2593,382	11,455	11,377	12,83	8,184	9,517	21,4	958,615	25,417	2593,382	0	205,299	205,299	99,731	0	0	0	0	0	0	0
19:27:18	-165,502	2591,727	11,455	11,425	12,821	8,167	9,491	21,4	958,615	25,417	2591,727	0	205,299	205,299	99,731	0	0	0	0	0	0	0
19:27:18	-133,569	2590,391	11,406	11,425	12,816	8,153	9,464	21,4	958,615	25,417	2590,391	0	205,299	205,299	99,731	0	0	0	0	0	0	0
19:27:18	-165,502	2588,736	11,406	11,425	12,807	8,136	9,438	21,4	958,615	25,417	2588,736	0	205,299	205,299	99,731	0	0	0	0	0	0	0
19:27:18	-175,83	2586,978	11,308	11,279	12,802	8,118	9,412	21,4	958,615	25,417	2586,978	0	205,299	205,299	99,731	0	0	0	0	0	0	0
19:27:18	-84,887	2586,129	11,308	11,23	12,797	8,109	9,387	21,4	958,615	25,417	2586,129	0	205,299	205,299	99,731	0	0	0	0	0	0	0
19:27:18	-213,061	2583,999	11,259	11,23	12,788	8,087	9,361	21,4	958,615	25,417	2583,999	0	205,299	205,299	99,731	0	0	0	0	0	0	0
19:27:18	-174,56	2582,253	11,162	11,084	12,783	8,069	9,336	21,4	958,615	25,417	2582,253	0	205,299	205,299	99,731	0	0	0	0	0	0	0
19:27:18	-227,758	2579,975	11,015	10,937	12,779	8,045	9,311	21,4	958,615	25,417	2579,975	0	205,299	205,299	99,731	0	0	0	0	0	0	0
19:27:18	-83,764	2579,138	11,015	10,937	12,774	8,037	9,286	21,4	958,615	25,417	2579,138	0	205,299	205,299	99,731	0	0	0	0	0	0	0
19:27:18	-163,159	2577,506	11,015	10,937	12,765	8,02	9,261	21,4	958,615	25,417	2577,506	0	205,299	205,299	99,731	0	0	0	0	0	0	0
19:27:18	4,809	2577,554	11,113	11,084	12,759	8,021	9,237	21,4	958,615	25,417	2577,506	0	205,299	205,299	99,731	0	0	0	0	0	0	0
19:27:18	-17,504	2577,379	11,259	11,181	12,75	8,019	9,213	21,4	958,615	25,417	2577,379	0	205,299	205,299	99,731	0	0	0	0	0	0	0
19:27:18	-167,602	2575,703	11,259	11,181	12,741	8,001	9,189	21,4	958,615	25,417	2575,703	0	205,299	205,299	99,731	0	0	0	0	0	0	0
19:27:18	-82,714	2574,876	11,259	11,181	12,736	7,993	9,166	21,4	958,615	25,417	2574,876	0	205,299	205,299	99,731	0	0	0	0	0	0	0
19:27:18	-178,881	2573,087	11,162	11,084	12,731	7,974	9,142	21,4	958,615	25,417	2573,087	0	205,299	205,299	99,731	0	0	0	0	0	0	0
19:27:18	-129,223	2571,795	11,113	10,937	12,727	7,961	9,119	21,4	958,615	25,417	2571,795	0	205,299	205,299	99,731	0	0	0	0	0	0	0
19:27:18	-90,087	2570,894	11,113	10,937	12,722	7,952	9,096	21,4	958,615	25,417	2570,894	0	205,299	205,299	99,731	0	0	0	0	0	0	0
19:27:18	-176,708	2569,127	11,015	10,84	12,717	7,934	9,073	21,4	958,615	25,417	2569,127	0	205,299	205,299	99,731	0	0	0	0	0	0	0
19:27:18	-130,224	2567,825	10,966	10,742	12,712	7,92	9,051	21,4	958,615	25,417	2567,825	0	205,299	205,299	99,731	0	0	0	0	0	0	0
19:27:18	-80,615	2567,019	10,966	10,84	12,708	7,912	9,028	21,4	958,615	25,417	2567,019	0	205,299	205,299	99,731	0	0	0	0	0	0	0
19:27:18	-42,773	2566,591	11,015	10,84	12,703	7,907	9,006	21,4	958,615	25,417	2566,591	0	205,299	205,299	99,731	0	0	0	0	0	0	0
19:27:18	-152,417	2565,067	11,015	10,888	12,694	7,892	8,985	21,4	958,615	25,417	2565,067	0	205,299	205,299	99,731	0	0	0	0	0	0	0
19:27:18	-90,307	2564,164	11,015	10,888	12,689	7,882	8,963	21,4	958,615	25,417	2564,164	0	205,299	205,299	99,731	0	0	0	0	0	0	0
19:27:18	-127,001	2562,894	10,966	10,888	12,684	7,869	8,942	21,4	958,615	25,417	2562,894	0	205,299	205,299	99,731	0	0	0	0	0	0	0
19:27:18	-79,394	2562,1	10,966	10,888	12,68	7,861	8,92	21,4	958,615	25,417	2562,1	0	205,299	205,299	99,731	0	0	0	0	0	0	0
19:27:18	-136,669	2560,733	10,918	10,84	12,675	7,847	8,899	21,4	958,615	25,417	2560,733	0	205,299	205,299	99,731	0	0	0	0	0	0	0
19:27:18	-78,344	2559,95	10,918	10,84	12,67	7,839	8,878	21,4	958,615	25,417	2559,95	0	205,299	205,299	99,731	0	0	0	0	0	0	0
19:27:18	-172,314	2558,226	10,82	10,693	12,666	7,821	8,858	21,4	958,615	25,417	2558,226	0	205,299	205,299	99,731	0	0	0	0	0	0	0
19:27:18	-47,46	2557,752	10,771	10,693	12,666	7,816	8,837	21,4	958,615	25,417	2557,752	0	205,299	205,299	99,731	0	0	0	0	0	0	0
19:27:18	-78,295	2556,969	10,771	10,595	12,661	7,808	8,817	21,4	958,615	25,417	2556,969	0	205,299	205,299	99,731	0	0	0	0	0	0	0
19:27:19	-88,159	2556,087	10,771	10,693	12,656	7,799	8,797	21,4	958,615	25,417	2556,087	0	205,299	205,299	99,731	0	0	0	0	0	0	0
19:27:19	-41,796	2555,669	10,82	10,693	12,651	7,795	8,778	21,4	958,615	25,417	2555,669	0	205,299	205,299	99,731	0	0	0	0	0	0	0
19:27:19	-142,7	2554,242	10,82	10,742	12,643	7,78	8,758	21,4	958,615	25,417	2554,242	0	205,299	205,299	99,731	0	0	0	0	0	0	0
19:27:19	7,763	2554,32	10,918	10,888	12,638	7,781	8,739	21,4	958,615	25,417	2554,242	0	205,299	205,299	99,731	0	0	0	0	0	0	0
19:27:19	-40,551	2553,914	10,966	10,888	12,633	7,777	8,72	21,4	958,615	25,417	2553,914	0	205,299	205,299	99,731	0	0	0	0	0	0	0
19:27:19	-134,545	2552,569	10,918	10,84	12,628	7,763	8,701	21,4	958,615	25,417	2552,569	0	205,299	205,299	99,731	0	0	0	0	0	0	0
19:27:19	-169,97	2550,869	10,82	10,84	12,624	7,745	8,682	21,4	958,615	25,417	2550,869	0	205,299	205,299	99,731	0	0	0	0	0	0	0
19:27:19	-59,204	2550,277	10,771	10,742	12,623	7,739	8,664	21,4	958,615	25,417	2550,277	0	205,299	205,299	99,731	0	0	0	0	0	0	0
19:27:19	-157,104	2548,706	10,673	10,693	12,62	7,723	8,646	21,4	958,615	25,417	2548,706	0	205,299	205,299	99,731	0	0	0	0	0	0	0
19:27:19	-11,816	2548,588	10,673	10,693	12,619	7,722	8,627	21,4	958,615	25,417	2548,588	0	205,299	205,299	99,731	0	0	0	0	0	0	0
19:27:19	-88,134	2547,707	10,673	10,595	12,614	7,713	8,609	21,4	958,615	25,417	2547,707	0	205,299	205,299	99,731	0	0	0	0	0	0	0
19:27:19	-73,022	2546,976	10,673	10,693	12,61	7,705	8,592	21,4	958,615	25,417	2546,976	0	205,299	205,299	99,731	0	0	0	0	0	0	0
19:27:19	8,959	2547,066	10,771	10,84	12,605	7,706	8,574	21,4	958,615	25,417	2546,976	0	205,299	205,299	99,731	0	0	0	0	0	0	0
19:27:19	-146,044	2545,606	10,771	10,693	12,597	7,691	8,557	21,4	958,615	25,417	2545,606	0	205,299	205,299	99,731	0	0	0	0	0	0	0
19:27:19	70,19	2546,307	10,918	10,742	12,593	7,698	8,54	21,4	958,615	25,417	2545,606	0	205,299	205,299	99,731	0	0	0	0	0	0	0
19:27:19	-166,748	2544,64	10,82	10,693	12,589	7,681	8,523	21,4	958,615	25,417	2544,64	0	205,299	205,299	99,731	0	0	0	0	0	0	0
19:27:19	-155,004	2543,09	10,673	10,595	12,588	7,665	8,507	21,4	958,615	25,417	2543,09	0	205,299	205,299	99,731	0	0	0	0	0	0	0
19:27:19	-130,346	2541,786	10,478	10,4	12,591	7,652	8,49	21,4	958,615	25,417	2541,786	0	205,299	205,299	99,731	0	0	0	0	0	0	0
19:27:19	-116,381	2540,623	10,332	10,351	12,593	7,64	8,473	21,4	958,615	25,417	2540,623	0	205,299	205,299	99,731	0	0	0	0	0	0	0
19:27:19	81,884	2541,442	10,429	10,351	12,592	7,648	8,457	21,4	958,615	25,417	2540,624	0	205,299	205,299	99,731	0	0	0	0	0	0	0
19:27:19	-37,426	2541,067	10,478	10,351	12,587	7,644	8,441	21,4	958,615	25,417	2540,624	0	205,299	205,299	99,731	0	0	0	0	0	0	0
19:27:19	-25,634	2540,811	10,527	10,498	12,583	7,642	8,425	21,3	958,996	25,417	2540,624	0	205,299	205,299	99,731	0	0	0	0	0	0	0
19:27:19	-62,133	2540,19	10,625	10,547	12,574	7,635	8,41	21,3	958,996	25,417	2540,19	0	205,299	205,299	99,731	0	0	0	0	0	0	0
19:27:19	-83,74	2539,352	10,625	10,547	12,569	7,627	8,395	21,3	958,996	25,417	2539,352	0	205,299	205,299	99,731	0	0	0	0	0	0	0
19:27:19	-36,572	2538,986	10,673	10,595	12,565	7,623	8,379	21,3	958,996	25,417	2538,986	0	205,299	205,299	99,731	0	0	0	0	0	0	0
19:27:19	10,986	2539,096	10,771	10,693	12,56	7,624	8,365	21,3	958,996	25,417	2538,986	0	205,299	205,299	99,731	0	0	0	0	0	0	0
19:27:19	-69,653	2538,4	10,771	10,693	12,556	7,617	8,35	21,3	958,996	25,417	2538,4	0	205,299	205,299	99,731	0	0	0	0	0	0	0
19:27:19	-108,813	2537,312	10,673	10,595	12,555	7,606	8,335	21,3	958,996	25,417	2537,312	0	205,299	205,299	99,731	0	0	0	0	0	0	0
19:27:19	-102,05	2536,291	10,625	10,547	12,552	7,595	8,321	21,3	958,996	25,417	2536,291	0	205,299	205,299	99,731	0	0	0	0	0	0	0
19:27:19	-108,544	2535,206	10,527	10,498	12,551	7,584	8,306	21,3	958,996	25,417	2535,206	0	205,299	205,299	99,731	0	0	0	0	0	0	0
19:27:19	0	2535,206	10,527	10,498	12,551	7,584	8,292	21,3	958,996	25,417	2535,206	0	205,299	205,299	99,731	0	0	0	0	0	0	0
19:27:19	-68,774	2534,518	10,527	10,4	12,547	7,577	8,278	21,3	958,996	25,417	2534,518	0	204,314	204,314	99,727	0	0	0	0	0	0	0
19:27:19	-13,916	2534,379	10,527	10,4	12,546	7,575	8,264	21,3	958,996	25,417	2534,379	0	204,314	204,314	99,727	0	0	0	0	0	0	0
19:27:19	-82,666	2533,552	10,527	10,498	12,542	7,567	8,251	21,3	958,996	25,417	2533,552	0	204,314	204,314	99,727	0	0	0	0	0	0	0
19:27:19	-3,173	2533,52	10,625	10,547	12,536	7,567	8,237	21,3	958,996	25,417	2533,52	0	204,314	204,314	99,727	0	0	0	0	0	0	0
19:27:19	-67,578	2532,845	10,625	10,547	12,532	7,56	8,224	21,3	958,996	25,417	2532,845	0	204,314	204,314	99,727	0	0	0	0	0	0	0
19:27:19	-15,112	2532,693	10,625	10,547	12,531	7,558	8,211	21,3	958,996	25,417	2532,693	0	204,314	204,314	99,727	0	0	0	0	0	0	0
19:27:19	-162,158	2531,072	10,527	10,498	12,528	7,541	8,198	21,3	958,996	25,417	2531,072	0	204,314	204,314	99,727	0	0	0	0	0	0	0
19:27:19	-16,186	2530,91	10,527	10,498	12,527	7,54	8,185	21,3	958,996	25,417	2530,91	0	204,314	204,314	99,727	0	0	0	0	0	0	0
19:27:19	28,1	2531,191	10,625	10,547	12,523	7,543	8,172	21,3	958,996	25,417	2530,91	0	204,314	204,314	99,727	0	0	0	0	0	0	0
19:27:19	-157,031	2529,621	10,478	10,498	12,522	7,526	8,16	21,3	958,996	25,417	2529,621	0	204,314	204,314	99,727	0	0	0	0	0	0	0
19:27:19	-47,29	2529,148	10,429	10,351	12,522	7,521	8,147	21,3	958,996	25,417	2529,148	0	204,314	204,314	99,727	0	0	0	0	0	0	0
19:27:19	-51,513	2528,633	10,429	10,351	12,519	7,516	8,135	21,3	958,996	25,417	2528,633	0	204,314	204,314	99,727	0	0	0	0	0	0	0
19:27:19	-34,179	2528,291	10,478	10,4	12,515	7,513	8,123	21,3	958,996	25,417	2528,291	0	204,314	204,314	99,727	0	0	0	0	0	0	0
19:27:19	-34,326	2527,948	10,527	10,498	12,51	7,509	8,111	21,3	958,996	25,417	2527,948	0	204,314	204,314	99,727	0	0	0	0	0	0	0
19:27:19	-80,566	2527,142	10,527	10,498	12,505	7,501	8,099	21,3	958,996	25,417	2527,142	0	204,314	204,314	99,727	0	0	0	0	0	0	0
19:27:19	12,915	2527,271	10,625	10,547	12,501	7,502	8,087	21,3	958,996	25,417	2527,142	0	204,314	204,314	99,727	0	0	0	0	0	0	0
19:27:19	-15,991	2527,111	10,625	10,547	12,5	7,5	8,075	21,3	958,996	25,417	2527,111	0	204,314	204,314	99,727	0	0	0	0	0	0	0
19:27:19	-82,666	2526,285	10,625	10,547	12,495	7,492	8,064	21,3	958,996	25,417	2526,285	0	204,314	204,314	99,727	0	0	0	0	0	0	0
19:27:19	-64,575	2525,639	10,625	10,547	12,491	7,485	8,053	21,3	958,996	25,417	2525,639	0	204,314	204,314	99,727	0	0	0	0	0	0	0
19:27:19	-94,555	2524,693	10,527	10,498	12,491	7,476	8,041	21,3	958,996	25,417	2524,693	0	204,314	204,314	99,727	0	0	0	0	0	0	0
19:27:19	-94,531	2523,748	10,429	10,302	12,491	7,466	8,03	21,3	958,996	25,417	2523,748	0	204,314	204,314	99,727	0	0	0	0	0	0	0
19:27:19	0	2523,748	10,429	10,302	12,491	7,466	8,019	21,3	958,996	25,417	2523,748	0	204,314	204,314	99,727	0	0	0	0	0	0	0
19:27:19	-16,015	2523,588	10,429	10,302	12,49	7,464	8,008	21,3	958,996	25,417	2523,588	0	204,314	204,314	99,727	0	0	0	0	0	0	0
19:27:19	-158,862	2521,999	10,332	10,302	12,487	7,448	7,997	21,3	958,996	25,417	2521,999	0	204,314	204,314	99,727	0	0	0	0	0	0	0
19:27:19	78,32	2522,782	10,429	10,351	12,486	7,456	7,986	21,3	958,996	25,417	2522	0	204,314	204,314	99,727	0	0	0	0	0	0	0
19:27:19	-34,35	2522,439	10,478	10,351	12,481	7,452	7,976	21,3	958,996	25,417	2522	0	204,314	204,314	99,727	0	0	0	0	0	0	0
19:27:19	-110,571	2521,333	10,429	10,351	12,478	7,441	7,965	21,3	958,996	25,417	2521,333	0	204,314	204,314	99,727	0	0	0	0	0	0	0
19:27:19	-33,349	2521	10,478	10,498	12,473	7,437	7,955	21,3	958,996	25,417	2521	0	204,314	204,314	99,727	0	0	0	0	0	0	0
19:27:19	-80,371	2520,196	10,478	10,4	12,469	7,429	7,945	21,3	958,996	25,417	2520,196	0	204,314	204,314	99,727	0	0	0	0	0	0	0
19:27:19	-63,5	2519,561	10,478	10,498	12,465	7,423	7,935	21,3	958,996	25,417	2519,561	0	204,314	204,314	99,727	0	0	0	0	0	0	0
19:27:19	30,175	2519,863	10,527	10,498	12,464	7,426	7,925	21,3	958,996	25,417	2519,561	0	204,314	204,314	99,727	0	0	0	0	0	0	0
19:27:19	-127,807	2518,585	10,478	10,4	12,459	7,413	7,915	21,3	958,996	25,417	2518,585	0	204,314	204,314	99,727	0	0	0	0	0	0	0
19:27:19	0	2518,585	10,478	10,4	12,459	7,413	7,905	21,3	958,996	25,417	2518,585	0	204,314	204,314	99,727	0	0	0	0	0	0	0
19:27:19	-17,211	2518,412	10,478	10,4	12,458	7,411	7,895	21,3	958,996	25,417	2518,412	0	204,314	204,314	99,727	0	0	0	0	0	0	0
19:27:19	-92,285	2517,49	10,429	10,351	12,456	7,401	7,885	21,3	958,996	25,417	2517,49	0	204,314	204,314	99,727	0	0	0	0	0	0	0
19:27:19	-18,286	2517,307	10,429	10,302	12,455	7,399	7,876	21,3	958,996	25,417	2517,307	0	204,314	204,314	99,727	0	0	0	0	0	0	0
19:27:19	-94,458	2516,362	10,332	10,156	12,455	7,39	7,866	21,3	958,996	25,417	2516,362	0	204,314	204,314	99,727	0	0	0	0	0	0	0
19:27:19	0	2516,362	10,332	10,302	12,455	7,39	7,857	21,3	958,996	25,417	2516,362	0	204,314	204,314	99,727	0	0	0	0	0	0	0
19:27:19	15,136	2516,514	10,429	10,351	12,45	7,391	7,848	21,3	958,996	25,417	2516,362	0	204,314	204,314	99,727	0	0	0	0	0	0	0
19:27:19	-157,958	2514,934	10,332	10,205	12,447	7,375	7,839	21,3	958,996	25,417	2514,934	0	204,314	204,314	99,727	0	0	0	0	0	0	0
19:27:19	-18,115	2514,753	10,332	10,302	12,446	7,373	7,829	21,3	958,996	25,417	2514,753	0	204,314	204,314	99,727	0	0	0	0	0	0	0
19:27:19	-61,206	2514,141	10,332	10,302	12,442	7,367	7,82	21,3	958,996	25,417	2514,141	0	204,314	204,314	99,727	0	0	0	0	0	0	0
19:27:19	-18,261	2513,958	10,332	10,302	12,441	7,365	7,811	21,3	958,996	25,417	2513,958	0	204,314	204,314	99,727	0	0	0	0	0	0	0
19:27:19	0	2513,958	10,332	10,302	12,441	7,365	7,803	21,3	958,996	25,417	2513,958	0	204,314	204,314	99,727	0	0	0	0	0	0	0
19:27:19	-79,541	2513,163	10,332	10,302	12,437	7,357	7,794	21,3	958,996	25,417	2513,163	0	204,314	204,314	99,727	0	0	0	0	0	0	0
19:27:19	62,329	2513,786	10,478	10,498	12,432	7,363	7,785	21,3	958,996	25,417	2513,163	0	204,314	204,314	99,727	0	0	0	0	0	0	0
19:27:19	-107,348	2512,713	10,429	10,351	12,429	7,352	7,777	21,3	958,996	25,417	2512,713	0	204,314	204,314	99,727	0	0	0	0	0	0	0
19:27:19	-12,963	2512,583	10,478	10,351	12,425	7,351	7,769	21,3	958,996	25,417	2512,583	0	204,314	204,314	99,727	0	0	0	0	0	0	0
19:27:19	-66,552	2511,917	10,429	10,351	12,424	7,344	7,76	21,3	958,996	25,417	2511,917	0	204,314	204,314	99,727	0	0	0	0	0	0	0
19:27:19	29,077	2512,208	10,478	10,4	12,423	7,347	7,752	21,3	958,996	25,417	2511,918	0	204,314	204,314	99,727	0	0	0	0	0	0	0
19:27:19	-43,066	2511,777	10,478	10,498	12,421	7,342	7,744	21,3	958,996	25,417	2511,777	0	204,314	204,314	99,727	0	0	0	0	0	0	0
19:27:19	-66,406	2511,113	10,429	10,351	12,42	7,336	7,736	21,3	958,996	25,417	2511,113	0	204,314	204,314	99,727	0	0	0	0	0	0	0
19:27:19	-94,384	2510,17	10,332	10,302	12,42	7,326	7,728	21,3	958,996	25,417	2510,17	0	204,314	204,314	99,727	0	0	0	0	0	0	0
19:27:19	-19,335	2509,976	10,332	10,351	12,418	7,324	7,72	21,3	958,996	25,417	2509,976	0	204,314	204,314	99,727	0	0	0	0	0	0	0
19:27:19	-40,795	2509,568	10,332	10,4	12,416	7,32	7,712	21,3	958,996	25,417	2509,568	0	204,314	204,314	99,727	0	0	0	0	0	0	0
19:27:19	-66,528	2508,903	10,283	10,205	12,415	7,313	7,704	21,3	958,996	25,417	2508,903	0	204,314	204,314	99,727	0	0	0	0	0	0	0
19:27:19	47,167	2509,375	10,332	10,351	12,415	7,318	7,697	21,3	958,996	25,417	2508,904	0	204,314	204,314	99,727	0	0	0	0	0	0	0
19:27:19	-65,478	2508,72	10,283	10,205	12,414	7,311	7,689	21,3	958,996	25,417	2508,72	0	204,314	204,314	99,727	0	0	0	0	0	0	0
19:27:19	-41,821	2508,302	10,283	10,205	12,412	7,307	7,682	21,3	958,996	25,417	2508,302	0	204,314	204,314	99,727	0	0	0	0	0	0	0
19:27:19	-18,31	2508,119	10,283	10,205	12,411	7,305	7,674	21,3	958,996	25,417	2508,119	0	204,314	204,314	99,727	0	0	0	0	0	0	0
19:27:19	27,807	2508,397	10,332	10,351	12,409	7,308	7,667	21,3	958,996	25,417	2508,119	0	204,314	204,314	99,727	0	0	0	0	0	0	0
19:27:19	-107,128	2507,325	10,283	10,205	12,406	7,296	7,66	21,3	958,996	25,417	2507,325	0	204,314	204,314	99,727	0	0	0	0	0	0	0
19:27:19	80,346	2508,129	10,429	10,351	12,403	7,305	7,653	21,3	958,996	25,417	2507,326	0	204,314	204,314	99,727	0	0	0	0	0	0	0
19:27:19	-18,31	2507,946	10,429	10,4	12,402	7,303	7,646	21,3	958,996	25,417	2507,327	0	204,314	204,314	99,727	0	0	0	0	0	0	0
19:27:19	-113,696	2506,809	10,332	10,351	12,4	7,291	7,639	21,3	958,996	25,417	2506,809	0	204,314	204,314	99,727	0	0	0	0	0	0	0
19:27:20	-146,875	2505,34	10,283	10,205	12,395	7,276	7,632	21,3	958,996	25,417	2505,34	0	204,314	204,314	99,727	0	0	0	0	0	0	0
19:27:20	47,167	2505,812	10,332	10,351	12,395	7,281	7,625	21,3	958,996	25,417	2505,34	0	204,314	204,314	99,727	0	0	0	0	0	0	0
19:27:20	0	2505,812	10,332	10,302	12,395	7,281	7,618	21,3	958,996	25,417	2505,341	0	204,314	204,314	99,727	0	0	0	0	0	0	0
19:27:20	-47,167	2505,34	10,283	10,351	12,395	7,276	7,612	21,3	958,996	25,417	2505,34	0	204,314	204,314	99,727	0	0	0	0	0	0	0
19:27:20	0	2505,34	10,283	10,205	12,395	7,276	7,605	21,3	958,996	25,417	2505,34	0	204,314	204,314	99,727	0	0	0	0	0	0	0
19:27:20	-81,64	2504,524	10,283	10,205	12,39	7,268	7,599	21,3	958,996	25,417	2504,524	0	204,314	204,314	99,727	0	0	0	0	0	0	0
19:27:20	0	2504,524	10,283	10,205	12,39	7,268	7,592	21,3	958,996	25,417	2504,524	0	204,314	204,314	99,727	0	0	0	0	0	0	0
19:27:20	-94,311	2503,58	10,185	10,205	12,39	7,258	7,585	21,3	958,996	25,417	2503,58	0	204,314	204,314	99,727	0	0	0	0	0	0	0
19:27:20	-26,733	2503,313	10,136	10,156	12,391	7,255	7,579	21,3	958,996	25,417	2503,313	0	204,314	204,314	99,727	0	0	0	0	0	0	0
19:27:20	-80,249	2502,511	9,99	9,863	12,395	7,247	7,572	21,3	958,996	25,417	2502,511	0	204,314	204,314	99,727	0	0	0	0	0	0	0
19:27:20	47,143	2502,982	10,039	10,009	12,395	7,252	7,566	21,3	958,996	25,417	2502,511	0	204,314	204,314	99,727	0	0	0	0	0	0	0
19:27:20	95,092	2503,933	10,283	10,205	12,387	7,262	7,56	21,3	958,996	25,417	2502,513	0	204,314	204,314	99,727	0	0	0	0	0	0	0
19:27:20	-39,746	2503,536	10,283	10,205	12,385	7,257	7,554	21,3	958,996	25,417	2502,514	0	204,314	204,314	99,727	0	0	0	0	0	0	0
19:27:20	-60,156	2502,934	10,283	10,205	12,381	7,251	7,548	21,3	958,996	25,417	2502,514	0	204,314	204,314	99,727	0	0	0	0	0	0	0
19:27:20	-94,287	2501,991	10,185	10,156	12,381	7,242	7,542	21,3	958,996	25,417	2501,991	0	204,314	204,314	99,727	0	0	0	0	0	0	0
19:27:20	-19,36	2501,797	10,185	10,156	12,38	7,24	7,536	21,3	958,996	25,417	2501,797	0	204,314	204,314	99,727	0	0	0	0	0	0	0
19:27:20	34,301	2502,14	10,283	10,205	12,377	7,243	7,531	21,3	958,996	25,417	2501,798	0	204,314	204,314	99,727	0	0	0	0	0	0	0
19:27:20	0	2502,14	10,283	10,156	12,377	7,243	7,525	21,3	958,996	25,417	2501,798	0	204,314	204,314	99,727	0	0	0	0	0	0	0
19:27:20	-19,311	2501,947	10,283	10,205	12,375	7,241	7,519	21,3	958,996	25,417	2501,799	0	204,314	204,314	99,727	0	0	0	0	0	0	0
19:27:20	-60,156	2501,346	10,283	10,205	12,372	7,235	7,514	21,3	958,996	25,417	2501,346	0	204,314	204,314	99,727	0	0	0	0	0	0	0
19:27:20	28,881	2501,635	10,332	10,351	12,371	7,238	7,508	21,3	958,996	25,417	2501,346	0	204,314	204,314	99,727	0	0	0	0	0	0	0
19:27:20	32,031	2501,955	10,429	10,302	12,367	7,241	7,503	21,3	958,996	25,417	2501,347	0	204,314	204,314	99,727	0	0	0	0	0	0	0
19:27:20	-141,455	2500,54	10,283	10,205	12,367	7,227	7,498	21,3	958,996	25,417	2500,54	0	204,314	204,314	99,727	0	0	0	0	0	0	0
19:27:20	-122,094	2499,319	10,136	10,009	12,369	7,214	7,492	21,3	958,996	25,417	2499,319	0	204,314	204,314	99,727	0	0	0	0	0	0	0
19:27:20	0	2499,319	10,136	9,961	12,369	7,214	7,487	21,3	958,996	25,417	2499,319	0	204,314	204,314	99,727	0	0	0	0	0	0	0
19:27:20	27,807	2499,598	10,185	10,058	12,367	7,217	7,481	21,2	957,566	25,417	2499,32	0	204,314	204,314	99,727	0	0	0	0	0	0	0
19:27:20	-104,418	2498,553	10,136	10,058	12,364	7,206	7,476	21,2	957,566	25,417	2498,553	0	204,314	204,314	99,727	0	0	0	0	0	0	0
19:27:20	-19,335	2498,36	10,136	10,009	12,363	7,204	7,471	21,2	957,566	25,417	2498,36	0	204,314	204,314	99,727	0	0	0	0	0	0	0
19:27:20	-154,248	2496,817	10,039	9,961	12,359	7,188	7,465	21,2	957,566	25,417	2496,817	0	204,314	204,314	99,727	0	0	0	0	0	0	0
19:27:20	0	2496,817	10,039	9,961	12,359	7,188	7,46	21,2	957,566	25,417	2496,817	0	204,314	204,314	99,727	0	0	0	0	0	0	0
19:27:20	-65,405	2496,163	9,99	9,814	12,358	7,181	7,454	21,2	957,566	25,417	2496,163	0	204,314	204,314	99,727	0	0	0	0	0	0	0
19:27:20	-61,181	2495,552	9,99	9,961	12,355	7,175	7,449	21,2	957,566	25,417	2495,552	0	204,314	204,314	99,727	0	0	0	0	0	0	0
19:27:20	28,833	2495,84	10,039	9,961	12,354	7,178	7,444	21,2	957,566	25,417	2495,552	0	204,314	204,314	99,727	0	0	0	0	0	0	0
19:27:20	-94,262	2494,897	9,941	9,814	12,354	7,168	7,438	21,2	957,566	25,417	2494,897	0	204,314	204,314	99,727	0	0	0	0	0	0	0
19:27:20	-32,153	2494,576	9,99	9,863	12,349	7,165	7,433	21,2	957,566	25,417	2494,576	0	204,314	204,314	99,727	0	0	0	0	0	0	0
19:27:20	-62,231	2493,953	9,99	9,814	12,346	7,159	7,427	21,2	957,566	25,417	2493,953	0	203,705	203,705	99,724	0	0	0	0	0	0	0
19:27:20	-15,136	2493,802	10,039	9,961	12,342	7,157	7,422	21,2	957,566	25,417	2493,802	0	203,705	203,705	99,724	0	0	0	0	0	0	0
19:27:20	-36,572	2493,436	10,039	9,961	12,34	7,153	7,417	21,2	957,566	25,417	2493,436	0	203,705	203,705	99,724	0	0	0	0	0	0	0
19:27:20	0	2493,436	10,039	9,961	12,34	7,153	7,412	21,2	957,566	25,417	2493,436	0	203,705	203,705	99,724	0	0	0	0	0	0	0
19:27:20	-139,257	2492,044	9,941	9,814	12,338	7,139	7,406	21,2	957,566	25,417	2492,044	0	203,705	203,705	99,724	0	0	0	0	0	0	0
19:27:20	28,833	2492,332	9,99	9,863	12,337	7,142	7,401	21,2	957,566	25,417	2492,044	0	203,705	203,705	99,724	0	0	0	0	0	0	0
19:27:20	-64,306	2491,689	9,941	9,814	12,336	7,135	7,396	21,2	957,566	25,417	2491,689	0	203,705	203,705	99,724	0	0	0	0	0	0	0
19:27:20	-62,255	2491,067	9,941	9,814	12,332	7,129	7,391	21,2	957,566	25,417	2491,067	0	203,705	203,705	99,724	0	0	0	0	0	0	0
19:27:20	-112,329	2489,943	9,843	9,668	12,331	7,117	7,385	21,2	957,566	25,417	2489,943	0	203,705	203,705	99,724	0	0	0	0	0	0	0
19:27:20	49,047	2490,434	9,941	9,863	12,329	7,122	7,38	21,2	957,566	25,417	2489,944	0	203,705	203,705	99,724	0	0	0	0	0	0	0
19:27:20	30,053	2490,734	9,99	9,961	12,328	7,125	7,375	21,2	957,566	25,417	2489,945	0	203,705	203,705	99,724	0	0	0	0	0	0	0
19:27:20	-159,594	2489,138	9,843	9,668	12,327	7,109	7,37	21,2	957,566	25,417	2489,138	0	203,705	203,705	99,724	0	0	0	0	0	0	0
19:27:20	94,189	2490,08	9,941	9,814	12,327	7,119	7,365	21,2	957,566	25,417	2489,139	0	203,705	203,705	99,724	0	0	0	0	0	0	0
19:27:20	-139,355	2488,687	9,843	9,668	12,324	7,104	7,36	21,2	957,566	25,417	2488,687	0	203,705	203,705	99,724	0	0	0	0	0	0	0
19:27:20	123,168	2489,918	9,99	9,814	12,323	7,117	7,355	21,2	957,566	25,417	2488,688	0	203,705	203,705	99,724	0	0	0	0	0	0	0
19:27:20	47,094	2490,389	10,039	9,961	12,323	7,122	7,351	21,2	957,566	25,417	2488,69	0	203,705	203,705	99,724	0	0	0	0	0	0	0
19:27:20	-94,189	2489,447	9,941	9,716	12,323	7,112	7,346	21,2	957,566	25,417	2488,69	0	203,705	203,705	99,724	0	0	0	0	0	0	0
19:27:20	0	2489,447	9,941	9,863	12,323	7,112	7,341	21,2	957,566	25,417	2488,691	0	203,705	203,705	99,724	0	0	0	0	0	0	0
19:27:20	29,858	2489,746	9,99	9,863	12,322	7,115	7,337	21,2	957,566	25,417	2488,692	0	203,705	203,705	99,724	0	0	0	0	0	0	0
19:27:20	-47,094	2489,275	9,941	9,716	12,322	7,11	7,332	21,2	957,566	25,417	2488,693	0	203,705	203,705	99,724	0	0	0	0	0	0	0
19:27:20	-94,213	2488,333	9,843	9,814	12,322	7,101	7,328	21,2	957,566	25,417	2488,333	0	203,705	203,705	99,724	0	0	0	0	0	0	0
19:27:20	141,308	2489,746	9,99	9,961	12,322	7,115	7,324	21,2	957,566	25,417	2488,334	0	203,705	203,705	99,724	0	0	0	0	0	0	0
19:27:20	-47,094	2489,275	9,941	9,716	12,322	7,11	7,32	21,2	957,566	25,417	2488,335	0	203,705	203,705	99,724	0	0	0	0	0	0	0
19:27:20	-94,213	2488,333	9,843	9,716	12,322	7,101	7,315	21,2	957,566	25,417	2488,333	0	203,705	203,705	99,724	0	0	0	0	0	0	0
19:27:20	142,333	2489,756	10,039	10,009	12,319	7,115	7,311	21,2	957,566	25,417	2488,334	0	203,705	203,705	99,724	0	0	0	0	0	0	0
19:27:20	0	2489,756	10,039	9,961	12,319	7,115	7,307	21,2	957,566	25,417	2488,336	0	203,705	203,705	99,724	0	0	0	0	0	0	0
19:27:20	-1,025	2489,746	9,99	9,814	12,322	7,115	7,304	21,2	957,566	25,417	2488,337	0	203,705	203,705	99,724	0	0	0	0	0	0	0
19:27:20	-47,094	2489,275	9,941	9,716	12,322	7,11	7,3	21,2	957,566	25,417	2488,338	0	203,705	203,705	99,724	0	0	0	0	0	0	0
19:27:20	47,094	2489,746	9,99	9,814	12,322	7,115	7,296	21,2	957,566	25,417	2488,339	0	203,705	203,705	99,724	0	0	0	0	0	0	0
19:27:20	47,094	2490,217	10,039	10,009	12,322	7,12	7,293	21,2	957,566	25,417	2488,341	0	203,705	203,705	99,724	0	0	0	0	0	0	0
19:27:20	0	2490,217	10,039	9,961	12,322	7,12	7,289	21,2	957,566	25,417	2488,343	0	203,705	203,705	99,724	0	0	0	0	0	0	0
19:27:20	0	2490,217	10,039	9,961	12,322	7,12	7,286	21,2	957,566	25,417	2488,345	0	203,705	203,705	99,724	0	0	0	0	0	0	0
19:27:20	0	2490,217	10,039	9,961	12,322	7,12	7,283	21,2	957,566	25,417	2488,347	0	203,705	203,705	99,724	0	0	0	0	0	0	0
19:27:20	94,213	2491,159	10,136	9,961	12,322	7,13	7,28	21,2	957,566	25,417	2488,35	0	203,705	203,705	99,724	0	0	0	0	0	0	0
19:27:20	158,593	2492,745	10,283	10,302	12,323	7,146	7,277	21,2	957,566	25,417	2488,354	0	203,705	203,705	99,724	0	0	0	0	0	0	0
19:27:20	188,549	2494,63	10,478	10,547	12,323	7,166	7,275	21,2	957,566	25,417	2488,361	0	203,705	203,705	99,724	0	0	0	0	0	0	0
19:27:20	240,087	2497,031	10,625	10,742	12,329	7,19	7,273	21,2	957,566	25,417	2488,369	0	203,705	203,705	99,724	0	0	0	0	0	0	0
19:27:20	284,375	2499,875	10,771	10,84	12,337	7,22	7,272	21,2	957,566	25,417	2488,381	0	203,705	203,705	99,724	0	0	0	0	0	0	0
19:27:20	366,137	2503,536	10,918	11,181	12,349	7,257	7,272	21,2	957,566	25,417	2488,396	0	203,705	203,705	99,724	0	0	0	0	0	0	0
19:27:20	534,521	2508,882	11,162	11,572	12,366	7,313	7,273	21,2	957,566	25,417	2488,417	0	203,705	203,705	99,724	0	0	0	0	0	0	0
19:27:20	481,298	2513,695	11,308	11,718	12,386	7,362	7,275	21,2	957,566	25,417	2488,442	0	203,705	203,705	99,724	0	0	0	0	0	0	0
19:27:20	551,245	2519,207	11,406	11,914	12,412	7,419	7,277	21,2	957,566	25,417	2488,473	0	203,705	203,705	99,724	0	0	0	0	0	0	0
19:27:20	552,392	2524,731	11,504	12,06	12,438	7,476	7,281	21,2	957,566	25,417	2488,509	0	203,705	203,705	99,724	0	0	0	0	0	0	0
19:27:20	638,623	2531,117	11,601	12,109	12,469	7,542	7,286	21,2	957,566	25,417	2488,551	0	203,705	203,705	99,724	0	0	0	0	0	0	0
19:27:20	736,694	2538,484	11,845	12,5	12,497	7,618	7,293	21,2	957,566	25,417	2488,601	0	203,705	203,705	99,724	0	0	0	0	0	0	0
19:27:20	826,416	2546,748	12,138	12,841	12,528	7,703	7,301	21,2	957,566	25,417	2488,66	0	203,705	203,705	99,724	0	0	0	0	0	0	0
19:27:20	614,135	2552,89	12,187	12,89	12,56	7,766	7,31	21,2	957,566	25,417	2488,724	0	203,705	203,705	99,724	0	0	0	0	0	0	0
19:27:20	767,578	2560,566	12,334	13,037	12,595	7,845	7,321	21,2	957,566	25,417	2488,796	0	203,705	203,705	99,724	0	0	0	0	0	0	0
19:27:20	770,874	2568,274	12,529	13,232	12,628	7,925	7,332	21,2	957,566	25,417	2488,875	0	203,705	203,705	99,724	0	0	0	0	0	0	0
19:27:20	793,798	2576,212	12,675	13,525	12,665	8,007	7,346	21,2	957,566	25,417	2488,962	0	203,705	203,705	99,724	0	0	0	0	0	0	0
19:27:20	896,679	2585,179	12,92	13,72	12,703	8,099	7,36	21,2	957,566	25,417	2489,059	0	203,705	203,705	99,724	0	0	0	0	0	0	0
19:27:20	579,516	2590,974	12,822	13,769	12,741	8,159	7,376	21,2	957,566	25,417	2489,161	0	203,705	203,705	99,724	0	0	0	0	0	0	0
19:27:20	809,326	2599,067	12,968	13,916	12,779	8,242	7,393	21,2	957,566	25,417	2489,27	0	203,705	203,705	99,724	0	0	0	0	0	0	0
19:27:20	948,632	2608,554	13,261	14,062	12,816	8,34	7,412	21,2	957,566	25,417	2489,39	0	203,705	203,705	99,724	0	0	0	0	0	0	0
19:27:20	719,726	2615,751	13,31	14,258	12,854	8,414	7,431	21,2	957,566	25,417	2489,516	0	203,705	203,705	99,724	0	0	0	0	0	0	0
19:27:20	814,306	2623,894	13,457	14,453	12,892	8,498	7,452	21,2	957,566	25,417	2489,65	0	203,705	203,705	99,724	0	0	0	0	0	0	0
19:27:20	818,92	2632,083	13,603	14,404	12,93	8,583	7,474	21,2	957,566	25,417	2489,793	0	203,705	203,705	99,724	0	0	0	0	0	0	0
19:27:20	725,439	2639,338	13,652	14,599	12,969	8,657	7,498	21,2	957,566	25,417	2489,942	0	203,705	203,705	99,724	0	0	0	0	0	0	0
19:27:20	919,506	2648,533	13,896	14,843	13,007	8,752	7,522	21,2	957,566	25,417	2490,101	0	203,705	203,705	99,724	0	0	0	0	0	0	0
19:27:20	587,133	2654,404	13,799	14,843	13,046	8,813	7,547	21,2	957,566	25,417	2490,265	0	203,705	203,705	99,724	0	0	0	0	0	0	0
19:27:20	911,279	2663,517	13,945	14,795	13,09	8,907	7,574	21,2	957,566	25,417	2490,438	0	203,705	203,705	99,724	0	0	0	0	0	0	0
19:27:20	835,009	2671,867	13,945	14,843	13,137	8,993	7,602	21,2	957,566	25,417	2490,619	0	203,705	203,705	99,724	0	0	0	0	0	0	0
19:27:20	930,688	2681,174	14,14	14,941	13,179	9,089	7,631	21,2	957,566	25,417	2490,81	0	203,705	203,705	99,724	0	0	0	0	0	0	0
19:27:20	826,66	2689,441	14,287	15,185	13,217	9,174	7,661	21,2	957,566	25,417	2491,009	0	203,705	203,705	99,724	0	0	0	0	0	0	0
19:27:20	875,341	2698,194	14,482	15,185	13,256	9,264	7,693	21,2	957,566	25,417	2491,216	0	203,705	203,705	99,724	0	0	0	0	0	0	0
19:27:20	881,762	2707,012	14,726	15,478	13,292	9,355	7,725	21,2	957,566	25,417	2491,432	0	203,705	203,705	99,724	0	0	0	0	0	0	0
19:27:20	920,703	2716,219	15,068	15,869	13,325	9,45	7,759	21,2	957,566	25,417	2491,656	0	203,705	203,705	99,724	0	0	0	0	0	0	0
19:27:20	987,036	2726,089	15,459	16,064	13,359	9,552	7,794	21,2	957,566	25,417	2491,891	0	203,705	203,705	99,724	0	0	0	0	0	0	0
19:27:21	686,01	2732,949	15,556	16,357	13,392	9,623	7,83	21,2	957,566	25,417	2492,132	0	203,705	203,705	99,724	0	0	0	0	0	0	0
19:27:21	978,393	2742,733	15,947	16,552	13,426	9,723	7,867	21,2	957,566	25,417	2492,383	0	203,705	203,705	99,724	0	0	0	0	0	0	0
19:27:21	460,205	2747,335	15,752	16,552	13,463	9,771	7,905	21,2	957,566	25,417	2492,638	0	203,705	203,705	99,724	0	0	0	0	0	0	0
19:27:21	772,9	2755,064	15,849	16,699	13,501	9,851	7,943	21,2	957,566	25,417	2492,9	0	203,705	203,705	99,724	0	0	0	0	0	0	0
19:27:21	803,173	2763,096	15,947	16,504	13,541	9,933	7,982	21,2	957,566	25,417	2493,17	0	203,705	203,705	99,724	0	0	0	0	0	0	0
19:27:21	618,603	2769,282	15,898	16,406	13,579	9,997	8,021	21,2	957,566	25,417	2493,446	0	203,705	203,705	99,724	0	0	0	0	0	0	0
19:27:21	630,639	2775,588	15,947	16,552	13,612	10,062	8,061	21,2	957,566	25,417	2493,728	0	203,705	203,705	99,724	0	0	0	0	0	0	0
19:27:21	837,377	2783,962	16,191	16,699	13,645	10,148	8,102	21,2	957,566	25,417	2494,018	0	203,705	203,705	99,724	0	0	0	0	0	0	0
19:27:21	542,26	2789,385	16,24	16,748	13,673	10,204	8,144	21,2	957,566	25,417	2494,314	0	203,705	203,705	99,724	0	0	0	0	0	0	0
19:27:21	796,093	2797,346	16,533	17,187	13,701	10,286	8,186	21,2	957,566	25,417	2494,617	0	203,705	203,705	99,724	0	0	0	0	0	0	0
19:27:21	715,258	2804,498	16,826	17,383	13,725	10,36	8,228	21,2	957,566	25,417	2494,926	0	203,705	203,705	99,724	0	0	0	0	0	0	0
19:27:21	560,058	2810,099	16,875	17,431	13,754	10,418	8,271	21,2	957,566	25,417	2495,241	0	203,705	203,705	99,724	0	0	0	0	0	0	0
19:27:21	651,293	2816,612	17,021	17,578	13,783	10,485	8,315	21,2	957,566	25,417	2495,563	0	203,705	203,705	99,724	0	0	0	0	0	0	0
19:27:21	507,031	2821,682	17,021	17,627	13,811	10,537	8,358	21,2	957,566	25,417	2495,889	0	203,705	203,705	99,724	0	0	0	0	0	0	0
19:27:21	495,532	2826,637	16,924	17,431	13,845	10,588	8,402	21,2	957,566	25,417	2496,22	0	203,705	203,705	99,724	0	0	0	0	0	0	0
19:27:21	542,114	2832,058	16,875	17,236	13,878	10,644	8,446	21,2	957,566	25,417	2496,555	0	203,705	203,705	99,724	0	0	0	0	0	0	0
19:27:21	458,984	2836,648	16,826	17,285	13,907	10,692	8,49	21,2	957,566	25,417	2496,895	0	203,705	203,705	99,724	0	0	0	0	0	0	0
19:27:21	472,729	2841,376	16,875	17,383	13,931	10,74	8,534	21,2	957,566	25,417	2497,24	0	203,705	203,705	99,724	0	0	0	0	0	0	0
19:27:21	617,602	2847,552	17,07	17,48	13,955	10,804	8,578	21,2	957,566	25,417	2497,59	0	203,705	203,705	99,724	0	0	0	0	0	0	0
19:27:21	749,121	2855,043	17,314	17,773	13,983	10,881	8,624	21,2	957,566	25,417	2497,948	0	203,705	203,705	99,724	0	0	0	0	0	0	0
19:27:21	437,817	2859,421	17,412	17,92	14,002	10,926	8,669	21,2	957,566	25,417	2498,309	0	203,705	203,705	99,724	0	0	0	0	0	0	0
19:27:21	569,116	2865,112	17,558	18,066	14,026	10,985	8,714	21,2	957,566	25,417	2498,676	0	203,705	203,705	99,724	0	0	0	0	0	0	0
19:27:21	514,746	2870,26	17,656	18,066	14,049	11,038	8,76	21,3	957,185	25,417	2499,047	0	203,705	203,705	99,724	0	0	0	0	0	0	0
19:27:21	468,798	2874,948	17,705	18,164	14,073	11,086	8,805	21,3	957,185	25,417	2499,423	0	203,705	203,705	99,724	0	0	0	0	0	0	0
19:27:21	429,394	2879,242	17,705	18,164	14,097	11,131	8,851	21,3	957,185	25,417	2499,803	0	203,705	203,705	99,724	0	0	0	0	0	0	0
19:27:21	499,755	2884,239	17,705	18,115	14,125	11,182	8,897	21,3	957,185	25,417	2500,188	0	203,705	203,705	99,724	0	0	0	0	0	0	0
19:27:21	513,989	2889,379	17,803	18,066	14,149	11,235	8,943	21,3	957,185	25,417	2500,577	0	203,705	203,705	99,724	0	0	0	0	0	0	0
19:27:21	454,834	2893,927	17,851	18,066	14,172	11,282	8,988	21,3	957,185	25,417	2500,97	0	203,705	203,705	99,724	0	0	0	0	0	0	0
19:27:21	556,909	2899,496	17,998	18,164	14,195	11,34	9,035	21,3	957,185	25,417	2501,369	0	203,705	203,705	99,724	0	0	0	0	0	0	0
19:27:21	516,723	2904,664	18,193	18,457	14,213	11,393	9,081	21,3	957,185	25,417	2501,772	0	203,705	203,705	99,724	0	0	0	0	0	0	0
19:27:21	417,675	2908,84	18,34	18,603	14,228	11,436	9,127	21,3	957,185	25,417	2502,179	0	203,705	203,705	99,724	0	0	0	0	0	0	0
19:27:21	604,907	2914,89	18,633	18,799	14,245	11,498	9,173	21,3	957,185	25,417	2502,592	0	203,705	203,705	99,724	0	0	0	0	0	0	0
19:27:21	371,044	2918,6	18,681	18,945	14,264	11,536	9,22	21,3	957,185	25,417	2503,008	0	204,232	204,232	99,727	0	0	0	0	0	0	0
19:27:21	265,576	2921,256	18,633	18,799	14,281	11,564	9,266	21,3	957,185	25,417	2503,426	0	204,232	204,232	99,727	0	0	0	0	0	0	0
19:27:21	461,035	2925,866	18,681	18,847	14,305	11,611	9,312	21,3	957,185	25,417	2503,848	0	204,232	204,232	99,727	0	0	0	0	0	0	0
19:27:21	294,653	2928,813	18,633	18,799	14,324	11,642	9,357	21,3	957,185	25,417	2504,273	0	204,232	204,232	99,727	0	0	0	0	0	0	0
19:27:21	308,081	2931,893	18,535	18,652	14,347	11,673	9,403	21,3	957,185	25,417	2504,701	0	204,232	204,232	99,727	0	0	0	0	0	0	0
19:27:21	315,307	2935,047	18,486	18,701	14,367	11,706	9,448	21,3	957,185	25,417	2505,131	0	204,232	204,232	99,727	0	0	0	0	0	0	0
19:27:21	322,631	2938,273	18,486	18,652	14,386	11,739	9,493	21,3	957,185	25,417	2505,564	0	204,232	204,232	99,727	0	0	0	0	0	0	0
19:27:21	331,005	2941,583	18,535	18,652	14,402	11,773	9,538	21,3	957,185	25,417	2506	0	204,232	204,232	99,727	0	0	0	0	0	0	0
19:27:21	476,123	2946,344	18,828	18,994	14,412	11,822	9,582	21,3	957,185	25,417	2506,441	0	204,232	204,232	99,727	0	0	0	0	0	0	0
19:27:21	339,282	2949,737	19,023	19,189	14,42	11,857	9,627	21,3	957,185	25,417	2506,884	0	204,232	204,232	99,727	0	0	0	0	0	0	0
19:27:21	409,472	2953,832	19,267	19,482	14,429	11,9	9,672	21,3	957,185	25,417	2507,331	0	204,232	204,232	99,727	0	0	0	0	0	0	0
19:27:21	258,52	2956,417	19,365	19,482	14,438	11,926	9,716	21,3	957,185	25,417	2507,78	0	204,232	204,232	99,727	0	0	0	0	0	0	0
19:27:21	224,365	2958,661	19,365	19,482	14,45	11,949	9,76	21,3	957,185	25,417	2508,231	0	204,232	204,232	99,727	0	0	0	0	0	0	0
19:27:21	427,172	2962,932	19,609	19,58	14,46	11,993	9,803	21,3	957,185	25,417	2508,686	0	204,232	204,232	99,727	0	0	0	0	0	0	0
19:27:21	243,798	2965,37	19,609	19,58	14,474	12,019	9,847	21,3	957,185	25,417	2509,142	0	204,232	204,232	99,727	0	0	0	0	0	0	0
19:27:21	126,098	2966,631	19,463	19,58	14,49	12,032	9,89	21,3	957,185	25,417	2509,6	0	204,232	204,232	99,727	0	0	0	0	0	0	0
19:27:21	81,665	2967,448	19,316	19,336	14,503	12,04	9,932	21,3	957,185	25,417	2510,058	0	204,232	204,232	99,727	0	0	0	0	0	0	0
19:27:21	31,933	2967,767	19,17	19,14	14,513	12,043	9,973	21,3	957,185	25,417	2510,516	0	204,232	204,232	99,727	0	0	0	0	0	0	0
19:27:21	298,608	2970,753	19,316	19,336	14,521	12,074	10,014	21,3	957,185	25,417	2510,976	0	204,232	204,232	99,727	0	0	0	0	0	0	0
19:27:21	232,617	2973,079	19,463	19,482	14,526	12,098	10,055	21,3	957,185	25,417	2511,438	0	204,232	204,232	99,727	0	0	0	0	0	0	0
19:27:21	134,228	2974,422	19,512	19,385	14,531	12,112	10,096	21,3	957,185	25,417	2511,901	0	204,232	204,232	99,727	0	0	0	0	0	0	0
19:27:21	233,789	2976,76	19,658	19,678	14,535	12,136	10,136	21,3	957,185	25,417	2512,366	0	204,232	204,232	99,727	0	0	0	0	0	0	0
19:27:21	166,918	2978,429	19,658	19,726	14,545	12,153	10,175	21,3	957,185	25,417	2512,832	0	204,232	204,232	99,727	0	0	0	0	0	0	0
19:27:21	4,638	2978,475	19,512	19,385	14,553	12,154	10,214	21,3	957,185	25,417	2513,298	0	204,232	204,232	99,727	0	0	0	0	0	0	0
19:27:21	19,75	2978,673	19,365	19,385	14,563	12,156	10,252	21,3	957,185	25,417	2513,763	0	204,232	204,232	99,727	0	0	0	0	0	0	0
19:27:21	70,507	2979,378	19,267	19,238	14,573	12,163	10,29	21,3	957,185	25,417	2514,229	0	204,232	204,232	99,727	0	0	0	0	0	0	0
19:27:21	57,568	2979,953	19,17	19,14	14,581	12,169	10,326	21,3	957,185	25,417	2514,695	0	204,232	204,232	99,727	0	0	0	0	0	0	0
19:27:21	110,473	2981,058	19,121	19,14	14,59	12,18	10,363	21,3	957,185	25,417	2515,161	0	204,232	204,232	99,727	0	0	0	0	0	0	0
19:27:21	225,195	2983,31	19,316	19,238	14,592	12,204	10,399	21,3	957,185	25,417	2515,629	0	204,232	204,232	99,727	0	0	0	0	0	0	0
19:27:21	209,033	2985,401	19,463	19,385	14,595	12,225	10,435	21,3	957,185	25,417	2516,099	0	204,232	204,232	99,727	0	0	0	0	0	0	0
19:27:21	199,218	2987,393	19,658	19,58	14,595	12,246	10,47	21,3	957,185	25,417	2516,571	0	204,232	204,232	99,727	0	0	0	0	0	0	0
19:27:21	112,622	2988,519	19,756	19,678	14,596	12,257	10,505	21,3	957,185	25,417	2517,043	0	204,232	204,232	99,727	0	0	0	0	0	0	0
19:27:21	49,829	2989,017	19,804	19,726	14,596	12,262	10,54	21,3	957,185	25,417	2517,515	0	204,232	204,232	99,727	0	0	0	0	0	0	0
19:27:21	136,474	2990,382	19,853	19,824	14,601	12,276	10,574	21,3	957,185	25,417	2517,988	0	204,232	204,232	99,727	0	0	0	0	0	0	0
19:27:21	-12,963	2990,252	19,756	19,678	14,606	12,275	10,607	21,3	957,185	25,417	2518,46	0	204,232	204,232	99,727	0	0	0	0	0	0	0
19:27:21	-2,148	2990,231	19,609	19,482	14,614	12,275	10,64	21,3	957,185	25,417	2518,932	0	204,232	204,232	99,727	0	0	0	0	0	0	0
19:27:21	-60,498	2989,626	19,463	19,482	14,619	12,269	10,672	21,3	957,185	25,417	2519,402	0	204,232	204,232	99,727	0	0	0	0	0	0	0
19:27:21	62,792	2990,254	19,365	19,385	14,628	12,275	10,703	21,3	957,185	25,417	2519,873	0	204,232	204,232	99,727	0	0	0	0	0	0	0
19:27:21	0	2990,254	19,365	19,385	14,628	12,275	10,734	21,3	957,185	25,417	2520,344	0	204,232	204,232	99,727	0	0	0	0	0	0	0
19:27:21	12,084	2990,375	19,365	19,189	14,629	12,276	10,764	21,3	957,185	25,417	2520,814	0	204,232	204,232	99,727	0	0	0	0	0	0	0
19:27:21	0	2990,375	19,365	19,238	14,629	12,276	10,794	21,3	957,185	25,417	2521,284	0	204,232	204,232	99,727	0	0	0	0	0	0	0
19:27:21	249,169	2992,866	19,609	19,531	14,629	12,302	10,823	21,3	957,185	25,417	2521,755	0	204,232	204,232	99,727	0	0	0	0	0	0	0
19:27:21	-34,692	2992,519	19,512	19,58	14,633	12,299	10,852	21,3	957,185	25,417	2522,226	0	204,232	204,232	99,727	0	0	0	0	0	0	0
19:27:21	110,498	2993,624	19,609	19,385	14,633	12,31	10,881	21,3	957,185	25,417	2522,697	0	204,232	204,232	99,727	0	0	0	0	0	0	0
19:27:21	126,733	2994,892	19,658	19,58	14,638	12,323	10,909	21,3	957,185	25,417	2523,169	0	204,232	204,232	99,727	0	0	0	0	0	0	0
19:27:21	-122,338	2993,668	19,463	19,336	14,642	12,31	10,937	21,3	957,185	25,417	2523,64	0	204,232	204,232	99,727	0	0	0	0	0	0	0
19:27:21	11,914	2993,787	19,463	19,385	14,643	12,312	10,964	21,3	957,185	25,417	2524,11	0	204,232	204,232	99,727	0	0	0	0	0	0	0
19:27:21	-11,987	2993,668	19,365	19,238	14,647	12,31	10,99	21,3	957,185	25,417	2524,58	0	204,232	204,232	99,727	0	0	0	0	0	0	0
19:27:21	227,661	2995,944	19,512	19,482	14,652	12,334	11,016	21,3	957,185	25,417	2525,051	0	204,232	204,232	99,727	0	0	0	0	0	0	0
19:27:21	-120,41	2994,74	19,316	19,189	14,656	12,321	11,042	21,3	957,185	25,417	2525,521	0	204,232	204,232	99,727	0	0	0	0	0	0	0
19:27:21	138,72	2996,127	19,463	19,482	14,656	12,336	11,067	21,3	957,185	25,417	2525,992	0	204,232	204,232	99,727	0	0	0	0	0	0	0
19:27:21	49,853	2996,626	19,512	19,58	14,656	12,341	11,092	21,3	957,185	25,417	2526,462	0	204,232	204,232	99,727	0	0	0	0	0	0	0
19:27:21	-49,853	2996,127	19,463	19,385	14,656	12,336	11,117	21,3	957,185	25,417	2526,932	0	204,232	204,232	99,727	0	0	0	0	0	0	0
19:27:21	149,56	2997,623	19,609	19,482	14,656	12,351	11,141	21,3	957,185	25,417	2527,403	0	204,232	204,232	99,727	0	0	0	0	0	0	0
19:27:21	60,742	2998,23	19,658	19,58	14,656	12,357	11,165	21,3	957,185	25,417	2527,874	0	204,232	204,232	99,727	0	0	0	0	0	0	0
19:27:21	-49,877	2997,732	19,609	19,58	14,656	12,352	11,188	21,3	957,185	25,417	2528,344	0	204,232	204,232	99,727	0	0	0	0	0	0	0
19:27:21	127,978	2999,011	19,658	19,726	14,661	12,365	11,211	21,3	957,185	25,417	2528,815	0	204,232	204,232	99,727	0	0	0	0	0	0	0
19:27:21	-188,598	2997,125	19,463	19,336	14,661	12,346	11,233	21,3	957,185	25,417	2529,283	0	204,232	204,232	99,727	0	0	0	0	0	0	0
19:27:21	-70,605	2996,419	19,316	19,189	14,666	12,339	11,255	21,3	957,185	25,417	2529,75	0	204,232	204,232	99,727	0	0	0	0	0	0	0
19:27:21	78,125	2997,201	19,316	19,189	14,67	12,347	11,276	21,3	957,185	25,417	2530,218	0	204,232	204,232	99,727	0	0	0	0	0	0	0
19:27:21	199,438	2999,195	19,512	19,531	14,67	12,367	11,298	21,3	957,185	25,417	2530,687	0	204,232	204,232	99,727	0	0	0	0	0	0	0
19:27:21	-149,584	2997,699	19,365	19,385	14,67	12,352	11,319	21,3	957,185	25,417	2531,154	0	204,232	204,232	99,727	0	0	0	0	0	0	0
19:27:21	99,731	2998,696	19,463	19,385	14,67	12,362	11,339	21,3	957,185	25,417	2531,622	0	204,232	204,232	99,727	0	0	0	0	0	0	0
19:27:21	149,609	3000,192	19,609	19,531	14,67	12,378	11,359	21,3	957,185	25,417	2532,09	0	204,232	204,232	99,727	0	0	0	0	0	0	0
19:27:21	-99,755	2999,195	19,512	19,336	14,67	12,367	11,379	21,3	957,185	25,417	2532,558	0	204,232	204,232	99,727	0	0	0	0	0	0	0
19:27:21	-49,853	2998,696	19,463	19,482	14,67	12,362	11,398	21,3	957,185	25,417	2533,024	0	204,232	204,232	99,727	0	0	0	0	0	0	0
19:27:21	49,853	2999,195	19,512	19,531	14,67	12,367	11,417	21,3	957,185	25,417	2533,49	0	204,232	204,232	99,727	0	0	0	0	0	0	0
19:27:21	0	2999,195	19,512	19,482	14,67	12,367	11,436	21,3	957,185	25,417	2533,956	0	204,232	204,232	99,727	0	0	0	0	0	0	0
19:27:21	0	2999,195	19,512	19,482	14,67	12,367	11,454	21,3	957,185	25,417	2534,421	0	204,232	204,232	99,727	0	0	0	0	0	0	0
19:27:22	0	2999,195	19,512	19,58	14,67	12,367	11,472	21,3	957,185	25,417	2534,886	0	204,232	204,232	99,727	0	0	0	0	0	0	0
19:27:22	0	2999,195	19,512	19,531	14,67	12,367	11,49	21,3	957,185	25,417	2535,35	0	204,232	204,232	99,727	0	0	0	0	0	0	0
19:27:22	0	2999,195	19,512	19,482	14,67	12,367	11,507	21,3	957,185	25,417	2535,814	0	204,232	204,232	99,727	0	0	0	0	0	0	0
19:27:22	0	2999,195	19,512	19,385	14,67	12,367	11,524	21,3	957,185	25,417	2536,278	0	204,232	204,232	99,727	0	0	0	0	0	0	0
19:27:22	-139,99	2997,795	19,365	19,336	14,671	12,353	11,54	21,3	957,185	25,417	2536,739	0	204,232	204,232	99,727	0	0	0	0	0	0	0
19:27:22	149,584	2999,291	19,512	19,678	14,671	12,368	11,556	21,3	957,185	25,417	2537,202	0	204,232	204,232	99,727	0	0	0	0	0	0	0
19:27:22	0	2999,291	19,512	19,531	14,671	12,368	11,572	21,3	957,185	25,417	2537,664	0	204,232	204,232	99,727	0	0	0	0	0	0	0
19:27:22	0	2999,291	19,512	19,385	14,671	12,368	11,588	21,3	957,185	25,417	2538,125	0	204,232	204,232	99,727	0	0	0	0	0	0	0
19:27:22	19,58	2999,487	19,463	19,482	14,675	12,37	11,603	21,3	957,185	25,417	2538,587	0	204,232	204,232	99,727	0	0	0	0	0	0	0
19:27:22	0	2999,487	19,463	19,336	14,675	12,37	11,618	21,3	957,185	25,417	2539,047	0	204,232	204,232	99,727	0	0	0	0	0	0	0
19:27:22	-69,458	2998,792	19,463	19,336	14,671	12,363	11,633	21,3	957,185	25,417	2539,507	0	204,232	204,232	99,727	0	0	0	0	0	0	0
19:27:22	0	2998,792	19,463	19,336	14,671	12,363	11,647	21,3	957,185	25,417	2539,966	0	204,232	204,232	99,727	0	0	0	0	0	0	0
19:27:22	59,643	2999,389	19,463	19,385	14,674	12,369	11,661	21,3	957,185	25,417	2540,426	0	204,232	204,232	99,727	0	0	0	0	0	0	0
19:27:22	49,877	2999,887	19,512	19,385	14,674	12,374	11,675	21,3	957,185	25,417	2540,885	0	204,232	204,232	99,727	0	0	0	0	0	0	0
19:27:22	-59,643	2999,291	19,512	19,482	14,671	12,368	11,689	21,3	957,185	25,417	2541,344	0	204,232	204,232	99,727	0	0	0	0	0	0	0
19:27:22	0	2999,291	19,512	19,482	14,671	12,368	11,702	21,3	957,185	25,417	2541,802	0	204,232	204,232	99,727	0	0	0	0	0	0	0
19:27:22	-9,594	2999,195	19,512	19,482	14,67	12,367	11,715	21,3	957,185	25,417	2542,259	0	204,232	204,232	99,727	0	0	0	0	0	0	0
19:27:22	149,633	3000,691	19,658	19,678	14,67	12,383	11,728	21,3	957,185	25,417	2542,718	0	204,232	204,232	99,727	0	0	0	0	0	0	0
19:27:22	-299,218	2997,699	19,365	19,238	14,67	12,352	11,741	21,3	957,185	25,417	2543,173	0	204,232	204,232	99,727	0	0	0	0	0	0	0
19:27:22	99,731	2998,696	19,463	19,336	14,67	12,362	11,753	21,3	957,185	25,417	2543,628	0	204,232	204,232	99,727	0	0	0	0	0	0	0
19:27:22	149,609	3000,192	19,609	19,482	14,67	12,378	11,765	21,3	957,185	25,417	2544,085	0	204,232	204,232	99,727	0	0	0	0	0	0	0
19:27:22	0	3000,192	19,609	19,482	14,67	12,378	11,777	21,4	957,566	25,417	2544,541	0	204,232	204,232	99,727	0	0	0	0	0	0	0
19:27:22	-92,529	2999,267	19,512	19,531	14,671	12,368	11,789	21,4	957,566	25,417	2544,996	0	204,232	204,232	99,727	0	0	0	0	0	0	0
19:27:22	-80,151	2998,466	19,365	19,238	14,675	12,36	11,8	21,4	957,566	25,417	2545,449	0	204,232	204,232	99,727	0	0	0	0	0	0	0
19:27:22	0	2998,466	19,365	19,336	14,675	12,36	11,811	21,4	957,566	25,417	2545,902	0	204,232	204,232	99,727	0	0	0	0	0	0	0
19:27:22	0	2998,466	19,365	19,14	14,675	12,36	11,822	21,4	957,566	25,417	2546,355	0	204,232	204,232	99,727	0	0	0	0	0	0	0
19:27:22	99,707	2999,463	19,463	19,385	14,675	12,37	11,832	21,4	957,566	25,417	2546,808	0	204,232	204,232	99,727	0	0	0	0	0	0	0
19:27:22	-19,555	2999,267	19,512	19,482	14,671	12,368	11,843	21,4	957,566	25,417	2547,26	0	204,232	204,232	99,727	0	0	0	0	0	0	0
19:27:22	0	2999,267	19,512	19,385	14,671	12,368	11,853	21,4	957,566	25,417	2547,712	0	204,232	204,232	99,727	0	0	0	0	0	0	0
19:27:22	159,375	3000,861	19,609	19,58	14,674	12,384	11,864	21,4	957,566	25,417	2548,165	0	204,232	204,232	99,727	0	0	0	0	0	0	0
19:27:22	-89,965	2999,961	19,512	19,482	14,675	12,375	11,874	21,4	957,566	25,417	2548,617	0	204,232	204,232	99,727	0	0	0	0	0	0	0
19:27:22	-49,853	2999,463	19,463	19,385	14,675	12,37	11,883	21,4	957,566	25,417	2549,068	0	205,683	205,683	99,732	0	0	0	0	0	0	0
19:27:22	49,853	2999,961	19,512	19,482	14,675	12,375	11,893	21,4	957,566	25,417	2549,519	0	205,683	205,683	99,732	0	0	0	0	0	0	0
19:27:22	99,755	3000,959	19,609	19,531	14,675	12,386	11,903	21,4	957,566	25,417	2549,97	0	205,683	205,683	99,732	0	0	0	0	0	0	0
19:27:22	-99,755	2999,961	19,512	19,385	14,675	12,375	11,912	21,4	957,566	25,417	2550,42	0	205,683	205,683	99,732	0	0	0	0	0	0	0
19:27:22	99,755	3000,959	19,609	19,58	14,675	12,386	11,921	21,4	957,566	25,417	2550,871	0	205,683	205,683	99,732	0	0	0	0	0	0	0
19:27:22	0	3000,959	19,609	19,531	14,675	12,386	11,93	21,4	957,566	25,417	2551,321	0	205,683	205,683	99,732	0	0	0	0	0	0	0
19:27:22	-169,165	2999,267	19,512	19,385	14,671	12,368	11,939	21,4	957,566	25,417	2551,769	0	205,683	205,683	99,732	0	0	0	0	0	0	0
19:27:22	0	2999,267	19,512	19,385	14,671	12,368	11,947	21,4	957,566	25,417	2552,217	0	205,683	205,683	99,732	0	0	0	0	0	0	0
19:27:22	69,409	2999,961	19,512	19,385	14,675	12,375	11,956	21,4	957,566	25,417	2552,664	0	205,683	205,683	99,732	0	0	0	0	0	0	0
19:27:22	99,755	3000,959	19,609	19,482	14,675	12,386	11,964	21,4	957,566	25,417	2553,113	0	205,683	205,683	99,732	0	0	0	0	0	0	0
19:27:22	-99,755	2999,961	19,512	19,385	14,675	12,375	11,972	21,4	957,566	25,417	2553,56	0	205,683	205,683	99,732	0	0	0	0	0	0	0
19:27:22	10,815	3000,069	19,512	19,482	14,675	12,376	11,98	21,4	957,566	25,417	2554,006	0	205,683	205,683	99,732	0	0	0	0	0	0	0
19:27:22	149,633	3001,566	19,658	19,531	14,675	12,392	11,988	21,4	957,566	25,417	2554,454	0	205,683	205,683	99,732	0	0	0	0	0	0	0
19:27:22	-149,633	3000,069	19,512	19,385	14,675	12,376	11,996	21,4	957,566	25,417	2554,9	0	205,683	205,683	99,732	0	0	0	0	0	0	0
19:27:22	99,731	3001,067	19,609	19,531	14,675	12,387	12,003	21,4	957,566	25,417	2555,346	0	205,683	205,683	99,732	0	0	0	0	0	0	0
19:27:22	-149,584	2999,571	19,463	19,385	14,675	12,371	12,011	21,4	957,566	25,417	2555,79	0	205,683	205,683	99,732	0	0	0	0	0	0	0
19:27:22	49,853	3000,069	19,512	19,385	14,675	12,376	12,018	21,4	957,566	25,417	2556,234	0	205,683	205,683	99,732	0	0	0	0	0	0	0
19:27:22	149,633	3001,566	19,658	19,58	14,675	12,392	12,025	21,4	957,566	25,417	2556,679	0	205,683	205,683	99,732	0	0	0	0	0	0	0
19:27:22	-149,633	3000,069	19,512	19,385	14,675	12,376	12,032	21,4	957,566	25,417	2557,122	0	205,683	205,683	99,732	0	0	0	0	0	0	0
19:27:22	0	3000,069	19,512	19,482	14,675	12,376	12,039	21,4	957,566	25,417	2557,565	0	205,683	205,683	99,732	0	0	0	0	0	0	0
19:27:22	-149,584	2998,574	19,365	19,238	14,675	12,361	12,045	21,4	957,566	25,417	2558,006	0	205,683	205,683	99,732	0	0	0	0	0	0	0
19:27:22	88,916	2999,463	19,463	19,385	14,675	12,37	12,051	21,4	957,566	25,417	2558,448	0	205,683	205,683	99,732	0	0	0	0	0	0	0
19:27:22	149,609	3000,959	19,609	19,58	14,675	12,386	12,058	21,4	957,566	25,417	2558,89	0	205,683	205,683	99,732	0	0	0	0	0	0	0
19:27:22	-228,637	2998,672	19,463	19,336	14,67	12,362	12,064	21,4	957,566	25,417	2559,33	0	205,683	205,683	99,732	0	0	0	0	0	0	0
19:27:22	149,609	3000,169	19,609	19,482	14,67	12,377	12,07	21,4	957,566	25,417	2559,771	0	205,683	205,683	99,732	0	0	0	0	0	0	0
19:27:22	0	3000,169	19,609	19,531	14,67	12,377	12,076	21,4	957,566	25,417	2560,211	0	205,683	205,683	99,732	0	0	0	0	0	0	0
19:27:22	-99,731	2999,171	19,512	19,336	14,67	12,367	12,082	21,4	957,566	25,417	2560,65	0	205,683	205,683	99,732	0	0	0	0	0	0	0
19:27:22	0	2999,171	19,512	19,385	14,67	12,367	12,087	21,4	957,566	25,417	2561,089	0	205,683	205,683	99,732	0	0	0	0	0	0	0
19:27:22	99,731	3000,169	19,609	19,482	14,67	12,377	12,093	21,4	957,566	25,417	2561,528	0	205,683	205,683	99,732	0	0	0	0	0	0	0
19:27:22	-20,727	2999,961	19,512	19,336	14,675	12,375	12,099	21,4	957,566	25,417	2561,967	0	205,683	205,683	99,732	0	0	0	0	0	0	0
19:27:22	-138,769	2998,574	19,365	19,189	14,675	12,361	12,104	21,4	957,566	25,417	2562,403	0	205,683	205,683	99,732	0	0	0	0	0	0	0
19:27:22	99,731	2999,571	19,463	19,385	14,675	12,371	12,109	21,4	957,566	25,417	2562,84	0	205,683	205,683	99,732	0	0	0	0	0	0	0
19:27:22	-99,731	2998,574	19,365	19,189	14,675	12,361	12,114	21,4	957,566	25,417	2563,276	0	205,683	205,683	99,732	0	0	0	0	0	0	0
19:27:22	209,252	3000,666	19,512	19,385	14,679	12,382	12,119	21,4	957,566	25,417	2563,714	0	205,683	205,683	99,732	0	0	0	0	0	0	0
19:27:22	99,755	3001,664	19,609	19,385	14,679	12,393	12,125	21,4	957,566	25,417	2564,152	0	205,683	205,683	99,732	0	0	0	0	0	0	0
19:27:22	0	3001,664	19,609	19,482	14,679	12,393	12,13	21,4	957,566	25,417	2564,59	0	205,683	205,683	99,732	0	0	0	0	0	0	0
19:27:22	9,765	3001,761	19,609	19,482	14,679	12,394	12,135	21,4	957,566	25,417	2565,027	0	205,683	205,683	99,732	0	0	0	0	0	0	0
19:27:22	70,507	3002,466	19,609	19,531	14,683	12,401	12,14	21,4	957,566	25,417	2565,464	0	205,683	205,683	99,732	0	0	0	0	0	0	0
19:27:22	-90,209	3001,564	19,512	19,385	14,684	12,392	12,145	21,4	957,566	25,417	2565,901	0	205,683	205,683	99,732	0	0	0	0	0	0	0
19:27:22	-49,877	3001,066	19,463	19,482	14,684	12,387	12,15	21,4	957,566	25,417	2566,336	0	205,683	205,683	99,732	0	0	0	0	0	0	0
19:27:22	-30,2	3000,764	19,512	19,385	14,679	12,383	12,154	21,4	957,566	25,417	2566,77	0	205,683	205,683	99,732	0	0	0	0	0	0	0
19:27:22	99,78	3001,761	19,609	19,482	14,679	12,394	12,159	21,4	957,566	25,417	2567,205	0	205,683	205,683	99,732	0	0	0	0	0	0	0
19:27:22	69,384	3002,455	19,756	19,58	14,675	12,401	12,164	21,4	957,566	25,417	2567,64	0	205,683	205,683	99,732	0	0	0	0	0	0	0
19:27:22	60,717	3003,062	19,804	19,824	14,675	12,407	12,169	21,4	957,566	25,417	2568,075	0	205,683	205,683	99,732	0	0	0	0	0	0	0
19:27:22	19,555	3003,258	19,756	19,873	14,679	12,409	12,173	21,4	957,566	25,417	2568,51	0	205,683	205,683	99,732	0	0	0	0	0	0	0
19:27:22	-149,658	3001,761	19,609	19,531	14,679	12,394	12,178	21,4	957,566	25,417	2568,944	0	205,683	205,683	99,732	0	0	0	0	0	0	0
19:27:22	-149,633	3000,265	19,463	19,482	14,679	12,378	12,182	21,4	957,566	25,417	2569,375	0	205,683	205,683	99,732	0	0	0	0	0	0	0
19:27:22	80,053	3001,066	19,463	19,531	14,684	12,387	12,186	21,4	957,566	25,417	2569,807	0	205,683	205,683	99,732	0	0	0	0	0	0	0
19:27:22	149,658	3002,562	19,609	19,58	14,684	12,402	12,19	21,4	957,566	25,417	2570,239	0	205,683	205,683	99,732	0	0	0	0	0	0	0
19:27:22	-249,389	3000,068	19,365	19,385	14,684	12,376	12,194	21,4	957,566	25,417	2570,669	0	205,683	205,683	99,732	0	0	0	0	0	0	0
19:27:22	99,731	3001,066	19,463	19,482	14,684	12,387	12,197	21,4	957,566	25,417	2571,099	0	205,683	205,683	99,732	0	0	0	0	0	0	0
19:27:22	40,332	3001,469	19,512	19,482	14,683	12,391	12,201	21,4	957,566	25,417	2571,53	0	205,683	205,683	99,732	0	0	0	0	0	0	0
19:27:22	99,755	3002,466	19,609	19,726	14,683	12,401	12,205	21,4	957,566	25,417	2571,961	0	205,683	205,683	99,732	0	0	0	0	0	0	0
19:27:22	-239,819	3000,068	19,365	19,336	14,684	12,376	12,208	21,4	957,566	25,417	2572,389	0	205,683	205,683	99,732	0	0	0	0	0	0	0
19:27:22	149,609	3001,564	19,512	19,385	14,684	12,392	12,212	21,4	957,566	25,417	2572,818	0	205,683	205,683	99,732	0	0	0	0	0	0	0
19:27:22	-9,545	3001,469	19,512	19,385	14,683	12,391	12,216	21,4	957,566	25,417	2573,246	0	205,683	205,683	99,732	0	0	0	0	0	0	0
19:27:22	29,248	3001,761	19,609	19,482	14,679	12,394	12,219	21,4	957,566	25,417	2573,675	0	205,683	205,683	99,732	0	0	0	0	0	0	0
19:27:22	0	3001,761	19,609	19,678	14,679	12,394	12,222	21,4	957,566	25,417	2574,103	0	205,683	205,683	99,732	0	0	0	0	0	0	0
19:27:22	49,877	3002,26	19,658	19,58	14,679	12,399	12,226	21,4	957,566	25,417	2574,531	0	205,683	205,683	99,732	0	0	0	0	0	0	0
19:27:22	-49,877	3001,761	19,609	19,482	14,679	12,394	12,229	21,4	957,566	25,417	2574,958	0	205,683	205,683	99,732	0	0	0	0	0	0	0
19:27:22	0	3001,761	19,609	19,531	14,679	12,394	12,232	21,4	957,566	25,417	2575,385	0	205,683	205,683	99,732	0	0	0	0	0	0	0
19:27:22	-149,633	3000,265	19,463	19,336	14,679	12,378	12,235	21,4	957,566	25,417	2575,81	0	205,683	205,683	99,732	0	0	0	0	0	0	0
19:27:22	0	3000,265	19,463	19,336	14,679	12,378	12,238	21,4	957,566	25,417	2576,234	0	205,683	205,683	99,732	0	0	0	0	0	0	0
19:27:22	149,633	3001,761	19,609	19,531	14,679	12,394	12,241	21,4	957,566	25,417	2576,66	0	205,683	205,683	99,732	0	0	0	0	0	0	0
19:27:22	-99,78	3000,764	19,512	19,531	14,679	12,383	12,244	21,4	957,566	25,417	2577,084	0	205,683	205,683	99,732	0	0	0	0	0	0	0
19:27:22	0	3000,764	19,512	19,482	14,679	12,383	12,247	21,4	957,566	25,417	2577,508	0	205,683	205,683	99,732	0	0	0	0	0	0	0
19:27:22	-49,853	3000,265	19,463	19,482	14,679	12,378	12,249	21,4	957,566	25,417	2577,931	0	205,683	205,683	99,732	0	0	0	0	0	0	0
19:27:22	0	3000,265	19,463	19,238	14,679	12,378	12,252	21,4	957,566	25,417	2578,353	0	205,683	205,683	99,732	0	0	0	0	0	0	0
19:27:22	-99,731	2999,268	19,365	19,336	14,679	12,368	12,254	21,4	957,566	25,417	2578,774	0	205,683	205,683	99,732	0	0	0	0	0	0	0
19:27:22	249,365	3001,761	19,609	19,678	14,679	12,394	12,257	21,4	957,566	25,417	2579,197	0	205,683	205,683	99,732	0	0	0	0	0	0	0
19:27:23	-99,78	3000,764	19,512	19,482	14,679	12,383	12,259	21,4	957,566	25,417	2579,618	0	205,683	205,683	99,732	0	0	0	0	0	0	0
19:27:23	70,532	3001,469	19,512	19,336	14,683	12,391	12,262	21,4	957,566	25,417	2580,04	0	205,683	205,683	99,732	0	0	0	0	0	0	0
19:27:23	0	3001,469	19,512	19,482	14,683	12,391	12,264	21,4	957,566	25,417	2580,462	0	205,683	205,683	99,732	0	0	0	0	0	0	0
19:27:23	-70,532	3000,764	19,512	19,385	14,679	12,383	12,267	21,4	957,566	25,417	2580,882	0	205,683	205,683	99,732	0	0	0	0	0	0	0
19:27:23	99,78	3001,761	19,609	19,531	14,679	12,394	12,269	21,4	957,566	25,417	2581,303	0	205,683	205,683	99,732	0	0	0	0	0	0	0
19:27:23	0	3001,761	19,609	19,531	14,679	12,394	12,272	21,4	957,566	25,417	2581,723	0	205,683	205,683	99,732	0	0	0	0	0	0	0
19:27:23	-99,78	3000,764	19,512	19,482	14,679	12,383	12,274	21,4	957,566	25,417	2582,142	0	205,683	205,683	99,732	0	0	0	0	0	0	0
19:27:23	99,78	3001,761	19,609	19,531	14,679	12,394	12,276	21,4	957,566	25,417	2582,562	0	205,683	205,683	99,732	0	0	0	0	0	0	0
19:27:23	-99,78	3000,764	19,512	19,385	14,679	12,383	12,278	21,4	957,566	25,417	2582,98	0	205,683	205,683	99,732	0	0	0	0	0	0	0
19:27:23	99,78	3001,761	19,609	19,482	14,679	12,394	12,281	21,4	957,566	25,417	2583,399	0	205,683	205,683	99,732	0	0	0	0	0	0	0
19:27:23	0	3001,761	19,609	19,385	14,679	12,394	12,283	21,4	957,566	25,417	2583,817	0	205,683	205,683	99,732	0	0	0	0	0	0	0
19:27:23	-19,702	3001,564	19,512	19,482	14,684	12,392	12,285	21,4	957,566	25,417	2584,235	0	205,683	205,683	99,732	0	0	0	0	0	0	0
19:27:23	0	3001,564	19,512	19,482	14,684	12,392	12,287	21,4	957,566	25,417	2584,652	0	205,683	205,683	99,732	0	0	0	0	0	0	0
19:27:23	0	3001,564	19,512	19,482	14,684	12,392	12,289	21,4	957,566	25,417	2585,069	0	205,683	205,683	99,732	0	0	0	0	0	0	0
19:27:23	19,702	3001,761	19,609	19,531	14,679	12,394	12,291	21,4	957,566	25,417	2585,486	0	205,683	205,683	99,732	0	0	0	0	0	0	0
19:27:23	0	3001,761	19,609	19,531	14,679	12,394	12,293	21,4	957,566	25,417	2585,902	0	205,683	205,683	99,732	0	0	0	0	0	0	0
19:27:23	-19,702	3001,564	19,512	19,336	14,684	12,392	12,295	21,4	957,566	25,417	2586,318	0	205,683	205,683	99,732	0	0	0	0	0	0	0
19:27:23	-49,877	3001,066	19,463	19,336	14,684	12,387	12,297	21,4	957,566	25,417	2586,733	0	205,683	205,683	99,732	0	0	0	0	0	0	0
19:27:23	149,658	3002,562	19,609	19,482	14,684	12,402	12,299	21,4	957,566	25,417	2587,149	0	205,683	205,683	99,732	0	0	0	0	0	0	0
19:27:23	-149,658	3001,066	19,463	19,336	14,684	12,387	12,301	21,4	957,566	25,417	2587,562	0	205,683	205,683	99,732	0	0	0	0	0	0	0
19:27:23	49,877	3001,564	19,512	19,385	14,684	12,392	12,302	21,4	957,566	25,417	2587,976	0	205,683	205,683	99,732	0	0	0	0	0	0	0
19:27:23	-49,877	3001,066	19,463	19,385	14,684	12,387	12,304	21,4	957,566	25,417	2588,389	0	205,683	205,683	99,732	0	0	0	0	0	0	0
19:27:23	69,58	3001,761	19,609	19,678	14,679	12,394	12,306	21,4	957,566	25,417	2588,803	0	205,683	205,683	99,732	0	0	0	0	0	0	0
19:27:23	-9,765	3001,664	19,609	19,482	14,679	12,393	12,308	21,4	957,566	25,417	2589,216	0	205,683	205,683	99,732	0	0	0	0	0	0	0
19:27:23	-99,755	3000,666	19,512	19,482	14,679	12,382	12,309	21,4	957,566	25,417	2589,627	0	205,683	205,683	99,732	0	0	0	0	0	0	0
19:27:23	309,082	3003,757	19,804	19,726	14,679	12,414	12,311	21,4	957,566	25,417	2590,041	0	205,683	205,683	99,732	0	0	0	0	0	0	0
19:27:23	-199,56	3001,761	19,609	19,531	14,679	12,394	12,313	21,4	957,566	25,417	2590,453	0	205,683	205,683	99,732	0	0	0	0	0	0	0
19:27:23	0	3001,761	19,609	19,385	14,679	12,394	12,314	21,4	957,566	25,417	2590,864	0	205,683	205,683	99,732	0	0	0	0	0	0	0
19:27:23	-19,702	3001,564	19,512	19,336	14,684	12,392	12,316	21,4	957,566	25,417	2591,275	0	205,683	205,683	99,732	0	0	0	0	0	0	0
19:27:23	0	3001,564	19,512	19,482	14,684	12,392	12,317	21,4	957,566	25,417	2591,685	0	205,683	205,683	99,732	0	0	0	0	0	0	0
19:27:23	0	3001,564	19,512	19,385	14,684	12,392	12,319	21,4	957,566	25,417	2592,095	0	205,683	205,683	99,732	0	0	0	0	0	0	0
19:27:23	-49,877	3001,066	19,463	19,482	14,684	12,387	12,32	21,4	957,566	25,417	2592,504	0	205,683	205,683	99,732	0	0	0	0	0	0	0
19:27:23	0	3001,066	19,463	19,385	14,684	12,387	12,321	21,4	957,566	25,417	2592,912	0	205,683	205,683	99,732	0	0	0	0	0	0	0
19:27:23	49,877	3001,564	19,512	19,58	14,684	12,392	12,323	21,4	957,566	25,417	2593,321	0	205,683	205,683	99,732	0	0	0	0	0	0	0
19:27:23	69,58	3002,26	19,658	19,824	14,679	12,399	12,324	21,4	957,566	25,417	2593,73	0	205,683	205,683	99,732	0	0	0	0	0	0	0
19:27:23	-199,511	3000,265	19,463	19,336	14,679	12,378	12,325	21,4	957,566	25,417	2594,136	0	205,683	205,683	99,732	0	0	0	0	0	0	0
19:27:23	149,633	3001,761	19,609	19,531	14,679	12,394	12,327	21,4	957,566	25,417	2594,544	0	205,683	205,683	99,732	0	0	0	0	0	0	0
19:27:23	80,078	3002,562	19,609	19,58	14,684	12,402	12,328	21,4	957,566	25,417	2594,952	0	205,683	205,683	99,732	0	0	0	0	0	0	0
19:27:23	-249,389	3000,068	19,365	19,336	14,684	12,376	12,329	21,4	957,566	25,417	2595,357	0	205,683	205,683	99,732	0	0	0	0	0	0	0
19:27:23	99,731	3001,066	19,463	19,531	14,684	12,387	12,33	21,4	957,566	25,417	2595,762	0	205,683	205,683	99,732	0	0	0	0	0	0	0
19:27:23	-30,2	3000,764	19,512	19,482	14,679	12,383	12,331	21,4	957,566	25,417	2596,167	0	205,683	205,683	99,732	0	0	0	0	0	0	0
19:27:23	149,658	3002,26	19,658	19,678	14,679	12,399	12,333	21,4	957,566	25,417	2596,573	0	205,683	205,683	99,732	0	0	0	0	0	0	0
19:27:23	-49,877	3001,761	19,609	19,58	14,679	12,394	12,334	21,4	957,566	25,417	2596,979	0	205,683	205,683	99,732	0	0	0	0	0	0	0
19:27:23	0	3001,761	19,609	19,531	14,679	12,394	12,335	21,4	957,566	25,417	2597,383	0	205,683	205,683	99,732	0	0	0	0	0	0	0
19:27:23	-149,633	3000,265	19,463	19,336	14,679	12,378	12,336	21,4	957,566	25,417	2597,786	0	205,683	205,683	99,732	0	0	0	0	0	0	0
19:27:23	0	3000,265	19,463	19,336	14,679	12,378	12,337	21,4	957,566	25,417	2598,189	0	205,683	205,683	99,732	0	0	0	0	0	0	0
19:27:23	0	3000,265	19,463	19,336	14,679	12,378	12,337	21,4	957,566	25,417	2598,591	0	205,683	205,683	99,732	0	0	0	0	0	0	0
19:27:23	149,633	3001,761	19,609	19,678	14,679	12,394	12,339	21,4	957,566	25,417	2598,994	0	205,683	205,683	99,732	0	0	0	0	0	0	0
19:27:23	-69,58	3001,066	19,463	19,482	14,684	12,387	12,34	21,4	957,566	25,417	2599,396	0	205,683	205,683	99,732	0	0	0	0	0	0	0
19:27:23	-99,731	3000,068	19,365	19,336	14,684	12,376	12,34	21,4	957,566	25,417	2599,797	0	205,683	205,683	99,732	0	0	0	0	0	0	0
19:27:23	99,731	3001,066	19,463	19,385	14,684	12,387	12,341	21,4	957,566	25,417	2600,198	0	205,683	205,683	99,732	0	0	0	0	0	0	0
19:27:23	-80,053	3000,265	19,463	19,385	14,679	12,378	12,342	21,4	957,566	25,417	2600,598	0	205,683	205,683	99,732	0	0	0	0	0	0	0
19:27:23	149,633	3001,761	19,609	19,482	14,679	12,394	12,343	21,4	957,566	25,417	2600,999	0	205,683	205,683	99,732	0	0	0	0	0	0	0
19:27:23	-149,633	3000,265	19,463	19,336	14,679	12,378	12,344	21,4	957,566	25,417	2601,398	0	205,683	205,683	99,732	0	0	0	0	0	0	0
19:27:23	0	3000,265	19,463	19,385	14,679	12,378	12,344	21,4	957,566	25,417	2601,797	0	205,683	205,683	99,732	0	0	0	0	0	0	0
19:27:23	80,053	3001,066	19,463	19,482	14,684	12,387	12,345	21,4	957,566	25,417	2602,196	0	205,683	205,683	99,732	0	0	0	0	0	0	0
19:27:23	49,877	3001,564	19,512	19,482	14,684	12,392	12,346	21,4	957,566	25,417	2602,595	0	205,683	205,683	99,732	0	0	0	0	0	0	0
19:27:23	0	3001,564	19,512	19,482	14,684	12,392	12,347	21,4	957,566	25,417	2602,994	0	205,683	205,683	99,732	0	0	0	0	0	0	0
19:27:23	-49,877	3001,066	19,463	19,336	14,684	12,387	12,348	21,4	957,566	25,417	2603,392	0	205,683	205,683	99,732	0	0	0	0	0	0	0
19:27:23	149,658	3002,562	19,609	19,678	14,684	12,402	12,349	21,4	957,566	25,417	2603,791	0	205,683	205,683	99,732	0	0	0	0	0	0	0
19:27:23	0	3002,562	19,609	19,482	14,684	12,402	12,35	21,4	957,566	25,417	2604,19	0	205,683	205,683	99,732	0	0	0	0	0	0	0
19:27:23	-149,658	3001,066	19,463	19,385	14,684	12,387	12,351	21,4	957,566	25,417	2604,587	0	205,683	205,683	99,732	0	0	0	0	0	0	0
19:27:23	149,658	3002,562	19,609	19,482	14,684	12,402	12,352	21,4	957,566	25,417	2604,985	0	205,683	205,683	99,732	0	0	0	0	0	0	0
19:27:23	-299,243	2999,57	19,316	19,14	14,684	12,371	12,352	21,4	957,566	25,417	2605,379	0	205,683	205,683	99,732	0	0	0	0	0	0	0
19:27:23	-348,95	2996,08	18,974	18,603	14,684	12,335	12,352	21,4	957,566	25,417	2605,77	0	205,683	205,683	99,732	0	0	0	0	0	0	0
19:27:23	-518,652	2990,894	18,535	18,066	14,68	12,282	12,35	21,4	957,566	25,417	2606,155	0	205,683	205,683	99,732	0	0	0	0	0	0	0
19:27:23	-657,031	2984,323	18,047	17,48	14,671	12,214	12,348	21,4	957,566	25,417	2606,533	0	205,683	205,683	99,732	0	0	0	0	0	0	0
19:27:23	-732,031	2977,003	17,656	16,845	14,652	12,139	12,343	21,4	957,566	25,417	2606,903	0	205,683	205,683	99,732	0	0	0	0	0	0	0
19:27:23	-842,187	2968,581	17,314	16,064	14,624	12,052	12,338	21,4	957,566	25,417	2607,265	0	205,683	205,683	99,732	0	0	0	0	0	0	0
19:27:23	-268,896	2965,892	17,705	16,601	14,586	12,024	12,332	21,4	957,566	25,417	2607,624	0	205,683	205,683	99,732	0	0	0	0	0	0	0
19:27:23	-324,462	2962,648	18,193	17,187	14,54	11,991	12,325	21,4	957,566	25,417	2607,979	0	205,683	205,683	99,732	0	0	0	0	0	0	0
19:27:23	-779,492	2954,853	18,291	17,236	14,49	11,91	12,317	21,4	957,566	25,417	2608,326	0	205,683	205,683	99,732	0	0	0	0	0	0	0
19:27:23	-763,281	2947,22	18,34	17,285	14,445	11,831	12,307	21,4	957,566	25,417	2608,664	0	205,683	205,683	99,732	0	0	0	0	0	0	0
19:27:23	-753,002	2939,69	18,291	17,041	14,405	11,754	12,296	21,4	957,566	25,417	2608,996	0	205,683	205,683	99,732	0	0	0	0	0	0	0
19:27:23	-880,419	2930,886	17,998	16,845	14,372	11,663	12,284	21,4	957,566	25,417	2609,318	0	205,683	205,683	99,732	0	0	0	0	0	0	0
19:27:23	-1174,78	2919,138	17,314	16,015	14,345	11,542	12,269	21,4	957,566	25,417	2609,628	0	205,683	205,683	99,732	0	0	0	0	0	0	0
19:27:23	-701,806	2912,12	17,021	15,967	14,322	11,47	12,254	21,4	957,566	25,417	2609,93	0	205,683	205,683	99,732	0	0	0	0	0	0	0
19:27:23	-998,437	2902,135	16,435	15,527	14,299	11,367	12,236	21,4	957,566	25,417	2610,222	0	205,683	205,683	99,732	0	0	0	0	0	0	0
19:27:23	-476,464	2897,371	16,435	15,625	14,272	11,318	12,218	21,4	957,566	25,417	2610,509	0	205,683	205,683	99,732	0	0	0	0	0	0	0
19:27:23	-539,868	2891,972	16,533	15,722	14,236	11,262	12,2	21,4	957,566	25,417	2610,791	0	205,683	205,683	99,732	0	0	0	0	0	0	0
19:27:23	-568,164	2886,29	16,533	15,722	14,204	11,203	12,18	21,4	957,566	25,417	2611,066	0	205,683	205,683	99,732	0	0	0	0	0	0	0
19:27:23	-420,727	2882,083	16,679	15,722	14,172	11,16	12,16	21,4	957,566	25,417	2611,337	0	205,683	205,683	99,732	0	0	0	0	0	0	0
19:27:23	-642,382	2875,659	16,533	15,869	14,144	11,094	12,139	21,4	957,566	25,417	2611,601	0	205,683	205,683	99,732	0	0	0	0	0	0	0
19:27:23	-483,447	2870,825	16,386	15,674	14,125	11,044	12,118	21,4	957,566	25,417	2611,86	0	205,683	205,683	99,732	0	0	0	0	0	0	0
19:27:23	-523,95	2865,585	16,191	15,478	14,106	10,99	12,096	21,4	957,566	25,417	2612,114	0	205,683	205,683	99,732	0	0	0	0	0	0	0
19:27:23	-890,869	2856,677	15,556	15,088	14,092	10,898	12,072	21,4	957,566	25,417	2612,359	0	205,683	205,683	99,732	0	0	0	0	0	0	0
19:27:23	-449,755	2852,179	15,361	14,795	14,078	10,852	12,048	21,4	957,566	25,417	2612,599	0	205,683	205,683	99,732	0	0	0	0	0	0	0
19:27:23	-641,406	2845,765	14,97	14,404	14,064	10,786	12,023	21,4	957,566	25,417	2612,832	0	205,683	205,683	99,732	0	0	0	0	0	0	0
19:27:23	-438,842	2841,377	14,873	14,111	14,044	10,74	11,998	21,4	957,566	25,417	2613,061	0	205,683	205,683	99,732	0	0	0	0	0	0	0
19:27:23	-299,121	2838,385	15,068	14,306	14,016	10,709	11,973	21,4	957,566	25,417	2613,286	0	205,683	205,683	99,732	0	0	0	0	0	0	0
19:27:23	-453,881	2833,847	15,117	14,404	13,988	10,663	11,947	21,4	957,566	25,417	2613,507	0	205,683	205,683	99,732	0	0	0	0	0	0	0
19:27:23	-246,435	2831,382	15,459	14,843	13,955	10,637	11,922	21,4	957,566	25,417	2613,725	0	205,683	205,683	99,732	0	0	0	0	0	0	0
19:27:23	-359,448	2827,788	15,605	15,136	13,926	10,6	11,896	21,4	957,566	25,417	2613,939	0	205,683	205,683	99,732	0	0	0	0	0	0	0
19:27:23	-507,177	2822,716	15,605	15,136	13,897	10,548	11,869	21,4	957,566	25,417	2614,147	0	205,683	205,683	99,732	0	0	0	0	0	0	0
19:27:23	-471,997	2817,996	15,556	14,99	13,873	10,499	11,842	21,4	957,566	25,417	2614,351	0	205,683	205,683	99,732	0	0	0	0	0	0	0
19:27:23	-435,473	2813,641	15,459	14,941	13,854	10,454	11,815	21,4	957,566	25,417	2614,551	0	205,683	205,683	99,732	0	0	0	0	0	0	0
19:27:23	-534,252	2808,299	15,263	14,795	13,835	10,399	11,787	21,4	957,566	25,417	2614,744	0	205,683	205,683	99,732	0	0	0	0	0	0	0
19:27:23	-544,14	2802,857	14,97	14,453	13,821	10,343	11,759	21,4	957,566	25,417	2614,932	0	205,683	205,683	99,732	0	0	0	0	0	0	0
19:27:23	-536,987	2797,487	14,775	14,404	13,802	10,288	11,73	21,4	957,566	25,417	2615,115	0	205,683	205,683	99,732	0	0	0	0	0	0	0
19:27:24	-625,61	2791,231	14,482	14,209	13,783	10,223	11,701	21,4	957,566	25,417	2615,291	0	205,683	205,683	99,732	0	0	0	0	0	0	0
19:27:24	-389,257	2787,339	14,433	14,062	13,763	10,183	11,671	21,4	957,566	25,417	2615,463	0	205,683	205,683	99,732	0	0	0	0	0	0	0
19:27:24	-198,876	2785,35	14,58	14,258	13,744	10,163	11,641	21,4	957,566	25,417	2615,633	0	205,683	205,683	99,732	0	0	0	0	0	0	0
19:27:24	-501,489	2780,335	14,58	14,111	13,715	10,111	11,611	21,4	957,566	25,417	2615,798	0	205,683	205,683	99,732	0	0	0	0	0	0	0
19:27:24	-419,384	2776,141	14,58	14,111	13,692	10,068	11,581	21,4	957,566	25,417	2615,958	0	205,683	205,683	99,732	0	0	0	0	0	0	0
19:27:24	-497,167	2771,17	14,482	14,062	13,669	10,017	11,55	21,4	957,566	25,417	2616,113	0	205,683	205,683	99,732	0	0	0	0	0	0	0
19:27:24	-383,862	2767,331	14,433	13,965	13,65	9,977	11,52	21,4	957,566	25,417	2616,265	0	205,683	205,683	99,732	0	0	0	0	0	0	0
19:27:24	-391,381	2763,417	14,384	13,916	13,631	9,937	11,489	21,4	957,566	25,417	2616,412	0	205,683	205,683	99,732	0	0	0	0	0	0	0
19:27:24	-568,432	2757,733	14,14	13,867	13,612	9,878	11,457	21,4	957,566	25,417	2616,553	0	205,683	205,683	99,732	0	0	0	0	0	0	0
19:27:24	-420,336	2753,529	13,994	13,623	13,597	9,835	11,425	21,4	957,566	25,417	2616,69	0	205,683	205,683	99,732	0	0	0	0	0	0	0
19:27:24	-331,884	2750,211	13,994	13,72	13,578	9,8	11,393	21,4	957,566	25,417	2616,824	0	205,683	205,683	99,732	0	0	0	0	0	0	0
19:27:24	-462,304	2745,588	13,945	13,623	13,554	9,753	11,361	21,4	957,566	25,417	2616,953	0	205,683	205,683	99,732	0	0	0	0	0	0	0
19:27:24	-359,838	2741,989	13,994	13,72	13,531	9,716	11,329	21,4	957,566	25,417	2617,078	0	205,683	205,683	99,732	0	0	0	0	0	0	0
19:27:24	-339,648	2738,593	14,14	13,72	13,504	9,681	11,297	21,4	957,566	25,417	2617,199	0	205,683	205,683	99,732	0	0	0	0	0	0	0
19:27:24	-316,87	2735,424	14,238	13,867	13,48	9,648	11,264	21,4	957,566	25,417	2617,317	0	205,683	205,683	99,732	0	0	0	0	0	0	0
19:27:24	-362,304	2731,801	14,287	13,916	13,457	9,611	11,232	21,4	957,566	25,417	2617,431	0	205,683	205,683	99,732	0	0	0	0	0	0	0
19:27:24	-377,075	2728,03	14,238	13,867	13,439	9,572	11,199	21,4	957,566	25,417	2617,542	0	205,683	205,683	99,732	0	0	0	0	0	0	0
19:27:24	-567,456	2722,356	13,994	13,574	13,42	9,513	11,166	21,4	957,566	25,417	2617,647	0	205,683	205,683	99,732	0	0	0	0	0	0	0
19:27:24	-402,612	2718,329	13,896	13,525	13,403	9,472	11,133	21,4	957,566	25,417	2617,747	0	205,683	205,683	99,732	0	0	0	0	0	0	0
19:27:24	-512,915	2713,2	13,603	13,33	13,39	9,419	11,099	21,4	957,566	25,417	2617,843	0	205,683	205,683	99,732	0	0	0	0	0	0	0
19:27:24	-367,895	2709,521	13,457	13,232	13,377	9,381	11,066	21,4	957,566	25,417	2617,934	0	205,683	205,683	99,732	0	0	0	0	0	0	0
19:27:24	-431,176	2705,21	13,31	13,037	13,361	9,337	11,032	21,4	957,566	25,417	2618,022	0	205,683	205,683	99,732	0	0	0	0	0	0	0
19:27:24	-408,642	2701,123	13,164	12,89	13,346	9,294	10,998	21,4	957,566	25,417	2618,105	0	205,683	205,683	99,732	0	0	0	0	0	0	0
19:27:24	-310,107	2698,022	13,164	12,988	13,329	9,262	10,964	21,4	957,566	25,417	2618,185	0	205,683	205,683	99,732	0	0	0	0	0	0	0
19:27:24	-312,207	2694,9	13,164	12,988	13,311	9,23	10,93	21,4	957,566	25,417	2618,261	0	205,683	205,683	99,732	0	0	0	0	0	0	0
19:27:24	-315,405	2691,746	13,164	12,988	13,293	9,198	10,896	21,4	957,566	25,417	2618,335	0	205,683	205,683	99,732	0	0	0	0	0	0	0
19:27:24	-395,312	2687,793	13,017	12,841	13,279	9,157	10,862	21,4	957,566	25,417	2618,404	0	205,683	205,683	99,732	0	0	0	0	0	0	0
19:27:24	-347,094	2684,322	12,92	12,695	13,265	9,121	10,828	21,4	957,566	25,417	2618,47	0	205,683	205,683	99,732	0	0	0	0	0	0	0
19:27:24	-254,125	2681,781	12,92	12,695	13,25	9,095	10,794	21,4	957,566	25,417	2618,533	0	205,683	205,683	99,732	0	0	0	0	0	0	0
19:27:24	-350,17	2678,279	12,822	12,695	13,236	9,059	10,76	21,4	957,566	25,417	2618,593	0	205,683	205,683	99,732	0	0	0	0	0	0	0
19:27:24	-291,259	2675,366	12,773	12,5	13,222	9,029	10,726	21,4	957,566	25,417	2618,65	0	205,683	205,683	99,732	0	0	0	0	0	0	0
19:27:24	-387,597	2671,49	12,627	12,451	13,208	8,989	10,692	21,4	957,566	25,417	2618,703	0	205,074	205,074	99,73	0	0	0	0	0	0	0
19:27:24	-330,59	2668,184	12,529	12,451	13,195	8,955	10,657	21,4	957,566	25,417	2618,752	0	205,074	205,074	99,73	0	0	0	0	0	0	0
19:27:24	-200,268	2666,182	12,529	12,353	13,184	8,934	10,624	21,4	957,566	25,417	2618,8	0	205,074	205,074	99,73	0	0	0	0	0	0	0
19:27:24	-298,681	2663,195	12,48	12,353	13,169	8,903	10,59	21,4	957,566	25,417	2618,844	0	205,074	205,074	99,73	0	0	0	0	0	0	0
19:27:24	-240,966	2660,785	12,48	12,256	13,156	8,879	10,556	21,4	957,566	25,417	2618,886	0	205,074	205,074	99,73	0	0	0	0	0	0	0
19:27:24	-292,138	2657,864	12,431	12,158	13,142	8,848	10,523	21,4	957,566	25,417	2618,925	0	205,074	205,074	99,73	0	0	0	0	0	0	0
19:27:24	-263,94	2655,224	12,334	12,158	13,132	8,821	10,49	21,4	957,566	25,417	2618,961	0	205,074	205,074	99,73	0	0	0	0	0	0	0
19:27:24	-227,587	2652,949	12,285	12,109	13,122	8,798	10,456	21,4	957,566	25,417	2618,995	0	205,074	205,074	99,73	0	0	0	0	0	0	0
19:27:24	-264,721	2650,301	12,187	12,06	13,113	8,77	10,423	21,4	957,566	25,417	2619,026	0	205,074	205,074	99,73	0	0	0	0	0	0	0
19:27:24	-290,942	2647,392	12,138	11,963	13,099	8,74	10,39	21,4	957,566	25,417	2619,055	0	205,074	205,074	99,73	0	0	0	0	0	0	0
19:27:24	-124,243	2646,15	12,187	12,06	13,089	8,728	10,358	21,4	957,566	25,417	2619,082	0	205,074	205,074	99,73	0	0	0	0	0	0	0
19:27:24	-247,387	2643,676	12,187	12,06	13,075	8,702	10,325	21,4	957,566	25,417	2619,107	0	205,074	205,074	99,73	0	0	0	0	0	0	0
19:27:24	-223,242	2641,443	12,138	11,963	13,065	8,679	10,293	21,4	957,566	25,417	2619,129	0	205,074	205,074	99,73	0	0	0	0	0	0	0
19:27:24	-262,5	2638,818	12,041	11,963	13,056	8,652	10,261	21,4	957,566	25,417	2619,148	0	205,074	205,074	99,73	0	0	0	0	0	0	0
19:27:24	-215,649	2636,662	11,992	11,816	13,046	8,63	10,229	21,4	957,566	25,417	2619,166	0	205,074	205,074	99,73	0	0	0	0	0	0	0
19:27:24	-235,034	2634,311	11,845	11,767	13,041	8,606	10,197	21,4	957,566	25,417	2619,181	0	205,074	205,074	99,73	0	0	0	0	0	0	0
19:27:24	-265,551	2631,656	11,748	11,718	13,031	8,578	10,165	21,4	957,566	25,417	2619,193	0	205,074	205,074	99,73	0	0	0	0	0	0	0
19:27:24	-74,096	2630,915	11,845	11,767	13,022	8,571	10,134	21,4	957,566	25,417	2619,205	0	205,074	205,074	99,73	0	0	0	0	0	0	0
19:27:24	-74,267	2630,172	11,943	11,816	13,012	8,563	10,103	21,4	957,566	25,417	2619,216	0	205,074	205,074	99,73	0	0	0	0	0	0	0
19:27:24	-203,71	2628,135	11,992	11,816	12,998	8,542	10,073	21,4	957,566	25,417	2619,225	0	205,074	205,074	99,73	0	0	0	0	0	0	0
19:27:24	-118,847	2626,947	12,041	11,914	12,988	8,53	10,042	21,4	957,566	25,417	2619,233	0	205,074	205,074	99,73	0	0	0	0	0	0	0
19:27:24	-76,489	2626,182	12,138	11,914	12,978	8,522	10,013	21,4	957,566	25,417	2619,24	0	205,074	205,074	99,73	0	0	0	0	0	0	0
19:27:24	-264,428	2623,537	12,041	11,816	12,969	8,495	9,983	21,4	957,566	25,417	2619,244	0	205,074	205,074	99,73	0	0	0	0	0	0	0
19:27:24	-360,034	2619,937	11,845	11,718	12,959	8,457	9,953	21,4	957,566	25,417	2619,245	0	205,074	205,074	99,73	0	0	0	0	0	0	0
19:27:24	-82,788	2619,109	11,845	11,621	12,955	8,449	9,923	21,4	957,566	25,417	2619,109	0	205,074	205,074	99,73	0	0	0	0	0	0	0
19:27:24	-323,803	2615,871	11,601	11,572	12,95	8,416	9,894	21,4	957,566	25,417	2615,871	0	205,074	205,074	99,73	0	0	0	0	0	0	0
19:27:24	-182,714	2614,044	11,504	11,523	12,945	8,397	9,864	21,4	957,566	25,417	2614,044	0	205,074	205,074	99,73	0	0	0	0	0	0	0
19:27:24	-166,577	2612,378	11,504	11,425	12,935	8,38	9,835	21,4	957,566	25,417	2612,378	0	205,074	205,074	99,73	0	0	0	0	0	0	0
19:27:24	-168,701	2610,691	11,504	11,523	12,926	8,362	9,806	21,4	957,566	25,417	2610,691	0	205,074	205,074	99,73	0	0	0	0	0	0	0
19:27:24	-110,351	2609,588	11,65	11,523	12,911	8,351	9,778	21,4	957,566	25,417	2609,588	0	205,074	205,074	99,73	0	0	0	0	0	0	0
19:27:24	-168,92	2607,899	11,65	11,572	12,902	8,333	9,75	21,4	957,566	25,417	2607,899	0	205,074	205,074	99,73	0	0	0	0	0	0	0
19:27:24	-168,676	2606,212	11,65	11,621	12,892	8,316	9,721	21,4	957,566	25,417	2606,212	0	205,074	205,074	99,73	0	0	0	0	0	0	0
19:27:24	-131,567	2604,896	11,601	11,523	12,887	8,302	9,694	21,4	957,566	25,417	2604,896	0	205,074	205,074	99,73	0	0	0	0	0	0	0
19:27:24	-264,111	2602,255	11,504	11,523	12,878	8,275	9,666	21,4	957,566	25,417	2602,255	0	205,074	205,074	99,73	0	0	0	0	0	0	0
19:27:24	-83,837	2601,417	11,504	11,425	12,873	8,267	9,638	21,4	957,566	25,417	2601,417	0	205,074	205,074	99,73	0	0	0	0	0	0	0
19:27:24	-214,257	2599,274	11,455	11,377	12,864	8,244	9,611	21,4	957,566	25,417	2599,274	0	205,074	205,074	99,73	0	0	0	0	0	0	0
19:27:24	-83,813	2598,436	11,455	11,377	12,859	8,236	9,584	21,4	957,566	25,417	2598,436	0	205,074	205,074	99,73	0	0	0	0	0	0	0
19:27:24	-213,183	2596,304	11,406	11,279	12,849	8,214	9,557	21,4	957,566	25,417	2596,304	0	205,074	205,074	99,73	0	0	0	0	0	0	0
19:27:24	-86,108	2595,443	11,406	11,279	12,845	8,205	9,531	21,4	957,566	25,417	2595,443	0	205,074	205,074	99,73	0	0	0	0	0	0	0
19:27:24	-260,839	2592,835	11,308	11,279	12,835	8,178	9,504	21,4	957,566	25,417	2592,835	0	205,074	205,074	99,73	0	0	0	0	0	0	0
19:27:24	10,449	2592,939	11,406	11,279	12,83	8,179	9,478	21,4	957,566	25,417	2592,835	0	205,074	205,074	99,73	0	0	0	0	0	0	0
19:27:24	-260,766	2590,331	11,308	11,23	12,821	8,152	9,452	21,4	957,566	25,417	2590,331	0	205,074	205,074	99,73	0	0	0	0	0	0	0
19:27:24	-85,937	2589,472	11,308	11,279	12,816	8,143	9,427	21,4	957,566	25,417	2589,472	0	205,074	205,074	99,73	0	0	0	0	0	0	0
19:27:24	-165,454	2587,817	11,308	11,23	12,807	8,126	9,401	21,4	957,566	25,417	2587,817	0	205,074	205,074	99,73	0	0	0	0	0	0	0
19:27:24	-161,108	2586,206	11,308	11,23	12,798	8,11	9,376	21,4	957,566	25,417	2586,206	0	205,074	205,074	99,73	0	0	0	0	0	0	0
19:27:24	-85,058	2585,356	11,308	11,23	12,793	8,101	9,351	21,4	957,566	25,417	2585,356	0	205,074	205,074	99,73	0	0	0	0	0	0	0
19:27:24	-227,636	2583,079	11,162	11,084	12,788	8,077	9,326	21,4	957,566	25,417	2583,079	0	205,074	205,074	99,73	0	0	0	0	0	0	0
19:27:24	-84,863	2582,231	11,162	11,181	12,783	8,069	9,301	21,4	957,566	25,417	2582,231	0	205,074	205,074	99,73	0	0	0	0	0	0	0
19:27:24	-132,421	2580,907	11,113	11,084	12,778	8,055	9,277	21,4	957,566	25,417	2580,907	0	205,074	205,074	99,73	0	0	0	0	0	0	0
19:27:24	-163,354	2579,273	11,113	11,084	12,769	8,038	9,252	21,4	957,566	25,417	2579,273	0	205,074	205,074	99,73	0	0	0	0	0	0	0
19:27:24	-37,255	2578,901	11,162	11,23	12,764	8,034	9,229	21,4	957,566	25,417	2578,901	0	205,074	205,074	99,73	0	0	0	0	0	0	0
19:27:24	-83,837	2578,062	11,162	11,23	12,759	8,026	9,205	21,4	957,566	25,417	2578,062	0	205,074	205,074	99,73	0	0	0	0	0	0	0
19:27:24	-160,131	2576,461	11,162	11,181	12,75	8,009	9,181	21,4	957,566	25,417	2576,461	0	205,074	205,074	99,73	0	0	0	0	0	0	0
19:27:24	-131,372	2575,147	11,113	11,181	12,746	7,996	9,158	21,4	957,566	25,417	2575,147	0	205,074	205,074	99,73	0	0	0	0	0	0	0
19:27:24	-83,764	2574,309	11,113	11,181	12,741	7,987	9,135	21,4	957,566	25,417	2574,309	0	205,074	205,074	99,73	0	0	0	0	0	0	0
19:27:24	-82,739	2573,482	11,113	11,181	12,736	7,979	9,113	21,4	957,566	25,417	2573,482	0	205,074	205,074	99,73	0	0	0	0	0	0	0
19:27:24	-178,857	2571,693	11,015	11,084	12,731	7,96	9,09	21,4	957,566	25,417	2571,693	0	205,074	205,074	99,73	0	0	0	0	0	0	0
19:27:24	13,403	2571,828	11,113	11,084	12,727	7,961	9,068	21,4	957,566	25,417	2571,694	0	205,074	205,074	99,73	0	0	0	0	0	0	0
19:27:24	-305,761	2568,77	10,966	10,937	12,717	7,93	9,046	21,4	957,566	25,417	2568,77	0	205,074	205,074	99,73	0	0	0	0	0	0	0
19:27:24	-91,333	2567,857	10,966	10,937	12,712	7,921	9,023	21,4	957,566	25,417	2567,857	0	205,074	205,074	99,73	0	0	0	0	0	0	0
19:27:24	-33,081	2567,526	11,015	10,888	12,708	7,917	9,002	21,4	957,566	25,417	2567,526	0	205,074	205,074	99,73	0	0	0	0	0	0	0
19:27:24	-162,28	2565,903	11,015	10,888	12,698	7,9	8,98	21,4	957,566	25,417	2565,903	0	205,074	205,074	99,73	0	0	0	0	0	0	0
19:27:24	-80,444	2565,099	11,015	10,888	12,694	7,892	8,959	21,4	957,566	25,417	2565,099	0	205,074	205,074	99,73	0	0	0	0	0	0	0
19:27:24	-129,174	2563,807	10,966	10,888	12,689	7,879	8,938	21,4	957,566	25,417	2563,807	0	205,074	205,074	99,73	0	0	0	0	0	0	0
19:27:24	-56,103	2563,246	10,918	10,742	12,689	7,873	8,917	21,4	957,566	25,417	2563,246	0	205,074	205,074	99,73	0	0	0	0	0	0	0
19:27:24	-253,881	2560,707	10,82	10,742	12,68	7,847	8,896	21,4	957,566	25,417	2560,707	0	205,074	205,074	99,73	0	0	0	0	0	0	0
19:27:24	16,479	2560,872	10,918	10,84	12,675	7,849	8,875	21,4	957,566	25,417	2560,707	0	205,074	205,074	99,73	0	0	0	0	0	0	0
19:27:24	-105,664	2559,815	10,82	10,742	12,675	7,838	8,855	21,4	957,566	25,417	2559,815	0	205,074	205,074	99,73	0	0	0	0	0	0	0
19:27:24	-125,805	2558,557	10,771	10,693	12,67	7,825	8,835	21,4	957,566	25,417	2558,557	0	205,074	205,074	99,73	0	0	0	0	0	0	0
19:27:25	-29,956	2558,257	10,82	10,742	12,666	7,822	8,815	21,4	957,566	25,417	2558,257	0	205,074	205,074	99,73	0	0	0	0	0	0	0
19:27:25	-71,508	2557,542	10,918	10,888	12,656	7,814	8,795	21,4	957,566	25,417	2557,542	0	205,074	205,074	99,73	0	0	0	0	0	0	0
19:27:25	-41,796	2557,124	10,966	10,937	12,651	7,81	8,776	21,4	957,566	25,417	2557,124	0	205,074	205,074	99,73	0	0	0	0	0	0	0
19:27:25	-40,527	2556,719	11,015	10,937	12,646	7,806	8,757	21,4	957,566	25,417	2556,719	0	205,074	205,074	99,73	0	0	0	0	0	0	0
19:27:25	-160,375	2555,115	10,918	10,888	12,643	7,789	8,738	21,4	957,566	25,417	2555,115	0	205,074	205,074	99,73	0	0	0	0	0	0	0
19:27:25	-76,367	2554,352	10,918	10,84	12,638	7,781	8,719	21,4	957,566	25,417	2554,352	0	205,074	205,074	99,73	0	0	0	0	0	0	0
19:27:25	-106,689	2553,285	10,82	10,84	12,638	7,77	8,701	21,4	957,566	25,417	2553,285	0	205,074	205,074	99,73	0	0	0	0	0	0	0
19:27:25	-142,358	2551,861	10,673	10,693	12,638	7,756	8,682	21,4	957,566	25,417	2551,861	0	205,074	205,074	99,73	0	0	0	0	0	0	0
19:27:25	-76,171	2551,099	10,673	10,595	12,633	7,748	8,664	21,4	957,566	25,417	2551,099	0	205,074	205,074	99,73	0	0	0	0	0	0	0
19:27:25	-75,122	2550,348	10,673	10,693	12,629	7,74	8,646	21,4	957,566	25,417	2550,348	0	205,074	205,074	99,73	0	0	0	0	0	0	0
19:27:25	-87,109	2549,477	10,673	10,595	12,624	7,731	8,628	21,4	957,566	25,417	2549,477	0	205,074	205,074	99,73	0	0	0	0	0	0	0
19:27:25	-74,047	2548,737	10,673	10,595	12,62	7,723	8,61	21,4	957,566	25,417	2548,737	0	205,074	205,074	99,73	0	0	0	0	0	0	0
19:27:25	54,296	2549,28	10,82	10,693	12,615	7,729	8,593	21,4	957,566	25,417	2548,737	0	205,074	205,074	99,73	0	0	0	0	0	0	0
19:27:25	-158,007	2547,7	10,82	10,742	12,606	7,713	8,575	21,4	957,566	25,417	2547,7	0	205,074	205,074	99,73	0	0	0	0	0	0	0
19:27:25	8,959	2547,789	10,918	10,84	12,601	7,714	8,559	21,4	957,566	25,417	2547,7	0	205,074	205,074	99,73	0	0	0	0	0	0	0
19:27:25	-61,254	2547,177	10,918	10,742	12,597	7,707	8,542	21,4	957,566	25,417	2547,177	0	205,074	205,074	99,73	0	0	0	0	0	0	0
19:27:25	-106,591	2546,111	10,82	10,742	12,597	7,696	8,525	21,4	957,566	25,417	2546,111	0	205,074	205,074	99,73	0	0	0	0	0	0	0
19:27:25	-142,26	2544,688	10,673	10,595	12,597	7,682	8,509	21,4	957,566	25,417	2544,688	0	205,074	205,074	99,73	0	0	0	0	0	0	0
19:27:25	-119,335	2543,495	10,625	10,547	12,593	7,669	8,492	21,4	957,566	25,417	2543,495	0	205,074	205,074	99,73	0	0	0	0	0	0	0
19:27:25	-12,841	2543,366	10,625	10,498	12,592	7,668	8,476	21,4	957,566	25,417	2543,366	0	205,074	205,074	99,73	0	0	0	0	0	0	0
19:27:25	-166,723	2541,699	10,527	10,547	12,588	7,651	8,46	21,4	957,566	25,417	2541,699	0	205,074	205,074	99,73	0	0	0	0	0	0	0
19:27:25	81,933	2542,518	10,625	10,547	12,587	7,659	8,444	21,3	956,216	25,417	2541,7	0	205,074	205,074	99,73	0	0	0	0	0	0	0
19:27:25	-69,067	2541,828	10,625	10,498	12,583	7,652	8,429	21,3	956,216	25,417	2541,7	0	205,074	205,074	99,73	0	0	0	0	0	0	0
19:27:25	-83,74	2540,99	10,625	10,547	12,578	7,644	8,413	21,3	956,216	25,417	2540,99	0	205,074	205,074	99,73	0	0	0	0	0	0	0
19:27:25	-71,972	2540,271	10,625	10,547	12,574	7,636	8,398	21,3	956,216	25,417	2540,271	0	205,074	205,074	99,73	0	0	0	0	0	0	0
19:27:25	-13,012	2540,14	10,625	10,498	12,573	7,635	8,383	21,3	956,216	25,417	2540,14	0	205,074	205,074	99,73	0	0	0	0	0	0	0
19:27:25	-70,703	2539,433	10,625	10,547	12,569	7,628	8,368	21,3	956,216	25,417	2539,433	0	205,074	205,074	99,73	0	0	0	0	0	0	0
19:27:25	-108,837	2538,345	10,527	10,498	12,569	7,616	8,354	21,3	956,216	25,417	2538,345	0	205,074	205,074	99,73	0	0	0	0	0	0	0
19:27:25	72,265	2539,068	10,673	10,547	12,565	7,624	8,339	21,3	956,216	25,417	2538,346	0	205,074	205,074	99,73	0	0	0	0	0	0	0
19:27:25	-83,715	2538,231	10,673	10,547	12,56	7,615	8,325	21,3	956,216	25,417	2538,231	0	205,074	205,074	99,73	0	0	0	0	0	0	0
19:27:25	-117,065	2537,06	10,625	10,498	12,556	7,603	8,311	21,3	956,216	25,417	2537,06	0	205,074	205,074	99,73	0	0	0	0	0	0	0
19:27:25	-108,813	2535,972	10,527	10,498	12,555	7,592	8,297	21,3	956,216	25,417	2535,972	0	203,722	203,722	99,724	0	0	0	0	0	0	0
19:27:25	26,123	2536,233	10,625	10,498	12,551	7,595	8,283	21,3	956,216	25,417	2535,972	0	203,722	203,722	99,724	0	0	0	0	0	0	0
19:27:25	-108,789	2535,145	10,527	10,498	12,55	7,583	8,269	21,3	956,216	25,417	2535,145	0	203,722	203,722	99,724	0	0	0	0	0	0	0
19:27:25	-47,363	2534,672	10,478	10,4	12,55	7,578	8,256	21,3	956,216	25,417	2534,672	0	203,722	203,722	99,724	0	0	0	0	0	0	0
19:27:25	-47,363	2534,198	10,429	10,302	12,55	7,574	8,242	21,3	956,216	25,417	2534,198	0	203,722	203,722	99,724	0	0	0	0	0	0	0
19:27:25	-21,24	2533,985	10,478	10,351	12,546	7,571	8,229	21,3	956,216	25,417	2533,985	0	203,722	203,722	99,724	0	0	0	0	0	0	0
19:27:25	-68,774	2533,298	10,478	10,4	12,543	7,564	8,216	21,3	956,216	25,417	2533,298	0	203,722	203,722	99,724	0	0	0	0	0	0	0
19:27:25	-128,955	2532,008	10,429	10,351	12,538	7,551	8,203	21,3	956,216	25,417	2532,008	0	203,722	203,722	99,724	0	0	0	0	0	0	0
19:27:25	91,723	2532,925	10,625	10,547	12,532	7,56	8,191	21,3	956,216	25,417	2532,009	0	203,722	203,722	99,724	0	0	0	0	0	0	0
19:27:25	-82,641	2532,099	10,625	10,547	12,528	7,552	8,178	21,3	956,216	25,417	2532,009	0	203,722	203,722	99,724	0	0	0	0	0	0	0
19:27:25	-20,41	2531,895	10,673	10,595	12,524	7,55	8,166	21,3	956,216	25,417	2531,895	0	203,722	203,722	99,724	0	0	0	0	0	0	0
19:27:25	-172,119	2530,174	10,527	10,498	12,522	7,532	8,153	21,3	956,216	25,417	2530,174	0	203,722	203,722	99,724	0	0	0	0	0	0	0
19:27:25	-51,538	2529,658	10,527	10,498	12,519	7,527	8,141	21,3	956,216	25,417	2529,658	0	203,722	203,722	99,724	0	0	0	0	0	0	0
19:27:25	-14,965	2529,509	10,527	10,498	12,518	7,525	8,129	21,3	956,216	25,417	2529,509	0	203,722	203,722	99,724	0	0	0	0	0	0	0
19:27:25	-47,314	2529,036	10,478	10,4	12,518	7,52	8,117	21,3	956,216	25,417	2529,036	0	203,722	203,722	99,724	0	0	0	0	0	0	0
19:27:25	-47,314	2528,562	10,429	10,351	12,518	7,515	8,105	21,3	956,216	25,417	2528,562	0	203,722	203,722	99,724	0	0	0	0	0	0	0
19:27:25	-35,351	2528,209	10,478	10,351	12,514	7,512	8,094	21,3	956,216	25,417	2528,209	0	203,722	203,722	99,724	0	0	0	0	0	0	0
19:27:25	-65,454	2527,554	10,478	10,4	12,51	7,505	8,082	21,3	956,216	25,417	2527,554	0	203,722	203,722	99,724	0	0	0	0	0	0	0
19:27:25	-16,186	2527,392	10,478	10,351	12,509	7,503	8,071	21,3	956,216	25,417	2527,392	0	203,722	203,722	99,724	0	0	0	0	0	0	0
19:27:25	-111,694	2526,276	10,429	10,351	12,505	7,492	8,059	21,3	956,216	25,417	2526,276	0	203,722	203,722	99,724	0	0	0	0	0	0	0
19:27:25	31,127	2526,587	10,478	10,351	12,504	7,495	8,048	21,3	956,216	25,417	2526,276	0	203,722	203,722	99,724	0	0	0	0	0	0	0
19:27:25	-65,454	2525,932	10,478	10,4	12,501	7,488	8,037	21,3	956,216	25,417	2525,932	0	203,722	203,722	99,724	0	0	0	0	0	0	0
19:27:25	-63,281	2525,299	10,429	10,302	12,5	7,482	8,026	21,3	956,216	25,417	2525,299	0	203,722	203,722	99,724	0	0	0	0	0	0	0
19:27:25	-66,674	2524,633	10,429	10,302	12,496	7,475	8,016	21,3	956,216	25,417	2524,633	0	203,722	203,722	99,724	0	0	0	0	0	0	0
19:27:25	-16,015	2524,473	10,429	10,351	12,495	7,473	8,005	21,3	956,216	25,417	2524,473	0	203,722	203,722	99,724	0	0	0	0	0	0	0
19:27:25	-64,55	2523,827	10,429	10,351	12,491	7,467	7,994	21,3	956,216	25,417	2523,827	0	203,722	203,722	99,724	0	0	0	0	0	0	0
19:27:25	-80,371	2523,023	10,429	10,351	12,487	7,458	7,984	21,3	956,216	25,417	2523,023	0	203,722	203,722	99,724	0	0	0	0	0	0	0
19:27:25	-16,21	2522,861	10,429	10,351	12,486	7,457	7,974	21,3	956,216	25,417	2522,861	0	203,722	203,722	99,724	0	0	0	0	0	0	0
19:27:25	-17,065	2522,691	10,478	10,4	12,482	7,455	7,963	21,3	956,216	25,417	2522,691	0	203,722	203,722	99,724	0	0	0	0	0	0	0
19:27:25	-80,566	2521,885	10,478	10,498	12,478	7,447	7,953	21,3	956,216	25,417	2521,885	0	203,722	203,722	99,724	0	0	0	0	0	0	0
19:27:25	-17,236	2521,713	10,478	10,4	12,477	7,445	7,943	21,3	956,216	25,417	2521,713	0	203,722	203,722	99,724	0	0	0	0	0	0	0
19:27:25	-46,093	2521,252	10,478	10,351	12,474	7,44	7,933	21,3	956,216	25,417	2521,252	0	203,722	203,722	99,724	0	0	0	0	0	0	0
19:27:25	-17,236	2521,079	10,478	10,351	12,473	7,438	7,924	21,3	956,216	25,417	2521,079	0	203,722	203,722	99,724	0	0	0	0	0	0	0
19:27:25	-141,87	2519,661	10,332	10,302	12,473	7,424	7,914	21,3	956,216	25,417	2519,661	0	203,722	203,722	99,724	0	0	0	0	0	0	0
19:27:25	0	2519,661	10,332	10,156	12,473	7,424	7,904	21,3	956,216	25,417	2519,661	0	203,722	203,722	99,724	0	0	0	0	0	0	0
19:27:25	-17,041	2519,49	10,332	10,302	12,472	7,422	7,895	21,3	956,216	25,417	2519,49	0	203,722	203,722	99,724	0	0	0	0	0	0	0
19:27:25	-110,595	2518,384	10,283	10,205	12,469	7,411	7,885	21,3	956,216	25,417	2518,384	0	203,722	203,722	99,724	0	0	0	0	0	0	0
19:27:25	30,053	2518,685	10,332	10,302	12,468	7,414	7,876	21,3	956,216	25,417	2518,385	0	203,722	203,722	99,724	0	0	0	0	0	0	0
19:27:25	-80,566	2517,879	10,332	10,302	12,463	7,405	7,867	21,3	956,216	25,417	2517,879	0	203,722	203,722	99,724	0	0	0	0	0	0	0
19:27:25	108,544	2518,964	10,527	10,4	12,458	7,416	7,858	21,3	956,216	25,417	2517,88	0	203,722	203,722	99,724	0	0	0	0	0	0	0
19:27:25	-125,61	2517,708	10,527	10,498	12,451	7,404	7,849	21,3	956,216	25,417	2517,708	0	203,722	203,722	99,724	0	0	0	0	0	0	0
19:27:25	-17,065	2517,538	10,527	10,498	12,45	7,402	7,84	21,3	956,216	25,417	2517,538	0	203,722	203,722	99,724	0	0	0	0	0	0	0
19:27:25	-110,766	2516,43	10,478	10,4	12,447	7,39	7,831	21,3	956,216	25,417	2516,43	0	203,722	203,722	99,724	0	0	0	0	0	0	0
19:27:25	0	2516,43	10,478	10,4	12,447	7,39	7,823	21,3	956,216	25,417	2516,43	0	203,722	203,722	99,724	0	0	0	0	0	0	0
19:27:25	-47,29	2515,957	10,429	10,351	12,447	7,385	7,814	21,3	956,216	25,417	2515,957	0	203,722	203,722	99,724	0	0	0	0	0	0	0
19:27:25	-94,506	2515,012	10,332	10,205	12,447	7,376	7,806	21,3	956,216	25,417	2515,012	0	203,722	203,722	99,724	0	0	0	0	0	0	0
19:27:25	0	2515,012	10,332	10,205	12,447	7,376	7,797	21,3	956,216	25,417	2515,012	0	203,722	203,722	99,724	0	0	0	0	0	0	0
19:27:25	-65,356	2514,359	10,283	10,156	12,446	7,369	7,789	21,3	956,216	25,417	2514,359	0	203,722	203,722	99,724	0	0	0	0	0	0	0
19:27:25	0	2514,359	10,283	10,205	12,446	7,369	7,781	21,3	956,216	25,417	2514,358	0	203,722	203,722	99,724	0	0	0	0	0	0	0
19:27:25	-32,25	2514,036	10,332	10,351	12,441	7,366	7,772	21,3	956,216	25,417	2514,036	0	203,722	203,722	99,724	0	0	0	0	0	0	0
19:27:25	14,99	2514,186	10,429	10,302	12,437	7,367	7,765	21,3	956,216	25,417	2514,036	0	203,722	203,722	99,724	0	0	0	0	0	0	0
19:27:25	-32,08	2513,865	10,478	10,351	12,432	7,364	7,757	21,3	956,216	25,417	2513,865	0	203,722	203,722	99,724	0	0	0	0	0	0	0
19:27:25	-78,442	2513,081	10,478	10,4	12,428	7,356	7,749	21,3	956,216	25,417	2513,081	0	203,722	203,722	99,724	0	0	0	0	0	0	0
19:27:25	-41,87	2512,662	10,478	10,302	12,425	7,352	7,741	21,3	956,216	25,417	2512,662	0	203,722	203,722	99,724	0	0	0	0	0	0	0
19:27:25	-66,577	2511,996	10,429	10,302	12,424	7,345	7,733	21,3	956,216	25,417	2511,996	0	203,722	203,722	99,724	0	0	0	0	0	0	0
19:27:25	-94,506	2511,051	10,332	10,205	12,424	7,335	7,725	21,3	956,216	25,417	2511,051	0	203,722	203,722	99,724	0	0	0	0	0	0	0
19:27:25	-47,216	2510,579	10,283	10,156	12,424	7,33	7,718	21,3	956,216	25,417	2510,579	0	203,722	203,722	99,724	0	0	0	0	0	0	0
19:27:25	-112,573	2509,453	10,185	10,058	12,423	7,318	7,71	21,3	956,216	25,417	2509,453	0	203,722	203,722	99,724	0	0	0	0	0	0	0
19:27:25	51,367	2509,967	10,283	10,156	12,421	7,324	7,702	21,3	956,216	25,417	2509,454	0	203,722	203,722	99,724	0	0	0	0	0	0	0
19:27:25	-32,08	2509,646	10,332	10,205	12,416	7,32	7,695	21,3	956,216	25,417	2509,454	0	203,722	203,722	99,724	0	0	0	0	0	0	0
19:27:25	-19,335	2509,453	10,332	10,205	12,415	7,318	7,687	21,3	956,216	25,417	2509,453	0	203,722	203,722	99,724	0	0	0	0	0	0	0
19:27:25	-65,551	2508,797	10,283	10,156	12,414	7,312	7,68	21,3	956,216	25,417	2508,797	0	203,722	203,722	99,724	0	0	0	0	0	0	0
19:27:25	-136,254	2507,435	10,185	10,156	12,412	7,298	7,673	21,3	956,216	25,417	2507,435	0	203,722	203,722	99,724	0	0	0	0	0	0	0
19:27:25	76,123	2508,196	10,283	10,205	12,411	7,305	7,665	21,3	956,216	25,417	2507,435	0	203,722	203,722	99,724	0	0	0	0	0	0	0
19:27:25	-12,744	2508,068	10,332	10,156	12,407	7,304	7,658	21,3	956,216	25,417	2507,436	0	203,722	203,722	99,724	0	0	0	0	0	0	0
19:27:25	13,867	2508,207	10,429	10,302	12,403	7,306	7,651	21,3	956,216	25,417	2507,437	0	203,722	203,722	99,724	0	0	0	0	0	0	0
19:27:25	-18,286	2508,024	10,429	10,351	12,402	7,304	7,645	21,3	956,216	25,417	2507,437	0	203,722	203,722	99,724	0	0	0	0	0	0	0
19:27:25	-113,769	2506,887	10,332	10,302	12,4	7,292	7,638	21,3	956,216	25,417	2506,887	0	203,722	203,722	99,724	0	0	0	0	0	0	0
19:27:25	-99,731	2505,889	10,332	10,302	12,395	7,282	7,631	21,3	956,216	25,417	2505,889	0	203,722	203,722	99,724	0	0	0	0	0	0	0
19:27:25	-47,192	2505,417	10,283	10,302	12,395	7,277	7,624	21,3	956,216	25,417	2505,417	0	203,722	203,722	99,724	0	0	0	0	0	0	0
19:27:26	-94,384	2504,474	10,185	10,156	12,395	7,267	7,617	21,3	956,216	25,417	2504,474	0	203,722	203,722	99,724	0	0	0	0	0	0	0
19:27:26	94,384	2505,417	10,283	10,156	12,395	7,277	7,61	21,3	956,216	25,417	2504,475	0	203,722	203,722	99,724	0	0	0	0	0	0	0
19:27:26	-94,384	2504,474	10,185	10,058	12,395	7,267	7,603	21,3	956,216	25,417	2504,474	0	203,722	203,722	99,724	0	0	0	0	0	0	0
19:27:26	33,178	2504,805	10,283	10,058	12,391	7,271	7,597	21,3	956,216	25,417	2504,474	0	203,722	203,722	99,724	0	0	0	0	0	0	0
19:27:26	-20,41	2504,601	10,283	10,156	12,39	7,268	7,59	21,3	956,216	25,417	2504,474	0	203,722	203,722	99,724	0	0	0	0	0	0	0
19:27:26	-141,601	2503,185	10,136	10,058	12,39	7,254	7,584	21,3	956,216	25,417	2503,185	0	203,722	203,722	99,724	0	0	0	0	0	0	0
19:27:26	0	2503,185	10,136	10,009	12,39	7,254	7,577	21,3	956,216	25,417	2503,185	0	203,722	203,722	99,724	0	0	0	0	0	0	0
19:27:26	-94,384	2502,241	10,039	9,961	12,39	7,244	7,571	21,3	956,216	25,417	2502,241	0	203,722	203,722	99,724	0	0	0	0	0	0	0
19:27:26	75,048	2502,992	10,136	10,009	12,389	7,252	7,565	21,3	956,216	25,417	2502,242	0	203,722	203,722	99,724	0	0	0	0	0	0	0
19:27:26	-11,889	2502,873	10,185	10,009	12,386	7,251	7,558	21,3	956,216	25,417	2502,243	0	203,722	203,722	99,724	0	0	0	0	0	0	0
19:27:26	-20,41	2502,669	10,185	10,009	12,385	7,248	7,552	21,3	956,216	25,417	2502,243	0	203,722	203,722	99,724	0	0	0	0	0	0	0
19:27:26	-60,131	2502,067	10,185	10,009	12,381	7,242	7,546	21,3	956,216	25,417	2502,067	0	203,722	203,722	99,724	0	0	0	0	0	0	0
19:27:26	0	2502,067	10,185	10,058	12,381	7,242	7,54	21,3	956,216	25,417	2502,067	0	203,722	203,722	99,724	0	0	0	0	0	0	0
19:27:26	0	2502,067	10,185	10,058	12,381	7,242	7,534	21,3	956,216	25,417	2502,067	0	203,722	203,722	99,724	0	0	0	0	0	0	0
19:27:26	-47,192	2501,596	10,136	9,961	12,381	7,237	7,529	21,3	956,216	25,417	2501,596	0	203,722	203,722	99,724	0	0	0	0	0	0	0
19:27:26	0	2501,596	10,136	10,009	12,381	7,237	7,523	21,3	956,216	25,417	2501,595	0	203,722	203,722	99,724	0	0	0	0	0	0	0
19:27:26	-59,96	2500,996	10,136	10,009	12,378	7,231	7,517	21,3	956,216	25,417	2500,996	0	203,722	203,722	99,724	0	0	0	0	0	0	0
19:27:26	-19,36	2500,802	10,136	10,009	12,377	7,229	7,512	21,3	956,216	25,417	2500,802	0	203,722	203,722	99,724	0	0	0	0	0	0	0
19:27:26	-60,107	2500,201	10,136	10,009	12,373	7,223	7,506	21,3	956,216	25,417	2500,201	0	203,722	203,722	99,724	0	0	0	0	0	0	0
19:27:26	169,384	2501,895	10,332	10,302	12,372	7,241	7,501	21,3	956,216	25,417	2500,203	0	203,722	203,722	99,724	0	0	0	0	0	0	0
19:27:26	-141,552	2500,48	10,185	10,009	12,372	7,226	7,495	21,2	958,615	25,417	2500,204	0	203,722	203,722	99,724	0	0	0	0	0	0	0
19:27:26	-148,022	2498,999	10,039	9,961	12,372	7,211	7,49	21,2	958,615	25,417	2498,999	0	203,722	203,722	99,724	0	0	0	0	0	0	0
19:27:26	94,262	2499,942	10,136	10,009	12,372	7,22	7,484	21,2	958,615	25,417	2499	0	203,722	203,722	99,724	0	0	0	0	0	0	0
19:27:26	-33,374	2499,608	10,185	10,058	12,367	7,217	7,479	21,2	958,615	25,417	2499,001	0	203,722	203,722	99,724	0	0	0	0	0	0	0
19:27:26	-61,181	2498,996	10,185	10,058	12,364	7,211	7,474	21,2	958,615	25,417	2498,996	0	203,722	203,722	99,724	0	0	0	0	0	0	0
19:27:26	-19,335	2498,803	10,185	10,058	12,363	7,209	7,469	21,2	958,615	25,417	2498,803	0	203,722	203,722	99,724	0	0	0	0	0	0	0
19:27:26	0	2498,803	10,185	10,058	12,363	7,209	7,464	21,2	958,615	25,417	2498,803	0	203,722	203,722	99,724	0	0	0	0	0	0	0
19:27:26	-47,143	2498,332	10,136	9,961	12,363	7,204	7,458	21,2	958,615	25,417	2498,332	0	203,722	203,722	99,724	0	0	0	0	0	0	0
19:27:26	-41,894	2497,913	10,136	10,058	12,361	7,199	7,453	21,2	958,615	25,417	2497,913	0	203,722	203,722	99,724	0	0	0	0	0	0	0
19:27:26	-70,507	2497,208	10,039	9,961	12,362	7,192	7,448	21,2	958,615	25,417	2497,208	0	203,722	203,722	99,724	0	0	0	0	0	0	0
19:27:26	-88,964	2496,318	9,99	9,814	12,359	7,183	7,443	21,2	958,615	25,417	2496,318	0	203,928	203,928	99,725	0	0	0	0	0	0	0
19:27:26	0	2496,318	9,99	9,863	12,359	7,183	7,438	21,2	958,615	25,417	2496,318	0	203,928	203,928	99,725	0	0	0	0	0	0	0
19:27:26	47,119	2496,789	10,039	9,961	12,359	7,188	7,433	21,2	958,615	25,417	2496,318	0	203,928	203,928	99,725	0	0	0	0	0	0	0
19:27:26	-65,405	2496,135	9,99	9,814	12,358	7,181	7,428	21,2	958,615	25,417	2496,135	0	203,928	203,928	99,725	0	0	0	0	0	0	0
19:27:26	-61,181	2495,523	9,99	9,814	12,355	7,175	7,423	21,2	958,615	25,417	2495,523	0	203,928	203,928	99,725	0	0	0	0	0	0	0
19:27:26	28,857	2495,812	10,039	9,961	12,354	7,178	7,418	21,2	958,615	25,417	2495,524	0	203,928	203,928	99,725	0	0	0	0	0	0	0
19:27:26	0	2495,812	10,039	9,961	12,354	7,178	7,414	21,2	958,615	25,417	2495,524	0	203,928	203,928	99,725	0	0	0	0	0	0	0
19:27:26	-79,296	2495,019	10,039	10,009	12,349	7,17	7,409	21,2	958,615	25,417	2495,019	0	203,928	203,928	99,725	0	0	0	0	0	0	0
19:27:26	0	2495,019	10,039	9,863	12,349	7,17	7,404	21,2	958,615	25,417	2495,019	0	203,928	203,928	99,725	0	0	0	0	0	0	0
19:27:26	32,006	2495,339	10,136	10,009	12,346	7,173	7,4	21,2	958,615	25,417	2495,019	0	203,928	203,928	99,725	0	0	0	0	0	0	0
19:27:26	-112,548	2494,213	10,039	9,961	12,345	7,161	7,395	21,2	958,615	25,417	2494,213	0	203,928	203,928	99,725	0	0	0	0	0	0	0
19:27:26	-94,213	2493,271	9,941	9,716	12,345	7,152	7,39	21,2	958,615	25,417	2493,271	0	203,928	203,928	99,725	0	0	0	0	0	0	0
19:27:26	0	2493,271	9,941	9,814	12,345	7,152	7,386	21,2	958,615	25,417	2493,271	0	203,928	203,928	99,725	0	0	0	0	0	0	0
19:27:26	31,958	2493,591	10,039	10,009	12,341	7,155	7,381	21,2	958,615	25,417	2493,272	0	203,928	203,928	99,725	0	0	0	0	0	0	0
19:27:26	-112,475	2492,466	9,941	9,814	12,34	7,143	7,376	21,2	958,615	25,417	2492,466	0	203,928	203,928	99,725	0	0	0	0	0	0	0
19:27:26	94,213	2493,408	10,039	9,961	12,34	7,153	7,372	21,2	958,615	25,417	2492,467	0	203,928	203,928	99,725	0	0	0	0	0	0	0
19:27:26	-110,4	2492,304	9,99	9,863	12,337	7,142	7,367	21,2	958,615	25,417	2492,304	0	203,928	203,928	99,725	0	0	0	0	0	0	0
19:27:26	-17,236	2492,132	9,99	9,863	12,336	7,14	7,363	21,2	958,615	25,417	2492,132	0	203,928	203,928	99,725	0	0	0	0	0	0	0
19:27:26	0	2492,132	9,99	9,863	12,336	7,14	7,359	21,2	958,615	25,417	2492,132	0	203,928	203,928	99,725	0	0	0	0	0	0	0
19:27:26	-45,019	2491,682	9,99	9,961	12,333	7,135	7,354	21,2	958,615	25,417	2491,682	0	203,928	203,928	99,725	0	0	0	0	0	0	0
19:27:26	-64,306	2491,039	9,941	9,814	12,332	7,129	7,35	21,2	958,615	25,417	2491,039	0	203,928	203,928	99,725	0	0	0	0	0	0	0
19:27:26	0	2491,039	9,941	9,814	12,332	7,129	7,345	21,2	958,615	25,417	2491,039	0	203,928	203,928	99,725	0	0	0	0	0	0	0
19:27:26	-18,09	2490,858	9,941	9,961	12,331	7,127	7,341	21,2	958,615	25,417	2490,858	0	203,928	203,928	99,725	0	0	0	0	0	0	0
19:27:26	0	2490,858	9,941	9,716	12,331	7,127	7,337	21,2	958,615	25,417	2490,858	0	203,928	203,928	99,725	0	0	0	0	0	0	0
19:27:26	-45,19	2490,406	9,941	9,814	12,329	7,122	7,333	21,2	958,615	25,417	2490,406	0	203,928	203,928	99,725	0	0	0	0	0	0	0
19:27:26	30,029	2490,706	9,99	9,863	12,328	7,125	7,329	21,2	958,615	25,417	2490,406	0	203,928	203,928	99,725	0	0	0	0	0	0	0
19:27:26	-47,07	2490,235	9,941	9,814	12,328	7,12	7,325	21,2	958,615	25,417	2490,235	0	203,928	203,928	99,725	0	0	0	0	0	0	0
19:27:26	-94,189	2489,294	9,843	9,716	12,328	7,111	7,32	21,2	958,615	25,417	2489,294	0	203,928	203,928	99,725	0	0	0	0	0	0	0
19:27:26	94,189	2490,235	9,941	9,716	12,328	7,12	7,316	21,2	958,615	25,417	2489,295	0	203,928	203,928	99,725	0	0	0	0	0	0	0
19:27:26	47,07	2490,706	9,99	9,863	12,328	7,125	7,313	21,2	958,615	25,417	2489,296	0	203,928	203,928	99,725	0	0	0	0	0	0	0
19:27:26	-65,38	2490,052	9,941	9,814	12,327	7,118	7,309	21,2	958,615	25,417	2489,297	0	203,928	203,928	99,725	0	0	0	0	0	0	0
19:27:26	47,119	2490,524	9,99	9,863	12,327	7,123	7,305	21,2	958,615	25,417	2489,298	0	203,928	203,928	99,725	0	0	0	0	0	0	0
19:27:26	0	2490,524	9,99	9,863	12,327	7,123	7,302	21,2	958,615	25,417	2489,299	0	203,928	203,928	99,725	0	0	0	0	0	0	0
19:27:26	141,259	2491,936	10,136	10,009	12,327	7,138	7,298	21,2	958,615	25,417	2489,302	0	203,928	203,928	99,725	0	0	0	0	0	0	0
19:27:26	18,31	2492,119	10,136	10,009	12,328	7,14	7,295	21,2	958,615	25,417	2489,305	0	203,928	203,928	99,725	0	0	0	0	0	0	0
19:27:26	329,785	2495,417	10,478	10,498	12,328	7,174	7,293	21,2	958,615	25,417	2489,311	0	203,928	203,928	99,725	0	0	0	0	0	0	0
19:27:26	268,92	2498,106	10,673	10,84	12,332	7,201	7,291	21,2	958,615	25,417	2489,32	0	203,928	203,928	99,725	0	0	0	0	0	0	0
19:27:26	425,878	2502,365	10,966	11,23	12,34	7,245	7,29	21,2	958,615	25,417	2489,333	0	203,928	203,928	99,725	0	0	0	0	0	0	0
19:27:26	240,576	2504,771	10,966	11,181	12,354	7,27	7,29	21,2	958,615	25,417	2489,348	0	203,928	203,928	99,725	0	0	0	0	0	0	0
19:27:26	507,91	2509,85	11,162	11,425	12,372	7,323	7,291	21,2	958,615	25,417	2489,368	0	203,928	203,928	99,725	0	0	0	0	0	0	0
19:27:26	494,238	2514,792	11,259	11,621	12,395	7,373	7,292	21,2	958,615	25,417	2489,394	0	203,928	203,928	99,725	0	0	0	0	0	0	0
19:27:26	605,932	2520,852	11,455	11,914	12,418	7,436	7,295	21,2	958,615	25,417	2489,425	0	203,928	203,928	99,725	0	0	0	0	0	0	0
19:27:26	620,141	2527,053	11,601	12,109	12,446	7,5	7,299	21,2	958,615	25,417	2489,463	0	203,928	203,928	99,725	0	0	0	0	0	0	0
19:27:26	832,299	2535,376	11,943	12,5	12,474	7,586	7,305	21,2	958,615	25,417	2489,509	0	203,928	203,928	99,725	0	0	0	0	0	0	0
19:27:26	597,9	2541,355	11,992	12,695	12,505	7,647	7,311	21,2	958,615	25,417	2489,56	0	203,928	203,928	99,725	0	0	0	0	0	0	0
19:27:26	621,606	2547,571	12,041	12,89	12,538	7,711	7,319	21,2	958,615	25,417	2489,618	0	203,928	203,928	99,725	0	0	0	0	0	0	0
19:27:26	753,198	2555,103	12,187	13,037	12,573	7,789	7,328	21,2	958,615	25,417	2489,684	0	203,928	203,928	99,725	0	0	0	0	0	0	0
19:27:26	727,514	2562,378	12,334	13,232	12,606	7,864	7,339	21,2	958,615	25,417	2489,757	0	203,928	203,928	99,725	0	0	0	0	0	0	0
19:27:26	790,332	2570,282	12,48	13,379	12,643	7,946	7,351	21,2	958,615	25,417	2489,837	0	203,928	203,928	99,725	0	0	0	0	0	0	0
19:27:26	766,87	2577,95	12,675	13,574	12,675	8,025	7,364	21,2	958,615	25,417	2489,925	0	203,928	203,928	99,725	0	0	0	0	0	0	0
19:27:26	795,092	2585,901	12,822	13,867	12,712	8,107	7,379	21,2	958,615	25,417	2490,021	0	203,928	203,928	99,725	0	0	0	0	0	0	0
19:27:26	814,428	2594,046	12,968	13,965	12,75	8,191	7,395	21,2	958,615	25,417	2490,125	0	203,928	203,928	99,725	0	0	0	0	0	0	0
19:27:26	806,274	2602,108	13,115	14,062	12,788	8,274	7,412	21,2	958,615	25,417	2490,237	0	203,928	203,928	99,725	0	0	0	0	0	0	0
19:27:26	809,643	2610,205	13,261	14,258	12,826	8,357	7,43	21,2	958,615	25,417	2490,357	0	203,928	203,928	99,725	0	0	0	0	0	0	0
19:27:26	669,799	2616,903	13,261	14,306	12,864	8,426	7,45	21,2	958,615	25,417	2490,483	0	203,928	203,928	99,725	0	0	0	0	0	0	0
19:27:26	912,036	2626,023	13,506	14,453	12,902	8,52	7,471	21,2	958,615	25,417	2490,619	0	203,928	203,928	99,725	0	0	0	0	0	0	0
19:27:26	831,787	2634,341	13,75	14,648	12,935	8,606	7,493	21,2	958,615	25,417	2490,762	0	203,928	203,928	99,725	0	0	0	0	0	0	0
19:27:26	725,537	2641,596	13,799	14,941	12,974	8,681	7,516	21,2	958,615	25,417	2490,913	0	203,928	203,928	99,725	0	0	0	0	0	0	0
19:27:26	967,749	2651,274	14,092	15,088	13,012	8,781	7,541	21,2	958,615	25,417	2491,074	0	203,928	203,928	99,725	0	0	0	0	0	0	0
19:27:26	668,994	2657,964	13,994	14,795	13,056	8,849	7,567	21,2	958,615	25,417	2491,241	0	203,928	203,928	99,725	0	0	0	0	0	0	0
19:27:26	778,271	2665,746	14,092	15,185	13,094	8,93	7,594	21,2	958,615	25,417	2491,415	0	203,928	203,928	99,725	0	0	0	0	0	0	0
19:27:26	811,01	2673,857	14,14	15,185	13,137	9,013	7,621	21,2	958,615	25,417	2491,597	0	203,928	203,928	99,725	0	0	0	0	0	0	0
19:27:26	704,052	2680,897	14,092	15,136	13,18	9,086	7,65	21,2	958,615	25,417	2491,787	0	203,928	203,928	99,725	0	0	0	0	0	0	0
19:27:26	1079,907	2691,696	14,433	15,332	13,222	9,197	7,68	21,2	958,615	25,417	2491,987	0	203,928	203,928	99,725	0	0	0	0	0	0	0
19:27:26	607,69	2697,773	14,287	15,429	13,265	9,26	7,711	21,2	958,615	25,417	2492,192	0	203,928	203,928	99,725	0	0	0	0	0	0	0
19:27:26	1070,434	2708,477	14,726	15,625	13,301	9,37	7,744	21,2	958,615	25,417	2492,409	0	203,928	203,928	99,725	0	0	0	0	0	0	0
19:27:26	818,481	2716,662	14,97	15,82	13,333	9,455	7,777	21,2	958,615	25,417	2492,633	0	203,928	203,928	99,725	0	0	0	0	0	0	0
19:27:26	864,062	2725,303	15,263	16,064	13,366	9,544	7,812	21,2	958,615	25,417	2492,866	0	203,928	203,928	99,725	0	0	0	0	0	0	0
19:27:26	910,839	2734,411	15,605	16,357	13,398	9,638	7,848	21,2	958,615	25,417	2493,107	0	203,928	203,928	99,725	0	0	0	0	0	0	0
19:27:27	715,38	2741,565	15,752	16,406	13,43	9,711	7,884	21,2	958,615	25,417	2493,356	0	203,928	203,928	99,725	0	0	0	0	0	0	0
19:27:27	782,421	2749,389	15,898	16,601	13,466	9,792	7,922	21,2	958,615	25,417	2493,612	0	203,928	203,928	99,725	0	0	0	0	0	0	0
19:27:27	659,668	2755,986	15,947	16,748	13,501	9,86	7,96	21,2	958,615	25,417	2493,874	0	203,928	203,928	99,725	0	0	0	0	0	0	0
19:27:27	803,198	2764,018	16,045	16,699	13,541	9,943	7,999	21,2	958,615	25,417	2494,144	0	203,928	203,928	99,725	0	0	0	0	0	0	0
19:27:27	521,459	2769,233	15,898	16,504	13,579	9,997	8,038	21,2	958,615	25,417	2494,42	0	203,928	203,928	99,725	0	0	0	0	0	0	0
19:27:27	717,944	2776,412	15,947	16,504	13,616	10,071	8,078	21,2	958,615	25,417	2494,702	0	203,928	203,928	99,725	0	0	0	0	0	0	0
19:27:27	652,539	2782,937	16,093	16,552	13,645	10,138	8,118	21,2	958,615	25,417	2494,99	0	203,928	203,928	99,725	0	0	0	0	0	0	0
19:27:27	817,089	2791,108	16,338	16,894	13,677	10,222	8,159	21,2	958,615	25,417	2495,286	0	203,928	203,928	99,725	0	0	0	0	0	0	0
19:27:27	701,733	2798,126	16,533	17,09	13,706	10,294	8,201	21,2	958,615	25,417	2495,589	0	203,928	203,928	99,725	0	0	0	0	0	0	0
19:27:27	562,988	2803,755	16,582	17,09	13,735	10,352	8,243	21,2	958,615	25,417	2495,897	0	203,928	203,928	99,725	0	0	0	0	0	0	0
19:27:27	645,678	2810,212	16,728	17,187	13,763	10,419	8,286	21,2	958,615	25,417	2496,211	0	203,928	203,928	99,725	0	0	0	0	0	0	0
19:27:27	507,739	2815,29	16,728	17,236	13,792	10,471	8,329	21,2	958,615	25,417	2496,53	0	203,928	203,928	99,725	0	0	0	0	0	0	0
19:27:27	769,189	2822,982	17,07	17,48	13,816	10,551	8,372	21,2	958,615	25,417	2496,857	0	203,928	203,928	99,725	0	0	0	0	0	0	0
19:27:27	590,234	2828,884	17,07	17,578	13,849	10,612	8,416	21,2	958,615	25,417	2497,189	0	203,928	203,928	99,725	0	0	0	0	0	0	0
19:27:27	458,984	2833,474	17,021	17,48	13,878	10,659	8,46	21,2	958,615	25,417	2497,525	0	203,928	203,928	99,725	0	0	0	0	0	0	0
19:27:27	557,055	2839,044	17,07	17,48	13,907	10,716	8,505	21,2	958,615	25,417	2497,866	0	203,928	203,928	99,725	0	0	0	0	0	0	0
19:27:27	459,057	2843,635	17,021	17,48	13,936	10,764	8,549	21,2	958,615	25,417	2498,212	0	203,928	203,928	99,725	0	0	0	0	0	0	0
19:27:27	704,101	2850,676	17,217	17,578	13,964	10,836	8,594	21,2	958,615	25,417	2498,564	0	203,928	203,928	99,725	0	0	0	0	0	0	0
19:27:27	353,344	2854,209	17,07	17,578	13,992	10,873	8,638	21,2	958,615	25,417	2498,92	0	203,928	203,928	99,725	0	0	0	0	0	0	0
19:27:27	491,015	2859,119	17,217	17,627	14,012	10,923	8,683	21,2	958,615	25,417	2499,28	0	203,928	203,928	99,725	0	0	0	0	0	0	0
19:27:27	610,644	2865,226	17,412	17,773	14,035	10,986	8,728	21,2	958,615	25,417	2499,646	0	203,928	203,928	99,725	0	0	0	0	0	0	0
19:27:27	729,614	2872,522	17,803	18,261	14,054	11,061	8,774	21,3	957,566	25,417	2500,019	0	203,928	203,928	99,725	0	0	0	0	0	0	0
19:27:27	593,701	2878,459	18,047	18,261	14,074	11,123	8,82	21,3	957,566	25,417	2500,397	0	203,928	203,928	99,725	0	0	0	0	0	0	0
19:27:27	361,84	2882,078	17,998	18,164	14,097	11,16	8,866	21,3	957,566	25,417	2500,779	0	203,928	203,928	99,725	0	0	0	0	0	0	0
19:27:27	509,692	2887,174	17,998	18,261	14,125	11,212	8,912	21,3	957,566	25,417	2501,165	0	203,928	203,928	99,725	0	0	0	0	0	0	0
19:27:27	295,117	2890,126	17,803	18,066	14,153	11,243	8,958	21,3	957,566	25,417	2501,554	0	203,928	203,928	99,725	0	0	0	0	0	0	0
19:27:27	478,735	2894,913	17,851	18,115	14,177	11,292	9,004	21,3	957,566	25,417	2501,948	0	203,928	203,928	99,725	0	0	0	0	0	0	0
19:27:27	517,797	2900,091	17,9	18,261	14,204	11,346	9,049	21,3	957,566	25,417	2502,346	0	203,928	203,928	99,725	0	0	0	0	0	0	0
19:27:27	364,868	2903,74	17,851	18,115	14,227	11,383	9,095	21,3	957,566	25,417	2502,747	0	203,928	203,928	99,725	0	0	0	0	0	0	0
19:27:27	371,777	2907,457	17,9	18,066	14,245	11,422	9,141	21,3	957,566	25,417	2503,152	0	203,928	203,928	99,725	0	0	0	0	0	0	0
19:27:27	681,591	2914,273	18,34	18,603	14,259	11,492	9,187	21,3	957,566	25,417	2503,563	0	203,928	203,928	99,725	0	0	0	0	0	0	0
19:27:27	679,785	2921,071	18,779	18,945	14,272	11,562	9,234	21,3	957,566	25,417	2503,981	0	204,314	204,314	99,727	0	0	0	0	0	0	0
19:27:27	362,255	2924,694	18,877	18,994	14,287	11,599	9,28	21,3	957,566	25,417	2504,401	0	204,314	204,314	99,727	0	0	0	0	0	0	0
19:27:27	495,336	2929,647	19,121	19,238	14,301	11,65	9,326	21,3	957,566	25,417	2504,827	0	204,314	204,314	99,727	0	0	0	0	0	0	0
19:27:27	126,171	2930,909	18,877	19,043	14,322	11,663	9,372	21,3	957,566	25,417	2505,253	0	204,314	204,314	99,727	0	0	0	0	0	0	0
19:27:27	262,744	2933,536	18,779	18,652	14,342	11,69	9,418	21,3	957,566	25,417	2505,681	0	204,314	204,314	99,727	0	0	0	0	0	0	0
19:27:27	364,746	2937,184	18,779	18,799	14,363	11,728	9,463	21,3	957,566	25,417	2506,113	0	204,314	204,314	99,727	0	0	0	0	0	0	0
19:27:27	193,579	2939,119	18,633	18,652	14,382	11,748	9,508	21,3	957,566	25,417	2506,546	0	204,314	204,314	99,727	0	0	0	0	0	0	0
19:27:27	373,291	2942,852	18,681	18,701	14,4	11,786	9,552	21,3	957,566	25,417	2506,982	0	204,314	204,314	99,727	0	0	0	0	0	0	0
19:27:27	477,197	2947,624	18,974	18,994	14,411	11,836	9,597	21,3	957,566	25,417	2507,422	0	204,314	204,314	99,727	0	0	0	0	0	0	0
19:27:27	208,959	2949,714	19,023	18,945	14,42	11,857	9,642	21,3	957,566	25,417	2507,865	0	204,314	204,314	99,727	0	0	0	0	0	0	0
19:27:27	409,423	2953,808	19,267	19,189	14,429	11,899	9,686	21,3	957,566	25,417	2508,311	0	204,314	204,314	99,727	0	0	0	0	0	0	0
19:27:27	388,989	2957,698	19,512	19,678	14,437	11,94	9,73	21,3	957,566	25,417	2508,76	0	204,314	204,314	99,727	0	0	0	0	0	0	0
19:27:27	259,838	2960,297	19,609	19,531	14,446	11,966	9,774	21,3	957,566	25,417	2509,212	0	204,314	204,314	99,727	0	0	0	0	0	0	0
19:27:27	81,616	2961,113	19,512	19,385	14,456	11,975	9,817	21,3	957,566	25,417	2509,663	0	204,314	204,314	99,727	0	0	0	0	0	0	0
19:27:27	242,675	2963,539	19,512	19,531	14,469	12	9,86	21,3	957,566	25,417	2510,117	0	204,314	204,314	99,727	0	0	0	0	0	0	0
19:27:27	25,659	2963,796	19,267	19,14	14,485	12,002	9,902	21,3	957,566	25,417	2510,571	0	204,314	204,314	99,727	0	0	0	0	0	0	0
19:27:27	96,972	2964,766	19,121	18,994	14,499	12,012	9,943	21,3	957,566	25,417	2511,025	0	204,314	204,314	99,727	0	0	0	0	0	0	0
19:27:27	66,381	2965,43	19,023	18,945	14,508	12,019	9,984	21,3	957,566	25,417	2511,479	0	204,314	204,314	99,727	0	0	0	0	0	0	0
19:27:27	397,924	2969,409	19,267	19,189	14,517	12,06	10,025	21,3	957,566	25,417	2511,937	0	204,314	204,314	99,727	0	0	0	0	0	0	0
19:27:27	132,104	2970,73	19,316	19,238	14,521	12,074	10,065	21,3	957,566	25,417	2512,396	0	204,314	204,314	99,727	0	0	0	0	0	0	0
19:27:27	282,324	2973,553	19,512	19,531	14,526	12,103	10,105	21,3	957,566	25,417	2512,857	0	204,314	204,314	99,727	0	0	0	0	0	0	0
19:27:27	149,243	2975,046	19,658	19,58	14,526	12,118	10,144	21,3	957,566	25,417	2513,319	0	204,314	204,314	99,727	0	0	0	0	0	0	0
19:27:27	84,497	2975,89	19,658	19,58	14,531	12,127	10,183	21,3	957,566	25,417	2513,782	0	204,314	204,314	99,727	0	0	0	0	0	0	0
19:27:27	168,994	2977,58	19,756	19,726	14,535	12,144	10,222	21,3	957,566	25,417	2514,246	0	204,314	204,314	99,727	0	0	0	0	0	0	0
19:27:27	97,46	2978,555	19,756	19,678	14,54	12,155	10,259	21,3	957,566	25,417	2514,71	0	204,314	204,314	99,727	0	0	0	0	0	0	0
19:27:27	99,633	2979,551	19,756	19,678	14,546	12,165	10,297	21,3	957,566	25,417	2515,175	0	204,314	204,314	99,727	0	0	0	0	0	0	0
19:27:27	-95,922	2978,592	19,512	19,482	14,554	12,155	10,333	21,3	957,566	25,417	2515,638	0	204,314	204,314	99,727	0	0	0	0	0	0	0
19:27:27	154,98	2980,142	19,512	19,385	14,563	12,171	10,369	21,3	957,566	25,417	2516,102	0	204,314	204,314	99,727	0	0	0	0	0	0	0
19:27:27	-64,819	2979,494	19,365	19,238	14,568	12,164	10,404	21,3	957,566	25,417	2516,566	0	204,314	204,314	99,727	0	0	0	0	0	0	0
19:27:27	185,131	2981,345	19,463	19,482	14,573	12,183	10,439	21,3	957,566	25,417	2517,03	0	204,314	204,314	99,727	0	0	0	0	0	0	0
19:27:27	121,313	2982,558	19,512	19,482	14,577	12,196	10,474	21,3	957,566	25,417	2517,496	0	204,314	204,314	99,727	0	0	0	0	0	0	0
19:27:27	28,247	2982,841	19,512	19,482	14,578	12,199	10,508	21,3	957,566	25,417	2517,961	0	204,314	204,314	99,727	0	0	0	0	0	0	0
19:27:27	7,568	2982,916	19,463	19,336	14,581	12,2	10,541	21,3	957,566	25,417	2518,426	0	204,314	204,314	99,727	0	0	0	0	0	0	0
19:27:27	63,793	2983,554	19,512	19,385	14,582	12,206	10,573	21,3	957,566	25,417	2518,891	0	204,314	204,314	99,727	0	0	0	0	0	0	0
19:27:27	99,56	2984,55	19,609	19,531	14,582	12,216	10,606	21,3	957,566	25,417	2519,357	0	204,314	204,314	99,727	0	0	0	0	0	0	0
19:27:27	73,681	2985,287	19,609	19,385	14,586	12,224	10,637	21,3	957,566	25,417	2519,823	0	204,314	204,314	99,727	0	0	0	0	0	0	0
19:27:27	-86,401	2984,423	19,512	19,482	14,587	12,215	10,668	21,3	957,566	25,417	2520,287	0	204,314	204,314	99,727	0	0	0	0	0	0	0
19:27:27	22,802	2984,651	19,463	19,336	14,591	12,217	10,699	21,3	957,566	25,417	2520,752	0	204,314	204,314	99,727	0	0	0	0	0	0	0
19:27:27	-26,953	2984,381	19,365	19,336	14,595	12,215	10,728	21,3	957,566	25,417	2521,216	0	204,314	204,314	99,727	0	0	0	0	0	0	0
19:27:27	112,524	2985,506	19,463	19,336	14,596	12,226	10,758	21,3	957,566	25,417	2521,68	0	204,314	204,314	99,727	0	0	0	0	0	0	0
19:27:27	-25,903	2985,247	19,365	19,336	14,6	12,224	10,787	21,3	957,566	25,417	2522,143	0	204,314	204,314	99,727	0	0	0	0	0	0	0
19:27:27	112,524	2986,373	19,463	19,336	14,601	12,235	10,815	21,3	957,566	25,417	2522,608	0	204,314	204,314	99,727	0	0	0	0	0	0	0
19:27:27	210,18	2988,474	19,609	19,58	14,604	12,257	10,843	21,3	957,566	25,417	2523,073	0	204,314	204,314	99,727	0	0	0	0	0	0	0
19:27:27	-136,499	2987,109	19,463	19,238	14,605	12,243	10,871	21,3	957,566	25,417	2523,537	0	204,314	204,314	99,727	0	0	0	0	0	0	0
19:27:27	49,829	2987,608	19,512	19,385	14,605	12,248	10,898	21,3	957,566	25,417	2524,001	0	204,314	204,314	99,727	0	0	0	0	0	0	0
19:27:27	99,609	2988,604	19,609	19,531	14,605	12,258	10,924	21,3	957,566	25,417	2524,466	0	204,314	204,314	99,727	0	0	0	0	0	0	0
19:27:27	12,963	2988,734	19,609	19,531	14,606	12,259	10,951	21,3	957,566	25,417	2524,93	0	204,314	204,314	99,727	0	0	0	0	0	0	0
19:27:27	-75,756	2987,976	19,463	19,238	14,61	12,252	10,976	21,3	957,566	25,417	2525,393	0	204,314	204,314	99,727	0	0	0	0	0	0	0
19:27:27	272,924	2990,705	19,658	19,726	14,614	12,28	11,002	21,3	957,566	25,417	2525,859	0	204,314	204,314	99,727	0	0	0	0	0	0	0
19:27:27	-137,353	2989,332	19,512	19,482	14,615	12,266	11,026	21,3	957,566	25,417	2526,322	0	204,314	204,314	99,727	0	0	0	0	0	0	0
19:27:27	-122,387	2988,108	19,316	19,238	14,619	12,253	11,05	21,3	957,566	25,417	2526,784	0	204,314	204,314	99,727	0	0	0	0	0	0	0
19:27:27	149,462	2989,602	19,463	19,385	14,619	12,268	11,074	21,3	957,566	25,417	2527,246	0	204,314	204,314	99,727	0	0	0	0	0	0	0
19:27:27	-99,658	2988,606	19,365	19,238	14,619	12,258	11,098	21,3	957,566	25,417	2527,708	0	204,314	204,314	99,727	0	0	0	0	0	0	0
19:27:27	249,096	2991,097	19,609	19,482	14,619	12,284	11,121	21,3	957,566	25,417	2528,171	0	204,314	204,314	99,727	0	0	0	0	0	0	0
19:27:27	49,829	2991,595	19,658	19,58	14,619	12,289	11,144	21,3	957,566	25,417	2528,634	0	204,314	204,314	99,727	0	0	0	0	0	0	0
19:27:27	-37,915	2991,216	19,609	19,482	14,62	12,285	11,166	21,3	957,566	25,417	2529,097	0	204,314	204,314	99,727	0	0	0	0	0	0	0
19:27:27	62,841	2991,844	19,609	19,58	14,623	12,292	11,188	21,3	957,566	25,417	2529,559	0	204,314	204,314	99,727	0	0	0	0	0	0	0
19:27:27	-87,744	2990,967	19,512	19,385	14,624	12,282	11,21	21,3	957,566	25,417	2530,021	0	204,314	204,314	99,727	0	0	0	0	0	0	0
19:27:27	99,633	2991,963	19,609	19,58	14,624	12,293	11,231	21,3	957,566	25,417	2530,483	0	204,314	204,314	99,727	0	0	0	0	0	0	0
19:27:27	0	2991,963	19,609	19,531	14,624	12,293	11,252	21,3	957,566	25,417	2530,944	0	204,314	204,314	99,727	0	0	0	0	0	0	0
19:27:27	0	2991,963	19,609	19,58	14,624	12,293	11,272	21,3	957,566	25,417	2531,406	0	204,314	204,314	99,727	0	0	0	0	0	0	0
19:27:27	-99,633	2990,967	19,512	19,336	14,624	12,282	11,292	21,3	957,566	25,417	2531,865	0	204,314	204,314	99,727	0	0	0	0	0	0	0
19:27:27	-49,829	2990,469	19,463	19,385	14,624	12,277	11,311	21,3	957,566	25,417	2532,324	0	204,314	204,314	99,727	0	0	0	0	0	0	0
19:27:27	49,829	2990,967	19,512	19,482	14,624	12,282	11,33	21,3	957,566	25,417	2532,782	0	204,314	204,314	99,727	0	0	0	0	0	0	0
19:27:27	-85,546	2990,111	19,365	19,385	14,628	12,274	11,349	21,3	957,566	25,417	2533,24	0	204,314	204,314	99,727	0	0	0	0	0	0	0
19:27:27	161,328	2991,725	19,512	19,482	14,628	12,29	11,367	21,3	957,566	25,417	2533,698	0	204,314	204,314	99,727	0	0	0	0	0	0	0
19:27:27	-37,719	2991,348	19,463	19,14	14,629	12,286	11,385	21,3	957,566	25,417	2534,156	0	204,314	204,314	99,727	0	0	0	0	0	0	0
19:27:27	137,377	2992,721	19,609	19,482	14,628	12,301	11,403	21,3	957,566	25,417	2534,614	0	204,314	204,314	99,727	0	0	0	0	0	0	0
19:27:27	-87,548	2991,846	19,512	19,385	14,629	12,292	11,421	21,3	957,566	25,417	2535,071	0	204,314	204,314	99,727	0	0	0	0	0	0	0
19:27:27	-61,914	2991,227	19,463	19,336	14,628	12,285	11,438	21,3	957,566	25,417	2535,528	0	204,314	204,314	99,727	0	0	0	0	0	0	0
19:27:28	-149,462	2989,732	19,316	19,189	14,628	12,27	11,454	21,3	957,566	25,417	2535,982	0	204,314	204,314	99,727	0	0	0	0	0	0	0
19:27:28	298,925	2992,721	19,609	19,531	14,628	12,301	11,47	21,3	957,566	25,417	2536,439	0	204,314	204,314	99,727	0	0	0	0	0	0	0
19:27:28	-99,658	2991,725	19,512	19,531	14,628	12,29	11,487	21,3	957,566	25,417	2536,894	0	204,314	204,314	99,727	0	0	0	0	0	0	0
19:27:28	99,658	2992,721	19,609	19,385	14,628	12,301	11,503	21,3	957,566	25,417	2537,35	0	204,314	204,314	99,727	0	0	0	0	0	0	0
19:27:28	0	2992,721	19,609	19,531	14,628	12,301	11,518	21,3	957,566	25,417	2537,805	0	204,314	204,314	99,727	0	0	0	0	0	0	0
19:27:28	0	2992,721	19,609	19,482	14,628	12,301	11,534	21,3	957,566	25,417	2538,26	0	204,314	204,314	99,727	0	0	0	0	0	0	0
19:27:28	-237,036	2990,351	19,365	19,336	14,629	12,276	11,548	21,3	957,566	25,417	2538,712	0	204,314	204,314	99,727	0	0	0	0	0	0	0
19:27:28	99,658	2991,348	19,463	19,482	14,629	12,286	11,563	21,3	957,566	25,417	2539,165	0	204,314	204,314	99,727	0	0	0	0	0	0	0
19:27:28	149,487	2992,842	19,609	19,678	14,629	12,302	11,577	21,3	957,566	25,417	2539,618	0	204,314	204,314	99,727	0	0	0	0	0	0	0
19:27:28	-99,658	2991,846	19,512	19,531	14,629	12,292	11,591	21,3	957,566	25,417	2540,07	0	204,314	204,314	99,727	0	0	0	0	0	0	0
19:27:28	-49,829	2991,348	19,463	19,385	14,629	12,286	11,605	21,3	957,566	25,417	2540,521	0	204,314	204,314	99,727	0	0	0	0	0	0	0
19:27:28	0	2991,348	19,463	19,385	14,629	12,286	11,618	21,3	957,566	25,417	2540,972	0	204,314	204,314	99,727	0	0	0	0	0	0	0
19:27:28	-99,658	2990,351	19,365	19,336	14,629	12,276	11,631	21,3	957,566	25,417	2541,421	0	204,314	204,314	99,727	0	0	0	0	0	0	0
19:27:28	149,487	2991,846	19,512	19,678	14,629	12,292	11,644	21,3	957,566	25,417	2541,872	0	204,314	204,314	99,727	0	0	0	0	0	0	0
19:27:28	-49,829	2991,348	19,463	19,336	14,629	12,286	11,657	21,3	957,566	25,417	2542,321	0	204,314	204,314	99,727	0	0	0	0	0	0	0
19:27:28	0	2991,348	19,463	19,385	14,629	12,286	11,669	21,3	957,566	25,417	2542,77	0	204,314	204,314	99,727	0	0	0	0	0	0	0
19:27:28	114,819	2992,496	19,512	19,385	14,633	12,298	11,681	21,3	957,566	25,417	2543,22	0	204,314	204,314	99,727	0	0	0	0	0	0	0
19:27:28	-149,487	2991,001	19,365	19,336	14,633	12,283	11,693	21,3	957,566	25,417	2543,668	0	204,314	204,314	99,727	0	0	0	0	0	0	0
19:27:28	99,658	2991,997	19,463	19,482	14,633	12,293	11,705	21,3	957,566	25,417	2544,116	0	204,314	204,314	99,727	0	0	0	0	0	0	0
19:27:28	0	2991,997	19,463	19,385	14,633	12,293	11,716	21,3	957,566	25,417	2544,564	0	204,314	204,314	99,727	0	0	0	0	0	0	0
19:27:28	160,302	2993,6	19,609	19,58	14,633	12,31	11,728	21,4	959,456	25,417	2545,013	0	204,314	204,314	99,727	0	0	0	0	0	0	0
19:27:28	-260,815	2990,992	19,365	19,238	14,633	12,283	11,739	21,4	959,456	25,417	2545,459	0	204,314	204,314	99,727	0	0	0	0	0	0	0
19:27:28	0	2990,992	19,365	19,336	14,633	12,283	11,749	21,4	959,456	25,417	2545,904	0	204,314	204,314	99,727	0	0	0	0	0	0	0
19:27:28	0	2990,992	19,365	19,238	14,633	12,283	11,76	21,4	959,456	25,417	2546,349	0	204,314	204,314	99,727	0	0	0	0	0	0	0
19:27:28	149,365	2992,486	19,512	19,482	14,633	12,298	11,77	21,4	959,456	25,417	2546,796	0	204,314	204,314	99,727	0	0	0	0	0	0	0
19:27:28	-149,365	2990,992	19,365	19,189	14,633	12,283	11,781	21,4	959,456	25,417	2547,24	0	204,314	204,314	99,727	0	0	0	0	0	0	0
19:27:28	0	2990,992	19,365	19,385	14,633	12,283	11,79	21,4	959,456	25,417	2547,683	0	204,314	204,314	99,727	0	0	0	0	0	0	0
19:27:28	99,56	2991,988	19,463	19,385	14,633	12,293	11,8	21,4	959,456	25,417	2548,128	0	204,314	204,314	99,727	0	0	0	0	0	0	0
19:27:28	-99,56	2990,992	19,365	19,189	14,633	12,283	11,81	21,4	959,456	25,417	2548,571	0	204,314	204,314	99,727	0	0	0	0	0	0	0
19:27:28	215,405	2993,146	19,512	19,482	14,637	12,305	11,819	21,4	959,456	25,417	2549,015	0	204,314	204,314	99,727	0	0	0	0	0	0	0
19:27:28	-38,964	2992,757	19,463	19,482	14,638	12,301	11,829	21,4	959,456	25,417	2549,459	0	205,936	205,936	99,733	0	0	0	0	0	0	0
19:27:28	0	2992,757	19,463	19,336	14,638	12,301	11,838	21,4	959,456	25,417	2549,902	0	205,936	205,936	99,733	0	0	0	0	0	0	0
19:27:28	0	2992,757	19,463	19,336	14,638	12,301	11,847	21,4	959,456	25,417	2550,345	0	205,936	205,936	99,733	0	0	0	0	0	0	0
19:27:28	0	2992,757	19,463	19,336	14,638	12,301	11,856	21,4	959,456	25,417	2550,788	0	205,936	205,936	99,733	0	0	0	0	0	0	0
19:27:28	0	2992,757	19,463	19,482	14,638	12,301	11,865	21,4	959,456	25,417	2551,23	0	205,936	205,936	99,733	0	0	0	0	0	0	0
19:27:28	199,243	2994,749	19,658	19,58	14,638	12,321	11,874	21,4	959,456	25,417	2551,673	0	205,936	205,936	99,733	0	0	0	0	0	0	0
19:27:28	-149,438	2993,255	19,512	19,482	14,638	12,306	11,882	21,4	959,456	25,417	2552,115	0	205,936	205,936	99,733	0	0	0	0	0	0	0
19:27:28	-49,804	2992,757	19,463	19,336	14,638	12,301	11,89	21,4	959,456	25,417	2552,555	0	205,936	205,936	99,733	0	0	0	0	0	0	0
19:27:28	49,804	2993,255	19,512	19,336	14,638	12,306	11,899	21,4	959,456	25,417	2552,996	0	205,936	205,936	99,733	0	0	0	0	0	0	0
19:27:28	0	2993,255	19,512	19,531	14,638	12,306	11,907	21,4	959,456	25,417	2553,436	0	205,936	205,936	99,733	0	0	0	0	0	0	0
19:27:28	-37,89	2992,876	19,463	19,385	14,638	12,302	11,914	21,4	959,456	25,417	2553,876	0	205,936	205,936	99,733	0	0	0	0	0	0	0
19:27:28	114,941	2994,025	19,512	19,385	14,642	12,314	11,922	21,4	959,456	25,417	2554,316	0	205,936	205,936	99,733	0	0	0	0	0	0	0
19:27:28	-49,804	2993,527	19,463	19,385	14,642	12,309	11,93	21,4	959,456	25,417	2554,755	0	205,936	205,936	99,733	0	0	0	0	0	0	0
19:27:28	-65,136	2992,876	19,463	19,482	14,638	12,302	11,937	21,4	959,456	25,417	2555,193	0	205,936	205,936	99,733	0	0	0	0	0	0	0
19:27:28	-99,584	2991,88	19,365	19,189	14,638	12,292	11,944	21,4	959,456	25,417	2555,63	0	205,936	205,936	99,733	0	0	0	0	0	0	0
19:27:28	149,389	2993,374	19,512	19,385	14,638	12,307	11,951	21,4	959,456	25,417	2556,068	0	205,936	205,936	99,733	0	0	0	0	0	0	0
19:27:28	-84,252	2992,531	19,365	19,238	14,642	12,299	11,958	21,4	959,456	25,417	2556,504	0	205,936	205,936	99,733	0	0	0	0	0	0	0
19:27:28	149,389	2994,025	19,512	19,482	14,642	12,314	11,965	21,4	959,456	25,417	2556,942	0	205,936	205,936	99,733	0	0	0	0	0	0	0
19:27:28	-49,804	2993,527	19,463	19,385	14,642	12,309	11,972	21,4	959,456	25,417	2557,378	0	205,936	205,936	99,733	0	0	0	0	0	0	0
19:27:28	-99,584	2992,531	19,365	19,238	14,642	12,299	11,978	21,4	959,456	25,417	2557,813	0	205,936	205,936	99,733	0	0	0	0	0	0	0
19:27:28	0	2992,531	19,365	19,189	14,642	12,299	11,984	21,4	959,456	25,417	2558,248	0	205,936	205,936	99,733	0	0	0	0	0	0	0
19:27:28	149,389	2994,025	19,512	19,482	14,642	12,314	11,991	21,4	959,456	25,417	2558,684	0	205,936	205,936	99,733	0	0	0	0	0	0	0
19:27:28	-49,804	2993,527	19,463	19,385	14,642	12,309	11,997	21,4	959,456	25,417	2559,119	0	205,936	205,936	99,733	0	0	0	0	0	0	0
19:27:28	0	2993,527	19,463	19,385	14,642	12,309	12,003	21,4	959,456	25,417	2559,553	0	205,936	205,936	99,733	0	0	0	0	0	0	0
19:27:28	149,414	2995,021	19,609	19,531	14,642	12,324	12,009	21,4	959,456	25,417	2559,988	0	205,936	205,936	99,733	0	0	0	0	0	0	0
19:27:28	-149,414	2993,527	19,463	19,385	14,642	12,309	12,015	21,4	959,456	25,417	2560,422	0	205,936	205,936	99,733	0	0	0	0	0	0	0
19:27:28	49,804	2994,025	19,512	19,482	14,642	12,314	12,021	21,4	959,456	25,417	2560,856	0	205,936	205,936	99,733	0	0	0	0	0	0	0
19:27:28	11,889	2994,144	19,512	19,336	14,643	12,315	12,027	21,4	959,456	25,417	2561,289	0	205,936	205,936	99,733	0	0	0	0	0	0	0
19:27:28	-49,78	2993,646	19,463	19,238	14,643	12,31	12,033	21,4	959,456	25,417	2561,721	0	205,936	205,936	99,733	0	0	0	0	0	0	0
19:27:28	199,243	2995,639	19,658	19,678	14,643	12,331	12,038	21,4	959,456	25,417	2562,155	0	205,936	205,936	99,733	0	0	0	0	0	0	0
19:27:28	-149,462	2994,144	19,512	19,385	14,643	12,315	12,044	21,4	959,456	25,417	2562,587	0	205,936	205,936	99,733	0	0	0	0	0	0	0
19:27:28	-49,78	2993,646	19,463	19,385	14,643	12,31	12,049	21,4	959,456	25,417	2563,018	0	205,936	205,936	99,733	0	0	0	0	0	0	0
19:27:28	0	2993,646	19,463	19,238	14,643	12,31	12,054	21,4	959,456	25,417	2563,449	0	205,936	205,936	99,733	0	0	0	0	0	0	0
19:27:28	49,78	2994,144	19,512	19,336	14,643	12,315	12,059	21,4	959,456	25,417	2563,88	0	205,936	205,936	99,733	0	0	0	0	0	0	0
19:27:28	0	2994,144	19,512	19,482	14,643	12,315	12,064	21,4	959,456	25,417	2564,31	0	205,936	205,936	99,733	0	0	0	0	0	0	0
19:27:28	66,064	2994,805	19,512	19,531	14,646	12,322	12,069	21,4	959,456	25,417	2564,741	0	205,936	205,936	99,733	0	0	0	0	0	0	0
19:27:28	-38,964	2994,415	19,463	19,238	14,647	12,318	12,074	21,4	959,456	25,417	2565,171	0	205,936	205,936	99,733	0	0	0	0	0	0	0
19:27:28	49,804	2994,913	19,512	19,385	14,647	12,323	12,079	21,4	959,456	25,417	2565,6	0	205,936	205,936	99,733	0	0	0	0	0	0	0
19:27:28	-49,804	2994,415	19,463	19,385	14,647	12,318	12,084	21,4	959,456	25,417	2566,029	0	205,936	205,936	99,733	0	0	0	0	0	0	0
19:27:28	49,804	2994,913	19,512	19,531	14,647	12,323	12,088	21,4	959,456	25,417	2566,458	0	205,936	205,936	99,733	0	0	0	0	0	0	0
19:27:28	99,609	2995,909	19,609	19,336	14,647	12,333	12,093	21,4	959,456	25,417	2566,888	0	205,936	205,936	99,733	0	0	0	0	0	0	0
19:27:28	-149,414	2994,415	19,463	19,336	14,647	12,318	12,098	21,4	959,456	25,417	2567,315	0	205,936	205,936	99,733	0	0	0	0	0	0	0
19:27:28	149,414	2995,909	19,609	19,531	14,647	12,333	12,102	21,4	959,456	25,417	2567,744	0	205,936	205,936	99,733	0	0	0	0	0	0	0
19:27:28	-149,414	2994,415	19,463	19,238	14,647	12,318	12,107	21,4	959,456	25,417	2568,171	0	205,936	205,936	99,733	0	0	0	0	0	0	0
19:27:28	49,804	2994,913	19,512	19,482	14,647	12,323	12,111	21,4	959,456	25,417	2568,597	0	205,936	205,936	99,733	0	0	0	0	0	0	0
19:27:28	-38,989	2994,523	19,463	19,385	14,647	12,319	12,115	21,4	959,456	25,417	2569,023	0	205,936	205,936	99,733	0	0	0	0	0	0	0
19:27:28	149,438	2996,018	19,609	19,531	14,647	12,335	12,119	21,4	959,456	25,417	2569,45	0	205,936	205,936	99,733	0	0	0	0	0	0	0
19:27:28	-149,438	2994,523	19,463	19,385	14,647	12,319	12,123	21,4	959,456	25,417	2569,875	0	205,936	205,936	99,733	0	0	0	0	0	0	0
19:27:28	-99,609	2993,527	19,365	19,238	14,647	12,309	12,127	21,4	959,456	25,417	2570,299	0	205,936	205,936	99,733	0	0	0	0	0	0	0
19:27:28	149,414	2995,021	19,512	19,385	14,647	12,324	12,131	21,4	959,456	25,417	2570,723	0	205,936	205,936	99,733	0	0	0	0	0	0	0
19:27:28	17,285	2995,194	19,463	19,385	14,651	12,326	12,134	21,4	959,456	25,417	2571,148	0	205,936	205,936	99,733	0	0	0	0	0	0	0
19:27:28	49,804	2995,692	19,512	19,58	14,651	12,331	12,138	21,4	959,456	25,417	2571,572	0	205,936	205,936	99,733	0	0	0	0	0	0	0
19:27:28	-149,414	2994,198	19,365	19,336	14,651	12,316	12,142	21,4	959,456	25,417	2571,995	0	205,936	205,936	99,733	0	0	0	0	0	0	0
19:27:28	11,035	2994,308	19,365	19,238	14,652	12,317	12,145	21,4	959,456	25,417	2572,417	0	205,936	205,936	99,733	0	0	0	0	0	0	0
19:27:28	-49,829	2993,81	19,316	19,189	14,652	12,312	12,148	21,4	959,456	25,417	2572,839	0	205,936	205,936	99,733	0	0	0	0	0	0	0
19:27:28	149,438	2995,305	19,463	19,385	14,652	12,327	12,152	21,4	959,456	25,417	2573,261	0	205,936	205,936	99,733	0	0	0	0	0	0	0
19:27:28	0	2995,305	19,463	19,385	14,652	12,327	12,155	21,4	959,456	25,417	2573,683	0	205,936	205,936	99,733	0	0	0	0	0	0	0
19:27:28	0	2995,305	19,463	19,385	14,652	12,327	12,159	21,4	959,456	25,417	2574,105	0	205,936	205,936	99,733	0	0	0	0	0	0	0
19:27:28	49,804	2995,803	19,512	19,482	14,652	12,332	12,162	21,4	959,456	25,417	2574,526	0	205,936	205,936	99,733	0	0	0	0	0	0	0
19:27:28	-149,414	2994,308	19,365	19,336	14,652	12,317	12,165	21,4	959,456	25,417	2574,946	0	205,936	205,936	99,733	0	0	0	0	0	0	0
19:27:28	149,414	2995,803	19,512	19,385	14,652	12,332	12,169	21,4	959,456	25,417	2575,367	0	205,936	205,936	99,733	0	0	0	0	0	0	0
19:27:28	-49,804	2995,305	19,463	19,336	14,652	12,327	12,172	21,4	959,456	25,417	2575,787	0	205,936	205,936	99,733	0	0	0	0	0	0	0
19:27:28	149,438	2996,799	19,609	19,531	14,652	12,343	12,175	21,4	959,456	25,417	2576,208	0	205,936	205,936	99,733	0	0	0	0	0	0	0
19:27:28	-31,469	2996,484	19,512	19,336	14,656	12,339	12,178	21,4	959,456	25,417	2576,628	0	205,936	205,936	99,733	0	0	0	0	0	0	0
19:27:28	0	2996,484	19,512	19,385	14,656	12,339	12,181	21,4	959,456	25,417	2577,048	0	205,936	205,936	99,733	0	0	0	0	0	0	0
19:27:29	10,815	2996,592	19,512	19,482	14,656	12,34	12,184	21,4	959,456	25,417	2577,467	0	205,936	205,936	99,733	0	0	0	0	0	0	0
19:27:29	-10,815	2996,484	19,512	19,238	14,656	12,339	12,188	21,4	959,456	25,417	2577,886	0	205,936	205,936	99,733	0	0	0	0	0	0	0
19:27:29	-38,989	2996,094	19,463	19,238	14,656	12,335	12,19	21,4	959,456	25,417	2578,304	0	205,936	205,936	99,733	0	0	0	0	0	0	0
19:27:29	38,989	2996,484	19,512	19,385	14,656	12,339	12,193	21,4	959,456	25,417	2578,722	0	205,936	205,936	99,733	0	0	0	0	0	0	0
19:27:29	110,473	2997,589	19,609	19,58	14,656	12,351	12,196	21,4	959,456	25,417	2579,141	0	205,936	205,936	99,733	0	0	0	0	0	0	0
19:27:29	0	2997,589	19,609	19,531	14,656	12,351	12,199	21,4	959,456	25,417	2579,56	0	205,936	205,936	99,733	0	0	0	0	0	0	0
19:27:29	0	2997,589	19,609	19,58	14,656	12,351	12,202	21,4	959,456	25,417	2579,978	0	205,936	205,936	99,733	0	0	0	0	0	0	0
19:27:29	49,829	2998,087	19,658	19,58	14,656	12,356	12,205	21,4	959,456	25,417	2580,396	0	205,936	205,936	99,733	0	0	0	0	0	0	0
19:27:29	-49,829	2997,589	19,609	19,482	14,656	12,351	12,208	21,4	959,456	25,417	2580,813	0	205,936	205,936	99,733	0	0	0	0	0	0	0
19:27:29	-99,658	2996,592	19,512	19,385	14,656	12,34	12,211	21,4	959,456	25,417	2581,228	0	205,936	205,936	99,733	0	0	0	0	0	0	0
19:27:29	99,658	2997,589	19,609	19,531	14,656	12,351	12,214	21,4	959,456	25,417	2581,645	0	205,936	205,936	99,733	0	0	0	0	0	0	0
19:27:29	-149,462	2996,094	19,463	19,336	14,656	12,335	12,216	21,4	959,456	25,417	2582,059	0	205,936	205,936	99,733	0	0	0	0	0	0	0
19:27:29	49,804	2996,592	19,512	19,482	14,656	12,34	12,218	21,4	959,456	25,417	2582,473	0	205,936	205,936	99,733	0	0	0	0	0	0	0
19:27:29	0	2996,592	19,512	19,336	14,656	12,34	12,221	21,4	959,456	25,417	2582,887	0	205,936	205,936	99,733	0	0	0	0	0	0	0
19:27:29	0	2996,592	19,512	19,531	14,656	12,34	12,223	21,4	959,456	25,417	2583,301	0	205,936	205,936	99,733	0	0	0	0	0	0	0
19:27:29	99,658	2997,589	19,609	19,385	14,656	12,351	12,226	21,4	959,456	25,417	2583,715	0	205,936	205,936	99,733	0	0	0	0	0	0	0
19:27:29	-99,658	2996,592	19,512	19,385	14,656	12,34	12,228	21,4	959,456	25,417	2584,128	0	205,936	205,936	99,733	0	0	0	0	0	0	0
19:27:29	-49,804	2996,094	19,463	19,336	14,656	12,335	12,23	21,4	959,456	25,417	2584,54	0	205,936	205,936	99,733	0	0	0	0	0	0	0
19:27:29	149,462	2997,589	19,609	19,482	14,656	12,351	12,232	21,4	959,456	25,417	2584,953	0	205,936	205,936	99,733	0	0	0	0	0	0	0
19:27:29	0	2997,589	19,609	19,531	14,656	12,351	12,235	21,4	959,456	25,417	2585,365	0	205,936	205,936	99,733	0	0	0	0	0	0	0
19:27:29	0	2997,589	19,609	19,482	14,656	12,351	12,237	21,4	959,456	25,417	2585,777	0	205,936	205,936	99,733	0	0	0	0	0	0	0
19:27:29	0	2997,589	19,609	19,482	14,656	12,351	12,239	21,4	959,456	25,417	2586,189	0	205,936	205,936	99,733	0	0	0	0	0	0	0
19:27:29	0	2997,589	19,609	19,482	14,656	12,351	12,241	21,4	959,456	25,417	2586,6	0	205,936	205,936	99,733	0	0	0	0	0	0	0
19:27:29	-99,658	2996,592	19,512	19,385	14,656	12,34	12,243	21,4	959,456	25,417	2587,01	0	205,936	205,936	99,733	0	0	0	0	0	0	0
19:27:29	0	2996,592	19,512	19,385	14,656	12,34	12,245	21,4	959,456	25,417	2587,42	0	205,936	205,936	99,733	0	0	0	0	0	0	0
19:27:29	0	2996,592	19,512	19,385	14,656	12,34	12,247	21,4	957,566	25,417	2587,829	0	205,936	205,936	99,733	0	0	0	0	0	0	0
19:27:29	261,108	2999,203	19,756	19,824	14,656	12,367	12,249	21,4	957,566	25,417	2588,24	0	205,936	205,936	99,733	0	0	0	0	0	0	0
19:27:29	-249,292	2996,711	19,512	19,531	14,656	12,342	12,251	21,4	957,566	25,417	2588,649	0	205,936	205,936	99,733	0	0	0	0	0	0	0
19:27:29	0	2996,711	19,512	19,482	14,656	12,342	12,253	21,4	957,566	25,417	2589,057	0	205,936	205,936	99,733	0	0	0	0	0	0	0
19:27:29	0	2996,711	19,512	19,336	14,656	12,342	12,255	21,4	957,566	25,417	2589,464	0	205,936	205,936	99,733	0	0	0	0	0	0	0
19:27:29	0	2996,711	19,512	19,482	14,656	12,342	12,257	21,4	957,566	25,417	2589,872	0	205,936	205,936	99,733	0	0	0	0	0	0	0
19:27:29	99,707	2997,708	19,609	19,678	14,656	12,352	12,258	21,4	957,566	25,417	2590,28	0	205,936	205,936	99,733	0	0	0	0	0	0	0
19:27:29	0	2997,708	19,609	19,58	14,656	12,352	12,26	21,4	957,566	25,417	2590,687	0	205,936	205,936	99,733	0	0	0	0	0	0	0
19:27:29	-149,56	2996,212	19,463	19,336	14,656	12,337	12,262	21,4	957,566	25,417	2591,093	0	205,936	205,936	99,733	0	0	0	0	0	0	0
19:27:29	49,853	2996,711	19,512	19,531	14,656	12,342	12,263	21,4	957,566	25,417	2591,498	0	205,936	205,936	99,733	0	0	0	0	0	0	0
19:27:29	-149,56	2995,215	19,365	19,238	14,656	12,326	12,265	21,4	957,566	25,417	2591,902	0	205,683	205,683	99,732	0	0	0	0	0	0	0
19:27:29	249,267	2997,708	19,609	19,531	14,656	12,352	12,266	21,4	957,566	25,417	2592,308	0	205,683	205,683	99,732	0	0	0	0	0	0	0
19:27:29	-99,707	2996,711	19,512	19,336	14,656	12,342	12,268	21,4	957,566	25,417	2592,713	0	205,683	205,683	99,732	0	0	0	0	0	0	0
19:27:29	-49,853	2996,212	19,463	19,482	14,656	12,337	12,269	21,4	957,566	25,417	2593,116	0	205,683	205,683	99,732	0	0	0	0	0	0	0
19:27:29	49,853	2996,711	19,512	19,482	14,656	12,342	12,27	21,4	957,566	25,417	2593,52	0	205,683	205,683	99,732	0	0	0	0	0	0	0
19:27:29	-49,853	2996,212	19,463	19,385	14,656	12,337	12,272	21,4	957,566	25,417	2593,922	0	205,683	205,683	99,732	0	0	0	0	0	0	0
19:27:29	49,853	2996,711	19,512	19,385	14,656	12,342	12,273	21,4	957,566	25,417	2594,325	0	205,683	205,683	99,732	0	0	0	0	0	0	0
19:27:29	0	2996,711	19,512	19,336	14,656	12,342	12,275	21,4	957,566	25,417	2594,728	0	205,683	205,683	99,732	0	0	0	0	0	0	0
19:27:29	99,707	2997,708	19,609	19,531	14,656	12,352	12,276	21,4	957,566	25,417	2595,131	0	205,683	205,683	99,732	0	0	0	0	0	0	0
19:27:29	-149,56	2996,212	19,463	19,336	14,656	12,337	12,277	21,4	957,566	25,417	2595,532	0	205,683	205,683	99,732	0	0	0	0	0	0	0
19:27:29	0	2996,212	19,463	19,238	14,656	12,337	12,278	21,4	957,566	25,417	2595,933	0	205,683	205,683	99,732	0	0	0	0	0	0	0
19:27:29	49,853	2996,711	19,512	19,385	14,656	12,342	12,28	21,4	957,566	25,417	2596,334	0	205,683	205,683	99,732	0	0	0	0	0	0	0
19:27:29	99,707	2997,708	19,609	19,58	14,656	12,352	12,281	21,4	957,566	25,417	2596,735	0	205,683	205,683	99,732	0	0	0	0	0	0	0
19:27:29	0	2997,708	19,609	19,531	14,656	12,352	12,282	21,4	957,566	25,417	2597,136	0	205,683	205,683	99,732	0	0	0	0	0	0	0
19:27:29	-149,56	2996,212	19,463	19,238	14,656	12,337	12,283	21,4	957,566	25,417	2597,535	0	205,683	205,683	99,732	0	0	0	0	0	0	0
19:27:29	149,56	2997,708	19,609	19,531	14,656	12,352	12,285	21,4	957,566	25,417	2597,935	0	205,683	205,683	99,732	0	0	0	0	0	0	0
19:27:29	-99,707	2996,711	19,512	19,482	14,656	12,342	12,286	21,4	957,566	25,417	2598,334	0	205,683	205,683	99,732	0	0	0	0	0	0	0
19:27:29	99,707	2997,708	19,609	19,531	14,656	12,352	12,287	21,4	957,566	25,417	2598,733	0	205,683	205,683	99,732	0	0	0	0	0	0	0
19:27:29	-149,56	2996,212	19,463	19,336	14,656	12,337	12,288	21,4	957,566	25,417	2599,131	0	205,683	205,683	99,732	0	0	0	0	0	0	0
19:27:29	0	2996,212	19,463	19,238	14,656	12,337	12,289	21,4	957,566	25,417	2599,528	0	205,683	205,683	99,732	0	0	0	0	0	0	0
19:27:29	0	2996,212	19,463	19,385	14,656	12,337	12,29	21,4	957,566	25,417	2599,925	0	205,683	205,683	99,732	0	0	0	0	0	0	0
19:27:29	49,853	2996,711	19,512	19,385	14,656	12,342	12,291	21,4	957,566	25,417	2600,322	0	205,683	205,683	99,732	0	0	0	0	0	0	0
19:27:29	-149,56	2995,215	19,365	19,238	14,656	12,326	12,292	21,4	957,566	25,417	2600,717	0	205,683	205,683	99,732	0	0	0	0	0	0	0
19:27:29	99,707	2996,212	19,463	19,385	14,656	12,337	12,293	21,4	957,566	25,417	2601,112	0	205,683	205,683	99,732	0	0	0	0	0	0	0
19:27:29	49,853	2996,711	19,512	19,482	14,656	12,342	12,294	21,4	957,566	25,417	2601,508	0	205,683	205,683	99,732	0	0	0	0	0	0	0
19:27:29	0	2996,711	19,512	19,482	14,656	12,342	12,295	21,4	957,566	25,417	2601,903	0	205,683	205,683	99,732	0	0	0	0	0	0	0
19:27:29	-199,389	2994,717	19,316	19,238	14,656	12,321	12,295	21,4	957,566	25,417	2602,296	0	205,683	205,683	99,732	0	0	0	0	0	0	0
19:27:29	299,096	2997,708	19,609	19,58	14,656	12,352	12,296	21,4	957,566	25,417	2602,691	0	205,683	205,683	99,732	0	0	0	0	0	0	0
19:27:29	-149,56	2996,212	19,463	19,336	14,656	12,337	12,297	21,4	957,566	25,417	2603,085	0	205,683	205,683	99,732	0	0	0	0	0	0	0
19:27:29	0	2996,212	19,463	19,238	14,656	12,337	12,298	21,4	957,566	25,417	2603,478	0	205,683	205,683	99,732	0	0	0	0	0	0	0
19:27:29	49,853	2996,711	19,512	19,482	14,656	12,342	12,299	21,4	957,566	25,417	2603,871	0	205,683	205,683	99,732	0	0	0	0	0	0	0
19:27:29	0	2996,711	19,512	19,482	14,656	12,342	12,299	21,4	957,566	25,417	2604,264	0	205,683	205,683	99,732	0	0	0	0	0	0	0
19:27:29	-49,853	2996,212	19,463	19,482	14,656	12,337	12,3	21,4	957,566	25,417	2604,656	0	205,683	205,683	99,732	0	0	0	0	0	0	0
19:27:29	-149,536	2994,717	19,316	19,238	14,656	12,321	12,301	21,4	957,566	25,417	2605,046	0	205,683	205,683	99,732	0	0	0	0	0	0	0
19:27:29	-348,779	2991,229	18,974	18,652	14,656	12,285	12,3	21,4	957,566	25,417	2605,432	0	205,683	205,683	99,732	0	0	0	0	0	0	0
19:27:29	-576,904	2985,46	18,486	18,066	14,652	12,226	12,299	21,4	957,566	25,417	2605,812	0	205,683	205,683	99,732	0	0	0	0	0	0	0
19:27:29	-675,024	2978,71	17,998	17,48	14,642	12,156	12,296	21,4	957,566	25,417	2606,185	0	205,683	205,683	99,732	0	0	0	0	0	0	0
19:27:29	-665,087	2972,059	17,656	16,748	14,624	12,088	12,292	21,4	957,566	25,417	2606,551	0	205,683	205,683	99,732	0	0	0	0	0	0	0
19:27:29	-594,604	2966,113	17,558	16,601	14,596	12,026	12,287	21,4	957,566	25,417	2606,911	0	205,683	205,683	99,732	0	0	0	0	0	0	0
19:27:29	-556,176	2960,551	17,656	16,406	14,559	11,969	12,281	21,4	957,566	25,417	2607,264	0	205,683	205,683	99,732	0	0	0	0	0	0	0
19:27:29	-606,298	2954,488	17,851	16,894	14,514	11,906	12,273	21,4	957,566	25,417	2607,611	0	205,683	205,683	99,732	0	0	0	0	0	0	0
19:27:29	-370,483	2950,783	18,291	17,09	14,468	11,868	12,265	21,4	957,566	25,417	2607,955	0	205,683	205,683	99,732	0	0	0	0	0	0	0
19:27:29	-886,962	2941,913	18,193	16,845	14,423	11,777	12,256	21,4	957,566	25,417	2608,289	0	205,683	205,683	99,732	0	0	0	0	0	0	0
19:27:29	-792,504	2933,988	18,047	16,845	14,387	11,695	12,245	21,4	957,566	25,417	2608,614	0	205,683	205,683	99,732	0	0	0	0	0	0	0
19:27:29	-996,752	2924,021	17,558	16,064	14,358	11,592	12,232	21,4	957,566	25,417	2608,93	0	205,683	205,683	99,732	0	0	0	0	0	0	0
19:27:29	-1126,635	2912,755	16,924	15,674	14,331	11,476	12,217	21,4	957,566	25,417	2609,234	0	205,683	205,683	99,732	0	0	0	0	0	0	0
19:27:29	-519,482	2907,56	16,875	15,722	14,305	11,423	12,201	21,4	957,566	25,417	2609,532	0	205,683	205,683	99,732	0	0	0	0	0	0	0
19:27:29	-690,234	2900,657	16,679	15,674	14,277	11,351	12,185	21,4	957,566	25,417	2609,823	0	205,683	205,683	99,732	0	0	0	0	0	0	0
19:27:29	-799,609	2892,661	16,435	15,478	14,245	11,269	12,167	21,4	957,566	25,417	2610,106	0	205,683	205,683	99,732	0	0	0	0	0	0	0
19:27:29	-649,194	2886,169	16,435	15,429	14,209	11,202	12,148	21,4	957,566	25,417	2610,382	0	205,683	205,683	99,732	0	0	0	0	0	0	0
19:27:29	-556,274	2880,607	16,533	15,625	14,172	11,145	12,128	21,4	957,566	25,417	2610,652	0	205,683	205,683	99,732	0	0	0	0	0	0	0
19:27:29	-522,192	2875,385	16,582	15,722	14,14	11,091	12,108	21,4	957,566	25,417	2610,917	0	205,683	205,683	99,732	0	0	0	0	0	0	0
19:27:29	-506,762	2870,317	16,582	15,625	14,111	11,039	12,087	21,4	957,566	25,417	2611,177	0	205,683	205,683	99,732	0	0	0	0	0	0	0
19:27:29	-816,601	2862,151	16,191	15,478	14,087	10,954	12,065	21,4	957,566	25,417	2611,428	0	205,683	205,683	99,732	0	0	0	0	0	0	0
19:27:29	-623,803	2855,913	15,898	15,185	14,068	10,89	12,042	21,4	957,566	25,417	2611,672	0	205,683	205,683	99,732	0	0	0	0	0	0	0
19:27:29	-592,749	2849,985	15,556	14,99	14,054	10,829	12,018	21,4	957,566	25,417	2611,911	0	205,683	205,683	99,732	0	0	0	0	0	0	0
19:27:29	-595,581	2844,03	15,215	14,746	14,04	10,768	11,993	21,4	957,566	25,417	2612,143	0	205,683	205,683	99,732	0	0	0	0	0	0	0
19:27:29	-484,716	2839,182	15,068	14,453	14,021	10,718	11,968	21,4	957,566	25,417	2612,37	0	205,683	205,683	99,732	0	0	0	0	0	0	0
19:27:29	-433,374	2834,849	14,97	14,404	14,002	10,673	11,943	21,4	957,566	25,417	2612,592	0	205,683	205,683	99,732	0	0	0	0	0	0	0
19:27:29	-398,168	2830,867	15,068	14,404	13,974	10,632	11,917	21,4	957,566	25,417	2612,811	0	205,683	205,683	99,732	0	0	0	0	0	0	0
19:27:29	-460,278	2826,264	15,117	14,453	13,945	10,585	11,891	21,4	957,566	25,417	2613,024	0	205,683	205,683	99,732	0	0	0	0	0	0	0
19:27:29	-260,522	2823,659	15,361	14,795	13,916	10,558	11,865	21,4	957,566	25,417	2613,235	0	205,683	205,683	99,732	0	0	0	0	0	0	0
19:27:29	-459,399	2819,065	15,41	14,843	13,888	10,51	11,838	21,4	957,566	25,417	2613,441	0	205,683	205,683	99,732	0	0	0	0	0	0	0
19:27:29	-472,827	2814,337	15,361	14,746	13,864	10,462	11,811	21,4	957,566	25,417	2613,641	0	205,683	205,683	99,732	0	0	0	0	0	0	0
19:27:29	-518,603	2809,151	15,263	14,648	13,84	10,408	11,784	21,4	957,566	25,417	2613,837	0	205,683	205,683	99,732	0	0	0	0	0	0	0
19:27:29	-419,628	2804,954	15,263	14,648	13,816	10,365	11,756	21,4	957,566	25,417	2614,028	0	205,683	205,683	99,732	0	0	0	0	0	0	0
19:27:29	-534,887	2799,606	15,068	14,502	13,797	10,31	11,728	21,4	957,566	25,417	2614,214	0	205,683	205,683	99,732	0	0	0	0	0	0	0
19:27:29	-435,253	2795,253	14,97	14,404	13,778	10,265	11,699	21,4	957,566	25,417	2614,395	0	205,683	205,683	99,732	0	0	0	0	0	0	0
19:27:30	-528,222	2789,971	14,775	14,258	13,759	10,21	11,67	21,4	957,566	25,417	2614,57	0	205,683	205,683	99,732	0	0	0	0	0	0	0
19:27:30	-532,202	2784,649	14,58	14,111	13,74	10,156	11,64	21,4	957,566	25,417	2614,741	0	205,683	205,683	99,732	0	0	0	0	0	0	0
19:27:30	-340,747	2781,241	14,58	14,062	13,721	10,12	11,61	21,4	957,566	25,417	2614,907	0	205,683	205,683	99,732	0	0	0	0	0	0	0
19:27:30	-444,433	2776,797	14,482	13,965	13,701	10,075	11,58	21,4	957,566	25,417	2615,069	0	205,683	205,683	99,732	0	0	0	0	0	0	0
19:27:30	-473,388	2772,063	14,482	13,965	13,674	10,026	11,55	21,4	957,566	25,417	2615,226	0	205,683	205,683	99,732	0	0	0	0	0	0	0
19:27:30	-395,678	2768,106	14,433	13,916	13,654	9,985	11,519	21,4	957,566	25,417	2615,379	0	205,683	205,683	99,732	0	0	0	0	0	0	0
19:27:30	-468,92	2763,417	14,384	13,867	13,631	9,937	11,488	21,4	957,566	25,417	2615,527	0	205,683	205,683	99,732	0	0	0	0	0	0	0
19:27:30	-338,574	2760,031	14,384	13,916	13,612	9,902	11,457	21,4	957,566	25,417	2615,671	0	205,683	205,683	99,732	0	0	0	0	0	0	0
19:27:30	-432,299	2755,708	14,287	13,867	13,593	9,857	11,426	21,4	957,566	25,417	2615,811	0	205,683	205,683	99,732	0	0	0	0	0	0	0
19:27:30	-477,539	2750,933	14,14	13,72	13,574	9,808	11,394	21,4	957,566	25,417	2615,946	0	205,683	205,683	99,732	0	0	0	0	0	0	0
19:27:30	-450,488	2746,428	13,945	13,525	13,559	9,761	11,362	21,4	957,566	25,417	2616,077	0	205,683	205,683	99,732	0	0	0	0	0	0	0
19:27:30	-468,627	2741,742	13,799	13,525	13,541	9,713	11,33	21,4	957,566	25,417	2616,202	0	205,683	205,683	99,732	0	0	0	0	0	0	0
19:27:30	-405,102	2737,691	13,799	13,525	13,518	9,671	11,297	21,4	957,566	25,417	2616,324	0	205,683	205,683	99,732	0	0	0	0	0	0	0
19:27:30	-251,025	2735,181	13,896	13,427	13,498	9,646	11,265	21,4	957,566	25,417	2616,443	0	205,683	205,683	99,732	0	0	0	0	0	0	0
19:27:30	-366,455	2731,516	13,945	13,574	13,475	9,608	11,232	21,4	957,566	25,417	2616,558	0	205,683	205,683	99,732	0	0	0	0	0	0	0
19:27:30	-311,694	2728,399	14,092	13,72	13,449	9,576	11,2	21,4	957,566	25,417	2616,67	0	205,683	205,683	99,732	0	0	0	0	0	0	0
19:27:30	-280,566	2725,593	14,238	13,867	13,425	9,547	11,167	21,4	957,566	25,417	2616,779	0	205,683	205,683	99,732	0	0	0	0	0	0	0
19:27:30	-407,373	2721,52	14,238	13,72	13,402	9,505	11,135	21,4	957,566	25,417	2616,884	0	205,683	205,683	99,732	0	0	0	0	0	0	0
19:27:30	-483,569	2716,684	14,14	13,72	13,38	9,455	11,102	21,4	957,566	25,417	2616,984	0	205,683	205,683	99,732	0	0	0	0	0	0	0
19:27:30	-603,222	2710,652	13,799	13,525	13,365	9,393	11,068	21,4	957,566	25,417	2617,077	0	205,683	205,683	99,732	0	0	0	0	0	0	0
19:27:30	-375,292	2706,899	13,603	13,33	13,354	9,354	11,035	21,4	957,566	25,417	2617,167	0	205,683	205,683	99,732	0	0	0	0	0	0	0
19:27:30	-622,729	2700,672	13,164	12,988	13,344	9,29	11	21,4	957,566	25,417	2617,251	0	205,683	205,683	99,732	0	0	0	0	0	0	0
19:27:30	-375,927	2696,912	12,968	12,695	13,333	9,251	10,966	21,4	958,996	25,417	2617,33	0	205,683	205,683	99,732	0	0	0	0	0	0	0
19:27:30	-299,926	2693,913	12,92	12,695	13,319	9,22	10,932	21,4	958,996	25,417	2617,407	0	205,683	205,683	99,732	0	0	0	0	0	0	0
19:27:30	-263,818	2691,275	12,92	12,695	13,304	9,193	10,898	21,4	958,996	25,417	2617,481	0	205,683	205,683	99,732	0	0	0	0	0	0	0
19:27:30	-411,572	2687,159	12,822	12,695	13,287	9,15	10,864	21,4	958,996	25,417	2617,551	0	205,683	205,683	99,732	0	0	0	0	0	0	0
19:27:30	-316,357	2683,995	12,822	12,646	13,269	9,118	10,829	21,4	958,996	25,417	2617,617	0	205,683	205,683	99,732	0	0	0	0	0	0	0
19:27:30	-226,806	2681,727	12,92	12,744	13,25	9,094	10,795	21,4	958,996	25,417	2617,681	0	205,683	205,683	99,732	0	0	0	0	0	0	0
19:27:30	-421,191	2677,515	12,822	12,695	13,232	9,051	10,761	21,4	958,996	25,417	2617,741	0	205,683	205,683	99,732	0	0	0	0	0	0	0
19:27:30	-305,346	2674,462	12,773	12,646	13,217	9,02	10,727	21,4	958,996	25,417	2617,798	0	205,683	205,683	99,732	0	0	0	0	0	0	0
19:27:30	-245,239	2672,01	12,773	12,549	13,203	8,994	10,693	21,4	958,996	25,417	2617,852	0	205,683	205,683	99,732	0	0	0	0	0	0	0
19:27:30	-400,708	2668,003	12,529	12,158	13,194	8,953	10,659	21,4	958,996	25,417	2617,902	0	205,683	205,683	99,732	0	0	0	0	0	0	0
19:27:30	-235,229	2665,65	12,48	12,158	13,184	8,929	10,625	21,4	958,996	25,417	2617,95	0	205,38	205,38	99,731	0	0	0	0	0	0	0
19:27:30	-286,84	2662,782	12,431	12,109	13,17	8,899	10,591	21,4	958,996	25,417	2617,995	0	205,38	205,38	99,731	0	0	0	0	0	0	0
19:27:30	-271,191	2660,07	12,334	12,109	13,16	8,871	10,557	21,4	958,996	25,417	2618,037	0	205,38	205,38	99,731	0	0	0	0	0	0	0
19:27:30	-159,033	2658,48	12,431	12,109	13,146	8,855	10,524	21,4	958,996	25,417	2618,077	0	205,38	205,38	99,731	0	0	0	0	0	0	0
19:27:30	-341,284	2655,067	12,334	12,109	13,132	8,82	10,491	21,4	958,996	25,417	2618,114	0	205,38	205,38	99,731	0	0	0	0	0	0	0
19:27:30	-248,339	2652,583	12,334	12,109	13,118	8,794	10,457	21,4	958,996	25,417	2618,149	0	205,38	205,38	99,731	0	0	0	0	0	0	0
19:27:30	-164,599	2650,937	12,431	12,158	13,103	8,777	10,424	21,4	958,996	25,417	2618,181	0	205,38	205,38	99,731	0	0	0	0	0	0	0
19:27:30	-339,965	2647,538	12,334	12,158	13,089	8,742	10,391	21,4	958,996	25,417	2618,211	0	205,38	205,38	99,731	0	0	0	0	0	0	0
19:27:30	-221,142	2645,326	12,285	12,109	13,079	8,719	10,359	21,4	958,996	25,417	2618,238	0	205,38	205,38	99,731	0	0	0	0	0	0	0
19:27:30	-309,399	2642,232	12,138	11,963	13,07	8,687	10,326	21,4	958,996	25,417	2618,262	0	205,38	205,38	99,731	0	0	0	0	0	0	0
19:27:30	-254,858	2639,684	12,041	11,816	13,061	8,661	10,293	21,4	958,996	25,417	2618,283	0	205,38	205,38	99,731	0	0	0	0	0	0	0
19:27:30	-139,306	2638,291	11,992	11,767	13,056	8,647	10,261	21,4	958,996	25,417	2618,303	0	205,38	205,38	99,731	0	0	0	0	0	0	0
19:27:30	-215,6	2636,135	11,943	11,718	13,046	8,624	10,229	21,4	958,996	25,417	2618,321	0	205,38	205,38	99,731	0	0	0	0	0	0	0
19:27:30	-270,996	2633,425	11,845	11,718	13,036	8,596	10,197	21,4	958,996	25,417	2618,336	0	205,38	205,38	99,731	0	0	0	0	0	0	0
19:27:30	-169,775	2631,727	11,845	11,718	13,026	8,579	10,165	21,4	958,996	25,417	2618,35	0	205,38	205,38	99,731	0	0	0	0	0	0	0
19:27:30	-154,858	2630,178	11,943	11,621	13,012	8,563	10,134	21,4	958,996	25,417	2618,362	0	205,38	205,38	99,731	0	0	0	0	0	0	0
19:27:30	-128,491	2628,893	11,992	11,767	13,002	8,55	10,103	21,4	958,996	25,417	2618,372	0	205,38	205,38	99,731	0	0	0	0	0	0	0
19:27:30	-247,338	2626,42	11,992	11,816	12,988	8,524	10,072	21,4	958,996	25,417	2618,381	0	205,38	205,38	99,731	0	0	0	0	0	0	0
19:27:30	-172,167	2624,698	11,992	11,816	12,978	8,507	10,041	21,4	958,996	25,417	2618,387	0	205,38	205,38	99,731	0	0	0	0	0	0	0
19:27:30	-120,947	2623,489	12,041	11,914	12,969	8,494	10,011	21,4	958,996	25,417	2618,392	0	205,38	205,38	99,731	0	0	0	0	0	0	0
19:27:30	-216,577	2621,323	11,992	11,816	12,959	8,472	9,98	21,4	958,996	25,417	2618,395	0	205,38	205,38	99,731	0	0	0	0	0	0	0
19:27:30	-215,502	2619,168	11,943	11,816	12,95	8,45	9,95	21,4	958,996	25,417	2618,396	0	205,38	205,38	99,731	0	0	0	0	0	0	0
19:27:30	-265,551	2616,513	11,845	11,718	12,94	8,422	9,92	21,4	958,996	25,417	2616,513	0	205,38	205,38	99,731	0	0	0	0	0	0	0
19:27:30	-179,345	2614,719	11,748	11,621	12,935	8,404	9,891	21,4	958,996	25,417	2614,719	0	205,38	205,38	99,731	0	0	0	0	0	0	0
19:27:30	-229,174	2612,427	11,601	11,572	12,93	8,38	9,861	21,4	958,996	25,417	2612,427	0	205,38	205,38	99,731	0	0	0	0	0	0	0
19:27:30	-262,036	2609,807	11,504	11,523	12,921	8,353	9,832	21,4	958,996	25,417	2609,807	0	205,38	205,38	99,731	0	0	0	0	0	0	0
19:27:30	-132,592	2608,481	11,455	11,425	12,916	8,339	9,802	21,4	958,996	25,417	2608,481	0	205,38	205,38	99,731	0	0	0	0	0	0	0
19:27:30	-168,676	2606,794	11,455	11,523	12,907	8,322	9,773	21,4	958,996	25,417	2606,794	0	205,38	205,38	99,731	0	0	0	0	0	0	0
19:27:30	-168,872	2605,106	11,455	11,523	12,897	8,305	9,744	21,4	958,996	25,417	2605,106	0	205,38	205,38	99,731	0	0	0	0	0	0	0
19:27:30	-120,971	2603,896	11,504	11,377	12,887	8,292	9,716	21,4	958,996	25,417	2603,896	0	205,38	205,38	99,731	0	0	0	0	0	0	0
19:27:30	-168,676	2602,209	11,504	11,425	12,878	8,275	9,688	21,4	958,996	25,417	2602,209	0	205,38	205,38	99,731	0	0	0	0	0	0	0
19:27:30	-83,837	2601,371	11,504	11,377	12,873	8,266	9,66	21,4	958,996	25,417	2601,371	0	205,38	205,38	99,731	0	0	0	0	0	0	0
19:27:30	-274,487	2598,626	11,308	11,279	12,868	8,238	9,632	21,4	958,996	25,417	2598,626	0	205,38	205,38	99,731	0	0	0	0	0	0	0
19:27:30	-166,552	2596,96	11,308	11,181	12,859	8,221	9,604	21,4	958,996	25,417	2596,96	0	205,38	205,38	99,731	0	0	0	0	0	0	0
19:27:30	-82,739	2596,133	11,308	11,23	12,854	8,212	9,577	21,4	958,996	25,417	2596,133	0	205,38	205,38	99,731	0	0	0	0	0	0	0
19:27:30	-168,823	2594,445	11,308	11,23	12,845	8,195	9,55	21,4	958,996	25,417	2594,445	0	205,38	205,38	99,731	0	0	0	0	0	0	0
19:27:30	-82,763	2593,617	11,308	11,23	12,84	8,186	9,523	21,4	958,996	25,417	2593,617	0	205,38	205,38	99,731	0	0	0	0	0	0	0
19:27:30	-167,602	2591,941	11,308	11,279	12,83	8,169	9,497	21,4	958,996	25,417	2591,941	0	205,38	205,38	99,731	0	0	0	0	0	0	0
19:27:30	-25,756	2591,683	11,455	11,377	12,821	8,166	9,47	21,4	958,996	25,417	2591,683	0	205,38	205,38	99,731	0	0	0	0	0	0	0
19:27:30	-120,019	2590,483	11,504	11,523	12,811	8,154	9,445	21,4	958,996	25,417	2590,483	0	205,38	205,38	99,731	0	0	0	0	0	0	0
19:27:30	-66,04	2589,823	11,601	11,523	12,802	8,147	9,419	21,4	958,996	25,417	2589,823	0	205,38	205,38	99,731	0	0	0	0	0	0	0
19:27:30	-227,758	2587,545	11,455	11,425	12,797	8,124	9,394	21,4	958,996	25,417	2587,545	0	205,38	205,38	99,731	0	0	0	0	0	0	0
19:27:30	-223,437	2585,311	11,308	11,279	12,793	8,1	9,368	21,4	958,996	25,417	2585,311	0	205,38	205,38	99,731	0	0	0	0	0	0	0
19:27:30	-148,046	2583,83	11,162	11,23	12,792	8,085	9,343	21,4	958,996	25,417	2583,83	0	205,38	205,38	99,731	0	0	0	0	0	0	0
19:27:30	-222,265	2581,608	11,015	11,084	12,788	8,062	9,318	21,4	958,996	25,417	2581,608	0	205,38	205,38	99,731	0	0	0	0	0	0	0
19:27:30	-132,397	2580,284	10,966	10,937	12,783	8,049	9,293	21,4	958,996	25,417	2580,284	0	205,38	205,38	99,731	0	0	0	0	0	0	0
19:27:30	-37,231	2579,911	11,015	10,937	12,778	8,045	9,269	21,4	958,996	25,417	2579,911	0	205,38	205,38	99,731	0	0	0	0	0	0	0
19:27:30	-84,863	2579,063	11,015	10,937	12,773	8,036	9,245	21,4	958,996	25,417	2579,063	0	205,38	205,38	99,731	0	0	0	0	0	0	0
19:27:30	-20,678	2578,856	11,162	11,084	12,764	8,034	9,221	21,4	958,996	25,417	2578,856	0	205,38	205,38	99,731	0	0	0	0	0	0	0
19:27:30	-215,136	2576,705	11,113	11,23	12,755	8,012	9,197	21,4	958,996	25,417	2576,705	0	205,38	205,38	99,731	0	0	0	0	0	0	0
19:27:30	-17,553	2576,529	11,259	11,23	12,746	8,01	9,174	21,4	958,996	25,417	2576,529	0	205,38	205,38	99,731	0	0	0	0	0	0	0
19:27:30	-83,789	2575,691	11,259	11,279	12,741	8,001	9,151	21,4	958,996	25,417	2575,691	0	205,38	205,38	99,731	0	0	0	0	0	0	0
19:27:30	-254,028	2573,151	11,162	11,23	12,732	7,975	9,128	21,4	958,996	25,417	2573,151	0	205,38	205,38	99,731	0	0	0	0	0	0	0
19:27:30	-129,174	2571,859	11,113	11,181	12,727	7,962	9,105	21,4	958,996	25,417	2571,859	0	205,38	205,38	99,731	0	0	0	0	0	0	0
19:27:30	-7,592	2571,783	11,113	11,181	12,727	7,961	9,083	21,4	958,996	25,417	2571,783	0	205,38	205,38	99,731	0	0	0	0	0	0	0
19:27:30	-185,131	2569,932	11,015	11,084	12,722	7,942	9,06	21,4	958,996	25,417	2569,932	0	205,38	205,38	99,731	0	0	0	0	0	0	0
19:27:30	-81,665	2569,115	11,015	11,084	12,717	7,934	9,038	21,4	958,996	25,417	2569,115	0	205,38	205,38	99,731	0	0	0	0	0	0	0
19:27:30	-82,714	2568,288	11,015	10,937	12,712	7,925	9,016	21,4	958,996	25,417	2568,288	0	205,38	205,38	99,731	0	0	0	0	0	0	0
19:27:30	-162,28	2566,665	11,015	10,937	12,703	7,908	8,995	21,4	958,996	25,417	2566,665	0	205,38	205,38	99,731	0	0	0	0	0	0	0
19:27:30	14,379	2566,809	11,113	10,937	12,698	7,91	8,973	21,4	958,996	25,417	2566,665	0	205,38	205,38	99,731	0	0	0	0	0	0	0
19:27:30	-185,083	2564,958	11,015	10,888	12,693	7,891	8,952	21,4	958,996	25,417	2564,958	0	205,38	205,38	99,731	0	0	0	0	0	0	0
19:27:30	-150,488	2563,453	11,015	10,937	12,685	7,875	8,931	21,4	958,996	25,417	2563,453	0	205,38	205,38	99,731	0	0	0	0	0	0	0
19:27:30	-89,038	2562,563	11,015	10,937	12,68	7,866	8,91	21,4	958,996	25,417	2562,563	0	205,38	205,38	99,731	0	0	0	0	0	0	0
19:27:30	-126	2561,303	10,966	10,888	12,675	7,853	8,889	21,4	958,996	25,417	2561,303	0	205,38	205,38	99,731	0	0	0	0	0	0	0
19:27:30	-58,154	2560,722	10,918	10,84	12,675	7,847	8,869	21,4	958,996	25,417	2560,722	0	205,38	205,38	99,731	0	0	0	0	0	0	0
19:27:30	-163,745	2559,084	10,82	10,693	12,671	7,83	8,849	21,4	958,996	25,417	2559,084	0	205,38	205,38	99,731	0	0	0	0	0	0	0
19:27:30	-56,933	2558,515	10,771	10,595	12,67	7,824	8,828	21,4	958,996	25,417	2558,515	0	205,38	205,38	99,731	0	0	0	0	0	0	0
19:27:30	-77,416	2557,741	10,771	10,595	12,666	7,816	8,809	21,4	958,996	25,417	2557,741	0	205,38	205,38	99,731	0	0	0	0	0	0	0
19:27:30	-183,959	2555,901	10,673	10,595	12,661	7,797	8,789	21,4	958,996	25,417	2555,901	0	205,38	205,38	99,731	0	0	0	0	0	0	0
19:27:31	-13,354	2555,767	10,82	10,693	12,652	7,796	8,769	21,4	958,996	25,417	2555,767	0	205,38	205,38	99,731	0	0	0	0	0	0	0
19:27:31	6,689	2555,834	10,918	10,84	12,647	7,797	8,75	21,4	958,996	25,417	2555,767	0	205,38	205,38	99,731	0	0	0	0	0	0	0
19:27:31	-87,988	2554,954	10,918	10,84	12,642	7,788	8,731	21,4	958,996	25,417	2554,954	0	205,38	205,38	99,731	0	0	0	0	0	0	0
19:27:31	-105,151	2553,903	10,966	10,888	12,633	7,777	8,713	21,4	958,996	25,417	2553,903	0	205,38	205,38	99,731	0	0	0	0	0	0	0
19:27:31	-87,109	2553,032	10,966	10,888	12,628	7,768	8,694	21,4	958,996	25,417	2553,032	0	205,38	205,38	99,731	0	0	0	0	0	0	0
19:27:31	-110,766	2551,924	10,918	10,84	12,625	7,756	8,676	21,4	958,996	25,417	2551,924	0	205,38	205,38	99,731	0	0	0	0	0	0	0
19:27:31	-106,616	2550,858	10,82	10,742	12,624	7,745	8,657	21,4	958,996	25,417	2550,858	0	205,38	205,38	99,731	0	0	0	0	0	0	0
19:27:31	-59,179	2550,266	10,771	10,693	12,623	7,739	8,639	21,4	958,996	25,417	2550,266	0	205,38	205,38	99,731	0	0	0	0	0	0	0
19:27:31	-142,236	2548,844	10,625	10,498	12,623	7,725	8,622	21,4	958,996	25,417	2548,844	0	205,38	205,38	99,731	0	0	0	0	0	0	0
19:27:31	-74,096	2548,103	10,625	10,547	12,619	7,717	8,604	21,4	958,996	25,417	2548,103	0	205,38	205,38	99,731	0	0	0	0	0	0	0
19:27:31	-28,784	2547,815	10,673	10,547	12,615	7,714	8,586	21,4	958,996	25,417	2547,815	0	205,38	205,38	99,731	0	0	0	0	0	0	0
19:27:31	-84,985	2546,965	10,673	10,547	12,61	7,705	8,569	21,4	958,996	25,417	2546,965	0	205,38	205,38	99,731	0	0	0	0	0	0	0
19:27:31	8,959	2547,055	10,771	10,693	12,605	7,706	8,552	21,4	958,996	25,417	2546,965	0	205,38	205,38	99,731	0	0	0	0	0	0	0
19:27:31	-85,864	2546,196	10,771	10,693	12,6	7,697	8,535	21,4	958,996	25,417	2546,196	0	205,38	205,38	99,731	0	0	0	0	0	0	0
19:27:31	-25,634	2545,94	10,82	10,742	12,596	7,695	8,519	21,4	958,996	25,417	2545,94	0	205,38	205,38	99,731	0	0	0	0	0	0	0
19:27:31	-71,972	2545,22	10,82	10,693	12,592	7,687	8,503	21,4	958,996	25,417	2545,22	0	205,38	205,38	99,731	0	0	0	0	0	0	0
19:27:31	-119,36	2544,026	10,771	10,693	12,588	7,675	8,486	21,4	958,996	25,417	2544,026	0	205,38	205,38	99,731	0	0	0	0	0	0	0
19:27:31	-12,817	2543,898	10,771	10,693	12,587	7,674	8,47	21,4	958,996	25,417	2543,898	0	205,38	205,38	99,731	0	0	0	0	0	0	0
19:27:31	-167,797	2542,22	10,673	10,595	12,583	7,656	8,454	21,4	958,996	25,417	2542,22	0	205,38	205,38	99,731	0	0	0	0	0	0	0
19:27:31	-13,037	2542,09	10,673	10,595	12,582	7,655	8,439	21,4	958,996	25,417	2542,09	0	205,38	205,38	99,731	0	0	0	0	0	0	0
19:27:31	-118,066	2540,909	10,625	10,595	12,578	7,643	8,423	21,4	958,996	25,417	2540,909	0	205,38	205,38	99,731	0	0	0	0	0	0	0
19:27:31	-71,972	2540,19	10,625	10,693	12,574	7,635	8,408	21,3	956,216	25,417	2540,19	0	205,38	205,38	99,731	0	0	0	0	0	0	0
19:27:31	-4,907	2540,14	10,625	10,595	12,573	7,635	8,393	21,3	956,216	25,417	2540,14	0	205,38	205,38	99,731	0	0	0	0	0	0	0
19:27:31	-70,703	2539,433	10,625	10,547	12,569	7,628	8,378	21,3	956,216	25,417	2539,433	0	205,38	205,38	99,731	0	0	0	0	0	0	0
19:27:31	-14,086	2539,293	10,625	10,595	12,569	7,626	8,363	21,3	956,216	25,417	2539,293	0	205,38	205,38	99,731	0	0	0	0	0	0	0
19:27:31	-164,624	2537,646	10,527	10,595	12,565	7,609	8,348	21,3	956,216	25,417	2537,646	0	205,38	205,38	99,731	0	0	0	0	0	0	0
19:27:31	11,035	2537,757	10,625	10,595	12,56	7,61	8,334	21,3	956,216	25,417	2537,646	0	205,38	205,38	99,731	0	0	0	0	0	0	0
19:27:31	-69,677	2537,06	10,625	10,693	12,556	7,603	8,319	21,3	956,216	25,417	2537,06	0	205,38	205,38	99,731	0	0	0	0	0	0	0
19:27:31	59,472	2537,655	10,771	10,693	12,551	7,609	8,305	21,3	956,216	25,417	2537,061	0	205,38	205,38	99,731	0	0	0	0	0	0	0
19:27:31	-163,549	2536,019	10,673	10,595	12,547	7,592	8,291	21,3	956,216	25,417	2536,019	0	205,38	205,38	99,731	0	0	0	0	0	0	0
19:27:31	-61,303	2535,406	10,625	10,547	12,546	7,586	8,278	21,3	956,216	25,417	2535,406	0	205,38	205,38	99,731	0	0	0	0	0	0	0
19:27:31	-14,062	2535,265	10,625	10,498	12,546	7,585	8,264	21,3	956,216	25,417	2535,265	0	203,722	203,722	99,724	0	0	0	0	0	0	0
19:27:31	-149,438	2533,771	10,527	10,498	12,543	7,569	8,25	21,3	956,216	25,417	2533,771	0	203,722	203,722	99,724	0	0	0	0	0	0	0
19:27:31	-13,867	2533,632	10,527	10,4	12,542	7,568	8,237	21,3	956,216	25,417	2533,632	0	203,722	203,722	99,724	0	0	0	0	0	0	0
19:27:31	-97,827	2532,654	10,527	10,498	12,536	7,558	8,224	21,3	956,216	25,417	2532,654	0	203,722	203,722	99,724	0	0	0	0	0	0	0
19:27:31	-82,69	2531,827	10,527	10,498	12,531	7,549	8,21	21,3	956,216	25,417	2531,827	0	203,722	203,722	99,724	0	0	0	0	0	0	0
19:27:31	27,172	2532,099	10,625	10,547	12,528	7,552	8,197	21,3	956,216	25,417	2531,827	0	203,722	203,722	99,724	0	0	0	0	0	0	0
19:27:31	-224,731	2529,852	10,478	10,498	12,523	7,529	8,184	21,3	956,216	25,417	2529,852	0	203,722	203,722	99,724	0	0	0	0	0	0	0
19:27:31	75,341	2530,605	10,625	10,547	12,519	7,536	8,172	21,3	956,216	25,417	2529,852	0	203,722	203,722	99,724	0	0	0	0	0	0	0
19:27:31	-125,805	2529,347	10,527	10,547	12,517	7,524	8,159	21,3	956,216	25,417	2529,347	0	203,722	203,722	99,724	0	0	0	0	0	0	0
19:27:31	28,149	2529,629	10,625	10,498	12,514	7,526	8,147	21,3	956,216	25,417	2529,347	0	203,722	203,722	99,724	0	0	0	0	0	0	0
19:27:31	-160,083	2528,028	10,527	10,498	12,51	7,51	8,134	21,3	956,216	25,417	2528,028	0	203,722	203,722	99,724	0	0	0	0	0	0	0
19:27:31	78,442	2528,812	10,625	10,498	12,509	7,518	8,122	21,3	956,216	25,417	2528,028	0	203,722	203,722	99,724	0	0	0	0	0	0	0
19:27:31	-206,347	2526,749	10,478	10,4	12,505	7,497	8,11	21,3	956,216	25,417	2526,749	0	203,722	203,722	99,724	0	0	0	0	0	0	0
19:27:31	-16,186	2526,587	10,478	10,351	12,504	7,495	8,098	21,3	956,216	25,417	2526,587	0	203,722	203,722	99,724	0	0	0	0	0	0	0
19:27:31	-47,29	2526,114	10,429	10,351	12,504	7,49	8,086	21,3	956,216	25,417	2526,114	0	203,722	203,722	99,724	0	0	0	0	0	0	0
19:27:31	-65,454	2525,459	10,429	10,302	12,501	7,483	8,074	21,3	956,216	25,417	2525,459	0	203,722	203,722	99,724	0	0	0	0	0	0	0
19:27:31	-15,991	2525,299	10,429	10,302	12,5	7,482	8,062	21,3	956,216	25,417	2525,299	0	203,722	203,722	99,724	0	0	0	0	0	0	0
19:27:31	-161,279	2523,687	10,332	10,205	12,496	7,465	8,051	21,3	956,216	25,417	2523,687	0	203,722	203,722	99,724	0	0	0	0	0	0	0
19:27:31	-15,991	2523,527	10,332	10,156	12,495	7,464	8,039	21,3	956,216	25,417	2523,527	0	203,722	203,722	99,724	0	0	0	0	0	0	0
19:27:31	-80,59	2522,721	10,332	10,302	12,49	7,455	8,028	21,3	956,216	25,417	2522,721	0	203,722	203,722	99,724	0	0	0	0	0	0	0
19:27:31	30,249	2523,023	10,429	10,351	12,487	7,458	8,016	21,3	956,216	25,417	2522,721	0	203,722	203,722	99,724	0	0	0	0	0	0	0
19:27:31	-94,604	2522,077	10,332	10,302	12,487	7,449	8,005	21,3	956,216	25,417	2522,077	0	203,722	203,722	99,724	0	0	0	0	0	0	0
19:27:31	-80,541	2521,272	10,332	10,302	12,482	7,44	7,994	21,3	956,216	25,417	2521,272	0	203,722	203,722	99,724	0	0	0	0	0	0	0
19:27:31	-17,26	2521,099	10,332	10,302	12,481	7,438	7,983	21,3	956,216	25,417	2521,099	0	203,722	203,722	99,724	0	0	0	0	0	0	0
19:27:31	61,328	2521,713	10,478	10,351	12,477	7,445	7,973	21,3	956,216	25,417	2521,1	0	203,722	203,722	99,724	0	0	0	0	0	0	0
19:27:31	-63,33	2521,079	10,478	10,4	12,473	7,438	7,962	21,3	956,216	25,417	2521,079	0	203,722	203,722	99,724	0	0	0	0	0	0	0
19:27:31	-47,29	2520,606	10,429	10,302	12,473	7,433	7,952	21,3	956,216	25,417	2520,606	0	203,722	203,722	99,724	0	0	0	0	0	0	0
19:27:31	-141,845	2519,188	10,283	10,205	12,473	7,419	7,942	21,3	956,216	25,417	2519,188	0	203,722	203,722	99,724	0	0	0	0	0	0	0
19:27:31	30,224	2519,49	10,332	10,302	12,472	7,422	7,931	21,3	956,216	25,417	2519,188	0	203,722	203,722	99,724	0	0	0	0	0	0	0
19:27:31	-47,265	2519,017	10,283	10,156	12,472	7,417	7,921	21,3	956,216	25,417	2519,017	0	203,722	203,722	99,724	0	0	0	0	0	0	0
19:27:31	-94,555	2518,072	10,185	10,058	12,472	7,407	7,911	21,3	956,216	25,417	2518,072	0	203,722	203,722	99,724	0	0	0	0	0	0	0
19:27:31	-47,265	2517,599	10,136	10,009	12,472	7,402	7,901	21,3	956,216	25,417	2517,599	0	203,722	203,722	99,724	0	0	0	0	0	0	0
19:27:31	-16,04	2517,439	10,185	10,058	12,469	7,401	7,891	21,3	956,216	25,417	2517,439	0	203,722	203,722	99,724	0	0	0	0	0	0	0
19:27:31	31,054	2517,749	10,283	10,156	12,465	7,404	7,882	21,3	956,216	25,417	2517,439	0	203,722	203,722	99,724	0	0	0	0	0	0	0
19:27:31	-80,371	2516,946	10,283	10,205	12,46	7,396	7,872	21,3	956,216	25,417	2516,946	0	203,722	203,722	99,724	0	0	0	0	0	0	0
19:27:31	12,792	2517,074	10,332	10,351	12,458	7,397	7,863	21,3	956,216	25,417	2516,946	0	203,722	203,722	99,724	0	0	0	0	0	0	0
19:27:31	78,491	2517,859	10,478	10,498	12,455	7,405	7,854	21,3	956,216	25,417	2516,946	0	203,722	203,722	99,724	0	0	0	0	0	0	0
19:27:31	-62,28	2517,236	10,478	10,4	12,451	7,399	7,845	21,3	956,216	25,417	2516,947	0	203,722	203,722	99,724	0	0	0	0	0	0	0
19:27:31	-64,306	2516,593	10,429	10,351	12,45	7,392	7,836	21,3	956,216	25,417	2516,593	0	203,722	203,722	99,724	0	0	0	0	0	0	0
19:27:31	47,241	2517,065	10,478	10,351	12,45	7,397	7,828	21,3	956,216	25,417	2516,593	0	203,722	203,722	99,724	0	0	0	0	0	0	0
19:27:31	-47,241	2516,593	10,429	10,351	12,45	7,392	7,819	21,3	956,216	25,417	2516,593	0	203,722	203,722	99,724	0	0	0	0	0	0	0
19:27:31	-112,841	2515,464	10,332	10,205	12,449	7,38	7,81	21,3	956,216	25,417	2515,464	0	203,722	203,722	99,724	0	0	0	0	0	0	0
19:27:31	-92,456	2514,54	10,283	10,351	12,447	7,371	7,802	21,3	956,216	25,417	2514,54	0	203,722	203,722	99,724	0	0	0	0	0	0	0
19:27:31	-35,351	2514,186	10,283	10,302	12,445	7,367	7,793	21,3	956,216	25,417	2514,186	0	203,722	203,722	99,724	0	0	0	0	0	0	0
19:27:31	-15,014	2514,036	10,332	10,302	12,441	7,366	7,785	21,3	956,216	25,417	2514,036	0	203,722	203,722	99,724	0	0	0	0	0	0	0
19:27:31	33,3	2514,369	10,429	10,4	12,438	7,369	7,777	21,3	956,216	25,417	2514,036	0	203,722	203,722	99,724	0	0	0	0	0	0	0
19:27:31	-18,31	2514,186	10,429	10,498	12,437	7,367	7,769	21,3	956,216	25,417	2514,036	0	203,722	203,722	99,724	0	0	0	0	0	0	0
19:27:31	-112,622	2513,06	10,332	10,351	12,436	7,356	7,761	21,3	956,216	25,417	2513,06	0	203,722	203,722	99,724	0	0	0	0	0	0	0
19:27:31	-42,871	2512,631	10,332	10,4	12,433	7,351	7,753	21,3	956,216	25,417	2512,631	0	203,722	203,722	99,724	0	0	0	0	0	0	0
19:27:31	0	2512,631	10,332	10,302	12,433	7,351	7,745	21,3	956,216	25,417	2512,631	0	203,722	203,722	99,724	0	0	0	0	0	0	0
19:27:31	0	2512,631	10,332	10,4	12,433	7,351	7,737	21,3	956,216	25,417	2512,631	0	203,722	203,722	99,724	0	0	0	0	0	0	0
19:27:31	-141,723	2511,214	10,185	10,205	12,433	7,337	7,729	21,3	956,216	25,417	2511,214	0	203,722	203,722	99,724	0	0	0	0	0	0	0
19:27:31	76,171	2511,975	10,283	10,205	12,432	7,344	7,722	21,3	956,216	25,417	2511,215	0	203,722	203,722	99,724	0	0	0	0	0	0	0
19:27:31	0	2511,975	10,283	10,351	12,432	7,344	7,714	21,3	956,216	25,417	2511,215	0	203,722	203,722	99,724	0	0	0	0	0	0	0
19:27:31	-154,589	2510,43	10,185	10,302	12,429	7,329	7,707	21,3	956,216	25,417	2510,43	0	203,722	203,722	99,724	0	0	0	0	0	0	0
19:27:31	-65,551	2509,774	10,136	10,156	12,428	7,322	7,699	21,3	956,216	25,417	2509,774	0	203,722	203,722	99,724	0	0	0	0	0	0	0
19:27:31	80,493	2510,579	10,283	10,205	12,424	7,33	7,692	21,3	956,216	25,417	2509,775	0	203,722	203,722	99,724	0	0	0	0	0	0	0
19:27:31	-13,989	2510,439	10,332	10,302	12,421	7,329	7,685	21,3	956,216	25,417	2509,775	0	203,722	203,722	99,724	0	0	0	0	0	0	0
19:27:31	-19,165	2510,247	10,332	10,302	12,42	7,327	7,678	21,3	956,216	25,417	2509,776	0	203,722	203,722	99,724	0	0	0	0	0	0	0
19:27:31	-141,674	2508,831	10,185	10,205	12,42	7,312	7,671	21,3	956,216	25,417	2508,831	0	203,722	203,722	99,724	0	0	0	0	0	0	0
19:27:31	-19,335	2508,637	10,185	10,156	12,418	7,31	7,663	21,3	956,216	25,417	2508,637	0	203,722	203,722	99,724	0	0	0	0	0	0	0
19:27:31	53,637	2509,174	10,283	10,205	12,416	7,316	7,657	21,3	956,216	25,417	2508,638	0	203,722	203,722	99,724	0	0	0	0	0	0	0
19:27:31	-19,311	2508,981	10,283	10,156	12,415	7,314	7,65	21,3	956,216	25,417	2508,638	0	203,722	203,722	99,724	0	0	0	0	0	0	0
19:27:31	-94,458	2508,036	10,185	10,058	12,415	7,304	7,643	21,3	956,216	25,417	2508,036	0	203,722	203,722	99,724	0	0	0	0	0	0	0
19:27:31	-18,286	2507,853	10,185	10,156	12,414	7,302	7,636	21,3	956,216	25,417	2507,853	0	203,722	203,722	99,724	0	0	0	0	0	0	0
19:27:31	34,277	2508,196	10,283	10,058	12,411	7,305	7,63	21,3	956,216	25,417	2507,854	0	203,722	203,722	99,724	0	0	0	0	0	0	0
19:27:31	-19,335	2508,003	10,283	10,058	12,409	7,303	7,624	21,3	956,216	25,417	2507,854	0	203,722	203,722	99,724	0	0	0	0	0	0	0
19:27:31	-59,985	2507,403	10,283	10,058	12,406	7,297	7,617	21,3	956,216	25,417	2507,403	0	203,722	203,722	99,724	0	0	0	0	0	0	0
19:27:31	-61,181	2506,791	10,283	10,205	12,403	7,291	7,611	21,3	956,216	25,417	2506,791	0	203,722	203,722	99,724	0	0	0	0	0	0	0
19:27:31	-37,622	2506,415	10,283	10,156	12,4	7,287	7,604	21,3	956,216	25,417	2506,415	0	203,722	203,722	99,724	0	0	0	0	0	0	0
19:27:31	-99,731	2505,417	10,283	10,156	12,395	7,277	7,598	21,3	956,216	25,417	2505,417	0	203,722	203,722	99,724	0	0	0	0	0	0	0
19:27:32	47,192	2505,889	10,332	10,205	12,395	7,282	7,592	21,3	956,216	25,417	2505,418	0	203,722	203,722	99,724	0	0	0	0	0	0	0
19:27:32	-223,217	2503,657	10,185	10,205	12,39	7,259	7,585	21,3	956,216	25,417	2503,657	0	203,722	203,722	99,724	0	0	0	0	0	0	0
19:27:32	0	2503,657	10,185	10,156	12,39	7,259	7,579	21,3	956,216	25,417	2503,657	0	203,722	203,722	99,724	0	0	0	0	0	0	0
19:27:32	-47,192	2503,185	10,136	10,058	12,39	7,254	7,572	21,3	956,216	25,417	2503,185	0	203,722	203,722	99,724	0	0	0	0	0	0	0
19:27:32	-188,72	2501,298	9,941	9,863	12,39	7,234	7,566	21,3	956,216	25,417	2501,298	0	203,722	203,722	99,724	0	0	0	0	0	0	0
19:27:32	-11,914	2501,179	9,99	10,009	12,387	7,233	7,559	21,3	956,216	25,417	2501,179	0	203,722	203,722	99,724	0	0	0	0	0	0	0
19:27:32	-33,325	2500,846	10,039	10,009	12,382	7,23	7,553	21,3	956,216	25,417	2500,846	0	203,722	203,722	99,724	0	0	0	0	0	0	0
19:27:32	62,207	2501,468	10,185	10,205	12,378	7,236	7,547	21,3	956,216	25,417	2500,846	0	203,722	203,722	99,724	0	0	0	0	0	0	0
19:27:32	-4,443	2501,423	10,283	10,302	12,372	7,236	7,541	21,3	956,216	25,417	2500,847	0	203,722	203,722	99,724	0	0	0	0	0	0	0
19:27:32	-33,349	2501,09	10,332	10,351	12,367	7,232	7,535	21,3	956,216	25,417	2500,847	0	203,722	203,722	99,724	0	0	0	0	0	0	0
19:27:32	-108,374	2500,006	10,283	10,302	12,364	7,221	7,528	21,3	956,216	25,417	2500,006	0	203,722	203,722	99,724	0	0	0	0	0	0	0
19:27:32	-19,36	2499,812	10,283	10,156	12,363	7,219	7,522	21,3	956,216	25,417	2499,812	0	203,722	203,722	99,724	0	0	0	0	0	0	0
19:27:32	-122,167	2498,591	10,136	10,009	12,364	7,206	7,516	21,3	956,216	25,417	2498,591	0	203,722	203,722	99,724	0	0	0	0	0	0	0
19:27:32	-94,335	2497,647	10,039	9,961	12,364	7,197	7,51	21,3	956,216	25,417	2497,647	0	203,722	203,722	99,724	0	0	0	0	0	0	0
19:27:32	-19,335	2497,454	10,039	9,961	12,363	7,195	7,504	21,3	956,216	25,417	2497,454	0	203,722	203,722	99,724	0	0	0	0	0	0	0
19:27:32	-47,143	2496,983	9,99	9,863	12,363	7,19	7,498	21,3	956,216	25,417	2496,983	0	203,722	203,722	99,724	0	0	0	0	0	0	0
19:27:32	-141,455	2495,568	9,843	9,668	12,363	7,175	7,491	21,3	956,216	25,417	2495,568	0	203,722	203,722	99,724	0	0	0	0	0	0	0
19:27:32	16,015	2495,728	9,941	9,814	12,358	7,177	7,485	21,3	956,216	25,417	2495,568	0	203,722	203,722	99,724	0	0	0	0	0	0	0
19:27:32	14,868	2495,877	10,039	10,058	12,354	7,178	7,479	21,3	956,216	25,417	2495,569	0	203,722	203,722	99,724	0	0	0	0	0	0	0
19:27:32	32,055	2496,197	10,136	10,205	12,35	7,182	7,473	21,2	956,216	25,417	2495,569	0	203,722	203,722	99,724	0	0	0	0	0	0	0
19:27:32	-79,321	2495,404	10,136	10,156	12,346	7,174	7,467	21,2	956,216	25,417	2495,404	0	203,722	203,722	99,724	0	0	0	0	0	0	0
19:27:32	-94,287	2494,461	10,039	9,961	12,346	7,164	7,461	21,2	956,216	25,417	2494,461	0	203,722	203,722	99,724	0	0	0	0	0	0	0
19:27:32	76	2495,221	10,136	10,058	12,345	7,172	7,456	21,2	956,216	25,417	2494,462	0	203,722	203,722	99,724	0	0	0	0	0	0	0
19:27:32	-94,311	2494,278	10,039	9,961	12,345	7,162	7,45	21,2	956,216	25,417	2494,278	0	203,722	203,722	99,724	0	0	0	0	0	0	0
19:27:32	-94,262	2493,336	9,941	9,668	12,345	7,152	7,444	21,2	956,216	25,417	2493,336	0	203,722	203,722	99,724	0	0	0	0	0	0	0
19:27:32	0	2493,336	9,941	9,814	12,345	7,152	7,438	21,2	956,216	25,417	2493,335	0	203,722	203,722	99,724	0	0	0	0	0	0	0
19:27:32	-15,112	2493,184	9,99	9,863	12,341	7,151	7,433	21,2	956,216	25,417	2493,184	0	203,722	203,722	99,724	0	0	0	0	0	0	0
19:27:32	59,838	2493,783	10,136	9,961	12,337	7,157	7,427	21,2	956,216	25,417	2493,185	0	203,722	203,722	99,724	0	0	0	0	0	0	0
19:27:32	-111,499	2492,668	10,039	9,961	12,336	7,145	7,422	21,2	956,216	25,417	2492,668	0	203,722	203,722	99,724	0	0	0	0	0	0	0
19:27:32	-62,231	2492,046	10,039	9,863	12,332	7,139	7,416	21,2	956,216	25,417	2492,046	0	203,418	203,418	99,723	0	0	0	0	0	0	0
19:27:32	94,262	2492,988	10,136	10,009	12,332	7,149	7,411	21,2	956,216	25,417	2492,046	0	203,418	203,418	99,723	0	0	0	0	0	0	0
19:27:32	-94,262	2492,046	10,039	9,961	12,332	7,139	7,406	21,2	956,216	25,417	2492,046	0	203,418	203,418	99,723	0	0	0	0	0	0	0
19:27:32	-188,5	2490,161	9,843	9,716	12,332	7,12	7,4	21,2	956,216	25,417	2490,161	0	203,418	203,418	99,723	0	0	0	0	0	0	0
19:27:32	0	2490,161	9,843	9,716	12,332	7,12	7,395	21,2	956,216	25,417	2490,161	0	203,418	203,418	99,723	0	0	0	0	0	0	0
19:27:32	-18,115	2489,979	9,843	9,716	12,331	7,118	7,389	21,2	956,216	25,417	2489,979	0	203,418	203,418	99,723	0	0	0	0	0	0	0
19:27:32	-62,231	2489,357	9,843	9,863	12,328	7,111	7,384	21,2	956,216	25,417	2489,357	0	203,418	203,418	99,723	0	0	0	0	0	0	0
19:27:32	0	2489,357	9,843	9,863	12,328	7,111	7,378	21,2	956,216	25,417	2489,357	0	203,418	203,418	99,723	0	0	0	0	0	0	0
19:27:32	-47,094	2488,886	9,795	9,668	12,328	7,106	7,373	21,2	956,216	25,417	2488,886	0	203,418	203,418	99,723	0	0	0	0	0	0	0
19:27:32	47,094	2489,357	9,843	9,814	12,328	7,111	7,368	21,2	956,216	25,417	2488,886	0	203,418	203,418	99,723	0	0	0	0	0	0	0
19:27:32	30,761	2489,665	9,941	9,863	12,324	7,114	7,363	21,2	956,216	25,417	2488,887	0	203,418	203,418	99,723	0	0	0	0	0	0	0
19:27:32	-18,09	2489,484	9,941	9,814	12,323	7,113	7,358	21,2	956,216	25,417	2488,888	0	203,418	203,418	99,723	0	0	0	0	0	0	0
19:27:32	-17,26	2489,311	9,941	9,863	12,322	7,111	7,353	21,2	956,216	25,417	2488,888	0	203,418	203,418	99,723	0	0	0	0	0	0	0
19:27:32	47,143	2489,783	9,99	9,961	12,322	7,116	7,348	21,2	956,216	25,417	2488,889	0	203,418	203,418	99,723	0	0	0	0	0	0	0
19:27:32	-46,093	2489,322	9,99	9,814	12,319	7,111	7,344	21,2	956,216	25,417	2488,889	0	203,418	203,418	99,723	0	0	0	0	0	0	0
19:27:32	47,119	2489,793	10,039	9,863	12,319	7,116	7,339	21,2	956,216	25,417	2488,89	0	203,418	203,418	99,723	0	0	0	0	0	0	0
19:27:32	-48,168	2489,311	9,941	9,716	12,322	7,111	7,335	21,2	956,216	25,417	2488,89	0	203,418	203,418	99,723	0	0	0	0	0	0	0
19:27:32	1,049	2489,322	9,99	9,863	12,319	7,111	7,33	21,2	956,216	25,417	2488,89	0	203,418	203,418	99,723	0	0	0	0	0	0	0
19:27:32	47,119	2489,793	10,039	9,961	12,319	7,116	7,326	21,2	956,216	25,417	2488,891	0	203,418	203,418	99,723	0	0	0	0	0	0	0
19:27:32	-94,213	2488,851	9,941	9,814	12,319	7,106	7,322	21,2	956,216	25,417	2488,851	0	203,418	203,418	99,723	0	0	0	0	0	0	0
19:27:32	47,094	2489,322	9,99	9,863	12,319	7,111	7,318	21,2	956,216	25,417	2488,851	0	203,418	203,418	99,723	0	0	0	0	0	0	0
19:27:32	0	2489,322	9,99	9,961	12,319	7,111	7,314	21,2	956,216	25,417	2488,852	0	203,418	203,418	99,723	0	0	0	0	0	0	0
19:27:32	-141,308	2487,909	9,843	9,716	12,319	7,096	7,31	21,2	956,216	25,417	2487,909	0	203,418	203,418	99,723	0	0	0	0	0	0	0
19:27:32	94,213	2488,851	9,941	9,814	12,319	7,106	7,306	21,2	956,216	25,417	2487,909	0	203,418	203,418	99,723	0	0	0	0	0	0	0
19:27:32	0	2488,851	9,941	9,863	12,319	7,106	7,302	21,2	956,216	25,417	2487,91	0	203,418	203,418	99,723	0	0	0	0	0	0	0
19:27:32	-17,26	2488,678	9,941	9,814	12,318	7,104	7,298	21,2	956,216	25,417	2487,911	0	203,418	203,418	99,723	0	0	0	0	0	0	0
19:27:32	47,143	2489,15	9,99	10,009	12,318	7,109	7,294	21,2	956,216	25,417	2487,912	0	203,418	203,418	99,723	0	0	0	0	0	0	0
19:27:32	17,211	2489,322	9,99	10,009	12,319	7,111	7,29	21,2	956,216	25,417	2487,914	0	203,418	203,418	99,723	0	0	0	0	0	0	0
19:27:32	0	2489,322	9,99	9,961	12,319	7,111	7,287	21,2	956,216	25,417	2487,915	0	203,418	203,418	99,723	0	0	0	0	0	0	0
19:27:32	0	2489,322	9,99	9,814	12,319	7,111	7,283	21,2	956,216	25,417	2487,916	0	203,418	203,418	99,723	0	0	0	0	0	0	0
19:27:32	-47,094	2488,851	9,941	9,863	12,319	7,106	7,28	21,2	956,216	25,417	2487,917	0	203,418	203,418	99,723	0	0	0	0	0	0	0
19:27:32	47,094	2489,322	9,99	9,961	12,319	7,111	7,277	21,2	956,216	25,417	2487,918	0	203,418	203,418	99,723	0	0	0	0	0	0	0
19:27:32	29,882	2489,62	10,039	10,009	12,318	7,114	7,273	21,2	956,216	25,417	2487,92	0	203,418	203,418	99,723	0	0	0	0	0	0	0
19:27:32	-29,882	2489,322	9,99	10,009	12,319	7,111	7,27	21,2	956,216	25,417	2487,921	0	203,418	203,418	99,723	0	0	0	0	0	0	0
19:27:32	141,381	2490,735	10,136	10,302	12,319	7,125	7,267	21,2	956,216	25,417	2487,924	0	203,418	203,418	99,723	0	0	0	0	0	0	0
19:27:32	328,906	2494,025	10,429	10,498	12,322	7,159	7,265	21,2	956,216	25,417	2487,93	0	203,418	203,418	99,723	0	0	0	0	0	0	0
19:27:32	269,213	2496,717	10,625	10,742	12,327	7,187	7,264	21,2	956,216	25,417	2487,939	0	203,418	203,418	99,723	0	0	0	0	0	0	0
19:27:32	287,451	2499,591	10,82	10,937	12,332	7,217	7,263	21,2	956,216	25,417	2487,95	0	203,418	203,418	99,723	0	0	0	0	0	0	0
19:27:32	430,615	2503,897	11,015	11,377	12,346	7,261	7,263	21,2	956,216	25,417	2487,966	0	203,418	203,418	99,723	0	0	0	0	0	0	0
19:27:32	441,259	2508,31	11,162	11,425	12,363	7,307	7,264	21,2	956,216	25,417	2487,987	0	203,418	203,418	99,723	0	0	0	0	0	0	0
19:27:32	400,83	2512,318	11,162	11,572	12,386	7,348	7,265	21,2	956,216	25,417	2488,011	0	203,418	203,418	99,723	0	0	0	0	0	0	0
19:27:32	551,196	2517,83	11,259	11,621	12,412	7,405	7,268	21,2	956,216	25,417	2488,041	0	203,418	203,418	99,723	0	0	0	0	0	0	0
19:27:32	694,335	2524,774	11,504	12,06	12,438	7,476	7,272	21,2	956,216	25,417	2488,077	0	203,418	203,418	99,723	0	0	0	0	0	0	0
19:27:32	811,914	2532,893	11,845	12,353	12,465	7,56	7,278	21,2	956,216	25,417	2488,122	0	203,418	203,418	99,723	0	0	0	0	0	0	0
19:27:32	672,485	2539,618	12,041	12,549	12,492	7,629	7,285	21,2	956,216	25,417	2488,174	0	203,418	203,418	99,723	0	0	0	0	0	0	0
19:27:32	792,114	2547,539	12,285	12,841	12,524	7,711	7,293	21,2	956,216	25,417	2488,233	0	203,418	203,418	99,723	0	0	0	0	0	0	0
19:27:32	634,619	2553,885	12,285	12,988	12,56	7,776	7,303	21,2	956,216	25,417	2488,299	0	203,418	203,418	99,723	0	0	0	0	0	0	0
19:27:32	542,919	2559,314	12,187	13,037	12,596	7,832	7,313	21,2	956,216	25,417	2488,37	0	203,418	203,418	99,723	0	0	0	0	0	0	0
19:27:32	882,08	2568,135	12,431	13,183	12,633	7,923	7,325	21,2	956,216	25,417	2488,45	0	203,418	203,418	99,723	0	0	0	0	0	0	0
19:27:32	747,192	2575,607	12,529	13,427	12,67	8	7,338	21,2	956,216	25,417	2488,537	0	203,418	203,418	99,723	0	0	0	0	0	0	0
19:27:32	589,477	2581,502	12,529	13,427	12,703	8,061	7,352	21,2	956,216	25,417	2488,63	0	203,418	203,418	99,723	0	0	0	0	0	0	0
19:27:32	1047,509	2591,977	12,92	13,72	12,741	8,169	7,368	21,2	956,216	25,417	2488,733	0	203,418	203,418	99,723	0	0	0	0	0	0	0
19:27:32	677,783	2598,755	13,017	13,965	12,774	8,239	7,385	21,2	956,216	25,417	2488,843	0	203,418	203,418	99,723	0	0	0	0	0	0	0
19:27:32	808,593	2606,84	13,164	14,209	12,812	8,322	7,404	21,2	956,216	25,417	2488,961	0	203,418	203,418	99,723	0	0	0	0	0	0	0
19:27:32	669,751	2613,538	13,164	14,062	12,849	8,391	7,423	21,2	956,216	25,417	2489,086	0	203,418	203,418	99,723	0	0	0	0	0	0	0
19:27:32	956,787	2623,106	13,457	14,453	12,887	8,49	7,444	21,2	956,216	25,417	2489,22	0	203,418	203,418	99,723	0	0	0	0	0	0	0
19:27:32	724,194	2630,348	13,506	14,453	12,926	8,565	7,466	21,2	956,216	25,417	2489,361	0	203,418	203,418	99,723	0	0	0	0	0	0	0
19:27:32	821,289	2638,561	13,652	14,502	12,964	8,649	7,489	21,2	956,216	25,417	2489,51	0	203,418	203,418	99,723	0	0	0	0	0	0	0
19:27:32	762,573	2646,186	13,652	14,599	13,007	8,728	7,514	21,2	956,216	25,417	2489,667	0	203,418	203,418	99,723	0	0	0	0	0	0	0
19:27:32	682,983	2653,016	13,652	14,746	13,046	8,798	7,539	21,2	956,216	25,417	2489,83	0	203,418	203,418	99,723	0	0	0	0	0	0	0
19:27:32	1094,873	2663,965	13,994	14,99	13,089	8,911	7,566	21,2	956,216	25,417	2490,004	0	203,418	203,418	99,723	0	0	0	0	0	0	0
19:27:32	781,616	2671,781	14,092	14,941	13,128	8,992	7,594	21,2	956,216	25,417	2490,186	0	203,418	203,418	99,723	0	0	0	0	0	0	0
19:27:32	781,982	2679,601	14,14	15,136	13,169	9,073	7,623	21,2	956,216	25,417	2490,375	0	203,418	203,418	99,723	0	0	0	0	0	0	0
19:27:32	948,925	2689,09	14,433	15,332	13,207	9,17	7,653	21,2	956,216	25,417	2490,574	0	203,418	203,418	99,723	0	0	0	0	0	0	0
19:27:32	828,173	2697,372	14,58	15,478	13,245	9,256	7,684	21,2	956,216	25,417	2490,78	0	203,418	203,418	99,723	0	0	0	0	0	0	0
19:27:32	948,803	2706,86	14,873	15,674	13,283	9,354	7,717	21,2	956,216	25,417	2490,996	0	203,418	203,418	99,723	0	0	0	0	0	0	0
19:27:32	888,916	2715,749	15,117	15,967	13,319	9,445	7,751	21,2	956,216	25,417	2491,221	0	203,418	203,418	99,723	0	0	0	0	0	0	0
19:27:32	818,09	2723,93	15,361	16,211	13,352	9,53	7,786	21,2	956,216	25,417	2491,454	0	203,418	203,418	99,723	0	0	0	0	0	0	0
19:27:32	765,747	2731,588	15,556	16,357	13,384	9,608	7,822	21,2	956,216	25,417	2491,694	0	203,418	203,418	99,723	0	0	0	0	0	0	0
19:27:33	777,807	2739,366	15,703	16,357	13,42	9,689	7,858	21,2	956,216	25,417	2491,942	0	203,418	203,418	99,723	0	0	0	0	0	0	0
19:27:33	849,462	2747,86	15,898	16,504	13,457	9,776	7,896	21,2	956,216	25,417	2492,198	0	203,418	203,418	99,723	0	0	0	0	0	0	0
19:27:33	641,333	2754,274	15,947	16,699	13,491	9,842	7,934	21,2	956,216	25,417	2492,46	0	203,418	203,418	99,723	0	0	0	0	0	0	0
19:27:33	747,192	2761,745	16,045	16,699	13,527	9,919	7,973	21,2	956,216	25,417	2492,729	0	203,418	203,418	99,723	0	0	0	0	0	0	0
19:27:33	517,138	2766,917	15,898	16,601	13,565	9,973	8,012	21,2	956,216	25,417	2493,003	0	203,418	203,418	99,723	0	0	0	0	0	0	0
19:27:33	795,971	2774,877	16,045	16,699	13,602	10,055	8,052	21,2	956,216	25,417	2493,285	0	203,418	203,418	99,723	0	0	0	0	0	0	0
19:27:33	639,453	2781,271	16,093	16,699	13,635	10,121	8,093	21,2	956,216	25,417	2493,573	0	203,418	203,418	99,723	0	0	0	0	0	0	0
19:27:33	648,364	2787,755	16,24	16,845	13,663	10,188	8,134	21,2	956,216	25,417	2493,867	0	203,418	203,418	99,723	0	0	0	0	0	0	0
19:27:33	793,92	2795,694	16,533	17,09	13,692	10,269	8,176	21,2	956,216	25,417	2494,169	0	203,418	203,418	99,723	0	0	0	0	0	0	0
19:27:33	796,435	2803,658	16,826	17,383	13,72	10,351	8,218	21,2	956,216	25,417	2494,478	0	203,418	203,418	99,723	0	0	0	0	0	0	0
19:27:33	608,959	2809,748	16,924	17,236	13,749	10,414	8,261	21,2	956,216	25,417	2494,794	0	203,418	203,418	99,723	0	0	0	0	0	0	0
19:27:33	431,372	2814,062	16,924	17,48	13,773	10,459	8,305	21,2	956,216	25,417	2495,113	0	203,418	203,418	99,723	0	0	0	0	0	0	0
19:27:33	453,588	2818,598	16,875	17,48	13,802	10,505	8,348	21,2	956,216	25,417	2495,436	0	203,418	203,418	99,723	0	0	0	0	0	0	0
19:27:33	642,358	2825,021	16,924	17,431	13,835	10,572	8,391	21,2	956,216	25,417	2495,766	0	203,418	203,418	99,723	0	0	0	0	0	0	0
19:27:33	588,94	2830,911	16,924	17,48	13,869	10,632	8,435	21,2	956,216	25,417	2496,101	0	203,418	203,418	99,723	0	0	0	0	0	0	0
19:27:33	411,084	2835,021	16,826	17,187	13,897	10,675	8,479	21,2	956,216	25,417	2496,44	0	203,418	203,418	99,723	0	0	0	0	0	0	0
19:27:33	411,01	2839,131	16,728	17,187	13,926	10,717	8,523	21,2	956,216	25,417	2496,783	0	203,418	203,418	99,723	0	0	0	0	0	0	0
19:27:33	716,772	2846,299	17,021	17,383	13,95	10,791	8,567	21,2	956,216	25,417	2497,132	0	203,418	203,418	99,723	0	0	0	0	0	0	0
19:27:33	702,172	2853,321	17,217	17,627	13,978	10,863	8,613	21,2	956,216	25,417	2497,489	0	203,418	203,418	99,723	0	0	0	0	0	0	0
19:27:33	568,09	2859,002	17,363	17,822	14,002	10,922	8,658	21,2	956,216	25,417	2497,85	0	203,418	203,418	99,723	0	0	0	0	0	0	0
19:27:33	484,79	2863,85	17,51	17,92	14,021	10,972	8,703	21,2	956,216	25,417	2498,216	0	203,418	203,418	99,723	0	0	0	0	0	0	0
19:27:33	565,039	2869,5	17,656	18,066	14,045	11,03	8,749	21,3	958,996	25,417	2498,587	0	203,418	203,418	99,723	0	0	0	0	0	0	0
19:27:33	475,366	2874,254	17,803	18,115	14,064	11,079	8,794	21,3	958,996	25,417	2498,963	0	203,418	203,418	99,723	0	0	0	0	0	0	0
19:27:33	593,798	2880,192	17,9	18,31	14,092	11,14	8,84	21,3	958,996	25,417	2499,344	0	203,418	203,418	99,723	0	0	0	0	0	0	0
19:27:33	453,759	2884,729	17,851	18,164	14,12	11,187	8,887	21,3	958,996	25,417	2499,73	0	203,418	203,418	99,723	0	0	0	0	0	0	0
19:27:33	344,409	2888,173	17,705	18,115	14,148	11,223	8,932	21,3	958,996	25,417	2500,118	0	203,418	203,418	99,723	0	0	0	0	0	0	0
19:27:33	455,957	2892,733	17,656	17,969	14,177	11,27	8,978	21,3	958,996	25,417	2500,511	0	203,418	203,418	99,723	0	0	0	0	0	0	0
19:27:33	382,714	2896,56	17,558	17,92	14,204	11,309	9,024	21,3	958,996	25,417	2500,907	0	203,418	203,418	99,723	0	0	0	0	0	0	0
19:27:33	646,679	2903,027	17,803	18,115	14,226	11,376	9,07	21,3	958,996	25,417	2501,309	0	203,418	203,418	99,723	0	0	0	0	0	0	0
19:27:33	592,797	2908,955	18,193	18,457	14,238	11,437	9,116	21,3	958,996	25,417	2501,716	0	203,418	203,418	99,723	0	0	0	0	0	0	0
19:27:33	435,62	2913,311	18,388	18,701	14,251	11,482	9,163	21,3	958,996	25,417	2502,128	0	203,418	203,418	99,723	0	0	0	0	0	0	0
19:27:33	552,27	2918,834	18,633	18,799	14,268	11,539	9,209	21,3	958,996	25,417	2502,544	0	204,619	204,619	99,728	0	0	0	0	0	0	0
19:27:33	445,751	2923,291	18,828	18,945	14,282	11,585	9,256	21,3	958,996	25,417	2502,965	0	204,619	204,619	99,728	0	0	0	0	0	0	0
19:27:33	510,839	2928,4	19,023	19,238	14,3	11,637	9,303	21,3	958,996	25,417	2503,391	0	204,619	204,619	99,728	0	0	0	0	0	0	0
19:27:33	129,101	2929,691	18,828	18,847	14,318	11,651	9,349	21,3	958,996	25,417	2503,817	0	204,619	204,619	99,728	0	0	0	0	0	0	0
19:27:33	388,72	2933,578	18,828	18,847	14,34	11,691	9,395	21,3	958,996	25,417	2504,247	0	204,619	204,619	99,728	0	0	0	0	0	0	0
19:27:33	291,65	2936,494	18,779	18,799	14,359	11,721	9,44	21,3	958,996	25,417	2504,679	0	204,619	204,619	99,728	0	0	0	0	0	0	0
19:27:33	234,619	2938,841	18,633	18,652	14,381	11,745	9,485	21,3	958,996	25,417	2505,113	0	204,619	204,619	99,728	0	0	0	0	0	0	0
19:27:33	292,187	2941,763	18,681	18,701	14,395	11,775	9,53	21,3	958,996	25,417	2505,55	0	204,619	204,619	99,728	0	0	0	0	0	0	0
19:27:33	497,631	2946,739	18,974	18,994	14,406	11,827	9,575	21,3	958,996	25,417	2505,991	0	204,619	204,619	99,728	0	0	0	0	0	0	0
19:27:33	307,934	2949,818	19,121	19,189	14,415	11,858	9,62	21,3	958,996	25,417	2506,435	0	204,619	204,619	99,728	0	0	0	0	0	0	0
19:27:33	359,692	2953,415	19,316	19,336	14,424	11,895	9,665	21,3	958,996	25,417	2506,882	0	204,619	204,619	99,728	0	0	0	0	0	0	0
19:27:33	190,576	2955,321	19,365	19,385	14,432	11,915	9,709	21,3	958,996	25,417	2507,33	0	204,619	204,619	99,728	0	0	0	0	0	0	0
19:27:33	259,545	2957,916	19,463	19,482	14,441	11,942	9,753	21,3	958,996	25,417	2507,781	0	204,619	204,619	99,728	0	0	0	0	0	0	0
19:27:33	242,7	2960,343	19,463	19,482	14,455	11,967	9,796	21,3	958,996	25,417	2508,233	0	204,619	204,619	99,728	0	0	0	0	0	0	0
19:27:33	243,92	2962,783	19,463	19,482	14,469	11,992	9,839	21,3	958,996	25,417	2508,688	0	204,619	204,619	99,728	0	0	0	0	0	0	0
19:27:33	76,489	2963,547	19,267	19,336	14,484	12	9,881	21,3	958,996	25,417	2509,143	0	204,619	204,619	99,728	0	0	0	0	0	0	0
19:27:33	245,849	2966,006	19,267	19,336	14,498	12,025	9,923	21,3	958,996	25,417	2509,6	0	204,619	204,619	99,728	0	0	0	0	0	0	0
19:27:33	-66,259	2965,343	19,023	18,994	14,508	12,018	9,965	21,3	958,996	25,417	2510,055	0	204,619	204,619	99,728	0	0	0	0	0	0	0
19:27:33	313,549	2968,479	19,17	19,189	14,517	12,051	10,005	21,3	958,996	25,417	2510,514	0	204,619	204,619	99,728	0	0	0	0	0	0	0
19:27:33	232,495	2970,804	19,316	19,336	14,522	12,075	10,046	21,3	958,996	25,417	2510,974	0	204,619	204,619	99,728	0	0	0	0	0	0	0
19:27:33	231,469	2973,119	19,463	19,482	14,527	12,098	10,086	21,3	958,996	25,417	2511,436	0	204,619	204,619	99,728	0	0	0	0	0	0	0
19:27:33	218,554	2975,304	19,609	19,678	14,531	12,121	10,126	21,3	958,996	25,417	2511,9	0	204,619	204,619	99,728	0	0	0	0	0	0	0
19:27:33	263,769	2977,942	19,853	19,824	14,531	12,148	10,166	21,3	958,996	25,417	2512,366	0	204,619	204,619	99,728	0	0	0	0	0	0	0
19:27:33	19,726	2978,139	19,804	19,58	14,535	12,15	10,205	21,3	958,996	25,417	2512,832	0	204,619	204,619	99,728	0	0	0	0	0	0	0
19:27:33	166,894	2979,808	19,804	19,824	14,545	12,167	10,243	21,3	958,996	25,417	2513,299	0	204,619	204,619	99,728	0	0	0	0	0	0	0
19:27:33	18,75	2979,995	19,658	19,531	14,554	12,169	10,281	21,3	958,996	25,417	2513,765	0	204,619	204,619	99,728	0	0	0	0	0	0	0
19:27:33	19,799	2980,193	19,512	19,482	14,564	12,171	10,318	21,3	958,996	25,417	2514,232	0	204,619	204,619	99,728	0	0	0	0	0	0	0
19:27:33	-28,906	2979,904	19,316	19,14	14,573	12,168	10,354	21,3	958,996	25,417	2514,698	0	204,619	204,619	99,728	0	0	0	0	0	0	0
19:27:33	107,324	2980,978	19,267	19,14	14,582	12,18	10,39	21,3	958,996	25,417	2515,164	0	204,619	204,619	99,728	0	0	0	0	0	0	0
19:27:33	-25,83	2980,719	19,17	19,043	14,586	12,177	10,425	21,3	958,996	25,417	2515,63	0	204,619	204,619	99,728	0	0	0	0	0	0	0
19:27:33	371,167	2984,431	19,463	19,336	14,59	12,215	10,46	21,3	958,996	25,417	2516,098	0	204,619	204,619	99,728	0	0	0	0	0	0	0
19:27:33	13,11	2984,562	19,463	19,336	14,591	12,216	10,495	21,3	958,996	25,417	2516,567	0	204,619	204,619	99,728	0	0	0	0	0	0	0
19:27:33	199,072	2986,553	19,658	19,678	14,591	12,237	10,529	21,3	958,996	25,417	2517,036	0	204,619	204,619	99,728	0	0	0	0	0	0	0
19:27:33	112,573	2987,679	19,756	19,531	14,592	12,249	10,563	21,3	958,996	25,417	2517,507	0	204,619	204,619	99,728	0	0	0	0	0	0	0
19:27:33	-39,916	2987,279	19,658	19,531	14,595	12,244	10,596	21,3	958,996	25,417	2517,977	0	204,619	204,619	99,728	0	0	0	0	0	0	0
19:27:33	199,194	2989,271	19,756	19,58	14,601	12,265	10,628	21,3	958,996	25,417	2518,448	0	204,619	204,619	99,728	0	0	0	0	0	0	0
19:27:33	-212,084	2987,151	19,463	19,385	14,606	12,243	10,66	21,3	958,996	25,417	2518,917	0	204,619	204,619	99,728	0	0	0	0	0	0	0
19:27:33	159,423	2988,745	19,463	19,385	14,615	12,26	10,691	21,3	958,996	25,417	2519,387	0	204,619	204,619	99,728	0	0	0	0	0	0	0
19:27:33	-47,534	2988,269	19,267	19,14	14,623	12,255	10,722	21,3	958,996	25,417	2519,855	0	204,619	204,619	99,728	0	0	0	0	0	0	0
19:27:33	-87,695	2987,392	19,17	18,945	14,624	12,246	10,752	21,3	958,996	25,417	2520,323	0	204,619	204,619	99,728	0	0	0	0	0	0	0
19:27:33	199,145	2989,384	19,365	19,385	14,624	12,266	10,782	21,3	958,996	25,417	2520,792	0	204,619	204,619	99,728	0	0	0	0	0	0	0
19:27:33	149,389	2990,878	19,512	19,482	14,624	12,282	10,811	21,3	958,996	25,417	2521,262	0	204,619	204,619	99,728	0	0	0	0	0	0	0
19:27:33	0	2990,878	19,512	19,385	14,624	12,282	10,84	21,3	958,996	25,417	2521,732	0	204,619	204,619	99,728	0	0	0	0	0	0	0
19:27:33	249,047	2993,368	19,756	19,726	14,624	12,307	10,869	21,3	958,996	25,417	2522,204	0	204,619	204,619	99,728	0	0	0	0	0	0	0
19:27:33	-99,633	2992,372	19,658	19,482	14,624	12,297	10,897	21,3	958,996	25,417	2522,674	0	204,619	204,619	99,728	0	0	0	0	0	0	0
19:27:33	163,549	2994,007	19,756	19,678	14,628	12,314	10,924	21,3	958,996	25,417	2523,145	0	204,619	204,619	99,728	0	0	0	0	0	0	0
19:27:33	-87,719	2993,13	19,658	19,531	14,628	12,305	10,951	21,3	958,996	25,417	2523,615	0	204,619	204,619	99,728	0	0	0	0	0	0	0
19:27:33	27,246	2993,403	19,609	19,385	14,633	12,308	10,978	21,3	958,996	25,417	2524,085	0	204,619	204,619	99,728	0	0	0	0	0	0	0
19:27:33	76,879	2994,172	19,609	19,531	14,637	12,316	11,004	21,3	958,996	25,417	2524,555	0	204,619	204,619	99,728	0	0	0	0	0	0	0
19:27:33	-238,208	2991,789	19,365	19,189	14,638	12,291	11,029	21,3	958,996	25,417	2525,022	0	204,619	204,619	99,728	0	0	0	0	0	0	0
19:27:33	111,499	2992,904	19,463	19,385	14,638	12,302	11,054	21,3	958,996	25,417	2525,49	0	204,619	204,619	99,728	0	0	0	0	0	0	0
19:27:33	114,941	2994,054	19,512	19,482	14,642	12,314	11,079	21,3	958,996	25,417	2525,959	0	204,619	204,619	99,728	0	0	0	0	0	0	0
19:27:33	-49,804	2993,556	19,463	19,238	14,642	12,309	11,103	21,3	958,996	25,417	2526,426	0	204,619	204,619	99,728	0	0	0	0	0	0	0
19:27:33	11,889	2993,675	19,463	19,336	14,643	12,31	11,127	21,3	958,996	25,417	2526,893	0	204,619	204,619	99,728	0	0	0	0	0	0	0
19:27:33	0	2993,675	19,463	19,482	14,643	12,31	11,15	21,3	958,996	25,417	2527,36	0	204,619	204,619	99,728	0	0	0	0	0	0	0
19:27:33	-199,194	2991,683	19,267	19,14	14,643	12,29	11,172	21,3	958,996	25,417	2527,825	0	204,619	204,619	99,728	0	0	0	0	0	0	0
19:27:33	249,023	2994,173	19,512	19,531	14,643	12,316	11,195	21,3	958,996	25,417	2528,291	0	204,619	204,619	99,728	0	0	0	0	0	0	0
19:27:33	-133,227	2992,841	19,316	19,336	14,646	12,302	11,217	21,3	958,996	25,417	2528,756	0	204,619	204,619	99,728	0	0	0	0	0	0	0
19:27:33	160,302	2994,444	19,463	19,482	14,647	12,318	11,238	21,3	958,996	25,417	2529,221	0	204,619	204,619	99,728	0	0	0	0	0	0	0
19:27:33	-99,633	2993,447	19,365	19,336	14,647	12,308	11,259	21,3	958,996	25,417	2529,686	0	204,619	204,619	99,728	0	0	0	0	0	0	0
19:27:33	249,072	2995,938	19,609	19,678	14,647	12,334	11,28	21,3	958,996	25,417	2530,152	0	204,619	204,619	99,728	0	0	0	0	0	0	0
19:27:33	-99,658	2994,942	19,512	19,531	14,647	12,323	11,301	21,3	958,996	25,417	2530,617	0	204,619	204,619	99,728	0	0	0	0	0	0	0
19:27:33	-38,964	2994,552	19,463	19,336	14,647	12,319	11,321	21,3	958,996	25,417	2531,081	0	204,619	204,619	99,728	0	0	0	0	0	0	0
19:27:33	149,487	2996,047	19,609	19,531	14,647	12,335	11,341	21,3	958,996	25,417	2531,546	0	204,619	204,619	99,728	0	0	0	0	0	0	0
19:27:33	-82,397	2995,223	19,463	19,385	14,651	12,326	11,36	21,3	958,996	25,417	2532,009	0	204,619	204,619	99,728	0	0	0	0	0	0	0
19:27:33	199,292	2997,216	19,658	19,531	14,651	12,347	11,379	21,3	958,996	25,417	2532,474	0	204,619	204,619	99,728	0	0	0	0	0	0	0
19:27:33	-49,829	2996,717	19,609	19,531	14,651	12,342	11,398	21,3	958,996	25,417	2532,939	0	204,619	204,619	99,728	0	0	0	0	0	0	0
19:27:33	-88,623	2995,831	19,512	19,336	14,652	12,333	11,416	21,3	958,996	25,417	2533,402	0	204,619	204,619	99,728	0	0	0	0	0	0	0
19:27:33	99,658	2996,828	19,609	19,482	14,652	12,343	11,435	21,3	958,996	25,417	2533,865	0	204,619	204,619	99,728	0	0	0	0	0	0	0
19:27:33	0	2996,828	19,609	19,385	14,652	12,343	11,452	21,3	958,996	25,417	2534,328	0	204,619	204,619	99,728	0	0	0	0	0	0	0
19:27:34	-31,494	2996,513	19,512	19,482	14,656	12,34	11,47	21,3	958,996	25,417	2534,79	0	204,619	204,619	99,728	0	0	0	0	0	0	0
19:27:34	-38,964	2996,123	19,463	19,336	14,656	12,336	11,487	21,3	958,996	25,417	2535,251	0	204,619	204,619	99,728	0	0	0	0	0	0	0
19:27:34	49,804	2996,621	19,512	19,238	14,656	12,341	11,504	21,3	958,996	25,417	2535,713	0	204,619	204,619	99,728	0	0	0	0	0	0	0
19:27:34	78,125	2997,402	19,512	19,385	14,661	12,349	11,52	21,3	958,996	25,417	2536,174	0	204,619	204,619	99,728	0	0	0	0	0	0	0
19:27:34	-199,316	2995,409	19,316	19,14	14,661	12,328	11,536	21,3	958,996	25,417	2536,634	0	204,619	204,619	99,728	0	0	0	0	0	0	0
19:27:34	199,316	2997,402	19,512	19,336	14,661	12,349	11,552	21,3	958,996	25,417	2537,095	0	204,619	204,619	99,728	0	0	0	0	0	0	0
19:27:34	-49,829	2996,904	19,463	19,336	14,661	12,344	11,567	21,3	958,996	25,417	2537,555	0	204,619	204,619	99,728	0	0	0	0	0	0	0
19:27:34	160,327	2998,507	19,609	19,531	14,661	12,36	11,583	21,3	958,996	25,417	2538,016	0	204,619	204,619	99,728	0	0	0	0	0	0	0
19:27:34	0	2998,507	19,609	19,385	14,661	12,36	11,598	21,3	958,996	25,417	2538,476	0	204,619	204,619	99,728	0	0	0	0	0	0	0
19:27:34	-99,682	2997,511	19,512	19,336	14,661	12,35	11,613	21,3	958,996	25,417	2538,935	0	204,619	204,619	99,728	0	0	0	0	0	0	0
19:27:34	0	2997,511	19,512	19,336	14,661	12,35	11,627	21,3	958,996	25,417	2539,394	0	204,619	204,619	99,728	0	0	0	0	0	0	0
19:27:34	207,958	2999,59	19,658	19,58	14,665	12,371	11,642	21,3	958,996	25,417	2539,854	0	204,619	204,619	99,728	0	0	0	0	0	0	0
19:27:34	-189,599	2997,694	19,463	19,531	14,665	12,352	11,656	21,3	958,996	25,417	2540,312	0	204,619	204,619	99,728	0	0	0	0	0	0	0
19:27:34	138,769	2999,082	19,512	19,385	14,67	12,366	11,67	21,3	958,996	25,417	2540,771	0	204,619	204,619	99,728	0	0	0	0	0	0	0
19:27:34	-49,853	2998,583	19,463	19,336	14,67	12,361	11,683	21,3	958,996	25,417	2541,228	0	204,619	204,619	99,728	0	0	0	0	0	0	0
19:27:34	49,853	2999,082	19,512	19,336	14,67	12,366	11,697	21,3	958,996	25,417	2541,686	0	204,619	204,619	99,728	0	0	0	0	0	0	0
19:27:34	0	2999,082	19,512	19,336	14,67	12,366	11,71	21,3	958,996	25,417	2542,143	0	204,619	204,619	99,728	0	0	0	0	0	0	0
19:27:34	99,682	3000,079	19,609	19,531	14,67	12,376	11,723	21,3	958,996	25,417	2542,601	0	204,619	204,619	99,728	0	0	0	0	0	0	0
19:27:34	49,853	3000,577	19,658	19,58	14,67	12,382	11,736	21,3	958,996	25,417	2543,059	0	204,619	204,619	99,728	0	0	0	0	0	0	0
19:27:34	-49,853	3000,079	19,609	19,385	14,67	12,376	11,748	21,3	958,996	25,417	2543,516	0	204,619	204,619	99,728	0	0	0	0	0	0	0
19:27:34	49,853	3000,577	19,658	19,58	14,67	12,382	11,761	21,4	958,996	25,417	2543,973	0	204,619	204,619	99,728	0	0	0	0	0	0	0
19:27:34	-49,853	3000,079	19,609	19,385	14,67	12,376	11,773	21,4	958,996	25,417	2544,429	0	204,619	204,619	99,728	0	0	0	0	0	0	0
19:27:34	-99,682	2999,082	19,512	19,482	14,67	12,366	11,785	21,4	958,996	25,417	2544,884	0	204,619	204,619	99,728	0	0	0	0	0	0	0
19:27:34	249,243	3001,574	19,756	19,678	14,67	12,392	11,796	21,4	958,996	25,417	2545,341	0	204,619	204,619	99,728	0	0	0	0	0	0	0
19:27:34	-149,56	3000,079	19,609	19,385	14,67	12,376	11,808	21,4	958,996	25,417	2545,795	0	204,619	204,619	99,728	0	0	0	0	0	0	0
19:27:34	49,853	3000,577	19,658	19,58	14,67	12,382	11,819	21,4	958,996	25,417	2546,25	0	204,619	204,619	99,728	0	0	0	0	0	0	0
19:27:34	-189,794	2998,679	19,463	19,385	14,671	12,362	11,83	21,4	958,996	25,417	2546,702	0	204,619	204,619	99,728	0	0	0	0	0	0	0
19:27:34	40,258	2999,082	19,512	19,531	14,67	12,366	11,84	21,4	958,996	25,417	2547,155	0	204,619	204,619	99,728	0	0	0	0	0	0	0
19:27:34	-49,853	2998,583	19,463	19,336	14,67	12,361	11,85	21,4	958,996	25,417	2547,606	0	204,619	204,619	99,728	0	0	0	0	0	0	0
19:27:34	0	2998,583	19,463	19,385	14,67	12,361	11,86	21,4	958,996	25,417	2548,057	0	204,619	204,619	99,728	0	0	0	0	0	0	0
19:27:34	-78,1	2997,802	19,463	19,336	14,666	12,353	11,87	21,4	958,996	25,417	2548,506	0	205,838	205,838	99,733	0	0	0	0	0	0	0
19:27:34	199,365	2999,796	19,658	19,678	14,666	12,374	11,88	21,4	958,996	25,417	2548,957	0	205,838	205,838	99,733	0	0	0	0	0	0	0
19:27:34	0	2999,796	19,658	19,58	14,666	12,374	11,89	21,4	958,996	25,417	2549,408	0	205,838	205,838	99,733	0	0	0	0	0	0	0
19:27:34	-299,023	2996,806	19,365	19,189	14,666	12,343	11,899	21,4	958,996	25,417	2549,855	0	205,838	205,838	99,733	0	0	0	0	0	0	0
19:27:34	177,758	2998,583	19,463	19,385	14,67	12,361	11,908	21,4	958,996	25,417	2550,304	0	205,838	205,838	99,733	0	0	0	0	0	0	0
19:27:34	-99,658	2997,587	19,365	19,385	14,67	12,351	11,916	21,4	958,996	25,417	2550,751	0	205,838	205,838	99,733	0	0	0	0	0	0	0
19:27:34	99,658	2998,583	19,463	19,238	14,67	12,361	11,925	21,4	958,996	25,417	2551,199	0	205,838	205,838	99,733	0	0	0	0	0	0	0
19:27:34	0	2998,583	19,463	19,336	14,67	12,361	11,934	21,4	958,996	25,417	2551,646	0	205,838	205,838	99,733	0	0	0	0	0	0	0
19:27:34	0	2998,583	19,463	19,385	14,67	12,361	11,942	21,4	958,996	25,417	2552,093	0	205,838	205,838	99,733	0	0	0	0	0	0	0
19:27:34	-99,658	2997,587	19,365	19,336	14,67	12,351	11,95	21,4	958,996	25,417	2552,538	0	205,838	205,838	99,733	0	0	0	0	0	0	0
19:27:34	249,194	3000,079	19,609	19,58	14,67	12,376	11,958	21,4	958,996	25,417	2552,986	0	205,838	205,838	99,733	0	0	0	0	0	0	0
19:27:34	-249,194	2997,587	19,365	19,238	14,67	12,351	11,966	21,4	958,996	25,417	2553,43	0	205,838	205,838	99,733	0	0	0	0	0	0	0
19:27:34	249,194	3000,079	19,609	19,482	14,67	12,376	11,974	21,4	958,996	25,417	2553,877	0	205,838	205,838	99,733	0	0	0	0	0	0	0
19:27:34	-160,351	2998,475	19,463	19,336	14,67	12,36	11,982	21,4	958,996	25,417	2554,321	0	205,838	205,838	99,733	0	0	0	0	0	0	0
19:27:34	210,205	3000,577	19,658	19,678	14,67	12,382	11,989	21,4	958,996	25,417	2554,768	0	205,838	205,838	99,733	0	0	0	0	0	0	0
19:27:34	-60,693	2999,97	19,609	19,531	14,67	12,375	11,997	21,4	958,996	25,417	2555,213	0	205,838	205,838	99,733	0	0	0	0	0	0	0
19:27:34	-298,999	2996,98	19,316	19,238	14,67	12,344	12,004	21,4	958,996	25,417	2555,655	0	205,838	205,838	99,733	0	0	0	0	0	0	0
19:27:34	231,713	2999,297	19,609	19,385	14,666	12,368	12,011	21,4	958,996	25,417	2556,098	0	205,838	205,838	99,733	0	0	0	0	0	0	0
19:27:34	0	2999,297	19,609	19,482	14,666	12,368	12,018	21,4	958,996	25,417	2556,541	0	205,838	205,838	99,733	0	0	0	0	0	0	0
19:27:34	9,765	2999,395	19,609	19,531	14,666	12,369	12,025	21,4	958,996	25,417	2556,984	0	205,838	205,838	99,733	0	0	0	0	0	0	0
19:27:34	68,359	3000,079	19,609	19,531	14,67	12,376	12,032	21,4	958,996	25,417	2557,427	0	205,838	205,838	99,733	0	0	0	0	0	0	0
19:27:34	0	3000,079	19,609	19,531	14,67	12,376	12,039	21,4	958,996	25,417	2557,87	0	205,838	205,838	99,733	0	0	0	0	0	0	0
19:27:34	0	3000,079	19,609	19,531	14,67	12,376	12,045	21,4	958,996	25,417	2558,312	0	205,838	205,838	99,733	0	0	0	0	0	0	0
19:27:34	49,853	3000,577	19,658	19,678	14,67	12,382	12,052	21,4	958,996	25,417	2558,754	0	205,838	205,838	99,733	0	0	0	0	0	0	0
19:27:34	-199,389	2998,583	19,463	19,336	14,67	12,361	12,058	21,4	958,996	25,417	2559,194	0	205,838	205,838	99,733	0	0	0	0	0	0	0
19:27:34	149,536	3000,079	19,609	19,58	14,67	12,376	12,064	21,4	958,996	25,417	2559,635	0	205,838	205,838	99,733	0	0	0	0	0	0	0
19:27:34	-99,682	2999,082	19,512	19,482	14,67	12,366	12,07	21,4	958,996	25,417	2560,074	0	205,838	205,838	99,733	0	0	0	0	0	0	0
19:27:34	99,682	3000,079	19,609	19,385	14,67	12,376	12,076	21,4	958,996	25,417	2560,514	0	205,838	205,838	99,733	0	0	0	0	0	0	0
19:27:34	0	3000,079	19,609	19,678	14,67	12,376	12,082	21,4	958,996	25,417	2560,954	0	205,838	205,838	99,733	0	0	0	0	0	0	0
19:27:34	-90,087	2999,178	19,512	19,482	14,671	12,367	12,088	21,4	958,996	25,417	2561,392	0	205,838	205,838	99,733	0	0	0	0	0	0	0
19:27:34	-9,594	2999,082	19,512	19,482	14,67	12,366	12,093	21,4	958,996	25,417	2561,83	0	205,838	205,838	99,733	0	0	0	0	0	0	0
19:27:34	159,13	3000,673	19,658	19,678	14,671	12,383	12,099	21,4	958,996	25,417	2562,269	0	205,838	205,838	99,733	0	0	0	0	0	0	0
19:27:34	-9,594	3000,577	19,658	19,58	14,67	12,382	12,104	21,4	958,996	25,417	2562,707	0	205,838	205,838	99,733	0	0	0	0	0	0	0
19:27:34	-139,941	2999,178	19,512	19,385	14,671	12,367	12,109	21,4	958,996	25,417	2563,144	0	205,838	205,838	99,733	0	0	0	0	0	0	0
19:27:34	139,941	3000,577	19,658	19,58	14,67	12,382	12,115	21,4	958,996	25,417	2563,581	0	205,838	205,838	99,733	0	0	0	0	0	0	0
19:27:34	-139,941	2999,178	19,512	19,482	14,671	12,367	12,12	21,4	958,996	25,417	2564,017	0	205,838	205,838	99,733	0	0	0	0	0	0	0
19:27:34	90,087	3000,079	19,609	19,482	14,67	12,376	12,125	21,4	958,996	25,417	2564,453	0	205,838	205,838	99,733	0	0	0	0	0	0	0
19:27:34	59,448	3000,673	19,658	19,531	14,671	12,383	12,13	21,4	958,996	25,417	2564,89	0	205,838	205,838	99,733	0	0	0	0	0	0	0
19:27:34	-159,13	2999,082	19,512	19,336	14,67	12,366	12,134	21,4	958,996	25,417	2565,324	0	205,838	205,838	99,733	0	0	0	0	0	0	0
19:27:34	-49,853	2998,583	19,463	19,336	14,67	12,361	12,139	21,4	958,996	25,417	2565,757	0	205,838	205,838	99,733	0	0	0	0	0	0	0
19:27:34	199,389	3000,577	19,658	19,58	14,67	12,382	12,144	21,4	958,996	25,417	2566,192	0	205,838	205,838	99,733	0	0	0	0	0	0	0
19:27:34	-299,047	2997,587	19,365	19,336	14,67	12,351	12,148	21,4	958,996	25,417	2566,623	0	205,838	205,838	99,733	0	0	0	0	0	0	0
19:27:34	249,194	3000,079	19,609	19,531	14,67	12,376	12,152	21,4	958,996	25,417	2567,056	0	205,838	205,838	99,733	0	0	0	0	0	0	0
19:27:34	0	3000,079	19,609	19,678	14,67	12,376	12,157	21,4	958,996	25,417	2567,489	0	205,838	205,838	99,733	0	0	0	0	0	0	0
19:27:34	-90,087	2999,178	19,512	19,385	14,671	12,367	12,161	21,4	958,996	25,417	2567,921	0	205,838	205,838	99,733	0	0	0	0	0	0	0
19:27:34	-59,448	2998,583	19,463	19,385	14,67	12,361	12,165	21,4	958,996	25,417	2568,351	0	205,838	205,838	99,733	0	0	0	0	0	0	0
19:27:34	159,13	3000,175	19,609	19,678	14,671	12,377	12,169	21,4	958,996	25,417	2568,783	0	205,838	205,838	99,733	0	0	0	0	0	0	0
19:27:34	-159,13	2998,583	19,463	19,531	14,67	12,361	12,173	21,4	958,996	25,417	2569,213	0	205,838	205,838	99,733	0	0	0	0	0	0	0
19:27:34	49,853	2999,082	19,512	19,678	14,67	12,366	12,176	21,4	958,996	25,417	2569,643	0	205,838	205,838	99,733	0	0	0	0	0	0	0
19:27:34	0	2999,082	19,512	19,58	14,67	12,366	12,18	21,4	958,996	25,417	2570,072	0	205,838	205,838	99,733	0	0	0	0	0	0	0
19:27:34	99,682	3000,079	19,609	19,531	14,67	12,376	12,184	21,4	958,996	25,417	2570,502	0	205,838	205,838	99,733	0	0	0	0	0	0	0
19:27:34	-99,682	2999,082	19,512	19,482	14,67	12,366	12,187	21,4	958,996	25,417	2570,931	0	205,838	205,838	99,733	0	0	0	0	0	0	0
19:27:34	-149,511	2997,587	19,365	19,238	14,67	12,351	12,191	21,4	958,996	25,417	2571,357	0	205,838	205,838	99,733	0	0	0	0	0	0	0
19:27:34	149,511	2999,082	19,512	19,531	14,67	12,366	12,194	21,4	958,996	25,417	2571,785	0	205,838	205,838	99,733	0	0	0	0	0	0	0
19:27:34	0	2999,082	19,512	19,58	14,67	12,366	12,197	21,4	958,996	25,417	2572,212	0	205,838	205,838	99,733	0	0	0	0	0	0	0
19:27:34	0	2999,082	19,512	19,385	14,67	12,366	12,201	21,4	958,996	25,417	2572,639	0	205,838	205,838	99,733	0	0	0	0	0	0	0
19:27:34	-49,853	2998,583	19,463	19,385	14,67	12,361	12,204	21,4	958,996	25,417	2573,064	0	205,838	205,838	99,733	0	0	0	0	0	0	0
19:27:34	0	2998,583	19,463	19,482	14,67	12,361	12,207	21,4	958,996	25,417	2573,49	0	205,838	205,838	99,733	0	0	0	0	0	0	0
19:27:34	0	2998,583	19,463	19,385	14,67	12,361	12,21	21,4	958,996	25,417	2573,915	0	205,838	205,838	99,733	0	0	0	0	0	0	0
19:27:34	49,853	2999,082	19,512	19,531	14,67	12,366	12,213	21,4	958,996	25,417	2574,34	0	205,838	205,838	99,733	0	0	0	0	0	0	0
19:27:34	-149,511	2997,587	19,365	19,336	14,67	12,351	12,216	21,4	958,996	25,417	2574,763	0	205,838	205,838	99,733	0	0	0	0	0	0	0
19:27:34	99,658	2998,583	19,463	19,385	14,67	12,361	12,219	21,4	958,996	25,417	2575,187	0	205,838	205,838	99,733	0	0	0	0	0	0	0
19:27:34	49,853	2999,082	19,512	19,482	14,67	12,366	12,222	21,4	958,996	25,417	2575,611	0	205,838	205,838	99,733	0	0	0	0	0	0	0
19:27:34	0	2999,082	19,512	19,58	14,67	12,366	12,224	21,4	958,996	25,417	2576,034	0	205,838	205,838	99,733	0	0	0	0	0	0	0
19:27:34	-49,853	2998,583	19,463	19,385	14,67	12,361	12,227	21,4	958,996	25,417	2576,457	0	205,838	205,838	99,733	0	0	0	0	0	0	0
19:27:34	-149,487	2997,088	19,316	19,189	14,67	12,346	12,229	21,4	958,996	25,417	2576,877	0	205,838	205,838	99,733	0	0	0	0	0	0	0
19:27:34	49,829	2997,587	19,365	19,336	14,67	12,351	12,232	21,4	958,996	25,417	2577,298	0	205,838	205,838	99,733	0	0	0	0	0	0	0
19:27:34	249,194	3000,079	19,609	19,531	14,67	12,376	12,235	21,4	958,996	25,417	2577,72	0	205,838	205,838	99,733	0	0	0	0	0	0	0
19:27:34	-99,682	2999,082	19,512	19,385	14,67	12,366	12,237	21,4	958,996	25,417	2578,142	0	205,838	205,838	99,733	0	0	0	0	0	0	0
19:27:34	99,682	3000,079	19,609	19,482	14,67	12,376	12,24	21,4	958,996	25,417	2578,564	0	205,838	205,838	99,733	0	0	0	0	0	0	0
19:27:35	0	3000,079	19,609	19,531	14,67	12,376	12,243	21,4	958,996	25,417	2578,985	0	205,838	205,838	99,733	0	0	0	0	0	0	0
19:27:35	-159,375	2998,485	19,365	19,238	14,675	12,36	12,245	21,4	958,996	25,417	2579,405	0	205,838	205,838	99,733	0	0	0	0	0	0	0
19:27:35	-99,658	2997,488	19,267	19,14	14,675	12,35	12,247	21,4	958,996	25,417	2579,823	0	205,838	205,838	99,733	0	0	0	0	0	0	0
19:27:35	188,525	2999,374	19,463	19,385	14,675	12,369	12,249	21,4	958,996	25,417	2580,242	0	205,838	205,838	99,733	0	0	0	0	0	0	0
19:27:35	149,536	3000,869	19,609	19,531	14,675	12,385	12,252	21,4	958,996	25,417	2580,663	0	205,838	205,838	99,733	0	0	0	0	0	0	0
19:27:35	-99,682	2999,872	19,512	19,482	14,675	12,374	12,254	21,4	958,996	25,417	2581,082	0	205,838	205,838	99,733	0	0	0	0	0	0	0
19:27:35	249,243	3002,365	19,756	19,58	14,675	12,4	12,257	21,4	958,996	25,417	2581,503	0	205,838	205,838	99,733	0	0	0	0	0	0	0
19:27:35	-138,745	3000,977	19,609	19,482	14,675	12,386	12,26	21,4	958,996	25,417	2581,923	0	205,838	205,838	99,733	0	0	0	0	0	0	0
19:27:35	149,584	3002,473	19,756	19,678	14,675	12,401	12,263	21,4	958,996	25,417	2582,343	0	205,838	205,838	99,733	0	0	0	0	0	0	0
19:27:35	-189,624	3000,577	19,512	19,482	14,679	12,382	12,265	21,4	958,996	25,417	2582,762	0	205,838	205,838	99,733	0	0	0	0	0	0	0
19:27:35	109,472	3001,672	19,609	19,482	14,679	12,393	12,267	21,4	958,996	25,417	2583,181	0	205,838	205,838	99,733	0	0	0	0	0	0	0
19:27:35	-99,707	3000,674	19,512	19,385	14,679	12,383	12,27	21,4	958,996	25,417	2583,598	0	205,838	205,838	99,733	0	0	0	0	0	0	0
19:27:35	99,707	3001,672	19,609	19,531	14,679	12,393	12,272	21,4	958,996	25,417	2584,016	0	205,838	205,838	99,733	0	0	0	0	0	0	0
19:27:35	-149,56	3000,176	19,463	19,336	14,679	12,377	12,274	21,4	958,996	25,417	2584,432	0	205,838	205,838	99,733	0	0	0	0	0	0	0
19:27:35	149,56	3001,672	19,609	19,531	14,679	12,393	12,276	21,4	958,996	25,417	2584,85	0	205,838	205,838	99,733	0	0	0	0	0	0	0
19:27:35	-19,653	3001,475	19,512	19,385	14,684	12,391	12,279	21,4	958,996	25,417	2585,267	0	205,838	205,838	99,733	0	0	0	0	0	0	0
19:27:35	149,584	3002,971	19,658	19,58	14,684	12,406	12,281	21,4	958,996	25,417	2585,684	0	205,838	205,838	99,733	0	0	0	0	0	0	0
19:27:35	-149,584	3001,475	19,512	19,385	14,684	12,391	12,283	21,4	958,996	25,417	2586,1	0	205,838	205,838	99,733	0	0	0	0	0	0	0
19:27:35	0	3001,475	19,512	19,385	14,684	12,391	12,285	21,4	958,996	25,417	2586,516	0	205,838	205,838	99,733	0	0	0	0	0	0	0
19:27:35	99,731	3002,472	19,609	19,482	14,684	12,401	12,288	21,4	958,996	25,417	2586,932	0	205,838	205,838	99,733	0	0	0	0	0	0	0
19:27:35	-99,731	3001,475	19,512	19,482	14,684	12,391	12,29	21,4	957,566	25,417	2587,346	0	205,838	205,838	99,733	0	0	0	0	0	0	0
19:27:35	108,715	3002,562	19,609	19,58	14,684	12,402	12,292	21,4	957,566	25,417	2587,761	0	205,838	205,838	99,733	0	0	0	0	0	0	0
19:27:35	-99,78	3001,564	19,512	19,531	14,684	12,392	12,294	21,4	957,566	25,417	2588,175	0	205,838	205,838	99,733	0	0	0	0	0	0	0
19:27:35	0	3001,564	19,512	19,482	14,684	12,392	12,296	21,4	957,566	25,417	2588,588	0	205,838	205,838	99,733	0	0	0	0	0	0	0
19:27:35	99,78	3002,562	19,609	19,482	14,684	12,402	12,298	21,4	957,566	25,417	2589,002	0	205,838	205,838	99,733	0	0	0	0	0	0	0
19:27:35	0	3002,562	19,609	19,58	14,684	12,402	12,3	21,4	957,566	25,417	2589,416	0	205,838	205,838	99,733	0	0	0	0	0	0	0
19:27:35	-99,78	3001,564	19,512	19,531	14,684	12,392	12,302	21,4	957,566	25,417	2589,828	0	205,838	205,838	99,733	0	0	0	0	0	0	0
19:27:35	0	3001,564	19,512	19,482	14,684	12,392	12,303	21,4	957,566	25,417	2590,24	0	205,838	205,838	99,733	0	0	0	0	0	0	0
19:27:35	99,78	3002,562	19,609	19,531	14,684	12,402	12,305	21,4	957,566	25,417	2590,652	0	205,838	205,838	99,733	0	0	0	0	0	0	0
19:27:35	0	3002,562	19,609	19,58	14,684	12,402	12,307	21,4	957,566	25,417	2591,064	0	205,838	205,838	99,733	0	0	0	0	0	0	0
19:27:35	-139,843	3001,164	19,463	19,238	14,684	12,388	12,309	21,4	957,566	25,417	2591,474	0	205,683	205,683	99,732	0	0	0	0	0	0	0
19:27:35	40,063	3001,564	19,512	19,385	14,684	12,392	12,311	21,4	957,566	25,417	2591,884	0	205,683	205,683	99,732	0	0	0	0	0	0	0
[truncated: 5,686 more rows]
