# Supplementary material for: Testing of pandemic ventilators under early and agile development
Source: Front Med Technol. 2022 Aug 16;4:899328. doi: 10.3389/fmedt.2022.899328 (PMC9424737; doi:10.3389/fmedt.2022.899328)
Supplement: Supplementary file 3 [file Data_Sheet_2.ZIP › Accuracy of Controls Systems/01_Data Storage/01_Raw Measurement Data/Hamilton T1/Hamilton T1_v2/part_3_test_07.csv]

Time	Flow	Lung tidal volume	p alveole	Airway pressure	Bellows position	Intrapleural pressure	Cardial pressure	Fraction of O2 inspir	Ambient pressure	Temperature Celsius	FRC actual	Shunt fraction	Partial pressure O2 air chamber	Partial pressure O2 effectiv	Oxygen sat pulm. capillaries	NA	NA	NA	NA	NA	NA	NA
19:24:08	-47,094	2488,47	9,99	9,863	12,315	7,102	7,12	21,2	957,566	25,417	2487,089	0	203,553	203,553	99,724	0	0	0	0	0	0	0
19:24:08	47,094	2488,941	9,99	9,863	12,317	7,107	7,119	21,2	957,566	25,417	2487,091	0	203,553	203,553	99,724	0	0	0	0	0	0	0
19:24:08	-47,094	2488,47	9,99	9,814	12,315	7,102	7,119	21,2	957,566	25,417	2487,093	0	203,553	203,553	99,724	0	0	0	0	0	0	0
19:24:08	-47,094	2487,999	9,941	9,716	12,315	7,097	7,119	21,2	957,566	25,417	2487,094	0	203,553	203,553	99,724	0	0	0	0	0	0	0
19:24:08	0	2487,999	9,941	9,814	12,315	7,097	7,118	21,2	957,566	25,417	2487,095	0	203,553	203,553	99,724	0	0	0	0	0	0	0
19:24:08	47,094	2488,47	9,99	9,961	12,315	7,102	7,118	21,2	957,566	25,417	2487,096	0	203,553	203,553	99,724	0	0	0	0	0	0	0
19:24:08	-47,094	2487,999	9,941	9,863	12,315	7,097	7,117	21,2	957,566	25,417	2487,097	0	203,553	203,553	99,724	0	0	0	0	0	0	0
19:24:08	0	2487,999	9,941	9,814	12,315	7,097	7,117	21,2	957,566	25,417	2487,098	0	203,553	203,553	99,724	0	0	0	0	0	0	0
19:24:08	47,094	2488,47	9,99	9,961	12,315	7,102	7,117	21,2	957,566	25,417	2487,099	0	203,553	203,553	99,724	0	0	0	0	0	0	0
19:24:08	-47,094	2487,999	9,941	9,814	12,315	7,097	7,116	21,2	957,566	25,417	2487,1	0	203,553	203,553	99,724	0	0	0	0	0	0	0
19:24:08	0	2487,999	9,941	9,863	12,315	7,097	7,116	21,2	957,566	25,417	2487,101	0	203,553	203,553	99,724	0	0	0	0	0	0	0
19:24:08	0	2487,999	9,941	9,814	12,315	7,097	7,116	21,2	957,566	25,417	2487,102	0	203,553	203,553	99,724	0	0	0	0	0	0	0
19:24:08	0	2487,999	9,941	9,863	12,315	7,097	7,115	21,2	957,566	25,417	2487,103	0	203,553	203,553	99,724	0	0	0	0	0	0	0
19:24:08	0	2487,999	9,941	9,814	12,315	7,097	7,115	21,2	957,566	25,417	2487,104	0	203,553	203,553	99,724	0	0	0	0	0	0	0
19:24:08	-94,189	2487,057	9,843	9,814	12,315	7,088	7,114	21,2	957,566	25,417	2487,057	0	203,553	203,553	99,724	0	0	0	0	0	0	0
19:24:08	141,284	2488,47	9,99	9,863	12,315	7,102	7,114	21,2	957,566	25,417	2487,058	0	203,553	203,553	99,724	0	0	0	0	0	0	0
19:24:08	141,284	2489,882	10,136	9,961	12,315	7,117	7,114	21,2	957,566	25,417	2487,061	0	203,553	203,553	99,724	0	0	0	0	0	0	0
19:24:08	-94,189	2488,941	9,99	9,863	12,317	7,107	7,114	21,2	957,566	25,417	2487,063	0	203,553	203,553	99,724	0	0	0	0	0	0	0
19:24:08	47,119	2489,412	10,039	9,961	12,317	7,112	7,114	21,2	957,566	25,417	2487,066	0	203,553	203,553	99,724	0	0	0	0	0	0	0
19:24:08	94,213	2490,354	10,136	9,961	12,317	7,122	7,114	21,2	957,566	25,417	2487,069	0	203,553	203,553	99,724	0	0	0	0	0	0	0
19:24:08	0	2490,354	10,136	9,961	12,317	7,122	7,114	21,2	957,566	25,417	2487,072	0	203,553	203,553	99,724	0	0	0	0	0	0	0
19:24:08	-94,213	2489,412	10,039	9,863	12,317	7,112	7,114	21,2	957,566	25,417	2487,074	0	203,553	203,553	99,724	0	0	0	0	0	0	0
19:24:08	94,213	2490,354	10,136	10,009	12,317	7,122	7,114	21,2	957,566	25,417	2487,078	0	203,553	203,553	99,724	0	0	0	0	0	0	0
19:24:08	141,333	2491,767	10,283	10,156	12,317	7,136	7,115	21,2	957,566	25,417	2487,082	0	203,553	203,553	99,724	0	0	0	0	0	0	0
19:24:08	158,593	2493,353	10,429	10,351	12,318	7,152	7,116	21,2	957,566	25,417	2487,088	0	203,553	203,553	99,724	0	0	0	0	0	0	0
19:24:08	251,879	2495,872	10,625	10,595	12,322	7,178	7,117	21,2	957,566	25,417	2487,097	0	203,553	203,553	99,724	0	0	0	0	0	0	0
19:24:08	146,044	2497,332	10,673	10,84	12,328	7,193	7,118	21,2	957,566	25,417	2487,107	0	203,553	203,553	99,724	0	0	0	0	0	0	0
19:24:08	395,825	2501,291	10,918	11,279	12,337	7,234	7,121	21,2	957,566	25,417	2487,121	0	203,553	203,553	99,724	0	0	0	0	0	0	0
19:24:08	511,059	2506,401	11,113	11,572	12,355	7,287	7,124	21,2	957,566	25,417	2487,141	0	203,553	203,553	99,724	0	0	0	0	0	0	0
19:24:08	298,706	2509,388	10,966	11,377	12,38	7,318	7,128	21,2	957,566	25,417	2487,163	0	203,553	203,553	99,724	0	0	0	0	0	0	0
19:24:08	600,561	2515,394	11,113	11,718	12,406	7,38	7,133	21,2	957,566	25,417	2487,192	0	203,553	203,553	99,724	0	0	0	0	0	0	0
19:24:08	586,596	2521,26	11,308	11,963	12,429	7,44	7,139	21,2	957,566	25,417	2487,226	0	203,553	203,553	99,724	0	0	0	0	0	0	0
19:24:08	791,113	2529,171	11,65	12,353	12,455	7,522	7,146	21,2	957,566	25,417	2487,268	0	203,553	203,553	99,724	0	0	0	0	0	0	0
19:24:08	578,54	2534,956	11,748	12,549	12,482	7,581	7,155	21,2	957,566	25,417	2487,315	0	203,553	203,553	99,724	0	0	0	0	0	0	0
19:24:08	866,259	2543,619	12,138	12,841	12,51	7,671	7,165	21,2	957,566	25,417	2487,371	0	203,553	203,553	99,724	0	0	0	0	0	0	0
19:24:08	893,627	2552,555	12,48	13,33	12,542	7,763	7,177	21,2	957,566	25,417	2487,437	0	203,553	203,553	99,724	0	0	0	0	0	0	0
19:24:08	617,7	2558,732	12,529	13,525	12,574	7,826	7,189	21,2	957,566	25,417	2487,508	0	203,553	203,553	99,724	0	0	0	0	0	0	0
19:24:08	799,658	2566,729	12,627	13,379	12,614	7,909	7,203	21,2	957,566	25,417	2487,587	0	203,553	203,553	99,724	0	0	0	0	0	0	0
19:24:08	571,093	2572,44	12,529	13,427	12,652	7,968	7,218	21,2	957,566	25,417	2487,672	0	203,553	203,553	99,724	0	0	0	0	0	0	0
19:24:08	753,613	2579,976	12,627	13,574	12,689	8,045	7,235	21,2	957,566	25,417	2487,764	0	203,553	203,553	99,724	0	0	0	0	0	0	0
19:24:08	885,351	2588,829	12,773	13,769	12,731	8,137	7,252	21,2	957,566	25,417	2487,865	0	203,553	203,553	99,724	0	0	0	0	0	0	0
19:24:08	633,276	2595,162	12,822	13,769	12,765	8,202	7,271	21,2	957,566	25,417	2487,973	0	203,553	203,553	99,724	0	0	0	0	0	0	0
19:24:08	997,021	2605,132	13,164	14,111	12,802	8,305	7,291	21,2	957,566	25,417	2488,09	0	203,553	203,553	99,724	0	0	0	0	0	0	0
19:24:08	809,765	2613,23	13,31	14,209	12,84	8,388	7,313	21,2	957,566	25,417	2488,215	0	203,553	203,553	99,724	0	0	0	0	0	0	0
19:24:08	729,394	2620,524	13,457	14,306	12,873	8,463	7,335	21,2	957,566	25,417	2488,347	0	203,553	203,553	99,724	0	0	0	0	0	0	0
19:24:08	867,822	2629,202	13,652	14,502	12,911	8,553	7,359	21,2	957,566	25,417	2488,488	0	203,553	203,553	99,724	0	0	0	0	0	0	0
19:24:08	772,314	2636,925	13,75	14,648	12,95	8,633	7,384	21,2	957,566	25,417	2488,637	0	203,553	203,553	99,724	0	0	0	0	0	0	0
19:24:08	1062,451	2647,55	14,14	14,941	12,988	8,742	7,411	21,2	957,566	25,417	2488,795	0	203,553	203,553	99,724	0	0	0	0	0	0	0
19:24:08	567,675	2653,227	13,945	14,795	13,031	8,801	7,438	21,2	957,566	25,417	2488,96	0	203,553	203,553	99,724	0	0	0	0	0	0	0
19:24:08	628,369	2659,51	13,799	14,843	13,075	8,865	7,466	21,2	957,566	25,417	2489,13	0	203,553	203,553	99,724	0	0	0	0	0	0	0
19:24:08	945,507	2668,965	13,994	14,843	13,118	8,963	7,495	21,2	957,566	25,417	2489,31	0	203,553	203,553	99,724	0	0	0	0	0	0	0
19:24:08	828,515	2677,251	14,14	14,99	13,156	9,048	7,526	21,2	957,566	25,417	2489,498	0	203,553	203,553	99,724	0	0	0	0	0	0	0
19:24:08	824,877	2685,499	14,238	15,185	13,198	9,133	7,557	21,2	957,566	25,417	2489,694	0	203,553	203,553	99,724	0	0	0	0	0	0	0
19:24:08	859,863	2694,098	14,482	15,283	13,233	9,222	7,59	21,2	957,566	25,417	2489,899	0	203,553	203,553	99,724	0	0	0	0	0	0	0
19:24:08	1036,206	2704,46	14,873	15,625	13,27	9,329	7,624	21,2	957,566	25,417	2490,113	0	203,553	203,553	99,724	0	0	0	0	0	0	0
19:24:08	922,851	2713,689	15,215	15,967	13,303	9,424	7,659	21,2	957,566	25,417	2490,337	0	203,553	203,553	99,724	0	0	0	0	0	0	0
19:24:08	674,121	2720,43	15,263	15,869	13,338	9,493	7,695	21,2	957,566	25,417	2490,567	0	203,553	203,553	99,724	0	0	0	0	0	0	0
19:24:08	946,557	2729,895	15,556	16,211	13,375	9,591	7,732	21,2	957,566	25,417	2490,806	0	203,553	203,553	99,724	0	0	0	0	0	0	0
19:24:08	555,029	2735,446	15,459	16,211	13,412	9,648	7,77	21,2	957,566	25,417	2491,051	0	203,553	203,553	99,724	0	0	0	0	0	0	0
19:24:08	912,622	2744,572	15,703	16,357	13,45	9,742	7,809	21,2	957,566	25,417	2491,304	0	203,553	203,553	99,724	0	0	0	0	0	0	0
19:24:09	784,643	2752,418	15,849	16,552	13,486	9,823	7,848	21,2	957,566	25,417	2491,565	0	203,553	203,553	99,724	0	0	0	0	0	0	0
19:24:09	842,089	2760,839	16,045	16,748	13,523	9,91	7,889	21,2	957,566	25,417	2491,834	0	203,553	203,553	99,724	0	0	0	0	0	0	0
19:24:09	549,56	2766,335	15,947	16,699	13,559	9,967	7,929	21,2	957,566	25,417	2492,109	0	203,553	203,553	99,724	0	0	0	0	0	0	0
19:24:09	845,825	2774,793	16,191	16,699	13,593	10,054	7,971	21,2	957,566	25,417	2492,391	0	203,553	203,553	99,724	0	0	0	0	0	0	0
19:24:09	731,42	2782,107	16,338	16,894	13,626	10,129	8,013	21,2	957,566	25,417	2492,681	0	203,553	203,553	99,724	0	0	0	0	0	0	0
19:24:09	565,942	2787,767	16,338	16,845	13,658	10,188	8,056	21,2	957,566	25,417	2492,976	0	203,553	203,553	99,724	0	0	0	0	0	0	0
19:24:09	678,735	2794,554	16,435	17,041	13,691	10,258	8,099	21,2	957,566	25,417	2493,278	0	203,553	203,553	99,724	0	0	0	0	0	0	0
19:24:09	610,693	2800,661	16,533	17,187	13,72	10,321	8,143	21,2	957,566	25,417	2493,585	0	203,553	203,553	99,724	0	0	0	0	0	0	0
19:24:09	657,543	2807,236	16,679	17,236	13,749	10,388	8,187	21,2	957,566	25,417	2493,899	0	203,553	203,553	99,724	0	0	0	0	0	0	0
19:24:09	669,043	2813,927	16,924	17,48	13,773	10,457	8,231	21,2	957,566	25,417	2494,219	0	203,553	203,553	99,724	0	0	0	0	0	0	0
19:24:09	606,909	2819,996	17,021	17,431	13,802	10,52	8,276	21,2	957,566	25,417	2494,544	0	203,553	203,553	99,724	0	0	0	0	0	0	0
19:24:09	492,211	2824,918	16,924	17,48	13,835	10,571	8,321	21,2	957,566	25,417	2494,875	0	203,553	203,553	99,724	0	0	0	0	0	0	0
19:24:09	607,006	2830,988	17,021	17,431	13,864	10,633	8,366	21,2	957,566	25,417	2495,211	0	203,553	203,553	99,724	0	0	0	0	0	0	0
19:24:09	557,08	2836,559	17,07	17,578	13,893	10,691	8,412	21,2	957,566	25,417	2495,552	0	203,553	203,553	99,724	0	0	0	0	0	0	0
19:24:09	458,911	2841,148	17,021	17,383	13,921	10,738	8,458	21,2	957,566	25,417	2495,898	0	203,553	203,553	99,724	0	0	0	0	0	0	0
19:24:09	571,997	2846,868	17,168	17,431	13,945	10,797	8,503	21,2	957,566	25,417	2496,249	0	203,553	203,553	99,724	0	0	0	0	0	0	0
19:24:09	649,902	2853,367	17,314	17,724	13,974	10,864	8,55	21,2	957,566	25,417	2496,606	0	203,553	203,553	99,724	0	0	0	0	0	0	0
19:24:09	420,556	2857,573	17,314	17,822	13,997	10,907	8,596	21,2	957,566	25,417	2496,966	0	203,553	203,553	99,724	0	0	0	0	0	0	0
19:24:09	669,604	2864,269	17,558	17,969	14,021	10,976	8,643	21,2	957,566	25,417	2497,334	0	203,553	203,553	99,724	0	0	0	0	0	0	0
19:24:09	515,795	2869,427	17,656	18,115	14,045	11,03	8,689	21,2	957,566	25,417	2497,706	0	203,553	203,553	99,724	0	0	0	0	0	0	0
19:24:09	269,921	2872,126	17,51	17,822	14,068	11,057	8,736	21,2	957,566	25,417	2498,08	0	203,553	203,553	99,724	0	0	0	0	0	0	0
19:24:09	578,027	2877,906	17,656	17,969	14,093	11,117	8,783	21,2	957,566	25,417	2498,46	0	203,553	203,553	99,724	0	0	0	0	0	0	0
19:24:09	542,431	2883,33	17,705	18,066	14,12	11,173	8,829	21,2	957,566	25,417	2498,845	0	203,553	203,553	99,724	0	0	0	0	0	0	0
19:24:09	512,915	2888,46	17,803	18,115	14,144	11,226	8,876	21,3	957,566	25,417	2499,235	0	203,553	203,553	99,724	0	0	0	0	0	0	0
19:24:09	457,104	2893,031	17,851	18,066	14,167	11,273	8,923	21,3	957,566	25,417	2499,628	0	203,553	203,553	99,724	0	0	0	0	0	0	0
19:24:09	398,632	2897,017	17,9	18,261	14,187	11,314	8,97	21,3	957,566	25,417	2500,026	0	203,553	203,553	99,724	0	0	0	0	0	0	0
19:24:09	541,918	2902,436	18,047	18,359	14,209	11,37	9,017	21,3	957,566	25,417	2500,428	0	203,553	203,553	99,724	0	0	0	0	0	0	0
19:24:09	327,807	2905,714	18,047	18,261	14,227	11,404	9,064	21,3	957,566	25,417	2500,833	0	203,553	203,553	99,724	0	0	0	0	0	0	0
19:24:09	564,721	2911,361	18,34	18,506	14,242	11,462	9,111	21,3	957,566	25,417	2501,244	0	203,553	203,553	99,724	0	0	0	0	0	0	0
19:24:09	523,876	2916,6	18,486	18,701	14,264	11,516	9,158	21,3	957,566	25,417	2501,659	0	203,553	203,553	99,724	0	0	0	0	0	0	0
19:24:09	497,705	2921,577	18,681	18,847	14,281	11,567	9,206	21,3	957,566	25,417	2502,079	0	203,553	203,553	99,724	0	0	0	0	0	0	0
19:24:09	246,093	2924,038	18,633	18,701	14,297	11,593	9,252	21,3	957,566	25,417	2502,501	0	203,553	203,553	99,724	0	0	0	0	0	0	0
19:24:09	360,229	2927,64	18,681	18,799	14,315	11,63	9,299	21,3	957,566	25,417	2502,926	0	203,553	203,553	99,724	0	0	0	0	0	0	0
19:24:09	458,129	2932,222	18,828	18,994	14,332	11,677	9,346	21,3	957,566	25,417	2503,355	0	204,314	204,314	99,727	0	0	0	0	0	0	0
19:24:09	257,055	2934,792	18,779	18,847	14,349	11,703	9,392	21,3	957,566	25,417	2503,786	0	204,314	204,314	99,727	0	0	0	0	0	0	0
19:24:09	357,763	2938,37	18,877	19,043	14,364	11,74	9,438	21,3	957,566	25,417	2504,221	0	204,314	204,314	99,727	0	0	0	0	0	0	0
19:24:09	262,036	2940,99	18,877	19,043	14,379	11,767	9,484	21,3	957,566	25,417	2504,658	0	204,314	204,314	99,727	0	0	0	0	0	0	0
19:24:09	370,898	2944,699	19,023	19,189	14,391	11,806	9,529	21,3	957,566	25,417	2505,098	0	204,314	204,314	99,727	0	0	0	0	0	0	0
19:24:09	262,084	2947,32	19,023	19,14	14,406	11,833	9,574	21,3	957,566	25,417	2505,54	0	204,314	204,314	99,727	0	0	0	0	0	0	0
19:24:09	388,208	2951,202	19,17	19,238	14,42	11,873	9,619	21,3	957,566	25,417	2505,985	0	204,314	204,314	99,727	0	0	0	0	0	0	0
19:24:09	321,289	2954,415	19,267	19,336	14,432	11,906	9,664	21,3	957,566	25,417	2506,434	0	204,314	204,314	99,727	0	0	0	0	0	0	0
19:24:09	178,759	2956,203	19,267	19,385	14,442	11,924	9,708	21,3	957,566	25,417	2506,884	0	204,314	204,314	99,727	0	0	0	0	0	0	0
19:24:09	273,852	2958,941	19,316	19,482	14,455	11,952	9,752	21,3	957,566	25,417	2507,336	0	204,314	204,314	99,727	0	0	0	0	0	0	0
19:24:09	293,554	2961,877	19,365	19,482	14,469	11,983	9,796	21,3	957,566	25,417	2507,791	0	204,314	204,314	99,727	0	0	0	0	0	0	0
19:24:09	192,797	2963,805	19,365	19,385	14,479	12,002	9,839	21,3	957,566	25,417	2508,247	0	204,314	204,314	99,727	0	0	0	0	0	0	0
19:24:09	131,201	2965,117	19,316	19,238	14,49	12,016	9,882	21,3	957,566	25,417	2508,703	0	204,314	204,314	99,727	0	0	0	0	0	0	0
19:24:09	163,671	2966,754	19,316	19,238	14,499	12,033	9,924	21,3	957,566	25,417	2509,162	0	204,314	204,314	99,727	0	0	0	0	0	0	0
19:24:09	348,315	2970,237	19,512	19,531	14,507	12,069	9,966	21,3	957,566	25,417	2509,623	0	204,314	204,314	99,727	0	0	0	0	0	0	0
19:24:09	165,82	2971,895	19,512	19,58	14,517	12,086	10,008	21,3	957,566	25,417	2510,085	0	204,314	204,314	99,727	0	0	0	0	0	0	0
19:24:09	116,088	2973,056	19,463	19,336	14,526	12,098	10,049	21,3	957,566	25,417	2510,548	0	204,314	204,314	99,727	0	0	0	0	0	0	0
19:24:09	134,252	2974,398	19,512	19,385	14,531	12,112	10,089	21,3	957,566	25,417	2511,012	0	204,314	204,314	99,727	0	0	0	0	0	0	0
19:24:09	117,138	2975,57	19,463	19,385	14,54	12,124	10,129	21,3	957,566	25,417	2511,477	0	204,314	204,314	99,727	0	0	0	0	0	0	0
19:24:09	248,852	2978,058	19,609	19,531	14,546	12,149	10,169	21,3	957,566	25,417	2511,943	0	204,314	204,314	99,727	0	0	0	0	0	0	0
19:24:09	152,905	2979,587	19,609	19,482	14,554	12,165	10,208	21,3	957,566	25,417	2512,411	0	204,314	204,314	99,727	0	0	0	0	0	0	0
19:24:09	98,535	2980,573	19,609	19,531	14,56	12,175	10,247	21,3	957,566	25,417	2512,879	0	204,314	204,314	99,727	0	0	0	0	0	0	0
19:24:09	212,548	2982,698	19,609	19,531	14,572	12,197	10,285	21,3	957,566	25,417	2513,349	0	204,314	204,314	99,727	0	0	0	0	0	0	0
19:24:09	-77,734	2981,921	19,365	19,238	14,581	12,189	10,322	21,3	957,566	25,417	2513,817	0	204,314	204,314	99,727	0	0	0	0	0	0	0
19:24:09	259,863	2984,519	19,463	19,336	14,59	12,216	10,359	21,3	957,566	25,417	2514,288	0	204,314	204,314	99,727	0	0	0	0	0	0	0
19:24:09	-50,659	2984,013	19,316	19,336	14,596	12,211	10,396	21,3	957,566	25,417	2514,758	0	204,314	204,314	99,727	0	0	0	0	0	0	0
19:24:09	123,461	2985,247	19,365	19,385	14,6	12,224	10,431	21,3	957,566	25,417	2515,228	0	204,314	204,314	99,727	0	0	0	0	0	0	0
19:24:09	223,095	2987,478	19,512	19,482	14,604	12,247	10,467	21,3	957,566	25,417	2515,701	0	204,314	204,314	99,727	0	0	0	0	0	0	0
19:24:09	112,548	2988,604	19,609	19,531	14,605	12,258	10,502	21,3	957,566	25,417	2516,173	0	204,314	204,314	99,727	0	0	0	0	0	0	0
19:24:09	124,56	2989,849	19,658	19,678	14,609	12,271	10,537	21,3	957,566	25,417	2516,647	0	204,314	204,314	99,727	0	0	0	0	0	0	0
19:24:09	85,571	2990,705	19,658	19,678	14,614	12,28	10,571	21,3	957,566	25,417	2517,121	0	204,314	204,314	99,727	0	0	0	0	0	0	0
19:24:09	39,16	2991,097	19,609	19,531	14,619	12,284	10,605	21,3	957,566	25,417	2517,595	0	204,314	204,314	99,727	0	0	0	0	0	0	0
19:24:09	-12,988	2990,967	19,512	19,385	14,624	12,282	10,637	21,3	957,566	25,417	2518,068	0	204,314	204,314	99,727	0	0	0	0	0	0	0
19:24:09	103,051	2991,997	19,463	19,336	14,633	12,293	10,67	21,3	957,566	25,417	2518,542	0	204,314	204,314	99,727	0	0	0	0	0	0	0
19:24:09	76,855	2992,766	19,463	19,385	14,637	12,301	10,702	21,3	957,566	25,417	2519,017	0	204,314	204,314	99,727	0	0	0	0	0	0	0
19:24:09	60,644	2993,372	19,512	19,385	14,638	12,307	10,733	21,3	957,566	25,417	2519,491	0	204,314	204,314	99,727	0	0	0	0	0	0	0
19:24:09	77,075	2994,143	19,512	19,482	14,642	12,315	10,764	21,3	957,566	25,417	2519,966	0	204,314	204,314	99,727	0	0	0	0	0	0	0
19:24:09	161,425	2995,757	19,658	19,726	14,643	12,332	10,795	21,3	957,566	25,417	2520,441	0	204,314	204,314	99,727	0	0	0	0	0	0	0
19:24:09	-49,853	2995,259	19,609	19,531	14,643	12,327	10,825	21,3	957,566	25,417	2520,916	0	204,314	204,314	99,727	0	0	0	0	0	0	0
19:24:09	126,733	2996,526	19,658	19,678	14,647	12,34	10,855	21,3	957,566	25,417	2521,392	0	204,314	204,314	99,727	0	0	0	0	0	0	0
19:24:09	77,929	2997,306	19,658	19,531	14,651	12,348	10,884	21,3	957,566	25,417	2521,868	0	204,314	204,314	99,727	0	0	0	0	0	0	0
19:24:09	11,059	2997,416	19,658	19,58	14,652	12,349	10,913	21,3	957,566	25,417	2522,343	0	204,314	204,314	99,727	0	0	0	0	0	0	0
19:24:09	178,735	2999,203	19,756	19,678	14,656	12,367	10,941	21,3	957,566	25,417	2522,82	0	204,314	204,314	99,727	0	0	0	0	0	0	0
19:24:09	-71,484	2998,489	19,609	19,58	14,661	12,36	10,969	21,3	957,566	25,417	2523,296	0	204,314	204,314	99,727	0	0	0	0	0	0	0
19:24:09	60,717	2999,096	19,658	19,678	14,661	12,366	10,997	21,3	957,566	25,417	2523,771	0	204,314	204,314	99,727	0	0	0	0	0	0	0
19:24:09	68,212	2999,778	19,658	19,58	14,665	12,373	11,024	21,3	957,566	25,417	2524,247	0	204,314	204,314	99,727	0	0	0	0	0	0	0
19:24:09	-39,062	2999,387	19,609	19,482	14,666	12,369	11,05	21,3	957,566	25,417	2524,723	0	204,314	204,314	99,727	0	0	0	0	0	0	0
19:24:09	149,609	3000,883	19,756	19,824	14,666	12,385	11,076	21,3	957,566	25,417	2525,199	0	204,314	204,314	99,727	0	0	0	0	0	0	0
19:24:09	-21,63	3000,667	19,658	19,58	14,67	12,382	11,102	21,3	957,566	25,417	2525,674	0	204,314	204,314	99,727	0	0	0	0	0	0	0
19:24:09	-49,853	3000,169	19,609	19,482	14,67	12,377	11,127	21,3	957,566	25,417	2526,149	0	204,314	204,314	99,727	0	0	0	0	0	0	0
19:24:09	49,853	3000,667	19,658	19,678	14,67	12,382	11,151	21,3	957,566	25,417	2526,624	0	204,314	204,314	99,727	0	0	0	0	0	0	0
19:24:09	-189,843	2998,769	19,463	19,385	14,671	12,363	11,175	21,3	957,566	25,417	2527,096	0	204,314	204,314	99,727	0	0	0	0	0	0	0
19:24:09	189,843	3000,667	19,658	19,678	14,67	12,382	11,199	21,3	957,566	25,417	2527,569	0	204,314	204,314	99,727	0	0	0	0	0	0	0
19:24:09	-40,258	3000,265	19,609	19,531	14,671	12,378	11,222	21,3	957,566	25,417	2528,042	0	204,314	204,314	99,727	0	0	0	0	0	0	0
19:24:09	140,039	3001,665	19,756	19,678	14,67	12,393	11,245	21,3	957,566	25,417	2528,516	0	204,314	204,314	99,727	0	0	0	0	0	0	0
19:24:09	-90,185	3000,763	19,658	19,58	14,671	12,383	11,267	21,3	957,566	25,417	2528,988	0	204,314	204,314	99,727	0	0	0	0	0	0	0
19:24:09	-49,853	3000,265	19,609	19,531	14,671	12,378	11,289	21,3	957,566	25,417	2529,459	0	204,314	204,314	99,727	0	0	0	0	0	0	0
19:24:09	0	3000,265	19,609	19,58	14,671	12,378	11,31	21,3	957,566	25,417	2529,93	0	204,314	204,314	99,727	0	0	0	0	0	0	0
19:24:09	0	3000,265	19,609	19,531	14,671	12,378	11,331	21,3	957,566	25,417	2530,4	0	204,314	204,314	99,727	0	0	0	0	0	0	0
19:24:09	0	3000,265	19,609	19,482	14,671	12,378	11,352	21,3	957,566	25,417	2530,87	0	204,314	204,314	99,727	0	0	0	0	0	0	0
19:24:09	0	3000,265	19,609	19,58	14,671	12,378	11,372	21,3	957,566	25,417	2531,34	0	204,314	204,314	99,727	0	0	0	0	0	0	0
19:24:09	-99,731	2999,267	19,512	19,482	14,671	12,368	11,392	21,3	957,566	25,417	2531,808	0	204,314	204,314	99,727	0	0	0	0	0	0	0
19:24:09	-9,594	2999,171	19,512	19,482	14,67	12,367	11,411	21,3	957,566	25,417	2532,275	0	204,314	204,314	99,727	0	0	0	0	0	0	0
19:24:09	9,594	2999,267	19,512	19,385	14,671	12,368	11,429	21,3	957,566	25,417	2532,742	0	204,314	204,314	99,727	0	0	0	0	0	0	0
19:24:09	-49,853	2998,769	19,463	19,482	14,671	12,363	11,448	21,3	957,566	25,417	2533,208	0	204,314	204,314	99,727	0	0	0	0	0	0	0
19:24:09	-9,619	2998,672	19,463	19,238	14,67	12,362	11,466	21,3	957,566	25,417	2533,673	0	204,314	204,314	99,727	0	0	0	0	0	0	0
19:24:09	0	2998,672	19,463	19,385	14,67	12,362	11,483	21,3	957,566	25,417	2534,139	0	204,314	204,314	99,727	0	0	0	0	0	0	0
19:24:10	49,877	2999,171	19,512	19,385	14,67	12,367	11,501	21,3	957,566	25,417	2534,604	0	204,314	204,314	99,727	0	0	0	0	0	0	0
19:24:10	99,731	3000,169	19,609	19,385	14,67	12,377	11,518	21,3	957,566	25,417	2535,069	0	204,314	204,314	99,727	0	0	0	0	0	0	0
19:24:10	-99,731	2999,171	19,512	19,482	14,67	12,367	11,534	21,3	957,566	25,417	2535,534	0	204,314	204,314	99,727	0	0	0	0	0	0	0
19:24:10	0	2999,171	19,512	19,58	14,67	12,367	11,551	21,3	957,566	25,417	2535,997	0	204,314	204,314	99,727	0	0	0	0	0	0	0
19:24:10	-149,584	2997,675	19,365	19,189	14,67	12,352	11,566	21,3	957,566	25,417	2536,459	0	204,314	204,314	99,727	0	0	0	0	0	0	0
19:24:10	149,584	2999,171	19,512	19,531	14,67	12,367	11,582	21,3	957,566	25,417	2536,922	0	204,314	204,314	99,727	0	0	0	0	0	0	0
19:24:10	0	2999,171	19,512	19,482	14,67	12,367	11,598	21,3	957,566	25,417	2537,384	0	204,314	204,314	99,727	0	0	0	0	0	0	0
19:24:10	99,731	3000,169	19,609	19,58	14,67	12,377	11,613	21,3	957,566	25,417	2537,847	0	204,314	204,314	99,727	0	0	0	0	0	0	0
19:24:10	-249,316	2997,675	19,365	19,385	14,67	12,352	11,627	21,3	957,566	25,417	2538,307	0	204,314	204,314	99,727	0	0	0	0	0	0	0
19:24:10	149,584	2999,171	19,512	19,58	14,67	12,367	11,642	21,3	957,566	25,417	2538,768	0	204,314	204,314	99,727	0	0	0	0	0	0	0
19:24:10	-227,685	2996,894	19,365	19,385	14,666	12,344	11,656	21,3	957,566	25,417	2539,226	0	204,314	204,314	99,727	0	0	0	0	0	0	0
19:24:10	99,682	2997,891	19,463	19,385	14,666	12,354	11,669	21,3	957,566	25,417	2539,685	0	204,314	204,314	99,727	0	0	0	0	0	0	0
19:24:10	0	2997,891	19,463	19,336	14,666	12,354	11,683	21,3	957,566	25,417	2540,143	0	204,314	204,314	99,727	0	0	0	0	0	0	0
19:24:10	-299,072	2994,901	19,17	18,945	14,666	12,323	11,695	21,3	957,566	25,417	2540,598	0	204,314	204,314	99,727	0	0	0	0	0	0	0
19:24:10	-547,998	2989,421	18,633	18,164	14,666	12,267	11,706	21,3	957,566	25,417	2541,047	0	204,314	204,314	99,727	0	0	0	0	0	0	0
19:24:10	-587,5	2983,546	18,144	17,578	14,661	12,206	11,716	21,3	957,566	25,417	2541,49	0	204,314	204,314	99,727	0	0	0	0	0	0	0
19:24:10	-593,872	2977,607	17,803	17,187	14,647	12,145	11,725	21,3	957,566	25,417	2541,926	0	204,314	204,314	99,727	0	0	0	0	0	0	0
19:24:10	-566,674	2971,94	17,656	16,748	14,623	12,086	11,732	21,3	957,566	25,417	2542,356	0	204,314	204,314	99,727	0	0	0	0	0	0	0
19:24:10	-681,25	2965,128	17,558	16,406	14,59	12,016	11,737	21,3	957,566	25,417	2542,778	0	204,314	204,314	99,727	0	0	0	0	0	0	0
19:24:10	-496,044	2960,167	17,851	16,748	14,546	11,965	11,742	21,3	957,566	25,417	2543,196	0	204,314	204,314	99,727	0	0	0	0	0	0	0
19:24:10	-533,129	2954,836	18,144	17,041	14,499	11,91	11,745	21,3	957,566	25,417	2543,607	0	204,314	204,314	99,727	0	0	0	0	0	0	0
19:24:10	-711,499	2947,721	18,291	16,894	14,45	11,837	11,747	21,3	957,566	25,417	2544,011	0	204,314	204,314	99,727	0	0	0	0	0	0	0
19:24:10	-723,144	2940,489	18,291	17,187	14,409	11,762	11,747	21,3	957,566	25,417	2544,408	0	204,314	204,314	99,727	0	0	0	0	0	0	0
19:24:10	-762,377	2932,866	18,193	17,041	14,372	11,684	11,746	21,4	957,566	25,417	2544,796	0	204,314	204,314	99,727	0	0	0	0	0	0	0
19:24:10	-1071,02	2922,155	17,656	16,504	14,342	11,573	11,743	21,4	957,566	25,417	2545,173	0	204,314	204,314	99,727	0	0	0	0	0	0	0
19:24:10	-721,606	2914,939	17,363	16,406	14,318	11,499	11,738	21,4	957,566	25,417	2545,543	0	204,314	204,314	99,727	0	0	0	0	0	0	0
19:24:10	-1033,154	2904,608	16,728	15,625	14,296	11,392	11,731	21,4	957,566	25,417	2545,902	0	204,314	204,314	99,727	0	0	0	0	0	0	0
19:24:10	-708,471	2897,523	16,435	15,478	14,273	11,319	11,723	21,4	957,566	25,417	2546,254	0	204,314	204,314	99,727	0	0	0	0	0	0	0
19:24:10	-555,224	2891,971	16,435	15,478	14,242	11,262	11,714	21,4	957,566	25,417	2546,6	0	204,314	204,314	99,727	0	0	0	0	0	0	0
19:24:10	-593,066	2886,04	16,435	15,674	14,208	11,201	11,704	21,4	957,566	25,417	2546,939	0	204,314	204,314	99,727	0	0	0	0	0	0	0
19:24:10	-641,772	2879,622	16,435	15,429	14,172	11,135	11,693	21,4	957,566	25,417	2547,272	0	204,314	204,314	99,727	0	0	0	0	0	0	0
19:24:10	-357,934	2876,043	16,582	15,869	14,143	11,098	11,681	21,4	957,566	25,417	2547,601	0	204,314	204,314	99,727	0	0	0	0	0	0	0
19:24:10	-610,961	2869,933	16,533	15,82	14,112	11,035	11,668	21,4	957,566	25,417	2547,923	0	204,314	204,314	99,727	0	0	0	0	0	0	0
19:24:10	-630,883	2863,625	16,338	15,527	14,087	10,97	11,655	21,4	957,566	25,417	2548,239	0	205,531	205,531	99,732	0	0	0	0	0	0	0
19:24:10	-549,438	2858,13	16,045	15,429	14,073	10,913	11,64	21,4	957,566	25,417	2548,549	0	205,531	205,531	99,732	0	0	0	0	0	0	0
19:24:10	-765,429	2850,476	15,605	14,99	14,054	10,834	11,624	21,4	957,566	25,417	2548,851	0	205,531	205,531	99,732	0	0	0	0	0	0	0
19:24:10	-644,628	2844,03	15,215	14,453	14,04	10,768	11,607	21,4	957,566	25,417	2549,146	0	205,531	205,531	99,732	0	0	0	0	0	0	0
19:24:10	-498,535	2839,044	14,97	14,306	14,026	10,716	11,59	21,4	957,566	25,417	2549,436	0	205,531	205,531	99,732	0	0	0	0	0	0	0
19:24:10	-414,062	2834,904	14,97	14,453	14,002	10,674	11,572	21,4	957,566	25,417	2549,722	0	205,531	205,531	99,732	0	0	0	0	0	0	0
19:24:10	-272,924	2832,174	15,117	14,502	13,978	10,645	11,554	21,4	957,566	25,417	2550,004	0	205,531	205,531	99,732	0	0	0	0	0	0	0
19:24:10	-493,188	2827,243	15,215	14,599	13,945	10,595	11,535	21,4	957,566	25,417	2550,281	0	205,531	205,531	99,732	0	0	0	0	0	0	0
19:24:10	-442,48	2822,818	15,361	14,795	13,912	10,549	11,516	21,4	957,566	25,417	2550,554	0	205,531	205,531	99,732	0	0	0	0	0	0	0
19:24:10	-313,867	2819,679	15,556	14,843	13,883	10,517	11,496	21,4	957,566	25,417	2550,823	0	205,531	205,531	99,732	0	0	0	0	0	0	0
19:24:10	-421,899	2815,46	15,556	14,99	13,859	10,473	11,476	21,4	957,566	25,417	2551,088	0	205,531	205,531	99,732	0	0	0	0	0	0	0
19:24:10	-520,825	2810,252	15,459	14,99	13,835	10,419	11,455	21,4	957,566	25,417	2551,347	0	205,531	205,531	99,732	0	0	0	0	0	0	0
19:24:10	-676,147	2803,49	15,117	14,599	13,816	10,35	11,434	21,4	957,566	25,417	2551,599	0	205,531	205,531	99,732	0	0	0	0	0	0	0
19:24:10	-498,364	2798,507	14,873	14,306	13,802	10,298	11,411	21,4	957,566	25,417	2551,846	0	205,531	205,531	99,732	0	0	0	0	0	0	0
19:24:10	-500,488	2793,502	14,629	14,209	13,787	10,247	11,389	21,4	957,566	25,417	2552,087	0	205,531	205,531	99,732	0	0	0	0	0	0	0
19:24:10	-482,47	2788,677	14,482	14,062	13,768	10,197	11,365	21,4	957,566	25,417	2552,324	0	205,531	205,531	99,732	0	0	0	0	0	0	0
19:24:10	-387,255	2784,805	14,433	13,965	13,749	10,157	11,342	21,4	957,566	25,417	2552,556	0	205,531	205,531	99,732	0	0	0	0	0	0	0
19:24:10	-378,247	2781,022	14,482	13,965	13,725	10,118	11,318	21,4	957,566	25,417	2552,785	0	205,531	205,531	99,732	0	0	0	0	0	0	0
19:24:10	-261,23	2778,41	14,726	14,258	13,696	10,091	11,293	21,4	957,566	25,417	2553,01	0	205,531	205,531	99,732	0	0	0	0	0	0	0
19:24:10	-432,275	2774,087	14,775	14,306	13,669	10,047	11,269	21,4	957,566	25,417	2553,231	0	205,531	205,531	99,732	0	0	0	0	0	0	0
19:24:10	-569,702	2768,39	14,629	14,209	13,645	9,988	11,244	21,4	957,566	25,417	2553,447	0	205,531	205,531	99,732	0	0	0	0	0	0	0
19:24:10	-379,638	2764,594	14,58	14,062	13,626	9,949	11,219	21,4	957,566	25,417	2553,658	0	205,531	205,531	99,732	0	0	0	0	0	0	0
19:24:10	-553,344	2759,06	14,287	13,867	13,612	9,892	11,193	21,4	957,566	25,417	2553,863	0	205,531	205,531	99,732	0	0	0	0	0	0	0
19:24:10	-456,03	2754,5	14,092	13,867	13,597	9,845	11,166	21,4	957,566	25,417	2554,064	0	205,531	205,531	99,732	0	0	0	0	0	0	0
19:24:10	-428,93	2750,211	13,994	13,623	13,578	9,8	11,139	21,4	957,566	25,417	2554,26	0	205,531	205,531	99,732	0	0	0	0	0	0	0
19:24:10	-426,733	2745,943	13,896	13,525	13,559	9,756	11,112	21,4	957,566	25,417	2554,452	0	205,531	205,531	99,732	0	0	0	0	0	0	0
19:24:10	-422,241	2741,721	13,896	13,525	13,535	9,713	11,085	21,4	957,566	25,417	2554,639	0	205,531	205,531	99,732	0	0	0	0	0	0	0
19:24:10	-278,271	2738,938	14,092	13,623	13,509	9,684	11,057	21,4	957,566	25,417	2554,823	0	205,531	205,531	99,732	0	0	0	0	0	0	0
19:24:10	-286,767	2736,07	14,238	13,72	13,484	9,655	11,03	21,4	957,566	25,417	2555,004	0	205,531	205,531	99,732	0	0	0	0	0	0	0
19:24:10	-363,403	2732,436	14,287	13,867	13,461	9,617	11,002	21,4	957,566	25,417	2555,182	0	205,531	205,531	99,732	0	0	0	0	0	0	0
19:24:10	-392,211	2728,514	14,287	13,769	13,439	9,577	10,974	21,4	957,566	25,417	2555,355	0	205,531	205,531	99,732	0	0	0	0	0	0	0
19:24:10	-512,792	2723,386	14,14	13,72	13,418	9,524	10,946	21,4	957,566	25,417	2555,523	0	205,531	205,531	99,732	0	0	0	0	0	0	0
19:24:10	-409,008	2719,296	13,994	13,623	13,403	9,482	10,917	21,4	957,566	25,417	2555,687	0	205,531	205,531	99,732	0	0	0	0	0	0	0
19:24:10	-524,975	2714,047	13,75	13,525	13,387	9,428	10,888	21,4	957,566	25,417	2555,845	0	205,531	205,531	99,732	0	0	0	0	0	0	0
19:24:10	-389,526	2710,151	13,603	13,379	13,373	9,387	10,858	21,4	957,566	25,417	2555,999	0	205,531	205,531	99,732	0	0	0	0	0	0	0
19:24:10	-388,183	2706,269	13,457	13,183	13,359	9,347	10,829	21,4	957,566	25,417	2556,15	0	205,531	205,531	99,732	0	0	0	0	0	0	0
19:24:10	-433,422	2701,935	13,31	12,988	13,343	9,303	10,799	21,4	957,566	25,417	2556,295	0	205,531	205,531	99,732	0	0	0	0	0	0	0
19:24:10	-408,398	2697,851	13,164	12,89	13,328	9,261	10,769	21,4	957,566	25,417	2556,437	0	205,531	205,531	99,732	0	0	0	0	0	0	0
19:24:10	-343,334	2694,418	13,115	12,89	13,311	9,225	10,738	21,4	957,566	25,417	2556,575	0	205,531	205,531	99,732	0	0	0	0	0	0	0
19:24:10	-362,158	2690,796	13,017	12,744	13,296	9,188	10,708	21,4	957,566	25,417	2556,709	0	205,531	205,531	99,732	0	0	0	0	0	0	0
19:24:10	-315,356	2687,643	13,017	12,744	13,278	9,155	10,678	21,4	957,566	25,417	2556,84	0	205,531	205,531	99,732	0	0	0	0	0	0	0
19:24:10	-368,945	2683,953	12,968	12,744	13,26	9,117	10,647	21,4	957,566	25,417	2556,967	0	205,531	205,531	99,732	0	0	0	0	0	0	0
19:24:10	-254,125	2681,412	12,968	12,695	13,245	9,091	10,616	21,4	957,566	25,417	2557,092	0	205,531	205,531	99,732	0	0	0	0	0	0	0
19:24:10	-374,194	2677,67	12,92	12,646	13,227	9,053	10,586	21,4	957,566	25,417	2557,212	0	205,531	205,531	99,732	0	0	0	0	0	0	0
19:24:10	-339,379	2674,276	12,822	12,549	13,213	9,018	10,555	21,4	957,566	25,417	2557,329	0	205,531	205,531	99,732	0	0	0	0	0	0	0
19:24:10	-294,604	2671,33	12,773	12,549	13,199	8,987	10,524	21,4	957,566	25,417	2557,443	0	205,531	205,531	99,732	0	0	0	0	0	0	0
19:24:10	-331,469	2668,015	12,627	12,353	13,189	8,953	10,494	21,4	957,566	25,417	2557,554	0	205,531	205,531	99,732	0	0	0	0	0	0	0
19:24:10	-381,933	2664,196	12,48	12,158	13,175	8,914	10,463	21,4	957,566	25,417	2557,661	0	205,531	205,531	99,732	0	0	0	0	0	0	0
19:24:10	-223,388	2661,962	12,431	12,158	13,165	8,891	10,432	21,4	957,566	25,417	2557,765	0	205,531	205,531	99,732	0	0	0	0	0	0	0
19:24:10	-349,853	2658,464	12,334	12,109	13,151	8,855	10,401	21,4	957,566	25,417	2557,866	0	205,531	205,531	99,732	0	0	0	0	0	0	0
19:24:10	-245,336	2656,01	12,334	12,109	13,137	8,829	10,37	21,4	957,566	25,417	2557,964	0	205,531	205,531	99,732	0	0	0	0	0	0	0
19:24:10	-152,539	2654,485	12,431	12,158	13,123	8,814	10,339	21,4	957,566	25,417	2558,06	0	205,531	205,531	99,732	0	0	0	0	0	0	0
19:24:10	-250,634	2651,979	12,431	12,109	13,109	8,788	10,309	21,4	957,566	25,417	2558,154	0	205,531	205,531	99,732	0	0	0	0	0	0	0
19:24:10	-275,537	2649,223	12,334	12,109	13,098	8,759	10,279	21,4	957,566	25,417	2558,246	0	205,531	205,531	99,732	0	0	0	0	0	0	0
19:24:10	-284,619	2646,377	12,285	12,06	13,085	8,73	10,248	21,4	957,566	25,417	2558,334	0	205,531	205,531	99,732	0	0	0	0	0	0	0
19:24:10	-318,066	2643,196	12,138	11,963	13,075	8,697	10,218	21,4	957,566	25,417	2558,419	0	205,531	205,531	99,732	0	0	0	0	0	0	0
19:24:10	-262,5	2640,571	12,041	11,914	13,066	8,67	10,188	21,4	957,566	25,417	2558,501	0	205,531	205,531	99,732	0	0	0	0	0	0	0
19:24:10	-175,317	2638,818	12,041	11,767	13,056	8,652	10,157	21,4	957,566	25,417	2558,581	0	205,531	205,531	99,732	0	0	0	0	0	0	0
19:24:10	-215,649	2636,662	11,992	11,718	13,046	8,63	10,127	21,4	957,566	25,417	2558,659	0	205,531	205,531	99,732	0	0	0	0	0	0	0
19:24:10	-223,144	2634,43	11,943	11,718	13,036	8,607	10,098	21,4	957,566	25,417	2558,735	0	205,531	205,531	99,732	0	0	0	0	0	0	0
19:24:10	-249,487	2631,935	11,943	11,718	13,022	8,581	10,068	21,4	957,566	25,417	2558,808	0	205,531	205,531	99,732	0	0	0	0	0	0	0
19:24:10	-123,022	2630,705	11,992	11,767	13,012	8,568	10,039	21,4	957,566	25,417	2558,88	0	205,531	205,531	99,732	0	0	0	0	0	0	0
19:24:10	-123,193	2629,473	12,041	11,767	13,003	8,556	10,009	21,4	957,566	25,417	2558,951	0	205,531	205,531	99,732	0	0	0	0	0	0	0
19:24:10	-219,824	2627,275	11,992	11,816	12,993	8,533	9,98	21,4	957,566	25,417	2559,019	0	205,531	205,531	99,732	0	0	0	0	0	0	0
19:24:10	-166,625	2625,609	11,992	11,767	12,983	8,516	9,952	21,4	957,566	25,417	2559,086	0	205,531	205,531	99,732	0	0	0	0	0	0	0
19:24:10	-216,796	2623,441	11,943	11,718	12,974	8,494	9,923	21,4	957,566	25,417	2559,15	0	205,531	205,531	99,732	0	0	0	0	0	0	0
19:24:10	-264,404	2620,797	11,845	11,621	12,964	8,466	9,895	21,4	957,566	25,417	2559,212	0	205,531	205,531	99,732	0	0	0	0	0	0	0
19:24:11	-277,124	2618,026	11,65	11,572	12,959	8,438	9,866	21,4	957,566	25,417	2559,27	0	205,531	205,531	99,732	0	0	0	0	0	0	0
19:24:11	-215,429	2615,871	11,601	11,523	12,95	8,416	9,838	21,4	957,566	25,417	2559,327	0	205,531	205,531	99,732	0	0	0	0	0	0	0
19:24:11	-169,97	2614,172	11,601	11,523	12,94	8,398	9,809	21,4	957,566	25,417	2559,382	0	205,531	205,531	99,732	0	0	0	0	0	0	0
19:24:11	-167,626	2612,495	11,601	11,572	12,931	8,381	9,781	21,4	957,566	25,417	2559,435	0	205,531	205,531	99,732	0	0	0	0	0	0	0
19:24:11	-120,971	2611,286	11,65	11,523	12,921	8,368	9,754	21,4	957,566	25,417	2559,487	0	205,531	205,531	99,732	0	0	0	0	0	0	0
19:24:11	-132,617	2609,959	11,601	11,425	12,916	8,355	9,726	21,4	957,566	25,417	2559,537	0	205,531	205,531	99,732	0	0	0	0	0	0	0
19:24:11	-168,725	2608,272	11,601	11,523	12,907	8,337	9,699	21,4	957,566	25,417	2559,586	0	205,531	205,531	99,732	0	0	0	0	0	0	0
19:24:11	-264,331	2605,629	11,504	11,523	12,897	8,31	9,672	21,4	957,566	25,417	2559,632	0	205,531	205,531	99,732	0	0	0	0	0	0	0
19:24:11	10,571	2605,734	11,601	11,523	12,892	8,311	9,645	21,4	957,566	25,417	2559,678	0	205,531	205,531	99,732	0	0	0	0	0	0	0
19:24:11	-264,135	2603,093	11,504	11,425	12,883	8,284	9,618	21,4	957,566	25,417	2559,721	0	205,531	205,531	99,732	0	0	0	0	0	0	0
19:24:11	-167,651	2601,417	11,504	11,425	12,873	8,267	9,592	21,4	957,566	25,417	2559,763	0	205,531	205,531	99,732	0	0	0	0	0	0	0
19:24:11	-166,577	2599,751	11,504	11,425	12,864	8,249	9,566	21,4	957,566	25,417	2559,803	0	205,531	205,531	99,732	0	0	0	0	0	0	0
19:24:11	-83,813	2598,913	11,504	11,523	12,859	8,241	9,54	21,4	957,566	25,417	2559,842	0	205,531	205,531	99,732	0	0	0	0	0	0	0
19:24:11	-73,535	2598,177	11,601	11,523	12,849	8,233	9,514	21,4	957,566	25,417	2559,881	0	205,531	205,531	99,732	0	0	0	0	0	0	0
19:24:11	-260,864	2595,569	11,504	11,425	12,84	8,206	9,488	21,4	957,566	25,417	2559,917	0	205,531	205,531	99,732	0	0	0	0	0	0	0
19:24:11	-130,444	2594,264	11,455	11,425	12,835	8,193	9,463	21,4	957,566	25,417	2559,951	0	205,531	205,531	99,732	0	0	0	0	0	0	0
19:24:11	-215,258	2592,112	11,406	11,377	12,826	8,171	9,438	21,4	957,566	25,417	2559,983	0	205,531	205,531	99,732	0	0	0	0	0	0	0
19:24:11	-82,763	2591,284	11,406	11,377	12,821	8,162	9,413	21,4	957,566	25,417	2560,014	0	205,531	205,531	99,732	0	0	0	0	0	0	0
19:24:11	-181,201	2589,472	11,308	11,279	12,816	8,143	9,388	21,4	957,566	25,417	2560,044	0	205,531	205,531	99,732	0	0	0	0	0	0	0
19:24:11	-165,454	2587,817	11,308	11,279	12,807	8,126	9,363	21,4	957,566	25,417	2560,071	0	205,531	205,531	99,732	0	0	0	0	0	0	0
19:24:11	-80,639	2587,011	11,308	11,279	12,802	8,118	9,339	21,4	957,566	25,417	2560,098	0	205,531	205,531	99,732	0	0	0	0	0	0	0
19:24:11	-132,495	2585,686	11,259	11,23	12,797	8,104	9,314	21,4	957,566	25,417	2560,124	0	205,531	205,531	99,732	0	0	0	0	0	0	0
19:24:11	-228,735	2583,399	11,113	11,084	12,792	8,081	9,29	21,4	957,566	25,417	2560,147	0	205,531	205,531	99,732	0	0	0	0	0	0	0
19:24:11	-79,516	2582,604	11,113	11,181	12,788	8,073	9,266	21,3	958,996	25,417	2560,17	0	205,531	205,531	99,732	0	0	0	0	0	0	0
19:24:11	-126,538	2581,338	11,162	11,23	12,778	8,06	9,243	21,3	958,996	25,417	2560,191	0	205,531	205,531	99,732	0	0	0	0	0	0	0
19:24:11	-68,237	2580,656	11,259	11,279	12,769	8,052	9,219	21,3	958,996	25,417	2560,211	0	205,531	205,531	99,732	0	0	0	0	0	0	0
19:24:11	-121,093	2579,445	11,308	11,279	12,759	8,04	9,196	21,3	958,996	25,417	2560,23	0	205,531	205,531	99,732	0	0	0	0	0	0	0
19:24:11	-160,205	2577,843	11,308	11,279	12,75	8,023	9,173	21,3	958,996	25,417	2560,248	0	205,531	205,531	99,732	0	0	0	0	0	0	0
19:24:11	-131,372	2576,529	11,259	11,377	12,746	8,01	9,15	21,3	958,996	25,417	2560,264	0	205,531	205,531	99,732	0	0	0	0	0	0	0
19:24:11	-178,833	2574,741	11,162	11,181	12,741	7,992	9,128	21,3	958,996	25,417	2560,279	0	205,531	205,531	99,732	0	0	0	0	0	0	0
19:24:11	-82,714	2573,914	11,162	11,181	12,736	7,983	9,105	21,3	958,996	25,417	2560,292	0	205,531	205,531	99,732	0	0	0	0	0	0	0
19:24:11	-83,813	2573,076	11,162	11,084	12,731	7,974	9,083	21,3	958,996	25,417	2560,305	0	205,531	205,531	99,732	0	0	0	0	0	0	0
19:24:11	-219,335	2570,882	11,113	11,084	12,722	7,952	9,061	21,3	958,996	25,417	2560,316	0	205,531	205,531	99,732	0	0	0	0	0	0	0
19:24:11	-176,684	2569,115	11,015	11,035	12,717	7,934	9,039	21,3	958,996	25,417	2560,324	0	204,619	204,619	99,728	0	0	0	0	0	0	0
19:24:11	-130,2	2567,813	10,966	10,937	12,712	7,92	9,017	21,3	958,996	25,417	2560,332	0	204,619	204,619	99,728	0	0	0	0	0	0	0
19:24:11	-80,615	2567,007	10,966	10,937	12,708	7,912	8,995	21,3	958,996	25,417	2560,338	0	204,619	204,619	99,728	0	0	0	0	0	0	0
19:24:11	-42,797	2566,579	11,015	11,035	12,703	7,907	8,974	21,3	958,996	25,417	2560,345	0	204,619	204,619	99,728	0	0	0	0	0	0	0
19:24:11	-152,392	2565,055	11,015	11,035	12,694	7,892	8,953	21,3	958,996	25,417	2560,349	0	204,619	204,619	99,728	0	0	0	0	0	0	0
19:24:11	-137,768	2563,678	10,966	10,937	12,689	7,877	8,931	21,3	958,996	25,417	2560,353	0	204,619	204,619	99,728	0	0	0	0	0	0	0
19:24:11	-32,055	2563,357	11,015	10,937	12,684	7,874	8,911	21,3	958,996	25,417	2560,356	0	204,619	204,619	99,728	0	0	0	0	0	0	0
19:24:11	-157,91	2561,778	11,015	11,035	12,675	7,858	8,89	21,3	958,996	25,417	2560,357	0	204,619	204,619	99,728	0	0	0	0	0	0	0
19:24:11	-89,038	2560,888	11,015	11,035	12,67	7,849	8,87	21,3	958,996	25,417	2560,358	0	204,619	204,619	99,728	0	0	0	0	0	0	0
19:24:11	-124,926	2559,638	10,966	10,937	12,666	7,836	8,849	21,3	958,996	25,417	2559,638	0	204,619	204,619	99,728	0	0	0	0	0	0	0
19:24:11	-78,295	2558,855	10,966	10,937	12,661	7,828	8,829	21,3	958,996	25,417	2558,855	0	204,619	204,619	99,728	0	0	0	0	0	0	0
19:24:11	-58,178	2558,274	10,918	10,84	12,661	7,822	8,81	21,3	958,996	25,417	2558,274	0	204,619	204,619	99,728	0	0	0	0	0	0	0
19:24:11	-172,314	2556,55	10,82	10,742	12,656	7,804	8,79	21,3	958,996	25,417	2556,55	0	204,619	204,619	99,728	0	0	0	0	0	0	0
19:24:11	-89,233	2555,658	10,82	10,742	12,651	7,795	8,77	21,3	958,996	25,417	2555,658	0	204,619	204,619	99,728	0	0	0	0	0	0	0
19:24:11	-77,221	2554,886	10,82	10,693	12,647	7,787	8,751	21,3	958,996	25,417	2554,886	0	204,619	204,619	99,728	0	0	0	0	0	0	0
19:24:11	-88,012	2554,006	10,82	10,742	12,642	7,778	8,732	21,3	958,996	25,417	2554,006	0	204,619	204,619	99,728	0	0	0	0	0	0	0
19:24:11	-57,714	2553,429	10,918	10,84	12,633	7,772	8,713	21,3	958,996	25,417	2553,429	0	204,619	204,619	99,728	0	0	0	0	0	0	0
19:24:11	-87,109	2552,557	10,918	10,84	12,628	7,763	8,695	21,3	958,996	25,417	2552,557	0	204,619	204,619	99,728	0	0	0	0	0	0	0
19:24:11	-75,122	2551,806	10,918	10,84	12,624	7,755	8,676	21,3	958,996	25,417	2551,806	0	204,619	204,619	99,728	0	0	0	0	0	0	0
19:24:11	-180,712	2549,999	10,82	10,84	12,619	7,736	8,658	21,3	958,996	25,417	2549,999	0	204,619	204,619	99,728	0	0	0	0	0	0	0
19:24:11	-76,171	2549,237	10,82	10,84	12,615	7,729	8,64	21,3	958,996	25,417	2549,237	0	204,619	204,619	99,728	0	0	0	0	0	0	0
19:24:11	-85,034	2548,387	10,82	10,742	12,61	7,72	8,621	21,3	958,996	25,417	2548,387	0	204,619	204,619	99,728	0	0	0	0	0	0	0
19:24:11	21,801	2548,605	10,918	10,84	12,606	7,722	8,604	21,3	958,996	25,417	2548,387	0	204,619	204,619	99,728	0	0	0	0	0	0	0
19:24:11	-228,051	2546,325	10,771	10,693	12,601	7,699	8,586	21,3	958,996	25,417	2546,325	0	204,619	204,619	99,728	0	0	0	0	0	0	0
19:24:11	-73,022	2545,594	10,771	10,693	12,597	7,691	8,569	21,3	958,996	25,417	2545,594	0	204,619	204,619	99,728	0	0	0	0	0	0	0
19:24:11	0	2545,594	10,771	10,693	12,597	7,691	8,551	21,3	958,996	25,417	2545,594	0	204,619	204,619	99,728	0	0	0	0	0	0	0
19:24:11	-166,772	2543,927	10,673	10,693	12,593	7,674	8,534	21,3	958,996	25,417	2543,927	0	204,619	204,619	99,728	0	0	0	0	0	0	0
19:24:11	-84,765	2543,079	10,673	10,595	12,588	7,665	8,517	21,3	958,996	25,417	2543,079	0	204,619	204,619	99,728	0	0	0	0	0	0	0
19:24:11	-119,335	2541,886	10,625	10,547	12,584	7,653	8,5	21,3	958,996	25,417	2541,886	0	204,619	204,619	99,728	0	0	0	0	0	0	0
19:24:11	-13,891	2541,747	10,625	10,547	12,583	7,651	8,483	21,3	958,996	25,417	2541,747	0	204,619	204,619	99,728	0	0	0	0	0	0	0
19:24:11	-36,376	2541,383	10,673	10,547	12,578	7,648	8,467	21,3	958,996	25,417	2541,383	0	204,619	204,619	99,728	0	0	0	0	0	0	0
19:24:11	-119,335	2540,19	10,625	10,595	12,574	7,635	8,451	21,3	958,996	25,417	2540,19	0	204,619	204,619	99,728	0	0	0	0	0	0	0
19:24:11	-83,74	2539,352	10,625	10,547	12,569	7,627	8,435	21,3	958,996	25,417	2539,352	0	204,619	204,619	99,728	0	0	0	0	0	0	0
19:24:11	-83,911	2538,513	10,625	10,547	12,565	7,618	8,419	21,3	958,996	25,417	2538,513	0	204,619	204,619	99,728	0	0	0	0	0	0	0
19:24:11	-69,653	2537,817	10,625	10,547	12,561	7,611	8,403	21,3	958,996	25,417	2537,817	0	204,619	204,619	99,728	0	0	0	0	0	0	0
19:24:11	-36,401	2537,453	10,673	10,547	12,556	7,607	8,387	21,3	958,996	25,417	2537,453	0	204,619	204,619	99,728	0	0	0	0	0	0	0
19:24:11	12,011	2537,573	10,771	10,693	12,551	7,608	8,372	21,3	958,996	25,417	2537,453	0	204,619	204,619	99,728	0	0	0	0	0	0	0
19:24:11	-82,714	2536,745	10,771	10,693	12,546	7,6	8,357	21,3	958,996	25,417	2536,745	0	204,619	204,619	99,728	0	0	0	0	0	0	0
19:24:11	-156,103	2535,184	10,625	10,595	12,546	7,584	8,342	21,3	958,996	25,417	2535,184	0	204,619	204,619	99,728	0	0	0	0	0	0	0
19:24:11	-54,687	2534,638	10,625	10,547	12,543	7,578	8,327	21,3	958,996	25,417	2534,638	0	204,619	204,619	99,728	0	0	0	0	0	0	0
19:24:11	-108,544	2533,552	10,527	10,4	12,542	7,567	8,312	21,3	958,996	25,417	2533,552	0	204,619	204,619	99,728	0	0	0	0	0	0	0
19:24:11	-67,724	2532,875	10,527	10,4	12,538	7,56	8,297	21,3	958,996	25,417	2532,875	0	204,619	204,619	99,728	0	0	0	0	0	0	0
19:24:11	-77,392	2532,101	10,478	10,498	12,536	7,552	8,282	21,3	958,996	25,417	2532,101	0	204,619	204,619	99,728	0	0	0	0	0	0	0
19:24:11	-35,375	2531,747	10,527	10,498	12,531	7,548	8,268	21,3	958,996	25,417	2531,747	0	204,619	204,619	99,728	0	0	0	0	0	0	0
19:24:11	10,888	2531,856	10,625	10,498	12,527	7,549	8,254	21,3	958,996	25,417	2531,747	0	204,619	204,619	99,728	0	0	0	0	0	0	0
19:24:11	-176,245	2530,094	10,527	10,498	12,522	7,531	8,24	21,3	958,996	25,417	2530,094	0	204,619	204,619	99,728	0	0	0	0	0	0	0
19:24:11	11,914	2530,213	10,625	10,498	12,517	7,532	8,226	21,3	958,996	25,417	2530,094	0	204,619	204,619	99,728	0	0	0	0	0	0	0
19:24:11	-66,503	2529,548	10,625	10,547	12,514	7,526	8,212	21,3	958,996	25,417	2529,548	0	204,619	204,619	99,728	0	0	0	0	0	0	0
19:24:11	-176,196	2527,786	10,527	10,547	12,509	7,507	8,198	21,3	958,996	25,417	2527,786	0	204,619	204,619	99,728	0	0	0	0	0	0	0
19:24:11	-14,965	2527,636	10,527	10,498	12,508	7,506	8,185	21,3	958,996	25,417	2527,636	0	204,619	204,619	99,728	0	0	0	0	0	0	0
19:24:11	-96,679	2526,669	10,478	10,351	12,505	7,496	8,171	21,3	958,996	25,417	2526,669	0	204,619	204,619	99,728	0	0	0	0	0	0	0
19:24:11	-16,21	2526,507	10,478	10,4	12,504	7,494	8,158	21,3	958,996	25,417	2526,507	0	204,619	204,619	99,728	0	0	0	0	0	0	0
19:24:11	-81,445	2525,693	10,478	10,498	12,5	7,486	8,145	21,3	958,996	25,417	2525,693	0	204,619	204,619	99,728	0	0	0	0	0	0	0
19:24:11	-19,384	2525,499	10,527	10,498	12,496	7,484	8,132	21,3	958,996	25,417	2525,499	0	204,619	204,619	99,728	0	0	0	0	0	0	0
19:24:11	-80,566	2524,693	10,527	10,498	12,491	7,476	8,119	21,3	958,996	25,417	2524,693	0	204,619	204,619	99,728	0	0	0	0	0	0	0
19:24:11	-63,281	2524,06	10,478	10,351	12,49	7,469	8,106	21,3	958,996	25,417	2524,06	0	204,619	204,619	99,728	0	0	0	0	0	0	0
19:24:11	-80,541	2523,255	10,478	10,4	12,486	7,461	8,094	21,3	958,996	25,417	2523,255	0	204,619	204,619	99,728	0	0	0	0	0	0	0
19:24:11	-17,114	2523,084	10,527	10,498	12,482	7,459	8,081	21,3	958,996	25,417	2523,084	0	204,619	204,619	99,728	0	0	0	0	0	0	0
19:24:11	-127,832	2521,806	10,478	10,351	12,478	7,446	8,069	21,3	958,996	25,417	2521,806	0	204,619	204,619	99,728	0	0	0	0	0	0	0
19:24:11	-17,26	2521,633	10,478	10,351	12,477	7,444	8,056	21,3	958,996	25,417	2521,633	0	204,619	204,619	99,728	0	0	0	0	0	0	0
19:24:11	-93,31	2520,7	10,429	10,302	12,474	7,434	8,044	21,3	958,996	25,417	2520,7	0	204,619	204,619	99,728	0	0	0	0	0	0	0
19:24:11	-111,743	2519,582	10,332	10,351	12,473	7,423	8,032	21,3	958,996	25,417	2519,582	0	204,619	204,619	99,728	0	0	0	0	0	0	0
19:24:11	-80,371	2518,779	10,332	10,351	12,469	7,415	8,02	21,3	958,996	25,417	2518,779	0	204,619	204,619	99,728	0	0	0	0	0	0	0
19:24:11	0	2518,779	10,332	10,351	12,469	7,415	8,008	21,3	958,996	25,417	2518,779	0	204,619	204,619	99,728	0	0	0	0	0	0	0
19:24:11	-80,541	2517,973	10,332	10,302	12,464	7,406	7,996	21,3	958,996	25,417	2517,973	0	204,619	204,619	99,728	0	0	0	0	0	0	0
19:24:11	13,916	2518,112	10,429	10,302	12,459	7,408	7,985	21,3	958,996	25,417	2517,973	0	204,619	204,619	99,728	0	0	0	0	0	0	0
19:24:11	-33,325	2517,779	10,478	10,4	12,455	7,404	7,973	21,3	958,996	25,417	2517,779	0	204,619	204,619	99,728	0	0	0	0	0	0	0
19:24:12	-32,104	2517,458	10,527	10,498	12,45	7,401	7,962	21,3	958,996	25,417	2517,458	0	204,619	204,619	99,728	0	0	0	0	0	0	0
19:24:12	-81,64	2516,642	10,527	10,547	12,446	7,393	7,951	21,3	958,996	25,417	2516,642	0	204,619	204,619	99,728	0	0	0	0	0	0	0
19:24:12	77,221	2517,414	10,625	10,498	12,445	7,401	7,94	21,3	958,996	25,417	2516,643	0	204,619	204,619	99,728	0	0	0	0	0	0	0
19:24:12	-138,427	2516,03	10,527	10,4	12,442	7,386	7,929	21,3	958,996	25,417	2516,03	0	204,619	204,619	99,728	0	0	0	0	0	0	0
19:24:12	-65,502	2515,375	10,478	10,351	12,441	7,379	7,919	21,3	958,996	25,417	2515,375	0	204,619	204,619	99,728	0	0	0	0	0	0	0
19:24:12	-47,216	2514,902	10,429	10,351	12,441	7,375	7,908	21,3	958,996	25,417	2514,902	0	204,619	204,619	99,728	0	0	0	0	0	0	0
19:24:12	-18,31	2514,719	10,429	10,351	12,44	7,373	7,897	21,3	958,996	25,417	2514,719	0	204,619	204,619	99,728	0	0	0	0	0	0	0
19:24:12	-42,895	2514,29	10,429	10,205	12,438	7,368	7,887	21,3	958,996	25,417	2514,29	0	204,619	204,619	99,728	0	0	0	0	0	0	0
19:24:12	-18,334	2514,107	10,429	10,205	12,437	7,366	7,877	21,3	958,996	25,417	2514,107	0	204,619	204,619	99,728	0	0	0	0	0	0	0
19:24:12	-60,986	2513,497	10,429	10,351	12,433	7,36	7,867	21,3	958,996	25,417	2513,497	0	204,619	204,619	99,728	0	0	0	0	0	0	0
19:24:12	28,881	2513,786	10,478	10,351	12,432	7,363	7,857	21,3	958,996	25,417	2513,497	0	204,619	204,619	99,728	0	0	0	0	0	0	0
19:24:12	-78,442	2513,002	10,478	10,351	12,428	7,355	7,847	21,3	958,996	25,417	2513,002	0	204,619	204,619	99,728	0	0	0	0	0	0	0
19:24:12	-108,422	2511,917	10,429	10,302	12,424	7,344	7,837	21,3	958,996	25,417	2511,917	0	204,619	204,619	99,728	0	0	0	0	0	0	0
19:24:12	-94,409	2510,973	10,332	10,351	12,424	7,334	7,827	21,3	958,996	25,417	2510,973	0	204,619	204,619	99,728	0	0	0	0	0	0	0
19:24:12	76,293	2511,736	10,429	10,351	12,423	7,342	7,818	21,3	958,996	25,417	2510,974	0	204,619	204,619	99,728	0	0	0	0	0	0	0
19:24:12	-184,692	2509,889	10,283	10,156	12,421	7,323	7,808	21,3	958,996	25,417	2509,889	0	204,619	204,619	99,728	0	0	0	0	0	0	0
19:24:12	-19,165	2509,698	10,283	10,302	12,42	7,321	7,798	21,3	958,996	25,417	2509,698	0	204,619	204,619	99,728	0	0	0	0	0	0	0
19:24:12	-94,36	2508,754	10,185	10,205	12,42	7,311	7,789	21,3	958,996	25,417	2508,754	0	204,619	204,619	99,728	0	0	0	0	0	0	0
19:24:12	94,36	2509,698	10,283	10,156	12,42	7,321	7,78	21,3	958,996	25,417	2508,755	0	204,619	204,619	99,728	0	0	0	0	0	0	0
19:24:12	-113,72	2508,56	10,185	10,058	12,418	7,309	7,77	21,3	958,996	25,417	2508,56	0	204,619	204,619	99,728	0	0	0	0	0	0	0
19:24:12	34,252	2508,903	10,283	10,156	12,415	7,313	7,762	21,3	958,996	25,417	2508,561	0	204,619	204,619	99,728	0	0	0	0	0	0	0
19:24:12	0	2508,903	10,283	10,156	12,415	7,313	7,753	21,3	958,996	25,417	2508,561	0	204,619	204,619	99,728	0	0	0	0	0	0	0
19:24:12	-94,384	2507,959	10,185	10,156	12,415	7,303	7,744	21,3	958,996	25,417	2507,959	0	204,619	204,619	99,728	0	0	0	0	0	0	0
19:24:12	-122,167	2506,737	10,039	10,009	12,416	7,29	7,735	21,2	958,996	25,417	2506,737	0	204,619	204,619	99,728	0	0	0	0	0	0	0
19:24:12	75	2507,487	10,136	9,961	12,415	7,298	7,726	21,2	958,996	25,417	2506,738	0	204,619	204,619	99,728	0	0	0	0	0	0	0
19:24:12	63,11	2508,119	10,283	10,156	12,411	7,305	7,718	21,2	958,996	25,417	2506,739	0	204,619	204,619	99,728	0	0	0	0	0	0	0
19:24:12	62,207	2508,741	10,429	10,351	12,406	7,311	7,71	21,2	958,996	25,417	2506,741	0	204,619	204,619	99,728	0	0	0	0	0	0	0
19:24:12	-14,013	2508,6	10,478	10,351	12,403	7,31	7,702	21,2	958,996	25,417	2506,743	0	204,619	204,619	99,728	0	0	0	0	0	0	0
19:24:12	-65,478	2507,946	10,429	10,351	12,402	7,303	7,694	21,2	958,996	25,417	2506,744	0	204,619	204,619	99,728	0	0	0	0	0	0	0
19:24:12	-113,696	2506,809	10,332	10,302	12,4	7,291	7,687	21,2	958,996	25,417	2506,744	0	204,619	204,619	99,728	0	0	0	0	0	0	0
19:24:12	-5,371	2506,755	10,429	10,302	12,395	7,291	7,679	21,2	958,996	25,417	2506,744	0	204,619	204,619	99,728	0	0	0	0	0	0	0
19:24:12	-94,335	2505,812	10,332	10,302	12,395	7,281	7,671	21,2	958,996	25,417	2505,812	0	204,619	204,619	99,728	0	0	0	0	0	0	0
19:24:12	-47,167	2505,34	10,283	10,156	12,395	7,276	7,663	21,2	958,996	25,417	2505,34	0	204,619	204,619	99,728	0	0	0	0	0	0	0
19:24:12	0	2505,34	10,283	10,156	12,395	7,276	7,656	21,2	958,996	25,417	2505,34	0	204,162	204,162	99,726	0	0	0	0	0	0	0
19:24:12	0	2505,34	10,283	10,205	12,395	7,276	7,648	21,2	958,996	25,417	2505,34	0	204,162	204,162	99,726	0	0	0	0	0	0	0
19:24:12	-61,206	2504,728	10,283	10,205	12,391	7,27	7,641	21,2	958,996	25,417	2504,728	0	204,162	204,162	99,726	0	0	0	0	0	0	0
19:24:12	-20,434	2504,524	10,283	10,205	12,39	7,268	7,634	21,2	958,996	25,417	2504,524	0	204,162	204,162	99,726	0	0	0	0	0	0	0
19:24:12	-94,311	2503,58	10,185	10,058	12,39	7,258	7,626	21,2	958,996	25,417	2503,58	0	204,162	204,162	99,726	0	0	0	0	0	0	0
19:24:12	0	2503,58	10,185	10,058	12,39	7,258	7,619	21,2	958,996	25,417	2503,58	0	204,162	204,162	99,726	0	0	0	0	0	0	0
19:24:12	-47,167	2503,109	10,136	10,009	12,39	7,253	7,612	21,2	958,996	25,417	2503,109	0	204,162	204,162	99,726	0	0	0	0	0	0	0
19:24:12	0	2503,109	10,136	10,058	12,39	7,253	7,605	21,2	958,996	25,417	2503,109	0	204,162	204,162	99,726	0	0	0	0	0	0	0
19:24:12	-19,311	2502,916	10,136	10,009	12,389	7,251	7,598	21,2	958,996	25,417	2502,916	0	204,162	204,162	99,726	0	0	0	0	0	0	0
19:24:12	-39,746	2502,518	10,136	10,009	12,387	7,247	7,591	21,2	958,996	25,417	2502,518	0	204,162	204,162	99,726	0	0	0	0	0	0	0
19:24:12	-19,335	2502,325	10,136	10,009	12,386	7,245	7,584	21,2	958,996	25,417	2502,325	0	204,162	204,162	99,726	0	0	0	0	0	0	0
19:24:12	-61,181	2501,713	10,136	10,009	12,382	7,239	7,577	21,2	958,996	25,417	2501,713	0	204,162	204,162	99,726	0	0	0	0	0	0	0
19:24:12	-19,335	2501,52	10,136	10,009	12,381	7,237	7,571	21,2	958,996	25,417	2501,52	0	204,162	204,162	99,726	0	0	0	0	0	0	0
19:24:12	-59,985	2500,92	10,136	10,058	12,378	7,23	7,564	21,2	958,996	25,417	2500,92	0	204,162	204,162	99,726	0	0	0	0	0	0	0
19:24:12	8,471	2501,005	10,185	10,058	12,375	7,231	7,557	21,2	958,996	25,417	2500,92	0	204,162	204,162	99,726	0	0	0	0	0	0	0
19:24:12	34,13	2501,346	10,283	10,205	12,372	7,235	7,551	21,2	958,996	25,417	2500,92	0	204,162	204,162	99,726	0	0	0	0	0	0	0
19:24:12	-33,398	2501,012	10,332	10,302	12,367	7,231	7,545	21,2	958,996	25,417	2500,92	0	204,162	204,162	99,726	0	0	0	0	0	0	0
19:24:12	-108,325	2499,929	10,283	10,302	12,364	7,22	7,539	21,2	958,996	25,417	2499,929	0	204,162	204,162	99,726	0	0	0	0	0	0	0
19:24:12	-235,668	2497,572	10,039	10,156	12,364	7,196	7,532	21,2	958,996	25,417	2497,572	0	204,162	204,162	99,726	0	0	0	0	0	0	0
19:24:12	94,262	2498,515	10,136	10,058	12,364	7,206	7,525	21,2	958,996	25,417	2497,573	0	204,162	204,162	99,726	0	0	0	0	0	0	0
19:24:12	-94,262	2497,572	10,039	10,009	12,364	7,196	7,519	21,2	958,996	25,417	2497,572	0	204,162	204,162	99,726	0	0	0	0	0	0	0
19:24:12	-113,574	2496,436	9,941	9,863	12,363	7,184	7,512	21,2	958,996	25,417	2496,436	0	204,162	204,162	99,726	0	0	0	0	0	0	0
19:24:12	0	2496,436	9,941	9,863	12,363	7,184	7,506	21,2	958,996	25,417	2496,436	0	204,162	204,162	99,726	0	0	0	0	0	0	0
19:24:12	-12,866	2496,307	9,99	9,961	12,359	7,183	7,5	21,2	958,996	25,417	2496,307	0	204,162	204,162	99,726	0	0	0	0	0	0	0
19:24:12	-65,38	2495,654	9,941	9,814	12,358	7,176	7,493	21,2	958,996	25,417	2495,654	0	204,162	204,162	99,726	0	0	0	0	0	0	0
19:24:12	14,77	2495,801	10,039	10,009	12,354	7,178	7,487	21,2	958,996	25,417	2495,654	0	204,162	204,162	99,726	0	0	0	0	0	0	0
19:24:12	32,006	2496,121	10,136	10,156	12,35	7,181	7,481	21,2	958,996	25,417	2495,654	0	204,162	204,162	99,726	0	0	0	0	0	0	0
19:24:12	-173,535	2494,386	10,039	9,863	12,346	7,163	7,475	21,2	958,996	25,417	2494,386	0	204,162	204,162	99,726	0	0	0	0	0	0	0
19:24:12	-80,541	2493,581	10,039	9,961	12,341	7,155	7,469	21,2	958,996	25,417	2493,581	0	204,162	204,162	99,726	0	0	0	0	0	0	0
19:24:12	123,022	2494,811	10,185	10,156	12,34	7,167	7,463	21,2	958,996	25,417	2493,582	0	204,162	204,162	99,726	0	0	0	0	0	0	0
19:24:12	-47,094	2494,34	10,136	10,009	12,34	7,163	7,457	21,2	958,996	25,417	2493,583	0	204,162	204,162	99,726	0	0	0	0	0	0	0
19:24:12	-141,308	2492,927	9,99	9,863	12,34	7,148	7,451	21,2	958,996	25,417	2492,927	0	204,162	204,162	99,726	0	0	0	0	0	0	0
19:24:12	-92,114	2492,006	9,941	9,814	12,338	7,139	7,445	21,2	958,996	25,417	2492,006	0	204,162	204,162	99,726	0	0	0	0	0	0	0
19:24:12	-18,286	2491,823	9,941	9,814	12,337	7,137	7,439	21,2	958,996	25,417	2491,823	0	204,162	204,162	99,726	0	0	0	0	0	0	0
19:24:12	-17,211	2491,651	9,941	9,814	12,336	7,135	7,433	21,2	958,996	25,417	2491,651	0	204,162	204,162	99,726	0	0	0	0	0	0	0
19:24:12	-15,161	2491,499	9,99	9,863	12,332	7,133	7,427	21,2	958,996	25,417	2491,499	0	204,162	204,162	99,726	0	0	0	0	0	0	0
19:24:12	-65,161	2490,848	9,941	9,863	12,331	7,127	7,421	21,2	958,996	25,417	2490,848	0	204,162	204,162	99,726	0	0	0	0	0	0	0
19:24:12	-62,255	2490,225	9,941	9,814	12,328	7,12	7,415	21,2	958,996	25,417	2490,225	0	204,162	204,162	99,726	0	0	0	0	0	0	0
19:24:12	-94,165	2489,283	9,843	9,716	12,328	7,11	7,409	21,2	958,996	25,417	2489,283	0	204,162	204,162	99,726	0	0	0	0	0	0	0
19:24:12	75,878	2490,042	9,941	9,863	12,327	7,118	7,403	21,2	958,996	25,417	2489,284	0	204,162	204,162	99,726	0	0	0	0	0	0	0
19:24:12	-139,355	2488,649	9,843	9,814	12,324	7,104	7,397	21,2	958,996	25,417	2488,649	0	204,162	204,162	99,726	0	0	0	0	0	0	0
19:24:12	-18,066	2488,468	9,843	9,716	12,323	7,102	7,392	21,2	958,996	25,417	2488,468	0	204,162	204,162	99,726	0	0	0	0	0	0	0
19:24:12	-17,26	2488,295	9,843	9,668	12,322	7,1	7,386	21,2	958,996	25,417	2488,295	0	204,162	204,162	99,726	0	0	0	0	0	0	0
19:24:12	-46,044	2487,835	9,843	9,814	12,319	7,096	7,38	21,2	958,996	25,417	2487,835	0	204,162	204,162	99,726	0	0	0	0	0	0	0
19:24:12	76,904	2488,604	9,941	9,716	12,318	7,103	7,375	21,2	958,996	25,417	2487,835	0	204,162	204,162	99,726	0	0	0	0	0	0	0
19:24:12	-17,211	2488,432	9,941	9,863	12,317	7,102	7,369	21,2	958,996	25,417	2487,836	0	204,162	204,162	99,726	0	0	0	0	0	0	0
19:24:12	-0,048	2488,431	9,99	9,863	12,315	7,102	7,364	21,2	958,996	25,417	2487,836	0	204,162	204,162	99,726	0	0	0	0	0	0	0
19:24:12	0	2488,431	9,99	9,863	12,315	7,102	7,359	21,2	958,996	25,417	2487,837	0	204,162	204,162	99,726	0	0	0	0	0	0	0
19:24:12	47,119	2488,902	9,99	9,863	12,317	7,107	7,354	21,2	958,996	25,417	2487,838	0	204,162	204,162	99,726	0	0	0	0	0	0	0
19:24:12	-94,189	2487,961	9,941	9,716	12,315	7,097	7,349	21,2	958,996	25,417	2487,838	0	204,162	204,162	99,726	0	0	0	0	0	0	0
19:24:12	47,119	2488,432	9,941	9,814	12,317	7,102	7,344	21,2	958,996	25,417	2487,838	0	204,162	204,162	99,726	0	0	0	0	0	0	0
19:24:12	0	2488,432	9,941	9,814	12,317	7,102	7,339	21,2	958,996	25,417	2487,839	0	204,162	204,162	99,726	0	0	0	0	0	0	0
19:24:12	-47,119	2487,961	9,941	9,863	12,315	7,097	7,335	21,2	958,996	25,417	2487,839	0	204,162	204,162	99,726	0	0	0	0	0	0	0
19:24:12	-94,14	2487,019	9,843	9,814	12,315	7,087	7,33	21,2	958,996	25,417	2487,019	0	204,162	204,162	99,726	0	0	0	0	0	0	0
19:24:12	94,14	2487,961	9,941	9,814	12,315	7,097	7,325	21,2	958,996	25,417	2487,02	0	204,162	204,162	99,726	0	0	0	0	0	0	0
19:24:12	0	2487,961	9,941	9,814	12,315	7,097	7,321	21,2	958,996	25,417	2487,021	0	204,162	204,162	99,726	0	0	0	0	0	0	0
19:24:12	0	2487,961	9,941	9,863	12,315	7,097	7,316	21,2	958,996	25,417	2487,022	0	204,162	204,162	99,726	0	0	0	0	0	0	0
19:24:12	47,07	2488,431	9,99	9,863	12,315	7,102	7,312	21,2	958,996	25,417	2487,024	0	204,162	204,162	99,726	0	0	0	0	0	0	0
19:24:12	0	2488,431	9,99	9,814	12,315	7,102	7,308	21,2	958,996	25,417	2487,025	0	204,162	204,162	99,726	0	0	0	0	0	0	0
19:24:12	0	2488,431	9,99	9,863	12,315	7,102	7,304	21,2	958,996	25,417	2487,026	0	204,162	204,162	99,726	0	0	0	0	0	0	0
19:24:12	-47,07	2487,961	9,941	9,814	12,315	7,097	7,3	21,2	958,996	25,417	2487,027	0	204,162	204,162	99,726	0	0	0	0	0	0	0
19:24:12	94,14	2488,902	10,039	9,961	12,315	7,107	7,296	21,2	958,996	25,417	2487,029	0	204,162	204,162	99,726	0	0	0	0	0	0	0
19:24:12	-94,14	2487,961	9,941	9,814	12,315	7,097	7,292	21,2	958,996	25,417	2487,03	0	204,162	204,162	99,726	0	0	0	0	0	0	0
19:24:12	47,07	2488,431	9,99	9,863	12,315	7,102	7,289	21,2	958,996	25,417	2487,032	0	204,162	204,162	99,726	0	0	0	0	0	0	0
19:24:12	47,07	2488,902	10,039	9,863	12,315	7,107	7,285	21,2	958,996	25,417	2487,034	0	204,162	204,162	99,726	0	0	0	0	0	0	0
19:24:12	0,048	2488,902	9,99	9,863	12,317	7,107	7,281	21,2	958,996	25,417	2487,036	0	204,162	204,162	99,726	0	0	0	0	0	0	0
19:24:13	0	2488,902	9,99	9,814	12,317	7,107	7,278	21,2	958,996	25,417	2487,038	0	204,162	204,162	99,726	0	0	0	0	0	0	0
19:24:13	-47,119	2488,431	9,99	9,863	12,315	7,102	7,275	21,2	958,996	25,417	2487,039	0	204,162	204,162	99,726	0	0	0	0	0	0	0
19:24:13	47,07	2488,902	10,039	10,009	12,315	7,107	7,271	21,2	958,996	25,417	2487,041	0	204,162	204,162	99,726	0	0	0	0	0	0	0
19:24:13	0,048	2488,902	9,99	9,961	12,317	7,107	7,268	21,2	958,996	25,417	2487,043	0	204,162	204,162	99,726	0	0	0	0	0	0	0
19:24:13	0	2488,902	9,99	9,716	12,317	7,107	7,265	21,2	958,996	25,417	2487,045	0	204,162	204,162	99,726	0	0	0	0	0	0	0
19:24:13	-47,119	2488,431	9,99	9,961	12,315	7,102	7,262	21,2	958,996	25,417	2487,046	0	204,162	204,162	99,726	0	0	0	0	0	0	0
19:24:13	-47,07	2487,961	9,941	9,863	12,315	7,097	7,258	21,2	958,996	25,417	2487,047	0	204,162	204,162	99,726	0	0	0	0	0	0	0
19:24:13	-94,14	2487,019	9,843	9,716	12,315	7,087	7,255	21,2	958,996	25,417	2487,019	0	204,162	204,162	99,726	0	0	0	0	0	0	0
19:24:13	94,14	2487,961	9,941	9,668	12,315	7,097	7,252	21,2	958,996	25,417	2487,02	0	204,162	204,162	99,726	0	0	0	0	0	0	0
19:24:13	0	2487,961	9,941	9,863	12,315	7,097	7,249	21,2	958,996	25,417	2487,021	0	204,162	204,162	99,726	0	0	0	0	0	0	0
19:24:13	-76,879	2487,192	9,795	9,668	12,318	7,089	7,246	21,2	958,996	25,417	2487,021	0	204,162	204,162	99,726	0	0	0	0	0	0	0
19:24:13	63,281	2487,825	9,795	9,619	12,322	7,095	7,243	21,2	958,996	25,417	2487,022	0	204,162	204,162	99,726	0	0	0	0	0	0	0
19:24:13	-46,044	2487,364	9,795	9,716	12,319	7,091	7,24	21,2	958,996	25,417	2487,022	0	204,162	204,162	99,726	0	0	0	0	0	0	0
19:24:13	12,622	2487,49	9,843	9,814	12,317	7,092	7,237	21,2	958,996	25,417	2487,023	0	204,162	204,162	99,726	0	0	0	0	0	0	0
19:24:13	123,95	2488,73	10,039	10,009	12,314	7,105	7,234	21,2	958,996	25,417	2487,025	0	204,162	204,162	99,726	0	0	0	0	0	0	0
19:24:13	-16,186	2488,568	10,039	10,009	12,313	7,103	7,232	21,2	958,996	25,417	2487,026	0	204,162	204,162	99,726	0	0	0	0	0	0	0
19:24:13	94,165	2489,51	10,136	9,961	12,313	7,113	7,229	21,2	958,996	25,417	2487,029	0	204,162	204,162	99,726	0	0	0	0	0	0	0
19:24:13	-141,259	2488,097	9,99	9,961	12,313	7,098	7,227	21,2	958,996	25,417	2487,03	0	204,162	204,162	99,726	0	0	0	0	0	0	0
19:24:13	63,281	2488,73	10,039	10,009	12,314	7,105	7,225	21,2	958,996	25,417	2487,031	0	204,162	204,162	99,726	0	0	0	0	0	0	0
19:24:13	-94,14	2487,788	9,941	9,814	12,314	7,095	7,222	21,2	958,996	25,417	2487,032	0	204,162	204,162	99,726	0	0	0	0	0	0	0
19:24:13	0	2487,788	9,941	9,863	12,314	7,095	7,219	21,2	958,996	25,417	2487,033	0	204,162	204,162	99,726	0	0	0	0	0	0	0
19:24:13	-94,14	2486,847	9,843	9,716	12,314	7,085	7,217	21,2	958,996	25,417	2486,847	0	204,162	204,162	99,726	0	0	0	0	0	0	0
19:24:13	94,14	2487,788	9,941	9,814	12,314	7,095	7,214	21,2	958,996	25,417	2486,848	0	204,162	204,162	99,726	0	0	0	0	0	0	0
19:24:13	-16,186	2487,627	9,941	9,814	12,313	7,093	7,212	21,2	958,996	25,417	2486,849	0	204,162	204,162	99,726	0	0	0	0	0	0	0
19:24:13	-47,119	2487,155	9,941	9,863	12,31	7,089	7,21	21,2	956,216	25,417	2486,849	0	204,162	204,162	99,726	0	0	0	0	0	0	0
19:24:13	101,66	2488,172	10,039	9,961	12,31	7,099	7,208	21,2	956,216	25,417	2486,851	0	204,162	204,162	99,726	0	0	0	0	0	0	0
19:24:13	-47,119	2487,701	9,99	9,814	12,31	7,094	7,205	21,2	956,216	25,417	2486,852	0	204,162	204,162	99,726	0	0	0	0	0	0	0
19:24:13	0	2487,701	9,99	9,814	12,31	7,094	7,203	21,2	956,216	25,417	2486,853	0	204,162	204,162	99,726	0	0	0	0	0	0	0
19:24:13	0	2487,701	9,99	9,814	12,31	7,094	7,201	21,2	956,216	25,417	2486,854	0	204,162	204,162	99,726	0	0	0	0	0	0	0
19:24:13	-47,119	2487,23	9,941	9,814	12,31	7,089	7,199	21,2	956,216	25,417	2486,854	0	204,162	204,162	99,726	0	0	0	0	0	0	0
19:24:13	94,238	2488,172	10,039	10,009	12,31	7,099	7,197	21,2	956,216	25,417	2486,856	0	204,162	204,162	99,726	0	0	0	0	0	0	0
19:24:13	-94,238	2487,23	9,941	9,814	12,31	7,089	7,195	21,2	956,216	25,417	2486,856	0	204,162	204,162	99,726	0	0	0	0	0	0	0
19:24:13	47,119	2487,701	9,99	9,814	12,31	7,094	7,193	21,2	956,216	25,417	2486,857	0	204,162	204,162	99,726	0	0	0	0	0	0	0
19:24:13	47,119	2488,172	10,039	9,961	12,31	7,099	7,191	21,2	956,216	25,417	2486,858	0	204,162	204,162	99,726	0	0	0	0	0	0	0
19:24:13	-47,119	2487,701	9,99	9,863	12,31	7,094	7,189	21,2	956,216	25,417	2486,859	0	203,418	203,418	99,723	0	0	0	0	0	0	0
19:24:13	-47,119	2487,23	9,941	9,716	12,31	7,089	7,187	21,2	956,216	25,417	2486,859	0	203,418	203,418	99,723	0	0	0	0	0	0	0
19:24:13	47,119	2487,701	9,99	9,863	12,31	7,094	7,185	21,2	956,216	25,417	2486,86	0	203,418	203,418	99,723	0	0	0	0	0	0	0
19:24:13	0	2487,701	9,99	9,961	12,31	7,094	7,183	21,2	956,216	25,417	2486,861	0	203,418	203,418	99,723	0	0	0	0	0	0	0
19:24:13	-47,119	2487,23	9,941	9,863	12,31	7,089	7,182	21,2	956,216	25,417	2486,861	0	203,418	203,418	99,723	0	0	0	0	0	0	0
19:24:13	0	2487,23	9,941	9,814	12,31	7,089	7,18	21,2	956,216	25,417	2486,862	0	203,418	203,418	99,723	0	0	0	0	0	0	0
19:24:13	94,238	2488,172	10,039	9,961	12,31	7,099	7,178	21,2	956,216	25,417	2486,863	0	203,418	203,418	99,723	0	0	0	0	0	0	0
19:24:13	-47,119	2487,701	9,99	9,961	12,31	7,094	7,177	21,2	956,216	25,417	2486,864	0	203,418	203,418	99,723	0	0	0	0	0	0	0
19:24:13	47,119	2488,172	10,039	9,961	12,31	7,099	7,175	21,2	956,216	25,417	2486,866	0	203,418	203,418	99,723	0	0	0	0	0	0	0
19:24:13	-47,119	2487,701	9,99	9,961	12,31	7,094	7,173	21,2	956,216	25,417	2486,866	0	203,418	203,418	99,723	0	0	0	0	0	0	0
19:24:13	0	2487,701	9,99	9,863	12,31	7,094	7,172	21,2	956,216	25,417	2486,867	0	203,418	203,418	99,723	0	0	0	0	0	0	0
19:24:13	47,119	2488,172	10,039	9,961	12,31	7,099	7,17	21,2	956,216	25,417	2486,868	0	203,418	203,418	99,723	0	0	0	0	0	0	0
19:24:13	0	2488,172	9,99	9,863	12,313	7,099	7,169	21,2	956,216	25,417	2486,87	0	203,418	203,418	99,723	0	0	0	0	0	0	0
19:24:13	0	2488,172	9,99	9,961	12,313	7,099	7,168	21,2	956,216	25,417	2486,871	0	203,418	203,418	99,723	0	0	0	0	0	0	0
19:24:13	16,186	2488,334	9,99	9,961	12,314	7,101	7,166	21,2	956,216	25,417	2486,873	0	203,418	203,418	99,723	0	0	0	0	0	0	0
19:24:13	0	2488,334	9,99	9,961	12,314	7,101	7,165	21,2	956,216	25,417	2486,874	0	203,418	203,418	99,723	0	0	0	0	0	0	0
19:24:13	0	2488,334	9,99	9,863	12,314	7,101	7,164	21,2	956,216	25,417	2486,876	0	203,418	203,418	99,723	0	0	0	0	0	0	0
19:24:13	0	2488,334	9,99	9,961	12,314	7,101	7,163	21,2	956,216	25,417	2486,877	0	203,418	203,418	99,723	0	0	0	0	0	0	0
19:24:13	-16,186	2488,172	9,99	9,961	12,313	7,099	7,161	21,2	956,216	25,417	2486,878	0	203,418	203,418	99,723	0	0	0	0	0	0	0
19:24:13	-47,094	2487,701	9,941	9,961	12,313	7,094	7,16	21,2	956,216	25,417	2486,879	0	203,418	203,418	99,723	0	0	0	0	0	0	0
19:24:13	0	2487,701	9,941	9,814	12,313	7,094	7,159	21,2	956,216	25,417	2486,88	0	203,418	203,418	99,723	0	0	0	0	0	0	0
19:24:13	47,094	2488,172	9,99	9,961	12,313	7,099	7,158	21,2	956,216	25,417	2486,881	0	203,418	203,418	99,723	0	0	0	0	0	0	0
19:24:13	0	2488,172	9,99	9,961	12,313	7,099	7,156	21,2	956,216	25,417	2486,882	0	203,418	203,418	99,723	0	0	0	0	0	0	0
19:24:13	-47,094	2487,701	9,941	9,863	12,313	7,094	7,155	21,2	956,216	25,417	2486,883	0	203,418	203,418	99,723	0	0	0	0	0	0	0
19:24:13	0	2487,701	9,941	9,863	12,313	7,094	7,154	21,2	956,216	25,417	2486,884	0	203,418	203,418	99,723	0	0	0	0	0	0	0
19:24:13	47,094	2488,172	9,99	9,863	12,313	7,099	7,153	21,2	956,216	25,417	2486,886	0	203,418	203,418	99,723	0	0	0	0	0	0	0
19:24:13	-47,094	2487,701	9,941	9,863	12,313	7,094	7,152	21,2	956,216	25,417	2486,887	0	203,418	203,418	99,723	0	0	0	0	0	0	0
19:24:13	47,094	2488,172	9,99	9,863	12,313	7,099	7,151	21,2	956,216	25,417	2486,888	0	203,418	203,418	99,723	0	0	0	0	0	0	0
19:24:13	0	2488,172	9,99	9,863	12,313	7,099	7,15	21,2	956,216	25,417	2486,889	0	203,418	203,418	99,723	0	0	0	0	0	0	0
19:24:13	0	2488,172	9,99	9,961	12,313	7,099	7,149	21,2	956,216	25,417	2486,89	0	203,418	203,418	99,723	0	0	0	0	0	0	0
19:24:13	-47,094	2487,701	9,941	9,863	12,313	7,094	7,148	21,2	956,216	25,417	2486,891	0	203,418	203,418	99,723	0	0	0	0	0	0	0
19:24:13	94,213	2488,643	10,039	9,961	12,313	7,104	7,147	21,2	956,216	25,417	2486,893	0	203,418	203,418	99,723	0	0	0	0	0	0	0
19:24:13	-47,119	2488,172	9,99	9,716	12,313	7,099	7,146	21,2	956,216	25,417	2486,895	0	203,418	203,418	99,723	0	0	0	0	0	0	0
19:24:13	0	2488,172	9,99	9,863	12,313	7,099	7,145	21,2	956,216	25,417	2486,896	0	203,418	203,418	99,723	0	0	0	0	0	0	0
19:24:13	0	2488,172	9,99	9,863	12,313	7,099	7,144	21,2	956,216	25,417	2486,897	0	203,418	203,418	99,723	0	0	0	0	0	0	0
19:24:13	47,119	2488,643	10,039	9,961	12,313	7,104	7,143	21,2	956,216	25,417	2486,899	0	203,418	203,418	99,723	0	0	0	0	0	0	0
19:24:13	0	2488,643	10,039	9,961	12,313	7,104	7,142	21,2	956,216	25,417	2486,901	0	203,418	203,418	99,723	0	0	0	0	0	0	0
19:24:13	94,238	2489,586	10,136	9,961	12,313	7,114	7,142	21,2	956,216	25,417	2486,904	0	203,418	203,418	99,723	0	0	0	0	0	0	0
19:24:13	-141,357	2488,172	9,99	9,863	12,313	7,099	7,141	21,2	956,216	25,417	2486,905	0	203,418	203,418	99,723	0	0	0	0	0	0	0
19:24:13	16,186	2488,334	9,99	9,814	12,314	7,101	7,14	21,2	956,216	25,417	2486,906	0	203,418	203,418	99,723	0	0	0	0	0	0	0
19:24:13	47,119	2488,805	10,039	9,863	12,314	7,106	7,14	21,2	956,216	25,417	2486,908	0	203,418	203,418	99,723	0	0	0	0	0	0	0
19:24:13	-47,119	2488,334	9,99	9,814	12,314	7,101	7,139	21,2	956,216	25,417	2486,909	0	203,418	203,418	99,723	0	0	0	0	0	0	0
19:24:13	0	2488,334	9,99	9,863	12,314	7,101	7,138	21,2	956,216	25,417	2486,911	0	203,418	203,418	99,723	0	0	0	0	0	0	0
19:24:13	-47,119	2487,863	9,941	9,814	12,314	7,096	7,137	21,2	956,216	25,417	2486,911	0	203,418	203,418	99,723	0	0	0	0	0	0	0
19:24:13	78,051	2488,643	10,039	10,009	12,313	7,104	7,137	21,2	956,216	25,417	2486,913	0	203,418	203,418	99,723	0	0	0	0	0	0	0
19:24:13	-94,213	2487,701	9,941	9,814	12,313	7,094	7,136	21,2	956,216	25,417	2486,914	0	203,418	203,418	99,723	0	0	0	0	0	0	0
19:24:13	16,162	2487,863	9,941	9,961	12,314	7,096	7,135	21,2	956,216	25,417	2486,915	0	203,418	203,418	99,723	0	0	0	0	0	0	0
19:24:13	47,119	2488,334	9,99	9,961	12,314	7,101	7,134	21,2	956,216	25,417	2486,917	0	203,418	203,418	99,723	0	0	0	0	0	0	0
19:24:13	-63,281	2487,701	9,941	9,814	12,313	7,094	7,134	21,2	956,216	25,417	2486,917	0	203,418	203,418	99,723	0	0	0	0	0	0	0
19:24:13	0	2487,701	9,941	9,814	12,313	7,094	7,133	21,2	956,216	25,417	2486,918	0	203,418	203,418	99,723	0	0	0	0	0	0	0
19:24:13	0	2487,701	9,941	9,961	12,313	7,094	7,132	21,2	956,216	25,417	2486,919	0	203,418	203,418	99,723	0	0	0	0	0	0	0
19:24:13	47,094	2488,172	9,99	9,863	12,313	7,099	7,131	21,2	956,216	25,417	2486,92	0	203,418	203,418	99,723	0	0	0	0	0	0	0
19:24:13	0	2488,172	9,99	9,863	12,313	7,099	7,131	21,2	956,216	25,417	2486,921	0	203,418	203,418	99,723	0	0	0	0	0	0	0
19:24:13	-47,094	2487,701	9,941	9,814	12,313	7,094	7,13	21,2	956,216	25,417	2486,922	0	203,418	203,418	99,723	0	0	0	0	0	0	0
19:24:13	63,281	2488,334	9,99	9,863	12,314	7,101	7,129	21,2	956,216	25,417	2486,924	0	203,418	203,418	99,723	0	0	0	0	0	0	0
19:24:13	-16,186	2488,172	9,99	9,863	12,313	7,099	7,129	21,2	956,216	25,417	2486,925	0	203,418	203,418	99,723	0	0	0	0	0	0	0
19:24:13	63,305	2488,805	10,039	9,961	12,314	7,106	7,128	21,2	956,216	25,417	2486,927	0	203,418	203,418	99,723	0	0	0	0	0	0	0
19:24:13	0	2488,805	10,039	9,961	12,314	7,106	7,128	21,2	956,216	25,417	2486,929	0	203,418	203,418	99,723	0	0	0	0	0	0	0
19:24:13	-94,238	2487,863	9,941	9,814	12,314	7,096	7,127	21,2	956,216	25,417	2486,929	0	203,418	203,418	99,723	0	0	0	0	0	0	0
19:24:13	47,119	2488,334	9,99	9,961	12,314	7,101	7,127	21,2	956,216	25,417	2486,931	0	203,418	203,418	99,723	0	0	0	0	0	0	0
19:24:13	30,932	2488,643	10,039	10,009	12,313	7,104	7,126	21,2	956,216	25,417	2486,932	0	203,418	203,418	99,723	0	0	0	0	0	0	0
19:24:13	-47,119	2488,172	9,99	9,814	12,313	7,099	7,126	21,2	956,216	25,417	2486,934	0	203,418	203,418	99,723	0	0	0	0	0	0	0
19:24:13	16,186	2488,334	9,99	9,961	12,314	7,101	7,125	21,2	956,216	25,417	2486,935	0	203,418	203,418	99,723	0	0	0	0	0	0	0
19:24:13	-47,119	2487,863	9,941	9,863	12,314	7,096	7,125	21,2	956,216	25,417	2486,936	0	203,418	203,418	99,723	0	0	0	0	0	0	0
19:24:13	-59,765	2487,265	9,795	9,668	12,318	7,09	7,124	21,2	956,216	25,417	2486,936	0	203,418	203,418	99,723	0	0	0	0	0	0	0
19:24:13	0	2487,265	9,795	9,619	12,318	7,09	7,123	21,2	956,216	25,417	2486,937	0	203,418	203,418	99,723	0	0	0	0	0	0	0
19:24:14	106,884	2488,334	9,99	9,863	12,314	7,101	7,123	21,2	956,216	25,417	2486,938	0	203,418	203,418	99,723	0	0	0	0	0	0	0
19:24:14	30,932	2488,643	10,039	10,009	12,313	7,104	7,123	21,2	956,216	25,417	2486,94	0	203,418	203,418	99,723	0	0	0	0	0	0	0
19:24:14	-47,119	2488,172	10,039	9,961	12,31	7,099	7,122	21,2	956,216	25,417	2486,941	0	203,418	203,418	99,723	0	0	0	0	0	0	0
19:24:14	-47,119	2487,701	9,99	9,961	12,31	7,094	7,122	21,2	956,216	25,417	2486,942	0	203,418	203,418	99,723	0	0	0	0	0	0	0
19:24:14	-16,162	2487,539	9,99	9,863	12,309	7,093	7,121	21,2	956,216	25,417	2486,942	0	203,418	203,418	99,723	0	0	0	0	0	0	0
19:24:14	63,281	2488,172	10,039	10,058	12,31	7,099	7,121	21,2	956,216	25,417	2486,943	0	203,418	203,418	99,723	0	0	0	0	0	0	0
19:24:14	-47,119	2487,701	9,99	9,863	12,31	7,094	7,12	21,2	956,216	25,417	2486,944	0	203,418	203,418	99,723	0	0	0	0	0	0	0
19:24:14	-94,189	2486,759	9,843	9,716	12,313	7,084	7,119	21,2	956,216	25,417	2486,759	0	203,418	203,418	99,723	0	0	0	0	0	0	0
19:24:14	94,189	2487,701	9,99	9,863	12,31	7,094	7,119	21,2	956,216	25,417	2486,76	0	203,418	203,418	99,723	0	0	0	0	0	0	0
19:24:14	-47,119	2487,23	9,941	9,863	12,31	7,089	7,118	21,2	956,216	25,417	2486,76	0	203,418	203,418	99,723	0	0	0	0	0	0	0
19:24:14	-16,137	2487,068	9,941	9,863	12,309	7,088	7,118	21,2	956,216	25,417	2486,761	0	203,418	203,418	99,723	0	0	0	0	0	0	0
19:24:14	47,094	2487,539	9,99	9,863	12,309	7,093	7,117	21,2	956,216	25,417	2486,761	0	203,418	203,418	99,723	0	0	0	0	0	0	0
19:24:14	-47,094	2487,068	9,941	9,814	12,309	7,088	7,117	21,2	956,216	25,417	2486,762	0	203,418	203,418	99,723	0	0	0	0	0	0	0
19:24:14	-94,213	2486,126	9,843	9,716	12,309	7,078	7,116	21,2	956,216	25,417	2486,126	0	203,418	203,418	99,723	0	0	0	0	0	0	0
19:24:14	141,308	2487,539	9,99	10,009	12,309	7,093	7,115	21,2	956,216	25,417	2486,127	0	203,418	203,418	99,723	0	0	0	0	0	0	0
19:24:14	0	2487,539	9,99	9,961	12,309	7,093	7,115	21,2	956,216	25,417	2486,129	0	203,418	203,418	99,723	0	0	0	0	0	0	0
19:24:14	-47,094	2487,068	9,941	9,961	12,309	7,088	7,114	21,2	956,216	25,417	2486,129	0	203,418	203,418	99,723	0	0	0	0	0	0	0
19:24:14	47,094	2487,539	9,99	9,961	12,309	7,093	7,114	21,2	956,216	25,417	2486,131	0	203,418	203,418	99,723	0	0	0	0	0	0	0
19:24:14	-47,094	2487,068	9,941	9,961	12,309	7,088	7,113	21,2	956,216	25,417	2486,132	0	203,418	203,418	99,723	0	0	0	0	0	0	0
19:24:14	-94,213	2486,126	9,843	9,863	12,309	7,078	7,113	21,2	956,216	25,417	2486,126	0	203,418	203,418	99,723	0	0	0	0	0	0	0
19:24:14	141,308	2487,539	9,99	9,961	12,309	7,093	7,112	21,2	956,216	25,417	2486,127	0	203,418	203,418	99,723	0	0	0	0	0	0	0
19:24:14	-47,094	2487,068	9,941	9,961	12,309	7,088	7,112	21,2	956,216	25,417	2486,128	0	203,418	203,418	99,723	0	0	0	0	0	0	0
19:24:14	47,094	2487,539	9,99	9,961	12,309	7,093	7,111	21,2	956,216	25,417	2486,129	0	203,418	203,418	99,723	0	0	0	0	0	0	0
19:24:14	0	2487,539	9,99	10,009	12,309	7,093	7,111	21,2	956,216	25,417	2486,131	0	203,418	203,418	99,723	0	0	0	0	0	0	0
19:24:14	-47,094	2487,068	9,941	9,863	12,309	7,088	7,111	21,2	957,566	25,417	2486,132	0	203,418	203,418	99,723	0	0	0	0	0	0	0
19:24:14	90,551	2487,974	10,039	10,009	12,309	7,097	7,11	21,2	957,566	25,417	2486,134	0	203,418	203,418	99,723	0	0	0	0	0	0	0
19:24:14	-47,094	2487,503	9,99	9,863	12,309	7,092	7,11	21,2	957,566	25,417	2486,135	0	203,418	203,418	99,723	0	0	0	0	0	0	0
19:24:14	-47,094	2487,032	9,941	9,814	12,309	7,087	7,11	21,2	957,566	25,417	2486,136	0	203,418	203,418	99,723	0	0	0	0	0	0	0
19:24:14	0	2487,032	9,941	9,863	12,309	7,087	7,109	21,2	957,566	25,417	2486,137	0	203,418	203,418	99,723	0	0	0	0	0	0	0
19:24:14	47,094	2487,503	9,99	9,961	12,309	7,092	7,109	21,2	957,566	25,417	2486,138	0	203,418	203,418	99,723	0	0	0	0	0	0	0
19:24:14	0	2487,503	9,99	9,863	12,309	7,092	7,108	21,2	957,566	25,417	2486,139	0	203,418	203,418	99,723	0	0	0	0	0	0	0
19:24:14	-47,094	2487,032	9,941	9,814	12,309	7,087	7,108	21,2	957,566	25,417	2486,14	0	203,418	203,418	99,723	0	0	0	0	0	0	0
19:24:14	0	2487,032	9,941	9,863	12,309	7,087	7,108	21,2	957,566	25,417	2486,141	0	203,418	203,418	99,723	0	0	0	0	0	0	0
19:24:14	47,094	2487,503	9,99	9,863	12,309	7,092	7,107	21,2	957,566	25,417	2486,142	0	203,418	203,418	99,723	0	0	0	0	0	0	0
19:24:14	-47,094	2487,032	9,941	9,863	12,309	7,087	7,107	21,2	957,566	25,417	2486,143	0	203,553	203,553	99,724	0	0	0	0	0	0	0
19:24:14	47,094	2487,503	9,99	10,009	12,309	7,092	7,107	21,2	957,566	25,417	2486,145	0	203,553	203,553	99,724	0	0	0	0	0	0	0
19:24:14	0	2487,503	9,99	10,009	12,309	7,092	7,106	21,2	957,566	25,417	2486,146	0	203,553	203,553	99,724	0	0	0	0	0	0	0
19:24:14	0	2487,503	9,99	10,009	12,309	7,092	7,106	21,2	957,566	25,417	2486,147	0	203,553	203,553	99,724	0	0	0	0	0	0	0
19:24:14	-47,094	2487,032	9,941	10,009	12,309	7,087	7,106	21,2	957,566	25,417	2486,148	0	203,553	203,553	99,724	0	0	0	0	0	0	0
19:24:14	0	2487,032	9,941	9,961	12,309	7,087	7,105	21,2	957,566	25,417	2486,149	0	203,553	203,553	99,724	0	0	0	0	0	0	0
19:24:14	47,094	2487,503	9,99	10,058	12,309	7,092	7,105	21,2	957,566	25,417	2486,15	0	203,553	203,553	99,724	0	0	0	0	0	0	0
19:24:14	0	2487,503	9,99	10,009	12,309	7,092	7,105	21,2	957,566	25,417	2486,151	0	203,553	203,553	99,724	0	0	0	0	0	0	0
19:24:14	-141,235	2486,09	9,843	9,814	12,309	7,078	7,104	21,2	957,566	25,417	2486,09	0	203,553	203,553	99,724	0	0	0	0	0	0	0
19:24:14	141,235	2487,503	9,99	10,009	12,309	7,092	7,104	21,2	957,566	25,417	2486,092	0	203,553	203,553	99,724	0	0	0	0	0	0	0
19:24:14	0	2487,503	9,99	9,961	12,309	7,092	7,104	21,2	957,566	25,417	2486,093	0	203,553	203,553	99,724	0	0	0	0	0	0	0
19:24:14	-47,094	2487,032	9,941	9,863	12,309	7,087	7,104	21,2	957,566	25,417	2486,094	0	203,553	203,553	99,724	0	0	0	0	0	0	0
19:24:14	0	2487,032	9,941	9,814	12,309	7,087	7,103	21,2	957,566	25,417	2486,095	0	203,553	203,553	99,724	0	0	0	0	0	0	0
19:24:14	47,094	2487,503	9,99	9,961	12,309	7,092	7,103	21,2	957,566	25,417	2486,097	0	203,553	203,553	99,724	0	0	0	0	0	0	0
19:24:14	-47,094	2487,032	9,941	9,716	12,309	7,087	7,103	21,2	957,566	25,417	2486,097	0	203,553	203,553	99,724	0	0	0	0	0	0	0
19:24:14	-94,14	2486,09	9,843	9,814	12,309	7,078	7,102	21,2	957,566	25,417	2486,09	0	203,553	203,553	99,724	0	0	0	0	0	0	0
19:24:14	94,14	2487,032	9,941	9,814	12,309	7,087	7,102	21,2	957,566	25,417	2486,091	0	203,553	203,553	99,724	0	0	0	0	0	0	0
19:24:14	47,094	2487,503	9,99	9,961	12,309	7,092	7,102	21,2	957,566	25,417	2486,093	0	203,553	203,553	99,724	0	0	0	0	0	0	0
19:24:14	47,094	2487,974	10,039	10,009	12,309	7,097	7,102	21,2	957,566	25,417	2486,095	0	203,553	203,553	99,724	0	0	0	0	0	0	0
19:24:14	-47,094	2487,503	9,99	9,863	12,309	7,092	7,101	21,2	957,566	25,417	2486,096	0	203,553	203,553	99,724	0	0	0	0	0	0	0
19:24:14	-47,094	2487,032	9,941	9,814	12,309	7,087	7,101	21,2	957,566	25,417	2486,097	0	203,553	203,553	99,724	0	0	0	0	0	0	0
19:24:14	47,094	2487,503	9,99	10,009	12,309	7,092	7,101	21,2	957,566	25,417	2486,098	0	203,553	203,553	99,724	0	0	0	0	0	0	0
19:24:14	-47,094	2487,032	9,941	9,863	12,309	7,087	7,101	21,2	957,566	25,417	2486,099	0	203,553	203,553	99,724	0	0	0	0	0	0	0
19:24:14	47,094	2487,503	9,99	9,961	12,309	7,092	7,101	21,2	957,566	25,417	2486,1	0	203,553	203,553	99,724	0	0	0	0	0	0	0
19:24:14	-47,094	2487,032	9,941	9,863	12,309	7,087	7,1	21,2	957,566	25,417	2486,101	0	203,553	203,553	99,724	0	0	0	0	0	0	0
19:24:14	0	2487,032	9,941	9,961	12,309	7,087	7,1	21,2	957,566	25,417	2486,102	0	203,553	203,553	99,724	0	0	0	0	0	0	0
19:24:14	47,094	2487,503	9,99	9,961	12,309	7,092	7,1	21,2	957,566	25,417	2486,104	0	203,553	203,553	99,724	0	0	0	0	0	0	0
19:24:14	0	2487,503	9,99	9,961	12,309	7,092	7,1	21,2	957,566	25,417	2486,105	0	203,553	203,553	99,724	0	0	0	0	0	0	0
19:24:14	-47,094	2487,032	9,941	9,814	12,309	7,087	7,099	21,2	957,566	25,417	2486,106	0	203,553	203,553	99,724	0	0	0	0	0	0	0
19:24:14	47,094	2487,503	9,99	10,009	12,309	7,092	7,099	21,2	957,566	25,417	2486,107	0	203,553	203,553	99,724	0	0	0	0	0	0	0
19:24:14	141,284	2488,916	10,136	10,058	12,309	7,107	7,099	21,2	957,566	25,417	2486,11	0	203,553	203,553	99,724	0	0	0	0	0	0	0
19:24:14	47,094	2489,387	10,185	10,302	12,309	7,112	7,1	21,2	957,566	25,417	2486,114	0	203,553	203,553	99,724	0	0	0	0	0	0	0
19:24:14	298,876	2492,375	10,429	10,498	12,313	7,142	7,101	21,2	957,566	25,417	2486,12	0	203,553	203,553	99,724	0	0	0	0	0	0	0
19:24:14	316,235	2495,538	10,673	10,84	12,317	7,175	7,102	21,2	957,566	25,417	2486,13	0	203,553	203,553	99,724	0	0	0	0	0	0	0
19:24:14	509,692	2500,635	11,015	11,23	12,328	7,228	7,104	21,2	957,566	25,417	2486,144	0	203,553	203,553	99,724	0	0	0	0	0	0	0
19:24:14	383,227	2504,467	11,162	11,523	12,341	7,267	7,108	21,2	957,566	25,417	2486,163	0	203,553	203,553	99,724	0	0	0	0	0	0	0
19:24:14	474,658	2509,213	11,259	11,572	12,363	7,316	7,112	21,2	957,566	25,417	2486,186	0	203,553	203,553	99,724	0	0	0	0	0	0	0
19:24:14	507,275	2514,286	11,308	11,767	12,389	7,368	7,117	21,2	957,566	25,417	2486,214	0	203,553	203,553	99,724	0	0	0	0	0	0	0
19:24:14	477,099	2519,057	11,308	11,816	12,416	7,417	7,123	21,2	957,566	25,417	2486,247	0	203,553	203,553	99,724	0	0	0	0	0	0	0
19:24:14	759,936	2526,657	11,601	12,256	12,443	7,496	7,13	21,2	957,566	25,417	2486,287	0	203,553	203,553	99,724	0	0	0	0	0	0	0
19:24:14	668,627	2533,343	11,748	12,451	12,473	7,565	7,139	21,2	957,566	25,417	2486,334	0	203,553	203,553	99,724	0	0	0	0	0	0	0
19:24:14	738,085	2540,724	11,992	12,646	12,502	7,641	7,148	21,2	957,566	25,417	2486,389	0	203,553	203,553	99,724	0	0	0	0	0	0	0
19:24:14	842,602	2549,15	12,285	12,988	12,533	7,728	7,16	21,2	957,566	25,417	2486,452	0	203,553	203,553	99,724	0	0	0	0	0	0	0
19:24:14	765,283	2556,803	12,431	13,232	12,569	7,807	7,172	21,2	957,566	25,417	2486,522	0	203,553	203,553	99,724	0	0	0	0	0	0	0
19:24:14	677,05	2563,573	12,529	13,33	12,602	7,876	7,186	21,2	957,566	25,417	2486,599	0	203,553	203,553	99,724	0	0	0	0	0	0	0
19:24:14	740,673	2570,98	12,627	13,33	12,638	7,953	7,201	21,2	957,566	25,417	2486,683	0	203,553	203,553	99,724	0	0	0	0	0	0	0
19:24:14	653,149	2577,511	12,627	13,427	12,675	8,02	7,217	21,2	957,566	25,417	2486,774	0	203,553	203,553	99,724	0	0	0	0	0	0	0
19:24:14	1020,898	2587,72	12,92	13,867	12,717	8,125	7,235	21,2	957,566	25,417	2486,875	0	203,553	203,553	99,724	0	0	0	0	0	0	0
19:24:14	712,866	2594,849	12,968	13,916	12,755	8,199	7,254	21,2	957,566	25,417	2486,983	0	203,553	203,553	99,724	0	0	0	0	0	0	0
19:24:14	719,311	2602,042	13,017	13,916	12,793	8,273	7,274	21,2	957,566	25,417	2487,098	0	203,553	203,553	99,724	0	0	0	0	0	0	0
19:24:14	903,076	2611,073	13,261	14,062	12,83	8,366	7,295	21,2	957,566	25,417	2487,222	0	203,553	203,553	99,724	0	0	0	0	0	0	0
19:24:14	753,808	2618,611	13,261	14,258	12,873	8,444	7,318	21,2	957,566	25,417	2487,353	0	203,553	203,553	99,724	0	0	0	0	0	0	0
19:24:14	675,097	2625,362	13,261	14,209	12,911	8,513	7,341	21,2	957,566	25,417	2487,491	0	203,553	203,553	99,724	0	0	0	0	0	0	0
19:24:14	916,748	2634,529	13,506	14,599	12,95	8,608	7,366	21,2	957,566	25,417	2487,638	0	203,553	203,553	99,724	0	0	0	0	0	0	0
19:24:14	818,066	2642,71	13,652	14,746	12,988	8,692	7,392	21,2	957,566	25,417	2487,793	0	203,553	203,553	99,724	0	0	0	0	0	0	0
19:24:14	887,841	2651,588	13,945	14,795	13,022	8,784	7,419	21,2	957,566	25,417	2487,957	0	203,553	203,553	99,724	0	0	0	0	0	0	0
19:24:14	760,693	2659,195	13,945	14,941	13,065	8,862	7,448	21,2	957,566	25,417	2488,128	0	203,553	203,553	99,724	0	0	0	0	0	0	0
19:24:14	966,21	2668,858	14,238	15,088	13,103	8,962	7,477	21,2	957,566	25,417	2488,309	0	203,553	203,553	99,724	0	0	0	0	0	0	0
19:24:14	727,294	2676,13	14,287	15,185	13,142	9,037	7,508	21,2	957,566	25,417	2488,497	0	203,553	203,553	99,724	0	0	0	0	0	0	0
19:24:14	942,919	2685,56	14,482	15,332	13,184	9,134	7,54	21,2	957,566	25,417	2488,694	0	203,553	203,553	99,724	0	0	0	0	0	0	0
19:24:14	834,96	2693,909	14,58	15,478	13,226	9,22	7,573	21,2	957,566	25,417	2488,899	0	203,553	203,553	99,724	0	0	0	0	0	0	0
19:24:14	765,38	2701,563	14,58	15,625	13,27	9,299	7,607	21,2	957,566	25,417	2489,112	0	203,553	203,553	99,724	0	0	0	0	0	0	0
19:24:14	909,228	2710,655	14,775	15,527	13,31	9,393	7,642	21,2	957,566	25,417	2489,333	0	203,553	203,553	99,724	0	0	0	0	0	0	0
19:24:14	737,207	2718,027	14,873	15,625	13,346	9,469	7,678	21,2	957,566	25,417	2489,562	0	203,553	203,553	99,724	0	0	0	0	0	0	0
19:24:14	910,424	2727,132	15,215	16,015	13,379	9,563	7,714	21,2	957,566	25,417	2489,8	0	203,553	203,553	99,724	0	0	0	0	0	0	0
19:24:14	907,788	2736,21	15,556	16,308	13,411	9,656	7,753	21,2	957,566	25,417	2490,046	0	203,553	203,553	99,724	0	0	0	0	0	0	0
19:24:15	717,578	2743,385	15,703	16,357	13,443	9,73	7,791	21,2	957,566	25,417	2490,3	0	203,553	203,553	99,724	0	0	0	0	0	0	0
19:24:15	850,366	2751,889	16,045	16,748	13,472	9,818	7,831	21,2	957,566	25,417	2490,561	0	203,553	203,553	99,724	0	0	0	0	0	0	0
19:24:15	788,085	2759,77	16,24	17,041	13,506	9,899	7,872	21,2	957,566	25,417	2490,831	0	203,553	203,553	99,724	0	0	0	0	0	0	0
19:24:15	790,747	2767,677	16,338	16,943	13,545	9,981	7,913	21,2	957,566	25,417	2491,108	0	203,553	203,553	99,724	0	0	0	0	0	0	0
19:24:15	573,388	2773,411	16,24	16,845	13,583	10,04	7,955	21,2	957,566	25,417	2491,39	0	203,553	203,553	99,724	0	0	0	0	0	0	0
19:24:15	684,79	2780,259	16,24	16,943	13,621	10,11	7,997	21,2	957,566	25,417	2491,679	0	203,553	203,553	99,724	0	0	0	0	0	0	0
19:24:15	574,56	2786,005	16,24	16,845	13,654	10,169	8,04	21,2	957,566	25,417	2491,973	0	203,553	203,553	99,724	0	0	0	0	0	0	0
19:24:15	588,549	2791,89	16,24	16,845	13,687	10,23	8,082	21,2	957,566	25,417	2492,273	0	203,553	203,553	99,724	0	0	0	0	0	0	0
19:24:15	647,485	2798,365	16,386	16,943	13,715	10,297	8,126	21,2	957,566	25,417	2492,579	0	203,553	203,553	99,724	0	0	0	0	0	0	0
19:24:15	912,866	2807,494	16,875	17,236	13,739	10,391	8,17	21,2	957,566	25,417	2492,894	0	203,553	203,553	99,724	0	0	0	0	0	0	0
19:24:15	570,361	2813,197	17,021	17,627	13,763	10,45	8,215	21,2	957,566	25,417	2493,214	0	203,553	203,553	99,724	0	0	0	0	0	0	0
19:24:15	654,614	2819,744	17,168	17,724	13,792	10,517	8,26	21,2	957,566	25,417	2493,541	0	203,553	203,553	99,724	0	0	0	0	0	0	0
19:24:15	476,025	2824,504	17,217	17,724	13,816	10,566	8,305	21,2	957,566	25,417	2493,872	0	203,553	203,553	99,724	0	0	0	0	0	0	0
19:24:15	541,381	2829,918	17,168	17,773	13,849	10,622	8,351	21,2	957,566	25,417	2494,208	0	203,553	203,553	99,724	0	0	0	0	0	0	0
19:24:15	445,312	2834,371	17,021	17,48	13,883	10,668	8,396	21,2	957,566	25,417	2494,548	0	203,553	203,553	99,724	0	0	0	0	0	0	0
19:24:15	362,133	2837,992	16,875	17,383	13,912	10,705	8,442	21,2	957,566	25,417	2494,892	0	203,553	203,553	99,724	0	0	0	0	0	0	0
19:24:15	639,184	2844,384	16,924	17,383	13,945	10,771	8,487	21,2	957,566	25,417	2495,242	0	203,553	203,553	99,724	0	0	0	0	0	0	0
19:24:15	652,929	2850,913	17,07	17,48	13,974	10,839	8,533	21,2	957,566	25,417	2495,597	0	203,553	203,553	99,724	0	0	0	0	0	0	0
19:24:15	518,627	2856,099	17,168	17,578	13,997	10,892	8,58	21,2	957,566	25,417	2495,958	0	203,553	203,553	99,724	0	0	0	0	0	0	0
19:24:15	533,886	2861,438	17,363	17,773	14,016	10,947	8,626	21,2	957,566	25,417	2496,323	0	203,553	203,553	99,724	0	0	0	0	0	0	0
19:24:15	615,087	2867,589	17,558	17,92	14,04	11,011	8,673	21,2	957,566	25,417	2496,694	0	203,553	203,553	99,724	0	0	0	0	0	0	0
19:24:15	583,349	2873,423	17,803	18,115	14,059	11,071	8,72	21,2	957,566	25,417	2497,071	0	203,553	203,553	99,724	0	0	0	0	0	0	0
19:24:15	463,598	2878,059	17,851	18,261	14,082	11,118	8,767	21,2	957,566	25,417	2497,452	0	203,553	203,553	99,724	0	0	0	0	0	0	0
19:24:15	464,55	2882,704	17,9	18,457	14,106	11,166	8,814	21,2	957,566	25,417	2497,838	0	203,553	203,553	99,724	0	0	0	0	0	0	0
19:24:15	604,931	2888,754	17,998	18,457	14,134	11,229	8,861	21,3	957,185	25,417	2498,228	0	203,553	203,553	99,724	0	0	0	0	0	0	0
19:24:15	326,489	2892,018	17,9	18,31	14,158	11,262	8,908	21,3	957,185	25,417	2498,622	0	203,553	203,553	99,724	0	0	0	0	0	0	0
19:24:15	489,086	2896,909	17,9	18,261	14,186	11,313	8,955	21,3	957,185	25,417	2499,021	0	203,553	203,553	99,724	0	0	0	0	0	0	0
19:24:15	222,314	2899,132	17,705	18,066	14,21	11,336	9,002	21,3	957,185	25,417	2499,421	0	203,553	203,553	99,724	0	0	0	0	0	0	0
19:24:15	596,728	2905,1	17,9	18,31	14,232	11,397	9,049	21,3	957,185	25,417	2499,826	0	203,553	203,553	99,724	0	0	0	0	0	0	0
19:24:15	500,097	2910,101	18,144	18,457	14,246	11,449	9,096	21,3	957,185	25,417	2500,236	0	203,553	203,553	99,724	0	0	0	0	0	0	0
19:24:15	503,857	2915,139	18,34	18,506	14,264	11,501	9,143	21,3	957,185	25,417	2500,651	0	203,553	203,553	99,724	0	0	0	0	0	0	0
19:24:15	709,13	2922,231	18,779	18,994	14,278	11,574	9,191	21,3	957,185	25,417	2501,073	0	203,553	203,553	99,724	0	0	0	0	0	0	0
19:24:15	348,095	2925,712	18,877	18,994	14,293	11,61	9,238	21,3	957,185	25,417	2501,498	0	203,553	203,553	99,724	0	0	0	0	0	0	0
19:24:15	410,937	2929,821	18,974	19,189	14,31	11,652	9,286	21,3	957,185	25,417	2501,926	0	203,553	203,553	99,724	0	0	0	0	0	0	0
19:24:15	327,026	2933,091	18,974	19,189	14,329	11,686	9,333	21,3	957,185	25,417	2502,357	0	204,232	204,232	99,727	0	0	0	0	0	0	0
19:24:15	239,111	2935,482	18,828	18,994	14,35	11,71	9,379	21,3	957,185	25,417	2502,79	0	204,232	204,232	99,727	0	0	0	0	0	0	0
19:24:15	186,279	2937,345	18,633	18,701	14,372	11,73	9,425	21,3	957,185	25,417	2503,225	0	204,232	204,232	99,727	0	0	0	0	0	0	0
19:24:15	320,507	2940,55	18,633	18,652	14,39	11,763	9,471	21,3	957,185	25,417	2503,662	0	204,232	204,232	99,727	0	0	0	0	0	0	0
19:24:15	530,517	2945,855	18,877	18,945	14,406	11,817	9,517	21,3	957,185	25,417	2504,104	0	204,232	204,232	99,727	0	0	0	0	0	0	0
19:24:15	219,799	2948,053	18,877	18,847	14,418	11,84	9,563	21,3	957,185	25,417	2504,548	0	204,232	204,232	99,727	0	0	0	0	0	0	0
19:24:15	428,93	2952,343	19,121	19,14	14,429	11,884	9,608	21,3	957,185	25,417	2504,996	0	204,232	204,232	99,727	0	0	0	0	0	0	0
19:24:15	289,624	2955,239	19,267	19,189	14,437	11,914	9,654	21,3	957,185	25,417	2505,446	0	204,232	204,232	99,727	0	0	0	0	0	0	0
19:24:15	359,106	2958,83	19,463	19,531	14,446	11,951	9,699	21,3	957,185	25,417	2505,899	0	204,232	204,232	99,727	0	0	0	0	0	0	0
19:24:15	162,475	2960,455	19,463	19,531	14,455	11,968	9,743	21,3	957,185	25,417	2506,354	0	204,232	204,232	99,727	0	0	0	0	0	0	0
19:24:15	293,603	2963,391	19,512	19,531	14,469	11,998	9,787	21,3	957,185	25,417	2506,811	0	204,232	204,232	99,727	0	0	0	0	0	0	0
19:24:15	77,294	2964,164	19,365	19,385	14,481	12,006	9,831	21,3	957,185	25,417	2507,269	0	204,232	204,232	99,727	0	0	0	0	0	0	0
19:24:15	244,995	2966,614	19,365	19,336	14,495	12,031	9,874	21,3	957,185	25,417	2507,728	0	204,232	204,232	99,727	0	0	0	0	0	0	0
19:24:15	182,104	2968,435	19,316	19,336	14,508	12,05	9,917	21,3	957,185	25,417	2508,189	0	204,232	204,232	99,727	0	0	0	0	0	0	0
19:24:15	32,983	2968,765	19,121	19,14	14,521	12,054	9,959	21,3	957,185	25,417	2508,649	0	204,232	204,232	99,727	0	0	0	0	0	0	0
19:24:15	217,578	2970,94	19,17	19,189	14,531	12,076	10	21,3	957,185	25,417	2509,111	0	204,232	204,232	99,727	0	0	0	0	0	0	0
19:24:15	365,82	2974,599	19,365	19,385	14,54	12,114	10,042	21,3	957,185	25,417	2509,577	0	204,232	204,232	99,727	0	0	0	0	0	0	0
19:24:15	84,472	2975,443	19,365	19,385	14,545	12,122	10,082	21,3	957,185	25,417	2510,043	0	204,232	204,232	99,727	0	0	0	0	0	0	0
19:24:15	184,033	2977,284	19,463	19,385	14,55	12,141	10,123	21,3	957,185	25,417	2510,51	0	204,232	204,232	99,727	0	0	0	0	0	0	0
19:24:15	133,203	2978,616	19,512	19,482	14,554	12,155	10,163	21,3	957,185	25,417	2510,978	0	204,232	204,232	99,727	0	0	0	0	0	0	0
19:24:15	98,535	2979,601	19,512	19,482	14,56	12,165	10,202	21,3	957,185	25,417	2511,446	0	204,232	204,232	99,727	0	0	0	0	0	0	0
19:24:15	240,527	2982,006	19,609	19,58	14,568	12,19	10,241	21,3	957,185	25,417	2511,917	0	204,232	204,232	99,727	0	0	0	0	0	0	0
19:24:15	135,4	2983,36	19,658	19,726	14,573	12,204	10,279	21,3	957,185	25,417	2512,388	0	204,232	204,232	99,727	0	0	0	0	0	0	0
19:24:15	107,348	2984,434	19,609	19,58	14,581	12,215	10,317	21,3	957,185	25,417	2512,86	0	204,232	204,232	99,727	0	0	0	0	0	0	0
19:24:15	1,245	2984,446	19,512	19,531	14,587	12,215	10,354	21,3	957,185	25,417	2513,332	0	204,232	204,232	99,727	0	0	0	0	0	0	0
19:24:15	95,434	2985,401	19,463	19,385	14,595	12,225	10,391	21,3	957,185	25,417	2513,804	0	204,232	204,232	99,727	0	0	0	0	0	0	0
19:24:15	-12,939	2985,271	19,365	19,336	14,6	12,224	10,427	21,3	957,185	25,417	2514,276	0	204,232	204,232	99,727	0	0	0	0	0	0	0
19:24:15	236,035	2987,631	19,512	19,531	14,605	12,248	10,463	21,3	957,185	25,417	2514,749	0	204,232	204,232	99,727	0	0	0	0	0	0	0
19:24:15	74,731	2988,379	19,512	19,385	14,609	12,256	10,498	21,3	957,185	25,417	2515,223	0	204,232	204,232	99,727	0	0	0	0	0	0	0
19:24:15	11,889	2988,498	19,512	19,385	14,61	12,257	10,532	21,3	957,185	25,417	2515,696	0	204,232	204,232	99,727	0	0	0	0	0	0	0
19:24:15	99,633	2989,494	19,609	19,531	14,61	12,267	10,566	21,3	957,185	25,417	2516,17	0	204,232	204,232	99,727	0	0	0	0	0	0	0
19:24:15	73,681	2990,231	19,609	19,531	14,614	12,275	10,6	21,3	957,185	25,417	2516,644	0	204,232	204,232	99,727	0	0	0	0	0	0	0
19:24:15	12,109	2990,352	19,609	19,531	14,615	12,276	10,633	21,3	957,185	25,417	2517,117	0	204,232	204,232	99,727	0	0	0	0	0	0	0
19:24:15	276,245	2993,114	19,804	19,873	14,619	12,305	10,666	21,3	957,185	25,417	2517,593	0	204,232	204,232	99,727	0	0	0	0	0	0	0
19:24:15	-74,755	2992,367	19,658	19,58	14,623	12,297	10,698	21,3	957,185	25,417	2518,068	0	204,232	204,232	99,727	0	0	0	0	0	0	0
19:24:15	37,866	2992,745	19,609	19,531	14,628	12,301	10,729	21,3	957,185	25,417	2518,543	0	204,232	204,232	99,727	0	0	0	0	0	0	0
19:24:15	4,418	2992,79	19,463	19,385	14,637	12,301	10,76	21,3	957,185	25,417	2519,017	0	204,232	204,232	99,727	0	0	0	0	0	0	0
19:24:15	-11,791	2992,672	19,365	19,385	14,642	12,3	10,79	21,3	957,185	25,417	2519,491	0	204,232	204,232	99,727	0	0	0	0	0	0	0
19:24:15	49,755	2993,169	19,316	19,238	14,647	12,305	10,82	21,3	957,185	25,417	2519,964	0	204,232	204,232	99,727	0	0	0	0	0	0	0
19:24:15	78,1	2993,95	19,316	19,189	14,652	12,313	10,849	21,3	957,185	25,417	2520,439	0	204,232	204,232	99,727	0	0	0	0	0	0	0
19:24:15	149,536	2995,446	19,463	19,531	14,652	12,329	10,878	21,3	957,185	25,417	2520,914	0	204,232	204,232	99,727	0	0	0	0	0	0	0
19:24:15	49,853	2995,944	19,512	19,385	14,652	12,334	10,907	21,3	957,185	25,417	2521,389	0	204,232	204,232	99,727	0	0	0	0	0	0	0
19:24:15	99,707	2996,941	19,609	19,531	14,652	12,344	10,935	21,3	957,185	25,417	2521,864	0	204,232	204,232	99,727	0	0	0	0	0	0	0
19:24:15	49,877	2997,44	19,658	19,678	14,652	12,349	10,963	21,3	957,185	25,417	2522,34	0	204,232	204,232	99,727	0	0	0	0	0	0	0
19:24:15	68,164	2998,122	19,658	19,726	14,656	12,356	10,99	21,3	957,185	25,417	2522,816	0	204,232	204,232	99,727	0	0	0	0	0	0	0
19:24:15	10,864	2998,23	19,658	19,58	14,656	12,357	11,017	21,3	957,185	25,417	2523,291	0	204,232	204,232	99,727	0	0	0	0	0	0	0
19:24:15	-39,086	2997,839	19,609	19,531	14,657	12,353	11,043	21,3	957,185	25,417	2523,766	0	204,232	204,232	99,727	0	0	0	0	0	0	0
19:24:15	117,187	2999,011	19,658	19,678	14,661	12,365	11,069	21,3	957,185	25,417	2524,241	0	204,232	204,232	99,727	0	0	0	0	0	0	0
19:24:15	-109,619	2997,915	19,463	19,385	14,666	12,354	11,094	21,3	957,185	25,417	2524,715	0	204,232	204,232	99,727	0	0	0	0	0	0	0
19:24:15	149,584	2999,411	19,609	19,531	14,666	12,37	11,119	21,3	957,185	25,417	2525,189	0	204,232	204,232	99,727	0	0	0	0	0	0	0
19:24:15	-99,731	2998,414	19,512	19,482	14,666	12,359	11,143	21,3	957,185	25,417	2525,663	0	204,232	204,232	99,727	0	0	0	0	0	0	0
19:24:15	149,609	2999,91	19,658	19,58	14,666	12,375	11,167	21,3	957,185	25,417	2526,137	0	204,232	204,232	99,727	0	0	0	0	0	0	0
19:24:15	67,309	3000,583	19,658	19,531	14,67	12,382	11,191	21,3	957,185	25,417	2526,611	0	204,232	204,232	99,727	0	0	0	0	0	0	0
19:24:15	-138,793	2999,195	19,512	19,482	14,67	12,367	11,214	21,3	957,185	25,417	2527,084	0	204,232	204,232	99,727	0	0	0	0	0	0	0
19:24:15	149,633	3000,691	19,658	19,678	14,67	12,383	11,237	21,3	957,185	25,417	2527,558	0	204,232	204,232	99,727	0	0	0	0	0	0	0
19:24:15	0	3000,691	19,658	19,531	14,67	12,383	11,26	21,3	957,185	25,417	2528,031	0	204,232	204,232	99,727	0	0	0	0	0	0	0
19:24:15	0	3000,691	19,658	19,58	14,67	12,383	11,282	21,3	957,185	25,417	2528,504	0	204,232	204,232	99,727	0	0	0	0	0	0	0
19:24:15	-149,633	2999,195	19,512	19,482	14,67	12,367	11,303	21,3	957,185	25,417	2528,975	0	204,232	204,232	99,727	0	0	0	0	0	0	0
19:24:15	149,633	3000,691	19,658	19,58	14,67	12,383	11,324	21,3	957,185	25,417	2529,446	0	204,232	204,232	99,727	0	0	0	0	0	0	0
19:24:15	-49,877	3000,192	19,609	19,531	14,67	12,378	11,345	21,3	957,185	25,417	2529,917	0	204,232	204,232	99,727	0	0	0	0	0	0	0
19:24:15	0	3000,192	19,609	19,531	14,67	12,378	11,365	21,3	957,185	25,417	2530,387	0	204,232	204,232	99,727	0	0	0	0	0	0	0
19:24:15	-99,755	2999,195	19,512	19,482	14,67	12,367	11,385	21,3	957,185	25,417	2530,856	0	204,232	204,232	99,727	0	0	0	0	0	0	0
19:24:15	99,755	3000,192	19,609	19,531	14,67	12,378	11,404	21,3	957,185	25,417	2531,325	0	204,232	204,232	99,727	0	0	0	0	0	0	0
19:24:15	0	3000,192	19,609	19,482	14,67	12,378	11,423	21,3	957,185	25,417	2531,794	0	204,232	204,232	99,727	0	0	0	0	0	0	0
19:24:16	0	3000,192	19,609	19,531	14,67	12,378	11,442	21,3	957,185	25,417	2532,263	0	204,232	204,232	99,727	0	0	0	0	0	0	0
19:24:16	0	3000,192	19,609	19,531	14,67	12,378	11,46	21,3	957,185	25,417	2532,731	0	204,232	204,232	99,727	0	0	0	0	0	0	0
19:24:16	-99,755	2999,195	19,512	19,336	14,67	12,367	11,478	21,3	957,185	25,417	2533,197	0	204,232	204,232	99,727	0	0	0	0	0	0	0
19:24:16	99,755	3000,192	19,609	19,678	14,67	12,378	11,496	21,3	957,185	25,417	2533,664	0	204,232	204,232	99,727	0	0	0	0	0	0	0
19:24:16	-90,161	2999,291	19,512	19,482	14,671	12,368	11,513	21,3	957,185	25,417	2534,13	0	204,232	204,232	99,727	0	0	0	0	0	0	0
19:24:16	-59,448	2998,696	19,463	19,385	14,67	12,362	11,53	21,3	957,185	25,417	2534,595	0	204,232	204,232	99,727	0	0	0	0	0	0	0
19:24:16	0	2998,696	19,463	19,238	14,67	12,362	11,546	21,3	957,185	25,417	2535,059	0	204,232	204,232	99,727	0	0	0	0	0	0	0
19:24:16	49,853	2999,195	19,512	19,482	14,67	12,367	11,562	21,3	957,185	25,417	2535,523	0	204,232	204,232	99,727	0	0	0	0	0	0	0
19:24:16	0	2999,195	19,512	19,58	14,67	12,367	11,578	21,3	957,185	25,417	2535,987	0	204,232	204,232	99,727	0	0	0	0	0	0	0
19:24:16	-49,853	2998,696	19,463	19,385	14,67	12,362	11,593	21,3	957,185	25,417	2536,45	0	204,232	204,232	99,727	0	0	0	0	0	0	0
19:24:16	149,609	3000,192	19,609	19,58	14,67	12,378	11,609	21,3	957,185	25,417	2536,913	0	204,232	204,232	99,727	0	0	0	0	0	0	0
19:24:16	0	3000,192	19,609	19,58	14,67	12,378	11,624	21,3	957,185	25,417	2537,377	0	204,232	204,232	99,727	0	0	0	0	0	0	0
19:24:16	0	3000,192	19,609	19,58	14,67	12,378	11,638	21,3	957,185	25,417	2537,84	0	204,232	204,232	99,727	0	0	0	0	0	0	0
19:24:16	-99,755	2999,195	19,512	19,238	14,67	12,367	11,653	21,3	957,185	25,417	2538,301	0	204,232	204,232	99,727	0	0	0	0	0	0	0
19:24:16	249,389	3001,689	19,756	19,678	14,67	12,393	11,667	21,3	957,185	25,417	2538,765	0	204,232	204,232	99,727	0	0	0	0	0	0	0
19:24:16	-149,633	3000,192	19,609	19,385	14,67	12,378	11,681	21,3	957,185	25,417	2539,226	0	204,232	204,232	99,727	0	0	0	0	0	0	0
19:24:16	-249,34	2997,699	19,365	19,238	14,67	12,352	11,694	21,3	957,185	25,417	2539,685	0	204,232	204,232	99,727	0	0	0	0	0	0	0
19:24:16	-498,437	2992,715	18,877	18,359	14,67	12,301	11,706	21,3	957,185	25,417	2540,138	0	204,232	204,232	99,727	0	0	0	0	0	0	0
19:24:16	-586,889	2986,846	18,388	17,822	14,665	12,24	11,717	21,3	957,185	25,417	2540,584	0	204,232	204,232	99,727	0	0	0	0	0	0	0
19:24:16	-644,97	2980,396	17,998	17,187	14,651	12,174	11,726	21,3	957,185	25,417	2541,024	0	204,232	204,232	99,727	0	0	0	0	0	0	0
19:24:16	-706,25	2973,334	17,705	16,845	14,628	12,101	11,733	21,3	957,185	25,417	2541,456	0	204,232	204,232	99,727	0	0	0	0	0	0	0
19:24:16	-570,971	2967,624	17,705	16,357	14,596	12,042	11,739	21,3	957,185	25,417	2541,882	0	204,232	204,232	99,727	0	0	0	0	0	0	0
19:24:16	-527,246	2962,351	17,9	16,748	14,555	11,987	11,744	21,3	957,185	25,417	2542,303	0	204,232	204,232	99,727	0	0	0	0	0	0	0
19:24:16	-717,578	2955,176	17,998	16,748	14,509	11,914	11,747	21,3	957,185	25,417	2542,716	0	204,232	204,232	99,727	0	0	0	0	0	0	0
19:24:16	-468,627	2950,489	18,34	17,187	14,463	11,865	11,75	21,3	957,185	25,417	2543,124	0	204,232	204,232	99,727	0	0	0	0	0	0	0
19:24:16	-739,428	2943,095	18,388	16,845	14,418	11,789	11,75	21,3	957,185	25,417	2543,524	0	204,232	204,232	99,727	0	0	0	0	0	0	0
19:24:16	-1157,714	2931,518	17,9	16,406	14,381	11,67	11,749	21,4	958,996	25,417	2543,912	0	204,232	204,232	99,727	0	0	0	0	0	0	0
19:24:16	-670,385	2924,814	17,803	16,504	14,349	11,601	11,746	21,4	958,996	25,417	2544,293	0	204,232	204,232	99,727	0	0	0	0	0	0	0
19:24:16	-963,452	2915,18	17,314	15,869	14,323	11,501	11,741	21,4	958,996	25,417	2544,664	0	204,232	204,232	99,727	0	0	0	0	0	0	0
19:24:16	-867,944	2906,5	16,875	15,869	14,299	11,412	11,735	21,4	958,996	25,417	2545,026	0	204,232	204,232	99,727	0	0	0	0	0	0	0
19:24:16	-658,618	2899,914	16,679	15,527	14,273	11,344	11,727	21,4	958,996	25,417	2545,38	0	204,232	204,232	99,727	0	0	0	0	0	0	0
19:24:16	-668,017	2893,234	16,582	15,625	14,241	11,275	11,718	21,4	958,996	25,417	2545,728	0	204,232	204,232	99,727	0	0	0	0	0	0	0
19:24:16	-615,258	2887,081	16,533	15,625	14,209	11,212	11,708	21,4	958,996	25,417	2546,07	0	204,232	204,232	99,727	0	0	0	0	0	0	0
19:24:16	-529,785	2881,783	16,582	15,82	14,176	11,157	11,697	21,4	958,996	25,417	2546,405	0	204,232	204,232	99,727	0	0	0	0	0	0	0
19:24:16	-570,507	2876,078	16,582	15,722	14,144	11,098	11,686	21,4	958,996	25,417	2546,735	0	204,232	204,232	99,727	0	0	0	0	0	0	0
19:24:16	-472,729	2871,351	16,533	15,82	14,12	11,049	11,673	21,4	958,996	25,417	2547,059	0	204,232	204,232	99,727	0	0	0	0	0	0	0
19:24:16	-689,013	2864,461	16,338	15,625	14,092	10,978	11,659	21,4	958,996	25,417	2547,377	0	205,838	205,838	99,733	0	0	0	0	0	0	0
19:24:16	-827,612	2856,185	15,849	15,088	14,073	10,893	11,644	21,4	958,996	25,417	2547,686	0	205,838	205,838	99,733	0	0	0	0	0	0	0
19:24:16	-626,684	2849,918	15,556	15,088	14,054	10,828	11,628	21,4	958,996	25,417	2547,988	0	205,838	205,838	99,733	0	0	0	0	0	0	0
19:24:16	-531,591	2844,602	15,361	14,746	14,035	10,774	11,612	21,4	958,996	25,417	2548,284	0	205,838	205,838	99,733	0	0	0	0	0	0	0
19:24:16	-481,347	2839,788	15,215	14,502	14,016	10,724	11,594	21,4	958,996	25,417	2548,576	0	205,838	205,838	99,733	0	0	0	0	0	0	0
19:24:16	-287,817	2836,91	15,263	14,746	13,997	10,694	11,577	21,4	958,996	25,417	2548,864	0	205,838	205,838	99,733	0	0	0	0	0	0	0
19:24:16	-697,265	2829,938	15,068	14,404	13,969	10,622	11,558	21,4	958,996	25,417	2549,145	0	205,838	205,838	99,733	0	0	0	0	0	0	0
19:24:16	-276,098	2827,177	15,215	14,453	13,945	10,594	11,539	21,4	958,996	25,417	2549,423	0	205,838	205,838	99,733	0	0	0	0	0	0	0
19:24:16	-456,127	2822,615	15,263	14,648	13,916	10,547	11,52	21,4	958,996	25,417	2549,697	0	205,838	205,838	99,733	0	0	0	0	0	0	0
19:24:16	-325,146	2819,364	15,361	14,795	13,893	10,513	11,5	21,4	958,996	25,417	2549,966	0	205,838	205,838	99,733	0	0	0	0	0	0	0
19:24:16	-424,121	2815,123	15,361	14,843	13,869	10,47	11,48	21,4	958,996	25,417	2550,231	0	205,838	205,838	99,733	0	0	0	0	0	0	0
19:24:16	-568,237	2809,44	15,215	14,599	13,845	10,411	11,459	21,4	958,996	25,417	2550,49	0	205,838	205,838	99,733	0	0	0	0	0	0	0
19:24:16	-435,375	2805,087	15,117	14,599	13,826	10,366	11,437	21,4	958,996	25,417	2550,745	0	205,838	205,838	99,733	0	0	0	0	0	0	0
19:24:16	-533,667	2799,75	14,922	14,404	13,806	10,311	11,415	21,4	958,996	25,417	2550,994	0	205,838	205,838	99,733	0	0	0	0	0	0	0
19:24:16	-484,912	2794,901	14,775	14,258	13,787	10,261	11,393	21,4	958,996	25,417	2551,238	0	205,838	205,838	99,733	0	0	0	0	0	0	0
19:24:16	-482,495	2790,076	14,629	14,111	13,768	10,211	11,369	21,4	958,996	25,417	2551,477	0	205,838	205,838	99,733	0	0	0	0	0	0	0
19:24:16	-338,623	2786,69	14,629	14,062	13,749	10,177	11,346	21,4	958,996	25,417	2551,712	0	205,838	205,838	99,733	0	0	0	0	0	0	0
19:24:16	-329,663	2783,393	14,726	14,209	13,725	10,143	11,322	21,4	958,996	25,417	2551,944	0	205,838	205,838	99,733	0	0	0	0	0	0	0
19:24:16	-276,66	2780,626	14,873	14,404	13,701	10,114	11,299	21,4	958,996	25,417	2552,173	0	205,838	205,838	99,733	0	0	0	0	0	0	0
19:24:16	-619,433	2774,432	14,726	14,258	13,674	10,05	11,274	21,4	958,996	25,417	2552,395	0	205,838	205,838	99,733	0	0	0	0	0	0	0
19:24:16	-590,112	2768,531	14,482	14,062	13,654	9,989	11,249	21,4	958,996	25,417	2552,611	0	205,838	205,838	99,733	0	0	0	0	0	0	0
19:24:16	-332,055	2765,21	14,482	13,965	13,636	9,955	11,224	21,4	958,996	25,417	2552,824	0	205,838	205,838	99,733	0	0	0	0	0	0	0
19:24:16	-388,208	2761,328	14,433	13,916	13,616	9,915	11,198	21,4	958,996	25,417	2553,032	0	205,838	205,838	99,733	0	0	0	0	0	0	0
19:24:16	-530,346	2756,025	14,238	13,769	13,597	9,86	11,172	21,4	958,996	25,417	2553,235	0	205,838	205,838	99,733	0	0	0	0	0	0	0
19:24:16	-428,979	2751,735	14,14	13,867	13,579	9,816	11,145	21,4	958,996	25,417	2553,434	0	205,838	205,838	99,733	0	0	0	0	0	0	0
19:24:16	-342,7	2748,308	14,14	13,769	13,559	9,781	11,118	21,4	958,996	25,417	2553,629	0	205,838	205,838	99,733	0	0	0	0	0	0	0
19:24:16	-510,449	2743,203	13,896	13,525	13,544	9,728	11,091	21,4	958,996	25,417	2553,818	0	205,838	205,838	99,733	0	0	0	0	0	0	0
19:24:16	-522,509	2737,978	13,75	13,427	13,523	9,674	11,063	21,4	958,996	25,417	2554,003	0	205,838	205,838	99,733	0	0	0	0	0	0	0
19:24:16	-299,487	2734,984	13,799	13,574	13,503	9,643	11,036	21,4	958,996	25,417	2554,184	0	205,838	205,838	99,733	0	0	0	0	0	0	0
19:24:16	-383,667	2731,147	13,896	13,525	13,476	9,604	11,007	21,4	958,996	25,417	2554,361	0	205,838	205,838	99,733	0	0	0	0	0	0	0
19:24:16	-167,675	2729,47	14,14	13,623	13,453	9,587	10,98	21,4	958,996	25,417	2554,536	0	205,838	205,838	99,733	0	0	0	0	0	0	0
19:24:16	-375,268	2725,717	14,238	13,769	13,426	9,548	10,952	21,4	958,996	25,417	2554,707	0	205,838	205,838	99,733	0	0	0	0	0	0	0
19:24:16	-425,732	2721,46	14,238	13,769	13,402	9,504	10,923	21,4	958,996	25,417	2554,874	0	205,838	205,838	99,733	0	0	0	0	0	0	0
19:24:16	-406,298	2717,397	14,238	13,916	13,379	9,462	10,895	21,4	958,996	25,417	2555,037	0	205,838	205,838	99,733	0	0	0	0	0	0	0
19:24:16	-535,424	2712,043	13,945	13,623	13,365	9,407	10,865	21,4	958,996	25,417	2555,194	0	205,838	205,838	99,733	0	0	0	0	0	0	0
19:24:16	-500,634	2707,036	13,603	13,379	13,356	9,355	10,836	21,4	958,996	25,417	2555,346	0	205,838	205,838	99,733	0	0	0	0	0	0	0
19:24:16	-452,124	2702,515	13,31	13,086	13,346	9,309	10,806	21,4	958,996	25,417	2555,493	0	205,838	205,838	99,733	0	0	0	0	0	0	0
19:24:16	-454,028	2697,975	13,017	12,744	13,337	9,262	10,776	21,4	958,996	25,417	2555,635	0	205,838	205,838	99,733	0	0	0	0	0	0	0
19:24:16	-419,702	2693,778	12,822	12,549	13,324	9,219	10,745	21,4	958,996	25,417	2555,773	0	205,838	205,838	99,733	0	0	0	0	0	0	0
19:24:16	-216,821	2691,61	12,92	12,646	13,306	9,196	10,715	21,4	958,996	25,417	2555,909	0	205,838	205,838	99,733	0	0	0	0	0	0	0
19:24:16	-351,269	2688,097	12,968	12,695	13,284	9,16	10,684	21,4	958,996	25,417	2556,041	0	205,838	205,838	99,733	0	0	0	0	0	0	0
19:24:16	-349,902	2684,598	12,968	12,695	13,264	9,124	10,654	21,4	958,996	25,417	2556,17	0	205,838	205,838	99,733	0	0	0	0	0	0	0
19:24:16	-378,808	2680,81	12,968	12,695	13,242	9,085	10,623	21,4	958,996	25,417	2556,294	0	205,838	205,838	99,733	0	0	0	0	0	0	0
19:24:16	-357,275	2677,237	12,968	12,695	13,222	9,048	10,592	21,4	958,996	25,417	2556,415	0	205,838	205,838	99,733	0	0	0	0	0	0	0
19:24:16	-317,602	2674,061	12,968	12,744	13,204	9,015	10,561	21,4	958,996	25,417	2556,533	0	205,838	205,838	99,733	0	0	0	0	0	0	0
19:24:16	-330,419	2670,757	12,822	12,646	13,194	8,981	10,53	21,4	958,996	25,417	2556,647	0	205,838	205,838	99,733	0	0	0	0	0	0	0
19:24:16	-430,029	2666,457	12,627	12,451	13,18	8,937	10,499	21,4	958,996	25,417	2556,757	0	205,838	205,838	99,733	0	0	0	0	0	0	0
19:24:16	-196,02	2664,496	12,529	12,256	13,174	8,917	10,468	21,4	958,996	25,417	2556,864	0	205,838	205,838	99,733	0	0	0	0	0	0	0
19:24:16	-366,333	2660,833	12,334	12,109	13,164	8,879	10,437	21,4	958,996	25,417	2556,968	0	205,838	205,838	99,733	0	0	0	0	0	0	0
19:24:16	-278,149	2658,052	12,285	11,963	13,151	8,85	10,406	21,4	958,996	25,417	2557,069	0	205,838	205,838	99,733	0	0	0	0	0	0	0
19:24:16	-342,285	2654,629	12,187	11,963	13,137	8,815	10,374	21,4	958,996	25,417	2557,167	0	205,838	205,838	99,733	0	0	0	0	0	0	0
19:24:16	-163,33	2652,995	12,285	12,109	13,123	8,798	10,343	21,4	958,996	25,417	2557,263	0	205,838	205,838	99,733	0	0	0	0	0	0	0
19:24:16	-212,329	2650,872	12,334	12,109	13,108	8,776	10,313	21,4	958,996	25,417	2557,356	0	205,838	205,838	99,733	0	0	0	0	0	0	0
19:24:16	-251,66	2648,356	12,334	12,158	13,094	8,75	10,282	21,4	958,996	25,417	2557,447	0	205,838	205,838	99,733	0	0	0	0	0	0	0
19:24:16	-255,029	2645,805	12,334	12,06	13,079	8,724	10,252	21,4	958,996	25,417	2557,535	0	205,838	205,838	99,733	0	0	0	0	0	0	0
19:24:16	-240,893	2643,396	12,334	12,109	13,066	8,699	10,221	21,4	958,996	25,417	2557,621	0	205,838	205,838	99,733	0	0	0	0	0	0	0
19:24:16	-223,266	2641,164	12,285	12,06	13,056	8,676	10,191	21,4	958,996	25,417	2557,705	0	205,838	205,838	99,733	0	0	0	0	0	0	0
19:24:16	-227,563	2638,888	12,138	11,914	13,051	8,653	10,161	21,4	958,996	25,417	2557,786	0	205,838	205,838	99,733	0	0	0	0	0	0	0
19:24:16	-318,896	2635,699	11,992	11,718	13,041	8,62	10,13	21,4	958,996	25,417	2557,864	0	205,838	205,838	99,733	0	0	0	0	0	0	0
19:24:16	-217,7	2633,522	11,943	11,621	13,031	8,597	10,1	21,4	958,996	25,417	2557,94	0	205,838	205,838	99,733	0	0	0	0	0	0	0
19:24:16	-265,478	2630,867	11,845	11,572	13,022	8,57	10,07	21,4	958,996	25,417	2558,013	0	205,838	205,838	99,733	0	0	0	0	0	0	0
19:24:16	-169,995	2629,167	11,845	11,621	13,012	8,553	10,041	21,4	958,996	25,417	2558,084	0	205,838	205,838	99,733	0	0	0	0	0	0	0
19:24:16	-27,392	2628,893	11,992	11,621	13,002	8,55	10,011	21,4	958,996	25,417	2558,155	0	205,838	205,838	99,733	0	0	0	0	0	0	0
19:24:16	-199,536	2626,898	12,041	11,767	12,988	8,529	9,982	21,4	958,996	25,417	2558,224	0	205,838	205,838	99,733	0	0	0	0	0	0	0
19:24:16	-254,956	2624,349	12,041	11,767	12,974	8,503	9,953	21,4	958,996	25,417	2558,29	0	205,838	205,838	99,733	0	0	0	0	0	0	0
19:24:16	-168,774	2622,661	12,041	11,816	12,964	8,486	9,925	21,4	958,996	25,417	2558,354	0	205,838	205,838	99,733	0	0	0	0	0	0	0
19:24:16	-168,798	2620,973	12,041	11,767	12,955	8,468	9,896	21,4	958,996	25,417	2558,417	0	205,838	205,838	99,733	0	0	0	0	0	0	0
19:24:17	-217,602	2618,797	11,992	11,718	12,945	8,446	9,868	21,4	958,996	25,417	2558,477	0	205,838	205,838	99,733	0	0	0	0	0	0	0
19:24:17	-228,417	2616,513	11,845	11,718	12,94	8,422	9,839	21,4	958,996	25,417	2558,535	0	205,838	205,838	99,733	0	0	0	0	0	0	0
19:24:17	-263,183	2613,881	11,748	11,572	12,931	8,395	9,811	21,4	958,996	25,417	2558,591	0	205,838	205,838	99,733	0	0	0	0	0	0	0
19:24:17	-180,371	2612,077	11,65	11,523	12,926	8,376	9,783	21,4	958,996	25,417	2558,644	0	205,838	205,838	99,733	0	0	0	0	0	0	0
19:24:17	-216,43	2609,913	11,601	11,425	12,916	8,354	9,755	21,4	958,996	25,417	2558,696	0	205,838	205,838	99,733	0	0	0	0	0	0	0
19:24:17	-264,135	2607,271	11,504	11,425	12,907	8,327	9,727	21,4	958,996	25,417	2558,744	0	205,838	205,838	99,733	0	0	0	0	0	0	0
19:24:17	-168,872	2605,583	11,504	11,425	12,897	8,309	9,699	21,4	958,996	25,417	2558,791	0	205,838	205,838	99,733	0	0	0	0	0	0	0
19:24:17	-73,291	2604,85	11,601	11,377	12,887	8,302	9,672	21,4	958,996	25,417	2558,837	0	205,838	205,838	99,733	0	0	0	0	0	0	0
19:24:17	-168,725	2603,162	11,601	11,425	12,878	8,285	9,644	21,4	958,996	25,417	2558,881	0	205,838	205,838	99,733	0	0	0	0	0	0	0
19:24:17	-167,651	2601,486	11,601	11,523	12,868	8,267	9,617	21,4	958,996	25,417	2558,924	0	205,838	205,838	99,733	0	0	0	0	0	0	0
19:24:17	-166,601	2599,82	11,601	11,523	12,859	8,25	9,591	21,4	958,996	25,417	2558,965	0	205,838	205,838	99,733	0	0	0	0	0	0	0
19:24:17	-260,839	2597,212	11,504	11,425	12,849	8,223	9,564	21,4	958,996	25,417	2559,003	0	205,838	205,838	99,733	0	0	0	0	0	0	0
19:24:17	-133,764	2595,874	11,455	11,377	12,845	8,209	9,537	21,4	958,996	25,417	2559,04	0	205,838	205,838	99,733	0	0	0	0	0	0	0
19:24:17	-165,527	2594,219	11,455	11,279	12,835	8,192	9,511	21,4	958,996	25,417	2559,075	0	205,838	205,838	99,733	0	0	0	0	0	0	0
19:24:17	-132,495	2592,894	11,406	11,279	12,83	8,179	9,485	21,4	958,996	25,417	2559,109	0	205,838	205,838	99,733	0	0	0	0	0	0	0
19:24:17	-121,02	2591,683	11,455	11,377	12,821	8,166	9,459	21,4	958,996	25,417	2559,141	0	205,838	205,838	99,733	0	0	0	0	0	0	0
19:24:17	-211,035	2589,573	11,406	11,279	12,812	8,144	9,433	21,4	958,996	25,417	2559,172	0	205,838	205,838	99,733	0	0	0	0	0	0	0
19:24:17	-165,502	2587,918	11,406	11,279	12,802	8,127	9,407	21,4	958,996	25,417	2559,201	0	205,838	205,838	99,733	0	0	0	0	0	0	0
19:24:17	-37,28	2587,545	11,455	11,377	12,797	8,124	9,382	21,4	958,996	25,417	2559,229	0	205,838	205,838	99,733	0	0	0	0	0	0	0
19:24:17	-213,11	2585,414	11,406	11,279	12,788	8,102	9,357	21,4	958,996	25,417	2559,255	0	205,838	205,838	99,733	0	0	0	0	0	0	0
19:24:17	-222,143	2583,193	11,259	11,181	12,783	8,079	9,332	21,4	958,996	25,417	2559,279	0	205,838	205,838	99,733	0	0	0	0	0	0	0
19:24:17	-185,449	2581,338	11,162	11,181	12,778	8,06	9,307	21,4	958,996	25,417	2559,301	0	205,838	205,838	99,733	0	0	0	0	0	0	0
19:24:17	-126,074	2580,078	11,113	11,084	12,774	8,047	9,282	21,4	958,996	25,417	2559,322	0	205,838	205,838	99,733	0	0	0	0	0	0	0
19:24:17	-169,702	2578,38	11,113	11,084	12,764	8,029	9,258	21,3	957,566	25,417	2559,341	0	205,838	205,838	99,733	0	0	0	0	0	0	0
19:24:17	-109,252	2577,288	11,162	11,181	12,755	8,018	9,234	21,3	957,566	25,417	2559,359	0	205,838	205,838	99,733	0	0	0	0	0	0	0
19:24:17	-82,714	2576,461	11,162	11,181	12,75	8,009	9,21	21,3	957,566	25,417	2559,377	0	205,838	205,838	99,733	0	0	0	0	0	0	0
19:24:17	11,303	2576,574	11,259	11,181	12,746	8,01	9,186	21,3	957,566	25,417	2559,394	0	205,838	205,838	99,733	0	0	0	0	0	0	0
19:24:17	-261,621	2573,958	11,162	11,181	12,736	7,983	9,162	21,3	957,566	25,417	2559,408	0	205,838	205,838	99,733	0	0	0	0	0	0	0
19:24:17	-131,347	2572,644	11,113	11,084	12,731	7,97	9,139	21,3	957,566	25,417	2559,422	0	205,838	205,838	99,733	0	0	0	0	0	0	0
19:24:17	-176,757	2570,877	11,015	11,035	12,727	7,952	9,116	21,3	957,566	25,417	2559,433	0	205,838	205,838	99,733	0	0	0	0	0	0	0
19:24:17	-137,622	2569,5	10,966	11,035	12,722	7,937	9,093	21,3	957,566	25,417	2559,444	0	205,838	205,838	99,733	0	0	0	0	0	0	0
19:24:17	-34,13	2569,159	11,015	10,937	12,717	7,934	9,07	21,3	957,566	25,417	2559,454	0	205,838	205,838	99,733	0	0	0	0	0	0	0
19:24:17	-82,714	2568,332	11,015	11,035	12,712	7,925	9,048	21,3	957,566	25,417	2559,463	0	205,838	205,838	99,733	0	0	0	0	0	0	0
19:24:17	-162,304	2566,709	11,015	11,084	12,703	7,909	9,025	21,3	957,566	25,417	2559,47	0	204,466	204,466	99,727	0	0	0	0	0	0	0
19:24:17	14,428	2566,853	11,113	11,084	12,698	7,91	9,003	21,3	957,566	25,417	2559,477	0	204,466	204,466	99,727	0	0	0	0	0	0	0
19:24:17	-90,112	2565,952	11,113	11,084	12,693	7,901	8,982	21,3	957,566	25,417	2559,484	0	204,466	204,466	99,727	0	0	0	0	0	0	0
19:24:17	-175,634	2564,196	11,015	11,035	12,689	7,883	8,96	21,3	957,566	25,417	2559,488	0	204,466	204,466	99,727	0	0	0	0	0	0	0
19:24:17	-127,026	2562,925	10,966	10,937	12,684	7,87	8,939	21,3	957,566	25,417	2559,492	0	204,466	204,466	99,727	0	0	0	0	0	0	0
19:24:17	-79,394	2562,131	10,966	10,937	12,68	7,862	8,918	21,3	957,566	25,417	2559,495	0	204,466	204,466	99,727	0	0	0	0	0	0	0
19:24:17	-136,694	2560,765	10,918	10,84	12,675	7,847	8,897	21,3	957,566	25,417	2559,496	0	204,466	204,466	99,727	0	0	0	0	0	0	0
19:24:17	-30,859	2560,456	10,966	10,84	12,67	7,844	8,876	21,3	957,566	25,417	2559,497	0	204,466	204,466	99,727	0	0	0	0	0	0	0
19:24:17	-88,159	2559,574	10,966	10,84	12,665	7,835	8,856	21,3	957,566	25,417	2559,497	0	204,466	204,466	99,727	0	0	0	0	0	0	0
19:24:17	-125,781	2558,317	10,918	10,742	12,661	7,822	8,835	21,3	957,566	25,417	2558,317	0	204,466	204,466	99,727	0	0	0	0	0	0	0
19:24:17	-77,416	2557,542	10,918	10,742	12,656	7,814	8,815	21,3	957,566	25,417	2557,542	0	204,466	204,466	99,727	0	0	0	0	0	0	0
19:24:17	-89,257	2556,65	10,918	10,742	12,651	7,805	8,796	21,3	957,566	25,417	2556,65	0	204,466	204,466	99,727	0	0	0	0	0	0	0
19:24:17	-153,442	2555,115	10,918	10,84	12,643	7,789	8,776	21,3	957,566	25,417	2555,115	0	204,466	204,466	99,727	0	0	0	0	0	0	0
19:24:17	-76,367	2554,352	10,918	10,742	12,638	7,781	8,756	21,3	957,566	25,417	2554,352	0	204,466	204,466	99,727	0	0	0	0	0	0	0
19:24:17	-88,012	2553,472	10,918	10,84	12,633	7,772	8,737	21,3	957,566	25,417	2553,472	0	204,466	204,466	99,727	0	0	0	0	0	0	0
19:24:17	-142,309	2552,048	10,771	10,693	12,633	7,758	8,718	21,3	957,566	25,417	2552,048	0	204,466	204,466	99,727	0	0	0	0	0	0	0
19:24:17	-105,615	2550,992	10,673	10,498	12,633	7,747	8,699	21,3	957,566	25,417	2550,992	0	204,466	204,466	99,727	0	0	0	0	0	0	0
19:24:17	-76,391	2550,228	10,673	10,547	12,628	7,739	8,68	21,3	957,566	25,417	2550,228	0	204,466	204,466	99,727	0	0	0	0	0	0	0
19:24:17	-75,122	2549,477	10,673	10,595	12,624	7,731	8,661	21,3	957,566	25,417	2549,477	0	204,466	204,466	99,727	0	0	0	0	0	0	0
19:24:17	9,033	2549,567	10,771	10,595	12,619	7,732	8,643	21,3	957,566	25,417	2549,477	0	204,466	204,466	99,727	0	0	0	0	0	0	0
19:24:17	-88,159	2548,686	10,771	10,742	12,614	7,723	8,625	21,3	957,566	25,417	2548,686	0	204,466	204,466	99,727	0	0	0	0	0	0	0
19:24:17	-98,632	2547,7	10,82	10,693	12,606	7,713	8,607	21,3	957,566	25,417	2547,7	0	204,466	204,466	99,727	0	0	0	0	0	0	0
19:24:17	-85,864	2546,841	10,82	10,693	12,601	7,704	8,589	21,3	957,566	25,417	2546,841	0	204,466	204,466	99,727	0	0	0	0	0	0	0
19:24:17	21,777	2547,059	10,918	10,742	12,597	7,706	8,572	21,3	957,566	25,417	2546,841	0	204,466	204,466	99,727	0	0	0	0	0	0	0
19:24:17	-71,972	2546,339	10,918	10,742	12,593	7,699	8,555	21,3	957,566	25,417	2546,339	0	204,466	204,466	99,727	0	0	0	0	0	0	0
19:24:17	-155,053	2544,788	10,771	10,595	12,592	7,683	8,538	21,3	957,566	25,417	2544,788	0	204,466	204,466	99,727	0	0	0	0	0	0	0
19:24:17	0	2544,788	10,771	10,547	12,592	7,683	8,521	21,3	957,566	25,417	2544,788	0	204,466	204,466	99,727	0	0	0	0	0	0	0
19:24:17	-71,972	2544,069	10,771	10,595	12,588	7,675	8,505	21,3	957,566	25,417	2544,069	0	204,466	204,466	99,727	0	0	0	0	0	0	0
19:24:17	-214,16	2541,927	10,625	10,547	12,584	7,653	8,488	21,3	957,566	25,417	2541,927	0	204,466	204,466	99,727	0	0	0	0	0	0	0
19:24:17	-108,642	2540,841	10,527	10,547	12,583	7,642	8,471	21,3	957,566	25,417	2540,841	0	204,466	204,466	99,727	0	0	0	0	0	0	0
19:24:17	-83,715	2540,004	10,527	10,498	12,578	7,633	8,455	21,3	957,566	25,417	2540,004	0	204,466	204,466	99,727	0	0	0	0	0	0	0
19:24:17	9,741	2540,101	10,625	10,547	12,573	7,634	8,439	21,3	957,566	25,417	2540,004	0	204,466	204,466	99,727	0	0	0	0	0	0	0
19:24:17	-37,426	2539,727	10,673	10,595	12,569	7,631	8,423	21,3	957,566	25,417	2539,727	0	204,466	204,466	99,727	0	0	0	0	0	0	0
19:24:17	-69,848	2539,028	10,673	10,595	12,565	7,623	8,407	21,3	957,566	25,417	2539,028	0	204,466	204,466	99,727	0	0	0	0	0	0	0
19:24:17	-117,016	2537,858	10,625	10,547	12,561	7,611	8,392	21,3	957,566	25,417	2537,858	0	204,466	204,466	99,727	0	0	0	0	0	0	0
19:24:17	-14,086	2537,717	10,625	10,547	12,56	7,61	8,376	21,3	957,566	25,417	2537,717	0	204,466	204,466	99,727	0	0	0	0	0	0	0
19:24:17	-69,677	2537,02	10,625	10,547	12,556	7,603	8,361	21,3	957,566	25,417	2537,02	0	204,466	204,466	99,727	0	0	0	0	0	0	0
19:24:17	-177,368	2535,247	10,527	10,547	12,551	7,584	8,346	21,3	957,566	25,417	2535,247	0	204,466	204,466	99,727	0	0	0	0	0	0	0
19:24:17	0	2535,247	10,527	10,498	12,551	7,584	8,331	21,3	957,566	25,417	2535,247	0	204,466	204,466	99,727	0	0	0	0	0	0	0
19:24:17	12,011	2535,367	10,625	10,547	12,546	7,586	8,316	21,3	957,566	25,417	2535,247	0	204,466	204,466	99,727	0	0	0	0	0	0	0
19:24:17	-108,764	2534,279	10,527	10,547	12,546	7,574	8,302	21,3	957,566	25,417	2534,279	0	204,466	204,466	99,727	0	0	0	0	0	0	0
19:24:17	-68,603	2533,593	10,527	10,498	12,542	7,567	8,287	21,3	957,566	25,417	2533,593	0	204,466	204,466	99,727	0	0	0	0	0	0	0
19:24:17	-97,802	2532,615	10,527	10,498	12,536	7,557	8,273	21,3	957,566	25,417	2532,615	0	204,466	204,466	99,727	0	0	0	0	0	0	0
19:24:17	27,099	2532,886	10,625	10,547	12,532	7,56	8,259	21,3	957,566	25,417	2532,615	0	204,466	204,466	99,727	0	0	0	0	0	0	0
19:24:17	-82,666	2532,059	10,625	10,547	12,528	7,551	8,245	21,3	957,566	25,417	2532,059	0	204,466	204,466	99,727	0	0	0	0	0	0	0
19:24:17	-82,69	2531,233	10,625	10,498	12,523	7,543	8,231	21,3	957,566	25,417	2531,233	0	204,466	204,466	99,727	0	0	0	0	0	0	0
19:24:17	-19,36	2531,039	10,673	10,693	12,519	7,541	8,218	21,3	957,566	25,417	2531,039	0	204,466	204,466	99,727	0	0	0	0	0	0	0
19:24:17	-31,152	2530,727	10,673	10,595	12,517	7,538	8,205	21,3	957,566	25,417	2530,727	0	204,466	204,466	99,727	0	0	0	0	0	0	0
19:24:17	-113,818	2529,589	10,625	10,547	12,514	7,526	8,191	21,3	957,566	25,417	2529,589	0	204,466	204,466	99,727	0	0	0	0	0	0	0
19:24:17	-14,941	2529,44	10,625	10,498	12,513	7,524	8,178	21,3	957,566	25,417	2529,44	0	204,466	204,466	99,727	0	0	0	0	0	0	0
19:24:17	-192,431	2527,515	10,478	10,4	12,51	7,505	8,165	21,3	957,566	25,417	2527,515	0	204,466	204,466	99,727	0	0	0	0	0	0	0
19:24:17	-16,186	2527,354	10,478	10,498	12,509	7,503	8,152	21,3	957,566	25,417	2527,354	0	204,466	204,466	99,727	0	0	0	0	0	0	0
19:24:17	-141,87	2525,935	10,332	10,302	12,509	7,488	8,139	21,3	957,566	25,417	2525,935	0	204,466	204,466	99,727	0	0	0	0	0	0	0
19:24:17	-64,379	2525,291	10,332	10,351	12,505	7,482	8,126	21,3	957,566	25,417	2525,291	0	204,466	204,466	99,727	0	0	0	0	0	0	0
19:24:17	12,939	2525,421	10,429	10,4	12,501	7,483	8,114	21,3	957,566	25,417	2525,291	0	204,466	204,466	99,727	0	0	0	0	0	0	0
19:24:17	-35,375	2525,067	10,478	10,498	12,496	7,479	8,101	21,3	957,566	25,417	2525,067	0	204,466	204,466	99,727	0	0	0	0	0	0	0
19:24:17	45,312	2525,52	10,625	10,595	12,49	7,484	8,089	21,3	957,566	25,417	2525,067	0	204,466	204,466	99,727	0	0	0	0	0	0	0
19:24:17	-80,566	2524,714	10,625	10,595	12,486	7,476	8,077	21,3	957,566	25,417	2524,714	0	204,466	204,466	99,727	0	0	0	0	0	0	0
19:24:17	-158,959	2523,125	10,527	10,595	12,482	7,459	8,065	21,3	957,566	25,417	2523,125	0	204,466	204,466	99,727	0	0	0	0	0	0	0
19:24:17	-17,236	2522,952	10,527	10,547	12,481	7,458	8,053	21,3	957,566	25,417	2522,952	0	204,466	204,466	99,727	0	0	0	0	0	0	0
19:24:17	-47,29	2522,479	10,478	10,498	12,481	7,453	8,041	21,3	957,566	25,417	2522,479	0	204,466	204,466	99,727	0	0	0	0	0	0	0
19:24:17	-47,265	2522,007	10,429	10,4	12,481	7,448	8,03	21,3	957,566	25,417	2522,007	0	204,466	204,466	99,727	0	0	0	0	0	0	0
19:24:17	-157,861	2520,428	10,332	10,4	12,478	7,432	8,018	21,3	957,566	25,417	2520,428	0	204,466	204,466	99,727	0	0	0	0	0	0	0
19:24:17	0	2520,428	10,332	10,302	12,478	7,432	8,006	21,3	957,566	25,417	2520,428	0	204,466	204,466	99,727	0	0	0	0	0	0	0
19:24:17	-64,501	2519,783	10,283	10,205	12,477	7,425	7,995	21,3	957,566	25,417	2519,783	0	204,466	204,466	99,727	0	0	0	0	0	0	0
19:24:17	78,466	2520,568	10,429	10,302	12,473	7,433	7,984	21,3	957,566	25,417	2519,784	0	204,466	204,466	99,727	0	0	0	0	0	0	0
19:24:17	-174,902	2518,819	10,332	10,4	12,469	7,415	7,973	21,3	957,566	25,417	2518,819	0	204,466	204,466	99,727	0	0	0	0	0	0	0
19:24:18	61,23	2519,431	10,478	10,4	12,464	7,421	7,962	21,3	957,566	25,417	2518,819	0	204,466	204,466	99,727	0	0	0	0	0	0	0
19:24:18	-33,3	2519,098	10,527	10,4	12,459	7,418	7,951	21,3	957,566	25,417	2518,82	0	204,466	204,466	99,727	0	0	0	0	0	0	0
19:24:18	-80,566	2518,292	10,527	10,498	12,455	7,41	7,941	21,3	957,566	25,417	2518,292	0	204,466	204,466	99,727	0	0	0	0	0	0	0
19:24:18	-64,306	2517,649	10,478	10,498	12,454	7,403	7,93	21,3	957,566	25,417	2517,649	0	204,466	204,466	99,727	0	0	0	0	0	0	0
19:24:18	-92,456	2516,725	10,429	10,498	12,451	7,393	7,92	21,3	957,566	25,417	2516,725	0	204,466	204,466	99,727	0	0	0	0	0	0	0
19:24:18	-17,065	2516,554	10,429	10,351	12,45	7,392	7,909	21,3	957,566	25,417	2516,554	0	204,466	204,466	99,727	0	0	0	0	0	0	0
19:24:18	0	2516,554	10,429	10,351	12,45	7,392	7,899	21,3	957,566	25,417	2516,554	0	204,466	204,466	99,727	0	0	0	0	0	0	0
19:24:18	-63,525	2515,919	10,429	10,302	12,447	7,385	7,889	21,3	957,566	25,417	2515,919	0	204,466	204,466	99,727	0	0	0	0	0	0	0
19:24:18	-112,597	2514,793	10,332	10,302	12,446	7,373	7,879	21,3	957,566	25,417	2514,793	0	204,466	204,466	99,727	0	0	0	0	0	0	0
19:24:18	33,276	2515,126	10,429	10,302	12,442	7,377	7,869	21,3	957,566	25,417	2514,793	0	204,466	204,466	99,727	0	0	0	0	0	0	0
19:24:18	10,668	2515,232	10,478	10,351	12,44	7,378	7,859	21,3	957,566	25,417	2514,794	0	204,466	204,466	99,727	0	0	0	0	0	0	0
19:24:18	-104,15	2514,191	10,478	10,4	12,434	7,367	7,85	21,3	957,566	25,417	2514,191	0	204,466	204,466	99,727	0	0	0	0	0	0	0
19:24:18	29,125	2514,482	10,527	10,4	12,433	7,37	7,84	21,3	957,566	25,417	2514,191	0	204,466	204,466	99,727	0	0	0	0	0	0	0
19:24:18	-125,683	2513,225	10,478	10,351	12,429	7,357	7,831	21,3	957,566	25,417	2513,225	0	204,466	204,466	99,727	0	0	0	0	0	0	0
19:24:18	28,906	2513,514	10,527	10,351	12,428	7,36	7,822	21,3	957,566	25,417	2513,225	0	204,466	204,466	99,727	0	0	0	0	0	0	0
19:24:18	-89,086	2512,623	10,478	10,351	12,425	7,351	7,812	21,3	957,566	25,417	2512,623	0	204,466	204,466	99,727	0	0	0	0	0	0	0
19:24:18	-19,36	2512,43	10,478	10,351	12,424	7,349	7,803	21,3	957,566	25,417	2512,43	0	204,466	204,466	99,727	0	0	0	0	0	0	0
19:24:18	-47,216	2511,958	10,429	10,351	12,424	7,344	7,794	21,3	957,566	25,417	2511,958	0	204,466	204,466	99,727	0	0	0	0	0	0	0
19:24:18	-112,548	2510,832	10,332	10,302	12,423	7,333	7,785	21,3	957,566	25,417	2510,832	0	204,466	204,466	99,727	0	0	0	0	0	0	0
19:24:18	51,342	2511,346	10,429	10,302	12,421	7,338	7,777	21,3	957,566	25,417	2510,833	0	204,466	204,466	99,727	0	0	0	0	0	0	0
19:24:18	-19,165	2511,154	10,429	10,205	12,42	7,336	7,768	21,3	957,566	25,417	2510,833	0	204,466	204,466	99,727	0	0	0	0	0	0	0
19:24:18	-113,793	2510,016	10,332	10,058	12,418	7,324	7,759	21,3	957,566	25,417	2510,016	0	204,466	204,466	99,727	0	0	0	0	0	0	0
19:24:18	-107,348	2508,942	10,283	10,205	12,415	7,313	7,75	21,3	957,566	25,417	2508,942	0	204,466	204,466	99,727	0	0	0	0	0	0	0
19:24:18	-31,225	2508,63	10,332	10,302	12,411	7,31	7,742	21,2	956,216	25,417	2508,63	0	204,466	204,466	99,727	0	0	0	0	0	0	0
19:24:18	38,281	2509,013	10,429	10,351	12,407	7,314	7,733	21,2	956,216	25,417	2508,631	0	204,466	204,466	99,727	0	0	0	0	0	0	0
19:24:18	-38,696	2508,626	10,429	10,351	12,405	7,31	7,725	21,2	956,216	25,417	2508,626	0	204,466	204,466	99,727	0	0	0	0	0	0	0
19:24:18	0	2508,626	10,429	10,302	12,405	7,31	7,717	21,2	956,216	25,417	2508,626	0	204,466	204,466	99,727	0	0	0	0	0	0	0
19:24:18	-94,458	2507,682	10,332	10,205	12,405	7,3	7,709	21,2	956,216	25,417	2507,682	0	204,466	204,466	99,727	0	0	0	0	0	0	0
19:24:18	-47,216	2507,209	10,283	10,205	12,405	7,295	7,701	21,2	956,216	25,417	2507,209	0	204,466	204,466	99,727	0	0	0	0	0	0	0
19:24:18	-41,845	2506,791	10,283	10,156	12,403	7,291	7,693	21,2	956,216	25,417	2506,791	0	204,466	204,466	99,727	0	0	0	0	0	0	0
19:24:18	-18,31	2506,608	10,283	10,156	12,402	7,289	7,685	21,2	956,216	25,417	2506,608	0	204,466	204,466	99,727	0	0	0	0	0	0	0
19:24:18	0	2506,608	10,283	10,302	12,402	7,289	7,677	21,2	956,216	25,417	2506,608	0	204,466	204,466	99,727	0	0	0	0	0	0	0
19:24:18	-141,625	2505,192	10,136	10,009	12,402	7,275	7,669	21,2	956,216	25,417	2505,192	0	204,466	204,466	99,727	0	0	0	0	0	0	0
19:24:18	27,88	2505,47	10,185	10,058	12,4	7,277	7,661	21,2	956,216	25,417	2505,192	0	203,57	203,57	99,724	0	0	0	0	0	0	0
19:24:18	-5,297	2505,417	10,283	10,302	12,395	7,277	7,654	21,2	956,216	25,417	2505,192	0	203,57	203,57	99,724	0	0	0	0	0	0	0
19:24:18	-94,384	2504,474	10,185	10,156	12,395	7,267	7,646	21,2	956,216	25,417	2504,474	0	203,57	203,57	99,724	0	0	0	0	0	0	0
19:24:18	-69,775	2503,776	9,99	10,009	12,402	7,26	7,639	21,2	956,216	25,417	2503,776	0	203,57	203,57	99,724	0	0	0	0	0	0	0
19:24:18	0	2503,776	9,99	9,961	12,402	7,26	7,631	21,2	956,216	25,417	2503,776	0	203,57	203,57	99,724	0	0	0	0	0	0	0
19:24:18	211,352	2505,889	10,332	10,302	12,395	7,282	7,624	21,2	956,216	25,417	2503,778	0	203,57	203,57	99,724	0	0	0	0	0	0	0
19:24:18	12,792	2506,017	10,429	10,351	12,39	7,283	7,618	21,2	956,216	25,417	2503,78	0	203,57	203,57	99,724	0	0	0	0	0	0	0
19:24:18	-78,442	2505,233	10,429	10,4	12,386	7,275	7,611	21,2	956,216	25,417	2503,781	0	203,57	203,57	99,724	0	0	0	0	0	0	0
19:24:18	-141,601	2503,817	10,283	10,302	12,386	7,26	7,604	21,2	956,216	25,417	2503,781	0	203,57	203,57	99,724	0	0	0	0	0	0	0
19:24:18	-61,181	2503,205	10,283	10,351	12,382	7,254	7,597	21,2	956,216	25,417	2503,205	0	203,57	203,57	99,724	0	0	0	0	0	0	0
19:24:18	27,832	2503,483	10,332	10,351	12,381	7,257	7,591	21,2	956,216	25,417	2503,205	0	203,57	203,57	99,724	0	0	0	0	0	0	0
19:24:18	-47,192	2503,011	10,283	10,205	12,381	7,252	7,584	21,2	956,216	25,417	2503,011	0	203,57	203,57	99,724	0	0	0	0	0	0	0
19:24:18	-94,384	2502,067	10,185	10,058	12,381	7,242	7,577	21,2	956,216	25,417	2502,067	0	203,57	203,57	99,724	0	0	0	0	0	0	0
19:24:18	0	2502,067	10,185	10,058	12,381	7,242	7,571	21,2	956,216	25,417	2502,067	0	203,57	203,57	99,724	0	0	0	0	0	0	0
19:24:18	-19,335	2501,874	10,185	10,205	12,38	7,24	7,564	21,2	956,216	25,417	2501,874	0	203,57	203,57	99,724	0	0	0	0	0	0	0
19:24:18	-59,96	2501,275	10,185	10,058	12,377	7,234	7,558	21,2	956,216	25,417	2501,275	0	203,57	203,57	99,724	0	0	0	0	0	0	0
19:24:18	-66,528	2500,609	10,136	10,009	12,375	7,227	7,551	21,2	956,216	25,417	2500,609	0	203,57	203,57	99,724	0	0	0	0	0	0	0
19:24:18	-12,963	2500,48	10,185	10,058	12,372	7,226	7,545	21,2	956,216	25,417	2500,48	0	203,57	203,57	99,724	0	0	0	0	0	0	0
19:24:18	0	2500,48	10,185	10,058	12,372	7,226	7,539	21,2	956,216	25,417	2500,48	0	203,57	203,57	99,724	0	0	0	0	0	0	0
19:24:18	-108,398	2499,396	10,136	10,009	12,369	7,215	7,532	21,2	956,216	25,417	2499,396	0	203,57	203,57	99,724	0	0	0	0	0	0	0
19:24:18	-19,311	2499,203	10,136	10,009	12,367	7,213	7,526	21,2	956,216	25,417	2499,203	0	203,57	203,57	99,724	0	0	0	0	0	0	0
19:24:18	60,986	2499,812	10,283	10,156	12,363	7,219	7,52	21,2	956,216	25,417	2499,203	0	203,57	203,57	99,724	0	0	0	0	0	0	0
19:24:18	-94,36	2498,869	10,185	10,058	12,363	7,209	7,514	21,2	956,216	25,417	2498,869	0	203,57	203,57	99,724	0	0	0	0	0	0	0
19:24:18	-201,464	2496,854	10,039	10,009	12,359	7,189	7,508	21,2	956,216	25,417	2496,854	0	203,57	203,57	99,724	0	0	0	0	0	0	0
19:24:18	-18,286	2496,671	10,039	10,009	12,358	7,187	7,501	21,2	956,216	25,417	2496,671	0	203,57	203,57	99,724	0	0	0	0	0	0	0
19:24:18	-79,443	2495,877	10,039	10,058	12,354	7,178	7,495	21,2	956,216	25,417	2495,877	0	203,57	203,57	99,724	0	0	0	0	0	0	0
19:24:18	32,055	2496,197	10,136	10,156	12,35	7,182	7,489	21,2	956,216	25,417	2495,877	0	203,57	203,57	99,724	0	0	0	0	0	0	0
19:24:18	11,791	2496,315	10,185	10,205	12,348	7,183	7,483	21,2	956,216	25,417	2495,877	0	203,57	203,57	99,724	0	0	0	0	0	0	0
19:24:18	-109,399	2495,221	10,136	10,156	12,345	7,172	7,477	21,2	956,216	25,417	2495,221	0	203,57	203,57	99,724	0	0	0	0	0	0	0
19:24:18	-17,236	2495,049	10,136	10,156	12,344	7,17	7,471	21,2	956,216	25,417	2495,049	0	203,57	203,57	99,724	0	0	0	0	0	0	0
19:24:18	-139,306	2493,656	10,039	10,009	12,341	7,156	7,464	21,2	956,216	25,417	2493,656	0	203,57	203,57	99,724	0	0	0	0	0	0	0
19:24:18	0	2493,656	10,039	9,961	12,341	7,156	7,458	21,2	956,216	25,417	2493,656	0	203,57	203,57	99,724	0	0	0	0	0	0	0
19:24:18	-47,143	2493,184	9,99	9,961	12,341	7,151	7,452	21,2	956,216	25,417	2493,184	0	203,57	203,57	99,724	0	0	0	0	0	0	0
19:24:18	0	2493,184	9,99	9,863	12,341	7,151	7,446	21,2	956,216	25,417	2493,185	0	203,57	203,57	99,724	0	0	0	0	0	0	0
19:24:18	-159,667	2491,588	9,843	9,716	12,34	7,134	7,44	21,2	956,216	25,417	2491,588	0	203,57	203,57	99,724	0	0	0	0	0	0	0
19:24:18	13,745	2491,725	9,941	9,863	12,336	7,136	7,434	21,2	956,216	25,417	2491,588	0	203,57	203,57	99,724	0	0	0	0	0	0	0
19:24:18	-62,231	2491,103	9,941	9,863	12,332	7,129	7,428	21,2	956,216	25,417	2491,103	0	203,57	203,57	99,724	0	0	0	0	0	0	0
19:24:18	-16,162	2490,941	9,99	9,863	12,329	7,128	7,422	21,2	956,216	25,417	2490,941	0	203,57	203,57	99,724	0	0	0	0	0	0	0
19:24:18	30,078	2491,242	10,039	10,009	12,328	7,131	7,417	21,2	956,216	25,417	2490,942	0	203,57	203,57	99,724	0	0	0	0	0	0	0
19:24:18	-65,429	2490,588	9,99	9,961	12,327	7,124	7,411	21,2	956,216	25,417	2490,588	0	203,57	203,57	99,724	0	0	0	0	0	0	0
19:24:18	-47,119	2490,117	9,941	9,863	12,327	7,119	7,405	21,2	956,216	25,417	2490,117	0	203,57	203,57	99,724	0	0	0	0	0	0	0
19:24:18	-94,238	2489,174	9,843	9,668	12,327	7,109	7,4	21,2	956,216	25,417	2489,174	0	203,57	203,57	99,724	0	0	0	0	0	0	0
19:24:18	94,238	2490,117	9,941	9,814	12,327	7,119	7,394	21,2	956,216	25,417	2489,175	0	203,57	203,57	99,724	0	0	0	0	0	0	0
19:24:18	-63,281	2489,484	9,941	9,814	12,323	7,113	7,388	21,2	956,216	25,417	2489,175	0	203,57	203,57	99,724	0	0	0	0	0	0	0
19:24:18	0	2489,484	9,941	9,863	12,323	7,113	7,383	21,2	956,216	25,417	2489,176	0	203,57	203,57	99,724	0	0	0	0	0	0	0
19:24:18	-17,26	2489,311	9,941	9,863	12,322	7,111	7,378	21,2	956,216	25,417	2489,176	0	203,57	203,57	99,724	0	0	0	0	0	0	0
19:24:18	-63,305	2488,678	9,941	9,814	12,318	7,104	7,372	21,2	956,216	25,417	2488,678	0	203,57	203,57	99,724	0	0	0	0	0	0	0
19:24:18	77,026	2489,448	10,039	9,961	12,317	7,112	7,367	21,2	956,216	25,417	2488,679	0	203,57	203,57	99,724	0	0	0	0	0	0	0
19:24:18	-64,331	2488,805	10,039	10,009	12,314	7,106	7,362	21,2	956,216	25,417	2488,679	0	203,57	203,57	99,724	0	0	0	0	0	0	0
19:24:18	-171,215	2487,093	9,843	9,814	12,315	7,088	7,357	21,2	956,216	25,417	2487,093	0	203,57	203,57	99,724	0	0	0	0	0	0	0
19:24:18	141,308	2488,506	9,99	9,863	12,315	7,102	7,352	21,2	956,216	25,417	2487,094	0	203,57	203,57	99,724	0	0	0	0	0	0	0
19:24:18	-47,094	2488,035	9,941	9,814	12,315	7,098	7,347	21,2	956,216	25,417	2487,095	0	203,57	203,57	99,724	0	0	0	0	0	0	0
19:24:18	-94,213	2487,093	9,843	9,716	12,315	7,088	7,342	21,2	956,216	25,417	2487,093	0	203,57	203,57	99,724	0	0	0	0	0	0	0
19:24:18	94,213	2488,035	9,941	9,863	12,315	7,098	7,337	21,2	956,216	25,417	2487,094	0	203,57	203,57	99,724	0	0	0	0	0	0	0
19:24:18	-94,213	2487,093	9,843	9,716	12,315	7,088	7,332	21,2	956,216	25,417	2487,093	0	203,57	203,57	99,724	0	0	0	0	0	0	0
19:24:18	0	2487,093	9,843	9,716	12,315	7,088	7,327	21,2	956,216	25,417	2487,093	0	203,57	203,57	99,724	0	0	0	0	0	0	0
19:24:18	-17,211	2486,921	9,843	9,716	12,314	7,086	7,323	21,2	956,216	25,417	2486,921	0	203,57	203,57	99,724	0	0	0	0	0	0	0
19:24:18	125,122	2488,172	9,99	9,961	12,313	7,099	7,318	21,2	956,216	25,417	2486,922	0	203,57	203,57	99,724	0	0	0	0	0	0	0
19:24:18	0	2488,172	10,039	10,009	12,31	7,099	7,314	21,2	956,216	25,417	2486,924	0	203,57	203,57	99,724	0	0	0	0	0	0	0
19:24:18	-47,119	2487,701	9,99	9,863	12,31	7,094	7,31	21,2	956,216	25,417	2486,925	0	203,57	203,57	99,724	0	0	0	0	0	0	0
19:24:18	47,119	2488,172	10,039	9,961	12,31	7,099	7,305	21,2	956,216	25,417	2486,926	0	203,57	203,57	99,724	0	0	0	0	0	0	0
19:24:18	-47,119	2487,701	9,99	9,863	12,31	7,094	7,301	21,2	956,216	25,417	2486,927	0	203,57	203,57	99,724	0	0	0	0	0	0	0
19:24:18	-47,119	2487,23	9,941	9,863	12,31	7,089	7,297	21,2	956,216	25,417	2486,927	0	203,57	203,57	99,724	0	0	0	0	0	0	0
19:24:18	47,119	2487,701	9,99	9,863	12,31	7,094	7,293	21,2	956,216	25,417	2486,928	0	203,57	203,57	99,724	0	0	0	0	0	0	0
19:24:18	-47,119	2487,23	9,941	9,814	12,31	7,089	7,289	21,2	956,216	25,417	2486,928	0	203,57	203,57	99,724	0	0	0	0	0	0	0
19:24:18	47,119	2487,701	9,99	9,961	12,31	7,094	7,285	21,2	956,216	25,417	2486,929	0	203,57	203,57	99,724	0	0	0	0	0	0	0
19:24:18	-141,308	2486,288	9,843	9,716	12,31	7,08	7,281	21,2	956,216	25,417	2486,288	0	203,57	203,57	99,724	0	0	0	0	0	0	0
19:24:19	0	2486,288	9,843	9,716	12,31	7,08	7,277	21,2	956,216	25,417	2486,288	0	203,57	203,57	99,724	0	0	0	0	0	0	0
19:24:19	94,189	2487,23	9,941	10,009	12,31	7,089	7,274	21,2	956,216	25,417	2486,289	0	203,57	203,57	99,724	0	0	0	0	0	0	0
19:24:19	0	2487,23	9,941	9,863	12,31	7,089	7,27	21,2	956,216	25,417	2486,29	0	203,57	203,57	99,724	0	0	0	0	0	0	0
19:24:19	0	2487,23	9,941	9,863	12,31	7,089	7,266	21,2	956,216	25,417	2486,291	0	203,57	203,57	99,724	0	0	0	0	0	0	0
19:24:19	47,143	2487,701	9,941	9,863	12,313	7,094	7,263	21,2	956,216	25,417	2486,292	0	203,57	203,57	99,724	0	0	0	0	0	0	0
19:24:19	47,094	2488,172	9,99	9,961	12,313	7,099	7,26	21,2	956,216	25,417	2486,294	0	203,57	203,57	99,724	0	0	0	0	0	0	0
19:24:19	0	2488,172	9,99	9,863	12,313	7,099	7,257	21,2	956,216	25,417	2486,296	0	203,57	203,57	99,724	0	0	0	0	0	0	0
19:24:19	0	2488,172	9,99	9,863	12,313	7,099	7,254	21,2	956,216	25,417	2486,298	0	203,57	203,57	99,724	0	0	0	0	0	0	0
19:24:19	47,119	2488,643	10,039	10,009	12,313	7,104	7,251	21,2	956,216	25,417	2486,3	0	203,57	203,57	99,724	0	0	0	0	0	0	0
19:24:19	-94,213	2487,701	9,941	9,814	12,313	7,094	7,248	21,2	956,216	25,417	2486,302	0	203,57	203,57	99,724	0	0	0	0	0	0	0
19:24:19	-0,024	2487,701	9,99	9,814	12,31	7,094	7,245	21,2	956,216	25,417	2486,303	0	203,57	203,57	99,724	0	0	0	0	0	0	0
19:24:19	47,119	2488,172	10,039	10,009	12,31	7,099	7,242	21,2	956,216	25,417	2486,305	0	203,57	203,57	99,724	0	0	0	0	0	0	0
19:24:19	-47,119	2487,701	9,99	9,961	12,31	7,094	7,239	21,2	956,216	25,417	2486,307	0	203,57	203,57	99,724	0	0	0	0	0	0	0
19:24:19	47,119	2488,172	10,039	9,961	12,31	7,099	7,236	21,2	956,216	25,417	2486,308	0	203,57	203,57	99,724	0	0	0	0	0	0	0
19:24:19	-47,119	2487,701	9,99	9,961	12,31	7,094	7,233	21,2	956,216	25,417	2486,31	0	203,57	203,57	99,724	0	0	0	0	0	0	0
19:24:19	47,119	2488,172	9,99	9,961	12,313	7,099	7,231	21,2	956,216	25,417	2486,312	0	203,57	203,57	99,724	0	0	0	0	0	0	0
19:24:19	-47,094	2487,701	9,941	9,863	12,313	7,094	7,228	21,2	956,216	25,417	2486,313	0	203,57	203,57	99,724	0	0	0	0	0	0	0
19:24:19	0	2487,701	9,941	9,863	12,313	7,094	7,225	21,2	956,216	25,417	2486,315	0	203,57	203,57	99,724	0	0	0	0	0	0	0
19:24:19	47,094	2488,172	9,99	9,863	12,313	7,099	7,223	21,2	956,216	25,417	2486,317	0	203,57	203,57	99,724	0	0	0	0	0	0	0
19:24:19	0	2488,172	9,99	9,863	12,313	7,099	7,221	21,2	956,216	25,417	2486,318	0	203,57	203,57	99,724	0	0	0	0	0	0	0
19:24:19	47,119	2488,643	10,039	10,009	12,313	7,104	7,218	21,2	956,216	25,417	2486,321	0	203,57	203,57	99,724	0	0	0	0	0	0	0
19:24:19	-94,213	2487,701	9,941	9,863	12,313	7,094	7,216	21,2	956,216	25,417	2486,322	0	203,57	203,57	99,724	0	0	0	0	0	0	0
19:24:19	16,162	2487,863	9,941	9,814	12,314	7,096	7,213	21,2	956,216	25,417	2486,324	0	203,57	203,57	99,724	0	0	0	0	0	0	0
19:24:19	-76,977	2487,093	9,795	9,668	12,317	7,088	7,211	21,2	956,216	25,417	2486,325	0	203,57	203,57	99,724	0	0	0	0	0	0	0
19:24:19	0	2487,093	9,795	9,668	12,317	7,088	7,209	21,2	956,216	25,417	2486,325	0	203,57	203,57	99,724	0	0	0	0	0	0	0
19:24:19	124,096	2488,334	9,99	9,961	12,314	7,101	7,206	21,2	956,216	25,417	2486,327	0	203,57	203,57	99,724	0	0	0	0	0	0	0
19:24:19	-16,186	2488,172	10,039	10,009	12,31	7,099	7,204	21,2	956,216	25,417	2486,329	0	203,57	203,57	99,724	0	0	0	0	0	0	0
19:24:19	0	2488,172	10,039	9,961	12,31	7,099	7,202	21,2	956,216	25,417	2486,331	0	203,57	203,57	99,724	0	0	0	0	0	0	0
19:24:19	-47,119	2487,701	9,99	9,961	12,31	7,094	7,2	21,2	956,216	25,417	2486,332	0	203,57	203,57	99,724	0	0	0	0	0	0	0
19:24:19	0	2487,701	9,99	9,961	12,31	7,094	7,198	21,2	956,216	25,417	2486,334	0	203,57	203,57	99,724	0	0	0	0	0	0	0
19:24:19	47,119	2488,172	10,039	9,961	12,31	7,099	7,196	21,2	956,216	25,417	2486,336	0	203,57	203,57	99,724	0	0	0	0	0	0	0
19:24:19	-47,094	2487,701	9,941	9,863	12,313	7,094	7,194	21,2	956,216	25,417	2486,337	0	203,57	203,57	99,724	0	0	0	0	0	0	0
19:24:19	47,094	2488,172	9,99	9,863	12,313	7,099	7,192	21,2	956,216	25,417	2486,339	0	203,57	203,57	99,724	0	0	0	0	0	0	0
19:24:19	0	2488,172	9,99	9,961	12,313	7,099	7,19	21,2	956,216	25,417	2486,341	0	203,266	203,266	99,723	0	0	0	0	0	0	0
19:24:19	-47,094	2487,701	9,941	9,863	12,313	7,094	7,189	21,2	956,216	25,417	2486,342	0	203,266	203,266	99,723	0	0	0	0	0	0	0
19:24:19	-0,024	2487,701	9,99	9,863	12,31	7,094	7,187	21,2	956,216	25,417	2486,344	0	203,266	203,266	99,723	0	0	0	0	0	0	0
19:24:19	47,119	2488,172	10,039	10,009	12,31	7,099	7,185	21,2	956,216	25,417	2486,346	0	203,266	203,266	99,723	0	0	0	0	0	0	0
19:24:19	-47,119	2487,701	9,99	9,863	12,31	7,094	7,183	21,2	956,216	25,417	2486,347	0	203,266	203,266	99,723	0	0	0	0	0	0	0
19:24:19	-47,119	2487,23	9,941	9,863	12,31	7,089	7,181	21,2	956,216	25,417	2486,348	0	203,266	203,266	99,723	0	0	0	0	0	0	0
19:24:19	-94,189	2486,288	9,843	9,814	12,31	7,08	7,179	21,2	956,216	25,417	2486,288	0	203,266	203,266	99,723	0	0	0	0	0	0	0
19:24:19	0	2486,288	9,843	9,716	12,31	7,08	7,177	21,2	956,216	25,417	2486,288	0	203,266	203,266	99,723	0	0	0	0	0	0	0
19:24:19	-16,162	2486,126	9,843	9,814	12,309	7,078	7,175	21,2	956,216	25,417	2486,126	0	203,266	203,266	99,723	0	0	0	0	0	0	0
19:24:19	0	2486,126	9,843	9,814	12,309	7,078	7,174	21,2	956,216	25,417	2486,126	0	203,266	203,266	99,723	0	0	0	0	0	0	0
19:24:19	94,213	2487,068	9,941	9,814	12,309	7,088	7,172	21,2	956,216	25,417	2486,127	0	203,266	203,266	99,723	0	0	0	0	0	0	0
19:24:19	0	2487,068	9,941	9,814	12,309	7,088	7,17	21,2	956,216	25,417	2486,128	0	203,266	203,266	99,723	0	0	0	0	0	0	0
19:24:19	47,094	2487,539	9,99	9,863	12,309	7,093	7,169	21,2	956,216	25,417	2486,129	0	203,266	203,266	99,723	0	0	0	0	0	0	0
19:24:19	-47,094	2487,068	9,941	9,716	12,309	7,088	7,167	21,2	956,216	25,417	2486,13	0	203,266	203,266	99,723	0	0	0	0	0	0	0
19:24:19	0	2487,068	9,941	9,863	12,309	7,088	7,166	21,2	956,216	25,417	2486,13	0	203,266	203,266	99,723	0	0	0	0	0	0	0
19:24:19	0	2487,068	9,941	9,814	12,309	7,088	7,164	21,2	956,216	25,417	2486,131	0	203,266	203,266	99,723	0	0	0	0	0	0	0
19:24:19	47,094	2487,539	9,99	9,961	12,309	7,093	7,163	21,2	956,216	25,417	2486,133	0	203,266	203,266	99,723	0	0	0	0	0	0	0
19:24:19	-47,094	2487,068	9,941	9,814	12,309	7,088	7,161	21,2	956,216	25,417	2486,134	0	203,266	203,266	99,723	0	0	0	0	0	0	0
19:24:19	94,213	2488,01	10,039	9,961	12,309	7,097	7,16	21,2	956,216	25,417	2486,136	0	203,266	203,266	99,723	0	0	0	0	0	0	0
19:24:19	0	2488,01	10,039	10,058	12,309	7,097	7,159	21,2	956,216	25,417	2486,138	0	203,266	203,266	99,723	0	0	0	0	0	0	0
19:24:19	-47,119	2487,539	9,99	9,961	12,309	7,093	7,157	21,2	956,216	25,417	2486,139	0	203,266	203,266	99,723	0	0	0	0	0	0	0
19:24:19	-30,957	2487,23	9,941	9,814	12,31	7,089	7,156	21,2	956,216	25,417	2486,14	0	203,266	203,266	99,723	0	0	0	0	0	0	0
19:24:19	47,119	2487,701	9,99	9,961	12,31	7,094	7,155	21,2	956,216	25,417	2486,141	0	203,266	203,266	99,723	0	0	0	0	0	0	0
19:24:19	0	2487,701	9,99	9,961	12,31	7,094	7,154	21,2	956,216	25,417	2486,143	0	203,266	203,266	99,723	0	0	0	0	0	0	0
19:24:19	0	2487,701	9,99	9,863	12,31	7,094	7,152	21,2	956,216	25,417	2486,145	0	203,266	203,266	99,723	0	0	0	0	0	0	0
19:24:19	0	2487,701	9,99	9,814	12,31	7,094	7,151	21,2	956,216	25,417	2486,146	0	203,266	203,266	99,723	0	0	0	0	0	0	0
19:24:19	-47,119	2487,23	9,941	9,863	12,31	7,089	7,15	21,2	956,216	25,417	2486,147	0	203,266	203,266	99,723	0	0	0	0	0	0	0
19:24:19	0	2487,23	9,941	9,716	12,31	7,089	7,149	21,2	956,216	25,417	2486,148	0	203,266	203,266	99,723	0	0	0	0	0	0	0
19:24:19	47,119	2487,701	9,99	9,961	12,31	7,094	7,148	21,2	956,216	25,417	2486,15	0	203,266	203,266	99,723	0	0	0	0	0	0	0
19:24:19	0	2487,701	9,99	9,863	12,31	7,094	7,147	21,2	956,216	25,417	2486,151	0	203,266	203,266	99,723	0	0	0	0	0	0	0
19:24:19	0	2487,701	9,99	9,961	12,31	7,094	7,146	21,2	956,216	25,417	2486,153	0	203,266	203,266	99,723	0	0	0	0	0	0	0
19:24:19	0	2487,701	9,99	9,814	12,31	7,094	7,145	21,2	956,216	25,417	2486,155	0	203,266	203,266	99,723	0	0	0	0	0	0	0
19:24:19	141,333	2489,114	10,136	10,058	12,31	7,109	7,144	21,2	956,216	25,417	2486,158	0	203,266	203,266	99,723	0	0	0	0	0	0	0
19:24:19	-94,213	2488,172	10,039	9,961	12,31	7,099	7,143	21,2	956,216	25,417	2486,16	0	203,266	203,266	99,723	0	0	0	0	0	0	0
19:24:19	0	2488,172	10,039	10,009	12,31	7,099	7,142	21,2	956,216	25,417	2486,162	0	203,266	203,266	99,723	0	0	0	0	0	0	0
19:24:19	-47,119	2487,701	9,99	9,961	12,31	7,094	7,141	21,2	956,216	25,417	2486,163	0	203,266	203,266	99,723	0	0	0	0	0	0	0
19:24:19	47,119	2488,172	10,039	10,058	12,31	7,099	7,141	21,2	956,216	25,417	2486,166	0	203,266	203,266	99,723	0	0	0	0	0	0	0
19:24:19	0	2488,172	10,039	9,961	12,31	7,099	7,14	21,2	956,216	25,417	2486,168	0	203,266	203,266	99,723	0	0	0	0	0	0	0
19:24:19	-47,119	2487,701	9,99	9,863	12,31	7,094	7,139	21,2	956,216	25,417	2486,169	0	203,266	203,266	99,723	0	0	0	0	0	0	0
19:24:19	47,119	2488,172	10,039	9,863	12,31	7,099	7,138	21,2	956,216	25,417	2486,171	0	203,266	203,266	99,723	0	0	0	0	0	0	0
19:24:19	0	2488,172	10,039	9,961	12,31	7,099	7,137	21,2	956,216	25,417	2486,173	0	203,266	203,266	99,723	0	0	0	0	0	0	0
19:24:19	-47,119	2487,701	9,99	9,863	12,31	7,094	7,136	21,2	956,216	25,417	2486,175	0	203,266	203,266	99,723	0	0	0	0	0	0	0
19:24:19	-47,119	2487,23	9,941	9,863	12,31	7,089	7,136	21,2	956,216	25,417	2486,176	0	203,266	203,266	99,723	0	0	0	0	0	0	0
19:24:19	94,238	2488,172	10,039	9,961	12,31	7,099	7,135	21,2	956,216	25,417	2486,178	0	203,266	203,266	99,723	0	0	0	0	0	0	0
19:24:19	-47,119	2487,701	9,99	9,961	12,31	7,094	7,134	21,2	956,216	25,417	2486,179	0	203,266	203,266	99,723	0	0	0	0	0	0	0
19:24:19	0	2487,701	9,99	9,961	12,31	7,094	7,133	21,2	956,216	25,417	2486,181	0	203,266	203,266	99,723	0	0	0	0	0	0	0
19:24:19	0	2487,701	9,99	9,814	12,31	7,094	7,132	21,2	956,216	25,417	2486,182	0	203,266	203,266	99,723	0	0	0	0	0	0	0
19:24:19	47,119	2488,172	10,039	10,009	12,31	7,099	7,132	21,2	956,216	25,417	2486,185	0	203,266	203,266	99,723	0	0	0	0	0	0	0
19:24:19	-47,119	2487,701	9,99	9,863	12,31	7,094	7,131	21,2	956,216	25,417	2486,186	0	203,266	203,266	99,723	0	0	0	0	0	0	0
19:24:19	141,333	2489,114	10,136	10,058	12,31	7,109	7,131	21,2	956,216	25,417	2486,189	0	203,266	203,266	99,723	0	0	0	0	0	0	0
19:24:19	-141,333	2487,701	9,99	9,961	12,31	7,094	7,13	21,2	956,216	25,417	2486,19	0	203,266	203,266	99,723	0	0	0	0	0	0	0
19:24:19	0	2487,701	9,99	9,961	12,31	7,094	7,129	21,2	956,216	25,417	2486,192	0	203,266	203,266	99,723	0	0	0	0	0	0	0
19:24:19	0	2487,701	9,99	9,863	12,31	7,094	7,129	21,2	956,216	25,417	2486,193	0	203,266	203,266	99,723	0	0	0	0	0	0	0
19:24:19	-47,119	2487,23	9,941	9,814	12,31	7,089	7,128	21,2	956,216	25,417	2486,195	0	203,266	203,266	99,723	0	0	0	0	0	0	0
19:24:19	94,238	2488,172	10,039	10,009	12,31	7,099	7,127	21,2	956,216	25,417	2486,197	0	203,266	203,266	99,723	0	0	0	0	0	0	0
19:24:19	-47,119	2487,701	9,99	9,863	12,31	7,094	7,127	21,2	956,216	25,417	2486,198	0	203,266	203,266	99,723	0	0	0	0	0	0	0
19:24:19	-47,119	2487,23	9,941	9,863	12,31	7,089	7,126	21,2	956,216	25,417	2486,199	0	203,266	203,266	99,723	0	0	0	0	0	0	0
19:24:19	47,119	2487,701	9,99	9,863	12,31	7,094	7,125	21,2	956,216	25,417	2486,201	0	203,266	203,266	99,723	0	0	0	0	0	0	0
19:24:19	47,119	2488,172	10,039	9,961	12,31	7,099	7,125	21,2	956,216	25,417	2486,203	0	203,266	203,266	99,723	0	0	0	0	0	0	0
19:24:19	-47,119	2487,701	9,99	9,961	12,31	7,094	7,124	21,2	956,216	25,417	2486,204	0	203,266	203,266	99,723	0	0	0	0	0	0	0
19:24:19	-47,119	2487,23	9,941	9,814	12,31	7,089	7,123	21,2	956,216	25,417	2486,205	0	203,266	203,266	99,723	0	0	0	0	0	0	0
19:24:19	94,238	2488,172	10,039	10,058	12,31	7,099	7,123	21,2	956,216	25,417	2486,207	0	203,266	203,266	99,723	0	0	0	0	0	0	0
19:24:19	-47,119	2487,701	9,99	9,863	12,31	7,094	7,122	21,2	956,216	25,417	2486,209	0	203,266	203,266	99,723	0	0	0	0	0	0	0
19:24:19	0	2487,701	9,99	9,961	12,31	7,094	7,122	21,2	956,216	25,417	2486,21	0	203,266	203,266	99,723	0	0	0	0	0	0	0
19:24:19	-47,119	2487,23	9,941	9,814	12,31	7,089	7,121	21,2	956,216	25,417	2486,211	0	203,266	203,266	99,723	0	0	0	0	0	0	0
19:24:19	47,119	2487,701	9,99	9,814	12,31	7,094	7,121	21,2	956,216	25,417	2486,213	0	203,266	203,266	99,723	0	0	0	0	0	0	0
19:24:20	-47,119	2487,23	9,941	9,814	12,31	7,089	7,12	21,2	956,216	25,417	2486,214	0	203,266	203,266	99,723	0	0	0	0	0	0	0
19:24:20	94,238	2488,172	10,039	10,058	12,31	7,099	7,12	21,2	956,216	25,417	2486,216	0	203,266	203,266	99,723	0	0	0	0	0	0	0
19:24:20	-47,119	2487,701	9,99	9,863	12,31	7,094	7,119	21,2	956,216	25,417	2486,218	0	203,266	203,266	99,723	0	0	0	0	0	0	0
19:24:20	-47,119	2487,23	9,941	9,863	12,31	7,089	7,119	21,2	956,216	25,417	2486,219	0	203,266	203,266	99,723	0	0	0	0	0	0	0
19:24:20	0	2487,23	9,941	9,814	12,31	7,089	7,118	21,2	956,216	25,417	2486,22	0	203,266	203,266	99,723	0	0	0	0	0	0	0
19:24:20	47,119	2487,701	9,99	9,814	12,31	7,094	7,117	21,2	956,216	25,417	2486,221	0	203,266	203,266	99,723	0	0	0	0	0	0	0
19:24:20	0	2487,701	9,99	9,863	12,31	7,094	7,117	21,2	956,216	25,417	2486,223	0	203,266	203,266	99,723	0	0	0	0	0	0	0
19:24:20	47,119	2488,172	10,039	9,961	12,31	7,099	7,117	21,2	956,216	25,417	2486,225	0	203,266	203,266	99,723	0	0	0	0	0	0	0
19:24:20	-47,119	2487,701	9,99	9,863	12,31	7,094	7,116	21,2	956,216	25,417	2486,226	0	203,266	203,266	99,723	0	0	0	0	0	0	0
19:24:20	-47,119	2487,23	9,941	9,814	12,31	7,089	7,116	21,2	956,216	25,417	2486,227	0	203,266	203,266	99,723	0	0	0	0	0	0	0
19:24:20	-30,883	2486,921	9,843	9,814	12,314	7,086	7,115	21,2	956,216	25,417	2486,228	0	203,266	203,266	99,723	0	0	0	0	0	0	0
19:24:20	-124,072	2485,68	9,648	9,619	12,317	7,073	7,114	21,2	956,216	25,417	2485,68	0	203,266	203,266	99,723	0	0	0	0	0	0	0
19:24:20	141,284	2487,093	9,843	9,814	12,315	7,088	7,114	21,2	956,216	25,417	2485,681	0	203,266	203,266	99,723	0	0	0	0	0	0	0
19:24:20	76,977	2487,863	9,941	9,863	12,314	7,096	7,113	21,2	956,216	25,417	2485,683	0	203,266	203,266	99,723	0	0	0	0	0	0	0
19:24:20	30,932	2488,172	10,039	10,156	12,31	7,099	7,113	21,2	956,216	25,417	2485,686	0	203,266	203,266	99,723	0	0	0	0	0	0	0
19:24:20	-16,162	2488,01	10,039	10,058	12,309	7,097	7,113	21,2	956,216	25,417	2485,688	0	203,266	203,266	99,723	0	0	0	0	0	0	0
19:24:20	0	2488,01	10,039	10,009	12,309	7,097	7,113	21,2	956,216	25,417	2485,691	0	203,266	203,266	99,723	0	0	0	0	0	0	0
19:24:20	0	2488,01	10,039	10,009	12,309	7,097	7,112	21,2	956,216	25,417	2485,693	0	203,266	203,266	99,723	0	0	0	0	0	0	0
19:24:20	0	2488,01	10,039	10,058	12,309	7,097	7,112	21,2	956,216	25,417	2485,695	0	203,266	203,266	99,723	0	0	0	0	0	0	0
19:24:20	-30,957	2487,701	9,99	9,863	12,31	7,094	7,112	21,2	956,216	25,417	2485,697	0	203,266	203,266	99,723	0	0	0	0	0	0	0
19:24:20	0	2487,701	9,99	10,009	12,31	7,094	7,111	21,2	956,216	25,417	2485,699	0	203,266	203,266	99,723	0	0	0	0	0	0	0
19:24:20	0	2487,701	9,99	9,961	12,31	7,094	7,111	21,2	956,216	25,417	2485,701	0	203,266	203,266	99,723	0	0	0	0	0	0	0
19:24:20	-141,308	2486,288	9,843	9,716	12,31	7,08	7,11	21,2	956,216	25,417	2485,702	0	203,266	203,266	99,723	0	0	0	0	0	0	0
19:24:20	125,146	2487,539	9,99	9,863	12,309	7,093	7,11	21,2	956,216	25,417	2485,704	0	203,266	203,266	99,723	0	0	0	0	0	0	0
19:24:20	-47,094	2487,068	9,941	9,863	12,309	7,088	7,11	21,2	957,185	25,417	2485,705	0	203,266	203,266	99,723	0	0	0	0	0	0	0
19:24:20	44,506	2487,513	9,99	9,961	12,309	7,092	7,109	21,2	957,185	25,417	2485,707	0	203,266	203,266	99,723	0	0	0	0	0	0	0
19:24:20	-141,284	2486,1	9,843	9,716	12,309	7,078	7,109	21,2	957,185	25,417	2485,707	0	203,266	203,266	99,723	0	0	0	0	0	0	0
19:24:20	94,165	2487,042	9,941	9,814	12,309	7,087	7,108	21,2	957,185	25,417	2485,708	0	203,266	203,266	99,723	0	0	0	0	0	0	0
19:24:20	0	2487,042	9,941	9,814	12,309	7,087	7,108	21,2	957,185	25,417	2485,71	0	203,266	203,266	99,723	0	0	0	0	0	0	0
19:24:20	0	2487,042	9,941	9,814	12,309	7,087	7,107	21,2	957,185	25,417	2485,711	0	203,266	203,266	99,723	0	0	0	0	0	0	0
19:24:20	0	2487,042	9,941	9,716	12,309	7,087	7,107	21,2	957,185	25,417	2485,712	0	203,266	203,266	99,723	0	0	0	0	0	0	0
19:24:20	0	2487,042	9,941	9,814	12,309	7,087	7,107	21,2	957,185	25,417	2485,713	0	203,266	203,266	99,723	0	0	0	0	0	0	0
19:24:20	0	2487,042	9,941	9,863	12,309	7,087	7,106	21,2	957,185	25,417	2485,715	0	203,266	203,266	99,723	0	0	0	0	0	0	0
19:24:20	0	2487,042	9,941	9,814	12,309	7,087	7,106	21,2	957,185	25,417	2485,716	0	203,266	203,266	99,723	0	0	0	0	0	0	0
19:24:20	0	2487,042	9,941	9,814	12,309	7,087	7,105	21,2	957,185	25,417	2485,717	0	203,472	203,472	99,723	0	0	0	0	0	0	0
19:24:20	47,119	2487,513	9,99	9,814	12,309	7,092	7,105	21,2	957,185	25,417	2485,719	0	203,472	203,472	99,723	0	0	0	0	0	0	0
19:24:20	-141,284	2486,1	9,843	9,716	12,309	7,078	7,105	21,2	957,185	25,417	2485,719	0	203,472	203,472	99,723	0	0	0	0	0	0	0
19:24:20	141,284	2487,513	9,99	9,863	12,309	7,092	7,104	21,2	957,185	25,417	2485,721	0	203,472	203,472	99,723	0	0	0	0	0	0	0
19:24:20	47,094	2487,984	10,039	10,009	12,309	7,097	7,104	21,2	957,185	25,417	2485,723	0	203,472	203,472	99,723	0	0	0	0	0	0	0
19:24:20	-47,094	2487,513	9,99	9,961	12,309	7,092	7,104	21,2	957,185	25,417	2485,725	0	203,472	203,472	99,723	0	0	0	0	0	0	0
19:24:20	0	2487,513	9,99	9,814	12,309	7,092	7,104	21,2	957,185	25,417	2485,727	0	203,472	203,472	99,723	0	0	0	0	0	0	0
19:24:20	0	2487,513	9,99	9,961	12,309	7,092	7,104	21,2	957,185	25,417	2485,729	0	203,472	203,472	99,723	0	0	0	0	0	0	0
19:24:20	47,094	2487,984	10,039	9,961	12,309	7,097	7,103	21,2	957,185	25,417	2485,731	0	203,472	203,472	99,723	0	0	0	0	0	0	0
19:24:20	-94,213	2487,042	9,941	9,814	12,309	7,087	7,103	21,2	957,185	25,417	2485,732	0	203,472	203,472	99,723	0	0	0	0	0	0	0
19:24:20	47,119	2487,513	9,99	9,863	12,309	7,092	7,103	21,2	957,185	25,417	2485,734	0	203,472	203,472	99,723	0	0	0	0	0	0	0
19:24:20	-47,119	2487,042	9,941	9,863	12,309	7,087	7,103	21,2	957,185	25,417	2485,735	0	203,472	203,472	99,723	0	0	0	0	0	0	0
19:24:20	47,119	2487,513	9,99	9,961	12,309	7,092	7,102	21,2	957,185	25,417	2485,737	0	203,472	203,472	99,723	0	0	0	0	0	0	0
19:24:20	-47,119	2487,042	9,941	9,814	12,309	7,087	7,102	21,2	957,185	25,417	2485,738	0	203,472	203,472	99,723	0	0	0	0	0	0	0
19:24:20	0	2487,042	9,941	9,814	12,309	7,087	7,102	21,2	957,185	25,417	2485,739	0	203,472	203,472	99,723	0	0	0	0	0	0	0
19:24:20	47,119	2487,513	9,99	10,009	12,309	7,092	7,102	21,2	957,185	25,417	2485,741	0	203,472	203,472	99,723	0	0	0	0	0	0	0
19:24:20	0	2487,513	9,99	9,961	12,309	7,092	7,101	21,2	957,185	25,417	2485,743	0	203,472	203,472	99,723	0	0	0	0	0	0	0
19:24:20	-47,119	2487,042	9,941	9,814	12,309	7,087	7,101	21,2	957,185	25,417	2485,744	0	203,472	203,472	99,723	0	0	0	0	0	0	0
19:24:20	0	2487,042	9,941	9,814	12,309	7,087	7,101	21,2	957,185	25,417	2485,745	0	203,472	203,472	99,723	0	0	0	0	0	0	0
19:24:20	47,119	2487,513	9,99	9,961	12,309	7,092	7,101	21,2	957,185	25,417	2485,747	0	203,472	203,472	99,723	0	0	0	0	0	0	0
19:24:20	0	2487,513	9,99	9,863	12,309	7,092	7,101	21,2	957,185	25,417	2485,749	0	203,472	203,472	99,723	0	0	0	0	0	0	0
19:24:20	-47,119	2487,042	9,941	9,814	12,309	7,087	7,1	21,2	957,185	25,417	2485,75	0	203,472	203,472	99,723	0	0	0	0	0	0	0
19:24:20	47,119	2487,513	9,99	9,863	12,309	7,092	7,1	21,2	957,185	25,417	2485,752	0	203,472	203,472	99,723	0	0	0	0	0	0	0
19:24:20	-47,119	2487,042	9,941	9,863	12,309	7,087	7,1	21,2	957,185	25,417	2485,753	0	203,472	203,472	99,723	0	0	0	0	0	0	0
19:24:20	0	2487,042	9,941	9,863	12,309	7,087	7,1	21,2	957,185	25,417	2485,754	0	203,472	203,472	99,723	0	0	0	0	0	0	0
19:24:20	0	2487,042	9,941	9,814	12,309	7,087	7,099	21,2	957,185	25,417	2485,756	0	203,472	203,472	99,723	0	0	0	0	0	0	0
19:24:20	0	2487,042	9,941	9,716	12,309	7,087	7,099	21,2	957,185	25,417	2485,757	0	203,472	203,472	99,723	0	0	0	0	0	0	0
19:24:20	47,119	2487,513	9,99	9,814	12,309	7,092	7,099	21,2	957,185	25,417	2485,759	0	203,472	203,472	99,723	0	0	0	0	0	0	0
19:24:20	-47,119	2487,042	9,941	9,961	12,309	7,087	7,099	21,2	957,185	25,417	2485,76	0	203,472	203,472	99,723	0	0	0	0	0	0	0
19:24:20	47,119	2487,513	9,99	9,863	12,309	7,092	7,099	21,2	957,185	25,417	2485,762	0	203,472	203,472	99,723	0	0	0	0	0	0	0
19:24:20	47,094	2487,984	10,039	10,009	12,309	7,097	7,099	21,2	957,185	25,417	2485,764	0	203,472	203,472	99,723	0	0	0	0	0	0	0
19:24:20	141,308	2489,397	10,185	10,205	12,309	7,112	7,099	21,2	957,185	25,417	2485,768	0	203,472	203,472	99,723	0	0	0	0	0	0	0
19:24:20	346,02	2492,858	10,478	10,498	12,313	7,147	7,1	21,2	957,185	25,417	2485,775	0	203,472	203,472	99,723	0	0	0	0	0	0	0
19:24:20	269,14	2495,549	10,673	10,84	12,317	7,175	7,101	21,2	957,185	25,417	2485,784	0	203,472	203,472	99,723	0	0	0	0	0	0	0
19:24:20	397,021	2499,519	10,918	11,035	12,327	7,216	7,104	21,2	957,185	25,417	2485,798	0	203,472	203,472	99,723	0	0	0	0	0	0	0
19:24:20	430,395	2503,823	11,113	11,425	12,34	7,26	7,107	21,2	957,185	25,417	2485,816	0	203,472	203,472	99,723	0	0	0	0	0	0	0
19:24:20	367,407	2507,497	11,162	11,523	12,358	7,298	7,11	21,2	957,185	25,417	2485,838	0	203,472	203,472	99,723	0	0	0	0	0	0	0
19:24:20	574,731	2513,244	11,406	11,816	12,378	7,358	7,115	21,2	957,185	25,417	2485,865	0	203,472	203,472	99,723	0	0	0	0	0	0	0
19:24:20	546,997	2518,714	11,455	11,914	12,406	7,414	7,121	21,2	957,185	25,417	2485,898	0	203,472	203,472	99,723	0	0	0	0	0	0	0
19:24:20	523,461	2523,949	11,504	12,109	12,433	7,468	7,128	21,2	957,185	25,417	2485,936	0	203,472	203,472	99,723	0	0	0	0	0	0	0
19:24:20	733,129	2531,28	11,748	12,353	12,461	7,543	7,136	21,2	957,185	25,417	2485,981	0	203,472	203,472	99,723	0	0	0	0	0	0	0
19:24:20	735,717	2538,638	11,943	12,549	12,492	7,619	7,146	21,2	957,185	25,417	2486,034	0	203,472	203,472	99,723	0	0	0	0	0	0	0
19:24:20	759,668	2546,234	12,138	12,841	12,525	7,698	7,156	21,2	957,185	25,417	2486,094	0	203,472	203,472	99,723	0	0	0	0	0	0	0
19:24:20	761,767	2553,852	12,285	13,086	12,56	7,776	7,169	21,2	957,185	25,417	2486,162	0	203,472	203,472	99,723	0	0	0	0	0	0	0
19:24:20	828,051	2562,132	12,48	13,33	12,596	7,862	7,182	21,2	957,185	25,417	2486,238	0	203,472	203,472	99,723	0	0	0	0	0	0	0
19:24:20	596,899	2568,101	12,431	13,232	12,633	7,923	7,197	21,2	957,185	25,417	2486,32	0	203,472	203,472	99,723	0	0	0	0	0	0	0
19:24:20	900,732	2577,109	12,675	13,623	12,67	8,016	7,213	21,2	957,185	25,417	2486,41	0	203,472	203,472	99,723	0	0	0	0	0	0	0
19:24:20	674,096	2583,85	12,773	13,623	12,703	8,085	7,23	21,2	957,185	25,417	2486,508	0	203,472	203,472	99,723	0	0	0	0	0	0	0
19:24:20	721,411	2591,064	12,822	13,867	12,741	8,16	7,248	21,2	957,185	25,417	2486,612	0	203,472	203,472	99,723	0	0	0	0	0	0	0
19:24:20	849,462	2599,558	13,017	13,965	12,779	8,247	7,268	21,2	957,185	25,417	2486,725	0	203,472	203,472	99,723	0	0	0	0	0	0	0
19:24:20	948,73	2609,046	13,31	14,306	12,816	8,345	7,289	21,2	957,185	25,417	2486,847	0	203,472	203,472	99,723	0	0	0	0	0	0	0
19:24:20	671,972	2615,765	13,31	14,502	12,854	8,414	7,311	21,2	957,185	25,417	2486,976	0	203,472	203,472	99,723	0	0	0	0	0	0	0
19:24:20	766,455	2623,43	13,408	14,453	12,892	8,493	7,334	21,2	957,185	25,417	2487,113	0	203,472	203,472	99,723	0	0	0	0	0	0	0
19:24:20	773,144	2631,161	13,506	14,599	12,931	8,573	7,358	21,2	957,185	25,417	2487,257	0	203,472	203,472	99,723	0	0	0	0	0	0	0
19:24:20	914,99	2640,311	13,75	14,795	12,969	8,667	7,384	21,2	957,185	25,417	2487,41	0	203,472	203,472	99,723	0	0	0	0	0	0	0
19:24:20	808,52	2648,397	13,799	15,088	13,012	8,751	7,411	21,2	957,185	25,417	2487,571	0	203,472	203,472	99,723	0	0	0	0	0	0	0
19:24:20	830,346	2656,7	13,945	15,088	13,051	8,836	7,439	21,2	957,185	25,417	2487,74	0	203,472	203,472	99,723	0	0	0	0	0	0	0
19:24:20	804,541	2664,745	13,994	14,843	13,094	8,919	7,468	21,2	957,185	25,417	2487,917	0	203,472	203,472	99,723	0	0	0	0	0	0	0
19:24:20	827,392	2673,019	14,14	15,136	13,132	9,005	7,498	21,2	957,185	25,417	2488,102	0	203,472	203,472	99,723	0	0	0	0	0	0	0
19:24:20	1043,505	2683,454	14,433	15,136	13,175	9,112	7,53	21,2	957,185	25,417	2488,298	0	203,472	203,472	99,723	0	0	0	0	0	0	0
19:24:20	744,799	2690,902	14,433	15,185	13,217	9,189	7,562	21,2	957,185	25,417	2488,5	0	203,472	203,472	99,723	0	0	0	0	0	0	0
19:24:20	827,246	2699,175	14,58	15,332	13,256	9,274	7,596	21,2	957,185	25,417	2488,711	0	203,472	203,472	99,723	0	0	0	0	0	0	0
19:24:20	850,903	2707,684	14,775	15,429	13,293	9,362	7,63	21,2	957,185	25,417	2488,93	0	203,472	203,472	99,723	0	0	0	0	0	0	0
19:24:20	743,75	2715,121	14,873	15,625	13,33	9,439	7,666	21,2	957,185	25,417	2489,156	0	203,472	203,472	99,723	0	0	0	0	0	0	0
19:24:20	912,915	2724,251	15,068	15,869	13,37	9,533	7,702	21,2	957,185	25,417	2489,391	0	203,472	203,472	99,723	0	0	0	0	0	0	0
19:24:20	680,615	2731,057	15,117	15,967	13,406	9,603	7,74	21,2	957,185	25,417	2489,633	0	203,472	203,472	99,723	0	0	0	0	0	0	0
19:24:20	1055,542	2741,612	15,605	16,308	13,439	9,712	7,778	21,2	957,185	25,417	2489,885	0	203,472	203,472	99,723	0	0	0	0	0	0	0
19:24:21	867,456	2750,287	15,947	16,748	13,468	9,801	7,818	21,2	957,185	25,417	2490,145	0	203,472	203,472	99,723	0	0	0	0	0	0	0
19:24:21	657,592	2756,863	16,045	16,748	13,5	9,869	7,858	21,2	957,185	25,417	2490,412	0	203,472	203,472	99,723	0	0	0	0	0	0	0
19:24:21	783,984	2764,703	16,191	16,894	13,536	9,95	7,899	21,2	957,185	25,417	2490,686	0	203,472	203,472	99,723	0	0	0	0	0	0	0
19:24:21	859,985	2773,302	16,386	16,943	13,574	10,039	7,941	21,2	957,185	25,417	2490,969	0	203,472	203,472	99,723	0	0	0	0	0	0	0
19:24:21	446,972	2777,772	16,24	16,943	13,607	10,085	7,983	21,2	957,185	25,417	2491,255	0	203,472	203,472	99,723	0	0	0	0	0	0	0
19:24:21	726,025	2785,032	16,386	16,943	13,64	10,159	8,026	21,2	957,185	25,417	2491,549	0	203,472	203,472	99,723	0	0	0	0	0	0	0
19:24:21	719,897	2792,231	16,533	17,09	13,672	10,234	8,069	21,2	957,185	25,417	2491,85	0	203,472	203,472	99,723	0	0	0	0	0	0	0
19:24:21	733,203	2799,563	16,679	17,285	13,706	10,309	8,113	21,2	957,185	25,417	2492,158	0	203,472	203,472	99,723	0	0	0	0	0	0	0
19:24:21	418,75	2803,751	16,582	17,236	13,735	10,352	8,157	21,2	957,185	25,417	2492,469	0	203,472	203,472	99,723	0	0	0	0	0	0	0
19:24:21	673,193	2810,483	16,826	17,383	13,759	10,422	8,201	21,2	957,185	25,417	2492,787	0	203,472	203,472	99,723	0	0	0	0	0	0	0
19:24:21	602,587	2816,509	16,924	17,48	13,787	10,484	8,246	21,2	957,185	25,417	2493,111	0	203,472	203,472	99,723	0	0	0	0	0	0	0
19:24:21	654,663	2823,055	17,07	17,48	13,816	10,551	8,291	21,2	957,185	25,417	2493,441	0	203,472	203,472	99,723	0	0	0	0	0	0	0
19:24:21	455,932	2827,615	17,021	17,431	13,845	10,598	8,337	21,2	957,185	25,417	2493,775	0	203,472	203,472	99,723	0	0	0	0	0	0	0
19:24:21	507,934	2832,694	17,021	17,431	13,873	10,651	8,382	21,2	957,185	25,417	2494,114	0	203,472	203,472	99,723	0	0	0	0	0	0	0
19:24:21	656,152	2839,255	17,168	17,48	13,902	10,718	8,428	21,2	957,185	25,417	2494,459	0	203,472	203,472	99,723	0	0	0	0	0	0	0
19:24:21	361,084	2842,866	17,021	17,48	13,931	10,756	8,473	21,2	957,185	25,417	2494,807	0	203,472	203,472	99,723	0	0	0	0	0	0	0
19:24:21	558,007	2848,446	17,07	17,431	13,96	10,813	8,519	21,2	957,185	25,417	2495,161	0	203,472	203,472	99,723	0	0	0	0	0	0	0
19:24:21	846,337	2856,91	17,412	17,822	13,988	10,9	8,566	21,2	957,185	25,417	2495,523	0	203,472	203,472	99,723	0	0	0	0	0	0	0
19:24:21	369,506	2860,605	17,363	17,773	14,012	10,939	8,613	21,2	957,185	25,417	2495,888	0	203,472	203,472	99,723	0	0	0	0	0	0	0
19:24:21	568,066	2866,286	17,51	17,773	14,035	10,997	8,659	21,2	957,185	25,417	2496,258	0	203,472	203,472	99,723	0	0	0	0	0	0	0
19:24:21	344,97	2869,735	17,51	17,822	14,055	11,033	8,706	21,2	957,185	25,417	2496,631	0	203,472	203,472	99,723	0	0	0	0	0	0	0
19:24:21	711,669	2876,852	17,803	18,115	14,078	11,106	8,753	21,2	957,185	25,417	2497,012	0	203,472	203,472	99,723	0	0	0	0	0	0	0
19:24:21	458,178	2881,434	17,851	18,164	14,101	11,153	8,8	21,2	957,185	25,417	2497,396	0	203,472	203,472	99,723	0	0	0	0	0	0	0
19:24:21	466,821	2886,102	17,9	18,164	14,125	11,201	8,847	21,3	958,026	25,417	2497,785	0	203,472	203,472	99,723	0	0	0	0	0	0	0
19:24:21	508,129	2891,183	17,998	18,261	14,148	11,254	8,894	21,3	958,026	25,417	2498,178	0	203,472	203,472	99,723	0	0	0	0	0	0	0
19:24:21	466,943	2895,853	18,047	18,261	14,172	11,302	8,941	21,3	958,026	25,417	2498,576	0	203,472	203,472	99,723	0	0	0	0	0	0	0
19:24:21	409,008	2899,943	18,047	18,359	14,195	11,344	8,989	21,3	958,026	25,417	2498,977	0	203,472	203,472	99,723	0	0	0	0	0	0	0
19:24:21	516,357	2905,106	18,144	18,652	14,218	11,397	9,036	21,3	958,026	25,417	2499,383	0	203,472	203,472	99,723	0	0	0	0	0	0	0
19:24:21	297,314	2908,079	18,047	18,359	14,241	11,428	9,083	21,3	958,026	25,417	2499,792	0	203,472	203,472	99,723	0	0	0	0	0	0	0
19:24:21	483,593	2912,915	18,193	18,359	14,26	11,478	9,13	21,3	958,026	25,417	2500,205	0	203,472	203,472	99,723	0	0	0	0	0	0	0
19:24:21	481,591	2917,731	18,34	18,603	14,278	11,527	9,177	21,3	958,026	25,417	2500,622	0	203,472	203,472	99,723	0	0	0	0	0	0	0
19:24:21	644,995	2924,181	18,681	18,847	14,295	11,594	9,224	21,3	958,026	25,417	2501,046	0	203,472	203,472	99,723	0	0	0	0	0	0	0
19:24:21	394,165	2928,123	18,828	18,945	14,309	11,635	9,271	21,3	958,026	25,417	2501,473	0	203,472	203,472	99,723	0	0	0	0	0	0	0
19:24:21	311,523	2931,238	18,877	18,994	14,324	11,667	9,318	21,3	958,026	25,417	2501,903	0	204,412	204,412	99,727	0	0	0	0	0	0	0
19:24:21	456,25	2935,801	19,023	19,238	14,341	11,714	9,365	21,3	958,026	25,417	2502,337	0	204,412	204,412	99,727	0	0	0	0	0	0	0
19:24:21	322,778	2939,028	19,023	19,336	14,359	11,747	9,412	21,3	958,026	25,417	2502,773	0	204,412	204,412	99,727	0	0	0	0	0	0	0
19:24:21	174,121	2940,77	18,877	18,945	14,378	11,765	9,458	21,3	958,026	25,417	2503,211	0	204,412	204,412	99,727	0	0	0	0	0	0	0
19:24:21	303,247	2943,802	18,877	18,994	14,395	11,796	9,504	21,3	958,026	25,417	2503,652	0	204,412	204,412	99,727	0	0	0	0	0	0	0
19:24:21	291,406	2946,716	18,828	18,994	14,414	11,826	9,549	21,3	958,026	25,417	2504,095	0	204,412	204,412	99,727	0	0	0	0	0	0	0
19:24:21	439,868	2951,115	19,023	19,14	14,428	11,872	9,595	21,3	958,026	25,417	2504,542	0	204,412	204,412	99,727	0	0	0	0	0	0	0
19:24:21	177,661	2952,891	19,023	19,043	14,438	11,89	9,64	21,3	958,026	25,417	2504,99	0	204,412	204,412	99,727	0	0	0	0	0	0	0
19:24:21	309,106	2955,983	19,17	19,189	14,447	11,922	9,685	21,3	958,026	25,417	2505,441	0	204,412	204,412	99,727	0	0	0	0	0	0	0
19:24:21	442,041	2960,403	19,463	19,482	14,455	11,967	9,73	21,3	958,026	25,417	2505,896	0	204,412	204,412	99,727	0	0	0	0	0	0	0
19:24:21	162,597	2962,029	19,463	19,385	14,464	11,984	9,774	21,3	958,026	25,417	2506,352	0	204,412	204,412	99,727	0	0	0	0	0	0	0
19:24:21	408,984	2966,119	19,658	19,58	14,476	12,026	9,818	21,3	958,026	25,417	2506,812	0	204,412	204,412	99,727	0	0	0	0	0	0	0
19:24:21	-36,328	2965,755	19,463	19,385	14,485	12,023	9,861	21,3	958,026	25,417	2507,271	0	204,412	204,412	99,727	0	0	0	0	0	0	0
19:24:21	246,069	2968,216	19,463	19,482	14,499	12,048	9,904	21,3	958,026	25,417	2507,732	0	204,412	204,412	99,727	0	0	0	0	0	0	0
19:24:21	83,813	2969,054	19,316	19,385	14,512	12,057	9,946	21,3	958,026	25,417	2508,193	0	204,412	204,412	99,727	0	0	0	0	0	0	0
19:24:21	183,154	2970,886	19,267	19,238	14,525	12,075	9,988	21,3	958,026	25,417	2508,656	0	204,412	204,412	99,727	0	0	0	0	0	0	0
19:24:21	169,165	2972,578	19,267	19,385	14,535	12,093	10,029	21,3	958,026	25,417	2509,12	0	204,412	204,412	99,727	0	0	0	0	0	0	0
19:24:21	162,255	2974,2	19,316	19,238	14,541	12,11	10,07	21,3	958,026	25,417	2509,585	0	204,412	204,412	99,727	0	0	0	0	0	0	0
19:24:21	138,818	2975,588	19,316	19,336	14,549	12,124	10,11	21,3	958,026	25,417	2510,051	0	204,412	204,412	99,727	0	0	0	0	0	0	0
19:24:21	78,857	2976,377	19,365	19,336	14,55	12,132	10,15	21,3	958,026	25,417	2510,517	0	204,412	204,412	99,727	0	0	0	0	0	0	0
19:24:21	218,652	2978,563	19,512	19,58	14,554	12,155	10,189	21,3	958,026	25,417	2510,985	0	204,412	204,412	99,727	0	0	0	0	0	0	0
19:24:21	184,033	2980,404	19,609	19,678	14,559	12,174	10,228	21,3	958,026	25,417	2511,455	0	204,412	204,412	99,727	0	0	0	0	0	0	0
19:24:21	233,862	2982,742	19,756	19,726	14,564	12,198	10,267	21,3	958,026	25,417	2511,926	0	204,412	204,412	99,727	0	0	0	0	0	0	0
19:24:21	56,494	2983,307	19,658	19,726	14,573	12,204	10,305	21,3	958,026	25,417	2512,397	0	204,412	204,412	99,727	0	0	0	0	0	0	0
19:24:21	107,397	2984,381	19,609	19,531	14,581	12,215	10,342	21,3	958,026	25,417	2512,869	0	204,412	204,412	99,727	0	0	0	0	0	0	0
19:24:21	-148,046	2982,901	19,365	19,482	14,587	12,199	10,379	21,3	958,026	25,417	2513,339	0	204,412	204,412	99,727	0	0	0	0	0	0	0
19:24:21	185,107	2984,752	19,463	19,336	14,592	12,218	10,415	21,3	958,026	25,417	2513,811	0	204,412	204,412	99,727	0	0	0	0	0	0	0
19:24:21	72,607	2985,478	19,463	19,385	14,596	12,226	10,45	21,3	958,026	25,417	2514,283	0	204,412	204,412	99,727	0	0	0	0	0	0	0
19:24:21	136,425	2986,842	19,512	19,531	14,601	12,24	10,485	21,3	958,026	25,417	2514,755	0	204,412	204,412	99,727	0	0	0	0	0	0	0
19:24:21	23,901	2987,081	19,463	19,385	14,605	12,242	10,52	21,3	958,026	25,417	2515,227	0	204,412	204,412	99,727	0	0	0	0	0	0	0
19:24:21	62,744	2987,709	19,512	19,385	14,606	12,249	10,554	21,3	958,026	25,417	2515,7	0	204,412	204,412	99,727	0	0	0	0	0	0	0
19:24:21	61,767	2988,326	19,512	19,385	14,609	12,255	10,587	21,3	958,026	25,417	2516,172	0	204,412	204,412	99,727	0	0	0	0	0	0	0
19:24:21	310,815	2991,434	19,804	19,824	14,61	12,287	10,62	21,3	958,026	25,417	2516,648	0	204,412	204,412	99,727	0	0	0	0	0	0	0
19:24:21	-125,61	2990,178	19,609	19,482	14,614	12,274	10,653	21,3	958,026	25,417	2517,121	0	204,412	204,412	99,727	0	0	0	0	0	0	0
19:24:21	12,084	2990,299	19,609	19,531	14,615	12,276	10,685	21,3	958,026	25,417	2517,595	0	204,412	204,412	99,727	0	0	0	0	0	0	0
19:24:21	76,879	2991,068	19,609	19,531	14,619	12,284	10,716	21,3	958,026	25,417	2518,068	0	204,412	204,412	99,727	0	0	0	0	0	0	0
19:24:21	224,267	2993,311	19,756	19,726	14,623	12,307	10,747	21,3	958,026	25,417	2518,543	0	204,412	204,412	99,727	0	0	0	0	0	0	0
19:24:21	-137,622	2991,934	19,609	19,531	14,624	12,292	10,777	21,3	958,026	25,417	2519,017	0	204,412	204,412	99,727	0	0	0	0	0	0	0
19:24:21	75,805	2992,692	19,609	19,58	14,628	12,3	10,807	21,3	958,026	25,417	2519,491	0	204,412	204,412	99,727	0	0	0	0	0	0	0
19:24:21	77,099	2993,463	19,609	19,531	14,633	12,308	10,837	21,3	958,026	25,417	2519,965	0	204,412	204,412	99,727	0	0	0	0	0	0	0
19:24:21	-138,671	2992,077	19,463	19,385	14,633	12,294	10,865	21,3	958,026	25,417	2520,437	0	204,412	204,412	99,727	0	0	0	0	0	0	0
19:24:21	199,316	2994,07	19,658	19,58	14,633	12,314	10,894	21,3	958,026	25,417	2520,91	0	204,412	204,412	99,727	0	0	0	0	0	0	0
19:24:21	-49,853	2993,571	19,609	19,58	14,633	12,309	10,921	21,3	958,026	25,417	2521,383	0	204,412	204,412	99,727	0	0	0	0	0	0	0
19:24:21	66,064	2994,232	19,609	19,482	14,637	12,316	10,949	21,3	958,026	25,417	2521,856	0	204,412	204,412	99,727	0	0	0	0	0	0	0
19:24:21	0	2994,232	19,609	19,531	14,637	12,316	10,976	21,3	958,026	25,417	2522,328	0	204,412	204,412	99,727	0	0	0	0	0	0	0
19:24:21	60,668	2994,839	19,658	19,58	14,638	12,322	11,002	21,3	958,026	25,417	2522,8	0	204,412	204,412	99,727	0	0	0	0	0	0	0
19:24:21	-49,829	2994,34	19,609	19,531	14,638	12,317	11,028	21,3	958,026	25,417	2523,272	0	204,412	204,412	99,727	0	0	0	0	0	0	0
19:24:21	0	2994,34	19,609	19,531	14,638	12,317	11,053	21,3	958,026	25,417	2523,743	0	204,412	204,412	99,727	0	0	0	0	0	0	0
19:24:21	61,743	2994,958	19,658	19,58	14,638	12,324	11,078	21,3	958,026	25,417	2524,214	0	204,412	204,412	99,727	0	0	0	0	0	0	0
19:24:21	-84,35	2994,114	19,512	19,531	14,642	12,315	11,102	21,3	958,026	25,417	2524,684	0	204,412	204,412	99,727	0	0	0	0	0	0	0
19:24:21	11,889	2994,233	19,512	19,482	14,643	12,316	11,126	21,3	958,026	25,417	2525,154	0	204,412	204,412	99,727	0	0	0	0	0	0	0
19:24:21	-72,607	2993,507	19,365	19,238	14,647	12,309	11,149	21,3	958,026	25,417	2525,622	0	204,412	204,412	99,727	0	0	0	0	0	0	0
19:24:21	-49,829	2993,009	19,316	19,189	14,647	12,304	11,172	21,3	958,026	25,417	2526,09	0	204,412	204,412	99,727	0	0	0	0	0	0	0
19:24:21	199,34	2995,002	19,512	19,531	14,647	12,324	11,195	21,3	958,026	25,417	2526,559	0	204,412	204,412	99,727	0	0	0	0	0	0	0
19:24:21	0	2995,002	19,512	19,482	14,647	12,324	11,217	21,3	958,026	25,417	2527,027	0	204,412	204,412	99,727	0	0	0	0	0	0	0
19:24:21	99,658	2995,999	19,609	19,531	14,647	12,334	11,239	21,3	958,026	25,417	2527,496	0	204,412	204,412	99,727	0	0	0	0	0	0	0
19:24:21	-99,658	2995,002	19,512	19,385	14,647	12,324	11,26	21,3	958,026	25,417	2527,964	0	204,412	204,412	99,727	0	0	0	0	0	0	0
19:24:21	0	2995,002	19,512	19,531	14,647	12,324	11,281	21,3	958,026	25,417	2528,431	0	204,412	204,412	99,727	0	0	0	0	0	0	0
19:24:21	149,511	2996,497	19,658	19,531	14,647	12,34	11,301	21,3	958,026	25,417	2528,899	0	204,412	204,412	99,727	0	0	0	0	0	0	0
19:24:21	10,839	2996,606	19,658	19,58	14,647	12,341	11,322	21,3	958,026	25,417	2529,367	0	204,412	204,412	99,727	0	0	0	0	0	0	0
19:24:21	-82,446	2995,781	19,512	19,482	14,651	12,332	11,342	21,3	958,026	25,417	2529,833	0	204,412	204,412	99,727	0	0	0	0	0	0	0
19:24:21	110,717	2996,889	19,609	19,531	14,652	12,344	11,361	21,3	958,026	25,417	2530,3	0	204,412	204,412	99,727	0	0	0	0	0	0	0
19:24:21	68,188	2997,57	19,609	19,531	14,656	12,351	11,381	21,3	958,026	25,417	2530,767	0	204,412	204,412	99,727	0	0	0	0	0	0	0
19:24:21	-99,707	2996,573	19,512	19,385	14,656	12,34	11,4	21,3	958,026	25,417	2531,233	0	204,412	204,412	99,727	0	0	0	0	0	0	0
19:24:21	10,839	2996,682	19,512	19,482	14,656	12,341	11,418	21,3	958,026	25,417	2531,699	0	204,412	204,412	99,727	0	0	0	0	0	0	0
19:24:21	99,707	2997,679	19,609	19,531	14,656	12,352	11,436	21,3	958,026	25,417	2532,165	0	204,412	204,412	99,727	0	0	0	0	0	0	0
19:24:21	0	2997,679	19,609	19,385	14,656	12,352	11,454	21,3	958,026	25,417	2532,63	0	204,412	204,412	99,727	0	0	0	0	0	0	0
19:24:22	49,829	2998,177	19,658	19,58	14,656	12,357	11,472	21,3	958,026	25,417	2533,096	0	204,412	204,412	99,727	0	0	0	0	0	0	0
19:24:22	-49,829	2997,679	19,609	19,531	14,656	12,352	11,489	21,3	958,026	25,417	2533,56	0	204,412	204,412	99,727	0	0	0	0	0	0	0
19:24:22	-21,582	2997,463	19,512	19,531	14,661	12,349	11,506	21,3	958,026	25,417	2534,024	0	204,412	204,412	99,727	0	0	0	0	0	0	0
19:24:22	99,707	2998,46	19,609	19,58	14,661	12,36	11,523	21,3	958,026	25,417	2534,489	0	204,412	204,412	99,727	0	0	0	0	0	0	0
19:24:22	-138,745	2997,073	19,463	19,336	14,661	12,345	11,539	21,3	958,026	25,417	2534,951	0	204,412	204,412	99,727	0	0	0	0	0	0	0
19:24:22	49,877	2997,571	19,512	19,482	14,661	12,351	11,555	21,3	958,026	25,417	2535,414	0	204,412	204,412	99,727	0	0	0	0	0	0	0
19:24:22	167,871	2999,25	19,609	19,482	14,665	12,368	11,571	21,3	958,026	25,417	2535,878	0	204,412	204,412	99,727	0	0	0	0	0	0	0
19:24:22	-99,707	2998,253	19,512	19,482	14,665	12,358	11,586	21,3	958,026	25,417	2536,34	0	204,412	204,412	99,727	0	0	0	0	0	0	0
19:24:22	149,56	2999,749	19,658	19,678	14,665	12,373	11,602	21,3	958,026	25,417	2536,804	0	204,412	204,412	99,727	0	0	0	0	0	0	0
19:24:22	-149,56	2998,253	19,512	19,482	14,665	12,358	11,616	21,3	958,026	25,417	2537,265	0	204,412	204,412	99,727	0	0	0	0	0	0	0
19:24:22	149,56	2999,749	19,658	19,58	14,665	12,373	11,631	21,3	958,026	25,417	2537,727	0	204,412	204,412	99,727	0	0	0	0	0	0	0
19:24:22	-39,038	2999,358	19,609	19,385	14,666	12,369	11,646	21,3	958,026	25,417	2538,189	0	204,412	204,412	99,727	0	0	0	0	0	0	0
19:24:22	0	2999,358	19,609	19,385	14,666	12,369	11,66	21,3	958,026	25,417	2538,65	0	204,412	204,412	99,727	0	0	0	0	0	0	0
19:24:22	-149,56	2997,863	19,463	19,189	14,666	12,354	11,674	21,3	958,026	25,417	2539,109	0	204,412	204,412	99,727	0	0	0	0	0	0	0
19:24:22	-498,315	2992,88	18,974	18,506	14,666	12,302	11,686	21,3	958,026	25,417	2539,563	0	204,412	204,412	99,727	0	0	0	0	0	0	0
19:24:22	-676,44	2986,115	18,388	17,969	14,661	12,232	11,697	21,3	958,026	25,417	2540,009	0	204,412	204,412	99,727	0	0	0	0	0	0	0
19:24:22	-527,001	2980,845	18,047	17,383	14,651	12,178	11,706	21,3	958,026	25,417	2540,45	0	204,412	204,412	99,727	0	0	0	0	0	0	0
19:24:22	-755,883	2973,286	17,705	16,845	14,628	12,1	11,714	21,3	958,026	25,417	2540,883	0	204,412	204,412	99,727	0	0	0	0	0	0	0
19:24:22	-646,386	2966,822	17,558	16,357	14,6	12,034	11,72	21,3	958,026	25,417	2541,309	0	204,412	204,412	99,727	0	0	0	0	0	0	0
19:24:22	-480,81	2962,014	17,803	16,601	14,559	11,984	11,725	21,3	958,026	25,417	2541,729	0	204,412	204,412	99,727	0	0	0	0	0	0	0
19:24:22	-621,459	2955,8	17,998	16,845	14,513	11,92	11,729	21,3	958,026	25,417	2542,143	0	204,412	204,412	99,727	0	0	0	0	0	0	0
19:24:22	-535,937	2950,44	18,34	17,236	14,463	11,865	11,732	21,3	958,026	25,417	2542,552	0	204,412	204,412	99,727	0	0	0	0	0	0	0
19:24:22	-800,048	2942,44	18,388	16,943	14,415	11,782	11,733	21,3	958,026	25,417	2542,952	0	204,412	204,412	99,727	0	0	0	0	0	0	0
19:24:22	-731,42	2935,126	18,34	16,943	14,377	11,707	11,732	21,4	958,615	25,417	2543,344	0	204,412	204,412	99,727	0	0	0	0	0	0	0
19:24:22	-1091,748	2924,208	17,803	16,601	14,346	11,594	11,729	21,4	958,615	25,417	2543,725	0	204,412	204,412	99,727	0	0	0	0	0	0	0
19:24:22	-703,247	2917,176	17,51	16,308	14,323	11,522	11,725	21,4	958,615	25,417	2544,099	0	204,412	204,412	99,727	0	0	0	0	0	0	0
19:24:22	-1049,292	2906,683	16,875	15,82	14,3	11,414	11,719	21,4	958,615	25,417	2544,461	0	204,412	204,412	99,727	0	0	0	0	0	0	0
19:24:22	-740,625	2899,276	16,533	15,527	14,278	11,337	11,712	21,4	958,615	25,417	2544,816	0	204,412	204,412	99,727	0	0	0	0	0	0	0
19:24:22	-631,884	2892,958	16,386	15,283	14,25	11,272	11,703	21,4	958,615	25,417	2545,164	0	204,412	204,412	99,727	0	0	0	0	0	0	0
19:24:22	-697,29	2885,985	16,338	15,185	14,214	11,2	11,693	21,4	958,615	25,417	2545,505	0	204,412	204,412	99,727	0	0	0	0	0	0	0
19:24:22	-344,726	2882,537	16,582	15,625	14,18	11,165	11,683	21,4	958,615	25,417	2545,842	0	204,412	204,412	99,727	0	0	0	0	0	0	0
19:24:22	-693,139	2875,606	16,533	15,429	14,144	11,093	11,671	21,4	958,615	25,417	2546,172	0	204,412	204,412	99,727	0	0	0	0	0	0	0
19:24:22	-730,81	2868,298	16,386	15,478	14,111	11,018	11,659	21,4	958,615	25,417	2546,494	0	204,412	204,412	99,727	0	0	0	0	0	0	0
19:24:22	-455,273	2863,745	16,435	15,722	14,082	10,971	11,645	21,4	958,615	25,417	2546,811	0	205,756	205,756	99,733	0	0	0	0	0	0	0
19:24:22	-462,866	2859,117	16,386	15,625	14,059	10,923	11,631	21,4	958,615	25,417	2547,124	0	205,756	205,756	99,733	0	0	0	0	0	0	0
19:24:22	-742,187	2851,695	15,898	15,185	14,045	10,847	11,616	21,4	958,615	25,417	2547,428	0	205,756	205,756	99,733	0	0	0	0	0	0	0
19:24:22	-743,725	2844,257	15,41	14,795	14,03	10,77	11,599	21,4	958,615	25,417	2547,725	0	205,756	205,756	99,733	0	0	0	0	0	0	0
19:24:22	-445,166	2839,806	15,215	14,599	14,016	10,724	11,582	21,4	958,615	25,417	2548,017	0	205,756	205,756	99,733	0	0	0	0	0	0	0
19:24:22	-494,97	2834,856	14,97	14,453	14,002	10,673	11,564	21,4	958,615	25,417	2548,304	0	205,756	205,756	99,733	0	0	0	0	0	0	0
19:24:22	-468,627	2830,17	14,922	14,453	13,978	10,625	11,546	21,4	958,615	25,417	2548,586	0	205,756	205,756	99,733	0	0	0	0	0	0	0
19:24:22	-372,753	2826,442	14,97	14,306	13,955	10,586	11,527	21,4	958,615	25,417	2548,864	0	205,756	205,756	99,733	0	0	0	0	0	0	0
19:24:22	-359,326	2822,849	15,117	14,599	13,926	10,549	11,508	21,4	958,615	25,417	2549,138	0	205,756	205,756	99,733	0	0	0	0	0	0	0
19:24:22	-493,334	2817,916	15,215	14,648	13,893	10,498	11,488	21,4	958,615	25,417	2549,406	0	205,756	205,756	99,733	0	0	0	0	0	0	0
19:24:22	-262,963	2815,286	15,459	14,843	13,864	10,471	11,468	21,4	958,615	25,417	2549,672	0	205,756	205,756	99,733	0	0	0	0	0	0	0
19:24:22	-423,071	2811,055	15,459	14,99	13,84	10,428	11,447	21,4	958,615	25,417	2549,934	0	205,756	205,756	99,733	0	0	0	0	0	0	0
19:24:22	-506,005	2805,995	15,459	14,941	13,811	10,376	11,426	21,4	958,615	25,417	2550,19	0	205,756	205,756	99,733	0	0	0	0	0	0	0
19:24:22	-583,886	2800,156	15,215	14,648	13,792	10,315	11,405	21,4	958,615	25,417	2550,44	0	205,756	205,756	99,733	0	0	0	0	0	0	0
19:24:22	-500,341	2795,153	14,97	14,404	13,778	10,264	11,382	21,4	958,615	25,417	2550,685	0	205,756	205,756	99,733	0	0	0	0	0	0	0
19:24:22	-431,787	2790,835	14,873	14,258	13,759	10,219	11,36	21,4	958,615	25,417	2550,925	0	205,756	205,756	99,733	0	0	0	0	0	0	0
19:24:22	-498,071	2785,854	14,629	14,062	13,744	10,168	11,336	21,4	958,615	25,417	2551,159	0	205,756	205,756	99,733	0	0	0	0	0	0	0
19:24:22	-528,833	2780,566	14,433	13,916	13,725	10,113	11,312	21,4	958,615	25,417	2551,389	0	205,756	205,756	99,733	0	0	0	0	0	0	0
19:24:22	-484,277	2775,723	14,287	13,867	13,706	10,063	11,288	21,4	958,615	25,417	2551,613	0	205,756	205,756	99,733	0	0	0	0	0	0	0
19:24:22	-269,189	2773,031	14,433	13,916	13,683	10,036	11,263	21,4	958,615	25,417	2551,834	0	205,756	205,756	99,733	0	0	0	0	0	0	0
19:24:22	-418,237	2768,849	14,433	13,72	13,659	9,993	11,238	21,4	958,615	25,417	2552,051	0	205,756	205,756	99,733	0	0	0	0	0	0	0
19:24:22	-450,537	2764,344	14,482	13,965	13,631	9,946	11,213	21,4	958,615	25,417	2552,264	0	205,756	205,756	99,733	0	0	0	0	0	0	0
19:24:22	-316,943	2761,174	14,58	13,965	13,607	9,913	11,187	21,4	958,615	25,417	2552,473	0	205,756	205,756	99,733	0	0	0	0	0	0	0
19:24:22	-360,18	2757,572	14,58	14,062	13,587	9,876	11,162	21,4	958,615	25,417	2552,678	0	205,756	205,756	99,733	0	0	0	0	0	0	0
19:24:22	-475,317	2752,819	14,433	13,965	13,568	9,827	11,136	21,4	958,615	25,417	2552,878	0	205,756	205,756	99,733	0	0	0	0	0	0	0
19:24:22	-521,752	2747,602	14,238	13,867	13,55	9,774	11,109	21,4	958,615	25,417	2553,072	0	205,756	205,756	99,733	0	0	0	0	0	0	0
19:24:22	-468,725	2742,914	14,092	13,72	13,531	9,725	11,082	21,4	958,615	25,417	2553,262	0	205,756	205,756	99,733	0	0	0	0	0	0	0
19:24:22	-415,893	2738,755	13,994	13,623	13,513	9,682	11,054	21,4	958,615	25,417	2553,448	0	205,756	205,756	99,733	0	0	0	0	0	0	0
19:24:22	-380,102	2734,954	13,945	13,427	13,494	9,643	11,027	21,4	958,615	25,417	2553,629	0	205,756	205,756	99,733	0	0	0	0	0	0	0
19:24:22	-379,223	2731,162	13,896	13,574	13,476	9,604	10,999	21,4	958,615	25,417	2553,807	0	205,756	205,756	99,733	0	0	0	0	0	0	0
19:24:22	-294,433	2728,218	13,994	13,525	13,454	9,574	10,971	21,4	958,615	25,417	2553,981	0	205,756	205,756	99,733	0	0	0	0	0	0	0
19:24:22	-263,281	2725,585	14,14	13,769	13,43	9,547	10,943	21,4	958,615	25,417	2554,152	0	205,756	205,756	99,733	0	0	0	0	0	0	0
19:24:22	-330,053	2722,285	14,238	13,769	13,406	9,513	10,915	21,4	958,615	25,417	2554,321	0	205,756	205,756	99,733	0	0	0	0	0	0	0
19:24:22	-502,954	2717,255	14,14	13,72	13,383	9,461	10,886	21,4	958,615	25,417	2554,484	0	205,756	205,756	99,733	0	0	0	0	0	0	0
19:24:22	-519,677	2712,058	13,945	13,623	13,365	9,407	10,857	21,4	958,615	25,417	2554,641	0	205,756	205,756	99,733	0	0	0	0	0	0	0
19:24:22	-418,383	2707,874	13,75	13,427	13,352	9,364	10,828	21,4	958,615	25,417	2554,794	0	205,756	205,756	99,733	0	0	0	0	0	0	0
19:24:22	-471,606	2703,158	13,457	13,232	13,342	9,315	10,798	21,4	958,615	25,417	2554,943	0	205,756	205,756	99,733	0	0	0	0	0	0	0
19:24:22	-517,626	2697,982	13,164	13,037	13,329	9,262	10,768	21,4	958,615	25,417	2555,086	0	205,756	205,756	99,733	0	0	0	0	0	0	0
19:24:22	-373,876	2694,243	13,017	12,89	13,316	9,223	10,738	21,4	958,615	25,417	2555,225	0	205,756	205,756	99,733	0	0	0	0	0	0	0
19:24:22	-278,173	2691,462	12,92	12,695	13,305	9,195	10,708	21,4	958,615	25,417	2555,361	0	205,756	205,756	99,733	0	0	0	0	0	0	0
19:24:22	-378,076	2687,681	12,773	12,5	13,292	9,156	10,677	21,4	958,615	25,417	2555,494	0	205,756	205,756	99,733	0	0	0	0	0	0	0
19:24:22	-248,437	2685,196	12,773	12,5	13,278	9,13	10,647	21,4	958,615	25,417	2555,624	0	205,756	205,756	99,733	0	0	0	0	0	0	0
19:24:22	-320,727	2681,989	12,773	12,549	13,26	9,097	10,617	21,4	958,615	25,417	2555,75	0	205,756	205,756	99,733	0	0	0	0	0	0	0
19:24:22	-360,986	2678,379	12,822	12,549	13,237	9,06	10,586	21,4	958,615	25,417	2555,873	0	205,756	205,756	99,733	0	0	0	0	0	0	0
19:24:22	-183,862	2676,541	12,968	12,695	13,218	9,041	10,556	21,4	958,615	25,417	2555,994	0	205,756	205,756	99,733	0	0	0	0	0	0	0
19:24:22	-284,521	2673,695	13,017	12,744	13,199	9,012	10,525	21,4	958,615	25,417	2556,111	0	205,756	205,756	99,733	0	0	0	0	0	0	0
19:24:22	-357,666	2670,119	12,92	12,695	13,184	8,975	10,495	21,4	958,615	25,417	2556,225	0	205,756	205,756	99,733	0	0	0	0	0	0	0
19:24:22	-348,095	2666,638	12,822	12,549	13,17	8,939	10,465	21,4	958,615	25,417	2556,336	0	205,756	205,756	99,733	0	0	0	0	0	0	0
19:24:22	-355,615	2663,082	12,627	12,451	13,161	8,902	10,434	21,4	958,615	25,417	2556,442	0	205,756	205,756	99,733	0	0	0	0	0	0	0
19:24:22	-233,374	2660,748	12,48	12,256	13,156	8,878	10,403	21,4	958,615	25,417	2556,547	0	205,756	205,756	99,733	0	0	0	0	0	0	0
19:24:22	-358,691	2657,161	12,285	12,109	13,146	8,841	10,373	21,4	958,615	25,417	2556,648	0	205,756	205,756	99,733	0	0	0	0	0	0	0
19:24:22	-262,646	2654,535	12,187	11,963	13,137	8,814	10,342	21,4	958,615	25,417	2556,745	0	205,756	205,756	99,733	0	0	0	0	0	0	0
19:24:22	-248,486	2652,05	12,187	11,963	13,123	8,789	10,312	21,4	958,615	25,417	2556,841	0	205,756	205,756	99,733	0	0	0	0	0	0	0
19:24:22	-154,663	2650,503	12,285	12,06	13,109	8,773	10,282	21,4	958,615	25,417	2556,934	0	205,756	205,756	99,733	0	0	0	0	0	0	0
19:24:22	-203,71	2648,466	12,334	12,06	13,094	8,752	10,252	21,4	958,615	25,417	2557,026	0	205,756	205,756	99,733	0	0	0	0	0	0	0
19:24:22	-304,003	2645,426	12,285	12,06	13,08	8,72	10,222	21,4	958,615	25,417	2557,115	0	205,756	205,756	99,733	0	0	0	0	0	0	0
19:24:22	-174,316	2643,683	12,285	12,06	13,07	8,702	10,192	21,4	958,615	25,417	2557,201	0	205,756	205,756	99,733	0	0	0	0	0	0	0
19:24:22	-242,993	2641,253	12,285	12,06	13,056	8,677	10,162	21,4	958,615	25,417	2557,285	0	205,756	205,756	99,733	0	0	0	0	0	0	0
19:24:22	-319,042	2638,062	12,138	11,963	13,046	8,644	10,132	21,4	958,615	25,417	2557,366	0	205,756	205,756	99,733	0	0	0	0	0	0	0
19:24:22	-194,555	2636,117	12,041	11,914	13,04	8,624	10,103	21,4	958,615	25,417	2557,444	0	205,756	205,756	99,733	0	0	0	0	0	0	0
19:24:22	-258,203	2633,535	11,943	11,718	13,031	8,598	10,073	21,4	958,615	25,417	2557,521	0	205,756	205,756	99,733	0	0	0	0	0	0	0
19:24:22	-169,799	2631,837	11,943	11,718	13,022	8,58	10,044	21,4	958,615	25,417	2557,595	0	205,756	205,756	99,733	0	0	0	0	0	0	0
19:24:22	-169,995	2630,137	11,943	11,767	13,012	8,563	10,015	21,4	958,615	25,417	2557,667	0	205,756	205,756	99,733	0	0	0	0	0	0	0
19:24:22	-251,562	2627,621	11,943	11,767	12,998	8,537	9,986	21,4	958,615	25,417	2557,737	0	205,756	205,756	99,733	0	0	0	0	0	0	0
19:24:22	-118,847	2626,433	11,992	11,816	12,988	8,524	9,957	21,4	958,615	25,417	2557,806	0	205,756	205,756	99,733	0	0	0	0	0	0	0
19:24:22	-172,143	2624,711	11,992	11,914	12,978	8,507	9,929	21,4	958,615	25,417	2557,873	0	205,756	205,756	99,733	0	0	0	0	0	0	0
19:24:22	-203,759	2622,674	12,041	11,914	12,964	8,486	9,9	21,4	958,615	25,417	2557,938	0	205,756	205,756	99,733	0	0	0	0	0	0	0
19:24:23	-168,798	2620,986	12,041	11,914	12,955	8,468	9,872	21,4	958,615	25,417	2558,001	0	205,756	205,756	99,733	0	0	0	0	0	0	0
19:24:23	-265,405	2618,332	11,943	11,816	12,945	8,441	9,844	21,4	958,615	25,417	2558,061	0	205,756	205,756	99,733	0	0	0	0	0	0	0
19:24:23	-180,639	2616,525	11,845	11,718	12,94	8,422	9,816	21,4	958,615	25,417	2558,119	0	205,756	205,756	99,733	0	0	0	0	0	0	0
19:24:23	-274,853	2613,777	11,65	11,621	12,935	8,394	9,789	21,4	958,615	25,417	2558,175	0	205,756	205,756	99,733	0	0	0	0	0	0	0
19:24:23	-216,455	2611,612	11,601	11,572	12,926	8,372	9,761	21,4	958,615	25,417	2558,228	0	205,756	205,756	99,733	0	0	0	0	0	0	0
19:24:23	-179,272	2609,819	11,504	11,572	12,921	8,353	9,733	21,4	958,615	25,417	2558,28	0	205,756	205,756	99,733	0	0	0	0	0	0	0
19:24:23	-168,701	2608,132	11,504	11,425	12,911	8,336	9,706	21,4	958,615	25,417	2558,33	0	205,756	205,756	99,733	0	0	0	0	0	0	0
19:24:23	-169,946	2606,433	11,504	11,572	12,902	8,318	9,679	21,4	958,615	25,417	2558,378	0	205,756	205,756	99,733	0	0	0	0	0	0	0
19:24:23	-73,266	2605,7	11,601	11,523	12,892	8,311	9,652	21,4	958,615	25,417	2558,425	0	205,756	205,756	99,733	0	0	0	0	0	0	0
19:24:23	-121,02	2604,49	11,65	11,572	12,883	8,298	9,625	21,4	958,615	25,417	2558,471	0	205,756	205,756	99,733	0	0	0	0	0	0	0
19:24:23	-167,651	2602,814	11,65	11,572	12,873	8,281	9,599	21,4	958,615	25,417	2558,515	0	205,756	205,756	99,733	0	0	0	0	0	0	0
19:24:23	-214,282	2600,671	11,601	11,523	12,864	8,259	9,573	21,4	958,615	25,417	2558,558	0	205,756	205,756	99,733	0	0	0	0	0	0	0
19:24:23	-179,199	2598,879	11,504	11,523	12,859	8,24	9,546	21,4	958,615	25,417	2558,598	0	205,756	205,756	99,733	0	0	0	0	0	0	0
19:24:23	-264,184	2596,237	11,406	11,377	12,849	8,213	9,52	21,4	958,615	25,417	2558,636	0	205,756	205,756	99,733	0	0	0	0	0	0	0
19:24:23	-82,739	2595,41	11,406	11,279	12,845	8,205	9,495	21,4	958,615	25,417	2558,672	0	205,756	205,756	99,733	0	0	0	0	0	0	0
19:24:23	-260,791	2592,802	11,308	11,279	12,835	8,178	9,469	21,4	958,615	25,417	2558,707	0	205,756	205,756	99,733	0	0	0	0	0	0	0
19:24:23	10,4	2592,906	11,406	11,377	12,83	8,179	9,443	21,4	958,615	25,417	2558,741	0	205,756	205,756	99,733	0	0	0	0	0	0	0
19:24:23	-165,478	2591,251	11,406	11,279	12,821	8,162	9,418	21,4	958,615	25,417	2558,773	0	205,756	205,756	99,733	0	0	0	0	0	0	0
19:24:23	-166,552	2589,585	11,406	11,279	12,812	8,145	9,393	21,4	958,615	25,417	2558,804	0	205,756	205,756	99,733	0	0	0	0	0	0	0
19:24:23	-180,102	2587,784	11,308	11,279	12,807	8,126	9,368	21,4	958,615	25,417	2558,833	0	205,756	205,756	99,733	0	0	0	0	0	0	0
19:24:23	-165,502	2586,129	11,308	11,23	12,797	8,109	9,344	21,4	958,615	25,417	2558,861	0	205,756	205,756	99,733	0	0	0	0	0	0	0
19:24:23	-85,913	2585,27	11,308	11,23	12,792	8,1	9,319	21,4	958,615	25,417	2558,887	0	205,756	205,756	99,733	0	0	0	0	0	0	0
19:24:23	-127,148	2583,999	11,259	11,181	12,788	8,087	9,295	21,4	958,615	25,417	2558,912	0	205,756	205,756	99,733	0	0	0	0	0	0	0
19:24:23	-180,004	2582,199	11,162	11,084	12,783	8,068	9,271	21,3	957,185	25,417	2558,936	0	205,756	205,756	99,733	0	0	0	0	0	0	0
19:24:23	-206,518	2580,133	11,113	11,084	12,774	8,047	9,247	21,3	957,185	25,417	2558,957	0	205,756	205,756	99,733	0	0	0	0	0	0	0
19:24:23	-122,119	2578,912	11,162	11,181	12,764	8,035	9,223	21,3	957,185	25,417	2558,977	0	205,756	205,756	99,733	0	0	0	0	0	0	0
19:24:23	-83,813	2578,074	11,162	11,23	12,759	8,026	9,2	21,3	957,185	25,417	2558,996	0	205,756	205,756	99,733	0	0	0	0	0	0	0
19:24:23	-160,18	2576,472	11,162	11,23	12,75	8,009	9,177	21,3	957,185	25,417	2559,013	0	205,756	205,756	99,733	0	0	0	0	0	0	0
19:24:23	-131,347	2575,159	11,113	11,181	12,746	7,996	9,153	21,3	957,185	25,417	2559,03	0	205,756	205,756	99,733	0	0	0	0	0	0	0
19:24:23	-83,789	2574,321	11,113	11,181	12,741	7,987	9,131	21,3	957,185	25,417	2559,045	0	205,756	205,756	99,733	0	0	0	0	0	0	0
19:24:23	-177,807	2572,543	11,015	11,181	12,736	7,969	9,108	21,3	957,185	25,417	2559,058	0	205,756	205,756	99,733	0	0	0	0	0	0	0
19:24:23	-83,789	2571,705	11,015	11,084	12,731	7,96	9,085	21,3	957,185	25,417	2559,071	0	205,756	205,756	99,733	0	0	0	0	0	0	0
19:24:23	-81,665	2570,888	11,015	11,084	12,727	7,952	9,063	21,3	957,185	25,417	2559,083	0	205,756	205,756	99,733	0	0	0	0	0	0	0
19:24:23	-219,311	2568,695	10,966	11,035	12,717	7,929	9,041	21,3	957,185	25,417	2559,093	0	204,384	204,384	99,727	0	0	0	0	0	0	0
19:24:23	-35,156	2568,344	11,015	11,084	12,712	7,926	9,019	21,3	957,185	25,417	2559,102	0	204,384	204,384	99,727	0	0	0	0	0	0	0
19:24:23	-162,304	2566,721	11,015	11,181	12,703	7,909	8,997	21,3	957,185	25,417	2559,11	0	204,384	204,384	99,727	0	0	0	0	0	0	0
19:24:23	4,931	2566,77	11,113	11,181	12,698	7,909	8,976	21,3	957,185	25,417	2559,117	0	204,384	204,384	99,727	0	0	0	0	0	0	0
19:24:23	-161,23	2565,158	11,113	11,084	12,689	7,893	8,955	21,3	957,185	25,417	2559,123	0	204,384	204,384	99,727	0	0	0	0	0	0	0
19:24:23	-174,56	2563,412	11,015	11,035	12,684	7,875	8,933	21,3	957,185	25,417	2559,128	0	204,384	204,384	99,727	0	0	0	0	0	0	0
19:24:23	-126,879	2562,143	10,966	11,035	12,68	7,862	8,912	21,3	957,185	25,417	2559,131	0	204,384	204,384	99,727	0	0	0	0	0	0	0
19:24:23	-57,177	2561,571	10,918	10,937	12,679	7,856	8,892	21,3	957,185	25,417	2559,133	0	204,384	204,384	99,727	0	0	0	0	0	0	0
19:24:23	-174,511	2559,826	10,82	10,84	12,675	7,838	8,871	21,3	957,185	25,417	2559,134	0	204,384	204,384	99,727	0	0	0	0	0	0	0
19:24:23	-78,32	2559,043	10,82	10,84	12,67	7,83	8,851	21,3	957,185	25,417	2559,043	0	204,384	204,384	99,727	0	0	0	0	0	0	0
19:24:23	-135,595	2557,687	10,771	10,742	12,665	7,816	8,83	21,3	957,185	25,417	2557,687	0	204,384	204,384	99,727	0	0	0	0	0	0	0
19:24:23	-108,276	2556,604	10,82	10,937	12,656	7,805	8,81	21,3	957,185	25,417	2556,604	0	204,384	204,384	99,727	0	0	0	0	0	0	0
19:24:23	5,688	2556,661	10,918	10,84	12,651	7,805	8,79	21,3	957,185	25,417	2556,605	0	204,384	204,384	99,727	0	0	0	0	0	0	0
19:24:23	-153,442	2555,127	10,918	10,84	12,643	7,789	8,771	21,3	957,185	25,417	2555,127	0	204,384	204,384	99,727	0	0	0	0	0	0	0
19:24:23	-76,367	2554,363	10,918	10,84	12,638	7,781	8,751	21,3	957,185	25,417	2554,363	0	204,384	204,384	99,727	0	0	0	0	0	0	0
19:24:23	-88,012	2553,483	10,918	10,84	12,633	7,772	8,732	21,3	957,185	25,417	2553,483	0	204,384	204,384	99,727	0	0	0	0	0	0	0
19:24:23	-170,019	2551,783	10,82	10,84	12,629	7,755	8,713	21,3	957,185	25,417	2551,783	0	204,384	204,384	99,727	0	0	0	0	0	0	0
19:24:23	-11,962	2551,663	10,82	10,742	12,628	7,754	8,694	21,3	957,185	25,417	2551,663	0	204,384	204,384	99,727	0	0	0	0	0	0	0
19:24:23	-54,345	2551,12	10,918	10,742	12,62	7,748	8,676	21,3	957,185	25,417	2551,12	0	204,384	204,384	99,727	0	0	0	0	0	0	0
19:24:23	-182,861	2549,291	10,82	10,742	12,615	7,729	8,657	21,3	957,185	25,417	2549,291	0	204,384	204,384	99,727	0	0	0	0	0	0	0
19:24:23	-85,009	2548,441	10,82	10,693	12,61	7,72	8,639	21,3	957,185	25,417	2548,441	0	204,384	204,384	99,727	0	0	0	0	0	0	0
19:24:23	21,85	2548,66	10,918	10,742	12,606	7,723	8,621	21,3	957,185	25,417	2548,441	0	204,384	204,384	99,727	0	0	0	0	0	0	0
19:24:23	-180,737	2546,852	10,82	10,693	12,601	7,704	8,603	21,3	957,185	25,417	2546,852	0	204,384	204,384	99,727	0	0	0	0	0	0	0
19:24:23	-12,841	2546,724	10,82	10,693	12,6	7,703	8,585	21,3	957,185	25,417	2546,724	0	204,384	204,384	99,727	0	0	0	0	0	0	0
19:24:23	-60,18	2546,122	10,82	10,595	12,597	7,696	8,568	21,3	957,185	25,417	2546,122	0	204,384	204,384	99,727	0	0	0	0	0	0	0
19:24:23	-132,226	2544,8	10,771	10,547	12,592	7,683	8,55	21,3	957,185	25,417	2544,8	0	204,384	204,384	99,727	0	0	0	0	0	0	0
19:24:23	-166,796	2543,132	10,673	10,547	12,588	7,666	8,533	21,3	957,185	25,417	2543,132	0	204,384	204,384	99,727	0	0	0	0	0	0	0
19:24:23	-12,817	2543,004	10,673	10,547	12,587	7,664	8,516	21,3	957,185	25,417	2543,004	0	204,384	204,384	99,727	0	0	0	0	0	0	0
19:24:23	-215,161	2540,852	10,527	10,547	12,583	7,642	8,499	21,3	957,185	25,417	2540,852	0	204,384	204,384	99,727	0	0	0	0	0	0	0
19:24:23	-47,363	2540,378	10,478	10,4	12,583	7,637	8,482	21,3	957,185	25,417	2540,378	0	204,384	204,384	99,727	0	0	0	0	0	0	0
19:24:23	-83,74	2539,541	10,478	10,498	12,578	7,629	8,465	21,3	957,185	25,417	2539,541	0	204,384	204,384	99,727	0	0	0	0	0	0	0
19:24:23	57,153	2540,112	10,625	10,547	12,573	7,635	8,449	21,3	957,185	25,417	2539,541	0	204,384	204,384	99,727	0	0	0	0	0	0	0
19:24:23	-107,299	2539,039	10,673	10,547	12,565	7,623	8,433	21,3	957,185	25,417	2539,039	0	204,384	204,384	99,727	0	0	0	0	0	0	0
19:24:23	11,035	2539,15	10,771	10,595	12,56	7,625	8,417	21,3	957,185	25,417	2539,04	0	204,384	204,384	99,727	0	0	0	0	0	0	0
19:24:23	-36,376	2538,786	10,82	10,742	12,555	7,621	8,401	21,3	957,185	25,417	2538,786	0	204,384	204,384	99,727	0	0	0	0	0	0	0
19:24:23	-116,015	2537,626	10,771	10,693	12,551	7,609	8,386	21,3	957,185	25,417	2537,626	0	204,384	204,384	99,727	0	0	0	0	0	0	0
19:24:23	-108,813	2536,538	10,673	10,595	12,55	7,598	8,37	21,3	957,185	25,417	2536,538	0	204,384	204,384	99,727	0	0	0	0	0	0	0
19:24:23	-115,991	2535,378	10,625	10,595	12,546	7,586	8,355	21,3	957,185	25,417	2535,378	0	204,384	204,384	99,727	0	0	0	0	0	0	0
19:24:23	0	2535,378	10,625	10,547	12,546	7,586	8,34	21,3	957,185	25,417	2535,378	0	204,384	204,384	99,727	0	0	0	0	0	0	0
19:24:23	-68,75	2534,69	10,625	10,547	12,543	7,579	8,325	21,3	957,185	25,417	2534,69	0	204,384	204,384	99,727	0	0	0	0	0	0	0
19:24:23	-13,916	2534,551	10,625	10,547	12,542	7,577	8,31	21,3	957,185	25,417	2534,551	0	204,384	204,384	99,727	0	0	0	0	0	0	0
19:24:23	-162,426	2532,927	10,527	10,547	12,538	7,56	8,296	21,3	957,185	25,417	2532,927	0	204,384	204,384	99,727	0	0	0	0	0	0	0
19:24:23	-30,078	2532,626	10,527	10,547	12,536	7,557	8,281	21,3	957,185	25,417	2532,626	0	204,384	204,384	99,727	0	0	0	0	0	0	0
19:24:23	11,987	2532,746	10,625	10,547	12,531	7,559	8,267	21,3	957,185	25,417	2532,626	0	204,384	204,384	99,727	0	0	0	0	0	0	0
19:24:23	-83,74	2531,909	10,625	10,498	12,527	7,55	8,253	21,3	957,185	25,417	2531,909	0	204,384	204,384	99,727	0	0	0	0	0	0	0
19:24:23	-85,839	2531,05	10,673	10,693	12,519	7,541	8,239	21,3	957,185	25,417	2531,05	0	204,384	204,384	99,727	0	0	0	0	0	0	0
19:24:23	13,208	2531,182	10,771	10,693	12,515	7,542	8,225	21,3	957,185	25,417	2531,05	0	204,384	204,384	99,727	0	0	0	0	0	0	0
19:24:23	-110,864	2530,074	10,673	10,595	12,514	7,531	8,212	21,3	957,185	25,417	2530,074	0	204,384	204,384	99,727	0	0	0	0	0	0	0
19:24:23	-62,255	2529,451	10,625	10,547	12,513	7,525	8,198	21,3	957,185	25,417	2529,451	0	204,384	204,384	99,727	0	0	0	0	0	0	0
19:24:23	-94,628	2528,505	10,527	10,498	12,513	7,515	8,185	21,3	957,185	25,417	2528,505	0	204,384	204,384	99,727	0	0	0	0	0	0	0
19:24:23	-94,628	2527,558	10,429	10,4	12,513	7,505	8,171	21,3	957,185	25,417	2527,558	0	204,384	204,384	99,727	0	0	0	0	0	0	0
19:24:23	-145,092	2526,108	10,332	10,302	12,51	7,49	8,158	21,3	957,185	25,417	2526,108	0	204,384	204,384	99,727	0	0	0	0	0	0	0
19:24:23	78,417	2526,892	10,429	10,302	12,509	7,498	8,145	21,3	957,185	25,417	2526,108	0	204,384	204,384	99,727	0	0	0	0	0	0	0
19:24:23	-158,959	2525,302	10,332	10,302	12,505	7,482	8,132	21,3	957,185	25,417	2525,302	0	204,384	204,384	99,727	0	0	0	0	0	0	0
19:24:23	62,402	2525,926	10,429	10,302	12,503	7,488	8,12	21,3	957,185	25,417	2525,303	0	204,384	204,384	99,727	0	0	0	0	0	0	0
19:24:23	-84,814	2525,078	10,478	10,498	12,496	7,48	8,107	21,3	957,185	25,417	2525,078	0	204,384	204,384	99,727	0	0	0	0	0	0	0
19:24:23	-33,251	2524,745	10,527	10,498	12,491	7,476	8,095	21,3	957,185	25,417	2524,745	0	204,384	204,384	99,727	0	0	0	0	0	0	0
19:24:23	45,288	2525,198	10,673	10,595	12,486	7,481	8,083	21,3	957,185	25,417	2524,746	0	204,384	204,384	99,727	0	0	0	0	0	0	0
19:24:23	-64,379	2524,555	10,673	10,595	12,482	7,474	8,071	21,3	957,185	25,417	2524,555	0	204,384	204,384	99,727	0	0	0	0	0	0	0
19:24:23	-141,894	2523,136	10,527	10,498	12,482	7,459	8,059	21,3	957,185	25,417	2523,136	0	204,384	204,384	99,727	0	0	0	0	0	0	0
19:24:23	-94,555	2522,19	10,429	10,351	12,482	7,45	8,047	21,3	957,185	25,417	2522,19	0	204,384	204,384	99,727	0	0	0	0	0	0	0
19:24:23	-17,26	2522,017	10,429	10,351	12,481	7,448	8,035	21,3	957,185	25,417	2522,017	0	204,384	204,384	99,727	0	0	0	0	0	0	0
19:24:23	-94,531	2521,072	10,332	10,351	12,481	7,438	8,023	21,3	957,185	25,417	2521,072	0	204,384	204,384	99,727	0	0	0	0	0	0	0
19:24:23	31,225	2521,384	10,429	10,302	12,478	7,441	8,012	21,3	957,185	25,417	2521,073	0	204,384	204,384	99,727	0	0	0	0	0	0	0
19:24:23	-111,767	2520,267	10,332	10,302	12,477	7,43	8	21,3	957,185	25,417	2520,267	0	204,384	204,384	99,727	0	0	0	0	0	0	0
19:24:23	-63,33	2519,633	10,332	10,302	12,473	7,423	7,989	21,3	957,185	25,417	2519,633	0	204,384	204,384	99,727	0	0	0	0	0	0	0
19:24:23	14,16	2519,775	10,429	10,4	12,469	7,425	7,978	21,3	957,185	25,417	2519,634	0	204,384	204,384	99,727	0	0	0	0	0	0	0
19:24:24	-80,566	2518,969	10,429	10,351	12,464	7,417	7,967	21,3	957,185	25,417	2518,969	0	204,384	204,384	99,727	0	0	0	0	0	0	0
19:24:24	-33,3	2518,636	10,478	10,4	12,459	7,413	7,956	21,3	957,185	25,417	2518,636	0	204,384	204,384	99,727	0	0	0	0	0	0	0
19:24:24	-62,255	2518,014	10,478	10,4	12,456	7,407	7,945	21,3	957,185	25,417	2518,014	0	204,384	204,384	99,727	0	0	0	0	0	0	0
19:24:24	-18,31	2517,831	10,478	10,4	12,455	7,405	7,935	21,3	957,185	25,417	2517,831	0	204,384	204,384	99,727	0	0	0	0	0	0	0
19:24:24	-109,521	2516,735	10,429	10,302	12,451	7,394	7,924	21,3	957,185	25,417	2516,735	0	204,384	204,384	99,727	0	0	0	0	0	0	0
19:24:24	-111,523	2515,62	10,332	10,302	12,45	7,382	7,914	21,3	957,185	25,417	2515,62	0	204,384	204,384	99,727	0	0	0	0	0	0	0
19:24:24	0	2515,62	10,332	10,302	12,45	7,382	7,903	21,3	957,185	25,417	2515,62	0	204,384	204,384	99,727	0	0	0	0	0	0	0
19:24:24	-63,525	2514,985	10,332	10,205	12,447	7,375	7,893	21,3	957,185	25,417	2514,985	0	204,384	204,384	99,727	0	0	0	0	0	0	0
19:24:24	-18,115	2514,804	10,332	10,156	12,446	7,374	7,883	21,3	957,185	25,417	2514,804	0	204,384	204,384	99,727	0	0	0	0	0	0	0
19:24:24	-61,23	2514,192	10,332	10,302	12,442	7,367	7,873	21,3	957,185	25,417	2514,192	0	204,384	204,384	99,727	0	0	0	0	0	0	0
19:24:24	-36,547	2513,826	10,332	10,302	12,44	7,364	7,863	21,3	957,185	25,417	2513,826	0	204,384	204,384	99,727	0	0	0	0	0	0	0
19:24:24	15,112	2513,977	10,429	10,302	12,436	7,365	7,853	21,3	957,185	25,417	2513,826	0	204,384	204,384	99,727	0	0	0	0	0	0	0
19:24:24	-74,096	2513,236	10,478	10,498	12,429	7,357	7,843	21,3	957,185	25,417	2513,236	0	204,384	204,384	99,727	0	0	0	0	0	0	0
19:24:24	-60,18	2512,634	10,478	10,498	12,425	7,351	7,833	21,3	957,185	25,417	2512,634	0	204,384	204,384	99,727	0	0	0	0	0	0	0
19:24:24	-66,577	2511,969	10,429	10,351	12,424	7,344	7,824	21,3	957,185	25,417	2511,969	0	204,384	204,384	99,727	0	0	0	0	0	0	0
19:24:24	0	2511,969	10,429	10,351	12,424	7,344	7,814	21,3	957,185	25,417	2511,969	0	204,384	204,384	99,727	0	0	0	0	0	0	0
19:24:24	-112,573	2510,843	10,332	10,302	12,423	7,333	7,805	21,3	957,185	25,417	2510,843	0	204,384	204,384	99,727	0	0	0	0	0	0	0
19:24:24	-90,283	2509,94	10,283	10,302	12,421	7,323	7,796	21,3	957,185	25,417	2509,94	0	204,384	204,384	99,727	0	0	0	0	0	0	0
19:24:24	-113,598	2508,804	10,185	10,058	12,42	7,312	7,786	21,3	957,185	25,417	2508,804	0	204,384	204,384	99,727	0	0	0	0	0	0	0
19:24:24	94,409	2509,748	10,283	10,205	12,42	7,321	7,777	21,3	957,185	25,417	2508,805	0	204,384	204,384	99,727	0	0	0	0	0	0	0
19:24:24	-79,467	2508,953	10,283	10,205	12,415	7,313	7,768	21,3	957,185	25,417	2508,805	0	204,384	204,384	99,727	0	0	0	0	0	0	0
19:24:24	28,906	2509,243	10,332	10,205	12,414	7,316	7,759	21,3	957,185	25,417	2508,805	0	204,384	204,384	99,727	0	0	0	0	0	0	0
19:24:24	-107,348	2508,169	10,283	10,205	12,411	7,305	7,75	21,3	957,185	25,417	2508,169	0	204,384	204,384	99,727	0	0	0	0	0	0	0
19:24:24	27,856	2508,448	10,332	10,302	12,409	7,308	7,741	21,2	956,596	25,417	2508,169	0	204,384	204,384	99,727	0	0	0	0	0	0	0
19:24:24	-58,325	2507,864	10,332	10,302	12,406	7,302	7,733	21,2	956,596	25,417	2507,864	0	204,384	204,384	99,727	0	0	0	0	0	0	0
19:24:24	0	2507,864	10,332	10,302	12,406	7,302	7,724	21,2	956,596	25,417	2507,864	0	204,384	204,384	99,727	0	0	0	0	0	0	0
19:24:24	-202,832	2505,836	10,185	10,156	12,403	7,281	7,716	21,2	956,596	25,417	2505,836	0	204,384	204,384	99,727	0	0	0	0	0	0	0
19:24:24	123,291	2507,069	10,332	10,302	12,402	7,294	7,707	21,2	956,596	25,417	2505,837	0	204,384	204,384	99,727	0	0	0	0	0	0	0
19:24:24	-19,311	2506,876	10,332	10,205	12,4	7,292	7,699	21,2	956,596	25,417	2505,838	0	204,384	204,384	99,727	0	0	0	0	0	0	0
19:24:24	-99,707	2505,879	10,332	10,302	12,395	7,282	7,691	21,2	956,596	25,417	2505,838	0	204,384	204,384	99,727	0	0	0	0	0	0	0
19:24:24	33,178	2506,211	10,429	10,351	12,391	7,285	7,683	21,2	956,596	25,417	2505,838	0	204,384	204,384	99,727	0	0	0	0	0	0	0
19:24:24	-114,843	2505,062	10,332	10,302	12,39	7,273	7,675	21,2	956,596	25,417	2505,062	0	204,384	204,384	99,727	0	0	0	0	0	0	0
19:24:24	0	2505,062	10,332	10,302	12,39	7,273	7,667	21,2	956,596	25,417	2505,062	0	204,384	204,384	99,727	0	0	0	0	0	0	0
19:24:24	-47,192	2504,59	10,283	10,302	12,39	7,268	7,659	21,2	956,596	25,417	2504,59	0	203,651	203,651	99,724	0	0	0	0	0	0	0
19:24:24	-94,36	2503,647	10,185	10,058	12,39	7,259	7,652	21,2	956,596	25,417	2503,647	0	203,651	203,651	99,724	0	0	0	0	0	0	0
19:24:24	-19,335	2503,453	10,185	10,205	12,389	7,257	7,644	21,2	956,596	25,417	2503,453	0	203,651	203,651	99,724	0	0	0	0	0	0	0
19:24:24	54,614	2503,999	10,283	10,058	12,387	7,262	7,636	21,2	956,596	25,417	2503,454	0	203,651	203,651	99,724	0	0	0	0	0	0	0
19:24:24	-113,696	2502,862	10,185	10,156	12,386	7,25	7,629	21,2	956,596	25,417	2502,862	0	203,651	203,651	99,724	0	0	0	0	0	0	0
19:24:24	94,36	2503,806	10,283	10,205	12,386	7,26	7,622	21,2	956,596	25,417	2502,863	0	203,651	203,651	99,724	0	0	0	0	0	0	0
19:24:24	-141,552	2502,39	10,136	10,058	12,386	7,246	7,614	21,2	956,596	25,417	2502,39	0	203,651	203,651	99,724	0	0	0	0	0	0	0
19:24:24	-61,206	2501,778	10,136	10,009	12,382	7,239	7,607	21,2	956,596	25,417	2501,778	0	203,651	203,651	99,724	0	0	0	0	0	0	0
19:24:24	47,192	2502,25	10,185	10,058	12,382	7,244	7,6	21,2	956,596	25,417	2501,779	0	203,651	203,651	99,724	0	0	0	0	0	0	0
19:24:24	-66,528	2501,585	10,136	10,058	12,381	7,237	7,593	21,2	956,596	25,417	2501,585	0	203,651	203,651	99,724	0	0	0	0	0	0	0
19:24:24	0	2501,585	10,136	10,058	12,381	7,237	7,586	21,2	956,596	25,417	2501,585	0	203,651	203,651	99,724	0	0	0	0	0	0	0
19:24:24	27,832	2501,863	10,185	10,058	12,38	7,24	7,579	21,2	956,596	25,417	2501,585	0	203,651	203,651	99,724	0	0	0	0	0	0	0
19:24:24	34,375	2502,207	10,283	10,205	12,377	7,244	7,572	21,2	956,596	25,417	2501,585	0	203,651	203,651	99,724	0	0	0	0	0	0	0
19:24:24	-94,36	2501,264	10,185	10,156	12,377	7,234	7,566	21,2	956,596	25,417	2501,264	0	203,651	203,651	99,724	0	0	0	0	0	0	0
19:24:24	34,252	2501,606	10,283	10,205	12,373	7,238	7,559	21,2	956,596	25,417	2501,264	0	203,651	203,651	99,724	0	0	0	0	0	0	0
19:24:24	-141,528	2500,191	10,136	10,156	12,373	7,223	7,553	21,2	956,596	25,417	2500,191	0	203,651	203,651	99,724	0	0	0	0	0	0	0
19:24:24	-81,372	2499,377	9,99	9,961	12,377	7,215	7,546	21,2	956,596	25,417	2499,377	0	203,651	203,651	99,724	0	0	0	0	0	0	0
19:24:24	141,479	2500,792	10,136	10,058	12,377	7,229	7,54	21,2	956,596	25,417	2499,378	0	203,651	203,651	99,724	0	0	0	0	0	0	0
19:24:24	-32,299	2500,469	10,185	10,156	12,372	7,226	7,534	21,2	956,596	25,417	2499,379	0	203,651	203,651	99,724	0	0	0	0	0	0	0
19:24:24	33,129	2500,8	10,283	10,351	12,369	7,229	7,528	21,2	956,596	25,417	2499,381	0	203,651	203,651	99,724	0	0	0	0	0	0	0
19:24:24	-19,335	2500,607	10,283	10,205	12,367	7,227	7,522	21,2	956,596	25,417	2499,382	0	203,651	203,651	99,724	0	0	0	0	0	0	0
19:24:24	-61,181	2499,995	10,283	10,156	12,364	7,221	7,516	21,2	956,596	25,417	2499,383	0	203,651	203,651	99,724	0	0	0	0	0	0	0
19:24:24	-19,36	2499,801	10,283	10,302	12,363	7,219	7,51	21,2	956,596	25,417	2499,383	0	203,651	203,651	99,724	0	0	0	0	0	0	0
19:24:24	-94,335	2498,858	10,185	10,156	12,363	7,209	7,504	21,2	956,596	25,417	2498,858	0	203,651	203,651	99,724	0	0	0	0	0	0	0
19:24:24	-18,139	2498,677	10,185	10,058	12,362	7,207	7,498	21,2	956,596	25,417	2498,677	0	203,651	203,651	99,724	0	0	0	0	0	0	0
19:24:24	-29,003	2498,387	10,136	10,058	12,363	7,204	7,493	21,2	956,596	25,417	2498,387	0	203,651	203,651	99,724	0	0	0	0	0	0	0
19:24:24	-18,139	2498,205	10,136	10,058	12,362	7,202	7,487	21,2	956,596	25,417	2498,205	0	203,651	203,651	99,724	0	0	0	0	0	0	0
19:24:24	-41,845	2497,787	10,136	10,058	12,359	7,198	7,481	21,2	956,596	25,417	2497,787	0	203,651	203,651	99,724	0	0	0	0	0	0	0
19:24:24	-159,741	2496,189	9,99	9,863	12,358	7,182	7,475	21,2	956,596	25,417	2496,189	0	203,651	203,651	99,724	0	0	0	0	0	0	0
19:24:24	-32,299	2495,866	10,039	9,961	12,354	7,178	7,47	21,2	956,596	25,417	2495,866	0	203,651	203,651	99,724	0	0	0	0	0	0	0
19:24:24	-62,255	2495,244	10,039	9,961	12,35	7,172	7,464	21,2	956,596	25,417	2495,244	0	203,651	203,651	99,724	0	0	0	0	0	0	0
19:24:24	77,246	2496,016	10,136	10,009	12,349	7,18	7,458	21,2	956,596	25,417	2495,245	0	203,651	203,651	99,724	0	0	0	0	0	0	0
19:24:24	-62,255	2495,394	10,136	10,009	12,346	7,173	7,453	21,2	956,596	25,417	2495,245	0	203,651	203,651	99,724	0	0	0	0	0	0	0
19:24:24	-18,286	2495,211	10,136	10,058	12,345	7,172	7,447	21,2	956,596	25,417	2495,211	0	203,651	203,651	99,724	0	0	0	0	0	0	0
19:24:24	-141,43	2493,797	9,99	9,961	12,345	7,157	7,441	21,2	956,596	25,417	2493,797	0	203,651	203,651	99,724	0	0	0	0	0	0	0
19:24:24	0	2493,797	9,99	9,863	12,345	7,157	7,436	21,2	956,596	25,417	2493,796	0	203,651	203,651	99,724	0	0	0	0	0	0	0
19:24:24	-62,231	2493,174	9,99	9,863	12,341	7,151	7,43	21,2	956,596	25,417	2493,174	0	203,651	203,651	99,724	0	0	0	0	0	0	0
19:24:24	-65,405	2492,52	9,941	9,863	12,34	7,144	7,425	21,2	956,596	25,417	2492,52	0	203,651	203,651	99,724	0	0	0	0	0	0	0
19:24:24	-16,186	2492,358	9,99	9,863	12,337	7,142	7,419	21,2	956,596	25,417	2492,358	0	203,651	203,651	99,724	0	0	0	0	0	0	0
19:24:24	29,907	2492,657	10,039	9,961	12,336	7,145	7,414	21,2	956,596	25,417	2492,359	0	203,651	203,651	99,724	0	0	0	0	0	0	0
19:24:24	-109,35	2491,564	9,99	9,961	12,332	7,134	7,408	21,2	956,596	25,417	2491,564	0	203,651	203,651	99,724	0	0	0	0	0	0	0
19:24:24	-65,234	2490,911	9,941	9,814	12,331	7,127	7,403	21,2	956,596	25,417	2490,911	0	203,651	203,651	99,724	0	0	0	0	0	0	0
19:24:24	47,119	2491,383	9,99	9,961	12,331	7,132	7,397	21,2	956,596	25,417	2490,912	0	203,651	203,651	99,724	0	0	0	0	0	0	0
19:24:24	-186,547	2489,517	9,843	9,716	12,329	7,113	7,392	21,2	956,596	25,417	2489,517	0	203,651	203,651	99,724	0	0	0	0	0	0	0
19:24:24	94,213	2490,459	9,941	9,863	12,329	7,123	7,386	21,2	956,596	25,417	2489,518	0	203,651	203,651	99,724	0	0	0	0	0	0	0
19:24:24	-17,016	2490,289	9,941	9,814	12,328	7,121	7,381	21,2	956,596	25,417	2489,519	0	203,651	203,651	99,724	0	0	0	0	0	0	0
19:24:24	0	2490,289	9,941	9,863	12,328	7,121	7,376	21,2	956,596	25,417	2489,52	0	203,651	203,651	99,724	0	0	0	0	0	0	0
19:24:24	0	2490,289	9,941	9,961	12,328	7,121	7,371	21,2	956,596	25,417	2489,52	0	203,651	203,651	99,724	0	0	0	0	0	0	0
19:24:24	-141,333	2488,876	9,795	9,668	12,328	7,106	7,366	21,2	956,596	25,417	2488,876	0	203,651	203,651	99,724	0	0	0	0	0	0	0
19:24:24	28,808	2489,164	9,843	9,716	12,327	7,109	7,361	21,2	956,596	25,417	2488,876	0	203,651	203,651	99,724	0	0	0	0	0	0	0
19:24:24	94,238	2490,106	9,941	9,814	12,327	7,119	7,356	21,2	956,596	25,417	2488,877	0	203,651	203,651	99,724	0	0	0	0	0	0	0
19:24:24	-94,238	2489,164	9,843	9,814	12,327	7,109	7,351	21,2	956,596	25,417	2488,877	0	203,651	203,651	99,724	0	0	0	0	0	0	0
19:24:24	0	2489,164	9,843	9,716	12,327	7,109	7,347	21,2	956,596	25,417	2488,878	0	203,651	203,651	99,724	0	0	0	0	0	0	0
19:24:24	-45,19	2488,712	9,843	9,716	12,324	7,105	7,342	21,2	956,596	25,417	2488,712	0	203,651	203,651	99,724	0	0	0	0	0	0	0
19:24:24	94,213	2489,654	9,941	9,814	12,324	7,114	7,337	21,2	956,596	25,417	2488,713	0	203,651	203,651	99,724	0	0	0	0	0	0	0
19:24:24	0	2489,654	9,941	9,863	12,324	7,114	7,333	21,2	956,596	25,417	2488,714	0	203,651	203,651	99,724	0	0	0	0	0	0	0
19:24:24	0	2489,654	9,941	9,863	12,324	7,114	7,329	21,2	956,596	25,417	2488,715	0	203,651	203,651	99,724	0	0	0	0	0	0	0
19:24:24	0	2489,654	9,941	9,863	12,324	7,114	7,325	21,2	956,596	25,417	2488,716	0	203,651	203,651	99,724	0	0	0	0	0	0	0
19:24:24	-94,213	2488,712	9,843	9,814	12,324	7,105	7,32	21,2	956,596	25,417	2488,712	0	203,651	203,651	99,724	0	0	0	0	0	0	0
19:24:24	94,213	2489,654	9,941	9,863	12,324	7,114	7,316	21,2	956,596	25,417	2488,713	0	203,651	203,651	99,724	0	0	0	0	0	0	0
19:24:24	47,119	2490,125	9,99	9,961	12,324	7,119	7,312	21,2	956,596	25,417	2488,715	0	203,651	203,651	99,724	0	0	0	0	0	0	0
19:24:24	47,143	2490,597	10,039	10,009	12,324	7,124	7,309	21,2	956,596	25,417	2488,716	0	203,651	203,651	99,724	0	0	0	0	0	0	0
19:24:24	-49,047	2490,106	9,941	9,814	12,327	7,119	7,305	21,2	956,596	25,417	2488,718	0	203,651	203,651	99,724	0	0	0	0	0	0	0
19:24:24	47,119	2490,578	9,99	9,863	12,327	7,124	7,301	21,2	956,596	25,417	2488,719	0	203,651	203,651	99,724	0	0	0	0	0	0	0
19:24:24	47,119	2491,049	10,039	10,058	12,327	7,129	7,298	21,2	956,596	25,417	2488,722	0	203,651	203,651	99,724	0	0	0	0	0	0	0
19:24:24	-47,119	2490,578	9,99	9,863	12,327	7,124	7,295	21,2	956,596	25,417	2488,723	0	203,651	203,651	99,724	0	0	0	0	0	0	0
19:24:24	47,119	2491,049	10,039	10,009	12,327	7,129	7,291	21,2	956,596	25,417	2488,726	0	203,651	203,651	99,724	0	0	0	0	0	0	0
19:24:25	0	2491,049	10,039	10,058	12,327	7,129	7,288	21,2	956,596	25,417	2488,728	0	203,651	203,651	99,724	0	0	0	0	0	0	0
19:24:25	0	2491,049	10,039	10,009	12,327	7,129	7,285	21,2	956,596	25,417	2488,73	0	203,651	203,651	99,724	0	0	0	0	0	0	0
19:24:25	0	2491,049	10,039	10,058	12,327	7,129	7,282	21,2	956,596	25,417	2488,732	0	203,651	203,651	99,724	0	0	0	0	0	0	0
19:24:25	0	2491,049	10,039	10,058	12,327	7,129	7,279	21,2	956,596	25,417	2488,735	0	203,651	203,651	99,724	0	0	0	0	0	0	0
19:24:25	0	2491,049	10,039	10,009	12,327	7,129	7,276	21,2	956,596	25,417	2488,737	0	203,651	203,651	99,724	0	0	0	0	0	0	0
19:24:25	0	2491,049	10,039	10,058	12,327	7,129	7,273	21,2	956,596	25,417	2488,739	0	203,651	203,651	99,724	0	0	0	0	0	0	0
19:24:25	-47,119	2490,578	9,99	9,863	12,327	7,124	7,27	21,2	956,596	25,417	2488,741	0	203,651	203,651	99,724	0	0	0	0	0	0	0
19:24:25	0	2490,578	9,99	9,863	12,327	7,124	7,267	21,2	956,596	25,417	2488,743	0	203,651	203,651	99,724	0	0	0	0	0	0	0
19:24:25	0	2490,578	9,99	10,009	12,327	7,124	7,264	21,2	956,596	25,417	2488,744	0	203,651	203,651	99,724	0	0	0	0	0	0	0
19:24:25	-47,119	2490,106	9,941	9,863	12,327	7,119	7,262	21,2	956,596	25,417	2488,746	0	203,651	203,651	99,724	0	0	0	0	0	0	0
19:24:25	94,238	2491,049	10,039	9,961	12,327	7,129	7,259	21,2	956,596	25,417	2488,748	0	203,651	203,651	99,724	0	0	0	0	0	0	0
19:24:25	-47,119	2490,578	9,99	9,863	12,327	7,124	7,256	21,2	956,596	25,417	2488,75	0	203,651	203,651	99,724	0	0	0	0	0	0	0
19:24:25	0	2490,578	9,99	9,961	12,327	7,124	7,254	21,2	956,596	25,417	2488,751	0	203,651	203,651	99,724	0	0	0	0	0	0	0
19:24:25	-47,119	2490,106	9,941	9,863	12,327	7,119	7,251	21,2	956,596	25,417	2488,753	0	203,651	203,651	99,724	0	0	0	0	0	0	0
19:24:25	0	2490,106	9,941	9,863	12,327	7,119	7,249	21,2	956,596	25,417	2488,754	0	203,651	203,651	99,724	0	0	0	0	0	0	0
19:24:25	-94,238	2489,164	9,843	9,863	12,327	7,109	7,246	21,2	956,596	25,417	2488,754	0	203,651	203,651	99,724	0	0	0	0	0	0	0
19:24:25	49,023	2489,654	9,941	9,814	12,324	7,114	7,243	21,2	956,596	25,417	2488,755	0	203,651	203,651	99,724	0	0	0	0	0	0	0
19:24:25	29,028	2489,944	9,99	9,863	12,323	7,117	7,241	21,2	956,596	25,417	2488,757	0	203,651	203,651	99,724	0	0	0	0	0	0	0
19:24:25	0	2489,944	9,99	9,814	12,323	7,117	7,238	21,2	956,596	25,417	2488,758	0	203,651	203,651	99,724	0	0	0	0	0	0	0
19:24:25	-47,119	2489,473	9,941	9,814	12,323	7,112	7,236	21,2	956,596	25,417	2488,759	0	203,651	203,651	99,724	0	0	0	0	0	0	0
19:24:25	47,119	2489,944	9,99	9,961	12,323	7,117	7,234	21,2	956,596	25,417	2488,76	0	203,651	203,651	99,724	0	0	0	0	0	0	0
19:24:25	-47,119	2489,473	9,941	9,814	12,323	7,112	7,231	21,2	956,596	25,417	2488,761	0	203,651	203,651	99,724	0	0	0	0	0	0	0
19:24:25	0	2489,473	9,941	9,814	12,323	7,112	7,229	21,2	956,596	25,417	2488,761	0	203,651	203,651	99,724	0	0	0	0	0	0	0
19:24:25	47,119	2489,944	9,99	9,863	12,323	7,117	7,227	21,2	957,566	25,417	2488,763	0	203,651	203,651	99,724	0	0	0	0	0	0	0
19:24:25	-2,612	2489,918	9,99	9,863	12,323	7,117	7,225	21,2	957,566	25,417	2488,764	0	203,651	203,651	99,724	0	0	0	0	0	0	0
19:24:25	-47,094	2489,447	9,941	9,814	12,323	7,112	7,222	21,2	957,566	25,417	2488,765	0	203,651	203,651	99,724	0	0	0	0	0	0	0
19:24:25	94,189	2490,389	10,039	9,961	12,323	7,122	7,22	21,2	957,566	25,417	2488,766	0	203,651	203,651	99,724	0	0	0	0	0	0	0
19:24:25	-28,979	2490,099	9,99	9,863	12,324	7,119	7,218	21,2	957,566	25,417	2488,768	0	203,651	203,651	99,724	0	0	0	0	0	0	0
19:24:25	0	2490,099	9,99	9,961	12,324	7,119	7,216	21,2	957,566	25,417	2488,769	0	203,651	203,651	99,724	0	0	0	0	0	0	0
19:24:25	0	2490,099	9,99	9,863	12,324	7,119	7,214	21,2	957,566	25,417	2488,77	0	203,651	203,651	99,724	0	0	0	0	0	0	0
19:24:25	0	2490,099	9,99	9,961	12,324	7,119	7,213	21,2	957,566	25,417	2488,771	0	203,651	203,651	99,724	0	0	0	0	0	0	0
19:24:25	0	2490,099	9,99	9,961	12,324	7,119	7,211	21,2	957,566	25,417	2488,773	0	203,651	203,651	99,724	0	0	0	0	0	0	0
19:24:25	0	2490,099	9,99	9,863	12,324	7,119	7,209	21,2	957,566	25,417	2488,774	0	203,651	203,651	99,724	0	0	0	0	0	0	0
19:24:25	47,094	2490,57	10,039	10,009	12,324	7,124	7,207	21,2	957,566	25,417	2488,776	0	203,553	203,553	99,724	0	0	0	0	0	0	0
19:24:25	-47,094	2490,099	9,99	9,814	12,324	7,119	7,206	21,2	957,566	25,417	2488,777	0	203,553	203,553	99,724	0	0	0	0	0	0	0
19:24:25	-77,832	2489,321	9,843	9,716	12,328	7,111	7,204	21,2	957,566	25,417	2488,777	0	203,553	203,553	99,724	0	0	0	0	0	0	0
19:24:25	17,041	2489,492	9,843	9,814	12,329	7,113	7,202	21,2	957,566	25,417	2488,778	0	203,553	203,553	99,724	0	0	0	0	0	0	0
19:24:25	-17,041	2489,321	9,843	9,814	12,328	7,111	7,2	21,2	957,566	25,417	2488,778	0	203,553	203,553	99,724	0	0	0	0	0	0	0
19:24:25	123,022	2490,551	9,99	9,863	12,327	7,124	7,199	21,2	957,566	25,417	2488,78	0	203,553	203,553	99,724	0	0	0	0	0	0	0
19:24:25	1,904	2490,57	10,039	10,009	12,324	7,124	7,197	21,2	957,566	25,417	2488,782	0	203,553	203,553	99,724	0	0	0	0	0	0	0
19:24:25	0	2490,57	10,039	9,961	12,324	7,124	7,196	21,2	957,566	25,417	2488,784	0	203,553	203,553	99,724	0	0	0	0	0	0	0
19:24:25	0	2490,57	10,039	10,009	12,324	7,124	7,194	21,2	957,566	25,417	2488,785	0	203,553	203,553	99,724	0	0	0	0	0	0	0
19:24:25	139,428	2491,965	10,136	10,058	12,327	7,138	7,193	21,2	957,566	25,417	2488,788	0	203,553	203,553	99,724	0	0	0	0	0	0	0
19:24:25	-188,452	2490,08	9,941	9,814	12,327	7,119	7,192	21,2	957,566	25,417	2488,79	0	203,553	203,553	99,724	0	0	0	0	0	0	0
19:24:25	188,452	2491,965	10,136	10,009	12,327	7,138	7,191	21,2	957,566	25,417	2488,793	0	203,553	203,553	99,724	0	0	0	0	0	0	0
19:24:25	-141,333	2490,551	9,99	9,961	12,327	7,124	7,189	21,2	957,566	25,417	2488,795	0	203,553	203,553	99,724	0	0	0	0	0	0	0
19:24:25	0	2490,551	9,99	9,961	12,327	7,124	7,188	21,2	957,566	25,417	2488,796	0	203,553	203,553	99,724	0	0	0	0	0	0	0
19:24:25	0	2490,551	9,99	9,863	12,327	7,124	7,187	21,2	957,566	25,417	2488,798	0	203,553	203,553	99,724	0	0	0	0	0	0	0
19:24:25	-45,19	2490,099	9,99	9,814	12,324	7,119	7,186	21,2	957,566	25,417	2488,799	0	203,553	203,553	99,724	0	0	0	0	0	0	0
19:24:25	47,094	2490,57	10,039	9,961	12,324	7,124	7,184	21,2	957,566	25,417	2488,801	0	203,553	203,553	99,724	0	0	0	0	0	0	0
19:24:25	-1,904	2490,551	9,99	9,961	12,327	7,124	7,183	21,2	957,566	25,417	2488,803	0	203,553	203,553	99,724	0	0	0	0	0	0	0
19:24:25	-45,19	2490,099	9,99	9,863	12,324	7,119	7,182	21,2	957,566	25,417	2488,804	0	203,553	203,553	99,724	0	0	0	0	0	0	0
19:24:25	0	2490,099	9,99	9,814	12,324	7,119	7,181	21,2	957,566	25,417	2488,805	0	203,553	203,553	99,724	0	0	0	0	0	0	0
19:24:25	-18,115	2489,918	9,99	9,863	12,323	7,117	7,179	21,2	957,566	25,417	2488,806	0	203,553	203,553	99,724	0	0	0	0	0	0	0
19:24:25	18,115	2490,099	9,99	9,863	12,324	7,119	7,178	21,2	957,566	25,417	2488,807	0	203,553	203,553	99,724	0	0	0	0	0	0	0
19:24:25	141,333	2491,513	10,136	9,961	12,324	7,133	7,177	21,2	957,566	25,417	2488,81	0	203,553	203,553	99,724	0	0	0	0	0	0	0
19:24:25	-94,238	2490,57	10,039	9,961	12,324	7,124	7,176	21,2	957,566	25,417	2488,812	0	203,553	203,553	99,724	0	0	0	0	0	0	0
19:24:25	-47,094	2490,099	9,99	9,814	12,324	7,119	7,175	21,2	957,566	25,417	2488,813	0	203,553	203,553	99,724	0	0	0	0	0	0	0
19:24:25	47,094	2490,57	10,039	9,961	12,324	7,124	7,174	21,2	957,566	25,417	2488,815	0	203,553	203,553	99,724	0	0	0	0	0	0	0
19:24:25	-47,094	2490,099	9,99	9,863	12,324	7,119	7,173	21,2	957,566	25,417	2488,816	0	203,553	203,553	99,724	0	0	0	0	0	0	0
19:24:25	141,333	2491,513	10,136	10,058	12,324	7,133	7,172	21,2	957,566	25,417	2488,818	0	203,553	203,553	99,724	0	0	0	0	0	0	0
19:24:25	-96,142	2490,551	9,99	9,863	12,327	7,124	7,171	21,2	957,566	25,417	2488,82	0	203,553	203,553	99,724	0	0	0	0	0	0	0
19:24:25	-45,19	2490,099	9,99	9,814	12,324	7,119	7,17	21,2	957,566	25,417	2488,821	0	203,553	203,553	99,724	0	0	0	0	0	0	0
19:24:25	0	2490,099	9,99	9,814	12,324	7,119	7,169	21,2	957,566	25,417	2488,823	0	203,553	203,553	99,724	0	0	0	0	0	0	0
19:24:25	47,094	2490,57	10,039	10,009	12,324	7,124	7,168	21,2	957,566	25,417	2488,824	0	203,553	203,553	99,724	0	0	0	0	0	0	0
19:24:25	45,19	2491,022	10,039	9,961	12,327	7,128	7,168	21,2	957,566	25,417	2488,827	0	203,553	203,553	99,724	0	0	0	0	0	0	0
19:24:25	-92,285	2490,099	9,99	9,814	12,324	7,119	7,167	21,2	957,566	25,417	2488,828	0	203,553	203,553	99,724	0	0	0	0	0	0	0
19:24:25	92,285	2491,022	10,039	9,863	12,327	7,128	7,166	21,2	957,566	25,417	2488,83	0	203,553	203,553	99,724	0	0	0	0	0	0	0
19:24:25	-45,19	2490,57	10,039	9,814	12,324	7,124	7,165	21,2	957,566	25,417	2488,831	0	203,553	203,553	99,724	0	0	0	0	0	0	0
19:24:25	-1,904	2490,551	9,99	9,814	12,327	7,124	7,164	21,2	957,566	25,417	2488,833	0	203,553	203,553	99,724	0	0	0	0	0	0	0
19:24:25	141,333	2491,965	10,136	10,009	12,327	7,138	7,164	21,2	957,566	25,417	2488,836	0	203,553	203,553	99,724	0	0	0	0	0	0	0
19:24:25	-94,238	2491,022	10,039	9,961	12,327	7,128	7,163	21,2	957,566	25,417	2488,838	0	203,553	203,553	99,724	0	0	0	0	0	0	0
19:24:25	-94,213	2490,08	9,941	9,716	12,327	7,119	7,162	21,2	957,566	25,417	2488,84	0	203,553	203,553	99,724	0	0	0	0	0	0	0
19:24:25	49,023	2490,57	10,039	10,009	12,324	7,124	7,161	21,2	957,566	25,417	2488,841	0	203,553	203,553	99,724	0	0	0	0	0	0	0
19:24:25	0	2490,57	10,039	10,009	12,324	7,124	7,161	21,2	957,566	25,417	2488,843	0	203,553	203,553	99,724	0	0	0	0	0	0	0
19:24:25	0	2490,57	10,039	9,961	12,324	7,124	7,16	21,2	957,566	25,417	2488,845	0	203,553	203,553	99,724	0	0	0	0	0	0	0
19:24:25	-1,904	2490,551	9,99	9,863	12,327	7,124	7,159	21,2	957,566	25,417	2488,846	0	203,553	203,553	99,724	0	0	0	0	0	0	0
19:24:25	-92,309	2489,628	9,941	9,716	12,324	7,114	7,158	21,2	957,566	25,417	2488,847	0	203,553	203,553	99,724	0	0	0	0	0	0	0
19:24:25	0	2489,628	9,941	9,716	12,324	7,114	7,158	21,2	957,566	25,417	2488,848	0	203,553	203,553	99,724	0	0	0	0	0	0	0
19:24:25	94,213	2490,57	10,039	9,961	12,324	7,124	7,157	21,2	957,566	25,417	2488,849	0	203,553	203,553	99,724	0	0	0	0	0	0	0
19:24:25	-94,213	2489,628	9,941	9,814	12,324	7,114	7,156	21,2	957,566	25,417	2488,85	0	203,553	203,553	99,724	0	0	0	0	0	0	0
19:24:25	47,119	2490,099	9,99	9,814	12,324	7,119	7,155	21,2	957,566	25,417	2488,852	0	203,553	203,553	99,724	0	0	0	0	0	0	0
19:24:25	47,094	2490,57	10,039	9,961	12,324	7,124	7,155	21,2	957,566	25,417	2488,853	0	203,553	203,553	99,724	0	0	0	0	0	0	0
19:24:25	-65,209	2489,918	9,99	9,814	12,323	7,117	7,154	21,2	957,566	25,417	2488,855	0	203,553	203,553	99,724	0	0	0	0	0	0	0
19:24:25	18,115	2490,099	9,99	9,814	12,324	7,119	7,153	21,2	957,566	25,417	2488,856	0	203,553	203,553	99,724	0	0	0	0	0	0	0
19:24:25	47,094	2490,57	10,039	10,058	12,324	7,124	7,153	21,2	957,566	25,417	2488,857	0	203,553	203,553	99,724	0	0	0	0	0	0	0
19:24:25	-94,213	2489,628	9,941	9,814	12,324	7,114	7,152	21,2	957,566	25,417	2488,858	0	203,553	203,553	99,724	0	0	0	0	0	0	0
19:24:25	47,119	2490,099	9,99	9,863	12,324	7,119	7,151	21,2	957,566	25,417	2488,859	0	203,553	203,553	99,724	0	0	0	0	0	0	0
19:24:25	-47,119	2489,628	9,941	9,814	12,324	7,114	7,151	21,2	957,566	25,417	2488,86	0	203,553	203,553	99,724	0	0	0	0	0	0	0
19:24:25	188,452	2491,513	10,136	10,058	12,324	7,133	7,15	21,2	957,566	25,417	2488,863	0	203,553	203,553	99,724	0	0	0	0	0	0	0
19:24:25	-49,047	2491,022	10,039	10,009	12,327	7,128	7,15	21,2	957,566	25,417	2488,865	0	203,553	203,553	99,724	0	0	0	0	0	0	0
19:24:25	-92,285	2490,099	9,99	9,863	12,324	7,119	7,149	21,2	957,566	25,417	2488,866	0	203,553	203,553	99,724	0	0	0	0	0	0	0
19:24:25	0	2490,099	9,99	9,814	12,324	7,119	7,149	21,2	957,566	25,417	2488,867	0	203,553	203,553	99,724	0	0	0	0	0	0	0
19:24:25	47,094	2490,57	10,039	9,961	12,324	7,124	7,148	21,2	957,566	25,417	2488,869	0	203,553	203,553	99,724	0	0	0	0	0	0	0
19:24:25	-49,023	2490,08	9,941	9,863	12,327	7,119	7,148	21,2	957,566	25,417	2488,87	0	203,553	203,553	99,724	0	0	0	0	0	0	0
19:24:25	47,119	2490,551	9,99	9,863	12,327	7,124	7,147	21,2	957,566	25,417	2488,871	0	203,553	203,553	99,724	0	0	0	0	0	0	0
19:24:25	0	2490,551	9,99	9,863	12,327	7,124	7,147	21,2	957,566	25,417	2488,873	0	203,553	203,553	99,724	0	0	0	0	0	0	0
19:24:25	-47,119	2490,08	9,941	9,814	12,327	7,119	7,146	21,2	957,566	25,417	2488,874	0	203,553	203,553	99,724	0	0	0	0	0	0	0
19:24:25	47,119	2490,551	9,99	9,863	12,327	7,124	7,146	21,2	957,566	25,417	2488,876	0	203,553	203,553	99,724	0	0	0	0	0	0	0
19:24:25	-45,19	2490,099	9,99	9,863	12,324	7,119	7,145	21,2	957,566	25,417	2488,877	0	203,553	203,553	99,724	0	0	0	0	0	0	0
19:24:25	0	2490,099	9,99	9,961	12,324	7,119	7,145	21,2	957,566	25,417	2488,878	0	203,553	203,553	99,724	0	0	0	0	0	0	0
19:24:26	-47,119	2489,628	9,941	9,814	12,324	7,114	7,144	21,2	957,566	25,417	2488,879	0	203,553	203,553	99,724	0	0	0	0	0	0	0
19:24:26	-18,09	2489,447	9,941	9,814	12,323	7,112	7,143	21,2	957,566	25,417	2488,879	0	203,553	203,553	99,724	0	0	0	0	0	0	0
19:24:26	18,09	2489,628	9,941	9,863	12,324	7,114	7,143	21,2	957,566	25,417	2488,88	0	203,553	203,553	99,724	0	0	0	0	0	0	0
19:24:26	47,119	2490,099	9,99	9,961	12,324	7,119	7,142	21,2	957,566	25,417	2488,881	0	203,553	203,553	99,724	0	0	0	0	0	0	0
19:24:26	-47,119	2489,628	9,941	9,814	12,324	7,114	7,142	21,2	957,566	25,417	2488,882	0	203,553	203,553	99,724	0	0	0	0	0	0	0
19:24:26	-18,09	2489,447	9,941	9,716	12,323	7,112	7,141	21,2	957,566	25,417	2488,883	0	203,553	203,553	99,724	0	0	0	0	0	0	0
19:24:26	65,209	2490,099	9,99	9,863	12,324	7,119	7,141	21,2	957,566	25,417	2488,884	0	203,553	203,553	99,724	0	0	0	0	0	0	0
19:24:26	47,094	2490,57	10,039	9,961	12,324	7,124	7,14	21,2	957,566	25,417	2488,886	0	203,553	203,553	99,724	0	0	0	0	0	0	0
19:24:26	0	2490,57	10,039	9,863	12,324	7,124	7,14	21,2	957,566	25,417	2488,888	0	203,553	203,553	99,724	0	0	0	0	0	0	0
19:24:26	-47,094	2490,099	9,99	9,814	12,324	7,119	7,14	21,2	957,566	25,417	2488,889	0	203,553	203,553	99,724	0	0	0	0	0	0	0
19:24:26	0	2490,099	9,99	9,814	12,324	7,119	7,139	21,2	957,566	25,417	2488,89	0	203,553	203,553	99,724	0	0	0	0	0	0	0
19:24:26	47,094	2490,57	10,039	9,863	12,324	7,124	7,139	21,2	957,566	25,417	2488,891	0	203,553	203,553	99,724	0	0	0	0	0	0	0
19:24:26	-47,094	2490,099	9,99	9,863	12,324	7,119	7,139	21,2	957,566	25,417	2488,892	0	203,553	203,553	99,724	0	0	0	0	0	0	0
19:24:26	47,094	2490,57	10,039	9,961	12,324	7,124	7,138	21,2	957,566	25,417	2488,894	0	203,553	203,553	99,724	0	0	0	0	0	0	0
19:24:26	0	2490,57	10,039	10,009	12,324	7,124	7,138	21,2	957,566	25,417	2488,896	0	203,553	203,553	99,724	0	0	0	0	0	0	0
19:24:26	0	2490,57	10,039	9,961	12,324	7,124	7,138	21,2	957,566	25,417	2488,897	0	203,553	203,553	99,724	0	0	0	0	0	0	0
19:24:26	-94,213	2489,628	9,941	9,814	12,324	7,114	7,137	21,2	957,566	25,417	2488,898	0	203,553	203,553	99,724	0	0	0	0	0	0	0
19:24:26	94,213	2490,57	10,039	10,009	12,324	7,124	7,137	21,2	957,566	25,417	2488,9	0	203,553	203,553	99,724	0	0	0	0	0	0	0
19:24:26	-47,094	2490,099	9,99	9,863	12,324	7,119	7,137	21,2	957,566	25,417	2488,901	0	203,553	203,553	99,724	0	0	0	0	0	0	0
19:24:26	47,094	2490,57	10,039	10,009	12,324	7,124	7,136	21,2	957,566	25,417	2488,902	0	203,553	203,553	99,724	0	0	0	0	0	0	0
19:24:26	-47,094	2490,099	9,99	10,009	12,324	7,119	7,136	21,2	957,566	25,417	2488,903	0	203,553	203,553	99,724	0	0	0	0	0	0	0
19:24:26	16,381	2490,263	9,941	9,863	12,328	7,121	7,136	21,2	957,566	25,417	2488,905	0	203,553	203,553	99,724	0	0	0	0	0	0	0
19:24:26	-32,006	2489,943	9,843	9,814	12,331	7,117	7,135	21,2	958,026	25,417	2488,906	0	203,553	203,553	99,724	0	0	0	0	0	0	0
19:24:26	47,802	2490,421	9,941	9,863	12,329	7,122	7,135	21,2	958,026	25,417	2488,907	0	203,553	203,553	99,724	0	0	0	0	0	0	0
19:24:26	30,078	2490,722	9,99	9,814	12,328	7,125	7,135	21,2	958,026	25,417	2488,909	0	203,553	203,553	99,724	0	0	0	0	0	0	0
19:24:26	123,022	2491,952	10,136	10,009	12,327	7,138	7,135	21,2	958,026	25,417	2488,912	0	203,553	203,553	99,724	0	0	0	0	0	0	0
19:24:26	0	2491,952	10,136	9,961	12,327	7,138	7,135	21,2	958,026	25,417	2488,915	0	203,553	203,553	99,724	0	0	0	0	0	0	0
19:24:26	0	2491,952	10,136	10,009	12,327	7,138	7,135	21,2	958,026	25,417	2488,918	0	203,553	203,553	99,724	0	0	0	0	0	0	0
19:24:26	-94,213	2491,01	10,039	9,961	12,327	7,128	7,135	21,2	958,026	25,417	2488,92	0	203,553	203,553	99,724	0	0	0	0	0	0	0
19:24:26	94,213	2491,952	10,136	10,009	12,327	7,138	7,135	21,2	958,026	25,417	2488,923	0	203,553	203,553	99,724	0	0	0	0	0	0	0
19:24:26	0	2491,952	10,136	9,961	12,327	7,138	7,135	21,2	958,026	25,417	2488,927	0	203,553	203,553	99,724	0	0	0	0	0	0	0
19:24:26	0	2491,952	10,136	9,961	12,327	7,138	7,135	21,2	958,026	25,417	2488,93	0	203,553	203,553	99,724	0	0	0	0	0	0	0
19:24:26	-94,213	2491,01	10,039	9,863	12,327	7,128	7,135	21,2	958,026	25,417	2488,932	0	203,651	203,651	99,724	0	0	0	0	0	0	0
19:24:26	94,213	2491,952	10,136	10,009	12,327	7,138	7,135	21,2	958,026	25,417	2488,935	0	203,651	203,651	99,724	0	0	0	0	0	0	0
19:24:26	-94,213	2491,01	10,039	9,863	12,327	7,128	7,135	21,2	958,026	25,417	2488,937	0	203,651	203,651	99,724	0	0	0	0	0	0	0
19:24:26	-47,119	2490,539	9,99	9,863	12,327	7,123	7,135	21,2	958,026	25,417	2488,938	0	203,651	203,651	99,724	0	0	0	0	0	0	0
19:24:26	0	2490,539	9,99	9,863	12,327	7,123	7,134	21,2	958,026	25,417	2488,94	0	203,651	203,651	99,724	0	0	0	0	0	0	0
19:24:26	47,119	2491,01	10,039	10,009	12,327	7,128	7,134	21,2	958,026	25,417	2488,942	0	203,651	203,651	99,724	0	0	0	0	0	0	0
19:24:26	-47,119	2490,539	9,99	9,863	12,327	7,123	7,134	21,2	958,026	25,417	2488,943	0	203,651	203,651	99,724	0	0	0	0	0	0	0
19:24:26	-47,094	2490,068	9,941	9,814	12,327	7,119	7,134	21,2	958,026	25,417	2488,944	0	203,651	203,651	99,724	0	0	0	0	0	0	0
19:24:26	-45,19	2489,616	9,941	9,814	12,324	7,114	7,133	21,2	958,026	25,417	2488,945	0	203,651	203,651	99,724	0	0	0	0	0	0	0
19:24:26	0	2489,616	9,941	9,961	12,324	7,114	7,133	21,2	958,026	25,417	2488,946	0	203,651	203,651	99,724	0	0	0	0	0	0	0
19:24:26	0	2489,616	9,941	9,863	12,324	7,114	7,133	21,2	958,026	25,417	2488,946	0	203,651	203,651	99,724	0	0	0	0	0	0	0
19:24:26	-18,115	2489,435	9,941	9,863	12,323	7,112	7,132	21,2	958,026	25,417	2488,947	0	203,651	203,651	99,724	0	0	0	0	0	0	0
19:24:26	18,115	2489,616	9,941	9,863	12,324	7,114	7,132	21,2	958,026	25,417	2488,947	0	203,651	203,651	99,724	0	0	0	0	0	0	0
19:24:26	-112,255	2488,494	9,843	9,716	12,323	7,102	7,131	21,2	958,026	25,417	2488,494	0	203,651	203,651	99,724	0	0	0	0	0	0	0
19:24:26	94,14	2489,435	9,941	9,863	12,323	7,112	7,131	21,2	958,026	25,417	2488,495	0	203,651	203,651	99,724	0	0	0	0	0	0	0
19:24:26	0	2489,435	9,941	9,961	12,323	7,112	7,131	21,2	958,026	25,417	2488,496	0	203,651	203,651	99,724	0	0	0	0	0	0	0
19:24:26	0	2489,435	9,941	9,716	12,323	7,112	7,13	21,2	958,026	25,417	2488,497	0	203,651	203,651	99,724	0	0	0	0	0	0	0
19:24:26	47,119	2489,906	9,99	10,009	12,323	7,117	7,13	21,2	958,026	25,417	2488,498	0	203,651	203,651	99,724	0	0	0	0	0	0	0
19:24:26	-47,119	2489,435	9,941	9,961	12,323	7,112	7,13	21,2	958,026	25,417	2488,499	0	203,651	203,651	99,724	0	0	0	0	0	0	0
19:24:26	-94,14	2488,494	9,843	9,716	12,323	7,102	7,129	21,2	958,026	25,417	2488,494	0	203,651	203,651	99,724	0	0	0	0	0	0	0
19:24:26	188,354	2490,377	10,039	9,961	12,323	7,122	7,129	21,2	958,026	25,417	2488,496	0	203,651	203,651	99,724	0	0	0	0	0	0	0
19:24:26	-94,213	2489,435	9,941	9,814	12,323	7,112	7,129	21,2	958,026	25,417	2488,497	0	203,651	203,651	99,724	0	0	0	0	0	0	0
19:24:26	47,119	2489,906	9,99	9,863	12,323	7,117	7,128	21,2	958,026	25,417	2488,498	0	203,651	203,651	99,724	0	0	0	0	0	0	0
19:24:26	0	2489,906	9,99	9,863	12,323	7,117	7,128	21,2	958,026	25,417	2488,5	0	203,651	203,651	99,724	0	0	0	0	0	0	0
19:24:26	0	2489,906	9,99	9,961	12,323	7,117	7,128	21,2	958,026	25,417	2488,501	0	203,651	203,651	99,724	0	0	0	0	0	0	0
19:24:26	0	2489,906	9,99	9,961	12,323	7,117	7,128	21,2	958,026	25,417	2488,503	0	203,651	203,651	99,724	0	0	0	0	0	0	0
19:24:26	-47,119	2489,435	9,941	9,863	12,323	7,112	7,127	21,2	958,026	25,417	2488,504	0	203,651	203,651	99,724	0	0	0	0	0	0	0
19:24:26	-94,14	2488,494	9,843	9,814	12,323	7,102	7,127	21,2	958,026	25,417	2488,494	0	203,651	203,651	99,724	0	0	0	0	0	0	0
19:24:26	141,259	2489,906	9,99	9,863	12,323	7,117	7,127	21,2	958,026	25,417	2488,495	0	203,651	203,651	99,724	0	0	0	0	0	0	0
19:24:26	0	2489,906	9,99	9,961	12,323	7,117	7,127	21,2	958,026	25,417	2488,497	0	203,651	203,651	99,724	0	0	0	0	0	0	0
19:24:26	141,284	2491,319	10,136	10,058	12,323	7,131	7,127	21,2	958,026	25,417	2488,499	0	203,651	203,651	99,724	0	0	0	0	0	0	0
19:24:26	159,448	2492,913	10,283	10,351	12,324	7,148	7,127	21,2	958,026	25,417	2488,504	0	203,651	203,651	99,724	0	0	0	0	0	0	0
19:24:26	204,858	2494,962	10,429	10,498	12,328	7,169	7,128	21,2	958,026	25,417	2488,51	0	203,651	203,651	99,724	0	0	0	0	0	0	0
19:24:26	457,641	2499,538	10,82	10,937	12,332	7,216	7,13	21,2	958,026	25,417	2488,521	0	203,651	203,651	99,724	0	0	0	0	0	0	0
19:24:26	331,567	2502,854	11,015	11,084	12,34	7,25	7,132	21,2	958,026	25,417	2488,536	0	203,651	203,651	99,724	0	0	0	0	0	0	0
19:24:26	400,512	2506,859	11,162	11,425	12,355	7,292	7,135	21,2	958,026	25,417	2488,554	0	203,651	203,651	99,724	0	0	0	0	0	0	0
19:24:26	461,889	2511,478	11,308	11,621	12,373	7,339	7,139	21,2	958,026	25,417	2488,577	0	203,651	203,651	99,724	0	0	0	0	0	0	0
19:24:26	474,975	2516,228	11,406	11,621	12,395	7,388	7,144	21,2	958,026	25,417	2488,604	0	203,651	203,651	99,724	0	0	0	0	0	0	0
19:24:26	611,328	2522,341	11,504	11,914	12,424	7,451	7,15	21,2	958,026	25,417	2488,638	0	203,651	203,651	99,724	0	0	0	0	0	0	0
19:24:26	571,875	2528,06	11,601	12,109	12,451	7,51	7,157	21,2	958,026	25,417	2488,677	0	203,651	203,651	99,724	0	0	0	0	0	0	0
19:24:26	688,159	2534,942	11,748	12,256	12,482	7,581	7,165	21,2	958,026	25,417	2488,723	0	203,651	203,651	99,724	0	0	0	0	0	0	0
19:24:26	882,226	2543,764	12,138	12,744	12,511	7,672	7,175	21,2	958,026	25,417	2488,778	0	203,651	203,651	99,724	0	0	0	0	0	0	0
19:24:26	606,738	2549,831	12,187	12,841	12,543	7,735	7,186	21,2	958,026	25,417	2488,839	0	203,651	203,651	99,724	0	0	0	0	0	0	0
19:24:26	851,538	2558,347	12,431	13,183	12,577	7,822	7,199	21,2	958,026	25,417	2488,909	0	203,651	203,651	99,724	0	0	0	0	0	0	0
19:24:26	620,898	2564,556	12,48	13,33	12,61	7,887	7,212	21,2	958,026	25,417	2488,984	0	203,651	203,651	99,724	0	0	0	0	0	0	0
19:24:26	764,868	2572,204	12,675	13,525	12,643	7,965	7,227	21,2	958,026	25,417	2489,068	0	203,651	203,651	99,724	0	0	0	0	0	0	0
19:24:26	655,346	2578,758	12,675	13,623	12,68	8,033	7,243	21,2	958,026	25,417	2489,158	0	203,651	203,651	99,724	0	0	0	0	0	0	0
19:24:26	799,292	2586,751	12,822	13,867	12,717	8,115	7,26	21,2	958,026	25,417	2489,255	0	203,651	203,651	99,724	0	0	0	0	0	0	0
19:24:26	814,526	2594,896	12,968	13,867	12,755	8,199	7,278	21,2	958,026	25,417	2489,361	0	203,651	203,651	99,724	0	0	0	0	0	0	0
19:24:26	665,234	2601,548	12,968	13,965	12,793	8,268	7,298	21,2	958,026	25,417	2489,473	0	203,651	203,651	99,724	0	0	0	0	0	0	0
19:24:26	998,535	2611,534	13,31	14,404	12,83	8,371	7,319	21,2	958,026	25,417	2489,595	0	203,651	203,651	99,724	0	0	0	0	0	0	0
19:24:26	622,045	2617,754	13,261	14,111	12,868	8,435	7,341	21,2	958,026	25,417	2489,723	0	203,651	203,651	99,724	0	0	0	0	0	0	0
19:24:26	1010,107	2627,855	13,603	14,453	12,907	8,539	7,364	21,2	958,026	25,417	2489,861	0	203,651	203,651	99,724	0	0	0	0	0	0	0
19:24:26	676,416	2634,619	13,603	14,746	12,945	8,609	7,389	21,2	958,026	25,417	2490,006	0	203,651	203,651	99,724	0	0	0	0	0	0	0
19:24:26	965,209	2644,271	13,896	14,941	12,983	8,708	7,414	21,2	958,026	25,417	2490,16	0	203,651	203,651	99,724	0	0	0	0	0	0	0
19:24:26	665,698	2650,928	13,799	14,795	13,026	8,777	7,441	21,2	958,026	25,417	2490,321	0	203,651	203,651	99,724	0	0	0	0	0	0	0
19:24:26	545,361	2656,382	13,652	14,648	13,066	8,833	7,468	21,2	958,026	25,417	2490,487	0	203,651	203,651	99,724	0	0	0	0	0	0	0
19:24:26	1229,345	2668,675	14,14	15,185	13,108	8,96	7,498	21,2	958,026	25,417	2490,665	0	203,651	203,651	99,724	0	0	0	0	0	0	0
19:24:26	676,782	2675,443	14,14	15,136	13,146	9,03	7,528	21,2	958,026	25,417	2490,85	0	203,651	203,651	99,724	0	0	0	0	0	0	0
19:24:26	843,212	2683,875	14,238	15,185	13,189	9,117	7,559	21,2	958,026	25,417	2491,043	0	203,651	203,651	99,724	0	0	0	0	0	0	0
19:24:26	1001,44	2693,89	14,58	15,478	13,226	9,22	7,591	21,2	958,026	25,417	2491,246	0	203,651	203,651	99,724	0	0	0	0	0	0	0
19:24:26	825,048	2702,14	14,726	15,478	13,265	9,305	7,625	21,2	958,026	25,417	2491,457	0	203,651	203,651	99,724	0	0	0	0	0	0	0
19:24:26	894,018	2711,08	14,97	15,722	13,302	9,397	7,66	21,2	958,026	25,417	2491,677	0	203,651	203,651	99,724	0	0	0	0	0	0	0
19:24:26	884,521	2719,926	15,215	15,82	13,338	9,488	7,696	21,2	958,026	25,417	2491,905	0	203,651	203,651	99,724	0	0	0	0	0	0	0
19:24:26	704,394	2726,97	15,263	16,211	13,375	9,561	7,732	21,2	958,026	25,417	2492,14	0	203,651	203,651	99,724	0	0	0	0	0	0	0
19:24:26	797,07	2734,94	15,41	16,211	13,412	9,643	7,77	21,2	958,026	25,417	2492,383	0	203,651	203,651	99,724	0	0	0	0	0	0	0
19:24:26	778,759	2742,728	15,556	16,357	13,448	9,723	7,808	21,2	958,026	25,417	2492,633	0	203,651	203,651	99,724	0	0	0	0	0	0	0
19:24:27	916,186	2751,89	15,898	16,601	13,48	9,818	7,847	21,2	958,026	25,417	2492,893	0	203,651	203,651	99,724	0	0	0	0	0	0	0
19:24:27	726,44	2759,154	16,045	16,699	13,513	9,893	7,888	21,2	958,026	25,417	2493,159	0	203,651	203,651	99,724	0	0	0	0	0	0	0
19:24:27	643,652	2765,591	16,045	16,699	13,55	9,959	7,928	21,2	958,026	25,417	2493,432	0	203,651	203,651	99,724	0	0	0	0	0	0	0
19:24:27	745,312	2773,044	16,191	17,041	13,583	10,036	7,969	21,2	958,026	25,417	2493,711	0	203,651	203,651	99,724	0	0	0	0	0	0	0
19:24:27	814,624	2781,19	16,435	17,09	13,616	10,12	8,012	21,2	958,026	25,417	2493,999	0	203,651	203,651	99,724	0	0	0	0	0	0	0
19:24:27	652,929	2787,719	16,582	17,09	13,644	10,187	8,054	21,2	958,026	25,417	2494,292	0	203,651	203,651	99,724	0	0	0	0	0	0	0
19:24:27	612,817	2793,848	16,679	17,285	13,674	10,25	8,097	21,2	958,026	25,417	2494,592	0	203,651	203,651	99,724	0	0	0	0	0	0	0
19:24:27	577,099	2799,619	16,679	17,187	13,706	10,31	8,141	21,2	958,026	25,417	2494,897	0	203,651	203,651	99,724	0	0	0	0	0	0	0
19:24:27	638,696	2806,005	16,728	17,285	13,739	10,376	8,185	21,2	958,026	25,417	2495,208	0	203,651	203,651	99,724	0	0	0	0	0	0	0
19:24:27	686,547	2812,871	16,826	17,285	13,773	10,446	8,229	21,2	958,026	25,417	2495,525	0	203,651	203,651	99,724	0	0	0	0	0	0	0
19:24:27	367,871	2816,55	16,679	17,236	13,802	10,484	8,273	21,2	958,026	25,417	2495,846	0	203,651	203,651	99,724	0	0	0	0	0	0	0
19:24:27	642,138	2822,971	16,728	17,285	13,835	10,551	8,318	21,2	958,026	25,417	2496,173	0	203,651	203,651	99,724	0	0	0	0	0	0	0
19:24:27	456,665	2827,538	16,679	17,236	13,864	10,598	8,362	21,2	958,026	25,417	2496,505	0	203,651	203,651	99,724	0	0	0	0	0	0	0
19:24:27	703,808	2834,576	16,875	17,383	13,893	10,67	8,408	21,2	958,026	25,417	2496,843	0	203,651	203,651	99,724	0	0	0	0	0	0	0
19:24:27	619,58	2840,772	17,07	17,48	13,916	10,734	8,453	21,2	958,026	25,417	2497,187	0	203,651	203,651	99,724	0	0	0	0	0	0	0
19:24:27	632,641	2847,098	17,363	17,822	13,936	10,799	8,499	21,2	958,026	25,417	2497,536	0	203,651	203,651	99,724	0	0	0	0	0	0	0
19:24:27	568,872	2852,787	17,51	17,92	13,959	10,858	8,546	21,2	958,026	25,417	2497,892	0	203,651	203,651	99,724	0	0	0	0	0	0	0
19:24:27	653,369	2859,32	17,656	18,066	13,988	10,925	8,592	21,2	958,026	25,417	2498,253	0	203,651	203,651	99,724	0	0	0	0	0	0	0
19:24:27	277,734	2862,098	17,51	17,92	14,012	10,954	8,639	21,2	958,026	25,417	2498,617	0	203,651	203,651	99,724	0	0	0	0	0	0	0
19:24:27	546,655	2867,564	17,558	18,066	14,04	11,01	8,685	21,2	958,026	25,417	2498,986	0	203,651	203,651	99,724	0	0	0	0	0	0	0
19:24:27	502,856	2872,593	17,558	17,969	14,068	11,062	8,732	21,2	958,026	25,417	2499,359	0	203,651	203,651	99,724	0	0	0	0	0	0	0
19:24:27	282,812	2875,421	17,412	17,822	14,093	11,091	8,778	21,2	958,026	25,417	2499,735	0	203,651	203,651	99,724	0	0	0	0	0	0	0
19:24:27	807,421	2883,495	17,656	17,969	14,124	11,175	8,825	21,2	958,026	25,417	2500,119	0	203,651	203,651	99,724	0	0	0	0	0	0	0
19:24:27	395,336	2887,449	17,705	18,115	14,144	11,215	8,872	21,3	957,566	25,417	2500,506	0	203,651	203,651	99,724	0	0	0	0	0	0	0
19:24:27	558,203	2893,031	17,851	18,261	14,167	11,273	8,919	21,3	957,566	25,417	2500,899	0	203,651	203,651	99,724	0	0	0	0	0	0	0
19:24:27	484,399	2897,875	17,998	18,457	14,186	11,323	8,966	21,3	957,566	25,417	2501,296	0	203,651	203,651	99,724	0	0	0	0	0	0	0
19:24:27	517,675	2903,051	18,193	18,603	14,204	11,376	9,013	21,3	957,566	25,417	2501,697	0	203,651	203,651	99,724	0	0	0	0	0	0	0
19:24:27	477,05	2907,822	18,34	18,603	14,222	11,425	9,061	21,3	957,566	25,417	2502,103	0	203,651	203,651	99,724	0	0	0	0	0	0	0
19:24:27	487,084	2912,693	18,486	18,701	14,242	11,476	9,108	21,3	957,566	25,417	2502,514	0	203,651	203,651	99,724	0	0	0	0	0	0	0
19:24:27	358,911	2916,282	18,388	18,652	14,267	11,513	9,155	21,3	957,566	25,417	2502,928	0	203,651	203,651	99,724	0	0	0	0	0	0	0
19:24:27	445,434	2920,736	18,486	18,652	14,287	11,558	9,202	21,3	957,566	25,417	2503,345	0	203,651	203,651	99,724	0	0	0	0	0	0	0
19:24:27	378,466	2924,521	18,535	18,701	14,305	11,597	9,249	21,3	957,566	25,417	2503,766	0	203,651	203,651	99,724	0	0	0	0	0	0	0
19:24:27	426,928	2928,79	18,633	18,847	14,324	11,641	9,296	21,3	957,566	25,417	2504,191	0	203,651	203,651	99,724	0	0	0	0	0	0	0
19:24:27	357,08	2932,361	18,681	18,799	14,341	11,678	9,343	21,3	957,566	25,417	2504,619	0	204,314	204,314	99,727	0	0	0	0	0	0	0
19:24:27	452,856	2936,89	18,828	18,945	14,358	11,725	9,39	21,3	957,566	25,417	2505,052	0	204,314	204,314	99,727	0	0	0	0	0	0	0
19:24:27	390,161	2940,791	18,974	19,043	14,372	11,765	9,436	21,3	957,566	25,417	2505,487	0	204,314	204,314	99,727	0	0	0	0	0	0	0
19:24:27	390,234	2944,693	19,121	19,189	14,386	11,805	9,483	21,3	957,566	25,417	2505,927	0	204,314	204,314	99,727	0	0	0	0	0	0	0
19:24:27	262,133	2947,315	19,121	19,189	14,4	11,832	9,529	21,3	957,566	25,417	2506,368	0	204,314	204,314	99,727	0	0	0	0	0	0	0
19:24:27	258,935	2949,904	19,121	19,238	14,415	11,859	9,574	21,3	957,566	25,417	2506,811	0	204,314	204,314	99,727	0	0	0	0	0	0	0
19:24:27	291,162	2952,816	19,17	19,336	14,429	11,889	9,62	21,3	957,566	25,417	2507,257	0	204,314	204,314	99,727	0	0	0	0	0	0	0
19:24:27	189,794	2954,714	19,121	18,994	14,442	11,909	9,665	21,3	957,566	25,417	2507,705	0	204,314	204,314	99,727	0	0	0	0	0	0	0
19:24:27	373,12	2958,445	19,267	19,189	14,455	11,947	9,709	21,3	957,566	25,417	2508,156	0	204,314	204,314	99,727	0	0	0	0	0	0	0
19:24:27	308,398	2961,529	19,365	19,482	14,467	11,979	9,754	21,3	957,566	25,417	2508,609	0	204,314	204,314	99,727	0	0	0	0	0	0	0
19:24:27	163,696	2963,166	19,365	19,482	14,476	11,996	9,798	21,3	957,566	25,417	2509,063	0	204,314	204,314	99,727	0	0	0	0	0	0	0
19:24:27	129,248	2964,458	19,267	19,238	14,489	12,009	9,841	21,3	957,566	25,417	2509,519	0	204,314	204,314	99,727	0	0	0	0	0	0	0
19:24:27	213,159	2966,59	19,316	19,336	14,498	12,031	9,884	21,3	957,566	25,417	2509,976	0	204,314	204,314	99,727	0	0	0	0	0	0	0
19:24:27	215,527	2968,745	19,365	19,336	14,507	12,053	9,927	21,3	957,566	25,417	2510,435	0	204,314	204,314	99,727	0	0	0	0	0	0	0
19:24:27	149,487	2970,24	19,365	19,385	14,516	12,069	9,969	21,3	957,566	25,417	2510,894	0	204,314	204,314	99,727	0	0	0	0	0	0	0
19:24:27	247,875	2972,719	19,512	19,58	14,521	12,094	10,01	21,3	957,566	25,417	2511,356	0	204,314	204,314	99,727	0	0	0	0	0	0	0
19:24:27	267,407	2975,393	19,609	19,58	14,531	12,122	10,052	21,3	957,566	25,417	2511,82	0	204,314	204,314	99,727	0	0	0	0	0	0	0
19:24:27	17,675	2975,57	19,463	19,482	14,54	12,124	10,092	21,3	957,566	25,417	2512,284	0	204,314	204,314	99,727	0	0	0	0	0	0	0
19:24:27	4,687	2975,617	19,316	19,189	14,549	12,124	10,132	21,3	957,566	25,417	2512,747	0	204,314	204,314	99,727	0	0	0	0	0	0	0
19:24:27	247,802	2978,095	19,463	19,385	14,554	12,15	10,172	21,3	957,566	25,417	2513,213	0	204,314	204,314	99,727	0	0	0	0	0	0	0
19:24:27	148,266	2979,577	19,512	19,531	14,56	12,165	10,211	21,3	957,566	25,417	2513,679	0	204,314	204,314	99,727	0	0	0	0	0	0	0
19:24:27	140,991	2980,987	19,512	19,385	14,568	12,18	10,249	21,3	957,566	25,417	2514,146	0	204,314	204,314	99,727	0	0	0	0	0	0	0
19:24:27	49,804	2981,485	19,463	19,385	14,573	12,185	10,287	21,3	957,566	25,417	2514,613	0	204,314	204,314	99,727	0	0	0	0	0	0	0
19:24:27	121,313	2982,698	19,512	19,531	14,577	12,197	10,325	21,3	957,566	25,417	2515,082	0	204,314	204,314	99,727	0	0	0	0	0	0	0
19:24:27	185,156	2984,55	19,609	19,678	14,582	12,216	10,362	21,3	957,566	25,417	2515,551	0	204,314	204,314	99,727	0	0	0	0	0	0	0
19:24:27	-25,878	2984,291	19,512	19,531	14,586	12,214	10,398	21,3	957,566	25,417	2516,02	0	204,314	204,314	99,727	0	0	0	0	0	0	0
19:24:27	185,327	2986,144	19,609	19,58	14,591	12,233	10,434	21,3	957,566	25,417	2516,49	0	204,314	204,314	99,727	0	0	0	0	0	0	0
19:24:27	-13,989	2986,005	19,512	19,58	14,596	12,231	10,469	21,3	957,566	25,417	2516,96	0	204,314	204,314	99,727	0	0	0	0	0	0	0
19:24:27	173,291	2987,737	19,609	19,58	14,6	12,249	10,504	21,3	957,566	25,417	2517,43	0	204,314	204,314	99,727	0	0	0	0	0	0	0
19:24:27	73,706	2988,474	19,609	19,678	14,604	12,257	10,539	21,3	957,566	25,417	2517,901	0	204,314	204,314	99,727	0	0	0	0	0	0	0
19:24:27	-11,938	2988,355	19,512	19,385	14,609	12,256	10,572	21,3	957,566	25,417	2518,372	0	204,314	204,314	99,727	0	0	0	0	0	0	0
19:24:27	11,889	2988,474	19,512	19,58	14,61	12,257	10,605	21,3	957,566	25,417	2518,842	0	204,314	204,314	99,727	0	0	0	0	0	0	0
19:24:27	173,315	2990,207	19,609	19,58	14,614	12,275	10,638	21,3	957,566	25,417	2519,314	0	204,314	204,314	99,727	0	0	0	0	0	0	0
19:24:27	-10,668	2990,1	19,512	19,531	14,619	12,274	10,67	21,3	957,566	25,417	2519,784	0	204,314	204,314	99,727	0	0	0	0	0	0	0
19:24:27	174,389	2991,844	19,609	19,58	14,623	12,292	10,702	21,3	957,566	25,417	2520,256	0	204,314	204,314	99,727	0	0	0	0	0	0	0
19:24:27	61,718	2992,462	19,658	19,58	14,624	12,298	10,733	21,3	957,566	25,417	2520,729	0	204,314	204,314	99,727	0	0	0	0	0	0	0
19:24:27	-73,681	2991,725	19,512	19,482	14,628	12,29	10,764	21,3	957,566	25,417	2521,2	0	204,314	204,314	99,727	0	0	0	0	0	0	0
19:24:27	87,915	2992,604	19,512	19,336	14,633	12,299	10,794	21,3	957,566	25,417	2521,671	0	204,314	204,314	99,727	0	0	0	0	0	0	0
19:24:27	76,855	2993,372	19,512	19,482	14,638	12,307	10,824	21,3	957,566	25,417	2522,142	0	204,314	204,314	99,727	0	0	0	0	0	0	0
19:24:27	149,511	2994,868	19,658	19,531	14,638	12,323	10,853	21,3	957,566	25,417	2522,615	0	204,314	204,314	99,727	0	0	0	0	0	0	0
19:24:27	11,938	2994,987	19,658	19,531	14,638	12,324	10,882	21,3	957,566	25,417	2523,087	0	204,314	204,314	99,727	0	0	0	0	0	0	0
19:24:27	65,136	2995,638	19,658	19,482	14,642	12,331	10,91	21,3	957,566	25,417	2523,56	0	204,314	204,314	99,727	0	0	0	0	0	0	0
19:24:27	0	2995,638	19,658	19,482	14,642	12,331	10,938	21,3	957,566	25,417	2524,032	0	204,314	204,314	99,727	0	0	0	0	0	0	0
19:24:27	111,621	2996,755	19,756	19,678	14,643	12,342	10,966	21,3	957,566	25,417	2524,505	0	204,314	204,314	99,727	0	0	0	0	0	0	0
19:24:27	-149,56	2995,259	19,609	19,482	14,643	12,327	10,992	21,3	957,566	25,417	2524,976	0	204,314	204,314	99,727	0	0	0	0	0	0	0
19:24:27	215,625	2997,415	19,756	19,824	14,646	12,349	11,019	21,3	957,566	25,417	2525,448	0	204,314	204,314	99,727	0	0	0	0	0	0	0
19:24:27	-88,891	2996,526	19,658	19,678	14,647	12,34	11,045	21,3	957,566	25,417	2525,919	0	204,314	204,314	99,727	0	0	0	0	0	0	0
19:24:27	-49,853	2996,028	19,609	19,58	14,647	12,335	11,07	21,3	957,566	25,417	2526,389	0	204,314	204,314	99,727	0	0	0	0	0	0	0
19:24:27	77,929	2996,807	19,609	19,58	14,651	12,343	11,095	21,3	957,566	25,417	2526,859	0	204,314	204,314	99,727	0	0	0	0	0	0	0
19:24:27	49,853	2997,306	19,658	19,678	14,651	12,348	11,12	21,3	957,566	25,417	2527,33	0	204,314	204,314	99,727	0	0	0	0	0	0	0
19:24:27	149,609	2998,802	19,804	19,726	14,651	12,363	11,144	21,3	957,566	25,417	2527,801	0	204,314	204,314	99,727	0	0	0	0	0	0	0
19:24:27	-188,403	2996,918	19,609	19,58	14,652	12,344	11,168	21,3	957,566	25,417	2528,271	0	204,314	204,314	99,727	0	0	0	0	0	0	0
19:24:27	-99,707	2995,921	19,512	19,482	14,652	12,334	11,19	21,3	957,566	25,417	2528,738	0	204,314	204,314	99,727	0	0	0	0	0	0	0
19:24:27	167,871	2997,599	19,609	19,58	14,656	12,351	11,213	21,3	957,566	25,417	2529,207	0	204,314	204,314	99,727	0	0	0	0	0	0	0
19:24:27	0	2997,599	19,609	19,482	14,656	12,351	11,235	21,3	957,566	25,417	2529,675	0	204,314	204,314	99,727	0	0	0	0	0	0	0
19:24:27	0	2997,599	19,609	19,58	14,656	12,351	11,257	21,3	957,566	25,417	2530,143	0	204,314	204,314	99,727	0	0	0	0	0	0	0
19:24:27	149,609	2999,095	19,756	19,726	14,656	12,366	11,279	21,3	957,566	25,417	2530,612	0	204,314	204,314	99,727	0	0	0	0	0	0	0
19:24:27	-88,916	2998,206	19,658	19,531	14,656	12,357	11,3	21,3	957,566	25,417	2531,08	0	204,314	204,314	99,727	0	0	0	0	0	0	0
19:24:27	0	2998,206	19,658	19,58	14,656	12,357	11,321	21,3	957,566	25,417	2531,547	0	204,314	204,314	99,727	0	0	0	0	0	0	0
19:24:27	0	2998,206	19,658	19,678	14,656	12,357	11,341	21,3	957,566	25,417	2532,014	0	204,314	204,314	99,727	0	0	0	0	0	0	0
19:24:27	-49,853	2997,708	19,609	19,531	14,656	12,352	11,361	21,3	957,566	25,417	2532,48	0	204,314	204,314	99,727	0	0	0	0	0	0	0
19:24:27	0	2997,708	19,609	19,58	14,656	12,352	11,381	21,3	957,566	25,417	2532,945	0	204,314	204,314	99,727	0	0	0	0	0	0	0
19:24:27	0	2997,708	19,609	19,531	14,656	12,352	11,4	21,3	957,566	25,417	2533,41	0	204,314	204,314	99,727	0	0	0	0	0	0	0
19:24:27	-81,225	2996,895	19,463	19,385	14,66	12,344	11,418	21,3	957,566	25,417	2533,873	0	204,314	204,314	99,727	0	0	0	0	0	0	0
19:24:27	-0,097	2996,894	19,365	19,336	14,666	12,344	11,436	21,3	957,566	25,417	2534,336	0	204,314	204,314	99,727	0	0	0	0	0	0	0
19:24:27	99,682	2997,891	19,463	19,336	14,666	12,354	11,454	21,3	957,566	25,417	2534,8	0	204,314	204,314	99,727	0	0	0	0	0	0	0
19:24:28	0	2997,891	19,463	19,238	14,666	12,354	11,472	21,3	957,566	25,417	2535,263	0	204,314	204,314	99,727	0	0	0	0	0	0	0
19:24:28	-99,682	2996,894	19,365	19,385	14,666	12,344	11,489	21,3	957,566	25,417	2535,725	0	204,314	204,314	99,727	0	0	0	0	0	0	0
19:24:28	249,292	2999,387	19,609	19,531	14,666	12,369	11,506	21,3	957,566	25,417	2536,189	0	204,314	204,314	99,727	0	0	0	0	0	0	0
19:24:28	-110,546	2998,282	19,512	19,531	14,665	12,358	11,523	21,3	957,566	25,417	2536,651	0	204,314	204,314	99,727	0	0	0	0	0	0	0
19:24:28	99,731	2999,279	19,609	19,482	14,665	12,368	11,539	21,3	957,566	25,417	2537,113	0	204,314	204,314	99,727	0	0	0	0	0	0	0
19:24:28	-88,94	2998,39	19,512	19,531	14,666	12,359	11,556	21,3	957,566	25,417	2537,575	0	204,314	204,314	99,727	0	0	0	0	0	0	0
19:24:28	99,755	2999,387	19,609	19,531	14,666	12,369	11,571	21,3	957,566	25,417	2538,037	0	204,314	204,314	99,727	0	0	0	0	0	0	0
19:24:28	0	2999,387	19,609	19,58	14,666	12,369	11,587	21,3	957,566	25,417	2538,498	0	204,314	204,314	99,727	0	0	0	0	0	0	0
19:24:28	-99,755	2998,39	19,512	19,482	14,666	12,359	11,602	21,3	957,566	25,417	2538,958	0	204,314	204,314	99,727	0	0	0	0	0	0	0
19:24:28	0	2998,39	19,512	19,482	14,666	12,359	11,617	21,3	957,566	25,417	2539,418	0	204,314	204,314	99,727	0	0	0	0	0	0	0
19:24:28	0	2998,39	19,512	19,482	14,666	12,359	11,632	21,3	957,566	25,417	2539,877	0	204,314	204,314	99,727	0	0	0	0	0	0	0
19:24:28	149,609	2999,886	19,658	19,58	14,666	12,374	11,646	21,3	957,566	25,417	2540,337	0	204,314	204,314	99,727	0	0	0	0	0	0	0
19:24:28	-149,609	2998,39	19,512	19,385	14,666	12,359	11,66	21,3	957,566	25,417	2540,795	0	204,314	204,314	99,727	0	0	0	0	0	0	0
19:24:28	99,755	2999,387	19,609	19,531	14,666	12,369	11,674	21,3	957,566	25,417	2541,253	0	204,314	204,314	99,727	0	0	0	0	0	0	0
19:24:28	-299,145	2996,396	19,316	18,994	14,666	12,338	11,687	21,3	957,566	25,417	2541,709	0	204,314	204,314	99,727	0	0	0	0	0	0	0
19:24:28	-299,023	2993,406	19,023	18,652	14,666	12,308	11,699	21,3	957,566	25,417	2542,16	0	204,314	204,314	99,727	0	0	0	0	0	0	0
19:24:28	-637,597	2987,03	18,486	18,066	14,661	12,242	11,71	21,3	957,566	25,417	2542,605	0	204,314	204,314	99,727	0	0	0	0	0	0	0
19:24:28	-615,82	2980,871	18,047	17,431	14,651	12,178	11,719	21,3	957,566	25,417	2543,043	0	204,314	204,314	99,727	0	0	0	0	0	0	0
19:24:28	-678,979	2974,082	17,705	16,845	14,633	12,108	11,727	21,3	957,566	25,417	2543,474	0	204,314	204,314	99,727	0	0	0	0	0	0	0
19:24:28	-649,829	2967,583	17,558	16,406	14,604	12,041	11,733	21,3	957,566	25,417	2543,898	0	204,314	204,314	99,727	0	0	0	0	0	0	0
19:24:28	-583,227	2961,751	17,705	16,699	14,563	11,981	11,738	21,3	957,566	25,417	2544,316	0	204,314	204,314	99,727	0	0	0	0	0	0	0
19:24:28	-460,839	2957,143	18,047	16,748	14,517	11,934	11,742	21,3	957,566	25,417	2544,729	0	204,314	204,314	99,727	0	0	0	0	0	0	0
19:24:28	-519,384	2951,949	18,388	17,285	14,469	11,88	11,744	21,3	957,566	25,417	2545,136	0	204,314	204,314	99,727	0	0	0	0	0	0	0
19:24:28	-842,895	2943,52	18,291	17,041	14,427	11,793	11,745	21,3	957,566	25,417	2545,534	0	204,314	204,314	99,727	0	0	0	0	0	0	0
19:24:28	-786,792	2935,652	18,291	16,943	14,382	11,712	11,745	21,4	958,996	25,417	2545,925	0	204,314	204,314	99,727	0	0	0	0	0	0	0
19:24:28	-819,384	2927,458	18,047	16,552	14,35	11,628	11,742	21,4	958,996	25,417	2546,306	0	204,314	204,314	99,727	0	0	0	0	0	0	0
19:24:28	-1209,619	2915,362	17,314	16,015	14,324	11,503	11,738	21,4	958,996	25,417	2546,675	0	204,314	204,314	99,727	0	0	0	0	0	0	0
19:24:28	-507,348	2910,288	17,217	16,015	14,301	11,451	11,732	21,4	958,996	25,417	2547,038	0	204,314	204,314	99,727	0	0	0	0	0	0	0
19:24:28	-1036,23	2899,926	16,533	15,478	14,281	11,344	11,724	21,4	958,996	25,417	2547,391	0	204,314	204,314	99,727	0	0	0	0	0	0	0
19:24:28	-732,812	2892,598	16,338	15,429	14,251	11,268	11,716	21,4	958,996	25,417	2547,737	0	204,314	204,314	99,727	0	0	0	0	0	0	0
19:24:28	-689,282	2885,705	16,24	15,332	14,218	11,197	11,705	21,4	958,996	25,417	2548,075	0	204,314	204,314	99,727	0	0	0	0	0	0	0
19:24:28	-453,393	2881,171	16,435	15,527	14,181	11,151	11,694	21,4	958,996	25,417	2548,408	0	204,314	204,314	99,727	0	0	0	0	0	0	0
19:24:28	-333,276	2877,838	16,679	15,527	14,148	11,116	11,683	21,4	958,996	25,417	2548,737	0	204,314	204,314	99,727	0	0	0	0	0	0	0
19:24:28	-650,366	2871,335	16,679	15,82	14,112	11,049	11,671	21,4	958,996	25,417	2549,06	0	204,314	204,314	99,727	0	0	0	0	0	0	0
19:24:28	-680,004	2864,535	16,435	15,82	14,087	10,979	11,657	21,4	958,996	25,417	2549,375	0	205,99	205,99	99,733	0	0	0	0	0	0	0
19:24:28	-582,348	2858,711	16,191	15,429	14,068	10,919	11,643	21,4	958,996	25,417	2549,684	0	205,99	205,99	99,733	0	0	0	0	0	0	0
19:24:28	-816,479	2850,547	15,703	14,99	14,049	10,835	11,627	21,4	958,996	25,417	2549,985	0	205,99	205,99	99,733	0	0	0	0	0	0	0
19:24:28	-594,458	2844,602	15,361	14,599	14,035	10,774	11,61	21,4	958,996	25,417	2550,28	0	205,99	205,99	99,733	0	0	0	0	0	0	0
19:24:28	-579,272	2838,809	15,117	14,453	14,016	10,714	11,593	21,4	958,996	25,417	2550,568	0	205,99	205,99	99,733	0	0	0	0	0	0	0
19:24:28	-385,62	2834,953	15,068	14,502	13,997	10,674	11,575	21,4	958,996	25,417	2550,853	0	205,99	205,99	99,733	0	0	0	0	0	0	0
[truncated: 8,979 more rows]
