# Supplementary material for: Testing of pandemic ventilators under early and agile development
Source: Front Med Technol. 2022 Aug 16;4:899328. doi: 10.3389/fmedt.2022.899328 (PMC9424737; doi:10.3389/fmedt.2022.899328)
Supplement: Supplementary file 3 [file Data_Sheet_2.ZIP › Accuracy of Controls Systems/01_Data Storage/01_Raw Measurement Data/Hamilton T1/Hamilton T1_v2/part_3_test_08.csv]

Time	Flow	Lung tidal volume	p alveole	Airway pressure	Bellows position	Intrapleural pressure	Cardial pressure	Fraction of O2 inspir	Ambient pressure	Temperature Celsius	FRC actual	Shunt fraction	Partial pressure O2 air chamber	Partial pressure O2 effectiv	Oxygen sat pulm. capillaries	NA	NA	NA	NA	NA	NA	NA
10:49:26	955,285	2051,368	18,144	20,459	9,402	5,684	3,969	21	952,233	23,661	1852,929	0	200,247	200,247	99,71	0	0	0	0	0	0	0
10:49:26	1540,454	2066,772	18,974	20,752	9,445	5,843	4,005	21	952,233	23,661	1853,142	0	200,247	200,247	99,71	0	0	0	0	0	0	0
10:49:26	1250,708	2079,279	19,365	21,142	9,495	5,971	4,044	21	952,233	23,661	1853,368	0	200,247	200,247	99,71	0	0	0	0	0	0	0
10:49:26	1174,096	2091,02	19,609	21,484	9,549	6,092	4,084	21	952,233	23,661	1853,606	0	200,247	200,247	99,71	0	0	0	0	0	0	0
10:49:26	894,091	2099,961	19,658	22,021	9,596	6,185	4,125	21	952,233	23,661	1853,852	0	200,247	200,247	99,71	0	0	0	0	0	0	0
10:49:26	1436,865	2114,33	20,293	22,168	9,644	6,333	4,169	21	952,233	23,661	1854,113	0	200,247	200,247	99,71	0	0	0	0	0	0	0
10:49:26	965,38	2123,984	20,342	22,168	9,696	6,432	4,213	21	952,233	23,661	1854,383	0	200,247	200,247	99,71	0	0	0	0	0	0	0
10:49:26	1124,414	2135,228	20,732	22,803	9,739	6,548	4,259	21	952,233	23,661	1854,664	0	200,247	200,247	99,71	0	0	0	0	0	0	0
10:49:26	1308,764	2148,316	21,221	22,656	9,786	6,683	4,306	21	952,233	23,661	1854,957	0	200,247	200,247	99,71	0	0	0	0	0	0	0
10:49:26	901,196	2157,328	21,269	22,851	9,835	6,776	4,355	21	952,233	23,661	1855,26	0	200,453	200,453	99,711	0	0	0	0	0	0	0
10:49:26	1044,751	2167,775	21,562	23,096	9,878	6,884	4,404	21	952,233	23,661	1855,572	0	200,453	200,453	99,711	0	0	0	0	0	0	0
10:49:26	962,622	2177,401	21,855	23,144	9,916	6,983	4,455	21	952,233	23,661	1855,894	0	200,453	200,453	99,711	0	0	0	0	0	0	0
10:49:26	1092,919	2188,33	22,197	23,437	9,96	7,096	4,507	21	952,233	23,661	1856,226	0	200,453	200,453	99,711	0	0	0	0	0	0	0
10:49:26	1043,212	2198,763	22,49	23,877	10,003	7,203	4,559	21	952,233	23,661	1856,569	0	200,453	200,453	99,711	0	0	0	0	0	0	0
10:49:26	863,623	2207,399	22,685	24,023	10,041	7,292	4,613	21	952,233	23,661	1856,92	0	200,453	200,453	99,711	0	0	0	0	0	0	0
10:49:26	1094,384	2218,343	23,125	24,316	10,079	7,405	4,668	21	952,233	23,661	1857,281	0	200,453	200,453	99,711	0	0	0	0	0	0	0
10:49:26	874,169	2227,084	23,418	24,609	10,113	7,495	4,723	21	952,233	23,661	1857,651	0	200,453	200,453	99,711	0	0	0	0	0	0	0
10:49:26	846,386	2235,548	23,613	24,707	10,15	7,582	4,779	21	952,233	23,661	1858,029	0	200,453	200,453	99,711	0	0	0	0	0	0	0
10:49:26	1051,416	2246,062	24,101	25,244	10,183	7,691	4,836	21	952,233	23,661	1858,417	0	200,453	200,453	99,711	0	0	0	0	0	0	0
10:49:26	898,168	2255,044	24,443	25,342	10,215	7,783	4,894	21	952,233	23,661	1858,814	0	200,453	200,453	99,711	0	0	0	0	0	0	0
10:49:26	882,348	2263,868	24,785	25,83	10,246	7,874	4,953	21	952,233	23,661	1859,219	0	200,453	200,453	99,711	0	0	0	0	0	0	0
10:49:27	792,114	2271,789	25,029	25,879	10,278	7,956	5,012	21	952,233	23,661	1859,631	0	200,453	200,453	99,711	0	0	0	0	0	0	0
10:49:27	824,389	2280,033	25,371	26,074	10,306	8,041	5,071	21	952,233	23,661	1860,052	0	200,453	200,453	99,711	0	0	0	0	0	0	0
10:49:27	725,878	2287,291	25,566	26,269	10,336	8,116	5,131	21	952,233	23,661	1860,479	0	200,453	200,453	99,711	0	0	0	0	0	0	0
10:49:27	646,728	2293,759	25,713	26,367	10,364	8,183	5,19	21	952,233	23,661	1860,912	0	200,453	200,453	99,711	0	0	0	0	0	0	0
10:49:27	594,14	2299,7	25,762	26,416	10,395	8,244	5,25	21	952,233	23,661	1861,351	0	200,453	200,453	99,711	0	0	0	0	0	0	0
10:49:27	697,729	2306,677	26,006	26,709	10,421	8,316	5,31	21	952,233	23,661	1861,796	0	200,453	200,453	99,711	0	0	0	0	0	0	0
10:49:27	698,022	2313,658	26,25	26,807	10,447	8,388	5,371	21	952,233	23,661	1862,248	0	200,453	200,453	99,711	0	0	0	0	0	0	0
10:49:27	640,429	2320,062	26,494	27,1	10,47	8,454	5,431	21	952,233	23,661	1862,706	0	200,453	200,453	99,711	0	0	0	0	0	0	0
10:49:27	548,486	2325,547	26,641	27,148	10,492	8,51	5,492	21	952,233	23,661	1863,169	0	200,453	200,453	99,711	0	0	0	0	0	0	0
10:49:27	583,471	2331,381	26,836	27,246	10,515	8,57	5,552	21	952,233	23,661	1863,637	0	200,453	200,453	99,711	0	0	0	0	0	0	0
10:49:27	395,117	2335,333	26,885	27,148	10,534	8,611	5,612	21	952,233	23,661	1864,109	0	200,453	200,453	99,711	0	0	0	0	0	0	0
10:49:27	489,819	2340,231	27,031	27,49	10,554	8,662	5,672	21	952,233	23,661	1864,585	0	200,453	200,453	99,711	0	0	0	0	0	0	0
10:49:27	553,344	2345,764	27,226	27,588	10,574	8,719	5,731	21	952,233	23,661	1865,066	0	200,453	200,453	99,711	0	0	0	0	0	0	0
10:49:27	471,533	2350,48	27,373	27,588	10,593	8,767	5,791	21	952,233	23,661	1865,551	0	200,453	200,453	99,711	0	0	0	0	0	0	0
10:49:27	493,359	2355,413	27,617	27,832	10,607	8,818	5,85	21	952,233	23,661	1866,041	0	200,453	200,453	99,711	0	0	0	0	0	0	0
10:49:27	482,788	2360,241	27,861	28,027	10,621	8,868	5,91	21	952,233	23,661	1866,535	0	200,453	200,453	99,711	0	0	0	0	0	0	0
10:49:27	252,49	2362,766	27,861	28,125	10,635	8,894	5,968	21	952,233	23,661	1867,032	0	200,453	200,453	99,711	0	0	0	0	0	0	0
10:49:27	383,593	2366,602	28,008	28,174	10,648	8,934	6,026	21	952,233	23,661	1867,531	0	200,453	200,453	99,711	0	0	0	0	0	0	0
10:49:27	318,09	2369,783	28,154	28,369	10,658	8,966	6,084	21	952,233	23,661	1868,034	0	200,453	200,453	99,711	0	0	0	0	0	0	0
10:49:27	273,291	2372,516	28,203	28,467	10,671	8,995	6,141	21	952,233	23,661	1868,538	0	200,453	200,453	99,711	0	0	0	0	0	0	0
10:49:27	310,546	2375,621	28,35	28,516	10,68	9,027	6,198	21	952,233	23,661	1869,045	0	200,453	200,453	99,711	0	0	0	0	0	0	0
10:49:27	170,581	2377,327	28,35	28,516	10,69	9,044	6,253	21	952,233	23,661	1869,553	0	200,453	200,453	99,711	0	0	0	0	0	0	0
10:49:27	171,655	2379,044	28,35	28,467	10,7	9,062	6,308	21	952,233	23,661	1870,063	0	200,453	200,453	99,711	0	0	0	0	0	0	0
10:49:27	172,9	2380,773	28,35	28,467	10,709	9,08	6,363	21	952,233	23,661	1870,573	0	200,453	200,453	99,711	0	0	0	0	0	0	0
10:49:27	172,729	2382,5	28,35	28,467	10,719	9,097	6,416	21	952,233	23,661	1871,085	0	200,453	200,453	99,711	0	0	0	0	0	0	0
10:49:27	118,139	2383,681	28,301	28,32	10,728	9,11	6,469	21	952,233	23,661	1871,598	0	200,453	200,453	99,711	0	0	0	0	0	0	0
10:49:27	130,2	2384,983	28,35	28,564	10,733	9,123	6,521	21	952,233	23,661	1872,111	0	200,453	200,453	99,711	0	0	0	0	0	0	0
10:49:27	176,049	2386,744	28,447	28,564	10,737	9,141	6,573	21	952,233	23,661	1872,626	0	200,453	200,453	99,711	0	0	0	0	0	0	0
10:49:27	-8,691	2386,657	28,35	28,516	10,742	9,14	6,623	21	952,233	23,661	1873,14	0	200,453	200,453	99,711	0	0	0	0	0	0	0
10:49:27	148,779	2388,145	28,496	28,467	10,742	9,156	6,673	21	952,233	23,661	1873,655	0	200,453	200,453	99,711	0	0	0	0	0	0	0
10:49:27	177,368	2389,918	28,594	28,564	10,747	9,174	6,722	21	952,233	23,661	1874,171	0	200,453	200,453	99,711	0	0	0	0	0	0	0
10:49:27	84,252	2390,761	28,594	28,564	10,752	9,183	6,77	21	952,233	23,661	1874,688	0	200,453	200,453	99,711	0	0	0	0	0	0	0
10:49:27	-16,625	2390,595	28,496	28,564	10,756	9,181	6,817	21	952,233	23,661	1875,204	0	200,453	200,453	99,711	0	0	0	0	0	0	0
10:49:27	36,01	2390,955	28,447	28,467	10,761	9,185	6,864	21	952,233	23,661	1875,719	0	200,453	200,453	99,711	0	0	0	0	0	0	0
10:49:27	6,64	2391,021	28,447	28,516	10,761	9,185	6,909	21	952,233	23,661	1876,235	0	200,453	200,453	99,711	0	0	0	0	0	0	0
10:49:27	0	2391,021	28,447	28,369	10,761	9,185	6,954	21	952,233	23,661	1876,749	0	200,453	200,453	99,711	0	0	0	0	0	0	0
10:49:27	-141,308	2389,608	28,301	28,369	10,761	9,171	6,997	21	952,233	23,661	1877,262	0	200,453	200,453	99,711	0	0	0	0	0	0	0
10:49:27	282,666	2392,435	28,594	28,564	10,761	9,2	7,04	21	952,233	23,661	1877,777	0	200,453	200,453	99,711	0	0	0	0	0	0	0
10:49:27	-6,64	2392,368	28,594	28,711	10,761	9,199	7,083	21	952,233	23,661	1878,292	0	200,453	200,453	99,711	0	0	0	0	0	0	0
10:49:27	0	2392,368	28,594	28,809	10,761	9,199	7,124	21	952,233	23,661	1878,806	0	200,453	200,453	99,711	0	0	0	0	0	0	0
10:49:27	-228,906	2390,079	28,35	28,369	10,761	9,176	7,164	21	952,233	23,661	1879,317	0	200,453	200,453	99,711	0	0	0	0	0	0	0
10:49:27	-6,64	2390,013	28,35	28,174	10,761	9,175	7,204	21	952,233	23,661	1879,828	0	200,453	200,453	99,711	0	0	0	0	0	0	0
10:49:27	-47,094	2389,542	28,301	28,32	10,761	9,17	7,242	21	952,233	23,661	1880,337	0	200,453	200,453	99,711	0	0	0	0	0	0	0
10:49:27	-94,165	2388,6	28,203	28,32	10,761	9,16	7,28	21	952,233	23,661	1880,846	0	200,453	200,453	99,711	0	0	0	0	0	0	0
10:49:27	94,165	2389,542	28,301	28,32	10,761	9,17	7,317	21	952,233	23,661	1881,354	0	200,453	200,453	99,711	0	0	0	0	0	0	0
10:49:27	-76,513	2388,777	28,301	28,369	10,757	9,162	7,353	21	952,233	23,661	1881,862	0	200,453	200,453	99,711	0	0	0	0	0	0	0
10:49:27	47,119	2389,248	28,35	28,369	10,757	9,167	7,389	21	952,233	23,661	1882,369	0	200,453	200,453	99,711	0	0	0	0	0	0	0
10:49:27	-188,354	2387,364	28,154	28,174	10,757	9,148	7,423	21	952,233	23,661	1882,874	0	200,453	200,453	99,711	0	0	0	0	0	0	0
10:49:27	40,454	2387,769	28,203	28,467	10,756	9,152	7,457	21	952,233	23,661	1883,379	0	200,453	200,453	99,711	0	0	0	0	0	0	0
10:49:27	0	2387,769	28,203	28,125	10,756	9,152	7,49	21	952,233	23,661	1883,883	0	200,453	200,453	99,711	0	0	0	0	0	0	0
10:49:27	-47,07	2387,298	28,154	28,174	10,756	9,147	7,523	21	952,233	23,661	1884,387	0	200,453	200,453	99,711	0	0	0	0	0	0	0
10:49:27	0	2387,298	28,154	28,125	10,756	9,147	7,555	21	952,233	23,661	1884,89	0	200,453	200,453	99,711	0	0	0	0	0	0	0
10:49:27	-124,633	2386,052	28,105	28,027	10,752	9,134	7,586	21	952,233	23,661	1885,391	0	200,453	200,453	99,711	0	0	0	0	0	0	0
10:49:27	-94,14	2385,11	28,008	27,978	10,752	9,124	7,616	21	952,233	23,661	1885,891	0	200,453	200,453	99,711	0	0	0	0	0	0	0
10:49:27	188,281	2386,993	28,203	28,369	10,752	9,144	7,646	21	952,233	23,661	1886,392	0	200,453	200,453	99,711	0	0	0	0	0	0	0
10:49:27	-47,094	2386,522	28,154	28,174	10,752	9,139	7,675	21	952,233	23,661	1886,892	0	200,453	200,453	99,711	0	0	0	0	0	0	0
10:49:27	-7,714	2386,445	28,154	28,027	10,751	9,138	7,704	21	952,233	23,661	1887,391	0	200,453	200,453	99,711	0	0	0	0	0	0	0
10:49:27	-47,045	2385,975	28,105	28,027	10,751	9,133	7,732	21	952,233	23,661	1887,89	0	200,453	200,453	99,711	0	0	0	0	0	0	0
10:49:27	-86,425	2385,11	28,008	27,93	10,752	9,124	7,759	21	952,233	23,661	1888,387	0	200,453	200,453	99,711	0	0	0	0	0	0	0
10:49:27	37,084	2385,481	27,959	28,027	10,757	9,128	7,786	21	952,233	23,661	1888,884	0	200,453	200,453	99,711	0	0	0	0	0	0	0
10:49:27	-94,116	2384,54	27,861	27,832	10,757	9,118	7,812	21	952,233	23,661	1889,38	0	200,453	200,453	99,711	0	0	0	0	0	0	0
10:49:27	228,71	2386,827	28,105	28,125	10,756	9,142	7,838	21	952,233	23,661	1889,877	0	200,453	200,453	99,711	0	0	0	0	0	0	0
10:49:27	47,094	2387,298	28,154	28,125	10,756	9,147	7,864	21	952,233	23,661	1890,375	0	200,453	200,453	99,711	0	0	0	0	0	0	0
10:49:27	0	2387,298	28,154	28,125	10,756	9,147	7,889	21	952,233	23,661	1890,872	0	200,453	200,453	99,711	0	0	0	0	0	0	0
10:49:27	47,07	2387,769	28,203	28,32	10,756	9,152	7,914	21	952,233	23,661	1891,369	0	200,453	200,453	99,711	0	0	0	0	0	0	0
10:49:27	0	2387,769	28,203	28,32	10,756	9,152	7,938	21	952,233	23,661	1891,865	0	200,453	200,453	99,711	0	0	0	0	0	0	0
10:49:27	94,165	2388,711	28,301	28,369	10,756	9,161	7,962	21	952,233	23,661	1892,362	0	200,453	200,453	99,711	0	0	0	0	0	0	0
10:49:27	6,616	2388,777	28,301	28,32	10,757	9,162	7,986	21	952,233	23,661	1892,858	0	200,453	200,453	99,711	0	0	0	0	0	0	0
10:49:27	-94,165	2387,835	28,203	28,369	10,757	9,152	8,008	21	952,233	23,661	1893,353	0	200,453	200,453	99,711	0	0	0	0	0	0	0
10:49:27	141,284	2389,248	28,35	28,369	10,757	9,167	8,031	21	952,233	23,661	1893,849	0	200,453	200,453	99,711	0	0	0	0	0	0	0
10:49:27	-188,354	2387,364	28,154	28,125	10,757	9,148	8,053	21	952,233	23,661	1894,343	0	200,453	200,453	99,711	0	0	0	0	0	0	0
10:49:27	134,619	2388,711	28,301	28,32	10,756	9,161	8,075	21	952,233	23,661	1894,837	0	200,453	200,453	99,711	0	0	0	0	0	0	0
10:49:27	-94,165	2387,769	28,203	28,174	10,756	9,152	8,096	21	952,233	23,661	1895,33	0	200,453	200,453	99,711	0	0	0	0	0	0	0
10:49:27	-47,07	2387,298	28,154	28,174	10,756	9,147	8,117	21	952,233	23,661	1895,822	0	200,453	200,453	99,711	0	0	0	0	0	0	0
10:49:27	0	2387,298	28,154	28,125	10,756	9,147	8,137	21	952,233	23,661	1896,313	0	200,453	200,453	99,711	0	0	0	0	0	0	0
10:49:27	-218,774	2385,11	28,008	27,978	10,752	9,124	8,156	21	952,233	23,661	1896,802	0	200,453	200,453	99,711	0	0	0	0	0	0	0
10:49:27	94,14	2386,052	28,105	28,125	10,752	9,134	8,175	21	952,233	23,661	1897,291	0	200,453	200,453	99,711	0	0	0	0	0	0	0
10:49:27	0	2386,052	28,105	28,125	10,752	9,134	8,194	21	952,233	23,661	1897,78	0	200,453	200,453	99,711	0	0	0	0	0	0	0
10:49:27	0	2386,052	28,105	27,93	10,752	9,134	8,212	21,3	953,663	23,661	1898,268	0	200,453	200,453	99,711	0	0	0	0	0	0	0
10:49:27	-10,278	2385,949	28,105	28,125	10,752	9,133	8,231	21,3	953,663	23,661	1898,756	0	200,453	200,453	99,711	0	0	0	0	0	0	0
10:49:27	-94,091	2385,008	28,008	27,978	10,752	9,123	8,248	21,3	953,663	23,661	1899,242	0	200,453	200,453	99,711	0	0	0	0	0	0	0
10:49:27	265,771	2387,666	28,203	28,32	10,756	9,151	8,266	21,3	953,663	23,661	1899,731	0	200,453	200,453	99,711	0	0	0	0	0	0	0
10:49:27	-188,232	2385,784	28,008	28,174	10,756	9,131	8,283	21,3	953,663	23,661	1900,217	0	200,453	200,453	99,711	0	0	0	0	0	0	0
10:49:27	94,116	2386,725	28,105	28,125	10,756	9,141	8,3	21,3	953,663	23,661	1900,703	0	200,453	200,453	99,711	0	0	0	0	0	0	0
10:49:27	47,07	2387,195	28,154	28,174	10,756	9,146	8,316	21,3	953,663	23,661	1901,19	0	200,453	200,453	99,711	0	0	0	0	0	0	0
10:49:27	-141,186	2385,784	28,008	28,125	10,756	9,131	8,332	21,3	953,663	23,661	1901,674	0	200,453	200,453	99,711	0	0	0	0	0	0	0
10:49:27	94,116	2386,725	28,105	28,223	10,756	9,141	8,348	21,3	953,663	23,661	1902,16	0	200,453	200,453	99,711	0	0	0	0	0	0	0
10:49:27	-30,493	2386,42	28,154	28,32	10,752	9,138	8,363	21,3	953,663	23,661	1902,644	0	200,453	200,453	99,711	0	0	0	0	0	0	0
10:49:27	0	2386,42	28,154	28,369	10,752	9,138	8,379	21,3	953,663	23,661	1903,128	0	203,935	203,935	99,725	0	0	0	0	0	0	0
10:49:27	47,045	2386,89	28,203	28,32	10,752	9,143	8,394	21,3	953,663	23,661	1903,611	0	203,935	203,935	99,725	0	0	0	0	0	0	0
10:49:27	-235,253	2384,538	27,959	28,027	10,752	9,118	8,408	21,3	953,663	23,661	1904,092	0	203,935	203,935	99,725	0	0	0	0	0	0	0
10:49:27	47,045	2385,008	28,008	28,125	10,752	9,123	8,422	21,3	953,663	23,661	1904,573	0	203,935	203,935	99,725	0	0	0	0	0	0	0
10:49:27	77,539	2385,784	28,008	28,027	10,756	9,131	8,436	21,3	953,663	23,661	1905,054	0	203,935	203,935	99,725	0	0	0	0	0	0	0
10:49:27	-47,045	2385,313	27,959	28,027	10,756	9,126	8,449	21,3	953,663	23,661	1905,534	0	203,935	203,935	99,725	0	0	0	0	0	0	0
10:49:27	188,232	2387,195	28,154	28,223	10,756	9,146	8,463	21,3	953,663	23,661	1906,016	0	203,935	203,935	99,725	0	0	0	0	0	0	0
10:49:28	63,598	2387,831	28,301	28,467	10,752	9,152	8,477	21,3	953,663	23,661	1906,498	0	203,935	203,935	99,725	0	0	0	0	0	0	0
10:49:28	-94,116	2386,89	28,203	28,516	10,752	9,143	8,49	21,3	953,663	23,661	1906,978	0	203,935	203,935	99,725	0	0	0	0	0	0	0
10:49:28	0	2386,89	28,203	28,467	10,752	9,143	8,502	21,3	953,663	23,661	1907,458	0	203,935	203,935	99,725	0	0	0	0	0	0	0
10:49:28	-110,668	2385,784	28,008	28,174	10,756	9,131	8,515	21,3	953,663	23,661	1907,937	0	203,935	203,935	99,725	0	0	0	0	0	0	0
10:49:28	-47,045	2385,313	27,959	28,027	10,756	9,126	8,527	21,3	953,663	23,661	1908,414	0	203,935	203,935	99,725	0	0	0	0	0	0	0
10:49:28	-77,539	2384,538	27,959	28,027	10,752	9,118	8,538	21,3	953,663	23,661	1908,89	0	203,935	203,935	99,725	0	0	0	0	0	0	0
10:49:28	141,137	2385,949	28,105	28,125	10,752	9,133	8,55	21,3	953,663	23,661	1909,367	0	203,935	203,935	99,725	0	0	0	0	0	0	0
10:49:28	-141,137	2384,538	27,959	27,832	10,752	9,118	8,561	21,3	953,663	23,661	1909,842	0	203,935	203,935	99,725	0	0	0	0	0	0	0
10:49:28	47,045	2385,008	28,008	28,027	10,752	9,123	8,572	21,3	953,663	23,661	1910,318	0	203,935	203,935	99,725	0	0	0	0	0	0	0
10:49:28	-54,76	2384,461	27,959	28,027	10,751	9,118	8,583	21,3	953,663	23,661	1910,792	0	203,935	203,935	99,725	0	0	0	0	0	0	0
10:49:28	47,045	2384,931	28,008	28,125	10,751	9,123	8,593	21,3	953,663	23,661	1911,266	0	203,935	203,935	99,725	0	0	0	0	0	0	0
10:49:28	94,116	2385,872	28,105	28,223	10,751	9,132	8,604	21,3	953,663	23,661	1911,74	0	203,935	203,935	99,725	0	0	0	0	0	0	0
10:49:28	7,69	2385,949	28,105	28,32	10,752	9,133	8,614	21,3	953,663	23,661	1912,215	0	203,935	203,935	99,725	0	0	0	0	0	0	0
10:49:28	-141,137	2384,538	27,959	28,174	10,752	9,118	8,624	21,3	953,663	23,661	1912,687	0	203,935	203,935	99,725	0	0	0	0	0	0	0
10:49:28	180,493	2386,343	28,154	28,174	10,751	9,137	8,634	21,3	953,663	23,661	1913,161	0	203,935	203,935	99,725	0	0	0	0	0	0	0
10:49:28	-47,045	2385,872	28,105	28,125	10,751	9,132	8,644	21,3	953,663	23,661	1913,633	0	203,935	203,935	99,725	0	0	0	0	0	0	0
10:49:28	7,69	2385,949	28,105	28,174	10,752	9,133	8,654	21,3	953,663	23,661	1914,106	0	203,935	203,935	99,725	0	0	0	0	0	0	0
10:49:28	-7,69	2385,872	28,105	28,223	10,751	9,132	8,663	21,3	953,663	23,661	1914,578	0	203,935	203,935	99,725	0	0	0	0	0	0	0
10:49:28	-94,116	2384,931	28,008	28,027	10,751	9,123	8,672	21,3	953,663	23,661	1915,048	0	203,935	203,935	99,725	0	0	0	0	0	0	0
10:49:28	7,714	2385,008	28,008	27,978	10,752	9,123	8,681	21,3	953,663	23,661	1915,518	0	203,935	203,935	99,725	0	0	0	0	0	0	0
10:49:28	-7,714	2384,931	28,008	27,93	10,751	9,123	8,69	21,3	953,663	23,661	1915,987	0	203,935	203,935	99,725	0	0	0	0	0	0	0
10:49:28	101,806	2385,949	28,105	27,978	10,752	9,133	8,698	21,3	953,663	23,661	1916,457	0	203,935	203,935	99,725	0	0	0	0	0	0	0
10:49:28	47,07	2386,42	28,154	28,125	10,752	9,138	8,707	21,3	953,663	23,661	1916,927	0	203,935	203,935	99,725	0	0	0	0	0	0	0
10:49:28	47,045	2386,89	28,203	28,32	10,752	9,143	8,715	21,3	953,663	23,661	1917,397	0	203,935	203,935	99,725	0	0	0	0	0	0	0
10:49:28	30,517	2387,195	28,154	28,027	10,756	9,146	8,724	21,3	953,663	23,661	1917,867	0	203,935	203,935	99,725	0	0	0	0	0	0	0
10:49:28	-47,07	2386,725	28,105	28,027	10,756	9,141	8,732	21,3	953,663	23,661	1918,336	0	203,935	203,935	99,725	0	0	0	0	0	0	0
10:49:28	0	2386,725	28,105	28,027	10,756	9,141	8,74	21,3	953,663	23,661	1918,804	0	203,935	203,935	99,725	0	0	0	0	0	0	0
10:49:28	-77,563	2385,949	28,105	28,027	10,752	9,133	8,748	21,3	953,663	23,661	1919,272	0	203,935	203,935	99,725	0	0	0	0	0	0	0
10:49:28	94,116	2386,89	28,203	28,174	10,752	9,143	8,755	21,3	953,663	23,661	1919,739	0	203,935	203,935	99,725	0	0	0	0	0	0	0
10:49:28	-47,045	2386,42	28,154	28,32	10,752	9,138	8,763	21,3	953,663	23,661	1920,206	0	203,935	203,935	99,725	0	0	0	0	0	0	0
10:49:28	-141,162	2385,008	28,008	28,027	10,752	9,123	8,77	21,3	953,663	23,661	1920,671	0	203,935	203,935	99,725	0	0	0	0	0	0	0
10:49:28	141,162	2386,42	28,154	28,32	10,752	9,138	8,777	21,3	953,663	23,661	1921,136	0	203,935	203,935	99,725	0	0	0	0	0	0	0
10:49:28	0	2386,42	28,154	28,174	10,752	9,138	8,784	21,3	953,663	23,661	1921,602	0	203,935	203,935	99,725	0	0	0	0	0	0	0
10:49:28	-63,623	2385,784	28,008	28,027	10,756	9,131	8,791	21,3	953,663	23,661	1922,066	0	203,935	203,935	99,725	0	0	0	0	0	0	0
10:49:28	-47,045	2385,313	27,959	27,978	10,756	9,126	8,798	21,3	953,663	23,661	1922,529	0	203,935	203,935	99,725	0	0	0	0	0	0	0
10:49:28	141,162	2386,725	28,105	28,32	10,756	9,141	8,804	21,3	953,663	23,661	1922,994	0	203,935	203,935	99,725	0	0	0	0	0	0	0
10:49:28	0	2386,725	28,105	28,174	10,756	9,141	8,811	21,3	953,663	23,661	1923,457	0	203,935	203,935	99,725	0	0	0	0	0	0	0
10:49:28	110,668	2387,831	28,301	28,467	10,752	9,152	8,818	21,3	953,663	23,661	1923,922	0	203,935	203,935	99,725	0	0	0	0	0	0	0
10:49:28	0	2387,831	28,301	28,467	10,752	9,152	8,824	21,3	953,663	23,661	1924,386	0	203,935	203,935	99,725	0	0	0	0	0	0	0
10:49:28	-63,598	2387,195	28,154	28,174	10,756	9,146	8,831	21,3	953,663	23,661	1924,849	0	203,935	203,935	99,725	0	0	0	0	0	0	0
10:49:28	-141,186	2385,784	28,008	27,93	10,756	9,131	8,836	21,3	953,663	23,661	1925,309	0	203,935	203,935	99,725	0	0	0	0	0	0	0
10:49:28	16,552	2385,949	28,105	28,32	10,752	9,133	8,842	21,3	953,663	23,661	1925,77	0	203,935	203,935	99,725	0	0	0	0	0	0	0
10:49:28	235,327	2388,302	28,35	28,516	10,752	9,157	8,848	21,3	953,663	23,661	1926,233	0	203,935	203,935	99,725	0	0	0	0	0	0	0
10:49:28	-47,094	2387,831	28,301	28,32	10,752	9,152	8,854	21,3	953,663	23,661	1926,694	0	203,935	203,935	99,725	0	0	0	0	0	0	0
10:49:28	-63,598	2387,195	28,154	28,174	10,756	9,146	8,86	21,3	953,663	23,661	1927,155	0	203,935	203,935	99,725	0	0	0	0	0	0	0
10:49:28	-47,07	2386,725	28,105	28,125	10,756	9,141	8,866	21,3	953,663	23,661	1927,614	0	203,935	203,935	99,725	0	0	0	0	0	0	0
10:49:28	-30,493	2386,42	28,154	28,174	10,752	9,138	8,871	21,3	953,663	23,661	1928,073	0	203,935	203,935	99,725	0	0	0	0	0	0	0
10:49:28	0	2386,42	28,154	28,125	10,752	9,138	8,876	21,3	953,663	23,661	1928,531	0	203,935	203,935	99,725	0	0	0	0	0	0	0
10:49:28	-141,162	2385,008	28,008	28,027	10,752	9,123	8,881	21,3	953,663	23,661	1928,988	0	203,935	203,935	99,725	0	0	0	0	0	0	0
10:49:28	-63,574	2384,372	27,861	27,783	10,756	9,117	8,886	21,3	953,663	23,661	1929,443	0	203,935	203,935	99,725	0	0	0	0	0	0	0
10:49:28	100,708	2385,38	27,959	27,978	10,757	9,127	8,89	21,3	953,663	23,661	1929,899	0	203,935	203,935	99,725	0	0	0	0	0	0	0
10:49:28	-141,137	2383,968	27,812	27,783	10,757	9,113	8,895	21,3	953,663	23,661	1930,353	0	203,935	203,935	99,725	0	0	0	0	0	0	0
10:49:28	188,183	2385,85	28,008	27,978	10,757	9,132	8,899	21,3	953,663	23,661	1930,809	0	203,935	203,935	99,725	0	0	0	0	0	0	0
10:49:28	-53,686	2385,313	27,959	27,978	10,756	9,126	8,904	21,3	953,663	23,661	1931,263	0	203,935	203,935	99,725	0	0	0	0	0	0	0
10:49:28	188,232	2387,195	28,154	28,174	10,756	9,146	8,909	21,3	953,663	23,661	1931,719	0	203,935	203,935	99,725	0	0	0	0	0	0	0
10:49:28	0	2387,195	28,154	28,174	10,756	9,146	8,913	21,3	953,663	23,661	1932,175	0	203,935	203,935	99,725	0	0	0	0	0	0	0
10:49:28	0	2387,195	28,154	28,223	10,756	9,146	8,918	21,3	953,663	23,661	1932,63	0	203,935	203,935	99,725	0	0	0	0	0	0	0
10:49:28	47,045	2387,666	28,203	28,223	10,756	9,151	8,922	21,3	953,663	23,661	1933,085	0	203,935	203,935	99,725	0	0	0	0	0	0	0
10:49:28	-188,232	2385,784	28,008	28,125	10,756	9,131	8,927	21,3	953,663	23,661	1933,537	0	203,935	203,935	99,725	0	0	0	0	0	0	0
10:49:28	94,116	2386,725	28,105	28,223	10,756	9,141	8,931	21,3	953,663	23,661	1933,991	0	203,935	203,935	99,725	0	0	0	0	0	0	0
10:49:28	188,256	2388,607	28,301	28,32	10,756	9,16	8,935	21,3	953,663	23,661	1934,445	0	203,935	203,935	99,725	0	0	0	0	0	0	0
10:49:28	-188,256	2386,725	28,105	28,027	10,756	9,141	8,939	21,3	953,663	23,661	1934,898	0	203,935	203,935	99,725	0	0	0	0	0	0	0
10:49:28	-359,814	2383,127	27,812	27,588	10,752	9,104	8,942	21,3	953,663	23,661	1935,346	0	203,935	203,935	99,725	0	0	0	0	0	0	0
10:49:28	-470,166	2378,425	27,324	26,807	10,752	9,055	8,945	21,3	953,663	23,661	1935,789	0	203,935	203,935	99,725	0	0	0	0	0	0	0
10:49:28	-741,723	2371,008	26,641	25,928	10,747	8,979	8,945	21,3	953,663	23,661	1936,224	0	203,935	203,935	99,725	0	0	0	0	0	0	0
10:49:28	-1066,943	2360,338	25,713	24,658	10,737	8,869	8,944	21,3	953,663	23,661	1936,648	0	203,935	203,935	99,725	0	0	0	0	0	0	0
10:49:28	-1028,491	2350,053	25,078	23,682	10,714	8,763	8,94	21,3	953,663	23,661	1937,061	0	203,935	203,935	99,725	0	0	0	0	0	0	0
10:49:28	-875,781	2341,296	24,785	23,096	10,68	8,673	8,935	21,3	953,663	23,661	1937,466	0	203,935	203,935	99,725	0	0	0	0	0	0	0
10:49:28	-824,731	2333,048	24,785	23,096	10,634	8,588	8,928	21,3	953,663	23,661	1937,861	0	203,935	203,935	99,725	0	0	0	0	0	0	0
10:49:28	-897,143	2324,077	24,883	22,461	10,579	8,495	8,92	21,3	953,663	23,661	1938,247	0	203,935	203,935	99,725	0	0	0	0	0	0	0
10:49:28	-597,241	2318,104	25,371	22,656	10,519	8,434	8,91	21,3	953,663	23,661	1938,627	0	203,935	203,935	99,725	0	0	0	0	0	0	0
10:49:28	-1486,694	2303,237	24,932	22,217	10,459	8,28	8,898	21,3	953,663	23,661	1938,992	0	203,935	203,935	99,725	0	0	0	0	0	0	0
10:49:28	-792,138	2295,316	25,078	22,314	10,407	8,199	8,884	21,3	953,663	23,661	1939,348	0	203,935	203,935	99,725	0	0	0	0	0	0	0
10:49:28	-2289,599	2272,42	23,564	20,459	10,36	7,963	8,866	21,3	953,663	23,661	1939,681	0	203,935	203,935	99,725	0	0	0	0	0	0	0
10:49:28	-857,202	2263,848	23,418	20,605	10,319	7,874	8,847	21,3	953,663	23,661	1940,006	0	203,935	203,935	99,725	0	0	0	0	0	0	0
10:49:28	-1633,129	2247,517	22,392	19,873	10,282	7,706	8,824	21,3	953,663	23,661	1940,313	0	203,935	203,935	99,725	0	0	0	0	0	0	0
10:49:28	-1587,915	2231,638	21,465	18,945	10,242	7,542	8,799	21,3	953,663	23,661	1940,604	0	203,935	203,935	99,725	0	0	0	0	0	0	0
10:49:28	-623,022	2225,407	21,611	19,336	10,2	7,478	8,773	21,3	953,663	23,661	1940,889	0	203,935	203,935	99,725	0	0	0	0	0	0	0
10:49:28	-1253,418	2212,873	21,221	18,799	10,15	7,349	8,745	21,3	953,663	23,661	1941,161	0	203,935	203,935	99,725	0	0	0	0	0	0	0
10:49:28	-869,14	2204,182	21,269	18,994	10,098	7,259	8,716	21,3	953,663	23,661	1941,424	0	203,935	203,935	99,725	0	0	0	0	0	0	0
10:49:28	-1031,689	2193,865	21,074	18,603	10,051	7,153	8,686	21,3	953,663	23,661	1941,677	0	203,935	203,935	99,725	0	0	0	0	0	0	0
10:49:28	-987,573	2183,989	20,928	18,945	10,003	7,051	8,653	21,3	953,663	23,661	1941,919	0	203,935	203,935	99,725	0	0	0	0	0	0	0
10:49:28	-1086,962	2173,119	20,586	18,799	9,96	6,939	8,62	21,3	953,663	23,661	1942,15	0	203,935	203,935	99,725	0	0	0	0	0	0	0
10:49:28	-1055,419	2162,565	20,097	18,31	9,926	6,83	8,585	21,4	952,233	23,661	1942,371	0	203,935	203,935	99,725	0	0	0	0	0	0	0
10:49:28	-828,418	2154,281	19,756	18,261	9,897	6,745	8,549	21,4	952,233	23,661	1942,583	0	203,935	203,935	99,725	0	0	0	0	0	0	0
10:49:28	-977,294	2144,508	19,17	18,066	9,873	6,644	8,511	21,4	952,233	23,661	1942,785	0	203,935	203,935	99,725	0	0	0	0	0	0	0
10:49:28	-792,895	2136,579	18,779	17,92	9,849	6,562	8,473	21,4	952,233	23,661	1942,978	0	203,935	203,935	99,725	0	0	0	0	0	0	0
10:49:28	-783,496	2128,744	18,486	17,578	9,82	6,481	8,434	21,4	952,233	23,661	1943,164	0	203,935	203,935	99,725	0	0	0	0	0	0	0
10:49:28	-648,632	2122,258	18,34	17,431	9,791	6,415	8,394	21,4	952,233	23,661	1943,343	0	203,935	203,935	99,725	0	0	0	0	0	0	0
10:49:28	-653,808	2115,72	18,193	17,383	9,762	6,347	8,354	21,4	952,233	23,661	1943,516	0	203,935	203,935	99,725	0	0	0	0	0	0	0
10:49:28	-630,957	2109,41	18,144	17,187	9,729	6,282	8,314	21,4	952,233	23,661	1943,682	0	203,935	203,935	99,725	0	0	0	0	0	0	0
10:49:28	-471,997	2104,69	18,193	17,187	9,7	6,233	8,273	21,4	952,233	23,661	1943,843	0	203,935	203,935	99,725	0	0	0	0	0	0	0
10:49:28	-700,244	2097,688	18,144	17,09	9,663	6,161	8,231	21,4	952,233	23,661	1943,997	0	203,935	203,935	99,725	0	0	0	0	0	0	0
10:49:28	-577,856	2091,909	18,144	17,187	9,63	6,102	8,19	21,4	952,233	23,661	1944,144	0	203,932	203,932	99,725	0	0	0	0	0	0	0
10:49:28	-651,098	2085,398	17,998	17,431	9,601	6,035	8,147	21,4	952,233	23,661	1944,286	0	203,932	203,932	99,725	0	0	0	0	0	0	0
10:49:28	-723,901	2078,159	17,656	16,845	9,578	5,96	8,105	21,4	952,233	23,661	1944,42	0	203,932	203,932	99,725	0	0	0	0	0	0	0
10:49:28	-834,448	2069,815	17,217	16,357	9,554	5,874	8,061	21,4	952,233	23,661	1944,545	0	203,932	203,932	99,725	0	0	0	0	0	0	0
10:49:28	-679,785	2063,017	16,924	16,211	9,531	5,804	8,017	21,4	952,233	23,661	1944,664	0	203,932	203,932	99,725	0	0	0	0	0	0	0
10:49:28	-582,812	2057,189	16,728	15,869	9,509	5,744	7,972	21,4	952,233	23,661	1944,776	0	203,932	203,932	99,725	0	0	0	0	0	0	0
10:49:28	-685,522	2050,334	16,435	15,82	9,485	5,673	7,927	21,4	952,233	23,661	1944,882	0	203,932	203,932	99,725	0	0	0	0	0	0	0
10:49:29	-574,707	2044,586	16,24	15,82	9,463	5,614	7,882	21,4	952,233	23,661	1944,981	0	203,932	203,932	99,725	0	0	0	0	0	0	0
10:49:29	-607,885	2038,508	16,045	15,478	9,439	5,551	7,836	21,4	952,233	23,661	1945,075	0	203,932	203,932	99,725	0	0	0	0	0	0	0
10:49:29	-589,27	2032,615	15,849	15,332	9,416	5,49	7,79	21,4	952,233	23,661	1945,163	0	203,932	203,932	99,725	0	0	0	0	0	0	0
10:49:29	-516,467	2027,45	15,752	15,283	9,391	5,437	7,744	21,4	952,233	23,661	1945,245	0	203,932	203,932	99,725	0	0	0	0	0	0	0
10:49:29	-658,264	2020,868	15,459	15,088	9,369	5,369	7,697	21,4	952,233	23,661	1945,32	0	203,932	203,932	99,725	0	0	0	0	0	0	0
10:49:29	-569,323	2015,174	15,263	14,795	9,347	5,311	7,65	21,4	952,233	23,661	1945,39	0	203,932	203,932	99,725	0	0	0	0	0	0	0
10:49:29	-482,019	2010,354	15,117	14,599	9,328	5,261	7,604	21,4	952,233	23,661	1945,455	0	203,932	203,932	99,725	0	0	0	0	0	0	0
10:49:29	-591,577	2004,438	14,922	14,453	9,304	5,2	7,556	21,4	952,233	23,661	1945,514	0	203,932	203,932	99,725	0	0	0	0	0	0	0
10:49:29	-332,263	2001,116	14,922	14,453	9,286	5,166	7,51	21,4	952,233	23,661	1945,57	0	203,932	203,932	99,725	0	0	0	0	0	0	0
10:49:29	-566,369	1995,452	14,726	14,258	9,264	5,107	7,462	21,4	952,233	23,661	1945,62	0	203,932	203,932	99,725	0	0	0	0	0	0	0
10:49:29	-577,954	1989,673	14,433	14,062	9,246	5,048	7,415	21,4	952,233	23,661	1945,664	0	203,932	203,932	99,725	0	0	0	0	0	0	0
10:49:29	-329,467	1986,378	14,384	13,916	9,23	5,014	7,368	21,4	952,233	23,661	1945,705	0	203,932	203,932	99,725	0	0	0	0	0	0	0
10:49:29	-467,126	1981,707	14,14	13,72	9,216	4,966	7,321	21,4	952,233	23,661	1945,741	0	203,932	203,932	99,725	0	0	0	0	0	0	0
10:49:29	-469,177	1977,015	13,896	13,525	9,202	4,917	7,274	21,4	952,233	23,661	1945,772	0	203,932	203,932	99,725	0	0	0	0	0	0	0
10:49:29	-471,142	1972,303	13,652	13,33	9,188	4,869	7,227	21,4	952,233	23,661	1945,799	0	203,932	203,932	99,725	0	0	0	0	0	0	0
10:49:29	-417,626	1968,127	13,457	13,183	9,175	4,826	7,18	21,4	952,233	23,661	1945,821	0	203,932	203,932	99,725	0	0	0	0	0	0	0
10:49:29	-386,828	1964,259	13,31	13,086	9,16	4,786	7,133	21,4	952,233	23,661	1945,839	0	203,932	203,932	99,725	0	0	0	0	0	0	0
10:49:29	-388,842	1960,37	13,164	12,89	9,146	4,746	7,086	21,4	952,233	23,661	1945,854	0	203,932	203,932	99,725	0	0	0	0	0	0	0
10:49:29	-292,224	1957,448	13,115	12,841	9,132	4,715	7,039	21,4	952,233	23,661	1945,865	0	203,932	203,932	99,725	0	0	0	0	0	0	0
10:49:29	-338,867	1954,059	13,017	12,744	9,118	4,681	6,993	21,4	952,233	23,661	1945,874	0	203,932	203,932	99,725	0	0	0	0	0	0	0
10:49:29	-296,386	1951,096	12,968	12,744	9,104	4,65	6,947	21,4	952,233	23,661	1945,879	0	203,932	203,932	99,725	0	0	0	0	0	0	0
10:49:29	-216,809	1948,928	12,92	12,646	9,094	4,628	6,902	21,4	952,233	23,661	1945,882	0	203,932	203,932	99,725	0	0	0	0	0	0	0
10:49:29	-381,066	1945,117	12,773	12,646	9,08	4,588	6,856	21,4	952,233	23,661	1945,117	0	203,932	203,932	99,725	0	0	0	0	0	0	0
10:49:29	-166,796	1943,449	12,773	12,5	9,07	4,571	6,811	21,4	952,233	23,661	1943,449	0	203,932	203,932	99,725	0	0	0	0	0	0	0
10:49:29	-390,148	1939,547	12,529	12,256	9,061	4,531	6,767	21,4	952,233	23,661	1939,547	0	203,932	203,932	99,725	0	0	0	0	0	0	0
10:49:29	-256,713	1936,98	12,431	12,109	9,051	4,504	6,722	21,4	952,233	23,661	1936,98	0	203,932	203,932	99,725	0	0	0	0	0	0	0
10:49:29	-265,283	1934,327	12,334	12,06	9,041	4,477	6,678	21,4	952,233	23,661	1934,327	0	203,932	203,932	99,725	0	0	0	0	0	0	0
10:49:29	-215,563	1932,172	12,285	12,06	9,031	4,455	6,635	21,4	952,233	23,661	1932,172	0	203,932	203,932	99,725	0	0	0	0	0	0	0
10:49:29	-169,885	1930,473	12,285	12,06	9,022	4,437	6,592	21,4	952,233	23,661	1930,473	0	203,932	203,932	99,725	0	0	0	0	0	0	0
10:49:29	-299,853	1927,474	12,138	11,963	9,012	4,406	6,549	21,4	952,233	23,661	1927,474	0	203,932	203,932	99,725	0	0	0	0	0	0	0
10:49:29	-170,947	1925,765	12,138	11,914	9,003	4,389	6,506	21,4	952,233	23,661	1925,765	0	203,932	203,932	99,725	0	0	0	0	0	0	0
10:49:29	-167,919	1924,086	12,138	11,914	8,993	4,372	6,465	21,4	952,233	23,661	1924,086	0	203,932	203,932	99,725	0	0	0	0	0	0	0
10:49:29	-257,519	1921,511	12,041	11,816	8,984	4,345	6,423	21,4	952,233	23,661	1921,511	0	203,932	203,932	99,725	0	0	0	0	0	0	0
10:49:29	-174,646	1919,764	11,943	11,767	8,979	4,327	6,382	21,4	952,233	23,661	1919,764	0	203,932	203,932	99,725	0	0	0	0	0	0	0
10:49:29	-166,674	1918,097	11,943	11,718	8,969	4,31	6,341	21,4	952,233	23,661	1918,097	0	203,932	203,932	99,725	0	0	0	0	0	0	0
10:49:29	-347,229	1914,625	11,748	11,621	8,96	4,274	6,301	21,4	952,233	23,661	1914,625	0	203,932	203,932	99,725	0	0	0	0	0	0	0
10:49:29	-218,847	1912,437	11,601	11,425	8,955	4,251	6,261	21,4	952,233	23,661	1912,437	0	203,932	203,932	99,725	0	0	0	0	0	0	0
10:49:29	-216,662	1910,27	11,455	11,425	8,95	4,229	6,221	21,4	952,233	23,661	1910,27	0	203,932	203,932	99,725	0	0	0	0	0	0	0
10:49:29	-218,713	1908,083	11,308	11,279	8,945	4,207	6,181	21,4	952,233	23,661	1908,083	0	203,932	203,932	99,725	0	0	0	0	0	0	0
10:49:29	-129,125	1906,792	11,259	11,23	8,94	4,193	6,142	21,4	952,233	23,661	1906,792	0	203,932	203,932	99,725	0	0	0	0	0	0	0
10:49:29	-83,801	1905,954	11,259	11,23	8,935	4,185	6,104	21,4	952,233	23,661	1905,954	0	203,932	203,932	99,725	0	0	0	0	0	0	0
10:49:29	-168,835	1904,265	11,259	11,23	8,926	4,167	6,066	21,4	952,233	23,661	1904,265	0	203,932	203,932	99,725	0	0	0	0	0	0	0
10:49:29	-126,538	1903	11,308	11,279	8,916	4,154	6,028	21,4	952,233	23,661	1903	0	203,932	203,932	99,725	0	0	0	0	0	0	0
10:49:29	-81,274	1902,187	11,406	11,377	8,907	4,146	5,992	21,4	952,233	23,661	1902,187	0	203,932	203,932	99,725	0	0	0	0	0	0	0
10:49:29	-169,934	1900,488	11,406	11,377	8,897	4,128	5,955	21,4	952,233	23,661	1900,488	0	203,932	203,932	99,725	0	0	0	0	0	0	0
10:49:29	-84,863	1899,639	11,406	11,425	8,892	4,119	5,919	21,4	952,233	23,661	1899,639	0	203,932	203,932	99,725	0	0	0	0	0	0	0
10:49:29	-173,291	1897,906	11,308	11,377	8,887	4,102	5,883	21,4	952,233	23,661	1897,906	0	203,932	203,932	99,725	0	0	0	0	0	0	0
10:49:29	-129,064	1896,616	11,259	11,23	8,882	4,088	5,848	21,4	952,233	23,661	1896,616	0	203,932	203,932	99,725	0	0	0	0	0	0	0
10:49:29	-132,568	1895,29	11,113	11,084	8,882	4,075	5,813	21,4	952,233	23,661	1895,29	0	203,932	203,932	99,725	0	0	0	0	0	0	0
10:49:29	-174,438	1893,545	11,015	11,035	8,878	4,057	5,779	21,4	952,233	23,661	1893,545	0	203,932	203,932	99,725	0	0	0	0	0	0	0
10:49:29	-172,106	1891,824	10,918	10,888	8,873	4,039	5,745	21,4	952,233	23,661	1891,824	0	203,932	203,932	99,725	0	0	0	0	0	0	0
10:49:29	-83,776	1890,987	10,918	10,888	8,868	4,03	5,711	21,4	952,233	23,661	1890,987	0	203,932	203,932	99,725	0	0	0	0	0	0	0
10:49:29	-39,624	1890,59	10,966	10,937	8,863	4,026	5,678	21,4	952,233	23,661	1890,59	0	203,932	203,932	99,725	0	0	0	0	0	0	0
10:49:29	-127,929	1889,311	10,918	10,937	8,859	4,013	5,646	21,4	952,233	23,661	1889,311	0	203,932	203,932	99,725	0	0	0	0	0	0	0
10:49:29	-2,111	1889,29	10,918	10,888	8,858	4,013	5,614	21,4	952,233	23,661	1889,29	0	203,932	203,932	99,725	0	0	0	0	0	0	0
10:49:29	-172,058	1887,569	10,82	10,84	8,854	3,995	5,582	21,4	952,233	23,661	1887,569	0	203,932	203,932	99,725	0	0	0	0	0	0	0
10:49:29	-83,752	1886,732	10,82	10,84	8,849	3,986	5,551	21,4	952,233	23,661	1886,732	0	203,932	203,932	99,725	0	0	0	0	0	0	0
10:49:29	-127,893	1885,453	10,771	10,84	8,844	3,973	5,52	21,4	952,233	23,661	1885,453	0	203,932	203,932	99,725	0	0	0	0	0	0	0
10:49:29	-2,307	1885,43	10,771	10,742	8,844	3,973	5,489	21,4	952,233	23,661	1885,43	0	203,932	203,932	99,725	0	0	0	0	0	0	0
10:49:29	-83,752	1884,592	10,771	10,84	8,839	3,964	5,459	21,4	952,233	23,661	1884,592	0	203,932	203,932	99,725	0	0	0	0	0	0	0
10:49:29	-82,702	1883,765	10,771	10,84	8,835	3,956	5,43	21,4	952,233	23,661	1883,765	0	203,932	203,932	99,725	0	0	0	0	0	0	0
10:49:29	-83,74	1882,928	10,771	10,742	8,83	3,947	5,401	21,4	952,233	23,661	1882,928	0	203,932	203,932	99,725	0	0	0	0	0	0	0
10:49:29	-42,834	1882,5	10,82	10,84	8,825	3,943	5,372	21,4	952,233	23,661	1882,5	0	203,932	203,932	99,725	0	0	0	0	0	0	0
10:49:29	0	1882,5	10,82	10,84	8,825	3,943	5,344	21,4	952,233	23,661	1882,5	0	203,932	203,932	99,725	0	0	0	0	0	0	0
10:49:29	-126,818	1881,231	10,771	10,742	8,82	3,93	5,316	21,4	952,233	23,661	1881,231	0	203,932	203,932	99,725	0	0	0	0	0	0	0
10:49:29	-85,876	1880,373	10,771	10,742	8,815	3,921	5,289	21,4	952,233	23,661	1880,373	0	203,932	203,932	99,725	0	0	0	0	0	0	0
10:49:29	0	1880,373	10,771	10,742	8,815	3,921	5,262	21,4	952,233	23,661	1880,373	0	203,932	203,932	99,725	0	0	0	0	0	0	0
10:49:29	-81,652	1879,556	10,771	10,693	8,811	3,912	5,236	21,4	952,233	23,661	1879,556	0	203,932	203,932	99,725	0	0	0	0	0	0	0
10:49:29	-132,287	1878,233	10,625	10,693	8,811	3,899	5,21	21,4	952,233	23,661	1878,233	0	203,932	203,932	99,725	0	0	0	0	0	0	0
10:49:29	-92,565	1877,308	10,527	10,547	8,81	3,889	5,184	21,4	952,233	23,661	1877,308	0	203,932	203,932	99,725	0	0	0	0	0	0	0
10:49:29	-44,079	1876,867	10,478	10,498	8,81	3,885	5,158	21,4	952,233	23,661	1876,867	0	203,932	203,932	99,725	0	0	0	0	0	0	0
10:49:29	-80,383	1876,063	10,478	10,498	8,806	3,876	5,133	21,4	952,233	23,661	1876,063	0	203,932	203,932	99,725	0	0	0	0	0	0	0
10:49:29	0	1876,063	10,478	10,498	8,806	3,876	5,108	21,4	952,233	23,661	1876,063	0	203,932	203,932	99,725	0	0	0	0	0	0	0
10:49:29	-130,09	1874,762	10,429	10,4	8,801	3,863	5,084	21,4	952,233	23,661	1874,762	0	203,932	203,932	99,725	0	0	0	0	0	0	0
10:49:29	0	1874,762	10,429	10,4	8,801	3,863	5,06	21,4	952,233	23,661	1874,762	0	203,932	203,932	99,725	0	0	0	0	0	0	0
10:49:29	-81,628	1873,946	10,429	10,4	8,796	3,855	5,036	21,4	952,233	23,661	1873,946	0	203,932	203,932	99,725	0	0	0	0	0	0	0
10:49:29	-5,273	1873,893	10,429	10,351	8,796	3,854	5,013	21,4	952,233	23,661	1873,893	0	203,932	203,932	99,725	0	0	0	0	0	0	0
10:49:29	-168,664	1872,206	10,332	10,302	8,791	3,837	4,99	21,4	952,233	23,661	1872,206	0	203,932	203,932	99,725	0	0	0	0	0	0	0
10:49:29	0	1872,206	10,332	10,302	8,791	3,837	4,968	21,4	952,233	23,661	1872,206	0	203,932	203,932	99,725	0	0	0	0	0	0	0
10:49:29	-85,827	1871,348	10,332	10,351	8,786	3,828	4,945	21,4	952,233	23,661	1871,348	0	203,932	203,932	99,725	0	0	0	0	0	0	0
10:49:29	8,581	1871,434	10,429	10,4	8,782	3,829	4,923	21,4	952,233	23,661	1871,348	0	203,932	203,932	99,725	0	0	0	0	0	0	0
10:49:29	-41,784	1871,016	10,478	10,498	8,777	3,824	4,902	21,4	952,233	23,661	1871,016	0	203,932	203,932	99,725	0	0	0	0	0	0	0
10:49:29	-44,055	1870,575	10,429	10,4	8,777	3,82	4,881	21,4	952,233	23,661	1870,575	0	203,932	203,932	99,725	0	0	0	0	0	0	0
10:49:29	0	1870,575	10,429	10,4	8,777	3,82	4,86	21,1	954,123	23,661	1870,576	0	203,932	203,932	99,725	0	0	0	0	0	0	0
10:49:29	-176,831	1868,807	10,332	10,351	8,772	3,802	4,839	21,1	954,123	23,661	1868,807	0	203,932	203,932	99,725	0	0	0	0	0	0	0
10:49:29	0	1868,807	10,332	10,302	8,772	3,802	4,819	21,1	954,123	23,661	1868,807	0	203,932	203,932	99,725	0	0	0	0	0	0	0
10:49:29	0	1868,807	10,332	10,302	8,772	3,802	4,799	21,1	954,123	23,661	1868,807	0	203,932	203,932	99,725	0	0	0	0	0	0	0
10:49:29	0	1868,807	10,332	10,4	8,772	3,802	4,779	21,1	954,123	23,661	1868,807	0	203,932	203,932	99,725	0	0	0	0	0	0	0
10:49:29	-84,765	1867,96	10,332	10,4	8,767	3,793	4,76	21,1	954,123	23,661	1867,96	0	203,932	203,932	99,725	0	0	0	0	0	0	0
10:49:29	0	1867,96	10,332	10,205	8,767	3,793	4,741	21,1	954,123	23,661	1867,96	0	203,932	203,932	99,725	0	0	0	0	0	0	0
10:49:29	-123,498	1866,725	10,283	10,205	8,763	3,78	4,722	21,1	954,123	23,661	1866,725	0	203,932	203,932	99,725	0	0	0	0	0	0	0
10:49:29	44,006	1867,165	10,332	10,302	8,763	3,785	4,704	21,1	954,123	23,661	1866,725	0	203,932	203,932	99,725	0	0	0	0	0	0	0
10:49:29	0	1867,165	10,332	10,302	8,763	3,785	4,686	21,1	954,123	23,661	1866,725	0	203,932	203,932	99,725	0	0	0	0	0	0	0
10:49:29	-131,994	1865,845	10,185	10,058	8,763	3,771	4,668	21,1	954,123	23,661	1865,845	0	201,608	201,608	99,716	0	0	0	0	0	0	0
10:49:29	-6,518	1865,779	10,185	10,156	8,763	3,77	4,65	21,1	954,123	23,661	1865,779	0	201,608	201,608	99,716	0	0	0	0	0	0	0
10:49:29	87,988	1866,659	10,283	10,205	8,763	3,779	4,633	21,1	954,123	23,661	1865,78	0	201,608	201,608	99,716	0	0	0	0	0	0	0
10:49:29	-77,209	1865,887	10,283	10,302	8,758	3,772	4,616	21,1	954,123	23,661	1865,78	0	201,608	201,608	99,716	0	0	0	0	0	0	0
10:49:29	-6,481	1865,822	10,283	10,156	8,758	3,771	4,6	21,1	954,123	23,661	1865,781	0	201,608	201,608	99,716	0	0	0	0	0	0	0
10:49:29	-33,227	1865,49	10,332	10,302	8,753	3,767	4,583	21,1	954,123	23,661	1865,49	0	201,608	201,608	99,716	0	0	0	0	0	0	0
10:49:29	-84,765	1864,643	10,332	10,302	8,749	3,759	4,567	21,1	954,123	23,661	1864,643	0	201,608	201,608	99,716	0	0	0	0	0	0	0
10:49:29	0	1864,643	10,332	10,4	8,749	3,759	4,551	21,1	954,123	23,661	1864,642	0	201,608	201,608	99,716	0	0	0	0	0	0	0
10:49:29	0	1864,643	10,332	10,302	8,749	3,759	4,536	21,1	954,123	23,661	1864,642	0	201,608	201,608	99,716	0	0	0	0	0	0	0
10:49:29	-43,994	1864,203	10,283	10,302	8,749	3,754	4,52	21,1	954,123	23,661	1864,203	0	201,608	201,608	99,716	0	0	0	0	0	0	0
10:49:29	0	1864,203	10,283	10,302	8,749	3,754	4,505	21,1	954,123	23,661	1864,203	0	201,608	201,608	99,716	0	0	0	0	0	0	0
10:49:30	-87,963	1863,323	10,185	10,205	8,749	3,745	4,49	21,1	954,123	23,661	1863,323	0	201,608	201,608	99,716	0	0	0	0	0	0	0
10:49:30	87,963	1864,203	10,283	10,302	8,749	3,754	4,476	21,1	954,123	23,661	1863,324	0	201,608	201,608	99,716	0	0	0	0	0	0	0
10:49:30	-103,088	1863,172	10,185	10,205	8,748	3,744	4,462	21,1	954,123	23,661	1863,172	0	201,608	201,608	99,716	0	0	0	0	0	0	0
10:49:30	-76,147	1862,41	10,185	10,156	8,743	3,736	4,447	21,1	954,123	23,661	1862,41	0	201,608	201,608	99,716	0	0	0	0	0	0	0
10:49:30	0	1862,41	10,185	10,156	8,743	3,736	4,433	21,1	954,123	23,661	1862,41	0	201,608	201,608	99,716	0	0	0	0	0	0	0
10:49:30	0	1862,41	10,185	10,156	8,743	3,736	4,42	21,1	954,123	23,661	1862,41	0	201,608	201,608	99,716	0	0	0	0	0	0	0
10:49:30	-43,969	1861,971	10,136	10,009	8,743	3,731	4,406	21,1	954,123	23,661	1861,971	0	201,608	201,608	99,716	0	0	0	0	0	0	0
10:49:30	-87,939	1861,091	10,039	10,009	8,743	3,722	4,393	21,1	954,123	23,661	1861,091	0	201,608	201,608	99,716	0	0	0	0	0	0	0
10:49:30	87,939	1861,971	10,136	10,058	8,743	3,731	4,38	21,1	954,123	23,661	1861,092	0	201,608	201,608	99,716	0	0	0	0	0	0	0
10:49:30	-84,753	1861,123	10,136	10,058	8,739	3,722	4,367	21,1	954,123	23,661	1861,092	0	201,608	201,608	99,716	0	0	0	0	0	0	0
10:49:30	-87,927	1860,244	10,039	10,009	8,739	3,713	4,354	21,1	954,123	23,661	1860,244	0	201,608	201,608	99,716	0	0	0	0	0	0	0
10:49:30	0	1860,244	10,039	10,009	8,739	3,713	4,342	21,1	954,123	23,661	1860,244	0	201,608	201,608	99,716	0	0	0	0	0	0	0
10:49:30	-83,715	1859,407	10,039	10,009	8,734	3,705	4,329	21,1	954,123	23,661	1859,407	0	201,608	201,608	99,716	0	0	0	0	0	0	0
10:49:30	131,884	1860,725	10,185	10,205	8,734	3,718	4,317	21,1	954,123	23,661	1859,408	0	201,608	201,608	99,716	0	0	0	0	0	0	0
10:49:30	-74,206	1859,983	10,185	10,156	8,73	3,711	4,305	21,1	954,123	23,661	1859,408	0	201,608	201,608	99,716	0	0	0	0	0	0	0
10:49:30	79,492	1860,778	10,283	10,205	8,729	3,719	4,294	21,1	954,123	23,661	1859,41	0	201,608	201,608	99,716	0	0	0	0	0	0	0
10:49:30	-87,951	1859,899	10,185	10,205	8,729	3,71	4,282	21,1	954,123	23,661	1859,41	0	201,608	201,608	99,716	0	0	0	0	0	0	0
10:49:30	57,702	1860,476	10,332	10,205	8,725	3,716	4,271	21,1	954,123	23,661	1859,411	0	201,608	201,608	99,716	0	0	0	0	0	0	0
10:49:30	-140,332	1859,072	10,185	10,156	8,724	3,701	4,26	21,1	954,123	23,661	1859,072	0	201,608	201,608	99,716	0	0	0	0	0	0	0
10:49:30	0	1859,072	10,185	10,156	8,724	3,701	4,249	21,1	954,123	23,661	1859,072	0	201,608	201,608	99,716	0	0	0	0	0	0	0
10:49:30	38,671	1859,459	10,136	10,058	8,729	3,705	4,238	21,1	954,123	23,661	1859,073	0	201,608	201,608	99,716	0	0	0	0	0	0	0
10:49:30	-175,805	1857,701	9,941	9,863	8,729	3,687	4,228	21,1	954,123	23,661	1857,701	0	201,608	201,608	99,716	0	0	0	0	0	0	0
10:49:30	87,902	1858,58	10,039	10,009	8,729	3,696	4,217	21,1	954,123	23,661	1857,702	0	201,608	201,608	99,716	0	0	0	0	0	0	0
10:49:30	0	1858,58	10,039	10,009	8,729	3,696	4,207	21,1	954,123	23,661	1857,703	0	201,608	201,608	99,716	0	0	0	0	0	0	0
10:49:30	137,158	1859,952	10,283	10,156	8,724	3,71	4,197	21,1	954,123	23,661	1857,705	0	201,608	201,608	99,716	0	0	0	0	0	0	0
10:49:30	-140,515	1858,547	10,136	10,058	8,724	3,696	4,187	21,1	954,123	23,661	1857,706	0	201,608	201,608	99,716	0	0	0	0	0	0	0
10:49:30	0	1858,547	10,136	10,058	8,724	3,696	4,178	21,1	954,123	23,661	1857,707	0	201,608	201,608	99,716	0	0	0	0	0	0	0
10:49:30	-75,085	1857,796	10,136	10,156	8,72	3,688	4,168	21,1	954,123	23,661	1857,707	0	201,608	201,608	99,716	0	0	0	0	0	0	0
10:49:30	43,957	1858,235	10,185	10,058	8,72	3,693	4,159	21,1	954,123	23,661	1857,708	0	201,608	201,608	99,716	0	0	0	0	0	0	0
10:49:30	-43,957	1857,796	10,136	10,058	8,72	3,688	4,15	21,1	954,123	23,661	1857,708	0	201,608	201,608	99,716	0	0	0	0	0	0	0
10:49:30	-87,89	1856,917	10,039	10,009	8,72	3,679	4,14	21,1	954,123	23,661	1856,917	0	201,608	201,608	99,716	0	0	0	0	0	0	0
10:49:30	0	1856,917	10,039	10,009	8,72	3,679	4,131	21,1	954,123	23,661	1856,917	0	201,608	201,608	99,716	0	0	0	0	0	0	0
10:49:30	-43,933	1856,477	9,99	9,961	8,72	3,675	4,122	21,1	954,123	23,661	1856,477	0	201,608	201,608	99,716	0	0	0	0	0	0	0
10:49:30	-82,653	1855,651	9,99	9,961	8,715	3,666	4,113	21,1	954,123	23,661	1855,651	0	201,608	201,608	99,716	0	0	0	0	0	0	0
10:49:30	0	1855,651	9,99	10,009	8,715	3,666	4,105	21,1	954,123	23,661	1855,651	0	201,608	201,608	99,716	0	0	0	0	0	0	0
10:49:30	0	1855,651	9,99	9,961	8,715	3,666	4,096	21,1	954,123	23,661	1855,651	0	201,608	201,608	99,716	0	0	0	0	0	0	0
10:49:30	-43,933	1855,212	9,941	9,814	8,715	3,661	4,088	21,1	954,123	23,661	1855,212	0	201,608	201,608	99,716	0	0	0	0	0	0	0
10:49:30	-140,38	1853,808	9,795	9,863	8,714	3,647	4,079	21,1	954,123	23,661	1853,808	0	201,608	201,608	99,716	0	0	0	0	0	0	0
10:49:30	58,837	1854,396	9,941	9,863	8,71	3,653	4,071	21,1	954,123	23,661	1853,808	0	201,608	201,608	99,716	0	0	0	0	0	0	0
10:49:30	0	1854,396	9,941	9,961	8,71	3,653	4,062	21,1	954,123	23,661	1853,809	0	201,608	201,608	99,716	0	0	0	0	0	0	0
10:49:30	0	1854,396	9,941	9,961	8,71	3,653	4,054	21,1	954,123	23,661	1853,809	0	201,608	201,608	99,716	0	0	0	0	0	0	0
10:49:30	-131,787	1853,078	9,795	9,814	8,71	3,639	4,046	21,1	954,123	23,661	1853,078	0	201,608	201,608	99,716	0	0	0	0	0	0	0
10:49:30	43,933	1853,518	9,843	9,961	8,71	3,644	4,038	21,1	954,123	23,661	1853,079	0	201,608	201,608	99,716	0	0	0	0	0	0	0
10:49:30	123,132	1854,749	9,99	10,009	8,71	3,657	4,031	21,1	954,123	23,661	1853,08	0	201,608	201,608	99,716	0	0	0	0	0	0	0
10:49:30	-43,92	1854,31	9,941	9,961	8,71	3,652	4,023	21,1	954,123	23,661	1853,082	0	201,608	201,608	99,716	0	0	0	0	0	0	0
10:49:30	-87,854	1853,431	9,843	9,863	8,71	3,643	4,016	21,1	954,123	23,661	1853,082	0	201,608	201,608	99,716	0	0	0	0	0	0	0
10:49:30	13,83	1853,57	9,941	9,961	8,706	3,645	4,009	21,1	954,123	23,661	1853,083	0	201,608	201,608	99,716	0	0	0	0	0	0	0
10:49:30	79,26	1854,362	10,039	10,058	8,705	3,653	4,002	21,1	954,123	23,661	1853,084	0	201,608	201,608	99,716	0	0	0	0	0	0	0
10:49:30	59,875	1854,961	10,185	10,205	8,701	3,659	3,995	21,1	954,123	23,661	1853,086	0	201,608	201,608	99,716	0	0	0	0	0	0	0
10:49:30	-53,625	1854,425	10,136	10,156	8,7	3,653	3,988	21,1	954,123	23,661	1853,087	0	201,608	201,608	99,716	0	0	0	0	0	0	0
10:49:30	0	1854,425	10,136	10,058	8,7	3,653	3,982	21,1	954,123	23,661	1853,088	0	201,608	201,608	99,716	0	0	0	0	0	0	0
10:49:30	-87,866	1853,546	10,039	10,009	8,7	3,644	3,975	21,1	954,123	23,661	1853,089	0	201,608	201,608	99,716	0	0	0	0	0	0	0
10:49:30	-87,841	1852,668	9,941	9,961	8,7	3,635	3,968	21,1	954,123	23,661	1852,668	0	201,608	201,608	99,716	0	0	0	0	0	0	0
10:49:30	43,92	1853,107	9,99	10,009	8,7	3,64	3,962	21,1	954,123	23,661	1852,668	0	201,608	201,608	99,716	0	0	0	0	0	0	0
10:49:30	0	1853,107	9,99	9,961	8,7	3,64	3,956	21,1	954,123	23,661	1852,668	0	201,608	201,608	99,716	0	0	0	0	0	0	0
10:49:30	-43,92	1852,668	9,941	9,961	8,7	3,635	3,949	21,1	954,123	23,661	1852,668	0	201,608	201,608	99,716	0	0	0	0	0	0	0
10:49:30	0	1852,668	9,941	9,863	8,7	3,635	3,943	21,1	954,123	23,661	1852,667	0	201,608	201,608	99,716	0	0	0	0	0	0	0
10:49:30	-71,887	1851,949	9,941	9,814	8,696	3,628	3,937	21,1	954,123	23,661	1851,949	0	201,608	201,608	99,716	0	0	0	0	0	0	0
10:49:30	34,252	1852,291	9,99	9,961	8,696	3,631	3,931	21,1	954,123	23,661	1851,949	0	201,608	201,608	99,716	0	0	0	0	0	0	0
10:49:30	0	1852,291	9,99	9,961	8,696	3,631	3,925	21,1	954,123	23,661	1851,949	0	201,608	201,608	99,716	0	0	0	0	0	0	0
10:49:30	0	1852,291	9,99	9,961	8,696	3,631	3,919	21,1	954,123	23,661	1851,949	0	201,608	201,608	99,716	0	0	0	0	0	0	0
10:49:30	0	1852,291	9,99	10,009	8,696	3,631	3,914	21,1	954,123	23,661	1851,95	0	201,608	201,608	99,716	0	0	0	0	0	0	0
10:49:30	-43,92	1851,852	9,941	9,863	8,696	3,627	3,908	21,1	954,123	23,661	1851,852	0	201,608	201,608	99,716	0	0	0	0	0	0	0
10:49:30	87,841	1852,73	10,039	10,058	8,696	3,636	3,903	21,1	954,123	23,661	1851,853	0	201,608	201,608	99,716	0	0	0	0	0	0	0
10:49:30	-87,841	1851,852	9,941	9,863	8,696	3,627	3,897	21,1	954,123	23,661	1851,852	0	201,608	201,608	99,716	0	0	0	0	0	0	0
10:49:30	0	1851,852	9,941	9,863	8,696	3,627	3,892	21,1	954,123	23,661	1851,852	0	201,608	201,608	99,716	0	0	0	0	0	0	0
10:49:30	0	1851,852	9,941	9,961	8,696	3,627	3,887	21,1	954,123	23,661	1851,852	0	201,608	201,608	99,716	0	0	0	0	0	0	0
10:49:30	0	1851,852	9,941	9,961	8,696	3,627	3,882	21,1	954,123	23,661	1851,852	0	201,608	201,608	99,716	0	0	0	0	0	0	0
10:49:30	43,92	1852,291	9,99	9,961	8,696	3,631	3,877	21,1	954,123	23,661	1851,852	0	201,608	201,608	99,716	0	0	0	0	0	0	0
10:49:30	0	1852,291	9,99	9,863	8,696	3,631	3,872	21,1	954,123	23,661	1851,853	0	201,608	201,608	99,716	0	0	0	0	0	0	0
10:49:30	0	1852,291	9,99	9,863	8,696	3,631	3,867	21,1	954,123	23,661	1851,853	0	201,608	201,608	99,716	0	0	0	0	0	0	0
10:49:30	0	1852,291	9,99	9,863	8,696	3,631	3,863	21,1	954,123	23,661	1851,854	0	201,608	201,608	99,716	0	0	0	0	0	0	0
10:49:30	0	1852,291	9,99	9,863	8,696	3,631	3,858	21,1	954,123	23,661	1851,854	0	201,608	201,608	99,716	0	0	0	0	0	0	0
10:49:30	43,92	1852,73	10,039	9,961	8,696	3,636	3,854	21,1	954,123	23,661	1851,855	0	201,608	201,608	99,716	0	0	0	0	0	0	0
10:49:30	0	1852,73	10,039	10,009	8,696	3,636	3,85	21,1	954,123	23,661	1851,856	0	201,608	201,608	99,716	0	0	0	0	0	0	0
10:49:30	0	1852,73	10,039	10,009	8,696	3,636	3,845	21,1	954,123	23,661	1851,857	0	201,608	201,608	99,716	0	0	0	0	0	0	0
10:49:30	0	1852,73	10,039	10,009	8,696	3,636	3,841	21,1	954,123	23,661	1851,858	0	201,608	201,608	99,716	0	0	0	0	0	0	0
10:49:30	0	1852,73	10,039	10,009	8,696	3,636	3,837	21,1	954,123	23,661	1851,858	0	201,608	201,608	99,716	0	0	0	0	0	0	0
10:49:30	-43,92	1852,291	9,99	9,961	8,696	3,631	3,833	21,1	954,123	23,661	1851,859	0	201,608	201,608	99,716	0	0	0	0	0	0	0
10:49:30	0	1852,291	9,99	9,961	8,696	3,631	3,829	21	952,693	23,661	1851,859	0	201,608	201,608	99,716	0	0	0	0	0	0	0
10:49:30	2,868	1852,32	9,99	10,058	8,696	3,632	3,825	21	952,693	23,661	1851,86	0	201,608	201,608	99,716	0	0	0	0	0	0	0
10:49:30	0	1852,32	9,99	10,058	8,696	3,632	3,822	21	952,693	23,661	1851,86	0	201,608	201,608	99,716	0	0	0	0	0	0	0
10:49:30	-43,933	1851,881	9,941	10,009	8,696	3,627	3,818	21	952,693	23,661	1851,86	0	201,608	201,608	99,716	0	0	0	0	0	0	0
10:49:30	-87,854	1851,002	9,843	9,961	8,696	3,618	3,814	21	952,693	23,661	1851,002	0	201,608	201,608	99,716	0	0	0	0	0	0	0
10:49:30	-43,908	1850,563	9,795	9,814	8,696	3,614	3,81	21	952,693	23,661	1850,563	0	201,608	201,608	99,716	0	0	0	0	0	0	0
10:49:30	43,908	1851,002	9,843	9,863	8,696	3,618	3,806	21	952,693	23,661	1850,563	0	201,608	201,608	99,716	0	0	0	0	0	0	0
10:49:30	87,854	1851,881	9,941	10,009	8,696	3,627	3,803	21	952,693	23,661	1850,565	0	201,608	201,608	99,716	0	0	0	0	0	0	0
10:49:30	0	1851,881	9,941	10,009	8,696	3,627	3,799	21	952,693	23,661	1850,566	0	201,608	201,608	99,716	0	0	0	0	0	0	0
10:49:30	43,933	1852,32	9,99	9,961	8,696	3,632	3,796	21	952,693	23,661	1850,568	0	201,608	201,608	99,716	0	0	0	0	0	0	0
10:49:30	0	1852,32	9,99	9,961	8,696	3,632	3,793	21	952,693	23,661	1850,569	0	200,398	200,398	99,711	0	0	0	0	0	0	0
10:49:30	0	1852,32	9,99	9,863	8,696	3,632	3,79	21	952,693	23,661	1850,571	0	200,398	200,398	99,711	0	0	0	0	0	0	0
10:49:30	0	1852,32	9,99	9,863	8,696	3,632	3,786	21	952,693	23,661	1850,573	0	200,398	200,398	99,711	0	0	0	0	0	0	0
10:49:30	0	1852,32	9,99	10,009	8,696	3,632	3,783	21	952,693	23,661	1850,575	0	200,398	200,398	99,711	0	0	0	0	0	0	0
10:49:30	43,933	1852,759	10,039	10,009	8,696	3,636	3,781	21	952,693	23,661	1850,577	0	200,398	200,398	99,711	0	0	0	0	0	0	0
10:49:30	0	1852,759	10,039	10,009	8,696	3,636	3,778	21	952,693	23,661	1850,579	0	200,398	200,398	99,711	0	0	0	0	0	0	0
10:49:30	0	1852,759	10,039	9,961	8,696	3,636	3,775	21	952,693	23,661	1850,581	0	200,398	200,398	99,711	0	0	0	0	0	0	0
10:49:30	87,89	1853,638	10,136	10,058	8,696	3,645	3,772	21	952,693	23,661	1850,584	0	200,398	200,398	99,711	0	0	0	0	0	0	0
10:49:30	-87,89	1852,759	10,039	10,058	8,696	3,636	3,77	21	952,693	23,661	1850,587	0	200,398	200,398	99,711	0	0	0	0	0	0	0
10:49:30	0	1852,759	10,039	9,961	8,696	3,636	3,767	21	952,693	23,661	1850,589	0	200,398	200,398	99,711	0	0	0	0	0	0	0
10:49:30	0	1852,759	10,039	9,961	8,696	3,636	3,765	21	952,693	23,661	1850,591	0	200,398	200,398	99,711	0	0	0	0	0	0	0
10:49:31	87,89	1853,638	10,136	10,058	8,696	3,645	3,762	21	952,693	23,661	1850,594	0	200,398	200,398	99,711	0	0	0	0	0	0	0
10:49:31	-87,89	1852,759	10,039	10,058	8,696	3,636	3,76	21	952,693	23,661	1850,596	0	200,398	200,398	99,711	0	0	0	0	0	0	0
10:49:31	0	1852,759	10,039	10,009	8,696	3,636	3,757	21	952,693	23,661	1850,598	0	200,398	200,398	99,711	0	0	0	0	0	0	0
10:49:31	0	1852,759	10,039	10,009	8,696	3,636	3,755	21	952,693	23,661	1850,601	0	200,398	200,398	99,711	0	0	0	0	0	0	0
10:49:31	0	1852,759	10,039	10,009	8,696	3,636	3,753	21	952,693	23,661	1850,603	0	200,398	200,398	99,711	0	0	0	0	0	0	0
10:49:31	87,89	1853,638	10,136	10,058	8,696	3,645	3,75	21	952,693	23,661	1850,606	0	200,398	200,398	99,711	0	0	0	0	0	0	0
10:49:31	0	1853,638	10,136	10,156	8,696	3,645	3,748	21	952,693	23,661	1850,609	0	200,398	200,398	99,711	0	0	0	0	0	0	0
10:49:31	-122,143	1852,417	9,99	9,961	8,696	3,633	3,746	21	952,693	23,661	1850,61	0	200,398	200,398	99,711	0	0	0	0	0	0	0
10:49:31	-103,845	1851,378	9,795	9,716	8,7	3,622	3,744	21	952,693	23,661	1850,611	0	200,398	200,398	99,711	0	0	0	0	0	0	0
10:49:31	43,933	1851,818	9,843	9,814	8,7	3,626	3,741	21	952,693	23,661	1850,612	0	200,398	200,398	99,711	0	0	0	0	0	0	0
10:49:31	94,165	1852,759	10,039	9,961	8,696	3,636	3,739	21	952,693	23,661	1850,615	0	200,398	200,398	99,711	0	0	0	0	0	0	0
10:49:31	87,89	1853,638	10,136	10,009	8,696	3,645	3,738	21	952,693	23,661	1850,618	0	200,398	200,398	99,711	0	0	0	0	0	0	0
10:49:31	-87,89	1852,759	10,039	10,058	8,696	3,636	3,736	21	952,693	23,661	1850,62	0	200,398	200,398	99,711	0	0	0	0	0	0	0
10:49:31	87,89	1853,638	10,136	10,058	8,696	3,645	3,734	21	952,693	23,661	1850,623	0	200,398	200,398	99,711	0	0	0	0	0	0	0
10:49:31	-87,89	1852,759	10,039	9,863	8,696	3,636	3,732	21	952,693	23,661	1850,625	0	200,398	200,398	99,711	0	0	0	0	0	0	0
10:49:31	-43,933	1852,32	9,99	9,814	8,696	3,632	3,73	21	952,693	23,661	1850,627	0	200,398	200,398	99,711	0	0	0	0	0	0	0
10:49:31	0	1852,32	9,99	9,961	8,696	3,632	3,728	21	952,693	23,661	1850,628	0	200,398	200,398	99,711	0	0	0	0	0	0	0
10:49:31	43,933	1852,759	10,039	9,961	8,696	3,636	3,726	21	952,693	23,661	1850,63	0	200,398	200,398	99,711	0	0	0	0	0	0	0
10:49:31	-87,866	1851,881	9,941	9,961	8,696	3,627	3,724	21	952,693	23,661	1850,632	0	200,398	200,398	99,711	0	0	0	0	0	0	0
10:49:31	87,866	1852,759	10,039	9,863	8,696	3,636	3,722	21	952,693	23,661	1850,634	0	200,398	200,398	99,711	0	0	0	0	0	0	0
10:49:31	-124,487	1851,514	9,99	9,814	8,691	3,623	3,721	21	952,693	23,661	1850,635	0	200,398	200,398	99,711	0	0	0	0	0	0	0
10:49:31	80,554	1852,32	9,99	9,863	8,696	3,632	3,719	21	952,693	23,661	1850,636	0	200,398	200,398	99,711	0	0	0	0	0	0	0
10:49:31	0	1852,32	9,99	9,814	8,696	3,632	3,717	21	952,693	23,661	1850,638	0	200,398	200,398	99,711	0	0	0	0	0	0	0
10:49:31	-43,933	1851,881	9,941	9,814	8,696	3,627	3,715	21	952,693	23,661	1850,639	0	200,398	200,398	99,711	0	0	0	0	0	0	0
10:49:31	43,933	1852,32	9,99	9,961	8,696	3,632	3,714	21	952,693	23,661	1850,641	0	200,398	200,398	99,711	0	0	0	0	0	0	0
10:49:31	-124,475	1851,075	9,941	9,814	8,691	3,619	3,712	21	952,693	23,661	1850,642	0	200,398	200,398	99,711	0	0	0	0	0	0	0
10:49:31	87,866	1851,954	10,039	10,009	8,691	3,628	3,71	21	952,693	23,661	1850,643	0	200,398	200,398	99,711	0	0	0	0	0	0	0
10:49:31	36,608	1852,32	9,99	9,961	8,696	3,632	3,709	21	952,693	23,661	1850,645	0	200,398	200,398	99,711	0	0	0	0	0	0	0
10:49:31	0	1852,32	9,99	10,009	8,696	3,632	3,707	21	952,693	23,661	1850,647	0	200,398	200,398	99,711	0	0	0	0	0	0	0
10:49:31	43,933	1852,759	10,039	10,058	8,696	3,636	3,706	21	952,693	23,661	1850,649	0	200,398	200,398	99,711	0	0	0	0	0	0	0
10:49:31	-43,933	1852,32	9,99	9,961	8,696	3,632	3,704	21	952,693	23,661	1850,65	0	200,398	200,398	99,711	0	0	0	0	0	0	0
10:49:31	0	1852,32	9,99	9,961	8,696	3,632	3,703	21	952,693	23,661	1850,652	0	200,398	200,398	99,711	0	0	0	0	0	0	0
10:49:31	0	1852,32	9,99	10,009	8,696	3,632	3,701	21	952,693	23,661	1850,654	0	200,398	200,398	99,711	0	0	0	0	0	0	0
10:49:31	43,933	1852,759	10,039	10,009	8,696	3,636	3,7	21	952,693	23,661	1850,656	0	200,398	200,398	99,711	0	0	0	0	0	0	0
10:49:31	87,89	1853,638	10,136	10,058	8,696	3,645	3,699	21	952,693	23,661	1850,659	0	200,398	200,398	99,711	0	0	0	0	0	0	0
10:49:31	-131,823	1852,32	9,99	9,863	8,696	3,632	3,698	21	952,693	23,661	1850,661	0	200,398	200,398	99,711	0	0	0	0	0	0	0
10:49:31	0	1852,32	9,99	10,009	8,696	3,632	3,696	21	952,693	23,661	1850,662	0	200,398	200,398	99,711	0	0	0	0	0	0	0
10:49:31	0	1852,32	9,99	10,009	8,696	3,632	3,695	21	952,693	23,661	1850,664	0	200,398	200,398	99,711	0	0	0	0	0	0	0
10:49:31	43,933	1852,759	10,039	10,009	8,696	3,636	3,694	21	952,693	23,661	1850,666	0	200,398	200,398	99,711	0	0	0	0	0	0	0
10:49:31	0	1852,759	10,039	10,058	8,696	3,636	3,693	21	952,693	23,661	1850,668	0	200,398	200,398	99,711	0	0	0	0	0	0	0
10:49:31	0	1852,759	10,039	10,009	8,696	3,636	3,692	21	952,693	23,661	1850,67	0	200,398	200,398	99,711	0	0	0	0	0	0	0
10:49:31	0	1852,759	10,039	10,058	8,696	3,636	3,691	21	952,693	23,661	1850,672	0	200,398	200,398	99,711	0	0	0	0	0	0	0
10:49:31	-43,933	1852,32	9,99	9,961	8,696	3,632	3,69	21	952,693	23,661	1850,674	0	200,398	200,398	99,711	0	0	0	0	0	0	0
10:49:31	43,933	1852,759	10,039	9,961	8,696	3,636	3,689	21	952,693	23,661	1850,676	0	200,398	200,398	99,711	0	0	0	0	0	0	0
10:49:31	0	1852,759	10,039	10,009	8,696	3,636	3,687	21	952,693	23,661	1850,678	0	200,398	200,398	99,711	0	0	0	0	0	0	0
10:49:31	-87,866	1851,881	9,941	9,961	8,696	3,627	3,686	21	952,693	23,661	1850,679	0	200,398	200,398	99,711	0	0	0	0	0	0	0
10:49:31	43,933	1852,32	9,99	9,863	8,696	3,632	3,685	21	952,693	23,661	1850,681	0	200,398	200,398	99,711	0	0	0	0	0	0	0
10:49:31	-43,933	1851,881	9,941	9,814	8,696	3,627	3,684	21	952,693	23,661	1850,682	0	200,398	200,398	99,711	0	0	0	0	0	0	0
10:49:31	43,933	1852,32	9,99	9,961	8,696	3,632	3,683	21	952,693	23,661	1850,684	0	200,398	200,398	99,711	0	0	0	0	0	0	0
10:49:31	0	1852,32	9,99	9,961	8,696	3,632	3,682	21	952,693	23,661	1850,686	0	200,398	200,398	99,711	0	0	0	0	0	0	0
10:49:31	-43,933	1851,881	9,941	9,863	8,696	3,627	3,681	21	952,693	23,661	1850,687	0	200,398	200,398	99,711	0	0	0	0	0	0	0
10:49:31	43,933	1852,32	9,99	9,961	8,696	3,632	3,68	21	952,693	23,661	1850,689	0	200,398	200,398	99,711	0	0	0	0	0	0	0
10:49:31	0	1852,32	9,99	10,009	8,696	3,632	3,679	21	952,693	23,661	1850,69	0	200,398	200,398	99,711	0	0	0	0	0	0	0
10:49:31	-124,475	1851,075	9,941	9,814	8,691	3,619	3,678	21	952,693	23,661	1850,691	0	200,398	200,398	99,711	0	0	0	0	0	0	0
10:49:31	124,475	1852,32	9,99	9,961	8,696	3,632	3,677	21	952,693	23,661	1850,693	0	200,398	200,398	99,711	0	0	0	0	0	0	0
10:49:31	0	1852,32	9,99	9,863	8,696	3,632	3,676	21	952,693	23,661	1850,694	0	200,398	200,398	99,711	0	0	0	0	0	0	0
10:49:31	0	1852,32	9,99	10,058	8,696	3,632	3,675	21	952,693	23,661	1850,696	0	200,398	200,398	99,711	0	0	0	0	0	0	0
10:49:31	-36,608	1851,954	10,039	10,009	8,691	3,628	3,674	21	952,693	23,661	1850,697	0	200,398	200,398	99,711	0	0	0	0	0	0	0
10:49:31	80,541	1852,759	10,039	9,961	8,696	3,636	3,674	21	952,693	23,661	1850,699	0	200,398	200,398	99,711	0	0	0	0	0	0	0
10:49:31	-87,866	1851,881	9,941	9,961	8,696	3,627	3,673	21	952,693	23,661	1850,7	0	200,398	200,398	99,711	0	0	0	0	0	0	0
10:49:31	43,933	1852,32	9,99	10,009	8,696	3,632	3,672	21	952,693	23,661	1850,702	0	200,398	200,398	99,711	0	0	0	0	0	0	0
10:49:31	43,933	1852,759	10,039	10,009	8,696	3,636	3,671	21	952,693	23,661	1850,704	0	200,398	200,398	99,711	0	0	0	0	0	0	0
10:49:31	-87,866	1851,881	9,941	9,863	8,696	3,627	3,67	21	952,693	23,661	1850,705	0	200,398	200,398	99,711	0	0	0	0	0	0	0
10:49:31	43,933	1852,32	9,99	10,009	8,696	3,632	3,67	21	952,693	23,661	1850,707	0	200,398	200,398	99,711	0	0	0	0	0	0	0
10:49:31	-43,933	1851,881	9,941	9,863	8,696	3,627	3,669	21	952,693	23,661	1850,708	0	200,398	200,398	99,711	0	0	0	0	0	0	0
10:49:31	0	1851,881	9,941	9,863	8,696	3,627	3,668	21	952,693	23,661	1850,709	0	200,398	200,398	99,711	0	0	0	0	0	0	0
10:49:31	0	1851,881	9,941	9,961	8,696	3,627	3,667	21	952,693	23,661	1850,71	0	200,398	200,398	99,711	0	0	0	0	0	0	0
10:49:31	0	1851,881	9,941	9,814	8,696	3,627	3,666	21	952,693	23,661	1850,711	0	200,398	200,398	99,711	0	0	0	0	0	0	0
10:49:31	43,933	1852,32	9,99	9,961	8,696	3,632	3,666	21	952,693	23,661	1850,713	0	200,398	200,398	99,711	0	0	0	0	0	0	0
10:49:31	0	1852,32	9,99	9,961	8,696	3,632	3,665	21	952,693	23,661	1850,715	0	200,398	200,398	99,711	0	0	0	0	0	0	0
10:49:31	-43,933	1851,881	9,941	9,716	8,696	3,627	3,664	21	952,693	23,661	1850,716	0	200,398	200,398	99,711	0	0	0	0	0	0	0
10:49:31	7,324	1851,954	10,039	9,863	8,691	3,628	3,663	21	952,693	23,661	1850,717	0	200,398	200,398	99,711	0	0	0	0	0	0	0
10:49:31	-43,945	1851,514	9,99	9,961	8,691	3,623	3,663	21	952,693	23,661	1850,718	0	200,398	200,398	99,711	0	0	0	0	0	0	0
10:49:31	80,554	1852,32	9,99	9,961	8,696	3,632	3,662	21	952,693	23,661	1850,72	0	200,398	200,398	99,711	0	0	0	0	0	0	0
10:49:31	-43,933	1851,881	9,941	9,863	8,696	3,627	3,661	21	952,693	23,661	1850,721	0	200,398	200,398	99,711	0	0	0	0	0	0	0
10:49:31	-80,541	1851,075	9,941	10,009	8,691	3,619	3,661	21	952,693	23,661	1850,721	0	200,398	200,398	99,711	0	0	0	0	0	0	0
10:49:31	87,866	1851,954	10,039	10,009	8,691	3,628	3,66	21	952,693	23,661	1850,723	0	200,398	200,398	99,711	0	0	0	0	0	0	0
10:49:31	-7,324	1851,881	9,941	9,961	8,696	3,627	3,659	21	952,693	23,661	1850,724	0	200,398	200,398	99,711	0	0	0	0	0	0	0
10:49:31	0	1851,881	9,941	9,863	8,696	3,627	3,659	21	952,693	23,661	1850,725	0	200,398	200,398	99,711	0	0	0	0	0	0	0
10:49:31	0	1851,881	9,941	9,961	8,696	3,627	3,658	21	953,153	23,661	1850,726	0	200,398	200,398	99,711	0	0	0	0	0	0	0
10:49:31	-169,287	1850,188	9,843	9,961	8,691	3,61	3,657	21	953,153	23,661	1850,188	0	200,398	200,398	99,711	0	0	0	0	0	0	0
10:49:31	131,75	1851,505	9,99	10,009	8,691	3,623	3,656	21	953,153	23,661	1850,189	0	200,398	200,398	99,711	0	0	0	0	0	0	0
10:49:31	-43,92	1851,066	9,941	9,961	8,691	3,619	3,656	21	953,153	23,661	1850,19	0	200,398	200,398	99,711	0	0	0	0	0	0	0
10:49:31	-51,22	1850,554	9,795	9,716	8,696	3,613	3,655	21	953,153	23,661	1850,19	0	200,398	200,398	99,711	0	0	0	0	0	0	0
10:49:31	43,92	1850,993	9,843	9,814	8,696	3,618	3,654	21	953,153	23,661	1850,191	0	200,398	200,398	99,711	0	0	0	0	0	0	0
10:49:31	87,854	1851,872	9,941	9,961	8,696	3,627	3,654	21	953,153	23,661	1850,193	0	200,398	200,398	99,711	0	0	0	0	0	0	0
10:49:31	-80,554	1851,066	9,941	9,961	8,691	3,619	3,653	21	953,153	23,661	1850,194	0	200,398	200,398	99,711	0	0	0	0	0	0	0
10:49:31	-87,829	1850,188	9,843	9,814	8,691	3,61	3,652	21	953,153	23,661	1850,188	0	200,398	200,398	99,711	0	0	0	0	0	0	0
10:49:31	80,529	1850,993	9,843	9,863	8,696	3,618	3,651	21	953,153	23,661	1850,188	0	200,398	200,398	99,711	0	0	0	0	0	0	0
10:49:31	131,774	1852,311	9,99	10,009	8,696	3,632	3,651	21	953,153	23,661	1850,19	0	200,495	200,495	99,711	0	0	0	0	0	0	0
10:49:31	-36,621	1851,945	10,039	9,961	8,691	3,628	3,651	21	953,153	23,661	1850,192	0	200,495	200,495	99,711	0	0	0	0	0	0	0
10:49:31	70,886	1852,653	10,039	9,961	8,695	3,635	3,65	21	953,153	23,661	1850,195	0	200,495	200,495	99,711	0	0	0	0	0	0	0
10:49:31	-34,265	1852,311	9,99	9,961	8,696	3,632	3,65	21	953,153	23,661	1850,197	0	200,495	200,495	99,711	0	0	0	0	0	0	0
10:49:31	43,933	1852,75	10,039	10,009	8,696	3,636	3,65	21	953,153	23,661	1850,199	0	200,495	200,495	99,711	0	0	0	0	0	0	0
10:49:31	-43,933	1852,311	9,99	9,863	8,696	3,632	3,649	21	953,153	23,661	1850,201	0	200,495	200,495	99,711	0	0	0	0	0	0	0
10:49:31	-34,252	1851,968	9,941	9,716	8,696	3,628	3,649	21	953,153	23,661	1850,203	0	200,495	200,495	99,711	0	0	0	0	0	0	0
10:49:31	34,252	1852,311	9,99	9,961	8,696	3,632	3,649	21	953,153	23,661	1850,205	0	200,495	200,495	99,711	0	0	0	0	0	0	0
10:49:31	0	1852,311	9,99	9,863	8,696	3,632	3,648	21	953,153	23,661	1850,207	0	200,495	200,495	99,711	0	0	0	0	0	0	0
10:49:31	0	1852,311	9,99	9,961	8,696	3,632	3,648	21	953,153	23,661	1850,209	0	200,495	200,495	99,711	0	0	0	0	0	0	0
10:49:31	43,933	1852,75	10,039	9,961	8,696	3,636	3,648	21	953,153	23,661	1850,212	0	200,495	200,495	99,711	0	0	0	0	0	0	0
10:49:32	0	1852,75	10,039	9,961	8,696	3,636	3,647	21	953,153	23,661	1850,214	0	200,495	200,495	99,711	0	0	0	0	0	0	0
10:49:32	-43,933	1852,311	9,99	9,961	8,696	3,632	3,647	21	953,153	23,661	1850,216	0	200,495	200,495	99,711	0	0	0	0	0	0	0
10:49:32	0	1852,311	9,99	9,716	8,696	3,632	3,647	21	953,153	23,661	1850,218	0	200,495	200,495	99,711	0	0	0	0	0	0	0
10:49:32	0	1852,311	9,99	9,863	8,696	3,632	3,646	21	953,153	23,661	1850,22	0	200,495	200,495	99,711	0	0	0	0	0	0	0
10:49:32	34,265	1852,653	10,039	9,961	8,695	3,635	3,646	21	953,153	23,661	1850,223	0	200,495	200,495	99,711	0	0	0	0	0	0	0
10:49:32	9,667	1852,75	10,039	10,009	8,696	3,636	3,646	21	953,153	23,661	1850,225	0	200,495	200,495	99,711	0	0	0	0	0	0	0
10:49:32	-43,933	1852,311	9,99	9,961	8,696	3,632	3,646	21	953,153	23,661	1850,227	0	200,495	200,495	99,711	0	0	0	0	0	0	0
10:49:32	0	1852,311	9,99	9,961	8,696	3,632	3,646	21	953,153	23,661	1850,229	0	200,495	200,495	99,711	0	0	0	0	0	0	0
10:49:32	-80,554	1851,505	9,99	9,961	8,691	3,623	3,645	21	953,153	23,661	1850,231	0	200,495	200,495	99,711	0	0	0	0	0	0	0
10:49:32	80,554	1852,311	9,99	9,961	8,696	3,632	3,645	21	953,153	23,661	1850,233	0	200,495	200,495	99,711	0	0	0	0	0	0	0
10:49:32	-43,92	1851,872	9,941	9,863	8,696	3,627	3,644	21	953,153	23,661	1850,234	0	200,495	200,495	99,711	0	0	0	0	0	0	0
10:49:32	43,92	1852,311	9,99	10,009	8,696	3,632	3,644	21	953,153	23,661	1850,236	0	200,495	200,495	99,711	0	0	0	0	0	0	0
10:49:32	-43,92	1851,872	9,941	9,863	8,696	3,627	3,644	21	953,153	23,661	1850,238	0	200,495	200,495	99,711	0	0	0	0	0	0	0
10:49:32	0	1851,872	9,941	9,961	8,696	3,627	3,644	21	953,153	23,661	1850,239	0	200,495	200,495	99,711	0	0	0	0	0	0	0
10:49:32	-26,953	1851,602	9,99	9,961	8,692	3,624	3,643	21	953,153	23,661	1850,241	0	200,495	200,495	99,711	0	0	0	0	0	0	0
10:49:32	70,874	1852,311	9,99	9,961	8,696	3,632	3,643	21	953,153	23,661	1850,243	0	200,495	200,495	99,711	0	0	0	0	0	0	0
10:49:32	0	1852,311	9,99	10,009	8,696	3,632	3,643	21	953,153	23,661	1850,245	0	200,495	200,495	99,711	0	0	0	0	0	0	0
10:49:32	-43,92	1851,872	9,941	9,863	8,696	3,627	3,642	21	953,153	23,661	1850,246	0	200,495	200,495	99,711	0	0	0	0	0	0	0
10:49:32	7,299	1851,945	10,039	9,961	8,691	3,628	3,642	21	953,153	23,661	1850,248	0	200,495	200,495	99,711	0	0	0	0	0	0	0
10:49:32	0	1851,945	10,039	10,009	8,691	3,628	3,642	21	953,153	23,661	1850,25	0	200,495	200,495	99,711	0	0	0	0	0	0	0
10:49:32	36,621	1852,311	9,99	10,009	8,696	3,632	3,642	21	953,153	23,661	1850,252	0	200,495	200,495	99,711	0	0	0	0	0	0	0
10:49:32	0	1852,311	9,99	9,961	8,696	3,632	3,641	21	953,153	23,661	1850,254	0	200,495	200,495	99,711	0	0	0	0	0	0	0
10:49:32	51,245	1852,823	10,136	10,156	8,691	3,637	3,641	21	953,153	23,661	1850,257	0	200,495	200,495	99,711	0	0	0	0	0	0	0
10:49:32	9,667	1852,92	10,136	10,156	8,692	3,638	3,641	21	953,153	23,661	1850,259	0	200,495	200,495	99,711	0	0	0	0	0	0	0
10:49:32	-60,913	1852,311	9,99	9,961	8,696	3,632	3,641	21	953,153	23,661	1850,261	0	200,495	200,495	99,711	0	0	0	0	0	0	0
10:49:32	-43,92	1851,872	9,941	9,961	8,696	3,627	3,641	21	953,153	23,661	1850,263	0	200,495	200,495	99,711	0	0	0	0	0	0	0
10:49:32	87,854	1852,75	10,039	9,961	8,696	3,636	3,641	21	953,153	23,661	1850,265	0	200,495	200,495	99,711	0	0	0	0	0	0	0
10:49:32	87,866	1853,629	10,136	10,058	8,696	3,645	3,641	21	953,153	23,661	1850,269	0	200,495	200,495	99,711	0	0	0	0	0	0	0
10:49:32	-87,866	1852,75	10,039	9,961	8,696	3,636	3,641	21	953,153	23,661	1850,271	0	200,495	200,495	99,711	0	0	0	0	0	0	0
10:49:32	-87,854	1851,872	9,941	9,814	8,696	3,627	3,64	21	953,153	23,661	1850,273	0	200,495	200,495	99,711	0	0	0	0	0	0	0
10:49:32	87,854	1852,75	10,039	10,009	8,696	3,636	3,64	21	953,153	23,661	1850,275	0	200,495	200,495	99,711	0	0	0	0	0	0	0
10:49:32	87,866	1853,629	10,136	10,009	8,696	3,645	3,64	21	953,153	23,661	1850,279	0	200,495	200,495	99,711	0	0	0	0	0	0	0
10:49:32	-131,799	1852,311	9,99	10,009	8,696	3,632	3,64	21	953,153	23,661	1850,281	0	200,495	200,495	99,711	0	0	0	0	0	0	0
10:49:32	0	1852,311	9,99	9,961	8,696	3,632	3,64	21	953,153	23,661	1850,283	0	200,495	200,495	99,711	0	0	0	0	0	0	0
10:49:32	43,933	1852,75	10,039	10,009	8,696	3,636	3,64	21	953,153	23,661	1850,285	0	200,495	200,495	99,711	0	0	0	0	0	0	0
10:49:32	-43,933	1852,311	9,99	10,058	8,696	3,632	3,64	21	953,153	23,661	1850,287	0	200,495	200,495	99,711	0	0	0	0	0	0	0
10:49:32	-36,621	1851,945	10,039	10,009	8,691	3,628	3,64	21	953,153	23,661	1850,289	0	200,495	200,495	99,711	0	0	0	0	0	0	0
10:49:32	0	1851,945	10,039	9,961	8,691	3,628	3,639	21	953,153	23,661	1850,29	0	200,495	200,495	99,711	0	0	0	0	0	0	0
10:49:32	36,621	1852,311	9,99	9,961	8,696	3,632	3,639	21	953,153	23,661	1850,292	0	200,495	200,495	99,711	0	0	0	0	0	0	0
10:49:32	-43,92	1851,872	9,941	9,961	8,696	3,627	3,639	21	953,153	23,661	1850,294	0	200,495	200,495	99,711	0	0	0	0	0	0	0
10:49:32	43,92	1852,311	9,99	9,961	8,696	3,632	3,639	21	953,153	23,661	1850,296	0	200,495	200,495	99,711	0	0	0	0	0	0	0
10:49:32	-36,621	1851,945	10,039	9,961	8,691	3,628	3,639	21	953,153	23,661	1850,298	0	200,495	200,495	99,711	0	0	0	0	0	0	0
10:49:32	-43,933	1851,505	9,99	9,863	8,691	3,623	3,638	21	953,153	23,661	1850,299	0	200,495	200,495	99,711	0	0	0	0	0	0	0
10:49:32	36,633	1851,872	9,941	9,863	8,696	3,627	3,638	21	953,153	23,661	1850,3	0	200,495	200,495	99,711	0	0	0	0	0	0	0
10:49:32	0	1851,872	9,941	9,863	8,696	3,627	3,638	21	953,153	23,661	1850,302	0	200,495	200,495	99,711	0	0	0	0	0	0	0
10:49:32	43,92	1852,311	9,99	9,961	8,696	3,632	3,638	21	953,153	23,661	1850,304	0	200,495	200,495	99,711	0	0	0	0	0	0	0
10:49:32	0	1852,311	9,99	10,009	8,696	3,632	3,638	21	953,153	23,661	1850,306	0	200,495	200,495	99,711	0	0	0	0	0	0	0
10:49:32	0	1852,311	9,99	9,961	8,696	3,632	3,638	21	953,153	23,661	1850,308	0	200,495	200,495	99,711	0	0	0	0	0	0	0
10:49:32	0	1852,311	9,99	10,009	8,696	3,632	3,637	21	953,153	23,661	1850,31	0	200,495	200,495	99,711	0	0	0	0	0	0	0
10:49:32	0	1852,311	9,99	10,009	8,696	3,632	3,637	21	953,153	23,661	1850,312	0	200,495	200,495	99,711	0	0	0	0	0	0	0
10:49:32	43,933	1852,75	10,039	10,058	8,696	3,636	3,637	21	953,153	23,661	1850,314	0	200,495	200,495	99,711	0	0	0	0	0	0	0
10:49:32	-9,667	1852,653	10,039	10,058	8,695	3,635	3,637	21	953,153	23,661	1850,316	0	200,495	200,495	99,711	0	0	0	0	0	0	0
10:49:32	97,534	1853,629	10,136	10,009	8,696	3,645	3,637	21	953,153	23,661	1850,32	0	200,495	200,495	99,711	0	0	0	0	0	0	0
10:49:32	0	1853,629	10,136	10,156	8,696	3,645	3,638	21	953,153	23,661	1850,323	0	200,495	200,495	99,711	0	0	0	0	0	0	0
10:49:32	-87,866	1852,75	10,039	10,009	8,696	3,636	3,638	21	953,153	23,661	1850,325	0	200,495	200,495	99,711	0	0	0	0	0	0	0
10:49:32	0	1852,75	10,039	10,009	8,696	3,636	3,637	21	953,153	23,661	1850,328	0	200,495	200,495	99,711	0	0	0	0	0	0	0
10:49:32	0	1852,75	10,039	9,961	8,696	3,636	3,637	21	953,153	23,661	1850,33	0	200,495	200,495	99,711	0	0	0	0	0	0	0
10:49:32	78,198	1853,532	10,136	10,156	8,695	3,644	3,638	21	953,153	23,661	1850,334	0	200,495	200,495	99,711	0	0	0	0	0	0	0
10:49:32	9,667	1853,629	10,136	10,156	8,696	3,645	3,638	21	953,153	23,661	1850,337	0	200,495	200,495	99,711	0	0	0	0	0	0	0
10:49:32	131,823	1854,947	10,283	10,302	8,696	3,659	3,638	21	953,153	23,661	1850,342	0	200,495	200,495	99,711	0	0	0	0	0	0	0
10:49:32	175,842	1856,705	10,478	10,547	8,696	3,677	3,639	21	953,153	23,661	1850,348	0	200,495	200,495	99,711	0	0	0	0	0	0	0
10:49:32	477,465	1861,48	10,918	11,035	8,7	3,726	3,641	21	953,153	23,661	1850,359	0	200,495	200,495	99,711	0	0	0	0	0	0	0
10:49:32	389,77	1865,378	11,259	11,523	8,705	3,766	3,643	21	953,153	23,661	1850,374	0	200,495	200,495	99,711	0	0	0	0	0	0	0
10:49:32	481,396	1870,192	11,601	11,914	8,715	3,816	3,646	21	953,153	23,661	1850,394	0	200,495	200,495	99,711	0	0	0	0	0	0	0
10:49:32	734,423	1877,536	12,138	12,646	8,729	3,892	3,651	21	953,153	23,661	1850,421	0	200,495	200,495	99,711	0	0	0	0	0	0	0
10:49:32	692,895	1884,465	12,431	13,037	8,753	3,963	3,657	21	953,153	23,661	1850,455	0	200,495	200,495	99,711	0	0	0	0	0	0	0
10:49:32	812,793	1892,593	12,773	13,623	8,782	4,047	3,665	21	953,153	23,661	1850,498	0	200,495	200,495	99,711	0	0	0	0	0	0	0
10:49:32	802,258	1900,615	12,92	13,916	8,82	4,13	3,674	21	953,153	23,661	1850,548	0	200,495	200,495	99,711	0	0	0	0	0	0	0
10:49:32	766,662	1908,282	13,017	14,209	8,858	4,209	3,685	21	953,153	23,661	1850,605	0	200,495	200,495	99,711	0	0	0	0	0	0	0
10:49:32	1033,947	1918,622	13,408	14,746	8,897	4,315	3,697	21	953,153	23,661	1850,673	0	200,495	200,495	99,711	0	0	0	0	0	0	0
10:49:32	853,515	1927,157	13,506	14,99	8,94	4,403	3,711	21	953,153	23,661	1850,75	0	200,495	200,495	99,711	0	0	0	0	0	0	0
10:49:32	986,865	1937,025	13,75	15,332	8,984	4,505	3,726	21	953,153	23,661	1850,836	0	200,495	200,495	99,711	0	0	0	0	0	0	0
10:49:32	1036,999	1947,395	14,14	15,967	9,022	4,612	3,744	21	953,153	23,661	1850,933	0	200,495	200,495	99,711	0	0	0	0	0	0	0
10:49:32	1433,874	1961,734	14,873	16,552	9,065	4,76	3,764	21	953,153	23,661	1851,043	0	200,495	200,495	99,711	0	0	0	0	0	0	0
10:49:32	1119,824	1972,932	15,263	17,09	9,109	4,875	3,785	21	953,153	23,661	1851,165	0	200,495	200,495	99,711	0	0	0	0	0	0	0
10:49:32	1006,604	1982,998	15,459	17,431	9,155	4,979	3,809	21	953,153	23,661	1851,297	0	200,495	200,495	99,711	0	0	0	0	0	0	0
10:49:32	1202,282	1995,021	15,849	17,773	9,203	5,103	3,834	21	953,153	23,661	1851,441	0	200,495	200,495	99,711	0	0	0	0	0	0	0
10:49:32	1394,958	2008,971	16,386	18,359	9,254	5,247	3,862	21	953,153	23,661	1851,598	0	200,495	200,495	99,711	0	0	0	0	0	0	0
10:49:32	1272,631	2021,697	16,875	18,799	9,301	5,378	3,892	21	953,153	23,661	1851,768	0	200,495	200,495	99,711	0	0	0	0	0	0	0
10:49:32	1341,516	2035,112	17,412	19,385	9,348	5,516	3,924	21	952,233	23,661	1851,952	0	200,495	200,495	99,711	0	0	0	0	0	0	0
10:49:32	1252,05	2047,633	17,851	19,726	9,396	5,645	3,957	21	952,233	23,661	1852,148	0	200,495	200,495	99,711	0	0	0	0	0	0	0
10:49:32	1624,06	2063,873	18,681	20,605	9,444	5,813	3,994	21	952,233	23,661	1852,359	0	200,495	200,495	99,711	0	0	0	0	0	0	0
10:49:32	980,834	2073,682	18,779	20,703	9,494	5,914	4,031	21	952,233	23,661	1852,58	0	200,495	200,495	99,711	0	0	0	0	0	0	0
10:49:32	1118,969	2084,871	19,023	21,045	9,545	6,029	4,07	21	952,233	23,661	1852,813	0	200,495	200,495	99,711	0	0	0	0	0	0	0
10:49:32	1334,423	2098,216	19,658	21,631	9,587	6,167	4,112	21	952,233	23,661	1853,058	0	200,495	200,495	99,711	0	0	0	0	0	0	0
10:49:32	1310,034	2111,316	20,244	21,972	9,63	6,302	4,155	21	952,233	23,661	1853,316	0	200,495	200,495	99,711	0	0	0	0	0	0	0
10:49:32	1309,301	2124,409	20,83	22,363	9,673	6,437	4,199	21	952,233	23,661	1853,588	0	200,495	200,495	99,711	0	0	0	0	0	0	0
10:49:32	1073,486	2135,144	21,074	22,558	9,72	6,547	4,245	21	952,233	23,661	1853,869	0	200,495	200,495	99,711	0	0	0	0	0	0	0
10:49:32	977,246	2144,916	21,221	22,949	9,767	6,648	4,292	21	952,233	23,661	1854,16	0	200,495	200,495	99,711	0	0	0	0	0	0	0
10:49:32	1035,376	2155,27	21,416	22,998	9,815	6,755	4,341	21	952,233	23,661	1854,461	0	200,453	200,453	99,711	0	0	0	0	0	0	0
10:49:32	941,528	2164,685	21,416	22,949	9,868	6,852	4,39	21	952,233	23,661	1854,771	0	200,453	200,453	99,711	0	0	0	0	0	0	0
10:49:32	910,571	2173,791	21,562	22,998	9,912	6,946	4,44	21	952,233	23,661	1855,09	0	200,453	200,453	99,711	0	0	0	0	0	0	0
10:49:32	998,413	2183,775	21,806	23,193	9,955	7,049	4,491	21	952,233	23,661	1855,419	0	200,453	200,453	99,711	0	0	0	0	0	0	0
10:49:32	1088,842	2194,664	22,148	23,535	9,998	7,161	4,544	21	952,233	23,661	1855,758	0	200,453	200,453	99,711	0	0	0	0	0	0	0
10:49:32	912,548	2203,789	22,392	23,877	10,036	7,255	4,597	21	952,233	23,661	1856,106	0	200,453	200,453	99,711	0	0	0	0	0	0	0
10:49:32	1240,625	2216,195	23,076	24,267	10,07	7,383	4,651	21	952,233	23,661	1856,466	0	200,453	200,453	99,711	0	0	0	0	0	0	0
10:49:32	962,109	2225,817	23,467	24,463	10,103	7,482	4,707	21	952,233	23,661	1856,836	0	200,453	200,453	99,711	0	0	0	0	0	0	0
10:49:32	931,176	2235,128	23,76	24,707	10,14	7,578	4,763	21	952,233	23,661	1857,214	0	200,453	200,453	99,711	0	0	0	0	0	0	0
10:49:32	1008,447	2245,213	24,199	25,146	10,173	7,682	4,82	21	952,233	23,661	1857,602	0	200,453	200,453	99,711	0	0	0	0	0	0	0
10:49:32	808,789	2253,301	24,443	25,537	10,205	7,765	4,878	21	952,233	23,661	1857,998	0	200,453	200,453	99,711	0	0	0	0	0	0	0
10:49:33	808,056	2261,381	24,687	25,488	10,238	7,849	4,936	21	952,233	23,661	1858,401	0	200,453	200,453	99,711	0	0	0	0	0	0	0
10:49:33	973,071	2271,112	25,029	25,928	10,274	7,949	4,995	21	952,233	23,661	1858,814	0	200,453	200,453	99,711	0	0	0	0	0	0	0
10:49:33	706,176	2278,174	25,176	25,928	10,306	8,022	5,055	21	952,233	23,661	1859,233	0	200,453	200,453	99,711	0	0	0	0	0	0	0
10:49:33	621,362	2284,387	25,176	25,879	10,34	8,086	5,114	21	952,233	23,661	1859,658	0	200,453	200,453	99,711	0	0	0	0	0	0	0
10:49:33	831,518	2292,703	25,517	26,074	10,369	8,172	5,174	21	952,233	23,661	1860,092	0	200,453	200,453	99,711	0	0	0	0	0	0	0
10:49:33	534,155	2298,044	25,566	26,269	10,396	8,227	5,234	21	952,233	23,661	1860,53	0	200,453	200,453	99,711	0	0	0	0	0	0	0
10:49:33	863,33	2306,677	26,006	26,562	10,421	8,316	5,294	21	952,233	23,661	1860,976	0	200,453	200,453	99,711	0	0	0	0	0	0	0
10:49:33	772,753	2314,405	26,348	26,807	10,446	8,395	5,355	21	952,233	23,661	1861,429	0	200,453	200,453	99,711	0	0	0	0	0	0	0
10:49:33	577,514	2320,18	26,543	27,1	10,468	8,455	5,416	21	952,233	23,661	1861,888	0	200,453	200,453	99,711	0	0	0	0	0	0	0
10:49:33	548,266	2325,663	26,738	27,1	10,488	8,511	5,477	21	952,233	23,661	1862,351	0	200,453	200,453	99,711	0	0	0	0	0	0	0
10:49:33	677,026	2332,433	27,031	27,344	10,51	8,581	5,538	21	952,233	23,661	1862,822	0	200,453	200,453	99,711	0	0	0	0	0	0	0
10:49:33	346,24	2335,895	27,031	27,441	10,529	8,617	5,598	21	952,233	23,661	1863,295	0	200,453	200,453	99,711	0	0	0	0	0	0	0
10:49:33	591,333	2341,809	27,226	27,588	10,552	8,678	5,658	21	952,233	23,661	1863,773	0	200,453	200,453	99,711	0	0	0	0	0	0	0
10:49:33	362,817	2345,437	27,178	27,49	10,575	8,715	5,718	21	952,233	23,661	1864,255	0	200,453	200,453	99,711	0	0	0	0	0	0	0
10:49:33	470,459	2350,141	27,324	27,637	10,593	8,764	5,778	21	952,233	23,661	1864,741	0	200,453	200,453	99,711	0	0	0	0	0	0	0
10:49:33	473,974	2354,881	27,471	27,685	10,612	8,813	5,838	21	952,233	23,661	1865,231	0	200,453	200,453	99,711	0	0	0	0	0	0	0
10:49:33	436,694	2359,248	27,666	27,978	10,626	8,858	5,897	21	952,233	23,661	1865,725	0	200,453	200,453	99,711	0	0	0	0	0	0	0
10:49:33	381,323	2363,061	27,812	27,978	10,639	8,897	5,956	21	952,233	23,661	1866,222	0	200,453	200,453	99,711	0	0	0	0	0	0	0
10:49:33	430,542	2367,367	28,008	28,174	10,653	8,941	6,014	21	952,233	23,661	1866,723	0	200,453	200,453	99,711	0	0	0	0	0	0	0
10:49:33	310,4	2370,471	28,154	28,174	10,662	8,973	6,072	21	952,233	23,661	1867,227	0	200,453	200,453	99,711	0	0	0	0	0	0	0
10:49:33	356,42	2374,035	28,35	28,467	10,672	9,01	6,13	21	952,233	23,661	1867,734	0	200,453	200,453	99,711	0	0	0	0	0	0	0
10:49:33	262,524	2376,66	28,447	28,564	10,681	9,037	6,187	21	952,233	23,661	1868,243	0	200,453	200,453	99,711	0	0	0	0	0	0	0
10:49:33	146,606	2378,126	28,35	28,467	10,694	9,052	6,243	21	952,233	23,661	1868,753	0	200,453	200,453	99,711	0	0	0	0	0	0	0
10:49:33	172,705	2379,853	28,35	28,516	10,704	9,07	6,298	21	952,233	23,661	1869,264	0	200,453	200,453	99,711	0	0	0	0	0	0	0
10:49:33	126,928	2381,123	28,301	28,174	10,714	9,083	6,353	21	952,233	23,661	1869,776	0	200,453	200,453	99,711	0	0	0	0	0	0	0
10:49:33	146,484	2382,588	28,35	28,369	10,719	9,098	6,407	21	952,233	23,661	1870,288	0	200,453	200,453	99,711	0	0	0	0	0	0	0
10:49:33	297,68	2385,564	28,496	28,516	10,728	9,129	6,46	21	952,233	23,661	1870,804	0	200,453	200,453	99,711	0	0	0	0	0	0	0
10:49:33	36,035	2385,925	28,447	28,564	10,733	9,133	6,513	21	952,233	23,661	1871,319	0	200,453	200,453	99,711	0	0	0	0	0	0	0
10:49:33	90,698	2386,832	28,447	28,516	10,738	9,142	6,564	21	952,233	23,661	1871,834	0	200,453	200,453	99,711	0	0	0	0	0	0	0
10:49:33	217,993	2389,012	28,594	28,516	10,742	9,165	6,615	21	952,233	23,661	1872,351	0	200,453	200,453	99,711	0	0	0	0	0	0	0
10:49:33	7,495	2389,087	28,594	28,711	10,742	9,165	6,665	21	952,233	23,661	1872,868	0	200,453	200,453	99,711	0	0	0	0	0	0	0
10:49:33	0	2389,087	28,594	28,564	10,742	9,165	6,714	21	952,233	23,661	1873,384	0	200,453	200,453	99,711	0	0	0	0	0	0	0
10:49:33	123,852	2390,325	28,643	28,711	10,747	9,178	6,763	21	952,233	23,661	1873,901	0	200,453	200,453	99,711	0	0	0	0	0	0	0
10:49:33	-58,349	2389,742	28,496	28,467	10,751	9,172	6,81	21	952,233	23,661	1874,417	0	200,453	200,453	99,711	0	0	0	0	0	0	0
10:49:33	101,928	2390,761	28,594	28,662	10,752	9,183	6,856	21	952,233	23,661	1874,934	0	200,453	200,453	99,711	0	0	0	0	0	0	0
10:49:33	-63,72	2390,124	28,447	28,516	10,756	9,176	6,902	21	952,233	23,661	1875,449	0	200,453	200,453	99,711	0	0	0	0	0	0	0
10:49:33	-141,308	2388,711	28,301	28,32	10,756	9,161	6,946	21	952,233	23,661	1875,962	0	200,453	200,453	99,711	0	0	0	0	0	0	0
10:49:33	0	2388,711	28,301	28,32	10,756	9,161	6,99	21	952,233	23,661	1876,475	0	200,453	200,453	99,711	0	0	0	0	0	0	0
10:49:33	47,119	2389,182	28,35	28,32	10,756	9,166	7,032	21	952,233	23,661	1876,987	0	200,453	200,453	99,711	0	0	0	0	0	0	0
10:49:33	16,577	2389,348	28,447	28,467	10,752	9,168	7,074	21	952,233	23,661	1877,5	0	200,453	200,453	99,711	0	0	0	0	0	0	0
10:49:33	-141,259	2387,935	28,301	28,32	10,752	9,153	7,115	21	952,233	23,661	1878,01	0	200,453	200,453	99,711	0	0	0	0	0	0	0
10:49:33	-7,714	2387,858	28,301	28,32	10,751	9,153	7,155	21	952,233	23,661	1878,52	0	200,453	200,453	99,711	0	0	0	0	0	0	0
10:49:33	47,07	2388,328	28,35	28,467	10,751	9,158	7,194	21	952,233	23,661	1879,03	0	200,453	200,453	99,711	0	0	0	0	0	0	0
10:49:33	-141,235	2386,916	28,203	28,125	10,751	9,143	7,232	21	952,233	23,661	1879,538	0	200,453	200,453	99,711	0	0	0	0	0	0	0
10:49:33	-47,094	2386,445	28,154	28,174	10,751	9,138	7,27	21	952,233	23,661	1880,045	0	200,453	200,453	99,711	0	0	0	0	0	0	0
10:49:33	141,259	2387,858	28,301	28,369	10,751	9,153	7,307	21	952,233	23,661	1880,553	0	200,453	200,453	99,711	0	0	0	0	0	0	0
10:49:33	-217,724	2385,681	28,154	28,32	10,747	9,13	7,342	21	952,233	23,661	1881,058	0	200,453	200,453	99,711	0	0	0	0	0	0	0
10:49:33	141,21	2387,093	28,301	28,467	10,747	9,145	7,378	21	952,233	23,661	1881,564	0	200,453	200,453	99,711	0	0	0	0	0	0	0
10:49:33	-188,305	2385,21	28,105	28,174	10,747	9,125	7,412	21	952,233	23,661	1882,067	0	200,453	200,453	99,711	0	0	0	0	0	0	0
10:49:33	-6,42	2385,145	28,105	28,32	10,747	9,125	7,446	21	952,233	23,661	1882,57	0	200,453	200,453	99,711	0	0	0	0	0	0	0
10:49:33	47,07	2385,616	28,154	28,174	10,747	9,13	7,479	21	952,233	23,661	1883,073	0	200,453	200,453	99,711	0	0	0	0	0	0	0
10:49:33	-76,684	2384,849	28,154	28,174	10,742	9,122	7,511	21	952,233	23,661	1883,575	0	200,453	200,453	99,711	0	0	0	0	0	0	0
10:49:33	47,07	2385,32	28,203	28,174	10,742	9,127	7,542	21	952,233	23,661	1884,077	0	200,453	200,453	99,711	0	0	0	0	0	0	0
10:49:33	133,691	2386,657	28,35	28,369	10,742	9,14	7,574	21	952,233	23,661	1884,579	0	200,453	200,453	99,711	0	0	0	0	0	0	0
10:49:33	-141,21	2385,245	28,203	28,174	10,742	9,126	7,604	21	952,233	23,661	1885,08	0	200,453	200,453	99,711	0	0	0	0	0	0	0
10:49:33	141,21	2386,657	28,35	28,369	10,742	9,14	7,634	21	952,233	23,661	1885,582	0	200,453	200,453	99,711	0	0	0	0	0	0	0
10:49:33	-227,832	2384,379	28,105	27,978	10,742	9,117	7,663	21	952,233	23,661	1886,08	0	200,453	200,453	99,711	0	0	0	0	0	0	0
10:49:33	39,55	2384,774	28,154	28,125	10,742	9,121	7,692	21	952,233	23,661	1886,579	0	200,453	200,453	99,711	0	0	0	0	0	0	0
10:49:33	-47,07	2384,303	28,105	28,125	10,742	9,116	7,72	21	952,233	23,661	1887,077	0	200,453	200,453	99,711	0	0	0	0	0	0	0
10:49:33	94,14	2385,245	28,203	28,174	10,742	9,126	7,747	21	952,233	23,661	1887,575	0	200,453	200,453	99,711	0	0	0	0	0	0	0
10:49:33	-39,55	2384,849	28,154	28,32	10,742	9,122	7,774	21	952,233	23,661	1888,072	0	200,453	200,453	99,711	0	0	0	0	0	0	0
10:49:33	141,21	2386,261	28,301	28,369	10,742	9,136	7,801	21	952,233	23,661	1888,57	0	200,453	200,453	99,711	0	0	0	0	0	0	0
10:49:33	-141,21	2384,849	28,154	27,978	10,742	9,122	7,827	21	952,233	23,661	1889,067	0	200,453	200,453	99,711	0	0	0	0	0	0	0
10:49:33	-141,186	2383,437	28,008	28,027	10,742	9,107	7,852	21	952,233	23,661	1889,561	0	200,453	200,453	99,711	0	0	0	0	0	0	0
10:49:33	133,667	2384,774	28,154	28,027	10,742	9,121	7,877	21	952,233	23,661	1890,057	0	200,453	200,453	99,711	0	0	0	0	0	0	0
10:49:33	141,235	2386,186	28,301	28,32	10,742	9,135	7,902	21	952,233	23,661	1890,553	0	200,453	200,453	99,711	0	0	0	0	0	0	0
10:49:33	-94,165	2385,245	28,203	28,174	10,742	9,126	7,926	21	952,233	23,661	1891,047	0	200,453	200,453	99,711	0	0	0	0	0	0	0
10:49:33	0	2385,245	28,203	28,32	10,742	9,126	7,949	21	952,233	23,661	1891,541	0	200,453	200,453	99,711	0	0	0	0	0	0	0
10:49:33	37,133	2385,616	28,154	28,027	10,747	9,13	7,972	21	952,233	23,661	1892,036	0	200,453	200,453	99,711	0	0	0	0	0	0	0
10:49:33	-40,649	2385,21	28,105	28,027	10,747	9,125	7,995	21	952,233	23,661	1892,529	0	200,453	200,453	99,711	0	0	0	0	0	0	0
10:49:33	-64,697	2384,563	27,959	27,978	10,751	9,119	8,017	21	952,233	23,661	1893,021	0	200,453	200,453	99,711	0	0	0	0	0	0	0
10:49:33	111,791	2385,681	28,154	28,125	10,747	9,13	8,039	21	952,233	23,661	1893,514	0	200,453	200,453	99,711	0	0	0	0	0	0	0
10:49:33	-47,094	2385,21	28,105	28,027	10,747	9,125	8,06	21	952,233	23,661	1894,005	0	200,453	200,453	99,711	0	0	0	0	0	0	0
10:49:33	0	2385,21	28,105	27,978	10,747	9,125	8,081	21	952,233	23,661	1894,497	0	200,453	200,453	99,711	0	0	0	0	0	0	0
10:49:33	323,144	2388,441	28,447	28,174	10,747	9,159	8,102	21	952,233	23,661	1894,991	0	200,453	200,453	99,711	0	0	0	0	0	0	0
10:49:33	-235,424	2386,087	28,203	28,174	10,747	9,134	8,122	21	952,233	23,661	1895,482	0	200,453	200,453	99,711	0	0	0	0	0	0	0
10:49:33	100,585	2387,093	28,301	28,32	10,747	9,145	8,142	21	952,233	23,661	1895,973	0	200,453	200,453	99,711	0	0	0	0	0	0	0
10:49:33	47,094	2387,564	28,35	28,369	10,747	9,15	8,162	21	952,233	23,661	1896,465	0	200,453	200,453	99,711	0	0	0	0	0	0	0
10:49:33	0	2387,564	28,35	28,369	10,747	9,15	8,182	21	952,233	23,661	1896,956	0	200,453	200,453	99,711	0	0	0	0	0	0	0
10:49:33	-64,746	2386,916	28,203	28,174	10,751	9,143	8,2	21,3	952,233	23,661	1897,446	0	200,453	200,453	99,711	0	0	0	0	0	0	0
10:49:33	-47,094	2386,445	28,154	28,125	10,751	9,138	8,219	21,3	952,233	23,661	1897,935	0	200,453	200,453	99,711	0	0	0	0	0	0	0
10:49:33	47,094	2386,916	28,203	28,32	10,751	9,143	8,237	21,3	952,233	23,661	1898,424	0	200,453	200,453	99,711	0	0	0	0	0	0	0
10:49:33	94,165	2387,858	28,301	28,369	10,751	9,153	8,255	21,3	952,233	23,661	1898,914	0	200,453	200,453	99,711	0	0	0	0	0	0	0
10:49:33	-94,165	2386,916	28,203	28,32	10,751	9,143	8,272	21,3	952,233	23,661	1899,402	0	200,453	200,453	99,711	0	0	0	0	0	0	0
10:49:33	-235,351	2384,563	27,959	27,978	10,751	9,119	8,289	21,3	952,233	23,661	1899,887	0	200,453	200,453	99,711	0	0	0	0	0	0	0
10:49:33	141,21	2385,975	28,105	28,027	10,751	9,133	8,305	21,3	952,233	23,661	1900,373	0	200,453	200,453	99,711	0	0	0	0	0	0	0
10:49:33	-29,418	2385,681	28,154	28,174	10,747	9,13	8,322	21,3	952,233	23,661	1900,858	0	200,453	200,453	99,711	0	0	0	0	0	0	0
10:49:33	-47,094	2385,21	28,105	28,32	10,747	9,125	8,337	21,3	952,233	23,661	1901,343	0	200,453	200,453	99,711	0	0	0	0	0	0	0
10:49:33	-94,116	2384,268	28,008	27,978	10,747	9,116	8,353	21,3	952,233	23,661	1901,826	0	200,453	200,453	99,711	0	0	0	0	0	0	0
10:49:33	87,695	2385,145	28,105	28,174	10,747	9,125	8,368	21,3	952,233	23,661	1902,309	0	203,63	203,63	99,724	0	0	0	0	0	0	0
10:49:33	6,42	2385,21	28,105	28,174	10,747	9,125	8,383	21,3	952,233	23,661	1902,792	0	203,63	203,63	99,724	0	0	0	0	0	0	0
10:49:33	0	2385,21	28,105	28,125	10,747	9,125	8,397	21,3	952,233	23,661	1903,274	0	203,63	203,63	99,724	0	0	0	0	0	0	0
10:49:33	0	2385,21	28,105	28,125	10,747	9,125	8,411	21,3	952,233	23,661	1903,756	0	203,63	203,63	99,724	0	0	0	0	0	0	0
10:49:33	47,094	2385,681	28,154	28,32	10,747	9,13	8,426	21,3	952,233	23,661	1904,238	0	203,63	203,63	99,724	0	0	0	0	0	0	0
10:49:33	0	2385,681	28,154	28,174	10,747	9,13	8,439	21,3	952,233	23,661	1904,72	0	203,63	203,63	99,724	0	0	0	0	0	0	0
10:49:33	0	2385,681	28,154	28,027	10,747	9,13	8,453	21,3	952,233	23,661	1905,201	0	203,63	203,63	99,724	0	0	0	0	0	0	0
10:49:33	0	2385,681	28,154	28,174	10,747	9,13	8,466	21,3	952,233	23,661	1905,681	0	203,63	203,63	99,724	0	0	0	0	0	0	0
10:49:33	-6,445	2385,616	28,154	28,125	10,747	9,13	8,479	21,3	952,233	23,661	1906,161	0	203,63	203,63	99,724	0	0	0	0	0	0	0
10:49:33	-40,649	2385,21	28,105	28,125	10,747	9,125	8,492	21,3	952,233	23,661	1906,64	0	203,63	203,63	99,724	0	0	0	0	0	0	0
10:49:33	40,649	2385,616	28,154	28,027	10,747	9,13	8,504	21,3	952,233	23,661	1907,119	0	203,63	203,63	99,724	0	0	0	0	0	0	0
10:49:34	6,445	2385,681	28,154	28,125	10,747	9,13	8,517	21,3	952,233	23,661	1907,598	0	203,63	203,63	99,724	0	0	0	0	0	0	0
10:49:34	47,045	2386,151	28,203	28,32	10,747	9,135	8,529	21,3	952,233	23,661	1908,076	0	203,63	203,63	99,724	0	0	0	0	0	0	0
10:49:34	-6,42	2386,087	28,203	28,32	10,747	9,134	8,541	21,3	952,233	23,661	1908,554	0	203,63	203,63	99,724	0	0	0	0	0	0	0
10:49:34	147,68	2387,564	28,35	28,369	10,747	9,15	8,553	21,3	952,233	23,661	1909,033	0	203,63	203,63	99,724	0	0	0	0	0	0	0
10:49:34	-235,4	2385,21	28,105	28,174	10,747	9,125	8,564	21,3	952,233	23,661	1909,51	0	203,63	203,63	99,724	0	0	0	0	0	0	0
10:49:34	0	2385,21	28,105	28,125	10,747	9,125	8,575	21,3	952,233	23,661	1909,985	0	203,63	203,63	99,724	0	0	0	0	0	0	0
10:49:34	47,094	2385,681	28,154	28,32	10,747	9,13	8,586	21,3	952,233	23,661	1910,461	0	203,63	203,63	99,724	0	0	0	0	0	0	0
10:49:34	-53,515	2385,145	28,105	28,125	10,747	9,125	8,596	21,3	952,233	23,661	1910,936	0	203,63	203,63	99,724	0	0	0	0	0	0	0
10:49:34	100,561	2386,151	28,203	28,32	10,747	9,135	8,607	21,3	952,233	23,661	1911,411	0	203,63	203,63	99,724	0	0	0	0	0	0	0
10:49:34	-94,14	2385,21	28,105	28,027	10,747	9,125	8,617	21,3	952,233	23,661	1911,885	0	203,63	203,63	99,724	0	0	0	0	0	0	0
10:49:34	0	2385,21	28,105	28,174	10,747	9,125	8,627	21,3	952,233	23,661	1912,358	0	203,63	203,63	99,724	0	0	0	0	0	0	0
10:49:34	-94,116	2384,268	28,008	28,174	10,747	9,116	8,637	21,3	952,233	23,661	1912,83	0	203,63	203,63	99,724	0	0	0	0	0	0	0
10:49:34	87,695	2385,145	28,105	28,027	10,747	9,125	8,646	21,3	952,233	23,661	1913,302	0	203,63	203,63	99,724	0	0	0	0	0	0	0
10:49:34	-94,14	2384,204	28,008	28,174	10,747	9,115	8,655	21,3	952,233	23,661	1913,773	0	203,63	203,63	99,724	0	0	0	0	0	0	0
10:49:34	94,14	2385,145	28,105	28,125	10,747	9,125	8,665	21,3	952,233	23,661	1914,245	0	203,63	203,63	99,724	0	0	0	0	0	0	0
10:49:34	47,07	2385,616	28,154	28,125	10,747	9,13	8,674	21,3	952,233	23,661	1914,716	0	203,63	203,63	99,724	0	0	0	0	0	0	0
10:49:34	0	2385,616	28,154	28,32	10,747	9,13	8,683	21,3	952,233	23,661	1915,187	0	203,63	203,63	99,724	0	0	0	0	0	0	0
10:49:34	6,445	2385,681	28,154	28,125	10,747	9,13	8,691	21,3	952,233	23,661	1915,657	0	203,63	203,63	99,724	0	0	0	0	0	0	0
10:49:34	-53,515	2385,145	28,105	28,027	10,747	9,125	8,7	21,3	952,233	23,661	1916,127	0	203,63	203,63	99,724	0	0	0	0	0	0	0
10:49:34	0	2385,145	28,105	28,027	10,747	9,125	8,708	21,3	952,233	23,661	1916,596	0	203,63	203,63	99,724	0	0	0	0	0	0	0
10:49:34	-94,14	2384,204	28,008	27,783	10,747	9,115	8,716	21,3	952,233	23,661	1917,063	0	203,63	203,63	99,724	0	0	0	0	0	0	0
10:49:34	94,14	2385,145	28,105	28,174	10,747	9,125	8,724	21,3	952,233	23,661	1917,531	0	203,63	203,63	99,724	0	0	0	0	0	0	0
10:49:34	188,305	2387,028	28,301	28,516	10,747	9,144	8,732	21,3	952,233	23,661	1918,001	0	203,63	203,63	99,724	0	0	0	0	0	0	0
10:49:34	-94,165	2386,087	28,203	28,125	10,747	9,134	8,74	21,3	952,233	23,661	1918,469	0	203,63	203,63	99,724	0	0	0	0	0	0	0
10:49:34	-94,14	2385,145	28,105	28,027	10,747	9,125	8,748	21,3	952,233	23,661	1918,936	0	203,63	203,63	99,724	0	0	0	0	0	0	0
10:49:34	0	2385,145	28,105	27,978	10,747	9,125	8,755	21,3	952,233	23,661	1919,402	0	203,63	203,63	99,724	0	0	0	0	0	0	0
10:49:34	47,07	2385,616	28,154	28,125	10,747	9,13	8,763	21,3	952,233	23,661	1919,868	0	203,63	203,63	99,724	0	0	0	0	0	0	0
10:49:34	0	2385,616	28,154	28,32	10,747	9,13	8,77	21,3	952,233	23,661	1920,334	0	203,63	203,63	99,724	0	0	0	0	0	0	0
10:49:34	0	2385,616	28,154	28,174	10,747	9,13	8,777	21,3	952,233	23,661	1920,799	0	203,63	203,63	99,724	0	0	0	0	0	0	0
10:49:34	-47,07	2385,145	28,105	28,125	10,747	9,125	8,784	21,3	952,233	23,661	1921,264	0	203,63	203,63	99,724	0	0	0	0	0	0	0
10:49:34	94,14	2386,087	28,203	28,32	10,747	9,134	8,791	21,3	952,233	23,661	1921,728	0	203,63	203,63	99,724	0	0	0	0	0	0	0
10:49:34	0	2386,087	28,203	28,174	10,747	9,134	8,797	21,3	952,233	23,661	1922,193	0	203,63	203,63	99,724	0	0	0	0	0	0	0
10:49:34	6,42	2386,151	28,203	28,174	10,747	9,135	8,804	21,3	952,233	23,661	1922,657	0	203,63	203,63	99,724	0	0	0	0	0	0	0
10:49:34	94,165	2387,093	28,301	28,32	10,747	9,145	8,811	21,3	952,233	23,661	1923,121	0	203,63	203,63	99,724	0	0	0	0	0	0	0
10:49:34	0	2387,093	28,301	28,32	10,747	9,145	8,817	21,3	952,233	23,661	1923,585	0	203,63	203,63	99,724	0	0	0	0	0	0	0
10:49:34	0	2387,093	28,301	28,369	10,747	9,145	8,824	21,3	952,233	23,661	1924,049	0	203,63	203,63	99,724	0	0	0	0	0	0	0
10:49:34	-94,165	2386,151	28,203	28,369	10,747	9,135	8,83	21,3	952,233	23,661	1924,511	0	203,63	203,63	99,724	0	0	0	0	0	0	0
10:49:34	-47,045	2385,681	28,154	28,125	10,747	9,13	8,836	21,3	952,233	23,661	1924,972	0	203,63	203,63	99,724	0	0	0	0	0	0	0
10:49:34	0	2385,681	28,154	27,978	10,747	9,13	8,841	21,3	952,233	23,661	1925,433	0	203,63	203,63	99,724	0	0	0	0	0	0	0
10:49:34	0	2385,681	28,154	28,027	10,747	9,13	8,847	21,3	952,233	23,661	1925,893	0	203,63	203,63	99,724	0	0	0	0	0	0	0
10:49:34	141,21	2387,093	28,301	28,174	10,747	9,145	8,853	21,3	952,233	23,661	1926,354	0	203,63	203,63	99,724	0	0	0	0	0	0	0
10:49:34	-94,165	2386,151	28,203	28,32	10,747	9,135	8,858	21,3	952,233	23,661	1926,814	0	203,63	203,63	99,724	0	0	0	0	0	0	0
10:49:34	-94,14	2385,21	28,105	28,027	10,747	9,125	8,864	21,3	952,233	23,661	1927,272	0	203,63	203,63	99,724	0	0	0	0	0	0	0
10:49:34	94,14	2386,151	28,203	28,174	10,747	9,135	8,869	21,3	952,233	23,661	1927,731	0	203,63	203,63	99,724	0	0	0	0	0	0	0
10:49:34	-47,045	2385,681	28,154	28,027	10,747	9,13	8,874	21,3	952,233	23,661	1928,189	0	203,63	203,63	99,724	0	0	0	0	0	0	0
10:49:34	141,21	2387,093	28,301	28,223	10,747	9,145	8,879	21,3	952,233	23,661	1928,648	0	203,63	203,63	99,724	0	0	0	0	0	0	0
10:49:34	-141,21	2385,681	28,154	28,125	10,747	9,13	8,884	21,3	952,233	23,661	1929,104	0	203,63	203,63	99,724	0	0	0	0	0	0	0
10:49:34	-47,094	2385,21	28,105	28,027	10,747	9,125	8,889	21,3	952,233	23,661	1929,561	0	203,63	203,63	99,724	0	0	0	0	0	0	0
10:49:34	-94,116	2384,268	28,008	27,832	10,747	9,116	8,893	21,3	952,233	23,661	1930,015	0	203,63	203,63	99,724	0	0	0	0	0	0	0
10:49:34	94,116	2385,21	28,105	28,174	10,747	9,125	8,898	21,3	952,233	23,661	1930,471	0	203,63	203,63	99,724	0	0	0	0	0	0	0
10:49:34	0	2385,21	28,105	28,174	10,747	9,125	8,902	21,3	952,233	23,661	1930,925	0	203,63	203,63	99,724	0	0	0	0	0	0	0
10:49:34	-94,116	2384,268	28,008	28,125	10,747	9,116	8,907	21,3	952,233	23,661	1931,379	0	203,63	203,63	99,724	0	0	0	0	0	0	0
10:49:34	188,256	2386,151	28,203	28,223	10,747	9,135	8,911	21,3	952,233	23,661	1931,833	0	203,63	203,63	99,724	0	0	0	0	0	0	0
10:49:34	-47,045	2385,681	28,154	28,32	10,747	9,13	8,915	21,3	952,233	23,661	1932,287	0	203,63	203,63	99,724	0	0	0	0	0	0	0
10:49:34	0	2385,681	28,154	28,125	10,747	9,13	8,92	21,3	952,233	23,661	1932,74	0	203,63	203,63	99,724	0	0	0	0	0	0	0
10:49:34	-47,094	2385,21	28,105	28,174	10,747	9,125	8,924	21,3	952,233	23,661	1933,193	0	203,63	203,63	99,724	0	0	0	0	0	0	0
10:49:34	-151,123	2383,698	27,861	27,978	10,752	9,11	8,927	21,3	952,233	23,661	1933,643	0	203,63	203,63	99,724	0	0	0	0	0	0	0
10:49:34	86,425	2384,563	27,959	27,93	10,751	9,119	8,931	21,3	952,233	23,661	1934,094	0	203,63	203,63	99,724	0	0	0	0	0	0	0
10:49:34	-170,581	2382,857	27,861	27,588	10,747	9,101	8,934	21,3	952,233	23,661	1934,543	0	203,63	203,63	99,724	0	0	0	0	0	0	0
10:49:34	-553,442	2377,322	27,373	26,904	10,742	9,044	8,937	21,3	952,233	23,661	1934,986	0	203,63	203,63	99,724	0	0	0	0	0	0	0
10:49:34	-609,741	2371,225	26,836	26,123	10,737	8,981	8,937	21,3	952,233	23,661	1935,422	0	203,63	203,63	99,724	0	0	0	0	0	0	0
10:49:34	-809,96	2363,125	26,25	25,244	10,724	8,898	8,937	21,3	952,233	23,661	1935,85	0	203,63	203,63	99,724	0	0	0	0	0	0	0
10:49:34	-1084,033	2352,285	25,566	24,267	10,7	8,786	8,934	21,3	952,233	23,661	1936,266	0	203,63	203,63	99,724	0	0	0	0	0	0	0
10:49:34	-952,221	2342,763	25,176	23,34	10,667	8,688	8,929	21,3	952,233	23,661	1936,673	0	203,63	203,63	99,724	0	0	0	0	0	0	0
10:49:34	-898,828	2333,775	24,932	23,144	10,63	8,595	8,922	21,3	952,233	23,661	1937,07	0	203,63	203,63	99,724	0	0	0	0	0	0	0
10:49:34	-1133,52	2322,439	24,687	22,363	10,58	8,478	8,914	21,3	952,233	23,661	1937,455	0	203,63	203,63	99,724	0	0	0	0	0	0	0
10:49:34	-880,542	2313,634	24,736	22,705	10,528	8,387	8,903	21,3	952,233	23,661	1937,831	0	203,63	203,63	99,724	0	0	0	0	0	0	0
10:49:34	-989,746	2303,736	24,785	22,363	10,47	8,285	8,891	21,3	952,233	23,661	1938,197	0	203,63	203,63	99,724	0	0	0	0	0	0	0
10:49:34	-1373,925	2289,997	24,297	21,582	10,419	8,144	8,877	21,3	952,233	23,661	1938,549	0	203,63	203,63	99,724	0	0	0	0	0	0	0
10:49:34	-1097,485	2279,022	24,101	21,338	10,368	8,031	8,86	21,3	952,233	23,661	1938,889	0	203,63	203,63	99,724	0	0	0	0	0	0	0
10:49:34	-1136,987	2267,652	23,76	21,24	10,322	7,913	8,841	21,3	952,233	23,661	1939,218	0	203,63	203,63	99,724	0	0	0	0	0	0	0
10:49:34	-1450,634	2253,146	22,978	20,459	10,282	7,764	8,82	21,3	952,233	23,661	1939,532	0	203,63	203,63	99,724	0	0	0	0	0	0	0
10:49:34	-1650,805	2236,638	22,002	19,336	10,242	7,594	8,796	21,3	952,233	23,661	1939,829	0	203,63	203,63	99,724	0	0	0	0	0	0	0
10:49:34	-1175,293	2224,885	21,611	18,847	10,196	7,473	8,77	21,3	952,233	23,661	1940,114	0	203,63	203,63	99,724	0	0	0	0	0	0	0
10:49:34	-1080,468	2214,08	21,269	18,652	10,154	7,361	8,743	21,3	952,233	23,661	1940,388	0	203,63	203,63	99,724	0	0	0	0	0	0	0
10:49:34	-955,908	2204,521	21,221	19,189	10,102	7,263	8,714	21,3	952,233	23,661	1940,652	0	203,63	203,63	99,724	0	0	0	0	0	0	0
10:49:34	-973,876	2194,783	21,074	18,457	10,055	7,162	8,683	21,3	952,233	23,661	1940,906	0	203,63	203,63	99,724	0	0	0	0	0	0	0
10:49:34	-1393,432	2180,848	20,586	18,359	10,003	7,019	8,651	21,3	952,233	23,661	1941,146	0	203,63	203,63	99,724	0	0	0	0	0	0	0
10:49:34	-1178,271	2169,066	20,146	18,261	9,96	6,897	8,616	21,3	952,233	23,661	1941,374	0	203,63	203,63	99,724	0	0	0	0	0	0	0
10:49:34	-501,196	2164,054	20,342	18,506	9,921	6,845	8,581	21,4	952,233	23,661	1941,597	0	203,63	203,63	99,724	0	0	0	0	0	0	0
10:49:34	-1240,039	2151,653	19,658	18,359	9,888	6,718	8,545	21,4	952,233	23,661	1941,807	0	203,63	203,63	99,724	0	0	0	0	0	0	0
10:49:34	-885,815	2142,795	19,17	17,773	9,863	6,626	8,507	21,4	952,233	23,661	1942,008	0	203,63	203,63	99,724	0	0	0	0	0	0	0
10:49:34	-784,985	2134,945	18,877	17,724	9,835	6,545	8,469	21,4	952,233	23,661	1942,201	0	203,63	203,63	99,724	0	0	0	0	0	0	0
10:49:34	-876,586	2126,179	18,486	17,578	9,806	6,455	8,429	21,4	952,233	23,661	1942,385	0	203,63	203,63	99,724	0	0	0	0	0	0	0
10:49:34	-747,216	2118,707	18,144	17,383	9,782	6,378	8,389	21,4	952,233	23,661	1942,561	0	203,63	203,63	99,724	0	0	0	0	0	0	0
10:49:34	-515,283	2113,554	18,144	17,285	9,752	6,325	8,349	21,4	952,233	23,661	1942,732	0	203,63	203,63	99,724	0	0	0	0	0	0	0
10:49:34	-673,022	2106,824	18,047	17,041	9,72	6,255	8,308	21,4	952,233	23,661	1942,896	0	203,63	203,63	99,724	0	0	0	0	0	0	0
10:49:34	-513,085	2101,693	18,047	17,285	9,691	6,203	8,266	21,4	952,233	23,661	1943,055	0	203,63	203,63	99,724	0	0	0	0	0	0	0
10:49:34	-523,974	2096,453	18,193	17,383	9,653	6,149	8,225	21,4	952,233	23,661	1943,209	0	203,63	203,63	99,724	0	0	0	0	0	0	0
10:49:34	-645,654	2089,997	18,047	17,041	9,625	6,082	8,183	21,4	952,233	23,661	1943,356	0	203,932	203,932	99,725	0	0	0	0	0	0	0
10:49:34	-650,122	2083,496	17,9	16,894	9,596	6,015	8,14	21,4	952,233	23,661	1943,496	0	203,932	203,932	99,725	0	0	0	0	0	0	0
10:49:34	-826,269	2075,233	17,51	16,504	9,57	5,93	8,097	21,4	952,233	23,661	1943,627	0	203,932	203,932	99,725	0	0	0	0	0	0	0
10:49:34	-606,03	2069,173	17,314	16,504	9,546	5,867	8,053	21,4	952,233	23,661	1943,753	0	203,932	203,932	99,725	0	0	0	0	0	0	0
10:49:34	-542,163	2063,751	17,168	16,406	9,523	5,811	8,009	21,4	952,233	23,661	1943,873	0	203,932	203,932	99,725	0	0	0	0	0	0	0
10:49:34	-687,036	2056,881	16,875	16,064	9,499	5,741	7,965	21,4	952,233	23,661	1943,986	0	203,932	203,932	99,725	0	0	0	0	0	0	0
10:49:34	-755,273	2049,328	16,435	15,722	9,479	5,663	7,92	21,4	952,233	23,661	1944,091	0	203,932	203,932	99,725	0	0	0	0	0	0	0
10:49:34	-690,356	2042,424	16,093	15,429	9,458	5,592	7,874	21,4	952,233	23,661	1944,19	0	203,932	203,932	99,725	0	0	0	0	0	0	0
10:49:34	-634,411	2036,08	15,849	15,332	9,435	5,526	7,828	21,4	952,233	23,661	1944,282	0	203,932	203,932	99,725	0	0	0	0	0	0	0
10:49:34	-326,013	2032,82	15,849	15,332	9,417	5,492	7,782	21,4	952,233	23,661	1944,37	0	203,932	203,932	99,725	0	0	0	0	0	0	0
10:49:34	-652,441	2026,296	15,605	15,088	9,393	5,425	7,736	21,4	952,233	23,661	1944,452	0	203,932	203,932	99,725	0	0	0	0	0	0	0
10:49:35	-570,08	2020,595	15,361	14,795	9,373	5,366	7,689	21,4	952,233	23,661	1944,528	0	203,932	203,932	99,725	0	0	0	0	0	0	0
10:49:35	-613,11	2014,464	15,117	14,599	9,351	5,303	7,643	21,4	952,233	23,661	1944,598	0	203,932	203,932	99,725	0	0	0	0	0	0	0
10:49:35	-437,438	2010,089	15,068	14,599	9,329	5,258	7,596	21,4	952,233	23,661	1944,664	0	203,932	203,932	99,725	0	0	0	0	0	0	0
10:49:35	-565,1	2004,438	14,922	14,502	9,304	5,2	7,549	21,4	952,233	23,661	1944,724	0	203,932	203,932	99,725	0	0	0	0	0	0	0
10:49:35	-427,6	2000,162	14,873	14,306	9,283	5,156	7,502	21,4	952,233	23,661	1944,779	0	203,932	203,932	99,725	0	0	0	0	0	0	0
10:49:35	-291,857	1997,244	14,922	14,502	9,264	5,126	7,455	21,4	952,233	23,661	1944,832	0	203,932	203,932	99,725	0	0	0	0	0	0	0
10:49:35	-517,724	1992,067	14,726	14,258	9,245	5,072	7,409	21,4	952,233	23,661	1944,879	0	203,932	203,932	99,725	0	0	0	0	0	0	0
10:49:35	-479,406	1987,273	14,482	14,111	9,23	5,023	7,362	21,4	952,233	23,661	1944,921	0	203,932	203,932	99,725	0	0	0	0	0	0	0
10:49:35	-539,404	1981,878	14,238	13,769	9,212	4,967	7,315	21,4	952,233	23,661	1944,958	0	203,932	203,932	99,725	0	0	0	0	0	0	0
10:49:35	-546,752	1976,411	13,896	13,574	9,199	4,911	7,268	21,4	952,233	23,661	1944,99	0	203,932	203,932	99,725	0	0	0	0	0	0	0
10:49:35	-455,395	1971,857	13,603	13,232	9,188	4,864	7,221	21,4	952,233	23,661	1945,017	0	203,932	203,932	99,725	0	0	0	0	0	0	0
10:49:35	-417,59	1967,681	13,408	13,086	9,175	4,821	7,174	21,4	952,233	23,661	1945,039	0	203,932	203,932	99,725	0	0	0	0	0	0	0
10:49:35	-375	1963,931	13,261	12,988	9,161	4,782	7,127	21,4	952,233	23,661	1945,058	0	203,932	203,932	99,725	0	0	0	0	0	0	0
10:49:35	-379,101	1960,14	13,115	12,841	9,147	4,743	7,08	21,4	952,233	23,661	1945,073	0	203,932	203,932	99,725	0	0	0	0	0	0	0
10:49:35	-200,402	1958,136	13,115	12,89	9,136	4,723	7,034	21,4	952,233	23,661	1945,086	0	203,932	203,932	99,725	0	0	0	0	0	0	0
10:49:35	-371,374	1954,422	12,968	12,744	9,122	4,684	6,988	21,4	952,233	23,661	1945,095	0	203,932	203,932	99,725	0	0	0	0	0	0	0
10:49:35	-295,52	1951,467	12,92	12,646	9,108	4,654	6,942	21,4	952,233	23,661	1945,102	0	203,932	203,932	99,725	0	0	0	0	0	0	0
10:49:35	-334,301	1948,124	12,822	12,549	9,094	4,619	6,896	21,4	952,233	23,661	1945,105	0	203,932	203,932	99,725	0	0	0	0	0	0	0
10:49:35	-306,799	1945,056	12,675	12,5	9,084	4,588	6,851	21,4	952,233	23,661	1945,056	0	203,932	203,932	99,725	0	0	0	0	0	0	0
10:49:35	-299,133	1942,065	12,529	12,353	9,075	4,557	6,806	21,4	952,233	23,661	1942,065	0	203,932	203,932	99,725	0	0	0	0	0	0	0
10:49:35	-219,873	1939,866	12,48	12,158	9,065	4,534	6,762	21,4	952,233	23,661	1939,866	0	203,932	203,932	99,725	0	0	0	0	0	0	0
10:49:35	-244,152	1937,424	12,48	12,256	9,051	4,509	6,717	21,4	952,233	23,661	1937,424	0	203,932	203,932	99,725	0	0	0	0	0	0	0
10:49:35	-220,874	1935,216	12,431	12,158	9,041	4,486	6,674	21,4	952,233	23,661	1935,216	0	203,932	203,932	99,725	0	0	0	0	0	0	0
10:49:35	-259,973	1932,616	12,334	12,109	9,031	4,459	6,63	21,4	952,233	23,661	1932,616	0	203,932	203,932	99,725	0	0	0	0	0	0	0
10:49:35	-169,909	1930,917	12,334	12,06	9,022	4,442	6,587	21,4	952,233	23,661	1930,917	0	203,932	203,932	99,725	0	0	0	0	0	0	0
10:49:35	-299,877	1927,918	12,187	11,963	9,012	4,411	6,545	21,4	952,233	23,661	1927,918	0	203,932	203,932	99,725	0	0	0	0	0	0	0
10:49:35	-215,319	1925,765	12,138	11,963	9,003	4,389	6,502	21,4	952,233	23,661	1925,765	0	203,932	203,932	99,725	0	0	0	0	0	0	0
10:49:35	-167,919	1924,086	12,138	11,963	8,993	4,372	6,461	21,4	952,233	23,661	1924,086	0	203,932	203,932	99,725	0	0	0	0	0	0	0
10:49:35	-257,519	1921,511	12,041	11,816	8,984	4,345	6,419	21,4	952,233	23,661	1921,511	0	203,932	203,932	99,725	0	0	0	0	0	0	0
10:49:35	-174,646	1919,764	11,943	11,767	8,979	4,327	6,378	21,4	952,233	23,661	1919,764	0	203,932	203,932	99,725	0	0	0	0	0	0	0
10:49:35	-343,933	1916,325	11,748	11,621	8,969	4,292	6,337	21,4	952,233	23,661	1916,325	0	203,932	203,932	99,725	0	0	0	0	0	0	0
10:49:35	-175,805	1914,567	11,65	11,572	8,964	4,273	6,297	21,4	952,233	23,661	1914,567	0	203,932	203,932	99,725	0	0	0	0	0	0	0
10:49:35	-259,924	1911,967	11,455	11,425	8,96	4,247	6,257	21,4	952,233	23,661	1911,967	0	203,932	203,932	99,725	0	0	0	0	0	0	0
10:49:35	-130,2	1910,665	11,406	11,377	8,955	4,233	6,217	21,4	952,233	23,661	1910,665	0	203,932	203,932	99,725	0	0	0	0	0	0	0
10:49:35	-172,338	1908,942	11,308	11,279	8,95	4,215	6,178	21,4	952,233	23,661	1908,942	0	203,932	203,932	99,725	0	0	0	0	0	0	0
10:49:35	-85,925	1908,083	11,308	11,279	8,945	4,207	6,139	21,4	952,233	23,661	1908,083	0	203,932	203,932	99,725	0	0	0	0	0	0	0
10:49:35	-168,676	1906,396	11,308	11,279	8,935	4,189	6,101	21,4	952,233	23,661	1906,396	0	203,932	203,932	99,725	0	0	0	0	0	0	0
10:49:35	4,699	1906,443	11,406	11,279	8,931	4,19	6,063	21,4	952,233	23,661	1906,396	0	203,932	203,932	99,725	0	0	0	0	0	0	0
10:49:35	-170,996	1904,733	11,406	11,377	8,921	4,172	6,026	21,4	952,233	23,661	1904,733	0	203,932	203,932	99,725	0	0	0	0	0	0	0
10:49:35	-125,5	1903,478	11,455	11,425	8,911	4,159	5,99	21,4	952,233	23,661	1903,478	0	203,932	203,932	99,725	0	0	0	0	0	0	0
10:49:35	-84,875	1902,629	11,455	11,377	8,907	4,15	5,954	21,4	952,233	23,661	1902,629	0	203,932	203,932	99,725	0	0	0	0	0	0	0
10:49:35	-129,296	1901,336	11,406	11,279	8,902	4,137	5,918	21,4	952,233	23,661	1901,336	0	203,932	203,932	99,725	0	0	0	0	0	0	0
10:49:35	-173,291	1899,603	11,308	11,181	8,897	4,119	5,883	21,4	952,233	23,661	1899,603	0	203,932	203,932	99,725	0	0	0	0	0	0	0
10:49:35	-176,831	1897,835	11,113	11,035	8,897	4,101	5,848	21,4	952,233	23,661	1897,835	0	203,932	203,932	99,725	0	0	0	0	0	0	0
10:49:35	-132,568	1896,509	10,966	10,937	8,897	4,087	5,813	21,4	952,233	23,661	1896,509	0	203,932	203,932	99,725	0	0	0	0	0	0	0
10:49:35	-84,826	1895,661	10,966	10,937	8,892	4,078	5,779	21,4	952,233	23,661	1895,661	0	203,932	203,932	99,725	0	0	0	0	0	0	0
10:49:35	-217,358	1893,488	10,82	10,888	8,887	4,056	5,745	21,4	952,233	23,661	1893,488	0	203,932	203,932	99,725	0	0	0	0	0	0	0
10:49:35	-84,814	1892,639	10,82	10,888	8,882	4,047	5,712	21,4	952,233	23,661	1892,639	0	203,932	203,932	99,725	0	0	0	0	0	0	0
10:49:35	-86,059	1891,779	10,82	10,888	8,878	4,038	5,679	21,4	952,233	23,661	1891,779	0	203,932	203,932	99,725	0	0	0	0	0	0	0
10:49:35	4,553	1891,824	10,918	10,937	8,873	4,039	5,647	21,4	952,233	23,661	1891,779	0	203,932	203,932	99,725	0	0	0	0	0	0	0
10:49:35	-39,611	1891,428	10,966	11,035	8,868	4,035	5,615	21,4	952,233	23,661	1891,428	0	203,932	203,932	99,725	0	0	0	0	0	0	0
10:49:35	-216,247	1889,266	10,82	10,888	8,863	4,013	5,584	21,4	952,233	23,661	1889,266	0	203,932	203,932	99,725	0	0	0	0	0	0	0
10:49:35	0	1889,266	10,82	10,888	8,863	4,013	5,553	21,4	952,233	23,661	1889,266	0	203,932	203,932	99,725	0	0	0	0	0	0	0
10:49:35	-216,186	1887,104	10,673	10,84	8,859	3,99	5,523	21,4	952,233	23,661	1887,104	0	203,932	203,932	99,725	0	0	0	0	0	0	0
10:49:35	-2,124	1887,083	10,673	10,742	8,858	3,99	5,493	21,4	952,233	23,661	1887,083	0	203,932	203,932	99,725	0	0	0	0	0	0	0
10:49:35	4,528	1887,128	10,771	10,742	8,854	3,991	5,463	21,4	952,233	23,661	1887,083	0	203,932	203,932	99,725	0	0	0	0	0	0	0
10:49:35	-83,74	1886,291	10,771	10,84	8,849	3,982	5,434	21,4	952,233	23,661	1886,291	0	203,932	203,932	99,725	0	0	0	0	0	0	0
10:49:35	44,128	1886,732	10,82	10,84	8,849	3,986	5,406	21,4	952,233	23,661	1886,291	0	203,932	203,932	99,725	0	0	0	0	0	0	0
10:49:35	-86,071	1885,871	10,82	10,84	8,844	3,978	5,378	21,4	952,233	23,661	1885,871	0	203,932	203,932	99,725	0	0	0	0	0	0	0
10:49:35	4,504	1885,916	10,918	10,888	8,839	3,978	5,35	21,4	952,233	23,661	1885,871	0	203,932	203,932	99,725	0	0	0	0	0	0	0
10:49:35	-82,714	1885,089	10,918	10,888	8,835	3,969	5,323	21,4	952,233	23,661	1885,089	0	203,932	203,932	99,725	0	0	0	0	0	0	0
10:49:35	-86,938	1884,22	10,918	10,937	8,83	3,961	5,296	21,4	952,233	23,661	1884,22	0	203,932	203,932	99,725	0	0	0	0	0	0	0
10:49:35	-88,244	1883,337	10,82	10,888	8,83	3,951	5,27	21,4	952,233	23,661	1883,337	0	203,932	203,932	99,725	0	0	0	0	0	0	0
10:49:35	-127,868	1882,059	10,771	10,742	8,825	3,938	5,244	21,4	952,233	23,661	1882,059	0	203,932	203,932	99,725	0	0	0	0	0	0	0
10:49:35	-88,232	1881,176	10,673	10,693	8,825	3,929	5,218	21,4	952,233	23,661	1881,176	0	203,932	203,932	99,725	0	0	0	0	0	0	0
10:49:35	-44,104	1880,735	10,625	10,595	8,825	3,925	5,193	21,4	952,233	23,661	1880,735	0	203,932	203,932	99,725	0	0	0	0	0	0	0
10:49:35	-88,195	1879,853	10,527	10,547	8,825	3,916	5,168	21,4	952,233	23,661	1879,853	0	203,932	203,932	99,725	0	0	0	0	0	0	0
10:49:35	-44,079	1879,412	10,478	10,498	8,825	3,911	5,143	21,4	952,233	23,661	1879,412	0	203,932	203,932	99,725	0	0	0	0	0	0	0
10:49:35	-82,69	1878,586	10,478	10,498	8,82	3,902	5,119	21,4	952,233	23,661	1878,586	0	203,932	203,932	99,725	0	0	0	0	0	0	0
10:49:35	-41,772	1878,168	10,527	10,547	8,815	3,898	5,095	21,4	952,233	23,661	1878,168	0	203,932	203,932	99,725	0	0	0	0	0	0	0
10:49:35	0	1878,168	10,527	10,547	8,815	3,898	5,071	21,4	952,233	23,661	1878,168	0	203,932	203,932	99,725	0	0	0	0	0	0	0
10:49:35	-81,628	1877,351	10,527	10,498	8,811	3,89	5,048	21,4	952,233	23,661	1877,351	0	203,932	203,932	99,725	0	0	0	0	0	0	0
10:49:35	-48,474	1876,867	10,478	10,498	8,81	3,885	5,025	21,4	952,233	23,661	1876,867	0	203,932	203,932	99,725	0	0	0	0	0	0	0
10:49:35	-124,462	1875,622	10,429	10,4	8,806	3,872	5,003	21,4	952,233	23,661	1875,622	0	203,932	203,932	99,725	0	0	0	0	0	0	0
10:49:35	44,079	1876,063	10,478	10,498	8,806	3,876	4,981	21,4	952,233	23,661	1875,623	0	203,932	203,932	99,725	0	0	0	0	0	0	0
10:49:35	-37,561	1875,687	10,527	10,498	8,801	3,873	4,959	21,4	952,233	23,661	1875,623	0	203,932	203,932	99,725	0	0	0	0	0	0	0
10:49:35	-130,09	1874,386	10,478	10,4	8,796	3,859	4,937	21,4	952,233	23,661	1874,386	0	203,932	203,932	99,725	0	0	0	0	0	0	0
10:49:35	0	1874,386	10,478	10,498	8,796	3,859	4,916	21,4	952,233	23,661	1874,386	0	203,932	203,932	99,725	0	0	0	0	0	0	0
10:49:35	-41,784	1873,969	10,527	10,498	8,791	3,855	4,895	21,4	952,233	23,661	1873,969	0	203,932	203,932	99,725	0	0	0	0	0	0	0
10:49:35	0	1873,969	10,527	10,498	8,791	3,855	4,875	21,1	952,693	23,661	1873,969	0	203,932	203,932	99,725	0	0	0	0	0	0	0
10:49:35	-81,555	1873,153	10,527	10,498	8,787	3,846	4,855	21,1	952,693	23,661	1873,153	0	203,932	203,932	99,725	0	0	0	0	0	0	0
10:49:35	-49,328	1872,66	10,478	10,4	8,786	3,841	4,835	21,1	952,693	23,661	1872,66	0	203,932	203,932	99,725	0	0	0	0	0	0	0
10:49:35	-44,055	1872,219	10,429	10,351	8,786	3,837	4,815	21,1	952,693	23,661	1872,219	0	203,932	203,932	99,725	0	0	0	0	0	0	0
10:49:35	-79,492	1871,424	10,429	10,4	8,782	3,829	4,796	21,1	952,693	23,661	1871,424	0	203,932	203,932	99,725	0	0	0	0	0	0	0
10:49:35	-88,073	1870,544	10,332	10,205	8,782	3,82	4,777	21,1	952,693	23,661	1870,544	0	203,932	203,932	99,725	0	0	0	0	0	0	0
10:49:35	0	1870,544	10,332	10,4	8,782	3,82	4,758	21,1	952,693	23,661	1870,543	0	203,932	203,932	99,725	0	0	0	0	0	0	0
10:49:35	-44,042	1870,103	10,283	10,205	8,782	3,815	4,74	21,1	952,693	23,661	1870,103	0	203,932	203,932	99,725	0	0	0	0	0	0	0
10:49:35	-93,334	1869,17	10,185	10,205	8,782	3,805	4,721	21,1	952,693	23,661	1869,17	0	203,932	203,932	99,725	0	0	0	0	0	0	0
10:49:35	7,519	1869,245	10,283	10,302	8,777	3,806	4,703	21,1	952,693	23,661	1869,17	0	203,932	203,932	99,725	0	0	0	0	0	0	0
10:49:35	0	1869,245	10,283	10,205	8,777	3,806	4,686	21,1	952,693	23,661	1869,17	0	201,306	201,306	99,715	0	0	0	0	0	0	0
10:49:35	-84,802	1868,397	10,283	10,205	8,772	3,797	4,668	21,1	952,693	23,661	1868,397	0	201,306	201,306	99,715	0	0	0	0	0	0	0
10:49:35	47,302	1868,87	10,429	10,4	8,767	3,802	4,651	21,1	952,693	23,661	1868,397	0	201,306	201,306	99,715	0	0	0	0	0	0	0
10:49:35	-35,473	1868,515	10,478	10,351	8,763	3,799	4,635	21,1	952,693	23,661	1868,397	0	201,306	201,306	99,715	0	0	0	0	0	0	0
10:49:35	-6,506	1868,45	10,478	10,498	8,763	3,798	4,618	21,1	952,693	23,661	1868,397	0	201,306	201,306	99,715	0	0	0	0	0	0	0
10:49:35	-33,215	1868,118	10,527	10,547	8,758	3,795	4,602	21,1	952,693	23,661	1868,118	0	201,306	201,306	99,715	0	0	0	0	0	0	0
10:49:35	0	1868,118	10,527	10,498	8,758	3,795	4,586	21,1	952,693	23,661	1868,118	0	201,306	201,306	99,715	0	0	0	0	0	0	0
10:49:35	-88,037	1867,238	10,429	10,4	8,758	3,785	4,571	21,1	952,693	23,661	1867,238	0	201,306	201,306	99,715	0	0	0	0	0	0	0
10:49:36	-88,049	1866,357	10,332	10,302	8,758	3,776	4,555	21,1	952,693	23,661	1866,357	0	201,306	201,306	99,715	0	0	0	0	0	0	0
10:49:36	-44,006	1865,917	10,283	10,205	8,758	3,772	4,54	21,1	952,693	23,661	1865,917	0	201,306	201,306	99,715	0	0	0	0	0	0	0
10:49:36	-94,506	1864,972	10,185	10,205	8,758	3,762	4,524	21,1	952,693	23,661	1864,972	0	201,306	201,306	99,715	0	0	0	0	0	0	0
10:49:36	0	1864,972	10,185	10,058	8,758	3,762	4,509	21,1	952,693	23,661	1864,972	0	201,306	201,306	99,715	0	0	0	0	0	0	0
10:49:36	-43,994	1864,532	10,136	10,156	8,758	3,758	4,495	21,1	952,693	23,661	1864,532	0	201,306	201,306	99,715	0	0	0	0	0	0	0
10:49:36	-77,209	1863,76	10,136	10,156	8,753	3,75	4,48	21,1	952,693	23,661	1863,76	0	201,306	201,306	99,715	0	0	0	0	0	0	0
10:49:36	43,994	1864,2	10,185	10,156	8,753	3,754	4,466	21,1	952,693	23,661	1863,76	0	201,306	201,306	99,715	0	0	0	0	0	0	0
10:49:36	-77,368	1863,426	10,185	10,058	8,749	3,746	4,452	21,1	952,693	23,661	1863,426	0	201,306	201,306	99,715	0	0	0	0	0	0	0
10:49:36	80,615	1864,232	10,283	10,205	8,749	3,754	4,438	21,1	952,693	23,661	1863,427	0	201,306	201,306	99,715	0	0	0	0	0	0	0
10:49:36	-103,125	1863,201	10,185	10,205	8,748	3,744	4,424	21,1	952,693	23,661	1863,201	0	201,306	201,306	99,715	0	0	0	0	0	0	0
10:49:36	11,84	1863,32	10,283	10,156	8,743	3,745	4,411	21,1	952,693	23,661	1863,201	0	201,306	201,306	99,715	0	0	0	0	0	0	0
10:49:36	-33,398	1862,986	10,332	10,4	8,739	3,742	4,398	21,1	952,693	23,661	1862,986	0	201,306	201,306	99,715	0	0	0	0	0	0	0
10:49:36	-7,373	1862,912	10,332	10,351	8,739	3,741	4,385	21,1	952,693	23,661	1862,912	0	201,306	201,306	99,715	0	0	0	0	0	0	0
10:49:36	0	1862,912	10,332	10,302	8,739	3,741	4,373	21,1	952,693	23,661	1862,912	0	201,306	201,306	99,715	0	0	0	0	0	0	0
10:49:36	-207,263	1860,839	10,185	10,205	8,734	3,719	4,36	21,1	952,693	23,661	1860,839	0	201,306	201,306	99,715	0	0	0	0	0	0	0
10:49:36	79,528	1861,634	10,283	10,205	8,734	3,728	4,347	21,1	952,693	23,661	1860,84	0	201,306	201,306	99,715	0	0	0	0	0	0	0
10:49:36	0	1861,634	10,283	10,156	8,734	3,728	4,335	21,1	952,693	23,661	1860,841	0	201,306	201,306	99,715	0	0	0	0	0	0	0
10:49:36	0	1861,634	10,283	10,156	8,734	3,728	4,323	21,1	952,693	23,661	1860,841	0	201,306	201,306	99,715	0	0	0	0	0	0	0
10:49:36	-131,945	1860,315	10,136	10,058	8,734	3,714	4,311	21,1	952,693	23,661	1860,315	0	201,306	201,306	99,715	0	0	0	0	0	0	0
10:49:36	-87,951	1859,435	10,039	10,009	8,734	3,705	4,299	21,1	952,693	23,661	1859,435	0	201,306	201,306	99,715	0	0	0	0	0	0	0
10:49:36	0	1859,435	10,039	10,009	8,734	3,705	4,288	21,1	952,693	23,661	1859,435	0	201,306	201,306	99,715	0	0	0	0	0	0	0
10:49:36	87,951	1860,315	10,136	10,058	8,734	3,714	4,277	21,1	952,693	23,661	1859,436	0	201,306	201,306	99,715	0	0	0	0	0	0	0
10:49:36	-87,951	1859,435	10,039	10,009	8,734	3,705	4,265	21,1	952,693	23,661	1859,435	0	201,306	201,306	99,715	0	0	0	0	0	0	0
10:49:36	-43,957	1858,996	9,99	9,863	8,734	3,7	4,254	21,1	952,693	23,661	1858,996	0	201,306	201,306	99,715	0	0	0	0	0	0	0
10:49:36	-82,653	1858,169	9,99	9,961	8,729	3,692	4,243	21,1	952,693	23,661	1858,169	0	201,306	201,306	99,715	0	0	0	0	0	0	0
10:49:36	43,969	1858,609	10,039	10,009	8,729	3,697	4,232	21,1	952,693	23,661	1858,17	0	201,306	201,306	99,715	0	0	0	0	0	0	0
10:49:36	5,31	1858,662	10,136	10,156	8,724	3,697	4,222	21,1	952,693	23,661	1858,17	0	201,306	201,306	99,715	0	0	0	0	0	0	0
10:49:36	0	1858,662	10,136	10,058	8,724	3,697	4,212	21,1	952,693	23,661	1858,171	0	201,306	201,306	99,715	0	0	0	0	0	0	0
10:49:36	35,327	1859,015	10,185	10,156	8,724	3,701	4,202	21,1	952,693	23,661	1858,172	0	201,306	201,306	99,715	0	0	0	0	0	0	0
10:49:36	12,854	1859,144	10,283	10,302	8,72	3,702	4,192	21,1	952,693	23,661	1858,173	0	201,306	201,306	99,715	0	0	0	0	0	0	0
10:49:36	-219,824	1856,946	10,039	10,009	8,72	3,679	4,182	21,1	952,693	23,661	1856,946	0	201,306	201,306	99,715	0	0	0	0	0	0	0
10:49:36	131,884	1858,265	10,185	10,156	8,72	3,693	4,172	21,1	952,693	23,661	1856,947	0	201,306	201,306	99,715	0	0	0	0	0	0	0
10:49:36	-131,884	1856,946	10,039	10,009	8,72	3,679	4,163	21,1	952,693	23,661	1856,946	0	201,306	201,306	99,715	0	0	0	0	0	0	0
10:49:36	-4,211	1856,904	9,941	9,863	8,724	3,679	4,153	21,1	952,693	23,661	1856,904	0	201,306	201,306	99,715	0	0	0	0	0	0	0
10:49:36	43,957	1857,343	9,99	9,961	8,724	3,683	4,144	21,1	952,693	23,661	1856,904	0	201,306	201,306	99,715	0	0	0	0	0	0	0
10:49:36	-83,703	1856,506	9,99	9,961	8,72	3,675	4,135	21,1	952,693	23,661	1856,506	0	201,306	201,306	99,715	0	0	0	0	0	0	0
10:49:36	43,957	1856,946	10,039	10,009	8,72	3,679	4,126	21,1	952,693	23,661	1856,507	0	201,306	201,306	99,715	0	0	0	0	0	0	0
10:49:36	0	1856,946	10,039	10,009	8,72	3,679	4,117	21,1	952,693	23,661	1856,507	0	201,306	201,306	99,715	0	0	0	0	0	0	0
10:49:36	0	1856,946	10,039	10,009	8,72	3,679	4,108	21,1	952,693	23,661	1856,508	0	201,306	201,306	99,715	0	0	0	0	0	0	0
10:49:36	0	1856,946	10,039	10,009	8,72	3,679	4,1	21,1	952,693	23,661	1856,508	0	201,306	201,306	99,715	0	0	0	0	0	0	0
10:49:36	-7,543	1856,87	10,039	9,961	8,719	3,679	4,092	21,1	952,693	23,661	1856,508	0	201,306	201,306	99,715	0	0	0	0	0	0	0
10:49:36	-87,915	1855,991	9,941	9,863	8,719	3,67	4,083	21,1	952,693	23,661	1855,991	0	201,306	201,306	99,715	0	0	0	0	0	0	0
10:49:36	43,945	1856,431	9,99	10,009	8,719	3,674	4,075	21,1	952,693	23,661	1855,992	0	201,306	201,306	99,715	0	0	0	0	0	0	0
10:49:36	-43,945	1855,991	9,941	9,863	8,719	3,67	4,067	21,1	952,693	23,661	1855,991	0	201,306	201,306	99,715	0	0	0	0	0	0	0
10:49:36	-31,14	1855,68	9,99	10,009	8,715	3,666	4,06	21,1	952,693	23,661	1855,68	0	201,306	201,306	99,715	0	0	0	0	0	0	0
10:49:36	0	1855,68	9,99	10,058	8,715	3,666	4,052	21,1	952,693	23,661	1855,68	0	201,306	201,306	99,715	0	0	0	0	0	0	0
10:49:36	-37,622	1855,304	10,039	10,058	8,71	3,662	4,044	21,1	952,693	23,661	1855,304	0	201,306	201,306	99,715	0	0	0	0	0	0	0
10:49:36	0	1855,304	10,039	9,961	8,71	3,662	4,037	21,1	952,693	23,661	1855,303	0	201,306	201,306	99,715	0	0	0	0	0	0	0
10:49:36	0	1855,304	10,039	10,009	8,71	3,662	4,029	21,1	952,693	23,661	1855,303	0	201,306	201,306	99,715	0	0	0	0	0	0	0
10:49:36	-87,89	1854,425	9,941	9,863	8,71	3,653	4,022	21,1	952,693	23,661	1854,425	0	201,306	201,306	99,715	0	0	0	0	0	0	0
10:49:36	35,314	1854,778	9,99	9,961	8,71	3,657	4,015	21,1	952,693	23,661	1854,425	0	201,306	201,306	99,715	0	0	0	0	0	0	0
10:49:36	-131,811	1853,46	9,843	9,863	8,71	3,643	4,008	21,1	952,693	23,661	1853,46	0	201,306	201,306	99,715	0	0	0	0	0	0	0
10:49:36	0	1853,46	9,843	9,961	8,71	3,643	4	21,1	952,693	23,661	1853,46	0	201,306	201,306	99,715	0	0	0	0	0	0	0
10:49:36	-43,945	1853,02	9,795	9,814	8,71	3,639	3,993	21,1	952,693	23,661	1853,02	0	201,306	201,306	99,715	0	0	0	0	0	0	0
10:49:36	-74,011	1852,28	9,795	9,814	8,706	3,631	3,986	21,1	952,693	23,661	1852,28	0	201,306	201,306	99,715	0	0	0	0	0	0	0
10:49:36	43,92	1852,719	9,843	10,009	8,706	3,636	3,979	21,1	952,693	23,661	1852,281	0	201,306	201,306	99,715	0	0	0	0	0	0	0
10:49:36	-43,92	1852,28	9,795	9,863	8,706	3,631	3,973	21,1	952,693	23,661	1852,28	0	201,306	201,306	99,715	0	0	0	0	0	0	0
10:49:36	-8,581	1852,194	9,795	9,863	8,705	3,63	3,966	21,1	952,693	23,661	1852,194	0	201,306	201,306	99,715	0	0	0	0	0	0	0
10:49:36	43,92	1852,633	9,843	9,961	8,705	3,635	3,959	21,1	952,693	23,661	1852,195	0	201,306	201,306	99,715	0	0	0	0	0	0	0
10:49:36	0	1852,633	9,843	10,009	8,705	3,635	3,953	21,1	952,693	23,661	1852,195	0	201,306	201,306	99,715	0	0	0	0	0	0	0
10:49:36	0	1852,633	9,843	9,863	8,705	3,635	3,947	21,1	952,693	23,661	1852,196	0	201,306	201,306	99,715	0	0	0	0	0	0	0
10:49:36	0	1852,633	9,843	9,961	8,705	3,635	3,941	21,1	952,693	23,661	1852,196	0	201,306	201,306	99,715	0	0	0	0	0	0	0
10:49:36	-43,92	1852,194	9,795	9,716	8,705	3,63	3,935	21,1	952,693	23,661	1852,194	0	201,306	201,306	99,715	0	0	0	0	0	0	0
10:49:36	131,787	1853,512	9,941	9,863	8,705	3,644	3,929	21,1	952,693	23,661	1852,196	0	201,306	201,306	99,715	0	0	0	0	0	0	0
10:49:36	-71,911	1852,793	9,941	10,009	8,701	3,637	3,923	21,1	952,693	23,661	1852,196	0	201,306	201,306	99,715	0	0	0	0	0	0	0
10:49:36	0	1852,793	9,941	9,961	8,701	3,637	3,918	21,1	952,693	23,661	1852,197	0	201,306	201,306	99,715	0	0	0	0	0	0	0
10:49:36	87,878	1853,672	10,039	10,009	8,701	3,646	3,912	21,1	952,693	23,661	1852,198	0	201,306	201,306	99,715	0	0	0	0	0	0	0
10:49:36	0	1853,672	10,039	10,156	8,701	3,646	3,907	21,1	952,693	23,661	1852,2	0	201,306	201,306	99,715	0	0	0	0	0	0	0
10:49:36	-87,878	1852,793	9,941	9,961	8,701	3,637	3,902	21,1	952,693	23,661	1852,2	0	201,306	201,306	99,715	0	0	0	0	0	0	0
10:49:36	71,911	1853,512	9,941	9,863	8,705	3,644	3,897	21,1	952,693	23,661	1852,202	0	201,306	201,306	99,715	0	0	0	0	0	0	0
10:49:36	43,945	1853,952	9,99	10,058	8,705	3,648	3,892	21,1	952,693	23,661	1852,203	0	201,306	201,306	99,715	0	0	0	0	0	0	0
10:49:36	0	1853,952	9,99	9,961	8,705	3,648	3,887	21,1	952,693	23,661	1852,205	0	201,306	201,306	99,715	0	0	0	0	0	0	0
10:49:36	8,581	1854,037	9,99	9,961	8,706	3,649	3,882	21,1	952,693	23,661	1852,207	0	201,306	201,306	99,715	0	0	0	0	0	0	0
10:49:36	0	1854,037	9,99	10,009	8,706	3,649	3,878	21,1	952,693	23,661	1852,209	0	201,306	201,306	99,715	0	0	0	0	0	0	0
10:49:36	-8,581	1853,952	9,99	9,961	8,705	3,648	3,873	21,1	952,693	23,661	1852,211	0	201,306	201,306	99,715	0	0	0	0	0	0	0
10:49:36	52,526	1854,477	10,039	10,009	8,706	3,654	3,869	21,1	952,693	23,661	1852,213	0	201,306	201,306	99,715	0	0	0	0	0	0	0
10:49:36	-8,593	1854,391	10,039	10,009	8,705	3,653	3,865	21,1	952,693	23,661	1852,215	0	201,306	201,306	99,715	0	0	0	0	0	0	0
10:49:36	-43,933	1853,952	9,99	9,961	8,705	3,648	3,86	21,1	952,693	23,661	1852,217	0	201,306	201,306	99,715	0	0	0	0	0	0	0
10:49:36	43,933	1854,391	10,039	10,009	8,705	3,653	3,856	21,1	952,693	23,661	1852,219	0	201,306	201,306	99,715	0	0	0	0	0	0	0
10:49:36	8,593	1854,477	10,039	10,009	8,706	3,654	3,852	21,1	952,693	23,661	1852,221	0	201,306	201,306	99,715	0	0	0	0	0	0	0
10:49:36	-52,526	1853,952	9,99	9,961	8,705	3,648	3,848	21,1	952,693	23,661	1852,223	0	201,306	201,306	99,715	0	0	0	0	0	0	0
10:49:36	43,933	1854,391	10,039	10,009	8,705	3,653	3,845	21,1	952,693	23,661	1852,225	0	201,306	201,306	99,715	0	0	0	0	0	0	0
10:49:36	0	1854,391	10,039	10,009	8,705	3,653	3,841	21	952,233	23,661	1852,227	0	201,306	201,306	99,715	0	0	0	0	0	0	0
10:49:36	-43,017	1853,961	9,99	9,863	8,705	3,649	3,837	21	952,233	23,661	1852,229	0	201,306	201,306	99,715	0	0	0	0	0	0	0
10:49:36	-43,933	1853,521	9,941	10,009	8,705	3,644	3,833	21	952,233	23,661	1852,23	0	201,306	201,306	99,715	0	0	0	0	0	0	0
10:49:36	43,933	1853,961	9,99	9,961	8,705	3,649	3,83	21	952,233	23,661	1852,232	0	201,306	201,306	99,715	0	0	0	0	0	0	0
10:49:36	-43,933	1853,521	9,941	9,961	8,705	3,644	3,826	21	952,233	23,661	1852,233	0	201,306	201,306	99,715	0	0	0	0	0	0	0
10:49:36	-87,878	1852,643	9,843	9,814	8,705	3,635	3,822	21	952,233	23,661	1852,234	0	201,306	201,306	99,715	0	0	0	0	0	0	0
10:49:36	87,878	1853,521	9,941	9,961	8,705	3,644	3,819	21	952,233	23,661	1852,235	0	201,306	201,306	99,715	0	0	0	0	0	0	0
10:49:36	0	1853,521	9,941	9,863	8,705	3,644	3,815	21	952,233	23,661	1852,236	0	201,306	201,306	99,715	0	0	0	0	0	0	0
10:49:36	0	1853,521	9,941	9,814	8,705	3,644	3,812	21	952,233	23,661	1852,238	0	201,306	201,306	99,715	0	0	0	0	0	0	0
10:49:36	0	1853,521	9,941	9,863	8,705	3,644	3,809	21	952,233	23,661	1852,239	0	201,306	201,306	99,715	0	0	0	0	0	0	0
10:49:36	0	1853,521	9,941	9,863	8,705	3,644	3,806	21	952,233	23,661	1852,24	0	200,301	200,301	99,71	0	0	0	0	0	0	0
10:49:36	43,933	1853,961	9,99	9,961	8,705	3,649	3,802	21	952,233	23,661	1852,242	0	200,301	200,301	99,71	0	0	0	0	0	0	0
10:49:36	0	1853,961	9,99	10,009	8,705	3,649	3,799	21	952,233	23,661	1852,244	0	200,301	200,301	99,71	0	0	0	0	0	0	0
10:49:36	43,957	1854,4	10,039	10,009	8,705	3,653	3,797	21	952,233	23,661	1852,246	0	200,301	200,301	99,71	0	0	0	0	0	0	0
10:49:36	87,902	1855,279	10,136	10,156	8,705	3,662	3,794	21	952,233	23,661	1852,249	0	200,301	200,301	99,71	0	0	0	0	0	0	0
10:49:36	-87,902	1854,4	10,039	10,009	8,705	3,653	3,791	21	952,233	23,661	1852,251	0	200,301	200,301	99,71	0	0	0	0	0	0	0
10:49:36	0	1854,4	10,039	10,058	8,705	3,653	3,788	21	952,233	23,661	1852,253	0	200,301	200,301	99,71	0	0	0	0	0	0	0
10:49:36	87,902	1855,279	10,136	10,156	8,705	3,662	3,786	21	952,233	23,661	1852,256	0	200,301	200,301	99,71	0	0	0	0	0	0	0
10:49:36	0	1855,279	10,136	10,156	8,705	3,662	3,784	21	952,233	23,661	1852,259	0	200,301	200,301	99,71	0	0	0	0	0	0	0
10:49:36	-87,902	1854,4	10,039	10,058	8,705	3,653	3,781	21	952,233	23,661	1852,261	0	200,301	200,301	99,71	0	0	0	0	0	0	0
10:49:37	0	1854,4	10,039	10,009	8,705	3,653	3,778	21	952,233	23,661	1852,263	0	200,301	200,301	99,71	0	0	0	0	0	0	0
10:49:37	0	1854,4	10,039	10,009	8,705	3,653	3,776	21	952,233	23,661	1852,265	0	200,301	200,301	99,71	0	0	0	0	0	0	0
10:49:37	0	1854,4	10,039	10,009	8,705	3,653	3,774	21	952,233	23,661	1852,268	0	200,301	200,301	99,71	0	0	0	0	0	0	0
10:49:37	-43,957	1853,961	9,99	10,009	8,705	3,649	3,771	21	952,233	23,661	1852,269	0	200,301	200,301	99,71	0	0	0	0	0	0	0
10:49:37	43,957	1854,4	10,039	10,009	8,705	3,653	3,769	21	952,233	23,661	1852,271	0	200,301	200,301	99,71	0	0	0	0	0	0	0
10:49:37	0	1854,4	10,039	9,961	8,705	3,653	3,767	21	952,233	23,661	1852,273	0	200,301	200,301	99,71	0	0	0	0	0	0	0
10:49:37	-43,957	1853,961	9,99	9,961	8,705	3,649	3,764	21	952,233	23,661	1852,275	0	200,301	200,301	99,71	0	0	0	0	0	0	0
10:49:37	-43,933	1853,521	9,941	9,863	8,705	3,644	3,762	21	952,233	23,661	1852,276	0	200,301	200,301	99,71	0	0	0	0	0	0	0
10:49:37	-87,878	1852,643	9,843	9,814	8,705	3,635	3,759	21	952,233	23,661	1852,277	0	200,301	200,301	99,71	0	0	0	0	0	0	0
10:49:37	131,811	1853,961	9,99	9,961	8,705	3,649	3,757	21	952,233	23,661	1852,279	0	200,301	200,301	99,71	0	0	0	0	0	0	0
10:49:37	-131,811	1852,643	9,843	9,961	8,705	3,635	3,755	21	952,233	23,661	1852,279	0	200,301	200,301	99,71	0	0	0	0	0	0	0
10:49:37	87,878	1853,521	9,941	9,961	8,705	3,644	3,753	21	952,233	23,661	1852,28	0	200,301	200,301	99,71	0	0	0	0	0	0	0
10:49:37	-87,878	1852,643	9,843	9,814	8,705	3,635	3,75	21	952,233	23,661	1852,281	0	200,301	200,301	99,71	0	0	0	0	0	0	0
10:49:37	59,912	1853,242	9,99	10,058	8,701	3,641	3,748	21	952,233	23,661	1852,282	0	200,301	200,301	99,71	0	0	0	0	0	0	0
10:49:37	-43,945	1852,802	9,941	10,009	8,701	3,637	3,746	21	952,233	23,661	1852,282	0	200,301	200,301	99,71	0	0	0	0	0	0	0
10:49:37	0	1852,802	9,941	10,058	8,701	3,637	3,744	21	952,233	23,661	1852,283	0	200,301	200,301	99,71	0	0	0	0	0	0	0
10:49:37	0	1852,802	9,941	10,009	8,701	3,637	3,742	21	952,233	23,661	1852,283	0	200,301	200,301	99,71	0	0	0	0	0	0	0
10:49:37	-51,318	1852,289	9,795	9,863	8,706	3,631	3,74	21	952,233	23,661	1852,283	0	200,301	200,301	99,71	0	0	0	0	0	0	0
10:49:37	-87,854	1851,411	9,697	9,814	8,706	3,622	3,737	21	952,233	23,661	1851,411	0	200,301	200,301	99,71	0	0	0	0	0	0	0
10:49:37	87,854	1852,289	9,795	9,863	8,706	3,631	3,735	21	952,233	23,661	1851,411	0	200,301	200,301	99,71	0	0	0	0	0	0	0
10:49:37	131,811	1853,607	9,941	9,961	8,706	3,645	3,733	21	952,233	23,661	1851,414	0	200,301	200,301	99,71	0	0	0	0	0	0	0
10:49:37	-8,581	1853,521	9,941	10,009	8,705	3,644	3,732	21	952,233	23,661	1851,416	0	200,301	200,301	99,71	0	0	0	0	0	0	0
10:49:37	43,933	1853,961	9,99	10,058	8,705	3,649	3,73	21	952,233	23,661	1851,418	0	200,301	200,301	99,71	0	0	0	0	0	0	0
10:49:37	0	1853,961	9,99	10,058	8,705	3,649	3,728	21	952,233	23,661	1851,421	0	200,301	200,301	99,71	0	0	0	0	0	0	0
10:49:37	43,957	1854,4	10,039	10,156	8,705	3,653	3,727	21	952,233	23,661	1851,424	0	200,301	200,301	99,71	0	0	0	0	0	0	0
10:49:37	87,902	1855,279	10,136	10,205	8,705	3,662	3,726	21	952,233	23,661	1851,428	0	200,301	200,301	99,71	0	0	0	0	0	0	0
10:49:37	-131,86	1853,961	9,99	10,058	8,705	3,649	3,724	21	952,233	23,661	1851,43	0	200,301	200,301	99,71	0	0	0	0	0	0	0
10:49:37	0	1853,961	9,99	10,009	8,705	3,649	3,723	21	952,233	23,661	1851,433	0	200,301	200,301	99,71	0	0	0	0	0	0	0
10:49:37	43,957	1854,4	10,039	10,156	8,705	3,653	3,721	21	952,233	23,661	1851,436	0	200,301	200,301	99,71	0	0	0	0	0	0	0
10:49:37	0	1854,4	10,039	10,205	8,705	3,653	3,72	21	952,233	23,661	1851,439	0	200,301	200,301	99,71	0	0	0	0	0	0	0
10:49:37	-43,957	1853,961	9,99	10,058	8,705	3,649	3,719	21	952,233	23,661	1851,441	0	200,301	200,301	99,71	0	0	0	0	0	0	0
10:49:37	-43,933	1853,521	9,941	10,058	8,705	3,644	3,717	21	952,233	23,661	1851,443	0	200,301	200,301	99,71	0	0	0	0	0	0	0
10:49:37	43,933	1853,961	9,99	10,156	8,705	3,649	3,716	21	952,233	23,661	1851,446	0	200,301	200,301	99,71	0	0	0	0	0	0	0
10:49:37	-43,933	1853,521	9,941	9,961	8,705	3,644	3,714	21	952,233	23,661	1851,448	0	200,301	200,301	99,71	0	0	0	0	0	0	0
10:49:37	0	1853,521	9,941	10,009	8,705	3,644	3,713	21	952,233	23,661	1851,45	0	200,301	200,301	99,71	0	0	0	0	0	0	0
10:49:37	43,933	1853,961	9,99	9,961	8,705	3,649	3,712	21	952,233	23,661	1851,452	0	200,301	200,301	99,71	0	0	0	0	0	0	0
10:49:37	-43,933	1853,521	9,941	9,961	8,705	3,644	3,71	21	952,233	23,661	1851,454	0	200,301	200,301	99,71	0	0	0	0	0	0	0
10:49:37	0	1853,521	9,941	9,961	8,705	3,644	3,709	21	952,233	23,661	1851,456	0	200,301	200,301	99,71	0	0	0	0	0	0	0
10:49:37	-87,878	1852,643	9,843	9,863	8,705	3,635	3,708	21	952,233	23,661	1851,458	0	200,301	200,301	99,71	0	0	0	0	0	0	0
10:49:37	87,878	1853,521	9,941	9,961	8,705	3,644	3,706	21	952,233	23,661	1851,46	0	200,301	200,301	99,71	0	0	0	0	0	0	0
10:49:37	43,933	1853,961	9,99	10,009	8,705	3,649	3,705	21	952,233	23,661	1851,462	0	200,301	200,301	99,71	0	0	0	0	0	0	0
10:49:37	-131,811	1852,643	9,843	9,863	8,705	3,635	3,704	21	952,233	23,661	1851,463	0	200,301	200,301	99,71	0	0	0	0	0	0	0
10:49:37	87,878	1853,521	9,941	9,961	8,705	3,644	3,703	21	952,233	23,661	1851,465	0	200,301	200,301	99,71	0	0	0	0	0	0	0
10:49:37	0	1853,521	9,941	9,961	8,705	3,644	3,702	21	952,233	23,661	1851,467	0	200,301	200,301	99,71	0	0	0	0	0	0	0
10:49:37	-71,911	1852,802	9,941	10,009	8,701	3,637	3,7	21	952,233	23,661	1851,469	0	200,301	200,301	99,71	0	0	0	0	0	0	0
10:49:37	-87,866	1851,924	9,843	9,961	8,701	3,628	3,699	21	952,233	23,661	1851,469	0	200,301	200,301	99,71	0	0	0	0	0	0	0
10:49:37	131,811	1853,242	9,99	10,009	8,701	3,641	3,698	21	952,233	23,661	1851,471	0	200,301	200,301	99,71	0	0	0	0	0	0	0
10:49:37	0	1853,242	9,99	10,009	8,701	3,641	3,697	21	952,233	23,661	1851,472	0	200,301	200,301	99,71	0	0	0	0	0	0	0
10:49:37	0	1853,242	9,99	9,961	8,701	3,641	3,696	21	952,233	23,661	1851,474	0	200,301	200,301	99,71	0	0	0	0	0	0	0
10:49:37	-43,945	1852,802	9,941	9,961	8,701	3,637	3,694	21	952,233	23,661	1851,475	0	200,301	200,301	99,71	0	0	0	0	0	0	0
10:49:37	43,945	1853,242	9,99	10,009	8,701	3,641	3,693	21	952,233	23,661	1851,477	0	200,301	200,301	99,71	0	0	0	0	0	0	0
10:49:37	-43,945	1852,802	9,941	9,961	8,701	3,637	3,692	21	952,233	23,661	1851,478	0	200,301	200,301	99,71	0	0	0	0	0	0	0
10:49:37	0	1852,802	9,941	10,009	8,701	3,637	3,691	21	952,233	23,661	1851,48	0	200,301	200,301	99,71	0	0	0	0	0	0	0
10:49:37	0	1852,802	9,941	10,009	8,701	3,637	3,69	21	952,233	23,661	1851,481	0	200,301	200,301	99,71	0	0	0	0	0	0	0
10:49:37	43,945	1853,242	9,99	10,009	8,701	3,641	3,689	21	952,233	23,661	1851,483	0	200,301	200,301	99,71	0	0	0	0	0	0	0
10:49:37	-43,945	1852,802	9,941	10,009	8,701	3,637	3,688	21	952,233	23,661	1851,484	0	200,301	200,301	99,71	0	0	0	0	0	0	0
10:49:37	43,945	1853,242	9,99	10,009	8,701	3,641	3,687	21	952,233	23,661	1851,486	0	200,301	200,301	99,71	0	0	0	0	0	0	0
10:49:37	0	1853,242	9,99	10,009	8,701	3,641	3,686	21	952,233	23,661	1851,487	0	200,301	200,301	99,71	0	0	0	0	0	0	0
10:49:37	0	1853,242	9,99	10,009	8,701	3,641	3,685	21	952,233	23,661	1851,489	0	200,301	200,301	99,71	0	0	0	0	0	0	0
10:49:37	-43,945	1852,802	9,941	9,961	8,701	3,637	3,684	21	952,233	23,661	1851,49	0	200,301	200,301	99,71	0	0	0	0	0	0	0
10:49:37	0	1852,802	9,941	9,961	8,701	3,637	3,684	21	952,233	23,661	1851,492	0	200,301	200,301	99,71	0	0	0	0	0	0	0
10:49:37	87,89	1853,681	10,039	10,009	8,701	3,646	3,683	21	952,233	23,661	1851,494	0	200,301	200,301	99,71	0	0	0	0	0	0	0
10:49:37	-43,945	1853,242	9,99	9,863	8,701	3,641	3,682	21	952,233	23,661	1851,496	0	200,301	200,301	99,71	0	0	0	0	0	0	0
10:49:37	0	1853,242	9,99	9,814	8,701	3,641	3,681	21	952,233	23,661	1851,497	0	200,301	200,301	99,71	0	0	0	0	0	0	0
10:49:37	43,945	1853,681	10,039	10,009	8,701	3,646	3,68	21	952,233	23,661	1851,499	0	200,301	200,301	99,71	0	0	0	0	0	0	0
10:49:37	-43,945	1853,242	9,99	9,961	8,701	3,641	3,68	21	952,233	23,661	1851,501	0	200,301	200,301	99,71	0	0	0	0	0	0	0
10:49:37	0	1853,242	9,99	10,009	8,701	3,641	3,679	21	952,233	23,661	1851,503	0	200,301	200,301	99,71	0	0	0	0	0	0	0
10:49:37	-43,945	1852,802	9,941	9,814	8,701	3,637	3,678	21	952,233	23,661	1851,504	0	200,301	200,301	99,71	0	0	0	0	0	0	0
10:49:37	43,945	1853,242	9,99	9,961	8,701	3,641	3,677	21	952,233	23,661	1851,506	0	200,301	200,301	99,71	0	0	0	0	0	0	0
10:49:37	0	1853,242	9,99	9,961	8,701	3,641	3,677	21	952,233	23,661	1851,508	0	200,301	200,301	99,71	0	0	0	0	0	0	0
10:49:37	43,945	1853,681	10,039	10,009	8,701	3,646	3,676	21	952,233	23,661	1851,51	0	200,301	200,301	99,71	0	0	0	0	0	0	0
10:49:37	-87,89	1852,802	9,941	9,863	8,701	3,637	3,675	21	952,233	23,661	1851,511	0	200,301	200,301	99,71	0	0	0	0	0	0	0
10:49:37	43,945	1853,242	9,99	9,961	8,701	3,641	3,675	21	952,233	23,661	1851,513	0	200,301	200,301	99,71	0	0	0	0	0	0	0
10:49:37	43,945	1853,681	10,039	10,009	8,701	3,646	3,674	21	952,233	23,661	1851,515	0	200,301	200,301	99,71	0	0	0	0	0	0	0
10:49:37	-43,945	1853,242	9,99	9,863	8,701	3,641	3,673	21	952,233	23,661	1851,517	0	200,301	200,301	99,71	0	0	0	0	0	0	0
10:49:37	43,945	1853,681	10,039	10,058	8,701	3,646	3,673	21	952,233	23,661	1851,519	0	200,301	200,301	99,71	0	0	0	0	0	0	0
10:49:37	-43,945	1853,242	9,99	9,961	8,701	3,641	3,672	21	952,233	23,661	1851,521	0	200,301	200,301	99,71	0	0	0	0	0	0	0
10:49:37	0	1853,242	9,99	9,961	8,701	3,641	3,672	21	952,233	23,661	1851,522	0	200,301	200,301	99,71	0	0	0	0	0	0	0
10:49:37	43,945	1853,681	10,039	10,009	8,701	3,646	3,671	21	952,233	23,661	1851,524	0	200,301	200,301	99,71	0	0	0	0	0	0	0
10:49:37	0	1853,681	10,039	9,961	8,701	3,646	3,671	21	952,233	23,661	1851,526	0	200,301	200,301	99,71	0	0	0	0	0	0	0
10:49:37	0	1853,681	10,039	10,058	8,701	3,646	3,67	21	952,693	23,661	1851,529	0	200,301	200,301	99,71	0	0	0	0	0	0	0
10:49:37	-44,873	1853,232	9,99	9,961	8,701	3,641	3,67	21	952,693	23,661	1851,53	0	200,301	200,301	99,71	0	0	0	0	0	0	0
10:49:37	-43,945	1852,793	9,941	10,009	8,701	3,637	3,669	21	952,693	23,661	1851,532	0	200,301	200,301	99,71	0	0	0	0	0	0	0
10:49:37	0	1852,793	9,941	10,009	8,701	3,637	3,668	21	952,693	23,661	1851,533	0	200,301	200,301	99,71	0	0	0	0	0	0	0
10:49:37	43,945	1853,232	9,99	10,156	8,701	3,641	3,668	21	952,693	23,661	1851,534	0	200,301	200,301	99,71	0	0	0	0	0	0	0
10:49:37	0	1853,232	9,99	9,961	8,701	3,641	3,667	21	952,693	23,661	1851,536	0	200,301	200,301	99,71	0	0	0	0	0	0	0
10:49:37	0	1853,232	9,99	10,058	8,701	3,641	3,667	21	952,693	23,661	1851,538	0	200,301	200,301	99,71	0	0	0	0	0	0	0
10:49:37	-43,945	1852,793	9,941	9,961	8,701	3,637	3,666	21	952,693	23,661	1851,539	0	200,301	200,301	99,71	0	0	0	0	0	0	0
10:49:37	0	1852,793	9,941	10,009	8,701	3,637	3,666	21	952,693	23,661	1851,54	0	200,301	200,301	99,71	0	0	0	0	0	0	0
10:49:37	-87,854	1851,914	9,843	9,961	8,701	3,627	3,665	21	952,693	23,661	1851,541	0	200,301	200,301	99,71	0	0	0	0	0	0	0
10:49:37	131,799	1853,232	9,99	10,058	8,701	3,641	3,664	21	952,693	23,661	1851,542	0	200,398	200,398	99,711	0	0	0	0	0	0	0
10:49:37	0	1853,232	9,99	10,009	8,701	3,641	3,664	21	952,693	23,661	1851,544	0	200,398	200,398	99,711	0	0	0	0	0	0	0
10:49:37	-43,945	1852,793	9,941	9,863	8,701	3,637	3,663	21	952,693	23,661	1851,545	0	200,398	200,398	99,711	0	0	0	0	0	0	0
10:49:37	43,945	1853,232	9,99	9,961	8,701	3,641	3,663	21	952,693	23,661	1851,547	0	200,398	200,398	99,711	0	0	0	0	0	0	0
10:49:37	0	1853,232	9,99	10,058	8,701	3,641	3,662	21	952,693	23,661	1851,549	0	200,398	200,398	99,711	0	0	0	0	0	0	0
10:49:37	0	1853,232	9,99	9,961	8,701	3,641	3,662	21	952,693	23,661	1851,55	0	200,398	200,398	99,711	0	0	0	0	0	0	0
10:49:37	0	1853,232	9,99	9,961	8,701	3,641	3,662	21	952,693	23,661	1851,552	0	200,398	200,398	99,711	0	0	0	0	0	0	0
10:49:37	43,933	1853,672	10,039	10,058	8,701	3,646	3,661	21	952,693	23,661	1851,554	0	200,398	200,398	99,711	0	0	0	0	0	0	0
10:49:37	0	1853,672	10,039	10,058	8,701	3,646	3,661	21	952,693	23,661	1851,556	0	200,398	200,398	99,711	0	0	0	0	0	0	0
10:49:37	-43,933	1853,232	9,99	10,058	8,701	3,641	3,661	21	952,693	23,661	1851,558	0	200,398	200,398	99,711	0	0	0	0	0	0	0
10:49:37	43,933	1853,672	10,039	10,058	8,701	3,646	3,66	21	952,693	23,661	1851,56	0	200,398	200,398	99,711	0	0	0	0	0	0	0
10:49:37	87,89	1854,551	10,136	10,009	8,701	3,655	3,66	21	952,693	23,661	1851,563	0	200,398	200,398	99,711	0	0	0	0	0	0	0
10:49:38	-87,89	1853,672	10,039	10,009	8,701	3,646	3,66	21	952,693	23,661	1851,565	0	200,398	200,398	99,711	0	0	0	0	0	0	0
10:49:38	0	1853,672	10,039	10,009	8,701	3,646	3,66	21	952,693	23,661	1851,567	0	200,398	200,398	99,711	0	0	0	0	0	0	0
10:49:38	36,56	1854,037	9,99	9,716	8,706	3,649	3,659	21	952,693	23,661	1851,569	0	200,398	200,398	99,711	0	0	0	0	0	0	0
10:49:38	-57,775	1853,46	9,843	9,814	8,71	3,643	3,659	21	952,693	23,661	1851,571	0	200,398	200,398	99,711	0	0	0	0	0	0	0
10:49:38	8,618	1853,546	9,843	9,716	8,71	3,644	3,659	21	952,693	23,661	1851,573	0	200,398	200,398	99,711	0	0	0	0	0	0	0
10:49:38	79,248	1854,338	9,941	9,814	8,71	3,652	3,659	21	952,693	23,661	1851,576	0	200,398	200,398	99,711	0	0	0	0	0	0	0
10:49:38	101,757	1855,356	10,136	10,058	8,706	3,663	3,659	21	952,693	23,661	1851,58	0	200,398	200,398	99,711	0	0	0	0	0	0	0
10:49:38	35,363	1855,71	10,185	10,058	8,705	3,667	3,659	21	952,693	23,661	1851,584	0	200,398	200,398	99,711	0	0	0	0	0	0	0
10:49:38	-131,86	1854,391	10,039	9,961	8,705	3,653	3,659	21	952,693	23,661	1851,587	0	200,398	200,398	99,711	0	0	0	0	0	0	0
10:49:38	87,902	1855,27	10,136	10,009	8,705	3,662	3,659	21	952,693	23,661	1851,591	0	200,398	200,398	99,711	0	0	0	0	0	0	0
10:49:38	0	1855,27	10,136	10,009	8,705	3,662	3,659	21	952,693	23,661	1851,594	0	200,398	200,398	99,711	0	0	0	0	0	0	0
10:49:38	0	1855,27	10,136	10,156	8,705	3,662	3,659	21	952,693	23,661	1851,598	0	200,398	200,398	99,711	0	0	0	0	0	0	0
10:49:38	-87,902	1854,391	10,039	10,009	8,705	3,653	3,659	21	952,693	23,661	1851,601	0	200,398	200,398	99,711	0	0	0	0	0	0	0
10:49:38	0	1854,391	10,039	10,009	8,705	3,653	3,659	21	952,693	23,661	1851,603	0	200,398	200,398	99,711	0	0	0	0	0	0	0
10:49:38	0	1854,391	10,039	10,009	8,705	3,653	3,659	21	952,693	23,661	1851,606	0	200,398	200,398	99,711	0	0	0	0	0	0	0
10:49:38	-43,933	1853,952	9,99	9,961	8,705	3,648	3,658	21	952,693	23,661	1851,608	0	200,398	200,398	99,711	0	0	0	0	0	0	0
10:49:38	-71,911	1853,232	9,99	9,863	8,701	3,641	3,658	21	952,693	23,661	1851,61	0	200,398	200,398	99,711	0	0	0	0	0	0	0
10:49:38	0	1853,232	9,99	9,961	8,701	3,641	3,658	21	952,693	23,661	1851,612	0	200,398	200,398	99,711	0	0	0	0	0	0	0
10:49:38	-9,692	1853,136	9,99	10,009	8,7	3,64	3,657	21	952,693	23,661	1851,613	0	200,398	200,398	99,711	0	0	0	0	0	0	0
10:49:38	9,692	1853,232	9,99	9,961	8,701	3,641	3,657	21	952,693	23,661	1851,615	0	200,398	200,398	99,711	0	0	0	0	0	0	0
10:49:38	-43,945	1852,793	9,941	9,814	8,701	3,637	3,657	21	952,693	23,661	1851,616	0	200,398	200,398	99,711	0	0	0	0	0	0	0
10:49:38	0	1852,793	9,941	9,863	8,701	3,637	3,656	21	952,693	23,661	1851,617	0	200,398	200,398	99,711	0	0	0	0	0	0	0
10:49:38	-9,692	1852,696	9,941	9,863	8,7	3,636	3,656	21	952,693	23,661	1851,618	0	200,398	200,398	99,711	0	0	0	0	0	0	0
10:49:38	-87,854	1851,818	9,843	9,814	8,7	3,626	3,655	21	952,693	23,661	1851,619	0	200,398	200,398	99,711	0	0	0	0	0	0	0
10:49:38	87,854	1852,696	9,941	9,863	8,7	3,636	3,655	21	952,693	23,661	1851,62	0	200,398	200,398	99,711	0	0	0	0	0	0	0
10:49:38	53,637	1853,232	9,99	10,009	8,701	3,641	3,655	21	952,693	23,661	1851,621	0	200,398	200,398	99,711	0	0	0	0	0	0	0
10:49:38	-9,692	1853,136	9,99	9,863	8,7	3,64	3,654	21	952,693	23,661	1851,623	0	200,398	200,398	99,711	0	0	0	0	0	0	0
10:49:38	-43,945	1852,696	9,941	9,814	8,7	3,636	3,654	21	952,693	23,661	1851,624	0	200,398	200,398	99,711	0	0	0	0	0	0	0
10:49:38	43,945	1853,136	9,99	9,961	8,7	3,64	3,654	21	952,693	23,661	1851,625	0	200,398	200,398	99,711	0	0	0	0	0	0	0
10:49:38	43,933	1853,575	10,039	10,009	8,7	3,645	3,654	21	952,693	23,661	1851,627	0	200,398	200,398	99,711	0	0	0	0	0	0	0
10:49:38	-43,933	1853,136	9,99	10,058	8,7	3,64	3,653	21	952,693	23,661	1851,629	0	200,398	200,398	99,711	0	0	0	0	0	0	0
10:49:38	0	1853,136	9,99	10,009	8,7	3,64	3,653	21	952,693	23,661	1851,63	0	200,398	200,398	99,711	0	0	0	0	0	0	0
10:49:38	0	1853,136	9,99	10,058	8,7	3,64	3,653	21	952,693	23,661	1851,632	0	200,398	200,398	99,711	0	0	0	0	0	0	0
10:49:38	0	1853,136	9,99	10,009	8,7	3,64	3,653	21	952,693	23,661	1851,633	0	200,398	200,398	99,711	0	0	0	0	0	0	0
10:49:38	43,933	1853,575	10,039	10,009	8,7	3,645	3,652	21	952,693	23,661	1851,635	0	200,398	200,398	99,711	0	0	0	0	0	0	0
10:49:38	9,692	1853,672	10,039	10,058	8,701	3,646	3,652	21	952,693	23,661	1851,637	0	200,398	200,398	99,711	0	0	0	0	0	0	0
10:49:38	0	1853,672	10,039	10,009	8,701	3,646	3,652	21	952,693	23,661	1851,639	0	200,398	200,398	99,711	0	0	0	0	0	0	0
10:49:38	-43,933	1853,232	9,99	10,009	8,701	3,641	3,652	21	952,693	23,661	1851,641	0	200,398	200,398	99,711	0	0	0	0	0	0	0
10:49:38	0	1853,232	9,99	10,009	8,701	3,641	3,652	21	952,693	23,661	1851,643	0	200,398	200,398	99,711	0	0	0	0	0	0	0
10:49:38	-43,945	1852,793	9,941	9,961	8,701	3,637	3,651	21	952,693	23,661	1851,644	0	200,398	200,398	99,711	0	0	0	0	0	0	0
10:49:38	34,252	1853,136	9,99	9,863	8,7	3,64	3,651	21	952,693	23,661	1851,645	0	200,398	200,398	99,711	0	0	0	0	0	0	0
10:49:38	141,516	1854,551	10,136	10,058	8,701	3,655	3,651	21	952,693	23,661	1851,648	0	200,398	200,398	99,711	0	0	0	0	0	0	0
10:49:38	-131,823	1853,232	9,99	9,961	8,701	3,641	3,651	21	952,693	23,661	1851,649	0	200,398	200,398	99,711	0	0	0	0	0	0	0
10:49:38	-53,637	1852,696	9,941	9,863	8,7	3,636	3,651	21	952,693	23,661	1851,651	0	200,398	200,398	99,711	0	0	0	0	0	0	0
10:49:38	0	1852,696	9,941	9,961	8,7	3,636	3,65	21	952,693	23,661	1851,652	0	200,398	200,398	99,711	0	0	0	0	0	0	0
10:49:38	0	1852,696	9,941	9,863	8,7	3,636	3,65	21	952,693	23,661	1851,653	0	200,398	200,398	99,711	0	0	0	0	0	0	0
10:49:38	0	1852,696	9,941	9,863	8,7	3,636	3,65	21	952,693	23,661	1851,654	0	200,398	200,398	99,711	0	0	0	0	0	0	0
10:49:38	43,945	1853,136	9,99	10,009	8,7	3,64	3,65	21	952,693	23,661	1851,655	0	200,398	200,398	99,711	0	0	0	0	0	0	0
10:49:38	-43,945	1852,696	9,941	10,009	8,7	3,636	3,649	21	952,693	23,661	1851,656	0	200,398	200,398	99,711	0	0	0	0	0	0	0
10:49:38	0	1852,696	9,941	9,961	8,7	3,636	3,649	21	952,693	23,661	1851,658	0	200,398	200,398	99,711	0	0	0	0	0	0	0
10:49:38	87,878	1853,575	10,039	10,009	8,7	3,645	3,649	21	952,693	23,661	1851,659	0	200,398	200,398	99,711	0	0	0	0	0	0	0
10:49:38	-87,878	1852,696	9,941	9,863	8,7	3,636	3,649	21	952,693	23,661	1851,661	0	200,398	200,398	99,711	0	0	0	0	0	0	0
10:49:38	43,945	1853,136	9,99	9,961	8,7	3,64	3,649	21	952,693	23,661	1851,662	0	200,398	200,398	99,711	0	0	0	0	0	0	0
10:49:38	-43,945	1852,696	9,941	9,863	8,7	3,636	3,648	21	952,693	23,661	1851,663	0	200,398	200,398	99,711	0	0	0	0	0	0	0
10:49:38	43,945	1853,136	9,99	9,961	8,7	3,64	3,648	21	952,693	23,661	1851,665	0	200,398	200,398	99,711	0	0	0	0	0	0	0
10:49:38	0	1853,136	9,99	10,009	8,7	3,64	3,648	21	952,693	23,661	1851,666	0	200,398	200,398	99,711	0	0	0	0	0	0	0
10:49:38	43,933	1853,575	10,039	10,009	8,7	3,645	3,648	21	952,693	23,661	1851,668	0	200,398	200,398	99,711	0	0	0	0	0	0	0
10:49:38	87,878	1854,454	10,136	10,156	8,7	3,654	3,648	21	952,693	23,661	1851,671	0	200,398	200,398	99,711	0	0	0	0	0	0	0
10:49:38	43,957	1854,893	10,185	10,302	8,7	3,658	3,648	21	952,693	23,661	1851,674	0	200,398	200,398	99,711	0	0	0	0	0	0	0
10:49:38	263,769	1857,531	10,478	10,595	8,7	3,685	3,649	21	952,693	23,661	1851,68	0	200,398	200,398	99,711	0	0	0	0	0	0	0
10:49:38	345,581	1860,987	10,771	10,888	8,705	3,721	3,65	21	952,693	23,661	1851,689	0	200,398	200,398	99,711	0	0	0	0	0	0	0
10:49:38	399,438	1864,981	11,113	11,377	8,71	3,762	3,653	21	952,693	23,661	1851,703	0	200,398	200,398	99,711	0	0	0	0	0	0	0
10:49:38	648,986	1871,471	11,65	12,06	8,72	3,829	3,656	21	952,693	23,661	1851,722	0	200,398	200,398	99,711	0	0	0	0	0	0	0
10:49:38	597,876	1877,45	11,943	12,451	8,739	3,891	3,661	21	952,693	23,661	1851,748	0	200,398	200,398	99,711	0	0	0	0	0	0	0
10:49:38	786,584	1885,316	12,431	12,988	8,758	3,972	3,667	21	952,693	23,661	1851,782	0	200,398	200,398	99,711	0	0	0	0	0	0	0
10:49:38	858,129	1893,897	12,822	13,623	8,787	4,06	3,674	21	952,693	23,661	1851,824	0	200,398	200,398	99,711	0	0	0	0	0	0	0
10:49:38	761,596	1901,513	13,017	13,965	8,82	4,139	3,684	21	952,693	23,661	1851,873	0	200,398	200,398	99,711	0	0	0	0	0	0	0
10:49:38	815,698	1909,67	13,261	14,306	8,854	4,223	3,694	21	952,693	23,661	1851,931	0	200,398	200,398	99,711	0	0	0	0	0	0	0
10:49:38	900,122	1918,671	13,506	14,941	8,892	4,316	3,706	21	952,693	23,661	1851,998	0	200,398	200,398	99,711	0	0	0	0	0	0	0
10:49:38	1032,336	1928,994	13,799	15,136	8,935	4,422	3,72	21	952,693	23,661	1852,075	0	200,398	200,398	99,711	0	0	0	0	0	0	0
10:49:38	899,316	1937,988	13,945	15,429	8,979	4,515	3,736	21	952,693	23,661	1852,161	0	200,398	200,398	99,711	0	0	0	0	0	0	0
10:49:38	1075,744	1948,745	14,287	16,064	9,022	4,626	3,753	21	952,693	23,661	1852,257	0	200,398	200,398	99,711	0	0	0	0	0	0	0
10:49:38	1040,332	1959,148	14,58	16,308	9,066	4,733	3,773	21	952,693	23,661	1852,364	0	200,398	200,398	99,711	0	0	0	0	0	0	0
10:49:38	1148,181	1970,63	14,922	16,699	9,113	4,851	3,794	21	952,693	23,661	1852,483	0	200,398	200,398	99,711	0	0	0	0	0	0	0
10:49:38	1237,28	1983,003	15,361	17,187	9,16	4,979	3,817	21	952,693	23,661	1852,613	0	200,398	200,398	99,711	0	0	0	0	0	0	0
10:49:38	1366,442	1996,667	15,947	17,822	9,207	5,12	3,843	21	952,693	23,661	1852,757	0	200,398	200,398	99,711	0	0	0	0	0	0	0
10:49:38	962,695	2006,294	16,093	18,066	9,254	5,219	3,87	21	952,693	23,661	1852,911	0	200,398	200,398	99,711	0	0	0	0	0	0	0
10:49:38	1586,95	2022,164	16,924	18,945	9,301	5,383	3,899	21	952,693	23,661	1853,08	0	200,398	200,398	99,711	0	0	0	0	0	0	0
10:49:38	1530,09	2037,465	17,705	19,58	9,346	5,54	3,931	21	953,663	23,661	1853,264	0	200,398	200,398	99,711	0	0	0	0	0	0	0
10:49:38	1065,319	2048,118	17,998	20,019	9,391	5,65	3,965	21	953,663	23,661	1853,459	0	200,398	200,398	99,711	0	0	0	0	0	0	0
10:49:38	1334,448	2061,462	18,535	20,703	9,439	5,788	4,001	21	953,663	23,661	1853,667	0	200,398	200,398	99,711	0	0	0	0	0	0	0
10:49:38	1384,277	2075,305	19,121	20,947	9,486	5,93	4,039	21	953,663	23,661	1853,889	0	200,398	200,398	99,711	0	0	0	0	0	0	0
10:49:38	1043,481	2085,74	19,365	21,582	9,532	6,038	4,078	21	953,663	23,661	1854,121	0	200,398	200,398	99,711	0	0	0	0	0	0	0
10:49:38	1290,771	2098,648	19,804	21,68	9,582	6,171	4,119	21	953,663	23,661	1854,365	0	200,398	200,398	99,711	0	0	0	0	0	0	0
10:49:38	956,933	2108,217	20	21,924	9,625	6,27	4,161	21	953,663	23,661	1854,619	0	200,398	200,398	99,711	0	0	0	0	0	0	0
10:49:38	1156,836	2119,786	20,342	22,217	9,673	6,389	4,205	21	953,663	23,661	1854,884	0	200,398	200,398	99,711	0	0	0	0	0	0	0
10:49:38	1292,236	2132,708	20,83	22,314	9,72	6,522	4,25	21	953,663	23,661	1855,162	0	200,398	200,398	99,711	0	0	0	0	0	0	0
10:49:38	985,449	2142,562	20,976	22,558	9,767	6,624	4,297	21	953,663	23,661	1855,449	0	200,398	200,398	99,711	0	0	0	0	0	0	0
10:49:38	997,143	2152,534	21,221	22,803	9,811	6,727	4,344	21	953,663	23,661	1855,746	0	200,754	200,754	99,712	0	0	0	0	0	0	0
10:49:38	945,874	2161,993	21,318	22,705	9,859	6,824	4,393	21	953,663	23,661	1856,053	0	200,754	200,754	99,712	0	0	0	0	0	0	0
10:49:38	811,938	2170,112	21,269	22,949	9,907	6,908	4,442	21	953,663	23,661	1856,367	0	200,754	200,754	99,712	0	0	0	0	0	0	0
10:49:38	1359,008	2183,702	21,806	23,144	9,955	7,048	4,493	21	953,663	23,661	1856,694	0	200,754	200,754	99,712	0	0	0	0	0	0	0
10:49:38	915,234	2192,854	22,051	23,486	9,993	7,142	4,545	21	953,663	23,661	1857,03	0	200,754	200,754	99,712	0	0	0	0	0	0	0
10:49:38	1090,795	2203,762	22,49	23,974	10,031	7,255	4,598	21	953,663	23,661	1857,377	0	200,754	200,754	99,712	0	0	0	0	0	0	0
10:49:38	921,313	2212,975	22,832	24,267	10,065	7,35	4,652	21	953,663	23,661	1857,733	0	200,754	200,754	99,712	0	0	0	0	0	0	0
10:49:38	1054,956	2223,525	23,32	24,512	10,098	7,459	4,707	21	953,663	23,661	1858,098	0	200,754	200,754	99,712	0	0	0	0	0	0	0
10:49:38	1039,477	2233,92	23,808	24,853	10,131	7,566	4,764	21	953,663	23,661	1858,474	0	200,754	200,754	99,712	0	0	0	0	0	0	0
10:49:38	1013,793	2244,058	24,248	25,244	10,164	7,67	4,821	21	953,663	23,661	1858,86	0	200,754	200,754	99,712	0	0	0	0	0	0	0
10:49:38	847,265	2252,53	24,541	25,586	10,196	7,758	4,878	21	953,663	23,661	1859,253	0	200,754	200,754	99,712	0	0	0	0	0	0	0
10:49:38	823,608	2260,766	24,736	25,537	10,232	7,842	4,936	21	953,663	23,661	1859,655	0	200,754	200,754	99,712	0	0	0	0	0	0	0
10:49:39	779,467	2268,561	24,932	25,928	10,265	7,923	4,995	21	953,663	23,661	1860,064	0	200,754	200,754	99,712	0	0	0	0	0	0	0
10:49:39	776,709	2276,328	25,078	25,83	10,301	8,003	5,054	21	953,663	23,661	1860,48	0	200,754	200,754	99,712	0	0	0	0	0	0	0
10:49:39	698,706	2283,315	25,224	25,928	10,332	8,075	5,113	21	953,663	23,661	1860,903	0	200,754	200,754	99,712	0	0	0	0	0	0	0
10:49:39	830,59	2291,621	25,517	26,123	10,363	8,161	5,173	21	953,663	23,661	1861,333	0	200,754	200,754	99,712	0	0	0	0	0	0	0
10:49:39	651,806	2298,139	25,713	26,269	10,389	8,228	5,233	21	953,663	23,661	1861,77	0	200,754	200,754	99,712	0	0	0	0	0	0	0
10:49:39	652,001	2304,659	25,908	26,465	10,415	8,295	5,293	21	953,663	23,661	1862,213	0	200,754	200,754	99,712	0	0	0	0	0	0	0
10:49:39	729,101	2311,95	26,25	26,758	10,438	8,37	5,353	21	953,663	23,661	1862,663	0	200,754	200,754	99,712	0	0	0	0	0	0	0
10:49:39	779,248	2319,743	26,641	27,148	10,461	8,45	5,414	21	953,663	23,661	1863,12	0	200,754	200,754	99,712	0	0	0	0	0	0	0
10:49:39	484,228	2324,585	26,738	27,344	10,482	8,5	5,474	21	953,663	23,661	1863,581	0	200,754	200,754	99,712	0	0	0	0	0	0	0
10:49:39	551,855	2330,104	26,885	27,344	10,505	8,557	5,535	21	953,663	23,661	1864,048	0	200,754	200,754	99,712	0	0	0	0	0	0	0
10:49:39	507,324	2335,177	26,982	27,344	10,528	8,61	5,595	21	953,663	23,661	1864,519	0	200,754	200,754	99,712	0	0	0	0	0	0	0
10:49:39	466,186	2339,839	27,031	27,441	10,552	8,658	5,655	21	953,663	23,661	1864,994	0	200,754	200,754	99,712	0	0	0	0	0	0	0
10:49:39	255,029	2342,389	26,885	27,246	10,574	8,684	5,714	21	953,663	23,661	1865,472	0	200,754	200,754	99,712	0	0	0	0	0	0	0
10:49:39	564,965	2348,039	27,129	27,441	10,593	8,742	5,774	21	953,663	23,661	1865,954	0	200,754	200,754	99,712	0	0	0	0	0	0	0
10:49:39	446,215	2352,501	27,324	27,588	10,607	8,788	5,833	21	953,663	23,661	1866,441	0	200,754	200,754	99,712	0	0	0	0	0	0	0
10:49:39	435,62	2356,857	27,519	27,685	10,621	8,833	5,892	21	953,663	23,661	1866,931	0	200,754	200,754	99,712	0	0	0	0	0	0	0
10:49:39	662,744	2363,484	27,959	28,32	10,634	8,901	5,951	21	953,663	23,661	1867,428	0	200,754	200,754	99,712	0	0	0	0	0	0	0
10:49:39	305,761	2366,542	28,105	28,32	10,643	8,933	6,009	21	953,663	23,661	1867,927	0	200,754	200,754	99,712	0	0	0	0	0	0	0
10:49:39	365,063	2370,193	28,301	28,516	10,653	8,971	6,067	21	953,663	23,661	1868,429	0	200,754	200,754	99,712	0	0	0	0	0	0	0
10:49:39	158,544	2371,778	28,301	28,467	10,662	8,987	6,125	21	953,663	23,661	1868,932	0	200,754	200,754	99,712	0	0	0	0	0	0	0
10:49:39	388,305	2375,661	28,447	28,564	10,676	9,027	6,181	21	953,663	23,661	1869,439	0	200,754	200,754	99,712	0	0	0	0	0	0	0
10:49:39	169,482	2377,356	28,447	28,564	10,685	9,044	6,238	21	953,663	23,661	1869,947	0	200,754	200,754	99,712	0	0	0	0	0	0	0
10:49:39	101,733	2378,373	28,301	28,32	10,699	9,055	6,293	21	953,663	23,661	1870,455	0	200,754	200,754	99,712	0	0	0	0	0	0	0
10:49:39	79,76	2379,171	28,203	28,369	10,709	9,063	6,347	21	953,663	23,661	1870,964	0	200,754	200,754	99,712	0	0	0	0	0	0	0
10:49:39	181,445	2380,985	28,203	28,32	10,719	9,082	6,401	21	953,663	23,661	1871,474	0	200,754	200,754	99,712	0	0	0	0	0	0	0
10:49:39	231,933	2383,305	28,35	28,516	10,724	9,106	6,454	21	953,663	23,661	1871,986	0	200,754	200,754	99,712	0	0	0	0	0	0	0
10:49:39	157,519	2384,88	28,35	28,467	10,733	9,122	6,506	21	953,663	23,661	1872,499	0	200,754	200,754	99,712	0	0	0	0	0	0	0
10:49:39	34,838	2385,228	28,301	28,32	10,737	9,126	6,558	21	953,663	23,661	1873,012	0	200,754	200,754	99,712	0	0	0	0	0	0	0
10:49:39	132,519	2386,554	28,35	28,467	10,742	9,139	6,608	21	953,663	23,661	1873,525	0	200,754	200,754	99,712	0	0	0	0	0	0	0
10:49:39	178,344	2388,337	28,447	28,467	10,747	9,158	6,658	21	953,663	23,661	1874,04	0	200,754	200,754	99,712	0	0	0	0	0	0	0
10:49:39	6,445	2388,401	28,447	28,516	10,747	9,158	6,707	21	953,663	23,661	1874,554	0	200,754	200,754	99,712	0	0	0	0	0	0	0
10:49:39	76,489	2389,166	28,447	28,467	10,751	9,166	6,755	21	953,663	23,661	1875,069	0	200,754	200,754	99,712	0	0	0	0	0	0	0
10:49:39	148,999	2390,656	28,594	28,564	10,752	9,182	6,803	21	953,663	23,661	1875,584	0	200,754	200,754	99,712	0	0	0	0	0	0	0
10:49:39	-16,577	2390,491	28,496	28,516	10,756	9,18	6,85	21	953,663	23,661	1876,099	0	200,754	200,754	99,712	0	0	0	0	0	0	0
10:49:39	0	2390,491	28,496	28,516	10,756	9,18	6,895	21	953,663	23,661	1876,614	0	200,754	200,754	99,712	0	0	0	0	0	0	0
10:49:39	0	2390,491	28,496	28,516	10,756	9,18	6,94	21	953,663	23,661	1877,128	0	200,754	200,754	99,712	0	0	0	0	0	0	0
10:49:39	0	2390,491	28,496	28,516	10,756	9,18	6,984	21	953,663	23,661	1877,641	0	200,754	200,754	99,712	0	0	0	0	0	0	0
10:49:39	0	2390,491	28,496	28,662	10,756	9,18	7,027	21	953,663	23,661	1878,154	0	200,754	200,754	99,712	0	0	0	0	0	0	0
10:49:39	-47,094	2390,02	28,447	28,516	10,756	9,175	7,069	21	953,663	23,661	1878,666	0	200,754	200,754	99,712	0	0	0	0	0	0	0
10:49:39	63,671	2390,656	28,594	28,516	10,752	9,182	7,111	21	953,663	23,661	1879,178	0	200,754	200,754	99,712	0	0	0	0	0	0	0
10:49:39	-235,4	2388,302	28,35	28,516	10,752	9,157	7,151	21	953,663	23,661	1879,687	0	200,754	200,754	99,712	0	0	0	0	0	0	0
10:49:39	-47,094	2387,831	28,301	28,369	10,752	9,152	7,19	21	953,663	23,661	1880,195	0	200,754	200,754	99,712	0	0	0	0	0	0	0
10:49:39	47,094	2388,302	28,35	28,564	10,752	9,157	7,228	21	953,663	23,661	1880,703	0	200,754	200,754	99,712	0	0	0	0	0	0	0
10:49:39	-47,094	2387,831	28,301	28,516	10,752	9,152	7,266	21	953,663	23,661	1881,21	0	200,754	200,754	99,712	0	0	0	0	0	0	0
10:49:39	-94,116	2386,89	28,203	28,32	10,752	9,143	7,303	21	953,663	23,661	1881,716	0	200,754	200,754	99,712	0	0	0	0	0	0	0
10:49:39	0	2386,89	28,203	28,369	10,752	9,143	7,339	21	953,663	23,661	1882,221	0	200,754	200,754	99,712	0	0	0	0	0	0	0
10:49:39	0	2386,89	28,203	28,223	10,752	9,143	7,374	21	953,663	23,661	1882,726	0	200,754	200,754	99,712	0	0	0	0	0	0	0
10:49:39	-94,116	2385,949	28,105	28,125	10,752	9,133	7,409	21	953,663	23,661	1883,229	0	200,754	200,754	99,712	0	0	0	0	0	0	0
10:49:39	86,401	2386,813	28,203	28,32	10,751	9,142	7,443	21	953,663	23,661	1883,733	0	200,754	200,754	99,712	0	0	0	0	0	0	0
10:49:39	-123,559	2385,578	28,154	28,32	10,747	9,129	7,476	21	953,663	23,661	1884,235	0	200,754	200,754	99,712	0	0	0	0	0	0	0
10:49:39	188,256	2387,46	28,35	28,369	10,747	9,149	7,509	21	953,663	23,661	1884,738	0	200,754	200,754	99,712	0	0	0	0	0	0	0
10:49:39	-147,607	2385,984	28,203	28,223	10,747	9,133	7,541	21	953,663	23,661	1885,239	0	200,754	200,754	99,712	0	0	0	0	0	0	0
10:49:39	-47,045	2385,514	28,154	28,32	10,747	9,129	7,572	21	953,663	23,661	1885,739	0	200,754	200,754	99,712	0	0	0	0	0	0	0
10:49:39	-29,638	2385,217	28,203	28,32	10,742	9,125	7,602	21	953,663	23,661	1886,239	0	200,754	200,754	99,712	0	0	0	0	0	0	0
10:49:39	-94,116	2384,276	28,105	28,174	10,742	9,116	7,632	21	953,663	23,661	1886,737	0	200,754	200,754	99,712	0	0	0	0	0	0	0
10:49:39	-7,519	2384,201	28,105	28,223	10,742	9,115	7,661	21	953,663	23,661	1887,234	0	200,754	200,754	99,712	0	0	0	0	0	0	0
10:49:39	7,519	2384,276	28,105	28,174	10,742	9,116	7,69	21	953,663	23,661	1887,731	0	200,754	200,754	99,712	0	0	0	0	0	0	0
10:49:39	47,07	2384,747	28,154	28,32	10,742	9,121	7,718	21	953,663	23,661	1888,229	0	200,754	200,754	99,712	0	0	0	0	0	0	0
10:49:39	-141,137	2383,335	28,008	28,174	10,742	9,106	7,745	21	953,663	23,661	1888,724	0	200,754	200,754	99,712	0	0	0	0	0	0	0
10:49:39	-54,565	2382,79	27,959	28,125	10,742	9,1	7,771	21	953,663	23,661	1889,218	0	200,754	200,754	99,712	0	0	0	0	0	0	0
10:49:39	141,113	2384,201	28,105	28,223	10,742	9,115	7,798	21	953,663	23,661	1889,713	0	200,754	200,754	99,712	0	0	0	0	0	0	0
10:49:39	-141,113	2382,79	27,959	27,832	10,742	9,1	7,823	21	953,663	23,661	1890,206	0	200,754	200,754	99,712	0	0	0	0	0	0	0
10:49:39	195,703	2384,747	28,154	28,174	10,742	9,121	7,849	21	953,663	23,661	1890,7	0	200,754	200,754	99,712	0	0	0	0	0	0	0
10:49:39	-188,183	2382,865	27,959	28,125	10,742	9,101	7,873	21	953,663	23,661	1891,193	0	200,754	200,754	99,712	0	0	0	0	0	0	0
10:49:39	47,045	2383,335	28,008	28,125	10,742	9,106	7,897	21	953,663	23,661	1891,685	0	200,754	200,754	99,712	0	0	0	0	0	0	0
10:49:39	86,547	2384,201	28,105	28,174	10,742	9,115	7,921	21	953,663	23,661	1892,177	0	200,754	200,754	99,712	0	0	0	0	0	0	0
10:49:39	-227,661	2381,924	27,861	27,832	10,742	9,092	7,944	21	953,663	23,661	1892,667	0	200,754	200,754	99,712	0	0	0	0	0	0	0
10:49:39	141,113	2383,335	28,008	28,174	10,742	9,106	7,967	21	953,663	23,661	1893,158	0	200,754	200,754	99,712	0	0	0	0	0	0	0
10:49:39	86,547	2384,201	28,105	28,223	10,742	9,115	7,99	21	953,663	23,661	1893,649	0	200,754	200,754	99,712	0	0	0	0	0	0	0
10:49:39	0	2384,201	28,105	28,223	10,742	9,115	8,012	21	953,663	23,661	1894,139	0	200,754	200,754	99,712	0	0	0	0	0	0	0
10:49:39	-76,66	2383,434	28,105	28,223	10,738	9,107	8,033	21	953,663	23,661	1894,629	0	200,754	200,754	99,712	0	0	0	0	0	0	0
10:49:39	-8,789	2383,346	28,105	28,223	10,737	9,106	8,054	21	953,663	23,661	1895,117	0	200,754	200,754	99,712	0	0	0	0	0	0	0
10:49:39	55,859	2383,905	28,154	28,32	10,738	9,112	8,075	21	953,663	23,661	1895,606	0	200,754	200,754	99,712	0	0	0	0	0	0	0
10:49:39	-47,07	2383,434	28,105	28,125	10,738	9,107	8,095	21	953,663	23,661	1896,094	0	200,754	200,754	99,712	0	0	0	0	0	0	0
10:49:39	76,66	2384,201	28,105	28,027	10,742	9,115	8,115	21	953,663	23,661	1896,582	0	200,754	200,754	99,712	0	0	0	0	0	0	0
10:49:39	-141,113	2382,79	27,959	27,832	10,742	9,1	8,134	21	953,663	23,661	1897,068	0	200,754	200,754	99,712	0	0	0	0	0	0	0
10:49:39	-86,547	2381,924	27,861	27,783	10,742	9,092	8,153	21	953,663	23,661	1897,553	0	200,754	200,754	99,712	0	0	0	0	0	0	0
10:49:39	83,105	2382,755	27,861	27,783	10,747	9,1	8,172	21	953,663	23,661	1898,038	0	200,754	200,754	99,712	0	0	0	0	0	0	0
10:49:39	0	2382,755	27,861	27,832	10,747	9,1	8,19	21,3	952,693	23,661	1898,523	0	200,754	200,754	99,712	0	0	0	0	0	0	0
10:49:39	148,022	2384,235	28,008	27,832	10,747	9,115	8,208	21,3	952,693	23,661	1899,008	0	200,754	200,754	99,712	0	0	0	0	0	0	0
10:49:39	87,695	2385,112	28,105	28,174	10,747	9,124	8,226	21,3	952,693	23,661	1899,494	0	200,754	200,754	99,712	0	0	0	0	0	0	0
10:49:39	94,116	2386,054	28,203	28,467	10,747	9,134	8,244	21,3	952,693	23,661	1899,981	0	200,754	200,754	99,712	0	0	0	0	0	0	0
10:49:39	-47,07	2385,583	28,154	28,125	10,747	9,129	8,261	21,3	952,693	23,661	1900,467	0	200,754	200,754	99,712	0	0	0	0	0	0	0
10:49:39	147,656	2387,059	28,301	28,32	10,747	9,144	8,279	21,3	952,693	23,661	1900,953	0	200,754	200,754	99,712	0	0	0	0	0	0	0
10:49:39	-147,656	2385,583	28,154	28,174	10,747	9,129	8,295	21,3	952,693	23,661	1901,438	0	200,754	200,754	99,712	0	0	0	0	0	0	0
10:49:39	147,656	2387,059	28,301	28,32	10,747	9,144	8,312	21,3	952,693	23,661	1901,923	0	200,754	200,754	99,712	0	0	0	0	0	0	0
10:49:39	0	2387,059	28,301	28,174	10,747	9,144	8,328	21,3	952,693	23,661	1902,408	0	200,754	200,754	99,712	0	0	0	0	0	0	0
10:49:39	0	2387,059	28,301	28,369	10,747	9,144	8,344	21,3	952,693	23,661	1902,893	0	200,754	200,754	99,712	0	0	0	0	0	0	0
10:49:39	-141,21	2385,647	28,154	28,027	10,747	9,13	8,36	21,3	952,693	23,661	1903,376	0	203,728	203,728	99,725	0	0	0	0	0	0	0
10:49:39	47,045	2386,118	28,203	28,125	10,747	9,135	8,375	21,3	952,693	23,661	1903,858	0	203,728	203,728	99,725	0	0	0	0	0	0	0
10:49:39	94,165	2387,059	28,301	28,32	10,747	9,144	8,39	21,3	952,693	23,661	1904,341	0	203,728	203,728	99,725	0	0	0	0	0	0	0
10:49:39	0	2387,059	28,301	28,369	10,747	9,144	8,405	21,3	952,693	23,661	1904,824	0	203,728	203,728	99,725	0	0	0	0	0	0	0
10:49:39	-141,21	2385,647	28,154	28,174	10,747	9,13	8,419	21,3	952,693	23,661	1905,305	0	203,728	203,728	99,725	0	0	0	0	0	0	0
10:49:39	-188,256	2383,765	27,959	27,832	10,747	9,11	8,432	21,3	952,693	23,661	1905,783	0	203,728	203,728	99,725	0	0	0	0	0	0	0
10:49:39	47,07	2384,235	28,008	28,027	10,747	9,115	8,446	21,3	952,693	23,661	1906,262	0	203,728	203,728	99,725	0	0	0	0	0	0	0
10:49:39	-47,07	2383,765	27,959	27,978	10,747	9,11	8,459	21,3	952,693	23,661	1906,739	0	203,728	203,728	99,725	0	0	0	0	0	0	0
10:49:39	0	2383,765	27,959	28,125	10,747	9,11	8,472	21,3	952,693	23,661	1907,216	0	203,728	203,728	99,725	0	0	0	0	0	0	0
10:49:39	141,186	2385,177	28,105	28,174	10,747	9,125	8,484	21,3	952,693	23,661	1907,694	0	203,728	203,728	99,725	0	0	0	0	0	0	0
10:49:39	-94,116	2384,235	28,008	28,174	10,747	9,115	8,497	21,3	952,693	23,661	1908,171	0	203,728	203,728	99,725	0	0	0	0	0	0	0
10:49:39	-47,07	2383,765	27,959	27,832	10,747	9,11	8,509	21,3	952,693	23,661	1908,647	0	203,728	203,728	99,725	0	0	0	0	0	0	0
10:49:40	47,07	2384,235	28,008	28,125	10,747	9,115	8,521	21,3	952,693	23,661	1909,122	0	203,728	203,728	99,725	0	0	0	0	0	0	0
10:49:40	-47,07	2383,765	27,959	27,978	10,747	9,11	8,532	21,3	952,693	23,661	1909,597	0	203,728	203,728	99,725	0	0	0	0	0	0	0
10:49:40	134,765	2385,112	28,105	28,32	10,747	9,124	8,544	21,3	952,693	23,661	1910,072	0	203,728	203,728	99,725	0	0	0	0	0	0	0
10:49:40	17,431	2385,287	28,203	28,174	10,742	9,126	8,555	21,3	952,693	23,661	1910,548	0	203,728	203,728	99,725	0	0	0	0	0	0	0
10:49:40	133,691	2386,624	28,35	28,516	10,742	9,14	8,567	21,3	952,693	23,661	1911,024	0	203,728	203,728	99,725	0	0	0	0	0	0	0
10:49:40	7,519	2386,699	28,35	28,369	10,742	9,141	8,578	21,3	952,693	23,661	1911,499	0	203,728	203,728	99,725	0	0	0	0	0	0	0
10:49:40	-141,21	2385,287	28,203	28,174	10,742	9,126	8,589	21,3	952,693	23,661	1911,973	0	203,728	203,728	99,725	0	0	0	0	0	0	0
10:49:40	-47,07	2384,816	28,154	28,174	10,742	9,121	8,599	21,3	952,693	23,661	1912,446	0	203,728	203,728	99,725	0	0	0	0	0	0	0
10:49:40	0	2384,816	28,154	28,174	10,742	9,121	8,61	21,3	952,693	23,661	1912,918	0	203,728	203,728	99,725	0	0	0	0	0	0	0
10:49:40	-47,07	2384,345	28,105	28,125	10,742	9,116	8,619	21,3	952,693	23,661	1913,39	0	203,728	203,728	99,725	0	0	0	0	0	0	0
10:49:40	-94,091	2383,404	28,008	28,027	10,742	9,107	8,629	21,3	952,693	23,661	1913,86	0	203,728	203,728	99,725	0	0	0	0	0	0	0
10:49:40	0	2383,404	28,008	27,832	10,742	9,107	8,638	21,3	952,693	23,661	1914,329	0	203,728	203,728	99,725	0	0	0	0	0	0	0
10:49:40	0	2383,404	28,008	27,978	10,742	9,107	8,648	21,3	952,693	23,661	1914,798	0	203,728	203,728	99,725	0	0	0	0	0	0	0
10:49:40	-47,045	2382,934	27,959	27,832	10,742	9,102	8,656	21,3	952,693	23,661	1915,266	0	203,728	203,728	99,725	0	0	0	0	0	0	0
10:49:40	-94,091	2381,993	27,861	27,783	10,742	9,092	8,665	21,3	952,693	23,661	1915,733	0	203,728	203,728	99,725	0	0	0	0	0	0	0
10:49:40	141,137	2383,404	28,008	28,125	10,742	9,107	8,674	21,3	952,693	23,661	1916,201	0	203,728	203,728	99,725	0	0	0	0	0	0	0
10:49:40	-7,519	2383,329	28,008	28,027	10,742	9,106	8,682	21,3	952,693	23,661	1916,668	0	203,728	203,728	99,725	0	0	0	0	0	0	0
10:49:40	0	2383,329	28,008	27,978	10,742	9,106	8,69	21,3	952,693	23,661	1917,135	0	203,728	203,728	99,725	0	0	0	0	0	0	0
10:49:40	0	2383,329	28,008	28,125	10,742	9,106	8,699	21,3	952,693	23,661	1917,601	0	203,728	203,728	99,725	0	0	0	0	0	0	0
10:49:40	0	2383,329	28,008	27,978	10,742	9,106	8,707	21,3	952,693	23,661	1918,067	0	203,728	203,728	99,725	0	0	0	0	0	0	0
10:49:40	0	2383,329	28,008	27,978	10,742	9,106	8,714	21,3	952,693	23,661	1918,532	0	203,728	203,728	99,725	0	0	0	0	0	0	0
10:49:40	-47,07	2382,859	27,959	27,832	10,742	9,101	8,722	21,3	952,693	23,661	1918,996	0	203,728	203,728	99,725	0	0	0	0	0	0	0
10:49:40	47,07	2383,329	28,008	27,978	10,742	9,106	8,73	21,3	952,693	23,661	1919,461	0	203,728	203,728	99,725	0	0	0	0	0	0	0
10:49:40	0	2383,329	28,008	28,027	10,742	9,106	8,737	21,3	952,693	23,661	1919,925	0	203,728	203,728	99,725	0	0	0	0	0	0	0
10:49:40	141,186	2384,741	28,154	28,174	10,742	9,121	8,744	21,3	952,693	23,661	1920,39	0	203,728	203,728	99,725	0	0	0	0	0	0	0
10:49:40	0	2384,741	28,154	28,223	10,742	9,121	8,752	21,3	952,693	23,661	1920,854	0	203,728	203,728	99,725	0	0	0	0	0	0	0
10:49:40	-47,07	2384,27	28,105	28,125	10,742	9,116	8,759	21,3	952,693	23,661	1921,317	0	203,728	203,728	99,725	0	0	0	0	0	0	0
10:49:40	0	2384,27	28,105	28,125	10,742	9,116	8,766	21,3	952,693	23,661	1921,78	0	203,728	203,728	99,725	0	0	0	0	0	0	0
10:49:40	94,116	2385,212	28,203	28,32	10,742	9,125	8,773	21,3	952,693	23,661	1922,244	0	203,728	203,728	99,725	0	0	0	0	0	0	0
10:49:40	-86,621	2384,345	28,105	28,125	10,742	9,116	8,78	21,3	952,693	23,661	1922,706	0	203,728	203,728	99,725	0	0	0	0	0	0	0
10:49:40	47,07	2384,816	28,154	28,32	10,742	9,121	8,786	21,3	952,693	23,661	1923,168	0	203,728	203,728	99,725	0	0	0	0	0	0	0
10:49:40	0	2384,816	28,154	28,174	10,742	9,121	8,793	21,3	952,693	23,661	1923,63	0	203,728	203,728	99,725	0	0	0	0	0	0	0
10:49:40	0	2384,816	28,154	28,223	10,742	9,121	8,799	21,3	952,693	23,661	1924,091	0	203,728	203,728	99,725	0	0	0	0	0	0	0
10:49:40	76,684	2385,583	28,154	28,32	10,747	9,129	8,806	21,3	952,693	23,661	1924,553	0	203,728	203,728	99,725	0	0	0	0	0	0	0
10:49:40	0	2385,583	28,154	28,174	10,747	9,129	8,812	21,3	952,693	23,661	1925,014	0	203,728	203,728	99,725	0	0	0	0	0	0	0
10:49:40	47,07	2386,054	28,203	28,32	10,747	9,134	8,819	21,3	952,693	23,661	1925,475	0	203,728	203,728	99,725	0	0	0	0	0	0	0
10:49:40	6,42	2386,118	28,203	28,32	10,747	9,135	8,825	21,3	952,693	23,661	1925,935	0	203,728	203,728	99,725	0	0	0	0	0	0	0
10:49:40	0	2386,118	28,203	28,174	10,747	9,135	8,831	21,3	952,693	23,661	1926,395	0	203,728	203,728	99,725	0	0	0	0	0	0	0
10:49:40	0	2386,118	28,203	28,223	10,747	9,135	8,837	21,3	952,693	23,661	1926,855	0	203,728	203,728	99,725	0	0	0	0	0	0	0
10:49:40	-47,045	2385,647	28,154	28,027	10,747	9,13	8,843	21,3	952,693	23,661	1927,314	0	203,728	203,728	99,725	0	0	0	0	0	0	0
10:49:40	188,305	2387,53	28,35	28,516	10,747	9,149	8,849	21,3	952,693	23,661	1927,774	0	203,728	203,728	99,725	0	0	0	0	0	0	0
10:49:40	-141,259	2386,118	28,203	28,32	10,747	9,135	8,854	21,3	952,693	23,661	1928,232	0	203,728	203,728	99,725	0	0	0	0	0	0	0
10:49:40	-47,045	2385,647	28,154	28,32	10,747	9,13	8,86	21,3	952,693	23,661	1928,69	0	203,728	203,728	99,725	0	0	0	0	0	0	0
10:49:40	141,21	2387,059	28,301	28,369	10,747	9,144	8,865	21,3	952,693	23,661	1929,148	0	203,728	203,728	99,725	0	0	0	0	0	0	0
10:49:40	-188,281	2385,177	28,105	28,027	10,747	9,125	8,87	21,3	952,693	23,661	1929,604	0	203,728	203,728	99,725	0	0	0	0	0	0	0
10:49:40	0	2385,177	28,105	28,125	10,747	9,125	8,875	21,3	952,693	23,661	1930,06	0	203,728	203,728	99,725	0	0	0	0	0	0	0
10:49:40	47,07	2385,647	28,154	28,174	10,747	9,13	8,88	21,3	952,693	23,661	1930,515	0	203,728	203,728	99,725	0	0	0	0	0	0	0
10:49:40	0	2385,647	28,154	28,223	10,747	9,13	8,885	21,3	952,693	23,661	1930,97	0	203,728	203,728	99,725	0	0	0	0	0	0	0
10:49:40	0	2385,647	28,154	28,223	10,747	9,13	8,89	21,3	952,693	23,661	1931,425	0	203,728	203,728	99,725	0	0	0	0	0	0	0
10:49:40	-47,07	2385,177	28,105	28,223	10,747	9,125	8,895	21,3	952,693	23,661	1931,879	0	203,728	203,728	99,725	0	0	0	0	0	0	0
10:49:40	-94,116	2384,235	28,008	28,174	10,747	9,115	8,899	21,3	952,693	23,661	1932,331	0	203,728	203,728	99,725	0	0	0	0	0	0	0
10:49:40	0	2384,235	28,008	28,027	10,747	9,115	8,903	21,3	952,693	23,661	1932,783	0	203,728	203,728	99,725	0	0	0	0	0	0	0
10:49:40	87,695	2385,112	28,105	28,125	10,747	9,124	8,907	21,3	952,693	23,661	1933,235	0	203,728	203,728	99,725	0	0	0	0	0	0	0
10:49:40	17,431	2385,287	28,203	28,32	10,742	9,126	8,912	21,3	952,693	23,661	1933,687	0	203,728	203,728	99,725	0	0	0	0	0	0	0
10:49:40	94,116	2386,228	28,301	28,32	10,742	9,136	8,916	21,3	952,693	23,661	1934,14	0	203,728	203,728	99,725	0	0	0	0	0	0	0
10:49:40	47,094	2386,699	28,35	28,369	10,742	9,141	8,921	21,3	952,693	23,661	1934,593	0	203,728	203,728	99,725	0	0	0	0	0	0	0
10:49:40	-47,094	2386,228	28,301	28,32	10,742	9,136	8,925	21,3	952,693	23,661	1935,044	0	203,728	203,728	99,725	0	0	0	0	0	0	0
10:49:40	-188,256	2384,345	28,105	27,978	10,742	9,116	8,929	21,3	952,693	23,661	1935,494	0	203,728	203,728	99,725	0	0	0	0	0	0	0
10:49:40	-705,493	2377,29	27,373	26,953	10,742	9,044	8,931	21,3	952,693	23,661	1935,935	0	203,728	203,728	99,725	0	0	0	0	0	0	0
10:49:40	-806,103	2369,229	26,543	25,879	10,742	8,961	8,931	21,3	952,693	23,661	1936,369	0	203,728	203,728	99,725	0	0	0	0	0	0	0
10:49:40	-766,113	2361,568	26,006	25	10,728	8,882	8,93	21,3	952,693	23,661	1936,794	0	203,728	203,728	99,725	0	0	0	0	0	0	0
10:49:40	-908,105	2352,487	25,42	24,072	10,709	8,788	8,928	21,3	952,693	23,661	1937,21	0	203,728	203,728	99,725	0	0	0	0	0	0	0
10:49:40	-1037,304	2342,114	25,029	23,437	10,672	8,681	8,923	21,3	952,693	23,661	1937,615	0	203,728	203,728	99,725	0	0	0	0	0	0	0
10:49:40	-696,63	2335,148	25,078	22,998	10,63	8,609	8,917	21,3	952,693	23,661	1938,012	0	203,728	203,728	99,725	0	0	0	0	0	0	0
10:49:40	-1448,12	2320,667	24,443	22,558	10,583	8,46	8,908	21,3	952,693	23,661	1938,395	0	203,728	203,728	99,725	0	0	0	0	0	0	0
10:49:40	-426,293	2316,404	25,029	22,558	10,528	8,416	8,898	21,3	952,693	23,661	1938,773	0	203,728	203,728	99,725	0	0	0	0	0	0	0
10:49:40	-1659,375	2299,81	24,394	22,119	10,469	8,245	8,885	21,3	952,693	23,661	1939,134	0	203,728	203,728	99,725	0	0	0	0	0	0	0
10:49:40	-925,195	2290,558	24,443	22,314	10,414	8,15	8,871	21,3	952,693	23,661	1939,485	0	203,728	203,728	99,725	0	0	0	0	0	0	0
10:49:40	-1096,313	2279,595	24,248	21,68	10,363	8,037	8,854	21,3	952,693	23,661	1939,825	0	203,728	203,728	99,725	0	0	0	0	0	0	0
10:49:40	-1586,669	2263,728	23,418	20,605	10,318	7,873	8,835	21,3	952,693	23,661	1940,149	0	203,728	203,728	99,725	0	0	0	0	0	0	0
10:49:40	-1404,858	2249,68	22,685	20,068	10,279	7,728	8,813	21,3	952,693	23,661	1940,458	0	203,728	203,728	99,725	0	0	0	0	0	0	0
10:49:40	-1561,938	2234,06	21,806	19,14	10,238	7,567	8,789	21,3	952,693	23,661	1940,752	0	203,728	203,728	99,725	0	0	0	0	0	0	0
10:49:40	-965,991	2224,4	21,562	18,799	10,196	7,468	8,763	21,3	952,693	23,661	1941,036	0	203,728	203,728	99,725	0	0	0	0	0	0	0
10:49:40	-1388,769	2210,513	20,976	18,701	10,149	7,324	8,735	21,3	952,693	23,661	1941,305	0	203,728	203,728	99,725	0	0	0	0	0	0	0
10:49:40	-444,213	2206,07	21,465	19,043	10,098	7,279	8,706	21,3	952,693	23,661	1941,57	0	203,728	203,728	99,725	0	0	0	0	0	0	0
10:49:40	-1353,515	2192,535	20,928	18,945	10,051	7,139	8,676	21,3	952,693	23,661	1941,821	0	203,728	203,728	99,725	0	0	0	0	0	0	0
10:49:40	-666,259	2185,873	21,123	18,652	10,003	7,07	8,644	21,3	952,693	23,661	1942,065	0	203,728	203,728	99,725	0	0	0	0	0	0	0
10:49:40	-1499,707	2170,876	20,342	18,506	9,96	6,916	8,61	21,3	952,693	23,661	1942,294	0	203,728	203,728	99,725	0	0	0	0	0	0	0
10:49:40	-867,431	2162,201	20,146	18,652	9,921	6,826	8,575	21,4	952,693	23,661	1942,514	0	203,728	203,728	99,725	0	0	0	0	0	0	0
10:49:40	-834,204	2153,859	19,804	18,115	9,892	6,74	8,539	21,4	952,693	23,661	1942,725	0	203,728	203,728	99,725	0	0	0	0	0	0	0
10:49:40	-1022,705	2143,632	19,17	17,969	9,868	6,635	8,502	21,4	952,693	23,661	1942,926	0	203,728	203,728	99,725	0	0	0	0	0	0	0
10:49:40	-700,537	2136,627	18,877	17,773	9,844	6,563	8,464	21,4	952,693	23,661	1943,12	0	203,728	203,728	99,725	0	0	0	0	0	0	0
10:49:40	-1149,975	2125,127	18,193	17,09	9,815	6,444	8,424	21,4	952,693	23,661	1943,302	0	203,728	203,728	99,725	0	0	0	0	0	0	0
10:49:40	-612,67	2119	17,998	16,894	9,791	6,381	8,384	21,4	952,693	23,661	1943,478	0	203,728	203,728	99,725	0	0	0	0	0	0	0
10:49:40	-602,734	2112,973	17,9	16,943	9,762	6,319	8,344	21,4	952,693	23,661	1943,647	0	203,728	203,728	99,725	0	0	0	0	0	0	0
10:49:40	-449,047	2108,483	18,047	17,236	9,729	6,273	8,303	21,4	952,693	23,661	1943,812	0	203,728	203,728	99,725	0	0	0	0	0	0	0
10:49:40	-499,072	2103,492	18,144	17,285	9,696	6,221	8,262	21,4	952,693	23,661	1943,972	0	203,728	203,728	99,725	0	0	0	0	0	0	0
10:49:40	-751,953	2095,972	18,047	17,383	9,659	6,144	8,221	21,4	952,693	23,661	1944,124	0	203,728	203,728	99,725	0	0	0	0	0	0	0
10:49:40	-421,142	2091,761	18,144	17,285	9,63	6,1	8,179	21,4	952,693	23,661	1944,271	0	204,031	204,031	99,726	0	0	0	0	0	0	0
10:49:40	-651,049	2085,25	17,998	17,09	9,601	6,033	8,137	21,4	952,693	23,661	1944,412	0	204,031	204,031	99,726	0	0	0	0	0	0	0
10:49:40	-737,06	2077,88	17,705	16,943	9,574	5,957	8,094	21,4	952,693	23,661	1944,546	0	204,031	204,031	99,726	0	0	0	0	0	0	0
10:49:40	-717,822	2070,701	17,314	16,308	9,554	5,883	8,051	21,4	952,693	23,661	1944,672	0	204,031	204,031	99,726	0	0	0	0	0	0	0
10:49:40	-733,862	2063,363	17,021	16,211	9,528	5,807	8,007	21,4	952,693	23,661	1944,791	0	204,031	204,031	99,726	0	0	0	0	0	0	0
10:49:40	-664,282	2056,72	16,679	15,869	9,509	5,739	7,963	21,4	952,693	23,661	1944,903	0	204,031	204,031	99,726	0	0	0	0	0	0	0
10:49:40	-685,449	2049,866	16,386	15,625	9,485	5,668	7,918	21,4	952,693	23,661	1945,008	0	204,031	204,031	99,726	0	0	0	0	0	0	0
10:49:40	-682,067	2043,045	16,093	15,527	9,462	5,598	7,872	21,4	952,693	23,661	1945,106	0	204,031	204,031	99,726	0	0	0	0	0	0	0
10:49:40	-455,371	2038,491	16,045	15,478	9,439	5,551	7,827	21,4	952,693	23,661	1945,199	0	204,031	204,031	99,726	0	0	0	0	0	0	0
10:49:40	-785,766	2030,633	15,703	15,136	9,412	5,47	7,78	21,4	952,693	23,661	1945,284	0	204,031	204,031	99,726	0	0	0	0	0	0	0
10:49:40	-516,345	2025,47	15,605	14,99	9,388	5,417	7,734	21,4	952,693	23,661	1945,365	0	204,031	204,031	99,726	0	0	0	0	0	0	0
10:49:40	-542,773	2020,042	15,459	15,088	9,365	5,361	7,687	21,4	952,693	23,661	1945,439	0	204,031	204,031	99,726	0	0	0	0	0	0	0
10:49:41	-436,755	2015,675	15,41	14,941	9,343	5,316	7,641	21,4	952,693	23,661	1945,509	0	204,031	204,031	99,726	0	0	0	0	0	0	0
10:49:41	-615,588	2009,519	15,117	14,502	9,323	5,252	7,594	21,4	952,693	23,661	1945,573	0	204,031	204,031	99,726	0	0	0	0	0	0	0
10:49:41	-525,647	2004,262	14,922	14,306	9,304	5,198	7,547	21,4	952,693	23,661	1945,632	0	204,031	204,031	99,726	0	0	0	0	0	0	0
10:49:41	-495,361	1999,309	14,726	14,111	9,286	5,147	7,5	21,4	952,693	23,661	1945,686	0	204,031	204,031	99,726	0	0	0	0	0	0	0
10:49:41	-452,392	1994,785	14,58	14,062	9,268	5,1	7,453	21,4	952,693	23,661	1945,735	0	204,031	204,031	99,726	0	0	0	0	0	0	0
10:49:41	-456,677	1990,218	14,433	13,867	9,249	5,053	7,406	21,4	952,693	23,661	1945,779	0	204,031	204,031	99,726	0	0	0	0	0	0	0
10:49:41	-385,437	1986,364	14,384	13,867	9,23	5,014	7,359	21,4	952,693	23,661	1945,82	0	204,031	204,031	99,726	0	0	0	0	0	0	0
10:49:41	-449,914	1981,865	14,238	13,769	9,212	4,967	7,312	21,4	952,693	23,661	1945,856	0	204,031	204,031	99,726	0	0	0	0	0	0	0
10:49:41	-514,941	1976,715	13,945	13,574	9,198	4,914	7,265	21,4	952,693	23,661	1945,887	0	204,031	204,031	99,726	0	0	0	0	0	0	0
10:49:41	-396,838	1972,747	13,799	13,427	9,183	4,873	7,218	21,4	952,693	23,661	1945,914	0	204,031	204,031	99,726	0	0	0	0	0	0	0
10:49:41	-416,625	1968,58	13,603	13,232	9,17	4,83	7,171	21,4	952,693	23,661	1945,937	0	204,031	204,031	99,726	0	0	0	0	0	0	0
10:49:41	-376,123	1964,819	13,457	13,086	9,156	4,791	7,125	21,4	952,693	23,661	1945,956	0	204,031	204,031	99,726	0	0	0	0	0	0	0
10:49:41	-446,484	1960,354	13,261	12,89	9,141	4,745	7,078	21,4	952,693	23,661	1945,97	0	204,031	204,031	99,726	0	0	0	0	0	0	0
10:49:41	-460,729	1955,747	13,017	12,744	9,127	4,698	7,031	21,4	952,693	23,661	1945,98	0	204,031	204,031	99,726	0	0	0	0	0	0	0
10:49:41	-223,181	1953,515	12,968	12,695	9,117	4,675	6,985	21,4	952,693	23,661	1945,987	0	204,031	204,031	99,726	0	0	0	0	0	0	0
10:49:41	-376,745	1949,748	12,822	12,646	9,104	4,636	6,939	21,4	952,693	23,661	1945,991	0	204,031	204,031	99,726	0	0	0	0	0	0	0
10:49:41	-305,737	1946,69	12,675	12,451	9,094	4,605	6,893	21,4	952,693	23,661	1945,992	0	204,031	204,031	99,726	0	0	0	0	0	0	0
10:49:41	-380,932	1942,881	12,529	12,353	9,08	4,565	6,848	21,4	952,693	23,661	1942,881	0	204,031	204,031	99,726	0	0	0	0	0	0	0
10:49:41	-211,23	1940,769	12,48	12,256	9,07	4,544	6,803	21,4	952,693	23,661	1940,769	0	204,031	204,031	99,726	0	0	0	0	0	0	0
10:49:41	-308,679	1937,682	12,334	12,06	9,06	4,512	6,758	21,4	952,693	23,661	1937,682	0	204,031	204,031	99,726	0	0	0	0	0	0	0
10:49:41	-245,178	1935,23	12,334	12,06	9,046	4,486	6,713	21,4	952,693	23,661	1935,23	0	204,031	204,031	99,726	0	0	0	0	0	0	0
10:49:41	-176,428	1933,466	12,334	11,963	9,036	4,468	6,669	21,4	952,693	23,661	1933,466	0	204,031	204,031	99,726	0	0	0	0	0	0	0
10:49:41	-171,154	1931,754	12,334	12,109	9,027	4,451	6,626	21,4	952,693	23,661	1931,754	0	204,031	204,031	99,726	0	0	0	0	0	0	0
10:49:41	-251,672	1929,238	12,334	12,109	9,012	4,425	6,582	21,4	952,693	23,661	1929,238	0	204,031	204,031	99,726	0	0	0	0	0	0	0
10:49:41	-170,983	1927,528	12,334	12,109	9,003	4,407	6,54	21,4	952,693	23,661	1927,528	0	204,031	204,031	99,726	0	0	0	0	0	0	0
10:49:41	-167,944	1925,848	12,334	12,109	8,993	4,39	6,498	21,4	952,693	23,661	1925,848	0	204,031	204,031	99,726	0	0	0	0	0	0	0
10:49:41	-213,22	1923,716	12,285	12,109	8,984	4,368	6,456	21,4	952,693	23,661	1923,716	0	204,031	204,031	99,726	0	0	0	0	0	0	0
10:49:41	-258,581	1921,13	12,187	11,963	8,974	4,341	6,414	21,4	952,693	23,661	1921,13	0	204,031	204,031	99,726	0	0	0	0	0	0	0
10:49:41	-130,322	1919,827	12,138	11,816	8,969	4,328	6,373	21,4	952,693	23,661	1919,827	0	204,031	204,031	99,726	0	0	0	0	0	0	0
10:49:41	-261,34	1917,214	11,943	11,718	8,964	4,301	6,333	21,4	952,693	23,661	1917,214	0	204,031	204,031	99,726	0	0	0	0	0	0	0
10:49:41	-434,558	1912,868	11,65	11,572	8,955	4,256	6,292	21,4	952,693	23,661	1912,868	0	204,031	204,031	99,726	0	0	0	0	0	0	0
10:49:41	-216,65	1910,702	11,504	11,523	8,95	4,234	6,252	21,4	952,693	23,661	1910,702	0	204,031	204,031	99,726	0	0	0	0	0	0	0
10:49:41	-128,112	1909,421	11,455	11,377	8,945	4,22	6,212	21,4	952,693	23,661	1909,421	0	204,031	204,031	99,726	0	0	0	0	0	0	0
10:49:41	-131,225	1908,108	11,406	11,279	8,94	4,207	6,173	21,4	952,693	23,661	1908,108	0	204,031	204,031	99,726	0	0	0	0	0	0	0
10:49:41	-167,626	1906,432	11,406	11,279	8,931	4,19	6,134	21,4	952,693	23,661	1906,432	0	204,031	204,031	99,726	0	0	0	0	0	0	0
10:49:41	-303,686	1903,395	11,259	11,23	8,921	4,158	6,095	21,4	952,693	23,661	1903,395	0	204,031	204,031	99,726	0	0	0	0	0	0	0
10:49:41	-40,625	1902,989	11,308	11,181	8,916	4,154	6,057	21,4	952,693	23,661	1902,989	0	204,031	204,031	99,726	0	0	0	0	0	0	0
10:49:41	-129,077	1901,698	11,259	11,181	8,911	4,141	6,019	21,4	952,693	23,661	1901,698	0	204,031	204,031	99,726	0	0	0	0	0	0	0
10:49:41	-169,909	1899,999	11,259	11,181	8,902	4,123	5,982	21,4	952,693	23,661	1899,999	0	204,031	204,031	99,726	0	0	0	0	0	0	0
10:49:41	-84,851	1899,151	11,259	11,23	8,897	4,114	5,946	21,4	952,693	23,661	1899,151	0	204,031	204,031	99,726	0	0	0	0	0	0	0
10:49:41	-125,524	1897,895	11,308	11,23	8,887	4,102	5,909	21,4	952,693	23,661	1897,895	0	204,031	204,031	99,726	0	0	0	0	0	0	0
10:49:41	-84,851	1897,047	11,308	11,279	8,882	4,093	5,874	21,4	952,693	23,661	1897,047	0	204,031	204,031	99,726	0	0	0	0	0	0	0
10:49:41	-169,897	1895,348	11,308	11,279	8,873	4,075	5,839	21,4	952,693	23,661	1895,348	0	204,031	204,031	99,726	0	0	0	0	0	0	0
10:49:41	-83,813	1894,51	11,308	11,23	8,868	4,067	5,804	21,4	952,693	23,661	1894,51	0	204,031	204,031	99,726	0	0	0	0	0	0	0
10:49:41	-132,531	1893,184	11,162	11,23	8,868	4,053	5,769	21,4	952,693	23,661	1893,184	0	204,031	204,031	99,726	0	0	0	0	0	0	0
10:49:41	-127,966	1891,905	11,113	11,084	8,863	4,04	5,736	21,4	952,693	23,661	1891,905	0	204,031	204,031	99,726	0	0	0	0	0	0	0
10:49:41	-88,33	1891,021	11,015	11,035	8,863	4,031	5,702	21,4	952,693	23,661	1891,021	0	204,031	204,031	99,726	0	0	0	0	0	0	0
10:49:41	-174,182	1889,28	10,918	10,888	8,858	4,013	5,669	21,4	952,693	23,661	1889,28	0	204,031	204,031	99,726	0	0	0	0	0	0	0
10:49:41	-88,281	1888,397	10,82	10,742	8,858	4,004	5,636	21,4	952,693	23,661	1888,397	0	204,031	204,031	99,726	0	0	0	0	0	0	0
10:49:41	-127,893	1887,118	10,771	10,742	8,854	3,99	5,604	21,4	952,693	23,661	1887,118	0	204,031	204,031	99,726	0	0	0	0	0	0	0
10:49:41	-132,397	1885,794	10,625	10,595	8,854	3,977	5,572	21,4	952,693	23,661	1885,794	0	204,031	204,031	99,726	0	0	0	0	0	0	0
10:49:41	-132,336	1884,471	10,478	10,498	8,854	3,963	5,541	21,4	952,693	23,661	1884,471	0	204,031	204,031	99,726	0	0	0	0	0	0	0
10:49:41	-39,624	1884,074	10,527	10,547	8,849	3,959	5,51	21,4	952,693	23,661	1884,074	0	204,031	204,031	99,726	0	0	0	0	0	0	0
10:49:41	4,479	1884,119	10,625	10,595	8,844	3,959	5,479	21,4	952,693	23,661	1884,074	0	204,031	204,031	99,726	0	0	0	0	0	0	0
10:49:41	-41,931	1883,7	10,673	10,693	8,839	3,955	5,449	21,4	952,693	23,661	1883,7	0	204,031	204,031	99,726	0	0	0	0	0	0	0
10:49:41	-82,702	1882,873	10,673	10,693	8,835	3,947	5,42	21,4	952,693	23,661	1882,873	0	204,031	204,031	99,726	0	0	0	0	0	0	0
10:49:41	1,318	1882,886	10,771	10,693	8,83	3,947	5,391	21,4	952,693	23,661	1882,873	0	204,031	204,031	99,726	0	0	0	0	0	0	0
10:49:41	-34,155	1882,544	10,918	10,888	8,82	3,943	5,363	21,4	952,693	23,661	1882,544	0	204,031	204,031	99,726	0	0	0	0	0	0	0
10:49:41	-41,772	1882,127	10,966	10,937	8,815	3,939	5,335	21,4	952,693	23,661	1882,127	0	204,031	204,031	99,726	0	0	0	0	0	0	0
10:49:41	-81,665	1881,31	10,966	10,888	8,811	3,931	5,307	21,4	952,693	23,661	1881,31	0	204,031	204,031	99,726	0	0	0	0	0	0	0
10:49:41	-48,51	1880,825	10,918	10,888	8,81	3,926	5,28	21,4	952,693	23,661	1880,825	0	204,031	204,031	99,726	0	0	0	0	0	0	0
10:49:41	-88,195	1879,943	10,82	10,84	8,81	3,916	5,253	21,4	952,693	23,661	1879,943	0	204,031	204,031	99,726	0	0	0	0	0	0	0
10:49:41	-212,695	1877,816	10,673	10,742	8,806	3,895	5,227	21,4	952,693	23,661	1877,816	0	204,031	204,031	99,726	0	0	0	0	0	0	0
10:49:41	-44,079	1877,375	10,625	10,595	8,806	3,89	5,2	21,4	952,693	23,661	1877,375	0	204,031	204,031	99,726	0	0	0	0	0	0	0
10:49:41	-88,146	1876,494	10,527	10,547	8,806	3,881	5,175	21,4	952,693	23,661	1876,494	0	204,031	204,031	99,726	0	0	0	0	0	0	0
10:49:41	-88,134	1875,612	10,429	10,498	8,806	3,872	5,149	21,4	952,693	23,661	1875,612	0	204,031	204,031	99,726	0	0	0	0	0	0	0
10:49:41	0	1875,612	10,429	10,4	8,806	3,872	5,124	21,4	952,693	23,661	1875,612	0	204,031	204,031	99,726	0	0	0	0	0	0	0
10:49:41	-86,022	1874,752	10,429	10,498	8,801	3,863	5,099	21,4	952,693	23,661	1874,752	0	204,031	204,031	99,726	0	0	0	0	0	0	0
10:49:41	0	1874,752	10,429	10,498	8,801	3,863	5,075	21,4	952,693	23,661	1874,752	0	204,031	204,031	99,726	0	0	0	0	0	0	0
10:49:41	-37,548	1874,377	10,478	10,4	8,796	3,859	5,051	21,4	952,693	23,661	1874,377	0	204,031	204,031	99,726	0	0	0	0	0	0	0
10:49:41	-132,165	1873,055	10,332	10,4	8,796	3,845	5,028	21,4	952,693	23,661	1873,055	0	204,031	204,031	99,726	0	0	0	0	0	0	0
10:49:41	0	1873,055	10,332	10,351	8,796	3,845	5,004	21,4	952,693	23,661	1873,055	0	204,031	204,031	99,726	0	0	0	0	0	0	0
10:49:41	-85,827	1872,197	10,332	10,302	8,791	3,837	4,981	21,4	952,693	23,661	1872,197	0	204,031	204,031	99,726	0	0	0	0	0	0	0
10:49:41	0	1872,197	10,332	10,302	8,791	3,837	4,959	21,4	952,693	23,661	1872,197	0	204,031	204,031	99,726	0	0	0	0	0	0	0
10:49:41	2,246	1872,219	10,429	10,498	8,786	3,837	4,937	21,4	952,693	23,661	1872,197	0	204,031	204,031	99,726	0	0	0	0	0	0	0
10:49:41	-79,492	1871,424	10,429	10,4	8,782	3,829	4,915	21,4	952,693	23,661	1871,424	0	204,031	204,031	99,726	0	0	0	0	0	0	0
10:49:41	38,745	1871,812	10,478	10,547	8,782	3,833	4,894	21,4	952,693	23,661	1871,425	0	204,031	204,031	99,726	0	0	0	0	0	0	0
10:49:41	-36,511	1871,447	10,527	10,547	8,777	3,829	4,873	21,4	952,693	23,661	1871,425	0	204,031	204,031	99,726	0	0	0	0	0	0	0
10:49:41	0	1871,447	10,527	10,547	8,777	3,829	4,853	21,1	952,693	23,661	1871,425	0	204,031	204,031	99,726	0	0	0	0	0	0	0
10:49:41	-84,814	1870,598	10,527	10,498	8,772	3,82	4,832	21,1	952,693	23,661	1870,598	0	204,031	204,031	99,726	0	0	0	0	0	0	0
10:49:41	0	1870,598	10,527	10,547	8,772	3,82	4,813	21,1	952,693	23,661	1870,598	0	204,031	204,031	99,726	0	0	0	0	0	0	0
10:49:41	-122,473	1869,374	10,478	10,498	8,768	3,807	4,793	21,1	952,693	23,661	1869,374	0	204,031	204,031	99,726	0	0	0	0	0	0	0
10:49:41	-50,378	1868,87	10,429	10,4	8,767	3,802	4,773	21,1	952,693	23,661	1868,87	0	204,031	204,031	99,726	0	0	0	0	0	0	0
10:49:41	-81,713	1868,053	10,332	10,302	8,768	3,794	4,754	21,1	952,693	23,661	1868,053	0	204,031	204,031	99,726	0	0	0	0	0	0	0
10:49:41	-44,018	1867,613	10,283	10,205	8,768	3,789	4,735	21,1	952,693	23,661	1867,613	0	204,031	204,031	99,726	0	0	0	0	0	0	0
10:49:41	-94,36	1866,669	10,185	10,205	8,767	3,78	4,717	21,1	952,693	23,661	1866,669	0	204,031	204,031	99,726	0	0	0	0	0	0	0
10:49:41	0	1866,669	10,185	10,058	8,767	3,78	4,698	21,1	952,693	23,661	1866,669	0	204,031	204,031	99,726	0	0	0	0	0	0	0
10:49:41	-132,031	1865,349	10,039	10,009	8,767	3,766	4,68	21,1	952,693	23,661	1865,349	0	204,031	204,031	99,726	0	0	0	0	0	0	0
10:49:41	88,012	1866,229	10,136	10,058	8,767	3,775	4,662	21,1	952,693	23,661	1865,35	0	201,306	201,306	99,715	0	0	0	0	0	0	0
10:49:41	-35,461	1865,874	10,185	10,156	8,763	3,771	4,645	21,1	952,693	23,661	1865,35	0	201,306	201,306	99,715	0	0	0	0	0	0	0
10:49:41	-6,518	1865,809	10,185	10,156	8,763	3,771	4,628	21,1	952,693	23,661	1865,35	0	201,306	201,306	99,715	0	0	0	0	0	0	0
10:49:41	54,809	1866,357	10,332	10,302	8,758	3,776	4,611	21,1	952,693	23,661	1865,351	0	201,306	201,306	99,715	0	0	0	0	0	0	0
10:49:41	4,321	1866,4	10,429	10,4	8,753	3,777	4,595	21,1	952,693	23,661	1865,353	0	201,306	201,306	99,715	0	0	0	0	0	0	0
10:49:41	44,006	1866,84	10,478	10,4	8,753	3,781	4,579	21,1	952,693	23,661	1865,354	0	201,306	201,306	99,715	0	0	0	0	0	0	0
10:49:41	-128,784	1865,553	10,429	10,4	8,749	3,768	4,563	21,1	952,693	23,661	1865,354	0	201,306	201,306	99,715	0	0	0	0	0	0	0
10:49:41	0	1865,553	10,429	10,4	8,749	3,768	4,547	21,1	952,693	23,661	1865,354	0	201,306	201,306	99,715	0	0	0	0	0	0	0
10:49:41	-88,012	1864,672	10,332	10,4	8,749	3,759	4,532	21,1	952,693	23,661	1864,672	0	201,306	201,306	99,715	0	0	0	0	0	0	0
10:49:41	0	1864,672	10,332	10,351	8,749	3,759	4,517	21,1	952,693	23,661	1864,672	0	201,306	201,306	99,715	0	0	0	0	0	0	0
10:49:41	-44,006	1864,232	10,283	10,205	8,749	3,754	4,502	21,1	952,693	23,661	1864,232	0	201,306	201,306	99,715	0	0	0	0	0	0	0
10:49:41	-88	1863,352	10,185	10,156	8,749	3,745	4,487	21,1	952,693	23,661	1863,352	0	201,306	201,306	99,715	0	0	0	0	0	0	0
10:49:42	0	1863,352	10,185	10,205	8,749	3,745	4,472	21,1	952,693	23,661	1863,352	0	201,306	201,306	99,715	0	0	0	0	0	0	0
10:49:42	-43,994	1862,912	10,136	10,058	8,749	3,741	4,458	21,1	952,693	23,661	1862,912	0	201,306	201,306	99,715	0	0	0	0	0	0	0
10:49:42	-87,976	1862,033	10,039	10,009	8,749	3,732	4,444	21,1	952,693	23,661	1862,033	0	201,306	201,306	99,715	0	0	0	0	0	0	0
10:49:42	87,976	1862,912	10,136	10,058	8,749	3,741	4,43	21,1	952,693	23,661	1862,033	0	201,306	201,306	99,715	0	0	0	0	0	0	0
10:49:42	-76,318	1862,149	10,136	10,058	8,744	3,733	4,416	21,1	952,693	23,661	1862,034	0	201,306	201,306	99,715	0	0	0	0	0	0	0
10:49:42	-14,941	1862	10,136	10,156	8,743	3,731	4,403	21,1	952,693	23,661	1862	0	201,306	201,306	99,715	0	0	0	0	0	0	0
10:49:42	-87,976	1861,12	10,039	10,058	8,743	3,722	4,389	21,1	952,693	23,661	1861,12	0	201,306	201,306	99,715	0	0	0	0	0	0	0
10:49:42	-43,969	1860,68	9,99	9,961	8,743	3,718	4,376	21,1	952,693	23,661	1860,68	0	201,306	201,306	99,715	0	0	0	0	0	0	0
10:49:42	131,945	1862	10,136	10,156	8,743	3,731	4,364	21,1	952,693	23,661	1860,682	0	201,306	201,306	99,715	0	0	0	0	0	0	0
10:49:42	-40,771	1861,592	10,185	10,156	8,739	3,727	4,351	21,1	952,693	23,661	1860,683	0	201,306	201,306	99,715	0	0	0	0	0	0	0
10:49:42	0	1861,592	10,185	10,156	8,739	3,727	4,339	21,1	952,693	23,661	1860,684	0	201,306	201,306	99,715	0	0	0	0	0	0	0
10:49:42	4,235	1861,634	10,283	10,302	8,734	3,728	4,327	21,1	952,693	23,661	1860,684	0	201,306	201,306	99,715	0	0	0	0	0	0	0
10:49:42	-30,249	1861,332	10,332	10,302	8,73	3,725	4,315	21,1	952,693	23,661	1860,685	0	201,306	201,306	99,715	0	0	0	0	0	0	0
10:49:42	-8,435	1861,248	10,332	10,351	8,729	3,724	4,304	21,1	952,693	23,661	1860,686	0	201,306	201,306	99,715	0	0	0	0	0	0	0
10:49:42	-82,641	1860,421	10,332	10,351	8,724	3,715	4,292	21,1	952,693	23,661	1860,421	0	201,306	201,306	99,715	0	0	0	0	0	0	0
10:49:42	0	1860,421	10,332	10,302	8,724	3,715	4,281	21,1	952,693	23,661	1860,421	0	201,306	201,306	99,715	0	0	0	0	0	0	0
10:49:42	-43,994	1859,981	10,283	10,205	8,724	3,711	4,269	21,1	952,693	23,661	1859,981	0	201,306	201,306	99,715	0	0	0	0	0	0	0
10:49:42	-131,909	1858,662	10,136	10,156	8,724	3,697	4,258	21,1	952,693	23,661	1858,662	0	201,306	201,306	99,715	0	0	0	0	0	0	0
10:49:42	-87,939	1857,783	10,039	10,156	8,724	3,688	4,247	21,1	952,693	23,661	1857,783	0	201,306	201,306	99,715	0	0	0	0	0	0	0
10:49:42	-43,957	1857,343	9,99	10,058	8,724	3,683	4,236	21,1	952,693	23,661	1857,343	0	201,306	201,306	99,715	0	0	0	0	0	0	0
10:49:42	0	1857,343	9,99	10,009	8,724	3,683	4,225	21,1	952,693	23,661	1857,343	0	201,306	201,306	99,715	0	0	0	0	0	0	0
10:49:42	0	1857,343	9,99	10,009	8,724	3,683	4,215	21,1	952,693	23,661	1857,343	0	201,306	201,306	99,715	0	0	0	0	0	0	0
10:49:42	0	1857,343	9,99	9,863	8,724	3,683	4,204	21,1	952,693	23,661	1857,343	0	201,306	201,306	99,715	0	0	0	0	0	0	0
10:49:42	-43,957	1856,904	9,941	9,814	8,724	3,679	4,194	21,1	952,693	23,661	1856,904	0	201,306	201,306	99,715	0	0	0	0	0	0	0
10:49:42	0	1856,904	9,941	9,863	8,724	3,679	4,184	21,1	952,693	23,661	1856,904	0	201,306	201,306	99,715	0	0	0	0	0	0	0
10:49:42	-87,902	1856,025	9,843	9,814	8,724	3,67	4,174	21,1	952,693	23,661	1856,025	0	201,306	201,306	99,715	0	0	0	0	0	0	0
10:49:42	4,199	1856,067	9,941	9,814	8,72	3,67	4,164	21,1	952,693	23,661	1856,025	0	201,306	201,306	99,715	0	0	0	0	0	0	0
10:49:42	0	1856,067	9,941	9,814	8,72	3,67	4,154	21,1	952,693	23,661	1856,025	0	201,306	201,306	99,715	0	0	0	0	0	0	0
10:49:42	36,401	1856,431	9,99	9,814	8,719	3,674	4,145	21,1	952,693	23,661	1856,025	0	201,306	201,306	99,715	0	0	0	0	0	0	0
10:49:42	-31,14	1856,119	10,039	9,961	8,715	3,671	4,135	21,1	952,693	23,661	1856,025	0	201,306	201,306	99,715	0	0	0	0	0	0	0
10:49:42	-43,945	1855,68	9,99	9,814	8,715	3,666	4,126	21,1	952,693	23,661	1855,68	0	201,306	201,306	99,715	0	0	0	0	0	0	0
10:49:42	-8,618	1855,594	9,99	9,716	8,714	3,665	4,117	21,1	952,693	23,661	1855,594	0	201,306	201,306	99,715	0	0	0	0	0	0	0
10:49:42	0	1855,594	9,99	9,961	8,714	3,665	4,108	21,1	952,693	23,661	1855,594	0	201,306	201,306	99,715	0	0	0	0	0	0	0
10:49:42	-72,937	1854,864	9,99	9,961	8,71	3,658	4,1	21,1	952,693	23,661	1854,864	0	201,306	201,306	99,715	0	0	0	0	0	0	0
10:49:42	0	1854,864	9,99	10,009	8,71	3,658	4,091	21,1	952,693	23,661	1854,864	0	201,306	201,306	99,715	0	0	0	0	0	0	0
10:49:42	-43,957	1854,425	9,941	9,863	8,71	3,653	4,082	21,1	952,693	23,661	1854,425	0	201,306	201,306	99,715	0	0	0	0	0	0	0
10:49:42	-8,63	1854,338	9,941	9,716	8,71	3,652	4,074	21,1	952,693	23,661	1854,338	0	201,306	201,306	99,715	0	0	0	0	0	0	0
10:49:42	-79,248	1853,546	9,843	9,814	8,71	3,644	4,065	21,1	952,693	23,661	1853,546	0	201,306	201,306	99,715	0	0	0	0	0	0	0
10:49:42	-43,933	1853,106	9,795	9,716	8,71	3,64	4,057	21,1	952,693	23,661	1853,106	0	201,306	201,306	99,715	0	0	0	0	0	0	0
10:49:42	43,933	1853,546	9,843	9,814	8,71	3,644	4,049	21,1	952,693	23,661	1853,107	0	201,306	201,306	99,715	0	0	0	0	0	0	0
10:49:42	79,248	1854,338	9,941	9,863	8,71	3,652	4,041	21,1	952,693	23,661	1853,108	0	201,306	201,306	99,715	0	0	0	0	0	0	0
10:49:42	-30,09	1854,037	9,99	9,863	8,706	3,649	4,034	21,1	952,693	23,661	1853,109	0	201,306	201,306	99,715	0	0	0	0	0	0	0
10:49:42	35,351	1854,391	10,039	10,058	8,705	3,653	4,026	21,1	952,693	23,661	1853,11	0	201,306	201,306	99,715	0	0	0	0	0	0	0
10:49:42	15,979	1854,551	10,136	10,058	8,701	3,655	4,019	21,1	952,693	23,661	1853,112	0	201,306	201,306	99,715	0	0	0	0	0	0	0
10:49:42	-87,89	1853,672	10,039	10,009	8,701	3,646	4,011	21,1	952,693	23,661	1853,112	0	201,306	201,306	99,715	0	0	0	0	0	0	0
10:49:42	-9,692	1853,575	10,039	9,961	8,7	3,645	4,004	21,1	952,693	23,661	1853,113	0	201,306	201,306	99,715	0	0	0	0	0	0	0
10:49:42	-43,933	1853,136	9,99	9,863	8,7	3,64	3,997	21,1	952,693	23,661	1853,113	0	201,306	201,306	99,715	0	0	0	0	0	0	0
10:49:42	0	1853,136	9,99	9,961	8,7	3,64	3,99	21,1	952,693	23,661	1853,113	0	201,306	201,306	99,715	0	0	0	0	0	0	0
10:49:42	-131,799	1851,818	9,843	9,814	8,7	3,626	3,983	21,1	952,693	23,661	1851,818	0	201,306	201,306	99,715	0	0	0	0	0	0	0
10:49:42	0	1851,818	9,843	9,814	8,7	3,626	3,976	21,1	952,693	23,661	1851,818	0	201,306	201,306	99,715	0	0	0	0	0	0	0
10:49:42	0	1851,818	9,843	9,814	8,7	3,626	3,969	21,1	952,693	23,661	1851,818	0	201,306	201,306	99,715	0	0	0	0	0	0	0
10:49:42	87,854	1852,696	9,941	9,863	8,7	3,636	3,963	21,1	952,693	23,661	1851,818	0	201,306	201,306	99,715	0	0	0	0	0	0	0
10:49:42	0	1852,696	9,941	9,961	8,7	3,636	3,956	21,1	952,693	23,661	1851,819	0	201,306	201,306	99,715	0	0	0	0	0	0	0
10:49:42	-131,787	1851,378	9,795	9,716	8,7	3,622	3,95	21,1	952,693	23,661	1851,378	0	201,306	201,306	99,715	0	0	0	0	0	0	0
10:49:42	0	1851,378	9,795	9,619	8,7	3,622	3,943	21,1	952,693	23,661	1851,378	0	201,306	201,306	99,715	0	0	0	0	0	0	0
10:49:42	131,787	1852,696	9,941	9,863	8,7	3,636	3,937	21,1	952,693	23,661	1851,38	0	201,306	201,306	99,715	0	0	0	0	0	0	0
10:49:42	0	1852,696	9,941	9,863	8,7	3,636	3,931	21,1	952,693	23,661	1851,381	0	201,306	201,306	99,715	0	0	0	0	0	0	0
10:49:42	0	1852,696	9,941	9,961	8,7	3,636	3,925	21,1	952,693	23,661	1851,382	0	201,306	201,306	99,715	0	0	0	0	0	0	0
10:49:42	-87,854	1851,818	9,843	9,814	8,7	3,626	3,92	21,1	952,693	23,661	1851,383	0	201,306	201,306	99,715	0	0	0	0	0	0	0
10:49:42	0	1851,818	9,843	9,716	8,7	3,626	3,914	21,1	952,693	23,661	1851,383	0	201,306	201,306	99,715	0	0	0	0	0	0	0
10:49:42	87,854	1852,696	9,941	9,814	8,7	3,636	3,908	21,1	952,693	23,661	1851,385	0	201,306	201,306	99,715	0	0	0	0	0	0	0
10:49:42	0	1852,696	9,941	9,814	8,7	3,636	3,903	21,1	952,693	23,661	1851,386	0	201,306	201,306	99,715	0	0	0	0	0	0	0
10:49:42	0	1852,696	9,941	9,863	8,7	3,636	3,898	21,1	952,693	23,661	1851,387	0	201,306	201,306	99,715	0	0	0	0	0	0	0
10:49:42	0	1852,696	9,941	9,961	8,7	3,636	3,893	21,1	952,693	23,661	1851,389	0	201,306	201,306	99,715	0	0	0	0	0	0	0
10:49:42	43,945	1853,136	9,99	9,961	8,7	3,64	3,888	21,1	952,693	23,661	1851,39	0	201,306	201,306	99,715	0	0	0	0	0	0	0
10:49:42	43,933	1853,575	10,039	10,009	8,7	3,645	3,883	21,1	952,693	23,661	1851,393	0	201,306	201,306	99,715	0	0	0	0	0	0	0
10:49:42	-43,933	1853,136	9,99	9,961	8,7	3,64	3,878	21,1	952,693	23,661	1851,394	0	201,306	201,306	99,715	0	0	0	0	0	0	0
10:49:42	43,933	1853,575	10,039	10,009	8,7	3,645	3,874	21,1	952,693	23,661	1851,396	0	201,306	201,306	99,715	0	0	0	0	0	0	0
10:49:42	0	1853,575	10,039	9,961	8,7	3,645	3,869	21,1	952,693	23,661	1851,399	0	201,306	201,306	99,715	0	0	0	0	0	0	0
10:49:42	-43,933	1853,136	9,99	9,961	8,7	3,64	3,865	21,1	952,693	23,661	1851,4	0	201,306	201,306	99,715	0	0	0	0	0	0	0
10:49:42	-43,945	1852,696	9,941	9,814	8,7	3,636	3,86	21,1	952,693	23,661	1851,402	0	201,306	201,306	99,715	0	0	0	0	0	0	0
10:49:42	87,878	1853,575	10,039	9,961	8,7	3,645	3,856	21,1	952,693	23,661	1851,404	0	201,306	201,306	99,715	0	0	0	0	0	0	0
10:49:42	0	1853,575	10,039	9,961	8,7	3,645	3,852	21,1	952,693	23,661	1851,406	0	201,306	201,306	99,715	0	0	0	0	0	0	0
10:49:42	0	1853,575	10,039	10,009	8,7	3,645	3,848	21,1	952,693	23,661	1851,409	0	201,306	201,306	99,715	0	0	0	0	0	0	0
10:49:42	-43,933	1853,136	9,99	9,863	8,7	3,64	3,844	21,1	952,693	23,661	1851,41	0	201,306	201,306	99,715	0	0	0	0	0	0	0
10:49:42	0	1853,136	9,99	9,814	8,7	3,64	3,84	21,1	952,693	23,661	1851,412	0	201,306	201,306	99,715	0	0	0	0	0	0	0
10:49:42	43,933	1853,575	10,039	10,009	8,7	3,645	3,836	21,1	952,693	23,661	1851,414	0	201,306	201,306	99,715	0	0	0	0	0	0	0
10:49:42	-87,878	1852,696	9,941	9,863	8,7	3,636	3,832	21,1	952,693	23,661	1851,416	0	201,306	201,306	99,715	0	0	0	0	0	0	0
10:49:42	43,945	1853,136	9,99	10,009	8,7	3,64	3,828	21	952,693	23,661	1851,417	0	201,306	201,306	99,715	0	0	0	0	0	0	0
10:49:42	43,933	1853,575	10,039	10,009	8,7	3,645	3,825	21	952,693	23,661	1851,42	0	201,306	201,306	99,715	0	0	0	0	0	0	0
10:49:42	-87,878	1852,696	9,941	9,863	8,7	3,636	3,821	21	952,693	23,661	1851,421	0	201,306	201,306	99,715	0	0	0	0	0	0	0
10:49:42	87,878	1853,575	10,039	10,009	8,7	3,645	3,817	21	952,693	23,661	1851,423	0	201,306	201,306	99,715	0	0	0	0	0	0	0
10:49:42	0	1853,575	10,039	10,009	8,7	3,645	3,814	21	952,693	23,661	1851,425	0	201,306	201,306	99,715	0	0	0	0	0	0	0
10:49:42	-43,933	1853,136	9,99	10,009	8,7	3,64	3,811	21	952,693	23,661	1851,427	0	201,306	201,306	99,715	0	0	0	0	0	0	0
10:49:42	-43,945	1852,696	9,941	9,961	8,7	3,636	3,807	21	952,693	23,661	1851,428	0	201,306	201,306	99,715	0	0	0	0	0	0	0
10:49:42	43,945	1853,136	9,99	9,961	8,7	3,64	3,804	21	952,693	23,661	1851,43	0	201,306	201,306	99,715	0	0	0	0	0	0	0
10:49:42	0	1853,136	9,99	10,009	8,7	3,64	3,801	21	952,693	23,661	1851,432	0	201,306	201,306	99,715	0	0	0	0	0	0	0
10:49:42	43,933	1853,575	10,039	10,156	8,7	3,645	3,798	21	952,693	23,661	1851,434	0	201,306	201,306	99,715	0	0	0	0	0	0	0
10:49:42	-175,732	1851,818	9,843	9,863	8,7	3,626	3,794	21	952,693	23,661	1851,434	0	200,398	200,398	99,711	0	0	0	0	0	0	0
10:49:42	0	1851,818	9,843	9,863	8,7	3,626	3,791	21	952,693	23,661	1851,435	0	200,398	200,398	99,711	0	0	0	0	0	0	0
10:49:42	87,854	1852,696	9,941	9,961	8,7	3,636	3,788	21	952,693	23,661	1851,436	0	200,398	200,398	99,711	0	0	0	0	0	0	0
10:49:42	-71,887	1851,977	9,941	9,863	8,696	3,628	3,785	21	952,693	23,661	1851,437	0	200,398	200,398	99,711	0	0	0	0	0	0	0
10:49:42	71,887	1852,696	9,941	9,961	8,7	3,636	3,782	21	952,693	23,661	1851,438	0	200,398	200,398	99,711	0	0	0	0	0	0	0
10:49:42	-159,729	1851,099	9,843	9,863	8,696	3,619	3,779	21	952,693	23,661	1851,099	0	200,398	200,398	99,711	0	0	0	0	0	0	0
10:49:42	87,841	1851,977	9,941	9,961	8,696	3,628	3,776	21	952,693	23,661	1851,1	0	200,398	200,398	99,711	0	0	0	0	0	0	0
10:49:42	0	1851,977	9,941	9,961	8,696	3,628	3,773	21	952,693	23,661	1851,101	0	200,398	200,398	99,711	0	0	0	0	0	0	0
10:49:42	0	1851,977	9,941	9,961	8,696	3,628	3,77	21	952,693	23,661	1851,101	0	200,398	200,398	99,711	0	0	0	0	0	0	0
10:49:42	43,945	1852,417	9,99	9,961	8,696	3,633	3,767	21	952,693	23,661	1851,103	0	200,398	200,398	99,711	0	0	0	0	0	0	0
10:49:42	-43,945	1851,977	9,941	9,961	8,696	3,628	3,765	21	952,693	23,661	1851,104	0	200,398	200,398	99,711	0	0	0	0	0	0	0
10:49:42	43,945	1852,417	9,99	10,009	8,696	3,633	3,762	21	952,693	23,661	1851,105	0	200,398	200,398	99,711	0	0	0	0	0	0	0
10:49:43	43,92	1852,856	10,039	10,058	8,696	3,637	3,76	21	952,693	23,661	1851,107	0	200,398	200,398	99,711	0	0	0	0	0	0	0
10:49:43	0	1852,856	10,039	10,205	8,696	3,637	3,757	21	952,693	23,661	1851,109	0	200,398	200,398	99,711	0	0	0	0	0	0	0
10:49:43	-43,92	1852,417	9,99	10,009	8,696	3,633	3,755	21	952,693	23,661	1851,11	0	200,398	200,398	99,711	0	0	0	0	0	0	0
10:49:43	0	1852,417	9,99	10,009	8,696	3,633	3,752	21	952,693	23,661	1851,111	0	200,398	200,398	99,711	0	0	0	0	0	0	0
10:49:43	-43,945	1851,977	9,941	10,009	8,696	3,628	3,75	21	952,693	23,661	1851,112	0	200,398	200,398	99,711	0	0	0	0	0	0	0
10:49:43	71,887	1852,696	9,941	10,009	8,7	3,636	3,748	21	952,693	23,661	1851,114	0	200,398	200,398	99,711	0	0	0	0	0	0	0
10:49:43	0	1852,696	9,941	9,863	8,7	3,636	3,745	21	952,693	23,661	1851,115	0	200,398	200,398	99,711	0	0	0	0	0	0	0
10:49:43	0	1852,696	9,941	9,961	8,7	3,636	3,743	21	952,693	23,661	1851,117	0	200,398	200,398	99,711	0	0	0	0	0	0	0
10:49:43	0	1852,696	9,941	10,009	8,7	3,636	3,741	21	952,693	23,661	1851,119	0	200,398	200,398	99,711	0	0	0	0	0	0	0
10:49:43	0	1852,696	9,941	9,961	8,7	3,636	3,739	21	952,693	23,661	1851,12	0	200,398	200,398	99,711	0	0	0	0	0	0	0
10:49:43	-87,854	1851,818	9,843	9,863	8,7	3,626	3,737	21	952,693	23,661	1851,121	0	200,398	200,398	99,711	0	0	0	0	0	0	0
10:49:43	-71,875	1851,099	9,843	9,863	8,696	3,619	3,735	21	952,693	23,661	1851,099	0	200,398	200,398	99,711	0	0	0	0	0	0	0
10:49:43	131,787	1852,417	9,99	9,961	8,696	3,633	3,733	21	952,693	23,661	1851,1	0	200,398	200,398	99,711	0	0	0	0	0	0	0
10:49:43	43,92	1852,856	10,039	10,156	8,696	3,637	3,731	21	952,693	23,661	1851,102	0	200,398	200,398	99,711	0	0	0	0	0	0	0
10:49:43	-43,92	1852,417	9,99	9,961	8,696	3,633	3,729	21	952,693	23,661	1851,103	0	200,398	200,398	99,711	0	0	0	0	0	0	0
10:49:43	-43,945	1851,977	9,941	9,863	8,696	3,628	3,727	21	952,693	23,661	1851,104	0	200,398	200,398	99,711	0	0	0	0	0	0	0
10:49:43	0	1851,977	9,941	9,961	8,696	3,628	3,725	21	952,693	23,661	1851,105	0	200,398	200,398	99,711	0	0	0	0	0	0	0
10:49:43	0	1851,977	9,941	9,961	8,696	3,628	3,723	21	952,693	23,661	1851,106	0	200,398	200,398	99,711	0	0	0	0	0	0	0
10:49:43	43,945	1852,417	9,99	10,058	8,696	3,633	3,721	21	952,693	23,661	1851,107	0	200,398	200,398	99,711	0	0	0	0	0	0	0
10:49:43	0	1852,417	9,99	9,961	8,696	3,633	3,719	21	952,693	23,661	1851,108	0	200,398	200,398	99,711	0	0	0	0	0	0	0
10:49:43	0	1852,417	9,99	9,961	8,696	3,633	3,718	21	952,693	23,661	1851,11	0	200,398	200,398	99,711	0	0	0	0	0	0	0
10:49:43	0	1852,417	9,99	10,009	8,696	3,633	3,716	21	952,693	23,661	1851,111	0	200,398	200,398	99,711	0	0	0	0	0	0	0
10:49:43	43,92	1852,856	10,039	10,009	8,696	3,637	3,715	21	952,693	23,661	1851,113	0	200,398	200,398	99,711	0	0	0	0	0	0	0
10:49:43	-43,92	1852,417	9,99	10,009	8,696	3,633	3,713	21	952,693	23,661	1851,114	0	200,398	200,398	99,711	0	0	0	0	0	0	0
10:49:43	-59,912	1851,818	9,843	9,814	8,7	3,626	3,711	21	952,693	23,661	1851,115	0	200,398	200,398	99,711	0	0	0	0	0	0	0
10:49:43	9,692	1851,914	9,843	9,814	8,701	3,627	3,71	21	952,693	23,661	1851,115	0	200,398	200,398	99,711	0	0	0	0	0	0	0
10:49:43	-9,692	1851,818	9,843	9,814	8,7	3,626	3,708	21	952,693	23,661	1851,116	0	200,398	200,398	99,711	0	0	0	0	0	0	0
10:49:43	131,799	1853,136	9,99	10,009	8,7	3,64	3,707	21	952,693	23,661	1851,118	0	200,398	200,398	99,711	0	0	0	0	0	0	0
10:49:43	131,811	1854,454	10,136	10,058	8,7	3,654	3,706	21	952,693	23,661	1851,121	0	200,398	200,398	99,711	0	0	0	0	0	0	0
10:49:43	-87,878	1853,575	10,039	10,009	8,7	3,645	3,704	21	952,693	23,661	1851,124	0	200,398	200,398	99,711	0	0	0	0	0	0	0
10:49:43	15,979	1853,735	10,136	10,009	8,696	3,646	3,703	21	952,693	23,661	1851,127	0	200,398	200,398	99,711	0	0	0	0	0	0	0
10:49:43	-87,878	1852,856	10,039	9,961	8,696	3,637	3,702	21	952,693	23,661	1851,128	0	200,398	200,398	99,711	0	0	0	0	0	0	0
10:49:43	0	1852,856	10,039	9,961	8,696	3,637	3,701	21	952,693	23,661	1851,13	0	200,398	200,398	99,711	0	0	0	0	0	0	0
10:49:43	87,878	1853,735	10,136	9,961	8,696	3,646	3,7	21	952,693	23,661	1851,133	0	200,398	200,398	99,711	0	0	0	0	0	0	0
10:49:43	-15,979	1853,575	10,039	9,961	8,7	3,645	3,699	21	952,693	23,661	1851,135	0	200,398	200,398	99,711	0	0	0	0	0	0	0
10:49:43	-159,765	1851,977	9,941	9,814	8,696	3,628	3,697	21	952,693	23,661	1851,136	0	200,398	200,398	99,711	0	0	0	0	0	0	0
10:49:43	43,945	1852,417	9,99	9,961	8,696	3,633	3,696	21	952,693	23,661	1851,137	0	200,398	200,398	99,711	0	0	0	0	0	0	0
10:49:43	-53,613	1851,881	9,941	9,863	8,696	3,627	3,695	21	952,693	23,661	1851,138	0	200,398	200,398	99,711	0	0	0	0	0	0	0
10:49:43	-78,173	1851,099	9,843	9,716	8,696	3,619	3,693	21	952,693	23,661	1851,099	0	200,398	200,398	99,711	0	0	0	0	0	0	0
10:49:43	-9,68	1851,002	9,843	9,814	8,696	3,618	3,692	21	952,693	23,661	1851,002	0	200,398	200,398	99,711	0	0	0	0	0	0	0
10:49:43	97,521	1851,977	9,941	9,961	8,696	3,628	3,69	21	952,693	23,661	1851,003	0	200,398	200,398	99,711	0	0	0	0	0	0	0
10:49:43	0	1851,977	9,941	9,961	8,696	3,628	3,689	21	952,693	23,661	1851,004	0	200,398	200,398	99,711	0	0	0	0	0	0	0
10:49:43	-97,521	1851,002	9,843	9,814	8,696	3,618	3,688	21	952,693	23,661	1851,002	0	200,398	200,398	99,711	0	0	0	0	0	0	0
10:49:43	97,521	1851,977	9,941	9,863	8,696	3,628	3,687	21	952,693	23,661	1851,003	0	200,398	200,398	99,711	0	0	0	0	0	0	0
10:49:43	0	1851,977	9,941	9,863	8,696	3,628	3,685	21	952,693	23,661	1851,004	0	200,398	200,398	99,711	0	0	0	0	0	0	0
10:49:43	43,945	1852,417	9,99	9,961	8,696	3,633	3,684	21	952,693	23,661	1851,005	0	200,398	200,398	99,711	0	0	0	0	0	0	0
10:49:43	0	1852,417	9,99	9,863	8,696	3,633	3,683	21	952,693	23,661	1851,007	0	200,398	200,398	99,711	0	0	0	0	0	0	0
10:49:43	0	1852,417	9,99	9,863	8,696	3,633	3,682	21	952,693	23,661	1851,008	0	200,398	200,398	99,711	0	0	0	0	0	0	0
10:49:43	0	1852,417	9,99	9,863	8,696	3,633	3,681	21	952,693	23,661	1851,01	0	200,398	200,398	99,711	0	0	0	0	0	0	0
10:49:43	-53,613	1851,881	9,941	9,863	8,696	3,627	3,68	21	952,693	23,661	1851,01	0	200,398	200,398	99,711	0	0	0	0	0	0	0
10:49:43	0	1851,881	9,941	9,863	8,696	3,627	3,679	21	952,693	23,661	1851,011	0	200,398	200,398	99,711	0	0	0	0	0	0	0
10:49:43	-122,106	1850,659	9,795	9,716	8,696	3,615	3,678	21	952,693	23,661	1850,659	0	200,398	200,398	99,711	0	0	0	0	0	0	0
10:49:43	131,774	1851,977	9,941	9,961	8,696	3,628	3,677	21	952,693	23,661	1850,661	0	200,398	200,398	99,711	0	0	0	0	0	0	0
10:49:43	0	1851,977	9,941	9,863	8,696	3,628	3,676	21	952,693	23,661	1850,662	0	200,398	200,398	99,711	0	0	0	0	0	0	0
10:49:43	43,945	1852,417	9,99	9,961	8,696	3,633	3,675	21	952,693	23,661	1850,664	0	200,398	200,398	99,711	0	0	0	0	0	0	0
10:49:43	43,92	1852,856	10,039	10,058	8,696	3,637	3,675	21	952,693	23,661	1850,666	0	200,398	200,398	99,711	0	0	0	0	0	0	0
10:49:43	-87,866	1851,977	9,941	9,863	8,696	3,628	3,674	21	952,693	23,661	1850,667	0	200,398	200,398	99,711	0	0	0	0	0	0	0
10:49:43	-87,841	1851,099	9,843	9,716	8,696	3,619	3,673	21	952,693	23,661	1850,668	0	200,398	200,398	99,711	0	0	0	0	0	0	0
10:49:43	131,787	1852,417	9,99	9,961	8,696	3,633	3,672	21	952,693	23,661	1850,669	0	200,398	200,398	99,711	0	0	0	0	0	0	0
10:49:43	0	1852,417	9,99	9,863	8,696	3,633	3,671	21	952,693	23,661	1850,671	0	200,398	200,398	99,711	0	0	0	0	0	0	0
10:49:43	0	1852,417	9,99	9,961	8,696	3,633	3,67	21	952,693	23,661	1850,673	0	200,398	200,398	99,711	0	0	0	0	0	0	0
10:49:43	0	1852,417	9,99	9,863	8,696	3,633	3,669	21	952,693	23,661	1850,675	0	200,398	200,398	99,711	0	0	0	0	0	0	0
10:49:43	0	1852,417	9,99	9,814	8,696	3,633	3,669	21	952,693	23,661	1850,676	0	200,398	200,398	99,711	0	0	0	0	0	0	0
10:49:43	0	1852,417	9,99	9,863	8,696	3,633	3,668	21	952,693	23,661	1850,678	0	200,398	200,398	99,711	0	0	0	0	0	0	0
10:49:43	43,92	1852,856	10,039	9,961	8,696	3,637	3,667	21	952,693	23,661	1850,68	0	200,398	200,398	99,711	0	0	0	0	0	0	0
10:49:43	-43,92	1852,417	9,99	9,863	8,696	3,633	3,667	21	952,693	23,661	1850,682	0	200,398	200,398	99,711	0	0	0	0	0	0	0
10:49:43	43,92	1852,856	10,039	9,961	8,696	3,637	3,666	21	952,693	23,661	1850,684	0	200,398	200,398	99,711	0	0	0	0	0	0	0
10:49:43	0	1852,856	10,039	9,961	8,696	3,637	3,666	21	952,693	23,661	1850,686	0	200,398	200,398	99,711	0	0	0	0	0	0	0
10:49:43	0	1852,856	10,039	9,863	8,696	3,637	3,665	21	952,693	23,661	1850,689	0	200,398	200,398	99,711	0	0	0	0	0	0	0
10:49:43	0	1852,856	10,039	10,058	8,696	3,637	3,665	21	952,693	23,661	1850,691	0	200,398	200,398	99,711	0	0	0	0	0	0	0
10:49:43	0	1852,856	10,039	10,009	8,696	3,637	3,664	21	952,693	23,661	1850,693	0	200,398	200,398	99,711	0	0	0	0	0	0	0
10:49:43	-43,92	1852,417	9,99	9,863	8,696	3,633	3,663	21	952,693	23,661	1850,695	0	200,398	200,398	99,711	0	0	0	0	0	0	0
10:49:43	-9,68	1852,32	9,99	9,863	8,696	3,632	3,663	21	952,693	23,661	1850,696	0	200,398	200,398	99,711	0	0	0	0	0	0	0
10:49:43	9,68	1852,417	9,99	9,961	8,696	3,633	3,662	21	952,693	23,661	1850,698	0	200,398	200,398	99,711	0	0	0	0	0	0	0
10:49:43	0	1852,417	9,99	10,009	8,696	3,633	3,662	21	952,693	23,661	1850,7	0	200,398	200,398	99,711	0	0	0	0	0	0	0
10:49:43	43,92	1852,856	10,039	10,009	8,696	3,637	3,661	21	952,693	23,661	1850,702	0	200,398	200,398	99,711	0	0	0	0	0	0	0
10:49:43	-43,92	1852,417	9,99	10,009	8,696	3,633	3,661	21	952,693	23,661	1850,703	0	200,398	200,398	99,711	0	0	0	0	0	0	0
10:49:43	0	1852,417	9,99	9,961	8,696	3,633	3,66	21	952,693	23,661	1850,705	0	200,398	200,398	99,711	0	0	0	0	0	0	0
10:49:43	0	1852,417	9,99	10,009	8,696	3,633	3,659	21	953,663	23,661	1850,707	0	200,398	200,398	99,711	0	0	0	0	0	0	0
10:49:43	32,299	1852,74	10,039	9,961	8,696	3,636	3,659	21	953,663	23,661	1850,709	0	200,398	200,398	99,711	0	0	0	0	0	0	0
10:49:43	-34,252	1852,397	9,99	9,961	8,696	3,632	3,658	21	953,663	23,661	1850,71	0	200,398	200,398	99,711	0	0	0	0	0	0	0
10:49:43	-43,92	1851,958	9,941	9,863	8,696	3,628	3,658	21	953,663	23,661	1850,712	0	200,398	200,398	99,711	0	0	0	0	0	0	0
10:49:43	34,24	1852,3	9,99	9,863	8,696	3,631	3,657	21	953,663	23,661	1850,713	0	200,398	200,398	99,711	0	0	0	0	0	0	0
10:49:43	-43,908	1851,861	9,941	9,814	8,696	3,627	3,657	21	953,663	23,661	1850,714	0	200,398	200,398	99,711	0	0	0	0	0	0	0
10:49:43	53,588	1852,397	9,99	9,961	8,696	3,632	3,656	21	953,663	23,661	1850,716	0	200,398	200,398	99,711	0	0	0	0	0	0	0
10:49:43	-43,92	1851,958	9,941	9,814	8,696	3,628	3,656	21	953,663	23,661	1850,717	0	200,398	200,398	99,711	0	0	0	0	0	0	0
10:49:43	0	1851,958	9,941	9,814	8,696	3,628	3,655	21	953,663	23,661	1850,719	0	200,398	200,398	99,711	0	0	0	0	0	0	0
10:49:43	0	1851,958	9,941	9,814	8,696	3,628	3,655	21	953,663	23,661	1850,72	0	200,398	200,398	99,711	0	0	0	0	0	0	0
10:49:43	0	1851,958	9,941	9,961	8,696	3,628	3,654	21	953,663	23,661	1850,721	0	200,602	200,602	99,712	0	0	0	0	0	0	0
10:49:43	43,92	1852,397	9,99	9,961	8,696	3,632	3,654	21	953,663	23,661	1850,723	0	200,602	200,602	99,712	0	0	0	0	0	0	0
10:49:43	43,933	1852,836	10,039	10,009	8,696	3,637	3,653	21	953,663	23,661	1850,725	0	200,602	200,602	99,712	0	0	0	0	0	0	0
10:49:43	0	1852,836	10,039	10,009	8,696	3,637	3,653	21	953,663	23,661	1850,727	0	200,602	200,602	99,712	0	0	0	0	0	0	0
10:49:43	0	1852,836	10,039	10,009	8,696	3,637	3,653	21	953,663	23,661	1850,729	0	200,602	200,602	99,712	0	0	0	0	0	0	0
10:49:43	-43,933	1852,397	9,99	9,961	8,696	3,632	3,652	21	953,663	23,661	1850,731	0	200,602	200,602	99,712	0	0	0	0	0	0	0
10:49:43	0	1852,397	9,99	9,961	8,696	3,632	3,652	21	953,663	23,661	1850,733	0	200,602	200,602	99,712	0	0	0	0	0	0	0
10:49:43	-43,92	1851,958	9,941	9,863	8,696	3,628	3,651	21	953,663	23,661	1850,734	0	200,602	200,602	99,712	0	0	0	0	0	0	0
10:49:43	0	1851,958	9,941	9,961	8,696	3,628	3,651	21	953,663	23,661	1850,735	0	200,602	200,602	99,712	0	0	0	0	0	0	0
10:49:43	87,854	1852,836	10,039	9,961	8,696	3,637	3,651	21	953,663	23,661	1850,737	0	200,602	200,602	99,712	0	0	0	0	0	0	0
10:49:43	-43,933	1852,397	9,99	9,961	8,696	3,632	3,65	21	953,663	23,661	1850,739	0	200,602	200,602	99,712	0	0	0	0	0	0	0
10:49:43	-43,92	1851,958	9,941	9,814	8,696	3,628	3,65	21	953,663	23,661	1850,74	0	200,602	200,602	99,712	0	0	0	0	0	0	0
10:49:44	87,854	1852,836	10,039	9,961	8,696	3,637	3,65	21	953,663	23,661	1850,742	0	200,602	200,602	99,712	0	0	0	0	0	0	0
10:49:44	-43,933	1852,397	9,99	9,961	8,696	3,632	3,649	21	953,663	23,661	1850,744	0	200,602	200,602	99,712	0	0	0	0	0	0	0
10:49:44	0	1852,397	9,99	9,863	8,696	3,632	3,649	21	953,663	23,661	1850,745	0	200,602	200,602	99,712	0	0	0	0	0	0	0
10:49:44	0	1852,397	9,99	9,961	8,696	3,632	3,649	21	953,663	23,661	1850,747	0	200,602	200,602	99,712	0	0	0	0	0	0	0
10:49:44	43,933	1852,836	10,039	9,961	8,696	3,637	3,648	21	953,663	23,661	1850,749	0	200,602	200,602	99,712	0	0	0	0	0	0	0
10:49:44	87,854	1853,715	10,136	9,961	8,696	3,646	3,648	21	953,663	23,661	1850,752	0	200,602	200,602	99,712	0	0	0	0	0	0	0
10:49:44	-131,787	1852,397	9,99	9,716	8,696	3,632	3,648	21	953,663	23,661	1850,754	0	200,602	200,602	99,712	0	0	0	0	0	0	0
10:49:44	0	1852,397	9,99	9,863	8,696	3,632	3,648	21	953,663	23,661	1850,755	0	200,602	200,602	99,712	0	0	0	0	0	0	0
10:49:44	-43,92	1851,958	9,941	9,863	8,696	3,628	3,647	21	953,663	23,661	1850,757	0	200,602	200,602	99,712	0	0	0	0	0	0	0
10:49:44	43,92	1852,397	9,99	9,961	8,696	3,632	3,647	21	953,663	23,661	1850,758	0	200,602	200,602	99,712	0	0	0	0	0	0	0
10:49:44	-43,92	1851,958	9,941	9,961	8,696	3,628	3,647	21	953,663	23,661	1850,76	0	200,602	200,602	99,712	0	0	0	0	0	0	0
10:49:44	-59,875	1851,359	9,795	9,814	8,7	3,622	3,646	21	953,663	23,661	1850,76	0	200,602	200,602	99,712	0	0	0	0	0	0	0
10:49:44	0	1851,359	9,795	9,863	8,7	3,622	3,646	21	953,663	23,661	1850,761	0	200,602	200,602	99,712	0	0	0	0	0	0	0
10:49:44	131,762	1852,677	9,941	9,961	8,7	3,635	3,646	21	953,663	23,661	1850,763	0	200,602	200,602	99,712	0	0	0	0	0	0	0
10:49:44	-71,887	1851,958	9,941	9,961	8,696	3,628	3,645	21	953,663	23,661	1850,764	0	200,602	200,602	99,712	0	0	0	0	0	0	0
10:49:44	43,92	1852,397	9,99	10,156	8,696	3,632	3,645	21	953,663	23,661	1850,766	0	200,602	200,602	99,712	0	0	0	0	0	0	0
10:49:44	34,252	1852,74	10,039	10,156	8,696	3,636	3,645	21	953,663	23,661	1850,768	0	200,602	200,602	99,712	0	0	0	0	0	0	0
10:49:44	0	1852,74	10,039	10,058	8,696	3,636	3,645	21	953,663	23,661	1850,769	0	200,602	200,602	99,712	0	0	0	0	0	0	0
10:49:44	-87,841	1851,861	9,941	9,961	8,696	3,627	3,644	21	953,663	23,661	1850,771	0	200,602	200,602	99,712	0	0	0	0	0	0	0
10:49:44	43,908	1852,3	9,99	10,009	8,696	3,631	3,644	21	953,663	23,661	1850,772	0	200,602	200,602	99,712	0	0	0	0	0	0	0
10:49:44	43,933	1852,74	10,039	9,961	8,696	3,636	3,644	21	953,663	23,661	1850,774	0	200,602	200,602	99,712	0	0	0	0	0	0	0
10:49:44	0	1852,74	10,039	10,009	8,696	3,636	3,644	21	953,663	23,661	1850,776	0	200,602	200,602	99,712	0	0	0	0	0	0	0
10:49:44	0	1852,74	10,039	10,009	8,696	3,636	3,644	21	953,663	23,661	1850,778	0	200,602	200,602	99,712	0	0	0	0	0	0	0
10:49:44	-43,933	1852,3	9,99	9,961	8,696	3,631	3,643	21	953,663	23,661	1850,779	0	200,602	200,602	99,712	0	0	0	0	0	0	0
10:49:44	-43,908	1851,861	9,941	9,961	8,696	3,627	3,643	21	953,663	23,661	1850,781	0	200,602	200,602	99,712	0	0	0	0	0	0	0
10:49:44	43,908	1852,3	9,99	9,961	8,696	3,631	3,643	21	953,663	23,661	1850,782	0	200,602	200,602	99,712	0	0	0	0	0	0	0
10:49:44	-43,908	1851,861	9,941	9,961	8,696	3,627	3,642	21	953,663	23,661	1850,783	0	200,602	200,602	99,712	0	0	0	0	0	0	0
10:49:44	43,908	1852,3	9,99	10,009	8,696	3,631	3,642	21	953,663	23,661	1850,785	0	200,602	200,602	99,712	0	0	0	0	0	0	0
10:49:44	0	1852,3	9,99	9,961	8,696	3,631	3,642	21	953,663	23,661	1850,786	0	200,602	200,602	99,712	0	0	0	0	0	0	0
10:49:44	0	1852,3	9,99	9,961	8,696	3,631	3,642	21	953,663	23,661	1850,788	0	200,602	200,602	99,712	0	0	0	0	0	0	0
10:49:44	0	1852,3	9,99	9,863	8,696	3,631	3,642	21	953,663	23,661	1850,789	0	200,602	200,602	99,712	0	0	0	0	0	0	0
10:49:44	43,933	1852,74	10,039	10,009	8,696	3,636	3,642	21	953,663	23,661	1850,791	0	200,602	200,602	99,712	0	0	0	0	0	0	0
10:49:44	-87,841	1851,861	9,941	9,814	8,696	3,627	3,641	21	953,663	23,661	1850,792	0	200,602	200,602	99,712	0	0	0	0	0	0	0
10:49:44	87,841	1852,74	10,039	9,863	8,696	3,636	3,641	21	953,663	23,661	1850,794	0	200,602	200,602	99,712	0	0	0	0	0	0	0
10:49:44	0	1852,74	10,039	9,961	8,696	3,636	3,641	21	953,663	23,661	1850,796	0	200,602	200,602	99,712	0	0	0	0	0	0	0
10:49:44	0	1852,74	10,039	9,961	8,696	3,636	3,641	21	953,663	23,661	1850,798	0	200,602	200,602	99,712	0	0	0	0	0	0	0
10:49:44	0	1852,74	10,039	9,961	8,696	3,636	3,641	21	953,663	23,661	1850,8	0	200,602	200,602	99,712	0	0	0	0	0	0	0
10:49:44	0	1852,74	10,039	10,009	8,696	3,636	3,641	21	953,663	23,661	1850,802	0	200,602	200,602	99,712	0	0	0	0	0	0	0
10:49:44	0	1852,74	10,039	9,961	8,696	3,636	3,641	21	953,663	23,661	1850,804	0	200,602	200,602	99,712	0	0	0	0	0	0	0
10:49:44	0	1852,74	10,039	9,961	8,696	3,636	3,641	21	953,663	23,661	1850,806	0	200,602	200,602	99,712	0	0	0	0	0	0	0
10:49:44	0	1852,74	10,039	9,961	8,696	3,636	3,64	21	953,663	23,661	1850,808	0	200,602	200,602	99,712	0	0	0	0	0	0	0
10:49:44	0	1852,74	10,039	10,009	8,696	3,636	3,64	21	953,663	23,661	1850,81	0	200,602	200,602	99,712	0	0	0	0	0	0	0
10:49:44	0	1852,74	10,039	9,961	8,696	3,636	3,64	21	953,663	23,661	1850,812	0	200,602	200,602	99,712	0	0	0	0	0	0	0
10:49:44	0	1852,74	10,039	9,961	8,696	3,636	3,64	21	953,663	23,661	1850,814	0	200,602	200,602	99,712	0	0	0	0	0	0	0
10:49:44	-87,841	1851,861	9,941	9,863	8,696	3,627	3,64	21	953,663	23,661	1850,815	0	200,602	200,602	99,712	0	0	0	0	0	0	0
10:49:44	43,908	1852,3	9,99	10,058	8,696	3,631	3,64	21	953,663	23,661	1850,816	0	200,602	200,602	99,712	0	0	0	0	0	0	0
10:49:44	43,933	1852,74	10,039	10,009	8,696	3,636	3,64	21	953,663	23,661	1850,818	0	200,602	200,602	99,712	0	0	0	0	0	0	0
10:49:44	-87,841	1851,861	9,941	9,716	8,696	3,627	3,639	21	953,663	23,661	1850,819	0	200,602	200,602	99,712	0	0	0	0	0	0	0
10:49:44	87,841	1852,74	10,039	10,156	8,696	3,636	3,639	21	953,663	23,661	1850,821	0	200,602	200,602	99,712	0	0	0	0	0	0	0
10:49:44	-43,933	1852,3	9,99	9,863	8,696	3,631	3,639	21	953,663	23,661	1850,823	0	200,602	200,602	99,712	0	0	0	0	0	0	0
10:49:44	0	1852,3	9,99	10,009	8,696	3,631	3,639	21	953,663	23,661	1850,824	0	200,602	200,602	99,712	0	0	0	0	0	0	0
10:49:44	0	1852,3	9,99	10,009	8,696	3,631	3,639	21	953,663	23,661	1850,825	0	200,602	200,602	99,712	0	0	0	0	0	0	0
10:49:44	-43,908	1851,861	9,941	9,863	8,696	3,627	3,639	21	953,663	23,661	1850,826	0	200,602	200,602	99,712	0	0	0	0	0	0	0
10:49:44	43,908	1852,3	9,99	9,961	8,696	3,631	3,639	21	953,663	23,661	1850,828	0	200,602	200,602	99,712	0	0	0	0	0	0	0
10:49:44	0	1852,3	9,99	9,961	8,696	3,631	3,638	21	953,663	23,661	1850,829	0	200,602	200,602	99,712	0	0	0	0	0	0	0
10:49:44	0	1852,3	9,99	9,863	8,696	3,631	3,638	21	953,663	23,661	1850,831	0	200,602	200,602	99,712	0	0	0	0	0	0	0
10:49:44	-43,908	1851,861	9,941	9,961	8,696	3,627	3,638	21	953,663	23,661	1850,832	0	200,602	200,602	99,712	0	0	0	0	0	0	0
10:49:44	87,841	1852,74	10,039	10,058	8,696	3,636	3,638	21	953,663	23,661	1850,834	0	200,602	200,602	99,712	0	0	0	0	0	0	0
10:49:44	219,677	1854,936	10,283	10,351	8,696	3,659	3,638	21	953,663	23,661	1850,838	0	200,602	200,602	99,712	0	0	0	0	0	0	0
10:49:44	185,473	1856,791	10,478	10,595	8,696	3,678	3,639	21	953,663	23,661	1850,844	0	200,602	200,602	99,712	0	0	0	0	0	0	0
10:49:44	257,507	1859,366	10,673	10,84	8,701	3,704	3,64	21	953,663	23,661	1850,852	0	200,602	200,602	99,712	0	0	0	0	0	0	0
10:49:44	476,538	1864,132	11,113	11,279	8,706	3,753	3,643	21	953,663	23,661	1850,865	0	200,602	200,602	99,712	0	0	0	0	0	0	0
10:49:44	648,864	1870,62	11,65	12,06	8,715	3,82	3,646	21	953,663	23,661	1850,885	0	200,602	200,602	99,712	0	0	0	0	0	0	0
10:49:44	773,12	1878,351	12,138	12,646	8,734	3,9	3,651	21	953,663	23,661	1850,913	0	200,602	200,602	99,712	0	0	0	0	0	0	0
10:49:44	731,579	1885,667	12,48	13,183	8,758	3,975	3,658	21	953,663	23,661	1850,947	0	200,602	200,602	99,712	0	0	0	0	0	0	0
10:49:44	776,196	1893,429	12,773	13,379	8,787	4,055	3,665	21	953,663	23,661	1850,99	0	200,602	200,602	99,712	0	0	0	0	0	0	0
10:49:44	631,958	1899,749	12,822	13,769	8,82	4,121	3,674	21	953,663	23,661	1851,038	0	200,602	200,602	99,712	0	0	0	0	0	0	0
10:49:44	984,826	1909,597	13,164	14,209	8,858	4,222	3,685	21	953,663	23,661	1851,097	0	200,602	200,602	99,712	0	0	0	0	0	0	0
10:49:44	767,993	1917,277	13,261	14,599	8,897	4,301	3,697	21	953,663	23,661	1851,163	0	200,602	200,602	99,712	0	0	0	0	0	0	0
10:49:44	986,523	1927,142	13,506	14,99	8,94	4,403	3,711	21	953,663	23,661	1851,239	0	200,602	200,602	99,712	0	0	0	0	0	0	0
10:49:44	1031,286	1937,455	13,799	15,185	8,984	4,509	3,727	21	953,663	23,661	1851,325	0	200,602	200,602	99,712	0	0	0	0	0	0	0
10:49:44	1126,037	1948,716	14,287	16,064	9,022	4,625	3,744	21	953,663	23,661	1851,423	0	200,602	200,602	99,712	0	0	0	0	0	0	0
10:49:44	1166,455	1960,38	14,726	16,504	9,065	4,746	3,764	21	953,663	23,661	1851,532	0	200,602	200,602	99,712	0	0	0	0	0	0	0
10:49:44	1110,9	1971,489	15,117	16,699	9,108	4,86	3,785	21	953,663	23,661	1851,652	0	200,602	200,602	99,712	0	0	0	0	0	0	0
10:49:44	1417,663	1985,666	15,752	17,578	9,155	5,006	3,809	21	953,663	23,661	1851,786	0	200,602	200,602	99,712	0	0	0	0	0	0	0
10:49:44	1098,864	1996,654	16,045	17,92	9,202	5,12	3,835	21	953,663	23,661	1851,931	0	200,602	200,602	99,712	0	0	0	0	0	0	0
10:49:44	1159,582	2008,25	16,386	18,359	9,25	5,239	3,862	21	953,663	23,661	1852,087	0	200,602	200,602	99,712	0	0	0	0	0	0	0
10:49:44	1371,484	2021,965	16,924	18,799	9,3	5,381	3,892	21	953,663	23,661	1852,257	0	200,602	200,602	99,712	0	0	0	0	0	0	0
10:49:44	1204,309	2034,008	17,314	18,994	9,347	5,505	3,924	21	952,233	23,661	1852,439	0	200,602	200,602	99,712	0	0	0	0	0	0	0
10:49:44	1030,078	2044,309	17,558	19,385	9,393	5,611	3,957	21	952,233	23,661	1852,63	0	200,602	200,602	99,712	0	0	0	0	0	0	0
10:49:44	1676,904	2061,078	18,535	20,068	9,436	5,784	3,993	21	952,233	23,661	1852,839	0	200,602	200,602	99,712	0	0	0	0	0	0	0
10:49:44	1144,628	2072,524	18,974	20,459	9,478	5,902	4,03	21	952,233	23,661	1853,059	0	200,602	200,602	99,712	0	0	0	0	0	0	0
10:49:44	1107,836	2083,603	19,365	21,094	9,52	6,016	4,069	21	952,233	23,661	1853,289	0	200,602	200,602	99,712	0	0	0	0	0	0	0
10:49:44	1297,192	2096,575	19,853	21,631	9,567	6,15	4,11	21	952,233	23,661	1853,532	0	200,602	200,602	99,712	0	0	0	0	0	0	0
10:49:44	1042,504	2107	20,146	21,777	9,611	6,257	4,152	21	952,233	23,661	1853,786	0	200,602	200,602	99,712	0	0	0	0	0	0	0
10:49:44	979,321	2116,793	20,293	21,777	9,658	6,358	4,195	21	952,233	23,661	1854,049	0	200,602	200,602	99,712	0	0	0	0	0	0	0
10:49:44	1111,962	2127,912	20,586	22,119	9,705	6,473	4,24	21	952,233	23,661	1854,323	0	200,602	200,602	99,712	0	0	0	0	0	0	0
10:49:44	900,781	2136,92	20,732	22,168	9,748	6,566	4,286	21	952,233	23,661	1854,605	0	200,602	200,602	99,712	0	0	0	0	0	0	0
10:49:44	676,831	2143,689	20,635	22,168	9,791	6,635	4,332	21	952,233	23,661	1854,894	0	200,453	200,453	99,711	0	0	0	0	0	0	0
10:49:44	1401,709	2157,706	21,221	22,461	9,839	6,78	4,38	21	952,233	23,661	1855,197	0	200,453	200,453	99,711	0	0	0	0	0	0	0
10:49:44	732,055	2165,026	21,269	22,363	9,878	6,855	4,428	21	952,233	23,661	1855,507	0	200,453	200,453	99,711	0	0	0	0	0	0	0
10:49:44	1191,626	2176,942	21,806	22,851	9,916	6,978	4,478	21	952,233	23,661	1855,828	0	200,453	200,453	99,711	0	0	0	0	0	0	0
10:49:44	691,626	2183,859	21,904	23,144	9,95	7,05	4,529	21	952,233	23,661	1856,156	0	200,453	200,453	99,711	0	0	0	0	0	0	0
10:49:44	1233,911	2196,198	22,49	23,682	9,989	7,177	4,581	21	952,233	23,661	1856,496	0	200,453	200,453	99,711	0	0	0	0	0	0	0
10:49:44	868,554	2204,883	22,783	24,023	10,022	7,266	4,633	21	952,233	23,661	1856,845	0	200,453	200,453	99,711	0	0	0	0	0	0	0
10:49:44	784,545	2212,729	22,978	24,023	10,055	7,347	4,686	21	952,233	23,661	1857,201	0	200,453	200,453	99,711	0	0	0	0	0	0	0
10:49:44	1013,378	2222,863	23,418	24,365	10,089	7,452	4,741	21	952,233	23,661	1857,566	0	200,453	200,453	99,711	0	0	0	0	0	0	0
10:49:44	769,14	2230,554	23,613	24,658	10,122	7,531	4,795	21	952,233	23,661	1857,939	0	200,453	200,453	99,711	0	0	0	0	0	0	0
10:49:44	667,065	2237,225	23,613	24,512	10,159	7,6	4,85	21	952,233	23,661	1858,319	0	200,453	200,453	99,711	0	0	0	0	0	0	0
10:49:45	752,099	2244,746	23,711	24,609	10,196	7,677	4,906	21	952,233	23,661	1858,705	0	200,453	200,453	99,711	0	0	0	0	0	0	0
10:49:45	957,177	2254,317	24,199	24,805	10,224	7,776	4,962	21	952,233	23,661	1859,101	0	200,453	200,453	99,711	0	0	0	0	0	0	0
10:49:45	699,975	2261,317	24,443	25,049	10,25	7,848	5,019	21	952,233	23,661	1859,503	0	200,453	200,453	99,711	0	0	0	0	0	0	0
10:49:45	979,467	2271,112	25,029	25,683	10,274	7,949	5,076	21	952,233	23,661	1859,915	0	200,453	200,453	99,711	0	0	0	0	0	0	0
10:49:45	705,224	2278,164	25,42	26,074	10,293	8,022	5,134	21	952,233	23,661	1860,333	0	200,453	200,453	99,711	0	0	0	0	0	0	0
10:49:45	723,535	2285,4	25,762	26,367	10,315	8,096	5,192	21	952,233	23,661	1860,758	0	200,453	200,453	99,711	0	0	0	0	0	0	0
10:49:45	672,998	2292,13	26,055	26,416	10,337	8,166	5,25	21	952,233	23,661	1861,189	0	200,453	200,453	99,711	0	0	0	0	0	0	0
10:49:45	563,452	2297,764	26,152	26,611	10,363	8,224	5,309	21	952,233	23,661	1861,626	0	200,453	200,453	99,711	0	0	0	0	0	0	0
10:49:45	393,408	2301,698	26,055	26,562	10,39	8,264	5,367	21	952,233	23,661	1862,066	0	200,453	200,453	99,711	0	0	0	0	0	0	0
10:49:45	524,877	2306,947	26,055	26,465	10,42	8,319	5,424	21	952,233	23,661	1862,511	0	200,453	200,453	99,711	0	0	0	0	0	0	0
10:49:45	297,851	2309,925	25,859	26,123	10,447	8,349	5,482	21	952,233	23,661	1862,958	0	200,453	200,453	99,711	0	0	0	0	0	0	0
10:49:45	517,968	2315,105	25,908	26,221	10,473	8,403	5,539	21	952,233	23,661	1863,41	0	200,453	200,453	99,711	0	0	0	0	0	0	0
10:49:45	560,717	2320,712	26,152	26,465	10,492	8,46	5,596	21	952,233	23,661	1863,868	0	200,453	200,453	99,711	0	0	0	0	0	0	0
10:49:45	496,582	2325,678	26,396	26,611	10,506	8,512	5,653	21	952,233	23,661	1864,329	0	200,453	200,453	99,711	0	0	0	0	0	0	0
10:49:45	653,32	2332,211	26,836	27,1	10,519	8,579	5,711	21	952,233	23,661	1864,797	0	200,453	200,453	99,711	0	0	0	0	0	0	0
10:49:45	508,813	2337,299	27,178	27,49	10,529	8,631	5,768	21	952,233	23,661	1865,27	0	200,453	200,453	99,711	0	0	0	0	0	0	0
10:49:45	532,226	2342,622	27,471	27,783	10,543	8,686	5,825	21	952,233	23,661	1865,747	0	200,453	200,453	99,711	0	0	0	0	0	0	0
10:49:45	424,487	2346,867	27,666	27,832	10,557	8,73	5,882	21	952,233	23,661	1866,228	0	200,453	200,453	99,711	0	0	0	0	0	0	0
10:49:45	452,221	2351,389	27,812	28,027	10,574	8,777	5,939	21	952,233	23,661	1866,713	0	200,453	200,453	99,711	0	0	0	0	0	0	0
10:49:45	190,405	2353,293	27,666	27,685	10,593	8,796	5,995	21	952,233	23,661	1867,2	0	200,453	200,453	99,711	0	0	0	0	0	0	0
10:49:45	212,036	2355,413	27,617	27,637	10,607	8,818	6,05	21	952,233	23,661	1867,688	0	200,453	200,453	99,711	0	0	0	0	0	0	0
10:49:45	248,144	2357,895	27,617	27,637	10,621	8,844	6,105	21	952,233	23,661	1868,178	0	200,453	200,453	99,711	0	0	0	0	0	0	0
10:49:45	240,478	2360,299	27,617	27,685	10,634	8,869	6,159	21	952,233	23,661	1868,67	0	200,453	200,453	99,711	0	0	0	0	0	0	0
10:49:45	223,803	2362,537	27,666	27,783	10,644	8,892	6,213	21	952,233	23,661	1869,164	0	200,453	200,453	99,711	0	0	0	0	0	0	0
10:49:45	218,579	2364,723	27,812	27,783	10,648	8,914	6,266	21	952,233	23,661	1869,66	0	200,453	200,453	99,711	0	0	0	0	0	0	0
10:49:45	369,262	2368,416	28,105	28,125	10,653	8,952	6,319	21	952,233	23,661	1870,158	0	200,453	200,453	99,711	0	0	0	0	0	0	0
10:49:45	277,709	2371,193	28,301	28,467	10,658	8,981	6,371	21	952,233	23,661	1870,659	0	200,453	200,453	99,711	0	0	0	0	0	0	0
10:49:45	194,653	2373,14	28,35	28,467	10,667	9,001	6,422	21	952,233	23,661	1871,162	0	200,453	200,453	99,711	0	0	0	0	0	0	0
10:49:45	-51,464	2372,625	28,203	28,174	10,672	8,996	6,473	21	952,233	23,661	1871,663	0	200,453	200,453	99,711	0	0	0	0	0	0	0
10:49:45	111,547	2373,74	28,154	28,125	10,68	9,007	6,523	21	952,233	23,661	1872,165	0	200,453	200,453	99,711	0	0	0	0	0	0	0
10:49:45	170,532	2375,446	28,154	28,174	10,69	9,025	6,572	21	952,233	23,661	1872,669	0	200,453	200,453	99,711	0	0	0	0	0	0	0
10:49:45	42,749	2375,873	28,105	28,125	10,695	9,029	6,62	21	952,233	23,661	1873,172	0	200,453	200,453	99,711	0	0	0	0	0	0	0
10:49:45	175,927	2377,632	28,203	28,32	10,7	9,047	6,667	21	952,233	23,661	1873,676	0	200,453	200,453	99,711	0	0	0	0	0	0	0
10:49:45	89,746	2378,53	28,203	28,32	10,705	9,057	6,714	21	952,233	23,661	1874,181	0	200,453	200,453	99,711	0	0	0	0	0	0	0
10:49:45	-113,769	2377,392	28,008	28,125	10,709	9,045	6,76	21	952,233	23,661	1874,684	0	200,453	200,453	99,711	0	0	0	0	0	0	0
10:49:45	196,899	2379,361	28,203	28,125	10,709	9,065	6,805	21	952,233	23,661	1875,189	0	200,453	200,453	99,711	0	0	0	0	0	0	0
10:49:45	167,358	2381,035	28,301	28,32	10,713	9,082	6,85	21	952,233	23,661	1875,695	0	200,453	200,453	99,711	0	0	0	0	0	0	0
10:49:45	149,951	2382,534	28,447	28,32	10,714	9,098	6,894	21	952,233	23,661	1876,202	0	200,453	200,453	99,711	0	0	0	0	0	0	0
10:49:45	0	2382,534	28,447	28,467	10,714	9,098	6,937	21	952,233	23,661	1876,708	0	200,453	200,453	99,711	0	0	0	0	0	0	0
10:49:45	47,07	2383,005	28,496	28,516	10,714	9,103	6,98	21	952,233	23,661	1877,214	0	200,453	200,453	99,711	0	0	0	0	0	0	0
10:49:45	-191,674	2381,088	28,203	28,174	10,719	9,083	7,021	21	952,233	23,661	1877,718	0	200,453	200,453	99,711	0	0	0	0	0	0	0
10:49:45	141,162	2382,5	28,35	28,369	10,719	9,097	7,061	21	952,233	23,661	1878,223	0	200,453	200,453	99,711	0	0	0	0	0	0	0
10:49:45	36,083	2382,861	28,301	28,223	10,724	9,101	7,101	21	952,233	23,661	1878,727	0	200,453	200,453	99,711	0	0	0	0	0	0	0
10:49:45	-94,116	2381,92	28,203	28,32	10,724	9,091	7,14	21	952,233	23,661	1879,231	0	200,453	200,453	99,711	0	0	0	0	0	0	0
10:49:45	94,116	2382,861	28,301	28,369	10,724	9,101	7,179	21	952,233	23,661	1879,734	0	200,453	200,453	99,711	0	0	0	0	0	0	0
10:49:45	-94,116	2381,92	28,203	28,223	10,724	9,091	7,216	21	952,233	23,661	1880,236	0	200,453	200,453	99,711	0	0	0	0	0	0	0
10:49:45	235,302	2384,273	28,447	28,564	10,724	9,116	7,254	21	952,233	23,661	1880,74	0	200,453	200,453	99,711	0	0	0	0	0	0	0
10:49:45	-235,302	2381,92	28,203	28,32	10,724	9,091	7,29	21	952,233	23,661	1881,241	0	200,453	200,453	99,711	0	0	0	0	0	0	0
10:49:45	0	2381,92	28,203	28,223	10,724	9,091	7,325	21	952,233	23,661	1881,742	0	200,453	200,453	99,711	0	0	0	0	0	0	0
10:49:45	0	2381,92	28,203	28,174	10,724	9,091	7,36	21	952,233	23,661	1882,242	0	200,453	200,453	99,711	0	0	0	0	0	0	0
10:49:45	0	2381,92	28,203	28,32	10,724	9,091	7,394	21	952,233	23,661	1882,742	0	200,453	200,453	99,711	0	0	0	0	0	0	0
10:49:45	-47,045	2381,449	28,154	28,125	10,724	9,087	7,427	21	952,233	23,661	1883,241	0	200,453	200,453	99,711	0	0	0	0	0	0	0
10:49:45	0	2381,449	28,154	28,223	10,724	9,087	7,459	21	952,233	23,661	1883,739	0	200,453	200,453	99,711	0	0	0	0	0	0	0
10:49:45	-121,386	2380,235	28,105	28,174	10,719	9,074	7,491	21	952,233	23,661	1884,235	0	200,453	200,453	99,711	0	0	0	0	0	0	0
10:49:45	38,256	2380,618	28,154	28,125	10,719	9,078	7,522	21	952,233	23,661	1884,732	0	200,453	200,453	99,711	0	0	0	0	0	0	0
10:49:45	29,663	2380,914	28,203	28,223	10,718	9,081	7,553	21	952,233	23,661	1885,228	0	200,453	200,453	99,711	0	0	0	0	0	0	0
10:49:45	-120,336	2379,711	28,154	28,223	10,714	9,069	7,582	21	952,233	23,661	1885,723	0	200,453	200,453	99,711	0	0	0	0	0	0	0
10:49:45	-47,021	2379,241	28,105	28,027	10,714	9,064	7,611	21	952,233	23,661	1886,216	0	200,453	200,453	99,711	0	0	0	0	0	0	0
10:49:45	0	2379,241	28,105	28,174	10,714	9,064	7,64	21	952,233	23,661	1886,709	0	200,453	200,453	99,711	0	0	0	0	0	0	0
10:49:45	-94,091	2378,3	28,008	28,027	10,714	9,054	7,668	21	952,233	23,661	1887,201	0	200,453	200,453	99,711	0	0	0	0	0	0	0
10:49:45	94,091	2379,241	28,105	28,174	10,714	9,064	7,695	21	952,233	23,661	1887,693	0	200,453	200,453	99,711	0	0	0	0	0	0	0
10:49:45	-141,113	2377,83	27,959	28,125	10,714	9,049	7,722	21	952,233	23,661	1888,183	0	200,453	200,453	99,711	0	0	0	0	0	0	0
10:49:45	0	2377,83	27,959	27,783	10,714	9,049	7,748	21	952,233	23,661	1888,673	0	200,453	200,453	99,711	0	0	0	0	0	0	0
10:49:45	47,021	2378,3	28,008	28,125	10,714	9,054	7,773	21	952,233	23,661	1889,162	0	200,453	200,453	99,711	0	0	0	0	0	0	0
10:49:45	-47,021	2377,83	27,959	27,978	10,714	9,049	7,798	21	952,233	23,661	1889,651	0	200,453	200,453	99,711	0	0	0	0	0	0	0
10:49:45	-94,042	2376,889	27,861	27,783	10,714	9,04	7,823	21	952,233	23,661	1890,138	0	200,453	200,453	99,711	0	0	0	0	0	0	0
10:49:45	94,042	2377,83	27,959	27,978	10,714	9,049	7,847	21	952,233	23,661	1890,626	0	200,453	200,453	99,711	0	0	0	0	0	0	0
10:49:45	141,113	2379,241	28,105	28,174	10,714	9,064	7,871	21	952,233	23,661	1891,114	0	200,453	200,453	99,711	0	0	0	0	0	0	0
10:49:45	47,021	2379,711	28,154	28,174	10,714	9,069	7,894	21	952,233	23,661	1891,603	0	200,453	200,453	99,711	0	0	0	0	0	0	0
10:49:45	0	2379,711	28,154	28,223	10,714	9,069	7,917	21	952,233	23,661	1892,091	0	200,453	200,453	99,711	0	0	0	0	0	0	0
10:49:45	-47,021	2379,241	28,105	28,125	10,714	9,064	7,94	21	952,233	23,661	1892,578	0	200,453	200,453	99,711	0	0	0	0	0	0	0
10:49:45	0	2379,241	28,105	28,125	10,714	9,064	7,962	21	952,233	23,661	1893,065	0	200,453	200,453	99,711	0	0	0	0	0	0	0
10:49:45	47,021	2379,711	28,154	28,174	10,714	9,069	7,983	21	952,233	23,661	1893,552	0	200,453	200,453	99,711	0	0	0	0	0	0	0
10:49:45	47,07	2380,182	28,203	28,32	10,714	9,074	8,005	21	952,233	23,661	1894,038	0	200,453	200,453	99,711	0	0	0	0	0	0	0
10:49:45	-94,091	2379,241	28,105	28,027	10,714	9,064	8,025	21	952,233	23,661	1894,524	0	200,453	200,453	99,711	0	0	0	0	0	0	0
10:49:45	137,695	2380,618	28,154	28,174	10,719	9,078	8,046	21	952,233	23,661	1895,01	0	200,453	200,453	99,711	0	0	0	0	0	0	0
10:49:45	0	2380,618	28,154	28,125	10,719	9,078	8,066	21	952,233	23,661	1895,495	0	200,453	200,453	99,711	0	0	0	0	0	0	0
10:49:45	-47,045	2380,147	28,105	28,027	10,719	9,073	8,086	21	952,233	23,661	1895,98	0	200,453	200,453	99,711	0	0	0	0	0	0	0
10:49:45	-141,113	2378,736	27,959	27,978	10,719	9,059	8,105	21	952,233	23,661	1896,463	0	200,453	200,453	99,711	0	0	0	0	0	0	0
10:49:45	141,113	2380,147	28,105	28,125	10,719	9,073	8,124	21,3	952,693	23,661	1896,946	0	200,453	200,453	99,711	0	0	0	0	0	0	0
10:49:45	43,75	2380,585	28,154	28,027	10,719	9,078	8,143	21,3	952,693	23,661	1897,43	0	200,453	200,453	99,711	0	0	0	0	0	0	0
10:49:45	0	2380,585	28,154	28,174	10,719	9,078	8,161	21,3	952,693	23,661	1897,913	0	200,453	200,453	99,711	0	0	0	0	0	0	0
10:49:45	-47,045	2380,114	28,105	28,027	10,719	9,073	8,179	21,3	952,693	23,661	1898,395	0	200,453	200,453	99,711	0	0	0	0	0	0	0
10:49:45	47,045	2380,585	28,154	28,027	10,719	9,078	8,197	21,3	952,693	23,661	1898,878	0	200,453	200,453	99,711	0	0	0	0	0	0	0
10:49:45	47,045	2381,055	28,203	28,32	10,719	9,083	8,214	21,3	952,693	23,661	1899,36	0	200,453	200,453	99,711	0	0	0	0	0	0	0
10:49:45	-47,045	2380,585	28,154	28,32	10,719	9,078	8,231	21,3	952,693	23,661	1899,841	0	200,453	200,453	99,711	0	0	0	0	0	0	0
10:49:45	74,316	2381,328	28,154	28,125	10,723	9,085	8,248	21,3	952,693	23,661	1900,323	0	200,453	200,453	99,711	0	0	0	0	0	0	0
10:49:45	-132,324	2380,005	28,008	28,027	10,724	9,072	8,264	21,3	952,693	23,661	1900,802	0	200,453	200,453	99,711	0	0	0	0	0	0	0
10:49:45	0	2380,005	28,008	28,027	10,724	9,072	8,28	21,3	952,693	23,661	1901,281	0	200,453	200,453	99,711	0	0	0	0	0	0	0
10:49:45	94,091	2380,946	28,105	28,125	10,724	9,081	8,295	21,3	952,693	23,661	1901,761	0	203,577	203,577	99,724	0	0	0	0	0	0	0
10:49:45	0	2380,946	28,105	28,027	10,724	9,081	8,311	21,3	952,693	23,661	1902,24	0	203,577	203,577	99,724	0	0	0	0	0	0	0
10:49:45	19,726	2381,143	28,203	28,223	10,719	9,083	8,326	21,3	952,693	23,661	1902,719	0	203,577	203,577	99,724	0	0	0	0	0	0	0
10:49:45	-55,81	2380,585	28,154	28,125	10,719	9,078	8,341	21,3	952,693	23,661	1903,197	0	203,577	203,577	99,724	0	0	0	0	0	0	0
10:49:45	0	2380,585	28,154	28,125	10,719	9,078	8,355	21,3	952,693	23,661	1903,675	0	203,577	203,577	99,724	0	0	0	0	0	0	0
10:49:45	141,113	2381,996	28,301	28,32	10,719	9,092	8,37	21,3	952,693	23,661	1904,153	0	203,577	203,577	99,724	0	0	0	0	0	0	0
10:49:45	-179,394	2380,202	28,105	28,174	10,719	9,074	8,383	21,3	952,693	23,661	1904,629	0	203,577	203,577	99,724	0	0	0	0	0	0	0
10:49:46	121,411	2381,416	28,154	28,174	10,724	9,086	8,397	21,3	952,693	23,661	1905,106	0	203,577	203,577	99,724	0	0	0	0	0	0	0
10:49:46	-47,045	2380,946	28,105	28,174	10,724	9,081	8,411	21,3	952,693	23,661	1905,582	0	203,577	203,577	99,724	0	0	0	0	0	0	0
10:49:46	-141,137	2379,534	27,959	27,832	10,724	9,067	8,423	21,3	952,693	23,661	1906,056	0	203,577	203,577	99,724	0	0	0	0	0	0	0
10:49:46	235,205	2381,886	28,203	28,467	10,724	9,091	8,437	21,3	952,693	23,661	1906,531	0	203,577	203,577	99,724	0	0	0	0	0	0	0
10:49:46	-94,067	2380,946	28,105	28,027	10,724	9,081	8,449	21,3	952,693	23,661	1907,006	0	203,577	203,577	99,724	0	0	0	0	0	0	0
10:49:46	-94,091	2380,005	28,008	27,978	10,724	9,072	8,461	21,3	952,693	23,661	1907,479	0	203,577	203,577	99,724	0	0	0	0	0	0	0
10:49:46	141,137	2381,416	28,154	28,174	10,724	9,086	8,474	21,3	952,693	23,661	1907,953	0	203,577	203,577	99,724	0	0	0	0	0	0	0
10:49:46	47,021	2381,886	28,203	28,174	10,724	9,091	8,486	21,3	952,693	23,661	1908,427	0	203,577	203,577	99,724	0	0	0	0	0	0	0
10:49:46	-121,386	2380,672	28,154	28,174	10,719	9,079	8,497	21,3	952,693	23,661	1908,899	0	203,577	203,577	99,724	0	0	0	0	0	0	0
10:49:46	38,281	2381,055	28,203	28,369	10,719	9,083	8,509	21,3	952,693	23,661	1909,371	0	203,577	203,577	99,724	0	0	0	0	0	0	0
10:49:46	-94,091	2380,114	28,105	27,93	10,719	9,073	8,52	21,3	952,693	23,661	1909,842	0	203,577	203,577	99,724	0	0	0	0	0	0	0
10:49:46	47,045	2380,585	28,154	28,174	10,719	9,078	8,531	21,3	952,693	23,661	1910,313	0	203,577	203,577	99,724	0	0	0	0	0	0	0
10:49:46	0	2380,585	28,154	28,125	10,719	9,078	8,542	21,3	952,693	23,661	1910,783	0	203,577	203,577	99,724	0	0	0	0	0	0	0
10:49:46	-141,113	2379,174	28,008	28,027	10,719	9,063	8,552	21,3	952,693	23,661	1911,251	0	203,577	203,577	99,724	0	0	0	0	0	0	0
10:49:46	141,113	2380,585	28,154	28,223	10,719	9,078	8,562	21,3	952,693	23,661	1911,721	0	203,577	203,577	99,724	0	0	0	0	0	0	0
10:49:46	-47,045	2380,114	28,105	28,027	10,719	9,073	8,572	21,3	952,693	23,661	1912,189	0	203,577	203,577	99,724	0	0	0	0	0	0	0
10:49:46	-141,088	2378,703	27,959	28,125	10,719	9,058	8,582	21,3	952,693	23,661	1912,655	0	203,577	203,577	99,724	0	0	0	0	0	0	0
10:49:46	29,663	2379	28,008	28,027	10,718	9,061	8,591	21,3	952,693	23,661	1913,122	0	203,577	203,577	99,724	0	0	0	0	0	0	0
10:49:46	-73,291	2378,267	28,008	27,978	10,714	9,054	8,6	21,3	952,693	23,661	1913,587	0	203,577	203,577	99,724	0	0	0	0	0	0	0
10:49:46	-47,021	2377,797	27,959	28,027	10,714	9,049	8,609	21,3	952,693	23,661	1914,051	0	203,577	203,577	99,724	0	0	0	0	0	0	0
10:49:46	47,021	2378,267	28,008	28,125	10,714	9,054	8,618	21,3	952,693	23,661	1914,515	0	203,577	203,577	99,724	0	0	0	0	0	0	0
10:49:46	141,088	2379,678	28,154	28,32	10,714	9,068	8,627	21,3	952,693	23,661	1914,981	0	203,577	203,577	99,724	0	0	0	0	0	0	0
10:49:46	26,269	2379,941	28,105	28,174	10,718	9,071	8,635	21,3	952,693	23,661	1915,446	0	203,577	203,577	99,724	0	0	0	0	0	0	0
10:49:46	-217,797	2377,763	27,861	28,027	10,719	9,049	8,643	21,3	952,693	23,661	1915,908	0	203,577	203,577	99,724	0	0	0	0	0	0	0
10:49:46	235,156	2380,114	28,105	28,174	10,719	9,073	8,652	21,3	952,693	23,661	1916,372	0	203,577	203,577	99,724	0	0	0	0	0	0	0
10:49:46	-235,156	2377,763	27,861	28,027	10,719	9,049	8,66	21,3	952,693	23,661	1916,833	0	203,577	203,577	99,724	0	0	0	0	0	0	0
10:49:46	50,439	2378,267	28,008	28,125	10,714	9,054	8,667	21,3	952,693	23,661	1917,295	0	203,577	203,577	99,724	0	0	0	0	0	0	0
10:49:46	141,088	2379,678	28,154	28,32	10,714	9,068	8,675	21,3	952,693	23,661	1917,757	0	203,577	203,577	99,724	0	0	0	0	0	0	0
10:49:46	-47,045	2379,208	28,105	28,32	10,714	9,064	8,683	21,3	952,693	23,661	1918,219	0	203,577	203,577	99,724	0	0	0	0	0	0	0
10:49:46	94,091	2380,149	28,203	28,32	10,714	9,073	8,69	21,3	952,693	23,661	1918,68	0	203,577	203,577	99,724	0	0	0	0	0	0	0
10:49:46	43,627	2380,585	28,154	28,174	10,719	9,078	8,698	21,3	952,693	23,661	1919,142	0	203,577	203,577	99,724	0	0	0	0	0	0	0
10:49:46	-47,045	2380,114	28,105	28,223	10,719	9,073	8,705	21,3	952,693	23,661	1919,603	0	203,577	203,577	99,724	0	0	0	0	0	0	0
10:49:46	8,764	2380,202	28,105	28,125	10,719	9,074	8,713	21,3	952,693	23,661	1920,064	0	203,577	203,577	99,724	0	0	0	0	0	0	0
10:49:46	-8,764	2380,114	28,105	28,125	10,719	9,073	8,72	21,3	952,693	23,661	1920,524	0	203,577	203,577	99,724	0	0	0	0	0	0	0
10:49:46	47,045	2380,585	28,154	28,174	10,719	9,078	8,727	21,3	952,693	23,661	1920,984	0	203,577	203,577	99,724	0	0	0	0	0	0	0
10:49:46	0	2380,585	28,154	28,174	10,719	9,078	8,734	21,3	952,693	23,661	1921,444	0	203,577	203,577	99,724	0	0	0	0	0	0	0
10:49:46	83,129	2381,416	28,154	28,125	10,724	9,086	8,74	21,3	952,693	23,661	1921,904	0	203,577	203,577	99,724	0	0	0	0	0	0	0
10:49:46	-47,045	2380,946	28,105	28,027	10,724	9,081	8,747	21,3	952,693	23,661	1922,363	0	203,577	203,577	99,724	0	0	0	0	0	0	0
10:49:46	94,067	2381,886	28,203	28,174	10,724	9,091	8,754	21,3	952,693	23,661	1922,822	0	203,577	203,577	99,724	0	0	0	0	0	0	0
10:49:46	-47,021	2381,416	28,154	27,978	10,724	9,086	8,76	21,3	952,693	23,661	1923,281	0	203,577	203,577	99,724	0	0	0	0	0	0	0
10:49:46	47,021	2381,886	28,203	28,174	10,724	9,091	8,767	21,3	952,693	23,661	1923,739	0	203,577	203,577	99,724	0	0	0	0	0	0	0
10:49:46	-94,067	2380,946	28,105	28,027	10,724	9,081	8,773	21,3	952,693	23,661	1924,197	0	203,577	203,577	99,724	0	0	0	0	0	0	0
10:49:46	0	2380,946	28,105	27,978	10,724	9,081	8,779	21,3	952,693	23,661	1924,653	0	203,577	203,577	99,724	0	0	0	0	0	0	0
10:49:46	10,961	2381,055	28,203	28,32	10,719	9,083	8,785	21,3	952,693	23,661	1925,11	0	203,577	203,577	99,724	0	0	0	0	0	0	0
10:49:46	0	2381,055	28,203	28,32	10,719	9,083	8,791	21,3	952,693	23,661	1925,566	0	203,577	203,577	99,724	0	0	0	0	0	0	0
10:49:46	-47,045	2380,585	28,154	28,223	10,719	9,078	8,797	21,3	952,693	23,661	1926,021	0	203,577	203,577	99,724	0	0	0	0	0	0	0
10:49:46	47,045	2381,055	28,203	28,223	10,719	9,083	8,802	21,3	952,693	23,661	1926,476	0	203,577	203,577	99,724	0	0	0	0	0	0	0
10:49:46	0	2381,055	28,203	28,223	10,719	9,083	8,808	21,3	952,693	23,661	1926,93	0	203,577	203,577	99,724	0	0	0	0	0	0	0
10:49:46	-94,091	2380,114	28,105	28,125	10,719	9,073	8,813	21,3	952,693	23,661	1927,384	0	203,577	203,577	99,724	0	0	0	0	0	0	0
10:49:46	47,045	2380,585	28,154	28,223	10,719	9,078	8,818	21,3	952,693	23,661	1927,837	0	203,577	203,577	99,724	0	0	0	0	0	0	0
10:49:46	8,764	2380,672	28,154	28,223	10,719	9,079	8,823	21,3	952,693	23,661	1928,29	0	203,577	203,577	99,724	0	0	0	0	0	0	0
10:49:46	-55,81	2380,114	28,105	28,125	10,719	9,073	8,828	21,3	952,693	23,661	1928,742	0	203,577	203,577	99,724	0	0	0	0	0	0	0
10:49:46	94,091	2381,055	28,203	28,223	10,719	9,083	8,833	21,3	952,693	23,661	1929,194	0	203,577	203,577	99,724	0	0	0	0	0	0	0
10:49:46	-94,091	2380,114	28,105	28,174	10,719	9,073	8,838	21,3	952,693	23,661	1929,645	0	203,577	203,577	99,724	0	0	0	0	0	0	0
10:49:46	0	2380,114	28,105	28,125	10,719	9,073	8,842	21,3	952,693	23,661	1930,095	0	203,577	203,577	99,724	0	0	0	0	0	0	0
10:49:46	94,091	2381,055	28,203	28,223	10,719	9,083	8,847	21,3	952,693	23,661	1930,546	0	203,577	203,577	99,724	0	0	0	0	0	0	0
10:49:46	0	2381,055	28,203	28,223	10,719	9,083	8,852	21,3	952,693	23,661	1930,997	0	203,577	203,577	99,724	0	0	0	0	0	0	0
10:49:46	0	2381,055	28,203	28,223	10,719	9,083	8,856	21,3	952,693	23,661	1931,447	0	203,577	203,577	99,724	0	0	0	0	0	0	0
10:49:46	-10,961	2380,946	28,105	28,125	10,724	9,081	8,861	21,3	952,693	23,661	1931,896	0	203,577	203,577	99,724	0	0	0	0	0	0	0
10:49:46	188,183	2382,828	28,301	28,369	10,724	9,101	8,865	21,3	952,693	23,661	1932,347	0	203,577	203,577	99,724	0	0	0	0	0	0	0
10:49:46	0	2382,828	28,301	28,174	10,724	9,101	8,87	21,3	952,693	23,661	1932,798	0	203,577	203,577	99,724	0	0	0	0	0	0	0
10:49:46	0	2382,828	28,301	28,223	10,724	9,101	8,874	21,3	952,693	23,661	1933,248	0	203,577	203,577	99,724	0	0	0	0	0	0	0
10:49:46	-188,183	2380,946	28,105	27,978	10,724	9,081	8,879	21,3	952,693	23,661	1933,695	0	203,577	203,577	99,724	0	0	0	0	0	0	0
10:49:46	-470,239	2376,243	27,617	27,148	10,724	9,033	8,882	21,3	952,693	23,661	1934,138	0	203,577	203,577	99,724	0	0	0	0	0	0	0
10:49:46	-787,744	2368,366	26,885	26,367	10,719	8,952	8,883	21,3	952,693	23,661	1934,572	0	203,577	203,577	99,724	0	0	0	0	0	0	0
10:49:46	-912,255	2359,243	26,201	25,342	10,705	8,858	8,882	21,3	952,693	23,661	1934,997	0	203,577	203,577	99,724	0	0	0	0	0	0	0
10:49:46	-810,058	2351,143	25,713	24,316	10,685	8,774	8,88	21,3	952,693	23,661	1935,413	0	203,577	203,577	99,724	0	0	0	0	0	0	0
10:49:46	-1009,863	2341,044	25,176	23,535	10,658	8,67	8,876	21,3	952,693	23,661	1935,819	0	203,577	203,577	99,724	0	0	0	0	0	0	0
10:49:46	-1154,15	2329,503	24,736	22,998	10,617	8,551	8,87	21,3	952,693	23,661	1936,212	0	203,577	203,577	99,724	0	0	0	0	0	0	0
10:49:46	-660,034	2322,902	24,932	22,558	10,569	8,483	8,862	21,3	952,693	23,661	1936,599	0	203,577	203,577	99,724	0	0	0	0	0	0	0
10:49:46	-971,728	2313,185	24,883	22,803	10,517	8,383	8,853	21,3	952,693	23,661	1936,975	0	203,577	203,577	99,724	0	0	0	0	0	0	0
10:49:46	-1016,796	2303,017	24,883	22,314	10,461	8,278	8,842	21,3	952,693	23,661	1937,341	0	203,577	203,577	99,724	0	0	0	0	0	0	0
10:49:46	-1167,26	2291,344	24,59	22,217	10,411	8,158	8,828	21,3	952,693	23,661	1937,695	0	203,577	203,577	99,724	0	0	0	0	0	0	0
10:49:46	-1592,797	2275,416	23,808	20,947	10,363	7,993	8,812	21,3	952,693	23,661	1938,033	0	203,577	203,577	99,724	0	0	0	0	0	0	0
10:49:46	-1446,826	2260,948	23,125	19,726	10,318	7,844	8,793	21,3	952,693	23,661	1938,356	0	203,577	203,577	99,724	0	0	0	0	0	0	0
10:49:46	-1512,963	2245,818	22,295	19,678	10,278	7,688	8,771	21,3	952,693	23,661	1938,664	0	203,577	203,577	99,724	0	0	0	0	0	0	0
10:49:46	-1005,224	2235,766	22,002	19,189	10,237	7,585	8,748	21,3	952,693	23,661	1938,961	0	203,577	203,577	99,724	0	0	0	0	0	0	0
10:49:46	-1086,377	2224,902	21,709	19,238	10,191	7,473	8,723	21,3	952,693	23,661	1939,247	0	203,577	203,577	99,724	0	0	0	0	0	0	0
10:49:46	-1208,862	2212,814	21,221	19,043	10,149	7,348	8,696	21,3	952,693	23,661	1939,52	0	203,577	203,577	99,724	0	0	0	0	0	0	0
10:49:46	-1061,474	2202,199	20,976	18,261	10,102	7,239	8,667	21,3	952,693	23,661	1939,783	0	203,577	203,577	99,724	0	0	0	0	0	0	0
10:49:46	-743,945	2194,76	21,074	18,799	10,055	7,162	8,638	21,3	952,693	23,661	1940,038	0	203,577	203,577	99,724	0	0	0	0	0	0	0
10:49:46	-1449,536	2180,264	20,439	18,066	10,008	7,013	8,606	21,3	952,693	23,661	1940,278	0	203,577	203,577	99,724	0	0	0	0	0	0	0
10:49:46	-984,643	2170,418	20,293	17,92	9,96	6,911	8,573	21,3	952,693	23,661	1940,508	0	203,577	203,577	99,724	0	0	0	0	0	0	0
[truncated: 5,779 more rows]
