# Supplementary material for: Testing of pandemic ventilators under early and agile development
Source: Front Med Technol. 2022 Aug 16;4:899328. doi: 10.3389/fmedt.2022.899328 (PMC9424737; doi:10.3389/fmedt.2022.899328)
Supplement: Supplementary file 3 [file Data_Sheet_2.ZIP › Accuracy of Controls Systems/01_Data Storage/01_Raw Measurement Data/Hamilton T1/Hamilton T1_v2/part_3_test_09.csv]

Time	Flow	Lung tidal volume	p alveole	Airway pressure	Bellows position	Intrapleural pressure	Cardial pressure	Fraction of O2 inspir	Ambient pressure	Temperature Celsius	FRC actual	Shunt fraction	Partial pressure O2 air chamber	Partial pressure O2 effectiv	Oxygen sat pulm. capillaries	NA	NA	NA	NA	NA	NA	NA
10:54:06	0	1713,575	9,99	9,961	7,907	2,201	2,444	21,1	953,153	23,829	1712,299	3	202,009	202,009	99,717	0	0	0	0	0	0	0
10:54:06	43,225	1714,007	10,039	10,058	7,907	2,206	2,439	21,1	953,153	23,829	1712,3	3	202,009	202,009	99,717	0	0	0	0	0	0	0
10:54:06	86,474	1714,872	10,136	10,058	7,907	2,215	2,435	21,1	953,153	23,829	1712,303	3	202,009	202,009	99,717	0	0	0	0	0	0	0
10:54:06	-86,474	1714,007	10,039	10,009	7,907	2,206	2,43	21,1	953,153	23,829	1712,305	3	202,009	202,009	99,717	0	0	0	0	0	0	0
10:54:06	0	1714,007	10,039	10,009	7,907	2,206	2,426	21,1	953,153	23,829	1712,306	3	202,009	202,009	99,717	0	0	0	0	0	0	0
10:54:06	-43,225	1713,575	9,99	9,863	7,907	2,201	2,421	21,1	953,153	23,829	1712,308	3	202,009	202,009	99,717	0	0	0	0	0	0	0
10:54:06	129,699	1714,872	10,136	10,058	7,907	2,215	2,417	21,1	953,153	23,829	1712,31	3	202,009	202,009	99,717	0	0	0	0	0	0	0
10:54:06	-86,474	1714,007	10,039	10,009	7,907	2,206	2,413	21,1	953,153	23,829	1712,312	3	202,009	202,009	99,717	0	0	0	0	0	0	0
10:54:06	86,474	1714,872	10,136	10,058	7,907	2,215	2,409	21,1	953,153	23,829	1712,315	3	202,009	202,009	99,717	0	0	0	0	0	0	0
10:54:06	-171,215	1713,16	10,039	9,961	7,902	2,197	2,405	21,1	953,153	23,829	1712,315	3	202,009	202,009	99,717	0	0	0	0	0	0	0
10:54:06	0	1713,16	10,039	10,009	7,902	2,197	2,401	21,1	953,153	23,829	1712,316	3	202,009	202,009	99,717	0	0	0	0	0	0	0
10:54:06	129,687	1714,457	10,185	10,156	7,902	2,21	2,397	21,1	953,153	23,829	1712,318	3	202,009	202,009	99,717	0	0	0	0	0	0	0
10:54:06	-129,687	1713,16	10,039	10,009	7,902	2,197	2,393	21,1	953,153	23,829	1712,319	3	202,009	202,009	99,717	0	0	0	0	0	0	0
10:54:06	86,45	1714,024	10,136	10,058	7,902	2,206	2,39	21,1	953,153	23,829	1712,321	3	202,009	202,009	99,717	0	0	0	0	0	0	0
10:54:06	-172,9	1712,295	9,941	9,863	7,902	2,188	2,386	21,1	953,153	23,829	1712,295	3	202,009	202,009	99,717	0	0	0	0	0	0	0
10:54:06	43,225	1712,728	9,99	9,961	7,902	2,193	2,382	21,1	953,153	23,829	1712,296	3	202,009	202,009	99,717	0	0	0	0	0	0	0
10:54:06	0	1712,728	9,99	10,009	7,902	2,193	2,378	21,1	953,153	23,829	1712,296	3	202,009	202,009	99,717	0	0	0	0	0	0	0
10:54:06	0	1712,728	9,99	10,009	7,902	2,193	2,375	21,1	953,153	23,829	1712,297	3	202,009	202,009	99,717	0	0	0	0	0	0	0
10:54:06	0	1712,728	9,99	9,961	7,902	2,193	2,371	21,1	953,153	23,829	1712,297	3	202,009	202,009	99,717	0	0	0	0	0	0	0
10:54:06	0	1712,728	9,99	10,009	7,902	2,193	2,368	21,1	953,153	23,829	1712,298	3	202,009	202,009	99,717	0	0	0	0	0	0	0
10:54:06	0	1712,728	9,99	10,009	7,902	2,193	2,364	21,1	953,153	23,829	1712,298	3	202,009	202,009	99,717	0	0	0	0	0	0	0
10:54:06	0	1712,728	9,99	9,961	7,902	2,193	2,361	21,1	953,153	23,829	1712,298	3	202,009	202,009	99,717	0	0	0	0	0	0	0
10:54:06	-43,225	1712,295	9,941	9,814	7,902	2,188	2,357	21,1	953,153	23,829	1712,295	3	202,009	202,009	99,717	0	0	0	0	0	0	0
10:54:06	43,225	1712,728	9,99	9,863	7,902	2,193	2,354	21	952,693	23,829	1712,296	3	202,009	202,009	99,717	0	0	0	0	0	0	0
10:54:06	44,079	1713,168	10,039	9,961	7,902	2,197	2,351	21	952,693	23,829	1712,297	3	202,009	202,009	99,717	0	0	0	0	0	0	0
10:54:06	-43,237	1712,736	9,99	9,814	7,902	2,193	2,348	21	952,693	23,829	1712,297	3	202,009	202,009	99,717	0	0	0	0	0	0	0
10:54:06	0	1712,736	9,99	9,961	7,902	2,193	2,345	21	952,693	23,829	1712,298	3	202,009	202,009	99,717	0	0	0	0	0	0	0
10:54:06	43,237	1713,168	10,039	10,009	7,902	2,197	2,342	21	952,693	23,829	1712,298	3	202,009	202,009	99,717	0	0	0	0	0	0	0
10:54:06	-43,237	1712,736	9,99	9,961	7,902	2,193	2,339	21	952,693	23,829	1712,299	3	202,009	202,009	99,717	0	0	0	0	0	0	0
10:54:06	0	1712,736	9,99	9,863	7,902	2,193	2,336	21	952,693	23,829	1712,299	3	202,009	202,009	99,717	0	0	0	0	0	0	0
10:54:06	0	1712,736	9,99	9,961	7,902	2,193	2,333	21	952,693	23,829	1712,3	3	202,009	202,009	99,717	0	0	0	0	0	0	0
10:54:06	43,237	1713,168	10,039	9,961	7,902	2,197	2,331	21	952,693	23,829	1712,3	3	202,009	202,009	99,717	0	0	0	0	0	0	0
10:54:06	0	1713,168	10,039	10,058	7,902	2,197	2,328	21	952,693	23,829	1712,301	3	202,009	202,009	99,717	0	0	0	0	0	0	0
10:54:06	0	1713,168	10,039	10,058	7,902	2,197	2,325	21	952,693	23,829	1712,302	3	200,701	200,701	99,712	0	0	0	0	0	0	0
10:54:06	-43,237	1712,736	9,99	9,961	7,902	2,193	2,323	21	952,693	23,829	1712,303	3	200,701	200,701	99,712	0	0	0	0	0	0	0
10:54:06	0	1712,736	9,99	9,961	7,902	2,193	2,32	21	952,693	23,829	1712,303	3	200,701	200,701	99,712	0	0	0	0	0	0	0
10:54:06	-43,212	1712,304	9,941	9,961	7,902	2,188	2,318	21	952,693	23,829	1712,303	3	200,701	200,701	99,712	0	0	0	0	0	0	0
10:54:06	0	1712,304	9,941	9,863	7,902	2,188	2,315	21	952,693	23,829	1712,303	3	200,701	200,701	99,712	0	0	0	0	0	0	0
10:54:06	0	1712,304	9,941	9,863	7,902	2,188	2,313	21	952,693	23,829	1712,303	3	200,701	200,701	99,712	0	0	0	0	0	0	0
10:54:06	0	1712,304	9,941	9,863	7,902	2,188	2,31	21	952,693	23,829	1712,302	3	200,701	200,701	99,712	0	0	0	0	0	0	0
10:54:06	43,212	1712,736	9,99	9,961	7,902	2,193	2,308	21	952,693	23,829	1712,303	3	200,701	200,701	99,712	0	0	0	0	0	0	0
10:54:06	43,237	1713,168	10,039	9,961	7,902	2,197	2,306	21	952,693	23,829	1712,304	3	200,701	200,701	99,712	0	0	0	0	0	0	0
10:54:06	0	1713,168	10,039	9,961	7,902	2,197	2,304	21	952,693	23,829	1712,304	3	200,701	200,701	99,712	0	0	0	0	0	0	0
10:54:06	0	1713,168	10,039	10,009	7,902	2,197	2,302	21	952,693	23,829	1712,305	3	200,701	200,701	99,712	0	0	0	0	0	0	0
10:54:06	2,758	1713,196	10,136	10,058	7,897	2,197	2,3	21	952,693	23,829	1712,306	3	200,701	200,701	99,712	0	0	0	0	0	0	0
10:54:06	-86,45	1712,331	10,039	10,009	7,897	2,188	2,297	21	952,693	23,829	1712,306	3	200,701	200,701	99,712	0	0	0	0	0	0	0
10:54:06	0	1712,331	10,039	10,009	7,897	2,188	2,295	21	952,693	23,829	1712,306	3	200,701	200,701	99,712	0	0	0	0	0	0	0
10:54:06	-43,212	1711,899	9,99	9,961	7,897	2,184	2,293	21	952,693	23,829	1711,899	3	200,701	200,701	99,712	0	0	0	0	0	0	0
10:54:06	83,666	1712,736	9,99	9,961	7,902	2,193	2,291	21	952,693	23,829	1711,9	3	200,701	200,701	99,712	0	0	0	0	0	0	0
10:54:07	-43,212	1712,304	9,941	9,863	7,902	2,188	2,289	21	952,693	23,829	1711,901	3	200,701	200,701	99,712	0	0	0	0	0	0	0
10:54:07	-86,437	1711,44	9,843	9,716	7,902	2,179	2,287	21	952,693	23,829	1711,44	3	200,701	200,701	99,712	0	0	0	0	0	0	0
10:54:07	0	1711,44	9,843	9,814	7,902	2,179	2,285	21	952,693	23,829	1711,44	3	200,701	200,701	99,712	0	0	0	0	0	0	0
10:54:07	86,437	1712,304	9,941	9,814	7,902	2,188	2,283	21	952,693	23,829	1711,44	3	200,701	200,701	99,712	0	0	0	0	0	0	0
10:54:07	-86,437	1711,44	9,843	9,668	7,902	2,179	2,281	21	952,693	23,829	1711,44	3	200,701	200,701	99,712	0	0	0	0	0	0	0
10:54:07	129,65	1712,736	9,99	9,863	7,902	2,193	2,279	21	952,693	23,829	1711,441	3	200,701	200,701	99,712	0	0	0	0	0	0	0
10:54:07	-83,666	1711,899	9,99	10,058	7,897	2,184	2,277	21	952,693	23,829	1711,441	3	200,701	200,701	99,712	0	0	0	0	0	0	0
10:54:07	0	1711,899	9,99	9,863	7,897	2,184	2,275	21	952,693	23,829	1711,442	3	200,701	200,701	99,712	0	0	0	0	0	0	0
10:54:07	0	1711,899	9,99	9,863	7,897	2,184	2,274	21	952,693	23,829	1711,442	3	200,701	200,701	99,712	0	0	0	0	0	0	0
10:54:07	40,454	1712,304	9,941	9,814	7,902	2,188	2,272	21	952,693	23,829	1711,443	3	200,701	200,701	99,712	0	0	0	0	0	0	0
10:54:07	89,208	1713,196	10,136	10,058	7,897	2,197	2,271	21	952,693	23,829	1711,445	3	200,701	200,701	99,712	0	0	0	0	0	0	0
10:54:07	-86,45	1712,331	10,039	9,961	7,897	2,188	2,269	21	952,693	23,829	1711,446	3	200,701	200,701	99,712	0	0	0	0	0	0	0
10:54:07	0	1712,331	10,039	10,058	7,897	2,188	2,267	21	952,693	23,829	1711,447	3	200,701	200,701	99,712	0	0	0	0	0	0	0
10:54:07	0	1712,331	10,039	10,009	7,897	2,188	2,266	21	952,693	23,829	1711,448	3	200,701	200,701	99,712	0	0	0	0	0	0	0
10:54:07	-86,437	1711,467	9,941	9,863	7,897	2,18	2,264	21	952,693	23,829	1711,448	3	200,701	200,701	99,712	0	0	0	0	0	0	0
10:54:07	43,225	1711,899	9,99	9,961	7,897	2,184	2,263	21	952,693	23,829	1711,448	3	200,701	200,701	99,712	0	0	0	0	0	0	0
10:54:07	0	1711,899	9,99	9,961	7,897	2,184	2,261	21	952,693	23,829	1711,448	3	200,701	200,701	99,712	0	0	0	0	0	0	0
10:54:07	43,212	1712,331	10,039	10,009	7,897	2,188	2,26	21	952,693	23,829	1711,449	3	200,701	200,701	99,712	0	0	0	0	0	0	0
10:54:07	0	1712,331	10,039	10,009	7,897	2,188	2,258	21	952,693	23,829	1711,45	3	200,701	200,701	99,712	0	0	0	0	0	0	0
10:54:07	-43,212	1711,899	9,99	9,961	7,897	2,184	2,257	21	952,693	23,829	1711,451	3	200,701	200,701	99,712	0	0	0	0	0	0	0
10:54:07	43,212	1712,331	10,039	10,009	7,897	2,188	2,255	21	952,693	23,829	1711,452	3	200,701	200,701	99,712	0	0	0	0	0	0	0
10:54:07	86,45	1713,196	10,136	10,156	7,897	2,197	2,254	21	952,693	23,829	1711,454	3	200,701	200,701	99,712	0	0	0	0	0	0	0
10:54:07	-86,45	1712,331	10,039	10,058	7,897	2,188	2,253	21	952,693	23,829	1711,454	3	200,701	200,701	99,712	0	0	0	0	0	0	0
10:54:07	-2,758	1712,304	9,941	9,961	7,902	2,188	2,252	21	952,693	23,829	1711,455	3	200,701	200,701	99,712	0	0	0	0	0	0	0
10:54:07	-129,65	1711,007	9,795	9,716	7,902	2,175	2,25	21	952,693	23,829	1711,007	3	200,701	200,701	99,712	0	0	0	0	0	0	0
10:54:07	-1,708	1710,99	9,697	9,716	7,907	2,175	2,249	21	952,693	23,829	1710,99	3	200,701	200,701	99,712	0	0	0	0	0	0	0
10:54:07	174,572	1712,736	9,99	9,961	7,902	2,193	2,248	21	952,693	23,829	1710,992	3	200,701	200,701	99,712	0	0	0	0	0	0	0
10:54:07	43,237	1713,168	10,039	10,058	7,902	2,197	2,247	21	952,693	23,829	1710,994	3	200,701	200,701	99,712	0	0	0	0	0	0	0
10:54:07	45,996	1713,628	10,185	10,156	7,897	2,202	2,246	21	952,693	23,829	1710,997	3	200,701	200,701	99,712	0	0	0	0	0	0	0
10:54:07	0	1713,628	10,185	10,205	7,897	2,202	2,245	21	952,693	23,829	1710,999	3	200,701	200,701	99,712	0	0	0	0	0	0	0
10:54:07	0	1713,628	10,185	10,205	7,897	2,202	2,244	21	952,693	23,829	1711,002	3	200,701	200,701	99,712	0	0	0	0	0	0	0
10:54:07	-43,237	1713,196	10,136	10,058	7,897	2,197	2,243	21	952,693	23,829	1711,004	3	200,701	200,701	99,712	0	0	0	0	0	0	0
10:54:07	0	1713,196	10,136	10,156	7,897	2,197	2,242	21	952,693	23,829	1711,007	3	200,701	200,701	99,712	0	0	0	0	0	0	0
10:54:07	-45,996	1712,736	9,99	10,009	7,902	2,193	2,241	21	952,693	23,829	1711,008	3	200,701	200,701	99,712	0	0	0	0	0	0	0
10:54:07	-129,65	1711,44	9,843	9,814	7,902	2,179	2,24	21	952,693	23,829	1711,009	3	200,701	200,701	99,712	0	0	0	0	0	0	0
10:54:07	0	1711,44	9,843	9,814	7,902	2,179	2,239	21	952,693	23,829	1711,009	3	200,701	200,701	99,712	0	0	0	0	0	0	0
10:54:07	0	1711,44	9,843	9,814	7,902	2,179	2,238	21	952,693	23,829	1711,01	3	200,701	200,701	99,712	0	0	0	0	0	0	0
10:54:07	45,983	1711,899	9,99	10,009	7,897	2,184	2,237	21	952,693	23,829	1711,011	3	200,701	200,701	99,712	0	0	0	0	0	0	0
10:54:07	-43,225	1711,467	9,941	9,863	7,897	2,18	2,236	21	952,693	23,829	1711,011	3	200,701	200,701	99,712	0	0	0	0	0	0	0
10:54:07	-86,425	1710,603	9,843	9,814	7,897	2,171	2,234	21	952,693	23,829	1710,603	3	200,701	200,701	99,712	0	0	0	0	0	0	0
10:54:07	0	1710,603	9,843	9,814	7,897	2,171	2,233	21	952,693	23,829	1710,603	3	200,701	200,701	99,712	0	0	0	0	0	0	0
10:54:07	0	1710,603	9,843	9,716	7,897	2,171	2,232	21	952,693	23,829	1710,603	3	200,701	200,701	99,712	0	0	0	0	0	0	0
10:54:07	86,425	1711,467	9,941	10,009	7,897	2,18	2,231	21	952,693	23,829	1710,604	3	200,701	200,701	99,712	0	0	0	0	0	0	0
10:54:07	0	1711,467	9,941	9,961	7,897	2,18	2,23	21	952,693	23,829	1710,605	3	200,701	200,701	99,712	0	0	0	0	0	0	0
10:54:07	0	1711,467	9,941	9,863	7,897	2,18	2,229	21	952,693	23,829	1710,605	3	200,701	200,701	99,712	0	0	0	0	0	0	0
10:54:07	43,225	1711,899	9,99	9,863	7,897	2,184	2,228	21	952,693	23,829	1710,607	3	200,701	200,701	99,712	0	0	0	0	0	0	0
10:54:07	-41,723	1711,482	10,039	10,009	7,892	2,18	2,227	21	952,693	23,829	1710,608	3	200,701	200,701	99,712	0	0	0	0	0	0	0
10:54:07	-43,225	1711,05	9,99	10,058	7,892	2,175	2,226	21	952,693	23,829	1710,608	3	200,701	200,701	99,712	0	0	0	0	0	0	0
10:54:07	0	1711,05	9,99	9,961	7,892	2,175	2,225	21	952,693	23,829	1710,608	3	200,701	200,701	99,712	0	0	0	0	0	0	0
10:54:07	41,723	1711,467	9,941	9,961	7,897	2,18	2,224	21	952,693	23,829	1710,609	3	200,701	200,701	99,712	0	0	0	0	0	0	0
10:54:07	-86,425	1710,603	9,843	9,814	7,897	2,171	2,223	21	952,693	23,829	1710,603	3	200,701	200,701	99,712	0	0	0	0	0	0	0
10:54:07	129,65	1711,899	9,99	9,863	7,897	2,184	2,222	21	952,693	23,829	1710,604	3	200,701	200,701	99,712	0	0	0	0	0	0	0
10:54:07	0	1711,899	9,99	9,961	7,897	2,184	2,221	21	952,693	23,829	1710,605	3	200,701	200,701	99,712	0	0	0	0	0	0	0
10:54:07	-43,225	1711,467	9,941	9,863	7,897	2,18	2,221	21	952,693	23,829	1710,606	3	200,701	200,701	99,712	0	0	0	0	0	0	0
10:54:07	43,225	1711,899	9,99	9,814	7,897	2,184	2,22	21	952,693	23,829	1710,607	3	200,701	200,701	99,712	0	0	0	0	0	0	0
10:54:07	0	1711,899	9,99	9,863	7,897	2,184	2,219	21	952,693	23,829	1710,609	3	200,701	200,701	99,712	0	0	0	0	0	0	0
10:54:07	43,212	1712,331	10,039	9,961	7,897	2,188	2,219	21	952,693	23,829	1710,61	3	200,701	200,701	99,712	0	0	0	0	0	0	0
10:54:07	86,45	1713,196	10,136	10,058	7,897	2,197	2,218	21	952,693	23,829	1710,613	3	200,701	200,701	99,712	0	0	0	0	0	0	0
10:54:07	-84,948	1712,346	10,136	10,009	7,892	2,189	2,218	21	952,693	23,829	1710,615	3	200,701	200,701	99,712	0	0	0	0	0	0	0
10:54:07	84,948	1713,196	10,136	10,058	7,897	2,197	2,217	21	952,693	23,829	1710,617	3	200,701	200,701	99,712	0	0	0	0	0	0	0
10:54:07	-129,663	1711,899	9,99	9,961	7,897	2,184	2,217	21	952,693	23,829	1710,619	3	200,701	200,701	99,712	0	0	0	0	0	0	0
10:54:07	43,212	1712,331	10,039	10,058	7,897	2,188	2,216	21	952,693	23,829	1710,62	3	200,701	200,701	99,712	0	0	0	0	0	0	0
10:54:07	86,45	1713,196	10,136	10,058	7,897	2,197	2,216	21	952,693	23,829	1710,623	3	200,701	200,701	99,712	0	0	0	0	0	0	0
10:54:07	-86,45	1712,331	10,039	10,009	7,897	2,188	2,215	21	952,693	23,829	1710,625	3	200,701	200,701	99,712	0	0	0	0	0	0	0
10:54:07	0	1712,331	10,039	10,009	7,897	2,188	2,215	21	952,693	23,829	1710,627	3	200,701	200,701	99,712	0	0	0	0	0	0	0
10:54:07	0	1712,331	10,039	9,961	7,897	2,188	2,214	21	952,693	23,829	1710,628	3	200,701	200,701	99,712	0	0	0	0	0	0	0
10:54:07	-43,212	1711,899	9,99	9,961	7,897	2,184	2,214	21	952,693	23,829	1710,63	3	200,701	200,701	99,712	0	0	0	0	0	0	0
10:54:07	43,212	1712,331	10,039	9,961	7,897	2,188	2,213	21	952,693	23,829	1710,631	3	200,701	200,701	99,712	0	0	0	0	0	0	0
10:54:07	0	1712,331	10,039	9,961	7,897	2,188	2,213	21	952,693	23,829	1710,633	3	200,701	200,701	99,712	0	0	0	0	0	0	0
10:54:07	-86,437	1711,467	9,941	9,961	7,897	2,18	2,212	21	952,693	23,829	1710,634	3	200,701	200,701	99,712	0	0	0	0	0	0	0
10:54:07	43,225	1711,899	9,99	10,009	7,897	2,184	2,211	21	952,693	23,829	1710,635	3	200,701	200,701	99,712	0	0	0	0	0	0	0
10:54:07	0	1711,899	9,99	9,863	7,897	2,184	2,211	21	952,693	23,829	1710,636	3	200,701	200,701	99,712	0	0	0	0	0	0	0
10:54:07	0	1711,899	9,99	9,961	7,897	2,184	2,21	21	952,693	23,829	1710,638	3	200,701	200,701	99,712	0	0	0	0	0	0	0
10:54:07	0	1711,899	9,99	10,058	7,897	2,184	2,21	21	952,693	23,829	1710,639	3	200,701	200,701	99,712	0	0	0	0	0	0	0
10:54:07	44,714	1712,346	10,136	10,009	7,892	2,189	2,209	21	954,123	23,829	1710,641	3	200,701	200,701	99,712	0	0	0	0	0	0	0
10:54:07	-90,588	1711,441	9,941	10,009	7,897	2,179	2,209	21	954,123	23,829	1710,642	3	200,701	200,701	99,712	0	0	0	0	0	0	0
10:54:07	43,212	1711,873	9,99	10,009	7,897	2,184	2,208	21	954,123	23,829	1710,643	3	200,701	200,701	99,712	0	0	0	0	0	0	0
10:54:07	-128,137	1710,591	9,941	10,009	7,892	2,171	2,208	21	954,123	23,829	1710,591	3	200,701	200,701	99,712	0	0	0	0	0	0	0
10:54:07	43,2	1711,023	9,99	10,009	7,892	2,175	2,207	21	954,123	23,829	1710,592	3	200,701	200,701	99,712	0	0	0	0	0	0	0
10:54:07	0	1711,023	9,99	10,009	7,892	2,175	2,206	21	954,123	23,829	1710,592	3	200,701	200,701	99,712	0	0	0	0	0	0	0
10:54:07	41,723	1711,441	9,941	9,961	7,897	2,179	2,206	21	954,123	23,829	1710,593	3	200,701	200,701	99,712	0	0	0	0	0	0	0
10:54:07	0	1711,441	9,941	10,009	7,897	2,179	2,205	21	954,123	23,829	1710,594	3	200,701	200,701	99,712	0	0	0	0	0	0	0
10:54:07	86,425	1712,305	10,039	10,156	7,897	2,188	2,205	21	954,123	23,829	1710,596	3	200,701	200,701	99,712	0	0	0	0	0	0	0
10:54:07	-43,212	1711,873	9,99	10,009	7,897	2,184	2,204	21	954,123	23,829	1710,597	3	200,701	200,701	99,712	0	0	0	0	0	0	0
10:54:07	-43,212	1711,441	9,941	9,961	7,897	2,179	2,204	21	954,123	23,829	1710,598	3	200,699	200,699	99,712	0	0	0	0	0	0	0
10:54:07	0	1711,441	9,941	10,009	7,897	2,179	2,204	21	954,123	23,829	1710,599	3	200,699	200,699	99,712	0	0	0	0	0	0	0
10:54:07	43,212	1711,873	9,99	10,058	7,897	2,184	2,203	21	954,123	23,829	1710,6	3	200,699	200,699	99,712	0	0	0	0	0	0	0
10:54:07	0	1711,873	9,99	10,058	7,897	2,184	2,203	21	954,123	23,829	1710,601	3	200,699	200,699	99,712	0	0	0	0	0	0	0
10:54:07	-43,212	1711,441	9,941	9,961	7,897	2,179	2,202	21	954,123	23,829	1710,602	3	200,699	200,699	99,712	0	0	0	0	0	0	0
10:54:07	43,212	1711,873	9,99	9,863	7,897	2,184	2,202	21	954,123	23,829	1710,604	3	200,699	200,699	99,712	0	0	0	0	0	0	0
10:54:07	-43,212	1711,441	9,941	9,863	7,897	2,179	2,201	21	954,123	23,829	1710,604	3	200,699	200,699	99,712	0	0	0	0	0	0	0
10:54:07	43,212	1711,873	9,99	9,961	7,897	2,184	2,201	21	954,123	23,829	1710,606	3	200,699	200,699	99,712	0	0	0	0	0	0	0
10:54:07	0	1711,873	9,99	9,961	7,897	2,184	2,201	21	954,123	23,829	1710,607	3	200,699	200,699	99,712	0	0	0	0	0	0	0
10:54:07	-84,936	1711,023	9,99	9,961	7,892	2,175	2,2	21	954,123	23,829	1710,607	3	200,699	200,699	99,712	0	0	0	0	0	0	0
10:54:07	43,2	1711,455	10,039	10,009	7,892	2,179	2,2	21	954,123	23,829	1710,608	3	200,699	200,699	99,712	0	0	0	0	0	0	0
10:54:07	-1,477	1711,441	9,941	9,961	7,897	2,179	2,199	21	954,123	23,829	1710,609	3	200,699	200,699	99,712	0	0	0	0	0	0	0
10:54:08	0	1711,441	9,941	9,961	7,897	2,179	2,199	21	954,123	23,829	1710,61	3	200,699	200,699	99,712	0	0	0	0	0	0	0
10:54:08	-41,723	1711,023	9,99	10,009	7,892	2,175	2,199	21	954,123	23,829	1710,61	3	200,699	200,699	99,712	0	0	0	0	0	0	0
10:54:08	-43,2	1710,591	9,941	9,863	7,892	2,171	2,198	21	954,123	23,829	1710,591	3	200,699	200,699	99,712	0	0	0	0	0	0	0
10:54:08	-129,577	1709,296	9,795	9,814	7,892	2,157	2,197	21	954,123	23,829	1709,296	3	200,699	200,699	99,712	0	0	0	0	0	0	0
10:54:08	43,188	1709,727	9,843	9,814	7,892	2,162	2,197	21	954,123	23,829	1709,296	3	200,699	200,699	99,712	0	0	0	0	0	0	0
10:54:08	84,924	1710,577	9,843	9,961	7,897	2,17	2,196	21	954,123	23,829	1709,297	3	200,699	200,699	99,712	0	0	0	0	0	0	0
10:54:08	0	1710,577	9,843	9,863	7,897	2,17	2,196	21	954,123	23,829	1709,299	3	200,699	200,699	99,712	0	0	0	0	0	0	0
10:54:08	86,389	1711,441	9,941	9,961	7,897	2,179	2,195	21	954,123	23,829	1709,301	3	200,699	200,699	99,712	0	0	0	0	0	0	0
10:54:08	0	1711,441	9,941	9,961	7,897	2,179	2,195	21	954,123	23,829	1709,303	3,1	200,699	200,699	99,712	0	0	0	0	0	0	0
10:54:08	-84,924	1710,591	9,941	9,863	7,892	2,171	2,194	21	954,123	23,829	1709,304	3,1	200,699	200,699	99,712	0	0	0	0	0	0	0
10:54:08	43,2	1711,023	9,99	10,009	7,892	2,175	2,194	21	954,123	23,829	1709,306	3,1	200,699	200,699	99,712	0	0	0	0	0	0	0
10:54:08	43,2	1711,455	10,039	10,009	7,892	2,179	2,194	21	954,123	23,829	1709,308	3,1	200,699	200,699	99,712	0	0	0	0	0	0	0
10:54:08	-86,401	1710,591	9,941	9,863	7,892	2,171	2,193	21	954,123	23,829	1709,31	3,1	200,699	200,699	99,712	0	0	0	0	0	0	0
10:54:08	128,137	1711,873	9,99	10,009	7,897	2,184	2,193	21	954,123	23,829	1709,312	3,1	200,699	200,699	99,712	0	0	0	0	0	0	0
10:54:08	0	1711,873	9,99	10,009	7,897	2,184	2,193	21	954,123	23,829	1709,315	3,1	200,699	200,699	99,712	0	0	0	0	0	0	0
10:54:08	40,466	1712,277	9,941	9,961	7,902	2,188	2,193	21	954,123	23,829	1709,318	3,1	200,699	200,699	99,712	0	0	0	0	0	0	0
10:54:08	-86,401	1711,413	9,843	9,961	7,902	2,179	2,193	21	954,123	23,829	1709,32	3,1	200,699	200,699	99,712	0	0	0	0	0	0	0
10:54:08	89,147	1712,305	10,039	10,009	7,897	2,188	2,192	21	954,123	23,829	1709,323	3,1	200,699	200,699	99,712	0	0	0	0	0	0	0
10:54:08	129,65	1713,601	10,185	10,205	7,897	2,202	2,193	21	954,123	23,829	1709,327	3,1	200,699	200,699	99,712	0	0	0	0	0	0	0
10:54:08	-43,225	1713,169	10,136	10,205	7,897	2,197	2,193	21	954,123	23,829	1709,331	3,1	200,699	200,699	99,712	0	0	0	0	0	0	0
10:54:08	0	1713,169	10,136	10,156	7,897	2,197	2,193	21	954,123	23,829	1709,335	3,1	200,699	200,699	99,712	0	0	0	0	0	0	0
10:54:08	0	1713,169	10,136	10,058	7,897	2,197	2,193	21	954,123	23,829	1709,338	3,1	200,699	200,699	99,712	0	0	0	0	0	0	0
10:54:08	-86,425	1712,305	10,039	10,156	7,897	2,188	2,193	21	954,123	23,829	1709,341	3,1	200,699	200,699	99,712	0	0	0	0	0	0	0
10:54:08	86,425	1713,169	10,136	10,156	7,897	2,197	2,193	21	954,123	23,829	1709,345	3,1	200,699	200,699	99,712	0	0	0	0	0	0	0
10:54:08	-86,425	1712,305	10,039	10,009	7,897	2,188	2,193	21	954,123	23,829	1709,348	3,1	200,699	200,699	99,712	0	0	0	0	0	0	0
10:54:08	0	1712,305	10,039	10,058	7,897	2,188	2,193	21	954,123	23,829	1709,351	3,1	200,699	200,699	99,712	0	0	0	0	0	0	0
10:54:08	-43,212	1711,873	9,99	10,058	7,897	2,184	2,193	21	954,123	23,829	1709,353	3,1	200,699	200,699	99,712	0	0	0	0	0	0	0
10:54:08	0	1711,873	9,99	9,961	7,897	2,184	2,192	21	954,123	23,829	1709,356	3,1	200,699	200,699	99,712	0	0	0	0	0	0	0
10:54:08	-43,212	1711,441	9,941	9,961	7,897	2,179	2,192	21	954,123	23,829	1709,358	3,1	200,699	200,699	99,712	0	0	0	0	0	0	0
10:54:08	0	1711,441	9,941	9,863	7,897	2,179	2,192	21	954,123	23,829	1709,36	3,1	200,699	200,699	99,712	0	0	0	0	0	0	0
10:54:08	0	1711,441	9,941	10,009	7,897	2,179	2,192	21	954,123	23,829	1709,362	3,1	200,699	200,699	99,712	0	0	0	0	0	0	0
10:54:08	0	1711,441	9,941	9,961	7,897	2,179	2,191	21	954,123	23,829	1709,364	3,1	200,699	200,699	99,712	0	0	0	0	0	0	0
10:54:08	0	1711,441	9,941	9,961	7,897	2,179	2,191	21	954,123	23,829	1709,366	3,1	200,699	200,699	99,712	0	0	0	0	0	0	0
10:54:08	0	1711,441	9,941	9,863	7,897	2,179	2,191	21	954,123	23,829	1709,369	3,1	200,699	200,699	99,712	0	0	0	0	0	0	0
10:54:08	43,212	1711,873	9,99	9,863	7,897	2,184	2,191	21	954,123	23,829	1709,371	3,1	200,699	200,699	99,712	0	0	0	0	0	0	0
10:54:08	43,212	1712,305	10,039	9,961	7,897	2,188	2,191	21	954,123	23,829	1709,374	3,1	200,699	200,699	99,712	0	0	0	0	0	0	0
10:54:08	-43,212	1711,873	9,99	9,961	7,897	2,184	2,191	21	954,123	23,829	1709,376	3,1	200,699	200,699	99,712	0	0	0	0	0	0	0
10:54:08	43,212	1712,305	10,039	9,961	7,897	2,188	2,191	21	954,123	23,829	1709,379	3,1	200,699	200,699	99,712	0	0	0	0	0	0	0
10:54:08	0	1712,305	10,039	10,009	7,897	2,188	2,19	21	954,123	23,829	1709,382	3,1	200,699	200,699	99,712	0	0	0	0	0	0	0
10:54:08	0	1712,305	10,039	10,009	7,897	2,188	2,19	21	954,123	23,829	1709,385	3,1	200,699	200,699	99,712	0	0	0	0	0	0	0
10:54:08	1,477	1712,32	10,136	10,156	7,892	2,188	2,19	21	954,123	23,829	1709,388	3,1	200,699	200,699	99,712	0	0	0	0	0	0	0
10:54:08	-1,477	1712,305	10,039	10,058	7,897	2,188	2,19	21	954,123	23,829	1709,391	3,1	200,699	200,699	99,712	0	0	0	0	0	0	0
10:54:08	-43,212	1711,873	9,99	10,009	7,897	2,184	2,19	21	954,123	23,829	1709,393	3,1	200,699	200,699	99,712	0	0	0	0	0	0	0
10:54:08	43,212	1712,305	10,039	10,058	7,897	2,188	2,19	21	954,123	23,829	1709,396	3,1	200,699	200,699	99,712	0	0	0	0	0	0	0
10:54:08	-43,212	1711,873	9,99	10,009	7,897	2,184	2,19	21	954,123	23,829	1709,399	3,1	200,699	200,699	99,712	0	0	0	0	0	0	0
10:54:08	0	1711,873	9,99	10,009	7,897	2,184	2,19	21	954,123	23,829	1709,401	3,1	200,699	200,699	99,712	0	0	0	0	0	0	0
10:54:08	0	1711,873	9,99	10,009	7,897	2,184	2,19	21	954,123	23,829	1709,404	3,1	200,699	200,699	99,712	0	0	0	0	0	0	0
10:54:08	-41,735	1711,455	10,039	10,058	7,892	2,179	2,19	21	954,123	23,829	1709,406	3,1	200,699	200,699	99,712	0	0	0	0	0	0	0
10:54:08	-1,477	1711,441	9,941	9,961	7,897	2,179	2,189	21	954,123	23,829	1709,408	3,1	200,699	200,699	99,712	0	0	0	0	0	0	0
10:54:08	-86,389	1710,577	9,843	9,814	7,897	2,17	2,189	21	954,123	23,829	1709,409	3,1	200,699	200,699	99,712	0	0	0	0	0	0	0
10:54:08	86,389	1711,441	9,941	9,863	7,897	2,179	2,189	21	954,123	23,829	1709,411	3,1	200,699	200,699	99,712	0	0	0	0	0	0	0
10:54:08	0	1711,441	9,941	9,863	7,897	2,179	2,189	21	954,123	23,829	1709,413	3,1	200,699	200,699	99,712	0	0	0	0	0	0	0
10:54:08	1,477	1711,455	10,039	10,009	7,892	2,179	2,188	21	954,123	23,829	1709,415	3,1	200,699	200,699	99,712	0	0	0	0	0	0	0
10:54:08	0	1711,455	10,039	10,009	7,892	2,179	2,188	21	954,123	23,829	1709,417	3,1	200,699	200,699	99,712	0	0	0	0	0	0	0
10:54:08	-86,401	1710,591	9,941	9,863	7,892	2,171	2,188	21	954,123	23,829	1709,419	3,1	200,699	200,699	99,712	0	0	0	0	0	0	0
10:54:08	0	1710,591	9,941	9,863	7,892	2,171	2,188	21	954,123	23,829	1709,42	3,1	200,699	200,699	99,712	0	0	0	0	0	0	0
10:54:08	0	1710,591	9,941	9,961	7,892	2,171	2,187	21	954,123	23,829	1709,421	3,1	200,699	200,699	99,712	0	0	0	0	0	0	0
10:54:08	0	1710,591	9,941	9,814	7,892	2,171	2,187	21	954,123	23,829	1709,422	3,1	200,699	200,699	99,712	0	0	0	0	0	0	0
10:54:08	0	1710,591	9,941	9,863	7,892	2,171	2,187	21	954,123	23,829	1709,423	3,1	200,699	200,699	99,712	0	0	0	0	0	0	0
10:54:08	0	1710,591	9,941	9,814	7,892	2,171	2,186	21	954,123	23,829	1709,424	3,1	200,699	200,699	99,712	0	0	0	0	0	0	0
10:54:08	43,2	1711,023	9,99	9,961	7,892	2,175	2,186	21	954,123	23,829	1709,426	3,1	200,699	200,699	99,712	0	0	0	0	0	0	0
10:54:08	0	1711,023	9,99	9,961	7,892	2,175	2,186	21	954,123	23,829	1709,428	3,1	200,699	200,699	99,712	0	0	0	0	0	0	0
10:54:08	129,626	1712,32	10,136	10,058	7,892	2,188	2,186	21	954,123	23,829	1709,431	3,1	200,699	200,699	99,712	0	0	0	0	0	0	0
10:54:08	257,849	1714,898	10,332	10,351	7,897	2,215	2,186	21	954,123	23,829	1709,436	3,1	200,699	200,699	99,712	0	0	0	0	0	0	0
10:54:08	172,961	1716,628	10,527	10,742	7,897	2,233	2,187	21	954,123	23,829	1709,443	3,1	200,699	200,699	99,712	0	0	0	0	0	0	0
10:54:08	432,629	1720,954	11,015	11,23	7,897	2,277	2,189	21	954,123	23,829	1709,455	3,1	200,699	200,699	99,712	0	0	0	0	0	0	0
10:54:08	601,672	1726,971	11,504	11,963	7,907	2,339	2,192	21	954,123	23,829	1709,472	3,1	200,699	200,699	99,712	0	0	0	0	0	0	0
10:54:08	863,574	1735,606	12,285	12,841	7,916	2,428	2,197	21	954,123	23,829	1709,498	3,1	200,699	200,699	99,712	0	0	0	0	0	0	0
10:54:08	905,383	1744,66	13,017	13,72	7,931	2,522	2,203	21	954,123	23,829	1709,534	3,1	200,699	200,699	99,712	0	0	0	0	0	0	0
10:54:08	904,406	1753,704	13,652	14,648	7,95	2,615	2,211	21	954,123	23,829	1709,578	3,1	200,699	200,699	99,712	0	0	0	0	0	0	0
10:54:08	1120,471	1764,909	14,433	15,674	7,974	2,731	2,221	21	954,123	23,829	1709,633	3,1	200,699	200,699	99,712	0	0	0	0	0	0	0
10:54:08	1201,953	1776,929	15,117	16,504	8,008	2,854	2,234	21	954,123	23,829	1709,7	3,1	200,699	200,699	99,712	0	0	0	0	0	0	0
10:54:08	1195,69	1788,886	15,703	17,383	8,045	2,978	2,248	21	954,123	23,829	1709,78	3,1	200,699	200,699	99,712	0	0	0	0	0	0	0
10:54:08	1328,527	1802,171	16,435	18,506	8,083	3,115	2,265	21	954,123	23,829	1709,872	3,1	200,699	200,699	99,712	0	0	0	0	0	0	0
10:54:08	1593,725	1818,108	17,363	19,336	8,126	3,279	2,285	21	954,123	23,829	1709,98	3,1	200,699	200,699	99,712	0	0	0	0	0	0	0
10:54:08	1441,626	1832,524	18,144	20,605	8,168	3,428	2,308	21	954,123	23,829	1710,103	3,1	200,699	200,699	99,712	0	0	0	0	0	0	0
10:54:08	1688,61	1849,41	19,267	21,582	8,206	3,602	2,333	21	954,123	23,829	1710,242	3,1	200,699	200,699	99,712	0	0	0	0	0	0	0
10:54:08	1703,186	1866,442	20,342	22,998	8,247	3,777	2,361	21	954,123	23,829	1710,398	3,1	200,699	200,699	99,712	0	0	0	0	0	0	0
10:54:08	1743,225	1883,875	21,465	24,072	8,288	3,957	2,393	21	952,693	23,829	1710,572	3	200,699	200,699	99,712	0	0	0	0	0	0	0
10:54:08	1577,478	1899,649	22,392	25,244	8,329	4,12	2,426	21	952,693	23,829	1710,761	3	200,699	200,699	99,712	0	0	0	0	0	0	0
10:54:08	2267,358	1922,323	24,053	26,709	8,371	4,353	2,464	21	952,693	23,829	1710,973	3	200,699	200,699	99,712	0	0	0	0	0	0	0
10:54:08	1533,239	1937,655	24,883	27,783	8,414	4,511	2,504	21	952,693	23,829	1711,199	3	200,699	200,699	99,712	0	0	0	0	0	0	0
10:54:08	1733,581	1954,991	25,859	28,564	8,461	4,69	2,547	21	952,693	23,829	1711,443	3	200,699	200,699	99,712	0	0	0	0	0	0	0
10:54:08	2039,392	1975,385	27,178	30,225	8,507	4,9	2,593	21	952,693	23,829	1711,707	3	200,699	200,699	99,712	0	0	0	0	0	0	0
10:54:08	1347,412	1988,859	27,666	30,762	8,557	5,039	2,641	21	952,693	23,829	1711,984	3	200,699	200,699	99,712	0	0	0	0	0	0	0
10:54:08	1320,52	2002,064	28,203	31,201	8,603	5,175	2,691	21	952,693	23,829	1712,274	3	200,699	200,699	99,712	0	0	0	0	0	0	0
10:54:08	2163,708	2023,701	29,57	32,617	8,653	5,398	2,744	21	952,693	23,829	1712,586	3	200,699	200,699	99,712	0	0	0	0	0	0	0
10:54:08	2077,331	2044,475	30,986	33,398	8,696	5,613	2,8	21	952,693	23,829	1712,918	3	200,699	200,699	99,712	0	0	0	0	0	0	0
10:54:08	1464,367	2059,118	31,816	34,912	8,734	5,764	2,858	21	952,693	23,829	1713,264	3	200,549	200,549	99,711	0	0	0	0	0	0	0
10:54:08	2007,812	2079,197	33,135	36,279	8,777	5,971	2,92	21	952,693	23,829	1713,63	3	200,549	200,549	99,711	0	0	0	0	0	0	0
10:54:08	2369,946	2102,896	34,844	37,549	8,82	6,215	2,984	21	952,693	23,829	1714,019	3	200,549	200,549	99,711	0	0	0	0	0	0	0
10:54:08	1282,983	2115,726	35,381	37,988	8,863	6,347	3,05	21	952,693	23,829	1714,421	3	200,549	200,549	99,711	0	0	0	0	0	0	0
10:54:08	1561,328	2131,339	36,211	38,916	8,906	6,508	3,118	21	952,693	23,829	1714,838	3	200,549	200,549	99,711	0	0	0	0	0	0	0
10:54:08	1559,838	2146,938	36,943	39,502	8,955	6,669	3,187	21	952,693	23,829	1715,27	3	200,549	200,549	99,711	0	0	0	0	0	0	0
10:54:08	1142,236	2158,36	37,139	39,795	9,008	6,787	3,258	21	952,693	23,829	1715,713	3	200,549	200,549	99,711	0	0	0	0	0	0	0
10:54:08	1699,438	2175,354	38,018	40,918	9,056	6,962	3,331	21	952,693	23,829	1716,173	3	200,549	200,549	99,711	0	0	0	0	0	0	0
10:54:08	1415,234	2189,507	38,604	40,82	9,103	7,108	3,405	21	952,693	23,829	1716,646	3	200,549	200,549	99,711	0	0	0	0	0	0	0
10:54:08	1510,62	2204,613	39,483	41,651	9,14	7,264	3,48	21	952,693	23,829	1717,134	3	200,549	200,549	99,711	0	0	0	0	0	0	0
10:54:08	1577,27	2220,386	40,508	42,188	9,173	7,426	3,558	21	952,693	23,829	1717,637	2,8	200,549	200,549	99,711	0	0	0	0	0	0	0
10:54:08	1410,351	2234,489	41,436	43,018	9,202	7,572	3,636	21	952,693	23,829	1718,154	2,8	200,549	200,549	99,711	0	0	0	0	0	0	0
10:54:08	1624,121	2250,73	42,608	44,141	9,23	7,739	3,717	21	952,693	23,829	1718,687	2,8	200,549	200,549	99,711	0	0	0	0	0	0	0
10:54:08	1235,522	2263,086	43,291	44,824	9,262	7,866	3,798	21	952,693	23,829	1719,231	2,8	200,549	200,549	99,711	0	0	0	0	0	0	0
10:54:09	967,334	2272,759	43,779	45,02	9,289	7,966	3,88	21	952,693	23,829	1719,785	2,8	200,549	200,549	99,711	0	0	0	0	0	0	0
10:54:09	1261,914	2285,378	44,561	45,655	9,317	8,096	3,963	21	952,693	23,829	1720,35	2,8	200,549	200,549	99,711	0	0	0	0	0	0	0
10:54:09	845,239	2293,83	44,951	45,899	9,343	8,183	4,045	21	952,693	23,829	1720,924	2,8	200,549	200,549	99,711	0	0	0	0	0	0	0
10:54:09	891,308	2302,744	45,488	46,192	9,364	8,275	4,128	21	952,693	23,829	1721,505	2,8	200,549	200,549	99,711	0	0	0	0	0	0	0
10:54:09	1059,155	2313,335	46,172	46,778	9,386	8,384	4,212	21	952,693	23,829	1722,097	2,8	200,549	200,549	99,711	0	0	0	0	0	0	0
10:54:09	874,194	2322,077	46,709	47,217	9,405	8,475	4,295	21	952,693	23,829	1722,697	2,8	200,549	200,549	99,711	0	0	0	0	0	0	0
10:54:09	864,672	2330,724	47,344	47,754	9,419	8,564	4,379	21	952,693	23,829	1723,305	2,7	200,549	200,549	99,711	0	0	0	0	0	0	0
10:54:09	581,982	2336,544	47,686	48,096	9,433	8,624	4,462	21	952,693	23,829	1723,919	2,7	200,549	200,549	99,711	0	0	0	0	0	0	0
10:54:09	752,417	2344,068	48,223	48,535	9,445	8,701	4,545	21	952,693	23,829	1724,539	2,7	200,549	200,549	99,711	0	0	0	0	0	0	0
10:54:09	264,379	2346,712	48,321	48,535	9,455	8,728	4,627	21	952,693	23,829	1725,161	2,7	200,549	200,549	99,711	0	0	0	0	0	0	0
10:54:09	424,267	2350,954	48,565	48,78	9,465	8,772	4,709	21	952,693	23,829	1725,787	2,7	200,549	200,549	99,711	0	0	0	0	0	0	0
10:54:09	121,191	2352,166	48,516	48,584	9,474	8,785	4,789	21	952,693	23,829	1726,413	2,7	200,549	200,549	99,711	0	0	0	0	0	0	0
10:54:09	169,702	2353,863	48,516	48,487	9,483	8,802	4,867	21	952,693	23,829	1727,041	2,7	200,549	200,549	99,711	0	0	0	0	0	0	0
10:54:09	134,96	2355,213	48,516	48,584	9,491	8,816	4,945	21	952,693	23,829	1727,669	2,7	200,549	200,549	99,711	0	0	0	0	0	0	0
10:54:09	274,511	2357,958	48,711	48,731	9,495	8,844	5,021	21	952,693	23,829	1728,299	2,7	200,549	200,549	99,711	0	0	0	0	0	0	0
10:54:09	-124,316	2356,715	48,565	48,535	9,496	8,832	5,096	21	952,693	23,829	1728,928	2,7	200,549	200,549	99,711	0	0	0	0	0	0	0
10:54:09	474,316	2361,458	49,053	49,121	9,496	8,881	5,17	21	952,693	23,829	1729,56	2,5	200,549	200,549	99,711	0	0	0	0	0	0	0
10:54:09	0	2361,458	49,053	49,121	9,496	8,881	5,243	21	952,693	23,829	1730,192	2,5	200,549	200,549	99,711	0	0	0	0	0	0	0
10:54:09	-160,253	2359,855	48,906	48,877	9,495	8,864	5,314	21	952,693	23,829	1730,822	2,5	200,549	200,549	99,711	0	0	0	0	0	0	0
10:54:09	26,831	2360,124	49,004	49,073	9,492	8,867	5,384	21	952,693	23,829	1731,451	2,5	200,549	200,549	99,711	0	0	0	0	0	0	0
10:54:09	-84,887	2359,275	49,004	48,926	9,487	8,858	5,452	21	952,693	23,829	1732,079	2,5	200,549	200,549	99,711	0	0	0	0	0	0	0
10:54:09	-351,513	2355,76	48,711	48,731	9,483	8,822	5,518	21	952,693	23,829	1732,703	2,5	200,549	200,549	99,711	0	0	0	0	0	0	0
10:54:09	-397,143	2351,788	48,321	48,145	9,482	8,781	5,582	21	952,693	23,829	1733,322	2,5	200,549	200,549	99,711	0	0	0	0	0	0	0
10:54:09	-254,76	2349,241	48,076	48,096	9,481	8,755	5,644	21	952,693	23,829	1733,938	2,5	200,549	200,549	99,711	0	0	0	0	0	0	0
10:54:09	-303,662	2346,204	47,832	47,656	9,478	8,723	5,704	21	952,693	23,829	1734,55	2,5	200,549	200,549	99,711	0	0	0	0	0	0	0
10:54:09	-321,508	2342,989	47,588	47,412	9,473	8,69	5,763	21	952,693	23,829	1735,158	2,5	200,549	200,549	99,711	0	0	0	0	0	0	0
10:54:09	39,526	2343,384	47,735	47,461	9,467	8,694	5,82	21	952,693	23,829	1735,766	2,3	200,549	200,549	99,711	0	0	0	0	0	0	0
10:54:09	-226,782	2341,116	47,588	47,559	9,463	8,671	5,876	21	952,693	23,829	1736,372	2,3	200,549	200,549	99,711	0	0	0	0	0	0	0
10:54:09	10,986	2341,226	47,686	47,608	9,458	8,672	5,931	21	952,693	23,829	1736,977	2,3	200,549	200,549	99,711	0	0	0	0	0	0	0
10:54:09	-303,393	2338,192	47,442	47,461	9,455	8,641	5,984	21	952,693	23,829	1737,578	2,3	200,549	200,549	99,711	0	0	0	0	0	0	0
10:54:09	-179,37	2336,399	47,344	47,217	9,45	8,622	6,036	21	952,693	23,829	1738,177	2,3	200,549	200,549	99,711	0	0	0	0	0	0	0
10:54:09	-283,642	2333,562	47,051	46,973	9,45	8,593	6,086	21	952,693	23,829	1738,772	2,3	200,549	200,549	99,711	0	0	0	0	0	0	0
10:54:09	-208,007	2331,482	46,856	46,729	9,449	8,571	6,135	21	952,693	23,829	1739,365	2,3	200,549	200,549	99,711	0	0	0	0	0	0	0
10:54:09	-236,23	2329,12	46,612	46,436	9,449	8,547	6,182	21	952,693	23,829	1739,955	2,3	200,549	200,549	99,711	0	0	0	0	0	0	0
10:54:09	-65,698	2328,463	46,612	46,582	9,445	8,54	6,228	21	952,693	23,829	1740,543	2,3	200,549	200,549	99,711	0	0	0	0	0	0	0
10:54:09	-47,241	2327,99	46,563	46,533	9,445	8,535	6,274	21	952,693	23,829	1741,131	2,3	200,549	200,549	99,711	0	0	0	0	0	0	0
10:54:09	-157,934	2326,411	46,465	46,436	9,442	8,519	6,318	21	952,693	23,829	1741,716	2,2	200,549	200,549	99,711	0	0	0	0	0	0	0
10:54:09	122,875	2327,64	46,612	46,582	9,441	8,532	6,361	21	952,693	23,829	1742,302	2,2	200,549	200,549	99,711	0	0	0	0	0	0	0
10:54:09	-206,274	2325,577	46,465	46,582	9,437	8,511	6,403	21	952,693	23,829	1742,885	2,2	200,549	200,549	99,711	0	0	0	0	0	0	0
10:54:09	-39,038	2325,187	46,465	46,338	9,435	8,507	6,444	21	952,693	23,829	1743,467	2,2	200,549	200,549	99,711	0	0	0	0	0	0	0
10:54:09	12,426	2325,311	46,612	46,582	9,428	8,508	6,485	21	952,693	23,829	1744,049	2,2	200,549	200,549	99,711	0	0	0	0	0	0	0
10:54:09	-188,818	2323,423	46,416	46,338	9,428	8,488	6,524	21	952,693	23,829	1744,629	2,2	200,549	200,549	99,711	0	0	0	0	0	0	0
10:54:09	-254,956	2320,873	46,172	46,045	9,427	8,462	6,562	21	952,693	23,829	1745,205	2,2	200,549	200,549	99,711	0	0	0	0	0	0	0
10:54:09	18,994	2321,063	46,172	46,045	9,428	8,464	6,599	21	952,693	23,829	1745,781	2,2	200,549	200,549	99,711	0	0	0	0	0	0	0
10:54:09	-47,192	2320,591	46,123	45,899	9,428	8,459	6,636	21	952,693	23,829	1746,356	2,2	200,549	200,549	99,711	0	0	0	0	0	0	0
10:54:09	-113,305	2319,458	46,026	46,045	9,427	8,448	6,671	21	952,693	23,829	1746,929	2,2	200,549	200,549	99,711	0	0	0	0	0	0	0
10:54:09	-47,167	2318,986	45,977	46,045	9,427	8,443	6,706	21	952,693	23,829	1747,501	2	200,549	200,549	99,711	0	0	0	0	0	0	0
10:54:09	0	2318,986	45,977	45,899	9,427	8,443	6,74	21	952,693	23,829	1748,072	2	200,549	200,549	99,711	0	0	0	0	0	0	0
10:54:09	47,167	2319,458	46,026	45,996	9,427	8,448	6,774	21	952,693	23,829	1748,644	2	200,549	200,549	99,711	0	0	0	0	0	0	0
10:54:09	171,313	2321,171	46,27	46,24	9,423	8,465	6,807	21	952,693	23,829	1749,216	2	200,549	200,549	99,711	0	0	0	0	0	0	0
10:54:09	75,366	2321,925	46,367	46,436	9,422	8,473	6,84	21	952,693	23,829	1749,789	2	200,549	200,549	99,711	0	0	0	0	0	0	0
10:54:09	-94,36	2320,981	46,27	46,24	9,422	8,463	6,871	21	952,693	23,829	1750,36	2	200,549	200,549	99,711	0	0	0	0	0	0	0
10:54:09	-122,558	2319,756	46,123	46,192	9,423	8,451	6,902	21	952,693	23,829	1750,929	2	200,549	200,549	99,711	0	0	0	0	0	0	0
10:54:09	-141,503	2318,341	45,977	45,752	9,423	8,436	6,932	21	952,693	23,829	1751,497	2	200,549	200,549	99,711	0	0	0	0	0	0	0
10:54:09	0	2318,341	45,977	45,899	9,423	8,436	6,962	21	952,693	23,829	1752,064	2	200,549	200,549	99,711	0	0	0	0	0	0	0
10:54:09	47,167	2318,812	46,026	46,045	9,423	8,441	6,991	21	952,693	23,829	1752,631	2	200,549	200,549	99,711	0	0	0	0	0	0	0
10:54:09	75,341	2319,566	46,123	46,094	9,422	8,449	7,019	21	952,693	23,829	1753,198	1,9	200,549	200,549	99,711	0	0	0	0	0	0	0
10:54:09	0	2319,566	46,123	46,094	9,422	8,449	7,048	21	952,693	23,829	1753,764	1,9	200,549	200,549	99,711	0	0	0	0	0	0	0
10:54:09	0	2319,566	46,123	46,094	9,422	8,449	7,075	21	952,693	23,829	1754,33	1,9	200,549	200,549	99,711	0	0	0	0	0	0	0
10:54:09	-94,335	2318,622	46,026	46,045	9,422	8,439	7,102	21	952,693	23,829	1754,894	1,9	200,549	200,549	99,711	0	0	0	0	0	0	0
10:54:09	0	2318,622	46,026	46,045	9,422	8,439	7,128	21	952,693	23,829	1755,458	1,9	200,549	200,549	99,711	0	0	0	0	0	0	0
10:54:09	141,528	2320,038	46,172	46,192	9,422	8,454	7,154	21	952,693	23,829	1756,022	1,9	200,549	200,549	99,711	0	0	0	0	0	0	0
10:54:09	-141,528	2318,622	46,026	45,85	9,422	8,439	7,179	21	952,693	23,829	1756,585	1,9	200,549	200,549	99,711	0	0	0	0	0	0	0
10:54:09	-235,791	2316,265	45,781	45,655	9,422	8,415	7,203	21	952,693	23,829	1757,144	1,9	200,549	200,549	99,711	0	0	0	0	0	0	0
10:54:09	47,143	2316,736	45,83	45,508	9,422	8,419	7,227	21	952,693	23,829	1757,704	1,9	200,549	200,549	99,711	0	0	0	0	0	0	0
10:54:09	141,479	2318,151	45,977	45,85	9,422	8,434	7,251	21	952,693	23,829	1758,264	1,9	200,549	200,549	99,711	0	0	0	0	0	0	0
10:54:09	141,503	2319,566	46,123	46,24	9,422	8,449	7,274	21	952,693	23,829	1758,826	1,7	200,549	200,549	99,711	0	0	0	0	0	0	0
10:54:09	47,192	2320,038	46,172	46,338	9,422	8,454	7,297	21	952,693	23,829	1759,387	1,7	200,549	200,549	99,711	0	0	0	0	0	0	0
10:54:09	0	2320,038	46,172	46,24	9,422	8,454	7,32	21	952,693	23,829	1759,948	1,7	200,549	200,549	99,711	0	0	0	0	0	0	0
10:54:09	-188,696	2318,151	45,977	45,899	9,422	8,434	7,342	21	952,693	23,829	1760,506	1,7	200,549	200,549	99,711	0	0	0	0	0	0	0
10:54:09	-141,479	2316,736	45,83	45,752	9,422	8,419	7,363	21	952,693	23,829	1761,062	1,7	200,549	200,549	99,711	0	0	0	0	0	0	0
10:54:09	330,175	2320,038	46,172	46,094	9,422	8,454	7,384	21	952,693	23,829	1761,621	1,7	200,549	200,549	99,711	0	0	0	0	0	0	0
10:54:09	74,462	2320,782	46,27	46,436	9,421	8,461	7,406	21	952,693	23,829	1762,18	1,7	200,549	200,549	99,711	0	0	0	0	0	0	0
10:54:09	0	2320,782	46,27	46,192	9,421	8,461	7,426	21	952,693	23,829	1762,739	1,7	200,549	200,549	99,711	0	0	0	0	0	0	0
10:54:09	-469,189	2316,09	45,83	45,752	9,419	8,413	7,446	21	952,693	23,829	1763,292	1,7	200,549	200,549	99,711	0	0	0	0	0	0	0
10:54:09	206,03	2318,151	45,977	45,85	9,422	8,434	7,465	21	952,693	23,829	1763,847	1,7	200,549	200,549	99,711	0	0	0	0	0	0	0
10:54:09	47,167	2318,622	46,026	46,192	9,422	8,439	7,484	21,7	952,693	23,829	1764,402	1,6	200,549	200,549	99,711	0	0	0	0	0	0	0
10:54:09	0	2318,622	46,026	45,899	9,422	8,439	7,503	21,7	952,693	23,829	1764,956	1,6	200,549	200,549	99,711	0	0	0	0	0	0	0
10:54:09	94,335	2319,566	46,123	46,24	9,422	8,449	7,521	21,7	952,693	23,829	1765,511	1,6	200,549	200,549	99,711	0	0	0	0	0	0	0
10:54:09	141,552	2320,981	46,27	46,094	9,422	8,463	7,54	21,7	952,693	23,829	1766,066	1,6	200,549	200,549	99,711	0	0	0	0	0	0	0
10:54:09	-141,552	2319,566	46,123	46,094	9,422	8,449	7,558	21,7	952,693	23,829	1766,62	1,6	200,549	200,549	99,711	0	0	0	0	0	0	0
10:54:09	0	2319,566	46,123	45,996	9,422	8,449	7,575	21,7	952,693	23,829	1767,173	1,6	200,549	200,549	99,711	0	0	0	0	0	0	0
10:54:09	-169,653	2317,869	45,928	45,996	9,423	8,431	7,592	21,7	952,693	23,829	1767,724	1,6	200,549	200,549	99,711	0	0	0	0	0	0	0
10:54:09	188,647	2319,756	46,123	46,045	9,423	8,451	7,609	21,7	952,693	23,829	1768,276	1,6	200,549	200,549	99,711	0	0	0	0	0	0	0
10:54:09	-94,335	2318,812	46,026	45,899	9,423	8,441	7,625	21,7	952,693	23,829	1768,826	1,6	200,549	200,549	99,711	0	0	0	0	0	0	0
10:54:09	-47,167	2318,341	45,977	45,752	9,423	8,436	7,641	21,7	952,693	23,829	1769,376	1,6	200,549	200,549	99,711	0	0	0	0	0	0	0
10:54:09	206,103	2320,402	46,123	45,996	9,427	8,457	7,657	21,7	952,693	23,829	1769,927	1,4	207,209	207,209	99,738	0	0	0	0	0	0	0
10:54:09	-94,36	2319,458	46,026	45,85	9,427	8,448	7,672	21,7	952,693	23,829	1770,476	1,4	207,209	207,209	99,738	0	0	0	0	0	0	0
10:54:09	-94,36	2318,515	45,928	45,752	9,427	8,438	7,687	21,7	952,693	23,829	1771,025	1,4	207,209	207,209	99,738	0	0	0	0	0	0	0
10:54:09	152,319	2320,038	46,172	46,045	9,422	8,454	7,703	21,7	952,693	23,829	1771,574	1,4	207,209	207,209	99,738	0	0	0	0	0	0	0
10:54:09	74,462	2320,782	46,27	46,338	9,421	8,461	7,717	21,7	952,693	23,829	1772,123	1,4	207,209	207,209	99,738	0	0	0	0	0	0	0
10:54:09	96,85	2321,751	46,416	46,387	9,419	8,471	7,732	21,7	952,693	23,829	1772,672	1,4	207,209	207,209	99,738	0	0	0	0	0	0	0
10:54:09	-76,953	2320,981	46,27	46,338	9,422	8,463	7,746	21,7	952,693	23,829	1773,221	1,4	207,209	207,209	99,738	0	0	0	0	0	0	0
10:54:09	-94,36	2320,038	46,172	46,094	9,422	8,454	7,76	21,7	952,693	23,829	1773,767	1,4	207,209	207,209	99,738	0	0	0	0	0	0	0
10:54:09	-122,534	2318,812	46,026	46,094	9,423	8,441	7,774	21,7	952,693	23,829	1774,312	1,4	207,209	207,209	99,738	0	0	0	0	0	0	0
10:54:09	141,503	2320,227	46,172	46,094	9,423	8,455	7,787	21,7	952,693	23,829	1774,858	1,4	207,209	207,209	99,738	0	0	0	0	0	0	0
10:54:09	-76,928	2319,458	46,026	46,045	9,427	8,448	7,8	21,7	952,693	23,829	1775,403	1,3	207,209	207,209	99,738	0	0	0	0	0	0	0
10:54:09	0	2319,458	46,026	45,996	9,427	8,448	7,813	21,7	952,693	23,829	1775,947	1,3	207,209	207,209	99,738	0	0	0	0	0	0	0
10:54:09	29,76	2319,756	46,123	46,094	9,423	8,451	7,825	21,7	952,693	23,829	1776,491	1,3	207,209	207,209	99,738	0	0	0	0	0	0	0
10:54:09	283,105	2322,587	46,416	46,338	9,423	8,48	7,838	21,7	952,693	23,829	1777,037	1,3	207,209	207,209	99,738	0	0	0	0	0	0	0
10:54:09	-47,167	2322,115	46,367	46,24	9,423	8,475	7,851	21,7	952,693	23,829	1777,582	1,3	207,209	207,209	99,738	0	0	0	0	0	0	0
10:54:09	-235,937	2319,756	46,123	46,094	9,423	8,451	7,862	21,7	952,693	23,829	1778,124	1,3	207,209	207,209	99,738	0	0	0	0	0	0	0
10:54:10	-94,335	2318,812	46,026	45,899	9,423	8,441	7,874	21,7	952,693	23,829	1778,665	1,3	207,209	207,209	99,738	0	0	0	0	0	0	0
10:54:10	94,335	2319,756	46,123	45,996	9,423	8,451	7,885	21,7	952,693	23,829	1779,206	1,3	207,209	207,209	99,738	0	0	0	0	0	0	0
10:54:10	0	2319,756	46,123	46,192	9,423	8,451	7,896	21,7	952,693	23,829	1779,747	1,3	207,209	207,209	99,738	0	0	0	0	0	0	0
10:54:10	-160,498	2318,151	45,977	45,899	9,422	8,434	7,907	21,7	952,693	23,829	1780,285	1,3	207,209	207,209	99,738	0	0	0	0	0	0	0
10:54:10	188,696	2320,038	46,172	46,094	9,422	8,454	7,917	21,7	952,693	23,829	1780,825	1,1	207,209	207,209	99,738	0	0	0	0	0	0	0
10:54:10	-141,528	2318,622	46,026	45,996	9,422	8,439	7,928	21,7	952,693	23,829	1781,363	1,1	207,209	207,209	99,738	0	0	0	0	0	0	0
10:54:10	141,528	2320,038	46,172	46,192	9,422	8,454	7,938	21,7	952,693	23,829	1781,901	1,1	207,209	207,209	99,738	0	0	0	0	0	0	0
10:54:10	0	2320,038	46,172	46,338	9,422	8,454	7,948	21,7	952,693	23,829	1782,439	1,1	207,209	207,209	99,738	0	0	0	0	0	0	0
10:54:10	-141,528	2318,622	46,026	45,899	9,422	8,439	7,958	21,7	952,693	23,829	1782,975	1,1	207,209	207,209	99,738	0	0	0	0	0	0	0
10:54:10	0	2318,622	46,026	46,094	9,422	8,439	7,967	21,7	952,693	23,829	1783,511	1,1	207,209	207,209	99,738	0	0	0	0	0	0	0
10:54:10	0	2318,622	46,026	45,996	9,422	8,439	7,976	21,7	952,693	23,829	1784,046	1,1	207,209	207,209	99,738	0	0	0	0	0	0	0
10:54:10	-94,335	2317,679	45,928	45,703	9,422	8,429	7,985	21,7	952,693	23,829	1784,58	1,1	207,209	207,209	99,738	0	0	0	0	0	0	0
10:54:10	0	2317,679	45,928	45,899	9,422	8,429	7,994	21,7	952,693	23,829	1785,113	1,1	207,209	207,209	99,738	0	0	0	0	0	0	0
10:54:10	66,162	2318,341	45,977	45,899	9,423	8,436	8,003	21,7	952,693	23,829	1785,646	1,1	207,209	207,209	99,738	0	0	0	0	0	0	0
10:54:10	169,702	2320,038	46,172	46,192	9,422	8,454	8,011	21,7	952,693	23,829	1786,18	1	207,209	207,209	99,738	0	0	0	0	0	0	0
10:54:10	-122,534	2318,812	46,026	46,045	9,423	8,441	8,02	21,7	952,693	23,829	1786,713	1	207,209	207,209	99,738	0	0	0	0	0	0	0
10:54:10	94,335	2319,756	46,123	45,996	9,423	8,451	8,028	21,7	952,693	23,829	1787,246	1	207,209	207,209	99,738	0	0	0	0	0	0	0
10:54:10	47,167	2320,227	46,172	46,094	9,423	8,455	8,037	21,7	952,693	23,829	1787,779	1	207,209	207,209	99,738	0	0	0	0	0	0	0
10:54:10	-47,167	2319,756	46,123	45,85	9,423	8,451	8,045	21,7	952,693	23,829	1788,311	1	207,209	207,209	99,738	0	0	0	0	0	0	0
10:54:10	47,167	2320,227	46,172	46,045	9,423	8,455	8,053	21,7	952,693	23,829	1788,843	1	207,209	207,209	99,738	0	0	0	0	0	0	0
10:54:10	-47,167	2319,756	46,123	45,996	9,423	8,451	8,061	21,7	952,693	23,829	1789,374	1	207,209	207,209	99,738	0	0	0	0	0	0	0
10:54:10	-94,335	2318,812	46,026	45,996	9,423	8,441	8,068	21,7	952,693	23,829	1789,904	1	207,209	207,209	99,738	0	0	0	0	0	0	0
10:54:10	94,335	2319,756	46,123	45,899	9,423	8,451	8,076	21,7	952,693	23,829	1790,433	1	207,209	207,209	99,738	0	0	0	0	0	0	0
10:54:10	0	2319,756	46,123	45,996	9,423	8,451	8,083	21,7	952,693	23,829	1790,963	1	207,209	207,209	99,738	0	0	0	0	0	0	0
10:54:10	47,167	2320,227	46,172	46,192	9,423	8,455	8,09	21,7	952,693	23,829	1791,492	0,8	207,209	207,209	99,738	0	0	0	0	0	0	0
10:54:10	188,769	2322,115	46,367	46,24	9,423	8,475	8,098	21,7	952,693	23,829	1792,023	0,8	207,209	207,209	99,738	0	0	0	0	0	0	0
10:54:10	-377,441	2318,341	45,977	45,85	9,423	8,436	8,104	21,7	952,693	23,829	1792,549	0,8	207,209	207,209	99,738	0	0	0	0	0	0	0
10:54:10	47,167	2318,812	46,026	45,899	9,423	8,441	8,111	21,7	952,693	23,829	1793,075	0,8	207,209	207,209	99,738	0	0	0	0	0	0	0
10:54:10	-47,167	2318,341	45,977	45,85	9,423	8,436	8,117	21,7	952,693	23,829	1793,601	0,8	207,209	207,209	99,738	0	0	0	0	0	0	0
10:54:10	47,167	2318,812	46,026	45,899	9,423	8,441	8,124	21,7	952,693	23,829	1794,126	0,8	207,209	207,209	99,738	0	0	0	0	0	0	0
10:54:10	-94,311	2317,869	45,928	45,655	9,423	8,431	8,13	21,7	952,693	23,829	1794,65	0,8	207,209	207,209	99,738	0	0	0	0	0	0	0
10:54:10	94,311	2318,812	46,026	45,899	9,423	8,441	8,136	21,7	952,693	23,829	1795,174	0,8	207,209	207,209	99,738	0	0	0	0	0	0	0
10:54:10	141,503	2320,227	46,172	46,192	9,423	8,455	8,142	21,7	952,693	23,829	1795,699	0,8	207,209	207,209	99,738	0	0	0	0	0	0	0
10:54:10	-47,167	2319,756	46,123	45,899	9,423	8,451	8,148	21,7	952,693	23,829	1796,223	0,8	207,209	207,209	99,738	0	0	0	0	0	0	0
10:54:10	141,552	2321,171	46,27	46,094	9,423	8,465	8,154	21,7	952,693	23,829	1796,748	0,7	207,209	207,209	99,738	0	0	0	0	0	0	0
10:54:10	94,384	2322,115	46,367	46,338	9,423	8,475	8,161	21,7	952,693	23,829	1797,273	0,7	207,209	207,209	99,738	0	0	0	0	0	0	0
10:54:10	0	2322,115	46,367	46,338	9,423	8,475	8,167	21,7	952,693	23,829	1797,798	0,7	207,209	207,209	99,738	0	0	0	0	0	0	0
10:54:10	-330,273	2318,812	46,026	45,899	9,423	8,441	8,172	21,7	952,693	23,829	1798,319	0,7	207,209	207,209	99,738	0	0	0	0	0	0	0
10:54:10	-188,647	2316,926	45,83	45,655	9,423	8,421	8,177	21,7	952,693	23,829	1798,837	0,7	207,209	207,209	99,738	0	0	0	0	0	0	0
10:54:10	424,536	2321,171	46,27	46,094	9,423	8,465	8,183	21,7	952,693	23,829	1799,36	0,7	207,209	207,209	99,738	0	0	0	0	0	0	0
10:54:10	-235,888	2318,812	46,026	45,996	9,423	8,441	8,188	21,7	952,693	23,829	1799,879	0,7	207,209	207,209	99,738	0	0	0	0	0	0	0
10:54:10	330,273	2322,115	46,367	46,338	9,423	8,475	8,193	21,7	952,693	23,829	1800,401	0,7	207,209	207,209	99,738	0	0	0	0	0	0	0
10:54:10	-235,937	2319,756	46,123	45,85	9,423	8,451	8,198	21,7	952,693	23,829	1800,921	0,7	207,209	207,209	99,738	0	0	0	0	0	0	0
10:54:10	-94,335	2318,812	46,026	45,899	9,423	8,441	8,203	21,7	952,693	23,829	1801,439	0,7	207,209	207,209	99,738	0	0	0	0	0	0	0
10:54:10	0	2318,812	46,026	46,045	9,423	8,441	8,208	21,7	952,693	23,829	1801,956	0,5	207,209	207,209	99,738	0	0	0	0	0	0	0
10:54:10	20,043	2319,013	46,026	45,899	9,425	8,443	8,212	21,7	952,693	23,829	1802,473	0,5	207,209	207,209	99,738	0	0	0	0	0	0	0
10:54:10	-208,691	2316,926	45,83	45,752	9,423	8,421	8,217	21,7	952,693	23,829	1802,988	0,5	207,209	207,209	99,738	0	0	0	0	0	0	0
10:54:10	141,479	2318,341	45,977	45,85	9,423	8,436	8,221	21,7	952,693	23,829	1803,503	0,5	207,209	207,209	99,738	0	0	0	0	0	0	0
10:54:10	28,173	2318,622	46,026	45,899	9,422	8,439	8,225	21,7	952,693	23,829	1804,018	0,5	207,209	207,209	99,738	0	0	0	0	0	0	0
10:54:10	18,994	2318,812	46,026	46,045	9,423	8,441	8,229	21,7	952,693	23,829	1804,533	0,5	207,209	207,209	99,738	0	0	0	0	0	0	0
10:54:10	-188,647	2316,926	45,83	45,85	9,423	8,421	8,233	21,7	952,693	23,829	1805,045	0,5	207,209	207,209	99,738	0	0	0	0	0	0	0
10:54:10	188,647	2318,812	46,026	46,045	9,423	8,441	8,237	21,7	952,693	23,829	1805,559	0,5	207,209	207,209	99,738	0	0	0	0	0	0	0
10:54:10	-47,167	2318,341	45,977	45,996	9,423	8,436	8,241	21,7	952,693	23,829	1806,072	0,5	207,209	207,209	99,738	0	0	0	0	0	0	0
10:54:10	141,503	2319,756	46,123	46,094	9,423	8,451	8,245	21,7	952,693	23,829	1806,586	0,5	207,209	207,209	99,738	0	0	0	0	0	0	0
10:54:10	-113,33	2318,622	46,026	46,192	9,422	8,439	8,249	21,7	952,693	23,829	1807,098	0,4	207,209	207,209	99,738	0	0	0	0	0	0	0
10:54:10	-47,167	2318,151	45,977	45,899	9,422	8,434	8,253	21,7	952,693	23,829	1807,609	0,4	207,209	207,209	99,738	0	0	0	0	0	0	0
10:54:10	47,167	2318,622	46,026	45,899	9,422	8,439	8,256	21,7	952,693	23,829	1808,12	0,4	207,209	207,209	99,738	0	0	0	0	0	0	0
10:54:10	-188,647	2316,736	45,83	45,85	9,422	8,419	8,26	21,7	952,693	23,829	1808,628	0,4	207,209	207,209	99,738	0	0	0	0	0	0	0
10:54:10	-471,337	2312,023	45,342	45,166	9,422	8,371	8,262	21,7	952,693	23,829	1809,132	0,4	207,209	207,209	99,738	0	0	0	0	0	0	0
10:54:10	-1147,265	2300,55	44,219	43,555	9,419	8,253	8,262	21,7	952,693	23,829	1809,623	0,4	207,209	207,209	99,738	0	0	0	0	0	0	0
10:54:10	-1341,162	2287,138	42,998	41,846	9,41	8,114	8,259	21,7	952,693	23,829	1810,101	0,4	207,209	207,209	99,738	0	0	0	0	0	0	0
10:54:10	-1240,283	2274,735	42,119	40,625	9,388	7,986	8,253	21,7	952,693	23,829	1810,565	0,4	207,209	207,209	99,738	0	0	0	0	0	0	0
10:54:10	-1356,64	2261,169	41,289	39,307	9,357	7,847	8,245	21,7	952,693	23,829	1811,016	0,4	207,209	207,209	99,738	0	0	0	0	0	0	0
10:54:10	-879,174	2252,377	41,192	38,721	9,314	7,756	8,236	21,7	952,693	23,829	1811,457	0,4	207,209	207,209	99,738	0	0	0	0	0	0	0
10:54:10	-1350,854	2238,869	40,654	38,037	9,268	7,617	8,224	21,7	952,693	23,829	1811,885	0,3	207,209	207,209	99,738	0	0	0	0	0	0	0
10:54:10	-1676,342	2222,105	39,873	36,231	9,216	7,444	8,208	21,7	952,693	23,829	1812,295	0,3	207,209	207,209	99,738	0	0	0	0	0	0	0
10:54:10	-2386,816	2198,237	38,262	34,277	9,169	7,198	8,188	21,7	952,693	23,829	1812,681	0,3	207,209	207,209	99,738	0	0	0	0	0	0	0
10:54:10	-1517,724	2183,06	37,481	34,229	9,126	7,041	8,166	21,7	952,693	23,829	1813,051	0,3	207,209	207,209	99,738	0	0	0	0	0	0	0
10:54:10	-1727,734	2165,783	36,455	32,52	9,084	6,863	8,14	21,7	952,693	23,829	1813,404	0,3	207,209	207,209	99,738	0	0	0	0	0	0	0
10:54:10	-3181,86	2133,964	33,916	29,59	9,041	6,535	8,109	21,7	952,693	23,829	1813,725	0,3	207,209	207,209	99,738	0	0	0	0	0	0	0
10:54:10	-1414,038	2119,824	33,33	29,199	8,993	6,389	8,075	21,7	952,693	23,829	1814,031	0,3	207,209	207,209	99,738	0	0	0	0	0	0	0
10:54:10	-1875,048	2101,073	32,158	28,32	8,95	6,196	8,038	21,7	952,693	23,829	1814,318	0,3	207,209	207,209	99,738	0	0	0	0	0	0	0
10:54:10	-1596,093	2085,112	31,377	28,027	8,902	6,032	7,999	21,7	952,693	23,829	1814,589	0,3	207,209	207,209	99,738	0	0	0	0	0	0	0
10:54:10	-1542,407	2069,688	30,742	26,807	8,849	5,873	7,957	21,7	952,693	23,829	1814,844	0,3	207,209	207,209	99,738	0	0	0	0	0	0	0
10:54:10	-1494,238	2054,746	30,059	26,416	8,801	5,719	7,913	21,8	953,153	23,829	1815,084	0,2	207,209	207,209	99,738	0	0	0	0	0	0	0
10:54:10	-1861,547	2036,13	29,082	23,974	8,748	5,527	7,867	21,8	953,153	23,829	1815,305	0,2	207,209	207,209	99,738	0	0	0	0	0	0	0
10:54:10	-1714,892	2018,981	28,154	23,828	8,7	5,35	7,817	21,8	953,153	23,829	1815,508	0,2	207,209	207,209	99,738	0	0	0	0	0	0	0
10:54:10	-1824,755	2000,734	27,178	22,803	8,649	5,162	7,765	21,8	953,153	23,829	1815,694	0,2	207,209	207,209	99,738	0	0	0	0	0	0	0
10:54:10	-1293,884	1987,795	26,689	23,193	8,602	5,028	7,712	21,8	953,153	23,829	1815,866	0,2	207,209	207,209	99,738	0	0	0	0	0	0	0
10:54:10	-2010,852	1967,686	25,371	22,217	8,557	4,821	7,655	21,8	953,153	23,829	1816,017	0,2	207,209	207,209	99,738	0	0	0	0	0	0	0
10:54:10	-1276,525	1954,921	24,736	21,777	8,519	4,689	7,597	21,8	953,153	23,829	1816,156	0,2	207,209	207,209	99,738	0	0	0	0	0	0	0
10:54:10	-2154,101	1933,38	23,076	19,873	8,483	4,467	7,535	21,8	953,153	23,829	1816,273	0,2	207,209	207,209	99,738	0	0	0	0	0	0	0
10:54:10	-1735,083	1916,029	21,855	18,994	8,448	4,288	7,472	21,8	953,153	23,829	1816,373	0,2	207,209	207,209	99,738	0	0	0	0	0	0	0
10:54:10	-1144,616	1904,583	21,221	18,847	8,416	4,17	7,407	21,8	953,153	23,829	1816,461	0,2	207,209	207,209	99,738	0	0	0	0	0	0	0
10:54:10	-1651,196	1888,071	20,097	17,773	8,381	4	7,34	21,8	953,153	23,829	1816,533	0,1	207,915	207,915	99,741	0	0	0	0	0	0	0
10:54:10	-1199,597	1876,075	19,463	16,845	8,346	3,877	7,272	21,8	953,153	23,829	1816,593	0,1	207,915	207,915	99,741	0	0	0	0	0	0	0
10:54:10	-1211,303	1863,962	18,828	16,699	8,31	3,752	7,203	21,8	953,153	23,829	1816,64	0,1	207,915	207,915	99,741	0	0	0	0	0	0	0
10:54:10	-894,262	1855,019	18,535	16,406	8,275	3,659	7,134	21,8	953,153	23,829	1816,678	0,1	207,915	207,915	99,741	0	0	0	0	0	0	0
10:54:10	-1100,488	1844,015	18,047	16,357	8,238	3,546	7,063	21,8	953,153	23,829	1816,706	0,1	207,915	207,915	99,741	0	0	0	0	0	0	0
10:54:10	-1057,055	1833,444	17,51	15,674	8,205	3,437	6,992	21,8	953,153	23,829	1816,723	0,1	207,915	207,915	99,741	0	0	0	0	0	0	0
10:54:10	-949,304	1823,951	17,021	15,429	8,177	3,339	6,921	21,8	953,153	23,829	1816,73	0,1	207,915	207,915	99,741	0	0	0	0	0	0	0
10:54:10	-999,462	1813,956	16,435	15,136	8,15	3,236	6,848	21,8	953,153	23,829	1813,956	0,1	207,915	207,915	99,741	0	0	0	0	0	0	0
10:54:10	-1082,58	1803,131	15,605	13,916	8,131	3,125	6,775	21,8	953,153	23,829	1803,131	0,1	207,915	207,915	99,741	0	0	0	0	0	0	0
10:54:10	-986,071	1793,27	14,873	13,574	8,112	3,023	6,702	21,8	953,153	23,829	1793,27	0,1	207,915	207,915	99,741	0	0	0	0	0	0	0
10:54:10	-1030,578	1782,964	13,994	13,183	8,098	2,917	6,628	21,8	953,153	23,829	1782,964	1	207,915	207,915	99,741	0	0	0	0	0	0	0
10:54:10	-497,558	1777,988	13,652	12,988	8,088	2,865	6,554	21,8	953,153	23,829	1777,988	1	207,915	207,915	99,741	0	0	0	0	0	0	0
10:54:10	-544,506	1772,543	13,31	12,89	8,074	2,809	6,48	21,8	953,153	23,829	1772,543	1	207,915	207,915	99,741	0	0	0	0	0	0	0
10:54:10	-510,119	1767,442	13,017	12,841	8,06	2,757	6,407	21,8	953,153	23,829	1767,442	1	207,915	207,915	99,741	0	0	0	0	0	0	0
10:54:10	-169,152	1765,751	13,017	12,89	8,05	2,739	6,335	21,8	953,153	23,829	1765,751	1	207,915	207,915	99,741	0	0	0	0	0	0	0
10:54:10	-81,848	1764,932	13,115	13,037	8,041	2,731	6,265	21,8	953,153	23,829	1764,932	1	207,915	207,915	99,741	0	0	0	0	0	0	0
10:54:11	-83,959	1764,093	13,115	13,086	8,036	2,722	6,195	21,8	953,153	23,829	1764,093	1	207,915	207,915	99,741	0	0	0	0	0	0	0
10:54:11	-173,193	1762,361	13,017	12,988	8,031	2,704	6,127	21,8	953,153	23,829	1762,361	1	207,915	207,915	99,741	0	0	0	0	0	0	0
10:54:11	-43,542	1761,925	12,968	12,841	8,031	2,7	6,06	21,8	953,153	23,829	1761,925	1	207,915	207,915	99,741	0	0	0	0	0	0	0
10:54:11	-174,182	1760,183	12,773	12,744	8,031	2,682	5,993	21,8	953,153	23,829	1760,183	1	207,915	207,915	99,741	0	0	0	0	0	0	0
10:54:11	-87,072	1759,313	12,675	12,646	8,031	2,673	5,928	21,8	953,153	23,829	1759,313	1,7	207,915	207,915	99,741	0	0	0	0	0	0	0
10:54:11	-43,53	1758,877	12,627	12,5	8,031	2,668	5,864	21,8	953,153	23,829	1758,877	1,7	207,915	207,915	99,741	0	0	0	0	0	0	0
10:54:11	-87,036	1758,007	12,529	12,451	8,031	2,659	5,802	21,8	953,153	23,829	1758,007	1,7	207,915	207,915	99,741	0	0	0	0	0	0	0
10:54:11	-43,518	1757,572	12,48	12,451	8,031	2,655	5,74	21,8	953,153	23,829	1757,572	1,7	207,915	207,915	99,741	0	0	0	0	0	0	0
10:54:11	-84,96	1756,722	12,48	12,451	8,026	2,646	5,679	21,8	953,153	23,829	1756,722	1,7	207,915	207,915	99,741	0	0	0	0	0	0	0
10:54:11	-35,119	1756,371	12,529	12,451	8,022	2,643	5,62	21,8	953,153	23,829	1756,371	1,7	207,915	207,915	99,741	0	0	0	0	0	0	0
10:54:11	0	1756,371	12,529	12,451	8,022	2,643	5,561	21,8	953,153	23,829	1756,371	1,7	207,915	207,915	99,741	0	0	0	0	0	0	0
10:54:11	-93,542	1755,436	12,431	12,353	8,021	2,633	5,504	21,8	953,153	23,829	1755,436	1,7	207,915	207,915	99,741	0	0	0	0	0	0	0
10:54:11	6,53	1755,501	12,431	12,158	8,022	2,634	5,448	21,8	953,153	23,829	1755,436	1,7	207,915	207,915	99,741	0	0	0	0	0	0	0
10:54:11	-217,468	1753,326	12,187	12,109	8,022	2,611	5,392	21,8	953,153	23,829	1753,326	1,7	207,915	207,915	99,741	0	0	0	0	0	0	0
10:54:11	-136,975	1751,956	12,041	11,914	8,021	2,597	5,337	21,8	953,153	23,829	1751,956	1,9	207,915	207,915	99,741	0	0	0	0	0	0	0
10:54:11	-173,864	1750,218	11,845	11,767	8,021	2,579	5,283	21,8	953,153	23,829	1750,218	1,9	207,915	207,915	99,741	0	0	0	0	0	0	0
10:54:11	-86,914	1749,349	11,748	11,718	8,021	2,57	5,23	21,8	953,153	23,829	1749,349	1,9	207,915	207,915	99,741	0	0	0	0	0	0	0
10:54:11	-166,345	1747,685	11,65	11,621	8,017	2,553	5,177	21,8	953,153	23,829	1747,685	1,9	207,915	207,915	99,741	0	0	0	0	0	0	0
10:54:11	0	1747,685	11,65	11,621	8,017	2,553	5,126	21,8	953,153	23,829	1747,685	1,9	207,915	207,915	99,741	0	0	0	0	0	0	0
10:54:11	-85,046	1746,835	11,65	11,621	8,012	2,544	5,075	21,8	953,153	23,829	1746,835	1,9	207,915	207,915	99,741	0	0	0	0	0	0	0
10:54:11	-166,638	1745,168	11,65	11,621	8,003	2,527	5,025	21,8	953,153	23,829	1745,168	1,9	207,915	207,915	99,741	0	0	0	0	0	0	0
10:54:11	5,322	1745,222	11,748	11,621	7,998	2,528	4,976	21,8	953,153	23,829	1745,168	1,9	207,915	207,915	99,741	0	0	0	0	0	0	0
10:54:11	-86,132	1744,36	11,748	11,621	7,993	2,519	4,928	21,8	953,153	23,829	1744,36	1,9	207,915	207,915	99,741	0	0	0	0	0	0	0
10:54:11	-86,853	1743,492	11,65	11,621	7,993	2,51	4,881	21,8	953,153	23,829	1743,492	1,9	207,915	207,915	99,741	0	0	0	0	0	0	0
10:54:11	-84,887	1742,643	11,65	11,523	7,988	2,501	4,834	21,8	953,153	23,829	1742,643	2,2	207,915	207,915	99,741	0	0	0	0	0	0	0
10:54:11	-211,95	1740,523	11,504	11,425	7,984	2,479	4,788	21,8	953,153	23,829	1740,523	2,2	207,915	207,915	99,741	0	0	0	0	0	0	0
10:54:11	-43,395	1740,089	11,455	11,377	7,984	2,475	4,743	21,8	953,153	23,829	1740,089	2,2	207,915	207,915	99,741	0	0	0	0	0	0	0
10:54:11	-130,175	1738,788	11,308	11,23	7,984	2,461	4,698	21,8	953,153	23,829	1738,788	2,2	207,915	207,915	99,741	0	0	0	0	0	0	0
10:54:11	-130,163	1737,486	11,162	11,181	7,984	2,448	4,654	21,8	953,153	23,829	1737,486	2,2	207,915	207,915	99,741	0	0	0	0	0	0	0
10:54:11	0	1737,486	11,162	11,035	7,984	2,448	4,61	21,8	953,153	23,829	1737,486	2,2	207,915	207,915	99,741	0	0	0	0	0	0	0
10:54:11	-43,371	1737,052	11,113	10,937	7,984	2,443	4,568	21,8	953,153	23,829	1737,052	2,2	207,915	207,915	99,741	0	0	0	0	0	0	0
10:54:11	-172,631	1735,326	11,015	11,035	7,979	2,426	4,526	21,8	953,153	23,829	1735,326	2,2	207,915	207,915	99,741	0	0	0	0	0	0	0
10:54:11	-82,727	1734,499	11,015	11,035	7,974	2,417	4,485	21,8	953,153	23,829	1734,499	2,2	207,915	207,915	99,741	0	0	0	0	0	0	0
10:54:11	-43,359	1734,065	10,966	11,035	7,974	2,413	4,444	21,8	953,153	23,829	1734,065	2,2	207,915	207,915	99,741	0	0	0	0	0	0	0
10:54:11	-40,417	1733,661	11,015	10,937	7,969	2,408	4,404	21,8	953,153	23,829	1733,661	2,4	207,915	207,915	99,741	0	0	0	0	0	0	0
10:54:11	-43,371	1733,227	10,966	11,035	7,969	2,404	4,365	21,8	953,153	23,829	1733,227	2,4	207,915	207,915	99,741	0	0	0	0	0	0	0
10:54:11	0	1733,227	10,966	10,937	7,969	2,404	4,326	21,8	953,153	23,829	1733,227	2,4	207,915	207,915	99,741	0	0	0	0	0	0	0
10:54:11	-133,19	1731,895	10,82	10,84	7,969	2,39	4,288	21,8	953,153	23,829	1731,895	2,4	207,915	207,915	99,741	0	0	0	0	0	0	0
10:54:11	0	1731,895	10,82	10,84	7,969	2,39	4,251	21,8	953,153	23,829	1731,895	2,4	207,915	207,915	99,741	0	0	0	0	0	0	0
10:54:11	-83,764	1731,058	10,82	10,84	7,964	2,382	4,215	21,8	953,153	23,829	1731,058	2,4	207,915	207,915	99,741	0	0	0	0	0	0	0
10:54:11	-43,322	1730,624	10,771	10,84	7,964	2,377	4,179	21,8	953,153	23,829	1730,624	2,4	207,915	207,915	99,741	0	0	0	0	0	0	0
10:54:11	0	1730,624	10,771	10,742	7,964	2,377	4,143	21,8	953,153	23,829	1730,624	2,4	207,915	207,915	99,741	0	0	0	0	0	0	0
10:54:11	-39,392	1730,231	10,82	10,84	7,96	2,373	4,109	21,8	953,153	23,829	1730,231	2,4	207,915	207,915	99,741	0	0	0	0	0	0	0
10:54:11	0	1730,231	10,82	10,888	7,96	2,373	4,074	21,8	953,153	23,829	1730,231	2,4	207,915	207,915	99,741	0	0	0	0	0	0	0
10:54:11	0	1730,231	10,82	10,84	7,96	2,373	4,041	21,8	953,153	23,829	1730,231	2,5	207,915	207,915	99,741	0	0	0	0	0	0	0
10:54:11	-83,947	1729,391	10,82	10,84	7,955	2,364	4,008	21,8	953,153	23,829	1729,391	2,5	207,915	207,915	99,741	0	0	0	0	0	0	0
10:54:11	0	1729,391	10,82	10,84	7,955	2,364	3,976	21,8	953,153	23,829	1729,391	2,5	207,915	207,915	99,741	0	0	0	0	0	0	0
10:54:11	-45,422	1728,937	10,771	10,742	7,955	2,36	3,944	21,8	953,153	23,829	1728,937	2,5	207,915	207,915	99,741	0	0	0	0	0	0	0
10:54:11	2,099	1728,958	10,771	10,693	7,955	2,36	3,913	21,8	953,153	23,829	1728,937	2,5	207,915	207,915	99,741	0	0	0	0	0	0	0
10:54:11	-88,745	1728,07	10,673	10,693	7,955	2,351	3,883	21,8	953,153	23,829	1728,07	2,5	207,915	207,915	99,741	0	0	0	0	0	0	0
10:54:11	-43,322	1727,637	10,625	10,693	7,955	2,346	3,852	21,8	953,153	23,829	1727,637	2,5	207,915	207,915	99,741	0	0	0	0	0	0	0
10:54:11	-167,004	1725,967	10,527	10,595	7,95	2,329	3,823	21,8	953,153	23,829	1725,967	2,5	207,915	207,915	99,741	0	0	0	0	0	0	0
10:54:11	-2,294	1725,944	10,527	10,595	7,95	2,329	3,793	21,8	953,153	23,829	1725,944	2,5	207,915	207,915	99,741	0	0	0	0	0	0	0
10:54:11	-43,298	1725,511	10,478	10,595	7,95	2,324	3,765	21,8	953,153	23,829	1725,511	2,5	207,915	207,915	99,741	0	0	0	0	0	0	0
10:54:11	0	1725,511	10,478	10,547	7,95	2,324	3,736	21,8	953,153	23,829	1725,511	2,6	207,915	207,915	99,741	0	0	0	0	0	0	0
10:54:11	-43,298	1725,078	10,429	10,498	7,95	2,32	3,709	21,8	953,153	23,829	1725,078	2,6	207,915	207,915	99,741	0	0	0	0	0	0	0
10:54:11	0	1725,078	10,429	10,498	7,95	2,32	3,681	21,8	953,153	23,829	1725,078	2,6	207,915	207,915	99,741	0	0	0	0	0	0	0
10:54:11	0	1725,078	10,429	10,4	7,95	2,32	3,655	21,8	953,153	23,829	1725,078	2,6	207,915	207,915	99,741	0	0	0	0	0	0	0
10:54:11	0	1725,078	10,429	10,4	7,95	2,32	3,628	21,8	953,153	23,829	1725,078	2,6	207,915	207,915	99,741	0	0	0	0	0	0	0
10:54:11	0	1725,078	10,429	10,4	7,95	2,32	3,603	21,8	953,153	23,829	1725,078	2,6	207,915	207,915	99,741	0	0	0	0	0	0	0
10:54:11	0	1725,078	10,429	10,498	7,95	2,32	3,578	21,8	953,153	23,829	1725,078	2,6	207,915	207,915	99,741	0	0	0	0	0	0	0
10:54:11	1,806	1725,096	10,527	10,547	7,945	2,32	3,553	21,8	953,153	23,829	1725,078	2,6	207,915	207,915	99,741	0	0	0	0	0	0	0
10:54:11	2,844	1725,125	10,625	10,547	7,94	2,32	3,529	21,8	953,153	23,829	1725,078	2,6	207,915	207,915	99,741	0	0	0	0	0	0	0
10:54:11	0	1725,125	10,625	10,595	7,94	2,32	3,505	21,8	953,153	23,829	1725,078	2,6	207,915	207,915	99,741	0	0	0	0	0	0	0
10:54:11	0	1725,125	10,625	10,547	7,94	2,32	3,482	21,8	953,153	23,829	1725,078	2,6	207,915	207,915	99,741	0	0	0	0	0	0	0
10:54:11	-86,596	1724,259	10,527	10,498	7,94	2,311	3,459	21,8	953,153	23,829	1724,259	2,6	207,915	207,915	99,741	0	0	0	0	0	0	0
10:54:11	0	1724,259	10,527	10,547	7,94	2,311	3,436	21,8	953,153	23,829	1724,259	2,6	207,915	207,915	99,741	0	0	0	0	0	0	0
10:54:11	0	1724,259	10,527	10,498	7,94	2,311	3,414	21,8	953,153	23,829	1724,259	2,6	207,915	207,915	99,741	0	0	0	0	0	0	0
10:54:11	-43,286	1723,826	10,478	10,498	7,94	2,307	3,393	21,8	953,153	23,829	1723,826	2,6	207,915	207,915	99,741	0	0	0	0	0	0	0
10:54:11	-43,286	1723,393	10,429	10,351	7,94	2,303	3,371	21,8	953,153	23,829	1723,393	2,6	207,915	207,915	99,741	0	0	0	0	0	0	0
10:54:11	0	1723,393	10,429	10,4	7,94	2,303	3,35	21,8	953,153	23,829	1723,393	2,6	207,915	207,915	99,741	0	0	0	0	0	0	0
10:54:11	-86,584	1722,527	10,332	10,351	7,94	2,294	3,33	21,8	953,153	23,829	1722,527	2,6	207,915	207,915	99,741	0	0	0	0	0	0	0
10:54:11	-83,703	1721,69	10,332	10,4	7,936	2,285	3,309	21,8	953,153	23,829	1721,69	2,6	207,915	207,915	99,741	0	0	0	0	0	0	0
10:54:11	86,56	1722,556	10,429	10,4	7,936	2,294	3,289	21,8	953,153	23,829	1721,691	2,6	207,915	207,915	99,741	0	0	0	0	0	0	0
10:54:11	-86,56	1721,69	10,332	10,351	7,936	2,285	3,27	21,1	952,233	23,829	1721,69	2,7	207,915	207,915	99,741	0	0	0	0	0	0	0
10:54:11	88,342	1722,574	10,429	10,4	7,936	2,294	3,25	21,1	952,233	23,829	1721,691	2,7	207,915	207,915	99,741	0	0	0	0	0	0	0
10:54:11	-88,696	1721,687	10,332	10,205	7,936	2,285	3,231	21,1	952,233	23,829	1721,687	2,7	207,915	207,915	99,741	0	0	0	0	0	0	0
10:54:11	-43,273	1721,254	10,283	10,205	7,936	2,28	3,213	21,1	952,233	23,829	1721,254	2,7	207,915	207,915	99,741	0	0	0	0	0	0	0
10:54:11	2,124	1721,275	10,283	10,302	7,936	2,281	3,195	21,1	952,233	23,829	1721,254	2,7	207,915	207,915	99,741	0	0	0	0	0	0	0
10:54:11	-2,124	1721,254	10,283	10,205	7,936	2,28	3,177	21,1	952,233	23,829	1721,254	2,7	207,915	207,915	99,741	0	0	0	0	0	0	0
10:54:11	0	1721,254	10,283	10,205	7,936	2,28	3,159	21,1	952,233	23,829	1721,254	2,7	207,915	207,915	99,741	0	0	0	0	0	0	0
10:54:11	-86,56	1720,388	10,185	10,205	7,936	2,272	3,142	21,1	952,233	23,829	1720,388	2,7	207,915	207,915	99,741	0	0	0	0	0	0	0
10:54:11	0	1720,388	10,185	10,156	7,936	2,272	3,125	21,1	952,233	23,829	1720,388	2,7	207,915	207,915	99,741	0	0	0	0	0	0	0
10:54:11	-43,273	1719,955	10,136	10,156	7,936	2,267	3,108	21,1	952,233	23,829	1719,955	2,7	207,915	207,915	99,741	0	0	0	0	0	0	0
10:54:11	-170,214	1718,253	10,039	10,058	7,931	2,25	3,091	21,1	952,233	23,829	1718,253	2,8	201,814	201,814	99,717	0	0	0	0	0	0	0
10:54:11	86,523	1719,119	10,136	10,156	7,931	2,258	3,075	21,1	952,233	23,829	1718,254	2,8	201,814	201,814	99,717	0	0	0	0	0	0	0
10:54:11	43,273	1719,551	10,185	10,205	7,931	2,263	3,059	21,1	952,233	23,829	1718,255	2,8	201,814	201,814	99,717	0	0	0	0	0	0	0
10:54:11	-43,273	1719,119	10,136	10,205	7,931	2,258	3,043	21,1	952,233	23,829	1718,256	2,8	201,814	201,814	99,717	0	0	0	0	0	0	0
10:54:11	0	1719,119	10,136	10,058	7,931	2,258	3,028	21,1	952,233	23,829	1718,257	2,8	201,814	201,814	99,717	0	0	0	0	0	0	0
10:54:11	-86,523	1718,253	10,039	10,058	7,931	2,25	3,012	21,1	952,233	23,829	1718,253	2,8	201,814	201,814	99,717	0	0	0	0	0	0	0
10:54:11	86,523	1719,119	10,136	10,156	7,931	2,258	2,998	21,1	952,233	23,829	1718,254	2,8	201,814	201,814	99,717	0	0	0	0	0	0	0
10:54:11	2,099	1719,14	10,136	10,156	7,931	2,259	2,983	21,1	952,233	23,829	1718,255	2,8	201,814	201,814	99,717	0	0	0	0	0	0	0
10:54:11	41,174	1719,551	10,185	10,156	7,931	2,263	2,969	21,1	952,233	23,829	1718,256	2,8	201,814	201,814	99,717	0	0	0	0	0	0	0
10:54:11	86,547	1720,417	10,283	10,156	7,931	2,272	2,955	21,1	952,233	23,829	1718,258	2,8	201,814	201,814	99,717	0	0	0	0	0	0	0
10:54:11	-129,821	1719,119	10,136	10,058	7,931	2,258	2,942	21,1	952,233	23,829	1718,259	2,8	201,814	201,814	99,717	0	0	0	0	0	0	0
10:54:11	43,273	1719,551	10,185	10,205	7,931	2,263	2,928	21,1	952,233	23,829	1718,261	2,8	201,814	201,814	99,717	0	0	0	0	0	0	0
10:54:11	0	1719,551	10,185	10,156	7,931	2,263	2,915	21,1	952,233	23,829	1718,262	2,8	201,814	201,814	99,717	0	0	0	0	0	0	0
10:54:11	-126,989	1718,281	10,136	10,058	7,926	2,25	2,902	21,1	952,233	23,829	1718,262	2,8	201,814	201,814	99,717	0	0	0	0	0	0	0
10:54:11	0	1718,281	10,136	10,156	7,926	2,25	2,889	21,1	952,233	23,829	1718,262	2,8	201,814	201,814	99,717	0	0	0	0	0	0	0
10:54:11	0	1718,281	10,136	10,156	7,926	2,25	2,877	21,1	952,233	23,829	1718,262	2,8	201,814	201,814	99,717	0	0	0	0	0	0	0
10:54:11	-86,523	1717,416	10,039	10,058	7,926	2,241	2,864	21,1	952,233	23,829	1717,416	2,8	201,814	201,814	99,717	0	0	0	0	0	0	0
10:54:12	0	1717,416	10,039	10,058	7,926	2,241	2,852	21,1	952,233	23,829	1717,416	2,8	201,814	201,814	99,717	0	0	0	0	0	0	0
10:54:12	-43,249	1716,984	9,99	9,961	7,926	2,236	2,84	21,1	952,233	23,829	1716,984	2,8	201,814	201,814	99,717	0	0	0	0	0	0	0
10:54:12	0	1716,984	9,99	9,961	7,926	2,236	2,828	21,1	952,233	23,829	1716,984	2,8	201,814	201,814	99,717	0	0	0	0	0	0	0
10:54:12	0	1716,984	9,99	9,961	7,926	2,236	2,817	21,1	952,233	23,829	1716,984	2,9	201,814	201,814	99,717	0	0	0	0	0	0	0
10:54:12	0	1716,984	9,99	9,961	7,926	2,236	2,805	21,1	952,233	23,829	1716,984	2,9	201,814	201,814	99,717	0	0	0	0	0	0	0
10:54:12	-43,249	1716,551	9,941	9,863	7,926	2,232	2,794	21,1	952,233	23,829	1716,551	2,9	201,814	201,814	99,717	0	0	0	0	0	0	0
10:54:12	-129,724	1715,254	9,795	9,716	7,926	2,219	2,783	21,1	952,233	23,829	1715,254	2,9	201,814	201,814	99,717	0	0	0	0	0	0	0
10:54:12	43,237	1715,686	9,843	9,863	7,926	2,223	2,772	21,1	952,233	23,829	1715,254	2,9	201,814	201,814	99,717	0	0	0	0	0	0	0
10:54:12	0	1715,686	9,843	9,863	7,926	2,223	2,761	21,1	952,233	23,829	1715,255	2,9	201,814	201,814	99,717	0	0	0	0	0	0	0
10:54:12	86,486	1716,551	9,941	9,961	7,926	2,232	2,751	21,1	952,233	23,829	1715,256	2,9	201,814	201,814	99,717	0	0	0	0	0	0	0
10:54:12	43,249	1716,984	9,99	9,961	7,926	2,236	2,741	21,1	952,233	23,829	1715,258	2,9	201,814	201,814	99,717	0	0	0	0	0	0	0
10:54:12	-43,249	1716,551	9,941	9,863	7,926	2,232	2,731	21,1	952,233	23,829	1715,259	2,9	201,814	201,814	99,717	0	0	0	0	0	0	0
10:54:12	43,249	1716,984	9,99	9,863	7,926	2,236	2,721	21,1	952,233	23,829	1715,261	2,9	201,814	201,814	99,717	0	0	0	0	0	0	0
10:54:12	-43,249	1716,551	9,941	9,863	7,926	2,232	2,711	21,1	952,233	23,829	1715,262	2,9	201,814	201,814	99,717	0	0	0	0	0	0	0
10:54:12	0	1716,551	9,941	9,814	7,926	2,232	2,702	21,1	952,233	23,829	1715,263	2,9	201,814	201,814	99,717	0	0	0	0	0	0	0
10:54:12	0	1716,551	9,941	9,716	7,926	2,232	2,693	21,1	952,233	23,829	1715,264	2,9	201,814	201,814	99,717	0	0	0	0	0	0	0
10:54:12	-83,666	1715,715	9,941	9,863	7,921	2,223	2,684	21,1	952,233	23,829	1715,265	2,9	201,814	201,814	99,717	0	0	0	0	0	0	0
10:54:12	43,237	1716,147	9,99	10,009	7,921	2,228	2,675	21,1	952,233	23,829	1715,266	2,9	201,814	201,814	99,717	0	0	0	0	0	0	0
10:54:12	0	1716,147	9,99	9,863	7,921	2,228	2,666	21,1	952,233	23,829	1715,267	2,9	201,814	201,814	99,717	0	0	0	0	0	0	0
10:54:12	0	1716,147	9,99	9,961	7,921	2,228	2,657	21,1	952,233	23,829	1715,268	2,9	201,814	201,814	99,717	0	0	0	0	0	0	0
10:54:12	0	1716,147	9,99	9,863	7,921	2,228	2,649	21,1	952,233	23,829	1715,268	2,9	201,814	201,814	99,717	0	0	0	0	0	0	0
10:54:12	0	1716,147	9,99	9,961	7,921	2,228	2,641	21,1	952,233	23,829	1715,269	2,9	201,814	201,814	99,717	0	0	0	0	0	0	0
10:54:12	43,249	1716,579	10,039	10,009	7,921	2,232	2,633	21,1	952,233	23,829	1715,271	2,9	201,814	201,814	99,717	0	0	0	0	0	0	0
10:54:12	-43,249	1716,147	9,99	9,863	7,921	2,228	2,625	21,1	952,233	23,829	1715,271	2,9	201,814	201,814	99,717	0	0	0	0	0	0	0
10:54:12	0	1716,147	9,99	9,863	7,921	2,228	2,617	21,1	952,233	23,829	1715,272	2,9	201,814	201,814	99,717	0	0	0	0	0	0	0
10:54:12	0	1716,147	9,99	9,863	7,921	2,228	2,609	21,1	952,233	23,829	1715,273	2,9	201,814	201,814	99,717	0	0	0	0	0	0	0
10:54:12	43,249	1716,579	10,039	9,961	7,921	2,232	2,602	21,1	952,233	23,829	1715,274	2,9	201,814	201,814	99,717	0	0	0	0	0	0	0
10:54:12	0	1716,579	10,039	9,961	7,921	2,232	2,595	21,1	952,233	23,829	1715,276	2,9	201,814	201,814	99,717	0	0	0	0	0	0	0
10:54:12	-43,249	1716,147	9,99	9,814	7,921	2,228	2,587	21,1	952,233	23,829	1715,277	2,9	201,814	201,814	99,717	0	0	0	0	0	0	0
10:54:12	0	1716,147	9,99	10,009	7,921	2,228	2,58	21,1	952,233	23,829	1715,278	2,9	201,814	201,814	99,717	0	0	0	0	0	0	0
10:54:12	0	1716,147	9,99	9,863	7,921	2,228	2,573	21,1	952,233	23,829	1715,278	2,9	201,814	201,814	99,717	0	0	0	0	0	0	0
10:54:12	43,249	1716,579	10,039	10,058	7,921	2,232	2,567	21,1	952,233	23,829	1715,28	2,9	201,814	201,814	99,717	0	0	0	0	0	0	0
10:54:12	-43,249	1716,147	9,99	9,961	7,921	2,228	2,56	21,1	952,233	23,829	1715,281	2,9	201,814	201,814	99,717	0	0	0	0	0	0	0
10:54:12	0	1716,147	9,99	9,961	7,921	2,228	2,554	21,1	952,233	23,829	1715,281	2,9	201,814	201,814	99,717	0	0	0	0	0	0	0
10:54:12	-43,237	1715,715	9,941	9,863	7,921	2,223	2,547	21,1	952,233	23,829	1715,282	2,9	201,814	201,814	99,717	0	0	0	0	0	0	0
10:54:12	43,237	1716,147	9,99	10,009	7,921	2,228	2,541	21,1	952,233	23,829	1715,283	2,9	201,814	201,814	99,717	0	0	0	0	0	0	0
10:54:12	-43,237	1715,715	9,941	10,009	7,921	2,223	2,535	21,1	952,233	23,829	1715,283	2,9	201,814	201,814	99,717	0	0	0	0	0	0	0
10:54:12	43,237	1716,147	9,99	9,961	7,921	2,228	2,529	21,1	952,233	23,829	1715,284	2,9	201,814	201,814	99,717	0	0	0	0	0	0	0
10:54:12	-43,237	1715,715	9,941	9,863	7,921	2,223	2,523	21,1	952,233	23,829	1715,284	2,9	201,814	201,814	99,717	0	0	0	0	0	0	0
10:54:12	43,237	1716,147	9,99	9,961	7,921	2,228	2,517	21,1	952,233	23,829	1715,285	2,9	201,814	201,814	99,717	0	0	0	0	0	0	0
10:54:12	0	1716,147	9,99	9,961	7,921	2,228	2,511	21,1	952,233	23,829	1715,286	2,9	201,814	201,814	99,717	0	0	0	0	0	0	0
10:54:12	43,249	1716,579	10,039	10,009	7,921	2,232	2,506	21,1	952,233	23,829	1715,288	2,9	201,814	201,814	99,717	0	0	0	0	0	0	0
10:54:12	-43,249	1716,147	9,99	9,961	7,921	2,228	2,5	21,1	952,233	23,829	1715,288	2,9	201,814	201,814	99,717	0	0	0	0	0	0	0
10:54:12	43,249	1716,579	10,039	10,009	7,921	2,232	2,495	21,1	952,233	23,829	1715,29	2,9	201,814	201,814	99,717	0	0	0	0	0	0	0
10:54:12	-43,249	1716,147	9,99	9,961	7,921	2,228	2,49	21,1	952,233	23,829	1715,29	2,9	201,814	201,814	99,717	0	0	0	0	0	0	0
10:54:12	0	1716,147	9,99	9,961	7,921	2,228	2,485	21,1	952,233	23,829	1715,291	2,9	201,814	201,814	99,717	0	0	0	0	0	0	0
10:54:12	43,249	1716,579	10,039	10,009	7,921	2,232	2,48	21,1	952,233	23,829	1715,293	2,9	201,814	201,814	99,717	0	0	0	0	0	0	0
10:54:12	0	1716,579	10,039	10,058	7,921	2,232	2,475	21,1	952,233	23,829	1715,294	2,9	201,814	201,814	99,717	0	0	0	0	0	0	0
10:54:12	86,511	1717,445	10,136	10,058	7,921	2,241	2,47	21,1	952,233	23,829	1715,296	2,9	201,814	201,814	99,717	0	0	0	0	0	0	0
10:54:12	-129,76	1716,147	9,99	9,863	7,921	2,228	2,465	21,1	952,233	23,829	1715,297	2,9	201,814	201,814	99,717	0	0	0	0	0	0	0
10:54:12	0	1716,147	9,99	9,961	7,921	2,228	2,461	21,1	952,233	23,829	1715,298	2,9	201,814	201,814	99,717	0	0	0	0	0	0	0
10:54:12	43,249	1716,579	10,039	10,009	7,921	2,232	2,456	21,1	952,233	23,829	1715,299	2,9	201,814	201,814	99,717	0	0	0	0	0	0	0
10:54:12	0	1716,579	10,039	9,961	7,921	2,232	2,452	21,1	952,233	23,829	1715,301	2,9	201,814	201,814	99,717	0	0	0	0	0	0	0
10:54:12	-43,249	1716,147	9,99	9,863	7,921	2,228	2,448	21,1	952,233	23,829	1715,301	2,9	201,814	201,814	99,717	0	0	0	0	0	0	0
10:54:12	0	1716,147	9,99	9,863	7,921	2,228	2,443	21,1	952,233	23,829	1715,302	2,9	201,814	201,814	99,717	0	0	0	0	0	0	0
10:54:12	43,249	1716,579	10,039	9,961	7,921	2,232	2,439	21,1	952,233	23,829	1715,304	2,9	201,814	201,814	99,717	0	0	0	0	0	0	0
10:54:12	-43,249	1716,147	9,99	9,863	7,921	2,228	2,435	21,1	952,233	23,829	1715,304	2,9	201,814	201,814	99,717	0	0	0	0	0	0	0
10:54:12	43,249	1716,579	10,039	9,863	7,921	2,232	2,431	21,1	952,233	23,829	1715,306	2,9	201,814	201,814	99,717	0	0	0	0	0	0	0
10:54:12	-85,974	1715,72	10,039	9,863	7,916	2,223	2,427	21,1	952,233	23,829	1715,306	2,9	201,814	201,814	99,717	0	0	0	0	0	0	0
10:54:12	-43,249	1715,287	9,99	9,961	7,916	2,219	2,423	21,1	952,233	23,829	1715,287	2,9	201,814	201,814	99,717	0	0	0	0	0	0	0
10:54:12	0	1715,287	9,99	9,863	7,916	2,219	2,419	21,1	952,233	23,829	1715,287	2,9	201,814	201,814	99,717	0	0	0	0	0	0	0
10:54:12	43,249	1715,72	10,039	10,009	7,916	2,223	2,415	21,1	952,233	23,829	1715,288	2,9	201,814	201,814	99,717	0	0	0	0	0	0	0
10:54:12	-86,486	1714,855	9,941	9,961	7,916	2,215	2,411	21,1	952,233	23,829	1714,855	2,9	201,814	201,814	99,717	0	0	0	0	0	0	0
10:54:12	0	1714,855	9,941	9,961	7,916	2,215	2,407	21,1	952,233	23,829	1714,855	2,9	201,814	201,814	99,717	0	0	0	0	0	0	0
10:54:12	-86,474	1713,99	9,843	9,863	7,916	2,206	2,403	21,1	952,233	23,829	1713,99	2,9	201,814	201,814	99,717	0	0	0	0	0	0	0
10:54:12	129,711	1715,287	9,99	10,009	7,916	2,219	2,4	21,1	952,233	23,829	1713,991	2,9	201,814	201,814	99,717	0	0	0	0	0	0	0
10:54:12	-43,237	1714,855	9,941	9,961	7,916	2,215	2,396	21,1	952,233	23,829	1713,992	2,9	201,814	201,814	99,717	0	0	0	0	0	0	0
10:54:12	43,237	1715,287	9,99	10,009	7,916	2,219	2,393	21,1	952,233	23,829	1713,993	2,9	201,814	201,814	99,717	0	0	0	0	0	0	0
10:54:12	-129,711	1713,99	9,843	9,863	7,916	2,206	2,389	21,1	952,233	23,829	1713,99	2,9	201,814	201,814	99,717	0	0	0	0	0	0	0
10:54:12	86,474	1714,855	9,941	9,863	7,916	2,215	2,385	21,1	952,233	23,829	1713,991	2,9	201,814	201,814	99,717	0	0	0	0	0	0	0
10:54:12	0	1714,855	9,941	9,961	7,916	2,215	2,382	21,1	952,233	23,829	1713,992	2,9	201,814	201,814	99,717	0	0	0	0	0	0	0
10:54:12	0	1714,855	9,941	9,863	7,916	2,215	2,379	21,1	952,233	23,829	1713,993	2,9	201,814	201,814	99,717	0	0	0	0	0	0	0
10:54:12	43,237	1715,287	9,99	9,961	7,916	2,219	2,376	21,1	952,233	23,829	1713,994	2,9	201,814	201,814	99,717	0	0	0	0	0	0	0
10:54:12	0	1715,287	9,99	9,961	7,916	2,219	2,373	21	953,153	23,829	1713,995	2,9	201,814	201,814	99,717	0	0	0	0	0	0	0
10:54:12	-44,934	1714,838	9,941	9,863	7,916	2,214	2,37	21	953,153	23,829	1713,996	2,9	201,814	201,814	99,717	0	0	0	0	0	0	0
10:54:12	43,225	1715,27	9,99	9,961	7,916	2,219	2,367	21	953,153	23,829	1713,997	2,9	201,814	201,814	99,717	0	0	0	0	0	0	0
10:54:12	43,237	1715,702	10,039	10,058	7,916	2,223	2,364	21	953,153	23,829	1713,999	2,9	201,814	201,814	99,717	0	0	0	0	0	0	0
10:54:12	-43,237	1715,27	9,99	10,009	7,916	2,219	2,361	21	953,153	23,829	1714	2,9	201,814	201,814	99,717	0	0	0	0	0	0	0
10:54:12	43,237	1715,702	10,039	10,009	7,916	2,223	2,358	21	953,153	23,829	1714,002	2,9	201,814	201,814	99,717	0	0	0	0	0	0	0
10:54:12	86,486	1716,567	10,136	10,058	7,916	2,232	2,356	21	953,153	23,829	1714,005	2,9	201,814	201,814	99,717	0	0	0	0	0	0	0
10:54:12	-129,724	1715,27	9,99	10,009	7,916	2,219	2,353	21	953,153	23,829	1714,006	2,9	201,814	201,814	99,717	0	0	0	0	0	0	0
10:54:12	43,237	1715,702	10,039	10,058	7,916	2,223	2,351	21	953,153	23,829	1714,008	2,9	201,814	201,814	99,717	0	0	0	0	0	0	0
10:54:12	-86,462	1714,838	9,941	9,863	7,916	2,214	2,348	21	953,153	23,829	1714,009	2,9	201,814	201,814	99,717	0	0	0	0	0	0	0
10:54:12	-86,462	1713,973	9,843	9,814	7,916	2,205	2,345	21	953,153	23,829	1713,973	2,9	200,798	200,798	99,712	0	0	0	0	0	0	0
10:54:12	86,462	1714,838	9,941	9,961	7,916	2,214	2,342	21	953,153	23,829	1713,974	2,9	200,798	200,798	99,712	0	0	0	0	0	0	0
10:54:12	0	1714,838	9,941	9,961	7,916	2,214	2,34	21	953,153	23,829	1713,975	2,9	200,798	200,798	99,712	0	0	0	0	0	0	0
10:54:12	0	1714,838	9,941	10,009	7,916	2,214	2,338	21	953,153	23,829	1713,976	2,9	200,798	200,798	99,712	0	0	0	0	0	0	0
10:54:12	0	1714,838	9,941	10,058	7,916	2,214	2,335	21	953,153	23,829	1713,977	2,9	200,798	200,798	99,712	0	0	0	0	0	0	0
10:54:12	43,225	1715,27	9,99	10,058	7,916	2,219	2,333	21	953,153	23,829	1713,978	2,9	200,798	200,798	99,712	0	0	0	0	0	0	0
10:54:12	-129,687	1713,973	9,843	9,863	7,916	2,205	2,33	21	953,153	23,829	1713,973	2,9	200,798	200,798	99,712	0	0	0	0	0	0	0
10:54:12	86,462	1714,838	9,941	9,961	7,916	2,214	2,328	21	953,153	23,829	1713,974	2,9	200,798	200,798	99,712	0	0	0	0	0	0	0
10:54:12	0	1714,838	9,941	10,009	7,916	2,214	2,326	21	953,153	23,829	1713,975	2,9	200,798	200,798	99,712	0	0	0	0	0	0	0
10:54:12	86,462	1715,702	10,039	10,058	7,916	2,223	2,324	21	953,153	23,829	1713,977	2,9	200,798	200,798	99,712	0	0	0	0	0	0	0
10:54:12	0	1715,702	10,039	10,058	7,916	2,223	2,322	21	953,153	23,829	1713,979	2,9	200,798	200,798	99,712	0	0	0	0	0	0	0
10:54:12	86,486	1716,567	10,136	10,205	7,916	2,232	2,32	21	953,153	23,829	1713,981	2,9	200,798	200,798	99,712	0	0	0	0	0	0	0
10:54:12	-129,724	1715,27	9,99	9,961	7,916	2,219	2,318	21	953,153	23,829	1713,982	2,9	200,798	200,798	99,712	0	0	0	0	0	0	0
10:54:12	0	1715,27	9,99	10,009	7,916	2,219	2,316	21	953,153	23,829	1713,984	2,9	200,798	200,798	99,712	0	0	0	0	0	0	0
10:54:12	43,237	1715,702	10,039	10,058	7,916	2,223	2,314	21	953,153	23,829	1713,985	2,9	200,798	200,798	99,712	0	0	0	0	0	0	0
10:54:12	0	1715,702	10,039	10,009	7,916	2,223	2,313	21	953,153	23,829	1713,987	2,9	200,798	200,798	99,712	0	0	0	0	0	0	0
10:54:12	0	1715,702	10,039	10,058	7,916	2,223	2,311	21	953,153	23,829	1713,989	2,9	200,798	200,798	99,712	0	0	0	0	0	0	0
10:54:13	0	1715,702	10,039	10,009	7,916	2,223	2,309	21	953,153	23,829	1713,991	2,9	200,798	200,798	99,712	0	0	0	0	0	0	0
10:54:13	0	1715,702	10,039	10,058	7,916	2,223	2,307	21	953,153	23,829	1713,992	2,9	200,798	200,798	99,712	0	0	0	0	0	0	0
10:54:13	-43,237	1715,27	9,99	9,961	7,916	2,219	2,306	21	953,153	23,829	1713,994	2,9	200,798	200,798	99,712	0	0	0	0	0	0	0
10:54:13	43,237	1715,702	10,039	10,058	7,916	2,223	2,304	21	953,153	23,829	1713,995	2,9	200,798	200,798	99,712	0	0	0	0	0	0	0
10:54:13	86,486	1716,567	10,136	10,205	7,916	2,232	2,303	21	953,153	23,829	1713,998	2,9	200,798	200,798	99,712	0	0	0	0	0	0	0
10:54:13	-129,724	1715,27	9,99	9,961	7,916	2,219	2,301	21	953,153	23,829	1713,999	2,9	200,798	200,798	99,712	0	0	0	0	0	0	0
10:54:13	0	1715,27	9,99	10,009	7,916	2,219	2,299	21	953,153	23,829	1714,001	2,9	200,798	200,798	99,712	0	0	0	0	0	0	0
10:54:13	0	1715,27	9,99	10,058	7,916	2,219	2,298	21	953,153	23,829	1714,002	2,9	200,798	200,798	99,712	0	0	0	0	0	0	0
10:54:13	0	1715,27	9,99	9,961	7,916	2,219	2,296	21	953,153	23,829	1714,003	2,9	200,798	200,798	99,712	0	0	0	0	0	0	0
10:54:13	43,237	1715,702	10,039	10,058	7,916	2,223	2,295	21	953,153	23,829	1714,005	2,9	200,798	200,798	99,712	0	0	0	0	0	0	0
10:54:13	-43,237	1715,27	9,99	10,009	7,916	2,219	2,293	21	953,153	23,829	1714,006	2,9	200,798	200,798	99,712	0	0	0	0	0	0	0
10:54:13	-43,225	1714,838	9,941	9,863	7,916	2,214	2,292	21	953,153	23,829	1714,007	2,9	200,798	200,798	99,712	0	0	0	0	0	0	0
10:54:13	0	1714,838	9,941	9,814	7,916	2,214	2,29	21	953,153	23,829	1714,008	2,9	200,798	200,798	99,712	0	0	0	0	0	0	0
10:54:13	0	1714,838	9,941	9,863	7,916	2,214	2,289	21	953,153	23,829	1714,009	2,9	200,798	200,798	99,712	0	0	0	0	0	0	0
10:54:13	43,225	1715,27	9,99	9,863	7,916	2,219	2,287	21	953,153	23,829	1714,01	2,9	200,798	200,798	99,712	0	0	0	0	0	0	0
10:54:13	0	1715,27	9,99	10,009	7,916	2,219	2,286	21	953,153	23,829	1714,011	2,9	200,798	200,798	99,712	0	0	0	0	0	0	0
10:54:13	0	1715,27	9,99	9,863	7,916	2,219	2,285	21	953,153	23,829	1714,012	2,9	200,798	200,798	99,712	0	0	0	0	0	0	0
10:54:13	0	1715,27	9,99	9,961	7,916	2,219	2,283	21	953,153	23,829	1714,014	2,9	200,798	200,798	99,712	0	0	0	0	0	0	0
10:54:13	43,237	1715,702	10,039	10,009	7,916	2,223	2,282	21	953,153	23,829	1714,015	2,9	200,798	200,798	99,712	0	0	0	0	0	0	0
10:54:13	0	1715,702	10,039	10,058	7,916	2,223	2,281	21	953,153	23,829	1714,017	2,9	200,798	200,798	99,712	0	0	0	0	0	0	0
10:54:13	0	1715,702	10,039	10,009	7,916	2,223	2,28	21	953,153	23,829	1714,019	2,9	200,798	200,798	99,712	0	0	0	0	0	0	0
10:54:13	-43,237	1715,27	9,99	10,009	7,916	2,219	2,279	21	953,153	23,829	1714,02	2,9	200,798	200,798	99,712	0	0	0	0	0	0	0
10:54:13	43,237	1715,702	10,039	9,961	7,916	2,223	2,278	21	953,153	23,829	1714,022	2,9	200,798	200,798	99,712	0	0	0	0	0	0	0
10:54:13	0	1715,702	10,039	10,058	7,916	2,223	2,277	21	953,153	23,829	1714,024	2,9	200,798	200,798	99,712	0	0	0	0	0	0	0
10:54:13	0	1715,702	10,039	10,156	7,916	2,223	2,276	21	953,153	23,829	1714,025	2,9	200,798	200,798	99,712	0	0	0	0	0	0	0
10:54:13	86,486	1716,567	10,136	10,156	7,916	2,232	2,275	21	953,153	23,829	1714,028	2,9	200,798	200,798	99,712	0	0	0	0	0	0	0
10:54:13	-86,486	1715,702	10,039	10,058	7,916	2,223	2,274	21	953,153	23,829	1714,03	2,9	200,798	200,798	99,712	0	0	0	0	0	0	0
10:54:13	0	1715,702	10,039	10,058	7,916	2,223	2,273	21	953,153	23,829	1714,031	2,9	200,798	200,798	99,712	0	0	0	0	0	0	0
10:54:13	0	1715,702	10,039	10,009	7,916	2,223	2,272	21	953,153	23,829	1714,033	2,9	200,798	200,798	99,712	0	0	0	0	0	0	0
10:54:13	-43,237	1715,27	9,99	10,009	7,916	2,219	2,271	21	953,153	23,829	1714,034	2,9	200,798	200,798	99,712	0	0	0	0	0	0	0
10:54:13	-43,225	1714,838	9,941	9,863	7,916	2,214	2,27	21	953,153	23,829	1714,035	2,9	200,798	200,798	99,712	0	0	0	0	0	0	0
10:54:13	85,974	1715,698	9,941	9,863	7,921	2,223	2,269	21	953,153	23,829	1714,037	2,9	200,798	200,798	99,712	0	0	0	0	0	0	0
10:54:13	-129,699	1714,401	9,795	9,716	7,921	2,21	2,268	21	953,153	23,829	1714,037	2,9	200,798	200,798	99,712	0	0	0	0	0	0	0
10:54:13	129,699	1715,698	9,941	9,814	7,921	2,223	2,267	21	953,153	23,829	1714,039	2,9	200,798	200,798	99,712	0	0	0	0	0	0	0
10:54:13	-42,749	1715,27	9,99	9,863	7,916	2,219	2,266	21	953,153	23,829	1714,04	2,9	200,798	200,798	99,712	0	0	0	0	0	0	0
10:54:13	43,237	1715,702	10,039	9,961	7,916	2,223	2,265	21	953,153	23,829	1714,042	2,9	200,798	200,798	99,712	0	0	0	0	0	0	0
10:54:13	0	1715,702	10,039	10,009	7,916	2,223	2,264	21	953,153	23,829	1714,044	2,9	200,798	200,798	99,712	0	0	0	0	0	0	0
10:54:13	-43,237	1715,27	9,99	9,961	7,916	2,219	2,263	21	953,153	23,829	1714,045	2,9	200,798	200,798	99,712	0	0	0	0	0	0	0
10:54:13	0	1715,27	9,99	9,961	7,916	2,219	2,262	21	953,153	23,829	1714,046	2,9	200,798	200,798	99,712	0	0	0	0	0	0	0
10:54:13	-43,225	1714,838	9,941	9,961	7,916	2,214	2,261	21	953,153	23,829	1714,047	2,9	200,798	200,798	99,712	0	0	0	0	0	0	0
10:54:13	43,225	1715,27	9,99	9,961	7,916	2,219	2,261	21	953,153	23,829	1714,048	2,9	200,798	200,798	99,712	0	0	0	0	0	0	0
10:54:13	0	1715,27	9,99	9,961	7,916	2,219	2,26	21	953,153	23,829	1714,049	2,9	200,798	200,798	99,712	0	0	0	0	0	0	0
10:54:13	0	1715,27	9,99	10,009	7,916	2,219	2,259	21	953,153	23,829	1714,05	2,9	200,798	200,798	99,712	0	0	0	0	0	0	0
10:54:13	0	1715,27	9,99	10,009	7,916	2,219	2,258	21	953,153	23,829	1714,052	2,9	200,798	200,798	99,712	0	0	0	0	0	0	0
10:54:13	43,237	1715,702	10,039	10,009	7,916	2,223	2,257	21	953,153	23,829	1714,053	2,9	200,798	200,798	99,712	0	0	0	0	0	0	0
10:54:13	-43,237	1715,27	9,99	9,961	7,916	2,219	2,257	21	953,153	23,829	1714,055	2,9	200,798	200,798	99,712	0	0	0	0	0	0	0
10:54:13	0	1715,27	9,99	9,961	7,916	2,219	2,256	21	953,153	23,829	1714,056	2,9	200,798	200,798	99,712	0	0	0	0	0	0	0
10:54:13	43,237	1715,702	10,039	9,961	7,916	2,223	2,255	21	953,153	23,829	1714,058	2,9	200,798	200,798	99,712	0	0	0	0	0	0	0
10:54:13	86,486	1716,567	10,136	10,058	7,916	2,232	2,255	21	953,153	23,829	1714,06	2,9	200,798	200,798	99,712	0	0	0	0	0	0	0
10:54:13	-129,724	1715,27	9,99	9,814	7,916	2,219	2,254	21	953,153	23,829	1714,061	2,9	200,798	200,798	99,712	0	0	0	0	0	0	0
10:54:13	0	1715,27	9,99	9,961	7,916	2,219	2,253	21	953,153	23,829	1714,063	2,9	200,798	200,798	99,712	0	0	0	0	0	0	0
10:54:13	43,237	1715,702	10,039	10,009	7,916	2,223	2,253	21	953,153	23,829	1714,064	2,9	200,798	200,798	99,712	0	0	0	0	0	0	0
10:54:13	-43,237	1715,27	9,99	9,961	7,916	2,219	2,252	21	953,153	23,829	1714,065	2,9	200,798	200,798	99,712	0	0	0	0	0	0	0
10:54:13	129,724	1716,567	10,136	10,009	7,916	2,232	2,252	21	953,153	23,829	1714,068	2,9	200,798	200,798	99,712	0	0	0	0	0	0	0
10:54:13	-172,949	1714,838	9,941	10,009	7,916	2,214	2,251	21	953,153	23,829	1714,069	2,9	200,798	200,798	99,712	0	0	0	0	0	0	0
10:54:13	43,225	1715,27	9,99	9,961	7,916	2,219	2,25	21	953,153	23,829	1714,07	2,9	200,798	200,798	99,712	0	0	0	0	0	0	0
10:54:13	43,237	1715,702	10,039	10,009	7,916	2,223	2,25	21	953,153	23,829	1714,071	2,9	200,798	200,798	99,712	0	0	0	0	0	0	0
10:54:13	-43,237	1715,27	9,99	10,009	7,916	2,219	2,249	21	953,153	23,829	1714,073	2,9	200,798	200,798	99,712	0	0	0	0	0	0	0
10:54:13	-43,225	1714,838	9,941	9,863	7,916	2,214	2,249	21	953,153	23,829	1714,073	2,9	200,798	200,798	99,712	0	0	0	0	0	0	0
10:54:13	43,225	1715,27	9,99	10,058	7,916	2,219	2,248	21	953,153	23,829	1714,075	2,9	200,798	200,798	99,712	0	0	0	0	0	0	0
10:54:13	0	1715,27	9,99	10,009	7,916	2,219	2,247	21	953,153	23,829	1714,076	2,9	200,798	200,798	99,712	0	0	0	0	0	0	0
10:54:13	0	1715,27	9,99	10,009	7,916	2,219	2,247	21	953,153	23,829	1714,077	2,9	200,798	200,798	99,712	0	0	0	0	0	0	0
10:54:13	-43,225	1714,838	9,941	9,863	7,916	2,214	2,246	21	953,153	23,829	1714,078	2,9	200,798	200,798	99,712	0	0	0	0	0	0	0
10:54:13	0	1714,838	9,941	9,961	7,916	2,214	2,246	21	953,153	23,829	1714,079	2,9	200,798	200,798	99,712	0	0	0	0	0	0	0
10:54:13	43,225	1715,27	9,99	10,009	7,916	2,219	2,245	21	953,153	23,829	1714,08	2,9	200,798	200,798	99,712	0	0	0	0	0	0	0
10:54:13	0	1715,27	9,99	10,009	7,916	2,219	2,245	21	953,153	23,829	1714,081	2,9	200,798	200,798	99,712	0	0	0	0	0	0	0
10:54:13	43,237	1715,702	10,039	10,009	7,916	2,223	2,244	21	953,153	23,829	1714,083	2,9	200,798	200,798	99,712	0	0	0	0	0	0	0
10:54:13	-43,237	1715,27	9,99	9,961	7,916	2,219	2,244	21	953,153	23,829	1714,084	2,9	200,798	200,798	99,712	0	0	0	0	0	0	0
10:54:13	43,237	1715,702	10,039	10,009	7,916	2,223	2,243	21	953,153	23,829	1714,085	2,9	200,798	200,798	99,712	0	0	0	0	0	0	0
10:54:13	0	1715,702	10,039	10,058	7,916	2,223	2,243	21	953,153	23,829	1714,087	2,9	200,798	200,798	99,712	0	0	0	0	0	0	0
10:54:13	0	1715,702	10,039	10,058	7,916	2,223	2,242	21	953,153	23,829	1714,089	2,9	200,798	200,798	99,712	0	0	0	0	0	0	0
10:54:13	-43,237	1715,27	9,99	9,961	7,916	2,219	2,242	21	953,153	23,829	1714,09	2,9	200,798	200,798	99,712	0	0	0	0	0	0	0
10:54:13	0	1715,27	9,99	9,961	7,916	2,219	2,242	21	953,153	23,829	1714,091	2,9	200,798	200,798	99,712	0	0	0	0	0	0	0
10:54:13	0	1715,27	9,99	10,009	7,916	2,219	2,241	21	952,693	23,829	1714,092	2,9	200,798	200,798	99,712	0	0	0	0	0	0	0
10:54:13	0,842	1715,278	9,99	9,961	7,916	2,219	2,241	21	952,693	23,829	1714,093	2,9	200,798	200,798	99,712	0	0	0	0	0	0	0
10:54:13	0	1715,278	9,99	10,009	7,916	2,219	2,24	21	952,693	23,829	1714,094	2,9	200,798	200,798	99,712	0	0	0	0	0	0	0
10:54:13	-43,225	1714,846	9,941	9,863	7,916	2,214	2,24	21	952,693	23,829	1714,095	2,9	200,798	200,798	99,712	0	0	0	0	0	0	0
10:54:13	43,225	1715,278	9,99	10,058	7,916	2,219	2,239	21	952,693	23,829	1714,096	2,9	200,798	200,798	99,712	0	0	0	0	0	0	0
10:54:13	-43,225	1714,846	9,941	9,863	7,916	2,214	2,239	21	952,693	23,829	1714,097	2,9	200,798	200,798	99,712	0	0	0	0	0	0	0
10:54:13	43,225	1715,278	9,99	10,009	7,916	2,219	2,238	21	952,693	23,829	1714,098	2,9	200,798	200,798	99,712	0	0	0	0	0	0	0
10:54:13	0	1715,278	9,99	10,009	7,916	2,219	2,238	21	952,693	23,829	1714,099	2,9	200,798	200,798	99,712	0	0	0	0	0	0	0
10:54:13	0	1715,278	9,99	9,961	7,916	2,219	2,238	21	952,693	23,829	1714,101	2,9	200,798	200,798	99,712	0	0	0	0	0	0	0
10:54:13	0	1715,278	9,99	10,009	7,916	2,219	2,237	21	952,693	23,829	1714,102	2,9	200,798	200,798	99,712	0	0	0	0	0	0	0
10:54:13	0	1715,278	9,99	9,961	7,916	2,219	2,237	21	952,693	23,829	1714,103	2,9	200,398	200,398	99,711	0	0	0	0	0	0	0
10:54:13	43,249	1715,711	10,039	10,009	7,916	2,223	2,237	21	952,693	23,829	1714,105	2,9	200,398	200,398	99,711	0	0	0	0	0	0	0
10:54:13	0	1715,711	10,039	10,058	7,916	2,223	2,236	21	952,693	23,829	1714,106	2,9	200,398	200,398	99,711	0	0	0	0	0	0	0
10:54:13	0	1715,711	10,039	10,058	7,916	2,223	2,236	21	952,693	23,829	1714,108	2,9	200,398	200,398	99,711	0	0	0	0	0	0	0
10:54:13	-43,249	1715,278	9,99	9,961	7,916	2,219	2,236	21	952,693	23,829	1714,109	2,9	200,398	200,398	99,711	0	0	0	0	0	0	0
10:54:13	0	1715,278	9,99	9,863	7,916	2,219	2,236	21	952,693	23,829	1714,11	2,9	200,398	200,398	99,711	0	0	0	0	0	0	0
10:54:13	43,249	1715,711	10,039	10,058	7,916	2,223	2,235	21	952,693	23,829	1714,112	2,9	200,398	200,398	99,711	0	0	0	0	0	0	0
10:54:13	86,486	1716,576	10,136	10,058	7,916	2,232	2,235	21	952,693	23,829	1714,114	2,9	200,398	200,398	99,711	0	0	0	0	0	0	0
10:54:13	-129,736	1715,278	9,99	9,863	7,916	2,219	2,235	21	952,693	23,829	1714,115	2,9	200,398	200,398	99,711	0	0	0	0	0	0	0
10:54:13	0	1715,278	9,99	9,961	7,916	2,219	2,235	21	952,693	23,829	1714,117	2,9	200,398	200,398	99,711	0	0	0	0	0	0	0
10:54:13	43,249	1715,711	10,039	9,961	7,916	2,223	2,234	21	952,693	23,829	1714,118	2,9	200,398	200,398	99,711	0	0	0	0	0	0	0
10:54:13	0	1715,711	10,039	10,156	7,916	2,223	2,234	21	952,693	23,829	1714,12	2,9	200,398	200,398	99,711	0	0	0	0	0	0	0
10:54:13	-43,249	1715,278	9,99	10,009	7,916	2,219	2,234	21	952,693	23,829	1714,121	2,9	200,398	200,398	99,711	0	0	0	0	0	0	0
10:54:13	-43,225	1714,846	9,941	9,961	7,916	2,214	2,233	21	952,693	23,829	1714,122	2,9	200,398	200,398	99,711	0	0	0	0	0	0	0
10:54:13	-86,462	1713,982	9,843	9,961	7,916	2,206	2,233	21	952,693	23,829	1713,982	2,9	200,398	200,398	99,711	0	0	0	0	0	0	0
10:54:14	0	1713,982	9,843	9,863	7,916	2,206	2,232	21	952,693	23,829	1713,982	2,9	200,398	200,398	99,711	0	0	0	0	0	0	0
10:54:14	86,462	1714,846	9,941	10,009	7,916	2,214	2,232	21	952,693	23,829	1713,983	2,9	200,398	200,398	99,711	0	0	0	0	0	0	0
10:54:14	43,225	1715,278	9,99	10,009	7,916	2,219	2,232	21	952,693	23,829	1713,984	2,9	200,398	200,398	99,711	0	0	0	0	0	0	0
10:54:14	0	1715,278	9,99	10,009	7,916	2,219	2,232	21	952,693	23,829	1713,985	2,9	200,398	200,398	99,711	0	0	0	0	0	0	0
10:54:14	-43,225	1714,846	9,941	9,961	7,916	2,214	2,231	21	952,693	23,829	1713,986	2,9	200,398	200,398	99,711	0	0	0	0	0	0	0
10:54:14	-86,462	1713,982	9,843	9,863	7,916	2,206	2,231	21	952,693	23,829	1713,982	2,9	200,398	200,398	99,711	0	0	0	0	0	0	0
10:54:14	0	1713,982	9,843	9,863	7,916	2,206	2,23	21	952,693	23,829	1713,982	2,9	200,398	200,398	99,711	0	0	0	0	0	0	0
10:54:14	0	1713,982	9,843	9,961	7,916	2,206	2,23	21	952,693	23,829	1713,982	2,9	200,398	200,398	99,711	0	0	0	0	0	0	0
10:54:14	0	1713,982	9,843	9,863	7,916	2,206	2,229	21	952,693	23,829	1713,982	2,9	200,398	200,398	99,711	0	0	0	0	0	0	0
10:54:14	86,462	1714,846	9,941	9,961	7,916	2,214	2,229	21	952,693	23,829	1713,983	2,9	200,398	200,398	99,711	0	0	0	0	0	0	0
10:54:14	-86,462	1713,982	9,843	9,814	7,916	2,206	2,228	21	952,693	23,829	1713,982	2,9	200,398	200,398	99,711	0	0	0	0	0	0	0
10:54:14	86,462	1714,846	9,941	9,961	7,916	2,214	2,228	21	952,693	23,829	1713,983	2,9	200,398	200,398	99,711	0	0	0	0	0	0	0
10:54:14	0	1714,846	9,941	10,058	7,916	2,214	2,228	21	952,693	23,829	1713,983	2,9	200,398	200,398	99,711	0	0	0	0	0	0	0
10:54:14	0	1714,846	9,941	10,058	7,916	2,214	2,228	21	952,693	23,829	1713,984	2,9	200,398	200,398	99,711	0	0	0	0	0	0	0
10:54:14	43,225	1715,278	9,99	10,009	7,916	2,219	2,227	21	952,693	23,829	1713,986	2,9	200,398	200,398	99,711	0	0	0	0	0	0	0
10:54:14	-43,225	1714,846	9,941	10,009	7,916	2,214	2,227	21	952,693	23,829	1713,986	2,9	200,398	200,398	99,711	0	0	0	0	0	0	0
10:54:14	43,225	1715,278	9,99	10,009	7,916	2,219	2,227	21	952,693	23,829	1713,988	2,9	200,398	200,398	99,711	0	0	0	0	0	0	0
10:54:14	43,249	1715,711	10,039	10,058	7,916	2,223	2,227	21	952,693	23,829	1713,989	2,9	200,398	200,398	99,711	0	0	0	0	0	0	0
10:54:14	0	1715,711	10,039	10,009	7,916	2,223	2,227	21	952,693	23,829	1713,991	2,9	200,398	200,398	99,711	0	0	0	0	0	0	0
10:54:14	-43,249	1715,278	9,99	9,961	7,916	2,219	2,227	21	952,693	23,829	1713,992	2,9	200,398	200,398	99,711	0	0	0	0	0	0	0
10:54:14	0	1715,278	9,99	10,009	7,916	2,219	2,227	21	952,693	23,829	1713,994	2,9	200,398	200,398	99,711	0	0	0	0	0	0	0
10:54:14	0	1715,278	9,99	9,863	7,916	2,219	2,226	21	952,693	23,829	1713,995	2,9	200,398	200,398	99,711	0	0	0	0	0	0	0
10:54:14	43,249	1715,711	10,039	10,058	7,916	2,223	2,226	21	952,693	23,829	1713,997	2,9	200,398	200,398	99,711	0	0	0	0	0	0	0
10:54:14	0	1715,711	10,039	10,058	7,916	2,223	2,226	21	952,693	23,829	1713,998	2,9	200,398	200,398	99,711	0	0	0	0	0	0	0
10:54:14	86,486	1716,576	10,136	10,205	7,916	2,232	2,226	21	952,693	23,829	1714,001	2,9	200,398	200,398	99,711	0	0	0	0	0	0	0
10:54:14	-129,736	1715,278	9,99	10,009	7,916	2,219	2,226	21	952,693	23,829	1714,002	2,9	200,398	200,398	99,711	0	0	0	0	0	0	0
10:54:14	0	1715,278	9,99	10,009	7,916	2,219	2,226	21	952,693	23,829	1714,004	2,9	200,398	200,398	99,711	0	0	0	0	0	0	0
10:54:14	43,249	1715,711	10,039	10,009	7,916	2,223	2,226	21	952,693	23,829	1714,005	2,9	200,398	200,398	99,711	0	0	0	0	0	0	0
10:54:14	0	1715,711	10,039	10,058	7,916	2,223	2,226	21	952,693	23,829	1714,007	2,9	200,398	200,398	99,711	0	0	0	0	0	0	0
10:54:14	86,486	1716,576	10,136	10,156	7,916	2,232	2,226	21	952,693	23,829	1714,01	2,9	200,398	200,398	99,711	0	0	0	0	0	0	0
10:54:14	-129,736	1715,278	9,99	9,961	7,916	2,219	2,226	21	952,693	23,829	1714,011	2,9	200,398	200,398	99,711	0	0	0	0	0	0	0
10:54:14	43,249	1715,711	10,039	10,058	7,916	2,223	2,226	21	952,693	23,829	1714,013	2,9	200,398	200,398	99,711	0	0	0	0	0	0	0
10:54:14	0	1715,711	10,039	10,009	7,916	2,223	2,226	21	952,693	23,829	1714,014	2,9	200,398	200,398	99,711	0	0	0	0	0	0	0
10:54:14	0	1715,711	10,039	10,009	7,916	2,223	2,226	21	952,693	23,829	1714,016	2,9	200,398	200,398	99,711	0	0	0	0	0	0	0
10:54:14	0	1715,711	10,039	10,058	7,916	2,223	2,226	21	952,693	23,829	1714,018	2,9	200,398	200,398	99,711	0	0	0	0	0	0	0
10:54:14	0	1715,711	10,039	10,058	7,916	2,223	2,226	21	952,693	23,829	1714,02	2,9	200,398	200,398	99,711	0	0	0	0	0	0	0
10:54:14	0	1715,711	10,039	10,058	7,916	2,223	2,226	21	952,693	23,829	1714,021	2,9	200,398	200,398	99,711	0	0	0	0	0	0	0
10:54:14	0	1715,711	10,039	10,009	7,916	2,223	2,226	21	952,693	23,829	1714,023	2,9	200,398	200,398	99,711	0	0	0	0	0	0	0
10:54:14	0	1715,711	10,039	10,009	7,916	2,223	2,226	21	952,693	23,829	1714,025	2,9	200,398	200,398	99,711	0	0	0	0	0	0	0
10:54:14	86,486	1716,576	10,136	10,009	7,916	2,232	2,226	21	952,693	23,829	1714,028	2,9	200,398	200,398	99,711	0	0	0	0	0	0	0
10:54:14	-86,486	1715,711	10,039	9,961	7,916	2,223	2,226	21	952,693	23,829	1714,029	2,9	200,398	200,398	99,711	0	0	0	0	0	0	0
10:54:14	0	1715,711	10,039	9,961	7,916	2,223	2,226	21	952,693	23,829	1714,031	2,9	200,398	200,398	99,711	0	0	0	0	0	0	0
10:54:14	0	1715,711	10,039	9,961	7,916	2,223	2,226	21	952,693	23,829	1714,033	2,9	200,398	200,398	99,711	0	0	0	0	0	0	0
10:54:14	-43,249	1715,278	9,99	9,961	7,916	2,219	2,225	21	952,693	23,829	1714,034	2,9	200,398	200,398	99,711	0	0	0	0	0	0	0
10:54:14	43,249	1715,711	10,039	10,009	7,916	2,223	2,225	21	952,693	23,829	1714,036	2,9	200,398	200,398	99,711	0	0	0	0	0	0	0
10:54:14	0	1715,711	10,039	10,009	7,916	2,223	2,225	21	952,693	23,829	1714,037	2,9	200,398	200,398	99,711	0	0	0	0	0	0	0
10:54:14	86,486	1716,576	10,136	10,009	7,916	2,232	2,226	21	952,693	23,829	1714,04	2,9	200,398	200,398	99,711	0	0	0	0	0	0	0
10:54:14	-129,736	1715,278	9,99	9,961	7,916	2,219	2,225	21	952,693	23,829	1714,041	2,9	200,398	200,398	99,711	0	0	0	0	0	0	0
10:54:14	43,249	1715,711	10,039	10,009	7,916	2,223	2,225	21	952,693	23,829	1714,043	2,9	200,398	200,398	99,711	0	0	0	0	0	0	0
10:54:14	0	1715,711	10,039	10,009	7,916	2,223	2,225	21	952,693	23,829	1714,044	2,9	200,398	200,398	99,711	0	0	0	0	0	0	0
10:54:14	86,486	1716,576	10,136	10,156	7,916	2,232	2,225	21	952,693	23,829	1714,047	2,9	200,398	200,398	99,711	0	0	0	0	0	0	0
10:54:14	-86,486	1715,711	10,039	10,009	7,916	2,223	2,225	21	952,693	23,829	1714,049	2,9	200,398	200,398	99,711	0	0	0	0	0	0	0
10:54:14	86,486	1716,576	10,136	10,156	7,916	2,232	2,226	21	952,693	23,829	1714,051	2,9	200,398	200,398	99,711	0	0	0	0	0	0	0
10:54:14	0	1716,576	10,136	10,058	7,916	2,232	2,226	21	952,693	23,829	1714,054	2,9	200,398	200,398	99,711	0	0	0	0	0	0	0
10:54:14	0	1716,576	10,136	10,156	7,916	2,232	2,226	21	952,693	23,829	1714,056	2,9	200,398	200,398	99,711	0	0	0	0	0	0	0
10:54:14	0	1716,576	10,136	10,156	7,916	2,232	2,226	21	952,693	23,829	1714,059	2,9	200,398	200,398	99,711	0	0	0	0	0	0	0
10:54:14	-86,486	1715,711	10,039	10,058	7,916	2,223	2,226	21	952,693	23,829	1714,061	2,9	200,398	200,398	99,711	0	0	0	0	0	0	0
10:54:14	0	1715,711	10,039	10,058	7,916	2,223	2,226	21	952,693	23,829	1714,062	2,9	200,398	200,398	99,711	0	0	0	0	0	0	0
10:54:14	0	1715,711	10,039	10,156	7,916	2,223	2,226	21	952,693	23,829	1714,064	2,9	200,398	200,398	99,711	0	0	0	0	0	0	0
10:54:14	86,486	1716,576	10,136	10,058	7,916	2,232	2,226	21	952,693	23,829	1714,067	2,9	200,398	200,398	99,711	0	0	0	0	0	0	0
10:54:14	129,772	1717,874	10,283	10,302	7,916	2,246	2,226	21	952,693	23,829	1714,07	2,9	200,398	200,398	99,711	0	0	0	0	0	0	0
10:54:14	216,333	1720,037	10,527	10,595	7,916	2,268	2,227	21	952,693	23,829	1714,076	2,9	200,398	200,398	99,711	0	0	0	0	0	0	0
10:54:14	389,66	1723,934	10,966	11,181	7,916	2,308	2,229	21	952,693	23,829	1714,086	2,9	200,398	200,398	99,711	0	0	0	0	0	0	0
10:54:14	519,348	1729,127	11,455	11,621	7,921	2,362	2,231	21	952,693	23,829	1714,101	2,9	200,398	200,398	99,711	0	0	0	0	0	0	0
10:54:14	864,721	1737,774	12,334	12,744	7,926	2,451	2,236	21	952,693	23,829	1714,125	2,9	200,398	200,398	99,711	0	0	0	0	0	0	0
10:54:14	734,741	1745,122	12,968	13,574	7,936	2,527	2,241	21	952,693	23,829	1714,156	2,9	200,398	200,398	99,711	0	0	0	0	0	0	0
10:54:14	947,058	1754,592	13,652	14,599	7,955	2,624	2,249	21	952,693	23,829	1714,197	2,9	200,398	200,398	99,711	0	0	0	0	0	0	0
10:54:14	1075,073	1765,343	14,384	15,527	7,979	2,735	2,258	21	952,693	23,829	1714,248	2,9	200,398	200,398	99,711	0	0	0	0	0	0	0
10:54:14	1119,043	1776,533	15,068	16,308	8,008	2,85	2,27	21	952,693	23,829	1714,31	2,9	200,398	200,398	99,711	0	0	0	0	0	0	0
10:54:14	1152,05	1788,054	15,605	17,431	8,045	2,969	2,284	21	952,693	23,829	1714,384	2,9	200,398	200,398	99,711	0	0	0	0	0	0	0
10:54:14	1416,272	1802,217	16,435	18,164	8,083	3,115	2,3	21	952,693	23,829	1714,472	2,9	200,398	200,398	99,711	0	0	0	0	0	0	0
10:54:14	1206,543	1814,282	17,021	18,945	8,122	3,24	2,318	21	952,693	23,829	1714,572	2,9	200,398	200,398	99,711	0	0	0	0	0	0	0
10:54:14	1356,323	1827,845	17,705	20,166	8,164	3,379	2,339	21	952,693	23,829	1714,685	2,9	200,398	200,398	99,711	0	0	0	0	0	0	0
10:54:14	1751,745	1845,363	18,828	21,142	8,205	3,56	2,363	21	952,693	23,829	1714,816	2,9	200,398	200,398	99,711	0	0	0	0	0	0	0
10:54:14	1611,889	1861,482	19,804	22,461	8,246	3,726	2,39	21	952,693	23,829	1714,963	2,9	200,398	200,398	99,711	0	0	0	0	0	0	0
10:54:14	1941,076	1880,892	21,221	24,023	8,283	3,926	2,42	21	953,153	23,829	1715,128	2,9	200,398	200,398	99,711	0	0	0	0	0	0	0
10:54:14	1791,113	1898,804	22,392	25,195	8,324	4,111	2,453	21	953,153	23,829	1715,312	2,9	200,398	200,398	99,711	0	0	0	0	0	0	0
10:54:14	1945,8	1918,262	23,808	26,611	8,361	4,311	2,49	21	953,153	23,829	1715,515	2,9	200,398	200,398	99,711	0	0	0	0	0	0	0
10:54:14	1674,548	1935,007	24,883	27,246	8,399	4,484	2,529	21	953,153	23,829	1715,735	2,9	200,398	200,398	99,711	0	0	0	0	0	0	0
10:54:14	1498,864	1949,996	25,517	28,467	8,451	4,639	2,57	21	953,153	23,829	1715,969	2,9	200,398	200,398	99,711	0	0	0	0	0	0	0
10:54:14	1604,919	1966,045	26,348	29,102	8,498	4,804	2,614	21	953,153	23,829	1716,219	2,9	200,398	200,398	99,711	0	0	0	0	0	0	0
10:54:14	1957,873	1985,624	27,519	30,42	8,547	5,006	2,661	21	953,153	23,829	1716,488	2,9	200,398	200,398	99,711	0	0	0	0	0	0	0
10:54:14	1632,177	2001,945	28,301	31,152	8,598	5,174	2,71	21	953,153	23,829	1716,774	2,9	200,398	200,398	99,711	0	0	0	0	0	0	0
10:54:14	2196,154	2023,907	29,766	32,617	8,645	5,401	2,763	21	953,153	23,829	1717,081	2,9	200,398	200,398	99,711	0	0	0	0	0	0	0
10:54:14	1899,169	2042,899	30,986	33,74	8,687	5,596	2,818	21	953,153	23,829	1717,407	2,9	200,398	200,398	99,711	0	0	0	0	0	0	0
10:54:14	1798,815	2060,887	32,109	34,424	8,729	5,782	2,876	21	953,153	23,829	1717,75	2,8	200,646	200,646	99,712	0	0	0	0	0	0	0
10:54:14	1323,364	2074,12	32,695	35,498	8,772	5,918	2,936	21	953,153	23,829	1718,107	2,8	200,646	200,646	99,712	0	0	0	0	0	0	0
10:54:14	1832,421	2092,445	33,916	36,768	8,811	6,107	2,998	21	953,153	23,829	1718,481	2,8	200,646	200,646	99,712	0	0	0	0	0	0	0
10:54:14	1877,392	2111,219	35,088	37,647	8,854	6,301	3,063	21	953,153	23,829	1718,874	2,8	200,646	200,646	99,712	0	0	0	0	0	0	0
10:54:14	1513,452	2126,353	35,869	38,525	8,897	6,457	3,13	21	953,153	23,829	1719,281	2,8	200,646	200,646	99,712	0	0	0	0	0	0	0
10:54:14	1599,951	2142,353	36,553	39,111	8,95	6,622	3,198	21	953,153	23,829	1719,704	2,8	200,646	200,646	99,712	0	0	0	0	0	0	0
10:54:14	1691,674	2159,269	37,432	39,404	8,997	6,796	3,269	21	953,153	23,829	1720,144	2,8	200,646	200,646	99,712	0	0	0	0	0	0	0
10:54:14	1107,08	2170,34	37,774	40,088	9,041	6,91	3,34	21	953,153	23,829	1720,594	2,8	200,646	200,646	99,712	0	0	0	0	0	0	0
10:54:14	1475,17	2185,092	38,408	40,82	9,089	7,062	3,413	21	953,153	23,829	1721,059	2,8	200,646	200,646	99,712	0	0	0	0	0	0	0
10:54:14	1682,495	2201,917	39,385	41,699	9,131	7,236	3,488	21	953,153	23,829	1721,539	2,8	200,646	200,646	99,712	0	0	0	0	0	0	0
10:54:14	1826,123	2220,178	40,654	42,236	9,165	7,424	3,565	21	953,153	23,829	1722,038	2,7	200,646	200,646	99,712	0	0	0	0	0	0	0
10:54:14	1184,912	2232,027	41,289	42,676	9,197	7,546	3,643	21	953,153	23,829	1722,548	2,7	200,646	200,646	99,712	0	0	0	0	0	0	0
10:54:14	1636,767	2248,395	42,461	43,897	9,225	7,715	3,723	21	953,153	23,829	1723,074	2,7	200,646	200,646	99,712	0	0	0	0	0	0	0
10:54:14	1258,886	2260,984	43,242	44,58	9,253	7,845	3,804	21	953,153	23,829	1723,612	2,7	200,646	200,646	99,712	0	0	0	0	0	0	0
10:54:14	1205,688	2273,041	43,975	45,02	9,281	7,969	3,886	21	953,153	23,829	1724,161	2,7	200,646	200,646	99,712	0	0	0	0	0	0	0
10:54:14	964,965	2282,69	44,463	45,362	9,308	8,068	3,968	21	953,153	23,829	1724,72	2,7	200,646	200,646	99,712	0	0	0	0	0	0	0
10:54:14	987,304	2292,563	45,049	45,996	9,331	8,17	4,05	21	953,153	23,829	1725,288	2,7	200,646	200,646	99,712	0	0	0	0	0	0	0
10:54:15	1050,61	2303,069	45,635	46,436	9,358	8,279	4,133	21	953,153	23,829	1725,865	2,7	200,646	200,646	99,712	0	0	0	0	0	0	0
10:54:15	684,741	2309,917	45,977	46,729	9,378	8,349	4,216	21	953,153	23,829	1726,449	2,7	200,646	200,646	99,712	0	0	0	0	0	0	0
10:54:15	985,62	2319,773	46,563	47,071	9,401	8,451	4,299	21	953,153	23,829	1727,043	2,7	200,646	200,646	99,712	0	0	0	0	0	0	0
10:54:15	711,816	2326,891	46,953	47,412	9,419	8,524	4,381	21	953,153	23,829	1727,642	2,6	200,646	200,646	99,712	0	0	0	0	0	0	0
10:54:15	743,505	2334,326	47,442	47,852	9,434	8,601	4,464	21	953,153	23,829	1728,249	2,6	200,646	200,646	99,712	0	0	0	0	0	0	0
10:54:15	468,286	2339,009	47,686	47,901	9,446	8,649	4,546	21	953,153	23,829	1728,86	2,6	200,646	200,646	99,712	0	0	0	0	0	0	0
10:54:15	489,282	2343,902	47,881	47,949	9,463	8,7	4,628	21	953,153	23,829	1729,475	2,6	200,646	200,646	99,712	0	0	0	0	0	0	0
10:54:15	595,776	2349,86	48,321	48,535	9,472	8,761	4,709	21	953,153	23,829	1730,095	2,6	200,646	200,646	99,712	0	0	0	0	0	0	0
10:54:15	498,486	2354,845	48,711	48,877	9,479	8,812	4,789	21	953,153	23,829	1730,72	2,6	200,646	200,646	99,712	0	0	0	0	0	0	0
10:54:15	417,944	2359,024	49,053	49,121	9,483	8,855	4,869	21	953,153	23,829	1731,348	2,6	200,646	200,646	99,712	0	0	0	0	0	0	0
10:54:15	246,728	2361,491	49,151	49,121	9,492	8,881	4,948	21	953,153	23,829	1731,978	2,6	200,646	200,646	99,712	0	0	0	0	0	0	0
10:54:15	7,739	2361,569	49,053	49,073	9,497	8,882	5,025	21	953,153	23,829	1732,608	2,6	200,646	200,646	99,712	0	0	0	0	0	0	0
10:54:15	21,875	2361,787	49,004	48,682	9,501	8,884	5,1	21	953,153	23,829	1733,237	2,6	200,646	200,646	99,712	0	0	0	0	0	0	0
10:54:15	68,041	2362,468	49,004	48,78	9,505	8,891	5,175	21	953,153	23,829	1733,866	2,4	200,646	200,646	99,712	0	0	0	0	0	0	0
10:54:15	0	2362,468	49,004	48,877	9,505	8,891	5,248	21	953,153	23,829	1734,495	2,4	200,646	200,646	99,712	0	0	0	0	0	0	0
10:54:15	121,777	2363,686	49,199	49,268	9,501	8,903	5,319	21	953,153	23,829	1735,124	2,4	200,646	200,646	99,712	0	0	0	0	0	0	0
10:54:15	-207,739	2361,608	49,004	49,073	9,5	8,882	5,389	21	953,153	23,829	1735,751	2,4	200,646	200,646	99,712	0	0	0	0	0	0	0
10:54:15	-560,229	2356,006	48,516	48,291	9,495	8,824	5,456	21	953,153	23,829	1736,371	2,4	200,646	200,646	99,712	0	0	0	0	0	0	0
10:54:15	54,687	2356,553	48,711	48,682	9,488	8,83	5,523	21	953,153	23,829	1736,991	2,4	200,646	200,646	99,712	0	0	0	0	0	0	0
10:54:15	-416,625	2352,387	48,369	48,242	9,483	8,787	5,587	21	953,153	23,829	1737,606	2,4	200,646	200,646	99,712	0	0	0	0	0	0	0
10:54:15	29,443	2352,681	48,418	48,291	9,482	8,79	5,649	21	953,153	23,829	1738,221	2,4	200,646	200,646	99,712	0	0	0	0	0	0	0
10:54:15	-538,94	2347,292	47,881	47,608	9,481	8,734	5,71	21	953,153	23,829	1738,83	2,4	200,646	200,646	99,712	0	0	0	0	0	0	0
10:54:15	-256,225	2344,729	47,686	47,461	9,478	8,708	5,769	21	953,153	23,829	1739,436	2,4	200,646	200,646	99,712	0	0	0	0	0	0	0
10:54:15	-37,402	2344,355	47,735	47,608	9,473	8,704	5,826	21	953,153	23,829	1740,041	2,2	200,646	200,646	99,712	0	0	0	0	0	0	0
10:54:15	-197,924	2342,376	47,686	47,559	9,465	8,684	5,882	21	953,153	23,829	1740,644	2,2	200,646	200,646	99,712	0	0	0	0	0	0	0
10:54:15	-55,175	2341,824	47,735	47,559	9,459	8,678	5,937	21	953,153	23,829	1741,245	2,2	200,646	200,646	99,712	0	0	0	0	0	0	0
10:54:15	-292,993	2338,894	47,539	47,315	9,454	8,648	5,99	21	953,153	23,829	1741,843	2,2	200,646	200,646	99,712	0	0	0	0	0	0	0
10:54:15	-37,475	2338,52	47,588	47,608	9,449	8,644	6,042	21	953,153	23,829	1742,439	2,2	200,646	200,646	99,712	0	0	0	0	0	0	0
10:54:15	-472,802	2333,792	47,1	46,973	9,449	8,595	6,092	21	953,153	23,829	1743,031	2,2	200,646	200,646	99,712	0	0	0	0	0	0	0
10:54:15	-188,989	2331,902	46,905	46,778	9,449	8,576	6,141	21	953,153	23,829	1743,619	2,2	200,646	200,646	99,712	0	0	0	0	0	0	0
10:54:15	-188,989	2330,012	46,709	46,68	9,449	8,556	6,188	21	953,153	23,829	1744,206	2,2	200,646	200,646	99,712	0	0	0	0	0	0	0
10:54:15	-94,458	2329,067	46,612	46,729	9,449	8,547	6,235	21	953,153	23,829	1744,791	2,2	200,646	200,646	99,712	0	0	0	0	0	0	0
10:54:15	-65,698	2328,41	46,612	46,533	9,445	8,54	6,28	21	953,153	23,829	1745,374	2,2	200,646	200,646	99,712	0	0	0	0	0	0	0
10:54:15	30,932	2328,72	46,709	46,533	9,442	8,543	6,324	21	953,153	23,829	1745,958	2,1	200,646	200,646	99,712	0	0	0	0	0	0	0
10:54:15	-132,226	2327,397	46,612	46,582	9,44	8,529	6,367	21	953,153	23,829	1746,539	2,1	200,646	200,646	99,712	0	0	0	0	0	0	0
10:54:15	9,741	2327,495	46,709	46,533	9,435	8,53	6,41	21	953,153	23,829	1747,12	2,1	200,646	200,646	99,712	0	0	0	0	0	0	0
10:54:15	-223,632	2325,258	46,612	46,436	9,428	8,507	6,451	21	953,153	23,829	1747,698	2,1	200,646	200,646	99,712	0	0	0	0	0	0	0
10:54:15	-18,994	2325,068	46,612	46,533	9,427	8,505	6,491	21	953,153	23,829	1748,276	2,1	200,646	200,646	99,712	0	0	0	0	0	0	0
10:54:15	-233,325	2322,735	46,416	46,387	9,425	8,481	6,53	21	953,153	23,829	1748,85	2,1	200,646	200,646	99,712	0	0	0	0	0	0	0
10:54:15	-161,621	2321,119	46,27	46,094	9,423	8,465	6,568	21	953,153	23,829	1749,422	2,1	200,646	200,646	99,712	0	0	0	0	0	0	0
10:54:15	-235,839	2318,761	46,026	45,996	9,423	8,44	6,605	21	953,153	23,829	1749,992	2,1	200,646	200,646	99,712	0	0	0	0	0	0	0
10:54:15	206,079	2320,821	46,172	46,045	9,427	8,462	6,641	21	953,153	23,829	1750,563	2,1	200,646	200,646	99,712	0	0	0	0	0	0	0
10:54:15	74,267	2321,564	46,27	46,338	9,426	8,469	6,677	21	953,153	23,829	1751,134	2,1	200,646	200,646	99,712	0	0	0	0	0	0	0
10:54:15	-186,01	2319,704	46,123	46,045	9,423	8,45	6,712	21	953,153	23,829	1751,702	1,9	200,646	200,646	99,712	0	0	0	0	0	0	0
10:54:15	-18,994	2319,514	46,123	46,094	9,422	8,448	6,746	21	953,153	23,829	1752,27	1,9	200,646	200,646	99,712	0	0	0	0	0	0	0
10:54:15	0	2319,514	46,123	46,192	9,422	8,448	6,779	21	953,153	23,829	1752,837	1,9	200,646	200,646	99,712	0	0	0	0	0	0	0
10:54:15	-141,479	2318,099	45,977	45,752	9,422	8,434	6,812	21	953,153	23,829	1753,402	1,9	200,646	200,646	99,712	0	0	0	0	0	0	0
10:54:15	282,983	2320,929	46,27	46,24	9,422	8,463	6,844	21	953,153	23,829	1753,97	1,9	200,646	200,646	99,712	0	0	0	0	0	0	0
10:54:15	-282,983	2318,099	45,977	45,752	9,422	8,434	6,875	21	953,153	23,829	1754,534	1,9	200,646	200,646	99,712	0	0	0	0	0	0	0
10:54:15	141,479	2319,514	46,123	46,24	9,422	8,448	6,906	21	953,153	23,829	1755,099	1,9	200,646	200,646	99,712	0	0	0	0	0	0	0
10:54:15	0	2319,514	46,123	46,045	9,422	8,448	6,936	21	953,153	23,829	1755,663	1,9	200,646	200,646	99,712	0	0	0	0	0	0	0
10:54:15	47,167	2319,986	46,172	46,094	9,422	8,453	6,966	21	953,153	23,829	1756,228	1,9	200,646	200,646	99,712	0	0	0	0	0	0	0
10:54:15	0	2319,986	46,172	46,192	9,422	8,453	6,995	21	953,153	23,829	1756,791	1,9	200,646	200,646	99,712	0	0	0	0	0	0	0
10:54:15	-67,065	2319,315	46,123	46,045	9,421	8,446	7,024	21	953,153	23,829	1757,354	1,8	200,646	200,646	99,712	0	0	0	0	0	0	0
10:54:15	-44,702	2318,868	46,123	46,094	9,419	8,441	7,052	21	953,153	23,829	1757,915	1,8	200,646	200,646	99,712	0	0	0	0	0	0	0
10:54:15	141,528	2320,283	46,27	46,338	9,419	8,456	7,079	21	953,153	23,829	1758,478	1,8	200,646	200,646	99,712	0	0	0	0	0	0	0
10:54:15	0	2320,283	46,27	46,094	9,419	8,456	7,106	21	953,153	23,829	1759,04	1,8	200,646	200,646	99,712	0	0	0	0	0	0	0
10:54:15	-141,528	2318,868	46,123	46,045	9,419	8,441	7,132	21	953,153	23,829	1759,599	1,8	200,646	200,646	99,712	0	0	0	0	0	0	0
10:54:15	-94,311	2317,925	46,026	45,996	9,419	8,432	7,158	21	953,153	23,829	1760,158	1,8	200,646	200,646	99,712	0	0	0	0	0	0	0
10:54:15	-94,311	2316,982	45,928	45,85	9,419	8,422	7,183	21	953,153	23,829	1760,714	1,8	200,646	200,646	99,712	0	0	0	0	0	0	0
10:54:15	111,743	2318,099	45,977	45,899	9,422	8,434	7,207	21	953,153	23,829	1761,272	1,8	200,646	200,646	99,712	0	0	0	0	0	0	0
10:54:15	47,143	2318,571	46,026	46,094	9,422	8,438	7,231	21	953,153	23,829	1761,829	1,8	200,646	200,646	99,712	0	0	0	0	0	0	0
10:54:15	94,335	2319,514	46,123	46,24	9,422	8,448	7,255	21	953,153	23,829	1762,387	1,8	200,646	200,646	99,712	0	0	0	0	0	0	0
10:54:15	47,167	2319,986	46,172	45,996	9,422	8,453	7,279	21	953,153	23,829	1762,944	1,6	200,646	200,646	99,712	0	0	0	0	0	0	0
10:54:15	-141,503	2318,571	46,026	46,192	9,422	8,438	7,301	21	953,153	23,829	1763,5	1,6	200,646	200,646	99,712	0	0	0	0	0	0	0
10:54:15	-47,143	2318,099	45,977	45,899	9,422	8,434	7,323	21	953,153	23,829	1764,055	1,6	200,646	200,646	99,712	0	0	0	0	0	0	0
10:54:15	47,143	2318,571	46,026	46,094	9,422	8,438	7,345	21	953,153	23,829	1764,609	1,6	200,646	200,646	99,712	0	0	0	0	0	0	0
10:54:15	141,503	2319,986	46,172	46,192	9,422	8,453	7,367	21	953,153	23,829	1765,165	1,6	200,646	200,646	99,712	0	0	0	0	0	0	0
10:54:15	-47,167	2319,514	46,123	45,996	9,422	8,448	7,388	21	953,153	23,829	1765,719	1,6	200,646	200,646	99,712	0	0	0	0	0	0	0
10:54:15	0	2319,514	46,123	46,24	9,422	8,448	7,409	21	953,153	23,829	1766,273	1,6	200,646	200,646	99,712	0	0	0	0	0	0	0
10:54:15	235,864	2321,873	46,367	46,387	9,422	8,472	7,43	21	953,153	23,829	1766,828	1,6	200,646	200,646	99,712	0	0	0	0	0	0	0
10:54:15	-330,2	2318,571	46,026	45,996	9,422	8,438	7,45	21	953,153	23,829	1767,38	1,6	200,646	200,646	99,712	0	0	0	0	0	0	0
10:54:15	171,264	2320,283	46,27	46,24	9,419	8,456	7,469	21	953,153	23,829	1767,933	1,6	200,646	200,646	99,712	0	0	0	0	0	0	0
10:54:15	0	2320,283	46,27	46,24	9,419	8,456	7,489	21,7	953,153	23,829	1768,485	1,4	200,646	200,646	99,712	0	0	0	0	0	0	0
10:54:15	0	2320,283	46,27	46,338	9,419	8,456	7,508	21,7	953,153	23,829	1769,037	1,4	200,646	200,646	99,712	0	0	0	0	0	0	0
10:54:15	-76,928	2319,514	46,123	46,192	9,422	8,448	7,526	21,7	953,153	23,829	1769,587	1,4	200,646	200,646	99,712	0	0	0	0	0	0	0
10:54:15	0	2319,514	46,123	46,192	9,422	8,448	7,544	21,7	953,153	23,829	1770,137	1,4	200,646	200,646	99,712	0	0	0	0	0	0	0
10:54:15	0	2319,514	46,123	46,045	9,422	8,448	7,562	21,7	953,153	23,829	1770,687	1,4	200,646	200,646	99,712	0	0	0	0	0	0	0
10:54:15	141,503	2320,929	46,27	46,338	9,422	8,463	7,58	21,7	953,153	23,829	1771,237	1,4	200,646	200,646	99,712	0	0	0	0	0	0	0
10:54:15	-94,335	2319,986	46,172	46,338	9,422	8,453	7,597	21,7	953,153	23,829	1771,786	1,4	200,646	200,646	99,712	0	0	0	0	0	0	0
10:54:15	-141,503	2318,571	46,026	45,899	9,422	8,438	7,613	21,7	953,153	23,829	1772,333	1,4	200,646	200,646	99,712	0	0	0	0	0	0	0
10:54:15	-47,143	2318,099	45,977	45,752	9,422	8,434	7,629	21,7	953,153	23,829	1772,878	1,4	200,646	200,646	99,712	0	0	0	0	0	0	0
10:54:15	0	2318,099	45,977	45,85	9,422	8,434	7,645	21,7	953,153	23,829	1773,424	1,4	200,646	200,646	99,712	0	0	0	0	0	0	0
10:54:15	141,479	2319,514	46,123	46,094	9,422	8,448	7,661	21,7	953,153	23,829	1773,97	1,3	207,309	207,309	99,738	0	0	0	0	0	0	0
10:54:15	-141,479	2318,099	45,977	45,752	9,422	8,434	7,676	21,7	953,153	23,829	1774,514	1,3	207,309	207,309	99,738	0	0	0	0	0	0	0
10:54:15	141,479	2319,514	46,123	46,045	9,422	8,448	7,691	21,7	953,153	23,829	1775,059	1,3	207,309	207,309	99,738	0	0	0	0	0	0	0
10:54:15	0	2319,514	46,123	46,045	9,422	8,448	7,706	21,7	953,153	23,829	1775,603	1,3	207,309	207,309	99,738	0	0	0	0	0	0	0
10:54:15	47,167	2319,986	46,172	46,094	9,422	8,453	7,721	21,7	953,153	23,829	1776,147	1,3	207,309	207,309	99,738	0	0	0	0	0	0	0
10:54:15	94,335	2320,929	46,27	46,24	9,422	8,463	7,735	21,7	953,153	23,829	1776,692	1,3	207,309	207,309	99,738	0	0	0	0	0	0	0
10:54:15	-141,503	2319,514	46,123	46,24	9,422	8,448	7,749	21,7	953,153	23,829	1777,235	1,3	207,309	207,309	99,738	0	0	0	0	0	0	0
10:54:15	0	2319,514	46,123	46,192	9,422	8,448	7,763	21,7	953,153	23,829	1777,777	1,3	207,309	207,309	99,738	0	0	0	0	0	0	0
10:54:15	-141,479	2318,099	45,977	45,996	9,422	8,434	7,776	21,7	953,153	23,829	1778,317	1,3	207,309	207,309	99,738	0	0	0	0	0	0	0
10:54:15	-169,604	2316,403	45,781	45,655	9,423	8,416	7,789	21,7	953,153	23,829	1778,855	1,3	207,309	207,309	99,738	0	0	0	0	0	0	0
10:54:15	-29,785	2316,105	45,684	45,362	9,427	8,413	7,801	21,7	953,153	23,829	1779,393	1,1	207,309	207,309	99,738	0	0	0	0	0	0	0
10:54:15	0	2316,105	45,684	45,703	9,427	8,413	7,813	21,7	953,153	23,829	1779,929	1,1	207,309	207,309	99,738	0	0	0	0	0	0	0
10:54:15	359,863	2319,704	46,123	46,045	9,423	8,45	7,825	21,7	953,153	23,829	1780,469	1,1	207,309	207,309	99,738	0	0	0	0	0	0	0
10:54:15	-113,33	2318,571	46,026	45,996	9,422	8,438	7,837	21,7	953,153	23,829	1781,007	1,1	207,309	207,309	99,738	0	0	0	0	0	0	0
10:54:15	-19,873	2318,372	46,026	45,996	9,421	8,436	7,849	21,7	953,153	23,829	1781,545	1,1	207,309	207,309	99,738	0	0	0	0	0	0	0
10:54:15	-139,013	2316,982	45,928	45,85	9,419	8,422	7,86	21,7	953,153	23,829	1782,08	1,1	207,309	207,309	99,738	0	0	0	0	0	0	0
10:54:15	188,623	2318,868	46,123	46,192	9,419	8,441	7,872	21,7	953,153	23,829	1782,617	1,1	207,309	207,309	99,738	0	0	0	0	0	0	0
10:54:16	141,528	2320,283	46,27	46,24	9,419	8,456	7,883	21,7	953,153	23,829	1783,155	1,1	207,309	207,309	99,738	0	0	0	0	0	0	0
10:54:16	-218,408	2318,099	45,977	45,85	9,422	8,434	7,894	21,7	953,153	23,829	1783,69	1,1	207,309	207,309	99,738	0	0	0	0	0	0	0
10:54:16	0	2318,099	45,977	45,899	9,422	8,434	7,905	21,7	953,153	23,829	1784,224	1,1	207,309	207,309	99,738	0	0	0	0	0	0	0
10:54:16	188,647	2319,986	46,172	46,338	9,422	8,453	7,915	21,7	953,153	23,829	1784,76	1	207,309	207,309	99,738	0	0	0	0	0	0	0
10:54:16	-47,167	2319,514	46,123	46,094	9,422	8,448	7,926	21,7	953,153	23,829	1785,294	1	207,309	207,309	99,738	0	0	0	0	0	0	0
10:54:16	0	2319,514	46,123	45,996	9,422	8,448	7,936	21,7	953,153	23,829	1785,829	1	207,309	207,309	99,738	0	0	0	0	0	0	0
10:54:16	66,162	2320,176	46,172	46,045	9,423	8,455	7,946	21,7	953,153	23,829	1786,363	1	207,309	207,309	99,738	0	0	0	0	0	0	0
10:54:16	-47,167	2319,704	46,123	46,045	9,423	8,45	7,956	21,7	953,153	23,829	1786,896	1	207,309	207,309	99,738	0	0	0	0	0	0	0
10:54:16	0	2319,704	46,123	46,094	9,423	8,45	7,966	21,7	953,153	23,829	1787,429	1	207,309	207,309	99,738	0	0	0	0	0	0	0
10:54:16	64,575	2320,35	46,123	46,045	9,427	8,457	7,975	21,7	953,153	23,829	1787,962	1	207,309	207,309	99,738	0	0	0	0	0	0	0
10:54:16	-282,983	2317,52	45,83	45,703	9,427	8,428	7,984	21,7	953,153	23,829	1788,492	1	207,309	207,309	99,738	0	0	0	0	0	0	0
10:54:16	94,311	2318,463	45,928	45,899	9,427	8,437	7,993	21,7	953,153	23,829	1789,022	1	207,309	207,309	99,738	0	0	0	0	0	0	0
10:54:16	235,839	2320,821	46,172	46,094	9,427	8,462	8,002	21,7	953,153	23,829	1789,553	1	207,309	207,309	99,738	0	0	0	0	0	0	0
10:54:16	0	2320,821	46,172	46,338	9,427	8,462	8,011	21,7	953,153	23,829	1790,085	0,9	207,309	207,309	99,738	0	0	0	0	0	0	0
10:54:16	283,129	2323,653	46,465	46,387	9,427	8,491	8,021	21,7	953,153	23,829	1790,618	0,9	207,309	207,309	99,738	0	0	0	0	0	0	0
10:54:16	-471,801	2318,935	45,977	45,85	9,427	8,442	8,029	21,7	953,153	23,829	1791,146	0,9	207,309	207,309	99,738	0	0	0	0	0	0	0
10:54:16	47,143	2319,406	46,026	45,899	9,427	8,447	8,037	21,7	953,153	23,829	1791,675	0,9	207,309	207,309	99,738	0	0	0	0	0	0	0
10:54:16	-94,311	2318,463	45,928	45,752	9,427	8,437	8,045	21,7	953,153	23,829	1792,202	0,9	207,309	207,309	99,738	0	0	0	0	0	0	0
10:54:16	265,6	2321,119	46,27	46,338	9,423	8,465	8,053	21,7	953,153	23,829	1792,731	0,9	207,309	207,309	99,738	0	0	0	0	0	0	0
10:54:16	-94,335	2320,176	46,172	46,192	9,423	8,455	8,061	21,7	953,153	23,829	1793,258	0,9	207,309	207,309	99,738	0	0	0	0	0	0	0
10:54:16	0	2320,176	46,172	46,192	9,423	8,455	8,069	21,7	953,153	23,829	1793,785	0,9	207,309	207,309	99,738	0	0	0	0	0	0	0
10:54:16	-160,498	2318,571	46,026	45,996	9,422	8,438	8,076	21,7	953,153	23,829	1794,31	0,9	207,309	207,309	99,738	0	0	0	0	0	0	0
10:54:16	-47,143	2318,099	45,977	45,85	9,422	8,434	8,083	21,7	953,153	23,829	1794,834	0,9	207,309	207,309	99,738	0	0	0	0	0	0	0
10:54:16	2,685	2318,126	46,026	45,996	9,42	8,434	8,09	21,7	953,153	23,829	1795,357	0,7	207,309	207,309	99,738	0	0	0	0	0	0	0
10:54:16	-20,117	2317,925	46,026	45,996	9,419	8,432	8,097	21,7	953,153	23,829	1795,879	0,7	207,309	207,309	99,738	0	0	0	0	0	0	0
10:54:16	141,479	2319,34	46,172	46,045	9,419	8,446	8,104	21,7	953,153	23,829	1796,403	0,7	207,309	207,309	99,738	0	0	0	0	0	0	0
10:54:16	0	2319,34	46,172	46,094	9,419	8,446	8,11	21,7	953,153	23,829	1796,926	0,7	207,309	207,309	99,738	0	0	0	0	0	0	0
10:54:16	17,431	2319,514	46,123	46,094	9,422	8,448	8,117	21,7	953,153	23,829	1797,448	0,7	207,309	207,309	99,738	0	0	0	0	0	0	0
10:54:16	-75,341	2318,761	46,026	45,996	9,423	8,44	8,123	21,7	953,153	23,829	1797,97	0,7	207,309	207,309	99,738	0	0	0	0	0	0	0
10:54:16	0	2318,761	46,026	46,192	9,423	8,44	8,129	21,7	953,153	23,829	1798,49	0,7	207,309	207,309	99,738	0	0	0	0	0	0	0
10:54:16	-94,311	2317,817	45,928	45,752	9,423	8,431	8,135	21,7	953,153	23,829	1799,01	0,7	207,309	207,309	99,738	0	0	0	0	0	0	0
10:54:16	-160,449	2316,213	45,781	45,655	9,422	8,414	8,141	21,7	953,153	23,829	1799,527	0,7	207,309	207,309	99,738	0	0	0	0	0	0	0
10:54:16	188,623	2318,099	45,977	45,85	9,422	8,434	8,147	21,7	953,153	23,829	1800,046	0,7	207,309	207,309	99,738	0	0	0	0	0	0	0
10:54:16	47,143	2318,571	46,026	46,094	9,422	8,438	8,152	21,7	953,153	23,829	1800,564	0,6	207,309	207,309	99,738	0	0	0	0	0	0	0
10:54:16	235,839	2320,929	46,27	46,094	9,422	8,463	8,158	21,7	953,153	23,829	1801,085	0,6	207,309	207,309	99,738	0	0	0	0	0	0	0
10:54:16	-282,983	2318,099	45,977	45,85	9,422	8,434	8,164	21,7	953,153	23,829	1801,602	0,6	207,309	207,309	99,738	0	0	0	0	0	0	0
10:54:16	160,473	2319,704	46,123	45,996	9,423	8,45	8,169	21,7	953,153	23,829	1802,12	0,6	207,309	207,309	99,738	0	0	0	0	0	0	0
10:54:16	-141,479	2318,289	45,977	45,996	9,423	8,435	8,175	21,7	953,153	23,829	1802,636	0,6	207,309	207,309	99,738	0	0	0	0	0	0	0
10:54:16	47,143	2318,761	46,026	45,899	9,423	8,44	8,18	21,7	953,153	23,829	1803,152	0,6	207,309	207,309	99,738	0	0	0	0	0	0	0
10:54:16	-18,994	2318,571	46,026	46,045	9,422	8,438	8,185	21,7	953,153	23,829	1803,668	0,6	207,309	207,309	99,738	0	0	0	0	0	0	0
10:54:16	94,335	2319,514	46,123	46,192	9,422	8,448	8,19	21,7	953,153	23,829	1804,183	0,6	207,309	207,309	99,738	0	0	0	0	0	0	0
10:54:16	47,167	2319,986	46,172	46,094	9,422	8,453	8,195	21,7	953,153	23,829	1804,699	0,6	207,309	207,309	99,738	0	0	0	0	0	0	0
10:54:16	94,335	2320,929	46,27	46,338	9,422	8,463	8,2	21,7	953,153	23,829	1805,215	0,6	207,309	207,309	99,738	0	0	0	0	0	0	0
10:54:16	94,36	2321,873	46,367	46,387	9,422	8,472	8,206	21,7	953,153	23,829	1805,732	0,4	207,309	207,309	99,738	0	0	0	0	0	0	0
10:54:16	-75,366	2321,119	46,27	46,24	9,423	8,465	8,211	21,7	953,153	23,829	1806,247	0,4	207,309	207,309	99,738	0	0	0	0	0	0	0
10:54:16	-282,983	2318,289	45,977	45,996	9,423	8,435	8,215	21,7	953,153	23,829	1806,759	0,4	207,309	207,309	99,738	0	0	0	0	0	0	0
10:54:16	47,143	2318,761	46,026	46,192	9,423	8,44	8,22	21,7	953,153	23,829	1807,271	0,4	207,309	207,309	99,738	0	0	0	0	0	0	0
10:54:16	-94,311	2317,817	45,928	45,85	9,423	8,431	8,224	21,7	953,153	23,829	1807,782	0,4	207,309	207,309	99,738	0	0	0	0	0	0	0
10:54:16	0	2317,817	45,928	45,752	9,423	8,431	8,228	21,7	953,153	23,829	1808,292	0,4	207,309	207,309	99,738	0	0	0	0	0	0	0
10:54:16	0	2317,817	45,928	45,85	9,423	8,431	8,232	21,7	953,153	23,829	1808,802	0,4	207,309	207,309	99,738	0	0	0	0	0	0	0
10:54:16	188,647	2319,704	46,123	45,996	9,423	8,45	8,236	21,7	953,153	23,829	1809,313	0,4	207,309	207,309	99,738	0	0	0	0	0	0	0
10:54:16	0	2319,704	46,123	46,192	9,423	8,45	8,24	21,7	953,153	23,829	1809,823	0,4	207,309	207,309	99,738	0	0	0	0	0	0	0
10:54:16	0	2319,704	46,123	46,192	9,423	8,45	8,244	21,7	953,153	23,829	1810,333	0,4	207,309	207,309	99,738	0	0	0	0	0	0	0
10:54:16	235,864	2322,063	46,367	46,387	9,423	8,474	8,249	21,7	953,153	23,829	1810,845	0,3	207,309	207,309	99,738	0	0	0	0	0	0	0
10:54:16	-188,696	2320,176	46,172	46,094	9,423	8,455	8,253	21,7	953,153	23,829	1811,354	0,3	207,309	207,309	99,738	0	0	0	0	0	0	0
10:54:16	94,335	2321,119	46,27	46,24	9,423	8,465	8,257	21,7	953,153	23,829	1811,864	0,3	207,309	207,309	99,738	0	0	0	0	0	0	0
10:54:16	-141,503	2319,704	46,123	46,045	9,423	8,45	8,261	21,7	953,153	23,829	1812,372	0,3	207,309	207,309	99,738	0	0	0	0	0	0	0
10:54:16	-490,502	2314,799	45,635	45,313	9,422	8,399	8,264	21,7	953,153	23,829	1812,874	0,3	207,309	207,309	99,738	0	0	0	0	0	0	0
10:54:16	-1130,2	2303,497	44,463	43,701	9,422	8,283	8,264	21,7	953,153	23,829	1813,365	0,3	207,309	207,309	99,738	0	0	0	0	0	0	0
10:54:16	-1405,932	2289,438	43,242	41,992	9,41	8,138	8,262	21,7	953,153	23,829	1813,841	0,3	207,309	207,309	99,738	0	0	0	0	0	0	0
10:54:16	-1224,169	2277,196	42,315	40,82	9,391	8,012	8,257	21,7	953,153	23,829	1814,304	0,3	207,309	207,309	99,738	0	0	0	0	0	0	0
10:54:16	-1242,187	2264,774	41,631	39,844	9,359	7,884	8,249	21,7	953,153	23,829	1814,754	0,3	207,309	207,309	99,738	0	0	0	0	0	0	0
10:54:16	-1392,431	2250,85	40,947	38,623	9,318	7,74	8,239	21,7	953,153	23,829	1815,191	0,3	207,309	207,309	99,738	0	0	0	0	0	0	0
10:54:16	-1302,661	2237,823	40,459	37,842	9,272	7,606	8,227	21,7	953,153	23,829	1815,613	0,2	207,309	207,309	99,738	0	0	0	0	0	0	0
10:54:16	-1427,783	2223,545	39,873	36,621	9,224	7,459	8,212	21,7	953,153	23,829	1816,021	0,2	207,309	207,309	99,738	0	0	0	0	0	0	0
10:54:16	-1684,13	2206,704	38,994	34,717	9,178	7,285	8,194	21,7	953,153	23,829	1816,412	0,2	207,309	207,309	99,738	0	0	0	0	0	0	0
10:54:16	-2137,841	2185,326	37,627	34,18	9,131	7,065	8,172	21,7	953,153	23,829	1816,781	0,2	207,309	207,309	99,738	0	0	0	0	0	0	0
10:54:16	-2188,964	2163,436	36,211	32,471	9,084	6,839	8,145	21,7	953,153	23,829	1817,128	0,2	207,309	207,309	99,738	0	0	0	0	0	0	0
10:54:16	-1892,895	2144,507	35,039	31,201	9,041	6,644	8,116	21,7	953,153	23,829	1817,455	0,2	207,309	207,309	99,738	0	0	0	0	0	0	0
10:54:16	-2429,785	2120,209	33,281	29,687	8,998	6,393	8,082	21,7	953,153	23,829	1817,758	0,2	207,309	207,309	99,738	0	0	0	0	0	0	0
10:54:16	-1505,078	2105,158	32,598	28,906	8,95	6,238	8,046	21,7	953,153	23,829	1818,045	0,2	207,309	207,309	99,738	0	0	0	0	0	0	0
10:54:16	-1459,814	2090,56	31,963	27,685	8,902	6,088	8,008	21,7	953,153	23,829	1818,318	0,2	207,309	207,309	99,738	0	0	0	0	0	0	0
10:54:16	-1913,745	2071,423	30,84	26,562	8,854	5,89	7,966	21,7	953,153	23,829	1818,571	0,2	207,309	207,309	99,738	0	0	0	0	0	0	0
10:54:16	-2079,76	2050,625	29,619	25,586	8,801	5,676	7,921	21,8	952,693	23,829	1818,803	0,1	207,309	207,309	99,738	0	0	0	0	0	0	0
10:54:16	-1401,196	2036,613	29,131	25,391	8,748	5,532	7,874	21,8	952,693	23,829	1819,02	0,1	207,309	207,309	99,738	0	0	0	0	0	0	0
10:54:16	-1795,764	2018,655	28,105	23,877	8,701	5,346	7,825	21,8	952,693	23,829	1819,22	0,1	207,309	207,309	99,738	0	0	0	0	0	0	0
10:54:16	-1564,611	2003,009	27,324	23,682	8,654	5,185	7,773	21,8	952,693	23,829	1819,404	0,1	207,309	207,309	99,738	0	0	0	0	0	0	0
10:54:16	-1597,607	1987,033	26,494	22,998	8,608	5,02	7,719	21,8	952,693	23,829	1819,571	0,1	207,309	207,309	99,738	0	0	0	0	0	0	0
10:54:16	-1911,047	1967,923	25,224	21,094	8,566	4,823	7,662	21,8	952,693	23,829	1819,72	0,1	207,309	207,309	99,738	0	0	0	0	0	0	0
10:54:16	-1576,977	1952,153	24,248	20,752	8,528	4,661	7,603	21,8	952,693	23,829	1819,852	0,1	207,309	207,309	99,738	0	0	0	0	0	0	0
10:54:16	-2067,126	1931,482	22,685	18,945	8,492	4,448	7,542	21,8	952,693	23,829	1819,964	0,1	207,309	207,309	99,738	0	0	0	0	0	0	0
10:54:16	-1111,56	1920,366	22,148	19,238	8,458	4,333	7,479	21,8	952,693	23,829	1820,064	0,1	207,309	207,309	99,738	0	0	0	0	0	0	0
10:54:16	-1656,457	1903,802	20,976	18,164	8,424	4,162	7,414	21,8	952,693	23,829	1820,148	0,1	207,309	207,309	99,738	0	0	0	0	0	0	0
10:54:16	-1376,159	1890,04	20,244	17,724	8,385	4,021	7,347	21,8	952,693	23,829	1820,218	0	207,966	207,966	99,741	0	0	0	0	0	0	0
10:54:16	-1040,136	1879,639	19,853	17,773	8,346	3,913	7,28	21,8	952,693	23,829	1820,277	0	207,966	207,966	99,741	0	0	0	0	0	0	0
10:54:16	-1144,226	1868,196	19,365	17,236	8,307	3,795	7,211	21,8	952,693	23,829	1820,325	0	207,966	207,966	99,741	0	0	0	0	0	0	0
10:54:16	-1134,277	1856,854	18,828	16,748	8,27	3,678	7,142	21,8	952,693	23,829	1820,361	0	207,966	207,966	99,741	0	0	0	0	0	0	0
10:54:16	-1042,797	1846,426	18,388	16,406	8,234	3,571	7,072	21,8	952,693	23,829	1820,387	0	207,966	207,966	99,741	0	0	0	0	0	0	0
10:54:16	-1164,428	1834,781	17,656	16,064	8,205	3,451	7,001	21,8	952,693	23,829	1820,402	0	207,966	207,966	99,741	0	0	0	0	0	0	0
10:54:16	-949,548	1825,286	17,168	15,478	8,177	3,353	6,93	21,8	952,693	23,829	1820,407	0	207,966	207,966	99,741	0	0	0	0	0	0	0
10:54:16	-1350,964	1811,776	16,191	14,843	8,15	3,214	6,857	21,8	952,693	23,829	1811,776	0	207,966	207,966	99,741	0	0	0	0	0	0	0
10:54:16	-775,5	1804,021	15,703	14,599	8,131	3,134	6,784	21,8	952,693	23,829	1804,021	0	207,966	207,966	99,741	0	0	0	0	0	0	0
10:54:16	-992,846	1794,093	14,873	13,769	8,117	3,031	6,71	21,8	952,693	23,829	1794,093	0	207,966	207,966	99,741	0	0	0	0	0	0	0
10:54:16	-893,127	1785,161	14,238	13,33	8,098	2,939	6,636	21,8	952,693	23,829	1785,161	1	207,966	207,966	99,741	0	0	0	0	0	0	0
10:54:16	-788,269	1777,279	13,652	12,988	8,083	2,858	6,562	21,8	952,693	23,829	1777,279	1	207,966	207,966	99,741	0	0	0	0	0	0	0
10:54:16	-555,285	1771,726	13,31	12,744	8,069	2,801	6,488	21,8	952,693	23,829	1771,726	1	207,966	207,966	99,741	0	0	0	0	0	0	0
10:54:16	-209,265	1769,633	13,261	12,89	8,06	2,779	6,416	21,8	952,693	23,829	1769,633	1	207,966	207,966	99,741	0	0	0	0	0	0	0
10:54:16	-176,611	1767,867	13,261	13,037	8,05	2,761	6,344	21,8	952,693	23,829	1767,867	1	207,966	207,966	99,741	0	0	0	0	0	0	0
10:54:16	-161,608	1766,251	13,261	13,086	8,041	2,744	6,273	21,8	952,693	23,829	1766,251	1	207,966	207,966	99,741	0	0	0	0	0	0	0
10:54:16	-171,118	1764,54	13,164	13,037	8,036	2,727	6,204	21,8	952,693	23,829	1764,54	1	207,966	207,966	99,741	0	0	0	0	0	0	0
10:54:17	-174,255	1762,797	12,968	12,89	8,036	2,709	6,135	21,8	952,693	23,829	1762,797	1	207,966	207,966	99,741	0	0	0	0	0	0	0
10:54:17	-130,664	1761,491	12,822	12,744	8,036	2,695	6,068	21,8	952,693	23,829	1761,491	1	207,966	207,966	99,741	0	0	0	0	0	0	0
10:54:17	-130,639	1760,184	12,675	12,646	8,036	2,682	6,002	21,8	952,693	23,829	1760,184	1	207,966	207,966	99,741	0	0	0	0	0	0	0
10:54:17	-46,691	1759,717	12,529	12,353	8,041	2,677	5,936	21,8	952,693	23,829	1759,717	1,7	207,966	207,966	99,741	0	0	0	0	0	0	0
10:54:17	-174,096	1757,976	12,334	12,109	8,041	2,659	5,872	21,8	952,693	23,829	1757,976	1,7	207,966	207,966	99,741	0	0	0	0	0	0	0
10:54:17	-127,404	1756,702	12,285	12,109	8,036	2,646	5,809	21,8	952,693	23,829	1756,702	1,7	207,966	207,966	99,741	0	0	0	0	0	0	0
10:54:17	-42,492	1756,277	12,334	12,109	8,031	2,642	5,747	21,8	952,693	23,829	1756,277	1,7	207,966	207,966	99,741	0	0	0	0	0	0	0
10:54:17	2,062	1756,298	12,431	12,256	8,026	2,642	5,686	21,8	952,693	23,829	1756,277	1,7	207,966	207,966	99,741	0	0	0	0	0	0	0
10:54:17	-121,142	1755,087	12,48	12,353	8,017	2,629	5,626	21,8	952,693	23,829	1755,087	1,7	207,966	207,966	99,741	0	0	0	0	0	0	0
10:54:17	-41,625	1754,67	12,529	12,451	8,012	2,625	5,567	21,8	952,693	23,829	1754,67	1,7	207,966	207,966	99,741	0	0	0	0	0	0	0
10:54:17	-43,505	1754,235	12,48	12,451	8,012	2,62	5,509	21,8	952,693	23,829	1754,235	1,7	207,966	207,966	99,741	0	0	0	0	0	0	0
10:54:17	-124,047	1752,995	12,431	12,353	8,008	2,608	5,452	21,8	952,693	23,829	1752,995	1,7	207,966	207,966	99,741	0	0	0	0	0	0	0
10:54:17	-217,431	1750,82	12,187	12,109	8,008	2,585	5,396	21,8	952,693	23,829	1750,82	1,7	207,966	207,966	99,741	0	0	0	0	0	0	0
10:54:17	-43,469	1750,386	12,138	11,963	8,008	2,581	5,341	21,8	952,693	23,829	1750,386	1,9	207,966	207,966	99,741	0	0	0	0	0	0	0
10:54:17	-130,407	1749,082	11,992	11,914	8,008	2,567	5,287	21,8	952,693	23,829	1749,082	1,9	207,966	207,966	99,741	0	0	0	0	0	0	0
10:54:17	-43,469	1748,647	11,943	11,767	8,008	2,563	5,233	21,8	952,693	23,829	1748,647	1,9	207,966	207,966	99,741	0	0	0	0	0	0	0
10:54:17	-173,803	1746,909	11,748	11,718	8,008	2,545	5,18	21,8	952,693	23,829	1746,909	1,9	207,966	207,966	99,741	0	0	0	0	0	0	0
10:54:17	-130,334	1745,606	11,601	11,572	8,008	2,532	5,129	21,8	952,693	23,829	1745,606	1,9	207,966	207,966	99,741	0	0	0	0	0	0	0
10:54:17	-93,383	1744,672	11,504	11,523	8,007	2,522	5,077	21,8	952,693	23,829	1744,672	1,9	207,966	207,966	99,741	0	0	0	0	0	0	0
10:54:17	7,25	1744,744	11,601	11,572	8,003	2,523	5,027	21,8	952,693	23,829	1744,672	1,9	207,966	207,966	99,741	0	0	0	0	0	0	0
10:54:17	-38,122	1744,363	11,65	11,572	7,998	2,519	4,978	21,8	952,693	23,829	1744,363	1,9	207,966	207,966	99,741	0	0	0	0	0	0	0
10:54:17	-86,12	1743,502	11,65	11,718	7,993	2,51	4,93	21,8	952,693	23,829	1743,502	1,9	207,966	207,966	99,741	0	0	0	0	0	0	0
10:54:17	86,877	1744,371	11,748	11,621	7,993	2,519	4,882	21,8	952,693	23,829	1743,503	1,9	207,966	207,966	99,741	0	0	0	0	0	0	0
10:54:17	-167,358	1742,697	11,65	11,621	7,989	2,502	4,836	21,8	952,693	23,829	1742,697	2,2	207,966	207,966	99,741	0	0	0	0	0	0	0
10:54:17	-43,432	1742,263	11,601	11,621	7,989	2,497	4,79	21,8	952,693	23,829	1742,263	2,2	207,966	207,966	99,741	0	0	0	0	0	0	0
10:54:17	-91,223	1741,351	11,504	11,523	7,988	2,488	4,745	21,8	952,693	23,829	1741,351	2,2	207,966	207,966	99,741	0	0	0	0	0	0	0
10:54:17	-43,408	1740,916	11,455	11,425	7,988	2,483	4,7	21,8	952,693	23,829	1740,916	2,2	207,966	207,966	99,741	0	0	0	0	0	0	0
10:54:17	-43,408	1740,482	11,406	11,377	7,988	2,479	4,657	21,8	952,693	23,829	1740,482	2,2	207,966	207,966	99,741	0	0	0	0	0	0	0
10:54:17	-86,804	1739,614	11,308	11,279	7,988	2,47	4,614	21,8	952,693	23,829	1739,614	2,2	207,966	207,966	99,741	0	0	0	0	0	0	0
10:54:17	-43,383	1739,18	11,259	11,23	7,988	2,465	4,572	21,8	952,693	23,829	1739,18	2,2	207,966	207,966	99,741	0	0	0	0	0	0	0
10:54:17	-86,791	1738,313	11,162	11,23	7,988	2,456	4,53	21,8	952,693	23,829	1738,313	2,2	207,966	207,966	99,741	0	0	0	0	0	0	0
10:54:17	-43,371	1737,879	11,113	11,084	7,988	2,452	4,49	21,8	952,693	23,829	1737,879	2,2	207,966	207,966	99,741	0	0	0	0	0	0	0
10:54:17	-81,677	1737,062	11,113	11,084	7,984	2,443	4,449	21,8	952,693	23,829	1737,062	2,2	207,966	207,966	99,741	0	0	0	0	0	0	0
10:54:17	-86,755	1736,195	11,015	11,035	7,984	2,434	4,41	21,8	952,693	23,829	1736,195	2,3	207,966	207,966	99,741	0	0	0	0	0	0	0
10:54:17	0	1736,195	11,015	11,035	7,984	2,434	4,371	21,8	952,693	23,829	1736,195	2,3	207,966	207,966	99,741	0	0	0	0	0	0	0
10:54:17	-82,727	1735,367	11,015	11,035	7,979	2,426	4,333	21,8	952,693	23,829	1735,367	2,3	207,966	207,966	99,741	0	0	0	0	0	0	0
10:54:17	-85,9	1734,508	11,015	11,084	7,974	2,417	4,296	21,8	952,693	23,829	1734,508	2,3	207,966	207,966	99,741	0	0	0	0	0	0	0
10:54:17	86,73	1735,376	11,113	11,084	7,974	2,426	4,259	21,8	952,693	23,829	1734,509	2,3	207,966	207,966	99,741	0	0	0	0	0	0	0
10:54:17	-83,789	1734,538	11,113	11,181	7,969	2,417	4,223	21,8	952,693	23,829	1734,509	2,3	207,966	207,966	99,741	0	0	0	0	0	0	0
10:54:17	-82,727	1733,71	11,113	11,084	7,965	2,409	4,187	21,8	952,693	23,829	1733,71	2,3	207,966	207,966	99,741	0	0	0	0	0	0	0
10:54:17	-4,223	1733,668	11,113	11,084	7,964	2,408	4,152	21,8	952,693	23,829	1733,668	2,3	207,966	207,966	99,741	0	0	0	0	0	0	0
10:54:17	-86,718	1732,801	11,015	11,035	7,964	2,4	4,118	21,8	952,693	23,829	1732,801	2,3	207,966	207,966	99,741	0	0	0	0	0	0	0
10:54:17	-126,074	1731,54	10,966	10,937	7,96	2,387	4,084	21,8	952,693	23,829	1731,54	2,3	207,966	207,966	99,741	0	0	0	0	0	0	0
10:54:17	0	1731,54	10,966	10,937	7,96	2,387	4,051	21,8	952,693	23,829	1731,54	2,5	207,966	207,966	99,741	0	0	0	0	0	0	0
10:54:17	0	1731,54	10,966	10,937	7,96	2,387	4,018	21,8	952,693	23,829	1731,54	2,5	207,966	207,966	99,741	0	0	0	0	0	0	0
10:54:17	-127,294	1730,267	10,918	10,888	7,955	2,373	3,986	21,8	952,693	23,829	1730,267	2,5	207,966	207,966	99,741	0	0	0	0	0	0	0
10:54:17	0	1730,267	10,918	10,888	7,955	2,373	3,954	21,8	952,693	23,829	1730,267	2,5	207,966	207,966	99,741	0	0	0	0	0	0	0
10:54:17	0	1730,267	10,918	10,888	7,955	2,373	3,923	21,8	952,693	23,829	1730,267	2,5	207,966	207,966	99,741	0	0	0	0	0	0	0
10:54:17	-86,669	1729,401	10,82	10,888	7,955	2,364	3,893	21,8	952,693	23,829	1729,401	2,5	207,966	207,966	99,741	0	0	0	0	0	0	0
10:54:17	-2,124	1729,379	10,82	10,84	7,955	2,364	3,863	21,8	952,693	23,829	1729,379	2,5	207,966	207,966	99,741	0	0	0	0	0	0	0
10:54:17	-41,21	1728,967	10,771	10,742	7,955	2,36	3,833	21,8	952,693	23,829	1728,967	2,5	207,966	207,966	99,741	0	0	0	0	0	0	0
10:54:17	-84,814	1728,119	10,771	10,84	7,95	2,351	3,804	21,8	952,693	23,829	1728,119	2,5	207,966	207,966	99,741	0	0	0	0	0	0	0
10:54:17	-86,657	1727,252	10,673	10,693	7,95	2,342	3,776	21,8	952,693	23,829	1727,252	2,5	207,966	207,966	99,741	0	0	0	0	0	0	0
10:54:17	0	1727,252	10,673	10,693	7,95	2,342	3,747	21,8	952,693	23,829	1727,252	2,6	207,966	207,966	99,741	0	0	0	0	0	0	0
10:54:17	0	1727,252	10,673	10,693	7,95	2,342	3,72	21,8	952,693	23,829	1727,252	2,6	207,966	207,966	99,741	0	0	0	0	0	0	0
10:54:17	-43,31	1726,819	10,625	10,693	7,95	2,338	3,693	21,8	952,693	23,829	1726,819	2,6	207,966	207,966	99,741	0	0	0	0	0	0	0
10:54:17	-84,814	1725,971	10,625	10,693	7,945	2,329	3,666	21,8	952,693	23,829	1725,971	2,6	207,966	207,966	99,741	0	0	0	0	0	0	0
10:54:17	0	1725,971	10,625	10,693	7,945	2,329	3,64	21,8	952,693	23,829	1725,971	2,6	207,966	207,966	99,741	0	0	0	0	0	0	0
10:54:17	0	1725,971	10,625	10,547	7,945	2,329	3,614	21,8	952,693	23,829	1725,971	2,6	207,966	207,966	99,741	0	0	0	0	0	0	0
10:54:17	-86,608	1725,105	10,527	10,547	7,945	2,32	3,589	21,8	952,693	23,829	1725,105	2,6	207,966	207,966	99,741	0	0	0	0	0	0	0
10:54:17	-43,286	1724,672	10,478	10,547	7,945	2,316	3,564	21,8	952,693	23,829	1724,672	2,6	207,966	207,966	99,741	0	0	0	0	0	0	0
10:54:17	0	1724,672	10,478	10,498	7,945	2,316	3,539	21,8	952,693	23,829	1724,672	2,6	207,966	207,966	99,741	0	0	0	0	0	0	0
10:54:17	-43,31	1724,239	10,429	10,4	7,945	2,311	3,515	21,8	952,693	23,829	1724,239	2,6	207,966	207,966	99,741	0	0	0	0	0	0	0
10:54:17	0	1724,239	10,429	10,498	7,945	2,311	3,492	21,8	952,693	23,829	1724,239	2,7	207,966	207,966	99,741	0	0	0	0	0	0	0
10:54:17	-86,572	1723,373	10,332	10,351	7,945	2,302	3,468	21,8	952,693	23,829	1723,373	2,7	207,966	207,966	99,741	0	0	0	0	0	0	0
10:54:17	0	1723,373	10,332	10,351	7,945	2,302	3,445	21,8	952,693	23,829	1723,373	2,7	207,966	207,966	99,741	0	0	0	0	0	0	0
10:54:17	-43,298	1722,94	10,283	10,351	7,945	2,298	3,423	21,8	952,693	23,829	1722,94	2,7	207,966	207,966	99,741	0	0	0	0	0	0	0
10:54:17	-86,56	1722,075	10,185	10,205	7,945	2,289	3,401	21,8	952,693	23,829	1722,075	2,7	207,966	207,966	99,741	0	0	0	0	0	0	0
10:54:17	0	1722,075	10,185	10,205	7,945	2,289	3,379	21,8	952,693	23,829	1722,075	2,7	207,966	207,966	99,741	0	0	0	0	0	0	0
10:54:17	86,56	1722,94	10,283	10,205	7,945	2,298	3,358	21,8	952,693	23,829	1722,076	2,7	207,966	207,966	99,741	0	0	0	0	0	0	0
10:54:17	-40,441	1722,536	10,332	10,351	7,94	2,294	3,337	21,8	952,693	23,829	1722,076	2,7	207,966	207,966	99,741	0	0	0	0	0	0	0
10:54:17	0	1722,536	10,332	10,4	7,94	2,294	3,316	21,8	952,693	23,829	1722,077	2,7	207,966	207,966	99,741	0	0	0	0	0	0	0
10:54:17	2,856	1722,565	10,429	10,498	7,936	2,294	3,296	21,8	952,693	23,829	1722,077	2,7	207,966	207,966	99,741	0	0	0	0	0	0	0
10:54:17	41,162	1722,976	10,478	10,498	7,936	2,298	3,277	21,1	954,123	23,829	1722,078	2,7	207,966	207,966	99,741	0	0	0	0	0	0	0
10:54:17	-0,671	1722,97	10,478	10,498	7,936	2,298	3,258	21,1	954,123	23,829	1722,079	2,7	207,966	207,966	99,741	0	0	0	0	0	0	0
10:54:17	-42,565	1722,544	10,527	10,547	7,931	2,294	3,239	21,1	954,123	23,829	1722,08	2,7	207,966	207,966	99,741	0	0	0	0	0	0	0
10:54:17	0	1722,544	10,527	10,547	7,931	2,294	3,22	21,1	954,123	23,829	1722,08	2,7	207,966	207,966	99,741	0	0	0	0	0	0	0
10:54:17	-86,547	1721,678	10,429	10,498	7,931	2,285	3,202	21,1	954,123	23,829	1721,678	2,7	207,966	207,966	99,741	0	0	0	0	0	0	0
10:54:17	43,273	1722,111	10,478	10,498	7,931	2,289	3,184	21,1	954,123	23,829	1721,679	2,7	207,966	207,966	99,741	0	0	0	0	0	0	0
10:54:17	0	1722,111	10,478	10,498	7,931	2,289	3,166	21,1	954,123	23,829	1721,679	2,7	207,966	207,966	99,741	0	0	0	0	0	0	0
10:54:17	-127,014	1720,841	10,429	10,4	7,926	2,276	3,149	21,1	954,123	23,829	1720,841	2,7	207,966	207,966	99,741	0	0	0	0	0	0	0
10:54:17	-86,523	1719,976	10,332	10,351	7,926	2,267	3,132	21,1	954,123	23,829	1719,976	2,7	207,966	207,966	99,741	0	0	0	0	0	0	0
10:54:17	-129,76	1718,678	10,185	10,156	7,926	2,254	3,114	21,1	954,123	23,829	1718,678	2,7	207,966	207,966	99,741	0	0	0	0	0	0	0
10:54:17	0	1718,678	10,185	10,156	7,926	2,254	3,098	21,1	954,123	23,829	1718,678	2,8	202,215	202,215	99,718	0	0	0	0	0	0	0
10:54:17	-43,249	1718,246	10,136	10,058	7,926	2,249	3,081	21,1	954,123	23,829	1718,246	2,8	202,215	202,215	99,718	0	0	0	0	0	0	0
10:54:17	-129,711	1716,949	9,99	10,058	7,926	2,236	3,064	21,1	954,123	23,829	1716,949	2,8	202,215	202,215	99,718	0	0	0	0	0	0	0
10:54:17	43,237	1717,381	10,039	10,009	7,926	2,241	3,048	21,1	954,123	23,829	1716,949	2,8	202,215	202,215	99,718	0	0	0	0	0	0	0
10:54:17	-83,691	1716,544	10,039	10,009	7,921	2,232	3,032	21,1	954,123	23,829	1716,544	2,8	202,215	202,215	99,718	0	0	0	0	0	0	0
10:54:17	0	1716,544	10,039	10,058	7,921	2,232	3,017	21,1	954,123	23,829	1716,544	2,8	202,215	202,215	99,718	0	0	0	0	0	0	0
10:54:17	-43,225	1716,112	9,99	10,009	7,921	2,227	3,001	21,1	954,123	23,829	1716,112	2,8	202,215	202,215	99,718	0	0	0	0	0	0	0
10:54:17	-85,974	1715,252	9,99	9,961	7,916	2,219	2,986	21,1	954,123	23,829	1715,252	2,8	202,215	202,215	99,718	0	0	0	0	0	0	0
10:54:17	43,225	1715,684	10,039	10,009	7,916	2,223	2,971	21,1	954,123	23,829	1715,252	2,8	202,215	202,215	99,718	0	0	0	0	0	0	0
10:54:17	-43,225	1715,252	9,99	10,009	7,916	2,219	2,956	21,1	954,123	23,829	1715,252	2,8	202,215	202,215	99,718	0	0	0	0	0	0	0
10:54:17	-43,225	1714,82	9,941	9,863	7,916	2,214	2,941	21,1	954,123	23,829	1714,82	2,9	202,215	202,215	99,718	0	0	0	0	0	0	0
10:54:17	-86,425	1713,955	9,843	9,814	7,916	2,205	2,927	21,1	954,123	23,829	1713,955	2,9	202,215	202,215	99,718	0	0	0	0	0	0	0
10:54:17	0	1713,955	9,843	9,814	7,916	2,205	2,913	21,1	954,123	23,829	1713,956	2,9	202,215	202,215	99,718	0	0	0	0	0	0	0
10:54:18	-84,729	1713,108	9,843	9,863	7,912	2,196	2,899	21,1	954,123	23,829	1713,108	2,9	202,215	202,215	99,718	0	0	0	0	0	0	0
10:54:18	86,425	1713,972	9,941	9,961	7,912	2,205	2,885	21,1	954,123	23,829	1713,109	2,9	202,215	202,215	99,718	0	0	0	0	0	0	0
10:54:18	-86,425	1713,108	9,843	9,863	7,912	2,196	2,872	21,1	954,123	23,829	1713,108	2,9	202,215	202,215	99,718	0	0	0	0	0	0	0
10:54:18	86,425	1713,972	9,941	9,863	7,912	2,205	2,859	21,1	954,123	23,829	1713,109	2,9	202,215	202,215	99,718	0	0	0	0	0	0	0
10:54:18	0	1713,972	9,941	9,961	7,912	2,205	2,846	21,1	954,123	23,829	1713,11	2,9	202,215	202,215	99,718	0	0	0	0	0	0	0
10:54:18	43,212	1714,405	9,99	10,009	7,912	2,21	2,833	21,1	954,123	23,829	1713,111	2,9	202,215	202,215	99,718	0	0	0	0	0	0	0
10:54:18	0	1714,405	9,99	10,009	7,912	2,21	2,821	21,1	954,123	23,829	1713,112	2,9	202,215	202,215	99,718	0	0	0	0	0	0	0
10:54:18	-43,212	1713,972	9,941	9,863	7,912	2,205	2,809	21,1	954,123	23,829	1713,113	3	202,215	202,215	99,718	0	0	0	0	0	0	0
10:54:18	0	1713,972	9,941	10,009	7,912	2,205	2,797	21,1	954,123	23,829	1713,114	3	202,215	202,215	99,718	0	0	0	0	0	0	0
10:54:18	43,212	1714,405	9,99	10,009	7,912	2,21	2,786	21,1	954,123	23,829	1713,115	3	202,215	202,215	99,718	0	0	0	0	0	0	0
10:54:18	-43,212	1713,972	9,941	9,961	7,912	2,205	2,774	21,1	954,123	23,829	1713,116	3	202,215	202,215	99,718	0	0	0	0	0	0	0
10:54:18	43,212	1714,405	9,99	10,009	7,912	2,21	2,763	21,1	954,123	23,829	1713,118	3	202,215	202,215	99,718	0	0	0	0	0	0	0
10:54:18	-43,212	1713,972	9,941	9,961	7,912	2,205	2,752	21,1	954,123	23,829	1713,118	3	202,215	202,215	99,718	0	0	0	0	0	0	0
10:54:18	0	1713,972	9,941	9,814	7,912	2,205	2,742	21,1	954,123	23,829	1713,119	3	202,215	202,215	99,718	0	0	0	0	0	0	0
10:54:18	86,437	1714,837	10,039	10,058	7,912	2,214	2,731	21,1	954,123	23,829	1713,121	3	202,215	202,215	99,718	0	0	0	0	0	0	0
10:54:18	-127,99	1713,557	9,99	10,009	7,907	2,201	2,721	21,1	954,123	23,829	1713,121	3	202,215	202,215	99,718	0	0	0	0	0	0	0
10:54:18	0	1713,557	9,99	10,009	7,907	2,201	2,711	21,1	954,123	23,829	1713,122	3	202,215	202,215	99,718	0	0	0	0	0	0	0
10:54:18	0	1713,557	9,99	9,961	7,907	2,201	2,701	21,1	954,123	23,829	1713,122	3	202,215	202,215	99,718	0	0	0	0	0	0	0
10:54:18	84,765	1714,405	9,99	9,961	7,912	2,21	2,691	21,1	954,123	23,829	1713,123	3	202,215	202,215	99,718	0	0	0	0	0	0	0
10:54:18	0	1714,405	9,99	10,009	7,912	2,21	2,682	21,1	954,123	23,829	1713,125	3	202,215	202,215	99,718	0	0	0	0	0	0	0
10:54:18	-43,212	1713,972	9,941	10,009	7,912	2,205	2,672	21,1	954,123	23,829	1713,126	3	202,215	202,215	99,718	0	0	0	0	0	0	0
10:54:18	-41,552	1713,557	9,99	10,009	7,907	2,201	2,663	21,1	954,123	23,829	1713,126	3	202,215	202,215	99,718	0	0	0	0	0	0	0
10:54:18	0	1713,557	9,99	10,009	7,907	2,201	2,654	21,1	954,123	23,829	1713,126	3	202,215	202,215	99,718	0	0	0	0	0	0	0
10:54:18	0	1713,557	9,99	9,961	7,907	2,201	2,645	21,1	954,123	23,829	1713,127	3	202,215	202,215	99,718	0	0	0	0	0	0	0
10:54:18	-43,212	1713,125	9,941	9,961	7,907	2,197	2,636	21,1	954,123	23,829	1713,125	3	202,215	202,215	99,718	0	0	0	0	0	0	0
10:54:18	0	1713,125	9,941	9,863	7,907	2,197	2,628	21,1	954,123	23,829	1713,125	3	202,215	202,215	99,718	0	0	0	0	0	0	0
10:54:18	-86,425	1712,261	9,843	9,814	7,907	2,188	2,619	21,1	954,123	23,829	1712,261	3	202,215	202,215	99,718	0	0	0	0	0	0	0
10:54:18	86,425	1713,125	9,941	9,961	7,907	2,197	2,611	21,1	954,123	23,829	1712,261	3	202,215	202,215	99,718	0	0	0	0	0	0	0
10:54:18	-86,425	1712,261	9,843	9,814	7,907	2,188	2,602	21,1	954,123	23,829	1712,261	3	202,215	202,215	99,718	0	0	0	0	0	0	0
10:54:18	0	1712,261	9,843	9,863	7,907	2,188	2,594	21,1	954,123	23,829	1712,261	3	202,215	202,215	99,718	0	0	0	0	0	0	0
10:54:18	86,425	1713,125	9,941	9,863	7,907	2,197	2,587	21,1	954,123	23,829	1712,261	3	202,215	202,215	99,718	0	0	0	0	0	0	0
10:54:18	-86,425	1712,261	9,843	9,716	7,907	2,188	2,579	21,1	954,123	23,829	1712,261	3	202,215	202,215	99,718	0	0	0	0	0	0	0
10:54:18	86,425	1713,125	9,941	9,863	7,907	2,197	2,571	21,1	954,123	23,829	1712,261	3	202,215	202,215	99,718	0	0	0	0	0	0	0
10:54:18	0	1713,125	9,941	9,863	7,907	2,197	2,564	21,1	954,123	23,829	1712,262	3	202,215	202,215	99,718	0	0	0	0	0	0	0
10:54:18	0	1713,125	9,941	9,863	7,907	2,197	2,557	21,1	954,123	23,829	1712,263	3	202,215	202,215	99,718	0	0	0	0	0	0	0
10:54:18	0	1713,125	9,941	9,814	7,907	2,197	2,55	21,1	954,123	23,829	1712,264	3	202,215	202,215	99,718	0	0	0	0	0	0	0
10:54:18	43,212	1713,557	9,99	9,961	7,907	2,201	2,543	21,1	954,123	23,829	1712,265	3	202,215	202,215	99,718	0	0	0	0	0	0	0
10:54:18	-43,212	1713,125	9,941	9,814	7,907	2,197	2,536	21,1	954,123	23,829	1712,266	3	202,215	202,215	99,718	0	0	0	0	0	0	0
10:54:18	43,212	1713,557	9,99	9,961	7,907	2,201	2,529	21,1	954,123	23,829	1712,267	3	202,215	202,215	99,718	0	0	0	0	0	0	0
10:54:18	0	1713,557	9,99	9,961	7,907	2,201	2,523	21,1	954,123	23,829	1712,268	3	202,215	202,215	99,718	0	0	0	0	0	0	0
10:54:18	0	1713,557	9,99	9,863	7,907	2,201	2,517	21,1	954,123	23,829	1712,27	3	202,215	202,215	99,718	0	0	0	0	0	0	0
10:54:18	-43,212	1713,125	9,941	9,961	7,907	2,197	2,51	21,1	954,123	23,829	1712,271	3	202,215	202,215	99,718	0	0	0	0	0	0	0
10:54:18	86,425	1713,989	10,039	10,058	7,907	2,206	2,504	21,1	954,123	23,829	1712,272	3	202,215	202,215	99,718	0	0	0	0	0	0	0
10:54:18	0	1713,989	10,039	10,058	7,907	2,206	2,499	21,1	954,123	23,829	1712,274	3	202,215	202,215	99,718	0	0	0	0	0	0	0
10:54:18	-1,66	1713,972	9,941	9,961	7,912	2,205	2,493	21,1	954,123	23,829	1712,276	3	202,215	202,215	99,718	0	0	0	0	0	0	0
10:54:18	-41,552	1713,557	9,99	9,863	7,907	2,201	2,487	21,1	954,123	23,829	1712,277	3	202,215	202,215	99,718	0	0	0	0	0	0	0
10:54:18	43,212	1713,989	10,039	10,009	7,907	2,206	2,482	21,1	954,123	23,829	1712,279	3	202,215	202,215	99,718	0	0	0	0	0	0	0
10:54:18	0	1713,989	10,039	10,009	7,907	2,206	2,476	21,1	954,123	23,829	1712,28	3	202,215	202,215	99,718	0	0	0	0	0	0	0
10:54:18	0	1713,989	10,039	10,009	7,907	2,206	2,471	21,1	954,123	23,829	1712,282	3	202,215	202,215	99,718	0	0	0	0	0	0	0
10:54:18	0	1713,989	10,039	10,009	7,907	2,206	2,466	21,1	954,123	23,829	1712,284	3	202,215	202,215	99,718	0	0	0	0	0	0	0
10:54:18	-43,212	1713,557	9,99	10,009	7,907	2,201	2,461	21,1	954,123	23,829	1712,285	3	202,215	202,215	99,718	0	0	0	0	0	0	0
10:54:18	-43,212	1713,125	9,941	9,863	7,907	2,197	2,455	21,1	954,123	23,829	1712,286	3	202,215	202,215	99,718	0	0	0	0	0	0	0
10:54:18	43,212	1713,557	9,99	10,058	7,907	2,201	2,45	21,1	954,123	23,829	1712,287	3	202,215	202,215	99,718	0	0	0	0	0	0	0
10:54:18	-43,212	1713,125	9,941	10,009	7,907	2,197	2,445	21,1	954,123	23,829	1712,288	3	202,215	202,215	99,718	0	0	0	0	0	0	0
10:54:18	43,212	1713,557	9,99	10,058	7,907	2,201	2,441	21,1	954,123	23,829	1712,289	3	202,215	202,215	99,718	0	0	0	0	0	0	0
10:54:18	-43,212	1713,125	9,941	9,863	7,907	2,197	2,436	21,1	954,123	23,829	1712,29	3	202,215	202,215	99,718	0	0	0	0	0	0	0
10:54:18	43,212	1713,557	9,99	10,009	7,907	2,201	2,431	21,1	954,123	23,829	1712,291	3	202,215	202,215	99,718	0	0	0	0	0	0	0
10:54:18	41,552	1713,972	9,941	9,863	7,912	2,205	2,427	21,1	954,123	23,829	1712,293	3	202,215	202,215	99,718	0	0	0	0	0	0	0
10:54:18	-216,076	1711,812	9,697	9,668	7,912	2,183	2,422	21,1	954,123	23,829	1711,812	3	202,215	202,215	99,718	0	0	0	0	0	0	0
10:54:18	86,437	1712,676	9,795	9,814	7,912	2,192	2,417	21,1	954,123	23,829	1711,813	3	202,215	202,215	99,718	0	0	0	0	0	0	0
10:54:18	129,638	1713,972	9,941	9,961	7,912	2,205	2,413	21,1	954,123	23,829	1711,815	3	202,215	202,215	99,718	0	0	0	0	0	0	0
10:54:18	43,212	1714,405	9,99	9,961	7,912	2,21	2,409	21,1	954,123	23,829	1711,817	3	202,215	202,215	99,718	0	0	0	0	0	0	0
10:54:18	44,909	1714,854	10,136	10,156	7,907	2,214	2,406	21,1	954,123	23,829	1711,82	3	202,215	202,215	99,718	0	0	0	0	0	0	0
10:54:18	43,225	1715,286	10,185	10,156	7,907	2,219	2,402	21,1	954,123	23,829	1711,824	3	202,215	202,215	99,718	0	0	0	0	0	0	0
10:54:18	0	1715,286	10,185	10,156	7,907	2,219	2,398	21,1	954,123	23,829	1711,827	3	202,215	202,215	99,718	0	0	0	0	0	0	0
10:54:18	-43,225	1714,854	10,136	10,009	7,907	2,214	2,395	21,1	954,123	23,829	1711,83	3	202,215	202,215	99,718	0	0	0	0	0	0	0
10:54:18	-86,462	1713,989	10,039	10,058	7,907	2,206	2,391	21,1	954,123	23,829	1711,832	3	202,215	202,215	99,718	0	0	0	0	0	0	0
10:54:18	0	1713,989	10,039	10,009	7,907	2,206	2,387	21,1	954,123	23,829	1711,834	3	202,215	202,215	99,718	0	0	0	0	0	0	0
10:54:18	-43,212	1713,557	9,99	9,961	7,907	2,201	2,384	21,1	954,123	23,829	1711,836	3	202,215	202,215	99,718	0	0	0	0	0	0	0
10:54:18	-43,212	1713,125	9,941	9,863	7,907	2,197	2,38	21,1	954,123	23,829	1711,837	3	202,215	202,215	99,718	0	0	0	0	0	0	0
10:54:18	0	1713,125	9,941	9,863	7,907	2,197	2,376	21,1	954,123	23,829	1711,839	3	202,215	202,215	99,718	0	0	0	0	0	0	0
10:54:18	0	1713,125	9,941	10,009	7,907	2,197	2,373	21,1	954,123	23,829	1711,84	3	202,215	202,215	99,718	0	0	0	0	0	0	0
10:54:18	0	1713,125	9,941	9,863	7,907	2,197	2,369	21,1	954,123	23,829	1711,841	3	202,215	202,215	99,718	0	0	0	0	0	0	0
10:54:18	-129,626	1711,829	9,795	9,716	7,907	2,183	2,366	21,1	954,123	23,829	1711,829	3	202,215	202,215	99,718	0	0	0	0	0	0	0
10:54:18	129,626	1713,125	9,941	9,863	7,907	2,197	2,362	21,1	954,123	23,829	1711,83	3	202,215	202,215	99,718	0	0	0	0	0	0	0
10:54:18	-86,425	1712,261	9,843	9,716	7,907	2,188	2,359	21,1	954,123	23,829	1711,83	3	202,215	202,215	99,718	0	0	0	0	0	0	0
10:54:18	86,425	1713,125	9,941	9,961	7,907	2,197	2,356	21,1	954,123	23,829	1711,831	3	202,215	202,215	99,718	0	0	0	0	0	0	0
10:54:18	0	1713,125	9,941	9,961	7,907	2,197	2,353	21	952,233	23,829	1711,833	3	202,215	202,215	99,718	0	0	0	0	0	0	0
10:54:18	3,491	1713,16	9,941	9,961	7,907	2,197	2,35	21	952,233	23,829	1711,834	3	202,215	202,215	99,718	0	0	0	0	0	0	0
10:54:18	43,237	1713,592	9,99	9,961	7,907	2,201	2,347	21	952,233	23,829	1711,836	3	202,215	202,215	99,718	0	0	0	0	0	0	0
10:54:18	-43,237	1713,16	9,941	9,863	7,907	2,197	2,344	21	952,233	23,829	1711,837	3	202,215	202,215	99,718	0	0	0	0	0	0	0
10:54:18	43,237	1713,592	9,99	9,961	7,907	2,201	2,341	21	952,233	23,829	1711,839	3	202,215	202,215	99,718	0	0	0	0	0	0	0
10:54:18	0	1713,592	9,99	10,009	7,907	2,201	2,338	21	952,233	23,829	1711,841	3	202,215	202,215	99,718	0	0	0	0	0	0	0
10:54:18	43,237	1714,024	10,039	9,961	7,907	2,206	2,336	21	952,233	23,829	1711,843	3	202,215	202,215	99,718	0	0	0	0	0	0	0
10:54:18	-86,474	1713,16	9,941	9,814	7,907	2,197	2,333	21	952,233	23,829	1711,844	3	202,215	202,215	99,718	0	0	0	0	0	0	0
10:54:18	43,237	1713,592	9,99	9,961	7,907	2,201	2,33	21	952,233	23,829	1711,846	3	202,215	202,215	99,718	0	0	0	0	0	0	0
10:54:18	43,237	1714,024	10,039	10,009	7,907	2,206	2,328	21	952,233	23,829	1711,848	3	202,215	202,215	99,718	0	0	0	0	0	0	0
10:54:18	86,474	1714,889	10,136	10,009	7,907	2,215	2,326	21	952,233	23,829	1711,851	3	200,604	200,604	99,712	0	0	0	0	0	0	0
10:54:18	-86,474	1714,024	10,039	9,961	7,907	2,206	2,323	21	952,233	23,829	1711,853	3	200,604	200,604	99,712	0	0	0	0	0	0	0
10:54:18	0	1714,024	10,039	9,961	7,907	2,206	2,321	21	952,233	23,829	1711,855	3	200,604	200,604	99,712	0	0	0	0	0	0	0
10:54:18	0	1714,024	10,039	10,009	7,907	2,206	2,319	21	952,233	23,829	1711,857	3	200,604	200,604	99,712	0	0	0	0	0	0	0
10:54:18	0	1714,024	10,039	10,009	7,907	2,206	2,317	21	952,233	23,829	1711,859	3	200,604	200,604	99,712	0	0	0	0	0	0	0
10:54:18	-43,237	1713,592	9,99	9,961	7,907	2,201	2,314	21	952,233	23,829	1711,861	3	200,604	200,604	99,712	0	0	0	0	0	0	0
10:54:18	-43,237	1713,16	9,941	9,814	7,907	2,197	2,312	21	952,233	23,829	1711,862	3	200,604	200,604	99,712	0	0	0	0	0	0	0
10:54:18	0	1713,16	9,941	9,863	7,907	2,197	2,31	21	952,233	23,829	1711,864	3	200,604	200,604	99,712	0	0	0	0	0	0	0
10:54:18	43,237	1713,592	9,99	9,863	7,907	2,201	2,308	21	952,233	23,829	1711,865	3	200,604	200,604	99,712	0	0	0	0	0	0	0
10:54:18	0	1713,592	9,99	9,863	7,907	2,201	2,306	21	952,233	23,829	1711,867	3	200,604	200,604	99,712	0	0	0	0	0	0	0
10:54:18	-43,237	1713,16	9,941	9,863	7,907	2,197	2,303	21	952,233	23,829	1711,868	3	200,604	200,604	99,712	0	0	0	0	0	0	0
10:54:18	43,237	1713,592	9,99	10,009	7,907	2,201	2,301	21	952,233	23,829	1711,87	3	200,604	200,604	99,712	0	0	0	0	0	0	0
10:54:18	-43,237	1713,16	9,941	9,863	7,907	2,197	2,299	21	952,233	23,829	1711,871	3	200,604	200,604	99,712	0	0	0	0	0	0	0
10:54:18	0	1713,16	9,941	9,863	7,907	2,197	2,297	21	952,233	23,829	1711,873	3	200,604	200,604	99,712	0	0	0	0	0	0	0
10:54:19	43,237	1713,592	9,99	9,961	7,907	2,201	2,296	21	952,233	23,829	1711,874	3	200,604	200,604	99,712	0	0	0	0	0	0	0
10:54:19	0	1713,592	9,99	9,961	7,907	2,201	2,294	21	952,233	23,829	1711,876	3	200,604	200,604	99,712	0	0	0	0	0	0	0
10:54:19	-43,237	1713,16	9,941	9,814	7,907	2,197	2,292	21	952,233	23,829	1711,877	3	200,604	200,604	99,712	0	0	0	0	0	0	0
10:54:19	-86,45	1712,295	9,843	9,814	7,907	2,188	2,29	21	952,233	23,829	1711,878	3	200,604	200,604	99,712	0	0	0	0	0	0	0
10:54:19	129,687	1713,592	9,99	10,009	7,907	2,201	2,288	21	952,233	23,829	1711,88	3	200,604	200,604	99,712	0	0	0	0	0	0	0
10:54:19	-43,237	1713,16	9,941	9,863	7,907	2,197	2,286	21	952,233	23,829	1711,881	3	200,604	200,604	99,712	0	0	0	0	0	0	0
10:54:19	86,474	1714,024	10,039	10,009	7,907	2,206	2,285	21	952,233	23,829	1711,883	3	200,604	200,604	99,712	0	0	0	0	0	0	0
10:54:19	-43,237	1713,592	9,99	9,961	7,907	2,201	2,283	21	952,233	23,829	1711,885	3	200,604	200,604	99,712	0	0	0	0	0	0	0
10:54:19	43,237	1714,024	10,039	9,961	7,907	2,206	2,282	21	952,233	23,829	1711,887	3	200,604	200,604	99,712	0	0	0	0	0	0	0
10:54:19	86,474	1714,889	10,136	10,058	7,907	2,215	2,28	21	952,233	23,829	1711,89	3	200,604	200,604	99,712	0	0	0	0	0	0	0
10:54:19	-129,711	1713,592	9,99	9,961	7,907	2,201	2,279	21	952,233	23,829	1711,892	3	200,604	200,604	99,712	0	0	0	0	0	0	0
10:54:19	0	1713,592	9,99	10,009	7,907	2,201	2,277	21	952,233	23,829	1711,893	3	200,604	200,604	99,712	0	0	0	0	0	0	0
10:54:19	0	1713,592	9,99	10,009	7,907	2,201	2,276	21	952,233	23,829	1711,895	3	200,604	200,604	99,712	0	0	0	0	0	0	0
10:54:19	0	1713,592	9,99	10,009	7,907	2,201	2,274	21	952,233	23,829	1711,897	3	200,604	200,604	99,712	0	0	0	0	0	0	0
10:54:19	0	1713,592	9,99	9,961	7,907	2,201	2,273	21	952,233	23,829	1711,899	3	200,604	200,604	99,712	0	0	0	0	0	0	0
10:54:19	0	1713,592	9,99	10,009	7,907	2,201	2,271	21	952,233	23,829	1711,9	3	200,604	200,604	99,712	0	0	0	0	0	0	0
10:54:19	-43,237	1713,16	9,941	10,009	7,907	2,197	2,27	21	952,233	23,829	1711,902	3	200,604	200,604	99,712	0	0	0	0	0	0	0
10:54:19	86,474	1714,024	10,039	10,058	7,907	2,206	2,269	21	952,233	23,829	1711,904	3	200,604	200,604	99,712	0	0	0	0	0	0	0
10:54:19	-86,474	1713,16	9,941	10,009	7,907	2,197	2,267	21	952,233	23,829	1711,905	3	200,604	200,604	99,712	0	0	0	0	0	0	0
10:54:19	0	1713,16	9,941	9,814	7,907	2,197	2,266	21	952,233	23,829	1711,906	3	200,604	200,604	99,712	0	0	0	0	0	0	0
10:54:19	43,237	1713,592	9,99	9,863	7,907	2,201	2,265	21	952,233	23,829	1711,908	3	200,604	200,604	99,712	0	0	0	0	0	0	0
10:54:19	0	1713,592	9,99	9,961	7,907	2,201	2,263	21	952,233	23,829	1711,91	3	200,604	200,604	99,712	0	0	0	0	0	0	0
10:54:19	-129,687	1712,295	9,843	9,716	7,907	2,188	2,262	21	952,233	23,829	1711,91	3	200,604	200,604	99,712	0	0	0	0	0	0	0
10:54:19	129,687	1713,592	9,99	9,961	7,907	2,201	2,261	21	952,233	23,829	1711,912	3	200,604	200,604	99,712	0	0	0	0	0	0	0
10:54:19	-43,237	1713,16	9,941	9,863	7,907	2,197	2,26	21	952,233	23,829	1711,913	3	200,604	200,604	99,712	0	0	0	0	0	0	0
10:54:19	86,474	1714,024	10,039	10,009	7,907	2,206	2,258	21	952,233	23,829	1711,915	3	200,604	200,604	99,712	0	0	0	0	0	0	0
10:54:19	-43,237	1713,592	9,99	9,863	7,907	2,201	2,257	21	952,233	23,829	1711,917	3	200,604	200,604	99,712	0	0	0	0	0	0	0
10:54:19	0	1713,592	9,99	9,961	7,907	2,201	2,256	21	952,233	23,829	1711,918	3	200,604	200,604	99,712	0	0	0	0	0	0	0
10:54:19	0	1713,592	9,99	10,009	7,907	2,201	2,255	21	952,233	23,829	1711,92	3	200,604	200,604	99,712	0	0	0	0	0	0	0
10:54:19	43,237	1714,024	10,039	9,961	7,907	2,206	2,254	21	952,233	23,829	1711,922	3	200,604	200,604	99,712	0	0	0	0	0	0	0
10:54:19	0	1714,024	10,039	10,009	7,907	2,206	2,253	21	952,233	23,829	1711,924	3	200,604	200,604	99,712	0	0	0	0	0	0	0
10:54:19	0	1714,024	10,039	9,863	7,907	2,206	2,252	21	952,233	23,829	1711,926	3	200,604	200,604	99,712	0	0	0	0	0	0	0
10:54:19	0	1714,024	10,039	10,009	7,907	2,206	2,251	21	952,233	23,829	1711,928	3	200,604	200,604	99,712	0	0	0	0	0	0	0
10:54:19	0	1714,024	10,039	9,961	7,907	2,206	2,251	21	952,233	23,829	1711,93	3	200,604	200,604	99,712	0	0	0	0	0	0	0
10:54:19	0	1714,024	10,039	9,961	7,907	2,206	2,25	21	952,233	23,829	1711,933	3	200,604	200,604	99,712	0	0	0	0	0	0	0
10:54:19	86,474	1714,889	10,136	10,058	7,907	2,215	2,249	21	952,233	23,829	1711,935	3	200,604	200,604	99,712	0	0	0	0	0	0	0
10:54:19	0	1714,889	10,136	10,058	7,907	2,215	2,248	21	952,233	23,829	1711,938	3	200,604	200,604	99,712	0	0	0	0	0	0	0
10:54:19	0	1714,889	10,136	10,058	7,907	2,215	2,248	21	952,233	23,829	1711,941	3	200,604	200,604	99,712	0	0	0	0	0	0	0
10:54:19	0	1714,889	10,136	10,058	7,907	2,215	2,247	21	952,233	23,829	1711,944	3	200,604	200,604	99,712	0	0	0	0	0	0	0
10:54:19	0	1714,889	10,136	9,961	7,907	2,215	2,246	21	952,233	23,829	1711,947	3	200,604	200,604	99,712	0	0	0	0	0	0	0
10:54:19	0	1714,889	10,136	10,058	7,907	2,215	2,246	21	952,233	23,829	1711,95	3	200,604	200,604	99,712	0	0	0	0	0	0	0
10:54:19	-86,474	1714,024	10,039	10,009	7,907	2,206	2,245	21	952,233	23,829	1711,952	3	200,604	200,604	99,712	0	0	0	0	0	0	0
10:54:19	0	1714,024	10,039	10,009	7,907	2,206	2,244	21	952,233	23,829	1711,954	3	200,604	200,604	99,712	0	0	0	0	0	0	0
10:54:19	-86,474	1713,16	9,941	9,863	7,907	2,197	2,243	21	952,233	23,829	1711,955	3	200,604	200,604	99,712	0	0	0	0	0	0	0
10:54:19	-86,45	1712,295	9,843	9,668	7,907	2,188	2,242	21	952,233	23,829	1711,955	3	200,604	200,604	99,712	0	0	0	0	0	0	0
10:54:19	-43,225	1711,863	9,795	9,668	7,907	2,184	2,241	21	952,233	23,829	1711,863	3	200,604	200,604	99,712	0	0	0	0	0	0	0
10:54:19	43,225	1712,295	9,843	9,716	7,907	2,188	2,24	21	952,233	23,829	1711,863	3	200,604	200,604	99,712	0	0	0	0	0	0	0
10:54:19	86,45	1713,16	9,941	9,863	7,907	2,197	2,239	21	952,233	23,829	1711,865	3	200,604	200,604	99,712	0	0	0	0	0	0	0
10:54:19	0	1713,16	9,941	9,863	7,907	2,197	2,238	21	952,233	23,829	1711,866	3	200,604	200,604	99,712	0	0	0	0	0	0	0
10:54:19	86,474	1714,024	10,039	10,156	7,907	2,206	2,238	21	952,233	23,829	1711,868	3	200,604	200,604	99,712	0	0	0	0	0	0	0
10:54:19	1,721	1714,042	10,136	10,058	7,902	2,206	2,237	21	952,233	23,829	1711,87	3	200,604	200,604	99,712	0	0	0	0	0	0	0
10:54:19	-86,474	1713,177	10,039	10,009	7,902	2,197	2,236	21	952,233	23,829	1711,871	3	200,604	200,604	99,712	0	0	0	0	0	0	0
10:54:19	-43,225	1712,745	9,99	10,009	7,902	2,193	2,235	21	952,233	23,829	1711,872	3	200,604	200,604	99,712	0	0	0	0	0	0	0
10:54:19	43,225	1713,177	10,039	10,009	7,902	2,197	2,235	21	952,233	23,829	1711,873	3	200,604	200,604	99,712	0	0	0	0	0	0	0
10:54:19	0	1713,177	10,039	10,058	7,902	2,197	2,234	21	952,233	23,829	1711,875	3	200,604	200,604	99,712	0	0	0	0	0	0	0
10:54:19	0	1713,177	10,039	10,058	7,902	2,197	2,233	21	952,233	23,829	1711,876	3	200,604	200,604	99,712	0	0	0	0	0	0	0
10:54:19	0	1713,177	10,039	10,156	7,902	2,197	2,233	21	952,233	23,829	1711,877	3	200,604	200,604	99,712	0	0	0	0	0	0	0
10:54:19	-43,225	1712,745	9,99	10,009	7,902	2,193	2,232	21	952,233	23,829	1711,878	3	200,604	200,604	99,712	0	0	0	0	0	0	0
10:54:19	-43,237	1712,312	9,941	9,814	7,902	2,188	2,231	21	952,233	23,829	1711,879	3	200,604	200,604	99,712	0	0	0	0	0	0	0
10:54:19	43,237	1712,745	9,99	9,961	7,902	2,193	2,23	21	952,233	23,829	1711,879	3	200,604	200,604	99,712	0	0	0	0	0	0	0
10:54:19	0	1712,745	9,99	9,961	7,902	2,193	2,229	21	952,233	23,829	1711,88	3	200,604	200,604	99,712	0	0	0	0	0	0	0
10:54:19	0	1712,745	9,99	9,961	7,902	2,193	2,229	21	952,233	23,829	1711,881	3	200,604	200,604	99,712	0	0	0	0	0	0	0
10:54:19	0	1712,745	9,99	9,863	7,902	2,193	2,228	21	952,233	23,829	1711,882	3	200,604	200,604	99,712	0	0	0	0	0	0	0
10:54:19	-43,237	1712,312	9,941	9,814	7,902	2,188	2,227	21	952,233	23,829	1711,883	3	200,604	200,604	99,712	0	0	0	0	0	0	0
10:54:19	0	1712,312	9,941	9,716	7,902	2,188	2,226	21	952,233	23,829	1711,883	3	200,604	200,604	99,712	0	0	0	0	0	0	0
10:54:19	0	1712,312	9,941	9,814	7,902	2,188	2,226	21	952,233	23,829	1711,884	3	200,604	200,604	99,712	0	0	0	0	0	0	0
10:54:19	43,237	1712,745	9,99	9,961	7,902	2,193	2,225	21	952,233	23,829	1711,884	3	200,604	200,604	99,712	0	0	0	0	0	0	0
10:54:19	-43,237	1712,312	9,941	9,863	7,902	2,188	2,224	21	952,233	23,829	1711,885	3	200,604	200,604	99,712	0	0	0	0	0	0	0
10:54:19	43,237	1712,745	9,99	9,961	7,902	2,193	2,224	21	952,233	23,829	1711,886	3	200,604	200,604	99,712	0	0	0	0	0	0	0
10:54:19	0	1712,745	9,99	9,961	7,902	2,193	2,223	21	952,233	23,829	1711,887	3	200,604	200,604	99,712	0	0	0	0	0	0	0
10:54:19	-43,237	1712,312	9,941	9,961	7,902	2,188	2,222	21	952,233	23,829	1711,887	3	200,604	200,604	99,712	0	0	0	0	0	0	0
10:54:19	43,237	1712,745	9,99	10,009	7,902	2,193	2,222	21	952,233	23,829	1711,888	3	200,604	200,604	99,712	0	0	0	0	0	0	0
10:54:19	0	1712,745	9,99	10,009	7,902	2,193	2,221	21	952,233	23,829	1711,889	3	200,604	200,604	99,712	0	0	0	0	0	0	0
10:54:19	0	1712,745	9,99	10,009	7,902	2,193	2,221	21	952,233	23,829	1711,89	3	200,604	200,604	99,712	0	0	0	0	0	0	0
10:54:19	0	1712,745	9,99	9,961	7,902	2,193	2,22	21	952,233	23,829	1711,891	3	200,604	200,604	99,712	0	0	0	0	0	0	0
10:54:19	43,225	1713,177	10,039	10,058	7,902	2,197	2,22	21	952,233	23,829	1711,892	3	200,604	200,604	99,712	0	0	0	0	0	0	0
10:54:19	0	1713,177	10,039	10,009	7,902	2,197	2,219	21	952,693	23,829	1711,893	3	200,604	200,604	99,712	0	0	0	0	0	0	0
10:54:19	-44,091	1712,736	9,99	10,058	7,902	2,193	2,219	21	952,693	23,829	1711,894	3	200,604	200,604	99,712	0	0	0	0	0	0	0
10:54:19	0	1712,736	9,99	10,058	7,902	2,193	2,218	21	952,693	23,829	1711,895	3	200,604	200,604	99,712	0	0	0	0	0	0	0
10:54:19	0	1712,736	9,99	10,058	7,902	2,193	2,218	21	952,693	23,829	1711,896	3	200,604	200,604	99,712	0	0	0	0	0	0	0
10:54:19	0	1712,736	9,99	10,009	7,902	2,193	2,217	21	952,693	23,829	1711,897	3	200,604	200,604	99,712	0	0	0	0	0	0	0
10:54:19	0	1712,736	9,99	10,009	7,902	2,193	2,217	21	952,693	23,829	1711,897	3	200,604	200,604	99,712	0	0	0	0	0	0	0
10:54:19	-43,212	1712,304	9,941	10,009	7,902	2,188	2,216	21	952,693	23,829	1711,898	3	200,604	200,604	99,712	0	0	0	0	0	0	0
10:54:19	43,212	1712,736	9,99	10,009	7,902	2,193	2,216	21	952,693	23,829	1711,898	3	200,604	200,604	99,712	0	0	0	0	0	0	0
10:54:19	0	1712,736	9,99	10,058	7,902	2,193	2,215	21	952,693	23,829	1711,899	3	200,604	200,604	99,712	0	0	0	0	0	0	0
10:54:19	-129,65	1711,44	9,843	9,863	7,902	2,179	2,215	21	952,693	23,829	1711,44	3	200,604	200,604	99,712	0	0	0	0	0	0	0
10:54:19	86,437	1712,304	9,941	10,009	7,902	2,188	2,214	21	952,693	23,829	1711,44	3	200,398	200,398	99,711	0	0	0	0	0	0	0
10:54:19	0	1712,304	9,941	9,961	7,902	2,188	2,214	21	952,693	23,829	1711,441	3	200,398	200,398	99,711	0	0	0	0	0	0	0
10:54:19	0	1712,304	9,941	9,961	7,902	2,188	2,213	21	952,693	23,829	1711,442	3	200,398	200,398	99,711	0	0	0	0	0	0	0
10:54:19	0	1712,304	9,941	9,961	7,902	2,188	2,213	21	952,693	23,829	1711,443	3	200,398	200,398	99,711	0	0	0	0	0	0	0
10:54:19	0	1712,304	9,941	9,961	7,902	2,188	2,212	21	952,693	23,829	1711,444	3	200,398	200,398	99,711	0	0	0	0	0	0	0
10:54:19	0	1712,304	9,941	9,863	7,902	2,188	2,212	21	952,693	23,829	1711,444	3	200,398	200,398	99,711	0	0	0	0	0	0	0
10:54:19	43,212	1712,736	9,99	9,961	7,902	2,193	2,211	21	952,693	23,829	1711,446	3	200,398	200,398	99,711	0	0	0	0	0	0	0
10:54:19	0	1712,736	9,99	9,961	7,902	2,193	2,211	21	952,693	23,829	1711,447	3	200,398	200,398	99,711	0	0	0	0	0	0	0
10:54:19	43,237	1713,168	10,039	10,058	7,902	2,197	2,211	21	952,693	23,829	1711,449	3	200,398	200,398	99,711	0	0	0	0	0	0	0
10:54:19	-86,45	1712,304	9,941	9,961	7,902	2,188	2,21	21	952,693	23,829	1711,449	3	200,398	200,398	99,711	0	0	0	0	0	0	0
10:54:19	86,45	1713,168	10,039	10,009	7,902	2,197	2,21	21	952,693	23,829	1711,451	3	200,398	200,398	99,711	0	0	0	0	0	0	0
10:54:19	-43,237	1712,736	9,99	9,863	7,902	2,193	2,21	21	952,693	23,829	1711,452	3	200,398	200,398	99,711	0	0	0	0	0	0	0
10:54:19	43,237	1713,168	10,039	9,961	7,902	2,197	2,209	21	952,693	23,829	1711,454	3	200,398	200,398	99,711	0	0	0	0	0	0	0
10:54:19	0	1713,168	10,039	9,961	7,902	2,197	2,209	21	952,693	23,829	1711,456	3	200,398	200,398	99,711	0	0	0	0	0	0	0
10:54:19	0	1713,168	10,039	10,009	7,902	2,197	2,209	21	952,693	23,829	1711,457	3	200,398	200,398	99,711	0	0	0	0	0	0	0
10:54:19	0	1713,168	10,039	9,961	7,902	2,197	2,209	21	952,693	23,829	1711,459	3	200,398	200,398	99,711	0	0	0	0	0	0	0
10:54:20	-43,237	1712,736	9,99	9,863	7,902	2,193	2,208	21	952,693	23,829	1711,46	3	200,398	200,398	99,711	0	0	0	0	0	0	0
10:54:20	43,237	1713,168	10,039	10,009	7,902	2,197	2,208	21	952,693	23,829	1711,462	3	200,398	200,398	99,711	0	0	0	0	0	0	0
10:54:20	-43,237	1712,736	9,99	9,863	7,902	2,193	2,208	21	952,693	23,829	1711,463	3	200,398	200,398	99,711	0	0	0	0	0	0	0
10:54:20	43,237	1713,168	10,039	9,961	7,902	2,197	2,208	21	952,693	23,829	1711,465	3	200,398	200,398	99,711	0	0	0	0	0	0	0
10:54:20	-43,237	1712,736	9,99	9,863	7,902	2,193	2,207	21	952,693	23,829	1711,466	3	200,398	200,398	99,711	0	0	0	0	0	0	0
10:54:20	43,237	1713,168	10,039	10,009	7,902	2,197	2,207	21	952,693	23,829	1711,468	3	200,398	200,398	99,711	0	0	0	0	0	0	0
10:54:20	-43,237	1712,736	9,99	9,863	7,902	2,193	2,207	21	952,693	23,829	1711,469	3	200,398	200,398	99,711	0	0	0	0	0	0	0
10:54:20	-43,212	1712,304	9,941	9,961	7,902	2,188	2,206	21	952,693	23,829	1711,47	3	200,398	200,398	99,711	0	0	0	0	0	0	0
10:54:20	43,212	1712,736	9,99	9,863	7,902	2,193	2,206	21	952,693	23,829	1711,471	3	200,398	200,398	99,711	0	0	0	0	0	0	0
10:54:20	0	1712,736	9,99	9,961	7,902	2,193	2,206	21	952,693	23,829	1711,473	3	200,398	200,398	99,711	0	0	0	0	0	0	0
10:54:20	0	1712,736	9,99	9,961	7,902	2,193	2,206	21	952,693	23,829	1711,474	3	200,398	200,398	99,711	0	0	0	0	0	0	0
10:54:20	0	1712,736	9,99	10,009	7,902	2,193	2,205	21	952,693	23,829	1711,475	3	200,398	200,398	99,711	0	0	0	0	0	0	0
10:54:20	0	1712,736	9,99	9,961	7,902	2,193	2,205	21	952,693	23,829	1711,476	3	200,398	200,398	99,711	0	0	0	0	0	0	0
10:54:20	0	1712,736	9,99	9,863	7,902	2,193	2,205	21	952,693	23,829	1711,478	3	200,398	200,398	99,711	0	0	0	0	0	0	0
10:54:20	0	1712,736	9,99	10,058	7,902	2,193	2,205	21	952,693	23,829	1711,479	3	200,398	200,398	99,711	0	0	0	0	0	0	0
10:54:20	0	1712,736	9,99	9,961	7,902	2,193	2,204	21	952,693	23,829	1711,48	3	200,398	200,398	99,711	0	0	0	0	0	0	0
10:54:20	43,237	1713,168	10,039	10,009	7,902	2,197	2,204	21	952,693	23,829	1711,482	3	200,398	200,398	99,711	0	0	0	0	0	0	0
10:54:20	-43,237	1712,736	9,99	10,058	7,902	2,193	2,204	21	952,693	23,829	1711,483	3	200,398	200,398	99,711	0	0	0	0	0	0	0
10:54:20	43,237	1713,168	10,039	10,156	7,902	2,197	2,204	21	952,693	23,829	1711,485	3	200,398	200,398	99,711	0	0	0	0	0	0	0
10:54:20	-43,237	1712,736	9,99	10,009	7,902	2,193	2,204	21	952,693	23,829	1711,486	3	200,398	200,398	99,711	0	0	0	0	0	0	0
10:54:20	43,237	1713,168	10,039	10,009	7,902	2,197	2,204	21	952,693	23,829	1711,488	3	200,398	200,398	99,711	0	0	0	0	0	0	0
10:54:20	0	1713,168	10,039	10,058	7,902	2,197	2,203	21	952,693	23,829	1711,489	3	200,398	200,398	99,711	0	0	0	0	0	0	0
10:54:20	0	1713,168	10,039	10,009	7,902	2,197	2,203	21	952,693	23,829	1711,491	3	200,398	200,398	99,711	0	0	0	0	0	0	0
10:54:20	0	1713,168	10,039	10,058	7,902	2,197	2,203	21	952,693	23,829	1711,493	3	200,398	200,398	99,711	0	0	0	0	0	0	0
10:54:20	0	1713,168	10,039	10,058	7,902	2,197	2,203	21	952,693	23,829	1711,494	3	200,398	200,398	99,711	0	0	0	0	0	0	0
10:54:20	0	1713,168	10,039	10,009	7,902	2,197	2,203	21	952,693	23,829	1711,496	3	200,398	200,398	99,711	0	0	0	0	0	0	0
10:54:20	-86,45	1712,304	9,941	9,961	7,902	2,188	2,203	21	952,693	23,829	1711,497	3	200,398	200,398	99,711	0	0	0	0	0	0	0
10:54:20	86,45	1713,168	10,039	10,058	7,902	2,197	2,203	21	952,693	23,829	1711,498	3	200,398	200,398	99,711	0	0	0	0	0	0	0
10:54:20	-43,237	1712,736	9,99	9,961	7,902	2,193	2,202	21	952,693	23,829	1711,499	3	200,398	200,398	99,711	0	0	0	0	0	0	0
10:54:20	41,516	1713,151	9,941	9,863	7,907	2,197	2,202	21	952,693	23,829	1711,501	3	200,398	200,398	99,711	0	0	0	0	0	0	0
10:54:20	0	1713,151	9,941	10,009	7,907	2,197	2,202	21	952,693	23,829	1711,503	3	200,398	200,398	99,711	0	0	0	0	0	0	0
10:54:20	43,237	1713,584	9,99	9,961	7,907	2,201	2,202	21	952,693	23,829	1711,505	3	200,398	200,398	99,711	0	0	0	0	0	0	0
10:54:20	-43,237	1713,151	9,941	9,961	7,907	2,197	2,202	21	952,693	23,829	1711,506	3	200,398	200,398	99,711	0	0	0	0	0	0	0
10:54:20	1,721	1713,168	10,039	10,009	7,902	2,197	2,202	21	952,693	23,829	1711,508	3	200,398	200,398	99,711	0	0	0	0	0	0	0
10:54:20	0	1713,168	10,039	10,058	7,902	2,197	2,202	21	952,693	23,829	1711,51	3	200,398	200,398	99,711	0	0	0	0	0	0	0
10:54:20	86,462	1714,033	10,136	10,156	7,902	2,206	2,202	21	952,693	23,829	1711,512	3	200,398	200,398	99,711	0	0	0	0	0	0	0
10:54:20	-86,462	1713,168	10,039	10,058	7,902	2,197	2,202	21	952,693	23,829	1711,514	3	200,398	200,398	99,711	0	0	0	0	0	0	0
10:54:20	-43,237	1712,736	9,99	10,058	7,902	2,193	2,202	21	952,693	23,829	1711,515	3	200,398	200,398	99,711	0	0	0	0	0	0	0
10:54:20	0	1712,736	9,99	10,058	7,902	2,193	2,201	21	952,693	23,829	1711,516	3	200,398	200,398	99,711	0	0	0	0	0	0	0
10:54:20	0	1712,736	9,99	10,009	7,902	2,193	2,201	21	952,693	23,829	1711,517	3	200,398	200,398	99,711	0	0	0	0	0	0	0
10:54:20	-43,212	1712,304	9,941	9,961	7,902	2,188	2,201	21	952,693	23,829	1711,518	3	200,398	200,398	99,711	0	0	0	0	0	0	0
10:54:20	86,45	1713,168	10,039	10,058	7,902	2,197	2,201	21	952,693	23,829	1711,52	3	200,398	200,398	99,711	0	0	0	0	0	0	0
10:54:20	-86,45	1712,304	9,941	9,961	7,902	2,188	2,201	21	952,693	23,829	1711,52	3	200,398	200,398	99,711	0	0	0	0	0	0	0
10:54:20	-86,437	1711,44	9,843	9,814	7,902	2,179	2,2	21	952,693	23,829	1711,44	3	200,398	200,398	99,711	0	0	0	0	0	0	0
10:54:20	0	1711,44	9,843	9,961	7,902	2,179	2,2	21	952,693	23,829	1711,44	3	200,398	200,398	99,711	0	0	0	0	0	0	0
10:54:20	0	1711,44	9,843	10,009	7,902	2,179	2,199	21	952,693	23,829	1711,44	3	200,398	200,398	99,711	0	0	0	0	0	0	0
10:54:20	86,437	1712,304	9,941	10,009	7,902	2,188	2,199	21	952,693	23,829	1711,44	3	200,398	200,398	99,711	0	0	0	0	0	0	0
10:54:20	43,212	1712,736	9,99	9,863	7,902	2,193	2,199	21	952,693	23,829	1711,442	3	200,398	200,398	99,711	0	0	0	0	0	0	0
10:54:20	-43,212	1712,304	9,941	9,814	7,902	2,188	2,199	21	952,693	23,829	1711,443	3	200,398	200,398	99,711	0	0	0	0	0	0	0
10:54:20	0	1712,304	9,941	9,961	7,902	2,188	2,199	21	952,693	23,829	1711,443	3	200,398	200,398	99,711	0	0	0	0	0	0	0
10:54:20	86,45	1713,168	10,039	10,009	7,902	2,197	2,199	21	952,693	23,829	1711,445	3	200,398	200,398	99,711	0	0	0	0	0	0	0
10:54:20	0	1713,168	10,039	10,009	7,902	2,197	2,199	21	952,693	23,829	1711,447	3	200,398	200,398	99,711	0	0	0	0	0	0	0
10:54:20	-43,237	1712,736	9,99	9,863	7,902	2,193	2,199	21	952,693	23,829	1711,448	3	200,398	200,398	99,711	0	0	0	0	0	0	0
10:54:20	0	1712,736	9,99	10,009	7,902	2,193	2,198	21	952,693	23,829	1711,449	3	200,398	200,398	99,711	0	0	0	0	0	0	0
10:54:20	0	1712,736	9,99	10,058	7,902	2,193	2,198	21	952,693	23,829	1711,451	3	200,398	200,398	99,711	0	0	0	0	0	0	0
10:54:20	43,237	1713,168	10,039	10,156	7,902	2,197	2,198	21	952,693	23,829	1711,452	3	200,398	200,398	99,711	0	0	0	0	0	0	0
10:54:20	86,462	1714,033	10,136	10,156	7,902	2,206	2,198	21	952,693	23,829	1711,455	3	200,398	200,398	99,711	0	0	0	0	0	0	0
10:54:20	-129,699	1712,736	9,99	10,058	7,902	2,193	2,198	21	952,693	23,829	1711,456	3	200,398	200,398	99,711	0	0	0	0	0	0	0
10:54:20	0	1712,736	9,99	10,058	7,902	2,193	2,198	21	952,693	23,829	1711,457	3	200,398	200,398	99,711	0	0	0	0	0	0	0
10:54:20	172,937	1714,465	10,185	10,351	7,902	2,21	2,198	21	952,693	23,829	1711,46	3	200,398	200,398	99,711	0	0	0	0	0	0	0
10:54:20	259,497	1717,06	10,478	10,693	7,902	2,237	2,199	21	952,693	23,829	1711,466	3	200,398	200,398	99,711	0	0	0	0	0	0	0
10:54:20	302,929	1720,09	10,82	11,084	7,902	2,268	2,201	21	952,693	23,829	1711,475	3	200,398	200,398	99,711	0	0	0	0	0	0	0
10:54:20	604,528	1726,135	11,406	11,767	7,907	2,331	2,203	21	952,693	23,829	1711,489	3	200,398	200,398	99,711	0	0	0	0	0	0	0
10:54:20	690,112	1733,036	11,992	12,5	7,916	2,402	2,207	21	952,693	23,829	1711,511	3	200,398	200,398	99,711	0	0	0	0	0	0	0
10:54:20	861,755	1741,654	12,675	13,379	7,931	2,491	2,213	21	952,693	23,829	1711,541	3	200,398	200,398	99,711	0	0	0	0	0	0	0
10:54:20	1034,704	1752,001	13,457	14,404	7,95	2,597	2,22	21	952,693	23,829	1711,581	3	200,398	200,398	99,711	0	0	0	0	0	0	0
10:54:20	1033,215	1762,333	14,14	15,478	7,974	2,704	2,23	21	952,693	23,829	1711,632	3	200,398	200,398	99,711	0	0	0	0	0	0	0
10:54:20	1332,702	1775,66	14,97	16,211	8,008	2,841	2,242	21	952,693	23,829	1711,696	3	200,398	200,398	99,711	0	0	0	0	0	0	0
10:54:20	1155,212	1787,212	15,605	17,285	8,041	2,96	2,256	21	952,693	23,829	1711,772	3	200,398	200,398	99,711	0	0	0	0	0	0	0
10:54:20	1197,021	1799,182	16,191	18,066	8,079	3,084	2,272	21	952,693	23,829	1711,859	3	200,398	200,398	99,711	0	0	0	0	0	0	0
10:54:20	1561,718	1814,799	17,168	19,482	8,117	3,245	2,291	21	952,693	23,829	1711,962	3	200,398	200,398	99,711	0	0	0	0	0	0	0
10:54:20	1490,722	1829,707	17,998	20,215	8,159	3,399	2,313	21	952,693	23,829	1712,08	3	200,398	200,398	99,711	0	0	0	0	0	0	0
10:54:20	1611,401	1845,821	18,974	21,582	8,2	3,565	2,337	21	952,693	23,829	1712,214	3	200,398	200,398	99,711	0	0	0	0	0	0	0
10:54:20	1629,357	1862,114	19,951	22,803	8,242	3,733	2,365	21	952,693	23,829	1712,363	3	200,398	200,398	99,711	0	0	0	0	0	0	0
10:54:20	2216,687	1884,281	21,611	24,316	8,282	3,961	2,396	21	953,613	23,829	1712,535	3	200,398	200,398	99,711	0	0	0	0	0	0	0
10:54:20	1758,227	1901,863	22,783	25,342	8,321	4,142	2,43	21	953,613	23,829	1712,725	3	200,398	200,398	99,711	0	0	0	0	0	0	0
10:54:20	1611,511	1917,978	23,76	26,269	8,362	4,309	2,467	21	953,613	23,829	1712,93	3	200,398	200,398	99,711	0	0	0	0	0	0	0
10:54:20	1642,431	1934,403	24,687	27,246	8,406	4,478	2,506	21	953,613	23,829	1713,151	3	200,398	200,398	99,711	0	0	0	0	0	0	0
10:54:20	1639,55	1950,798	25,517	28,809	8,455	4,647	2,548	21	953,613	23,829	1713,389	3	200,398	200,398	99,711	0	0	0	0	0	0	0
10:54:20	1723,571	1968,034	26,494	29,443	8,502	4,825	2,593	21	953,613	23,829	1713,644	3	200,398	200,398	99,711	0	0	0	0	0	0	0
10:54:20	1796,423	1985,998	27,471	30,566	8,552	5,01	2,64	21	953,613	23,829	1713,916	3	200,398	200,398	99,711	0	0	0	0	0	0	0
10:54:20	1723,449	2003,233	28,35	31,543	8,603	5,187	2,69	21	953,613	23,829	1714,205	3	200,398	200,398	99,711	0	0	0	0	0	0	0
10:54:20	1826,391	2021,497	29,424	32,471	8,649	5,376	2,743	21	953,613	23,829	1714,513	3	200,398	200,398	99,711	0	0	0	0	0	0	0
10:54:20	1910,083	2040,597	30,644	33,594	8,692	5,573	2,799	21	953,613	23,829	1714,839	3	200,398	200,398	99,711	0	0	0	0	0	0	0
10:54:20	1709,13	2057,689	31,67	34,814	8,734	5,749	2,856	21	953,613	23,829	1715,182	2,9	200,743	200,743	99,712	0	0	0	0	0	0	0
10:54:20	2463,696	2082,326	33,477	35,938	8,777	6,003	2,918	21	953,613	23,829	1715,549	2,9	200,743	200,743	99,712	0	0	0	0	0	0	0
10:54:20	1317,236	2095,498	34,063	36,963	8,82	6,139	2,981	21	953,613	23,829	1715,929	2,9	200,743	200,743	99,712	0	0	0	0	0	0	0
10:54:20	1831,933	2113,817	35,186	37,744	8,863	6,328	3,047	21	953,613	23,829	1716,327	2,9	200,743	200,743	99,712	0	0	0	0	0	0	0
10:54:20	1147,045	2125,288	35,576	38,233	8,906	6,446	3,113	21	953,613	23,829	1716,736	2,9	200,743	200,743	99,712	0	0	0	0	0	0	0
10:54:20	1926,855	2144,557	36,699	38,867	8,955	6,644	3,183	21	953,613	23,829	1717,164	2,9	200,743	200,743	99,712	0	0	0	0	0	0	0
10:54:20	1324,829	2157,805	37,188	39,795	9,002	6,781	3,253	21	953,613	23,829	1717,604	2,9	200,743	200,743	99,712	0	0	0	0	0	0	0
10:54:20	1659,301	2174,398	38,115	40,772	9,046	6,952	3,326	21	953,613	23,829	1718,061	2,9	200,743	200,743	99,712	0	0	0	0	0	0	0
10:54:20	1473,657	2189,134	38,75	41,309	9,094	7,104	3,4	21	953,613	23,829	1718,532	2,9	200,743	200,743	99,712	0	0	0	0	0	0	0
10:54:20	1376,806	2202,902	39,483	41,797	9,131	7,246	3,475	21	953,613	23,829	1719,016	2,9	200,743	200,743	99,712	0	0	0	0	0	0	0
10:54:20	1801,733	2220,92	40,654	42,529	9,169	7,432	3,553	21	953,613	23,829	1719,518	2,8	200,743	200,743	99,712	0	0	0	0	0	0	0
10:54:20	1334,692	2234,267	41,436	42,725	9,202	7,569	3,632	21	953,613	23,829	1720,033	2,8	200,743	200,743	99,712	0	0	0	0	0	0	0
10:54:20	1482,544	2249,092	42,461	43,799	9,229	7,722	3,712	21	953,613	23,829	1720,562	2,8	200,743	200,743	99,712	0	0	0	0	0	0	0
10:54:20	1256,445	2261,657	43,242	44,336	9,257	7,852	3,793	21	953,613	23,829	1721,103	2,8	200,743	200,743	99,712	0	0	0	0	0	0	0
10:54:20	1368,017	2275,337	44,219	45,02	9,281	7,993	3,875	21	953,613	23,829	1721,657	2,8	200,743	200,743	99,712	0	0	0	0	0	0	0
10:54:20	1012,133	2285,458	44,756	45,508	9,308	8,097	3,958	21	953,613	23,829	1722,221	2,8	200,743	200,743	99,712	0	0	0	0	0	0	0
10:54:21	846,533	2293,923	45,196	46,045	9,331	8,184	4,041	21	953,613	23,829	1722,793	2,8	200,743	200,743	99,712	0	0	0	0	0	0	0
10:54:21	1031,982	2304,243	45,781	46,436	9,357	8,291	4,124	21	953,613	23,829	1723,374	2,8	200,743	200,743	99,712	0	0	0	0	0	0	0
10:54:21	824,926	2312,493	46,27	46,729	9,376	8,376	4,208	21	953,613	23,829	1723,963	2,8	200,743	200,743	99,712	0	0	0	0	0	0	0
10:54:21	639,453	2318,887	46,563	46,973	9,396	8,442	4,291	21	953,613	23,829	1724,558	2,8	200,743	200,743	99,712	0	0	0	0	0	0	0
10:54:21	711,767	2326,005	46,953	47,266	9,414	8,515	4,374	21	953,613	23,829	1725,16	2,6	200,743	200,743	99,712	0	0	0	0	0	0	0
10:54:21	862,158	2334,626	47,539	47,901	9,43	8,604	4,456	21	953,613	23,829	1725,769	2,6	200,743	200,743	99,712	0	0	0	0	0	0	0
10:54:21	535,717	2339,984	47,832	48,047	9,444	8,659	4,539	21	953,613	23,829	1726,383	2,6	200,743	200,743	99,712	0	0	0	0	0	0	0
10:54:21	642,822	2346,412	48,321	48,535	9,454	8,725	4,621	21	953,613	23,829	1727,003	2,6	200,743	200,743	99,712	0	0	0	0	0	0	0
10:54:21	293,261	2349,344	48,516	48,731	9,459	8,756	4,702	21	953,613	23,829	1727,626	2,6	200,743	200,743	99,712	0	0	0	0	0	0	0
10:54:21	435,009	2353,694	48,809	48,926	9,467	8,8	4,782	21	953,613	23,829	1728,252	2,6	200,743	200,743	99,712	0	0	0	0	0	0	0
10:54:21	150	2355,194	48,858	48,877	9,473	8,816	4,861	21	953,613	23,829	1728,879	2,6	200,743	200,743	99,712	0	0	0	0	0	0	0
10:54:21	151,831	2356,713	48,858	48,78	9,481	8,832	4,939	21	953,613	23,829	1729,507	2,6	200,743	200,743	99,712	0	0	0	0	0	0	0
10:54:21	245,043	2359,163	49,004	49,024	9,487	8,857	5,016	21	953,613	23,829	1730,136	2,6	200,743	200,743	99,712	0	0	0	0	0	0	0
10:54:21	-76,928	2358,394	48,906	48,877	9,488	8,849	5,091	21	953,613	23,829	1730,765	2,6	200,743	200,743	99,712	0	0	0	0	0	0	0
10:54:21	-27,856	2358,115	48,809	48,731	9,492	8,846	5,165	21	953,613	23,829	1731,392	2,5	200,743	200,743	99,712	0	0	0	0	0	0	0
10:54:21	-361,474	2354,501	48,418	48,145	9,493	8,809	5,236	21	953,613	23,829	1732,015	2,5	200,743	200,743	99,712	0	0	0	0	0	0	0
10:54:21	162,963	2356,13	48,516	48,682	9,496	8,826	5,307	21	953,613	23,829	1732,639	2,5	200,743	200,743	99,712	0	0	0	0	0	0	0
10:54:21	29,467	2356,425	48,565	48,535	9,495	8,829	5,376	21	953,613	23,829	1733,263	2,5	200,743	200,743	99,712	0	0	0	0	0	0	0
10:54:21	-389,794	2352,527	48,321	48,096	9,487	8,788	5,443	21	953,613	23,829	1733,882	2,5	200,743	200,743	99,712	0	0	0	0	0	0	0
10:54:21	178,833	2354,315	48,662	48,584	9,479	8,807	5,509	21	953,613	23,829	1734,503	2,5	200,743	200,743	99,712	0	0	0	0	0	0	0
10:54:21	-54,296	2353,772	48,711	48,535	9,473	8,801	5,573	21	953,613	23,829	1735,122	2,5	200,743	200,743	99,712	0	0	0	0	0	0	0
10:54:21	-351,171	2350,261	48,418	48,242	9,469	8,765	5,636	21	953,613	23,829	1735,737	2,5	200,743	200,743	99,712	0	0	0	0	0	0	0
10:54:21	-367,138	2346,589	48,076	47,949	9,467	8,727	5,696	21	953,613	23,829	1736,348	2,5	200,743	200,743	99,712	0	0	0	0	0	0	0
10:54:21	-256,225	2344,027	47,881	47,754	9,464	8,701	5,755	21	953,613	23,829	1736,956	2,5	200,743	200,743	99,712	0	0	0	0	0	0	0
10:54:21	-473,095	2339,296	47,393	47,119	9,464	8,652	5,812	21	953,613	23,829	1737,558	2,3	200,743	200,743	99,712	0	0	0	0	0	0	0
10:54:21	-17,871	2339,117	47,393	47,217	9,463	8,65	5,868	21	953,613	23,829	1738,159	2,3	200,743	200,743	99,712	0	0	0	0	0	0	0
10:54:21	-349,414	2335,623	47,1	46,924	9,459	8,614	5,922	21	953,613	23,829	1738,757	2,3	200,743	200,743	99,712	0	0	0	0	0	0	0
10:54:21	-84,692	2334,776	47,1	46,973	9,455	8,605	5,974	21	953,613	23,829	1739,353	2,3	200,743	200,743	99,712	0	0	0	0	0	0	0
10:54:21	38,037	2335,157	47,246	46,973	9,449	8,609	6,026	21	953,613	23,829	1739,949	2,3	200,743	200,743	99,712	0	0	0	0	0	0	0
10:54:21	-112,988	2334,027	47,197	46,973	9,445	8,598	6,076	21	953,613	23,829	1740,543	2,3	200,743	200,743	99,712	0	0	0	0	0	0	0
10:54:21	-318,603	2330,841	46,953	46,924	9,441	8,565	6,125	21	953,613	23,829	1741,133	2,3	200,743	200,743	99,712	0	0	0	0	0	0	0
10:54:21	-47,241	2330,368	46,905	46,729	9,441	8,56	6,173	21	953,613	23,829	1741,722	2,3	200,743	200,743	99,712	0	0	0	0	0	0	0
10:54:21	-207,885	2328,289	46,709	46,582	9,44	8,539	6,219	21	953,613	23,829	1742,309	2,3	200,743	200,743	99,712	0	0	0	0	0	0	0
10:54:21	-187,28	2326,417	46,563	46,582	9,437	8,519	6,264	21	953,613	23,829	1742,893	2,3	200,743	200,743	99,712	0	0	0	0	0	0	0
10:54:21	-161,669	2324,8	46,416	46,24	9,436	8,503	6,308	21	953,613	23,829	1743,474	2,1	200,743	200,743	99,712	0	0	0	0	0	0	0
10:54:21	-206,152	2322,738	46,27	46,045	9,433	8,481	6,351	21	953,613	23,829	1744,054	2,1	200,743	200,743	99,712	0	0	0	0	0	0	0
10:54:21	57,983	2323,318	46,416	46,24	9,428	8,487	6,393	21	953,613	23,829	1744,633	2,1	200,743	200,743	99,712	0	0	0	0	0	0	0
10:54:21	28,222	2323,6	46,465	46,24	9,427	8,49	6,434	21	953,613	23,829	1745,212	2,1	200,743	200,743	99,712	0	0	0	0	0	0	0
10:54:21	29,785	2323,898	46,563	46,68	9,423	8,493	6,474	21	953,613	23,829	1745,791	2,1	200,743	200,743	99,712	0	0	0	0	0	0	0
10:54:21	0	2323,898	46,563	46,387	9,423	8,493	6,514	21	953,613	23,829	1746,369	2,1	200,743	200,743	99,712	0	0	0	0	0	0	0
10:54:21	-283,105	2321,067	46,27	46,094	9,423	8,464	6,552	21	953,613	23,829	1746,944	2,1	200,743	200,743	99,712	0	0	0	0	0	0	0
10:54:21	-94,335	2320,124	46,172	45,996	9,423	8,454	6,589	21	953,613	23,829	1747,517	2,1	200,743	200,743	99,712	0	0	0	0	0	0	0
10:54:21	-141,479	2318,709	46,026	46,045	9,423	8,44	6,626	21	953,613	23,829	1748,088	2,1	200,743	200,743	99,712	0	0	0	0	0	0	0
10:54:21	330,175	2322,011	46,367	46,338	9,423	8,474	6,662	21	953,613	23,829	1748,662	2,1	200,743	200,743	99,712	0	0	0	0	0	0	0
10:54:21	-396,337	2318,047	45,977	45,996	9,422	8,433	6,697	21	953,613	23,829	1749,231	2	200,743	200,743	99,712	0	0	0	0	0	0	0
10:54:21	47,167	2318,519	46,026	45,85	9,422	8,438	6,731	21	953,613	23,829	1749,8	2	200,743	200,743	99,712	0	0	0	0	0	0	0
10:54:21	29,736	2318,817	46,123	45,996	9,419	8,441	6,764	21	953,613	23,829	1750,37	2	200,743	200,743	99,712	0	0	0	0	0	0	0
10:54:21	0	2318,817	46,123	46,094	9,419	8,441	6,797	21	953,613	23,829	1750,938	2	200,743	200,743	99,712	0	0	0	0	0	0	0
10:54:21	141,479	2320,231	46,27	46,436	9,419	8,455	6,83	21	953,613	23,829	1751,507	2	200,743	200,743	99,712	0	0	0	0	0	0	0
10:54:21	-235,766	2317,874	46,026	45,996	9,419	8,431	6,861	21	953,613	23,829	1752,074	2	200,743	200,743	99,712	0	0	0	0	0	0	0
10:54:21	235,766	2320,231	46,27	46,192	9,419	8,455	6,892	21	953,613	23,829	1752,642	2	200,743	200,743	99,712	0	0	0	0	0	0	0
10:54:21	-141,479	2318,817	46,123	46,094	9,419	8,441	6,923	21	953,613	23,829	1753,208	2	200,743	200,743	99,712	0	0	0	0	0	0	0
10:54:21	0	2318,817	46,123	45,899	9,419	8,441	6,953	21	953,613	23,829	1753,774	2	200,743	200,743	99,712	0	0	0	0	0	0	0
10:54:21	47,167	2319,288	46,172	46,24	9,419	8,446	6,982	21	953,613	23,829	1754,339	2	200,743	200,743	99,712	0	0	0	0	0	0	0
10:54:21	0	2319,288	46,172	46,094	9,419	8,446	7,01	21	953,613	23,829	1754,904	1,8	200,743	200,743	99,712	0	0	0	0	0	0	0
10:54:21	-19,897	2319,089	46,172	46,094	9,418	8,444	7,039	21	953,613	23,829	1755,468	1,8	200,743	200,743	99,712	0	0	0	0	0	0	0
10:54:21	0	2319,089	46,172	45,996	9,418	8,444	7,066	21	953,613	23,829	1756,032	1,8	200,743	200,743	99,712	0	0	0	0	0	0	0
10:54:21	-188,598	2317,203	45,977	45,703	9,418	8,424	7,093	21	953,613	23,829	1756,593	1,8	200,743	200,743	99,712	0	0	0	0	0	0	0
10:54:21	0	2317,203	45,977	45,752	9,418	8,424	7,119	21	953,613	23,829	1757,154	1,8	200,743	200,743	99,712	0	0	0	0	0	0	0
10:54:21	0	2317,203	45,977	45,996	9,418	8,424	7,144	21	953,613	23,829	1757,714	1,8	200,743	200,743	99,712	0	0	0	0	0	0	0
10:54:21	0	2317,203	45,977	46,045	9,418	8,424	7,17	21	953,613	23,829	1758,273	1,8	200,743	200,743	99,712	0	0	0	0	0	0	0
10:54:21	0	2317,203	45,977	45,899	9,418	8,424	7,194	21	953,613	23,829	1758,832	1,8	200,743	200,743	99,712	0	0	0	0	0	0	0
10:54:21	47,143	2317,675	46,026	45,996	9,418	8,429	7,218	21	953,613	23,829	1759,391	1,8	200,743	200,743	99,712	0	0	0	0	0	0	0
10:54:21	94,311	2318,618	46,123	45,996	9,418	8,439	7,242	21	953,613	23,829	1759,95	1,8	200,743	200,743	99,712	0	0	0	0	0	0	0
10:54:21	-121,582	2317,402	45,977	45,703	9,419	8,426	7,266	21	953,613	23,829	1760,508	1,7	200,743	200,743	99,712	0	0	0	0	0	0	0
10:54:21	-141,43	2315,988	45,83	45,655	9,419	8,412	7,288	21	953,613	23,829	1761,063	1,7	200,743	200,743	99,712	0	0	0	0	0	0	0
10:54:21	188,598	2317,874	46,026	45,899	9,419	8,431	7,31	21	953,613	23,829	1761,62	1,7	200,743	200,743	99,712	0	0	0	0	0	0	0
10:54:21	0	2317,874	46,026	46,045	9,419	8,431	7,332	21	953,613	23,829	1762,176	1,7	200,743	200,743	99,712	0	0	0	0	0	0	0
10:54:21	377,294	2321,647	46,416	46,436	9,419	8,47	7,355	21	953,613	23,829	1762,736	1,7	200,743	200,743	99,712	0	0	0	0	0	0	0
10:54:21	-397,192	2317,675	46,026	45,996	9,418	8,429	7,376	21	953,613	23,829	1763,291	1,7	200,743	200,743	99,712	0	0	0	0	0	0	0
10:54:21	-188,574	2315,789	45,83	45,557	9,418	8,41	7,396	21	953,613	23,829	1763,843	1,7	200,743	200,743	99,712	0	0	0	0	0	0	0
10:54:21	188,574	2317,675	46,026	45,996	9,418	8,429	7,416	21	953,613	23,829	1764,397	1,7	200,743	200,743	99,712	0	0	0	0	0	0	0
10:54:21	0	2317,675	46,026	45,996	9,418	8,429	7,436	21	953,613	23,829	1764,95	1,7	200,743	200,743	99,712	0	0	0	0	0	0	0
10:54:21	-94,287	2316,732	45,928	45,85	9,418	8,419	7,455	21	953,613	23,829	1765,502	1,7	200,743	200,743	99,712	0	0	0	0	0	0	0
10:54:21	94,287	2317,675	46,026	45,996	9,418	8,429	7,475	21,7	953,153	23,829	1766,054	1,5	200,743	200,743	99,712	0	0	0	0	0	0	0
10:54:21	-42,016	2317,255	45,977	45,899	9,418	8,425	7,493	21,7	953,153	23,829	1766,605	1,5	200,743	200,743	99,712	0	0	0	0	0	0	0
10:54:21	47,143	2317,726	46,026	46,094	9,418	8,43	7,512	21,7	953,153	23,829	1767,156	1,5	200,743	200,743	99,712	0	0	0	0	0	0	0
10:54:21	0	2317,726	46,026	45,899	9,418	8,43	7,53	21,7	953,153	23,829	1767,707	1,5	200,743	200,743	99,712	0	0	0	0	0	0	0
10:54:21	0	2317,726	46,026	45,85	9,418	8,43	7,547	21,7	953,153	23,829	1768,257	1,5	200,743	200,743	99,712	0	0	0	0	0	0	0
10:54:21	19,897	2317,925	46,026	46,045	9,419	8,432	7,565	21,7	953,153	23,829	1768,807	1,5	200,743	200,743	99,712	0	0	0	0	0	0	0
10:54:21	141,479	2319,34	46,172	46,24	9,419	8,446	7,582	21,7	953,153	23,829	1769,357	1,5	200,743	200,743	99,712	0	0	0	0	0	0	0
10:54:21	44,702	2319,787	46,172	46,24	9,421	8,451	7,599	21,7	953,153	23,829	1769,908	1,5	200,743	200,743	99,712	0	0	0	0	0	0	0
10:54:21	-27,27	2319,514	46,123	45,996	9,422	8,448	7,616	21,7	953,153	23,829	1770,457	1,5	200,743	200,743	99,712	0	0	0	0	0	0	0
10:54:21	-94,335	2318,571	46,026	45,996	9,422	8,438	7,632	21,7	953,153	23,829	1771,005	1,5	200,743	200,743	99,712	0	0	0	0	0	0	0
10:54:21	-67,041	2317,9	45,977	45,899	9,421	8,431	7,647	21,7	953,153	23,829	1771,552	1,4	207,309	207,309	99,738	0	0	0	0	0	0	0
10:54:21	96,777	2318,868	46,123	45,996	9,419	8,441	7,663	21,7	953,153	23,829	1772,099	1,4	207,309	207,309	99,738	0	0	0	0	0	0	0
10:54:21	141,528	2320,283	46,27	45,996	9,419	8,456	7,678	21,7	953,153	23,829	1772,648	1,4	207,309	207,309	99,738	0	0	0	0	0	0	0
10:54:21	-282,983	2317,453	45,977	45,996	9,419	8,427	7,693	21,7	953,153	23,829	1773,192	1,4	207,309	207,309	99,738	0	0	0	0	0	0	0
10:54:21	141,455	2318,868	46,123	46,24	9,419	8,441	7,708	21,7	953,153	23,829	1773,738	1,4	207,309	207,309	99,738	0	0	0	0	0	0	0
10:54:21	-19,848	2318,67	46,123	46,094	9,418	8,439	7,722	21,7	953,153	23,829	1774,283	1,4	207,309	207,309	99,738	0	0	0	0	0	0	0
10:54:21	47,143	2319,141	46,172	46,338	9,418	8,444	7,736	21,7	953,153	23,829	1774,828	1,4	207,309	207,309	99,738	0	0	0	0	0	0	0
10:54:21	-141,503	2317,726	46,026	45,996	9,418	8,43	7,75	21,7	953,153	23,829	1775,37	1,4	207,309	207,309	99,738	0	0	0	0	0	0	0
10:54:21	-27,246	2317,453	45,977	45,703	9,419	8,427	7,763	21,7	953,153	23,829	1775,913	1,4	207,309	207,309	99,738	0	0	0	0	0	0	0
10:54:21	47,143	2317,925	46,026	45,85	9,419	8,432	7,776	21,7	953,153	23,829	1776,454	1,4	207,309	207,309	99,738	0	0	0	0	0	0	0
10:54:21	0	2317,925	46,026	46,045	9,419	8,432	7,789	21,7	953,153	23,829	1776,996	1,2	207,309	207,309	99,738	0	0	0	0	0	0	0
10:54:21	0	2317,925	46,026	45,899	9,419	8,432	7,802	21,7	953,153	23,829	1777,537	1,2	207,309	207,309	99,738	0	0	0	0	0	0	0
10:54:21	235,839	2320,283	46,27	46,192	9,419	8,456	7,815	21,7	953,153	23,829	1778,079	1,2	207,309	207,309	99,738	0	0	0	0	0	0	0
10:54:21	-191,137	2318,372	46,026	45,899	9,421	8,436	7,827	21,7	953,153	23,829	1778,62	1,2	207,309	207,309	99,738	0	0	0	0	0	0	0
10:54:21	-27,27	2318,099	45,977	46,045	9,422	8,434	7,839	21,7	953,153	23,829	1779,159	1,2	207,309	207,309	99,738	0	0	0	0	0	0	0
10:54:21	141,479	2319,514	46,123	46,094	9,422	8,448	7,851	21,7	953,153	23,829	1779,7	1,2	207,309	207,309	99,738	0	0	0	0	0	0	0
10:54:21	-114,208	2318,372	46,026	45,996	9,421	8,436	7,862	21,7	953,153	23,829	1780,238	1,2	207,309	207,309	99,738	0	0	0	0	0	0	0
10:54:22	96,777	2319,34	46,172	46,094	9,419	8,446	7,874	21,7	953,153	23,829	1780,777	1,2	207,309	207,309	99,738	0	0	0	0	0	0	0
10:54:22	-141,479	2317,925	46,026	46,094	9,419	8,432	7,884	21,7	953,153	23,829	1781,314	1,2	207,309	207,309	99,738	0	0	0	0	0	0	0
10:54:22	83,569	2318,761	46,026	45,899	9,423	8,44	7,895	21,7	953,153	23,829	1781,852	1,2	207,309	207,309	99,738	0	0	0	0	0	0	0
10:54:22	-188,598	2316,875	45,83	45,85	9,423	8,421	7,906	21,7	953,153	23,829	1782,387	1,1	207,309	207,309	99,738	0	0	0	0	0	0	0
10:54:22	311,108	2319,986	46,172	46,094	9,422	8,453	7,916	21,7	953,153	23,829	1782,924	1,1	207,309	207,309	99,738	0	0	0	0	0	0	0
10:54:22	124,121	2321,227	46,367	46,387	9,419	8,466	7,927	21,7	953,153	23,829	1783,463	1,1	207,309	207,309	99,738	0	0	0	0	0	0	0
10:54:22	0	2321,227	46,367	46,045	9,419	8,466	7,938	21,7	953,153	23,829	1784,001	1,1	207,309	207,309	99,738	0	0	0	0	0	0	0
10:54:22	-124,121	2319,986	46,172	45,996	9,422	8,453	7,948	21,7	953,153	23,829	1784,537	1,1	207,309	207,309	99,738	0	0	0	0	0	0	0
10:54:22	-47,167	2319,514	46,123	45,752	9,422	8,448	7,958	21,7	953,153	23,829	1785,072	1,1	207,309	207,309	99,738	0	0	0	0	0	0	0
10:54:22	-94,335	2318,571	46,026	46,045	9,422	8,438	7,967	21,7	953,153	23,829	1785,605	1,1	207,309	207,309	99,738	0	0	0	0	0	0	0
10:54:22	235,839	2320,929	46,27	46,338	9,422	8,463	7,977	21,7	953,153	23,829	1786,14	1,1	207,309	207,309	99,738	0	0	0	0	0	0	0
10:54:22	-141,503	2319,514	46,123	46,094	9,422	8,448	7,986	21,7	953,153	23,829	1786,674	1,1	207,309	207,309	99,738	0	0	0	0	0	0	0
10:54:22	-141,479	2318,099	45,977	45,899	9,422	8,434	7,995	21,7	953,153	23,829	1787,205	1,1	207,309	207,309	99,738	0	0	0	0	0	0	0
10:54:22	-17,431	2317,925	46,026	45,996	9,419	8,432	8,003	21,7	953,153	23,829	1787,736	0,9	207,309	207,309	99,738	0	0	0	0	0	0	0
10:54:22	-114,184	2316,783	45,928	45,703	9,418	8,42	8,012	21,7	953,153	23,829	1788,265	0,9	207,309	207,309	99,738	0	0	0	0	0	0	0
10:54:22	255,664	2319,34	46,172	46,192	9,419	8,446	8,02	21,7	953,153	23,829	1788,796	0,9	207,309	207,309	99,738	0	0	0	0	0	0	0
10:54:22	-141,479	2317,925	46,026	46,045	9,419	8,432	8,028	21,7	953,153	23,829	1789,325	0,9	207,309	207,309	99,738	0	0	0	0	0	0	0
10:54:22	64,575	2318,571	46,026	45,996	9,422	8,438	8,036	21,7	953,153	23,829	1789,854	0,9	207,309	207,309	99,738	0	0	0	0	0	0	0
10:54:22	235,839	2320,929	46,27	46,094	9,422	8,463	8,045	21,7	953,153	23,829	1790,385	0,9	207,309	207,309	99,738	0	0	0	0	0	0	0
10:54:22	-330,151	2317,628	45,928	45,899	9,422	8,429	8,052	21,7	953,153	23,829	1790,913	0,9	207,309	207,309	99,738	0	0	0	0	0	0	0
10:54:22	47,167	2318,099	45,977	45,85	9,422	8,434	8,06	21,7	953,153	23,829	1791,44	0,9	207,309	207,309	99,738	0	0	0	0	0	0	0
10:54:22	47,143	2318,571	46,026	45,899	9,422	8,438	8,067	21,7	953,153	23,829	1791,967	0,9	207,309	207,309	99,738	0	0	0	0	0	0	0
10:54:22	235,839	2320,929	46,27	46,387	9,422	8,463	8,075	21,7	953,153	23,829	1792,496	0,9	207,309	207,309	99,738	0	0	0	0	0	0	0
10:54:22	-302,88	2317,9	45,977	45,996	9,421	8,431	8,082	21,7	953,153	23,829	1793,021	0,8	207,309	207,309	99,738	0	0	0	0	0	0	0
10:54:22	2,465	2317,925	46,026	46,094	9,419	8,432	8,089	21,7	953,153	23,829	1793,546	0,8	207,309	207,309	99,738	0	0	0	0	0	0	0
10:54:22	17,431	2318,099	45,977	45,996	9,422	8,434	8,095	21,7	953,153	23,829	1794,071	0,8	207,309	207,309	99,738	0	0	0	0	0	0	0
10:54:22	47,143	2318,571	46,026	46,192	9,422	8,438	8,102	21,7	953,153	23,829	1794,595	0,8	207,309	207,309	99,738	0	0	0	0	0	0	0
10:54:22	-94,311	2317,628	45,928	45,85	9,422	8,429	8,109	21,7	953,153	23,829	1795,118	0,8	207,309	207,309	99,738	0	0	0	0	0	0	0
10:54:22	94,311	2318,571	46,026	46,094	9,422	8,438	8,115	21,7	953,153	23,829	1795,642	0,8	207,309	207,309	99,738	0	0	0	0	0	0	0
10:54:22	141,503	2319,986	46,172	46,24	9,422	8,453	8,122	21,7	953,153	23,829	1796,166	0,8	207,309	207,309	99,738	0	0	0	0	0	0	0
10:54:22	74,438	2320,73	46,27	46,387	9,421	8,461	8,128	21,7	953,153	23,829	1796,691	0,8	207,309	207,309	99,738	0	0	0	0	0	0	0
10:54:22	-215,942	2318,571	46,026	45,899	9,422	8,438	8,134	21,7	953,153	23,829	1797,213	0,8	207,309	207,309	99,738	0	0	0	0	0	0	0
10:54:22	0	2318,571	46,026	45,899	9,422	8,438	8,14	21,7	953,153	23,829	1797,734	0,8	207,309	207,309	99,738	0	0	0	0	0	0	0
10:54:22	330,2	2321,873	46,367	46,24	9,422	8,472	8,147	21,7	953,153	23,829	1798,258	0,6	207,309	207,309	99,738	0	0	0	0	0	0	0
10:54:22	47,192	2322,345	46,416	46,436	9,422	8,477	8,153	21,7	953,153	23,829	1798,783	0,6	207,309	207,309	99,738	0	0	0	0	0	0	0
10:54:22	-235,888	2319,986	46,172	46,24	9,422	8,453	8,159	21,7	953,153	23,829	1799,304	0,6	207,309	207,309	99,738	0	0	0	0	0	0	0
10:54:22	94,335	2320,929	46,27	46,192	9,422	8,463	8,165	21,7	953,153	23,829	1799,825	0,6	207,309	207,309	99,738	0	0	0	0	0	0	0
10:54:22	0	2320,929	46,27	46,192	9,422	8,463	8,171	21,7	953,153	23,829	1800,346	0,6	207,309	207,309	99,738	0	0	0	0	0	0	0
10:54:22	-94,335	2319,986	46,172	46,192	9,422	8,453	8,176	21,7	953,153	23,829	1800,866	0,6	207,309	207,309	99,738	0	0	0	0	0	0	0
10:54:22	-47,167	2319,514	46,123	45,899	9,422	8,448	8,182	21,7	953,153	23,829	1801,385	0,6	207,309	207,309	99,738	0	0	0	0	0	0	0
10:54:22	-141,479	2318,099	45,977	45,752	9,422	8,434	8,187	21,7	953,153	23,829	1801,901	0,6	207,309	207,309	99,738	0	0	0	0	0	0	0
10:54:22	47,143	2318,571	46,026	46,045	9,422	8,438	8,192	21,7	953,153	23,829	1802,418	0,6	207,309	207,309	99,738	0	0	0	0	0	0	0
10:54:22	141,503	2319,986	46,172	46,24	9,422	8,453	8,197	21,7	953,153	23,829	1802,936	0,6	207,309	207,309	99,738	0	0	0	0	0	0	0
10:54:22	0	2319,986	46,172	46,24	9,422	8,453	8,202	21,7	953,153	23,829	1803,453	0,5	207,309	207,309	99,738	0	0	0	0	0	0	0
10:54:22	0	2319,986	46,172	46,192	9,422	8,453	8,207	21,7	953,153	23,829	1803,969	0,5	207,309	207,309	99,738	0	0	0	0	0	0	0
10:54:22	-188,647	2318,099	45,977	45,85	9,422	8,434	8,211	21,7	953,153	23,829	1804,483	0,5	207,309	207,309	99,738	0	0	0	0	0	0	0
10:54:22	-47,167	2317,628	45,928	45,752	9,422	8,429	8,215	21,7	953,153	23,829	1804,997	0,5	207,309	207,309	99,738	0	0	0	0	0	0	0
10:54:22	74,438	2318,372	46,026	46,045	9,421	8,436	8,22	21,7	953,153	23,829	1805,51	0,5	207,309	207,309	99,738	0	0	0	0	0	0	0
10:54:22	-91,845	2317,453	45,977	45,899	9,419	8,427	8,224	21,7	953,153	23,829	1806,022	0,5	207,309	207,309	99,738	0	0	0	0	0	0	0
10:54:22	-47,167	2316,982	45,928	45,996	9,419	8,422	8,228	21,7	953,153	23,829	1806,533	0,5	207,309	207,309	99,738	0	0	0	0	0	0	0
10:54:22	47,167	2317,453	45,977	46,045	9,419	8,427	8,232	21,7	953,153	23,829	1807,044	0,5	207,309	207,309	99,738	0	0	0	0	0	0	0
10:54:22	0	2317,453	45,977	45,899	9,419	8,427	8,235	21,7	953,153	23,829	1807,554	0,5	207,309	207,309	99,738	0	0	0	0	0	0	0
10:54:22	0	2317,453	45,977	46,045	9,419	8,427	8,239	21,7	953,153	23,829	1808,064	0,5	207,309	207,309	99,738	0	0	0	0	0	0	0
10:54:22	282,983	2320,283	46,27	46,338	9,419	8,456	8,243	21,7	953,153	23,829	1808,576	0,3	207,309	207,309	99,738	0	0	0	0	0	0	0
10:54:22	-29,76	2319,986	46,172	46,387	9,422	8,453	8,248	21,7	953,153	23,829	1809,088	0,3	207,309	207,309	99,738	0	0	0	0	0	0	0
10:54:22	-141,503	2318,571	46,026	45,85	9,422	8,438	8,251	21,7	953,153	23,829	1809,597	0,3	207,309	207,309	99,738	0	0	0	0	0	0	0
10:54:22	94,335	2319,514	46,123	45,85	9,422	8,448	8,255	21,7	953,153	23,829	1810,107	0,3	207,309	207,309	99,738	0	0	0	0	0	0	0
10:54:22	-471,508	2314,799	45,635	45,215	9,422	8,399	8,258	21,7	953,153	23,829	1810,612	0,3	207,309	207,309	99,738	0	0	0	0	0	0	0
10:54:22	-1053,515	2304,264	44,61	43,897	9,419	8,291	8,259	21,7	953,153	23,829	1811,105	0,3	207,309	207,309	99,738	0	0	0	0	0	0	0
10:54:22	-1341,748	2290,846	43,389	42,236	9,41	8,153	8,257	21,7	953,153	23,829	1811,585	0,3	207,309	207,309	99,738	0	0	0	0	0	0	0
10:54:22	-1271,313	2278,133	42,412	40,918	9,391	8,021	8,252	21,7	953,153	23,829	1812,052	0,3	207,309	207,309	99,738	0	0	0	0	0	0	0
10:54:22	-1223,754	2265,896	41,68	39,795	9,363	7,895	8,245	21,7	953,153	23,829	1812,506	0,3	207,309	207,309	99,738	0	0	0	0	0	0	0
10:54:22	-1317,749	2252,718	41,143	38,77	9,318	7,759	8,235	21,7	953,153	23,829	1812,946	0,3	207,309	207,309	99,738	0	0	0	0	0	0	0
10:54:22	-1256,323	2240,155	40,703	38,233	9,272	7,63	8,224	21,7	953,153	23,829	1813,373	0,2	207,309	207,309	99,738	0	0	0	0	0	0	0
10:54:22	-1521,313	2224,942	40,02	37,158	9,224	7,473	8,209	21,7	953,153	23,829	1813,785	0,2	207,309	207,309	99,738	0	0	0	0	0	0	0
10:54:22	-2121,118	2203,731	38,75	34,912	9,174	7,254	8,19	21,7	953,153	23,829	1814,175	0,2	207,309	207,309	99,738	0	0	0	0	0	0	0
10:54:22	-1596,972	2187,761	37,969	34,619	9,127	7,09	8,169	21,7	953,153	23,829	1814,548	0,2	207,309	207,309	99,738	0	0	0	0	0	0	0
10:54:22	-2570,947	2162,051	36,065	31,006	9,084	6,825	8,142	21,7	953,153	23,829	1814,896	0,2	207,309	207,309	99,738	0	0	0	0	0	0	0
10:54:22	-2076,611	2141,285	34,697	29,736	9,041	6,611	8,112	21,7	953,153	23,829	1815,222	0,2	207,309	207,309	99,738	0	0	0	0	0	0	0
10:54:22	-1732,348	2123,962	33,77	29,199	8,993	6,432	8,079	21,7	953,153	23,829	1815,531	0,2	207,309	207,309	99,738	0	0	0	0	0	0	0
10:54:22	-2337,915	2100,583	32,109	28,32	8,95	6,191	8,042	21,7	953,153	23,829	1815,816	0,2	207,309	207,309	99,738	0	0	0	0	0	0	0
10:54:22	-1458,96	2085,993	31,475	27,93	8,902	6,041	8,003	21,7	953,153	23,829	1816,086	0,2	207,309	207,309	99,738	0	0	0	0	0	0	0
10:54:22	-1126,684	2074,726	31,377	26,953	8,844	5,925	7,962	21,7	953,153	23,829	1816,345	0,2	207,309	207,309	99,738	0	0	0	0	0	0	0
10:54:22	-2260,693	2052,119	29,961	25,683	8,792	5,691	7,918	21,8	952,233	23,829	1816,581	0,1	207,309	207,309	99,738	0	0	0	0	0	0	0
10:54:22	-1900,866	2033,111	28,935	24,463	8,739	5,495	7,87	21,8	952,233	23,829	1816,797	0,1	207,309	207,309	99,738	0	0	0	0	0	0	0
10:54:22	-1119,934	2021,911	28,643	24,512	8,691	5,38	7,821	21,8	952,233	23,829	1817,002	0,1	207,309	207,309	99,738	0	0	0	0	0	0	0
10:54:22	-2403,979	1997,871	27,031	23,682	8,64	5,132	7,769	21,8	952,233	23,829	1817,183	0,1	207,309	207,309	99,738	0	0	0	0	0	0	0
10:54:22	-1120,629	1986,665	26,641	22,656	8,598	5,017	7,715	21,8	952,233	23,829	1817,353	0,1	207,309	207,309	99,738	0	0	0	0	0	0	0
10:54:22	-1458,789	1972,077	25,859	21,972	8,557	4,866	7,659	21,8	952,233	23,829	1817,507	0,1	207,309	207,309	99,738	0	0	0	0	0	0	0
10:54:22	-2344,47	1948,632	24,101	20,752	8,516	4,625	7,599	21,8	952,233	23,829	1817,638	0,1	207,309	207,309	99,738	0	0	0	0	0	0	0
10:54:22	-1959,631	1929,036	22,685	18,994	8,479	4,423	7,537	21,8	952,233	23,829	1817,75	0,1	207,309	207,309	99,738	0	0	0	0	0	0	0
10:54:22	-1064,77	1918,388	22,197	19,922	8,444	4,313	7,474	21,8	952,233	23,829	1817,85	0,1	207,309	207,309	99,738	0	0	0	0	0	0	0
10:54:22	-1429,675	1904,092	21,318	18,945	8,409	4,165	7,409	21,8	952,233	23,829	1817,937	0,1	207,309	207,309	99,738	0	0	0	0	0	0	0
10:54:22	-1469,702	1889,395	20,439	18,066	8,371	4,014	7,342	21,8	952,233	23,829	1818,008	0,1	207,866	207,866	99,741	0	0	0	0	0	0	0
10:54:22	-1271,643	1876,678	19,756	17,724	8,334	3,883	7,275	21,8	952,233	23,829	1818,067	0,1	207,866	207,866	99,741	0	0	0	0	0	0	0
10:54:22	-1033,605	1866,342	19,267	17,236	8,301	3,776	7,206	21,8	952,233	23,829	1818,115	0,1	207,866	207,866	99,741	0	0	0	0	0	0	0
10:54:22	-1046,85	1855,874	18,828	16,845	8,264	3,668	7,137	21,8	952,233	23,829	1818,153	0,1	207,866	207,866	99,741	0	0	0	0	0	0	0
10:54:22	-1002,319	1845,851	18,34	16,552	8,233	3,565	7,067	21,8	952,233	23,829	1818,18	0,1	207,866	207,866	99,741	0	0	0	0	0	0	0
10:54:22	-1383,557	1832,015	17,363	15,82	8,204	3,422	6,995	21,8	952,233	23,829	1818,194	0,1	207,866	207,866	99,741	0	0	0	0	0	0	0
10:54:22	-1097,985	1821,035	16,679	15,283	8,177	3,309	6,923	21,8	952,233	23,829	1818,197	0,1	207,866	207,866	99,741	0	0	0	0	0	0	0
10:54:22	-1066,015	1810,375	15,947	14,746	8,154	3,199	6,85	21,8	952,233	23,829	1810,375	0,1	207,866	207,866	99,741	0	0	0	0	0	0	0
10:54:22	-774,45	1802,63	15,459	14,258	8,135	3,119	6,777	21,8	952,233	23,829	1802,63	0,1	207,866	207,866	99,741	0	0	0	0	0	0	0
10:54:22	-939,978	1793,231	14,775	13,916	8,117	3,023	6,703	21,8	952,233	23,829	1793,231	0,1	207,866	207,866	99,741	0	0	0	0	0	0	0
10:54:22	-630,786	1786,923	14,433	13,769	8,098	2,957	6,63	21,8	952,233	23,829	1786,923	0,9	207,866	207,866	99,741	0	0	0	0	0	0	0
10:54:22	-657,495	1780,348	13,994	13,574	8,083	2,89	6,556	21,8	952,233	23,829	1780,348	0,9	207,866	207,866	99,741	0	0	0	0	0	0	0
10:54:22	-261,767	1777,73	13,896	13,574	8,074	2,863	6,484	21,8	952,233	23,829	1777,73	0,9	207,866	207,866	99,741	0	0	0	0	0	0	0
10:54:22	-296,911	1774,761	13,75	13,574	8,064	2,832	6,412	21,8	952,233	23,829	1774,761	0,9	207,866	207,866	99,741	0	0	0	0	0	0	0
10:54:22	-378,784	1770,973	13,506	13,427	8,055	2,793	6,341	21,8	952,233	23,829	1770,973	0,9	207,866	207,866	99,741	0	0	0	0	0	0	0
10:54:22	-87,231	1770,101	13,408	13,232	8,055	2,784	6,272	21,8	952,233	23,829	1770,101	0,9	207,866	207,866	99,741	0	0	0	0	0	0	0
10:54:22	-356,176	1766,539	13,017	13,037	8,055	2,747	6,202	21,8	952,233	23,829	1766,539	0,9	207,866	207,866	99,741	0	0	0	0	0	0	0
10:54:23	-87,158	1765,668	12,92	12,841	8,055	2,738	6,135	21,8	952,233	23,829	1765,668	0,9	207,866	207,866	99,741	0	0	0	0	0	0	0
10:54:23	-217,846	1763,489	12,675	12,646	8,055	2,716	6,067	21,8	952,233	23,829	1763,489	0,9	207,866	207,866	99,741	0	0	0	0	0	0	0
10:54:23	-174,206	1761,747	12,48	12,451	8,055	2,698	6,001	21,8	952,233	23,829	1761,747	0,9	207,866	207,866	99,741	0	0	0	0	0	0	0
10:54:23	-120,031	1760,547	12,431	12,256	8,05	2,686	5,936	21,8	952,233	23,829	1760,547	1,7	207,866	207,866	99,741	0	0	0	0	0	0	0
10:54:23	-84,973	1759,697	12,431	12,158	8,045	2,677	5,872	21,8	952,233	23,829	1759,697	1,7	207,866	207,866	99,741	0	0	0	0	0	0	0
10:54:23	-170,971	1757,987	12,334	12,256	8,041	2,659	5,809	21,8	952,233	23,829	1757,987	1,7	207,866	207,866	99,741	0	0	0	0	0	0	0
10:54:23	-76,513	1757,222	12,431	12,256	8,031	2,651	5,748	21,8	952,233	23,829	1757,222	1,7	207,866	207,866	99,741	0	0	0	0	0	0	0
10:54:23	-4,272	1757,179	12,529	12,353	8,026	2,651	5,687	21,8	952,233	23,829	1757,179	1,7	207,866	207,866	99,741	0	0	0	0	0	0	0
10:54:23	-164,66	1755,533	12,529	12,451	8,017	2,634	5,627	21,8	952,233	23,829	1755,533	1,7	207,866	207,866	99,741	0	0	0	0	0	0	0
10:54:23	-79,675	1754,736	12,529	12,5	8,012	2,626	5,568	21,8	952,233	23,829	1754,736	1,7	207,866	207,866	99,741	0	0	0	0	0	0	0
10:54:23	-92,48	1753,811	12,431	12,353	8,012	2,616	5,51	21,8	952,233	23,829	1753,811	1,7	207,866	207,866	99,741	0	0	0	0	0	0	0
10:54:23	-130,48	1752,506	12,285	12,158	8,012	2,603	5,453	21,8	952,233	23,829	1752,506	1,7	207,866	207,866	99,741	0	0	0	0	0	0	0
10:54:23	-130,468	1751,202	12,138	11,963	8,012	2,589	5,397	21,8	952,233	23,829	1751,202	1,7	207,866	207,866	99,741	0	0	0	0	0	0	0
10:54:23	-130,444	1749,897	11,992	11,816	8,012	2,576	5,342	21,8	952,233	23,829	1749,897	2	207,866	207,866	99,741	0	0	0	0	0	0	0
10:54:23	-217,309	1747,724	11,748	11,767	8,012	2,553	5,287	21,8	952,233	23,829	1747,724	2	207,866	207,866	99,741	0	0	0	0	0	0	0
10:54:23	-80,493	1746,919	11,748	11,718	8,008	2,545	5,233	21,8	952,233	23,829	1746,919	2	207,866	207,866	99,741	0	0	0	0	0	0	0
10:54:23	-86,901	1746,05	11,65	11,572	8,008	2,536	5,18	21,8	952,233	23,829	1746,05	2	207,866	207,866	99,741	0	0	0	0	0	0	0
10:54:23	-130,322	1744,747	11,504	11,523	8,008	2,523	5,128	21,8	952,233	23,829	1744,747	2	207,866	207,866	99,741	0	0	0	0	0	0	0
10:54:23	-129,541	1743,452	11,455	11,523	8,003	2,509	5,077	21,8	952,233	23,829	1743,452	2	207,866	207,866	99,741	0	0	0	0	0	0	0
10:54:23	43,432	1743,886	11,504	11,523	8,003	2,514	5,027	21,8	952,233	23,829	1743,452	2	207,866	207,866	99,741	0	0	0	0	0	0	0
10:54:23	0,915	1743,895	11,601	11,572	7,998	2,514	4,977	21,8	952,233	23,829	1743,452	2	207,866	207,866	99,741	0	0	0	0	0	0	0
10:54:23	-81,726	1743,078	11,601	11,572	7,993	2,505	4,929	21,8	952,233	23,829	1743,078	2	207,866	207,866	99,741	0	0	0	0	0	0	0
10:54:23	-86,853	1742,209	11,504	11,523	7,993	2,497	4,881	21,8	952,233	23,829	1742,209	2	207,866	207,866	99,741	0	0	0	0	0	0	0
10:54:23	-123,889	1740,97	11,455	11,523	7,989	2,484	4,834	21,8	952,233	23,829	1740,97	2,2	207,866	207,866	99,741	0	0	0	0	0	0	0
10:54:23	0	1740,97	11,455	11,425	7,989	2,484	4,788	21,8	952,233	23,829	1740,97	2,2	207,866	207,866	99,741	0	0	0	0	0	0	0
10:54:23	-130,212	1739,668	11,308	11,279	7,989	2,47	4,743	21,8	952,233	23,829	1739,668	2,2	207,866	207,866	99,741	0	0	0	0	0	0	0
10:54:23	-43,408	1739,234	11,259	11,279	7,989	2,466	4,698	21,8	952,233	23,829	1739,234	2,2	207,866	207,866	99,741	0	0	0	0	0	0	0
10:54:23	0	1739,234	11,259	11,23	7,989	2,466	4,654	21,8	952,233	23,829	1739,234	2,2	207,866	207,866	99,741	0	0	0	0	0	0	0
10:54:23	-86,779	1738,366	11,162	11,181	7,989	2,457	4,611	21,8	952,233	23,829	1738,366	2,2	207,866	207,866	99,741	0	0	0	0	0	0	0
10:54:23	-47,79	1737,888	11,113	11,084	7,988	2,452	4,569	21,8	952,233	23,829	1737,888	2,2	207,866	207,866	99,741	0	0	0	0	0	0	0
10:54:23	0	1737,888	11,113	11,035	7,988	2,452	4,527	21,8	952,233	23,829	1737,888	2,2	207,866	207,866	99,741	0	0	0	0	0	0	0
10:54:23	-86,767	1737,021	11,015	11,035	7,988	2,443	4,487	21,8	952,233	23,829	1737,021	2,2	207,866	207,866	99,741	0	0	0	0	0	0	0
10:54:23	-43,383	1736,587	10,966	11,035	7,988	2,439	4,446	21,8	952,233	23,829	1736,587	2,2	207,866	207,866	99,741	0	0	0	0	0	0	0
10:54:23	-81,652	1735,77	10,966	11,035	7,984	2,43	4,407	21,8	952,233	23,829	1735,77	2,3	207,866	207,866	99,741	0	0	0	0	0	0	0
10:54:23	43,371	1736,204	11,015	11,035	7,984	2,435	4,368	21,8	952,233	23,829	1735,771	2,3	207,866	207,866	99,741	0	0	0	0	0	0	0
10:54:23	-82,727	1735,377	11,015	11,035	7,979	2,426	4,33	21,8	952,233	23,829	1735,377	2,3	207,866	207,866	99,741	0	0	0	0	0	0	0
10:54:23	-85,913	1734,518	11,015	11,084	7,974	2,417	4,293	21,8	952,233	23,829	1734,518	2,3	207,866	207,866	99,741	0	0	0	0	0	0	0
10:54:23	86,743	1735,385	11,113	11,084	7,974	2,426	4,256	21,8	952,233	23,829	1734,519	2,3	207,866	207,866	99,741	0	0	0	0	0	0	0
10:54:23	-83,789	1734,547	11,113	11,181	7,969	2,418	4,22	21,8	952,233	23,829	1734,519	2,3	207,866	207,866	99,741	0	0	0	0	0	0	0
10:54:23	-3,161	1734,516	11,113	11,084	7,969	2,417	4,185	21,8	952,233	23,829	1734,516	2,3	207,866	207,866	99,741	0	0	0	0	0	0	0
10:54:23	-83,789	1733,678	11,113	11,084	7,964	2,409	4,15	21,8	952,233	23,829	1733,678	2,3	207,866	207,866	99,741	0	0	0	0	0	0	0
10:54:23	-86,73	1732,81	11,015	11,035	7,964	2,4	4,115	21,8	952,233	23,829	1732,81	2,3	207,866	207,866	99,741	0	0	0	0	0	0	0
10:54:23	-43,359	1732,377	10,966	10,888	7,964	2,395	4,082	21,8	952,233	23,829	1732,377	2,3	207,866	207,866	99,741	0	0	0	0	0	0	0
10:54:23	-130,041	1731,076	10,82	10,84	7,964	2,382	4,048	21,8	952,233	23,829	1731,076	2,5	207,866	207,866	99,741	0	0	0	0	0	0	0
10:54:23	-126,062	1729,816	10,771	10,742	7,96	2,369	4,015	21,8	952,233	23,829	1729,816	2,5	207,866	207,866	99,741	0	0	0	0	0	0	0
10:54:23	0	1729,816	10,771	10,742	7,96	2,369	3,983	21,8	952,233	23,829	1729,816	2,5	207,866	207,866	99,741	0	0	0	0	0	0	0
10:54:23	-130,004	1728,516	10,625	10,595	7,96	2,355	3,951	21,8	952,233	23,829	1728,516	2,5	207,866	207,866	99,741	0	0	0	0	0	0	0
10:54:23	-86,645	1727,649	10,527	10,547	7,96	2,346	3,92	21,8	952,233	23,829	1727,649	2,5	207,866	207,866	99,741	0	0	0	0	0	0	0
10:54:23	0	1727,649	10,527	10,498	7,96	2,346	3,889	21,8	952,233	23,829	1727,649	2,5	207,866	207,866	99,741	0	0	0	0	0	0	0
10:54:23	-86,633	1726,783	10,429	10,498	7,96	2,337	3,858	21,8	952,233	23,829	1726,783	2,5	207,866	207,866	99,741	0	0	0	0	0	0	0
10:54:23	-40,6	1726,377	10,478	10,4	7,955	2,333	3,829	21,8	952,233	23,829	1726,377	2,5	207,866	207,866	99,741	0	0	0	0	0	0	0
10:54:23	0	1726,377	10,478	10,498	7,955	2,333	3,799	21,8	952,233	23,829	1726,377	2,5	207,866	207,866	99,741	0	0	0	0	0	0	0
10:54:23	-2,099	1726,356	10,478	10,4	7,955	2,333	3,771	21,8	952,233	23,829	1726,356	2,5	207,866	207,866	99,741	0	0	0	0	0	0	0
10:54:23	-82,69	1725,529	10,478	10,547	7,95	2,325	3,742	21,8	952,233	23,829	1725,529	2,6	207,866	207,866	99,741	0	0	0	0	0	0	0
10:54:23	0	1725,529	10,478	10,547	7,95	2,325	3,714	21,8	952,233	23,829	1725,529	2,6	207,866	207,866	99,741	0	0	0	0	0	0	0
10:54:23	-84,777	1724,681	10,478	10,547	7,945	2,316	3,687	21,8	952,233	23,829	1724,681	2,6	207,866	207,866	99,741	0	0	0	0	0	0	0
10:54:23	43,298	1725,114	10,527	10,595	7,945	2,32	3,66	21,8	952,233	23,829	1724,682	2,6	207,866	207,866	99,741	0	0	0	0	0	0	0
10:54:23	-86,608	1724,248	10,429	10,498	7,945	2,311	3,634	21,8	952,233	23,829	1724,248	2,6	207,866	207,866	99,741	0	0	0	0	0	0	0
10:54:23	43,31	1724,681	10,478	10,498	7,945	2,316	3,608	21,8	952,233	23,829	1724,249	2,6	207,866	207,866	99,741	0	0	0	0	0	0	0
10:54:23	-43,31	1724,248	10,429	10,4	7,945	2,311	3,582	21,8	952,233	23,829	1724,248	2,6	207,866	207,866	99,741	0	0	0	0	0	0	0
10:54:23	-86,584	1723,382	10,332	10,4	7,945	2,302	3,557	21,8	952,233	23,829	1723,382	2,6	207,866	207,866	99,741	0	0	0	0	0	0	0
10:54:23	86,584	1724,248	10,429	10,4	7,945	2,311	3,533	21,8	952,233	23,829	1723,383	2,6	207,866	207,866	99,741	0	0	0	0	0	0	0
10:54:23	-83,74	1723,411	10,429	10,4	7,94	2,303	3,509	21,8	952,233	23,829	1723,383	2,6	207,866	207,866	99,741	0	0	0	0	0	0	0
10:54:23	43,298	1723,844	10,478	10,547	7,94	2,307	3,485	21,8	952,233	23,829	1723,384	2,7	207,866	207,866	99,741	0	0	0	0	0	0	0
10:54:23	-43,298	1723,411	10,429	10,498	7,94	2,303	3,462	21,8	952,233	23,829	1723,384	2,7	207,866	207,866	99,741	0	0	0	0	0	0	0
10:54:23	-42,553	1722,985	10,478	10,547	7,936	2,298	3,439	21,8	952,233	23,829	1722,985	2,7	207,866	207,866	99,741	0	0	0	0	0	0	0
10:54:23	43,298	1723,418	10,527	10,595	7,936	2,303	3,417	21,8	952,233	23,829	1722,986	2,7	207,866	207,866	99,741	0	0	0	0	0	0	0
10:54:23	-84,472	1722,574	10,429	10,4	7,936	2,294	3,395	21,8	952,233	23,829	1722,574	2,7	207,866	207,866	99,741	0	0	0	0	0	0	0
10:54:23	-2,111	1722,552	10,429	10,351	7,936	2,294	3,373	21,8	952,233	23,829	1722,552	2,7	207,866	207,866	99,741	0	0	0	0	0	0	0
10:54:23	-84,46	1721,708	10,332	10,302	7,936	2,285	3,352	21,8	952,233	23,829	1721,708	2,7	207,866	207,866	99,741	0	0	0	0	0	0	0
10:54:23	-45,397	1721,254	10,283	10,205	7,936	2,28	3,331	21,8	952,233	23,829	1721,254	2,7	207,866	207,866	99,741	0	0	0	0	0	0	0
10:54:23	-86,56	1720,388	10,185	10,205	7,936	2,272	3,31	21,8	952,233	23,829	1720,388	2,7	207,866	207,866	99,741	0	0	0	0	0	0	0
10:54:23	86,56	1721,254	10,283	10,302	7,936	2,28	3,29	21,8	952,233	23,829	1720,389	2,7	207,866	207,866	99,741	0	0	0	0	0	0	0
10:54:23	-86,56	1720,388	10,185	10,058	7,936	2,272	3,27	21,1	952,693	23,829	1720,388	2,8	207,866	207,866	99,741	0	0	0	0	0	0	0
10:54:23	87,792	1721,266	10,283	10,205	7,936	2,281	3,251	21,1	952,693	23,829	1720,389	2,8	207,866	207,866	99,741	0	0	0	0	0	0	0
10:54:23	-88,659	1720,38	10,185	10,058	7,936	2,271	3,231	21,1	952,693	23,829	1720,38	2,8	207,866	207,866	99,741	0	0	0	0	0	0	0
10:54:23	-43,273	1719,947	10,136	10,058	7,936	2,267	3,213	21,1	952,693	23,829	1719,947	2,8	207,866	207,866	99,741	0	0	0	0	0	0	0
10:54:23	-40,429	1719,543	10,185	10,156	7,931	2,263	3,194	21,1	952,693	23,829	1719,543	2,8	207,866	207,866	99,741	0	0	0	0	0	0	0
10:54:23	0	1719,543	10,185	10,302	7,931	2,263	3,176	21,1	952,693	23,829	1719,542	2,8	207,866	207,866	99,741	0	0	0	0	0	0	0
10:54:23	0	1719,543	10,185	10,205	7,931	2,263	3,158	21,1	952,693	23,829	1719,542	2,8	207,866	207,866	99,741	0	0	0	0	0	0	0
10:54:23	0	1719,543	10,185	10,205	7,931	2,263	3,14	21,1	952,693	23,829	1719,542	2,8	207,866	207,866	99,741	0	0	0	0	0	0	0
10:54:23	-43,273	1719,11	10,136	10,156	7,931	2,258	3,123	21,1	952,693	23,829	1719,11	2,8	207,866	207,866	99,741	0	0	0	0	0	0	0
10:54:23	0	1719,11	10,136	10,156	7,931	2,258	3,106	21,1	952,693	23,829	1719,11	2,8	207,866	207,866	99,741	0	0	0	0	0	0	0
10:54:23	0	1719,11	10,136	10,156	7,931	2,258	3,089	21,1	952,693	23,829	1719,11	2,8	201,912	201,912	99,717	0	0	0	0	0	0	0
10:54:23	-86,511	1718,245	10,039	10,058	7,931	2,249	3,073	21,1	952,693	23,829	1718,245	2,8	201,912	201,912	99,717	0	0	0	0	0	0	0
10:54:23	0	1718,245	10,039	10,058	7,931	2,249	3,057	21,1	952,693	23,829	1718,245	2,8	201,912	201,912	99,717	0	0	0	0	0	0	0
10:54:23	-43,249	1717,812	9,99	10,009	7,931	2,245	3,041	21,1	952,693	23,829	1717,812	2,8	201,912	201,912	99,717	0	0	0	0	0	0	0
10:54:23	-40,454	1717,408	10,039	10,058	7,926	2,241	3,025	21,1	952,693	23,829	1717,408	2,8	201,912	201,912	99,717	0	0	0	0	0	0	0
10:54:23	0	1717,408	10,039	10,156	7,926	2,241	3,01	21,1	952,693	23,829	1717,408	2,8	201,912	201,912	99,717	0	0	0	0	0	0	0
10:54:23	-86,499	1716,543	9,941	9,863	7,926	2,232	2,995	21,1	952,693	23,829	1716,543	2,8	201,912	201,912	99,717	0	0	0	0	0	0	0
10:54:23	43,249	1716,975	9,99	9,961	7,926	2,236	2,98	21,1	952,693	23,829	1716,543	2,8	201,912	201,912	99,717	0	0	0	0	0	0	0
10:54:23	0	1716,975	9,99	9,961	7,926	2,236	2,965	21,1	952,693	23,829	1716,543	2,8	201,912	201,912	99,717	0	0	0	0	0	0	0
10:54:23	0	1716,975	9,99	9,961	7,926	2,236	2,951	21,1	952,693	23,829	1716,544	2,8	201,912	201,912	99,717	0	0	0	0	0	0	0
10:54:23	0	1716,975	9,99	10,009	7,926	2,236	2,937	21,1	952,693	23,829	1716,544	2,9	201,912	201,912	99,717	0	0	0	0	0	0	0
10:54:23	-129,724	1715,678	9,843	9,814	7,926	2,223	2,923	21,1	952,693	23,829	1715,678	2,9	201,912	201,912	99,717	0	0	0	0	0	0	0
10:54:23	129,724	1716,975	9,99	10,009	7,926	2,236	2,909	21,1	952,693	23,829	1715,679	2,9	201,912	201,912	99,717	0	0	0	0	0	0	0
10:54:23	-43,249	1716,543	9,941	9,814	7,926	2,232	2,896	21,1	952,693	23,829	1715,68	2,9	201,912	201,912	99,717	0	0	0	0	0	0	0
10:54:23	0	1716,543	9,941	9,814	7,926	2,232	2,883	21,1	952,693	23,829	1715,681	2,9	201,912	201,912	99,717	0	0	0	0	0	0	0
10:54:23	-86,474	1715,678	9,843	9,716	7,926	2,223	2,87	21,1	952,693	23,829	1715,678	2,9	201,912	201,912	99,717	0	0	0	0	0	0	0
10:54:23	86,474	1716,543	9,941	9,814	7,926	2,232	2,858	21,1	952,693	23,829	1715,679	2,9	201,912	201,912	99,717	0	0	0	0	0	0	0
10:54:24	0	1716,543	9,941	9,863	7,926	2,232	2,845	21,1	952,693	23,829	1715,679	2,9	201,912	201,912	99,717	0	0	0	0	0	0	0
10:54:24	0	1716,543	9,941	9,814	7,926	2,232	2,833	21,1	952,693	23,829	1715,68	2,9	201,912	201,912	99,717	0	0	0	0	0	0	0
10:54:24	0	1716,543	9,941	9,814	7,926	2,232	2,821	21,1	952,693	23,829	1715,681	2,9	201,912	201,912	99,717	0	0	0	0	0	0	0
10:54:24	43,249	1716,975	9,99	9,863	7,926	2,236	2,81	21,1	952,693	23,829	1715,683	2,9	201,912	201,912	99,717	0	0	0	0	0	0	0
10:54:24	-129,724	1715,678	9,843	9,716	7,926	2,223	2,798	21,1	952,693	23,829	1715,678	2,9	201,912	201,912	99,717	0	0	0	0	0	0	0
10:54:24	129,724	1716,975	9,99	9,863	7,926	2,236	2,787	21,1	952,693	23,829	1715,679	2,9	201,912	201,912	99,717	0	0	0	0	0	0	0
10:54:24	-129,724	1715,678	9,843	9,716	7,926	2,223	2,776	21,1	952,693	23,829	1715,678	2,9	201,912	201,912	99,717	0	0	0	0	0	0	0
10:54:24	86,474	1716,543	9,941	9,863	7,926	2,232	2,766	21,1	952,693	23,829	1715,679	2,9	201,912	201,912	99,717	0	0	0	0	0	0	0
10:54:24	0	1716,543	9,941	9,814	7,926	2,232	2,755	21,1	952,693	23,829	1715,679	2,9	201,912	201,912	99,717	0	0	0	0	0	0	0
10:54:24	0	1716,543	9,941	9,863	7,926	2,232	2,745	21,1	952,693	23,829	1715,68	2,9	201,912	201,912	99,717	0	0	0	0	0	0	0
10:54:24	43,249	1716,975	9,99	10,009	7,926	2,236	2,735	21,1	952,693	23,829	1715,682	2,9	201,912	201,912	99,717	0	0	0	0	0	0	0
10:54:24	0	1716,975	9,99	9,961	7,926	2,236	2,725	21,1	952,693	23,829	1715,683	2,9	201,912	201,912	99,717	0	0	0	0	0	0	0
10:54:24	43,249	1717,408	10,039	9,863	7,926	2,241	2,716	21,1	952,693	23,829	1715,685	2,9	201,912	201,912	99,717	0	0	0	0	0	0	0
10:54:24	0	1717,408	10,039	9,814	7,926	2,241	2,706	21,1	952,693	23,829	1715,686	2,9	201,912	201,912	99,717	0	0	0	0	0	0	0
10:54:24	0	1717,408	10,039	9,863	7,926	2,241	2,697	21,1	952,693	23,829	1715,688	2,9	201,912	201,912	99,717	0	0	0	0	0	0	0
10:54:24	86,499	1718,273	10,136	9,961	7,926	2,25	2,689	21,1	952,693	23,829	1715,691	2,9	201,912	201,912	99,717	0	0	0	0	0	0	0
10:54:24	0	1718,273	10,136	10,058	7,926	2,25	2,68	21,1	952,693	23,829	1715,693	2,9	201,912	201,912	99,717	0	0	0	0	0	0	0
10:54:24	0	1718,273	10,136	10,009	7,926	2,25	2,671	21,1	952,693	23,829	1715,696	2,9	201,912	201,912	99,717	0	0	0	0	0	0	0
10:54:24	0	1718,273	10,136	10,058	7,926	2,25	2,663	21,1	952,693	23,829	1715,698	2,9	201,912	201,912	99,717	0	0	0	0	0	0	0
10:54:24	-86,499	1717,408	10,039	9,961	7,926	2,241	2,655	21,1	952,693	23,829	1715,7	2,9	201,912	201,912	99,717	0	0	0	0	0	0	0
10:54:24	86,499	1718,273	10,136	10,009	7,926	2,25	2,647	21,1	952,693	23,829	1715,703	2,9	201,912	201,912	99,717	0	0	0	0	0	0	0
10:54:24	0	1718,273	10,136	10,058	7,926	2,25	2,639	21,1	952,693	23,829	1715,705	2,9	201,912	201,912	99,717	0	0	0	0	0	0	0
10:54:24	-86,499	1717,408	10,039	10,058	7,926	2,241	2,631	21,1	952,693	23,829	1715,707	2,9	201,912	201,912	99,717	0	0	0	0	0	0	0
10:54:24	-43,249	1716,975	9,99	9,863	7,926	2,236	2,624	21,1	952,693	23,829	1715,708	2,9	201,912	201,912	99,717	0	0	0	0	0	0	0
10:54:24	0	1716,975	9,99	9,961	7,926	2,236	2,616	21,1	952,693	23,829	1715,709	2,9	201,912	201,912	99,717	0	0	0	0	0	0	0
10:54:24	43,249	1717,408	10,039	10,058	7,926	2,241	2,609	21,1	952,693	23,829	1715,711	2,9	201,912	201,912	99,717	0	0	0	0	0	0	0
10:54:24	-43,249	1716,975	9,99	10,009	7,926	2,236	2,601	21,1	952,693	23,829	1715,712	2,9	201,912	201,912	99,717	0	0	0	0	0	0	0
10:54:24	-43,249	1716,543	9,941	9,961	7,926	2,232	2,594	21,1	952,693	23,829	1715,713	2,9	201,912	201,912	99,717	0	0	0	0	0	0	0
10:54:24	-86,474	1715,678	9,843	9,863	7,926	2,223	2,587	21,1	952,693	23,829	1715,678	2,9	201,912	201,912	99,717	0	0	0	0	0	0	0
10:54:24	86,474	1716,543	9,941	9,961	7,926	2,232	2,58	21,1	952,693	23,829	1715,679	2,9	201,912	201,912	99,717	0	0	0	0	0	0	0
10:54:24	0	1716,543	9,941	9,863	7,926	2,232	2,573	21,1	952,693	23,829	1715,679	2,9	201,912	201,912	99,717	0	0	0	0	0	0	0
10:54:24	0	1716,543	9,941	9,863	7,926	2,232	2,566	21,1	952,693	23,829	1715,68	2,9	201,912	201,912	99,717	0	0	0	0	0	0	0
10:54:24	-83,679	1715,706	9,941	9,863	7,921	2,223	2,56	21,1	952,693	23,829	1715,68	2,9	201,912	201,912	99,717	0	0	0	0	0	0	0
10:54:24	43,249	1716,138	9,99	9,863	7,921	2,228	2,553	21,1	952,693	23,829	1715,681	2,9	201,912	201,912	99,717	0	0	0	0	0	0	0
10:54:24	0	1716,138	9,99	9,961	7,921	2,228	2,547	21,1	952,693	23,829	1715,681	2,9	201,912	201,912	99,717	0	0	0	0	0	0	0
10:54:24	43,237	1716,571	10,039	10,009	7,921	2,232	2,541	21,1	952,693	23,829	1715,682	2,9	201,912	201,912	99,717	0	0	0	0	0	0	0
10:54:24	-43,237	1716,138	9,99	9,961	7,921	2,228	2,534	21,1	952,693	23,829	1715,683	2,9	201,912	201,912	99,717	0	0	0	0	0	0	0
10:54:24	-43,249	1715,706	9,941	9,863	7,921	2,223	2,528	21,1	952,693	23,829	1715,683	2,9	201,912	201,912	99,717	0	0	0	0	0	0	0
10:54:24	43,249	1716,138	9,99	10,009	7,921	2,228	2,522	21,1	952,693	23,829	1715,683	2,9	201,912	201,912	99,717	0	0	0	0	0	0	0
10:54:24	0	1716,138	9,99	9,961	7,921	2,228	2,517	21,1	952,693	23,829	1715,684	2,9	201,912	201,912	99,717	0	0	0	0	0	0	0
10:54:24	0	1716,138	9,99	10,009	7,921	2,228	2,511	21,1	952,693	23,829	1715,684	2,9	201,912	201,912	99,717	0	0	0	0	0	0	0
10:54:24	-129,711	1714,841	9,843	9,863	7,921	2,214	2,505	21,1	952,693	23,829	1714,841	2,9	201,912	201,912	99,717	0	0	0	0	0	0	0
10:54:24	0	1714,841	9,843	9,863	7,921	2,214	2,5	21,1	952,693	23,829	1714,841	2,9	201,912	201,912	99,717	0	0	0	0	0	0	0
10:54:24	86,462	1715,706	9,941	10,009	7,921	2,223	2,494	21,1	952,693	23,829	1714,842	2,9	201,912	201,912	99,717	0	0	0	0	0	0	0
10:54:24	43,249	1716,138	9,99	9,961	7,921	2,228	2,489	21,1	952,693	23,829	1714,844	2,9	201,912	201,912	99,717	0	0	0	0	0	0	0
10:54:24	-43,249	1715,706	9,941	9,961	7,921	2,223	2,484	21,1	952,693	23,829	1714,844	2,9	201,912	201,912	99,717	0	0	0	0	0	0	0
10:54:24	43,249	1716,138	9,99	10,009	7,921	2,228	2,479	21,1	952,693	23,829	1714,846	2,9	201,912	201,912	99,717	0	0	0	0	0	0	0
10:54:24	0	1716,138	9,99	10,009	7,921	2,228	2,474	21,1	952,693	23,829	1714,847	2,9	201,912	201,912	99,717	0	0	0	0	0	0	0
10:54:24	-42,736	1715,711	10,039	10,058	7,916	2,223	2,469	21,1	952,693	23,829	1714,848	2,9	201,912	201,912	99,717	0	0	0	0	0	0	0
10:54:24	0	1715,711	10,039	10,058	7,916	2,223	2,464	21,1	952,693	23,829	1714,849	2,9	201,912	201,912	99,717	0	0	0	0	0	0	0
10:54:24	0	1715,711	10,039	10,058	7,916	2,223	2,459	21,1	952,693	23,829	1714,85	2,9	201,912	201,912	99,717	0	0	0	0	0	0	0
10:54:24	0	1715,711	10,039	10,009	7,916	2,223	2,455	21,1	952,693	23,829	1714,851	2,9	201,912	201,912	99,717	0	0	0	0	0	0	0
10:54:24	-43,249	1715,278	9,99	10,009	7,916	2,219	2,45	21,1	952,693	23,829	1714,851	2,9	201,912	201,912	99,717	0	0	0	0	0	0	0
10:54:24	0	1715,278	9,99	10,058	7,916	2,219	2,446	21,1	952,693	23,829	1714,851	2,9	201,912	201,912	99,717	0	0	0	0	0	0	0
10:54:24	-43,225	1714,846	9,941	9,863	7,916	2,214	2,441	21,1	952,693	23,829	1714,846	2,9	201,912	201,912	99,717	0	0	0	0	0	0	0
10:54:24	0	1714,846	9,941	10,009	7,916	2,214	2,437	21,1	952,693	23,829	1714,846	2,9	201,912	201,912	99,717	0	0	0	0	0	0	0
10:54:24	0	1714,846	9,941	9,961	7,916	2,214	2,432	21,1	952,693	23,829	1714,846	2,9	201,912	201,912	99,717	0	0	0	0	0	0	0
10:54:24	0	1714,846	9,941	9,863	7,916	2,214	2,428	21,1	952,693	23,829	1714,846	2,9	201,912	201,912	99,717	0	0	0	0	0	0	0
10:54:24	0	1714,846	9,941	9,863	7,916	2,214	2,424	21,1	952,693	23,829	1714,846	2,9	201,912	201,912	99,717	0	0	0	0	0	0	0
10:54:24	0	1714,846	9,941	9,863	7,916	2,214	2,42	21,1	952,693	23,829	1714,846	2,9	201,912	201,912	99,717	0	0	0	0	0	0	0
10:54:24	-86,462	1713,982	9,843	9,814	7,916	2,206	2,415	21,1	952,693	23,829	1713,982	2,9	201,912	201,912	99,717	0	0	0	0	0	0	0
10:54:24	86,462	1714,846	9,941	9,961	7,916	2,214	2,411	21,1	952,693	23,829	1713,983	2,9	201,912	201,912	99,717	0	0	0	0	0	0	0
10:54:24	-86,462	1713,982	9,843	9,863	7,916	2,206	2,407	21,1	952,693	23,829	1713,982	2,9	201,912	201,912	99,717	0	0	0	0	0	0	0
10:54:24	86,462	1714,846	9,941	9,863	7,916	2,214	2,404	21,1	952,693	23,829	1713,983	2,9	201,912	201,912	99,717	0	0	0	0	0	0	0
10:54:24	43,225	1715,278	9,99	9,961	7,916	2,219	2,4	21,1	952,693	23,829	1713,984	2,9	201,912	201,912	99,717	0	0	0	0	0	0	0
10:54:24	0	1715,278	9,99	9,961	7,916	2,219	2,396	21,1	952,693	23,829	1713,985	2,9	201,912	201,912	99,717	0	0	0	0	0	0	0
10:54:24	0	1715,278	9,99	9,961	7,916	2,219	2,393	21,1	952,693	23,829	1713,986	2,9	201,912	201,912	99,717	0	0	0	0	0	0	0
10:54:24	0	1715,278	9,99	9,814	7,916	2,219	2,39	21,1	952,693	23,829	1713,988	2,9	201,912	201,912	99,717	0	0	0	0	0	0	0
10:54:24	0	1715,278	9,99	9,863	7,916	2,219	2,386	21,1	952,693	23,829	1713,989	2,9	201,912	201,912	99,717	0	0	0	0	0	0	0
10:54:24	129,736	1716,576	10,136	10,009	7,916	2,232	2,383	21,1	952,693	23,829	1713,991	2,9	201,912	201,912	99,717	0	0	0	0	0	0	0
10:54:24	-129,736	1715,278	9,99	10,009	7,916	2,219	2,38	21,1	952,693	23,829	1713,993	2,9	201,912	201,912	99,717	0	0	0	0	0	0	0
10:54:24	43,249	1715,711	10,039	10,009	7,916	2,223	2,377	21,1	952,693	23,829	1713,994	2,9	201,912	201,912	99,717	0	0	0	0	0	0	0
10:54:24	0	1715,711	10,039	10,009	7,916	2,223	2,374	21,1	952,693	23,829	1713,996	2,9	201,912	201,912	99,717	0	0	0	0	0	0	0
10:54:24	0	1715,711	10,039	10,058	7,916	2,223	2,371	21	952,693	23,829	1713,998	2,9	201,912	201,912	99,717	0	0	0	0	0	0	0
10:54:24	0	1715,711	10,039	10,058	7,916	2,223	2,368	21	952,693	23,829	1714	2,9	201,912	201,912	99,717	0	0	0	0	0	0	0
10:54:24	-43,249	1715,278	9,99	10,009	7,916	2,219	2,365	21	952,693	23,829	1714,001	2,9	201,912	201,912	99,717	0	0	0	0	0	0	0
10:54:24	43,249	1715,711	10,039	10,009	7,916	2,223	2,362	21	952,693	23,829	1714,003	2,9	201,912	201,912	99,717	0	0	0	0	0	0	0
10:54:24	-43,249	1715,278	9,99	9,961	7,916	2,219	2,36	21	952,693	23,829	1714,004	2,9	201,912	201,912	99,717	0	0	0	0	0	0	0
10:54:24	0	1715,278	9,99	9,961	7,916	2,219	2,357	21	952,693	23,829	1714,005	2,9	201,912	201,912	99,717	0	0	0	0	0	0	0
10:54:24	-129,687	1713,982	9,843	9,814	7,916	2,206	2,354	21	952,693	23,829	1713,982	2,9	201,912	201,912	99,717	0	0	0	0	0	0	0
10:54:24	86,462	1714,846	9,941	9,961	7,916	2,214	2,351	21	952,693	23,829	1713,983	2,9	201,912	201,912	99,717	0	0	0	0	0	0	0
10:54:24	43,225	1715,278	9,99	9,961	7,916	2,219	2,348	21	952,693	23,829	1713,984	2,9	201,912	201,912	99,717	0	0	0	0	0	0	0
10:54:24	0	1715,278	9,99	10,058	7,916	2,219	2,346	21	952,693	23,829	1713,985	2,9	201,912	201,912	99,717	0	0	0	0	0	0	0
10:54:24	0	1715,278	9,99	10,009	7,916	2,219	2,343	21	952,693	23,829	1713,986	2,9	200,701	200,701	99,712	0	0	0	0	0	0	0
10:54:24	-129,687	1713,982	9,843	9,814	7,916	2,206	2,341	21	952,693	23,829	1713,982	2,9	200,701	200,701	99,712	0	0	0	0	0	0	0
10:54:24	129,687	1715,278	9,99	9,961	7,916	2,219	2,338	21	952,693	23,829	1713,983	2,9	200,701	200,701	99,712	0	0	0	0	0	0	0
10:54:24	43,249	1715,711	10,039	10,009	7,916	2,223	2,336	21	952,693	23,829	1713,985	2,9	200,701	200,701	99,712	0	0	0	0	0	0	0
10:54:24	-86,474	1714,846	9,941	9,814	7,916	2,214	2,334	21	952,693	23,829	1713,986	2,9	200,701	200,701	99,712	0	0	0	0	0	0	0
10:54:24	0	1714,846	9,941	9,814	7,916	2,214	2,331	21	952,693	23,829	1713,986	2,9	200,701	200,701	99,712	0	0	0	0	0	0	0
10:54:24	43,225	1715,278	9,99	9,863	7,916	2,219	2,329	21	952,693	23,829	1713,988	2,9	200,701	200,701	99,712	0	0	0	0	0	0	0
10:54:24	0	1715,278	9,99	9,814	7,916	2,219	2,327	21	952,693	23,829	1713,989	2,9	200,701	200,701	99,712	0	0	0	0	0	0	0
10:54:24	43,249	1715,711	10,039	10,009	7,916	2,223	2,325	21	952,693	23,829	1713,991	2,9	200,701	200,701	99,712	0	0	0	0	0	0	0
10:54:24	-43,249	1715,278	9,99	10,009	7,916	2,219	2,323	21	952,693	23,829	1713,992	2,9	200,701	200,701	99,712	0	0	0	0	0	0	0
10:54:24	0	1715,278	9,99	9,814	7,916	2,219	2,321	21	952,693	23,829	1713,993	2,9	200,701	200,701	99,712	0	0	0	0	0	0	0
10:54:24	0	1715,278	9,99	10,009	7,916	2,219	2,319	21	952,693	23,829	1713,995	2,9	200,701	200,701	99,712	0	0	0	0	0	0	0
10:54:24	0	1715,278	9,99	9,961	7,916	2,219	2,317	21	952,693	23,829	1713,996	2,9	200,701	200,701	99,712	0	0	0	0	0	0	0
10:54:24	0	1715,278	9,99	9,961	7,916	2,219	2,315	21	952,693	23,829	1713,997	2,9	200,701	200,701	99,712	0	0	0	0	0	0	0
10:54:24	43,249	1715,711	10,039	10,058	7,916	2,223	2,313	21	952,693	23,829	1713,999	2,9	200,701	200,701	99,712	0	0	0	0	0	0	0
10:54:24	-86,474	1714,846	9,941	9,961	7,916	2,214	2,311	21	952,693	23,829	1714	2,9	200,701	200,701	99,712	0	0	0	0	0	0	0
10:54:24	43,225	1715,278	9,99	9,961	7,916	2,219	2,309	21	952,693	23,829	1714,001	2,9	200,701	200,701	99,712	0	0	0	0	0	0	0
10:54:25	0	1715,278	9,99	9,961	7,916	2,219	2,308	21	952,693	23,829	1714,002	2,9	200,701	200,701	99,712	0	0	0	0	0	0	0
10:54:25	0	1715,278	9,99	10,009	7,916	2,219	2,306	21	952,693	23,829	1714,003	2,9	200,701	200,701	99,712	0	0	0	0	0	0	0
10:54:25	-43,225	1714,846	9,941	9,863	7,916	2,214	2,304	21	952,693	23,829	1714,004	2,9	200,701	200,701	99,712	0	0	0	0	0	0	0
10:54:25	86,474	1715,711	10,039	10,009	7,916	2,223	2,303	21	952,693	23,829	1714,006	2,9	200,701	200,701	99,712	0	0	0	0	0	0	0
10:54:25	0	1715,711	10,039	10,009	7,916	2,223	2,301	21	952,693	23,829	1714,008	2,9	200,701	200,701	99,712	0	0	0	0	0	0	0
10:54:25	-127,978	1714,431	9,99	9,961	7,912	2,21	2,299	21	952,693	23,829	1714,008	2,9	200,701	200,701	99,712	0	0	0	0	0	0	0
10:54:25	129,711	1715,728	10,136	10,058	7,912	2,224	2,298	21	952,693	23,829	1714,01	2,9	200,701	200,701	99,712	0	0	0	0	0	0	0
10:54:25	-129,711	1714,431	9,99	9,863	7,912	2,21	2,296	21	952,693	23,829	1714,01	2,9	200,701	200,701	99,712	0	0	0	0	0	0	0
10:54:25	0	1714,431	9,99	9,961	7,912	2,21	2,294	21	952,693	23,829	1714,011	2,9	200,701	200,701	99,712	0	0	0	0	0	0	0
10:54:25	0	1714,431	9,99	9,814	7,912	2,21	2,293	21	952,693	23,829	1714,011	2,9	200,701	200,701	99,712	0	0	0	0	0	0	0
10:54:25	0	1714,431	9,99	9,961	7,912	2,21	2,291	21	952,693	23,829	1714,011	2,9	200,701	200,701	99,712	0	0	0	0	0	0	0
10:54:25	0	1714,431	9,99	9,961	7,912	2,21	2,289	21	952,693	23,829	1714,012	2,9	200,701	200,701	99,712	0	0	0	0	0	0	0
10:54:25	43,237	1714,864	10,039	9,961	7,912	2,215	2,288	21	952,693	23,829	1714,013	2,9	200,701	200,701	99,712	0	0	0	0	0	0	0
10:54:25	-43,237	1714,431	9,99	9,961	7,912	2,21	2,286	21	952,693	23,829	1714,013	2,9	200,701	200,701	99,712	0	0	0	0	0	0	0
10:54:25	0	1714,431	9,99	9,961	7,912	2,21	2,285	21	952,693	23,829	1714,013	2,9	200,701	200,701	99,712	0	0	0	0	0	0	0
10:54:25	-43,237	1713,999	9,941	9,961	7,912	2,206	2,283	21	952,693	23,829	1713,999	2,9	200,701	200,701	99,712	0	0	0	0	0	0	0
10:54:25	43,237	1714,431	9,99	10,009	7,912	2,21	2,282	21	952,693	23,829	1713,999	2,9	200,701	200,701	99,712	0	0	0	0	0	0	0
10:54:25	43,237	1714,864	10,039	10,156	7,912	2,215	2,281	21	952,693	23,829	1714	2,9	200,701	200,701	99,712	0	0	0	0	0	0	0
10:54:25	-86,474	1713,999	9,941	9,961	7,912	2,206	2,279	21	952,693	23,829	1713,999	2,9	200,701	200,701	99,712	0	0	0	0	0	0	0
10:54:25	43,237	1714,431	9,99	10,009	7,912	2,21	2,278	21	952,693	23,829	1713,999	2,9	200,701	200,701	99,712	0	0	0	0	0	0	0
10:54:25	-43,237	1713,999	9,941	9,863	7,912	2,206	2,276	21	952,693	23,829	1713,999	2,9	200,701	200,701	99,712	0	0	0	0	0	0	0
10:54:25	0	1713,999	9,941	9,863	7,912	2,206	2,275	21	952,693	23,829	1713,999	2,9	200,701	200,701	99,712	0	0	0	0	0	0	0
10:54:25	43,237	1714,431	9,99	9,961	7,912	2,21	2,274	21	952,693	23,829	1713,999	2,9	200,701	200,701	99,712	0	0	0	0	0	0	0
10:54:25	-43,237	1713,999	9,941	9,863	7,912	2,206	2,272	21	952,693	23,829	1713,999	2,9	200,701	200,701	99,712	0	0	0	0	0	0	0
10:54:25	86,474	1714,864	10,039	10,009	7,912	2,215	2,271	21	952,693	23,829	1714	2,9	200,701	200,701	99,712	0	0	0	0	0	0	0
10:54:25	-86,474	1713,999	9,941	9,863	7,912	2,206	2,27	21	952,693	23,829	1713,999	2,9	200,701	200,701	99,712	0	0	0	0	0	0	0
10:54:25	43,237	1714,431	9,99	9,961	7,912	2,21	2,269	21	952,693	23,829	1713,999	2,9	200,701	200,701	99,712	0	0	0	0	0	0	0
10:54:25	0	1714,431	9,99	10,009	7,912	2,21	2,268	21	952,693	23,829	1714	2,9	200,701	200,701	99,712	0	0	0	0	0	0	0
10:54:25	43,237	1714,864	10,039	10,058	7,912	2,215	2,267	21	952,693	23,829	1714	2,9	200,701	200,701	99,712	0	0	0	0	0	0	0
10:54:25	-43,237	1714,431	9,99	9,961	7,912	2,21	2,266	21	952,693	23,829	1714,001	2,9	200,701	200,701	99,712	0	0	0	0	0	0	0
10:54:25	0	1714,431	9,99	9,961	7,912	2,21	2,264	21	952,693	23,829	1714,001	2,9	200,701	200,701	99,712	0	0	0	0	0	0	0
10:54:25	43,237	1714,864	10,039	10,058	7,912	2,215	2,263	21	952,693	23,829	1714,002	2,9	200,701	200,701	99,712	0	0	0	0	0	0	0
10:54:25	0	1714,864	10,039	10,058	7,912	2,215	2,263	21	952,693	23,829	1714,003	2,9	200,701	200,701	99,712	0	0	0	0	0	0	0
10:54:25	-43,237	1714,431	9,99	9,961	7,912	2,21	2,261	21	952,693	23,829	1714,003	2,9	200,701	200,701	99,712	0	0	0	0	0	0	0
10:54:25	43,237	1714,864	10,039	10,058	7,912	2,215	2,261	21	952,693	23,829	1714,004	2,9	200,701	200,701	99,712	0	0	0	0	0	0	0
10:54:25	-43,237	1714,431	9,99	10,009	7,912	2,21	2,26	21	952,693	23,829	1714,005	2,9	200,701	200,701	99,712	0	0	0	0	0	0	0
10:54:25	43,237	1714,864	10,039	10,058	7,912	2,215	2,259	21	952,693	23,829	1714,005	2,9	200,701	200,701	99,712	0	0	0	0	0	0	0
10:54:25	0	1714,864	10,039	10,009	7,912	2,215	2,258	21	952,693	23,829	1714,006	2,9	200,701	200,701	99,712	0	0	0	0	0	0	0
10:54:25	-43,237	1714,431	9,99	10,009	7,912	2,21	2,257	21	952,693	23,829	1714,007	2,9	200,701	200,701	99,712	0	0	0	0	0	0	0
10:54:25	0	1714,431	9,99	9,961	7,912	2,21	2,256	21	952,693	23,829	1714,007	2,9	200,701	200,701	99,712	0	0	0	0	0	0	0
10:54:25	-43,237	1713,999	9,941	9,961	7,912	2,206	2,255	21	952,693	23,829	1713,999	2,9	200,701	200,701	99,712	0	0	0	0	0	0	0
10:54:25	0	1713,999	9,941	9,961	7,912	2,206	2,254	21	952,693	23,829	1713,999	2,9	200,701	200,701	99,712	0	0	0	0	0	0	0
10:54:25	0	1713,999	9,941	9,814	7,912	2,206	2,253	21	952,693	23,829	1713,999	2,9	200,701	200,701	99,712	0	0	0	0	0	0	0
10:54:25	0	1713,999	9,941	9,863	7,912	2,206	2,252	21	952,693	23,829	1713,999	2,9	200,701	200,701	99,712	0	0	0	0	0	0	0
10:54:25	86,474	1714,864	10,039	10,058	7,912	2,215	2,251	21	952,693	23,829	1714	2,9	200,701	200,701	99,712	0	0	0	0	0	0	0
10:54:25	-43,237	1714,431	9,99	9,961	7,912	2,21	2,251	21	952,693	23,829	1714	2,9	200,701	200,701	99,712	0	0	0	0	0	0	0
10:54:25	-43,237	1713,999	9,941	9,961	7,912	2,206	2,25	21	952,693	23,829	1713,999	2,9	200,701	200,701	99,712	0	0	0	0	0	0	0
10:54:25	86,474	1714,864	10,039	10,009	7,912	2,215	2,249	21	952,693	23,829	1714	2,9	200,701	200,701	99,712	0	0	0	0	0	0	0
10:54:25	-43,237	1714,431	9,99	9,961	7,912	2,21	2,248	21	952,693	23,829	1714	2,9	200,701	200,701	99,712	0	0	0	0	0	0	0
10:54:25	-43,237	1713,999	9,941	9,863	7,912	2,206	2,247	21	952,693	23,829	1713,999	2,9	200,701	200,701	99,712	0	0	0	0	0	0	0
10:54:25	-1,721	1713,982	9,843	9,716	7,916	2,206	2,247	21	952,693	23,829	1713,982	2,9	200,701	200,701	99,712	0	0	0	0	0	0	0
10:54:25	172,937	1715,711	10,039	10,009	7,916	2,223	2,246	21	952,693	23,829	1713,983	2,9	200,701	200,701	99,712	0	0	0	0	0	0	0
10:54:25	-84,741	1714,864	10,039	10,058	7,912	2,215	2,246	21	952,693	23,829	1713,984	2,9	200,701	200,701	99,712	0	0	0	0	0	0	0
10:54:25	0	1714,864	10,039	10,058	7,912	2,215	2,245	21	952,693	23,829	1713,985	2,9	200,701	200,701	99,712	0	0	0	0	0	0	0
10:54:25	0	1714,864	10,039	10,009	7,912	2,215	2,244	21	952,693	23,829	1713,986	2,9	200,701	200,701	99,712	0	0	0	0	0	0	0
10:54:25	0	1714,864	10,039	10,058	7,912	2,215	2,244	21	952,693	23,829	1713,987	2,9	200,701	200,701	99,712	0	0	0	0	0	0	0
10:54:25	86,474	1715,728	10,136	10,058	7,912	2,224	2,243	21	952,693	23,829	1713,989	2,9	200,701	200,701	99,712	0	0	0	0	0	0	0
10:54:25	-129,711	1714,431	9,99	9,961	7,912	2,21	2,243	21	952,693	23,829	1713,989	2,9	200,701	200,701	99,712	0	0	0	0	0	0	0
10:54:25	129,711	1715,728	10,136	10,156	7,912	2,224	2,242	21	952,693	23,829	1713,991	2,9	200,701	200,701	99,712	0	0	0	0	0	0	0
10:54:25	-129,711	1714,431	9,99	10,009	7,912	2,21	2,242	21	952,693	23,829	1713,991	2,9	200,701	200,701	99,712	0	0	0	0	0	0	0
10:54:25	0	1714,431	9,99	10,009	7,912	2,21	2,241	21	952,693	23,829	1713,992	2,9	200,701	200,701	99,712	0	0	0	0	0	0	0
10:54:25	-43,237	1713,999	9,941	9,863	7,912	2,206	2,24	21	952,693	23,829	1713,992	2,9	200,701	200,701	99,712	0	0	0	0	0	0	0
10:54:25	0	1713,999	9,941	9,961	7,912	2,206	2,24	21	952,693	23,829	1713,992	2,9	200,701	200,701	99,712	0	0	0	0	0	0	0
10:54:25	0	1713,999	9,941	9,814	7,912	2,206	2,239	21	952,693	23,829	1713,992	2,9	200,701	200,701	99,712	0	0	0	0	0	0	0
10:54:25	-86,462	1713,134	9,843	9,814	7,912	2,197	2,238	21	952,693	23,829	1713,134	2,9	200,701	200,701	99,712	0	0	0	0	0	0	0
10:54:25	1,696	1713,151	9,941	9,814	7,907	2,197	2,237	21	952,693	23,829	1713,134	2,9	200,701	200,701	99,712	0	0	0	0	0	0	0
10:54:25	0	1713,151	9,941	9,863	7,907	2,197	2,237	21	952,693	23,829	1713,134	2,9	200,701	200,701	99,712	0	0	0	0	0	0	0
10:54:25	172,937	1714,881	10,136	10,058	7,907	2,215	2,236	21	952,693	23,829	1713,136	2,9	200,701	200,701	99,712	0	0	0	0	0	0	0
10:54:25	-86,474	1714,016	10,039	9,961	7,907	2,206	2,236	21	952,693	23,829	1713,137	2,9	200,701	200,701	99,712	0	0	0	0	0	0	0
10:54:25	-43,225	1713,584	9,99	9,863	7,907	2,201	2,235	21	952,693	23,829	1713,137	2,9	200,701	200,701	99,712	0	0	0	0	0	0	0
10:54:25	-43,237	1713,151	9,941	9,814	7,907	2,197	2,234	21	952,693	23,829	1713,137	2,9	200,701	200,701	99,712	0	0	0	0	0	0	0
10:54:25	0	1713,151	9,941	9,814	7,907	2,197	2,233	21	952,693	23,829	1713,137	2,9	200,701	200,701	99,712	0	0	0	0	0	0	0
10:54:25	43,237	1713,584	9,99	9,863	7,907	2,201	2,233	21	952,693	23,829	1713,138	2,9	200,701	200,701	99,712	0	0	0	0	0	0	0
10:54:25	0	1713,584	9,99	9,961	7,907	2,201	2,232	21	952,693	23,829	1713,138	3	200,701	200,701	99,712	0	0	0	0	0	0	0
10:54:25	-43,237	1713,151	9,941	9,863	7,907	2,197	2,231	21	952,693	23,829	1713,138	3	200,701	200,701	99,712	0	0	0	0	0	0	0
10:54:25	172,937	1714,881	10,136	10,058	7,907	2,215	2,231	21	952,693	23,829	1713,14	3	200,701	200,701	99,712	0	0	0	0	0	0	0
10:54:25	-86,474	1714,016	10,039	10,009	7,907	2,206	2,231	21	952,693	23,829	1713,141	3	200,701	200,701	99,712	0	0	0	0	0	0	0
10:54:25	86,474	1714,881	10,136	10,058	7,907	2,215	2,23	21	952,693	23,829	1713,142	3	200,701	200,701	99,712	0	0	0	0	0	0	0
10:54:25	0	1714,881	10,136	10,058	7,907	2,215	2,23	21	952,693	23,829	1713,144	3	200,701	200,701	99,712	0	0	0	0	0	0	0
10:54:25	0	1714,881	10,136	10,058	7,907	2,215	2,23	21	952,693	23,829	1713,146	3	200,701	200,701	99,712	0	0	0	0	0	0	0
10:54:25	0	1714,881	10,136	10,156	7,907	2,215	2,229	21	952,693	23,829	1713,147	3	200,701	200,701	99,712	0	0	0	0	0	0	0
10:54:25	0	1714,881	10,136	10,156	7,907	2,215	2,229	21	952,693	23,829	1713,149	3	200,701	200,701	99,712	0	0	0	0	0	0	0
10:54:25	-129,699	1713,584	9,99	10,009	7,907	2,201	2,229	21	952,693	23,829	1713,15	3	200,701	200,701	99,712	0	0	0	0	0	0	0
10:54:25	129,699	1714,881	10,136	10,205	7,907	2,215	2,228	21	952,693	23,829	1713,151	3	200,398	200,398	99,711	0	0	0	0	0	0	0
10:54:25	-86,474	1714,016	10,039	10,058	7,907	2,206	2,228	21	952,693	23,829	1713,152	3	200,398	200,398	99,711	0	0	0	0	0	0	0
10:54:25	-43,225	1713,584	9,99	9,863	7,907	2,201	2,227	21	952,693	23,829	1713,153	3	200,398	200,398	99,711	0	0	0	0	0	0	0
10:54:25	0	1713,584	9,99	9,961	7,907	2,201	2,227	21	952,693	23,829	1713,153	3	200,398	200,398	99,711	0	0	0	0	0	0	0
10:54:25	-43,237	1713,151	9,941	9,961	7,907	2,197	2,226	21	952,693	23,829	1713,151	3	200,398	200,398	99,711	0	0	0	0	0	0	0
10:54:25	43,237	1713,584	9,99	9,863	7,907	2,201	2,226	21	952,693	23,829	1713,152	3	200,398	200,398	99,711	0	0	0	0	0	0	0
10:54:25	-43,237	1713,151	9,941	9,814	7,907	2,197	2,225	21	952,693	23,829	1713,151	3	200,398	200,398	99,711	0	0	0	0	0	0	0
10:54:25	43,237	1713,584	9,99	9,961	7,907	2,201	2,225	21	952,693	23,829	1713,152	3	200,398	200,398	99,711	0	0	0	0	0	0	0
10:54:25	0	1713,584	9,99	9,961	7,907	2,201	2,224	21	952,693	23,829	1713,152	3	200,398	200,398	99,711	0	0	0	0	0	0	0
10:54:25	-43,237	1713,151	9,941	9,961	7,907	2,197	2,224	21	952,693	23,829	1713,151	3	200,398	200,398	99,711	0	0	0	0	0	0	0
10:54:25	43,237	1713,584	9,99	10,009	7,907	2,201	2,223	21	952,693	23,829	1713,152	3	200,398	200,398	99,711	0	0	0	0	0	0	0
10:54:25	0	1713,584	9,99	9,961	7,907	2,201	2,223	21	952,693	23,829	1713,152	3	200,398	200,398	99,711	0	0	0	0	0	0	0
10:54:25	0	1713,584	9,99	10,009	7,907	2,201	2,222	21	952,693	23,829	1713,153	3	200,398	200,398	99,711	0	0	0	0	0	0	0
10:54:25	-43,237	1713,151	9,941	9,961	7,907	2,197	2,222	21	952,693	23,829	1713,151	3	200,398	200,398	99,711	0	0	0	0	0	0	0
10:54:25	43,237	1713,584	9,99	9,961	7,907	2,201	2,222	21	952,693	23,829	1713,152	3	200,398	200,398	99,711	0	0	0	0	0	0	0
10:54:25	-43,237	1713,151	9,941	9,961	7,907	2,197	2,221	21	952,693	23,829	1713,151	3	200,398	200,398	99,711	0	0	0	0	0	0	0
10:54:25	43,237	1713,584	9,99	10,009	7,907	2,201	2,221	21	952,693	23,829	1713,152	3	200,398	200,398	99,711	0	0	0	0	0	0	0
10:54:26	0	1713,584	9,99	10,009	7,907	2,201	2,22	21	952,693	23,829	1713,152	3	200,398	200,398	99,711	0	0	0	0	0	0	0
10:54:26	43,225	1714,016	10,039	10,009	7,907	2,206	2,22	21	952,693	23,829	1713,153	3	200,398	200,398	99,711	0	0	0	0	0	0	0
10:54:26	0	1714,016	10,039	10,009	7,907	2,206	2,22	21	952,693	23,829	1713,154	3	200,398	200,398	99,711	0	0	0	0	0	0	0
10:54:26	-43,225	1713,584	9,99	9,961	7,907	2,201	2,219	21	952,693	23,829	1713,154	3	200,398	200,398	99,711	0	0	0	0	0	0	0
10:54:26	0	1713,584	9,99	9,961	7,907	2,201	2,219	21	952,693	23,829	1713,155	3	200,398	200,398	99,711	0	0	0	0	0	0	0
10:54:26	0	1713,584	9,99	9,961	7,907	2,201	2,219	21	952,693	23,829	1713,155	3	200,398	200,398	99,711	0	0	0	0	0	0	0
10:54:26	0	1713,584	9,99	9,961	7,907	2,201	2,218	21	952,693	23,829	1713,156	3	200,398	200,398	99,711	0	0	0	0	0	0	0
10:54:26	0	1713,584	9,99	9,961	7,907	2,201	2,218	21	952,693	23,829	1713,156	3	200,398	200,398	99,711	0	0	0	0	0	0	0
10:54:26	43,225	1714,016	10,039	9,961	7,907	2,206	2,218	21	952,693	23,829	1713,157	3	200,398	200,398	99,711	0	0	0	0	0	0	0
10:54:26	-43,225	1713,584	9,99	9,961	7,907	2,201	2,217	21	952,693	23,829	1713,158	3	200,398	200,398	99,711	0	0	0	0	0	0	0
10:54:26	0	1713,584	9,99	9,961	7,907	2,201	2,217	21	952,693	23,829	1713,158	3	200,398	200,398	99,711	0	0	0	0	0	0	0
10:54:26	43,225	1714,016	10,039	10,009	7,907	2,206	2,217	21	952,693	23,829	1713,159	3	200,398	200,398	99,711	0	0	0	0	0	0	0
10:54:26	-43,225	1713,584	9,99	9,961	7,907	2,201	2,217	21	952,693	23,829	1713,159	3	200,398	200,398	99,711	0	0	0	0	0	0	0
10:54:26	0	1713,584	9,99	10,058	7,907	2,201	2,216	21	952,693	23,829	1713,16	3	200,398	200,398	99,711	0	0	0	0	0	0	0
10:54:26	-43,237	1713,151	9,941	9,863	7,907	2,197	2,216	21	952,693	23,829	1713,151	3	200,398	200,398	99,711	0	0	0	0	0	0	0
10:54:26	0	1713,151	9,941	9,961	7,907	2,197	2,216	21	952,693	23,829	1713,151	3	200,398	200,398	99,711	0	0	0	0	0	0	0
10:54:26	43,237	1713,584	9,99	9,961	7,907	2,201	2,215	21	952,693	23,829	1713,152	3	200,398	200,398	99,711	0	0	0	0	0	0	0
10:54:26	-43,237	1713,151	9,941	9,814	7,907	2,197	2,215	21	952,693	23,829	1713,151	3	200,398	200,398	99,711	0	0	0	0	0	0	0
10:54:26	0	1713,151	9,941	9,961	7,907	2,197	2,215	21	952,693	23,829	1713,151	3	200,398	200,398	99,711	0	0	0	0	0	0	0
10:54:26	0	1713,151	9,941	9,961	7,907	2,197	2,214	21	952,693	23,829	1713,151	3	200,398	200,398	99,711	0	0	0	0	0	0	0
10:54:26	0	1713,151	9,941	9,961	7,907	2,197	2,214	21	952,693	23,829	1713,151	3	200,398	200,398	99,711	0	0	0	0	0	0	0
10:54:26	86,462	1714,016	10,039	10,058	7,907	2,206	2,214	21	952,693	23,829	1713,152	3	200,398	200,398	99,711	0	0	0	0	0	0	0
10:54:26	-86,462	1713,151	9,941	9,961	7,907	2,197	2,213	21	952,693	23,829	1713,151	3	200,398	200,398	99,711	0	0	0	0	0	0	0
10:54:26	43,237	1713,584	9,99	9,961	7,907	2,201	2,213	21	952,693	23,829	1713,152	3	200,398	200,398	99,711	0	0	0	0	0	0	0
10:54:26	0	1713,584	9,99	9,961	7,907	2,201	2,213	21	952,693	23,829	1713,152	3	200,398	200,398	99,711	0	0	0	0	0	0	0
10:54:26	-43,237	1713,151	9,941	9,961	7,907	2,197	2,213	21	952,693	23,829	1713,151	3	200,398	200,398	99,711	0	0	0	0	0	0	0
10:54:26	43,237	1713,584	9,99	9,961	7,907	2,201	2,212	21	952,693	23,829	1713,152	3	200,398	200,398	99,711	0	0	0	0	0	0	0
10:54:26	0	1713,584	9,99	9,961	7,907	2,201	2,212	21	952,693	23,829	1713,152	3	200,398	200,398	99,711	0	0	0	0	0	0	0
10:54:26	43,225	1714,016	10,039	10,058	7,907	2,206	2,212	21	952,693	23,829	1713,153	3	200,398	200,398	99,711	0	0	0	0	0	0	0
10:54:26	0	1714,016	10,039	10,058	7,907	2,206	2,212	21	952,693	23,829	1713,154	3	200,398	200,398	99,711	0	0	0	0	0	0	0
10:54:26	0	1714,016	10,039	10,009	7,907	2,206	2,212	21	952,693	23,829	1713,155	3	200,398	200,398	99,711	0	0	0	0	0	0	0
10:54:26	-43,225	1713,584	9,99	10,009	7,907	2,201	2,212	21	952,693	23,829	1713,155	3	200,398	200,398	99,711	0	0	0	0	0	0	0
10:54:26	43,225	1714,016	10,039	10,156	7,907	2,206	2,212	21	952,693	23,829	1713,156	3	200,398	200,398	99,711	0	0	0	0	0	0	0
10:54:26	-86,462	1713,151	9,941	9,961	7,907	2,197	2,211	21	952,693	23,829	1713,151	3	200,398	200,398	99,711	0	0	0	0	0	0	0
10:54:26	86,462	1714,016	10,039	10,058	7,907	2,206	2,211	21	952,693	23,829	1713,152	3	200,398	200,398	99,711	0	0	0	0	0	0	0
10:54:26	0	1714,016	10,039	10,009	7,907	2,206	2,211	21	952,693	23,829	1713,153	3	200,398	200,398	99,711	0	0	0	0	0	0	0
10:54:26	-1,696	1713,999	9,941	9,863	7,912	2,206	2,211	21	952,693	23,829	1713,154	3	200,398	200,398	99,711	0	0	0	0	0	0	0
10:54:26	-129,675	1712,702	9,795	9,716	7,912	2,192	2,211	21	952,693	23,829	1712,702	3	200,398	200,398	99,711	0	0	0	0	0	0	0
10:54:26	129,675	1713,999	9,941	9,863	7,912	2,206	2,21	21	952,693	23,829	1712,703	3	200,398	200,398	99,711	0	0	0	0	0	0	0
10:54:26	43,237	1714,431	9,99	9,961	7,912	2,21	2,21	21	952,693	23,829	1712,705	3	200,398	200,398	99,711	0	0	0	0	0	0	0
10:54:26	-41,54	1714,016	10,039	10,009	7,907	2,206	2,21	21	952,693	23,829	1712,706	3	200,398	200,398	99,711	0	0	0	0	0	0	0
10:54:26	0	1714,016	10,039	10,058	7,907	2,206	2,21	21	952,693	23,829	1712,708	3	200,398	200,398	99,711	0	0	0	0	0	0	0
10:54:26	0	1714,016	10,039	10,009	7,907	2,206	2,21	21	952,693	23,829	1712,709	3	200,398	200,398	99,711	0	0	0	0	0	0	0
10:54:26	0	1714,016	10,039	10,009	7,907	2,206	2,21	21	952,693	23,829	1712,71	3	200,398	200,398	99,711	0	0	0	0	0	0	0
10:54:26	0	1714,016	10,039	10,058	7,907	2,206	2,21	21	952,693	23,829	1712,711	3	200,398	200,398	99,711	0	0	0	0	0	0	0
10:54:26	0	1714,016	10,039	10,058	7,907	2,206	2,21	21	952,693	23,829	1712,713	3	200,398	200,398	99,711	0	0	0	0	0	0	0
10:54:26	-43,225	1713,584	9,99	9,961	7,907	2,201	2,21	21	952,693	23,829	1712,714	3	200,398	200,398	99,711	0	0	0	0	0	0	0
10:54:26	43,225	1714,016	10,039	10,156	7,907	2,206	2,21	21	952,693	23,829	1712,715	3	200,398	200,398	99,711	0	0	0	0	0	0	0
10:54:26	-86,462	1713,151	9,941	9,961	7,907	2,197	2,209	21	952,693	23,829	1712,715	3	200,398	200,398	99,711	0	0	0	0	0	0	0
[truncated: 5,880 more rows]
