# Supplementary material for: Testing of pandemic ventilators under early and agile development
Source: Front Med Technol. 2022 Aug 16;4:899328. doi: 10.3389/fmedt.2022.899328 (PMC9424737; doi:10.3389/fmedt.2022.899328)
Supplement: Supplementary file 3 [file Data_Sheet_2.ZIP › Accuracy of Controls Systems/01_Data Storage/01_Raw Measurement Data/Hamilton T1/Hamilton T1_v2/part_3_test_10.csv]

Time	Flow	Lung tidal volume	p alveole	Airway pressure	Bellows position	Intrapleural pressure	Cardial pressure	Fraction of O2 inspir	Ambient pressure	Temperature Celsius	FRC actual	Shunt fraction	Partial pressure O2 air chamber	Partial pressure O2 effectiv	Oxygen sat pulm. capillaries	NA	NA	NA	NA	NA	NA	NA
15:34:10	-89,062	1988,6	10,063	10,009	9,468	5,037	5,235	21,1	961,78	23,076	1988,6	0	203,045	203,045	99,722	0	0	0	0	0	0	0
15:34:10	-44,506	1988,154	10,014	9,961	9,468	5,032	5,231	21,1	961,78	23,076	1988,154	0	203,045	203,045	99,722	0	0	0	0	0	0	0
15:34:10	0	1988,154	10,014	9,961	9,468	5,032	5,227	21,1	961,78	23,076	1988,154	0	203,045	203,045	99,722	0	0	0	0	0	0	0
15:34:10	27,294	1988,427	10,063	9,961	9,467	5,035	5,223	21,1	961,78	23,076	1988,155	0	203,045	203,045	99,722	0	0	0	0	0	0	0
15:34:10	-27,294	1988,154	10,014	9,961	9,468	5,032	5,22	21,1	961,78	23,076	1988,154	0	203,045	203,045	99,722	0	0	0	0	0	0	0
15:34:10	-133,569	1986,819	9,868	9,863	9,468	5,018	5,216	21,1	961,78	23,076	1986,819	0	203,045	203,045	99,722	0	0	0	0	0	0	0
15:34:10	178,076	1988,6	10,063	9,961	9,468	5,037	5,212	21,1	961,78	23,076	1986,821	0	203,045	203,045	99,722	0	0	0	0	0	0	0
15:34:10	-106,75	1987,532	10,014	9,863	9,465	5,026	5,208	21,1	961,78	23,076	1986,821	0	203,045	203,045	99,722	0	0	0	0	0	0	0
15:34:10	-18,273	1987,349	10,014	9,863	9,464	5,024	5,205	21,1	961,78	23,076	1986,822	0	203,045	203,045	99,722	0	0	0	0	0	0	0
15:34:10	133,557	1988,685	10,161	10,058	9,464	5,037	5,202	21,1	961,78	23,076	1986,824	0	203,045	203,045	99,722	0	0	0	0	0	0	0
15:34:10	-89,05	1987,794	10,063	9,961	9,464	5,028	5,198	21,1	961,78	23,076	1986,825	0	203,045	203,045	99,722	0	0	0	0	0	0	0
15:34:10	-89,038	1986,904	9,965	9,668	9,464	5,019	5,195	21,1	961,78	23,076	1986,825	0	203,045	203,045	99,722	0	0	0	0	0	0	0
15:34:10	0	1986,904	9,965	9,814	9,464	5,019	5,191	21,1	961,78	23,076	1986,825	0	203,045	203,045	99,722	0	0	0	0	0	0	0
15:34:10	44,531	1987,349	10,014	9,863	9,464	5,024	5,188	21,1	961,78	23,076	1986,825	0	203,045	203,045	99,722	0	0	0	0	0	0	0
15:34:10	27,294	1987,622	10,063	10,058	9,463	5,027	5,185	21,1	961,78	23,076	1986,826	0	203,045	203,045	99,722	0	0	0	0	0	0	0
15:34:10	0	1987,622	10,063	10,058	9,463	5,027	5,182	21,1	961,78	23,076	1986,827	0	203,045	203,045	99,722	0	0	0	0	0	0	0
15:34:10	-44,531	1987,177	10,014	10,009	9,463	5,022	5,178	21,1	961,78	23,076	1986,827	0	203,045	203,045	99,722	0	0	0	0	0	0	0
15:34:10	-46,044	1986,716	10,014	10,058	9,46	5,017	5,175	21,1	961,78	23,076	1986,716	0	203,045	203,045	99,722	0	0	0	0	0	0	0
15:34:10	0	1986,716	10,014	10,156	9,46	5,017	5,172	21,1	961,78	23,076	1986,717	0	203,045	203,045	99,722	0	0	0	0	0	0	0
15:34:10	-18,298	1986,533	10,014	10,009	9,459	5,015	5,169	21,1	961,78	23,076	1986,533	0	203,045	203,045	99,722	0	0	0	0	0	0	0
15:34:10	-44,531	1986,088	9,965	9,961	9,459	5,011	5,166	21,1	961,78	23,076	1986,088	0	203,045	203,045	99,722	0	0	0	0	0	0	0
15:34:10	-89,013	1985,198	9,868	9,814	9,459	5,002	5,163	21,1	961,78	23,076	1985,198	0	203,045	203,045	99,722	0	0	0	0	0	0	0
15:34:10	89,013	1986,088	9,965	9,814	9,459	5,011	5,16	21,1	961,78	23,076	1985,199	0	203,045	203,045	99,722	0	0	0	0	0	0	0
15:34:10	26,245	1986,351	10,014	10,058	9,458	5,013	5,157	21,1	961,78	23,076	1985,2	0	203,045	203,045	99,722	0	0	0	0	0	0	0
15:34:10	-89,538	1985,455	9,965	9,961	9,455	5,004	5,154	21,1	961,78	23,076	1985,2	0	203,045	203,045	99,722	0	0	0	0	0	0	0
15:34:10	44,519	1985,9	10,014	10,009	9,455	5,009	5,151	21,1	961,78	23,076	1985,201	0	203,045	203,045	99,722	0	0	0	0	0	0	0
15:34:10	44,506	1986,346	10,063	10,058	9,455	5,013	5,148	21,1	961,78	23,076	1985,202	0	203,045	203,045	99,722	0	0	0	0	0	0	0
15:34:10	-44,506	1985,9	10,014	9,961	9,455	5,009	5,146	21,1	961,78	23,076	1985,203	0	203,045	203,045	99,722	0	0	0	0	0	0	0
15:34:10	44,506	1986,346	10,063	10,009	9,455	5,013	5,143	21,1	961,78	23,076	1985,204	0	203,045	203,045	99,722	0	0	0	0	0	0	0
15:34:10	0	1986,346	10,063	10,156	9,455	5,013	5,141	21,1	961,78	23,076	1985,205	0	203,045	203,045	99,722	0	0	0	0	0	0	0
15:34:10	0	1986,346	10,063	10,009	9,455	5,013	5,138	21,1	961,78	23,076	1985,206	0	203,045	203,045	99,722	0	0	0	0	0	0	0
15:34:10	-44,506	1985,9	10,014	9,961	9,455	5,009	5,136	21,1	961,78	23,076	1985,207	0	203,045	203,045	99,722	0	0	0	0	0	0	0
15:34:10	0	1985,9	10,014	9,863	9,455	5,009	5,133	21,1	961,78	23,076	1985,208	0	203,045	203,045	99,722	0	0	0	0	0	0	0
15:34:10	0	1985,9	10,014	10,009	9,455	5,009	5,131	21,1	961,78	23,076	1985,208	0	203,045	203,045	99,722	0	0	0	0	0	0	0
15:34:10	133,544	1987,236	10,161	10,205	9,455	5,023	5,128	21,1	961,78	23,076	1985,21	0	203,045	203,045	99,722	0	0	0	0	0	0	0
15:34:10	-178,063	1985,455	9,965	9,668	9,455	5,004	5,126	21,1	961,78	23,076	1985,211	0	203,045	203,045	99,722	0	0	0	0	0	0	0
15:34:10	89,025	1986,346	10,063	9,961	9,455	5,013	5,124	21,1	961,78	23,076	1985,212	0	203,045	203,045	99,722	0	0	0	0	0	0	0
15:34:10	115,295	1987,498	10,21	10,205	9,454	5,025	5,122	21,1	961,78	23,076	1985,214	0	203,045	203,045	99,722	0	0	0	0	0	0	0
15:34:10	-26,257	1987,236	10,161	10,156	9,455	5,023	5,12	21,1	961,78	23,076	1985,216	0	203,045	203,045	99,722	0	0	0	0	0	0	0
15:34:10	-133,544	1985,9	10,014	9,863	9,455	5,009	5,118	21,1	961,78	23,076	1985,217	0	203,045	203,045	99,722	0	0	0	0	0	0	0
15:34:10	0	1985,9	10,014	9,961	9,455	5,009	5,116	21,1	961,78	23,076	1985,218	0	203,045	203,045	99,722	0	0	0	0	0	0	0
15:34:10	26,232	1986,163	10,063	10,058	9,454	5,011	5,114	21,1	961,78	23,076	1985,219	0	203,045	203,045	99,722	0	0	0	0	0	0	0
15:34:10	18,273	1986,346	10,063	9,961	9,455	5,013	5,112	21,1	961,78	23,076	1985,22	0	203,045	203,045	99,722	0	0	0	0	0	0	0
15:34:10	-18,273	1986,163	10,063	10,058	9,454	5,011	5,11	21,1	961,78	23,076	1985,221	0	203,045	203,045	99,722	0	0	0	0	0	0	0
15:34:10	133,569	1987,498	10,21	10,156	9,454	5,025	5,108	21,1	961,78	23,076	1985,223	0	203,045	203,045	99,722	0	0	0	0	0	0	0
15:34:10	-159,802	1985,9	10,014	9,863	9,455	5,009	5,106	21,1	961,78	23,076	1985,223	0	203,045	203,045	99,722	0	0	0	0	0	0	0
15:34:10	-18,273	1985,718	10,014	9,961	9,454	5,007	5,104	21,1	961,78	23,076	1985,224	0	203,045	203,045	99,722	0	0	0	0	0	0	0
15:34:10	18,273	1985,9	10,014	9,961	9,455	5,009	5,102	21,1	961,78	23,076	1985,225	0	203,045	203,045	99,722	0	0	0	0	0	0	0
15:34:10	26,232	1986,163	10,063	9,961	9,454	5,011	5,1	21,1	961,78	23,076	1985,225	0	203,045	203,045	99,722	0	0	0	0	0	0	0
15:34:10	107,312	1987,236	10,161	10,058	9,455	5,023	5,099	21,1	961,78	23,076	1985,227	0	203,045	203,045	99,722	0	0	0	0	0	0	0
15:34:10	-89,038	1986,346	10,063	9,961	9,455	5,013	5,097	21,1	961,78	23,076	1985,229	0	203,045	203,045	99,722	0	0	0	0	0	0	0
15:34:10	-18,273	1986,163	10,063	10,058	9,454	5,011	5,096	21,1	961,78	23,076	1985,229	0	203,045	203,045	99,722	0	0	0	0	0	0	0
15:34:10	107,312	1987,236	10,161	10,009	9,455	5,023	5,094	21,1	961,78	23,076	1985,231	0	203,045	203,045	99,722	0	0	0	0	0	0	0
15:34:10	-133,544	1985,9	10,014	9,961	9,455	5,009	5,092	21,1	961,78	23,076	1985,232	0	203,045	203,045	99,722	0	0	0	0	0	0	0
15:34:10	115,258	1987,053	10,161	10,058	9,454	5,021	5,091	21,1	961,78	23,076	1985,234	0	203,045	203,045	99,722	0	0	0	0	0	0	0
15:34:10	-70,751	1986,346	10,063	10,156	9,455	5,013	5,09	21,1	961,78	23,076	1985,235	0	203,045	203,045	99,722	0	0	0	0	0	0	0
15:34:10	-44,506	1985,9	10,014	9,961	9,455	5,009	5,088	21,1	961,78	23,076	1985,236	0	203,045	203,045	99,722	0	0	0	0	0	0	0
15:34:10	115,258	1987,053	10,161	10,205	9,454	5,021	5,087	21,1	961,78	23,076	1985,237	0	203,045	203,045	99,722	0	0	0	0	0	0	0
15:34:10	-70,751	1986,346	10,063	10,156	9,455	5,013	5,085	21,1	961,78	23,076	1985,239	0	203,045	203,045	99,722	0	0	0	0	0	0	0
15:34:10	-62,78	1985,718	10,014	9,863	9,454	5,007	5,084	21,1	961,78	23,076	1985,239	0	203,045	203,045	99,722	0	0	0	0	0	0	0
15:34:10	44,506	1986,163	10,063	9,961	9,454	5,011	5,082	21,1	961,78	23,076	1985,24	0	203,045	203,045	99,722	0	0	0	0	0	0	0
15:34:10	18,273	1986,346	10,063	10,156	9,455	5,013	5,081	21,1	961,78	23,076	1985,241	0	203,045	203,045	99,722	0	0	0	0	0	0	0
15:34:10	-18,273	1986,163	10,063	9,961	9,454	5,011	5,08	21,1	961,78	23,076	1985,242	0	203,045	203,045	99,722	0	0	0	0	0	0	0
15:34:10	-44,506	1985,718	10,014	9,863	9,454	5,007	5,078	21,1	961,78	23,076	1985,243	0	203,045	203,045	99,722	0	0	0	0	0	0	0
15:34:10	0	1985,718	10,014	10,009	9,454	5,007	5,077	21,1	961,78	23,076	1985,243	0	203,045	203,045	99,722	0	0	0	0	0	0	0
15:34:10	133,532	1987,053	10,161	10,156	9,454	5,021	5,076	21,1	961,78	23,076	1985,245	0	203,045	203,045	99,722	0	0	0	0	0	0	0
15:34:11	18,286	1987,236	10,161	10,009	9,455	5,023	5,075	21,1	961,78	23,076	1985,247	0	203,045	203,045	99,722	0	0	0	0	0	0	0
15:34:11	-133,544	1985,9	10,014	10,009	9,455	5,009	5,073	21,1	961,78	23,076	1985,247	0	203,045	203,045	99,722	0	0	0	0	0	0	0
15:34:11	-18,273	1985,718	10,014	10,009	9,454	5,007	5,072	21,1	961,78	23,076	1985,248	0	203,045	203,045	99,722	0	0	0	0	0	0	0
15:34:11	-44,519	1985,273	9,965	9,863	9,454	5,002	5,071	21,1	961,78	23,076	1985,248	0	203,045	203,045	99,722	0	0	0	0	0	0	0
15:34:11	89,025	1986,163	10,063	10,009	9,454	5,011	5,069	21,1	961,78	23,076	1985,249	0	203,045	203,045	99,722	0	0	0	0	0	0	0
15:34:11	89,025	1987,053	10,161	10,156	9,454	5,021	5,069	21,1	961,78	23,076	1985,251	0	203,045	203,045	99,722	0	0	0	0	0	0	0
15:34:11	0	1987,053	10,161	10,156	9,454	5,021	5,068	21,1	961,78	23,076	1985,252	0	203,045	203,045	99,722	0	0	0	0	0	0	0
15:34:11	-133,532	1985,718	10,014	9,961	9,454	5,007	5,066	21,1	961,78	23,076	1985,253	0	203,045	203,045	99,722	0	0	0	0	0	0	0
15:34:11	18,273	1985,9	10,014	9,961	9,455	5,009	5,065	21,1	961,78	23,076	1985,253	0	203,045	203,045	99,722	0	0	0	0	0	0	0
15:34:11	26,232	1986,163	10,063	9,961	9,454	5,011	5,064	21,1	961,78	23,076	1985,254	0	203,045	203,045	99,722	0	0	0	0	0	0	0
15:34:11	0	1986,163	10,063	10,009	9,454	5,011	5,063	21,1	961,78	23,076	1985,255	0	203,045	203,045	99,722	0	0	0	0	0	0	0
15:34:11	18,273	1986,346	10,063	10,009	9,455	5,013	5,062	21,1	961,78	23,076	1985,256	0	203,045	203,045	99,722	0	0	0	0	0	0	0
15:34:11	-18,273	1986,163	10,063	9,863	9,454	5,011	5,061	21,1	961,78	23,076	1985,257	0	203,045	203,045	99,722	0	0	0	0	0	0	0
15:34:11	0	1986,163	10,063	10,009	9,454	5,011	5,06	21,1	961,78	23,076	1985,258	0	203,045	203,045	99,722	0	0	0	0	0	0	0
15:34:11	0	1986,163	10,063	10,009	9,454	5,011	5,059	21,1	961,78	23,076	1985,259	0	203,045	203,045	99,722	0	0	0	0	0	0	0
15:34:11	0	1986,163	10,063	10,009	9,454	5,011	5,058	21,1	961,78	23,076	1985,26	0	203,045	203,045	99,722	0	0	0	0	0	0	0
15:34:11	0	1986,163	10,063	10,058	9,454	5,011	5,057	21,1	961,78	23,076	1985,261	0	203,045	203,045	99,722	0	0	0	0	0	0	0
15:34:11	-89,025	1985,273	9,965	9,863	9,454	5,002	5,056	21,1	961,78	23,076	1985,261	0	203,045	203,045	99,722	0	0	0	0	0	0	0
15:34:11	44,519	1985,718	10,014	10,009	9,454	5,007	5,055	21,1	961,78	23,076	1985,261	0	203,045	203,045	99,722	0	0	0	0	0	0	0
15:34:11	44,506	1986,163	10,063	9,961	9,454	5,011	5,055	21,1	961,78	23,076	1985,262	0	203,045	203,045	99,722	0	0	0	0	0	0	0
15:34:11	-44,506	1985,718	10,014	9,814	9,454	5,007	5,054	21,1	961,78	23,076	1985,262	0	203,045	203,045	99,722	0	0	0	0	0	0	0
15:34:11	0	1985,718	10,014	10,009	9,454	5,007	5,053	21,1	961,78	23,076	1985,263	0	203,045	203,045	99,722	0	0	0	0	0	0	0
15:34:11	44,506	1986,163	10,063	10,058	9,454	5,011	5,052	21,1	961,78	23,076	1985,264	0	203,045	203,045	99,722	0	0	0	0	0	0	0
15:34:11	89,025	1987,053	10,161	10,058	9,454	5,021	5,051	21,1	961,78	22,992	1985,265	0	203,045	203,045	99,722	0	0	0	0	0	0	0
15:34:11	-133,532	1985,718	10,014	10,009	9,454	5,007	5,05	21,1	961,78	22,992	1985,266	0	203,045	203,045	99,722	0	0	0	0	0	0	0
15:34:11	63,293	1986,351	10,014	9,961	9,458	5,013	5,05	21,1	961,78	22,992	1985,267	0	203,045	203,045	99,722	0	0	0	0	0	0	0
15:34:11	-248,767	1983,863	9,721	9,716	9,459	4,988	5,048	21,1	961,78	22,992	1983,863	0	203,045	203,045	99,722	0	0	0	0	0	0	0
15:34:11	222,521	1986,088	9,965	9,863	9,459	5,011	5,048	21,1	961,78	22,992	1983,865	0	203,045	203,045	99,722	0	0	0	0	0	0	0
15:34:11	25,732	1986,346	10,063	10,009	9,455	5,013	5,047	21,1	961,78	22,992	1983,868	0	203,045	203,045	99,722	0	0	0	0	0	0	0
15:34:11	115,295	1987,498	10,21	10,156	9,454	5,025	5,047	21,1	961,78	22,992	1983,871	0	203,045	203,045	99,722	0	0	0	0	0	0	0
15:34:11	-26,257	1987,236	10,161	10,156	9,455	5,023	5,046	21,1	961,78	22,992	1983,875	0	203,045	203,045	99,722	0	0	0	0	0	0	0
15:34:11	0	1987,236	10,161	10,058	9,455	5,023	5,046	21,1	961,78	22,992	1983,878	0	203,045	203,045	99,722	0	0	0	0	0	0	0
15:34:11	-89,038	1986,346	10,063	10,009	9,455	5,013	5,045	21,1	961,78	22,992	1983,881	0	203,045	203,045	99,722	0	0	0	0	0	0	0
15:34:11	89,038	1987,236	10,161	10,156	9,455	5,023	5,045	21,1	961,78	22,992	1983,884	0	203,045	203,045	99,722	0	0	0	0	0	0	0
15:34:11	0	1987,236	10,161	10,205	9,455	5,023	5,044	21,1	961,78	22,992	1983,887	0	203,045	203,045	99,722	0	0	0	0	0	0	0
15:34:11	-44,018	1986,796	10,063	10,058	9,458	5,018	5,044	21,1	961,78	22,992	1983,89	0	203,045	203,045	99,722	0	0	0	0	0	0	0
15:34:11	88,562	1987,681	10,21	10,205	9,455	5,027	5,043	21,1	961,78	22,992	1983,894	0	203,045	203,045	99,722	0	0	0	0	0	0	0
15:34:11	0	1987,681	10,21	10,302	9,455	5,027	5,043	21,1	961,78	22,992	1983,898	0	203,045	203,045	99,722	0	0	0	0	0	0	0
15:34:11	178,637	1989,468	10,356	10,351	9,458	5,046	5,043	21,1	961,78	22,992	1983,903	0	203,045	203,045	99,722	0	0	0	0	0	0	0
15:34:11	330,163	1992,769	10,698	11,23	9,459	5,08	5,044	21,1	961,78	22,992	1983,912	0	203,045	203,045	99,722	0	0	0	0	0	0	0
15:34:11	546,276	1998,232	11,137	12,109	9,467	5,136	5,046	21,1	961,78	22,992	1983,926	0	203,045	203,045	99,722	0	0	0	0	0	0	0
15:34:11	465,417	2002,886	11,43	12,89	9,479	5,184	5,048	21,1	961,78	22,992	1983,945	0	203,045	203,045	99,722	0	0	0	0	0	0	0
15:34:11	371,252	2006,599	11,479	13,379	9,497	5,222	5,052	21,1	961,78	22,992	1983,968	0	203,045	203,045	99,722	0	0	0	0	0	0	0
15:34:11	505,822	2011,657	11,528	14,258	9,523	5,274	5,056	21,1	961,78	22,992	1983,996	0	203,045	203,045	99,722	0	0	0	0	0	0	0
15:34:11	794,287	2019,6	11,772	14,843	9,556	5,356	5,062	21,1	961,78	22,992	1984,031	0	203,045	203,045	99,722	0	0	0	0	0	0	0
15:34:11	252,16	2022,122	11,43	14,843	9,588	5,382	5,068	21,1	961,78	22,992	1984,069	0	203,045	203,045	99,722	0	0	0	0	0	0	0
15:34:11	668,811	2028,81	11,528	15,429	9,621	5,451	5,076	21,1	961,78	22,992	1984,114	0	203,045	203,045	99,722	0	0	0	0	0	0	0
15:34:11	803,356	2036,843	11,772	15,82	9,654	5,534	5,085	21,1	961,78	22,992	1984,167	0	203,045	203,045	99,722	0	0	0	0	0	0	0
15:34:11	976,672	2046,61	12,212	16,211	9,686	5,635	5,096	21,1	961,78	22,992	1984,229	0	203,045	203,045	99,722	0	0	0	0	0	0	0
15:34:11	901,709	2055,627	12,553	16,699	9,719	5,728	5,108	21,1	961,78	22,992	1984,301	0	203,045	203,045	99,722	0	0	0	0	0	0	0
15:34:11	366,992	2059,297	12,309	16,552	9,753	5,765	5,121	21,1	961,78	22,992	1984,376	0	203,045	203,045	99,722	0	0	0	0	0	0	0
15:34:11	818,603	2067,483	12,553	16,894	9,787	5,85	5,135	21,1	961,78	22,992	1984,459	0	203,045	203,045	99,722	0	0	0	0	0	0	0
15:34:11	711,181	2074,595	12,505	16,943	9,83	5,923	5,151	21,1	961,78	22,992	1984,549	0	203,045	203,045	99,722	0	0	0	0	0	0	0
15:34:11	720,678	2081,802	12,553	17,041	9,868	5,997	5,167	21,1	961,78	22,992	1984,646	0	203,045	203,045	99,722	0	0	0	0	0	0	0
15:34:11	680,029	2088,602	12,553	17,431	9,906	6,068	5,185	21,1	961,78	22,992	1984,75	0	203,045	203,045	99,722	0	0	0	0	0	0	0
15:34:11	768,042	2096,282	12,651	17,09	9,945	6,147	5,204	21,1	961,78	22,992	1984,861	0	203,045	203,045	99,722	0	0	0	0	0	0	0
15:34:11	896,24	2105,245	12,798	17,578	9,988	6,239	5,224	21,1	961,78	22,992	1984,982	0	203,045	203,045	99,722	0	0	0	0	0	0	0
15:34:11	772,753	2112,972	12,993	17,773	10,022	6,319	5,245	21,1	961,78	22,992	1985,11	0	203,045	203,045	99,722	0	0	0	0	0	0	0
15:34:11	667,309	2119,645	12,993	17,48	10,059	6,388	5,268	21,1	961,78	22,992	1985,244	0	203,045	203,045	99,722	0	0	0	0	0	0	0
15:34:11	800,024	2127,646	13,139	17,822	10,097	6,47	5,291	21,1	961,78	22,992	1985,387	0	203,045	203,045	99,722	0	0	0	0	0	0	0
15:34:11	627,709	2133,923	13,188	17,285	10,13	6,535	5,316	21,1	961,78	22,992	1985,535	0	203,045	203,045	99,722	0	0	0	0	0	0	0
15:34:11	883,618	2142,759	13,432	17,627	10,167	6,626	5,341	21,1	961,78	22,992	1985,693	0	203,045	203,045	99,722	0	0	0	0	0	0	0
15:34:11	755,761	2150,317	13,628	17,724	10,2	6,704	5,368	21,1	961,78	22,992	1985,857	0	203,045	203,045	99,722	0	0	0	0	0	0	0
15:34:11	845,825	2158,775	13,921	17,724	10,232	6,791	5,396	21,1	961,78	22,992	1986,03	0	203,045	203,045	99,722	0	0	0	0	0	0	0
15:34:11	628,051	2165,055	13,921	17,822	10,268	6,856	5,425	21,1	961,78	22,992	1986,209	0	203,045	203,045	99,722	0	0	0	0	0	0	0
15:34:11	727,246	2172,328	14,116	17,92	10,299	6,931	5,454	21,1	961,78	22,992	1986,395	0	203,045	203,045	99,722	0	0	0	0	0	0	0
15:34:11	761,694	2179,945	14,409	18,164	10,327	7,009	5,485	21,1	961,78	22,992	1986,589	0	203,045	203,045	99,722	0	0	0	0	0	0	0
15:34:11	832,885	2188,274	14,8	17,969	10,353	7,095	5,516	21,1	961,78	22,992	1986,79	0	203,045	203,045	99,722	0	0	0	0	0	0	0
15:34:11	753,93	2195,813	15,093	18,31	10,38	7,173	5,549	21,1	961,78	22,992	1987	0	203,045	203,045	99,722	0	0	0	0	0	0	0
15:34:11	739,843	2203,211	15,434	18,701	10,404	7,249	5,582	21,1	961,78	22,992	1987,216	0	203,045	203,045	99,722	0	0	0	0	0	0	0
15:34:11	701,977	2210,231	15,63	18,603	10,433	7,321	5,616	21,1	961,78	22,992	1987,439	0	203,045	203,045	99,722	0	0	0	0	0	0	0
15:34:11	497,583	2215,207	15,63	18,506	10,461	7,373	5,651	21,1	961,78	22,992	1987,667	0	203,045	203,045	99,722	0	0	0	0	0	0	0
15:34:11	653,955	2221,746	15,727	18,799	10,493	7,44	5,686	21,1	961,78	22,992	1987,901	0	203,045	203,045	99,722	0	0	0	0	0	0	0
15:34:11	568,75	2227,434	15,727	18,701	10,525	7,499	5,721	21,1	961,78	22,992	1988,14	0	203,045	203,045	99,722	0	0	0	0	0	0	0
15:34:11	507,812	2232,512	15,581	18,31	10,562	7,551	5,757	21,1	961,78	22,992	1988,385	0	203,045	203,045	99,722	0	0	0	0	0	0	0
15:34:11	561,206	2238,124	15,581	18,115	10,594	7,609	5,793	21,1	961,78	22,992	1988,634	0	203,045	203,045	99,722	0	0	0	0	0	0	0
15:34:11	560,156	2243,726	15,581	18,506	10,625	7,667	5,83	21,1	961,78	22,992	1988,89	0	203,045	203,045	99,722	0	0	0	0	0	0	0
15:34:11	423,144	2247,957	15,581	18,261	10,649	7,71	5,867	21,1	961,78	22,992	1989,149	0	203,045	203,045	99,722	0	0	0	0	0	0	0
15:34:11	857,177	2256,529	16,069	18,652	10,672	7,799	5,905	21,1	961,78	22,992	1989,416	0	203,045	203,045	99,722	0	0	0	0	0	0	0
15:34:11	654,907	2263,078	16,411	18,701	10,69	7,866	5,943	21,1	961,78	22,992	1989,69	0	203,045	203,045	99,722	0	0	0	0	0	0	0
15:34:11	743,115	2270,509	16,85	19,189	10,709	7,943	5,983	21,1	961,78	22,992	1989,971	0	203,045	203,045	99,722	0	0	0	0	0	0	0
15:34:11	608,227	2276,591	17,046	18,945	10,733	8,006	6,022	21,1	961,78	22,992	1990,257	0	203,045	203,045	99,722	0	0	0	0	0	0	0
15:34:11	274,292	2279,334	16,899	19,043	10,756	8,034	6,062	21,1	961,78	22,992	1990,546	0	203,045	203,045	99,722	0	0	0	0	0	0	0
15:34:11	633,593	2285,67	17,046	19,189	10,784	8,099	6,102	21,1	961,78	22,992	1990,841	0	203,045	203,045	99,722	0	0	0	0	0	0	0
15:34:11	312,28	2288,793	16,85	19,189	10,812	8,131	6,141	21,1	961,78	22,992	1991,139	0	203,045	203,045	99,722	0	0	0	0	0	0	0
15:34:11	405,761	2292,851	16,753	18,701	10,84	8,173	6,181	21,1	961,78	22,992	1991,441	0	203,045	203,045	99,722	0	0	0	0	0	0	0
15:34:11	590,625	2298,757	16,85	18,799	10,869	8,234	6,222	21,1	961,78	22,992	1991,749	0	203,045	203,045	99,722	0	0	0	0	0	0	0
15:34:11	330,542	2302,062	16,85	18,701	10,887	8,268	6,262	21,1	961,78	22,992	1992,059	0	203,045	203,045	99,722	0	0	0	0	0	0	0
15:34:11	566,43	2307,727	17,094	18,847	10,906	8,327	6,302	21,1	961,78	22,992	1992,375	0	203,045	203,045	99,722	0	0	0	0	0	0	0
15:34:11	658,325	2314,31	17,436	19,336	10,925	8,394	6,343	21,1	961,78	22,992	1992,696	0	203,045	203,045	99,722	0	0	0	0	0	0	0
15:34:11	565,893	2319,969	17,68	19,385	10,944	8,453	6,385	21,1	961,78	22,992	1993,024	0	203,045	203,045	99,722	0	0	0	0	0	0	0
15:34:11	470,239	2324,671	17,827	19,531	10,963	8,501	6,426	21,1	961,78	22,992	1993,355	0	203,045	203,045	99,722	0	0	0	0	0	0	0
15:34:11	380,664	2328,478	17,876	19,531	10,981	8,541	6,468	21,1	961,78	22,992	1993,691	0	203,045	203,045	99,722	0	0	0	0	0	0	0
15:34:11	467,187	2333,15	17,925	19,678	11,005	8,589	6,509	21,1	961,78	22,992	1994,03	0	203,045	203,045	99,722	0	0	0	0	0	0	0
15:34:11	371,118	2336,861	17,876	19,678	11,029	8,627	6,551	21,1	961,78	22,992	1994,373	0	203,045	203,045	99,722	0	0	0	0	0	0	0
15:34:11	459,814	2341,459	17,925	19,726	11,052	8,674	6,592	21,1	961,78	22,992	1994,72	0	203,045	203,045	99,722	0	0	0	0	0	0	0
15:34:11	338,525	2344,844	17,925	19,531	11,071	8,709	6,634	21,1	961,78	22,992	1995,07	0	203,045	203,045	99,722	0	0	0	0	0	0	0
15:34:11	510,644	2349,951	18,022	19,336	11,095	8,762	6,676	21,1	961,78	22,992	1995,425	0	203,045	203,045	99,722	0	0	0	0	0	0	0
15:34:11	399,34	2353,944	18,169	19,58	11,109	8,803	6,717	21,1	961,78	22,992	1995,784	0	203,045	203,045	99,722	0	0	0	0	0	0	0
15:34:11	457,788	2358,522	18,315	19,678	11,127	8,85	6,759	21,1	961,78	22,992	1996,147	0	203,045	203,045	99,722	0	0	0	0	0	0	0
15:34:12	453,808	2363,06	18,511	19,922	11,142	8,897	6,801	21,1	961,78	22,992	1996,513	0	203,045	203,045	99,722	0	0	0	0	0	0	0
15:34:12	300,903	2366,069	18,559	19,824	11,157	8,928	6,843	21,1	961,78	22,992	1996,883	0	203,045	203,045	99,722	0	0	0	0	0	0	0
15:34:12	642,651	2372,496	18,901	20,068	11,175	8,994	6,885	21,1	961,78	22,992	1997,259	0	203,045	203,045	99,722	0	0	0	0	0	0	0
15:34:12	342,431	2375,92	18,999	20,019	11,189	9,03	6,927	21,1	961,78	22,992	1997,637	0	203,045	203,045	99,722	0	0	0	0	0	0	0
15:34:12	459,716	2380,517	19,145	20,019	11,207	9,077	6,969	21,1	961,78	22,992	1998,02	0	203,045	203,045	99,722	0	0	0	0	0	0	0
15:34:12	303,32	2383,55	19,194	20,215	11,221	9,108	7,011	21,1	961,78	22,992	1998,406	0	203,045	203,045	99,722	0	0	0	0	0	0	0
15:34:12	171,801	2385,268	19,048	19,726	11,239	9,126	7,053	21,1	961,78	22,992	1998,792	0	203,045	203,045	99,722	0	0	0	0	0	0	0
15:34:12	485,009	2390,119	19,292	19,726	11,253	9,176	7,094	21,1	961,78	22,992	1999,184	0	203,045	203,045	99,722	0	0	0	0	0	0	0
15:34:12	267,749	2392,796	19,341	20,019	11,265	9,204	7,136	21,1	961,78	22,992	1999,577	0	203,045	203,045	99,722	0	0	0	0	0	0	0
15:34:12	384,35	2396,64	19,536	20,215	11,276	9,243	7,177	21,1	961,78	22,992	1999,974	0	203,045	203,045	99,722	0	0	0	0	0	0	0
15:34:12	325,512	2399,895	19,634	20,166	11,289	9,277	7,218	21,1	961,78	22,992	2000,374	0	203,045	203,045	99,722	0	0	0	0	0	0	0
15:34:12	210,522	2402	19,682	20,263	11,299	9,298	7,259	21,1	961,78	22,992	2000,776	0	203,045	203,045	99,722	0	0	0	0	0	0	0
15:34:12	340,844	2405,408	19,78	20,263	11,313	9,334	7,299	21,1	961,78	22,992	2001,18	0	203,045	203,045	99,722	0	0	0	0	0	0	0
15:34:12	215,087	2407,559	19,682	20,215	11,33	9,356	7,34	21,1	961,78	22,992	2001,587	0	203,045	203,045	99,722	0	0	0	0	0	0	0
15:34:12	242,724	2409,986	19,682	20,166	11,344	9,381	7,38	21,1	961,78	22,992	2001,995	0	203,045	203,045	99,722	0	0	0	0	0	0	0
15:34:12	322,851	2413,215	19,829	20,263	11,354	9,414	7,42	21,1	961,78	22,992	2002,406	0	203,045	203,045	99,722	0	0	0	0	0	0	0
15:34:12	345,434	2416,669	19,975	20,41	11,365	9,45	7,46	21,1	961,78	22,992	2002,821	0	203,045	203,045	99,722	0	0	0	0	0	0	0
15:34:12	146,752	2418,137	20,024	20,41	11,371	9,465	7,499	21,1	961,78	22,992	2003,236	0	203,045	203,045	99,722	0	0	0	0	0	0	0
15:34:12	282,69	2420,964	20,171	20,459	11,379	9,494	7,538	21,1	961,78	22,992	2003,654	0	203,045	203,045	99,722	0	0	0	0	0	0	0
15:34:12	161,694	2422,581	20,171	20,41	11,388	9,511	7,577	21,1	961,78	22,992	2004,073	0	203,045	203,045	99,722	0	0	0	0	0	0	0
15:34:12	233,691	2424,918	20,268	20,459	11,396	9,535	7,615	21,1	961,78	22,992	2004,494	0	203,045	203,045	99,722	0	0	0	0	0	0	0
15:34:12	235,034	2427,268	20,366	20,605	11,404	9,559	7,653	21,1	961,78	22,992	2004,916	0	203,045	203,045	99,722	0	0	0	0	0	0	0
15:34:12	200,561	2429,274	20,366	20,703	11,415	9,58	7,691	21,1	961,78	22,992	2005,341	0	203,045	203,045	99,722	0	0	0	0	0	0	0
15:34:12	160,473	2430,878	20,366	20,752	11,424	9,596	7,728	21,2	962,75	23,076	2005,766	0	203,045	203,045	99,722	0	0	0	0	0	0	0
15:34:12	80,957	2431,688	20,268	20,361	11,434	9,605	7,765	21,2	962,75	23,076	2006,192	0	203,045	203,045	99,722	0	0	0	0	0	0	0
15:34:12	66,479	2432,353	20,171	20,166	11,443	9,611	7,801	21,2	962,75	23,076	2006,618	0	203,045	203,045	99,722	0	0	0	0	0	0	0
15:34:12	236,059	2434,713	20,268	20,41	11,451	9,636	7,837	21,2	962,75	23,076	2007,046	0	203,045	203,045	99,722	0	0	0	0	0	0	0
15:34:12	175,39	2436,467	20,366	20,556	11,456	9,654	7,873	21,2	962,75	23,076	2007,476	0	203,045	203,045	99,722	0	0	0	0	0	0	0
15:34:12	99,682	2437,464	20,366	20,41	11,462	9,664	7,908	21,2	962,75	23,076	2007,906	0	203,045	203,045	99,722	0	0	0	0	0	0	0
15:34:12	125,805	2438,722	20,366	20,459	11,469	9,677	7,943	21,2	962,75	23,076	2008,337	0	203,045	203,045	99,722	0	0	0	0	0	0	0
15:34:12	128,857	2440,011	20,464	20,459	11,471	9,69	7,977	21,2	962,75	23,076	2008,769	0	203,045	203,045	99,722	0	0	0	0	0	0	0
15:34:12	204,028	2442,051	20,61	20,605	11,474	9,711	8,011	21,2	962,75	23,076	2009,202	0	203,045	203,045	99,722	0	0	0	0	0	0	0
15:34:12	112,084	2443,172	20,659	20,703	11,478	9,723	8,045	21,2	962,75	23,076	2009,636	0	203,045	203,045	99,722	0	0	0	0	0	0	0
15:34:12	-43,603	2442,736	20,513	20,41	11,483	9,718	8,077	21,2	962,75	23,076	2010,069	0	204,476	204,476	99,728	0	0	0	0	0	0	0
15:34:12	334,106	2446,077	20,757	20,752	11,489	9,753	8,11	21,2	962,75	23,076	2010,505	0	204,476	204,476	99,728	0	0	0	0	0	0	0
15:34:12	-59,96	2445,477	20,61	20,752	11,493	9,747	8,142	21,2	962,75	23,076	2010,94	0	204,476	204,476	99,728	0	0	0	0	0	0	0
15:34:12	5,249	2445,53	20,464	20,361	11,502	9,747	8,174	21,2	962,75	23,076	2011,375	0	204,476	204,476	99,728	0	0	0	0	0	0	0
15:34:12	82,495	2446,355	20,464	20,556	11,506	9,756	8,205	21,2	962,75	23,076	2011,81	0	204,476	204,476	99,728	0	0	0	0	0	0	0
15:34:12	128,417	2447,639	20,513	20,752	11,511	9,769	8,235	21,2	962,75	23,076	2012,245	0	204,476	204,476	99,728	0	0	0	0	0	0	0
15:34:12	-47,045	2447,168	20,464	20,459	11,511	9,764	8,265	21,2	962,75	23,076	2012,68	0	204,476	204,476	99,728	0	0	0	0	0	0	0
15:34:12	141,186	2448,58	20,61	20,459	11,511	9,779	8,295	21,2	962,75	23,076	2013,116	0	204,476	204,476	99,728	0	0	0	0	0	0	0
15:34:12	235,424	2450,934	20,854	20,898	11,511	9,803	8,325	21,2	962,75	23,076	2013,554	0	204,476	204,476	99,728	0	0	0	0	0	0	0
15:34:12	160,302	2452,537	20,952	20,898	11,515	9,819	8,354	21,2	962,75	23,076	2013,993	0	204,476	204,476	99,728	0	0	0	0	0	0	0
15:34:12	66,333	2453,201	20,952	20,947	11,518	9,826	8,383	21,2	962,75	23,076	2014,432	0	204,476	204,476	99,728	0	0	0	0	0	0	0
15:34:12	-62,744	2452,573	20,854	20,801	11,52	9,82	8,411	21,2	962,75	23,076	2014,87	0	204,476	204,476	99,728	0	0	0	0	0	0	0
15:34:12	-153,149	2451,042	20,61	20,556	11,525	9,804	8,438	21,2	962,75	23,076	2015,306	0	204,476	204,476	99,728	0	0	0	0	0	0	0
15:34:12	66,308	2451,705	20,61	20,459	11,528	9,811	8,465	21,2	962,75	23,076	2015,743	0	204,476	204,476	99,728	0	0	0	0	0	0	0
15:34:12	130,615	2453,011	20,659	20,801	11,533	9,824	8,492	21,2	962,75	23,076	2016,18	0	204,476	204,476	99,728	0	0	0	0	0	0	0
15:34:12	15,112	2453,162	20,659	20,605	11,534	9,826	8,518	21,2	962,75	23,076	2016,617	0	204,476	204,476	99,728	0	0	0	0	0	0	0
15:34:12	-89,208	2452,27	20,513	20,361	11,537	9,817	8,544	21,2	962,75	23,076	2017,053	0	204,476	204,476	99,728	0	0	0	0	0	0	0
15:34:12	16,357	2452,434	20,513	20,41	11,538	9,818	8,569	21,2	962,75	23,076	2017,488	0	204,476	204,476	99,728	0	0	0	0	0	0	0
15:34:12	282,592	2455,26	20,805	20,898	11,538	9,848	8,594	21,2	962,75	23,076	2017,926	0	204,476	204,476	99,728	0	0	0	0	0	0	0
15:34:12	47,094	2455,731	20,854	20,947	11,538	9,852	8,618	21,2	962,75	23,076	2018,364	0	204,476	204,476	99,728	0	0	0	0	0	0	0
15:34:12	15,112	2455,882	20,854	20,898	11,539	9,854	8,642	21,2	962,75	23,076	2018,801	0	204,476	204,476	99,728	0	0	0	0	0	0	0
15:34:12	67,382	2456,556	20,854	20,801	11,543	9,861	8,666	21,2	962,75	23,076	2019,239	0	204,476	204,476	99,728	0	0	0	0	0	0	0
15:34:12	-79,101	2455,765	20,757	20,605	11,543	9,853	8,69	21,2	962,75	23,076	2019,675	0	204,476	204,476	99,728	0	0	0	0	0	0	0
15:34:12	-94,238	2454,822	20,659	20,605	11,543	9,843	8,712	21,2	962,75	23,076	2020,111	0	204,476	204,476	99,728	0	0	0	0	0	0	0
15:34:12	141,333	2456,235	20,805	20,801	11,543	9,858	8,735	21,2	962,75	23,076	2020,547	0	204,476	204,476	99,728	0	0	0	0	0	0	0
15:34:12	0	2456,235	20,805	20,801	11,543	9,858	8,757	21,2	962,75	23,076	2020,983	0	204,476	204,476	99,728	0	0	0	0	0	0	0
15:34:12	6,005	2456,296	20,757	20,703	11,546	9,858	8,778	21,2	962,75	23,076	2021,418	0	204,476	204,476	99,728	0	0	0	0	0	0	0
15:34:12	62,451	2456,92	20,805	20,752	11,547	9,865	8,8	21,2	962,75	23,076	2021,853	0	204,476	204,476	99,728	0	0	0	0	0	0	0
15:34:12	141,357	2458,334	20,952	20,947	11,547	9,879	8,821	21,2	962,75	23,076	2022,29	0	204,476	204,476	99,728	0	0	0	0	0	0	0
15:34:12	-94,238	2457,391	20,854	20,801	11,547	9,87	8,841	21,2	962,75	23,076	2022,725	0	204,476	204,476	99,728	0	0	0	0	0	0	0
15:34:12	-80,224	2456,589	20,757	20,605	11,548	9,861	8,861	21,2	962,75	23,076	2023,159	0	204,476	204,476	99,728	0	0	0	0	0	0	0
15:34:12	-24,731	2456,342	20,659	20,556	11,552	9,859	8,881	21,2	962,75	23,076	2023,592	0	204,476	204,476	99,728	0	0	0	0	0	0	0
15:34:12	69,287	2457,035	20,659	20,556	11,556	9,866	8,9	21,2	962,75	23,076	2024,025	0	204,476	204,476	99,728	0	0	0	0	0	0	0
15:34:12	-47,119	2456,563	20,61	20,41	11,556	9,861	8,919	21,2	962,75	23,076	2024,458	0	204,476	204,476	99,728	0	0	0	0	0	0	0
15:34:12	0	2456,563	20,61	20,459	11,556	9,861	8,938	21,2	962,75	23,076	2024,89	0	204,476	204,476	99,728	0	0	0	0	0	0	0
15:34:12	0	2456,563	20,61	20,361	11,556	9,861	8,956	21,2	962,75	23,076	2025,322	0	204,476	204,476	99,728	0	0	0	0	0	0	0
15:34:12	47,119	2457,035	20,659	20,605	11,556	9,866	8,973	21,2	962,75	23,076	2025,754	0	204,476	204,476	99,728	0	0	0	0	0	0	0
15:34:12	141,357	2458,448	20,805	20,801	11,556	9,88	8,991	21,2	962,75	23,076	2026,186	0	204,476	204,476	99,728	0	0	0	0	0	0	0
15:34:12	-33,032	2458,118	20,757	20,703	11,557	9,877	9,009	21,2	962,75	23,076	2026,618	0	204,476	204,476	99,728	0	0	0	0	0	0	0
15:34:12	-141,381	2456,704	20,61	20,41	11,557	9,862	9,025	21,2	962,75	23,076	2027,049	0	204,476	204,476	99,728	0	0	0	0	0	0	0
15:34:12	210,864	2458,813	20,757	20,605	11,561	9,884	9,042	21,2	962,75	23,076	2027,48	0	204,476	204,476	99,728	0	0	0	0	0	0	0
15:34:12	0	2458,813	20,757	20,801	11,561	9,884	9,059	21,2	962,75	23,076	2027,912	0	204,476	204,476	99,728	0	0	0	0	0	0	0
15:34:12	-127,319	2457,539	20,61	20,41	11,561	9,871	9,075	21,2	962,75	23,076	2028,341	0	204,476	204,476	99,728	0	0	0	0	0	0	0
15:34:12	-141,333	2456,126	20,464	20,215	11,561	9,856	9,09	21,2	962,75	23,076	2028,769	0	204,476	204,476	99,728	0	0	0	0	0	0	0
15:34:12	0	2456,126	20,464	20,215	11,561	9,856	9,105	21,2	962,75	23,076	2029,197	0	204,476	204,476	99,728	0	0	0	0	0	0	0
15:34:12	329,834	2459,424	20,805	20,898	11,561	9,89	9,12	21,2	962,75	23,076	2029,627	0	204,476	204,476	99,728	0	0	0	0	0	0	0
15:34:12	0	2459,424	20,805	20,801	11,561	9,89	9,136	21,2	962,75	23,076	2030,057	0	204,476	204,476	99,728	0	0	0	0	0	0	0
15:34:12	-85,913	2458,565	20,659	20,556	11,564	9,882	9,15	21,2	962,75	23,076	2030,485	0	204,476	204,476	99,728	0	0	0	0	0	0	0
15:34:12	108,3	2459,648	20,757	20,703	11,565	9,893	9,165	21,2	962,75	23,076	2030,914	0	204,476	204,476	99,728	0	0	0	0	0	0	0
15:34:12	47,119	2460,119	20,805	20,752	11,565	9,898	9,179	21,2	962,75	23,076	2031,344	0	204,476	204,476	99,728	0	0	0	0	0	0	0
15:34:12	0	2460,119	20,805	20,752	11,565	9,898	9,193	21,2	962,75	23,076	2031,772	0	204,476	204,476	99,728	0	0	0	0	0	0	0
15:34:12	-188,549	2458,234	20,61	20,41	11,565	9,878	9,207	21,2	962,75	23,076	2032,199	0	204,476	204,476	99,728	0	0	0	0	0	0	0
15:34:12	188,549	2460,119	20,805	20,947	11,565	9,898	9,22	21,2	962,75	23,076	2032,627	0	204,476	204,476	99,728	0	0	0	0	0	0	0
15:34:12	-141,43	2458,705	20,659	20,703	11,565	9,883	9,233	21,2	962,75	23,076	2033,053	0	204,476	204,476	99,728	0	0	0	0	0	0	0
15:34:12	0	2458,705	20,659	20,459	11,565	9,883	9,246	21,2	962,75	23,076	2033,478	0	204,476	204,476	99,728	0	0	0	0	0	0	0
15:34:12	282,836	2461,534	20,952	20,947	11,565	9,912	9,259	21,2	962,75	23,076	2033,906	0	204,476	204,476	99,728	0	0	0	0	0	0	0
15:34:12	-188,525	2459,648	20,757	20,556	11,565	9,893	9,271	21,2	962,75	23,076	2034,332	0	204,476	204,476	99,728	0	0	0	0	0	0	0
15:34:12	-80,224	2458,846	20,659	20,605	11,566	9,885	9,283	21,2	962,75	23,076	2034,757	0	204,476	204,476	99,728	0	0	0	0	0	0	0
15:34:12	94,238	2459,788	20,757	20,605	11,566	9,894	9,295	21,2	962,75	23,076	2035,182	0	204,476	204,476	99,728	0	0	0	0	0	0	0
15:34:12	0	2459,788	20,757	20,703	11,566	9,894	9,307	21,2	962,75	23,076	2035,606	0	204,476	204,476	99,728	0	0	0	0	0	0	0
15:34:12	0	2459,788	20,757	20,703	11,566	9,894	9,319	21,2	962,75	23,076	2036,03	0	204,476	204,476	99,728	0	0	0	0	0	0	0
15:34:12	0	2459,788	20,757	20,605	11,566	9,894	9,33	21,2	962,75	23,076	2036,454	0	204,476	204,476	99,728	0	0	0	0	0	0	0
15:34:12	47,143	2460,26	20,805	20,898	11,566	9,899	9,341	21,2	962,75	23,076	2036,878	0	204,476	204,476	99,728	0	0	0	0	0	0	0
15:34:12	-188,5	2458,375	20,61	20,605	11,566	9,88	9,352	21,2	962,75	23,076	2037,299	0	204,476	204,476	99,728	0	0	0	0	0	0	0
15:34:12	127,343	2459,648	20,757	20,752	11,565	9,893	9,362	21,2	962,75	23,076	2037,722	0	204,476	204,476	99,728	0	0	0	0	0	0	0
15:34:12	47,119	2460,119	20,805	20,801	11,565	9,898	9,373	21,2	962,75	23,076	2038,144	0	204,476	204,476	99,728	0	0	0	0	0	0	0
15:34:12	-133,276	2458,787	20,61	20,605	11,568	9,884	9,383	21,2	962,75	23,076	2038,565	0	204,476	204,476	99,728	0	0	0	0	0	0	0
15:34:13	28,295	2459,07	20,61	20,703	11,57	9,887	9,393	21,2	962,75	23,076	2038,985	0	204,476	204,476	99,728	0	0	0	0	0	0	0
15:34:13	-94,262	2458,127	20,513	20,459	11,57	9,877	9,402	21,2	962,75	23,076	2039,405	0	204,476	204,476	99,728	0	0	0	0	0	0	0
15:34:13	0	2458,127	20,513	20,361	11,57	9,877	9,411	21,2	962,75	23,076	2039,823	0	204,476	204,476	99,728	0	0	0	0	0	0	0
15:34:13	127,368	2459,401	20,659	20,605	11,569	9,89	9,421	21,2	962,75	23,076	2040,243	0	204,476	204,476	99,728	0	0	0	0	0	0	0
15:34:13	38,769	2459,788	20,757	20,703	11,566	9,894	9,43	21,2	962,75	23,076	2040,662	0	204,476	204,476	99,728	0	0	0	0	0	0	0
15:34:13	-108,325	2458,705	20,659	20,703	11,565	9,883	9,439	21,2	962,75	23,076	2041,08	0	204,476	204,476	99,728	0	0	0	0	0	0	0
15:34:13	94,311	2459,648	20,757	20,703	11,565	9,893	9,448	21,2	962,75	23,076	2041,499	0	204,476	204,476	99,728	0	0	0	0	0	0	0
15:34:13	61,157	2460,26	20,805	20,801	11,566	9,899	9,457	21,2	962,75	23,076	2041,918	0	204,476	204,476	99,728	0	0	0	0	0	0	0
15:34:13	-133,032	2458,93	20,61	20,459	11,569	9,885	9,465	21,2	962,75	23,076	2042,335	0	204,476	204,476	99,728	0	0	0	0	0	0	0
15:34:13	-80,249	2458,127	20,513	20,361	11,57	9,877	9,473	21,2	962,75	23,076	2042,75	0	204,476	204,476	99,728	0	0	0	0	0	0	0
15:34:13	235,668	2460,484	20,757	20,752	11,57	9,901	9,482	21,2	962,75	23,076	2043,168	0	204,476	204,476	99,728	0	0	0	0	0	0	0
15:34:13	47,119	2460,955	20,805	20,898	11,57	9,906	9,49	21,2	962,75	23,076	2043,586	0	204,476	204,476	99,728	0	0	0	0	0	0	0
15:34:13	-141,406	2459,541	20,659	20,703	11,57	9,892	9,498	21,2	962,75	23,076	2044,002	0	204,476	204,476	99,728	0	0	0	0	0	0	0
15:34:13	94,287	2460,484	20,757	20,752	11,57	9,901	9,506	21,2	962,75	23,076	2044,418	0	204,476	204,476	99,728	0	0	0	0	0	0	0
15:34:13	-14,062	2460,343	20,757	20,752	11,569	9,9	9,513	21,2	962,75	23,076	2044,834	0	204,476	204,476	99,728	0	0	0	0	0	0	0
15:34:13	-127,343	2459,07	20,61	20,556	11,57	9,887	9,521	21,2	962,75	23,076	2045,248	0	204,476	204,476	99,728	0	0	0	0	0	0	0
15:34:13	141,406	2460,484	20,757	20,703	11,57	9,901	9,528	21,2	962,75	23,076	2045,664	0	204,476	204,476	99,728	0	0	0	0	0	0	0
15:34:13	0	2460,484	20,757	20,605	11,57	9,901	9,536	21,2	962,75	23,076	2046,079	0	204,476	204,476	99,728	0	0	0	0	0	0	0
15:34:13	-141,406	2459,07	20,61	20,556	11,57	9,887	9,542	21,2	962,75	23,076	2046,492	0	204,476	204,476	99,728	0	0	0	0	0	0	0
15:34:13	0	2459,07	20,61	20,556	11,57	9,887	9,549	21,2	962,75	23,076	2046,904	0	204,476	204,476	99,728	0	0	0	0	0	0	0
15:34:13	127,343	2460,343	20,757	20,605	11,569	9,9	9,556	21,2	962,75	23,076	2047,318	0	204,476	204,476	99,728	0	0	0	0	0	0	0
15:34:13	108,325	2461,426	20,854	20,801	11,57	9,911	9,563	21,2	962,75	23,076	2047,732	0	204,476	204,476	99,728	0	0	0	0	0	0	0
15:34:13	-188,549	2459,541	20,659	20,605	11,57	9,892	9,57	21,2	962,75	23,076	2048,144	0	204,476	204,476	99,728	0	0	0	0	0	0	0
15:34:13	141,406	2460,955	20,805	20,898	11,57	9,906	9,576	21,3	961,32	23,076	2048,556	0	204,476	204,476	99,728	0	0	0	0	0	0	0
15:34:13	149,218	2462,447	20,952	21,094	11,57	9,922	9,583	21,3	961,32	23,076	2048,971	0	204,476	204,476	99,728	0	0	0	0	0	0	0
15:34:13	-424,365	2458,203	20,513	20,459	11,57	9,878	9,589	21,3	961,32	23,076	2049,38	0	204,476	204,476	99,728	0	0	0	0	0	0	0
15:34:13	-47,143	2457,732	20,464	20,41	11,57	9,873	9,594	21,3	961,32	23,076	2049,788	0	204,476	204,476	99,728	0	0	0	0	0	0	0
15:34:13	457,47	2462,307	20,952	21,094	11,569	9,92	9,601	21,3	961,32	23,076	2050,201	0	204,476	204,476	99,728	0	0	0	0	0	0	0
15:34:13	-282,91	2459,478	20,659	20,752	11,569	9,891	9,606	21,3	961,32	23,076	2050,61	0	204,476	204,476	99,728	0	0	0	0	0	0	0
15:34:13	-33,154	2459,146	20,61	20,556	11,57	9,888	9,612	21,3	961,32	23,076	2051,019	0	204,476	204,476	99,728	0	0	0	0	0	0	0
15:34:13	33,154	2459,478	20,659	20,703	11,569	9,891	9,617	21,3	961,32	23,076	2051,427	0	204,476	204,476	99,728	0	0	0	0	0	0	0
15:34:13	0	2459,478	20,659	20,752	11,569	9,891	9,623	21,3	961,32	23,076	2051,835	0	204,476	204,476	99,728	0	0	0	0	0	0	0
15:34:13	0	2459,478	20,659	20,752	11,569	9,891	9,628	21,3	961,32	23,076	2052,243	0	204,476	204,476	99,728	0	0	0	0	0	0	0
15:34:13	141,43	2460,892	20,805	20,947	11,569	9,906	9,633	21,3	961,32	23,076	2052,652	0	205,091	205,091	99,73	0	0	0	0	0	0	0
15:34:13	-282,861	2458,063	20,513	20,459	11,569	9,876	9,638	21,3	961,32	23,076	2053,057	0	205,091	205,091	99,73	0	0	0	0	0	0	0
15:34:13	296,899	2461,032	20,805	20,752	11,57	9,907	9,643	21,3	961,32	23,076	2053,465	0	205,091	205,091	99,73	0	0	0	0	0	0	0
15:34:13	-141,479	2459,618	20,659	20,752	11,57	9,892	9,648	21,3	961,32	23,076	2053,871	0	205,091	205,091	99,73	0	0	0	0	0	0	0
15:34:13	-471,264	2454,905	20,171	19,678	11,57	9,844	9,652	21,3	961,32	23,076	2054,273	0	205,091	205,091	99,73	0	0	0	0	0	0	0
15:34:13	-116,552	2453,739	20,122	18,701	11,566	9,832	9,656	21,3	961,32	23,076	2054,672	0	205,091	205,091	99,73	0	0	0	0	0	0	0
15:34:13	-427,148	2449,468	19,78	17,236	11,561	9,788	9,658	21,3	961,32	23,076	2055,067	0	205,091	205,091	99,73	0	0	0	0	0	0	0
15:34:13	-786,645	2441,601	19,194	15,674	11,548	9,707	9,659	21,3	961,32	23,076	2055,453	0	205,091	205,091	99,73	0	0	0	0	0	0	0
15:34:13	-472,485	2436,877	19,048	14,99	11,529	9,658	9,659	21,3	961,32	23,076	2055,835	0	205,091	205,091	99,73	0	0	0	0	0	0	0
15:34:13	-424,487	2432,632	19,048	14,502	11,505	9,614	9,658	21,3	961,32	23,076	2056,211	0	205,091	205,091	99,73	0	0	0	0	0	0	0
15:34:13	-478,027	2427,851	19,145	13,965	11,473	9,565	9,656	21,3	961,32	23,076	2056,583	0	205,091	205,091	99,73	0	0	0	0	0	0	0
15:34:13	-392,504	2423,926	19,389	14,453	11,438	9,525	9,654	21,3	961,32	23,076	2056,95	0	205,091	205,091	99,73	0	0	0	0	0	0	0
15:34:13	-408,911	2419,837	19,634	14,502	11,402	9,482	9,651	21,3	961,32	23,076	2057,314	0	205,091	205,091	99,73	0	0	0	0	0	0	0
15:34:13	-574,975	2414,088	19,536	14,306	11,375	9,423	9,646	21,3	961,32	23,076	2057,67	0	205,091	205,091	99,73	0	0	0	0	0	0	0
15:34:13	-447,558	2409,612	19,536	14,795	11,349	9,377	9,641	21,3	961,32	23,076	2058,022	0	205,091	205,091	99,73	0	0	0	0	0	0	0
15:34:13	-729,541	2402,317	19,048	15,136	11,335	9,302	9,634	21,3	961,32	23,076	2058,367	0	205,091	205,091	99,73	0	0	0	0	0	0	0
15:34:13	-555,078	2396,766	18,706	15,332	11,322	9,245	9,627	21,3	961,32	23,076	2058,705	0	205,091	205,091	99,73	0	0	0	0	0	0	0
15:34:13	-618,701	2390,579	18,315	15,185	11,308	9,181	9,618	21,3	961,32	23,076	2059,037	0	205,091	205,091	99,73	0	0	0	0	0	0	0
15:34:13	-511,938	2385,459	18,022	14,99	11,295	9,128	9,608	21,3	961,32	23,076	2059,363	0	205,091	205,091	99,73	0	0	0	0	0	0	0
15:34:13	-624,218	2379,217	17,729	14,453	11,276	9,064	9,597	21,3	961,32	23,076	2059,683	0	205,091	205,091	99,73	0	0	0	0	0	0	0
15:34:13	-277,465	2376,442	17,876	14,746	11,252	9,035	9,586	21,3	961,32	23,076	2060	0	205,091	205,091	99,73	0	0	0	0	0	0	0
15:34:13	-463,134	2371,811	17,876	14,404	11,226	8,987	9,575	21,3	961,32	23,076	2060,312	0	205,091	205,091	99,73	0	0	0	0	0	0	0
15:34:13	-273,242	2369,079	18,022	14,306	11,203	8,959	9,563	21,3	961,32	23,076	2060,621	0	205,091	205,091	99,73	0	0	0	0	0	0	0
15:34:13	-520,751	2363,871	17,827	14,258	11,184	8,905	9,55	21,3	961,32	23,076	2060,924	0	205,091	205,091	99,73	0	0	0	0	0	0	0
15:34:13	-464,282	2359,228	17,68	14,306	11,165	8,858	9,536	21,3	961,32	23,076	2061,222	0	205,091	205,091	99,73	0	0	0	0	0	0	0
15:34:13	-567,016	2353,558	17,339	13,965	11,152	8,799	9,522	21,3	961,32	23,076	2061,514	0	205,091	205,091	99,73	0	0	0	0	0	0	0
15:34:13	-641,381	2347,144	16,85	13,574	11,142	8,733	9,506	21,3	961,32	23,076	2061,8	0	205,091	205,091	99,73	0	0	0	0	0	0	0
15:34:13	-454,931	2342,595	16,704	13,427	11,124	8,686	9,49	21,3	961,32	23,076	2062,081	0	205,091	205,091	99,73	0	0	0	0	0	0	0
15:34:13	-406,323	2338,532	16,557	13,574	11,109	8,644	9,474	21,3	961,32	23,076	2062,357	0	205,091	205,091	99,73	0	0	0	0	0	0	0
15:34:13	-424,536	2334,286	16,46	13,427	11,09	8,6	9,456	21,3	961,32	23,076	2062,629	0	205,091	205,091	99,73	0	0	0	0	0	0	0
15:34:13	-419,042	2330,096	16,46	13,086	11,066	8,557	9,439	21,3	961,32	23,076	2062,897	0	205,091	205,091	99,73	0	0	0	0	0	0	0
15:34:13	-414,868	2325,947	16,46	13,086	11,043	8,514	9,421	21,3	961,32	23,076	2063,16	0	205,091	205,091	99,73	0	0	0	0	0	0	0
15:34:13	-243,164	2323,516	16,557	13,33	11,024	8,489	9,402	21,3	961,32	23,076	2063,42	0	205,091	205,091	99,73	0	0	0	0	0	0	0
15:34:13	-418,09	2319,335	16,557	13,379	11	8,446	9,384	21,3	961,32	23,076	2063,676	0	205,091	205,091	99,73	0	0	0	0	0	0	0
15:34:13	-610,668	2313,228	16,264	13,33	10,982	8,383	9,364	21,3	961,32	23,076	2063,925	0	205,091	205,091	99,73	0	0	0	0	0	0	0
15:34:13	-251,611	2310,712	16,264	13,086	10,967	8,357	9,344	21,3	961,32	23,076	2064,172	0	205,091	205,091	99,73	0	0	0	0	0	0	0
15:34:13	-518,798	2305,524	16,069	12,988	10,949	8,304	9,324	21,3	961,32	23,076	2064,413	0	205,091	205,091	99,73	0	0	0	0	0	0	0
15:34:13	-388,232	2301,642	15,923	13,086	10,934	8,264	9,303	21,3	961,32	23,076	2064,65	0	205,091	205,091	99,73	0	0	0	0	0	0	0
15:34:13	-610,961	2295,532	15,63	12,451	10,916	8,201	9,282	21,3	961,32	23,076	2064,881	0	205,091	205,091	99,73	0	0	0	0	0	0	0
15:34:13	-157,983	2293,952	15,727	12,549	10,901	8,185	9,26	21,3	961,32	23,076	2065,111	0	205,091	205,091	99,73	0	0	0	0	0	0	0
15:34:13	-564,404	2288,308	15,483	12,549	10,883	8,126	9,238	21,3	961,32	23,076	2065,334	0	205,091	205,091	99,73	0	0	0	0	0	0	0
15:34:13	-375,17	2284,557	15,434	12,451	10,864	8,088	9,215	21,3	961,32	23,076	2065,553	0	205,091	205,091	99,73	0	0	0	0	0	0	0
15:34:13	-334,472	2281,212	15,434	12,549	10,845	8,053	9,192	21,3	961,32	23,076	2065,769	0	205,091	205,091	99,73	0	0	0	0	0	0	0
15:34:13	-330,273	2277,909	15,434	12,549	10,826	8,019	9,169	21,3	961,32	23,076	2065,981	0	205,091	205,091	99,73	0	0	0	0	0	0	0
15:34:13	-432,592	2273,583	15,239	12,451	10,812	7,975	9,146	21,3	961,32	23,076	2066,189	0	205,091	205,091	99,73	0	0	0	0	0	0	0
15:34:13	-287,304	2270,71	15,288	12,646	10,793	7,945	9,122	21,3	961,32	23,076	2066,393	0	205,091	205,091	99,73	0	0	0	0	0	0	0
15:34:13	-385,302	2266,857	15,141	12,646	10,779	7,905	9,099	21,3	961,32	23,076	2066,594	0	205,091	205,091	99,73	0	0	0	0	0	0	0
15:34:13	-372,827	2263,129	15,093	12,646	10,761	7,867	9,074	21,3	961,32	23,076	2066,79	0	205,091	205,091	99,73	0	0	0	0	0	0	0
15:34:13	-347,583	2259,653	14,995	12,5	10,747	7,831	9,05	21,3	961,32	23,076	2066,983	0	205,091	205,091	99,73	0	0	0	0	0	0	0
15:34:13	-419,995	2255,453	14,897	12,695	10,728	7,788	9,025	21,3	961,32	23,076	2067,171	0	205,091	205,091	99,73	0	0	0	0	0	0	0
15:34:13	-260,937	2252,844	14,897	12,5	10,713	7,761	9,001	21,3	961,32	23,076	2067,357	0	205,091	205,091	99,73	0	0	0	0	0	0	0
15:34:13	-413,354	2248,71	14,8	12,549	10,695	7,718	8,975	21,3	961,32	23,076	2067,539	0	205,091	205,091	99,73	0	0	0	0	0	0	0
15:34:13	-394,335	2244,767	14,653	12,353	10,68	7,678	8,95	21,3	961,32	23,076	2067,716	0	205,091	205,091	99,73	0	0	0	0	0	0	0
15:34:13	-311,621	2241,651	14,653	12,451	10,663	7,645	8,924	21,3	961,32	23,076	2067,89	0	205,091	205,091	99,73	0	0	0	0	0	0	0
15:34:13	-297,29	2238,678	14,604	12,353	10,649	7,615	8,899	21,3	961,32	23,076	2068,06	0	205,091	205,091	99,73	0	0	0	0	0	0	0
15:34:13	-387,744	2234,8	14,458	12,109	10,634	7,575	8,873	21,3	961,32	23,076	2068,227	0	205,091	205,091	99,73	0	0	0	0	0	0	0
15:34:13	-372,46	2231,076	14,311	12,158	10,621	7,536	8,847	21,3	961,32	23,076	2068,39	0	205,091	205,091	99,73	0	0	0	0	0	0	0
15:34:13	-519,75	2225,878	14,018	12,256	10,607	7,483	8,82	21,3	961,32	23,076	2068,547	0	205,091	205,091	99,73	0	0	0	0	0	0	0
15:34:13	-220,874	2223,669	14,116	12,256	10,59	7,46	8,793	21,3	961,32	23,076	2068,702	0	205,091	205,091	99,73	0	0	0	0	0	0	0
15:34:13	-266,064	2221,009	14,116	12,109	10,575	7,433	8,766	21,3	961,32	23,076	2068,855	0	205,091	205,091	99,73	0	0	0	0	0	0	0
15:34:13	-274,34	2218,265	14,165	12,158	10,556	7,404	8,74	21,3	961,32	23,076	2069,004	0	205,091	205,091	99,73	0	0	0	0	0	0	0
15:34:13	-254,321	2215,722	14,262	12,158	10,537	7,378	8,713	21,3	961,32	23,076	2069,151	0	205,091	205,091	99,73	0	0	0	0	0	0	0
15:34:13	-405,102	2211,671	14,165	12,158	10,519	7,336	8,686	21,3	961,32	23,076	2069,294	0	205,091	205,091	99,73	0	0	0	0	0	0	0
15:34:13	-356,152	2208,109	14,116	12,109	10,501	7,3	8,659	21,3	961,32	23,076	2069,432	0	205,091	205,091	99,73	0	0	0	0	0	0	0
15:34:13	-242,407	2205,685	14,116	12,256	10,488	7,275	8,632	21,3	961,32	23,076	2069,569	0	205,091	205,091	99,73	0	0	0	0	0	0	0
15:34:13	-424,365	2201,442	13,921	11,963	10,474	7,231	8,604	21,3	961,32	23,076	2069,7	0	205,091	205,091	99,73	0	0	0	0	0	0	0
15:34:13	-177,221	2199,67	13,969	12,109	10,461	7,213	8,577	21,3	961,32	23,076	2069,83	0	205,091	205,091	99,73	0	0	0	0	0	0	0
15:34:14	-495,947	2194,71	13,676	11,816	10,449	7,161	8,549	21,3	961,32	23,076	2069,955	0	205,091	205,091	99,73	0	0	0	0	0	0	0
15:34:14	-313,574	2191,574	13,53	11,914	10,439	7,129	8,521	21,3	961,32	23,076	2070,077	0	205,091	205,091	99,73	0	0	0	0	0	0	0
15:34:14	-239,062	2189,184	13,53	11,816	10,425	7,104	8,494	21,3	961,32	23,076	2070,196	0	205,091	205,091	99,73	0	0	0	0	0	0	0
15:34:14	-284,716	2186,337	13,481	11,816	10,412	7,075	8,466	21,3	961,32	23,076	2070,312	0	205,091	205,091	99,73	0	0	0	0	0	0	0
15:34:14	-395,263	2182,384	13,335	11,767	10,397	7,034	8,438	21,3	961,32	23,076	2070,424	0	205,091	205,091	99,73	0	0	0	0	0	0	0
15:34:14	-188,818	2180,496	13,432	11,914	10,381	7,015	8,41	21,3	961,32	23,076	2070,534	0	205,091	205,091	99,73	0	0	0	0	0	0	0
15:34:14	-376,806	2176,728	13,286	11,767	10,368	6,976	8,382	21,3	961,32	23,076	2070,641	0	205,091	205,091	99,73	0	0	0	0	0	0	0
15:34:14	-240,112	2174,327	13,286	11,767	10,354	6,951	8,354	21,3	961,32	23,076	2070,744	0	205,091	205,091	99,73	0	0	0	0	0	0	0
15:34:14	-242,187	2171,905	13,286	11,816	10,34	6,926	8,326	21,3	961,32	23,076	2070,846	0	205,091	205,091	99,73	0	0	0	0	0	0	0
15:34:14	-315,429	2168,75	13,139	11,718	10,33	6,894	8,298	21,3	961,32	23,076	2070,943	0	205,091	205,091	99,73	0	0	0	0	0	0	0
15:34:14	-328,051	2165,47	12,993	11,718	10,319	6,86	8,269	21,3	961,32	23,076	2071,038	0	205,091	205,091	99,73	0	0	0	0	0	0	0
15:34:14	-332,348	2162,146	12,846	11,572	10,308	6,826	8,241	21,3	961,32	23,076	2071,129	0	205,091	205,091	99,73	0	0	0	0	0	0	0
15:34:14	-163,623	2160,51	12,846	11,621	10,299	6,809	8,213	21,3	961,32	23,076	2071,218	0	205,091	205,091	99,73	0	0	0	0	0	0	0
15:34:14	-259,545	2157,915	12,798	11,572	10,287	6,782	8,185	21,3	961,32	23,076	2071,305	0	205,091	205,091	99,73	0	0	0	0	0	0	0
15:34:14	-299,902	2154,916	12,651	11,572	10,277	6,751	8,157	21,3	961,32	23,076	2071,388	0	205,091	205,091	99,73	0	0	0	0	0	0	0
15:34:14	-333,471	2151,581	12,456	11,377	10,269	6,717	8,129	21,3	961,32	23,076	2071,469	0	205,091	205,091	99,73	0	0	0	0	0	0	0
15:34:14	-121,362	2150,367	12,505	11,425	10,259	6,704	8,101	21,3	961,32	23,076	2071,548	0	205,091	205,091	99,73	0	0	0	0	0	0	0
15:34:14	-236,523	2148,002	12,505	11,377	10,246	6,68	8,073	21,3	961,32	23,076	2071,624	0	205,091	205,091	99,73	0	0	0	0	0	0	0
15:34:14	-270,288	2145,299	12,456	11,377	10,233	6,652	8,045	21,3	961,32	23,076	2071,698	0	205,091	205,091	99,73	0	0	0	0	0	0	0
15:34:14	-124,536	2144,054	12,505	11,425	10,224	6,639	8,017	21,3	961,32	23,076	2071,77	0	205,091	205,091	99,73	0	0	0	0	0	0	0
15:34:14	-216,552	2141,888	12,456	11,279	10,214	6,617	7,99	21,3	961,32	23,076	2071,84	0	205,091	205,091	99,73	0	0	0	0	0	0	0
15:34:14	-249,829	2139,39	12,358	11,377	10,205	6,591	7,963	21,3	961,32	23,076	2071,908	0	205,091	205,091	99,73	0	0	0	0	0	0	0
15:34:14	-267,358	2136,716	12,163	11,279	10,2	6,564	7,935	21,3	961,32	23,076	2071,972	0	205,091	205,091	99,73	0	0	0	0	0	0	0
15:34:14	-284,497	2133,871	12,016	11,181	10,192	6,534	7,908	21,2	963,21	22,992	2072,034	0	205,091	205,091	99,73	0	0	0	0	0	0	0
15:34:14	-239,794	2131,474	11,87	11,181	10,186	6,51	7,88	21,2	963,21	22,992	2072,094	0	205,091	205,091	99,73	0	0	0	0	0	0	0
15:34:14	-150,659	2129,967	11,87	11,181	10,177	6,494	7,853	21,2	963,21	22,992	2072,152	0	205,091	205,091	99,73	0	0	0	0	0	0	0
15:34:14	-163,256	2128,334	11,87	11,181	10,168	6,477	7,826	21,2	963,21	22,992	2072,208	0	205,091	205,091	99,73	0	0	0	0	0	0	0
15:34:14	-75,097	2127,583	11,967	11,084	10,159	6,469	7,799	21,2	963,21	22,992	2072,263	0	205,091	205,091	99,73	0	0	0	0	0	0	0
15:34:14	-256,054	2125,023	11,87	11,181	10,149	6,443	7,773	21,2	963,21	22,992	2072,316	0	205,091	205,091	99,73	0	0	0	0	0	0	0
15:34:14	-180,834	2123,214	11,772	11,23	10,144	6,424	7,746	21,2	963,21	22,992	2072,367	0	205,091	205,091	99,73	0	0	0	0	0	0	0
15:34:14	-167,675	2121,538	11,772	11,181	10,135	6,407	7,72	21,2	963,21	22,992	2072,416	0	205,091	205,091	99,73	0	0	0	0	0	0	0
15:34:14	-236,523	2119,172	11,772	11,23	10,121	6,383	7,694	21,2	963,21	22,992	2072,463	0	205,091	205,091	99,73	0	0	0	0	0	0	0
15:34:14	-90,38	2118,269	11,772	11,23	10,116	6,373	7,668	21,2	963,21	22,992	2072,509	0	205,091	205,091	99,73	0	0	0	0	0	0	0
15:34:14	-251,538	2115,753	11,674	11,084	10,107	6,347	7,642	21,2	963,21	22,992	2072,552	0	204,267	204,267	99,727	0	0	0	0	0	0	0
15:34:14	-162,377	2114,13	11,674	11,23	10,098	6,331	7,616	21,2	963,21	22,992	2072,594	0	204,267	204,267	99,727	0	0	0	0	0	0	0
15:34:14	-91,406	2113,215	11,674	11,23	10,093	6,321	7,591	21,2	963,21	22,992	2072,634	0	204,267	204,267	99,727	0	0	0	0	0	0	0
15:34:14	-155,859	2111,657	11,674	11,181	10,084	6,305	7,566	21,2	963,21	22,992	2072,673	0	204,267	204,267	99,727	0	0	0	0	0	0	0
15:34:14	-92,456	2110,732	11,674	11,23	10,078	6,296	7,541	21,2	963,21	22,992	2072,711	0	204,267	204,267	99,727	0	0	0	0	0	0	0
15:34:14	-202,075	2108,712	11,626	11,084	10,07	6,275	7,516	21,2	963,21	22,992	2072,747	0	204,267	204,267	99,727	0	0	0	0	0	0	0
15:34:14	-174,121	2106,97	11,528	11,084	10,065	6,257	7,491	21,2	963,21	22,992	2072,782	0	204,267	204,267	99,727	0	0	0	0	0	0	0
15:34:14	-92,431	2106,046	11,528	11,084	10,059	6,247	7,467	21,2	963,21	22,992	2072,815	0	204,267	204,267	99,727	0	0	0	0	0	0	0
15:34:14	-128,955	2104,756	11,479	11,035	10,055	6,234	7,443	21,2	963,21	22,992	2072,847	0	204,267	204,267	99,727	0	0	0	0	0	0	0
15:34:14	-207,275	2102,684	11,43	10,888	10,046	6,213	7,419	21,2	963,21	22,992	2072,877	0	204,267	204,267	99,727	0	0	0	0	0	0	0
15:34:14	-174,023	2100,943	11,333	10,888	10,041	6,195	7,395	21,2	963,21	22,992	2072,905	0	204,267	204,267	99,727	0	0	0	0	0	0	0
15:34:14	-86,083	2100,083	11,333	10,888	10,036	6,186	7,371	21,2	963,21	22,992	2072,932	0	204,267	204,267	99,727	0	0	0	0	0	0	0
15:34:14	-209,521	2097,987	11,284	10,888	10,027	6,164	7,347	21,2	963,21	22,992	2072,957	0	204,267	204,267	99,727	0	0	0	0	0	0	0
15:34:14	-85,937	2097,128	11,284	10,888	10,022	6,155	7,324	21,2	963,21	22,992	2072,981	0	204,267	204,267	99,727	0	0	0	0	0	0	0
15:34:14	-84,814	2096,28	11,284	10,937	10,017	6,147	7,301	21,2	963,21	22,992	2073,004	0	204,267	204,267	99,727	0	0	0	0	0	0	0
15:34:14	-121,459	2095,065	11,333	10,937	10,007	6,134	7,278	21,2	963,21	22,992	2073,026	0	204,267	204,267	99,727	0	0	0	0	0	0	0
15:34:14	-86,987	2094,195	11,333	11,035	10,002	6,125	7,255	21,2	963,21	22,992	2073,048	0	204,267	204,267	99,727	0	0	0	0	0	0	0
15:34:14	-86,083	2093,335	11,333	11,035	9,998	6,116	7,233	21,2	963,21	22,992	2073,068	0	204,267	204,267	99,727	0	0	0	0	0	0	0
15:34:14	-208,251	2091,252	11,284	11,035	9,988	6,095	7,211	21,2	963,21	22,992	2073,086	0	204,267	204,267	99,727	0	0	0	0	0	0	0
15:34:14	-41,04	2090,842	11,333	11,035	9,983	6,091	7,189	21,2	963,21	22,992	2073,104	0	204,267	204,267	99,727	0	0	0	0	0	0	0
15:34:14	-169,677	2089,145	11,333	11,035	9,974	6,073	7,167	21,2	963,21	22,992	2073,12	0	204,267	204,267	99,727	0	0	0	0	0	0	0
15:34:14	-82,763	2088,317	11,333	10,937	9,969	6,065	7,145	21,2	963,21	22,992	2073,135	0	204,267	204,267	99,727	0	0	0	0	0	0	0
15:34:14	-128,833	2087,029	11,284	10,888	9,964	6,051	7,124	21,2	963,21	22,992	2073,149	0	204,267	204,267	99,727	0	0	0	0	0	0	0
15:34:14	-87,133	2086,158	11,284	11,035	9,959	6,042	7,103	21,2	963,21	22,992	2073,162	0	204,267	204,267	99,727	0	0	0	0	0	0	0
15:34:14	-257,641	2083,581	11,186	10,937	9,95	6,016	7,081	21,2	963,21	22,992	2073,173	0	204,267	204,267	99,727	0	0	0	0	0	0	0
15:34:14	-47,119	2083,11	11,137	10,693	9,95	6,011	7,06	21,2	963,21	22,992	2073,183	0	204,267	204,267	99,727	0	0	0	0	0	0	0
15:34:14	-173,803	2081,372	11,04	10,693	9,945	5,993	7,039	21,2	963,21	22,992	2073,191	0	204,267	204,267	99,727	0	0	0	0	0	0	0
15:34:14	-128,759	2080,084	10,991	10,595	9,94	5,98	7,019	21,2	963,21	22,992	2073,198	0	204,267	204,267	99,727	0	0	0	0	0	0	0
15:34:14	-128,735	2078,797	10,942	10,547	9,935	5,966	6,998	21,2	963,21	22,992	2073,203	0	204,267	204,267	99,727	0	0	0	0	0	0	0
15:34:14	-38,818	2078,409	10,991	10,595	9,931	5,962	6,978	21,2	963,21	22,992	2073,209	0	204,267	204,267	99,727	0	0	0	0	0	0	0
15:34:14	-170,874	2076,7	10,991	10,595	9,921	5,945	6,957	21,2	963,21	22,992	2073,212	0	204,267	204,267	99,727	0	0	0	0	0	0	0
15:34:14	-84,79	2075,852	10,991	10,693	9,916	5,936	6,937	21,2	963,21	22,992	2073,215	0	204,267	204,267	99,727	0	0	0	0	0	0	0
15:34:14	-84,838	2075,004	10,991	10,693	9,911	5,927	6,918	21,2	963,21	22,992	2073,216	0	204,267	204,267	99,727	0	0	0	0	0	0	0
15:34:14	-39,892	2074,605	11,04	10,693	9,906	5,923	6,898	21,2	963,21	22,992	2073,218	0	204,267	204,267	99,727	0	0	0	0	0	0	0
15:34:14	-79,882	2073,806	11,137	10,888	9,897	5,915	6,879	21,2	963,21	22,992	2073,218	0	204,267	204,267	99,727	0	0	0	0	0	0	0
15:34:14	-84,838	2072,958	11,137	10,888	9,892	5,906	6,86	21,2	963,21	22,992	2072,958	0	204,267	204,267	99,727	0	0	0	0	0	0	0
15:34:14	-89,941	2072,058	11,04	10,84	9,892	5,897	6,841	21,2	963,21	22,992	2072,058	0	204,267	204,267	99,727	0	0	0	0	0	0	0
15:34:14	-129,76	2070,761	10,991	10,84	9,887	5,884	6,822	21,2	963,21	22,992	2070,761	0	204,267	204,267	99,727	0	0	0	0	0	0	0
15:34:14	-39,892	2070,362	11,04	10,888	9,882	5,88	6,804	21,2	963,21	22,992	2070,362	0	204,267	204,267	99,727	0	0	0	0	0	0	0
15:34:14	-170,727	2068,654	11,04	10,84	9,873	5,862	6,785	21,2	963,21	22,992	2068,654	0	204,267	204,267	99,727	0	0	0	0	0	0	0
15:34:14	-83,935	2067,815	11,04	10,84	9,868	5,853	6,767	21,2	963,21	22,992	2067,815	0	204,267	204,267	99,727	0	0	0	0	0	0	0
15:34:14	-83,764	2066,977	11,04	10,84	9,863	5,845	6,749	21,2	963,21	22,992	2066,977	0	204,267	204,267	99,727	0	0	0	0	0	0	0
15:34:14	-85,888	2066,118	11,04	10,84	9,858	5,836	6,731	21,2	963,21	22,992	2066,118	0	204,267	204,267	99,727	0	0	0	0	0	0	0
15:34:14	-173,583	2064,383	10,942	10,742	9,854	5,818	6,713	21,2	963,21	22,992	2064,383	0	204,267	204,267	99,727	0	0	0	0	0	0	0
15:34:14	-89,843	2063,484	10,844	10,595	9,854	5,809	6,695	21,2	963,21	22,992	2063,484	0	204,267	204,267	99,727	0	0	0	0	0	0	0
15:34:14	6,054	2063,545	10,942	10,595	9,849	5,809	6,678	21,2	963,21	22,992	2063,484	0	204,267	204,267	99,727	0	0	0	0	0	0	0
15:34:14	-168,579	2061,859	10,942	10,693	9,839	5,792	6,661	21,2	963,21	22,992	2061,859	0	204,267	204,267	99,727	0	0	0	0	0	0	0
15:34:14	-86,059	2060,998	10,942	10,595	9,834	5,783	6,643	21,2	963,21	22,992	2060,998	0	204,267	204,267	99,727	0	0	0	0	0	0	0
15:34:14	-82,714	2060,171	10,942	10,595	9,83	5,774	6,626	21,2	963,21	22,992	2060,171	0	204,267	204,267	99,727	0	0	0	0	0	0	0
15:34:14	-86,938	2059,302	10,942	10,693	9,825	5,766	6,609	21,2	963,21	22,992	2059,302	0	204,267	204,267	99,727	0	0	0	0	0	0	0
15:34:14	-172,46	2057,577	10,844	10,595	9,82	5,748	6,593	21,2	963,21	22,992	2057,577	0	204,267	204,267	99,727	0	0	0	0	0	0	0
15:34:14	3,881	2057,616	10,942	10,595	9,815	5,748	6,576	21,2	963,21	22,992	2057,577	0	204,267	204,267	99,727	0	0	0	0	0	0	0
15:34:14	-81,64	2056,8	10,942	10,693	9,81	5,74	6,56	21,2	963,21	22,992	2056,8	0	204,267	204,267	99,727	0	0	0	0	0	0	0
15:34:14	-45,41	2056,346	10,991	10,693	9,805	5,735	6,543	21,2	963,21	22,992	2056,346	0	204,267	204,267	99,727	0	0	0	0	0	0	0
15:34:14	-162,084	2054,725	10,991	10,84	9,796	5,718	6,527	21,2	963,21	22,992	2054,725	0	204,267	204,267	99,727	0	0	0	0	0	0	0
15:34:14	-85,009	2053,875	10,991	10,693	9,791	5,71	6,511	21,2	963,21	22,992	2053,875	0	204,267	204,267	99,727	0	0	0	0	0	0	0
15:34:14	-85,864	2053,016	10,991	10,742	9,786	5,701	6,495	21,2	963,21	22,992	2053,016	0	204,267	204,267	99,727	0	0	0	0	0	0	0
15:34:14	-44,848	2052,567	10,942	10,595	9,786	5,696	6,48	21,2	963,21	22,992	2052,567	0	204,267	204,267	99,727	0	0	0	0	0	0	0
15:34:14	-175,585	2050,812	10,844	10,595	9,781	5,678	6,464	21,2	963,21	22,992	2050,812	0	204,267	204,267	99,727	0	0	0	0	0	0	0
15:34:14	-84,814	2049,963	10,844	10,693	9,777	5,669	6,448	21,2	963,21	22,992	2049,963	0	204,267	204,267	99,727	0	0	0	0	0	0	0
15:34:14	-79,516	2049,168	10,844	10,595	9,772	5,661	6,433	21,2	963,21	22,992	2049,168	0	204,267	204,267	99,727	0	0	0	0	0	0	0
15:34:14	-128,588	2047,882	10,796	10,547	9,767	5,648	6,418	21,2	963,21	22,992	2047,882	0	204,267	204,267	99,727	0	0	0	0	0	0	0
15:34:14	-41,064	2047,472	10,844	10,595	9,763	5,644	6,402	21,2	963,21	22,992	2047,472	0	204,267	204,267	99,727	0	0	0	0	0	0	0
15:34:14	-0,598	2047,466	10,942	10,693	9,757	5,643	6,387	21,2	963,21	22,992	2047,466	0	204,267	204,267	99,727	0	0	0	0	0	0	0
15:34:14	-40,002	2047,066	10,991	10,693	9,753	5,639	6,373	21,2	963,21	22,992	2047,066	0	204,267	204,267	99,727	0	0	0	0	0	0	0
15:34:14	-211,901	2044,947	10,844	10,595	9,748	5,618	6,358	21,2	963,21	22,992	2044,947	0	204,267	204,267	99,727	0	0	0	0	0	0	0
15:34:14	-140,759	2043,539	10,698	10,498	9,748	5,603	6,343	21,2	963,21	22,992	2043,539	0	204,267	204,267	99,727	0	0	0	0	0	0	0
15:34:15	-76,367	2042,775	10,698	10,547	9,743	5,595	6,328	21,2	963,21	22,992	2042,775	0	204,267	204,267	99,727	0	0	0	0	0	0	0
15:34:15	-7,385	2042,702	10,698	10,498	9,743	5,594	6,314	21,2	963,21	22,992	2042,702	0	204,267	204,267	99,727	0	0	0	0	0	0	0
15:34:15	-128,564	2041,416	10,649	10,498	9,738	5,581	6,3	21,2	963,21	22,992	2041,416	0	204,267	204,267	99,727	0	0	0	0	0	0	0
15:34:15	-37,878	2041,037	10,698	10,547	9,734	5,577	6,286	21,2	963,21	22,992	2041,037	0	204,267	204,267	99,727	0	0	0	0	0	0	0
15:34:15	5,847	2041,096	10,796	10,547	9,729	5,578	6,272	21,2	963,21	22,992	2041,037	0	204,267	204,267	99,727	0	0	0	0	0	0	0
15:34:15	-82,666	2040,269	10,796	10,547	9,724	5,569	6,258	21,2	963,21	22,992	2040,269	0	204,267	204,267	99,727	0	0	0	0	0	0	0
15:34:15	-120,617	2039,063	10,844	10,693	9,715	5,557	6,244	21,2	963,21	22,992	2039,063	0	204,267	204,267	99,727	0	0	0	0	0	0	0
15:34:15	-81,652	2038,246	10,844	10,742	9,71	5,548	6,231	21,2	963,21	22,992	2038,246	0	204,267	204,267	99,727	0	0	0	0	0	0	0
15:34:15	-0,72	2038,239	10,942	10,742	9,705	5,548	6,217	21,2	963,21	22,992	2038,239	0	204,267	204,267	99,727	0	0	0	0	0	0	0
15:34:15	-171,191	2036,527	10,844	10,742	9,7	5,531	6,204	21,2	963,21	22,992	2036,527	0	204,267	204,267	99,727	0	0	0	0	0	0	0
15:34:15	-53,405	2035,993	10,796	10,693	9,7	5,525	6,19	21,2	963,21	22,992	2035,993	0	204,267	204,267	99,727	0	0	0	0	0	0	0
15:34:15	-71,948	2035,274	10,796	10,595	9,696	5,518	6,177	21,2	963,21	22,992	2035,274	0	204,267	204,267	99,727	0	0	0	0	0	0	0
15:34:15	-99,218	2034,281	10,698	10,693	9,695	5,508	6,164	21,2	963,21	22,992	2034,281	0	204,267	204,267	99,727	0	0	0	0	0	0	0
15:34:15	-79,345	2033,488	10,698	10,595	9,691	5,499	6,151	21,2	963,21	22,992	2033,488	0	204,267	204,267	99,727	0	0	0	0	0	0	0
15:34:15	-80,59	2032,682	10,698	10,547	9,686	5,491	6,138	21,2	963,21	22,992	2032,682	0	204,267	204,267	99,727	0	0	0	0	0	0	0
15:34:15	-79,504	2031,887	10,698	10,547	9,682	5,483	6,125	21,2	963,21	22,992	2031,887	0	204,267	204,267	99,727	0	0	0	0	0	0	0
15:34:15	-90,075	2030,986	10,698	10,547	9,676	5,474	6,112	21,2	963,21	22,992	2030,986	0	204,267	204,267	99,727	0	0	0	0	0	0	0
15:34:15	-78,479	2030,201	10,698	10,498	9,672	5,465	6,1	21,2	963,21	22,992	2030,201	0	204,267	204,267	99,727	0	0	0	0	0	0	0
15:34:15	9,985	2030,301	10,796	10,693	9,667	5,467	6,087	21,2	963,21	22,992	2030,202	0	204,267	204,267	99,727	0	0	0	0	0	0	0
15:34:15	-100,244	2029,299	10,698	10,595	9,667	5,456	6,075	21,2	963,21	22,992	2029,299	0	204,267	204,267	99,727	0	0	0	0	0	0	0
15:34:15	-122,998	2028,069	10,649	10,547	9,662	5,444	6,063	21,2	963,21	22,992	2028,069	0	204,267	204,267	99,727	0	0	0	0	0	0	0
15:34:15	-33,752	2027,731	10,698	10,595	9,658	5,44	6,05	21,2	963,21	22,992	2027,731	0	204,267	204,267	99,727	0	0	0	0	0	0	0
15:34:15	-87,939	2026,852	10,698	10,547	9,653	5,431	6,038	21,2	963,21	22,992	2026,852	0	204,267	204,267	99,727	0	0	0	0	0	0	0
15:34:15	-77,416	2026,078	10,698	10,547	9,649	5,423	6,026	21,1	961,78	23,076	2026,078	0	204,267	204,267	99,727	0	0	0	0	0	0	0
15:34:15	-53,222	2025,546	10,649	10,547	9,648	5,418	6,014	21,1	961,78	23,076	2025,546	0	204,267	204,267	99,727	0	0	0	0	0	0	0
15:34:15	-165,625	2023,889	10,551	10,547	9,644	5,4	6,002	21,1	961,78	23,076	2023,889	0	204,267	204,267	99,727	0	0	0	0	0	0	0
15:34:15	89,44	2024,784	10,649	10,498	9,644	5,41	5,991	21,1	961,78	23,076	2023,89	0	204,267	204,267	99,727	0	0	0	0	0	0	0
15:34:15	-166,845	2023,115	10,551	10,351	9,639	5,392	5,979	21,1	961,78	23,076	2023,115	0	204,267	204,267	99,727	0	0	0	0	0	0	0
15:34:15	-56,469	2022,551	10,503	10,302	9,638	5,387	5,967	21,1	961,78	23,076	2022,551	0	204,267	204,267	99,727	0	0	0	0	0	0	0
15:34:15	-120,886	2021,342	10,454	10,351	9,634	5,374	5,956	21,1	961,78	23,076	2021,342	0	204,267	204,267	99,727	0	0	0	0	0	0	0
15:34:15	32,91	2021,671	10,503	10,351	9,633	5,378	5,944	21,1	961,78	23,076	2021,342	0	204,267	204,267	99,727	0	0	0	0	0	0	0
15:34:15	-30,395	2021,367	10,551	10,547	9,629	5,374	5,933	21,1	961,78	23,076	2021,342	0	204,267	204,267	99,727	0	0	0	0	0	0	0
15:34:15	-87,072	2020,496	10,551	10,351	9,624	5,365	5,922	21,1	961,78	23,076	2020,496	0	204,267	204,267	99,727	0	0	0	0	0	0	0
15:34:15	26,074	2020,757	10,649	10,498	9,621	5,368	5,911	21,1	961,78	23,076	2020,496	0	203,198	203,198	99,722	0	0	0	0	0	0	0
15:34:15	-86,901	2019,888	10,649	10,547	9,616	5,359	5,9	21,1	961,78	23,076	2019,888	0	203,198	203,198	99,722	0	0	0	0	0	0	0
15:34:15	-75,305	2019,135	10,649	10,498	9,611	5,351	5,89	21,1	961,78	23,076	2019,135	0	203,198	203,198	99,722	0	0	0	0	0	0	0
15:34:15	-11,779	2019,017	10,649	10,547	9,611	5,35	5,879	21,1	961,78	23,076	2019,017	0	203,198	203,198	99,722	0	0	0	0	0	0	0
15:34:15	-163,439	2017,383	10,551	10,547	9,607	5,333	5,868	21,1	961,78	23,076	2017,383	0	203,198	203,198	99,722	0	0	0	0	0	0	0
15:34:15	-73,034	2016,652	10,551	10,351	9,602	5,326	5,858	21,1	961,78	23,076	2016,652	0	203,198	203,198	99,722	0	0	0	0	0	0	0
15:34:15	-178,686	2014,865	10,356	10,351	9,602	5,307	5,847	21,1	961,78	23,076	2014,865	0	203,198	203,198	99,722	0	0	0	0	0	0	0
15:34:15	60,168	2015,467	10,356	10,351	9,606	5,314	5,836	21,1	961,78	23,076	2014,866	0	203,198	203,198	99,722	0	0	0	0	0	0	0
15:34:15	-117,663	2014,29	10,307	10,302	9,602	5,301	5,826	21,1	961,78	23,076	2014,29	0	203,198	203,198	99,722	0	0	0	0	0	0	0
15:34:15	-12,841	2014,162	10,307	10,205	9,601	5,3	5,816	21,1	961,78	23,076	2014,162	0	203,198	203,198	99,722	0	0	0	0	0	0	0
15:34:15	-28,332	2013,879	10,356	10,302	9,597	5,297	5,805	21,1	961,78	23,076	2013,879	0	203,198	203,198	99,722	0	0	0	0	0	0	0
15:34:15	16,333	2014,042	10,454	10,498	9,593	5,299	5,795	21,1	961,78	23,076	2013,879	0	203,198	203,198	99,722	0	0	0	0	0	0	0
15:34:15	-41,345	2013,629	10,503	10,498	9,588	5,295	5,786	21,1	961,78	23,076	2013,629	0	203,198	203,198	99,722	0	0	0	0	0	0	0
15:34:15	-85,815	2012,77	10,503	10,4	9,583	5,286	5,776	21,1	961,78	23,076	2012,77	0	203,198	203,198	99,722	0	0	0	0	0	0	0
15:34:15	-26,245	2012,508	10,551	10,498	9,579	5,283	5,766	21,1	961,78	23,076	2012,508	0	203,198	203,198	99,722	0	0	0	0	0	0	0
15:34:15	-70,886	2011,799	10,551	10,595	9,575	5,276	5,757	21,1	961,78	23,076	2011,799	0	203,198	203,198	99,722	0	0	0	0	0	0	0
15:34:15	75,427	2012,553	10,649	10,498	9,574	5,284	5,747	21,1	961,78	23,076	2011,8	0	203,198	203,198	99,722	0	0	0	0	0	0	0
15:34:15	-178,613	2010,767	10,454	10,205	9,574	5,265	5,738	21,1	961,78	23,076	2010,767	0	203,198	203,198	99,722	0	0	0	0	0	0	0
15:34:15	0	2010,767	10,454	10,205	9,574	5,265	5,729	21,1	961,78	23,076	2010,767	0	203,198	203,198	99,722	0	0	0	0	0	0	0
15:34:15	-161,23	2009,155	10,356	10,205	9,57	5,249	5,719	21,1	961,78	23,076	2009,155	0	203,198	203,198	99,722	0	0	0	0	0	0	0
15:34:15	75,39	2009,909	10,454	10,302	9,569	5,256	5,71	21,1	961,78	23,076	2009,156	0	203,198	203,198	99,722	0	0	0	0	0	0	0
15:34:15	-69,812	2009,211	10,454	10,205	9,565	5,249	5,701	21,1	961,78	23,076	2009,156	0	203,198	203,198	99,722	0	0	0	0	0	0	0
15:34:15	-83,752	2008,373	10,454	10,205	9,56	5,24	5,692	21,1	961,78	23,076	2008,373	0	203,198	203,198	99,722	0	0	0	0	0	0	0
15:34:15	-25,17	2008,122	10,503	10,4	9,556	5,238	5,683	21,1	961,78	23,076	2008,122	0	203,198	203,198	99,722	0	0	0	0	0	0	0
15:34:15	-29,028	2007,831	10,503	10,4	9,555	5,235	5,674	21,1	961,78	23,076	2007,831	0	203,198	203,198	99,722	0	0	0	0	0	0	0
15:34:15	-54,724	2007,284	10,503	10,4	9,552	5,229	5,666	21,1	961,78	23,076	2007,284	0	203,198	203,198	99,722	0	0	0	0	0	0	0
15:34:15	-44,616	2006,838	10,454	10,205	9,552	5,225	5,657	21,1	961,78	23,076	2006,838	0	203,198	203,198	99,722	0	0	0	0	0	0	0
15:34:15	-133,886	2005,499	10,307	10,156	9,552	5,211	5,648	21,1	961,78	23,076	2005,499	0	203,198	203,198	99,722	0	0	0	0	0	0	0
15:34:15	-13,903	2005,36	10,307	10,156	9,551	5,209	5,64	21,1	961,78	23,076	2005,36	0	203,198	203,198	99,722	0	0	0	0	0	0	0
15:34:15	-75,329	2004,607	10,21	10,009	9,552	5,202	5,631	21,1	961,78	23,076	2004,607	0	203,198	203,198	99,722	0	0	0	0	0	0	0
15:34:15	-58,496	2004,022	10,161	10,009	9,551	5,196	5,622	21,1	961,78	23,076	2004,022	0	203,198	203,198	99,722	0	0	0	0	0	0	0
15:34:15	44,592	2004,468	10,21	10,058	9,551	5,2	5,614	21,1	961,78	23,076	2004,022	0	203,198	203,198	99,722	0	0	0	0	0	0	0
15:34:15	-84,741	2003,62	10,21	10,156	9,546	5,191	5,606	21,1	961,78	23,076	2003,62	0	203,198	203,198	99,722	0	0	0	0	0	0	0
15:34:15	65,051	2004,271	10,356	10,205	9,542	5,198	5,598	21,1	961,78	23,076	2003,621	0	203,198	203,198	99,722	0	0	0	0	0	0	0
15:34:15	50,158	2004,772	10,503	10,4	9,537	5,203	5,59	21,1	961,78	23,076	2003,622	0	203,198	203,198	99,722	0	0	0	0	0	0	0
15:34:15	-128,356	2003,489	10,454	10,302	9,533	5,19	5,582	21,1	961,78	23,076	2003,489	0	203,198	203,198	99,722	0	0	0	0	0	0	0
15:34:15	0	2003,489	10,454	10,205	9,533	5,19	5,575	21,1	961,78	23,076	2003,489	0	203,198	203,198	99,722	0	0	0	0	0	0	0
15:34:15	-67,724	2002,811	10,454	10,205	9,529	5,183	5,567	21,1	961,78	23,076	2002,811	0	203,198	203,198	99,722	0	0	0	0	0	0	0
15:34:15	-89,208	2001,919	10,356	10,205	9,529	5,174	5,559	21,1	961,78	23,076	2001,919	0	203,198	203,198	99,722	0	0	0	0	0	0	0
15:34:15	0	2001,919	10,356	10,205	9,529	5,174	5,552	21,1	961,78	23,076	2001,919	0	203,198	203,198	99,722	0	0	0	0	0	0	0
15:34:15	-133,801	2000,581	10,21	10,156	9,529	5,16	5,544	21,1	961,78	23,076	2000,581	0	203,198	203,198	99,722	0	0	0	0	0	0	0
15:34:15	74,267	2001,324	10,307	10,058	9,528	5,168	5,537	21,1	961,78	23,076	2000,582	0	203,198	203,198	99,722	0	0	0	0	0	0	0
15:34:15	-66,662	2000,657	10,307	10,302	9,524	5,161	5,529	21,1	961,78	23,076	2000,582	0	203,198	203,198	99,722	0	0	0	0	0	0	0
15:34:15	-15,991	2000,497	10,307	10,205	9,523	5,159	5,522	21,1	961,78	23,076	2000,497	0	203,198	203,198	99,722	0	0	0	0	0	0	0
15:34:15	-50,476	1999,993	10,307	10,156	9,52	5,154	5,515	21,1	961,78	23,076	1999,993	0	203,198	203,198	99,722	0	0	0	0	0	0	0
15:34:15	-16,174	1999,831	10,307	10,205	9,519	5,152	5,508	21,1	961,78	23,076	1999,831	0	203,198	203,198	99,722	0	0	0	0	0	0	0
15:34:15	-16,015	1999,671	10,307	10,156	9,519	5,151	5,501	21,1	961,78	23,076	1999,671	0	203,198	203,198	99,722	0	0	0	0	0	0	0
15:34:15	-133,764	1998,333	10,161	10,156	9,519	5,137	5,494	21,1	961,78	23,076	1998,333	0	203,198	203,198	99,722	0	0	0	0	0	0	0
15:34:15	67,102	1999,004	10,307	10,205	9,515	5,144	5,487	21,1	961,78	23,076	1998,334	0	203,198	203,198	99,722	0	0	0	0	0	0	0
15:34:15	-81,408	1998,19	10,307	10,302	9,51	5,135	5,48	21,1	961,78	23,076	1998,19	0	203,198	203,198	99,722	0	0	0	0	0	0	0
15:34:15	68,139	1998,872	10,454	10,351	9,506	5,143	5,473	21,1	961,78	23,076	1998,191	0	203,198	203,198	99,722	0	0	0	0	0	0	0
15:34:15	11,364	1998,985	10,503	10,547	9,505	5,144	5,467	21,1	961,78	23,076	1998,192	0	203,198	203,198	99,722	0	0	0	0	0	0	0
15:34:15	-94,018	1998,045	10,454	10,498	9,502	5,134	5,46	21,1	961,78	23,076	1998,045	0	203,198	203,198	99,722	0	0	0	0	0	0	0
15:34:15	-89,16	1997,153	10,356	10,302	9,502	5,125	5,454	21,1	961,78	23,076	1997,153	0	203,198	203,198	99,722	0	0	0	0	0	0	0
15:34:15	-44,592	1996,707	10,307	10,302	9,502	5,12	5,447	21,1	961,78	23,076	1996,707	0	203,198	203,198	99,722	0	0	0	0	0	0	0
15:34:15	-16,015	1996,547	10,307	10,302	9,501	5,119	5,441	21,1	961,78	23,076	1996,547	0	203,198	203,198	99,722	0	0	0	0	0	0	0
15:34:15	0	1996,547	10,307	10,351	9,501	5,119	5,434	21,1	961,78	23,076	1996,547	0	203,198	203,198	99,722	0	0	0	0	0	0	0
15:34:15	-133,715	1995,21	10,161	10,156	9,501	5,105	5,428	21,1	961,78	23,076	1995,21	0	203,198	203,198	99,722	0	0	0	0	0	0	0
15:34:15	0	1995,21	10,161	10,156	9,501	5,105	5,422	21,1	961,78	23,076	1995,21	0	203,198	203,198	99,722	0	0	0	0	0	0	0
15:34:15	-17,211	1995,038	10,161	10,156	9,5	5,103	5,415	21,1	961,78	23,076	1995,038	0	203,198	203,198	99,722	0	0	0	0	0	0	0
15:34:15	-3,796	1995	10,21	10,205	9,497	5,103	5,409	21,1	961,78	23,076	1995	0	203,198	203,198	99,722	0	0	0	0	0	0	0
15:34:15	-61,596	1994,384	10,161	10,205	9,496	5,096	5,403	21,1	961,78	23,076	1994,384	0	203,198	203,198	99,722	0	0	0	0	0	0	0
15:34:15	-89,111	1993,493	10,063	10,205	9,496	5,087	5,397	21,1	961,78	23,076	1993,493	0	203,198	203,198	99,722	0	0	0	0	0	0	0
15:34:15	-44,567	1993,047	10,014	10,009	9,496	5,082	5,391	21,1	961,78	23,076	1993,047	0	203,198	203,198	99,722	0	0	0	0	0	0	0
15:34:15	133,679	1994,384	10,161	10,205	9,496	5,096	5,385	21,1	961,78	23,076	1993,049	0	203,198	203,198	99,722	0	0	0	0	0	0	0
15:34:15	-64,379	1993,74	10,161	10,156	9,492	5,09	5,379	21,1	961,78	23,076	1993,049	0	203,198	203,198	99,722	0	0	0	0	0	0	0
15:34:15	-89,099	1992,849	10,063	10,009	9,492	5,08	5,373	21,1	961,78	23,076	1992,849	0	203,198	203,198	99,722	0	0	0	0	0	0	0
15:34:16	71,887	1993,568	10,161	10,156	9,491	5,088	5,368	21,1	961,78	23,076	1992,85	0	203,198	203,198	99,722	0	0	0	0	0	0	0
15:34:16	0	1993,568	10,161	10,156	9,491	5,088	5,362	21,1	961,78	23,076	1992,851	0	203,198	203,198	99,722	0	0	0	0	0	0	0
15:34:16	-89,099	1992,677	10,063	9,863	9,491	5,079	5,357	21,1	961,78	23,076	1992,677	0	203,198	203,198	99,722	0	0	0	0	0	0	0
15:34:16	-64,355	1992,034	10,063	9,961	9,488	5,072	5,351	21,1	961,78	23,076	1992,034	0	203,198	203,198	99,722	0	0	0	0	0	0	0
15:34:16	116,406	1993,198	10,21	10,156	9,487	5,084	5,346	21,1	961,78	23,076	1992,035	0	203,198	203,198	99,722	0	0	0	0	0	0	0
15:34:16	23,681	1993,434	10,307	10,302	9,483	5,086	5,341	21,1	961,78	23,076	1992,036	0	203,198	203,198	99,722	0	0	0	0	0	0	0
15:34:16	-16,149	1993,273	10,307	10,302	9,482	5,085	5,336	21,1	961,78	23,076	1992,037	0	203,198	203,198	99,722	0	0	0	0	0	0	0
15:34:16	44,543	1993,718	10,356	10,302	9,482	5,089	5,331	21,1	961,78	23,076	1992,039	0	203,198	203,198	99,722	0	0	0	0	0	0	0
15:34:16	-108,911	1992,629	10,307	10,302	9,479	5,078	5,326	21,1	961,78	23,076	1992,04	0	203,198	203,198	99,722	0	0	0	0	0	0	0
15:34:16	-17,236	1992,457	10,307	10,205	9,478	5,076	5,321	21,1	961,78	23,076	1992,04	0	203,198	203,198	99,722	0	0	0	0	0	0	0
15:34:16	-133,654	1991,12	10,161	10,156	9,478	5,063	5,316	21,1	961,78	23,076	1991,12	0	203,198	203,198	99,722	0	0	0	0	0	0	0
15:34:16	0	1991,12	10,161	10,205	9,478	5,063	5,311	21,1	961,78	23,076	1991,12	0	203,198	203,198	99,722	0	0	0	0	0	0	0
15:34:16	-89,074	1990,23	10,063	10,058	9,478	5,053	5,306	21,1	961,78	23,076	1990,23	0	203,198	203,198	99,722	0	0	0	0	0	0	0
15:34:16	89,074	1991,12	10,161	10,058	9,478	5,063	5,301	21,1	961,78	23,076	1990,231	0	203,198	203,198	99,722	0	0	0	0	0	0	0
15:34:16	-153,43	1989,586	10,063	10,009	9,474	5,047	5,296	21,1	961,78	23,076	1989,586	0	203,198	203,198	99,722	0	0	0	0	0	0	0
15:34:16	71,838	1990,304	10,161	10,058	9,473	5,054	5,291	21,1	961,78	23,076	1989,587	0	203,198	203,198	99,722	0	0	0	0	0	0	0
15:34:16	-133,618	1988,968	10,014	10,009	9,473	5,04	5,287	21,1	961,78	23,076	1988,968	0	203,198	203,198	99,722	0	0	0	0	0	0	0
15:34:16	0	1988,968	10,014	9,814	9,473	5,04	5,282	21,1	961,78	23,076	1988,968	0	203,198	203,198	99,722	0	0	0	0	0	0	0
15:34:16	44,543	1989,414	10,063	10,009	9,473	5,045	5,277	21,1	961,78	23,076	1988,969	0	203,198	203,198	99,722	0	0	0	0	0	0	0
15:34:16	0	1989,414	10,063	10,058	9,473	5,045	5,272	21,1	961,78	23,076	1988,969	0	203,198	203,198	99,722	0	0	0	0	0	0	0
15:34:16	89,074	1990,304	10,161	10,009	9,473	5,054	5,268	21,1	961,78	23,076	1988,97	0	203,198	203,198	99,722	0	0	0	0	0	0	0
15:34:16	-89,074	1989,414	10,063	9,863	9,473	5,045	5,264	21,1	961,78	23,076	1988,971	0	203,198	203,198	99,722	0	0	0	0	0	0	0
15:34:16	0	1989,414	10,063	9,961	9,473	5,045	5,26	21,1	961,78	23,076	1988,971	0	203,198	203,198	99,722	0	0	0	0	0	0	0
15:34:16	89,074	1990,304	10,161	10,058	9,473	5,054	5,256	21,1	961,78	23,076	1988,972	0	203,198	203,198	99,722	0	0	0	0	0	0	0
15:34:16	27,49	1990,579	10,21	10,156	9,472	5,057	5,252	21,1	961,78	23,076	1988,974	0	203,198	203,198	99,722	0	0	0	0	0	0	0
15:34:16	-133,618	1989,243	10,063	10,156	9,472	5,043	5,248	21,1	961,78	23,076	1988,974	0	203,198	203,198	99,722	0	0	0	0	0	0	0
15:34:16	0	1989,243	10,063	10,009	9,472	5,043	5,244	21,1	961,78	23,076	1988,975	0	203,198	203,198	99,722	0	0	0	0	0	0	0
15:34:16	-46,24	1988,781	10,063	10,058	9,469	5,038	5,24	21,1	961,78	23,076	1988,781	0	203,198	203,198	99,722	0	0	0	0	0	0	0
15:34:16	70,935	1989,49	10,161	10,156	9,468	5,046	5,236	21,1	961,78	23,076	1988,782	0	203,198	203,198	99,722	0	0	0	0	0	0	0
15:34:16	-89,062	1988,6	10,063	10,009	9,468	5,037	5,232	21,1	961,78	23,076	1988,6	0	203,198	203,198	99,722	0	0	0	0	0	0	0
15:34:16	-44,506	1988,154	10,014	9,814	9,468	5,032	5,228	21,1	961,78	23,076	1988,154	0	203,198	203,198	99,722	0	0	0	0	0	0	0
15:34:16	0	1988,154	10,014	9,961	9,468	5,032	5,224	21,1	961,78	23,076	1988,154	0	203,198	203,198	99,722	0	0	0	0	0	0	0
15:34:16	44,506	1988,6	10,063	10,156	9,468	5,037	5,22	21,1	961,78	23,076	1988,155	0	203,198	203,198	99,722	0	0	0	0	0	0	0
15:34:16	0	1988,6	10,063	10,058	9,468	5,037	5,217	21,1	961,78	23,076	1988,155	0	203,045	203,045	99,722	0	0	0	0	0	0	0
15:34:16	0	1988,6	10,063	10,009	9,468	5,037	5,213	21,1	961,78	23,076	1988,156	0	203,045	203,045	99,722	0	0	0	0	0	0	0
15:34:16	0	1988,6	10,063	10,058	9,468	5,037	5,21	21,1	961,78	23,076	1988,156	0	203,045	203,045	99,722	0	0	0	0	0	0	0
15:34:16	-89,05	1987,709	9,965	9,863	9,468	5,027	5,206	21,1	961,78	23,076	1987,709	0	203,045	203,045	99,722	0	0	0	0	0	0	0
15:34:16	27,319	1987,982	10,014	9,961	9,467	5,03	5,203	21,1	961,78	23,076	1987,709	0	203,045	203,045	99,722	0	0	0	0	0	0	0
15:34:16	-0,5	1987,977	10,063	10,058	9,465	5,03	5,199	21,1	961,78	23,076	1987,71	0	203,045	203,045	99,722	0	0	0	0	0	0	0
15:34:16	-18,286	1987,794	10,063	9,961	9,464	5,028	5,196	21,1	961,78	23,076	1987,71	0	203,045	203,045	99,722	0	0	0	0	0	0	0
15:34:16	0	1987,794	10,063	9,961	9,464	5,028	5,193	21,1	961,78	23,076	1987,71	0	203,045	203,045	99,722	0	0	0	0	0	0	0
15:34:16	0	1987,794	10,063	10,009	9,464	5,028	5,19	21,1	961,78	23,076	1987,71	0	203,045	203,045	99,722	0	0	0	0	0	0	0
15:34:16	0	1987,794	10,063	10,009	9,464	5,028	5,186	21,1	961,78	23,076	1987,71	0	203,045	203,045	99,722	0	0	0	0	0	0	0
15:34:16	89,05	1988,685	10,161	10,205	9,464	5,037	5,183	21,1	961,78	23,076	1987,71	0	203,045	203,045	99,722	0	0	0	0	0	0	0
15:34:16	-89,05	1987,794	10,063	9,961	9,464	5,028	5,18	21,1	961,78	23,076	1987,71	0	203,045	203,045	99,722	0	0	0	0	0	0	0
15:34:16	89,05	1988,685	10,161	9,961	9,464	5,037	5,178	21,1	961,78	23,076	1987,711	0	203,045	203,045	99,722	0	0	0	0	0	0	0
15:34:16	0	1988,685	10,161	10,156	9,464	5,037	5,175	21,1	961,78	23,076	1987,712	0	203,045	203,045	99,722	0	0	0	0	0	0	0
15:34:16	0	1988,685	10,161	10,156	9,464	5,037	5,172	21,1	961,78	23,076	1987,713	0	203,045	203,045	99,722	0	0	0	0	0	0	0
15:34:16	-133,557	1987,349	10,014	9,863	9,464	5,024	5,169	21,1	961,78	23,076	1987,349	0	203,045	203,045	99,722	0	0	0	0	0	0	0
15:34:16	-26,245	1987,087	9,965	9,814	9,465	5,021	5,166	21,1	961,78	23,076	1987,087	0	203,045	203,045	99,722	0	0	0	0	0	0	0
15:34:16	-26,806	1986,819	9,868	9,716	9,468	5,018	5,163	21,1	961,78	23,076	1986,819	0	203,045	203,045	99,722	0	0	0	0	0	0	0
15:34:16	116,345	1987,982	10,014	9,863	9,467	5,03	5,161	21,1	961,78	23,076	1986,82	0	203,045	203,045	99,722	0	0	0	0	0	0	0
15:34:16	114,807	1989,13	10,21	10,058	9,464	5,042	5,158	21,1	961,78	23,076	1986,822	0	203,045	203,045	99,722	0	0	0	0	0	0	0
15:34:16	-63,281	1988,497	10,21	10,058	9,46	5,036	5,156	21,1	961,78	23,076	1986,824	0	203,045	203,045	99,722	0	0	0	0	0	0	0
15:34:16	-62,854	1987,869	10,161	10,058	9,459	5,029	5,154	21,1	961,78	23,076	1986,825	0	203,045	203,045	99,722	0	0	0	0	0	0	0
15:34:16	-115,246	1986,716	10,014	9,716	9,46	5,017	5,151	21,1	961,78	23,076	1986,716	0	203,045	203,045	99,722	0	0	0	0	0	0	0
15:34:16	44,506	1987,162	10,063	9,961	9,46	5,022	5,148	21,1	961,78	23,076	1986,717	0	203,045	203,045	99,722	0	0	0	0	0	0	0
15:34:16	133,593	1988,497	10,21	10,302	9,46	5,036	5,146	21,1	961,78	23,076	1986,719	0	203,045	203,045	99,722	0	0	0	0	0	0	0
15:34:16	-176,562	1986,732	9,965	10,009	9,463	5,017	5,144	21,1	961,78	23,076	1986,719	0	203,045	203,045	99,722	0	0	0	0	0	0	0
15:34:16	89,038	1987,622	10,063	10,009	9,463	5,027	5,141	21,1	961,78	23,076	1986,72	0	203,045	203,045	99,722	0	0	0	0	0	0	0
15:34:16	24,67	1987,869	10,161	10,058	9,459	5,029	5,139	21,1	961,78	23,076	1986,721	0	203,045	203,045	99,722	0	0	0	0	0	0	0
15:34:16	-89,038	1986,979	10,063	10,058	9,459	5,02	5,137	21,1	961,78	23,076	1986,721	0	203,045	203,045	99,722	0	0	0	0	0	0	0
15:34:16	-44,506	1986,533	10,014	9,961	9,459	5,015	5,134	21,1	961,78	23,076	1986,533	0	203,045	203,045	99,722	0	0	0	0	0	0	0
15:34:16	114,782	1987,681	10,21	10,156	9,455	5,027	5,132	21,1	961,78	23,076	1986,535	0	203,045	203,045	99,722	0	0	0	0	0	0	0
15:34:16	0	1987,681	10,21	10,302	9,455	5,027	5,13	21,1	961,78	23,076	1986,536	0	203,045	203,045	99,722	0	0	0	0	0	0	0
15:34:16	0,488	1987,686	10,161	10,156	9,458	5,027	5,128	21,1	961,78	23,076	1986,537	0	203,045	203,045	99,722	0	0	0	0	0	0	0
15:34:16	-133,557	1986,351	10,014	10,009	9,458	5,013	5,126	21,1	961,78	23,076	1986,351	0	203,045	203,045	99,722	0	0	0	0	0	0	0
15:34:16	-45,019	1985,9	10,014	10,009	9,455	5,009	5,124	21,1	961,78	23,076	1985,9	0	203,045	203,045	99,722	0	0	0	0	0	0	0
15:34:16	0	1985,9	10,014	9,863	9,455	5,009	5,121	21,1	961,78	23,076	1985,9	0	203,045	203,045	99,722	0	0	0	0	0	0	0
15:34:16	-44,519	1985,455	9,965	9,814	9,455	5,004	5,119	21,1	961,78	23,076	1985,455	0	203,045	203,045	99,722	0	0	0	0	0	0	0
15:34:16	26,245	1985,718	10,014	9,863	9,454	5,007	5,117	21,1	961,78	23,076	1985,456	0	203,045	203,045	99,722	0	0	0	0	0	0	0
15:34:16	-133,532	1984,382	9,868	9,814	9,454	4,993	5,115	21,1	961,78	23,076	1984,382	0	203,045	203,045	99,722	0	0	0	0	0	0	0
15:34:16	133,532	1985,718	10,014	10,009	9,454	5,007	5,112	21,1	961,78	23,076	1984,384	0	203,045	203,045	99,722	0	0	0	0	0	0	0
15:34:16	26,22	1985,98	10,063	10,205	9,453	5,01	5,11	21,1	961,78	23,076	1984,385	0	203,045	203,045	99,722	0	0	0	0	0	0	0
15:34:16	-88,452	1985,095	10,014	10,009	9,451	5	5,108	21,1	961,78	23,076	1984,386	0	203,045	203,045	99,722	0	0	0	0	0	0	0
15:34:16	-44,519	1984,65	9,965	9,863	9,451	4,996	5,106	21,1	961,78	23,076	1984,386	0	203,045	203,045	99,722	0	0	0	0	0	0	0
15:34:16	44,519	1985,095	10,014	10,058	9,451	5	5,104	21,1	961,78	23,076	1984,387	0	203,045	203,045	99,722	0	0	0	0	0	0	0
15:34:16	-19,348	1984,902	10,014	10,009	9,45	4,998	5,102	21,1	961,78	23,076	1984,388	0	203,045	203,045	99,722	0	0	0	0	0	0	0
15:34:16	0	1984,902	10,014	10,009	9,45	4,998	5,1	21,1	961,78	23,076	1984,388	0	203,045	203,045	99,722	0	0	0	0	0	0	0
15:34:16	-44,519	1984,457	9,965	9,961	9,45	4,994	5,098	21,1	961,78	23,076	1984,388	0	203,045	203,045	99,722	0	0	0	0	0	0	0
15:34:16	0	1984,457	9,965	9,961	9,45	4,994	5,096	21,1	961,78	23,076	1984,388	0	203,045	203,045	99,722	0	0	0	0	0	0	0
15:34:16	44,519	1984,902	10,014	9,961	9,45	4,998	5,094	21,1	961,78	23,076	1984,389	0	203,045	203,045	99,722	0	0	0	0	0	0	0
15:34:16	44,494	1985,347	10,063	10,058	9,45	5,003	5,092	21,1	961,78	23,076	1984,39	0	203,045	203,045	99,722	0	0	0	0	0	0	0
15:34:16	0	1985,347	10,063	10,009	9,45	5,003	5,09	21,1	961,78	23,076	1984,391	0	203,045	203,045	99,722	0	0	0	0	0	0	0
15:34:16	-89,013	1984,457	9,965	9,814	9,45	4,994	5,088	21,1	961,78	23,076	1984,391	0	203,045	203,045	99,722	0	0	0	0	0	0	0
15:34:16	0	1984,457	9,965	9,716	9,45	4,994	5,087	21,1	961,78	23,076	1984,391	0	203,045	203,045	99,722	0	0	0	0	0	0	0
15:34:16	44,519	1984,902	10,014	9,863	9,45	4,998	5,085	21,1	961,78	23,076	1984,391	0	203,045	203,045	99,722	0	0	0	0	0	0	0
15:34:16	0	1984,902	10,014	9,863	9,45	4,998	5,083	21,1	961,78	23,076	1984,392	0	203,045	203,045	99,722	0	0	0	0	0	0	0
15:34:16	-44,519	1984,457	9,965	9,716	9,45	4,994	5,081	21,1	961,78	23,076	1984,392	0	203,045	203,045	99,722	0	0	0	0	0	0	0
15:34:16	44,519	1984,902	10,014	9,814	9,45	4,998	5,08	21,1	961,78	23,076	1984,393	0	203,045	203,045	99,722	0	0	0	0	0	0	0
15:34:16	133,544	1986,237	10,161	10,156	9,45	5,012	5,078	21,1	961,78	23,076	1984,394	0	203,045	203,045	99,722	0	0	0	0	0	0	0
15:34:16	-178,063	1984,457	9,965	9,863	9,45	4,994	5,077	21,1	961,78	23,076	1984,394	0	203,045	203,045	99,722	0	0	0	0	0	0	0
15:34:16	0	1984,457	9,965	9,863	9,45	4,994	5,075	21,1	961,78	23,076	1984,395	0	203,045	203,045	99,722	0	0	0	0	0	0	0
15:34:16	44,519	1984,902	10,014	10,058	9,45	4,998	5,074	21,1	961,78	23,076	1984,395	0	203,045	203,045	99,722	0	0	0	0	0	0	0
15:34:16	-44,519	1984,457	9,965	9,814	9,45	4,994	5,072	21,1	961,78	23,076	1984,395	0	203,045	203,045	99,722	0	0	0	0	0	0	0
15:34:16	-89,001	1983,567	9,868	9,814	9,45	4,985	5,07	21,1	961,78	23,076	1983,567	0	203,045	203,045	99,722	0	0	0	0	0	0	0
15:34:16	133,52	1984,902	10,014	10,058	9,45	4,998	5,069	21,1	961,78	23,076	1983,568	0	203,045	203,045	99,722	0	0	0	0	0	0	0
15:34:16	133,544	1986,237	10,161	10,205	9,45	5,012	5,068	21,1	961,78	23,076	1983,571	0	203,045	203,045	99,722	0	0	0	0	0	0	0
15:34:16	-133,544	1984,902	10,014	10,009	9,45	4,998	5,067	21,1	961,78	23,076	1983,572	0	203,045	203,045	99,722	0	0	0	0	0	0	0
15:34:16	0	1984,902	10,014	10,009	9,45	4,998	5,065	21,1	961,78	23,076	1983,573	0	203,045	203,045	99,722	0	0	0	0	0	0	0
15:34:17	44,494	1985,347	10,063	10,302	9,45	5,003	5,064	21,1	961,78	23,076	1983,575	0	203,045	203,045	99,722	0	0	0	0	0	0	0
15:34:17	-89,013	1984,457	9,965	9,961	9,45	4,994	5,063	21,1	961,78	23,076	1983,576	0	203,045	203,045	99,722	0	0	0	0	0	0	0
15:34:17	89,013	1985,347	10,063	10,156	9,45	5,003	5,061	21,1	961,78	23,076	1983,578	0	203,045	203,045	99,722	0	0	0	0	0	0	0
15:34:17	89,05	1986,237	10,161	10,009	9,45	5,012	5,06	21,1	961,78	23,076	1983,58	0	203,045	203,045	99,722	0	0	0	0	0	0	0
15:34:17	-178,063	1984,457	9,965	9,716	9,45	4,994	5,059	21,1	961,78	23,076	1983,581	0	203,045	203,045	99,722	0	0	0	0	0	0	0
15:34:17	44,519	1984,902	10,014	9,863	9,45	4,998	5,058	21,1	961,78	23,076	1983,583	0	203,045	203,045	99,722	0	0	0	0	0	0	0
15:34:17	178,051	1986,682	10,21	10,156	9,45	5,017	5,057	21,1	961,78	23,076	1983,586	0	203,045	203,045	99,722	0	0	0	0	0	0	0
15:34:17	-133,557	1985,347	10,063	10,009	9,45	5,003	5,056	21,1	961,78	23,076	1983,588	0	203,045	203,045	99,722	0	0	0	0	0	0	0
15:34:17	0	1985,347	10,063	9,863	9,45	5,003	5,055	21,1	961,78	23,076	1983,589	0	203,045	203,045	99,722	0	0	0	0	0	0	0
15:34:17	0	1985,347	10,063	9,961	9,45	5,003	5,054	21,1	961,78	23,076	1983,591	0	203,045	203,045	99,722	0	0	0	0	0	0	0
15:34:17	0	1985,347	10,063	9,863	9,45	5,003	5,053	21,1	961,78	23,076	1983,593	0	203,045	203,045	99,722	0	0	0	0	0	0	0
15:34:17	-44,494	1984,902	10,014	9,863	9,45	4,998	5,052	21,1	961,78	23,076	1983,594	0	203,045	203,045	99,722	0	0	0	0	0	0	0
15:34:17	133,544	1986,237	10,161	10,058	9,45	5,012	5,051	21,1	961,78	23,076	1983,597	0	203,045	203,045	99,722	0	0	0	0	0	0	0
15:34:17	-89,05	1985,347	10,063	9,961	9,45	5,003	5,05	21,1	961,78	23,076	1983,599	0	203,045	203,045	99,722	0	0	0	0	0	0	0
15:34:17	0	1985,347	10,063	10,058	9,45	5,003	5,049	21,1	961,78	23,076	1983,601	0	203,045	203,045	99,722	0	0	0	0	0	0	0
15:34:17	89,05	1986,237	10,161	10,302	9,45	5,012	5,049	21,1	961,78	23,076	1983,603	0	203,045	203,045	99,722	0	0	0	0	0	0	0
15:34:17	0	1986,237	10,161	10,156	9,45	5,012	5,048	21,1	961,78	23,076	1983,606	0	203,045	203,045	99,722	0	0	0	0	0	0	0
15:34:17	-133,544	1984,902	10,014	9,863	9,45	4,998	5,047	21,1	961,78	23,076	1983,607	0	203,045	203,045	99,722	0	0	0	0	0	0	0
15:34:17	0	1984,902	10,014	9,863	9,45	4,998	5,046	21,1	961,78	23,076	1983,608	0	203,045	203,045	99,722	0	0	0	0	0	0	0
15:34:17	44,494	1985,347	10,063	9,961	9,45	5,003	5,045	21,1	961,78	23,076	1983,61	0	203,045	203,045	99,722	0	0	0	0	0	0	0
15:34:17	89,05	1986,237	10,161	10,058	9,45	5,012	5,044	21,1	961,78	23,076	1983,613	0	203,045	203,045	99,722	0	0	0	0	0	0	0
15:34:17	0	1986,237	10,161	10,156	9,45	5,012	5,044	21,1	961,78	23,076	1983,615	0	203,045	203,045	99,722	0	0	0	0	0	0	0
15:34:17	-178,063	1984,457	9,965	9,863	9,45	4,994	5,043	21,1	961,78	23,076	1983,616	0	203,045	203,045	99,722	0	0	0	0	0	0	0
15:34:17	0	1984,457	9,965	9,961	9,45	4,994	5,042	21,1	962,75	23,076	1983,617	0	203,045	203,045	99,722	0	0	0	0	0	0	0
15:34:17	42,456	1984,881	10,014	9,961	9,45	4,998	5,041	21,1	962,75	23,076	1983,618	0	203,045	203,045	99,722	0	0	0	0	0	0	0
15:34:17	-44,494	1984,436	9,965	9,961	9,45	4,994	5,04	21,1	962,75	23,076	1983,619	0	203,045	203,045	99,722	0	0	0	0	0	0	0
15:34:17	44,494	1984,881	10,014	10,058	9,45	4,998	5,039	21,1	962,75	23,076	1983,62	0	203,045	203,045	99,722	0	0	0	0	0	0	0
15:34:17	0	1984,881	10,014	10,009	9,45	4,998	5,038	21,1	962,75	23,076	1983,622	0	203,045	203,045	99,722	0	0	0	0	0	0	0
15:34:17	-44,494	1984,436	9,965	9,814	9,45	4,994	5,038	21,1	962,75	23,076	1983,622	0	203,045	203,045	99,722	0	0	0	0	0	0	0
15:34:17	0	1984,436	9,965	9,961	9,45	4,994	5,037	21,1	962,75	23,076	1983,623	0	203,045	203,045	99,722	0	0	0	0	0	0	0
15:34:17	44,494	1984,881	10,014	10,058	9,45	4,998	5,036	21,1	962,75	23,076	1983,624	0	203,045	203,045	99,722	0	0	0	0	0	0	0
15:34:17	0	1984,881	10,014	10,058	9,45	4,998	5,035	21,1	962,75	23,076	1983,626	0	203,045	203,045	99,722	0	0	0	0	0	0	0
15:34:17	-44,494	1984,436	9,965	10,009	9,45	4,994	5,034	21,1	962,75	23,076	1983,626	0	203,045	203,045	99,722	0	0	0	0	0	0	0
15:34:17	0	1984,436	9,965	9,961	9,45	4,994	5,034	21,1	962,75	23,076	1983,627	0	203,25	203,25	99,723	0	0	0	0	0	0	0
15:34:17	0	1984,436	9,965	10,009	9,45	4,994	5,033	21,1	962,75	23,076	1983,628	0	203,25	203,25	99,723	0	0	0	0	0	0	0
15:34:17	0	1984,436	9,965	9,961	9,45	4,994	5,032	21,1	962,75	23,076	1983,629	0	203,25	203,25	99,723	0	0	0	0	0	0	0
15:34:17	63,83	1985,075	10,014	10,156	9,451	5	5,031	21,1	962,75	23,076	1983,63	0	203,25	203,25	99,723	0	0	0	0	0	0	0
15:34:17	36,022	1985,435	9,965	10,058	9,455	5,004	5,031	21,1	962,75	23,076	1983,632	0	203,25	203,25	99,723	0	0	0	0	0	0	0
15:34:17	89,013	1986,325	10,063	10,302	9,455	5,013	5,031	21,1	962,75	23,076	1983,635	0	203,25	203,25	99,723	0	0	0	0	0	0	0
15:34:17	426,94	1990,594	10,551	11,181	9,454	5,057	5,031	21,1	962,75	23,076	1983,642	0	203,25	203,25	99,723	0	0	0	0	0	0	0
15:34:17	527,27	1995,867	11,04	12,06	9,459	5,112	5,033	21,1	962,75	23,076	1983,654	0	203,25	203,25	99,723	0	0	0	0	0	0	0
15:34:17	519,067	2001,058	11,43	12,988	9,468	5,165	5,035	21,1	962,75	23,076	1983,671	0	203,25	203,25	99,723	0	0	0	0	0	0	0
15:34:17	549,792	2006,556	11,674	13,769	9,487	5,222	5,039	21,1	962,75	23,076	1983,694	0	203,25	203,25	99,723	0	0	0	0	0	0	0
15:34:17	477,258	2011,328	11,674	13,965	9,514	5,271	5,043	21,1	962,75	23,076	1983,722	0	203,25	203,25	99,723	0	0	0	0	0	0	0
15:34:17	402,746	2015,356	11,479	14,599	9,547	5,312	5,049	21,1	962,75	23,076	1983,753	0	203,25	203,25	99,723	0	0	0	0	0	0	0
15:34:17	781,091	2023,167	11,626	15,185	9,584	5,393	5,056	21,1	962,75	23,076	1983,793	0	203,25	203,25	99,723	0	0	0	0	0	0	0
15:34:17	550,073	2028,667	11,528	15,283	9,62	5,45	5,063	21,1	962,75	23,076	1983,838	0	203,25	203,25	99,723	0	0	0	0	0	0	0
15:34:17	804,345	2036,711	11,772	15,869	9,653	5,533	5,072	21,1	962,75	23,076	1983,89	0	203,25	203,25	99,723	0	0	0	0	0	0	0
15:34:17	987,316	2046,584	12,212	16,015	9,686	5,634	5,083	21,1	962,75	23,076	1983,953	0	203,25	203,25	99,723	0	0	0	0	0	0	0
15:34:17	459,594	2051,18	12,163	16,211	9,715	5,682	5,095	21,1	962,75	23,076	1984,02	0	203,25	203,25	99,723	0	0	0	0	0	0	0
15:34:17	1083,447	2062,014	12,7	17,236	9,748	5,793	5,109	21,1	962,75	23,076	1984,098	0	203,25	203,25	99,723	0	0	0	0	0	0	0
15:34:17	677,587	2068,79	12,798	17,09	9,781	5,863	5,124	21,1	962,75	23,076	1984,183	0	203,25	203,25	99,723	0	0	0	0	0	0	0
15:34:17	506,079	2073,851	12,7	17,187	9,815	5,915	5,139	21,1	962,75	23,076	1984,273	0	203,25	203,25	99,723	0	0	0	0	0	0	0
15:34:17	798,535	2081,836	12,651	16,845	9,863	5,998	5,156	21,1	962,75	23,076	1984,37	0	203,25	203,25	99,723	0	0	0	0	0	0	0
15:34:17	949,633	2091,333	12,944	17,578	9,902	6,096	5,174	21,1	962,75	23,076	1984,477	0	203,25	203,25	99,723	0	0	0	0	0	0	0
15:34:17	227,856	2093,611	12,456	17,041	9,94	6,119	5,193	21,1	962,75	23,076	1984,586	0	203,25	203,25	99,723	0	0	0	0	0	0	0
15:34:17	851,879	2102,13	12,553	16,894	9,983	6,207	5,213	21,1	962,75	23,076	1984,704	0	203,25	203,25	99,723	0	0	0	0	0	0	0
15:34:17	900,537	2111,136	12,798	17,383	10,022	6,3	5,234	21,1	962,75	23,076	1984,83	0	203,25	203,25	99,723	0	0	0	0	0	0	0
15:34:17	712,426	2118,26	12,846	17,236	10,059	6,373	5,257	21,1	962,75	23,076	1984,964	0	203,25	203,25	99,723	0	0	0	0	0	0	0
15:34:17	717,993	2125,44	12,993	17,724	10,093	6,447	5,28	21,1	962,75	23,076	1985,104	0	203,25	203,25	99,723	0	0	0	0	0	0	0
15:34:17	823,168	2133,672	13,335	17,48	10,121	6,532	5,304	21,1	962,75	23,076	1985,253	0	203,25	203,25	99,723	0	0	0	0	0	0	0
15:34:17	1046,801	2144,14	13,774	18,115	10,157	6,64	5,331	21,1	962,75	23,076	1985,411	0	203,25	203,25	99,723	0	0	0	0	0	0	0
15:34:17	590,38	2150,043	13,774	17,724	10,191	6,701	5,357	21,1	962,75	23,076	1985,576	0	203,25	203,25	99,723	0	0	0	0	0	0	0
15:34:17	608,789	2156,131	13,823	17,627	10,223	6,764	5,385	21,1	962,75	23,076	1985,747	0	203,25	203,25	99,723	0	0	0	0	0	0	0
15:34:17	986,962	2166,001	14,262	17,969	10,255	6,865	5,414	21,1	962,75	23,076	1985,927	0	203,25	203,25	99,723	0	0	0	0	0	0	0
15:34:17	785,742	2173,858	14,458	18,164	10,29	6,946	5,444	21,1	962,75	23,076	1986,115	0	203,25	203,25	99,723	0	0	0	0	0	0	0
15:34:17	552,954	2179,388	14,458	18,066	10,321	7,004	5,475	21,1	962,75	23,076	1986,308	0	203,25	203,25	99,723	0	0	0	0	0	0	0
15:34:17	740,502	2186,793	14,751	18,457	10,347	7,08	5,506	21,1	962,75	23,076	1986,509	0	203,25	203,25	99,723	0	0	0	0	0	0	0
15:34:17	1120,605	2197,999	15,483	18,994	10,372	7,195	5,539	21,1	962,75	23,076	1986,72	0	203,25	203,25	99,723	0	0	0	0	0	0	0
15:34:17	193,457	2199,933	15,239	18,164	10,396	7,215	5,572	21,1	962,75	23,076	1986,933	0	203,25	203,25	99,723	0	0	0	0	0	0	0
15:34:17	1075,903	2210,692	15,874	18,994	10,423	7,326	5,607	21,1	962,75	23,076	1987,157	0	203,25	203,25	99,723	0	0	0	0	0	0	0
15:34:17	268,774	2213,38	15,63	18,506	10,451	7,354	5,641	21,1	962,75	23,076	1987,383	0	203,25	203,25	99,723	0	0	0	0	0	0	0
15:34:17	839,331	2221,774	15,923	18,945	10,483	7,44	5,676	21,1	962,75	23,076	1987,618	0	203,25	203,25	99,723	0	0	0	0	0	0	0
15:34:17	312,792	2224,901	15,581	18,457	10,519	7,473	5,711	21,1	962,75	23,076	1987,855	0	203,25	203,25	99,723	0	0	0	0	0	0	0
15:34:17	522,802	2230,13	15,434	18,457	10,556	7,527	5,747	21,1	962,75	23,076	1988,097	0	203,25	203,25	99,723	0	0	0	0	0	0	0
15:34:17	403,417	2234,164	15,239	18,066	10,59	7,568	5,783	21,1	962,75	23,076	1988,343	0	203,25	203,25	99,723	0	0	0	0	0	0	0
15:34:17	787,402	2242,038	15,483	18,603	10,621	7,649	5,819	21,1	962,75	23,076	1988,597	0	203,25	203,25	99,723	0	0	0	0	0	0	0
15:34:17	420,776	2246,245	15,483	18,359	10,645	7,693	5,856	21,1	962,75	23,076	1988,854	0	203,25	203,25	99,723	0	0	0	0	0	0	0
15:34:17	854,785	2254,793	15,971	18,652	10,667	7,781	5,894	21,1	962,75	23,076	1989,12	0	203,25	203,25	99,723	0	0	0	0	0	0	0
15:34:17	689,941	2261,693	16,362	18,945	10,685	7,852	5,932	21,1	962,75	23,076	1989,393	0	203,25	203,25	99,723	0	0	0	0	0	0	0
15:34:17	659,423	2268,287	16,704	19,14	10,705	7,92	5,971	21,1	962,75	23,076	1989,672	0	203,25	203,25	99,723	0	0	0	0	0	0	0
15:34:17	560,864	2273,896	16,85	19,482	10,728	7,978	6,01	21,1	962,75	23,076	1989,956	0	203,25	203,25	99,723	0	0	0	0	0	0	0
15:34:17	493,774	2278,833	16,85	19,531	10,756	8,029	6,05	21,1	962,75	23,076	1990,245	0	203,25	203,25	99,723	0	0	0	0	0	0	0
15:34:17	495,019	2283,784	16,85	18,799	10,784	8,08	6,09	21,1	962,75	23,076	1990,539	0	203,25	203,25	99,723	0	0	0	0	0	0	0
15:34:17	350,317	2287,287	16,606	18,701	10,817	8,116	6,13	21,1	962,75	23,076	1990,835	0	203,25	203,25	99,723	0	0	0	0	0	0	0
15:34:17	506,25	2292,349	16,704	18,652	10,84	8,168	6,17	21,1	962,75	23,076	1991,137	0	203,25	203,25	99,723	0	0	0	0	0	0	0
15:34:17	498,095	2297,33	16,704	18,652	10,869	8,219	6,21	21,1	962,75	23,076	1991,443	0	203,25	203,25	99,723	0	0	0	0	0	0	0
15:34:17	700,537	2304,336	17,094	18,945	10,887	8,292	6,251	21,1	962,75	23,076	1991,756	0	203,25	203,25	99,723	0	0	0	0	0	0	0
15:34:17	528,515	2309,621	17,387	19,336	10,901	8,346	6,292	21,1	962,75	23,076	1992,074	0	203,25	203,25	99,723	0	0	0	0	0	0	0
15:34:17	474,145	2314,362	17,534	19,336	10,92	8,395	6,333	21,1	962,75	23,076	1992,396	0	203,25	203,25	99,723	0	0	0	0	0	0	0
15:34:17	612,28	2320,485	17,827	19,531	10,939	8,458	6,375	21,1	962,75	23,076	1992,724	0	203,25	203,25	99,723	0	0	0	0	0	0	0
15:34:17	379,589	2324,281	17,876	19,726	10,958	8,497	6,416	21,1	962,75	23,076	1993,056	0	203,25	203,25	99,723	0	0	0	0	0	0	0
15:34:17	554,687	2329,828	18,022	19,678	10,981	8,554	6,458	21,1	962,75	23,076	1993,392	0	203,25	203,25	99,723	0	0	0	0	0	0	0
15:34:17	327,88	2333,107	17,925	19,531	11,005	8,588	6,5	21,1	962,75	23,076	1993,732	0	203,25	203,25	99,723	0	0	0	0	0	0	0
15:34:17	324,707	2336,354	17,827	19,336	11,029	8,622	6,541	21,1	962,75	23,076	1994,075	0	203,25	203,25	99,723	0	0	0	0	0	0	0
15:34:17	459,765	2340,951	17,876	19,531	11,052	8,669	6,583	21,1	962,75	23,076	1994,422	0	203,25	203,25	99,723	0	0	0	0	0	0	0
15:34:17	338,5	2344,336	17,876	19,482	11,071	8,704	6,625	21,1	962,75	23,076	1994,772	0	203,25	203,25	99,723	0	0	0	0	0	0	0
15:34:17	615,478	2350,491	18,169	19,922	11,09	8,767	6,667	21,1	962,75	23,076	1995,127	0	203,25	203,25	99,723	0	0	0	0	0	0	0
15:34:17	400,415	2354,495	18,315	19,482	11,105	8,809	6,709	21,1	962,75	23,076	1995,487	0	203,25	203,25	99,723	0	0	0	0	0	0	0
15:34:17	319,335	2357,689	18,315	19,824	11,123	8,842	6,751	21,1	962,75	23,076	1995,849	0	203,25	203,25	99,723	0	0	0	0	0	0	0
15:34:18	661,596	2364,305	18,657	20,166	11,142	8,91	6,793	21,1	962,75	23,076	1996,217	0	203,25	203,25	99,723	0	0	0	0	0	0	0
15:34:18	190,283	2366,207	18,511	19,726	11,16	8,929	6,835	21,1	962,75	23,076	1996,587	0	203,25	203,25	99,723	0	0	0	0	0	0	0
15:34:18	653,491	2372,742	18,852	19,873	11,179	8,997	6,877	21,1	962,75	23,076	1996,964	0	203,25	203,25	99,723	0	0	0	0	0	0	0
15:34:18	333,544	2376,078	18,852	20,019	11,198	9,031	6,919	21,1	962,75	23,076	1997,343	0	203,25	203,25	99,723	0	0	0	0	0	0	0
15:34:18	363,891	2379,717	18,901	19,922	11,216	9,069	6,962	21,1	962,75	23,076	1997,725	0	203,25	203,25	99,723	0	0	0	0	0	0	0
15:34:18	207,714	2381,794	18,852	19,922	11,23	9,09	7,003	21,1	962,75	23,076	1998,109	0	203,25	203,25	99,723	0	0	0	0	0	0	0
15:34:18	379,418	2385,588	18,999	19,824	11,243	9,129	7,045	21,1	962,75	23,076	1998,497	0	203,25	203,25	99,723	0	0	0	0	0	0	0
15:34:18	516,65	2390,755	19,292	20,166	11,257	9,183	7,087	21,1	962,75	23,076	1998,889	0	203,25	203,25	99,723	0	0	0	0	0	0	0
15:34:18	415,771	2394,912	19,536	20,361	11,267	9,225	7,129	21,1	962,75	23,076	1999,285	0	203,25	203,25	99,723	0	0	0	0	0	0	0
15:34:18	469,238	2399,605	19,78	20,459	11,28	9,274	7,171	21,1	962,75	23,076	1999,685	0	203,25	203,25	99,723	0	0	0	0	0	0	0
15:34:18	211,401	2401,719	19,829	20,556	11,289	9,296	7,213	21,1	962,75	23,076	2000,087	0	203,25	203,25	99,723	0	0	0	0	0	0	0
15:34:18	276,611	2404,485	19,878	20,459	11,302	9,324	7,254	21,1	962,75	23,076	2000,492	0	203,25	203,25	99,723	0	0	0	0	0	0	0
15:34:18	246,191	2406,947	19,878	20,41	11,316	9,349	7,295	21,1	962,75	23,076	2000,898	0	203,25	203,25	99,723	0	0	0	0	0	0	0
15:34:18	243,798	2409,385	19,878	20,41	11,33	9,375	7,336	21,1	962,75	23,076	2001,307	0	203,25	203,25	99,723	0	0	0	0	0	0	0
15:34:18	149,023	2410,875	19,78	20,215	11,344	9,39	7,376	21,1	962,75	23,076	2001,716	0	203,25	203,25	99,723	0	0	0	0	0	0	0
15:34:18	245,068	2413,326	19,78	20,166	11,357	9,415	7,416	21,1	962,75	23,076	2002,128	0	203,25	203,25	99,723	0	0	0	0	0	0	0
15:34:18	207,25	2415,398	19,829	20,361	11,366	9,437	7,456	21,1	962,75	23,076	2002,541	0	203,25	203,25	99,723	0	0	0	0	0	0	0
15:34:18	330,712	2418,705	20,024	20,459	11,375	9,471	7,495	21,1	962,75	23,076	2002,958	0	203,25	203,25	99,723	0	0	0	0	0	0	0
15:34:18	234,692	2421,052	20,122	20,556	11,382	9,495	7,534	21,1	962,75	23,076	2003,376	0	203,25	203,25	99,723	0	0	0	0	0	0	0
15:34:18	207,373	2423,126	20,171	20,459	11,391	9,516	7,573	21,1	962,75	23,076	2003,795	0	203,25	203,25	99,723	0	0	0	0	0	0	0
15:34:18	254,443	2425,67	20,268	20,459	11,401	9,542	7,612	21,1	962,75	23,076	2004,217	0	203,25	203,25	99,723	0	0	0	0	0	0	0
15:34:18	26,416	2425,934	20,171	20,41	11,407	9,545	7,65	21,1	962,75	23,076	2004,639	0	203,25	203,25	99,723	0	0	0	0	0	0	0
15:34:18	173,12	2427,666	20,122	20,263	11,42	9,563	7,687	21,1	962,75	23,076	2005,062	0	203,25	203,25	99,723	0	0	0	0	0	0	0
15:34:18	129,565	2428,961	20,024	20,215	11,432	9,576	7,724	21,2	963,21	22,992	2005,486	0	203,25	203,25	99,723	0	0	0	0	0	0	0
15:34:18	195,849	2430,92	20,024	20,361	11,443	9,597	7,761	21,2	963,21	22,992	2005,911	0	203,25	203,25	99,723	0	0	0	0	0	0	0
15:34:18	113,574	2432,056	19,975	20,263	11,452	9,608	7,797	21,2	963,21	22,992	2006,337	0	203,25	203,25	99,723	0	0	0	0	0	0	0
15:34:18	250,805	2434,564	20,171	20,41	11,456	9,634	7,833	21,2	963,21	22,992	2006,766	0	203,25	203,25	99,723	0	0	0	0	0	0	0
15:34:18	347,436	2438,038	20,513	20,752	11,457	9,67	7,869	21,2	963,21	22,992	2007,197	0	203,25	203,25	99,723	0	0	0	0	0	0	0
15:34:18	156,958	2439,608	20,61	20,605	11,461	9,686	7,905	21,2	963,21	22,992	2007,629	0	203,25	203,25	99,723	0	0	0	0	0	0	0
15:34:18	222,29	2441,83	20,757	20,801	11,465	9,709	7,94	21,2	963,21	22,992	2008,064	0	203,25	203,25	99,723	0	0	0	0	0	0	0
15:34:18	97,778	2442,808	20,757	20,898	11,471	9,719	7,975	21,2	963,21	22,992	2008,498	0	203,25	203,25	99,723	0	0	0	0	0	0	0
15:34:18	50,048	2443,309	20,659	20,703	11,479	9,724	8,01	21,2	963,21	22,992	2008,933	0	203,25	203,25	99,723	0	0	0	0	0	0	0
15:34:18	163,891	2444,948	20,659	20,703	11,488	9,741	8,043	21,2	963,21	22,992	2009,369	0	203,25	203,25	99,723	0	0	0	0	0	0	0
15:34:18	21,655	2445,164	20,513	20,605	11,497	9,743	8,077	21,2	963,21	22,992	2009,805	0	204,727	204,727	99,729	0	0	0	0	0	0	0
15:34:18	-24,536	2444,919	20,317	20,556	11,506	9,741	8,109	21,2	963,21	22,992	2010,24	0	204,727	204,727	99,729	0	0	0	0	0	0	0
15:34:18	34,326	2445,262	20,268	20,41	11,511	9,744	8,141	21,2	963,21	22,992	2010,675	0	204,727	204,727	99,729	0	0	0	0	0	0	0
15:34:18	254,321	2447,805	20,464	20,556	11,515	9,771	8,173	21,2	963,21	22,992	2011,112	0	204,727	204,727	99,729	0	0	0	0	0	0	0
15:34:18	62,304	2448,428	20,513	20,605	11,515	9,777	8,205	21,2	963,21	22,992	2011,549	0	204,727	204,727	99,729	0	0	0	0	0	0	0
15:34:18	94,116	2449,369	20,61	20,703	11,515	9,787	8,236	21,2	963,21	22,992	2011,987	0	204,727	204,727	99,729	0	0	0	0	0	0	0
15:34:18	302,612	2452,396	20,854	20,898	11,519	9,818	8,267	21,2	963,21	22,992	2012,428	0	204,727	204,727	99,729	0	0	0	0	0	0	0
15:34:18	66,162	2453,057	20,854	21,094	11,523	9,825	8,297	21,2	963,21	22,992	2012,868	0	204,727	204,727	99,729	0	0	0	0	0	0	0
15:34:18	176,635	2454,824	20,952	21,045	11,528	9,843	8,328	21,2	963,21	22,992	2013,31	0	204,727	204,727	99,729	0	0	0	0	0	0	0
15:34:18	-183,715	2452,986	20,659	20,752	11,533	9,824	8,357	21,2	963,21	22,992	2013,75	0	204,727	204,727	99,729	0	0	0	0	0	0	0
15:34:18	-89,746	2452,089	20,464	20,459	11,539	9,815	8,386	21,2	963,21	22,992	2014,188	0	204,727	204,727	99,729	0	0	0	0	0	0	0
15:34:18	197,973	2454,069	20,513	20,459	11,547	9,835	8,414	21,2	963,21	22,992	2014,628	0	204,727	204,727	99,729	0	0	0	0	0	0	0
15:34:18	304,834	2457,117	20,757	20,801	11,551	9,867	8,443	21,2	963,21	22,992	2015,071	0	204,727	204,727	99,729	0	0	0	0	0	0	0
15:34:18	-214,16	2454,975	20,464	20,41	11,555	9,845	8,47	21,2	963,21	22,992	2015,511	0	204,727	204,727	99,729	0	0	0	0	0	0	0
15:34:18	62,133	2455,597	20,513	20,459	11,556	9,851	8,497	21,2	963,21	22,992	2015,951	0	204,727	204,727	99,729	0	0	0	0	0	0	0
15:34:18	235,546	2457,952	20,757	20,703	11,556	9,875	8,524	21,2	963,21	22,992	2016,393	0	204,727	204,727	99,729	0	0	0	0	0	0	0
15:34:18	0	2457,952	20,757	20,605	11,556	9,875	8,551	21,2	963,21	22,992	2016,834	0	204,727	204,727	99,729	0	0	0	0	0	0	0
15:34:18	47,119	2458,423	20,805	20,801	11,556	9,88	8,577	21,2	963,21	22,992	2017,276	0	204,727	204,727	99,729	0	0	0	0	0	0	0
15:34:18	188,5	2460,308	21,001	21,045	11,556	9,9	8,603	21,2	963,21	22,992	2017,719	0	204,727	204,727	99,729	0	0	0	0	0	0	0
15:34:18	-174,438	2458,564	20,805	20,752	11,557	9,882	8,628	21,2	963,21	22,992	2018,16	0	204,727	204,727	99,729	0	0	0	0	0	0	0
15:34:18	22,387	2458,788	20,757	20,703	11,561	9,884	8,652	21,2	963,21	22,992	2018,6	0	204,727	204,727	99,729	0	0	0	0	0	0	0
15:34:18	61,157	2459,4	20,805	20,801	11,561	9,89	8,677	21,2	963,21	22,992	2019,041	0	204,727	204,727	99,729	0	0	0	0	0	0	0
15:34:18	-71,875	2458,681	20,659	20,605	11,565	9,883	8,7	21,2	963,21	22,992	2019,481	0	204,727	204,727	99,729	0	0	0	0	0	0	0
15:34:18	14,062	2458,821	20,659	20,605	11,566	9,884	8,724	21,2	963,21	22,992	2019,92	0	204,727	204,727	99,729	0	0	0	0	0	0	0
15:34:18	127,319	2460,095	20,805	20,703	11,565	9,897	8,747	21,2	963,21	22,992	2020,36	0	204,727	204,727	99,729	0	0	0	0	0	0	0
15:34:18	14,038	2460,235	20,805	20,898	11,566	9,899	8,769	21,2	963,21	22,992	2020,8	0	204,727	204,727	99,729	0	0	0	0	0	0	0
15:34:18	196,875	2462,204	20,952	20,947	11,569	9,919	8,792	21,2	963,21	22,992	2021,242	0	204,727	204,727	99,729	0	0	0	0	0	0	0
15:34:18	-127,368	2460,93	20,805	20,752	11,57	9,906	8,814	21,2	963,21	22,992	2021,682	0	204,727	204,727	99,729	0	0	0	0	0	0	0
15:34:18	-315,771	2457,772	20,464	20,215	11,571	9,873	8,834	21,2	963,21	22,992	2022,118	0	204,727	204,727	99,729	0	0	0	0	0	0	0
15:34:18	198,876	2459,761	20,61	20,41	11,574	9,894	8,855	21,2	963,21	22,992	2022,555	0	204,727	204,727	99,729	0	0	0	0	0	0	0
15:34:18	235,668	2462,118	20,854	20,947	11,574	9,918	8,876	21,2	963,21	22,992	2022,995	0	204,727	204,727	99,729	0	0	0	0	0	0	0
15:34:18	-188,549	2460,232	20,659	20,703	11,574	9,899	8,896	21,2	963,21	22,992	2023,432	0	204,727	204,727	99,729	0	0	0	0	0	0	0
15:34:18	94,287	2461,175	20,757	20,703	11,574	9,909	8,916	21,2	963,21	22,992	2023,87	0	204,727	204,727	99,729	0	0	0	0	0	0	0
15:34:18	235,668	2463,532	21,001	21,094	11,574	9,933	8,936	21,2	963,21	22,992	2024,309	0	204,727	204,727	99,729	0	0	0	0	0	0	0
15:34:18	-329,956	2460,232	20,659	20,556	11,574	9,899	8,955	21,2	963,21	22,992	2024,745	0	204,727	204,727	99,729	0	0	0	0	0	0	0
15:34:18	-127,343	2458,959	20,513	20,263	11,575	9,886	8,973	21,2	963,21	22,992	2025,18	0	204,727	204,727	99,729	0	0	0	0	0	0	0
15:34:18	282,763	2461,786	20,805	20,752	11,575	9,915	8,991	21,2	963,21	22,992	2025,616	0	204,727	204,727	99,729	0	0	0	0	0	0	0
15:34:18	141,43	2463,201	20,952	20,947	11,575	9,929	9,01	21,2	963,21	22,992	2026,054	0	204,727	204,727	99,729	0	0	0	0	0	0	0
15:34:18	0	2463,201	20,952	21,094	11,575	9,929	9,028	21,2	963,21	22,992	2026,491	0	204,727	204,727	99,729	0	0	0	0	0	0	0
15:34:18	-188,549	2461,315	20,757	20,703	11,575	9,91	9,045	21,2	963,21	22,992	2026,926	0	204,727	204,727	99,729	0	0	0	0	0	0	0
15:34:18	-37,744	2460,938	20,659	20,556	11,578	9,906	9,062	21,2	963,21	22,992	2027,36	0	204,727	204,727	99,729	0	0	0	0	0	0	0
15:34:18	141,455	2462,352	20,805	20,801	11,578	9,921	9,079	21,2	963,21	22,992	2027,795	0	204,727	204,727	99,729	0	0	0	0	0	0	0
15:34:18	-141,455	2460,938	20,659	20,605	11,578	9,906	9,095	21,2	963,21	22,992	2028,228	0	204,727	204,727	99,729	0	0	0	0	0	0	0
15:34:18	-47,094	2460,467	20,61	20,459	11,578	9,901	9,111	21,2	963,21	22,992	2028,66	0	204,727	204,727	99,729	0	0	0	0	0	0	0
15:34:18	235,668	2462,824	20,854	20,947	11,578	9,926	9,127	21,2	963,21	22,992	2029,095	0	204,727	204,727	99,729	0	0	0	0	0	0	0
15:34:18	-47,119	2462,352	20,805	21,045	11,578	9,921	9,142	21,2	963,21	22,992	2029,528	0	204,727	204,727	99,729	0	0	0	0	0	0	0
15:34:18	-174,536	2460,607	20,61	20,556	11,579	9,903	9,157	21,2	963,21	22,992	2029,959	0	204,727	204,727	99,729	0	0	0	0	0	0	0
15:34:18	47,119	2461,078	20,659	20,605	11,579	9,908	9,172	21,2	963,21	22,992	2030,39	0	204,727	204,727	99,729	0	0	0	0	0	0	0
15:34:18	94,287	2462,021	20,757	20,752	11,579	9,917	9,187	21,2	963,21	22,992	2030,822	0	204,727	204,727	99,729	0	0	0	0	0	0	0
15:34:18	47,119	2462,492	20,805	20,898	11,579	9,922	9,201	21,2	963,21	22,992	2031,253	0	204,727	204,727	99,729	0	0	0	0	0	0	0
15:34:18	23,461	2462,727	20,757	20,898	11,583	9,925	9,215	21,2	963,21	22,992	2031,685	0	204,727	204,727	99,729	0	0	0	0	0	0	0
15:34:18	-282,788	2459,899	20,464	20,263	11,583	9,895	9,229	21,2	963,21	22,992	2032,113	0	204,727	204,727	99,729	0	0	0	0	0	0	0
15:34:18	188,5	2461,784	20,659	20,605	11,583	9,915	9,242	21,2	963,21	22,992	2032,543	0	204,727	204,727	99,729	0	0	0	0	0	0	0
15:34:18	0	2461,784	20,659	20,605	11,583	9,915	9,255	21,2	963,21	22,992	2032,972	0	204,727	204,727	99,729	0	0	0	0	0	0	0
15:34:18	94,287	2462,727	20,757	20,605	11,583	9,925	9,268	21,2	963,21	22,992	2033,402	0	204,727	204,727	99,729	0	0	0	0	0	0	0
15:34:18	47,143	2463,198	20,805	20,801	11,583	9,929	9,281	21,2	963,21	22,992	2033,832	0	204,727	204,727	99,729	0	0	0	0	0	0	0
15:34:18	0	2463,198	20,805	20,556	11,583	9,929	9,294	21,2	963,21	22,992	2034,261	0	204,727	204,727	99,729	0	0	0	0	0	0	0
15:34:18	-34,179	2462,857	20,757	20,703	11,583	9,926	9,306	21,2	963,21	22,992	2034,69	0	204,727	204,727	99,729	0	0	0	0	0	0	0
15:34:18	188,598	2464,743	20,952	20,898	11,583	9,945	9,319	21,2	963,21	22,992	2035,12	0	204,727	204,727	99,729	0	0	0	0	0	0	0
15:34:18	-141,479	2463,328	20,805	20,752	11,583	9,931	9,331	21,2	963,21	22,992	2035,548	0	204,727	204,727	99,729	0	0	0	0	0	0	0
15:34:18	-141,43	2461,913	20,659	20,459	11,583	9,916	9,342	21,2	963,21	22,992	2035,974	0	204,727	204,727	99,729	0	0	0	0	0	0	0
15:34:18	-47,119	2461,442	20,61	20,556	11,583	9,911	9,354	21,2	963,21	22,992	2036,4	0	204,727	204,727	99,729	0	0	0	0	0	0	0
15:34:18	330,029	2464,743	20,952	20,898	11,583	9,945	9,365	21,2	963,21	22,992	2036,828	0	204,727	204,727	99,729	0	0	0	0	0	0	0
15:34:18	-282,91	2461,913	20,659	20,605	11,583	9,916	9,376	21,2	963,21	22,992	2037,253	0	204,727	204,727	99,729	0	0	0	0	0	0	0
15:34:18	200,122	2463,915	20,805	20,703	11,587	9,937	9,387	21,2	963,21	22,992	2037,68	0	204,727	204,727	99,729	0	0	0	0	0	0	0
15:34:18	-128,466	2462,63	20,659	20,605	11,587	9,924	9,397	21,2	963,21	22,992	2038,105	0	204,727	204,727	99,729	0	0	0	0	0	0	0
15:34:18	94,287	2463,573	20,757	20,605	11,587	9,933	9,408	21,2	963,21	22,992	2038,53	0	204,727	204,727	99,729	0	0	0	0	0	0	0
15:34:19	0	2463,573	20,757	20,752	11,587	9,933	9,418	21,2	963,21	22,992	2038,956	0	204,727	204,727	99,729	0	0	0	0	0	0	0
15:34:19	0	2463,573	20,757	20,605	11,587	9,933	9,428	21,2	963,21	22,992	2039,38	0	204,727	204,727	99,729	0	0	0	0	0	0	0
15:34:19	-94,287	2462,63	20,659	20,459	11,587	9,924	9,438	21,2	963,21	22,992	2039,804	0	204,727	204,727	99,729	0	0	0	0	0	0	0
15:34:19	94,287	2463,573	20,757	20,605	11,587	9,933	9,448	21,2	963,21	22,992	2040,227	0	204,727	204,727	99,729	0	0	0	0	0	0	0
15:34:19	0	2463,573	20,757	20,605	11,587	9,933	9,457	21,2	963,21	22,992	2040,651	0	204,727	204,727	99,729	0	0	0	0	0	0	0
15:34:19	-141,43	2462,159	20,61	20,459	11,587	9,919	9,466	21,2	963,21	22,992	2041,072	0	204,727	204,727	99,729	0	0	0	0	0	0	0
15:34:19	0	2462,159	20,61	20,459	11,587	9,919	9,475	21,2	963,21	22,992	2041,493	0	204,727	204,727	99,729	0	0	0	0	0	0	0
15:34:19	47,143	2462,63	20,659	20,605	11,587	9,924	9,484	21,2	963,21	22,992	2041,914	0	204,727	204,727	99,729	0	0	0	0	0	0	0
15:34:19	141,43	2464,044	20,805	20,703	11,587	9,938	9,493	21,2	963,21	22,992	2042,336	0	204,727	204,727	99,729	0	0	0	0	0	0	0
15:34:19	-141,43	2462,63	20,659	20,703	11,587	9,924	9,501	21,2	963,21	22,992	2042,757	0	204,727	204,727	99,729	0	0	0	0	0	0	0
15:34:19	14,038	2462,77	20,659	20,752	11,588	9,925	9,51	21,2	963,21	22,992	2043,177	0	204,727	204,727	99,729	0	0	0	0	0	0	0
15:34:19	37,475	2463,145	20,61	20,703	11,593	9,929	9,518	21,2	963,21	22,992	2043,597	0	204,727	204,727	99,729	0	0	0	0	0	0	0
15:34:19	59,692	2463,742	20,61	20,703	11,596	9,935	9,526	21,2	963,21	22,992	2044,017	0	204,727	204,727	99,729	0	0	0	0	0	0	0
15:34:19	-128,393	2462,458	20,464	20,459	11,597	9,922	9,534	21,2	963,21	22,992	2044,436	0	204,727	204,727	99,729	0	0	0	0	0	0	0
15:34:19	47,119	2462,929	20,513	20,605	11,597	9,927	9,542	21,2	963,21	22,992	2044,854	0	204,727	204,727	99,729	0	0	0	0	0	0	0
15:34:19	210,156	2465,031	20,805	20,801	11,593	9,948	9,55	21,2	963,21	22,992	2045,274	0	204,727	204,727	99,729	0	0	0	0	0	0	0
15:34:19	-12,939	2464,901	20,805	20,703	11,592	9,947	9,557	21,2	963,21	22,992	2045,694	0	204,727	204,727	99,729	0	0	0	0	0	0	0
15:34:19	12,939	2465,031	20,805	20,703	11,593	9,948	9,565	21,2	963,21	22,992	2046,113	0	204,727	204,727	99,729	0	0	0	0	0	0	0
15:34:19	72,705	2465,758	20,805	20,752	11,597	9,956	9,573	21,2	963,21	22,992	2046,533	0	204,727	204,727	99,729	0	0	0	0	0	0	0
15:34:19	-128,466	2464,473	20,659	20,605	11,598	9,943	9,58	21,2	963,21	22,992	2046,951	0	204,727	204,727	99,729	0	0	0	0	0	0	0
15:34:19	59,692	2465,07	20,659	20,752	11,601	9,949	9,587	21,2	963,21	22,992	2047,369	0	204,727	204,727	99,729	0	0	0	0	0	0	0
15:34:19	-47,143	2464,599	20,61	20,605	11,601	9,944	9,594	21,2	963,21	22,992	2047,786	0	204,727	204,727	99,729	0	0	0	0	0	0	0
15:34:19	188,623	2466,485	20,805	20,703	11,601	9,963	9,601	21,2	963,21	22,992	2048,205	0	204,727	204,727	99,729	0	0	0	0	0	0	0
15:34:19	-106,884	2465,416	20,757	20,556	11,598	9,952	9,608	21,3	962,75	23,076	2048,622	0	204,727	204,727	99,729	0	0	0	0	0	0	0
15:34:19	36,669	2465,783	20,805	20,605	11,597	9,956	9,615	21,3	962,75	23,076	2049,039	0	204,727	204,727	99,729	0	0	0	0	0	0	0
15:34:19	295,996	2468,743	21,098	21,045	11,598	9,987	9,622	21,3	962,75	23,076	2049,459	0	204,727	204,727	99,729	0	0	0	0	0	0	0
15:34:19	-364,77	2465,095	20,659	20,752	11,601	9,949	9,629	21,3	962,75	23,076	2049,874	0	204,727	204,727	99,729	0	0	0	0	0	0	0
15:34:19	-34,179	2464,753	20,61	20,459	11,602	9,945	9,635	21,3	962,75	23,076	2050,289	0	204,727	204,727	99,729	0	0	0	0	0	0	0
15:34:19	235,815	2467,111	20,854	20,947	11,602	9,97	9,642	21,3	962,75	23,076	2050,706	0	204,727	204,727	99,729	0	0	0	0	0	0	0
15:34:19	-94,335	2466,168	20,757	20,703	11,602	9,96	9,648	21,3	962,75	23,076	2051,121	0	204,727	204,727	99,729	0	0	0	0	0	0	0
15:34:19	-141,479	2464,753	20,61	20,459	11,602	9,945	9,654	21,3	962,75	23,076	2051,535	0	204,727	204,727	99,729	0	0	0	0	0	0	0
15:34:19	235,815	2467,111	20,854	20,947	11,602	9,97	9,66	21,3	962,75	23,076	2051,95	0	204,727	204,727	99,729	0	0	0	0	0	0	0
15:34:19	-47,167	2466,64	20,805	20,801	11,602	9,965	9,666	21,3	962,75	23,076	2052,365	0	204,727	204,727	99,729	0	0	0	0	0	0	0
15:34:19	-47,167	2466,168	20,757	20,752	11,602	9,96	9,672	21,3	962,75	23,076	2052,779	0	205,396	205,396	99,731	0	0	0	0	0	0	0
15:34:19	47,167	2466,64	20,805	20,898	11,602	9,965	9,677	21,3	962,75	23,076	2053,193	0	205,396	205,396	99,731	0	0	0	0	0	0	0
15:34:19	-34,008	2466,3	20,757	20,801	11,603	9,961	9,683	21,3	962,75	23,076	2053,606	0	205,396	205,396	99,731	0	0	0	0	0	0	0
15:34:19	106,665	2467,366	20,805	20,703	11,606	9,972	9,689	21,3	962,75	23,076	2054,02	0	205,396	205,396	99,731	0	0	0	0	0	0	0
15:34:19	-318,188	2464,184	20,464	20,068	11,607	9,94	9,693	21,3	962,75	23,076	2054,43	0	205,396	205,396	99,731	0	0	0	0	0	0	0
15:34:19	-341,821	2460,766	20,122	18,799	11,606	9,904	9,698	21,3	962,75	23,076	2054,836	0	205,396	205,396	99,731	0	0	0	0	0	0	0
15:34:19	-569,14	2455,075	19,682	17,041	11,598	9,846	9,7	21,3	962,75	23,076	2055,237	0	205,396	205,396	99,731	0	0	0	0	0	0	0
15:34:19	-452,465	2450,55	19,389	15,722	11,588	9,799	9,702	21,3	962,75	23,076	2055,632	0	205,396	205,396	99,731	0	0	0	0	0	0	0
15:34:19	-408,447	2446,466	19,389	15,283	11,565	9,757	9,703	21,3	962,75	23,076	2056,023	0	205,396	205,396	99,731	0	0	0	0	0	0	0
15:34:19	-579,296	2440,673	19,292	14,502	11,538	9,697	9,703	21,3	962,75	23,076	2056,407	0	205,396	205,396	99,731	0	0	0	0	0	0	0
15:34:19	-388,378	2436,789	19,487	14,453	11,505	9,657	9,702	21,3	962,75	23,076	2056,788	0	205,396	205,396	99,731	0	0	0	0	0	0	0
15:34:19	-494,14	2431,848	19,634	14,599	11,47	9,606	9,701	21,3	962,75	23,076	2057,163	0	205,396	205,396	99,731	0	0	0	0	0	0	0
15:34:19	-208,544	2429,762	20,024	15,136	11,437	9,585	9,698	21,3	962,75	23,076	2057,535	0	205,396	205,396	99,731	0	0	0	0	0	0	0
15:34:19	-690,722	2422,855	19,829	15,185	11,408	9,513	9,695	21,3	962,75	23,076	2057,9	0	205,396	205,396	99,731	0	0	0	0	0	0	0
15:34:19	-689,111	2415,964	19,487	15,478	11,388	9,442	9,69	21,3	962,75	23,076	2058,259	0	205,396	205,396	99,731	0	0	0	0	0	0	0
15:34:19	-401,733	2411,946	19,341	15,869	11,373	9,401	9,684	21,3	962,75	23,076	2058,612	0	205,396	205,396	99,731	0	0	0	0	0	0	0
15:34:19	-690,356	2405,043	18,852	15,674	11,361	9,33	9,677	21,3	962,75	23,076	2058,959	0	205,396	205,396	99,731	0	0	0	0	0	0	0
15:34:19	-663,769	2398,405	18,413	15,478	11,347	9,261	9,669	21,3	962,75	23,076	2059,298	0	205,396	205,396	99,731	0	0	0	0	0	0	0
15:34:19	-616,064	2392,244	18,071	14,99	11,331	9,198	9,66	21,3	962,75	23,076	2059,631	0	205,396	205,396	99,731	0	0	0	0	0	0	0
15:34:19	-325,634	2388,988	18,071	14,795	11,313	9,164	9,65	21,3	962,75	23,076	2059,961	0	205,396	205,396	99,731	0	0	0	0	0	0	0
15:34:19	-300,488	2385,983	18,169	14,843	11,29	9,133	9,64	21,3	962,75	23,076	2060,287	0	205,396	205,396	99,731	0	0	0	0	0	0	0
15:34:19	-512,866	2380,855	18,169	14,306	11,261	9,08	9,629	21,3	962,75	23,076	2060,607	0	205,396	205,396	99,731	0	0	0	0	0	0	0
15:34:19	-615,112	2374,703	18,022	14,062	11,235	9,017	9,617	21,3	962,75	23,076	2060,921	0	205,396	205,396	99,731	0	0	0	0	0	0	0
15:34:19	-211,572	2372,588	18,218	14,306	11,212	8,995	9,605	21,3	962,75	23,076	2061,233	0	205,396	205,396	99,731	0	0	0	0	0	0	0
15:34:19	-517,456	2367,413	18,022	14,453	11,193	8,942	9,592	21,3	962,75	23,076	2061,539	0	205,396	205,396	99,731	0	0	0	0	0	0	0
15:34:19	-854,321	2358,87	17,387	14,209	11,179	8,854	9,577	21,3	962,75	23,076	2061,836	0	205,396	205,396	99,731	0	0	0	0	0	0	0
15:34:19	-435,864	2354,511	17,192	14,111	11,165	8,809	9,562	21,3	962,75	23,076	2062,129	0	205,396	205,396	99,731	0	0	0	0	0	0	0
15:34:19	-473,559	2349,776	16,948	13,916	11,152	8,76	9,546	21,3	962,75	23,076	2062,417	0	205,396	205,396	99,731	0	0	0	0	0	0	0
15:34:19	-487,5	2344,901	16,704	13,769	11,137	8,71	9,53	21,3	962,75	23,076	2062,699	0	205,396	205,396	99,731	0	0	0	0	0	0	0
15:34:19	-567,114	2339,23	16,46	13,33	11,118	8,651	9,513	21,3	962,75	23,076	2062,976	0	205,396	205,396	99,731	0	0	0	0	0	0	0
15:34:19	-245,214	2336,777	16,557	13,33	11,099	8,626	9,495	21,3	962,75	23,076	2063,25	0	205,396	205,396	99,731	0	0	0	0	0	0	0
15:34:19	-378,198	2332,995	16,606	13,33	11,075	8,587	9,478	21,3	962,75	23,076	2063,52	0	205,396	205,396	99,731	0	0	0	0	0	0	0
15:34:19	-272,363	2330,272	16,753	13,379	11,052	8,559	9,46	21,3	962,75	23,076	2063,786	0	205,396	205,396	99,731	0	0	0	0	0	0	0
15:34:19	-412,817	2326,144	16,753	13,769	11,029	8,516	9,441	21,3	962,75	23,076	2064,049	0	205,396	205,396	99,731	0	0	0	0	0	0	0
15:34:19	-475,024	2321,393	16,606	13,525	11,01	8,467	9,422	21,3	962,75	23,076	2064,306	0	205,396	205,396	99,731	0	0	0	0	0	0	0
15:34:19	-469,628	2316,697	16,46	13,379	10,991	8,419	9,402	21,3	962,75	23,076	2064,559	0	205,396	205,396	99,731	0	0	0	0	0	0	0
15:34:19	-484,204	2311,855	16,216	13,183	10,977	8,369	9,382	21,3	962,75	23,076	2064,806	0	205,396	205,396	99,731	0	0	0	0	0	0	0
15:34:19	-563,916	2306,216	15,971	13,086	10,958	8,311	9,361	21,3	962,75	23,076	2065,047	0	205,396	205,396	99,731	0	0	0	0	0	0	0
15:34:19	-156,933	2304,647	16,069	13,33	10,944	8,295	9,34	21,3	962,75	23,076	2065,287	0	205,396	205,396	99,731	0	0	0	0	0	0	0
15:34:19	-610,937	2298,537	15,776	13,037	10,925	8,232	9,318	21,3	962,75	23,076	2065,52	0	205,396	205,396	99,731	0	0	0	0	0	0	0
15:34:19	-296,679	2295,57	15,727	12,988	10,911	8,201	9,297	21,3	962,75	23,076	2065,75	0	205,396	205,396	99,731	0	0	0	0	0	0	0
15:34:19	-425,83	2291,312	15,63	12,988	10,892	8,157	9,274	21,3	962,75	23,076	2065,976	0	205,396	205,396	99,731	0	0	0	0	0	0	0
15:34:19	-388,842	2287,424	15,483	12,695	10,878	8,117	9,252	21,3	962,75	23,076	2066,197	0	205,396	205,396	99,731	0	0	0	0	0	0	0
15:34:19	-377,294	2283,651	15,434	12,744	10,859	8,078	9,229	21,3	962,75	23,076	2066,415	0	205,396	205,396	99,731	0	0	0	0	0	0	0
15:34:19	-284,106	2280,81	15,483	12,695	10,84	8,049	9,205	21,3	962,75	23,076	2066,629	0	205,396	205,396	99,731	0	0	0	0	0	0	0
15:34:19	-517,822	2275,631	15,288	12,744	10,822	7,996	9,182	21,3	962,75	23,076	2066,838	0	205,396	205,396	99,731	0	0	0	0	0	0	0
15:34:19	-294,238	2272,689	15,239	12,744	10,808	7,965	9,158	21,3	962,75	23,076	2067,044	0	205,396	205,396	99,731	0	0	0	0	0	0	0
15:34:19	-419,995	2268,489	15,141	12,695	10,789	7,922	9,134	21,3	962,75	23,076	2067,245	0	205,396	205,396	99,731	0	0	0	0	0	0	0
15:34:19	-389,55	2264,594	14,995	12,744	10,775	7,882	9,109	21,3	962,75	23,076	2067,443	0	205,396	205,396	99,731	0	0	0	0	0	0	0
15:34:19	-326,757	2261,326	14,995	12,695	10,756	7,848	9,084	21,3	962,75	23,076	2067,637	0	205,396	205,396	99,731	0	0	0	0	0	0	0
15:34:19	-330,078	2258,025	14,995	12,744	10,738	7,814	9,059	21,3	962,75	23,076	2067,827	0	205,396	205,396	99,731	0	0	0	0	0	0	0
15:34:19	-252,368	2255,502	14,995	12,695	10,723	7,788	9,035	21,3	962,75	23,076	2068,015	0	205,396	205,396	99,731	0	0	0	0	0	0	0
15:34:19	-515,991	2250,342	14,8	12,353	10,705	7,735	9,009	21,3	962,75	23,076	2068,197	0	205,396	205,396	99,731	0	0	0	0	0	0	0
15:34:19	-257,617	2247,765	14,8	12,5	10,69	7,708	8,984	21,3	962,75	23,076	2068,377	0	205,396	205,396	99,731	0	0	0	0	0	0	0
15:34:19	-312,695	2244,639	14,8	12,353	10,672	7,676	8,958	21,3	962,75	23,076	2068,553	0	205,396	205,396	99,731	0	0	0	0	0	0	0
15:34:19	-438,183	2240,257	14,604	12,451	10,658	7,631	8,932	21,3	962,75	23,076	2068,724	0	205,396	205,396	99,731	0	0	0	0	0	0	0
15:34:19	-268,896	2237,568	14,653	12,5	10,64	7,603	8,906	21,3	962,75	23,076	2068,893	0	205,396	205,396	99,731	0	0	0	0	0	0	0
15:34:19	-431,469	2233,253	14,458	12,256	10,626	7,559	8,879	21,3	962,75	23,076	2069,058	0	205,396	205,396	99,731	0	0	0	0	0	0	0
15:34:19	-302,441	2230,229	14,409	12,158	10,611	7,528	8,853	21,3	962,75	23,076	2069,219	0	205,396	205,396	99,731	0	0	0	0	0	0	0
15:34:19	-334,106	2226,888	14,311	12,353	10,598	7,493	8,826	21,3	962,75	23,076	2069,377	0	205,396	205,396	99,731	0	0	0	0	0	0	0
15:34:19	-358,374	2223,304	14,262	12,06	10,58	7,456	8,799	21,3	962,75	23,076	2069,53	0	205,396	205,396	99,731	0	0	0	0	0	0	0
15:34:19	-388,427	2219,42	14,116	12,158	10,566	7,416	8,772	21,3	962,75	23,076	2069,68	0	205,396	205,396	99,731	0	0	0	0	0	0	0
15:34:19	-340,429	2216,015	14,018	12,06	10,552	7,381	8,745	21,3	962,75	23,076	2069,826	0	205,396	205,396	99,731	0	0	0	0	0	0	0
15:34:19	-361,401	2212,401	13,969	12,109	10,534	7,344	8,718	21,3	962,75	23,076	2069,969	0	205,396	205,396	99,731	0	0	0	0	0	0	0
15:34:19	-260,717	2209,794	13,969	12,158	10,519	7,317	8,69	21,3	962,75	23,076	2070,109	0	205,396	205,396	99,731	0	0	0	0	0	0	0
15:34:19	-245,727	2207,337	13,969	12,158	10,505	7,292	8,663	21,3	962,75	23,076	2070,246	0	205,396	205,396	99,731	0	0	0	0	0	0	0
15:34:19	-379,443	2203,542	13,823	12,109	10,491	7,253	8,635	21,3	962,75	23,076	2070,379	0	205,396	205,396	99,731	0	0	0	0	0	0	0
15:34:20	-527,587	2198,266	13,481	11,816	10,48	7,198	8,607	21,3	962,75	23,076	2070,507	0	205,396	205,396	99,731	0	0	0	0	0	0	0
15:34:20	-224,072	2196,026	13,481	11,914	10,467	7,175	8,579	21,3	962,75	23,076	2070,633	0	205,396	205,396	99,731	0	0	0	0	0	0	0
15:34:20	-240,136	2193,624	13,481	11,816	10,453	7,15	8,551	21,3	962,75	23,076	2070,756	0	205,396	205,396	99,731	0	0	0	0	0	0	0
15:34:20	-255,126	2191,073	13,481	11,914	10,439	7,124	8,523	21,3	962,75	23,076	2070,876	0	205,396	205,396	99,731	0	0	0	0	0	0	0
15:34:20	-284,643	2188,227	13,432	11,963	10,425	7,095	8,495	21,3	962,75	23,076	2070,993	0	205,396	205,396	99,731	0	0	0	0	0	0	0
15:34:20	-251,708	2185,71	13,481	11,718	10,408	7,069	8,467	21,3	962,75	23,076	2071,108	0	205,396	205,396	99,731	0	0	0	0	0	0	0
15:34:20	-306,176	2182,648	13,432	11,767	10,394	7,037	8,439	21,3	962,75	23,076	2071,22	0	205,396	205,396	99,731	0	0	0	0	0	0	0
15:34:20	-211,865	2180,529	13,481	11,914	10,379	7,015	8,411	21,3	962,75	23,076	2071,329	0	205,396	205,396	99,731	0	0	0	0	0	0	0
15:34:20	-357,373	2176,955	13,335	12,06	10,367	6,978	8,383	21,3	962,75	23,076	2071,435	0	205,396	205,396	99,731	0	0	0	0	0	0	0
15:34:20	-385,473	2173,101	13,139	11,914	10,355	6,939	8,354	21,3	962,75	23,076	2071,537	0	205,396	205,396	99,731	0	0	0	0	0	0	0
15:34:20	-270,947	2170,391	13,042	11,718	10,345	6,911	8,326	21,3	962,75	23,076	2071,636	0	205,396	205,396	99,731	0	0	0	0	0	0	0
15:34:20	-270,336	2167,688	12,993	11,816	10,332	6,883	8,298	21,3	962,75	23,076	2071,732	0	205,396	205,396	99,731	0	0	0	0	0	0	0
15:34:20	-224,316	2165,445	12,944	11,767	10,322	6,86	8,27	21,3	962,75	23,076	2071,825	0	205,396	205,396	99,731	0	0	0	0	0	0	0
15:34:20	-243,139	2163,013	12,944	11,718	10,308	6,835	8,242	21,3	962,75	23,076	2071,917	0	205,396	205,396	99,731	0	0	0	0	0	0	0
15:34:20	-254,565	2160,468	12,846	11,718	10,299	6,808	8,213	21,3	962,75	23,076	2072,005	0	205,396	205,396	99,731	0	0	0	0	0	0	0
15:34:20	-274,633	2157,721	12,798	11,523	10,286	6,78	8,185	21,3	962,75	23,076	2072,091	0	205,396	205,396	99,731	0	0	0	0	0	0	0
15:34:20	-164,697	2156,074	12,798	11,523	10,277	6,763	8,157	21,3	962,75	23,076	2072,175	0	205,396	205,396	99,731	0	0	0	0	0	0	0
15:34:20	-301,806	2153,056	12,651	11,279	10,267	6,732	8,129	21,3	962,75	23,076	2072,256	0	205,396	205,396	99,731	0	0	0	0	0	0	0
15:34:20	-387,109	2149,185	12,456	11,279	10,255	6,692	8,101	21,3	962,75	23,076	2072,333	0	205,396	205,396	99,731	0	0	0	0	0	0	0
15:34:20	-152,807	2147,657	12,456	11,377	10,247	6,676	8,073	21,3	962,75	23,076	2072,408	0	205,396	205,396	99,731	0	0	0	0	0	0	0
15:34:20	-304,956	2144,608	12,309	11,181	10,237	6,645	8,045	21,3	962,75	23,076	2072,48	0	205,396	205,396	99,731	0	0	0	0	0	0	0
15:34:20	-124,682	2143,361	12,358	11,279	10,228	6,632	8,018	21,3	962,75	23,076	2072,551	0	205,396	205,396	99,731	0	0	0	0	0	0	0
15:34:20	-241,992	2140,941	12,358	11,377	10,214	6,607	7,99	21,3	962,75	23,076	2072,62	0	205,396	205,396	99,731	0	0	0	0	0	0	0
15:34:20	-159,106	2139,35	12,358	11,23	10,205	6,591	7,963	21,2	962,75	23,076	2072,686	0	205,396	205,396	99,731	0	0	0	0	0	0	0
15:34:20	-173,242	2137,617	12,358	11,425	10,195	6,573	7,935	21,2	962,75	23,076	2072,751	0	205,396	205,396	99,731	0	0	0	0	0	0	0
15:34:20	-283,251	2134,785	12,212	11,377	10,187	6,544	7,908	21,2	962,75	23,076	2072,813	0	205,396	205,396	99,731	0	0	0	0	0	0	0
15:34:20	-222,924	2132,556	12,065	11,279	10,182	6,521	7,881	21,2	962,75	23,076	2072,873	0	205,396	205,396	99,731	0	0	0	0	0	0	0
15:34:20	-208,789	2130,468	12,016	11,23	10,172	6,499	7,854	21,2	962,75	23,076	2072,93	0	205,396	205,396	99,731	0	0	0	0	0	0	0
15:34:20	-212,109	2128,347	11,87	11,181	10,168	6,477	7,827	21,2	962,75	23,076	2072,986	0	205,396	205,396	99,731	0	0	0	0	0	0	0
15:34:20	-315,551	2125,191	11,626	11,084	10,163	6,445	7,8	21,2	962,75	23,076	2073,038	0	205,396	205,396	99,731	0	0	0	0	0	0	0
15:34:20	-164,477	2123,546	11,626	11,084	10,154	6,428	7,773	21,2	962,75	23,076	2073,089	0	205,396	205,396	99,731	0	0	0	0	0	0	0
15:34:20	-31,958	2123,227	11,772	11,23	10,144	6,425	7,746	21,2	962,75	23,076	2073,139	0	205,396	205,396	99,731	0	0	0	0	0	0	0
15:34:20	-145,019	2121,776	11,87	11,23	10,131	6,41	7,72	21,2	962,75	23,076	2073,187	0	205,396	205,396	99,731	0	0	0	0	0	0	0
15:34:20	-178,442	2119,992	11,87	11,279	10,121	6,391	7,694	21,2	962,75	23,076	2073,234	0	204,17	204,17	99,726	0	0	0	0	0	0	0
15:34:20	-161,181	2118,38	11,87	11,23	10,112	6,375	7,668	21,2	962,75	23,076	2073,279	0	204,17	204,17	99,726	0	0	0	0	0	0	0
15:34:20	-252,783	2115,852	11,772	11,23	10,102	6,348	7,642	21,2	962,75	23,076	2073,322	0	204,17	204,17	99,726	0	0	0	0	0	0	0
15:34:20	-90,38	2114,949	11,772	11,084	10,097	6,339	7,617	21,2	962,75	23,076	2073,364	0	204,17	204,17	99,726	0	0	0	0	0	0	0
15:34:20	-217,309	2112,776	11,626	11,035	10,093	6,317	7,591	21,2	962,75	23,076	2073,403	0	204,17	204,17	99,726	0	0	0	0	0	0	0
15:34:20	-246,167	2110,314	11,528	10,937	10,084	6,291	7,566	21,2	962,75	23,076	2073,44	0	204,17	204,17	99,726	0	0	0	0	0	0	0
15:34:20	-92,431	2109,39	11,528	11,035	10,078	6,282	7,541	21,2	962,75	23,076	2073,476	0	204,17	204,17	99,726	0	0	0	0	0	0	0
15:34:20	-165,356	2107,736	11,528	11,035	10,069	6,265	7,516	21,2	962,75	23,076	2073,51	0	204,17	204,17	99,726	0	0	0	0	0	0	0
15:34:20	-82,763	2106,908	11,528	11,035	10,064	6,256	7,491	21,2	962,75	23,076	2073,543	0	204,17	204,17	99,726	0	0	0	0	0	0	0
15:34:20	-168,872	2105,22	11,528	11,084	10,055	6,239	7,466	21,2	962,75	23,076	2073,575	0	204,17	204,17	99,726	0	0	0	0	0	0	0
15:34:20	-71,875	2104,501	11,626	11,084	10,046	6,231	7,442	21,2	962,75	23,076	2073,606	0	204,17	204,17	99,726	0	0	0	0	0	0	0
15:34:20	-90,356	2103,597	11,626	11,084	10,04	6,222	7,418	21,2	962,75	23,076	2073,636	0	204,17	204,17	99,726	0	0	0	0	0	0	0
15:34:20	-299,804	2100,599	11,479	11,035	10,031	6,191	7,394	21,2	962,75	23,076	2073,663	0	204,17	204,17	99,726	0	0	0	0	0	0	0
15:34:20	-124,707	2099,352	11,43	10,937	10,027	6,178	7,37	21,2	962,75	23,076	2073,689	0	204,17	204,17	99,726	0	0	0	0	0	0	0
15:34:20	-176,147	2097,591	11,333	10,937	10,022	6,16	7,347	21,2	962,75	23,076	2073,713	0	204,17	204,17	99,726	0	0	0	0	0	0	0
15:34:20	-129,907	2096,292	11,284	10,888	10,017	6,147	7,323	21,2	962,75	23,076	2073,735	0	204,17	204,17	99,726	0	0	0	0	0	0	0
15:34:20	-176,098	2094,531	11,186	10,84	10,012	6,129	7,3	21,2	962,75	23,076	2073,756	0	204,17	204,17	99,726	0	0	0	0	0	0	0
15:34:20	9,545	2094,626	11,284	10,888	10,007	6,13	7,277	21,2	962,75	23,076	2073,777	0	204,17	204,17	99,726	0	0	0	0	0	0	0
15:34:20	-257,714	2092,049	11,186	10,888	9,998	6,103	7,254	21,2	962,75	23,076	2073,795	0	204,17	204,17	99,726	0	0	0	0	0	0	0
15:34:20	4,223	2092,091	11,284	10,84	9,993	6,104	7,231	21,2	962,75	23,076	2073,814	0	204,17	204,17	99,726	0	0	0	0	0	0	0
15:34:20	-176,22	2090,329	11,186	10,84	9,988	6,085	7,209	21,2	962,75	23,076	2073,83	0	204,17	204,17	99,726	0	0	0	0	0	0	0
15:34:20	-82,714	2089,502	11,186	10,888	9,983	6,077	7,186	21,2	962,75	23,076	2073,846	0	204,17	204,17	99,726	0	0	0	0	0	0	0
15:34:20	-79,589	2088,706	11,284	10,937	9,974	6,069	7,165	21,2	962,75	23,076	2073,861	0	204,17	204,17	99,726	0	0	0	0	0	0	0
15:34:20	-166,552	2087,04	11,284	10,937	9,964	6,051	7,143	21,2	962,75	23,076	2073,874	0	204,17	204,17	99,726	0	0	0	0	0	0	0
15:34:20	-177,197	2085,268	11,186	10,937	9,959	6,033	7,121	21,2	962,75	23,076	2073,885	0	204,17	204,17	99,726	0	0	0	0	0	0	0
15:34:20	-82,543	2084,443	11,186	10,937	9,955	6,025	7,099	21,2	962,75	23,076	2073,896	0	204,17	204,17	99,726	0	0	0	0	0	0	0
15:34:20	-85,034	2083,593	11,186	10,937	9,95	6,016	7,078	21,2	962,75	23,076	2073,906	0	204,17	204,17	99,726	0	0	0	0	0	0	0
15:34:20	-128,784	2082,305	11,137	10,888	9,945	6,003	7,057	21,2	962,75	23,076	2073,914	0	204,17	204,17	99,726	0	0	0	0	0	0	0
15:34:20	-220,922	2080,096	10,991	10,742	9,94	5,98	7,036	21,2	962,75	23,076	2073,92	0	204,17	204,17	99,726	0	0	0	0	0	0	0
15:34:20	0	2080,096	10,991	10,742	9,94	5,98	7,015	21,2	962,75	23,076	2073,926	0	204,17	204,17	99,726	0	0	0	0	0	0	0
15:34:20	-128,759	2078,808	10,942	10,693	9,935	5,967	6,995	21,2	962,75	23,076	2073,931	0	204,17	204,17	99,726	0	0	0	0	0	0	0
15:34:20	-83,789	2077,97	10,942	10,693	9,931	5,958	6,974	21,2	962,75	23,076	2073,935	0	204,17	204,17	99,726	0	0	0	0	0	0	0
15:34:20	-220,8	2075,762	10,796	10,595	9,926	5,935	6,954	21,2	962,75	23,076	2073,937	0	204,17	204,17	99,726	0	0	0	0	0	0	0
15:34:20	0	2075,762	10,796	10,547	9,926	5,935	6,934	21,2	962,75	23,076	2073,939	0	204,17	204,17	99,726	0	0	0	0	0	0	0
15:34:20	-40,014	2075,362	10,844	10,595	9,921	5,931	6,914	21,2	962,75	23,076	2073,94	0	204,17	204,17	99,726	0	0	0	0	0	0	0
15:34:20	-219,726	2073,165	10,698	10,547	9,916	5,908	6,895	21,2	962,75	23,076	2073,165	0	204,17	204,17	99,726	0	0	0	0	0	0	0
15:34:20	-129,736	2071,867	10,649	10,4	9,911	5,895	6,875	21,2	962,75	23,076	2071,867	0	204,17	204,17	99,726	0	0	0	0	0	0	0
15:34:20	-39,868	2071,469	10,698	10,547	9,906	5,891	6,856	21,2	962,75	23,076	2071,469	0	204,17	204,17	99,726	0	0	0	0	0	0	0
15:34:20	5,151	2071,52	10,796	10,547	9,902	5,891	6,837	21,2	962,75	23,076	2071,469	0	204,17	204,17	99,726	0	0	0	0	0	0	0
15:34:20	-174,902	2069,771	10,698	10,547	9,897	5,873	6,818	21,2	962,75	23,076	2069,771	0	204,17	204,17	99,726	0	0	0	0	0	0	0
15:34:20	5,078	2069,822	10,796	10,547	9,892	5,874	6,799	21,2	962,75	23,076	2069,771	0	204,17	204,17	99,726	0	0	0	0	0	0	0
15:34:20	-34,79	2069,474	10,942	10,693	9,882	5,87	6,781	21,2	962,75	23,076	2069,474	0	204,17	204,17	99,726	0	0	0	0	0	0	0
15:34:20	-84,814	2068,626	10,942	10,742	9,878	5,862	6,763	21,2	962,75	23,076	2068,626	0	204,17	204,17	99,726	0	0	0	0	0	0	0
15:34:20	-85,913	2067,767	10,942	10,742	9,873	5,853	6,745	21,2	962,75	23,076	2067,767	0	204,17	204,17	99,726	0	0	0	0	0	0	0
15:34:20	-83,911	2066,928	10,942	10,693	9,868	5,844	6,728	21,2	962,75	23,076	2066,928	0	204,17	204,17	99,726	0	0	0	0	0	0	0
15:34:20	-38,842	2066,539	10,991	10,742	9,863	5,84	6,71	21,2	962,75	23,076	2066,539	0	204,17	204,17	99,726	0	0	0	0	0	0	0
15:34:20	-128,686	2065,252	10,942	10,693	9,858	5,827	6,693	21,2	962,75	23,076	2065,252	0	204,17	204,17	99,726	0	0	0	0	0	0	0
15:34:20	-85,888	2064,393	10,942	10,693	9,854	5,818	6,676	21,2	962,75	23,076	2064,393	0	204,17	204,17	99,726	0	0	0	0	0	0	0
15:34:20	-89,819	2063,495	10,844	10,595	9,854	5,809	6,659	21,2	962,75	23,076	2063,495	0	204,17	204,17	99,726	0	0	0	0	0	0	0
15:34:20	-78,759	2062,708	10,942	10,693	9,844	5,801	6,642	21,2	962,75	23,076	2062,708	0	204,17	204,17	99,726	0	0	0	0	0	0	0
15:34:20	-83,764	2061,87	10,942	10,693	9,839	5,792	6,625	21,2	962,75	23,076	2061,87	0	204,17	204,17	99,726	0	0	0	0	0	0	0
15:34:20	-86,059	2061,009	10,942	10,693	9,834	5,783	6,609	21,2	962,75	23,076	2061,009	0	204,17	204,17	99,726	0	0	0	0	0	0	0
15:34:20	-82,69	2060,182	10,942	10,693	9,83	5,775	6,592	21,2	962,75	23,076	2060,182	0	204,17	204,17	99,726	0	0	0	0	0	0	0
15:34:20	-86,938	2059,313	10,942	10,742	9,825	5,766	6,576	21,2	962,75	23,076	2059,313	0	204,17	204,17	99,726	0	0	0	0	0	0	0
15:34:20	-134,643	2057,967	10,796	10,595	9,825	5,752	6,56	21,2	962,75	23,076	2057,967	0	204,17	204,17	99,726	0	0	0	0	0	0	0
15:34:20	-82,739	2057,139	10,796	10,595	9,82	5,743	6,544	21,2	962,75	23,076	2057,139	0	204,17	204,17	99,726	0	0	0	0	0	0	0
15:34:20	-220,507	2054,934	10,649	10,547	9,815	5,72	6,528	21,2	962,75	23,076	2054,934	0	204,17	204,17	99,726	0	0	0	0	0	0	0
15:34:20	44,897	2055,383	10,698	10,547	9,815	5,725	6,512	21,2	962,75	23,076	2054,935	0	204,17	204,17	99,726	0	0	0	0	0	0	0
15:34:20	-77,734	2054,606	10,796	10,595	9,806	5,717	6,497	21,2	962,75	23,076	2054,606	0	204,17	204,17	99,726	0	0	0	0	0	0	0
15:34:20	48,535	2055,091	10,942	10,742	9,801	5,722	6,481	21,2	962,75	23,076	2054,606	0	204,17	204,17	99,726	0	0	0	0	0	0	0
15:34:20	-175,61	2053,335	10,844	10,595	9,796	5,704	6,466	21,2	962,75	23,076	2053,335	0	204,17	204,17	99,726	0	0	0	0	0	0	0
15:34:20	-159,912	2051,736	10,844	10,693	9,787	5,688	6,451	21,2	962,75	23,076	2051,736	0	204,17	204,17	99,726	0	0	0	0	0	0	0
15:34:20	-1,66	2051,719	10,942	10,84	9,781	5,687	6,436	21,2	962,75	23,076	2051,719	0	204,17	204,17	99,726	0	0	0	0	0	0	0
15:34:20	-84,79	2050,871	10,942	10,84	9,777	5,679	6,421	21,2	962,75	23,076	2050,871	0	204,17	204,17	99,726	0	0	0	0	0	0	0
15:34:20	-79,541	2050,076	10,942	10,84	9,772	5,67	6,406	21,2	962,75	23,076	2050,076	0	204,17	204,17	99,726	0	0	0	0	0	0	0
15:34:20	-95,141	2049,125	10,844	10,742	9,772	5,661	6,392	21,2	962,75	23,076	2049,125	0	204,17	204,17	99,726	0	0	0	0	0	0	0
15:34:20	-123,144	2047,893	10,796	10,693	9,767	5,648	6,377	21,2	962,75	23,076	2047,893	0	204,17	204,17	99,726	0	0	0	0	0	0	0
15:34:21	-97,241	2046,921	10,698	10,595	9,767	5,638	6,363	21,2	962,75	23,076	2046,921	0	204,17	204,17	99,726	0	0	0	0	0	0	0
15:34:21	-123,12	2045,69	10,649	10,595	9,763	5,625	6,348	21,2	962,75	23,076	2045,69	0	204,17	204,17	99,726	0	0	0	0	0	0	0
15:34:21	-83,74	2044,852	10,649	10,595	9,758	5,617	6,334	21,2	962,75	23,076	2044,852	0	204,17	204,17	99,726	0	0	0	0	0	0	0
15:34:21	-83,752	2044,015	10,649	10,595	9,753	5,608	6,32	21,2	962,75	23,076	2044,015	0	204,17	204,17	99,726	0	0	0	0	0	0	0
15:34:21	43,164	2044,446	10,796	10,693	9,748	5,612	6,306	21,2	962,75	23,076	2044,015	0	204,17	204,17	99,726	0	0	0	0	0	0	0
15:34:21	-83,74	2043,609	10,796	10,693	9,743	5,604	6,292	21,2	962,75	23,076	2043,609	0	204,17	204,17	99,726	0	0	0	0	0	0	0
15:34:21	-38,964	2043,219	10,844	10,693	9,738	5,6	6,278	21,2	962,75	23,076	2043,219	0	204,17	204,17	99,726	0	0	0	0	0	0	0
15:34:21	-82,702	2042,392	10,844	10,742	9,734	5,591	6,265	21,2	962,75	23,076	2042,392	0	204,17	204,17	99,726	0	0	0	0	0	0	0
15:34:21	-209,729	2040,295	10,698	10,595	9,729	5,57	6,251	21,2	962,75	23,076	2040,295	0	204,17	204,17	99,726	0	0	0	0	0	0	0
15:34:21	-8,447	2040,21	10,698	10,595	9,729	5,569	6,238	21,2	962,75	23,076	2040,21	0	204,17	204,17	99,726	0	0	0	0	0	0	0
15:34:21	-119,006	2039,02	10,649	10,547	9,725	5,556	6,225	21,2	962,75	23,076	2039,02	0	204,17	204,17	99,726	0	0	0	0	0	0	0
15:34:21	-8,447	2038,936	10,649	10,498	9,724	5,556	6,211	21,2	962,75	23,076	2038,936	0	204,17	204,17	99,726	0	0	0	0	0	0	0
15:34:21	-82,69	2038,109	10,649	10,498	9,719	5,547	6,198	21,2	962,75	23,076	2038,109	0	204,17	204,17	99,726	0	0	0	0	0	0	0
15:34:21	-82,69	2037,282	10,649	10,547	9,715	5,538	6,185	21,2	962,75	23,076	2037,282	0	204,17	204,17	99,726	0	0	0	0	0	0	0
15:34:21	-45,483	2036,827	10,698	10,498	9,71	5,534	6,173	21,2	962,75	23,076	2036,827	0	204,17	204,17	99,726	0	0	0	0	0	0	0
15:34:21	7,934	2036,907	10,796	10,498	9,705	5,535	6,16	21,2	962,75	23,076	2036,827	0	204,17	204,17	99,726	0	0	0	0	0	0	0
15:34:21	-81,628	2036,09	10,796	10,547	9,7	5,526	6,148	21,2	962,75	23,076	2036,09	0	204,17	204,17	99,726	0	0	0	0	0	0	0
15:34:21	-170,141	2034,389	10,698	10,547	9,696	5,509	6,135	21,2	962,75	23,076	2034,389	0	204,17	204,17	99,726	0	0	0	0	0	0	0
15:34:21	-89,025	2033,499	10,698	10,547	9,691	5,499	6,123	21,2	962,75	23,076	2033,499	0	204,17	204,17	99,726	0	0	0	0	0	0	0
15:34:21	-80,578	2032,693	10,698	10,547	9,686	5,491	6,11	21,2	962,75	23,076	2032,693	0	204,17	204,17	99,726	0	0	0	0	0	0	0
15:34:21	10,009	2032,793	10,796	10,595	9,682	5,492	6,098	21,2	962,75	23,076	2032,693	0	204,17	204,17	99,726	0	0	0	0	0	0	0
15:34:21	-79,345	2031,999	10,796	10,595	9,677	5,484	6,086	21,2	962,75	23,076	2031,999	0	204,17	204,17	99,726	0	0	0	0	0	0	0
15:34:21	-79,541	2031,204	10,796	10,547	9,673	5,476	6,074	21,2	962,75	23,076	2031,204	0	204,17	204,17	99,726	0	0	0	0	0	0	0
15:34:21	-99,206	2030,212	10,698	10,547	9,672	5,466	6,062	21,1	959,89	23,076	2030,212	0	204,17	204,17	99,726	0	0	0	0	0	0	0
15:34:21	-117,614	2029,036	10,649	10,498	9,667	5,453	6,05	21,1	959,89	23,076	2029,036	0	204,17	204,17	99,726	0	0	0	0	0	0	0
15:34:21	-89,526	2028,141	10,551	10,351	9,667	5,444	6,038	21,1	959,89	23,076	2028,141	0	204,17	204,17	99,726	0	0	0	0	0	0	0
15:34:21	-10,729	2028,033	10,551	10,498	9,667	5,443	6,027	21,1	959,89	23,076	2028,033	0	204,17	204,17	99,726	0	0	0	0	0	0	0
15:34:21	-78,271	2027,251	10,551	10,4	9,662	5,435	6,015	21,1	959,89	23,076	2027,251	0	204,17	204,17	99,726	0	0	0	0	0	0	0
15:34:21	0,317	2027,254	10,649	10,498	9,657	5,435	6,004	21,1	959,89	23,076	2027,251	0	204,17	204,17	99,726	0	0	0	0	0	0	0
15:34:21	-77,221	2026,481	10,649	10,498	9,653	5,427	5,993	21,1	959,89	23,076	2026,481	0	204,17	204,17	99,726	0	0	0	0	0	0	0
15:34:21	-166,918	2024,812	10,551	10,4	9,649	5,41	5,981	21,1	959,89	23,076	2024,812	0	204,17	204,17	99,726	0	0	0	0	0	0	0
15:34:21	1,513	2024,827	10,649	10,498	9,644	5,41	5,97	21,1	959,89	23,076	2024,812	0	204,17	204,17	99,726	0	0	0	0	0	0	0
15:34:21	-32,666	2024,501	10,698	10,547	9,639	5,407	5,959	21,1	959,89	23,076	2024,501	0	204,17	204,17	99,726	0	0	0	0	0	0	0
15:34:21	-56,506	2023,936	10,649	10,498	9,638	5,401	5,948	21,1	959,89	23,076	2023,936	0	202,952	202,952	99,721	0	0	0	0	0	0	0
15:34:21	-210,388	2021,832	10,503	10,351	9,634	5,379	5,937	21,1	959,89	23,076	2021,832	0	202,952	202,952	99,721	0	0	0	0	0	0	0
15:34:21	0	2021,832	10,503	10,498	9,634	5,379	5,926	21,1	959,89	23,076	2021,832	0	202,952	202,952	99,721	0	0	0	0	0	0	0
15:34:21	-56,506	2021,267	10,454	10,498	9,633	5,373	5,915	21,1	959,89	23,076	2021,267	0	202,952	202,952	99,721	0	0	0	0	0	0	0
15:34:21	-63,305	2020,634	10,454	10,351	9,63	5,367	5,904	21,1	959,89	23,076	2020,634	0	202,952	202,952	99,721	0	0	0	0	0	0	0
15:34:21	-164,721	2018,987	10,356	10,205	9,626	5,35	5,893	21,1	959,89	23,076	2018,987	0	202,952	202,952	99,721	0	0	0	0	0	0	0
15:34:21	-23,571	2018,751	10,356	10,351	9,624	5,347	5,883	21,1	959,89	23,076	2018,751	0	202,952	202,952	99,721	0	0	0	0	0	0	0
15:34:21	26,098	2019,012	10,454	10,498	9,621	5,35	5,872	21,1	959,89	23,076	2018,751	0	202,952	202,952	99,721	0	0	0	0	0	0	0
15:34:21	-86,865	2018,143	10,454	10,351	9,616	5,341	5,862	21,1	959,89	23,076	2018,143	0	202,952	202,952	99,721	0	0	0	0	0	0	0
15:34:21	-75,305	2017,39	10,454	10,498	9,611	5,333	5,851	21,1	959,89	23,076	2017,39	0	202,952	202,952	99,721	0	0	0	0	0	0	0
15:34:21	32,91	2017,719	10,503	10,498	9,611	5,337	5,841	21,1	959,89	23,076	2017,39	0	202,952	202,952	99,721	0	0	0	0	0	0	0
15:34:21	-74,047	2016,979	10,503	10,547	9,607	5,329	5,831	21,1	959,89	23,076	2016,979	0	202,952	202,952	99,721	0	0	0	0	0	0	0
15:34:21	-44,689	2016,532	10,454	10,498	9,607	5,325	5,821	21,1	959,89	23,076	2016,532	0	202,952	202,952	99,721	0	0	0	0	0	0	0
15:34:21	-73,022	2015,802	10,454	10,351	9,602	5,317	5,811	21,1	959,89	23,076	2015,802	0	202,952	202,952	99,721	0	0	0	0	0	0	0
15:34:21	-12,841	2015,673	10,454	10,498	9,602	5,316	5,802	21,1	959,89	23,076	2015,673	0	202,952	202,952	99,721	0	0	0	0	0	0	0
15:34:21	-134,057	2014,333	10,307	10,302	9,602	5,302	5,792	21,1	959,89	23,076	2014,333	0	202,952	202,952	99,721	0	0	0	0	0	0	0
15:34:21	-72,998	2013,603	10,307	10,205	9,598	5,294	5,782	21,1	959,89	23,076	2013,603	0	202,952	202,952	99,721	0	0	0	0	0	0	0
15:34:21	31,86	2013,921	10,356	10,205	9,597	5,298	5,773	21,1	959,89	23,076	2013,603	0	202,952	202,952	99,721	0	0	0	0	0	0	0
15:34:21	-73,01	2013,191	10,356	10,302	9,593	5,29	5,763	21,1	959,89	23,076	2013,191	0	202,952	202,952	99,721	0	0	0	0	0	0	0
15:34:21	-72,961	2012,461	10,356	10,302	9,588	5,283	5,754	21,1	959,89	23,076	2012,461	0	202,952	202,952	99,721	0	0	0	0	0	0	0
15:34:21	76,33	2013,225	10,454	10,351	9,588	5,29	5,745	21,1	959,89	23,076	2012,462	0	202,952	202,952	99,721	0	0	0	0	0	0	0
15:34:21	-134,033	2011,884	10,307	10,205	9,588	5,277	5,736	21,1	959,89	23,076	2011,884	0	202,952	202,952	99,721	0	0	0	0	0	0	0
15:34:21	-13,171	2011,753	10,356	10,302	9,584	5,275	5,727	21,1	959,89	23,076	2011,753	0	202,952	202,952	99,721	0	0	0	0	0	0	0
15:34:21	-27,966	2011,473	10,356	10,302	9,583	5,272	5,718	21,1	959,89	23,076	2011,473	0	202,952	202,952	99,721	0	0	0	0	0	0	0
15:34:21	-70,886	2010,764	10,356	10,302	9,579	5,265	5,709	21,1	959,89	23,076	2010,764	0	202,952	202,952	99,721	0	0	0	0	0	0	0
15:34:21	18,457	2010,949	10,454	10,351	9,575	5,267	5,7	21,1	959,89	23,076	2010,764	0	202,952	202,952	99,721	0	0	0	0	0	0	0
15:34:21	-41,162	2010,537	10,503	10,351	9,57	5,263	5,692	21,1	959,89	23,076	2010,537	0	202,952	202,952	99,721	0	0	0	0	0	0	0
15:34:21	-39,05	2010,147	10,551	10,547	9,565	5,259	5,683	21,1	959,89	23,076	2010,147	0	202,952	202,952	99,721	0	0	0	0	0	0	0
15:34:21	75,439	2010,901	10,649	10,595	9,564	5,267	5,675	21,1	959,89	23,076	2010,147	0	202,952	202,952	99,721	0	0	0	0	0	0	0
15:34:21	-189,965	2009,001	10,503	10,351	9,561	5,247	5,666	21,1	959,89	23,076	2009,001	0	202,952	202,952	99,721	0	0	0	0	0	0	0
15:34:21	0	2009,001	10,503	10,351	9,561	5,247	5,658	21,1	959,89	23,076	2009,001	0	202,952	202,952	99,721	0	0	0	0	0	0	0
15:34:21	-44,653	2008,555	10,454	10,302	9,561	5,242	5,65	21,1	959,89	23,076	2008,555	0	202,952	202,952	99,721	0	0	0	0	0	0	0
15:34:21	-103,21	2007,523	10,356	10,302	9,56	5,232	5,642	21,1	959,89	23,076	2007,523	0	202,952	202,952	99,721	0	0	0	0	0	0	0
15:34:21	0	2007,523	10,356	10,351	9,56	5,232	5,634	21,1	959,89	23,076	2007,523	0	202,952	202,952	99,721	0	0	0	0	0	0	0
15:34:21	-44,641	2007,076	10,307	10,205	9,56	5,227	5,626	21,1	959,89	23,076	2007,076	0	202,952	202,952	99,721	0	0	0	0	0	0	0
15:34:21	-89,294	2006,183	10,21	10,156	9,56	5,218	5,618	21,1	959,89	23,076	2006,183	0	202,952	202,952	99,721	0	0	0	0	0	0	0
15:34:21	5,578	2006,239	10,307	10,205	9,556	5,218	5,61	21,1	959,89	23,076	2006,183	0	202,952	202,952	99,721	0	0	0	0	0	0	0
15:34:21	-69,836	2005,541	10,307	10,156	9,552	5,211	5,602	21,1	959,89	23,076	2005,541	0	202,952	202,952	99,721	0	0	0	0	0	0	0
15:34:21	120,043	2006,741	10,454	10,302	9,551	5,224	5,595	21,1	959,89	23,076	2005,542	0	202,952	202,952	99,721	0	0	0	0	0	0	0
15:34:21	-84,765	2005,894	10,454	10,351	9,546	5,215	5,587	21,1	959,89	23,076	2005,542	0	202,952	202,952	99,721	0	0	0	0	0	0	0
15:34:21	-89,282	2005,001	10,356	10,205	9,546	5,206	5,58	21,1	959,89	23,076	2005,001	0	202,952	202,952	99,721	0	0	0	0	0	0	0
15:34:21	-44,641	2004,554	10,307	10,302	9,546	5,201	5,572	21,1	959,89	23,076	2004,554	0	202,952	202,952	99,721	0	0	0	0	0	0	0
15:34:21	-89,27	2003,662	10,21	10,156	9,546	5,192	5,565	21,1	959,89	23,076	2003,662	0	202,952	202,952	99,721	0	0	0	0	0	0	0
15:34:21	-2,587	2003,636	10,356	10,351	9,538	5,192	5,558	21,1	959,89	23,076	2003,636	0	202,952	202,952	99,721	0	0	0	0	0	0	0
15:34:21	-15,991	2003,476	10,356	10,4	9,537	5,19	5,55	21,1	959,89	23,076	2003,476	0	202,952	202,952	99,721	0	0	0	0	0	0	0
15:34:21	-67,7	2002,799	10,356	10,302	9,534	5,183	5,543	21,1	959,89	23,076	2002,799	0	202,952	202,952	99,721	0	0	0	0	0	0	0
15:34:21	-16,04	2002,638	10,356	10,302	9,533	5,181	5,536	21,1	959,89	23,076	2002,638	0	202,952	202,952	99,721	0	0	0	0	0	0	0
15:34:21	21,545	2002,854	10,454	10,4	9,529	5,184	5,529	21,1	959,89	23,076	2002,639	0	202,952	202,952	99,721	0	0	0	0	0	0	0
15:34:21	0	2002,854	10,454	10,498	9,529	5,184	5,522	21,1	959,89	23,076	2002,639	0	202,952	202,952	99,721	0	0	0	0	0	0	0
15:34:21	-104,174	2001,812	10,356	10,351	9,528	5,173	5,516	21,1	959,89	23,076	2001,812	0	202,952	202,952	99,721	0	0	0	0	0	0	0
15:34:21	-96,166	2000,851	10,307	10,156	9,525	5,163	5,509	21,1	959,89	23,076	2000,851	0	202,952	202,952	99,721	0	0	0	0	0	0	0
15:34:21	29,479	2001,145	10,356	10,205	9,524	5,166	5,502	21,1	959,89	23,076	2000,851	0	202,952	202,952	99,721	0	0	0	0	0	0	0
15:34:21	22,778	2001,373	10,454	10,302	9,52	5,168	5,495	21,1	959,89	23,076	2000,851	0	202,952	202,952	99,721	0	0	0	0	0	0	0
15:34:21	-16,174	2001,211	10,454	10,302	9,519	5,167	5,489	21,1	959,89	23,076	2000,852	0	202,952	202,952	99,721	0	0	0	0	0	0	0
15:34:21	-66,503	2000,546	10,454	10,351	9,516	5,16	5,483	21,1	959,89	23,076	2000,546	0	202,952	202,952	99,721	0	0	0	0	0	0	0
15:34:21	-16,174	2000,385	10,454	10,205	9,515	5,158	5,476	21,1	959,89	23,076	2000,385	0	202,952	202,952	99,721	0	0	0	0	0	0	0
15:34:21	-89,233	1999,492	10,356	10,156	9,515	5,149	5,47	21,1	959,89	23,076	1999,492	0	202,952	202,952	99,721	0	0	0	0	0	0	0
15:34:21	-44,616	1999,046	10,307	10,156	9,515	5,144	5,463	21,1	959,89	23,076	1999,046	0	202,952	202,952	99,721	0	0	0	0	0	0	0
15:34:21	0	1999,046	10,307	10,156	9,515	5,144	5,457	21,1	959,89	23,076	1999,046	0	202,952	202,952	99,721	0	0	0	0	0	0	0
15:34:21	-89,208	1998,154	10,21	10,156	9,515	5,135	5,451	21,1	959,89	23,076	1998,154	0	202,952	202,952	99,721	0	0	0	0	0	0	0
15:34:21	-14,941	1998,005	10,21	10,205	9,514	5,134	5,445	21,1	959,89	23,076	1998,005	0	202,952	202,952	99,721	0	0	0	0	0	0	0
15:34:21	-66,479	1997,34	10,21	10,156	9,51	5,127	5,438	21,1	959,89	23,076	1997,34	0	202,952	202,952	99,721	0	0	0	0	0	0	0
15:34:21	-60,766	1996,732	10,161	10,156	9,509	5,12	5,432	21,1	959,89	23,076	1996,732	0	202,952	202,952	99,721	0	0	0	0	0	0	0
15:34:21	68,359	1997,416	10,307	10,156	9,505	5,128	5,426	21,1	959,89	23,076	1996,733	0	202,952	202,952	99,721	0	0	0	0	0	0	0
15:34:21	-22,045	1997,195	10,356	10,205	9,502	5,125	5,42	21,1	959,89	23,076	1996,733	0	202,952	202,952	99,721	0	0	0	0	0	0	0
15:34:21	-60,62	1996,589	10,307	10,205	9,501	5,119	5,414	21,1	959,89	23,076	1996,589	0	202,952	202,952	99,721	0	0	0	0	0	0	0
15:34:21	-150,988	1995,079	10,161	10,058	9,5	5,103	5,408	21,1	959,89	23,076	1995,079	0	202,952	202,952	99,721	0	0	0	0	0	0	0
15:34:22	68,359	1995,763	10,307	10,205	9,496	5,11	5,402	21,1	959,89	23,076	1995,08	0	202,952	202,952	99,721	0	0	0	0	0	0	0
15:34:22	28,393	1996,047	10,356	10,302	9,495	5,113	5,397	21,1	959,89	23,076	1995,081	0	202,952	202,952	99,721	0	0	0	0	0	0	0
15:34:22	-92,785	1995,119	10,307	10,302	9,492	5,104	5,391	21,1	959,89	23,076	1995,081	0	202,952	202,952	99,721	0	0	0	0	0	0	0
15:34:22	-89,172	1994,227	10,21	10,156	9,492	5,095	5,385	21,1	959,89	23,076	1994,227	0	202,952	202,952	99,721	0	0	0	0	0	0	0
15:34:22	-61,791	1993,609	10,161	10,058	9,491	5,088	5,379	21,1	959,89	23,076	1993,609	0	202,952	202,952	99,721	0	0	0	0	0	0	0
15:34:22	0	1993,609	10,161	10,156	9,491	5,088	5,374	21,1	959,89	23,076	1993,609	0	202,952	202,952	99,721	0	0	0	0	0	0	0
15:34:22	0	1993,609	10,161	10,058	9,491	5,088	5,368	21,1	959,89	23,076	1993,609	0	202,952	202,952	99,721	0	0	0	0	0	0	0
15:34:22	-133,703	1992,272	10,014	10,009	9,491	5,074	5,362	21,1	959,89	23,076	1992,272	0	202,952	202,952	99,721	0	0	0	0	0	0	0
15:34:22	44,555	1992,718	10,063	10,009	9,491	5,079	5,357	21,1	959,89	23,076	1992,273	0	202,952	202,952	99,721	0	0	0	0	0	0	0
15:34:22	-16,186	1992,556	10,063	10,058	9,491	5,077	5,351	21,1	959,89	23,076	1992,273	0	202,952	202,952	99,721	0	0	0	0	0	0	0
15:34:22	40,991	1992,966	10,161	10,058	9,488	5,082	5,346	21,1	959,89	23,076	1992,273	0	202,952	202,952	99,721	0	0	0	0	0	0	0
15:34:22	27,331	1993,239	10,21	10,156	9,487	5,084	5,341	21,1	959,89	23,076	1992,274	0	202,952	202,952	99,721	0	0	0	0	0	0	0
15:34:22	-133,728	1991,902	10,063	10,156	9,487	5,071	5,336	21,1	959,89	23,076	1991,902	0	202,952	202,952	99,721	0	0	0	0	0	0	0
15:34:22	-44,543	1991,456	10,014	9,961	9,487	5,066	5,33	21,1	959,89	23,076	1991,456	0	202,952	202,952	99,721	0	0	0	0	0	0	0
15:34:22	44,543	1991,902	10,063	9,961	9,487	5,071	5,325	21,1	959,89	23,076	1991,457	0	202,952	202,952	99,721	0	0	0	0	0	0	0
15:34:22	-65,417	1991,248	10,063	10,009	9,483	5,064	5,32	21,1	959,89	23,076	1991,248	0	202,952	202,952	99,721	0	0	0	0	0	0	0
15:34:22	72,985	1991,977	10,161	10,058	9,482	5,071	5,315	21,1	959,89	23,076	1991,248	0	202,952	202,952	99,721	0	0	0	0	0	0	0
15:34:22	-89,123	1991,086	10,063	9,814	9,482	5,062	5,31	21,1	959,89	23,076	1991,086	0	202,952	202,952	99,721	0	0	0	0	0	0	0
15:34:22	0	1991,086	10,063	9,863	9,482	5,062	5,305	21,1	959,89	23,076	1991,086	0	202,952	202,952	99,721	0	0	0	0	0	0	0
15:34:22	89,123	1991,977	10,161	10,009	9,482	5,071	5,301	21,1	959,89	23,076	1991,087	0	202,952	202,952	99,721	0	0	0	0	0	0	0
15:34:22	-89,123	1991,086	10,063	10,058	9,482	5,062	5,296	21,1	959,89	23,076	1991,086	0	202,952	202,952	99,721	0	0	0	0	0	0	0
15:34:22	0	1991,086	10,063	10,009	9,482	5,062	5,292	21,1	959,89	23,076	1991,086	0	202,952	202,952	99,721	0	0	0	0	0	0	0
15:34:22	0	1991,086	10,063	9,961	9,482	5,062	5,287	21,1	959,89	23,076	1991,086	0	202,952	202,952	99,721	0	0	0	0	0	0	0
15:34:22	0	1991,086	10,063	10,009	9,482	5,062	5,283	21,1	962,75	23,076	1991,086	0	202,952	202,952	99,721	0	0	0	0	0	0	0
15:34:22	-70,495	1990,381	10,063	10,009	9,479	5,055	5,278	21,1	962,75	23,076	1990,381	0	202,952	202,952	99,721	0	0	0	0	0	0	0
15:34:22	-17,248	1990,209	10,063	9,961	9,478	5,053	5,274	21,1	962,75	23,076	1990,209	0	202,952	202,952	99,721	0	0	0	0	0	0	0
15:34:22	89,05	1991,099	10,161	10,058	9,478	5,062	5,27	21,1	962,75	23,076	1990,21	0	202,952	202,952	99,721	0	0	0	0	0	0	0
15:34:22	44,555	1991,545	10,21	10,302	9,478	5,067	5,266	21,1	962,75	23,076	1990,211	0	202,952	202,952	99,721	0	0	0	0	0	0	0
15:34:22	-44,555	1991,099	10,161	10,058	9,478	5,062	5,262	21,1	962,75	23,076	1990,212	0	202,952	202,952	99,721	0	0	0	0	0	0	0
15:34:22	-106,103	1990,038	10,063	9,961	9,477	5,051	5,258	21,1	962,75	23,076	1990,038	0	202,952	202,952	99,721	0	0	0	0	0	0	0
15:34:22	-47,29	1989,565	10,063	9,961	9,474	5,047	5,253	21,1	962,75	23,076	1989,565	0	202,952	202,952	99,721	0	0	0	0	0	0	0
15:34:22	116,345	1990,729	10,21	10,156	9,473	5,059	5,25	21,1	962,75	23,076	1989,567	0	202,952	202,952	99,721	0	0	0	0	0	0	0
15:34:22	-44,531	1990,283	10,161	10,156	9,473	5,054	5,246	21,1	962,75	23,076	1989,567	0	202,952	202,952	99,721	0	0	0	0	0	0	0
15:34:22	0	1990,283	10,161	10,156	9,473	5,054	5,242	21,1	962,75	23,076	1989,568	0	203,25	203,25	99,723	0	0	0	0	0	0	0
15:34:22	-89,05	1989,393	10,063	10,009	9,473	5,045	5,238	21,1	962,75	23,076	1989,393	0	203,25	203,25	99,723	0	0	0	0	0	0	0
15:34:22	-63,293	1988,76	10,063	9,961	9,469	5,038	5,234	21,1	962,75	23,076	1988,76	0	203,25	203,25	99,723	0	0	0	0	0	0	0
15:34:22	70,922	1989,469	10,161	10,058	9,468	5,046	5,23	21,1	962,75	23,076	1988,761	0	203,25	203,25	99,723	0	0	0	0	0	0	0
15:34:22	-70,922	1988,76	10,063	9,961	9,469	5,038	5,227	21,1	962,75	23,076	1988,76	0	203,25	203,25	99,723	0	0	0	0	0	0	0
15:34:22	70,922	1989,469	10,161	10,156	9,468	5,046	5,223	21,1	962,75	23,076	1988,761	0	203,25	203,25	99,723	0	0	0	0	0	0	0
15:34:22	-89,038	1988,579	10,063	10,009	9,468	5,036	5,219	21,1	962,75	23,076	1988,579	0	203,25	203,25	99,723	0	0	0	0	0	0	0
15:34:22	-44,519	1988,134	10,014	9,863	9,468	5,032	5,216	21,1	962,75	23,076	1988,134	0	203,25	203,25	99,723	0	0	0	0	0	0	0
15:34:22	133,557	1989,469	10,161	10,058	9,468	5,046	5,212	21,1	962,75	23,076	1988,135	0	203,25	203,25	99,723	0	0	0	0	0	0	0
15:34:22	44,531	1989,915	10,21	10,302	9,468	5,05	5,209	21,1	962,75	23,076	1988,137	0	203,25	203,25	99,723	0	0	0	0	0	0	0
15:34:22	-44,531	1989,469	10,161	10,156	9,468	5,046	5,206	21,1	962,75	23,076	1988,138	0	203,25	203,25	99,723	0	0	0	0	0	0	0
15:34:22	-89,038	1988,579	10,063	10,009	9,468	5,036	5,203	21,1	962,75	23,076	1988,139	0	203,25	203,25	99,723	0	0	0	0	0	0	0
15:34:22	89,038	1989,469	10,161	10,058	9,468	5,046	5,2	21,1	962,75	23,076	1988,14	0	203,25	203,25	99,723	0	0	0	0	0	0	0
15:34:22	0	1989,469	10,161	10,302	9,468	5,046	5,197	21,1	962,75	23,076	1988,141	0	203,25	203,25	99,723	0	0	0	0	0	0	0
15:34:22	-133,557	1988,134	10,014	9,961	9,468	5,032	5,193	21,1	962,75	23,076	1988,134	0	203,25	203,25	99,723	0	0	0	0	0	0	0
15:34:22	-44,506	1987,689	9,965	9,668	9,468	5,027	5,19	21,1	962,75	23,076	1987,689	0	203,25	203,25	99,723	0	0	0	0	0	0	0
15:34:22	-17,736	1987,511	10,014	10,009	9,465	5,025	5,187	21,1	962,75	23,076	1987,511	0	203,25	203,25	99,723	0	0	0	0	0	0	0
15:34:22	159,814	1989,109	10,21	10,351	9,464	5,042	5,184	21,1	962,75	23,076	1987,513	0	203,25	203,25	99,723	0	0	0	0	0	0	0
15:34:22	-44,543	1988,664	10,161	10,058	9,464	5,037	5,181	21,1	962,75	23,076	1987,514	0	203,25	203,25	99,723	0	0	0	0	0	0	0
15:34:22	-89,038	1987,774	10,063	9,961	9,464	5,028	5,178	21,1	962,75	23,076	1987,514	0	203,25	203,25	99,723	0	0	0	0	0	0	0
15:34:22	-44,506	1987,329	10,014	9,863	9,464	5,024	5,175	21,1	962,75	23,076	1987,329	0	203,25	203,25	99,723	0	0	0	0	0	0	0
15:34:22	0	1987,329	10,014	9,961	9,464	5,024	5,172	21,1	962,75	23,076	1987,329	0	203,25	203,25	99,723	0	0	0	0	0	0	0
15:34:22	44,506	1987,774	10,063	10,009	9,464	5,028	5,169	21,1	962,75	23,076	1987,329	0	203,25	203,25	99,723	0	0	0	0	0	0	0
15:34:22	0	1987,774	10,063	10,156	9,464	5,028	5,167	21,1	962,75	23,076	1987,329	0	203,25	203,25	99,723	0	0	0	0	0	0	0
15:34:22	0	1987,774	10,063	9,961	9,464	5,028	5,164	21,1	962,75	23,076	1987,33	0	203,25	203,25	99,723	0	0	0	0	0	0	0
15:34:22	-222,521	1985,548	9,819	9,668	9,464	5,005	5,161	21,1	962,75	23,076	1985,548	0	203,25	203,25	99,723	0	0	0	0	0	0	0
15:34:22	160,803	1987,156	10,014	9,961	9,463	5,022	5,158	21,1	962,75	23,076	1985,55	0	203,25	203,25	99,723	0	0	0	0	0	0	0
15:34:22	17,211	1987,329	10,014	10,009	9,464	5,024	5,155	21,1	962,75	23,076	1985,552	0	203,25	203,25	99,723	0	0	0	0	0	0	0
15:34:22	-115,246	1986,176	9,868	9,863	9,465	5,012	5,153	21,1	962,75	23,076	1985,552	0	203,25	203,25	99,723	0	0	0	0	0	0	0
15:34:22	70,739	1986,883	9,965	9,961	9,464	5,019	5,15	21,1	962,75	23,076	1985,554	0	203,25	203,25	99,723	0	0	0	0	0	0	0
15:34:22	25,744	1987,141	10,063	10,009	9,46	5,022	5,147	21,1	962,75	23,076	1985,555	0	203,25	203,25	99,723	0	0	0	0	0	0	0
15:34:22	-62,805	1986,513	10,014	9,814	9,459	5,015	5,145	21,1	962,75	23,076	1985,556	0	203,25	203,25	99,723	0	0	0	0	0	0	0
15:34:22	133,532	1987,848	10,161	10,156	9,459	5,029	5,143	21,1	962,75	23,076	1985,559	0	203,25	203,25	99,723	0	0	0	0	0	0	0
15:34:22	-133,532	1986,513	10,014	9,863	9,459	5,015	5,14	21,1	962,75	23,076	1985,559	0	203,25	203,25	99,723	0	0	0	0	0	0	0
15:34:22	-26,208	1986,251	9,965	9,668	9,46	5,012	5,138	21,1	962,75	23,076	1985,56	0	203,25	203,25	99,723	0	0	0	0	0	0	0
15:34:22	26,208	1986,513	10,014	9,961	9,459	5,015	5,135	21,1	962,75	23,076	1985,561	0	203,25	203,25	99,723	0	0	0	0	0	0	0
15:34:22	133,532	1987,848	10,161	10,205	9,459	5,029	5,133	21,1	962,75	23,076	1985,563	0	203,25	203,25	99,723	0	0	0	0	0	0	0
15:34:22	0	1987,848	10,161	10,058	9,459	5,029	5,131	21,1	962,75	23,076	1985,566	0	203,25	203,25	99,723	0	0	0	0	0	0	0
15:34:22	-89,025	1986,958	10,063	9,961	9,459	5,02	5,129	21,1	962,75	23,076	1985,567	0	203,25	203,25	99,723	0	0	0	0	0	0	0
15:34:22	-89,013	1986,068	9,965	9,863	9,459	5,011	5,127	21,1	962,75	23,076	1985,568	0	203,25	203,25	99,723	0	0	0	0	0	0	0
15:34:22	89,013	1986,958	10,063	10,058	9,459	5,02	5,124	21,1	962,75	23,076	1985,569	0	203,25	203,25	99,723	0	0	0	0	0	0	0
15:34:22	0	1986,958	10,063	10,058	9,459	5,02	5,122	21,1	962,75	23,076	1985,57	0	203,25	203,25	99,723	0	0	0	0	0	0	0
15:34:22	-89,013	1986,068	9,965	9,716	9,459	5,011	5,12	21,1	962,75	23,076	1985,571	0	203,25	203,25	99,723	0	0	0	0	0	0	0
15:34:22	0	1986,068	9,965	9,863	9,459	5,011	5,118	21,1	962,75	23,076	1985,572	0	203,25	203,25	99,723	0	0	0	0	0	0	0
15:34:22	44,506	1986,513	10,014	9,863	9,459	5,015	5,116	21,1	962,75	23,076	1985,573	0	203,25	203,25	99,723	0	0	0	0	0	0	0
15:34:22	-44,506	1986,068	9,965	9,961	9,459	5,011	5,114	21,1	962,75	23,076	1985,573	0	203,25	203,25	99,723	0	0	0	0	0	0	0
15:34:22	222,546	1988,293	10,21	10,302	9,459	5,033	5,112	21,1	962,75	23,076	1985,576	0	203,25	203,25	99,723	0	0	0	0	0	0	0
15:34:22	-133,532	1986,958	10,063	10,058	9,459	5,02	5,111	21,1	962,75	23,076	1985,577	0	203,25	203,25	99,723	0	0	0	0	0	0	0
15:34:22	0	1986,958	10,063	10,058	9,459	5,02	5,109	21,1	962,75	23,076	1985,579	0	203,25	203,25	99,723	0	0	0	0	0	0	0
15:34:22	-89,013	1986,068	9,965	9,863	9,459	5,011	5,107	21,1	962,75	23,076	1985,579	0	203,25	203,25	99,723	0	0	0	0	0	0	0
15:34:22	44,506	1986,513	10,014	9,961	9,459	5,015	5,105	21,1	962,75	23,076	1985,58	0	203,25	203,25	99,723	0	0	0	0	0	0	0
15:34:22	44,506	1986,958	10,063	10,009	9,459	5,02	5,103	21,1	962,75	23,076	1985,581	0	203,25	203,25	99,723	0	0	0	0	0	0	0
15:34:22	-44,506	1986,513	10,014	9,863	9,459	5,015	5,102	21,1	962,75	23,076	1985,582	0	203,25	203,25	99,723	0	0	0	0	0	0	0
15:34:22	0	1986,513	10,014	9,863	9,459	5,015	5,1	21,1	962,75	23,076	1985,583	0	203,25	203,25	99,723	0	0	0	0	0	0	0
15:34:22	44,506	1986,958	10,063	10,058	9,459	5,02	5,098	21,1	962,75	23,076	1985,585	0	203,25	203,25	99,723	0	0	0	0	0	0	0
15:34:22	-89,013	1986,068	9,965	9,814	9,459	5,011	5,097	21,1	962,75	23,076	1985,585	0	203,25	203,25	99,723	0	0	0	0	0	0	0
15:34:22	44,506	1986,513	10,014	10,058	9,459	5,015	5,095	21,1	962,75	23,076	1985,586	0	203,25	203,25	99,723	0	0	0	0	0	0	0
15:34:22	133,532	1987,848	10,161	10,156	9,459	5,029	5,094	21,1	962,75	23,076	1985,588	0	203,25	203,25	99,723	0	0	0	0	0	0	0
15:34:22	-133,532	1986,513	10,014	9,961	9,459	5,015	5,092	21,1	962,75	23,076	1985,589	0	203,25	203,25	99,723	0	0	0	0	0	0	0
15:34:22	-44,506	1986,068	9,965	9,961	9,459	5,011	5,091	21,1	962,75	23,076	1985,59	0	203,25	203,25	99,723	0	0	0	0	0	0	0
15:34:22	89,013	1986,958	10,063	10,009	9,459	5,02	5,089	21,1	962,75	23,076	1985,591	0	203,25	203,25	99,723	0	0	0	0	0	0	0
15:34:22	-44,506	1986,513	10,014	9,961	9,459	5,015	5,088	21,1	962,75	23,076	1985,592	0	203,25	203,25	99,723	0	0	0	0	0	0	0
15:34:22	44,506	1986,958	10,063	10,058	9,459	5,02	5,086	21,1	962,75	23,076	1985,594	0	203,25	203,25	99,723	0	0	0	0	0	0	0
15:34:22	89,025	1987,848	10,161	10,205	9,459	5,029	5,085	21,1	962,75	23,076	1985,596	0	203,25	203,25	99,723	0	0	0	0	0	0	0
15:34:22	-89,025	1986,958	10,063	9,961	9,459	5,02	5,084	21,1	962,75	23,076	1985,597	0	203,25	203,25	99,723	0	0	0	0	0	0	0
15:34:22	-44,506	1986,513	10,014	10,009	9,459	5,015	5,083	21,1	962,75	23,076	1985,598	0	203,25	203,25	99,723	0	0	0	0	0	0	0
15:34:22	0	1986,513	10,014	9,863	9,459	5,015	5,081	21,1	962,75	23,076	1985,599	0	203,25	203,25	99,723	0	0	0	0	0	0	0
15:34:23	0	1986,513	10,014	9,863	9,459	5,015	5,08	21,1	962,75	23,076	1985,6	0	203,25	203,25	99,723	0	0	0	0	0	0	0
15:34:23	44,506	1986,958	10,063	10,058	9,459	5,02	5,079	21,1	962,75	23,076	1985,601	0	203,25	203,25	99,723	0	0	0	0	0	0	0
15:34:23	-44,506	1986,513	10,014	9,961	9,459	5,015	5,078	21,1	962,75	23,076	1985,602	0	203,25	203,25	99,723	0	0	0	0	0	0	0
15:34:23	0	1986,513	10,014	9,961	9,459	5,015	5,076	21,1	962,75	23,076	1985,603	0	203,25	203,25	99,723	0	0	0	0	0	0	0
15:34:23	44,506	1986,958	10,063	10,156	9,459	5,02	5,075	21,1	962,75	23,076	1985,604	0	203,25	203,25	99,723	0	0	0	0	0	0	0
15:34:23	89,025	1987,848	10,161	10,156	9,459	5,029	5,074	21,1	962,75	23,076	1985,607	0	203,25	203,25	99,723	0	0	0	0	0	0	0
15:34:23	-133,532	1986,513	10,014	9,863	9,459	5,015	5,073	21,1	962,75	23,076	1985,608	0	203,25	203,25	99,723	0	0	0	0	0	0	0
15:34:23	44,506	1986,958	10,063	10,009	9,459	5,02	5,072	21,1	962,75	23,076	1985,609	0	203,25	203,25	99,723	0	0	0	0	0	0	0
15:34:23	-44,506	1986,513	10,014	10,009	9,459	5,015	5,071	21,1	962,75	23,076	1985,61	0	203,25	203,25	99,723	0	0	0	0	0	0	0
15:34:23	0	1986,513	10,014	9,961	9,459	5,015	5,07	21,1	962,75	23,076	1985,611	0	203,25	203,25	99,723	0	0	0	0	0	0	0
15:34:23	44,506	1986,958	10,063	10,058	9,459	5,02	5,069	21,1	962,75	23,076	1985,612	0	203,25	203,25	99,723	0	0	0	0	0	0	0
15:34:23	0	1986,958	10,063	10,009	9,459	5,02	5,068	21,1	962,75	23,076	1985,614	0	203,25	203,25	99,723	0	0	0	0	0	0	0
15:34:23	0	1986,958	10,063	10,058	9,459	5,02	5,067	21,1	962,75	23,076	1985,615	0	203,25	203,25	99,723	0	0	0	0	0	0	0
15:34:23	0	1986,958	10,063	10,058	9,459	5,02	5,066	21,1	962,75	23,076	1985,616	0	203,25	203,25	99,723	0	0	0	0	0	0	0
15:34:23	-44,506	1986,513	10,014	9,863	9,459	5,015	5,065	21,1	962,75	23,076	1985,617	0	203,25	203,25	99,723	0	0	0	0	0	0	0
15:34:23	0	1986,513	10,014	9,814	9,459	5,015	5,064	21,1	962,75	23,076	1985,618	0	203,25	203,25	99,723	0	0	0	0	0	0	0
15:34:23	133,532	1987,848	10,161	10,156	9,459	5,029	5,063	21,1	962,75	23,076	1985,62	0	203,25	203,25	99,723	0	0	0	0	0	0	0
15:34:23	-89,025	1986,958	10,063	10,009	9,459	5,02	5,063	21,1	962,75	23,076	1985,622	0	203,25	203,25	99,723	0	0	0	0	0	0	0
15:34:23	89,025	1987,848	10,161	10,156	9,459	5,029	5,062	21,1	962,75	23,076	1985,624	0	203,25	203,25	99,723	0	0	0	0	0	0	0
15:34:23	0	1987,848	10,161	10,009	9,459	5,029	5,061	21,1	962,75	23,076	1985,626	0	203,25	203,25	99,723	0	0	0	0	0	0	0
15:34:23	0	1987,848	10,161	10,156	9,459	5,029	5,061	21,1	962,75	23,076	1985,628	0	203,25	203,25	99,723	0	0	0	0	0	0	0
15:34:23	0	1987,848	10,161	10,058	9,459	5,029	5,06	21,1	962,75	23,076	1985,631	0	203,25	203,25	99,723	0	0	0	0	0	0	0
15:34:23	-133,532	1986,513	10,014	9,863	9,459	5,015	5,059	21,1	962,75	23,076	1985,632	0	203,25	203,25	99,723	0	0	0	0	0	0	0
15:34:23	0	1986,513	10,014	10,058	9,459	5,015	5,058	21	961,32	23,076	1985,632	0	203,25	203,25	99,723	0	0	0	0	0	0	0
15:34:23	47,57	1986,989	10,063	10,302	9,459	5,02	5,058	21	961,32	23,076	1985,634	0	203,25	203,25	99,723	0	0	0	0	0	0	0
15:34:23	0	1986,989	10,063	10,156	9,459	5,02	5,057	21	961,32	23,076	1985,635	0	203,25	203,25	99,723	0	0	0	0	0	0	0
15:34:23	-89,05	1986,098	9,965	9,863	9,459	5,011	5,056	21	961,32	23,076	1985,636	0	203,25	203,25	99,723	0	0	0	0	0	0	0
15:34:23	44,506	1986,543	10,014	10,009	9,459	5,015	5,055	21	961,32	23,076	1985,637	0	203,25	203,25	99,723	0	0	0	0	0	0	0
15:34:23	-44,506	1986,098	9,965	9,961	9,459	5,011	5,054	21	961,32	23,076	1985,637	0	203,25	203,25	99,723	0	0	0	0	0	0	0
15:34:23	44,506	1986,543	10,014	9,961	9,459	5,015	5,053	21	961,32	23,076	1985,638	0	203,25	203,25	99,723	0	0	0	0	0	0	0
15:34:23	0	1986,543	10,014	10,009	9,459	5,015	5,053	21	961,32	23,076	1985,639	0	203,25	203,25	99,723	0	0	0	0	0	0	0
15:34:23	-44,506	1986,098	9,965	9,863	9,459	5,011	5,052	21	961,32	23,076	1985,639	0	203,25	203,25	99,723	0	0	0	0	0	0	0
15:34:23	0	1986,098	9,965	9,814	9,459	5,011	5,051	21	961,32	23,076	1985,64	0	203,25	203,25	99,723	0	0	0	0	0	0	0
15:34:23	44,506	1986,543	10,014	9,961	9,459	5,015	5,05	21	961,32	23,076	1985,641	0	202,795	202,795	99,721	0	0	0	0	0	0	0
15:34:23	0	1986,543	10,014	9,814	9,459	5,015	5,05	21	961,32	23,076	1985,642	0	202,795	202,795	99,721	0	0	0	0	0	0	0
15:34:23	0	1986,543	10,014	9,863	9,459	5,015	5,049	21	961,32	23,076	1985,642	0	202,795	202,795	99,721	0	0	0	0	0	0	0
15:34:23	44,543	1986,989	10,063	10,058	9,459	5,02	5,048	21	961,32	23,076	1985,644	0	202,795	202,795	99,721	0	0	0	0	0	0	0
15:34:23	133,569	1988,324	10,21	10,302	9,459	5,034	5,048	21	961,32	23,076	1985,646	0	202,795	202,795	99,721	0	0	0	0	0	0	0
15:34:23	133,63	1989,661	10,356	10,498	9,459	5,048	5,048	21	961,32	23,076	1985,65	0	202,795	202,795	99,721	0	0	0	0	0	0	0
15:34:23	285,656	1992,517	10,649	10,888	9,46	5,077	5,049	21	961,32	23,076	1985,657	0	202,795	202,795	99,721	0	0	0	0	0	0	0
15:34:23	572,595	1998,243	11,137	11,914	9,467	5,136	5,05	21	961,32	23,076	1985,67	0	202,795	202,795	99,721	0	0	0	0	0	0	0
15:34:23	448,181	2002,725	11,43	12,841	9,478	5,182	5,053	21	961,32	23,076	1985,687	0	202,795	202,795	99,721	0	0	0	0	0	0	0
15:34:23	355,236	2006,277	11,479	13,33	9,495	5,219	5,056	21	961,32	23,076	1985,708	0	202,795	202,795	99,721	0	0	0	0	0	0	0
15:34:23	472,387	2011,001	11,528	13,916	9,519	5,268	5,06	21	961,32	23,076	1985,733	0	202,795	202,795	99,721	0	0	0	0	0	0	0
15:34:23	567,529	2016,676	11,528	14,306	9,552	5,326	5,066	21	961,32	23,076	1985,764	0	202,795	202,795	99,721	0	0	0	0	0	0	0
15:34:23	577,209	2022,449	11,528	14,648	9,584	5,386	5,072	21	961,32	23,076	1985,8	0	202,795	202,795	99,721	0	0	0	0	0	0	0
15:34:23	651,611	2028,965	11,626	15,478	9,616	5,453	5,079	21	961,32	23,076	1985,844	0	202,795	202,795	99,721	0	0	0	0	0	0	0
15:34:23	699,389	2035,959	11,674	15,283	9,654	5,525	5,088	21	961,32	23,076	1985,894	0	202,795	202,795	99,721	0	0	0	0	0	0	0
15:34:23	922,705	2045,186	11,967	16,504	9,691	5,62	5,099	21	961,32	23,076	1985,953	0	202,795	202,795	99,721	0	0	0	0	0	0	0
15:34:23	679,077	2051,976	12,065	16,406	9,724	5,69	5,11	21	961,32	23,076	1986,019	0	202,795	202,795	99,721	0	0	0	0	0	0	0
15:34:23	643,432	2058,411	12,212	16,406	9,753	5,756	5,123	21	961,32	23,076	1986,091	0	202,795	202,795	99,721	0	0	0	0	0	0	0
15:34:23	803,808	2066,449	12,358	16,748	9,791	5,839	5,137	21	961,32	23,076	1986,172	0	202,795	202,795	99,721	0	0	0	0	0	0	0
15:34:23	908,935	2075,538	12,7	17,48	9,825	5,933	5,152	21	961,32	23,076	1986,261	0	202,795	202,795	99,721	0	0	0	0	0	0	0
15:34:23	814,135	2083,679	12,846	17,48	9,863	6,017	5,169	21	961,32	23,076	1986,359	0	202,795	202,795	99,721	0	0	0	0	0	0	0
15:34:23	859,716	2092,277	13,042	18,164	9,902	6,105	5,188	21	961,32	23,076	1986,465	0	202,795	202,795	99,721	0	0	0	0	0	0	0
15:34:23	588,842	2098,165	12,944	17,773	9,94	6,166	5,207	21	961,32	23,076	1986,576	0	202,795	202,795	99,721	0	0	0	0	0	0	0
15:34:23	807,177	2106,237	12,993	17,969	9,983	6,249	5,227	21	961,32	23,076	1986,696	0	202,795	202,795	99,721	0	0	0	0	0	0	0
15:34:23	574,755	2111,984	12,798	17,724	10,026	6,309	5,249	21	961,32	23,076	1986,821	0	202,795	202,795	99,721	0	0	0	0	0	0	0
15:34:23	452,734	2116,512	12,553	17,09	10,065	6,355	5,27	21	961,32	23,076	1986,951	0	202,795	202,795	99,721	0	0	0	0	0	0	0
15:34:23	1250,561	2129,017	13,188	17,773	10,102	6,484	5,294	21	961,32	23,076	1987,093	0	202,795	202,795	99,721	0	0	0	0	0	0	0
15:34:23	525,268	2134,27	13,139	17,92	10,135	6,538	5,318	21	961,32	23,076	1987,24	0	202,795	202,795	99,721	0	0	0	0	0	0	0
15:34:23	862,255	2142,893	13,432	17,724	10,168	6,627	5,344	21	961,32	23,076	1987,396	0	202,795	202,795	99,721	0	0	0	0	0	0	0
15:34:23	665,844	2149,551	13,53	17,48	10,201	6,696	5,371	21	961,32	23,076	1987,558	0	202,795	202,795	99,721	0	0	0	0	0	0	0
15:34:23	1105,81	2160,609	14,116	17,822	10,232	6,81	5,399	21	961,32	23,076	1987,731	0	202,795	202,795	99,721	0	0	0	0	0	0	0
15:34:23	453,076	2165,14	14,018	17,627	10,263	6,857	5,427	21	961,32	23,076	1987,908	0	202,795	202,795	99,721	0	0	0	0	0	0	0
15:34:23	927,978	2174,42	14,409	18,115	10,295	6,952	5,457	21	961,32	23,076	1988,095	0	202,795	202,795	99,721	0	0	0	0	0	0	0
15:34:23	873,315	2183,153	14,751	18,603	10,327	7,042	5,488	21	961,32	23,076	1988,29	0	202,795	202,795	99,721	0	0	0	0	0	0	0
15:34:23	474,926	2187,902	14,653	18,066	10,359	7,091	5,52	21	961,32	23,076	1988,49	0	202,795	202,795	99,721	0	0	0	0	0	0	0
15:34:23	859,838	2196,501	14,995	18,945	10,389	7,18	5,552	21	961,32	23,076	1988,698	0	202,795	202,795	99,721	0	0	0	0	0	0	0
15:34:23	826,562	2204,766	15,385	19,14	10,415	7,265	5,586	21	961,32	23,076	1988,914	0	202,795	202,795	99,721	0	0	0	0	0	0	0
15:34:23	587,793	2210,644	15,483	18,799	10,443	7,326	5,62	21	961,32	23,076	1989,135	0	202,795	202,795	99,721	0	0	0	0	0	0	0
15:34:23	772,924	2218,373	15,727	18,994	10,474	7,405	5,655	21	961,32	23,076	1989,364	0	202,795	202,795	99,721	0	0	0	0	0	0	0
15:34:23	611,621	2224,49	15,776	19,14	10,506	7,468	5,691	21	961,32	23,076	1989,6	0	202,795	202,795	99,721	0	0	0	0	0	0	0
15:34:23	513,134	2229,621	15,727	18,701	10,538	7,521	5,727	21	961,32	23,076	1989,84	0	202,795	202,795	99,721	0	0	0	0	0	0	0
15:34:23	595,8	2235,579	15,727	18,652	10,571	7,583	5,763	21	961,32	23,076	1990,085	0	202,795	202,795	99,721	0	0	0	0	0	0	0
15:34:23	321,899	2238,798	15,483	18,457	10,603	7,616	5,799	21	961,32	23,076	1990,334	0	202,795	202,795	99,721	0	0	0	0	0	0	0
15:34:23	731,591	2246,114	15,727	18,359	10,631	7,691	5,836	21	961,32	23,076	1990,59	0	202,795	202,795	99,721	0	0	0	0	0	0	0
15:34:23	641,333	2252,527	15,971	18,847	10,654	7,758	5,874	21	961,32	23,076	1990,852	0	202,795	202,795	99,721	0	0	0	0	0	0	0
15:34:23	673,461	2259,262	16,264	18,994	10,677	7,827	5,912	21	961,32	23,076	1991,12	0	202,795	202,795	99,721	0	0	0	0	0	0	0
15:34:23	680,444	2266,066	16,557	19,043	10,699	7,897	5,951	21	961,32	23,076	1991,395	0	202,795	202,795	99,721	0	0	0	0	0	0	0
15:34:23	698,974	2273,056	16,85	19,189	10,723	7,969	5,991	21	961,32	23,076	1991,677	0	202,795	202,795	99,721	0	0	0	0	0	0	0
15:34:23	464,331	2277,699	16,899	19,14	10,747	8,017	6,031	21	961,32	23,076	1991,963	0	202,795	202,795	99,721	0	0	0	0	0	0	0
15:34:23	354,272	2281,242	16,753	19,043	10,775	8,054	6,07	21	961,32	23,076	1992,252	0	202,795	202,795	99,721	0	0	0	0	0	0	0
15:34:23	500,292	2286,245	16,753	19,189	10,803	8,105	6,11	21	961,32	23,076	1992,546	0	202,795	202,795	99,721	0	0	0	0	0	0	0
15:34:23	412,817	2290,373	16,753	18,994	10,826	8,148	6,15	21	961,32	23,076	1992,844	0	202,795	202,795	99,721	0	0	0	0	0	0	0
15:34:23	636,914	2296,742	16,899	19,238	10,854	8,213	6,191	21	961,32	23,076	1993,148	0	202,795	202,795	99,721	0	0	0	0	0	0	0
15:34:23	377,88	2300,521	16,948	19,336	10,873	8,252	6,231	21	961,32	23,076	1993,455	0	202,795	202,795	99,721	0	0	0	0	0	0	0
15:34:23	693,872	2307,46	17,241	19,238	10,897	8,324	6,272	21	961,32	23,076	1993,769	0	202,795	202,795	99,721	0	0	0	0	0	0	0
15:34:23	334,057	2310,8	17,241	19,385	10,916	8,358	6,313	21	961,32	23,076	1994,086	0	202,795	202,795	99,721	0	0	0	0	0	0	0
15:34:23	742,822	2318,229	17,583	19,726	10,939	8,435	6,355	21	961,32	23,076	1994,41	0	202,795	202,795	99,721	0	0	0	0	0	0	0
15:34:23	425,903	2322,488	17,68	19,678	10,958	8,479	6,396	21	961,32	23,076	1994,738	0	202,795	202,795	99,721	0	0	0	0	0	0	0
15:34:23	415,38	2326,641	17,68	19,531	10,981	8,522	6,438	21	961,32	23,076	1995,07	0	202,795	202,795	99,721	0	0	0	0	0	0	0
15:34:23	382,714	2330,469	17,729	19,531	11	8,561	6,479	21	961,32	23,076	1995,406	0	202,795	202,795	99,721	0	0	0	0	0	0	0
15:34:23	511,523	2335,584	17,827	19,678	11,024	8,614	6,521	21	961,32	23,076	1995,746	0	202,795	202,795	99,721	0	0	0	0	0	0	0
15:34:23	506,25	2340,646	17,925	19,824	11,047	8,666	6,563	21	961,32	23,076	1996,091	0	202,795	202,795	99,721	0	0	0	0	0	0	0
15:34:23	431,591	2344,962	18,022	19,824	11,066	8,71	6,605	21	961,32	23,076	1996,44	0	202,795	202,795	99,721	0	0	0	0	0	0	0
15:34:23	384,033	2348,803	18,071	19,531	11,085	8,75	6,648	21	961,32	23,076	1996,792	0	202,795	202,795	99,721	0	0	0	0	0	0	0
15:34:23	482,666	2353,629	18,218	19,726	11,105	8,8	6,69	21	961,32	23,076	1997,149	0	202,795	202,795	99,721	0	0	0	0	0	0	0
15:34:24	422,241	2357,852	18,315	19,824	11,123	8,843	6,732	21	961,32	23,076	1997,51	0	202,795	202,795	99,721	0	0	0	0	0	0	0
15:34:24	522,973	2363,081	18,511	20,166	11,142	8,897	6,774	21	961,32	23,076	1997,875	0	202,795	202,795	99,721	0	0	0	0	0	0	0
15:34:24	191,381	2364,995	18,364	19,726	11,161	8,917	6,816	21	961,32	23,076	1998,243	0	202,795	202,795	99,721	0	0	0	0	0	0	0
15:34:24	734,814	2372,343	18,804	20,019	11,179	8,993	6,859	21	961,32	23,076	1998,617	0	202,795	202,795	99,721	0	0	0	0	0	0	0
15:34:24	353,271	2375,876	18,901	20,166	11,193	9,029	6,902	21	961,32	23,076	1998,994	0	202,795	202,795	99,721	0	0	0	0	0	0	0
15:34:24	258,618	2378,462	18,852	19,922	11,211	9,056	6,944	21	961,32	23,076	1999,373	0	202,795	202,795	99,721	0	0	0	0	0	0	0
15:34:24	442,382	2382,886	19,048	20,019	11,225	9,101	6,986	21	961,32	23,076	1999,757	0	202,795	202,795	99,721	0	0	0	0	0	0	0
15:34:24	349,169	2386,378	19,145	20,215	11,239	9,137	7,028	21	961,32	23,076	2000,144	0	202,795	202,795	99,721	0	0	0	0	0	0	0
15:34:24	437,28	2390,751	19,341	20,361	11,254	9,183	7,071	21	961,32	23,076	2000,534	0	202,795	202,795	99,721	0	0	0	0	0	0	0
15:34:24	438,525	2395,136	19,536	20,41	11,268	9,228	7,113	21	961,32	23,076	2000,929	0	202,795	202,795	99,721	0	0	0	0	0	0	0
15:34:24	235,058	2397,486	19,536	20,459	11,281	9,252	7,155	21	961,32	23,076	2001,325	0	202,795	202,795	99,721	0	0	0	0	0	0	0
15:34:24	512,866	2402,615	19,829	20,605	11,294	9,305	7,197	21	961,32	23,076	2001,727	0	202,795	202,795	99,721	0	0	0	0	0	0	0
15:34:24	276,635	2405,381	19,878	20,605	11,307	9,333	7,239	21	961,32	23,076	2002,13	0	202,795	202,795	99,721	0	0	0	0	0	0	0
15:34:24	215,429	2407,536	19,829	20,556	11,322	9,356	7,28	21	961,32	23,076	2002,536	0	202,795	202,795	99,721	0	0	0	0	0	0	0
15:34:24	180,834	2409,344	19,78	20,361	11,335	9,374	7,321	21	961,32	23,076	2002,943	0	202,795	202,795	99,721	0	0	0	0	0	0	0
15:34:24	289,599	2412,24	19,829	20,361	11,348	9,404	7,362	21	961,32	23,076	2003,352	0	202,795	202,795	99,721	0	0	0	0	0	0	0
15:34:24	224,462	2414,485	19,829	20,361	11,361	9,427	7,403	21	961,32	23,076	2003,763	0	202,795	202,795	99,721	0	0	0	0	0	0	0
15:34:24	367,578	2418,161	20,024	20,556	11,371	9,465	7,443	21	961,32	23,076	2004,178	0	202,795	202,795	99,721	0	0	0	0	0	0	0
15:34:24	81,42	2418,975	19,878	20,361	11,384	9,473	7,483	21	961,32	23,076	2004,592	0	202,795	202,795	99,721	0	0	0	0	0	0	0
15:34:24	442,041	2423,395	20,171	20,605	11,393	9,519	7,523	21	961,32	23,076	2005,011	0	202,795	202,795	99,721	0	0	0	0	0	0	0
15:34:24	281,933	2426,214	20,317	20,752	11,401	9,548	7,563	21	961,32	23,076	2005,432	0	202,795	202,795	99,721	0	0	0	0	0	0	0
15:34:24	73,315	2426,948	20,268	20,605	11,407	9,556	7,602	21	961,32	23,076	2005,854	0	202,795	202,795	99,721	0	0	0	0	0	0	0
15:34:24	247,558	2429,423	20,317	20,605	11,419	9,581	7,641	21	961,32	23,076	2006,277	0	202,795	202,795	99,721	0	0	0	0	0	0	0
15:34:24	162,768	2431,051	20,317	20,556	11,428	9,598	7,679	21	961,32	23,076	2006,702	0	202,795	202,795	99,721	0	0	0	0	0	0	0
15:34:24	165,161	2432,703	20,366	20,605	11,434	9,615	7,717	21	961,32	23,076	2007,128	0	202,795	202,795	99,721	0	0	0	0	0	0	0
15:34:24	254,467	2435,247	20,464	20,752	11,443	9,641	7,755	21,2	959,89	23,076	2007,556	0	202,795	202,795	99,721	0	0	0	0	0	0	0
15:34:24	8,569	2435,333	20,317	20,459	11,451	9,642	7,792	21,2	959,89	23,076	2007,984	0	202,795	202,795	99,721	0	0	0	0	0	0	0
15:34:24	191,357	2437,246	20,366	20,605	11,46	9,662	7,828	21,2	959,89	23,076	2008,413	0	202,795	202,795	99,721	0	0	0	0	0	0	0
15:34:24	99,658	2438,243	20,366	20,556	11,465	9,672	7,864	21,2	959,89	23,076	2008,843	0	202,795	202,795	99,721	0	0	0	0	0	0	0
15:34:24	238,94	2440,632	20,513	20,801	11,471	9,697	7,9	21,2	959,89	23,076	2009,275	0	202,795	202,795	99,721	0	0	0	0	0	0	0
15:34:24	238,281	2443,015	20,61	20,752	11,479	9,721	7,936	21,2	959,89	23,076	2009,709	0	202,795	202,795	99,721	0	0	0	0	0	0	0
15:34:24	4,687	2443,062	20,513	20,556	11,484	9,722	7,971	21,2	959,89	23,076	2010,142	0	202,795	202,795	99,721	0	0	0	0	0	0	0
15:34:24	98,291	2444,045	20,464	20,459	11,492	9,732	8,006	21,2	959,89	23,076	2010,576	0	202,795	202,795	99,721	0	0	0	0	0	0	0
15:34:24	223,706	2446,282	20,61	20,703	11,497	9,755	8,04	21,2	959,89	23,076	2011,011	0	202,795	202,795	99,721	0	0	0	0	0	0	0
15:34:24	128,32	2447,565	20,659	20,703	11,502	9,768	8,074	21,2	959,89	23,076	2011,448	0	202,795	202,795	99,721	0	0	0	0	0	0	0
15:34:24	82,495	2448,39	20,659	20,801	11,506	9,777	8,107	21,2	959,89	23,076	2011,885	0	204,022	204,022	99,726	0	0	0	0	0	0	0
15:34:24	34,277	2448,733	20,61	20,41	11,511	9,78	8,14	21,2	959,89	23,076	2012,322	0	204,022	204,022	99,726	0	0	0	0	0	0	0
15:34:24	54,37	2449,277	20,513	20,605	11,519	9,786	8,172	21,2	959,89	23,076	2012,759	0	204,022	204,022	99,726	0	0	0	0	0	0	0
15:34:24	97,583	2450,253	20,513	20,605	11,525	9,796	8,204	21,2	959,89	23,076	2013,196	0	204,022	204,022	99,726	0	0	0	0	0	0	0
15:34:24	222,753	2452,48	20,659	20,801	11,529	9,819	8,236	21,2	959,89	23,076	2013,636	0	204,022	204,022	99,726	0	0	0	0	0	0	0
15:34:24	162,744	2454,108	20,757	20,898	11,533	9,836	8,267	21,2	959,89	23,076	2014,076	0	204,022	204,022	99,726	0	0	0	0	0	0	0
15:34:24	67,163	2454,779	20,757	20,801	11,537	9,843	8,298	21,2	959,89	23,076	2014,517	0	204,022	204,022	99,726	0	0	0	0	0	0	0
15:34:24	78,588	2455,565	20,805	20,801	11,539	9,851	8,328	21,2	959,89	23,076	2014,958	0	204,022	204,022	99,726	0	0	0	0	0	0	0
15:34:24	208,862	2457,654	20,952	20,947	11,543	9,872	8,359	21,2	959,89	23,076	2015,401	0	204,022	204,022	99,726	0	0	0	0	0	0	0
15:34:24	68,261	2458,336	20,952	20,947	11,546	9,879	8,389	21,2	959,89	23,076	2015,844	0	204,022	204,022	99,726	0	0	0	0	0	0	0
15:34:24	-253,613	2455,8	20,659	20,605	11,548	9,853	8,417	21,2	959,89	23,076	2016,284	0	204,022	204,022	99,726	0	0	0	0	0	0	0
15:34:24	280,297	2458,603	20,805	20,703	11,556	9,882	8,446	21,2	959,89	23,076	2016,726	0	204,022	204,022	99,726	0	0	0	0	0	0	0
15:34:24	225,097	2460,854	20,952	20,947	11,561	9,905	8,475	21,2	959,89	23,076	2017,17	0	204,022	204,022	99,726	0	0	0	0	0	0	0
15:34:24	-260,668	2458,247	20,61	20,41	11,564	9,878	8,502	21,2	959,89	23,076	2017,611	0	204,022	204,022	99,726	0	0	0	0	0	0	0
15:34:24	61,181	2458,859	20,659	20,703	11,565	9,885	8,529	21,2	959,89	23,076	2018,052	0	204,022	204,022	99,726	0	0	0	0	0	0	0
15:34:24	297,094	2461,83	20,952	20,947	11,566	9,915	8,556	21,2	959,89	23,076	2018,496	0	204,022	204,022	99,726	0	0	0	0	0	0	0
15:34:24	55,493	2462,385	20,952	20,898	11,569	9,921	8,583	21,2	959,89	23,076	2018,94	0	204,022	204,022	99,726	0	0	0	0	0	0	0
15:34:24	14,038	2462,526	20,952	20,801	11,57	9,922	8,609	21,2	959,89	23,076	2019,384	0	204,022	204,022	99,726	0	0	0	0	0	0	0
15:34:24	141,577	2463,941	21,098	21,094	11,57	9,937	8,635	21,2	959,89	23,076	2019,828	0	204,022	204,022	99,726	0	0	0	0	0	0	0
15:34:24	57,592	2464,517	21,098	21,24	11,573	9,943	8,661	21,2	959,89	23,076	2020,273	0	204,022	204,022	99,726	0	0	0	0	0	0	0
15:34:24	-207,885	2462,438	20,854	20,898	11,575	9,922	8,686	21,2	959,89	23,076	2020,715	0	204,022	204,022	99,726	0	0	0	0	0	0	0
15:34:24	9,375	2462,532	20,805	20,703	11,578	9,923	8,71	21,2	959,89	23,076	2021,157	0	204,022	204,022	99,726	0	0	0	0	0	0	0
15:34:24	155,59	2464,088	20,952	21,045	11,579	9,939	8,734	21,2	959,89	23,076	2021,6	0	204,022	204,022	99,726	0	0	0	0	0	0	0
15:34:24	-70,971	2463,378	20,805	20,898	11,583	9,931	8,758	21,2	959,89	23,076	2022,042	0	204,022	204,022	99,726	0	0	0	0	0	0	0
15:34:24	-128,588	2462,092	20,659	20,459	11,583	9,918	8,78	21,2	959,89	23,076	2022,482	0	204,022	204,022	99,726	0	0	0	0	0	0	0
15:34:24	141,577	2463,508	20,805	20,801	11,583	9,933	8,803	21,2	959,89	23,076	2022,923	0	204,022	204,022	99,726	0	0	0	0	0	0	0
15:34:24	141,552	2464,924	20,952	20,898	11,583	9,947	8,825	21,2	959,89	23,076	2023,365	0	204,022	204,022	99,726	0	0	0	0	0	0	0
15:34:24	-141,552	2463,508	20,805	20,898	11,583	9,933	8,847	21,2	959,89	23,076	2023,805	0	204,022	204,022	99,726	0	0	0	0	0	0	0
15:34:24	188,769	2465,396	21,001	21,045	11,583	9,952	8,869	21,2	959,89	23,076	2024,246	0	204,022	204,022	99,726	0	0	0	0	0	0	0
15:34:24	-47,216	2464,924	20,952	20,898	11,583	9,947	8,89	21,2	959,89	23,076	2024,687	0	204,022	204,022	99,726	0	0	0	0	0	0	0
15:34:24	71,655	2465,64	20,952	20,898	11,587	9,955	8,911	21,2	959,89	23,076	2025,128	0	204,022	204,022	99,726	0	0	0	0	0	0	0
15:34:24	-94,384	2464,696	20,854	20,947	11,587	9,945	8,931	21,2	959,89	23,076	2025,568	0	204,022	204,022	99,726	0	0	0	0	0	0	0
15:34:24	0	2464,696	20,854	20,947	11,587	9,945	8,951	21,2	959,89	23,076	2026,007	0	204,022	204,022	99,726	0	0	0	0	0	0	0
15:34:24	-80,297	2463,893	20,757	20,605	11,588	9,937	8,97	21,2	959,89	23,076	2026,445	0	204,022	204,022	99,726	0	0	0	0	0	0	0
15:34:24	94,36	2464,837	20,854	20,801	11,588	9,946	8,989	21,2	959,89	23,076	2026,883	0	204,022	204,022	99,726	0	0	0	0	0	0	0
15:34:24	94,409	2465,781	20,952	20,752	11,588	9,956	9,008	21,2	959,89	23,076	2027,322	0	204,022	204,022	99,726	0	0	0	0	0	0	0
15:34:24	47,192	2466,253	21,001	21,045	11,588	9,961	9,027	21,2	959,89	23,076	2027,761	0	204,022	204,022	99,726	0	0	0	0	0	0	0
15:34:24	-47,192	2465,781	20,952	20,801	11,588	9,956	9,045	21,2	959,89	23,076	2028,199	0	204,022	204,022	99,726	0	0	0	0	0	0	0
15:34:24	-141,601	2464,365	20,805	20,752	11,588	9,941	9,063	21,2	959,89	23,076	2028,635	0	204,022	204,022	99,726	0	0	0	0	0	0	0
15:34:24	141,601	2465,781	20,952	20,947	11,588	9,956	9,08	21,2	959,89	23,076	2029,072	0	204,022	204,022	99,726	0	0	0	0	0	0	0
15:34:24	0	2465,781	20,952	20,898	11,588	9,956	9,098	21,2	959,89	23,076	2029,509	0	204,022	204,022	99,726	0	0	0	0	0	0	0
15:34:24	0	2465,781	20,952	20,752	11,588	9,956	9,114	21,2	959,89	23,076	2029,945	0	204,022	204,022	99,726	0	0	0	0	0	0	0
15:34:24	213,256	2467,914	21,098	21,045	11,592	9,978	9,131	21,2	959,89	23,076	2030,383	0	204,022	204,022	99,726	0	0	0	0	0	0	0
15:34:24	-330,395	2464,61	20,757	20,556	11,592	9,944	9,147	21,2	959,89	23,076	2030,817	0	204,022	204,022	99,726	0	0	0	0	0	0	0
15:34:24	261,474	2467,224	20,952	20,752	11,596	9,971	9,163	21,2	959,89	23,076	2031,254	0	204,022	204,022	99,726	0	0	0	0	0	0	0
15:34:24	12,988	2467,354	20,952	21,045	11,597	9,972	9,179	21,2	959,89	23,076	2031,69	0	204,022	204,022	99,726	0	0	0	0	0	0	0
15:34:24	-188,793	2465,466	20,757	20,752	11,597	9,953	9,194	21,2	959,89	23,076	2032,124	0	204,022	204,022	99,726	0	0	0	0	0	0	0
15:34:24	94,384	2466,41	20,854	20,947	11,597	9,962	9,209	21,2	959,89	23,076	2032,558	0	204,022	204,022	99,726	0	0	0	0	0	0	0
15:34:24	-47,216	2465,938	20,805	20,605	11,597	9,958	9,224	21,2	959,89	23,076	2032,991	0	204,022	204,022	99,726	0	0	0	0	0	0	0
15:34:24	-141,552	2464,523	20,659	20,556	11,597	9,943	9,238	21,2	959,89	23,076	2033,423	0	204,022	204,022	99,726	0	0	0	0	0	0	0
15:34:24	141,552	2465,938	20,805	20,801	11,597	9,958	9,252	21,2	959,89	23,076	2033,855	0	204,022	204,022	99,726	0	0	0	0	0	0	0
15:34:24	188,818	2467,826	21,001	21,045	11,597	9,977	9,267	21,2	959,89	23,076	2034,289	0	204,022	204,022	99,726	0	0	0	0	0	0	0
15:34:24	-175,83	2466,068	20,805	20,801	11,598	9,959	9,28	21,2	959,89	23,076	2034,721	0	204,022	204,022	99,726	0	0	0	0	0	0	0
15:34:24	201,367	2468,082	20,952	20,898	11,601	9,98	9,294	21,2	959,89	23,076	2035,155	0	204,022	204,022	99,726	0	0	0	0	0	0	0
15:34:24	0	2468,082	20,952	20,898	11,601	9,98	9,307	21,2	959,89	23,076	2035,588	0	204,022	204,022	99,726	0	0	0	0	0	0	0
15:34:24	-175,854	2466,323	20,757	20,605	11,602	9,962	9,32	21,2	959,89	23,076	2036,018	0	204,022	204,022	99,726	0	0	0	0	0	0	0
15:34:24	175,854	2468,082	20,952	20,801	11,601	9,98	9,333	21,2	959,89	23,076	2036,45	0	204,022	204,022	99,726	0	0	0	0	0	0	0
15:34:24	-81,469	2467,267	20,854	20,752	11,602	9,971	9,346	21,2	959,89	23,076	2036,881	0	204,022	204,022	99,726	0	0	0	0	0	0	0
15:34:24	-47,192	2466,795	20,805	20,605	11,602	9,966	9,358	21,2	959,89	23,076	2037,311	0	204,022	204,022	99,726	0	0	0	0	0	0	0
15:34:24	188,842	2468,683	21,001	20,947	11,602	9,986	9,37	21,2	959,89	23,076	2037,743	0	204,022	204,022	99,726	0	0	0	0	0	0	0
15:34:24	-47,216	2468,211	20,952	20,801	11,602	9,981	9,382	21,2	959,89	23,076	2038,173	0	204,022	204,022	99,726	0	0	0	0	0	0	0
15:34:24	-141,625	2466,795	20,805	20,752	11,602	9,966	9,393	21,2	959,89	23,076	2038,602	0	204,022	204,022	99,726	0	0	0	0	0	0	0
15:34:24	330,493	2470,1	21,147	21,289	11,602	10,001	9,405	21,2	959,89	23,076	2039,033	0	204,022	204,022	99,726	0	0	0	0	0	0	0
15:34:24	-128,491	2468,815	21,001	21,094	11,603	9,987	9,417	21,2	959,89	23,076	2039,463	0	204,022	204,022	99,726	0	0	0	0	0	0	0
15:34:24	-270,947	2466,106	20,659	20,605	11,606	9,959	9,427	21,2	959,89	23,076	2039,89	0	204,022	204,022	99,726	0	0	0	0	0	0	0
15:34:24	94,433	2467,05	20,757	20,703	11,606	9,969	9,438	21,2	959,89	23,076	2040,317	0	204,022	204,022	99,726	0	0	0	0	0	0	0
15:34:24	47,192	2467,522	20,805	20,898	11,606	9,974	9,449	21,2	959,89	23,076	2040,744	0	204,022	204,022	99,726	0	0	0	0	0	0	0
15:34:24	141,65	2468,938	20,952	20,801	11,606	9,989	9,459	21,2	959,89	23,076	2041,172	0	204,022	204,022	99,726	0	0	0	0	0	0	0
15:34:25	-188,842	2467,05	20,757	20,703	11,606	9,969	9,469	21,2	959,89	23,076	2041,598	0	204,022	204,022	99,726	0	0	0	0	0	0	0
15:34:25	11,914	2467,169	20,757	20,801	11,607	9,97	9,479	21,2	959,89	23,076	2042,023	0	204,022	204,022	99,726	0	0	0	0	0	0	0
15:34:25	47,192	2467,641	20,805	20,801	11,607	9,975	9,489	21,2	959,89	23,076	2042,449	0	204,022	204,022	99,726	0	0	0	0	0	0	0
15:34:25	141,65	2469,057	20,952	20,947	11,607	9,99	9,499	21,2	959,89	23,076	2042,876	0	204,022	204,022	99,726	0	0	0	0	0	0	0
15:34:25	-283,251	2466,225	20,659	20,703	11,607	9,961	9,508	21,2	959,89	23,076	2043,299	0	204,022	204,022	99,726	0	0	0	0	0	0	0
15:34:25	94,409	2467,169	20,757	20,605	11,607	9,97	9,517	21,2	959,89	23,076	2043,723	0	204,022	204,022	99,726	0	0	0	0	0	0	0
15:34:25	94,433	2468,113	20,854	20,801	11,607	9,98	9,526	21,2	959,89	23,076	2044,147	0	204,022	204,022	99,726	0	0	0	0	0	0	0
15:34:25	-47,241	2467,641	20,805	20,703	11,607	9,975	9,535	21,2	959,89	23,076	2044,571	0	204,022	204,022	99,726	0	0	0	0	0	0	0
15:34:25	0	2467,641	20,805	20,898	11,607	9,975	9,543	21,2	959,89	23,076	2044,994	0	204,022	204,022	99,726	0	0	0	0	0	0	0
15:34:25	141,65	2469,057	20,952	20,898	11,607	9,99	9,552	21,2	959,89	23,076	2045,418	0	204,022	204,022	99,726	0	0	0	0	0	0	0
15:34:25	13,183	2469,189	20,952	20,898	11,607	9,991	9,561	21,2	959,89	23,076	2045,841	0	204,022	204,022	99,726	0	0	0	0	0	0	0
15:34:25	-128,247	2467,907	20,757	20,703	11,611	9,978	9,569	21,2	959,89	23,076	2046,264	0	204,022	204,022	99,726	0	0	0	0	0	0	0
15:34:25	-81,25	2467,094	20,659	20,556	11,612	9,97	9,577	21,2	959,89	23,076	2046,684	0	204,022	204,022	99,726	0	0	0	0	0	0	0
15:34:25	0	2467,094	20,659	20,459	11,612	9,97	9,584	21,2	959,89	23,076	2047,105	0	204,022	204,022	99,726	0	0	0	0	0	0	0
15:34:25	249,462	2469,589	20,854	20,947	11,615	9,995	9,592	21,2	959,89	23,076	2047,527	0	204,022	204,022	99,726	0	0	0	0	0	0	0
15:34:25	-81,274	2468,776	20,757	20,752	11,616	9,987	9,6	21,2	959,89	23,076	2047,948	0	204,022	204,022	99,726	0	0	0	0	0	0	0
15:34:25	-141,625	2467,36	20,61	20,41	11,616	9,972	9,607	21,2	959,89	23,076	2048,368	0	204,022	204,022	99,726	0	0	0	0	0	0	0
15:34:25	188,867	2469,249	20,805	20,752	11,616	9,992	9,615	21,2	959,89	23,076	2048,789	0	204,022	204,022	99,726	0	0	0	0	0	0	0
15:34:25	0	2469,249	20,805	20,752	11,616	9,992	9,622	21,2	959,89	23,076	2049,209	0	204,022	204,022	99,726	0	0	0	0	0	0	0
15:34:25	12,963	2469,378	20,805	20,898	11,616	9,993	9,63	21,2	959,89	23,076	2049,629	0	204,022	204,022	99,726	0	0	0	0	0	0	0
15:34:25	26,562	2469,644	20,757	20,752	11,621	9,996	9,637	21,2	959,89	23,076	2050,049	0	204,022	204,022	99,726	0	0	0	0	0	0	0
15:34:25	-149,34	2468,151	20,513	20,41	11,625	9,98	9,644	21,2	959,89	23,076	2050,467	0	204,022	204,022	99,726	0	0	0	0	0	0	0
15:34:25	168,188	2469,832	20,61	20,703	11,63	9,998	9,65	21,3	961,32	23,076	2050,887	0	204,022	204,022	99,726	0	0	0	0	0	0	0
15:34:25	39,477	2470,227	20,659	20,703	11,63	10,002	9,657	21,3	961,32	23,076	2051,306	0	204,022	204,022	99,726	0	0	0	0	0	0	0
15:34:25	0	2470,227	20,659	20,556	11,63	10,002	9,664	21,3	961,32	23,076	2051,725	0	204,022	204,022	99,726	0	0	0	0	0	0	0
15:34:25	330,468	2473,532	21,001	20,947	11,63	10,036	9,671	21,3	961,32	23,076	2052,147	0	204,022	204,022	99,726	0	0	0	0	0	0	0
15:34:25	0	2473,532	21,001	21,045	11,63	10,036	9,679	21,3	961,32	23,076	2052,568	0	204,022	204,022	99,726	0	0	0	0	0	0	0
15:34:25	94,458	2474,476	21,098	21,045	11,63	10,046	9,686	21,3	961,32	23,076	2052,99	0	204,022	204,022	99,726	0	0	0	0	0	0	0
15:34:25	-82,568	2473,651	21,001	20,947	11,63	10,037	9,693	21,3	961,32	23,076	2053,411	0	204,022	204,022	99,726	0	0	0	0	0	0	0
15:34:25	16,992	2473,821	20,952	20,752	11,634	10,039	9,699	21,3	961,32	23,076	2053,831	0	204,022	204,022	99,726	0	0	0	0	0	0	0
15:34:25	11,914	2473,94	20,952	20,898	11,635	10,04	9,706	21,3	961,32	23,076	2054,251	0	204,022	204,022	99,726	0	0	0	0	0	0	0
15:34:25	-83,593	2473,104	20,854	20,752	11,635	10,032	9,712	21,3	961,32	23,076	2054,67	0	204,022	204,022	99,726	0	0	0	0	0	0	0
15:34:25	-47,241	2472,631	20,805	20,752	11,635	10,027	9,719	21,3	961,32	23,076	2055,088	0	205,091	205,091	99,73	0	0	0	0	0	0	0
15:34:25	283,349	2475,465	21,098	21,045	11,635	10,056	9,725	21,3	961,32	23,076	2055,509	0	205,091	205,091	99,73	0	0	0	0	0	0	0
15:34:25	-94,458	2474,52	21,001	20,898	11,635	10,046	9,732	21,3	961,32	23,076	2055,928	0	205,091	205,091	99,73	0	0	0	0	0	0	0
15:34:25	16,772	2474,688	20,952	20,703	11,639	10,048	9,738	21,3	961,32	23,076	2056,346	0	205,091	205,091	99,73	0	0	0	0	0	0	0
15:34:25	-272,485	2471,963	20,659	20,41	11,639	10,02	9,743	21,3	961,32	23,076	2056,762	0	205,091	205,091	99,73	0	0	0	0	0	0	0
15:34:25	-283,178	2469,131	20,366	19,238	11,639	9,991	9,748	21,3	961,32	23,076	2057,174	0	205,091	205,091	99,73	0	0	0	0	0	0	0
15:34:25	-593,554	2463,196	19,829	17,285	11,635	9,929	9,752	21,3	961,32	23,076	2057,58	0	205,091	205,091	99,73	0	0	0	0	0	0	0
15:34:25	-287,28	2460,323	19,634	16,211	11,63	9,9	9,755	21,3	961,32	23,076	2057,983	0	205,091	205,091	99,73	0	0	0	0	0	0	0
15:34:25	-757,641	2452,747	19,194	14,843	11,611	9,822	9,756	21,3	961,32	23,076	2058,378	0	205,091	205,091	99,73	0	0	0	0	0	0	0
15:34:25	-447,778	2448,269	19,145	14,599	11,588	9,775	9,756	21,3	961,32	23,076	2058,768	0	205,091	205,091	99,73	0	0	0	0	0	0	0
15:34:25	-260,986	2445,659	19,487	14,599	11,555	9,749	9,756	21,3	961,32	23,076	2059,155	0	205,091	205,091	99,73	0	0	0	0	0	0	0
15:34:25	-340,112	2442,258	19,878	14,941	11,515	9,714	9,755	21,3	961,32	23,076	2059,538	0	205,091	205,091	99,73	0	0	0	0	0	0	0
15:34:25	-418,505	2438,073	20,122	15,185	11,478	9,67	9,754	21,3	961,32	23,076	2059,916	0	205,091	205,091	99,73	0	0	0	0	0	0	0
15:34:25	-784,716	2430,226	19,878	15,185	11,447	9,589	9,75	21,3	961,32	23,076	2060,286	0	205,091	205,091	99,73	0	0	0	0	0	0	0
15:34:25	-327,709	2426,949	19,975	15,722	11,423	9,556	9,747	21,3	961,32	23,076	2060,653	0	205,091	205,091	99,73	0	0	0	0	0	0	0
15:34:25	-669,921	2420,249	19,634	16,308	11,404	9,487	9,742	21,3	961,32	23,076	2061,013	0	205,091	205,091	99,73	0	0	0	0	0	0	0
15:34:25	-530,053	2414,949	19,292	16,211	11,393	9,432	9,735	21,3	961,32	23,076	2061,367	0	205,091	205,091	99,73	0	0	0	0	0	0	0
15:34:25	-863,11	2406,318	18,559	15,527	11,384	9,343	9,728	21,3	961,32	23,076	2061,712	0	205,091	205,091	99,73	0	0	0	0	0	0	0
15:34:25	-381,835	2402,499	18,413	15,283	11,37	9,304	9,719	21,3	961,32	23,076	2062,053	0	205,091	205,091	99,73	0	0	0	0	0	0	0
15:34:25	-490,185	2397,598	18,218	14,746	11,353	9,253	9,71	21,3	961,32	23,076	2062,388	0	205,091	205,091	99,73	0	0	0	0	0	0	0
15:34:25	-528,735	2392,31	18,071	14,306	11,331	9,199	9,7	21,3	961,32	23,076	2062,718	0	205,091	205,091	99,73	0	0	0	0	0	0	0
15:34:25	-474,047	2387,57	18,071	14,209	11,304	9,15	9,689	21,3	961,32	23,076	2063,043	0	205,091	205,091	99,73	0	0	0	0	0	0	0
15:34:25	-213,061	2385,439	18,364	14,453	11,276	9,128	9,678	21,3	961,32	23,076	2063,365	0	205,091	205,091	99,73	0	0	0	0	0	0	0
15:34:25	-502,197	2380,417	18,364	14,258	11,248	9,076	9,667	21,3	961,32	23,076	2063,682	0	205,091	205,091	99,73	0	0	0	0	0	0	0
15:34:25	-534,008	2375,077	18,218	14,404	11,226	9,021	9,654	21,3	961,32	23,076	2063,994	0	205,091	205,091	99,73	0	0	0	0	0	0	0
15:34:25	-607,666	2369	17,925	14,258	11,207	8,958	9,64	21,3	961,32	23,076	2064,299	0	205,091	205,091	99,73	0	0	0	0	0	0	0
15:34:25	-571,728	2363,283	17,583	13,867	11,193	8,899	9,626	21,3	961,32	23,076	2064,597	0	205,091	205,091	99,73	0	0	0	0	0	0	0
15:34:25	-779,467	2355,488	16,948	13,427	11,184	8,819	9,61	21,3	961,32	23,076	2064,888	0	205,091	205,091	99,73	0	0	0	0	0	0	0
15:34:25	-247,558	2353,013	16,948	13,72	11,17	8,793	9,594	21,3	961,32	23,076	2065,176	0	205,091	205,091	99,73	0	0	0	0	0	0	0
15:34:25	-560,961	2347,403	16,704	13,525	11,151	8,736	9,577	21,3	961,32	23,076	2065,459	0	205,091	205,091	99,73	0	0	0	0	0	0	0
15:34:25	-262,622	2344,777	16,85	13,769	11,128	8,709	9,56	21,3	961,32	23,076	2065,738	0	205,091	205,091	99,73	0	0	0	0	0	0	0
15:34:25	-426,855	2340,508	16,85	13,525	11,104	8,665	9,543	21,3	961,32	23,076	2066,013	0	205,091	205,091	99,73	0	0	0	0	0	0	0
15:34:25	-375,976	2336,749	16,899	13,427	11,08	8,626	9,525	21,3	961,32	23,076	2066,283	0	205,091	205,091	99,73	0	0	0	0	0	0	0
15:34:25	-458,251	2332,166	16,85	13,72	11,057	8,579	9,506	21,3	961,32	23,076	2066,549	0	205,091	205,091	99,73	0	0	0	0	0	0	0
15:34:25	-155,712	2330,609	17,046	13,867	11,038	8,562	9,488	21,3	961,32	23,076	2066,813	0	205,091	205,091	99,73	0	0	0	0	0	0	0
15:34:25	-807,373	2322,535	16,46	13,33	11,024	8,479	9,468	21,3	961,32	23,076	2067,069	0	205,091	205,091	99,73	0	0	0	0	0	0	0
15:34:25	-513,842	2317,397	16,264	13,33	11,005	8,426	9,447	21,3	961,32	23,076	2067,319	0	205,091	205,091	99,73	0	0	0	0	0	0	0
15:34:25	-447,363	2312,923	15,971	13,086	10,996	8,38	9,426	21,3	961,32	23,076	2067,565	0	205,091	205,091	99,73	0	0	0	0	0	0	0
15:34:25	-332,592	2309,597	15,971	13,183	10,977	8,346	9,405	21,3	961,32	23,076	2067,807	0	205,091	205,091	99,73	0	0	0	0	0	0	0
15:34:25	-618,457	2303,413	15,581	12,988	10,963	8,282	9,383	21,3	961,32	23,076	2068,042	0	205,091	205,091	99,73	0	0	0	0	0	0	0
15:34:25	-287,28	2300,54	15,63	12,744	10,944	8,252	9,361	21,3	961,32	23,076	2068,275	0	205,091	205,091	99,73	0	0	0	0	0	0	0
15:34:25	-379,663	2296,743	15,581	12,695	10,925	8,213	9,339	21,3	961,32	23,076	2068,503	0	205,091	205,091	99,73	0	0	0	0	0	0	0
15:34:25	-287,329	2293,87	15,63	12,744	10,906	8,184	9,316	21,3	961,32	23,076	2068,729	0	205,091	205,091	99,73	0	0	0	0	0	0	0
15:34:25	-334,57	2290,524	15,63	12,744	10,887	8,149	9,293	21,3	961,32	23,076	2068,95	0	205,091	205,091	99,73	0	0	0	0	0	0	0
15:34:25	-560,913	2284,915	15,385	12,744	10,869	8,091	9,269	21,3	961,32	23,076	2069,166	0	205,091	205,091	99,73	0	0	0	0	0	0	0
15:34:25	-249,243	2282,423	15,385	12,695	10,854	8,066	9,246	21,3	961,32	23,076	2069,379	0	205,091	205,091	99,73	0	0	0	0	0	0	0
15:34:25	-422,485	2278,198	15,288	12,841	10,836	8,022	9,222	21,3	961,32	23,076	2069,588	0	205,091	205,091	99,73	0	0	0	0	0	0	0
15:34:25	-239,062	2275,807	15,385	12,89	10,817	7,998	9,198	21,3	961,32	23,076	2069,794	0	205,091	205,091	99,73	0	0	0	0	0	0	0
15:34:25	-345,678	2272,35	15,288	12,695	10,803	7,962	9,174	21,3	961,32	23,076	2069,997	0	205,091	205,091	99,73	0	0	0	0	0	0	0
15:34:25	-372,9	2268,621	15,239	12,841	10,784	7,923	9,149	21,3	961,32	23,076	2070,195	0	205,091	205,091	99,73	0	0	0	0	0	0	0
15:34:25	-421,215	2264,409	15,141	12,646	10,766	7,88	9,124	21,3	961,32	23,076	2070,389	0	205,091	205,091	99,73	0	0	0	0	0	0	0
15:34:25	-192,065	2262,489	15,288	12,841	10,747	7,86	9,099	21,3	961,32	23,076	2070,582	0	205,091	205,091	99,73	0	0	0	0	0	0	0
15:34:25	-530,59	2257,183	14,995	12,695	10,733	7,806	9,074	21,3	961,32	23,076	2070,768	0	205,091	205,091	99,73	0	0	0	0	0	0	0
15:34:25	-335,864	2253,824	14,897	12,451	10,719	7,771	9,048	21,3	961,32	23,076	2070,951	0	205,091	205,091	99,73	0	0	0	0	0	0	0
15:34:25	-330,957	2250,515	14,897	12,549	10,7	7,737	9,023	21,3	961,32	23,076	2071,131	0	205,091	205,091	99,73	0	0	0	0	0	0	0
15:34:25	-522,68	2245,288	14,604	12,256	10,686	7,683	8,997	21,3	961,32	23,076	2071,305	0	205,091	205,091	99,73	0	0	0	0	0	0	0
15:34:25	-243,554	2242,852	14,604	12,256	10,672	7,658	8,97	21,3	961,32	23,076	2071,477	0	205,091	205,091	99,73	0	0	0	0	0	0	0
15:34:25	-346,362	2239,389	14,507	12,451	10,658	7,622	8,944	21,3	961,32	23,076	2071,645	0	205,091	205,091	99,73	0	0	0	0	0	0	0
15:34:25	-360,644	2235,782	14,458	12,158	10,64	7,585	8,917	21,3	961,32	23,076	2071,809	0	205,091	205,091	99,73	0	0	0	0	0	0	0
15:34:25	-397,387	2231,808	14,311	12,158	10,625	7,544	8,89	21,3	961,32	23,076	2071,969	0	205,091	205,091	99,73	0	0	0	0	0	0	0
15:34:25	-305,004	2228,758	14,311	12,158	10,608	7,512	8,863	21,3	961,32	23,076	2072,125	0	205,091	205,091	99,73	0	0	0	0	0	0	0
15:34:25	-254,467	2226,213	14,311	12,353	10,594	7,486	8,836	21,3	961,32	23,076	2072,279	0	205,091	205,091	99,73	0	0	0	0	0	0	0
15:34:25	-369,14	2222,522	14,262	12,256	10,575	7,448	8,809	21,3	961,32	23,076	2072,429	0	205,091	205,091	99,73	0	0	0	0	0	0	0
15:34:25	-251,098	2220,011	14,262	12,353	10,561	7,422	8,782	21,3	961,32	23,076	2072,577	0	205,091	205,091	99,73	0	0	0	0	0	0	0
15:34:25	-339,477	2216,616	14,165	12,158	10,547	7,387	8,754	21,3	961,32	23,076	2072,721	0	205,091	205,091	99,73	0	0	0	0	0	0	0
15:34:25	-401,245	2212,604	14,018	11,963	10,532	7,346	8,727	21,3	961,32	23,076	2072,861	0	205,091	205,091	99,73	0	0	0	0	0	0	0
15:34:25	-296,386	2209,64	14,018	11,914	10,515	7,315	8,699	21,3	961,32	23,076	2072,998	0	205,091	205,091	99,73	0	0	0	0	0	0	0
15:34:25	-306,494	2206,575	13,969	12,256	10,501	7,284	8,671	21,3	961,32	23,076	2073,131	0	205,091	205,091	99,73	0	0	0	0	0	0	0
15:34:26	-289,697	2203,678	13,969	12,158	10,484	7,254	8,644	21,3	961,32	23,076	2073,262	0	205,091	205,091	99,73	0	0	0	0	0	0	0
15:34:26	-424,243	2199,436	13,774	11,963	10,47	7,21	8,616	21,3	961,32	23,076	2073,388	0	205,091	205,091	99,73	0	0	0	0	0	0	0
15:34:26	-221,826	2197,217	13,774	11,914	10,458	7,187	8,588	21,3	961,32	23,076	2073,512	0	205,091	205,091	99,73	0	0	0	0	0	0	0
15:34:26	-451,635	2192,701	13,481	11,718	10,448	7,141	8,559	21,3	961,32	23,076	2073,631	0	205,091	205,091	99,73	0	0	0	0	0	0	0
15:34:26	-173,022	2190,971	13,53	11,767	10,435	7,123	8,531	21,3	961,32	23,076	2073,749	0	205,091	205,091	99,73	0	0	0	0	0	0	0
15:34:26	-406,811	2186,903	13,286	11,718	10,425	7,081	8,503	21,3	961,32	23,076	2073,862	0	205,091	205,091	99,73	0	0	0	0	0	0	0
15:34:26	-249,438	2184,408	13,188	11,816	10,416	7,055	8,474	21,3	961,32	23,076	2073,972	0	205,091	205,091	99,73	0	0	0	0	0	0	0
15:34:26	-259,472	2181,814	13,188	11,816	10,402	7,029	8,446	21,3	961,32	23,076	2074,08	0	205,091	205,091	99,73	0	0	0	0	0	0	0
15:34:26	-265,332	2179,16	13,139	11,718	10,389	7,001	8,418	21,3	961,32	23,076	2074,185	0	205,091	205,091	99,73	0	0	0	0	0	0	0
15:34:26	-311,767	2176,043	13,042	11,621	10,377	6,969	8,389	21,3	961,32	23,076	2074,287	0	205,091	205,091	99,73	0	0	0	0	0	0	0
15:34:26	-266,137	2173,381	12,993	11,767	10,364	6,942	8,361	21,3	961,32	23,076	2074,386	0	205,091	205,091	99,73	0	0	0	0	0	0	0
15:34:26	-241,455	2170,967	12,944	11,718	10,353	6,917	8,332	21,3	961,32	23,076	2074,483	0	205,091	205,091	99,73	0	0	0	0	0	0	0
15:34:26	-260,107	2168,366	12,993	11,621	10,336	6,89	8,304	21,3	961,32	23,076	2074,576	0	205,091	205,091	99,73	0	0	0	0	0	0	0
15:34:26	-105,81	2167,307	13,139	11,816	10,322	6,879	8,276	21,3	961,32	23,076	2074,669	0	205,091	205,091	99,73	0	0	0	0	0	0	0
15:34:26	-259,277	2164,715	13,139	11,816	10,307	6,852	8,248	21,3	961,32	23,076	2074,759	0	205,091	205,091	99,73	0	0	0	0	0	0	0
15:34:26	-229,443	2162,42	13,139	11,914	10,294	6,829	8,22	21,3	961,32	23,076	2074,847	0	205,091	205,091	99,73	0	0	0	0	0	0	0
15:34:26	-329,345	2159,127	12,944	11,767	10,286	6,795	8,192	21,3	961,32	23,076	2074,931	0	205,091	205,091	99,73	0	0	0	0	0	0	0
15:34:26	-239,379	2156,733	12,846	11,718	10,277	6,77	8,165	21,3	961,32	23,076	2075,013	0	205,091	205,091	99,73	0	0	0	0	0	0	0
15:34:26	-370,434	2153,029	12,553	11,572	10,272	6,732	8,136	21,3	961,32	23,076	2075,091	0	205,091	205,091	99,73	0	0	0	0	0	0	0
15:34:26	-296,362	2150,065	12,456	11,377	10,26	6,701	8,108	21,3	961,32	23,076	2075,166	0	205,091	205,091	99,73	0	0	0	0	0	0	0
15:34:26	-235,253	2147,713	12,309	11,181	10,255	6,677	8,08	21,3	961,32	23,076	2075,238	0	205,091	205,091	99,73	0	0	0	0	0	0	0
15:34:26	-152,612	2146,186	12,309	11,23	10,246	6,661	8,052	21,3	961,32	23,076	2075,309	0	205,091	205,091	99,73	0	0	0	0	0	0	0
15:34:26	-238,793	2143,798	12,309	11,181	10,232	6,637	8,025	21,2	963,21	23,076	2075,377	0	205,091	205,091	99,73	0	0	0	0	0	0	0
15:34:26	-175,366	2142,045	12,309	11,23	10,223	6,619	7,997	21,2	963,21	23,076	2075,444	0	205,091	205,091	99,73	0	0	0	0	0	0	0
15:34:26	-184,79	2140,197	12,358	11,377	10,21	6,599	7,97	21,2	963,21	23,076	2075,509	0	205,091	205,091	99,73	0	0	0	0	0	0	0
15:34:26	-204,492	2138,152	12,309	11,279	10,201	6,578	7,942	21,2	963,21	23,076	2075,571	0	205,091	205,091	99,73	0	0	0	0	0	0	0
15:34:26	-297,338	2135,179	12,163	11,377	10,192	6,548	7,915	21,2	963,21	23,076	2075,631	0	205,091	205,091	99,73	0	0	0	0	0	0	0
15:34:26	-234,667	2132,832	12,016	11,279	10,186	6,524	7,888	21,2	963,21	23,076	2075,688	0	205,091	205,091	99,73	0	0	0	0	0	0	0
15:34:26	-195,947	2130,872	11,967	11,23	10,177	6,503	7,861	21,2	963,21	23,076	2075,743	0	205,091	205,091	99,73	0	0	0	0	0	0	0
15:34:26	-163,281	2129,24	11,967	11,279	10,168	6,487	7,834	21,2	963,21	23,076	2075,797	0	205,091	205,091	99,73	0	0	0	0	0	0	0
15:34:26	-270,336	2126,536	11,772	11,23	10,163	6,459	7,807	21,2	963,21	23,076	2075,848	0	205,091	205,091	99,73	0	0	0	0	0	0	0
15:34:26	-244,238	2124,094	11,674	11,181	10,154	6,433	7,78	21,2	963,21	23,076	2075,896	0	205,091	205,091	99,73	0	0	0	0	0	0	0
15:34:26	-76,147	2123,332	11,772	11,23	10,145	6,426	7,753	21,2	963,21	23,076	2075,944	0	204,267	204,267	99,727	0	0	0	0	0	0	0
15:34:26	-179,467	2121,538	11,772	11,23	10,135	6,407	7,727	21,2	963,21	23,076	2075,989	0	204,267	204,267	99,727	0	0	0	0	0	0	0
15:34:26	-66,479	2120,873	11,87	11,279	10,126	6,4	7,701	21,2	963,21	23,076	2076,034	0	204,267	204,267	99,727	0	0	0	0	0	0	0
15:34:26	-79,565	2120,077	11,967	11,377	10,116	6,392	7,675	21,2	963,21	23,076	2076,078	0	204,267	204,267	99,727	0	0	0	0	0	0	0
15:34:26	-342,016	2116,657	11,772	11,279	10,107	6,357	7,649	21,2	963,21	23,076	2076,119	0	204,267	204,267	99,727	0	0	0	0	0	0	0
15:34:26	-90,332	2115,754	11,772	11,279	10,102	6,347	7,624	21,2	963,21	23,076	2076,158	0	204,267	204,267	99,727	0	0	0	0	0	0	0
15:34:26	-217,285	2113,581	11,626	11,181	10,097	6,325	7,598	21,2	963,21	23,076	2076,196	0	204,267	204,267	99,727	0	0	0	0	0	0	0
15:34:26	-290,332	2110,678	11,479	11,035	10,088	6,295	7,573	21,2	963,21	23,076	2076,23	0	204,267	204,267	99,727	0	0	0	0	0	0	0
15:34:26	-127,856	2109,399	11,43	10,937	10,084	6,282	7,547	21,2	963,21	23,076	2076,263	0	204,267	204,267	99,727	0	0	0	0	0	0	0
15:34:26	-92,456	2108,474	11,43	10,937	10,078	6,272	7,522	21,2	963,21	23,076	2076,296	0	204,267	204,267	99,727	0	0	0	0	0	0	0
15:34:26	-255,615	2105,918	11,333	10,888	10,069	6,246	7,497	21,2	963,21	23,076	2076,325	0	204,267	204,267	99,727	0	0	0	0	0	0	0
15:34:26	-69,921	2105,219	11,43	11,035	10,06	6,239	7,473	21,2	963,21	23,076	2076,354	0	204,267	204,267	99,727	0	0	0	0	0	0	0
15:34:26	-123,535	2103,984	11,479	11,084	10,05	6,226	7,448	21,2	963,21	23,076	2076,382	0	204,267	204,267	99,727	0	0	0	0	0	0	0
15:34:26	-91,406	2103,07	11,479	11,084	10,045	6,217	7,424	21,2	963,21	23,076	2076,409	0	204,267	204,267	99,727	0	0	0	0	0	0	0
15:34:26	-208,496	2100,985	11,43	11,035	10,036	6,195	7,4	21,2	963,21	23,076	2076,433	0	204,267	204,267	99,727	0	0	0	0	0	0	0
15:34:26	-39,746	2100,587	11,479	11,035	10,031	6,191	7,376	21,2	963,21	23,076	2076,458	0	204,267	204,267	99,727	0	0	0	0	0	0	0
15:34:26	-165,527	2098,932	11,479	11,035	10,022	6,174	7,353	21,2	963,21	23,076	2076,48	0	204,267	204,267	99,727	0	0	0	0	0	0	0
15:34:26	-129,956	2097,632	11,43	11,035	10,017	6,161	7,329	21,2	963,21	23,076	2076,501	0	204,267	204,267	99,727	0	0	0	0	0	0	0
15:34:26	-221,167	2095,421	11,284	10,888	10,012	6,138	7,306	21,2	963,21	23,076	2076,52	0	204,267	204,267	99,727	0	0	0	0	0	0	0
15:34:26	-170,776	2093,713	11,186	10,742	10,007	6,12	7,283	21,2	963,21	23,076	2076,537	0	204,267	204,267	99,727	0	0	0	0	0	0	0
15:34:26	-167,578	2092,037	11,186	10,888	9,998	6,103	7,26	21,2	963,21	23,076	2076,553	0	204,267	204,267	99,727	0	0	0	0	0	0	0
15:34:26	-85,888	2091,178	11,186	10,937	9,993	6,094	7,237	21,2	963,21	23,076	2076,567	0	204,267	204,267	99,727	0	0	0	0	0	0	0
15:34:26	-86,083	2090,317	11,186	10,937	9,988	6,085	7,214	21,2	963,21	23,076	2076,581	0	204,267	204,267	99,727	0	0	0	0	0	0	0
15:34:26	-127,758	2089,04	11,137	10,888	9,983	6,072	7,192	21,2	963,21	23,076	2076,594	0	204,267	204,267	99,727	0	0	0	0	0	0	0
15:34:26	-124,633	2087,794	11,186	10,937	9,974	6,059	7,17	21,2	963,21	23,076	2076,605	0	204,267	204,267	99,727	0	0	0	0	0	0	0
15:34:26	-76,464	2087,029	11,284	10,937	9,964	6,051	7,148	21,2	963,21	23,076	2076,615	0	204,267	204,267	99,727	0	0	0	0	0	0	0
15:34:26	-124,658	2085,782	11,333	11,035	9,955	6,038	7,126	21,2	963,21	23,076	2076,624	0	204,267	204,267	99,727	0	0	0	0	0	0	0
15:34:26	-45,043	2085,332	11,284	10,937	9,955	6,034	7,105	21,2	963,21	23,076	2076,633	0	204,267	204,267	99,727	0	0	0	0	0	0	0
15:34:26	-220,092	2083,131	11,137	10,888	9,95	6,011	7,083	21,2	963,21	23,076	2076,639	0	204,267	204,267	99,727	0	0	0	0	0	0	0
15:34:26	-175,903	2081,372	11,04	10,742	9,945	5,993	7,062	21,2	963,21	23,076	2076,644	0	204,267	204,267	99,727	0	0	0	0	0	0	0
15:34:26	-128,759	2080,084	10,991	10,742	9,94	5,98	7,041	21,2	963,21	23,076	2076,648	0	204,267	204,267	99,727	0	0	0	0	0	0	0
15:34:26	-83,764	2079,247	10,991	10,595	9,935	5,971	7,02	21,2	963,21	23,076	2076,65	0	204,267	204,267	99,727	0	0	0	0	0	0	0
15:34:26	-128,759	2077,959	10,942	10,595	9,931	5,958	6,999	21,2	963,21	23,076	2076,651	0	204,267	204,267	99,727	0	0	0	0	0	0	0
15:34:26	-40,893	2077,55	10,991	10,595	9,926	5,954	6,978	21,2	963,21	23,076	2076,652	0	204,267	204,267	99,727	0	0	0	0	0	0	0
15:34:26	-129,98	2076,25	10,942	10,595	9,921	5,94	6,958	21,2	963,21	23,076	2076,25	0	204,267	204,267	99,727	0	0	0	0	0	0	0
15:34:26	5,151	2076,302	11,04	10,693	9,916	5,941	6,938	21,2	963,21	23,076	2076,25	0	204,267	204,267	99,727	0	0	0	0	0	0	0
15:34:26	-215,698	2074,145	10,991	10,693	9,906	5,919	6,918	21,2	963,21	23,076	2074,145	0	204,267	204,267	99,727	0	0	0	0	0	0	0
15:34:26	-38,793	2073,757	11,04	10,693	9,902	5,915	6,898	21,2	963,21	23,076	2073,757	0	204,267	204,267	99,727	0	0	0	0	0	0	0
15:34:26	-85,009	2072,907	11,04	10,84	9,897	5,906	6,879	21,2	963,21	23,076	2072,907	0	204,267	204,267	99,727	0	0	0	0	0	0	0
15:34:26	-129,809	2071,609	10,991	10,742	9,892	5,892	6,859	21,2	963,21	23,076	2071,609	0	204,267	204,267	99,727	0	0	0	0	0	0	0
15:34:26	-84,814	2070,761	10,991	10,693	9,887	5,884	6,84	21,2	963,21	23,076	2070,761	0	204,267	204,267	99,727	0	0	0	0	0	0	0
15:34:26	-84,838	2069,912	10,991	10,84	9,882	5,875	6,821	21,2	963,21	23,076	2069,912	0	204,267	204,267	99,727	0	0	0	0	0	0	0
15:34:26	0	2069,912	10,991	10,84	9,882	5,875	6,803	21,2	963,21	23,076	2069,912	0	204,267	204,267	99,727	0	0	0	0	0	0	0
15:34:26	-130,81	2068,604	10,942	10,742	9,877	5,861	6,784	21,2	963,21	23,076	2068,604	0	204,267	204,267	99,727	0	0	0	0	0	0	0
15:34:26	-84,814	2067,756	10,942	10,693	9,873	5,853	6,766	21,2	963,21	23,076	2067,756	0	204,267	204,267	99,727	0	0	0	0	0	0	0
15:34:26	-39,013	2067,366	10,991	10,742	9,868	5,849	6,748	21,2	963,21	23,076	2067,366	0	204,267	204,267	99,727	0	0	0	0	0	0	0
15:34:26	-38,842	2066,977	11,04	10,84	9,863	5,845	6,73	21,2	963,21	23,076	2066,977	0	204,267	204,267	99,727	0	0	0	0	0	0	0
15:34:26	-130,81	2065,669	10,991	10,742	9,858	5,831	6,713	21,2	963,21	23,076	2065,669	0	204,267	204,267	99,727	0	0	0	0	0	0	0
15:34:26	-128,662	2064,383	10,942	10,693	9,854	5,818	6,695	21,2	963,21	23,076	2064,383	0	204,267	204,267	99,727	0	0	0	0	0	0	0
15:34:26	3,93	2064,422	11,04	10,937	9,849	5,818	6,678	21,2	963,21	23,076	2064,383	0	204,267	204,267	99,727	0	0	0	0	0	0	0
15:34:26	-211,401	2062,308	10,991	10,888	9,839	5,796	6,661	21,2	963,21	23,076	2062,308	0	204,267	204,267	99,727	0	0	0	0	0	0	0
15:34:26	-86,059	2061,447	10,991	10,693	9,834	5,788	6,644	21,2	963,21	23,076	2061,447	0	204,267	204,267	99,727	0	0	0	0	0	0	0
15:34:26	0	2061,447	10,991	10,693	9,834	5,788	6,627	21,2	963,21	23,076	2061,447	0	204,267	204,267	99,727	0	0	0	0	0	0	0
15:34:26	-210,302	2059,344	10,942	10,693	9,825	5,766	6,61	21,2	963,21	23,076	2059,344	0	204,267	204,267	99,727	0	0	0	0	0	0	0
15:34:26	-42,065	2058,924	10,991	10,693	9,82	5,762	6,593	21,2	963,21	23,076	2058,924	0	204,267	204,267	99,727	0	0	0	0	0	0	0
15:34:26	-130,761	2057,616	10,942	10,595	9,815	5,748	6,577	21,2	963,21	23,076	2057,616	0	204,267	204,267	99,727	0	0	0	0	0	0	0
15:34:26	-81,64	2056,8	10,942	10,693	9,81	5,74	6,56	21,2	963,21	23,076	2056,8	0	204,267	204,267	99,727	0	0	0	0	0	0	0
15:34:26	-40,991	2056,39	10,991	10,693	9,806	5,735	6,544	21,2	963,21	23,076	2056,39	0	204,267	204,267	99,727	0	0	0	0	0	0	0
15:34:26	-86,083	2055,529	10,991	10,693	9,801	5,727	6,528	21,2	963,21	23,076	2055,529	0	204,267	204,267	99,727	0	0	0	0	0	0	0
15:34:26	-125,292	2054,276	10,942	10,693	9,796	5,714	6,512	21,2	963,21	23,076	2054,276	0	204,267	204,267	99,727	0	0	0	0	0	0	0
15:34:26	-84,985	2053,426	10,942	10,742	9,791	5,705	6,496	21,2	963,21	23,076	2053,426	0	204,267	204,267	99,727	0	0	0	0	0	0	0
15:34:26	-41,015	2053,016	10,991	10,742	9,786	5,701	6,481	21,2	963,21	23,076	2053,016	0	204,267	204,267	99,727	0	0	0	0	0	0	0
15:34:26	-134,57	2051,67	10,844	10,742	9,786	5,687	6,465	21,2	963,21	23,076	2051,67	0	204,267	204,267	99,727	0	0	0	0	0	0	0
15:34:26	-130,737	2050,363	10,796	10,595	9,781	5,673	6,45	21,2	963,21	23,076	2050,363	0	204,267	204,267	99,727	0	0	0	0	0	0	0
15:34:26	-89,697	2049,466	10,698	10,547	9,781	5,664	6,434	21,2	963,21	23,076	2049,466	0	204,267	204,267	99,727	0	0	0	0	0	0	0
15:34:26	-84,79	2048,618	10,698	10,547	9,777	5,655	6,419	21,2	963,21	23,076	2048,618	0	204,267	204,267	99,727	0	0	0	0	0	0	0
15:34:26	-124,316	2047,375	10,649	10,498	9,772	5,643	6,404	21,2	963,21	23,076	2047,375	0	204,267	204,267	99,727	0	0	0	0	0	0	0
15:34:26	-38,916	2046,986	10,698	10,498	9,767	5,639	6,389	21,2	963,21	23,076	2046,986	0	204,267	204,267	99,727	0	0	0	0	0	0	0
15:34:27	3,796	2047,024	10,796	10,595	9,763	5,639	6,374	21,2	963,21	23,076	2046,986	0	204,267	204,267	99,727	0	0	0	0	0	0	0
15:34:27	-45,446	2046,569	10,844	10,595	9,757	5,634	6,36	21,2	963,21	23,076	2046,569	0	204,267	204,267	99,727	0	0	0	0	0	0	0
15:34:27	-84,814	2045,721	10,844	10,693	9,753	5,625	6,345	21,2	963,21	23,076	2045,721	0	204,267	204,267	99,727	0	0	0	0	0	0	0
15:34:27	-83,74	2044,884	10,844	10,693	9,748	5,617	6,331	21,2	963,21	23,076	2044,884	0	204,267	204,267	99,727	0	0	0	0	0	0	0
15:34:27	-83,776	2044,046	10,844	10,693	9,743	5,608	6,317	21,2	963,21	23,076	2044,046	0	204,267	204,267	99,727	0	0	0	0	0	0	0
15:34:27	-83,764	2043,208	10,844	10,742	9,738	5,6	6,303	21,2	963,21	23,076	2043,208	0	204,267	204,267	99,727	0	0	0	0	0	0	0
15:34:27	-75,292	2042,455	10,844	10,693	9,734	5,592	6,289	21,2	963,21	23,076	2042,455	0	204,267	204,267	99,727	0	0	0	0	0	0	0
15:34:27	-141,809	2041,037	10,698	10,547	9,734	5,577	6,275	21,2	963,21	23,076	2041,037	0	204,267	204,267	99,727	0	0	0	0	0	0	0
15:34:27	-120,104	2039,836	10,649	10,547	9,729	5,565	6,261	21,2	963,21	23,076	2039,836	0	204,267	204,267	99,727	0	0	0	0	0	0	0
15:34:27	-8,422	2039,752	10,649	10,547	9,729	5,564	6,247	21,2	963,21	23,076	2039,752	0	204,267	204,267	99,727	0	0	0	0	0	0	0
15:34:27	-172,216	2038,03	10,551	10,4	9,724	5,546	6,233	21,2	963,21	23,076	2038,03	0	204,267	204,267	99,727	0	0	0	0	0	0	0
15:34:27	-82,702	2037,203	10,551	10,498	9,719	5,538	6,22	21,2	963,21	23,076	2037,203	0	204,267	204,267	99,727	0	0	0	0	0	0	0
15:34:27	6,872	2037,271	10,649	10,547	9,715	5,538	6,206	21,2	963,21	23,076	2037,203	0	204,267	204,267	99,727	0	0	0	0	0	0	0
15:34:27	-45,483	2036,817	10,698	10,595	9,71	5,534	6,193	21,2	963,21	23,076	2036,817	0	204,267	204,267	99,727	0	0	0	0	0	0	0
15:34:27	7,91	2036,896	10,796	10,693	9,705	5,535	6,18	21,2	963,21	23,076	2036,817	0	204,267	204,267	99,727	0	0	0	0	0	0	0
15:34:27	-45,471	2036,441	10,844	10,693	9,7	5,53	6,168	21,2	963,21	23,076	2036,441	0	204,267	204,267	99,727	0	0	0	0	0	0	0
15:34:27	-81,628	2035,625	10,844	10,742	9,695	5,521	6,155	21,2	963,21	23,076	2035,625	0	204,267	204,267	99,727	0	0	0	0	0	0	0
15:34:27	-124,133	2034,383	10,796	10,693	9,691	5,509	6,142	21,2	963,21	23,076	2034,383	0	204,267	204,267	99,727	0	0	0	0	0	0	0
15:34:27	-89,538	2033,488	10,698	10,595	9,691	5,499	6,13	21,2	963,21	23,076	2033,488	0	204,267	204,267	99,727	0	0	0	0	0	0	0
15:34:27	-44,738	2033,041	10,649	10,547	9,691	5,495	6,117	21,2	963,21	23,076	2033,041	0	204,267	204,267	99,727	0	0	0	0	0	0	0
15:34:27	-134,24	2031,698	10,503	10,351	9,691	5,481	6,105	21,2	963,21	23,076	2031,698	0	204,267	204,267	99,727	0	0	0	0	0	0	0
15:34:27	-150,415	2030,194	10,503	10,351	9,682	5,465	6,092	21,2	963,21	23,076	2030,194	0	204,267	204,267	99,727	0	0	0	0	0	0	0
15:34:27	124,56	2031,44	10,649	10,498	9,682	5,478	6,08	21,1	963,21	23,076	2030,195	0	204,267	204,267	99,727	0	0	0	0	0	0	0
15:34:27	-179,541	2029,644	10,551	10,498	9,676	5,46	6,068	21,1	963,21	23,076	2029,644	0	204,267	204,267	99,727	0	0	0	0	0	0	0
15:34:27	10,998	2029,754	10,649	10,547	9,672	5,461	6,056	21,1	963,21	23,076	2029,644	0	204,267	204,267	99,727	0	0	0	0	0	0	0
15:34:27	-113,049	2028,624	10,698	10,595	9,663	5,449	6,044	21,1	963,21	23,076	2028,624	0	204,267	204,267	99,727	0	0	0	0	0	0	0
15:34:27	0,244	2028,626	10,796	10,595	9,658	5,449	6,032	21,1	963,21	23,076	2028,624	0	204,267	204,267	99,727	0	0	0	0	0	0	0
15:34:27	-10,729	2028,519	10,796	10,595	9,657	5,448	6,021	21,1	963,21	23,076	2028,519	0	204,267	204,267	99,727	0	0	0	0	0	0	0
15:34:27	-166,687	2026,852	10,698	10,595	9,653	5,431	6,009	21,1	963,21	23,076	2026,852	0	204,267	204,267	99,727	0	0	0	0	0	0	0
15:34:27	-134,143	2025,511	10,551	10,547	9,653	5,417	5,998	21,1	963,21	23,076	2025,511	0	204,267	204,267	99,727	0	0	0	0	0	0	0
15:34:27	11,999	2025,631	10,649	10,595	9,649	5,418	5,986	21,1	963,21	23,076	2025,511	0	204,267	204,267	99,727	0	0	0	0	0	0	0
15:34:27	-101,22	2024,618	10,551	10,595	9,648	5,408	5,975	21,1	963,21	23,076	2024,618	0	204,267	204,267	99,727	0	0	0	0	0	0	0
15:34:27	-120,861	2023,41	10,503	10,4	9,644	5,395	5,964	21,1	963,21	23,076	2023,41	0	203,654	203,654	99,724	0	0	0	0	0	0	0
15:34:27	-44,689	2022,963	10,454	10,498	9,644	5,391	5,953	21,1	963,21	23,076	2022,963	0	203,654	203,654	99,724	0	0	0	0	0	0	0
15:34:27	-77,404	2022,189	10,454	10,4	9,639	5,383	5,941	21,1	963,21	23,076	2022,189	0	203,654	203,654	99,724	0	0	0	0	0	0	0
15:34:27	-101,147	2021,177	10,356	10,351	9,638	5,372	5,93	21,1	963,21	23,076	2021,177	0	203,654	203,654	99,724	0	0	0	0	0	0	0
15:34:27	13,22	2021,309	10,454	10,4	9,634	5,374	5,919	21,1	963,21	23,076	2021,177	0	203,654	203,654	99,724	0	0	0	0	0	0	0
15:34:27	-30,419	2021,005	10,503	10,498	9,63	5,371	5,909	21,1	963,21	23,076	2021,005	0	203,654	203,654	99,724	0	0	0	0	0	0	0
15:34:27	-42,407	2020,581	10,551	10,498	9,625	5,366	5,898	21,1	963,21	23,076	2020,581	0	203,654	203,654	99,724	0	0	0	0	0	0	0
15:34:27	58,959	2021,171	10,698	10,595	9,621	5,372	5,888	21,1	963,21	23,076	2020,582	0	203,654	203,654	99,724	0	0	0	0	0	0	0
15:34:27	-86,889	2020,302	10,698	10,595	9,616	5,363	5,877	21,1	963,21	23,076	2020,302	0	203,654	203,654	99,724	0	0	0	0	0	0	0
15:34:27	-75,329	2019,549	10,698	10,595	9,611	5,356	5,867	21,1	963,21	23,076	2019,549	0	203,654	203,654	99,724	0	0	0	0	0	0	0
15:34:27	-207,006	2017,479	10,551	10,547	9,607	5,334	5,857	21,1	963,21	23,076	2017,479	0	203,654	203,654	99,724	0	0	0	0	0	0	0
15:34:27	150,561	2018,984	10,649	10,498	9,611	5,35	5,847	21,1	963,21	23,076	2017,48	0	203,654	203,654	99,724	0	0	0	0	0	0	0
15:34:27	-134,021	2017,644	10,503	10,351	9,611	5,336	5,837	21,1	963,21	23,076	2017,48	0	203,654	203,654	99,724	0	0	0	0	0	0	0
15:34:27	-133,996	2016,304	10,356	10,205	9,611	5,322	5,827	21,1	963,21	23,076	2016,304	0	203,654	203,654	99,724	0	0	0	0	0	0	0
15:34:27	-61,206	2015,692	10,356	10,205	9,607	5,316	5,817	21,1	963,21	23,076	2015,692	0	203,654	203,654	99,724	0	0	0	0	0	0	0
15:34:27	-12,854	2015,563	10,356	10,302	9,607	5,315	5,807	21,1	963,21	23,076	2015,563	0	203,654	203,654	99,724	0	0	0	0	0	0	0
15:34:27	-72,985	2014,834	10,356	10,302	9,602	5,307	5,797	21,1	963,21	23,076	2014,834	0	203,654	203,654	99,724	0	0	0	0	0	0	0
15:34:27	-12,829	2014,705	10,356	10,205	9,602	5,306	5,787	21,1	963,21	23,076	2014,705	0	203,654	203,654	99,724	0	0	0	0	0	0	0
15:34:27	48,12	2015,186	10,503	10,351	9,597	5,311	5,778	21,1	963,21	23,076	2014,706	0	203,654	203,654	99,724	0	0	0	0	0	0	0
15:34:27	-101,318	2014,173	10,551	10,498	9,588	5,3	5,769	21,1	963,21	23,076	2014,173	0	203,654	203,654	99,724	0	0	0	0	0	0	0
15:34:27	4,321	2014,216	10,649	10,547	9,584	5,301	5,759	21,1	963,21	23,076	2014,173	0	203,654	203,654	99,724	0	0	0	0	0	0	0
15:34:27	-84,79	2013,369	10,649	10,547	9,579	5,292	5,75	21,1	963,21	23,076	2013,369	0	203,654	203,654	99,724	0	0	0	0	0	0	0
15:34:27	-89,306	2012,476	10,551	10,547	9,579	5,283	5,741	21,1	963,21	23,076	2012,476	0	203,654	203,654	99,724	0	0	0	0	0	0	0
15:34:27	0	2012,476	10,551	10,547	9,579	5,283	5,732	21,1	963,21	23,076	2012,476	0	203,654	203,654	99,724	0	0	0	0	0	0	0
15:34:27	-115,515	2011,32	10,503	10,351	9,575	5,271	5,723	21,1	963,21	23,076	2011,32	0	203,654	203,654	99,724	0	0	0	0	0	0	0
15:34:27	-147,802	2009,842	10,356	10,302	9,574	5,256	5,714	21,1	963,21	23,076	2009,842	0	203,654	203,654	99,724	0	0	0	0	0	0	0
15:34:27	133,898	2011,181	10,503	10,351	9,574	5,269	5,705	21,1	963,21	23,076	2009,844	0	203,654	203,654	99,724	0	0	0	0	0	0	0
15:34:27	-116,564	2010,016	10,454	10,302	9,57	5,257	5,696	21,1	963,21	23,076	2009,844	0	203,654	203,654	99,724	0	0	0	0	0	0	0
15:34:27	-83,715	2009,179	10,454	10,351	9,565	5,249	5,688	21,1	963,21	23,076	2009,179	0	203,654	203,654	99,724	0	0	0	0	0	0	0
15:34:27	30,737	2009,486	10,503	10,4	9,564	5,252	5,679	21,1	963,21	23,076	2009,179	0	203,654	203,654	99,724	0	0	0	0	0	0	0
15:34:27	-69,848	2008,787	10,503	10,351	9,56	5,245	5,671	21,1	963,21	23,076	2008,787	0	203,654	203,654	99,724	0	0	0	0	0	0	0
15:34:27	-147,741	2007,31	10,356	10,302	9,56	5,23	5,662	21,1	963,21	23,076	2007,31	0	203,654	203,654	99,724	0	0	0	0	0	0	0
15:34:27	-55,92	2006,751	10,356	10,302	9,556	5,224	5,653	21,1	963,21	23,076	2006,751	0	203,654	203,654	99,724	0	0	0	0	0	0	0
15:34:27	-13,903	2006,612	10,356	10,205	9,556	5,222	5,645	21,1	963,21	23,076	2006,612	0	203,654	203,654	99,724	0	0	0	0	0	0	0
15:34:27	0	2006,612	10,356	10,302	9,556	5,222	5,637	21,1	963,21	23,076	2006,612	0	203,654	203,654	99,724	0	0	0	0	0	0	0
15:34:27	-59,729	2006,014	10,307	10,156	9,555	5,216	5,628	21,1	963,21	23,076	2006,014	0	203,654	203,654	99,724	0	0	0	0	0	0	0
15:34:27	-68,615	2005,328	10,307	10,156	9,551	5,209	5,62	21,1	963,21	23,076	2005,328	0	203,654	203,654	99,724	0	0	0	0	0	0	0
15:34:27	-89,184	2004,436	10,21	10,058	9,551	5,2	5,612	21,1	963,21	23,076	2004,436	0	203,654	203,654	99,724	0	0	0	0	0	0	0
15:34:27	19,372	2004,63	10,307	10,058	9,547	5,202	5,604	21,1	963,21	23,076	2004,437	0	203,654	203,654	99,724	0	0	0	0	0	0	0
15:34:27	29,663	2004,927	10,356	10,205	9,546	5,205	5,596	21,1	963,21	23,076	2004,437	0	203,654	203,654	99,724	0	0	0	0	0	0	0
15:34:27	-68,774	2004,239	10,356	10,302	9,542	5,198	5,588	21,1	963,21	23,076	2004,239	0	203,654	203,654	99,724	0	0	0	0	0	0	0
15:34:27	-67,712	2003,562	10,356	10,156	9,538	5,191	5,58	21,1	963,21	23,076	2003,562	0	203,654	203,654	99,724	0	0	0	0	0	0	0
15:34:27	73,217	2004,294	10,454	10,351	9,537	5,198	5,573	21,1	963,21	23,076	2003,563	0	203,654	203,654	99,724	0	0	0	0	0	0	0
15:34:27	-156,909	2002,725	10,356	10,302	9,534	5,182	5,565	21,1	963,21	23,076	2002,725	0	203,654	203,654	99,724	0	0	0	0	0	0	0
15:34:27	0	2002,725	10,356	10,302	9,534	5,182	5,558	21,1	963,21	23,076	2002,725	0	203,654	203,654	99,724	0	0	0	0	0	0	0
15:34:27	-60,595	2002,119	10,307	10,205	9,533	5,176	5,55	21,1	963,21	23,076	2002,119	0	203,654	203,654	99,724	0	0	0	0	0	0	0
15:34:27	0	2002,119	10,307	10,156	9,533	5,176	5,543	21,1	963,21	23,076	2002,119	0	203,654	203,654	99,724	0	0	0	0	0	0	0
15:34:27	-67,736	2001,442	10,307	10,205	9,529	5,169	5,536	21,1	963,21	23,076	2001,442	0	203,654	203,654	99,724	0	0	0	0	0	0	0
15:34:27	-89,135	2000,55	10,21	10,205	9,529	5,16	5,528	21,1	963,21	23,076	2000,55	0	203,654	203,654	99,724	0	0	0	0	0	0	0
15:34:27	22,668	2000,777	10,307	10,205	9,525	5,162	5,521	21,1	963,21	23,076	2000,551	0	203,654	203,654	99,724	0	0	0	0	0	0	0
15:34:27	29,455	2001,072	10,356	10,156	9,524	5,165	5,514	21,1	963,21	23,076	2000,551	0	203,654	203,654	99,724	0	0	0	0	0	0	0
15:34:27	-44,567	2000,626	10,307	10,205	9,524	5,161	5,507	21,1	963,21	23,076	2000,551	0	203,654	203,654	99,724	0	0	0	0	0	0	0
15:34:27	-89,16	1999,734	10,21	10,058	9,524	5,151	5,5	21,1	963,21	23,076	1999,734	0	203,654	203,654	99,724	0	0	0	0	0	0	0
15:34:27	-15,991	1999,574	10,21	10,058	9,523	5,15	5,493	21,1	963,21	23,076	1999,574	0	203,654	203,654	99,724	0	0	0	0	0	0	0
15:34:27	22,497	1999,799	10,307	10,156	9,519	5,152	5,487	21,1	963,21	23,076	1999,575	0	203,654	203,654	99,724	0	0	0	0	0	0	0
15:34:27	-38,085	1999,419	10,356	10,302	9,515	5,148	5,48	21,1	963,21	23,076	1999,419	0	203,654	203,654	99,724	0	0	0	0	0	0	0
15:34:27	89,16	2000,31	10,454	10,302	9,515	5,157	5,474	21,1	963,21	23,076	1999,419	0	203,654	203,654	99,724	0	0	0	0	0	0	0
15:34:27	-148,669	1998,823	10,307	10,205	9,514	5,142	5,467	21,1	963,21	23,076	1998,823	0	203,654	203,654	99,724	0	0	0	0	0	0	0
15:34:27	-66,479	1998,159	10,307	10,205	9,51	5,135	5,461	21,1	963,21	23,076	1998,159	0	203,654	203,654	99,724	0	0	0	0	0	0	0
15:34:27	-16,198	1997,997	10,307	10,302	9,509	5,133	5,454	21,1	963,21	23,076	1997,997	0	203,654	203,654	99,724	0	0	0	0	0	0	0
15:34:27	-65,405	1997,343	10,307	10,302	9,505	5,127	5,448	21,1	963,21	23,076	1997,343	0	203,654	203,654	99,724	0	0	0	0	0	0	0
15:34:27	0	1997,343	10,307	10,302	9,505	5,127	5,442	21,1	963,21	23,076	1997,343	0	203,654	203,654	99,724	0	0	0	0	0	0	0
15:34:27	-89,135	1996,451	10,21	10,156	9,505	5,118	5,435	21,1	963,21	23,076	1996,451	0	203,654	203,654	99,724	0	0	0	0	0	0	0
15:34:27	-44,543	1996,006	10,161	10,058	9,505	5,113	5,429	21,1	963,21	23,076	1996,006	0	203,654	203,654	99,724	0	0	0	0	0	0	0
15:34:27	-17,211	1995,834	10,161	10,156	9,505	5,111	5,423	21,1	963,21	23,076	1995,834	0	203,654	203,654	99,724	0	0	0	0	0	0	0
15:34:27	-89,111	1994,943	10,063	10,156	9,505	5,102	5,416	21,1	963,21	23,076	1994,943	0	203,654	203,654	99,724	0	0	0	0	0	0	0
15:34:27	-49,401	1994,449	10,063	10,156	9,502	5,097	5,41	21,1	963,21	23,076	1994,449	0	203,654	203,654	99,724	0	0	0	0	0	0	0
15:34:27	0	1994,449	10,063	10,058	9,502	5,097	5,404	21,1	963,21	23,076	1994,449	0	203,654	203,654	99,724	0	0	0	0	0	0	0
15:34:28	-16,015	1994,288	10,063	10,058	9,501	5,095	5,398	21,1	963,21	23,076	1994,288	0	203,654	203,654	99,724	0	0	0	0	0	0	0
15:34:28	89,074	1995,179	10,161	10,058	9,501	5,104	5,392	21,1	963,21	23,076	1994,289	0	203,654	203,654	99,724	0	0	0	0	0	0	0
15:34:28	0	1995,179	10,161	10,205	9,501	5,104	5,386	21,1	963,21	23,076	1994,29	0	203,654	203,654	99,724	0	0	0	0	0	0	0
15:34:28	44,567	1995,625	10,21	10,156	9,501	5,109	5,381	21,1	963,21	23,076	1994,291	0	203,654	203,654	99,724	0	0	0	0	0	0	0
15:34:28	-178,198	1993,843	10,014	9,961	9,501	5,091	5,375	21,1	963,21	23,076	1993,843	0	203,654	203,654	99,724	0	0	0	0	0	0	0
15:34:28	-21,02	1993,633	10,063	9,961	9,497	5,089	5,37	21,1	963,21	23,076	1993,633	0	203,654	203,654	99,724	0	0	0	0	0	0	0
15:34:28	72,033	1994,353	10,161	10,205	9,496	5,096	5,364	21,1	963,21	23,076	1993,633	0	203,654	203,654	99,724	0	0	0	0	0	0	0
15:34:28	0	1994,353	10,161	10,009	9,496	5,096	5,359	21,1	963,21	23,076	1993,634	0	203,654	203,654	99,724	0	0	0	0	0	0	0
15:34:28	-19,812	1994,155	10,21	10,156	9,492	5,094	5,354	21,1	963,21	23,076	1993,635	0	203,654	203,654	99,724	0	0	0	0	0	0	0
15:34:28	-61,779	1993,537	10,161	10,058	9,491	5,088	5,349	21,1	963,21	23,076	1993,537	0	203,654	203,654	99,724	0	0	0	0	0	0	0
15:34:28	0	1993,537	10,161	10,058	9,491	5,088	5,344	21,1	963,21	23,076	1993,537	0	203,654	203,654	99,724	0	0	0	0	0	0	0
15:34:28	-89,062	1992,646	10,063	10,009	9,491	5,078	5,338	21,1	963,21	23,076	1992,646	0	203,654	203,654	99,724	0	0	0	0	0	0	0
15:34:28	0	1992,646	10,063	9,961	9,491	5,078	5,333	21,1	963,21	23,076	1992,646	0	203,654	203,654	99,724	0	0	0	0	0	0	0
15:34:28	69,262	1993,339	10,21	10,156	9,488	5,085	5,328	21,1	963,21	23,076	1992,647	0	203,654	203,654	99,724	0	0	0	0	0	0	0
15:34:28	-61,767	1992,721	10,161	10,058	9,487	5,079	5,324	21,1	963,21	23,076	1992,647	0	203,654	203,654	99,724	0	0	0	0	0	0	0
15:34:28	-89,074	1991,831	10,063	10,009	9,487	5,07	5,319	21,1	963,21	23,076	1991,831	0	203,654	203,654	99,724	0	0	0	0	0	0	0
15:34:28	89,074	1992,721	10,161	10,156	9,487	5,079	5,314	21,1	963,21	23,076	1991,832	0	203,654	203,654	99,724	0	0	0	0	0	0	0
15:34:28	0	1992,721	10,161	10,058	9,487	5,079	5,309	21,1	963,21	23,076	1991,833	0	203,654	203,654	99,724	0	0	0	0	0	0	0
15:34:28	-89,074	1991,831	10,063	9,961	9,487	5,07	5,305	21,1	963,21	23,076	1991,831	0	203,654	203,654	99,724	0	0	0	0	0	0	0
15:34:28	0	1991,831	10,063	10,058	9,487	5,07	5,3	21,1	963,21	23,076	1991,831	0	203,654	203,654	99,724	0	0	0	0	0	0	0
15:34:28	0	1991,831	10,063	10,058	9,487	5,07	5,295	21,1	963,21	23,076	1991,831	0	203,654	203,654	99,724	0	0	0	0	0	0	0
15:34:28	-44,519	1991,385	10,014	10,058	9,487	5,065	5,291	21,1	963,21	23,076	1991,385	0	203,654	203,654	99,724	0	0	0	0	0	0	0
15:34:28	44,519	1991,831	10,063	10,058	9,487	5,07	5,287	21,1	961,78	23,076	1991,386	0	203,654	203,654	99,724	0	0	0	0	0	0	0
15:34:28	-14,196	1991,689	10,063	10,058	9,486	5,068	5,282	21,1	961,78	23,076	1991,386	0	203,654	203,654	99,724	0	0	0	0	0	0	0
15:34:28	-92,7	1990,762	10,014	9,863	9,483	5,059	5,278	21,1	961,78	23,076	1990,762	0	203,654	203,654	99,724	0	0	0	0	0	0	0
15:34:28	133,618	1992,098	10,161	10,156	9,483	5,073	5,274	21,1	961,78	23,076	1990,763	0	203,654	203,654	99,724	0	0	0	0	0	0	0
15:34:28	0	1992,098	10,161	10,156	9,483	5,073	5,27	21,1	961,78	23,076	1990,764	0	203,654	203,654	99,724	0	0	0	0	0	0	0
15:34:28	-178,161	1990,316	9,965	9,814	9,483	5,054	5,266	21,1	961,78	23,076	1990,316	0	203,654	203,654	99,724	0	0	0	0	0	0	0
15:34:28	72,924	1991,045	10,063	10,009	9,482	5,062	5,262	21,1	961,78	23,076	1990,317	0	203,654	203,654	99,724	0	0	0	0	0	0	0
15:34:28	0	1991,045	10,063	10,156	9,482	5,062	5,258	21,1	961,78	23,076	1990,318	0	203,654	203,654	99,724	0	0	0	0	0	0	0
15:34:28	-44,555	1990,6	10,014	9,961	9,482	5,057	5,254	21,1	961,78	23,076	1990,318	0	203,654	203,654	99,724	0	0	0	0	0	0	0
15:34:28	44,555	1991,045	10,063	10,009	9,482	5,062	5,25	21,1	961,78	23,076	1990,319	0	203,654	203,654	99,724	0	0	0	0	0	0	0
15:34:28	-44,555	1990,6	10,014	10,009	9,482	5,057	5,246	21,1	961,78	23,076	1990,319	0	203,045	203,045	99,722	0	0	0	0	0	0	0
15:34:28	0	1990,6	10,014	9,863	9,482	5,057	5,243	21,1	961,78	23,076	1990,319	0	203,045	203,045	99,722	0	0	0	0	0	0	0
15:34:28	133,642	1991,936	10,161	10,156	9,482	5,071	5,239	21,1	961,78	23,076	1990,321	0	203,045	203,045	99,722	0	0	0	0	0	0	0
15:34:28	-89,086	1991,045	10,063	10,058	9,482	5,062	5,236	21,1	961,78	23,076	1990,321	0	203,045	203,045	99,722	0	0	0	0	0	0	0
15:34:28	-106,127	1989,984	9,965	9,814	9,481	5,051	5,232	21,1	961,78	23,076	1989,984	0	203,045	203,045	99,722	0	0	0	0	0	0	0
15:34:28	44,519	1990,429	10,014	9,961	9,481	5,055	5,229	21,1	961,78	23,076	1989,985	0	203,045	203,045	99,722	0	0	0	0	0	0	0
15:34:28	130,896	1991,738	10,21	10,156	9,479	5,069	5,226	21,1	961,78	23,076	1989,986	0	203,045	203,045	99,722	0	0	0	0	0	0	0
15:34:28	-178,173	1989,957	10,014	9,863	9,479	5,051	5,222	21,1	961,78	23,076	1989,957	0	203,045	203,045	99,722	0	0	0	0	0	0	0
15:34:28	44,543	1990,402	10,063	10,009	9,479	5,055	5,219	21,1	961,78	23,076	1989,957	0	203,045	203,045	99,722	0	0	0	0	0	0	0
15:34:28	0	1990,402	10,063	10,058	9,479	5,055	5,216	21,1	961,78	23,076	1989,957	0	203,045	203,045	99,722	0	0	0	0	0	0	0
15:34:28	-17,236	1990,23	10,063	10,009	9,478	5,053	5,212	21,1	961,78	23,076	1989,958	0	203,045	203,045	99,722	0	0	0	0	0	0	0
15:34:28	106,311	1991,293	10,161	10,205	9,479	5,064	5,21	21,1	961,78	23,076	1989,959	0	203,045	203,045	99,722	0	0	0	0	0	0	0
15:34:28	-89,074	1990,402	10,063	10,058	9,479	5,055	5,207	21,1	961,78	23,076	1989,959	0	203,045	203,045	99,722	0	0	0	0	0	0	0
15:34:28	-89,062	1989,511	9,965	9,716	9,479	5,046	5,203	21,1	961,78	23,076	1989,511	0	203,045	203,045	99,722	0	0	0	0	0	0	0
15:34:28	71,826	1990,23	10,063	10,058	9,478	5,053	5,2	21,1	961,78	23,076	1989,512	0	203,045	203,045	99,722	0	0	0	0	0	0	0
15:34:28	89,074	1991,12	10,161	10,205	9,478	5,063	5,198	21,1	961,78	23,076	1989,514	0	203,045	203,045	99,722	0	0	0	0	0	0	0
15:34:28	-133,63	1989,784	10,014	9,863	9,478	5,049	5,195	21,1	961,78	23,076	1989,514	0	203,045	203,045	99,722	0	0	0	0	0	0	0
15:34:28	44,555	1990,23	10,063	10,009	9,478	5,053	5,192	21,1	961,78	23,076	1989,515	0	203,045	203,045	99,722	0	0	0	0	0	0	0
15:34:28	89,074	1991,12	10,161	10,205	9,478	5,063	5,19	21,1	961,78	23,076	1989,516	0	203,045	203,045	99,722	0	0	0	0	0	0	0
15:34:28	-89,074	1990,23	10,063	10,009	9,478	5,053	5,187	21,1	961,78	23,076	1989,517	0	203,045	203,045	99,722	0	0	0	0	0	0	0
15:34:28	89,074	1991,12	10,161	10,156	9,478	5,063	5,184	21,1	961,78	23,076	1989,519	0	203,045	203,045	99,722	0	0	0	0	0	0	0
15:34:28	-89,074	1990,23	10,063	10,156	9,478	5,053	5,182	21,1	961,78	23,076	1989,519	0	203,045	203,045	99,722	0	0	0	0	0	0	0
15:34:28	-44,555	1989,784	10,014	9,961	9,478	5,049	5,179	21,1	961,78	23,076	1989,52	0	203,045	203,045	99,722	0	0	0	0	0	0	0
15:34:28	44,555	1990,23	10,063	10,058	9,478	5,053	5,177	21,1	961,78	23,076	1989,52	0	203,045	203,045	99,722	0	0	0	0	0	0	0
15:34:28	-44,555	1989,784	10,014	9,863	9,478	5,049	5,174	21,1	961,78	23,076	1989,521	0	203,045	203,045	99,722	0	0	0	0	0	0	0
15:34:28	44,555	1990,23	10,063	10,156	9,478	5,053	5,172	21,1	961,78	23,076	1989,521	0	203,045	203,045	99,722	0	0	0	0	0	0	0
15:34:28	89,074	1991,12	10,161	10,205	9,478	5,063	5,17	21,1	961,78	23,076	1989,523	0	203,045	203,045	99,722	0	0	0	0	0	0	0
15:34:28	-133,63	1989,784	10,014	9,961	9,478	5,049	5,167	21,1	961,78	23,076	1989,523	0	203,045	203,045	99,722	0	0	0	0	0	0	0
15:34:28	44,555	1990,23	10,063	10,009	9,478	5,053	5,165	21,1	961,78	23,076	1989,524	0	203,045	203,045	99,722	0	0	0	0	0	0	0
15:34:28	0	1990,23	10,063	10,009	9,478	5,053	5,163	21,1	961,78	23,076	1989,525	0	203,045	203,045	99,722	0	0	0	0	0	0	0
15:34:28	0	1990,23	10,063	10,058	9,478	5,053	5,161	21,1	961,78	23,076	1989,526	0	203,045	203,045	99,722	0	0	0	0	0	0	0
15:34:28	0	1990,23	10,063	10,009	9,478	5,053	5,159	21,1	961,78	23,076	1989,526	0	203,045	203,045	99,722	0	0	0	0	0	0	0
15:34:28	-44,555	1989,784	10,014	10,009	9,478	5,049	5,157	21,1	961,78	23,076	1989,527	0	203,045	203,045	99,722	0	0	0	0	0	0	0
15:34:28	0	1989,784	10,014	9,863	9,478	5,049	5,154	21,1	961,78	23,076	1989,527	0	203,045	203,045	99,722	0	0	0	0	0	0	0
15:34:28	0	1989,784	10,014	10,009	9,478	5,049	5,152	21,1	961,78	23,076	1989,527	0	203,045	203,045	99,722	0	0	0	0	0	0	0
15:34:28	116,577	1990,95	10,161	10,058	9,477	5,061	5,151	21,1	961,78	23,076	1989,529	0	203,045	203,045	99,722	0	0	0	0	0	0	0
15:34:28	17,053	1991,12	10,161	10,058	9,478	5,063	5,149	21,1	961,78	23,076	1989,53	0	203,045	203,045	99,722	0	0	0	0	0	0	0
15:34:28	-17,053	1990,95	10,161	10,058	9,477	5,061	5,147	21,1	961,78	23,076	1989,532	0	203,045	203,045	99,722	0	0	0	0	0	0	0
15:34:28	-116,577	1989,784	10,014	9,814	9,478	5,049	5,145	21,1	961,78	23,076	1989,532	0	203,045	203,045	99,722	0	0	0	0	0	0	0
15:34:28	-44,519	1989,339	9,965	9,716	9,478	5,044	5,143	21,1	961,78	23,076	1989,339	0	203,045	203,045	99,722	0	0	0	0	0	0	0
15:34:28	178,149	1991,12	10,161	10,009	9,478	5,063	5,142	21,1	961,78	23,076	1989,341	0	203,045	203,045	99,722	0	0	0	0	0	0	0
15:34:28	-133,63	1989,784	10,014	9,863	9,478	5,049	5,14	21,1	961,78	23,076	1989,341	0	203,045	203,045	99,722	0	0	0	0	0	0	0
15:34:28	-17,053	1989,614	10,014	9,716	9,477	5,047	5,138	21,1	961,78	23,076	1989,341	0	203,045	203,045	99,722	0	0	0	0	0	0	0
15:34:28	130,883	1990,922	10,21	10,058	9,474	5,061	5,136	21,1	961,78	23,076	1989,343	0	203,045	203,045	99,722	0	0	0	0	0	0	0
15:34:28	133,63	1992,259	10,356	10,302	9,474	5,074	5,135	21,1	961,78	23,076	1989,346	0	203,045	203,045	99,722	0	0	0	0	0	0	0
15:34:28	-195,422	1990,304	10,161	9,863	9,473	5,054	5,134	21,1	961,78	23,076	1989,347	0	203,045	203,045	99,722	0	0	0	0	0	0	0
15:34:28	17,236	1990,477	10,161	9,961	9,474	5,056	5,132	21,1	961,78	23,076	1989,348	0	203,045	203,045	99,722	0	0	0	0	0	0	0
15:34:28	-17,236	1990,304	10,161	10,156	9,473	5,054	5,131	21,1	961,78	23,076	1989,349	0	203,045	203,045	99,722	0	0	0	0	0	0	0
15:34:28	-89,074	1989,414	10,063	10,058	9,473	5,045	5,129	21,1	961,78	23,076	1989,349	0	203,045	203,045	99,722	0	0	0	0	0	0	0
15:34:28	0	1989,414	10,063	10,058	9,473	5,045	5,127	21,1	961,78	23,076	1989,349	0	203,045	203,045	99,722	0	0	0	0	0	0	0
15:34:28	-44,543	1988,968	10,014	9,863	9,473	5,04	5,126	21,1	961,78	23,076	1988,968	0	203,045	203,045	99,722	0	0	0	0	0	0	0
15:34:28	44,543	1989,414	10,063	9,961	9,473	5,045	5,124	21,1	961,78	23,076	1988,969	0	203,045	203,045	99,722	0	0	0	0	0	0	0
15:34:28	89,074	1990,304	10,161	10,205	9,473	5,054	5,123	21,1	961,78	23,076	1988,97	0	203,045	203,045	99,722	0	0	0	0	0	0	0
15:34:28	-17,053	1990,134	10,161	10,156	9,472	5,052	5,121	21,1	961,78	23,076	1988,971	0	203,045	203,045	99,722	0	0	0	0	0	0	0
15:34:28	-89,074	1989,243	10,063	10,009	9,472	5,043	5,12	21,1	961,78	23,076	1988,971	0	203,045	203,045	99,722	0	0	0	0	0	0	0
15:34:28	-44,519	1988,798	10,014	9,863	9,472	5,039	5,118	21,1	961,78	23,076	1988,798	0	203,045	203,045	99,722	0	0	0	0	0	0	0
15:34:28	-90,771	1987,89	9,965	9,863	9,469	5,029	5,116	21,1	961,78	23,076	1987,89	0	203,045	203,045	99,722	0	0	0	0	0	0	0
15:34:28	0	1987,89	9,965	9,814	9,469	5,029	5,115	21,1	961,78	23,076	1987,89	0	203,045	203,045	99,722	0	0	0	0	0	0	0
15:34:28	26,416	1988,154	10,014	9,961	9,468	5,032	5,113	21,1	961,78	23,076	1987,891	0	203,045	203,045	99,722	0	0	0	0	0	0	0
15:34:28	44,506	1988,6	10,063	10,009	9,468	5,037	5,112	21,1	961,78	23,076	1987,891	0	203,045	203,045	99,722	0	0	0	0	0	0	0
15:34:28	0	1988,6	10,063	9,961	9,468	5,037	5,11	21,1	961,78	23,076	1987,892	0	203,045	203,045	99,722	0	0	0	0	0	0	0
15:34:28	-44,506	1988,154	10,014	9,863	9,468	5,032	5,109	21,1	961,78	23,076	1987,892	0	203,045	203,045	99,722	0	0	0	0	0	0	0
15:34:28	-44,543	1987,709	9,965	9,716	9,468	5,027	5,107	21,1	961,78	23,076	1987,709	0	203,045	203,045	99,722	0	0	0	0	0	0	0
15:34:28	89,05	1988,6	10,063	9,961	9,468	5,037	5,106	21,1	961,78	23,076	1987,71	0	203,045	203,045	99,722	0	0	0	0	0	0	0
15:34:28	0	1988,6	10,063	10,009	9,468	5,037	5,104	21,1	961,78	23,076	1987,711	0	203,045	203,045	99,722	0	0	0	0	0	0	0
15:34:28	-89,05	1987,709	9,965	9,814	9,468	5,027	5,103	21,1	961,78	23,076	1987,709	0	203,045	203,045	99,722	0	0	0	0	0	0	0
15:34:28	0	1987,709	9,965	9,863	9,468	5,027	5,101	21,1	961,78	23,076	1987,709	0	203,045	203,045	99,722	0	0	0	0	0	0	0
15:34:28	89,05	1988,6	10,063	10,156	9,468	5,037	5,1	21,1	961,78	23,076	1987,71	0	203,045	203,045	99,722	0	0	0	0	0	0	0
15:34:29	0	1988,6	10,063	10,058	9,468	5,037	5,099	21,1	961,78	23,076	1987,711	0	203,045	203,045	99,722	0	0	0	0	0	0	0
15:34:29	-89,05	1987,709	9,965	9,863	9,468	5,027	5,097	21,1	961,78	23,076	1987,709	0	203,045	203,045	99,722	0	0	0	0	0	0	0
15:34:29	71,838	1988,427	10,063	10,009	9,467	5,035	5,096	21,1	961,78	23,076	1987,71	0	203,045	203,045	99,722	0	0	0	0	0	0	0
15:34:29	0	1988,427	10,063	10,009	9,467	5,035	5,095	21,1	961,78	23,076	1987,71	0	203,045	203,045	99,722	0	0	0	0	0	0	0
15:34:29	0	1988,427	10,063	10,058	9,467	5,035	5,094	21,1	961,78	23,076	1987,711	0	203,045	203,045	99,722	0	0	0	0	0	0	0
15:34:29	0	1988,427	10,063	10,009	9,467	5,035	5,093	21,1	961,78	23,076	1987,712	0	203,045	203,045	99,722	0	0	0	0	0	0	0
15:34:29	-44,519	1987,982	10,014	9,814	9,467	5,03	5,091	21,1	961,78	23,076	1987,712	0	203,045	203,045	99,722	0	0	0	0	0	0	0
15:34:29	0	1987,982	10,014	9,961	9,467	5,03	5,09	21,1	961,78	23,076	1987,712	0	203,045	203,045	99,722	0	0	0	0	0	0	0
15:34:29	133,581	1989,318	10,161	10,156	9,467	5,044	5,089	21,1	961,78	23,076	1987,714	0	203,045	203,045	99,722	0	0	0	0	0	0	0
15:34:29	0	1989,318	10,161	10,156	9,467	5,044	5,088	21,1	961,78	23,076	1987,716	0	203,045	203,045	99,722	0	0	0	0	0	0	0
15:34:29	-89,062	1988,427	10,063	10,058	9,467	5,035	5,087	21,1	961,78	23,076	1987,716	0	203,045	203,045	99,722	0	0	0	0	0	0	0
15:34:29	-44,519	1987,982	10,014	9,863	9,467	5,03	5,086	21,1	961,78	23,076	1987,717	0	203,045	203,045	99,722	0	0	0	0	0	0	0
15:34:29	-0,5	1987,977	10,063	10,009	9,465	5,03	5,085	21,1	961,78	23,076	1987,717	0	203,045	203,045	99,722	0	0	0	0	0	0	0
15:34:29	0	1987,977	10,063	9,961	9,465	5,03	5,084	21,1	961,78	23,076	1987,717	0	203,045	203,045	99,722	0	0	0	0	0	0	0
15:34:29	0	1987,977	10,063	10,058	9,465	5,03	5,083	21,1	961,78	23,076	1987,718	0	203,045	203,045	99,722	0	0	0	0	0	0	0
15:34:29	-44,03	1987,537	9,965	9,863	9,467	5,026	5,082	21,1	961,78	23,076	1987,537	0	203,045	203,045	99,722	0	0	0	0	0	0	0
15:34:29	44,03	1987,977	10,063	9,961	9,465	5,03	5,081	21,1	961,78	23,076	1987,537	0	203,045	203,045	99,722	0	0	0	0	0	0	0
15:34:29	89,05	1988,868	10,161	10,205	9,465	5,039	5,08	21,1	961,78	23,076	1987,539	0	203,045	203,045	99,722	0	0	0	0	0	0	0
15:34:29	-89,05	1987,977	10,063	9,961	9,465	5,03	5,079	21,1	961,78	23,076	1987,539	0	203,045	203,045	99,722	0	0	0	0	0	0	0
15:34:29	-44,519	1987,532	10,014	9,961	9,465	5,026	5,078	21,1	961,78	23,076	1987,532	0	203,045	203,045	99,722	0	0	0	0	0	0	0
15:34:29	26,232	1987,794	10,063	9,961	9,464	5,028	5,077	21,1	961,78	23,076	1987,532	0	203,045	203,045	99,722	0	0	0	0	0	0	0
15:34:29	18,286	1987,977	10,063	9,961	9,465	5,03	5,076	21,1	961,78	23,076	1987,533	0	203,045	203,045	99,722	0	0	0	0	0	0	0
15:34:29	0	1987,977	10,063	10,009	9,465	5,03	5,075	21	961,78	23,076	1987,533	0	203,045	203,045	99,722	0	0	0	0	0	0	0
15:34:29	-62,792	1987,349	10,014	9,863	9,464	5,024	5,074	21	961,78	23,076	1987,349	0	203,045	203,045	99,722	0	0	0	0	0	0	0
15:34:29	62,792	1987,977	10,063	10,009	9,465	5,03	5,073	21	961,78	23,076	1987,35	0	203,045	203,045	99,722	0	0	0	0	0	0	0
15:34:29	-18,286	1987,794	10,063	9,961	9,464	5,028	5,072	21	961,78	23,076	1987,35	0	203,045	203,045	99,722	0	0	0	0	0	0	0
15:34:29	-44,506	1987,349	10,014	9,716	9,464	5,024	5,072	21	961,78	23,076	1987,349	0	203,045	203,045	99,722	0	0	0	0	0	0	0
15:34:29	133,557	1988,685	10,161	10,058	9,464	5,037	5,071	21	961,78	23,076	1987,351	0	203,045	203,045	99,722	0	0	0	0	0	0	0
15:34:29	-70,764	1987,977	10,063	10,009	9,465	5,03	5,07	21	961,78	23,076	1987,351	0	203,045	203,045	99,722	0	0	0	0	0	0	0
15:34:29	-18,286	1987,794	10,063	9,961	9,464	5,028	5,069	21	961,78	23,076	1987,352	0	203,045	203,045	99,722	0	0	0	0	0	0	0
15:34:29	-44,506	1987,349	10,014	9,814	9,464	5,024	5,068	21	961,78	23,076	1987,349	0	203,045	203,045	99,722	0	0	0	0	0	0	0
15:34:29	0	1987,349	10,014	9,863	9,464	5,024	5,067	21	961,78	23,076	1987,349	0	203,045	203,045	99,722	0	0	0	0	0	0	0
15:34:29	0	1987,349	10,014	9,961	9,464	5,024	5,067	21	961,78	23,076	1987,349	0	202,892	202,892	99,721	0	0	0	0	0	0	0
15:34:29	151,843	1988,868	10,161	10,156	9,465	5,039	5,066	21	961,78	23,076	1987,351	0	202,892	202,892	99,721	0	0	0	0	0	0	0
15:34:29	-107,336	1987,794	10,063	10,009	9,464	5,028	5,065	21	961,78	23,076	1987,351	0	202,892	202,892	99,721	0	0	0	0	0	0	0
15:34:29	-44,506	1987,349	10,014	9,863	9,464	5,024	5,065	21	961,78	23,076	1987,349	0	202,892	202,892	99,721	0	0	0	0	0	0	0
15:34:29	44,506	1987,794	10,063	10,009	9,464	5,028	5,064	21	961,78	23,076	1987,35	0	202,892	202,892	99,721	0	0	0	0	0	0	0
15:34:29	356,323	1991,358	10,454	10,595	9,464	5,065	5,064	21	961,78	23,076	1987,354	0	202,892	202,892	99,721	0	0	0	0	0	0	0
15:34:29	330,261	1994,66	10,796	11,181	9,465	5,099	5,065	21	961,78	23,076	1987,361	0	202,892	202,892	99,721	0	0	0	0	0	0	0
15:34:29	392,565	1998,586	11,137	11,914	9,469	5,14	5,066	21	961,78	23,076	1987,372	0	202,892	202,892	99,721	0	0	0	0	0	0	0
15:34:29	430,041	2002,886	11,43	12,841	9,479	5,184	5,068	21	961,78	23,076	1987,388	0	202,892	202,892	99,721	0	0	0	0	0	0	0
15:34:29	371,252	2006,599	11,479	13,379	9,497	5,222	5,071	21	961,78	23,076	1987,407	0	202,892	202,892	99,721	0	0	0	0	0	0	0
15:34:29	595,19	2012,551	11,626	13,916	9,523	5,284	5,075	21	961,78	23,076	1987,432	0	202,892	202,892	99,721	0	0	0	0	0	0	0
15:34:29	391,918	2016,47	11,43	14,258	9,556	5,324	5,08	21	961,78	23,076	1987,461	0	202,892	202,892	99,721	0	0	0	0	0	0	0
15:34:29	744,128	2023,911	11,626	15,088	9,588	5,401	5,087	21	961,78	23,076	1987,498	0	202,892	202,892	99,721	0	0	0	0	0	0	0
15:34:29	579,382	2029,705	11,626	15,185	9,621	5,46	5,094	21	961,78	23,076	1987,54	0	202,892	202,892	99,721	0	0	0	0	0	0	0
15:34:29	937,927	2039,084	12,016	16,015	9,654	5,557	5,103	21	961,78	23,076	1987,592	0	202,892	202,892	99,721	0	0	0	0	0	0	0
15:34:29	762,268	2046,707	12,212	16,601	9,687	5,636	5,113	21	961,78	23,076	1987,651	0	202,892	202,892	99,721	0	0	0	0	0	0	0
15:34:29	810,607	2054,813	12,456	16,894	9,72	5,719	5,125	21	961,78	23,076	1987,718	0	202,892	202,892	99,721	0	0	0	0	0	0	0
15:34:29	628,198	2061,095	12,505	16,894	9,753	5,784	5,138	21	961,78	23,076	1987,791	0	202,892	202,892	99,721	0	0	0	0	0	0	0
15:34:29	854,345	2069,638	12,7	16,894	9,791	5,872	5,153	21	961,78	23,076	1987,873	0	202,892	202,892	99,721	0	0	0	0	0	0	0
15:34:29	765,844	2077,297	12,798	17,285	9,83	5,951	5,168	21	961,78	23,076	1987,963	0	202,892	202,892	99,721	0	0	0	0	0	0	0
15:34:29	356,445	2080,861	12,358	17,48	9,873	5,988	5,184	21	961,78	23,076	1988,056	0	202,892	202,892	99,721	0	0	0	0	0	0	0
15:34:29	1169,58	2092,557	12,798	17,969	9,916	6,108	5,202	21	961,78	23,076	1988,16	0	202,892	202,892	99,721	0	0	0	0	0	0	0
15:34:29	724,292	2099,8	12,846	17,969	9,955	6,183	5,222	21	961,78	23,076	1988,272	0	202,892	202,892	99,721	0	0	0	0	0	0	0
15:34:29	811,45	2107,915	12,993	17,578	9,993	6,267	5,242	21	961,78	23,076	1988,391	0	202,892	202,892	99,721	0	0	0	0	0	0	0
15:34:29	535,864	2113,273	12,846	17,627	10,031	6,322	5,263	21	961,78	23,076	1988,516	0	202,892	202,892	99,721	0	0	0	0	0	0	0
15:34:29	1152,27	2124,796	13,286	18,261	10,073	6,441	5,286	21	961,78	23,076	1988,652	0	202,892	202,892	99,721	0	0	0	0	0	0	0
15:34:29	356,86	2128,365	12,944	17,724	10,112	6,477	5,31	21	961,78	23,076	1988,792	0	202,892	202,892	99,721	0	0	0	0	0	0	0
15:34:29	731,811	2135,683	12,944	17,383	10,153	6,553	5,334	21	961,78	23,076	1988,939	0	202,892	202,892	99,721	0	0	0	0	0	0	0
15:34:29	683,764	2142,52	13,042	17,236	10,187	6,623	5,359	21	961,78	23,076	1989,092	0	202,892	202,892	99,721	0	0	0	0	0	0	0
15:34:29	1097,265	2153,493	13,628	17,773	10,218	6,737	5,386	21	961,78	23,076	1989,257	0	202,892	202,892	99,721	0	0	0	0	0	0	0
15:34:29	767,358	2161,167	13,921	17,822	10,246	6,816	5,415	21	961,78	23,076	1989,429	0	202,892	202,892	99,721	0	0	0	0	0	0	0
15:34:29	721,679	2168,383	14,116	17,822	10,277	6,89	5,443	21	961,78	23,076	1989,608	0	202,892	202,892	99,721	0	0	0	0	0	0	0
15:34:29	949,389	2177,877	14,604	18,261	10,304	6,988	5,474	21	961,78	23,076	1989,796	0	202,892	202,892	99,721	0	0	0	0	0	0	0
15:34:29	989,99	2187,777	15,093	18,701	10,335	7,09	5,505	21	961,78	23,076	1989,994	0	202,892	202,892	99,721	0	0	0	0	0	0	0
15:34:29	544,677	2193,224	15,093	18,799	10,366	7,146	5,538	21	961,78	23,076	1990,197	0	202,892	202,892	99,721	0	0	0	0	0	0	0
15:34:29	440,087	2197,625	14,946	18,164	10,398	7,192	5,57	21	961,78	23,076	1990,404	0	202,892	202,892	99,721	0	0	0	0	0	0	0
15:34:29	558,569	2203,211	14,946	18,115	10,43	7,249	5,603	21	961,78	23,076	1990,617	0	202,892	202,892	99,721	0	0	0	0	0	0	0
15:34:29	860,717	2211,818	15,288	18,652	10,46	7,338	5,637	21	961,78	23,076	1990,839	0	202,892	202,892	99,721	0	0	0	0	0	0	0
15:34:29	758,325	2219,401	15,581	18,701	10,488	7,416	5,672	21	961,78	23,076	1991,067	0	202,892	202,892	99,721	0	0	0	0	0	0	0
15:34:29	625,219	2225,653	15,727	18,506	10,515	7,48	5,707	21	961,78	23,076	1991,302	0	202,892	202,892	99,721	0	0	0	0	0	0	0
15:34:29	416,65	2229,82	15,63	18,506	10,544	7,523	5,743	21	961,78	23,076	1991,54	0	202,892	202,892	99,721	0	0	0	0	0	0	0
15:34:29	895,654	2238,776	16,069	18,945	10,571	7,616	5,78	21	961,78	23,076	1991,787	0	202,892	202,892	99,721	0	0	0	0	0	0	0
15:34:29	564,843	2244,425	16,069	18,847	10,603	7,674	5,817	21	961,78	23,076	1992,04	0	202,892	202,892	99,721	0	0	0	0	0	0	0
15:34:29	471,679	2249,141	15,971	18,701	10,635	7,723	5,854	21	961,78	23,076	1992,297	0	202,892	202,892	99,721	0	0	0	0	0	0	0
15:34:29	433,374	2253,475	15,923	18,652	10,662	7,767	5,892	21	961,78	23,076	1992,558	0	202,892	202,892	99,721	0	0	0	0	0	0	0
15:34:29	812,377	2261,599	16,264	18,945	10,69	7,851	5,93	21	961,78	23,076	1992,827	0	202,892	202,892	99,721	0	0	0	0	0	0	0
15:34:29	512,207	2266,721	16,362	18,701	10,714	7,904	5,969	21	961,78	23,076	1993,101	0	202,892	202,892	99,721	0	0	0	0	0	0	0
15:34:29	664,111	2273,362	16,704	19,043	10,733	7,972	6,008	21	961,78	23,076	1993,382	0	202,892	202,892	99,721	0	0	0	0	0	0	0
15:34:29	643,359	2279,796	16,948	19,336	10,756	8,039	6,048	21	961,78	23,076	1993,668	0	202,892	202,892	99,721	0	0	0	0	0	0	0
15:34:29	502,978	2284,826	17,046	19,531	10,779	8,09	6,088	21	961,78	23,076	1993,959	0	202,892	202,892	99,721	0	0	0	0	0	0	0
15:34:29	497,241	2289,798	17,046	19,385	10,808	8,142	6,128	21	961,78	23,076	1994,255	0	202,892	202,892	99,721	0	0	0	0	0	0	0
15:34:29	418,286	2293,981	17,046	19,336	10,831	8,185	6,169	21	961,78	23,076	1994,555	0	202,892	202,892	99,721	0	0	0	0	0	0	0
15:34:29	404,76	2298,028	16,948	18,994	10,859	8,227	6,209	21	961,78	23,076	1994,858	0	202,892	202,892	99,721	0	0	0	0	0	0	0
15:34:29	449,658	2302,525	16,899	18,994	10,887	8,273	6,249	21	961,78	23,076	1995,166	0	202,892	202,892	99,721	0	0	0	0	0	0	0
15:34:29	464,526	2307,17	16,948	19,14	10,911	8,321	6,29	21	961,78	23,076	1995,478	0	202,892	202,892	99,721	0	0	0	0	0	0	0
15:34:29	612,939	2313,3	17,241	19,189	10,93	8,384	6,331	21	961,78	23,076	1995,795	0	202,892	202,892	99,721	0	0	0	0	0	0	0
15:34:29	508,935	2318,389	17,339	19,482	10,953	8,437	6,372	21	961,78	23,076	1996,118	0	202,892	202,892	99,721	0	0	0	0	0	0	0
15:34:29	620,825	2324,597	17,729	19,678	10,967	8,501	6,414	21	961,78	23,076	1996,447	0	202,892	202,892	99,721	0	0	0	0	0	0	0
15:34:29	473,486	2329,332	17,876	19,531	10,986	8,549	6,456	21	961,78	23,076	1996,78	0	202,892	202,892	99,721	0	0	0	0	0	0	0
15:34:29	614,013	2335,472	18,169	19,873	11,005	8,613	6,498	21	961,78	23,076	1997,118	0	202,892	202,892	99,721	0	0	0	0	0	0	0
15:34:29	334,399	2338,816	18,169	19,922	11,024	8,647	6,54	21	961,78	23,076	1997,46	0	202,892	202,892	99,721	0	0	0	0	0	0	0
15:34:29	419,824	2343,015	18,169	20,068	11,048	8,69	6,582	21	961,78	23,076	1997,806	0	202,892	202,892	99,721	0	0	0	0	0	0	0
15:34:29	276	2345,775	18,022	19,873	11,071	8,719	6,624	21	961,78	23,076	1998,154	0	202,892	202,892	99,721	0	0	0	0	0	0	0
15:34:29	333,276	2349,107	17,925	19,58	11,095	8,753	6,666	21	961,78	23,076	1998,505	0	202,892	202,892	99,721	0	0	0	0	0	0	0
15:34:29	540,893	2354,516	18,071	19,531	11,118	8,809	6,708	21	961,78	23,076	1998,861	0	202,892	202,892	99,721	0	0	0	0	0	0	0
15:34:29	474,072	2359,257	18,218	19,531	11,137	8,858	6,75	21	961,78	23,076	1999,221	0	202,892	202,892	99,721	0	0	0	0	0	0	0
15:34:29	452,709	2363,784	18,413	19,824	11,152	8,904	6,793	21	961,78	23,076	1999,586	0	202,892	202,892	99,721	0	0	0	0	0	0	0
15:34:29	533,056	2369,115	18,706	20,019	11,166	8,959	6,835	21	961,78	23,076	1999,955	0	202,892	202,892	99,721	0	0	0	0	0	0	0
15:34:30	518,164	2374,296	18,999	20,068	11,179	9,013	6,878	21	961,78	23,076	2000,329	0	202,892	202,892	99,721	0	0	0	0	0	0	0
15:34:30	389,233	2378,189	19,145	20,166	11,193	9,053	6,92	21	961,78	23,076	2000,707	0	202,892	202,892	99,721	0	0	0	0	0	0	0
15:34:30	385,937	2382,048	19,292	20,361	11,207	9,093	6,963	21	961,78	23,076	2001,089	0	202,892	202,892	99,721	0	0	0	0	0	0	0
15:34:30	408,715	2386,135	19,389	20,215	11,225	9,135	7,006	21	961,78	23,076	2001,474	0	202,892	202,892	99,721	0	0	0	0	0	0	0
15:34:30	323,925	2389,374	19,389	20,215	11,243	9,168	7,048	21	961,78	23,076	2001,861	0	202,892	202,892	99,721	0	0	0	0	0	0	0
15:34:30	344,897	2392,823	19,487	20,361	11,257	9,204	7,09	21	961,78	23,076	2002,252	0	202,892	202,892	99,721	0	0	0	0	0	0	0
15:34:30	319,75	2396,021	19,487	20,361	11,276	9,237	7,132	21	961,78	23,076	2002,646	0	202,892	202,892	99,721	0	0	0	0	0	0	0
15:34:30	293,75	2398,958	19,536	20,263	11,289	9,267	7,174	21	961,78	23,076	2003,043	0	202,892	202,892	99,721	0	0	0	0	0	0	0
15:34:30	304,15	2402	19,682	20,605	11,299	9,298	7,216	21	961,78	23,076	2003,441	0	202,892	202,892	99,721	0	0	0	0	0	0	0
15:34:30	387,695	2405,877	19,829	20,459	11,313	9,338	7,257	21	961,78	23,076	2003,844	0	202,892	202,892	99,721	0	0	0	0	0	0	0
15:34:30	416,015	2410,037	20,024	20,556	11,325	9,381	7,299	21	961,78	23,076	2004,25	0	202,892	202,892	99,721	0	0	0	0	0	0	0
15:34:30	102,368	2411,061	19,878	20,556	11,339	9,392	7,34	21	961,78	23,076	2004,657	0	202,892	202,892	99,721	0	0	0	0	0	0	0
15:34:30	196,948	2413,03	19,829	20,361	11,353	9,412	7,381	21	961,78	23,076	2005,065	0	202,892	202,892	99,721	0	0	0	0	0	0	0
15:34:30	363,916	2416,669	19,975	20,556	11,365	9,45	7,421	21	961,78	23,076	2005,477	0	202,892	202,892	99,721	0	0	0	0	0	0	0
15:34:30	222,192	2418,891	19,975	20,459	11,378	9,473	7,462	21	961,78	23,076	2005,89	0	202,892	202,892	99,721	0	0	0	0	0	0	0
15:34:30	228,125	2421,172	20,024	20,459	11,388	9,496	7,501	21	961,78	23,076	2006,306	0	202,892	202,892	99,721	0	0	0	0	0	0	0
15:34:30	421,459	2425,387	20,317	20,752	11,396	9,54	7,541	21	961,78	23,076	2006,725	0	202,892	202,892	99,721	0	0	0	0	0	0	0
15:34:30	240,771	2427,795	20,464	20,801	11,402	9,564	7,581	21	961,78	23,076	2007,146	0	202,892	202,892	99,721	0	0	0	0	0	0	0
15:34:30	147,778	2429,273	20,513	20,898	11,407	9,58	7,62	21	961,78	23,076	2007,568	0	202,892	202,892	99,721	0	0	0	0	0	0	0
15:34:30	141,064	2430,683	20,513	20,752	11,415	9,594	7,659	21	961,78	23,076	2007,991	0	202,892	202,892	99,721	0	0	0	0	0	0	0
15:34:30	395,556	2434,639	20,757	21,094	11,424	9,635	7,698	21	961,78	23,076	2008,417	0	202,892	202,892	99,721	0	0	0	0	0	0	0
15:34:30	142,211	2436,061	20,757	21,045	11,432	9,65	7,736	21	961,78	23,076	2008,845	0	202,892	202,892	99,721	0	0	0	0	0	0	0
15:34:30	38,989	2436,451	20,61	20,801	11,442	9,654	7,774	21,2	961,78	23,076	2009,273	0	202,892	202,892	99,721	0	0	0	0	0	0	0
15:34:30	-56,176	2435,889	20,366	20,459	11,452	9,648	7,81	21,2	961,78	23,076	2009,699	0	202,892	202,892	99,721	0	0	0	0	0	0	0
15:34:30	68,554	2436,575	20,268	20,263	11,462	9,655	7,847	21,2	961,78	23,076	2010,126	0	202,892	202,892	99,721	0	0	0	0	0	0	0
15:34:30	254,663	2439,121	20,366	20,703	11,471	9,681	7,882	21,2	961,78	23,076	2010,555	0	202,892	202,892	99,721	0	0	0	0	0	0	0
15:34:30	174,194	2440,863	20,464	20,556	11,475	9,699	7,918	21,2	961,78	23,076	2010,985	0	202,892	202,892	99,721	0	0	0	0	0	0	0
15:34:30	128,417	2442,147	20,513	20,605	11,48	9,712	7,953	21,2	961,78	23,076	2011,416	0	202,892	202,892	99,721	0	0	0	0	0	0	0
15:34:30	175,561	2443,903	20,61	20,752	11,484	9,73	7,988	21,2	961,78	23,076	2011,849	0	202,892	202,892	99,721	0	0	0	0	0	0	0
15:34:30	65,014	2444,553	20,61	20,752	11,488	9,737	8,022	21,2	961,78	23,076	2012,282	0	202,892	202,892	99,721	0	0	0	0	0	0	0
15:34:30	97,583	2445,529	20,61	20,752	11,493	9,747	8,056	21,2	961,78	23,076	2012,715	0	202,892	202,892	99,721	0	0	0	0	0	0	0
15:34:30	193,481	2447,464	20,659	20,752	11,502	9,767	8,09	21,2	961,78	23,076	2013,15	0	202,892	202,892	99,721	0	0	0	0	0	0	0
[truncated: 6,275 more rows]
