# Supplementary material for: Testing of pandemic ventilators under early and agile development
Source: Front Med Technol. 2022 Aug 16;4:899328. doi: 10.3389/fmedt.2022.899328 (PMC9424737; doi:10.3389/fmedt.2022.899328)
Supplement: Supplementary file 3 [file Data_Sheet_2.ZIP › Accuracy of Controls Systems/01_Data Storage/01_Raw Measurement Data/Hamilton T1/Hamilton T1_v2/part_3_test_11.csv]

Time	Flow	Lung tidal volume	p alveole	Airway pressure	Bellows position	Intrapleural pressure	Cardial pressure	Fraction of O2 inspir	Ambient pressure	Temperature Celsius	FRC actual	Shunt fraction	Partial pressure O2 air chamber	Partial pressure O2 effectiv	Oxygen sat pulm. capillaries	NA	NA	NA	NA	NA	NA	NA
15:27:45	0	2078,057	11,04	10,547	9,926	5,959	6,564	21,1	960,86	22,992	2078,057	0	203,31	203,31	99,723	0	0	0	0	0	0	0
15:27:45	-85,009	2077,207	11,04	10,547	9,921	5,95	6,552	21,1	960,86	22,992	2077,207	0	203,31	203,31	99,723	0	0	0	0	0	0	0
15:27:45	5,224	2077,26	11,137	10,595	9,916	5,951	6,54	21,1	960,86	22,992	2077,207	0	203,31	203,31	99,723	0	0	0	0	0	0	0
15:27:45	-84,838	2076,411	11,137	10,595	9,911	5,942	6,528	21,1	960,86	22,992	2076,411	0	203,31	203,31	99,723	0	0	0	0	0	0	0
15:27:45	-84,863	2075,563	11,137	10,595	9,906	5,933	6,516	21,1	960,86	22,992	2075,563	0	203,31	203,31	99,723	0	0	0	0	0	0	0
15:27:45	-84,863	2074,714	11,137	10,595	9,902	5,924	6,505	21,1	960,86	22,992	2074,714	0	203,31	203,31	99,723	0	0	0	0	0	0	0
15:27:45	-84,985	2073,864	11,137	10,595	9,897	5,916	6,493	21,1	960,86	22,992	2073,864	0	203,31	203,31	99,723	0	0	0	0	0	0	0
15:27:45	0	2073,864	11,137	10,595	9,897	5,916	6,482	21,1	960,86	22,992	2073,864	0	203,31	203,31	99,723	0	0	0	0	0	0	0
15:27:45	-39,868	2073,465	11,186	10,693	9,892	5,912	6,471	21,1	960,86	22,992	2073,465	0	203,31	203,31	99,723	0	0	0	0	0	0	0
15:27:45	-129,809	2072,167	11,137	10,693	9,887	5,898	6,46	21,1	960,86	22,992	2072,167	0	203,31	203,31	99,723	0	0	0	0	0	0	0
15:27:45	-89,99	2071,267	11,04	10,595	9,887	5,889	6,448	21,1	960,86	22,992	2071,267	0	203,31	203,31	99,723	0	0	0	0	0	0	0
15:27:45	-174,78	2069,52	10,942	10,498	9,882	5,871	6,437	21,1	960,86	22,992	2069,52	0	203,31	203,31	99,723	0	0	0	0	0	0	0
15:27:45	0	2069,52	10,942	10,498	9,882	5,871	6,426	21,1	960,86	22,992	2069,52	0	203,31	203,31	99,723	0	0	0	0	0	0	0
15:27:45	-39,868	2069,121	10,991	10,547	9,878	5,867	6,415	21,1	960,86	22,992	2069,121	0	203,31	203,31	99,723	0	0	0	0	0	0	0
15:27:45	-40,893	2068,712	11,04	10,595	9,873	5,863	6,404	21,1	960,86	22,992	2068,712	0	203,31	203,31	99,723	0	0	0	0	0	0	0
15:27:45	-83,959	2067,872	11,04	10,595	9,868	5,854	6,393	21,1	960,86	22,992	2067,872	0	203,31	203,31	99,723	0	0	0	0	0	0	0
15:27:45	51,098	2068,383	11,186	10,693	9,863	5,859	6,383	21,1	960,86	22,992	2067,873	0	203,31	203,31	99,723	0	0	0	0	0	0	0
15:27:45	-83,789	2067,545	11,186	10,742	9,858	5,85	6,372	21,1	960,86	22,992	2067,545	0	203,31	203,31	99,723	0	0	0	0	0	0	0
15:27:45	-130,834	2066,237	11,137	10,693	9,854	5,837	6,362	21,1	960,86	22,992	2066,237	0	203,31	203,31	99,723	0	0	0	0	0	0	0
15:27:45	-134,838	2064,889	10,991	10,595	9,854	5,823	6,351	21,1	960,86	22,992	2064,889	0	203,31	203,31	99,723	0	0	0	0	0	0	0
15:27:45	-44,946	2064,439	10,942	10,547	9,854	5,818	6,341	21,1	960,86	22,992	2064,439	0	203,31	203,31	99,723	0	0	0	0	0	0	0
15:27:45	-89,892	2063,54	10,844	10,498	9,854	5,809	6,331	21,1	960,86	22,992	2063,54	0	203,31	203,31	99,723	0	0	0	0	0	0	0
15:27:45	-83,764	2062,703	10,844	10,498	9,849	5,801	6,32	21,1	960,86	22,992	2062,703	0	203,31	203,31	99,723	0	0	0	0	0	0	0
15:27:45	7,153	2062,774	10,942	10,498	9,844	5,801	6,31	21,1	960,86	22,992	2062,703	0	203,31	203,31	99,723	0	0	0	0	0	0	0
15:27:45	-40,942	2062,365	10,991	10,547	9,839	5,797	6,3	21,1	960,86	22,992	2062,365	0	203,31	203,31	99,723	0	0	0	0	0	0	0
15:27:45	-41,113	2061,954	11,04	10,595	9,834	5,793	6,29	21,1	960,86	22,992	2061,954	0	203,31	203,31	99,723	0	0	0	0	0	0	0
15:27:45	-75,61	2061,198	11,137	10,547	9,825	5,785	6,28	21,1	960,86	22,992	2061,198	0	203,31	203,31	99,723	0	0	0	0	0	0	0
15:27:45	-86,938	2060,328	11,137	10,547	9,82	5,776	6,27	21,1	960,86	22,992	2060,328	0	203,31	203,31	99,723	0	0	0	0	0	0	0
15:27:45	0	2060,328	11,137	10,693	9,82	5,776	6,26	21,1	960,86	22,992	2060,328	0	203,31	203,31	99,723	0	0	0	0	0	0	0
15:27:45	-179,687	2058,531	10,942	10,498	9,82	5,758	6,251	21,1	960,86	22,992	2058,531	0	203,31	203,31	99,723	0	0	0	0	0	0	0
15:27:45	-171,459	2056,817	10,844	10,498	9,815	5,74	6,241	21,1	960,86	22,992	2056,817	0	203,31	203,31	99,723	0	0	0	0	0	0	0
15:27:45	-4,223	2056,774	10,844	10,498	9,815	5,739	6,231	21,1	960,86	22,992	2056,774	0	203,31	203,31	99,723	0	0	0	0	0	0	0
15:27:45	-44,897	2056,325	10,796	10,498	9,815	5,735	6,221	21,1	960,86	22,992	2056,325	0	203,31	203,31	99,723	0	0	0	0	0	0	0
15:27:45	-81,64	2055,509	10,796	10,351	9,81	5,726	6,211	21,1	960,86	22,992	2055,509	0	203,31	203,31	99,723	0	0	0	0	0	0	0
15:27:45	-85,864	2054,65	10,796	10,351	9,806	5,718	6,202	21,1	960,86	22,992	2054,65	0	203,31	203,31	99,723	0	0	0	0	0	0	0
15:27:45	0	2054,65	10,796	10,351	9,806	5,718	6,192	21,1	960,86	22,992	2054,65	0	203,31	203,31	99,723	0	0	0	0	0	0	0
15:27:45	-41,162	2054,239	10,844	10,4	9,801	5,713	6,183	21,1	960,86	22,992	2054,239	0	203,31	203,31	99,723	0	0	0	0	0	0	0
15:27:45	3,906	2054,278	10,942	10,498	9,796	5,714	6,174	21,1	960,86	22,992	2054,239	0	203,31	203,31	99,723	0	0	0	0	0	0	0
15:27:45	-79,541	2053,482	10,942	10,498	9,791	5,706	6,164	21,1	960,86	22,992	2053,482	0	203,31	203,31	99,723	0	0	0	0	0	0	0
15:27:45	-134,643	2052,136	10,796	10,351	9,791	5,692	6,155	21,1	960,86	22,992	2052,136	0	203,31	203,31	99,723	0	0	0	0	0	0	0
15:27:45	-85,839	2051,278	10,796	10,498	9,786	5,683	6,146	21,1	960,86	22,992	2051,278	0	203,31	203,31	99,723	0	0	0	0	0	0	0
15:27:45	0	2051,278	10,796	10,498	9,786	5,683	6,137	21,1	960,86	22,992	2051,278	0	203,31	203,31	99,723	0	0	0	0	0	0	0
15:27:45	-85,913	2050,419	10,796	10,498	9,781	5,674	6,128	21,1	960,86	22,992	2050,419	0	203,31	203,31	99,723	0	0	0	0	0	0	0
15:27:45	-89,746	2049,521	10,698	10,4	9,781	5,665	6,119	21,1	960,86	22,992	2049,521	0	203,31	203,31	99,723	0	0	0	0	0	0	0
15:27:45	-78,442	2048,737	10,698	10,498	9,777	5,657	6,11	21,1	960,86	22,992	2048,737	0	203,31	203,31	99,723	0	0	0	0	0	0	0
15:27:45	83,398	2049,571	10,796	10,547	9,777	5,665	6,101	21,1	960,86	22,992	2048,738	0	203,31	203,31	99,723	0	0	0	0	0	0	0
15:27:45	-40,112	2049,169	10,844	10,547	9,772	5,661	6,092	21,1	960,86	22,992	2048,738	0	203,31	203,31	99,723	0	0	0	0	0	0	0
15:27:45	3,857	2049,208	10,942	10,547	9,767	5,661	6,084	21,1	960,86	22,992	2048,738	0	203,31	203,31	99,723	0	0	0	0	0	0	0
15:27:45	-84,838	2048,36	10,942	10,595	9,762	5,653	6,075	21,1	960,86	22,992	2048,36	0	203,31	203,31	99,723	0	0	0	0	0	0	0
15:27:45	-166,979	2046,69	10,844	10,595	9,758	5,635	6,067	21,1	960,86	22,992	2046,69	0	203,31	203,31	99,723	0	0	0	0	0	0	0
15:27:46	-6,506	2046,625	10,844	10,547	9,757	5,635	6,058	21,1	960,86	22,992	2046,625	0	203,31	203,31	99,723	0	0	0	0	0	0	0
15:27:46	-77,233	2045,852	10,844	10,547	9,753	5,627	6,05	21,1	960,86	22,992	2045,852	0	203,31	203,31	99,723	0	0	0	0	0	0	0
15:27:46	-7,58	2045,777	10,844	10,547	9,753	5,626	6,041	21,1	960,86	22,992	2045,777	0	203,31	203,31	99,723	0	0	0	0	0	0	0
15:27:46	-77,429	2045,002	10,844	10,547	9,748	5,618	6,033	21,1	960,86	22,992	2045,002	0	203,31	203,31	99,723	0	0	0	0	0	0	0
15:27:46	-44,836	2044,554	10,796	10,498	9,748	5,613	6,025	21,1	960,86	22,992	2044,554	0	203,31	203,31	99,723	0	0	0	0	0	0	0
15:27:46	-172,375	2042,83	10,698	10,498	9,743	5,596	6,017	21,1	960,86	22,992	2042,83	0	203,31	203,31	99,723	0	0	0	0	0	0	0
15:27:46	127,148	2044,102	10,844	10,498	9,743	5,609	6,009	21,1	960,86	22,992	2042,832	0	203,31	203,31	99,723	0	0	0	0	0	0	0
15:27:46	-83,776	2043,264	10,844	10,547	9,738	5,6	6,001	21,1	960,86	22,992	2042,832	0	203,31	203,31	99,723	0	0	0	0	0	0	0
15:27:46	-75,317	2042,511	10,844	10,4	9,734	5,592	5,993	21,1	960,86	22,992	2042,511	0	203,31	203,31	99,723	0	0	0	0	0	0	0
15:27:46	-82,702	2041,684	10,844	10,498	9,729	5,584	5,985	21,1	960,86	22,992	2041,684	0	203,31	203,31	99,723	0	0	0	0	0	0	0
15:27:46	-8,435	2041,599	10,844	10,547	9,729	5,583	5,977	21,1	960,86	22,992	2041,599	0	203,31	203,31	99,723	0	0	0	0	0	0	0
15:27:46	-82,714	2040,772	10,844	10,547	9,724	5,574	5,969	21,1	960,86	22,992	2040,772	0	203,31	203,31	99,723	0	0	0	0	0	0	0
15:27:46	-82,702	2039,945	10,844	10,547	9,719	5,566	5,961	21,1	960,86	22,992	2039,945	0	203,31	203,31	99,723	0	0	0	0	0	0	0
15:27:46	0	2039,945	10,844	10,547	9,719	5,566	5,953	21,1	960,86	22,992	2039,945	0	203,31	203,31	99,723	0	0	0	0	0	0	0
15:27:46	-134,448	2038,601	10,698	10,498	9,719	5,552	5,945	21,1	960,86	22,992	2038,601	0	203,31	203,31	99,723	0	0	0	0	0	0	0
15:27:46	-82,69	2037,774	10,698	10,498	9,715	5,544	5,937	21,1	960,86	22,992	2037,774	0	203,31	203,31	99,723	0	0	0	0	0	0	0
15:27:46	-8,618	2037,688	10,698	10,498	9,714	5,543	5,93	21,1	960,86	22,992	2037,688	0	203,31	203,31	99,723	0	0	0	0	0	0	0
15:27:46	7,983	2037,768	10,796	10,498	9,71	5,543	5,922	21,1	960,86	22,992	2037,688	0	203,31	203,31	99,723	0	0	0	0	0	0	0
15:27:46	-162,646	2036,141	10,698	10,498	9,705	5,527	5,914	21,1	960,86	22,992	2036,141	0	203,31	203,31	99,723	0	0	0	0	0	0	0
15:27:46	-8,618	2036,055	10,698	10,4	9,705	5,526	5,907	21,1	960,86	22,992	2036,055	0	203,31	203,31	99,723	0	0	0	0	0	0	0
15:27:46	7,995	2036,135	10,796	10,498	9,7	5,527	5,899	21,1	960,86	22,992	2036,055	0	203,31	203,31	99,723	0	0	0	0	0	0	0
15:27:46	-35,803	2035,777	10,844	10,498	9,696	5,523	5,892	21,1	960,86	22,992	2035,777	0	203,31	203,31	99,723	0	0	0	0	0	0	0
15:27:46	-89,038	2034,886	10,844	10,547	9,691	5,514	5,884	21,1	960,86	22,992	2034,886	0	203,31	203,31	99,723	0	0	0	0	0	0	0
15:27:46	0	2034,886	10,844	10,547	9,691	5,514	5,877	21,1	960,86	22,992	2034,886	0	203,31	203,31	99,723	0	0	0	0	0	0	0
15:27:46	-125,378	2033,633	10,796	10,4	9,686	5,501	5,87	21,1	960,86	22,992	2033,633	0	203,31	203,31	99,723	0	0	0	0	0	0	0
15:27:46	-169,116	2031,941	10,698	10,4	9,682	5,483	5,862	21,1	960,86	22,992	2031,941	0	203,31	203,31	99,723	0	0	0	0	0	0	0
15:27:46	-44,775	2031,494	10,649	10,351	9,682	5,479	5,855	21,1	960,86	22,992	2031,494	0	203,31	203,31	99,723	0	0	0	0	0	0	0
15:27:46	-100,256	2030,491	10,551	10,351	9,681	5,468	5,847	21,1	960,86	22,992	2030,491	0	203,31	203,31	99,723	0	0	0	0	0	0	0
15:27:46	-68,591	2029,805	10,551	10,205	9,677	5,461	5,84	21,1	960,86	22,992	2029,805	0	203,31	203,31	99,723	0	0	0	0	0	0	0
15:27:46	-44,763	2029,358	10,503	10,205	9,677	5,457	5,832	21,1	962,75	22,992	2029,358	0	203,31	203,31	99,723	0	0	0	0	0	0	0
15:27:46	-59,777	2028,76	10,454	10,205	9,676	5,451	5,825	21,1	962,75	22,992	2028,76	0	203,31	203,31	99,723	0	0	0	0	0	0	0
15:27:46	-78,442	2027,975	10,454	10,205	9,672	5,443	5,817	21,1	962,75	22,992	2027,975	0	203,31	203,31	99,723	0	0	0	0	0	0	0
15:27:46	-34,777	2027,628	10,503	10,205	9,667	5,439	5,81	21,1	962,75	22,992	2027,628	0	203,31	203,31	99,723	0	0	0	0	0	0	0
15:27:46	45,19	2028,08	10,649	10,4	9,662	5,444	5,803	21,1	962,75	22,992	2027,628	0	203,31	203,31	99,723	0	0	0	0	0	0	0
15:27:46	-33,74	2027,742	10,698	10,547	9,658	5,44	5,795	21,1	962,75	22,992	2027,628	0	203,31	203,31	99,723	0	0	0	0	0	0	0
15:27:46	12,231	2027,864	10,796	10,547	9,654	5,441	5,788	21,1	962,75	22,992	2027,628	0	203,31	203,31	99,723	0	0	0	0	0	0	0
15:27:46	-100,195	2026,862	10,698	10,498	9,653	5,431	5,781	21,1	962,75	22,992	2026,862	0	203,31	203,31	99,723	0	0	0	0	0	0	0
15:27:46	0	2026,862	10,698	10,498	9,653	5,431	5,775	21,1	962,75	22,992	2026,862	0	203,31	203,31	99,723	0	0	0	0	0	0	0
15:27:46	-55,468	2026,308	10,649	10,4	9,652	5,425	5,768	21,1	962,75	22,992	2026,308	0	203,31	203,31	99,723	0	0	0	0	0	0	0
15:27:46	-156,103	2024,747	10,551	10,351	9,649	5,409	5,761	21,1	962,75	22,992	2024,747	0	203,557	203,557	99,724	0	0	0	0	0	0	0
15:27:46	-11,779	2024,629	10,551	10,302	9,648	5,408	5,754	21,1	962,75	22,992	2024,629	0	203,557	203,557	99,724	0	0	0	0	0	0	0
15:27:46	0	2024,629	10,551	10,205	9,648	5,408	5,747	21,1	962,75	22,992	2024,629	0	203,557	203,557	99,724	0	0	0	0	0	0	0
15:27:46	13,256	2024,762	10,649	10,4	9,644	5,409	5,74	21,1	962,75	22,992	2024,629	0	203,557	203,557	99,724	0	0	0	0	0	0	0
15:27:46	-89,416	2023,867	10,551	10,351	9,644	5,4	5,734	21,1	962,75	22,992	2023,867	0	203,557	203,557	99,724	0	0	0	0	0	0	0
15:27:46	-122,119	2022,646	10,503	10,205	9,639	5,388	5,727	21,1	962,75	22,992	2022,646	0	203,557	203,557	99,724	0	0	0	0	0	0	0
15:27:46	-11,767	2022,528	10,503	10,205	9,638	5,386	5,72	21,1	962,75	22,992	2022,528	0	203,557	203,557	99,724	0	0	0	0	0	0	0
15:27:46	-134,069	2021,188	10,356	10,205	9,638	5,373	5,713	21,1	962,75	22,992	2021,188	0	203,557	203,557	99,724	0	0	0	0	0	0	0
15:27:46	-63,342	2020,554	10,356	10,156	9,635	5,366	5,707	21,1	962,75	22,992	2020,554	0	203,557	203,557	99,724	0	0	0	0	0	0	0
15:27:46	-12,829	2020,426	10,356	10,156	9,634	5,365	5,7	21,1	962,75	22,992	2020,426	0	203,557	203,557	99,724	0	0	0	0	0	0	0
15:27:46	-75,073	2019,675	10,356	10,205	9,63	5,357	5,693	21,1	962,75	22,992	2019,675	0	203,557	203,557	99,724	0	0	0	0	0	0	0
15:27:46	122,241	2020,898	10,503	10,351	9,629	5,37	5,687	21,1	962,75	22,992	2019,677	0	203,557	203,557	99,724	0	0	0	0	0	0	0
15:27:46	-87,06	2020,027	10,503	10,4	9,624	5,361	5,68	21,1	962,75	22,992	2019,677	0	203,557	203,557	99,724	0	0	0	0	0	0	0
15:27:46	-63,33	2019,394	10,503	10,351	9,621	5,354	5,674	21,1	962,75	22,992	2019,394	0	203,557	203,557	99,724	0	0	0	0	0	0	0
15:27:46	-30,432	2019,09	10,551	10,4	9,616	5,351	5,668	21,1	962,75	22,992	2019,09	0	203,557	203,557	99,724	0	0	0	0	0	0	0
15:27:46	77,612	2019,866	10,649	10,4	9,616	5,359	5,662	21,1	962,75	22,992	2019,09	0	203,557	203,557	99,724	0	0	0	0	0	0	0
15:27:46	-151,66	2018,349	10,551	10,4	9,612	5,343	5,655	21,1	962,75	22,992	2018,349	0	203,557	203,557	99,724	0	0	0	0	0	0	0
15:27:46	-13,012	2018,219	10,551	10,351	9,611	5,342	5,649	21,1	962,75	22,992	2018,219	0	203,557	203,557	99,724	0	0	0	0	0	0	0
15:27:46	0	2018,219	10,551	10,351	9,611	5,342	5,643	21,1	962,75	22,992	2018,219	0	203,557	203,557	99,724	0	0	0	0	0	0	0
15:27:46	-11,791	2018,101	10,551	10,351	9,611	5,341	5,637	21,1	962,75	22,992	2018,101	0	203,557	203,557	99,724	0	0	0	0	0	0	0
15:27:46	-44,677	2017,654	10,503	10,351	9,611	5,336	5,631	21,1	962,75	22,992	2017,654	0	203,557	203,557	99,724	0	0	0	0	0	0	0
15:27:46	-105,871	2016,596	10,454	10,302	9,607	5,325	5,625	21,1	962,75	22,992	2016,596	0	203,557	203,557	99,724	0	0	0	0	0	0	0
15:27:46	-12,866	2016,467	10,454	10,205	9,607	5,324	5,62	21,1	962,75	22,992	2016,467	0	203,557	203,557	99,724	0	0	0	0	0	0	0
15:27:46	0	2016,467	10,454	10,302	9,607	5,324	5,614	21,1	962,75	22,992	2016,467	0	203,557	203,557	99,724	0	0	0	0	0	0	0
15:27:46	-133,972	2015,127	10,307	10,156	9,607	5,31	5,608	21,1	962,75	22,992	2015,127	0	203,557	203,557	99,724	0	0	0	0	0	0	0
15:27:46	-12,829	2014,999	10,307	10,058	9,606	5,309	5,602	21,1	962,75	22,992	2014,999	0	203,557	203,557	99,724	0	0	0	0	0	0	0
15:27:46	-60,156	2014,397	10,307	10,058	9,602	5,303	5,596	21,1	962,75	22,992	2014,397	0	203,557	203,557	99,724	0	0	0	0	0	0	0
15:27:46	-85,815	2013,539	10,307	10,058	9,598	5,294	5,59	21,1	962,75	22,992	2013,539	0	203,557	203,557	99,724	0	0	0	0	0	0	0
15:27:46	121,118	2014,75	10,454	10,205	9,597	5,306	5,585	21,1	962,75	22,992	2013,54	0	203,557	203,557	99,724	0	0	0	0	0	0	0
15:27:46	-56,652	2014,184	10,551	10,351	9,588	5,3	5,579	21,1	962,75	22,992	2013,541	0	203,557	203,557	99,724	0	0	0	0	0	0	0
15:27:46	-70,898	2013,475	10,551	10,351	9,584	5,293	5,573	21,1	962,75	22,992	2013,475	0	203,557	203,557	99,724	0	0	0	0	0	0	0
15:27:46	-14,086	2013,334	10,551	10,351	9,584	5,292	5,568	21,1	962,75	22,992	2013,334	0	203,557	203,557	99,724	0	0	0	0	0	0	0
15:27:46	-70,727	2012,627	10,551	10,4	9,58	5,284	5,562	21,1	962,75	22,992	2012,627	0	203,557	203,557	99,724	0	0	0	0	0	0	0
15:27:46	-14,062	2012,486	10,551	10,4	9,579	5,283	5,557	21,1	962,75	22,992	2012,486	0	203,557	203,557	99,724	0	0	0	0	0	0	0
15:27:46	0	2012,486	10,551	10,4	9,579	5,283	5,551	21,1	962,75	22,992	2012,486	0	203,557	203,557	99,724	0	0	0	0	0	0	0
15:27:46	-70,886	2011,777	10,551	10,4	9,575	5,276	5,546	21,1	962,75	22,992	2011,777	0	203,557	203,557	99,724	0	0	0	0	0	0	0
15:27:46	-13,879	2011,638	10,551	10,4	9,574	5,274	5,541	21,1	962,75	22,992	2011,638	0	203,557	203,557	99,724	0	0	0	0	0	0	0
15:27:46	-89,306	2010,745	10,454	10,302	9,574	5,265	5,535	21,1	962,75	22,992	2010,745	0	203,557	203,557	99,724	0	0	0	0	0	0	0
15:27:46	-89,27	2009,853	10,356	10,302	9,574	5,256	5,53	21,1	962,75	22,992	2009,853	0	203,557	203,557	99,724	0	0	0	0	0	0	0
15:27:46	48,071	2010,333	10,503	10,351	9,569	5,261	5,525	21,1	962,75	22,992	2009,853	0	203,557	203,557	99,724	0	0	0	0	0	0	0
15:27:46	-55,944	2009,774	10,503	10,351	9,566	5,255	5,519	21,1	962,75	22,992	2009,774	0	203,557	203,557	99,724	0	0	0	0	0	0	0
15:27:46	-58,508	2009,189	10,454	10,302	9,565	5,249	5,514	21,1	962,75	22,992	2009,189	0	203,557	203,557	99,724	0	0	0	0	0	0	0
15:27:46	0	2009,189	10,454	10,351	9,565	5,249	5,509	21,1	962,75	22,992	2009,189	0	203,557	203,557	99,724	0	0	0	0	0	0	0
15:27:46	-89,245	2008,296	10,356	10,302	9,565	5,24	5,503	21,1	962,75	22,992	2008,296	0	203,557	203,557	99,724	0	0	0	0	0	0	0
15:27:46	-44,628	2007,85	10,307	10,302	9,565	5,235	5,498	21,1	962,75	22,992	2007,85	0	203,557	203,557	99,724	0	0	0	0	0	0	0
15:27:46	-13,891	2007,711	10,307	10,205	9,564	5,234	5,493	21,1	962,75	22,992	2007,711	0	203,557	203,557	99,724	0	0	0	0	0	0	0
15:27:46	-25,207	2007,459	10,356	10,156	9,56	5,231	5,488	21,1	962,75	22,992	2007,459	0	203,557	203,557	99,724	0	0	0	0	0	0	0
15:27:46	89,233	2008,351	10,454	10,302	9,56	5,24	5,483	21,1	962,75	22,992	2007,46	0	203,557	203,557	99,724	0	0	0	0	0	0	0
15:27:46	-69,812	2007,653	10,454	10,205	9,556	5,233	5,478	21,1	962,75	22,992	2007,46	0	203,557	203,557	99,724	0	0	0	0	0	0	0
15:27:46	-13,903	2007,514	10,454	10,205	9,556	5,232	5,473	21,1	962,75	22,992	2007,46	0	203,557	203,557	99,724	0	0	0	0	0	0	0
15:27:46	5,529	2007,57	10,551	10,351	9,551	5,232	5,469	21,1	962,75	22,992	2007,46	0	203,557	203,557	99,724	0	0	0	0	0	0	0
15:27:46	19,396	2007,763	10,649	10,498	9,547	5,234	5,464	21,1	962,75	22,992	2007,46	0	203,557	203,557	99,724	0	0	0	0	0	0	0
15:27:46	-104,187	2006,722	10,551	10,4	9,546	5,223	5,459	21,1	962,75	22,992	2006,722	0	203,557	203,557	99,724	0	0	0	0	0	0	0
15:27:46	-68,786	2006,034	10,551	10,302	9,542	5,216	5,454	21,1	962,75	22,992	2006,034	0	203,557	203,557	99,724	0	0	0	0	0	0	0
15:27:46	-89,221	2005,142	10,454	10,205	9,542	5,207	5,45	21,1	962,75	22,992	2005,142	0	203,557	203,557	99,724	0	0	0	0	0	0	0
15:27:46	0	2005,142	10,454	10,205	9,542	5,207	5,445	21,1	962,75	22,992	2005,142	0	203,557	203,557	99,724	0	0	0	0	0	0	0
15:27:46	-89,208	2004,249	10,356	10,205	9,542	5,198	5,44	21,1	962,75	22,992	2004,249	0	203,557	203,557	99,724	0	0	0	0	0	0	0
15:27:46	-44,604	2003,803	10,307	10,058	9,542	5,193	5,435	21,1	962,75	22,992	2003,803	0	203,557	203,557	99,724	0	0	0	0	0	0	0
15:27:46	0	2003,803	10,307	10,058	9,542	5,193	5,43	21,1	962,75	22,992	2003,803	0	203,557	203,557	99,724	0	0	0	0	0	0	0
15:27:46	-156,909	2002,234	10,21	10,009	9,538	5,177	5,425	21,1	962,75	22,992	2002,234	0	203,557	203,557	99,724	0	0	0	0	0	0	0
15:27:46	73,205	2002,966	10,307	10,058	9,537	5,185	5,421	21,1	962,75	22,992	2002,235	0	203,557	203,557	99,724	0	0	0	0	0	0	0
15:27:47	0	2002,966	10,307	10,058	9,537	5,185	5,416	21,1	962,75	22,992	2002,236	0	203,557	203,557	99,724	0	0	0	0	0	0	0
15:27:47	-67,724	2002,289	10,307	10,009	9,534	5,178	5,411	21,1	962,75	22,992	2002,236	0	203,557	203,557	99,724	0	0	0	0	0	0	0
15:27:47	-89,172	2001,397	10,21	10,058	9,534	5,169	5,407	21,1	962,75	22,992	2001,397	0	203,557	203,557	99,724	0	0	0	0	0	0	0
15:27:47	0	2001,397	10,21	10,058	9,534	5,169	5,402	21,1	962,75	22,992	2001,397	0	203,557	203,557	99,724	0	0	0	0	0	0	0
15:27:47	73,168	2002,129	10,307	10,058	9,533	5,176	5,398	21,1	962,75	22,992	2001,398	0	203,557	203,557	99,724	0	0	0	0	0	0	0
15:27:47	-89,172	2001,237	10,21	10,058	9,533	5,167	5,393	21,1	962,75	22,992	2001,237	0	203,557	203,557	99,724	0	0	0	0	0	0	0
15:27:47	-67,712	2000,56	10,21	10,156	9,529	5,16	5,389	21,1	962,75	22,992	2000,56	0	203,557	203,557	99,724	0	0	0	0	0	0	0
15:27:47	-59,497	1999,965	10,161	10,058	9,528	5,154	5,384	21,1	962,75	22,992	1999,965	0	203,557	203,557	99,724	0	0	0	0	0	0	0
15:27:47	111,657	2001,082	10,356	10,205	9,524	5,165	5,38	21,1	962,75	22,992	1999,966	0	203,557	203,557	99,724	0	0	0	0	0	0	0
15:27:47	6,53	2001,147	10,454	10,351	9,519	5,166	5,375	21,1	962,75	22,992	1999,968	0	203,557	203,557	99,724	0	0	0	0	0	0	0
15:27:47	-38,085	2000,766	10,503	10,4	9,515	5,162	5,371	21,1	962,75	22,992	1999,968	0	203,557	203,557	99,724	0	0	0	0	0	0	0
15:27:47	-14,965	2000,617	10,503	10,351	9,514	5,161	5,367	21,1	962,75	22,992	1999,969	0	203,557	203,557	99,724	0	0	0	0	0	0	0
15:27:47	-44,592	2000,171	10,454	10,4	9,514	5,156	5,363	21,1	962,75	22,992	1999,969	0	203,557	203,557	99,724	0	0	0	0	0	0	0
15:27:47	-139,624	1998,774	10,356	10,351	9,511	5,142	5,359	21,1	962,75	22,992	1998,774	0	203,557	203,557	99,724	0	0	0	0	0	0	0
15:27:47	0	1998,774	10,356	10,351	9,511	5,142	5,354	21,1	962,75	22,992	1998,774	0	203,557	203,557	99,724	0	0	0	0	0	0	0
15:27:47	-44,567	1998,329	10,307	10,302	9,511	5,137	5,35	21,1	962,75	22,992	1998,329	0	203,557	203,557	99,724	0	0	0	0	0	0	0
15:27:47	0	1998,329	10,307	10,205	9,511	5,137	5,346	21,1	962,75	22,992	1998,329	0	203,557	203,557	99,724	0	0	0	0	0	0	0
15:27:47	28,564	1998,614	10,356	10,205	9,51	5,14	5,342	21,1	962,75	22,992	1998,329	0	203,557	203,557	99,724	0	0	0	0	0	0	0
15:27:47	0	1998,614	10,356	10,205	9,51	5,14	5,338	21,1	962,75	22,992	1998,329	0	203,557	203,557	99,724	0	0	0	0	0	0	0
15:27:47	-44,567	1998,169	10,307	10,205	9,51	5,135	5,334	21,1	962,75	22,992	1998,169	0	203,557	203,557	99,724	0	0	0	0	0	0	0
15:27:47	0	1998,169	10,307	10,156	9,51	5,135	5,33	21,1	962,75	22,992	1998,169	0	203,557	203,557	99,724	0	0	0	0	0	0	0
15:27:47	-16,198	1998,007	10,307	10,205	9,509	5,134	5,326	21,1	962,75	22,992	1998,007	0	203,557	203,557	99,724	0	0	0	0	0	0	0
15:27:47	-65,417	1997,353	10,307	10,156	9,505	5,127	5,322	21,1	962,75	22,992	1997,353	0	203,557	203,557	99,724	0	0	0	0	0	0	0
15:27:47	0	1997,353	10,307	10,156	9,505	5,127	5,318	21,1	962,75	22,992	1997,353	0	203,557	203,557	99,724	0	0	0	0	0	0	0
15:27:47	-17,224	1997,18	10,307	10,156	9,505	5,125	5,315	21,1	962,75	22,992	1997,18	0	203,557	203,557	99,724	0	0	0	0	0	0	0
15:27:47	-49,414	1996,686	10,307	10,205	9,502	5,12	5,311	21,1	962,75	22,992	1996,686	0	203,557	203,557	99,724	0	0	0	0	0	0	0
15:27:47	-16,027	1996,526	10,307	10,302	9,501	5,118	5,307	21,1	962,75	22,992	1996,526	0	203,557	203,557	99,724	0	0	0	0	0	0	0
15:27:47	-133,667	1995,189	10,161	10,156	9,501	5,105	5,303	21,1	962,75	22,992	1995,189	0	203,557	203,557	99,724	0	0	0	0	0	0	0
15:27:47	0	1995,189	10,161	10,156	9,501	5,105	5,299	21,1	962,75	22,992	1995,189	0	203,557	203,557	99,724	0	0	0	0	0	0	0
15:27:47	-21,032	1994,979	10,21	10,205	9,497	5,102	5,295	21,1	963,21	22,992	1994,979	0	203,557	203,557	99,724	0	0	0	0	0	0	0
15:27:47	-18,054	1994,798	10,21	10,156	9,496	5,101	5,292	21,1	963,21	22,992	1994,798	0	203,557	203,557	99,724	0	0	0	0	0	0	0
15:27:47	-44,543	1994,353	10,161	10,009	9,496	5,096	5,288	21,1	963,21	22,992	1994,353	0	203,557	203,557	99,724	0	0	0	0	0	0	0
15:27:47	-133,618	1993,017	10,014	10,009	9,496	5,082	5,284	21,1	963,21	22,992	1993,017	0	203,557	203,557	99,724	0	0	0	0	0	0	0
15:27:47	44,531	1993,462	10,063	10,156	9,496	5,087	5,28	21,1	963,21	22,992	1993,017	0	203,557	203,557	99,724	0	0	0	0	0	0	0
15:27:47	69,274	1994,155	10,21	10,156	9,492	5,094	5,276	21,1	963,21	22,992	1993,018	0	203,557	203,557	99,724	0	0	0	0	0	0	0
15:27:47	-61,779	1993,537	10,161	10,156	9,491	5,088	5,272	21,1	963,21	22,992	1993,019	0	203,557	203,557	99,724	0	0	0	0	0	0	0
15:27:47	44,555	1993,983	10,21	10,302	9,491	5,092	5,269	21,1	963,21	22,992	1993,02	0	203,557	203,557	99,724	0	0	0	0	0	0	0
15:27:47	89,086	1994,873	10,307	10,547	9,491	5,101	5,266	21,1	963,21	22,992	1993,022	0	203,557	203,557	99,724	0	0	0	0	0	0	0
15:27:47	178,234	1996,656	10,503	11,377	9,491	5,12	5,263	21,1	963,21	22,992	1993,025	0	203,557	203,557	99,724	0	0	0	0	0	0	0
15:27:47	284,716	1999,503	10,796	12,646	9,492	5,149	5,261	21,1	963,21	22,992	1993,032	0	203,5	203,5	99,724	0	0	0	0	0	0	0
15:27:47	263,659	2002,14	10,942	13,965	9,5	5,176	5,259	21,1	963,21	22,992	1993,041	0	203,5	203,5	99,724	0	0	0	0	0	0	0
15:27:47	360,058	2005,74	11,137	15,429	9,51	5,213	5,258	21,1	963,21	22,992	1993,054	0	203,5	203,5	99,724	0	0	0	0	0	0	0
15:27:47	380,871	2009,549	11,284	16,748	9,524	5,253	5,258	21,1	963,21	22,992	1993,07	0	203,5	203,5	99,724	0	0	0	0	0	0	0
15:27:47	361,73	2013,166	11,333	17,627	9,542	5,29	5,259	21,1	963,21	22,992	1993,09	0	203,5	203,5	99,724	0	0	0	0	0	0	0
15:27:47	271,032	2015,877	11,186	18,359	9,565	5,318	5,26	21,1	963,21	22,992	1993,113	0	203,5	203,5	99,724	0	0	0	0	0	0	0
15:27:47	473,645	2020,613	11,333	18,994	9,584	5,367	5,262	21,1	963,21	22,992	1993,14	0	203,5	203,5	99,724	0	0	0	0	0	0	0
15:27:47	510,229	2025,715	11,479	19,58	9,606	5,419	5,265	21,1	963,21	22,992	1993,173	0	203,5	203,5	99,724	0	0	0	0	0	0	0
15:27:47	381,042	2029,526	11,528	19,922	9,625	5,459	5,269	21,1	963,21	22,992	1993,209	0	203,5	203,5	99,724	0	0	0	0	0	0	0
15:27:47	428,161	2033,807	11,626	20,215	9,644	5,503	5,273	21,1	963,21	22,992	1993,25	0	203,5	203,5	99,724	0	0	0	0	0	0	0
15:27:47	556,176	2039,369	11,87	20,361	9,663	5,56	5,279	21,1	963,21	22,992	1993,296	0	203,5	203,5	99,724	0	0	0	0	0	0	0
15:27:47	515,759	2044,527	12,065	20,41	9,682	5,613	5,285	21,1	963,21	22,992	1993,347	0	203,5	203,5	99,724	0	0	0	0	0	0	0
15:27:47	410,864	2048,635	12,065	20,215	9,705	5,656	5,293	21,1	963,21	22,992	1993,402	0	203,5	203,5	99,724	0	0	0	0	0	0	0
15:27:47	330,59	2051,941	11,967	20,215	9,729	5,69	5,3	21,1	963,21	22,992	1993,461	0	203,5	203,5	99,724	0	0	0	0	0	0	0
15:27:47	417,334	2056,115	11,967	20,215	9,753	5,733	5,309	21,1	963,21	22,992	1993,524	0	203,5	203,5	99,724	0	0	0	0	0	0	0
15:27:47	333,667	2059,451	11,87	20,068	9,777	5,767	5,318	21,1	963,21	22,992	1993,59	0	203,5	203,5	99,724	0	0	0	0	0	0	0
15:27:47	550,854	2064,96	12,016	20,263	9,801	5,824	5,328	21,1	963,21	22,992	1993,661	0	203,5	203,5	99,724	0	0	0	0	0	0	0
15:27:47	474,731	2069,707	12,163	20,166	9,82	5,873	5,339	21,1	963,21	22,992	1993,737	0	203,5	203,5	99,724	0	0	0	0	0	0	0
15:27:47	383,837	2073,545	12,212	20,263	9,839	5,912	5,35	21,1	963,21	22,992	1993,817	0	203,5	203,5	99,724	0	0	0	0	0	0	0
15:27:47	561,645	2079,162	12,456	20,166	9,858	5,97	5,362	21,1	963,21	22,992	1993,902	0	203,5	203,5	99,724	0	0	0	0	0	0	0
15:27:47	346,191	2082,624	12,553	20,41	9,873	6,006	5,375	21,1	963,21	22,992	1993,991	0	203,5	203,5	99,724	0	0	0	0	0	0	0
15:27:47	473,999	2087,364	12,7	20,556	9,892	6,055	5,388	21,1	963,21	22,992	1994,084	0	203,5	203,5	99,724	0	0	0	0	0	0	0
15:27:47	430,273	2091,667	12,798	20,459	9,911	6,099	5,402	21,1	963,21	22,992	1994,182	0	203,5	203,5	99,724	0	0	0	0	0	0	0
15:27:47	334,838	2095,015	12,7	20,459	9,935	6,134	5,416	21,1	963,21	22,992	1994,283	0	203,5	203,5	99,724	0	0	0	0	0	0	0
15:27:47	241,162	2097,427	12,505	20,019	9,959	6,159	5,431	21,1	963,21	22,992	1994,386	0	203,5	203,5	99,724	0	0	0	0	0	0	0
15:27:47	461,621	2102,043	12,456	19,922	9,988	6,206	5,446	21,1	963,21	22,992	1994,493	0	203,5	203,5	99,724	0	0	0	0	0	0	0
15:27:47	339,99	2105,443	12,456	20,068	10,007	6,241	5,462	21,1	963,21	22,992	1994,604	0	203,5	203,5	99,724	0	0	0	0	0	0	0
15:27:47	513,11	2110,574	12,651	20,263	10,026	6,294	5,478	21,1	963,21	22,992	1994,72	0	203,5	203,5	99,724	0	0	0	0	0	0	0
15:27:47	378,759	2114,361	12,7	20,263	10,045	6,333	5,495	21,1	963,21	22,992	1994,84	0	203,5	203,5	99,724	0	0	0	0	0	0	0
15:27:47	654,638	2120,908	13,042	20,263	10,064	6,401	5,512	21,1	963,21	22,992	1994,966	0	203,5	203,5	99,724	0	0	0	0	0	0	0
15:27:47	392,895	2124,837	13,188	20,361	10,079	6,441	5,531	21,1	963,21	22,992	1995,096	0	203,5	203,5	99,724	0	0	0	0	0	0	0
15:27:47	467,504	2129,512	13,335	20,41	10,098	6,489	5,549	21,1	963,21	22,992	1995,23	0	203,5	203,5	99,724	0	0	0	0	0	0	0
15:27:47	268,92	2132,201	13,188	20,263	10,121	6,517	5,568	21,1	963,21	22,992	1995,367	0	203,5	203,5	99,724	0	0	0	0	0	0	0
15:27:47	414,501	2136,346	13,188	20,41	10,144	6,56	5,588	21,1	963,21	22,992	1995,508	0	203,5	203,5	99,724	0	0	0	0	0	0	0
15:27:47	422,07	2140,567	13,188	20,361	10,168	6,603	5,608	21,1	963,21	22,992	1995,654	0	203,5	203,5	99,724	0	0	0	0	0	0	0
15:27:47	327,197	2143,839	13,188	20,361	10,187	6,637	5,628	21,1	963,21	22,992	1995,802	0	203,5	203,5	99,724	0	0	0	0	0	0	0
15:27:47	457,006	2148,409	13,335	20,41	10,205	6,684	5,649	21,1	963,21	22,992	1995,954	0	203,5	203,5	99,724	0	0	0	0	0	0	0
15:27:47	516,845	2153,577	13,628	20,41	10,219	6,737	5,67	21,1	963,21	22,992	1996,112	0	203,5	203,5	99,724	0	0	0	0	0	0	0
15:27:47	515,185	2158,729	13,921	20,605	10,232	6,791	5,692	21,1	963,21	22,992	1996,275	0	203,5	203,5	99,724	0	0	0	0	0	0	0
15:27:47	436,084	2163,09	14,116	20,752	10,247	6,835	5,714	21,1	963,21	22,992	1996,442	0	203,5	203,5	99,724	0	0	0	0	0	0	0
15:27:47	495,459	2168,045	14,262	20,703	10,267	6,887	5,737	21,1	963,21	22,992	1996,613	0	203,5	203,5	99,724	0	0	0	0	0	0	0
15:27:47	446,142	2172,506	14,458	20,752	10,282	6,933	5,761	21,1	963,21	22,992	1996,789	0	203,5	203,5	99,724	0	0	0	0	0	0	0
15:27:47	268,115	2175,187	14,409	20,556	10,3	6,96	5,784	21,1	963,21	22,992	1996,968	0	203,5	203,5	99,724	0	0	0	0	0	0	0
15:27:47	372,973	2178,917	14,409	20,605	10,321	6,999	5,808	21,1	963,21	22,992	1997,149	0	203,5	203,5	99,724	0	0	0	0	0	0	0
15:27:47	368,945	2182,606	14,458	20,41	10,339	7,037	5,832	21,1	963,21	22,992	1997,335	0	203,5	203,5	99,724	0	0	0	0	0	0	0
15:27:47	504,809	2187,654	14,653	20,459	10,358	7,089	5,857	21,1	963,21	22,992	1997,525	0	203,5	203,5	99,724	0	0	0	0	0	0	0
15:27:47	375,195	2191,406	14,8	20,605	10,371	7,127	5,882	21,1	963,21	22,992	1997,719	0	203,5	203,5	99,724	0	0	0	0	0	0	0
15:27:47	499,707	2196,403	15,141	20,752	10,381	7,179	5,907	21,1	963,21	22,992	1997,918	0	203,5	203,5	99,724	0	0	0	0	0	0	0
15:27:47	448,51	2200,889	15,385	20,801	10,394	7,225	5,933	21,1	963,21	22,992	1998,121	0	203,5	203,5	99,724	0	0	0	0	0	0	0
15:27:47	373,071	2204,619	15,483	20,752	10,41	7,264	5,959	21,1	963,21	22,992	1998,327	0	203,5	203,5	99,724	0	0	0	0	0	0	0
15:27:47	349,438	2208,114	15,581	20,703	10,424	7,3	5,985	21,1	963,21	22,992	1998,537	0	203,5	203,5	99,724	0	0	0	0	0	0	0
15:27:47	319,506	2211,309	15,581	20,898	10,442	7,333	6,012	21,1	963,21	22,992	1998,75	0	203,5	203,5	99,724	0	0	0	0	0	0	0
15:27:47	183,056	2213,139	15,434	20,605	10,46	7,351	6,038	21,1	963,21	22,992	1998,964	0	203,5	203,5	99,724	0	0	0	0	0	0	0
15:27:47	385,742	2216,997	15,483	20,556	10,48	7,391	6,065	21,1	963,21	22,992	1999,182	0	203,5	203,5	99,724	0	0	0	0	0	0	0
15:27:47	305,346	2220,05	15,483	20,703	10,497	7,423	6,091	21,1	963,21	22,992	1999,403	0	203,5	203,5	99,724	0	0	0	0	0	0	0
15:27:47	351,709	2223,567	15,581	20,556	10,512	7,459	6,118	21,1	963,21	22,992	1999,627	0	203,5	203,5	99,724	0	0	0	0	0	0	0
15:27:47	448,388	2228,051	15,727	20,605	10,529	7,505	6,145	21,1	963,21	22,992	1999,855	0	203,5	203,5	99,724	0	0	0	0	0	0	0
15:27:47	309,204	2231,143	15,776	20,703	10,544	7,537	6,173	21,1	963,21	22,992	2000,087	0	203,5	203,5	99,724	0	0	0	0	0	0	0
15:27:47	406,909	2235,212	15,874	20,801	10,562	7,579	6,2	21,1	963,21	22,992	2000,322	0	203,5	203,5	99,724	0	0	0	0	0	0	0
15:27:47	228,833	2237,501	15,776	20,703	10,58	7,603	6,228	21,1	963,21	22,992	2000,559	0	203,5	203,5	99,724	0	0	0	0	0	0	0
15:27:47	325,952	2240,76	15,776	20,556	10,598	7,636	6,255	21,1	963,21	22,992	2000,799	0	203,5	203,5	99,724	0	0	0	0	0	0	0
15:27:47	328,247	2244,043	15,776	20,459	10,617	7,67	6,283	21,1	963,21	22,992	2001,042	0	203,5	203,5	99,724	0	0	0	0	0	0	0
15:27:48	245,996	2246,503	15,776	20,459	10,631	7,695	6,311	21,1	963,21	22,992	2001,288	0	203,5	203,5	99,724	0	0	0	0	0	0	0
15:27:48	312,988	2249,632	15,776	20,41	10,649	7,728	6,338	21,1	963,21	22,992	2001,536	0	203,5	203,5	99,724	0	0	0	0	0	0	0
15:27:48	527,587	2254,908	16,069	20,459	10,663	7,782	6,367	21,1	963,21	22,992	2001,789	0	203,5	203,5	99,724	0	0	0	0	0	0	0
15:27:48	304,321	2257,952	16,216	20,459	10,672	7,813	6,395	21,1	963,21	22,992	2002,046	0	203,5	203,5	99,724	0	0	0	0	0	0	0
15:27:48	243,969	2260,391	16,216	20,605	10,686	7,839	6,423	21,1	963,21	22,992	2002,304	0	203,5	203,5	99,724	0	0	0	0	0	0	0
15:27:48	385,473	2264,246	16,362	20,703	10,7	7,878	6,452	21,1	963,21	22,992	2002,566	0	203,5	203,5	99,724	0	0	0	0	0	0	0
15:27:48	259,082	2266,837	16,362	20,703	10,715	7,905	6,48	21,1	963,21	22,992	2002,83	0	203,5	203,5	99,724	0	0	0	0	0	0	0
15:27:48	370,239	2270,539	16,411	20,752	10,733	7,943	6,509	21,1	963,21	22,992	2003,098	0	203,5	203,5	99,724	0	0	0	0	0	0	0
15:27:48	201,123	2272,55	16,362	20,703	10,747	7,964	6,538	21,1	963,21	22,992	2003,367	0	203,5	203,5	99,724	0	0	0	0	0	0	0
15:27:48	416,235	2276,713	16,46	20,703	10,765	8,007	6,566	21,1	963,21	22,992	2003,641	0	203,5	203,5	99,724	0	0	0	0	0	0	0
15:27:48	405,664	2280,769	16,704	20,898	10,775	8,049	6,596	21,1	963,21	22,992	2003,918	0	203,5	203,5	99,724	0	0	0	0	0	0	0
15:27:48	245,336	2283,223	16,704	20,898	10,789	8,074	6,625	21,1	963,21	22,992	2004,197	0	203,5	203,5	99,724	0	0	0	0	0	0	0
15:27:48	307,006	2286,293	16,85	20,947	10,799	8,106	6,654	21,1	963,21	22,992	2004,479	0	203,5	203,5	99,724	0	0	0	0	0	0	0
15:27:48	336,523	2289,658	16,948	20,752	10,812	8,14	6,683	21,1	963,21	22,992	2004,764	0	203,5	203,5	99,724	0	0	0	0	0	0	0
15:27:48	340,991	2293,068	17,046	20,752	10,826	8,175	6,712	21,1	963,21	22,992	2005,053	0	203,5	203,5	99,724	0	0	0	0	0	0	0
15:27:48	295,922	2296,027	17,094	20,801	10,84	8,206	6,741	21,1	963,21	22,992	2005,344	0	203,5	203,5	99,724	0	0	0	0	0	0	0
15:27:48	202,392	2298,051	17,046	20,801	10,854	8,227	6,77	21,1	963,21	22,992	2005,636	0	203,5	203,5	99,724	0	0	0	0	0	0	0
15:27:48	249,633	2300,547	17,046	20,801	10,869	8,253	6,799	21,1	963,21	22,992	2005,931	0	203,5	203,5	99,724	0	0	0	0	0	0	0
15:27:48	386,206	2304,41	17,192	21,094	10,883	8,292	6,829	21,1	963,21	22,992	2006,23	0	203,5	203,5	99,724	0	0	0	0	0	0	0
15:27:48	158,227	2305,992	17,094	20,752	10,897	8,309	6,858	21,1	963,21	22,992	2006,529	0	203,5	203,5	99,724	0	0	0	0	0	0	0
15:27:48	250,756	2308,499	17,094	20,556	10,911	8,335	6,887	21,1	963,21	22,992	2006,831	0	203,5	203,5	99,724	0	0	0	0	0	0	0
15:27:48	306,42	2311,564	17,241	20,898	10,92	8,366	6,916	21,1	963,21	22,992	2007,136	0	203,5	203,5	99,724	0	0	0	0	0	0	0
15:27:48	388,696	2315,451	17,387	20,752	10,934	8,406	6,945	21,1	963,21	22,992	2007,445	0	203,5	203,5	99,724	0	0	0	0	0	0	0
15:27:48	213,891	2317,589	17,436	20,752	10,944	8,428	6,974	21,1	963,21	22,992	2007,755	0	203,5	203,5	99,724	0	0	0	0	0	0	0
15:27:48	305,615	2320,646	17,583	21,094	10,953	8,46	7,003	21,1	963,21	22,992	2008,068	0	203,5	203,5	99,724	0	0	0	0	0	0	0
15:27:48	249,804	2323,144	17,583	20,947	10,967	8,486	7,032	21,1	963,21	22,992	2008,383	0	203,5	203,5	99,724	0	0	0	0	0	0	0
15:27:48	341,528	2326,559	17,68	20,947	10,981	8,521	7,061	21,1	963,21	22,992	2008,701	0	203,5	203,5	99,724	0	0	0	0	0	0	0
15:27:48	217,211	2328,731	17,729	20,898	10,991	8,543	7,09	21,1	963,21	22,992	2009,021	0	203,5	203,5	99,724	0	0	0	0	0	0	0
15:27:48	342,675	2332,158	17,827	20,947	11,005	8,578	7,12	21,3	962,289	22,909	2009,344	0	203,5	203,5	99,724	0	0	0	0	0	0	0
15:27:48	299,34	2335,151	17,876	20,947	11,019	8,609	7,149	21,3	962,289	22,909	2009,67	0	203,5	203,5	99,724	0	0	0	0	0	0	0
15:27:48	168,725	2336,838	17,876	20,898	11,029	8,627	7,178	21,3	962,289	22,909	2009,997	0	203,5	203,5	99,724	0	0	0	0	0	0	0
15:27:48	385,058	2340,689	18,022	20,752	11,043	8,666	7,207	21,3	962,289	22,909	2010,328	0	203,5	203,5	99,724	0	0	0	0	0	0	0
15:27:48	167,7	2342,366	18,022	20,898	11,052	8,684	7,236	21,3	962,289	22,909	2010,66	0	203,5	203,5	99,724	0	0	0	0	0	0	0
15:27:48	247,631	2344,842	18,022	20,801	11,066	8,709	7,265	21,3	962,289	22,909	2010,994	0	203,5	203,5	99,724	0	0	0	0	0	0	0
15:27:48	219,677	2347,039	18,071	20,703	11,076	8,732	7,294	21,3	962,289	22,909	2011,33	0	203,5	203,5	99,724	0	0	0	0	0	0	0
15:27:48	245,532	2349,494	18,071	20,898	11,09	8,757	7,322	21,3	962,289	22,909	2011,668	0	203,5	203,5	99,724	0	0	0	0	0	0	0
15:27:48	319,36	2352,688	18,218	20,898	11,1	8,79	7,351	21,3	962,289	22,909	2012,009	0	203,5	203,5	99,724	0	0	0	0	0	0	0
15:27:48	241,308	2355,101	18,218	21,094	11,113	8,815	7,38	21,3	962,289	22,909	2012,352	0	203,5	203,5	99,724	0	0	0	0	0	0	0
15:27:48	260,839	2357,71	18,315	20,898	11,123	8,842	7,408	21,3	962,289	22,909	2012,698	0	205,145	205,145	99,73	0	0	0	0	0	0	0
15:27:48	167,724	2359,387	18,315	20,947	11,132	8,859	7,437	21,3	962,289	22,909	2013,044	0	205,145	205,145	99,73	0	0	0	0	0	0	0
15:27:48	301,928	2362,406	18,364	20,898	11,147	8,89	7,465	21,3	962,289	22,909	2013,394	0	205,145	205,145	99,73	0	0	0	0	0	0	0
15:27:48	165,625	2364,062	18,364	20,947	11,156	8,907	7,494	21,3	962,289	22,909	2013,744	0	205,145	205,145	99,73	0	0	0	0	0	0	0
15:27:48	381,201	2367,874	18,511	20,898	11,17	8,947	7,522	21,3	962,289	22,909	2014,098	0	205,145	205,145	99,73	0	0	0	0	0	0	0
15:27:48	238,5	2370,259	18,657	21,045	11,175	8,971	7,551	21,3	962,289	22,909	2014,455	0	205,145	205,145	99,73	0	0	0	0	0	0	0
15:27:48	270,678	2372,966	18,706	21,045	11,188	8,999	7,579	21,3	962,289	22,909	2014,813	0	205,145	205,145	99,73	0	0	0	0	0	0	0
15:27:48	193,017	2374,896	18,804	21,045	11,193	9,019	7,607	21,3	962,289	22,909	2015,173	0	205,145	205,145	99,73	0	0	0	0	0	0	0
15:27:48	253,564	2377,432	18,901	21,142	11,203	9,045	7,635	21,3	962,289	22,909	2015,535	0	205,145	205,145	99,73	0	0	0	0	0	0	0
15:27:48	298,168	2380,414	19,048	21,289	11,211	9,076	7,664	21,3	962,289	22,909	2015,9	0	205,145	205,145	99,73	0	0	0	0	0	0	0
15:27:48	264,477	2383,058	19,145	21,24	11,221	9,103	7,692	21,3	962,289	22,909	2016,267	0	205,145	205,145	99,73	0	0	0	0	0	0	0
15:27:48	146,997	2384,528	19,048	21,094	11,235	9,118	7,72	21,3	962,289	22,909	2016,635	0	205,145	205,145	99,73	0	0	0	0	0	0	0
15:27:48	191,577	2386,444	18,999	20,898	11,248	9,138	7,748	21,3	962,289	22,909	2017,005	0	205,145	205,145	99,73	0	0	0	0	0	0	0
15:27:48	293,017	2389,374	19,145	21,045	11,257	9,168	7,776	21,3	962,289	22,909	2017,378	0	205,145	205,145	99,73	0	0	0	0	0	0	0
15:27:48	292,871	2392,303	19,292	21,142	11,265	9,199	7,803	21,3	962,289	22,909	2017,752	0	205,145	205,145	99,73	0	0	0	0	0	0	0
15:27:48	207,324	2394,376	19,389	21,289	11,272	9,22	7,831	21,3	962,289	22,909	2018,129	0	205,145	205,145	99,73	0	0	0	0	0	0	0
15:27:48	244,311	2396,819	19,487	21,24	11,28	9,245	7,859	21,3	962,289	22,909	2018,508	0	205,145	205,145	99,73	0	0	0	0	0	0	0
15:27:48	237,866	2399,198	19,634	21,142	11,286	9,27	7,887	21,3	962,289	22,909	2018,889	0	205,145	205,145	99,73	0	0	0	0	0	0	0
15:27:48	289,965	2402,098	19,78	21,142	11,294	9,299	7,914	21,3	962,289	22,909	2019,272	0	205,145	205,145	99,73	0	0	0	0	0	0	0
15:27:48	194,189	2404,04	19,829	21,435	11,302	9,32	7,942	21,3	962,289	22,909	2019,657	0	205,145	205,145	99,73	0	0	0	0	0	0	0
15:27:48	117,944	2405,219	19,78	21,338	11,312	9,332	7,969	21,3	962,289	22,909	2020,042	0	205,145	205,145	99,73	0	0	0	0	0	0	0
15:27:48	151,196	2406,731	19,682	21,142	11,325	9,347	7,996	21,3	962,289	22,909	2020,429	0	205,145	205,145	99,73	0	0	0	0	0	0	0
15:27:48	162,646	2408,358	19,682	21,045	11,335	9,364	8,023	21,3	962,289	22,909	2020,817	0	205,145	205,145	99,73	0	0	0	0	0	0	0
15:27:48	254,052	2410,898	19,78	21,094	11,344	9,39	8,05	21,3	962,289	22,909	2021,207	0	205,145	205,145	99,73	0	0	0	0	0	0	0
15:27:48	129,296	2412,191	19,829	21,045	11,348	9,404	8,076	21,3	962,289	22,909	2021,598	0	205,145	205,145	99,73	0	0	0	0	0	0	0
15:27:48	268,872	2414,88	20,024	21,094	11,353	9,431	8,103	21,3	962,289	22,909	2021,991	0	205,145	205,145	99,73	0	0	0	0	0	0	0
15:27:48	222,07	2417,1	20,171	21,24	11,357	9,454	8,129	21,3	962,289	22,909	2022,386	0	205,145	205,145	99,73	0	0	0	0	0	0	0
15:27:48	173,95	2418,84	20,268	21,24	11,362	9,472	8,156	21,3	962,289	22,909	2022,783	0	205,145	205,145	99,73	0	0	0	0	0	0	0
15:27:48	189,062	2420,731	20,317	21,338	11,37	9,492	8,182	21,3	962,289	22,909	2023,181	0	205,145	205,145	99,73	0	0	0	0	0	0	0
15:27:48	95,019	2421,681	20,268	21,289	11,378	9,501	8,208	21,3	962,289	22,909	2023,579	0	205,145	205,145	99,73	0	0	0	0	0	0	0
15:27:48	87,329	2422,554	20,171	21,289	11,388	9,51	8,233	21,3	962,289	22,909	2023,978	0	205,145	205,145	99,73	0	0	0	0	0	0	0
15:27:48	19,628	2422,75	20,024	21,045	11,397	9,512	8,258	21,3	962,289	22,909	2024,377	0	205,145	205,145	99,73	0	0	0	0	0	0	0
15:27:48	179,931	2424,55	20,024	21,094	11,407	9,531	8,283	21,3	962,289	22,909	2024,777	0	205,145	205,145	99,73	0	0	0	0	0	0	0
15:27:48	254,443	2427,094	20,122	21,142	11,416	9,557	8,308	21,3	962,289	22,909	2025,179	0	205,145	205,145	99,73	0	0	0	0	0	0	0
15:27:48	46,948	2427,564	20,024	20,898	11,424	9,562	8,333	21,3	962,289	22,909	2025,582	0	205,145	205,145	99,73	0	0	0	0	0	0	0
15:27:48	240,551	2429,969	20,171	21,094	11,43	9,587	8,357	21,3	962,289	22,909	2025,986	0	205,145	205,145	99,73	0	0	0	0	0	0	0
15:27:48	174,267	2431,712	20,268	21,24	11,434	9,605	8,382	21,3	962,289	22,909	2026,392	0	205,145	205,145	99,73	0	0	0	0	0	0	0
15:27:48	174,316	2433,455	20,366	21,435	11,439	9,623	8,406	21,3	962,289	22,909	2026,799	0	205,145	205,145	99,73	0	0	0	0	0	0	0
15:27:48	221,142	2435,666	20,513	21,484	11,443	9,646	8,431	21,3	962,289	22,909	2027,208	0	205,145	205,145	99,73	0	0	0	0	0	0	0
15:27:48	174,316	2437,41	20,61	21,484	11,448	9,664	8,455	21,3	962,289	22,909	2027,618	0	205,145	205,145	99,73	0	0	0	0	0	0	0
15:27:48	49,243	2437,902	20,513	21,435	11,456	9,669	8,479	21,3	962,289	22,909	2028,028	0	205,145	205,145	99,73	0	0	0	0	0	0	0
15:27:48	99,682	2438,899	20,513	21,338	11,462	9,679	8,502	21,3	962,289	22,909	2028,439	0	205,145	205,145	99,73	0	0	0	0	0	0	0
15:27:48	237,304	2441,272	20,61	21,435	11,47	9,703	8,526	21,3	962,289	22,909	2028,852	0	205,145	205,145	99,73	0	0	0	0	0	0	0
15:27:48	51,269	2441,785	20,513	21,289	11,478	9,709	8,549	21,3	962,289	22,909	2029,265	0	205,145	205,145	99,73	0	0	0	0	0	0	0
15:27:48	97,558	2442,76	20,513	21,24	11,483	9,719	8,572	21,3	962,289	22,909	2029,678	0	205,145	205,145	99,73	0	0	0	0	0	0	0
15:27:48	192,944	2444,69	20,61	21,289	11,489	9,739	8,595	21,3	962,289	22,909	2030,093	0	205,145	205,145	99,73	0	0	0	0	0	0	0
15:27:48	3,442	2444,724	20,513	21,24	11,494	9,739	8,617	21,3	962,289	22,909	2030,508	0	205,145	205,145	99,73	0	0	0	0	0	0	0
15:27:48	130,053	2446,025	20,513	21,142	11,502	9,752	8,639	21,3	962,289	22,909	2030,924	0	205,145	205,145	99,73	0	0	0	0	0	0	0
15:27:48	288,72	2448,912	20,659	21,289	11,51	9,782	8,662	21,3	962,289	22,909	2031,341	0	205,145	205,145	99,73	0	0	0	0	0	0	0
15:27:48	126,928	2450,181	20,757	21,338	11,512	9,795	8,684	21,3	962,289	22,909	2031,76	0	205,145	205,145	99,73	0	0	0	0	0	0	0
15:27:48	132,226	2451,503	20,757	21,289	11,519	9,809	8,706	21,3	962,289	22,909	2032,18	0	205,145	205,145	99,73	0	0	0	0	0	0	0
15:27:48	-12,792	2451,375	20,659	21,435	11,524	9,807	8,728	21,3	962,289	22,909	2032,599	0	205,145	205,145	99,73	0	0	0	0	0	0	0
15:27:48	97,607	2452,351	20,659	21,289	11,529	9,818	8,749	21,3	962,289	22,909	2033,019	0	205,145	205,145	99,73	0	0	0	0	0	0	0
15:27:48	83,544	2453,187	20,659	21,24	11,534	9,826	8,77	21,3	962,289	22,909	2033,439	0	205,145	205,145	99,73	0	0	0	0	0	0	0
15:27:48	177,734	2454,964	20,757	21,24	11,539	9,844	8,791	21,3	962,289	22,909	2033,861	0	205,145	205,145	99,73	0	0	0	0	0	0	0
15:27:48	150,927	2456,474	20,757	21,289	11,547	9,86	8,812	21,3	962,289	22,909	2034,283	0	205,145	205,145	99,73	0	0	0	0	0	0	0
15:27:48	152,832	2458,002	20,757	21,24	11,556	9,876	8,833	21,3	962,289	22,909	2034,707	0	205,145	205,145	99,73	0	0	0	0	0	0	0
15:27:48	130,688	2459,309	20,805	21,435	11,561	9,889	8,854	21,3	962,289	22,909	2035,132	0	205,145	205,145	99,73	0	0	0	0	0	0	0
15:27:48	116,674	2460,475	20,854	21,484	11,564	9,901	8,874	21,3	962,289	22,909	2035,557	0	205,145	205,145	99,73	0	0	0	0	0	0	0
15:27:48	155,468	2462,03	21,001	21,631	11,565	9,917	8,895	21,3	962,289	22,909	2035,983	0	205,145	205,145	99,73	0	0	0	0	0	0	0
15:27:48	163,842	2463,669	21,098	21,484	11,569	9,934	8,915	21,3	962,289	22,909	2036,411	0	205,145	205,145	99,73	0	0	0	0	0	0	0
15:27:49	-66,21	2463,006	21,001	21,289	11,571	9,927	8,935	21,3	962,289	22,909	2036,838	0	205,145	205,145	99,73	0	0	0	0	0	0	0
15:27:49	178,955	2464,796	21,098	21,435	11,575	9,946	8,955	21,3	962,289	22,909	2037,266	0	205,145	205,145	99,73	0	0	0	0	0	0	0
15:27:49	128,173	2466,078	21,098	21,484	11,583	9,959	8,974	21,3	962,289	22,909	2037,694	0	205,145	205,145	99,73	0	0	0	0	0	0	0
15:27:49	-42,797	2465,65	20,952	21,484	11,588	9,955	8,994	21,3	962,289	22,909	2038,122	0	205,145	205,145	99,73	0	0	0	0	0	0	0
15:27:49	-125,683	2464,393	20,659	21,094	11,597	9,942	9,012	21,3	962,289	22,909	2038,549	0	205,145	205,145	99,73	0	0	0	0	0	0	0
15:27:49	158,325	2465,976	20,659	21,24	11,606	9,958	9,031	21,3	962,289	22,909	2038,976	0	205,145	205,145	99,73	0	0	0	0	0	0	0
15:27:49	85,693	2466,833	20,659	21,289	11,611	9,967	9,049	21,3	962,289	22,909	2039,404	0	205,145	205,145	99,73	0	0	0	0	0	0	0
15:27:49	86,914	2467,702	20,659	21,24	11,616	9,976	9,067	21,3	962,289	22,909	2039,832	0	205,145	205,145	99,73	0	0	0	0	0	0	0
15:27:49	107,348	2468,776	20,757	21,094	11,616	9,987	9,085	21,3	962,289	22,909	2040,261	0	205,145	205,145	99,73	0	0	0	0	0	0	0
15:27:49	262,524	2471,401	20,952	21,24	11,621	10,014	9,104	21,3	962,289	22,909	2040,692	0	205,145	205,145	99,73	0	0	0	0	0	0	0
15:27:49	228,369	2473,685	21,098	21,484	11,625	10,037	9,122	21,3	962,289	22,909	2041,125	0	205,145	205,145	99,73	0	0	0	0	0	0	0
15:27:49	-55,932	2473,125	20,952	21,435	11,63	10,032	9,14	21,3	962,289	22,909	2041,557	0	205,145	205,145	99,73	0	0	0	0	0	0	0
15:27:49	9,35	2473,219	20,805	21,338	11,639	10,033	9,157	21,3	962,289	22,909	2041,989	0	205,145	205,145	99,73	0	0	0	0	0	0	0
15:27:49	135,009	2474,569	20,854	21,435	11,644	10,047	9,175	21,3	962,289	22,909	2042,421	0	205,145	205,145	99,73	0	0	0	0	0	0	0
15:27:49	39,526	2474,964	20,805	21,338	11,649	10,051	9,192	21,3	962,289	22,909	2042,854	0	205,145	205,145	99,73	0	0	0	0	0	0	0
15:27:49	87,988	2475,844	20,805	21,24	11,654	10,06	9,209	21,3	962,289	22,909	2043,287	0	205,145	205,145	99,73	0	0	0	0	0	0	0
15:27:49	218,652	2478,031	20,952	21,289	11,658	10,082	9,226	21,3	962,289	22,909	2043,722	0	205,145	205,145	99,73	0	0	0	0	0	0	0
15:27:49	219,946	2480,23	21,098	21,582	11,662	10,105	9,243	21,3	962,289	22,909	2044,158	0	205,145	205,145	99,73	0	0	0	0	0	0	0
15:27:49	58,105	2480,811	21,147	21,826	11,663	10,111	9,26	21,3	962,289	22,909	2044,595	0	205,145	205,145	99,73	0	0	0	0	0	0	0
15:27:49	75,927	2481,57	21,147	21,68	11,667	10,119	9,277	21,3	962,289	22,909	2045,032	0	205,145	205,145	99,73	0	0	0	0	0	0	0
15:27:49	173,803	2483,308	21,245	21,631	11,672	10,137	9,294	21,3	962,289	22,909	2045,47	0	205,145	205,145	99,73	0	0	0	0	0	0	0
15:27:49	-6,64	2483,242	21,147	21,582	11,677	10,136	9,31	21,3	962,289	22,909	2045,908	0	205,145	205,145	99,73	0	0	0	0	0	0	0
15:27:49	42,724	2483,669	21,098	21,338	11,682	10,14	9,327	21,3	962,289	22,909	2046,346	0	205,145	205,145	99,73	0	0	0	0	0	0	0
15:27:49	-6,494	2483,604	21,001	21,289	11,687	10,14	9,343	21,3	962,289	22,909	2046,783	0	205,145	205,145	99,73	0	0	0	0	0	0	0
15:27:49	158,398	2485,188	21,001	21,484	11,695	10,156	9,359	21,3	962,289	22,909	2047,221	0	205,145	205,145	99,73	0	0	0	0	0	0	0
15:27:49	-29,589	2484,892	20,805	21,435	11,704	10,153	9,374	21,3	962,289	22,909	2047,659	0	205,145	205,145	99,73	0	0	0	0	0	0	0
15:27:49	128,686	2486,179	20,854	21,484	11,709	10,166	9,39	21,3	962,289	22,909	2048,097	0	205,145	205,145	99,73	0	0	0	0	0	0	0
15:27:49	174,877	2487,928	20,952	21,435	11,714	10,184	9,405	21,3	962,289	22,909	2048,537	0	205,145	205,145	99,73	0	0	0	0	0	0	0
15:27:49	55,834	2488,486	21,001	21,142	11,714	10,19	9,421	21,3	962,289	22,909	2048,977	0	205,145	205,145	99,73	0	0	0	0	0	0	0
15:27:49	167,309	2490,16	21,098	21,24	11,718	10,207	9,436	21,3	963,67	22,992	2049,418	0	205,145	205,145	99,73	0	0	0	0	0	0	0
15:27:49	142,871	2491,588	21,245	21,435	11,719	10,222	9,452	21,3	963,67	22,992	2049,86	0	205,145	205,145	99,73	0	0	0	0	0	0	0
15:27:49	82,543	2492,414	21,245	21,484	11,723	10,231	9,467	21,3	963,67	22,992	2050,303	0	205,145	205,145	99,73	0	0	0	0	0	0	0
15:27:49	80,322	2493,217	21,245	21,68	11,728	10,239	9,482	21,3	963,67	22,992	2050,746	0	205,145	205,145	99,73	0	0	0	0	0	0	0
15:27:49	74,926	2493,966	21,245	21,68	11,732	10,247	9,497	21,3	963,67	22,992	2051,189	0	205,145	205,145	99,73	0	0	0	0	0	0	0
15:27:49	-12,109	2493,845	21,147	21,631	11,737	10,245	9,512	21,3	963,67	22,992	2051,632	0	205,145	205,145	99,73	0	0	0	0	0	0	0
15:27:49	185,693	2495,702	21,245	21,631	11,742	10,264	9,526	21,3	963,67	22,992	2052,076	0	205,145	205,145	99,73	0	0	0	0	0	0	0
15:27:49	-154,052	2494,161	21,001	20,947	11,746	10,249	9,541	21,3	963,67	22,992	2052,518	0	205,145	205,145	99,73	0	0	0	0	0	0	0
15:27:49	-354,003	2490,621	20,464	19,58	11,756	10,212	9,554	21,3	963,67	22,992	2052,956	0	205,145	205,145	99,73	0	0	0	0	0	0	0
15:27:49	-206,445	2488,557	20,171	16,943	11,76	10,191	9,566	21,3	963,67	22,992	2053,392	0	205,145	205,145	99,73	0	0	0	0	0	0	0
15:27:49	-349,511	2485,062	19,975	15,088	11,751	10,155	9,578	21,3	963,67	22,992	2053,823	0	206,053	206,053	99,734	0	0	0	0	0	0	0
15:27:49	-299,877	2482,063	19,829	13,623	11,742	10,124	9,588	21,3	963,67	22,992	2054,252	0	206,053	206,053	99,734	0	0	0	0	0	0	0
15:27:49	-207,495	2479,988	19,878	13,232	11,728	10,102	9,599	21,3	963,67	22,992	2054,677	0	206,053	206,053	99,734	0	0	0	0	0	0	0
15:27:49	-272,534	2477,263	20,024	12,988	11,704	10,074	9,608	21,3	963,67	22,992	2055,1	0	206,053	206,053	99,734	0	0	0	0	0	0	0
15:27:49	-169,653	2475,566	20,268	13,183	11,682	10,057	9,617	21,3	963,67	22,992	2055,521	0	206,053	206,053	99,734	0	0	0	0	0	0	0
15:27:49	-175,097	2473,815	20,513	13,183	11,658	10,039	9,625	21,3	963,67	22,992	2055,939	0	206,053	206,053	99,734	0	0	0	0	0	0	0
15:27:49	-309,594	2470,719	20,464	12,841	11,644	10,007	9,632	21,3	963,67	22,992	2056,354	0	206,053	206,053	99,734	0	0	0	0	0	0	0
15:27:49	-391,967	2466,8	20,317	12,695	11,63	9,967	9,639	21,3	963,67	22,992	2056,764	0	206,053	206,053	99,734	0	0	0	0	0	0	0
15:27:49	-443,188	2462,368	20,024	12,988	11,621	9,921	9,644	21,3	963,67	22,992	2057,17	0	206,053	206,053	99,734	0	0	0	0	0	0	0
15:27:49	-490,039	2457,467	19,682	13,427	11,612	9,87	9,649	21,3	963,67	22,992	2057,57	0	206,053	206,053	99,734	0	0	0	0	0	0	0
15:27:49	-218,432	2455,283	19,634	13,965	11,602	9,848	9,653	21,3	963,67	22,992	2057,968	0	206,053	206,053	99,734	0	0	0	0	0	0	0
15:27:49	-323,828	2452,045	19,536	14,258	11,589	9,814	9,656	21,3	963,67	22,992	2058,362	0	206,053	206,053	99,734	0	0	0	0	0	0	0
15:27:49	-172,412	2450,321	19,634	14,453	11,574	9,797	9,659	21,3	963,67	22,992	2058,754	0	206,053	206,053	99,734	0	0	0	0	0	0	0
15:27:49	-133,74	2448,983	19,829	14,404	11,556	9,783	9,661	21,3	963,67	22,992	2059,144	0	206,053	206,053	99,734	0	0	0	0	0	0	0
15:27:49	-260,937	2446,374	19,975	13,916	11,533	9,756	9,663	21,3	963,67	22,992	2059,531	0	206,053	206,053	99,734	0	0	0	0	0	0	0
15:27:49	-173,315	2444,641	20,122	13,867	11,515	9,738	9,665	21,3	963,67	22,992	2059,917	0	206,053	206,053	99,734	0	0	0	0	0	0	0
15:27:49	-386,181	2440,779	19,975	13,525	11,502	9,698	9,665	21,3	963,67	22,992	2060,297	0	206,053	206,053	99,734	0	0	0	0	0	0	0
15:27:49	-586,376	2434,915	19,536	13,086	11,492	9,638	9,665	21,3	963,67	22,992	2060,672	0	206,053	206,053	99,734	0	0	0	0	0	0	0
15:27:49	-408,911	2430,826	19,194	12,841	11,488	9,596	9,663	21,3	963,67	22,992	2061,042	0	206,053	206,053	99,734	0	0	0	0	0	0	0
15:27:49	-303,564	2427,79	18,999	12,695	11,481	9,564	9,661	21,3	963,67	22,992	2061,409	0	206,053	206,053	99,734	0	0	0	0	0	0	0
15:27:49	-396,606	2423,824	18,804	12,158	11,47	9,523	9,659	21,3	963,67	22,992	2061,772	0	206,053	206,053	99,734	0	0	0	0	0	0	0
15:27:49	-214,062	2421,684	18,852	11,963	11,455	9,501	9,656	21,3	963,67	22,992	2062,131	0	206,053	206,053	99,734	0	0	0	0	0	0	0
15:27:49	-331,591	2418,368	18,804	12,109	11,439	9,467	9,652	21,3	963,67	22,992	2062,488	0	206,053	206,053	99,734	0	0	0	0	0	0	0
15:27:49	-227,929	2416,088	18,901	12,109	11,421	9,444	9,648	21,3	963,67	22,992	2062,841	0	206,053	206,053	99,734	0	0	0	0	0	0	0
15:27:49	-218,92	2413,899	19,048	12,353	11,401	9,421	9,643	21,3	963,67	22,992	2063,192	0	206,053	206,053	99,734	0	0	0	0	0	0	0
15:27:49	-367,456	2410,225	18,999	12,256	11,382	9,383	9,638	21,3	963,67	22,992	2063,539	0	206,053	206,053	99,734	0	0	0	0	0	0	0
15:27:49	-377,319	2406,452	18,901	12,5	11,366	9,344	9,632	21,3	963,67	22,992	2063,882	0	206,053	206,053	99,734	0	0	0	0	0	0	0
15:27:49	-225,488	2404,197	18,852	12,451	11,356	9,321	9,626	21,3	963,67	22,992	2064,222	0	206,053	206,053	99,734	0	0	0	0	0	0	0
15:27:49	-413,452	2400,062	18,657	12,353	11,344	9,278	9,62	21,3	963,67	22,992	2064,558	0	206,053	206,053	99,734	0	0	0	0	0	0	0
15:27:49	-365,356	2396,409	18,511	12,256	11,331	9,241	9,612	21,3	963,67	22,992	2064,89	0	206,053	206,053	99,734	0	0	0	0	0	0	0
15:27:49	-367,529	2392,733	18,364	12,06	11,318	9,203	9,604	21,3	963,67	22,992	2065,218	0	206,053	206,053	99,734	0	0	0	0	0	0	0
15:27:49	-226,342	2390,47	18,315	12,109	11,308	9,18	9,596	21,3	963,67	22,992	2065,543	0	206,053	206,053	99,734	0	0	0	0	0	0	0
15:27:49	-496,435	2385,505	18,071	11,963	11,293	9,128	9,587	21,3	963,67	22,992	2065,863	0	206,053	206,053	99,734	0	0	0	0	0	0	0
15:27:49	-297,607	2382,529	18,071	11,963	11,276	9,098	9,577	21,3	963,67	22,992	2066,18	0	206,053	206,053	99,734	0	0	0	0	0	0	0
15:27:49	-186,938	2380,66	18,169	11,963	11,261	9,078	9,567	21,3	963,67	22,992	2066,494	0	206,053	206,053	99,734	0	0	0	0	0	0	0
15:27:49	-305,102	2377,609	18,169	11,914	11,243	9,047	9,557	21,3	963,67	22,992	2066,805	0	206,053	206,053	99,734	0	0	0	0	0	0	0
15:27:49	-332,421	2374,285	18,071	11,963	11,23	9,013	9,546	21,3	963,67	22,992	2067,113	0	206,053	206,053	99,734	0	0	0	0	0	0	0
15:27:49	-388,867	2370,396	17,827	11,914	11,221	8,973	9,535	21,3	963,67	22,992	2067,416	0	206,053	206,053	99,734	0	0	0	0	0	0	0
15:27:49	-390,893	2366,487	17,583	11,767	11,212	8,932	9,523	21,3	963,67	22,992	2067,715	0	206,053	206,053	99,734	0	0	0	0	0	0	0
15:27:49	-331,127	2363,176	17,339	11,718	11,207	8,898	9,511	21,3	963,67	22,992	2068,01	0	206,053	206,053	99,734	0	0	0	0	0	0	0
15:27:49	-425,219	2358,924	17,046	11,572	11,198	8,854	9,498	21,3	963,67	22,992	2068,301	0	206,053	206,053	99,734	0	0	0	0	0	0	0
15:27:49	-312,548	2355,798	16,899	11,621	11,189	8,822	9,485	21,3	963,67	22,992	2068,589	0	206,053	206,053	99,734	0	0	0	0	0	0	0
15:27:49	-202,075	2353,777	16,948	11,523	11,175	8,801	9,472	21,3	963,67	22,992	2068,874	0	206,053	206,053	99,734	0	0	0	0	0	0	0
15:27:49	-111,254	2352,665	17,094	11,572	11,16	8,79	9,458	21,3	963,67	22,992	2069,158	0	206,053	206,053	99,734	0	0	0	0	0	0	0
15:27:49	-225,732	2350,408	17,192	11,621	11,142	8,767	9,445	21,3	963,67	22,992	2069,439	0	206,053	206,053	99,734	0	0	0	0	0	0	0
15:27:49	-201,171	2348,396	17,241	11,718	11,128	8,746	9,431	21,3	963,67	22,992	2069,718	0	206,053	206,053	99,734	0	0	0	0	0	0	0
15:27:49	-303,613	2345,36	17,192	11,767	11,114	8,715	9,417	21,3	963,67	22,992	2069,993	0	206,053	206,053	99,734	0	0	0	0	0	0	0
15:27:49	-271,264	2342,647	17,094	11,816	11,104	8,687	9,403	21,3	963,67	22,992	2070,266	0	206,053	206,053	99,734	0	0	0	0	0	0	0
15:27:49	-381,542	2338,832	16,948	11,914	11,09	8,647	9,388	21,3	963,67	22,992	2070,534	0	206,053	206,053	99,734	0	0	0	0	0	0	0
15:27:49	-264,575	2336,186	16,85	11,816	11,08	8,62	9,373	21,3	963,67	22,992	2070,8	0	206,053	206,053	99,734	0	0	0	0	0	0	0
15:27:49	-230,029	2333,886	16,704	11,767	11,075	8,596	9,357	21,3	963,67	22,992	2071,063	0	206,053	206,053	99,734	0	0	0	0	0	0	0
15:27:49	-385,351	2330,032	16,557	11,767	11,061	8,557	9,342	21,3	963,67	22,992	2071,322	0	206,053	206,053	99,734	0	0	0	0	0	0	0
15:27:49	-258,007	2327,452	16,46	11,816	11,052	8,53	9,326	21,3	963,67	22,992	2071,578	0	206,053	206,053	99,734	0	0	0	0	0	0	0
15:27:49	-167,456	2325,777	16,46	11,767	11,043	8,513	9,31	21,3	963,67	22,992	2071,832	0	206,053	206,053	99,734	0	0	0	0	0	0	0
15:27:49	-296,923	2322,808	16,411	11,718	11,028	8,482	9,294	21,3	963,67	22,992	2072,083	0	206,053	206,053	99,734	0	0	0	0	0	0	0
15:27:49	-348,437	2319,324	16,216	11,523	11,019	8,446	9,277	21,3	963,67	22,992	2072,331	0	206,053	206,053	99,734	0	0	0	0	0	0	0
15:27:49	-167,358	2317,65	16,216	11,621	11,01	8,429	9,26	21,3	963,67	22,992	2072,576	0	206,053	206,053	99,734	0	0	0	0	0	0	0
15:27:49	-389,379	2313,756	16,069	11,621	10,996	8,389	9,243	21,3	963,67	22,992	2072,817	0	206,053	206,053	99,734	0	0	0	0	0	0	0
15:27:49	-165,234	2312,104	16,069	11,523	10,986	8,372	9,226	21,3	963,67	22,992	2073,056	0	206,053	206,053	99,734	0	0	0	0	0	0	0
15:27:49	-248,388	2309,62	16,069	11,425	10,972	8,346	9,209	21,3	963,67	22,992	2073,293	0	206,053	206,053	99,734	0	0	0	0	0	0	0
15:27:49	-306,079	2306,559	15,923	11,523	10,963	8,315	9,191	21,3	963,67	22,992	2073,526	0	206,053	206,053	99,734	0	0	0	0	0	0	0
15:27:49	-169,433	2304,865	15,923	11,572	10,953	8,297	9,174	21,3	963,67	22,992	2073,758	0	206,053	206,053	99,734	0	0	0	0	0	0	0
15:27:50	-247,29	2302,392	15,923	11,572	10,939	8,272	9,156	21,3	963,67	22,992	2073,986	0	206,053	206,053	99,734	0	0	0	0	0	0	0
15:27:50	-213,549	2300,257	15,874	11,523	10,93	8,25	9,138	21,3	963,67	22,992	2074,212	0	206,053	206,053	99,734	0	0	0	0	0	0	0
15:27:50	-258,642	2297,67	15,776	11,523	10,92	8,223	9,12	21,3	963,67	22,992	2074,436	0	206,053	206,053	99,734	0	0	0	0	0	0	0
15:27:50	-250,39	2295,166	15,776	11,572	10,906	8,197	9,102	21,3	963,67	22,992	2074,657	0	206,053	206,053	99,734	0	0	0	0	0	0	0
15:27:50	-167,309	2293,493	15,776	11,425	10,897	8,18	9,084	21,3	963,67	22,992	2074,876	0	206,053	206,053	99,734	0	0	0	0	0	0	0
15:27:50	-167,333	2291,82	15,776	11,523	10,887	8,163	9,066	21,3	963,67	22,992	2075,093	0	206,053	206,053	99,734	0	0	0	0	0	0	0
15:27:50	-294,458	2288,875	15,727	11,523	10,873	8,132	9,048	21,3	963,67	22,992	2075,306	0	206,053	206,053	99,734	0	0	0	0	0	0	0
15:27:50	-256,176	2286,314	15,63	11,572	10,864	8,106	9,029	21,3	963,67	22,992	2075,517	0	206,053	206,053	99,734	0	0	0	0	0	0	0
15:27:50	-213,378	2284,18	15,581	11,572	10,854	8,084	9,011	21,3	963,67	22,992	2075,726	0	206,053	206,053	99,734	0	0	0	0	0	0	0
15:27:50	-220,41	2281,976	15,434	11,523	10,85	8,061	8,992	21,3	963,67	22,992	2075,932	0	206,053	206,053	99,734	0	0	0	0	0	0	0
15:27:50	-304,443	2278,931	15,288	11,279	10,84	8,03	8,973	21,3	963,67	22,992	2076,135	0	206,053	206,053	99,734	0	0	0	0	0	0	0
15:27:50	-157,08	2277,36	15,385	11,523	10,826	8,014	8,955	21,3	963,67	22,992	2076,336	0	206,053	206,053	99,734	0	0	0	0	0	0	0
15:27:50	-164,062	2275,72	15,385	11,572	10,817	7,997	8,936	21,3	963,67	22,992	2076,536	0	206,053	206,053	99,734	0	0	0	0	0	0	0
15:27:50	-306,469	2272,655	15,239	11,425	10,808	7,965	8,917	21,3	963,67	22,992	2076,732	0	206,053	206,053	99,734	0	0	0	0	0	0	0
15:27:50	-164,013	2271,015	15,239	11,523	10,798	7,948	8,898	21,3	963,67	22,992	2076,926	0	206,053	206,053	99,734	0	0	0	0	0	0	0
15:27:50	-169,335	2269,322	15,239	11,425	10,789	7,931	8,879	21,3	963,67	22,992	2077,118	0	206,053	206,053	99,734	0	0	0	0	0	0	0
15:27:50	-246,044	2266,861	15,239	11,425	10,775	7,905	8,86	21,3	963,67	22,992	2077,308	0	206,053	206,053	99,734	0	0	0	0	0	0	0
15:27:50	-299,755	2263,864	15,093	11,425	10,766	7,874	8,84	21,3	963,67	22,992	2077,495	0	206,053	206,053	99,734	0	0	0	0	0	0	0
15:27:50	-165,087	2262,213	15,093	11,377	10,756	7,857	8,821	21,3	963,67	22,992	2077,679	0	206,053	206,053	99,734	0	0	0	0	0	0	0
15:27:50	-303,002	2259,183	14,946	11,377	10,747	7,826	8,802	21,3	963,67	22,992	2077,861	0	206,053	206,053	99,734	0	0	0	0	0	0	0
15:27:50	-165,039	2257,532	14,946	11,279	10,738	7,809	8,782	21,3	963,67	22,992	2078,041	0	206,053	206,053	99,734	0	0	0	0	0	0	0
15:27:50	-208,691	2255,445	14,897	11,23	10,728	7,788	8,763	21,3	963,67	22,992	2078,218	0	206,053	206,053	99,734	0	0	0	0	0	0	0
15:27:50	-253,784	2252,908	14,8	11,279	10,719	7,761	8,743	21,3	963,67	22,992	2078,393	0	206,053	206,053	99,734	0	0	0	0	0	0	0
15:27:50	-180,004	2251,108	14,8	11,279	10,709	7,743	8,723	21,3	963,67	22,992	2078,565	0	206,053	206,053	99,734	0	0	0	0	0	0	0
15:27:50	-205,468	2249,053	14,751	11,279	10,7	7,722	8,704	21,3	963,67	22,992	2078,736	0	206,053	206,053	99,734	0	0	0	0	0	0	0
15:27:50	-190,087	2247,152	14,653	11,279	10,694	7,702	8,684	21,3	963,67	22,992	2078,904	0	206,053	206,053	99,734	0	0	0	0	0	0	0
15:27:50	-296,118	2244,191	14,507	11,23	10,685	7,672	8,664	21,3	963,67	22,992	2079,069	0	206,053	206,053	99,734	0	0	0	0	0	0	0
15:27:50	-156,323	2242,628	14,507	11,23	10,677	7,655	8,644	21,3	963,67	22,992	2079,233	0	206,053	206,053	99,734	0	0	0	0	0	0	0
15:27:50	-210,839	2240,519	14,458	11,279	10,667	7,634	8,625	21,2	962,75	22,992	2079,394	0	206,053	206,053	99,734	0	0	0	0	0	0	0
15:27:50	-182,666	2238,692	14,507	11,425	10,654	7,615	8,605	21,2	962,75	22,992	2079,554	0	206,053	206,053	99,734	0	0	0	0	0	0	0
15:27:50	-173,657	2236,956	14,507	11,523	10,644	7,597	8,585	21,2	962,75	22,992	2079,711	0	206,053	206,053	99,734	0	0	0	0	0	0	0
15:27:50	-162,622	2235,33	14,507	11,523	10,635	7,58	8,565	21,2	962,75	22,992	2079,867	0	206,053	206,053	99,734	0	0	0	0	0	0	0
15:27:50	-207,666	2233,253	14,458	11,523	10,626	7,559	8,546	21,2	962,75	22,992	2080,02	0	206,053	206,053	99,734	0	0	0	0	0	0	0
15:27:50	-158,374	2231,669	14,458	11,572	10,617	7,542	8,526	21,2	962,75	22,992	2080,172	0	206,053	206,053	99,734	0	0	0	0	0	0	0
15:27:50	-204,296	2229,626	14,409	11,523	10,608	7,521	8,506	21,2	962,75	22,992	2080,321	0	206,053	206,053	99,734	0	0	0	0	0	0	0
15:27:50	-234,619	2227,28	14,262	11,425	10,603	7,497	8,487	21,2	962,75	22,992	2080,468	0	206,053	206,053	99,734	0	0	0	0	0	0	0
15:27:50	-294,726	2224,333	14,116	11,279	10,594	7,467	8,467	21,2	962,75	22,992	2080,612	0	206,053	206,053	99,734	0	0	0	0	0	0	0
15:27:50	-169,116	2222,642	14,116	11,279	10,584	7,449	8,447	21,2	962,75	22,992	2080,754	0	206,053	206,053	99,734	0	0	0	0	0	0	0
15:27:50	-55,053	2222,091	14,311	11,377	10,571	7,444	8,427	21,2	962,75	22,992	2080,895	0	204,17	204,17	99,726	0	0	0	0	0	0	0
15:27:50	-167,041	2220,421	14,311	11,181	10,561	7,427	8,407	21,2	962,75	22,992	2081,035	0	204,17	204,17	99,726	0	0	0	0	0	0	0
15:27:50	-211,743	2218,303	14,262	11,279	10,552	7,405	8,388	21,2	962,75	22,992	2081,172	0	204,17	204,17	99,726	0	0	0	0	0	0	0
15:27:50	-149,731	2216,806	14,262	11,23	10,543	7,389	8,368	21,2	962,75	22,992	2081,308	0	204,17	204,17	99,726	0	0	0	0	0	0	0
15:27:50	-318,457	2213,621	14,116	11,23	10,533	7,356	8,348	21,2	962,75	22,992	2081,44	0	204,17	204,17	99,726	0	0	0	0	0	0	0
15:27:50	-285,839	2210,763	13,969	11,084	10,525	7,327	8,328	21,2	962,75	22,992	2081,569	0	204,17	204,17	99,726	0	0	0	0	0	0	0
15:27:50	-142,602	2209,337	13,921	11,23	10,519	7,312	8,308	21,2	962,75	22,992	2081,697	0	204,17	204,17	99,726	0	0	0	0	0	0	0
15:27:50	-162,768	2207,709	13,921	11,181	10,51	7,295	8,288	21,2	962,75	22,992	2081,823	0	204,17	204,17	99,726	0	0	0	0	0	0	0
15:27:50	-179,858	2205,911	13,921	11,181	10,5	7,277	8,269	21,2	962,75	22,992	2081,947	0	204,17	204,17	99,726	0	0	0	0	0	0	0
15:27:50	-210,083	2203,81	13,921	11,23	10,488	7,255	8,249	21,2	962,75	22,992	2082,069	0	204,17	204,17	99,726	0	0	0	0	0	0	0
15:27:50	-178,466	2202,025	13,969	11,23	10,475	7,237	8,229	21,2	962,75	22,992	2082,189	0	204,17	204,17	99,726	0	0	0	0	0	0	0
15:27:50	-160,498	2200,42	13,969	11,377	10,466	7,22	8,209	21,2	962,75	22,992	2082,307	0	204,17	204,17	99,726	0	0	0	0	0	0	0
15:27:50	-125,439	2199,166	13,921	11,23	10,461	7,207	8,189	21,2	962,75	22,992	2082,424	0	204,17	204,17	99,726	0	0	0	0	0	0	0
15:27:50	-234,643	2196,819	13,823	11,279	10,453	7,183	8,17	21,2	962,75	22,992	2082,538	0	204,17	204,17	99,726	0	0	0	0	0	0	0
15:27:50	-233,837	2194,481	13,676	11,23	10,448	7,159	8,15	21,2	962,75	22,992	2082,65	0	204,17	204,17	99,726	0	0	0	0	0	0	0
15:27:50	-203,955	2192,442	13,628	11,181	10,439	7,138	8,13	21,2	962,75	22,992	2082,76	0	204,17	204,17	99,726	0	0	0	0	0	0	0
15:27:50	-231,323	2190,128	13,53	11,181	10,431	7,114	8,11	21,2	962,75	22,992	2082,867	0	204,17	204,17	99,726	0	0	0	0	0	0	0
15:27:50	-98,95	2189,139	13,53	11,181	10,425	7,104	8,09	21,2	962,75	22,992	2082,974	0	204,17	204,17	99,726	0	0	0	0	0	0	0
15:27:50	-158,3	2187,556	13,53	11,084	10,416	7,088	8,071	21,2	962,75	22,992	2083,078	0	204,17	204,17	99,726	0	0	0	0	0	0	0
15:27:50	-218,627	2185,369	13,53	11,035	10,404	7,065	8,051	21,2	962,75	22,992	2083,18	0	204,17	204,17	99,726	0	0	0	0	0	0	0
15:27:50	-160,546	2183,764	13,53	11,181	10,395	7,049	8,031	21,2	962,75	22,992	2083,281	0	204,17	204,17	99,726	0	0	0	0	0	0	0
15:27:50	-163,989	2182,124	13,481	11,181	10,388	7,032	8,012	21,2	962,75	22,992	2083,38	0	204,17	204,17	99,726	0	0	0	0	0	0	0
15:27:50	-258,422	2179,54	13,335	11,23	10,381	7,005	7,992	21,2	962,75	22,992	2083,476	0	204,17	204,17	99,726	0	0	0	0	0	0	0
15:27:50	-145,727	2178,083	13,286	11,23	10,376	6,99	7,972	21,2	962,75	22,992	2083,571	0	204,17	204,17	99,726	0	0	0	0	0	0	0
15:27:50	-230,981	2175,773	13,188	11,23	10,368	6,966	7,953	21,2	962,75	22,992	2083,663	0	204,17	204,17	99,726	0	0	0	0	0	0	0
15:27:50	-161,743	2174,155	13,139	11,084	10,361	6,95	7,933	21,2	962,75	22,992	2083,753	0	204,17	204,17	99,726	0	0	0	0	0	0	0
15:27:50	-4,565	2174,11	13,286	11,035	10,353	6,949	7,914	21,2	962,75	22,992	2083,844	0	204,17	204,17	99,726	0	0	0	0	0	0	0
15:27:50	-235,327	2171,756	13,188	11,035	10,345	6,925	7,894	21,2	962,75	22,992	2083,932	0	204,17	204,17	99,726	0	0	0	0	0	0	0
15:27:50	-161,401	2170,142	13,188	11,035	10,336	6,908	7,875	21,2	962,75	22,992	2084,018	0	204,17	204,17	99,726	0	0	0	0	0	0	0
15:27:50	-161,572	2168,527	13,188	11,035	10,327	6,892	7,856	21,2	962,75	22,992	2084,102	0	204,17	204,17	99,726	0	0	0	0	0	0	0
15:27:50	-161,376	2166,913	13,188	11,035	10,317	6,875	7,836	21,2	962,75	22,992	2084,185	0	204,17	204,17	99,726	0	0	0	0	0	0	0
15:27:50	-191,87	2164,994	13,139	11,084	10,309	6,855	7,817	21,2	962,75	22,992	2084,266	0	204,17	204,17	99,726	0	0	0	0	0	0	0
15:27:50	-217,187	2162,822	12,993	11,084	10,304	6,833	7,798	21,2	962,75	22,992	2084,345	0	204,17	204,17	99,726	0	0	0	0	0	0	0
15:27:50	-127,27	2161,55	12,944	10,937	10,3	6,82	7,779	21,2	962,75	22,992	2084,422	0	204,17	204,17	99,726	0	0	0	0	0	0	0
15:27:50	-190,014	2159,65	12,846	10,888	10,294	6,8	7,76	21,2	962,75	22,992	2084,497	0	204,17	204,17	99,726	0	0	0	0	0	0	0
15:27:50	-126,025	2158,389	12,798	10,937	10,29	6,787	7,74	21,2	962,75	22,992	2084,571	0	204,17	204,17	99,726	0	0	0	0	0	0	0
15:27:50	-218,115	2156,208	12,651	10,888	10,285	6,765	7,721	21,2	962,75	22,992	2084,643	0	204,17	204,17	99,726	0	0	0	0	0	0	0
15:27:50	-224,243	2153,966	12,553	10,937	10,277	6,741	7,702	21,2	962,75	22,992	2084,712	0	204,17	204,17	99,726	0	0	0	0	0	0	0
15:27:50	-128,271	2152,683	12,505	10,888	10,273	6,728	7,683	21,2	962,75	22,992	2084,78	0	204,17	204,17	99,726	0	0	0	0	0	0	0
15:27:50	-98,876	2151,694	12,505	10,888	10,267	6,718	7,664	21,2	962,75	22,992	2084,847	0	204,17	204,17	99,726	0	0	0	0	0	0	0
15:27:50	-136,767	2150,327	12,505	10,84	10,259	6,704	7,645	21,2	962,75	22,992	2084,912	0	204,17	204,17	99,726	0	0	0	0	0	0	0
15:27:50	-83,911	2149,487	12,505	10,84	10,255	6,695	7,627	21,2	962,75	22,992	2084,977	0	204,17	204,17	99,726	0	0	0	0	0	0	0
15:27:50	-198,022	2147,507	12,456	10,84	10,246	6,675	7,608	21,2	962,75	22,992	2085,039	0	204,17	204,17	99,726	0	0	0	0	0	0	0
15:27:50	-153,857	2145,969	12,456	10,888	10,237	6,659	7,589	21,2	962,75	22,992	2085,1	0	204,17	204,17	99,726	0	0	0	0	0	0	0
15:27:50	-53,686	2145,432	12,505	10,888	10,232	6,653	7,571	21,2	962,75	22,992	2085,161	0	204,17	204,17	99,726	0	0	0	0	0	0	0
15:27:50	-187,231	2143,559	12,456	10,888	10,224	6,634	7,553	21,2	962,75	22,992	2085,219	0	204,17	204,17	99,726	0	0	0	0	0	0	0
15:27:50	-150,17	2142,058	12,309	10,937	10,223	6,619	7,534	21,2	962,75	22,992	2085,276	0	204,17	204,17	99,726	0	0	0	0	0	0	0
15:27:50	-208,081	2139,977	12,163	10,888	10,219	6,597	7,516	21,2	962,75	22,992	2085,331	0	204,17	204,17	99,726	0	0	0	0	0	0	0
15:27:50	-84,936	2139,128	12,163	10,937	10,214	6,588	7,498	21,2	962,75	22,992	2085,384	0	204,17	204,17	99,726	0	0	0	0	0	0	0
15:27:50	-177,661	2137,351	12,065	10,888	10,209	6,57	7,48	21,2	962,75	22,992	2085,436	0	204,17	204,17	99,726	0	0	0	0	0	0	0
15:27:50	-145,166	2135,899	12,065	10,84	10,201	6,555	7,461	21,2	962,75	22,992	2085,487	0	204,17	204,17	99,726	0	0	0	0	0	0	0
15:27:50	-9,448	2135,805	12,163	10,888	10,195	6,554	7,444	21,2	962,75	22,992	2085,537	0	204,17	204,17	99,726	0	0	0	0	0	0	0
15:27:50	-147,314	2134,332	12,163	10,888	10,187	6,539	7,426	21,2	962,75	22,992	2085,586	0	204,17	204,17	99,726	0	0	0	0	0	0	0
15:27:50	-177,612	2132,556	12,065	10,937	10,182	6,521	7,408	21,2	962,75	22,992	2085,633	0	204,17	204,17	99,726	0	0	0	0	0	0	0
15:27:50	-76,489	2131,791	12,065	10,888	10,177	6,513	7,391	21,2	962,75	22,992	2085,679	0	204,17	204,17	99,726	0	0	0	0	0	0	0
15:27:50	-132,299	2130,468	12,016	10,84	10,172	6,499	7,373	21,2	962,75	22,992	2085,724	0	204,17	204,17	99,726	0	0	0	0	0	0	0
15:27:50	-238,134	2128,086	11,772	10,84	10,172	6,475	7,356	21,2	962,75	22,992	2085,766	0	204,17	204,17	99,726	0	0	0	0	0	0	0
15:27:50	-155,004	2126,536	11,674	10,84	10,168	6,459	7,338	21,2	962,75	22,992	2085,807	0	204,17	204,17	99,726	0	0	0	0	0	0	0
15:27:50	-89,282	2125,643	11,674	10,742	10,163	6,449	7,321	21,2	962,75	22,992	2085,847	0	204,17	204,17	99,726	0	0	0	0	0	0	0
15:27:50	-87,011	2124,773	11,674	10,693	10,158	6,44	7,303	21,2	962,75	22,992	2085,886	0	204,17	204,17	99,726	0	0	0	0	0	0	0
15:27:50	116,674	2125,94	11,967	10,84	10,149	6,452	7,287	21,2	962,75	22,992	2085,926	0	204,17	204,17	99,726	0	0	0	0	0	0	0
15:27:50	-89,184	2125,048	12,065	10,888	10,139	6,443	7,27	21,2	962,75	22,992	2085,965	0	204,17	204,17	99,726	0	0	0	0	0	0	0
15:27:51	-89,16	2124,157	12,065	10,888	10,134	6,434	7,254	21,2	962,75	22,992	2086,003	0	204,17	204,17	99,726	0	0	0	0	0	0	0
15:27:51	-146,215	2122,694	12,065	10,888	10,126	6,419	7,237	21,2	962,75	22,992	2086,04	0	204,17	204,17	99,726	0	0	0	0	0	0	0
15:27:51	-134,57	2121,349	12,016	10,888	10,121	6,405	7,221	21,2	962,75	22,992	2086,075	0	204,17	204,17	99,726	0	0	0	0	0	0	0
15:27:51	-226,098	2119,088	11,772	10,888	10,121	6,382	7,205	21,2	962,75	22,992	2086,108	0	204,17	204,17	99,726	0	0	0	0	0	0	0
15:27:51	-297,045	2116,117	11,528	10,84	10,117	6,351	7,188	21,2	962,75	22,992	2086,138	0	204,17	204,17	99,726	0	0	0	0	0	0	0
15:27:51	-45,19	2115,665	11,479	10,742	10,117	6,347	7,171	21,2	962,75	22,992	2086,168	0	204,17	204,17	99,726	0	0	0	0	0	0	0
15:27:51	-90,112	2114,764	11,479	10,742	10,112	6,337	7,155	21,2	962,75	22,992	2086,196	0	204,17	204,17	99,726	0	0	0	0	0	0	0
15:27:51	-80,639	2113,958	11,479	10,693	10,107	6,329	7,139	21,2	962,75	22,992	2086,224	0	204,17	204,17	99,726	0	0	0	0	0	0	0
15:27:51	-45,166	2113,506	11,528	10,742	10,102	6,324	7,123	21,2	962,75	22,992	2086,252	0	204,17	204,17	99,726	0	0	0	0	0	0	0
15:27:51	-64,404	2112,862	11,626	10,84	10,093	6,318	7,107	21,2	962,75	22,992	2086,278	0	204,17	204,17	99,726	0	0	0	0	0	0	0
15:27:51	45,19	2113,314	11,772	10,742	10,088	6,322	7,092	21,2	962,75	22,992	2086,305	0	204,17	204,17	99,726	0	0	0	0	0	0	0
15:27:51	-174,194	2111,572	11,674	10,742	10,083	6,304	7,076	21,2	962,75	22,992	2086,331	0	204,17	204,17	99,726	0	0	0	0	0	0	0
15:27:51	-218,261	2109,39	11,528	10,742	10,078	6,282	7,061	21,2	962,75	22,992	2086,354	0	204,17	204,17	99,726	0	0	0	0	0	0	0
15:27:51	-119,287	2108,197	11,479	10,693	10,074	6,27	7,045	21,2	962,75	22,992	2086,376	0	204,17	204,17	99,726	0	0	0	0	0	0	0
15:27:51	-82,763	2107,369	11,479	10,742	10,07	6,261	7,03	21,2	962,75	22,992	2086,397	0	204,17	204,17	99,726	0	0	0	0	0	0	0
15:27:51	-46,069	2106,908	11,528	10,742	10,064	6,256	7,015	21,2	962,75	22,992	2086,417	0	204,17	204,17	99,726	0	0	0	0	0	0	0
15:27:51	-130,175	2105,607	11,479	10,693	10,059	6,243	6,999	21,2	962,75	22,992	2086,436	0	204,17	204,17	99,726	0	0	0	0	0	0	0
15:27:51	-76,22	2104,844	11,479	10,742	10,055	6,235	6,984	21,2	962,75	22,992	2086,455	0	204,17	204,17	99,726	0	0	0	0	0	0	0
15:27:51	-39,746	2104,447	11,528	10,84	10,05	6,231	6,97	21,2	962,75	22,992	2086,473	0	204,17	204,17	99,726	0	0	0	0	0	0	0
15:27:51	-84,887	2103,598	11,528	10,84	10,046	6,222	6,955	21,2	962,75	22,992	2086,49	0	204,17	204,17	99,726	0	0	0	0	0	0	0
15:27:51	-83,813	2102,76	11,528	10,84	10,041	6,214	6,94	21,2	962,75	22,992	2086,506	0	204,17	204,17	99,726	0	0	0	0	0	0	0
15:27:51	-96,752	2101,792	11,43	10,742	10,04	6,204	6,926	21,2	962,75	22,992	2086,522	0	204,17	204,17	99,726	0	0	0	0	0	0	0
15:27:51	-169,799	2100,094	11,333	10,595	10,036	6,186	6,912	21,2	962,75	22,992	2086,535	0	204,17	204,17	99,726	0	0	0	0	0	0	0
15:27:51	-45,117	2099,643	11,284	10,498	10,036	6,181	6,897	21,2	962,75	22,992	2086,549	0	204,17	204,17	99,726	0	0	0	0	0	0	0
15:27:51	-84,838	2098,795	11,284	10,4	10,031	6,173	6,883	21,2	962,75	22,992	2086,561	0	204,17	204,17	99,726	0	0	0	0	0	0	0
15:27:51	-175,048	2097,044	11,186	10,4	10,026	6,155	6,869	21,2	962,75	22,992	2086,571	0	204,17	204,17	99,726	0	0	0	0	0	0	0
15:27:51	4,248	2097,087	11,284	10,4	10,021	6,155	6,855	21,2	962,75	22,992	2086,582	0	204,17	204,17	99,726	0	0	0	0	0	0	0
15:27:51	-165,454	2095,432	11,284	10,4	10,012	6,138	6,841	21,2	962,75	22,992	2086,591	0	204,17	204,17	99,726	0	0	0	0	0	0	0
15:27:51	54,638	2095,979	11,43	10,547	10,007	6,144	6,827	21,1	962,289	22,992	2086,6	0	204,17	204,17	99,726	0	0	0	0	0	0	0
15:27:51	-40,722	2095,571	11,479	10,693	10,002	6,139	6,814	21,1	962,289	22,992	2086,609	0	204,17	204,17	99,726	0	0	0	0	0	0	0
15:27:51	-86,083	2094,711	11,479	10,595	9,998	6,131	6,8	21,1	962,289	22,992	2086,617	0	204,17	204,17	99,726	0	0	0	0	0	0	0
15:27:51	-215,698	2092,554	11,333	10,595	9,993	6,108	6,787	21,1	962,289	22,992	2086,623	0	204,17	204,17	99,726	0	0	0	0	0	0	0
15:27:51	-86,132	2091,692	11,333	10,595	9,988	6,099	6,773	21,1	962,289	22,992	2086,628	0	204,17	204,17	99,726	0	0	0	0	0	0	0
15:27:51	-82,714	2090,865	11,333	10,742	9,983	6,091	6,76	21,1	962,289	22,992	2086,632	0	204,17	204,17	99,726	0	0	0	0	0	0	0
15:27:51	-82,763	2090,037	11,333	10,742	9,979	6,082	6,746	21,1	962,289	22,992	2086,636	0	204,17	204,17	99,726	0	0	0	0	0	0	0
15:27:51	-131,982	2088,718	11,284	10,742	9,974	6,069	6,733	21,1	962,289	22,992	2086,638	0	204,17	204,17	99,726	0	0	0	0	0	0	0
15:27:51	-37,695	2088,341	11,333	10,693	9,969	6,065	6,72	21,1	962,289	22,992	2086,64	0	204,17	204,17	99,726	0	0	0	0	0	0	0
15:27:51	-86,987	2087,471	11,333	10,742	9,964	6,056	6,707	21,1	962,289	22,992	2086,641	0	204,17	204,17	99,726	0	0	0	0	0	0	0
15:27:51	-129,003	2086,181	11,284	10,693	9,959	6,043	6,694	21,1	962,289	22,992	2086,181	0	203,612	203,612	99,724	0	0	0	0	0	0	0
15:27:51	-82,568	2085,355	11,284	10,595	9,955	6,034	6,681	21,1	962,289	22,992	2085,355	0	203,612	203,612	99,724	0	0	0	0	0	0	0
15:27:51	-90,087	2084,454	11,186	10,595	9,955	6,025	6,668	21,1	962,289	22,992	2084,454	0	203,612	203,612	99,724	0	0	0	0	0	0	0
15:27:51	5,029	2084,504	11,284	10,595	9,95	6,025	6,656	21,1	962,289	22,992	2084,454	0	203,612	203,612	99,724	0	0	0	0	0	0	0
15:27:51	-175,952	2082,745	11,186	10,547	9,945	6,007	6,643	21,1	962,289	22,992	2082,745	0	203,612	203,612	99,724	0	0	0	0	0	0	0
15:27:51	-135,058	2081,394	11,04	10,547	9,945	5,993	6,63	21,1	962,289	22,992	2081,394	0	203,612	203,612	99,724	0	0	0	0	0	0	0
15:27:51	-128,759	2080,107	10,991	10,498	9,94	5,98	6,617	21,1	962,289	22,992	2080,107	0	203,612	203,612	99,724	0	0	0	0	0	0	0
15:27:51	-83,764	2079,269	10,991	10,498	9,935	5,971	6,605	21,1	962,289	22,992	2079,269	0	203,612	203,612	99,724	0	0	0	0	0	0	0
15:27:51	-44,995	2078,819	10,942	10,498	9,935	5,967	6,592	21,1	962,289	22,992	2078,819	0	203,612	203,612	99,724	0	0	0	0	0	0	0
15:27:51	-38,793	2078,431	10,991	10,498	9,931	5,963	6,58	21,1	962,289	22,992	2078,431	0	203,612	203,612	99,724	0	0	0	0	0	0	0
15:27:51	-125,878	2077,172	11,04	10,547	9,921	5,95	6,567	21,1	962,289	22,992	2077,172	0	203,612	203,612	99,724	0	0	0	0	0	0	0
15:27:51	5,151	2077,224	11,137	10,595	9,916	5,95	6,555	21,1	962,289	22,992	2077,172	0	203,612	203,612	99,724	0	0	0	0	0	0	0
15:27:51	-84,814	2076,376	11,137	10,595	9,911	5,942	6,543	21,1	962,289	22,992	2076,376	0	203,612	203,612	99,724	0	0	0	0	0	0	0
15:27:51	50,122	2076,877	11,284	10,742	9,906	5,947	6,532	21,1	962,289	22,992	2076,376	0	203,612	203,612	99,724	0	0	0	0	0	0	0
15:27:51	-39,868	2076,478	11,333	10,84	9,902	5,943	6,52	21,1	962,289	22,992	2076,377	0	203,612	203,612	99,724	0	0	0	0	0	0	0
15:27:51	-130,004	2075,178	11,284	10,84	9,897	5,929	6,509	21,1	962,289	22,992	2075,178	0	203,612	203,612	99,724	0	0	0	0	0	0	0
15:27:51	-89,99	2074,278	11,186	10,742	9,897	5,92	6,497	21,1	962,289	22,992	2074,278	0	203,612	203,612	99,724	0	0	0	0	0	0	0
15:27:51	-134,912	2072,929	11,04	10,547	9,897	5,906	6,485	21,1	962,289	22,992	2072,929	0	203,612	203,612	99,724	0	0	0	0	0	0	0
15:27:51	-44,97	2072,48	10,991	10,498	9,897	5,901	6,474	21,1	962,289	22,992	2072,48	0	203,612	203,612	99,724	0	0	0	0	0	0	0
15:27:51	-84,838	2071,631	10,991	10,547	9,892	5,893	6,463	21,1	962,289	22,992	2071,631	0	203,612	203,612	99,724	0	0	0	0	0	0	0
15:27:51	-84,838	2070,783	10,991	10,498	9,887	5,884	6,451	21,1	962,289	22,992	2070,783	0	203,612	203,612	99,724	0	0	0	0	0	0	0
15:27:51	-84,814	2069,935	10,991	10,498	9,882	5,875	6,44	21,1	962,289	22,992	2069,935	0	203,612	203,612	99,724	0	0	0	0	0	0	0
15:27:51	-39,868	2069,536	11,04	10,498	9,878	5,871	6,429	21,1	962,289	22,992	2069,536	0	203,612	203,612	99,724	0	0	0	0	0	0	0
15:27:51	48,95	2070,025	11,186	10,693	9,873	5,876	6,418	21,1	962,289	22,992	2069,536	0	203,612	203,612	99,724	0	0	0	0	0	0	0
15:27:51	-77,832	2069,247	11,284	10,742	9,863	5,868	6,407	21,1	962,289	22,992	2069,247	0	203,612	203,612	99,724	0	0	0	0	0	0	0
15:27:51	-173,706	2067,51	11,186	10,693	9,858	5,85	6,396	21,1	962,289	22,992	2067,51	0	203,612	203,612	99,724	0	0	0	0	0	0	0
15:27:51	87,792	2068,388	11,284	10,693	9,858	5,859	6,386	21,1	962,289	22,992	2067,511	0	203,612	203,612	99,724	0	0	0	0	0	0	0
15:27:51	-218,603	2066,202	11,137	10,742	9,854	5,837	6,375	21,1	962,289	22,992	2066,202	0	203,612	203,612	99,724	0	0	0	0	0	0	0
15:27:51	-134,79	2064,854	10,991	10,547	9,854	5,823	6,364	21,1	962,289	22,992	2064,854	0	203,612	203,612	99,724	0	0	0	0	0	0	0
15:27:51	-44,946	2064,405	10,942	10,547	9,854	5,818	6,353	21,1	962,289	22,992	2064,405	0	203,612	203,612	99,724	0	0	0	0	0	0	0
15:27:51	-83,764	2063,567	10,942	10,498	9,849	5,809	6,343	21,1	962,289	22,992	2063,567	0	203,612	203,612	99,724	0	0	0	0	0	0	0
15:27:51	0	2063,567	10,942	10,498	9,849	5,809	6,332	21,1	962,289	22,992	2063,567	0	203,612	203,612	99,724	0	0	0	0	0	0	0
15:27:51	-174,658	2061,82	10,844	10,351	9,844	5,791	6,322	21,1	962,289	22,992	2061,82	0	203,612	203,612	99,724	0	0	0	0	0	0	0
15:27:51	0	2061,82	10,844	10,4	9,844	5,791	6,311	21,1	962,289	22,992	2061,82	0	203,612	203,612	99,724	0	0	0	0	0	0	0
15:27:51	6,054	2061,881	10,942	10,4	9,839	5,792	6,301	21,1	962,289	22,992	2061,82	0	203,612	203,612	99,724	0	0	0	0	0	0	0
15:27:51	-41,137	2061,47	10,991	10,498	9,834	5,788	6,291	21,1	962,289	22,992	2061,47	0	203,612	203,612	99,724	0	0	0	0	0	0	0
15:27:51	-120,507	2060,264	11,04	10,547	9,825	5,775	6,281	21,1	962,289	22,992	2060,264	0	203,612	203,612	99,724	0	0	0	0	0	0	0
15:27:51	-86,962	2059,395	11,04	10,547	9,82	5,766	6,271	21,1	962,289	22,992	2059,395	0	203,612	203,612	99,724	0	0	0	0	0	0	0
15:27:51	-81,64	2058,578	11,04	10,498	9,815	5,758	6,261	21,1	962,289	22,992	2058,578	0	203,612	203,612	99,724	0	0	0	0	0	0	0
15:27:51	-49,145	2058,087	10,991	10,547	9,815	5,753	6,251	21,1	962,289	22,992	2058,087	0	203,612	203,612	99,724	0	0	0	0	0	0	0
15:27:51	-44,873	2057,638	10,942	10,498	9,815	5,748	6,241	21,1	962,289	22,992	2057,638	0	203,612	203,612	99,724	0	0	0	0	0	0	0
15:27:51	-171,411	2055,924	10,844	10,498	9,81	5,731	6,231	21,1	962,289	22,992	2055,924	0	203,612	203,612	99,724	0	0	0	0	0	0	0
15:27:51	-4,248	2055,882	10,844	10,498	9,81	5,73	6,221	21,1	962,289	22,992	2055,882	0	203,612	203,612	99,724	0	0	0	0	0	0	0
15:27:51	53,002	2056,412	10,991	10,498	9,806	5,736	6,212	21,1	962,289	22,992	2055,882	0	203,612	203,612	99,724	0	0	0	0	0	0	0
15:27:51	-86,059	2055,551	10,991	10,4	9,801	5,727	6,202	21,1	962,289	22,992	2055,551	0	203,612	203,612	99,724	0	0	0	0	0	0	0
15:27:51	-120,532	2054,346	11,04	10,547	9,791	5,714	6,193	21,1	962,289	22,992	2054,346	0	203,612	203,612	99,724	0	0	0	0	0	0	0
15:27:51	-5,297	2054,293	11,04	10,547	9,791	5,714	6,183	21,1	962,289	22,992	2054,293	0	203,612	203,612	99,724	0	0	0	0	0	0	0
15:27:51	-170,336	2052,589	10,942	10,498	9,786	5,696	6,174	21,1	962,289	22,992	2052,589	0	203,612	203,612	99,724	0	0	0	0	0	0	0
15:27:51	-89,721	2051,692	10,844	10,498	9,786	5,687	6,164	21,1	962,289	22,992	2051,692	0	203,612	203,612	99,724	0	0	0	0	0	0	0
15:27:51	-134,594	2050,346	10,698	10,302	9,786	5,673	6,154	21,1	962,289	22,992	2050,346	0	203,612	203,612	99,724	0	0	0	0	0	0	0
15:27:51	0	2050,346	10,698	10,351	9,786	5,673	6,145	21,1	962,289	22,992	2050,346	0	203,612	203,612	99,724	0	0	0	0	0	0	0
15:27:51	-44,824	2049,898	10,649	10,205	9,786	5,669	6,136	21,1	962,289	22,992	2049,898	0	203,612	203,612	99,724	0	0	0	0	0	0	0
15:27:51	-85,888	2049,039	10,649	10,205	9,781	5,66	6,126	21,1	962,289	22,992	2049,039	0	203,612	203,612	99,724	0	0	0	0	0	0	0
15:27:51	49,755	2049,537	10,796	10,498	9,777	5,665	6,117	21,1	962,289	22,992	2049,04	0	203,612	203,612	99,724	0	0	0	0	0	0	0
15:27:51	-40,136	2049,135	10,844	10,4	9,772	5,661	6,108	21,1	962,289	22,992	2049,04	0	203,612	203,612	99,724	0	0	0	0	0	0	0
15:27:51	-78,295	2048,352	10,844	10,498	9,767	5,653	6,099	21,1	962,289	22,992	2048,352	0	203,612	203,612	99,724	0	0	0	0	0	0	0
15:27:51	-130,712	2047,045	10,796	10,4	9,763	5,639	6,09	21,1	962,289	22,992	2047,045	0	203,612	203,612	99,724	0	0	0	0	0	0	0
15:27:51	128,027	2048,325	10,942	10,498	9,762	5,652	6,082	21,1	962,289	22,992	2047,047	0	203,612	203,612	99,724	0	0	0	0	0	0	0
15:27:51	-77,282	2047,553	10,942	10,595	9,758	5,644	6,073	21,1	962,289	22,992	2047,047	0	203,612	203,612	99,724	0	0	0	0	0	0	0
15:27:51	-91,32	2046,639	10,942	10,547	9,753	5,635	6,065	21,1	962,289	22,992	2046,639	0	203,612	203,612	99,724	0	0	0	0	0	0	0
15:27:51	-77,429	2045,865	10,942	10,498	9,748	5,627	6,056	21,1	962,289	22,992	2045,865	0	203,612	203,612	99,724	0	0	0	0	0	0	0
15:27:51	-89,672	2044,968	10,844	10,547	9,748	5,618	6,047	21,1	962,289	22,992	2044,968	0	203,612	203,612	99,724	0	0	0	0	0	0	0
15:27:52	-6,311	2044,905	10,844	10,498	9,748	5,617	6,039	21,1	962,289	22,992	2044,905	0	203,612	203,612	99,724	0	0	0	0	0	0	0
15:27:52	-76,379	2044,142	10,844	10,547	9,743	5,609	6,031	21,1	962,289	22,992	2044,142	0	203,612	203,612	99,724	0	0	0	0	0	0	0
15:27:52	-83,752	2043,304	10,844	10,4	9,739	5,601	6,022	21,1	962,289	22,992	2043,304	0	203,612	203,612	99,724	0	0	0	0	0	0	0
15:27:52	-52,197	2042,782	10,796	10,351	9,738	5,595	6,014	21,1	962,289	22,992	2042,782	0	203,612	203,612	99,724	0	0	0	0	0	0	0
15:27:52	-89,672	2041,885	10,698	10,351	9,738	5,586	6,005	21,1	962,289	22,992	2041,885	0	203,612	203,612	99,724	0	0	0	0	0	0	0
15:27:52	-75,28	2041,132	10,698	10,302	9,734	5,578	5,997	21,1	962,289	22,992	2041,132	0	203,612	203,612	99,724	0	0	0	0	0	0	0
15:27:52	-7,373	2041,059	10,698	10,302	9,734	5,577	5,989	21,1	962,289	22,992	2041,059	0	203,612	203,612	99,724	0	0	0	0	0	0	0
15:27:52	-44,799	2040,611	10,649	10,302	9,734	5,573	5,981	21,1	962,289	22,992	2040,611	0	203,612	203,612	99,724	0	0	0	0	0	0	0
15:27:52	-164,892	2038,962	10,551	10,302	9,729	5,556	5,972	21,1	962,289	22,992	2038,962	0	203,612	203,612	99,724	0	0	0	0	0	0	0
15:27:52	81,127	2039,773	10,649	10,351	9,729	5,564	5,964	21,1	962,289	22,992	2038,963	0	203,612	203,612	99,724	0	0	0	0	0	0	0
15:27:52	-82,653	2038,947	10,649	10,351	9,724	5,556	5,956	21,1	962,289	22,992	2038,947	0	203,612	203,612	99,724	0	0	0	0	0	0	0
15:27:52	-37,902	2038,568	10,698	10,498	9,719	5,552	5,948	21,1	962,289	22,992	2038,568	0	203,612	203,612	99,724	0	0	0	0	0	0	0
15:27:52	6,896	2038,637	10,796	10,498	9,715	5,552	5,941	21,1	962,289	22,992	2038,568	0	203,612	203,612	99,724	0	0	0	0	0	0	0
15:27:52	-8,63	2038,55	10,796	10,547	9,714	5,552	5,933	21,1	962,289	22,992	2038,55	0	203,612	203,612	99,724	0	0	0	0	0	0	0
15:27:52	-171,228	2036,838	10,698	10,547	9,71	5,534	5,925	21,1	962,289	22,992	2036,838	0	203,612	203,612	99,724	0	0	0	0	0	0	0
15:27:52	-73,01	2036,108	10,698	10,595	9,705	5,526	5,917	21,1	962,289	22,992	2036,108	0	203,612	203,612	99,724	0	0	0	0	0	0	0
15:27:52	-0,683	2036,101	10,796	10,693	9,7	5,526	5,91	21,1	962,289	22,992	2036,101	0	203,612	203,612	99,724	0	0	0	0	0	0	0
15:27:52	-8,63	2036,015	10,796	10,547	9,7	5,525	5,902	21,1	962,289	22,992	2036,015	0	203,612	203,612	99,724	0	0	0	0	0	0	0
15:27:52	-71,948	2035,295	10,796	10,547	9,696	5,518	5,895	21,1	962,289	22,992	2035,295	0	203,612	203,612	99,724	0	0	0	0	0	0	0
15:27:52	-44,262	2034,853	10,844	10,595	9,691	5,513	5,887	21,1	962,289	22,992	2034,853	0	203,612	203,612	99,724	0	0	0	0	0	0	0
15:27:52	-80,59	2034,047	10,844	10,595	9,686	5,505	5,88	21,1	962,289	22,992	2034,047	0	203,612	203,612	99,724	0	0	0	0	0	0	0
15:27:52	10,009	2034,147	10,942	10,595	9,682	5,506	5,872	21,1	962,289	22,992	2034,047	0	203,612	203,612	99,724	0	0	0	0	0	0	0
15:27:52	-134,301	2032,804	10,796	10,498	9,682	5,492	5,865	21,1	962,289	22,992	2032,804	0	203,612	203,612	99,724	0	0	0	0	0	0	0
15:27:52	-89,538	2031,908	10,698	10,4	9,682	5,483	5,857	21,1	962,289	22,992	2031,908	0	203,612	203,612	99,724	0	0	0	0	0	0	0
15:27:52	-44,763	2031,461	10,649	10,4	9,682	5,478	5,85	21,1	962,289	22,992	2031,461	0	203,612	203,612	99,724	0	0	0	0	0	0	0
15:27:52	-89,501	2030,566	10,551	10,302	9,682	5,469	5,842	21,1	962,289	22,992	2030,566	0	203,612	203,612	99,724	0	0	0	0	0	0	0
15:27:52	-44,75	2030,118	10,503	10,058	9,682	5,465	5,835	21,1	962,289	22,992	2030,118	0	203,612	203,612	99,724	0	0	0	0	0	0	0
15:27:52	-124,047	2028,878	10,454	10,156	9,677	5,452	5,828	21,1	962,289	22,992	2028,878	0	203,612	203,612	99,724	0	0	0	0	0	0	0
15:27:52	0	2028,878	10,454	10,058	9,677	5,452	5,82	21,1	963,21	22,992	2028,878	0	203,612	203,612	99,724	0	0	0	0	0	0	0
15:27:52	-171,044	2027,167	10,356	10,058	9,673	5,434	5,813	21,1	963,21	22,992	2027,167	0	203,612	203,612	99,724	0	0	0	0	0	0	0
15:27:52	124,499	2028,412	10,503	10,156	9,672	5,447	5,805	21,1	963,21	22,992	2027,168	0	203,612	203,612	99,724	0	0	0	0	0	0	0
15:27:52	-23,608	2028,176	10,649	10,351	9,663	5,445	5,798	21,1	963,21	22,992	2027,169	0	203,612	203,612	99,724	0	0	0	0	0	0	0
15:27:52	-44,482	2027,731	10,698	10,4	9,658	5,44	5,791	21,1	963,21	22,992	2027,17	0	203,612	203,612	99,724	0	0	0	0	0	0	0
15:27:52	-10,729	2027,624	10,698	10,498	9,657	5,439	5,784	21,1	963,21	22,992	2027,17	0	203,612	203,612	99,724	0	0	0	0	0	0	0
15:27:52	-77,209	2026,852	10,698	10,498	9,653	5,431	5,778	21,1	963,21	22,992	2026,852	0	203,612	203,612	99,724	0	0	0	0	0	0	0
15:27:52	12,023	2026,972	10,796	10,595	9,649	5,432	5,771	21,1	963,21	22,992	2026,852	0	203,612	203,612	99,724	0	0	0	0	0	0	0
15:27:52	-11,791	2026,854	10,796	10,595	9,648	5,431	5,764	21,1	963,21	22,992	2026,852	0	203,612	203,612	99,724	0	0	0	0	0	0	0
15:27:52	-134,167	2025,513	10,649	10,4	9,648	5,417	5,757	21,1	963,21	22,992	2025,513	0	203,612	203,612	99,724	0	0	0	0	0	0	0
15:27:52	-77,612	2024,737	10,551	10,351	9,649	5,409	5,75	21,1	963,21	22,992	2024,737	0	203,654	203,654	99,724	0	0	0	0	0	0	0
15:27:52	-56,518	2024,171	10,503	10,351	9,648	5,403	5,744	21,1	963,21	22,992	2024,171	0	203,654	203,654	99,724	0	0	0	0	0	0	0
15:27:52	-44,689	2023,724	10,454	10,302	9,648	5,399	5,737	21,1	963,21	22,992	2023,724	0	203,654	203,654	99,724	0	0	0	0	0	0	0
15:27:52	-65,441	2023,07	10,454	10,205	9,644	5,392	5,73	21,1	963,21	22,992	2023,07	0	203,654	203,654	99,724	0	0	0	0	0	0	0
15:27:52	-100,109	2022,069	10,356	10,156	9,644	5,382	5,723	21,1	963,21	22,992	2022,069	0	203,654	203,654	99,724	0	0	0	0	0	0	0
15:27:52	0	2022,069	10,356	10,205	9,644	5,382	5,717	21,1	963,21	22,992	2022,069	0	203,654	203,654	99,724	0	0	0	0	0	0	0
15:27:52	-11,791	2021,951	10,356	10,205	9,643	5,38	5,71	21,1	963,21	22,992	2021,951	0	203,654	203,654	99,724	0	0	0	0	0	0	0
15:27:52	23,779	2022,189	10,454	10,205	9,639	5,383	5,704	21,1	963,21	22,992	2021,951	0	203,654	203,654	99,724	0	0	0	0	0	0	0
15:27:52	-75,097	2021,438	10,454	10,205	9,635	5,375	5,697	21,1	963,21	22,992	2021,438	0	203,654	203,654	99,724	0	0	0	0	0	0	0
15:27:52	20,056	2021,638	10,503	10,302	9,633	5,377	5,691	21,1	963,21	22,992	2021,438	0	203,654	203,654	99,724	0	0	0	0	0	0	0
15:27:52	-30,395	2021,334	10,551	10,4	9,629	5,374	5,685	21,1	963,21	22,992	2021,334	0	203,654	203,654	99,724	0	0	0	0	0	0	0
15:27:52	58,752	2021,922	10,698	10,498	9,625	5,38	5,679	21,1	963,21	22,992	2021,335	0	203,654	203,654	99,724	0	0	0	0	0	0	0
15:27:52	-119,799	2020,724	10,649	10,351	9,621	5,368	5,673	21,1	963,21	22,992	2020,724	0	203,654	203,654	99,724	0	0	0	0	0	0	0
15:27:52	0	2020,724	10,649	10,4	9,621	5,368	5,667	21,1	963,21	22,992	2020,724	0	203,654	203,654	99,724	0	0	0	0	0	0	0
15:27:52	-11,767	2020,606	10,649	10,4	9,62	5,367	5,661	21,1	963,21	22,992	2020,606	0	203,654	203,654	99,724	0	0	0	0	0	0	0
15:27:52	-75,109	2019,855	10,649	10,302	9,616	5,359	5,655	21,1	963,21	22,992	2019,855	0	203,654	203,654	99,724	0	0	0	0	0	0	0
15:27:52	-89,367	2018,961	10,551	10,302	9,616	5,35	5,649	21,1	963,21	22,992	2018,961	0	203,654	203,654	99,724	0	0	0	0	0	0	0
15:27:52	-44,665	2018,515	10,503	10,205	9,616	5,345	5,643	21,1	963,21	22,992	2018,515	0	203,654	203,654	99,724	0	0	0	0	0	0	0
15:27:52	-30,651	2018,208	10,551	10,302	9,611	5,342	5,637	21,1	963,21	22,992	2018,208	0	203,654	203,654	99,724	0	0	0	0	0	0	0
15:27:52	-101,098	2017,197	10,454	10,058	9,611	5,331	5,631	21,1	963,21	22,992	2017,197	0	203,654	203,654	99,724	0	0	0	0	0	0	0
15:27:52	-61,206	2016,585	10,454	10,009	9,607	5,325	5,625	21,1	963,21	22,992	2016,585	0	203,654	203,654	99,724	0	0	0	0	0	0	0
15:27:52	31,811	2016,903	10,503	10,156	9,607	5,328	5,619	21,1	963,21	22,992	2016,586	0	203,654	203,654	99,724	0	0	0	0	0	0	0
15:27:52	-57,519	2016,328	10,454	10,205	9,606	5,322	5,613	21,1	963,21	22,992	2016,328	0	203,654	203,654	99,724	0	0	0	0	0	0	0
15:27:52	-72,973	2015,598	10,454	10,156	9,602	5,315	5,607	21,1	963,21	22,992	2015,598	0	203,654	203,654	99,724	0	0	0	0	0	0	0
15:27:52	-28,369	2015,315	10,503	10,302	9,598	5,312	5,602	21,1	963,21	22,992	2015,315	0	203,654	203,654	99,724	0	0	0	0	0	0	0
15:27:52	-28,308	2015,032	10,551	10,351	9,593	5,309	5,596	21,1	963,21	22,992	2015,032	0	203,654	203,654	99,724	0	0	0	0	0	0	0
15:27:52	-12,866	2014,903	10,551	10,498	9,593	5,308	5,59	21,1	963,21	22,992	2014,903	0	203,654	203,654	99,724	0	0	0	0	0	0	0
15:27:52	-89,318	2014,01	10,454	10,302	9,593	5,299	5,585	21,1	963,21	22,992	2014,01	0	203,654	203,654	99,724	0	0	0	0	0	0	0
15:27:52	-28,32	2013,727	10,503	10,302	9,588	5,296	5,579	21,1	963,21	22,992	2013,727	0	203,654	203,654	99,724	0	0	0	0	0	0	0
15:27:52	0	2013,727	10,503	10,351	9,588	5,296	5,573	21,1	963,21	22,992	2013,727	0	203,654	203,654	99,724	0	0	0	0	0	0	0
15:27:52	-13,024	2013,596	10,503	10,351	9,588	5,294	5,568	21,1	963,21	22,992	2013,596	0	203,654	203,654	99,724	0	0	0	0	0	0	0
15:27:52	-71,936	2012,877	10,503	10,302	9,584	5,287	5,562	21,1	963,21	22,992	2012,877	0	203,654	203,654	99,724	0	0	0	0	0	0	0
15:27:52	-44,641	2012,431	10,454	10,351	9,584	5,282	5,557	21,1	963,21	22,992	2012,431	0	203,654	203,654	99,724	0	0	0	0	0	0	0
15:27:52	-26,074	2012,17	10,503	10,351	9,58	5,28	5,551	21,1	963,21	22,992	2012,17	0	203,654	203,654	99,724	0	0	0	0	0	0	0
15:27:52	30,566	2012,476	10,551	10,302	9,579	5,283	5,546	21,1	963,21	22,992	2012,17	0	203,654	203,654	99,724	0	0	0	0	0	0	0
15:27:52	-57,47	2011,901	10,503	10,205	9,578	5,277	5,541	21,1	963,21	22,992	2011,901	0	203,654	203,654	99,724	0	0	0	0	0	0	0
15:27:52	-102,697	2010,874	10,454	10,205	9,575	5,266	5,536	21,1	963,21	22,992	2010,874	0	203,654	203,654	99,724	0	0	0	0	0	0	0
15:27:52	0	2010,874	10,454	10,205	9,575	5,266	5,53	21,1	963,21	22,992	2010,874	0	203,654	203,654	99,724	0	0	0	0	0	0	0
15:27:52	-103,149	2009,842	10,356	10,156	9,574	5,256	5,525	21,1	963,21	22,992	2009,842	0	203,654	203,654	99,724	0	0	0	0	0	0	0
15:27:52	17,333	2010,016	10,454	10,205	9,57	5,257	5,52	21,1	963,21	22,992	2009,842	0	203,654	203,654	99,724	0	0	0	0	0	0	0
15:27:52	0	2010,016	10,454	10,205	9,57	5,257	5,514	21,1	963,21	22,992	2009,843	0	203,654	203,654	99,724	0	0	0	0	0	0	0
15:27:52	-13,903	2009,877	10,454	10,205	9,569	5,256	5,509	21,1	963,21	22,992	2009,843	0	203,654	203,654	99,724	0	0	0	0	0	0	0
15:27:52	-133,874	2008,538	10,307	10,058	9,569	5,242	5,504	21,1	963,21	22,992	2008,538	0	203,654	203,654	99,724	0	0	0	0	0	0	0
15:27:52	-89,221	2007,646	10,21	10,058	9,569	5,233	5,499	21,1	963,21	22,992	2007,646	0	203,654	203,654	99,724	0	0	0	0	0	0	0
15:27:52	19,421	2007,84	10,307	10,058	9,565	5,235	5,494	21,1	963,21	22,992	2007,646	0	203,654	203,654	99,724	0	0	0	0	0	0	0
15:27:52	30,737	2008,147	10,356	10,156	9,564	5,238	5,489	21,1	963,21	22,992	2007,646	0	203,654	203,654	99,724	0	0	0	0	0	0	0
15:27:52	-55,944	2007,588	10,356	10,205	9,561	5,232	5,484	21,1	963,21	22,992	2007,588	0	203,654	203,654	99,724	0	0	0	0	0	0	0
15:27:52	-58,508	2007,003	10,307	10,156	9,56	5,226	5,479	21,1	963,21	22,992	2007,003	0	203,654	203,654	99,724	0	0	0	0	0	0	0
15:27:52	-89,221	2006,111	10,21	10,156	9,56	5,217	5,473	21,1	963,21	22,992	2006,111	0	203,654	203,654	99,724	0	0	0	0	0	0	0
15:27:52	75,317	2006,864	10,307	10,205	9,56	5,225	5,469	21,1	963,21	22,992	2006,111	0	203,654	203,654	99,724	0	0	0	0	0	0	0
15:27:52	-69,787	2006,166	10,307	10,205	9,556	5,218	5,464	21,1	963,21	22,992	2006,111	0	203,654	203,654	99,724	0	0	0	0	0	0	0
15:27:52	-15,136	2006,014	10,307	10,205	9,555	5,216	5,459	21,1	963,21	22,992	2006,014	0	203,654	203,654	99,724	0	0	0	0	0	0	0
15:27:52	-54,711	2005,467	10,307	10,205	9,552	5,211	5,454	21,1	963,21	22,992	2005,467	0	203,654	203,654	99,724	0	0	0	0	0	0	0
15:27:52	-13,903	2005,328	10,307	10,205	9,551	5,209	5,449	21,1	963,21	22,992	2005,328	0	203,654	203,654	99,724	0	0	0	0	0	0	0
15:27:52	0	2005,328	10,307	10,205	9,551	5,209	5,444	21,1	963,21	22,992	2005,328	0	203,654	203,654	99,724	0	0	0	0	0	0	0
15:27:52	-133,789	2003,99	10,161	10,156	9,551	5,195	5,44	21,1	963,21	22,992	2003,99	0	203,654	203,654	99,724	0	0	0	0	0	0	0
15:27:52	44,604	2004,436	10,21	10,302	9,551	5,2	5,435	21,1	963,21	22,992	2003,991	0	203,654	203,654	99,724	0	0	0	0	0	0	0
15:27:52	89,184	2005,328	10,307	10,302	9,551	5,209	5,43	21,1	963,21	22,992	2003,992	0	203,654	203,654	99,724	0	0	0	0	0	0	0
15:27:52	-159,008	2003,738	10,21	10,156	9,547	5,193	5,426	21,1	963,21	22,992	2003,738	0	203,654	203,654	99,724	0	0	0	0	0	0	0
15:27:52	-14,929	2003,589	10,21	10,156	9,546	5,191	5,421	21,1	963,21	22,992	2003,589	0	203,654	203,654	99,724	0	0	0	0	0	0	0
15:27:52	20,422	2003,793	10,307	10,205	9,542	5,193	5,417	21,1	963,21	22,992	2003,589	0	203,654	203,654	99,724	0	0	0	0	0	0	0
15:27:52	-23,12	2003,562	10,356	10,205	9,538	5,191	5,412	21,1	963,21	22,992	2003,562	0	203,654	203,654	99,724	0	0	0	0	0	0	0
15:27:53	-15,991	2003,402	10,356	10,205	9,537	5,189	5,408	21,1	963,21	22,992	2003,402	0	203,654	203,654	99,724	0	0	0	0	0	0	0
15:27:53	0	2003,402	10,356	10,302	9,537	5,189	5,404	21,1	963,21	22,992	2003,402	0	203,654	203,654	99,724	0	0	0	0	0	0	0
15:27:53	-67,7	2002,725	10,356	10,351	9,534	5,182	5,399	21,1	963,21	22,992	2002,725	0	203,654	203,654	99,724	0	0	0	0	0	0	0
15:27:53	0	2002,725	10,356	10,4	9,534	5,182	5,395	21,1	963,21	22,992	2002,725	0	203,654	203,654	99,724	0	0	0	0	0	0	0
15:27:53	-44,58	2002,279	10,307	10,205	9,534	5,178	5,391	21,1	963,21	22,992	2002,279	0	203,654	203,654	99,724	0	0	0	0	0	0	0
15:27:53	-89,184	2001,387	10,21	10,156	9,534	5,168	5,386	21,1	963,21	22,992	2001,387	0	203,654	203,654	99,724	0	0	0	0	0	0	0
15:27:53	0	2001,387	10,21	10,205	9,534	5,168	5,382	21,1	963,21	22,992	2001,387	0	203,654	203,654	99,724	0	0	0	0	0	0	0
15:27:53	0	2001,387	10,21	10,205	9,534	5,168	5,378	21,1	963,21	22,992	2001,387	0	203,654	203,654	99,724	0	0	0	0	0	0	0
15:27:53	-44,592	2000,941	10,161	10,205	9,534	5,164	5,374	21,1	963,21	22,992	2000,941	0	203,654	203,654	99,724	0	0	0	0	0	0	0
15:27:53	-15,991	2000,782	10,161	10,205	9,533	5,162	5,37	21,1	963,21	22,992	2000,782	0	203,654	203,654	99,724	0	0	0	0	0	0	0
15:27:53	-23,12	2000,55	10,21	10,205	9,529	5,16	5,365	21,1	963,21	22,992	2000,55	0	203,654	203,654	99,724	0	0	0	0	0	0	0
15:27:53	74,218	2001,293	10,307	10,302	9,528	5,167	5,362	21,1	963,21	22,992	2000,551	0	203,654	203,654	99,724	0	0	0	0	0	0	0
15:27:53	-22,094	2001,072	10,356	10,302	9,524	5,165	5,358	21,1	963,21	22,992	2000,552	0	203,654	203,654	99,724	0	0	0	0	0	0	0
15:27:53	-15,991	2000,912	10,356	10,351	9,523	5,164	5,354	21,1	963,21	22,992	2000,552	0	203,654	203,654	99,724	0	0	0	0	0	0	0
15:27:53	-66,638	2000,245	10,356	10,302	9,519	5,157	5,35	21,1	963,21	22,992	2000,245	0	203,654	203,654	99,724	0	0	0	0	0	0	0
15:27:53	0	2000,245	10,356	10,302	9,519	5,157	5,346	21,1	963,21	22,992	2000,245	0	203,654	203,654	99,724	0	0	0	0	0	0	0
15:27:53	-60,607	1999,639	10,307	10,302	9,519	5,15	5,342	21,1	963,21	22,992	1999,639	0	203,654	203,654	99,724	0	0	0	0	0	0	0
15:27:53	-50,488	1999,134	10,307	10,205	9,516	5,145	5,339	21,1	963,21	22,992	1999,134	0	203,654	203,654	99,724	0	0	0	0	0	0	0
15:27:53	44,592	1999,58	10,356	10,205	9,516	5,15	5,335	21,1	963,21	22,992	1999,135	0	203,654	203,654	99,724	0	0	0	0	0	0	0
15:27:53	-60,742	1998,973	10,307	10,205	9,515	5,144	5,331	21,1	963,21	22,992	1998,973	0	203,654	203,654	99,724	0	0	0	0	0	0	0
15:27:53	0	1998,973	10,307	10,205	9,515	5,144	5,327	21,1	963,21	22,992	1998,973	0	203,654	203,654	99,724	0	0	0	0	0	0	0
15:27:53	-133,691	1997,636	10,161	10,009	9,515	5,13	5,324	21,1	963,21	22,992	1997,636	0	203,654	203,654	99,724	0	0	0	0	0	0	0
15:27:53	0	1997,636	10,161	9,961	9,515	5,13	5,32	21,1	963,21	22,992	1997,636	0	203,654	203,654	99,724	0	0	0	0	0	0	0
15:27:53	29,602	1997,932	10,21	10,156	9,514	5,133	5,316	21,1	963,21	22,992	1997,636	0	203,654	203,654	99,724	0	0	0	0	0	0	0
15:27:53	-66,467	1997,267	10,21	10,058	9,51	5,126	5,312	21,1	963,21	22,992	1997,267	0	203,654	203,654	99,724	0	0	0	0	0	0	0
15:27:53	0	1997,267	10,21	10,058	9,51	5,126	5,309	21,1	963,21	22,992	1997,267	0	203,654	203,654	99,724	0	0	0	0	0	0	0
15:27:53	-16,174	1997,106	10,21	10,058	9,509	5,124	5,305	21,1	963,21	22,992	1997,106	0	203,654	203,654	99,724	0	0	0	0	0	0	0
15:27:53	-49,414	1996,611	10,21	10,156	9,506	5,119	5,301	21,1	963,21	22,992	1996,611	0	203,654	203,654	99,724	0	0	0	0	0	0	0
15:27:53	-60,559	1996,006	10,161	10,156	9,505	5,113	5,298	21,1	962,75	22,992	1996,006	0	203,654	203,654	99,724	0	0	0	0	0	0	0
15:27:53	-16,223	1995,844	10,161	10,156	9,505	5,111	5,294	21,1	962,75	22,992	1995,844	0	203,654	203,654	99,724	0	0	0	0	0	0	0
15:27:53	-89,099	1994,953	10,063	9,961	9,505	5,102	5,29	21,1	962,75	22,992	1994,953	0	203,654	203,654	99,724	0	0	0	0	0	0	0
15:27:53	-65,429	1994,298	10,063	9,814	9,501	5,095	5,287	21,1	962,75	22,992	1994,298	0	203,654	203,654	99,724	0	0	0	0	0	0	0
15:27:53	89,099	1995,189	10,161	10,009	9,501	5,105	5,283	21,1	962,75	22,992	1994,299	0	203,654	203,654	99,724	0	0	0	0	0	0	0
15:27:53	-89,099	1994,298	10,063	9,961	9,501	5,095	5,279	21,1	962,75	22,992	1994,298	0	203,654	203,654	99,724	0	0	0	0	0	0	0
15:27:53	71,887	1995,017	10,161	10,156	9,5	5,103	5,276	21,1	962,75	22,992	1994,299	0	203,654	203,654	99,724	0	0	0	0	0	0	0
15:27:53	-20,861	1994,809	10,21	10,156	9,496	5,101	5,272	21,1	962,75	22,992	1994,299	0	203,654	203,654	99,724	0	0	0	0	0	0	0
15:27:53	0	1994,809	10,21	10,351	9,496	5,101	5,269	21,1	962,75	22,992	1994,3	0	203,654	203,654	99,724	0	0	0	0	0	0	0
15:27:53	267,37	1997,482	10,503	11,279	9,496	5,128	5,266	21,1	962,75	22,992	1994,303	0	203,654	203,654	99,724	0	0	0	0	0	0	0
15:27:53	284,594	2000,328	10,796	12,5	9,497	5,158	5,264	21,1	962,75	22,992	1994,309	0	203,403	203,403	99,723	0	0	0	0	0	0	0
15:27:53	304,687	2003,375	11,04	13,916	9,502	5,189	5,263	21,1	962,75	22,992	1994,318	0	203,403	203,403	99,723	0	0	0	0	0	0	0
15:27:53	438,073	2007,756	11,284	15,332	9,514	5,234	5,262	21,1	962,75	22,992	1994,331	0	203,403	203,403	99,723	0	0	0	0	0	0	0
15:27:53	291,809	2010,674	11,333	16,601	9,528	5,264	5,262	21,1	962,75	22,992	1994,348	0	203,403	203,403	99,723	0	0	0	0	0	0	0
15:27:53	289,453	2013,568	11,284	17,578	9,547	5,294	5,263	21,1	962,75	22,992	1994,367	0	203,403	203,403	99,723	0	0	0	0	0	0	0
15:27:53	449,768	2018,066	11,333	18,506	9,57	5,34	5,264	21,1	962,75	22,992	1994,391	0	203,403	203,403	99,723	0	0	0	0	0	0	0
15:27:53	355,09	2021,617	11,284	18,847	9,593	5,377	5,266	21,1	962,75	22,992	1994,418	0	203,403	203,403	99,723	0	0	0	0	0	0	0
15:27:53	464,99	2026,267	11,43	19,482	9,611	5,425	5,27	21,1	962,75	22,992	1994,45	0	203,403	203,403	99,723	0	0	0	0	0	0	0
15:27:53	336,45	2029,631	11,43	19,336	9,631	5,46	5,273	21,1	962,75	22,992	1994,485	0	203,403	203,403	99,723	0	0	0	0	0	0	0
15:27:53	506,799	2034,699	11,626	19,678	9,649	5,512	5,278	21,1	962,75	22,992	1994,525	0	203,403	203,403	99,723	0	0	0	0	0	0	0
15:27:53	456,896	2039,268	11,772	20,019	9,667	5,559	5,283	21,1	962,75	22,992	1994,57	0	203,403	203,403	99,723	0	0	0	0	0	0	0
15:27:53	606,689	2045,335	12,065	20,068	9,687	5,622	5,29	21,1	962,75	22,992	1994,621	0	203,403	203,403	99,723	0	0	0	0	0	0	0
15:27:53	609,13	2051,427	12,358	20,361	9,706	5,684	5,298	21,1	962,75	22,992	1994,678	0	203,403	203,403	99,723	0	0	0	0	0	0	0
15:27:53	232,226	2053,749	12,163	19,922	9,729	5,708	5,306	21,1	962,75	22,992	1994,737	0	203,403	203,403	99,723	0	0	0	0	0	0	0
15:27:53	417,407	2057,923	12,163	20,019	9,753	5,751	5,315	21,1	962,75	22,992	1994,8	0	203,403	203,403	99,723	0	0	0	0	0	0	0
15:27:53	502,172	2062,945	12,163	20,166	9,781	5,803	5,324	21,1	962,75	22,992	1994,868	0	203,403	203,403	99,723	0	0	0	0	0	0	0
15:27:53	288,891	2065,834	12,016	19,922	9,806	5,833	5,334	21,1	962,75	22,992	1994,939	0	203,403	203,403	99,723	0	0	0	0	0	0	0
15:27:53	336,499	2069,199	12,016	19,922	9,825	5,868	5,345	21,1	962,75	22,992	1995,013	0	203,403	203,403	99,723	0	0	0	0	0	0	0
15:27:53	386,938	2073,068	12,065	20,068	9,844	5,907	5,356	21,1	962,75	22,992	1995,091	0	203,403	203,403	99,723	0	0	0	0	0	0	0
15:27:53	471,533	2077,783	12,212	20,41	9,863	5,956	5,367	21,1	962,75	22,992	1995,174	0	203,403	203,403	99,723	0	0	0	0	0	0	0
15:27:53	654,199	2084,325	12,553	20,41	9,882	6,023	5,38	21,1	962,75	22,992	1995,263	0	203,403	203,403	99,723	0	0	0	0	0	0	0
15:27:53	615,6	2090,481	12,944	20,459	9,897	6,087	5,394	21,1	962,75	22,992	1995,359	0	203,403	203,403	99,723	0	0	0	0	0	0	0
15:27:53	340,136	2093,883	12,944	20,556	9,916	6,122	5,408	21,1	962,75	22,992	1995,457	0	203,403	203,403	99,723	0	0	0	0	0	0	0
15:27:53	204,785	2095,93	12,798	20,361	9,935	6,143	5,423	21,1	962,75	22,992	1995,558	0	203,403	203,403	99,723	0	0	0	0	0	0	0
15:27:53	421,752	2100,148	12,798	20,41	9,959	6,187	5,438	21,1	962,75	22,992	1995,662	0	203,403	203,403	99,723	0	0	0	0	0	0	0
15:27:53	333,667	2103,485	12,7	20,459	9,983	6,221	5,453	21,1	962,75	22,992	1995,77	0	203,403	203,403	99,723	0	0	0	0	0	0	0
15:27:53	422,949	2107,714	12,7	20,41	10,007	6,265	5,469	21,1	962,75	22,992	1995,882	0	203,403	203,403	99,723	0	0	0	0	0	0	0
15:27:53	372,241	2111,437	12,651	20,068	10,031	6,303	5,485	21,1	962,75	22,992	1995,997	0	203,403	203,403	99,723	0	0	0	0	0	0	0
15:27:53	377,709	2115,214	12,7	20,166	10,05	6,342	5,502	21,1	962,75	22,992	1996,117	0	203,403	203,403	99,723	0	0	0	0	0	0	0
15:27:53	472,631	2119,94	12,846	20,166	10,069	6,391	5,52	21,1	962,75	22,992	1996,241	0	203,403	203,403	99,723	0	0	0	0	0	0	0
15:27:53	439,209	2124,332	13,042	20,166	10,084	6,436	5,538	21,1	962,75	22,992	1996,369	0	203,403	203,403	99,723	0	0	0	0	0	0	0
15:27:53	554,882	2129,881	13,286	20,41	10,102	6,493	5,556	21,1	962,75	22,992	1996,502	0	203,403	203,403	99,723	0	0	0	0	0	0	0
15:27:53	460,009	2134,481	13,432	20,556	10,121	6,541	5,576	21,1	962,75	22,992	1996,64	0	203,403	203,403	99,723	0	0	0	0	0	0	0
15:27:53	335,913	2137,84	13,432	20,361	10,14	6,575	5,595	21,1	962,75	22,992	1996,781	0	203,403	203,403	99,723	0	0	0	0	0	0	0
15:27:53	400,659	2141,847	13,432	20,459	10,162	6,616	5,615	21,1	962,75	22,992	1996,927	0	203,403	203,403	99,723	0	0	0	0	0	0	0
15:27:53	200,585	2143,853	13,188	20,459	10,187	6,637	5,635	21,1	962,75	22,992	1997,074	0	203,403	203,403	99,723	0	0	0	0	0	0	0
15:27:53	406,909	2147,922	13,188	20,263	10,21	6,679	5,656	21,1	962,75	22,992	1997,224	0	203,403	203,403	99,723	0	0	0	0	0	0	0
15:27:53	451,611	2152,438	13,335	20,556	10,228	6,726	5,677	21,1	962,75	22,992	1997,38	0	203,403	203,403	99,723	0	0	0	0	0	0	0
15:27:53	526,879	2157,707	13,628	20,556	10,242	6,78	5,698	21,1	962,75	22,992	1997,54	0	203,403	203,403	99,723	0	0	0	0	0	0	0
15:27:53	419,946	2161,906	13,823	20,41	10,255	6,823	5,72	21,1	962,75	22,992	1997,704	0	203,403	203,403	99,723	0	0	0	0	0	0	0
15:27:53	675,903	2168,665	14,311	20,459	10,268	6,893	5,743	21,1	962,75	22,992	1997,875	0	203,403	203,403	99,723	0	0	0	0	0	0	0
15:27:53	497,924	2173,644	14,507	20,752	10,286	6,944	5,767	21,1	962,75	22,992	1998,051	0	203,403	203,403	99,723	0	0	0	0	0	0	0
15:27:53	250,976	2176,154	14,458	20,605	10,303	6,97	5,791	21,1	962,75	22,992	1998,229	0	203,403	203,403	99,723	0	0	0	0	0	0	0
15:27:53	323,364	2179,388	14,458	20,556	10,321	7,004	5,814	21,1	962,75	22,992	1998,41	0	203,403	203,403	99,723	0	0	0	0	0	0	0
15:27:53	460,205	2183,99	14,604	20,556	10,339	7,051	5,839	21,1	962,75	22,992	1998,596	0	203,403	203,403	99,723	0	0	0	0	0	0	0
15:27:53	322,387	2187,214	14,604	20,361	10,358	7,084	5,863	21,1	962,75	22,992	1998,784	0	203,403	203,403	99,723	0	0	0	0	0	0	0
15:27:53	378,686	2195,391	14,946	20,752	10,386	7,168	5,913	21,1	962,75	22,992	1999,174	0	203,403	203,403	99,723	0	0	0	0	0	0	0
15:27:53	439,062	2191,604	14,8	20,41	10,372	7,129	5,888	21,1	962,75	22,992	1998,977	0	203,403	203,403	99,723	0	0	0	0	0	0	0
15:27:53	402,734	2199,419	15,141	20,605	10,398	7,21	5,938	21,1	962,75	22,992	1999,374	0	203,403	203,403	99,723	0	0	0	0	0	0	0
15:27:53	510,18	2204,52	15,385	20,605	10,414	7,263	5,964	21,1	962,75	22,992	1999,579	0	203,403	203,403	99,723	0	0	0	0	0	0	0
15:27:53	185,717	2206,378	15,288	20,41	10,43	7,282	5,99	21,1	962,75	22,992	1999,786	0	203,403	203,403	99,723	0	0	0	0	0	0	0
15:27:53	409,863	2210,476	15,385	20,605	10,448	7,324	6,016	21,1	962,75	22,992	1999,996	0	203,403	203,403	99,723	0	0	0	0	0	0	0
15:27:53	320,459	2213,681	15,385	20,459	10,466	7,357	6,043	21,1	962,75	22,992	2000,21	0	203,403	203,403	99,723	0	0	0	0	0	0	0
15:27:53	247,167	2216,152	15,288	20,361	10,485	7,383	6,069	21,1	962,75	22,992	2000,426	0	203,403	203,403	99,723	0	0	0	0	0	0	0
15:27:53	396,875	2220,121	15,385	20,556	10,502	7,423	6,095	21,1	962,75	22,992	2000,646	0	203,403	203,403	99,723	0	0	0	0	0	0	0
15:27:53	325,976	2223,381	15,385	20,703	10,521	7,457	6,122	21,1	962,75	22,992	2000,868	0	203,403	203,403	99,723	0	0	0	0	0	0	0
15:27:53	389,379	2227,275	15,483	20,459	10,538	7,497	6,149	21,1	962,75	22,992	2001,095	0	203,403	203,403	99,723	0	0	0	0	0	0	0
15:27:53	263,452	2229,909	15,483	20,41	10,553	7,524	6,176	21,1	962,75	22,992	2001,324	0	203,403	203,403	99,723	0	0	0	0	0	0	0
15:27:53	524,438	2235,154	15,776	20,556	10,567	7,578	6,204	21,1	962,75	22,992	2001,557	0	203,403	203,403	99,723	0	0	0	0	0	0	0
15:27:53	250,415	2237,658	15,776	20,556	10,581	7,604	6,231	21,1	962,75	22,992	2001,793	0	203,403	203,403	99,723	0	0	0	0	0	0	0
15:27:53	311,962	2240,777	15,776	20,703	10,598	7,636	6,259	21,1	962,75	22,992	2002,032	0	203,403	203,403	99,723	0	0	0	0	0	0	0
15:27:53	466,064	2245,438	15,923	20,752	10,617	7,684	6,287	21,1	962,75	22,992	2002,276	0	203,403	203,403	99,723	0	0	0	0	0	0	0
15:27:54	200,073	2247,439	15,874	20,605	10,631	7,705	6,314	21,1	962,75	22,992	2002,521	0	203,403	203,403	99,723	0	0	0	0	0	0	0
15:27:54	369,995	2251,139	15,923	20,703	10,649	7,743	6,342	21,1	962,75	22,992	2002,769	0	203,403	203,403	99,723	0	0	0	0	0	0	0
15:27:54	240,722	2253,546	15,923	20,703	10,663	7,768	6,37	21,1	962,75	22,992	2003,02	0	203,403	203,403	99,723	0	0	0	0	0	0	0
15:27:54	381,958	2257,366	16,069	20,752	10,677	7,807	6,399	21,1	962,75	22,992	2003,275	0	203,403	203,403	99,723	0	0	0	0	0	0	0
15:27:54	245,166	2259,817	16,069	20,703	10,69	7,833	6,427	21,1	962,75	22,992	2003,531	0	203,403	203,403	99,723	0	0	0	0	0	0	0
15:27:54	432,373	2264,141	16,264	20,898	10,705	7,877	6,455	21,1	962,75	22,992	2003,792	0	203,403	203,403	99,723	0	0	0	0	0	0	0
15:27:54	528,051	2269,422	16,557	21,094	10,719	7,932	6,484	21,1	962,75	22,992	2004,057	0	203,403	203,403	99,723	0	0	0	0	0	0	0
15:27:54	251,855	2271,94	16,557	21,094	10,733	7,958	6,513	21,1	962,75	22,992	2004,325	0	203,403	203,403	99,723	0	0	0	0	0	0	0
15:27:54	247,241	2274,412	16,557	20,947	10,747	7,983	6,542	21,1	962,75	22,992	2004,595	0	203,403	203,403	99,723	0	0	0	0	0	0	0
15:27:54	248,51	2276,898	16,557	20,801	10,761	8,009	6,571	21,1	962,75	22,992	2004,868	0	203,403	203,403	99,723	0	0	0	0	0	0	0
15:27:54	327,246	2280,17	16,557	20,801	10,779	8,042	6,599	21,1	962,75	22,992	2005,143	0	203,403	203,403	99,723	0	0	0	0	0	0	0
15:27:54	299,072	2283,161	16,606	20,703	10,794	8,073	6,628	21,1	962,75	22,992	2005,421	0	203,403	203,403	99,723	0	0	0	0	0	0	0
15:27:54	336,425	2286,525	16,704	20,703	10,808	8,108	6,657	21,1	962,75	22,992	2005,702	0	203,403	203,403	99,723	0	0	0	0	0	0	0
15:27:54	307,08	2289,596	16,85	20,752	10,817	8,14	6,686	21,1	962,75	22,992	2005,986	0	203,403	203,403	99,723	0	0	0	0	0	0	0
15:27:54	292,651	2292,522	16,899	20,752	10,831	8,17	6,715	21,1	962,75	22,992	2006,272	0	203,403	203,403	99,723	0	0	0	0	0	0	0
15:27:54	387,28	2296,395	17,046	20,752	10,845	8,21	6,745	21,1	962,75	22,992	2006,562	0	203,403	203,403	99,723	0	0	0	0	0	0	0
15:27:54	213,769	2298,533	17,094	20,898	10,854	8,232	6,774	21,1	962,75	22,992	2006,854	0	203,403	203,403	99,723	0	0	0	0	0	0	0
15:27:54	342,163	2301,954	17,192	20,947	10,869	8,267	6,803	21,1	962,75	22,992	2007,149	0	203,403	203,403	99,723	0	0	0	0	0	0	0
15:27:54	247,412	2304,429	17,192	20,898	10,883	8,293	6,832	21,1	962,75	22,992	2007,447	0	203,403	203,403	99,723	0	0	0	0	0	0	0
15:27:54	158,227	2306,011	17,094	20,801	10,897	8,309	6,861	21,1	962,75	22,992	2007,745	0	203,403	203,403	99,723	0	0	0	0	0	0	0
15:27:54	250,756	2308,518	17,094	20,801	10,911	8,335	6,89	21,1	962,75	22,992	2008,046	0	203,403	203,403	99,723	0	0	0	0	0	0	0
15:27:54	482,348	2313,342	17,339	20,898	10,925	8,384	6,92	21,1	962,75	22,992	2008,351	0	203,403	203,403	99,723	0	0	0	0	0	0	0
15:27:54	212,817	2315,47	17,387	20,898	10,934	8,406	6,949	21,1	962,75	22,992	2008,659	0	203,403	203,403	99,723	0	0	0	0	0	0	0
15:27:54	203,442	2317,505	17,339	20,801	10,949	8,427	6,978	21,1	962,75	22,992	2008,968	0	203,403	203,403	99,723	0	0	0	0	0	0	0
15:27:54	399,365	2321,498	17,583	20,947	10,958	8,469	7,007	21,1	962,75	22,992	2009,28	0	203,403	203,403	99,723	0	0	0	0	0	0	0
15:27:54	166,528	2323,163	17,583	20,801	10,967	8,486	7,036	21,1	962,75	22,992	2009,594	0	203,403	203,403	99,723	0	0	0	0	0	0	0
15:27:54	387,963	2327,043	17,729	21,045	10,981	8,526	7,065	21,1	962,75	22,992	2009,911	0	203,403	203,403	99,723	0	0	0	0	0	0	0
15:27:54	263,647	2329,68	17,827	21,045	10,991	8,553	7,094	21,1	962,75	22,992	2010,231	0	203,403	203,403	99,723	0	0	0	0	0	0	0
15:27:54	110,571	2330,785	17,68	20,898	11,005	8,564	7,123	21,3	961,78	22,992	2010,552	0	203,403	203,403	99,723	0	0	0	0	0	0	0
15:27:54	253,027	2333,316	17,68	20,898	11,019	8,59	7,152	21,3	961,78	22,992	2010,874	0	203,403	203,403	99,723	0	0	0	0	0	0	0
15:27:54	299,487	2336,31	17,729	20,752	11,033	8,621	7,181	21,3	961,78	22,992	2011,2	0	203,403	203,403	99,723	0	0	0	0	0	0	0
15:27:54	245,605	2338,766	17,729	20,947	11,047	8,647	7,209	21,3	961,78	22,992	2011,527	0	203,403	203,403	99,723	0	0	0	0	0	0	0
15:27:54	306,079	2341,827	17,876	20,947	11,057	8,678	7,238	21,3	961,78	22,992	2011,858	0	203,403	203,403	99,723	0	0	0	0	0	0	0
15:27:54	311,425	2344,942	18,022	21,094	11,066	8,71	7,267	21,3	961,78	22,992	2012,191	0	203,403	203,403	99,723	0	0	0	0	0	0	0
15:27:54	212,06	2347,062	18,071	21,045	11,076	8,732	7,296	21,3	961,78	22,992	2012,526	0	203,403	203,403	99,723	0	0	0	0	0	0	0
15:27:54	338,623	2350,448	18,169	20,898	11,09	8,767	7,325	21,3	961,78	22,992	2012,864	0	203,403	203,403	99,723	0	0	0	0	0	0	0
15:27:54	217,578	2352,624	18,218	20,947	11,099	8,789	7,353	21,3	961,78	22,992	2013,203	0	203,403	203,403	99,723	0	0	0	0	0	0	0
15:27:54	178,564	2354,41	18,218	21,045	11,109	8,808	7,382	21,3	961,78	22,992	2013,544	0	203,403	203,403	99,723	0	0	0	0	0	0	0
15:27:54	332,324	2357,733	18,315	20,947	11,123	8,842	7,411	21,3	961,78	22,992	2013,889	0	205,036	205,036	99,73	0	0	0	0	0	0	0
15:27:54	214,331	2359,876	18,364	20,947	11,132	8,864	7,439	21,3	961,78	22,992	2014,235	0	205,036	205,036	99,73	0	0	0	0	0	0	0
15:27:54	395,141	2363,828	18,511	21,045	11,147	8,905	7,468	21,3	961,78	22,992	2014,584	0	205,036	205,036	99,73	0	0	0	0	0	0	0
15:27:54	165,649	2365,484	18,511	21,094	11,156	8,922	7,496	21,3	961,78	22,992	2014,935	0	205,036	205,036	99,73	0	0	0	0	0	0	0
15:27:54	241,381	2367,898	18,511	20,947	11,17	8,947	7,525	21,3	961,78	22,992	2015,288	0	205,036	205,036	99,73	0	0	0	0	0	0	0
15:27:54	349,023	2371,388	18,706	21,094	11,179	8,983	7,553	21,3	961,78	22,992	2015,644	0	205,036	205,036	99,73	0	0	0	0	0	0	0
15:27:54	300,195	2374,39	18,852	21,24	11,188	9,014	7,582	21,3	961,78	22,992	2016,003	0	205,036	205,036	99,73	0	0	0	0	0	0	0
15:27:54	173,339	2376,124	18,852	20,947	11,198	9,032	7,61	21,3	961,78	22,992	2016,363	0	205,036	205,036	99,73	0	0	0	0	0	0	0
15:27:54	299,218	2379,116	18,999	21,142	11,207	9,063	7,639	21,3	961,78	22,992	2016,726	0	205,036	205,036	99,73	0	0	0	0	0	0	0
15:27:54	217,749	2381,293	19,048	21,045	11,216	9,085	7,667	21,3	961,78	22,992	2017,09	0	205,036	205,036	99,73	0	0	0	0	0	0	0
15:27:54	157,055	2382,864	19,048	21,094	11,225	9,101	7,695	21,3	961,78	22,992	2017,456	0	205,036	205,036	99,73	0	0	0	0	0	0	0
15:27:54	262,377	2385,488	19,145	21,142	11,235	9,128	7,723	21,3	961,78	22,992	2017,824	0	205,036	205,036	99,73	0	0	0	0	0	0	0
15:27:54	215,698	2387,645	19,194	21,142	11,244	9,15	7,751	21,3	961,78	22,992	2018,194	0	205,036	205,036	99,73	0	0	0	0	0	0	0
15:27:54	153,857	2389,183	19,194	21,045	11,253	9,166	7,779	21,3	961,78	22,992	2018,565	0	205,036	205,036	99,73	0	0	0	0	0	0	0
15:27:54	339,868	2392,582	19,389	21,24	11,261	9,201	7,807	21,3	961,78	22,992	2018,939	0	205,036	205,036	99,73	0	0	0	0	0	0	0
15:27:54	253,1	2395,113	19,536	21,435	11,268	9,227	7,835	21,3	961,78	22,992	2019,315	0	205,036	205,036	99,73	0	0	0	0	0	0	0
15:27:54	246,289	2397,576	19,634	21,24	11,276	9,253	7,863	21,3	961,78	22,992	2019,693	0	205,036	205,036	99,73	0	0	0	0	0	0	0
15:27:54	196,289	2399,539	19,682	21,484	11,285	9,273	7,89	21,3	961,78	22,992	2020,073	0	205,036	205,036	99,73	0	0	0	0	0	0	0
15:27:54	258,471	2402,123	19,78	21,435	11,294	9,3	7,918	21,3	961,78	22,992	2020,455	0	205,036	205,036	99,73	0	0	0	0	0	0	0
15:27:54	70,019	2402,824	19,682	21,24	11,303	9,307	7,945	21,3	961,78	22,992	2020,838	0	205,036	205,036	99,73	0	0	0	0	0	0	0
15:27:54	182,934	2404,653	19,634	21,045	11,316	9,326	7,972	21,3	961,78	22,992	2021,221	0	205,036	205,036	99,73	0	0	0	0	0	0	0
15:27:54	163,5	2406,288	19,634	21,045	11,325	9,343	7,999	21,3	961,78	22,992	2021,606	0	205,036	205,036	99,73	0	0	0	0	0	0	0
15:27:54	131,787	2407,606	19,536	21,045	11,338	9,356	8,026	21,3	961,78	22,992	2021,993	0	205,036	205,036	99,73	0	0	0	0	0	0	0
15:27:54	209,692	2409,703	19,634	21,094	11,345	9,378	8,052	21,3	961,78	22,992	2022,38	0	205,036	205,036	99,73	0	0	0	0	0	0	0
15:27:54	267,358	2412,376	19,78	21,094	11,352	9,405	8,079	21,3	961,78	22,992	2022,77	0	205,036	205,036	99,73	0	0	0	0	0	0	0
15:27:54	175,122	2414,128	19,878	21,142	11,356	9,423	8,105	21,3	961,78	22,992	2023,162	0	205,036	205,036	99,73	0	0	0	0	0	0	0
15:27:54	220,996	2416,338	20,024	21,338	11,361	9,446	8,131	21,3	961,78	22,992	2023,555	0	205,036	205,036	99,73	0	0	0	0	0	0	0
15:27:54	192,431	2418,262	20,122	21,289	11,366	9,466	8,158	21,3	961,78	22,992	2023,95	0	205,036	205,036	99,73	0	0	0	0	0	0	0
15:27:54	143,164	2419,693	20,122	21,289	11,375	9,481	8,184	21,3	961,78	22,992	2024,345	0	205,036	205,036	99,73	0	0	0	0	0	0	0
15:27:54	160,424	2421,298	20,122	21,289	11,384	9,497	8,209	21,3	961,78	22,992	2024,742	0	205,036	205,036	99,73	0	0	0	0	0	0	0
15:27:54	187,792	2423,176	20,171	21,484	11,391	9,517	8,235	21,3	961,78	22,992	2025,141	0	205,036	205,036	99,73	0	0	0	0	0	0	0
15:27:54	113,623	2424,312	20,122	21,289	11,401	9,528	8,26	21,3	961,78	22,992	2025,54	0	205,036	205,036	99,73	0	0	0	0	0	0	0
15:27:54	120,288	2425,515	20,122	21,142	11,407	9,541	8,285	21,3	961,78	22,992	2025,94	0	205,036	205,036	99,73	0	0	0	0	0	0	0
15:27:54	168,457	2427,199	20,171	21,289	11,414	9,558	8,31	21,3	961,78	22,992	2026,341	0	205,036	205,036	99,73	0	0	0	0	0	0	0
15:27:54	219,995	2429,399	20,317	21,338	11,419	9,581	8,335	21,3	961,78	22,992	2026,744	0	205,036	205,036	99,73	0	0	0	0	0	0	0
15:27:54	241,894	2431,818	20,464	21,582	11,424	9,606	8,36	21,3	961,78	22,992	2027,149	0	205,036	205,036	99,73	0	0	0	0	0	0	0
15:27:54	5,664	2431,875	20,366	21,289	11,43	9,606	8,385	21,3	961,78	22,992	2027,554	0	205,036	205,036	99,73	0	0	0	0	0	0	0
15:27:54	142,163	2433,297	20,366	21,289	11,438	9,621	8,409	21,3	961,78	22,992	2027,96	0	205,036	205,036	99,73	0	0	0	0	0	0	0
15:27:54	221,362	2435,51	20,513	21,289	11,442	9,644	8,433	21,3	961,78	22,992	2028,367	0	205,036	205,036	99,73	0	0	0	0	0	0	0
15:27:54	94,97	2436,46	20,464	21,24	11,45	9,654	8,457	21,3	961,78	22,992	2028,775	0	205,036	205,036	99,73	0	0	0	0	0	0	0
15:27:54	118,334	2437,643	20,464	21,435	11,457	9,666	8,481	21,3	961,78	22,992	2029,184	0	205,036	205,036	99,73	0	0	0	0	0	0	0
15:27:54	161,547	2439,259	20,464	21,289	11,466	9,683	8,504	21,3	961,78	22,992	2029,594	0	205,036	205,036	99,73	0	0	0	0	0	0	0
15:27:54	49,169	2439,75	20,366	21,435	11,474	9,688	8,528	21,3	961,78	22,992	2030,004	0	205,036	205,036	99,73	0	0	0	0	0	0	0
15:27:54	192,651	2441,677	20,464	21,338	11,48	9,708	8,551	21,3	961,78	22,992	2030,416	0	205,036	205,036	99,73	0	0	0	0	0	0	0
15:27:54	128,491	2442,962	20,513	21,435	11,484	9,721	8,574	21,3	961,78	22,992	2030,829	0	205,036	205,036	99,73	0	0	0	0	0	0	0
15:27:54	81,372	2443,776	20,513	21,289	11,489	9,729	8,596	21,3	961,78	22,992	2031,242	0	205,036	205,036	99,73	0	0	0	0	0	0	0
15:27:54	175,341	2445,529	20,61	21,24	11,493	9,747	8,619	21,3	961,78	22,992	2031,656	0	205,036	205,036	99,73	0	0	0	0	0	0	0
15:27:54	112,28	2446,652	20,659	21,289	11,497	9,759	8,641	21,3	961,78	22,992	2032,071	0	205,036	205,036	99,73	0	0	0	0	0	0	0
15:27:54	241,723	2449,069	20,757	21,435	11,505	9,784	8,664	21,3	961,78	22,992	2032,488	0	205,036	205,036	99,73	0	0	0	0	0	0	0
15:27:54	97,583	2450,045	20,757	21,435	11,511	9,794	8,686	21,3	961,78	22,992	2032,905	0	205,036	205,036	99,73	0	0	0	0	0	0	0
15:27:54	54,394	2450,589	20,659	21,24	11,519	9,799	8,708	21,3	961,78	22,992	2033,323	0	205,036	205,036	99,73	0	0	0	0	0	0	0
15:27:54	50,488	2451,094	20,61	21,289	11,525	9,805	8,729	21,3	961,78	22,992	2033,741	0	205,036	205,036	99,73	0	0	0	0	0	0	0
15:27:54	196,923	2453,063	20,659	21,338	11,533	9,825	8,751	21,3	961,78	22,992	2034,16	0	205,036	205,036	99,73	0	0	0	0	0	0	0
15:27:54	177,783	2454,841	20,757	21,435	11,538	9,843	8,772	21,3	961,78	22,992	2034,581	0	205,036	205,036	99,73	0	0	0	0	0	0	0
15:27:54	62,207	2455,463	20,805	21,435	11,539	9,85	8,793	21,3	961,78	22,992	2035,002	0	205,036	205,036	99,73	0	0	0	0	0	0	0
15:27:54	208,789	2457,551	20,952	21,582	11,543	9,871	8,814	21,3	961,78	22,992	2035,425	0	205,036	205,036	99,73	0	0	0	0	0	0	0
15:27:54	130,712	2458,858	21,001	21,631	11,547	9,885	8,835	21,3	961,78	22,992	2035,848	0	205,036	205,036	99,73	0	0	0	0	0	0	0
15:27:54	137,768	2460,235	21,001	21,631	11,555	9,899	8,856	21,3	961,78	22,992	2036,272	0	205,036	205,036	99,73	0	0	0	0	0	0	0
15:27:54	98,681	2461,222	21,001	21,631	11,561	9,909	8,877	21,3	961,78	22,992	2036,697	0	205,036	205,036	99,73	0	0	0	0	0	0	0
15:27:54	50,463	2461,727	20,952	21,631	11,566	9,914	8,897	21,3	961,78	22,992	2037,122	0	205,036	205,036	99,73	0	0	0	0	0	0	0
15:27:54	141,162	2463,139	20,952	21,582	11,574	9,929	8,917	21,3	961,78	22,992	2037,548	0	205,036	205,036	99,73	0	0	0	0	0	0	0
15:27:54	-9,716	2463,041	20,854	21,24	11,579	9,928	8,937	21,3	961,78	22,992	2037,974	0	205,036	205,036	99,73	0	0	0	0	0	0	0
15:27:55	3,295	2463,074	20,757	21,142	11,584	9,928	8,957	21,3	961,78	22,992	2038,399	0	205,036	205,036	99,73	0	0	0	0	0	0	0
15:27:55	130,297	2464,377	20,757	21,289	11,592	9,942	8,976	21,3	961,78	22,992	2038,825	0	205,036	205,036	99,73	0	0	0	0	0	0	0
15:27:55	120,263	2465,58	20,854	21,435	11,593	9,954	8,995	21,3	961,78	22,992	2039,252	0	205,036	205,036	99,73	0	0	0	0	0	0	0
15:27:55	-8,666	2465,493	20,757	21,142	11,598	9,953	9,014	21,3	961,78	22,992	2039,678	0	205,036	205,036	99,73	0	0	0	0	0	0	0
15:27:55	180,249	2467,296	20,854	21,289	11,603	9,972	9,033	21,3	961,78	22,992	2040,105	0	205,036	205,036	99,73	0	0	0	0	0	0	0
15:27:55	24,243	2467,538	20,805	21,289	11,607	9,974	9,051	21,3	961,78	22,992	2040,533	0	205,036	205,036	99,73	0	0	0	0	0	0	0
15:27:55	86,962	2468,408	20,805	21,24	11,612	9,983	9,069	21,3	961,78	22,992	2040,96	0	205,036	205,036	99,73	0	0	0	0	0	0	0
15:27:55	228,32	2470,691	20,952	21,338	11,616	10,007	9,088	21,3	961,78	22,992	2041,39	0	205,036	205,036	99,73	0	0	0	0	0	0	0
15:27:55	73,803	2471,429	20,952	21,484	11,621	10,014	9,106	21,3	961,78	22,992	2041,82	0	205,036	205,036	99,73	0	0	0	0	0	0	0
15:27:55	86,743	2472,297	20,952	21,484	11,625	10,023	9,124	21,3	961,78	22,992	2042,251	0	205,036	205,036	99,73	0	0	0	0	0	0	0
15:27:55	161,792	2473,914	20,952	21,582	11,635	10,04	9,142	21,3	961,78	22,992	2042,682	0	205,036	205,036	99,73	0	0	0	0	0	0	0
15:27:55	-8,74	2473,827	20,854	21,631	11,639	10,039	9,159	21,3	961,78	22,992	2043,113	0	205,036	205,036	99,73	0	0	0	0	0	0	0
15:27:55	58,471	2474,412	20,757	21,338	11,648	10,045	9,177	21,3	961,78	22,992	2043,545	0	205,036	205,036	99,73	0	0	0	0	0	0	0
15:27:55	70,141	2475,113	20,805	21,289	11,649	10,052	9,194	21,3	961,78	22,992	2043,976	0	205,036	205,036	99,73	0	0	0	0	0	0	0
15:27:55	123,095	2476,344	20,854	21,24	11,654	10,065	9,211	21,3	961,78	22,992	2044,409	0	205,036	205,036	99,73	0	0	0	0	0	0	0
15:27:55	171,459	2478,059	20,952	21,435	11,658	10,083	9,228	21,3	961,78	22,992	2044,842	0	205,036	205,036	99,73	0	0	0	0	0	0	0
15:27:55	136,303	2479,422	21,001	21,484	11,663	10,097	9,245	21,3	961,78	22,992	2045,277	0	205,036	205,036	99,73	0	0	0	0	0	0	0
15:27:55	94,531	2480,367	21,098	21,582	11,663	10,106	9,262	21,3	961,78	22,992	2045,712	0	205,036	205,036	99,73	0	0	0	0	0	0	0
15:27:55	86,767	2481,235	21,098	21,484	11,668	10,115	9,279	21,3	961,78	22,992	2046,148	0	205,036	205,036	99,73	0	0	0	0	0	0	0
15:27:55	79,296	2482,028	21,098	21,582	11,672	10,124	9,295	21,3	961,78	22,992	2046,583	0	205,036	205,036	99,73	0	0	0	0	0	0	0
15:27:55	166,967	2483,697	21,098	21,631	11,682	10,141	9,312	21,3	961,78	22,992	2047,02	0	205,036	205,036	99,73	0	0	0	0	0	0	0
15:27:55	-53,759	2483,16	20,952	21,631	11,687	10,135	9,328	21,3	961,78	22,992	2047,457	0	205,036	205,036	99,73	0	0	0	0	0	0	0
15:27:55	63,842	2483,798	20,854	21,338	11,695	10,142	9,344	21,3	961,78	22,992	2047,893	0	205,036	205,036	99,73	0	0	0	0	0	0	0
15:27:55	-29,565	2483,503	20,659	21,045	11,704	10,139	9,36	21,3	961,78	22,992	2048,329	0	205,036	205,036	99,73	0	0	0	0	0	0	0
15:27:55	175,927	2485,262	20,757	21,094	11,709	10,157	9,375	21,3	961,78	22,992	2048,766	0	205,036	205,036	99,73	0	0	0	0	0	0	0
15:27:55	174,853	2487,01	20,854	21,289	11,714	10,175	9,391	21,3	961,78	22,992	2049,204	0	205,036	205,036	99,73	0	0	0	0	0	0	0
15:27:55	103,125	2488,042	20,952	21,338	11,714	10,186	9,407	21,3	961,78	22,992	2049,643	0	205,036	205,036	99,73	0	0	0	0	0	0	0
15:27:55	81,42	2488,856	20,952	21,24	11,719	10,194	9,422	21,3	961,78	22,992	2050,082	0	205,036	205,036	99,73	0	0	0	0	0	0	0
15:27:55	141,894	2490,275	21,098	21,435	11,719	10,209	9,437	21,3	963,21	22,992	2050,522	0	205,036	205,036	99,73	0	0	0	0	0	0	0
15:27:55	121,875	2491,494	21,147	21,582	11,723	10,221	9,453	21,3	963,21	22,992	2050,963	0	205,036	205,036	99,73	0	0	0	0	0	0	0
15:27:55	183,667	2493,33	21,245	21,777	11,728	10,24	9,468	21,3	963,21	22,992	2051,405	0	205,036	205,036	99,73	0	0	0	0	0	0	0
15:27:55	6,762	2493,398	21,098	21,484	11,737	10,241	9,483	21,3	963,21	22,992	2051,847	0	205,036	205,036	99,73	0	0	0	0	0	0	0
15:27:55	-11,035	2493,287	21,001	21,289	11,741	10,24	9,498	21,3	963,21	22,992	2052,289	0	205,036	205,036	99,73	0	0	0	0	0	0	0
15:27:55	82,495	2494,112	21,001	21,289	11,746	10,248	9,513	21,3	963,21	22,992	2052,731	0	205,036	205,036	99,73	0	0	0	0	0	0	0
15:27:55	149,389	2495,606	21,147	21,435	11,746	10,263	9,528	21,3	963,21	22,992	2053,173	0	205,036	205,036	99,73	0	0	0	0	0	0	0
15:27:55	-59,399	2495,012	21,001	21,094	11,751	10,257	9,542	21,3	963,21	22,992	2053,615	0	205,036	205,036	99,73	0	0	0	0	0	0	0
15:27:55	-247,534	2492,537	20,659	19,824	11,756	10,232	9,555	21,3	963,21	22,992	2054,054	0	205,036	205,036	99,73	0	0	0	0	0	0	0
15:27:55	-283,618	2489,701	20,366	17,041	11,756	10,203	9,568	21,3	963,21	22,992	2054,49	0	205,036	205,036	99,73	0	0	0	0	0	0	0
15:27:55	-319,775	2486,503	20,122	15,136	11,751	10,17	9,58	21,3	963,21	22,992	2054,922	0	205,801	205,801	99,733	0	0	0	0	0	0	0
15:27:55	-359,204	2482,911	19,829	13,623	11,747	10,133	9,591	21,3	963,21	22,992	2055,35	0	205,801	205,801	99,733	0	0	0	0	0	0	0
15:27:55	-253,564	2480,375	19,829	12,695	11,732	10,106	9,601	21,3	963,21	22,992	2055,775	0	205,801	205,801	99,733	0	0	0	0	0	0	0
15:27:55	-194,433	2478,431	19,975	12,695	11,714	10,086	9,61	21,3	963,21	22,992	2056,198	0	205,801	205,801	99,733	0	0	0	0	0	0	0
15:27:55	-196,093	2476,47	20,268	13,037	11,687	10,066	9,619	21,3	963,21	22,992	2056,618	0	205,801	205,801	99,733	0	0	0	0	0	0	0
15:27:55	-165,869	2474,811	20,464	13,379	11,667	10,049	9,628	21,3	963,21	22,992	2057,036	0	205,801	205,801	99,733	0	0	0	0	0	0	0
15:27:55	-283,691	2471,974	20,513	13,232	11,648	10,02	9,635	21,3	963,21	22,992	2057,451	0	205,801	205,801	99,733	0	0	0	0	0	0	0
15:27:55	-379,956	2468,175	20,366	13,086	11,635	9,981	9,642	21,3	963,21	22,992	2057,862	0	205,801	205,801	99,733	0	0	0	0	0	0	0
15:27:55	-491,65	2463,258	20,024	13,623	11,625	9,93	9,648	21,3	963,21	22,992	2058,267	0	205,801	205,801	99,733	0	0	0	0	0	0	0
15:27:55	-463,5	2458,623	19,634	13,916	11,621	9,882	9,652	21,3	963,21	22,992	2058,668	0	205,801	205,801	99,733	0	0	0	0	0	0	0
15:27:55	-322,021	2455,403	19,389	14,258	11,616	9,849	9,656	21,3	963,21	22,992	2059,065	0	205,801	205,801	99,733	0	0	0	0	0	0	0
15:27:55	-257,934	2452,824	19,389	14,258	11,601	9,822	9,66	21,3	963,21	22,992	2059,458	0	205,801	205,801	99,733	0	0	0	0	0	0	0
15:27:55	-160,083	2451,223	19,536	13,965	11,584	9,806	9,662	21,3	963,21	22,992	2059,85	0	205,801	205,801	99,733	0	0	0	0	0	0	0
15:27:55	-115,747	2450,066	19,78	13,525	11,564	9,794	9,665	21,3	963,21	22,992	2060,241	0	205,801	205,801	99,733	0	0	0	0	0	0	0
15:27:55	-268,237	2447,383	19,975	13,232	11,539	9,766	9,667	21,3	963,21	22,992	2060,628	0	205,801	205,801	99,733	0	0	0	0	0	0	0
15:27:55	-298,779	2444,395	20,024	13,037	11,519	9,736	9,668	21,3	963,21	22,992	2061,012	0	205,801	205,801	99,733	0	0	0	0	0	0	0
15:27:55	-218,237	2442,213	20,122	12,744	11,502	9,713	9,669	21,3	963,21	22,992	2061,393	0	205,801	205,801	99,733	0	0	0	0	0	0	0
15:27:55	-445,556	2437,757	19,829	12,744	11,492	9,667	9,669	21,3	963,21	22,992	2061,769	0	205,801	205,801	99,733	0	0	0	0	0	0	0
15:27:55	-585,424	2431,903	19,389	12,646	11,483	9,607	9,668	21,3	963,21	22,992	2062,139	0	205,801	205,801	99,733	0	0	0	0	0	0	0
15:27:55	-409,838	2427,805	19,048	12,5	11,479	9,565	9,666	21,3	963,21	22,992	2062,505	0	205,801	205,801	99,733	0	0	0	0	0	0	0
15:27:55	-426,831	2423,536	18,706	12,353	11,473	9,52	9,663	21,3	963,21	22,992	2062,866	0	205,801	205,801	99,733	0	0	0	0	0	0	0
15:27:55	-270,947	2420,827	18,657	12,353	11,461	9,493	9,66	21,3	963,21	22,992	2063,224	0	205,801	205,801	99,733	0	0	0	0	0	0	0
15:27:55	-195,727	2418,87	18,706	12,549	11,447	9,472	9,656	21,3	963,21	22,992	2063,58	0	205,801	205,801	99,733	0	0	0	0	0	0	0
15:27:55	-241,503	2416,455	18,852	12,5	11,425	9,447	9,652	21,3	963,21	22,992	2063,933	0	205,801	205,801	99,733	0	0	0	0	0	0	0
15:27:55	-239,453	2414,06	18,999	12,646	11,404	9,423	9,647	21,3	963,21	22,992	2064,283	0	205,801	205,801	99,733	0	0	0	0	0	0	0
15:27:55	-314,941	2410,911	19,048	12,744	11,384	9,39	9,642	21,3	963,21	22,992	2064,629	0	205,801	205,801	99,733	0	0	0	0	0	0	0
15:27:55	-303,247	2407,878	19,048	12,744	11,366	9,359	9,637	21,3	963,21	22,992	2064,973	0	205,801	205,801	99,733	0	0	0	0	0	0	0
15:27:55	-241,503	2405,463	19,048	12,744	11,353	9,334	9,631	21,3	963,21	22,992	2065,313	0	205,801	205,801	99,733	0	0	0	0	0	0	0
15:27:55	-397,607	2401,487	18,804	12,5	11,344	9,293	9,624	21,3	963,21	22,992	2065,649	0	205,801	205,801	99,733	0	0	0	0	0	0	0
15:27:55	-423,437	2397,253	18,511	11,963	11,336	9,25	9,617	21,3	963,21	22,992	2065,981	0	205,801	205,801	99,733	0	0	0	0	0	0	0
15:27:55	-460,253	2392,65	18,218	11,816	11,325	9,202	9,609	21,3	963,21	22,992	2066,308	0	205,801	205,801	99,733	0	0	0	0	0	0	0
15:27:55	-274,902	2389,901	18,169	11,572	11,313	9,174	9,6	21,3	963,21	22,992	2066,631	0	205,801	205,801	99,733	0	0	0	0	0	0	0
15:27:55	-340,136	2386,5	18,071	11,718	11,299	9,139	9,591	21,3	963,21	22,992	2066,951	0	205,801	205,801	99,733	0	0	0	0	0	0	0
15:27:55	-296,411	2383,536	18,071	11,621	11,282	9,108	9,582	21,3	963,21	22,992	2067,268	0	205,801	205,801	99,733	0	0	0	0	0	0	0
15:27:55	-256,25	2380,973	18,169	11,572	11,262	9,082	9,572	21,3	963,21	22,992	2067,581	0	205,801	205,801	99,733	0	0	0	0	0	0	0
15:27:55	-218,359	2378,79	18,218	11,718	11,247	9,059	9,562	21,3	963,21	22,992	2067,893	0	205,801	205,801	99,733	0	0	0	0	0	0	0
15:27:55	-355,151	2375,238	18,169	11,572	11,23	9,023	9,551	21,3	963,21	22,992	2068,2	0	205,801	205,801	99,733	0	0	0	0	0	0	0
15:27:55	-308,618	2372,152	18,022	11,621	11,22	8,991	9,54	21,3	963,21	22,992	2068,504	0	205,801	205,801	99,733	0	0	0	0	0	0	0
15:27:55	-437,597	2367,776	17,729	11,621	11,211	8,946	9,529	21,3	963,21	22,992	2068,803	0	205,801	205,801	99,733	0	0	0	0	0	0	0
15:27:55	-437,353	2363,402	17,436	11,621	11,203	8,901	9,516	21,3	963,21	22,992	2069,098	0	205,801	205,801	99,733	0	0	0	0	0	0	0
15:27:55	-346,191	2359,941	17,241	11,621	11,193	8,865	9,504	21,3	963,21	22,992	2069,388	0	205,801	205,801	99,733	0	0	0	0	0	0	0
15:27:55	-300,756	2356,933	17,094	11,621	11,184	8,834	9,49	21,3	963,21	22,992	2069,676	0	205,801	205,801	99,733	0	0	0	0	0	0	0
15:27:55	-313,598	2353,797	16,948	11,572	11,175	8,802	9,477	21,3	963,21	22,992	2069,96	0	205,801	205,801	99,733	0	0	0	0	0	0	0
15:27:55	-145,703	2352,34	17,046	11,523	11,161	8,787	9,463	21,3	963,21	22,992	2070,242	0	205,801	205,801	99,733	0	0	0	0	0	0	0
15:27:55	-207,617	2350,264	17,094	11,572	11,147	8,765	9,45	21,3	963,21	22,992	2070,523	0	205,801	205,801	99,733	0	0	0	0	0	0	0
15:27:55	-324,267	2347,021	17,094	11,621	11,128	8,732	9,436	21,3	963,21	22,992	2070,799	0	205,801	205,801	99,733	0	0	0	0	0	0	0
15:27:55	-257,128	2344,45	17,094	11,718	11,114	8,705	9,421	21,3	963,21	22,992	2071,073	0	205,801	205,801	99,733	0	0	0	0	0	0	0
15:27:55	-317,675	2341,273	16,948	11,767	11,104	8,672	9,407	21,3	963,21	22,992	2071,343	0	205,801	205,801	99,733	0	0	0	0	0	0	0
15:27:55	-242,211	2338,851	16,948	11,718	11,09	8,647	9,392	21,3	963,21	22,992	2071,61	0	205,801	205,801	99,733	0	0	0	0	0	0	0
15:27:55	-264,575	2336,205	16,85	11,718	11,08	8,62	9,377	21,3	963,21	22,992	2071,875	0	205,801	205,801	99,733	0	0	0	0	0	0	0
15:27:55	-257,104	2333,634	16,753	11,621	11,071	8,594	9,361	21,3	963,21	22,992	2072,137	0	205,801	205,801	99,733	0	0	0	0	0	0	0
15:27:55	-451,074	2329,123	16,46	11,621	11,061	8,547	9,345	21,3	963,21	22,992	2072,394	0	205,801	205,801	99,733	0	0	0	0	0	0	0
15:27:55	-211,669	2327,007	16,411	11,572	11,052	8,525	9,329	21,3	963,21	22,992	2072,648	0	205,801	205,801	99,733	0	0	0	0	0	0	0
15:27:55	-213,769	2324,869	16,362	11,572	11,043	8,503	9,313	21,3	963,21	22,992	2072,9	0	205,801	205,801	99,733	0	0	0	0	0	0	0
15:27:55	-245,239	2322,417	16,362	11,572	11,029	8,478	9,297	21,3	963,21	22,992	2073,15	0	205,801	205,801	99,733	0	0	0	0	0	0	0
15:27:55	-265,38	2319,763	16,264	11,425	11,019	8,451	9,28	21,3	963,21	22,992	2073,397	0	205,801	205,801	99,733	0	0	0	0	0	0	0
15:27:55	-290,502	2316,858	16,216	11,523	11,005	8,421	9,263	21,3	963,21	22,992	2073,64	0	205,801	205,801	99,733	0	0	0	0	0	0	0
15:27:55	-169,458	2315,163	16,216	11,523	10,996	8,403	9,246	21,3	963,21	22,992	2073,881	0	205,801	205,801	99,733	0	0	0	0	0	0	0
15:27:55	-247,338	2312,69	16,216	11,621	10,982	8,378	9,229	21,3	963,21	22,992	2074,12	0	205,801	205,801	99,733	0	0	0	0	0	0	0
15:27:55	-262,06	2310,069	16,118	11,621	10,972	8,351	9,212	21,3	963,21	22,992	2074,356	0	205,801	205,801	99,733	0	0	0	0	0	0	0
15:27:55	-387,133	2306,198	15,971	11,621	10,958	8,311	9,194	21,3	963,21	22,992	2074,588	0	205,801	205,801	99,733	0	0	0	0	0	0	0
15:27:55	-167,309	2304,525	15,971	11,621	10,949	8,294	9,177	21,3	963,21	22,992	2074,818	0	205,801	205,801	99,733	0	0	0	0	0	0	0
15:27:56	-211,474	2302,41	15,923	11,572	10,939	8,272	9,159	21,3	963,21	22,992	2075,046	0	205,801	205,801	99,733	0	0	0	0	0	0	0
15:27:56	-213,549	2300,275	15,874	11,621	10,93	8,25	9,141	21,3	963,21	22,992	2075,271	0	205,801	205,801	99,733	0	0	0	0	0	0	0
15:27:56	-258,642	2297,688	15,776	11,718	10,92	8,223	9,123	21,3	963,21	22,992	2075,494	0	205,801	205,801	99,733	0	0	0	0	0	0	0
15:27:56	-213,5	2295,553	15,727	11,572	10,911	8,201	9,105	21,3	963,21	22,992	2075,714	0	205,801	205,801	99,733	0	0	0	0	0	0	0
15:27:56	-250,415	2293,049	15,727	11,523	10,897	8,175	9,087	21,3	963,21	22,992	2075,931	0	205,801	205,801	99,733	0	0	0	0	0	0	0
15:27:56	-259,643	2290,453	15,63	11,425	10,887	8,148	9,068	21,3	963,21	22,992	2076,146	0	205,801	205,801	99,733	0	0	0	0	0	0	0
15:27:56	-166,186	2288,791	15,63	11,377	10,878	8,131	9,05	21,3	963,21	22,992	2076,358	0	205,801	205,801	99,733	0	0	0	0	0	0	0
15:27:56	-245,971	2286,331	15,63	11,425	10,864	8,106	9,032	21,3	963,21	22,992	2076,568	0	205,801	205,801	99,733	0	0	0	0	0	0	0
15:27:56	-167,26	2284,658	15,63	11,523	10,854	8,089	9,013	21,3	963,21	22,992	2076,776	0	205,801	205,801	99,733	0	0	0	0	0	0	0
15:27:56	-213,403	2282,524	15,581	11,425	10,845	8,067	8,995	21,3	963,21	22,992	2076,982	0	205,801	205,801	99,733	0	0	0	0	0	0	0
15:27:56	-340,454	2279,12	15,483	11,523	10,831	8,032	8,976	21,3	963,21	22,992	2077,184	0	205,801	205,801	99,733	0	0	0	0	0	0	0
15:27:56	-177,417	2277,346	15,385	11,279	10,826	8,013	8,957	21,3	963,21	22,992	2077,384	0	205,801	205,801	99,733	0	0	0	0	0	0	0
15:27:56	-257,275	2274,773	15,288	11,425	10,817	7,987	8,938	21,3	963,21	22,992	2077,582	0	205,801	205,801	99,733	0	0	0	0	0	0	0
15:27:56	-297,949	2271,793	15,141	11,377	10,808	7,956	8,919	21,3	963,21	22,992	2077,776	0	205,801	205,801	99,733	0	0	0	0	0	0	0
15:27:56	-306,372	2268,73	14,995	11,279	10,798	7,925	8,899	21,3	963,21	22,992	2077,967	0	205,801	205,801	99,733	0	0	0	0	0	0	0
15:27:56	-163,842	2267,091	14,995	11,377	10,789	7,908	8,88	21,3	963,21	22,992	2078,156	0	205,801	205,801	99,733	0	0	0	0	0	0	0
15:27:56	-168,383	2265,407	14,995	11,279	10,779	7,89	8,86	21,3	963,21	22,992	2078,343	0	205,801	205,801	99,733	0	0	0	0	0	0	0
15:27:56	-152,685	2263,88	15,093	11,377	10,766	7,875	8,841	21,3	963,21	22,992	2078,529	0	205,801	205,801	99,733	0	0	0	0	0	0	0
15:27:56	-126,708	2262,613	15,141	11,377	10,756	7,861	8,822	21,3	963,21	22,992	2078,713	0	205,801	205,801	99,733	0	0	0	0	0	0	0
15:27:56	-240,527	2260,208	15,141	11,425	10,742	7,837	8,802	21,3	963,21	22,992	2078,894	0	205,801	205,801	99,733	0	0	0	0	0	0	0
15:27:56	-301,757	2257,191	14,995	11,523	10,733	7,806	8,783	21,3	963,21	22,992	2079,073	0	205,801	205,801	99,733	0	0	0	0	0	0	0
15:27:56	-134,497	2255,846	14,946	11,425	10,728	7,792	8,763	21,3	963,21	22,992	2079,25	0	205,801	205,801	99,733	0	0	0	0	0	0	0
15:27:56	-208,911	2253,756	14,897	11,425	10,719	7,77	8,744	21,3	963,21	22,992	2079,424	0	205,801	205,801	99,733	0	0	0	0	0	0	0
15:27:56	-401,098	2249,745	14,653	11,377	10,709	7,729	8,724	21,3	963,21	22,992	2079,595	0	205,801	205,801	99,733	0	0	0	0	0	0	0
15:27:56	-205,419	2247,691	14,604	11,377	10,7	7,708	8,704	21,3	963,21	22,992	2079,763	0	205,801	205,801	99,733	0	0	0	0	0	0	0
15:27:56	-122,241	2246,469	14,653	11,425	10,69	7,695	8,684	21,3	963,21	22,992	2079,929	0	205,801	205,801	99,733	0	0	0	0	0	0	0
15:27:56	-75,463	2245,714	14,751	11,425	10,681	7,687	8,665	21,3	963,21	22,992	2080,095	0	205,801	205,801	99,733	0	0	0	0	0	0	0
15:27:56	-231,787	2243,396	14,751	11,377	10,668	7,663	8,645	21,3	963,21	22,992	2080,259	0	205,801	205,801	99,733	0	0	0	0	0	0	0
15:27:56	-167,114	2241,725	14,751	11,279	10,658	7,646	8,626	21,2	962,75	22,992	2080,42	0	205,801	205,801	99,733	0	0	0	0	0	0	0
15:27:56	-263,842	2239,087	14,653	11,377	10,649	7,619	8,606	21,2	962,75	22,992	2080,579	0	205,801	205,801	99,733	0	0	0	0	0	0	0
15:27:56	-197,778	2237,109	14,604	11,425	10,64	7,599	8,586	21,2	962,75	22,992	2080,735	0	205,801	205,801	99,733	0	0	0	0	0	0	0
15:27:56	-298,315	2234,126	14,458	11,377	10,631	7,568	8,566	21,2	962,75	22,992	2080,888	0	205,801	205,801	99,733	0	0	0	0	0	0	0
15:27:56	-144,946	2232,676	14,409	11,279	10,625	7,553	8,546	21,2	962,75	22,992	2081,04	0	205,801	205,801	99,733	0	0	0	0	0	0	0
15:27:56	-250,097	2230,175	14,311	11,377	10,616	7,527	8,526	21,2	962,75	22,992	2081,189	0	205,801	205,801	99,733	0	0	0	0	0	0	0
15:27:56	-159,594	2228,579	14,311	11,377	10,607	7,511	8,506	21,2	962,75	22,992	2081,337	0	205,801	205,801	99,733	0	0	0	0	0	0	0
15:27:56	-202,099	2226,558	14,262	11,23	10,598	7,49	8,486	21,2	962,75	22,992	2081,482	0	205,801	205,801	99,733	0	0	0	0	0	0	0
15:27:56	-372,802	2222,83	13,969	11,181	10,593	7,451	8,466	21,2	962,75	22,992	2081,623	0	205,801	205,801	99,733	0	0	0	0	0	0	0
15:27:56	-110,449	2221,726	14,018	11,279	10,584	7,44	8,446	21,2	962,75	22,992	2081,763	0	205,801	205,801	99,733	0	0	0	0	0	0	0
15:27:56	-146,606	2220,26	14,116	11,279	10,571	7,425	8,426	21,2	962,75	22,992	2081,902	0	204,17	204,17	99,726	0	0	0	0	0	0	0
15:27:56	-97,485	2219,285	14,262	11,425	10,557	7,415	8,406	21,2	962,75	22,992	2082,039	0	204,17	204,17	99,726	0	0	0	0	0	0	0
15:27:56	-134,326	2217,942	14,311	11,377	10,547	7,401	8,386	21,2	962,75	22,992	2082,175	0	204,17	204,17	99,726	0	0	0	0	0	0	0
15:27:56	-181,03	2216,131	14,311	11,425	10,537	7,382	8,367	21,2	962,75	22,992	2082,309	0	204,17	204,17	99,726	0	0	0	0	0	0	0
15:27:56	-332,885	2212,803	14,116	11,377	10,528	7,348	8,347	21,2	962,75	22,992	2082,44	0	204,17	204,17	99,726	0	0	0	0	0	0	0
15:27:56	-26,44	2212,538	14,262	11,279	10,519	7,345	8,327	21,2	962,75	22,992	2082,57	0	204,17	204,17	99,726	0	0	0	0	0	0	0
15:27:56	-304,98	2209,488	14,165	11,377	10,507	7,314	8,307	21,2	962,75	22,992	2082,697	0	204,17	204,17	99,726	0	0	0	0	0	0	0
15:27:56	-207,25	2207,416	14,116	11,279	10,498	7,292	8,287	21,2	962,75	22,992	2082,822	0	204,17	204,17	99,726	0	0	0	0	0	0	0
15:27:56	-234,204	2205,074	13,969	11,279	10,492	7,268	8,267	21,2	962,75	22,992	2082,944	0	204,17	204,17	99,726	0	0	0	0	0	0	0
15:27:56	-160,473	2203,469	13,969	11,279	10,483	7,252	8,247	21,2	962,75	22,992	2083,065	0	204,17	204,17	99,726	0	0	0	0	0	0	0
15:27:56	-207,397	2201,395	13,921	11,23	10,474	7,23	8,228	21,2	962,75	22,992	2083,183	0	204,17	204,17	99,726	0	0	0	0	0	0	0
15:27:56	-234,497	2199,05	13,823	11,181	10,466	7,206	8,207	21,2	962,75	22,992	2083,299	0	204,17	204,17	99,726	0	0	0	0	0	0	0
15:27:56	-142,236	2197,628	13,823	11,084	10,458	7,192	8,188	21,2	962,75	22,992	2083,413	0	204,17	204,17	99,726	0	0	0	0	0	0	0
15:27:56	-234,936	2195,278	13,676	11,181	10,452	7,167	8,168	21,2	962,75	22,992	2083,525	0	204,17	204,17	99,726	0	0	0	0	0	0	0
15:27:56	-68,212	2194,596	13,774	11,084	10,443	7,16	8,148	21,2	962,75	22,992	2083,636	0	204,17	204,17	99,726	0	0	0	0	0	0	0
15:27:56	-248,535	2192,111	13,676	11,181	10,434	7,135	8,128	21,2	962,75	22,992	2083,744	0	204,17	204,17	99,726	0	0	0	0	0	0	0
15:27:56	-206,005	2190,051	13,628	11,181	10,425	7,113	8,108	21,2	962,75	22,992	2083,85	0	204,17	204,17	99,726	0	0	0	0	0	0	0
15:27:56	-230,297	2187,748	13,53	11,181	10,417	7,09	8,088	21,2	962,75	22,992	2083,954	0	204,17	204,17	99,726	0	0	0	0	0	0	0
15:27:56	-145,629	2186,292	13,481	11,084	10,412	7,075	8,068	21,2	962,75	22,992	2084,057	0	204,17	204,17	99,726	0	0	0	0	0	0	0
15:27:56	-137,792	2184,914	13,481	11,084	10,404	7,06	8,048	21,2	962,75	22,992	2084,158	0	204,17	204,17	99,726	0	0	0	0	0	0	0
15:27:56	-226,586	2182,648	13,432	11,23	10,394	7,037	8,029	21,2	962,75	22,992	2084,256	0	204,17	204,17	99,726	0	0	0	0	0	0	0
15:27:56	-159,326	2181,055	13,432	11,279	10,385	7,021	8,009	21,2	962,75	22,992	2084,353	0	204,17	204,17	99,726	0	0	0	0	0	0	0
15:27:56	-141,137	2179,643	13,432	11,084	10,377	7,006	7,989	21,2	962,75	22,992	2084,448	0	204,17	204,17	99,726	0	0	0	0	0	0	0
15:27:56	-190,087	2177,742	13,335	11,23	10,371	6,987	7,97	21,2	962,75	22,992	2084,541	0	204,17	204,17	99,726	0	0	0	0	0	0	0
15:27:56	-140,087	2176,341	13,335	11,181	10,363	6,972	7,95	21,2	962,75	22,992	2084,633	0	204,17	204,17	99,726	0	0	0	0	0	0	0
15:27:56	-234,472	2173,997	13,188	11,181	10,358	6,948	7,93	21,2	962,75	22,992	2084,722	0	204,17	204,17	99,726	0	0	0	0	0	0	0
15:27:56	-188,745	2172,109	13,139	11,084	10,349	6,928	7,911	21,2	962,75	22,992	2084,81	0	204,17	204,17	99,726	0	0	0	0	0	0	0
15:27:56	-115,869	2170,951	13,188	11,084	10,34	6,917	7,891	21,2	962,75	22,992	2084,896	0	204,17	204,17	99,726	0	0	0	0	0	0	0
15:27:56	-161,572	2169,335	13,188	11,084	10,331	6,9	7,872	21,2	962,75	22,992	2084,98	0	204,17	204,17	99,726	0	0	0	0	0	0	0
15:27:56	-145,336	2167,881	13,188	11,035	10,323	6,885	7,852	21,2	962,75	22,992	2085,063	0	204,17	204,17	99,726	0	0	0	0	0	0	0
15:27:56	-114,135	2166,74	13,188	11,084	10,316	6,873	7,833	21,2	962,75	22,992	2085,145	0	204,17	204,17	99,726	0	0	0	0	0	0	0
15:27:56	-190,82	2164,832	13,139	11,035	10,308	6,853	7,814	21,2	962,75	22,992	2085,225	0	204,17	204,17	99,726	0	0	0	0	0	0	0
15:27:56	-217,187	2162,66	12,993	10,888	10,304	6,831	7,795	21,2	962,75	22,992	2085,302	0	204,17	204,17	99,726	0	0	0	0	0	0	0
15:27:56	-247,387	2160,186	12,798	10,937	10,3	6,806	7,775	21,2	962,75	22,992	2085,377	0	204,17	204,17	99,726	0	0	0	0	0	0	0
15:27:56	-219,213	2157,994	12,651	10,888	10,295	6,783	7,756	21,2	962,75	22,992	2085,45	0	204,17	204,17	99,726	0	0	0	0	0	0	0
15:27:56	-172,631	2156,268	12,553	10,888	10,291	6,765	7,736	21,2	962,75	22,992	2085,521	0	204,17	204,17	99,726	0	0	0	0	0	0	0
15:27:56	-148,437	2154,783	12,553	10,84	10,282	6,75	7,717	21,2	962,75	22,992	2085,59	0	204,17	204,17	99,726	0	0	0	0	0	0	0
15:27:56	-7,153	2154,712	12,651	10,84	10,277	6,749	7,698	21,2	962,75	22,992	2085,659	0	204,17	204,17	99,726	0	0	0	0	0	0	0
15:27:56	-150,561	2153,206	12,651	10,888	10,268	6,734	7,679	21,2	962,75	22,992	2085,727	0	204,17	204,17	99,726	0	0	0	0	0	0	0
15:27:56	-151,782	2151,688	12,651	10,937	10,259	6,718	7,66	21,2	962,75	22,992	2085,793	0	204,17	204,17	99,726	0	0	0	0	0	0	0
15:27:56	-152,661	2150,162	12,651	10,937	10,251	6,702	7,642	21,2	962,75	22,992	2085,857	0	204,17	204,17	99,726	0	0	0	0	0	0	0
15:27:56	-83,911	2149,323	12,651	10,937	10,246	6,694	7,623	21,2	962,75	22,992	2085,92	0	204,17	204,17	99,726	0	0	0	0	0	0	0
15:27:56	-174,658	2147,576	12,553	11,035	10,241	6,676	7,604	21,2	962,75	22,992	2085,982	0	204,17	204,17	99,726	0	0	0	0	0	0	0
15:27:56	-174,853	2145,828	12,456	10,937	10,236	6,658	7,586	21,2	962,75	22,992	2086,042	0	204,17	204,17	99,726	0	0	0	0	0	0	0
15:27:56	-206,909	2143,758	12,309	10,937	10,232	6,636	7,567	21,2	962,75	22,992	2086,1	0	204,17	204,17	99,726	0	0	0	0	0	0	0
15:27:56	-175,805	2142	12,212	10,937	10,228	6,618	7,549	21,2	962,75	22,992	2086,156	0	204,17	204,17	99,726	0	0	0	0	0	0	0
15:27:56	-84,96	2141,151	12,212	10,888	10,223	6,609	7,53	21,2	962,75	22,992	2086,211	0	204,17	204,17	99,726	0	0	0	0	0	0	0
15:27:56	-156,982	2139,581	12,212	10,888	10,214	6,593	7,512	21,2	962,75	22,992	2086,264	0	204,17	204,17	99,726	0	0	0	0	0	0	0
15:27:56	-87,06	2138,71	12,212	10,888	10,209	6,584	7,494	21,2	962,75	22,992	2086,317	0	204,17	204,17	99,726	0	0	0	0	0	0	0
15:27:56	-131,469	2137,396	12,163	10,888	10,204	6,571	7,476	21,2	962,75	22,992	2086,368	0	204,17	204,17	99,726	0	0	0	0	0	0	0
15:27:56	-133,178	2136,064	12,163	10,84	10,196	6,557	7,458	21,2	962,75	22,992	2086,418	0	204,17	204,17	99,726	0	0	0	0	0	0	0
15:27:56	-177,856	2134,285	12,065	10,84	10,192	6,539	7,439	21,2	962,75	22,992	2086,465	0	204,17	204,17	99,726	0	0	0	0	0	0	0
15:27:56	-131,225	2132,973	12,016	10,84	10,187	6,525	7,422	21,2	962,75	22,992	2086,512	0	204,17	204,17	99,726	0	0	0	0	0	0	0
15:27:56	-75,244	2132,221	12,016	10,888	10,182	6,517	7,404	21,2	962,75	22,992	2086,558	0	204,17	204,17	99,726	0	0	0	0	0	0	0
15:27:56	-133,569	2130,885	11,967	10,742	10,177	6,503	7,386	21,2	962,75	22,992	2086,602	0	204,17	204,17	99,726	0	0	0	0	0	0	0
15:27:56	-166,796	2129,217	11,87	10,742	10,173	6,486	7,369	21,2	962,75	22,992	2086,645	0	204,17	204,17	99,726	0	0	0	0	0	0	0
15:27:56	3,491	2129,252	11,967	10,742	10,168	6,487	7,351	21,2	962,75	22,992	2086,687	0	204,17	204,17	99,726	0	0	0	0	0	0	0
15:27:56	-44,018	2128,812	12,016	10,84	10,163	6,482	7,334	21,2	962,75	22,992	2086,729	0	204,17	204,17	99,726	0	0	0	0	0	0	0
15:27:56	-199,047	2126,821	11,967	10,84	10,154	6,462	7,317	21,2	962,75	22,992	2086,769	0	204,17	204,17	99,726	0	0	0	0	0	0	0
15:27:56	-42,846	2126,393	12,016	10,84	10,149	6,457	7,3	21,2	962,75	22,992	2086,809	0	204,17	204,17	99,726	0	0	0	0	0	0	0
15:27:56	-123,706	2125,156	12,065	10,84	10,14	6,444	7,283	21,2	962,75	22,992	2086,847	0	204,17	204,17	99,726	0	0	0	0	0	0	0
15:27:56	-134,375	2123,812	12,016	10,84	10,135	6,431	7,267	21,2	962,75	22,992	2086,884	0	204,17	204,17	99,726	0	0	0	0	0	0	0
15:27:57	-146,484	2122,347	11,87	10,84	10,134	6,415	7,25	21,2	962,75	22,992	2086,919	0	204,17	204,17	99,726	0	0	0	0	0	0	0
15:27:57	-167,968	2120,667	11,772	10,84	10,13	6,398	7,233	21,2	962,75	22,992	2086,953	0	204,17	204,17	99,726	0	0	0	0	0	0	0
15:27:57	-215,039	2118,517	11,626	10,742	10,125	6,376	7,217	21,2	962,75	22,992	2086,985	0	204,17	204,17	99,726	0	0	0	0	0	0	0
15:27:57	-33,374	2118,183	11,674	10,742	10,121	6,373	7,2	21,2	962,75	22,992	2087,016	0	204,17	204,17	99,726	0	0	0	0	0	0	0
15:27:57	-161,108	2116,572	11,674	10,742	10,112	6,356	7,183	21,2	962,75	22,992	2087,045	0	204,17	204,17	99,726	0	0	0	0	0	0	0
15:27:57	-80,688	2115,765	11,674	10,742	10,107	6,348	7,167	21,2	962,75	22,992	2087,074	0	204,17	204,17	99,726	0	0	0	0	0	0	0
15:27:57	-81,689	2114,948	11,674	10,693	10,102	6,339	7,151	21,2	962,75	22,992	2087,102	0	204,17	204,17	99,726	0	0	0	0	0	0	0
15:27:57	-90,356	2114,045	11,674	10,742	10,097	6,33	7,135	21,2	962,75	22,992	2087,129	0	204,17	204,17	99,726	0	0	0	0	0	0	0
15:27:57	-81,713	2113,228	11,674	10,742	10,093	6,321	7,119	21,2	962,75	22,992	2087,155	0	204,17	204,17	99,726	0	0	0	0	0	0	0
15:27:57	-81,713	2112,411	11,674	10,693	10,088	6,313	7,103	21,2	962,75	22,992	2087,18	0	204,17	204,17	99,726	0	0	0	0	0	0	0
15:27:57	-129,003	2111,12	11,626	10,742	10,083	6,3	7,087	21,2	962,75	22,992	2087,204	0	204,17	204,17	99,726	0	0	0	0	0	0	0
15:27:57	-82,788	2110,293	11,626	10,693	10,078	6,291	7,072	21,2	962,75	22,992	2087,227	0	204,17	204,17	99,726	0	0	0	0	0	0	0
15:27:57	-173,046	2108,562	11,528	10,742	10,074	6,273	7,056	21,2	962,75	22,992	2087,248	0	204,17	204,17	99,726	0	0	0	0	0	0	0
15:27:57	-82,617	2107,736	11,528	10,742	10,069	6,265	7,04	21,2	962,75	22,992	2087,269	0	204,17	204,17	99,726	0	0	0	0	0	0	0
15:27:57	-127,905	2106,457	11,479	10,693	10,064	6,252	7,025	21,2	962,75	22,992	2087,288	0	204,17	204,17	99,726	0	0	0	0	0	0	0
15:27:57	-39,892	2106,058	11,528	10,742	10,059	6,248	7,01	21,2	962,75	22,992	2087,307	0	204,17	204,17	99,726	0	0	0	0	0	0	0
15:27:57	-83,837	2105,22	11,528	10,693	10,055	6,239	6,995	21,2	962,75	22,992	2087,325	0	204,17	204,17	99,726	0	0	0	0	0	0	0
15:27:57	-162,158	2103,598	11,528	10,742	10,046	6,222	6,979	21,2	962,75	22,992	2087,341	0	204,17	204,17	99,726	0	0	0	0	0	0	0
15:27:57	-83,813	2102,76	11,528	10,742	10,041	6,214	6,964	21,2	962,75	22,992	2087,356	0	204,17	204,17	99,726	0	0	0	0	0	0	0
15:27:57	-6,518	2102,695	11,528	10,693	10,04	6,213	6,95	21,2	962,75	22,992	2087,372	0	204,17	204,17	99,726	0	0	0	0	0	0	0
15:27:57	-124,707	2101,448	11,479	10,693	10,036	6,2	6,935	21,2	962,75	22,992	2087,386	0	204,17	204,17	99,726	0	0	0	0	0	0	0
15:27:57	-220,19	2099,246	11,333	10,693	10,031	6,177	6,92	21,2	962,75	22,992	2087,398	0	204,17	204,17	99,726	0	0	0	0	0	0	0
15:27:57	-135,302	2097,893	11,186	10,693	10,031	6,163	6,905	21,2	962,75	22,992	2087,408	0	204,17	204,17	99,726	0	0	0	0	0	0	0
15:27:57	-135,253	2096,54	11,04	10,547	10,031	6,149	6,89	21,2	962,75	22,992	2087,418	0	204,17	204,17	99,726	0	0	0	0	0	0	0
15:27:57	-79,565	2095,744	11,04	10,595	10,027	6,141	6,876	21,2	962,75	22,992	2087,426	0	204,17	204,17	99,726	0	0	0	0	0	0	0
15:27:57	49,365	2096,238	11,186	10,547	10,022	6,146	6,861	21,2	962,75	22,992	2087,435	0	204,17	204,17	99,726	0	0	0	0	0	0	0
15:27:57	5,346	2096,292	11,284	10,547	10,017	6,147	6,847	21,2	962,75	22,992	2087,443	0	204,17	204,17	99,726	0	0	0	0	0	0	0
15:27:57	-31,298	2095,979	11,43	10,595	10,007	6,144	6,834	21,2	962,75	22,992	2087,452	0	204,17	204,17	99,726	0	0	0	0	0	0	0
15:27:57	-41,894	2095,56	11,479	10,742	10,002	6,139	6,82	21,1	962,289	22,992	2087,46	0	204,17	204,17	99,726	0	0	0	0	0	0	0
15:27:57	-120,288	2094,357	11,528	10,84	9,993	6,127	6,806	21,1	962,289	22,992	2087,467	0	204,17	204,17	99,726	0	0	0	0	0	0	0
15:27:57	-127,856	2093,078	11,479	10,84	9,988	6,114	6,793	21,1	962,289	22,992	2087,472	0	204,17	204,17	99,726	0	0	0	0	0	0	0
15:27:57	-48,437	2092,594	11,43	10,84	9,988	6,109	6,779	21,1	962,289	22,992	2087,478	0	204,17	204,17	99,726	0	0	0	0	0	0	0
15:27:57	-135,229	2091,242	11,284	10,742	9,988	6,095	6,766	21,1	962,289	22,992	2087,481	0	204,17	204,17	99,726	0	0	0	0	0	0	0
15:27:57	-82,69	2090,415	11,284	10,742	9,983	6,086	6,753	21,1	962,289	22,992	2087,484	0	204,17	204,17	99,726	0	0	0	0	0	0	0
15:27:57	-172,875	2088,686	11,186	10,693	9,979	6,068	6,739	21,1	962,289	22,992	2087,485	0	204,17	204,17	99,726	0	0	0	0	0	0	0
15:27:57	3,173	2088,718	11,284	10,693	9,974	6,069	6,726	21,1	962,289	22,992	2087,487	0	204,17	204,17	99,726	0	0	0	0	0	0	0
15:27:57	-82,763	2087,89	11,284	10,595	9,969	6,06	6,713	21,1	962,289	22,992	2087,487	0	204,17	204,17	99,726	0	0	0	0	0	0	0
15:27:57	-83,789	2087,052	11,284	10,595	9,964	6,052	6,7	21,1	962,289	22,992	2087,052	0	204,17	204,17	99,726	0	0	0	0	0	0	0
15:27:57	-177,197	2085,28	11,186	10,595	9,959	6,033	6,687	21,1	962,289	22,992	2085,28	0	203,612	203,612	99,724	0	0	0	0	0	0	0
15:27:57	0	2085,28	11,186	10,693	9,959	6,033	6,674	21,1	962,289	22,992	2085,28	0	203,612	203,612	99,724	0	0	0	0	0	0	0
15:27:57	7,495	2085,355	11,284	10,693	9,955	6,034	6,662	21,1	962,289	22,992	2085,28	0	203,612	203,612	99,724	0	0	0	0	0	0	0
15:27:57	-170,947	2083,646	11,284	10,693	9,945	6,016	6,649	21,1	962,289	22,992	2083,646	0	203,612	203,612	99,724	0	0	0	0	0	0	0
15:27:57	0	2083,646	11,284	10,693	9,945	6,016	6,637	21,1	962,289	22,992	2083,646	0	203,612	203,612	99,724	0	0	0	0	0	0	0
15:27:57	-173,828	2081,907	11,186	10,693	9,94	5,999	6,624	21,1	962,289	22,992	2081,907	0	203,612	203,612	99,724	0	0	0	0	0	0	0
15:27:57	6,25	2081,97	11,284	10,693	9,935	5,999	6,612	21,1	962,289	22,992	2081,907	0	203,612	203,612	99,724	0	0	0	0	0	0	0
15:27:57	-173,828	2080,231	11,186	10,693	9,931	5,981	6,599	21,1	962,289	22,992	2080,231	0	203,612	203,612	99,724	0	0	0	0	0	0	0
15:27:57	-135,009	2078,881	11,04	10,595	9,931	5,967	6,587	21,1	962,289	22,992	2078,881	0	203,612	203,612	99,724	0	0	0	0	0	0	0
15:27:57	-85,888	2078,023	11,04	10,547	9,926	5,958	6,575	21,1	962,289	22,992	2078,023	0	203,612	203,612	99,724	0	0	0	0	0	0	0
15:27:57	-44,995	2077,573	10,991	10,498	9,926	5,954	6,563	21,1	962,289	22,992	2077,573	0	203,612	203,612	99,724	0	0	0	0	0	0	0
15:27:57	-86,083	2076,712	10,991	10,547	9,921	5,945	6,55	21,1	962,289	22,992	2076,712	0	203,612	203,612	99,724	0	0	0	0	0	0	0
15:27:57	-128,71	2075,425	10,942	10,498	9,916	5,932	6,538	21,1	962,289	22,992	2075,425	0	203,612	203,612	99,724	0	0	0	0	0	0	0
15:27:57	89,965	2076,324	11,04	10,547	9,916	5,941	6,527	21,1	962,289	22,992	2075,426	0	203,612	203,612	99,724	0	0	0	0	0	0	0
15:27:57	-84,838	2075,476	11,04	10,547	9,911	5,932	6,515	21,1	962,289	22,992	2075,426	0	203,612	203,612	99,724	0	0	0	0	0	0	0
15:27:57	-84,838	2074,627	11,04	10,547	9,906	5,923	6,503	21,1	962,289	22,992	2074,627	0	203,612	203,612	99,724	0	0	0	0	0	0	0
15:27:57	-84,814	2073,779	11,04	10,595	9,902	5,915	6,492	21,1	962,289	22,992	2073,779	0	203,612	203,612	99,724	0	0	0	0	0	0	0
15:27:57	4,956	2073,829	11,137	10,547	9,897	5,915	6,481	21,1	962,289	22,992	2073,779	0	203,612	203,612	99,724	0	0	0	0	0	0	0
15:27:57	-39,892	2073,43	11,186	10,595	9,892	5,911	6,469	21,1	962,289	22,992	2073,43	0	203,612	203,612	99,724	0	0	0	0	0	0	0
15:27:57	-84,838	2072,582	11,186	10,693	9,887	5,902	6,458	21,1	962,289	22,992	2072,582	0	203,612	203,612	99,724	0	0	0	0	0	0	0
15:27:57	-129,833	2071,283	11,137	10,693	9,882	5,889	6,447	21,1	962,289	22,992	2071,283	0	203,612	203,612	99,724	0	0	0	0	0	0	0
15:27:57	-84,838	2070,435	11,137	10,595	9,878	5,88	6,436	21,1	962,289	22,992	2070,435	0	203,612	203,612	99,724	0	0	0	0	0	0	0
15:27:57	0	2070,435	11,137	10,693	9,878	5,88	6,425	21,1	962,289	22,992	2070,435	0	203,612	203,612	99,724	0	0	0	0	0	0	0
15:27:57	-175,781	2068,677	11,04	10,693	9,873	5,862	6,414	21,1	962,289	22,992	2068,677	0	203,612	203,612	99,724	0	0	0	0	0	0	0
15:27:57	0	2068,677	11,04	10,595	9,873	5,862	6,403	21,1	962,289	22,992	2068,677	0	203,612	203,612	99,724	0	0	0	0	0	0	0
15:27:57	-83,959	2067,837	11,04	10,547	9,868	5,853	6,392	21,1	962,289	22,992	2067,837	0	203,612	203,612	99,724	0	0	0	0	0	0	0
15:27:57	-89,868	2066,939	10,942	10,498	9,868	5,844	6,382	21,1	962,289	22,992	2066,939	0	203,612	203,612	99,724	0	0	0	0	0	0	0
15:27:57	-173,657	2065,202	10,844	10,498	9,863	5,826	6,371	21,1	962,289	22,992	2065,202	0	203,612	203,612	99,724	0	0	0	0	0	0	0
15:27:57	89,892	2066,101	10,942	10,4	9,863	5,836	6,36	21,1	962,289	22,992	2065,203	0	203,612	203,612	99,724	0	0	0	0	0	0	0
15:27:57	-175,756	2064,344	10,844	10,547	9,858	5,817	6,35	21,1	962,289	22,992	2064,344	0	203,612	203,612	99,724	0	0	0	0	0	0	0
15:27:57	-83,74	2063,506	10,844	10,498	9,854	5,809	6,339	21,1	962,289	22,992	2063,506	0	203,612	203,612	99,724	0	0	0	0	0	0	0
15:27:57	6,079	2063,567	10,942	10,498	9,849	5,809	6,329	21,1	962,289	22,992	2063,506	0	203,612	203,612	99,724	0	0	0	0	0	0	0
15:27:57	-39,916	2063,168	10,991	10,547	9,844	5,805	6,318	21,1	962,289	22,992	2063,168	0	203,612	203,612	99,724	0	0	0	0	0	0	0
15:27:57	-83,764	2062,33	10,991	10,595	9,839	5,797	6,308	21,1	962,289	22,992	2062,33	0	203,612	203,612	99,724	0	0	0	0	0	0	0
15:27:57	48,706	2062,817	11,137	10,742	9,834	5,802	6,298	21,1	962,289	22,992	2062,331	0	203,612	203,612	99,724	0	0	0	0	0	0	0
15:27:57	-37,817	2062,439	11,186	10,693	9,83	5,798	6,288	21,1	962,289	22,992	2062,331	0	203,612	203,612	99,724	0	0	0	0	0	0	0
15:27:57	-131,86	2061,12	11,137	10,693	9,825	5,784	6,279	21,1	962,289	22,992	2061,12	0	203,612	203,612	99,724	0	0	0	0	0	0	0
15:27:57	-134,716	2059,773	10,991	10,595	9,825	5,77	6,269	21,1	962,289	22,992	2059,773	0	203,612	203,612	99,724	0	0	0	0	0	0	0
15:27:57	-44,897	2059,324	10,942	10,498	9,825	5,766	6,259	21,1	962,289	22,992	2059,324	0	203,612	203,612	99,724	0	0	0	0	0	0	0
15:27:57	-172,534	2057,599	10,844	10,498	9,82	5,748	6,249	21,1	962,289	22,992	2057,599	0	203,612	203,612	99,724	0	0	0	0	0	0	0
15:27:57	-81,616	2056,783	10,844	10,547	9,815	5,74	6,239	21,1	962,289	22,992	2056,783	0	203,612	203,612	99,724	0	0	0	0	0	0	0
15:27:57	-4,248	2056,74	10,844	10,498	9,815	5,739	6,229	21,1	962,289	22,992	2056,74	0	203,612	203,612	99,724	0	0	0	0	0	0	0
15:27:57	-81,616	2055,924	10,844	10,498	9,81	5,731	6,219	21,1	962,289	22,992	2055,924	0	203,612	203,612	99,724	0	0	0	0	0	0	0
15:27:57	48,754	2056,412	10,991	10,547	9,806	5,736	6,21	21,1	962,289	22,992	2055,925	0	203,612	203,612	99,724	0	0	0	0	0	0	0
15:27:57	-86,059	2055,551	10,991	10,547	9,801	5,727	6,2	21,1	962,289	22,992	2055,551	0	203,612	203,612	99,724	0	0	0	0	0	0	0
15:27:57	-125,317	2054,298	10,942	10,547	9,796	5,714	6,191	21,1	962,289	22,992	2054,298	0	203,612	203,612	99,724	0	0	0	0	0	0	0
15:27:57	0	2054,298	10,942	10,498	9,796	5,714	6,181	21,1	962,289	22,992	2054,298	0	203,612	203,612	99,724	0	0	0	0	0	0	0
15:27:57	-140,039	2052,898	10,796	10,351	9,796	5,699	6,172	21,1	962,289	22,992	2052,898	0	203,612	203,612	99,724	0	0	0	0	0	0	0
15:27:57	-169,238	2051,205	10,698	10,351	9,791	5,682	6,162	21,1	962,289	22,992	2051,205	0	203,612	203,612	99,724	0	0	0	0	0	0	0
15:27:57	0	2051,205	10,698	10,498	9,791	5,682	6,153	21,1	962,289	22,992	2051,205	0	203,612	203,612	99,724	0	0	0	0	0	0	0
15:27:57	3,833	2051,243	10,796	10,351	9,786	5,682	6,144	21,1	962,289	22,992	2051,205	0	203,612	203,612	99,724	0	0	0	0	0	0	0
15:27:57	-85,888	2050,385	10,796	10,498	9,781	5,674	6,134	21,1	962,289	22,992	2050,385	0	203,612	203,612	99,724	0	0	0	0	0	0	0
15:27:57	-39,941	2049,985	10,844	10,498	9,777	5,669	6,125	21,1	962,289	22,992	2049,985	0	203,612	203,612	99,724	0	0	0	0	0	0	0
15:27:57	-79,516	2049,19	10,844	10,547	9,772	5,661	6,116	21,1	962,289	22,992	2049,19	0	203,612	203,612	99,724	0	0	0	0	0	0	0
15:27:57	5,932	2049,249	10,942	10,547	9,767	5,662	6,107	21,1	962,289	22,992	2049,19	0	203,612	203,612	99,724	0	0	0	0	0	0	0
15:27:57	-85,888	2048,39	10,942	10,595	9,763	5,653	6,098	21,1	962,289	22,992	2048,39	0	203,612	203,612	99,724	0	0	0	0	0	0	0
15:27:57	38,354	2048,774	10,991	10,595	9,762	5,657	6,09	21,1	962,289	22,992	2048,391	0	203,612	203,612	99,724	0	0	0	0	0	0	0
15:27:57	-211,792	2046,656	10,844	10,547	9,758	5,635	6,081	21,1	962,289	22,992	2046,656	0	203,612	203,612	99,724	0	0	0	0	0	0	0
15:27:57	0	2046,656	10,844	10,595	9,758	5,635	6,072	21,1	962,289	22,992	2046,656	0	203,612	203,612	99,724	0	0	0	0	0	0	0
15:27:57	-83,752	2045,819	10,844	10,547	9,753	5,627	6,063	21,1	962,289	22,992	2045,819	0	203,612	203,612	99,724	0	0	0	0	0	0	0
15:27:57	82,092	2046,639	10,942	10,547	9,753	5,635	6,055	21,1	962,289	22,992	2045,819	0	203,612	203,612	99,724	0	0	0	0	0	0	0
15:27:57	-173,413	2044,905	10,844	10,498	9,748	5,617	6,046	21,1	962,289	22,992	2044,905	0	203,612	203,612	99,724	0	0	0	0	0	0	0
15:27:58	-76,379	2044,142	10,844	10,4	9,743	5,609	6,038	21,1	962,289	22,992	2044,142	0	203,612	203,612	99,724	0	0	0	0	0	0	0
15:27:58	-7,373	2044,068	10,844	10,4	9,743	5,608	6,029	21,1	962,289	22,992	2044,068	0	203,612	203,612	99,724	0	0	0	0	0	0	0
15:27:58	-83,789	2043,23	10,844	10,4	9,738	5,6	6,021	21,1	962,289	22,992	2043,23	0	203,612	203,612	99,724	0	0	0	0	0	0	0
15:27:58	-75,28	2042,477	10,844	10,4	9,734	5,592	6,013	21,1	962,289	22,992	2042,477	0	203,612	203,612	99,724	0	0	0	0	0	0	0
15:27:58	-52,221	2041,955	10,796	10,498	9,734	5,587	6,004	21,1	962,289	22,992	2041,955	0	203,612	203,612	99,724	0	0	0	0	0	0	0
15:27:58	0	2041,955	10,796	10,498	9,734	5,587	5,996	21,1	962,289	22,992	2041,955	0	203,612	203,612	99,724	0	0	0	0	0	0	0
15:27:58	-83,752	2041,117	10,796	10,4	9,729	5,578	5,988	21,1	962,289	22,992	2041,117	0	203,612	203,612	99,724	0	0	0	0	0	0	0
15:27:58	-89,624	2040,221	10,698	10,4	9,729	5,569	5,98	21,1	962,289	22,992	2040,221	0	203,612	203,612	99,724	0	0	0	0	0	0	0
15:27:58	-134,375	2038,877	10,551	10,351	9,729	5,555	5,971	21,1	962,289	22,992	2038,877	0	203,612	203,612	99,724	0	0	0	0	0	0	0
15:27:58	-44,787	2038,429	10,503	10,205	9,729	5,55	5,963	21,1	962,289	22,992	2038,429	0	203,612	203,612	99,724	0	0	0	0	0	0	0
15:27:58	0	2038,429	10,503	10,351	9,729	5,55	5,955	21,1	962,289	22,992	2038,429	0	203,612	203,612	99,724	0	0	0	0	0	0	0
15:27:58	-82,666	2037,603	10,503	10,351	9,724	5,542	5,947	21,1	962,289	22,992	2037,603	0	203,612	203,612	99,724	0	0	0	0	0	0	0
15:27:58	51,684	2038,12	10,649	10,351	9,719	5,547	5,939	21,1	962,289	22,992	2037,603	0	203,612	203,612	99,724	0	0	0	0	0	0	0
15:27:58	43,054	2038,55	10,796	10,547	9,714	5,552	5,931	21,1	962,289	22,992	2037,604	0	203,612	203,612	99,724	0	0	0	0	0	0	0
15:27:58	-109,875	2037,451	10,844	10,547	9,705	5,54	5,924	21,1	962,289	22,992	2037,451	0	203,612	203,612	99,724	0	0	0	0	0	0	0
15:27:58	-90,258	2036,549	10,844	10,498	9,7	5,531	5,916	21,1	962,289	22,992	2036,549	0	203,612	203,612	99,724	0	0	0	0	0	0	0
15:27:58	-8,63	2036,463	10,844	10,547	9,7	5,53	5,908	21,1	962,289	22,992	2036,463	0	203,612	203,612	99,724	0	0	0	0	0	0	0
15:27:58	-116,735	2035,295	10,796	10,595	9,696	5,518	5,901	21,1	962,289	22,992	2035,295	0	203,612	203,612	99,724	0	0	0	0	0	0	0
15:27:58	-89,562	2034,4	10,698	10,498	9,696	5,509	5,893	21,1	962,289	22,992	2034,4	0	203,612	203,612	99,724	0	0	0	0	0	0	0
15:27:58	-134,301	2033,057	10,551	10,351	9,696	5,495	5,885	21,1	962,289	22,992	2033,057	0	203,612	203,612	99,724	0	0	0	0	0	0	0
15:27:58	-54,418	2032,512	10,503	10,302	9,695	5,489	5,878	21,1	962,289	22,992	2032,512	0	203,612	203,612	99,724	0	0	0	0	0	0	0
15:27:58	-34,582	2032,167	10,551	10,351	9,691	5,486	5,87	21,1	962,289	22,992	2032,167	0	203,612	203,612	99,724	0	0	0	0	0	0	0
15:27:58	-80,578	2031,361	10,551	10,351	9,686	5,477	5,862	21,1	962,289	22,992	2031,361	0	203,612	203,612	99,724	0	0	0	0	0	0	0
15:27:58	9,997	2031,461	10,649	10,498	9,682	5,478	5,855	21,1	962,289	22,992	2031,361	0	203,612	203,612	99,724	0	0	0	0	0	0	0
15:27:58	-79,333	2030,667	10,649	10,4	9,677	5,47	5,847	21,1	962,289	22,992	2030,667	0	203,612	203,612	99,724	0	0	0	0	0	0	0
15:27:58	-10,729	2030,56	10,649	10,4	9,676	5,469	5,84	21,1	962,289	22,992	2030,56	0	203,612	203,612	99,724	0	0	0	0	0	0	0
15:27:58	-24,06	2030,32	10,698	10,498	9,673	5,467	5,832	21,1	962,289	22,992	2030,32	0	203,612	203,612	99,724	0	0	0	0	0	0	0
15:27:58	-54,418	2029,775	10,649	10,547	9,672	5,461	5,825	21,1	962,289	22,992	2029,775	0	203,612	203,612	99,724	0	0	0	0	0	0	0
15:27:58	0	2029,775	10,649	10,302	9,672	5,461	5,818	21,1	961,32	22,992	2029,775	0	203,612	203,612	99,724	0	0	0	0	0	0	0
15:27:58	-77,258	2029,003	10,649	10,351	9,667	5,453	5,811	21,1	961,32	22,992	2029,003	0	203,612	203,612	99,724	0	0	0	0	0	0	0
15:27:58	0	2029,003	10,649	10,351	9,667	5,453	5,804	21,1	961,32	22,992	2029,003	0	203,612	203,612	99,724	0	0	0	0	0	0	0
15:27:58	-134,24	2027,66	10,503	10,205	9,667	5,439	5,797	21,1	961,32	22,992	2027,66	0	203,612	203,612	99,724	0	0	0	0	0	0	0
15:27:58	-78,271	2026,878	10,503	10,205	9,663	5,431	5,789	21,1	961,32	22,992	2026,878	0	203,612	203,612	99,724	0	0	0	0	0	0	0
15:27:58	34,008	2027,218	10,551	10,351	9,662	5,435	5,783	21,1	961,32	22,992	2026,878	0	203,612	203,612	99,724	0	0	0	0	0	0	0
15:27:58	10,998	2027,328	10,649	10,302	9,658	5,436	5,776	21,1	961,32	22,992	2026,878	0	203,612	203,612	99,724	0	0	0	0	0	0	0
15:27:58	-166,687	2025,661	10,551	10,302	9,654	5,419	5,769	21,1	961,32	22,992	2025,661	0	203,612	203,612	99,724	0	0	0	0	0	0	0
15:27:58	78,747	2026,448	10,649	10,4	9,653	5,427	5,762	21,1	961,32	22,992	2025,662	0	203,612	203,612	99,724	0	0	0	0	0	0	0
15:27:58	-44,482	2026,003	10,698	10,498	9,648	5,422	5,755	21,1	961,32	22,992	2025,662	0	203,612	203,612	99,724	0	0	0	0	0	0	0
15:27:58	-76,184	2025,242	10,698	10,547	9,644	5,414	5,749	21,1	961,32	22,992	2025,242	0	203,254	203,254	99,723	0	0	0	0	0	0	0
15:27:58	-44,726	2024,794	10,649	10,351	9,644	5,41	5,742	21,1	961,32	22,992	2024,794	0	203,254	203,254	99,723	0	0	0	0	0	0	0
15:27:58	-89,453	2023,9	10,551	10,302	9,644	5,401	5,735	21,1	961,32	22,992	2023,9	0	203,254	203,254	99,723	0	0	0	0	0	0	0
15:27:58	-122,106	2022,679	10,503	10,302	9,639	5,388	5,729	21,1	961,32	22,992	2022,679	0	203,254	203,254	99,723	0	0	0	0	0	0	0
15:27:58	0	2022,679	10,503	10,302	9,639	5,388	5,722	21,1	961,32	22,992	2022,679	0	203,254	203,254	99,723	0	0	0	0	0	0	0
15:27:58	-56,506	2022,114	10,454	10,156	9,638	5,382	5,715	21,1	961,32	22,992	2022,114	0	203,254	203,254	99,723	0	0	0	0	0	0	0
15:27:58	0	2022,114	10,454	10,156	9,638	5,382	5,709	21,1	961,32	22,992	2022,114	0	203,254	203,254	99,723	0	0	0	0	0	0	0
15:27:58	-63,317	2021,481	10,454	10,156	9,635	5,376	5,702	21,1	961,32	22,992	2021,481	0	203,254	203,254	99,723	0	0	0	0	0	0	0
15:27:58	-102,258	2020,458	10,356	10,156	9,634	5,365	5,696	21,1	961,32	22,992	2020,458	0	203,254	203,254	99,723	0	0	0	0	0	0	0
15:27:58	-75,073	2019,707	10,356	10,156	9,63	5,357	5,689	21,1	961,32	22,992	2019,707	0	203,254	203,254	99,723	0	0	0	0	0	0	0
15:27:58	47,009	2020,177	10,503	10,205	9,625	5,362	5,682	21,1	961,32	22,992	2019,708	0	203,254	203,254	99,723	0	0	0	0	0	0	0
15:27:58	-30,395	2019,873	10,551	10,4	9,621	5,359	5,676	21,1	961,32	22,992	2019,708	0	203,254	203,254	99,723	0	0	0	0	0	0	0
15:27:58	0	2019,873	10,551	10,351	9,621	5,359	5,67	21,1	961,32	22,992	2019,708	0	203,254	203,254	99,723	0	0	0	0	0	0	0
15:27:58	-119,812	2018,675	10,503	10,351	9,616	5,347	5,664	21,1	961,32	22,992	2018,675	0	203,254	203,254	99,723	0	0	0	0	0	0	0
15:27:58	0	2018,675	10,503	10,498	9,616	5,347	5,657	21,1	961,32	22,992	2018,675	0	203,254	203,254	99,723	0	0	0	0	0	0	0
15:27:58	-56,457	2018,111	10,454	10,351	9,616	5,341	5,651	21,1	961,32	22,992	2018,111	0	203,254	203,254	99,723	0	0	0	0	0	0	0
15:27:58	0	2018,111	10,454	10,351	9,616	5,341	5,645	21,1	961,32	22,992	2018,111	0	203,254	203,254	99,723	0	0	0	0	0	0	0
15:27:58	0	2018,111	10,454	10,302	9,616	5,341	5,639	21,1	961,32	22,992	2018,111	0	203,254	203,254	99,723	0	0	0	0	0	0	0
15:27:58	-30,615	2017,804	10,503	10,351	9,611	5,338	5,633	21,1	961,32	22,992	2017,804	0	203,254	203,254	99,723	0	0	0	0	0	0	0
15:27:58	-11,779	2017,687	10,503	10,302	9,611	5,336	5,627	21,1	961,32	22,992	2017,687	0	203,254	203,254	99,723	0	0	0	0	0	0	0
15:27:58	-29,382	2017,393	10,551	10,351	9,607	5,333	5,622	21,1	961,32	22,992	2017,393	0	203,254	203,254	99,723	0	0	0	0	0	0	0
15:27:58	-56,628	2016,827	10,649	10,351	9,598	5,328	5,616	21,1	961,32	22,992	2016,827	0	203,254	203,254	99,723	0	0	0	0	0	0	0
15:27:58	-41,149	2016,415	10,698	10,4	9,593	5,323	5,61	21,1	961,32	22,992	2016,415	0	203,254	203,254	99,723	0	0	0	0	0	0	0
15:27:58	-12,866	2016,286	10,698	10,498	9,593	5,322	5,604	21,1	961,32	22,992	2016,286	0	203,254	203,254	99,723	0	0	0	0	0	0	0
15:27:58	-72,998	2015,556	10,698	10,498	9,588	5,315	5,599	21,1	961,32	22,992	2015,556	0	203,254	203,254	99,723	0	0	0	0	0	0	0
15:27:58	-44,677	2015,11	10,649	10,4	9,588	5,31	5,593	21,1	961,32	22,992	2015,11	0	203,254	203,254	99,723	0	0	0	0	0	0	0
15:27:58	-89,367	2014,216	10,551	10,351	9,588	5,301	5,587	21,1	961,32	22,992	2014,216	0	203,254	203,254	99,723	0	0	0	0	0	0	0
15:27:58	-44,665	2013,769	10,503	10,351	9,588	5,296	5,582	21,1	961,32	22,992	2013,769	0	203,254	203,254	99,723	0	0	0	0	0	0	0
15:27:58	-44,653	2013,323	10,454	10,4	9,588	5,291	5,576	21,1	961,32	22,992	2013,323	0	203,254	203,254	99,723	0	0	0	0	0	0	0
15:27:58	-147,033	2011,852	10,307	10,205	9,588	5,276	5,57	21,1	961,32	22,992	2011,852	0	203,254	203,254	99,723	0	0	0	0	0	0	0
15:27:58	-57,824	2011,274	10,307	10,009	9,584	5,27	5,564	21,1	961,32	22,992	2011,274	0	203,254	203,254	99,723	0	0	0	0	0	0	0
15:27:58	49,157	2011,766	10,454	10,302	9,58	5,275	5,559	21,1	961,32	22,992	2011,275	0	203,254	203,254	99,723	0	0	0	0	0	0	0
15:27:58	30,615	2012,072	10,503	10,4	9,579	5,279	5,553	21,1	961,32	22,992	2011,276	0	203,254	203,254	99,723	0	0	0	0	0	0	0
15:27:58	-70,898	2011,363	10,503	10,205	9,575	5,271	5,548	21,1	961,32	22,992	2011,276	0	203,254	203,254	99,723	0	0	0	0	0	0	0
15:27:58	-58,557	2010,777	10,454	10,302	9,574	5,265	5,542	21,1	961,32	22,992	2010,777	0	203,254	203,254	99,723	0	0	0	0	0	0	0
15:27:58	-71,936	2010,058	10,454	10,351	9,57	5,258	5,536	21,1	961,32	22,992	2010,058	0	203,254	203,254	99,723	0	0	0	0	0	0	0
15:27:58	-89,282	2009,165	10,356	10,302	9,57	5,249	5,531	21,1	961,32	22,992	2009,165	0	203,254	203,254	99,723	0	0	0	0	0	0	0
15:27:58	0	2009,165	10,356	10,302	9,57	5,249	5,525	21,1	961,32	22,992	2009,165	0	203,254	203,254	99,723	0	0	0	0	0	0	0
15:27:58	19,445	2009,36	10,454	10,205	9,566	5,251	5,52	21,1	961,32	22,992	2009,165	0	203,254	203,254	99,723	0	0	0	0	0	0	0
15:27:58	-13,879	2009,221	10,454	10,205	9,565	5,249	5,515	21,1	961,32	22,992	2009,166	0	203,254	203,254	99,723	0	0	0	0	0	0	0
15:27:58	-39,086	2008,83	10,503	10,351	9,56	5,245	5,509	21,1	961,32	22,992	2008,83	0	203,254	203,254	99,723	0	0	0	0	0	0	0
15:27:58	-25,17	2008,578	10,551	10,4	9,556	5,243	5,504	21,1	961,32	22,992	2008,578	0	203,254	203,254	99,723	0	0	0	0	0	0	0
15:27:58	75,402	2009,332	10,649	10,4	9,556	5,25	5,499	21,1	961,32	22,992	2008,579	0	203,254	203,254	99,723	0	0	0	0	0	0	0
15:27:58	-159,143	2007,741	10,551	10,4	9,552	5,234	5,494	21,1	961,32	22,992	2007,741	0	203,254	203,254	99,723	0	0	0	0	0	0	0
15:27:58	-44,665	2007,294	10,503	10,4	9,552	5,229	5,489	21,1	961,32	22,992	2007,294	0	203,254	203,254	99,723	0	0	0	0	0	0	0
15:27:58	-44,628	2006,848	10,454	10,302	9,552	5,225	5,484	21,1	961,32	22,992	2006,848	0	203,254	203,254	99,723	0	0	0	0	0	0	0
15:27:58	-89,245	2005,955	10,356	10,302	9,552	5,216	5,478	21,1	961,32	22,992	2005,955	0	203,254	203,254	99,723	0	0	0	0	0	0	0
15:27:58	0	2005,955	10,356	10,205	9,552	5,216	5,473	21,1	961,32	22,992	2005,956	0	203,254	203,254	99,723	0	0	0	0	0	0	0
15:27:58	-58,52	2005,37	10,307	10,156	9,551	5,21	5,468	21,1	961,32	22,992	2005,37	0	203,254	203,254	99,723	0	0	0	0	0	0	0
15:27:58	-89,257	2004,478	10,21	10,058	9,551	5,2	5,463	21,1	961,32	22,992	2004,478	0	203,254	203,254	99,723	0	0	0	0	0	0	0
15:27:58	0	2004,478	10,21	10,058	9,551	5,2	5,458	21,1	961,32	22,992	2004,478	0	203,254	203,254	99,723	0	0	0	0	0	0	0
15:27:58	0	2004,478	10,21	10,058	9,551	5,2	5,453	21,1	961,32	22,992	2004,478	0	203,254	203,254	99,723	0	0	0	0	0	0	0
15:27:58	-69,812	2003,78	10,21	10,009	9,547	5,193	5,447	21,1	961,32	22,992	2003,78	0	203,254	203,254	99,723	0	0	0	0	0	0	0
15:27:58	0	2003,78	10,21	10,009	9,547	5,193	5,442	21,1	961,32	22,992	2003,78	0	203,254	203,254	99,723	0	0	0	0	0	0	0
15:27:58	-14,941	2003,63	10,21	9,961	9,546	5,192	5,438	21,1	961,32	22,992	2003,63	0	203,254	203,254	99,723	0	0	0	0	0	0	0
15:27:58	-2,636	2003,604	10,356	10,156	9,538	5,191	5,433	21,1	961,32	22,992	2003,604	0	203,254	203,254	99,723	0	0	0	0	0	0	0
15:27:58	73,266	2004,336	10,454	10,205	9,537	5,199	5,428	21,1	961,32	22,992	2003,605	0	203,254	203,254	99,723	0	0	0	0	0	0	0
15:27:58	-67,724	2003,659	10,454	10,205	9,534	5,192	5,423	21,1	961,32	22,992	2003,605	0	203,254	203,254	99,723	0	0	0	0	0	0	0
15:27:58	-89,245	2002,767	10,356	10,156	9,534	5,183	5,419	21,1	961,32	22,992	2002,767	0	203,254	203,254	99,723	0	0	0	0	0	0	0
15:27:58	-44,604	2002,321	10,307	10,058	9,534	5,178	5,414	21,1	961,32	22,992	2002,321	0	203,254	203,254	99,723	0	0	0	0	0	0	0
15:27:58	28,601	2002,607	10,356	10,205	9,533	5,181	5,409	21,1	961,32	22,992	2002,321	0	203,254	203,254	99,723	0	0	0	0	0	0	0
15:27:58	-67,712	2001,93	10,356	10,156	9,529	5,174	5,405	21,1	961,32	22,992	2001,93	0	203,254	203,254	99,723	0	0	0	0	0	0	0
15:27:59	74,279	2002,672	10,454	10,156	9,528	5,182	5,4	21,1	961,32	22,992	2001,93	0	203,254	203,254	99,723	0	0	0	0	0	0	0
15:27:59	-22,07	2002,452	10,503	10,302	9,524	5,179	5,396	21,1	961,32	22,992	2001,931	0	203,254	203,254	99,723	0	0	0	0	0	0	0
15:27:59	-15,991	2002,292	10,503	10,205	9,523	5,178	5,392	21,1	961,32	22,992	2001,931	0	203,254	203,254	99,723	0	0	0	0	0	0	0
15:27:59	-111,279	2001,179	10,454	10,205	9,519	5,166	5,387	21,1	961,32	22,992	2001,179	0	203,254	203,254	99,723	0	0	0	0	0	0	0
15:27:59	-89,196	2000,287	10,356	10,205	9,519	5,157	5,383	21,1	961,32	22,992	2000,287	0	203,254	203,254	99,723	0	0	0	0	0	0	0
15:27:59	0	2000,287	10,356	10,205	9,519	5,157	5,378	21,1	961,32	22,992	2000,287	0	203,254	203,254	99,723	0	0	0	0	0	0	0
15:27:59	0	2000,287	10,356	10,205	9,519	5,157	5,374	21,1	961,32	22,992	2000,287	0	203,254	203,254	99,723	0	0	0	0	0	0	0
15:27:59	-133,789	1998,949	10,21	10,205	9,519	5,143	5,37	21,1	961,32	22,992	1998,949	0	203,254	203,254	99,723	0	0	0	0	0	0	0
15:27:59	0	1998,949	10,21	10,205	9,519	5,143	5,365	21,1	961,32	22,992	1998,949	0	203,254	203,254	99,723	0	0	0	0	0	0	0
15:27:59	-16,003	1998,789	10,21	10,156	9,519	5,142	5,361	21,1	961,32	22,992	1998,789	0	203,254	203,254	99,723	0	0	0	0	0	0	0
15:27:59	-66,638	1998,123	10,21	10,156	9,515	5,135	5,356	21,1	961,32	22,992	1998,123	0	203,254	203,254	99,723	0	0	0	0	0	0	0
15:27:59	74,218	1998,865	10,307	10,302	9,514	5,142	5,352	21,1	961,32	22,992	1998,123	0	203,254	203,254	99,723	0	0	0	0	0	0	0
15:27:59	67,297	1999,538	10,454	10,498	9,51	5,149	5,348	21,1	961,32	22,992	1998,125	0	203,254	203,254	99,723	0	0	0	0	0	0	0
15:27:59	-105,358	1998,484	10,356	10,4	9,509	5,139	5,344	21,1	961,32	22,992	1998,125	0	203,254	203,254	99,723	0	0	0	0	0	0	0
15:27:59	-93,994	1997,544	10,307	10,302	9,506	5,129	5,34	21,1	961,32	22,992	1997,544	0	203,254	203,254	99,723	0	0	0	0	0	0	0
15:27:59	-16,04	1997,384	10,307	10,302	9,505	5,127	5,336	21,1	961,32	22,992	1997,384	0	203,254	203,254	99,723	0	0	0	0	0	0	0
15:27:59	-89,147	1996,492	10,21	10,205	9,505	5,118	5,331	21,1	961,32	22,992	1996,492	0	203,254	203,254	99,723	0	0	0	0	0	0	0
15:27:59	89,147	1997,384	10,307	10,351	9,505	5,127	5,327	21,1	961,32	22,992	1996,493	0	203,254	203,254	99,723	0	0	0	0	0	0	0
15:27:59	0	1997,384	10,307	10,156	9,505	5,127	5,324	21,1	961,32	22,992	1996,494	0	203,254	203,254	99,723	0	0	0	0	0	0	0
15:27:59	-89,147	1996,492	10,21	10,058	9,505	5,118	5,319	21,1	961,32	22,992	1996,492	0	203,254	203,254	99,723	0	0	0	0	0	0	0
15:27:59	71,936	1997,212	10,307	10,156	9,505	5,125	5,316	21,1	961,32	22,992	1996,493	0	203,254	203,254	99,723	0	0	0	0	0	0	0
15:27:59	-49,426	1996,718	10,307	10,205	9,502	5,12	5,312	21,1	961,32	22,992	1996,493	0	203,254	203,254	99,723	0	0	0	0	0	0	0
15:27:59	-105,175	1995,666	10,21	10,156	9,501	5,109	5,308	21,1	961,32	22,992	1995,666	0	203,254	203,254	99,723	0	0	0	0	0	0	0
15:27:59	-44,567	1995,22	10,161	10,009	9,501	5,105	5,304	21,1	961,32	22,992	1995,22	0	203,254	203,254	99,723	0	0	0	0	0	0	0
15:27:59	0	1995,22	10,161	10,156	9,501	5,105	5,3	21,1	961,32	22,992	1995,22	0	203,254	203,254	99,723	0	0	0	0	0	0	0
15:27:59	44,567	1995,666	10,21	10,156	9,501	5,109	5,296	21,1	961,32	22,992	1995,221	0	203,254	203,254	99,723	0	0	0	0	0	0	0
15:27:59	-44,567	1995,22	10,161	10,156	9,501	5,105	5,292	21,1	961,32	22,992	1995,22	0	203,254	203,254	99,723	0	0	0	0	0	0	0
15:27:59	-89,111	1994,329	10,063	9,961	9,501	5,096	5,289	21,1	961,32	22,992	1994,329	0	203,254	203,254	99,723	0	0	0	0	0	0	0
15:27:59	-44,58	1993,883	10,014	9,863	9,501	5,091	5,285	21,1	962,289	22,992	1993,883	0	203,254	203,254	99,723	0	0	0	0	0	0	0
15:27:59	114,379	1995,027	10,161	9,961	9,5	5,103	5,281	21,1	962,289	22,992	1993,884	0	203,254	203,254	99,723	0	0	0	0	0	0	0
15:27:59	-137,451	1993,653	10,063	10,058	9,497	5,089	5,277	21,1	962,289	22,992	1993,653	0	203,254	203,254	99,723	0	0	0	0	0	0	0
15:27:59	72,045	1994,373	10,161	10,009	9,496	5,096	5,274	21,1	962,289	22,992	1993,653	0	203,254	203,254	99,723	0	0	0	0	0	0	0
15:27:59	0	1994,373	10,161	10,058	9,496	5,096	5,27	21,1	962,289	22,992	1993,654	0	203,254	203,254	99,723	0	0	0	0	0	0	0
15:27:59	-19,824	1994,175	10,21	10,205	9,492	5,094	5,267	21,1	962,289	22,992	1993,654	0	203,254	203,254	99,723	0	0	0	0	0	0	0
15:27:59	0	1994,175	10,21	10,302	9,492	5,094	5,264	21,1	962,289	22,992	1993,655	0	203,254	203,254	99,723	0	0	0	0	0	0	0
15:27:59	0	1994,175	10,21	10,156	9,492	5,094	5,26	21,1	962,289	22,992	1993,655	0	203,254	203,254	99,723	0	0	0	0	0	0	0
15:27:59	0	1994,175	10,21	10,205	9,492	5,094	5,257	21,1	962,289	22,992	1993,656	0	203,254	203,254	99,723	0	0	0	0	0	0	0
15:27:59	89,123	1995,066	10,307	11,035	9,492	5,103	5,254	21,1	962,289	22,992	1993,657	0	203,254	203,254	99,723	0	0	0	0	0	0	0
15:27:59	360,217	1998,668	10,649	12,158	9,495	5,14	5,252	21,1	962,289	22,992	1993,662	0	203,306	203,306	99,723	0	0	0	0	0	0	0
15:27:59	345,495	2002,123	10,991	13,867	9,497	5,176	5,25	21,1	962,289	22,992	1993,671	0	203,306	203,306	99,723	0	0	0	0	0	0	0
15:27:59	416,125	2006,284	11,284	15,429	9,505	5,219	5,25	21,1	962,289	22,992	1993,683	0	203,306	203,306	99,723	0	0	0	0	0	0	0
15:27:59	245,959	2008,744	11,284	16,601	9,519	5,244	5,25	21,1	962,289	22,992	1993,698	0	203,306	203,306	99,723	0	0	0	0	0	0	0
15:27:59	331,994	2012,064	11,284	17,724	9,538	5,279	5,25	21,1	962,289	22,992	1993,717	0	203,306	203,306	99,723	0	0	0	0	0	0	0
15:27:59	383,483	2015,899	11,186	18,603	9,565	5,318	5,251	21,1	962,289	22,992	1993,739	0	203,306	203,306	99,723	0	0	0	0	0	0	0
15:27:59	365,771	2019,556	11,137	19,043	9,588	5,356	5,253	21,1	962,289	22,992	1993,765	0	203,306	203,306	99,723	0	0	0	0	0	0	0
15:27:59	257,812	2022,135	10,991	19,189	9,611	5,382	5,256	21,1	962,289	22,992	1993,793	0	203,306	203,306	99,723	0	0	0	0	0	0	0
15:27:59	515,283	2027,287	11,186	19,726	9,63	5,435	5,26	21,1	962,289	22,992	1993,826	0	203,306	203,306	99,723	0	0	0	0	0	0	0
15:27:59	564,758	2032,935	11,528	19,531	9,644	5,494	5,264	21,1	962,289	22,992	1993,865	0	203,306	203,306	99,723	0	0	0	0	0	0	0
15:27:59	837,255	2041,308	12,163	20,019	9,659	5,58	5,27	21,1	962,289	22,992	1993,913	0	203,306	203,306	99,723	0	0	0	0	0	0	0
15:27:59	459,484	2045,902	12,309	20,166	9,677	5,627	5,277	21,1	962,289	22,992	1993,965	0	203,306	203,306	99,723	0	0	0	0	0	0	0
15:27:59	338,696	2049,289	12,309	20,215	9,696	5,662	5,285	21,1	962,289	22,992	1994,02	0	203,306	203,306	99,723	0	0	0	0	0	0	0
15:27:59	407,788	2053,367	12,309	20,019	9,719	5,704	5,293	21,1	962,289	22,992	1994,079	0	203,306	203,306	99,723	0	0	0	0	0	0	0
15:27:59	333,789	2056,705	12,212	20,068	9,743	5,739	5,302	21,1	962,289	22,992	1994,142	0	203,306	203,306	99,723	0	0	0	0	0	0	0
15:27:59	286,889	2059,574	12,065	20,068	9,767	5,768	5,311	21,1	962,289	22,992	1994,207	0	203,306	203,306	99,723	0	0	0	0	0	0	0
15:27:59	420,361	2063,778	12,065	20,215	9,791	5,812	5,321	21,1	962,289	22,992	1994,277	0	203,306	203,306	99,723	0	0	0	0	0	0	0
15:27:59	374,511	2067,523	12,016	20,215	9,815	5,85	5,331	21,1	962,289	22,992	1994,35	0	203,306	203,306	99,723	0	0	0	0	0	0	0
15:27:59	604,76	2073,57	12,212	20,361	9,839	5,913	5,343	21,1	962,289	22,992	1994,429	0	203,306	203,306	99,723	0	0	0	0	0	0	0
15:27:59	471,63	2078,287	12,358	20,263	9,858	5,961	5,355	21,1	962,289	22,992	1994,513	0	203,306	203,306	99,723	0	0	0	0	0	0	0
15:27:59	391,235	2082,199	12,505	20,41	9,873	6,002	5,367	21,1	962,289	22,992	1994,601	0	203,306	203,306	99,723	0	0	0	0	0	0	0
15:27:59	383,837	2086,037	12,553	20,263	9,892	6,041	5,381	21,1	962,289	22,992	1994,692	0	203,306	203,306	99,723	0	0	0	0	0	0	0
15:27:59	430,2	2090,339	12,651	20,459	9,911	6,085	5,394	21,1	962,289	22,992	1994,788	0	203,306	203,306	99,723	0	0	0	0	0	0	0
15:27:59	334,79	2093,687	12,553	20,166	9,935	6,12	5,409	21,1	962,289	22,992	1994,887	0	203,306	203,306	99,723	0	0	0	0	0	0	0
15:27:59	338,964	2097,077	12,553	20,263	9,955	6,155	5,423	21,1	962,289	22,992	1994,989	0	203,306	203,306	99,723	0	0	0	0	0	0	0
15:27:59	510,888	2102,186	12,651	20,263	9,979	6,208	5,439	21,1	962,289	22,992	1995,096	0	203,306	203,306	99,723	0	0	0	0	0	0	0
15:27:59	386,303	2106,049	12,7	20,41	9,998	6,247	5,455	21,1	962,289	22,992	1995,207	0	203,306	203,306	99,723	0	0	0	0	0	0	0
15:27:59	374,414	2109,793	12,651	20,166	10,022	6,286	5,471	21,1	962,289	22,992	1995,322	0	203,306	203,306	99,723	0	0	0	0	0	0	0
15:27:59	382,055	2113,614	12,7	20,361	10,041	6,325	5,488	21,1	962,289	22,992	1995,44	0	203,306	203,306	99,723	0	0	0	0	0	0	0
15:27:59	420,703	2117,821	12,798	20,263	10,059	6,369	5,505	21,1	962,289	22,992	1995,563	0	203,306	203,306	99,723	0	0	0	0	0	0	0
15:27:59	567,578	2123,496	13,139	20,166	10,074	6,427	5,523	21,1	962,289	22,992	1995,691	0	203,306	203,306	99,723	0	0	0	0	0	0	0
15:27:59	512,768	2128,624	13,335	20,263	10,093	6,48	5,542	21,1	962,289	22,992	1995,824	0	203,306	203,306	99,723	0	0	0	0	0	0	0
15:27:59	289,697	2131,521	13,286	20,459	10,112	6,51	5,561	21,1	962,289	22,992	1995,959	0	203,306	203,306	99,723	0	0	0	0	0	0	0
15:27:59	510,693	2136,628	13,481	20,459	10,13	6,563	5,58	21,1	962,289	22,992	1996,1	0	203,306	203,306	99,723	0	0	0	0	0	0	0
15:27:59	473,315	2141,361	13,628	20,556	10,149	6,611	5,601	21,1	962,289	22,992	1996,245	0	203,306	203,306	99,723	0	0	0	0	0	0	0
15:27:59	317,358	2144,535	13,53	20,361	10,172	6,644	5,621	21,1	962,289	22,992	1996,393	0	203,306	203,306	99,723	0	0	0	0	0	0	0
15:27:59	246,191	2146,997	13,432	20,068	10,192	6,67	5,642	21,1	962,289	22,992	1996,544	0	203,306	203,306	99,723	0	0	0	0	0	0	0
15:27:59	394,14	2150,938	13,432	20,263	10,214	6,71	5,663	21,1	962,289	22,992	1996,698	0	203,306	203,306	99,723	0	0	0	0	0	0	0
15:27:59	418,359	2155,122	13,53	20,361	10,232	6,753	5,684	21,1	962,289	22,992	1996,857	0	203,306	203,306	99,723	0	0	0	0	0	0	0
15:27:59	413,989	2159,262	13,628	20,215	10,251	6,796	5,706	21,1	962,289	22,992	1997,019	0	203,306	203,306	99,723	0	0	0	0	0	0	0
15:27:59	577,734	2165,039	13,921	20,605	10,268	6,856	5,728	21,1	962,289	22,992	1997,187	0	203,306	203,306	99,723	0	0	0	0	0	0	0
15:27:59	339,941	2168,438	14,018	20,459	10,282	6,891	5,751	21,1	962,289	22,992	1997,359	0	203,306	203,306	99,723	0	0	0	0	0	0	0
15:27:59	541,259	2173,851	14,262	20,703	10,3	6,946	5,774	21,1	962,289	22,992	1997,535	0	203,306	203,306	99,723	0	0	0	0	0	0	0
15:27:59	472,607	2178,577	14,507	20,703	10,314	6,995	5,798	21,1	962,289	22,992	1997,716	0	203,306	203,306	99,723	0	0	0	0	0	0	0
15:27:59	381,03	2182,387	14,604	20,801	10,33	7,034	5,823	21,1	962,289	22,992	1997,901	0	203,306	203,306	99,723	0	0	0	0	0	0	0
15:27:59	322,387	2185,611	14,604	20,605	10,348	7,068	5,847	21,1	962,289	22,992	1998,089	0	203,306	203,306	99,723	0	0	0	0	0	0	0
15:27:59	381,713	2189,428	14,604	20,605	10,37	7,107	5,872	21,1	962,289	22,992	1998,28	0	203,306	203,306	99,723	0	0	0	0	0	0	0
15:27:59	365,917	2193,088	14,653	20,459	10,388	7,145	5,897	21,1	962,289	22,992	1998,475	0	203,306	203,306	99,723	0	0	0	0	0	0	0
15:27:59	507,714	2198,165	14,897	20,556	10,404	7,197	5,922	21,1	962,289	22,992	1998,674	0	203,306	203,306	99,723	0	0	0	0	0	0	0
15:27:59	421,02	2202,375	15,093	20,459	10,417	7,24	5,948	21,1	962,289	22,992	1998,878	0	203,306	203,306	99,723	0	0	0	0	0	0	0
15:27:59	356,176	2205,937	15,239	20,556	10,43	7,277	5,974	21,1	962,289	22,992	1999,085	0	203,306	203,306	99,723	0	0	0	0	0	0	0
15:27:59	284,179	2208,778	15,288	20,459	10,443	7,306	6	21,1	962,289	22,992	1999,295	0	203,306	203,306	99,723	0	0	0	0	0	0	0
15:27:59	514,16	2213,92	15,581	20,556	10,457	7,36	6,027	21,1	962,289	22,992	1999,509	0	203,306	203,306	99,723	0	0	0	0	0	0	0
15:27:59	304,321	2216,963	15,581	20,41	10,474	7,391	6,054	21,1	962,289	22,992	1999,727	0	203,306	203,306	99,723	0	0	0	0	0	0	0
15:27:59	303,784	2220,001	15,63	20,801	10,489	7,422	6,081	21,1	962,289	22,992	1999,947	0	203,306	203,306	99,723	0	0	0	0	0	0	0
15:27:59	206,396	2222,065	15,434	20,556	10,511	7,443	6,107	21,1	962,289	22,992	2000,169	0	203,306	203,306	99,723	0	0	0	0	0	0	0
15:27:59	326,928	2225,334	15,434	20,361	10,529	7,477	6,134	21,1	962,289	22,992	2000,395	0	203,306	203,306	99,723	0	0	0	0	0	0	0
15:27:59	391,113	2229,245	15,483	20,605	10,549	7,517	6,161	21,1	962,289	22,992	2000,624	0	203,306	203,306	99,723	0	0	0	0	0	0	0
15:27:59	256,274	2231,808	15,434	20,556	10,566	7,544	6,188	21,1	962,289	22,992	2000,855	0	203,306	203,306	99,723	0	0	0	0	0	0	0
15:27:59	460,327	2236,411	15,581	20,41	10,584	7,591	6,216	21,1	962,289	22,992	2001,09	0	203,306	203,306	99,723	0	0	0	0	0	0	0
15:27:59	287,622	2239,288	15,63	20,556	10,598	7,621	6,243	21,1	962,289	22,992	2001,328	0	203,306	203,306	99,723	0	0	0	0	0	0	0
15:27:59	347,705	2242,765	15,727	20,41	10,612	7,657	6,271	21,1	962,289	22,992	2001,57	0	203,306	203,306	99,723	0	0	0	0	0	0	0
15:28:00	400,268	2246,767	15,971	20,752	10,622	7,698	6,299	21,1	962,289	22,992	2001,815	0	203,306	203,306	99,723	0	0	0	0	0	0	0
15:28:00	465,38	2251,421	16,216	20,605	10,635	7,746	6,327	21,1	962,289	22,992	2002,064	0	203,306	203,306	99,723	0	0	0	0	0	0	0
15:28:00	295,459	2254,376	16,264	20,801	10,649	7,777	6,356	21,1	962,289	22,992	2002,317	0	203,306	203,306	99,723	0	0	0	0	0	0	0
15:28:00	332,885	2257,705	16,362	20,947	10,663	7,811	6,384	21,1	962,289	22,992	2002,572	0	203,306	203,306	99,723	0	0	0	0	0	0	0
15:28:00	183,569	2259,54	16,216	20,752	10,681	7,83	6,413	21,1	962,289	22,992	2002,829	0	203,306	203,306	99,723	0	0	0	0	0	0	0
15:28:00	326,293	2262,803	16,216	20,801	10,699	7,863	6,441	21,1	962,289	22,992	2003,089	0	203,306	203,306	99,723	0	0	0	0	0	0	0
15:28:00	176,66	2264,57	16,118	20,703	10,715	7,882	6,469	21,1	962,289	22,992	2003,35	0	203,306	203,306	99,723	0	0	0	0	0	0	0
15:28:00	278,002	2267,35	16,069	20,605	10,733	7,91	6,498	21,1	962,289	22,992	2003,614	0	203,306	203,306	99,723	0	0	0	0	0	0	0
15:28:00	385,375	2271,204	16,216	20,41	10,747	7,95	6,526	21,1	962,289	22,992	2003,882	0	203,306	203,306	99,723	0	0	0	0	0	0	0
15:28:00	478,979	2275,994	16,46	20,752	10,761	7,999	6,555	21,1	962,289	22,992	2004,154	0	203,306	203,306	99,723	0	0	0	0	0	0	0
15:28:00	244,042	2278,434	16,46	20,752	10,775	8,025	6,584	21,1	962,289	22,992	2004,428	0	203,306	203,306	99,723	0	0	0	0	0	0	0
15:28:00	398,339	2282,417	16,704	20,898	10,784	8,066	6,613	21,1	962,289	22,992	2004,706	0	203,306	203,306	99,723	0	0	0	0	0	0	0
15:28:00	386,889	2286,286	16,85	20,801	10,798	8,106	6,642	21,1	962,289	22,992	2004,988	0	203,306	203,306	99,723	0	0	0	0	0	0	0
15:28:00	294,775	2289,234	16,899	20,898	10,812	8,136	6,671	21,1	962,289	22,992	2005,272	0	203,306	203,306	99,723	0	0	0	0	0	0	0
15:28:00	214,746	2291,381	16,948	21,045	10,822	8,158	6,701	21,1	962,289	22,992	2005,558	0	203,306	203,306	99,723	0	0	0	0	0	0	0
15:28:00	247,534	2293,857	16,948	21,094	10,836	8,184	6,73	21,1	962,289	22,992	2005,846	0	203,306	203,306	99,723	0	0	0	0	0	0	0
15:28:00	248,583	2296,343	16,948	21,045	10,85	8,209	6,759	21,1	962,289	22,992	2006,137	0	203,306	203,306	99,723	0	0	0	0	0	0	0
15:28:00	331,835	2299,661	16,948	20,898	10,869	8,243	6,788	21,1	962,289	22,992	2006,431	0	203,306	203,306	99,723	0	0	0	0	0	0	0
15:28:00	256,665	2302,228	17,046	20,752	10,878	8,27	6,817	21,1	962,289	22,992	2006,726	0	203,306	203,306	99,723	0	0	0	0	0	0	0
15:28:00	389,624	2306,124	17,192	20,801	10,892	8,31	6,846	21,1	962,289	22,992	2007,026	0	203,306	203,306	99,723	0	0	0	0	0	0	0
15:28:00	389,672	2310,021	17,339	20,947	10,906	8,35	6,876	21,1	962,289	22,992	2007,329	0	203,306	203,306	99,723	0	0	0	0	0	0	0
15:28:00	166,503	2311,686	17,339	20,703	10,916	8,367	6,905	21,1	962,289	22,992	2007,633	0	203,306	203,306	99,723	0	0	0	0	0	0	0
15:28:00	250,805	2314,194	17,339	20,801	10,93	8,393	6,934	21,1	962,289	22,992	2007,94	0	203,306	203,306	99,723	0	0	0	0	0	0	0
15:28:00	260,253	2316,796	17,436	20,898	10,939	8,42	6,963	21,1	962,289	22,992	2008,249	0	203,306	203,306	99,723	0	0	0	0	0	0	0
15:28:00	342,529	2320,222	17,534	20,947	10,953	8,455	6,992	21,1	962,289	22,992	2008,561	0	203,306	203,306	99,723	0	0	0	0	0	0	0
15:28:00	296,191	2323,183	17,583	20,947	10,967	8,486	7,022	21,1	962,289	22,992	2008,875	0	203,306	203,306	99,723	0	0	0	0	0	0	0
15:28:00	341,552	2326,599	17,68	21,045	10,981	8,521	7,051	21,1	962,289	22,992	2009,193	0	203,306	203,306	99,723	0	0	0	0	0	0	0
15:28:00	217,236	2328,771	17,729	20,898	10,991	8,544	7,08	21,1	962,289	22,992	2009,513	0	203,306	203,306	99,723	0	0	0	0	0	0	0
15:28:00	110,571	2329,877	17,583	20,898	11,005	8,555	7,109	21,3	962,289	22,992	2009,833	0	203,306	203,306	99,723	0	0	0	0	0	0	0
15:28:00	388,061	2333,758	17,729	20,801	11,019	8,595	7,138	21,3	962,289	22,992	2010,157	0	203,306	203,306	99,723	0	0	0	0	0	0	0
15:28:00	168,701	2335,445	17,729	20,752	11,029	8,612	7,167	21,3	962,289	22,992	2010,482	0	203,306	203,306	99,723	0	0	0	0	0	0	0
15:28:00	338,549	2338,83	17,827	21,094	11,043	8,647	7,196	21,3	962,289	22,992	2010,81	0	203,306	203,306	99,723	0	0	0	0	0	0	0
15:28:00	266,992	2341,5	17,925	21,045	11,052	8,675	7,225	21,3	962,289	22,992	2011,141	0	203,306	203,306	99,723	0	0	0	0	0	0	0
15:28:00	241,235	2343,912	17,925	20,898	11,066	8,7	7,254	21,3	962,289	22,992	2011,474	0	203,306	203,306	99,723	0	0	0	0	0	0	0
15:28:00	397,021	2347,883	18,169	20,947	11,075	8,741	7,283	21,3	962,289	22,992	2011,81	0	203,306	203,306	99,723	0	0	0	0	0	0	0
15:28:00	227,197	2350,155	18,218	21,24	11,085	8,764	7,312	21,3	962,289	22,992	2012,149	0	203,306	203,306	99,723	0	0	0	0	0	0	0
15:28:00	172,167	2351,876	18,218	21,045	11,095	8,782	7,341	21,3	962,289	22,992	2012,488	0	203,306	203,306	99,723	0	0	0	0	0	0	0
15:28:00	382,006	2355,696	18,364	21,094	11,109	8,821	7,37	21,3	962,289	22,992	2012,832	0	203,306	203,306	99,723	0	0	0	0	0	0	0
15:28:00	168,798	2357,384	18,364	20,947	11,118	8,839	7,399	21,3	962,289	22,992	2013,176	0	205,145	205,145	99,73	0	0	0	0	0	0	0
15:28:00	246,826	2359,853	18,364	20,898	11,132	8,864	7,428	21,3	962,289	22,992	2013,523	0	205,145	205,145	99,73	0	0	0	0	0	0	0
15:28:00	225,195	2362,105	18,413	21,045	11,142	8,887	7,456	21,3	962,289	22,992	2013,872	0	205,145	205,145	99,73	0	0	0	0	0	0	0
15:28:00	231,567	2364,42	18,413	20,947	11,155	8,911	7,485	21,3	962,289	22,992	2014,222	0	205,145	205,145	99,73	0	0	0	0	0	0	0
15:28:00	315,234	2367,573	18,559	21,045	11,165	8,944	7,514	21,3	962,289	22,992	2014,576	0	205,145	205,145	99,73	0	0	0	0	0	0	0
15:28:00	303,271	2370,605	18,706	20,947	11,175	8,975	7,542	21,3	962,289	22,992	2014,932	0	205,145	205,145	99,73	0	0	0	0	0	0	0
15:28:00	226,66	2372,872	18,852	20,947	11,179	8,998	7,571	21,3	962,289	22,992	2015,29	0	205,145	205,145	99,73	0	0	0	0	0	0	0
15:28:00	302,392	2375,896	18,999	21,094	11,189	9,029	7,599	21,3	962,289	22,992	2015,65	0	205,145	205,145	99,73	0	0	0	0	0	0	0
15:28:00	173,364	2377,63	18,999	21,289	11,198	9,047	7,628	21,3	962,289	22,992	2016,012	0	205,145	205,145	99,73	0	0	0	0	0	0	0
15:28:00	278,417	2380,414	19,048	21,24	11,211	9,076	7,656	21,3	962,289	22,992	2016,377	0	205,145	205,145	99,73	0	0	0	0	0	0	0
15:28:00	124,365	2381,657	18,999	21,142	11,221	9,089	7,684	21,3	962,289	22,992	2016,742	0	205,145	205,145	99,73	0	0	0	0	0	0	0
15:28:00	226,391	2383,921	18,999	21,142	11,234	9,112	7,712	21,3	962,289	22,992	2017,109	0	205,145	205,145	99,73	0	0	0	0	0	0	0
15:28:00	309,106	2387,012	19,145	21,142	11,243	9,144	7,74	21,3	962,289	22,992	2017,479	0	205,145	205,145	99,73	0	0	0	0	0	0	0
15:28:00	199,56	2389,008	19,194	21,289	11,252	9,165	7,768	21,3	962,289	22,992	2017,85	0	205,145	205,145	99,73	0	0	0	0	0	0	0
15:28:00	238,72	2391,395	19,341	21,338	11,257	9,189	7,796	21,3	962,289	22,992	2018,224	0	205,145	205,145	99,73	0	0	0	0	0	0	0
15:28:00	307,202	2394,467	19,487	21,24	11,267	9,221	7,824	21,3	962,289	22,992	2018,6	0	205,145	205,145	99,73	0	0	0	0	0	0	0
15:28:00	240,136	2396,869	19,634	21,289	11,273	9,246	7,852	21,3	962,289	22,992	2018,978	0	205,145	205,145	99,73	0	0	0	0	0	0	0
15:28:00	150,585	2398,374	19,634	21,289	11,281	9,261	7,88	21,3	962,289	22,992	2019,358	0	205,145	205,145	99,73	0	0	0	0	0	0	0
15:28:00	165,82	2400,033	19,634	21,24	11,29	9,278	7,907	21,3	962,289	22,992	2019,738	0	205,145	205,145	99,73	0	0	0	0	0	0	0
15:28:00	194,189	2401,974	19,682	21,289	11,299	9,298	7,934	21,3	962,289	22,992	2020,121	0	205,145	205,145	99,73	0	0	0	0	0	0	0
15:28:00	118,994	2403,164	19,634	21,045	11,308	9,31	7,961	21,3	962,289	22,992	2020,504	0	205,145	205,145	99,73	0	0	0	0	0	0	0
15:28:00	320,385	2406,368	19,78	21,045	11,318	9,344	7,988	21,3	962,289	22,992	2020,89	0	205,145	205,145	99,73	0	0	0	0	0	0	0
15:28:00	193,188	2408,3	19,829	21,24	11,326	9,363	8,015	21,3	962,289	22,992	2021,277	0	205,145	205,145	99,73	0	0	0	0	0	0	0
15:28:00	128,906	2409,589	19,829	21,24	11,334	9,377	8,042	21,3	962,289	22,992	2021,665	0	205,145	205,145	99,73	0	0	0	0	0	0	0
15:28:00	238,305	2411,972	19,975	21,142	11,339	9,401	8,069	21,3	962,289	22,992	2022,056	0	205,145	205,145	99,73	0	0	0	0	0	0	0
15:28:00	126,977	2413,242	20,024	21,094	11,344	9,414	8,095	21,3	962,289	22,992	2022,447	0	205,145	205,145	99,73	0	0	0	0	0	0	0
15:28:00	241,577	2415,658	20,171	21,338	11,349	9,439	8,121	21,3	962,289	22,992	2022,84	0	205,145	205,145	99,73	0	0	0	0	0	0	0
15:28:00	144,262	2417,1	20,171	21,435	11,357	9,454	8,147	21,3	962,289	22,992	2023,234	0	205,145	205,145	99,73	0	0	0	0	0	0	0
15:28:00	141,918	2418,52	20,171	21,582	11,365	9,469	8,173	21,3	962,289	22,992	2023,63	0	205,145	205,145	99,73	0	0	0	0	0	0	0
15:28:00	114,746	2419,667	20,122	21,435	11,375	9,481	8,199	21,3	962,289	22,992	2024,026	0	205,145	205,145	99,73	0	0	0	0	0	0	0
15:28:00	66,577	2420,333	20,024	21,289	11,384	9,487	8,224	21,3	962,289	22,992	2024,422	0	205,145	205,145	99,73	0	0	0	0	0	0	0
15:28:00	160,375	2421,937	20,024	21,094	11,393	9,504	8,249	21,3	962,289	22,992	2024,82	0	205,145	205,145	99,73	0	0	0	0	0	0	0
15:28:00	113,647	2423,073	19,975	21,094	11,402	9,516	8,274	21,3	962,289	22,992	2025,218	0	205,145	205,145	99,73	0	0	0	0	0	0	0
15:28:00	222,167	2425,295	19,975	21,142	11,414	9,539	8,299	21,3	962,289	22,992	2025,618	0	205,145	205,145	99,73	0	0	0	0	0	0	0
15:28:00	98,583	2426,281	19,975	21,094	11,42	9,549	8,324	21,3	962,289	22,992	2026,018	0	205,145	205,145	99,73	0	0	0	0	0	0	0
15:28:00	241,772	2428,698	20,122	21,142	11,425	9,574	8,348	21,3	962,289	22,992	2026,421	0	205,145	205,145	99,73	0	0	0	0	0	0	0
15:28:00	201,684	2430,715	20,268	21,289	11,429	9,595	8,372	21,3	962,289	22,992	2026,826	0	205,145	205,145	99,73	0	0	0	0	0	0	0
15:28:00	268,09	2433,396	20,464	21,484	11,433	9,622	8,397	21,3	962,289	22,992	2027,232	0	205,145	205,145	99,73	0	0	0	0	0	0	0
15:28:00	99,877	2434,395	20,464	21,582	11,439	9,632	8,421	21,3	962,289	22,992	2027,639	0	205,145	205,145	99,73	0	0	0	0	0	0	0
15:28:00	188,989	2436,285	20,513	21,484	11,447	9,652	8,445	21,3	962,289	22,992	2028,048	0	205,145	205,145	99,73	0	0	0	0	0	0	0
15:28:00	80,273	2437,088	20,513	21,582	11,451	9,66	8,469	21,3	962,289	22,992	2028,457	0	205,145	205,145	99,73	0	0	0	0	0	0	0
15:28:00	97,314	2438,061	20,464	21,24	11,46	9,67	8,493	21,3	962,289	22,992	2028,867	0	205,145	205,145	99,73	0	0	0	0	0	0	0
15:28:00	117,138	2439,232	20,464	21,338	11,466	9,682	8,516	21,3	962,289	22,992	2029,277	0	205,145	205,145	99,73	0	0	0	0	0	0	0
15:28:00	66,357	2439,896	20,366	21,484	11,475	9,689	8,539	21,3	962,289	22,992	2029,688	0	205,145	205,145	99,73	0	0	0	0	0	0	0
15:28:00	145,336	2441,349	20,366	21,289	11,483	9,704	8,562	21,3	962,289	22,992	2030,099	0	205,145	205,145	99,73	0	0	0	0	0	0	0
15:28:00	82,47	2442,174	20,366	21,142	11,488	9,713	8,584	21,3	962,289	22,992	2030,511	0	205,145	205,145	99,73	0	0	0	0	0	0	0
15:28:00	268,798	2444,862	20,61	21,24	11,49	9,74	8,607	21,3	962,289	22,992	2030,926	0	205,145	205,145	99,73	0	0	0	0	0	0	0
15:28:00	111,059	2445,972	20,659	21,435	11,493	9,752	8,63	21,3	962,289	22,992	2031,341	0	205,145	205,145	99,73	0	0	0	0	0	0	0
15:28:00	146,435	2447,437	20,659	21,338	11,502	9,767	8,652	21,3	962,289	22,992	2031,757	0	205,145	205,145	99,73	0	0	0	0	0	0	0
15:28:00	35,4	2447,791	20,61	21,24	11,506	9,771	8,674	21,3	962,289	22,992	2032,173	0	205,145	205,145	99,73	0	0	0	0	0	0	0
15:28:00	53,393	2448,325	20,513	21,24	11,515	9,776	8,695	21,3	962,289	22,992	2032,589	0	205,145	205,145	99,73	0	0	0	0	0	0	0
15:28:00	191,894	2450,244	20,61	21,24	11,52	9,796	8,717	21,3	962,289	22,992	2033,006	0	205,145	205,145	99,73	0	0	0	0	0	0	0
15:28:00	129,394	2451,537	20,659	21,24	11,525	9,809	8,738	21,3	962,289	22,992	2033,425	0	205,145	205,145	99,73	0	0	0	0	0	0	0
15:28:00	222,705	2453,765	20,805	21,484	11,529	9,832	8,76	21,3	962,289	22,992	2033,845	0	205,145	205,145	99,73	0	0	0	0	0	0	0
15:28:00	83,544	2454,6	20,805	21,435	11,534	9,841	8,781	21,3	962,289	22,992	2034,266	0	205,145	205,145	99,73	0	0	0	0	0	0	0
15:28:00	136,694	2455,967	20,805	21,338	11,542	9,855	8,802	21,3	962,289	22,992	2034,688	0	205,145	205,145	99,73	0	0	0	0	0	0	0
15:28:00	50,659	2456,474	20,757	21,24	11,547	9,86	8,823	21,3	962,289	22,992	2035,11	0	205,145	205,145	99,73	0	0	0	0	0	0	0
15:28:00	152,832	2458,002	20,757	21,289	11,556	9,876	8,843	21,3	962,289	22,992	2035,532	0	205,145	205,145	99,73	0	0	0	0	0	0	0
15:28:00	130,688	2459,309	20,805	21,582	11,561	9,889	8,864	21,3	962,289	22,992	2035,956	0	205,145	205,145	99,73	0	0	0	0	0	0	0
15:28:00	14,062	2459,449	20,805	21,435	11,561	9,891	8,884	21,3	962,289	22,992	2036,38	0	205,145	205,145	99,73	0	0	0	0	0	0	0
15:28:00	224,975	2461,699	20,952	21,435	11,566	9,914	8,904	21,3	962,289	22,992	2036,805	0	205,145	205,145	99,73	0	0	0	0	0	0	0
15:28:00	69,531	2462,394	20,952	21,484	11,57	9,921	8,924	21,3	962,289	22,992	2037,231	0	205,145	205,145	99,73	0	0	0	0	0	0	0
15:28:01	132,812	2463,723	21,001	21,484	11,575	9,935	8,944	21,3	962,289	22,992	2037,657	0	205,145	205,145	99,73	0	0	0	0	0	0	0
15:28:01	70,581	2464,428	21,001	21,484	11,579	9,942	8,964	21,3	962,289	22,992	2038,084	0	205,145	205,145	99,73	0	0	0	0	0	0	0
15:28:01	36,425	2464,793	20,952	21,435	11,583	9,946	8,983	21,3	962,289	22,992	2038,51	0	205,145	205,145	99,73	0	0	0	0	0	0	0
15:28:01	132,861	2466,121	21,001	21,484	11,588	9,96	9,002	21,3	962,289	22,992	2038,938	0	205,145	205,145	99,73	0	0	0	0	0	0	0
15:28:01	110,18	2467,223	20,952	21,435	11,597	9,971	9,021	21,3	962,289	22,992	2039,366	0	205,145	205,145	99,73	0	0	0	0	0	0	0
15:28:01	-55,834	2466,665	20,805	21,435	11,602	9,965	9,04	21,3	962,289	22,992	2039,794	0	205,145	205,145	99,73	0	0	0	0	0	0	0
15:28:01	97,753	2467,642	20,805	21,435	11,607	9,975	9,058	21,3	962,289	22,992	2040,221	0	205,145	205,145	99,73	0	0	0	0	0	0	0
15:28:01	147,583	2469,118	20,805	21,435	11,616	9,99	9,076	21,3	962,289	22,992	2040,65	0	205,145	205,145	99,73	0	0	0	0	0	0	0
15:28:01	86,743	2469,985	20,805	21,142	11,621	9,999	9,094	21,3	962,289	22,992	2041,08	0	205,145	205,145	99,73	0	0	0	0	0	0	0
15:28:01	86,718	2470,853	20,805	21,289	11,625	10,008	9,112	21,3	962,289	22,992	2041,509	0	205,145	205,145	99,73	0	0	0	0	0	0	0
15:28:01	227,27	2473,125	20,952	21,484	11,63	10,032	9,13	21,3	962,289	22,992	2041,941	0	205,145	205,145	99,73	0	0	0	0	0	0	0
15:28:01	76,098	2473,886	20,952	21,484	11,635	10,04	9,148	21,3	962,289	22,992	2042,373	0	205,145	205,145	99,73	0	0	0	0	0	0	0
15:28:01	122,07	2475,107	21,001	21,435	11,639	10,052	9,166	21,3	962,289	22,992	2042,806	0	205,145	205,145	99,73	0	0	0	0	0	0	0
15:28:01	22,778	2475,335	21,001	21,484	11,64	10,055	9,183	21,3	962,289	22,992	2043,238	0	205,145	205,145	99,73	0	0	0	0	0	0	0
15:28:01	170,312	2477,038	21,098	21,582	11,644	10,072	9,201	21,3	962,289	22,992	2043,672	0	205,145	205,145	99,73	0	0	0	0	0	0	0
15:28:01	153,149	2478,569	21,098	21,582	11,653	10,088	9,218	21,3	962,289	22,992	2044,107	0	205,145	205,145	99,73	0	0	0	0	0	0	0
15:28:01	-53,881	2478,031	20,952	21,289	11,658	10,082	9,235	21,3	962,289	22,992	2044,541	0	205,145	205,145	99,73	0	0	0	0	0	0	0
15:28:01	89,086	2478,922	20,952	21,289	11,663	10,091	9,252	21,3	962,289	22,992	2044,975	0	205,145	205,145	99,73	0	0	0	0	0	0	0
15:28:01	75,927	2479,681	20,952	21,24	11,667	10,099	9,268	21,3	962,289	22,992	2045,41	0	205,145	205,145	99,73	0	0	0	0	0	0	0
15:28:01	90,136	2480,582	20,952	21,289	11,672	10,109	9,285	21,3	962,289	22,992	2045,845	0	205,145	205,145	99,73	0	0	0	0	0	0	0
15:28:01	124,218	2481,824	21,001	21,484	11,677	10,121	9,301	21,3	962,289	22,992	2046,281	0	205,145	205,145	99,73	0	0	0	0	0	0	0
15:28:01	220,898	2484,033	21,147	21,631	11,681	10,144	9,318	21,3	962,289	22,992	2046,719	0	205,145	205,145	99,73	0	0	0	0	0	0	0
15:28:01	10,864	2484,142	21,147	21,631	11,682	10,145	9,334	21,3	962,289	22,992	2047,156	0	205,145	205,145	99,73	0	0	0	0	0	0	0
15:28:01	78,247	2484,924	21,147	21,68	11,686	10,153	9,35	21,3	962,289	22,992	2047,594	0	205,145	205,145	99,73	0	0	0	0	0	0	0
15:28:01	111,132	2486,036	21,098	21,484	11,695	10,165	9,366	21,3	962,289	22,992	2048,033	0	205,145	205,145	99,73	0	0	0	0	0	0	0
15:28:01	66,015	2486,696	21,001	21,435	11,704	10,172	9,382	21,3	962,289	22,992	2048,471	0	205,145	205,145	99,73	0	0	0	0	0	0	0
15:28:01	-51,66	2486,179	20,854	21,289	11,709	10,166	9,397	21,3	962,289	22,992	2048,909	0	205,145	205,145	99,73	0	0	0	0	0	0	0
15:28:01	41,577	2486,595	20,805	21,289	11,714	10,171	9,412	21,3	962,289	22,992	2049,347	0	205,145	205,145	99,73	0	0	0	0	0	0	0
15:28:01	223,266	2488,828	20,952	21,582	11,719	10,194	9,428	21,3	962,75	22,992	2049,786	0	205,145	205,145	99,73	0	0	0	0	0	0	0
15:28:01	127,27	2490,1	21,001	21,582	11,723	10,207	9,443	21,3	962,75	22,992	2050,227	0	205,145	205,145	99,73	0	0	0	0	0	0	0
15:28:01	174,902	2491,849	21,098	21,582	11,728	10,225	9,458	21,3	962,75	22,992	2050,669	0	205,145	205,145	99,73	0	0	0	0	0	0	0
15:28:01	83,593	2492,685	21,098	21,484	11,732	10,233	9,474	21,3	962,75	22,992	2051,11	0	205,145	205,145	99,73	0	0	0	0	0	0	0
15:28:01	121,093	2493,896	21,147	21,582	11,737	10,246	9,489	21,3	962,75	22,992	2051,553	0	205,145	205,145	99,73	0	0	0	0	0	0	0
15:28:01	-58,349	2493,313	21,001	21,24	11,741	10,24	9,503	21,3	962,75	22,992	2051,995	0	205,145	205,145	99,73	0	0	0	0	0	0	0
15:28:01	149,414	2494,807	21,147	21,435	11,742	10,255	9,518	21,3	962,75	22,992	2052,438	0	205,145	205,145	99,73	0	0	0	0	0	0	0
15:28:01	-59,448	2494,213	21,001	20,947	11,746	10,249	9,532	21,3	962,75	22,992	2052,88	0	205,145	205,145	99,73	0	0	0	0	0	0	0
15:28:01	-114,355	2493,069	20,805	20,166	11,751	10,237	9,546	21,3	962,75	22,992	2053,32	0	205,145	205,145	99,73	0	0	0	0	0	0	0
15:28:01	-276,074	2490,308	20,513	17,285	11,751	10,209	9,559	21,3	962,75	22,992	2053,757	0	205,145	205,145	99,73	0	0	0	0	0	0	0
15:28:01	-413,281	2486,175	20,171	14,941	11,746	10,166	9,571	21,3	962,75	22,992	2054,19	0	205,856	205,856	99,733	0	0	0	0	0	0	0
15:28:01	-346,093	2482,714	19,975	13,379	11,738	10,131	9,582	21,3	962,75	22,992	2054,618	0	205,856	205,856	99,733	0	0	0	0	0	0	0
15:28:01	-198,803	2480,726	20,024	12,988	11,724	10,11	9,593	21,3	962,75	22,992	2055,044	0	205,856	205,856	99,733	0	0	0	0	0	0	0
15:28:01	-307,397	2477,652	19,975	12,549	11,709	10,078	9,602	21,3	962,75	22,992	2055,467	0	205,856	205,856	99,733	0	0	0	0	0	0	0
15:28:01	-267,138	2474,981	20,122	12,549	11,686	10,051	9,611	21,3	962,75	22,992	2055,886	0	205,856	205,856	99,733	0	0	0	0	0	0	0
15:28:01	-146,313	2473,518	20,317	13,086	11,667	10,036	9,619	21,3	962,75	22,992	2056,304	0	205,856	205,856	99,733	0	0	0	0	0	0	0
15:28:01	-264,135	2470,877	20,464	13,33	11,644	10,009	9,627	21,3	962,75	22,992	2056,719	0	205,856	205,856	99,733	0	0	0	0	0	0	0
15:28:01	-343,798	2467,439	20,366	13,183	11,63	9,973	9,634	21,3	962,75	22,992	2057,129	0	205,856	205,856	99,733	0	0	0	0	0	0	0
15:28:01	-340,356	2464,035	20,268	13,867	11,616	9,938	9,64	21,3	962,75	22,992	2057,536	0	205,856	205,856	99,733	0	0	0	0	0	0	0
15:28:01	-409,179	2459,943	20,024	14,111	11,607	9,896	9,645	21,3	962,75	22,992	2057,939	0	205,856	205,856	99,733	0	0	0	0	0	0	0
15:28:01	-405,615	2455,887	19,78	14,111	11,597	9,854	9,649	21,3	962,75	22,992	2058,337	0	205,856	205,856	99,733	0	0	0	0	0	0	0
15:28:01	-157,153	2454,316	19,78	14,404	11,588	9,838	9,652	21,3	962,75	22,992	2058,733	0	205,856	205,856	99,733	0	0	0	0	0	0	0
15:28:01	-394,799	2450,368	19,634	14,111	11,574	9,797	9,655	21,3	962,75	22,992	2059,124	0	205,856	205,856	99,733	0	0	0	0	0	0	0
15:28:01	-252,465	2447,843	19,634	13,867	11,56	9,771	9,658	21,3	962,75	22,992	2059,513	0	205,856	205,856	99,733	0	0	0	0	0	0	0
15:28:01	-178,637	2446,057	19,78	13,623	11,542	9,753	9,659	21,3	962,75	22,992	2059,899	0	205,856	205,856	99,733	0	0	0	0	0	0	0
15:28:01	-317,553	2442,881	19,78	13,183	11,524	9,72	9,661	21,3	962,75	22,992	2060,283	0	205,856	205,856	99,733	0	0	0	0	0	0	0
15:28:01	-264,062	2440,24	19,829	12,89	11,506	9,693	9,661	21,3	962,75	22,992	2060,662	0	205,856	205,856	99,733	0	0	0	0	0	0	0
15:28:01	-368,945	2436,551	19,634	12,744	11,496	9,655	9,661	21,3	962,75	22,992	2061,038	0	205,856	205,856	99,733	0	0	0	0	0	0	0
15:28:01	-397,485	2432,576	19,389	12,744	11,487	9,614	9,66	21,3	962,75	22,992	2061,41	0	205,856	205,856	99,733	0	0	0	0	0	0	0
15:28:01	-444,921	2428,127	19,145	12,646	11,475	9,568	9,658	21,3	962,75	22,992	2061,776	0	205,856	205,856	99,733	0	0	0	0	0	0	0
15:28:01	-443,188	2423,695	18,804	12,353	11,469	9,522	9,656	21,3	962,75	22,992	2062,138	0	205,856	205,856	99,733	0	0	0	0	0	0	0
15:28:01	-303,002	2420,665	18,657	12,158	11,46	9,491	9,652	21,3	962,75	22,992	2062,497	0	205,856	205,856	99,733	0	0	0	0	0	0	0
15:28:01	-364,819	2417,017	18,511	12,158	11,447	9,453	9,649	21,3	962,75	22,992	2062,851	0	205,856	205,856	99,733	0	0	0	0	0	0	0
15:28:01	-133,911	2415,678	18,706	12,353	11,429	9,439	9,644	21,3	962,75	22,992	2063,204	0	205,856	205,856	99,733	0	0	0	0	0	0	0
15:28:01	-287,475	2412,803	18,804	12,353	11,407	9,41	9,64	21,3	962,75	22,992	2063,554	0	205,856	205,856	99,733	0	0	0	0	0	0	0
15:28:01	-172,094	2411,082	18,999	12,646	11,387	9,392	9,635	21,3	962,75	22,992	2063,901	0	205,856	205,856	99,733	0	0	0	0	0	0	0
15:28:01	-364,941	2407,432	18,999	12,646	11,366	9,354	9,629	21,3	962,75	22,992	2064,245	0	205,856	205,856	99,733	0	0	0	0	0	0	0
15:28:01	-194,677	2405,486	19,048	12,5	11,353	9,334	9,624	21,3	962,75	22,992	2064,586	0	205,856	205,856	99,733	0	0	0	0	0	0	0
15:28:01	-384,057	2401,645	18,901	12,451	11,339	9,295	9,617	21,3	962,75	22,992	2064,923	0	205,856	205,856	99,733	0	0	0	0	0	0	0
15:28:01	-489,965	2396,745	18,559	12,158	11,33	9,244	9,61	21,3	962,75	22,992	2065,255	0	205,856	205,856	99,733	0	0	0	0	0	0	0
15:28:01	-396,948	2392,776	18,364	12,158	11,318	9,203	9,602	21,3	962,75	22,992	2065,583	0	205,856	205,856	99,733	0	0	0	0	0	0	0
15:28:01	-226,391	2390,512	18,315	12,158	11,308	9,18	9,594	21,3	962,75	22,992	2065,908	0	205,856	205,856	99,733	0	0	0	0	0	0	0
15:28:01	-231,567	2388,196	18,315	12,109	11,295	9,156	9,585	21,3	962,75	22,992	2066,23	0	205,856	205,856	99,733	0	0	0	0	0	0	0
15:28:01	-401,977	2384,177	18,169	12,06	11,28	9,115	9,576	21,3	962,75	22,992	2066,548	0	205,856	205,856	99,733	0	0	0	0	0	0	0
15:28:01	-328,247	2380,894	18,071	12,06	11,267	9,081	9,566	21,3	962,75	22,992	2066,862	0	205,856	205,856	99,733	0	0	0	0	0	0	0
15:28:01	-264,965	2378,244	18,071	12,109	11,252	9,054	9,556	21,3	962,75	22,992	2067,173	0	205,856	205,856	99,733	0	0	0	0	0	0	0
15:28:01	-235,986	2375,885	18,071	12,06	11,239	9,029	9,546	21,3	962,75	22,992	2067,482	0	205,856	205,856	99,733	0	0	0	0	0	0	0
15:28:01	-380,078	2372,084	17,925	11,963	11,225	8,99	9,535	21,3	962,75	22,992	2067,787	0	205,856	205,856	99,733	0	0	0	0	0	0	0
15:28:01	-402,88	2368,055	17,68	11,963	11,216	8,949	9,523	21,3	962,75	22,992	2068,087	0	205,856	205,856	99,733	0	0	0	0	0	0	0
15:28:01	-390,82	2364,147	17,436	11,767	11,207	8,908	9,511	21,3	962,75	22,992	2068,383	0	205,856	205,856	99,733	0	0	0	0	0	0	0
15:28:01	-252,001	2361,627	17,339	11,767	11,198	8,882	9,499	21,3	962,75	22,992	2068,676	0	205,856	205,856	99,733	0	0	0	0	0	0	0
15:28:01	-392,871	2357,698	17,094	11,718	11,189	8,842	9,486	21,3	962,75	22,992	2068,965	0	205,856	205,856	99,733	0	0	0	0	0	0	0
15:28:01	-248,608	2355,212	17,094	11,767	11,175	8,816	9,473	21,3	962,75	22,992	2069,252	0	205,856	205,856	99,733	0	0	0	0	0	0	0
15:28:01	-145,703	2353,755	17,192	11,718	11,161	8,801	9,46	21,3	962,75	22,992	2069,536	0	205,856	205,856	99,733	0	0	0	0	0	0	0
15:28:01	-254,15	2351,213	17,192	11,718	11,147	8,775	9,446	21,3	962,75	22,992	2069,818	0	205,856	205,856	99,733	0	0	0	0	0	0	0
15:28:01	-338,281	2347,831	17,094	11,816	11,133	8,74	9,433	21,3	962,75	22,992	2070,096	0	205,856	205,856	99,733	0	0	0	0	0	0	0
15:28:01	-256,25	2345,268	17,094	11,816	11,118	8,714	9,418	21,3	962,75	22,992	2070,371	0	205,856	205,856	99,733	0	0	0	0	0	0	0
15:28:01	-156,762	2343,701	17,192	11,914	11,104	8,697	9,404	21,3	962,75	22,992	2070,645	0	205,856	205,856	99,733	0	0	0	0	0	0	0
15:28:01	-401,928	2339,681	16,948	11,816	11,095	8,656	9,39	21,3	962,75	22,992	2070,914	0	205,856	205,856	99,733	0	0	0	0	0	0	0
15:28:01	-252,856	2337,153	16,948	11,963	11,08	8,63	9,375	21,3	962,75	22,992	2071,18	0	205,856	205,856	99,733	0	0	0	0	0	0	0
15:28:01	-257,153	2334,581	16,85	11,816	11,071	8,603	9,36	21,3	962,75	22,992	2071,443	0	205,856	205,856	99,733	0	0	0	0	0	0	0
15:28:01	-397,338	2330,608	16,606	11,767	11,062	8,562	9,344	21,3	962,75	22,992	2071,702	0	205,856	205,856	99,733	0	0	0	0	0	0	0
15:28:01	-305,517	2327,553	16,46	11,718	11,052	8,531	9,328	21,3	962,75	22,992	2071,958	0	205,856	205,856	99,733	0	0	0	0	0	0	0
15:28:01	-182,275	2325,73	16,362	11,718	11,047	8,512	9,312	21,3	962,75	22,992	2072,212	0	205,856	205,856	99,733	0	0	0	0	0	0	0
15:28:01	-306,396	2322,666	16,216	11,718	11,038	8,481	9,296	21,3	962,75	22,992	2072,462	0	205,856	205,856	99,733	0	0	0	0	0	0	0
15:28:01	-306,396	2319,602	16,069	11,621	11,028	8,449	9,279	21,3	962,75	22,992	2072,71	0	205,856	205,856	99,733	0	0	0	0	0	0	0
15:28:01	-167,358	2317,928	16,069	11,718	11,019	8,432	9,263	21,3	962,75	22,992	2072,955	0	205,856	205,856	99,733	0	0	0	0	0	0	0
15:28:01	-336,718	2314,561	15,971	11,621	11,005	8,397	9,246	21,3	962,75	22,992	2073,196	0	205,856	205,856	99,733	0	0	0	0	0	0	0
15:28:01	-249,389	2312,067	15,971	11,523	10,991	8,371	9,228	21,3	962,75	22,992	2073,435	0	205,856	205,856	99,733	0	0	0	0	0	0	0
15:28:01	-21,215	2311,855	16,216	11,621	10,977	8,369	9,212	21,3	962,75	22,992	2073,674	0	205,856	205,856	99,733	0	0	0	0	0	0	0
15:28:01	-258,837	2309,267	16,118	11,816	10,967	8,342	9,195	21,3	962,75	22,992	2073,909	0	205,856	205,856	99,733	0	0	0	0	0	0	0
15:28:01	-295,727	2306,309	16,069	11,621	10,953	8,312	9,177	21,3	962,75	22,992	2074,142	0	205,856	205,856	99,733	0	0	0	0	0	0	0
15:28:02	-258,789	2303,722	15,971	11,621	10,944	8,285	9,16	21,3	962,75	22,992	2074,371	0	205,856	205,856	99,733	0	0	0	0	0	0	0
15:28:02	-213,549	2301,586	15,923	11,767	10,934	8,263	9,142	21,3	962,75	22,992	2074,599	0	205,856	205,856	99,733	0	0	0	0	0	0	0
15:28:02	-304,882	2298,537	15,776	11,718	10,925	8,232	9,124	21,3	962,75	22,992	2074,823	0	205,856	205,856	99,733	0	0	0	0	0	0	0
15:28:02	-167,333	2296,864	15,776	11,718	10,916	8,215	9,106	21,3	962,75	22,992	2075,044	0	205,856	205,856	99,733	0	0	0	0	0	0	0
15:28:02	-250,415	2294,36	15,776	11,767	10,901	8,189	9,088	21,3	962,75	22,992	2075,264	0	205,856	205,856	99,733	0	0	0	0	0	0	0
15:28:02	-212,426	2292,235	15,727	11,621	10,892	8,167	9,07	21,3	962,75	22,992	2075,481	0	205,856	205,856	99,733	0	0	0	0	0	0	0
15:28:02	-250,415	2289,731	15,727	11,621	10,878	8,141	9,052	21,3	962,75	22,992	2075,695	0	205,856	205,856	99,733	0	0	0	0	0	0	0
15:28:02	-117,773	2288,554	15,776	11,572	10,869	8,129	9,034	21,3	962,75	22,992	2075,908	0	205,856	205,856	99,733	0	0	0	0	0	0	0
15:28:02	-387,792	2284,676	15,63	11,523	10,854	8,089	9,016	21,3	962,75	22,992	2076,117	0	205,856	205,856	99,733	0	0	0	0	0	0	0
15:28:02	-213,403	2282,542	15,581	11,523	10,845	8,067	8,997	21,3	962,75	22,992	2076,323	0	205,856	205,856	99,733	0	0	0	0	0	0	0
15:28:02	-265,405	2279,888	15,385	11,621	10,84	8,04	8,978	21,3	962,75	22,992	2076,527	0	205,856	205,856	99,733	0	0	0	0	0	0	0
15:28:02	-259,472	2277,293	15,288	11,572	10,831	8,013	8,959	21,3	962,75	22,992	2076,728	0	205,856	205,856	99,733	0	0	0	0	0	0	0
15:28:02	-131,25	2275,98	15,239	11,523	10,826	7,999	8,94	21,3	962,75	22,992	2076,927	0	205,856	205,856	99,733	0	0	0	0	0	0	0
15:28:02	-299,072	2272,99	15,093	11,425	10,817	7,968	8,921	21,3	962,75	22,992	2077,123	0	205,856	205,856	99,733	0	0	0	0	0	0	0
15:28:02	-260,375	2270,386	14,995	11,377	10,808	7,942	8,902	21,3	962,75	22,992	2077,316	0	205,856	205,856	99,733	0	0	0	0	0	0	0
15:28:02	-105,541	2269,33	15,141	11,523	10,794	7,931	8,883	21,3	962,75	22,992	2077,508	0	205,856	205,856	99,733	0	0	0	0	0	0	0
15:28:02	-252,563	2266,805	15,141	11,425	10,779	7,905	8,864	21,3	962,75	22,992	2077,697	0	205,856	205,856	99,733	0	0	0	0	0	0	0
15:28:02	-75,146	2266,053	15,239	11,377	10,77	7,897	8,845	21,3	962,75	22,992	2077,886	0	205,856	205,856	99,733	0	0	0	0	0	0	0
15:28:02	-196,63	2264,087	15,288	11,377	10,756	7,877	8,826	21,3	962,75	22,992	2078,072	0	205,856	205,856	99,733	0	0	0	0	0	0	0
15:28:02	-211,132	2261,976	15,239	11,425	10,747	7,855	8,807	21,3	962,75	22,992	2078,256	0	205,856	205,856	99,733	0	0	0	0	0	0	0
15:28:02	-257,055	2259,405	15,141	11,425	10,738	7,828	8,788	21,3	962,75	22,992	2078,437	0	205,856	205,856	99,733	0	0	0	0	0	0	0
15:28:02	-300,732	2256,398	14,995	11,425	10,728	7,797	8,768	21,3	962,75	22,992	2078,615	0	205,856	205,856	99,733	0	0	0	0	0	0	0
15:28:02	-181,567	2254,582	14,897	11,523	10,723	7,779	8,749	21,3	962,75	22,992	2078,791	0	205,856	205,856	99,733	0	0	0	0	0	0	0
15:28:02	-400,073	2250,581	14,653	11,425	10,714	7,737	8,729	21,3	962,75	22,992	2078,963	0	205,856	205,856	99,733	0	0	0	0	0	0	0
15:28:02	-78,588	2249,796	14,751	11,523	10,704	7,729	8,709	21,3	962,75	22,992	2079,134	0	205,856	205,856	99,733	0	0	0	0	0	0	0
15:28:02	-169,262	2248,103	14,751	11,572	10,694	7,712	8,69	21,3	962,75	22,992	2079,303	0	205,856	205,856	99,733	0	0	0	0	0	0	0
15:28:02	-191,308	2246,19	14,8	11,523	10,681	7,692	8,67	21,3	962,75	22,992	2079,47	0	205,856	205,856	99,733	0	0	0	0	0	0	0
15:28:02	-201,025	2244,18	14,751	11,425	10,672	7,671	8,651	21,3	962,75	22,992	2079,634	0	205,856	205,856	99,733	0	0	0	0	0	0	0
15:28:02	-179,272	2242,387	14,653	11,523	10,667	7,653	8,631	21,2	960,86	22,992	2079,797	0	205,856	205,856	99,733	0	0	0	0	0	0	0
15:28:02	-287,475	2239,512	14,507	11,425	10,658	7,623	8,611	21,2	960,86	22,992	2079,957	0	205,856	205,856	99,733	0	0	0	0	0	0	0
15:28:02	-178,002	2237,732	14,409	11,377	10,654	7,605	8,592	21,2	960,86	22,992	2080,115	0	205,856	205,856	99,733	0	0	0	0	0	0	0
15:28:02	-300,488	2234,727	14,262	11,279	10,644	7,574	8,572	21,2	960,86	22,992	2080,269	0	205,856	205,856	99,733	0	0	0	0	0	0	0
15:28:02	-150,781	2233,219	14,262	11,279	10,636	7,558	8,552	21,2	960,86	22,992	2080,422	0	205,856	205,856	99,733	0	0	0	0	0	0	0
15:28:02	-173,608	2231,483	14,262	11,279	10,626	7,541	8,532	21,2	960,86	22,992	2080,573	0	205,856	205,856	99,733	0	0	0	0	0	0	0
15:28:02	-124,34	2230,24	14,311	11,377	10,616	7,528	8,512	21,2	960,86	22,992	2080,723	0	205,856	205,856	99,733	0	0	0	0	0	0	0
15:28:02	-106,176	2229,178	14,458	11,279	10,603	7,517	8,493	21,2	960,86	22,992	2080,871	0	205,856	205,856	99,733	0	0	0	0	0	0	0
15:28:02	-196,63	2227,212	14,507	11,377	10,589	7,497	8,473	21,2	960,86	22,992	2081,018	0	205,856	205,856	99,733	0	0	0	0	0	0	0
15:28:02	-168,164	2225,53	14,507	11,279	10,579	7,479	8,454	21,2	960,86	22,992	2081,162	0	205,856	205,856	99,733	0	0	0	0	0	0	0
15:28:02	-223,242	2223,298	14,507	11,377	10,567	7,456	8,434	21,2	960,86	22,992	2081,304	0	203,769	203,769	99,725	0	0	0	0	0	0	0
15:28:02	-143,847	2221,859	14,458	11,377	10,561	7,441	8,415	21,2	960,86	22,992	2081,445	0	203,769	203,769	99,725	0	0	0	0	0	0	0
15:28:02	-288,232	2218,977	14,311	11,279	10,553	7,412	8,395	21,2	960,86	22,992	2081,583	0	203,769	203,769	99,725	0	0	0	0	0	0	0
15:28:02	-357,714	2215,4	14,018	11,279	10,548	7,375	8,375	21,2	960,86	22,992	2081,716	0	203,769	203,769	99,725	0	0	0	0	0	0	0
15:28:02	-203,662	2213,363	13,921	11,23	10,541	7,354	8,355	21,2	960,86	22,992	2081,848	0	203,769	203,769	99,725	0	0	0	0	0	0	0
15:28:02	-165,917	2211,704	13,921	11,23	10,532	7,337	8,335	21,2	960,86	22,992	2081,978	0	203,769	203,769	99,725	0	0	0	0	0	0	0
15:28:02	-119,116	2210,513	13,969	11,181	10,523	7,324	8,315	21,2	960,86	22,992	2082,106	0	203,769	203,769	99,725	0	0	0	0	0	0	0
15:28:02	-213,256	2208,38	13,969	11,181	10,511	7,302	8,295	21,2	960,86	22,992	2082,232	0	203,769	203,769	99,725	0	0	0	0	0	0	0
15:28:02	-208,471	2206,296	13,921	11,181	10,501	7,281	8,276	21,2	960,86	22,992	2082,356	0	203,769	203,769	99,725	0	0	0	0	0	0	0
15:28:02	-253,125	2203,764	13,823	11,181	10,492	7,255	8,256	21,2	960,86	22,992	2082,478	0	203,769	203,769	99,725	0	0	0	0	0	0	0
15:28:02	-144,213	2202,322	13,823	11,181	10,484	7,24	8,236	21,2	960,86	22,992	2082,598	0	203,769	203,769	99,725	0	0	0	0	0	0	0
15:28:02	-160,62	2200,716	13,823	11,23	10,475	7,223	8,216	21,2	960,86	22,992	2082,716	0	203,769	203,769	99,725	0	0	0	0	0	0	0
15:28:02	-188,989	2198,826	13,774	11,23	10,467	7,204	8,196	21,2	960,86	22,992	2082,832	0	203,769	203,769	99,725	0	0	0	0	0	0	0
15:28:02	-188,256	2196,943	13,676	11,279	10,461	7,184	8,176	21,2	960,86	22,992	2082,946	0	203,769	203,769	99,725	0	0	0	0	0	0	0
15:28:02	-160,449	2195,339	13,676	11,279	10,452	7,168	8,156	21,2	960,86	22,992	2083,059	0	203,769	203,769	99,725	0	0	0	0	0	0	0
15:28:02	-68,188	2194,657	13,774	11,377	10,443	7,161	8,137	21,2	960,86	22,992	2083,17	0	203,769	203,769	99,725	0	0	0	0	0	0	0
15:28:02	-218,676	2192,47	13,774	11,377	10,431	7,138	8,117	21,2	960,86	22,992	2083,28	0	203,769	203,769	99,725	0	0	0	0	0	0	0
15:28:02	-250,659	2189,964	13,676	11,279	10,422	7,113	8,098	21,2	960,86	22,992	2083,386	0	203,769	203,769	99,725	0	0	0	0	0	0	0
15:28:02	-158,3	2188,381	13,676	11,377	10,413	7,096	8,078	21,2	960,86	22,992	2083,491	0	203,769	203,769	99,725	0	0	0	0	0	0	0
15:28:02	-158,3	2186,798	13,676	11,279	10,404	7,08	8,058	21,2	960,86	22,992	2083,595	0	203,769	203,769	99,725	0	0	0	0	0	0	0
15:28:02	-120,727	2185,59	13,676	11,279	10,397	7,067	8,039	21,2	960,86	22,992	2083,697	0	203,769	203,769	99,725	0	0	0	0	0	0	0
15:28:02	-276,928	2182,821	13,53	11,23	10,389	7,039	8,019	21,2	960,86	22,992	2083,796	0	203,769	203,769	99,725	0	0	0	0	0	0	0
15:28:02	-170,751	2181,114	13,432	11,181	10,385	7,021	8	21,2	960,86	22,992	2083,893	0	203,769	203,769	99,725	0	0	0	0	0	0	0
15:28:02	-277,88	2178,335	13,286	11,035	10,377	6,993	7,98	21,2	960,86	22,992	2083,988	0	203,769	203,769	99,725	0	0	0	0	0	0	0
15:28:02	-98,95	2177,345	13,286	11,035	10,371	6,982	7,96	21,2	960,86	22,992	2084,081	0	203,769	203,769	99,725	0	0	0	0	0	0	0
15:28:02	-233,715	2175,008	13,139	10,888	10,366	6,958	7,941	21,2	960,86	22,992	2084,172	0	203,769	203,769	99,725	0	0	0	0	0	0	0
15:28:02	-213,671	2172,871	13,042	10,888	10,359	6,936	7,921	21,2	960,86	22,992	2084,261	0	203,769	203,769	99,725	0	0	0	0	0	0	0
15:28:02	-161,523	2171,256	13,042	10,937	10,349	6,92	7,901	21,2	960,86	22,992	2084,348	0	203,769	203,769	99,725	0	0	0	0	0	0	0
15:28:02	-143,408	2169,822	12,993	10,937	10,344	6,905	7,882	21,2	960,86	22,992	2084,433	0	203,769	203,769	99,725	0	0	0	0	0	0	0
15:28:02	-116,04	2168,662	13,042	10,888	10,335	6,893	7,863	21,2	960,86	22,992	2084,517	0	203,769	203,769	99,725	0	0	0	0	0	0	0
15:28:02	-144,262	2167,219	13,042	11,084	10,327	6,878	7,843	21,2	960,86	22,992	2084,6	0	203,769	203,769	99,725	0	0	0	0	0	0	0
15:28:02	-161,376	2165,605	13,042	11,035	10,317	6,861	7,824	21,2	960,86	22,992	2084,681	0	203,769	203,769	99,725	0	0	0	0	0	0	0
15:28:02	-87,646	2164,729	13,139	11,084	10,307	6,852	7,805	21,2	960,86	22,992	2084,761	0	203,769	203,769	99,725	0	0	0	0	0	0	0
15:28:02	-266,796	2162,061	12,993	11,181	10,3	6,825	7,786	21,2	960,86	22,992	2084,839	0	203,769	203,769	99,725	0	0	0	0	0	0	0
15:28:02	-144,604	2160,615	12,944	11,23	10,294	6,81	7,767	21,2	960,86	22,992	2084,914	0	203,769	203,769	99,725	0	0	0	0	0	0	0
15:28:02	-80,59	2159,809	12,944	11,23	10,29	6,802	7,748	21,2	960,86	22,992	2084,989	0	203,769	203,769	99,725	0	0	0	0	0	0	0
15:28:02	-218,212	2157,627	12,798	11,181	10,285	6,779	7,729	21,2	960,86	22,992	2085,062	0	203,769	203,769	99,725	0	0	0	0	0	0	0
15:28:02	-173,754	2155,889	12,7	11,181	10,28	6,761	7,71	21,2	960,86	22,992	2085,133	0	203,769	203,769	99,725	0	0	0	0	0	0	0
15:28:02	-112,255	2154,767	12,651	11,035	10,277	6,75	7,691	21,2	960,86	22,992	2085,202	0	203,769	203,769	99,725	0	0	0	0	0	0	0
15:28:02	-241,406	2152,353	12,553	10,937	10,268	6,725	7,672	21,2	960,86	22,992	2085,269	0	203,769	203,769	99,725	0	0	0	0	0	0	0
15:28:02	-136,596	2150,987	12,553	10,888	10,26	6,711	7,653	21,2	960,86	22,992	2085,335	0	203,769	203,769	99,725	0	0	0	0	0	0	0
15:28:02	-144,531	2149,541	12,505	10,84	10,255	6,696	7,634	21,2	960,86	22,992	2085,399	0	203,769	203,769	99,725	0	0	0	0	0	0	0
15:28:02	-82,836	2148,713	12,505	10,888	10,25	6,687	7,616	21,2	960,86	22,992	2085,462	0	203,769	203,769	99,725	0	0	0	0	0	0	0
15:28:02	-275,927	2145,954	12,358	10,742	10,242	6,659	7,597	21,2	960,86	22,992	2085,523	0	203,769	203,769	99,725	0	0	0	0	0	0	0
15:28:02	-83,911	2145,115	12,358	10,693	10,237	6,65	7,578	21,2	960,86	22,992	2085,583	0	203,769	203,769	99,725	0	0	0	0	0	0	0
15:28:02	-144,384	2143,671	12,309	10,693	10,232	6,635	7,56	21,2	960,86	22,992	2085,641	0	203,769	203,769	99,725	0	0	0	0	0	0	0
15:28:02	-141,87	2142,252	12,309	10,693	10,224	6,621	7,541	21,2	960,86	22,992	2085,697	0	203,769	203,769	99,725	0	0	0	0	0	0	0
15:28:02	-176,904	2140,483	12,212	10,84	10,219	6,602	7,523	21,2	960,86	22,992	2085,752	0	203,769	203,769	99,725	0	0	0	0	0	0	0
15:28:02	-84,936	2139,634	12,212	10,84	10,214	6,594	7,505	21,2	960,86	22,992	2085,806	0	203,769	203,769	99,725	0	0	0	0	0	0	0
15:28:02	-147,29	2138,161	12,212	10,888	10,205	6,578	7,487	21,2	960,86	22,992	2085,858	0	203,769	203,769	99,725	0	0	0	0	0	0	0
15:28:02	-84,936	2137,311	12,212	10,888	10,201	6,57	7,469	21,2	960,86	22,992	2085,909	0	203,769	203,769	99,725	0	0	0	0	0	0	0
15:28:02	-87,231	2136,439	12,212	10,888	10,196	6,561	7,451	21,2	960,86	22,992	2085,96	0	203,769	203,769	99,725	0	0	0	0	0	0	0
15:28:02	-86,01	2135,579	12,212	10,937	10,191	6,552	7,433	21,2	960,86	22,992	2086,01	0	203,769	203,769	99,725	0	0	0	0	0	0	0
15:28:02	-206,542	2133,514	12,163	10,888	10,182	6,531	7,416	21,2	960,86	22,992	2086,057	0	203,769	203,769	99,725	0	0	0	0	0	0	0
15:28:02	-76,489	2132,749	12,163	10,937	10,177	6,523	7,398	21,2	960,86	22,992	2086,104	0	203,769	203,769	99,725	0	0	0	0	0	0	0
15:28:02	-177,636	2130,972	12,065	10,937	10,172	6,504	7,381	21,2	960,86	22,992	2086,149	0	203,769	203,769	99,725	0	0	0	0	0	0	0
15:28:02	-166,87	2129,304	11,967	10,888	10,168	6,487	7,363	21,2	960,86	22,992	2086,192	0	203,769	203,769	99,725	0	0	0	0	0	0	0
15:28:02	-258,642	2126,717	11,772	10,84	10,164	6,461	7,345	21,2	960,86	22,992	2086,232	0	203,769	203,769	99,725	0	0	0	0	0	0	0
15:28:02	-102,368	2125,693	11,674	10,84	10,163	6,45	7,328	21,2	960,86	22,992	2086,272	0	203,769	203,769	99,725	0	0	0	0	0	0	0
15:28:02	-199,023	2123,703	11,626	10,693	10,154	6,429	7,31	21,2	960,86	22,992	2086,309	0	203,769	203,769	99,725	0	0	0	0	0	0	0
15:28:02	47,753	2124,181	11,772	10,84	10,149	6,434	7,293	21,2	960,86	22,992	2086,347	0	203,769	203,769	99,725	0	0	0	0	0	0	0
15:28:02	22,875	2124,41	11,967	10,888	10,14	6,437	7,276	21,2	960,86	22,992	2086,385	0	203,769	203,769	99,725	0	0	0	0	0	0	0
15:28:03	-190,405	2122,505	11,87	10,84	10,135	6,417	7,259	21,2	960,86	22,992	2086,421	0	203,769	203,769	99,725	0	0	0	0	0	0	0
15:28:03	-169,067	2120,815	11,772	10,742	10,13	6,4	7,242	21,2	960,86	22,992	2086,456	0	203,769	203,769	99,725	0	0	0	0	0	0	0
15:28:03	-145,41	2119,361	11,626	10,742	10,13	6,385	7,226	21,2	960,86	22,992	2086,489	0	203,769	203,769	99,725	0	0	0	0	0	0	0
15:28:03	-148,291	2117,878	11,626	10,84	10,121	6,369	7,209	21,2	960,86	22,992	2086,52	0	203,769	203,769	99,725	0	0	0	0	0	0	0
15:28:03	-9,692	2117,781	11,626	10,742	10,121	6,368	7,192	21,2	960,86	22,992	2086,551	0	203,769	203,769	99,725	0	0	0	0	0	0	0
15:28:03	-171,069	2116,07	11,528	10,742	10,116	6,351	7,176	21,2	960,86	22,992	2086,581	0	203,769	203,769	99,725	0	0	0	0	0	0	0
15:28:03	-70,727	2115,363	11,626	10,84	10,107	6,343	7,16	21,2	960,86	22,992	2086,61	0	203,769	203,769	99,725	0	0	0	0	0	0	0
15:28:03	-36,474	2114,998	11,674	10,888	10,102	6,34	7,144	21,2	960,86	22,992	2086,638	0	203,769	203,769	99,725	0	0	0	0	0	0	0
15:28:03	17,407	2115,172	11,87	10,84	10,093	6,341	7,128	21,2	960,86	22,992	2086,667	0	203,769	203,769	99,725	0	0	0	0	0	0	0
15:28:03	0,073	2115,173	11,967	10,888	10,088	6,341	7,112	21,2	960,86	22,992	2086,695	0	203,769	203,769	99,725	0	0	0	0	0	0	0
15:28:03	-174,292	2113,43	11,87	10,84	10,083	6,324	7,097	21,2	960,86	22,992	2086,722	0	203,769	203,769	99,725	0	0	0	0	0	0	0
15:28:03	-173,168	2111,698	11,772	10,84	10,078	6,306	7,081	21,2	960,86	22,992	2086,747	0	203,769	203,769	99,725	0	0	0	0	0	0	0
15:28:03	-173,168	2109,967	11,674	10,84	10,074	6,288	7,066	21,2	960,86	22,992	2086,77	0	203,769	203,769	99,725	0	0	0	0	0	0	0
15:28:03	-135,546	2108,611	11,528	10,595	10,074	6,274	7,05	21,2	960,86	22,992	2086,792	0	203,769	203,769	99,725	0	0	0	0	0	0	0
15:28:03	-164,501	2106,966	11,43	10,595	10,07	6,257	7,035	21,2	960,86	22,992	2086,812	0	203,769	203,769	99,725	0	0	0	0	0	0	0
15:28:03	-98,779	2105,978	11,333	10,595	10,069	6,247	7,019	21,2	960,86	22,992	2086,831	0	203,769	203,769	99,725	0	0	0	0	0	0	0
15:28:03	-127,905	2104,699	11,284	10,547	10,064	6,234	7,004	21,2	960,86	22,992	2086,849	0	203,769	203,769	99,725	0	0	0	0	0	0	0
15:28:03	-39,868	2104,301	11,333	10,547	10,059	6,229	6,989	21,2	960,86	22,992	2086,867	0	203,769	203,769	99,725	0	0	0	0	0	0	0
15:28:03	6,494	2104,366	11,43	10,595	10,055	6,23	6,974	21,2	960,86	22,992	2086,884	0	203,769	203,769	99,725	0	0	0	0	0	0	0
15:28:03	-71,85	2103,647	11,528	10,595	10,046	6,223	6,959	21,2	960,86	22,992	2086,901	0	203,769	203,769	99,725	0	0	0	0	0	0	0
15:28:03	-128,955	2102,358	11,479	10,693	10,041	6,209	6,944	21,2	960,86	22,992	2086,917	0	203,769	203,769	99,725	0	0	0	0	0	0	0
15:28:03	-40,966	2101,948	11,528	10,693	10,036	6,205	6,93	21,2	960,86	22,992	2086,932	0	203,769	203,769	99,725	0	0	0	0	0	0	0
15:28:03	-130,004	2100,648	11,479	10,742	10,031	6,192	6,915	21,2	960,86	22,992	2086,946	0	203,769	203,769	99,725	0	0	0	0	0	0	0
15:28:03	-84,887	2099,799	11,479	10,84	10,026	6,183	6,901	21,2	960,86	22,992	2086,959	0	203,769	203,769	99,725	0	0	0	0	0	0	0
15:28:03	-35,498	2099,444	11,528	10,84	10,022	6,179	6,887	21,2	960,86	22,992	2086,971	0	203,769	203,769	99,725	0	0	0	0	0	0	0
15:28:03	-175,146	2097,692	11,43	10,742	10,017	6,161	6,873	21,2	960,86	22,992	2086,982	0	203,769	203,769	99,725	0	0	0	0	0	0	0
15:28:03	-90,234	2096,79	11,333	10,742	10,017	6,152	6,859	21,2	960,86	22,992	2086,992	0	203,769	203,769	99,725	0	0	0	0	0	0	0
15:28:03	4,345	2096,834	11,43	10,742	10,012	6,152	6,845	21,2	960,86	22,992	2087,002	0	203,769	203,769	99,725	0	0	0	0	0	0	0
15:28:03	-80,664	2096,027	11,43	10,742	10,007	6,144	6,831	21,1	962,289	22,992	2087,011	0	203,769	203,769	99,725	0	0	0	0	0	0	0
15:28:03	-90,625	2095,121	11,43	10,742	10,002	6,135	6,817	21,1	962,289	22,992	2087,019	0	203,769	203,769	99,725	0	0	0	0	0	0	0
15:28:03	-176,269	2093,358	11,333	10,693	9,998	6,117	6,804	21,1	962,289	22,992	2087,025	0	203,769	203,769	99,725	0	0	0	0	0	0	0
15:28:03	-80,444	2092,554	11,333	10,742	9,993	6,108	6,79	21,1	962,289	22,992	2087,03	0	203,769	203,769	99,725	0	0	0	0	0	0	0
15:28:03	-45,092	2092,103	11,284	10,693	9,993	6,104	6,776	21,1	962,289	22,992	2087,035	0	203,769	203,769	99,725	0	0	0	0	0	0	0
15:28:03	-135,18	2090,751	11,137	10,595	9,993	6,09	6,763	21,1	962,289	22,992	2087,039	0	203,769	203,769	99,725	0	0	0	0	0	0	0
15:28:03	-176,22	2088,989	11,04	10,547	9,988	6,072	6,749	21,1	962,289	22,992	2087,041	0	203,769	203,769	99,725	0	0	0	0	0	0	0
15:28:03	-127,734	2087,711	10,991	10,498	9,983	6,058	6,736	21,1	962,289	22,992	2087,042	0	203,769	203,769	99,725	0	0	0	0	0	0	0
15:28:03	52,392	2088,235	11,137	10,547	9,979	6,064	6,723	21,1	962,289	22,992	2087,043	0	203,769	203,769	99,725	0	0	0	0	0	0	0
15:28:03	-34,521	2087,89	11,284	10,595	9,969	6,06	6,71	21,1	962,289	22,992	2087,044	0	203,769	203,769	99,725	0	0	0	0	0	0	0
15:28:03	-41,918	2087,471	11,333	10,693	9,964	6,056	6,697	21,1	962,289	22,992	2087,044	0	203,612	203,612	99,724	0	0	0	0	0	0	0
15:28:03	-83,959	2086,631	11,333	10,693	9,959	6,047	6,684	21,1	962,289	22,992	2086,631	0	203,612	203,612	99,724	0	0	0	0	0	0	0
15:28:03	-82,568	2085,805	11,333	10,742	9,955	6,039	6,672	21,1	962,289	22,992	2085,805	0	203,612	203,612	99,724	0	0	0	0	0	0	0
15:28:03	-130,102	2084,504	11,284	10,693	9,95	6,025	6,659	21,1	962,289	22,992	2084,504	0	203,612	203,612	99,724	0	0	0	0	0	0	0
15:28:03	-175,952	2082,745	11,186	10,693	9,945	6,007	6,646	21,1	962,289	22,992	2082,745	0	203,612	203,612	99,724	0	0	0	0	0	0	0
15:28:03	0	2082,745	11,186	10,693	9,945	6,007	6,634	21,1	962,289	22,992	2082,745	0	203,612	203,612	99,724	0	0	0	0	0	0	0
15:28:03	-218,798	2080,557	11,04	10,595	9,94	5,985	6,621	21,1	962,289	22,992	2080,557	0	203,612	203,612	99,724	0	0	0	0	0	0	0
15:28:03	0	2080,557	11,04	10,595	9,94	5,985	6,608	21,1	962,289	22,992	2080,557	0	203,612	203,612	99,724	0	0	0	0	0	0	0
15:28:03	6,25	2080,619	11,137	10,595	9,935	5,985	6,596	21,1	962,289	22,992	2080,557	0	203,612	203,612	99,724	0	0	0	0	0	0	0
15:28:03	-124,707	2079,372	11,186	10,595	9,926	5,972	6,584	21,1	962,289	22,992	2079,372	0	203,612	203,612	99,724	0	0	0	0	0	0	0
15:28:03	5,004	2079,422	11,284	10,595	9,921	5,973	6,572	21,1	962,289	22,992	2079,372	0	203,612	203,612	99,724	0	0	0	0	0	0	0
15:28:03	-90,014	2078,522	11,186	10,595	9,921	5,964	6,56	21,1	962,289	22,992	2078,522	0	203,612	203,612	99,724	0	0	0	0	0	0	0
15:28:03	-129,833	2077,224	11,137	10,595	9,916	5,95	6,548	21,1	962,289	22,992	2077,224	0	203,612	203,612	99,724	0	0	0	0	0	0	0
15:28:03	-84,814	2076,376	11,137	10,595	9,911	5,942	6,536	21,1	962,289	22,992	2076,376	0	203,612	203,612	99,724	0	0	0	0	0	0	0
15:28:03	-89,99	2075,476	11,04	10,595	9,911	5,932	6,524	21,1	962,289	22,992	2075,476	0	203,612	203,612	99,724	0	0	0	0	0	0	0
15:28:03	-84,838	2074,627	11,04	10,547	9,906	5,923	6,513	21,1	962,289	22,992	2074,627	0	203,612	203,612	99,724	0	0	0	0	0	0	0
15:28:03	-84,814	2073,779	11,04	10,498	9,902	5,915	6,501	21,1	962,289	22,992	2073,779	0	203,612	203,612	99,724	0	0	0	0	0	0	0
15:28:03	-85,009	2072,929	11,04	10,547	9,897	5,906	6,489	21,1	962,289	22,992	2072,929	0	203,612	203,612	99,724	0	0	0	0	0	0	0
15:28:03	-84,838	2072,081	11,04	10,595	9,892	5,897	6,478	21,1	962,289	22,992	2072,081	0	203,612	203,612	99,724	0	0	0	0	0	0	0
15:28:03	5,102	2072,132	11,137	10,693	9,887	5,898	6,466	21,1	962,289	22,992	2072,081	0	203,612	203,612	99,724	0	0	0	0	0	0	0
15:28:03	-84,863	2071,283	11,137	10,693	9,882	5,889	6,455	21,1	962,289	22,992	2071,283	0	203,612	203,612	99,724	0	0	0	0	0	0	0
15:28:03	-84,838	2070,435	11,137	10,595	9,878	5,88	6,444	21,1	962,289	22,992	2070,435	0	203,612	203,612	99,724	0	0	0	0	0	0	0
15:28:03	-85,888	2069,576	11,137	10,595	9,873	5,871	6,432	21,1	962,289	22,992	2069,576	0	203,612	203,612	99,724	0	0	0	0	0	0	0
15:28:03	0	2069,576	11,137	10,693	9,873	5,871	6,421	21,1	962,289	22,992	2069,576	0	203,612	203,612	99,724	0	0	0	0	0	0	0
15:28:03	-173,852	2067,837	11,04	10,595	9,868	5,853	6,41	21,1	962,289	22,992	2067,837	0	203,612	203,612	99,724	0	0	0	0	0	0	0
15:28:03	-44,946	2067,388	10,991	10,547	9,868	5,849	6,399	21,1	962,289	22,992	2067,388	0	203,612	203,612	99,724	0	0	0	0	0	0	0
15:28:03	-44,921	2066,939	10,942	10,547	9,868	5,844	6,388	21,1	962,289	22,992	2066,939	0	203,612	203,612	99,724	0	0	0	0	0	0	0
15:28:03	-83,764	2066,101	10,942	10,547	9,863	5,836	6,378	21,1	962,289	22,992	2066,101	0	203,612	203,612	99,724	0	0	0	0	0	0	0
15:28:03	0	2066,101	10,942	10,498	9,863	5,836	6,367	21,1	962,289	22,992	2066,101	0	203,612	203,612	99,724	0	0	0	0	0	0	0
15:28:03	-85,888	2065,242	10,942	10,4	9,858	5,827	6,356	21,1	962,289	22,992	2065,242	0	203,612	203,612	99,724	0	0	0	0	0	0	0
15:28:03	-83,764	2064,405	10,942	10,4	9,854	5,818	6,346	21,1	962,289	22,992	2064,405	0	203,612	203,612	99,724	0	0	0	0	0	0	0
15:28:03	-38,842	2064,016	10,991	10,498	9,849	5,814	6,335	21,1	962,289	22,992	2064,016	0	203,612	203,612	99,724	0	0	0	0	0	0	0
15:28:03	-39,892	2063,617	11,04	10,547	9,844	5,81	6,325	21,1	962,289	22,992	2063,617	0	203,612	203,612	99,724	0	0	0	0	0	0	0
15:28:03	-128,71	2062,33	10,991	10,498	9,839	5,797	6,315	21,1	962,289	22,992	2062,33	0	203,612	203,612	99,724	0	0	0	0	0	0	0
15:28:03	0	2062,33	10,991	10,498	9,839	5,797	6,304	21,1	962,289	22,992	2062,33	0	203,612	203,612	99,724	0	0	0	0	0	0	0
15:28:03	-130,957	2061,021	10,942	10,547	9,834	5,783	6,294	21,1	962,289	22,992	2061,021	0	203,612	203,612	99,724	0	0	0	0	0	0	0
15:28:03	0	2061,021	10,942	10,498	9,834	5,783	6,284	21,1	962,289	22,992	2061,021	0	203,612	203,612	99,724	0	0	0	0	0	0	0
15:28:03	-165,429	2059,366	10,942	10,4	9,825	5,766	6,274	21,1	962,289	22,992	2059,366	0	203,612	203,612	99,724	0	0	0	0	0	0	0
15:28:03	-42,041	2058,946	10,991	10,498	9,82	5,762	6,264	21,1	962,289	22,992	2058,946	0	203,612	203,612	99,724	0	0	0	0	0	0	0
15:28:03	0	2058,946	10,991	10,4	9,82	5,762	6,254	21,1	962,289	22,992	2058,946	0	203,612	203,612	99,724	0	0	0	0	0	0	0
15:28:03	-130,761	2057,638	10,942	10,4	9,815	5,748	6,244	21,1	962,289	22,992	2057,638	0	203,612	203,612	99,724	0	0	0	0	0	0	0
15:28:03	-36,767	2057,271	10,991	10,595	9,81	5,745	6,234	21,1	962,289	22,992	2057,271	0	203,612	203,612	99,724	0	0	0	0	0	0	0
15:28:03	-130,761	2055,963	10,942	10,498	9,806	5,731	6,225	21,1	962,289	22,992	2055,963	0	203,612	203,612	99,724	0	0	0	0	0	0	0
15:28:03	-89,77	2055,065	10,844	10,498	9,806	5,722	6,215	21,1	962,289	22,992	2055,065	0	203,612	203,612	99,724	0	0	0	0	0	0	0
15:28:03	-86,059	2054,205	10,844	10,498	9,801	5,713	6,205	21,1	962,289	22,992	2054,205	0	203,612	203,612	99,724	0	0	0	0	0	0	0
15:28:03	0	2054,205	10,844	10,498	9,801	5,713	6,195	21,1	962,289	22,992	2054,205	0	203,612	203,612	99,724	0	0	0	0	0	0	0
15:28:03	3,881	2054,243	10,942	10,547	9,796	5,713	6,186	21,1	962,289	22,992	2054,205	0	203,612	203,612	99,724	0	0	0	0	0	0	0
15:28:03	-79,541	2053,448	10,942	10,498	9,791	5,705	6,176	21,1	962,289	22,992	2053,448	0	203,612	203,612	99,724	0	0	0	0	0	0	0
15:28:03	-95,019	2052,498	10,844	10,4	9,791	5,695	6,167	21,1	962,289	22,992	2052,498	0	203,612	203,612	99,724	0	0	0	0	0	0	0
15:28:03	-125,439	2051,243	10,796	10,351	9,786	5,682	6,157	21,1	962,289	22,992	2051,243	0	203,612	203,612	99,724	0	0	0	0	0	0	0
15:28:03	0	2051,243	10,796	10,4	9,786	5,682	6,148	21,1	962,289	22,992	2051,243	0	203,612	203,612	99,724	0	0	0	0	0	0	0
15:28:03	-169,238	2049,551	10,698	10,4	9,782	5,665	6,139	21,1	962,289	22,992	2049,551	0	203,612	203,612	99,724	0	0	0	0	0	0	0
15:28:03	-51,196	2049,039	10,649	10,351	9,781	5,66	6,129	21,1	962,289	22,992	2049,039	0	203,612	203,612	99,724	0	0	0	0	0	0	0
15:28:03	-33,593	2048,703	10,698	10,351	9,777	5,656	6,12	21,1	962,289	22,992	2048,703	0	203,612	203,612	99,724	0	0	0	0	0	0	0
15:28:03	3,857	2048,742	10,796	10,4	9,772	5,657	6,111	21,1	962,289	22,992	2048,703	0	203,612	203,612	99,724	0	0	0	0	0	0	0
15:28:03	-38,94	2048,352	10,844	10,547	9,767	5,653	6,102	21,1	962,289	22,992	2048,352	0	203,612	203,612	99,724	0	0	0	0	0	0	0
15:28:03	-7,568	2048,277	10,844	10,547	9,767	5,652	6,093	21,1	962,289	22,992	2048,277	0	203,612	203,612	99,724	0	0	0	0	0	0	0
15:28:03	-78,295	2047,494	10,844	10,595	9,763	5,644	6,084	21,1	962,289	22,992	2047,494	0	203,612	203,612	99,724	0	0	0	0	0	0	0
15:28:03	5,895	2047,553	10,942	10,595	9,758	5,644	6,076	21,1	962,289	22,992	2047,494	0	203,612	203,612	99,724	0	0	0	0	0	0	0
15:28:03	-96,179	2046,591	10,844	10,547	9,757	5,634	6,067	21,1	962,289	22,992	2046,591	0	203,612	203,612	99,724	0	0	0	0	0	0	0
15:28:03	-44,812	2046,143	10,796	10,547	9,757	5,63	6,058	21,1	962,289	22,992	2046,143	0	203,612	203,612	99,724	0	0	0	0	0	0	0
15:28:03	-77,258	2045,37	10,796	10,498	9,753	5,622	6,05	21,1	962,289	22,992	2045,37	0	203,612	203,612	99,724	0	0	0	0	0	0	0
15:28:04	-7,556	2045,295	10,796	10,498	9,753	5,621	6,041	21,1	962,289	22,992	2045,295	0	203,612	203,612	99,724	0	0	0	0	0	0	0
15:28:04	-167,089	2043,624	10,698	10,4	9,748	5,604	6,033	21,1	962,289	22,992	2043,624	0	203,612	203,612	99,724	0	0	0	0	0	0	0
15:28:04	-82,69	2042,797	10,698	10,498	9,743	5,595	6,024	21,1	962,289	22,992	2042,797	0	203,612	203,612	99,724	0	0	0	0	0	0	0
15:28:04	-7,385	2042,723	10,698	10,498	9,743	5,595	6,016	21,1	962,289	22,992	2042,723	0	203,612	203,612	99,724	0	0	0	0	0	0	0
15:28:04	13,281	2042,856	10,796	10,498	9,739	5,596	6,008	21,1	962,289	22,992	2042,723	0	203,612	203,612	99,724	0	0	0	0	0	0	0
15:28:04	-97,045	2041,885	10,698	10,4	9,738	5,586	5,999	21,1	962,289	22,992	2041,885	0	203,612	203,612	99,724	0	0	0	0	0	0	0
15:28:04	-120,08	2040,684	10,649	10,351	9,734	5,574	5,991	21,1	962,289	22,992	2040,684	0	203,612	203,612	99,724	0	0	0	0	0	0	0
15:28:04	-7,373	2040,611	10,649	10,351	9,734	5,573	5,983	21,1	962,289	22,992	2040,611	0	203,612	203,612	99,724	0	0	0	0	0	0	0
15:28:04	-38,964	2040,221	10,698	10,4	9,729	5,569	5,975	21,1	962,289	22,992	2040,221	0	203,612	203,612	99,724	0	0	0	0	0	0	0
15:28:04	0	2040,221	10,698	10,351	9,729	5,569	5,967	21,1	962,289	22,992	2040,221	0	203,612	203,612	99,724	0	0	0	0	0	0	0
15:28:04	-127,453	2038,947	10,649	10,4	9,724	5,556	5,959	21,1	962,289	22,992	2038,947	0	203,612	203,612	99,724	0	0	0	0	0	0	0
15:28:04	-37,902	2038,568	10,698	10,547	9,719	5,552	5,951	21,1	962,289	22,992	2038,568	0	203,612	203,612	99,724	0	0	0	0	0	0	0
15:28:04	6,896	2038,637	10,796	10,547	9,715	5,552	5,943	21,1	962,289	22,992	2038,568	0	203,612	203,612	99,724	0	0	0	0	0	0	0
15:28:04	-8,63	2038,55	10,796	10,498	9,714	5,552	5,935	21,1	962,289	22,992	2038,55	0	203,612	203,612	99,724	0	0	0	0	0	0	0
15:28:04	-73,01	2037,82	10,796	10,498	9,71	5,544	5,928	21,1	962,289	22,992	2037,82	0	203,612	203,612	99,724	0	0	0	0	0	0	0
15:28:04	-98,217	2036,838	10,698	10,498	9,71	5,534	5,92	21,1	962,289	22,992	2036,838	0	203,612	203,612	99,724	0	0	0	0	0	0	0
15:28:04	-81,64	2036,022	10,698	10,547	9,705	5,525	5,912	21,1	962,289	22,992	2036,022	0	203,612	203,612	99,724	0	0	0	0	0	0	0
15:28:04	89,587	2036,917	10,796	10,595	9,705	5,535	5,905	21,1	962,289	22,992	2036,022	0	203,612	203,612	99,724	0	0	0	0	0	0	0
15:28:04	-171,215	2035,205	10,698	10,4	9,7	5,517	5,897	21,1	962,289	22,992	2035,205	0	203,612	203,612	99,724	0	0	0	0	0	0	0
15:28:04	0	2035,205	10,698	10,4	9,7	5,517	5,89	21,1	962,289	22,992	2035,205	0	203,612	203,612	99,724	0	0	0	0	0	0	0
15:28:04	-125,341	2033,952	10,649	10,4	9,696	5,504	5,882	21,1	962,289	22,992	2033,952	0	203,612	203,612	99,724	0	0	0	0	0	0	0
15:28:04	-17,578	2033,776	10,551	10,302	9,7	5,502	5,875	21,1	962,289	22,992	2033,776	0	203,612	203,612	99,724	0	0	0	0	0	0	0
15:28:04	-71,948	2033,057	10,551	10,205	9,696	5,495	5,867	21,1	962,289	22,992	2033,057	0	203,612	203,612	99,724	0	0	0	0	0	0	0
15:28:04	10,192	2033,158	10,649	10,302	9,691	5,496	5,86	21,1	962,289	22,992	2033,057	0	203,612	203,612	99,724	0	0	0	0	0	0	0
15:28:04	-9,667	2033,062	10,649	10,205	9,691	5,495	5,853	21,1	962,289	22,992	2033,057	0	203,612	203,612	99,724	0	0	0	0	0	0	0
15:28:04	-80,603	2032,256	10,649	10,302	9,686	5,487	5,846	21,1	962,289	22,992	2032,256	0	203,612	203,612	99,724	0	0	0	0	0	0	0
15:28:04	-79,504	2031,461	10,649	10,205	9,682	5,478	5,838	21,1	962,289	22,992	2031,461	0	203,612	203,612	99,724	0	0	0	0	0	0	0
15:28:04	-34,594	2031,115	10,698	10,351	9,677	5,475	5,831	21,1	962,289	22,992	2031,115	0	203,612	203,612	99,724	0	0	0	0	0	0	0
15:28:04	-10,717	2031,008	10,698	10,498	9,676	5,474	5,824	21,1	960,86	22,992	2031,008	0	203,612	203,612	99,724	0	0	0	0	0	0	0
15:28:04	-110,266	2029,905	10,649	10,498	9,673	5,462	5,817	21,1	960,86	22,992	2029,905	0	203,612	203,612	99,724	0	0	0	0	0	0	0
15:28:04	-99,169	2028,913	10,551	10,351	9,672	5,452	5,81	21,1	960,86	22,992	2028,913	0	203,612	203,612	99,724	0	0	0	0	0	0	0
15:28:04	-79,504	2028,118	10,551	10,351	9,667	5,444	5,803	21,1	960,86	22,992	2028,118	0	203,612	203,612	99,724	0	0	0	0	0	0	0
15:28:04	89,501	2029,013	10,649	10,4	9,667	5,453	5,796	21,1	960,86	22,992	2028,119	0	203,612	203,612	99,724	0	0	0	0	0	0	0
15:28:04	-78,259	2028,231	10,649	10,351	9,663	5,445	5,789	21,1	960,86	22,992	2028,119	0	203,612	203,612	99,724	0	0	0	0	0	0	0
15:28:04	-100,244	2027,228	10,551	10,205	9,662	5,435	5,782	21,1	960,86	22,992	2027,228	0	203,612	203,612	99,724	0	0	0	0	0	0	0
15:28:04	0	2027,228	10,551	10,351	9,662	5,435	5,775	21,1	960,86	22,992	2027,228	0	203,612	203,612	99,724	0	0	0	0	0	0	0
15:28:04	-78,479	2026,443	10,551	10,302	9,658	5,427	5,769	21,1	960,86	22,992	2026,443	0	203,612	203,612	99,724	0	0	0	0	0	0	0
15:28:04	-10,717	2026,336	10,551	10,302	9,657	5,426	5,762	21,1	960,86	22,992	2026,336	0	203,612	203,612	99,724	0	0	0	0	0	0	0
15:28:04	-77,221	2025,564	10,551	10,302	9,653	5,418	5,755	21,1	960,86	22,992	2025,564	0	203,157	203,157	99,722	0	0	0	0	0	0	0
15:28:04	89,489	2026,459	10,649	10,351	9,653	5,427	5,749	21,1	960,86	22,992	2025,565	0	203,157	203,157	99,722	0	0	0	0	0	0	0
15:28:04	-77,416	2025,685	10,649	10,498	9,649	5,419	5,742	21,1	960,86	22,992	2025,565	0	203,157	203,157	99,722	0	0	0	0	0	0	0
15:28:04	-101,257	2024,672	10,551	10,351	9,648	5,408	5,736	21,1	960,86	22,992	2024,672	0	203,157	203,157	99,722	0	0	0	0	0	0	0
15:28:04	24,011	2024,912	10,649	10,351	9,644	5,411	5,729	21,1	960,86	22,992	2024,672	0	203,157	203,157	99,722	0	0	0	0	0	0	0
15:28:04	-100,183	2023,91	10,551	10,4	9,644	5,401	5,723	21,1	960,86	22,992	2023,91	0	203,157	203,157	99,722	0	0	0	0	0	0	0
15:28:04	0	2023,91	10,551	10,351	9,644	5,401	5,716	21,1	960,86	22,992	2023,91	0	203,157	203,157	99,722	0	0	0	0	0	0	0
15:28:04	-77,404	2023,136	10,551	10,302	9,639	5,393	5,71	21,1	960,86	22,992	2023,136	0	203,157	203,157	99,722	0	0	0	0	0	0	0
15:28:04	-56,506	2022,571	10,503	10,351	9,638	5,387	5,704	21,1	960,86	22,992	2022,571	0	203,157	203,157	99,722	0	0	0	0	0	0	0
15:28:04	-76,147	2021,81	10,503	10,351	9,634	5,379	5,697	21,1	960,86	22,992	2021,81	0	203,157	203,157	99,722	0	0	0	0	0	0	0
15:28:04	0	2021,81	10,503	10,351	9,634	5,379	5,691	21,1	960,86	22,992	2021,81	0	203,157	203,157	99,722	0	0	0	0	0	0	0
15:28:04	-30,395	2021,506	10,551	10,351	9,63	5,376	5,685	21,1	960,86	22,992	2021,506	0	203,157	203,157	99,722	0	0	0	0	0	0	0
15:28:04	77,624	2022,282	10,649	10,4	9,629	5,384	5,679	21,1	960,86	22,992	2021,507	0	203,157	203,157	99,722	0	0	0	0	0	0	0
15:28:04	-75,292	2021,529	10,649	10,498	9,625	5,376	5,673	21,1	960,86	22,992	2021,507	0	203,157	203,157	99,722	0	0	0	0	0	0	0
15:28:04	-101,22	2020,517	10,551	10,351	9,624	5,366	5,667	21,1	960,86	22,992	2020,517	0	203,157	203,157	99,722	0	0	0	0	0	0	0
15:28:04	-95,202	2019,565	10,503	10,302	9,621	5,356	5,661	21,1	960,86	22,992	2019,565	0	203,157	203,157	99,722	0	0	0	0	0	0	0
15:28:04	-12,829	2019,437	10,503	10,302	9,621	5,355	5,655	21,1	960,86	22,992	2019,437	0	203,157	203,157	99,722	0	0	0	0	0	0	0
15:28:04	0	2019,437	10,503	10,302	9,621	5,355	5,649	21,1	960,86	22,992	2019,437	0	203,157	203,157	99,722	0	0	0	0	0	0	0
15:28:04	-75,097	2018,686	10,503	10,302	9,616	5,347	5,643	21,1	960,86	22,992	2018,686	0	203,157	203,157	99,722	0	0	0	0	0	0	0
15:28:04	-11,791	2018,568	10,503	10,302	9,616	5,346	5,637	21,1	960,86	22,992	2018,568	0	203,157	203,157	99,722	0	0	0	0	0	0	0
15:28:04	-75,292	2017,815	10,503	10,205	9,611	5,338	5,631	21,1	960,86	22,992	2017,815	0	203,157	203,157	99,722	0	0	0	0	0	0	0
15:28:04	32,934	2018,144	10,551	10,351	9,611	5,341	5,626	21,1	960,86	22,992	2017,815	0	203,157	203,157	99,722	0	0	0	0	0	0	0
15:28:04	2,478	2018,169	10,649	10,351	9,606	5,341	5,62	21,1	960,86	22,992	2017,816	0	203,157	203,157	99,722	0	0	0	0	0	0	0
15:28:04	-133,166	2016,837	10,649	10,498	9,598	5,328	5,614	21,1	960,86	22,992	2016,837	0	203,157	203,157	99,722	0	0	0	0	0	0	0
15:28:04	31,848	2017,156	10,698	10,4	9,598	5,331	5,609	21,1	960,86	22,992	2016,838	0	203,157	203,157	99,722	0	0	0	0	0	0	0
15:28:04	-73,01	2016,426	10,698	10,498	9,593	5,323	5,603	21,1	960,86	22,992	2016,426	0	203,157	203,157	99,722	0	0	0	0	0	0	0
15:28:04	-57,556	2015,85	10,649	10,498	9,593	5,318	5,598	21,1	960,86	22,992	2015,85	0	203,157	203,157	99,722	0	0	0	0	0	0	0
15:28:04	-89,367	2014,956	10,551	10,351	9,593	5,308	5,592	21,1	960,86	22,992	2014,956	0	203,157	203,157	99,722	0	0	0	0	0	0	0
15:28:04	-44,689	2014,51	10,503	10,351	9,593	5,304	5,586	21,1	960,86	22,992	2014,51	0	203,157	203,157	99,722	0	0	0	0	0	0	0
15:28:04	-134,021	2013,169	10,356	10,302	9,593	5,29	5,581	21,1	960,86	22,992	2013,169	0	203,157	203,157	99,722	0	0	0	0	0	0	0
15:28:04	0	2013,169	10,356	10,302	9,593	5,29	5,575	21,1	960,86	22,992	2013,169	0	203,157	203,157	99,722	0	0	0	0	0	0	0
15:28:04	-59,069	2012,579	10,356	10,205	9,589	5,284	5,569	21,1	960,86	22,992	2012,579	0	203,157	203,157	99,722	0	0	0	0	0	0	0
15:28:04	-13,891	2012,44	10,356	10,205	9,588	5,282	5,564	21,1	960,86	22,992	2012,44	0	203,157	203,157	99,722	0	0	0	0	0	0	0
15:28:04	76,306	2013,203	10,454	10,302	9,588	5,29	5,558	21,1	960,86	22,992	2012,441	0	203,157	203,157	99,722	0	0	0	0	0	0	0
15:28:04	-161,291	2011,59	10,356	10,205	9,584	5,274	5,553	21,1	960,86	22,992	2011,59	0	203,157	203,157	99,722	0	0	0	0	0	0	0
15:28:04	18,627	2011,776	10,454	10,302	9,58	5,276	5,547	21,1	960,86	22,992	2011,59	0	203,157	203,157	99,722	0	0	0	0	0	0	0
15:28:04	30,615	2012,082	10,503	10,302	9,579	5,279	5,542	21,1	960,86	22,992	2011,591	0	203,157	203,157	99,722	0	0	0	0	0	0	0
15:28:04	-84,79	2011,234	10,503	10,302	9,574	5,27	5,537	21,1	960,86	22,992	2011,234	0	203,157	203,157	99,722	0	0	0	0	0	0	0
15:28:04	0	2011,234	10,503	10,351	9,574	5,27	5,531	21,1	960,86	22,992	2011,234	0	203,157	203,157	99,722	0	0	0	0	0	0	0
15:28:04	-71,948	2010,515	10,503	10,302	9,57	5,263	5,526	21,1	960,86	22,992	2010,515	0	203,157	203,157	99,722	0	0	0	0	0	0	0
15:28:04	0	2010,515	10,503	10,351	9,57	5,263	5,521	21,1	960,86	22,992	2010,515	0	203,157	203,157	99,722	0	0	0	0	0	0	0
15:28:04	-58,557	2009,929	10,454	10,4	9,569	5,257	5,516	21,1	960,86	22,992	2009,929	0	203,157	203,157	99,722	0	0	0	0	0	0	0
15:28:04	0	2009,929	10,454	10,302	9,569	5,257	5,511	21,1	960,86	22,992	2009,929	0	203,157	203,157	99,722	0	0	0	0	0	0	0
15:28:04	-133,947	2008,59	10,307	10,156	9,569	5,243	5,505	21,1	960,86	22,992	2008,59	0	203,157	203,157	99,722	0	0	0	0	0	0	0
15:28:04	-25,146	2008,338	10,356	10,205	9,565	5,24	5,5	21,1	960,86	22,992	2008,338	0	203,157	203,157	99,722	0	0	0	0	0	0	0
15:28:04	-13,891	2008,2	10,356	10,205	9,564	5,239	5,495	21,1	960,86	22,992	2008,2	0	203,157	203,157	99,722	0	0	0	0	0	0	0
15:28:04	19,445	2008,394	10,454	10,205	9,56	5,241	5,49	21,1	960,86	22,992	2008,2	0	203,157	203,157	99,722	0	0	0	0	0	0	0
15:28:04	-13,891	2008,255	10,454	10,205	9,56	5,239	5,485	21,1	960,86	22,992	2008,2	0	203,157	203,157	99,722	0	0	0	0	0	0	0
15:28:04	-11,279	2008,142	10,503	10,302	9,556	5,238	5,48	21,1	960,86	22,992	2008,142	0	203,157	203,157	99,722	0	0	0	0	0	0	0
15:28:04	-147,827	2006,664	10,356	10,302	9,556	5,223	5,475	21,1	960,86	22,992	2006,664	0	203,157	203,157	99,722	0	0	0	0	0	0	0
15:28:04	-44,628	2006,218	10,307	10,205	9,556	5,218	5,47	21,1	960,86	22,992	2006,218	0	203,157	203,157	99,722	0	0	0	0	0	0	0
15:28:04	29,492	2006,513	10,356	10,302	9,555	5,221	5,465	21,1	960,86	22,992	2006,218	0	203,157	203,157	99,722	0	0	0	0	0	0	0
15:28:04	-99,328	2005,519	10,307	10,205	9,552	5,211	5,46	21,1	960,86	22,992	2005,519	0	203,157	203,157	99,722	0	0	0	0	0	0	0
15:28:04	-13,891	2005,38	10,307	10,205	9,551	5,21	5,455	21,1	960,86	22,992	2005,38	0	203,157	203,157	99,722	0	0	0	0	0	0	0
15:28:04	0	2005,38	10,307	10,205	9,551	5,21	5,451	21,1	960,86	22,992	2005,38	0	203,157	203,157	99,722	0	0	0	0	0	0	0
15:28:04	-69,836	2004,682	10,307	10,205	9,547	5,202	5,446	21,1	960,86	22,992	2004,682	0	203,157	203,157	99,722	0	0	0	0	0	0	0
15:28:04	-14,929	2004,533	10,307	10,205	9,546	5,201	5,441	21,1	960,86	22,992	2004,533	0	203,157	203,157	99,722	0	0	0	0	0	0	0
15:28:04	-68,774	2003,845	10,307	10,302	9,542	5,194	5,436	21,1	960,86	22,992	2003,845	0	203,157	203,157	99,722	0	0	0	0	0	0	0
15:28:04	66,174	2004,507	10,454	10,351	9,538	5,201	5,431	21,1	960,86	22,992	2003,846	0	203,157	203,157	99,722	0	0	0	0	0	0	0
15:28:04	-39,099	2004,116	10,503	10,4	9,534	5,197	5,427	21,1	960,86	22,992	2003,846	0	203,157	203,157	99,722	0	0	0	0	0	0	0
15:28:04	-22,924	2003,887	10,551	10,547	9,53	5,194	5,422	21,1	960,86	22,992	2003,846	0	203,157	203,157	99,722	0	0	0	0	0	0	0
15:28:04	58,129	2004,468	10,649	10,498	9,528	5,2	5,418	21,1	960,86	22,992	2003,847	0	203,157	203,157	99,722	0	0	0	0	0	0	0
15:28:05	-51,562	2003,952	10,649	10,498	9,525	5,195	5,414	21,1	960,86	22,992	2003,847	0	203,157	203,157	99,722	0	0	0	0	0	0	0
15:28:05	-104,394	2002,908	10,551	10,498	9,524	5,184	5,409	21,1	960,86	22,992	2002,908	0	203,157	203,157	99,722	0	0	0	0	0	0	0
15:28:05	-44,616	2002,462	10,503	10,4	9,524	5,18	5,405	21,1	960,86	22,992	2002,462	0	203,157	203,157	99,722	0	0	0	0	0	0	0
15:28:05	-29,479	2002,167	10,454	10,4	9,525	5,176	5,4	21,1	960,86	22,992	2002,167	0	203,157	203,157	99,722	0	0	0	0	0	0	0
15:28:05	-133,837	2000,829	10,307	10,205	9,525	5,163	5,395	21,1	960,86	22,992	2000,829	0	203,157	203,157	99,722	0	0	0	0	0	0	0
15:28:05	-89,196	1999,937	10,21	10,058	9,525	5,153	5,391	21,1	960,86	22,992	1999,937	0	203,157	203,157	99,722	0	0	0	0	0	0	0
15:28:05	-15,148	1999,785	10,21	10,009	9,524	5,152	5,386	21,1	960,86	22,992	1999,785	0	203,157	203,157	99,722	0	0	0	0	0	0	0
15:28:05	15,148	1999,937	10,21	10,058	9,525	5,153	5,381	21,1	960,86	22,992	1999,786	0	203,157	203,157	99,722	0	0	0	0	0	0	0
15:28:05	-82,25	1999,114	10,063	10,009	9,528	5,145	5,377	21,1	960,86	22,992	1999,114	0	203,157	203,157	99,722	0	0	0	0	0	0	0
15:28:05	-66,674	1998,448	10,063	9,961	9,524	5,138	5,372	21,1	960,86	22,992	1998,448	0	203,157	203,157	99,722	0	0	0	0	0	0	0
15:28:05	67,333	1999,121	10,21	10,058	9,52	5,145	5,368	21,1	960,86	22,992	1998,448	0	203,157	203,157	99,722	0	0	0	0	0	0	0
15:28:05	101,611	2000,137	10,356	10,205	9,519	5,156	5,364	21,1	960,86	22,992	1998,45	0	203,157	203,157	99,722	0	0	0	0	0	0	0
15:28:05	7,592	2000,213	10,454	10,302	9,514	5,156	5,359	21,1	960,86	22,992	1998,452	0	203,157	203,157	99,722	0	0	0	0	0	0	0
15:28:05	-66,491	1999,548	10,454	10,302	9,51	5,149	5,355	21,1	960,86	22,992	1998,453	0	203,157	203,157	99,722	0	0	0	0	0	0	0
15:28:05	-37,011	1999,178	10,503	10,4	9,505	5,146	5,351	21,1	960,86	22,992	1998,453	0	203,157	203,157	99,722	0	0	0	0	0	0	0
15:28:05	0	1999,178	10,503	10,351	9,505	5,146	5,347	21,1	960,86	22,992	1998,454	0	203,157	203,157	99,722	0	0	0	0	0	0	0
15:28:05	-44,592	1998,732	10,454	10,302	9,505	5,141	5,343	21,1	960,86	22,992	1998,454	0	203,157	203,157	99,722	0	0	0	0	0	0	0
15:28:05	-133,789	1997,394	10,307	10,156	9,505	5,127	5,339	21,1	960,86	22,992	1997,394	0	203,157	203,157	99,722	0	0	0	0	0	0	0
15:28:05	-89,172	1996,502	10,21	10,302	9,505	5,118	5,335	21,1	960,86	22,992	1996,502	0	203,157	203,157	99,722	0	0	0	0	0	0	0
15:28:05	0	1996,502	10,21	10,302	9,505	5,118	5,33	21,1	960,86	22,992	1996,502	0	203,157	203,157	99,722	0	0	0	0	0	0	0
15:28:05	22,534	1996,728	10,307	10,302	9,502	5,12	5,326	21,1	960,86	22,992	1996,503	0	203,157	203,157	99,722	0	0	0	0	0	0	0
15:28:05	-105,187	1995,676	10,21	10,156	9,501	5,11	5,322	21,1	960,86	22,992	1995,676	0	203,157	203,157	99,722	0	0	0	0	0	0	0
15:28:05	89,172	1996,568	10,307	10,205	9,501	5,119	5,318	21,1	960,86	22,992	1995,677	0	203,157	203,157	99,722	0	0	0	0	0	0	0
15:28:05	-133,74	1995,23	10,161	10,156	9,501	5,105	5,314	21,1	960,86	22,992	1995,23	0	203,157	203,157	99,722	0	0	0	0	0	0	0
15:28:05	-89,147	1994,339	10,063	10,156	9,501	5,096	5,31	21,1	960,86	22,992	1994,339	0	203,157	203,157	99,722	0	0	0	0	0	0	0
15:28:05	89,147	1995,23	10,161	10,058	9,501	5,105	5,306	21,1	960,86	22,992	1994,34	0	203,157	203,157	99,722	0	0	0	0	0	0	0
15:28:05	-17,224	1995,058	10,161	10,156	9,5	5,103	5,302	21,1	960,86	22,992	1994,34	0	203,157	203,157	99,722	0	0	0	0	0	0	0
15:28:05	-137,5	1993,683	10,063	10,156	9,497	5,089	5,297	21,1	960,86	22,992	1993,683	0	203,157	203,157	99,722	0	0	0	0	0	0	0
15:28:05	72,094	1994,404	10,161	10,156	9,496	5,096	5,293	21,1	960,86	22,992	1993,684	0	203,157	203,157	99,722	0	0	0	0	0	0	0
15:28:05	-19,812	1994,206	10,21	10,156	9,492	5,094	5,29	21,1	960,86	22,992	1993,684	0	203,157	203,157	99,722	0	0	0	0	0	0	0
15:28:05	71,936	1994,925	10,307	10,205	9,491	5,102	5,286	21,1	960,86	22,992	1993,685	0	203,157	203,157	99,722	0	0	0	0	0	0	0
15:28:05	-105,346	1993,872	10,21	10,156	9,491	5,091	5,282	21,1	960,86	22,992	1993,686	0	203,157	203,157	99,722	0	0	0	0	0	0	0
15:28:05	-48,156	1993,39	10,21	10,205	9,488	5,086	5,278	21,1	960,86	22,992	1993,39	0	203,157	203,157	99,722	0	0	0	0	0	0	0
15:28:05	0	1993,39	10,21	10,205	9,488	5,086	5,274	21,1	960,86	22,992	1993,39	0	203,157	203,157	99,722	0	0	0	0	0	0	0
15:28:05	-17,248	1993,218	10,21	10,205	9,487	5,084	5,271	21,1	960,86	22,992	1993,218	0	203,157	203,157	99,722	0	0	0	0	0	0	0
15:28:05	0	1993,218	10,21	10,351	9,487	5,084	5,267	21,1	960,86	22,992	1993,218	0	203,157	203,157	99,722	0	0	0	0	0	0	0
15:28:05	71,887	1993,937	10,307	10,595	9,486	5,092	5,264	21,1	960,86	22,992	1993,218	0	203,157	203,157	99,722	0	0	0	0	0	0	0
15:28:05	150,988	1995,446	10,454	10,937	9,487	5,107	5,261	21,1	960,86	22,992	1993,221	0	203,157	203,157	99,722	0	0	0	0	0	0	0
15:28:05	222,949	1997,676	10,698	12,109	9,487	5,13	5,258	21,1	960,86	22,992	1993,225	0	203,004	203,004	99,722	0	0	0	0	0	0	0
15:28:05	393,957	2001,616	11,04	13,72	9,491	5,171	5,256	21,1	960,86	22,992	1993,233	0	203,004	203,004	99,722	0	0	0	0	0	0	0
15:28:05	253,662	2004,152	11,137	14,941	9,501	5,197	5,255	21,1	960,86	22,992	1993,244	0	203,004	203,004	99,722	0	0	0	0	0	0	0
15:28:05	312,622	2007,278	11,137	16,162	9,519	5,229	5,255	21,1	960,86	22,992	1993,258	0	203,004	203,004	99,722	0	0	0	0	0	0	0
15:28:05	258,642	2009,865	11,04	17,285	9,538	5,256	5,255	21,1	960,86	22,992	1993,275	0	203,004	203,004	99,722	0	0	0	0	0	0	0
15:28:05	478,344	2014,648	11,137	18,164	9,56	5,305	5,256	21,1	960,86	22,992	1993,296	0	203,004	203,004	99,722	0	0	0	0	0	0	0
15:28:05	324,389	2017,892	11,137	18,603	9,579	5,339	5,257	21,1	960,86	22,992	1993,321	0	203,004	203,004	99,722	0	0	0	0	0	0	0
15:28:05	520,605	2023,098	11,333	19,189	9,598	5,392	5,26	21,1	960,86	22,992	1993,351	0	203,004	203,004	99,722	0	0	0	0	0	0	0
15:28:05	562,963	2028,728	11,626	19,385	9,615	5,45	5,264	21,1	960,86	22,992	1993,386	0	203,004	203,004	99,722	0	0	0	0	0	0	0
15:28:05	396,813	2032,696	11,772	19,678	9,63	5,491	5,268	21,1	960,86	22,992	1993,425	0	203,004	203,004	99,722	0	0	0	0	0	0	0
[truncated: 6,295 more rows]
