# Supplementary material for: Testing of pandemic ventilators under early and agile development
Source: Front Med Technol. 2022 Aug 16;4:899328. doi: 10.3389/fmedt.2022.899328 (PMC9424737; doi:10.3389/fmedt.2022.899328)
Supplement: Supplementary file 3 [file Data_Sheet_2.ZIP › Accuracy of Controls Systems/01_Data Storage/03_Accuracy Excel templates/Accuracy_template_VolumeControl_minmax_v1.xlsx]

## Sheet: DocTable_noPoints
		Tidal volume				PEEP				Breathing rate [min-1]				I/E ratio [-]
Test No.	Test description	ME [mL]	maxE [mL]	minE [mL]		ME [mBar]	maxE [mBar]	minE [mBar]		ME [bpm]	maxE [bpm]	minE [bpm]		ME [-]	maxE [-]	minE [-]
ME = [mean measured] - [target value]
Standard: PIP = 20mBar, breathing rate = 10bpm, PEEP = 10mBar, I/E = 1/2. Setting change based on standard setting
1.1	Standard
1.2	15bpm
1.3	20bpm
1.4	5 PEEP
1.5	15 PEEP
1.6	I/E 1/1
1.7	I/E 1/3
1.8	Stiff lung
1.9	Stiffer lung
1.1	High resistance
1.11	Higher resistance
Standard: PIP = 25mBar, breathing rate = 10bpm, PEEP = 10mBar, I/E = 1/2. Setting change based on standard setting
2.1	Standard
2.2	15bpm
2.3	20bpm
2.4	5 PEEP
2.5	15 PEEP
2.6	I/E 1/1
2.7	I/E 1/3
2.8	Stiff lung
2.9	Stiffer lung
2.1	High resistance
2.11	Higher resistance
Standard: PIP = 30mBar, breathing rate = 10bpm, PEEP = 10mBar, I/E = 1/2.Setting change based on standard setting
3.1	Standard
3.2	15bpm
3.3	20bpm
3.4	5 PEEP
3.5	15 PEEP
3.6	I/E 1/1
3.7	I/E 1/3
3.8	Stiff lung
3.9	Stiffer lung
3.1	High resistance
3.11	Higher resistance
	Mean	#DIV/0!	#DIV/0!	#DIV/0!		#DIV/0!	#DIV/0!	#DIV/0!		#DIV/0!	#DIV/0!	#DIV/0!		#DIV/0!	#DIV/0!	#DIV/0!
