# Supplementary material for: Testing of pandemic ventilators under early and agile development
Source: Front Med Technol. 2022 Aug 16;4:899328. doi: 10.3389/fmedt.2022.899328 (PMC9424737; doi:10.3389/fmedt.2022.899328)
Supplement: Supplementary file 3 [file Data_Sheet_2.ZIP › Accuracy of Controls Systems/01_Data Storage/04_Accuracy Excel filled in/Accuracy_Results_Hamilton T1_v1.xlsx]

## Sheet: DocTable_noPoints
		PIP				PEEP				Breathing rate [min-1]				I/E ratio [-]
Test No.	Test description	ME [mBar]	maxE [mBar]	minE [mBar]		ME [mBar]	maxE [mBar]	minE [mBar]		ME [bpm]	maxE [bpm]	minE [bpm]		ME [-]	maxE [-]	minE [-]
ME = [mean measured] - [target value]
Standard: PIP = 20mBar, breathing rate = 10bpm, PEEP = 10mBar, I/E = 1/2. Setting change based on standard setting
1.1	Standard	0.10886	0.183162	0.0576115		-0.0836828	-0.119906	-0.0375953		-0.00274542	0	-0.0332226		0.0337085	0.0456853	0.030303
1.2	15bpm	0.0936629	0.149198	0.0401314		-0.0921801	-0.122826	-0.0454324		6.25004e-05	0	0.037594		0.0303998	0.0534351	0.0075188
1.3	20bpm	0.0523947	0.107592	0.0141527		0.0383624	0.0795473	-0.0126384		7.40749e-05	0	0.0668896		0.0717442	0.0927835	0.0612245
1.4	5 PEEP	0.00932412	0.0899493	-0.0037237		-0.12054	-0.207373	-0.0716816		-0.0027639	0	0.0166945		0.0337085	0.0456853	0.030303
1.5	15 PEEP	0.0237456	0.0941431	-0.00161505		-0.126782	-0.186553	-0.0467698		-0.00549089	0	-0.0497512		0.0286541	0.0456853	0.0150754
1.6	I/E 1/1	0.0173099	-0.124818	-0.0027013		-0.175676	-0.234618	-0.131843		-0.00271774	0	-0.0497512		0.0139821	0.0167785	0.0134228
1.7	I/E 1/3	0.0174192	0.0529417	0.0108889		-0.136174	-0.18062	-0.10561		9.25928e-06	0	0.0166945		0.0541005	0.0748299	0.033557
1.8	Stiff lung	0.17292	0.205759	0.120584		-0.133764	-0.190552	0.00560237		-0.008301	0	-0.0332226		0.0243642	0.030303	0.0150754
1.9	Stiffer lung	0.274544	0.423911	0.0778857		-0.0540573	-0.113986	-0.0062883		7.42143e-05	0	0.0502513		0.0328625	0.0406091	0.030303
1.1	High resistance	0.0910807	0.107793	0.0696748		-0.0166895	-0.0542749	-0.00187193		-0.0027639	0	0.0166945		0.0125586	0.0150754	0.005
1.11	Higher resistance	0.00657112	0.0533723	0.0022916		-0.027975	-0.0796054	-0.00202034		-0.00273612	0	0.0334448		0.00753769	0.0150754	0
Standard: PIP = 25mBar, breathing rate = 10bpm, PEEP = 10mBar, I/E = 1/2. Setting change based on standard setting
2.1	Standard	0.201666	0.297665	0.153627		-0.0573767	-0.104703	-0.0154335		2.77779e-05	-0.0166389	0.0166945		0.0354262	0.0456853	0.030303
2.2	15bpm	0.20484	0.251837	0.147674		-0.147063	-0.241576	-0.06298		-0.0122508	0	-0.111663		0.0496293	0.0692308	0.030303
2.3	20bpm	-0.220317	-0.264768	-0.197083		0.137819	0.192269	0.101916		0.00014815	0	0.0668896		0.010101	0.030303	0
2.4	5 PEEP	0.209637	0.245367	0.140488		-0.0378606	-0.0828263	-0.0130292		-0.0027639	0	0.0166945		0.0413996	0.0456853	0.030303
2.5	15 PEEP	0.248516	0.261142	0.227359		-0.0013462	-0.0545115	0.0003799		-0.00552784	0	-0.0332226		0.0235267	0.030303	0.0150754
2.6	I/E 1/1	0.248496	0.274608	0.216599		-0.0386609	-0.124333	0.00740314		9.25928e-06	0	0.0166945		0.0190722	0.020202	0.0134228
2.7	I/E 1/3	0.251455	0.309911	0.20834		-0.0501376	-0.0778571	-0.00772906		0.00279167	0	0.0166945		0.0495193	0.0540541	0.0268456
2.8	Stiff lung	0.394475	0.44103	0.36406		-0.04017	-0.0881724	-0.00433366		9.25928e-06	0	0.0166945		0.0354304	0.0456853	0.030303
2.9	Stiffer lung	0.387384	0.458579	0.322148		-0.014421	-0.0497942	0.000870208		-0.0027639	0	0.0166945		0.0337085	0.0456853	0.030303
2.1	High resistance	0.0726235	0.109905	0.0369315		0.0506807	0.083112	0.00481985		-0.0027639	0	0.0166945		0.0134003	0.0201005	0
2.11	Higher resistance	-0.325528	-0.342689	-0.308256		0.213179	0.254914	0.164524		-0.0027639	0	0.0166945		-0.0165632	-0.0247525	-0.0149254
Standard: PIP = 30mBar, breathing rate = 10bpm, PEEP = 10mBar, I/E = 1/2.Setting change based on standard setting
3.1	Standard	0.0805071	0.11821	0.0544958		-0.121295	-0.188462	-0.089568		2.77779e-05	-0.0166389	0.0166945		0.0431173	0.0456853	0.0353535
3.2	15bpm	0.00336497	-0.0510681	0.00493389		-0.0428731	-0.0827768	-0.00824398		3.12502e-05	0	0.037594		0.0457244	0.0534351	0.030303
3.3	20bpm	-1.32442	-1.35615	-1.28586		0.262746	0.327092	0.223268		0.00014815	0	0.0668896		-0.0132178	-0.029703	0
3.4	5 PEEP	0.0623163	0.107851	0.00791835		-0.103037	-0.126508	-0.0494406		9.25928e-06	0	0.0166945		0.0482751	0.0612245	0.0456853
3.5	15 PEEP	0.125772	0.174477	0.0716884		-0.0862981	-0.128466	-0.0339342		-0.00274542	0	-0.0332226		0.0286068	0.0353535	0.0150754
3.6	I/E 1/1	0.107486	0.140925	0.0642638		-0.139034	-0.170482	-0.125201		-0.00277316	0	-0.0166389		0.0196314	0.020202	0.0167785
3.7	I/E 1/3	0.112324	0.176045	0.0683327		-0.0751932	-0.112095	-0.0373436		-0.00553705	0	0.0166945		0.0643654	0.0816327	0.0540541
3.8	Stiff lung	0.145482	0.215453	-0.0206065		-0.117837	-0.191817	-0.0594777		-0.00277316	0	-0.0166389		0.0362722	0.0456853	0.030303
3.9	Stiffer lung	0.527289	0.605237	0.477492		-0.0500903	-0.0809532	-0.0365973		9.25928e-06	0	0.0166945		0.0379942	0.0456853	0.030303
3.1	High resistance	-0.127417	-0.158847	-0.0919711		0.0765637	0.118209	0.0390332		0.00281024	0	0.0334448		0.0100461	0.0150754	0
3.11	Higher resistance	-0.476803	-0.535762	-0.418519		0.356136	0.408389	0.268978		-0.0027639	0	0.0166945		-0.0214932	-0.029703	-0.0149254
	Mean	#DIV/0!	#DIV/0!	#DIV/0!		#DIV/0!	#DIV/0!	#DIV/0!		#DIV/0!	#DIV/0!	#DIV/0!		#DIV/0!	#DIV/0!	#DIV/0!
