# Supplementary material for: Testing of pandemic ventilators under early and agile development
Source: Front Med Technol. 2022 Aug 16;4:899328. doi: 10.3389/fmedt.2022.899328 (PMC9424737; doi:10.3389/fmedt.2022.899328)
Supplement: Supplementary file 3 [file Data_Sheet_2.ZIP › Accuracy of Controls Systems/01_Data Storage/04_Accuracy Excel filled in/Accuracy_Results_Hamilton T1_v2.xlsx]

## Sheet: DocTable_noPoints
		Tidal volume				PEEP				Breathing rate [min-1]				I/E ratio [-]
Test No.	Test description	ME [mL]	maxE [mL]	minE [mL]		ME [mBar]	maxE [mBar]	minE [mBar]		ME [bpm]	maxE [bpm]	minE [bpm]		ME [-]	maxE [-]	minE [-]
ME = [mean measured] - [target value]
Standard: PIP = 20mBar, breathing rate = 10bpm, PEEP = 10mBar, I/E = 1/2. Setting change based on standard setting
1.1	Standard	-13.3365	-17.812	-10.694		-0.114227	-0.159333	-0.0340491		-0.00831947	0	-0.0166389		0.0320081	0.0456853	0.0201005
1.2	15bpm	-13.8202	-16.4336	-10.8207		-0.193905	-0.253006	-0.164244		3.12502e-05	0	0.037594		0.0290214	0.0378788	0.0150376
1.3	20bpm	-14.679	-17.0715	-11.8551		0.201361	0.267163	0.0971685		7.40749e-05	0	0.0668896		0.0892243	0.0927835	0.0714286
1.4	5 PEEP	-15.6643	-17.2439	-13.1442		-0.0889454	-0.134559	-0.0640152		-0.00277316	0	-0.0166389		0.0320081	0.0456853	0.0201005
1.5	15 PEEP	-7.53324	-9.90196	-5.28502		-0.0448135	-0.129992	0.00502214		-0.00277316	0	-0.0166389		0.0252229	0.030303	0.0150754
1.6	I/E 1/1	-18.9393	-20.925	-15.4332		-0.0736562	-0.0855469	-0.0609627		9.25928e-06	0	0.0166945		0.0139821	0.0167785	0.0134228
1.7	I/E 1/3	-16.3237	-22.055	-13.9638		-0.0300184	-0.0905183	-0.00145514		2.77317e-05	0	-0.0332226		0.0551802	0.0608108	0.0540541
1.8	Stiff lung	-11.4061	-13.3761	-9.07347		-0.0208542	-0.0390194	0.00477123		-0.0027639	0	0.0166945		0.0337042	0.0406091	0.030303
1.9	Stiffer lung	-10.7085	-11.8737	-9.24425		-0.0299029	-0.0737037	-0.00938289		9.25928e-06	0	0.0166945		0.0431216	0.0456853	0.030303
1.1	High resistance	-27.5701	-30.0153	-24.4209		-0.0745695	-0.0965848	-0.0169623		1.85186e-05	0	0.0166945		0.0176133	0.030303	0.0150754
1.11	Higher resistance	-8.96095	-9.42332	-8.68959		-0.0744551	-0.138805	-0.0293234		0.00280098	0	0.0334448		0.0033459	0.0150754	0
Standard: PIP = 25mBar, breathing rate = 10bpm, PEEP = 10mBar, I/E = 1/2. Setting change based on standard setting
2.1	Standard	-18.5394	-22.9937	-14.6377		-0.0556643	-0.0928082	-0.020447		-0.00272686	0	0.0334448		0.0328667	0.0456853	0.030303
2.2	15bpm	-21.5392	-28.3564	-16.9704		0.0408475	0.11298	0.0178053		-0.0185787	0	-0.0746269		0.05734	0.0692308	0.0534351
2.3	20bpm	-20.5392	-21.4914	-17.9298		0.447208	0.490982	0.387579		7.40749e-05	0	0.0668896		0.0612245	0.0612245	0.0612245
2.4	5 PEEP	-18.3496	-21.5908	-14.9712		-0.0938206	-0.121459	-0.0715403		4.62967e-05	0	0.0334448		0.0277609	0.030303	0.0201005
2.5	15 PEEP	-10.5164	-16.0538	-7.8321		-0.058643	-0.100699	0.0169557		-0.0055002	0	-0.0497512		0.0260604	0.030303	0.0201005
2.6	I/E 1/1	-18.7684	-21.8356	-16.8614		-0.0970592	-0.145403	-0.0367073		1.85186e-05	0	0.0166945		0.0156807	0.020202	0.0134228
2.7	I/E 1/3	-16.0506	-19.0852	-12.9394		-0.106935	-0.130922	-0.0843953		0	0	0		0.0552343	0.0816327	0.033557
2.8	Stiff lung	-16.6755	-18.3225	-12.4351		-0.0963544	-0.171923	-0.0326917		9.25928e-06	0	0.0166945		0.0354304	0.0456853	0.030303
2.9	Stiffer lung	-16.6326	-18.5913	-14.1724		-0.0730817	-0.131206	-0.0333784		0	0	0		0.0465313	0.0507614	0.0456853
2.1	High resistance	-36.1349	-41.7643	-32.5795		-0.0817404	-0.147679	-0.0126043		-0.00554631	0	-0.0166389		0.0184508	0.030303	0.0150754
2.11	Higher resistance	-22.9323	-25.6827	-20.141		0.0466196	0.109684	0.00194621		9.25928e-06	0	0.0166945		0.0133961	0.0201005	0.005
Standard: PIP = 30mBar, breathing rate = 10bpm, PEEP = 10mBar, I/E = 1/2.Setting change based on standard setting
3.1	Standard	-22.5135	-25.6812	-18.6266		-0.140503	-0.182341	-0.0990532		-0.00553705	0	0.0166945		0.0286026	0.030303	0.0201005
3.2	15bpm	-21.1742	-25.1268	-18.2289		-0.0102832	-0.0482295	0.00146764		9.37506e-05	-0.0374065	0.037594		0.0534351	0.0534351	0.0534351
3.3	20bpm	-24.1827	-27.0802	-20.835		0.391116	0.462301	0.358019		0.00014815	0	0.0668896		0.0354566	0.0612245	0.030303
3.4	5 PEEP	-21.0916	-22.5638	-19.8273		-0.0259571	-0.0639478	0.00210615		-0.00553705	0	0.0166945		0.0311448	0.0353535	0.030303
3.5	15 PEEP	-12.0476	-13.8488	-9.92398		-0.0402456	-0.0585772	-0.000345343		-0.0027639	0	0.0166945		0.0294444	0.0353535	0.0201005
3.6	I/E 1/1	-25.0088	-29.3109	-19.1973		-0.150808	-0.194549	-0.0984073		0.00561131	0	0.0502513		0.0111782	0.0167785	0.00668896
3.7	I/E 1/3	-19.4032	-24.4802	-16.9706		-0.0898199	-0.132588	-0.0399448		2.77317e-05	0	-0.0332226		0.0540541	0.0540541	0.0540541
3.8	Stiff lung	-23.8849	-27.9524	-22.1791		-0.0364765	-0.0985633	0.000538526		9.25928e-06	0	0.0166945		0.0328667	0.0456853	0.030303
3.9	Stiffer lung	-20.0947	-21.356	-17.9502		-0.0214752	-0.0775349	0.010801		-0.00277316	0	-0.0166389		0.0568908	0.0612245	0.0456853
3.1	High resistance	-34.6612	-52.8743	-20.7405		-0.00938185	-0.0537451	-0.00188559		-0.00268056	0	0.0502513		0.00585427	0.0150754	0
3.11	Higher resistance	-28.7499	-30.2712	-27.4342		0.149848	0.229333	0.0918608		-0.00277316	0	-0.0166389		-0.00746683	-0.0149254	0
	Mean	#DIV/0!	#DIV/0!	#DIV/0!		#DIV/0!	#DIV/0!	#DIV/0!		#DIV/0!	#DIV/0!	#DIV/0!		#DIV/0!	#DIV/0!	#DIV/0!
