# Supplementary material for: Testing of pandemic ventilators under early and agile development
Source: Front Med Technol. 2022 Aug 16;4:899328. doi: 10.3389/fmedt.2022.899328 (PMC9424737; doi:10.3389/fmedt.2022.899328)
Supplement: Supplementary file 3 [file Data_Sheet_2.ZIP › Accuracy of Controls Systems/02_Automated Code/00_Functions/Accuracy2ErrorbarsMultiBar.asv]

function Accuracy2ErrorbarsMultiBar(sessionname,version,typeofcontrol,iter)
% Write from the accuracy.mat file to an Excel template, allowing easier
% interpretation, documentation and presentation of the results
% for boxplot on top comment all % delete(bp)
%% Establish correct path settings
cd(fileparts(which(mfilename)));   % cd to this script's location
scriptfolder = pwd;                % save script location to cd back
cd('../../01_Data Storage/02_Accuracy from automated Code')
datafolder = pwd;
cd(scriptfolder)
cd('../../01_Data Storage//05_Accuracy figures')
savefolder = pwd;
disp(strcat("Draw Errobars: Accuracy evaluation for ",sessionname,"_",version))

% Supress warning
warning('off','MATLAB:handle_graphics:Layout:NoPositionSetInTiledChartLayout')

%% Get .mat
matname = strcat("Accuracy_Results_",sessionname,"_",version,".mat");

cd(datafolder)
if isfile(matname)
    load(matname)
else
    disp("Could not find Accuracy .mat")
    return;
end
       

%% Put data in table and doubles
t_PIP = struct2table(PIP);
t_PEEP = struct2table(PEEP);
t_BPM = struct2table(BPM);
t_IE = struct2table(IE);
if exist('Vt_SFM3019','var') % Use SFM3019 based Vt if recorded
    t_Vt = struct2table(Vt_SFM3019);
else
    t_Vt = struct2table(Vt);
end

Vt_MAE = t_Vt.MAE;
PIP_MAE = t_PIP.MAE;
PEEP_MAE = t_PEEP.MAE;
BPM_MAE = t_BPM.MAE;
IE_MAE = t_IE.MAE;

Vt_MAErel = t_Vt.MAErel;
PIP_MAErel = t_PIP.MAErel;
PEEP_MAErel = t_PEEP.MAErel;
BPM_MAErel = t_BPM.MAErel;
IE_MAErel = t_IE.MAErel;

Vt_mean = t_Vt.mean;
PIP_mean = t_PIP.mean;
BPM_mean = t_BPM.mean;
PEEP_mean = t_PEEP.mean;
IE_mean = t_IE.mean;

Vt_meanerror = t_Vt.meanerror;
PIP_meanerror = t_PIP.meanerror;
PEEP_meanerror = t_PEEP.meanerror;
BPM_meanerror = t_BPM.meanerror;
IE_meanerror = t_IE.meanerror;

Vt_error = t_Vt.error;
PIP_error = t_PIP.error;
PEEP_error = t_PEEP.error;
BPM_error = t_BPM.error;
IE_error = t_IE.error;

%% Definitions for multi plot
ub_man_PIP = 2.8;
lb_man_PIP = -8.8;
ub_man_Vt  = 26;
lb_man_Vt  = -96;
ub_man_PEEP  = 2;
lb_man_PEEP  = -12;
lb_man_BPM = -3.3;
ub_man_BPM = 0.5;
lb_man_IE = -2.3;
ub_man_IE = 0.8;

if strcmp(sessionname,"HEV Cern") && strcmp(typeofcontrol,"pressure")
    MarkerStyle = 's';
    MarkerColor = [0.0 0.0 0.0];%[0.3 0.3 0.3];
    MarkerFaceColor = [0.0 0.0 0.0];%[0.3 0.3 0.3];
    MarkerSize = 5;

elseif strcmp(sessionname,"Hamilton T1") && strcmp(typeofcontrol,"pressure")
    MarkerStyle = 'o';
    MarkerColor = [0.0 0.0 0.0];%[0.6 0.6 0.6];
    MarkerFaceColor = [0.0 0.0 0.0];%[0.6 0.6 0.6];
    MarkerSize = 4;

elseif strcmp(sessionname,"GirVent") && strcmp(typeofcontrol,"pressure")
    MarkerStyle = '^';
    MarkerColor = [0.0 0.0 0.0];
    MarkerFaceColor = [0.0 0.0 0.0];
    MarkerSize = 4;

elseif strcmp(sessionname,"Hamilton T1") && strcmp(typeofcontrol,"volume")
    MarkerStyle = 'o';
    MarkerColor = [0.0 0.0 0.0];%[0.6 0.6 0.6];
    MarkerFaceColor = [0.0 0.0 0.0];%[0.6 0.6 0.6];
    MarkerSize = 4;

elseif strcmp(sessionname,"ETHbreathe") && strcmp(typeofcontrol,"volume")
    MarkerStyle = 'd';
    MarkerColor = [0.0 0.0 0.0];%[0.3 0.3 0.3];
    MarkerFaceColor = [0.0 0.0 0.0];%[0.3 0.3 0.3];
    MarkerSize = 4;

else 
    MarkerStyle = 'x';
    MarkerColor = [0.0 0.0 0.0];%[0.3 0.3 0.3];
    MarkerFaceColor = [0.0 0.0 0.0];%[0.3 0.3 0.3];
    MarkerSize = 4;
end

%% Boxplots PIP in tile environment

if strcmp(typeofcontrol,"pressure")

lb_tol_PIP = [repmat([1,1,1,1,1,1,1,1,1,1,1]*lb_man_PIP,1,3)]; % lower bound tolerance for each experiment (33)
ub_tol_PIP = [repmat([1,1,1,1,1,1,1,1,1,1,1]*ub_man_PIP,1,3)]; % upper bound tolerance for each experiment (33)

lb_tol = lb_tol_PIP;
ub_tol = ub_tol_PIP;

nfig = 1;
if ~(ishandle(nfig))
    figure(nfig);
    tiledlayout(5,3,'TileSpacing','none','Padding','none');
else
    figure(nfig)
end

% nbars = length (sessionname);
nbars = 3;
ngroups= 3;

nexttile(1);
exrange = [1 2 3];
xlimits = [min([cell2mat(PIP_error);lb_tol';ub_tol']*1.0) max([cell2mat(PIP_error);lb_tol';ub_tol'])*1.0];
standardstring = "*RR = 10";
experimentticks = [standardstring;"RR = 15";"RR = 20"];

%%% ERRORBAR %%%%%%%%%%%%%%%%%%%%%%%%%%%%%%%%%%%%%%%%%%%%
b = barh(1:ngroups,zeros(nbars,ngroups),'LineStyle','none');
hold on

% Get the x coordinate of the bars
y = nan(nbars, ngroups);
for i = 1:nbars
    y(i,:) = b(i).XEndPoints +0.2;
end
for j = 1:length(b)
    b(j).ShowBaseLine = 'off';
end
x = NaN(1,length(exrange));
sd = NaN(1,length(exrange));
mini = NaN(1,length(exrange));
maxi = NaN(1,length(exrange));
for i = 1:length(exrange)
    x(i) = PIP(exrange(i)).meanerror;
    sd(i) = PIP(exrange(i)).std;
    mini(i) = min(PIP(exrange(i)).error);
    maxi(i) = max(PIP(exrange(i)).error);
end
eminmax = errorbar(x,flip(y(iter,:)),(mini-x),(maxi-x),'horizontal',MarkerStyle,'Color',MarkerColor,'MarkerFaceColor',MarkerFaceColor);
eminmax.Bar.LineStyle = 'solid'; %dashed
eminmax.Bar.LineWidth = 0.75;
eminmax.MarkerSize = MarkerSize;
eminmax.CapSize = 0;

%%%%%%%%%%%%%%%%%%%%%%%%%%%%%%%%%%%%%%%%%%%%%%%%%%%%%%%%%
title("PIP = 20 cmH_{2}O") 
yticklabels(flip(experimentticks))
grid on
xlim(xlimits)
yl = ylim;

line([0 0],[yl(1) yl(2)],'Color','black','LineStyle','--','LineWidth',0.3)
xticklabels([]);

nexttile(4);
exrange = [4 1 5];
xlimits = [min([cell2mat(PIP_error);lb_tol';ub_tol']*1.0) max([cell2mat(PIP_error);lb_tol';ub_tol'])*1.0];
standardstring = "*PEEP = 10";
experimentticks = ["PEEP = 5";standardstring;"PEEP = 15"];
tmp_indiv = flip(t_PIP.error(exrange));
y = num2cell(1:numel(tmp_indiv));
y = y';
x = cellfun(@(x, y) [x(:) y*ones(size(x(:)))], tmp_indiv, y, 'UniformOutput', 0); % adding labels to the cells
X = vertcat(x{:});

%%% ERRORBAR %%%%%%%%%%%%%%%%%%%%%%%%%%%%%%%%%%%%%%%%%%%%
b = barh(1:ngroups,zeros(nbars,ngroups),'LineStyle','none');
hold on

% Get the x coordinate of the bars
y = nan(nbars, ngroups);
for i = 1:nbars
    y(i,:) = b(i).XEndPoints +0.2;
end
for j = 1:length(b)
    b(j).ShowBaseLine = 'off';
end
x = NaN(1,length(exrange));
sd = NaN(1,length(exrange));
mini = NaN(1,length(exrange));
maxi = NaN(1,length(exrange));
for i = 1:length(exrange)
    x(i) = PIP(exrange(i)).meanerror;
    sd(i) = PIP(exrange(i)).std;
    mini(i) = min(PIP(exrange(i)).error);
    maxi(i) = max(PIP(exrange(i)).error);
end
eminmax = errorbar(x,flip(y(iter,:)),(mini-x),(maxi-x),'horizontal',MarkerStyle,'Color',MarkerColor,'MarkerFaceColor',MarkerFaceColor);
eminmax.Bar.LineStyle = 'solid'; %dashed
eminmax.Bar.LineWidth = 0.75;
eminmax.MarkerSize = MarkerSize;
eminmax.CapSize = 0;

%%%%%%%%%%%%%%%%%%%%%%%%%%%%%%%%%%%%%%%%%%%%%%%%%%%%%%%%%
yticklabels(flip(experimentticks))
grid on
xlim(xlimits)
yl = ylim;
 
line([0 0],[yl(1) yl(2)],'Color','black','LineStyle','--','LineWidth',0.3)
xticklabels([]);

nexttile(7);
exrange = [6 1 7];
xlimits = [min([cell2mat(PIP_error);lb_tol';ub_tol']*1.0) max([cell2mat(PIP_error);lb_tol';ub_tol'])*1.0];
standardstring = "*I:E = 1:2";
experimentticks = ["I:E = 1:1";standardstring;"I:E = 1:3"];
tmp_indiv = flip(t_PIP.error(exrange));
y = num2cell(1:numel(tmp_indiv));
y = y';
x = cellfun(@(x, y) [x(:) y*ones(size(x(:)))], tmp_indiv, y, 'UniformOutput', 0); % adding labels to the cells

%%% ERRORBAR %%%%%%%%%%%%%%%%%%%%%%%%%%%%%%%%%%%%%%%%%%%%
b = barh(1:ngroups,zeros(nbars,ngroups),'LineStyle','none');
hold on

% Get the x coordinate of the bars
y = nan(nbars, ngroups);
for i = 1:nbars
    y(i,:) = b(i).XEndPoints +0.2;
end
for j = 1:length(b)
    b(j).ShowBaseLine = 'off';
end
x = NaN(1,length(exrange));
sd = NaN(1,length(exrange));
mini = NaN(1,length(exrange));
maxi = NaN(1,length(exrange));
for i = 1:length(exrange)
    x(i) = PIP(exrange(i)).meanerror;
    sd(i) = PIP(exrange(i)).std;
    mini(i) = min(PIP(exrange(i)).error);
    maxi(i) = max(PIP(exrange(i)).error);
end
eminmax = errorbar(x,flip(y(iter,:)),(mini-x),(maxi-x),'horizontal',MarkerStyle,'Color',MarkerColor,'MarkerFaceColor',MarkerFaceColor);
eminmax.Bar.LineStyle = 'solid'; %dashed
eminmax.Bar.LineWidth = 0.75;
eminmax.MarkerSize = MarkerSize;
eminmax.CapSize = 0;

%%%%%%%%%%%%%%%%%%%%%%%%%%%%%%%%%%%%%%%%%%%%%%%%%%%%%%%%%%
yticklabels(flip(experimentticks))
grid on
xlim(xlimits)
yl = ylim;

line([0 0],[yl(1) yl(2)],'Color','black','LineStyle','--','LineWidth',0.3)
xticklabels([]);

nexttile(10);
exrange = [1 8 9];
xlimits = [min([cell2mat(PIP_error);lb_tol';ub_tol']*1.0) max([cell2mat(PIP_error);lb_tol';ub_tol'])*1.0];
standardstring = "*C_{rs} = 54";
experimentticks = [standardstring;"C_{rs} = 30";"C_{rs} = 15"];
tmp_indiv = flip(t_PIP.error(exrange));
y = num2cell(1:numel(tmp_indiv));
y = y';
x = cellfun(@(x, y) [x(:) y*ones(size(x(:)))], tmp_indiv, y, 'UniformOutput', 0); % adding labels to the cells
X = vertcat(x{:});

%%% ERRORBAR %%%%%%%%%%%%%%%%%%%%%%%%%%%%%%%%%%%%%%%%%%%%
b = barh(1:ngroups,zeros(nbars,ngroups),'LineStyle','none');
hold on

% Get the x coordinate of the bars
y = nan(nbars, ngroups);
for i = 1:nbars
    y(i,:) = b(i).XEndPoints +0.2;
end
for j = 1:length(b)
    b(j).ShowBaseLine = 'off';
end
x = NaN(1,length(exrange));
sd = NaN(1,length(exrange));
mini = NaN(1,length(exrange));
maxi = NaN(1,length(exrange));
for i = 1:length(exrange)
    x(i) = PIP(exrange(i)).meanerror;
    sd(i) = PIP(exrange(i)).std;
    mini(i) = min(PIP(exrange(i)).error);
    maxi(i) = max(PIP(exrange(i)).error);
end
eminmax = errorbar(x,flip(y(iter,:)),(mini-x),(maxi-x),'horizontal',MarkerStyle,'Color',MarkerColor,'MarkerFaceColor',MarkerFaceColor);
eminmax.Bar.LineStyle = 'solid'; %dashed
eminmax.Bar.LineWidth = 0.75;
eminmax.MarkerSize = MarkerSize;
eminmax.CapSize = 0;

%%%%%%%%%%%%%%%%%%%%%%%%%%%%%%%%%%%%%%%%%%%%%%%%%%%%%%%%%
set(gca,'TickLabelInterpreter', 'tex');
yticklabels(flip(experimentticks))
grid on
xlim(xlimits)
yl = ylim;

line([0 0],[yl(1) yl(2)],'Color','black','LineStyle','--','LineWidth',0.3)
xticklabels([]);

nexttile(13);
exrange = [1 10 11];
xlimits = [min([cell2mat(PIP_error);lb_tol';ub_tol']*1.0) max([cell2mat(PIP_error);lb_tol';ub_tol'])*1.0];
standardstring = "*R_{aw} = 5";
experimentticks = [standardstring;"R_{aw} = 20";"R_{aw} = 50"];
tmp_indiv = flip(t_PIP.error(exrange));
y = num2cell(1:numel(tmp_indiv));
y = y';
x = cellfun(@(x, y) [x(:) y*ones(size(x(:)))], tmp_indiv, y, 'UniformOutput', 0); % adding labels to the cells
X = vertcat(x{:});

%%% ERRORBAR %%%%%%%%%%%%%%%%%%%%%%%%%%%%%%%%%%%%%%%%%%%%
b = barh(1:ngroups,zeros(nbars,ngroups),'LineStyle','none');
hold on

% Get the x coordinate of the bars
y = nan(nbars, ngroups);
for i = 1:nbars
    y(i,:) = b(i).XEndPoints +0.2;
end
for j = 1:length(b)
    b(j).ShowBaseLine = 'off';
end
x = NaN(1,length(exrange));
sd = NaN(1,length(exrange));
mini = NaN(1,length(exrange));
maxi = NaN(1,length(exrange));
for i = 1:length(exrange)
    x(i) = PIP(exrange(i)).meanerror;
    sd(i) = PIP(exrange(i)).std;
    mini(i) = min(PIP(exrange(i)).error);
    maxi(i) = max(PIP(exrange(i)).error);
end
eminmax = errorbar(x,flip(y(iter,:)),(mini-x),(maxi-x),'horizontal',MarkerStyle,'Color',MarkerColor,'MarkerFaceColor',MarkerFaceColor);
eminmax.Bar.LineStyle = 'solid'; %dashed
eminmax.Bar.LineWidth = 0.75;
eminmax.MarkerSize = MarkerSize;
eminmax.CapSize = 0;

%%%%%%%%%%%%%%%%%%%%%%%%%%%%%%%%%%%%%%%%%%%%%%%%%%%%%%%%%
set(gca,'TickLabelInterpreter', 'tex');
yticklabels(flip(experimentticks))
grid on
xlim(xlimits)
yl = ylim;

line([0 0],[yl(1) yl(2)],'Color','black','LineStyle','--','LineWidth',0.3)
xlabel("PIP error (cmH_{2}O)")

nexttile(2);
exrange = [1 2 3]+11;
xlimits = [min([cell2mat(PIP_error);lb_tol';ub_tol']*1.0) max([cell2mat(PIP_error);lb_tol';ub_tol'])*1.0];
standardstring = "*RR = 10";
experimentticks = [standardstring;"RR = 15";"RR = 20"];
tmp_indiv = flip(t_PIP.error(exrange));
y = num2cell(1:numel(tmp_indiv));
y = y';
x = cellfun(@(x, y) [x(:) y*ones(size(x(:)))], tmp_indiv, y, 'UniformOutput', 0); % adding labels to the cells
X = vertcat(x{:});

%%% ERRORBAR %%%%%%%%%%%%%%%%%%%%%%%%%%%%%%%%%%%%%%%%%%%%
b = barh(1:ngroups,zeros(nbars,ngroups),'LineStyle','none');
hold on

% Get the x coordinate of the bars
y = nan(nbars, ngroups);
for i = 1:nbars
    y(i,:) = b(i).XEndPoints +0.2;
end
for j = 1:length(b)
    b(j).ShowBaseLine = 'off';
end
x = NaN(1,length(exrange));
sd = NaN(1,length(exrange));
mini = NaN(1,length(exrange));
maxi = NaN(1,length(exrange));
for i = 1:length(exrange)
    x(i) = PIP(exrange(i)).meanerror;
    sd(i) = PIP(exrange(i)).std;
    mini(i) = min(PIP(exrange(i)).error);
    maxi(i) = max(PIP(exrange(i)).error);
end
eminmax = errorbar(x,flip(y(iter,:)),(mini-x),(maxi-x),'horizontal',MarkerStyle,'Color',MarkerColor,'MarkerFaceColor',MarkerFaceColor);
eminmax.Bar.LineStyle = 'solid'; %dashed
eminmax.Bar.LineWidth = 0.75;
eminmax.MarkerSize = MarkerSize;
eminmax.CapSize = 0;
%%%%%%%%%%%%%%%%%%%%%%%%%%%%%%%%%%%%%%%%%%%%%%%%%%%%%%%%%
title("PIP = 25 cmH_{2}O")
yticklabels([])
grid on
xlim(xlimits)
yl = ylim;
 
line([0 0],[yl(1) yl(2)],'Color','black','LineStyle','--','LineWidth',0.3)
xticklabels([]);

nexttile(5);
exrange = [4 1 5]+11;
xlimits = [min([cell2mat(PIP_error);lb_tol';ub_tol']*1.0) max([cell2mat(PIP_error);lb_tol';ub_tol'])*1.0];
standardstring = "*PEEP = 10";
experimentticks = ["PEEP = 5";standardstring;"PEEP = 15"];
tmp_indiv = flip(t_PIP.error(exrange));
y = num2cell(1:numel(tmp_indiv));
y = y';
x = cellfun(@(x, y) [x(:) y*ones(size(x(:)))], tmp_indiv, y, 'UniformOutput', 0); % adding labels to the cells
X = vertcat(x{:});

%%% ERRORBAR %%%%%%%%%%%%%%%%%%%%%%%%%%%%%%%%%%%%%%%%%%%%
b = barh(1:ngroups,zeros(nbars,ngroups),'LineStyle','none');
hold on

% Get the x coordinate of the bars
y = nan(nbars, ngroups);
for i = 1:nbars
    y(i,:) = b(i).XEndPoints +0.2;
end
for j = 1:length(b)
    b(j).ShowBaseLine = 'off';
end
x = NaN(1,length(exrange));
sd = NaN(1,length(exrange));
mini = NaN(1,length(exrange));
maxi = NaN(1,length(exrange));
for i = 1:length(exrange)
    x(i) = PIP(exrange(i)).meanerror;
    sd(i) = PIP(exrange(i)).std;
    mini(i) = min(PIP(exrange(i)).error);
    maxi(i) = max(PIP(exrange(i)).error);
end
eminmax = errorbar(x,flip(y(iter,:)),(mini-x),(maxi-x),'horizontal',MarkerStyle,'Color',MarkerColor,'MarkerFaceColor',MarkerFaceColor);
eminmax.Bar.LineStyle = 'solid'; %dashed
eminmax.Bar.LineWidth = 0.75;
eminmax.MarkerSize = MarkerSize;
eminmax.CapSize = 0;

%%%%%%%%%%%%%%%%%%%%%%%%%%%%%%%%%%%%%%%%%%%%%%%%%%%%%%%%%
yticklabels([])
grid on
xlim(xlimits)
yl = ylim;

line([0 0],[yl(1) yl(2)],'Color','black','LineStyle','--','LineWidth',0.3)
xticklabels([]);

nexttile(8);
exrange = [6 1 7]+11;
xlimits = [min([cell2mat(PIP_error);lb_tol';ub_tol']*1.0) max([cell2mat(PIP_error);lb_tol';ub_tol'])*1.0];
standardstring = "*I:E = 1:2";
experimentticks = ["I:E = 1:1";standardstring;"I:E = 1:3"];
tmp_indiv = flip(t_PIP.error(exrange));
y = num2cell(1:numel(tmp_indiv));
y = y';
x = cellfun(@(x, y) [x(:) y*ones(size(x(:)))], tmp_indiv, y, 'UniformOutput', 0); % adding labels to the cells
X = vertcat(x{:});

%%% ERRORBAR %%%%%%%%%%%%%%%%%%%%%%%%%%%%%%%%%%%%%%%%%%%%
b = barh(1:ngroups,zeros(nbars,ngroups),'LineStyle','none');
hold on

% Get the x coordinate of the bars
y = nan(nbars, ngroups);
for i = 1:nbars
    y(i,:) = b(i).XEndPoints +0.2;
end
for j = 1:length(b)
    b(j).ShowBaseLine = 'off';
end
x = NaN(1,length(exrange));
sd = NaN(1,length(exrange));
mini = NaN(1,length(exrange));
maxi = NaN(1,length(exrange));
for i = 1:length(exrange)
    x(i) = PIP(exrange(i)).meanerror;
    sd(i) = PIP(exrange(i)).std;
    mini(i) = min(PIP(exrange(i)).error);
    maxi(i) = max(PIP(exrange(i)).error);
end
eminmax = errorbar(x,flip(y(iter,:)),(mini-x),(maxi-x),'horizontal',MarkerStyle,'Color',MarkerColor,'MarkerFaceColor',MarkerFaceColor);
eminmax.Bar.LineStyle = 'solid'; %dashed
eminmax.Bar.LineWidth = 0.75;
eminmax.MarkerSize = MarkerSize;
eminmax.CapSize = 0;

%%%%%%%%%%%%%%%%%%%%%%%%%%%%%%%%%%%%%%%%%%%%%%%%%%%%%%%%%
yticklabels([])
grid on
xlim(xlimits)
yl = ylim;

line([0 0],[yl(1) yl(2)],'Color','black','LineStyle','--','LineWidth',0.3)
xticklabels([]);

nexttile(11);
exrange = [1 8 9]+11;
xlimits = [min([cell2mat(PIP_error);lb_tol';ub_tol']*1.0) max([cell2mat(PIP_error);lb_tol';ub_tol'])*1.0];
standardstring = "*normal lung";
experimentticks = [standardstring;"Stiff lung";"Stiffer lung"];
tmp_indiv = flip(t_PIP.error(exrange));
y = num2cell(1:numel(tmp_indiv));
y = y';
x = cellfun(@(x, y) [x(:) y*ones(size(x(:)))], tmp_indiv, y, 'UniformOutput', 0); % adding labels to the cells
X = vertcat(x{:});

%%% ERRORBAR %%%%%%%%%%%%%%%%%%%%%%%%%%%%%%%%%%%%%%%%%%%%
b = barh(1:ngroups,zeros(nbars,ngroups),'LineStyle','none');
hold on

% Get the x coordinate of the bars
y = nan(nbars, ngroups);
for i = 1:nbars
    y(i,:) = b(i).XEndPoints +0.2;
end
for j = 1:length(b)
    b(j).ShowBaseLine = 'off';
end
x = NaN(1,length(exrange));
sd = NaN(1,length(exrange));
mini = NaN(1,length(exrange));
maxi = NaN(1,length(exrange));
for i = 1:length(exrange)
    x(i) = PIP(exrange(i)).meanerror;
    sd(i) = PIP(exrange(i)).std;
    mini(i) = min(PIP(exrange(i)).error);
    maxi(i) = max(PIP(exrange(i)).error);
end
eminmax = errorbar(x,flip(y(iter,:)),(mini-x),(maxi-x),'horizontal',MarkerStyle,'Color',MarkerColor,'MarkerFaceColor',MarkerFaceColor);
eminmax.Bar.LineStyle = 'solid'; %dashed
eminmax.Bar.LineWidth = 0.75;
eminmax.MarkerSize = MarkerSize;
eminmax.CapSize = 0;

%%%%%%%%%%%%%%%%%%%%%%%%%%%%%%%%%%%%%%%%%%%%%%%%%%%%%%%%%
yticklabels([])
grid on
xlim(xlimits)
yl = ylim;

line([0 0],[yl(1) yl(2)],'Color','black','LineStyle','--','LineWidth',0.3)
xticklabels([]);

nexttile(14);
exrange = [1 10 11]+11;
xlimits = [min([cell2mat(PIP_error);lb_tol';ub_tol']*1.0) max([cell2mat(PIP_error);lb_tol';ub_tol'])*1.0];
standardstring = "*normal lung";
experimentticks = [standardstring;"Stiff lung";"Stiffer lung"];
tmp_indiv = flip(t_PIP.error(exrange));
y = num2cell(1:numel(tmp_indiv));
y = y';
x = cellfun(@(x, y) [x(:) y*ones(size(x(:)))], tmp_indiv, y, 'UniformOutput', 0); % adding labels to the cells
X = vertcat(x{:});

%%% ERRORBAR %%%%%%%%%%%%%%%%%%%%%%%%%%%%%%%%%%%%%%%%%%%%
b = barh(1:ngroups,zeros(nbars,ngroups),'LineStyle','none');
hold on

% Get the x coordinate of the bars
y = nan(nbars, ngroups);
for i = 1:nbars
    y(i,:) = b(i).XEndPoints +0.2;
end
for j = 1:length(b)
    b(j).ShowBaseLine = 'off';
end
x = NaN(1,length(exrange));
sd = NaN(1,length(exrange));
mini = NaN(1,length(exrange));
maxi = NaN(1,length(exrange));
for i = 1:length(exrange)
    x(i) = PIP(exrange(i)).meanerror;
    sd(i) = PIP(exrange(i)).std;
    mini(i) = min(PIP(exrange(i)).error);
    maxi(i) = max(PIP(exrange(i)).error);
end
eminmax = errorbar(x,flip(y(iter,:)),(mini-x),(maxi-x),'horizontal',MarkerStyle,'Color',MarkerColor,'MarkerFaceColor',MarkerFaceColor);
eminmax.Bar.LineStyle = 'solid'; %dashed
eminmax.Bar.LineWidth = 0.75;
eminmax.MarkerSize = MarkerSize;
eminmax.CapSize = 0;

%%%%%%%%%%%%%%%%%%%%%%%%%%%%%%%%%%%%%%%%%%%%%%%%%%%%%%%%%
yticklabels([])
grid on
xlim(xlimits)
yl = ylim;
 
line([0 0],[yl(1) yl(2)],'Color','black','LineStyle','--','LineWidth',0.3)
xlabel("PIP error (cmH_{2}O)")

nexttile(3);
exrange = [1 2 3]+22;
xlimits = [min([cell2mat(PIP_error);lb_tol';ub_tol']*1.0) max([cell2mat(PIP_error);lb_tol';ub_tol'])*1.0];
standardstring = "*RR = 10";
experimentticks = [standardstring;"RR = 15";"RR = 20"];
tmp_indiv = flip(t_PIP.error(exrange));
y = num2cell(1:numel(tmp_indiv));
y = y';
x = cellfun(@(x, y) [x(:) y*ones(size(x(:)))], tmp_indiv, y, 'UniformOutput', 0); % adding labels to the cells
X = vertcat(x{:});

%%% ERRORBAR %%%%%%%%%%%%%%%%%%%%%%%%%%%%%%%%%%%%%%%%%%%%
b = barh(1:ngroups,zeros(nbars,ngroups),'LineStyle','none');
hold on

% Get the x coordinate of the bars
y = nan(nbars, ngroups);
for i = 1:nbars
    y(i,:) = b(i).XEndPoints +0.2;
end
for j = 1:length(b)
    b(j).ShowBaseLine = 'off';
end
x = NaN(1,length(exrange));
sd = NaN(1,length(exrange));
mini = NaN(1,length(exrange));
maxi = NaN(1,length(exrange));
for i = 1:length(exrange)
    x(i) = PIP(exrange(i)).meanerror;
    sd(i) = PIP(exrange(i)).std;
    mini(i) = min(PIP(exrange(i)).error);
    maxi(i) = max(PIP(exrange(i)).error);
end
eminmax = errorbar(x,flip(y(iter,:)),(mini-x),(maxi-x),'horizontal',MarkerStyle,'Color',MarkerColor,'MarkerFaceColor',MarkerFaceColor);
eminmax.Bar.LineStyle = 'solid'; %dashed
eminmax.Bar.LineWidth = 0.75;
eminmax.MarkerSize = MarkerSize;
eminmax.CapSize = 0;

%%%%%%%%%%%%%%%%%%%%%%%%%%%%%%%%%%%%%%%%%%%%%%%%%%%%%%%%%
title("PIP = 30 cmH_{2}O")
yticklabels([])
grid on
xlim(xlimits)
yl = ylim;

l = line([0 0],[yl(1) yl(2)],'Color','black','LineStyle','--','LineWidth',0.3);
xticklabels([]);

nexttile(6);
exrange = [4 1 5]+22;
xlimits = [min([cell2mat(PIP_error);lb_tol';ub_tol']*1.0) max([cell2mat(PIP_error);lb_tol';ub_tol'])*1.0];
standardstring = "*PEEP = 10";
experimentticks = ["PEEP = 5";standardstring;"PEEP = 15"];
tmp_indiv = flip(t_PIP.error(exrange));
y = num2cell(1:numel(tmp_indiv));
y = y';
x = cellfun(@(x, y) [x(:) y*ones(size(x(:)))], tmp_indiv, y, 'UniformOutput', 0); % adding labels to the cells
X = vertcat(x{:});

%%% ERRORBAR %%%%%%%%%%%%%%%%%%%%%%%%%%%%%%%%%%%%%%%%%%%%
b = barh(1:ngroups,zeros(nbars,ngroups),'LineStyle','none');
hold on

% Get the x coordinate of the bars
y = nan(nbars, ngroups);
for i = 1:nbars
    y(i,:) = b(i).XEndPoints +0.2;
end
for j = 1:length(b)
    b(j).ShowBaseLine = 'off';
end
x = NaN(1,length(exrange));
sd = NaN(1,length(exrange));
mini = NaN(1,length(exrange));
maxi = NaN(1,length(exrange));
for i = 1:length(exrange)
    x(i) = PIP(exrange(i)).meanerror;
    sd(i) = PIP(exrange(i)).std;
    mini(i) = min(PIP(exrange(i)).error);
    maxi(i) = max(PIP(exrange(i)).error);
end
eminmax = errorbar(x,flip(y(iter,:)),(mini-x),(maxi-x),'horizontal',MarkerStyle,'Color',MarkerColor,'MarkerFaceColor',MarkerFaceColor);
eminmax.Bar.LineStyle = 'solid'; %dashed
eminmax.Bar.LineWidth = 0.75;
eminmax.MarkerSize = MarkerSize;
eminmax.CapSize = 0;
%%%%%%%%%%%%%%%%%%%%%%%%%%%%%%%%%%%%%%%%%%%%%%%%%%%%%%%%%
yticklabels([])
grid on
xlim(xlimits)
yl = ylim;

line([0 0],[yl(1) yl(2)],'Color','black','LineStyle','--','LineWidth',0.3)
xticklabels([]);

nexttile(9);
exrange = [6 1 7]+22;
xlimits = [min([cell2mat(PIP_error);lb_tol';ub_tol']*1.0) max([cell2mat(PIP_error);lb_tol';ub_tol'])*1.0];
standardstring = "*I:E = 1:2";
experimentticks = ["I:E = 1:1";standardstring;"I:E = 1:3"];
tmp_indiv = flip(t_PIP.error(exrange));
y = num2cell(1:numel(tmp_indiv));
y = y';
x = cellfun(@(x, y) [x(:) y*ones(size(x(:)))], tmp_indiv, y, 'UniformOutput', 0); % adding labels to the cells
X = vertcat(x{:});

%%% ERRORBAR %%%%%%%%%%%%%%%%%%%%%%%%%%%%%%%%%%%%%%%%%%%%
b = barh(1:ngroups,zeros(nbars,ngroups),'LineStyle','none');
hold on

% Get the x coordinate of the bars
y = nan(nbars, ngroups);
for i = 1:nbars
    y(i,:) = b(i).XEndPoints +0.2;
end
for j = 1:length(b)
    b(j).ShowBaseLine = 'off';
end
x = NaN(1,length(exrange));
sd = NaN(1,length(exrange));
mini = NaN(1,length(exrange));
maxi = NaN(1,length(exrange));
for i = 1:length(exrange)
    x(i) = PIP(exrange(i)).meanerror;
    sd(i) = PIP(exrange(i)).std;
    mini(i) = min(PIP(exrange(i)).error);
    maxi(i) = max(PIP(exrange(i)).error);
end
eminmax = errorbar(x,flip(y(iter,:)),(mini-x),(maxi-x),'horizontal',MarkerStyle,'Color',MarkerColor,'MarkerFaceColor',MarkerFaceColor);
eminmax.Bar.LineStyle = 'solid'; %dashed
eminmax.Bar.LineWidth = 0.75;
eminmax.MarkerSize = MarkerSize;
eminmax.CapSize = 0;
%%%%%%%%%%%%%%%%%%%%%%%%%%%%%%%%%%%%%%%%%%%%%%%%%%%%%%%%%
yticklabels([])
grid on
xlim(xlimits)
yl = ylim;

line([0 0],[yl(1) yl(2)],'Color','black','LineStyle','--','LineWidth',0.3)
xticklabels([]);

nexttile(12);
exrange = [1 8 9]+22;
xlimits = [min([cell2mat(PIP_error);lb_tol';ub_tol']*1.0) max([cell2mat(PIP_error);lb_tol';ub_tol'])*1.0];
standardstring = "*normal lung";
experimentticks = [standardstring;"Stiff lung";"Stiffer lung"];
tmp_indiv = flip(t_PIP.error(exrange));
y = num2cell(1:numel(tmp_indiv));
y = y';
x = cellfun(@(x, y) [x(:) y*ones(size(x(:)))], tmp_indiv, y, 'UniformOutput', 0); % adding labels to the cells
X = vertcat(x{:});

%%% ERRORBAR %%%%%%%%%%%%%%%%%%%%%%%%%%%%%%%%%%%%%%%%%%%%
b = barh(1:ngroups,zeros(nbars,ngroups),'LineStyle','none');
hold on

% Get the x coordinate of the bars
y = nan(nbars, ngroups);
for i = 1:nbars
    y(i,:) = b(i).XEndPoints +0.2;
end
for j = 1:length(b)
    b(j).ShowBaseLine = 'off';
end
x = NaN(1,length(exrange));
sd = NaN(1,length(exrange));
mini = NaN(1,length(exrange));
maxi = NaN(1,length(exrange));
for i = 1:length(exrange)
    x(i) = PIP(exrange(i)).meanerror;
    sd(i) = PIP(exrange(i)).std;
    mini(i) = min(PIP(exrange(i)).error);
    maxi(i) = max(PIP(exrange(i)).error);
end
eminmax = errorbar(x,flip(y(iter,:)),(mini-x),(maxi-x),'horizontal',MarkerStyle,'Color',MarkerColor,'MarkerFaceColor',MarkerFaceColor);
eminmax.Bar.LineStyle = 'solid'; %dashed
eminmax.Bar.LineWidth = 0.75;
eminmax.MarkerSize = MarkerSize;
eminmax.CapSize = 0;
%%%%%%%%%%%%%%%%%%%%%%%%%%%%%%%%%%%%%%%%%%%%%%%%%%%%%%%%%
yticklabels([])
grid on
xlim(xlimits)
yl = ylim;
 
l = line([0 0],[yl(1) yl(2)],'Color','black','LineStyle','--','LineWidth',0.3);
xticklabels([]);

nexttile(15);
exrange = [1 10 11]+22;
xlimits = [min([cell2mat(PIP_error);lb_tol';ub_tol']*1.0) max([cell2mat(PIP_error);lb_tol';ub_tol'])*1.0];
standardstring = "*normal lung";
experimentticks = [standardstring;"Stiff lung";"Stiffer lung"];
tmp_indiv = flip(t_PIP.error(exrange));
y = num2cell(1:numel(tmp_indiv));
y = y';
x = cellfun(@(x, y) [x(:) y*ones(size(x(:)))], tmp_indiv, y, 'UniformOutput', 0); % adding labels to the cells
X = vertcat(x{:});

%%% ERRORBAR %%%%%%%%%%%%%%%%%%%%%%%%%%%%%%%%%%%%%%%%%%%%
b = barh(1:ngroups,zeros(nbars,ngroups),'LineStyle','none');
hold on

% Get the x coordinate of the bars
y = nan(nbars, ngroups);
for i = 1:nbars
    y(i,:) = b(i).XEndPoints +0.2;
end
for j = 1:length(b)
    b(j).ShowBaseLine = 'off';
end
x = NaN(1,length(exrange));
sd = NaN(1,length(exrange));
mini = NaN(1,length(exrange));
maxi = NaN(1,length(exrange));
for i = 1:length(exrange)
    x(i) = PIP(exrange(i)).meanerror;
    sd(i) = PIP(exrange(i)).std;
    mini(i) = min(PIP(exrange(i)).error);
    maxi(i) = max(PIP(exrange(i)).error);
end
eminmax = errorbar(x,flip(y(iter,:)),(mini-x),(maxi-x),'horizontal',MarkerStyle,'Color',MarkerColor,'MarkerFaceColor',MarkerFaceColor);
eminmax.Bar.LineStyle = 'solid'; %dashed
eminmax.Bar.LineWidth = 0.75;
eminmax.MarkerSize = MarkerSize;
eminmax.CapSize = 0;
%%%%%%%%%%%%%%%%%%%%%%%%%%%%%%%%%%%%%%%%%%%%%%%%%%%%%%%%%

yticklabels([])
grid on
xlim(xlimits)
yl = ylim;
 
l = line([0 0],[yl(1) yl(2)],'Color','black','LineStyle','--','LineWidth',0.3);

xlabel("PIP error (cmH_{2}O)")

    fig_opts.save       = true;
    fig_opts.saveFolder = savefolder;
    fig_opts.width      = 16.5; % cm (double column)
    fig_opts.height     = 11.9;
    prepare_figure(fig_opts);
    save_figure(strcat(sessionname,"_",version,"_PIP_error"), fig_opts);

end
%% Boxplots Vt in tile environment

if strcmp(typeofcontrol,"volume")

lb_tol_Vt = [repmat([1,1,1,1,1,1,1,1,1,1,1]*lb_man_Vt,1,3)]; % lower bound tolerance for each experiment (27)
ub_tol_Vt = [repmat([1,1,1,1,1,1,1,1,1,1,1]*ub_man_Vt,1,3)]; % upper bound tolerance for each experiment (27)

lb_tol = lb_tol_Vt;
ub_tol = ub_tol_Vt;

nfig = 2;
if ~(ishandle(nfig))
    figure(nfig);
    tiledlayout(5,3,'TileSpacing','none','Padding','none');
else
    figure(nfig)
end

% nbars = length (sessionname);
nbars = 3;
ngroups= 3;

nexttile(1);
exrange = [1 2 3];
xlimits = [min([cell2mat(Vt_error);lb_tol';ub_tol']*1.0) max([cell2mat(Vt_error);lb_tol';ub_tol'])*1.0];
standardstring = "*RR = 10";
experimentticks = [standardstring;"RR = 15";"RR = 20"];
tmp_indiv = flip(t_Vt.error(exrange));
y = num2cell(1:numel(tmp_indiv));
y = y';
x = cellfun(@(x, y) [x(:) y*ones(size(x(:)))], tmp_indiv, y, 'UniformOutput', 0); % adding labels to the cells
X = vertcat(x{:});

%%% ERRORBAR %%%%%%%%%%%%%%%%%%%%%%%%%%%%%%%%%%%%%%%%%%%%
b = barh(1:ngroups,zeros(nbars,ngroups),'LineStyle','none');
hold on

% Get the x coordinate of the bars
y = nan(nbars,ngroups);
for i = 1:nbars
    y(i,:) = b(i).XEndPoints +0.2;
end
for j = 1:length(b)
    b(j).ShowBaseLine = 'off';
end
x = NaN(1,length(exrange));
sd = NaN(1,length(exrange));
mini = NaN(1,length(exrange));
maxi = NaN(1,length(exrange));
for i = 1:length(exrange)
    x(i) = Vt_SFM3019(exrange(i)).meanerror;
    sd(i) = Vt_SFM3019(exrange(i)).std;
    mini(i) = min(Vt_SFM3019(exrange(i)).error);
    maxi(i) = max(Vt_SFM3019(exrange(i)).error);
end
eminmax = errorbar(x,flip(y(iter,:)),(mini-x),(maxi-x),'horizontal',MarkerStyle,'Color',MarkerColor,'MarkerFaceColor',MarkerFaceColor);
eminmax.Bar.LineStyle = 'solid'; %dashed
eminmax.Bar.LineWidth = 0.75;
eminmax.MarkerSize = MarkerSize;
eminmax.CapSize = 0;
%%%%%%%%%%%%%%%%%%%%%%%%%%%%%%%%%%%%%%%%%%%%%%%%%%%%%%%%%
title("Vt = 350 mL")
yticklabels(flip(experimentticks))
grid on
xlim(xlimits)
yl = ylim;
 
line([0 0],[yl(1) yl(2)],'Color','black','LineStyle','--','LineWidth',0.3)
xticklabels([]);

nexttile(4);
exrange = [4 1 5];
xlimits = [min([cell2mat(Vt_error);lb_tol';ub_tol']*1.0) max([cell2mat(Vt_error);lb_tol';ub_tol'])*1.0];
standardstring = "*PEEP = 10";
experimentticks = ["PEEP = 5";standardstring;"PEEP = 15"];
tmp_indiv = flip(t_Vt.error(exrange));
y = num2cell(1:numel(tmp_indiv));
y = y';
x = cellfun(@(x, y) [x(:) y*ones(size(x(:)))], tmp_indiv, y, 'UniformOutput', 0); % adding labels to the cells
X = vertcat(x{:});
% bp = boxplot(X(:,1), X(:,2),'Orientation','horizontal');

%%% ERRORBAR %%%%%%%%%%%%%%%%%%%%%%%%%%%%%%%%%%%%%%%%%%%%
b = barh(1:ngroups,zeros(nbars,ngroups),'LineStyle','none');
hold on

% Get the x coordinate of the bars
y = nan(nbars,ngroups);
for i = 1:nbars
    y(i,:) = b(i).XEndPoints +0.2;
end
for j = 1:length(b)
    b(j).ShowBaseLine = 'off';
end
x = NaN(1,length(exrange));
sd = NaN(1,length(exrange));
mini = NaN(1,length(exrange));
maxi = NaN(1,length(exrange));
for i = 1:length(exrange)
    x(i) = Vt_SFM3019(exrange(i)).meanerror;
    sd(i) = Vt_SFM3019(exrange(i)).std;
    mini(i) = min(Vt_SFM3019(exrange(i)).error);
    maxi(i) = max(Vt_SFM3019(exrange(i)).error);
end
eminmax = errorbar(x,flip(y(iter,:)),(mini-x),(maxi-x),'horizontal',MarkerStyle,'Color',MarkerColor,'MarkerFaceColor',MarkerFaceColor);
eminmax.Bar.LineStyle = 'solid'; %dashed
eminmax.Bar.LineWidth = 0.75;
eminmax.MarkerSize = MarkerSize;
eminmax.CapSize = 0;
%%%%%%%%%%%%%%%%%%%%%%%%%%%%%%%%%%%%%%%%%%%%%%%%%%%%%%%%%
yticklabels(flip(experimentticks))
grid on
xlim(xlimits)
yl = ylim;

line([0 0],[yl(1) yl(2)],'Color','black','LineStyle','--','LineWidth',0.3)
xticklabels([]);

nexttile(7);
exrange = [6 1 7];
xlimits = [min([cell2mat(Vt_error);lb_tol';ub_tol']*1.0) max([cell2mat(Vt_error);lb_tol';ub_tol'])*1.0];
standardstring = "*I:E = 1:2";
experimentticks = ["I:E = 1:1";standardstring;"I:E = 1:3"];
tmp_indiv = flip(t_Vt.error(exrange));
y = num2cell(1:numel(tmp_indiv));
y = y';
x = cellfun(@(x, y) [x(:) y*ones(size(x(:)))], tmp_indiv, y, 'UniformOutput', 0); % adding labels to the cells
X = vertcat(x{:});

%%% ERRORBAR %%%%%%%%%%%%%%%%%%%%%%%%%%%%%%%%%%%%%%%%%%%%
b = barh(1:ngroups,zeros(nbars,ngroups),'LineStyle','none');
hold on

% Get the x coordinate of the bars
y = nan(nbars,ngroups);
for i = 1:nbars
    y(i,:) = b(i).XEndPoints +0.2;
end
for j = 1:length(b)
    b(j).ShowBaseLine = 'off';
end
x = NaN(1,length(exrange));
sd = NaN(1,length(exrange));
mini = NaN(1,length(exrange));
maxi = NaN(1,length(exrange));
for i = 1:length(exrange)
    x(i) = Vt_SFM3019(exrange(i)).meanerror;
    sd(i) = Vt_SFM3019(exrange(i)).std;
    mini(i) = min(Vt_SFM3019(exrange(i)).error);
    maxi(i) = max(Vt_SFM3019(exrange(i)).error);
end
eminmax = errorbar(x,flip(y(iter,:)),(mini-x),(maxi-x),'horizontal',MarkerStyle,'Color',MarkerColor,'MarkerFaceColor',MarkerFaceColor);
eminmax.Bar.LineStyle = 'solid'; %dashed
eminmax.Bar.LineWidth = 0.75;
eminmax.MarkerSize = MarkerSize;
eminmax.CapSize = 0;
%%%%%%%%%%%%%%%%%%%%%%%%%%%%%%%%%%%%%%%%%%%%%%%%%%%%%%%%%

yticklabels(flip(experimentticks))
grid on
xlim(xlimits)
yl = ylim;

line([0 0],[yl(1) yl(2)],'Color','black','LineStyle','--','LineWidth',0.3)
xticklabels([]);

nexttile(10);
exrange = [1 8 9];
xlimits = [min([cell2mat(Vt_error);lb_tol';ub_tol']*1.0) max([cell2mat(Vt_error);lb_tol';ub_tol'])*1.0];
standardstring = "*C_{rs} = 54";
experimentticks = [standardstring;"C_{rs} = 30";"C_{rs} = 15"];
tmp_indiv = flip(t_Vt.error(exrange));
y = num2cell(1:numel(tmp_indiv));
y = y';
x = cellfun(@(x, y) [x(:) y*ones(size(x(:)))], tmp_indiv, y, 'UniformOutput', 0); % adding labels to the cells
X = vertcat(x{:});

%%% ERRORBAR %%%%%%%%%%%%%%%%%%%%%%%%%%%%%%%%%%%%%%%%%%%%
b = barh(1:ngroups,zeros(nbars,ngroups),'LineStyle','none');
hold on

% Get the x coordinate of the bars
y = nan(nbars,ngroups);
for i = 1:nbars
    y(i,:) = b(i).XEndPoints +0.2;
end
for j = 1:length(b)
    b(j).ShowBaseLine = 'off';
end
x = NaN(1,length(exrange));
sd = NaN(1,length(exrange));
mini = NaN(1,length(exrange));
maxi = NaN(1,length(exrange));
for i = 1:length(exrange)
    x(i) = Vt_SFM3019(exrange(i)).meanerror;
    sd(i) = Vt_SFM3019(exrange(i)).std;
    mini(i) = min(Vt_SFM3019(exrange(i)).error);
    maxi(i) = max(Vt_SFM3019(exrange(i)).error);
end
eminmax = errorbar(x,flip(y(iter,:)),(mini-x),(maxi-x),'horizontal',MarkerStyle,'Color',MarkerColor,'MarkerFaceColor',MarkerFaceColor);
eminmax.Bar.LineStyle = 'solid'; %dashed
eminmax.Bar.LineWidth = 0.75;
eminmax.MarkerSize = MarkerSize;
eminmax.CapSize = 0;
%%%%%%%%%%%%%%%%%%%%%%%%%%%%%%%%%%%%%%%%%%%%%%%%%%%%%%%%%

yticklabels(flip(experimentticks))
grid on
xlim(xlimits)
yl = ylim;
 
line([0 0],[yl(1) yl(2)],'Color','black','LineStyle','--','LineWidth',0.3)
xticklabels([]);

nexttile(13);
exrange = [1 10 11];
xlimits = [min([cell2mat(Vt_error);lb_tol';ub_tol']*1.0) max([cell2mat(Vt_error);lb_tol';ub_tol'])*1.0];
standardstring = "*R_{aw} = 5";
experimentticks = [standardstring;"R_{aw} = 20";"R_{aw} = 50"];
tmp_indiv = flip(t_Vt.error(exrange));
y = num2cell(1:numel(tmp_indiv));
y = y';
x = cellfun(@(x, y) [x(:) y*ones(size(x(:)))], tmp_indiv, y, 'UniformOutput', 0); % adding labels to the cells
X = vertcat(x{:});

%%% ERRORBAR %%%%%%%%%%%%%%%%%%%%%%%%%%%%%%%%%%%%%%%%%%%%
b = barh(1:ngroups,zeros(nbars,ngroups),'LineStyle','none');
hold on

% Get the x coordinate of the bars
y = nan(nbars,ngroups);
for i = 1:nbars
    y(i,:) = b(i).XEndPoints +0.2;
end
for j = 1:length(b)
    b(j).ShowBaseLine = 'off';
end
x = NaN(1,length(exrange));
sd = NaN(1,length(exrange));
mini = NaN(1,length(exrange));
maxi = NaN(1,length(exrange));
for i = 1:length(exrange)
    x(i) = Vt_SFM3019(exrange(i)).meanerror;
    sd(i) = Vt_SFM3019(exrange(i)).std;
    mini(i) = min(Vt_SFM3019(exrange(i)).error);
    maxi(i) = max(Vt_SFM3019(exrange(i)).error);
end
eminmax = errorbar(x,flip(y(iter,:)),(mini-x),(maxi-x),'horizontal',MarkerStyle,'Color',MarkerColor,'MarkerFaceColor',MarkerFaceColor);
eminmax.Bar.LineStyle = 'solid'; %dashed
eminmax.Bar.LineWidth = 0.75;
eminmax.MarkerSize = MarkerSize;
eminmax.CapSize = 0;
%%%%%%%%%%%%%%%%%%%%%%%%%%%%%%%%%%%%%%%%%%%%%%%%%%%%%%%%%
set(gca,'TickLabelInterpreter', 'tex');
yticklabels(flip(experimentticks))
grid on
xlim(xlimits)
yl = ylim;
 
line([0 0],[yl(1) yl(2)],'Color','black','LineStyle','--','LineWidth',0.3)
xlabel("Vt error (mL)")

nexttile(2);
exrange = [1 2 3]+11;
xlimits = [min([cell2mat(Vt_error);lb_tol';ub_tol']*1.0) max([cell2mat(Vt_error);lb_tol';ub_tol'])*1.0];
standardstring = "*RR = 10";
experimentticks = [standardstring;"RR = 15";"RR = 20"];
tmp_indiv = flip(t_Vt.error(exrange));
y = num2cell(1:numel(tmp_indiv));
y = y';
x = cellfun(@(x, y) [x(:) y*ones(size(x(:)))], tmp_indiv, y, 'UniformOutput', 0); % adding labels to the cells
X = vertcat(x{:});

%%% ERRORBAR %%%%%%%%%%%%%%%%%%%%%%%%%%%%%%%%%%%%%%%%%%%%
b = barh(1:ngroups,zeros(nbars,ngroups),'LineStyle','none');
hold on

% Get the x coordinate of the bars
y = nan(nbars,ngroups);
for i = 1:nbars
    y(i,:) = b(i).XEndPoints +0.2;
end
for j = 1:length(b)
    b(j).ShowBaseLine = 'off';
end
x = NaN(1,length(exrange));
sd = NaN(1,length(exrange));
mini = NaN(1,length(exrange));
maxi = NaN(1,length(exrange));
for i = 1:length(exrange)
    x(i) = Vt_SFM3019(exrange(i)).meanerror;
    sd(i) = Vt_SFM3019(exrange(i)).std;
    mini(i) = min(Vt_SFM3019(exrange(i)).error);
    maxi(i) = max(Vt_SFM3019(exrange(i)).error);
end
eminmax = errorbar(x,flip(y(iter,:)),(mini-x),(maxi-x),'horizontal',MarkerStyle,'Color',MarkerColor,'MarkerFaceColor',MarkerFaceColor);
eminmax.Bar.LineStyle = 'solid'; %dashed
eminmax.Bar.LineWidth = 0.75;
eminmax.MarkerSize = MarkerSize;
eminmax.CapSize = 0;
%%%%%%%%%%%%%%%%%%%%%%%%%%%%%%%%%%%%%%%%%%%%%%%%%%%%%%%%%
title("Vt = 400 mL")
xlim(xlimits)
yl = ylim;
xticklabels([]);
yticklabels([])
grid on
 
line([0 0],[yl(1) yl(2)],'Color','black','LineStyle','--','LineWidth',0.3)

nexttile(5);
exrange = [4 1 5]+11;
xlimits = [min([cell2mat(Vt_error);lb_tol';ub_tol']*1.0) max([cell2mat(Vt_error);lb_tol';ub_tol'])*1.0];
standardstring = "*PEEP = 10";
experimentticks = ["PEEP = 5";standardstring;"PEEP = 15"];
tmp_indiv = flip(t_Vt.error(exrange));
y = num2cell(1:numel(tmp_indiv));
y = y';
x = cellfun(@(x, y) [x(:) y*ones(size(x(:)))], tmp_indiv, y, 'UniformOutput', 0); % adding labels to the cells
X = vertcat(x{:});

%%% ERRORBAR %%%%%%%%%%%%%%%%%%%%%%%%%%%%%%%%%%%%%%%%%%%%
b = barh(1:ngroups,zeros(nbars,ngroups),'LineStyle','none');
hold on

% Get the x coordinate of the bars
y = nan(nbars,ngroups);
for i = 1:nbars
    y(i,:) = b(i).XEndPoints +0.2;
end
for j = 1:length(b)
    b(j).ShowBaseLine = 'off';
end
x = NaN(1,length(exrange));
sd = NaN(1,length(exrange));
mini = NaN(1,length(exrange));
maxi = NaN(1,length(exrange));
for i = 1:length(exrange)
    x(i) = Vt_SFM3019(exrange(i)).meanerror;
    sd(i) = Vt_SFM3019(exrange(i)).std;
    mini(i) = min(Vt_SFM3019(exrange(i)).error);
    maxi(i) = max(Vt_SFM3019(exrange(i)).error);
end
eminmax = errorbar(x,flip(y(iter,:)),(mini-x),(maxi-x),'horizontal',MarkerStyle,'Color',MarkerColor,'MarkerFaceColor',MarkerFaceColor);
eminmax.Bar.LineStyle = 'solid'; %dashed
eminmax.Bar.LineWidth = 0.75;
eminmax.MarkerSize = MarkerSize;
eminmax.CapSize = 0;
%%%%%%%%%%%%%%%%%%%%%%%%%%%%%%%%%%%%%%%%%%%%%%%%%%%%%%%%%
yticklabels([])
grid on
xlim(xlimits)
yl = ylim;
 
line([0 0],[yl(1) yl(2)],'Color','black','LineStyle','--','LineWidth',0.3)
xticklabels([]);

nexttile(8);
exrange = [6 1 7]+11;
xlimits = [min([cell2mat(Vt_error);lb_tol';ub_tol']*1.0) max([cell2mat(Vt_error);lb_tol';ub_tol'])*1.0];
standardstring = "*I:E = 1:2";
experimentticks = ["I:E = 1:1";standardstring;"I:E = 1:3"];
tmp_indiv = flip(t_Vt.error(exrange));
y = num2cell(1:numel(tmp_indiv));
y = y';
x = cellfun(@(x, y) [x(:) y*ones(size(x(:)))], tmp_indiv, y, 'UniformOutput', 0); % adding labels to the cells
X = vertcat(x{:});

%%% ERRORBAR %%%%%%%%%%%%%%%%%%%%%%%%%%%%%%%%%%%%%%%%%%%%
b = barh(1:ngroups,zeros(nbars,ngroups),'LineStyle','none');
hold on

% Get the x coordinate of the bars
y = nan(nbars,ngroups);
for i = 1:nbars
    y(i,:) = b(i).XEndPoints +0.2;
end
for j = 1:length(b)
    b(j).ShowBaseLine = 'off';
end
x = NaN(1,length(exrange));
sd = NaN(1,length(exrange));
mini = NaN(1,length(exrange));
maxi = NaN(1,length(exrange));
for i = 1:length(exrange)
    x(i) = Vt_SFM3019(exrange(i)).meanerror;
    sd(i) = Vt_SFM3019(exrange(i)).std;
    mini(i) = min(Vt_SFM3019(exrange(i)).error);
    maxi(i) = max(Vt_SFM3019(exrange(i)).error);
end
eminmax = errorbar(x,flip(y(iter,:)),(mini-x),(maxi-x),'horizontal',MarkerStyle,'Color',MarkerColor,'MarkerFaceColor',MarkerFaceColor);
eminmax.Bar.LineStyle = 'solid'; %dashed
eminmax.Bar.LineWidth = 0.75;
eminmax.MarkerSize = MarkerSize;
eminmax.CapSize = 0;
%%%%%%%%%%%%%%%%%%%%%%%%%%%%%%%%%%%%%%%%%%%%%%%%%%%%%%%%%
yticklabels([])
grid on
xlim(xlimits)
yl = ylim;
 
line([0 0],[yl(1) yl(2)],'Color','black','LineStyle','--','LineWidth',0.3)
xticklabels([]);

nexttile(11);
exrange = [1 8 9]+11;
xlimits = [min([cell2mat(Vt_error);lb_tol';ub_tol']*1.0) max([cell2mat(Vt_error);lb_tol';ub_tol'])*1.0];
standardstring = "*normal lung";
experimentticks = [standardstring;"Stiff lung";"Stiffer lung"];
tmp_indiv = flip(t_Vt.error(exrange));
y = num2cell(1:numel(tmp_indiv));
y = y';
x = cellfun(@(x, y) [x(:) y*ones(size(x(:)))], tmp_indiv, y, 'UniformOutput', 0); % adding labels to the cells
X = vertcat(x{:});

%%% ERRORBAR %%%%%%%%%%%%%%%%%%%%%%%%%%%%%%%%%%%%%%%%%%%%
b = barh(1:ngroups,zeros(nbars,ngroups),'LineStyle','none');
hold on

% Get the x coordinate of the bars
y = nan(nbars,ngroups);
for i = 1:nbars
    y(i,:) = b(i).XEndPoints +0.2;
end
for j = 1:length(b)
    b(j).ShowBaseLine = 'off';
end
x = NaN(1,length(exrange));
sd = NaN(1,length(exrange));
mini = NaN(1,length(exrange));
maxi = NaN(1,length(exrange));
for i = 1:length(exrange)
    x(i) = Vt_SFM3019(exrange(i)).meanerror;
    sd(i) = Vt_SFM3019(exrange(i)).std;
    mini(i) = min(Vt_SFM3019(exrange(i)).error);
    maxi(i) = max(Vt_SFM3019(exrange(i)).error);
end
eminmax = errorbar(x,flip(y(iter,:)),(mini-x),(maxi-x),'horizontal',MarkerStyle,'Color',MarkerColor,'MarkerFaceColor',MarkerFaceColor);
eminmax.Bar.LineStyle = 'solid'; %dashed
eminmax.Bar.LineWidth = 0.75;
eminmax.MarkerSize = MarkerSize;
eminmax.CapSize = 0;
%%%%%%%%%%%%%%%%%%%%%%%%%%%%%%%%%%%%%%%%%%%%%%%%%%%%%%%%%
yticklabels([])
grid on
xlim(xlimits)
yl = ylim;

line([0 0],[yl(1) yl(2)],'Color','black','LineStyle','--','LineWidth',0.3)
xticklabels([]);

nexttile(14);
exrange = [1 10 11]+11;
xlimits = [min([cell2mat(Vt_error);lb_tol';ub_tol']*1.0) max([cell2mat(Vt_error);lb_tol';ub_tol'])*1.0];
standardstring = "*normal lung";
experimentticks = [standardstring;"Stiff lung";"Stiffer lung"];
tmp_indiv = flip(t_Vt.error(exrange));
y = num2cell(1:numel(tmp_indiv));
y = y';
x = cellfun(@(x, y) [x(:) y*ones(size(x(:)))], tmp_indiv, y, 'UniformOutput', 0); % adding labels to the cells
X = vertcat(x{:});

%%% ERRORBAR %%%%%%%%%%%%%%%%%%%%%%%%%%%%%%%%%%%%%%%%%%%%
b = barh(1:ngroups,zeros(nbars,ngroups),'LineStyle','none');
hold on

% Get the x coordinate of the bars
y = nan(nbars,ngroups);
for i = 1:nbars
    y(i,:) = b(i).XEndPoints +0.2;
end
for j = 1:length(b)
    b(j).ShowBaseLine = 'off';
end
x = NaN(1,length(exrange));
sd = NaN(1,length(exrange));
mini = NaN(1,length(exrange));
maxi = NaN(1,length(exrange));
for i = 1:length(exrange)
    x(i) = Vt_SFM3019(exrange(i)).meanerror;
    sd(i) = Vt_SFM3019(exrange(i)).std;
    mini(i) = min(Vt_SFM3019(exrange(i)).error);
    maxi(i) = max(Vt_SFM3019(exrange(i)).error);
end
eminmax = errorbar(x,flip(y(iter,:)),(mini-x),(maxi-x),'horizontal',MarkerStyle,'Color',MarkerColor,'MarkerFaceColor',MarkerFaceColor);
eminmax.Bar.LineStyle = 'solid'; %dashed
eminmax.Bar.LineWidth = 0.75;
eminmax.MarkerSize = MarkerSize;
eminmax.CapSize = 0;
%%%%%%%%%%%%%%%%%%%%%%%%%%%%%%%%%%%%%%%%%%%%%%%%%%%%%%%%%
yticklabels([])
grid on
xlim(xlimits)
yl = ylim;
 
line([0 0],[yl(1) yl(2)],'Color','black','LineStyle','--','LineWidth',0.3)
xlabel("Vt error (mL)")

nexttile(3);
exrange = [1 2 3]+22;
xlimits = [min([cell2mat(Vt_error);lb_tol';ub_tol']*1.0) max([cell2mat(Vt_error);lb_tol';ub_tol'])*1.0];
standardstring = "*RR = 10";
experimentticks = [standardstring;"RR = 15";"RR = 20"];
tmp_indiv = flip(t_Vt.error(exrange));
y = num2cell(1:numel(tmp_indiv));
y = y';
x = cellfun(@(x, y) [x(:) y*ones(size(x(:)))], tmp_indiv, y, 'UniformOutput', 0); % adding labels to the cells
X = vertcat(x{:});

%%% ERRORBAR %%%%%%%%%%%%%%%%%%%%%%%%%%%%%%%%%%%%%%%%%%%%
b = barh(1:ngroups,zeros(nbars,ngroups),'LineStyle','none');
hold on

% Get the x coordinate of the bars
y = nan(nbars,ngroups);
for i = 1:nbars
    y(i,:) = b(i).XEndPoints +0.2;
end
for j = 1:length(b)
    b(j).ShowBaseLine = 'off';
end
x = NaN(1,length(exrange));
sd = NaN(1,length(exrange));
mini = NaN(1,length(exrange));
maxi = NaN(1,length(exrange));
for i = 1:length(exrange)
    x(i) = Vt_SFM3019(exrange(i)).meanerror;
    sd(i) = Vt_SFM3019(exrange(i)).std;
    mini(i) = min(Vt_SFM3019(exrange(i)).error);
    maxi(i) = max(Vt_SFM3019(exrange(i)).error);
end
eminmax = errorbar(x,flip(y(iter,:)),(mini-x),(maxi-x),'horizontal',MarkerStyle,'Color',MarkerColor,'MarkerFaceColor',MarkerFaceColor);
eminmax.Bar.LineStyle = 'solid'; %dashed
eminmax.Bar.LineWidth = 0.75;
eminmax.MarkerSize = MarkerSize;
eminmax.CapSize = 0;
%%%%%%%%%%%%%%%%%%%%%%%%%%%%%%%%%%%%%%%%%%%%%%%%%%%%%%%%%
title("Vt = 450 mL")
yticklabels([])
grid on
xlim(xlimits)
yl = ylim;
 
l = line([0 0],[yl(1) yl(2)],'Color','black','LineStyle','--','LineWidth',0.3);
xticklabels([]);

nexttile(6);
exrange = [4 1 5]+22;
xlimits = [min([cell2mat(Vt_error);lb_tol';ub_tol']*1.0) max([cell2mat(Vt_error);lb_tol';ub_tol'])*1.0];
standardstring = "*PEEP = 10";
experimentticks = ["PEEP = 5";standardstring;"PEEP = 15"];
tmp_indiv = flip(t_Vt.error(exrange));
y = num2cell(1:numel(tmp_indiv));
y = y';
x = cellfun(@(x, y) [x(:) y*ones(size(x(:)))], tmp_indiv, y, 'UniformOutput', 0); % adding labels to the cells
X = vertcat(x{:});

%%% ERRORBAR %%%%%%%%%%%%%%%%%%%%%%%%%%%%%%%%%%%%%%%%%%%%
b = barh(1:ngroups,zeros(nbars,ngroups),'LineStyle','none');
hold on

% Get the x coordinate of the bars
y = nan(nbars,ngroups);
for i = 1:nbars
    y(i,:) = b(i).XEndPoints +0.2;
end
for j = 1:length(b)
    b(j).ShowBaseLine = 'off';
end
x = NaN(1,length(exrange));
sd = NaN(1,length(exrange));
mini = NaN(1,length(exrange));
maxi = NaN(1,length(exrange));
for i = 1:length(exrange)
    x(i) = Vt_SFM3019(exrange(i)).meanerror;
    sd(i) = Vt_SFM3019(exrange(i)).std;
    mini(i) = min(Vt_SFM3019(exrange(i)).error);
    maxi(i) = max(Vt_SFM3019(exrange(i)).error);
end
eminmax = errorbar(x,flip(y(iter,:)),(mini-x),(maxi-x),'horizontal',MarkerStyle,'Color',MarkerColor,'MarkerFaceColor',MarkerFaceColor);
eminmax.Bar.LineStyle = 'solid'; %dashed
eminmax.Bar.LineWidth = 0.75;
eminmax.MarkerSize = MarkerSize;
eminmax.CapSize = 0;
%%%%%%%%%%%%%%%%%%%%%%%%%%%%%%%%%%%%%%%%%%%%%%%%%%%%%%%%%
yticklabels([])
grid on
xlim(xlimits)
yl = ylim;
 
line([0 0],[yl(1) yl(2)],'Color','black','LineStyle','--','LineWidth',0.3)
xticklabels([]);

nexttile(9);
exrange = [6 1 7]+22;
xlimits = [min([cell2mat(Vt_error);lb_tol';ub_tol']*1.0) max([cell2mat(Vt_error);lb_tol';ub_tol'])*1.0];
standardstring = "*I:E = 1:2";
experimentticks = ["I:E = 1:1";standardstring;"I:E = 1:3"];
tmp_indiv = flip(t_Vt.error(exrange));
y = num2cell(1:numel(tmp_indiv));
y = y';
x = cellfun(@(x, y) [x(:) y*ones(size(x(:)))], tmp_indiv, y, 'UniformOutput', 0); % adding labels to the cells
X = vertcat(x{:});

%%% ERRORBAR %%%%%%%%%%%%%%%%%%%%%%%%%%%%%%%%%%%%%%%%%%%%
b = barh(1:ngroups,zeros(nbars,ngroups),'LineStyle','none');
hold on

% Get the x coordinate of the bars
y = nan(nbars,ngroups);
for i = 1:nbars
    y(i,:) = b(i).XEndPoints +0.2;
end
for j = 1:length(b)
    b(j).ShowBaseLine = 'off';
end
x = NaN(1,length(exrange));
sd = NaN(1,length(exrange));
mini = NaN(1,length(exrange));
maxi = NaN(1,length(exrange));
for i = 1:length(exrange)
    x(i) = Vt_SFM3019(exrange(i)).meanerror;
    sd(i) = Vt_SFM3019(exrange(i)).std;
    mini(i) = min(Vt_SFM3019(exrange(i)).error);
    maxi(i) = max(Vt_SFM3019(exrange(i)).error);
end
eminmax = errorbar(x,flip(y(iter,:)),(mini-x),(maxi-x),'horizontal',MarkerStyle,'Color',MarkerColor,'MarkerFaceColor',MarkerFaceColor);
eminmax.Bar.LineStyle = 'solid'; %dashed
eminmax.Bar.LineWidth = 0.75;
eminmax.MarkerSize = MarkerSize;
eminmax.CapSize = 0;
%%%%%%%%%%%%%%%%%%%%%%%%%%%%%%%%%%%%%%%%%%%%%%%%%%%%%%%%%
yticklabels([])
grid on
xlim(xlimits)
yl = ylim;
 
line([0 0],[yl(1) yl(2)],'Color','black','LineStyle','--','LineWidth',0.3)
xticklabels([]);

nexttile(12);
exrange = [1 8 9]+22;
xlimits = [min([cell2mat(Vt_error);lb_tol';ub_tol']*1.0) max([cell2mat(Vt_error);lb_tol';ub_tol'])*1.0];
standardstring = "*normal lung";
experimentticks = [standardstring;"Stiff lung";"Stiffer lung"];
tmp_indiv = flip(t_Vt.error(exrange));
y = num2cell(1:numel(tmp_indiv));
y = y';
x = cellfun(@(x, y) [x(:) y*ones(size(x(:)))], tmp_indiv, y, 'UniformOutput', 0); % adding labels to the cells
X = vertcat(x{:});

%%% ERRORBAR %%%%%%%%%%%%%%%%%%%%%%%%%%%%%%%%%%%%%%%%%%%%
b = barh(1:ngroups,zeros(nbars,ngroups),'LineStyle','none');
hold on

% Get the x coordinate of the bars
y = nan(nbars,ngroups);
for i = 1:nbars
    y(i,:) = b(i).XEndPoints +0.2;
end
for j = 1:length(b)
    b(j).ShowBaseLine = 'off';
end
x = NaN(1,length(exrange));
sd = NaN(1,length(exrange));
mini = NaN(1,length(exrange));
maxi = NaN(1,length(exrange));
for i = 1:length(exrange)
    x(i) = Vt_SFM3019(exrange(i)).meanerror;
    sd(i) = Vt_SFM3019(exrange(i)).std;
    mini(i) = min(Vt_SFM3019(exrange(i)).error);
    maxi(i) = max(Vt_SFM3019(exrange(i)).error);
end
eminmax = errorbar(x,flip(y(iter,:)),(mini-x),(maxi-x),'horizontal',MarkerStyle,'Color',MarkerColor,'MarkerFaceColor',MarkerFaceColor);
eminmax.Bar.LineStyle = 'solid'; %dashed
eminmax.Bar.LineWidth = 0.75;
eminmax.MarkerSize = MarkerSize;
eminmax.CapSize = 0;
%%%%%%%%%%%%%%%%%%%%%%%%%%%%%%%%%%%%%%%%%%%%%%%%%%%%%%%%%
yticklabels([])
grid on
xlim(xlimits)
yl = ylim;
 
l = line([0 0],[yl(1) yl(2)],'Color','black','LineStyle','--','LineWidth',0.3);
xticklabels([]);

nexttile(15);
exrange = [1 10 11]+22;
xlimits = [min([cell2mat(Vt_error);lb_tol';ub_tol']*1.0) max([cell2mat(Vt_error);lb_tol';ub_tol'])*1.0];
standardstring = "*normal lung";
experimentticks = [standardstring;"Stiff lung";"Stiffer lung"];
tmp_indiv = flip(t_Vt.error(exrange));
y = num2cell(1:numel(tmp_indiv));
y = y';
x = cellfun(@(x, y) [x(:) y*ones(size(x(:)))], tmp_indiv, y, 'UniformOutput', 0); % adding labels to the cells
X = vertcat(x{:});

%%% ERRORBAR %%%%%%%%%%%%%%%%%%%%%%%%%%%%%%%%%%%%%%%%%%%%
b = barh(1:ngroups,zeros(nbars,ngroups),'LineStyle','none');
hold on

% Get the x coordinate of the bars
y = nan(nbars,ngroups);
for i = 1:nbars
    y(i,:) = b(i).XEndPoints +0.2;
end
for j = 1:length(b)
    b(j).ShowBaseLine = 'off';
end
x = NaN(1,length(exrange));
sd = NaN(1,length(exrange));
mini = NaN(1,length(exrange));
maxi = NaN(1,length(exrange));
for i = 1:length(exrange)
    x(i) = Vt_SFM3019(exrange(i)).meanerror;
    sd(i) = Vt_SFM3019(exrange(i)).std;
    mini(i) = min(Vt_SFM3019(exrange(i)).error);
    maxi(i) = max(Vt_SFM3019(exrange(i)).error);
end
eminmax = errorbar(x,flip(y(iter,:)),(mini-x),(maxi-x),'horizontal',MarkerStyle,'Color',MarkerColor,'MarkerFaceColor',MarkerFaceColor);
eminmax.Bar.LineStyle = 'solid'; %dashed
eminmax.Bar.LineWidth = 0.75;
eminmax.MarkerSize = MarkerSize;
eminmax.CapSize = 0;
%%%%%%%%%%%%%%%%%%%%%%%%%%%%%%%%%%%%%%%%%%%%%%%%%%%%%%%%%
yticklabels([])
grid on
xlim(xlimits)
yl = ylim;
 

l = line([0 0],[yl(1) yl(2)],'Color','black','LineStyle','--','LineWidth',0.3);
%legend([l y],{'Zero line','Tolerance field'},'Location','best')
xlabel("Vt error (mL)")

    fig_opts.save       = true;
    fig_opts.saveFolder = savefolder;
    fig_opts.width      = 16.5; % cm (double column)
    fig_opts.height     = 11.9;
    prepare_figure(fig_opts);
    save_figure(strcat(sessionname,"_",version,"_Vt_error"), fig_opts);

end

%% Boxplots PEEP in tile environment

lb_tol_PEEP = [repmat([1,1,1,1,1,1,1,1,1,1,1]*lb_man_PEEP,1,3)]; % lower bound tolerance for each experiment (27)
ub_tol_PEEP = [repmat([1,1,1,1,1,1,1,1,1,1,1]*ub_man_PEEP,1,3)]; % upper bound tolerance for each experiment (27)

lb_tol = lb_tol_PEEP;
ub_tol = ub_tol_PEEP;

nfig = 3;
if ~(ishandle(nfig))
    figure(nfig);
    tiledlayout(5,3,'TileSpacing','none','Padding','none');
else
    figure(nfig)
end

% nbars = length (sessionname);
nbars = 3;
ngroups= 3;

nexttile(1);
exrange = [1 2 3];
xlimits = [min([cell2mat(PEEP_error);lb_tol';ub_tol']*1.0) max([cell2mat(PEEP_error);lb_tol';ub_tol'])*1.0];
standardstring = "*RR = 10";
experimentticks = [standardstring;"RR = 15";"RR = 20"];
tmp_indiv = flip(t_PEEP.error(exrange));
y = num2cell(1:numel(tmp_indiv));
y = y';
x = cellfun(@(x, y) [x(:) y*ones(size(x(:)))], tmp_indiv, y, 'UniformOutput', 0); % adding labels to the cells
X = vertcat(x{:});

%%% ERRORBAR %%%%%%%%%%%%%%%%%%%%%%%%%%%%%%%%%%%%%%%%%%%%
b = barh(1:ngroups,zeros(nbars,ngroups),'LineStyle','none');
hold on

% Get the x coordinate of the bars
y = nan(nbars,ngroups);
for i = 1:nbars
    y(i,:) = b(i).XEndPoints +0.2;
end
for j = 1:length(b)
    b(j).ShowBaseLine = 'off';
end
x = NaN(1,length(exrange));
sd = NaN(1,length(exrange));
mini = NaN(1,length(exrange));
maxi = NaN(1,length(exrange));
for i = 1:length(exrange)
    x(i) = PEEP(exrange(i)).meanerror;
    sd(i) = PEEP(exrange(i)).std;
    mini(i) = min(PEEP(exrange(i)).error);
    maxi(i) = max(PEEP(exrange(i)).error);
end
eminmax = errorbar(x,flip(y(iter,:)),(mini-x),(maxi-x),'horizontal',MarkerStyle,'Color',MarkerColor,'MarkerFaceColor',MarkerFaceColor);
eminmax.Bar.LineStyle = 'solid'; %dashed
eminmax.Bar.LineWidth = 0.75;
eminmax.MarkerSize = MarkerSize;
eminmax.CapSize = 0;
%%%%%%%%%%%%%%%%%%%%%%%%%%%%%%%%%%%%%%%%%%%%%%%%%%%%%%%%%
if strcmp(typeofcontrol,"pressure")     
    title("PIP = 20 cmH_{2}O") 
end
if strcmp(typeofcontrol,"volume")     
    title("Vt = 350 mL") 
end
yticklabels(flip(experimentticks))
grid on
xlim(xlimits)
yl = ylim;
 
line([0 0],[yl(1) yl(2)],'Color','black','LineStyle','--','LineWidth',0.3)
xticklabels([]);

nexttile(4);
exrange = [4 1 5];
xlimits = [min([cell2mat(PEEP_error);lb_tol';ub_tol']*1.0) max([cell2mat(PEEP_error);lb_tol';ub_tol'])*1.0];
standardstring = "*PEEP = 10";
experimentticks = ["PEEP = 5";standardstring;"PEEP = 15"];
tmp_indiv = flip(t_PEEP.error(exrange));
y = num2cell(1:numel(tmp_indiv));
y = y';
x = cellfun(@(x, y) [x(:) y*ones(size(x(:)))], tmp_indiv, y, 'UniformOutput', 0); % adding labels to the cells
X = vertcat(x{:});

%%% ERRORBAR %%%%%%%%%%%%%%%%%%%%%%%%%%%%%%%%%%%%%%%%%%%%
b = barh(1:ngroups,zeros(nbars,ngroups),'LineStyle','none');
hold on

% Get the x coordinate of the bars
y = nan(nbars,ngroups);
for i = 1:nbars
    y(i,:) = b(i).XEndPoints +0.2;
end
for j = 1:length(b)
    b(j).ShowBaseLine = 'off';
end
x = NaN(1,length(exrange));
sd = NaN(1,length(exrange));
mini = NaN(1,length(exrange));
maxi = NaN(1,length(exrange));
for i = 1:length(exrange)
    x(i) = PEEP(exrange(i)).meanerror;
    sd(i) = PEEP(exrange(i)).std;
    mini(i) = min(PEEP(exrange(i)).error);
    maxi(i) = max(PEEP(exrange(i)).error);
end
eminmax = errorbar(x,flip(y(iter,:)),(mini-x),(maxi-x),'horizontal',MarkerStyle,'Color',MarkerColor,'MarkerFaceColor',MarkerFaceColor);
eminmax.Bar.LineStyle = 'solid'; %dashed
eminmax.Bar.LineWidth = 0.75;
eminmax.MarkerSize = MarkerSize;
eminmax.CapSize = 0;
%%%%%%%%%%%%%%%%%%%%%%%%%%%%%%%%%%%%%%%%%%%%%%%%%%%%%%%%%
yticklabels(flip(experimentticks))
grid on
xlim(xlimits)
yl = ylim;
 
line([0 0],[yl(1) yl(2)],'Color','black','LineStyle','--','LineWidth',0.3)
xticklabels([]);

nexttile(7);
exrange = [6 1 7];
xlimits = [min([cell2mat(PEEP_error);lb_tol';ub_tol']*1.0) max([cell2mat(PEEP_error);lb_tol';ub_tol'])*1.0];
standardstring = "*I:E = 1:2";
experimentticks = ["I:E = 1:1";standardstring;"I:E = 1:3"];
tmp_indiv = flip(t_PEEP.error(exrange));
y = num2cell(1:numel(tmp_indiv));
y = y';
x = cellfun(@(x, y) [x(:) y*ones(size(x(:)))], tmp_indiv, y, 'UniformOutput', 0); % adding labels to the cells
X = vertcat(x{:});

%%% ERRORBAR %%%%%%%%%%%%%%%%%%%%%%%%%%%%%%%%%%%%%%%%%%%%
b = barh(1:ngroups,zeros(nbars,ngroups),'LineStyle','none');
hold on

% Get the x coordinate of the bars
y = nan(nbars,ngroups);
for i = 1:nbars
    y(i,:) = b(i).XEndPoints +0.2;
end
for j = 1:length(b)
    b(j).ShowBaseLine = 'off';
end
x = NaN(1,length(exrange));
sd = NaN(1,length(exrange));
mini = NaN(1,length(exrange));
maxi = NaN(1,length(exrange));
for i = 1:length(exrange)
    x(i) = PEEP(exrange(i)).meanerror;
    sd(i) = PEEP(exrange(i)).std;
    mini(i) = min(PEEP(exrange(i)).error);
    maxi(i) = max(PEEP(exrange(i)).error);
end
eminmax = errorbar(x,flip(y(iter,:)),(mini-x),(maxi-x),'horizontal',MarkerStyle,'Color',MarkerColor,'MarkerFaceColor',MarkerFaceColor);
eminmax.Bar.LineStyle = 'solid'; %dashed
eminmax.Bar.LineWidth = 0.75;
eminmax.MarkerSize = MarkerSize;
eminmax.CapSize = 0;
%%%%%%%%%%%%%%%%%%%%%%%%%%%%%%%%%%%%%%%%%%%%%%%%%%%%%%%%%
yticklabels(flip(experimentticks))
grid on
xlim(xlimits)
yl = ylim;

line([0 0],[yl(1) yl(2)],'Color','black','LineStyle','--','LineWidth',0.3)
xticklabels([]);

nexttile(10);
exrange = [1 8 9];
xlimits = [min([cell2mat(PEEP_error);lb_tol';ub_tol']*1.0) max([cell2mat(PEEP_error);lb_tol';ub_tol'])*1.0];
standardstring = "*C_{rs} = 54";
experimentticks = [standardstring;"C_{rs} = 30";"C_{rs} = 15"];
tmp_indiv = flip(t_PEEP.error(exrange));
y = num2cell(1:numel(tmp_indiv));
y = y';
x = cellfun(@(x, y) [x(:) y*ones(size(x(:)))], tmp_indiv, y, 'UniformOutput', 0); % adding labels to the cells
X = vertcat(x{:});

%%% ERRORBAR %%%%%%%%%%%%%%%%%%%%%%%%%%%%%%%%%%%%%%%%%%%%
b = barh(1:ngroups,zeros(nbars,ngroups),'LineStyle','none');
hold on

% Get the x coordinate of the bars
y = nan(nbars,ngroups);
for i = 1:nbars
    y(i,:) = b(i).XEndPoints +0.2;
end
for j = 1:length(b)
    b(j).ShowBaseLine = 'off';
end
x = NaN(1,length(exrange));
sd = NaN(1,length(exrange));
mini = NaN(1,length(exrange));
maxi = NaN(1,length(exrange));
for i = 1:length(exrange)
    x(i) = PEEP(exrange(i)).meanerror;
    sd(i) = PEEP(exrange(i)).std;
    mini(i) = min(PEEP(exrange(i)).error);
    maxi(i) = max(PEEP(exrange(i)).error);
end
eminmax = errorbar(x,flip(y(iter,:)),(mini-x),(maxi-x),'horizontal',MarkerStyle,'Color',MarkerColor,'MarkerFaceColor',MarkerFaceColor);
eminmax.Bar.LineStyle = 'solid'; %dashed
eminmax.Bar.LineWidth = 0.75;
eminmax.MarkerSize = MarkerSize;
eminmax.CapSize = 0;
%%%%%%%%%%%%%%%%%%%%%%%%%%%%%%%%%%%%%%%%%%%%%%%%%%%%%%%%%
set(gca,'TickLabelInterpreter', 'tex');
yticklabels(flip(experimentticks))
grid on
xlim(xlimits)
yl = ylim;
 
line([0 0],[yl(1) yl(2)],'Color','black','LineStyle','--','LineWidth',0.3)
xticklabels([]);

nexttile(13);
exrange = [1 10 11];
xlimits = [min([cell2mat(PEEP_error);lb_tol';ub_tol']*1.0) max([cell2mat(PEEP_error);lb_tol';ub_tol'])*1.0];
standardstring = "*R_{aw} = 5";
experimentticks = [standardstring;"R_{aw} = 20";"R_{aw} = 50"];
tmp_indiv = flip(t_PEEP.error(exrange));
y = num2cell(1:numel(tmp_indiv));
y = y';
x = cellfun(@(x, y) [x(:) y*ones(size(x(:)))], tmp_indiv, y, 'UniformOutput', 0); % adding labels to the cells
X = vertcat(x{:});

%%% ERRORBAR %%%%%%%%%%%%%%%%%%%%%%%%%%%%%%%%%%%%%%%%%%%%
b = barh(1:ngroups,zeros(nbars,ngroups),'LineStyle','none');
hold on

% Get the x coordinate of the bars
y = nan(nbars,ngroups);
for i = 1:nbars
    y(i,:) = b(i).XEndPoints +0.2;
end
for j = 1:length(b)
    b(j).ShowBaseLine = 'off';
end
x = NaN(1,length(exrange));
sd = NaN(1,length(exrange));
mini = NaN(1,length(exrange));
maxi = NaN(1,length(exrange));
for i = 1:length(exrange)
    x(i) = PEEP(exrange(i)).meanerror;
    sd(i) = PEEP(exrange(i)).std;
    mini(i) = min(PEEP(exrange(i)).error);
    maxi(i) = max(PEEP(exrange(i)).error);
end
eminmax = errorbar(x,flip(y(iter,:)),(mini-x),(maxi-x),'horizontal',MarkerStyle,'Color',MarkerColor,'MarkerFaceColor',MarkerFaceColor);
eminmax.Bar.LineStyle = 'solid'; %dashed
eminmax.Bar.LineWidth = 0.75;
eminmax.MarkerSize = MarkerSize;
eminmax.CapSize = 0;
%%%%%%%%%%%%%%%%%%%%%%%%%%%%%%%%%%%%%%%%%%%%%%%%%%%%%%%%%
set(gca,'TickLabelInterpreter', 'tex');
yticklabels(flip(experimentticks))
grid on
xlim(xlimits)
yl = ylim;
 
line([0 0],[yl(1) yl(2)],'Color','black','LineStyle','--','LineWidth',0.3)
xlabel("PEEP error (cmH_{2}O)")

nexttile(2);
exrange = [1 2 3]+11;
xlimits = [min([cell2mat(PEEP_error);lb_tol';ub_tol']*1.0) max([cell2mat(PEEP_error);lb_tol';ub_tol'])*1.0];
standardstring = "*RR = 10";
experimentticks = [standardstring;"RR = 15";"RR = 20"];
tmp_indiv = flip(t_PEEP.error(exrange));
y = num2cell(1:numel(tmp_indiv));
y = y';
x = cellfun(@(x, y) [x(:) y*ones(size(x(:)))], tmp_indiv, y, 'UniformOutput', 0); % adding labels to the cells
X = vertcat(x{:});

%%% ERRORBAR %%%%%%%%%%%%%%%%%%%%%%%%%%%%%%%%%%%%%%%%%%%%
b = barh(1:ngroups,zeros(nbars,ngroups),'LineStyle','none');
hold on

% Get the x coordinate of the bars
y = nan(nbars,ngroups);
for i = 1:nbars
    y(i,:) = b(i).XEndPoints +0.2;
end
for j = 1:length(b)
    b(j).ShowBaseLine = 'off';
end
x = NaN(1,length(exrange));
sd = NaN(1,length(exrange));
mini = NaN(1,length(exrange));
maxi = NaN(1,length(exrange));
for i = 1:length(exrange)
    x(i) = PEEP(exrange(i)).meanerror;
    sd(i) = PEEP(exrange(i)).std;
    mini(i) = min(PEEP(exrange(i)).error);
    maxi(i) = max(PEEP(exrange(i)).error);
end
eminmax = errorbar(x,flip(y(iter,:)),(mini-x),(maxi-x),'horizontal',MarkerStyle,'Color',MarkerColor,'MarkerFaceColor',MarkerFaceColor);
eminmax.Bar.LineStyle = 'solid'; %dashed
eminmax.Bar.LineWidth = 0.75;
eminmax.MarkerSize = MarkerSize;
eminmax.CapSize = 0;
%%%%%%%%%%%%%%%%%%%%%%%%%%%%%%%%%%%%%%%%%%%%%%%%%%%%%%%%%
if strcmp(typeofcontrol,"pressure")
    title("PIP = 25 cmH_{2}O")
end
if strcmp(typeofcontrol,"volume")
    title("Vt = 400 mL")
end

yticklabels([])
grid on
xlim(xlimits)
xticklabels([]);
yl = ylim;
 
line([0 0],[yl(1) yl(2)],'Color','black','LineStyle','--','LineWidth',0.3)

nexttile(5);
exrange = [4 1 5]+11;
xlimits = [min([cell2mat(PEEP_error);lb_tol';ub_tol']*1.0) max([cell2mat(PEEP_error);lb_tol';ub_tol'])*1.0];
standardstring = "*PEEP = 10";
experimentticks = ["PEEP = 5";standardstring;"PEEP = 15"];
tmp_indiv = flip(t_PEEP.error(exrange));
y = num2cell(1:numel(tmp_indiv));
y = y';
x = cellfun(@(x, y) [x(:) y*ones(size(x(:)))], tmp_indiv, y, 'UniformOutput', 0); % adding labels to the cells
X = vertcat(x{:});

%%% ERRORBAR %%%%%%%%%%%%%%%%%%%%%%%%%%%%%%%%%%%%%%%%%%%%
b = barh(1:ngroups,zeros(nbars,ngroups),'LineStyle','none');
hold on

% Get the x coordinate of the bars
y = nan(nbars,ngroups);
for i = 1:nbars
    y(i,:) = b(i).XEndPoints +0.2;
end
for j = 1:length(b)
    b(j).ShowBaseLine = 'off';
end
x = NaN(1,length(exrange));
sd = NaN(1,length(exrange));
mini = NaN(1,length(exrange));
maxi = NaN(1,length(exrange));
for i = 1:length(exrange)
    x(i) = PEEP(exrange(i)).meanerror;
    sd(i) = PEEP(exrange(i)).std;
    mini(i) = min(PEEP(exrange(i)).error);
    maxi(i) = max(PEEP(exrange(i)).error);
end
eminmax = errorbar(x,flip(y(iter,:)),(mini-x),(maxi-x),'horizontal',MarkerStyle,'Color',MarkerColor,'MarkerFaceColor',MarkerFaceColor);
eminmax.Bar.LineStyle = 'solid'; %dashed
eminmax.Bar.LineWidth = 0.75;
eminmax.MarkerSize = MarkerSize;
eminmax.CapSize = 0;
%%%%%%%%%%%%%%%%%%%%%%%%%%%%%%%%%%%%%%%%%%%%%%%%%%%%%%%%%
yticklabels([])
grid on
xlim(xlimits)
yl = ylim;
 
line([0 0],[yl(1) yl(2)],'Color','black','LineStyle','--','LineWidth',0.3)
xticklabels([]);

nexttile(8);
exrange = [6 1 7]+11;
xlimits = [min([cell2mat(PEEP_error);lb_tol';ub_tol']*1.0) max([cell2mat(PEEP_error);lb_tol';ub_tol'])*1.0];
standardstring = "*I:E = 1:2";
experimentticks = ["I:E = 1:1";standardstring;"I:E = 1:3"];
tmp_indiv = flip(t_PEEP.error(exrange));
y = num2cell(1:numel(tmp_indiv));
y = y';
x = cellfun(@(x, y) [x(:) y*ones(size(x(:)))], tmp_indiv, y, 'UniformOutput', 0); % adding labels to the cells
X = vertcat(x{:});

%%% ERRORBAR %%%%%%%%%%%%%%%%%%%%%%%%%%%%%%%%%%%%%%%%%%%%
b = barh(1:ngroups,zeros(nbars,ngroups),'LineStyle','none');
hold on

% Get the x coordinate of the bars
y = nan(nbars,ngroups);
for i = 1:nbars
    y(i,:) = b(i).XEndPoints +0.2;
end
for j = 1:length(b)
    b(j).ShowBaseLine = 'off';
end
x = NaN(1,length(exrange));
sd = NaN(1,length(exrange));
mini = NaN(1,length(exrange));
maxi = NaN(1,length(exrange));
for i = 1:length(exrange)
    x(i) = PEEP(exrange(i)).meanerror;
    sd(i) = PEEP(exrange(i)).std;
    mini(i) = min(PEEP(exrange(i)).error);
    maxi(i) = max(PEEP(exrange(i)).error);
end
eminmax = errorbar(x,flip(y(iter,:)),(mini-x),(maxi-x),'horizontal',MarkerStyle,'Color',MarkerColor,'MarkerFaceColor',MarkerFaceColor);
eminmax.Bar.LineStyle = 'solid'; %dashed
eminmax.Bar.LineWidth = 0.75;
eminmax.MarkerSize = MarkerSize;
eminmax.CapSize = 0;
%%%%%%%%%%%%%%%%%%%%%%%%%%%%%%%%%%%%%%%%%%%%%%%%%%%%%%%%%
yticklabels([])
grid on
xlim(xlimits)
yl = ylim;

line([0 0],[yl(1) yl(2)],'Color','black','LineStyle','--','LineWidth',0.3)
xticklabels([]);

nexttile(11);
exrange = [1 8 9]+11;
xlimits = [min([cell2mat(PEEP_error);lb_tol';ub_tol']*1.0) max([cell2mat(PEEP_error);lb_tol';ub_tol'])*1.0];
standardstring = "*C_{rs} = 54";
experimentticks = [standardstring;"C_{rs} = 30";"C_{rs} = 15"];
tmp_indiv = flip(t_PEEP.error(exrange));
y = num2cell(1:numel(tmp_indiv));
y = y';
x = cellfun(@(x, y) [x(:) y*ones(size(x(:)))], tmp_indiv, y, 'UniformOutput', 0); % adding labels to the cells
X = vertcat(x{:});

%%% ERRORBAR %%%%%%%%%%%%%%%%%%%%%%%%%%%%%%%%%%%%%%%%%%%%
b = barh(1:ngroups,zeros(nbars,ngroups),'LineStyle','none');
hold on

% Get the x coordinate of the bars
y = nan(nbars,ngroups);
for i = 1:nbars
    y(i,:) = b(i).XEndPoints +0.2;
end
for j = 1:length(b)
    b(j).ShowBaseLine = 'off';
end
x = NaN(1,length(exrange));
sd = NaN(1,length(exrange));
mini = NaN(1,length(exrange));
maxi = NaN(1,length(exrange));
for i = 1:length(exrange)
    x(i) = PEEP(exrange(i)).meanerror;
    sd(i) = PEEP(exrange(i)).std;
    mini(i) = min(PEEP(exrange(i)).error);
    maxi(i) = max(PEEP(exrange(i)).error);
end
eminmax = errorbar(x,flip(y(iter,:)),(mini-x),(maxi-x),'horizontal',MarkerStyle,'Color',MarkerColor,'MarkerFaceColor',MarkerFaceColor);
eminmax.Bar.LineStyle = 'solid'; %dashed
eminmax.Bar.LineWidth = 0.75;
eminmax.MarkerSize = MarkerSize;
eminmax.CapSize = 0;
%%%%%%%%%%%%%%%%%%%%%%%%%%%%%%%%%%%%%%%%%%%%%%%%%%%%%%%%%
set(gca,'TickLabelInterpreter', 'tex');
yticklabels([])
grid on
xlim(xlimits)
yl = ylim;

line([0 0],[yl(1) yl(2)],'Color','black','LineStyle','--','LineWidth',0.3)
xticklabels([]);

nexttile(14);
exrange = [1 10 11]+11;
xlimits = [min([cell2mat(PEEP_error);lb_tol';ub_tol']*1.0) max([cell2mat(PEEP_error);lb_tol';ub_tol'])*1.0];
standardstring = "*R_{aw} = 5";
experimentticks = [standardstring;"R_{aw} = 20";"R_{aw} = 50"];
tmp_indiv = flip(t_PEEP.error(exrange));
y = num2cell(1:numel(tmp_indiv));
y = y';
x = cellfun(@(x, y) [x(:) y*ones(size(x(:)))], tmp_indiv, y, 'UniformOutput', 0); % adding labels to the cells
X = vertcat(x{:});

%%% ERRORBAR %%%%%%%%%%%%%%%%%%%%%%%%%%%%%%%%%%%%%%%%%%%%
b = barh(1:ngroups,zeros(nbars,ngroups),'LineStyle','none');
hold on

% Get the x coordinate of the bars
y = nan(nbars,ngroups);
for i = 1:nbars
    y(i,:) = b(i).XEndPoints +0.2;
end
for j = 1:length(b)
    b(j).ShowBaseLine = 'off';
end
x = NaN(1,length(exrange));
sd = NaN(1,length(exrange));
mini = NaN(1,length(exrange));
maxi = NaN(1,length(exrange));
for i = 1:length(exrange)
    x(i) = PEEP(exrange(i)).meanerror;
    sd(i) = PEEP(exrange(i)).std;
    mini(i) = min(PEEP(exrange(i)).error);
    maxi(i) = max(PEEP(exrange(i)).error);
end
eminmax = errorbar(x,flip(y(iter,:)),(mini-x),(maxi-x),'horizontal',MarkerStyle,'Color',MarkerColor,'MarkerFaceColor',MarkerFaceColor);
eminmax.Bar.LineStyle = 'solid'; %dashed
eminmax.Bar.LineWidth = 0.75;
eminmax.MarkerSize = MarkerSize;
eminmax.CapSize = 0;
%%%%%%%%%%%%%%%%%%%%%%%%%%%%%%%%%%%%%%%%%%%%%%%%%%%%%%%%%
set(gca,'TickLabelInterpreter', 'tex');
yticklabels([])
grid on
xlim(xlimits)
yl = ylim;

line([0 0],[yl(1) yl(2)],'Color','black','LineStyle','--','LineWidth',0.3)
xlabel("PEEP error (cmH_{2}O)")

nexttile(3);
exrange = [1 2 3]+22;
xlimits = [min([cell2mat(PEEP_error);lb_tol';ub_tol']*1.0) max([cell2mat(PEEP_error);lb_tol';ub_tol'])*1.0];
standardstring = "*RR = 10";
experimentticks = [standardstring;"RR = 15";"RR = 20"];
tmp_indiv = flip(t_PEEP.error(exrange));
y = num2cell(1:numel(tmp_indiv));
y = y';
x = cellfun(@(x, y) [x(:) y*ones(size(x(:)))], tmp_indiv, y, 'UniformOutput', 0); % adding labels to the cells
X = vertcat(x{:});

%%% ERRORBAR %%%%%%%%%%%%%%%%%%%%%%%%%%%%%%%%%%%%%%%%%%%%
b = barh(1:ngroups,zeros(nbars,ngroups),'LineStyle','none');
hold on

% Get the x coordinate of the bars
y = nan(nbars,ngroups);
for i = 1:nbars
    y(i,:) = b(i).XEndPoints +0.2;
end
for j = 1:length(b)
    b(j).ShowBaseLine = 'off';
end
x = NaN(1,length(exrange));
sd = NaN(1,length(exrange));
mini = NaN(1,length(exrange));
maxi = NaN(1,length(exrange));
for i = 1:length(exrange)
    x(i) = PEEP(exrange(i)).meanerror;
    sd(i) = PEEP(exrange(i)).std;
    mini(i) = min(PEEP(exrange(i)).error);
    maxi(i) = max(PEEP(exrange(i)).error);
end
eminmax = errorbar(x,flip(y(iter,:)),(mini-x),(maxi-x),'horizontal',MarkerStyle,'Color',MarkerColor,'MarkerFaceColor',MarkerFaceColor);
eminmax.Bar.LineStyle = 'solid'; %dashed
eminmax.Bar.LineWidth = 0.75;
eminmax.MarkerSize = MarkerSize;
eminmax.CapSize = 0;
%%%%%%%%%%%%%%%%%%%%%%%%%%%%%%%%%%%%%%%%%%%%%%%%%%%%%%%%%
if strcmp(typeofcontrol,"pressure")
    title("PIP = 30 cmH_{2}O")
end
if strcmp(typeofcontrol,"volume")
    title("Vt = 450 mL")
end
yticklabels([])
grid on
xlim(xlimits)
yl = ylim;
 
l = line([0 0],[yl(1) yl(2)],'Color','black','LineStyle','--','LineWidth',0.3);
xticklabels([]);

nexttile(6);
exrange = [4 1 5]+22;
xlimits = [min([cell2mat(PEEP_error);lb_tol';ub_tol']*1.0) max([cell2mat(PEEP_error);lb_tol';ub_tol'])*1.0];
standardstring = "*PEEP = 10";
experimentticks = ["PEEP = 5";standardstring;"PEEP = 15"];
tmp_indiv = flip(t_PEEP.error(exrange));
y = num2cell(1:numel(tmp_indiv));
y = y';
x = cellfun(@(x, y) [x(:) y*ones(size(x(:)))], tmp_indiv, y, 'UniformOutput', 0); % adding labels to the cells
X = vertcat(x{:});

%%% ERRORBAR %%%%%%%%%%%%%%%%%%%%%%%%%%%%%%%%%%%%%%%%%%%%
b = barh(1:ngroups,zeros(nbars,ngroups),'LineStyle','none');
hold on

% Get the x coordinate of the bars
y = nan(nbars,ngroups);
for i = 1:nbars
    y(i,:) = b(i).XEndPoints +0.2;
end
for j = 1:length(b)
    b(j).ShowBaseLine = 'off';
end
x = NaN(1,length(exrange));
sd = NaN(1,length(exrange));
mini = NaN(1,length(exrange));
maxi = NaN(1,length(exrange));
for i = 1:length(exrange)
    x(i) = PEEP(exrange(i)).meanerror;
    sd(i) = PEEP(exrange(i)).std;
    mini(i) = min(PEEP(exrange(i)).error);
    maxi(i) = max(PEEP(exrange(i)).error);
end
eminmax = errorbar(x,flip(y(iter,:)),(mini-x),(maxi-x),'horizontal',MarkerStyle,'Color',MarkerColor,'MarkerFaceColor',MarkerFaceColor);
eminmax.Bar.LineStyle = 'solid'; %dashed
eminmax.Bar.LineWidth = 0.75;
eminmax.MarkerSize = MarkerSize;
eminmax.CapSize = 0;
%%%%%%%%%%%%%%%%%%%%%%%%%%%%%%%%%%%%%%%%%%%%%%%%%%%%%%%%%
yticklabels([])
grid on
xlim(xlimits)
yl = ylim;
 
line([0 0],[yl(1) yl(2)],'Color','black','LineStyle','--','LineWidth',0.3)
xticklabels([]);

nexttile(9);
exrange = [6 1 7]+22;
xlimits = [min([cell2mat(PEEP_error);lb_tol';ub_tol']*1.0) max([cell2mat(PEEP_error);lb_tol';ub_tol'])*1.0];
standardstring = "*I:E = 1:2";
experimentticks = ["I:E = 1:1";standardstring;"I:E = 1:3"];
tmp_indiv = flip(t_PEEP.error(exrange));
y = num2cell(1:numel(tmp_indiv));
y = y';
x = cellfun(@(x, y) [x(:) y*ones(size(x(:)))], tmp_indiv, y, 'UniformOutput', 0); % adding labels to the cells
X = vertcat(x{:});

%%% ERRORBAR %%%%%%%%%%%%%%%%%%%%%%%%%%%%%%%%%%%%%%%%%%%%
b = barh(1:ngroups,zeros(nbars,ngroups),'LineStyle','none');
hold on

% Get the x coordinate of the bars
y = nan(nbars,ngroups);
for i = 1:nbars
    y(i,:) = b(i).XEndPoints +0.2;
end
for j = 1:length(b)
    b(j).ShowBaseLine = 'off';
end
x = NaN(1,length(exrange));
sd = NaN(1,length(exrange));
mini = NaN(1,length(exrange));
maxi = NaN(1,length(exrange));
for i = 1:length(exrange)
    x(i) = PEEP(exrange(i)).meanerror;
    sd(i) = PEEP(exrange(i)).std;
    mini(i) = min(PEEP(exrange(i)).error);
    maxi(i) = max(PEEP(exrange(i)).error);
end
eminmax = errorbar(x,flip(y(iter,:)),(mini-x),(maxi-x),'horizontal',MarkerStyle,'Color',MarkerColor,'MarkerFaceColor',MarkerFaceColor);
eminmax.Bar.LineStyle = 'solid'; %dashed
eminmax.Bar.LineWidth = 0.75;
eminmax.MarkerSize = MarkerSize;
eminmax.CapSize = 0;
%%%%%%%%%%%%%%%%%%%%%%%%%%%%%%%%%%%%%%%%%%%%%%%%%%%%%%%%%
yticklabels([])
grid on
xlim(xlimits)
yl = ylim;
 
line([0 0],[yl(1) yl(2)],'Color','black','LineStyle','--','LineWidth',0.3)
xticklabels([]);

nexttile(12);
exrange = [1 8 9]+22;
xlimits = [min([cell2mat(PEEP_error);lb_tol';ub_tol']*1.0) max([cell2mat(PEEP_error);lb_tol';ub_tol'])*1.0];
standardstring = "*normal lung";
experimentticks = [standardstring;"Stiff lung";"Stiffer lung"];
tmp_indiv = flip(t_PEEP.error(exrange));
y = num2cell(1:numel(tmp_indiv));
y = y';
x = cellfun(@(x, y) [x(:) y*ones(size(x(:)))], tmp_indiv, y, 'UniformOutput', 0); % adding labels to the cells
X = vertcat(x{:});

%%% ERRORBAR %%%%%%%%%%%%%%%%%%%%%%%%%%%%%%%%%%%%%%%%%%%%
b = barh(1:ngroups,zeros(nbars,ngroups),'LineStyle','none');
hold on

% Get the x coordinate of the bars
y = nan(nbars,ngroups);
for i = 1:nbars
    y(i,:) = b(i).XEndPoints +0.2;
end
for j = 1:length(b)
    b(j).ShowBaseLine = 'off';
end
x = NaN(1,length(exrange));
sd = NaN(1,length(exrange));
mini = NaN(1,length(exrange));
maxi = NaN(1,length(exrange));
for i = 1:length(exrange)
    x(i) = PEEP(exrange(i)).meanerror;
    sd(i) = PEEP(exrange(i)).std;
    mini(i) = min(PEEP(exrange(i)).error);
    maxi(i) = max(PEEP(exrange(i)).error);
end
eminmax = errorbar(x,flip(y(iter,:)),(mini-x),(maxi-x),'horizontal',MarkerStyle,'Color',MarkerColor,'MarkerFaceColor',MarkerFaceColor);
eminmax.Bar.LineStyle = 'solid'; %dashed
eminmax.Bar.LineWidth = 0.75;
eminmax.MarkerSize = MarkerSize;
eminmax.CapSize = 0;
%%%%%%%%%%%%%%%%%%%%%%%%%%%%%%%%%%%%%%%%%%%%%%%%%%%%%%%%%
yticklabels([])
grid on
xlim(xlimits)
yl = ylim;

l = line([0 0],[yl(1) yl(2)],'Color','black','LineStyle','--','LineWidth',0.3);
xticklabels([]);

nexttile(15);
exrange = [1 10 11]+22;
xlimits = [min([cell2mat(PEEP_error);lb_tol';ub_tol']*1.0) max([cell2mat(PEEP_error);lb_tol';ub_tol'])*1.0];
standardstring = "*normal lung";
experimentticks = [standardstring;"Stiff lung";"Stiffer lung"];
tmp_indiv = flip(t_PEEP.error(exrange));
y = num2cell(1:numel(tmp_indiv));
y = y';
x = cellfun(@(x, y) [x(:) y*ones(size(x(:)))], tmp_indiv, y, 'UniformOutput', 0); % adding labels to the cells
X = vertcat(x{:});

%%% ERRORBAR %%%%%%%%%%%%%%%%%%%%%%%%%%%%%%%%%%%%%%%%%%%%
b = barh(1:ngroups,zeros(nbars,ngroups),'LineStyle','none');
hold on

% Get the x coordinate of the bars
y = nan(nbars,ngroups);
for i = 1:nbars
    y(i,:) = b(i).XEndPoints +0.2;
end
for j = 1:length(b)
    b(j).ShowBaseLine = 'off';
end
x = NaN(1,length(exrange));
sd = NaN(1,length(exrange));
mini = NaN(1,length(exrange));
maxi = NaN(1,length(exrange));
for i = 1:length(exrange)
    x(i) = PEEP(exrange(i)).meanerror;
    sd(i) = PEEP(exrange(i)).std;
    mini(i) = min(PEEP(exrange(i)).error);
    maxi(i) = max(PEEP(exrange(i)).error);
end
eminmax = errorbar(x,flip(y(iter,:)),(mini-x),(maxi-x),'horizontal',MarkerStyle,'Color',MarkerColor,'MarkerFaceColor',MarkerFaceColor);
eminmax.Bar.LineStyle = 'solid'; %dashed
eminmax.Bar.LineWidth = 0.75;
eminmax.MarkerSize = MarkerSize;
eminmax.CapSize = 0;
%%%%%%%%%%%%%%%%%%%%%%%%%%%%%%%%%%%%%%%%%%%%%%%%%%%%%%%%%
yticklabels([])
grid on
xlim(xlimits)
yl = ylim;
 
l = line([0 0],[yl(1) yl(2)],'Color','black','LineStyle','--','LineWidth',0.3);
xlabel("PEEP error (cmH_{2}O)")

    fig_opts.save       = true;
    fig_opts.saveFolder = savefolder;
    fig_opts.width      = 16.5; % cm (double column)
    fig_opts.height     = 11.9;
    prepare_figure(fig_opts);
    save_figure(strcat(sessionname,"_",version,"_PEEP_error"), fig_opts);


%% Boxplots BPM in tile environment

lb_tol_BPM = [repmat([1,1,1,1,1,1,1,1,1,1,1]*lb_man_BPM,1,3)]; % lower bound tolerance for each experiment (27)
ub_tol_BPM = [repmat([1,1,1,1,1,1,1,1,1,1,1]*ub_man_BPM,1,3)]; % upper bound tolerance for each experiment (27)

lb_tol = lb_tol_BPM;
ub_tol = ub_tol_BPM;

nfig = 4;
if ~(ishandle(nfig))
    figure(nfig);
    tiledlayout(5,3,'TileSpacing','none','Padding','none');
else
    figure(nfig)
end

% nbars = length (sessionname);
nbars = 3;
ngroups= 3;

nexttile(1);
exrange = [1 2 3];
xlimits = [min([cell2mat(BPM_error);lb_tol';ub_tol']*1.0) max([cell2mat(BPM_error);lb_tol';ub_tol'])*1.0];
standardstring = "*RR = 10";
experimentticks = [standardstring;"RR = 15";"RR = 20"];
tmp_indiv = flip(t_BPM.error(exrange));
y = num2cell(1:numel(tmp_indiv));
y = y';
x = cellfun(@(x, y) [x(:) y*ones(size(x(:)))], tmp_indiv, y, 'UniformOutput', 0); % adding labels to the cells
X = vertcat(x{:});

%%% ERRORBAR %%%%%%%%%%%%%%%%%%%%%%%%%%%%%%%%%%%%%%%%%%%%
b = barh(1:ngroups,zeros(nbars,ngroups),'LineStyle','none');
hold on

% Get the x coordinate of the bars
y = nan(nbars,ngroups);
for i = 1:nbars
    y(i,:) = b(i).XEndPoints +0.2;
end
for j = 1:length(b)
    b(j).ShowBaseLine = 'off';
end
x = NaN(1,length(exrange));
sd = NaN(1,length(exrange));
mini = NaN(1,length(exrange));
maxi = NaN(1,length(exrange));
for i = 1:length(exrange)
    x(i) = BPM(exrange(i)).meanerror;
    sd(i) = BPM(exrange(i)).std;
    mini(i) = min(BPM(exrange(i)).error);
    maxi(i) = max(BPM(exrange(i)).error);
end
eminmax = errorbar(x,flip(y(iter,:)),(mini-x),(maxi-x),'horizontal',MarkerStyle,'Color',MarkerColor,'MarkerFaceColor',MarkerFaceColor);
eminmax.Bar.LineStyle = 'solid'; %dashed
eminmax.Bar.LineWidth = 0.75;
eminmax.MarkerSize = MarkerSize;
eminmax.CapSize = 0;
%%%%%%%%%%%%%%%%%%%%%%%%%%%%%%%%%%%%%%%%%%%%%%%%%%%%%%%%%
if strcmp(typeofcontrol,"pressure")
    title("PIP = 20 cmH_{2}O")
end
if strcmp(typeofcontrol,"volume")
    title("Vt = 350 mL")
end
yticklabels(flip(experimentticks))
grid on
xlim(xlimits)
yl = ylim;
 
line([0 0],[yl(1) yl(2)],'Color','black','LineStyle','--','LineWidth',0.3)
xticklabels([]);

nexttile(4);
exrange = [4 1 5];
xlimits = [min([cell2mat(BPM_error);lb_tol';ub_tol']*1.0) max([cell2mat(BPM_error);lb_tol';ub_tol'])*1.0];
standardstring = "*PEEP = 10";
experimentticks = ["PEEP = 5";standardstring;"PEEP = 15"];
tmp_indiv = flip(t_BPM.error(exrange));
y = num2cell(1:numel(tmp_indiv));
y = y';
x = cellfun(@(x, y) [x(:) y*ones(size(x(:)))], tmp_indiv, y, 'UniformOutput', 0); % adding labels to the cells
X = vertcat(x{:});

%%% ERRORBAR %%%%%%%%%%%%%%%%%%%%%%%%%%%%%%%%%%%%%%%%%%%%
b = barh(1:ngroups,zeros(nbars,ngroups),'LineStyle','none');
hold on

% Get the x coordinate of the bars
y = nan(nbars,ngroups);
for i = 1:nbars
    y(i,:) = b(i).XEndPoints +0.2;
end
for j = 1:length(b)
    b(j).ShowBaseLine = 'off';
end
x = NaN(1,length(exrange));
sd = NaN(1,length(exrange));
mini = NaN(1,length(exrange));
maxi = NaN(1,length(exrange));
for i = 1:length(exrange)
    x(i) = BPM(exrange(i)).meanerror;
    sd(i) = BPM(exrange(i)).std;
    mini(i) = min(BPM(exrange(i)).error);
    maxi(i) = max(BPM(exrange(i)).error);
end
eminmax = errorbar(x,flip(y(iter,:)),(mini-x),(maxi-x),'horizontal',MarkerStyle,'Color',MarkerColor,'MarkerFaceColor',MarkerFaceColor);
eminmax.Bar.LineStyle = 'solid'; %dashed
eminmax.Bar.LineWidth = 0.75;
eminmax.MarkerSize = MarkerSize;
eminmax.CapSize = 0;
%%%%%%%%%%%%%%%%%%%%%%%%%%%%%%%%%%%%%%%%%%%%%%%%%%%%%%%%%
yticklabels(flip(experimentticks))
grid on
xlim(xlimits)
yl = ylim; 

line([0 0],[yl(1) yl(2)],'Color','black','LineStyle','--','LineWidth',0.3)
xticklabels([]);

nexttile(7);
exrange = [6 1 7];
xlimits = [min([cell2mat(BPM_error);lb_tol';ub_tol']*1.0) max([cell2mat(BPM_error);lb_tol';ub_tol'])*1.0];
standardstring = "*I:E = 1:2";
experimentticks = ["I:E = 1:1";standardstring;"I:E = 1:3"];
tmp_indiv = flip(t_BPM.error(exrange));
y = num2cell(1:numel(tmp_indiv));
y = y';
x = cellfun(@(x, y) [x(:) y*ones(size(x(:)))], tmp_indiv, y, 'UniformOutput', 0); % adding labels to the cells
X = vertcat(x{:});

%%% ERRORBAR %%%%%%%%%%%%%%%%%%%%%%%%%%%%%%%%%%%%%%%%%%%%
b = barh(1:ngroups,zeros(nbars,ngroups),'LineStyle','none');
hold on

% Get the x coordinate of the bars
y = nan(nbars,ngroups);
for i = 1:nbars
    y(i,:) = b(i).XEndPoints +0.2;
end
for j = 1:length(b)
    b(j).ShowBaseLine = 'off';
end
x = NaN(1,length(exrange));
sd = NaN(1,length(exrange));
mini = NaN(1,length(exrange));
maxi = NaN(1,length(exrange));
for i = 1:length(exrange)
    x(i) = BPM(exrange(i)).meanerror;
    sd(i) = BPM(exrange(i)).std;
    mini(i) = min(BPM(exrange(i)).error);
    maxi(i) = max(BPM(exrange(i)).error);
end
eminmax = errorbar(x,flip(y(iter,:)),(mini-x),(maxi-x),'horizontal',MarkerStyle,'Color',MarkerColor,'MarkerFaceColor',MarkerFaceColor);
eminmax.Bar.LineStyle = 'solid'; %dashed
eminmax.Bar.LineWidth = 0.75;
eminmax.MarkerSize = MarkerSize;
eminmax.CapSize = 0;
%%%%%%%%%%%%%%%%%%%%%%%%%%%%%%%%%%%%%%%%%%%%%%%%%%%%%%%%%
yticklabels(flip(experimentticks))
grid on
xlim(xlimits)
yl = ylim;

line([0 0],[yl(1) yl(2)],'Color','black','LineStyle','--','LineWidth',0.3)
xticklabels([]);

nexttile(10);
exrange = [1 8 9];
xlimits = [min([cell2mat(BPM_error);lb_tol';ub_tol']*1.0) max([cell2mat(BPM_error);lb_tol';ub_tol'])*1.0];
standardstring = "*C_{rs} = 54";
experimentticks = [standardstring;"C_{rs} = 30";"C_{rs} = 15"];
tmp_indiv = flip(t_BPM.error(exrange));
y = num2cell(1:numel(tmp_indiv));
y = y';
x = cellfun(@(x, y) [x(:) y*ones(size(x(:)))], tmp_indiv, y, 'UniformOutput', 0); % adding labels to the cells
X = vertcat(x{:});

%%% ERRORBAR %%%%%%%%%%%%%%%%%%%%%%%%%%%%%%%%%%%%%%%%%%%%
b = barh(1:ngroups,zeros(nbars,ngroups),'LineStyle','none');
hold on

% Get the x coordinate of the bars
y = nan(nbars,ngroups);
for i = 1:nbars
    y(i,:) = b(i).XEndPoints +0.2;
end
for j = 1:length(b)
    b(j).ShowBaseLine = 'off';
end
x = NaN(1,length(exrange));
sd = NaN(1,length(exrange));
mini = NaN(1,length(exrange));
maxi = NaN(1,length(exrange));
for i = 1:length(exrange)
    x(i) = BPM(exrange(i)).meanerror;
    sd(i) = BPM(exrange(i)).std;
    mini(i) = min(BPM(exrange(i)).error);
    maxi(i) = max(BPM(exrange(i)).error);
end
eminmax = errorbar(x,flip(y(iter,:)),(mini-x),(maxi-x),'horizontal',MarkerStyle,'Color',MarkerColor,'MarkerFaceColor',MarkerFaceColor);
eminmax.Bar.LineStyle = 'solid'; %dashed
eminmax.Bar.LineWidth = 0.75;
eminmax.MarkerSize = MarkerSize;
eminmax.CapSize = 0;
%%%%%%%%%%%%%%%%%%%%%%%%%%%%%%%%%%%%%%%%%%%%%%%%%%%%%%%%%
set(gca,'TickLabelInterpreter', 'tex');
yticklabels(flip(experimentticks))
grid on
xlim(xlimits)
yl = ylim;

line([0 0],[yl(1) yl(2)],'Color','black','LineStyle','--','LineWidth',0.3)
xticklabels([]);

nexttile(13);
exrange = [1 8 9];
xlimits = [min([cell2mat(BPM_error);lb_tol';ub_tol']*1.0) max([cell2mat(BPM_error);lb_tol';ub_tol'])*1.0];
standardstring = "*R_{aw} = 5";
experimentticks = [standardstring;"R_{aw} = 20";"R_{aw} = 50"];
tmp_indiv = flip(t_BPM.error(exrange));
y = num2cell(1:numel(tmp_indiv));
y = y';
x = cellfun(@(x, y) [x(:) y*ones(size(x(:)))], tmp_indiv, y, 'UniformOutput', 0); % adding labels to the cells
X = vertcat(x{:});

%%% ERRORBAR %%%%%%%%%%%%%%%%%%%%%%%%%%%%%%%%%%%%%%%%%%%%
b = barh(1:ngroups,zeros(nbars,ngroups),'LineStyle','none');
hold on

% Get the x coordinate of the bars
y = nan(nbars,ngroups);
for i = 1:nbars
    y(i,:) = b(i).XEndPoints +0.2;
end
for j = 1:length(b)
    b(j).ShowBaseLine = 'off';
end
x = NaN(1,length(exrange));
sd = NaN(1,length(exrange));
mini = NaN(1,length(exrange));
maxi = NaN(1,length(exrange));
for i = 1:length(exrange)
    x(i) = BPM(exrange(i)).meanerror;
    sd(i) = BPM(exrange(i)).std;
    mini(i) = min(BPM(exrange(i)).error);
    maxi(i) = max(BPM(exrange(i)).error);
end
eminmax = errorbar(x,flip(y(iter,:)),(mini-x),(maxi-x),'horizontal',MarkerStyle,'Color',MarkerColor,'MarkerFaceColor',MarkerFaceColor);
eminmax.Bar.LineStyle = 'solid'; %dashed
eminmax.Bar.LineWidth = 0.75;
eminmax.MarkerSize = MarkerSize;
eminmax.CapSize = 0;
%%%%%%%%%%%%%%%%%%%%%%%%%%%%%%%%%%%%%%%%%%%%%%%%%%%%%%%%%
set(gca,'TickLabelInterpreter', 'tex');
yticklabels(flip(experimentticks))
grid on
xlim(xlimits)
yl = ylim;
 
line([0 0],[yl(1) yl(2)],'Color','black','LineStyle','--','LineWidth',0.3)
xlabel("RR error (bpm)")

nexttile(2);
exrange = [1 2 3]+11;
xlimits = [min([cell2mat(BPM_error);lb_tol';ub_tol']*1.0) max([cell2mat(BPM_error);lb_tol';ub_tol'])*1.0];
standardstring = "*RR = 10";
experimentticks = [standardstring;"RR = 15";"RR = 20"];
tmp_indiv = flip(t_BPM.error(exrange));
y = num2cell(1:numel(tmp_indiv));
y = y';
x = cellfun(@(x, y) [x(:) y*ones(size(x(:)))], tmp_indiv, y, 'UniformOutput', 0); % adding labels to the cells
X = vertcat(x{:});

%%% ERRORBAR %%%%%%%%%%%%%%%%%%%%%%%%%%%%%%%%%%%%%%%%%%%%
b = barh(1:ngroups,zeros(nbars,ngroups),'LineStyle','none');
hold on

% Get the x coordinate of the bars
y = nan(nbars,ngroups);
for i = 1:nbars
    y(i,:) = b(i).XEndPoints +0.2;
end
for j = 1:length(b)
    b(j).ShowBaseLine = 'off';
end
x = NaN(1,length(exrange));
sd = NaN(1,length(exrange));
mini = NaN(1,length(exrange));
maxi = NaN(1,length(exrange));
for i = 1:length(exrange)
    x(i) = BPM(exrange(i)).meanerror;
    sd(i) = BPM(exrange(i)).std;
    mini(i) = min(BPM(exrange(i)).error);
    maxi(i) = max(BPM(exrange(i)).error);
end
eminmax = errorbar(x,flip(y(iter,:)),(mini-x),(maxi-x),'horizontal',MarkerStyle,'Color',MarkerColor,'MarkerFaceColor',MarkerFaceColor);
eminmax.Bar.LineStyle = 'solid'; %dashed
eminmax.Bar.LineWidth = 0.75;
eminmax.MarkerSize = MarkerSize;
eminmax.CapSize = 0;
%%%%%%%%%%%%%%%%%%%%%%%%%%%%%%%%%%%%%%%%%%%%%%%%%%%%%%%%%
if strcmp(typeofcontrol,"pressure")
    title("PIP = 25 cmH_{2}O")
end
if strcmp(typeofcontrol,"volume")
    title("Vt = 400 mL")
end

yticklabels([])
grid on
xlim(xlimits)
yl = ylim;
 
line([0 0],[yl(1) yl(2)],'Color','black','LineStyle','--','LineWidth',0.3)
xticklabels([]);

nexttile(5);
exrange = [4 1 5]+11;
xlimits = [min([cell2mat(BPM_error);lb_tol';ub_tol']*1.0) max([cell2mat(BPM_error);lb_tol';ub_tol'])*1.0];
standardstring = "*PEEP = 10";
experimentticks = ["PEEP = 5";standardstring;"PEEP = 15"];
tmp_indiv = flip(t_BPM.error(exrange));
y = num2cell(1:numel(tmp_indiv));
y = y';
x = cellfun(@(x, y) [x(:) y*ones(size(x(:)))], tmp_indiv, y, 'UniformOutput', 0); % adding labels to the cells
X = vertcat(x{:});

%%% ERRORBAR %%%%%%%%%%%%%%%%%%%%%%%%%%%%%%%%%%%%%%%%%%%%
b = barh(1:ngroups,zeros(nbars,ngroups),'LineStyle','none');
hold on

% Get the x coordinate of the bars
y = nan(nbars,ngroups);
for i = 1:nbars
    y(i,:) = b(i).XEndPoints +0.2;
end
for j = 1:length(b)
    b(j).ShowBaseLine = 'off';
end
x = NaN(1,length(exrange));
sd = NaN(1,length(exrange));
mini = NaN(1,length(exrange));
maxi = NaN(1,length(exrange));
for i = 1:length(exrange)
    x(i) = BPM(exrange(i)).meanerror;
    sd(i) = BPM(exrange(i)).std;
    mini(i) = min(BPM(exrange(i)).error);
    maxi(i) = max(BPM(exrange(i)).error);
end
eminmax = errorbar(x,flip(y(iter,:)),(mini-x),(maxi-x),'horizontal',MarkerStyle,'Color',MarkerColor,'MarkerFaceColor',MarkerFaceColor);
eminmax.Bar.LineStyle = 'solid'; %dashed
eminmax.Bar.LineWidth = 0.75;
eminmax.MarkerSize = MarkerSize;
eminmax.CapSize = 0;
%%%%%%%%%%%%%%%%%%%%%%%%%%%%%%%%%%%%%%%%%%%%%%%%%%%%%%%%%
yticklabels([])
grid on
xlim(xlimits)
yl = ylim;
 
line([0 0],[yl(1) yl(2)],'Color','black','LineStyle','--','LineWidth',0.3)
xticklabels([]);

nexttile(8);
exrange = [6 1 7]+11;
xlimits = [min([cell2mat(BPM_error);lb_tol';ub_tol']*1.0) max([cell2mat(BPM_error);lb_tol';ub_tol'])*1.0];
standardstring = "*I:E = 1:2";
experimentticks = ["I:E = 1:1";standardstring;"I:E = 1:3"];
tmp_indiv = flip(t_BPM.error(exrange));
y = num2cell(1:numel(tmp_indiv));
y = y';
x = cellfun(@(x, y) [x(:) y*ones(size(x(:)))], tmp_indiv, y, 'UniformOutput', 0); % adding labels to the cells
X = vertcat(x{:});

%%% ERRORBAR %%%%%%%%%%%%%%%%%%%%%%%%%%%%%%%%%%%%%%%%%%%%
b = barh(1:ngroups,zeros(nbars,ngroups),'LineStyle','none');
hold on

% Get the x coordinate of the bars
y = nan(nbars,ngroups);
for i = 1:nbars
    y(i,:) = b(i).XEndPoints +0.2;
end
for j = 1:length(b)
    b(j).ShowBaseLine = 'off';
end
x = NaN(1,length(exrange));
sd = NaN(1,length(exrange));
mini = NaN(1,length(exrange));
maxi = NaN(1,length(exrange));
for i = 1:length(exrange)
    x(i) = BPM(exrange(i)).meanerror;
    sd(i) = BPM(exrange(i)).std;
    mini(i) = min(BPM(exrange(i)).error);
    maxi(i) = max(BPM(exrange(i)).error);
end
eminmax = errorbar(x,flip(y(iter,:)),(mini-x),(maxi-x),'horizontal',MarkerStyle,'Color',MarkerColor,'MarkerFaceColor',MarkerFaceColor);
eminmax.Bar.LineStyle = 'solid'; %dashed
eminmax.Bar.LineWidth = 0.75;
eminmax.MarkerSize = MarkerSize;
eminmax.CapSize = 0;
%%%%%%%%%%%%%%%%%%%%%%%%%%%%%%%%%%%%%%%%%%%%%%%%%%%%%%%%%
yticklabels([])
grid on
xlim(xlimits)
yl = ylim;
 
line([0 0],[yl(1) yl(2)],'Color','black','LineStyle','--','LineWidth',0.3)
xticklabels([]);

nexttile(11);
exrange = [1 8 9]+11;
xlimits = [min([cell2mat(BPM_error);lb_tol';ub_tol']*1.0) max([cell2mat(BPM_error);lb_tol';ub_tol'])*1.0];
standardstring = "*normal lung";
experimentticks = [standardstring;"Stiff lung";"Stiffer lung"];
tmp_indiv = flip(t_BPM.error(exrange));
y = num2cell(1:numel(tmp_indiv));
y = y';
x = cellfun(@(x, y) [x(:) y*ones(size(x(:)))], tmp_indiv, y, 'UniformOutput', 0); % adding labels to the cells
X = vertcat(x{:});

%%% ERRORBAR %%%%%%%%%%%%%%%%%%%%%%%%%%%%%%%%%%%%%%%%%%%%
b = barh(1:ngroups,zeros(nbars,ngroups),'LineStyle','none');
hold on

% Get the x coordinate of the bars
y = nan(nbars,ngroups);
for i = 1:nbars
    y(i,:) = b(i).XEndPoints +0.2;
end
for j = 1:length(b)
    b(j).ShowBaseLine = 'off';
end
x = NaN(1,length(exrange));
sd = NaN(1,length(exrange));
mini = NaN(1,length(exrange));
maxi = NaN(1,length(exrange));
for i = 1:length(exrange)
    x(i) = BPM(exrange(i)).meanerror;
    sd(i) = BPM(exrange(i)).std;
    mini(i) = min(BPM(exrange(i)).error);
    maxi(i) = max(BPM(exrange(i)).error);
end
eminmax = errorbar(x,flip(y(iter,:)),(mini-x),(maxi-x),'horizontal',MarkerStyle,'Color',MarkerColor,'MarkerFaceColor',MarkerFaceColor);
eminmax.Bar.LineStyle = 'solid'; %dashed
eminmax.Bar.LineWidth = 0.75;
eminmax.MarkerSize = MarkerSize;
eminmax.CapSize = 0;
%%%%%%%%%%%%%%%%%%%%%%%%%%%%%%%%%%%%%%%%%%%%%%%%%%%%%%%%%
yticklabels([])
grid on
xlim(xlimits)
yl = ylim;
 
line([0 0],[yl(1) yl(2)],'Color','black','LineStyle','--','LineWidth',0.3)
xticklabels([]);

nexttile(14);
exrange = [1 10 11]+11;
xlimits = [min([cell2mat(BPM_error);lb_tol';ub_tol']*1.0) max([cell2mat(BPM_error);lb_tol';ub_tol'])*1.0];
standardstring = "*normal lung";
experimentticks = [standardstring;"Stiff lung";"Stiffer lung"];
tmp_indiv = flip(t_BPM.error(exrange));
y = num2cell(1:numel(tmp_indiv));
y = y';
x = cellfun(@(x, y) [x(:) y*ones(size(x(:)))], tmp_indiv, y, 'UniformOutput', 0); % adding labels to the cells
X = vertcat(x{:});

%%% ERRORBAR %%%%%%%%%%%%%%%%%%%%%%%%%%%%%%%%%%%%%%%%%%%%
b = barh(1:ngroups,zeros(nbars,ngroups),'LineStyle','none');
hold on

% Get the x coordinate of the bars
y = nan(nbars,ngroups);
for i = 1:nbars
    y(i,:) = b(i).XEndPoints +0.2;
end
for j = 1:length(b)
    b(j).ShowBaseLine = 'off';
end
x = NaN(1,length(exrange));
sd = NaN(1,length(exrange));
mini = NaN(1,length(exrange));
maxi = NaN(1,length(exrange));
for i = 1:length(exrange)
    x(i) = BPM(exrange(i)).meanerror;
    sd(i) = BPM(exrange(i)).std;
    mini(i) = min(BPM(exrange(i)).error);
    maxi(i) = max(BPM(exrange(i)).error);
end
eminmax = errorbar(x,flip(y(iter,:)),(mini-x),(maxi-x),'horizontal',MarkerStyle,'Color',MarkerColor,'MarkerFaceColor',MarkerFaceColor);
eminmax.Bar.LineStyle = 'solid'; %dashed
eminmax.Bar.LineWidth = 0.75;
eminmax.MarkerSize = MarkerSize;
eminmax.CapSize = 0;
%%%%%%%%%%%%%%%%%%%%%%%%%%%%%%%%%%%%%%%%%%%%%%%%%%%%%%%%%
yticklabels([])
grid on
xlim(xlimits)
yl = ylim;

line([0 0],[yl(1) yl(2)],'Color','black','LineStyle','--','LineWidth',0.3)
xlabel("RR error (bpm)")

nexttile(3);
exrange = [1 2 3]+22;
xlimits = [min([cell2mat(BPM_error);lb_tol';ub_tol']*1.0) max([cell2mat(BPM_error);lb_tol';ub_tol'])*1.0];
standardstring = "*RR = 10";
experimentticks = [standardstring;"RR = 15";"RR = 20"];
tmp_indiv = flip(t_BPM.error(exrange));
y = num2cell(1:numel(tmp_indiv));
y = y';
x = cellfun(@(x, y) [x(:) y*ones(size(x(:)))], tmp_indiv, y, 'UniformOutput', 0); % adding labels to the cells
X = vertcat(x{:});

%%% ERRORBAR %%%%%%%%%%%%%%%%%%%%%%%%%%%%%%%%%%%%%%%%%%%%
b = barh(1:ngroups,zeros(nbars,ngroups),'LineStyle','none');
hold on

% Get the x coordinate of the bars
y = nan(nbars,ngroups);
for i = 1:nbars
    y(i,:) = b(i).XEndPoints +0.2;
end
for j = 1:length(b)
    b(j).ShowBaseLine = 'off';
end
x = NaN(1,length(exrange));
sd = NaN(1,length(exrange));
mini = NaN(1,length(exrange));
maxi = NaN(1,length(exrange));
for i = 1:length(exrange)
    x(i) = BPM(exrange(i)).meanerror;
    sd(i) = BPM(exrange(i)).std;
    mini(i) = min(BPM(exrange(i)).error);
    maxi(i) = max(BPM(exrange(i)).error);
end
eminmax = errorbar(x,flip(y(iter,:)),(mini-x),(maxi-x),'horizontal',MarkerStyle,'Color',MarkerColor,'MarkerFaceColor',MarkerFaceColor);
eminmax.Bar.LineStyle = 'solid'; %dashed
eminmax.Bar.LineWidth = 0.75;
eminmax.MarkerSize = MarkerSize;
eminmax.CapSize = 0;
%%%%%%%%%%%%%%%%%%%%%%%%%%%%%%%%%%%%%%%%%%%%%%%%%%%%%%%%%
if strcmp(typeofcontrol,"pressure")
    title("PIP = 30 cmH_{2}O")
end
if strcmp(typeofcontrol,"volume")
    title("Vt = 450 mL")
end

yticklabels([])
grid on
xlim(xlimits)
yl = ylim;
 
l = line([0 0],[yl(1) yl(2)],'Color','black','LineStyle','--','LineWidth',0.3);
xticklabels([]);

nexttile(6);
exrange = [4 1 5]+22;
xlimits = [min([cell2mat(BPM_error);lb_tol';ub_tol']*1.0) max([cell2mat(BPM_error);lb_tol';ub_tol'])*1.0];
standardstring = "*10 BPM";
experimentticks = ["5 BPM";standardstring;"15 BPM"];
tmp_indiv = flip(t_BPM.error(exrange));
y = num2cell(1:numel(tmp_indiv));
y = y';
x = cellfun(@(x, y) [x(:) y*ones(size(x(:)))], tmp_indiv, y, 'UniformOutput', 0); % adding labels to the cells
X = vertcat(x{:});

%%% ERRORBAR %%%%%%%%%%%%%%%%%%%%%%%%%%%%%%%%%%%%%%%%%%%%
b = barh(1:ngroups,zeros(nbars,ngroups),'LineStyle','none');
hold on

% Get the x coordinate of the bars
y = nan(nbars,ngroups);
for i = 1:nbars
    y(i,:) = b(i).XEndPoints +0.2;
end
for j = 1:length(b)
    b(j).ShowBaseLine = 'off';
end
x = NaN(1,length(exrange));
sd = NaN(1,length(exrange));
mini = NaN(1,length(exrange));
maxi = NaN(1,length(exrange));
for i = 1:length(exrange)
    x(i) = BPM(exrange(i)).meanerror;
    sd(i) = BPM(exrange(i)).std;
    mini(i) = min(BPM(exrange(i)).error);
    maxi(i) = max(BPM(exrange(i)).error);
end
eminmax = errorbar(x,flip(y(iter,:)),(mini-x),(maxi-x),'horizontal',MarkerStyle,'Color',MarkerColor,'MarkerFaceColor',MarkerFaceColor);
eminmax.Bar.LineStyle = 'solid'; %dashed
eminmax.Bar.LineWidth = 0.75;
eminmax.MarkerSize = MarkerSize;
eminmax.CapSize = 0;
%%%%%%%%%%%%%%%%%%%%%%%%%%%%%%%%%%%%%%%%%%%%%%%%%%%%%%%%%
yticklabels([])
grid on
xlim(xlimits)
yl = ylim;
lb_tol_plot = lb_tol(exrange);
ub_tol_plot = ub_tol(exrange);
lb_tol_plot = repelem(lb_tol_plot,2);
ub_tol_plot = repelem(ub_tol_plot,2);
y_ub_tol = yl(1)+1:1:yl(2)-1;
y_ub_tol = repelem(y_ub_tol,2);
y_ub_tol = [yl(1),y_ub_tol,yl(2)];
y_lb_tol = flip(y_ub_tol);
 
line([0 0],[yl(1) yl(2)],'Color','black','LineStyle','--','LineWidth',0.3)
xticklabels([]);

nexttile(9);
exrange = [6 1 7]+22;
xlimits = [min([cell2mat(BPM_error);lb_tol';ub_tol']*1.0) max([cell2mat(BPM_error);lb_tol';ub_tol'])*1.0];
standardstring = "*I:E = 1:2";
experimentticks = ["I:E = 1:1";standardstring;"I:E = 1:3"];
tmp_indiv = flip(t_BPM.error(exrange));
y = num2cell(1:numel(tmp_indiv));
y = y';
x = cellfun(@(x, y) [x(:) y*ones(size(x(:)))], tmp_indiv, y, 'UniformOutput', 0); % adding labels to the cells
X = vertcat(x{:});

%%% ERRORBAR %%%%%%%%%%%%%%%%%%%%%%%%%%%%%%%%%%%%%%%%%%%%
b = barh(1:ngroups,zeros(nbars,ngroups),'LineStyle','none');
hold on

% Get the x coordinate of the bars
y = nan(nbars,ngroups);
for i = 1:nbars
    y(i,:) = b(i).XEndPoints +0.2;
end
for j = 1:length(b)
    b(j).ShowBaseLine = 'off';
end
x = NaN(1,length(exrange));
sd = NaN(1,length(exrange));
mini = NaN(1,length(exrange));
maxi = NaN(1,length(exrange));
for i = 1:length(exrange)
    x(i) = BPM(exrange(i)).meanerror;
    sd(i) = BPM(exrange(i)).std;
    mini(i) = min(BPM(exrange(i)).error);
    maxi(i) = max(BPM(exrange(i)).error);
end
eminmax = errorbar(x,flip(y(iter,:)),(mini-x),(maxi-x),'horizontal',MarkerStyle,'Color',MarkerColor,'MarkerFaceColor',MarkerFaceColor);
eminmax.Bar.LineStyle = 'solid'; %dashed
eminmax.Bar.LineWidth = 0.75;
eminmax.MarkerSize = MarkerSize;
eminmax.CapSize = 0;
%%%%%%%%%%%%%%%%%%%%%%%%%%%%%%%%%%%%%%%%%%%%%%%%%%%%%%%%%
yticklabels([])
grid on
xlim(xlimits)
yl = ylim;
lb_tol_plot = lb_tol(exrange);
ub_tol_plot = ub_tol(exrange);
lb_tol_plot = repelem(lb_tol_plot,2);
ub_tol_plot = repelem(ub_tol_plot,2);
y_ub_tol = yl(1)+1:1:yl(2)-1;
y_ub_tol = repelem(y_ub_tol,2);
y_ub_tol = [yl(1),y_ub_tol,yl(2)];
y_lb_tol = flip(y_ub_tol);
 
line([0 0],[yl(1) yl(2)],'Color','black','LineStyle','--','LineWidth',0.3)
xticklabels([]);

nexttile(12);
exrange = [1 8 9]+22;
xlimits = [min([cell2mat(BPM_error);lb_tol';ub_tol']*1.0) max([cell2mat(BPM_error);lb_tol';ub_tol'])*1.0];
standardstring = "*normal lung";
experimentticks = [standardstring;"Stiff lung";"Stiffer lung"];
tmp_indiv = flip(t_BPM.error(exrange));
y = num2cell(1:numel(tmp_indiv));
y = y';
x = cellfun(@(x, y) [x(:) y*ones(size(x(:)))], tmp_indiv, y, 'UniformOutput', 0); % adding labels to the cells
X = vertcat(x{:});

%%% ERRORBAR %%%%%%%%%%%%%%%%%%%%%%%%%%%%%%%%%%%%%%%%%%%%
b = barh(1:ngroups,zeros(nbars,ngroups),'LineStyle','none');
hold on

% Get the x coordinate of the bars
y = nan(nbars,ngroups);
for i = 1:nbars
    y(i,:) = b(i).XEndPoints +0.2;
end
for j = 1:length(b)
    b(j).ShowBaseLine = 'off';
end
x = NaN(1,length(exrange));
sd = NaN(1,length(exrange));
mini = NaN(1,length(exrange));
maxi = NaN(1,length(exrange));
for i = 1:length(exrange)
    x(i) = BPM(exrange(i)).meanerror;
    sd(i) = BPM(exrange(i)).std;
    mini(i) = min(BPM(exrange(i)).error);
    maxi(i) = max(BPM(exrange(i)).error);
end
eminmax = errorbar(x,flip(y(iter,:)),(mini-x),(maxi-x),'horizontal',MarkerStyle,'Color',MarkerColor,'MarkerFaceColor',MarkerFaceColor);
eminmax.Bar.LineStyle = 'solid'; %dashed
eminmax.Bar.LineWidth = 0.75;
eminmax.MarkerSize = MarkerSize;
eminmax.CapSize = 0;
%%%%%%%%%%%%%%%%%%%%%%%%%%%%%%%%%%%%%%%%%%%%%%%%%%%%%%%%%
yticklabels([])
grid on
xlim(xlimits)
yl = ylim;
lb_tol_plot = lb_tol(exrange);
ub_tol_plot = ub_tol(exrange);
lb_tol_plot = repelem(lb_tol_plot,2);
ub_tol_plot = repelem(ub_tol_plot,2);
y_ub_tol = yl(1)+1:1:yl(2)-1;
y_ub_tol = repelem(y_ub_tol,2);
y_ub_tol = [yl(1),y_ub_tol,yl(2)];
y_lb_tol = flip(y_ub_tol);
 
l = line([0 0],[yl(1) yl(2)],'Color','black','LineStyle','--','LineWidth',0.3);
xticklabels([]);

nexttile(15);
exrange = [1 10 11]+22;
xlimits = [min([cell2mat(BPM_error);lb_tol';ub_tol']*1.0) max([cell2mat(BPM_error);lb_tol';ub_tol'])*1.0];
standardstring = "*normal lung";
experimentticks = [standardstring;"Stiff lung";"Stiffer lung"];
tmp_indiv = flip(t_BPM.error(exrange));
y = num2cell(1:numel(tmp_indiv));
y = y';
x = cellfun(@(x, y) [x(:) y*ones(size(x(:)))], tmp_indiv, y, 'UniformOutput', 0); % adding labels to the cells
X = vertcat(x{:});

%%% ERRORBAR %%%%%%%%%%%%%%%%%%%%%%%%%%%%%%%%%%%%%%%%%%%%
b = barh(1:ngroups,zeros(nbars,ngroups),'LineStyle','none');
hold on

% Get the x coordinate of the bars
y = nan(nbars,ngroups);
for i = 1:nbars
    y(i,:) = b(i).XEndPoints +0.2;
end
for j = 1:length(b)
    b(j).ShowBaseLine = 'off';
end
x = NaN(1,length(exrange));
sd = NaN(1,length(exrange));
mini = NaN(1,length(exrange));
maxi = NaN(1,length(exrange));
for i = 1:length(exrange)
    x(i) = BPM(exrange(i)).meanerror;
    sd(i) = BPM(exrange(i)).std;
    mini(i) = min(BPM(exrange(i)).error);
    maxi(i) = max(BPM(exrange(i)).error);
end
eminmax = errorbar(x,flip(y(iter,:)),(mini-x),(maxi-x),'horizontal',MarkerStyle,'Color',MarkerColor,'MarkerFaceColor',MarkerFaceColor);
eminmax.Bar.LineStyle = 'solid'; %dashed
eminmax.Bar.LineWidth = 0.75;
eminmax.MarkerSize = MarkerSize;
eminmax.CapSize = 0;
%%%%%%%%%%%%%%%%%%%%%%%%%%%%%%%%%%%%%%%%%%%%%%%%%%%%%%%%%
yticklabels([])
grid on
xlim(xlimits)
yl = ylim;
lb_tol_plot = lb_tol(exrange);
ub_tol_plot = ub_tol(exrange);
lb_tol_plot = repelem(lb_tol_plot,2);
ub_tol_plot = repelem(ub_tol_plot,2);
y_ub_tol = yl(1)+1:1:yl(2)-1;
y_ub_tol = repelem(y_ub_tol,2);
y_ub_tol = [yl(1),y_ub_tol,yl(2)];
y_lb_tol = flip(y_ub_tol);
 
l = line([0 0],[yl(1) yl(2)],'Color','black','LineStyle','--','LineWidth',0.3);
%legend([l y],{'Zero line','Tolerance field'},'Location','best')
xlabel("RR error (bpm)")

    fig_opts.save       = true;
    fig_opts.saveFolder = savefolder;
    fig_opts.width      = 16.5; % cm (double column)
    fig_opts.height     = 11.9;
    prepare_figure(fig_opts);
    save_figure(strcat(sessionname,"_",version,"_BPM_error"), fig_opts);


%% Boxplots IE in tile environment

lb_tol_IE = [repmat([1,1,1,1,1,1,1,1,1,1,1]*lb_man_IE,1,3)]; % lower bound tolerance for each experiment (27)
ub_tol_IE = [repmat([1,1,1,1,1,1,1,1,1,1,1]*ub_man_IE,1,3)]; % upper bound tolerance for each experiment (27)

lb_tol = lb_tol_IE;
ub_tol = ub_tol_IE;
xticks_ie = [-2:0.5:0.5];

nfig = 5;
if ~(ishandle(nfig))
    figure(nfig);
    tiledlayout(5,3,'TileSpacing','none','Padding','none');
else
    figure(nfig)
end

% nbars = length (sessionname);
nbars = 3;
ngroups= 3;

nexttile(1);
exrange = [1 2 3];
xlimits = [min([cell2mat(IE_error);lb_tol';ub_tol']*1.0) max([cell2mat(IE_error);lb_tol';ub_tol'])*1.0];
standardstring = "*RR = 10";
experimentticks = [standardstring;"RR = 15";"RR = 20"];
tmp_indiv = flip(t_IE.error(exrange));
y = num2cell(1:numel(tmp_indiv));
y = y';
x = cellfun(@(x, y) [x(:) y*ones(size(x(:)))], tmp_indiv, y, 'UniformOutput', 0); % adding labels to the cells
X = vertcat(x{:});

%%% ERRORBAR %%%%%%%%%%%%%%%%%%%%%%%%%%%%%%%%%%%%%%%%%%%%
b = barh(1:ngroups,zeros(nbars,ngroups),'LineStyle','none');
hold on

% Get the x coordinate of the bars
y = nan(nbars,ngroups);
for i = 1:nbars
    y(i,:) = b(i).XEndPoints +0.2;
end
for j = 1:length(b)
    b(j).ShowBaseLine = 'off';
end
x = NaN(1,length(exrange));
sd = NaN(1,length(exrange));
mini = NaN(1,length(exrange));
maxi = NaN(1,length(exrange));
for i = 1:length(exrange)
    x(i) = IE(exrange(i)).meanerror;
    sd(i) = IE(exrange(i)).std;
    mini(i) = min(IE(exrange(i)).error);
    maxi(i) = max(IE(exrange(i)).error);
end
eminmax = errorbar(x,flip(y(iter,:)),(mini-x),(maxi-x),'horizontal',MarkerStyle,'Color',MarkerColor,'MarkerFaceColor',MarkerFaceColor);
eminmax.Bar.LineStyle = 'solid'; %dashed
eminmax.Bar.LineWidth = 0.75;
eminmax.MarkerSize = MarkerSize;
eminmax.CapSize = 0;
%%%%%%%%%%%%%%%%%%%%%%%%%%%%%%%%%%%%%%%%%%%%%%%%%%%%%%%%%
if strcmp(typeofcontrol,"pressure")     
    title("PIP = 20 cmH_{2}O") 
end
if strcmp(typeofcontrol,"volume")     
    title("Vt = 350 mL") 
end
yticklabels(flip(experimentticks))
grid on
xlim(xlimits)
xticks (xticks_ie)
grid on
yl = ylim;
lb_tol_plot = lb_tol(exrange);
ub_tol_plot = ub_tol(exrange);
lb_tol_plot = repelem(lb_tol_plot,2);
ub_tol_plot = repelem(ub_tol_plot,2);
y_ub_tol = yl(1)+1:1:yl(2)-1;
y_ub_tol = repelem(y_ub_tol,2);
y_ub_tol = [yl(1),y_ub_tol,yl(2)];
y_lb_tol = flip(y_ub_tol);
 
l = line([0 0],[yl(1) yl(2)],'Color','black','LineStyle','--','LineWidth',0.3);
xticklabels([]);


nexttile(4);
exrange = [4 1 5];
xlimits = [min([cell2mat(IE_error);lb_tol';ub_tol']*1.0) max([cell2mat(IE_error);lb_tol';ub_tol'])*1.0];
standardstring = "*PEEP = 10";
experimentticks = ["PEEP = 5";standardstring;"PEEP = 15"];
tmp_indiv = flip(t_IE.error(exrange));
y = num2cell(1:numel(tmp_indiv));
y = y';
x = cellfun(@(x, y) [x(:) y*ones(size(x(:)))], tmp_indiv, y, 'UniformOutput', 0); % adding labels to the cells
X = vertcat(x{:});

%%% ERRORBAR %%%%%%%%%%%%%%%%%%%%%%%%%%%%%%%%%%%%%%%%%%%%
b = barh(1:ngroups,zeros(nbars,ngroups),'LineStyle','none');
hold on

% Get the x coordinate of the bars
y = nan(nbars,ngroups);
for i = 1:nbars
    y(i,:) = b(i).XEndPoints +0.2;
end
for j = 1:length(b)
    b(j).ShowBaseLine = 'off';
end
x = NaN(1,length(exrange));
sd = NaN(1,length(exrange));
mini = NaN(1,length(exrange));
maxi = NaN(1,length(exrange));
for i = 1:length(exrange)
    x(i) = IE(exrange(i)).meanerror;
    sd(i) = IE(exrange(i)).std;
    mini(i) = min(IE(exrange(i)).error);
    maxi(i) = max(IE(exrange(i)).error);
end
eminmax = errorbar(x,flip(y(iter,:)),(mini-x),(maxi-x),'horizontal',MarkerStyle,'Color',MarkerColor,'MarkerFaceColor',MarkerFaceColor);
eminmax.Bar.LineStyle = 'solid'; %dashed
eminmax.Bar.LineWidth = 0.75;
eminmax.MarkerSize = MarkerSize;
eminmax.CapSize = 0;
%%%%%%%%%%%%%%%%%%%%%%%%%%%%%%%%%%%%%%%%%%%%%%%%%%%%%%%%%
yticklabels(flip(experimentticks))
grid on
xlim(xlimits)
xticks (xticks_ie)
yl = ylim;
lb_tol_plot = lb_tol(exrange);
ub_tol_plot = ub_tol(exrange);
lb_tol_plot = repelem(lb_tol_plot,2);
ub_tol_plot = repelem(ub_tol_plot,2);
y_ub_tol = yl(1)+1:1:yl(2)-1;
y_ub_tol = repelem(y_ub_tol,2);
y_ub_tol = [yl(1),y_ub_tol,yl(2)];
y_lb_tol = flip(y_ub_tol);
 
line([0 0],[yl(1) yl(2)],'Color','black','LineStyle','--','LineWidth',0.3)
xticklabels([]);

nexttile(7);
exrange = [6 1 7];
xlimits = [min([cell2mat(IE_error);lb_tol';ub_tol']*1.0) max([cell2mat(IE_error);lb_tol';ub_tol'])*1.0];
standardstring = "*I:E = 1:2";
experimentticks = ["I:E = 1:1";standardstring;"I:E = 1:3"];
tmp_indiv = flip(t_IE.error(exrange));
y = num2cell(1:numel(tmp_indiv));
y = y';
x = cellfun(@(x, y) [x(:) y*ones(size(x(:)))], tmp_indiv, y, 'UniformOutput', 0); % adding labels to the cells
X = vertcat(x{:});

%%% ERRORBAR %%%%%%%%%%%%%%%%%%%%%%%%%%%%%%%%%%%%%%%%%%%%
b = barh(1:ngroups,zeros(nbars,ngroups),'LineStyle','none');
hold on

% Get the x coordinate of the bars
y = nan(nbars,ngroups);
for i = 1:nbars
    y(i,:) = b(i).XEndPoints +0.2;
end
for j = 1:length(b)
    b(j).ShowBaseLine = 'off';
end
x = NaN(1,length(exrange));
sd = NaN(1,length(exrange));
mini = NaN(1,length(exrange));
maxi = NaN(1,length(exrange));
for i = 1:length(exrange)
    x(i) = IE(exrange(i)).meanerror;
    sd(i) = IE(exrange(i)).std;
    mini(i) = min(IE(exrange(i)).error);
    maxi(i) = max(IE(exrange(i)).error);
end
eminmax = errorbar(x,flip(y(iter,:)),(mini-x),(maxi-x),'horizontal',MarkerStyle,'Color',MarkerColor,'MarkerFaceColor',MarkerFaceColor);
eminmax.Bar.LineStyle = 'solid'; %dashed
eminmax.Bar.LineWidth = 0.75;
eminmax.MarkerSize = MarkerSize;
eminmax.CapSize = 0;
%%%%%%%%%%%%%%%%%%%%%%%%%%%%%%%%%%%%%%%%%%%%%%%%%%%%%%%%%
yticklabels(flip(experimentticks))
grid on
xlim(xlimits)
xticks (xticks_ie)
yl = ylim;
lb_tol_plot = lb_tol(exrange);
ub_tol_plot = ub_tol(exrange);
lb_tol_plot = repelem(lb_tol_plot,2);
ub_tol_plot = repelem(ub_tol_plot,2);
y_ub_tol = yl(1)+1:1:yl(2)-1;
y_ub_tol = repelem(y_ub_tol,2);
y_ub_tol = [yl(1),y_ub_tol,yl(2)];
y_lb_tol = flip(y_ub_tol);

line([0 0],[yl(1) yl(2)],'Color','black','LineStyle','--','LineWidth',0.3)
xticklabels([]);

nexttile(10);
exrange = [1 8 9];
xlimits = [min([cell2mat(IE_error);lb_tol';ub_tol']*1.0) max([cell2mat(IE_error);lb_tol';ub_tol'])*1.0];
standardstring = "*C_{rs} = 54";
experimentticks = [standardstring;"C_{rs} = 30";"C_{rs} = 15"];
tmp_indiv = flip(t_IE.error(exrange));
y = num2cell(1:numel(tmp_indiv));
y = y';
x = cellfun(@(x, y) [x(:) y*ones(size(x(:)))], tmp_indiv, y, 'UniformOutput', 0); % adding labels to the cells
X = vertcat(x{:});

%%% ERRORBAR %%%%%%%%%%%%%%%%%%%%%%%%%%%%%%%%%%%%%%%%%%%%
b = barh(1:ngroups,zeros(nbars,ngroups),'LineStyle','none');
hold on

% Get the x coordinate of the bars
y = nan(nbars,ngroups);
for i = 1:nbars
    y(i,:) = b(i).XEndPoints +0.2;
end
for j = 1:length(b)
    b(j).ShowBaseLine = 'off';
end
x = NaN(1,length(exrange));
sd = NaN(1,length(exrange));
mini = NaN(1,length(exrange));
maxi = NaN(1,length(exrange));
for i = 1:length(exrange)
    x(i) = IE(exrange(i)).meanerror;
    sd(i) = IE(exrange(i)).std;
    mini(i) = min(IE(exrange(i)).error);
    maxi(i) = max(IE(exrange(i)).error);
end
eminmax = errorbar(x,flip(y(iter,:)),(mini-x),(maxi-x),'horizontal',MarkerStyle,'Color',MarkerColor,'MarkerFaceColor',MarkerFaceColor);
eminmax.Bar.LineStyle = 'solid'; %dashed
eminmax.Bar.LineWidth = 0.75;
eminmax.MarkerSize = MarkerSize;
eminmax.CapSize = 0;
%%%%%%%%%%%%%%%%%%%%%%%%%%%%%%%%%%%%%%%%%%%%%%%%%%%%%%%%%
set(gca,'TickLabelInterpreter', 'tex');
yticklabels(flip(experimentticks))
grid on
xlim(xlimits)
xticks (xticks_ie)
yl = ylim;
lb_tol_plot = lb_tol(exrange);
ub_tol_plot = ub_tol(exrange);
lb_tol_plot = repelem(lb_tol_plot,2);
ub_tol_plot = repelem(ub_tol_plot,2);
y_ub_tol = yl(1)+1:1:yl(2)-1;
y_ub_tol = repelem(y_ub_tol,2);
y_ub_tol = [yl(1),y_ub_tol,yl(2)];
y_lb_tol = flip(y_ub_tol);
 
line([0 0],[yl(1) yl(2)],'Color','black','LineStyle','--','LineWidth',0.3)
xticklabels([]);

nexttile(13);
exrange = [1 10 11];
xlimits = [min([cell2mat(IE_error);lb_tol';ub_tol']*1.0) max([cell2mat(IE_error);lb_tol';ub_tol'])*1.0];
standardstring = '*R_{aw} = 5';
experimentticks = [standardstring;"R_{aw} = 20";"R_{aw} = 50"];
tmp_indiv = flip(t_IE.error(exrange));
y = num2cell(1:numel(tmp_indiv));
y = y';
x = cellfun(@(x, y) [x(:) y*ones(size(x(:)))], tmp_indiv, y, 'UniformOutput', 0); % adding labels to the cells
X = vertcat(x{:});

%%% ERRORBAR %%%%%%%%%%%%%%%%%%%%%%%%%%%%%%%%%%%%%%%%%%%%
b = barh(1:ngroups,zeros(nbars,ngroups),'LineStyle','none');
hold on

% Get the x coordinate of the bars
y = nan(nbars,ngroups);
for i = 1:nbars
    y(i,:) = b(i).XEndPoints +0.2;
end
for j = 1:length(b)
    b(j).ShowBaseLine = 'off';
end
x = NaN(1,length(exrange));
sd = NaN(1,length(exrange));
mini = NaN(1,length(exrange));
maxi = NaN(1,length(exrange));
for i = 1:length(exrange)
    x(i) = IE(exrange(i)).meanerror;
    sd(i) = IE(exrange(i)).std;
    mini(i) = min(IE(exrange(i)).error);
    maxi(i) = max(IE(exrange(i)).error);
end
eminmax = errorbar(x,flip(y(iter,:)),(mini-x),(maxi-x),'horizontal',MarkerStyle,'Color',MarkerColor,'MarkerFaceColor',MarkerFaceColor);
eminmax.Bar.LineStyle = 'solid'; %dashed
eminmax.Bar.LineWidth = 0.75;
eminmax.MarkerSize = MarkerSize;
eminmax.CapSize = 0;
%%%%%%%%%%%%%%%%%%%%%%%%%%%%%%%%%%%%%%%%%%%%%%%%%%%%%%%%%
set(gca,'TickLabelInterpreter', 'tex');
yticklabels(flip(experimentticks))
grid on
xlim(xlimits)
xticks (xticks_ie)
yl = ylim;
lb_tol_plot = lb_tol(exrange);
ub_tol_plot = ub_tol(exrange);
lb_tol_plot = repelem(lb_tol_plot,2);
ub_tol_plot = repelem(ub_tol_plot,2);
y_ub_tol = yl(1)+1:1:yl(2)-1;
y_ub_tol = repelem(y_ub_tol,2);
y_ub_tol = [yl(1),y_ub_tol,yl(2)];
y_lb_tol = flip(y_ub_tol);
 
line([0 0],[yl(1) yl(2)],'Color','black','LineStyle','--','LineWidth',0.3)
xlabel("IE error (E phase)")

nexttile(2);
exrange = [1 2 3]+11;
xlimits = [min([cell2mat(IE_error);lb_tol';ub_tol']*1.0) max([cell2mat(IE_error);lb_tol';ub_tol'])*1.0];
standardstring = "*RR = 10";
experimentticks = [standardstring;"RR = 15";"RR = 20"];
tmp_indiv = flip(t_IE.error(exrange));
y = num2cell(1:numel(tmp_indiv));
y = y';
x = cellfun(@(x, y) [x(:) y*ones(size(x(:)))], tmp_indiv, y, 'UniformOutput', 0); % adding labels to the cells
X = vertcat(x{:});

%%% ERRORBAR %%%%%%%%%%%%%%%%%%%%%%%%%%%%%%%%%%%%%%%%%%%%
b = barh(1:ngroups,zeros(nbars,ngroups),'LineStyle','none');
hold on

% Get the x coordinate of the bars
y = nan(nbars,ngroups);
for i = 1:nbars
    y(i,:) = b(i).XEndPoints +0.2;
end
for j = 1:length(b)
    b(j).ShowBaseLine = 'off';
end
x = NaN(1,length(exrange));
sd = NaN(1,length(exrange));
mini = NaN(1,length(exrange));
maxi = NaN(1,length(exrange));
for i = 1:length(exrange)
    x(i) = IE(exrange(i)).meanerror;
    sd(i) = IE(exrange(i)).std;
    mini(i) = min(IE(exrange(i)).error);
    maxi(i) = max(IE(exrange(i)).error);
end
eminmax = errorbar(x,flip(y(iter,:)),(mini-x),(maxi-x),'horizontal',MarkerStyle,'Color',MarkerColor,'MarkerFaceColor',MarkerFaceColor);
eminmax.Bar.LineStyle = 'solid'; %dashed
eminmax.Bar.LineWidth = 0.75;
eminmax.MarkerSize = MarkerSize;
eminmax.CapSize = 0;
%%%%%%%%%%%%%%%%%%%%%%%%%%%%%%%%%%%%%%%%%%%%%%%%%%%%%%%%%
if strcmp(typeofcontrol,"pressure")
    title("PIP = 25 cmH_{2}O")
end
if strcmp(typeofcontrol,"volume")
    title("Vt = 400 mL")
end

yticklabels([])
grid on
xlim(xlimits)
xticks (xticks_ie)
yl = ylim;
lb_tol_plot = lb_tol(exrange);
ub_tol_plot = ub_tol(exrange);
lb_tol_plot = repelem(lb_tol_plot,2);
ub_tol_plot = repelem(ub_tol_plot,2);
y_ub_tol = yl(1)+1:1:yl(2)-1;
y_ub_tol = repelem(y_ub_tol,2);
y_ub_tol = [yl(1),y_ub_tol,yl(2)];
y_lb_tol = flip(y_ub_tol);
 
line([0 0],[yl(1) yl(2)],'Color','black','LineStyle','--','LineWidth',0.3)
xticklabels([]);

nexttile(5);
exrange = [4 1 5]+11;
xlimits = [min([cell2mat(IE_error);lb_tol';ub_tol']*1.0) max([cell2mat(IE_error);lb_tol';ub_tol'])*1.0];
standardstring = "*PEEP = 10";
experimentticks = ["PEEP = 5";standardstring;"PEEP = 15"];
tmp_indiv = flip(t_IE.error(exrange));
y = num2cell(1:numel(tmp_indiv));
y = y';
x = cellfun(@(x, y) [x(:) y*ones(size(x(:)))], tmp_indiv, y, 'UniformOutput', 0); % adding labels to the cells
X = vertcat(x{:});

%%% ERRORBAR %%%%%%%%%%%%%%%%%%%%%%%%%%%%%%%%%%%%%%%%%%%%
b = barh(1:ngroups,zeros(nbars,ngroups),'LineStyle','none');
hold on

% Get the x coordinate of the bars
y = nan(nbars,ngroups);
for i = 1:nbars
    y(i,:) = b(i).XEndPoints +0.2;
end
for j = 1:length(b)
    b(j).ShowBaseLine = 'off';
end
x = NaN(1,length(exrange));
sd = NaN(1,length(exrange));
mini = NaN(1,length(exrange));
maxi = NaN(1,length(exrange));
for i = 1:length(exrange)
    x(i) = IE(exrange(i)).meanerror;
    sd(i) = IE(exrange(i)).std;
    mini(i) = min(IE(exrange(i)).error);
    maxi(i) = max(IE(exrange(i)).error);
end
eminmax = errorbar(x,flip(y(iter,:)),(mini-x),(maxi-x),'horizontal',MarkerStyle,'Color',MarkerColor,'MarkerFaceColor',MarkerFaceColor);
eminmax.Bar.LineStyle = 'solid'; %dashed
eminmax.Bar.LineWidth = 0.75;
eminmax.MarkerSize = MarkerSize;
eminmax.CapSize = 0;
%%%%%%%%%%%%%%%%%%%%%%%%%%%%%%%%%%%%%%%%%%%%%%%%%%%%%%%%%
yticklabels([])
grid on
xlim(xlimits)
xticks (xticks_ie)
yl = ylim;
lb_tol_plot = lb_tol(exrange);
ub_tol_plot = ub_tol(exrange);
lb_tol_plot = repelem(lb_tol_plot,2);
ub_tol_plot = repelem(ub_tol_plot,2);
y_ub_tol = yl(1)+1:1:yl(2)-1;
y_ub_tol = repelem(y_ub_tol,2);
y_ub_tol = [yl(1),y_ub_tol,yl(2)];
y_lb_tol = flip(y_ub_tol);
 
line([0 0],[yl(1) yl(2)],'Color','black','LineStyle','--','LineWidth',0.3)
xticklabels([]);

nexttile(8);
exrange = [6 1 7]+11;
xlimits = [min([cell2mat(IE_error);lb_tol';ub_tol']*1.0) max([cell2mat(IE_error);lb_tol';ub_tol'])*1.0];
standardstring = "*I:E = 1:2";
experimentticks = ["I:E = 1:1";standardstring;"I:E = 1:3"];
tmp_indiv = flip(t_IE.error(exrange));
y = num2cell(1:numel(tmp_indiv));
y = y';
x = cellfun(@(x, y) [x(:) y*ones(size(x(:)))], tmp_indiv, y, 'UniformOutput', 0); % adding labels to the cells
X = vertcat(x{:});

%%% ERRORBAR %%%%%%%%%%%%%%%%%%%%%%%%%%%%%%%%%%%%%%%%%%%%
b = barh(1:ngroups,zeros(nbars,ngroups),'LineStyle','none');
hold on

% Get the x coordinate of the bars
y = nan(nbars,ngroups);
for i = 1:nbars
    y(i,:) = b(i).XEndPoints +0.2;
end
for j = 1:length(b)
    b(j).ShowBaseLine = 'off';
end
x = NaN(1,length(exrange));
sd = NaN(1,length(exrange));
mini = NaN(1,length(exrange));
maxi = NaN(1,length(exrange));
for i = 1:length(exrange)
    x(i) = IE(exrange(i)).meanerror;
    sd(i) = IE(exrange(i)).std;
    mini(i) = min(IE(exrange(i)).error);
    maxi(i) = max(IE(exrange(i)).error);
end
eminmax = errorbar(x,flip(y(iter,:)),(mini-x),(maxi-x),'horizontal',MarkerStyle,'Color',MarkerColor,'MarkerFaceColor',MarkerFaceColor);
eminmax.Bar.LineStyle = 'solid'; %dashed
eminmax.Bar.LineWidth = 0.75;
eminmax.MarkerSize = MarkerSize;
eminmax.CapSize = 0;
%%%%%%%%%%%%%%%%%%%%%%%%%%%%%%%%%%%%%%%%%%%%%%%%%%%%%%%%%
yticklabels([])
grid on
xlim(xlimits)
xticks (xticks_ie)
yl = ylim;
lb_tol_plot = lb_tol(exrange);
ub_tol_plot = ub_tol(exrange);
lb_tol_plot = repelem(lb_tol_plot,2);
ub_tol_plot = repelem(ub_tol_plot,2);
y_ub_tol = yl(1)+1:1:yl(2)-1;
y_ub_tol = repelem(y_ub_tol,2);
y_ub_tol = [yl(1),y_ub_tol,yl(2)];
y_lb_tol = flip(y_ub_tol);
 
line([0 0],[yl(1) yl(2)],'Color','black','LineStyle','--','LineWidth',0.3)
xticklabels([]);

nexttile(11);
exrange = [1 8 9]+11;
xlimits = [min([cell2mat(IE_error);lb_tol';ub_tol']*1.0) max([cell2mat(IE_error);lb_tol';ub_tol'])*1.0];
standardstring = "*normal lung";
experimentticks = [standardstring;"Stiff lung";"Stiffer lung"];
tmp_indiv = flip(t_IE.error(exrange));
y = num2cell(1:numel(tmp_indiv));
y = y';
x = cellfun(@(x, y) [x(:) y*ones(size(x(:)))], tmp_indiv, y, 'UniformOutput', 0); % adding labels to the cells
X = vertcat(x{:});

%%% ERRORBAR %%%%%%%%%%%%%%%%%%%%%%%%%%%%%%%%%%%%%%%%%%%%
b = barh(1:ngroups,zeros(nbars,ngroups),'LineStyle','none');
hold on

% Get the x coordinate of the bars
y = nan(nbars,ngroups);
for i = 1:nbars
    y(i,:) = b(i).XEndPoints +0.2;
end
for j = 1:length(b)
    b(j).ShowBaseLine = 'off';
end
x = NaN(1,length(exrange));
sd = NaN(1,length(exrange));
mini = NaN(1,length(exrange));
maxi = NaN(1,length(exrange));
for i = 1:length(exrange)
    x(i) = IE(exrange(i)).meanerror;
    sd(i) = IE(exrange(i)).std;
    mini(i) = min(IE(exrange(i)).error);
    maxi(i) = max(IE(exrange(i)).error);
end
eminmax = errorbar(x,flip(y(iter,:)),(mini-x),(maxi-x),'horizontal',MarkerStyle,'Color',MarkerColor,'MarkerFaceColor',MarkerFaceColor);
eminmax.Bar.LineStyle = 'solid'; %dashed
eminmax.Bar.LineWidth = 0.75;
eminmax.MarkerSize = MarkerSize;
eminmax.CapSize = 0;
%%%%%%%%%%%%%%%%%%%%%%%%%%%%%%%%%%%%%%%%%%%%%%%%%%%%%%%%%
yticklabels([])
grid on
xlim(xlimits)
xticks (xticks_ie)
yl = ylim;
lb_tol_plot = lb_tol(exrange);
ub_tol_plot = ub_tol(exrange);
lb_tol_plot = repelem(lb_tol_plot,2);
ub_tol_plot = repelem(ub_tol_plot,2);
y_ub_tol = yl(1)+1:1:yl(2)-1;
y_ub_tol = repelem(y_ub_tol,2);
y_ub_tol = [yl(1),y_ub_tol,yl(2)];
y_lb_tol = flip(y_ub_tol);
 
line([0 0],[yl(1) yl(2)],'Color','black','LineStyle','--','LineWidth',0.3)
xticklabels([]);

nexttile(14);
exrange = [1 10 11]+11;
xlimits = [min([cell2mat(IE_error);lb_tol';ub_tol']*1.0) max([cell2mat(IE_error);lb_tol';ub_tol'])*1.0];
standardstring = "*normal lung";
experimentticks = [standardstring;"Stiff lung";"Stiffer lung"];
tmp_indiv = flip(t_IE.error(exrange));
y = num2cell(1:numel(tmp_indiv));
y = y';
x = cellfun(@(x, y) [x(:) y*ones(size(x(:)))], tmp_indiv, y, 'UniformOutput', 0); % adding labels to the cells
X = vertcat(x{:});

%%% ERRORBAR %%%%%%%%%%%%%%%%%%%%%%%%%%%%%%%%%%%%%%%%%%%%
b = barh(1:ngroups,zeros(nbars,ngroups),'LineStyle','none');
hold on

% Get the x coordinate of the bars
y = nan(nbars,ngroups);
for i = 1:nbars
    y(i,:) = b(i).XEndPoints +0.2;
end
for j = 1:length(b)
    b(j).ShowBaseLine = 'off';
end
x = NaN(1,length(exrange));
sd = NaN(1,length(exrange));
mini = NaN(1,length(exrange));
maxi = NaN(1,length(exrange));
for i = 1:length(exrange)
    x(i) = IE(exrange(i)).meanerror;
    sd(i) = IE(exrange(i)).std;
    mini(i) = min(IE(exrange(i)).error);
    maxi(i) = max(IE(exrange(i)).error);
end
eminmax = errorbar(x,flip(y(iter,:)),(mini-x),(maxi-x),'horizontal',MarkerStyle,'Color',MarkerColor,'MarkerFaceColor',MarkerFaceColor);
eminmax.Bar.LineStyle = 'solid'; %dashed
eminmax.Bar.LineWidth = 0.75;
eminmax.MarkerSize = MarkerSize;
eminmax.CapSize = 0;
%%%%%%%%%%%%%%%%%%%%%%%%%%%%%%%%%%%%%%%%%%%%%%%%%%%%%%%%%
yticklabels([])
grid on
xlim(xlimits)
xticks (xticks_ie)
yl = ylim;
lb_tol_plot = lb_tol(exrange);
ub_tol_plot = ub_tol(exrange);
lb_tol_plot = repelem(lb_tol_plot,2);
ub_tol_plot = repelem(ub_tol_plot,2);
y_ub_tol = yl(1)+1:1:yl(2)-1;
y_ub_tol = repelem(y_ub_tol,2);
y_ub_tol = [yl(1),y_ub_tol,yl(2)];
y_lb_tol = flip(y_ub_tol);
 
line([0 0],[yl(1) yl(2)],'Color','black','LineStyle','--','LineWidth',0.3)
xlabel("IE error (E phase)")

nexttile(3);
exrange = [1 2 3]+22;
xlimits = [min([cell2mat(IE_error);lb_tol';ub_tol']*1.0) max([cell2mat(IE_error);lb_tol';ub_tol'])*1.0];
standardstring = "*RR = 10";
experimentticks = [standardstring;"RR = 15";"RR = 20"];
tmp_indiv = flip(t_IE.error(exrange));
y = num2cell(1:numel(tmp_indiv));
y = y';
x = cellfun(@(x, y) [x(:) y*ones(size(x(:)))], tmp_indiv, y, 'UniformOutput', 0); % adding labels to the cells
X = vertcat(x{:});

%%% ERRORBAR %%%%%%%%%%%%%%%%%%%%%%%%%%%%%%%%%%%%%%%%%%%%
b = barh(1:ngroups,zeros(nbars,ngroups),'LineStyle','none');
hold on

% Get the x coordinate of the bars
y = nan(nbars,ngroups);
for i = 1:nbars
    y(i,:) = b(i).XEndPoints +0.2;
end
for j = 1:length(b)
    b(j).ShowBaseLine = 'off';
end
x = NaN(1,length(exrange));
sd = NaN(1,length(exrange));
mini = NaN(1,length(exrange));
maxi = NaN(1,length(exrange));
for i = 1:length(exrange)
    x(i) = IE(exrange(i)).meanerror;
    sd(i) = IE(exrange(i)).std;
    mini(i) = min(IE(exrange(i)).error);
    maxi(i) = max(IE(exrange(i)).error);
end
eminmax = errorbar(x,flip(y(iter,:)),(mini-x),(maxi-x),'horizontal',MarkerStyle,'Color',MarkerColor,'MarkerFaceColor',MarkerFaceColor);
eminmax.Bar.LineStyle = 'solid'; %dashed
eminmax.Bar.LineWidth = 0.75;
eminmax.MarkerSize = MarkerSize;
eminmax.CapSize = 0;
%%%%%%%%%%%%%%%%%%%%%%%%%%%%%%%%%%%%%%%%%%%%%%%%%%%%%%%%%
if strcmp(typeofcontrol,"pressure")
    title("PIP = 30 cmH_{2}O")
end
if strcmp(typeofcontrol,"volume")
    title("Vt = 450 mL")
end

yticklabels([])
grid on
xlim(xlimits)
xticks (xticks_ie)
yl = ylim;
lb_tol_plot = lb_tol(exrange);
ub_tol_plot = ub_tol(exrange);
lb_tol_plot = repelem(lb_tol_plot,2);
ub_tol_plot = repelem(ub_tol_plot,2);
y_ub_tol = yl(1)+1:1:yl(2)-1;
y_ub_tol = repelem(y_ub_tol,2);
y_ub_tol = [yl(1),y_ub_tol,yl(2)];
y_lb_tol = flip(y_ub_tol);
 
l = line([0 0],[yl(1) yl(2)],'Color','black','LineStyle','--','LineWidth',0.3);
xticklabels([]);

nexttile(6);
exrange = [4 1 5]+22;
xlimits = [min([cell2mat(IE_error);lb_tol';ub_tol']*1.0) max([cell2mat(IE_error);lb_tol';ub_tol'])*1.0];
standardstring = "*PEEP = 10";
experimentticks = ["PEEP = 5";standardstring;"PEEP = 15"];
tmp_indiv = flip(t_IE.error(exrange));
y = num2cell(1:numel(tmp_indiv));
y = y';
x = cellfun(@(x, y) [x(:) y*ones(size(x(:)))], tmp_indiv, y, 'UniformOutput', 0); % adding labels to the cells
X = vertcat(x{:});

%%% ERRORBAR %%%%%%%%%%%%%%%%%%%%%%%%%%%%%%%%%%%%%%%%%%%%
b = barh(1:ngroups,zeros(nbars,ngroups),'LineStyle','none');
hold on

% Get the x coordinate of the bars
y = nan(nbars,ngroups);
for i = 1:nbars
    y(i,:) = b(i).XEndPoints +0.2;
end
for j = 1:length(b)
    b(j).ShowBaseLine = 'off';
end
x = NaN(1,length(exrange));
sd = NaN(1,length(exrange));
mini = NaN(1,length(exrange));
maxi = NaN(1,length(exrange));
for i = 1:length(exrange)
    x(i) = IE(exrange(i)).meanerror;
    sd(i) = IE(exrange(i)).std;
    mini(i) = min(IE(exrange(i)).error);
    maxi(i) = max(IE(exrange(i)).error);
end
eminmax = errorbar(x,flip(y(iter,:)),(mini-x),(maxi-x),'horizontal',MarkerStyle,'Color',MarkerColor,'MarkerFaceColor',MarkerFaceColor);
eminmax.Bar.LineStyle = 'solid'; %dashed
eminmax.Bar.LineWidth = 0.75;
eminmax.MarkerSize = MarkerSize;
eminmax.CapSize = 0;
%%%%%%%%%%%%%%%%%%%%%%%%%%%%%%%%%%%%%%%%%%%%%%%%%%%%%%%%%
yticklabels([])
grid on
xlim(xlimits)
xticks (xticks_ie)
yl = ylim;
lb_tol_plot = lb_tol(exrange);
ub_tol_plot = ub_tol(exrange);
lb_tol_plot = repelem(lb_tol_plot,2);
ub_tol_plot = repelem(ub_tol_plot,2);
y_ub_tol = yl(1)+1:1:yl(2)-1;
y_ub_tol = repelem(y_ub_tol,2);
y_ub_tol = [yl(1),y_ub_tol,yl(2)];
y_lb_tol = flip(y_ub_tol);
 
line([0 0],[yl(1) yl(2)],'Color','black','LineStyle','--','LineWidth',0.3)
xticklabels([]);

nexttile(9);
exrange = [6 1 7]+22;
xlimits = [min([cell2mat(IE_error);lb_tol';ub_tol']*1.0) max([cell2mat(IE_error);lb_tol';ub_tol'])*1.0];
standardstring = "*I:E = 1:2";
experimentticks = ["I:E = 1:1";standardstring;"I:E = 1:3"];
tmp_indiv = flip(t_IE.error(exrange));
y = num2cell(1:numel(tmp_indiv));
y = y';
x = cellfun(@(x, y) [x(:) y*ones(size(x(:)))], tmp_indiv, y, 'UniformOutput', 0); % adding labels to the cells
X = vertcat(x{:});

%%% ERRORBAR %%%%%%%%%%%%%%%%%%%%%%%%%%%%%%%%%%%%%%%%%%%%
b = barh(1:ngroups,zeros(nbars,ngroups),'LineStyle','none');
hold on

% Get the x coordinate of the bars
y = nan(nbars,ngroups);
for i = 1:nbars
    y(i,:) = b(i).XEndPoints +0.2;
end
for j = 1:length(b)
    b(j).ShowBaseLine = 'off';
end
x = NaN(1,length(exrange));
sd = NaN(1,length(exrange));
mini = NaN(1,length(exrange));
maxi = NaN(1,length(exrange));
for i = 1:length(exrange)
    x(i) = IE(exrange(i)).meanerror;
    sd(i) = IE(exrange(i)).std;
    mini(i) = min(IE(exrange(i)).error);
    maxi(i) = max(IE(exrange(i)).error);
end
eminmax = errorbar(x,flip(y(iter,:)),(mini-x),(maxi-x),'horizontal',MarkerStyle,'Color',MarkerColor,'MarkerFaceColor',MarkerFaceColor);
eminmax.Bar.LineStyle = 'solid'; %dashed
eminmax.Bar.LineWidth = 0.75;
eminmax.MarkerSize = MarkerSize;
eminmax.CapSize = 0;
%%%%%%%%%%%%%%%%%%%%%%%%%%%%%%%%%%%%%%%%%%%%%%%%%%%%%%%%%
yticklabels([])
grid on
xlim(xlimits)
xticks (xticks_ie)
yl = ylim;
lb_tol_plot = lb_tol(exrange);
ub_tol_plot = ub_tol(exrange);
lb_tol_plot = repelem(lb_tol_plot,2);
ub_tol_plot = repelem(ub_tol_plot,2);
y_ub_tol = yl(1)+1:1:yl(2)-1;
y_ub_tol = repelem(y_ub_tol,2);
y_ub_tol = [yl(1),y_ub_tol,yl(2)];
y_lb_tol = flip(y_ub_tol);
 
line([0 0],[yl(1) yl(2)],'Color','black','LineStyle','--','LineWidth',0.3)
xticklabels([]);

nexttile(12);
exrange = [1 8 9]+22;
xlimits = [min([cell2mat(IE_error);lb_tol';ub_tol']*1.0) max([cell2mat(IE_error);lb_tol';ub_tol'])*1.0];
standardstring = "*normal lung";
experimentticks = [standardstring;"Stiff lung";"Stiffer lung"];
tmp_indiv = flip(t_IE.error(exrange));
y = num2cell(1:numel(tmp_indiv));
y = y';
x = cellfun(@(x, y) [x(:) y*ones(size(x(:)))], tmp_indiv, y, 'UniformOutput', 0); % adding labels to the cells
X = vertcat(x{:});

%%% ERRORBAR %%%%%%%%%%%%%%%%%%%%%%%%%%%%%%%%%%%%%%%%%%%%
b = barh(1:ngroups,zeros(nbars,ngroups),'LineStyle','none');
hold on

% Get the x coordinate of the bars
y = nan(nbars,ngroups);
for i = 1:nbars
    y(i,:) = b(i).XEndPoints +0.2;
end
for j = 1:length(b)
    b(j).ShowBaseLine = 'off';
end
x = NaN(1,length(exrange));
sd = NaN(1,length(exrange));
mini = NaN(1,length(exrange));
maxi = NaN(1,length(exrange));
for i = 1:length(exrange)
    x(i) = IE(exrange(i)).meanerror;
    sd(i) = IE(exrange(i)).std;
    mini(i) = min(IE(exrange(i)).error);
    maxi(i) = max(IE(exrange(i)).error);
end
eminmax = errorbar(x,flip(y(iter,:)),(mini-x),(maxi-x),'horizontal',MarkerStyle,'Color',MarkerColor,'MarkerFaceColor',MarkerFaceColor);
eminmax.Bar.LineStyle = 'solid'; %dashed
eminmax.Bar.LineWidth = 0.75;
eminmax.MarkerSize = MarkerSize;
eminmax.CapSize = 0;
%%%%%%%%%%%%%%%%%%%%%%%%%%%%%%%%%%%%%%%%%%%%%%%%%%%%%%%%%
yticklabels([])
grid on
xlim(xlimits)
xticks (xticks_ie)
yl = ylim;
lb_tol_plot = lb_tol(exrange);
ub_tol_plot = ub_tol(exrange);
lb_tol_plot = repelem(lb_tol_plot,2);
ub_tol_plot = repelem(ub_tol_plot,2);
y_ub_tol = yl(1)+1:1:yl(2)-1;
y_ub_tol = repelem(y_ub_tol,2);
y_ub_tol = [yl(1),y_ub_tol,yl(2)];
y_lb_tol = flip(y_ub_tol);
 
l = line([0 0],[yl(1) yl(2)],'Color','black','LineStyle','--','LineWidth',0.3);
xticklabels([]);

nexttile(15);
exrange = [1 10 11]+22;
xlimits = [min([cell2mat(IE_error);lb_tol';ub_tol']*1.0) max([cell2mat(IE_error);lb_tol';ub_tol'])*1.0];
standardstring = "*normal lung";
experimentticks = [standardstring;"Stiff lung";"Stiffer lung"];
tmp_indiv = flip(t_IE.error(exrange));
y = num2cell(1:numel(tmp_indiv));
y = y';
x = cellfun(@(x, y) [x(:) y*ones(size(x(:)))], tmp_indiv, y, 'UniformOutput', 0); % adding labels to the cells
X = vertcat(x{:});

%%% ERRORBAR %%%%%%%%%%%%%%%%%%%%%%%%%%%%%%%%%%%%%%%%%%%%
b = barh(1:ngroups,zeros(nbars,ngroups),'LineStyle','none');
hold on

% Get the x coordinate of the bars
y = nan(nbars,ngroups);
for i = 1:nbars
    y(i,:) = b(i).XEndPoints +0.2;
end
for j = 1:length(b)
    b(j).ShowBaseLine = 'off';
end
x = NaN(1,length(exrange));
sd = NaN(1,length(exrange));
mini = NaN(1,length(exrange));
maxi = NaN(1,length(exrange));
for i = 1:length(exrange)
    x(i) = IE(exrange(i)).meanerror;
    sd(i) = IE(exrange(i)).std;
    mini(i) = min(IE(exrange(i)).error);
    maxi(i) = max(IE(exrange(i)).error);
end
eminmax = errorbar(x,flip(y(iter,:)),(mini-x),(maxi-x),'horizontal',MarkerStyle,'Color',MarkerColor,'MarkerFaceColor',MarkerFaceColor);
eminmax.Bar.LineStyle = 'solid'; %dashed
eminmax.Bar.LineWidth = 0.75;
eminmax.MarkerSize = MarkerSize;
eminmax.CapSize = 0;
%%%%%%%%%%%%%%%%%%%%%%%%%%%%%%%%%%%%%%%%%%%%%%%%%%%%%%%%%
yticklabels([])
grid on
xlim(xlimits)
xticks (xticks_ie)
yl = ylim;
lb_tol_plot = lb_tol(exrange);
ub_tol_plot = ub_tol(exrange);
lb_tol_plot = repelem(lb_tol_plot,2);
ub_tol_plot = repelem(ub_tol_plot,2);
y_ub_tol = yl(1)+1:1:yl(2)-1;
y_ub_tol = repelem(y_ub_tol,2);
y_ub_tol = [yl(1),y_ub_tol,yl(2)];
y_lb_tol = flip(y_ub_tol);
 
l = line([0 0],[yl(1) yl(2)],'Color','black','LineStyle','--','LineWidth',0.3);
xlabel("IE error (E phase)")

    fig_opts.save       = true;
    fig_opts.saveFolder = savefolder;
    fig_opts.width      = 16.5; % cm (double column)
    fig_opts.height     = 11.9;
    prepare_figure(fig_opts);
    save_figure(strcat(sessionname,"_",version,"_IE_error"), fig_opts);

% Reactivate warning
warning('on','MATLAB:handle_graphics:Layout:NoPositionSetInTiledChartLayout')
end %function
