# Supplementary material for: Testing of pandemic ventilators under early and agile development
Source: Front Med Technol. 2022 Aug 16;4:899328. doi: 10.3389/fmedt.2022.899328 (PMC9424737; doi:10.3389/fmedt.2022.899328)
Supplement: Supplementary file 3 [file Data_Sheet_2.ZIP › Accuracy of Controls Systems/02_Automated Code/00_Functions/Accuracy2Excel.m]

function Accuracy2Excel(sessionname,version,xlsxtemplate,typeofcontrol)
% Write from the accuracy.mat file to an Excel template, allowing easier
% interpretation, documentation and presentation of the results
%% Establish correct path settings
cd(fileparts(which(mfilename)));   % cd to this script's location
scriptfolder = pwd;                % save script location to cd back
cd('../../01_Data Storage/02_Accuracy from automated Code')
datafolder = pwd;
cd(scriptfolder)
cd('../../01_Data Storage/03_Accuracy Excel templates')
xlsxtemplatefolder = pwd;
cd(scriptfolder)
cd('../../01_Data Storage/04_Accuracy Excel filled in')
savefolder = pwd;
disp(strcat("Write to Excel: Accuracy evaluation for ",sessionname,"_",version))

%% Get .mat
matname = strcat("Accuracy_Results_",sessionname,"_",version,".mat");

cd(datafolder)
if isfile(matname)
    load(matname)
else
    disp("Could not find Accuracy .mat")
    return;
end
 
%% Copy template
spreadsheetfile = strcat("Accuracy_Results_",sessionname,"_",version,".xlsx");
cd(xlsxtemplatefolder)
copyfile(xlsxtemplate, spreadsheetfile);
movefile(spreadsheetfile,savefolder)
cd(savefolder)
%% Put data in table 

if exist('Vt_SFM3019','var')
    t_Vt = struct2table(Vt_SFM3019); % Use SFM3019 based Vt if recorded
else
    t_Vt = struct2table(Vt);
end
l = length(BPM);
t_PIP = struct2table(PIP);
t_PEEP = struct2table(PEEP);
t_BPM = struct2table(BPM);
t_IE = struct2table(IE);

Vt_MAE = t_Vt.MAE;
PIP_MAE = t_PIP.MAE;
PEEP_MAE = t_PEEP.MAE;
BPM_MAE = t_BPM.MAE;
IE_MAE = t_IE.MAE;

Vt_MAErel = t_Vt.MAErel;
PIP_MAErel = t_PIP.MAErel;
PEEP_MAErel = t_PEEP.MAErel;
BPM_MAErel = t_BPM.MAErel;
IE_MAErel = t_IE.MAErel;

Vt_mean = t_Vt.mean;
PIP_mean = t_PIP.mean;
BPM_mean = t_BPM.mean;
PEEP_mean = t_PEEP.mean;
IE_mean = t_IE.mean;

Vt_meanerror = t_Vt.meanerror;
PIP_meanerror = t_PIP.meanerror;
PEEP_meanerror = t_PEEP.meanerror;
BPM_meanerror = t_BPM.meanerror;
IE_meanerror = t_IE.meanerror;


Vt_minerror(l,1) = zeros;
PIP_minerror(l,1) = zeros;
PEEP_minerror(l,1) = zeros;
BPM_minerror(l,1) = zeros;
IE_minerror(l,1) = zeros;
for i = 1:l 
Vt_ind = find(min(abs(Vt_SFM3019(i).error))==abs(Vt_SFM3019(i).error),1,'first');
Vt_minerror(i,1) = Vt_SFM3019(i).error(Vt_ind);
PIP_ind = find(min(abs(PIP(i).error))==abs(PIP(i).error),1, 'first');
PIP_minerror(i,1) = PIP(i).error(PIP_ind);
PEEP_ind = find(min(abs(PEEP(i).error))==abs(PEEP(i).error),1, 'first');
PEEP_minerror(i,1) = PEEP(i).error(PEEP_ind);
BPM_ind = find(min(abs(BPM(i).error))==abs(BPM(i).error),1, 'first');
BPM_minerror(i,1) = BPM(i).error(BPM_ind);
IE_ind = find(min(abs(IE(i).error))==abs(IE(i).error),1, 'first');
IE_minerror(i,1) = IE(i).error(IE_ind);
end

Vt_maxerror(l,1) = zeros;
PIP_maxerror(l,1) = zeros;
PEEP_maxerror(l,1) = zeros;
BPM_maxerror(l,1) = zeros;
IE_maxerror(l,1) = zeros;
for i = 1:l 
Vt_ind = find(max(abs(Vt_SFM3019(i).error))==abs(Vt_SFM3019(i).error),1,'first');
Vt_maxerror(i,1) = Vt_SFM3019(i).error(Vt_ind);
PIP_ind = find(max(abs(PIP(i).error))==abs(PIP(i).error),1, 'first');
PIP_maxerror(i,1) = PIP(i).error(PIP_ind);
PEEP_ind = find(max(abs(PEEP(i).error))==abs(PEEP(i).error),1, 'first');
PEEP_maxerror(i,1) = PEEP(i).error(PEEP_ind);
BPM_ind = find(max(abs(BPM(i).error))==abs(BPM(i).error),1, 'first');
BPM_maxerror(i,1) = BPM(i).error(BPM_ind);
IE_ind = find(max(abs(IE(i).error))==abs(IE(i).error),1, 'first');
IE_maxerror(i,1) = IE(i).error(IE_ind);
end

Vt_std = t_Vt.std;
PIP_std = t_PIP.std;
PEEP_std = t_PEEP.std;
BPM_std = t_BPM.std;
IE_std = t_IE.std;
 
%% Write data to spreadsheet

if strcmp(xlsxtemplate,"Accuracy_template_VolumeControl_v4.xlsx") && strcmp(typeofcontrol,"volume")
    % Vt MAErel
    T = Vt_MAErel(1:9);
    writematrix(T,spreadsheetfile,'Sheet',1,'Range','C6')
    T = Vt_MAErel(10:18);
    writematrix(T,spreadsheetfile,'Sheet',1,'Range','C16')
    T = Vt_MAErel(19:27);
    writematrix(T,spreadsheetfile,'Sheet',1,'Range','C26')
    % Vt ME
    T = Vt_meanerror(1:9);
    writematrix(T,spreadsheetfile,'Sheet',1,'Range','E6')
    T = Vt_meanerror(10:18);
    writematrix(T,spreadsheetfile,'Sheet',1,'Range','E16')
    T = Vt_meanerror(19:27);
    writematrix(T,spreadsheetfile,'Sheet',1,'Range','E26')
    % Vt mean measured
    T = Vt_mean(1:9);
    writematrix(T,spreadsheetfile,'Sheet',1,'Range','Z6')
    T = Vt_mean(10:18);
    writematrix(T,spreadsheetfile,'Sheet',1,'Range','Z16')
    T = Vt_mean(19:27);
    writematrix(T,spreadsheetfile,'Sheet',1,'Range','Z26')

    % BPM MAErel
    T = BPM_MAErel(1:9);
    writematrix(T,spreadsheetfile,'Sheet',1,'Range','G6')
    T = BPM_MAErel(10:18);
    writematrix(T,spreadsheetfile,'Sheet',1,'Range','G16')
    T = BPM_MAErel(19:27);
    writematrix(T,spreadsheetfile,'Sheet',1,'Range','G26')
    % BPM ME
    T = BPM_meanerror(1:9);
    writematrix(T,spreadsheetfile,'Sheet',1,'Range','I6')
    T = BPM_meanerror(10:18);
    writematrix(T,spreadsheetfile,'Sheet',1,'Range','I16')
    T = BPM_meanerror(19:27);
    writematrix(T,spreadsheetfile,'Sheet',1,'Range','I26')
    % BPM mean measured
    T = BPM_mean(1:9);
    writematrix(T,spreadsheetfile,'Sheet',1,'Range','AB6')
    T = BPM_mean(10:18);
    writematrix(T,spreadsheetfile,'Sheet',1,'Range','AB16')
    T = BPM_mean(19:27);
    writematrix(T,spreadsheetfile,'Sheet',1,'Range','AB26')

    % PEEP MAErel
    T = PEEP_MAErel(1:9);
    writematrix(T,spreadsheetfile,'Sheet',1,'Range','K6')
    T = PEEP_MAErel(10:18);
    writematrix(T,spreadsheetfile,'Sheet',1,'Range','K16')
    T = PEEP_MAErel(19:27);
    writematrix(T,spreadsheetfile,'Sheet',1,'Range','K26')
    % PEEP ME
    T = PEEP_meanerror(1:9);
    writematrix(T,spreadsheetfile,'Sheet',1,'Range','M6')
    T = PEEP_meanerror(10:18);
    writematrix(T,spreadsheetfile,'Sheet',1,'Range','M16')
    T = PEEP_meanerror(19:27);
    writematrix(T,spreadsheetfile,'Sheet',1,'Range','M26')
    % PEEP mean measured
    T = PEEP_mean(1:9);
    writematrix(T,spreadsheetfile,'Sheet',1,'Range','AD6')
    T = PEEP_mean(10:18);
    writematrix(T,spreadsheetfile,'Sheet',1,'Range','AD16')
    T = PEEP_mean(19:27);
    writematrix(T,spreadsheetfile,'Sheet',1,'Range','AD26')

    % IE MAErel
    T = IE_MAErel(1:9);
    writematrix(T,spreadsheetfile,'Sheet',1,'Range','O6')
    T = IE_MAErel(10:18);
    writematrix(T,spreadsheetfile,'Sheet',1,'Range','O16')
    T = IE_MAErel(19:27);
    writematrix(T,spreadsheetfile,'Sheet',1,'Range','O26')
    % IE mean measured
    T = IE_mean(1:9);
    writematrix(T,spreadsheetfile,'Sheet',1,'Range','R6')
    T = IE_mean(10:18);
    writematrix(T,spreadsheetfile,'Sheet',1,'Range','R16')
    T = IE_mean(19:27);
    writematrix(T,spreadsheetfile,'Sheet',1,'Range','R26')
    

    
    % PIP mean measured
    T = PIP_mean(1:9);
    writematrix(T,spreadsheetfile,'Sheet',1,'Range','T6')
    T = PIP_mean(10:18);
    writematrix(T,spreadsheetfile,'Sheet',1,'Range','T16')
    T = PIP_mean(19:27);
    writematrix(T,spreadsheetfile,'Sheet',1,'Range','T26')
end

if strcmp(xlsxtemplate,"Accuracy_template_VolumeControl_v5.xlsx") && strcmp(typeofcontrol,"volume")
    % Vt MAErel
    T = Vt_MAErel(1:11);
    writematrix(T,spreadsheetfile,'Sheet',1,'Range','C6')
    T = Vt_MAErel(12:22);
    writematrix(T,spreadsheetfile,'Sheet',1,'Range','C18')
    T = Vt_MAErel(23:33);
    writematrix(T,spreadsheetfile,'Sheet',1,'Range','C30')
    % Vt ME
    T = Vt_meanerror(1:11);
    writematrix(T,spreadsheetfile,'Sheet',1,'Range','E6')
    T = Vt_meanerror(12:22);
    writematrix(T,spreadsheetfile,'Sheet',1,'Range','E18')
    T = Vt_meanerror(23:33);
    writematrix(T,spreadsheetfile,'Sheet',1,'Range','E30')
    % Vt mean measured
    T = Vt_mean(1:11);
    writematrix(T,spreadsheetfile,'Sheet',1,'Range','Z6')
    T = Vt_mean(12:22);
    writematrix(T,spreadsheetfile,'Sheet',1,'Range','Z18')
    T = Vt_mean(23:33);
    writematrix(T,spreadsheetfile,'Sheet',1,'Range','Z30')

    % BPM MAErel
    T = BPM_MAErel(1:11);
    writematrix(T,spreadsheetfile,'Sheet',1,'Range','G6')
    T = BPM_MAErel(12:22);
    writematrix(T,spreadsheetfile,'Sheet',1,'Range','G18')
    T = BPM_MAErel(23:33);
    writematrix(T,spreadsheetfile,'Sheet',1,'Range','G30')
    % BPM ME
    T = BPM_meanerror(1:11);
    writematrix(T,spreadsheetfile,'Sheet',1,'Range','I6')
    T = BPM_meanerror(12:22);
    writematrix(T,spreadsheetfile,'Sheet',1,'Range','I18')
    T = BPM_meanerror(23:33);
    writematrix(T,spreadsheetfile,'Sheet',1,'Range','I30')
    % BPM mean measured
    T = BPM_mean(1:11);
    writematrix(T,spreadsheetfile,'Sheet',1,'Range','AB6')
    T = BPM_mean(12:22);
    writematrix(T,spreadsheetfile,'Sheet',1,'Range','AB18')
    T = BPM_mean(23:33);
    writematrix(T,spreadsheetfile,'Sheet',1,'Range','AB30')

    % PEEP MAErel
    T = PEEP_MAErel(1:11);
    writematrix(T,spreadsheetfile,'Sheet',1,'Range','K6')
    T = PEEP_MAErel(12:22);
    writematrix(T,spreadsheetfile,'Sheet',1,'Range','K18')
    T = PEEP_MAErel(23:33);
    writematrix(T,spreadsheetfile,'Sheet',1,'Range','K30')
    % PEEP ME
    T = PEEP_meanerror(1:11);
    writematrix(T,spreadsheetfile,'Sheet',1,'Range','M6')
    T = PEEP_meanerror(12:22);
    writematrix(T,spreadsheetfile,'Sheet',1,'Range','M18')
    T = PEEP_meanerror(23:33);
    writematrix(T,spreadsheetfile,'Sheet',1,'Range','M30')
    % PEEP mean measured
    T = PEEP_mean(1:9);
    writematrix(T,spreadsheetfile,'Sheet',1,'Range','AD6')
    T = PEEP_mean(12:22);
    writematrix(T,spreadsheetfile,'Sheet',1,'Range','AD18')
    T = PEEP_mean(23:33);
    writematrix(T,spreadsheetfile,'Sheet',1,'Range','AD30')

    % IE MAErel
    T = IE_MAErel(1:11);
    writematrix(T,spreadsheetfile,'Sheet',1,'Range','O6')
    T = IE_MAErel(12:22);
    writematrix(T,spreadsheetfile,'Sheet',1,'Range','O18')
    T = IE_MAErel(23:33);
    writematrix(T,spreadsheetfile,'Sheet',1,'Range','O30')
    % IE mean measured
    T = IE_mean(1:11);
    writematrix(T,spreadsheetfile,'Sheet',1,'Range','R6')
    T = IE_mean(12:22);
    writematrix(T,spreadsheetfile,'Sheet',1,'Range','R18')
    T = IE_mean(23:33);
    writematrix(T,spreadsheetfile,'Sheet',1,'Range','R30')
    
    % PIP mean measured
    T = PIP_mean(1:11);
    writematrix(T,spreadsheetfile,'Sheet',1,'Range','T6')
    T = PIP_mean(12:22);
    writematrix(T,spreadsheetfile,'Sheet',1,'Range','T18')
    T = PIP_mean(23:33);
    writematrix(T,spreadsheetfile,'Sheet',1,'Range','T30')
end


if strcmp(xlsxtemplate,"Accuracy_template_PressureControl_v5.xlsx") && strcmp(typeofcontrol,"pressure")
    % PIP MAErel
    T = PIP_MAErel(1:11);
    writematrix(T,spreadsheetfile,'Sheet',1,'Range','C6')
    T = PIP_MAErel(12:22);
    writematrix(T,spreadsheetfile,'Sheet',1,'Range','C18')
    T = PIP_MAErel(23:33);
    writematrix(T,spreadsheetfile,'Sheet',1,'Range','C30')
    % PIP ME
    T = PIP_meanerror(1:11);
    writematrix(T,spreadsheetfile,'Sheet',1,'Range','E6')
    T = PIP_meanerror(12:22);
    writematrix(T,spreadsheetfile,'Sheet',1,'Range','E18')
    T = PIP_meanerror(23:33);
    writematrix(T,spreadsheetfile,'Sheet',1,'Range','E30')
    % PIP mean measured
    T = PIP_mean(1:11);
    writematrix(T,spreadsheetfile,'Sheet',1,'Range','Y6')
    T = PIP_mean(12:22);
    writematrix(T,spreadsheetfile,'Sheet',1,'Range','Y18')
    T = PIP_mean(23:33);
    writematrix(T,spreadsheetfile,'Sheet',1,'Range','Y30')

    % BPM MAErel
    T = BPM_MAErel(1:11);
    writematrix(T,spreadsheetfile,'Sheet',1,'Range','G6')
    T = BPM_MAErel(12:22);
    writematrix(T,spreadsheetfile,'Sheet',1,'Range','G18')
    T = BPM_MAErel(23:33);
    writematrix(T,spreadsheetfile,'Sheet',1,'Range','G30')
    % BPM ME
    T = BPM_meanerror(1:11);
    writematrix(T,spreadsheetfile,'Sheet',1,'Range','I6')
    T = BPM_meanerror(12:22);
    writematrix(T,spreadsheetfile,'Sheet',1,'Range','I18')
    T = BPM_meanerror(23:33);
    writematrix(T,spreadsheetfile,'Sheet',1,'Range','I30')
    % BPM mean measured
    T = BPM_mean(1:11);
    writematrix(T,spreadsheetfile,'Sheet',1,'Range','AA6')
    T = BPM_mean(12:22);
    writematrix(T,spreadsheetfile,'Sheet',1,'Range','AA18')
    T = BPM_mean(23:33);
    writematrix(T,spreadsheetfile,'Sheet',1,'Range','AA30')

    % PEEP MAErel
    T = PEEP_MAErel(1:11);
    writematrix(T,spreadsheetfile,'Sheet',1,'Range','K6')
    T = PEEP_MAErel(12:22);
    writematrix(T,spreadsheetfile,'Sheet',1,'Range','K18')
    T = PEEP_MAErel(23:33);
    writematrix(T,spreadsheetfile,'Sheet',1,'Range','K30')
    % PEEP ME
    T = PEEP_meanerror(1:11);
    writematrix(T,spreadsheetfile,'Sheet',1,'Range','M6')
    T = PEEP_meanerror(12:22);
    writematrix(T,spreadsheetfile,'Sheet',1,'Range','M18')
    T = PEEP_meanerror(23:33);
    writematrix(T,spreadsheetfile,'Sheet',1,'Range','M30')
    % PEEP mean measured
    T = PEEP_mean(1:11);
    writematrix(T,spreadsheetfile,'Sheet',1,'Range','AC6')
    T = PEEP_mean(12:22);
    writematrix(T,spreadsheetfile,'Sheet',1,'Range','AC18')
    T = PEEP_mean(23:33);
    writematrix(T,spreadsheetfile,'Sheet',1,'Range','AC30')

    % IE MAErel
    T = IE_MAErel(1:11);
    writematrix(T,spreadsheetfile,'Sheet',1,'Range','O6')
    T = IE_MAErel(12:22);
    writematrix(T,spreadsheetfile,'Sheet',1,'Range','O18')
    T = IE_MAErel(23:33);
    writematrix(T,spreadsheetfile,'Sheet',1,'Range','O30')
    % IE mean measured
    T = IE_mean(1:11);
    writematrix(T,spreadsheetfile,'Sheet',1,'Range','R6')
    T = IE_mean(12:22);
    writematrix(T,spreadsheetfile,'Sheet',1,'Range','R18')
    T = IE_mean(23:33);
    writematrix(T,spreadsheetfile,'Sheet',1,'Range','R30')
    
    % Vt mean measured
    T = Vt_mean(1:11);
    writematrix(T,spreadsheetfile,'Sheet',1,'Range','T6')
    T = Vt_mean(12:22);
    writematrix(T,spreadsheetfile,'Sheet',1,'Range','T18')
    T = Vt_mean(23:33);
    writematrix(T,spreadsheetfile,'Sheet',1,'Range','T30')
end

if strcmp(xlsxtemplate,"Accuracy_template_VolumeControl_v6.xlsx") && strcmp(typeofcontrol,"volume")
    % Vt MAErel
    T = Vt_MAErel(1:11);
    writematrix(T,spreadsheetfile,'Sheet',1,'Range','C6')
    T = Vt_MAErel(12:22);
    writematrix(T,spreadsheetfile,'Sheet',1,'Range','C18')
    T = Vt_MAErel(23:33);
    writematrix(T,spreadsheetfile,'Sheet',1,'Range','C30')
    % Vt ME
    T = Vt_meanerror(1:11);
    writematrix(T,spreadsheetfile,'Sheet',1,'Range','E6')
    T = Vt_meanerror(12:22);
    writematrix(T,spreadsheetfile,'Sheet',1,'Range','E18')
    T = Vt_meanerror(23:33);
    writematrix(T,spreadsheetfile,'Sheet',1,'Range','E30')
    % Vt mean measured
    T = Vt_mean(1:11);
    writematrix(T,spreadsheetfile,'Sheet',1,'Range','Z6')
    T = Vt_mean(12:22);
    writematrix(T,spreadsheetfile,'Sheet',1,'Range','Z18')
    T = Vt_mean(23:33);
    writematrix(T,spreadsheetfile,'Sheet',1,'Range','Z30')

    % BPM MAErel
    T = BPM_MAErel(1:11);
    writematrix(T,spreadsheetfile,'Sheet',1,'Range','G6')
    T = BPM_MAErel(12:22);
    writematrix(T,spreadsheetfile,'Sheet',1,'Range','G18')
    T = BPM_MAErel(23:33);
    writematrix(T,spreadsheetfile,'Sheet',1,'Range','G30')
    % BPM ME
    T = BPM_meanerror(1:11);
    writematrix(T,spreadsheetfile,'Sheet',1,'Range','I6')
    T = BPM_meanerror(12:22);
    writematrix(T,spreadsheetfile,'Sheet',1,'Range','I18')
    T = BPM_meanerror(23:33);
    writematrix(T,spreadsheetfile,'Sheet',1,'Range','I30')
    % BPM mean measured
    T = BPM_mean(1:11);
    writematrix(T,spreadsheetfile,'Sheet',1,'Range','AB6')
    T = BPM_mean(12:22);
    writematrix(T,spreadsheetfile,'Sheet',1,'Range','AB18')
    T = BPM_mean(23:33);
    writematrix(T,spreadsheetfile,'Sheet',1,'Range','AB30')

    % PEEP MAErel
    T = PEEP_MAErel(1:11);
    writematrix(T,spreadsheetfile,'Sheet',1,'Range','K6')
    T = PEEP_MAErel(12:22);
    writematrix(T,spreadsheetfile,'Sheet',1,'Range','K18')
    T = PEEP_MAErel(23:33);
    writematrix(T,spreadsheetfile,'Sheet',1,'Range','K30')
    % PEEP ME
    T = PEEP_meanerror(1:11);
    writematrix(T,spreadsheetfile,'Sheet',1,'Range','M6')
    T = PEEP_meanerror(12:22);
    writematrix(T,spreadsheetfile,'Sheet',1,'Range','M18')
    T = PEEP_meanerror(23:33);
    writematrix(T,spreadsheetfile,'Sheet',1,'Range','M30')
    % PEEP mean measured
    T = PEEP_mean(1:9);
    writematrix(T,spreadsheetfile,'Sheet',1,'Range','AD6')
    T = PEEP_mean(12:22);
    writematrix(T,spreadsheetfile,'Sheet',1,'Range','AD18')
    T = PEEP_mean(23:33);
    writematrix(T,spreadsheetfile,'Sheet',1,'Range','AD30')

    % IE MAErel
    T = IE_MAErel(1:11);
    writematrix(T,spreadsheetfile,'Sheet',1,'Range','O6')
    T = IE_MAErel(12:22);
    writematrix(T,spreadsheetfile,'Sheet',1,'Range','O18')
    T = IE_MAErel(23:33);
    writematrix(T,spreadsheetfile,'Sheet',1,'Range','O30')
    % IE mean measured
    T = IE_mean(1:11);
    writematrix(T,spreadsheetfile,'Sheet',1,'Range','R6')
    T = IE_mean(12:22);
    writematrix(T,spreadsheetfile,'Sheet',1,'Range','R18')
    T = IE_mean(23:33);
    writematrix(T,spreadsheetfile,'Sheet',1,'Range','R30')
    
    % PIP mean measured
    T = PIP_mean(1:11);
    writematrix(T,spreadsheetfile,'Sheet',1,'Range','T6')
    T = PIP_mean(12:22);
    writematrix(T,spreadsheetfile,'Sheet',1,'Range','T18')
    T = PIP_mean(23:33);
    writematrix(T,spreadsheetfile,'Sheet',1,'Range','T30')
end

if strcmp(xlsxtemplate,"Accuracy_template_VolumeControl_v7.xlsx") && strcmp(typeofcontrol,"volume")
    % Vt MAErel
    T = Vt_MAErel(1:9);
    writematrix(T,spreadsheetfile,'Sheet',1,'Range','C6')
    T = Vt_MAErel(10:18);
    writematrix(T,spreadsheetfile,'Sheet',1,'Range','C16')
    T = Vt_MAErel(19:27);
    writematrix(T,spreadsheetfile,'Sheet',1,'Range','C26')
    % Vt ME
    T = Vt_meanerror(1:9);
    writematrix(T,spreadsheetfile,'Sheet',1,'Range','E6')
    T = Vt_meanerror(10:18);
    writematrix(T,spreadsheetfile,'Sheet',1,'Range','E16')
    T = Vt_meanerror(19:27);
    writematrix(T,spreadsheetfile,'Sheet',1,'Range','E26')
    % Vt mean measured
    T = Vt_mean(1:9);
    writematrix(T,spreadsheetfile,'Sheet',1,'Range','Z6')
    T = Vt_mean(10:18);
    writematrix(T,spreadsheetfile,'Sheet',1,'Range','Z16')
    T = Vt_mean(19:27);
    writematrix(T,spreadsheetfile,'Sheet',1,'Range','Z26')

    % BPM MAErel
    T = BPM_MAErel(1:9);
    writematrix(T,spreadsheetfile,'Sheet',1,'Range','G6')
    T = BPM_MAErel(10:18);
    writematrix(T,spreadsheetfile,'Sheet',1,'Range','G16')
    T = BPM_MAErel(19:27);
    writematrix(T,spreadsheetfile,'Sheet',1,'Range','G26')
    % BPM ME
    T = BPM_meanerror(1:9);
    writematrix(T,spreadsheetfile,'Sheet',1,'Range','I6')
    T = BPM_meanerror(10:18);
    writematrix(T,spreadsheetfile,'Sheet',1,'Range','I16')
    T = BPM_meanerror(19:27);
    writematrix(T,spreadsheetfile,'Sheet',1,'Range','I26')
    % BPM mean measured
    T = BPM_mean(1:9);
    writematrix(T,spreadsheetfile,'Sheet',1,'Range','AB6')
    T = BPM_mean(10:18);
    writematrix(T,spreadsheetfile,'Sheet',1,'Range','AB16')
    T = BPM_mean(19:27);
    writematrix(T,spreadsheetfile,'Sheet',1,'Range','AB26')

    % PEEP MAErel
    T = PEEP_MAErel(1:9);
    writematrix(T,spreadsheetfile,'Sheet',1,'Range','K6')
    T = PEEP_MAErel(10:18);
    writematrix(T,spreadsheetfile,'Sheet',1,'Range','K16')
    T = PEEP_MAErel(19:27);
    writematrix(T,spreadsheetfile,'Sheet',1,'Range','K26')
    % PEEP ME
    T = PEEP_meanerror(1:9);
    writematrix(T,spreadsheetfile,'Sheet',1,'Range','M6')
    T = PEEP_meanerror(10:18);
    writematrix(T,spreadsheetfile,'Sheet',1,'Range','M16')
    T = PEEP_meanerror(19:27);
    writematrix(T,spreadsheetfile,'Sheet',1,'Range','M26')
    % PEEP mean measured
    T = PEEP_mean(1:9);
    writematrix(T,spreadsheetfile,'Sheet',1,'Range','AD6')
    T = PEEP_mean(10:18);
    writematrix(T,spreadsheetfile,'Sheet',1,'Range','AD16')
    T = PEEP_mean(19:27);
    writematrix(T,spreadsheetfile,'Sheet',1,'Range','AD26')

    % IE MAErel
    T = IE_MAErel(1:9);
    writematrix(T,spreadsheetfile,'Sheet',1,'Range','O6')
    T = IE_MAErel(10:18);
    writematrix(T,spreadsheetfile,'Sheet',1,'Range','O16')
    T = IE_MAErel(19:27);
    writematrix(T,spreadsheetfile,'Sheet',1,'Range','O26')
    % IE mean measured
    T = IE_mean(1:9);
    writematrix(T,spreadsheetfile,'Sheet',1,'Range','R6')
    T = IE_mean(10:18);
    writematrix(T,spreadsheetfile,'Sheet',1,'Range','R16')
    T = IE_mean(19:27);
    writematrix(T,spreadsheetfile,'Sheet',1,'Range','R26')
    
    % PIP mean measured
    T = PIP_mean(1:9);
    writematrix(T,spreadsheetfile,'Sheet',1,'Range','T6')
    T = PIP_mean(10:18);
    writematrix(T,spreadsheetfile,'Sheet',1,'Range','T16')
    T = PIP_mean(19:27);
    writematrix(T,spreadsheetfile,'Sheet',1,'Range','T26')
end
if strcmp(xlsxtemplate,"Accuracy_template_VolumeControl_v8.xlsx") && strcmp(typeofcontrol,"volume")
    % Vt MAErel
    T = Vt_MAErel(1:11);
    writematrix(T,spreadsheetfile,'Sheet',1,'Range','C6')
    % Vt ME
    T = Vt_meanerror(1:11);
    writematrix(T,spreadsheetfile,'Sheet',1,'Range','E6')
    % Vt mean measured
    T = Vt_mean(1:11);
    writematrix(T,spreadsheetfile,'Sheet',1,'Range','Z6')

    % BPM MAErel
    T = BPM_MAErel(1:11);
    writematrix(T,spreadsheetfile,'Sheet',1,'Range','G6')
    % BPM ME
    T = BPM_meanerror(1:11);
    writematrix(T,spreadsheetfile,'Sheet',1,'Range','I6')
    % BPM mean measured
    T = BPM_mean(1:11);
    writematrix(T,spreadsheetfile,'Sheet',1,'Range','AB6')

    % PEEP MAErel
    T = PEEP_MAErel(1:11);
    writematrix(T,spreadsheetfile,'Sheet',1,'Range','K6')
    % PEEP ME
    T = PEEP_meanerror(1:11);
    writematrix(T,spreadsheetfile,'Sheet',1,'Range','M6')
    % PEEP mean measured
    T = PEEP_mean(1:9);
    writematrix(T,spreadsheetfile,'Sheet',1,'Range','AD6')

    % IE MAErel
    T = IE_MAErel(1:11);
    writematrix(T,spreadsheetfile,'Sheet',1,'Range','O6')
    % IE mean measured
    T = IE_mean(1:11);
    writematrix(T,spreadsheetfile,'Sheet',1,'Range','R6')

    % PIP mean measured
    T = PIP_mean(1:11);
    writematrix(T,spreadsheetfile,'Sheet',1,'Range','T6')
end

if strcmp(xlsxtemplate,"Accuracy_template_PressureControl_minmax_v1.xlsx") && strcmp(typeofcontrol,"pressure")
    % PIP meanerror (ME)
    T = PIP_meanerror(1:11);
    writematrix(T,spreadsheetfile,'Sheet',1,'Range','C6')
    T = PIP_meanerror(12:22);
    writematrix(T,spreadsheetfile,'Sheet',1,'Range','C18')
    T = PIP_meanerror(23:33);
    writematrix(T,spreadsheetfile,'Sheet',1,'Range','C30')
    % PIP max error
    T = PIP_maxerror(1:11);
    writematrix(T,spreadsheetfile,'Sheet',1,'Range','D6')
    T = PIP_maxerror(12:22);
    writematrix(T,spreadsheetfile,'Sheet',1,'Range','D18')
    T = PIP_maxerror(23:33);
    writematrix(T,spreadsheetfile,'Sheet',1,'Range','D30')
    % PIP min error
    T = PIP_minerror(1:11);
    writematrix(T,spreadsheetfile,'Sheet',1,'Range','E6')
    T = PIP_minerror(12:22);
    writematrix(T,spreadsheetfile,'Sheet',1,'Range','E18')
    T = PIP_minerror(23:33);
    writematrix(T,spreadsheetfile,'Sheet',1,'Range','E30')

    % PEEP mean error (ME)
    T = PEEP_meanerror(1:11);
    writematrix(T,spreadsheetfile,'Sheet',1,'Range','G6')
    T = PEEP_meanerror(12:22);
    writematrix(T,spreadsheetfile,'Sheet',1,'Range','G18')
    T = PEEP_meanerror(23:33);
    writematrix(T,spreadsheetfile,'Sheet',1,'Range','G30')
    % PEEP max error
    T = PEEP_maxerror(1:11);
    writematrix(T,spreadsheetfile,'Sheet',1,'Range','H6')
    T = PEEP_maxerror(12:22);
    writematrix(T,spreadsheetfile,'Sheet',1,'Range','H18')
    T = PEEP_maxerror(23:33);
    writematrix(T,spreadsheetfile,'Sheet',1,'Range','H30')
    % PEEP min error
    T = PEEP_minerror(1:11);
    writematrix(T,spreadsheetfile,'Sheet',1,'Range','I6')
    T = PEEP_minerror(12:22);
    writematrix(T,spreadsheetfile,'Sheet',1,'Range','I18')
    T = PEEP_minerror(23:33);
    writematrix(T,spreadsheetfile,'Sheet',1,'Range','I30')
    
    % BPM mean error (ME)
    T = BPM_meanerror(1:11);
    writematrix(T,spreadsheetfile,'Sheet',1,'Range','K6')
    T = BPM_meanerror(12:22);
    writematrix(T,spreadsheetfile,'Sheet',1,'Range','K18')
    T = BPM_meanerror(23:33);
    writematrix(T,spreadsheetfile,'Sheet',1,'Range','K30')
    % BPM max error
    T = BPM_minerror(1:11);
    writematrix(T,spreadsheetfile,'Sheet',1,'Range','L6')
    T = BPM_minerror(12:22);
    writematrix(T,spreadsheetfile,'Sheet',1,'Range','L18')
    T = BPM_minerror(23:33);
    writematrix(T,spreadsheetfile,'Sheet',1,'Range','L30')
    % BPM min error
    T = BPM_maxerror(1:11);
    writematrix(T,spreadsheetfile,'Sheet',1,'Range','M6')
    T = BPM_maxerror(12:22);
    writematrix(T,spreadsheetfile,'Sheet',1,'Range','M18')
    T = BPM_maxerror(23:33);
    writematrix(T,spreadsheetfile,'Sheet',1,'Range','M30')

    % IE mean error (ME)
    T = IE_meanerror(1:11);
    writematrix(T,spreadsheetfile,'Sheet',1,'Range','O6')
    T = IE_meanerror(12:22);
    writematrix(T,spreadsheetfile,'Sheet',1,'Range','O18')
    T = IE_meanerror(23:33);
    writematrix(T,spreadsheetfile,'Sheet',1,'Range','O30')
    % IE mean measured
    T = IE_maxerror(1:11);
    writematrix(T,spreadsheetfile,'Sheet',1,'Range','P6')
    T = IE_maxerror(12:22);
    writematrix(T,spreadsheetfile,'Sheet',1,'Range','P18')
    T = IE_maxerror(23:33);
    writematrix(T,spreadsheetfile,'Sheet',1,'Range','P30')
    % IE mean measured
    T = IE_minerror(1:11);
    writematrix(T,spreadsheetfile,'Sheet',1,'Range','Q6')
    T = IE_minerror(12:22);
    writematrix(T,spreadsheetfile,'Sheet',1,'Range','Q18')
    T = IE_minerror(23:33);
    writematrix(T,spreadsheetfile,'Sheet',1,'Range','Q30')
    
end

if strcmp(xlsxtemplate,"Accuracy_template_VolumeControl_minmax_v1.xlsx") && strcmp(typeofcontrol,"volume")
    % PIP meanerror (ME)
    T = Vt_meanerror(1:11);
    writematrix(T,spreadsheetfile,'Sheet',1,'Range','C6')
    T = Vt_meanerror(12:22);
    writematrix(T,spreadsheetfile,'Sheet',1,'Range','C18')
    T = Vt_meanerror(23:33);
    writematrix(T,spreadsheetfile,'Sheet',1,'Range','C30')
    % PIP max error
    T = Vt_maxerror(1:11);
    writematrix(T,spreadsheetfile,'Sheet',1,'Range','D6')
    T = Vt_maxerror(12:22);
    writematrix(T,spreadsheetfile,'Sheet',1,'Range','D18')
    T = Vt_maxerror(23:33);
    writematrix(T,spreadsheetfile,'Sheet',1,'Range','D30')
    % PIP min error
    T = Vt_minerror(1:11);
    writematrix(T,spreadsheetfile,'Sheet',1,'Range','E6')
    T = Vt_minerror(12:22);
    writematrix(T,spreadsheetfile,'Sheet',1,'Range','E18')
    T = Vt_minerror(23:33);
    writematrix(T,spreadsheetfile,'Sheet',1,'Range','E30')

    % PEEP mean error (ME)
    T = PEEP_meanerror(1:11);
    writematrix(T,spreadsheetfile,'Sheet',1,'Range','G6')
    T = PEEP_meanerror(12:22);
    writematrix(T,spreadsheetfile,'Sheet',1,'Range','G18')
    T = PEEP_meanerror(23:33);
    writematrix(T,spreadsheetfile,'Sheet',1,'Range','G30')
    % PEEP max error
    T = PEEP_maxerror(1:11);
    writematrix(T,spreadsheetfile,'Sheet',1,'Range','H6')
    T = PEEP_maxerror(12:22);
    writematrix(T,spreadsheetfile,'Sheet',1,'Range','H18')
    T = PEEP_maxerror(23:33);
    writematrix(T,spreadsheetfile,'Sheet',1,'Range','H30')
    % PEEP min error
    T = PEEP_minerror(1:11);
    writematrix(T,spreadsheetfile,'Sheet',1,'Range','I6')
    T = PEEP_minerror(12:22);
    writematrix(T,spreadsheetfile,'Sheet',1,'Range','I18')
    T = PEEP_minerror(23:33);
    writematrix(T,spreadsheetfile,'Sheet',1,'Range','I30')
    
    % BPM mean error (ME)
    T = BPM_meanerror(1:11);
    writematrix(T,spreadsheetfile,'Sheet',1,'Range','K6')
    T = BPM_meanerror(12:22);
    writematrix(T,spreadsheetfile,'Sheet',1,'Range','K18')
    T = BPM_meanerror(23:33);
    writematrix(T,spreadsheetfile,'Sheet',1,'Range','K30')
    % BPM max error
    T = BPM_minerror(1:11);
    writematrix(T,spreadsheetfile,'Sheet',1,'Range','L6')
    T = BPM_minerror(12:22);
    writematrix(T,spreadsheetfile,'Sheet',1,'Range','L18')
    T = BPM_minerror(23:33);
    writematrix(T,spreadsheetfile,'Sheet',1,'Range','L30')
    % BPM min error
    T = BPM_maxerror(1:11);
    writematrix(T,spreadsheetfile,'Sheet',1,'Range','M6')
    T = BPM_maxerror(12:22);
    writematrix(T,spreadsheetfile,'Sheet',1,'Range','M18')
    T = BPM_maxerror(23:33);
    writematrix(T,spreadsheetfile,'Sheet',1,'Range','M30')

    % IE mean error (ME)
    T = IE_meanerror(1:11);
    writematrix(T,spreadsheetfile,'Sheet',1,'Range','O6')
    T = IE_meanerror(12:22);
    writematrix(T,spreadsheetfile,'Sheet',1,'Range','O18')
    T = IE_meanerror(23:33);
    writematrix(T,spreadsheetfile,'Sheet',1,'Range','O30')
    % IE mean measured
    T = IE_maxerror(1:11);
    writematrix(T,spreadsheetfile,'Sheet',1,'Range','P6')
    T = IE_maxerror(12:22);
    writematrix(T,spreadsheetfile,'Sheet',1,'Range','P18')
    T = IE_maxerror(23:33);
    writematrix(T,spreadsheetfile,'Sheet',1,'Range','P30')
    % IE mean measured
    T = IE_minerror(1:11);
    writematrix(T,spreadsheetfile,'Sheet',1,'Range','Q6')
    T = IE_minerror(12:22);
    writematrix(T,spreadsheetfile,'Sheet',1,'Range','Q18')
    T = IE_minerror(23:33);
    writematrix(T,spreadsheetfile,'Sheet',1,'Range','Q30')
    
end

%% Message
disp(strcat("Created    ",spreadsheetfile))
disp(strcat("in folder  ",savefolder))

cd(scriptfolder)
end %function
