# Supplementary material for: Testing of pandemic ventilators under early and agile development
Source: Front Med Technol. 2022 Aug 16;4:899328. doi: 10.3389/fmedt.2022.899328 (PMC9424737; doi:10.3389/fmedt.2022.899328)
Supplement: Supplementary file 3 [file Data_Sheet_2.ZIP › Accuracy of Controls Systems/02_Automated Code/00_Functions/AccuracyEvaluation.m]

function AccuracyEvaluation(sessionname,Fs,version,plotting,plotunfiltered) 
%% Testing of Low Cost Ventilators: Part 1 (automatic evaluation)
 % Version for Testing Paper
 % Evaluates:
 % BPM
 % PIP
 % PEEP
 % Vt
 % I:E ratio
 % pdz 2020, Nicola Steffen
 %  clear
 %  clc 
 %  close all
 SaveResultsAsMat = 'on';
 disp(strcat("Part 1: Accuracy evaluation for ", sessionname, ", ",version))
 
 %% Establish correct path settings
 cd(fileparts(which(mfilename)));   % cd to this script's location
 scriptfolder = pwd;                % save script location to cd back
 relpath_rawmeas = '../../01_Data Storage/01_Raw Measurement Data';
 cd(relpath_rawmeas) % cd to raw measurements
 cd(sessionname) % cd to correct session
 cd(strcat(sessionname,"_",version)) % cd to correct version
 csvfolder = pwd; % save path to TestChest csv files
 hasedffiles = checkForEDF; % Check if there are .edf files in the folder
 if hasedffiles
     edffolder = pwd; % Save path to .edf files if there are any (SFM3019 data available)
 end
 subfoldernames = checkForSubfolders; % Get names of subfolders on folder
 if ~isempty(subfoldernames) % If there are subfolders
     for i = 1:length(subfoldernames)
         cd(subfoldernames{i})
         hasedffiles = checkForEDF; % Check if there are .edf files in the folder
         if hasedffiles
             edffolder = pwd; % Save path to .edf files if there are any (SFM3019 data available)
         end
         cd('..')
     end
 end 
 if ~exist('edffolder','var')
     disp("No SFM3019 flow sensor data found for this session & version")
 end
     
 cd(scriptfolder)
 relpath_savefolder = '../../01_Data Storage/02_Accuracy from automated Code';
 cd(relpath_savefolder)
 savefolder = pwd;
 cd(scriptfolder)
 %% Check if a .mat file of Part 1 exists and create one if not
 % Loading data from a .mat file is way faster than reading the .cvs files
 % Specify the folder to check for .mat and .csv files
 cd(csvfolder)
 filename = strcat('Part_1_',sessionname,'.mat');
 if isfile(filename)
     disp("Loading data from .mat")
     data = load(filename);
     data_struct = data.data_struct;
 else
     disp("No .mat found for this session, generate .mat from .csv")
     data_struct = readVentilatorCSV(csvfolder,Fs);
     save(filename,'data_struct')
 end

%% Process, shift and cut data_struct
% Shift the data such that all signals start 1s before the first volume
% peak
data_shifted = shiftDataStruct(data_struct,Fs);
% Cut the data 50s after the beginning of the shifted signals
data_cut = cutDataStruct(data_shifted,Fs);
data_unfiltered = data_cut;
% Filter the data with gaussian filters, calculate the flow via the volume
% signal, substract the minimal volume of the volume signal. Rename signals
data_filtered = filterDataStruct(data_cut,Fs);
% Pass the filtered, shifted and cut data to the data_processed variable
data_processed = data_filtered;
% Free the memory of the unused variables used to generate data_processed
clear data_filtered
clear data_shifted
clear data_cut

 %% Evaluate each test
 % Control how many detected samples are taken to calculate the BPM, PIP, PEEP, Vt. Has to be similar for all measurements
 NumOfVals = 6;
 % Control the threshold to detect the start of inspiration and expiration
 % in [ml/s]. Drops from PIP to Pplateau can trigger it, but if the
 % threshold is too high, the I:E ratio gets distorted
 if strcmp(sessionname,"Hamilton T1")
     RelFlowThreshold = 0.125;
 else
     disp('error: please define relative flow threshold')
 end
     
 
 % Loop over all experiments of a data_processed struct
 for i = 1:length(data_processed)
     disp(strcat("Analyze Accuracy: Experiment ", num2str(i),"/",num2str(length(data_processed))))
     if i == 32
         dummy = "catch"; % set breakpoint to allow debugging of a specific experiment by changing 'i == ##'
     end
     % Define the breaths per minute (respiratory rate) via the onset
     % (inspiration) of the flow signal (robustified with a flowthreshold, can be set before loop)
     maxFlow = max(data_processed(i).flow);
     minFlow = min(data_processed(i).flow);
     FlowThreshold = abs(minFlow*RelFlowThreshold);
     BPM(i) = getBPM(data_processed(i),Fs,'NumOfVals',NumOfVals,'Plotting',plotting,'FlowThreshold',FlowThreshold,'PlotUnfiltered',plotunfiltered,'UnfilteredData',data_unfiltered(i));
     % Peak Inspiration Pressure as avg. of 40ms by including sample before and after maximum of the airway pressure 
     PIP(i) = getPIP(data_processed(i),Fs,'BPM',BPM(i).mean,'NumOfVals',NumOfVals);
     % Tidal volume via SFM3019 flow sensor integration, if recorded
     % ---> is checked via the existence of an edffolder variable
     if exist('edffolder','var')
        [Vt_SFM3019(i),volvals] = getVt(data_processed(i),Fs,'BPM',BPM(i).mean,'NumOfVals',NumOfVals,'SFM3019',edffolder);
        Vt(i) = getVt(data_processed(i),Fs,'BPM',BPM(i).mean,'NumOfVals',NumOfVals);
        edffile = data_processed(i).csvname;
        edffile = strrep(edffile,'.csv','.edf');
        [Flow(i).SFM3019_time,Flow(i).SFM3019_flowvals] = edfread_SFM3019(edffolder,Fs,edffile); 
     else
        Vt(i) = getVt(data_processed(i),Fs,'BPM',BPM(i).mean,'NumOfVals',NumOfVals);
     end
     % Positive End Expiratory Pressure as avg. of 40ms by including sample
     % before and after minimum of the airway pressure in the second half
     % between two PIP points
     PEEP(i) = getPEEP(data_processed(i),Fs,'BPM',BPM(i),'NumOfVals',NumOfVals,'FlowThreshold',FlowThreshold);
     % 4. Breaths per minute (bpm): Accuracy and uncertanity
     IE(i) = getIEratio(data_processed(i),Fs,'NumOfVals',NumOfVals,'Plotting',plotting,'FlowThreshold',FlowThreshold,'PlotUnfiltered',plotunfiltered,'UnfilteredData',data_unfiltered(i));
     if ~strcmp(plotting,"off") % for plotting/visual inspection
         if ~isempty(Vt(i).val) % prevent plotting of excluded measurements
             figure(11)
             sgtitle(data_processed(i).csvname,'Interpreter','none')
             subplot(4,1,1)
             if strcmp(plotunfiltered,"on")
                 plot(data_unfiltered(i).time,data_unfiltered(i).Airwaypressure,'-','color',[0,0,0]+0.8)
                 hold on
             end
             plotPIP(data_processed(i).time,data_processed(i).awpressure,PIP(i))
             subplot(4,1,2)
             plotVt(data_processed(i).time,data_processed(i).volume,Vt(i))
             hold on
             if exist('edffolder','var')
                plotVt(data_processed(i).time,volvals(1:length(data_processed(i).time)),Vt_SFM3019(i))
             end
             hold off
             subplot(4,1,3)
             if strcmp(plotunfiltered,"on")
                 plot(data_unfiltered(i).time,data_unfiltered(i).Airwaypressure,'-','color',[0,0,0]+0.8)
                 hold on
             end
             plotPEEP(data_processed(i).time,data_processed(i).awpressure,PEEP(i))
             if strcmp(plotting,"single")
                 disp("Code stopped. Press any key while in the command window to continue")
                 pause;
             end
         end
     end
 end

%% Save section
% save .mat files, allows decoupling of Excel-based scripts
save('data_processed','data_processed')
if strcmp(SaveResultsAsMat,'on') 
    cd(savefolder)
    if exist('Vt_SFM3019','var')
        save(strcat("Accuracy_Results_",sessionname,"_",version),'PIP','PEEP','BPM','IE','Vt','Vt_SFM3019')
    else
        save(strcat("Accuracy_Results_",sessionname,"_",version),'PIP','PEEP','BPM','IE','Vt')
    end
    cd(scriptfolder)
end

end %function
