# Supplementary material for: Testing of pandemic ventilators under early and agile development
Source: Front Med Technol. 2022 Aug 16;4:899328. doi: 10.3389/fmedt.2022.899328 (PMC9424737; doi:10.3389/fmedt.2022.899328)
Supplement: Supplementary file 3 [file Data_Sheet_2.ZIP › Accuracy of Controls Systems/02_Automated Code/00_Functions/accuracyPoints.m]

function points = accuracyPoints(relthresh_3pt,relthresh_2pt,relthresh_1pt,MAErel)
%% Init points
points = NaN(length(MAErel),1);

%% Check if relthresh values are monotonically increasing/decreasing
if relthresh_3pt < relthresh_2pt
    % all good
else
    disp("ERROR: Threshold for 3 points must be smaller than threshold for 2 points")
    return;
end
if relthresh_2pt < relthresh_1pt
    % all good
else
    disp("ERROR: Threshold for 2 points must be smaller than threshold for 1 points")
    return;
end

%% Evaluate MAErel
for i = 1:length(MAErel)
    if ~isempty(MAErel(i))
        if MAErel(i) > relthresh_1pt
            points(i) = 0;
        end
        if MAErel(i) < relthresh_1pt
            points(i) = 1;
        end
        if MAErel(i) < relthresh_2pt
            points(i) = 2;
        end
        if MAErel(i) < relthresh_3pt
            points(i) = 3;
        end
    else
        % leave NaN value
    end
end
        
end %function
