# Supplementary material for: Testing of pandemic ventilators under early and agile development
Source: Front Med Technol. 2022 Aug 16;4:899328. doi: 10.3389/fmedt.2022.899328 (PMC9424737; doi:10.3389/fmedt.2022.899328)
Supplement: Supplementary file 3 [file Data_Sheet_2.ZIP › Accuracy of Controls Systems/02_Automated Code/00_Functions/adjax_v03.m]

function varargout = adjax_v03( varargin )
%ADJAX Summary of this function goes here

%   This function aranges the subfigures such that:
%   - The dimension of the plots is constant
%   - The labels are in line
%   - Less space is wasted
%   

%   V-0.1   pkiwic      05.12.2011
%   V-0.2   mgehlen     08.08.2014
%
%   ToDo:
%   - label position
%   - figure size, font size
%   - min space
%

if nargin == 0
    opts.rows = 1;
    opts.cols = 1;
    opts.noTickLabels = 'on';
    opts.minSpace = 0.025;
    
    varargout{1} = opts;
else
    fig_h = varargin{1};
    opts = varargin{2};
    
    rows = opts.rows;
    cols = opts.cols;

set(fig_h,'Units','normalized')
ax = findobj(fig_h,'Type','axes');

info = getLocation(ax,opts);

t.T = opts.minSpace * ones(rows,1);
t.B = opts.minSpace * ones(rows,1);
for n=1:rows
    for i=1:numel(info.sub)
        if max(info.sub(i).row) == n
            t.B(n) = max(t.B(n),info.sub(i).tight(2));
        end
        if min(info.sub(i).row) == n
            t.T(n) = max(t.T(n),info.sub(i).tight(4));
        end
    end    
end

t.L = opts.minSpace * ones(1,cols);
t.R = opts.minSpace * ones(1,cols);
for n=1:cols
    for i=1:numel(info.sub)
        if min(info.sub(i).col) == n
            t.L(n) = max(t.L(n),info.sub(i).tight(1));
        end
        if max(info.sub(i).col) == n
            t.R(n) = max(t.R(n),info.sub(i).tight(3));
        end
    end    
end

height  = (1 - sum(t.B) - sum(t.T))/rows;
width   = (1 - sum(t.L) - sum(t.R))/cols;

o.T(1) = 1;
o.B(1) = o.T(1) - t.T(1) - height - t.B(1);
for n=2:rows
    o.T(n) = o.B(n-1);
    o.B(n) = o.T(n) - t.T(n) - height - t.B(n);
end
o.T = min(1,max(0,o.T));
o.B = min(1,max(0,o.B));

o.L(1) = 0;
o.R(1) = o.L(1) + t.L(1) + width + t.R(1);
for n=2:cols
    o.L(n) = o.R(n-1);
    o.R(n) = o.L(n) + t.L(n) + width + t.R(n);
end
o.L = min(1,max(0,o.L));
o.R = min(1,max(0,o.R));

for n=1:numel(info.sub)
    pos(n,1) = o.L(min(info.sub(n).col)) + t.L(min(info.sub(n).col));
    pos(n,2) = o.B(max(info.sub(n).row)) + t.B(max(info.sub(n).row));
    pos(n,3) = o.R(max(info.sub(n).col)) - pos(n,1) - t.R(max(info.sub(n).col));
    pos(n,4) = o.T(min(info.sub(n).row)) - pos(n,2) - t.T(min(info.sub(n).row));
    set(info.sub(n).handle,'Position',pos(n,:));
end


% Label positions
xL  = NaN(rows,1);
for n=1:rows
    for i=1:numel(info.sub)
        if (info.sub(i).xLabel.exists) && (max(info.sub(i).row) == n)            
            info.sub(i).xLabel.position = get(info.sub(i).xLabel.handle,'Position');
            labX = info.sub(i).xLabel.position;
            relX = (labX(2)-info.sub(i).ylim(1))/(info.sub(i).ylim(2)-info.sub(i).ylim(1)) * pos(i,4);
            xL(n) = min(xL(n),relX);
        end
    end    
end

yL = NaN(1,cols);
for n=1:cols
    for i=1:numel(info.sub)
        if (info.sub(i).yLabel.exists) && (min(info.sub(i).col) == n)
            info.sub(i).yLabel.position = get(info.sub(i).yLabel.handle,'Position');
            labY = info.sub(i).yLabel.position;
            relY = (labY(1)-info.sub(i).xlim(1))/(info.sub(i).xlim(2)-info.sub(i).xlim(1)) * pos(i,3);
            yL(n) = min(yL(n),relY);
        end
    end    
end

for n=1:numel(info.sub)
    if info.sub(n).xLabel.exists
        xLabel = info.sub(n).xLabel.position;
%         xLabel(2) = xL(max(info.sub(n).row)) / pos(n,4);
        xLabel(2) = info.sub(n).ylim(1) + xL(max(info.sub(n).row))/pos(n,4) * (info.sub(n).ylim(2)-info.sub(n).ylim(1));
        set(info.sub(n).xLabel.handle,'Position',xLabel);
    end
    
    if info.sub(n).yLabel.exists
        yLabel = info.sub(n).yLabel.position;
        yLabel(1) = info.sub(n).xlim(1) + yL(min(info.sub(n).col))/pos(n,3) * (info.sub(n).xlim(2)-info.sub(n).xlim(1));
        set(info.sub(n).yLabel.handle,'Position',yLabel);
    end
end

end
end

function info = getLocation( ax, opts)

rows = opts.rows;
cols = opts.cols;

for n=1:numel(ax)   
    out(n,:)    = get(ax(n),'OuterPosition');
end

minHeight   = min(out(:,2));
maxHeight   = max(out(:,2) + out(:,4));
Height      = (maxHeight - minHeight)/rows; 

minWidth    = min(out(:,1));
maxWidth    = max(out(:,1) + out(:,3));
Width       = (maxWidth - minWidth)/cols; 

for n=1:numel(ax)
    
    if isempty(get(get(ax(n), 'xlabel'), 'String'))
        if strcmp(opts.noTickLabels,'on')
            set(ax(n),'XTickLabel',[])
        end
        axi.xLabel.exists = 0;
    else
        axi.xLabel.handle = get(ax(n), 'xlabel');
        axi.xLabel.exists = 1;
    end
    
    if isempty(get(get(ax(n), 'ylabel'), 'String'))
        if strcmp(opts.noTickLabels,'on')
            set(ax(n),'YTickLabel',[])
        end       
        axi.yLabel.exists = 0;
    else
        axi.yLabel.handle = get(ax(n), 'ylabel');
%         axi.yLabel.position = get(axi.yLabel.handle, 'Position');
        axi.yLabel.exists = 1;
    end
    
    % get position information
    axi.row = [];
    axi.col = [];
    
    for r = 1:rows
        mRow = minHeight + (rows-r + 1/2)*Height;
        for c = 1:cols          
            mCol = minWidth + (c - 1/2)*Width;
            if ((out(n,1) < mCol) && (out(n,1)+out(n,3) > mCol)) && ...
                    ((out(n,2) < mRow) && (out(n,2)+out(n,4) > mRow))
                axi.row = horzcat(axi.row,r);
                axi.col = horzcat(axi.col,c);
                info.loc(r,c) = n;
            end           
        end        
    end
    
    axi.row = unique(axi.row);
    axi.col = unique(axi.col);
    
    axi.xlim = get(ax(n),'XLim');
    axi.ylim = get(ax(n),'YLim');
     
    axi.tight = get(ax(n),'TightInset');
    axi.handle = ax(n);
    
    info.sub(n,1) = axi;
end

end
