# Supplementary material for: Testing of pandemic ventilators under early and agile development
Source: Front Med Technol. 2022 Aug 16;4:899328. doi: 10.3389/fmedt.2022.899328 (PMC9424737; doi:10.3389/fmedt.2022.899328)
Supplement: Supplementary file 3 [file Data_Sheet_2.ZIP › Accuracy of Controls Systems/02_Automated Code/00_Functions/checkForEDF.m]

function bit = checkForEDF
% check if there are any .edf files in the current folder
bit = 0;

% List what's in the current folder
ms = dir;

for i = 1:length(ms)
    if length(ms(i).name) >= 4
        if strcmp(ms(i).name((end-3):end),".edf")
            bit = 1;
            return;
        end
    end
end


end %function
