# Supplementary material for: Testing of pandemic ventilators under early and agile development
Source: Front Med Technol. 2022 Aug 16;4:899328. doi: 10.3389/fmedt.2022.899328 (PMC9424737; doi:10.3389/fmedt.2022.899328)
Supplement: Supplementary file 3 [file Data_Sheet_2.ZIP › Accuracy of Controls Systems/02_Automated Code/00_Functions/checkForSubfolders.m]

function names = checkForSubfolders
% check if there is a subfolder existing in the current folder and return
% its name if there does exist one or several subfolders
names = cell(0,0);
% List what's in the current folder
ms = dir;

% Check if there are any folders and add the names of the folders to a cell
for i = 1:length(ms)
    if ms(i).isdir 
        if ~strcmp(ms(i).name,'.') && ~strcmp(ms(i).name,'..')
            names(length(names)+1) = {convertCharsToStrings(ms(i).name)};
        end
    end
end

end %function
