# Supplementary material for: Testing of pandemic ventilators under early and agile development
Source: Front Med Technol. 2022 Aug 16;4:899328. doi: 10.3389/fmedt.2022.899328 (PMC9424737; doi:10.3389/fmedt.2022.899328)
Supplement: Supplementary file 3 [file Data_Sheet_2.ZIP › Accuracy of Controls Systems/02_Automated Code/00_Functions/cutDataStruct.m]

function data_cut = cutDataStruct(data_shifted,Fs)
%% cut  data such that the experiment end XX seconds after the first max vol.
% This allows easier comparison and a consistent number of PIP,PEEP and Vt
% values detected
total_time = 50; % #seconds after first max. vol where the experiment gets cut
Ts = 1/Fs;
iend = round(total_time/Ts);

for i = 1:length(data_shifted)
    %% Check if experiment is long enough
    minlength = iend;
    datalength = length(data_shifted(i).palveole);
    if datalength >= minlength
        % all good
        evaluate = true;
    else
        disp(strcat("WARNING: ",data_shifted(i).csvname," is shorter than the set ",num2str(total_time),"s. Experiment will be excluded"))
        evaluate = false;
    end
    
    %% Add csv file name to struct
    data_cut(i).csvname = data_shifted(i).csvname;

    %% Cut data
    if evaluate
%         % data_cut(i).time_raw = data_shifted(i).time(1:iend);
%         range = 1:length(data_struct(i).flow(1:iend));
%         data_cut(i).time = ((range-1)*Ts)'; 
%         data_cut(i).flow = data_struct(i).flow(1:iend);
%         data_cut(i).flow_original = data_struct(i).flow_original(1:iend);
%         data_cut(i).volume = data_struct(i).volume(1:iend);
%         data_cut(i).awpressure = data_struct(i).awpressure(1:iend);
%         data_cut(i).bellowspos = data_struct(i).bellowspos(1:iend);
%         data_cut(i).oxygen = data_struct(i).oxygen(1:iend);
%         data_cut(i).palveole = data_struct(i).palveole(1:iend);
        

        data_cut(i).time                = data_shifted(i).time(1:iend); 
        data_cut(i).Flow                = data_shifted(i).Flow(1:iend);
        data_cut(i).Lungtidalvolume     = data_shifted(i).Lungtidalvolume(1:iend);
        data_cut(i).Airwaypressure      = data_shifted(i).Airwaypressure(1:iend);
        data_cut(i).Bellowsposition     = data_shifted(i).Bellowsposition(1:iend);
        data_cut(i).FractionofO2inspir  = data_shifted(i).FractionofO2inspir(1:iend);
        data_cut(i).palveole            = data_shifted(i).palveole(1:iend);
        
    end
end


end %function
