# Supplementary material for: Testing of pandemic ventilators under early and agile development
Source: Front Med Technol. 2022 Aug 16;4:899328. doi: 10.3389/fmedt.2022.899328 (PMC9424737; doi:10.3389/fmedt.2022.899328)
Supplement: Supplementary file 3 [file Data_Sheet_2.ZIP › Accuracy of Controls Systems/02_Automated Code/00_Functions/edfread_SFM3019.m]

function [timevals,flowvals] = edfread_SFM3019(folder,Fs,edffile)
%% Function to read out Sensirion .edf files for the SFM3019 flow sensor
% Nicola Steffen, pdz 2020
% Inputs    (1): name of the .edf as string
% Outputs   (2): time                values (slm)

%% Check if a .csv copy of the .edf exists, copy .edf to .csv if not
currdir = pwd;
cd(folder)
experimentname = edffile(1:end-4);          % get name without the .edf ending
csvfile = strcat(experimentname,'.csv');    % replace .edf with .csv
if isfile(csvfile)                          % check if .csv copy already exists
    % do nothing if exists
else
    copyfile(edffile,csvfile)               % copy .edf and change ending to .csv
end

%% Load data from .csv copy
% Change variable names to avoid a MATLAB warning due to too long VarNames
% detected for importing
opts = detectImportOptions(csvfile);
varNames = {'Epoch_UTC','Local_Date_Time','F_SFMGeneric','T_SFMGeneric'};
opts.VariableNames = varNames;
T = readtable(csvfile,opts);
% Read out relevant info (time,flow). Temperature would also be possible
time_table = T(:,2);
flow_table = T(:,3);
cd(currdir)
%% Read time
% Create relative experiment-based timing from the timestamps
t1 = NaN; % init
for i = 1:height(time_table)  
    temptime = time_table{i,'Local_Date_Time'};
    temptime = char(temptime);
    Year = str2double(temptime(1:4));
    Month = str2double(temptime(6:7));
    Day = str2double(temptime(9:10));
    Hour = str2double(temptime(12:13));
    Minute = str2double(temptime(15:16));
    if length(temptime) == 32 % 'normal' format
        Second = str2double(temptime(18:26));
    elseif length(temptime) == 25 % There is a full second/minute       
        Second = str2double(temptime(18:19));
    else
        disp(strcat("Unknown format: Length is ",num2str(length(temptime))))
    end
    t2 = [Year Month Day Hour Minute Second];
    if isnan(t1)
        time_rel_timestamp(i) = 0;
        t1 = t2;
    else
        timediff = etime(t2,t1);
        time_rel_timestamp(i) = timediff;
    end   
end

%% Set outputs 
timevals = time_rel_timestamp;
flowvals = table2array(flow_table); % slm
flowvals = flowvals*1000/60; % mL/s

%% Resample to 50Hz or 100hz like TC, avoid uneven time-spacing
[y,ty] = resample(flowvals,timevals',Fs,1,1); 
flowvals = y;
timevals = ty;
end
