# Supplementary material for: Testing of pandemic ventilators under early and agile development
Source: Front Med Technol. 2022 Aug 16;4:899328. doi: 10.3389/fmedt.2022.899328 (PMC9424737; doi:10.3389/fmedt.2022.899328)
Supplement: Supplementary file 3 [file Data_Sheet_2.ZIP › Accuracy of Controls Systems/02_Automated Code/00_Functions/getBPM.m]

function BPM = getBPM(data_processed,Fs,varargin)
% varargin: number of BPM values taken for reduced set --> keyword:'NumOfVals', value in following argument
% varargin: Set BPM value hardcoded --> keyword:'BPMset', value in following argument
% varargin: Determine if plotting wanted --> keyword:'Plotting', value in
% following argument (single, continous or off)
% varargin: Determine if raw data plotting wanted -->
% keyword:'PlotUnfiltered', value in following argument (on, off)
%% Define signals
volume = data_processed.volume;
pressuresignal = data_processed.awpressure;
timesignal = data_processed.time;
BPM.csvname = data_processed.csvname;
if ~isempty(volume)
    %% Find inspiratory and expiratory phase via flow
    Ts = 1/Fs;
    if length(varargin) >= 1
        for i = 1:length(varargin)
            if strcmp(varargin{i},'FlowThreshold')
                flowthreshold = varargin{i+1};
            end
        end
    end
    if ~exist('flowthreshold','var')
        flowthreshold = 100; % Hamilton T1: 60 ml/s necessary
    end
    flowtrigger = NaN(length(data_processed.flow),1);
    trigger = 'ready';
    for k = 1:length(data_processed.flow)
        % Start trigger signal
        if data_processed.flow(k) > flowthreshold && strcmp(trigger,'ready')
            trigger = 'triggered';
        end
        % Keep high if flow positive and detection triggered
        if data_processed.flow(k) > -flowthreshold && strcmp(trigger,'triggered') 
            flowtrigger(k) = 1;
        else
            flowtrigger(k) = 0;
            trigger = 'ready';
        end     
    end
    
    %% Calculate BPM from onset of inspiration
    ind_insp_onset = [];
    for i = 2:length(flowtrigger)
        % Detect all rising edges
        if flowtrigger(i) > 0 && flowtrigger(i-1) == 0
            ind_insp_onset = [ind_insp_onset;i];
        end
    end
    
%     % Go back to last 0 flow value after edge detect
%     ind_delete = [];
%     for k = 1:length(ind_insp_onset)
%         stepback = 0;
%         cont = 1;
%         while data_processed.flow(ind_insp_onset(k)-stepback) > 0 && cont
%             stepback = stepback+1;
%             if ind_insp_onset(k)-stepback > 1
%                 % continue
%             else
%                 % delete iminlocs that are too close to the start and go to
%                 % next value
%                 ind_delete = [ind_delete, k];
%                 cont = 0;
%             end
%         end
%         ind_insp_onset(k) = ind_insp_onset(k)-stepback;
%     end
%     if ~isempty(ind_delete)
%         ind_insp_onset(ind_delete) = [];
%     end

    %% Calculate BPM via derivative
    dflowdt = [0; diff(data_processed.flow)/Ts];
    
    % Use flowtrigger as starting point to search for max flow derivative
    ind_insp_onset = [];
    for i = 2:length(flowtrigger)
        % Detect all rising edges
        if flowtrigger(i) > 0 && flowtrigger(i-1) == 0
            ind_insp_onset = [ind_insp_onset;i];
        end
    end
    
    % Search for max flow derivative in window, then step back to find
    % start of inhalation
    t_search = 0.75;
    i_search = t_search/Ts-1;
    ind_delete = [];
    for i = 1:length(ind_insp_onset)
        i_window = max(ind_insp_onset(i)-i_search,1):min(ind_insp_onset(i)+i_search,length(dflowdt));
        [maxdval(i),maxdind_loc] = max(dflowdt(i_window));
        maxdind(i) = maxdind_loc + i_window(1)-1;
        dflowdt_thresh_rel = 0.10;
        dflowdt_thresh = dflowdt_thresh_rel*maxdval(i);
        
        % Step back until flow derivative drops under relative threshold
        % and flow is under flowthreshold (avoid getting stuck in local
        % minima)
        stepback = 0;
        cont = 1;
        while dflowdt(maxdind(i)-stepback) > dflowdt_thresh && cont || data_processed.flow(maxdind(i)-stepback) > flowthreshold
            stepback = stepback+1;
            if maxdind(i)-stepback > 1
                % continue
            else
                % delete iminlocs that are too close to the start and go to
                % next value
                ind_delete = [ind_delete, i];
                cont = 0;
            end
        ind_insp_onset2(i) = maxdind(i)-stepback;
        end    
    end
    if ~isempty(ind_delete)
        ind_insp_onset2(ind_delete) = [];
    end
    BPM.i_insponset = ind_insp_onset2;
    
    
    
%     figure(69)
%     yyaxis left
%     plot(data_processed.flow)
%     hold on
%     plot(flowtrigger*250)
%     scatter(ind_insp_onset,data_processed.flow(ind_insp_onset))
%     yyaxis right
%     plot(dflowdt,'-')
%     scatter(maxdind,maxdval)
%     yyaxis left
%     scatter(ind_insp_onset2,data_processed.flow(ind_insp_onset2))
%     hold off
%     clf(69)

    
    % Calculate bpm
    for i = 1:length(ind_insp_onset2)-1
        ind_insp_diff = ind_insp_onset2(i+1)-ind_insp_onset2(i);
        time_insp_diff = ind_insp_diff*Ts;
        bpm_flow(i) = 60/time_insp_diff;
    end
    
    BPM.val_all = bpm_flow';  
    
    if length(varargin) >= 1
        for i = 1:length(varargin)
            if strcmp(varargin{i},'Plotting')
                plotting = varargin{i+1};
            end
        end
    end
    if ~exist('plotting','var')
        plotting = "continous";
    end
    
    if ~strcmp(plotting,"off")
        if length(varargin) >= 1
            for i = 1:length(varargin)
                if strcmp(varargin{i},'PlotUnfiltered')
                    plotunfiltered = varargin{i+1};
                end
            end
        end
        if ~exist('plotunfiltered','var')
            plotunfiltered = "off";
        end
        if length(varargin) >= 1
            for i = 1:length(varargin)
                if strcmp(varargin{i},'UnfilteredData')
                    data_unfiltered = varargin{i+1};
                end
            end
        end
        figure(11)
        subplot(4,1,4)
        if strcmp(plotunfiltered,"on")
            if exist('data_unfiltered','var')
                plot(data_unfiltered.time,data_unfiltered.Flow,'-','color',[0,0,0]+0.8)
                hold on
            else
                disp("Plot unfiltered data is on but no unfiltered data was passed to BPM function")
            end
        end
        plot(timesignal,data_processed.flow)
        hold on
        plot(timesignal,flowtrigger*250)
        scatter(timesignal(ind_insp_onset2),data_processed.flow(ind_insp_onset2))
        title("Flow trigger for BPM / I:E ratio")
        xlabel("Time [s]")
        ylabel("Flow [mL/s]")
        grid on
%         hold off
    end
    
    %% Take only first XX value to prevent 'distorted' comparison due to different sample sizes
    % Check if number of BPM values taken for reduced set is defined, take
    % 5 samples as default if not defined further
    if length(varargin) >= 1
        for i = 1:length(varargin)
            if strcmp(varargin{i},'NumOfVals')
                numofBPMvals = varargin{i+1};
            end
        end
    end
    if ~exist('numofBPMvals','var')
        numofBPMvals = 5;%7;
    end
    if length(BPM.val_all) >= numofBPMvals
        BPM.val = BPM.val_all(1:numofBPMvals);
        %% statistical features
        BPM.mean = mean(BPM.val);
        BPM.std = std(BPM.val);
        BPM.ConfInt95(1) = BPM.mean - 1.96*(BPM.std/(sqrt(length(BPM.val_all))));
        BPM.ConfInt95(2) = BPM.mean + 1.96*(BPM.std/(sqrt(length(BPM.val_all))));
    else
        disp(strcat("less than ",num2str(numofBPMvals)," BPM values found in ",data_processed.csvname,", BPM analysis aborted"))
        BPM.mean = NaN;
        BPM.meanerror = NaN;
        BPM.std = NaN;
        BPM.ConfInt95 = NaN;
    end
    
    %% Determine the set BPM
    % Manualy determine "set" value
    if length(varargin) >= 1
        for i = 1:length(varargin)
            if strcmp(varargin{i},'BPMset')
                BPMset = varargin{i+1};
            end
        end
    end
    if ~exist('PIPset','var')
        % Determine which BPM was set (dependent on the part)
        if str2double(data_processed.csvname(13:14))
            partnum = str2double(data_processed.csvname(13:14));
        else
            disp("ERROR: Could not determine BPM set in ",data_processed.csvname)
            BPMset = NaN;
        end

        switch partnum
            case 2
                BPMset = 15;
            case 3
                BPMset = 20;
            otherwise
                BPMset = 10;
        end  
    end    
    % Pass to struct
    BPM.set = BPMset;
    %% Calculate the MAE and the rel MAE (flow)
    error = BPM.val-BPM.set;
    MAE = mean(abs(error));
    MAErel = MAE/BPM.set*100;
    MAErelround = round(MAErel,1);
    
    BPM.error = error;
    BPM.meanerror = mean(error);
    BPM.MAE = MAE;
    BPM.MAErel = MAErel;
    BPM.MAErelround = MAErelround;
else
    % if empty Volume, make all BPM measures empty
    BPM.val = NaN;
    BPM.val_all = NaN;
    BPM.mean = NaN;
    BPM.std = NaN;
    BPM.set = NaN;
    BPM.ConfInt95 = NaN;
    BPM.error = NaN;
    BPM.meanerror = NaN;
    BPM.MAE = NaN;
    BPM.MAErel = NaN;
    BPM.MAErelround = NaN;  
end %function
