# Supplementary material for: Testing of pandemic ventilators under early and agile development
Source: Front Med Technol. 2022 Aug 16;4:899328. doi: 10.3389/fmedt.2022.899328 (PMC9424737; doi:10.3389/fmedt.2022.899328)
Supplement: Supplementary file 3 [file Data_Sheet_2.ZIP › Accuracy of Controls Systems/02_Automated Code/00_Functions/getIEratio.m]

function IE = getIEratio(data_processed,Fs,varargin)
% varargin: number of IE values taken for reduced set --> keyword:'NumOfVals', value in following argument
% varargin: Set IE value hardcoded --> keyword:'IEset', value in following argument
% varargin: Determine if plotting wanted --> keyword:'Plotting', value in
% following argument (single, continous or off)
% varargin: Determine if raw data plotting wanted -->
% keyword:'PlotUnfiltered', value in following argument (on, off)
% varargin: Pass unfiltered data for plotting -->
% keyword:'UnfilteredData', values in following argument
%% Define signals
Ts = 1/Fs;
timesignal = data_processed.time;
IE.csvname = data_processed.csvname;
if ~isempty(timesignal)    
    %% Find inspiratory and expiratory phase via flow
    if length(varargin) >= 1
        for i = 1:length(varargin)
            if strcmp(varargin{i},'FlowThreshold')
                flowthreshold = varargin{i+1};
            end
        end
    end
    if ~exist('flowthreshold','var')
        flowthreshold = 100;
    end
    startthreshold = flowthreshold; % Hamilton T1: 110 ml/s necessary
    stopthreshold = -flowthreshold; % Hamilton T1: -110 ml/s necessary
    flowtrigger = NaN(length(data_processed.flow),1);
    trigger = 'ready';
    for k = 1:length(data_processed.flow)
        % Start trigger signal
        if data_processed.flow(k) > startthreshold && strcmp(trigger,'ready')
            trigger = 'triggered';
        end
        % Keep high if flow positive and detection triggered
        if data_processed.flow(k) > stopthreshold && strcmp(trigger,'triggered') 
            flowtrigger(k) = 1;
        else
            flowtrigger(k) = 0;
            trigger = 'ready';
        end     
    end
    
    %% Calculate Inspiratory phase from high signal
    insp_time = [];
    enable_istart = 0;
    enable_iend = 0;
    for i = 2:length(flowtrigger)
        % Detect a rising edge as start of inspiration
        if flowtrigger(i) > 0 && flowtrigger(i-1) == 0
            istart = i;
            enable_istart = 1;
        end
        % Detect a falling edge as end of inspiration (if rising detected
        % before)
        if flowtrigger(i) == 0 && flowtrigger(i-1) > 0 && enable_istart
            iend = i;
            enable_iend = 1;
        end
        % Calculate inspiration time once a rising and falling edge is
        % detected
        if enable_istart && enable_iend
            delta_i = iend-istart;
            delta_T = delta_i*Ts;
            insp_time = [insp_time delta_T];
            if length(insp_time) == 1 % get first iend for exsp. start
                start_exsp_detection = iend;
            end
            enable_istart = 0;
            enable_iend = 0;
        end
    end
    
    if length(varargin) >= 1
        for i = 1:length(varargin)
            if strcmp(varargin{i},'Plotting')
                plotting = varargin{i+1};
            end
        end
    end
    if ~exist('plotting','var')
        plotting = "continous";
    end
    
    if ~strcmp(plotting,"off")
        if length(varargin) >= 1
            for i = 1:length(varargin)
                if strcmp(varargin{i},'PlotUnfiltered')
                    plotunfiltered = varargin{i+1};
                end
            end
        end
        if ~exist('plotunfiltered','var')
            plotunfiltered = "off";
        end
        if length(varargin) >= 1
            for i = 1:length(varargin)
                if strcmp(varargin{i},'UnfilteredData')
                    data_unfiltered = varargin{i+1};
                end
            end
        end
        figure(11)
        subplot(4,1,4)
        if strcmp(plotunfiltered,"on")
            if exist('data_unfiltered','var')
                plot(data_unfiltered.time,data_unfiltered.Flow,'-','color',[0,0,0]+0.8)
                hold on
            else
                disp("Plot unfiltered data is on but no unfiltered data was passed to IE function")
            end
        end
        plot(timesignal,data_processed.flow)
        hold on
        plot(timesignal,flowtrigger*250)
        title("Flow trigger for BPM / I:E ratio")
        xlabel("Time [s]")
        ylabel("Flow [mL/s]")
        grid on
        hold off
    end
    
    %% Calculate Expiratory phase from low signal
    exsp_time = [];
    enable_istart = 0;
    enable_iend = 0;
    for i = start_exsp_detection:length(flowtrigger)
        % Detect a falling edge as start of expiration
        if flowtrigger(i) == 0 && flowtrigger(i-1) > 0
            istart = i;
            enable_istart = 1;
        end
        % Detect a rising edge as end of expiration (if falling detected
        % before)
        if flowtrigger(i) > 0 && flowtrigger(i-1) == 0 && enable_istart
            iend = i;
            enable_iend = 1;
        end
        % Calculate expiration time once a rising and falling edge is
        % detected
        if enable_istart && enable_iend
            delta_i = iend-istart;
            delta_T = delta_i*Ts;
            exsp_time = [exsp_time delta_T];
            enable_istart = 0;
            enable_iend = 0;
        end
    end

    %% Calculate I:E ratio
    insp_time = insp_time(1:length(exsp_time)); % if the corresponding exhalation period is missing, cut
    E_val_all = exsp_time./insp_time;
    IE.val_all = E_val_all';
    %% Take only first XX value to prevent 'distorted' comparison due to different sample sizes
    if length(varargin) >= 1
        for i = 1:length(varargin)
            if strcmp(varargin{i},'NumOfVals')
                numofIEvals = varargin{i+1};
            end
        end
    end
    if ~exist('numofIEvals','var')
        numofIEvals = 5;%7;
    end
    if length(E_val_all) >= numofIEvals
        IE.val = IE.val_all(1:numofIEvals);
        %% statistical features
        IE.mean = mean(IE.val);
        IE.std = std(IE.val);
    else
        disp(strcat("less than ",num2str(numofIEvals)," IE values found in ",data_processed.csvname,", IE analysis aborted"))
        IE.val = NaN;
        IE.val_all = NaN;
        IE.mean = NaN;
        IE.std = NaN;
    end
    
    %% Determine the set IE
    % Determine which IE was set (dependent on the part)
    
    if length(varargin) >= 1
        for i = 1:length(varargin)
            if strcmp(varargin{i},'IEset')
                IEset = varargin{i+1};
            end
        end
    end
    if ~exist('IEset','var')
        % Automatically determine set value from name (accuracy eval)
        if str2double(data_processed.csvname(13:14))
            partnum = str2double(data_processed.csvname(13:14));
        else
            disp("ERROR: Could not determine IE set in ",data_processed.csvname)
            IEset = NaN;
        end

        switch partnum
            case 6
                IEset = 1;
            case 7
                IEset = 3;
            otherwise
                IEset = 2;
        end
    end
    % Pass to struct
    IE.set = IEset;    
    %% Calculate the MAE and the rel MAE
    error = IE.val-IE.set;
    MAE = mean(abs(error));
    MAErel = MAE/IE.set*100;
    MAErelround = round(MAErel,1);
    
    IE.error = error;
    IE.MAE = MAE;
    IE.MAErel = MAErel;
    IE.MAErelround = MAErelround;
    
    %% Calculate the MAE and the rel MAE (flow)
    error = IE.val-IE.set;
    MAE = mean(abs(error));
    MAErel = MAE/IE.set*100;
    MAErelround = round(MAErel,1);
    
    IE.error = error;
    IE.meanerror = mean(error);
    IE.MAE = MAE;
    IE.MAErel = MAErel;
    IE.MAErelround = MAErelround;
else
    % if empty Volume, make all IE measures empty
    IE.val = NaN;
    IE.val_all = NaN;
    IE.set = NaN;
    IE.mean = NaN;
    IE.meanerror = NaN;
    IE.std = NaN;
    IE.error = NaN;
    IE.MAE = NaN;
    IE.MAErel = NaN;
    IE.MAErelround = NaN;

end %function
