# Supplementary material for: Testing of pandemic ventilators under early and agile development
Source: Front Med Technol. 2022 Aug 16;4:899328. doi: 10.3389/fmedt.2022.899328 (PMC9424737; doi:10.3389/fmedt.2022.899328)
Supplement: Supplementary file 3 [file Data_Sheet_2.ZIP › Accuracy of Controls Systems/02_Automated Code/00_Functions/getSetValPIP.m]

function PIPset = getSetValPIP(data_processed)
% Determine which PIP was set (dependent on the part)
if str2double(data_processed.csvname(6))
    partnum = str2double(data_processed.csvname(6));
else
    disp("ERROR: Could not determine PIP set in ",data_processed.csvname)
    PIPset = [];
end

switch partnum
    case 1
        PIPset = 20;
    case 2
        PIPset = 25;
    case 3
        PIPset = 30;
    otherwise
        disp("ERROR: Could not determine PIP set in ",data_processed.csvname)
        PIPset = [];
end

end %function
