# Supplementary material for: Testing of pandemic ventilators under early and agile development
Source: Front Med Technol. 2022 Aug 16;4:899328. doi: 10.3389/fmedt.2022.899328 (PMC9424737; doi:10.3389/fmedt.2022.899328)
Supplement: Supplementary file 3 [file Data_Sheet_2.ZIP › Accuracy of Controls Systems/02_Automated Code/00_Functions/getVt.m]

function [Vt,varargout] = getVt(data_processed,Fs,varargin)
% varargin: BPM hardcoded --> keyword:'BPM', value in following argument
% varargin: number of PIP values taken for reduced set --> keyword:'NumOfVals', value in following argument
% varargin: SFM3019 option --> keyword:'SFM3019', folder with the .edf file in following argument
% It is assumed that the corresponding SFM2019 logging file has the same name as the TestChest measurement evaluated
% varargin: Set Vt value hardcoded --> keyword:'Vtset', value in following argument
%% Define signals
volumesignal = data_processed.volume;
timesignal = data_processed.time;

% Highly recommended to use the flow signal of the SFM3019 for the Vt
% analysis, as it shows to be independent from the lung stiffness (bug of
% the TestChest?)
if length(varargin) >= 1
    for i = 1:length(varargin)
        if  strcmp(varargin{i},'SFM3019')
            edffolder = varargin{i+1};
            edffile = data_processed.csvname;
            edffile = strrep(edffile,'.csv','.edf');
            [timevals,flowvals] = edfread_SFM3019(edffolder,Fs,edffile);   
            volumesignal = posFlowVolume(timevals,flowvals);
            volumesignal = volumesignal(1:length(timesignal));
            varargout{1} = volumesignal;
        end
    end
end

Vt.csvname = data_processed.csvname;
if ~isempty(volumesignal)
    % Find fundamental frequency
%     Fs = 50;
    Ts = 1/Fs;
    L = length(timesignal); % Length of signal
    X = volumesignal-mean(volumesignal);
    Y = fft(X);
    P2 = abs(Y/L);
    P1 = P2(round(1:L/2+1)); %to prevent Warning: Integer operands are required for colon operator when used as index
    P1(2:end-1) = 2*P1(2:end-1);
    f = Fs*(0:(L/2))/L;
    [~, indexOfMaxValue] = max(P1);
    ffundamental = f(indexOfMaxValue);
    Tfundamental = 1/ffundamental;
    bpm = 60/Tfundamental;
    
    % Highly recommended to pass the BPM hardcoded, as the fft approach is
    % not always exact
    if length(varargin) >= 1
        for i = 1:length(varargin)
            if strcmp(varargin{i},'BPM')
                bpm_hardcoded = varargin{i+1};
                ffundamental = bpm_hardcoded/60;
                Tfundamental = 1/ffundamental;
            end
        end
    end
    %% Take 75% of the fundamental periode as minpeakdistance (heuristic)
    minpeakdist = Tfundamental*0.70;
    
    %% Find volume maxima
    [maximas,maxlocs] = findpeaks(volumesignal,timesignal,'MinPeakDistance',minpeakdist,'MinPeakHeight',50);
    
    %% Find volume minima
    [minimas,minlocs] = findpeaks(-volumesignal,timesignal,'MinPeakDistance',minpeakdist,'MinPeakProminence',100);
    minimas = minimas*(-1);
    
    %% Delete maxima before first minima / minima after last maxima
    ind_delete = find(maxlocs < minlocs(1));
    maxlocs(ind_delete) = [];
    maximas(ind_delete) = [];
    ind_delete = find(minlocs > maxlocs(end));
    minlocs(ind_delete) = [];
    minimas(ind_delete) = [];
    % Check length  of maxima/minima
    if length(maxlocs) == length(minlocs)
        %do nothing
    else
%         disp(strcat("WARNING: number of volume maxima and minima not equal (",num2str(length(maxlocs))," and ",num2str(length(minlocs)),")"))
%         disp("Trying to re-arrange maximas/minimas")
        rearranged_minlocs = [];
        rearranged_maxlocs = [];
        rearranged_minimas = [];
        rearranged_maximas = [];
        task = 'looking for minima'; 
        for k = 1:length(volumesignal)
            % Look for minima
            if strcmp(task,'looking for minima')
                for j = 1:length(minimas)
                    if round(minlocs(j)*Fs) == k
                        % Minima found
                        rearranged_minlocs = [rearranged_minlocs;minlocs(j)];
                        rearranged_minimas = [rearranged_minimas;minimas(j)];
                        task = 'looking for maxima';
                    end
                end
            end
            % Look for maxima
            if strcmp(task,'looking for maxima')
                for j = 1:length(maximas)
                    if round(maxlocs(j)*Fs) == k
                        % Maxima found
                        rearranged_maxlocs = [rearranged_maxlocs;maxlocs(j)];
                        rearranged_maximas = [rearranged_maximas;maximas(j)];
                        task = 'looking for minima';
                    end
                end
            end
        end
        
        % Pass rearranged data
        minlocs = rearranged_minlocs;
        minimas = rearranged_minimas;
        maxlocs = rearranged_maxlocs;
        maximas = rearranged_maximas;
        
    end
    
    
    
    %% Calculate Vt
    maximas = maximas(1:length(minimas)); % Delete maximas at the end with no minimas
    Vt.val_all = maximas-minimas;  
    
    %% Take only first XX value to prevent 'distorted' comparison due to different sample sizes
    if length(varargin) >= 1
        for i = 1:length(varargin)
            if strcmp(varargin{i},'NumOfVals')
                numofVtvals = varargin{i+1};
            end
        end
    end
    if ~exist('numofVtvals','var')
        numofVtvals = 5;%7;
    end

    if length(Vt.val_all) >= numofVtvals
        Vt.val = Vt.val_all(1:numofVtvals);
        %% statistical features
        Vt.mean = mean(Vt.val);
        Vt.std = std(Vt.val);
        Vt.ConfInt95(1) = Vt.mean - 1.96*(Vt.std/(sqrt(length(maximas))));
        Vt.ConfInt95(2) = Vt.mean + 1.96*(Vt.std/(sqrt(length(maximas))));
    else
        disp(strcat("less than ",num2str(numofVtvals)," Vt values found in ",data_processed.csvname,", Vt analysis aborted"))
        Vt.val = [];
        Vt.mean = [];
        Vt.std = [];
        Vt.ConfInt95 = [];
    end
    Vt.maxlocs = maxlocs;
    Vt.maximas = maximas;
    Vt.minlocs = minlocs;
    Vt.minimas = minimas;
    
    %% Determine the set Vt
    
    % Manualy determine "set" value
    if length(varargin) >= 1
        for i = 1:length(varargin)
            if strcmp(varargin{i},'Vtset')
                Vtset = varargin{i+1};
            end
        end
    end
    if ~exist('Vtset','var')
        % Determine which Vt was set (dependent on the part)
        if str2double(data_processed.csvname(6))
            partnum = str2double(data_processed.csvname(6));
        else
            disp("ERROR: Could not determine Vt set in ",data_processed.csvname)
            Vtset = NaN;
        end

        switch partnum
            case 1
                Vtset = 350;
            case 2
                Vtset = 400;
            case 3
                Vtset = 450;
            otherwise
                disp("ERROR: Could not determine Vt set in ",data_processed.csvname)
                Vtset = NaN;
        end  
    end
    % Pass to struct
    Vt.set = Vtset;
    %% Calculate the MAE and the rel MAE
    error = Vt.val-Vt.set;
    MAE = mean(abs(error));
    MAErel = MAE/Vt.set*100;
    MAErelround = round(MAErel,1);
    
    Vt.error = error;
    Vt.meanerror = mean(error);
    Vt.MAE = MAE;
    Vt.MAErel = MAErel;
    Vt.MAErelround = MAErelround;

else
    % if empty volumesignal, make all Vt measures empty
    Vt.val_all = [];
    Vt.val = [];
    Vt.mean = [];
    Vt.std = [];
    Vt.ConfInt95 = [];
    Vt.maxlocs = [];
    Vt.maximas = [];
    Vt.minlocs = [];
    Vt.minimas = [];
end %function
