# Supplementary material for: Testing of pandemic ventilators under early and agile development
Source: Front Med Technol. 2022 Aug 16;4:899328. doi: 10.3389/fmedt.2022.899328 (PMC9424737; doi:10.3389/fmedt.2022.899328)
Supplement: Supplementary file 3 [file Data_Sheet_2.ZIP › Accuracy of Controls Systems/02_Automated Code/00_Functions/importfileTC.m]

function readmeasurement = importfileTC(filename, Fs)
%IMPORTFILE Import numeric data from a text file as a matrix.
%   readmeasurement = IMPORTFILE(FILENAME) Reads data from text file FILENAME for the
%   default selection.
%
%   readmeasurement = IMPORTFILE(FILENAME, STARTROW, ENDROW) Reads data from rows
%   STARTROW through ENDROW of text file FILENAME.
%
% Example:
%    readmeasurement = importfile('ETH_1_1.csv', 2, 7998);
%
%    See also TEXTSCAN.

% Auto-generated by MATLAB on 2020/05/10 20:38:07

%% Initialize variables.
delimiter = ';';
% if nargin<=2
%     startRow = 2;
%     endRow = inf;
% end

startRow = 2;
endRow = inf;


%% Read columns of data as text:
% For more information, see the TEXTSCAN documentation.
formatSpec = '%q%q%q%q%q%q%q%q%q%q%q%q%q%q%q%q%q%q%q%q%q%q%q%[^\n\r]';

%% Open the text file.
fileID = fopen(filename,'r');

%% Read columns of data according to the format.
% This call is based on the structure of the file used to generate this
% code. If an error occurs for a different file, try regenerating the code
% from the Import Tool.
dataArray = textscan(fileID, formatSpec, endRow(1)-startRow(1)+1, 'Delimiter', delimiter, 'TextType', 'string', 'HeaderLines', startRow(1)-1, 'ReturnOnError', false, 'EndOfLine', '\r\n');
for block=2:length(startRow)
    frewind(fileID);
    dataArrayBlock = textscan(fileID, formatSpec, endRow(block)-startRow(block)+1, 'Delimiter', delimiter, 'TextType', 'string', 'HeaderLines', startRow(block)-1, 'ReturnOnError', false, 'EndOfLine', '\r\n');
    for col=1:length(dataArray)
        dataArray{col} = [dataArray{col};dataArrayBlock{col}];
    end
end

%% Close the text file.
fclose(fileID);

%% Convert the contents of columns containing numeric text to numbers.
% Replace non-numeric text with NaN.
raw = repmat({''},length(dataArray{1}),length(dataArray)-1);
for col=1:length(dataArray)-1
    raw(1:length(dataArray{col}),col) = mat2cell(dataArray{col}, ones(length(dataArray{col}), 1));
end
numericData = NaN(size(dataArray{1},1),size(dataArray,2));

for col=[2,3,4,5,6,7,8,9,10,11,12,13,14,15,16,17,18,19,20,21,22,23]
    % Converts text in the input cell array to numbers. Replaced non-numeric
    % text with NaN.
    rawData = dataArray{col};
    for row=1:size(rawData, 1)
        % Create a regular expression to detect and remove non-numeric prefixes and
        % suffixes.
        regexstr = '(?<prefix>.*?)(?<numbers>([-]*(\d+[\.]*)+[\,]{0,1}\d*[eEdD]{0,1}[-+]*\d*[i]{0,1})|([-]*(\d+[\.]*)*[\,]{1,1}\d+[eEdD]{0,1}[-+]*\d*[i]{0,1}))(?<suffix>.*)';
        try
            result = regexp(rawData(row), regexstr, 'names');
            numbers = result.numbers;
            
            % Detected commas in non-thousand locations.
            invalidThousandsSeparator = false;
%             NICOLA commented this out as I do not grasp the purpose of
%             this block and in order to make both , and . as decimal
%             seperator usable
%             if numbers.contains('.')
%                 thousandsRegExp = '^[-/+]*\d+?(\.\d{3})*\,{0,1}\d*$';
%                 if isempty(regexp(numbers, thousandsRegExp, 'once'))
%                     numbers = NaN;
%                     invalidThousandsSeparator = true;
%                 end
%             end
            % Convert numeric text to numbers.
            if ~invalidThousandsSeparator
%                 numbers = strrep(numbers, '.', ''); NICOLA: Is this
%                 necessary? If not, exclude for greater flexibility
                numbers = strrep(numbers, ',', '.');
                numbers = textscan(char(numbers), '%f');
                numericData(row, col) = numbers{1};
                raw{row, col} = numbers{1};
            end
        catch
            raw{row, col} = rawData{row};
        end
    end
end

% Convert the contents of columns with dates to MATLAB datetimes using the
% specified date format.
try
    dates{1} = datetime(dataArray{1}, 'Format', 'HH:mm:ss', 'InputFormat', 'HH:mm:ss');
catch
    try
        % Handle dates surrounded by quotes
        dataArray{1} = cellfun(@(x) x(2:end-1), dataArray{1}, 'UniformOutput', false);
        dates{1} = datetime(dataArray{1}, 'Format', 'HH:mm:ss', 'InputFormat', 'HH:mm:ss');
    catch
        dates{1} = repmat(datetime([NaN NaN NaN]), size(dataArray{1}));
    end
end

dates = dates(:,1);

%% Split data into numeric and string columns.
rawNumericColumns = raw(:, [2,3,4,5,6,7,8,9,10,11,12,13,14,15,16,17,18,19,20,21,22,23]);

%% Replace non-numeric cells with NaN
R = cellfun(@(x) ~isnumeric(x) && ~islogical(x),rawNumericColumns); % Find non-numeric cells
rawNumericColumns(R) = {NaN}; % Replace non-numeric cells

%% Create output variable

if Fs == 50 || Fs == 100
    readmeasurement = table;
    readmeasurement.Time = dates{:, 1};
    readmeasurement.Flow = cell2mat(rawNumericColumns(:, 1));
    readmeasurement.Lungtidalvolume = cell2mat(rawNumericColumns(:, 2));
    readmeasurement.palveole = cell2mat(rawNumericColumns(:, 3));
    readmeasurement.Airwaypressure = cell2mat(rawNumericColumns(:, 4));
    readmeasurement.Bellowsposition = cell2mat(rawNumericColumns(:, 5));
    readmeasurement.Intrapleuralpressure = cell2mat(rawNumericColumns(:, 6));
    readmeasurement.Cardialpressure = cell2mat(rawNumericColumns(:, 7));
    readmeasurement.FractionofO2inspir = cell2mat(rawNumericColumns(:, 8));
    readmeasurement.Ambientpressure = cell2mat(rawNumericColumns(:, 9));
    readmeasurement.TemperatureCelsius = cell2mat(rawNumericColumns(:, 10));
    readmeasurement.FRCactual = cell2mat(rawNumericColumns(:, 11));
    readmeasurement.Shuntfraction = cell2mat(rawNumericColumns(:, 12));
    readmeasurement.PartialpressureO2airchamber = cell2mat(rawNumericColumns(:, 13));
    readmeasurement.PartialpressureO2effectiv = cell2mat(rawNumericColumns(:, 14));
    readmeasurement.Oxygensatpulmcapillaries = cell2mat(rawNumericColumns(:, 15));
    readmeasurement.NA = cell2mat(rawNumericColumns(:, 16));
    readmeasurement.NA1 = cell2mat(rawNumericColumns(:, 17));
    readmeasurement.NA2 = cell2mat(rawNumericColumns(:, 18));
    readmeasurement.NA3 = cell2mat(rawNumericColumns(:, 19));
    readmeasurement.NA4 = cell2mat(rawNumericColumns(:, 20));
    readmeasurement.NA5 = cell2mat(rawNumericColumns(:, 21));
    readmeasurement.NA6 = cell2mat(rawNumericColumns(:, 22));
else
    readmeasurement = table;
    readmeasurement.Time = dates{:, 1};
    readmeasurement.Timestamp = cell2mat(rawNumericColumns(:, 1));
    readmeasurement.Flow = cell2mat(rawNumericColumns(:, 2));
    readmeasurement.Lungtidalvolume = cell2mat(rawNumericColumns(:, 3));
    readmeasurement.palveole = cell2mat(rawNumericColumns(:, 4));
    readmeasurement.Airwaypressure = cell2mat(rawNumericColumns(:, 5));
    readmeasurement.Bellowsposition = cell2mat(rawNumericColumns(:, 6));
    readmeasurement.Intrapleuralpressure = cell2mat(rawNumericColumns(:, 7));
    readmeasurement.Cardialpressure = cell2mat(rawNumericColumns(:, 8));
    readmeasurement.FractionofO2inspir = cell2mat(rawNumericColumns(:, 9));
    readmeasurement.Ambientpressure = cell2mat(rawNumericColumns(:, 10));
    readmeasurement.TemperatureCelsius = cell2mat(rawNumericColumns(:, 11));
    readmeasurement.FRCactual = cell2mat(rawNumericColumns(:, 12));
    readmeasurement.Shuntfraction = cell2mat(rawNumericColumns(:, 13));
    readmeasurement.PartialpressureO2airchamber = cell2mat(rawNumericColumns(:, 14));
    readmeasurement.PartialpressureO2effectiv = cell2mat(rawNumericColumns(:, 15));
    readmeasurement.Oxygensatpulmcapillaries = cell2mat(rawNumericColumns(:, 16));
    readmeasurement.NA = cell2mat(rawNumericColumns(:, 17));
    readmeasurement.NA1 = cell2mat(rawNumericColumns(:, 18));
    readmeasurement.NA2 = cell2mat(rawNumericColumns(:, 19));
    readmeasurement.NA3 = cell2mat(rawNumericColumns(:, 20));
    readmeasurement.NA4 = cell2mat(rawNumericColumns(:, 21));
    readmeasurement.NA5 = cell2mat(rawNumericColumns(:, 22));
end

% For code requiring serial dates (datenum) instead of datetime, uncomment
% the following line(s) below to return the imported dates as datenum(s).

% ETH11.Time=datenum(ETH11.Time);
