# Supplementary material for: Testing of pandemic ventilators under early and agile development
Source: Front Med Technol. 2022 Aug 16;4:899328. doi: 10.3389/fmedt.2022.899328 (PMC9424737; doi:10.3389/fmedt.2022.899328)
Supplement: Supplementary file 3 [file Data_Sheet_2.ZIP › Accuracy of Controls Systems/02_Automated Code/00_Functions/matc.m]

function result = matc(sf,tf)
% Compare two mat files
% matc matfile1.mat matfile2.mat
% Copyright 2004, Dr. Xianyao Chen, xianyaochen@yahoo.com.cn
% Last Modified by Xianyao Chen, 08-June-2004
if (nargin ~= 2) 
  return
end
if exist(sf) ~=2 
    msg = sprintf('%s%s','Not valid mat file: ',sf);
%     fprintf( [ repmat( '\b', 1, nPos ), '%s' ], msg),
   fprintf('%s',msg)
    return
end
if exist(tf) ~=2 
    msg = sprintf('%s%s','Not valid mat file: ',tf);
%     fprintf( [ repmat( '\b', 1, nPos ), '%s' ], msg),
   fprintf('%s',msg)
    return
end
save #~tmp1.mat -mat
clear
load #~tmp1 sf
load(sf) 
clear sf
ws = whos;
save #~tmp2.mat -mat
clear
load #~tmp1
load #~tmp2
delete('#~tmp2.mat');
m1 = size(ws,1);
warning off
% nPos = 0;
for k = 1:m1
    var = ws(k).name;
    as = load(sf,var);
    at = load(tf,var);
    atn = fieldnames(at);
    if k == 1
        msg = sprintf('%s%s','Source File: ',sf,' --- Target File: ',tf');
        fprintf('%s\n',msg)
        msg = sprintf('%50s','--------------------------------------------------');
        fprintf('%s\n',msg)   
%         msg = sprintf('%s','----------------------------------------------------------------------------------------------------------------------------');
%         fprintf( [ repmat( '\b', 1, nPos ), '%s' ], msg),
%         fprintf('\n')
    end
        
    if isempty(atn)
        msg = sprintf('%12s%12s%6s%s','Variable :: ',var,'  ||  ',' not exist');
        fprintf('%s\n',msg)   
%         msg = sprintf('%12s%12s%20s%20s%20s%20s%s','Variable :: ',var,'    |  Source File: ',sf,' ---  Target File: ',tf,' :: not exist');
%         fprintf( [ repmat( '\b', 1, nPos ), '%s' ], msg),
%         fprintf('\n')
        continue
    end
    aas = struct2cell(as);
    aat = struct2cell(at);
    if ~isequal(aas{1},aat{1})
        msg = sprintf('%12s%12s%6s%s','Variable :: ',var,'  ||  ',' not equal');
        fprintf('%s\n',msg)
%         msg = sprintf('%12s%12s%20s%20s%20s%20s%s','Variable :: ',var,'    |  Source File: ',sf,' ---  Target File: ',tf,' :: not equal');
%         fprintf( [ repmat( '\b', 1, nPos ), '%s' ], msg),
%         fprintf('\n')
        continue
    else
        msg = sprintf('%12s%12s%6s%s','Variable :: ',var,'  ||  ',' equal');
        fprintf('%s\n',msg)       
%         msg = sprintf('%12s%12s%20s%20s%20s%20s%s','Variable :: ',var,'    |  Source File: ',sf,' ---  Target File: ',tf,' :: Exactly Equal');
%         fprintf( [ repmat( '\b', 1, nPos ), '%s' ], msg),
%         fprintf('\n')
        continue
    end    
end
msg = sprintf('%50s','--------------------------------------------------');
fprintf('%s\n\n',msg)   
% msg = sprintf('%s','----------------------------------------------------------------------------------------------------------------------------');
% fprintf( [ repmat( '\b', 1, nPos ), '%s' ], msg),
% fprintf('\n')
clear
load #~tmp1 tf
load(tf) 
clear tf
ws = whos;
save #~tmp2.mat -mat
clear
load #~tmp1
load #~tmp2
delete('#~tmp2.mat');
m1 = size(ws,1);
warning off
for k = 1:m1
    var = ws(k).name;
    as = load(tf,var);
    at = load(sf,var);
    atn = fieldnames(at);
    if k == 1
        msg = sprintf('%s%s','Source File: ',tf,' --- Target File: ',sf');
        fprintf('%s\n',msg)
        msg = sprintf('%50s','--------------------------------------------------');
        fprintf('%s\n',msg)   
        %fprintf( [ repmat( '\b', 1, nPos ), '%s' ], msg),
        %fprintf('\n')
    end 
    
    if isempty(atn)
        msg = sprintf('%12s%12s%6s%s','Variable :: ',var,'  ||  ',' not exist');
        fprintf('%s\n',msg)   
%         fprintf( [ repmat( '\b', 1, nPos ), '%s' ], msg),
%         fprintf('\n')
        continue
    end
    aas = struct2cell(as);
    aat = struct2cell(at);
    if ~isequal(aas{1},aat{1})
        msg = sprintf('%12s%12s%6s%s','Variable :: ',var,'  ||  ',' not equal');
        fprintf('%s\n',msg)
%         msg = sprintf('%12s%12s%20s%20s%20s%20s%s','Variable :: ',var,'    |  Source File: ',tf,' ---  Target File: ',sf,' :: not equal');
%         fprintf( [ repmat( '\b', 1, nPos ), '%s' ], msg),
%         fprintf('\n')
        continue
    else
        msg = sprintf('%12s%12s%6s%s','Variable :: ',var,'  ||  ',' equal');
        fprintf('%s\n',msg)       
%         msg = sprintf('%12s%12s%20s%20s%20s%20s%s','Variable :: ',var,'    |  Source File: ',tf,' ---  Target File: ',sf,' :: Exactly Equal');
%         fprintf( [ repmat( '\b', 1, nPos ), '%s' ], msg),
%         fprintf('\n')
        continue
    end    
end
warning on
msg = sprintf('%50s','--------------------------------------------------');
fprintf('%s\n',msg)   
% fprintf( [ repmat( '\b', 1, nPos ), '%s' ], msg),
% fprintf('\n')
delete('#~tmp1.mat')
