# Supplementary material for: Testing of pandemic ventilators under early and agile development
Source: Front Med Technol. 2022 Aug 16;4:899328. doi: 10.3389/fmedt.2022.899328 (PMC9424737; doi:10.3389/fmedt.2022.899328)
Supplement: Supplementary file 3 [file Data_Sheet_2.ZIP › Accuracy of Controls Systems/02_Automated Code/00_Functions/plotPIP.m]

function plotPIP(timesignal,pressuresignal,PIP)
%% Plot
plot(timesignal,pressuresignal)
hold on 
scatter(PIP.loc,PIP.val)
xlabel('Time [s]')
ylabel('Airway Pressure [hPa]')
% legend('Pressure signal','PIP')
title('Detected PIP used for further evaluation')
grid on
xlim([0 51])
hold off
end
