# Supplementary material for: Testing of pandemic ventilators under early and agile development
Source: Front Med Technol. 2022 Aug 16;4:899328. doi: 10.3389/fmedt.2022.899328 (PMC9424737; doi:10.3389/fmedt.2022.899328)
Supplement: Supplementary file 3 [file Data_Sheet_2.ZIP › Accuracy of Controls Systems/02_Automated Code/00_Functions/posFlowVolume.m]

function volvals = posFlowVolume(timevals,flowvals)
%% Integrate only positive flow to determine Vt
% The backflow max. rate for the SFM3019 is -10 slm, which is too low to 
% accuractely determine the exhaled volume due to too high flow rates 
%% check length of timevals and flowvals signal
if length(timevals) == length(flowvals)
    % all good
else 
    disp("ERROR: Time and Flow signal do not have the same length")
    return;
end

%% Integrate positive flow, reset when negative flow occurs
volvals = 0;
for i = 2:length(timevals)
    delta_t = timevals(i)-timevals(i-1);
    if flowvals(i) >= 0    
        volvals(i) = volvals(i-1) + delta_t*flowvals(i);
    else
        volvals(i) = 0;
    end
end

volvals = volvals';

end %function
