# Supplementary material for: Testing of pandemic ventilators under early and agile development
Source: Front Med Technol. 2022 Aug 16;4:899328. doi: 10.3389/fmedt.2022.899328 (PMC9424737; doi:10.3389/fmedt.2022.899328)
Supplement: Supplementary file 3 [file Data_Sheet_2.ZIP › Accuracy of Controls Systems/02_Automated Code/00_Functions/PressureDifference.m]

%% Calculates the Tidal Volume Vt based on a volume and time signal
function delta_p = PressureDifference(timesignal,pressuresignal,varargin)
%% Find fundamental frequency
Fs = 50;                % Sampling frequency                          
L = length(timesignal); % Length of signal

X = pressuresignal-mean(pressuresignal);

Y = fft(X);
P2 = abs(Y/L);
% P1 = P2(1:L/2+1); %original
P1 = P2(round(1:L/2+1)); %to prevent Warning: Integer operands are required for colon operator when used as index
P1(2:end-1) = 2*P1(2:end-1);
f = Fs*(0:(L/2))/L;
% plot(f,P1) 
% title('Single-Sided Amplitude Spectrum of X(t)')
% xlabel('f (Hz)')
% ylabel('|P1(f)|')
% [~, indexOfMaxValue] = max(Y);
%     [~, indexOfMaxValue] = max(P1);
%     ffundamental = f(indexOfMaxValue);
[~,fmaxlocs] = findpeaks(P1,f,'MinPeakProminence',0.75);
ffundamental = fmaxlocs(1);
Tfundamental = 1/ffundamental;

if nargin >= 3
        bpm_hardcoded = varargin{1};
        ffundamental = bpm_hardcoded/60;
        Tfundamental = 1/ffundamental;
end

% disp(strcat("Detected bpm: ",num2str(bpm)," min^-1"))
%% Take 75% of the fundamental periode as minpeakdistance (heuristic)
minpeakdist = Tfundamental*0.75;

%% Find pressure maxima
[maximas,maxlocs] = findpeaks(pressuresignal,timesignal,'MinPeakDistance',minpeakdist);

%% Find pressure minima
% findpeaks(-pressuresignal,timesignal,'MinPeakDistance',minpeakdist);
[minimas,minlocs] = findpeaks(-pressuresignal,timesignal,'MinPeakDistance',minpeakdist);
minimas = minimas*(-1);

%% Delete maxima before first minima / minma after last maxima
ind_delete = find(maxlocs < minlocs(1));
maxlocs(ind_delete) = [];
maximas(ind_delete) = [];
ind_delete = find(minlocs > maxlocs(end));
minlocs(ind_delete) = [];
minimas(ind_delete) = [];
% Check length  of maxima/minima
    if length(maxlocs) == length(minlocs)
        %do nothing
    else
        disp(strcat("WARNING: number of pressure maxima and minima not equal (",num2str(length(maxlocs))," and ",num2str(length(minlocs)),")"))
        disp("Trying to re-arrange maximas/minimas")
        rearranged_minlocs = [];
        rearranged_maxlocs = [];
        rearranged_minimas = [];
        rearranged_maximas = [];
        task = 'looking for minima'; 
        for k = 1:length(pressuresignal)
            % Look for minima
            if strcmp(task,'looking for minima')
                for j = 1:length(minimas)
                    if round(minlocs(j)*50) == k
                        % Minima found
                        rearranged_minlocs = [rearranged_minlocs;minlocs(j)];
                        rearranged_minimas = [rearranged_minimas;minimas(j)];
                        task = 'looking for maxima';
                    end
                end
            end
            % Look for maxima
            if strcmp(task,'looking for maxima')
                for j = 1:length(maximas)
                    if round(maxlocs(j)*50) == k
                        % Minima found
                        rearranged_maxlocs = [rearranged_maxlocs;maxlocs(j)];
                        rearranged_maximas = [rearranged_maximas;maximas(j)];
                        task = 'looking for minima';
                    end
                end
            end
        end
        
        % Pass rearranged data
        minlocs = rearranged_minlocs;
        minimas = rearranged_minimas;
        maxlocs = rearranged_maxlocs;
        maximas = rearranged_maximas;
        
    end

%% Calculate pressure difference
delta_p = maximas-minimas;

%% Plot for debugging (set to true if needed)
if false
    figure()
    subplot(2,1,1)
    plot(timesignal,pressuresignal)
    title("Plot for debugging delta_P detection",'Interpreter','none')
    ylabel('Volume [mL]')
    xlabel('Time [s]')
    grid on
    hold on
    scatter(maxlocs,maximas)
    scatter(minlocs,minimas)
    delta_t = maxlocs-minlocs;
    quiver(minlocs,minimas,delta_t,delta_p,0,'MaxHeadSize',0.025)
    legend("Pressure signal","Maxima","Minima","pairs for delta p")
end


end %function
