# Supplementary material for: Testing of pandemic ventilators under early and agile development
Source: Front Med Technol. 2022 Aug 16;4:899328. doi: 10.3389/fmedt.2022.899328 (PMC9424737; doi:10.3389/fmedt.2022.899328)
Supplement: Supplementary file 3 [file Data_Sheet_2.ZIP › Accuracy of Controls Systems/02_Automated Code/00_Functions/processDataStruct.m]

function data_processed = processDataStruct(data_struct)
%% Standard time for one experiment: 60s
duration = 'entire experiment'; % opt: 'manual','entire experiment'
Ts = 1/50;
if strcmp(duration,'manual')
    time_start = 0;
    time_end = 60;
    range = (round(time_start/Ts)+1):(round(time_end/Ts)+1);
end

evaluate = true;
for i = 1:length(data_struct)
    %% Check if experiment is >=60s
    minlength = (time_end-time_start)/Ts;
    datalength = length(data_struct(i).Flow);
    if datalength >= minlength
        % all good
        evaluate = true;
    else
        disp(strcat("WARNING: ",data_struct(i).csvname," is shorter than 60s. Experiment will be excluded"))
        evaluate = false;
    end
    %% Add csv file name to data struct
        data_processed(i).csvname = data_struct(i).csvname;
        
    %% write, filter and sort data new - take only time window T    
    if evaluate
        if strcmp(duration,'entire experiment')
            range = 1:length(data_struct(i).Flow);
        end
        data_processed(i).time = [time_start:Ts:time_end]';
        data_processed(i).flow = data_struct(i).Flow(range);
        data_processed(i).volume = data_struct(i).Lungtidalvolume(range);
        data_processed(i).awpressure = data_struct(i).Airwaypressure(range);
        data_processed(i).bellowspos = data_struct(i).Bellowsposition(range);
        data_processed(i).oxygen = data_struct(i).FractionofO2inspir(range);
        data_processed(i).palveole = data_struct(i).palveole(range);

        % Filter data
        data_processed(i).flow= smoothdata(data_processed(i).flow, 1, 'gaussian', 20);
%         data_processed(i).awpressure = smoothdata(data_processed(i).awpressure, 1, 'gaussian', 10);
        data_processed(i).awpressure = smoothdata(data_processed(i).awpressure, 1, 'gaussian', 15);
%         data_processed(i).palveole = smoothdata(data_processed(i).palveole, 1, 'gaussian', 10);
        data_processed(i).palveole = smoothdata(data_processed(i).palveole, 1, 'gaussian', 15);
        vol_range = data_processed(i).volume(range);
        minvol = min(vol_range);
        data_processed(i).volume = data_processed(i).volume- minvol;
    end

end %function
