# Supplementary material for: Testing of pandemic ventilators under early and agile development
Source: Front Med Technol. 2022 Aug 16;4:899328. doi: 10.3389/fmedt.2022.899328 (PMC9424737; doi:10.3389/fmedt.2022.899328)
Supplement: Supplementary file 3 [file Data_Sheet_2.ZIP › Accuracy of Controls Systems/02_Automated Code/00_Functions/propagateUnassistedAwpressure.m]

function unassisted_propagated = propagateUnassistedAwpressure(data_processed,iseparate)

    if isnumeric(iseparate) && ~isnan(iseparate)
        ix = iseparate-50;
        span = 1:ix;
        pressuresignal = data_processed.awpressure(span);
        timesignal = data_processed.time(span);
        % Find fundamental frequency
        Fs = 50;                % Sampling frequency
        Ts = 1/Fs;
        L = length(timesignal); % Length of signal
        X = pressuresignal-mean(pressuresignal);
        Y = fft(X);
        P2 = abs(Y/L);
        P1 = P2(round(1:L/2+1)); %to prevent Warning: Integer operands are required for colon operator when used as index
        P1(2:end-1) = 2*P1(2:end-1);
        f = Fs*(0:(L/2))/L;
        [~, indexOfMaxValue] = max(P1);
        ffundamental = f(indexOfMaxValue);
        Tfundamental = 1/ffundamental;
        bpm = 60/Tfundamental;
        %% Take 85% of the fundamental periode as minpeakdistance (heuristic)
        minpeakdist = Tfundamental*0.85;

        %% Find pressure maxima 
    %     findpeaks(awpressuresignal,timesignal,'MinPeakDistance',minpeakdist);
        [~,maxlocs] = findpeaks(pressuresignal,timesignal,'MinPeakDistance',minpeakdist);
        imaxlocs = [];
        for j = 1:length(maxlocs)
            imaxlocs(j) = find(timesignal == maxlocs(j));
        end
        %% Extract 'periodic' signal
        periodicsignal = pressuresignal(imaxlocs(1):imaxlocs(end));

        %% Build propagated signal
        propagatedsignal = [pressuresignal(1:imaxlocs(end));periodicsignal];
        while length(propagatedsignal) < length(data_processed.awpressure)
            propagatedsignal = [propagatedsignal;periodicsignal];
        end
        
        
        propagatedsignal = propagatedsignal(1:length(data_processed.awpressure));
        unassisted_propagated.awpressure = propagatedsignal;
        
        
        figure()
        plot(data_processed.awpressure)
        hold on
        plot(unassisted_propagated.awpressure)
        hold off
        
        
    else
        unassisted_propagated.awpressure = [];
    end
        
        


end %function
