# Supplementary material for: Testing of pandemic ventilators under early and agile development
Source: Front Med Technol. 2022 Aug 16;4:899328. doi: 10.3389/fmedt.2022.899328 (PMC9424737; doi:10.3389/fmedt.2022.899328)
Supplement: Supplementary file 3 [file Data_Sheet_2.ZIP › Accuracy of Controls Systems/02_Automated Code/00_Functions/resample.m]

function  varargout = resample(varargin)
%RESAMPLE  Resample uniform or nonuniform data to a new fixed rate.
%   Y = RESAMPLE(X,P,Q) resamples the values, X, of a uniformly sampled
%   signal at P/Q times the original sample rate using a polyphase
%   anti-aliasing filter. If X is a matrix, then RESAMPLE treats each
%   column as an independent channel.
%
%   In its filtering process, RESAMPLE assumes the samples at times before
%   and after the given samples in X are equal to zero. Thus large
%   deviations from zero at the end points of the sequence X can cause
%   inaccuracies in Y at its end points.
%
%   [Y,Ty] = RESAMPLE(X,Tx) resamples the values, X, of a signal sampled at
%   the instants specified in vector Tx. RESAMPLE interpolates X linearly
%   onto a vector of uniformly spaced instants, Ty, with the same endpoints
%   and number of samples as Tx.  Tx may either be a numeric vector
%   expressed in seconds or a datetime object.  NaNs and NaTs (for datetime
%   objects) are treated as missing data and are ignored.
%
%   [Y,Ty] = RESAMPLE(X,Tx,Fs) uses interpolation and an anti-aliasing
%   filter to resample the signal at a uniform sample rate, Fs, expressed
%   in hertz (Hz).
%
%   [Y,Ty] = RESAMPLE(X,Tx,Fs,P,Q) interpolates X to an intermediate
%   uniform grid with sample rate equal Q*Fs/P and filters the result
%   using UPFIRDN to upsample by P and downsample by Q.  Specify P and Q
%   so that Q*Fs/P is least twice as large as the highest frequency in the
%   input signal.
%
%   [Y,Ty] = RESAMPLE(X,Tx,...,METHOD) specifies the interpolation method.
%   The default is linear interpolation.  Available methods are:
%     'linear' - linear interpolation
%     'pchip'  - shape-preserving piecewise cubic interpolation
%     'spline' - piecewise cubic spline interpolation
%
%   Y = RESAMPLE(...,P,Q,N) uses a weighted sum of 2*N*max(1,Q/P) samples
%   of X to compute each sample of Y.  The length of the FIR filter
%   RESAMPLE applies is proportional to N; by increasing N you will get
%   better accuracy at the expense of a longer computation time.  If you
%   don't specify N, RESAMPLE uses N = 10 by default.  If you let N = 0,
%   RESAMPLE performs a nearest neighbor interpolation; that is, the output
%   Y(n) is X(round((n-1)*Q/P)+1) ( Y(n) = 0 if round((n-1)*Q/P)+1 >
%   length(X) ).
%
%   Y = RESAMPLE(...,P,Q,N,BTA) uses BTA as the BETA design parameter for
%   the Kaiser window used to design the filter.  RESAMPLE uses BTA = 5 if
%   you don't specify a value.
%
%   Y = RESAMPLE(...,P,Q,B) uses B to filter X (after upsampling) if B is a
%   vector of filter coefficients.  RESAMPLE assumes B has odd length and
%   linear phase when compensating for the filter's delay; for even length
%   filters, the delay is overcompensated by 1/2 sample.  For non-linear
%   phase filters consider using UPFIRDN.
%
%   [Y,B] = RESAMPLE(X,P,Q,...) returns in B the coefficients of the filter
%   applied to X during the resampling process (after upsampling).
%
%   [Y,Ty,B] = RESAMPLE(X,Tx,...) returns in B the coefficients of the
%   filter applied to X during the resampling process (after upsampling).
%
%   % Example 1:
%   %   Resample a sinusoid at 3/2 the original rate.
%
%   tx = 0:3:300-3;         % Time vector for original signal
%   x = sin(2*pi*tx/300);   % Define a sinusoid
%   ty = 0:2:300-2;         % Time vector for resampled signal
%   y = resample(x,3,2);    % Change sampling rate
%   plot(tx,x,'+-',ty,y,'o:')
%   legend('original','resampled');
%   xlabel('Time')
%
%   % Example 2:
%   %   Resample a non-uniformly sampled sinusoid to a uniform 50 Hz rate.
%
%   Fs = 50;
%   tx = linspace(0,1,21) + .012*rand(1,21);
%   x = sin(2*pi*tx);
%   [y, ty] = resample(x, tx, Fs);
%   plot(tx,x,'+-',ty,y,'o:')
%   legend('original','resampled');
%   xlabel('Time')
%   axis tight
%
%   See also UPFIRDN, INTERP, INTERP1, DECIMATE, FIRLS, KAISER, INTFILT.

%   NOTE-1: digital anti-alias filter is designed via windowing

%   Author(s): James McClellan, 6-11-93
%              Modified to use upfirdn, T. Krauss, 2-27-96
%   Copyright 1988-2019 The MathWorks, Inc.
%
%#codegen

narginchk(2,8);

tempArgs = cell(size(varargin));

[tempArgs{:}] = convertStringsToChars(varargin{:});

% fetch the users desired interpolation method (if any)
[method, inputArgs] = getInterpMethod(tempArgs);

isP = isscalar(inputArgs{2});

if isP && (length(inputArgs) <= 5)
    % [...] = RESAMPLE(X,P,Q,...)
    coder.internal.errorIf(nargin < 3 && isP,'signal:resample:MissingQ');
    
    % interpolation is not performed when using uniformly sampled data
    coder.internal.errorIf(~strcmp(method,''),'signal:resample:UnexpectedInterpolation',method);
    
    [varargout{1:max(1,nargout)}] = uniformResample(inputArgs{:});
else
    % [...] = RESAMPLE(X,Tx,...)
    if strcmp(method,'')
        % use linear method by default
        method1 = 'linear';
    else
        method1 = method;
    end
    [varargout{1:max(1,nargout)}] = nonUniformResample(method1,inputArgs{:});
end

function [y, tyOut, h] = nonUniformResample(method,varargin)

% fetch non-NaN input samples in time-sorted order
[x, tx] = getSamples(varargin{1:2});

% obtain sample rate
if numel(varargin)>2
    fs = varargin{3};
    validateFs(fs);
elseif isdatetime(tx)
    % compute the average sample rate if unspecified
    fs = (numel(tx)-1) / seconds(tx(end)-tx(1));
else
    fs = (numel(tx)-1) / (tx(end)-tx(1));
end

coder.internal.errorIf(numel(varargin)==4 & ~isscalar(varargin{2}),'signal:resample:MissingQ');

% get rational sample ratio
if numel(varargin)>4
    p = varargin{4};
    q = varargin{5};
    validateResampleRatio(p,q);
else
    % get a close rational approximation of the ratio between the desired
    % sampling rate and the average sample rate
    [p, q] = getResampleRatio(tx,fs);
end

% use cubic spline interpolation onto a uniformly sampled grid
% with a target sample rate of Q*Fs/P
tsGrid = p/(q*fs);
if isdatetime(tx)
    tGrid = tx(1):seconds(tsGrid):tx(end);
else
    tGrid = tx(1):tsGrid:tx(end);
end

if isreal(x)
    xGrid = matInterp1(tx,x,tGrid,method);
else
    % compute real and imaginary channels independently
    realGrid = matInterp1(tx,real(x),tGrid,method);
    imagGrid = matInterp1(tx,imag(x),tGrid,method);
    xGrid = complex(realGrid,imagGrid);
end

% recover the desired sampling rate by resampling the grid at the
% specified ratio
[y, h] = uniformResample(xGrid,p,q,varargin{6:end});

% create output time vector
if isvector(y)
    ny = length(y);
else
    ny = size(y,1);
end

if isdatetime(tx)
    ty = tx(1) + seconds((0:ny-1)/fs);
else
    ty = (tx(1)*ones(1,ny)) + (0:ny-1)/fs(1);
end

% match dimensionality of output time vector to input
if iscolumn(tx)
    tyOut = ty(:);
else
    tyOut = ty;
end

%-------------------------------------------------------------------------
function  [y, h] = uniformResample( x, p, q, N, bta )

if nargin < 5
    bta = 5;
end   %--- design parameter for Kaiser window LPF
if nargin < 4
    N = 10;
end
% codegen inference
if nargin < 3
    q = 1;
end

if ~coder.target('MATLAB')
    validateattributes(x, {'numeric'},{'2d'}, ...
        'resample','X',1);
else
    validateattributes(x, {'numeric'},{}, ...
        'resample','X',1);
end

validateResampleRatio(p, q);

[p,q] = rat( p/q, 1e-12 );  %--- reduce to lowest terms
% (usually exact, sometimes not; loses at most 1 second every 10^12 seconds)
p = p(1);
q = q(1);

if (p==1) && (q==1)
    y = x;
    h = 1;
    return
end
pqmax = max(p,q);
if length(N)>1      % use input filter
    L = length(N);
    h = N;
else                % design filter
    if( N>0 )
        fc = 1/2/pqmax;
        L = 2*N(1)*pqmax + 1;
        h = firls( L-1, [0 2*fc 2*fc 1], [1 1 0 0]).*kaiser(L,bta)' ;
        h = p*h/sum(h);
    else
        L = p;
        h = ones(1,p);
    end
end

Lhalf = (L-1)/2;
isvect = any(size(x)==1);
if isvect
    Lx = length(x);
else
    Lx = size(x, 1);
end

% Need to delay output so that downsampling by q hits center tap of filter.
nz = floor(q-mod(Lhalf,q));
z = zeros(1,nz);
h = [z h(:).'];  % ensure that h is a row vector.
Lhalf = Lhalf + nz;

% Number of samples removed from beginning of output sequence
% to compensate for delay of linear phase filter:
delay = floor(ceil(Lhalf)/q);

% Need to zero-pad so output length is exactly ceil(Lx*p/q).
nz1 = 0;
while ceil( ((Lx-1)*p+length(h)+nz1 )/q ) - delay < ceil(Lx*p/q)
    nz1 = nz1+1;
end
h = [h zeros(1,nz1)];

% ----  HERE'S THE CALL TO UPFIRDN  ----------------------------
y = upfirdn(x,h,p,q);

% Get rid of trailing and leading data so input and output signals line up
% temporally:
Ly = ceil(Lx*p/q);  % output length
% Ly = floor((Lx-1)*p/q+1);  <-- alternately, to prevent "running-off" the
%                                data (extrapolation)
if isvect
    y(1:delay) = [];
    y(Ly+1:end) = [];
else
    y(1:delay,:) = [];
    y(Ly+1:end,:) = [];
end

h([1:nz (end-nz1+1):end]) = [];  % get rid of leading and trailing zeros
% in case filter is output

%-------------------------------------------------------------------------
function [xOut, txOut] = removeMissingTime(x,tx)
if isdatetime(tx)
    idx = isnat(tx);
else
    idx = isnan(tx);
end

txOut = tx;
xOut = x;
if ~isempty(idx)
    txOut(idx) = [];
    if isvector(x)
        xOut(idx) = [];
    else
        xOut(idx,:) = [];
    end
end

%-------------------------------------------------------------------------
function y = matInterp1(tin, xin, tout, method)

% by default specify tout as a column to obtain column matrix output
tout1 = reshape(tout,[],1);
tin1 = reshape(tin,[],1);

if isvector(xin)
    if isrow(xin)
        % preserve orientation of input vector
        tout2 = tout1.';
    else
        tout2 = tout1;
    end
    xinCol = reshape(xin,[],1);
    % interpolate, excluding NaN
    idx = find(~isnan(xinCol));    
    y = vecInterp1(tin1(idx), xinCol(idx), tout2, method);
else
    % initialize matrix output
    nRows = size(tout1,1);
    nCols = size(xin,2);
    y = zeros(nRows,nCols);
    
    % loop through each column of input x
    for col=1:nCols
        % interpolate, excluding NaN
        idx = find(~isnan(xin(:,col)));
        y(:,col) = vecInterp1(tin1(idx), xin(idx,col), tout1, method);
    end
end

%-------------------------------------------------------------------------
function y = vecInterp1(tin, xin, tout, method)

% check sample times for duplicate entries
iDup = find(diff(tin)==0);

% copy indices to point to the repeated locations in xin/tin
iRepeat = 1 + iDup;

while ~isempty(iDup)
    % find the number of successive equal sample times
    numEqual = find(diff(iDup)~=1,1,'first');
    if isempty(numEqual)
        numEqual = numel(iDup);
    end
    numEqual1 = numEqual(1);
    
    % replace leading x with mean value of all duplicates
    xSelect = xin(iDup(1) + (0:numEqual1));
    xMean = mean(xSelect(~isnan(xSelect)));
    xin(iDup(1)) = xMean;
    
    % move to next block of conflicting sample times
    iDup = iDup(2+numEqual1:end);
end

% remove duplicates
xin(iRepeat) = [];
tin(iRepeat) = [];

% call interp
switch method
    case 'pchip'
        y = interp1(tin, xin, tout, 'pchip', 'extrap');
    case 'spline'
        y = interp1(tin, xin, tout, 'spline', 'extrap');
    otherwise
        y = interp1(tin, xin, tout, 'linear', 'extrap');
end

%-------------------------------------------------------------------------
function [xOut, tx] = getSamples(x, tx)

validateattributes(x, {'numeric'},{'2d'}, ...
    'resample','X',1);

coder.internal.errorIf(isvector(x) && numel(x)~=numel(tx),'signal:resample:TimeVectorMismatch');

coder.internal.errorIf(~isvector(x) && size(x,1)~=numel(tx),'signal:resample:TimeRowMismatch');

if isdatetime(tx)
    validateattributes(tx, {'datetime'},{'vector'}, ...
        'resample','Tx',2);
else
    validateattributes(tx, {'numeric'},{'real','vector'}, ...
        'resample','Tx',2);
end

[x, tx] = removeMissingTime(x, tx);

% for efficiency, place samples in time-sorted order
[tx, idx] = sort(tx);
if isvector(x)
    % handle row vector input
    if isrow(x)
        xOut = x(1,idx(:));
    else
        xOut = x(idx(:));
    end
else
    xOut = x(idx,:);
end

% check finite behavior after sorting and NaN removal
if ~isdatetime(tx)
    validateattributes(tx, {'numeric'},{'finite'}, ...
        'resample','Tx',2);
end

%-------------------------------------------------------------------------
function validateFs(fs)
validateattributes(fs, {'numeric'},{'real','finite','scalar','positive'}, ...
    'resample','Fs',3);

%-------------------------------------------------------------------------
function validateResampleRatio(p, q)
validateattributes(p, {'numeric'},{'integer','positive','finite','scalar'}, ...
    'resample','P');
validateattributes(q, {'numeric'},{'integer','positive','finite','scalar'}, ...
    'resample','Q');

%-------------------------------------------------------------------------
function [p, q] = getResampleRatio(t, fs)

% compute the average sampling interval
tsAvg = (t(end)-t(1))/(numel(t)-1);
if isduration(tsAvg)
    tsAvg = seconds(tsAvg);
end

% get a rational approximation of the ratio of the desired to the average
% sample rate
[p, q] = rat(tsAvg*fs,.01);

if p < 2
    % sample rate too small for input
    p = 1;
    q = round(1/(tsAvg*fs));
end

%-------------------------------------------------------------------------
function [method, outarglist] = getInterpMethod(arglist)

method = '';
supportedMethods = {'linear','pchip','spline'};

iFound = 0;

for i=1:numel(arglist)
    if ischar(arglist{i})
        method = validatestring(arglist{i},supportedMethods,'resample','METHOD');
        iFound = i;
    end
end

narglist = numel(arglist);

if iFound
    outarglist = cell(1,narglist-1);
    for i = 1:iFound-1
        outarglist{i} = arglist{i};
    end
    for i = iFound:narglist-1
        outarglist{i} = arglist{i+1};
    end
else
    outarglist = arglist;
end

% LocalWords:  resamples Ns Fs BTA upsampling ty resampled Krauss LPF Lx xin
% LocalWords:  extrap
