# Supplementary material for: Testing of pandemic ventilators under early and agile development
Source: Front Med Technol. 2022 Aug 16;4:899328. doi: 10.3389/fmedt.2022.899328 (PMC9424737; doi:10.3389/fmedt.2022.899328)
Supplement: Supplementary file 3 [file Data_Sheet_2.ZIP › Accuracy of Controls Systems/02_Automated Code/00_Functions/save_figure.m]

function opts = save_figure(name, opts)
% SAVE FIGURE
% Manuel Gehlen
% 26.03.2014

%%
if opts.save
if ~isfield(opts, 'name')
    opts.name           = 'Fig';
end
if ~isfield(opts, 'saveFolder')
    opts.saveFolder     = '../Figures/';
else
    if opts.saveFolder(end) ~= '/'
        opts.saveFolder     = [opts.saveFolder '/'];
    end
end

%% save Matlab figure
% saveas(gcf, [opts.saveFolder name])
currdir = pwd;
cd(opts.saveFolder)
%% save tiff
set(gcf, 'PaperPositionMode', 'auto');
% print(strcat(name,'_150dpi'), '-dtiff', '-r150')
print(strcat(name,'_300dpi'), '-dtiff', '-r300')
% print(strcat(name,'_600dpi'), '-dtiff', '-r600')
print(strcat(name,'_vec'), '-depsc','-painters')

% print([opts.saveFolder name '_600dpi'], '-dtiff', '-r600')
% print([opts.saveFolder name], '-depsc','-painters')
cd(currdir)

%% 
% export_fig([opts.saveFolder name '_exp_fig'], '-tif', '-nocrop')

%% dock figure
% set(fig, 'WindowStyle', 'docked')
end
end
