# Supplementary material for: Testing of pandemic ventilators under early and agile development
Source: Front Med Technol. 2022 Aug 16;4:899328. doi: 10.3389/fmedt.2022.899328 (PMC9424737; doi:10.3389/fmedt.2022.899328)
Supplement: Supplementary file 3 [file Data_Sheet_2.ZIP › Accuracy of Controls Systems/02_Automated Code/00_Functions/separateUnassistedAssisted.m]

function iseparate = separateUnassistedAssisted(data_processed,threshold)

%% Search for the first index that has a higher Paw than the threshold
for i = 1:length(data_processed)
    j = 1;
    while data_processed(i).awpressure(j) < threshold && j < length(data_processed(i).awpressure)
        j = j+1;
    end
    if j >= length(data_processed(i).awpressure)
        disp(strcat("Assisted/Unassisted sequence separation failed in: ",data_processed(i).csvname))
        iseparate(i) = NaN;
    else
        iseparate(i) = j;
%         plot(data_processed(i).volume)
%         hold on
%         plot(data_processed(i).volume(1:iseparate(i)))
%         hold off
    end
    
    
end

end
