# Supplementary material for: Testing of pandemic ventilators under early and agile development
Source: Front Med Technol. 2022 Aug 16;4:899328. doi: 10.3389/fmedt.2022.899328 (PMC9424737; doi:10.3389/fmedt.2022.899328)
Supplement: Supplementary file 3 [file Data_Sheet_2.ZIP › Accuracy of Controls Systems/02_Automated Code/00_Functions/shiftDataStructUnassisted.m]

function istart_out = shiftDataStructUnassisted(data_filtered,iseparate,varargin)
%% shift processed data such that the experiment starts at the first vol. max
% This allows easier comparison and a consistent number of PIP,PEEP and Vt
% values detected
for i = 1:length(data_filtered)
    %% Find first volume maximum
    timesignal = data_filtered(i).time(1:iseparate(i)-100);
    volumesignal = data_filtered(i).volume(1:iseparate(i)-100); 
    % Find fundamental frequency (similar to Vt detection
    Fs = 50;                % Sampling frequency
    Ts = 1/Fs;
    L = length(timesignal); % Length of signal
    X = volumesignal-mean(volumesignal);
    Y = fft(X);
    P2 = abs(Y/L);
    P1 = P2(round(1:L/2+1)); %to prevent Warning: Integer operands are required for colon operator when used as index
    P1(2:end-1) = 2*P1(2:end-1);
    f = Fs*(0:(L/2))/L;
        [~, indexOfMaxValue] = max(P1);
    ffundamental = f(indexOfMaxValue);
        Tfundamental = 1/ffundamental;

%     [~,fmaxlocs] = findpeaks(P1,f,'MinPeakProminence',0.75);
%     ffundamental = fmaxlocs(1);
%     Tfundamental = 1/ffundamental;
%     bpm = 60/Tfundamental;
    
    if nargin >= 3
        bpm_hardcoded = varargin{1};
        Tfundamental = 60/bpm_hardcoded;
    end

    % Take 75% of the fundamental periode as minpeakdistance (heuristic)
    minpeakdist = Tfundamental*0.75;

    % Find volume maxima
%     findpeaks(volumesignal,timesignal,'MinPeakDistance',minpeakdist,'MinPeakHeight',50);
%     plot(volumesignal)
    [maximas,maxlocs] = findpeaks(volumesignal,timesignal,'MinPeakDistance',minpeakdist,'MinPeakHeight',20); %50
    tstart = maxlocs(end-2);
    istart = round(tstart/Ts);
    offset = 10;
    istart_out(i) = istart - offset;
    
end


end %function
