# Supplementary material for: Testing of pandemic ventilators under early and agile development
Source: Front Med Technol. 2022 Aug 16;4:899328. doi: 10.3389/fmedt.2022.899328 (PMC9424737; doi:10.3389/fmedt.2022.899328)
Supplement: Supplementary file 3 [file Data_Sheet_2.ZIP › Accuracy of Controls Systems/02_Automated Code/run_main.m]

%% Run the Accuracy Evaluation, write results in Excel and plot Figures
% Nicola Steffen, pdz 2020
clear
clc
close all
cd(fileparts(which(mfilename)));   % cd to this script's location
%% User input
% Write the session name, which must correspond to the folder name in 
% 01_Data Storage holding the raw measurement data from TestChest and
% optionally the SFM3019 flow sensor. If there are several test sessions
% for a specific ventilator, specify which version you want to evaluate
sessionname     = ["Hamilton T1"];
version         = ["v2"];
Fs              = 100; % Specify sampling frequency in Hz, 50Hz for TestChest V2, 100Hz for V3
xlsxtemplate    = "Accuracy_template_VolumeControl_minmax_v1.xlsx"; % Specify which .xlsx template to use for the Excel file
% xlsxtemplate    = "Accuracy_template_PressureControl_minmax_v1.xlsx"; % Specify which .xlsx template to use for the Excel file
% typeofcontrol   = ["pressure"]; % either "volume" or "pressure"
typeofcontrol   = ["volume"]; % either "volume" or "pressure"

plotting        = "off";        % "continous" plots each experiment as fast as possible
                                % "single" stops at every experiment and waits for the user to press a key 
                                % "off" suppresses plotting (faster execution);
plotunfiltered  = "off";     % "on" or "off", plots unfiltered data under the filtered data if plotting is active
%% Automated evaluation (no change necessary)
addpath('00_Functions') 
AccuracyEvaluation(sessionname,Fs,version,plotting,plotunfiltered)
Accuracy2Excel(sessionname,version,xlsxtemplate,typeofcontrol)
for i = 1:length(sessionname)
    Accuracy2ErrorbarsMultiBar(sessionname(i),version(i),typeofcontrol(i),i)
end
%% Wrap up
% close all;
disp(strcat("Automated Accuracy evaluation for ",sessionname,"_",version," was successful"))
disp("Find the filled in Excel sheet in ../01_Data Storage/04_Accuracy Excel filled in")
disp("Find the Boxplots in ../01_Data Storage/05_Accuracy figures")
