# Supplementary material for: Testing of pandemic ventilators under early and agile development
Source: Front Med Technol. 2022 Aug 16;4:899328. doi: 10.3389/fmedt.2022.899328 (PMC9424737; doi:10.3389/fmedt.2022.899328)
Supplement: Supplementary file 4 [file Data_Sheet_3.ZIP]

Archive with 40 entries (31 files):
- O2 Evaluation/01_Data Storage/
- O2 Evaluation/01_Data Storage/01_Raw Measurement Data/
- O2 Evaluation/01_Data Storage/01_Raw Measurement Data/Hamilton T1/
- O2 Evaluation/01_Data Storage/01_Raw Measurement Data/Hamilton T1/Hamilton T1_v1-HP/
- O2 Evaluation/01_Data Storage/01_Raw Measurement Data/Hamilton T1/Hamilton T1_v1-HP/Part_2_Hamilton T1.mat
- O2 Evaluation/01_Data Storage/01_Raw Measurement Data/Hamilton T1/Hamilton T1_v1-HP/steadystate_O2.csv
- O2 Evaluation/01_Data Storage/01_Raw Measurement Data/Hamilton T1/Hamilton T1_v1-HP/t90_O2.csv
- O2 Evaluation/01_Data Storage/01_Raw Measurement Data/Hamilton T1/Hamilton T1_v1-LP/
- O2 Evaluation/01_Data Storage/01_Raw Measurement Data/Hamilton T1/Hamilton T1_v1-LP/Part_2_Hamilton T1.mat
- O2 Evaluation/01_Data Storage/01_Raw Measurement Data/Hamilton T1/Hamilton T1_v1-LP/steadystate_O2.csv
- O2 Evaluation/01_Data Storage/01_Raw Measurement Data/Hamilton T1/Hamilton T1_v1-LP/t90_O2.csv
- O2 Evaluation/01_Data Storage/02_O2 plots/
- O2 Evaluation/01_Data Storage/02_O2 plots/Hamilton T1_v1-HP_O2_1200dpi.tif
- O2 Evaluation/01_Data Storage/02_O2 plots/Hamilton T1_v1-HP_O2_300dpi.tif
- O2 Evaluation/01_Data Storage/02_O2 plots/Hamilton T1_v1-HP_O2_vec.eps
- O2 Evaluation/01_Data Storage/02_O2 plots/Hamilton T1_v1-LP_O2_1200dpi.tif
- O2 Evaluation/01_Data Storage/02_O2 plots/Hamilton T1_v1-LP_O2_300dpi.tif
- O2 Evaluation/01_Data Storage/02_O2 plots/Hamilton T1_v1-LP_O2_vec.eps
- O2 Evaluation/01_Data Storage/02_O2 plots/Thumbs.db
- O2 Evaluation/01_Data Storage/03_O2 values/
- O2 Evaluation/01_Data Storage/03_O2 values/O2intval_Hamilton T1_v1-HP.mat
- O2 Evaluation/01_Data Storage/03_O2 values/O2intval_Hamilton T1_v1-LP.mat
- O2 Evaluation/02_Automated Code/
- O2 Evaluation/02_Automated Code/00_Functions/
- O2 Evaluation/02_Automated Code/00_Functions/checkForEDF.m
- O2 Evaluation/02_Automated Code/00_Functions/checkForSubfolders.m
- O2 Evaluation/02_Automated Code/00_Functions/cutDataStruct.m
- O2 Evaluation/02_Automated Code/00_Functions/edfread_SFM3019.m
- O2 Evaluation/02_Automated Code/00_Functions/filterDataStruct.m
- O2 Evaluation/02_Automated Code/00_Functions/findt90start.m
- O2 Evaluation/02_Automated Code/00_Functions/importfileTC.m
- O2 Evaluation/02_Automated Code/00_Functions/O2Evaluation.m
- O2 Evaluation/02_Automated Code/00_Functions/prepare_figure.m
- O2 Evaluation/02_Automated Code/00_Functions/readVentilatorCSV.m
- O2 Evaluation/02_Automated Code/00_Functions/resample.m
- O2 Evaluation/02_Automated Code/00_Functions/save_figure.m
- O2 Evaluation/02_Automated Code/00_Functions/save2pdf.m
- O2 Evaluation/02_Automated Code/00_Functions/SteadyStateO2Evaluation.m
- O2 Evaluation/02_Automated Code/00_Functions/t90O2Evaluation.m
- O2 Evaluation/02_Automated Code/run_main.m
