# Supplementary material for: Testing of pandemic ventilators under early and agile development
Source: Front Med Technol. 2022 Aug 16;4:899328. doi: 10.3389/fmedt.2022.899328 (PMC9424737; doi:10.3389/fmedt.2022.899328)
Supplement: Supplementary file 4 [file Data_Sheet_3.ZIP › O2 Evaluation/01_Data Storage/01_Raw Measurement Data/Hamilton T1/Hamilton T1_v1-HP/steadystate_O2.csv]

Time	Flow	Lung tidal volume	p alveole	Airway pressure	Bellows position	Intrapleural pressure	Cardial pressure	Fraction of O2 inspir	Ambient pressure	Temperature Celsius	FRC actual	Shunt fraction	Partial pressure O2 air chamber	Partial pressure O2 effectiv	Oxygen sat pulm. capillaries	NA	NA	NA	NA	NA	NA	NA
18:11:29	134,79	2088,96	9,961	9,878	10,046	6,071	6,259	21	970,867	23,16	2087,554	0	204,246	204,246	99,727	0	0	0	0	0	0	0
18:11:29	0	2088,96	9,961	9,878	10,046	6,071	6,255	21	970,867	23,16	2087,555	0	204,246	204,246	99,727	0	0	0	0	0	0	0
18:11:29	-134,79	2087,612	9,814	9,633	10,046	6,057	6,251	21	970,867	23,16	2087,555	0	204,246	204,246	99,727	0	0	0	0	0	0	0
18:11:29	37,548	2087,988	9,863	9,78	10,045	6,061	6,247	21	970,867	23,16	2087,556	0	204,246	204,246	99,727	0	0	0	0	0	0	0
18:11:29	57,421	2088,562	10,009	9,975	10,041	6,067	6,244	21	970,867	23,16	2087,557	0	204,246	204,246	99,727	0	0	0	0	0	0	0
18:11:29	0	2088,562	10,009	9,878	10,041	6,067	6,24	21	970,867	23,16	2087,558	0	204,246	204,246	99,727	0	0	0	0	0	0	0
18:11:29	0	2088,562	10,009	9,975	10,041	6,067	6,237	21	970,867	23,16	2087,559	0	204,246	204,246	99,727	0	0	0	0	0	0	0
18:11:29	-128,564	2087,276	9,961	9,926	10,036	6,054	6,233	21	970,867	23,16	2087,276	0	204,246	204,246	99,727	0	0	0	0	0	0	0
18:11:29	44,921	2087,725	10,009	9,878	10,036	6,059	6,23	21	970,867	23,16	2087,277	0	204,246	204,246	99,727	0	0	0	0	0	0	0
18:11:29	0	2087,725	10,009	9,878	10,036	6,059	6,227	21	970,867	23,16	2087,277	0	204,246	204,246	99,727	0	0	0	0	0	0	0
18:11:29	-44,921	2087,276	9,961	9,78	10,036	6,054	6,223	21	970,867	23,16	2087,276	0	204,246	204,246	99,727	0	0	0	0	0	0	0
18:11:29	0	2087,276	9,961	9,731	10,036	6,054	6,22	21	970,867	23,16	2087,276	0	204,246	204,246	99,727	0	0	0	0	0	0	0
18:11:29	0	2087,276	9,961	9,878	10,036	6,054	6,217	21	970,867	23,16	2087,276	0	204,246	204,246	99,727	0	0	0	0	0	0	0
18:11:29	-89,843	2086,378	9,863	9,78	10,036	6,045	6,213	21	970,867	23,16	2086,378	0	204,246	204,246	99,727	0	0	0	0	0	0	0
18:11:29	0	2086,378	9,863	9,585	10,036	6,045	6,21	21	970,867	23,16	2086,378	0	204,246	204,246	99,727	0	0	0	0	0	0	0
18:11:29	89,843	2087,276	9,961	9,78	10,036	6,054	6,207	21	970,867	23,16	2086,378	0	204,246	204,246	99,727	0	0	0	0	0	0	0
18:11:29	89,843	2088,175	10,058	9,926	10,036	6,063	6,204	21	970,867	23,16	2086,38	0	204,246	204,246	99,727	0	0	0	0	0	0	0
18:11:29	-122,119	2086,953	10,009	9,926	10,032	6,051	6,201	21	970,867	23,16	2086,381	0	204,246	204,246	99,727	0	0	0	0	0	0	0
18:11:29	-44,897	2086,504	9,961	9,878	10,032	6,046	6,198	21	970,867	23,16	2086,381	0	204,246	204,246	99,727	0	0	0	0	0	0	0
18:11:29	0	2086,504	9,961	9,878	10,032	6,046	6,195	21	970,867	23,16	2086,381	0	204,246	204,246	99,727	0	0	0	0	0	0	0
18:11:29	-6,518	2086,439	9,961	9,926	10,031	6,045	6,192	21	970,867	23,16	2086,382	0	204,246	204,246	99,727	0	0	0	0	0	0	0
18:11:29	-83,325	2085,606	9,863	9,878	10,032	6,037	6,189	21	970,867	23,16	2085,606	0	204,246	204,246	99,727	0	0	0	0	0	0	0
18:11:29	0	2085,606	9,863	9,731	10,032	6,037	6,186	21	970,867	23,16	2085,606	0	204,246	204,246	99,727	0	0	0	0	0	0	0
18:11:29	0	2085,606	9,863	9,78	10,032	6,037	6,183	21	970,867	23,16	2085,606	0	204,246	204,246	99,727	0	0	0	0	0	0	0
18:11:29	83,325	2086,439	9,961	9,878	10,031	6,045	6,18	21	970,867	23,16	2085,607	0	204,246	204,246	99,727	0	0	0	0	0	0	0
18:11:29	44,946	2086,889	10,009	9,878	10,031	6,05	6,178	21	970,867	23,16	2085,608	0	204,246	204,246	99,727	0	0	0	0	0	0	0
18:11:29	-134,765	2085,541	9,863	9,585	10,031	6,036	6,175	21	970,867	23,16	2085,541	0	204,246	204,246	99,727	0	0	0	0	0	0	0
18:11:29	0	2085,541	9,863	9,633	10,031	6,036	6,172	21	970,867	23,16	2085,541	0	204,246	204,246	99,727	0	0	0	0	0	0	0
18:11:29	134,765	2086,889	10,009	9,926	10,031	6,05	6,17	21	970,867	23,16	2085,543	0	204,246	204,246	99,727	0	0	0	0	0	0	0
18:11:29	134,765	2088,236	10,156	9,926	10,031	6,064	6,168	21	970,867	23,16	2085,545	0	204,246	204,246	99,727	0	0	0	0	0	0	0
18:11:29	-128,295	2086,953	10,009	9,731	10,032	6,051	6,166	21	970,867	23,16	2085,547	0	204,246	204,246	99,727	0	0	0	0	0	0	0
18:11:29	-44,897	2086,504	9,961	9,633	10,032	6,046	6,163	21	970,867	23,16	2085,548	0	204,246	204,246	99,727	0	0	0	0	0	0	0
18:11:29	89,819	2087,403	10,058	9,926	10,032	6,055	6,161	21	970,867	23,16	2085,549	0	204,246	204,246	99,727	0	0	0	0	0	0	0
18:11:29	32,275	2087,725	10,009	9,731	10,036	6,059	6,159	21	970,867	23,16	2085,552	0	204,246	204,246	99,727	0	0	0	0	0	0	0
18:11:29	-134,765	2086,378	9,863	9,731	10,036	6,045	6,157	21	970,867	23,16	2085,553	0	204,246	204,246	99,727	0	0	0	0	0	0	0
18:11:29	134,765	2087,725	10,009	9,878	10,036	6,059	6,155	21	970,867	23,16	2085,555	0	204,246	204,246	99,727	0	0	0	0	0	0	0
18:11:29	-6,518	2087,66	10,009	9,926	10,036	6,058	6,153	21	970,867	23,16	2085,557	0	204,246	204,246	99,727	0	0	0	0	0	0	0
18:11:29	-25,756	2087,403	10,058	9,975	10,032	6,055	6,151	21	970,867	23,16	2085,559	0	204,246	204,246	99,727	0	0	0	0	0	0	0
18:11:29	83,374	2088,236	10,156	9,975	10,031	6,064	6,149	21	970,867	23,16	2085,561	0	204,246	204,246	99,727	0	0	0	0	0	0	0
18:11:29	-89,843	2087,338	10,058	9,926	10,031	6,055	6,148	21	970,867	23,16	2085,563	0	204,246	204,246	99,727	0	0	0	0	0	0	0
18:11:29	89,843	2088,236	10,156	9,926	10,031	6,064	6,146	21	970,867	23,16	2085,566	0	204,246	204,246	99,727	0	0	0	0	0	0	0
18:11:29	0	2088,236	10,156	10,122	10,031	6,064	6,144	21	970,867	23,16	2085,569	0	204,246	204,246	99,727	0	0	0	0	0	0	0
18:11:29	-89,843	2087,338	10,058	9,878	10,031	6,055	6,143	21	970,867	23,16	2085,57	0	204,246	204,246	99,727	0	0	0	0	0	0	0
18:11:29	0	2087,338	10,058	9,926	10,031	6,055	6,141	21	970,867	23,16	2085,572	0	204,246	204,246	99,727	0	0	0	0	0	0	0
18:11:29	-44,921	2086,889	10,009	9,78	10,031	6,05	6,139	21	970,867	23,16	2085,573	0	204,246	204,246	99,727	0	0	0	0	0	0	0
18:11:29	-44,946	2086,439	9,961	9,78	10,031	6,045	6,137	21	970,867	23,16	2085,574	0	204,246	204,246	99,727	0	0	0	0	0	0	0
18:11:29	51,416	2086,953	10,009	9,926	10,032	6,051	6,136	21	970,867	23,16	2085,576	0	204,246	204,246	99,727	0	0	0	0	0	0	0
18:11:29	-51,416	2086,439	9,961	9,731	10,031	6,045	6,134	21	968,977	23,16	2085,577	0	204,246	204,246	99,727	0	0	0	0	0	0	0
18:11:29	-79,223	2085,647	9,863	9,633	10,032	6,037	6,132	21	968,977	23,16	2085,577	0	204,246	204,246	99,727	0	0	0	0	0	0	0
18:11:29	128,32	2086,93	10,009	9,926	10,031	6,05	6,13	21	968,977	23,16	2085,578	0	204,246	204,246	99,727	0	0	0	0	0	0	0
18:11:29	-38,452	2086,546	9,961	9,926	10,032	6,046	6,129	21	968,977	23,16	2085,579	0	204,246	204,246	99,727	0	0	0	0	0	0	0
18:11:29	-89,868	2085,647	9,863	9,633	10,032	6,037	6,127	21	968,977	23,16	2085,579	0	204,246	204,246	99,727	0	0	0	0	0	0	0
18:11:29	83,374	2086,481	9,961	9,78	10,031	6,046	6,125	21	968,977	23,16	2085,58	0	204,246	204,246	99,727	0	0	0	0	0	0	0
18:11:29	89,892	2087,38	10,058	9,78	10,031	6,055	6,124	21	968,977	23,16	2085,582	0	204,246	204,246	99,727	0	0	0	0	0	0	0
18:11:29	-89,892	2086,481	9,961	9,633	10,031	6,046	6,122	21	968,977	23,16	2085,583	0	204,246	204,246	99,727	0	0	0	0	0	0	0
18:11:29	44,946	2086,93	10,009	9,78	10,031	6,05	6,121	21	968,977	23,16	2085,584	0	204,246	204,246	99,727	0	0	0	0	0	0	0
18:11:29	44,946	2087,38	10,058	9,926	10,031	6,055	6,12	21	968,977	23,16	2085,586	0	204,246	204,246	99,727	0	0	0	0	0	0	0
18:11:29	0	2087,38	10,058	9,878	10,031	6,055	6,118	21	968,977	23,16	2085,587	0	203,697	203,697	99,724	0	0	0	0	0	0	0
18:11:29	-44,946	2086,93	10,009	9,878	10,031	6,05	6,117	21	968,977	23,16	2085,589	0	203,697	203,697	99,724	0	0	0	0	0	0	0
18:11:29	-44,946	2086,481	9,961	9,585	10,031	6,046	6,116	21	968,977	23,16	2085,59	0	203,697	203,697	99,724	0	0	0	0	0	0	0
18:11:29	0	2086,481	9,961	9,633	10,031	6,046	6,114	21	968,977	23,16	2085,591	0	203,697	203,697	99,724	0	0	0	0	0	0	0
18:11:29	89,892	2087,38	10,058	9,975	10,031	6,055	6,113	21	968,977	23,16	2085,592	0	203,697	203,697	99,724	0	0	0	0	0	0	0
18:11:29	-89,892	2086,481	9,961	9,633	10,031	6,046	6,112	21	968,977	23,16	2085,593	0	203,697	203,697	99,724	0	0	0	0	0	0	0
18:11:29	-89,868	2085,582	9,863	9,633	10,031	6,036	6,11	21	968,977	23,16	2085,582	0	203,697	203,697	99,724	0	0	0	0	0	0	0
18:11:29	0	2085,582	9,863	9,878	10,031	6,036	6,109	21	968,977	23,16	2085,582	0	203,697	203,697	99,724	0	0	0	0	0	0	0
18:11:29	134,814	2086,93	10,009	9,926	10,031	6,05	6,108	21	968,977	23,16	2085,583	0	203,697	203,697	99,724	0	0	0	0	0	0	0
18:11:29	44,946	2087,38	10,058	9,975	10,031	6,055	6,107	21	968,977	23,16	2085,585	0	203,697	203,697	99,724	0	0	0	0	0	0	0
18:11:29	-83,398	2086,546	9,961	9,731	10,032	6,046	6,105	21	968,977	23,16	2085,586	0	203,697	203,697	99,724	0	0	0	0	0	0	0
18:11:29	0	2086,546	9,961	9,731	10,032	6,046	6,104	21	968,977	23,16	2085,587	0	203,697	203,697	99,724	0	0	0	0	0	0	0
18:11:29	83,398	2087,38	10,058	9,975	10,031	6,055	6,103	21	968,977	23,16	2085,589	0	203,697	203,697	99,724	0	0	0	0	0	0	0
18:11:29	0	2087,38	10,058	9,878	10,031	6,055	6,102	21	968,977	23,16	2085,591	0	203,697	203,697	99,724	0	0	0	0	0	0	0
18:11:29	0	2087,38	10,058	9,878	10,031	6,055	6,101	21	968,977	23,16	2085,592	0	203,697	203,697	99,724	0	0	0	0	0	0	0
18:11:29	89,892	2088,279	10,156	9,975	10,031	6,064	6,101	21	968,977	23,16	2085,595	0	203,697	203,697	99,724	0	0	0	0	0	0	0
18:11:29	-134,838	2086,93	10,009	9,878	10,031	6,05	6,1	21	968,977	23,16	2085,596	0	203,697	203,697	99,724	0	0	0	0	0	0	0
18:11:29	44,946	2087,38	10,058	9,878	10,031	6,055	6,099	21	968,977	23,16	2085,598	0	203,697	203,697	99,724	0	0	0	0	0	0	0
18:11:29	0	2087,38	10,058	9,975	10,031	6,055	6,098	21	968,977	23,16	2085,6	0	203,697	203,697	99,724	0	0	0	0	0	0	0
18:11:29	-44,946	2086,93	10,009	9,878	10,031	6,05	6,097	21	968,977	23,16	2085,601	0	203,697	203,697	99,724	0	0	0	0	0	0	0
18:11:29	-134,814	2085,582	9,863	9,633	10,031	6,036	6,096	21	968,977	23,16	2085,582	0	203,697	203,697	99,724	0	0	0	0	0	0	0
18:11:29	179,76	2087,38	10,058	9,926	10,031	6,055	6,095	21	968,977	23,16	2085,584	0	203,697	203,697	99,724	0	0	0	0	0	0	0
18:11:29	-44,946	2086,93	10,009	9,878	10,031	6,05	6,094	21	968,977	23,16	2085,585	0	203,697	203,697	99,724	0	0	0	0	0	0	0
18:11:29	0	2086,93	10,009	9,78	10,031	6,05	6,093	21	968,977	23,16	2085,586	0	203,697	203,697	99,724	0	0	0	0	0	0	0
18:11:29	-173,242	2085,198	9,814	9,585	10,032	6,032	6,092	21	968,977	23,16	2085,198	0	203,697	203,697	99,724	0	0	0	0	0	0	0
18:11:29	128,295	2086,481	9,961	9,78	10,031	6,046	6,091	21	968,977	23,16	2085,199	0	203,697	203,697	99,724	0	0	0	0	0	0	0
18:11:29	0	2086,481	9,961	9,78	10,031	6,046	6,09	21	968,977	23,16	2085,2	0	203,697	203,697	99,724	0	0	0	0	0	0	0
18:11:29	0	2086,481	9,961	9,878	10,031	6,046	6,089	21	968,977	23,16	2085,201	0	203,697	203,697	99,724	0	0	0	0	0	0	0
18:11:29	-89,868	2085,582	9,863	9,633	10,031	6,036	6,088	21	968,977	23,16	2085,202	0	203,697	203,697	99,724	0	0	0	0	0	0	0
18:11:29	179,76	2087,38	10,058	9,975	10,031	6,055	6,088	21	968,977	23,16	2085,204	0	203,697	203,697	99,724	0	0	0	0	0	0	0
18:11:29	10,4	2087,484	10,156	9,926	10,027	6,056	6,087	21	968,977	23,16	2085,206	0	203,697	203,697	99,724	0	0	0	0	0	0	0
18:11:29	-186,059	2085,623	9,961	9,731	10,026	6,037	6,086	21	968,977	23,16	2085,207	0	203,697	203,697	99,724	0	0	0	0	0	0	0
18:11:29	186,059	2087,484	10,156	10,219	10,027	6,056	6,086	21	968,977	23,16	2085,209	0	203,697	203,697	99,724	0	0	0	0	0	0	0
18:11:29	-89,892	2086,585	10,058	9,975	10,027	6,047	6,085	21	968,977	23,16	2085,211	0	203,697	203,697	99,724	0	0	0	0	0	0	0
18:11:29	-89,868	2085,686	9,961	9,633	10,027	6,038	6,084	21	968,977	23,16	2085,211	0	203,697	203,697	99,724	0	0	0	0	0	0	0
18:11:29	89,868	2086,585	10,058	9,926	10,027	6,047	6,083	21	968,977	23,16	2085,213	0	203,697	203,697	99,724	0	0	0	0	0	0	0
18:11:29	128,515	2087,87	10,205	10,122	10,026	6,06	6,083	21	968,977	23,16	2085,215	0	203,697	203,697	99,724	0	0	0	0	0	0	0
18:11:30	-179,76	2086,072	10,009	9,878	10,026	6,041	6,082	21	968,977	23,16	2085,216	0	203,697	203,697	99,724	0	0	0	0	0	0	0
18:11:30	-128,491	2084,787	9,863	9,633	10,027	6,028	6,081	21	968,977	23,16	2084,787	0	203,697	203,697	99,724	0	0	0	0	0	0	0
18:11:30	89,868	2085,686	9,961	9,78	10,027	6,038	6,08	21	968,977	23,16	2084,788	0	203,697	203,697	99,724	0	0	0	0	0	0	0
18:11:30	79,467	2086,481	9,961	9,878	10,031	6,046	6,079	21	968,977	23,16	2084,79	0	203,697	203,697	99,724	0	0	0	0	0	0	0
18:11:30	-89,868	2085,582	9,863	9,731	10,031	6,036	6,078	21	968,977	23,16	2084,791	0	203,697	203,697	99,724	0	0	0	0	0	0	0
18:11:30	0	2085,582	9,863	9,633	10,031	6,036	6,078	21	968,977	23,16	2084,792	0	203,697	203,697	99,724	0	0	0	0	0	0	0
18:11:30	10,4	2085,686	9,961	9,731	10,027	6,038	6,077	21	968,977	23,16	2084,793	0	203,697	203,697	99,724	0	0	0	0	0	0	0
18:11:30	173,461	2087,421	10,156	10,073	10,026	6,055	6,076	21	968,977	23,16	2084,795	0	203,697	203,697	99,724	0	0	0	0	0	0	0
18:11:30	-89,892	2086,522	10,058	9,878	10,026	6,046	6,076	21	968,977	23,16	2084,797	0	203,697	203,697	99,724	0	0	0	0	0	0	0
18:11:30	0	2086,522	10,058	9,78	10,026	6,046	6,075	21	968,977	23,16	2084,798	0	203,697	203,697	99,724	0	0	0	0	0	0	0
18:11:30	-89,868	2085,623	9,961	9,78	10,026	6,037	6,075	21	968,977	23,16	2084,799	0	203,697	203,697	99,724	0	0	0	0	0	0	0
18:11:30	44,921	2086,072	10,009	9,78	10,026	6,041	6,074	21	968,977	23,16	2084,8	0	203,697	203,697	99,724	0	0	0	0	0	0	0
18:11:30	51,245	2086,585	10,058	9,926	10,027	6,047	6,073	21	968,977	23,16	2084,802	0	203,697	203,697	99,724	0	0	0	0	0	0	0
18:11:30	-51,245	2086,072	10,009	9,878	10,026	6,041	6,073	21	968,977	23,16	2084,804	0	203,697	203,697	99,724	0	0	0	0	0	0	0
18:11:30	-44,921	2085,623	9,961	9,633	10,026	6,037	6,072	21	968,977	23,16	2084,804	0	203,697	203,697	99,724	0	0	0	0	0	0	0
18:11:30	44,921	2086,072	10,009	9,926	10,026	6,041	6,071	21	968,977	23,16	2084,805	0	203,697	203,697	99,724	0	0	0	0	0	0	0
18:11:30	-134,79	2084,724	9,863	9,878	10,026	6,028	6,071	21	968,977	23,16	2084,724	0	203,697	203,697	99,724	0	0	0	0	0	0	0
18:11:30	96,166	2085,686	9,961	9,878	10,027	6,038	6,07	21	968,977	23,16	2084,725	0	203,697	203,697	99,724	0	0	0	0	0	0	0
18:11:30	-269,58	2082,99	9,668	9,536	10,027	6,01	6,069	21	968,977	23,16	2082,99	0	203,697	203,697	99,724	0	0	0	0	0	0	0
18:11:30	179,711	2084,787	9,863	9,78	10,027	6,028	6,068	21	968,977	23,16	2082,992	0	203,697	203,697	99,724	0	0	0	0	0	0	0
18:11:30	89,868	2085,686	9,961	9,878	10,027	6,038	6,067	21	968,977	23,16	2082,995	0	203,697	203,697	99,724	0	0	0	0	0	0	0
18:11:30	0	2085,686	9,961	9,878	10,027	6,038	6,067	21	968,977	23,16	2082,997	0	203,697	203,697	99,724	0	0	0	0	0	0	0
18:11:30	-6,298	2085,623	9,961	9,878	10,026	6,037	6,066	21	968,977	23,16	2083	0	203,697	203,697	99,724	0	0	0	0	0	0	0
18:11:30	6,298	2085,686	9,961	9,878	10,027	6,038	6,066	21	968,977	23,16	2083,003	0	203,697	203,697	99,724	0	0	0	0	0	0	0
18:11:30	44,946	2086,136	10,009	9,975	10,027	6,042	6,065	21	968,977	23,16	2083,006	0	203,697	203,697	99,724	0	0	0	0	0	0	0
18:11:30	-51,245	2085,623	9,961	9,878	10,026	6,037	6,065	21	968,977	23,16	2083,009	0	203,697	203,697	99,724	0	0	0	0	0	0	0
18:11:30	89,868	2086,522	10,058	9,926	10,026	6,046	6,064	21	968,977	23,16	2083,012	0	203,697	203,697	99,724	0	0	0	0	0	0	0
18:11:30	0	2086,522	10,058	9,878	10,026	6,046	6,064	21	968,977	23,16	2083,016	0	203,697	203,697	99,724	0	0	0	0	0	0	0
18:11:30	0	2086,522	10,058	9,926	10,026	6,046	6,064	21	968,977	23,16	2083,019	0	203,697	203,697	99,724	0	0	0	0	0	0	0
18:11:30	89,892	2087,421	10,156	9,975	10,026	6,055	6,063	21	968,977	23,16	2083,023	0	203,697	203,697	99,724	0	0	0	0	0	0	0
18:11:30	-83,593	2086,585	10,058	9,926	10,027	6,047	6,063	21	968,977	23,16	2083,027	0	203,697	203,697	99,724	0	0	0	0	0	0	0
18:11:30	-44,921	2086,136	10,009	9,878	10,027	6,042	6,063	21	968,977	23,16	2083,03	0	203,697	203,697	99,724	0	0	0	0	0	0	0
18:11:30	0	2086,136	10,009	9,878	10,027	6,042	6,062	21	968,977	23,16	2083,033	0	203,697	203,697	99,724	0	0	0	0	0	0	0
18:11:30	124,414	2087,38	10,058	9,975	10,031	6,055	6,062	21	968,977	23,16	2083,038	0	203,697	203,697	99,724	0	0	0	0	0	0	0
18:11:30	-89,892	2086,481	9,961	9,78	10,031	6,046	6,062	21	968,977	23,16	2083,041	0	203,697	203,697	99,724	0	0	0	0	0	0	0
18:11:30	44,946	2086,93	10,009	9,878	10,031	6,05	6,062	21	968,977	23,16	2083,045	0	203,697	203,697	99,724	0	0	0	0	0	0	0
18:11:30	-44,946	2086,481	9,961	9,878	10,031	6,046	6,061	21	968,977	23,16	2083,048	0	203,697	203,697	99,724	0	0	0	0	0	0	0
18:11:30	0	2086,481	9,961	9,926	10,031	6,046	6,061	21	968,977	23,16	2083,052	0	203,697	203,697	99,724	0	0	0	0	0	0	0
18:11:30	0	2086,481	9,961	9,878	10,031	6,046	6,061	21	968,977	23,16	2083,055	0	203,697	203,697	99,724	0	0	0	0	0	0	0
18:11:30	44,946	2086,93	10,009	9,926	10,031	6,05	6,06	21	968,977	23,16	2083,059	0	203,697	203,697	99,724	0	0	0	0	0	0	0
18:11:30	-79,467	2086,136	10,009	9,926	10,027	6,042	6,06	21	968,977	23,16	2083,062	0	203,697	203,697	99,724	0	0	0	0	0	0	0
18:11:30	-44,946	2085,686	9,961	9,878	10,027	6,038	6,06	21	968,977	23,16	2083,065	0	203,697	203,697	99,724	0	0	0	0	0	0	0
18:11:30	89,868	2086,585	10,058	9,975	10,027	6,047	6,059	21	968,977	23,16	2083,068	0	203,697	203,697	99,724	0	0	0	0	0	0	0
18:11:30	89,892	2087,484	10,156	10,122	10,027	6,056	6,059	21	968,977	23,16	2083,073	0	203,697	203,697	99,724	0	0	0	0	0	0	0
18:11:30	-134,814	2086,136	10,009	9,926	10,027	6,042	6,059	21	968,977	23,16	2083,076	0	203,697	203,697	99,724	0	0	0	0	0	0	0
18:11:30	0	2086,136	10,009	9,78	10,027	6,042	6,059	21	968,977	23,16	2083,079	0	203,697	203,697	99,724	0	0	0	0	0	0	0
18:11:30	134,814	2087,484	10,156	10,122	10,027	6,056	6,059	21	968,977	23,16	2083,083	0	203,697	203,697	99,724	0	0	0	0	0	0	0
18:11:30	124,462	2088,728	10,205	10,073	10,031	6,069	6,059	21	968,977	23,16	2083,089	0	203,697	203,697	99,724	0	0	0	0	0	0	0
18:11:30	134,863	2090,077	10,351	10,415	10,031	6,083	6,059	21	968,977	23,16	2083,096	0	203,697	203,697	99,724	0	0	0	0	0	0	0
18:11:30	263,598	2092,713	10,547	10,464	10,036	6,11	6,06	21	968,977	23,16	2083,106	0	203,697	203,697	99,724	0	0	0	0	0	0	0
18:11:30	353,735	2096,25	10,84	10,952	10,041	6,146	6,062	21	968,977	23,16	2083,119	0	203,697	203,697	99,724	0	0	0	0	0	0	0
18:11:30	258,618	2098,837	10,937	11,001	10,05	6,173	6,064	21	968,977	23,16	2083,135	0	203,697	203,697	99,724	0	0	0	0	0	0	0
18:11:30	152,734	2100,364	10,84	10,854	10,064	6,189	6,067	21	968,977	23,16	2083,152	0	203,697	203,697	99,724	0	0	0	0	0	0	0
18:11:30	526,855	2105,632	11,132	11,294	10,079	6,243	6,07	21	969,437	23,243	2083,174	0	203,697	203,697	99,724	0	0	0	0	0	0	0
18:11:30	370,605	2109,338	11,181	11,44	10,097	6,281	6,074	21	969,437	23,243	2083,2	0	203,697	203,697	99,724	0	0	0	0	0	0	0
18:11:30	498,339	2114,322	11,279	11,489	10,12	6,333	6,079	21	969,437	23,243	2083,232	0	203,697	203,697	99,724	0	0	0	0	0	0	0
18:11:30	536,206	2119,684	11,425	11,635	10,143	6,388	6,085	21	969,437	23,243	2083,268	0	203,697	203,697	99,724	0	0	0	0	0	0	0
18:11:30	656,811	2126,252	11,767	12,173	10,163	6,456	6,093	21	969,437	23,243	2083,311	0	203,697	203,697	99,724	0	0	0	0	0	0	0
18:11:30	754,858	2133,801	12,06	12,466	10,19	6,534	6,101	21	969,437	23,243	2083,362	0	203,697	203,697	99,724	0	0	0	0	0	0	0
18:11:30	519,628	2138,997	12,158	12,417	10,214	6,587	6,111	21	969,437	23,243	2083,417	0	203,697	203,697	99,724	0	0	0	0	0	0	0
18:11:30	547,241	2144,469	12,158	12,563	10,245	6,644	6,121	21	969,437	23,243	2083,478	0	203,697	203,697	99,724	0	0	0	0	0	0	0
18:11:30	889,209	2153,361	12,451	12,954	10,281	6,735	6,133	21	969,437	23,243	2083,548	0	203,697	203,697	99,724	0	0	0	0	0	0	0
18:11:30	550,83	2158,87	12,5	13,003	10,309	6,792	6,146	21	969,437	23,243	2083,623	0	203,697	203,697	99,724	0	0	0	0	0	0	0
18:11:30	656,42	2165,434	12,549	13,1	10,344	6,86	6,16	21	969,437	23,243	2083,705	0	203,793	203,793	99,725	0	0	0	0	0	0	0
18:11:30	829,882	2173,733	12,841	13,442	10,375	6,945	6,176	21	969,437	23,243	2083,795	0	203,793	203,793	99,725	0	0	0	0	0	0	0
18:11:30	800,561	2181,738	13,037	13,637	10,411	7,028	6,192	21	969,437	23,243	2083,893	0	203,793	203,793	99,725	0	0	0	0	0	0	0
18:11:30	784,13	2189,58	13,281	13,784	10,442	7,109	6,21	21	969,437	23,243	2083,999	0	203,793	203,793	99,725	0	0	0	0	0	0	0
18:11:30	699,023	2196,57	13,476	13,979	10,471	7,181	6,229	21	969,437	23,243	2084,111	0	203,793	203,793	99,725	0	0	0	0	0	0	0
18:11:30	563,159	2202,202	13,476	13,979	10,503	7,239	6,249	21	969,437	23,243	2084,23	0	203,793	203,793	99,725	0	0	0	0	0	0	0
18:11:30	912,231	2211,324	13,769	14,419	10,54	7,333	6,27	21	969,437	23,243	2084,357	0	203,793	203,793	99,725	0	0	0	0	0	0	0
18:11:30	499,56	2216,319	13,623	14,126	10,576	7,384	6,292	21	969,437	23,243	2084,489	0	203,793	203,793	99,725	0	0	0	0	0	0	0
18:11:30	626,171	2222,581	13,672	14,223	10,609	7,449	6,315	21	969,437	23,243	2084,627	0	203,793	203,793	99,725	0	0	0	0	0	0	0
18:11:30	556,884	2228,15	13,672	14,175	10,64	7,506	6,338	21	969,437	23,243	2084,771	0	203,793	203,793	99,725	0	0	0	0	0	0	0
18:11:30	767,773	2235,828	13,965	14,223	10,668	7,585	6,363	21	969,437	23,243	2084,922	0	203,793	203,793	99,725	0	0	0	0	0	0	0
18:11:30	767,114	2243,499	14,258	14,565	10,696	7,664	6,388	21	969,437	23,243	2085,08	0	203,793	203,793	99,725	0	0	0	0	0	0	0
18:11:30	501,074	2248,51	14,258	14,712	10,724	7,716	6,414	21	969,437	23,243	2085,244	0	203,793	203,793	99,725	0	0	0	0	0	0	0
18:11:30	630,249	2254,812	14,404	14,712	10,752	7,781	6,441	21	969,437	23,243	2085,413	0	203,793	203,793	99,725	0	0	0	0	0	0	0
18:11:30	580,078	2260,613	14,502	14,907	10,78	7,841	6,468	21	969,437	23,243	2085,589	0	203,793	203,793	99,725	0	0	0	0	0	0	0
18:11:30	507,91	2265,692	14,599	15,005	10,803	7,893	6,496	21	969,437	23,243	2085,769	0	203,793	203,793	99,725	0	0	0	0	0	0	0
18:11:30	540,698	2271,099	14,648	15,053	10,831	7,949	6,525	21	969,437	23,243	2085,954	0	203,793	203,793	99,725	0	0	0	0	0	0	0
18:11:30	495,947	2276,058	14,648	15,102	10,859	8	6,554	21	969,437	23,243	2086,144	0	203,793	203,793	99,725	0	0	0	0	0	0	0
18:11:30	495,825	2281,017	14,648	15,102	10,888	8,051	6,583	21	969,437	23,243	2086,339	0	203,793	203,793	99,725	0	0	0	0	0	0	0
18:11:30	637,28	2287,39	14,795	15,2	10,916	8,117	6,613	21	969,437	23,243	2086,54	0	203,793	203,793	99,725	0	0	0	0	0	0	0
18:11:30	508,349	2292,473	14,892	15,249	10,939	8,169	6,644	21	969,437	23,243	2086,746	0	203,793	203,793	99,725	0	0	0	0	0	0	0
18:11:30	403,93	2296,512	14,795	15,102	10,967	8,211	6,674	21	969,437	23,243	2086,956	0	203,793	203,793	99,725	0	0	0	0	0	0	0
18:11:30	692,944	2303,442	15,088	15,346	10,991	8,282	6,706	21	969,437	23,243	2087,172	0	203,793	203,793	99,725	0	0	0	0	0	0	0
18:11:30	529,296	2308,735	15,381	15,542	11,005	8,337	6,738	21	969,437	23,243	2087,394	0	203,793	203,793	99,725	0	0	0	0	0	0	0
18:11:30	645,288	2315,188	15,625	15,981	11,029	8,404	6,771	21	969,437	23,243	2087,621	0	203,793	203,793	99,725	0	0	0	0	0	0	0
18:11:30	472,192	2319,91	15,771	15,981	11,048	8,452	6,804	21	969,437	23,243	2087,854	0	203,793	203,793	99,725	0	0	0	0	0	0	0
18:11:30	418,725	2324,097	15,771	15,932	11,071	8,495	6,837	21	969,437	23,243	2088,09	0	203,793	203,793	99,725	0	0	0	0	0	0	0
18:11:30	585,766	2329,954	15,869	16,128	11,099	8,556	6,87	21	969,437	23,243	2088,332	0	203,793	203,793	99,725	0	0	0	0	0	0	0
18:11:30	331,616	2333,271	15,771	15,932	11,123	8,59	6,904	21	969,437	23,243	2088,577	0	203,793	203,793	99,725	0	0	0	0	0	0	0
18:11:30	439,257	2337,663	15,722	15,884	11,151	8,635	6,938	21	969,437	23,243	2088,826	0	203,793	203,793	99,725	0	0	0	0	0	0	0
18:11:30	329,394	2340,957	15,625	15,884	11,174	8,669	6,972	21	969,437	23,243	2089,078	0	203,793	203,793	99,725	0	0	0	0	0	0	0
18:11:30	405,737	2345,015	15,625	15,639	11,197	8,711	7,006	21	969,437	23,243	2089,334	0	203,793	203,793	99,725	0	0	0	0	0	0	0
18:11:30	593,457	2350,949	15,967	16,128	11,213	8,772	7,041	21	969,437	23,243	2089,596	0	203,793	203,793	99,725	0	0	0	0	0	0	0
18:11:30	390,649	2354,856	16,064	16,128	11,229	8,812	7,076	21	969,437	23,243	2089,861	0	203,793	203,793	99,725	0	0	0	0	0	0	0
18:11:30	436,206	2359,218	16,26	16,323	11,244	8,857	7,11	21	969,437	23,243	2090,13	0	203,793	203,793	99,725	0	0	0	0	0	0	0
18:11:30	543,457	2364,652	16,552	16,469	11,259	8,913	7,146	21	969,437	23,243	2090,405	0	203,793	203,793	99,725	0	0	0	0	0	0	0
18:11:31	390,063	2368,553	16,699	16,616	11,273	8,954	7,181	21	969,437	23,243	2090,683	0	203,793	203,793	99,725	0	0	0	0	0	0	0
18:11:31	435,473	2372,908	16,845	16,762	11,289	8,999	7,217	21	969,437	23,243	2090,965	0	203,793	203,793	99,725	0	0	0	0	0	0	0
18:11:31	311,181	2376,019	16,845	16,762	11,307	9,031	7,252	21	969,437	23,243	2091,25	0	203,793	203,793	99,725	0	0	0	0	0	0	0
18:11:31	289,624	2378,916	16,894	16,762	11,321	9,06	7,288	21	969,437	23,243	2091,538	0	203,793	203,793	99,725	0	0	0	0	0	0	0
18:11:31	288,574	2381,801	16,943	16,86	11,334	9,09	7,323	21	969,437	23,243	2091,828	0	203,793	203,793	99,725	0	0	0	0	0	0	0
18:11:31	384,057	2385,642	17,09	17,007	11,348	9,13	7,359	21	969,437	23,243	2092,122	0	203,793	203,793	99,725	0	0	0	0	0	0	0
18:11:31	296,337	2388,605	17,187	17,202	11,36	9,16	7,394	21	969,437	23,243	2092,419	0	203,793	203,793	99,725	0	0	0	0	0	0	0
18:11:31	346,362	2392,069	17,383	17,348	11,369	9,196	7,429	21	969,437	23,243	2092,718	0	203,793	203,793	99,725	0	0	0	0	0	0	0
18:11:31	180,664	2393,876	17,383	17,397	11,379	9,215	7,464	21	969,437	23,243	2093,019	0	203,793	203,793	99,725	0	0	0	0	0	0	0
18:11:31	206,567	2395,941	17,431	17,495	11,388	9,236	7,499	21	969,437	23,243	2093,322	0	203,793	203,793	99,725	0	0	0	0	0	0	0
18:11:31	200	2397,941	17,431	17,544	11,399	9,257	7,534	21	969,437	23,243	2093,627	0	203,793	203,793	99,725	0	0	0	0	0	0	0
18:11:31	125,048	2399,192	17,334	17,3	11,412	9,27	7,568	21	969,437	23,243	2093,932	0	203,793	203,793	99,725	0	0	0	0	0	0	0
18:11:31	314,941	2402,341	17,431	17,495	11,424	9,302	7,602	21	969,437	23,243	2094,241	0	203,793	203,793	99,725	0	0	0	0	0	0	0
18:11:31	132,739	2403,669	17,383	17,3	11,434	9,316	7,635	21	969,437	23,243	2094,55	0	203,793	203,793	99,725	0	0	0	0	0	0	0
18:11:31	113,427	2404,803	17,334	17,348	11,443	9,327	7,668	21	969,437	23,243	2094,86	0	203,793	203,793	99,725	0	0	0	0	0	0	0
18:11:31	237,207	2407,175	17,431	17,544	11,451	9,352	7,701	21	969,437	23,243	2095,173	0	203,793	203,793	99,725	0	0	0	0	0	0	0
18:11:31	98,339	2408,158	17,431	17,397	11,457	9,362	7,734	21	969,437	23,243	2095,486	0	203,793	203,793	99,725	0	0	0	0	0	0	0
18:11:31	173,486	2409,893	17,529	17,397	11,461	9,38	7,766	21	969,437	23,243	2095,8	0	203,793	203,793	99,725	0	0	0	0	0	0	0
18:11:31	237,426	2412,267	17,676	17,641	11,467	9,404	7,798	21	969,437	23,243	2096,117	0	203,793	203,793	99,725	0	0	0	0	0	0	0
18:11:31	174,34	2414,011	17,724	17,69	11,474	9,422	7,83	21	969,437	23,243	2096,434	0	203,793	203,793	99,725	0	0	0	0	0	0	0
18:11:31	82,177	2414,833	17,724	17,69	11,479	9,431	7,862	21	969,437	23,243	2096,753	0	203,793	203,793	99,725	0	0	0	0	0	0	0
18:11:31	173,657	2416,569	17,822	17,641	11,483	9,449	7,893	21	969,437	23,243	2097,073	0	203,793	203,793	99,725	0	0	0	0	0	0	0
18:11:31	110,717	2417,676	17,92	17,837	11,484	9,46	7,923	21	969,437	23,243	2097,393	0	203,793	203,793	99,725	0	0	0	0	0	0	0
18:11:31	174,707	2419,423	18,017	17,983	11,489	9,478	7,954	21	969,437	23,243	2097,715	0	203,793	203,793	99,725	0	0	0	0	0	0	0
18:11:31	-44,799	2418,975	17,92	17,837	11,492	9,473	7,984	21	969,437	23,243	2098,036	0	203,793	203,793	99,725	0	0	0	0	0	0	0
18:11:31	-30,664	2418,669	17,871	17,641	11,493	9,47	8,013	21	969,437	23,243	2098,357	0	203,793	203,793	99,725	0	0	0	0	0	0	0
18:11:31	128,979	2419,959	17,92	17,886	11,497	9,484	8,042	21	969,437	23,243	2098,679	0	203,793	203,793	99,725	0	0	0	0	0	0	0
18:11:31	97,485	2420,933	17,92	17,983	11,503	9,494	8,07	21	969,437	23,243	2099,001	0	203,793	203,793	99,725	0	0	0	0	0	0	0
18:11:31	-152,954	2419,404	17,676	17,397	11,507	9,478	8,098	21	969,437	23,243	2099,321	0	203,793	203,793	99,725	0	0	0	0	0	0	0
18:11:31	38,452	2419,788	17,578	17,544	11,515	9,482	8,125	21	969,437	23,243	2099,642	0	203,793	203,793	99,725	0	0	0	0	0	0	0
18:11:31	-15,405	2419,634	17,529	17,641	11,516	9,48	8,151	21	969,437	23,243	2099,962	0	203,793	203,793	99,725	0	0	0	0	0	0	0
18:11:31	-93,554	2418,699	17,431	17,348	11,516	9,471	8,177	21	969,437	23,243	2100,281	0	203,793	203,793	99,725	0	0	0	0	0	0	0
18:11:31	233,862	2421,037	17,676	17,641	11,516	9,495	8,203	21	969,437	23,243	2100,602	0	203,793	203,793	99,725	0	0	0	0	0	0	0
18:11:31	-140,307	2419,634	17,529	17,397	11,516	9,48	8,228	21	969,437	23,243	2100,921	0	203,793	203,793	99,725	0	0	0	0	0	0	0
18:11:31	237,939	2422,014	17,724	17,641	11,519	9,505	8,253	21	969,437	23,243	2101,242	0	203,793	203,793	99,725	0	0	0	0	0	0	0
18:11:31	93,627	2422,95	17,822	17,739	11,519	9,514	8,278	21	969,437	23,243	2101,564	0	203,793	203,793	99,725	0	0	0	0	0	0	0
18:11:31	46,777	2423,418	17,871	17,983	11,519	9,519	8,302	21	969,437	23,243	2101,886	0	203,793	203,793	99,725	0	0	0	0	0	0	0
18:11:31	-46,777	2422,95	17,822	17,641	11,519	9,514	8,326	21	969,437	23,243	2102,207	0	203,793	203,793	99,725	0	0	0	0	0	0	0
18:11:31	61,84	2423,568	17,871	17,837	11,52	9,521	8,35	21	969,437	23,243	2102,528	0	203,793	203,793	99,725	0	0	0	0	0	0	0
18:11:31	-31,542	2423,253	17,822	17,739	11,521	9,518	8,372	21	969,437	23,243	2102,849	0	203,793	203,793	99,725	0	0	0	0	0	0	0
18:11:31	-87,402	2422,379	17,676	17,544	11,524	9,509	8,395	21	969,437	23,243	2103,168	0	203,793	203,793	99,725	0	0	0	0	0	0	0
18:11:31	46,752	2422,847	17,724	17,641	11,524	9,513	8,417	21	969,437	23,243	2103,488	0	203,793	203,793	99,725	0	0	0	0	0	0	0
18:11:31	0	2422,847	17,724	17,544	11,524	9,513	8,438	21	969,437	23,243	2103,807	0	203,793	203,793	99,725	0	0	0	0	0	0	0
18:11:31	93,627	2423,783	17,822	17,641	11,524	9,523	8,459	21	969,437	23,243	2104,127	0	203,793	203,793	99,725	0	0	0	0	0	0	0
18:11:31	-125,341	2422,529	17,676	17,544	11,525	9,51	8,48	21	969,437	23,243	2104,445	0	203,793	203,793	99,725	0	0	0	0	0	0	0
18:11:31	0	2422,529	17,676	17,641	11,525	9,51	8,5	21	969,437	23,243	2104,763	0	203,793	203,793	99,725	0	0	0	0	0	0	0
18:11:31	0	2422,529	17,676	17,69	11,525	9,51	8,52	21	969,437	23,243	2105,081	0	203,793	203,793	99,725	0	0	0	0	0	0	0
18:11:31	0	2422,529	17,676	17,641	11,525	9,51	8,539	21	969,437	23,243	2105,399	0	203,793	203,793	99,725	0	0	0	0	0	0	0
18:11:31	0	2422,529	17,676	17,69	11,525	9,51	8,558	21	969,437	23,243	2105,716	0	203,793	203,793	99,725	0	0	0	0	0	0	0
18:11:31	-140,356	2421,126	17,529	17,495	11,525	9,496	8,577	21	969,437	23,243	2106,031	0	203,793	203,793	99,725	0	0	0	0	0	0	0
18:11:31	280,761	2423,933	17,822	17,837	11,525	9,525	8,595	21	969,437	23,243	2106,349	0	203,793	203,793	99,725	0	0	0	0	0	0	0
18:11:31	-108,691	2422,847	17,724	17,739	11,524	9,513	8,613	21	969,437	23,243	2106,666	0	203,793	203,793	99,725	0	0	0	0	0	0	0
18:11:31	-31,713	2422,529	17,676	17,641	11,525	9,51	8,631	21	969,437	23,243	2106,981	0	203,793	203,793	99,725	0	0	0	0	0	0	0
18:11:31	140,405	2423,933	17,822	17,837	11,525	9,525	8,649	21	969,437	23,243	2107,298	0	203,793	203,793	99,725	0	0	0	0	0	0	0
18:11:31	-233,959	2421,594	17,578	17,544	11,525	9,5	8,665	23,9	970,867	23,16	2107,613	0	203,793	203,793	99,725	0	0	0	0	0	0	0
18:11:31	-6,347	2421,53	17,578	17,495	11,525	9,5	8,682	23,9	970,867	23,16	2107,927	0	203,793	203,793	99,725	0	0	0	0	0	0	0
18:11:31	218,798	2423,718	17,822	17,739	11,524	9,522	8,698	23,9	970,867	23,16	2108,242	0	203,793	203,793	99,725	0	0	0	0	0	0	0
18:11:31	-233,862	2421,38	17,578	17,544	11,524	9,498	8,714	23,9	970,867	23,16	2108,556	0	203,793	203,793	99,725	0	0	0	0	0	0	0
18:11:31	140,283	2422,783	17,724	17,69	11,524	9,513	8,729	23,9	970,867	23,16	2108,87	0	203,793	203,793	99,725	0	0	0	0	0	0	0
18:11:31	0	2422,783	17,724	17,69	11,524	9,513	8,745	23,9	970,867	23,16	2109,184	0	203,793	203,793	99,725	0	0	0	0	0	0	0
18:11:31	155,419	2424,337	17,871	17,837	11,525	9,529	8,76	23,9	970,867	23,16	2109,499	0	203,793	203,793	99,725	0	0	0	0	0	0	0
18:11:31	-140,356	2422,933	17,724	17,641	11,525	9,514	8,775	23,9	970,867	23,16	2109,812	0	203,793	203,793	99,725	0	0	0	0	0	0	0
18:11:31	-31,542	2422,618	17,676	17,544	11,526	9,511	8,789	23,9	970,867	23,16	2110,125	0	203,793	203,793	99,725	0	0	0	0	0	0	0
18:11:31	-40,576	2422,212	17,578	17,495	11,529	9,507	8,803	23,9	970,867	23,16	2110,437	0	203,793	203,793	99,725	0	0	0	0	0	0	0
18:11:31	-52,954	2421,682	17,578	17,544	11,526	9,501	8,817	23,9	970,867	23,16	2110,748	0	232,449	232,449	99,814	0	0	0	0	0	0	0
18:11:31	-15,209	2421,53	17,578	17,397	11,525	9,5	8,831	23,9	970,867	23,16	2111,059	0	232,449	232,449	99,814	0	0	0	0	0	0	0
18:11:31	280,639	2424,337	17,871	17,886	11,525	9,529	8,844	23,9	970,867	23,16	2111,372	0	232,449	232,449	99,814	0	0	0	0	0	0	0
18:11:31	-46,777	2423,869	17,822	17,69	11,525	9,524	8,858	23,9	970,867	23,16	2111,685	0	232,449	232,449	99,814	0	0	0	0	0	0	0
18:11:31	-212,451	2421,744	17,529	17,348	11,529	9,502	8,87	23,9	970,867	23,16	2111,995	0	232,449	232,449	99,814	0	0	0	0	0	0	0
18:11:31	374,218	2425,487	17,92	18,032	11,529	9,541	8,883	23,9	970,867	23,16	2112,308	0	232,449	232,449	99,814	0	0	0	0	0	0	0
18:11:31	-172,07	2423,766	17,724	17,544	11,53	9,523	8,896	23,9	970,867	23,16	2112,62	0	232,449	232,449	99,814	0	0	0	0	0	0	0
18:11:31	0	2423,766	17,724	17,544	11,53	9,523	8,908	23,9	970,867	23,16	2112,931	0	232,449	232,449	99,814	0	0	0	0	0	0	0
18:11:31	140,38	2425,17	17,871	17,69	11,53	9,537	8,92	23,9	970,867	23,16	2113,243	0	232,449	232,449	99,814	0	0	0	0	0	0	0
18:11:31	125,268	2426,422	18,017	18,032	11,529	9,55	8,933	23,9	970,867	23,16	2113,557	0	232,449	232,449	99,814	0	0	0	0	0	0	0
18:11:31	187,207	2428,295	18,213	18,227	11,529	9,57	8,945	23,9	970,867	23,16	2113,871	0	232,449	232,449	99,814	0	0	0	0	0	0	0
18:11:31	-374,365	2424,551	17,822	17,641	11,529	9,531	8,957	23,9	970,867	23,16	2114,182	0	232,449	232,449	99,814	0	0	0	0	0	0	0
18:11:31	-78,491	2423,766	17,724	17,544	11,53	9,523	8,968	23,9	970,867	23,16	2114,491	0	232,449	232,449	99,814	0	0	0	0	0	0	0
18:11:31	160,717	2425,373	17,822	17,739	11,533	9,539	8,979	23,9	970,867	23,16	2114,802	0	232,449	232,449	99,814	0	0	0	0	0	0	0
18:11:31	15,063	2425,524	17,822	17,739	11,534	9,541	8,99	23,9	970,867	23,16	2115,113	0	232,449	232,449	99,814	0	0	0	0	0	0	0
18:11:31	-233,911	2423,185	17,578	17,348	11,534	9,517	9	23,9	970,867	23,16	2115,421	0	232,449	232,449	99,814	0	0	0	0	0	0	0
18:11:31	140,332	2424,588	17,724	17,739	11,534	9,531	9,011	23,9	970,867	23,16	2115,73	0	232,449	232,449	99,814	0	0	0	0	0	0	0
18:11:31	-46,777	2424,12	17,676	17,641	11,534	9,527	9,021	23,9	970,867	23,16	2116,038	0	232,449	232,449	99,814	0	0	0	0	0	0	0
18:11:31	0	2424,12	17,676	17,69	11,534	9,527	9,031	23,9	970,867	23,16	2116,346	0	232,449	232,449	99,814	0	0	0	0	0	0	0
18:11:31	140,356	2425,524	17,822	17,837	11,534	9,541	9,041	23,9	970,867	23,16	2116,655	0	232,449	232,449	99,814	0	0	0	0	0	0	0
18:11:31	-233,911	2423,185	17,578	17,397	11,534	9,517	9,05	23,9	970,867	23,16	2116,962	0	232,449	232,449	99,814	0	0	0	0	0	0	0
18:11:31	233,911	2425,524	17,822	17,69	11,534	9,541	9,06	23,9	970,867	23,16	2117,27	0	232,449	232,449	99,814	0	0	0	0	0	0	0
18:11:31	187,182	2427,396	18,017	18,032	11,534	9,56	9,07	23,9	970,867	23,16	2117,581	0	232,449	232,449	99,814	0	0	0	0	0	0	0
18:11:31	-140,38	2425,992	17,871	18,032	11,534	9,546	9,079	23,9	970,867	23,16	2117,889	0	232,449	232,449	99,814	0	0	0	0	0	0	0
18:11:31	-72,192	2425,27	17,724	17,69	11,538	9,538	9,088	23,9	970,867	23,16	2118,196	0	232,449	232,449	99,814	0	0	0	0	0	0	0
18:11:31	0	2425,27	17,724	17,739	11,538	9,538	9,097	23,9	970,867	23,16	2118,503	0	232,449	232,449	99,814	0	0	0	0	0	0	0
18:11:31	14,013	2425,41	17,724	17,544	11,539	9,54	9,106	23,9	970,867	23,16	2118,81	0	232,449	232,449	99,814	0	0	0	0	0	0	0
18:11:31	140,38	2426,814	17,871	17,739	11,539	9,554	9,114	23,9	970,867	23,16	2119,118	0	232,449	232,449	99,814	0	0	0	0	0	0	0
18:11:31	-60,766	2426,206	17,822	17,69	11,538	9,548	9,123	23,9	970,867	23,16	2119,425	0	232,449	232,449	99,814	0	0	0	0	0	0	0
18:11:31	60,766	2426,814	17,871	17,886	11,539	9,554	9,131	23,9	970,867	23,16	2119,733	0	232,449	232,449	99,814	0	0	0	0	0	0	0
18:11:31	-187,158	2424,942	17,676	17,641	11,539	9,535	9,139	23,9	970,867	23,16	2120,038	0	232,449	232,449	99,814	0	0	0	0	0	0	0
18:11:31	46,777	2425,41	17,724	17,641	11,539	9,54	9,147	23,9	970,867	23,16	2120,343	0	232,449	232,449	99,814	0	0	0	0	0	0	0
18:11:31	93,579	2426,346	17,822	17,837	11,539	9,549	9,155	23,9	970,867	23,16	2120,649	0	232,449	232,449	99,814	0	0	0	0	0	0	0
18:11:31	69,311	2427,039	17,822	17,739	11,543	9,557	9,163	23,9	970,867	23,16	2120,956	0	232,449	232,449	99,814	0	0	0	0	0	0	0
18:11:31	54,052	2427,579	17,822	17,739	11,546	9,562	9,171	23,9	970,867	23,16	2121,262	0	232,449	232,449	99,814	0	0	0	0	0	0	0
18:11:31	-125,341	2426,326	17,676	17,641	11,547	9,549	9,178	23,9	970,867	23,16	2121,567	0	232,449	232,449	99,814	0	0	0	0	0	0	0
18:11:32	60,766	2426,934	17,724	17,641	11,547	9,556	9,185	23,9	970,867	23,16	2121,872	0	232,449	232,449	99,814	0	0	0	0	0	0	0
18:11:32	-46,777	2426,466	17,676	17,495	11,547	9,551	9,193	23,9	970,867	23,16	2122,177	0	232,449	232,449	99,814	0	0	0	0	0	0	0
18:11:32	140,405	2427,87	17,822	17,69	11,547	9,565	9,2	23,9	970,867	23,16	2122,483	0	232,449	232,449	99,814	0	0	0	0	0	0	0
18:11:32	0	2427,87	17,822	17,69	11,547	9,565	9,207	23,9	970,867	23,16	2122,788	0	232,449	232,449	99,814	0	0	0	0	0	0	0
18:11:32	-140,405	2426,466	17,676	17,495	11,547	9,551	9,214	23,9	970,867	23,16	2123,092	0	232,449	232,449	99,814	0	0	0	0	0	0	0
18:11:32	187,207	2428,338	17,871	17,837	11,547	9,57	9,221	23,9	970,867	23,16	2123,397	0	232,449	232,449	99,814	0	0	0	0	0	0	0
18:11:32	46,777	2428,806	17,92	17,983	11,547	9,575	9,228	23,9	970,867	23,16	2123,702	0	232,449	232,449	99,814	0	0	0	0	0	0	0
18:11:32	-187,207	2426,934	17,724	17,69	11,547	9,556	9,234	23,9	970,867	23,16	2124,005	0	232,449	232,449	99,814	0	0	0	0	0	0	0
18:11:32	69,287	2427,627	17,724	17,544	11,551	9,563	9,241	23,9	970,867	23,16	2124,309	0	232,449	232,449	99,814	0	0	0	0	0	0	0
18:11:32	13,989	2427,766	17,724	17,641	11,552	9,564	9,247	23,9	970,867	23,16	2124,613	0	232,449	232,449	99,814	0	0	0	0	0	0	0
18:11:32	0	2427,766	17,724	17,69	11,552	9,564	9,253	23,9	970,867	23,16	2124,916	0	232,449	232,449	99,814	0	0	0	0	0	0	0
18:11:32	69,262	2428,459	17,724	17,837	11,556	9,571	9,259	23,9	970,867	23,16	2125,219	0	232,449	232,449	99,814	0	0	0	0	0	0	0
18:11:32	-140,356	2427,056	17,578	17,397	11,556	9,557	9,265	23,9	970,867	23,16	2125,521	0	232,449	232,449	99,814	0	0	0	0	0	0	0
18:11:32	0	2427,056	17,578	17,495	11,556	9,557	9,271	23,9	970,867	23,16	2125,823	0	232,449	232,449	99,814	0	0	0	0	0	0	0
18:11:32	233,984	2429,395	17,822	17,739	11,556	9,581	9,277	23,9	970,867	23,16	2126,126	0	232,449	232,449	99,814	0	0	0	0	0	0	0
18:11:32	46,801	2429,863	17,871	17,983	11,556	9,586	9,283	23,9	970,867	23,16	2126,43	0	232,449	232,449	99,814	0	0	0	0	0	0	0
18:11:32	-46,801	2429,395	17,822	17,739	11,556	9,581	9,289	23,9	970,867	23,16	2126,733	0	232,449	232,449	99,814	0	0	0	0	0	0	0
18:11:32	-79,614	2428,599	17,724	17,69	11,557	9,573	9,295	23,9	970,867	23,16	2127,035	0	232,449	232,449	99,814	0	0	0	0	0	0	0
18:11:32	140,429	2430,004	17,871	17,837	11,557	9,587	9,3	23,9	970,867	23,16	2127,338	0	232,449	232,449	99,814	0	0	0	0	0	0	0
18:11:32	-140,429	2428,599	17,724	17,641	11,557	9,573	9,306	23,9	970,867	23,16	2127,639	0	232,449	232,449	99,814	0	0	0	0	0	0	0
18:11:32	0	2428,599	17,724	17,837	11,557	9,573	9,311	23,9	970,867	23,16	2127,939	0	232,449	232,449	99,814	0	0	0	0	0	0	0
18:11:32	280,883	2431,408	18,017	17,983	11,557	9,602	9,317	23,9	970,867	23,16	2128,243	0	232,449	232,449	99,814	0	0	0	0	0	0	0
18:11:32	-140,454	2430,004	17,871	17,69	11,557	9,587	9,322	23,9	970,867	23,16	2128,545	0	232,449	232,449	99,814	0	0	0	0	0	0	0
18:11:32	-187,207	2428,131	17,676	17,348	11,557	9,568	9,327	23,9	970,867	23,16	2128,844	0	232,449	232,449	99,814	0	0	0	0	0	0	0
18:11:32	327,661	2431,408	18,017	17,983	11,557	9,602	9,332	23,9	970,867	23,16	2129,147	0	232,449	232,449	99,814	0	0	0	0	0	0	0
18:11:32	-38,354	2431,025	17,92	17,983	11,56	9,598	9,337	23,9	970,867	23,16	2129,449	0	232,449	232,449	99,814	0	0	0	0	0	0	0
18:11:32	-79,614	2430,228	17,822	17,641	11,561	9,589	9,342	23,9	970,867	23,16	2129,75	0	232,449	232,449	99,814	0	0	0	0	0	0	0
18:11:32	-93,652	2429,292	17,724	17,69	11,561	9,58	9,347	23,9	970,867	23,16	2130,049	0	232,449	232,449	99,814	0	0	0	0	0	0	0
18:11:32	93,652	2430,228	17,822	17,69	11,561	9,589	9,352	23,9	970,867	23,16	2130,349	0	232,449	232,449	99,814	0	0	0	0	0	0	0
18:11:32	46,801	2430,696	17,871	17,739	11,561	9,594	9,356	23,9	970,867	23,16	2130,65	0	232,449	232,449	99,814	0	0	0	0	0	0	0
18:11:32	46,801	2431,164	17,92	17,837	11,561	9,599	9,361	23,9	970,867	23,16	2130,95	0	232,449	232,449	99,814	0	0	0	0	0	0	0
18:11:32	-93,603	2430,228	17,822	17,641	11,561	9,589	9,366	23,9	970,867	23,16	2131,25	0	232,449	232,449	99,814	0	0	0	0	0	0	0
18:11:32	0	2430,228	17,822	17,69	11,561	9,589	9,37	23,9	970,867	23,16	2131,549	0	232,449	232,449	99,814	0	0	0	0	0	0	0
18:11:32	187,255	2432,101	18,017	17,886	11,561	9,609	9,375	23,9	970,867	23,16	2131,849	0	232,449	232,449	99,814	0	0	0	0	0	0	0
18:11:32	-140,454	2430,696	17,871	17,739	11,561	9,594	9,379	23,9	970,867	23,16	2132,148	0	232,449	232,449	99,814	0	0	0	0	0	0	0
18:11:32	0	2430,696	17,871	17,739	11,561	9,594	9,383	23,9	970,867	23,16	2132,447	0	232,449	232,449	99,814	0	0	0	0	0	0	0
18:11:32	-46,801	2430,228	17,822	17,641	11,561	9,589	9,387	23,9	970,867	23,16	2132,744	0	232,449	232,449	99,814	0	0	0	0	0	0	0
18:11:32	-14,013	2430,088	17,822	17,69	11,56	9,588	9,391	23,9	970,867	23,16	2133,042	0	232,449	232,449	99,814	0	0	0	0	0	0	0
18:11:32	46,826	2430,557	17,871	17,837	11,56	9,593	9,395	23,9	970,867	23,16	2133,339	0	232,449	232,449	99,814	0	0	0	0	0	0	0
18:11:32	-8,471	2430,472	17,92	17,886	11,557	9,592	9,399	23,9	970,867	23,16	2133,636	0	232,449	232,449	99,814	0	0	0	0	0	0	0
18:11:32	-131,982	2429,152	17,724	17,544	11,56	9,578	9,403	23,9	970,867	23,16	2133,932	0	232,449	232,449	99,814	0	0	0	0	0	0	0
18:11:32	-32,812	2428,824	17,676	17,397	11,561	9,575	9,406	23,9	970,867	23,16	2134,227	0	232,449	232,449	99,814	0	0	0	0	0	0	0
18:11:32	187,255	2430,696	17,871	17,837	11,561	9,594	9,41	23,9	970,867	23,16	2134,523	0	232,449	232,449	99,814	0	0	0	0	0	0	0
18:11:32	0	2430,696	17,871	17,837	11,561	9,594	9,413	23,9	970,867	23,16	2134,819	0	232,449	232,449	99,814	0	0	0	0	0	0	0
18:11:32	0	2430,696	17,871	17,739	11,561	9,594	9,417	23,9	970,867	23,16	2135,115	0	232,449	232,449	99,814	0	0	0	0	0	0	0
18:11:32	-46,801	2430,228	17,822	17,69	11,561	9,589	9,42	23,9	970,867	23,16	2135,41	0	232,449	232,449	99,814	0	0	0	0	0	0	0
18:11:32	0	2430,228	17,822	17,544	11,561	9,589	9,423	23,9	970,867	23,16	2135,705	0	232,449	232,449	99,814	0	0	0	0	0	0	0
18:11:32	-107,641	2429,152	17,724	17,641	11,56	9,578	9,427	23,9	970,867	23,16	2135,999	0	232,449	232,449	99,814	0	0	0	0	0	0	0
18:11:32	154,443	2430,696	17,871	17,739	11,561	9,594	9,43	23,9	970,867	23,16	2136,293	0	232,449	232,449	99,814	0	0	0	0	0	0	0
18:11:32	-341,625	2427,28	17,529	17,3	11,56	9,559	9,432	23,9	970,867	23,16	2136,584	0	232,449	232,449	99,814	0	0	0	0	0	0	0
18:11:32	-630,419	2420,976	16,943	16,421	11,556	9,494	9,434	23,9	970,867	23,16	2136,869	0	232,449	232,449	99,814	0	0	0	0	0	0	0
18:11:32	-330,834	2417,668	16,699	16,128	11,551	9,46	9,434	23,9	970,867	23,16	2137,15	0	232,449	232,449	99,814	0	0	0	0	0	0	0
18:11:32	-631,469	2411,353	16,357	15,639	11,533	9,395	9,433	23,9	970,867	23,16	2137,424	0	232,449	232,449	99,814	0	0	0	0	0	0	0
18:11:32	-381,274	2407,54	16,357	15,639	11,512	9,356	9,432	23,9	970,867	23,16	2137,694	0	232,449	232,449	99,814	0	0	0	0	0	0	0
18:11:32	-317,675	2404,363	16,552	15,639	11,483	9,323	9,43	28,2	970,867	23,243	2137,961	0	232,449	232,449	99,814	0	0	0	0	0	0	0
18:11:32	-425	2400,113	16,699	15,932	11,451	9,279	9,427	28,2	970,867	23,243	2138,223	0	232,449	232,449	99,814	0	0	0	0	0	0	0
18:11:32	-236,499	2397,748	17,041	16,323	11,42	9,255	9,423	28,2	970,867	23,243	2138,482	0	232,449	232,449	99,814	0	0	0	0	0	0	0
18:11:32	-574,096	2392,007	16,943	16,323	11,392	9,195	9,419	28,2	970,867	23,243	2138,736	0	232,449	232,449	99,814	0	0	0	0	0	0	0
18:11:32	-428,1	2387,726	16,894	16,225	11,371	9,151	9,414	28,2	970,867	23,243	2138,985	0	232,449	232,449	99,814	0	0	0	0	0	0	0
18:11:32	-696,679	2380,76	16,455	15,884	11,355	9,08	9,407	28,2	970,867	23,243	2139,226	0	232,449	232,449	99,814	0	0	0	0	0	0	0
18:11:32	-576,098	2374,999	16,064	15,542	11,344	9,02	9,399	28,2	970,867	23,243	2139,462	0	232,449	232,449	99,814	0	0	0	0	0	0	0
18:11:32	-585,522	2369,143	15,722	15,2	11,329	8,96	9,391	28,2	970,867	23,243	2139,692	0	232,449	232,449	99,814	0	0	0	0	0	0	0
18:11:32	-567,846	2363,465	15,429	14,858	11,313	8,901	9,381	28,2	970,867	23,243	2139,916	0	232,449	232,449	99,814	0	0	0	0	0	0	0
18:11:32	-446,704	2358,998	15,234	14,76	11,298	8,855	9,371	28,2	970,867	23,243	2140,135	0	232,449	232,449	99,814	0	0	0	0	0	0	0
18:11:32	-326,806	2355,73	15,234	14,76	11,279	8,821	9,36	28,2	970,867	23,243	2140,35	0	274,754	274,754	99,887	0	0	0	0	0	0	0
18:11:32	-364,697	2352,083	15,283	14,712	11,256	8,784	9,349	28,2	970,867	23,243	2140,562	0	274,754	274,754	99,887	0	0	0	0	0	0	0
18:11:32	-401,196	2348,071	15,283	14,858	11,233	8,743	9,337	28,2	970,867	23,243	2140,769	0	274,754	274,754	99,887	0	0	0	0	0	0	0
18:11:32	-392,7	2344,144	15,283	14,907	11,211	8,702	9,325	28,2	970,867	23,243	2140,973	0	274,754	274,754	99,887	0	0	0	0	0	0	0
18:11:32	-381,616	2340,328	15,136	14,76	11,197	8,663	9,312	28,2	970,867	23,243	2141,172	0	274,754	274,754	99,887	0	0	0	0	0	0	0
18:11:32	-355,664	2336,771	14,941	14,516	11,188	8,626	9,298	28,2	970,867	23,243	2141,368	0	274,754	274,754	99,887	0	0	0	0	0	0	0
18:11:32	-438,183	2332,389	14,648	14,223	11,179	8,581	9,284	28,2	970,867	23,243	2141,559	0	274,754	274,754	99,887	0	0	0	0	0	0	0
18:11:32	-529,321	2327,096	14,258	13,833	11,17	8,526	9,269	28,2	970,867	23,243	2141,744	0	274,754	274,754	99,887	0	0	0	0	0	0	0
18:11:32	-450,708	2322,589	13,965	13,491	11,16	8,48	9,254	28,2	970,867	23,243	2141,925	0	274,754	274,754	99,887	0	0	0	0	0	0	0
18:11:32	-434,619	2318,243	13,769	13,344	11,146	8,435	9,238	28,2	970,867	23,243	2142,101	0	274,754	274,754	99,887	0	0	0	0	0	0	0
18:11:32	-329,614	2314,947	13,769	13,296	11,127	8,401	9,221	28,2	970,867	23,243	2142,274	0	274,754	274,754	99,887	0	0	0	0	0	0	0
18:11:32	-272,998	2312,217	13,916	13,442	11,104	8,373	9,205	28,2	970,867	23,243	2142,444	0	274,754	274,754	99,887	0	0	0	0	0	0	0
18:11:32	-224,951	2309,967	14,111	13,637	11,08	8,35	9,188	28,2	970,867	23,243	2142,612	0	274,754	274,754	99,887	0	0	0	0	0	0	0
18:11:32	-222,021	2307,747	14,404	13,833	11,052	8,327	9,171	28,2	970,867	23,243	2142,777	0	274,754	274,754	99,887	0	0	0	0	0	0	0
18:11:32	-331,958	2304,427	14,404	13,882	11,033	8,293	9,154	28,2	970,867	23,243	2142,939	0	274,754	274,754	99,887	0	0	0	0	0	0	0
18:11:32	-388,33	2300,544	14,258	13,833	11,019	8,253	9,136	28,2	970,867	23,243	2143,097	0	274,754	274,754	99,887	0	0	0	0	0	0	0
18:11:32	-397,363	2296,57	14,013	13,637	11,01	8,212	9,118	28,2	970,867	23,243	2143,25	0	274,754	274,754	99,887	0	0	0	0	0	0	0
18:11:32	-398,437	2292,586	13,769	13,344	11	8,17	9,099	28,2	970,867	23,243	2143,399	0	274,754	274,754	99,887	0	0	0	0	0	0	0
18:11:32	-439,672	2288,189	13,476	13,1	10,991	8,125	9,08	28,2	970,867	23,243	2143,544	0	274,754	274,754	99,887	0	0	0	0	0	0	0
18:11:32	-429,492	2283,894	13,281	12,905	10,977	8,081	9,061	28,2	970,867	23,243	2143,684	0	274,754	274,754	99,887	0	0	0	0	0	0	0
18:11:32	-342,773	2280,467	13,183	12,807	10,963	8,046	9,041	28,2	970,867	23,243	2143,821	0	274,754	274,754	99,887	0	0	0	0	0	0	0
18:11:32	-249,755	2277,969	13,183	12,807	10,949	8,02	9,021	28,2	970,867	23,243	2143,956	0	274,754	274,754	99,887	0	0	0	0	0	0	0
18:11:32	-239,672	2275,572	13,281	12,905	10,93	7,995	9,001	28,2	970,867	23,243	2144,087	0	274,754	274,754	99,887	0	0	0	0	0	0	0
18:11:32	-193,774	2273,635	13,427	13,003	10,911	7,975	8,981	28,2	970,867	23,243	2144,217	0	274,754	274,754	99,887	0	0	0	0	0	0	0
18:11:32	-286,792	2270,767	13,476	13,1	10,892	7,946	8,96	28,2	970,867	23,243	2144,343	0	274,754	274,754	99,887	0	0	0	0	0	0	0
18:11:32	-331,689	2267,45	13,476	13,149	10,873	7,911	8,94	28,2	970,867	23,243	2144,466	0	274,754	274,754	99,887	0	0	0	0	0	0	0
18:11:32	-293,383	2264,516	13,427	13,1	10,859	7,881	8,919	28,2	970,867	23,243	2144,586	0	274,754	274,754	99,887	0	0	0	0	0	0	0
18:11:32	-302,392	2261,492	13,281	12,905	10,85	7,85	8,898	28,2	970,867	23,243	2144,703	0	274,754	274,754	99,887	0	0	0	0	0	0	0
18:11:32	-395,043	2257,542	13,037	12,905	10,841	7,809	8,877	28,2	970,867	23,243	2144,816	0	274,754	274,754	99,887	0	0	0	0	0	0	0
18:11:32	-257,421	2254,967	12,939	12,758	10,831	7,783	8,855	28,2	970,867	23,243	2144,926	0	274,754	274,754	99,887	0	0	0	0	0	0	0
18:11:32	-248,608	2252,481	12,939	12,612	10,817	7,757	8,834	28,2	970,867	23,243	2145,034	0	274,754	274,754	99,887	0	0	0	0	0	0	0
18:11:32	-247,558	2250,006	12,939	12,661	10,803	7,732	8,812	28,2	970,867	23,243	2145,139	0	274,754	274,754	99,887	0	0	0	0	0	0	0
18:11:32	-197,363	2248,032	12,988	12,807	10,789	7,711	8,79	28,2	970,867	23,243	2145,241	0	274,754	274,754	99,887	0	0	0	0	0	0	0
18:11:32	-297,534	2245,057	12,939	12,661	10,775	7,681	8,769	28,2	970,867	23,243	2145,341	0	274,754	274,754	99,887	0	0	0	0	0	0	0
18:11:32	-198,657	2243,07	12,988	12,758	10,761	7,66	8,747	28,2	970,867	23,243	2145,439	0	274,754	274,754	99,887	0	0	0	0	0	0	0
18:11:32	-294,36	2240,127	12,939	12,758	10,747	7,63	8,725	28,2	970,867	23,243	2145,534	0	274,754	274,754	99,887	0	0	0	0	0	0	0
18:11:32	-339,038	2236,736	12,841	12,612	10,733	7,595	8,703	28,2	970,867	23,243	2145,625	0	274,754	274,754	99,887	0	0	0	0	0	0	0
18:11:33	-300,61	2233,73	12,695	12,417	10,724	7,564	8,681	28,2	970,867	23,243	2145,713	0	274,754	274,754	99,887	0	0	0	0	0	0	0
18:11:33	-215,795	2231,572	12,646	12,368	10,714	7,541	8,658	28,2	970,867	23,243	2145,799	0	274,754	274,754	99,887	0	0	0	0	0	0	0
18:11:33	-261,303	2228,959	12,549	12,27	10,705	7,515	8,636	28,2	970,867	23,243	2145,882	0	274,754	274,754	99,887	0	0	0	0	0	0	0
18:11:33	-240,942	2226,55	12,549	12,173	10,691	7,49	8,613	28,2	970,867	23,243	2145,963	0	274,754	274,754	99,887	0	0	0	0	0	0	0
18:11:33	-223,144	2224,318	12,5	12,173	10,681	7,467	8,591	28,2	970,867	23,243	2146,041	0	274,754	274,754	99,887	0	0	0	0	0	0	0
18:11:33	-234,594	2221,972	12,5	12,173	10,667	7,443	8,568	28,2	970,867	23,243	2146,117	0	274,754	274,754	99,887	0	0	0	0	0	0	0
18:11:33	-197,387	2219,998	12,549	12,173	10,654	7,422	8,546	28,2	970,867	23,243	2146,191	0	274,754	274,754	99,887	0	0	0	0	0	0	0
18:11:33	-239,868	2217,6	12,549	12,27	10,64	7,397	8,523	28,2	970,867	23,243	2146,262	0	274,754	274,754	99,887	0	0	0	0	0	0	0
18:11:33	-173,266	2215,867	12,549	12,27	10,63	7,38	8,501	28,2	970,867	23,243	2146,331	0	274,754	274,754	99,887	0	0	0	0	0	0	0
18:11:33	-223,803	2213,629	12,549	12,368	10,618	7,357	8,478	28,2	970,867	23,243	2146,399	0	274,754	274,754	99,887	0	0	0	0	0	0	0
18:11:33	-250,366	2211,125	12,451	12,075	10,609	7,331	8,456	28,2	970,867	23,243	2146,464	0	274,754	274,754	99,887	0	0	0	0	0	0	0
18:11:33	-293,774	2208,188	12,304	12,026	10,6	7,3	8,433	28,2	970,867	23,243	2146,526	0	274,754	274,754	99,887	0	0	0	0	0	0	0
18:11:33	-187,89	2206,309	12,207	11,88	10,594	7,281	8,411	28,2	970,867	23,243	2146,585	0	274,754	274,754	99,887	0	0	0	0	0	0	0
18:11:33	-202,709	2204,282	12,158	11,831	10,585	7,26	8,388	28,2	970,867	23,243	2146,643	0	274,754	274,754	99,887	0	0	0	0	0	0	0
18:11:33	-123,242	2203,049	12,207	11,733	10,576	7,247	8,366	28,2	970,867	23,243	2146,699	0	274,754	274,754	99,887	0	0	0	0	0	0	0
18:11:33	-212,182	2200,927	12,158	11,733	10,566	7,226	8,343	28,2	970,867	23,243	2146,753	0	274,754	274,754	99,887	0	0	0	0	0	0	0
18:11:33	-222,534	2198,702	12,158	11,831	10,554	7,203	8,321	28,2	970,867	23,243	2146,805	0	274,754	274,754	99,887	0	0	0	0	0	0	0
18:11:33	-164,526	2197,057	12,158	11,733	10,544	7,186	8,299	28,2	970,867	23,243	2146,855	0	274,754	274,754	99,887	0	0	0	0	0	0	0
18:11:33	-94,628	2196,11	12,304	11,88	10,531	7,176	8,277	28,2	970,867	23,243	2146,904	0	274,754	274,754	99,887	0	0	0	0	0	0	0
18:11:33	-270,727	2193,403	12,207	11,831	10,521	7,148	8,255	28,2	970,867	23,243	2146,951	0	274,754	274,754	99,887	0	0	0	0	0	0	0
18:11:33	-162,28	2191,78	12,207	11,831	10,512	7,131	8,233	28,2	970,867	23,243	2146,996	0	274,754	274,754	99,887	0	0	0	0	0	0	0
18:11:33	-298,901	2188,791	12,06	11,733	10,502	7,1	8,21	28,2	970,867	23,243	2147,038	0	274,754	274,754	99,887	0	0	0	0	0	0	0
18:11:33	-97,753	2187,814	12,06	11,733	10,497	7,09	8,188	28,2	970,867	23,243	2147,078	0	274,754	274,754	99,887	0	0	0	0	0	0	0
18:11:33	-190,625	2185,908	12,011	11,684	10,489	7,071	8,167	28,2	970,867	23,243	2147,117	0	274,754	274,754	99,887	0	0	0	0	0	0	0
18:11:33	-161,376	2184,294	12,011	11,733	10,479	7,054	8,145	28,2	970,867	23,243	2147,154	0	274,754	274,754	99,887	0	0	0	0	0	0	0
18:11:33	-159,057	2182,703	12,011	11,684	10,47	7,038	8,123	28,2	970,867	23,243	2147,19	0	274,754	274,754	99,887	0	0	0	0	0	0	0
18:11:33	-178,442	2180,919	12,011	11,733	10,46	7,019	8,101	28,2	970,867	23,243	2147,224	0	274,754	274,754	99,887	0	0	0	0	0	0	0
18:11:33	-158,935	2179,329	12,06	11,831	10,449	7,003	8,08	28,2	970,867	23,243	2147,256	0	274,754	274,754	99,887	0	0	0	0	0	0	0
18:11:33	-86,499	2178,464	12,158	11,831	10,439	6,994	8,059	28,2	970,867	23,243	2147,287	0	274,754	274,754	99,887	0	0	0	0	0	0	0
18:11:33	-248,901	2175,975	12,06	11,831	10,43	6,968	8,037	28,2	970,867	23,243	2147,316	0	274,754	274,754	99,887	0	0	0	0	0	0	0
18:11:33	-159,228	2174,383	12,06	11,831	10,421	6,952	8,016	28,2	970,867	23,243	2147,343	0	274,754	274,754	99,887	0	0	0	0	0	0	0
18:11:33	-144,213	2172,941	12,011	11,733	10,415	6,937	7,995	28,2	970,867	23,243	2147,369	0	274,754	274,754	99,887	0	0	0	0	0	0	0
18:11:33	-396,264	2168,978	11,67	11,635	10,411	6,896	7,973	28,2	970,867	23,243	2147,39	0	274,754	274,754	99,887	0	0	0	0	0	0	0
18:11:33	-186,059	2167,118	11,621	11,538	10,403	6,877	7,952	28,2	970,867	23,243	2147,41	0	274,754	274,754	99,887	0	0	0	0	0	0	0
18:11:33	-92,138	2166,196	11,67	11,538	10,395	6,868	7,93	28,2	970,867	23,243	2147,429	0	274,754	274,754	99,887	0	0	0	0	0	0	0
18:11:33	-205,59	2164,14	11,621	11,538	10,386	6,846	7,909	28,2	970,867	23,243	2147,446	0	274,754	274,754	99,887	0	0	0	0	0	0	0
18:11:33	-190,673	2162,234	11,523	11,489	10,38	6,827	7,888	28,2	970,867	23,243	2147,46	0	274,754	274,754	99,887	0	0	0	0	0	0	0
18:11:33	-7,08	2162,163	11,621	11,489	10,374	6,826	7,867	28,2	970,867	23,243	2147,475	0	274,754	274,754	99,887	0	0	0	0	0	0	0
18:11:33	-232,568	2159,837	11,523	11,489	10,366	6,802	7,846	28,2	970,867	23,243	2147,487	0	274,754	274,754	99,887	0	0	0	0	0	0	0
18:11:33	-139,599	2158,441	11,523	11,44	10,358	6,788	7,825	28,2	970,867	23,243	2147,498	0	274,754	274,754	99,887	0	0	0	0	0	0	0
18:11:33	-134,326	2157,098	11,523	11,44	10,351	6,774	7,805	28,2	970,867	23,243	2147,508	0	274,754	274,754	99,887	0	0	0	0	0	0	0
18:11:33	-167,871	2155,419	11,474	11,44	10,344	6,756	7,784	28,2	970,867	23,243	2147,516	0	274,754	274,754	99,887	0	0	0	0	0	0	0
18:11:33	-81,689	2154,602	11,474	11,342	10,339	6,748	7,764	28,2	970,867	23,243	2147,523	0	274,754	274,754	99,887	0	0	0	0	0	0	0
18:11:33	-142,993	2153,172	11,425	11,294	10,334	6,733	7,744	28,2	970,867	23,243	2147,529	0	274,754	274,754	99,887	0	0	0	0	0	0	0
18:11:33	-79,565	2152,377	11,425	11,294	10,329	6,725	7,724	28,2	970,867	23,243	2147,534	0	274,754	274,754	99,887	0	0	0	0	0	0	0
18:11:33	-169,97	2150,677	11,328	11,196	10,325	6,708	7,704	28,2	970,867	23,243	2147,537	0	274,754	274,754	99,887	0	0	0	0	0	0	0
18:11:33	-173,242	2148,945	11,279	11,196	10,317	6,69	7,684	28,2	970,867	23,243	2147,538	0	274,754	274,754	99,887	0	0	0	0	0	0	0
18:11:33	-80,59	2148,139	11,279	11,147	10,313	6,681	7,664	28,2	970,867	23,243	2147,539	0	274,754	274,754	99,887	0	0	0	0	0	0	0
18:11:33	-97,705	2147,162	11,279	11,147	10,307	6,671	7,645	28,2	970,867	23,243	2147,162	0	274,754	274,754	99,887	0	0	0	0	0	0	0
18:11:33	-9,277	2147,069	11,425	11,294	10,299	6,67	7,626	28,2	970,867	23,243	2147,069	0	274,754	274,754	99,887	0	0	0	0	0	0	0
18:11:33	-80,664	2146,262	11,425	11,196	10,294	6,662	7,607	28,2	970,867	23,243	2146,262	0	274,754	274,754	99,887	0	0	0	0	0	0	0
18:11:33	-242,211	2143,84	11,181	11,098	10,294	6,637	7,588	28,2	970,867	23,243	2143,84	0	274,754	274,754	99,887	0	0	0	0	0	0	0
18:11:33	-94,677	2142,893	11,132	10,952	10,291	6,627	7,569	28,2	970,867	23,243	2142,893	0	274,754	274,754	99,887	0	0	0	0	0	0	0
18:11:33	-152,905	2141,364	10,986	10,854	10,29	6,612	7,55	25,8	972,217	23,16	2141,364	0	274,754	274,754	99,887	0	0	0	0	0	0	0
18:11:33	-68,798	2140,676	10,986	10,854	10,286	6,604	7,532	25,8	972,217	23,16	2140,676	0	274,754	274,754	99,887	0	0	0	0	0	0	0
18:11:33	-61,376	2140,063	10,937	10,805	10,285	6,598	7,513	25,8	972,217	23,16	2140,063	0	274,754	274,754	99,887	0	0	0	0	0	0	0
18:11:33	-35,253	2139,71	10,986	10,854	10,281	6,594	7,495	25,8	972,217	23,16	2139,71	0	274,754	274,754	99,887	0	0	0	0	0	0	0
18:11:33	-126,782	2138,442	10,937	10,805	10,276	6,581	7,477	25,8	972,217	23,16	2138,442	0	274,754	274,754	99,887	0	0	0	0	0	0	0
18:11:33	-66,699	2137,775	10,937	10,805	10,272	6,575	7,46	25,8	972,217	23,16	2137,775	0	274,754	274,754	99,887	0	0	0	0	0	0	0
18:11:33	-66,552	2137,11	10,937	10,805	10,268	6,568	7,442	25,8	972,217	23,16	2137,11	0	274,754	274,754	99,887	0	0	0	0	0	0	0
18:11:33	-31,127	2136,798	10,937	10,805	10,267	6,564	7,425	25,8	972,217	23,16	2136,798	0	274,754	274,754	99,887	0	0	0	0	0	0	0
18:11:33	-66,503	2136,133	10,937	10,854	10,263	6,558	7,408	25,8	972,217	23,16	2136,133	0	274,754	274,754	99,887	0	0	0	0	0	0	0
18:11:33	-23,608	2135,897	10,986	10,854	10,259	6,555	7,391	25,8	972,217	23,16	2135,897	0	274,754	274,754	99,887	0	0	0	0	0	0	0
18:11:33	-150,488	2134,392	10,84	10,805	10,258	6,54	7,375	25,8	972,217	23,16	2134,392	0	251,752	251,752	99,853	0	0	0	0	0	0	0
18:11:33	-68,774	2133,705	10,84	10,805	10,254	6,533	7,358	25,8	972,217	23,16	2133,705	0	251,752	251,752	99,853	0	0	0	0	0	0	0
18:11:33	-52,612	2133,179	10,84	10,757	10,251	6,527	7,342	25,8	972,217	23,16	2133,179	0	251,752	251,752	99,853	0	0	0	0	0	0	0
18:11:33	-60,278	2132,576	10,791	10,659	10,25	6,521	7,326	25,8	972,217	23,16	2132,576	0	251,752	251,752	99,853	0	0	0	0	0	0	0
18:11:33	-90,356	2131,672	10,693	10,61	10,25	6,512	7,31	25,8	972,217	23,16	2131,672	0	251,752	251,752	99,853	0	0	0	0	0	0	0
18:11:33	-59,008	2131,082	10,644	10,464	10,249	6,506	7,294	25,8	972,217	23,16	2131,082	0	251,752	251,752	99,853	0	0	0	0	0	0	0
18:11:33	-9,57	2130,986	10,693	10,512	10,246	6,505	7,278	25,8	972,217	23,16	2130,986	0	251,752	251,752	99,853	0	0	0	0	0	0	0
18:11:33	-60,278	2130,384	10,644	10,61	10,245	6,498	7,263	25,8	972,217	23,16	2130,384	0	251,752	251,752	99,853	0	0	0	0	0	0	0
18:11:33	-23,437	2130,149	10,693	10,61	10,242	6,496	7,248	25,8	972,217	23,16	2130,149	0	251,752	251,752	99,853	0	0	0	0	0	0	0
18:11:33	-29,028	2129,859	10,693	10,61	10,24	6,493	7,233	25,8	972,217	23,16	2129,859	0	251,752	251,752	99,853	0	0	0	0	0	0	0
18:11:33	21,508	2130,074	10,791	10,659	10,236	6,495	7,219	25,8	972,217	23,16	2129,859	0	251,752	251,752	99,853	0	0	0	0	0	0	0
18:11:33	-69,702	2129,377	10,791	10,757	10,232	6,488	7,205	25,8	972,217	23,16	2129,377	0	251,752	251,752	99,853	0	0	0	0	0	0	0
18:11:33	-104,345	2128,334	10,693	10,659	10,231	6,477	7,19	25,8	972,217	23,16	2128,334	0	251,752	251,752	99,853	0	0	0	0	0	0	0
18:11:33	-114,941	2127,184	10,644	10,61	10,227	6,465	7,176	25,8	972,217	23,16	2127,184	0	251,752	251,752	99,853	0	0	0	0	0	0	0
18:11:33	64,672	2127,831	10,791	10,659	10,223	6,472	7,162	25,8	972,217	23,16	2127,185	0	251,752	251,752	99,853	0	0	0	0	0	0	0
18:11:33	-104,345	2126,787	10,693	10,757	10,222	6,461	7,148	25,8	972,217	23,16	2126,787	0	251,752	251,752	99,853	0	0	0	0	0	0	0
18:11:33	0	2126,787	10,693	10,659	10,222	6,461	7,135	25,8	972,217	23,16	2126,787	0	251,752	251,752	99,853	0	0	0	0	0	0	0
18:11:33	-45,117	2126,336	10,644	10,512	10,222	6,457	7,122	25,8	972,217	23,16	2126,336	0	251,752	251,752	99,853	0	0	0	0	0	0	0
18:11:33	-161,108	2124,725	10,547	10,512	10,218	6,44	7,108	25,8	972,217	23,16	2124,725	0	251,752	251,752	99,853	0	0	0	0	0	0	0
18:11:33	0	2124,725	10,547	10,61	10,218	6,44	7,095	25,8	972,217	23,16	2124,725	0	251,752	251,752	99,853	0	0	0	0	0	0	0
18:11:33	0	2124,725	10,547	10,512	10,218	6,44	7,082	25,8	972,217	23,16	2124,725	0	251,752	251,752	99,853	0	0	0	0	0	0	0
18:11:33	-12,866	2124,597	10,547	10,512	10,218	6,439	7,07	25,8	972,217	23,16	2124,597	0	251,752	251,752	99,853	0	0	0	0	0	0	0
18:11:33	-102,978	2123,567	10,498	10,464	10,214	6,428	7,057	25,8	972,217	23,16	2123,567	0	251,752	251,752	99,853	0	0	0	0	0	0	0
18:11:33	31,079	2123,878	10,547	10,464	10,214	6,431	7,045	25,8	972,217	23,16	2123,567	0	251,752	251,752	99,853	0	0	0	0	0	0	0
18:11:33	0	2123,878	10,547	10,464	10,214	6,431	7,033	25,8	972,217	23,16	2123,567	0	251,752	251,752	99,853	0	0	0	0	0	0	0
18:11:33	18,237	2124,06	10,644	10,61	10,21	6,433	7,021	25,8	972,217	23,16	2123,568	0	251,752	251,752	99,853	0	0	0	0	0	0	0
18:11:33	-12,841	2123,932	10,644	10,659	10,209	6,432	7,01	25,8	972,217	23,16	2123,568	0	251,752	251,752	99,853	0	0	0	0	0	0	0
18:11:33	-40,747	2123,524	10,693	10,61	10,204	6,428	6,998	25,8	972,217	23,16	2123,524	0	251,752	251,752	99,853	0	0	0	0	0	0	0
18:11:33	-45,068	2123,073	10,644	10,512	10,204	6,423	6,987	25,8	972,217	23,16	2123,073	0	251,752	251,752	99,853	0	0	0	0	0	0	0
18:11:33	-149,316	2121,58	10,547	10,464	10,201	6,408	6,976	25,8	972,217	23,16	2121,58	0	251,752	251,752	99,853	0	0	0	0	0	0	0
18:11:33	0	2121,58	10,547	10,464	10,201	6,408	6,964	25,8	972,217	23,16	2121,58	0	251,752	251,752	99,853	0	0	0	0	0	0	0
18:11:33	0	2121,58	10,547	10,464	10,201	6,408	6,953	25,8	972,217	23,16	2121,58	0	251,752	251,752	99,853	0	0	0	0	0	0	0
18:11:33	-13,891	2121,441	10,547	10,415	10,2	6,406	6,943	25,8	972,217	23,16	2121,441	0	251,752	251,752	99,853	0	0	0	0	0	0	0
18:11:33	-31,201	2121,129	10,498	10,415	10,201	6,403	6,932	25,8	972,217	23,16	2121,129	0	251,752	251,752	99,853	0	0	0	0	0	0	0
18:11:33	-58,984	2120,539	10,449	10,268	10,2	6,397	6,922	25,8	972,217	23,16	2120,539	0	251,752	251,752	99,853	0	0	0	0	0	0	0
18:11:33	45,068	2120,99	10,498	10,415	10,2	6,401	6,911	25,8	972,217	23,16	2120,54	0	251,752	251,752	99,853	0	0	0	0	0	0	0
18:11:34	-71,923	2120,271	10,498	10,415	10,196	6,394	6,901	25,8	972,217	23,16	2120,271	0	251,752	251,752	99,853	0	0	0	0	0	0	0
18:11:34	31,03	2120,581	10,547	10,464	10,195	6,397	6,891	25,8	972,217	23,16	2120,271	0	251,752	251,752	99,853	0	0	0	0	0	0	0
18:11:34	-45,092	2120,13	10,498	10,512	10,195	6,393	6,882	25,8	972,217	23,16	2120,13	0	251,752	251,752	99,853	0	0	0	0	0	0	0
18:11:34	-71,752	2119,413	10,498	10,464	10,191	6,385	6,872	25,8	972,217	23,16	2119,413	0	251,752	251,752	99,853	0	0	0	0	0	0	0
18:11:34	45,068	2119,863	10,547	10,464	10,191	6,39	6,862	25,8	972,217	23,16	2119,413	0	251,752	251,752	99,853	0	0	0	0	0	0	0
18:11:34	-45,068	2119,413	10,498	10,464	10,191	6,385	6,853	25,8	972,217	23,16	2119,413	0	251,752	251,752	99,853	0	0	0	0	0	0	0
18:11:34	0	2119,413	10,498	10,415	10,191	6,385	6,844	25,8	972,217	23,16	2119,413	0	251,752	251,752	99,853	0	0	0	0	0	0	0
18:11:34	-58,081	2118,832	10,449	10,464	10,19	6,379	6,835	25,8	972,217	23,16	2118,832	0	251,752	251,752	99,853	0	0	0	0	0	0	0
18:11:34	-16,113	2118,671	10,498	10,464	10,187	6,378	6,826	25,8	972,217	23,16	2118,671	0	251,752	251,752	99,853	0	0	0	0	0	0	0
18:11:34	0	2118,671	10,498	10,512	10,187	6,378	6,817	25,8	972,217	23,16	2118,671	0	251,752	251,752	99,853	0	0	0	0	0	0	0
18:11:34	-57,934	2118,091	10,449	10,317	10,186	6,372	6,808	25,8	972,217	23,16	2118,091	0	251,752	251,752	99,853	0	0	0	0	0	0	0
18:11:34	45,092	2118,542	10,498	10,464	10,186	6,376	6,8	25,8	972,217	23,16	2118,092	0	251,752	251,752	99,853	0	0	0	0	0	0	0
18:11:34	-45,092	2118,091	10,449	10,415	10,186	6,372	6,791	25,8	972,217	23,16	2118,091	0	251,752	251,752	99,853	0	0	0	0	0	0	0
18:11:34	-16,113	2117,93	10,498	10,415	10,182	6,37	6,783	25,8	972,217	23,16	2117,93	0	251,752	251,752	99,853	0	0	0	0	0	0	0
18:11:34	0	2117,93	10,498	10,464	10,182	6,37	6,775	25,8	972,217	23,16	2117,93	0	251,752	251,752	99,853	0	0	0	0	0	0	0
18:11:34	-56,86	2117,362	10,449	10,317	10,182	6,364	6,767	25,8	972,217	23,16	2117,362	0	251,752	251,752	99,853	0	0	0	0	0	0	0
18:11:34	0	2117,362	10,449	10,415	10,182	6,364	6,759	25,8	972,217	23,16	2117,362	0	251,752	251,752	99,853	0	0	0	0	0	0	0
18:11:34	0	2117,362	10,449	10,317	10,182	6,364	6,751	25,8	972,217	23,16	2117,362	0	251,752	251,752	99,853	0	0	0	0	0	0	0
18:11:34	0	2117,362	10,449	10,415	10,182	6,364	6,744	25,8	972,217	23,16	2117,362	0	251,752	251,752	99,853	0	0	0	0	0	0	0
18:11:34	-102,978	2116,332	10,351	10,415	10,181	6,353	6,736	25,8	972,217	23,16	2116,332	0	251,752	251,752	99,853	0	0	0	0	0	0	0
18:11:34	90,136	2117,233	10,449	10,317	10,181	6,363	6,729	25,8	972,217	23,16	2116,333	0	251,752	251,752	99,853	0	0	0	0	0	0	0
18:11:34	-61,206	2116,621	10,449	10,415	10,177	6,356	6,722	25,8	972,217	23,16	2116,333	0	251,752	251,752	99,853	0	0	0	0	0	0	0
18:11:34	-90,112	2115,72	10,351	10,415	10,177	6,347	6,714	25,8	972,217	23,16	2115,72	0	251,752	251,752	99,853	0	0	0	0	0	0	0
18:11:34	77,246	2116,493	10,449	10,317	10,177	6,355	6,707	25,8	972,217	23,16	2115,721	0	251,752	251,752	99,853	0	0	0	0	0	0	0
18:11:34	-90,112	2115,591	10,351	10,268	10,177	6,346	6,7	25,8	972,217	23,16	2115,591	0	251,752	251,752	99,853	0	0	0	0	0	0	0
18:11:34	90,112	2116,493	10,449	10,317	10,177	6,355	6,693	25,8	972,217	23,16	2115,592	0	251,752	251,752	99,853	0	0	0	0	0	0	0
18:11:34	0	2116,493	10,449	10,317	10,177	6,355	6,687	25,8	972,217	23,16	2115,593	0	251,752	251,752	99,853	0	0	0	0	0	0	0
18:11:34	-28,955	2116,203	10,498	10,415	10,173	6,352	6,68	25,8	972,217	23,16	2115,594	0	251,752	251,752	99,853	0	0	0	0	0	0	0
18:11:34	0	2116,203	10,498	10,415	10,173	6,352	6,674	25,8	972,217	23,16	2115,595	0	251,752	251,752	99,853	0	0	0	0	0	0	0
18:11:34	0	2116,203	10,498	10,317	10,173	6,352	6,667	25,8	972,217	23,16	2115,595	0	251,752	251,752	99,853	0	0	0	0	0	0	0
18:11:34	-45,043	2115,753	10,449	10,415	10,173	6,347	6,661	25,8	972,217	23,16	2115,595	0	251,752	251,752	99,853	0	0	0	0	0	0	0
18:11:34	0	2115,753	10,449	10,415	10,173	6,347	6,655	25,8	972,217	23,16	2115,595	0	251,752	251,752	99,853	0	0	0	0	0	0	0
18:11:34	-90,136	2114,851	10,351	10,219	10,173	6,338	6,649	25,8	972,217	23,16	2114,851	0	251,752	251,752	99,853	0	0	0	0	0	0	0
18:11:34	90,136	2115,753	10,449	10,317	10,173	6,347	6,643	25,8	972,217	23,16	2114,852	0	251,752	251,752	99,853	0	0	0	0	0	0	0
18:11:34	-90,136	2114,851	10,351	10,268	10,173	6,338	6,637	25,8	972,217	23,16	2114,851	0	251,752	251,752	99,853	0	0	0	0	0	0	0
18:11:34	0	2114,851	10,351	10,268	10,173	6,338	6,631	25,8	972,217	23,16	2114,851	0	251,752	251,752	99,853	0	0	0	0	0	0	0
18:11:34	58,862	2115,44	10,498	10,415	10,168	6,344	6,625	25,8	972,217	23,16	2114,852	0	251,752	251,752	99,853	0	0	0	0	0	0	0
18:11:34	-41,845	2115,021	10,547	10,464	10,163	6,34	6,62	25,8	972,217	23,16	2114,852	0	251,752	251,752	99,853	0	0	0	0	0	0	0
18:11:34	123,413	2116,255	10,693	10,659	10,163	6,353	6,615	25,8	972,217	23,16	2114,854	0	251,752	251,752	99,853	0	0	0	0	0	0	0
18:11:34	-45,068	2115,805	10,644	10,61	10,163	6,348	6,609	25,8	972,217	23,16	2114,855	0	251,752	251,752	99,853	0	0	0	0	0	0	0
18:11:34	-90,136	2114,903	10,547	10,464	10,163	6,339	6,604	25,8	972,217	23,16	2114,855	0	251,752	251,752	99,853	0	0	0	0	0	0	0
18:11:34	0	2114,903	10,547	10,415	10,163	6,339	6,599	25,8	972,217	23,16	2114,855	0	251,752	251,752	99,853	0	0	0	0	0	0	0
18:11:34	-56,811	2114,335	10,498	10,415	10,162	6,333	6,594	25,8	972,217	23,16	2114,335	0	251,752	251,752	99,853	0	0	0	0	0	0	0
18:11:34	11,743	2114,453	10,498	10,415	10,163	6,334	6,588	25,8	972,217	23,16	2114,335	0	251,752	251,752	99,853	0	0	0	0	0	0	0
18:11:34	-121,362	2113,239	10,449	10,317	10,158	6,322	6,583	25,8	972,217	23,16	2113,239	0	251,752	251,752	99,853	0	0	0	0	0	0	0
18:11:34	45,068	2113,69	10,498	10,415	10,158	6,326	6,578	25,8	972,217	23,16	2113,24	0	251,752	251,752	99,853	0	0	0	0	0	0	0
18:11:34	-135,156	2112,338	10,351	10,219	10,158	6,312	6,573	25,8	972,217	23,16	2112,338	0	251,752	251,752	99,853	0	0	0	0	0	0	0
18:11:34	78,32	2113,121	10,449	10,317	10,158	6,32	6,568	25,8	972,217	23,16	2112,339	0	251,752	251,752	99,853	0	0	0	0	0	0	0
18:11:34	0	2113,121	10,449	10,268	10,158	6,32	6,563	25,8	972,217	23,16	2112,34	0	251,752	251,752	99,853	0	0	0	0	0	0	0
18:11:34	-31,103	2112,81	10,498	10,415	10,153	6,317	6,558	25,8	972,217	23,16	2112,34	0	251,752	251,752	99,853	0	0	0	0	0	0	0
18:11:34	-45,043	2112,36	10,449	10,317	10,153	6,312	6,554	25,8	972,217	23,16	2112,34	0	251,752	251,752	99,853	0	0	0	0	0	0	0
18:11:34	-90,087	2111,459	10,351	10,122	10,153	6,303	6,549	25,8	972,217	23,16	2111,459	0	251,752	251,752	99,853	0	0	0	0	0	0	0
18:11:34	0	2111,459	10,351	10,268	10,153	6,303	6,544	25,8	972,217	23,16	2111,459	0	251,752	251,752	99,853	0	0	0	0	0	0	0
18:11:34	-11,791	2111,341	10,351	10,268	10,153	6,302	6,539	25,8	972,217	23,16	2111,341	0	251,752	251,752	99,853	0	0	0	0	0	0	0
18:11:34	-64,355	2110,698	10,351	10,219	10,149	6,295	6,534	22,7	970,867	23,16	2110,698	0	251,752	251,752	99,853	0	0	0	0	0	0	0
18:11:34	-177,075	2108,927	10,156	10,073	10,149	6,277	6,529	22,7	970,867	23,16	2108,927	0	251,752	251,752	99,853	0	0	0	0	0	0	0
18:11:34	33,081	2109,258	10,205	10,122	10,148	6,281	6,524	22,7	970,867	23,16	2108,927	0	251,752	251,752	99,853	0	0	0	0	0	0	0
18:11:34	-65,429	2108,603	10,205	10,122	10,145	6,274	6,519	22,7	970,867	23,16	2108,603	0	251,752	251,752	99,853	0	0	0	0	0	0	0
18:11:34	-11,743	2108,486	10,205	10,122	10,144	6,273	6,515	22,7	970,867	23,16	2108,486	0	251,752	251,752	99,853	0	0	0	0	0	0	0
18:11:34	124,365	2109,73	10,351	10,415	10,143	6,285	6,51	22,7	970,867	23,16	2108,487	0	251,752	251,752	99,853	0	0	0	0	0	0	0
18:11:34	-200,512	2107,724	10,205	10,073	10,14	6,265	6,505	22,7	970,867	23,16	2107,724	0	251,752	251,752	99,853	0	0	0	0	0	0	0
18:11:34	-10,742	2107,617	10,205	10,122	10,139	6,264	6,501	22,7	970,867	23,16	2107,617	0	251,752	251,752	99,853	0	0	0	0	0	0	0
18:11:34	66,357	2108,281	10,351	10,317	10,135	6,27	6,496	22,7	970,867	23,16	2107,618	0	251,752	251,752	99,853	0	0	0	0	0	0	0
18:11:34	-55,761	2107,723	10,302	10,219	10,134	6,265	6,492	22,7	970,867	23,16	2107,618	0	251,752	251,752	99,853	0	0	0	0	0	0	0
18:11:34	-78,442	2106,939	10,302	10,219	10,13	6,257	6,487	22,7	970,867	23,16	2106,939	0	220,47	220,47	99,782	0	0	0	0	0	0	0
18:11:34	35,351	2107,292	10,351	10,268	10,129	6,26	6,482	22,7	970,867	23,16	2106,939	0	220,47	220,47	99,782	0	0	0	0	0	0	0
18:11:34	-68,554	2106,607	10,351	10,219	10,125	6,253	6,478	22,7	970,867	23,16	2106,607	0	220,47	220,47	99,782	0	0	0	0	0	0	0
18:11:34	-135,083	2105,256	10,205	10,073	10,125	6,239	6,473	22,7	970,867	23,16	2105,256	0	220,47	220,47	99,782	0	0	0	0	0	0	0
18:11:34	90,039	2106,156	10,302	10,073	10,125	6,249	6,469	22,7	970,867	23,16	2105,257	0	220,47	220,47	99,782	0	0	0	0	0	0	0
18:11:34	-100,756	2105,149	10,205	9,975	10,125	6,238	6,464	22,7	970,867	23,16	2105,149	0	220,47	220,47	99,782	0	0	0	0	0	0	0
18:11:34	-67,7	2104,472	10,205	10,073	10,121	6,231	6,46	22,7	970,867	23,16	2104,472	0	220,47	220,47	99,782	0	0	0	0	0	0	0
18:11:34	-54,687	2103,925	10,156	9,975	10,12	6,226	6,455	22,7	970,867	23,16	2103,925	0	220,47	220,47	99,782	0	0	0	0	0	0	0
18:11:34	45,019	2104,375	10,205	10,122	10,12	6,23	6,451	22,7	970,867	23,16	2103,925	0	220,47	220,47	99,782	0	0	0	0	0	0	0
18:11:34	-148,046	2102,894	10,205	10,122	10,112	6,215	6,446	22,7	970,867	23,16	2102,894	0	220,47	220,47	99,782	0	0	0	0	0	0	0
18:11:34	-54,687	2102,348	10,156	9,878	10,112	6,209	6,442	22,7	970,867	23,16	2102,348	0	220,47	220,47	99,782	0	0	0	0	0	0	0
18:11:34	54,492	2102,892	10,302	10,219	10,107	6,215	6,437	22,7	970,867	23,16	2102,348	0	220,47	220,47	99,782	0	0	0	0	0	0	0
18:11:34	-90,014	2101,992	10,205	10,219	10,107	6,206	6,433	22,7	970,867	23,16	2101,992	0	220,47	220,47	99,782	0	0	0	0	0	0	0
18:11:34	-189,648	2100,096	10,009	9,878	10,106	6,186	6,428	22,7	970,867	23,16	2100,096	0	220,47	220,47	99,782	0	0	0	0	0	0	0
18:11:34	-25,659	2099,839	10,058	9,926	10,102	6,183	6,423	22,7	970,867	23,16	2099,839	0	220,47	220,47	99,782	0	0	0	0	0	0	0
18:11:34	-44,995	2099,389	10,009	9,878	10,102	6,179	6,418	22,7	970,867	23,16	2099,389	0	220,47	220,47	99,782	0	0	0	0	0	0	0
18:11:34	45,849	2099,848	10,156	9,878	10,097	6,184	6,414	22,7	970,867	23,16	2099,39	0	220,47	220,47	99,782	0	0	0	0	0	0	0
18:11:34	-81,616	2099,032	10,156	9,878	10,093	6,175	6,409	22,7	970,867	23,16	2099,032	0	220,47	220,47	99,782	0	0	0	0	0	0	0
18:11:34	-161,84	2097,413	10,058	9,878	10,089	6,158	6,404	22,7	970,867	23,16	2097,413	0	220,47	220,47	99,782	0	0	0	0	0	0	0
18:11:34	-1,293	2097,4	10,156	9,926	10,083	6,158	6,399	22,7	970,867	23,16	2097,4	0	220,47	220,47	99,782	0	0	0	0	0	0	0
18:11:34	-81,591	2096,584	10,156	9,975	10,079	6,15	6,394	22,7	970,867	23,16	2096,584	0	220,47	220,47	99,782	0	0	0	0	0	0	0
18:11:34	44,97	2097,034	10,205	10,073	10,079	6,154	6,39	22,7	970,867	23,16	2096,585	0	220,47	220,47	99,782	0	0	0	0	0	0	0
18:11:34	-218,603	2094,848	10,058	9,878	10,074	6,132	6,384	22,7	970,867	23,16	2094,848	0	220,47	220,47	99,782	0	0	0	0	0	0	0
18:11:34	-89,892	2093,949	9,961	9,633	10,074	6,123	6,379	22,7	970,867	23,16	2093,949	0	220,47	220,47	99,782	0	0	0	0	0	0	0
18:11:34	7,275	2094,022	10,058	9,878	10,069	6,123	6,374	22,7	970,867	23,16	2093,949	0	220,47	220,47	99,782	0	0	0	0	0	0	0
18:11:34	-7,397	2093,948	10,058	9,926	10,069	6,123	6,369	22,7	970,867	23,16	2093,948	0	220,47	220,47	99,782	0	0	0	0	0	0	0
18:11:34	-255,004	2091,398	9,863	9,731	10,065	6,096	6,364	22,7	970,867	23,16	2091,398	0	220,47	220,47	99,782	0	0	0	0	0	0	0
18:11:34	89,868	2092,296	9,961	9,78	10,065	6,106	6,359	22,7	970,867	23,16	2091,398	0	220,47	220,47	99,782	0	0	0	0	0	0	0
18:11:34	-37,475	2091,922	10,009	9,878	10,06	6,102	6,354	22,7	970,867	23,16	2091,399	0	220,47	220,47	99,782	0	0	0	0	0	0	0
18:11:34	-44,946	2091,472	9,961	9,78	10,06	6,097	6,349	22,7	970,867	23,16	2091,399	0	220,47	220,47	99,782	0	0	0	0	0	0	0
18:11:34	-7,568	2091,397	9,961	9,78	10,059	6,096	6,344	22,7	970,867	23,16	2091,397	0	220,47	220,47	99,782	0	0	0	0	0	0	0
18:11:34	-30,151	2091,095	10,009	9,878	10,055	6,093	6,339	22,7	970,867	23,16	2091,095	0	220,47	220,47	99,782	0	0	0	0	0	0	0
18:11:34	-129,833	2089,797	9,961	9,878	10,05	6,08	6,334	22,7	970,867	23,16	2089,797	0	220,47	220,47	99,782	0	0	0	0	0	0	0
18:11:34	0	2089,797	9,961	9,878	10,05	6,08	6,329	22,7	970,867	23,16	2089,797	0	220,47	220,47	99,782	0	0	0	0	0	0	0
18:11:34	-97,216	2088,825	9,863	9,78	10,05	6,07	6,324	22,7	970,867	23,16	2088,825	0	220,47	220,47	99,782	0	0	0	0	0	0	0
18:11:34	-76,318	2088,061	9,863	9,731	10,046	6,062	6,319	22,7	970,867	23,16	2088,061	0	220,47	220,47	99,782	0	0	0	0	0	0	0
18:11:34	89,868	2088,96	9,961	9,926	10,046	6,071	6,314	22,7	970,867	23,16	2088,062	0	220,47	220,47	99,782	0	0	0	0	0	0	0
18:11:35	-89,868	2088,061	9,863	9,878	10,046	6,062	6,309	22,7	970,867	23,16	2088,061	0	220,47	220,47	99,782	0	0	0	0	0	0	0
18:11:35	-52,294	2087,538	9,814	9,633	10,045	6,057	6,304	22,7	970,867	23,16	2087,538	0	220,47	220,47	99,782	0	0	0	0	0	0	0
18:11:35	-32,421	2087,214	9,863	9,878	10,041	6,053	6,299	22,7	970,867	23,16	2087,214	0	220,47	220,47	99,782	0	0	0	0	0	0	0
18:11:35	-122,045	2085,994	9,814	9,633	10,036	6,041	6,294	22,7	970,867	23,16	2085,994	0	220,47	220,47	99,782	0	0	0	0	0	0	0
18:11:35	38,403	2086,378	9,863	9,878	10,036	6,045	6,289	22,7	970,867	23,16	2085,994	0	220,47	220,47	99,782	0	0	0	0	0	0	0
18:11:35	230,786	2088,686	10,205	10,073	10,031	6,068	6,285	22,7	970,867	23,16	2085,997	0	220,47	220,47	99,782	0	0	0	0	0	0	0
18:11:35	-44,921	2088,236	10,156	9,975	10,031	6,064	6,28	22,7	970,867	23,16	2085,999	0	220,47	220,47	99,782	0	0	0	0	0	0	0
18:11:35	-214,233	2086,094	10,009	9,926	10,027	6,042	6,276	22,7	970,867	23,16	2085,999	0	220,47	220,47	99,782	0	0	0	0	0	0	0
18:11:35	44,897	2086,543	10,058	9,878	10,027	6,046	6,271	22,7	970,867	23,16	2085,999	0	220,47	220,47	99,782	0	0	0	0	0	0	0
18:11:35	-89,819	2085,645	9,961	9,731	10,027	6,037	6,267	22,7	970,867	23,16	2085,645	0	220,47	220,47	99,782	0	0	0	0	0	0	0
18:11:35	-96,142	2084,683	9,863	9,585	10,026	6,027	6,262	22,7	970,867	23,16	2084,683	0	220,47	220,47	99,782	0	0	0	0	0	0	0
18:11:35	6,323	2084,747	9,863	9,633	10,027	6,028	6,257	22,7	970,867	23,16	2084,683	0	220,47	220,47	99,782	0	0	0	0	0	0	0
18:11:35	-134,741	2083,399	9,716	9,389	10,027	6,014	6,253	22,7	970,867	23,16	2083,399	0	220,47	220,47	99,782	0	0	0	0	0	0	0
18:11:35	218,237	2085,582	9,961	9,878	10,026	6,036	6,248	22,7	970,867	23,16	2083,401	0	220,47	220,47	99,782	0	0	0	0	0	0	0
18:11:35	44,921	2086,031	10,009	9,878	10,026	6,041	6,244	22,7	970,867	23,16	2083,404	0	220,47	220,47	99,782	0	0	0	0	0	0	0
18:11:35	-213,134	2083,899	9,863	9,585	10,022	6,019	6,24	22,7	970,867	23,16	2083,405	0	220,47	220,47	99,782	0	0	0	0	0	0	0
18:11:35	89,794	2084,797	9,961	9,731	10,022	6,028	6,236	22,7	970,867	23,16	2083,406	0	220,47	220,47	99,782	0	0	0	0	0	0	0
18:11:35	0	2084,797	9,961	9,731	10,022	6,028	6,232	22,7	970,867	23,16	2083,408	0	220,47	220,47	99,782	0	0	0	0	0	0	0
18:11:35	-134,716	2083,45	9,814	9,633	10,022	6,014	6,227	22,7	970,867	23,16	2083,408	0	220,47	220,47	99,782	0	0	0	0	0	0	0
18:11:35	44,921	2083,899	9,863	9,633	10,022	6,019	6,223	22,7	970,867	23,16	2083,408	0	220,47	220,47	99,782	0	0	0	0	0	0	0
18:11:35	-44,921	2083,45	9,814	9,633	10,022	6,014	6,219	22,7	970,867	23,16	2083,408	0	220,47	220,47	99,782	0	0	0	0	0	0	0
18:11:35	179,638	2085,247	10,009	9,926	10,022	6,033	6,216	22,7	970,867	23,16	2083,41	0	220,47	220,47	99,782	0	0	0	0	0	0	0
18:11:35	-6,298	2085,184	10,009	9,926	10,022	6,032	6,212	22,7	970,867	23,16	2083,411	0	220,47	220,47	99,782	0	0	0	0	0	0	0
18:11:35	56,298	2085,747	10,156	10,073	10,017	6,038	6,209	22,7	970,867	23,16	2083,414	0	220,47	220,47	99,782	0	0	0	0	0	0	0
18:11:35	0	2085,747	10,156	9,975	10,017	6,038	6,205	22,7	970,867	23,16	2083,416	0	220,47	220,47	99,782	0	0	0	0	0	0	0
18:11:35	-179,638	2083,95	9,961	9,78	10,017	6,02	6,202	22,7	970,867	23,16	2083,417	0	220,47	220,47	99,782	0	0	0	0	0	0	0
18:11:35	44,921	2084,399	10,009	9,878	10,017	6,024	6,198	22,7	970,867	23,16	2083,418	0	220,47	220,47	99,782	0	0	0	0	0	0	0
18:11:35	-44,921	2083,95	9,961	9,731	10,017	6,02	6,195	22,7	970,867	23,16	2083,418	0	220,47	220,47	99,782	0	0	0	0	0	0	0
18:11:35	89,819	2084,848	10,058	10,073	10,017	6,029	6,191	22,7	970,867	23,16	2083,42	0	220,47	220,47	99,782	0	0	0	0	0	0	0
18:11:35	0	2084,848	10,058	9,975	10,017	6,029	6,188	22,7	970,867	23,16	2083,421	0	220,47	220,47	99,782	0	0	0	0	0	0	0
18:11:35	-89,819	2083,95	9,961	9,878	10,017	6,02	6,185	22,7	970,867	23,16	2083,422	0	220,47	220,47	99,782	0	0	0	0	0	0	0
18:11:35	44,921	2084,399	10,009	9,926	10,017	6,024	6,182	22,7	970,867	23,16	2083,423	0	220,47	220,47	99,782	0	0	0	0	0	0	0
18:11:35	-44,921	2083,95	9,961	9,78	10,017	6,02	6,179	22,7	970,867	23,16	2083,423	0	220,47	220,47	99,782	0	0	0	0	0	0	0
18:11:35	-89,794	2083,052	9,863	9,633	10,017	6,01	6,175	22,7	970,867	23,16	2083,052	0	220,47	220,47	99,782	0	0	0	0	0	0	0
18:11:35	179,614	2084,848	10,058	9,926	10,017	6,029	6,172	22,7	970,867	23,16	2083,054	0	220,47	220,47	99,782	0	0	0	0	0	0	0
18:11:35	0	2084,848	10,058	9,975	10,017	6,029	6,17	22,7	970,867	23,16	2083,056	0	220,47	220,47	99,782	0	0	0	0	0	0	0
18:11:35	-44,897	2084,399	10,009	9,926	10,017	6,024	6,167	22,7	970,867	23,16	2083,057	0	220,47	220,47	99,782	0	0	0	0	0	0	0
18:11:35	-179,614	2082,603	9,814	9,585	10,017	6,006	6,164	22,7	970,867	23,16	2082,603	0	220,47	220,47	99,782	0	0	0	0	0	0	0
18:11:35	179,614	2084,399	10,009	9,78	10,017	6,024	6,161	22,7	970,867	23,16	2082,605	0	220,47	220,47	99,782	0	0	0	0	0	0	0
18:11:35	44,897	2084,848	10,058	9,878	10,017	6,029	6,158	22,7	970,867	23,16	2082,607	0	220,47	220,47	99,782	0	0	0	0	0	0	0
18:11:35	0	2084,848	10,058	9,926	10,017	6,029	6,156	22,7	970,867	23,16	2082,609	0	220,47	220,47	99,782	0	0	0	0	0	0	0
18:11:35	0	2084,848	10,058	9,878	10,017	6,029	6,153	22,7	970,867	23,16	2082,612	0	220,47	220,47	99,782	0	0	0	0	0	0	0
18:11:35	-44,897	2084,399	10,009	9,78	10,017	6,024	6,151	22,7	970,867	23,16	2082,613	0	220,47	220,47	99,782	0	0	0	0	0	0	0
18:11:35	0	2084,399	10,009	9,878	10,017	6,024	6,148	22,7	970,867	23,16	2082,615	0	220,47	220,47	99,782	0	0	0	0	0	0	0
18:11:35	0	2084,399	10,009	9,731	10,017	6,024	6,146	22,7	970,867	23,16	2082,617	0	220,47	220,47	99,782	0	0	0	0	0	0	0
18:11:35	-44,921	2083,95	9,961	9,633	10,017	6,02	6,143	22,7	970,867	23,16	2082,618	0	220,47	220,47	99,782	0	0	0	0	0	0	0
18:11:35	-89,794	2083,052	9,863	9,731	10,017	6,01	6,141	22,7	970,867	23,16	2082,618	0	220,47	220,47	99,782	0	0	0	0	0	0	0
18:11:35	134,716	2084,399	10,009	9,975	10,017	6,024	6,138	22,7	970,867	23,16	2082,62	0	220,47	220,47	99,782	0	0	0	0	0	0	0
18:11:35	134,716	2085,747	10,156	10,122	10,017	6,038	6,136	22,7	970,867	23,16	2082,623	0	220,47	220,47	99,782	0	0	0	0	0	0	0
18:11:35	-179,638	2083,95	9,961	9,78	10,017	6,02	6,134	22,7	970,867	23,16	2082,625	0	220,47	220,47	99,782	0	0	0	0	0	0	0
18:11:35	-134,692	2082,603	9,814	9,633	10,017	6,006	6,132	22,7	970,867	23,16	2082,603	0	220,47	220,47	99,782	0	0	0	0	0	0	0
18:11:35	134,692	2083,95	9,961	9,731	10,017	6,02	6,129	22,7	970,867	23,16	2082,605	0	220,47	220,47	99,782	0	0	0	0	0	0	0
18:11:35	-89,794	2083,052	9,863	9,633	10,017	6,01	6,127	22,7	970,867	23,16	2082,605	0	220,47	220,47	99,782	0	0	0	0	0	0	0
18:11:35	134,716	2084,399	10,009	9,926	10,017	6,024	6,125	22	970,867	23,16	2082,607	0	220,47	220,47	99,782	0	0	0	0	0	0	0
18:11:35	-44,921	2083,95	9,961	9,878	10,017	6,02	6,123	22	970,867	23,16	2082,608	0	220,47	220,47	99,782	0	0	0	0	0	0	0
18:11:35	0	2083,95	9,961	9,878	10,017	6,02	6,121	22	970,867	23,16	2082,61	0	220,47	220,47	99,782	0	0	0	0	0	0	0
18:11:35	-89,794	2083,052	9,863	9,585	10,017	6,01	6,119	22	970,867	23,16	2082,61	0	220,47	220,47	99,782	0	0	0	0	0	0	0
18:11:35	134,716	2084,399	10,009	9,926	10,017	6,024	6,117	22	970,867	23,16	2082,612	0	220,47	220,47	99,782	0	0	0	0	0	0	0
18:11:35	-44,921	2083,95	9,961	9,78	10,017	6,02	6,115	22	970,867	23,16	2082,613	0	220,47	220,47	99,782	0	0	0	0	0	0	0
18:11:35	0	2083,95	9,961	9,731	10,017	6,02	6,113	22	970,867	23,16	2082,615	0	220,47	220,47	99,782	0	0	0	0	0	0	0
18:11:35	0	2083,95	9,961	9,731	10,017	6,02	6,111	22	970,867	23,16	2082,616	0	220,47	220,47	99,782	0	0	0	0	0	0	0
18:11:35	89,819	2084,848	10,058	9,878	10,017	6,029	6,11	22	970,867	23,16	2082,618	0	220,47	220,47	99,782	0	0	0	0	0	0	0
18:11:35	-44,897	2084,399	10,009	9,78	10,017	6,024	6,108	22	970,867	23,16	2082,62	0	220,47	220,47	99,782	0	0	0	0	0	0	0
18:11:35	44,897	2084,848	10,058	9,926	10,017	6,029	6,107	22	970,867	23,16	2082,622	0	214,102	214,102	99,762	0	0	0	0	0	0	0
18:11:35	-89,819	2083,95	9,961	9,731	10,017	6,02	6,105	22	970,867	23,16	2082,624	0	214,102	214,102	99,762	0	0	0	0	0	0	0
18:11:35	44,921	2084,399	10,009	9,633	10,017	6,024	6,103	22	970,867	23,16	2082,625	0	214,102	214,102	99,762	0	0	0	0	0	0	0
18:11:35	0	2084,399	10,009	9,731	10,017	6,024	6,102	22	970,867	23,16	2082,627	0	214,102	214,102	99,762	0	0	0	0	0	0	0
18:11:35	0	2084,399	10,009	9,878	10,017	6,024	6,1	22	970,867	23,16	2082,629	0	214,102	214,102	99,762	0	0	0	0	0	0	0
18:11:35	134,716	2085,747	10,156	9,975	10,017	6,038	6,099	22	970,867	23,16	2082,632	0	214,102	214,102	99,762	0	0	0	0	0	0	0
18:11:35	-179,638	2083,95	9,961	9,731	10,017	6,02	6,097	22	970,867	23,16	2082,633	0	214,102	214,102	99,762	0	0	0	0	0	0	0
18:11:35	0	2083,95	9,961	9,731	10,017	6,02	6,096	22	970,867	23,16	2082,635	0	214,102	214,102	99,762	0	0	0	0	0	0	0
18:11:35	44,921	2084,399	10,009	9,78	10,017	6,024	6,094	22	970,867	23,16	2082,636	0	214,102	214,102	99,762	0	0	0	0	0	0	0
18:11:35	-44,921	2083,95	9,961	9,731	10,017	6,02	6,093	22	970,867	23,16	2082,638	0	214,102	214,102	99,762	0	0	0	0	0	0	0
18:11:35	44,921	2084,399	10,009	9,731	10,017	6,024	6,092	22	970,867	23,16	2082,639	0	214,102	214,102	99,762	0	0	0	0	0	0	0
18:11:35	134,716	2085,747	10,156	10,073	10,017	6,038	6,091	22	970,867	23,16	2082,643	0	214,102	214,102	99,762	0	0	0	0	0	0	0
18:11:35	-269,433	2083,052	9,863	9,633	10,017	6,01	6,089	22	970,867	23,16	2082,643	0	214,102	214,102	99,762	0	0	0	0	0	0	0
18:11:35	-44,897	2082,603	9,814	9,585	10,017	6,006	6,087	22	970,867	23,16	2082,603	0	214,102	214,102	99,762	0	0	0	0	0	0	0
18:11:35	224,511	2084,848	10,058	10,073	10,017	6,029	6,086	22	970,867	23,16	2082,606	0	214,102	214,102	99,762	0	0	0	0	0	0	0
18:11:35	-89,819	2083,95	9,961	9,78	10,017	6,02	6,085	22	970,867	23,16	2082,607	0	214,102	214,102	99,762	0	0	0	0	0	0	0
18:11:35	-224,487	2081,705	9,716	9,585	10,017	5,996	6,083	22	970,867	23,16	2081,705	0	214,102	214,102	99,762	0	0	0	0	0	0	0
18:11:35	134,692	2083,052	9,863	9,878	10,017	6,01	6,082	22	970,867	23,16	2081,707	0	214,102	214,102	99,762	0	0	0	0	0	0	0
18:11:35	134,716	2084,399	10,009	9,975	10,017	6,024	6,081	22	970,867	23,16	2081,709	0	214,102	214,102	99,762	0	0	0	0	0	0	0
18:11:35	-44,921	2083,95	9,961	9,878	10,017	6,02	6,079	22	970,867	23,16	2081,711	0	214,102	214,102	99,762	0	0	0	0	0	0	0
18:11:35	0	2083,95	9,961	9,78	10,017	6,02	6,078	22	970,867	23,16	2081,714	0	214,102	214,102	99,762	0	0	0	0	0	0	0
18:11:35	44,921	2084,399	10,009	10,073	10,017	6,024	6,077	22	970,867	23,16	2081,717	0	214,102	214,102	99,762	0	0	0	0	0	0	0
18:11:35	-44,921	2083,95	9,961	9,78	10,017	6,02	6,076	22	970,867	23,16	2081,719	0	214,102	214,102	99,762	0	0	0	0	0	0	0
18:11:35	0	2083,95	9,961	9,878	10,017	6,02	6,075	22	970,867	23,16	2081,721	0	214,102	214,102	99,762	0	0	0	0	0	0	0
18:11:35	-89,794	2083,052	9,863	9,633	10,017	6,01	6,074	22	970,867	23,16	2081,722	0	214,102	214,102	99,762	0	0	0	0	0	0	0
18:11:35	89,794	2083,95	9,961	9,78	10,017	6,02	6,073	22	970,867	23,16	2081,725	0	214,102	214,102	99,762	0	0	0	0	0	0	0
18:11:35	179,638	2085,747	10,156	10,073	10,017	6,038	6,072	22	970,867	23,16	2081,729	0	214,102	214,102	99,762	0	0	0	0	0	0	0
18:11:35	-179,638	2083,95	9,961	9,731	10,017	6,02	6,071	22	970,867	23,16	2081,731	0	214,102	214,102	99,762	0	0	0	0	0	0	0
18:11:35	-89,794	2083,052	9,863	9,633	10,017	6,01	6,07	22	970,867	23,16	2081,732	0	214,102	214,102	99,762	0	0	0	0	0	0	0
18:11:35	179,614	2084,848	10,058	9,975	10,017	6,029	6,069	22	970,867	23,16	2081,735	0	214,102	214,102	99,762	0	0	0	0	0	0	0
18:11:35	-89,819	2083,95	9,961	9,78	10,017	6,02	6,068	22	970,867	23,16	2081,737	0	214,102	214,102	99,762	0	0	0	0	0	0	0
18:11:35	0	2083,95	9,961	9,878	10,017	6,02	6,067	22	970,867	23,16	2081,74	0	214,102	214,102	99,762	0	0	0	0	0	0	0
18:11:35	0	2083,95	9,961	9,731	10,017	6,02	6,066	22	970,867	23,16	2081,742	0	214,102	214,102	99,762	0	0	0	0	0	0	0
18:11:35	-89,794	2083,052	9,863	9,633	10,017	6,01	6,065	22	970,867	23,16	2081,743	0	214,102	214,102	99,762	0	0	0	0	0	0	0
18:11:35	269,433	2085,747	10,156	9,975	10,017	6,038	6,064	22	970,867	23,16	2081,747	0	214,102	214,102	99,762	0	0	0	0	0	0	0
18:11:35	-84,545	2084,901	10,058	9,926	10,017	6,029	6,064	22	970,867	23,16	2081,75	0	214,102	214,102	99,762	0	0	0	0	0	0	0
18:11:35	-95,092	2083,95	9,961	9,633	10,017	6,02	6,063	22	970,867	23,16	2081,752	0	214,102	214,102	99,762	0	0	0	0	0	0	0
18:11:36	89,819	2084,848	10,058	9,926	10,017	6,029	6,062	22	970,867	23,16	2081,755	0	214,102	214,102	99,762	0	0	0	0	0	0	0
18:11:36	-89,819	2083,95	9,961	9,731	10,017	6,02	6,061	22	970,867	23,16	2081,758	0	214,102	214,102	99,762	0	0	0	0	0	0	0
18:11:36	44,921	2084,399	10,009	9,878	10,017	6,024	6,061	22	970,867	23,16	2081,76	0	214,102	214,102	99,762	0	0	0	0	0	0	0
18:11:36	44,897	2084,848	10,058	9,78	10,017	6,029	6,06	22	970,867	23,16	2081,763	0	214,102	214,102	99,762	0	0	0	0	0	0	0
18:11:36	-89,819	2083,95	9,961	9,731	10,017	6,02	6,059	22	970,867	23,16	2081,766	0	214,102	214,102	99,762	0	0	0	0	0	0	0
18:11:36	44,921	2084,399	10,009	9,78	10,017	6,024	6,059	22	970,867	23,16	2081,768	0	214,102	214,102	99,762	0	0	0	0	0	0	0
18:11:36	44,897	2084,848	10,058	9,926	10,017	6,029	6,058	22	970,867	23,16	2081,772	0	214,102	214,102	99,762	0	0	0	0	0	0	0
18:11:36	0	2084,848	10,058	9,926	10,017	6,029	6,057	22	970,867	23,16	2081,775	0	214,102	214,102	99,762	0	0	0	0	0	0	0
18:11:36	-89,819	2083,95	9,961	9,731	10,017	6,02	6,057	22	970,867	23,16	2081,777	0	214,102	214,102	99,762	0	0	0	0	0	0	0
18:11:36	44,921	2084,399	10,009	9,731	10,017	6,024	6,056	22	970,867	23,16	2081,78	0	214,102	214,102	99,762	0	0	0	0	0	0	0
18:11:36	44,897	2084,848	10,058	9,878	10,017	6,029	6,056	22	970,867	23,16	2081,783	0	214,102	214,102	99,762	0	0	0	0	0	0	0
18:11:36	-44,897	2084,399	10,009	9,78	10,017	6,024	6,055	22	970,867	23,16	2081,785	0	214,102	214,102	99,762	0	0	0	0	0	0	0
18:11:36	0	2084,399	10,009	9,78	10,017	6,024	6,054	22	970,867	23,16	2081,788	0	214,102	214,102	99,762	0	0	0	0	0	0	0
18:11:36	44,897	2084,848	10,058	9,878	10,017	6,029	6,054	22	970,867	23,16	2081,791	0	214,102	214,102	99,762	0	0	0	0	0	0	0
18:11:36	-89,819	2083,95	9,961	9,633	10,017	6,02	6,053	22	970,867	23,16	2081,793	0	214,102	214,102	99,762	0	0	0	0	0	0	0
18:11:36	0	2083,95	9,961	9,731	10,017	6,02	6,052	22	970,867	23,16	2081,795	0	214,102	214,102	99,762	0	0	0	0	0	0	0
18:11:36	44,921	2084,399	10,009	9,78	10,017	6,024	6,052	22	970,867	23,16	2081,798	0	214,102	214,102	99,762	0	0	0	0	0	0	0
18:11:36	-134,716	2083,052	9,863	9,633	10,017	6,01	6,051	22	970,867	23,16	2081,799	0	214,102	214,102	99,762	0	0	0	0	0	0	0
18:11:36	89,794	2083,95	9,961	9,731	10,017	6,02	6,051	22	970,867	23,16	2081,801	0	214,102	214,102	99,762	0	0	0	0	0	0	0
18:11:36	44,921	2084,399	10,009	9,878	10,017	6,024	6,05	22	970,867	23,16	2081,804	0	214,102	214,102	99,762	0	0	0	0	0	0	0
18:11:36	-44,921	2083,95	9,961	9,731	10,017	6,02	6,049	22	970,867	23,16	2081,806	0	214,102	214,102	99,762	0	0	0	0	0	0	0
18:11:36	0	2083,95	9,961	9,633	10,017	6,02	6,049	22	970,867	23,16	2081,808	0	214,102	214,102	99,762	0	0	0	0	0	0	0
18:11:36	44,921	2084,399	10,009	9,78	10,017	6,024	6,048	22	970,867	23,16	2081,811	0	214,102	214,102	99,762	0	0	0	0	0	0	0
18:11:36	0	2084,399	10,009	9,878	10,017	6,024	6,048	22	970,867	23,16	2081,814	0	214,102	214,102	99,762	0	0	0	0	0	0	0
18:11:36	0	2084,399	10,009	9,878	10,017	6,024	6,047	22	970,867	23,16	2081,816	0	214,102	214,102	99,762	0	0	0	0	0	0	0
18:11:36	0	2084,399	10,009	9,78	10,017	6,024	6,047	22	970,867	23,16	2081,819	0	214,102	214,102	99,762	0	0	0	0	0	0	0
18:11:36	-44,921	2083,95	9,961	9,731	10,017	6,02	6,046	22	970,867	23,16	2081,821	0	214,102	214,102	99,762	0	0	0	0	0	0	0
18:11:36	179,638	2085,747	10,156	10,073	10,017	6,038	6,046	22	970,867	23,16	2081,825	0	214,102	214,102	99,762	0	0	0	0	0	0	0
18:11:36	-179,638	2083,95	9,961	9,731	10,017	6,02	6,046	22	970,867	23,16	2081,827	0	214,102	214,102	99,762	0	0	0	0	0	0	0
18:11:36	179,638	2085,747	10,156	10,073	10,017	6,038	6,046	22	970,867	23,16	2081,831	0	214,102	214,102	99,762	0	0	0	0	0	0	0
18:11:36	-179,638	2083,95	9,961	9,633	10,017	6,02	6,045	22	970,867	23,16	2081,833	0	214,102	214,102	99,762	0	0	0	0	0	0	0
18:11:36	44,921	2084,399	10,009	9,731	10,017	6,024	6,045	22	970,867	23,16	2081,836	0	214,102	214,102	99,762	0	0	0	0	0	0	0
18:11:36	179,638	2086,196	10,205	10,122	10,017	6,043	6,045	22	970,867	23,16	2081,84	0	214,102	214,102	99,762	0	0	0	0	0	0	0
18:11:36	-134,741	2084,848	10,058	9,878	10,017	6,029	6,044	22	970,867	23,16	2081,843	0	214,102	214,102	99,762	0	0	0	0	0	0	0
18:11:36	0	2084,848	10,058	9,926	10,017	6,029	6,044	22	970,867	23,16	2081,846	0	214,102	214,102	99,762	0	0	0	0	0	0	0
18:11:36	0	2084,848	10,058	9,926	10,017	6,029	6,044	22	970,867	23,16	2081,849	0	214,102	214,102	99,762	0	0	0	0	0	0	0
18:11:36	89,819	2085,747	10,156	9,975	10,017	6,038	6,044	22	970,867	23,16	2081,853	0	214,102	214,102	99,762	0	0	0	0	0	0	0
18:11:36	-179,638	2083,95	9,961	9,78	10,017	6,02	6,043	22	970,867	23,16	2081,855	0	214,102	214,102	99,762	0	0	0	0	0	0	0
18:11:36	44,921	2084,399	10,009	9,926	10,017	6,024	6,043	22	970,867	23,16	2081,857	0	214,102	214,102	99,762	0	0	0	0	0	0	0
18:11:36	0	2084,399	10,009	9,926	10,017	6,024	6,042	22	970,867	23,16	2081,86	0	214,102	214,102	99,762	0	0	0	0	0	0	0
18:11:36	44,897	2084,848	10,058	9,975	10,017	6,029	6,042	22	970,867	23,16	2081,863	0	214,102	214,102	99,762	0	0	0	0	0	0	0
18:11:36	-44,897	2084,399	10,009	9,926	10,017	6,024	6,042	22	970,867	23,16	2081,865	0	214,102	214,102	99,762	0	0	0	0	0	0	0
18:11:36	-134,716	2083,052	9,863	9,731	10,017	6,01	6,041	22	970,867	23,16	2081,867	0	214,102	214,102	99,762	0	0	0	0	0	0	0
18:11:36	89,794	2083,95	9,961	9,878	10,017	6,02	6,041	22	970,867	23,16	2081,869	0	214,102	214,102	99,762	0	0	0	0	0	0	0
18:11:36	0	2083,95	9,961	9,731	10,017	6,02	6,04	22	970,867	23,16	2081,871	0	214,102	214,102	99,762	0	0	0	0	0	0	0
18:11:36	44,921	2084,399	10,009	9,975	10,017	6,024	6,04	22	970,867	23,16	2081,873	0	214,102	214,102	99,762	0	0	0	0	0	0	0
18:11:36	0	2084,399	10,009	9,926	10,017	6,024	6,04	22	970,867	23,16	2081,876	0	214,102	214,102	99,762	0	0	0	0	0	0	0
18:11:36	0	2084,399	10,009	9,926	10,017	6,024	6,039	22	970,867	23,16	2081,878	0	214,102	214,102	99,762	0	0	0	0	0	0	0
18:11:36	314,428	2087,544	10,351	10,268	10,017	6,057	6,04	22	970,867	23,16	2081,884	0	214,102	214,102	99,762	0	0	0	0	0	0	0
18:11:36	489,331	2092,437	10,791	10,757	10,022	6,107	6,041	22	970,867	23,16	2081,894	0	214,102	214,102	99,762	0	0	0	0	0	0	0
18:11:36	213,403	2094,571	10,937	10,952	10,026	6,129	6,043	22	970,867	23,16	2081,907	0	214,102	214,102	99,762	0	0	0	0	0	0	0
18:11:36	214,624	2096,717	10,986	11,001	10,036	6,151	6,045	22	970,867	23,16	2081,922	0	214,102	214,102	99,762	0	0	0	0	0	0	0
18:11:36	252,343	2099,241	10,986	11,001	10,05	6,177	6,048	22	970,867	23,16	2081,939	0	214,102	214,102	99,762	0	0	0	0	0	0	0
18:11:36	385,302	2103,094	11,132	11,196	10,065	6,217	6,051	21,7	968,977	23,16	2081,961	0	214,102	214,102	99,762	0	0	0	0	0	0	0
18:11:36	462,255	2107,716	11,181	11,44	10,088	6,265	6,055	21,7	968,977	23,16	2081,986	0	214,102	214,102	99,762	0	0	0	0	0	0	0
18:11:36	478,002	2112,496	11,328	11,684	10,107	6,314	6,06	21,7	968,977	23,16	2082,017	0	214,102	214,102	99,762	0	0	0	0	0	0	0
18:11:36	564,086	2118,137	11,425	11,831	10,134	6,372	6,066	21,7	968,977	23,16	2082,053	0	214,102	214,102	99,762	0	0	0	0	0	0	0
18:11:36	586,816	2124,005	11,523	11,88	10,163	6,433	6,073	21,7	968,977	23,16	2082,095	0	214,102	214,102	99,762	0	0	0	0	0	0	0
18:11:36	709,497	2131,1	11,767	12,368	10,19	6,506	6,082	21,7	968,977	23,16	2082,144	0	214,102	214,102	99,762	0	0	0	0	0	0	0
18:11:36	713,11	2138,232	12,011	12,417	10,218	6,579	6,092	21,7	968,977	23,16	2082,2	0	214,102	214,102	99,762	0	0	0	0	0	0	0
18:11:36	806,176	2146,293	12,353	12,905	10,245	6,662	6,103	21,7	968,977	23,16	2082,264	0	214,102	214,102	99,762	0	0	0	0	0	0	0
18:11:36	481,518	2151,109	12,207	13,003	10,281	6,712	6,115	21,7	968,977	23,16	2082,333	0	214,102	214,102	99,762	0	0	0	0	0	0	0
18:11:36	932,592	2160,434	12,549	13,247	10,315	6,808	6,128	21,7	968,977	23,16	2082,411	0	214,102	214,102	99,762	0	0	0	0	0	0	0
18:11:36	653,393	2166,968	12,646	13,491	10,347	6,875	6,143	21,7	968,977	23,16	2082,496	0	210,961	210,961	99,752	0	0	0	0	0	0	0
18:11:36	739,16	2174,36	12,841	13,491	10,379	6,952	6,159	21,7	968,977	23,16	2082,588	0	210,961	210,961	99,752	0	0	0	0	0	0	0
18:11:36	757,543	2181,935	13,037	13,686	10,412	7,03	6,176	21,7	968,977	23,16	2082,687	0	210,961	210,961	99,752	0	0	0	0	0	0	0
18:11:36	937,915	2191,315	13,427	14,223	10,444	7,126	6,195	21,7	968,977	23,16	2082,795	0	210,961	210,961	99,752	0	0	0	0	0	0	0
18:11:36	789,697	2199,212	13,623	14,223	10,479	7,208	6,214	21,7	968,977	23,16	2082,912	0	210,961	210,961	99,752	0	0	0	0	0	0	0
18:11:36	583,667	2205,048	13,623	14,321	10,512	7,268	6,235	21,7	968,977	23,16	2083,034	0	210,961	210,961	99,752	0	0	0	0	0	0	0
18:11:36	565,625	2210,704	13,525	14,175	10,549	7,326	6,256	21,7	968,977	23,16	2083,162	0	210,961	210,961	99,752	0	0	0	0	0	0	0
18:11:36	869,043	2219,395	13,769	14,321	10,585	7,416	6,279	21,7	968,977	23,16	2083,298	0	210,961	210,961	99,752	0	0	0	0	0	0	0
18:11:36	570,922	2225,104	13,769	14,37	10,618	7,475	6,303	21,7	968,977	23,16	2083,44	0	210,961	210,961	99,752	0	0	0	0	0	0	0
18:11:36	637,719	2231,481	13,769	14,37	10,654	7,541	6,327	21,7	968,977	23,16	2083,588	0	210,961	210,961	99,752	0	0	0	0	0	0	0
18:11:36	750,732	2238,989	13,965	14,516	10,686	7,618	6,352	21,7	968,977	23,16	2083,743	0	210,961	210,961	99,752	0	0	0	0	0	0	0
18:11:36	471,337	2243,702	13,916	14,516	10,715	7,667	6,378	21,7	968,977	23,16	2083,903	0	210,961	210,961	99,752	0	0	0	0	0	0	0
18:11:36	855,883	2252,261	14,306	15,005	10,743	7,755	6,405	21,7	968,977	23,16	2084,071	0	210,961	210,961	99,752	0	0	0	0	0	0	0
18:11:36	629,101	2258,552	14,453	15,005	10,771	7,82	6,433	21,7	968,977	23,16	2084,246	0	210,961	210,961	99,752	0	0	0	0	0	0	0
18:11:36	551,709	2264,069	14,599	15,102	10,794	7,877	6,461	21,7	968,977	23,16	2084,426	0	210,961	210,961	99,752	0	0	0	0	0	0	0
18:11:36	758,496	2271,654	14,795	15,395	10,827	7,955	6,49	21,7	968,977	23,16	2084,613	0	210,961	210,961	99,752	0	0	0	0	0	0	0
18:11:36	451,074	2276,165	14,746	15,249	10,855	8,001	6,52	21,7	968,977	23,16	2084,804	0	210,961	210,961	99,752	0	0	0	0	0	0	0
18:11:36	541,87	2281,583	14,795	15,249	10,883	8,057	6,55	21,7	968,977	23,16	2085,001	0	210,961	210,961	99,752	0	0	0	0	0	0	0
18:11:36	500,317	2286,587	14,795	15,346	10,911	8,109	6,581	21,7	968,977	23,16	2085,203	0	210,961	210,961	99,752	0	0	0	0	0	0	0
18:11:36	672,29	2293,309	14,892	15,395	10,944	8,178	6,612	21,7	968,977	23,16	2085,411	0	210,961	210,961	99,752	0	0	0	0	0	0	0
18:11:36	499,267	2298,302	14,892	15,249	10,972	8,229	6,644	21,7	968,977	23,16	2085,624	0	210,961	210,961	99,752	0	0	0	0	0	0	0
18:11:36	738,183	2305,684	15,234	15,639	10,996	8,306	6,676	21,7	968,977	23,16	2085,844	0	210,961	210,961	99,752	0	0	0	0	0	0	0
18:11:36	499,462	2310,679	15,234	15,639	11,024	8,357	6,709	21,7	968,977	23,16	2086,068	0	210,961	210,961	99,752	0	0	0	0	0	0	0
18:11:36	524,511	2315,924	15,429	15,737	11,043	8,411	6,743	21,7	968,977	23,16	2086,298	0	210,961	210,961	99,752	0	0	0	0	0	0	0
18:11:36	626,44	2322,188	15,576	15,786	11,071	8,476	6,777	21,7	968,977	23,16	2086,534	0	210,961	210,961	99,752	0	0	0	0	0	0	0
18:11:36	606,054	2328,249	15,771	15,981	11,095	8,538	6,811	21,7	968,977	23,16	2086,776	0	210,961	210,961	99,752	0	0	0	0	0	0	0
18:11:36	554,296	2333,792	15,918	16,128	11,118	8,595	6,846	21,7	968,977	23,16	2087,023	0	210,961	210,961	99,752	0	0	0	0	0	0	0
18:11:36	421,118	2338,003	15,918	16,079	11,142	8,639	6,881	21,7	968,977	23,16	2087,274	0	210,961	210,961	99,752	0	0	0	0	0	0	0
18:11:36	553,418	2343,537	16,064	16,128	11,165	8,696	6,917	21,7	968,977	23,16	2087,53	0	210,961	210,961	99,752	0	0	0	0	0	0	0
18:11:36	667,26	2350,21	16,26	16,421	11,193	8,765	6,953	21,7	968,977	23,16	2087,793	0	210,961	210,961	99,752	0	0	0	0	0	0	0
18:11:36	273,144	2352,941	16,113	16,274	11,216	8,793	6,989	21,7	968,977	23,16	2088,058	0	210,961	210,961	99,752	0	0	0	0	0	0	0
18:11:36	374,755	2356,689	16,064	16,128	11,24	8,831	7,025	21,7	968,977	23,16	2088,326	0	210,961	210,961	99,752	0	0	0	0	0	0	0
18:11:36	656,543	2363,254	16,26	16,469	11,266	8,899	7,062	21,7	968,977	23,16	2088,601	0	210,961	210,961	99,752	0	0	0	0	0	0	0
18:11:36	591,015	2369,164	16,552	16,665	11,284	8,96	7,099	21,7	968,977	23,16	2088,882	0	210,961	210,961	99,752	0	0	0	0	0	0	0
18:11:36	570,776	2374,872	16,894	16,958	11,298	9,019	7,137	21,7	968,977	23,16	2089,168	0	210,961	210,961	99,752	0	0	0	0	0	0	0
18:11:36	384,008	2378,712	17,041	17,007	11,312	9,058	7,175	21,7	968,977	23,16	2089,457	0	210,961	210,961	99,752	0	0	0	0	0	0	0
18:11:37	523,657	2383,949	17,334	17,397	11,325	9,112	7,213	21,7	968,977	23,16	2089,752	0	210,961	210,961	99,752	0	0	0	0	0	0	0
18:11:37	398,022	2387,929	17,431	17,641	11,343	9,153	7,251	21,7	968,977	23,16	2090,05	0	210,961	210,961	99,752	0	0	0	0	0	0	0
18:11:37	461,035	2392,539	17,578	17,739	11,361	9,201	7,289	21,7	968,977	23,16	2090,352	0	210,961	210,961	99,752	0	0	0	0	0	0	0
18:11:37	302,734	2395,567	17,578	17,69	11,378	9,232	7,327	21,7	968,977	23,16	2090,658	0	210,961	210,961	99,752	0	0	0	0	0	0	0
18:11:37	358,935	2399,156	17,578	17,69	11,398	9,269	7,365	21,7	968,977	23,16	2090,966	0	210,961	210,961	99,752	0	0	0	0	0	0	0
18:11:37	273,437	2401,89	17,529	17,544	11,416	9,297	7,403	21,7	968,977	23,16	2091,277	0	210,961	210,961	99,752	0	0	0	0	0	0	0
18:11:37	208,3	2403,973	17,431	17,397	11,433	9,319	7,44	21,7	968,977	23,16	2091,59	0	210,961	210,961	99,752	0	0	0	0	0	0	0
18:11:37	539,794	2409,371	17,724	17,886	11,448	9,374	7,478	21,7	968,977	23,16	2091,908	0	210,961	210,961	99,752	0	0	0	0	0	0	0
18:11:37	83,593	2410,207	17,578	17,69	11,461	9,383	7,516	21,7	968,977	23,16	2092,226	0	210,961	210,961	99,752	0	0	0	0	0	0	0
18:11:37	271,899	2412,926	17,676	17,544	11,471	9,411	7,553	21,7	968,977	23,16	2092,547	0	210,961	210,961	99,752	0	0	0	0	0	0	0
18:11:37	383,544	2416,762	17,822	17,739	11,484	9,451	7,59	21,7	968,977	23,16	2092,871	0	210,961	210,961	99,752	0	0	0	0	0	0	0
18:11:37	473,535	2421,497	18,164	18,227	11,493	9,499	7,628	21,7	968,977	23,16	2093,2	0	210,961	210,961	99,752	0	0	0	0	0	0	0
18:11:37	150,952	2423,006	18,066	18,032	11,506	9,515	7,665	21,7	968,977	23,16	2093,529	0	210,961	210,961	99,752	0	0	0	0	0	0	0
18:11:37	105,078	2424,057	17,92	17,983	11,52	9,526	7,701	21,7	968,977	23,16	2093,86	0	210,961	210,961	99,752	0	0	0	0	0	0	0
18:11:37	248,803	2426,545	17,92	18,032	11,534	9,552	7,737	21,7	968,977	23,16	2094,193	0	210,961	210,961	99,752	0	0	0	0	0	0	0
18:11:37	130,615	2427,851	17,724	17,69	11,552	9,565	7,773	21,7	968,977	23,16	2094,526	0	210,961	210,961	99,752	0	0	0	0	0	0	0
18:11:37	204,052	2429,892	17,676	17,641	11,566	9,586	7,809	21,7	968,977	23,16	2094,862	0	210,961	210,961	99,752	0	0	0	0	0	0	0
18:11:37	426,416	2434,156	17,871	17,837	11,58	9,63	7,844	21,7	968,977	23,16	2095,201	0	210,961	210,961	99,752	0	0	0	0	0	0	0
18:11:37	203,71	2436,193	17,92	17,983	11,589	9,651	7,88	21,7	968,977	23,16	2095,542	0	210,961	210,961	99,752	0	0	0	0	0	0	0
18:11:37	156,835	2437,762	17,92	17,837	11,598	9,667	7,915	21,7	968,977	23,16	2095,884	0	210,961	210,961	99,752	0	0	0	0	0	0	0
18:11:37	332,959	2441,091	18,164	18,178	11,603	9,701	7,95	21,7	968,977	23,16	2096,23	0	210,961	210,961	99,752	0	0	0	0	0	0	0
18:11:37	133,398	2442,425	18,213	18,227	11,608	9,715	7,985	21,7	968,977	23,16	2096,576	0	210,961	210,961	99,752	0	0	0	0	0	0	0
18:11:37	300,83	2445,433	18,359	18,374	11,617	9,746	8,019	21,7	968,977	23,16	2096,925	0	210,961	210,961	99,752	0	0	0	0	0	0	0
18:11:37	348,022	2448,914	18,554	18,569	11,626	9,782	8,054	21,7	968,977	23,16	2097,277	0	210,961	210,961	99,752	0	0	0	0	0	0	0
18:11:37	-90,6	2448,008	18,213	18,227	11,639	9,773	8,087	21,7	968,977	23,16	2097,628	0	210,961	210,961	99,752	0	0	0	0	0	0	0
18:11:37	128,369	2449,291	18,164	18,081	11,649	9,786	8,121	21,7	968,977	23,16	2097,979	0	210,961	210,961	99,752	0	0	0	0	0	0	0
18:11:37	102,734	2450,319	18,017	18,081	11,663	9,797	8,154	21,7	968,977	23,16	2098,331	0	210,961	210,961	99,752	0	0	0	0	0	0	0
18:11:37	244,384	2452,763	18,017	18,032	11,677	9,822	8,186	21,7	968,977	23,16	2098,686	0	210,961	210,961	99,752	0	0	0	0	0	0	0
18:11:37	214,624	2454,909	18,066	18,081	11,686	9,844	8,219	21,7	968,977	23,16	2099,042	0	210,961	210,961	99,752	0	0	0	0	0	0	0
18:11:37	150,292	2456,412	18,066	18,178	11,695	9,859	8,251	21,7	968,977	23,16	2099,4	0	210,961	210,961	99,752	0	0	0	0	0	0	0
18:11:37	230,834	2458,72	18,213	18,178	11,7	9,883	8,283	21,7	968,977	23,16	2099,759	0	210,961	210,961	99,752	0	0	0	0	0	0	0
18:11:37	255,126	2461,271	18,31	18,276	11,709	9,91	8,315	21,7	968,977	23,16	2100,12	0	210,961	210,961	99,752	0	0	0	0	0	0	0
18:11:37	129,272	2462,564	18,359	18,276	11,714	9,923	8,346	21,7	968,977	23,16	2100,483	0	210,961	210,961	99,752	0	0	0	0	0	0	0
18:11:37	229,882	2464,863	18,506	18,423	11,719	9,947	8,378	21,7	968,977	23,16	2100,847	0	210,961	210,961	99,752	0	0	0	0	0	0	0
18:11:37	297,998	2467,843	18,652	18,569	11,727	9,977	8,409	21,7	968,977	23,16	2101,214	0	210,961	210,961	99,752	0	0	0	0	0	0	0
18:11:37	-3,295	2467,81	18,554	18,423	11,733	9,977	8,44	21,7	968,977	23,16	2101,581	0	210,961	210,961	99,752	0	0	0	0	0	0	0
18:11:37	324,145	2471,051	18,799	18,618	11,738	10,01	8,471	21,7	968,977	23,16	2101,95	0	210,961	210,961	99,752	0	0	0	0	0	0	0
18:11:37	-123,242	2469,819	18,506	18,374	11,747	9,998	8,501	21,7	968,977	23,16	2102,318	0	210,961	210,961	99,752	0	0	0	0	0	0	0
18:11:37	214,794	2471,967	18,554	18,423	11,756	10,02	8,53	21,7	968,977	23,16	2102,688	0	210,961	210,961	99,752	0	0	0	0	0	0	0
18:11:37	83,349	2472,8	18,554	18,423	11,761	10,028	8,56	21,7	968,977	23,16	2103,058	0	210,961	210,961	99,752	0	0	0	0	0	0	0
18:11:37	318,725	2475,988	18,799	18,764	11,765	10,061	8,589	21,7	968,977	23,16	2103,431	0	210,961	210,961	99,752	0	0	0	0	0	0	0
18:11:37	-9,741	2475,89	18,701	18,569	11,77	10,06	8,618	21,7	968,977	23,16	2103,803	0	210,961	210,961	99,752	0	0	0	0	0	0	0
18:11:37	22,265	2476,113	18,554	18,423	11,779	10,063	8,646	21,7	968,977	23,16	2104,175	0	210,961	210,961	99,752	0	0	0	0	0	0	0
18:11:37	178,564	2477,899	18,652	18,569	11,784	10,081	8,674	21,7	968,977	23,16	2104,549	0	210,961	210,961	99,752	0	0	0	0	0	0	0
18:11:37	-9,741	2477,801	18,554	18,52	11,789	10,08	8,702	21,7	968,977	23,16	2104,922	0	210,961	210,961	99,752	0	0	0	0	0	0	0
18:11:37	164,55	2479,447	18,554	18,569	11,798	10,097	8,729	21,7	968,977	23,16	2105,297	0	210,961	210,961	99,752	0	0	0	0	0	0	0
18:11:37	-102,88	2478,418	18,359	18,227	11,803	10,086	8,756	21,7	968,977	23,16	2105,67	0	210,961	210,961	99,752	0	0	0	0	0	0	0
18:11:37	131,469	2479,733	18,408	18,178	11,808	10,1	8,782	21,7	968,977	23,16	2106,044	0	210,961	210,961	99,752	0	0	0	0	0	0	0
18:11:37	316,748	2482,9	18,652	18,52	11,812	10,132	8,809	21,7	968,977	23,16	2106,421	0	210,961	210,961	99,752	0	0	0	0	0	0	0
18:11:37	141,381	2484,314	18,799	18,569	11,812	10,147	8,835	21,7	968,977	23,16	2106,799	0	210,961	210,961	99,752	0	0	0	0	0	0	0
18:11:37	85,473	2485,169	18,799	18,569	11,817	10,156	8,861	21,7	968,977	23,16	2107,178	0	210,961	210,961	99,752	0	0	0	0	0	0	0
18:11:37	176,562	2486,934	18,896	18,716	11,822	10,174	8,887	21,7	968,977	23,16	2107,557	0	210,961	210,961	99,752	0	0	0	0	0	0	0
18:11:37	-43,945	2486,495	18,847	18,716	11,822	10,17	8,912	21,7	968,977	23,16	2107,936	0	210,961	210,961	99,752	0	0	0	0	0	0	0
18:11:37	163,549	2488,13	18,847	18,716	11,831	10,186	8,937	21,7	968,977	23,16	2108,317	0	210,961	210,961	99,752	0	0	0	0	0	0	0
18:11:37	223,803	2490,368	18,994	18,911	11,836	10,209	8,962	32,2	970,867	23,243	2108,698	0	210,961	210,961	99,752	0	0	0	0	0	0	0
18:11:37	-66,308	2489,705	18,847	18,423	11,841	10,203	8,986	32,2	970,867	23,243	2109,079	0	210,961	210,961	99,752	0	0	0	0	0	0	0
18:11:37	36,23	2490,067	18,799	18,52	11,845	10,206	9,01	32,2	970,867	23,243	2109,46	0	210,961	210,961	99,752	0	0	0	0	0	0	0
18:11:37	178,71	2491,855	18,896	18,862	11,85	10,225	9,034	32,2	970,867	23,243	2109,843	0	210,961	210,961	99,752	0	0	0	0	0	0	0
18:11:37	-188,549	2489,969	18,701	18,52	11,85	10,205	9,057	32,2	970,867	23,243	2110,223	0	210,961	210,961	99,752	0	0	0	0	0	0	0
18:11:37	35,18	2490,321	18,652	18,276	11,855	10,209	9,079	32,2	970,867	23,243	2110,603	0	210,961	210,961	99,752	0	0	0	0	0	0	0
18:11:37	235,693	2492,678	18,896	18,862	11,855	10,233	9,102	32,2	970,867	23,243	2110,985	0	210,961	210,961	99,752	0	0	0	0	0	0	0
18:11:37	-94,287	2491,735	18,799	18,569	11,855	10,224	9,124	32,2	970,867	23,243	2111,366	0	210,961	210,961	99,752	0	0	0	0	0	0	0
18:11:37	130,517	2493,04	18,847	18,618	11,859	10,237	9,146	32,2	970,867	23,243	2111,747	0	210,961	210,961	99,752	0	0	0	0	0	0	0
18:11:37	47,143	2493,512	18,896	18,862	11,859	10,242	9,167	32,2	970,867	23,243	2112,129	0	210,961	210,961	99,752	0	0	0	0	0	0	0
18:11:37	-10,937	2493,402	18,799	18,716	11,864	10,241	9,188	32,2	970,867	23,243	2112,51	0	313,116	313,116	99,923	0	0	0	0	0	0	0
18:11:37	1,074	2493,413	18,799	18,52	11,864	10,241	9,209	32,2	970,867	23,243	2112,891	0	313,116	313,116	99,923	0	0	0	0	0	0	0
18:11:37	83,349	2494,246	18,799	18,618	11,869	10,249	9,229	32,2	970,867	23,243	2113,273	0	313,116	313,116	99,923	0	0	0	0	0	0	0
18:11:37	188,598	2496,132	18,994	18,862	11,869	10,269	9,25	32,2	970,867	23,243	2113,656	0	313,116	313,116	99,923	0	0	0	0	0	0	0
18:11:37	-94,311	2495,189	18,896	18,716	11,869	10,259	9,27	32,2	970,867	23,243	2114,037	0	313,116	313,116	99,923	0	0	0	0	0	0	0
18:11:37	141,479	2496,604	19,043	18,911	11,869	10,274	9,289	32,2	970,867	23,243	2114,42	0	313,116	313,116	99,923	0	0	0	0	0	0	0
18:11:37	-47,167	2496,132	18,994	18,862	11,869	10,269	9,309	32,2	970,867	23,243	2114,802	0	313,116	313,116	99,923	0	0	0	0	0	0	0
18:11:37	83,422	2496,967	18,994	18,716	11,874	10,278	9,328	32,2	970,867	23,243	2115,184	0	313,116	313,116	99,923	0	0	0	0	0	0	0
18:11:37	-94,311	2496,024	18,896	18,716	11,874	10,268	9,346	32,2	970,867	23,243	2115,565	0	313,116	313,116	99,923	0	0	0	0	0	0	0
18:11:37	235,839	2498,382	19,14	18,96	11,874	10,292	9,365	32,2	970,867	23,243	2115,948	0	313,116	313,116	99,923	0	0	0	0	0	0	0
18:11:37	-235,839	2496,024	18,896	18,764	11,874	10,268	9,382	32,2	970,867	23,243	2116,328	0	313,116	313,116	99,923	0	0	0	0	0	0	0
18:11:37	83,349	2496,857	18,896	18,764	11,878	10,276	9,4	32,2	970,867	23,243	2116,708	0	313,116	313,116	99,923	0	0	0	0	0	0	0
18:11:37	-9,912	2496,758	18,799	18,716	11,883	10,275	9,417	32,2	970,867	23,243	2117,088	0	313,116	313,116	99,923	0	0	0	0	0	0	0
18:11:37	-152,417	2495,234	18,554	18,374	11,888	10,26	9,433	32,2	970,867	23,243	2117,466	0	313,116	313,116	99,923	0	0	0	0	0	0	0
18:11:37	94,311	2496,177	18,652	18,52	11,888	10,269	9,45	32,2	970,867	23,243	2117,845	0	313,116	313,116	99,923	0	0	0	0	0	0	0
18:11:37	320,239	2499,379	18,896	18,862	11,893	10,302	9,467	32,2	970,867	23,243	2118,226	0	313,116	313,116	99,923	0	0	0	0	0	0	0
18:11:37	-188,671	2497,493	18,701	18,569	11,893	10,283	9,483	32,2	970,867	23,243	2118,606	0	313,116	313,116	99,923	0	0	0	0	0	0	0
18:11:37	94,335	2498,436	18,799	18,569	11,893	10,293	9,498	32,2	970,867	23,243	2118,985	0	313,116	313,116	99,923	0	0	0	0	0	0	0
18:11:37	0	2498,436	18,799	18,569	11,893	10,293	9,514	32,2	970,867	23,243	2119,365	0	313,116	313,116	99,923	0	0	0	0	0	0	0
18:11:37	188,72	2500,323	18,994	18,862	11,893	10,312	9,53	32,2	970,867	23,243	2119,746	0	313,116	313,116	99,923	0	0	0	0	0	0	0
18:11:37	198,681	2502,31	19,287	19,253	11,888	10,333	9,545	32,2	970,867	23,243	2120,128	0	313,116	313,116	99,923	0	0	0	0	0	0	0
18:11:37	-94,384	2501,366	19,189	19,057	11,888	10,323	9,561	32,2	970,867	23,243	2120,509	0	313,116	313,116	99,923	0	0	0	0	0	0	0
18:11:37	0	2501,366	19,189	18,96	11,888	10,323	9,576	32,2	970,867	23,243	2120,89	0	313,116	313,116	99,923	0	0	0	0	0	0	0
18:11:37	-57,128	2500,795	19,043	18,764	11,893	10,317	9,59	32,2	970,867	23,243	2121,27	0	313,116	313,116	99,923	0	0	0	0	0	0	0
18:11:37	-58,178	2500,213	18,896	18,716	11,897	10,311	9,604	32,2	970,867	23,243	2121,649	0	313,116	313,116	99,923	0	0	0	0	0	0	0
18:11:37	36,181	2500,575	18,847	18,764	11,902	10,315	9,618	32,2	970,867	23,243	2122,027	0	313,116	313,116	99,923	0	0	0	0	0	0	0
18:11:37	-283,007	2497,745	18,554	18,52	11,902	10,286	9,631	32,2	970,867	23,243	2122,403	0	313,116	313,116	99,923	0	0	0	0	0	0	0
18:11:37	142,553	2499,17	18,701	18,716	11,902	10,3	9,644	32,2	970,867	23,243	2122,78	0	313,116	313,116	99,923	0	0	0	0	0	0	0
18:11:37	83,349	2500,004	18,701	18,618	11,907	10,309	9,657	32,2	970,867	23,243	2123,157	0	313,116	313,116	99,923	0	0	0	0	0	0	0
18:11:37	9,936	2500,103	18,799	18,618	11,902	10,31	9,67	32,2	970,867	23,243	2123,534	0	313,116	313,116	99,923	0	0	0	0	0	0	0
18:11:37	47,167	2500,575	18,847	18,716	11,902	10,315	9,683	32,2	970,867	23,243	2123,911	0	313,116	313,116	99,923	0	0	0	0	0	0	0
18:11:37	47,192	2501,047	18,896	18,911	11,902	10,32	9,695	32,2	970,867	23,243	2124,288	0	313,116	313,116	99,923	0	0	0	0	0	0	0
18:11:37	141,577	2502,463	19,043	19,155	11,902	10,334	9,708	32,2	970,867	23,243	2124,667	0	313,116	313,116	99,923	0	0	0	0	0	0	0
18:11:37	-141,577	2501,047	18,896	18,862	11,902	10,32	9,72	32,2	970,867	23,243	2125,043	0	313,116	313,116	99,923	0	0	0	0	0	0	0
18:11:37	-9,912	2500,948	18,799	18,618	11,907	10,319	9,732	32,2	970,867	23,243	2125,419	0	313,116	313,116	99,923	0	0	0	0	0	0	0
18:11:37	-94,384	2500,004	18,701	18,569	11,907	10,309	9,743	32,2	970,867	23,243	2125,793	0	313,116	313,116	99,923	0	0	0	0	0	0	0
18:11:37	188,745	2501,891	18,896	18,862	11,907	10,328	9,754	32,2	970,867	23,243	2126,17	0	313,116	313,116	99,923	0	0	0	0	0	0	0
18:11:38	94,384	2502,835	18,994	18,862	11,907	10,338	9,766	32,2	970,867	23,243	2126,546	0	313,116	313,116	99,923	0	0	0	0	0	0	0
18:11:38	0	2502,835	18,994	18,764	11,907	10,338	9,777	32,2	970,867	23,243	2126,922	0	313,116	313,116	99,923	0	0	0	0	0	0	0
18:11:38	141,601	2504,251	19,14	19,057	11,907	10,353	9,788	32,2	970,867	23,243	2127,3	0	313,116	313,116	99,923	0	0	0	0	0	0	0
18:11:38	-94,384	2503,307	19,043	18,96	11,907	10,343	9,799	32,2	970,867	23,243	2127,676	0	313,116	313,116	99,923	0	0	0	0	0	0	0
18:11:38	0	2503,307	19,043	18,911	11,907	10,343	9,81	32,2	970,867	23,243	2128,051	0	313,116	313,116	99,923	0	0	0	0	0	0	0
18:11:38	-293,115	2500,376	18,652	18,423	11,911	10,313	9,82	32,2	970,867	23,243	2128,424	0	313,116	313,116	99,923	0	0	0	0	0	0	0
18:11:38	188,769	2502,264	18,847	18,569	11,911	10,332	9,83	32,2	970,867	23,243	2128,798	0	313,116	313,116	99,923	0	0	0	0	0	0	0
18:11:38	141,577	2503,68	18,994	18,862	11,911	10,347	9,84	32,2	970,867	23,243	2129,173	0	313,116	313,116	99,923	0	0	0	0	0	0	0
18:11:38	-94,409	2502,735	18,896	18,862	11,911	10,337	9,85	32,2	970,867	23,243	2129,546	0	313,116	313,116	99,923	0	0	0	0	0	0	0
18:11:38	-94,384	2501,792	18,799	18,569	11,911	10,327	9,859	32,2	970,867	23,243	2129,918	0	313,116	313,116	99,923	0	0	0	0	0	0	0
18:11:38	-151,464	2500,277	18,554	18,374	11,916	10,312	9,868	32,2	970,867	23,243	2130,289	0	313,116	313,116	99,923	0	0	0	0	0	0	0
18:11:38	245,849	2502,735	18,896	18,911	11,911	10,337	9,877	32,2	970,867	23,243	2130,661	0	313,116	313,116	99,923	0	0	0	0	0	0	0
18:11:38	-94,384	2501,792	18,799	18,764	11,911	10,327	9,886	32,2	970,867	23,243	2131,032	0	313,116	313,116	99,923	0	0	0	0	0	0	0
18:11:38	-94,36	2500,848	18,701	18,569	11,911	10,318	9,894	32,2	970,867	23,243	2131,402	0	313,116	313,116	99,923	0	0	0	0	0	0	0
18:11:38	226	2503,108	18,847	18,764	11,916	10,341	9,903	32,2	970,867	23,243	2131,774	0	313,116	313,116	99,923	0	0	0	0	0	0	0
18:11:38	-141,552	2501,692	18,701	18,569	11,916	10,326	9,911	32,2	970,867	23,243	2132,144	0	313,116	313,116	99,923	0	0	0	0	0	0	0
18:11:38	188,745	2503,58	18,896	18,911	11,916	10,346	9,92	32,2	970,867	23,243	2132,515	0	313,116	313,116	99,923	0	0	0	0	0	0	0
18:11:38	-47,192	2503,108	18,847	18,716	11,916	10,341	9,928	32,2	970,867	23,243	2132,886	0	313,116	313,116	99,923	0	0	0	0	0	0	0
18:11:38	0	2503,108	18,847	18,618	11,916	10,341	9,936	32,2	970,867	23,243	2133,256	0	313,116	313,116	99,923	0	0	0	0	0	0	0
18:11:38	47,192	2503,58	18,896	18,862	11,916	10,346	9,944	32,2	970,867	23,243	2133,626	0	313,116	313,116	99,923	0	0	0	0	0	0	0
18:11:38	0	2503,58	18,896	18,716	11,916	10,346	9,952	32,2	970,867	23,243	2133,996	0	313,116	313,116	99,923	0	0	0	0	0	0	0
18:11:38	0	2503,58	18,896	18,618	11,916	10,346	9,96	32,2	970,867	23,243	2134,365	0	313,116	313,116	99,923	0	0	0	0	0	0	0
18:11:38	0	2503,58	18,896	18,764	11,916	10,346	9,967	32,2	970,867	23,243	2134,734	0	313,116	313,116	99,923	0	0	0	0	0	0	0
18:11:38	224,975	2505,83	19,043	18,96	11,921	10,369	9,975	32,2	970,867	23,243	2135,106	0	313,116	313,116	99,923	0	0	0	0	0	0	0
18:11:38	-47,192	2505,358	18,994	18,911	11,921	10,364	9,983	32,2	970,867	23,243	2135,476	0	313,116	313,116	99,923	0	0	0	0	0	0	0
18:11:38	-186,669	2503,491	18,799	18,423	11,921	10,345	9,99	32,2	970,867	23,243	2135,844	0	313,116	313,116	99,923	0	0	0	0	0	0	0
18:11:38	186,669	2505,358	18,994	18,764	11,921	10,364	9,997	32,2	970,867	23,243	2136,213	0	313,116	313,116	99,923	0	0	0	0	0	0	0
18:11:38	0	2505,358	18,994	18,96	11,921	10,364	10,005	32,2	970,867	23,243	2136,582	0	313,116	313,116	99,923	0	0	0	0	0	0	0
18:11:38	-58,251	2504,775	18,847	18,618	11,926	10,358	10,012	32,2	970,867	23,243	2136,95	0	313,116	313,116	99,923	0	0	0	0	0	0	0
18:11:38	142,675	2506,202	18,994	18,716	11,926	10,373	10,019	32,2	970,867	23,243	2137,32	0	313,116	313,116	99,923	0	0	0	0	0	0	0
18:11:38	0	2506,202	18,994	18,862	11,926	10,373	10,026	32,2	970,867	23,243	2137,689	0	313,116	313,116	99,923	0	0	0	0	0	0	0
18:11:38	46,166	2506,664	19,043	19,057	11,926	10,377	10,032	32,2	970,867	23,243	2138,058	0	313,116	313,116	99,923	0	0	0	0	0	0	0
18:11:38	-47,216	2506,192	18,994	18,764	11,926	10,373	10,039	32,2	970,867	23,243	2138,426	0	313,116	313,116	99,923	0	0	0	0	0	0	0
18:11:38	-94,409	2505,247	18,896	18,716	11,926	10,363	10,045	32,2	970,867	23,243	2138,793	0	313,116	313,116	99,923	0	0	0	0	0	0	0
18:11:38	94,409	2506,192	18,994	18,764	11,926	10,373	10,052	32,2	970,867	23,243	2139,16	0	313,116	313,116	99,923	0	0	0	0	0	0	0
18:11:38	0	2506,192	18,994	18,764	11,926	10,373	10,058	32,2	970,867	23,243	2139,527	0	313,116	313,116	99,923	0	0	0	0	0	0	0
18:11:38	-187,744	2504,314	18,799	18,423	11,926	10,353	10,064	32,2	970,867	23,243	2139,892	0	313,116	313,116	99,923	0	0	0	0	0	0	0
18:11:38	94,384	2505,258	18,896	18,716	11,926	10,363	10,07	32,2	970,867	23,243	2140,257	0	313,116	313,116	99,923	0	0	0	0	0	0	0
18:11:38	0	2505,258	18,896	18,716	11,926	10,363	10,076	32,2	970,867	23,243	2140,622	0	313,116	313,116	99,923	0	0	0	0	0	0	0
18:11:38	-47,192	2504,786	18,847	18,569	11,926	10,358	10,081	32,2	970,867	23,243	2140,987	0	313,116	313,116	99,923	0	0	0	0	0	0	0
18:11:38	0	2504,786	18,847	18,52	11,926	10,358	10,087	32,2	970,867	23,243	2141,35	0	313,116	313,116	99,923	0	0	0	0	0	0	0
18:11:38	140,551	2506,192	18,994	18,862	11,926	10,373	10,092	32,2	970,867	23,243	2141,715	0	313,116	313,116	99,923	0	0	0	0	0	0	0
18:11:38	48,291	2506,674	19,043	18,96	11,926	10,378	10,098	32,2	970,867	23,243	2142,08	0	313,116	313,116	99,923	0	0	0	0	0	0	0
18:11:38	-47,241	2506,202	18,994	18,862	11,926	10,373	10,103	32,2	970,867	23,243	2142,445	0	313,116	313,116	99,923	0	0	0	0	0	0	0
18:11:38	-94,409	2505,258	18,896	18,618	11,926	10,363	10,108	32,2	970,867	23,243	2142,807	0	313,116	313,116	99,923	0	0	0	0	0	0	0
18:11:38	-47,192	2504,786	18,847	18,764	11,926	10,358	10,113	32,2	970,867	23,243	2143,169	0	313,116	313,116	99,923	0	0	0	0	0	0	0
18:11:38	141,601	2506,202	18,994	18,911	11,926	10,373	10,118	32,2	970,867	23,243	2143,532	0	313,116	313,116	99,923	0	0	0	0	0	0	0
18:11:38	-283,203	2503,37	18,701	18,52	11,926	10,344	10,123	32,2	970,867	23,243	2143,892	0	313,116	313,116	99,923	0	0	0	0	0	0	0
18:11:38	-283,081	2500,539	18,408	18,178	11,926	10,314	10,126	32,2	970,867	23,243	2144,249	0	313,116	313,116	99,923	0	0	0	0	0	0	0
18:11:38	-414,477	2496,394	18,066	17,69	11,921	10,272	10,129	32,2	970,867	23,243	2144,601	0	313,116	313,116	99,923	0	0	0	0	0	0	0
18:11:38	-497,534	2491,419	17,724	17,202	11,911	10,22	10,131	32,2	970,867	23,243	2144,948	0	313,116	313,116	99,923	0	0	0	0	0	0	0
18:11:38	-581,543	2485,604	17,383	16,665	11,897	10,16	10,132	32,2	970,867	23,243	2145,289	0	313,116	313,116	99,923	0	0	0	0	0	0	0
18:11:38	-476,245	2480,841	17,236	16,323	11,878	10,111	10,131	32,2	970,867	23,243	2145,624	0	313,116	313,116	99,923	0	0	0	0	0	0	0
18:11:38	-407,495	2476,766	17,334	16,323	11,85	10,069	10,13	38	971,837	23,243	2145,955	0	313,116	313,116	99,923	0	0	0	0	0	0	0
18:11:38	-400,097	2472,765	17,529	16,665	11,817	10,028	10,128	38	971,837	23,243	2146,282	0	313,116	313,116	99,923	0	0	0	0	0	0	0
18:11:38	-205,81	2470,707	17,92	17,153	11,784	10,007	10,126	38	971,837	23,243	2146,607	0	313,116	313,116	99,923	0	0	0	0	0	0	0
18:11:38	-435,522	2466,352	18,066	17,348	11,752	9,962	10,122	38	971,837	23,243	2146,926	0	313,116	313,116	99,923	0	0	0	0	0	0	0
18:11:38	-466,65	2461,685	18,017	17,495	11,728	9,914	10,118	38	971,837	23,243	2147,241	0	313,116	313,116	99,923	0	0	0	0	0	0	0
18:11:38	-535,937	2456,326	17,724	17,104	11,714	9,859	10,113	38	971,837	23,243	2147,55	0	313,116	313,116	99,923	0	0	0	0	0	0	0
18:11:38	-703,564	2449,29	17,236	16,469	11,7	9,786	10,107	38	971,837	23,243	2147,852	0	313,116	313,116	99,923	0	0	0	0	0	0	0
18:11:38	-496,557	2444,325	16,894	16,128	11,691	9,735	10,1	38	971,837	23,243	2148,148	0	313,116	313,116	99,923	0	0	0	0	0	0	0
18:11:38	-715,625	2437,169	16,406	15,786	11,677	9,661	10,091	38	971,837	23,243	2148,437	0	313,116	313,116	99,923	0	0	0	0	0	0	0
18:11:38	-380,493	2433,364	16,357	15,786	11,658	9,622	10,082	38	971,837	23,243	2148,722	0	313,116	313,116	99,923	0	0	0	0	0	0	0
18:11:38	-479,467	2428,569	16,357	15,786	11,631	9,572	10,072	38	971,837	23,243	2149,002	0	369,892	369,892	99,953	0	0	0	0	0	0	0
18:11:38	-243,847	2426,13	16,552	15,884	11,607	9,547	10,061	38	971,837	23,243	2149,279	0	369,892	369,892	99,953	0	0	0	0	0	0	0
18:11:38	-384,521	2422,285	16,748	16,079	11,574	9,508	10,051	38	971,837	23,243	2149,552	0	369,892	369,892	99,953	0	0	0	0	0	0	0
18:11:38	-301,464	2419,271	16,943	16,274	11,547	9,477	10,039	38	971,837	23,243	2149,822	0	369,892	369,892	99,953	0	0	0	0	0	0	0
18:11:38	-515,673	2414,114	16,894	16,225	11,52	9,423	10,027	38	971,837	23,243	2150,086	0	369,892	369,892	99,953	0	0	0	0	0	0	0
18:11:38	-437,719	2409,737	16,845	16,128	11,498	9,378	10,015	38	971,837	23,243	2150,345	0	369,892	369,892	99,953	0	0	0	0	0	0	0
18:11:38	-634,643	2403,39	16,455	15,884	11,483	9,313	10,001	38	971,837	23,243	2150,598	0	369,892	369,892	99,953	0	0	0	0	0	0	0
18:11:38	-569,36	2397,697	16,113	15,639	11,47	9,254	9,986	38	971,837	23,243	2150,845	0	369,892	369,892	99,953	0	0	0	0	0	0	0
18:11:38	-536,23	2392,334	15,869	15,102	11,452	9,199	9,971	38	971,837	23,243	2151,087	0	369,892	369,892	99,953	0	0	0	0	0	0	0
18:11:38	-600,952	2386,325	15,576	15,005	11,434	9,137	9,954	38	971,837	23,243	2151,322	0	369,892	369,892	99,953	0	0	0	0	0	0	0
18:11:38	-419,702	2382,128	15,576	15,005	11,411	9,094	9,937	38	971,837	23,243	2151,553	0	369,892	369,892	99,953	0	0	0	0	0	0	0
18:11:38	-479,077	2377,337	15,576	14,858	11,383	9,044	9,92	38	971,837	23,243	2151,778	0	369,892	369,892	99,953	0	0	0	0	0	0	0
18:11:38	-294,262	2374,394	15,771	15,102	11,356	9,014	9,902	38	971,837	23,243	2152,001	0	369,892	369,892	99,953	0	0	0	0	0	0	0
18:11:38	-574,121	2368,653	15,722	15,2	11,326	8,955	9,884	38	971,837	23,243	2152,218	0	369,892	369,892	99,953	0	0	0	0	0	0	0
18:11:38	-376,635	2364,887	15,771	15,2	11,302	8,916	9,865	38	971,837	23,243	2152,431	0	369,892	369,892	99,953	0	0	0	0	0	0	0
18:11:38	-578,588	2359,101	15,576	15,053	11,28	8,856	9,845	38	971,837	23,243	2152,637	0	369,892	369,892	99,953	0	0	0	0	0	0	0
18:11:38	-576,953	2353,331	15,283	14,663	11,263	8,797	9,824	38	971,837	23,243	2152,838	0	369,892	369,892	99,953	0	0	0	0	0	0	0
18:11:38	-520,703	2348,124	14,941	14,37	11,252	8,743	9,803	38	971,837	23,243	2153,033	0	369,892	369,892	99,953	0	0	0	0	0	0	0
18:11:38	-527,978	2342,845	14,648	14,126	11,238	8,689	9,781	38	971,837	23,243	2153,222	0	369,892	369,892	99,953	0	0	0	0	0	0	0
18:11:38	-389,965	2338,945	14,502	13,833	11,224	8,648	9,759	38	971,837	23,243	2153,408	0	369,892	369,892	99,953	0	0	0	0	0	0	0
18:11:38	-401,904	2334,926	14,404	13,637	11,206	8,607	9,736	38	971,837	23,243	2153,59	0	369,892	369,892	99,953	0	0	0	0	0	0	0
18:11:38	-466,43	2330,262	14,258	13,784	11,188	8,559	9,713	38	971,837	23,243	2153,766	0	369,892	369,892	99,953	0	0	0	0	0	0	0
18:11:38	-273,706	2327,525	14,306	13,686	11,17	8,531	9,69	38	971,837	23,243	2153,94	0	369,892	369,892	99,953	0	0	0	0	0	0	0
18:11:38	-521,069	2322,314	14,111	13,686	11,151	8,477	9,666	38	971,837	23,243	2154,108	0	369,892	369,892	99,953	0	0	0	0	0	0	0
18:11:38	-268,75	2319,626	14,258	13,637	11,128	8,449	9,643	38	971,837	23,243	2154,274	0	369,892	369,892	99,953	0	0	0	0	0	0	0
18:11:38	-254,248	2317,084	14,258	13,637	11,113	8,423	9,619	38	971,837	23,243	2154,437	0	369,892	369,892	99,953	0	0	0	0	0	0	0
18:11:38	-557,104	2311,513	14,013	13,54	11,095	8,366	9,594	38	971,837	23,243	2154,594	0	369,892	369,892	99,953	0	0	0	0	0	0	0
18:11:38	-296,191	2308,551	13,965	13,491	11,08	8,335	9,569	38	971,837	23,243	2154,748	0	369,892	369,892	99,953	0	0	0	0	0	0	0
18:11:38	-391,381	2304,637	13,818	13,442	11,066	8,295	9,544	38	971,837	23,243	2154,898	0	369,892	369,892	99,953	0	0	0	0	0	0	0
18:11:38	-436,279	2300,274	13,623	13,296	11,052	8,25	9,519	38	971,837	23,243	2155,043	0	369,892	369,892	99,953	0	0	0	0	0	0	0
18:11:38	-247,705	2297,797	13,623	13,296	11,038	8,224	9,494	38	971,837	23,243	2155,186	0	369,892	369,892	99,953	0	0	0	0	0	0	0
18:11:38	-327,294	2294,524	13,623	13,344	11,019	8,19	9,468	38	971,837	23,243	2155,325	0	369,892	369,892	99,953	0	0	0	0	0	0	0
18:11:38	-250,927	2292,015	13,623	13,296	11,005	8,165	9,442	38	971,837	23,243	2155,461	0	369,892	369,892	99,953	0	0	0	0	0	0	0
18:11:38	-247,705	2289,538	13,623	13,296	10,991	8,139	9,417	38	971,837	23,243	2155,595	0	369,892	369,892	99,953	0	0	0	0	0	0	0
18:11:38	-422,607	2285,312	13,525	13,296	10,972	8,096	9,391	38	971,837	23,243	2155,725	0	369,892	369,892	99,953	0	0	0	0	0	0	0
18:11:38	-247,68	2282,835	13,525	13,296	10,958	8,07	9,365	38	971,837	23,243	2155,852	0	369,892	369,892	99,953	0	0	0	0	0	0	0
18:11:39	-257,763	2280,257	13,427	13,149	10,949	8,043	9,339	38	971,837	23,243	2155,976	0	369,892	369,892	99,953	0	0	0	0	0	0	0
18:11:39	-340,625	2276,851	13,33	13,149	10,935	8,008	9,313	38	971,837	23,243	2156,097	0	369,892	369,892	99,953	0	0	0	0	0	0	0
18:11:39	-304,589	2273,805	13,183	12,905	10,925	7,977	9,287	38	971,837	23,243	2156,215	0	369,892	369,892	99,953	0	0	0	0	0	0	0
18:11:39	-211,694	2271,688	13,134	12,758	10,916	7,955	9,261	38	971,837	23,243	2156,33	0	369,892	369,892	99,953	0	0	0	0	0	0	0
18:11:39	-258,593	2269,102	13,037	12,661	10,906	7,928	9,235	38	971,837	23,243	2156,443	0	369,892	369,892	99,953	0	0	0	0	0	0	0
18:11:39	-249,707	2266,605	13,037	12,661	10,892	7,903	9,209	38	971,837	23,243	2156,553	0	369,892	369,892	99,953	0	0	0	0	0	0	0
18:11:39	-248,632	2264,119	13,037	12,661	10,878	7,877	9,182	38	971,837	23,243	2156,661	0	369,892	369,892	99,953	0	0	0	0	0	0	0
18:11:39	-111,059	2263,008	13,183	12,807	10,864	7,866	9,157	38	971,837	23,243	2156,767	0	369,892	369,892	99,953	0	0	0	0	0	0	0
18:11:39	-236,523	2260,643	13,281	12,905	10,845	7,841	9,131	38	971,837	23,243	2156,871	0	369,892	369,892	99,953	0	0	0	0	0	0	0
18:11:39	-247,631	2258,167	13,281	12,905	10,831	7,816	9,105	38	971,837	23,243	2156,972	0	369,892	369,892	99,953	0	0	0	0	0	0	0
18:11:39	-250,805	2255,659	13,281	12,905	10,817	7,79	9,079	38	971,837	23,243	2157,071	0	369,892	369,892	99,953	0	0	0	0	0	0	0
18:11:39	-255,297	2253,106	13,183	12,807	10,808	7,763	9,053	38	971,837	23,243	2157,167	0	369,892	369,892	99,953	0	0	0	0	0	0	0
18:11:39	-209,448	2251,011	13,134	12,905	10,799	7,742	9,028	38	971,837	23,243	2157,261	0	369,892	369,892	99,953	0	0	0	0	0	0	0
18:11:39	-438,208	2246,629	12,841	12,661	10,789	7,697	9,002	38	971,837	23,243	2157,35	0	369,892	369,892	99,953	0	0	0	0	0	0	0
18:11:39	-305,102	2243,578	12,695	12,466	10,78	7,665	8,975	38	971,837	23,243	2157,437	0	369,892	369,892	99,953	0	0	0	0	0	0	0
18:11:39	-129,638	2242,282	12,646	12,417	10,775	7,652	8,949	38	971,837	23,243	2157,521	0	369,892	369,892	99,953	0	0	0	0	0	0	0
18:11:39	-244,36	2239,838	12,646	12,368	10,761	7,627	8,924	38	971,837	23,243	2157,604	0	369,892	369,892	99,953	0	0	0	0	0	0	0
18:11:39	-195,214	2237,886	12,695	12,417	10,748	7,607	8,898	38	971,837	23,243	2157,684	0	369,892	369,892	99,953	0	0	0	0	0	0	0
18:11:39	-172,192	2236,164	12,695	12,466	10,738	7,589	8,872	38	971,837	23,243	2157,763	0	369,892	369,892	99,953	0	0	0	0	0	0	0
18:11:39	-246,289	2233,701	12,695	12,466	10,724	7,563	8,846	38	971,837	23,243	2157,839	0	369,892	369,892	99,953	0	0	0	0	0	0	0
18:11:39	-215,795	2231,543	12,646	12,417	10,714	7,541	8,821	38	971,837	23,243	2157,913	0	369,892	369,892	99,953	0	0	0	0	0	0	0
18:11:39	-196,313	2229,58	12,695	12,466	10,7	7,521	8,795	38	971,837	23,243	2157,984	0	369,892	369,892	99,953	0	0	0	0	0	0	0
18:11:39	-214,55	2227,435	12,646	12,368	10,691	7,499	8,77	38	971,837	23,243	2158,054	0	369,892	369,892	99,953	0	0	0	0	0	0	0
18:11:39	-259,082	2224,844	12,549	12,368	10,681	7,472	8,744	38	971,837	23,243	2158,121	0	369,892	369,892	99,953	0	0	0	0	0	0	0
18:11:39	-202,88	2222,815	12,5	12,27	10,672	7,451	8,719	38	971,837	23,243	2158,186	0	369,892	369,892	99,953	0	0	0	0	0	0	0
18:11:39	-210,083	2220,714	12,451	12,173	10,663	7,43	8,694	38	971,837	23,243	2158,248	0	369,892	369,892	99,953	0	0	0	0	0	0	0
18:11:39	-243,188	2218,282	12,451	12,27	10,649	7,404	8,669	38	971,837	23,243	2158,308	0	369,892	369,892	99,953	0	0	0	0	0	0	0
18:11:39	-71,093	2217,571	12,549	12,368	10,64	7,397	8,644	38	971,837	23,243	2158,367	0	369,892	369,892	99,953	0	0	0	0	0	0	0
18:11:39	-253,686	2215,035	12,451	12,075	10,631	7,371	8,619	38	971,837	23,243	2158,424	0	369,892	369,892	99,953	0	0	0	0	0	0	0
18:11:39	-239,624	2212,638	12,353	12,173	10,622	7,346	8,594	38	971,837	23,243	2158,478	0	369,892	369,892	99,953	0	0	0	0	0	0	0
18:11:39	-217,7	2210,461	12,304	12,075	10,613	7,324	8,569	38	971,837	23,243	2158,53	0	369,892	369,892	99,953	0	0	0	0	0	0	0
18:11:39	-145,19	2209,009	12,304	12,026	10,604	7,309	8,544	38	971,837	23,243	2158,581	0	369,892	369,892	99,953	0	0	0	0	0	0	0
18:11:39	-259,936	2206,41	12,207	11,977	10,595	7,282	8,519	38	971,837	23,243	2158,629	0	369,892	369,892	99,953	0	0	0	0	0	0	0
18:11:39	-155,908	2204,851	12,207	12,026	10,586	7,266	8,495	38	971,837	23,243	2158,675	0	369,892	369,892	99,953	0	0	0	0	0	0	0
18:11:39	-97,973	2203,871	12,207	11,977	10,58	7,256	8,47	38	971,837	23,243	2158,72	0	369,892	369,892	99,953	0	0	0	0	0	0	0
18:11:39	-291,479	2200,956	12,06	11,88	10,572	7,226	8,446	38	971,837	23,243	2158,762	0	369,892	369,892	99,953	0	0	0	0	0	0	0
18:11:39	-166,625	2199,29	12,06	11,831	10,562	7,209	8,422	38	971,837	23,243	2158,803	0	369,892	369,892	99,953	0	0	0	0	0	0	0
18:11:39	-152,563	2197,765	12,06	11,88	10,554	7,193	8,398	38	971,837	23,243	2158,842	0	369,892	369,892	99,953	0	0	0	0	0	0	0
18:11:39	-149,536	2196,269	12,06	11,88	10,545	7,178	8,374	38	971,837	23,243	2158,879	0	369,892	369,892	99,953	0	0	0	0	0	0	0
18:11:39	-96,752	2195,302	12,06	11,831	10,54	7,168	8,35	38	971,837	23,243	2158,915	0	369,892	369,892	99,953	0	0	0	0	0	0	0
18:11:39	-179,467	2193,507	12,06	11,831	10,529	7,149	8,327	38	971,837	23,243	2158,95	0	369,892	369,892	99,953	0	0	0	0	0	0	0
18:11:39	-73,559	2192,771	12,158	11,88	10,52	7,141	8,303	38	971,837	23,243	2158,984	0	369,892	369,892	99,953	0	0	0	0	0	0	0
18:11:39	-167,529	2191,096	12,207	11,977	10,508	7,124	8,28	38	971,837	23,243	2159,016	0	369,892	369,892	99,953	0	0	0	0	0	0	0
18:11:39	-112,744	2189,969	12,207	11,977	10,502	7,113	8,257	38	971,837	23,243	2159,047	0	369,892	369,892	99,953	0	0	0	0	0	0	0
18:11:39	-207,934	2187,889	12,158	11,977	10,492	7,091	8,234	38	971,837	23,243	2159,076	0	369,892	369,892	99,953	0	0	0	0	0	0	0
18:11:39	-145,166	2186,438	12,158	11,977	10,484	7,076	8,212	38	971,837	23,243	2159,103	0	369,892	369,892	99,953	0	0	0	0	0	0	0
18:11:39	-187,622	2184,561	12,06	11,831	10,479	7,057	8,189	38	971,837	23,243	2159,128	0	369,892	369,892	99,953	0	0	0	0	0	0	0
18:11:39	-188,476	2182,677	12,011	11,831	10,47	7,037	8,167	38	971,837	23,243	2159,152	0	369,892	369,892	99,953	0	0	0	0	0	0	0
18:11:39	-216,943	2180,507	11,865	11,733	10,466	7,015	8,144	38	971,837	23,243	2159,173	0	369,892	369,892	99,953	0	0	0	0	0	0	0
18:11:39	-171,484	2178,792	11,767	11,684	10,461	6,997	8,121	38	971,837	23,243	2159,193	0	369,892	369,892	99,953	0	0	0	0	0	0	0
18:11:39	-232,592	2176,466	11,67	11,538	10,453	6,973	8,099	38	971,837	23,243	2159,211	0	369,892	369,892	99,953	0	0	0	0	0	0	0
18:11:39	-25,415	2176,212	11,767	11,635	10,447	6,971	8,077	38	971,837	23,243	2159,228	0	369,892	369,892	99,953	0	0	0	0	0	0	0
18:11:39	22,558	2176,438	11,963	11,684	10,438	6,973	8,055	38	971,837	23,243	2159,245	0	369,892	369,892	99,953	0	0	0	0	0	0	0
18:11:39	-139,697	2175,041	11,963	11,733	10,43	6,959	8,034	38	971,837	23,243	2159,261	0	369,892	369,892	99,953	0	0	0	0	0	0	0
18:11:39	-250	2172,541	11,865	11,684	10,421	6,933	8,012	32,7	970,407	23,243	2159,274	0	369,892	369,892	99,953	0	0	0	0	0	0	0
18:11:39	-4,15	2172,499	11,963	11,684	10,415	6,932	7,991	32,7	970,407	23,243	2159,287	0	369,892	369,892	99,953	0	0	0	0	0	0	0
18:11:39	-229,418	2170,205	11,865	11,635	10,407	6,909	7,97	32,7	970,407	23,243	2159,298	0	369,892	369,892	99,953	0	0	0	0	0	0	0
18:11:39	-171,411	2168,491	11,767	11,635	10,403	6,891	7,949	32,7	970,407	23,243	2159,307	0	369,892	369,892	99,953	0	0	0	0	0	0	0
18:11:39	-137,5	2167,116	11,767	11,635	10,395	6,877	7,928	32,7	970,407	23,243	2159,315	0	369,892	369,892	99,953	0	0	0	0	0	0	0
18:11:39	-131,591	2165,8	11,67	11,538	10,392	6,863	7,907	32,7	970,407	23,243	2159,321	0	369,892	369,892	99,953	0	0	0	0	0	0	0
18:11:39	-139,843	2164,402	11,67	11,489	10,385	6,849	7,886	32,7	970,407	23,243	2159,327	0	369,892	369,892	99,953	0	0	0	0	0	0	0
18:11:39	-139,648	2163,005	11,67	11,538	10,377	6,835	7,865	32,7	970,407	23,243	2159,33	0	369,892	369,892	99,953	0	0	0	0	0	0	0
18:11:39	-7,202	2162,933	11,767	11,538	10,371	6,834	7,845	32,7	970,407	23,243	2159,334	0	369,892	369,892	99,953	0	0	0	0	0	0	0
18:11:39	-70,483	2162,228	11,865	11,635	10,362	6,827	7,825	32,7	970,407	23,243	2159,337	0	369,892	369,892	99,953	0	0	0	0	0	0	0
18:11:39	-115,014	2161,078	11,865	11,635	10,355	6,815	7,805	32,7	970,407	23,243	2159,338	0	317,666	317,666	99,927	0	0	0	0	0	0	0
18:11:39	-287,915	2158,199	11,621	11,489	10,352	6,785	7,785	32,7	970,407	23,243	2158,199	0	317,666	317,666	99,927	0	0	0	0	0	0	0
18:11:39	-181,25	2156,387	11,425	11,294	10,352	6,766	7,765	32,7	970,407	23,243	2156,387	0	317,666	317,666	99,927	0	0	0	0	0	0	0
18:11:39	-154,199	2154,845	11,279	11,196	10,351	6,75	7,745	32,7	970,407	23,243	2154,845	0	317,666	317,666	99,927	0	0	0	0	0	0	0
18:11:39	-61,279	2154,232	11,279	11,098	10,347	6,744	7,726	32,7	970,407	23,243	2154,232	0	317,666	317,666	99,927	0	0	0	0	0	0	0
18:11:39	-170,092	2152,531	11,181	11,147	10,343	6,727	7,706	32,7	970,407	23,243	2152,531	0	317,666	317,666	99,927	0	0	0	0	0	0	0
18:11:39	10,107	2152,632	11,279	11,147	10,338	6,728	7,687	32,7	970,407	23,243	2152,531	0	317,666	317,666	99,927	0	0	0	0	0	0	0
18:11:39	-142,944	2151,203	11,279	11,098	10,33	6,713	7,668	32,7	970,407	23,243	2151,203	0	317,666	317,666	99,927	0	0	0	0	0	0	0
18:11:39	-51,367	2150,689	11,328	11,147	10,325	6,708	7,649	32,7	970,407	23,243	2150,689	0	317,666	317,666	99,927	0	0	0	0	0	0	0
18:11:39	-127,954	2149,409	11,328	11,147	10,317	6,694	7,63	32,7	970,407	23,243	2149,409	0	317,666	317,666	99,927	0	0	0	0	0	0	0
18:11:39	-80,615	2148,603	11,328	11,098	10,313	6,686	7,612	32,7	970,407	23,243	2148,603	0	317,666	317,666	99,927	0	0	0	0	0	0	0
18:11:39	-62,377	2147,979	11,279	11,147	10,312	6,68	7,594	32,7	970,407	23,243	2147,979	0	317,666	317,666	99,927	0	0	0	0	0	0	0
18:11:39	-106,665	2146,913	11,181	11,001	10,311	6,669	7,575	32,7	970,407	23,243	2146,913	0	317,666	317,666	99,927	0	0	0	0	0	0	0
18:11:39	-109,692	2145,816	11,132	10,952	10,307	6,657	7,557	32,7	970,407	23,243	2145,816	0	317,666	317,666	99,927	0	0	0	0	0	0	0
18:11:39	-63,354	2145,182	11,132	10,952	10,304	6,651	7,54	32,7	970,407	23,243	2145,182	0	317,666	317,666	99,927	0	0	0	0	0	0	0
18:11:39	-81,64	2144,366	11,132	10,952	10,299	6,642	7,522	32,7	970,407	23,243	2144,366	0	317,666	317,666	99,927	0	0	0	0	0	0	0
18:11:39	-106,518	2143,301	11,035	10,952	10,298	6,631	7,505	32,7	970,407	23,243	2143,301	0	317,666	317,666	99,927	0	0	0	0	0	0	0
18:11:39	-109,79	2142,203	10,986	10,952	10,294	6,62	7,487	32,7	970,407	23,243	2142,203	0	317,666	317,666	99,927	0	0	0	0	0	0	0
18:11:39	-45,239	2141,75	10,937	10,805	10,294	6,615	7,47	32,7	970,407	23,243	2141,75	0	317,666	317,666	99,927	0	0	0	0	0	0	0
18:11:39	-65,454	2141,096	10,937	10,805	10,291	6,609	7,453	32,7	970,407	23,243	2141,096	0	317,666	317,666	99,927	0	0	0	0	0	0	0
18:11:39	-33,251	2140,763	10,937	10,805	10,289	6,605	7,437	32,7	970,407	23,243	2140,763	0	317,666	317,666	99,927	0	0	0	0	0	0	0
18:11:39	-49,438	2140,269	10,937	10,805	10,286	6,6	7,42	32,7	970,407	23,243	2140,269	0	317,666	317,666	99,927	0	0	0	0	0	0	0
18:11:39	-32,202	2139,947	10,937	10,805	10,284	6,597	7,404	32,7	970,407	23,243	2139,947	0	317,666	317,666	99,927	0	0	0	0	0	0	0
18:11:39	-154,833	2138,399	10,84	10,757	10,281	6,581	7,388	32,7	970,407	23,243	2138,399	0	317,666	317,666	99,927	0	0	0	0	0	0	0
18:11:39	-66,674	2137,732	10,84	10,757	10,277	6,574	7,372	32,7	970,407	23,243	2137,732	0	317,666	317,666	99,927	0	0	0	0	0	0	0
18:11:39	53,979	2138,272	10,986	10,854	10,272	6,58	7,356	32,7	970,407	23,243	2137,732	0	317,666	317,666	99,927	0	0	0	0	0	0	0
18:11:39	-82,714	2137,444	10,986	10,854	10,267	6,571	7,341	32,7	970,407	23,243	2137,444	0	317,666	317,666	99,927	0	0	0	0	0	0	0
18:11:39	-14,941	2137,295	10,986	10,854	10,267	6,57	7,326	32,7	970,407	23,243	2137,295	0	317,666	317,666	99,927	0	0	0	0	0	0	0
18:11:39	-51,586	2136,779	10,986	10,952	10,264	6,564	7,311	32,7	970,407	23,243	2136,779	0	317,666	317,666	99,927	0	0	0	0	0	0	0
18:11:39	-150,512	2135,274	10,84	10,757	10,263	6,549	7,296	32,7	970,407	23,243	2135,274	0	317,666	317,666	99,927	0	0	0	0	0	0	0
18:11:39	0	2135,274	10,84	10,757	10,263	6,549	7,281	32,7	970,407	23,243	2135,274	0	317,666	317,666	99,927	0	0	0	0	0	0	0
18:11:39	-204,345	2133,231	10,693	10,659	10,259	6,528	7,267	32,7	970,407	23,243	2133,231	0	317,666	317,666	99,927	0	0	0	0	0	0	0
18:11:39	-14,941	2133,081	10,693	10,659	10,258	6,526	7,252	32,7	970,407	23,243	2133,081	0	317,666	317,666	99,927	0	0	0	0	0	0	0
18:11:39	-45,19	2132,629	10,644	10,61	10,258	6,521	7,238	32,7	970,407	23,243	2132,629	0	317,666	317,666	99,927	0	0	0	0	0	0	0
18:11:39	-144,165	2131,188	10,547	10,512	10,255	6,507	7,223	32,7	970,407	23,243	2131,188	0	317,666	317,666	99,927	0	0	0	0	0	0	0
18:11:39	7,666	2131,264	10,644	10,512	10,25	6,507	7,209	32,7	970,407	23,243	2131,188	0	317,666	317,666	99,927	0	0	0	0	0	0	0
18:11:40	-13,916	2131,125	10,644	10,61	10,249	6,506	7,196	32,7	970,407	23,243	2131,125	0	317,666	317,666	99,927	0	0	0	0	0	0	0
18:11:40	-24,658	2130,879	10,693	10,659	10,245	6,503	7,182	32,7	970,407	23,243	2130,879	0	317,666	317,666	99,927	0	0	0	0	0	0	0
18:11:40	-59,033	2130,288	10,644	10,659	10,245	6,497	7,169	32,7	970,407	23,243	2130,288	0	317,666	317,666	99,927	0	0	0	0	0	0	0
18:11:40	-68,798	2129,6	10,644	10,61	10,241	6,49	7,155	32,7	970,407	23,243	2129,6	0	317,666	317,666	99,927	0	0	0	0	0	0	0
18:11:40	-54,711	2129,053	10,644	10,61	10,238	6,485	7,142	32,7	970,407	23,243	2129,053	0	317,666	317,666	99,927	0	0	0	0	0	0	0
18:11:40	-14,941	2128,904	10,644	10,659	10,237	6,483	7,129	32,7	970,407	23,243	2128,904	0	317,666	317,666	99,927	0	0	0	0	0	0	0
18:11:40	-14,086	2128,763	10,644	10,659	10,236	6,482	7,117	32,7	970,407	23,243	2128,763	0	317,666	317,666	99,927	0	0	0	0	0	0	0
18:11:40	0	2128,763	10,644	10,512	10,236	6,482	7,104	32,7	970,407	23,243	2128,763	0	317,666	317,666	99,927	0	0	0	0	0	0	0
18:11:40	-146,044	2127,302	10,547	10,512	10,233	6,467	7,092	32,7	970,407	23,243	2127,302	0	317,666	317,666	99,927	0	0	0	0	0	0	0
18:11:40	-59,057	2126,712	10,498	10,464	10,232	6,46	7,079	32,7	970,407	23,243	2126,712	0	317,666	317,666	99,927	0	0	0	0	0	0	0
18:11:40	0	2126,712	10,498	10,464	10,232	6,46	7,067	32,7	970,407	23,243	2126,712	0	317,666	317,666	99,927	0	0	0	0	0	0	0
18:11:40	-45,117	2126,261	10,449	10,415	10,232	6,456	7,055	32,7	970,407	23,243	2126,261	0	317,666	317,666	99,927	0	0	0	0	0	0	0
18:11:40	-90,283	2125,358	10,351	10,415	10,232	6,446	7,043	32,7	970,407	23,243	2125,358	0	317,666	317,666	99,927	0	0	0	0	0	0	0
18:11:40	76,22	2126,12	10,449	10,415	10,231	6,454	7,032	32,7	970,407	23,243	2125,358	0	317,666	317,666	99,927	0	0	0	0	0	0	0
18:11:40	-10,62	2126,014	10,498	10,464	10,228	6,453	7,02	32,7	970,407	23,243	2125,359	0	317,666	317,666	99,927	0	0	0	0	0	0	0
18:11:40	-14,062	2125,873	10,498	10,415	10,227	6,452	7,009	32,7	970,407	23,243	2125,359	0	317,666	317,666	99,927	0	0	0	0	0	0	0
18:11:40	45,117	2126,324	10,547	10,415	10,227	6,456	6,998	32,7	970,407	23,243	2125,36	0	317,666	317,666	99,927	0	0	0	0	0	0	0
18:11:40	-70,703	2125,617	10,547	10,464	10,223	6,449	6,988	32,7	970,407	23,243	2125,36	0	317,666	317,666	99,927	0	0	0	0	0	0	0
18:11:40	-14,062	2125,477	10,547	10,415	10,222	6,448	6,977	32,7	970,407	23,243	2125,361	0	317,666	317,666	99,927	0	0	0	0	0	0	0
18:11:40	64,526	2126,122	10,693	10,512	10,218	6,454	6,967	32,7	970,407	23,243	2125,361	0	317,666	317,666	99,927	0	0	0	0	0	0	0
18:11:40	19,555	2126,317	10,791	10,61	10,214	6,456	6,957	32,7	970,407	23,243	2125,362	0	317,666	317,666	99,927	0	0	0	0	0	0	0
18:11:40	-14,062	2126,177	10,791	10,659	10,214	6,455	6,947	32,7	970,407	23,243	2125,363	0	317,666	317,666	99,927	0	0	0	0	0	0	0
18:11:40	-135,4	2124,823	10,644	10,61	10,214	6,441	6,937	32,7	970,407	23,243	2124,823	0	317,666	317,666	99,927	0	0	0	0	0	0	0
18:11:40	45,117	2125,274	10,693	10,512	10,214	6,446	6,927	32,7	970,407	23,243	2124,823	0	317,666	317,666	99,927	0	0	0	0	0	0	0
18:11:40	-117,089	2124,103	10,644	10,512	10,21	6,434	6,918	32,7	970,407	23,243	2124,103	0	317,666	317,666	99,927	0	0	0	0	0	0	0
18:11:40	0	2124,103	10,644	10,512	10,21	6,434	6,908	32,7	970,407	23,243	2124,103	0	317,666	317,666	99,927	0	0	0	0	0	0	0
18:11:40	0	2124,103	10,644	10,464	10,21	6,434	6,899	32,7	970,407	23,243	2124,103	0	317,666	317,666	99,927	0	0	0	0	0	0	0
18:11:40	-148,217	2122,621	10,498	10,415	10,209	6,418	6,889	32,7	970,407	23,243	2122,621	0	317,666	317,666	99,927	0	0	0	0	0	0	0
18:11:40	12,841	2122,749	10,498	10,415	10,21	6,42	6,88	32,7	970,407	23,243	2122,621	0	317,666	317,666	99,927	0	0	0	0	0	0	0
18:11:40	-12,841	2122,621	10,498	10,415	10,209	6,418	6,871	32,7	970,407	23,243	2122,621	0	317,666	317,666	99,927	0	0	0	0	0	0	0
18:11:40	0	2122,621	10,498	10,415	10,209	6,418	6,862	32,7	970,407	23,243	2122,621	0	317,666	317,666	99,927	0	0	0	0	0	0	0
18:11:40	-59,106	2122,03	10,498	10,317	10,205	6,412	6,853	32,7	970,407	23,243	2122,03	0	317,666	317,666	99,927	0	0	0	0	0	0	0
18:11:40	-57,934	2121,451	10,449	10,415	10,205	6,406	6,845	32,7	970,407	23,243	2121,451	0	317,666	317,666	99,927	0	0	0	0	0	0	0
18:11:40	0	2121,451	10,449	10,268	10,205	6,406	6,836	32,7	970,407	23,243	2121,451	0	317,666	317,666	99,927	0	0	0	0	0	0	0
18:11:40	0	2121,451	10,449	10,268	10,205	6,406	6,828	32,7	970,407	23,243	2121,451	0	317,666	317,666	99,927	0	0	0	0	0	0	0
18:11:40	-90,209	2120,548	10,351	10,268	10,205	6,397	6,819	32,7	970,407	23,243	2120,548	0	317,666	317,666	99,927	0	0	0	0	0	0	0
18:11:40	17,211	2120,721	10,449	10,415	10,201	6,399	6,811	32,7	970,407	23,243	2120,549	0	317,666	317,666	99,927	0	0	0	0	0	0	0
18:11:40	-13,891	2120,582	10,449	10,415	10,2	6,397	6,803	32,7	970,407	23,243	2120,549	0	317,666	317,666	99,927	0	0	0	0	0	0	0
18:11:40	18,286	2120,765	10,547	10,464	10,196	6,399	6,795	32,7	970,407	23,243	2120,549	0	317,666	317,666	99,927	0	0	0	0	0	0	0
18:11:40	-14,086	2120,624	10,547	10,464	10,195	6,398	6,787	32,7	970,407	23,243	2120,549	0	317,666	317,666	99,927	0	0	0	0	0	0	0
18:11:40	18,432	2120,808	10,644	10,512	10,191	6,4	6,78	32,7	970,407	23,243	2120,549	0	317,666	317,666	99,927	0	0	0	0	0	0	0
18:11:40	-90,185	2119,906	10,547	10,512	10,191	6,39	6,772	32,7	970,407	23,243	2119,906	0	317,666	317,666	99,927	0	0	0	0	0	0	0
18:11:40	15,966	2120,066	10,644	10,512	10,187	6,392	6,764	32,7	970,407	23,243	2119,906	0	317,666	317,666	99,927	0	0	0	0	0	0	0
18:11:40	-12,817	2119,938	10,644	10,512	10,186	6,391	6,757	32,7	970,407	23,243	2119,906	0	317,666	317,666	99,927	0	0	0	0	0	0	0
18:11:40	-77,368	2119,164	10,547	10,415	10,187	6,383	6,75	32,7	970,407	23,243	2119,164	0	317,666	317,666	99,927	0	0	0	0	0	0	0
18:11:40	-57,934	2118,585	10,498	10,415	10,186	6,377	6,742	32,7	970,407	23,243	2118,585	0	317,666	317,666	99,927	0	0	0	0	0	0	0
18:11:40	-45,092	2118,134	10,449	10,317	10,186	6,372	6,735	32,7	970,407	23,243	2118,134	0	317,666	317,666	99,927	0	0	0	0	0	0	0
18:11:40	45,092	2118,585	10,498	10,317	10,186	6,377	6,728	32,7	970,407	23,243	2118,134	0	317,666	317,666	99,927	0	0	0	0	0	0	0
18:11:40	-27,88	2118,306	10,547	10,464	10,182	6,374	6,721	32,7	970,407	23,243	2118,134	0	317,666	317,666	99,927	0	0	0	0	0	0	0
18:11:40	-119,14	2117,114	10,498	10,415	10,177	6,362	6,714	32,7	970,407	23,243	2117,114	0	317,666	317,666	99,927	0	0	0	0	0	0	0
18:11:40	122,412	2118,338	10,644	10,512	10,177	6,374	6,707	32,7	970,407	23,243	2117,116	0	317,666	317,666	99,927	0	0	0	0	0	0	0
18:11:40	-74,047	2117,598	10,644	10,512	10,173	6,366	6,701	32,7	970,407	23,243	2117,116	0	317,666	317,666	99,927	0	0	0	0	0	0	0
18:11:40	-135,278	2116,245	10,498	10,464	10,173	6,353	6,694	32,7	970,407	23,243	2116,245	0	317,666	317,666	99,927	0	0	0	0	0	0	0
18:11:40	0	2116,245	10,498	10,268	10,173	6,353	6,687	32,7	970,407	23,243	2116,245	0	317,666	317,666	99,927	0	0	0	0	0	0	0
18:11:40	-135,229	2114,893	10,351	10,268	10,173	6,339	6,68	25,5	972,217	23,243	2114,893	0	317,666	317,666	99,927	0	0	0	0	0	0	0
18:11:40	85,961	2115,753	10,449	10,268	10,173	6,347	6,674	25,5	972,217	23,243	2114,894	0	317,666	317,666	99,927	0	0	0	0	0	0	0
18:11:40	-103,149	2114,721	10,351	10,219	10,172	6,337	6,667	25,5	972,217	23,243	2114,721	0	317,666	317,666	99,927	0	0	0	0	0	0	0
18:11:40	90,087	2115,622	10,449	10,415	10,172	6,346	6,661	25,5	972,217	23,243	2114,722	0	317,666	317,666	99,927	0	0	0	0	0	0	0
18:11:40	-75,073	2114,871	10,449	10,268	10,168	6,338	6,655	25,5	972,217	23,243	2114,722	0	317,666	317,666	99,927	0	0	0	0	0	0	0
18:11:40	-135,131	2113,52	10,302	10,073	10,168	6,324	6,648	25,5	972,217	23,243	2113,52	0	317,666	317,666	99,927	0	0	0	0	0	0	0
18:11:40	60,034	2114,12	10,449	10,317	10,163	6,331	6,642	25,5	972,217	23,243	2113,52	0	317,666	317,666	99,927	0	0	0	0	0	0	0
18:11:40	-88,11	2113,239	10,449	10,317	10,158	6,322	6,636	25,5	972,217	23,243	2113,239	0	317,666	317,666	99,927	0	0	0	0	0	0	0
18:11:40	33,276	2113,572	10,498	10,268	10,158	6,325	6,63	25,5	972,217	23,243	2113,239	0	317,666	317,666	99,927	0	0	0	0	0	0	0
18:11:40	-76,147	2112,81	10,498	10,415	10,153	6,317	6,623	25,5	972,217	23,243	2112,81	0	317,666	317,666	99,927	0	0	0	0	0	0	0
18:11:40	-135,131	2111,459	10,351	10,219	10,153	6,303	6,617	25,5	972,217	23,243	2111,459	0	248,867	248,867	99,848	0	0	0	0	0	0	0
18:11:40	90,087	2112,36	10,449	10,317	10,153	6,312	6,611	25,5	972,217	23,243	2111,46	0	248,867	248,867	99,848	0	0	0	0	0	0	0
18:11:40	-101,879	2111,341	10,351	10,415	10,153	6,302	6,605	25,5	972,217	23,243	2111,341	0	248,867	248,867	99,848	0	0	0	0	0	0	0
18:11:40	-244,482	2108,896	10,156	10,073	10,149	6,277	6,599	25,5	972,217	23,243	2108,896	0	248,867	248,867	99,848	0	0	0	0	0	0	0
18:11:40	33,081	2109,227	10,205	10,073	10,148	6,28	6,592	25,5	972,217	23,243	2108,897	0	248,867	248,867	99,848	0	0	0	0	0	0	0
18:11:40	57,885	2109,806	10,351	10,268	10,144	6,286	6,586	25,5	972,217	23,243	2108,897	0	248,867	248,867	99,848	0	0	0	0	0	0	0
18:11:40	-10,742	2109,699	10,351	10,317	10,143	6,285	6,581	25,5	972,217	23,243	2108,898	0	248,867	248,867	99,848	0	0	0	0	0	0	0
18:11:40	-121,166	2108,487	10,302	10,122	10,139	6,273	6,575	25,5	972,217	23,243	2108,487	0	248,867	248,867	99,848	0	0	0	0	0	0	0
18:11:40	-158,764	2106,899	10,205	10,219	10,135	6,256	6,568	25,5	972,217	23,243	2106,899	0	248,867	248,867	99,848	0	0	0	0	0	0	0
18:11:40	79,296	2107,692	10,302	10,219	10,134	6,264	6,562	25,5	972,217	23,243	2106,9	0	248,867	248,867	99,848	0	0	0	0	0	0	0
18:11:40	-157,739	2106,115	10,205	10,073	10,131	6,248	6,556	25,5	972,217	23,243	2106,115	0	248,867	248,867	99,848	0	0	0	0	0	0	0
18:11:40	-10,717	2106,008	10,205	10,219	10,13	6,247	6,55	25,5	972,217	23,243	2106,008	0	248,867	248,867	99,848	0	0	0	0	0	0	0
18:11:40	-9,667	2105,911	10,205	10,219	10,129	6,246	6,544	25,5	972,217	23,243	2105,911	0	248,867	248,867	99,848	0	0	0	0	0	0	0
18:11:40	10,717	2106,018	10,302	10,219	10,125	6,247	6,538	25,5	972,217	23,243	2105,911	0	248,867	248,867	99,848	0	0	0	0	0	0	0
18:11:40	-134,985	2104,668	10,156	9,975	10,125	6,233	6,532	25,5	972,217	23,243	2104,668	0	248,867	248,867	99,848	0	0	0	0	0	0	0
18:11:40	-77,368	2103,895	10,156	9,975	10,12	6,225	6,526	25,5	972,217	23,243	2103,895	0	248,867	248,867	99,848	0	0	0	0	0	0	0
18:11:40	0	2103,895	10,156	10,219	10,12	6,225	6,52	25,5	972,217	23,243	2103,895	0	248,867	248,867	99,848	0	0	0	0	0	0	0
18:11:40	-169,287	2102,202	10,058	10,073	10,116	6,208	6,514	25,5	972,217	23,243	2102,202	0	248,867	248,867	99,848	0	0	0	0	0	0	0
18:11:40	-78,393	2101,418	10,058	9,878	10,112	6,2	6,508	25,5	972,217	23,243	2101,418	0	248,867	248,867	99,848	0	0	0	0	0	0	0
18:11:40	0	2101,418	10,058	9,975	10,112	6,2	6,502	25,5	972,217	23,243	2101,418	0	248,867	248,867	99,848	0	0	0	0	0	0	0
18:11:40	-80,517	2100,613	10,058	9,975	10,107	6,191	6,496	25,5	972,217	23,243	2100,613	0	248,867	248,867	99,848	0	0	0	0	0	0	0
18:11:40	-44,995	2100,163	10,009	9,926	10,107	6,187	6,49	25,5	972,217	23,243	2100,163	0	248,867	248,867	99,848	0	0	0	0	0	0	0
18:11:40	-35,327	2099,809	10,058	10,073	10,102	6,183	6,484	25,5	972,217	23,243	2099,809	0	248,867	248,867	99,848	0	0	0	0	0	0	0
18:11:40	-8,642	2099,723	10,058	9,926	10,102	6,182	6,478	25,5	972,217	23,243	2099,723	0	248,867	248,867	99,848	0	0	0	0	0	0	0
18:11:40	-125,463	2098,468	10,009	9,731	10,097	6,169	6,472	25,5	972,217	23,243	2098,468	0	248,867	248,867	99,848	0	0	0	0	0	0	0
18:11:40	188,232	2100,351	10,302	10,268	10,093	6,189	6,466	25,5	972,217	23,243	2098,47	0	248,867	248,867	99,848	0	0	0	0	0	0	0
18:11:40	-36,596	2099,985	10,351	10,268	10,088	6,185	6,461	25,5	972,217	23,243	2098,472	0	248,867	248,867	99,848	0	0	0	0	0	0	0
18:11:40	-117,968	2098,805	10,302	10,219	10,084	6,173	6,455	25,5	972,217	23,243	2098,472	0	248,867	248,867	99,848	0	0	0	0	0	0	0
18:11:40	-233,422	2096,471	10,058	9,926	10,083	6,149	6,449	25,5	972,217	23,243	2096,471	0	248,867	248,867	99,848	0	0	0	0	0	0	0
18:11:40	-9,667	2096,374	10,058	9,926	10,083	6,148	6,443	25,5	972,217	23,243	2096,374	0	248,867	248,867	99,848	0	0	0	0	0	0	0
18:11:40	18,017	2096,554	10,156	10,122	10,079	6,15	6,438	25,5	972,217	23,243	2096,374	0	248,867	248,867	99,848	0	0	0	0	0	0	0
18:11:40	-134,863	2095,206	10,009	9,878	10,079	6,136	6,432	25,5	972,217	23,243	2095,206	0	248,867	248,867	99,848	0	0	0	0	0	0	0
18:11:40	-179,76	2093,408	9,814	9,585	10,079	6,117	6,425	25,5	972,217	23,243	2093,408	0	248,867	248,867	99,848	0	0	0	0	0	0	0
18:11:40	-83,666	2092,571	9,814	9,585	10,074	6,108	6,419	25,5	972,217	23,243	2092,571	0	248,867	248,867	99,848	0	0	0	0	0	0	0
18:11:40	-37,67	2092,195	9,863	9,731	10,069	6,105	6,413	25,5	972,217	23,243	2092,195	0	248,867	248,867	99,848	0	0	0	0	0	0	0
18:11:40	52,148	2092,716	10,009	9,926	10,065	6,11	6,407	25,5	972,217	23,243	2092,195	0	248,867	248,867	99,848	0	0	0	0	0	0	0
18:11:40	37,548	2093,092	10,058	9,975	10,064	6,114	6,401	25,5	972,217	23,243	2092,196	0	248,867	248,867	99,848	0	0	0	0	0	0	0
18:11:41	-75,024	2092,341	10,058	9,975	10,06	6,106	6,396	25,5	972,217	23,243	2092,196	0	248,867	248,867	99,848	0	0	0	0	0	0	0
18:11:41	-172,534	2090,616	9,961	9,878	10,055	6,088	6,39	25,5	972,217	23,243	2090,616	0	248,867	248,867	99,848	0	0	0	0	0	0	0
18:11:41	37,402	2090,99	10,009	9,975	10,055	6,092	6,384	25,5	972,217	23,243	2090,617	0	248,867	248,867	99,848	0	0	0	0	0	0	0
18:11:41	-77,343	2090,217	10,009	9,926	10,05	6,084	6,378	25,5	972,217	23,243	2090,217	0	248,867	248,867	99,848	0	0	0	0	0	0	0
18:11:41	-218,457	2088,032	9,863	9,731	10,046	6,062	6,372	25,5	972,217	23,243	2088,032	0	248,867	248,867	99,848	0	0	0	0	0	0	0
18:11:41	0	2088,032	9,863	9,731	10,046	6,062	6,366	25,5	972,217	23,243	2088,032	0	248,867	248,867	99,848	0	0	0	0	0	0	0
18:11:41	50,024	2088,532	10,009	9,731	10,041	6,067	6,36	25,5	972,217	23,243	2088,033	0	248,867	248,867	99,848	0	0	0	0	0	0	0
18:11:41	0	2088,532	10,009	9,878	10,041	6,067	6,354	25,5	972,217	23,243	2088,033	0	248,867	248,867	99,848	0	0	0	0	0	0	0
18:11:41	-134,716	2087,185	9,863	9,633	10,041	6,053	6,348	25,5	972,217	23,243	2087,185	0	248,867	248,867	99,848	0	0	0	0	0	0	0
18:11:41	89,794	2088,083	9,961	9,878	10,041	6,062	6,342	25,5	972,217	23,243	2087,186	0	248,867	248,867	99,848	0	0	0	0	0	0	0
18:11:41	-224,487	2085,838	9,716	9,585	10,041	6,039	6,337	25,5	972,217	23,243	2085,838	0	248,867	248,867	99,848	0	0	0	0	0	0	0
18:11:41	-128,564	2084,553	9,668	9,389	10,036	6,026	6,33	25,5	972,217	23,243	2084,553	0	248,867	248,867	99,848	0	0	0	0	0	0	0
18:11:41	179,614	2086,349	9,863	9,731	10,036	6,044	6,325	25,5	972,217	23,243	2084,554	0	248,867	248,867	99,848	0	0	0	0	0	0	0
18:11:41	6,127	2086,41	9,961	9,78	10,031	6,045	6,319	25,5	972,217	23,243	2084,556	0	248,867	248,867	99,848	0	0	0	0	0	0	0
18:11:41	44,921	2086,859	10,009	9,78	10,031	6,05	6,314	25,5	972,217	23,243	2084,558	0	248,867	248,867	99,848	0	0	0	0	0	0	0
18:11:41	-124,389	2085,615	9,961	9,731	10,027	6,037	6,309	25,5	972,217	23,243	2084,559	0	248,867	248,867	99,848	0	0	0	0	0	0	0
18:11:41	-89,794	2084,717	9,863	9,633	10,027	6,028	6,303	25,5	972,217	23,243	2084,56	0	248,867	248,867	99,848	0	0	0	0	0	0	0
18:11:41	83,496	2085,552	9,961	9,975	10,026	6,036	6,298	25,5	972,217	23,243	2084,561	0	248,867	248,867	99,848	0	0	0	0	0	0	0
18:11:41	-78,417	2084,768	9,961	9,878	10,022	6,028	6,293	25,5	972,217	23,243	2084,561	0	248,867	248,867	99,848	0	0	0	0	0	0	0
18:11:41	-134,667	2083,421	9,814	9,633	10,022	6,014	6,287	25,5	972,217	23,243	2083,421	0	248,867	248,867	99,848	0	0	0	0	0	0	0
18:11:41	38,574	2083,807	9,863	9,78	10,022	6,018	6,282	25,5	972,217	23,243	2083,422	0	248,867	248,867	99,848	0	0	0	0	0	0	0
18:11:41	56,25	2084,37	10,009	9,975	10,017	6,024	6,277	25,5	972,217	23,243	2083,423	0	248,867	248,867	99,848	0	0	0	0	0	0	0
18:11:41	-44,873	2083,921	9,961	9,878	10,017	6,019	6,272	25,5	972,217	23,243	2083,423	0	248,867	248,867	99,848	0	0	0	0	0	0	0
18:11:41	-85,791	2083,063	9,961	9,731	10,012	6,01	6,267	25,5	972,217	23,243	2083,063	0	248,867	248,867	99,848	0	0	0	0	0	0	0
18:11:41	0	2083,063	9,961	9,878	10,012	6,01	6,262	25,5	972,217	23,243	2083,063	0	248,867	248,867	99,848	0	0	0	0	0	0	0
18:11:41	-89,77	2082,165	9,863	9,878	10,012	6,001	6,256	25,5	972,217	23,243	2082,165	0	248,867	248,867	99,848	0	0	0	0	0	0	0
18:11:41	-134,643	2080,819	9,716	9,633	10,012	5,987	6,251	25,5	972,217	23,243	2080,819	0	248,867	248,867	99,848	0	0	0	0	0	0	0
18:11:41	0	2080,819	9,716	9,633	10,012	5,987	6,246	25,5	972,217	23,243	2080,819	0	248,867	248,867	99,848	0	0	0	0	0	0	0
18:11:41	89,794	2081,717	9,814	9,731	10,012	5,997	6,241	25,5	972,217	23,243	2080,82	0	248,867	248,867	99,848	0	0	0	0	0	0	0
18:11:41	44,848	2082,165	9,863	9,78	10,012	6,001	6,236	25,5	972,217	23,243	2080,821	0	248,867	248,867	99,848	0	0	0	0	0	0	0
18:11:41	89,77	2083,063	9,961	9,926	10,012	6,01	6,232	25,5	972,217	23,243	2080,824	0	248,867	248,867	99,848	0	0	0	0	0	0	0
18:11:41	-134,619	2081,717	9,814	9,633	10,012	5,997	6,227	25,5	972,217	23,243	2080,825	0	248,867	248,867	99,848	0	0	0	0	0	0	0
18:11:41	-89,794	2080,819	9,716	9,633	10,012	5,987	6,223	25,5	972,217	23,243	2080,819	0	248,867	248,867	99,848	0	0	0	0	0	0	0
18:11:41	0	2080,819	9,716	9,585	10,012	5,987	6,218	25,5	972,217	23,243	2080,819	0	248,867	248,867	99,848	0	0	0	0	0	0	0
18:11:41	144,946	2082,268	9,961	9,878	10,008	6,002	6,214	25,5	972,217	23,243	2080,82	0	248,867	248,867	99,848	0	0	0	0	0	0	0
18:11:41	84,326	2083,112	10,058	10,073	10,007	6,011	6,21	25,5	972,217	23,243	2080,823	0	248,867	248,867	99,848	0	0	0	0	0	0	0
18:11:41	-89,77	2082,214	9,961	9,78	10,007	6,002	6,206	25,5	972,217	23,243	2080,824	0	248,867	248,867	99,848	0	0	0	0	0	0	0
18:11:41	95,214	2083,166	10,058	9,975	10,008	6,012	6,202	25,5	972,217	23,243	2080,826	0	248,867	248,867	99,848	0	0	0	0	0	0	0
18:11:41	-179,516	2081,371	9,863	9,78	10,008	5,993	6,198	25,5	972,217	23,243	2080,827	0	248,867	248,867	99,848	0	0	0	0	0	0	0
18:11:41	-55,2	2080,819	9,716	9,633	10,012	5,987	6,194	25,5	972,217	23,243	2080,819	0	248,867	248,867	99,848	0	0	0	0	0	0	0
18:11:41	134,643	2082,165	9,863	9,78	10,012	6,001	6,19	25,5	972,217	23,243	2080,82	0	248,867	248,867	99,848	0	0	0	0	0	0	0
18:11:41	89,77	2083,063	9,961	9,878	10,012	6,01	6,186	25,5	972,217	23,243	2080,822	0	248,867	248,867	99,848	0	0	0	0	0	0	0
18:11:41	-89,77	2082,165	9,863	9,878	10,012	6,001	6,183	25,5	972,217	23,243	2080,824	0	248,867	248,867	99,848	0	0	0	0	0	0	0
18:11:41	89,77	2083,063	9,961	9,926	10,012	6,01	6,179	25,5	972,217	23,243	2080,826	0	248,867	248,867	99,848	0	0	0	0	0	0	0
18:11:41	0	2083,063	9,961	9,926	10,012	6,01	6,176	25,5	972,217	23,243	2080,828	0	248,867	248,867	99,848	0	0	0	0	0	0	0
18:11:41	0	2083,063	9,961	9,78	10,012	6,01	6,173	25,5	972,217	23,243	2080,83	0	248,867	248,867	99,848	0	0	0	0	0	0	0
18:11:41	0	2083,063	9,961	9,878	10,012	6,01	6,17	25,5	972,217	23,243	2080,833	0	248,867	248,867	99,848	0	0	0	0	0	0	0
18:11:41	44,897	2083,512	10,009	9,926	10,012	6,015	6,167	25,5	972,217	23,243	2080,835	0	248,867	248,867	99,848	0	0	0	0	0	0	0
18:11:41	-44,897	2083,063	9,961	9,878	10,012	6,01	6,164	25,5	972,217	23,243	2080,837	0	248,867	248,867	99,848	0	0	0	0	0	0	0
18:11:41	44,897	2083,512	10,009	9,926	10,012	6,015	6,161	25,5	972,217	23,243	2080,84	0	248,867	248,867	99,848	0	0	0	0	0	0	0
18:11:41	0	2083,512	10,009	9,926	10,012	6,015	6,158	25,5	972,217	23,243	2080,843	0	248,867	248,867	99,848	0	0	0	0	0	0	0
18:11:41	0	2083,512	10,009	9,926	10,012	6,015	6,155	25,5	972,217	23,243	2080,846	0	248,867	248,867	99,848	0	0	0	0	0	0	0
18:11:41	0	2083,512	10,009	9,926	10,012	6,015	6,152	25,5	972,217	23,243	2080,848	0	248,867	248,867	99,848	0	0	0	0	0	0	0
18:11:41	0	2083,512	10,009	9,975	10,012	6,015	6,15	24,1	972,217	23,243	2080,851	0	248,867	248,867	99,848	0	0	0	0	0	0	0
18:11:41	-44,897	2083,063	9,961	9,926	10,012	6,01	6,147	24,1	972,217	23,243	2080,853	0	248,867	248,867	99,848	0	0	0	0	0	0	0
18:11:41	89,77	2083,961	10,058	9,975	10,012	6,02	6,144	24,1	972,217	23,243	2080,856	0	248,867	248,867	99,848	0	0	0	0	0	0	0
18:11:41	-44,873	2083,512	10,009	9,878	10,012	6,015	6,142	24,1	972,217	23,243	2080,859	0	248,867	248,867	99,848	0	0	0	0	0	0	0
18:11:41	0	2083,512	10,009	9,78	10,012	6,015	6,139	24,1	972,217	23,243	2080,862	0	248,867	248,867	99,848	0	0	0	0	0	0	0
18:11:41	-44,897	2083,063	9,961	9,78	10,012	6,01	6,137	24,1	972,217	23,243	2080,864	0	248,867	248,867	99,848	0	0	0	0	0	0	0
18:11:41	-89,77	2082,165	9,863	9,633	10,012	6,001	6,134	24,1	972,217	23,243	2080,865	0	248,867	248,867	99,848	0	0	0	0	0	0	0
18:11:41	134,667	2083,512	10,009	9,926	10,012	6,015	6,132	24,1	972,217	23,243	2080,868	0	248,867	248,867	99,848	0	0	0	0	0	0	0
18:11:41	-179,516	2081,717	9,814	9,731	10,012	5,997	6,129	24,1	972,217	23,243	2080,868	0	248,867	248,867	99,848	0	0	0	0	0	0	0
18:11:41	134,619	2083,063	9,961	9,878	10,012	6,01	6,127	24,1	972,217	23,243	2080,871	0	248,867	248,867	99,848	0	0	0	0	0	0	0
18:11:41	-89,77	2082,165	9,863	9,78	10,012	6,001	6,124	24,1	972,217	23,243	2080,872	0	234,746	234,746	99,819	0	0	0	0	0	0	0
18:11:41	89,77	2083,063	9,961	9,78	10,012	6,01	6,122	24,1	972,217	23,243	2080,874	0	234,746	234,746	99,819	0	0	0	0	0	0	0
18:11:41	0	2083,063	9,961	9,78	10,012	6,01	6,12	24,1	972,217	23,243	2080,876	0	234,746	234,746	99,819	0	0	0	0	0	0	0
18:11:41	-89,77	2082,165	9,863	9,78	10,012	6,001	6,118	24,1	972,217	23,243	2080,877	0	234,746	234,746	99,819	0	0	0	0	0	0	0
18:11:41	89,77	2083,063	9,961	9,78	10,012	6,01	6,116	24,1	972,217	23,243	2080,88	0	234,746	234,746	99,819	0	0	0	0	0	0	0
18:11:41	44,897	2083,512	10,009	9,878	10,012	6,015	6,114	24,1	972,217	23,243	2080,882	0	234,746	234,746	99,819	0	0	0	0	0	0	0
18:11:41	0	2083,512	10,009	9,78	10,012	6,015	6,112	24,1	972,217	23,243	2080,885	0	234,746	234,746	99,819	0	0	0	0	0	0	0
18:11:41	0	2083,512	10,009	9,878	10,012	6,015	6,11	24,1	972,217	23,243	2080,888	0	234,746	234,746	99,819	0	0	0	0	0	0	0
18:11:41	-44,897	2083,063	9,961	9,78	10,012	6,01	6,108	24,1	972,217	23,243	2080,89	0	234,746	234,746	99,819	0	0	0	0	0	0	0
18:11:41	0	2083,063	9,961	9,78	10,012	6,01	6,106	24,1	972,217	23,243	2080,892	0	234,746	234,746	99,819	0	0	0	0	0	0	0
18:11:41	89,77	2083,961	10,058	9,975	10,012	6,02	6,104	24,1	972,217	23,243	2080,895	0	234,746	234,746	99,819	0	0	0	0	0	0	0
18:11:41	0	2083,961	10,058	9,926	10,012	6,02	6,103	24,1	972,217	23,243	2080,898	0	234,746	234,746	99,819	0	0	0	0	0	0	0
18:11:41	-89,77	2083,063	9,961	9,731	10,012	6,01	6,101	24,1	972,217	23,243	2080,9	0	234,746	234,746	99,819	0	0	0	0	0	0	0
18:11:41	0	2083,063	9,961	9,78	10,012	6,01	6,099	24,1	972,217	23,243	2080,903	0	234,746	234,746	99,819	0	0	0	0	0	0	0
18:11:41	89,77	2083,961	10,058	9,926	10,012	6,02	6,097	24,1	972,217	23,243	2080,906	0	234,746	234,746	99,819	0	0	0	0	0	0	0
18:11:41	-44,873	2083,512	10,009	9,878	10,012	6,015	6,096	24,1	972,217	23,243	2080,908	0	234,746	234,746	99,819	0	0	0	0	0	0	0
18:11:41	0	2083,512	10,009	9,926	10,012	6,015	6,094	24,1	972,217	23,243	2080,911	0	234,746	234,746	99,819	0	0	0	0	0	0	0
18:11:41	44,873	2083,961	10,058	9,78	10,012	6,02	6,093	24,1	972,217	23,243	2080,914	0	234,746	234,746	99,819	0	0	0	0	0	0	0
18:11:41	0	2083,961	10,058	9,975	10,012	6,02	6,091	24,1	972,217	23,243	2080,917	0	234,746	234,746	99,819	0	0	0	0	0	0	0
18:11:41	-44,873	2083,512	10,009	9,78	10,012	6,015	6,09	24,1	972,217	23,243	2080,92	0	234,746	234,746	99,819	0	0	0	0	0	0	0
18:11:41	44,873	2083,961	10,058	9,926	10,012	6,02	6,088	24,1	972,217	23,243	2080,923	0	234,746	234,746	99,819	0	0	0	0	0	0	0
18:11:41	-44,873	2083,512	10,009	9,926	10,012	6,015	6,087	24,1	972,217	23,243	2080,925	0	234,746	234,746	99,819	0	0	0	0	0	0	0
18:11:41	0	2083,512	10,009	9,878	10,012	6,015	6,086	24,1	972,217	23,243	2080,928	0	234,746	234,746	99,819	0	0	0	0	0	0	0
18:11:41	-44,897	2083,063	9,961	9,633	10,012	6,01	6,084	24,1	972,217	23,243	2080,93	0	234,746	234,746	99,819	0	0	0	0	0	0	0
18:11:41	44,897	2083,512	10,009	9,926	10,012	6,015	6,083	24,1	972,217	23,243	2080,933	0	234,746	234,746	99,819	0	0	0	0	0	0	0
18:11:41	0	2083,512	10,009	9,878	10,012	6,015	6,081	24,1	972,217	23,243	2080,935	0	234,746	234,746	99,819	0	0	0	0	0	0	0
18:11:41	-44,897	2083,063	9,961	9,78	10,012	6,01	6,08	24,1	972,217	23,243	2080,938	0	234,746	234,746	99,819	0	0	0	0	0	0	0
18:11:41	89,77	2083,961	10,058	9,975	10,012	6,02	6,079	24,1	972,217	23,243	2080,94	0	234,746	234,746	99,819	0	0	0	0	0	0	0
18:11:41	-89,77	2083,063	9,961	9,731	10,012	6,01	6,078	24,1	972,217	23,243	2080,943	0	234,746	234,746	99,819	0	0	0	0	0	0	0
18:11:41	-89,77	2082,165	9,863	9,633	10,012	6,001	6,076	24,1	972,217	23,243	2080,944	0	234,746	234,746	99,819	0	0	0	0	0	0	0
18:11:41	0	2082,165	9,863	9,633	10,012	6,001	6,075	24,1	972,217	23,243	2080,945	0	234,746	234,746	99,819	0	0	0	0	0	0	0
18:11:41	179,541	2083,961	10,058	9,926	10,012	6,02	6,073	24,1	972,217	23,243	2080,948	0	234,746	234,746	99,819	0	0	0	0	0	0	0
18:11:41	-44,873	2083,512	10,009	9,878	10,012	6,015	6,072	24,1	972,217	23,243	2080,951	0	234,746	234,746	99,819	0	0	0	0	0	0	0
18:11:41	-134,667	2082,165	9,863	9,633	10,012	6,001	6,071	24,1	972,217	23,243	2080,952	0	234,746	234,746	99,819	0	0	0	0	0	0	0
18:11:41	134,667	2083,512	10,009	9,926	10,012	6,015	6,07	24,1	972,217	23,243	2080,955	0	234,746	234,746	99,819	0	0	0	0	0	0	0
18:11:41	-134,667	2082,165	9,863	9,731	10,012	6,001	6,069	24,1	972,217	23,243	2080,956	0	234,746	234,746	99,819	0	0	0	0	0	0	0
18:11:41	0	2082,165	9,863	9,731	10,012	6,001	6,067	24,1	972,217	23,243	2080,957	0	234,746	234,746	99,819	0	0	0	0	0	0	0
18:11:42	89,77	2083,063	9,961	9,878	10,012	6,01	6,066	24,1	972,217	23,243	2080,959	0	234,746	234,746	99,819	0	0	0	0	0	0	0
18:11:42	-84,912	2082,214	9,961	9,78	10,007	6,002	6,065	24,1	972,217	23,243	2080,961	0	234,746	234,746	99,819	0	0	0	0	0	0	0
18:11:42	129,809	2083,512	10,009	9,926	10,012	6,015	6,064	24,1	972,217	23,243	2080,963	0	234,746	234,746	99,819	0	0	0	0	0	0	0
18:11:42	-44,897	2083,063	9,961	9,78	10,012	6,01	6,063	24,1	972,217	23,243	2080,965	0	234,746	234,746	99,819	0	0	0	0	0	0	0
18:11:42	44,897	2083,512	10,009	9,878	10,012	6,015	6,062	24,1	972,217	23,243	2080,968	0	234,746	234,746	99,819	0	0	0	0	0	0	0
18:11:42	0	2083,512	10,009	9,878	10,012	6,015	6,061	24,1	972,217	23,243	2080,97	0	234,746	234,746	99,819	0	0	0	0	0	0	0
18:11:42	0	2083,512	10,009	9,926	10,012	6,015	6,06	24,1	972,217	23,243	2080,972	0	234,746	234,746	99,819	0	0	0	0	0	0	0
18:11:42	-44,897	2083,063	9,961	9,78	10,012	6,01	6,059	24,1	972,217	23,243	2080,975	0	234,746	234,746	99,819	0	0	0	0	0	0	0
18:11:42	44,897	2083,512	10,009	9,926	10,012	6,015	6,058	24,1	972,217	23,243	2080,977	0	234,746	234,746	99,819	0	0	0	0	0	0	0
18:11:42	0	2083,512	10,009	9,975	10,012	6,015	6,057	24,1	972,217	23,243	2080,98	0	234,746	234,746	99,819	0	0	0	0	0	0	0
18:11:42	0	2083,512	10,009	9,926	10,012	6,015	6,057	24,1	972,217	23,243	2080,982	0	234,746	234,746	99,819	0	0	0	0	0	0	0
18:11:42	0	2083,512	10,009	9,975	10,012	6,015	6,056	24,1	972,217	23,243	2080,985	0	234,746	234,746	99,819	0	0	0	0	0	0	0
18:11:42	-44,897	2083,063	9,961	9,878	10,012	6,01	6,055	24,1	972,217	23,243	2080,987	0	234,746	234,746	99,819	0	0	0	0	0	0	0
18:11:42	44,897	2083,512	10,009	9,975	10,012	6,015	6,054	24,1	972,217	23,243	2080,99	0	234,746	234,746	99,819	0	0	0	0	0	0	0
18:11:42	-44,897	2083,063	9,961	9,78	10,012	6,01	6,053	24,1	972,217	23,243	2080,992	0	234,746	234,746	99,819	0	0	0	0	0	0	0
18:11:42	0	2083,063	9,961	9,926	10,012	6,01	6,052	24,1	972,217	23,243	2080,994	0	234,746	234,746	99,819	0	0	0	0	0	0	0
18:11:42	89,77	2083,961	10,058	10,073	10,012	6,02	6,052	24,1	972,217	23,243	2080,997	0	234,746	234,746	99,819	0	0	0	0	0	0	0
18:11:42	-89,77	2083,063	9,961	9,78	10,012	6,01	6,051	24,1	972,217	23,243	2080,999	0	234,746	234,746	99,819	0	0	0	0	0	0	0
18:11:42	44,897	2083,512	10,009	9,926	10,012	6,015	6,05	24,1	972,217	23,243	2081,002	0	234,746	234,746	99,819	0	0	0	0	0	0	0
18:11:42	44,873	2083,961	10,058	9,975	10,012	6,02	6,05	24,1	972,217	23,243	2081,004	0	234,746	234,746	99,819	0	0	0	0	0	0	0
18:11:42	-44,873	2083,512	10,009	9,926	10,012	6,015	6,049	24,1	972,217	23,243	2081,007	0	234,746	234,746	99,819	0	0	0	0	0	0	0
18:11:42	-44,897	2083,063	9,961	9,878	10,012	6,01	6,048	24,1	972,217	23,243	2081,009	0	234,746	234,746	99,819	0	0	0	0	0	0	0
18:11:42	-34,594	2082,717	10,009	9,878	10,008	6,007	6,047	24,1	972,217	23,243	2081,011	0	234,746	234,746	99,819	0	0	0	0	0	0	0
18:11:42	129,223	2084,009	10,156	10,073	10,007	6,02	6,047	24,1	972,217	23,243	2081,014	0	234,746	234,746	99,819	0	0	0	0	0	0	0
18:11:42	0	2084,009	10,156	9,975	10,007	6,02	6,046	24,1	972,217	23,243	2081,017	0	234,746	234,746	99,819	0	0	0	0	0	0	0
18:11:42	-184,399	2082,165	9,863	9,633	10,012	6,001	6,045	24,1	972,217	23,243	2081,018	0	234,746	234,746	99,819	0	0	0	0	0	0	0
18:11:42	0	2082,165	9,863	9,78	10,012	6,001	6,045	24,1	972,217	23,243	2081,019	0	234,746	234,746	99,819	0	0	0	0	0	0	0
18:11:42	134,667	2083,512	10,009	9,878	10,012	6,015	6,044	24,1	972,217	23,243	2081,021	0	234,746	234,746	99,819	0	0	0	0	0	0	0
18:11:42	-134,667	2082,165	9,863	9,731	10,012	6,001	6,043	24,1	972,217	23,243	2081,023	0	234,746	234,746	99,819	0	0	0	0	0	0	0
18:11:42	179,541	2083,961	10,058	9,975	10,012	6,02	6,043	24,1	972,217	23,243	2081,025	0	234,746	234,746	99,819	0	0	0	0	0	0	0
18:11:42	-44,873	2083,512	10,009	9,878	10,012	6,015	6,042	24,1	972,217	23,243	2081,028	0	234,746	234,746	99,819	0	0	0	0	0	0	0
18:11:42	-44,897	2083,063	9,961	9,78	10,012	6,01	6,042	24,1	972,217	23,243	2081,03	0	234,746	234,746	99,819	0	0	0	0	0	0	0
18:11:42	179,589	2084,859	10,156	10,073	10,012	6,029	6,041	24,1	972,217	23,243	2081,034	0	234,746	234,746	99,819	0	0	0	0	0	0	0
18:11:42	-269,36	2082,165	9,863	9,585	10,012	6,001	6,04	24,1	972,217	23,243	2081,035	0	234,746	234,746	99,819	0	0	0	0	0	0	0
18:11:42	269,36	2084,859	10,156	10,073	10,012	6,029	6,04	24,1	972,217	23,243	2081,039	0	234,746	234,746	99,819	0	0	0	0	0	0	0
18:11:42	-134,692	2083,512	10,009	9,878	10,012	6,015	6,04	24,1	972,217	23,243	2081,041	0	234,746	234,746	99,819	0	0	0	0	0	0	0
18:11:42	0	2083,512	10,009	9,78	10,012	6,015	6,039	24,1	972,217	23,243	2081,044	0	234,746	234,746	99,819	0	0	0	0	0	0	0
18:11:42	44,873	2083,961	10,058	9,878	10,012	6,02	6,039	24,1	972,217	23,243	2081,046	0	234,746	234,746	99,819	0	0	0	0	0	0	0
18:11:42	-89,77	2083,063	9,961	9,78	10,012	6,01	6,038	24,1	972,217	23,243	2081,049	0	234,746	234,746	99,819	0	0	0	0	0	0	0
18:11:42	-89,77	2082,165	9,863	9,78	10,012	6,001	6,038	24,1	972,217	23,243	2081,05	0	234,746	234,746	99,819	0	0	0	0	0	0	0
18:11:42	134,667	2083,512	10,009	9,926	10,012	6,015	6,037	24,1	972,217	23,243	2081,052	0	234,746	234,746	99,819	0	0	0	0	0	0	0
18:11:42	-44,897	2083,063	9,961	9,926	10,012	6,01	6,037	24,1	972,217	23,243	2081,054	0	234,746	234,746	99,819	0	0	0	0	0	0	0
18:11:42	0	2083,063	9,961	9,926	10,012	6,01	6,036	24,1	972,217	23,243	2081,056	0	234,746	234,746	99,819	0	0	0	0	0	0	0
18:11:42	-89,77	2082,165	9,863	9,731	10,012	6,001	6,035	24,1	972,217	23,243	2081,057	0	234,746	234,746	99,819	0	0	0	0	0	0	0
18:11:42	89,77	2083,063	9,961	9,878	10,012	6,01	6,035	24,1	972,217	23,243	2081,059	0	234,746	234,746	99,819	0	0	0	0	0	0	0
18:11:42	44,897	2083,512	10,009	9,975	10,012	6,015	6,035	24,1	972,217	23,243	2081,062	0	234,746	234,746	99,819	0	0	0	0	0	0	0
18:11:42	-44,897	2083,063	9,961	9,975	10,012	6,01	6,034	24,1	972,217	23,243	2081,064	0	234,746	234,746	99,819	0	0	0	0	0	0	0
18:11:42	89,77	2083,961	10,058	10,073	10,012	6,02	6,034	24,1	972,217	23,243	2081,067	0	234,746	234,746	99,819	0	0	0	0	0	0	0
18:11:42	359,252	2087,553	10,449	10,317	10,012	6,057	6,034	24,1	972,217	23,243	2081,074	0	234,746	234,746	99,819	0	0	0	0	0	0	0
18:11:42	89,843	2088,452	10,547	10,512	10,012	6,066	6,035	24,1	972,217	23,243	2081,081	0	234,746	234,746	99,819	0	0	0	0	0	0	0
18:11:42	433,984	2092,792	10,84	10,805	10,022	6,111	6,036	24,1	972,217	23,243	2081,093	0	234,746	234,746	99,819	0	0	0	0	0	0	0
18:11:42	270,996	2095,502	11,035	11,147	10,027	6,139	6,038	24,1	972,217	23,243	2081,107	0	234,746	234,746	99,819	0	0	0	0	0	0	0
18:11:42	382,055	2099,322	11,181	11,294	10,041	6,178	6,041	24,1	972,217	23,243	2081,125	0	234,746	234,746	99,819	0	0	0	0	0	0	0
18:11:42	561,45	2104,937	11,425	11,635	10,06	6,236	6,045	23,5	972,677	23,16	2081,149	0	234,746	234,746	99,819	0	0	0	0	0	0	0
18:11:42	322,265	2108,159	11,328	11,684	10,083	6,269	6,049	23,5	972,677	23,16	2081,176	0	234,746	234,746	99,819	0	0	0	0	0	0	0
18:11:42	585,473	2114,014	11,425	11,733	10,112	6,33	6,055	23,5	972,677	23,16	2081,209	0	234,746	234,746	99,819	0	0	0	0	0	0	0
18:11:42	673,706	2120,751	11,621	12,075	10,14	6,399	6,062	23,5	972,677	23,16	2081,248	0	234,746	234,746	99,819	0	0	0	0	0	0	0
18:11:42	703,784	2127,789	11,767	12,368	10,172	6,472	6,07	23,5	972,677	23,16	2081,295	0	234,746	234,746	99,819	0	0	0	0	0	0	0
18:11:42	805,322	2135,842	12,011	12,466	10,205	6,555	6,079	23,5	972,677	23,16	2081,349	0	234,746	234,746	99,819	0	0	0	0	0	0	0
18:11:42	610,839	2141,951	12,06	12,807	10,237	6,618	6,09	23,5	972,677	23,16	2081,41	0	234,746	234,746	99,819	0	0	0	0	0	0	0
18:11:42	847,631	2150,427	12,304	13,247	10,272	6,705	6,102	23,5	972,677	23,16	2081,479	0	234,746	234,746	99,819	0	0	0	0	0	0	0
18:11:42	818,017	2158,607	12,5	13,344	10,308	6,789	6,115	23,5	972,677	23,16	2081,556	0	234,746	234,746	99,819	0	0	0	0	0	0	0
18:11:42	900,293	2167,61	12,793	13,637	10,344	6,882	6,13	23,5	972,677	23,16	2081,642	0	234,746	234,746	99,819	0	0	0	0	0	0	0
18:11:42	936,669	2176,977	13,134	14,175	10,379	6,979	6,147	23,5	972,677	23,16	2081,738	0	229,084	229,084	99,806	0	0	0	0	0	0	0
18:11:42	791,87	2184,895	13,281	14,028	10,416	7,06	6,165	23,5	972,677	23,16	2081,841	0	229,084	229,084	99,806	0	0	0	0	0	0	0
18:11:42	927,197	2194,167	13,525	14,565	10,456	7,156	6,184	23,5	972,677	23,16	2081,953	0	229,084	229,084	99,806	0	0	0	0	0	0	0
18:11:42	767,334	2201,841	13,623	14,663	10,494	7,235	6,205	23,5	972,677	23,16	2082,073	0	229,084	229,084	99,806	0	0	0	0	0	0	0
18:11:42	915,869	2210,999	13,818	14,858	10,536	7,329	6,227	23,5	972,677	23,16	2082,202	0	229,084	229,084	99,806	0	0	0	0	0	0	0
18:11:42	880,664	2219,806	13,916	14,663	10,58	7,42	6,25	23,5	972,677	23,16	2082,339	0	229,084	229,084	99,806	0	0	0	0	0	0	0
18:11:42	729,272	2227,099	13,916	15,005	10,622	7,495	6,275	23,5	972,677	23,16	2082,484	0	229,084	229,084	99,806	0	0	0	0	0	0	0
18:11:42	775,146	2234,85	13,965	15,053	10,663	7,575	6,3	23,5	972,677	23,16	2082,637	0	229,084	229,084	99,806	0	0	0	0	0	0	0
18:11:42	794,287	2242,793	14,013	15,102	10,705	7,657	6,327	23,5	972,677	23,16	2082,797	0	229,084	229,084	99,806	0	0	0	0	0	0	0
18:11:42	926,709	2252,06	14,306	15,2	10,742	7,753	6,355	23,5	972,677	23,16	2082,966	0	229,084	229,084	99,806	0	0	0	0	0	0	0
18:11:42	844,165	2260,502	14,502	15,249	10,78	7,84	6,384	23,5	972,677	23,16	2083,143	0	229,084	229,084	99,806	0	0	0	0	0	0	0
18:11:42	809,326	2268,595	14,746	15,591	10,813	7,923	6,414	23,5	972,677	23,16	2083,329	0	229,084	229,084	99,806	0	0	0	0	0	0	0
18:11:42	798,803	2276,583	14,892	15,639	10,85	8,006	6,445	23,5	972,677	23,16	2083,522	0	229,084	229,084	99,806	0	0	0	0	0	0	0
18:11:42	486,962	2281,453	14,795	15,591	10,883	8,056	6,477	23,5	972,677	23,16	2083,72	0	229,084	229,084	99,806	0	0	0	0	0	0	0
18:11:42	988,501	2291,338	15,136	15,884	10,921	8,158	6,51	23,5	972,677	23,16	2083,928	0	229,084	229,084	99,806	0	0	0	0	0	0	0
18:11:42	580,322	2297,141	15,136	15,884	10,953	8,217	6,543	23,5	972,677	23,16	2084,141	0	229,084	229,084	99,806	0	0	0	0	0	0	0
18:11:42	756,591	2304,707	15,234	15,884	10,991	8,295	6,578	23,5	972,677	23,16	2084,362	0	229,084	229,084	99,806	0	0	0	0	0	0	0
18:11:42	768,139	2312,388	15,429	16,225	11,024	8,375	6,613	23,5	972,677	23,16	2084,59	0	229,084	229,084	99,806	0	0	0	0	0	0	0
18:11:42	708,496	2319,473	15,478	16,225	11,062	8,448	6,649	23,5	972,677	23,16	2084,825	0	229,084	229,084	99,806	0	0	0	0	0	0	0
18:11:42	686,914	2326,342	15,576	16,421	11,095	8,518	6,686	23,5	972,677	23,16	2085,066	0	229,084	229,084	99,806	0	0	0	0	0	0	0
18:11:42	711,718	2333,46	15,722	16,323	11,128	8,592	6,723	23,5	972,677	23,16	2085,315	0	229,084	229,084	99,806	0	0	0	0	0	0	0
18:11:42	582,788	2339,287	15,722	16,274	11,161	8,652	6,761	23,5	972,677	23,16	2085,569	0	229,084	229,084	99,806	0	0	0	0	0	0	0
18:11:42	812,304	2347,411	15,967	16,518	11,193	8,736	6,799	23,5	972,677	23,16	2085,83	0	229,084	229,084	99,806	0	0	0	0	0	0	0
18:11:42	831,958	2355,73	16,26	16,811	11,225	8,821	6,839	23,5	972,677	23,16	2086,1	0	229,084	229,084	99,806	0	0	0	0	0	0	0
18:11:42	687,744	2362,608	16,455	17,104	11,253	8,892	6,879	23,5	972,677	23,16	2086,377	0	229,084	229,084	99,806	0	0	0	0	0	0	0
18:11:42	730,175	2369,909	16,699	17,202	11,281	8,968	6,92	23,5	972,677	23,16	2086,66	0	229,084	229,084	99,806	0	0	0	0	0	0	0
18:11:42	799,658	2377,906	17,041	17,641	11,308	9,05	6,962	23,5	972,677	23,16	2086,952	0	229,084	229,084	99,806	0	0	0	0	0	0	0
18:11:42	468,994	2382,596	17,041	17,544	11,334	9,098	7,004	23,5	972,677	23,16	2087,247	0	229,084	229,084	99,806	0	0	0	0	0	0	0
18:11:42	745,166	2390,047	17,334	17,837	11,361	9,175	7,047	23,5	972,677	23,16	2087,55	0	229,084	229,084	99,806	0	0	0	0	0	0	0
18:11:42	668,505	2396,733	17,529	17,983	11,388	9,244	7,09	23,5	972,677	23,16	2087,859	0	229,084	229,084	99,806	0	0	0	0	0	0	0
18:11:42	546,191	2402,194	17,578	18,032	11,416	9,3	7,133	23,5	972,677	23,16	2088,174	0	229,084	229,084	99,806	0	0	0	0	0	0	0
18:11:42	636,132	2408,556	17,676	18,081	11,447	9,366	7,177	23,5	972,677	23,16	2088,494	0	229,084	229,084	99,806	0	0	0	0	0	0	0
18:11:42	484,619	2413,402	17,724	18,178	11,472	9,416	7,221	23,5	972,677	23,16	2088,819	0	229,084	229,084	99,806	0	0	0	0	0	0	0
18:11:42	563,867	2419,041	17,822	18,227	11,498	9,474	7,265	23,5	972,677	23,16	2089,149	0	229,084	229,084	99,806	0	0	0	0	0	0	0
18:11:42	474,731	2423,788	17,822	18,227	11,525	9,523	7,309	23,5	972,677	23,16	2089,484	0	229,084	229,084	99,806	0	0	0	0	0	0	0
18:11:42	375,756	2427,546	17,724	17,983	11,551	9,562	7,353	23,5	972,677	23,16	2089,822	0	229,084	229,084	99,806	0	0	0	0	0	0	0
18:11:42	592,773	2433,473	17,92	18,178	11,574	9,623	7,398	23,5	972,677	23,16	2090,165	0	229,084	229,084	99,806	0	0	0	0	0	0	0
18:11:43	586,792	2439,341	18,164	18,52	11,594	9,683	7,443	23,5	972,677	23,16	2090,514	0	229,084	229,084	99,806	0	0	0	0	0	0	0
18:11:43	392,602	2443,267	18,164	18,374	11,616	9,724	7,487	23,5	972,677	23,16	2090,867	0	229,084	229,084	99,806	0	0	0	0	0	0	0
18:11:43	393,042	2447,198	18,213	18,569	11,636	9,764	7,532	23,5	972,677	23,16	2091,224	0	229,084	229,084	99,806	0	0	0	0	0	0	0
18:11:43	514,477	2452,342	18,408	18,618	11,654	9,817	7,577	23,5	972,677	23,16	2091,585	0	229,084	229,084	99,806	0	0	0	0	0	0	0
18:11:43	410,083	2456,443	18,408	18,618	11,677	9,86	7,622	23,5	972,677	23,16	2091,95	0	229,084	229,084	99,806	0	0	0	0	0	0	0
18:11:43	492,114	2461,364	18,506	18,618	11,7	9,91	7,666	23,5	972,677	23,16	2092,319	0	229,084	229,084	99,806	0	0	0	0	0	0	0
18:11:43	462,573	2465,99	18,554	18,716	11,723	9,958	7,711	23,5	972,677	23,16	2092,693	0	229,084	229,084	99,806	0	0	0	0	0	0	0
18:11:43	328,93	2469,279	18,554	18,716	11,742	9,992	7,756	23,5	972,677	23,16	2093,069	0	229,084	229,084	99,806	0	0	0	0	0	0	0
18:11:43	475,488	2474,034	18,701	18,96	11,761	10,041	7,801	23,5	972,677	23,16	2093,45	0	229,084	229,084	99,806	0	0	0	0	0	0	0
18:11:43	392,211	2477,956	18,847	18,96	11,775	10,082	7,846	23,5	972,677	23,16	2093,835	0	229,084	229,084	99,806	0	0	0	0	0	0	0
18:11:43	474,707	2482,703	18,994	19,057	11,794	10,13	7,89	23,5	972,677	23,16	2094,224	0	229,084	229,084	99,806	0	0	0	0	0	0	0
18:11:43	250,097	2485,204	18,994	18,96	11,808	10,156	7,935	23,5	972,677	23,16	2094,615	0	229,084	229,084	99,806	0	0	0	0	0	0	0
18:11:43	462,915	2489,834	19,043	19,253	11,831	10,204	7,979	23,5	972,677	23,16	2095,01	0	229,084	229,084	99,806	0	0	0	0	0	0	0
18:11:43	191,113	2491,745	18,896	18,96	11,85	10,224	8,023	23,5	972,677	23,16	2095,407	0	229,084	229,084	99,806	0	0	0	0	0	0	0
18:11:43	345,434	2495,199	18,994	19,057	11,864	10,259	8,067	23,5	972,677	23,16	2095,807	0	229,084	229,084	99,806	0	0	0	0	0	0	0
18:11:43	382,763	2499,027	19,043	19,253	11,883	10,299	8,111	23,5	972,677	23,16	2096,21	0	229,084	229,084	99,806	0	0	0	0	0	0	0
18:11:43	251,22	2501,539	19,043	19,106	11,897	10,325	8,154	23,5	972,677	23,16	2096,615	0	229,084	229,084	99,806	0	0	0	0	0	0	0
18:11:43	431,103	2505,85	19,14	19,253	11,916	10,369	8,198	23,5	972,677	23,16	2097,024	0	229,084	229,084	99,806	0	0	0	0	0	0	0
18:11:43	298,437	2508,834	19,189	19,253	11,93	10,4	8,241	23,5	972,677	23,16	2097,436	0	229,084	229,084	99,806	0	0	0	0	0	0	0
18:11:43	391,845	2512,753	19,336	19,448	11,944	10,44	8,284	23,5	972,677	23,16	2097,852	0	229,084	229,084	99,806	0	0	0	0	0	0	0
18:11:43	207,25	2514,825	19,287	19,399	11,959	10,462	8,327	23,5	972,677	23,16	2098,269	0	229,084	229,084	99,806	0	0	0	0	0	0	0
18:11:43	297,436	2517,8	19,336	19,302	11,973	10,492	8,369	23,5	972,677	23,16	2098,688	0	229,084	229,084	99,806	0	0	0	0	0	0	0
18:11:43	299,609	2520,796	19,385	19,448	11,987	10,523	8,411	23,5	972,677	23,16	2099,11	0	229,084	229,084	99,806	0	0	0	0	0	0	0
18:11:43	251,318	2523,309	19,385	19,302	12,001	10,549	8,453	23,5	972,677	23,16	2099,535	0	229,084	229,084	99,806	0	0	0	0	0	0	0
18:11:43	250,219	2525,811	19,385	19,448	12,015	10,575	8,495	23,5	972,677	23,16	2099,961	0	229,084	229,084	99,806	0	0	0	0	0	0	0
18:11:43	396,386	2529,775	19,531	19,497	12,03	10,616	8,537	23,5	972,677	23,16	2100,391	0	229,084	229,084	99,806	0	0	0	0	0	0	0
18:11:43	246,02	2532,235	19,531	19,595	12,044	10,641	8,578	23,5	972,677	23,16	2100,823	0	229,084	229,084	99,806	0	0	0	0	0	0	0
18:11:43	204,028	2534,276	19,482	19,497	12,058	10,662	8,619	23,5	972,677	23,16	2101,256	0	229,084	229,084	99,806	0	0	0	0	0	0	0
18:11:43	387,841	2538,154	19,629	19,643	12,072	10,702	8,66	23,5	972,677	23,16	2101,693	0	229,084	229,084	99,806	0	0	0	0	0	0	0
18:11:43	315,576	2541,31	19,775	19,79	12,081	10,735	8,7	23,5	972,677	23,16	2102,133	0	229,084	229,084	99,806	0	0	0	0	0	0	0
18:11:43	158,715	2542,897	19,678	19,643	12,096	10,751	8,74	23,5	972,677	23,16	2102,574	0	229,084	229,084	99,806	0	0	0	0	0	0	0
18:11:43	171,313	2544,61	19,678	19,595	12,105	10,769	8,78	23,5	972,677	23,16	2103,016	0	229,084	229,084	99,806	0	0	0	0	0	0	0
18:11:43	312,304	2547,733	19,824	19,79	12,115	10,801	8,82	23,5	972,677	23,16	2103,461	0	229,084	229,084	99,806	0	0	0	0	0	0	0
18:11:43	246,972	2550,203	19,824	19,839	12,129	10,826	8,859	23,5	972,677	23,16	2103,907	0	229,084	229,084	99,806	0	0	0	0	0	0	0
18:11:43	346,85	2553,671	20,019	19,985	12,138	10,862	8,898	23,5	972,677	23,16	2104,357	0	229,084	229,084	99,806	0	0	0	0	0	0	0
18:11:43	165,893	2555,33	20,019	19,839	12,147	10,879	8,937	23,5	972,677	23,16	2104,808	0	229,084	229,084	99,806	0	0	0	0	0	0	0
18:11:43	165,844	2556,989	20,019	19,936	12,156	10,896	8,976	23,5	972,677	23,16	2105,26	0	229,084	229,084	99,806	0	0	0	0	0	0	0
18:11:43	242,211	2559,411	20,166	20,132	12,162	10,921	9,014	23,5	972,677	23,16	2105,714	0	229,084	229,084	99,806	0	0	0	0	0	0	0
18:11:43	227,539	2561,686	20,166	20,083	12,175	10,945	9,052	23,5	972,677	23,16	2106,171	0	229,084	229,084	99,806	0	0	0	0	0	0	0
18:11:43	124,951	2562,936	20,117	19,985	12,184	10,958	9,089	23,5	972,677	23,16	2106,627	0	229,084	229,084	99,806	0	0	0	0	0	0	0
18:11:43	160,375	2564,539	20,117	19,985	12,193	10,974	9,126	23,5	972,677	23,16	2107,085	0	229,084	229,084	99,806	0	0	0	0	0	0	0
18:11:43	85,571	2565,395	20,117	20,083	12,198	10,983	9,162	23,5	972,677	23,16	2107,543	0	229,084	229,084	99,806	0	0	0	0	0	0	0
18:11:43	324,438	2568,64	20,361	20,327	12,203	11,016	9,199	23,5	972,677	23,16	2108,005	0	229,084	229,084	99,806	0	0	0	0	0	0	0
18:11:43	167,773	2570,317	20,459	20,376	12,207	11,034	9,235	23,5	972,677	23,16	2108,467	0	229,084	229,084	99,806	0	0	0	0	0	0	0
18:11:43	133,129	2571,649	20,508	20,522	12,212	11,047	9,27	23,5	972,677	23,16	2108,93	0	229,084	229,084	99,806	0	0	0	0	0	0	0
18:11:43	71,582	2572,364	20,508	20,473	12,216	11,055	9,305	23,5	972,677	23,16	2109,393	0	229,084	229,084	99,806	0	0	0	0	0	0	0
18:11:43	-42,968	2571,935	20,361	20,278	12,222	11,05	9,34	23,5	972,677	23,16	2109,856	0	229,084	229,084	99,806	0	0	0	0	0	0	0
18:11:43	392,871	2575,863	20,605	20,62	12,23	11,091	9,374	23,5	972,677	23,16	2110,322	0	229,084	229,084	99,806	0	0	0	0	0	0	0
18:11:43	84,57	2576,709	20,605	20,522	12,235	11,1	9,408	23,5	972,677	23,16	2110,788	0	229,084	229,084	99,806	0	0	0	0	0	0	0
18:11:43	-201,806	2574,691	20,312	20,18	12,24	11,079	9,44	23,5	972,677	23,16	2111,252	0	229,084	229,084	99,806	0	0	0	0	0	0	0
18:11:43	21,875	2574,91	20,263	19,936	12,244	11,081	9,473	23,5	972,677	23,16	2111,716	0	229,084	229,084	99,806	0	0	0	0	0	0	0
18:11:43	205,346	2576,963	20,459	20,327	12,245	11,102	9,505	23,5	972,677	23,16	2112,181	0	229,084	229,084	99,806	0	0	0	0	0	0	0
18:11:43	285,473	2579,818	20,752	20,669	12,245	11,132	9,537	23,5	972,677	23,16	2112,649	0	229,084	229,084	99,806	0	0	0	0	0	0	0
18:11:43	-95,166	2578,866	20,654	20,62	12,245	11,122	9,568	34,1	969,437	23,16	2113,115	0	229,084	229,084	99,806	0	0	0	0	0	0	0
18:11:43	182,666	2580,693	20,752	20,669	12,249	11,141	9,598	34,1	969,437	23,16	2113,582	0	229,084	229,084	99,806	0	0	0	0	0	0	0
18:11:43	-127,807	2579,415	20,605	20,522	12,249	11,127	9,628	34,1	969,437	23,16	2114,048	0	229,084	229,084	99,806	0	0	0	0	0	0	0
18:11:43	-95,263	2578,462	20,508	20,376	12,249	11,118	9,658	34,1	969,437	23,16	2114,513	0	229,084	229,084	99,806	0	0	0	0	0	0	0
18:11:43	-128,808	2577,174	20,361	20,18	12,25	11,104	9,686	34,1	969,437	23,16	2114,976	0	229,084	229,084	99,806	0	0	0	0	0	0	0
18:11:43	95,214	2578,126	20,459	20,327	12,25	11,114	9,714	34,1	969,437	23,16	2115,439	0	229,084	229,084	99,806	0	0	0	0	0	0	0
18:11:43	47,631	2578,603	20,508	20,376	12,25	11,119	9,742	34,1	969,437	23,16	2115,902	0	229,084	229,084	99,806	0	0	0	0	0	0	0
18:11:43	6,762	2578,67	20,459	20,278	12,253	11,12	9,769	34,1	969,437	23,16	2116,365	0	229,084	229,084	99,806	0	0	0	0	0	0	0
18:11:43	-6,762	2578,603	20,508	20,376	12,25	11,119	9,795	34,1	969,437	23,16	2116,827	0	229,084	229,084	99,806	0	0	0	0	0	0	0
18:11:43	-156,86	2577,034	20,361	20,083	12,249	11,103	9,821	34,1	969,437	23,16	2117,287	0	229,084	229,084	99,806	0	0	0	0	0	0	0
18:11:43	142,822	2578,462	20,508	20,327	12,249	11,118	9,846	34,1	969,437	23,16	2117,748	0	330,824	330,824	99,935	0	0	0	0	0	0	0
18:11:43	95,263	2579,415	20,605	20,473	12,249	11,127	9,871	34,1	969,437	23,16	2118,21	0	330,824	330,824	99,935	0	0	0	0	0	0	0
18:11:43	-142,846	2577,986	20,459	20,327	12,249	11,113	9,896	34,1	969,437	23,16	2118,67	0	330,824	330,824	99,935	0	0	0	0	0	0	0
18:11:43	0	2577,986	20,459	20,278	12,249	11,113	9,919	34,1	969,437	23,16	2119,129	0	330,824	330,824	99,935	0	0	0	0	0	0	0
18:11:43	-157,958	2576,407	20,312	20,132	12,249	11,096	9,943	34,1	969,437	23,16	2119,586	0	330,824	330,824	99,935	0	0	0	0	0	0	0
18:11:43	47,607	2576,883	20,361	20,132	12,249	11,101	9,965	34,1	969,437	23,16	2120,043	0	330,824	330,824	99,935	0	0	0	0	0	0	0
18:11:43	0	2576,883	20,361	20,083	12,249	11,101	9,988	34,1	969,437	23,16	2120,5	0	330,824	330,824	99,935	0	0	0	0	0	0	0
18:11:43	-32,495	2576,558	20,312	20,278	12,249	11,098	10,009	34,1	969,437	23,16	2120,956	0	330,824	330,824	99,935	0	0	0	0	0	0	0
18:11:43	127,734	2577,835	20,459	20,327	12,249	11,111	10,031	34,1	969,437	23,16	2121,413	0	330,824	330,824	99,935	0	0	0	0	0	0	0
18:11:43	-142,846	2576,407	20,312	20,18	12,249	11,096	10,052	34,1	969,437	23,16	2121,868	0	330,824	330,824	99,935	0	0	0	0	0	0	0
18:11:43	47,607	2576,883	20,361	20,18	12,249	11,101	10,072	34,1	969,437	23,16	2122,323	0	330,824	330,824	99,935	0	0	0	0	0	0	0
18:11:43	95,239	2577,835	20,459	20,278	12,249	11,111	10,093	34,1	969,437	23,16	2122,779	0	330,824	330,824	99,935	0	0	0	0	0	0	0
18:11:43	-95,239	2576,883	20,361	20,132	12,249	11,101	10,113	34,1	969,437	23,16	2123,233	0	330,824	330,824	99,935	0	0	0	0	0	0	0
18:11:43	238,085	2579,264	20,605	20,522	12,249	11,126	10,132	34,1	969,437	23,16	2123,689	0	330,824	330,824	99,935	0	0	0	0	0	0	0
18:11:43	-285,693	2576,407	20,312	20,132	12,249	11,096	10,151	34,1	969,437	23,16	2124,142	0	330,824	330,824	99,935	0	0	0	0	0	0	0
18:11:43	0	2576,407	20,312	20,18	12,249	11,096	10,17	34,1	969,437	23,16	2124,594	0	330,824	330,824	99,935	0	0	0	0	0	0	0
18:11:43	190,454	2578,311	20,508	20,62	12,249	11,116	10,188	34,1	969,437	23,16	2125,048	0	330,824	330,824	99,935	0	0	0	0	0	0	0
18:11:43	-142,846	2576,883	20,361	20,327	12,249	11,101	10,206	34,1	969,437	23,16	2125,5	0	330,824	330,824	99,935	0	0	0	0	0	0	0
18:11:43	0	2576,883	20,361	20,278	12,249	11,101	10,224	34,1	969,437	23,16	2125,952	0	330,824	330,824	99,935	0	0	0	0	0	0	0
18:11:43	142,846	2578,311	20,508	20,473	12,249	11,116	10,241	34,1	969,437	23,16	2126,404	0	330,824	330,824	99,935	0	0	0	0	0	0	0
18:11:43	0	2578,311	20,508	20,473	12,249	11,116	10,259	34,1	969,437	23,16	2126,856	0	330,824	330,824	99,935	0	0	0	0	0	0	0
18:11:43	-142,846	2576,883	20,361	20,132	12,249	11,101	10,275	34,1	969,437	23,16	2127,306	0	330,824	330,824	99,935	0	0	0	0	0	0	0
18:11:43	-47,607	2576,407	20,312	20,083	12,249	11,096	10,291	34,1	969,437	23,16	2127,755	0	330,824	330,824	99,935	0	0	0	0	0	0	0
18:11:43	142,846	2577,835	20,459	20,278	12,249	11,111	10,307	34,1	969,437	23,16	2128,205	0	330,824	330,824	99,935	0	0	0	0	0	0	0
18:11:43	-142,846	2576,407	20,312	20,083	12,249	11,096	10,323	34,1	969,437	23,16	2128,653	0	330,824	330,824	99,935	0	0	0	0	0	0	0
18:11:43	15,112	2576,558	20,312	20,278	12,249	11,098	10,338	34,1	969,437	23,16	2129,101	0	330,824	330,824	99,935	0	0	0	0	0	0	0
18:11:43	142,846	2577,986	20,459	20,278	12,249	11,113	10,353	34,1	969,437	23,16	2129,55	0	330,824	330,824	99,935	0	0	0	0	0	0	0
18:11:43	47,583	2578,462	20,508	20,473	12,249	11,118	10,368	34,1	969,437	23,16	2129,999	0	330,824	330,824	99,935	0	0	0	0	0	0	0
18:11:43	0	2578,462	20,508	20,376	12,249	11,118	10,383	34,1	969,437	23,16	2130,448	0	330,824	330,824	99,935	0	0	0	0	0	0	0
18:11:43	-190,429	2576,558	20,312	20,083	12,249	11,098	10,397	34,1	969,437	23,16	2130,894	0	330,824	330,824	99,935	0	0	0	0	0	0	0
18:11:43	142,846	2577,986	20,459	20,327	12,249	11,113	10,411	34,1	969,437	23,16	2131,341	0	330,824	330,824	99,935	0	0	0	0	0	0	0
18:11:43	-15,112	2577,835	20,459	20,473	12,249	11,111	10,425	34,1	969,437	23,16	2131,787	0	330,824	330,824	99,935	0	0	0	0	0	0	0
18:11:43	0	2577,835	20,459	20,376	12,249	11,111	10,438	34,1	969,437	23,16	2132,233	0	330,824	330,824	99,935	0	0	0	0	0	0	0
18:11:43	-69,458	2577,141	20,459	20,376	12,245	11,104	10,451	34,1	969,437	23,16	2132,678	0	330,824	330,824	99,935	0	0	0	0	0	0	0
18:11:43	-15,112	2576,99	20,459	20,327	12,244	11,102	10,464	34,1	969,437	23,16	2133,123	0	330,824	330,824	99,935	0	0	0	0	0	0	0
18:11:43	0	2576,99	20,459	20,327	12,244	11,102	10,476	34,1	969,437	23,16	2133,567	0	330,824	330,824	99,935	0	0	0	0	0	0	0
18:11:43	157,958	2578,569	20,605	20,522	12,245	11,119	10,489	34,1	969,437	23,16	2134,011	0	330,824	330,824	99,935	0	0	0	0	0	0	0
18:11:44	-224,047	2576,329	20,361	20,327	12,245	11,096	10,501	34,1	969,437	23,16	2134,454	0	330,824	330,824	99,935	0	0	0	0	0	0	0
18:11:44	-167,48	2574,654	20,117	19,741	12,249	11,078	10,512	34,1	969,437	23,16	2134,894	0	330,824	330,824	99,935	0	0	0	0	0	0	0
18:11:44	142,773	2576,082	20,263	20,083	12,249	11,093	10,524	34,1	969,437	23,16	2135,335	0	330,824	330,824	99,935	0	0	0	0	0	0	0
18:11:44	95,239	2577,034	20,361	20,327	12,249	11,103	10,535	34,1	969,437	23,16	2135,777	0	330,824	330,824	99,935	0	0	0	0	0	0	0
18:11:44	-95,239	2576,082	20,263	20,083	12,249	11,093	10,546	34,1	969,437	23,16	2136,217	0	330,824	330,824	99,935	0	0	0	0	0	0	0
18:11:44	47,631	2576,558	20,312	20,132	12,249	11,098	10,557	34,1	969,437	23,16	2136,657	0	330,824	330,824	99,935	0	0	0	0	0	0	0
18:11:44	32,495	2576,883	20,361	20,18	12,249	11,101	10,567	34,1	969,437	23,16	2137,098	0	330,824	330,824	99,935	0	0	0	0	0	0	0
18:11:44	0	2576,883	20,361	20,18	12,249	11,101	10,578	34,1	969,437	23,16	2137,537	0	330,824	330,824	99,935	0	0	0	0	0	0	0
18:11:44	142,846	2578,311	20,508	20,327	12,249	11,116	10,588	34,1	969,437	23,16	2137,978	0	330,824	330,824	99,935	0	0	0	0	0	0	0
18:11:44	-142,846	2576,883	20,361	20,132	12,249	11,101	10,598	34,1	969,437	23,16	2138,417	0	330,824	330,824	99,935	0	0	0	0	0	0	0
18:11:44	0	2576,883	20,361	20,132	12,249	11,101	10,608	34,1	969,437	23,16	2138,856	0	330,824	330,824	99,935	0	0	0	0	0	0	0
18:11:44	110,351	2577,986	20,459	20,376	12,249	11,113	10,618	34,1	969,437	23,16	2139,295	0	330,824	330,824	99,935	0	0	0	0	0	0	0
18:11:44	-157,958	2576,407	20,312	20,18	12,249	11,096	10,628	34,1	969,437	23,16	2139,732	0	330,824	330,824	99,935	0	0	0	0	0	0	0
18:11:44	190,454	2578,311	20,508	20,327	12,249	11,116	10,637	34,1	969,437	23,16	2140,17	0	330,824	330,824	99,935	0	0	0	0	0	0	0
18:11:44	-32,495	2577,986	20,459	20,327	12,249	11,113	10,647	34,1	969,437	23,16	2140,608	0	330,824	330,824	99,935	0	0	0	0	0	0	0
18:11:44	-95,239	2577,034	20,361	20,18	12,249	11,103	10,655	34,1	969,437	23,16	2141,044	0	330,824	330,824	99,935	0	0	0	0	0	0	0
18:11:44	95,239	2577,986	20,459	20,473	12,249	11,113	10,664	34,1	969,437	23,16	2141,481	0	330,824	330,824	99,935	0	0	0	0	0	0	0
18:11:44	0	2577,986	20,459	20,376	12,249	11,113	10,673	34,1	969,437	23,16	2141,918	0	330,824	330,824	99,935	0	0	0	0	0	0	0
18:11:44	0	2577,986	20,459	20,327	12,249	11,113	10,682	34,1	969,437	23,16	2142,354	0	330,824	330,824	99,935	0	0	0	0	0	0	0
18:11:44	-95,239	2577,034	20,361	20,278	12,249	11,103	10,69	34,1	969,437	23,16	2142,789	0	330,824	330,824	99,935	0	0	0	0	0	0	0
18:11:44	142,822	2578,462	20,508	20,376	12,249	11,118	10,698	34,1	969,437	23,16	2143,224	0	330,824	330,824	99,935	0	0	0	0	0	0	0
18:11:44	-33,593	2578,126	20,459	20,132	12,25	11,114	10,707	34,1	969,437	23,16	2143,66	0	330,824	330,824	99,935	0	0	0	0	0	0	0
18:11:44	-204,467	2576,082	20,263	20,083	12,249	11,093	10,714	34,1	969,437	23,16	2144,092	0	330,824	330,824	99,935	0	0	0	0	0	0	0
18:11:44	238,061	2578,462	20,508	20,473	12,249	11,118	10,722	34,1	969,437	23,16	2144,526	0	330,824	330,824	99,935	0	0	0	0	0	0	0
18:11:44	-142,822	2577,034	20,361	20,18	12,249	11,103	10,73	34,1	969,437	23,16	2144,959	0	330,824	330,824	99,935	0	0	0	0	0	0	0
18:11:44	0	2577,034	20,361	20,083	12,249	11,103	10,737	34,1	969,437	23,16	2145,391	0	330,824	330,824	99,935	0	0	0	0	0	0	0
18:11:44	0	2577,034	20,361	20,278	12,249	11,103	10,744	34,1	969,437	23,16	2145,823	0	330,824	330,824	99,935	0	0	0	0	0	0	0
18:11:44	142,822	2578,462	20,508	20,376	12,249	11,118	10,751	34,1	969,437	23,16	2146,255	0	330,824	330,824	99,935	0	0	0	0	0	0	0
18:11:44	95,263	2579,415	20,605	20,473	12,249	11,127	10,759	34,1	969,437	23,16	2146,689	0	330,824	330,824	99,935	0	0	0	0	0	0	0
18:11:44	-238,085	2577,034	20,361	20,18	12,249	11,103	10,766	34,1	969,437	23,16	2147,119	0	330,824	330,824	99,935	0	0	0	0	0	0	0
18:11:44	14,013	2577,174	20,361	20,18	12,25	11,104	10,772	34,1	969,437	23,16	2147,549	0	330,824	330,824	99,935	0	0	0	0	0	0	0
18:11:44	81,225	2577,986	20,459	20,376	12,249	11,113	10,779	34,1	969,437	23,16	2147,979	0	330,824	330,824	99,935	0	0	0	0	0	0	0
18:11:44	0	2577,986	20,459	20,327	12,249	11,113	10,785	34,1	969,437	23,16	2148,409	0	330,824	330,824	99,935	0	0	0	0	0	0	0
18:11:44	142,846	2579,415	20,605	20,522	12,249	11,127	10,792	34,1	969,437	23,16	2148,84	0	330,824	330,824	99,935	0	0	0	0	0	0	0
18:11:44	-224,072	2577,174	20,361	20,132	12,25	11,104	10,798	34,1	969,437	23,16	2149,269	0	330,824	330,824	99,935	0	0	0	0	0	0	0
18:11:44	-136,059	2575,814	20,166	19,985	12,253	11,09	10,804	34,1	969,437	23,16	2149,695	0	330,824	330,824	99,935	0	0	0	0	0	0	0
18:11:44	264,868	2578,462	20,508	20,473	12,249	11,118	10,81	34,1	969,437	23,16	2150,124	0	330,824	330,824	99,935	0	0	0	0	0	0	0
18:11:44	95,263	2579,415	20,605	20,473	12,249	11,127	10,816	34,1	969,437	23,16	2150,554	0	330,824	330,824	99,935	0	0	0	0	0	0	0
18:11:44	-264,917	2576,766	20,263	20,083	12,253	11,1	10,822	34,1	969,437	23,16	2150,98	0	330,824	330,824	99,935	0	0	0	0	0	0	0
18:11:44	238,085	2579,147	20,508	20,327	12,253	11,125	10,828	34,1	969,437	23,16	2151,408	0	330,824	330,824	99,935	0	0	0	0	0	0	0
18:11:44	95,239	2580,099	20,605	20,522	12,253	11,135	10,834	34,1	969,437	23,16	2151,837	0	330,824	330,824	99,935	0	0	0	0	0	0	0
18:11:44	-142,871	2578,67	20,459	20,327	12,253	11,12	10,839	34,1	969,437	23,16	2152,263	0	330,824	330,824	99,935	0	0	0	0	0	0	0
18:11:44	-95,239	2577,718	20,361	20,278	12,253	11,11	10,845	34,1	969,437	23,16	2152,689	0	330,824	330,824	99,935	0	0	0	0	0	0	0
18:11:44	252,124	2580,239	20,605	20,473	12,254	11,136	10,85	34,1	969,437	23,16	2153,116	0	330,824	330,824	99,935	0	0	0	0	0	0	0
18:11:44	0	2580,239	20,605	20,376	12,254	11,136	10,856	34,1	969,437	23,16	2153,543	0	330,824	330,824	99,935	0	0	0	0	0	0	0
18:11:44	-95,239	2579,287	20,508	20,473	12,254	11,126	10,861	34,1	969,437	23,16	2153,969	0	330,824	330,824	99,935	0	0	0	0	0	0	0
18:11:44	-142,871	2577,858	20,361	20,132	12,254	11,111	10,866	34,1	969,437	23,16	2154,393	0	330,824	330,824	99,935	0	0	0	0	0	0	0
18:11:44	95,239	2578,81	20,459	20,278	12,254	11,121	10,871	34,1	969,437	23,16	2154,817	0	330,824	330,824	99,935	0	0	0	0	0	0	0
18:11:44	-428,442	2574,526	20,019	19,79	12,254	11,077	10,875	34,1	969,437	23,16	2155,237	0	330,824	330,824	99,935	0	0	0	0	0	0	0
18:11:44	-489,77	2569,628	19,531	18,96	12,253	11,027	10,878	34,1	969,437	23,16	2155,652	0	330,824	330,824	99,935	0	0	0	0	0	0	0
18:11:44	-519,067	2564,438	19,14	18,423	12,245	10,973	10,88	34,1	969,437	23,16	2156,061	0	330,824	330,824	99,935	0	0	0	0	0	0	0
18:11:44	-869,653	2555,741	18,506	17,69	12,231	10,883	10,88	34,1	969,437	23,16	2156,46	0	330,824	330,824	99,935	0	0	0	0	0	0	0
18:11:44	-567,504	2550,066	18,359	17,495	12,207	10,825	10,879	34,1	969,437	23,16	2156,854	0	330,824	330,824	99,935	0	0	0	0	0	0	0
18:11:44	-576,928	2544,297	18,359	17,348	12,175	10,765	10,877	39	970,407	23,16	2157,241	0	330,824	330,824	99,935	0	0	0	0	0	0	0
18:11:44	-247,094	2541,826	18,799	18,032	12,137	10,74	10,874	39	970,407	23,16	2157,626	0	330,824	330,824	99,935	0	0	0	0	0	0	0
18:11:44	-487,426	2536,952	19,043	18,276	12,096	10,69	10,871	39	970,407	23,16	2158,005	0	330,824	330,824	99,935	0	0	0	0	0	0	0
18:11:44	-457,788	2532,374	19,189	18,52	12,062	10,643	10,866	39	970,407	23,16	2158,379	0	330,824	330,824	99,935	0	0	0	0	0	0	0
18:11:44	-607,324	2526,3	18,994	18,227	12,039	10,58	10,861	39	970,407	23,16	2158,747	0	330,824	330,824	99,935	0	0	0	0	0	0	0
18:11:44	-614,086	2520,16	18,701	17,886	12,02	10,517	10,854	39	970,407	23,16	2159,109	0	330,824	330,824	99,935	0	0	0	0	0	0	0
18:11:44	-869,555	2511,464	18,066	17,397	12,006	10,427	10,845	39	970,407	23,16	2159,461	0	330,824	330,824	99,935	0	0	0	0	0	0	0
18:11:44	-581,42	2505,65	17,724	17,104	11,992	10,367	10,836	39	970,407	23,16	2159,807	0	330,824	330,824	99,935	0	0	0	0	0	0	0
18:11:44	-576,757	2499,882	17,383	16,616	11,978	10,308	10,826	39	970,407	23,16	2160,147	0	330,824	330,824	99,935	0	0	0	0	0	0	0
18:11:44	-421,508	2495,667	17,383	16,616	11,954	10,264	10,815	39	970,407	23,16	2160,483	0	330,824	330,824	99,935	0	0	0	0	0	0	0
18:11:44	-547,656	2490,191	17,334	16,518	11,926	10,208	10,803	39	970,407	23,16	2160,813	0	379,199	379,199	99,957	0	0	0	0	0	0	0
18:11:44	-456,616	2485,624	17,383	16,518	11,897	10,161	10,79	39	970,407	23,16	2161,137	0	379,199	379,199	99,957	0	0	0	0	0	0	0
18:11:44	-454,565	2481,079	17,431	16,421	11,869	10,114	10,777	39	970,407	23,16	2161,457	0	379,199	379,199	99,957	0	0	0	0	0	0	0
18:11:44	-417,285	2476,906	17,431	16,518	11,845	10,071	10,763	39	970,407	23,16	2161,773	0	379,199	379,199	99,957	0	0	0	0	0	0	0
18:11:44	-404,394	2472,862	17,529	16,665	11,817	10,029	10,749	39	970,407	23,16	2162,084	0	379,199	379,199	99,957	0	0	0	0	0	0	0
18:11:44	-608,52	2466,777	17,334	16,518	11,793	9,966	10,733	39	970,407	23,16	2162,388	0	379,199	379,199	99,957	0	0	0	0	0	0	0
18:11:44	-568,798	2461,089	17,09	16,323	11,775	9,908	10,717	39	970,407	23,16	2162,687	0	379,199	379,199	99,957	0	0	0	0	0	0	0
18:11:44	-657,08	2454,518	16,748	15,932	11,756	9,84	10,7	39	970,407	23,16	2162,979	0	379,199	379,199	99,957	0	0	0	0	0	0	0
18:11:44	-379,687	2450,721	16,699	15,981	11,737	9,801	10,682	39	970,407	23,16	2163,266	0	379,199	379,199	99,957	0	0	0	0	0	0	0
18:11:44	-751,098	2443,21	16,26	15,395	11,719	9,723	10,663	39	970,407	23,16	2163,546	0	379,199	379,199	99,957	0	0	0	0	0	0	0
18:11:44	-318,896	2440,021	16,357	15,591	11,695	9,69	10,644	39	970,407	23,16	2163,823	0	379,199	379,199	99,957	0	0	0	0	0	0	0
18:11:44	-654,15	2433,48	16,26	15,591	11,664	9,623	10,624	39	970,407	23,16	2164,092	0	379,199	379,199	99,957	0	0	0	0	0	0	0
18:11:44	-316,04	2430,319	16,455	15,737	11,635	9,59	10,604	39	970,407	23,16	2164,359	0	379,199	379,199	99,957	0	0	0	0	0	0	0
18:11:44	-439,599	2425,923	16,601	15,639	11,602	9,545	10,583	39	970,407	23,16	2164,62	0	379,199	379,199	99,957	0	0	0	0	0	0	0
18:11:44	-417,407	2421,749	16,699	15,786	11,574	9,502	10,562	39	970,407	23,16	2164,877	0	379,199	379,199	99,957	0	0	0	0	0	0	0
18:11:44	-566,943	2416,08	16,748	15,932	11,539	9,444	10,54	39	970,407	23,16	2165,128	0	379,199	379,199	99,957	0	0	0	0	0	0	0
18:11:44	-478,588	2411,294	16,748	15,884	11,512	9,394	10,518	39	970,407	23,16	2165,374	0	379,199	379,199	99,957	0	0	0	0	0	0	0
18:11:44	-669,946	2404,594	16,455	15,786	11,49	9,325	10,494	39	970,407	23,16	2165,614	0	379,199	379,199	99,957	0	0	0	0	0	0	0
18:11:44	-666,674	2397,928	16,113	15,542	11,471	9,256	10,47	39	970,407	23,16	2165,846	0	379,199	379,199	99,957	0	0	0	0	0	0	0
18:11:44	-507,08	2392,857	15,918	15,346	11,452	9,204	10,445	39	970,407	23,16	2166,073	0	379,199	379,199	99,957	0	0	0	0	0	0	0
18:11:44	-619,311	2386,664	15,625	15,053	11,433	9,14	10,42	39	970,407	23,16	2166,294	0	379,199	379,199	99,957	0	0	0	0	0	0	0
18:11:44	-521,63	2381,447	15,478	14,858	11,412	9,087	10,394	39	970,407	23,16	2166,509	0	379,199	379,199	99,957	0	0	0	0	0	0	0
18:11:44	-510,522	2376,342	15,381	14,663	11,388	9,034	10,367	39	970,407	23,16	2166,719	0	379,199	379,199	99,957	0	0	0	0	0	0	0
18:11:44	-481,152	2371,531	15,381	14,858	11,361	8,984	10,34	39	970,407	23,16	2166,923	0	379,199	379,199	99,957	0	0	0	0	0	0	0
18:11:44	-389,306	2367,638	15,478	14,858	11,333	8,944	10,312	39	970,407	23,16	2167,124	0	379,199	379,199	99,957	0	0	0	0	0	0	0
18:11:44	-652,88	2361,109	15,283	14,712	11,307	8,877	10,284	39	970,407	23,16	2167,318	0	379,199	379,199	99,957	0	0	0	0	0	0	0
18:11:44	-298,852	2358,12	15,381	14,76	11,285	8,846	10,256	39	970,407	23,16	2167,509	0	379,199	379,199	99,957	0	0	0	0	0	0	0
18:11:44	-576,025	2352,36	15,136	14,663	11,265	8,787	10,227	39	970,407	23,16	2167,694	0	379,199	379,199	99,957	0	0	0	0	0	0	0
18:11:44	-570,434	2346,656	14,941	14,419	11,244	8,728	10,198	39	970,407	23,16	2167,873	0	379,199	379,199	99,957	0	0	0	0	0	0	0
18:11:44	-474,292	2341,913	14,795	14,175	11,225	8,679	10,168	39	970,407	23,16	2168,047	0	379,199	379,199	99,957	0	0	0	0	0	0	0
18:11:44	-495,703	2336,956	14,599	14,126	11,207	8,628	10,138	39	970,407	23,16	2168,216	0	379,199	379,199	99,957	0	0	0	0	0	0	0
18:11:44	-606,201	2330,894	14,306	13,833	11,188	8,565	10,107	39	970,407	23,16	2168,379	0	379,199	379,199	99,957	0	0	0	0	0	0	0
18:11:44	-367,382	2327,22	14,258	13,784	11,17	8,528	10,076	39	970,407	23,16	2168,538	0	379,199	379,199	99,957	0	0	0	0	0	0	0
18:11:44	-336,376	2323,856	14,258	13,833	11,151	8,493	10,045	39	970,407	23,16	2168,693	0	379,199	379,199	99,957	0	0	0	0	0	0	0
18:11:44	-510,4	2318,752	14,16	13,637	11,128	8,44	10,014	39	970,407	23,16	2168,843	0	379,199	379,199	99,957	0	0	0	0	0	0	0
18:11:44	-379,125	2314,961	14,111	13,637	11,109	8,401	9,982	39	970,407	23,16	2168,99	0	379,199	379,199	99,957	0	0	0	0	0	0	0
18:11:44	-432,275	2310,638	13,916	13,491	11,095	8,357	9,95	39	970,407	23,16	2169,131	0	379,199	379,199	99,957	0	0	0	0	0	0	0
18:11:45	-388,378	2306,754	13,769	13,491	11,08	8,317	9,918	39	970,407	23,16	2169,269	0	379,199	379,199	99,957	0	0	0	0	0	0	0
18:11:45	-398,901	2302,765	13,623	13,344	11,066	8,275	9,886	39	970,407	23,16	2169,403	0	379,199	379,199	99,957	0	0	0	0	0	0	0
18:11:45	-457,934	2298,186	13,476	13,149	11,048	8,228	9,853	39	970,407	23,16	2169,532	0	379,199	379,199	99,957	0	0	0	0	0	0	0
18:11:45	-249,804	2295,688	13,476	13,1	11,033	8,202	9,821	39	970,407	23,16	2169,658	0	379,199	379,199	99,957	0	0	0	0	0	0	0
18:11:45	-387,89	2291,809	13,33	13,1	11,019	8,162	9,788	39	970,407	23,16	2169,78	0	379,199	379,199	99,957	0	0	0	0	0	0	0
18:11:45	-237,5	2289,434	13,427	13,247	11,001	8,138	9,756	39	970,407	23,16	2169,9	0	379,199	379,199	99,957	0	0	0	0	0	0	0
18:11:45	-287,744	2286,557	13,476	13,247	10,982	8,108	9,724	39	970,407	23,16	2170,016	0	379,199	379,199	99,957	0	0	0	0	0	0	0
18:11:45	-285,693	2283,7	13,525	13,247	10,963	8,079	9,692	39	970,407	23,16	2170,13	0	379,199	379,199	99,957	0	0	0	0	0	0	0
18:11:45	-194,799	2281,752	13,672	13,344	10,944	8,059	9,66	39	970,407	23,16	2170,242	0	379,199	379,199	99,957	0	0	0	0	0	0	0
18:11:45	-376,611	2277,985	13,623	13,344	10,925	8,02	9,627	39	970,407	23,16	2170,349	0	379,199	379,199	99,957	0	0	0	0	0	0	0
18:11:45	-341,723	2274,568	13,525	13,296	10,911	7,985	9,595	39	970,407	23,16	2170,454	0	379,199	379,199	99,957	0	0	0	0	0	0	0
18:11:45	-257,739	2271,991	13,427	13,296	10,902	7,958	9,563	39	970,407	23,16	2170,555	0	379,199	379,199	99,957	0	0	0	0	0	0	0
18:11:45	-479,321	2267,198	13,183	13,003	10,888	7,909	9,531	39	970,407	23,16	2170,652	0	379,199	379,199	99,957	0	0	0	0	0	0	0
18:11:45	-211,694	2265,081	13,134	12,807	10,878	7,887	9,498	39	970,407	23,16	2170,746	0	379,199	379,199	99,957	0	0	0	0	0	0	0
18:11:45	-165,747	2263,423	13,134	12,758	10,869	7,87	9,466	39	970,407	23,16	2170,839	0	379,199	379,199	99,957	0	0	0	0	0	0	0
18:11:45	-429,809	2259,125	12,939	12,563	10,855	7,826	9,434	39	970,407	23,16	2170,928	0	379,199	379,199	99,957	0	0	0	0	0	0	0
18:11:45	-256,396	2256,561	12,841	12,466	10,845	7,799	9,402	39	970,407	23,16	2171,013	0	379,199	379,199	99,957	0	0	0	0	0	0	0
18:11:45	-249,633	2254,065	12,841	12,612	10,831	7,773	9,37	39	970,407	23,16	2171,096	0	379,199	379,199	99,957	0	0	0	0	0	0	0
18:11:45	-248,583	2251,579	12,841	12,563	10,817	7,748	9,338	39	970,407	23,16	2171,176	0	379,199	379,199	99,957	0	0	0	0	0	0	0
18:11:45	-155,932	2250,02	12,939	12,563	10,803	7,732	9,307	39	970,407	23,16	2171,255	0	379,199	379,199	99,957	0	0	0	0	0	0	0
18:11:45	-334,716	2246,672	12,841	12,612	10,789	7,697	9,275	39	970,407	23,16	2171,331	0	379,199	379,199	99,957	0	0	0	0	0	0	0
18:11:45	-292,26	2243,75	12,793	12,563	10,775	7,667	9,244	39	970,407	23,16	2171,403	0	379,199	379,199	99,957	0	0	0	0	0	0	0
18:11:45	-165,673	2242,093	12,793	12,466	10,766	7,65	9,213	39	970,407	23,16	2171,474	0	379,199	379,199	99,957	0	0	0	0	0	0	0
18:11:45	-341,162	2238,682	12,695	12,466	10,752	7,615	9,181	39	970,407	23,16	2171,541	0	379,199	379,199	99,957	0	0	0	0	0	0	0
18:11:45	-247,485	2236,207	12,695	12,417	10,738	7,589	9,15	39	970,407	23,16	2171,606	0	379,199	379,199	99,957	0	0	0	0	0	0	0
18:11:45	-73,168	2235,475	12,793	12,612	10,728	7,582	9,119	39	970,407	23,16	2171,67	0	379,199	379,199	99,957	0	0	0	0	0	0	0
18:11:45	-243,115	2233,044	12,793	12,466	10,715	7,557	9,089	39	970,407	23,16	2171,731	0	379,199	379,199	99,957	0	0	0	0	0	0	0
18:11:45	-270,043	2230,343	12,695	12,466	10,705	7,529	9,058	39	970,407	23,16	2171,79	0	379,199	379,199	99,957	0	0	0	0	0	0	0
18:11:45	-286,645	2227,477	12,646	12,466	10,691	7,499	9,028	39	970,407	23,16	2171,845	0	379,199	379,199	99,957	0	0	0	0	0	0	0
18:11:45	-167,797	2225,799	12,646	12,417	10,681	7,482	8,997	39	970,407	23,16	2171,899	0	379,199	379,199	99,957	0	0	0	0	0	0	0
18:11:45	-325,952	2222,539	12,549	12,368	10,668	7,448	8,967	39	970,407	23,16	2171,95	0	379,199	379,199	99,957	0	0	0	0	0	0	0
18:11:45	-254,858	2219,991	12,451	12,173	10,659	7,422	8,937	39	970,407	23,16	2171,998	0	379,199	379,199	99,957	0	0	0	0	0	0	0
18:11:45	-180,468	2218,186	12,353	12,075	10,654	7,403	8,906	39	970,407	23,16	2172,044	0	379,199	379,199	99,957	0	0	0	0	0	0	0
18:11:45	-300,366	2215,182	12,207	11,977	10,644	7,373	8,876	39	970,407	23,16	2172,087	0	379,199	379,199	99,957	0	0	0	0	0	0	0
18:11:45	-197,314	2213,209	12,158	11,831	10,636	7,352	8,847	39	970,407	23,16	2172,128	0	379,199	379,199	99,957	0	0	0	0	0	0	0
18:11:45	-240,625	2210,803	12,06	11,831	10,627	7,327	8,817	39	970,407	23,16	2172,167	0	379,199	379,199	99,957	0	0	0	0	0	0	0
18:11:45	-160,278	2209,2	12,06	11,831	10,618	7,311	8,787	39	970,407	23,16	2172,204	0	379,199	379,199	99,957	0	0	0	0	0	0	0
18:11:45	-79,711	2208,403	12,158	11,831	10,609	7,303	8,758	39	970,407	23,16	2172,24	0	379,199	379,199	99,957	0	0	0	0	0	0	0
18:11:45	-169,824	2206,705	12,158	11,831	10,599	7,285	8,729	39	970,407	23,16	2172,275	0	379,199	379,199	99,957	0	0	0	0	0	0	0
18:11:45	-195,483	2204,75	12,207	11,88	10,585	7,265	8,701	39	970,407	23,16	2172,307	0	379,199	379,199	99,957	0	0	0	0	0	0	0
18:11:45	-147,607	2203,274	12,304	11,977	10,572	7,25	8,672	39	970,407	23,16	2172,338	0	379,199	379,199	99,957	0	0	0	0	0	0	0
18:11:45	-43,969	2202,834	12,451	12,173	10,561	7,245	8,644	39	970,407	23,16	2172,368	0	379,199	379,199	99,957	0	0	0	0	0	0	0
18:11:45	-174,877	2201,086	12,5	12,173	10,549	7,227	8,616	39	970,407	23,16	2172,397	0	379,199	379,199	99,957	0	0	0	0	0	0	0
18:11:45	-210,18	2198,984	12,451	12,075	10,54	7,206	8,589	39	970,407	23,16	2172,423	0	379,199	379,199	99,957	0	0	0	0	0	0	0
18:11:45	-286,035	2196,123	12,304	12,075	10,531	7,176	8,561	39	970,407	23,16	2172,447	0	379,199	379,199	99,957	0	0	0	0	0	0	0
18:11:45	-112,963	2194,994	12,304	11,977	10,525	7,164	8,534	39	970,407	23,16	2172,47	0	379,199	379,199	99,957	0	0	0	0	0	0	0
18:11:45	-239,526	2192,599	12,207	11,88	10,516	7,14	8,506	39	970,407	23,16	2172,49	0	379,199	379,199	99,957	0	0	0	0	0	0	0
18:11:45	-277,661	2189,822	12,011	11,831	10,511	7,111	8,479	39	970,407	23,16	2172,507	0	379,199	379,199	99,957	0	0	0	0	0	0	0
18:11:45	-292,871	2186,893	11,767	11,538	10,507	7,081	8,451	39	970,407	23,16	2172,521	0	379,199	379,199	99,957	0	0	0	0	0	0	0
18:11:45	-218,115	2184,712	11,621	11,489	10,502	7,058	8,424	39	970,407	23,16	2172,534	0	379,199	379,199	99,957	0	0	0	0	0	0	0
18:11:45	-162,353	2183,088	11,621	11,44	10,493	7,042	8,397	39	970,407	23,16	2172,544	0	379,199	379,199	99,957	0	0	0	0	0	0	0
18:11:45	-115,673	2181,932	11,67	11,489	10,484	7,03	8,37	39	970,407	23,16	2172,554	0	379,199	379,199	99,957	0	0	0	0	0	0	0
18:11:45	-85,375	2181,078	11,767	11,635	10,474	7,021	8,344	39	970,407	23,16	2172,562	0	379,199	379,199	99,957	0	0	0	0	0	0	0
18:11:45	2,441	2181,102	12,011	11,684	10,461	7,021	8,318	32,6	970,867	23,243	2172,571	0	379,199	379,199	99,957	0	0	0	0	0	0	0
18:11:45	-177,294	2179,329	12,06	11,831	10,449	7,003	8,292	32,6	970,867	23,243	2172,577	0	379,199	379,199	99,957	0	0	0	0	0	0	0
18:11:45	-41,088	2178,919	12,207	11,88	10,439	6,999	8,267	32,6	970,867	23,243	2172,584	0	379,199	379,199	99,957	0	0	0	0	0	0	0
18:11:45	-203,466	2176,884	12,158	11,88	10,43	6,978	8,241	32,6	970,867	23,243	2172,588	0	379,199	379,199	99,957	0	0	0	0	0	0	0
18:11:45	-230,688	2174,577	12,06	11,831	10,422	6,954	8,216	32,6	970,867	23,243	2172,59	0	379,199	379,199	99,957	0	0	0	0	0	0	0
18:11:45	-144,213	2173,135	12,011	11,733	10,416	6,939	8,191	32,6	970,867	23,243	2172,591	0	379,199	379,199	99,957	0	0	0	0	0	0	0
18:11:45	-143,359	2171,701	11,963	11,684	10,411	6,924	8,166	32,6	970,867	23,243	2171,701	0	379,199	379,199	99,957	0	0	0	0	0	0	0
18:11:45	-260,937	2169,092	11,767	11,635	10,406	6,897	8,141	32,6	970,867	23,243	2169,092	0	379,199	379,199	99,957	0	0	0	0	0	0	0
18:11:45	-210,131	2166,991	11,67	11,538	10,399	6,876	8,117	32,6	970,867	23,243	2166,991	0	379,199	379,199	99,957	0	0	0	0	0	0	0
18:11:45	-124,78	2165,743	11,621	11,489	10,395	6,863	8,092	32,6	970,867	23,243	2165,743	0	379,199	379,199	99,957	0	0	0	0	0	0	0
18:11:45	-160,229	2164,14	11,621	11,44	10,386	6,846	8,068	32,6	970,867	23,243	2164,14	0	316,907	316,907	99,926	0	0	0	0	0	0	0
18:11:45	-100,024	2163,14	11,621	11,44	10,38	6,836	8,043	32,6	970,867	23,243	2163,14	0	316,907	316,907	99,926	0	0	0	0	0	0	0
18:11:45	-233,715	2160,803	11,474	11,44	10,374	6,812	8,019	32,6	970,867	23,243	2160,803	0	316,907	316,907	99,926	0	0	0	0	0	0	0
18:11:45	-122,534	2159,578	11,474	11,294	10,367	6,799	7,995	32,6	970,867	23,243	2159,578	0	316,907	316,907	99,926	0	0	0	0	0	0	0
18:11:45	-144,091	2158,137	11,425	11,294	10,362	6,784	7,972	32,6	970,867	23,243	2158,137	0	316,907	316,907	99,926	0	0	0	0	0	0	0
18:11:45	-78,491	2157,352	11,425	11,196	10,357	6,776	7,948	32,6	970,867	23,243	2157,352	0	316,907	316,907	99,926	0	0	0	0	0	0	0
18:11:45	-188,33	2155,469	11,328	11,098	10,352	6,757	7,925	32,6	970,867	23,243	2155,469	0	316,907	316,907	99,926	0	0	0	0	0	0	0
18:11:45	-140,795	2154,061	11,328	11,147	10,344	6,742	7,902	32,6	970,867	23,243	2154,061	0	316,907	316,907	99,926	0	0	0	0	0	0	0
18:11:45	-126,977	2152,791	11,279	11,147	10,339	6,729	7,879	32,6	970,867	23,243	2152,791	0	316,907	316,907	99,926	0	0	0	0	0	0	0
18:11:45	-52,416	2152,267	11,328	11,147	10,334	6,724	7,856	32,6	970,867	23,243	2152,267	0	316,907	316,907	99,926	0	0	0	0	0	0	0
18:11:45	-142,919	2150,838	11,328	11,147	10,326	6,709	7,834	32,6	970,867	23,243	2150,838	0	316,907	316,907	99,926	0	0	0	0	0	0	0
18:11:45	-7,153	2150,766	11,425	11,196	10,32	6,708	7,811	32,6	970,867	23,243	2150,766	0	316,907	316,907	99,926	0	0	0	0	0	0	0
18:11:45	-98,779	2149,778	11,474	11,294	10,312	6,698	7,79	32,6	970,867	23,243	2149,778	0	316,907	316,907	99,926	0	0	0	0	0	0	0
18:11:45	-143,994	2148,338	11,474	11,294	10,304	6,683	7,768	32,6	970,867	23,243	2148,338	0	316,907	316,907	99,926	0	0	0	0	0	0	0
18:11:45	-153,027	2146,808	11,328	11,147	10,303	6,668	7,746	32,6	970,867	23,243	2146,808	0	316,907	316,907	99,926	0	0	0	0	0	0	0
18:11:45	-180,957	2144,998	11,132	11,098	10,303	6,649	7,725	32,6	970,867	23,243	2144,998	0	316,907	316,907	99,926	0	0	0	0	0	0	0
18:11:45	-154,858	2143,45	11,035	10,854	10,299	6,633	7,703	32,6	970,867	23,243	2143,45	0	316,907	316,907	99,926	0	0	0	0	0	0	0
18:11:45	-90,478	2142,545	10,937	10,854	10,299	6,624	7,682	32,6	970,867	23,243	2142,545	0	316,907	316,907	99,926	0	0	0	0	0	0	0
18:11:45	-90,429	2141,641	10,84	10,757	10,299	6,614	7,661	32,6	970,867	23,243	2141,641	0	316,907	316,907	99,926	0	0	0	0	0	0	0
18:11:45	-61,23	2141,028	10,791	10,659	10,298	6,608	7,641	32,6	970,867	23,243	2141,028	0	316,907	316,907	99,926	0	0	0	0	0	0	0
18:11:45	-154,98	2139,479	10,693	10,61	10,294	6,592	7,62	32,6	970,867	23,243	2139,479	0	316,907	316,907	99,926	0	0	0	0	0	0	0
18:11:45	52,929	2140,008	10,84	10,659	10,29	6,598	7,6	32,6	970,867	23,243	2139,479	0	316,907	316,907	99,926	0	0	0	0	0	0	0
18:11:45	-81,64	2139,192	10,84	10,757	10,285	6,589	7,58	32,6	970,867	23,243	2139,192	0	316,907	316,907	99,926	0	0	0	0	0	0	0
18:11:45	9,985	2139,291	10,937	10,805	10,281	6,59	7,561	32,6	970,867	23,243	2139,192	0	316,907	316,907	99,926	0	0	0	0	0	0	0
18:11:45	-66,699	2138,624	10,937	10,805	10,277	6,583	7,542	32,6	970,867	23,243	2138,624	0	316,907	316,907	99,926	0	0	0	0	0	0	0
18:11:45	-14,916	2138,475	10,937	10,757	10,276	6,582	7,523	32,6	970,867	23,243	2138,475	0	316,907	316,907	99,926	0	0	0	0	0	0	0
18:11:45	-157,08	2136,904	10,84	10,757	10,272	6,566	7,504	32,6	970,867	23,243	2136,904	0	316,907	316,907	99,926	0	0	0	0	0	0	0
18:11:45	-16,015	2136,744	10,84	10,757	10,271	6,564	7,486	32,6	970,867	23,243	2136,744	0	316,907	316,907	99,926	0	0	0	0	0	0	0
18:11:45	23,706	2136,981	10,937	10,805	10,267	6,566	7,468	32,6	970,867	23,243	2136,745	0	316,907	316,907	99,926	0	0	0	0	0	0	0
18:11:45	-156,909	2135,412	10,84	10,757	10,264	6,55	7,45	32,6	970,867	23,243	2135,412	0	316,907	316,907	99,926	0	0	0	0	0	0	0
18:11:45	-14,941	2135,263	10,84	10,805	10,263	6,549	7,432	32,6	970,867	23,243	2135,263	0	316,907	316,907	99,926	0	0	0	0	0	0	0
18:11:45	-68,774	2134,575	10,84	10,757	10,259	6,542	7,414	32,6	970,867	23,243	2134,575	0	316,907	316,907	99,926	0	0	0	0	0	0	0
18:11:45	-60,156	2133,974	10,791	10,659	10,258	6,535	7,397	32,6	970,867	23,243	2133,974	0	316,907	316,907	99,926	0	0	0	0	0	0	0
18:11:45	-23,608	2133,737	10,84	10,659	10,254	6,533	7,38	32,6	970,867	23,243	2133,737	0	316,907	316,907	99,926	0	0	0	0	0	0	0
18:11:45	-135,546	2132,382	10,693	10,61	10,254	6,519	7,363	32,6	970,867	23,243	2132,382	0	316,907	316,907	99,926	0	0	0	0	0	0	0
18:11:45	-45,141	2131,931	10,644	10,61	10,254	6,514	7,347	32,6	970,867	23,243	2131,931	0	316,907	316,907	99,926	0	0	0	0	0	0	0
18:11:45	-52,612	2131,404	10,644	10,464	10,251	6,509	7,33	32,6	970,867	23,243	2131,404	0	316,907	316,907	99,926	0	0	0	0	0	0	0
18:11:46	-105,444	2130,35	10,547	10,512	10,25	6,498	7,314	32,6	970,867	23,243	2130,35	0	316,907	316,907	99,926	0	0	0	0	0	0	0
18:11:46	0	2130,35	10,547	10,512	10,25	6,498	7,298	32,6	970,867	23,243	2130,35	0	316,907	316,907	99,926	0	0	0	0	0	0	0
18:11:46	21,704	2130,567	10,644	10,464	10,246	6,5	7,282	32,6	970,867	23,243	2130,35	0	316,907	316,907	99,926	0	0	0	0	0	0	0
18:11:46	-105,395	2129,513	10,547	10,512	10,245	6,489	7,267	32,6	970,867	23,243	2129,513	0	316,907	316,907	99,926	0	0	0	0	0	0	0
18:11:46	15,112	2129,664	10,547	10,415	10,246	6,491	7,252	32,6	970,867	23,243	2129,513	0	316,907	316,907	99,926	0	0	0	0	0	0	0
18:11:46	-60,278	2129,061	10,498	10,415	10,245	6,485	7,237	32,6	970,867	23,243	2129,061	0	316,907	316,907	99,926	0	0	0	0	0	0	0
18:11:46	52,758	2129,589	10,644	10,61	10,241	6,49	7,222	32,6	970,867	23,243	2129,062	0	316,907	316,907	99,926	0	0	0	0	0	0	0
18:11:46	51,782	2130,107	10,791	10,61	10,236	6,495	7,208	32,6	970,867	23,243	2129,063	0	316,907	316,907	99,926	0	0	0	0	0	0	0
18:11:46	65,771	2130,765	10,937	10,757	10,232	6,502	7,194	32,6	970,867	23,243	2129,065	0	316,907	316,907	99,926	0	0	0	0	0	0	0
18:11:46	-83,911	2129,925	10,937	10,805	10,227	6,494	7,18	32,6	970,867	23,243	2129,066	0	316,907	316,907	99,926	0	0	0	0	0	0	0
18:11:46	-90,307	2129,022	10,84	10,805	10,227	6,484	7,166	32,6	970,867	23,243	2129,022	0	316,907	316,907	99,926	0	0	0	0	0	0	0
18:11:46	-70,751	2128,315	10,84	10,757	10,223	6,477	7,153	32,6	970,867	23,243	2128,315	0	316,907	316,907	99,926	0	0	0	0	0	0	0
18:11:46	-14,062	2128,174	10,84	10,757	10,222	6,476	7,14	32,6	970,867	23,243	2128,174	0	316,907	316,907	99,926	0	0	0	0	0	0	0
18:11:46	-31,103	2127,863	10,791	10,659	10,223	6,472	7,127	32,6	970,867	23,243	2127,863	0	316,907	316,907	99,926	0	0	0	0	0	0	0
18:11:46	-90,283	2126,96	10,693	10,61	10,223	6,463	7,114	32,6	970,867	23,243	2126,96	0	316,907	316,907	99,926	0	0	0	0	0	0	0
18:11:46	-135,4	2125,606	10,547	10,512	10,223	6,449	7,101	32,6	970,867	23,243	2125,606	0	316,907	316,907	99,926	0	0	0	0	0	0	0
18:11:46	0	2125,606	10,547	10,512	10,223	6,449	7,088	32,6	970,867	23,243	2125,606	0	316,907	316,907	99,926	0	0	0	0	0	0	0
18:11:46	-45,117	2125,155	10,498	10,415	10,223	6,444	7,075	32,6	970,867	23,243	2125,155	0	316,907	316,907	99,926	0	0	0	0	0	0	0
18:11:46	-45,117	2124,704	10,449	10,317	10,223	6,44	7,063	32,6	970,867	23,243	2124,704	0	316,907	316,907	99,926	0	0	0	0	0	0	0
18:11:46	0	2124,704	10,449	10,415	10,223	6,44	7,05	32,6	970,867	23,243	2124,704	0	316,907	316,907	99,926	0	0	0	0	0	0	0
18:11:46	-14,062	2124,563	10,449	10,317	10,222	6,438	7,038	32,6	970,867	23,243	2124,563	0	316,907	316,907	99,926	0	0	0	0	0	0	0
18:11:46	0	2124,563	10,449	10,268	10,222	6,438	7,027	32,6	970,867	23,243	2124,563	0	316,907	316,907	99,926	0	0	0	0	0	0	0
18:11:46	-70,874	2123,855	10,449	10,415	10,218	6,431	7,015	32,6	970,867	23,243	2123,855	0	316,907	316,907	99,926	0	0	0	0	0	0	0
18:11:46	-25,634	2123,598	10,498	10,415	10,214	6,428	7,004	32,6	970,867	23,243	2123,598	0	316,907	316,907	99,926	0	0	0	0	0	0	0
18:11:46	49,365	2124,092	10,644	10,61	10,21	6,433	6,992	32,6	970,867	23,243	2123,599	0	316,907	316,907	99,926	0	0	0	0	0	0	0
18:11:46	95,751	2125,049	10,84	10,757	10,205	6,443	6,982	32,6	970,867	23,243	2123,6	0	316,907	316,907	99,926	0	0	0	0	0	0	0
18:11:46	-13,94	2124,91	10,84	10,757	10,204	6,442	6,971	32,6	970,867	23,243	2123,602	0	316,907	316,907	99,926	0	0	0	0	0	0	0
18:11:46	-45,092	2124,459	10,791	10,659	10,204	6,437	6,961	32,6	970,867	23,243	2123,603	0	316,907	316,907	99,926	0	0	0	0	0	0	0
18:11:46	-135,4	2123,105	10,644	10,61	10,204	6,423	6,95	32,6	970,867	23,243	2123,105	0	316,907	316,907	99,926	0	0	0	0	0	0	0
18:11:46	13,916	2123,244	10,644	10,464	10,205	6,425	6,94	32,6	970,867	23,243	2123,105	0	316,907	316,907	99,926	0	0	0	0	0	0	0
18:11:46	-90,258	2122,342	10,547	10,415	10,205	6,415	6,929	32,6	970,867	23,243	2122,342	0	316,907	316,907	99,926	0	0	0	0	0	0	0
18:11:46	-45,092	2121,891	10,498	10,415	10,205	6,411	6,919	32,6	970,867	23,243	2121,891	0	316,907	316,907	99,926	0	0	0	0	0	0	0
18:11:46	45,092	2122,342	10,547	10,415	10,205	6,415	6,909	32,6	970,867	23,243	2121,891	0	316,907	316,907	99,926	0	0	0	0	0	0	0
18:11:46	-90,209	2121,44	10,449	10,219	10,205	6,406	6,9	32,6	970,867	23,243	2121,44	0	316,907	316,907	99,926	0	0	0	0	0	0	0
18:11:46	-13,891	2121,301	10,449	10,317	10,204	6,405	6,89	32,6	970,867	23,243	2121,301	0	316,907	316,907	99,926	0	0	0	0	0	0	0
18:11:46	-90,185	2120,399	10,351	10,317	10,204	6,395	6,88	32,6	970,867	23,243	2120,399	0	316,907	316,907	99,926	0	0	0	0	0	0	0
18:11:46	62,304	2121,022	10,498	10,415	10,2	6,402	6,871	32,6	970,867	23,243	2120,399	0	316,907	316,907	99,926	0	0	0	0	0	0	0
18:11:46	-45,117	2120,571	10,449	10,415	10,2	6,397	6,861	32,6	970,867	23,243	2120,399	0	316,907	316,907	99,926	0	0	0	0	0	0	0
18:11:46	0	2120,571	10,449	10,268	10,2	6,397	6,852	32,6	970,867	23,243	2120,399	0	316,907	316,907	99,926	0	0	0	0	0	0	0
18:11:46	0	2120,571	10,449	10,317	10,2	6,397	6,843	32,6	970,867	23,243	2120,399	0	316,907	316,907	99,926	0	0	0	0	0	0	0
18:11:46	-71,923	2119,851	10,449	10,464	10,196	6,39	6,835	32,6	970,867	23,243	2119,851	0	316,907	316,907	99,926	0	0	0	0	0	0	0
18:11:46	0	2119,851	10,449	10,415	10,196	6,39	6,826	32,6	970,867	23,243	2119,851	0	316,907	316,907	99,926	0	0	0	0	0	0	0
18:11:46	-14,062	2119,711	10,449	10,317	10,195	6,388	6,817	32,6	970,867	23,243	2119,711	0	316,907	316,907	99,926	0	0	0	0	0	0	0
18:11:46	-26,66	2119,444	10,498	10,415	10,191	6,386	6,809	32,6	970,867	23,243	2119,444	0	316,907	316,907	99,926	0	0	0	0	0	0	0
18:11:46	45,092	2119,895	10,547	10,464	10,191	6,39	6,801	32,6	970,867	23,243	2119,445	0	316,907	316,907	99,926	0	0	0	0	0	0	0
18:11:46	-13,012	2119,765	10,547	10,415	10,19	6,389	6,792	32,6	970,867	23,243	2119,445	0	316,907	316,907	99,926	0	0	0	0	0	0	0
18:11:46	-106,274	2118,702	10,498	10,415	10,187	6,378	6,784	32,6	970,867	23,243	2118,702	0	316,907	316,907	99,926	0	0	0	0	0	0	0
18:11:46	45,068	2119,153	10,547	10,464	10,187	6,383	6,776	32,6	970,867	23,243	2118,703	0	316,907	316,907	99,926	0	0	0	0	0	0	0
18:11:46	16,113	2119,314	10,498	10,415	10,19	6,384	6,769	32,6	970,867	23,243	2118,704	0	316,907	316,907	99,926	0	0	0	0	0	0	0
18:11:46	-61,181	2118,702	10,498	10,415	10,187	6,378	6,761	32,6	970,867	23,243	2118,702	0	316,907	316,907	99,926	0	0	0	0	0	0	0
18:11:46	0	2118,702	10,498	10,268	10,187	6,378	6,754	32,6	970,867	23,243	2118,702	0	316,907	316,907	99,926	0	0	0	0	0	0	0
18:11:46	-45,117	2118,251	10,449	10,268	10,187	6,373	6,746	32,6	970,867	23,243	2118,251	0	316,907	316,907	99,926	0	0	0	0	0	0	0
18:11:46	0	2118,251	10,449	10,268	10,187	6,373	6,739	32,6	970,867	23,243	2118,251	0	316,907	316,907	99,926	0	0	0	0	0	0	0
18:11:46	-12,817	2118,123	10,449	10,268	10,186	6,372	6,732	26	971,327	23,243	2118,123	0	316,907	316,907	99,926	0	0	0	0	0	0	0
18:11:46	-1,074	2118,112	10,449	10,268	10,186	6,372	6,725	26	971,327	23,243	2118,112	0	316,907	316,907	99,926	0	0	0	0	0	0	0
18:11:46	-90,161	2117,211	10,351	10,219	10,186	6,362	6,717	26	971,327	23,243	2117,211	0	316,907	316,907	99,926	0	0	0	0	0	0	0
18:11:46	-72,973	2116,481	10,351	10,268	10,182	6,355	6,71	26	971,327	23,243	2116,481	0	316,907	316,907	99,926	0	0	0	0	0	0	0
18:11:46	135,229	2117,833	10,498	10,317	10,182	6,369	6,704	26	971,327	23,243	2116,482	0	316,907	316,907	99,926	0	0	0	0	0	0	0
18:11:46	-57,91	2117,254	10,449	10,268	10,181	6,363	6,697	26	971,327	23,243	2116,483	0	316,907	316,907	99,926	0	0	0	0	0	0	0
18:11:46	-16,137	2117,093	10,498	10,464	10,177	6,361	6,69	26	971,327	23,243	2116,483	0	316,907	316,907	99,926	0	0	0	0	0	0	0
18:11:46	32,226	2117,415	10,547	10,464	10,177	6,365	6,684	26	971,327	23,243	2116,484	0	316,907	316,907	99,926	0	0	0	0	0	0	0
18:11:46	-74,047	2116,674	10,547	10,464	10,173	6,357	6,678	26	971,327	23,243	2116,485	0	316,907	316,907	99,926	0	0	0	0	0	0	0
18:11:46	77,124	2117,446	10,644	10,512	10,172	6,365	6,671	26	971,327	23,243	2116,486	0	316,907	316,907	99,926	0	0	0	0	0	0	0
18:11:46	-75,097	2116,695	10,644	10,464	10,168	6,357	6,665	26	971,327	23,243	2116,486	0	253,191	253,191	99,856	0	0	0	0	0	0	0
18:11:46	-90,161	2115,793	10,547	10,464	10,168	6,348	6,659	26	971,327	23,243	2115,793	0	253,191	253,191	99,856	0	0	0	0	0	0	0
18:11:46	0	2115,793	10,547	10,464	10,168	6,348	6,653	26	971,327	23,243	2115,793	0	253,191	253,191	99,856	0	0	0	0	0	0	0
18:11:46	-90,112	2114,892	10,449	10,415	10,168	6,339	6,647	26	971,327	23,243	2114,892	0	253,191	253,191	99,856	0	0	0	0	0	0	0
18:11:46	0	2114,892	10,449	10,317	10,168	6,339	6,641	26	971,327	23,243	2114,892	0	253,191	253,191	99,856	0	0	0	0	0	0	0
18:11:46	0	2114,892	10,449	10,415	10,168	6,339	6,635	26	971,327	23,243	2114,892	0	253,191	253,191	99,856	0	0	0	0	0	0	0
18:11:46	-90,136	2113,991	10,351	10,268	10,168	6,329	6,629	26	971,327	23,243	2113,991	0	253,191	253,191	99,856	0	0	0	0	0	0	0
18:11:46	0	2113,991	10,351	10,268	10,168	6,329	6,623	26	971,327	23,243	2113,991	0	253,191	253,191	99,856	0	0	0	0	0	0	0
18:11:46	-131,933	2112,671	10,302	10,268	10,163	6,316	6,617	26	971,327	23,243	2112,671	0	253,191	253,191	99,856	0	0	0	0	0	0	0
18:11:46	11,791	2112,789	10,302	10,219	10,163	6,317	6,611	26	971,327	23,243	2112,671	0	253,191	253,191	99,856	0	0	0	0	0	0	0
18:11:46	47,07	2113,26	10,449	10,464	10,158	6,322	6,605	26	971,327	23,243	2112,672	0	253,191	253,191	99,856	0	0	0	0	0	0	0
18:11:46	-11,791	2113,142	10,449	10,415	10,158	6,321	6,6	26	971,327	23,243	2112,673	0	253,191	253,191	99,856	0	0	0	0	0	0	0
18:11:46	-166,235	2111,48	10,351	10,268	10,153	6,303	6,594	26	971,327	23,243	2111,48	0	253,191	253,191	99,856	0	0	0	0	0	0	0
18:11:46	0	2111,48	10,351	10,219	10,153	6,303	6,588	26	971,327	23,243	2111,48	0	253,191	253,191	99,856	0	0	0	0	0	0	0
18:11:46	78,295	2112,263	10,449	10,122	10,153	6,311	6,583	26	971,327	23,243	2111,48	0	253,191	253,191	99,856	0	0	0	0	0	0	0
18:11:46	-78,295	2111,48	10,351	10,122	10,153	6,303	6,577	26	971,327	23,243	2111,48	0	253,191	253,191	99,856	0	0	0	0	0	0	0
18:11:46	-56,835	2110,911	10,302	10,073	10,153	6,298	6,572	26	971,327	23,243	2110,911	0	253,191	253,191	99,856	0	0	0	0	0	0	0
18:11:46	0	2110,911	10,302	10,073	10,153	6,298	6,567	26	971,327	23,243	2110,911	0	253,191	253,191	99,856	0	0	0	0	0	0	0
18:11:46	-76,342	2110,148	10,302	10,073	10,148	6,29	6,561	26	971,327	23,243	2110,148	0	253,191	253,191	99,856	0	0	0	0	0	0	0
18:11:46	-90,063	2109,247	10,205	9,975	10,148	6,28	6,556	26	971,327	23,243	2109,247	0	253,191	253,191	99,856	0	0	0	0	0	0	0
18:11:46	0	2109,247	10,205	10,073	10,148	6,28	6,55	26	971,327	23,243	2109,247	0	253,191	253,191	99,856	0	0	0	0	0	0	0
18:11:46	57,934	2109,827	10,351	10,122	10,144	6,286	6,545	26	971,327	23,243	2109,248	0	253,191	253,191	99,856	0	0	0	0	0	0	0
18:11:46	-190,869	2107,918	10,156	9,926	10,143	6,267	6,54	26	971,327	23,243	2107,918	0	253,191	253,191	99,856	0	0	0	0	0	0	0
18:11:46	-20,385	2107,714	10,205	10,122	10,14	6,265	6,534	26	971,327	23,243	2107,714	0	253,191	253,191	99,856	0	0	0	0	0	0	0
18:11:46	124,365	2108,958	10,351	10,268	10,139	6,277	6,529	26	971,327	23,243	2107,715	0	253,191	253,191	99,856	0	0	0	0	0	0	0
18:11:46	-79,492	2108,163	10,351	10,219	10,134	6,269	6,524	26	971,327	23,243	2107,716	0	253,191	253,191	99,856	0	0	0	0	0	0	0
18:11:46	-10,742	2108,055	10,351	10,268	10,134	6,268	6,519	26	971,327	23,243	2107,716	0	253,191	253,191	99,856	0	0	0	0	0	0	0
18:11:46	-67,675	2107,379	10,351	10,219	10,13	6,261	6,514	26	971,327	23,243	2107,379	0	253,191	253,191	99,856	0	0	0	0	0	0	0
18:11:46	-135,058	2106,028	10,205	9,975	10,13	6,247	6,509	26	971,327	23,243	2106,028	0	253,191	253,191	99,856	0	0	0	0	0	0	0
18:11:46	0	2106,028	10,205	10,122	10,13	6,247	6,504	26	971,327	23,243	2106,028	0	253,191	253,191	99,856	0	0	0	0	0	0	0
18:11:46	-78,247	2105,245	10,205	10,122	10,125	6,239	6,498	26	971,327	23,243	2105,245	0	253,191	253,191	99,856	0	0	0	0	0	0	0
18:11:46	-10,742	2105,138	10,205	10,073	10,125	6,238	6,493	26	971,327	23,243	2105,138	0	253,191	253,191	99,856	0	0	0	0	0	0	0
18:11:46	12,67	2105,265	10,302	10,219	10,12	6,239	6,488	26	971,327	23,243	2105,138	0	253,191	253,191	99,856	0	0	0	0	0	0	0
18:11:46	-79,296	2104,472	10,302	9,975	10,116	6,231	6,483	26	971,327	23,243	2104,472	0	253,191	253,191	99,856	0	0	0	0	0	0	0
18:11:46	-78,442	2103,687	10,302	10,122	10,112	6,223	6,478	26	971,327	23,243	2103,687	0	253,191	253,191	99,856	0	0	0	0	0	0	0
18:11:46	44,995	2104,137	10,351	10,219	10,112	6,228	6,473	26	971,327	23,243	2103,688	0	253,191	253,191	99,856	0	0	0	0	0	0	0
18:11:46	-269,97	2101,438	10,058	9,878	10,112	6,2	6,468	26	971,327	23,243	2101,438	0	253,191	253,191	99,856	0	0	0	0	0	0	0
18:11:47	-125,512	2100,182	10,009	9,78	10,107	6,187	6,462	26	971,327	23,243	2100,182	0	253,191	253,191	99,856	0	0	0	0	0	0	0
18:11:47	0	2100,182	10,009	9,78	10,107	6,187	6,457	26	971,327	23,243	2100,183	0	253,191	253,191	99,856	0	0	0	0	0	0	0
18:11:47	-44,97	2099,733	9,961	9,633	10,107	6,182	6,452	26	971,327	23,243	2099,733	0	253,191	253,191	99,856	0	0	0	0	0	0	0
18:11:47	9,619	2099,829	10,058	9,878	10,102	6,183	6,446	26	971,327	23,243	2099,733	0	253,191	253,191	99,856	0	0	0	0	0	0	0
18:11:47	-44,995	2099,379	10,009	9,878	10,102	6,179	6,441	26	971,327	23,243	2099,379	0	253,191	253,191	99,856	0	0	0	0	0	0	0
18:11:47	-215,405	2097,225	9,863	9,633	10,098	6,156	6,436	26	971,327	23,243	2097,225	0	253,191	253,191	99,856	0	0	0	0	0	0	0
18:11:47	126,293	2098,488	10,009	9,975	10,097	6,169	6,43	26	971,327	23,243	2097,226	0	253,191	253,191	99,856	0	0	0	0	0	0	0
18:11:47	-27,978	2098,208	10,058	9,975	10,093	6,167	6,425	26	971,327	23,243	2097,227	0	253,191	253,191	99,856	0	0	0	0	0	0	0
18:11:47	-53,613	2097,672	10,009	9,878	10,093	6,161	6,42	26	971,327	23,243	2097,228	0	253,191	253,191	99,856	0	0	0	0	0	0	0
18:11:47	98,339	2098,655	10,205	10,122	10,088	6,171	6,415	26	971,327	23,243	2097,229	0	253,191	253,191	99,856	0	0	0	0	0	0	0
18:11:47	61,718	2099,273	10,449	10,219	10,079	6,178	6,41	26	971,327	23,243	2097,231	0	253,191	253,191	99,856	0	0	0	0	0	0	0
18:11:47	-91,088	2098,362	10,449	10,219	10,074	6,168	6,406	26	971,327	23,243	2097,232	0	253,191	253,191	99,856	0	0	0	0	0	0	0
18:11:47	-157,934	2096,782	10,449	10,268	10,065	6,152	6,401	26	971,327	23,243	2096,782	0	253,191	253,191	99,856	0	0	0	0	0	0	0
18:11:47	44,97	2097,232	10,498	10,268	10,065	6,157	6,396	26	971,327	23,243	2096,783	0	253,191	253,191	99,856	0	0	0	0	0	0	0
18:11:47	-187,28	2095,359	10,302	10,219	10,064	6,137	6,391	26	971,327	23,243	2095,359	0	253,191	253,191	99,856	0	0	0	0	0	0	0
18:11:47	-127,49	2094,084	10,156	10,073	10,065	6,124	6,386	26	971,327	23,243	2094,084	0	253,191	253,191	99,856	0	0	0	0	0	0	0
18:11:47	-329,248	2090,792	9,716	9,438	10,069	6,09	6,38	26	971,327	23,243	2090,792	0	253,191	253,191	99,856	0	0	0	0	0	0	0
18:11:47	-179,687	2088,995	9,521	9,389	10,069	6,072	6,374	26	971,327	23,243	2088,995	0	253,191	253,191	99,856	0	0	0	0	0	0	0
18:11:47	7,373	2089,069	9,521	9,536	10,069	6,072	6,368	26	971,327	23,243	2088,995	0	253,191	253,191	99,856	0	0	0	0	0	0	0
18:11:47	-127,465	2087,794	9,472	9,243	10,065	6,059	6,362	26	971,327	23,243	2087,794	0	253,191	253,191	99,856	0	0	0	0	0	0	0
18:11:47	-37,5	2087,419	9,521	9,34	10,06	6,055	6,356	26	971,327	23,243	2087,419	0	253,191	253,191	99,856	0	0	0	0	0	0	0
18:11:47	231,811	2089,737	9,863	9,731	10,055	6,079	6,35	26	971,327	23,243	2087,421	0	253,191	253,191	99,856	0	0	0	0	0	0	0
18:11:47	-84,887	2088,888	9,863	9,633	10,05	6,071	6,345	26	971,327	23,243	2087,423	0	253,191	253,191	99,856	0	0	0	0	0	0	0
18:11:47	51,074	2089,399	10,009	9,878	10,046	6,076	6,34	26	971,327	23,243	2087,425	0	253,191	253,191	99,856	0	0	0	0	0	0	0
18:11:47	-39,77	2089,001	10,058	9,926	10,041	6,072	6,334	26	971,327	23,243	2087,426	0	253,191	253,191	99,856	0	0	0	0	0	0	0
18:11:47	-83,691	2088,164	10,058	9,975	10,036	6,063	6,329	26	971,327	23,243	2087,427	0	253,191	253,191	99,856	0	0	0	0	0	0	0
18:11:47	51,123	2088,676	10,205	9,975	10,031	6,068	6,324	26	971,327	23,243	2087,428	0	253,191	253,191	99,856	0	0	0	0	0	0	0
18:11:47	-74,414	2087,931	10,302	10,219	10,022	6,061	6,319	26	971,327	23,243	2087,429	0	253,191	253,191	99,856	0	0	0	0	0	0	0
18:11:47	-174,584	2086,186	10,205	10,073	10,017	6,043	6,313	26	971,327	23,243	2086,186	0	253,191	253,191	99,856	0	0	0	0	0	0	0
18:11:47	0	2086,186	10,205	10,122	10,017	6,043	6,308	26	971,327	23,243	2086,186	0	253,191	253,191	99,856	0	0	0	0	0	0	0
18:11:47	-265,429	2083,531	10,009	9,78	10,012	6,015	6,302	26	971,327	23,243	2083,531	0	253,191	253,191	99,856	0	0	0	0	0	0	0
18:11:47	-129,418	2082,237	9,863	9,633	10,013	6,002	6,296	26	971,327	23,243	2082,237	0	253,191	253,191	99,856	0	0	0	0	0	0	0
18:11:47	-50,146	2081,736	9,814	9,633	10,012	5,997	6,291	26	971,327	23,243	2081,736	0	253,191	253,191	99,856	0	0	0	0	0	0	0
18:11:47	-134,643	2080,389	9,668	9,536	10,012	5,983	6,285	26	971,327	23,243	2080,389	0	253,191	253,191	99,856	0	0	0	0	0	0	0
18:11:47	-89,746	2079,492	9,57	9,585	10,012	5,974	6,278	26	971,327	23,243	2079,492	0	253,191	253,191	99,856	0	0	0	0	0	0	0
18:11:47	-89,746	2078,594	9,472	9,34	10,012	5,964	6,272	26	971,327	23,243	2078,594	0	253,191	253,191	99,856	0	0	0	0	0	0	0
18:11:47	0	2078,594	9,472	9,389	10,012	5,964	6,266	26	971,327	23,243	2078,594	0	253,191	253,191	99,856	0	0	0	0	0	0	0
18:11:47	100,024	2079,595	9,668	9,585	10,008	5,975	6,261	26	971,327	23,243	2078,595	0	253,191	253,191	99,856	0	0	0	0	0	0	0
18:11:47	-85,766	2078,737	9,668	9,536	10,003	5,966	6,255	26	971,327	23,243	2078,596	0	253,191	253,191	99,856	0	0	0	0	0	0	0
18:11:47	-6,469	2078,672	9,668	9,585	10,002	5,965	6,249	26	971,327	23,243	2078,596	0	253,191	253,191	99,856	0	0	0	0	0	0	0
18:11:47	234,716	2081,019	10,009	9,926	9,998	5,989	6,244	26	971,327	23,243	2078,598	0	253,191	253,191	99,856	0	0	0	0	0	0	0
18:11:47	-126,293	2079,756	9,961	9,731	9,993	5,976	6,239	26	971,327	23,243	2078,599	0	253,191	253,191	99,856	0	0	0	0	0	0	0
18:11:47	85,375	2080,61	10,058	9,926	9,993	5,985	6,234	26	971,327	23,243	2078,601	0	253,191	253,191	99,856	0	0	0	0	0	0	0
18:11:47	-126,44	2079,346	10,009	9,878	9,988	5,972	6,229	26	971,327	23,243	2078,602	0	253,191	253,191	99,856	0	0	0	0	0	0	0
18:11:47	-125,219	2078,094	9,961	9,731	9,984	5,959	6,223	26	971,327	23,243	2078,094	0	253,191	253,191	99,856	0	0	0	0	0	0	0
18:11:47	89,746	2078,991	10,058	9,926	9,984	5,968	6,218	26	971,327	23,243	2078,095	0	253,191	253,191	99,856	0	0	0	0	0	0	0
18:11:47	-44,873	2078,542	10,009	9,878	9,984	5,964	6,213	26	971,327	23,243	2078,095	0	253,191	253,191	99,856	0	0	0	0	0	0	0
18:11:47	-49,267	2078,05	9,961	9,78	9,984	5,959	6,208	26	971,327	23,243	2078,05	0	253,191	253,191	99,856	0	0	0	0	0	0	0
18:11:47	0	2078,05	9,961	9,78	9,984	5,959	6,203	26	971,327	23,243	2078,05	0	253,191	253,191	99,856	0	0	0	0	0	0	0
18:11:47	-81,567	2077,234	9,961	9,78	9,979	5,95	6,199	26	971,327	23,243	2077,234	0	253,191	253,191	99,856	0	0	0	0	0	0	0
18:11:47	-53,027	2076,704	9,814	9,633	9,984	5,945	6,194	26	971,327	23,243	2076,704	0	253,191	253,191	99,856	0	0	0	0	0	0	0
18:11:47	-269,14	2074,012	9,521	9,389	9,984	5,917	6,188	26	971,327	23,243	2074,012	0	253,191	253,191	99,856	0	0	0	0	0	0	0
18:11:47	134,545	2075,358	9,668	9,633	9,984	5,931	6,183	26	971,327	23,243	2074,013	0	253,191	253,191	99,856	0	0	0	0	0	0	0
18:11:47	0	2075,358	9,668	9,536	9,984	5,931	6,178	24,8	971,837	23,243	2074,015	0	253,191	253,191	99,856	0	0	0	0	0	0	0
18:11:47	43,774	2075,795	9,716	9,633	9,984	5,936	6,173	24,8	971,837	23,243	2074,016	0	253,191	253,191	99,856	0	0	0	0	0	0	0
18:11:47	53,027	2076,326	9,863	9,731	9,979	5,941	6,169	24,8	971,837	23,243	2074,019	0	253,191	253,191	99,856	0	0	0	0	0	0	0
18:11:47	134,594	2077,672	10,009	9,926	9,979	5,955	6,165	24,8	971,837	23,243	2074,023	0	253,191	253,191	99,856	0	0	0	0	0	0	0
18:11:47	-127,49	2076,397	9,961	9,878	9,974	5,942	6,16	24,8	971,837	23,243	2074,025	0	253,191	253,191	99,856	0	0	0	0	0	0	0
18:11:47	41,699	2076,814	10,009	9,975	9,974	5,946	6,156	24,8	971,837	23,243	2074,028	0	253,191	253,191	99,856	0	0	0	0	0	0	0
18:11:47	-37,792	2076,436	10,058	9,975	9,969	5,942	6,152	24,8	971,837	23,243	2074,03	0	253,191	253,191	99,856	0	0	0	0	0	0	0
18:11:47	37,792	2076,814	10,009	9,878	9,974	5,946	6,148	24,8	971,837	23,243	2074,033	0	253,191	253,191	99,856	0	0	0	0	0	0	0
18:11:47	3,149	2076,845	10,009	9,878	9,974	5,946	6,144	24,8	971,837	23,243	2074,035	0	253,191	253,191	99,856	0	0	0	0	0	0	0
18:11:47	-3,149	2076,814	10,009	9,926	9,974	5,946	6,14	24,8	971,837	23,243	2074,038	0	253,191	253,191	99,856	0	0	0	0	0	0	0
18:11:47	0	2076,814	10,009	9,926	9,974	5,946	6,136	24,8	971,837	23,243	2074,041	0	241,029	241,029	99,833	0	0	0	0	0	0	0
18:11:47	-179,418	2075,02	9,814	9,633	9,974	5,928	6,132	24,8	971,837	23,243	2074,042	0	241,029	241,029	99,833	0	0	0	0	0	0	0
18:11:47	-131,396	2073,706	9,668	9,536	9,974	5,914	6,128	24,8	971,837	23,243	2073,706	0	241,029	241,029	99,833	0	0	0	0	0	0	0
18:11:47	127,465	2074,98	9,716	9,633	9,979	5,927	6,124	24,8	971,837	23,243	2073,707	0	241,029	241,029	99,833	0	0	0	0	0	0	0
18:11:47	0	2074,98	9,716	9,585	9,979	5,927	6,12	24,8	971,837	23,243	2073,708	0	241,029	241,029	99,833	0	0	0	0	0	0	0
18:11:47	89,697	2075,877	9,814	9,536	9,979	5,936	6,116	24,8	971,837	23,243	2073,711	0	241,029	241,029	99,833	0	0	0	0	0	0	0
18:11:47	0	2075,877	9,814	9,633	9,979	5,936	6,113	24,8	971,837	23,243	2073,713	0	241,029	241,029	99,833	0	0	0	0	0	0	0
18:11:47	0	2075,877	9,814	9,585	9,979	5,936	6,109	24,8	971,837	23,243	2073,715	0	241,029	241,029	99,833	0	0	0	0	0	0	0
18:11:47	134,57	2077,223	9,961	9,78	9,979	5,95	6,106	24,8	971,837	23,243	2073,719	0	241,029	241,029	99,833	0	0	0	0	0	0	0
18:11:47	89,721	2078,12	10,058	9,878	9,979	5,96	6,103	24,8	971,837	23,243	2073,723	0	241,029	241,029	99,833	0	0	0	0	0	0	0
18:11:47	0	2078,12	10,058	9,878	9,979	5,96	6,101	24,8	971,837	23,243	2073,727	0	241,029	241,029	99,833	0	0	0	0	0	0	0
18:11:47	0	2078,12	10,058	9,78	9,979	5,96	6,098	24,8	971,837	23,243	2073,732	0	241,029	241,029	99,833	0	0	0	0	0	0	0
18:11:47	48,828	2078,608	10,205	10,073	9,974	5,965	6,095	24,8	971,837	23,243	2073,737	0	241,029	241,029	99,833	0	0	0	0	0	0	0
18:11:47	89,746	2079,506	10,302	10,122	9,974	5,974	6,093	24,8	971,837	23,243	2073,742	0	241,029	241,029	99,833	0	0	0	0	0	0	0
18:11:47	-48,828	2079,018	10,156	9,926	9,979	5,969	6,09	24,8	971,837	23,243	2073,748	0	241,029	241,029	99,833	0	0	0	0	0	0	0
18:11:47	-179,467	2077,223	9,961	9,731	9,979	5,95	6,088	24,8	971,837	23,243	2073,751	0	241,029	241,029	99,833	0	0	0	0	0	0	0
18:11:47	126,416	2078,487	10,009	9,878	9,984	5,963	6,085	24,8	971,837	23,243	2073,756	0	241,029	241,029	99,833	0	0	0	0	0	0	0
18:11:47	-40,454	2078,083	9,961	9,731	9,984	5,959	6,083	24,8	971,837	23,243	2073,76	0	241,029	241,029	99,833	0	0	0	0	0	0	0
18:11:47	85,327	2078,936	10,058	9,926	9,984	5,968	6,081	24,8	971,837	23,243	2073,765	0	241,029	241,029	99,833	0	0	0	0	0	0	0
18:11:47	-85,327	2078,083	9,961	9,633	9,984	5,959	6,078	24,8	971,837	23,243	2073,77	0	241,029	241,029	99,833	0	0	0	0	0	0	0
18:11:47	-89,746	2077,185	9,863	9,633	9,984	5,95	6,076	24,8	971,837	23,243	2073,773	0	241,029	241,029	99,833	0	0	0	0	0	0	0
18:11:47	134,619	2078,531	10,009	9,878	9,984	5,964	6,073	24,8	971,837	23,243	2073,778	0	241,029	241,029	99,833	0	0	0	0	0	0	0
18:11:47	-44,873	2078,083	9,961	9,78	9,984	5,959	6,071	24,8	971,837	23,243	2073,782	0	241,029	241,029	99,833	0	0	0	0	0	0	0
18:11:47	40,454	2078,487	10,009	9,926	9,984	5,963	6,069	24,8	971,837	23,243	2073,787	0	241,029	241,029	99,833	0	0	0	0	0	0	0
18:11:47	-44,848	2078,039	9,961	9,731	9,984	5,959	6,067	24,8	971,837	23,243	2073,791	0	241,029	241,029	99,833	0	0	0	0	0	0	0
18:11:47	0	2078,039	9,961	9,878	9,984	5,959	6,065	24,8	971,837	23,243	2073,795	0	241,029	241,029	99,833	0	0	0	0	0	0	0
18:11:47	224,365	2080,282	10,205	10,219	9,984	5,982	6,063	24,8	971,837	23,243	2073,802	0	241,029	241,029	99,833	0	0	0	0	0	0	0
18:11:47	-81,591	2079,466	10,205	10,122	9,979	5,973	6,061	24,8	971,837	23,243	2073,808	0	241,029	241,029	99,833	0	0	0	0	0	0	0
18:11:47	-134,619	2078,12	10,058	9,78	9,979	5,96	6,059	24,8	971,837	23,243	2073,812	0	241,029	241,029	99,833	0	0	0	0	0	0	0
18:11:47	89,746	2079,018	10,156	10,073	9,979	5,969	6,058	24,8	971,837	23,243	2073,817	0	241,029	241,029	99,833	0	0	0	0	0	0	0
18:11:47	-89,746	2078,12	10,058	9,926	9,979	5,96	6,056	24,8	971,837	23,243	2073,821	0	241,029	241,029	99,833	0	0	0	0	0	0	0
18:11:47	0	2078,12	10,058	9,926	9,979	5,96	6,054	24,8	971,837	23,243	2073,826	0	241,029	241,029	99,833	0	0	0	0	0	0	0
18:11:47	0	2078,12	10,058	9,975	9,979	5,96	6,052	24,8	971,837	23,243	2073,83	0	241,029	241,029	99,833	0	0	0	0	0	0	0
18:11:47	-89,721	2077,223	9,961	9,731	9,979	5,95	6,05	24,8	971,837	23,243	2073,834	0	241,029	241,029	99,833	0	0	0	0	0	0	0
18:11:47	44,873	2077,672	10,009	9,926	9,979	5,955	6,048	24,8	971,837	23,243	2073,837	0	241,029	241,029	99,833	0	0	0	0	0	0	0
18:11:47	-44,873	2077,223	9,961	9,878	9,979	5,95	6,046	24,8	971,837	23,243	2073,841	0	241,029	241,029	99,833	0	0	0	0	0	0	0
18:11:48	-89,721	2076,326	9,863	9,78	9,979	5,941	6,044	24,8	971,837	23,243	2073,843	0	241,029	241,029	99,833	0	0	0	0	0	0	0
18:11:48	-44,848	2075,877	9,814	9,633	9,979	5,936	6,042	24,8	971,837	23,243	2073,845	0	241,029	241,029	99,833	0	0	0	0	0	0	0
18:11:48	-89,697	2074,98	9,716	9,536	9,979	5,927	6,04	24,8	971,837	23,243	2073,846	0	241,029	241,029	99,833	0	0	0	0	0	0	0
18:11:48	269,14	2077,672	10,009	9,926	9,979	5,955	6,038	24,8	971,837	23,243	2073,85	0	241,029	241,029	99,833	0	0	0	0	0	0	0
18:11:48	0	2077,672	10,009	9,78	9,979	5,955	6,036	24,8	971,837	23,243	2073,854	0	241,029	241,029	99,833	0	0	0	0	0	0	0
18:11:48	-44,873	2077,223	9,961	9,731	9,979	5,95	6,035	24,8	971,837	23,243	2073,857	0	241,029	241,029	99,833	0	0	0	0	0	0	0
18:11:48	179,467	2079,018	10,156	10,122	9,979	5,969	6,033	24,8	971,837	23,243	2073,863	0	241,029	241,029	99,833	0	0	0	0	0	0	0
18:11:48	-134,594	2077,672	10,009	9,878	9,979	5,955	6,032	24,8	971,837	23,243	2073,866	0	241,029	241,029	99,833	0	0	0	0	0	0	0
18:11:48	0	2077,672	10,009	9,975	9,979	5,955	6,03	24,8	971,837	23,243	2073,87	0	241,029	241,029	99,833	0	0	0	0	0	0	0
18:11:48	-82,641	2076,845	10,009	9,78	9,974	5,946	6,029	24,8	971,837	23,243	2073,873	0	241,029	241,029	99,833	0	0	0	0	0	0	0
18:11:48	41,699	2077,262	10,058	9,926	9,974	5,951	6,027	24,8	971,837	23,243	2073,877	0	241,029	241,029	99,833	0	0	0	0	0	0	0
18:11:48	171,313	2078,975	10,156	10,122	9,979	5,968	6,026	24,8	971,837	23,243	2073,882	0	241,029	241,029	99,833	0	0	0	0	0	0	0
18:11:48	-175,244	2077,223	9,961	9,878	9,979	5,95	6,025	24,8	971,837	23,243	2073,885	0	241,029	241,029	99,833	0	0	0	0	0	0	0
18:11:48	-134,57	2075,877	9,814	9,633	9,979	5,936	6,023	24,8	971,837	23,243	2073,887	0	241,029	241,029	99,833	0	0	0	0	0	0	0
18:11:48	179,443	2077,672	10,009	9,926	9,979	5,955	6,022	24,8	971,837	23,243	2073,891	0	241,029	241,029	99,833	0	0	0	0	0	0	0
18:11:48	-44,873	2077,223	9,961	9,878	9,979	5,95	6,02	24,8	971,837	23,243	2073,894	0	241,029	241,029	99,833	0	0	0	0	0	0	0
18:11:48	44,873	2077,672	10,009	9,878	9,979	5,955	6,019	24,8	971,837	23,243	2073,898	0	241,029	241,029	99,833	0	0	0	0	0	0	0
18:11:48	-134,594	2076,326	9,863	9,731	9,979	5,941	6,017	24,8	971,837	23,243	2073,9	0	241,029	241,029	99,833	0	0	0	0	0	0	0
18:11:48	81,567	2077,141	9,863	9,731	9,984	5,949	6,016	24,8	971,837	23,243	2073,904	0	241,029	241,029	99,833	0	0	0	0	0	0	0
18:11:48	8,154	2077,223	9,961	9,878	9,979	5,95	6,015	24,8	971,837	23,243	2073,907	0	241,029	241,029	99,833	0	0	0	0	0	0	0
18:11:48	0	2077,223	9,961	9,78	9,979	5,95	6,013	24,8	971,837	23,243	2073,91	0	241,029	241,029	99,833	0	0	0	0	0	0	0
18:11:48	44,873	2077,672	10,009	9,731	9,979	5,955	6,012	24,8	971,837	23,243	2073,914	0	241,029	241,029	99,833	0	0	0	0	0	0	0
18:11:48	0	2077,672	10,009	9,878	9,979	5,955	6,011	24,8	971,837	23,243	2073,918	0	241,029	241,029	99,833	0	0	0	0	0	0	0
18:11:48	179,467	2079,466	10,205	10,122	9,979	5,973	6,01	24,8	971,837	23,243	2073,923	0	241,029	241,029	99,833	0	0	0	0	0	0	0
18:11:48	-44,873	2079,018	10,156	10,073	9,979	5,969	6,01	24,8	971,837	23,243	2073,929	0	241,029	241,029	99,833	0	0	0	0	0	0	0
18:11:48	-89,746	2078,12	10,058	9,926	9,979	5,96	6,009	24,8	971,837	23,243	2073,933	0	241,029	241,029	99,833	0	0	0	0	0	0	0
18:11:48	89,746	2079,018	10,156	10,073	9,979	5,969	6,008	24,8	971,837	23,243	2073,938	0	241,029	241,029	99,833	0	0	0	0	0	0	0
18:11:48	-179,467	2077,223	9,961	9,731	9,979	5,95	6,007	24,8	971,837	23,243	2073,941	0	241,029	241,029	99,833	0	0	0	0	0	0	0
18:11:48	44,873	2077,672	10,009	9,878	9,979	5,955	6,006	24,8	971,837	23,243	2073,945	0	241,029	241,029	99,833	0	0	0	0	0	0	0
18:11:48	44,848	2078,12	10,058	10,073	9,979	5,96	6,005	24,8	971,837	23,243	2073,949	0	241,029	241,029	99,833	0	0	0	0	0	0	0
18:11:48	0	2078,12	10,058	9,926	9,979	5,96	6,004	24,8	971,837	23,243	2073,953	0	241,029	241,029	99,833	0	0	0	0	0	0	0
18:11:48	-44,848	2077,672	10,009	9,878	9,979	5,955	6,003	24,8	971,837	23,243	2073,957	0	241,029	241,029	99,833	0	0	0	0	0	0	0
18:11:48	0	2077,672	10,009	9,926	9,979	5,955	6,002	24,8	971,837	23,243	2073,96	0	241,029	241,029	99,833	0	0	0	0	0	0	0
18:11:48	-44,873	2077,223	9,961	9,731	9,979	5,95	6,001	24,8	971,837	23,243	2073,964	0	241,029	241,029	99,833	0	0	0	0	0	0	0
18:11:48	-89,721	2076,326	9,863	9,633	9,979	5,941	6	24,8	971,837	23,243	2073,966	0	241,029	241,029	99,833	0	0	0	0	0	0	0
18:11:48	0	2076,326	9,863	9,78	9,979	5,941	5,999	24,8	971,837	23,243	2073,969	0	241,029	241,029	99,833	0	0	0	0	0	0	0
18:11:48	179,443	2078,12	10,058	9,975	9,979	5,96	5,998	24,8	971,837	23,243	2073,973	0	241,029	241,029	99,833	0	0	0	0	0	0	0
18:11:48	-82,617	2077,294	10,058	9,926	9,974	5,951	5,997	24,8	971,837	23,243	2073,976	0	241,029	241,029	99,833	0	0	0	0	0	0	0
18:11:48	-3,173	2077,262	10,058	9,975	9,974	5,951	5,996	24,8	971,837	23,243	2073,979	0	241,029	241,029	99,833	0	0	0	0	0	0	0
18:11:48	89,746	2078,16	10,156	10,073	9,974	5,96	5,995	24,8	971,837	23,243	2073,983	0	241,029	241,029	99,833	0	0	0	0	0	0	0
18:11:48	-131,445	2076,845	10,009	9,878	9,974	5,946	5,994	24,8	971,837	23,243	2073,986	0	241,029	241,029	99,833	0	0	0	0	0	0	0
18:11:48	0	2076,845	10,009	9,78	9,974	5,946	5,993	24,8	971,837	23,243	2073,989	0	241,029	241,029	99,833	0	0	0	0	0	0	0
18:11:48	-137,719	2075,468	9,863	9,731	9,974	5,932	5,992	24,8	971,837	23,243	2073,991	0	241,029	241,029	99,833	0	0	0	0	0	0	0
18:11:48	89,697	2076,365	9,961	9,731	9,974	5,941	5,991	24,8	971,837	23,243	2073,993	0	241,029	241,029	99,833	0	0	0	0	0	0	0
18:11:48	3,173	2076,397	9,961	9,926	9,974	5,942	5,99	24,8	971,837	23,243	2073,996	0	241,029	241,029	99,833	0	0	0	0	0	0	0
18:11:48	41,699	2076,814	10,009	9,926	9,974	5,946	5,989	24,8	971,837	23,243	2073,999	0	241,029	241,029	99,833	0	0	0	0	0	0	0
18:11:48	-131,396	2075,5	9,863	9,585	9,974	5,932	5,988	24,8	971,837	23,243	2074	0	241,029	241,029	99,833	0	0	0	0	0	0	0
18:11:48	-44,873	2075,051	9,814	9,633	9,974	5,928	5,987	24,8	971,837	23,243	2074,001	0	241,029	241,029	99,833	0	0	0	0	0	0	0
18:11:48	224,292	2077,294	10,058	10,122	9,974	5,951	5,986	24,8	971,837	23,243	2074,004	0	241,029	241,029	99,833	0	0	0	0	0	0	0
18:11:48	82,617	2078,12	10,058	9,926	9,979	5,96	5,986	24,8	971,837	23,243	2074,008	0	241,029	241,029	99,833	0	0	0	0	0	0	0
18:11:48	359,057	2081,711	10,449	10,464	9,979	5,997	5,986	24,8	971,837	23,243	2074,016	0	241,029	241,029	99,833	0	0	0	0	0	0	0
18:11:48	346,02	2085,171	10,644	10,757	9,988	6,032	5,987	24,8	971,837	23,243	2074,027	0	241,029	241,029	99,833	0	0	0	0	0	0	0
18:11:48	355,615	2088,727	10,937	11,001	9,993	6,069	5,989	24,8	971,837	23,243	2074,042	0	241,029	241,029	99,833	0	0	0	0	0	0	0
18:11:48	478,198	2093,509	11,181	11,489	10,008	6,118	5,991	24,8	971,837	23,243	2074,062	0	241,029	241,029	99,833	0	0	0	0	0	0	0
18:11:48	335,083	2096,86	11,181	11,44	10,027	6,153	5,994	24,2	969,437	23,243	2074,085	0	241,029	241,029	99,833	0	0	0	0	0	0	0
18:11:48	646,899	2103,329	11,425	11,733	10,05	6,219	5,999	24,2	969,437	23,243	2074,114	0	241,029	241,029	99,833	0	0	0	0	0	0	0
18:11:48	679,956	2110,129	11,621	12,173	10,079	6,289	6,004	24,2	969,437	23,243	2074,15	0	241,029	241,029	99,833	0	0	0	0	0	0	0
18:11:48	577,221	2115,901	11,621	12,27	10,112	6,349	6,011	24,2	969,437	23,243	2074,191	0	241,029	241,029	99,833	0	0	0	0	0	0	0
18:11:48	692,089	2122,822	11,67	12,417	10,148	6,42	6,019	24,2	969,437	23,243	2074,24	0	241,029	241,029	99,833	0	0	0	0	0	0	0
18:11:48	892,578	2131,747	12,011	12,807	10,181	6,512	6,029	24,2	969,437	23,243	2074,298	0	241,029	241,029	99,833	0	0	0	0	0	0	0
18:11:48	795,776	2139,705	12,158	13,1	10,218	6,594	6,04	24,2	969,437	23,243	2074,363	0	241,029	241,029	99,833	0	0	0	0	0	0	0
18:11:48	968,774	2149,393	12,451	13,247	10,258	6,694	6,053	24,2	969,437	23,243	2074,438	0	241,029	241,029	99,833	0	0	0	0	0	0	0
18:11:48	719,604	2156,589	12,5	13,442	10,296	6,768	6,067	24,2	969,437	23,243	2074,521	0	241,029	241,029	99,833	0	0	0	0	0	0	0
18:11:48	1029,711	2166,886	12,793	13,784	10,339	6,875	6,083	24,2	969,437	23,243	2074,613	0	241,029	241,029	99,833	0	0	0	0	0	0	0
18:11:48	627,856	2173,165	12,695	13,833	10,38	6,939	6,099	24,2	969,437	23,243	2074,711	0	235,438	235,438	99,821	0	0	0	0	0	0	0
18:11:48	1187,304	2185,038	13,134	14,223	10,424	7,062	6,118	24,2	969,437	23,243	2074,822	0	235,438	235,438	99,821	0	0	0	0	0	0	0
18:11:48	1111,035	2196,148	13,623	14,663	10,461	7,176	6,139	24,2	969,437	23,243	2074,943	0	235,438	235,438	99,821	0	0	0	0	0	0	0
18:11:48	787,744	2204,026	13,672	14,858	10,503	7,257	6,161	24,2	969,437	23,243	2075,072	0	235,438	235,438	99,821	0	0	0	0	0	0	0
18:11:48	1031,689	2214,342	13,916	15,2	10,549	7,364	6,185	24,2	969,437	23,243	2075,211	0	235,438	235,438	99,821	0	0	0	0	0	0	0
18:11:48	843,969	2222,782	13,965	15,249	10,594	7,451	6,209	24,2	969,437	23,243	2075,359	0	235,438	235,438	99,821	0	0	0	0	0	0	0
18:11:48	872,949	2231,512	14,111	15,542	10,636	7,541	6,236	24,2	969,437	23,243	2075,515	0	235,438	235,438	99,821	0	0	0	0	0	0	0
18:11:48	849,755	2240,009	14,16	15,346	10,681	7,628	6,263	24,2	969,437	23,243	2075,679	0	235,438	235,438	99,821	0	0	0	0	0	0	0
18:11:48	979,126	2249,8	14,404	15,2	10,724	7,729	6,292	24,2	969,437	23,243	2075,853	0	235,438	235,438	99,821	0	0	0	0	0	0	0
18:11:48	836,474	2258,165	14,502	15,444	10,766	7,816	6,321	24,2	969,437	23,243	2076,035	0	235,438	235,438	99,821	0	0	0	0	0	0	0
18:11:48	798,632	2266,151	14,648	15,884	10,803	7,898	6,352	24,2	969,437	23,243	2076,226	0	235,438	235,438	99,821	0	0	0	0	0	0	0
18:11:48	936,669	2275,518	14,941	15,932	10,841	7,995	6,385	24,2	969,437	23,243	2076,425	0	235,438	235,438	99,821	0	0	0	0	0	0	0
18:11:48	936,132	2284,88	15,234	16,274	10,878	8,091	6,418	24,2	969,437	23,243	2076,633	0	235,438	235,438	99,821	0	0	0	0	0	0	0
18:11:48	849,951	2293,379	15,429	16,421	10,916	8,179	6,453	24,2	969,437	23,243	2076,85	0	235,438	235,438	99,821	0	0	0	0	0	0	0
18:11:48	710,791	2300,487	15,478	16,469	10,953	8,252	6,488	24,2	969,437	23,243	2077,074	0	235,438	235,438	99,821	0	0	0	0	0	0	0
18:11:48	899,804	2309,485	15,722	16,762	10,991	8,345	6,524	24,2	969,437	23,243	2077,306	0	235,438	235,438	99,821	0	0	0	0	0	0	0
18:11:48	607,177	2315,557	15,576	16,421	11,033	8,407	6,561	24,2	969,437	23,243	2077,544	0	235,438	235,438	99,821	0	0	0	0	0	0	0
18:11:48	758,447	2323,141	15,576	16,469	11,076	8,485	6,599	24,2	969,437	23,243	2077,79	0	235,438	235,438	99,821	0	0	0	0	0	0	0
18:11:48	725,463	2330,396	15,478	16,323	11,123	8,56	6,637	24,2	969,437	23,243	2078,043	0	235,438	235,438	99,821	0	0	0	0	0	0	0
18:11:48	808,935	2338,485	15,625	16,469	11,161	8,644	6,677	24,2	969,437	23,243	2078,303	0	235,438	235,438	99,821	0	0	0	0	0	0	0
18:11:48	877,27	2347,258	15,771	16,811	11,202	8,734	6,717	24,2	969,437	23,243	2078,572	0	235,438	235,438	99,821	0	0	0	0	0	0	0
18:11:48	819,238	2355,45	15,967	16,762	11,238	8,819	6,758	24,2	969,437	23,243	2078,849	0	235,438	235,438	99,821	0	0	0	0	0	0	0
18:11:48	979,418	2365,244	16,455	17,3	11,267	8,92	6,801	24,2	969,437	23,243	2079,135	0	235,438	235,438	99,821	0	0	0	0	0	0	0
18:11:48	941,479	2374,659	16,943	17,69	11,294	9,017	6,844	24,2	969,437	23,243	2079,431	0	235,438	235,438	99,821	0	0	0	0	0	0	0
18:11:48	844,726	2383,107	17,334	18,032	11,321	9,104	6,888	24,2	969,437	23,243	2079,734	0	235,438	235,438	99,821	0	0	0	0	0	0	0
18:11:48	812,866	2391,235	17,676	18,423	11,348	9,187	6,933	24,2	969,437	23,243	2080,046	0	235,438	235,438	99,821	0	0	0	0	0	0	0
18:11:48	851,171	2399,747	18,017	18,618	11,378	9,275	6,979	24,2	969,437	23,243	2080,366	0	235,438	235,438	99,821	0	0	0	0	0	0	0
18:11:48	598,144	2405,728	18,017	18,569	11,412	9,337	7,026	24,2	969,437	23,243	2080,691	0	235,438	235,438	99,821	0	0	0	0	0	0	0
18:11:48	689,428	2412,623	18,066	18,618	11,448	9,408	7,072	24,2	969,437	23,243	2081,023	0	235,438	235,438	99,821	0	0	0	0	0	0	0
18:11:48	488,183	2417,505	17,92	18,52	11,483	9,458	7,119	24,2	969,437	23,243	2081,36	0	235,438	235,438	99,821	0	0	0	0	0	0	0
18:11:48	606,396	2423,568	17,871	18,423	11,52	9,521	7,166	24,2	969,437	23,243	2081,702	0	235,438	235,438	99,821	0	0	0	0	0	0	0
18:11:48	650,024	2430,069	17,871	18,423	11,557	9,588	7,214	24,2	969,437	23,243	2082,05	0	235,438	235,438	99,821	0	0	0	0	0	0	0
18:11:48	635,961	2436,428	17,871	18,276	11,593	9,653	7,262	24,2	969,437	23,243	2082,405	0	235,438	235,438	99,821	0	0	0	0	0	0	0
18:11:48	468,09	2441,109	17,822	18,423	11,622	9,702	7,309	24,2	969,437	23,243	2082,763	0	235,438	235,438	99,821	0	0	0	0	0	0	0
18:11:48	675,317	2447,862	18,017	18,276	11,649	9,771	7,358	24,2	969,437	23,243	2083,128	0	235,438	235,438	99,821	0	0	0	0	0	0	0
18:11:48	675,732	2454,62	18,213	18,569	11,677	9,841	7,406	24,2	969,437	23,243	2083,5	0	235,438	235,438	99,821	0	0	0	0	0	0	0
18:11:49	667,285	2461,293	18,408	18,764	11,704	9,91	7,455	24,2	969,437	23,243	2083,877	0	235,438	235,438	99,821	0	0	0	0	0	0	0
18:11:49	793,945	2469,232	18,799	19,155	11,727	9,992	7,505	24,2	969,437	23,243	2084,263	0	235,438	235,438	99,821	0	0	0	0	0	0	0
18:11:49	393,457	2473,167	18,847	19,155	11,747	10,032	7,555	24,2	969,437	23,243	2084,652	0	235,438	235,438	99,821	0	0	0	0	0	0	0
18:11:49	772,021	2480,887	19,14	19,497	11,775	10,112	7,605	24,2	969,437	23,243	2085,048	0	235,438	235,438	99,821	0	0	0	0	0	0	0
18:11:49	466,235	2485,549	19,189	19,643	11,798	10,16	7,655	24,2	969,437	23,243	2085,448	0	235,438	235,438	99,821	0	0	0	0	0	0	0
18:11:49	280,859	2488,358	19,043	19,302	11,822	10,189	7,705	24,2	969,437	23,243	2085,851	0	235,438	235,438	99,821	0	0	0	0	0	0	0
[truncated: 167,902 more rows]
