# Supplementary material for: Testing of pandemic ventilators under early and agile development
Source: Front Med Technol. 2022 Aug 16;4:899328. doi: 10.3389/fmedt.2022.899328 (PMC9424737; doi:10.3389/fmedt.2022.899328)
Supplement: Supplementary file 4 [file Data_Sheet_3.ZIP › O2 Evaluation/01_Data Storage/01_Raw Measurement Data/Hamilton T1/Hamilton T1_v1-HP/t90_O2.csv]

Time	Flow	Lung tidal volume	p alveole	Airway pressure	Bellows position	Intrapleural pressure	Cardial pressure	Fraction of O2 inspir	Ambient pressure	Temperature Celsius	FRC actual	Shunt fraction	Partial pressure O2 air chamber	Partial pressure O2 effectiv	Oxygen sat pulm. capillaries	NA	NA	NA	NA	NA	NA	NA
18:44:46	-95,458	2600,011	20,996	20,864	12,344	11,34	10,518	21,2	972,217	23,243	2132,682	0	205,459	205,459	99,731	0	0	0	0	0	0	0
18:44:46	-63,452	2599,377	20,947	20,669	12,344	11,333	10,534	21,2	972,217	23,243	2133,149	0	205,459	205,459	99,731	0	0	0	0	0	0	0
18:44:46	286,23	2602,239	21,24	21,206	12,344	11,363	10,55	21,2	972,217	23,243	2133,618	0	205,459	205,459	99,731	0	0	0	0	0	0	0
18:44:46	-195,166	2600,287	20,996	21,011	12,346	11,343	10,566	21,2	972,217	23,243	2134,085	0	205,459	205,459	99,731	0	0	0	0	0	0	0
18:44:46	-172,314	2598,564	20,801	20,522	12,347	11,325	10,581	21,2	972,217	23,243	2134,549	0	205,459	205,459	99,731	0	0	0	0	0	0	0
18:44:46	323,193	2601,796	21,094	21,157	12,349	11,358	10,596	21,2	972,217	23,243	2135,016	0	205,459	205,459	99,731	0	0	0	0	0	0	0
18:44:46	-143,115	2600,365	20,947	20,815	12,349	11,343	10,611	21,2	972,217	23,243	2135,482	0	205,459	205,459	99,731	0	0	0	0	0	0	0
18:44:46	0	2600,365	20,947	20,62	12,349	11,343	10,625	21,2	972,217	23,243	2135,946	0	205,459	205,459	99,731	0	0	0	0	0	0	0
18:44:46	29,199	2600,657	20,996	20,962	12,348	11,346	10,639	21,2	972,217	23,243	2136,411	0	205,459	205,459	99,731	0	0	0	0	0	0	0
18:44:46	-124,584	2599,411	20,849	20,718	12,349	11,334	10,653	21,2	972,217	23,243	2136,874	0	205,459	205,459	99,731	0	0	0	0	0	0	0
18:44:46	124,584	2600,657	20,996	21,011	12,348	11,346	10,666	21,2	972,217	23,243	2137,338	0	206,655	206,655	99,736	0	0	0	0	0	0	0
18:44:46	-47,68	2600,18	20,947	20,669	12,348	11,342	10,68	21,2	972,217	23,243	2137,801	0	206,655	206,655	99,736	0	0	0	0	0	0	0
18:44:46	143,09	2601,611	21,094	21,011	12,348	11,356	10,693	21,2	972,217	23,243	2138,265	0	206,655	206,655	99,736	0	0	0	0	0	0	0
18:44:46	143,139	2603,043	21,24	21,059	12,348	11,371	10,706	21,2	972,217	23,243	2138,73	0	206,655	206,655	99,736	0	0	0	0	0	0	0
18:44:46	-267,749	2600,365	20,947	20,864	12,349	11,343	10,719	21,2	972,217	23,243	2139,191	0	206,655	206,655	99,736	0	0	0	0	0	0	0
18:44:46	143,115	2601,796	21,094	20,962	12,349	11,358	10,731	21,2	972,217	23,243	2139,654	0	206,655	206,655	99,736	0	0	0	0	0	0	0
18:44:46	-95,41	2600,842	20,996	20,962	12,349	11,348	10,743	21,2	972,217	23,243	2140,115	0	206,655	206,655	99,736	0	0	0	0	0	0	0
18:44:46	-143,09	2599,411	20,849	20,718	12,349	11,334	10,755	21,2	972,217	23,243	2140,574	0	206,655	206,655	99,736	0	0	0	0	0	0	0
18:44:46	143,09	2600,842	20,996	20,962	12,349	11,348	10,767	21,2	972,217	23,243	2141,034	0	206,655	206,655	99,736	0	0	0	0	0	0	0
18:44:46	-143,09	2599,411	20,849	20,864	12,349	11,334	10,778	21,2	972,217	23,243	2141,493	0	206,655	206,655	99,736	0	0	0	0	0	0	0
18:44:46	95,385	2600,365	20,947	20,718	12,349	11,343	10,789	21,2	972,217	23,243	2141,952	0	206,655	206,655	99,736	0	0	0	0	0	0	0
18:44:46	47,705	2600,842	20,996	21,011	12,349	11,348	10,8	21,2	972,217	23,243	2142,41	0	206,655	206,655	99,736	0	0	0	0	0	0	0
18:44:46	0	2600,842	20,996	20,864	12,349	11,348	10,811	21,2	972,217	23,243	2142,869	0	206,655	206,655	99,736	0	0	0	0	0	0	0
18:44:46	-47,705	2600,365	20,947	20,815	12,349	11,343	10,821	21,2	972,217	23,243	2143,326	0	206,655	206,655	99,736	0	0	0	0	0	0	0
18:44:46	-18,481	2600,18	20,947	20,718	12,348	11,342	10,831	21,2	972,217	23,243	2143,783	0	206,655	206,655	99,736	0	0	0	0	0	0	0
18:44:46	-15,234	2600,028	20,996	20,864	12,345	11,34	10,841	21,2	972,217	23,243	2144,239	0	206,655	206,655	99,736	0	0	0	0	0	0	0
18:44:46	59,472	2600,623	21,094	20,864	12,343	11,346	10,851	21,2	972,217	23,243	2144,695	0	206,655	206,655	99,736	0	0	0	0	0	0	0
18:44:46	0	2600,623	21,094	21,059	12,343	11,346	10,861	21,2	972,217	23,243	2145,151	0	206,655	206,655	99,736	0	0	0	0	0	0	0
18:44:46	47,705	2601,1	21,142	21,011	12,343	11,351	10,87	21,2	972,217	23,243	2145,607	0	206,655	206,655	99,736	0	0	0	0	0	0	0
18:44:46	-286,206	2598,238	20,849	20,522	12,343	11,322	10,879	21,2	972,217	23,243	2146,059	0	206,655	206,655	99,736	0	0	0	0	0	0	0
18:44:46	400,146	2602,239	21,24	21,206	12,344	11,363	10,889	21,2	972,217	23,243	2146,516	0	206,655	206,655	99,736	0	0	0	0	0	0	0
18:44:46	-286,23	2599,377	20,947	20,669	12,344	11,333	10,897	21,2	972,217	23,243	2146,969	0	206,655	206,655	99,736	0	0	0	0	0	0	0
18:44:46	-205,834	2597,318	20,654	20,62	12,348	11,312	10,906	21,2	972,217	23,243	2147,419	0	206,655	206,655	99,736	0	0	0	0	0	0	0
18:44:46	333,862	2600,657	20,996	20,962	12,348	11,346	10,914	21,2	972,217	23,243	2147,872	0	206,655	206,655	99,736	0	0	0	0	0	0	0
18:44:46	-190,771	2598,749	20,801	20,62	12,348	11,327	10,922	21,2	972,217	23,243	2148,323	0	206,655	206,655	99,736	0	0	0	0	0	0	0
18:44:46	0	2598,749	20,801	20,718	12,348	11,327	10,93	21,2	972,217	23,243	2148,774	0	206,655	206,655	99,736	0	0	0	0	0	0	0
18:44:46	161,572	2600,365	20,947	20,815	12,349	11,343	10,938	21,2	972,217	23,243	2149,225	0	206,655	206,655	99,736	0	0	0	0	0	0	0
18:44:46	-190,771	2598,457	20,752	20,62	12,349	11,324	10,946	21,2	972,217	23,243	2149,674	0	206,655	206,655	99,736	0	0	0	0	0	0	0
18:44:46	0	2598,457	20,752	20,473	12,349	11,324	10,953	21,2	972,217	23,243	2150,123	0	206,655	206,655	99,736	0	0	0	0	0	0	0
18:44:46	76,855	2599,226	20,849	20,473	12,348	11,332	10,961	21,2	972,217	23,243	2150,573	0	206,655	206,655	99,736	0	0	0	0	0	0	0
18:44:46	143,115	2600,657	20,996	20,718	12,348	11,346	10,968	21,2	972,217	23,243	2151,023	0	206,655	206,655	99,736	0	0	0	0	0	0	0
18:44:46	238,549	2603,043	21,24	21,059	12,348	11,371	10,976	21,2	972,217	23,243	2151,475	0	206,655	206,655	99,736	0	0	0	0	0	0	0
18:44:46	-95,434	2602,088	21,142	20,962	12,348	11,361	10,984	21,2	972,217	23,243	2151,925	0	206,655	206,655	99,736	0	0	0	0	0	0	0
18:44:46	-143,115	2600,657	20,996	20,669	12,348	11,346	10,991	21,2	972,217	23,243	2152,374	0	206,655	206,655	99,736	0	0	0	0	0	0	0
18:44:46	238,549	2603,043	21,24	21,011	12,348	11,371	10,998	21,2	972,217	23,243	2152,825	0	206,655	206,655	99,736	0	0	0	0	0	0	0
18:44:46	0	2603,043	21,24	21,157	12,348	11,371	11,006	21,2	972,217	23,243	2153,275	0	206,655	206,655	99,736	0	0	0	0	0	0	0
18:44:46	-220,043	2600,842	20,996	20,815	12,349	11,348	11,012	21,2	972,217	23,243	2153,722	0	206,655	206,655	99,736	0	0	0	0	0	0	0
18:44:46	-147,46	2599,368	20,801	20,62	12,352	11,333	11,019	21,2	972,217	23,243	2154,168	0	206,655	206,655	99,736	0	0	0	0	0	0	0
18:44:46	242,871	2601,796	21,094	20,962	12,349	11,358	11,025	21,2	972,217	23,243	2154,615	0	206,655	206,655	99,736	0	0	0	0	0	0	0
18:44:46	-95,41	2600,842	20,996	20,815	12,349	11,348	11,032	21,2	972,217	23,243	2155,061	0	206,655	206,655	99,736	0	0	0	0	0	0	0
18:44:46	13,964	2600,982	20,947	20,815	12,353	11,35	11,038	21,2	972,217	23,243	2155,507	0	206,655	206,655	99,736	0	0	0	0	0	0	0
18:44:46	0	2600,982	20,947	20,815	12,353	11,35	11,044	21,2	972,217	23,243	2155,953	0	206,655	206,655	99,736	0	0	0	0	0	0	0
18:44:46	0	2600,982	20,947	20,815	12,353	11,35	11,05	21,2	972,217	23,243	2156,398	0	206,655	206,655	99,736	0	0	0	0	0	0	0
18:44:46	-76,904	2600,213	20,849	20,718	12,354	11,342	11,056	21,2	972,217	23,243	2156,841	0	206,655	206,655	99,736	0	0	0	0	0	0	0
18:44:46	-147,46	2598,738	20,654	20,522	12,356	11,327	11,061	21,2	972,217	23,243	2157,283	0	206,655	206,655	99,736	0	0	0	0	0	0	0
18:44:46	209,301	2600,831	20,849	20,718	12,357	11,348	11,067	21,2	972,217	23,243	2157,727	0	206,655	206,655	99,736	0	0	0	0	0	0	0
18:44:46	-66,21	2600,169	20,801	20,718	12,356	11,341	11,072	21,2	972,217	23,243	2158,169	0	206,655	206,655	99,736	0	0	0	0	0	0	0
18:44:46	-234,106	2597,828	20,605	20,327	12,354	11,317	11,077	21,2	972,217	23,243	2158,609	0	206,655	206,655	99,736	0	0	0	0	0	0	0
18:44:46	458,471	2602,413	21,094	20,962	12,353	11,365	11,082	21,2	972,217	23,243	2159,053	0	206,655	206,655	99,736	0	0	0	0	0	0	0
18:44:46	-32,446	2602,088	21,142	21,059	12,348	11,361	11,088	21,2	972,217	23,243	2159,496	0	206,655	206,655	99,736	0	0	0	0	0	0	0
18:44:46	-172,314	2600,365	20,947	20,669	12,349	11,343	11,093	21,2	972,217	23,243	2159,936	0	206,655	206,655	99,736	0	0	0	0	0	0	0
18:44:46	143,115	2601,796	21,094	20,815	12,349	11,358	11,098	21,2	972,217	23,243	2160,378	0	206,655	206,655	99,736	0	0	0	0	0	0	0
18:44:46	-476,953	2597,027	20,605	20,278	12,349	11,309	11,102	21,2	972,217	23,243	2160,815	0	206,655	206,655	99,736	0	0	0	0	0	0	0
18:44:46	-638,012	2590,647	19,971	19,399	12,348	11,243	11,105	21,2	972,217	23,243	2161,245	0	206,655	206,655	99,736	0	0	0	0	0	0	0
18:44:46	-527,221	2585,374	19,531	18,862	12,343	11,189	11,107	21,2	972,217	23,243	2161,669	0	206,655	206,655	99,736	0	0	0	0	0	0	0
18:44:46	-812,304	2577,251	18,994	18,081	12,327	11,105	11,107	21,2	972,217	23,243	2162,084	0	206,655	206,655	99,736	0	0	0	0	0	0	0
18:44:46	-678,442	2570,467	18,799	17,739	12,299	11,035	11,105	21,2	972,217	23,243	2162,493	0	206,655	206,655	99,736	0	0	0	0	0	0	0
18:44:46	-405,517	2566,412	19,043	18,081	12,263	10,993	11,103	21,2	972,217	23,243	2162,897	0	206,655	206,655	99,736	0	0	0	0	0	0	0
18:44:46	-442,944	2561,982	19,336	18,227	12,222	10,948	11,1	21,2	972,217	23,243	2163,296	0	206,655	206,655	99,736	0	0	0	0	0	0	0
18:44:46	-700,903	2554,973	19,385	18,276	12,18	10,876	11,096	21,2	972,217	23,243	2163,687	0	206,655	206,655	99,736	0	0	0	0	0	0	0
18:44:46	-407,495	2550,898	19,629	18,764	12,143	10,834	11,09	21,2	972,217	23,243	2164,074	0	206,655	206,655	99,736	0	0	0	0	0	0	0
18:44:46	-788,134	2543,017	19,336	18,423	12,115	10,752	11,084	21,2	972,217	23,243	2164,453	0	206,655	206,655	99,736	0	0	0	0	0	0	0
18:44:46	-757,641	2535,441	18,896	18,178	12,096	10,674	11,076	21,2	972,217	23,243	2164,825	0	206,655	206,655	99,736	0	0	0	0	0	0	0
18:44:46	-563,476	2529,806	18,652	18,032	12,078	10,616	11,067	21,2	972,217	23,243	2165,19	0	206,655	206,655	99,736	0	0	0	0	0	0	0
18:44:46	-738,037	2522,425	18,164	17,641	12,063	10,54	11,056	21,2	972,217	23,243	2165,547	0	206,655	206,655	99,736	0	0	0	0	0	0	0
18:44:46	-533,129	2517,094	17,871	17,3	12,049	10,485	11,045	21,2	972,217	23,243	2165,898	0	206,655	206,655	99,736	0	0	0	0	0	0	0
18:44:46	-619,702	2510,897	17,578	16,86	12,03	10,421	11,033	21,2	972,217	23,243	2166,243	0	206,655	206,655	99,736	0	0	0	0	0	0	0
18:44:46	-498,291	2505,914	17,578	16,86	12,002	10,37	11,02	21,2	972,217	23,243	2166,583	0	206,655	206,655	99,736	0	0	0	0	0	0	0
18:44:47	-508,227	2500,832	17,578	16,86	11,973	10,317	11,006	21,2	972,217	23,243	2166,917	0	206,655	206,655	99,736	0	0	0	0	0	0	0
18:44:47	-584,96	2494,982	17,578	16,86	11,94	10,257	10,992	21,2	972,217	23,243	2167,245	0	206,655	206,655	99,736	0	0	0	0	0	0	0
18:44:47	-267,236	2492,31	17,822	17,153	11,911	10,23	10,977	21,2	972,217	23,243	2167,57	0	206,655	206,655	99,736	0	0	0	0	0	0	0
18:44:47	-599,169	2486,318	17,724	17,104	11,883	10,168	10,961	21,2	972,217	23,243	2167,889	0	206,655	206,655	99,736	0	0	0	0	0	0	0
18:44:47	-616,406	2480,154	17,431	16,518	11,864	10,104	10,944	21,2	972,217	23,243	2168,201	0	206,655	206,655	99,736	0	0	0	0	0	0	0
18:44:47	-661,987	2473,534	17,09	16,421	11,845	10,036	10,926	21,2	972,217	23,243	2168,507	0	206,655	206,655	99,736	0	0	0	0	0	0	0
18:44:47	-463,037	2468,904	17,041	16,274	11,822	9,988	10,908	21,2	972,217	23,243	2168,807	0	206,655	206,655	99,736	0	0	0	0	0	0	0
18:44:47	-699,804	2461,906	16,748	15,884	11,798	9,916	10,888	21,2	972,217	23,243	2169,1	0	206,655	206,655	99,736	0	0	0	0	0	0	0
18:44:47	-478,93	2457,117	16,601	15,884	11,779	9,867	10,868	21,2	972,217	23,243	2169,388	0	206,655	206,655	99,736	0	0	0	0	0	0	0
18:44:47	-545,8	2451,659	16,552	15,737	11,751	9,81	10,848	21,2	972,217	23,243	2169,671	0	206,655	206,655	99,736	0	0	0	0	0	0	0
18:44:47	-363,916	2448,019	16,699	15,981	11,722	9,773	10,826	21,2	972,217	23,243	2169,949	0	206,655	206,655	99,736	0	0	0	0	0	0	0
18:44:47	-521,313	2442,806	16,748	15,884	11,69	9,719	10,805	21,2	972,217	23,243	2170,222	0	206,655	206,655	99,736	0	0	0	0	0	0	0
18:44:47	-431,103	2438,495	16,894	15,932	11,658	9,675	10,783	21,2	972,217	23,243	2170,49	0	206,655	206,655	99,736	0	0	0	0	0	0	0
18:44:47	-530,151	2433,194	16,943	16,225	11,625	9,62	10,76	21,2	972,217	23,243	2170,753	0	206,655	206,655	99,736	0	0	0	0	0	0	0
18:44:47	-587,451	2427,319	16,845	15,932	11,598	9,559	10,736	21,2	972,217	23,243	2171,009	0	206,655	206,655	99,736	0	0	0	0	0	0	0
18:44:47	-551,733	2421,802	16,699	15,786	11,574	9,503	10,712	21,2	972,217	23,243	2171,26	0	206,655	206,655	99,736	0	0	0	0	0	0	0
18:44:47	-559,204	2416,21	16,552	15,786	11,551	9,445	10,687	21,2	972,217	23,243	2171,505	0	206,655	206,655	99,736	0	0	0	0	0	0	0
18:44:47	-594,775	2410,262	16,406	15,639	11,525	9,384	10,662	21,2	972,217	23,243	2171,744	0	206,655	206,655	99,736	0	0	0	0	0	0	0
18:44:47	-689,038	2403,372	16,113	15,639	11,502	9,313	10,635	21,2	972,217	23,243	2171,975	0	206,655	206,655	99,736	0	0	0	0	0	0	0
18:44:47	-423,291	2399,139	16,113	15,346	11,478	9,269	10,608	21,2	972,217	23,243	2172,202	0	206,655	206,655	99,736	0	0	0	0	0	0	0
18:44:47	-636,499	2392,774	15,869	15,053	11,455	9,203	10,581	21,2	972,217	23,243	2172,423	0	206,655	206,655	99,736	0	0	0	0	0	0	0
18:44:47	-636,401	2386,41	15,625	15,005	11,432	9,138	10,553	21,2	972,217	23,243	2172,637	0	206,655	206,655	99,736	0	0	0	0	0	0	0
18:44:47	-383,154	2382,578	15,625	15,053	11,411	9,098	10,524	21,2	970,867	23,243	2172,847	0	206,655	206,655	99,736	0	0	0	0	0	0	0
18:44:47	-619,897	2376,379	15,429	14,76	11,386	9,034	10,495	21,2	970,867	23,243	2173,05	0	206,655	206,655	99,736	0	0	0	0	0	0	0
18:44:47	-467,163	2371,708	15,381	14,516	11,362	8,986	10,465	21,2	970,867	23,243	2173,249	0	206,655	206,655	99,736	0	0	0	0	0	0	0
18:44:47	-447,705	2367,231	15,381	14,663	11,337	8,94	10,435	21,2	970,867	23,243	2173,443	0	206,655	206,655	99,736	0	0	0	0	0	0	0
18:44:47	-422,998	2363,001	15,381	14,663	11,313	8,896	10,405	21,2	970,867	23,243	2173,633	0	206,655	206,655	99,736	0	0	0	0	0	0	0
18:44:47	-551,269	2357,488	15,283	14,419	11,287	8,84	10,375	21,2	970,867	23,243	2173,817	0	206,655	206,655	99,736	0	0	0	0	0	0	0
18:44:47	-498,242	2352,505	15,136	14,419	11,266	8,788	10,343	21,2	970,867	23,243	2173,995	0	206,655	206,655	99,736	0	0	0	0	0	0	0
18:44:47	-540,356	2347,102	14,99	14,223	11,244	8,733	10,312	21,2	970,867	23,243	2174,168	0	206,655	206,655	99,736	0	0	0	0	0	0	0
18:44:47	-381,689	2343,285	14,941	14,37	11,225	8,693	10,28	21,2	970,867	23,243	2174,337	0	206,655	206,655	99,736	0	0	0	0	0	0	0
18:44:47	-521,704	2338,068	14,795	14,175	11,203	8,639	10,248	21,2	970,867	23,243	2174,501	0	206,655	206,655	99,736	0	0	0	0	0	0	0
18:44:47	-514,819	2332,92	14,599	13,882	11,184	8,586	10,215	21,2	970,867	23,243	2174,659	0	206,368	206,368	99,735	0	0	0	0	0	0	0
18:44:47	-443,701	2328,483	14,404	13,784	11,17	8,541	10,182	21,2	970,867	23,243	2174,813	0	206,368	206,368	99,735	0	0	0	0	0	0	0
18:44:47	-464,233	2323,84	14,258	13,784	11,151	8,493	10,149	21,2	970,867	23,243	2174,962	0	206,368	206,368	99,735	0	0	0	0	0	0	0
18:44:47	-559,423	2318,246	14,013	13,637	11,133	8,435	10,116	21,2	970,867	23,243	2175,105	0	206,368	206,368	99,735	0	0	0	0	0	0	0
18:44:47	-205,224	2316,194	14,16	13,637	11,113	8,414	10,082	21,2	970,867	23,243	2175,246	0	206,368	206,368	99,735	0	0	0	0	0	0	0
18:44:47	-557,104	2310,623	13,916	13,442	11,095	8,356	10,049	21,2	970,867	23,243	2175,382	0	206,368	206,368	99,735	0	0	0	0	0	0	0
18:44:47	-342,285	2307,2	13,818	13,344	11,08	8,321	10,015	21,2	970,867	23,243	2175,514	0	206,368	206,368	99,735	0	0	0	0	0	0	0
18:44:47	-464,575	2302,554	13,672	13,296	11,062	8,273	9,981	21,2	970,867	23,243	2175,641	0	206,368	206,368	99,735	0	0	0	0	0	0	0
18:44:47	-438,33	2298,171	13,476	13,1	11,048	8,228	9,946	21,2	970,867	23,243	2175,763	0	206,368	206,368	99,735	0	0	0	0	0	0	0
18:44:47	-203,759	2296,133	13,525	13,247	11,033	8,207	9,912	21,2	970,867	23,243	2175,884	0	206,368	206,368	99,735	0	0	0	0	0	0	0
18:44:47	-332,739	2292,806	13,525	13,247	11,015	8,173	9,878	21,2	970,867	23,243	2176,001	0	206,368	206,368	99,735	0	0	0	0	0	0	0
18:44:47	-193,652	2290,869	13,672	13,247	10,996	8,153	9,844	21,2	970,867	23,243	2176,116	0	206,368	206,368	99,735	0	0	0	0	0	0	0
18:44:47	-237,548	2288,494	13,769	13,344	10,977	8,128	9,81	21,2	970,867	23,243	2176,228	0	206,368	206,368	99,735	0	0	0	0	0	0	0
18:44:47	-332,836	2285,166	13,769	13,296	10,958	8,094	9,777	21,2	970,867	23,243	2176,337	0	206,368	206,368	99,735	0	0	0	0	0	0	0
18:44:47	-424,78	2280,918	13,672	13,247	10,939	8,05	9,743	21,2	970,867	23,243	2176,441	0	206,368	206,368	99,735	0	0	0	0	0	0	0
18:44:47	-247,729	2278,441	13,672	13,149	10,925	8,025	9,709	21,2	970,867	23,243	2176,543	0	206,368	206,368	99,735	0	0	0	0	0	0	0
18:44:47	-433,618	2274,104	13,476	13,003	10,911	7,98	9,675	21,2	970,867	23,243	2176,641	0	206,368	206,368	99,735	0	0	0	0	0	0	0
18:44:47	-350,561	2270,599	13,281	12,905	10,902	7,944	9,641	21,2	970,867	23,243	2176,735	0	206,368	206,368	99,735	0	0	0	0	0	0	0
18:44:47	-304,541	2267,553	13,134	12,661	10,892	7,912	9,608	21,2	970,867	23,243	2176,826	0	206,368	206,368	99,735	0	0	0	0	0	0	0
18:44:47	-303,442	2264,519	12,988	12,612	10,883	7,881	9,574	21,2	970,867	23,243	2176,913	0	206,368	206,368	99,735	0	0	0	0	0	0	0
18:44:47	-249,682	2262,022	12,988	12,563	10,869	7,855	9,54	21,2	970,867	23,243	2176,998	0	206,368	206,368	99,735	0	0	0	0	0	0	0
18:44:47	-291,088	2259,111	12,939	12,563	10,855	7,825	9,506	21,2	970,867	23,243	2177,08	0	206,368	206,368	99,735	0	0	0	0	0	0	0
18:44:47	-248,608	2256,625	12,939	12,563	10,841	7,8	9,473	21,2	970,867	23,243	2177,16	0	206,368	206,368	99,735	0	0	0	0	0	0	0
18:44:47	-247,558	2254,15	12,939	12,563	10,827	7,774	9,44	21,2	970,867	23,243	2177,237	0	206,368	206,368	99,735	0	0	0	0	0	0	0
18:44:47	-250,756	2251,642	12,939	12,661	10,812	7,748	9,406	21,2	970,867	23,243	2177,312	0	206,368	206,368	99,735	0	0	0	0	0	0	0
18:44:47	-247,534	2249,167	12,939	12,612	10,798	7,723	9,373	21,2	970,867	23,243	2177,384	0	206,368	206,368	99,735	0	0	0	0	0	0	0
18:44:47	-197,363	2247,193	12,988	12,661	10,785	7,703	9,341	21,2	970,867	23,243	2177,454	0	206,368	206,368	99,735	0	0	0	0	0	0	0
18:44:47	-213,623	2245,057	12,939	12,661	10,775	7,681	9,308	21,2	970,867	23,243	2177,521	0	206,368	206,368	99,735	0	0	0	0	0	0	0
18:44:47	-250,927	2242,547	12,939	12,661	10,761	7,655	9,276	21,2	970,867	23,243	2177,586	0	206,368	206,368	99,735	0	0	0	0	0	0	0
18:44:47	-333,569	2239,212	12,841	12,612	10,747	7,62	9,243	21,2	970,867	23,243	2177,648	0	206,368	206,368	99,735	0	0	0	0	0	0	0
18:44:47	-156,054	2237,651	12,939	12,661	10,733	7,604	9,211	21,2	970,867	23,243	2177,708	0	206,368	206,368	99,735	0	0	0	0	0	0	0
18:44:47	-171,044	2235,941	12,939	12,661	10,723	7,587	9,179	21,2	970,867	23,243	2177,766	0	206,368	206,368	99,735	0	0	0	0	0	0	0
18:44:47	-243,31	2233,508	12,939	12,612	10,71	7,561	9,148	21,2	970,867	23,243	2177,822	0	206,368	206,368	99,735	0	0	0	0	0	0	0
18:44:47	-342,138	2230,086	12,841	12,466	10,695	7,526	9,116	21,2	970,867	23,243	2177,874	0	206,368	206,368	99,735	0	0	0	0	0	0	0
18:44:47	-304,907	2227,037	12,695	12,368	10,686	7,495	9,084	21,2	970,867	23,243	2177,923	0	206,368	206,368	99,735	0	0	0	0	0	0	0
18:44:47	-295,166	2224,086	12,549	12,27	10,677	7,464	9,052	21,2	970,867	23,243	2177,97	0	206,368	206,368	99,735	0	0	0	0	0	0	0
18:44:47	-179,565	2222,29	12,451	12,075	10,672	7,446	9,021	21,2	970,867	23,243	2178,014	0	206,368	206,368	99,735	0	0	0	0	0	0	0
18:44:47	-382,959	2218,46	12,207	11,88	10,663	7,406	8,989	21,2	970,867	23,243	2178,054	0	206,368	206,368	99,735	0	0	0	0	0	0	0
18:44:47	-143,554	2217,025	12,158	11,831	10,658	7,392	8,958	21,2	970,867	23,243	2178,093	0	206,368	206,368	99,735	0	0	0	0	0	0	0
18:44:47	-166,674	2215,358	12,158	11,831	10,648	7,374	8,927	21,2	970,867	23,243	2178,131	0	206,368	206,368	99,735	0	0	0	0	0	0	0
18:44:47	-238,72	2212,971	12,158	11,831	10,635	7,35	8,896	21,2	970,867	23,243	2178,166	0	206,368	206,368	99,735	0	0	0	0	0	0	0
18:44:47	-179,223	2211,179	12,207	11,88	10,622	7,331	8,865	21,2	970,867	23,243	2178,199	0	206,368	206,368	99,735	0	0	0	0	0	0	0
18:44:47	-153,906	2209,64	12,304	12,026	10,608	7,315	8,835	21,2	970,867	23,243	2178,23	0	206,368	206,368	99,735	0	0	0	0	0	0	0
18:44:47	-229,052	2207,349	12,304	12,026	10,595	7,292	8,804	21,2	970,867	23,243	2178,259	0	206,368	206,368	99,735	0	0	0	0	0	0	0
18:44:47	-137,329	2205,976	12,353	12,075	10,584	7,278	8,774	21,2	970,867	23,243	2178,287	0	206,368	206,368	99,735	0	0	0	0	0	0	0
18:44:47	-148,706	2204,489	12,451	12,368	10,571	7,262	8,745	21,2	970,867	23,243	2178,313	0	206,368	206,368	99,735	0	0	0	0	0	0	0
18:44:47	-190,087	2202,588	12,5	12,368	10,557	7,243	8,715	21,2	970,867	23,243	2178,337	0	206,368	206,368	99,735	0	0	0	0	0	0	0
18:44:47	-135,083	2201,237	12,549	12,368	10,547	7,229	8,686	21,2	970,867	23,243	2178,36	0	206,368	206,368	99,735	0	0	0	0	0	0	0
18:44:47	-308,374	2198,153	12,451	12,27	10,535	7,197	8,657	21,2	970,867	23,243	2178,38	0	206,368	206,368	99,735	0	0	0	0	0	0	0
18:44:47	-234,423	2195,809	12,304	12,026	10,529	7,173	8,628	21,2	970,867	23,243	2178,398	0	206,368	206,368	99,735	0	0	0	0	0	0	0
18:44:47	-219,335	2193,616	12,158	11,88	10,525	7,15	8,599	21,2	970,867	23,243	2178,413	0	206,368	206,368	99,735	0	0	0	0	0	0	0
18:44:47	-278,857	2190,827	11,963	11,684	10,519	7,121	8,57	21,2	970,867	23,243	2178,425	0	206,368	206,368	99,735	0	0	0	0	0	0	0
18:44:47	-329,125	2187,536	11,767	11,538	10,511	7,088	8,541	21,2	970,867	23,243	2178,434	0	206,368	206,368	99,735	0	0	0	0	0	0	0
18:44:47	-172,631	2185,809	11,67	11,538	10,506	7,07	8,512	21,2	970,867	23,243	2178,442	0	206,368	206,368	99,735	0	0	0	0	0	0	0
18:44:47	-163,232	2184,177	11,67	11,538	10,497	7,053	8,483	21,2	970,867	23,243	2178,447	0	206,368	206,368	99,735	0	0	0	0	0	0	0
18:44:47	-206,738	2182,11	11,621	11,538	10,488	7,032	8,455	21,2	970,867	23,243	2178,451	0	206,368	206,368	99,735	0	0	0	0	0	0	0
18:44:47	2,636	2182,136	11,865	11,635	10,475	7,032	8,427	21,2	970,867	23,243	2178,455	0	206,368	206,368	99,735	0	0	0	0	0	0	0
18:44:47	-177,49	2180,361	11,865	11,684	10,465	7,014	8,399	21,2	970,867	23,243	2178,456	0	206,368	206,368	99,735	0	0	0	0	0	0	0
18:44:47	-69,311	2179,668	11,963	11,733	10,456	7,006	8,372	21,2	970,867	23,243	2178,458	0	206,368	206,368	99,735	0	0	0	0	0	0	0
18:44:47	-177,001	2177,898	12,011	11,831	10,443	6,988	8,345	21,2	970,867	23,243	2177,898	0	206,368	206,368	99,735	0	0	0	0	0	0	0
18:44:47	-131,982	2176,578	12,06	11,831	10,433	6,975	8,318	21,2	970,867	23,243	2176,578	0	206,368	206,368	99,735	0	0	0	0	0	0	0
18:44:47	-67,382	2175,904	12,158	11,88	10,424	6,968	8,292	21,2	970,867	23,243	2175,904	0	206,368	206,368	99,735	0	0	0	0	0	0	0
18:44:47	-231,567	2173,589	12,06	11,88	10,416	6,944	8,265	21,2	970,867	23,243	2173,589	0	206,368	206,368	99,735	0	0	0	0	0	0	0
18:44:47	-97,973	2172,609	12,06	11,733	10,411	6,934	8,239	21,2	970,867	23,243	2172,609	0	206,368	206,368	99,735	0	0	0	0	0	0	0
18:44:47	-204,467	2170,564	12,011	11,684	10,402	6,913	8,213	21,2	970,867	23,243	2170,564	0	206,368	206,368	99,735	0	0	0	0	0	0	0
18:44:47	-119,213	2169,372	12,011	11,635	10,395	6,9	8,187	21,2	970,867	23,243	2169,372	0	206,368	206,368	99,735	0	0	0	0	0	0	0
18:44:47	-277,026	2166,602	11,865	11,538	10,387	6,872	8,161	21,2	970,867	23,243	2166,602	0	206,368	206,368	99,735	0	0	0	0	0	0	0
18:44:47	-262,084	2163,981	11,67	11,44	10,382	6,845	8,136	21,2	970,867	23,243	2163,981	0	206,368	206,368	99,735	0	0	0	0	0	0	0
18:44:47	-174,731	2162,234	11,523	11,294	10,38	6,827	8,11	21,2	970,867	23,243	2162,234	0	206,368	206,368	99,735	0	0	0	0	0	0	0
18:44:48	-124,755	2160,986	11,474	11,294	10,375	6,814	8,085	21,2	970,867	23,243	2160,986	0	206,368	206,368	99,735	0	0	0	0	0	0	0
18:44:48	-123,828	2159,748	11,425	11,196	10,371	6,801	8,059	21,2	970,867	23,243	2159,748	0	206,368	206,368	99,735	0	0	0	0	0	0	0
18:44:48	-172,314	2158,025	11,328	11,147	10,366	6,783	8,034	21,2	970,867	23,243	2158,025	0	206,368	206,368	99,735	0	0	0	0	0	0	0
18:44:48	-184,912	2156,176	11,279	11,147	10,358	6,764	8,009	21,2	970,867	23,243	2156,176	0	206,368	206,368	99,735	0	0	0	0	0	0	0
18:44:48	-131,958	2154,856	11,328	11,294	10,348	6,751	7,985	21,2	970,867	23,243	2154,856	0	206,368	206,368	99,735	0	0	0	0	0	0	0
18:44:48	-52,343	2154,333	11,425	11,294	10,34	6,745	7,96	21,2	970,867	23,243	2154,333	0	206,368	206,368	99,735	0	0	0	0	0	0	0
18:44:48	-97,705	2153,356	11,425	11,342	10,335	6,735	7,936	21,2	970,867	23,243	2153,356	0	206,368	206,368	99,735	0	0	0	0	0	0	0
18:44:48	-80,639	2152,549	11,425	11,294	10,33	6,727	7,913	21,2	970,867	23,243	2152,549	0	206,368	206,368	99,735	0	0	0	0	0	0	0
18:44:48	-187,207	2150,677	11,328	11,294	10,325	6,708	7,889	21,2	970,867	23,243	2150,677	0	206,368	206,368	99,735	0	0	0	0	0	0	0
18:44:48	-173,242	2148,945	11,279	11,294	10,317	6,69	7,866	21,2	970,867	23,243	2148,945	0	206,368	206,368	99,735	0	0	0	0	0	0	0
18:44:48	-154,931	2147,395	11,181	11,147	10,314	6,674	7,842	21,2	970,867	23,243	2147,395	0	206,368	206,368	99,735	0	0	0	0	0	0	0
18:44:48	-33,276	2147,063	11,181	11,147	10,312	6,67	7,819	21,2	970,867	23,243	2147,063	0	206,368	206,368	99,735	0	0	0	0	0	0	0
18:44:48	-53,442	2146,528	11,279	11,196	10,304	6,665	7,797	21,2	970,867	23,243	2146,528	0	206,368	206,368	99,735	0	0	0	0	0	0	0
18:44:48	-81,665	2145,712	11,279	11,294	10,299	6,656	7,774	21,2	970,867	23,243	2145,712	0	206,368	206,368	99,735	0	0	0	0	0	0	0
18:44:48	-35,4	2145,358	11,328	11,196	10,294	6,653	7,752	21,2	970,867	23,243	2145,358	0	206,368	206,368	99,735	0	0	0	0	0	0	0
18:44:48	-218,408	2143,173	11,181	11,098	10,29	6,63	7,73	21,2	970,867	23,243	2143,173	0	206,368	206,368	99,735	0	0	0	0	0	0	0
18:44:48	0	2143,173	11,181	11,098	10,29	6,63	7,709	21,2	970,867	23,243	2143,174	0	206,368	206,368	99,735	0	0	0	0	0	0	0
18:44:48	-180,908	2141,364	10,986	10,854	10,29	6,612	7,687	21,2	970,867	23,243	2141,364	0	206,368	206,368	99,735	0	0	0	0	0	0	0
18:44:48	-135,644	2140,008	10,84	10,757	10,29	6,598	7,666	21,2	970,867	23,243	2140,008	0	206,368	206,368	99,735	0	0	0	0	0	0	0
18:44:48	-49,267	2139,515	10,84	10,757	10,287	6,592	7,645	21,2	970,867	23,243	2139,515	0	206,368	206,368	99,735	0	0	0	0	0	0	0
18:44:48	-32,373	2139,192	10,84	10,757	10,285	6,589	7,624	21,2	970,867	23,243	2139,192	0	206,368	206,368	99,735	0	0	0	0	0	0	0
18:44:48	-49,267	2138,699	10,84	10,659	10,282	6,584	7,604	21,1	970,867	23,243	2138,699	0	206,368	206,368	99,735	0	0	0	0	0	0	0
18:44:48	-127,88	2137,42	10,791	10,757	10,278	6,571	7,583	21,1	970,867	23,243	2137,42	0	206,368	206,368	99,735	0	0	0	0	0	0	0
18:44:48	84,033	2138,26	10,986	10,854	10,272	6,58	7,564	21,1	970,867	23,243	2137,421	0	206,368	206,368	99,735	0	0	0	0	0	0	0
18:44:48	-28,613	2137,974	11,132	11,098	10,263	6,577	7,544	21,1	970,867	23,243	2137,421	0	206,368	206,368	99,735	0	0	0	0	0	0	0
18:44:48	-69,604	2137,278	11,279	11,196	10,251	6,569	7,525	21,1	970,867	23,243	2137,278	0	206,368	206,368	99,735	0	0	0	0	0	0	0
18:44:48	-38,598	2136,892	11,328	11,294	10,246	6,565	7,506	21,1	970,867	23,243	2136,892	0	206,368	206,368	99,735	0	0	0	0	0	0	0
18:44:48	-150,732	2135,385	11,181	11,147	10,245	6,55	7,488	21,1	970,867	23,243	2135,385	0	206,368	206,368	99,735	0	0	0	0	0	0	0
18:44:48	-113,818	2134,247	11,132	11,001	10,242	6,538	7,469	21,1	970,867	23,243	2134,247	0	206,368	206,368	99,735	0	0	0	0	0	0	0
18:44:48	-112,109	2133,126	10,937	10,854	10,245	6,527	7,451	21,1	970,867	23,243	2133,126	0	206,368	206,368	99,735	0	0	0	0	0	0	0
18:44:48	-90,332	2132,222	10,84	10,805	10,245	6,517	7,432	21,1	970,867	23,243	2132,222	0	206,368	206,368	99,735	0	0	0	0	0	0	0
18:44:48	-45,141	2131,771	10,791	10,757	10,245	6,513	7,414	21,1	970,867	23,243	2131,771	0	205,762	205,762	99,733	0	0	0	0	0	0	0
18:44:48	-158,959	2130,181	10,693	10,659	10,242	6,496	7,396	21,1	970,867	23,243	2130,181	0	205,762	205,762	99,733	0	0	0	0	0	0	0
18:44:48	-45,117	2129,73	10,644	10,61	10,242	6,492	7,379	21,1	970,867	23,243	2129,73	0	205,762	205,762	99,733	0	0	0	0	0	0	0
18:44:48	-68,798	2129,042	10,644	10,512	10,238	6,484	7,361	21,1	970,867	23,243	2129,042	0	205,762	205,762	99,733	0	0	0	0	0	0	0
18:44:48	-14,965	2128,892	10,644	10,512	10,237	6,483	7,344	21,1	970,867	23,243	2128,892	0	205,762	205,762	99,733	0	0	0	0	0	0	0
18:44:48	0	2128,892	10,644	10,512	10,237	6,483	7,327	21,1	970,867	23,243	2128,893	0	205,762	205,762	99,733	0	0	0	0	0	0	0
18:44:48	-90,283	2127,99	10,547	10,415	10,237	6,474	7,31	21,1	970,867	23,243	2127,99	0	205,762	205,762	99,733	0	0	0	0	0	0	0
18:44:48	-45,141	2127,538	10,498	10,415	10,237	6,469	7,294	21,1	970,867	23,243	2127,538	0	205,762	205,762	99,733	0	0	0	0	0	0	0
18:44:48	-24,682	2127,291	10,547	10,464	10,233	6,466	7,277	21,1	970,867	23,243	2127,291	0	205,762	205,762	99,733	0	0	0	0	0	0	0
18:44:48	6,542	2127,357	10,644	10,512	10,228	6,467	7,262	21,1	970,867	23,243	2127,291	0	205,762	205,762	99,733	0	0	0	0	0	0	0
18:44:48	50,634	2127,863	10,791	10,659	10,223	6,472	7,246	21,1	970,867	23,243	2127,292	0	205,762	205,762	99,733	0	0	0	0	0	0	0
18:44:48	-25,732	2127,606	10,84	10,757	10,219	6,47	7,231	21,1	970,867	23,243	2127,292	0	205,762	205,762	99,733	0	0	0	0	0	0	0
18:44:48	5,468	2127,661	10,937	10,805	10,214	6,47	7,216	21,1	970,867	23,243	2127,293	0	205,762	205,762	99,733	0	0	0	0	0	0	0
18:44:48	-104,345	2126,617	10,84	10,854	10,214	6,459	7,201	21,1	970,867	23,243	2126,617	0	205,762	205,762	99,733	0	0	0	0	0	0	0
18:44:48	32,373	2126,941	10,937	10,805	10,21	6,463	7,187	21,1	970,867	23,243	2126,617	0	205,762	205,762	99,733	0	0	0	0	0	0	0
18:44:48	-135,4	2125,587	10,791	10,757	10,21	6,449	7,172	21,1	970,867	23,243	2125,587	0	205,762	205,762	99,733	0	0	0	0	0	0	0
18:44:48	-90,283	2124,684	10,693	10,659	10,21	6,44	7,158	21,1	970,867	23,243	2124,684	0	205,762	205,762	99,733	0	0	0	0	0	0	0
18:44:48	12,768	2124,812	10,644	10,659	10,214	6,441	7,144	21,1	970,867	23,243	2124,684	0	205,762	205,762	99,733	0	0	0	0	0	0	0
18:44:48	-90,234	2123,909	10,547	10,512	10,214	6,432	7,13	21,1	970,867	23,243	2123,909	0	205,762	205,762	99,733	0	0	0	0	0	0	0
18:44:48	-90,234	2123,007	10,449	10,415	10,214	6,422	7,116	21,1	970,867	23,243	2123,007	0	205,762	205,762	99,733	0	0	0	0	0	0	0
18:44:48	45,092	2123,458	10,498	10,415	10,214	6,427	7,102	21,1	970,867	23,243	2123,007	0	205,762	205,762	99,733	0	0	0	0	0	0	0
18:44:48	-57,861	2122,879	10,498	10,464	10,21	6,421	7,089	21,1	970,867	23,243	2122,879	0	205,762	205,762	99,733	0	0	0	0	0	0	0
18:44:48	-14,086	2122,738	10,498	10,464	10,21	6,419	7,076	21,1	970,867	23,243	2122,738	0	205,762	205,762	99,733	0	0	0	0	0	0	0
18:44:48	-12,841	2122,61	10,498	10,415	10,209	6,418	7,063	21,1	970,867	23,243	2122,61	0	205,762	205,762	99,733	0	0	0	0	0	0	0
18:44:48	-59,106	2122,019	10,498	10,415	10,205	6,412	7,05	21,1	970,867	23,243	2122,019	0	205,762	205,762	99,733	0	0	0	0	0	0	0
18:44:48	45,117	2122,47	10,547	10,512	10,205	6,417	7,038	21,1	970,867	23,243	2122,019	0	205,762	205,762	99,733	0	0	0	0	0	0	0
18:44:48	-12,841	2122,342	10,547	10,512	10,205	6,415	7,026	21,1	970,867	23,243	2122,02	0	205,762	205,762	99,733	0	0	0	0	0	0	0
18:44:48	-72,998	2121,612	10,547	10,512	10,201	6,408	7,014	21,1	970,867	23,243	2121,612	0	205,762	205,762	99,733	0	0	0	0	0	0	0
18:44:48	-45,092	2121,161	10,498	10,464	10,201	6,403	7,002	21,1	970,867	23,243	2121,161	0	205,762	205,762	99,733	0	0	0	0	0	0	0
18:44:48	121,435	2122,375	10,644	10,512	10,2	6,416	6,99	21,1	970,867	23,243	2121,162	0	205,762	205,762	99,733	0	0	0	0	0	0	0
18:44:48	-90,209	2121,473	10,547	10,61	10,2	6,406	6,979	21,1	970,867	23,243	2121,163	0	205,762	205,762	99,733	0	0	0	0	0	0	0
18:44:48	-71,948	2120,754	10,547	10,61	10,196	6,399	6,967	21,1	970,867	23,243	2120,754	0	205,762	205,762	99,733	0	0	0	0	0	0	0
18:44:48	90,185	2121,655	10,644	10,61	10,196	6,408	6,956	21,1	970,867	23,243	2120,755	0	205,762	205,762	99,733	0	0	0	0	0	0	0
18:44:48	-90,185	2120,754	10,547	10,464	10,196	6,399	6,945	21,1	970,867	23,243	2120,754	0	205,762	205,762	99,733	0	0	0	0	0	0	0
18:44:48	-45,117	2120,302	10,498	10,464	10,196	6,394	6,935	21,1	970,867	23,243	2120,302	0	205,762	205,762	99,733	0	0	0	0	0	0	0
18:44:48	0	2120,302	10,498	10,415	10,196	6,394	6,924	21,1	970,867	23,243	2120,302	0	205,762	205,762	99,733	0	0	0	0	0	0	0
18:44:48	0	2120,302	10,498	10,464	10,196	6,394	6,914	21,1	970,867	23,243	2120,302	0	205,762	205,762	99,733	0	0	0	0	0	0	0
18:44:48	-45,092	2119,851	10,449	10,415	10,196	6,39	6,903	21,1	970,867	23,243	2119,851	0	205,762	205,762	99,733	0	0	0	0	0	0	0
18:44:48	0	2119,851	10,449	10,415	10,196	6,39	6,893	21,1	970,867	23,243	2119,851	0	205,762	205,762	99,733	0	0	0	0	0	0	0
18:44:48	-27,856	2119,573	10,498	10,415	10,192	6,387	6,883	21,1	970,867	23,243	2119,573	0	205,762	205,762	99,733	0	0	0	0	0	0	0
18:44:48	-45,117	2119,122	10,449	10,415	10,192	6,382	6,873	21,1	970,867	23,243	2119,122	0	205,762	205,762	99,733	0	0	0	0	0	0	0
18:44:48	77,343	2119,895	10,547	10,512	10,191	6,39	6,864	21,1	970,867	23,243	2119,123	0	205,762	205,762	99,733	0	0	0	0	0	0	0
18:44:48	-119,287	2118,702	10,498	10,464	10,187	6,378	6,854	21,1	970,867	23,243	2118,702	0	205,762	205,762	99,733	0	0	0	0	0	0	0
18:44:48	-12,866	2118,574	10,498	10,464	10,186	6,377	6,845	21,1	970,867	23,243	2118,574	0	205,762	205,762	99,733	0	0	0	0	0	0	0
18:44:48	45,117	2119,025	10,547	10,512	10,186	6,381	6,836	21,1	970,867	23,243	2118,574	0	205,762	205,762	99,733	0	0	0	0	0	0	0
18:44:48	-61,206	2118,413	10,547	10,512	10,182	6,375	6,827	21,1	970,867	23,243	2118,413	0	205,762	205,762	99,733	0	0	0	0	0	0	0
18:44:48	78,369	2119,196	10,644	10,464	10,182	6,383	6,818	21,1	970,867	23,243	2118,414	0	205,762	205,762	99,733	0	0	0	0	0	0	0
18:44:48	-74,023	2118,456	10,644	10,61	10,177	6,375	6,81	21,1	970,867	23,243	2118,414	0	205,762	205,762	99,733	0	0	0	0	0	0	0
18:44:48	0	2118,456	10,644	10,61	10,177	6,375	6,801	21,1	970,867	23,243	2118,414	0	205,762	205,762	99,733	0	0	0	0	0	0	0
18:44:48	-12,89	2118,327	10,644	10,512	10,177	6,374	6,793	21,1	970,867	23,243	2118,327	0	205,762	205,762	99,733	0	0	0	0	0	0	0
18:44:48	-135,229	2116,975	10,498	10,512	10,177	6,36	6,784	21,1	970,867	23,243	2116,975	0	205,762	205,762	99,733	0	0	0	0	0	0	0
18:44:48	45,068	2117,426	10,547	10,464	10,177	6,365	6,776	21,1	970,867	23,243	2116,975	0	205,762	205,762	99,733	0	0	0	0	0	0	0
18:44:48	-45,068	2116,975	10,498	10,464	10,177	6,36	6,768	21,1	970,867	23,243	2116,975	0	205,762	205,762	99,733	0	0	0	0	0	0	0
18:44:48	-135,229	2115,623	10,351	10,317	10,177	6,346	6,76	21,1	970,867	23,243	2115,623	0	205,762	205,762	99,733	0	0	0	0	0	0	0
18:44:48	72,949	2116,352	10,498	10,268	10,173	6,354	6,752	21,1	970,867	23,243	2115,623	0	205,762	205,762	99,733	0	0	0	0	0	0	0
18:44:48	-11,767	2116,234	10,498	10,464	10,173	6,352	6,744	21,1	970,867	23,243	2115,624	0	205,762	205,762	99,733	0	0	0	0	0	0	0
18:44:48	45,092	2116,685	10,547	10,464	10,173	6,357	6,736	21,1	970,867	23,243	2115,625	0	205,762	205,762	99,733	0	0	0	0	0	0	0
18:44:48	-90,161	2115,784	10,449	10,317	10,173	6,348	6,729	21,1	970,867	23,243	2115,625	0	205,762	205,762	99,733	0	0	0	0	0	0	0
18:44:48	0	2115,784	10,449	10,317	10,173	6,348	6,721	21,1	970,867	23,243	2115,625	0	205,762	205,762	99,733	0	0	0	0	0	0	0
18:44:48	-76,342	2115,02	10,449	10,268	10,168	6,34	6,714	21,1	970,867	23,243	2115,02	0	205,762	205,762	99,733	0	0	0	0	0	0	0
18:44:48	45,092	2115,471	10,498	10,415	10,168	6,345	6,706	21,1	970,867	23,243	2115,021	0	205,762	205,762	99,733	0	0	0	0	0	0	0
18:44:48	-45,092	2115,02	10,449	10,415	10,168	6,34	6,699	21,1	970,867	23,243	2115,02	0	205,762	205,762	99,733	0	0	0	0	0	0	0
18:44:48	33,3	2115,353	10,498	10,415	10,168	6,343	6,692	21,1	970,867	23,243	2115,021	0	205,762	205,762	99,733	0	0	0	0	0	0	0
18:44:48	-75,122	2114,602	10,498	10,415	10,163	6,336	6,685	21,1	970,867	23,243	2114,602	0	205,762	205,762	99,733	0	0	0	0	0	0	0
18:44:48	-45,043	2114,152	10,449	10,219	10,163	6,331	6,678	21,1	970,867	23,243	2114,152	0	205,762	205,762	99,733	0	0	0	0	0	0	0
18:44:48	-90,136	2113,25	10,351	10,415	10,163	6,322	6,671	21,1	970,867	23,243	2113,25	0	205,762	205,762	99,733	0	0	0	0	0	0	0
18:44:48	-45,068	2112,8	10,302	10,219	10,163	6,317	6,664	21,1	970,867	23,243	2112,8	0	205,762	205,762	99,733	0	0	0	0	0	0	0
18:44:48	55,761	2113,357	10,351	10,268	10,164	6,323	6,658	21,1	970,867	23,243	2112,8	0	205,762	205,762	99,733	0	0	0	0	0	0	0
18:44:48	-55,761	2112,8	10,302	10,122	10,163	6,317	6,651	21,1	970,867	23,243	2112,8	0	205,762	205,762	99,733	0	0	0	0	0	0	0
18:44:49	-135,156	2111,448	10,156	10,073	10,163	6,303	6,644	21,1	970,867	23,243	2111,448	0	205,762	205,762	99,733	0	0	0	0	0	0	0
18:44:49	135,156	2112,8	10,302	10,219	10,163	6,317	6,638	21,1	970,867	23,243	2111,449	0	205,762	205,762	99,733	0	0	0	0	0	0	0
18:44:49	-178,198	2111,018	10,205	10,073	10,158	6,299	6,631	21,1	970,867	23,243	2111,018	0	205,762	205,762	99,733	0	0	0	0	0	0	0
18:44:49	0	2111,018	10,205	10,122	10,158	6,299	6,625	21,1	970,867	23,243	2111,018	0	205,762	205,762	99,733	0	0	0	0	0	0	0
18:44:49	-77,197	2110,246	10,205	10,122	10,154	6,291	6,618	21,1	970,867	23,243	2110,246	0	205,762	205,762	99,733	0	0	0	0	0	0	0
18:44:49	214,526	2112,391	10,449	10,268	10,153	6,313	6,612	21,1	970,867	23,243	2110,248	0	205,762	205,762	99,733	0	0	0	0	0	0	0
18:44:49	-31,103	2112,08	10,498	10,317	10,149	6,31	6,606	21,1	970,867	23,243	2110,25	0	205,762	205,762	99,733	0	0	0	0	0	0	0
18:44:49	-45,068	2111,629	10,449	10,268	10,149	6,305	6,6	21,1	970,867	23,243	2110,251	0	205,762	205,762	99,733	0	0	0	0	0	0	0
18:44:49	-77,368	2110,856	10,449	10,268	10,145	6,297	6,594	21,1	970,867	23,243	2110,252	0	205,762	205,762	99,733	0	0	0	0	0	0	0
18:44:49	-146,899	2109,387	10,302	10,122	10,144	6,282	6,588	21,1	970,867	23,243	2109,387	0	205,762	205,762	99,733	0	0	0	0	0	0	0
18:44:49	-31,103	2109,076	10,351	10,219	10,14	6,279	6,582	21,1	970,867	23,243	2109,076	0	205,762	205,762	99,733	0	0	0	0	0	0	0
18:44:49	89,941	2109,975	10,547	10,415	10,134	6,288	6,576	21,1	970,867	23,243	2109,076	0	205,762	205,762	99,733	0	0	0	0	0	0	0
18:44:49	-168,53	2108,29	10,449	10,268	10,13	6,271	6,57	21,1	970,867	23,243	2108,29	0	205,762	205,762	99,733	0	0	0	0	0	0	0
18:44:49	-135,107	2106,939	10,302	10,073	10,13	6,257	6,564	21,1	970,867	23,243	2106,939	0	205,762	205,762	99,733	0	0	0	0	0	0	0
18:44:49	-168,286	2105,256	10,205	10,122	10,125	6,239	6,558	21,1	970,867	23,243	2105,256	0	205,762	205,762	99,733	0	0	0	0	0	0	0
18:44:49	0	2105,256	10,205	10,219	10,125	6,239	6,552	21,1	970,867	23,243	2105,256	0	205,762	205,762	99,733	0	0	0	0	0	0	0
18:44:49	-135,034	2103,905	10,058	9,926	10,125	6,225	6,545	21,1	970,867	23,243	2103,905	0	205,762	205,762	99,733	0	0	0	0	0	0	0
18:44:49	-78,417	2103,121	10,058	9,975	10,121	6,217	6,539	21,1	970,867	23,243	2103,121	0	205,762	205,762	99,733	0	0	0	0	0	0	0
18:44:49	80,346	2103,925	10,156	9,975	10,12	6,226	6,533	21,1	970,867	23,243	2103,122	0	205,762	205,762	99,733	0	0	0	0	0	0	0
18:44:49	-148,022	2102,444	10,156	9,975	10,112	6,21	6,526	21,1	970,867	23,243	2102,444	0	205,762	205,762	99,733	0	0	0	0	0	0	0
18:44:49	54,467	2102,989	10,302	10,219	10,107	6,216	6,52	21,1	970,867	23,243	2102,445	0	205,762	205,762	99,733	0	0	0	0	0	0	0
18:44:49	-314,99	2099,839	10,058	9,878	10,102	6,183	6,514	21,1	971,837	23,243	2099,839	0	205,762	205,762	99,733	0	0	0	0	0	0	0
18:44:49	151,879	2101,358	10,302	10,268	10,098	6,199	6,507	21,1	971,837	23,243	2099,841	0	205,762	205,762	99,733	0	0	0	0	0	0	0
18:44:49	-9,643	2101,262	10,302	10,219	10,098	6,198	6,501	21,1	971,837	23,243	2099,842	0	205,762	205,762	99,733	0	0	0	0	0	0	0
18:44:49	-171,557	2099,546	10,205	10,122	10,093	6,18	6,495	21,1	971,837	23,243	2099,546	0	205,762	205,762	99,733	0	0	0	0	0	0	0
18:44:49	-44,97	2099,096	10,156	9,926	10,093	6,176	6,489	21,1	971,837	23,243	2099,096	0	205,762	205,762	99,733	0	0	0	0	0	0	0
18:44:49	-35,546	2098,741	10,205	9,975	10,089	6,172	6,483	21,1	971,837	23,243	2098,741	0	205,762	205,762	99,733	0	0	0	0	0	0	0
18:44:49	-44,97	2098,291	10,156	9,975	10,089	6,167	6,476	21,1	971,837	23,243	2098,291	0	205,762	205,762	99,733	0	0	0	0	0	0	0
18:44:49	-99,609	2097,295	10,058	9,926	10,088	6,157	6,47	21,1	971,837	23,243	2097,295	0	205,762	205,762	99,733	0	0	0	0	0	0	0
18:44:49	-117,944	2096,116	10,009	9,78	10,084	6,145	6,464	21,1	971,837	23,243	2096,116	0	205,762	205,762	99,733	0	0	0	0	0	0	0
18:44:49	36,376	2096,479	10,058	9,926	10,083	6,149	6,458	21,1	971,837	23,243	2096,116	0	205,762	205,762	99,733	0	0	0	0	0	0	0
18:44:49	-162,866	2094,851	9,961	9,78	10,079	6,132	6,451	21,1	971,837	23,243	2094,851	0	205,664	205,664	99,732	0	0	0	0	0	0	0
18:44:49	36,328	2095,214	10,009	9,78	10,079	6,136	6,445	21,1	971,837	23,243	2094,851	0	205,664	205,664	99,732	0	0	0	0	0	0	0
18:44:49	-83,691	2094,377	10,009	9,78	10,074	6,127	6,439	21,1	971,837	23,243	2094,377	0	205,664	205,664	99,732	0	0	0	0	0	0	0
18:44:49	134,838	2095,725	10,156	10,073	10,074	6,141	6,433	21,1	971,837	23,243	2094,378	0	205,664	205,664	99,732	0	0	0	0	0	0	0
18:44:49	-74,023	2094,985	10,156	9,975	10,07	6,133	6,427	21,1	971,837	23,243	2094,379	0	205,664	205,664	99,732	0	0	0	0	0	0	0
18:44:49	-188,354	2093,102	9,961	9,78	10,069	6,114	6,421	21,1	971,837	23,243	2093,102	0	205,664	205,664	99,732	0	0	0	0	0	0	0
18:44:49	44,921	2093,551	10,009	9,878	10,069	6,119	6,415	21,1	971,837	23,243	2093,102	0	205,664	205,664	99,732	0	0	0	0	0	0	0
18:44:49	-29,077	2093,26	10,058	9,975	10,065	6,116	6,409	21,1	971,837	23,243	2093,102	0	205,664	205,664	99,732	0	0	0	0	0	0	0
18:44:49	7,275	2093,333	10,156	10,073	10,06	6,116	6,403	21,1	971,837	23,243	2093,102	0	205,664	205,664	99,732	0	0	0	0	0	0	0
18:44:49	-98,315	2092,35	10,058	9,926	10,06	6,106	6,398	21,1	971,837	23,243	2092,35	0	205,664	205,664	99,732	0	0	0	0	0	0	0
18:44:49	0	2092,35	10,058	9,926	10,06	6,106	6,392	21,1	971,837	23,243	2092,35	0	205,664	205,664	99,732	0	0	0	0	0	0	0
18:44:49	-44,921	2091,9	10,009	9,878	10,06	6,102	6,386	21,1	971,837	23,243	2091,9	0	205,664	205,664	99,732	0	0	0	0	0	0	0
18:44:49	-120,19	2090,699	9,961	9,878	10,056	6,089	6,38	21,1	971,837	23,243	2090,699	0	205,664	205,664	99,732	0	0	0	0	0	0	0
18:44:49	-7,397	2090,625	9,961	9,878	10,055	6,088	6,375	21,1	971,837	23,243	2090,625	0	205,664	205,664	99,732	0	0	0	0	0	0	0
18:44:49	0	2090,625	9,961	9,878	10,055	6,088	6,369	21,1	971,837	23,243	2090,625	0	205,664	205,664	99,732	0	0	0	0	0	0	0
18:44:49	-127,368	2089,351	9,814	9,78	10,056	6,075	6,363	21,1	971,837	23,243	2089,351	0	205,664	205,664	99,732	0	0	0	0	0	0	0
18:44:49	-142,138	2087,929	9,668	9,585	10,055	6,061	6,357	21,1	971,837	23,243	2087,929	0	205,664	205,664	99,732	0	0	0	0	0	0	0
18:44:49	179,663	2089,726	9,863	9,878	10,055	6,079	6,352	21,1	971,837	23,243	2087,931	0	205,664	205,664	99,732	0	0	0	0	0	0	0
18:44:49	-84,887	2088,877	9,863	9,78	10,05	6,07	6,346	21,1	971,837	23,243	2087,932	0	205,664	205,664	99,732	0	0	0	0	0	0	0
18:44:49	134,741	2090,225	10,009	9,926	10,05	6,084	6,341	21,1	971,837	23,243	2087,934	0	205,664	205,664	99,732	0	0	0	0	0	0	0
18:44:49	58,666	2090,811	10,156	10,219	10,046	6,09	6,336	21,1	971,837	23,243	2087,937	0	205,664	205,664	99,732	0	0	0	0	0	0	0
18:44:49	-187,255	2088,939	9,961	9,731	10,046	6,071	6,331	21,1	971,837	23,243	2087,938	0	205,664	205,664	99,732	0	0	0	0	0	0	0
18:44:49	44,897	2089,388	10,009	9,926	10,046	6,076	6,326	21,1	971,837	23,243	2087,94	0	205,664	205,664	99,732	0	0	0	0	0	0	0
18:44:49	-32,202	2089,066	10,058	9,975	10,041	6,072	6,321	21,1	971,837	23,243	2087,941	0	205,664	205,664	99,732	0	0	0	0	0	0	0
18:44:49	-44,946	2088,616	10,009	9,926	10,041	6,068	6,316	21,1	971,837	23,243	2087,942	0	205,664	205,664	99,732	0	0	0	0	0	0	0
18:44:49	134,79	2089,964	10,156	10,073	10,041	6,082	6,312	21,1	971,837	23,243	2087,944	0	205,664	205,664	99,732	0	0	0	0	0	0	0
18:44:49	-134,79	2088,616	10,009	9,878	10,041	6,068	6,307	21,1	971,837	23,243	2087,945	0	205,664	205,664	99,732	0	0	0	0	0	0	0
18:44:49	-52,465	2088,092	9,961	9,633	10,041	6,062	6,302	21,1	971,837	23,243	2087,945	0	205,664	205,664	99,732	0	0	0	0	0	0	0
18:44:49	44,897	2088,541	10,009	9,926	10,041	6,067	6,297	21,1	971,837	23,243	2087,945	0	205,664	205,664	99,732	0	0	0	0	0	0	0
18:44:49	-77,148	2087,769	10,009	9,926	10,036	6,059	6,293	21,1	971,837	23,243	2087,769	0	205,664	205,664	99,732	0	0	0	0	0	0	0
18:44:49	0	2087,769	10,009	9,926	10,036	6,059	6,288	21,1	971,837	23,243	2087,769	0	205,664	205,664	99,732	0	0	0	0	0	0	0
18:44:49	-141,235	2086,357	9,863	9,633	10,036	6,044	6,283	21,1	971,837	23,243	2086,357	0	205,664	205,664	99,732	0	0	0	0	0	0	0
18:44:49	89,819	2087,255	9,961	9,731	10,036	6,054	6,279	21,1	971,837	23,243	2086,358	0	205,664	205,664	99,732	0	0	0	0	0	0	0
18:44:49	0	2087,255	9,961	9,878	10,036	6,054	6,274	21,1	971,837	23,243	2086,358	0	205,664	205,664	99,732	0	0	0	0	0	0	0
18:44:49	-89,819	2086,357	9,863	9,585	10,036	6,044	6,27	21,1	971,837	23,243	2086,357	0	205,664	205,664	99,732	0	0	0	0	0	0	0
18:44:49	0	2086,357	9,863	9,878	10,036	6,044	6,265	21,1	971,837	23,243	2086,357	0	205,664	205,664	99,732	0	0	0	0	0	0	0
18:44:49	-77,148	2085,585	9,863	9,731	10,032	6,036	6,261	21,1	971,837	23,243	2085,585	0	205,664	205,664	99,732	0	0	0	0	0	0	0
18:44:49	-44,921	2085,136	9,814	9,633	10,032	6,032	6,256	21,1	971,837	23,243	2085,136	0	205,664	205,664	99,732	0	0	0	0	0	0	0
18:44:49	134,716	2086,483	9,961	9,975	10,032	6,046	6,252	21,1	971,837	23,243	2085,138	0	205,664	205,664	99,732	0	0	0	0	0	0	0
18:44:49	-96,313	2085,52	9,863	9,78	10,031	6,036	6,248	21,1	971,837	23,243	2085,138	0	205,664	205,664	99,732	0	0	0	0	0	0	0
18:44:49	96,313	2086,483	9,961	9,926	10,032	6,046	6,244	21,1	971,837	23,243	2085,139	0	205,664	205,664	99,732	0	0	0	0	0	0	0
18:44:49	-89,794	2085,585	9,863	9,731	10,032	6,036	6,24	21,1	971,837	23,243	2085,139	0	205,664	205,664	99,732	0	0	0	0	0	0	0
18:44:49	134,692	2086,932	10,009	9,878	10,032	6,05	6,236	21,1	971,837	23,243	2085,141	0	205,664	205,664	99,732	0	0	0	0	0	0	0
18:44:49	-44,897	2086,483	9,961	9,926	10,032	6,046	6,233	21,1	971,837	23,243	2085,143	0	205,664	205,664	99,732	0	0	0	0	0	0	0
18:44:49	-89,794	2085,585	9,863	9,731	10,032	6,036	6,229	21,1	971,837	23,243	2085,143	0	205,664	205,664	99,732	0	0	0	0	0	0	0
18:44:49	134,692	2086,932	10,009	9,975	10,032	6,05	6,225	21,1	971,837	23,243	2085,145	0	205,664	205,664	99,732	0	0	0	0	0	0	0
18:44:49	-44,897	2086,483	9,961	9,78	10,032	6,046	6,222	21,1	971,837	23,243	2085,146	0	205,664	205,664	99,732	0	0	0	0	0	0	0
18:44:49	-6,494	2086,418	9,961	9,78	10,031	6,045	6,218	21,1	971,837	23,243	2085,148	0	205,664	205,664	99,732	0	0	0	0	0	0	0
18:44:49	51,391	2086,932	10,009	9,926	10,032	6,05	6,215	21,1	971,837	23,243	2085,149	0	205,664	205,664	99,732	0	0	0	0	0	0	0
18:44:49	0	2086,932	10,009	9,975	10,032	6,05	6,212	21,1	971,837	23,243	2085,151	0	205,664	205,664	99,732	0	0	0	0	0	0	0
18:44:49	0	2086,932	10,009	9,878	10,032	6,05	6,209	21,1	971,837	23,243	2085,153	0	205,664	205,664	99,732	0	0	0	0	0	0	0
18:44:49	0	2086,932	10,009	9,926	10,032	6,05	6,205	21,1	971,837	23,243	2085,154	0	205,664	205,664	99,732	0	0	0	0	0	0	0
18:44:49	0	2086,932	10,009	9,878	10,032	6,05	6,202	21,1	971,837	23,243	2085,156	0	205,664	205,664	99,732	0	0	0	0	0	0	0
18:44:49	-134,692	2085,585	9,863	9,633	10,032	6,036	6,199	21,1	971,837	23,243	2085,157	0	205,664	205,664	99,732	0	0	0	0	0	0	0
18:44:49	134,692	2086,932	10,009	9,78	10,032	6,05	6,196	21,1	971,837	23,243	2085,158	0	205,664	205,664	99,732	0	0	0	0	0	0	0
18:44:49	44,921	2087,381	10,058	10,073	10,032	6,055	6,194	21,1	971,837	23,243	2085,16	0	205,664	205,664	99,732	0	0	0	0	0	0	0
18:44:49	-44,921	2086,932	10,009	9,926	10,032	6,05	6,191	21,1	971,837	23,243	2085,162	0	205,664	205,664	99,732	0	0	0	0	0	0	0
18:44:49	-44,897	2086,483	9,961	9,78	10,032	6,046	6,188	21,1	971,837	23,243	2085,163	0	205,664	205,664	99,732	0	0	0	0	0	0	0
18:44:49	0	2086,483	9,961	9,878	10,032	6,046	6,185	21,1	971,837	23,243	2085,165	0	205,664	205,664	99,732	0	0	0	0	0	0	0
18:44:49	179,638	2088,28	10,156	10,073	10,032	6,064	6,183	21,1	971,837	23,243	2085,168	0	205,664	205,664	99,732	0	0	0	0	0	0	0
18:44:49	-179,638	2086,483	9,961	9,731	10,032	6,046	6,18	21,1	971,837	23,243	2085,169	0	205,664	205,664	99,732	0	0	0	0	0	0	0
18:44:49	44,897	2086,932	10,009	9,878	10,032	6,05	6,177	21,1	971,837	23,243	2085,171	0	205,664	205,664	99,732	0	0	0	0	0	0	0
18:44:49	0	2086,932	10,009	9,878	10,032	6,05	6,175	21,1	971,837	23,243	2085,172	0	205,664	205,664	99,732	0	0	0	0	0	0	0
18:44:49	0	2086,932	10,009	9,878	10,032	6,05	6,173	21,1	971,837	23,243	2085,174	0	205,664	205,664	99,732	0	0	0	0	0	0	0
18:44:49	0	2086,932	10,009	9,878	10,032	6,05	6,17	21,1	971,837	23,243	2085,176	0	205,664	205,664	99,732	0	0	0	0	0	0	0
18:44:49	-44,897	2086,483	9,961	9,878	10,032	6,046	6,168	21,1	971,837	23,243	2085,177	0	205,664	205,664	99,732	0	0	0	0	0	0	0
18:44:49	44,897	2086,932	10,009	9,78	10,032	6,05	6,165	21,1	971,837	23,243	2085,179	0	205,664	205,664	99,732	0	0	0	0	0	0	0
18:44:49	38,427	2087,316	10,058	9,975	10,031	6,054	6,163	21,1	971,837	23,243	2085,181	0	205,664	205,664	99,732	0	0	0	0	0	0	0
18:44:50	-44,897	2086,867	10,009	9,78	10,031	6,05	6,161	21,1	971,837	23,243	2085,183	0	205,664	205,664	99,732	0	0	0	0	0	0	0
18:44:50	6,469	2086,932	10,009	9,878	10,032	6,05	6,159	21,1	971,837	23,243	2085,185	0	205,664	205,664	99,732	0	0	0	0	0	0	0
18:44:50	0	2086,932	10,009	9,878	10,032	6,05	6,157	21,1	971,837	23,243	2085,186	0	205,664	205,664	99,732	0	0	0	0	0	0	0
18:44:50	44,921	2087,381	10,058	9,975	10,032	6,055	6,155	21,1	971,837	23,243	2085,189	0	205,664	205,664	99,732	0	0	0	0	0	0	0
18:44:50	-44,921	2086,932	10,009	9,926	10,032	6,05	6,153	21,1	971,837	23,243	2085,19	0	205,664	205,664	99,732	0	0	0	0	0	0	0
18:44:50	0	2086,932	10,009	9,78	10,032	6,05	6,151	21,1	971,837	23,243	2085,192	0	205,664	205,664	99,732	0	0	0	0	0	0	0
18:44:50	-44,897	2086,483	9,961	9,731	10,032	6,046	6,149	21,1	971,837	23,243	2085,193	0	205,664	205,664	99,732	0	0	0	0	0	0	0
18:44:50	44,897	2086,932	10,009	9,878	10,032	6,05	6,147	21,1	971,837	23,243	2085,195	0	205,664	205,664	99,732	0	0	0	0	0	0	0
18:44:50	44,921	2087,381	10,058	10,073	10,032	6,055	6,145	21,1	971,837	23,243	2085,197	0	205,664	205,664	99,732	0	0	0	0	0	0	0
18:44:50	-44,921	2086,932	10,009	9,878	10,032	6,05	6,143	21,1	971,837	23,243	2085,199	0	205,664	205,664	99,732	0	0	0	0	0	0	0
18:44:50	-44,897	2086,483	9,961	9,731	10,032	6,046	6,141	21,1	971,837	23,243	2085,2	0	205,664	205,664	99,732	0	0	0	0	0	0	0
18:44:50	-6,494	2086,418	9,961	9,78	10,031	6,045	6,139	21,1	971,837	23,243	2085,201	0	205,664	205,664	99,732	0	0	0	0	0	0	0
18:44:50	96,313	2087,381	10,058	9,975	10,032	6,055	6,138	21,1	971,837	23,243	2085,204	0	205,664	205,664	99,732	0	0	0	0	0	0	0
18:44:50	0	2087,381	10,058	10,073	10,032	6,055	6,136	21,1	971,837	23,243	2085,206	0	205,664	205,664	99,732	0	0	0	0	0	0	0
18:44:50	0	2087,381	10,058	9,975	10,032	6,055	6,134	21,1	971,837	23,243	2085,208	0	205,664	205,664	99,732	0	0	0	0	0	0	0
18:44:50	-89,819	2086,483	9,961	9,878	10,032	6,046	6,133	21,1	971,837	23,243	2085,209	0	205,664	205,664	99,732	0	0	0	0	0	0	0
18:44:50	-89,794	2085,585	9,863	9,585	10,032	6,036	6,131	21,1	971,837	23,243	2085,21	0	205,664	205,664	99,732	0	0	0	0	0	0	0
18:44:50	314,379	2088,729	10,205	10,122	10,032	6,069	6,13	21,1	971,837	23,243	2085,213	0	205,664	205,664	99,732	0	0	0	0	0	0	0
18:44:50	-134,765	2087,381	10,058	9,926	10,032	6,055	6,128	21,1	971,837	23,243	2085,216	0	205,664	205,664	99,732	0	0	0	0	0	0	0
18:44:50	-44,921	2086,932	10,009	9,926	10,032	6,05	6,127	21,1	971,837	23,243	2085,217	0	205,664	205,664	99,732	0	0	0	0	0	0	0
18:44:50	44,921	2087,381	10,058	9,975	10,032	6,055	6,125	21,1	971,837	23,243	2085,22	0	205,664	205,664	99,732	0	0	0	0	0	0	0
18:44:50	-44,921	2086,932	10,009	9,926	10,032	6,05	6,124	21,1	971,837	23,243	2085,221	0	205,664	205,664	99,732	0	0	0	0	0	0	0
18:44:50	0	2086,932	10,009	9,878	10,032	6,05	6,122	21,1	970,867	23,243	2085,223	0	205,664	205,664	99,732	0	0	0	0	0	0	0
18:44:50	2,124	2086,953	10,009	9,878	10,032	6,051	6,121	21,1	970,867	23,243	2085,225	0	205,664	205,664	99,732	0	0	0	0	0	0	0
18:44:50	44,921	2087,403	10,058	9,926	10,032	6,055	6,12	21,1	970,867	23,243	2085,227	0	205,664	205,664	99,732	0	0	0	0	0	0	0
18:44:50	-44,921	2086,953	10,009	9,878	10,032	6,051	6,118	21,1	970,867	23,243	2085,229	0	205,664	205,664	99,732	0	0	0	0	0	0	0
18:44:50	0	2086,953	10,009	9,878	10,032	6,051	6,117	21,1	970,867	23,243	2085,23	0	205,664	205,664	99,732	0	0	0	0	0	0	0
18:44:50	0	2086,953	10,009	9,926	10,032	6,051	6,116	21,1	970,867	23,243	2085,232	0	205,664	205,664	99,732	0	0	0	0	0	0	0
18:44:50	0	2086,953	10,009	9,975	10,032	6,051	6,114	21,1	970,867	23,243	2085,234	0	205,664	205,664	99,732	0	0	0	0	0	0	0
18:44:50	-44,897	2086,504	9,961	9,926	10,032	6,046	6,113	21,1	970,867	23,243	2085,235	0	205,664	205,664	99,732	0	0	0	0	0	0	0
18:44:50	0	2086,504	9,961	9,878	10,032	6,046	6,112	21,1	970,867	23,243	2085,236	0	205,664	205,664	99,732	0	0	0	0	0	0	0
18:44:50	0	2086,504	9,961	9,731	10,032	6,046	6,11	21,1	970,867	23,243	2085,237	0	205,664	205,664	99,732	0	0	0	0	0	0	0
18:44:50	44,897	2086,953	10,009	9,878	10,032	6,051	6,109	21,1	970,867	23,243	2085,239	0	205,307	205,307	99,731	0	0	0	0	0	0	0
18:44:50	0	2086,953	10,009	9,975	10,032	6,051	6,108	21,1	970,867	23,243	2085,241	0	205,307	205,307	99,731	0	0	0	0	0	0	0
18:44:50	0	2086,953	10,009	9,878	10,032	6,051	6,107	21,1	970,867	23,243	2085,242	0	205,307	205,307	99,731	0	0	0	0	0	0	0
18:44:50	0	2086,953	10,009	9,878	10,032	6,051	6,106	21,1	970,867	23,243	2085,244	0	205,307	205,307	99,731	0	0	0	0	0	0	0
18:44:50	-44,897	2086,504	9,961	9,78	10,032	6,046	6,105	21,1	970,867	23,243	2085,245	0	205,307	205,307	99,731	0	0	0	0	0	0	0
18:44:50	-89,843	2085,606	9,863	9,731	10,032	6,037	6,103	21,1	970,867	23,243	2085,246	0	205,307	205,307	99,731	0	0	0	0	0	0	0
18:44:50	179,663	2087,403	10,058	9,926	10,032	6,055	6,102	21,1	970,867	23,243	2085,248	0	205,307	205,307	99,731	0	0	0	0	0	0	0
18:44:50	0	2087,403	10,058	9,78	10,032	6,055	6,101	21,1	970,867	23,243	2085,25	0	205,307	205,307	99,731	0	0	0	0	0	0	0
18:44:50	-89,819	2086,504	9,961	9,78	10,032	6,046	6,1	21,1	970,867	23,243	2085,252	0	205,307	205,307	99,731	0	0	0	0	0	0	0
18:44:50	83,349	2087,338	10,058	9,975	10,031	6,055	6,099	21,1	970,867	23,243	2085,254	0	205,307	205,307	99,731	0	0	0	0	0	0	0
18:44:50	0	2087,338	10,058	9,975	10,031	6,055	6,099	21,1	970,867	23,243	2085,256	0	205,307	205,307	99,731	0	0	0	0	0	0	0
18:44:50	-38,452	2086,953	10,009	9,926	10,032	6,051	6,098	21,1	970,867	23,243	2085,258	0	205,307	205,307	99,731	0	0	0	0	0	0	0
18:44:50	-141,235	2085,541	9,863	9,633	10,031	6,036	6,096	21,1	970,867	23,243	2085,258	0	205,307	205,307	99,731	0	0	0	0	0	0	0
18:44:50	141,235	2086,953	10,009	9,926	10,032	6,051	6,096	21,1	970,867	23,243	2085,26	0	205,307	205,307	99,731	0	0	0	0	0	0	0
18:44:50	44,921	2087,403	10,058	9,975	10,032	6,055	6,095	21,1	970,867	23,243	2085,262	0	205,307	205,307	99,731	0	0	0	0	0	0	0
18:44:50	-89,819	2086,504	9,961	9,78	10,032	6,046	6,094	21,1	970,867	23,243	2085,263	0	205,307	205,307	99,731	0	0	0	0	0	0	0
18:44:50	-89,843	2085,606	9,863	9,633	10,032	6,037	6,093	21,1	970,867	23,243	2085,263	0	205,307	205,307	99,731	0	0	0	0	0	0	0
18:44:50	269,531	2088,301	10,156	10,122	10,032	6,064	6,092	21,1	970,867	23,243	2085,266	0	205,307	205,307	99,731	0	0	0	0	0	0	0
18:44:50	-134,79	2086,953	10,009	9,878	10,032	6,051	6,091	21,1	970,867	23,243	2085,268	0	205,307	205,307	99,731	0	0	0	0	0	0	0
18:44:50	0	2086,953	10,009	9,878	10,032	6,051	6,09	21,1	970,867	23,243	2085,27	0	205,307	205,307	99,731	0	0	0	0	0	0	0
18:44:50	-44,897	2086,504	9,961	9,878	10,032	6,046	6,09	21,1	970,867	23,243	2085,271	0	205,307	205,307	99,731	0	0	0	0	0	0	0
18:44:50	89,819	2087,403	10,058	10,073	10,032	6,055	6,089	21,1	970,867	23,243	2085,273	0	205,307	205,307	99,731	0	0	0	0	0	0	0
18:44:50	-44,921	2086,953	10,009	9,78	10,032	6,051	6,088	21,1	970,867	23,243	2085,275	0	205,307	205,307	99,731	0	0	0	0	0	0	0
18:44:50	-44,897	2086,504	9,961	9,878	10,032	6,046	6,087	21,1	970,867	23,243	2085,276	0	205,307	205,307	99,731	0	0	0	0	0	0	0
18:44:50	44,897	2086,953	10,009	9,926	10,032	6,051	6,087	21,1	970,867	23,243	2085,278	0	205,307	205,307	99,731	0	0	0	0	0	0	0
18:44:50	0	2086,953	10,009	9,78	10,032	6,051	6,086	21,1	970,867	23,243	2085,279	0	205,307	205,307	99,731	0	0	0	0	0	0	0
18:44:50	0	2086,953	10,009	9,878	10,032	6,051	6,085	21,1	970,867	23,243	2085,281	0	205,307	205,307	99,731	0	0	0	0	0	0	0
18:44:50	-44,897	2086,504	9,961	9,878	10,032	6,046	6,084	21,1	970,867	23,243	2085,282	0	205,307	205,307	99,731	0	0	0	0	0	0	0
18:44:50	89,819	2087,403	10,058	9,878	10,032	6,055	6,084	21,1	970,867	23,243	2085,284	0	205,307	205,307	99,731	0	0	0	0	0	0	0
18:44:50	0	2087,403	10,058	9,878	10,032	6,055	6,083	21,1	970,867	23,243	2085,286	0	205,307	205,307	99,731	0	0	0	0	0	0	0
18:44:50	0	2087,403	10,058	9,926	10,032	6,055	6,083	21,1	970,867	23,243	2085,289	0	205,307	205,307	99,731	0	0	0	0	0	0	0
18:44:50	-89,819	2086,504	9,961	9,731	10,032	6,046	6,082	21,1	970,867	23,243	2085,29	0	205,307	205,307	99,731	0	0	0	0	0	0	0
18:44:50	44,897	2086,953	10,009	9,78	10,032	6,051	6,081	21,1	970,867	23,243	2085,292	0	205,307	205,307	99,731	0	0	0	0	0	0	0
18:44:50	0	2086,953	10,009	9,731	10,032	6,051	6,081	21,1	970,867	23,243	2085,293	0	205,307	205,307	99,731	0	0	0	0	0	0	0
18:44:50	0	2086,953	10,009	9,731	10,032	6,051	6,08	21,1	970,867	23,243	2085,295	0	205,307	205,307	99,731	0	0	0	0	0	0	0
18:44:50	0	2086,953	10,009	9,878	10,032	6,051	6,08	21,1	970,867	23,243	2085,297	0	205,307	205,307	99,731	0	0	0	0	0	0	0
18:44:50	-44,897	2086,504	9,961	9,878	10,032	6,046	6,079	21,1	970,867	23,243	2085,298	0	205,307	205,307	99,731	0	0	0	0	0	0	0
18:44:50	44,897	2086,953	10,009	9,878	10,032	6,051	6,078	21,1	970,867	23,243	2085,3	0	205,307	205,307	99,731	0	0	0	0	0	0	0
18:44:50	-44,897	2086,504	9,961	9,78	10,032	6,046	6,078	21,1	970,867	23,243	2085,301	0	205,307	205,307	99,731	0	0	0	0	0	0	0
18:44:50	89,819	2087,403	10,058	9,975	10,032	6,055	6,077	21,1	970,867	23,243	2085,303	0	205,307	205,307	99,731	0	0	0	0	0	0	0
18:44:50	-89,819	2086,504	9,961	9,78	10,032	6,046	6,077	21,1	970,867	23,243	2085,304	0	205,307	205,307	99,731	0	0	0	0	0	0	0
18:44:50	179,687	2088,301	10,156	10,073	10,032	6,064	6,076	21,1	970,867	23,243	2085,307	0	205,307	205,307	99,731	0	0	0	0	0	0	0
18:44:50	-134,79	2086,953	10,009	9,926	10,032	6,051	6,076	21,1	970,867	23,243	2085,309	0	205,307	205,307	99,731	0	0	0	0	0	0	0
18:44:50	0	2086,953	10,009	9,78	10,032	6,051	6,075	21,1	970,867	23,243	2085,311	0	205,307	205,307	99,731	0	0	0	0	0	0	0
18:44:50	0	2086,953	10,009	9,878	10,032	6,051	6,075	21,1	970,867	23,243	2085,312	0	205,307	205,307	99,731	0	0	0	0	0	0	0
18:44:50	0	2086,953	10,009	9,926	10,032	6,051	6,075	21,1	970,867	23,243	2085,314	0	205,307	205,307	99,731	0	0	0	0	0	0	0
18:44:50	44,921	2087,403	10,058	9,975	10,032	6,055	6,074	21,1	970,867	23,243	2085,316	0	205,307	205,307	99,731	0	0	0	0	0	0	0
18:44:50	-44,921	2086,953	10,009	9,975	10,032	6,051	6,074	21,1	970,867	23,243	2085,318	0	205,307	205,307	99,731	0	0	0	0	0	0	0
18:44:50	-134,741	2085,606	9,863	9,78	10,032	6,037	6,073	21,1	970,867	23,243	2085,318	0	205,307	205,307	99,731	0	0	0	0	0	0	0
18:44:50	89,843	2086,504	9,961	9,926	10,032	6,046	6,072	21,1	970,867	23,243	2085,319	0	205,307	205,307	99,731	0	0	0	0	0	0	0
18:44:50	44,897	2086,953	10,009	9,926	10,032	6,051	6,072	21,1	970,867	23,243	2085,321	0	205,307	205,307	99,731	0	0	0	0	0	0	0
18:44:50	134,79	2088,301	10,156	10,268	10,032	6,064	6,072	21,1	970,867	23,243	2085,324	0	205,307	205,307	99,731	0	0	0	0	0	0	0
18:44:50	134,814	2089,649	10,302	10,219	10,032	6,078	6,072	21,1	970,867	23,243	2085,328	0	205,307	205,307	99,731	0	0	0	0	0	0	0
18:44:50	449,609	2094,146	10,791	10,854	10,032	6,125	6,073	21,1	970,867	23,243	2085,337	0	205,307	205,307	99,731	0	0	0	0	0	0	0
18:44:50	257,177	2096,717	10,986	11,147	10,036	6,151	6,075	21,1	970,867	23,243	2085,348	0	205,307	205,307	99,731	0	0	0	0	0	0	0
18:44:50	271,337	2099,431	11,181	11,342	10,041	6,179	6,077	21,1	970,867	23,243	2085,362	0	205,307	205,307	99,731	0	0	0	0	0	0	0
18:44:50	418,872	2103,619	11,279	11,538	10,06	6,222	6,079	21,1	970,867	23,243	2085,381	0	205,307	205,307	99,731	0	0	0	0	0	0	0
18:44:50	376,831	2107,388	11,328	11,538	10,079	6,261	6,083	21,1	970,867	23,243	2085,403	0	205,307	205,307	99,731	0	0	0	0	0	0	0
18:44:50	515,6	2112,544	11,425	11,684	10,103	6,314	6,088	21,1	970,867	23,243	2085,43	0	205,307	205,307	99,731	0	0	0	0	0	0	0
18:44:50	464,355	2117,187	11,328	11,635	10,134	6,362	6,093	21,1	970,867	23,243	2085,461	0	205,307	205,307	99,731	0	0	0	0	0	0	0
18:44:50	676,928	2123,957	11,523	11,88	10,163	6,432	6,1	21,1	970,867	23,243	2085,5	0	205,307	205,307	99,731	0	0	0	0	0	0	0
18:44:50	644,873	2130,405	11,67	12,368	10,192	6,499	6,107	21,1	970,867	23,243	2085,545	0	205,307	205,307	99,731	0	0	0	0	0	0	0
18:44:50	1011,181	2140,517	12,158	12,758	10,223	6,603	6,117	21,1	970,867	23,243	2085,6	0	205,307	205,307	99,731	0	0	0	0	0	0	0
18:44:50	693,774	2147,455	12,304	12,905	10,255	6,674	6,128	21,1	970,867	23,243	2085,662	0	205,307	205,307	99,731	0	0	0	0	0	0	0
18:44:50	880,932	2156,264	12,646	13,442	10,287	6,765	6,141	21,1	970,867	23,243	2085,732	0	205,307	205,307	99,731	0	0	0	0	0	0	0
18:44:50	816,21	2164,426	12,841	13,637	10,323	6,849	6,154	21,1	970,867	23,243	2085,811	0	205,307	205,307	99,731	0	0	0	0	0	0	0
18:44:50	777,319	2172,2	12,939	13,833	10,362	6,929	6,17	21,1	970,867	23,243	2085,898	0	205,307	205,307	99,731	0	0	0	0	0	0	0
18:44:50	1036,035	2182,56	13,281	14,126	10,403	7,036	6,187	21,1	970,867	23,243	2085,994	0	205,307	205,307	99,731	0	0	0	0	0	0	0
18:44:51	761,474	2190,175	13,33	14,516	10,443	7,115	6,205	21,1	970,867	23,243	2086,098	0	205,307	205,307	99,731	0	0	0	0	0	0	0
18:44:51	994,604	2200,121	13,623	14,516	10,484	7,217	6,225	21,1	970,867	23,243	2086,212	0	205,307	205,307	99,731	0	0	0	0	0	0	0
18:44:51	639,965	2206,52	13,525	14,419	10,526	7,283	6,245	21,1	970,867	23,243	2086,332	0	205,307	205,307	99,731	0	0	0	0	0	0	0
18:44:51	1165,332	2218,174	13,916	14,907	10,571	7,403	6,268	21,1	970,867	23,243	2086,464	0	205,307	205,307	99,731	0	0	0	0	0	0	0
18:44:51	726,098	2225,435	13,916	14,76	10,612	7,478	6,292	21,1	970,867	23,243	2086,603	0	205,307	205,307	99,731	0	0	0	0	0	0	0
18:44:51	827,27	2233,707	14,013	15,005	10,654	7,563	6,317	21,1	970,867	23,243	2086,75	0	205,307	205,307	99,731	0	0	0	0	0	0	0
18:44:51	964,672	2243,354	14,258	15,444	10,695	7,663	6,343	21,1	970,867	23,243	2086,907	0	205,307	205,307	99,731	0	0	0	0	0	0	0
18:44:51	810,034	2251,454	14,404	15,249	10,733	7,746	6,371	21,1	970,867	23,243	2087,072	0	205,307	205,307	99,731	0	0	0	0	0	0	0
18:44:51	735,131	2258,806	14,404	15,346	10,775	7,822	6,399	21,1	970,867	23,243	2087,243	0	205,307	205,307	99,731	0	0	0	0	0	0	0
18:44:51	985,253	2268,658	14,746	15,639	10,813	7,924	6,429	21,1	970,867	23,243	2087,425	0	205,307	205,307	99,731	0	0	0	0	0	0	0
18:44:51	890,844	2277,567	14,99	15,884	10,85	8,016	6,46	21,1	970,867	23,243	2087,615	0	205,307	205,307	99,731	0	0	0	0	0	0	0
18:44:51	616,04	2283,727	14,941	15,884	10,888	8,079	6,492	21,1	970,867	23,243	2087,811	0	205,307	205,307	99,731	0	0	0	0	0	0	0
18:44:51	805,664	2291,784	15,088	15,932	10,925	8,162	6,525	21,1	970,867	23,243	2088,015	0	205,307	205,307	99,731	0	0	0	0	0	0	0
18:44:51	712,622	2298,91	15,136	15,981	10,963	8,236	6,558	21,1	970,867	23,243	2088,226	0	205,307	205,307	99,731	0	0	0	0	0	0	0
18:44:51	898,315	2307,893	15,381	16,079	11,001	8,328	6,593	21,1	970,867	23,243	2088,445	0	205,307	205,307	99,731	0	0	0	0	0	0	0
18:44:51	845,117	2316,344	15,576	16,518	11,038	8,415	6,629	21,1	970,867	23,243	2088,673	0	205,307	205,307	99,731	0	0	0	0	0	0	0
18:44:51	544,262	2321,787	15,429	16,323	11,077	8,472	6,665	21,1	970,867	23,243	2088,907	0	205,307	205,307	99,731	0	0	0	0	0	0	0
18:44:51	939,013	2331,177	15,722	16,421	11,114	8,568	6,702	21,1	970,867	23,243	2089,149	0	205,307	205,307	99,731	0	0	0	0	0	0	0
18:44:51	700,195	2338,179	15,771	16,469	11,151	8,641	6,74	21,1	970,867	23,243	2089,398	0	205,307	205,307	99,731	0	0	0	0	0	0	0
18:44:51	797,558	2346,155	15,918	16,762	11,188	8,723	6,779	21,1	970,867	23,243	2089,654	0	205,307	205,307	99,731	0	0	0	0	0	0	0
18:44:51	769,506	2353,85	16,113	16,958	11,221	8,802	6,819	21,1	970,867	23,243	2089,919	0	205,307	205,307	99,731	0	0	0	0	0	0	0
18:44:51	836,669	2362,216	16,406	17,104	11,253	8,888	6,859	21,1	970,867	23,243	2090,191	0	205,307	205,307	99,731	0	0	0	0	0	0	0
18:44:51	764,819	2369,865	16,601	17,348	11,286	8,967	6,901	21,1	971,837	23,243	2090,471	0	205,307	205,307	99,731	0	0	0	0	0	0	0
18:44:51	861,547	2378,48	16,943	17,544	11,316	9,056	6,943	21,1	971,837	23,243	2090,759	0	205,307	205,307	99,731	0	0	0	0	0	0	0
18:44:51	717,993	2385,66	17,187	17,69	11,344	9,13	6,986	21,1	971,837	23,243	2091,054	0	205,307	205,307	99,731	0	0	0	0	0	0	0
18:44:51	757,128	2393,231	17,431	18,032	11,373	9,208	7,029	21,1	971,837	23,243	2091,356	0	205,307	205,307	99,731	0	0	0	0	0	0	0
18:44:51	779,345	2401,025	17,724	18,276	11,401	9,288	7,074	21,1	971,837	23,243	2091,665	0	205,307	205,307	99,731	0	0	0	0	0	0	0
18:44:51	702,441	2408,049	17,871	18,423	11,433	9,361	7,118	21,1	971,837	23,243	2091,982	0	205,307	205,307	99,731	0	0	0	0	0	0	0
18:44:51	547,46	2413,524	17,92	18,374	11,461	9,417	7,164	21,1	971,837	23,243	2092,303	0	205,307	205,307	99,731	0	0	0	0	0	0	0
18:44:51	503,686	2418,561	17,871	18,374	11,493	9,469	7,209	21,1	971,837	23,243	2092,629	0	205,307	205,307	99,731	0	0	0	0	0	0	0
18:44:51	698,486	2425,546	18,017	18,374	11,524	9,541	7,254	21,1	971,837	23,243	2092,962	0	205,307	205,307	99,731	0	0	0	0	0	0	0
18:44:51	474,218	2430,288	17,92	18,276	11,556	9,59	7,3	21,1	971,837	23,243	2093,299	0	205,307	205,307	99,731	0	0	0	0	0	0	0
18:44:51	564,624	2435,934	17,92	18,276	11,588	9,648	7,346	21,1	971,837	23,243	2093,642	0	205,816	205,816	99,733	0	0	0	0	0	0	0
18:44:51	596,606	2441,9	18,017	18,374	11,616	9,71	7,393	21,1	971,837	23,243	2093,99	0	205,816	205,816	99,733	0	0	0	0	0	0	0
18:44:51	456,787	2446,468	18,066	18,276	11,639	9,757	7,439	21,1	971,837	23,243	2094,343	0	205,816	205,816	99,733	0	0	0	0	0	0	0
18:44:51	653,369	2453,002	18,31	18,569	11,663	9,824	7,486	21,1	971,837	23,243	2094,701	0	205,816	205,816	99,733	0	0	0	0	0	0	0
18:44:51	496,313	2457,965	18,408	18,618	11,686	9,875	7,533	21,1	971,837	23,243	2095,065	0	205,816	205,816	99,733	0	0	0	0	0	0	0
18:44:51	552,05	2463,485	18,554	18,862	11,709	9,932	7,58	21,1	971,837	23,243	2095,433	0	205,816	205,816	99,733	0	0	0	0	0	0	0
18:44:51	646,435	2469,95	18,799	19,057	11,732	9,999	7,627	21,1	971,837	23,243	2095,808	0	205,816	205,816	99,733	0	0	0	0	0	0	0
18:44:51	385,815	2473,808	18,847	19,155	11,751	10,039	7,674	21,1	971,837	23,243	2096,186	0	205,816	205,816	99,733	0	0	0	0	0	0	0
18:44:51	460,717	2478,415	18,896	19,253	11,775	10,086	7,722	21,1	971,837	23,243	2096,568	0	205,816	205,816	99,733	0	0	0	0	0	0	0
18:44:51	513,134	2483,546	18,994	19,302	11,798	10,139	7,769	21,1	971,837	23,243	2096,955	0	205,816	205,816	99,733	0	0	0	0	0	0	0
18:44:51	419,018	2487,736	18,994	19,253	11,822	10,182	7,816	21,1	971,837	23,243	2097,346	0	205,816	205,816	99,733	0	0	0	0	0	0	0
18:44:51	322,631	2490,963	18,896	19,155	11,845	10,216	7,863	21,1	971,837	23,243	2097,739	0	205,816	205,816	99,733	0	0	0	0	0	0	0
18:44:51	416,87	2495,131	18,896	19,106	11,869	10,259	7,91	21,1	971,837	23,243	2098,137	0	205,816	205,816	99,733	0	0	0	0	0	0	0
18:44:51	420,043	2499,332	18,896	19,057	11,893	10,302	7,957	21,1	971,837	23,243	2098,538	0	205,816	205,816	99,733	0	0	0	0	0	0	0
18:44:51	572,583	2505,058	19,14	19,399	11,911	10,361	8,004	21,1	971,837	23,243	2098,944	0	205,816	205,816	99,733	0	0	0	0	0	0	0
18:44:51	381,86	2508,876	19,189	19,497	11,93	10,4	8,051	21,1	971,837	23,243	2099,354	0	205,816	205,816	99,733	0	0	0	0	0	0	0
18:44:51	346,777	2512,344	19,287	19,595	11,945	10,436	8,098	21,1	971,837	23,243	2099,767	0	205,816	205,816	99,733	0	0	0	0	0	0	0
18:44:51	668,725	2519,031	19,629	19,839	11,964	10,505	8,145	21,1	971,837	23,243	2100,187	0	205,816	205,816	99,733	0	0	0	0	0	0	0
18:44:51	335,864	2522,39	19,629	19,741	11,983	10,54	8,192	21,1	971,837	23,243	2100,609	0	205,816	205,816	99,733	0	0	0	0	0	0	0
18:44:51	332,641	2525,716	19,629	19,79	12,001	10,574	8,239	21,1	971,837	23,243	2101,034	0	205,816	205,816	99,733	0	0	0	0	0	0	0
18:44:51	335,864	2529,075	19,629	19,79	12,02	10,609	8,285	21,1	971,837	23,243	2101,462	0	205,816	205,816	99,733	0	0	0	0	0	0	0
18:44:51	336,914	2532,444	19,629	19,79	12,039	10,643	8,332	21,1	971,837	23,243	2101,893	0	205,816	205,816	99,733	0	0	0	0	0	0	0
18:44:51	344,58	2535,89	19,629	19,839	12,059	10,679	8,378	21,1	971,837	23,243	2102,327	0	205,816	205,816	99,733	0	0	0	0	0	0	0
18:44:51	262,06	2538,511	19,482	19,595	12,081	10,706	8,423	21,1	971,837	23,243	2102,763	0	205,816	205,816	99,733	0	0	0	0	0	0	0
18:44:51	405,371	2542,564	19,629	19,79	12,096	10,748	8,469	21,1	971,837	23,243	2103,203	0	205,816	205,816	99,733	0	0	0	0	0	0	0
18:44:51	261,132	2545,176	19,629	19,79	12,111	10,775	8,514	21,1	971,837	23,243	2103,645	0	205,816	205,816	99,733	0	0	0	0	0	0	0
18:44:51	554,541	2550,721	19,873	20,083	12,129	10,832	8,56	21,1	971,837	23,243	2104,092	0	205,816	205,816	99,733	0	0	0	0	0	0	0
18:44:51	388,476	2554,606	20,019	20,132	12,143	10,872	8,605	21,1	971,837	23,243	2104,543	0	205,816	205,816	99,733	0	0	0	0	0	0	0
18:44:51	176,708	2556,373	20,019	20,18	12,153	10,89	8,65	21,1	971,837	23,243	2104,994	0	205,816	205,816	99,733	0	0	0	0	0	0	0
18:44:51	526,635	2561,639	20,312	20,327	12,166	10,944	8,695	21,1	971,837	23,243	2105,451	0	205,816	205,816	99,733	0	0	0	0	0	0	0
18:44:51	237,5	2564,014	20,312	20,18	12,18	10,969	8,739	21,1	971,837	23,243	2105,91	0	205,816	205,816	99,733	0	0	0	0	0	0	0
18:44:51	389,672	2567,911	20,459	20,376	12,193	11,009	8,784	21,1	971,837	23,243	2106,372	0	205,816	205,816	99,733	0	0	0	0	0	0	0
18:44:51	150,097	2569,412	20,361	20,473	12,207	11,024	8,828	21,1	971,837	23,243	2106,835	0	205,816	205,816	99,733	0	0	0	0	0	0	0
18:44:51	195,288	2571,365	20,312	20,278	12,221	11,045	8,871	21,1	971,837	23,243	2107,299	0	205,816	205,816	99,733	0	0	0	0	0	0	0
18:44:51	325,805	2574,623	20,459	20,376	12,231	11,078	8,914	21,1	971,837	23,243	2107,766	0	205,816	205,816	99,733	0	0	0	0	0	0	0
18:44:51	311,865	2577,742	20,605	20,62	12,241	11,11	8,958	21,1	971,837	23,243	2108,236	0	205,816	205,816	99,733	0	0	0	0	0	0	0
18:44:51	344,482	2581,186	20,801	20,718	12,249	11,146	9	21,1	971,837	23,243	2108,709	0	205,816	205,816	99,733	0	0	0	0	0	0	0
18:44:51	220,214	2583,389	20,801	20,669	12,262	11,168	9,043	21,1	971,837	23,243	2109,184	0	205,816	205,816	99,733	0	0	0	0	0	0	0
18:44:51	166,015	2585,049	20,801	20,864	12,271	11,186	9,085	21,1	971,837	23,243	2109,66	0	205,816	205,816	99,733	0	0	0	0	0	0	0
18:44:51	23,071	2585,279	20,654	20,62	12,281	11,188	9,126	21,1	971,837	23,243	2110,136	0	205,816	205,816	99,733	0	0	0	0	0	0	0
18:44:51	271,777	2587,997	20,849	20,864	12,285	11,216	9,167	21,1	971,837	23,243	2110,613	0	205,816	205,816	99,733	0	0	0	0	0	0	0
18:44:51	320,727	2591,204	21,094	21,011	12,29	11,249	9,208	21,1	971,837	23,243	2111,094	0	205,816	205,816	99,733	0	0	0	0	0	0	0
18:44:51	53,466	2591,739	20,996	20,962	12,298	11,255	9,248	21,1	971,837	23,243	2111,575	0	205,816	205,816	99,733	0	0	0	0	0	0	0
18:44:51	258,007	2594,319	21,094	21,011	12,307	11,281	9,288	21,1	971,837	23,243	2112,057	0	205,816	205,816	99,733	0	0	0	0	0	0	0
18:44:51	50,048	2594,82	20,996	20,962	12,315	11,286	9,327	21,1	971,837	23,243	2112,54	0	205,816	205,816	99,733	0	0	0	0	0	0	0
18:44:51	-44,384	2594,376	20,849	20,815	12,321	11,282	9,366	21,1	971,837	23,243	2113,022	0	205,816	205,816	99,733	0	0	0	0	0	0	0
18:44:51	145,41	2595,83	20,849	20,718	12,329	11,297	9,403	21,1	971,837	23,243	2113,505	0	205,816	205,816	99,733	0	0	0	0	0	0	0
18:44:51	241,87	2598,249	20,996	21,011	12,335	11,322	9,441	21,1	971,837	23,243	2113,99	0	205,816	205,816	99,733	0	0	0	0	0	0	0
18:44:51	-62,915	2597,619	20,849	20,718	12,339	11,315	9,478	21,1	971,837	23,243	2114,473	0	205,816	205,816	99,733	0	0	0	0	0	0	0
18:44:51	177,88	2599,398	20,947	20,815	12,344	11,334	9,514	21,1	971,837	23,243	2114,958	0	205,816	205,816	99,733	0	0	0	0	0	0	0
18:44:51	190,82	2601,307	21,142	20,962	12,344	11,353	9,55	21,1	971,837	23,243	2115,444	0	205,816	205,816	99,733	0	0	0	0	0	0	0
18:44:51	35,937	2601,666	21,142	20,962	12,346	11,357	9,586	21,1	971,837	23,243	2115,931	0	205,816	205,816	99,733	0	0	0	0	0	0	0
18:44:51	235,327	2604,019	21,338	21,255	12,348	11,381	9,621	21,1	971,837	23,243	2116,419	0	205,816	205,816	99,733	0	0	0	0	0	0	0
18:44:51	-15,283	2603,866	21,24	21,011	12,353	11,38	9,655	21,1	971,837	23,243	2116,906	0	205,816	205,816	99,733	0	0	0	0	0	0	0
18:44:51	80,371	2604,67	21,24	21,157	12,357	11,388	9,689	21,1	971,837	23,243	2117,394	0	205,816	205,816	99,733	0	0	0	0	0	0	0
18:44:51	-159,35	2603,077	20,996	20,815	12,362	11,371	9,722	21,1	971,837	23,243	2117,88	0	205,816	205,816	99,733	0	0	0	0	0	0	0
18:44:51	175,659	2604,833	21,094	20,864	12,366	11,39	9,755	21,1	971,837	23,243	2118,366	0	205,816	205,816	99,733	0	0	0	0	0	0	0
18:44:51	62,915	2605,462	21,094	20,962	12,37	11,396	9,787	21,1	971,837	23,243	2118,853	0	205,816	205,816	99,733	0	0	0	0	0	0	0
18:44:51	19,555	2605,658	21,094	20,962	12,371	11,398	9,819	21,1	971,837	23,243	2119,34	0	205,816	205,816	99,733	0	0	0	0	0	0	0
18:44:51	60,791	2606,266	21,094	20,962	12,374	11,404	9,85	21,1	971,837	23,243	2119,827	0	205,816	205,816	99,733	0	0	0	0	0	0	0
18:44:51	-95,458	2605,311	20,996	20,718	12,374	11,394	9,88	21,1	971,837	23,243	2120,313	0	205,816	205,816	99,733	0	0	0	0	0	0	0
18:44:51	238,671	2607,698	21,24	21,059	12,374	11,419	9,91	21,1	971,837	23,243	2120,8	0	205,816	205,816	99,733	0	0	0	0	0	0	0
18:44:51	47,753	2608,175	21,289	21,157	12,374	11,424	9,94	21,1	971,837	23,243	2121,288	0	205,816	205,816	99,733	0	0	0	0	0	0	0
18:44:51	-124,707	2606,928	21,142	21,011	12,375	11,411	9,969	21,1	971,837	23,243	2121,773	0	205,816	205,816	99,733	0	0	0	0	0	0	0
18:44:51	-47,753	2606,451	21,094	20,864	12,375	11,406	9,997	21,1	971,837	23,243	2122,258	0	205,816	205,816	99,733	0	0	0	0	0	0	0
18:44:51	109,594	2607,547	21,142	21,011	12,379	11,418	10,025	21,1	971,837	23,243	2122,743	0	205,816	205,816	99,733	0	0	0	0	0	0	0
18:44:52	18,31	2607,73	21,142	20,962	12,38	11,419	10,052	21,1	971,837	23,243	2123,228	0	205,816	205,816	99,733	0	0	0	0	0	0	0
18:44:52	95,507	2608,685	21,24	21,059	12,38	11,429	10,079	21,1	971,837	23,243	2123,714	0	205,816	205,816	99,733	0	0	0	0	0	0	0
18:44:52	0	2608,685	21,24	21,011	12,38	11,429	10,106	21,1	971,837	23,243	2124,199	0	205,816	205,816	99,733	0	0	0	0	0	0	0
18:44:52	-238,72	2606,298	20,996	20,718	12,38	11,405	10,131	21,1	971,837	23,243	2124,681	0	205,816	205,816	99,733	0	0	0	0	0	0	0
18:44:52	95,458	2607,252	21,094	20,962	12,38	11,414	10,156	21,1	971,837	23,243	2125,164	0	205,816	205,816	99,733	0	0	0	0	0	0	0
18:44:52	143,261	2608,685	21,24	21,011	12,38	11,429	10,181	21,1	971,837	23,243	2125,647	0	205,816	205,816	99,733	0	0	0	0	0	0	0
18:44:52	-143,261	2607,252	21,094	20,864	12,38	11,414	10,205	21,1	971,837	23,243	2126,129	0	205,816	205,816	99,733	0	0	0	0	0	0	0
18:44:52	143,261	2608,685	21,24	21,059	12,38	11,429	10,229	21,1	971,837	23,243	2126,611	0	205,816	205,816	99,733	0	0	0	0	0	0	0
18:44:52	19,555	2608,88	21,24	21,011	12,381	11,431	10,253	21,1	971,837	23,243	2127,094	0	205,816	205,816	99,733	0	0	0	0	0	0	0
18:44:52	-238,72	2606,493	20,996	20,718	12,381	11,407	10,276	21,1	971,837	23,243	2127,573	0	205,816	205,816	99,733	0	0	0	0	0	0	0
18:44:52	143,212	2607,925	21,142	20,864	12,381	11,421	10,298	21,1	971,837	23,243	2128,054	0	205,816	205,816	99,733	0	0	0	0	0	0	0
18:44:52	171,459	2609,64	21,338	21,206	12,38	11,439	10,32	21,1	971,837	23,243	2128,536	0	205,816	205,816	99,733	0	0	0	0	0	0	0
18:44:52	-334,228	2606,298	20,996	20,718	12,38	11,405	10,342	21,1	971,837	23,243	2129,013	0	205,816	205,816	99,733	0	0	0	0	0	0	0
18:44:52	0	2606,298	20,996	20,864	12,38	11,405	10,363	21,1	971,837	23,243	2129,49	0	205,816	205,816	99,733	0	0	0	0	0	0	0
18:44:52	238,72	2608,685	21,24	21,059	12,38	11,429	10,383	21,1	971,837	23,243	2129,97	0	205,816	205,816	99,733	0	0	0	0	0	0	0
18:44:52	-95,507	2607,73	21,142	20,962	12,38	11,419	10,404	21,1	971,837	23,243	2130,447	0	205,816	205,816	99,733	0	0	0	0	0	0	0
18:44:52	19,555	2607,925	21,142	21,059	12,381	11,421	10,424	21,1	971,837	23,243	2130,925	0	205,816	205,816	99,733	0	0	0	0	0	0	0
18:44:52	0	2607,925	21,142	21,011	12,381	11,421	10,443	21,1	971,837	23,243	2131,402	0	205,816	205,816	99,733	0	0	0	0	0	0	0
18:44:52	-47,753	2607,448	21,094	20,815	12,381	11,416	10,462	21,1	971,837	23,243	2131,878	0	205,816	205,816	99,733	0	0	0	0	0	0	0
18:44:52	-305,932	2604,389	20,801	20,522	12,38	11,385	10,48	21,1	971,837	23,243	2132,351	0	205,816	205,816	99,733	0	0	0	0	0	0	0
18:44:52	334,13	2607,73	21,142	21,011	12,38	11,419	10,499	21,1	971,837	23,243	2132,826	0	205,816	205,816	99,733	0	0	0	0	0	0	0
18:44:52	143,261	2609,162	21,289	21,255	12,38	11,434	10,517	21,1	971,837	23,243	2133,302	0	205,816	205,816	99,733	0	0	0	0	0	0	0
18:44:52	-334,204	2605,82	20,947	20,718	12,38	11,4	10,535	21,1	971,837	23,243	2133,775	0	205,816	205,816	99,733	0	0	0	0	0	0	0
18:44:52	143,188	2607,252	21,094	20,864	12,38	11,414	10,552	21,1	971,837	23,243	2134,248	0	205,816	205,816	99,733	0	0	0	0	0	0	0
18:44:52	0	2607,252	21,094	20,864	12,38	11,414	10,569	21,2	970,867	23,243	2134,721	0	205,816	205,816	99,733	0	0	0	0	0	0	0
18:44:52	-89,941	2606,353	20,996	20,815	12,38	11,405	10,585	21,2	970,867	23,243	2135,193	0	205,816	205,816	99,733	0	0	0	0	0	0	0
18:44:52	238,769	2608,741	21,24	21,206	12,38	11,43	10,602	21,2	970,867	23,243	2135,666	0	205,816	205,816	99,733	0	0	0	0	0	0	0
18:44:52	-95,507	2607,786	21,142	20,815	12,38	11,42	10,618	21,2	970,867	23,243	2136,138	0	205,816	205,816	99,733	0	0	0	0	0	0	0
18:44:52	-286,499	2604,921	20,849	20,522	12,38	11,39	10,633	21,2	970,867	23,243	2136,607	0	205,816	205,816	99,733	0	0	0	0	0	0	0
18:44:52	238,72	2607,308	21,094	20,962	12,38	11,415	10,648	21,2	970,867	23,243	2137,078	0	205,816	205,816	99,733	0	0	0	0	0	0	0
18:44:52	-95,483	2606,353	20,996	20,864	12,38	11,405	10,663	21,2	970,867	23,243	2137,547	0	205,816	205,816	99,733	0	0	0	0	0	0	0
18:44:52	95,483	2607,308	21,094	20,962	12,38	11,415	10,678	21,2	970,867	23,243	2138,016	0	205,816	205,816	99,733	0	0	0	0	0	0	0
18:44:52	47,778	2607,786	21,142	20,962	12,38	11,42	10,692	21,2	970,867	23,243	2138,486	0	205,816	205,816	99,733	0	0	0	0	0	0	0
18:44:52	-47,778	2607,308	21,094	20,864	12,38	11,415	10,707	21,2	970,867	23,243	2138,955	0	205,816	205,816	99,733	0	0	0	0	0	0	0
18:44:52	-143,261	2605,875	20,947	20,669	12,38	11,4	10,72	21,2	970,867	23,243	2139,422	0	206,368	206,368	99,735	0	0	0	0	0	0	0
18:44:52	191,04	2607,786	21,142	21,059	12,38	11,42	10,734	21,2	970,867	23,243	2139,89	0	206,368	206,368	99,735	0	0	0	0	0	0	0
18:44:52	-143,261	2606,353	20,996	20,815	12,38	11,405	10,747	21,2	970,867	23,243	2140,357	0	206,368	206,368	99,735	0	0	0	0	0	0	0
18:44:52	143,261	2607,786	21,142	20,864	12,38	11,42	10,76	21,2	970,867	23,243	2140,824	0	206,368	206,368	99,735	0	0	0	0	0	0	0
18:44:52	143,261	2609,218	21,289	21,157	12,38	11,435	10,773	21,2	970,867	23,243	2141,293	0	206,368	206,368	99,735	0	0	0	0	0	0	0
18:44:52	-123,73	2607,981	21,142	21,011	12,381	11,422	10,786	21,2	970,867	23,243	2141,759	0	206,368	206,368	99,735	0	0	0	0	0	0	0
18:44:52	-143,237	2606,548	20,996	20,864	12,381	11,407	10,798	21,2	970,867	23,243	2142,224	0	206,368	206,368	99,735	0	0	0	0	0	0	0
18:44:52	266,967	2609,218	21,289	21,255	12,38	11,435	10,811	21,2	970,867	23,243	2142,691	0	206,368	206,368	99,735	0	0	0	0	0	0	0
18:44:52	-47,753	2608,741	21,24	21,157	12,38	11,43	10,823	21,2	970,867	23,243	2143,157	0	206,368	206,368	99,735	0	0	0	0	0	0	0
18:44:52	-410,205	2604,639	20,801	20,62	12,381	11,388	10,834	21,2	970,867	23,243	2143,619	0	206,368	206,368	99,735	0	0	0	0	0	0	0
18:44:52	334,228	2607,981	21,142	21,011	12,381	11,422	10,846	21,2	970,867	23,243	2144,083	0	206,368	206,368	99,735	0	0	0	0	0	0	0
18:44:52	-67,309	2607,308	21,094	20,962	12,38	11,415	10,857	21,2	970,867	23,243	2144,546	0	206,368	206,368	99,735	0	0	0	0	0	0	0
18:44:52	-95,483	2606,353	20,996	20,718	12,38	11,405	10,867	21,2	970,867	23,243	2145,008	0	206,368	206,368	99,735	0	0	0	0	0	0	0
18:44:52	238,769	2608,741	21,24	21,059	12,38	11,43	10,878	21,2	970,867	23,243	2145,472	0	206,368	206,368	99,735	0	0	0	0	0	0	0
18:44:52	-143,286	2607,308	21,094	20,864	12,38	11,415	10,889	21,2	970,867	23,243	2145,933	0	206,368	206,368	99,735	0	0	0	0	0	0	0
18:44:52	-123,706	2606,071	20,947	20,669	12,381	11,402	10,899	21,2	970,867	23,243	2146,394	0	206,368	206,368	99,735	0	0	0	0	0	0	0
18:44:52	286,572	2608,936	21,24	21,206	12,381	11,432	10,91	21,2	970,867	23,243	2146,856	0	206,368	206,368	99,735	0	0	0	0	0	0	0
18:44:52	-143,31	2607,503	21,094	20,962	12,381	11,417	10,919	21,2	970,867	23,243	2147,317	0	206,368	206,368	99,735	0	0	0	0	0	0	0
18:44:52	-143,261	2606,071	20,947	20,669	12,381	11,402	10,929	21,2	970,867	23,243	2147,775	0	206,368	206,368	99,735	0	0	0	0	0	0	0
18:44:52	47,778	2606,548	20,996	20,815	12,381	11,407	10,938	21,2	970,867	23,243	2148,234	0	206,368	206,368	99,735	0	0	0	0	0	0	0
18:44:52	-19,555	2606,353	20,996	20,864	12,38	11,405	10,947	21,2	970,867	23,243	2148,692	0	206,368	206,368	99,735	0	0	0	0	0	0	0
18:44:52	95,483	2607,308	21,094	20,864	12,38	11,415	10,957	21,2	970,867	23,243	2149,15	0	206,368	206,368	99,735	0	0	0	0	0	0	0
18:44:52	143,286	2608,741	21,24	21,157	12,38	11,43	10,966	21,2	970,867	23,243	2149,61	0	206,368	206,368	99,735	0	0	0	0	0	0	0
18:44:52	-286,547	2605,875	20,947	20,669	12,38	11,4	10,974	21,2	970,867	23,243	2150,066	0	206,368	206,368	99,735	0	0	0	0	0	0	0
18:44:52	108,544	2606,961	20,996	20,864	12,383	11,411	10,983	21,2	970,867	23,243	2150,523	0	206,368	206,368	99,735	0	0	0	0	0	0	0
18:44:52	-41,21	2606,548	20,996	20,864	12,381	11,407	10,991	21,2	970,867	23,243	2150,979	0	206,368	206,368	99,735	0	0	0	0	0	0	0
18:44:52	123,706	2607,786	21,142	21,011	12,38	11,42	11	21,2	970,867	23,243	2151,436	0	206,368	206,368	99,735	0	0	0	0	0	0	0
18:44:52	-18,334	2607,602	21,142	21,011	12,379	11,418	11,008	21,2	970,867	23,243	2151,892	0	206,368	206,368	99,735	0	0	0	0	0	0	0
18:44:52	81,445	2608,417	21,289	21,011	12,375	11,426	11,016	21,2	970,867	23,243	2152,349	0	206,368	206,368	99,735	0	0	0	0	0	0	0
18:44:52	14,086	2608,557	21,24	21,059	12,379	11,428	11,024	21,2	970,867	23,243	2152,805	0	206,368	206,368	99,735	0	0	0	0	0	0	0
18:44:52	-77,197	2607,786	21,142	21,059	12,38	11,42	11,032	21,2	970,867	23,243	2153,26	0	206,368	206,368	99,735	0	0	0	0	0	0	0
18:44:52	13,012	2607,916	21,094	21,011	12,383	11,421	11,04	21,2	970,867	23,243	2153,714	0	206,368	206,368	99,735	0	0	0	0	0	0	0
18:44:52	-219,213	2605,724	20,849	20,718	12,385	11,399	11,047	21,2	970,867	23,243	2154,167	0	206,368	206,368	99,735	0	0	0	0	0	0	0
18:44:52	238,769	2608,111	21,094	20,864	12,385	11,423	11,054	21,2	970,867	23,243	2154,62	0	206,368	206,368	99,735	0	0	0	0	0	0	0
18:44:52	-143,261	2606,679	20,947	20,815	12,385	11,409	11,061	21,2	970,867	23,243	2155,073	0	206,368	206,368	99,735	0	0	0	0	0	0	0
18:44:52	47,753	2607,156	20,996	20,962	12,385	11,413	11,068	21,2	970,867	23,243	2155,525	0	206,368	206,368	99,735	0	0	0	0	0	0	0
18:44:52	-19,555	2606,961	20,996	20,962	12,383	11,411	11,075	21,2	970,867	23,243	2155,976	0	206,368	206,368	99,735	0	0	0	0	0	0	0
18:44:52	-108,544	2605,875	20,947	20,815	12,38	11,4	11,081	21,2	970,867	23,243	2156,426	0	206,368	206,368	99,735	0	0	0	0	0	0	0
18:44:52	286,547	2608,741	21,24	21,059	12,38	11,43	11,088	21,2	970,867	23,243	2156,878	0	206,368	206,368	99,735	0	0	0	0	0	0	0
18:44:52	-95,507	2607,786	21,142	21,011	12,38	11,42	11,094	21,2	970,867	23,243	2157,329	0	206,368	206,368	99,735	0	0	0	0	0	0	0
18:44:52	-225,732	2605,528	20,849	20,62	12,383	11,397	11,1	21,2	970,867	23,243	2157,777	0	206,368	206,368	99,735	0	0	0	0	0	0	0
18:44:52	143,237	2606,961	20,996	21,011	12,383	11,411	11,106	21,2	970,867	23,243	2158,227	0	206,368	206,368	99,735	0	0	0	0	0	0	0
18:44:52	143,286	2608,393	21,142	21,255	12,383	11,426	11,113	21,2	970,867	23,243	2158,677	0	206,368	206,368	99,735	0	0	0	0	0	0	0
18:44:52	-423,217	2604,161	20,752	20,522	12,381	11,383	11,118	21,2	970,867	23,243	2159,122	0	206,368	206,368	99,735	0	0	0	0	0	0	0
18:44:52	219,165	2606,353	20,996	20,815	12,38	11,405	11,124	21,2	970,867	23,243	2159,57	0	206,368	206,368	99,735	0	0	0	0	0	0	0
18:44:52	143,261	2607,786	21,142	21,059	12,38	11,42	11,129	21,2	970,867	23,243	2160,018	0	206,368	206,368	99,735	0	0	0	0	0	0	0
18:44:52	-171,484	2606,071	20,947	20,864	12,381	11,402	11,135	21,2	970,867	23,243	2160,464	0	206,368	206,368	99,735	0	0	0	0	0	0	0
18:44:52	143,261	2607,503	21,094	20,864	12,381	11,417	11,14	21,2	970,867	23,243	2160,911	0	206,368	206,368	99,735	0	0	0	0	0	0	0
18:44:52	-143,261	2606,071	20,947	20,815	12,381	11,402	11,145	21,2	970,867	23,243	2161,356	0	206,368	206,368	99,735	0	0	0	0	0	0	0
18:44:52	47,778	2606,548	20,996	20,962	12,381	11,407	11,151	21,2	970,867	23,243	2161,801	0	206,368	206,368	99,735	0	0	0	0	0	0	0
18:44:52	-47,778	2606,071	20,947	20,815	12,381	11,402	11,155	21,2	970,867	23,243	2162,246	0	206,368	206,368	99,735	0	0	0	0	0	0	0
18:44:52	143,261	2607,503	21,094	21,011	12,381	11,417	11,161	21,2	970,867	23,243	2162,691	0	206,368	206,368	99,735	0	0	0	0	0	0	0
18:44:52	-477,392	2602,729	20,605	20,327	12,381	11,368	11,165	21,2	970,867	23,243	2163,131	0	206,368	206,368	99,735	0	0	0	0	0	0	0
18:44:52	-514,892	2597,58	20,117	19,497	12,379	11,315	11,168	21,2	970,867	23,243	2163,565	0	206,368	206,368	99,735	0	0	0	0	0	0	0
18:44:52	-570,019	2591,88	19,678	19,106	12,371	11,256	11,169	21,2	970,867	23,243	2163,994	0	206,368	206,368	99,735	0	0	0	0	0	0	0
18:44:52	-622,607	2585,654	19,287	18,423	12,357	11,192	11,17	21,2	970,867	23,243	2164,415	0	206,368	206,368	99,735	0	0	0	0	0	0	0
18:44:52	-752,172	2578,132	18,994	17,983	12,331	11,114	11,169	21,2	970,867	23,243	2164,829	0	206,368	206,368	99,735	0	0	0	0	0	0	0
18:44:52	-444,384	2573,689	19,189	18,178	12,295	11,068	11,167	21,2	970,867	23,243	2165,238	0	206,368	206,368	99,735	0	0	0	0	0	0	0
18:44:52	-732,128	2566,367	19,189	18,227	12,254	10,993	11,163	21,2	970,867	23,243	2165,639	0	206,368	206,368	99,735	0	0	0	0	0	0	0
18:44:52	-270,141	2563,666	19,678	18,716	12,212	10,965	11,159	21,2	970,867	23,243	2166,037	0	206,368	206,368	99,735	0	0	0	0	0	0	0
18:44:52	-597,656	2557,689	19,824	19,057	12,17	10,904	11,154	21,2	970,867	23,243	2166,429	0	206,368	206,368	99,735	0	0	0	0	0	0	0
18:44:52	-511,694	2552,572	19,873	19,155	12,139	10,851	11,148	21,2	970,867	23,243	2166,815	0	206,368	206,368	99,735	0	0	0	0	0	0	0
18:44:52	-537,768	2547,195	19,678	18,96	12,119	10,795	11,142	21,2	970,867	23,243	2167,195	0	206,368	206,368	99,735	0	0	0	0	0	0	0
18:44:52	-997,705	2537,218	18,896	18,081	12,106	10,692	11,133	21,2	970,867	23,243	2167,565	0	206,368	206,368	99,735	0	0	0	0	0	0	0
18:44:52	-691,674	2530,301	18,359	17,641	12,096	10,621	11,123	21,2	970,867	23,243	2167,928	0	206,368	206,368	99,735	0	0	0	0	0	0	0
18:44:52	-825,463	2522,046	17,676	17,007	12,087	10,536	11,111	21,2	970,867	23,243	2168,282	0	206,368	206,368	99,735	0	0	0	0	0	0	0
18:44:52	-585,766	2516,189	17,334	16,469	12,073	10,476	11,099	21,2	970,867	23,243	2168,63	0	206,368	206,368	99,735	0	0	0	0	0	0	0
18:44:53	-571,777	2510,471	17,187	16,323	12,048	10,417	11,085	21,2	970,867	23,243	2168,971	0	206,368	206,368	99,735	0	0	0	0	0	0	0
18:44:53	-346,728	2507,004	17,431	16,616	12,015	10,381	11,072	21,2	970,867	23,243	2169,309	0	206,368	206,368	99,735	0	0	0	0	0	0	0
18:44:53	-431,298	2502,691	17,676	16,616	11,978	10,337	11,057	21,2	970,867	23,243	2169,643	0	206,368	206,368	99,735	0	0	0	0	0	0	0
18:44:53	-376,513	2498,925	18,066	17,397	11,935	10,298	11,042	21,2	970,867	23,243	2169,972	0	206,368	206,368	99,735	0	0	0	0	0	0	0
18:44:53	-447,045	2494,455	18,213	17,544	11,902	10,252	11,027	21,2	970,867	23,243	2170,297	0	206,368	206,368	99,735	0	0	0	0	0	0	0
18:44:53	-466,87	2489,786	18,164	17,544	11,878	10,203	11,011	21,2	970,867	23,243	2170,616	0	206,368	206,368	99,735	0	0	0	0	0	0	0
18:44:53	-665,112	2483,135	17,822	17,153	11,859	10,135	10,993	21,2	970,867	23,243	2170,929	0	206,368	206,368	99,735	0	0	0	0	0	0	0
18:44:53	-813,11	2475,004	17,236	16,421	11,845	10,051	10,975	21,2	970,867	23,243	2171,233	0	206,368	206,368	99,735	0	0	0	0	0	0	0
18:44:53	-628,955	2468,714	16,845	15,932	11,831	9,986	10,956	21,2	970,867	23,243	2171,53	0	206,368	206,368	99,735	0	0	0	0	0	0	0
18:44:53	-791,357	2460,801	16,455	15,591	11,808	9,905	10,935	21,2	970,867	23,243	2171,82	0	206,368	206,368	99,735	0	0	0	0	0	0	0
18:44:53	-460,644	2456,194	16,406	15,444	11,784	9,857	10,914	21,2	970,867	23,243	2172,104	0	206,368	206,368	99,735	0	0	0	0	0	0	0
18:44:53	-458,593	2451,609	16,455	15,542	11,756	9,81	10,892	21,2	970,867	23,243	2172,384	0	206,368	206,368	99,735	0	0	0	0	0	0	0
18:44:53	-439,306	2447,215	16,601	15,639	11,723	9,765	10,87	21,2	970,867	23,243	2172,659	0	206,368	206,368	99,735	0	0	0	0	0	0	0
18:44:53	-421,508	2443	16,845	15,884	11,686	9,721	10,848	21,2	970,867	23,243	2172,929	0	206,368	206,368	99,735	0	0	0	0	0	0	0
18:44:53	-562,207	2437,378	16,943	16,079	11,649	9,663	10,824	21,2	970,867	23,243	2173,193	0	206,368	206,368	99,735	0	0	0	0	0	0	0
18:44:53	-278,125	2434,597	17,187	16,225	11,62	9,635	10,801	21,2	970,867	23,243	2173,455	0	206,368	206,368	99,735	0	0	0	0	0	0	0
18:44:53	-725,659	2427,34	16,943	15,932	11,592	9,56	10,777	21,2	970,867	23,243	2173,709	0	206,368	206,368	99,735	0	0	0	0	0	0	0
18:44:53	-598,608	2421,354	16,748	15,932	11,569	9,498	10,752	21,2	970,867	23,243	2173,956	0	206,368	206,368	99,735	0	0	0	0	0	0	0
18:44:53	-671,411	2414,64	16,455	15,737	11,547	9,429	10,726	21,2	970,867	23,243	2174,197	0	206,368	206,368	99,735	0	0	0	0	0	0	0
18:44:53	-690,844	2407,732	16,064	15,395	11,529	9,358	10,699	21,2	970,867	23,243	2174,43	0	206,368	206,368	99,735	0	0	0	0	0	0	0
18:44:53	-536,108	2402,371	15,918	15,102	11,506	9,302	10,671	21,2	970,867	23,243	2174,658	0	206,368	206,368	99,735	0	0	0	0	0	0	0
18:44:53	-546,728	2396,903	15,771	15,005	11,483	9,246	10,644	21,2	970,867	23,243	2174,88	0	206,368	206,368	99,735	0	0	0	0	0	0	0
18:44:53	-512,89	2391,775	15,722	15,053	11,457	9,193	10,615	21,2	970,867	23,243	2175,097	0	206,368	206,368	99,735	0	0	0	0	0	0	0
18:44:53	-481,298	2386,962	15,722	15,005	11,43	9,143	10,586	21,2	970,867	23,243	2175,309	0	206,368	206,368	99,735	0	0	0	0	0	0	0
18:44:53	-360,083	2383,361	15,869	15,102	11,401	9,106	10,557	21,2	970,867	23,243	2175,517	0	206,368	206,368	99,735	0	0	0	0	0	0	0
18:44:53	-660,888	2376,752	15,722	15,102	11,372	9,038	10,527	21,2	970,867	23,243	2175,718	0	206,368	206,368	99,735	0	0	0	0	0	0	0
18:44:53	-593,676	2370,815	15,625	15,053	11,344	8,977	10,497	21,2	970,867	23,243	2175,913	0	206,368	206,368	99,735	0	0	0	0	0	0	0
18:44:53	-451,147	2366,304	15,576	15,005	11,321	8,93	10,466	21,2	970,867	23,243	2176,104	0	206,368	206,368	99,735	0	0	0	0	0	0	0
18:44:53	-511,547	2361,188	15,429	14,76	11,3	8,878	10,435	21,2	970,867	23,243	2176,289	0	206,368	206,368	99,735	0	0	0	0	0	0	0
18:44:53	-606,25	2355,126	15,136	14,565	11,281	8,815	10,403	21,2	970,867	23,243	2176,468	0	206,368	206,368	99,735	0	0	0	0	0	0	0
18:44:53	-469,14	2350,434	14,99	14,419	11,263	8,767	10,371	21,2	970,867	23,243	2176,642	0	206,368	206,368	99,735	0	0	0	0	0	0	0
18:44:53	-440,893	2346,025	14,892	14,321	11,243	8,721	10,339	21,2	970,867	23,243	2176,812	0	206,368	206,368	99,735	0	0	0	0	0	0	0
18:44:53	-515,234	2340,873	14,746	14,175	11,221	8,668	10,306	21,2	970,867	23,243	2176,976	0	206,368	206,368	99,735	0	0	0	0	0	0	0
18:44:53	-478,491	2336,088	14,599	14,126	11,202	8,619	10,273	21,2	970,867	23,243	2177,135	0	206,217	206,217	99,734	0	0	0	0	0	0	0
18:44:53	-513,818	2330,95	14,404	13,979	11,184	8,566	10,24	21,2	970,867	23,243	2177,288	0	206,217	206,217	99,734	0	0	0	0	0	0	0
18:44:53	-402,709	2326,923	14,306	13,686	11,166	8,524	10,206	21,2	970,867	23,243	2177,438	0	206,217	206,217	99,734	0	0	0	0	0	0	0
18:44:53	-446,826	2322,454	14,111	13,54	11,151	8,478	10,172	21,2	970,867	23,243	2177,583	0	206,217	206,217	99,734	0	0	0	0	0	0	0
18:44:53	-467,016	2317,784	13,965	13,442	11,133	8,43	10,138	21,2	970,867	23,243	2177,723	0	206,217	206,217	99,734	0	0	0	0	0	0	0
18:44:53	-301,538	2314,769	13,916	13,442	11,118	8,399	10,104	21,2	970,867	23,243	2177,86	0	206,217	206,217	99,734	0	0	0	0	0	0	0
18:44:53	-417,529	2310,594	13,818	13,296	11,1	8,356	10,07	21,2	970,867	23,243	2177,993	0	206,217	206,217	99,734	0	0	0	0	0	0	0
18:44:53	-469,042	2305,903	13,672	13,247	11,081	8,308	10,035	21,2	970,867	23,243	2178,121	0	206,217	206,217	99,734	0	0	0	0	0	0	0
18:44:53	-251,391	2303,389	13,769	13,344	11,062	8,282	10,001	21,2	970,867	23,243	2178,247	0	206,217	206,217	99,734	0	0	0	0	0	0	0
18:44:53	-282,299	2300,566	13,818	13,442	11,043	8,253	9,966	21,2	970,867	23,243	2178,369	0	206,217	206,217	99,734	0	0	0	0	0	0	0
18:44:53	-411,547	2296,451	13,818	13,344	11,02	8,21	9,932	21,2	970,867	23,243	2178,487	0	206,217	206,217	99,734	0	0	0	0	0	0	0
18:44:53	-252,001	2293,931	13,818	13,442	11,005	8,184	9,898	21,2	970,867	23,243	2178,602	0	206,217	206,217	99,734	0	0	0	0	0	0	0
18:44:53	-378,881	2290,142	13,769	13,442	10,986	8,145	9,863	21,2	970,867	23,243	2178,714	0	206,217	206,217	99,734	0	0	0	0	0	0	0
18:44:53	-341,87	2286,723	13,672	13,344	10,972	8,11	9,829	21,2	970,867	23,243	2178,822	0	206,217	206,217	99,734	0	0	0	0	0	0	0
18:44:53	-293,75	2283,786	13,623	13,296	10,958	8,08	9,795	21,2	970,867	23,243	2178,927	0	206,217	206,217	99,734	0	0	0	0	0	0	0
18:44:53	-432,641	2279,459	13,427	13,1	10,944	8,035	9,76	21,2	970,867	23,243	2179,028	0	206,217	206,217	99,734	0	0	0	0	0	0	0
18:44:53	-340,6	2276,053	13,33	13,003	10,93	8	9,726	21,2	970,867	23,243	2179,125	0	206,217	206,217	99,734	0	0	0	0	0	0	0
18:44:53	-249,78	2273,556	13,33	13,1	10,916	7,974	9,691	21,2	970,867	23,243	2179,219	0	206,217	206,217	99,734	0	0	0	0	0	0	0
18:44:53	-387,5	2269,681	13,183	12,954	10,902	7,934	9,657	21,2	970,867	23,243	2179,31	0	206,217	206,217	99,734	0	0	0	0	0	0	0
18:44:53	-304,492	2266,636	13,037	12,758	10,892	7,903	9,622	21,2	970,867	23,243	2179,397	0	206,217	206,217	99,734	0	0	0	0	0	0	0
18:44:53	-295,581	2263,68	12,988	12,758	10,878	7,872	9,588	21,2	970,867	23,243	2179,481	0	206,217	206,217	99,734	0	0	0	0	0	0	0
18:44:53	-247,558	2261,204	12,988	12,661	10,864	7,847	9,554	21,2	970,867	23,243	2179,563	0	206,217	206,217	99,734	0	0	0	0	0	0	0
18:44:53	-119,921	2260,005	13,037	12,661	10,855	7,835	9,52	21,2	970,867	23,243	2179,644	0	206,217	206,217	99,734	0	0	0	0	0	0	0
18:44:53	-377,172	2256,233	12,988	12,661	10,836	7,796	9,486	21,2	970,867	23,243	2179,72	0	206,217	206,217	99,734	0	0	0	0	0	0	0
18:44:53	-208,374	2254,15	12,939	12,563	10,827	7,774	9,453	21,2	970,867	23,243	2179,795	0	206,217	206,217	99,734	0	0	0	0	0	0	0
18:44:53	-250,756	2251,642	12,939	12,612	10,812	7,748	9,419	21,2	970,867	23,243	2179,867	0	206,217	206,217	99,734	0	0	0	0	0	0	0
18:44:53	-247,534	2249,167	12,939	12,612	10,798	7,723	9,386	21,2	970,867	23,243	2179,936	0	206,217	206,217	99,734	0	0	0	0	0	0	0
18:44:53	-248,608	2246,681	12,939	12,466	10,784	7,697	9,353	21,2	970,867	23,243	2180,003	0	206,217	206,217	99,734	0	0	0	0	0	0	0
18:44:53	-299,682	2243,684	12,793	12,466	10,775	7,666	9,32	21,2	970,867	23,243	2180,066	0	206,217	206,217	99,734	0	0	0	0	0	0	0
18:44:53	-342,431	2240,259	12,695	12,466	10,761	7,631	9,287	21,2	970,867	23,243	2180,126	0	206,217	206,217	99,734	0	0	0	0	0	0	0
18:44:53	-74,194	2239,517	12,793	12,466	10,751	7,623	9,254	21,2	970,867	23,243	2180,186	0	206,217	206,217	99,734	0	0	0	0	0	0	0
18:44:53	-240,966	2237,108	12,793	12,466	10,738	7,599	9,222	21,2	970,867	23,243	2180,242	0	206,217	206,217	99,734	0	0	0	0	0	0	0
18:44:53	-337,768	2233,73	12,695	12,417	10,724	7,564	9,189	21,2	970,867	23,243	2180,296	0	206,217	206,217	99,734	0	0	0	0	0	0	0
18:44:53	-78,637	2232,944	12,793	12,417	10,714	7,556	9,157	21,2	970,867	23,243	2180,348	0	206,217	206,217	99,734	0	0	0	0	0	0	0
18:44:53	-343,164	2229,512	12,695	12,417	10,7	7,52	9,125	21,2	970,867	23,243	2180,397	0	206,217	206,217	99,734	0	0	0	0	0	0	0
18:44:53	-214,575	2227,366	12,646	12,27	10,69	7,498	9,093	21,2	970,867	23,243	2180,444	0	206,217	206,217	99,734	0	0	0	0	0	0	0
18:44:53	-295,092	2224,415	12,5	12,27	10,681	7,468	9,061	21,2	970,867	23,243	2180,488	0	206,217	206,217	99,734	0	0	0	0	0	0	0
18:44:53	-212,548	2222,29	12,451	12,075	10,672	7,446	9,03	21,2	970,867	23,243	2180,53	0	206,217	206,217	99,734	0	0	0	0	0	0	0
18:44:53	-255,737	2219,733	12,353	12,026	10,663	7,419	8,998	21,2	970,867	23,243	2180,569	0	206,217	206,217	99,734	0	0	0	0	0	0	0
18:44:53	-212,329	2217,609	12,304	12,026	10,653	7,398	8,967	21,2	970,867	23,243	2180,606	0	206,217	206,217	99,734	0	0	0	0	0	0	0
18:44:53	-163,525	2215,974	12,304	11,977	10,644	7,381	8,936	21,2	970,867	23,243	2180,642	0	206,217	206,217	99,734	0	0	0	0	0	0	0
18:44:53	-216,21	2213,812	12,304	11,977	10,632	7,358	8,905	21,2	970,867	23,243	2180,675	0	206,217	206,217	99,734	0	0	0	0	0	0	0
18:44:53	-126,538	2212,547	12,353	11,977	10,622	7,345	8,874	21,2	970,867	23,243	2180,707	0	206,217	206,217	99,734	0	0	0	0	0	0	0
18:44:53	-308,764	2209,459	12,207	11,88	10,612	7,314	8,844	21,2	970,867	23,243	2180,735	0	206,217	206,217	99,734	0	0	0	0	0	0	0
18:44:53	-139,965	2208,059	12,304	12,026	10,599	7,299	8,813	21,2	970,867	23,243	2180,763	0	206,217	206,217	99,734	0	0	0	0	0	0	0
18:44:53	-169,018	2206,369	12,304	12,026	10,589	7,282	8,783	21,2	970,867	23,243	2180,788	0	206,217	206,217	99,734	0	0	0	0	0	0	0
18:44:53	-181,201	2204,557	12,353	12,075	10,576	7,263	8,753	21,2	970,867	23,243	2180,812	0	206,217	206,217	99,734	0	0	0	0	0	0	0
18:44:53	-213,476	2202,422	12,304	12,026	10,567	7,241	8,724	21,2	970,867	23,243	2180,834	0	206,217	206,217	99,734	0	0	0	0	0	0	0
18:44:53	-165,673	2200,765	12,304	12,026	10,557	7,224	8,694	21,2	970,867	23,243	2180,854	0	206,217	206,217	99,734	0	0	0	0	0	0	0
18:44:53	-256,494	2198,201	12,207	11,977	10,548	7,197	8,665	21,2	970,867	23,243	2180,871	0	206,217	206,217	99,734	0	0	0	0	0	0	0
18:44:53	-196,167	2196,239	12,158	11,977	10,54	7,177	8,636	21,2	970,867	23,243	2180,887	0	206,217	206,217	99,734	0	0	0	0	0	0	0
18:44:53	-270,532	2193,534	12,06	11,88	10,529	7,149	8,607	21,2	970,867	23,243	2180,899	0	206,217	206,217	99,734	0	0	0	0	0	0	0
18:44:53	-128,295	2192,251	12,011	11,733	10,525	7,136	8,578	21,2	970,867	23,243	2180,91	0	206,217	206,217	99,734	0	0	0	0	0	0	0
18:44:53	-208,935	2190,161	11,963	11,733	10,515	7,115	8,549	21,2	970,867	23,243	2180,92	0	206,217	206,217	99,734	0	0	0	0	0	0	0
18:44:53	-187,646	2188,285	11,865	11,684	10,51	7,095	8,521	21,2	970,867	23,243	2180,927	0	206,217	206,217	99,734	0	0	0	0	0	0	0
18:44:53	-147,241	2186,812	11,865	11,684	10,502	7,08	8,492	21,2	970,867	23,243	2180,933	0	206,217	206,217	99,734	0	0	0	0	0	0	0
18:44:53	-253,32	2184,279	11,767	11,684	10,492	7,054	8,464	21,2	970,867	23,243	2180,936	0	206,217	206,217	99,734	0	0	0	0	0	0	0
18:44:53	-70,41	2183,575	11,865	11,684	10,483	7,047	8,436	21,2	970,867	23,243	2180,939	0	206,217	206,217	99,734	0	0	0	0	0	0	0
18:44:53	-87,182	2182,703	12,011	11,733	10,47	7,038	8,409	21,2	970,867	23,243	2180,94	0	206,217	206,217	99,734	0	0	0	0	0	0	0
18:44:53	-178,442	2180,919	12,011	11,88	10,46	7,019	8,382	21,2	970,867	23,243	2180,919	0	206,217	206,217	99,734	0	0	0	0	0	0	0
18:44:53	-114,843	2179,77	12,06	11,88	10,451	7,007	8,355	21,2	970,867	23,243	2179,77	0	206,217	206,217	99,734	0	0	0	0	0	0	0
18:44:53	-87,622	2178,894	12,158	11,88	10,441	6,998	8,328	21,2	970,867	23,243	2178,894	0	206,217	206,217	99,734	0	0	0	0	0	0	0
18:44:53	-231,591	2176,578	12,06	11,88	10,433	6,975	8,302	21,2	970,867	23,243	2176,578	0	206,217	206,217	99,734	0	0	0	0	0	0	0
18:44:53	-138,818	2175,19	12,06	11,733	10,425	6,96	8,275	21,2	970,867	23,243	2175,19	0	206,217	206,217	99,734	0	0	0	0	0	0	0
18:44:53	-281,494	2172,375	11,865	11,684	10,42	6,931	8,249	21,2	970,867	23,243	2172,375	0	206,217	206,217	99,734	0	0	0	0	0	0	0
18:44:53	-170,361	2170,672	11,767	11,538	10,415	6,914	8,223	21,2	970,867	23,243	2170,672	0	206,217	206,217	99,734	0	0	0	0	0	0	0
18:44:53	-214,648	2168,525	11,621	11,44	10,411	6,892	8,197	21,2	970,867	23,243	2168,525	0	206,217	206,217	99,734	0	0	0	0	0	0	0
18:44:53	-140,722	2167,118	11,621	11,489	10,403	6,877	8,171	21,2	970,867	23,243	2167,118	0	206,217	206,217	99,734	0	0	0	0	0	0	0
18:44:53	-137,5	2165,743	11,621	11,44	10,395	6,863	8,145	21,2	970,867	23,243	2165,743	0	206,217	206,217	99,734	0	0	0	0	0	0	0
18:44:54	-160,229	2164,14	11,621	11,44	10,386	6,846	8,12	21,2	970,867	23,243	2164,14	0	206,217	206,217	99,734	0	0	0	0	0	0	0
18:44:54	-114,721	2162,993	11,67	11,489	10,377	6,834	8,095	21,2	970,867	23,243	2162,993	0	206,217	206,217	99,734	0	0	0	0	0	0	0
18:44:54	-117,285	2161,82	11,67	11,489	10,37	6,822	8,07	21,2	970,867	23,243	2161,82	0	206,217	206,217	99,734	0	0	0	0	0	0	0
18:44:54	-160,058	2160,22	11,67	11,489	10,361	6,806	8,045	21,2	970,867	23,243	2160,22	0	206,217	206,217	99,734	0	0	0	0	0	0	0
18:44:54	-123,876	2158,981	11,621	11,44	10,356	6,793	8,02	21,2	970,867	23,243	2158,981	0	206,217	206,217	99,734	0	0	0	0	0	0	0
18:44:54	-215,332	2156,828	11,474	11,294	10,352	6,771	7,996	21,2	970,867	23,243	2156,828	0	206,217	206,217	99,734	0	0	0	0	0	0	0
18:44:54	-106,567	2155,762	11,425	11,294	10,348	6,76	7,972	21,2	970,867	23,243	2155,762	0	206,217	206,217	99,734	0	0	0	0	0	0	0
18:44:54	-170,141	2154,061	11,328	11,147	10,344	6,742	7,947	21,2	970,867	23,243	2154,061	0	206,217	206,217	99,734	0	0	0	0	0	0	0
18:44:54	-126,977	2152,791	11,279	11,147	10,339	6,729	7,924	21,2	970,867	23,243	2152,791	0	206,217	206,217	99,734	0	0	0	0	0	0	0
18:44:54	-52,416	2152,267	11,328	11,147	10,334	6,724	7,9	21,2	970,867	23,243	2152,267	0	206,217	206,217	99,734	0	0	0	0	0	0	0
18:44:54	-125,683	2151,01	11,328	11,196	10,327	6,711	7,877	21,2	970,867	23,243	2151,01	0	206,217	206,217	99,734	0	0	0	0	0	0	0
18:44:54	-97,875	2150,031	11,328	11,196	10,321	6,701	7,854	21,2	970,867	23,243	2150,031	0	206,217	206,217	99,734	0	0	0	0	0	0	0
18:44:54	-80,444	2149,227	11,328	11,147	10,316	6,693	7,831	21,2	970,867	23,243	2149,227	0	206,217	206,217	99,734	0	0	0	0	0	0	0
18:44:54	-125,878	2147,968	11,279	11,147	10,312	6,68	7,808	21,2	970,867	23,243	2147,968	0	206,217	206,217	99,734	0	0	0	0	0	0	0
18:44:54	-153,881	2146,429	11,181	11,147	10,308	6,664	7,786	21,2	970,867	23,243	2146,429	0	206,217	206,217	99,734	0	0	0	0	0	0	0
18:44:54	-109,619	2145,333	11,132	11,001	10,305	6,652	7,764	21,2	970,867	23,243	2145,333	0	206,217	206,217	99,734	0	0	0	0	0	0	0
18:44:54	-106,665	2144,266	11,035	11,001	10,304	6,641	7,742	21,2	970,867	23,243	2144,266	0	206,217	206,217	99,734	0	0	0	0	0	0	0
18:44:54	-81,64	2143,45	11,035	10,952	10,299	6,633	7,72	21,2	970,867	23,243	2143,45	0	206,217	206,217	99,734	0	0	0	0	0	0	0
18:44:54	-109,667	2142,353	10,986	10,854	10,295	6,622	7,698	21,2	970,867	23,243	2142,353	0	206,217	206,217	99,734	0	0	0	0	0	0	0
18:44:54	-16,186	2142,191	10,986	10,952	10,294	6,62	7,677	21,2	970,867	23,243	2142,191	0	206,217	206,217	99,734	0	0	0	0	0	0	0
18:44:54	-65,454	2141,537	10,986	10,854	10,291	6,613	7,656	21,2	970,867	23,243	2141,537	0	206,217	206,217	99,734	0	0	0	0	0	0	0
18:44:54	-62,451	2140,912	10,937	10,805	10,29	6,607	7,636	21,1	970,867	23,243	2140,912	0	206,217	206,217	99,734	0	0	0	0	0	0	0
18:44:54	-65,478	2140,257	10,937	10,805	10,286	6,6	7,615	21,1	970,867	23,243	2140,257	0	206,217	206,217	99,734	0	0	0	0	0	0	0
18:44:54	-36,401	2139,893	10,986	10,854	10,281	6,596	7,595	21,1	970,867	23,243	2139,893	0	206,217	206,217	99,734	0	0	0	0	0	0	0
18:44:54	-36,474	2139,529	11,035	11,001	10,277	6,593	7,576	21,1	970,867	23,243	2139,529	0	206,217	206,217	99,734	0	0	0	0	0	0	0
18:44:54	-81,64	2138,712	11,035	11,001	10,272	6,584	7,556	21,1	970,867	23,243	2138,712	0	206,217	206,217	99,734	0	0	0	0	0	0	0
18:44:54	-66,552	2138,047	11,035	10,952	10,268	6,577	7,537	21,1	970,867	23,243	2138,047	0	206,217	206,217	99,734	0	0	0	0	0	0	0
18:44:54	-106,542	2136,981	10,937	10,854	10,267	6,566	7,518	21,1	970,867	23,243	2136,981	0	206,217	206,217	99,734	0	0	0	0	0	0	0
18:44:54	-90,38	2136,078	10,84	10,805	10,267	6,557	7,499	21,1	970,867	23,243	2136,078	0	206,217	206,217	99,734	0	0	0	0	0	0	0
18:44:54	-45,19	2135,626	10,791	10,659	10,267	6,552	7,481	21,1	970,867	23,243	2135,626	0	206,217	206,217	99,734	0	0	0	0	0	0	0
18:44:54	-66,503	2134,961	10,791	10,659	10,264	6,545	7,462	21,1	970,867	23,243	2134,961	0	206,217	206,217	99,734	0	0	0	0	0	0	0
18:44:54	0	2134,961	10,791	10,659	10,264	6,545	7,444	21,1	970,867	23,243	2134,961	0	205,61	205,61	99,732	0	0	0	0	0	0	0
18:44:54	-159,155	2133,369	10,693	10,61	10,26	6,529	7,426	21,1	970,867	23,243	2133,369	0	205,61	205,61	99,732	0	0	0	0	0	0	0
18:44:54	60,449	2133,974	10,791	10,659	10,258	6,535	7,409	21,1	970,867	23,243	2133,37	0	205,61	205,61	99,732	0	0	0	0	0	0	0
18:44:54	-1	2133,963	10,937	10,805	10,25	6,535	7,392	21,1	970,867	23,243	2133,37	0	205,61	205,61	99,732	0	0	0	0	0	0	0
18:44:54	-38,598	2133,578	10,986	10,952	10,245	6,531	7,375	21,1	970,867	23,243	2133,371	0	205,61	205,61	99,732	0	0	0	0	0	0	0
18:44:54	-23,437	2133,343	11,035	10,854	10,242	6,529	7,358	21,1	970,867	23,243	2133,343	0	205,61	205,61	99,732	0	0	0	0	0	0	0
18:44:54	6,591	2133,409	11,132	10,952	10,237	6,529	7,342	21,1	970,867	23,243	2133,343	0	205,61	205,61	99,732	0	0	0	0	0	0	0
18:44:54	-104,418	2132,365	11,035	10,854	10,236	6,519	7,326	21,1	970,867	23,243	2132,365	0	205,61	205,61	99,732	0	0	0	0	0	0	0
18:44:54	-166,577	2130,699	10,84	10,757	10,237	6,502	7,31	21,1	970,867	23,243	2130,699	0	205,61	205,61	99,732	0	0	0	0	0	0	0
18:44:54	-45,166	2130,247	10,791	10,659	10,237	6,497	7,294	21,1	970,867	23,243	2130,247	0	205,61	205,61	99,732	0	0	0	0	0	0	0
18:44:54	-90,332	2129,344	10,693	10,61	10,237	6,488	7,278	21,1	970,867	23,243	2129,344	0	205,61	205,61	99,732	0	0	0	0	0	0	0
18:44:54	0	2129,344	10,693	10,61	10,237	6,488	7,263	21,1	970,867	23,243	2129,344	0	205,61	205,61	99,732	0	0	0	0	0	0	0
18:44:54	-59,228	2128,752	10,644	10,512	10,236	6,481	7,247	21,1	970,867	23,243	2128,752	0	205,61	205,61	99,732	0	0	0	0	0	0	0
18:44:54	-55,761	2128,194	10,644	10,464	10,233	6,476	7,232	21,1	970,867	23,243	2128,194	0	205,61	205,61	99,732	0	0	0	0	0	0	0
18:44:54	31,225	2128,506	10,693	10,61	10,232	6,479	7,217	21,1	970,867	23,243	2128,195	0	205,61	205,61	99,732	0	0	0	0	0	0	0
18:44:54	-83,886	2127,668	10,693	10,61	10,227	6,47	7,203	21,1	970,867	23,243	2127,668	0	205,61	205,61	99,732	0	0	0	0	0	0	0
18:44:54	-70,727	2126,96	10,693	10,61	10,223	6,463	7,188	21,1	970,867	23,243	2126,96	0	205,61	205,61	99,732	0	0	0	0	0	0	0
18:44:54	90,283	2127,863	10,791	10,659	10,223	6,472	7,174	21,1	970,867	23,243	2126,961	0	205,61	205,61	99,732	0	0	0	0	0	0	0
18:44:54	-14,038	2127,723	10,791	10,61	10,222	6,471	7,16	21,1	970,867	23,243	2126,962	0	205,61	205,61	99,732	0	0	0	0	0	0	0
18:44:54	-135,449	2126,368	10,644	10,464	10,222	6,457	7,147	21,1	970,867	23,243	2126,368	0	205,61	205,61	99,732	0	0	0	0	0	0	0
18:44:54	-90,258	2125,466	10,547	10,464	10,222	6,448	7,133	21,1	970,867	23,243	2125,466	0	205,61	205,61	99,732	0	0	0	0	0	0	0
18:44:54	33,447	2125,8	10,644	10,512	10,219	6,451	7,12	21,1	970,867	23,243	2125,466	0	205,61	205,61	99,732	0	0	0	0	0	0	0
18:44:54	-14,086	2125,659	10,644	10,512	10,218	6,45	7,106	21,1	970,867	23,243	2125,466	0	205,61	205,61	99,732	0	0	0	0	0	0	0
18:44:54	-90,234	2124,757	10,547	10,464	10,218	6,44	7,093	21,1	970,867	23,243	2124,757	0	205,61	205,61	99,732	0	0	0	0	0	0	0
18:44:54	90,234	2125,659	10,644	10,512	10,218	6,45	7,081	21,1	970,867	23,243	2124,758	0	205,61	205,61	99,732	0	0	0	0	0	0	0
18:44:54	-160,961	2124,05	10,547	10,464	10,214	6,433	7,068	21,1	970,867	23,243	2124,05	0	205,61	205,61	99,732	0	0	0	0	0	0	0
18:44:54	18,31	2124,233	10,644	10,61	10,21	6,435	7,056	21,1	970,867	23,243	2124,05	0	205,61	205,61	99,732	0	0	0	0	0	0	0
18:44:54	31,03	2124,543	10,693	10,659	10,21	6,438	7,043	21,1	970,867	23,243	2124,05	0	205,61	205,61	99,732	0	0	0	0	0	0	0
18:44:54	-71,948	2123,824	10,693	10,61	10,205	6,431	7,031	21,1	970,867	23,243	2123,824	0	205,61	205,61	99,732	0	0	0	0	0	0	0
18:44:54	0	2123,824	10,693	10,61	10,205	6,431	7,02	21,1	970,867	23,243	2123,824	0	205,61	205,61	99,732	0	0	0	0	0	0	0
18:44:54	0	2123,824	10,693	10,61	10,205	6,431	7,008	21,1	970,867	23,243	2123,824	0	205,61	205,61	99,732	0	0	0	0	0	0	0
18:44:54	-45,117	2123,372	10,644	10,512	10,205	6,426	6,997	21,1	970,867	23,243	2123,372	0	205,61	205,61	99,732	0	0	0	0	0	0	0
18:44:54	-90,234	2122,47	10,547	10,464	10,205	6,417	6,985	21,1	970,867	23,243	2122,47	0	205,61	205,61	99,732	0	0	0	0	0	0	0
18:44:54	0	2122,47	10,547	10,464	10,205	6,417	6,974	21,1	970,867	23,243	2122,47	0	205,61	205,61	99,732	0	0	0	0	0	0	0
18:44:54	-90,209	2121,568	10,449	10,317	10,205	6,407	6,963	21,1	970,867	23,243	2121,568	0	205,61	205,61	99,732	0	0	0	0	0	0	0
18:44:54	-12,841	2121,44	10,449	10,317	10,205	6,406	6,952	21,1	970,867	23,243	2121,44	0	205,61	205,61	99,732	0	0	0	0	0	0	0
18:44:54	0	2121,44	10,449	10,464	10,205	6,406	6,941	21,1	970,867	23,243	2121,44	0	205,61	205,61	99,732	0	0	0	0	0	0	0
18:44:54	-90,185	2120,538	10,351	10,317	10,205	6,397	6,931	21,1	970,867	23,243	2120,538	0	205,61	205,61	99,732	0	0	0	0	0	0	0
18:44:54	17,187	2120,71	10,449	10,415	10,201	6,399	6,92	21,1	970,867	23,243	2120,538	0	205,61	205,61	99,732	0	0	0	0	0	0	0
18:44:54	31,225	2121,022	10,498	10,464	10,2	6,402	6,91	21,1	970,867	23,243	2120,538	0	205,61	205,61	99,732	0	0	0	0	0	0	0
18:44:54	0	2121,022	10,498	10,317	10,2	6,402	6,9	21,1	970,867	23,243	2120,539	0	205,61	205,61	99,732	0	0	0	0	0	0	0
18:44:54	-26,831	2120,754	10,547	10,512	10,196	6,399	6,89	21,1	970,867	23,243	2120,539	0	205,61	205,61	99,732	0	0	0	0	0	0	0
18:44:54	-14,062	2120,613	10,547	10,464	10,195	6,398	6,881	21,1	970,867	23,243	2120,539	0	205,61	205,61	99,732	0	0	0	0	0	0	0
18:44:54	-58,935	2120,024	10,547	10,415	10,192	6,391	6,871	21,1	970,867	23,243	2120,024	0	205,61	205,61	99,732	0	0	0	0	0	0	0
18:44:54	77,368	2120,797	10,644	10,512	10,191	6,399	6,862	21,1	970,867	23,243	2120,024	0	205,61	205,61	99,732	0	0	0	0	0	0	0
18:44:54	-90,209	2119,895	10,547	10,464	10,191	6,39	6,853	21,1	970,867	23,243	2119,895	0	205,61	205,61	99,732	0	0	0	0	0	0	0
18:44:54	-45,092	2119,444	10,498	10,415	10,191	6,386	6,843	21,1	970,867	23,243	2119,444	0	205,61	205,61	99,732	0	0	0	0	0	0	0
18:44:54	0	2119,444	10,498	10,317	10,191	6,386	6,834	21,1	970,867	23,243	2119,444	0	205,61	205,61	99,732	0	0	0	0	0	0	0
18:44:54	-45,092	2118,993	10,449	10,317	10,191	6,381	6,826	21,1	970,867	23,243	2118,993	0	205,61	205,61	99,732	0	0	0	0	0	0	0
18:44:54	0	2118,993	10,449	10,317	10,191	6,381	6,817	21,1	970,867	23,243	2118,993	0	205,61	205,61	99,732	0	0	0	0	0	0	0
18:44:54	0	2118,993	10,449	10,415	10,191	6,381	6,808	21,1	970,867	23,243	2118,993	0	205,61	205,61	99,732	0	0	0	0	0	0	0
18:44:54	-61,206	2118,381	10,449	10,464	10,187	6,375	6,8	21,1	970,867	23,243	2118,381	0	205,61	205,61	99,732	0	0	0	0	0	0	0
18:44:54	-13,012	2118,251	10,449	10,415	10,187	6,373	6,791	21,1	970,867	23,243	2118,251	0	205,61	205,61	99,732	0	0	0	0	0	0	0
18:44:54	-90,161	2117,349	10,351	10,317	10,187	6,364	6,783	21,1	970,867	23,243	2117,349	0	205,61	205,61	99,732	0	0	0	0	0	0	0
18:44:54	90,161	2118,251	10,449	10,317	10,187	6,373	6,775	21,1	970,867	23,243	2117,35	0	205,61	205,61	99,732	0	0	0	0	0	0	0
18:44:54	0	2118,251	10,449	10,464	10,187	6,373	6,767	21,1	970,867	23,243	2117,351	0	205,61	205,61	99,732	0	0	0	0	0	0	0
18:44:54	0	2118,251	10,449	10,415	10,187	6,373	6,759	21,1	970,867	23,243	2117,352	0	205,61	205,61	99,732	0	0	0	0	0	0	0
18:44:54	-103,002	2117,221	10,351	10,268	10,186	6,363	6,752	21,1	970,867	23,243	2117,221	0	205,61	205,61	99,732	0	0	0	0	0	0	0
18:44:54	28,979	2117,511	10,449	10,415	10,182	6,366	6,744	21,1	970,867	23,243	2117,221	0	205,61	205,61	99,732	0	0	0	0	0	0	0
18:44:54	33,276	2117,844	10,498	10,512	10,182	6,369	6,737	21,1	970,867	23,243	2117,222	0	205,61	205,61	99,732	0	0	0	0	0	0	0
18:44:54	0	2117,844	10,498	10,415	10,182	6,369	6,73	21,1	970,867	23,243	2117,222	0	205,61	205,61	99,732	0	0	0	0	0	0	0
18:44:54	-119,116	2116,652	10,449	10,464	10,177	6,357	6,722	21,1	970,867	23,243	2116,652	0	205,61	205,61	99,732	0	0	0	0	0	0	0
18:44:54	45,092	2117,103	10,498	10,415	10,177	6,361	6,715	21,1	970,867	23,243	2116,653	0	205,61	205,61	99,732	0	0	0	0	0	0	0
18:44:54	-45,092	2116,652	10,449	10,415	10,177	6,357	6,708	21,1	970,867	23,243	2116,652	0	205,61	205,61	99,732	0	0	0	0	0	0	0
18:44:54	0	2116,652	10,449	10,415	10,177	6,357	6,701	21,1	970,867	23,243	2116,653	0	205,61	205,61	99,732	0	0	0	0	0	0	0
18:44:54	0	2116,652	10,449	10,268	10,177	6,357	6,694	21,1	970,867	23,243	2116,652	0	205,61	205,61	99,732	0	0	0	0	0	0	0
18:44:54	0	2116,652	10,449	10,268	10,177	6,357	6,688	21,1	970,867	23,243	2116,653	0	205,61	205,61	99,732	0	0	0	0	0	0	0
18:44:54	-90,136	2115,751	10,351	10,219	10,177	6,347	6,681	21,1	970,867	23,243	2115,751	0	205,61	205,61	99,732	0	0	0	0	0	0	0
18:44:55	135,229	2117,103	10,498	10,415	10,177	6,361	6,675	21,1	970,867	23,243	2115,752	0	205,61	205,61	99,732	0	0	0	0	0	0	0
18:44:55	-45,092	2116,652	10,449	10,268	10,177	6,357	6,669	21,1	970,867	23,243	2115,753	0	205,61	205,61	99,732	0	0	0	0	0	0	0
18:44:55	-102,978	2115,623	10,351	10,219	10,177	6,346	6,662	21,1	970,867	23,243	2115,623	0	205,61	205,61	99,732	0	0	0	0	0	0	0
18:44:55	0	2115,623	10,351	10,219	10,177	6,346	6,656	21,1	970,867	23,243	2115,623	0	205,61	205,61	99,732	0	0	0	0	0	0	0
18:44:55	16,113	2115,784	10,449	10,219	10,173	6,348	6,65	21,1	970,867	23,243	2115,623	0	205,61	205,61	99,732	0	0	0	0	0	0	0
18:44:55	-90,136	2114,882	10,351	10,122	10,173	6,338	6,644	21,1	970,867	23,243	2114,882	0	205,61	205,61	99,732	0	0	0	0	0	0	0
18:44:55	90,136	2115,784	10,449	10,219	10,173	6,348	6,638	21,1	970,867	23,243	2114,883	0	205,61	205,61	99,732	0	0	0	0	0	0	0
18:44:55	-135,205	2114,432	10,302	10,219	10,173	6,334	6,632	21,1	970,867	23,243	2114,432	0	205,61	205,61	99,732	0	0	0	0	0	0	0
18:44:55	45,068	2114,882	10,351	10,122	10,173	6,338	6,626	21,1	970,867	23,243	2114,432	0	205,61	205,61	99,732	0	0	0	0	0	0	0
18:44:55	-76,342	2114,119	10,351	10,317	10,168	6,331	6,621	21,1	970,867	23,243	2114,119	0	205,61	205,61	99,732	0	0	0	0	0	0	0
18:44:55	-11,791	2114,001	10,351	10,219	10,168	6,329	6,615	21,1	970,867	23,243	2114,001	0	205,61	205,61	99,732	0	0	0	0	0	0	0
18:44:55	0	2114,001	10,351	10,317	10,168	6,329	6,609	21,1	970,867	23,243	2114,001	0	205,61	205,61	99,732	0	0	0	0	0	0	0
18:44:55	25,781	2114,259	10,449	10,317	10,164	6,332	6,604	21,1	970,867	23,243	2114,001	0	205,61	205,61	99,732	0	0	0	0	0	0	0
18:44:55	-10,717	2114,152	10,449	10,219	10,163	6,331	6,599	21,1	970,867	23,243	2114,002	0	205,61	205,61	99,732	0	0	0	0	0	0	0
18:44:55	-101,953	2113,132	10,351	10,219	10,163	6,32	6,593	21,1	970,867	23,243	2113,132	0	205,61	205,61	99,732	0	0	0	0	0	0	0
18:44:55	-64,355	2112,489	10,351	10,268	10,159	6,314	6,588	21,1	970,867	23,243	2112,489	0	205,61	205,61	99,732	0	0	0	0	0	0	0
18:44:55	-11,938	2112,369	10,351	10,122	10,158	6,313	6,582	21,1	970,867	23,243	2112,369	0	205,61	205,61	99,732	0	0	0	0	0	0	0
18:44:55	0	2112,369	10,351	10,219	10,158	6,313	6,577	21,1	970,867	23,243	2112,369	0	205,61	205,61	99,732	0	0	0	0	0	0	0
18:44:55	-45,043	2111,919	10,302	10,073	10,158	6,308	6,572	21,1	970,867	23,243	2111,919	0	205,61	205,61	99,732	0	0	0	0	0	0	0
18:44:55	-11,791	2111,801	10,302	10,122	10,158	6,307	6,566	21,1	970,867	23,243	2111,801	0	205,61	205,61	99,732	0	0	0	0	0	0	0
18:44:55	-65,429	2111,147	10,302	10,122	10,154	6,3	6,561	21,1	970,867	23,243	2111,147	0	205,61	205,61	99,732	0	0	0	0	0	0	0
18:44:55	34,35	2111,49	10,351	10,317	10,153	6,304	6,556	21,1	970,867	23,243	2111,147	0	205,61	205,61	99,732	0	0	0	0	0	0	0
18:44:55	-76,171	2110,728	10,351	10,268	10,149	6,296	6,551	21,1	970,867	23,243	2110,728	0	205,61	205,61	99,732	0	0	0	0	0	0	0
18:44:55	78,149	2111,51	10,449	10,415	10,148	6,304	6,546	21,1	970,867	23,243	2110,729	0	205,61	205,61	99,732	0	0	0	0	0	0	0
18:44:55	-77,197	2110,738	10,449	10,317	10,144	6,296	6,541	21,1	970,867	23,243	2110,729	0	205,61	205,61	99,732	0	0	0	0	0	0	0
18:44:55	-31,127	2110,427	10,498	10,415	10,14	6,293	6,536	21,1	970,867	23,243	2110,427	0	205,61	205,61	99,732	0	0	0	0	0	0	0
18:44:55	-34,423	2110,082	10,547	10,464	10,135	6,289	6,532	21,1	970,867	23,243	2110,082	0	205,61	205,61	99,732	0	0	0	0	0	0	0
18:44:55	0	2110,082	10,547	10,512	10,135	6,289	6,527	21,1	970,867	23,243	2110,082	0	205,61	205,61	99,732	0	0	0	0	0	0	0
18:44:55	-45,043	2109,632	10,498	10,317	10,135	6,284	6,522	21,1	970,867	23,243	2109,632	0	205,61	205,61	99,732	0	0	0	0	0	0	0
18:44:55	-180,151	2107,83	10,302	10,122	10,135	6,266	6,517	21,1	970,867	23,243	2107,83	0	205,61	205,61	99,732	0	0	0	0	0	0	0
18:44:55	-135,083	2106,48	10,156	10,073	10,135	6,252	6,512	21,1	970,867	23,243	2106,48	0	205,61	205,61	99,732	0	0	0	0	0	0	0
18:44:55	-33,422	2106,145	10,205	9,975	10,131	6,248	6,507	21,1	970,867	23,243	2106,145	0	205,61	205,61	99,732	0	0	0	0	0	0	0
18:44:55	-10,717	2106,038	10,205	9,975	10,13	6,247	6,502	21,1	970,867	23,243	2106,038	0	205,307	205,307	99,731	0	0	0	0	0	0	0
18:44:55	-123,242	2104,806	10,156	9,975	10,125	6,235	6,496	21,1	970,867	23,243	2104,806	0	205,307	205,307	99,731	0	0	0	0	0	0	0
18:44:55	-78,417	2104,022	10,156	9,926	10,121	6,227	6,491	21,1	970,867	23,243	2104,022	0	205,307	205,307	99,731	0	0	0	0	0	0	0
18:44:55	-144,702	2102,575	10,009	9,731	10,12	6,212	6,486	21,1	970,867	23,243	2102,575	0	205,307	205,307	99,731	0	0	0	0	0	0	0
18:44:55	121,997	2103,795	10,302	10,122	10,112	6,224	6,48	21,1	970,867	23,243	2102,576	0	205,307	205,307	99,731	0	0	0	0	0	0	0
18:44:55	44,824	2104,243	10,449	10,219	10,107	6,229	6,476	21,1	970,867	23,243	2102,577	0	205,307	205,307	99,731	0	0	0	0	0	0	0
18:44:55	-215,405	2102,089	10,302	10,073	10,102	6,207	6,47	21,1	970,867	23,243	2102,089	0	205,307	205,307	99,731	0	0	0	0	0	0	0
18:44:55	-80,517	2101,284	10,302	10,122	10,098	6,198	6,465	21,1	970,867	23,243	2101,284	0	205,307	205,307	99,731	0	0	0	0	0	0	0
18:44:55	-134,985	2099,934	10,156	9,878	10,098	6,184	6,459	21,1	970,867	23,243	2099,934	0	205,307	205,307	99,731	0	0	0	0	0	0	0
18:44:55	36,376	2100,297	10,205	10,073	10,097	6,188	6,454	21,1	970,867	23,243	2099,934	0	205,307	205,307	99,731	0	0	0	0	0	0	0
18:44:55	-134,96	2098,948	10,058	9,926	10,097	6,174	6,449	21,1	970,867	23,243	2098,948	0	205,307	205,307	99,731	0	0	0	0	0	0	0
18:44:55	-117,944	2097,768	10,009	9,878	10,093	6,162	6,443	21,1	970,867	23,243	2097,768	0	205,307	205,307	99,731	0	0	0	0	0	0	0
18:44:55	-53,588	2097,233	9,961	9,731	10,093	6,157	6,437	21,1	970,867	23,243	2097,233	0	205,307	205,307	99,731	0	0	0	0	0	0	0
18:44:55	-216,43	2095,068	9,814	9,389	10,088	6,134	6,431	21,1	970,867	23,243	2095,068	0	205,307	205,307	99,731	0	0	0	0	0	0	0
18:44:55	278,173	2097,85	10,205	10,073	10,083	6,163	6,426	21,1	970,867	23,243	2095,071	0	205,307	205,307	99,731	0	0	0	0	0	0	0
18:44:55	8,374	2097,934	10,302	10,122	10,079	6,164	6,421	21,1	970,867	23,243	2095,074	0	205,307	205,307	99,731	0	0	0	0	0	0	0
18:44:55	-218,627	2095,747	10,156	9,926	10,074	6,141	6,416	21,1	970,867	23,243	2095,075	0	205,307	205,307	99,731	0	0	0	0	0	0	0
18:44:55	-82,617	2094,921	10,156	9,926	10,069	6,133	6,41	21,1	970,867	23,243	2094,921	0	205,307	205,307	99,731	0	0	0	0	0	0	0
18:44:55	-29,077	2094,63	10,205	10,122	10,065	6,13	6,405	21,1	970,867	23,243	2094,63	0	205,307	205,307	99,731	0	0	0	0	0	0	0
18:44:55	-179,833	2092,832	10,009	9,878	10,065	6,111	6,399	21,1	970,867	23,243	2092,832	0	205,307	205,307	99,731	0	0	0	0	0	0	0
18:44:55	-8,593	2092,746	10,009	9,878	10,065	6,11	6,393	21,1	970,867	23,243	2092,746	0	205,307	205,307	99,731	0	0	0	0	0	0	0
18:44:55	0	2092,746	10,009	9,975	10,065	6,11	6,388	21,1	970,867	23,243	2092,746	0	205,307	205,307	99,731	0	0	0	0	0	0	0
18:44:55	-134,838	2091,398	9,863	9,731	10,065	6,096	6,382	21,1	970,867	23,243	2091,398	0	205,307	205,307	99,731	0	0	0	0	0	0	0
18:44:55	-82,421	2090,574	9,863	9,731	10,06	6,088	6,376	21,1	970,867	23,243	2090,574	0	205,307	205,307	99,731	0	0	0	0	0	0	0
18:44:55	-44,946	2090,124	9,814	9,633	10,06	6,083	6,37	21,1	970,867	23,243	2090,124	0	205,307	205,307	99,731	0	0	0	0	0	0	0
18:44:55	97,094	2091,095	10,009	9,975	10,055	6,093	6,365	21,1	970,867	23,243	2090,125	0	205,307	205,307	99,731	0	0	0	0	0	0	0
18:44:55	-84,887	2090,246	10,009	9,878	10,05	6,085	6,359	21,1	970,867	23,243	2090,125	0	205,307	205,307	99,731	0	0	0	0	0	0	0
18:44:55	0	2090,246	10,009	9,878	10,05	6,085	6,354	21,1	970,867	23,243	2090,126	0	205,307	205,307	99,731	0	0	0	0	0	0	0
18:44:55	-83,691	2089,409	10,009	9,731	10,046	6,076	6,349	21,1	970,867	23,243	2089,409	0	205,307	205,307	99,731	0	0	0	0	0	0	0
18:44:55	0	2089,409	10,009	9,78	10,046	6,076	6,343	21,1	970,867	23,243	2089,409	0	205,307	205,307	99,731	0	0	0	0	0	0	0
18:44:55	44,946	2089,859	10,058	9,926	10,046	6,081	6,338	21,1	970,867	23,243	2089,41	0	205,307	205,307	99,731	0	0	0	0	0	0	0
18:44:55	-179,736	2088,061	9,863	9,731	10,046	6,062	6,333	21,1	970,867	23,243	2088,061	0	205,307	205,307	99,731	0	0	0	0	0	0	0
18:44:55	-77,148	2087,29	9,863	9,585	10,041	6,054	6,327	21,1	970,867	23,243	2087,29	0	205,307	205,307	99,731	0	0	0	0	0	0	0
18:44:55	127,197	2088,562	10,009	9,878	10,041	6,067	6,322	21,1	970,867	23,243	2087,291	0	205,307	205,307	99,731	0	0	0	0	0	0	0
18:44:55	-77,148	2087,79	10,009	9,731	10,036	6,059	6,317	21,1	970,867	23,243	2087,292	0	205,307	205,307	99,731	0	0	0	0	0	0	0
18:44:55	-44,921	2087,341	9,961	9,78	10,036	6,055	6,312	21,1	970,867	23,243	2087,292	0	205,307	205,307	99,731	0	0	0	0	0	0	0
18:44:55	38,427	2087,725	10,009	9,926	10,036	6,059	6,307	21,1	970,867	23,243	2087,292	0	205,307	205,307	99,731	0	0	0	0	0	0	0
18:44:55	-77,197	2086,953	10,009	9,78	10,032	6,051	6,302	21,1	970,867	23,243	2086,953	0	205,307	205,307	99,731	0	0	0	0	0	0	0
18:44:55	-134,741	2085,606	9,863	9,633	10,032	6,037	6,297	21,1	970,867	23,243	2085,606	0	205,307	205,307	99,731	0	0	0	0	0	0	0
18:44:55	134,741	2086,953	10,009	9,878	10,032	6,051	6,292	21,1	970,867	23,243	2085,607	0	205,307	205,307	99,731	0	0	0	0	0	0	0
18:44:55	0	2086,953	10,009	9,926	10,032	6,051	6,287	21,1	970,867	23,243	2085,609	0	205,307	205,307	99,731	0	0	0	0	0	0	0
18:44:55	-179,638	2085,157	9,814	9,585	10,032	6,032	6,282	21,1	970,867	23,243	2085,157	0	205,307	205,307	99,731	0	0	0	0	0	0	0
18:44:55	44,897	2085,606	9,863	9,731	10,032	6,037	6,277	21,1	970,867	23,243	2085,158	0	205,307	205,307	99,731	0	0	0	0	0	0	0
18:44:55	83,325	2086,439	9,961	9,78	10,031	6,045	6,273	21,1	970,867	23,243	2085,159	0	205,307	205,307	99,731	0	0	0	0	0	0	0
18:44:55	-83,325	2085,606	9,863	9,731	10,032	6,037	6,268	21,1	970,867	23,243	2085,159	0	205,307	205,307	99,731	0	0	0	0	0	0	0
18:44:55	-6,494	2085,541	9,863	9,731	10,031	6,036	6,264	21,1	970,867	23,243	2085,159	0	205,307	205,307	99,731	0	0	0	0	0	0	0
18:44:55	134,765	2086,889	10,009	9,975	10,031	6,05	6,259	21,1	970,867	23,243	2085,161	0	205,307	205,307	99,731	0	0	0	0	0	0	0
18:44:55	-38,427	2086,504	9,961	9,731	10,032	6,046	6,255	21,1	970,867	23,243	2085,163	0	205,307	205,307	99,731	0	0	0	0	0	0	0
18:44:55	-141,259	2085,092	9,814	9,585	10,031	6,031	6,251	21,1	970,867	23,243	2085,092	0	205,307	205,307	99,731	0	0	0	0	0	0	0
18:44:55	141,259	2086,504	9,961	9,926	10,032	6,046	6,247	21,1	970,867	23,243	2085,093	0	205,307	205,307	99,731	0	0	0	0	0	0	0
18:44:55	44,897	2086,953	10,009	9,878	10,032	6,051	6,243	21,1	970,867	23,243	2085,095	0	205,307	205,307	99,731	0	0	0	0	0	0	0
18:44:55	-6,469	2086,889	10,009	9,926	10,031	6,05	6,239	21,1	970,867	23,243	2085,097	0	205,307	205,307	99,731	0	0	0	0	0	0	0
18:44:55	-44,946	2086,439	9,961	9,78	10,031	6,045	6,235	21,1	970,867	23,243	2085,098	0	205,307	205,307	99,731	0	0	0	0	0	0	0
18:44:55	44,946	2086,889	10,009	9,78	10,031	6,05	6,232	21,1	970,867	23,243	2085,1	0	205,307	205,307	99,731	0	0	0	0	0	0	0
18:44:55	0	2086,889	10,009	9,926	10,031	6,05	6,228	21,1	970,867	23,243	2085,102	0	205,307	205,307	99,731	0	0	0	0	0	0	0
18:44:55	-38,427	2086,504	9,961	9,633	10,032	6,046	6,225	21,1	970,867	23,243	2085,103	0	205,307	205,307	99,731	0	0	0	0	0	0	0
18:44:55	83,349	2087,338	10,058	9,926	10,031	6,055	6,221	21,1	970,867	23,243	2085,106	0	205,307	205,307	99,731	0	0	0	0	0	0	0
18:44:55	-44,921	2086,889	10,009	9,78	10,031	6,05	6,218	21,1	970,867	23,243	2085,107	0	205,307	205,307	99,731	0	0	0	0	0	0	0
18:44:55	0	2086,889	10,009	9,878	10,031	6,05	6,215	21,1	970,867	23,243	2085,109	0	205,307	205,307	99,731	0	0	0	0	0	0	0
18:44:55	6,469	2086,953	10,009	9,878	10,032	6,051	6,211	21,1	970,867	23,243	2085,111	0	205,307	205,307	99,731	0	0	0	0	0	0	0
18:44:55	44,921	2087,403	10,058	9,878	10,032	6,055	6,208	21,1	970,867	23,243	2085,113	0	205,307	205,307	99,731	0	0	0	0	0	0	0
18:44:55	-51,391	2086,889	10,009	9,926	10,031	6,05	6,205	21,1	970,867	23,243	2085,115	0	205,307	205,307	99,731	0	0	0	0	0	0	0
18:44:55	0	2086,889	10,009	9,878	10,031	6,05	6,202	21,1	970,867	23,243	2085,117	0	205,307	205,307	99,731	0	0	0	0	0	0	0
18:44:55	-38,427	2086,504	9,961	9,78	10,032	6,046	6,199	21,1	970,867	23,243	2085,118	0	205,307	205,307	99,731	0	0	0	0	0	0	0
18:44:55	89,819	2087,403	10,058	9,926	10,032	6,055	6,196	21,1	970,867	23,243	2085,12	0	205,307	205,307	99,731	0	0	0	0	0	0	0
18:44:55	-96,337	2086,439	9,961	9,633	10,031	6,045	6,193	21,1	970,867	23,243	2085,122	0	205,307	205,307	99,731	0	0	0	0	0	0	0
18:44:55	231,127	2088,751	10,205	9,926	10,032	6,069	6,191	21,1	970,867	23,243	2085,125	0	205,307	205,307	99,731	0	0	0	0	0	0	0
18:44:55	-134,79	2087,403	10,058	10,073	10,032	6,055	6,188	21,1	970,867	23,243	2085,127	0	205,307	205,307	99,731	0	0	0	0	0	0	0
18:44:56	-89,819	2086,504	9,961	9,731	10,032	6,046	6,185	21,1	970,867	23,243	2085,129	0	205,307	205,307	99,731	0	0	0	0	0	0	0
18:44:56	179,687	2088,301	10,156	10,073	10,032	6,064	6,183	21,1	970,867	23,243	2085,132	0	205,307	205,307	99,731	0	0	0	0	0	0	0
18:44:56	-134,79	2086,953	10,009	9,926	10,032	6,051	6,18	21,1	970,867	23,243	2085,134	0	205,307	205,307	99,731	0	0	0	0	0	0	0
18:44:56	38,452	2087,338	10,058	9,878	10,031	6,055	6,178	21,1	970,867	23,243	2085,136	0	205,307	205,307	99,731	0	0	0	0	0	0	0
18:44:56	-38,452	2086,953	10,009	9,878	10,032	6,051	6,175	21,1	970,867	23,243	2085,138	0	205,307	205,307	99,731	0	0	0	0	0	0	0
18:44:56	-44,897	2086,504	9,961	9,878	10,032	6,046	6,173	21,1	970,867	23,243	2085,139	0	205,307	205,307	99,731	0	0	0	0	0	0	0
18:44:56	0	2086,504	9,961	9,731	10,032	6,046	6,17	21,1	970,867	23,243	2085,141	0	205,307	205,307	99,731	0	0	0	0	0	0	0
18:44:56	89,819	2087,403	10,058	9,926	10,032	6,055	6,168	21,1	970,867	23,243	2085,143	0	205,307	205,307	99,731	0	0	0	0	0	0	0
18:44:56	83,374	2088,236	10,156	10,122	10,031	6,064	6,166	21,1	970,867	23,243	2085,146	0	205,307	205,307	99,731	0	0	0	0	0	0	0
18:44:56	-173,193	2086,504	9,961	9,731	10,032	6,046	6,164	21,1	970,867	23,243	2085,148	0	205,307	205,307	99,731	0	0	0	0	0	0	0
18:44:56	0	2086,504	9,961	9,878	10,032	6,046	6,161	21,1	970,867	23,243	2085,149	0	205,307	205,307	99,731	0	0	0	0	0	0	0
18:44:56	138,647	2087,891	10,205	10,073	10,027	6,06	6,159	21,1	970,867	23,243	2085,151	0	205,307	205,307	99,731	0	0	0	0	0	0	0
18:44:56	-44,946	2087,441	10,156	9,975	10,027	6,056	6,157	21,1	970,867	23,243	2085,154	0	205,307	205,307	99,731	0	0	0	0	0	0	0
18:44:56	44,946	2087,891	10,205	10,122	10,027	6,06	6,156	21,1	970,867	23,243	2085,157	0	205,307	205,307	99,731	0	0	0	0	0	0	0
18:44:56	-134,79	2086,543	10,058	9,878	10,027	6,046	6,153	21,1	970,867	23,243	2085,158	0	205,307	205,307	99,731	0	0	0	0	0	0	0
18:44:56	0	2086,543	10,058	9,926	10,027	6,046	6,151	21,1	970,867	23,243	2085,159	0	205,307	205,307	99,731	0	0	0	0	0	0	0
18:44:56	-44,897	2086,094	10,009	9,78	10,027	6,042	6,149	21,1	970,867	23,243	2085,16	0	205,307	205,307	99,731	0	0	0	0	0	0	0
18:44:56	-134,741	2084,747	9,863	9,585	10,027	6,028	6,147	21,1	970,867	23,243	2084,747	0	205,307	205,307	99,731	0	0	0	0	0	0	0
18:44:56	134,741	2086,094	10,009	9,975	10,027	6,042	6,145	21,1	970,867	23,243	2084,748	0	205,307	205,307	99,731	0	0	0	0	0	0	0
18:44:56	-134,741	2084,747	9,863	9,878	10,027	6,028	6,142	21,1	970,867	23,243	2084,747	0	205,307	205,307	99,731	0	0	0	0	0	0	0
18:44:56	89,819	2085,645	9,961	9,926	10,027	6,037	6,14	21,1	970,867	23,243	2084,748	0	205,307	205,307	99,731	0	0	0	0	0	0	0
18:44:56	-89,819	2084,747	9,863	9,731	10,027	6,028	6,138	21,1	970,867	23,243	2084,747	0	205,307	205,307	99,731	0	0	0	0	0	0	0
18:44:56	89,819	2085,645	9,961	9,926	10,027	6,037	6,136	21,1	968,977	23,243	2084,748	0	205,307	205,307	99,731	0	0	0	0	0	0	0
18:44:56	4,125	2085,686	9,961	9,926	10,027	6,038	6,134	21,1	968,977	23,243	2084,748	0	205,307	205,307	99,731	0	0	0	0	0	0	0
18:44:56	-89,868	2084,787	9,863	9,731	10,027	6,028	6,132	21,1	968,977	23,243	2084,748	0	205,307	205,307	99,731	0	0	0	0	0	0	0
18:44:56	0	2084,787	9,863	9,78	10,027	6,028	6,13	21,1	968,977	23,243	2084,748	0	205,307	205,307	99,731	0	0	0	0	0	0	0
18:44:56	134,814	2086,136	10,009	9,926	10,027	6,042	6,128	21,1	968,977	23,243	2084,75	0	205,307	205,307	99,731	0	0	0	0	0	0	0
18:44:56	-44,946	2085,686	9,961	9,78	10,027	6,038	6,127	21,1	968,977	23,243	2084,751	0	205,307	205,307	99,731	0	0	0	0	0	0	0
18:44:56	44,946	2086,136	10,009	9,926	10,027	6,042	6,125	21,1	968,977	23,243	2084,752	0	205,307	205,307	99,731	0	0	0	0	0	0	0
18:44:56	-44,946	2085,686	9,961	9,878	10,027	6,038	6,123	21,1	968,977	23,243	2084,753	0	205,307	205,307	99,731	0	0	0	0	0	0	0
18:44:56	44,946	2086,136	10,009	9,975	10,027	6,042	6,122	21,1	968,977	23,243	2084,754	0	205,307	205,307	99,731	0	0	0	0	0	0	0
18:44:56	34,521	2086,481	9,961	9,878	10,031	6,046	6,12	21,1	968,977	23,243	2084,756	0	205,307	205,307	99,731	0	0	0	0	0	0	0
18:44:56	0	2086,481	9,961	9,878	10,031	6,046	6,119	21,1	968,977	23,243	2084,758	0	204,907	204,907	99,729	0	0	0	0	0	0	0
18:44:56	-34,521	2086,136	10,009	9,975	10,027	6,042	6,117	21,1	968,977	23,243	2084,759	0	204,907	204,907	99,729	0	0	0	0	0	0	0
18:44:56	0	2086,136	10,009	9,878	10,027	6,042	6,116	21,1	968,977	23,243	2084,76	0	204,907	204,907	99,729	0	0	0	0	0	0	0
18:44:56	44,921	2086,585	10,058	10,122	10,027	6,047	6,114	21,1	968,977	23,243	2084,762	0	204,907	204,907	99,729	0	0	0	0	0	0	0
18:44:56	-3,906	2086,546	9,961	9,926	10,032	6,046	6,113	21,1	968,977	23,243	2084,764	0	204,907	204,907	99,729	0	0	0	0	0	0	0
18:44:56	44,921	2086,995	10,009	9,926	10,032	6,051	6,112	21,1	968,977	23,243	2084,766	0	204,907	204,907	99,729	0	0	0	0	0	0	0
18:44:56	44,946	2087,444	10,058	9,975	10,032	6,056	6,111	21,1	968,977	23,243	2084,769	0	204,907	204,907	99,729	0	0	0	0	0	0	0
18:44:56	0	2087,444	10,058	9,975	10,032	6,056	6,11	21,1	968,977	23,243	2084,772	0	204,907	204,907	99,729	0	0	0	0	0	0	0
18:44:56	-44,946	2086,995	10,009	9,975	10,032	6,051	6,108	21,1	968,977	23,243	2084,774	0	204,907	204,907	99,729	0	0	0	0	0	0	0
18:44:56	0	2086,995	10,009	9,975	10,032	6,051	6,107	21,1	968,977	23,243	2084,776	0	204,907	204,907	99,729	0	0	0	0	0	0	0
18:44:56	44,946	2087,444	10,058	10,073	10,032	6,056	6,106	21,1	968,977	23,243	2084,779	0	204,907	204,907	99,729	0	0	0	0	0	0	0
18:44:56	89,916	2088,344	10,156	10,073	10,032	6,065	6,106	21,1	968,977	23,243	2084,782	0	204,907	204,907	99,729	0	0	0	0	0	0	0
18:44:56	-134,863	2086,995	10,009	9,926	10,032	6,051	6,104	21,1	968,977	23,243	2084,784	0	204,907	204,907	99,729	0	0	0	0	0	0	0
18:44:56	-134,79	2085,647	9,863	9,78	10,032	6,037	6,103	21,1	968,977	23,243	2084,785	0	204,907	204,907	99,729	0	0	0	0	0	0	0
18:44:56	404,492	2089,692	10,302	10,219	10,032	6,079	6,103	21,1	968,977	23,243	2084,79	0	204,907	204,907	99,729	0	0	0	0	0	0	0
18:44:56	-269,702	2086,995	10,009	9,926	10,032	6,051	6,102	21,1	968,977	23,243	2084,792	0	204,907	204,907	99,729	0	0	0	0	0	0	0
18:44:56	0	2086,995	10,009	9,926	10,032	6,051	6,101	21,1	968,977	23,243	2084,794	0	204,907	204,907	99,729	0	0	0	0	0	0	0
18:44:56	-44,921	2086,546	9,961	9,878	10,032	6,046	6,1	21,1	968,977	23,243	2084,796	0	204,907	204,907	99,729	0	0	0	0	0	0	0
18:44:56	89,868	2087,444	10,058	9,975	10,032	6,056	6,099	21,1	968,977	23,243	2084,799	0	204,907	204,907	99,729	0	0	0	0	0	0	0
18:44:56	89,916	2088,344	10,156	10,073	10,032	6,065	6,098	21,1	968,977	23,243	2084,803	0	204,907	204,907	99,729	0	0	0	0	0	0	0
18:44:56	-89,916	2087,444	10,058	9,926	10,032	6,056	6,097	21,1	968,977	23,243	2084,805	0	204,907	204,907	99,729	0	0	0	0	0	0	0
18:44:56	0	2087,444	10,058	9,926	10,032	6,056	6,096	21,1	968,977	23,243	2084,808	0	204,907	204,907	99,729	0	0	0	0	0	0	0
18:44:56	0	2087,444	10,058	9,975	10,032	6,056	6,096	21,1	968,977	23,243	2084,811	0	204,907	204,907	99,729	0	0	0	0	0	0	0
18:44:56	0	2087,444	10,058	9,926	10,032	6,056	6,095	21,1	968,977	23,243	2084,813	0	204,907	204,907	99,729	0	0	0	0	0	0	0
18:44:56	-44,946	2086,995	10,009	9,78	10,032	6,051	6,094	21,1	968,977	23,243	2084,815	0	204,907	204,907	99,729	0	0	0	0	0	0	0
18:44:56	134,863	2088,344	10,156	10,073	10,032	6,065	6,093	21,1	968,977	23,243	2084,819	0	204,907	204,907	99,729	0	0	0	0	0	0	0
18:44:56	-134,863	2086,995	10,009	9,878	10,032	6,051	6,093	21,1	968,977	23,243	2084,821	0	204,907	204,907	99,729	0	0	0	0	0	0	0
18:44:56	-6,469	2086,93	10,009	9,878	10,031	6,05	6,092	21,1	968,977	23,243	2084,824	0	204,907	204,907	99,729	0	0	0	0	0	0	0
18:44:56	51,416	2087,444	10,058	9,975	10,032	6,056	6,091	21,1	968,977	23,243	2084,826	0	204,907	204,907	99,729	0	0	0	0	0	0	0
18:44:56	134,838	2088,793	10,205	10,122	10,032	6,07	6,091	21,1	968,977	23,243	2084,83	0	204,907	204,907	99,729	0	0	0	0	0	0	0
18:44:56	-134,838	2087,444	10,058	9,926	10,032	6,056	6,09	21,1	968,977	23,243	2084,833	0	204,907	204,907	99,729	0	0	0	0	0	0	0
18:44:56	0	2087,444	10,058	9,878	10,032	6,056	6,089	21,1	968,977	23,243	2084,836	0	204,907	204,907	99,729	0	0	0	0	0	0	0
18:44:56	89,916	2088,344	10,156	9,975	10,032	6,065	6,089	21,1	968,977	23,243	2084,839	0	204,907	204,907	99,729	0	0	0	0	0	0	0
18:44:56	-89,916	2087,444	10,058	9,926	10,032	6,056	6,088	21,1	968,977	23,243	2084,842	0	204,907	204,907	99,729	0	0	0	0	0	0	0
18:44:56	89,916	2088,344	10,156	9,975	10,032	6,065	6,088	21,1	968,977	23,243	2084,846	0	204,907	204,907	99,729	0	0	0	0	0	0	0
18:44:56	-89,916	2087,444	10,058	9,926	10,032	6,056	6,087	21,1	968,977	23,243	2084,848	0	204,907	204,907	99,729	0	0	0	0	0	0	0
18:44:56	0	2087,444	10,058	9,926	10,032	6,056	6,086	21,1	968,977	23,243	2084,851	0	204,907	204,907	99,729	0	0	0	0	0	0	0
18:44:56	134,838	2088,793	10,205	10,219	10,032	6,07	6,086	21,1	968,977	23,243	2084,855	0	204,907	204,907	99,729	0	0	0	0	0	0	0
18:44:56	-134,838	2087,444	10,058	9,78	10,032	6,056	6,086	21,1	968,977	23,243	2084,857	0	204,907	204,907	99,729	0	0	0	0	0	0	0
18:44:56	89,916	2088,344	10,156	9,926	10,032	6,065	6,085	21,1	968,977	23,243	2084,861	0	204,907	204,907	99,729	0	0	0	0	0	0	0
18:44:56	0	2088,344	10,156	10,073	10,032	6,065	6,085	21,1	968,977	23,243	2084,865	0	204,907	204,907	99,729	0	0	0	0	0	0	0
18:44:56	-89,916	2087,444	10,058	9,926	10,032	6,056	6,084	21,1	968,977	23,243	2084,867	0	204,907	204,907	99,729	0	0	0	0	0	0	0
18:44:56	0	2087,444	10,058	9,926	10,032	6,056	6,084	21,1	968,977	23,243	2084,87	0	204,907	204,907	99,729	0	0	0	0	0	0	0
18:44:56	89,916	2088,344	10,156	9,975	10,032	6,065	6,083	21,1	968,977	23,243	2084,873	0	204,907	204,907	99,729	0	0	0	0	0	0	0
18:44:56	-89,916	2087,444	10,058	9,975	10,032	6,056	6,083	21,1	968,977	23,243	2084,876	0	204,907	204,907	99,729	0	0	0	0	0	0	0
18:44:56	-44,946	2086,995	10,009	9,878	10,032	6,051	6,082	21,1	968,977	23,243	2084,878	0	204,907	204,907	99,729	0	0	0	0	0	0	0
18:44:56	0	2086,995	10,009	9,78	10,032	6,051	6,081	21,1	968,977	23,243	2084,88	0	204,907	204,907	99,729	0	0	0	0	0	0	0
18:44:56	134,863	2088,344	10,156	10,073	10,032	6,065	6,081	21,1	968,977	23,243	2084,884	0	204,907	204,907	99,729	0	0	0	0	0	0	0
18:44:56	-89,916	2087,444	10,058	9,926	10,032	6,056	6,081	21,1	968,977	23,243	2084,887	0	204,907	204,907	99,729	0	0	0	0	0	0	0
18:44:56	-44,946	2086,995	10,009	9,878	10,032	6,051	6,08	21,1	968,977	23,243	2084,889	0	204,907	204,907	99,729	0	0	0	0	0	0	0
18:44:56	134,863	2088,344	10,156	9,975	10,032	6,065	6,08	21,1	968,977	23,243	2084,892	0	204,907	204,907	99,729	0	0	0	0	0	0	0
18:44:56	-96,386	2087,38	10,058	9,926	10,031	6,055	6,079	21,1	968,977	23,243	2084,895	0	204,907	204,907	99,729	0	0	0	0	0	0	0
18:44:56	366,162	2091,041	10,449	10,464	10,032	6,093	6,08	21,1	968,977	23,243	2084,901	0	204,907	204,907	99,729	0	0	0	0	0	0	0
18:44:56	89,941	2091,941	10,547	10,512	10,032	6,102	6,08	21,1	968,977	23,243	2084,908	0	204,907	204,907	99,729	0	0	0	0	0	0	0
18:44:56	443,75	2096,378	10,937	11,098	10,036	6,148	6,081	21,1	968,977	23,243	2084,919	0	204,907	204,907	99,729	0	0	0	0	0	0	0
18:44:56	394,75	2100,326	11,181	11,294	10,046	6,188	6,083	21,1	968,977	23,243	2084,935	0	204,907	204,907	99,729	0	0	0	0	0	0	0
18:44:56	252,417	2102,85	11,181	11,294	10,06	6,214	6,086	21,1	968,977	23,243	2084,952	0	204,907	204,907	99,729	0	0	0	0	0	0	0
18:44:56	540,185	2108,252	11,328	11,538	10,083	6,27	6,09	21,1	968,977	23,243	2084,976	0	204,907	204,907	99,729	0	0	0	0	0	0	0
18:44:56	614,477	2114,397	11,621	11,977	10,103	6,333	6,094	21,1	968,977	23,243	2085,005	0	204,907	204,907	99,729	0	0	0	0	0	0	0
18:44:56	554,638	2119,943	11,621	12,075	10,134	6,391	6,1	21,1	968,977	23,243	2085,04	0	204,907	204,907	99,729	0	0	0	0	0	0	0
18:44:56	643,92	2126,382	11,767	12,27	10,163	6,457	6,107	21,1	968,977	23,243	2085,081	0	204,907	204,907	99,729	0	0	0	0	0	0	0
18:44:56	823,681	2134,619	11,963	12,466	10,2	6,542	6,116	21,1	968,977	23,243	2085,131	0	204,907	204,907	99,729	0	0	0	0	0	0	0
18:44:56	763,769	2142,257	12,158	12,905	10,233	6,621	6,126	21,1	968,977	23,243	2085,188	0	204,907	204,907	99,729	0	0	0	0	0	0	0
18:44:56	1008,544	2152,342	12,5	13,247	10,272	6,725	6,137	21,1	968,977	23,243	2085,255	0	204,907	204,907	99,729	0	0	0	0	0	0	0
18:44:56	682,324	2159,165	12,549	13,344	10,308	6,795	6,15	21,1	968,977	23,243	2085,329	0	204,907	204,907	99,729	0	0	0	0	0	0	0
18:44:56	1008,715	2169,253	12,939	13,784	10,345	6,899	6,165	21,1	968,977	23,243	2085,413	0	204,907	204,907	99,729	0	0	0	0	0	0	0
18:44:56	749,487	2176,747	13,037	13,979	10,382	6,976	6,181	21,1	968,977	23,243	2085,504	0	204,907	204,907	99,729	0	0	0	0	0	0	0
18:44:56	1250,561	2189,253	13,672	14,76	10,42	7,105	6,199	21,1	968,977	23,243	2085,608	0	204,907	204,907	99,729	0	0	0	0	0	0	0
18:44:57	930,468	2198,558	13,965	15,102	10,457	7,201	6,219	21,1	968,977	23,243	2085,721	0	204,907	204,907	99,729	0	0	0	0	0	0	0
18:44:57	789,672	2206,454	13,965	15,2	10,502	7,283	6,239	21,1	968,977	23,243	2085,842	0	204,907	204,907	99,729	0	0	0	0	0	0	0
18:44:57	821,997	2214,674	13,965	15,102	10,548	7,367	6,262	21,1	968,977	23,243	2085,971	0	204,907	204,907	99,729	0	0	0	0	0	0	0
18:44:57	883,251	2223,507	13,965	15,053	10,598	7,458	6,285	21,1	968,977	23,243	2086,108	0	204,907	204,907	99,729	0	0	0	0	0	0	0
18:44:57	552,978	2229,037	13,672	14,907	10,645	7,515	6,309	21,1	968,977	23,243	2086,251	0	204,907	204,907	99,729	0	0	0	0	0	0	0
18:44:57	1017,163	2239,208	13,818	15,005	10,695	7,62	6,335	21,1	968,977	23,243	2086,404	0	204,907	204,907	99,729	0	0	0	0	0	0	0
18:44:57	772,534	2246,934	13,916	14,907	10,733	7,7	6,362	21,1	968,977	23,243	2086,565	0	204,907	204,907	99,729	0	0	0	0	0	0	0
18:44:57	1055,957	2257,493	14,258	15,395	10,775	7,809	6,39	21,1	968,977	23,243	2086,735	0	204,907	204,907	99,729	0	0	0	0	0	0	0
18:44:57	1039,013	2267,883	14,746	15,591	10,808	7,916	6,42	21,1	968,977	23,243	2086,917	0	204,907	204,907	99,729	0	0	0	0	0	0	0
18:44:57	763,012	2275,514	14,941	15,884	10,841	7,994	6,451	21,1	968,977	23,243	2087,105	0	204,907	204,907	99,729	0	0	0	0	0	0	0
18:44:57	846,191	2283,975	15,136	16,079	10,878	8,082	6,483	21,1	968,977	23,243	2087,302	0	204,907	204,907	99,729	0	0	0	0	0	0	0
18:44:57	813,964	2292,115	15,381	16,225	10,911	8,166	6,516	21,1	968,977	23,243	2087,507	0	204,907	204,907	99,729	0	0	0	0	0	0	0
18:44:57	665,673	2298,772	15,381	16,323	10,949	8,234	6,549	21,1	968,977	23,243	2087,718	0	204,907	204,907	99,729	0	0	0	0	0	0	0
18:44:57	842,163	2307,193	15,478	16,469	10,991	8,321	6,584	21,1	968,977	23,243	2087,938	0	204,907	204,907	99,729	0	0	0	0	0	0	0
18:44:57	761,328	2314,807	15,576	16,421	11,029	8,4	6,62	21,1	968,977	23,243	2088,165	0	204,907	204,907	99,729	0	0	0	0	0	0	0
18:44:57	709,912	2321,906	15,625	16,469	11,067	8,473	6,656	21,1	968,977	23,243	2088,398	0	204,907	204,907	99,729	0	0	0	0	0	0	0
18:44:57	627,197	2328,178	15,576	16,274	11,105	8,537	6,693	21,1	968,977	23,243	2088,638	0	204,907	204,907	99,729	0	0	0	0	0	0	0
18:44:57	843,505	2336,613	15,771	16,518	11,142	8,624	6,731	21,1	968,977	23,243	2088,886	0	204,907	204,907	99,729	0	0	0	0	0	0	0
18:44:57	755,297	2344,166	15,869	16,616	11,179	8,702	6,77	21,1	968,977	23,243	2089,141	0	204,907	204,907	99,729	0	0	0	0	0	0	0
18:44:57	899,047	2353,156	16,211	17,153	11,212	8,795	6,809	21,1	968,977	23,243	2089,405	0	204,907	204,907	99,729	0	0	0	0	0	0	0
18:44:57	807,959	2361,236	16,455	17,3	11,244	8,878	6,85	21,1	968,977	23,243	2089,677	0	204,907	204,907	99,729	0	0	0	0	0	0	0
18:44:57	726,806	2368,504	16,552	17,3	11,28	8,953	6,891	21,1	968,977	23,243	2089,956	0	204,907	204,907	99,729	0	0	0	0	0	0	0
18:44:57	833,496	2376,839	16,894	17,641	11,309	9,039	6,933	21,1	971,837	23,243	2090,243	0	204,907	204,907	99,729	0	0	0	0	0	0	0
18:44:57	661,376	2383,453	17,041	17,544	11,339	9,107	6,976	21,1	971,837	23,243	2090,536	0	204,907	204,907	99,729	0	0	0	0	0	0	0
18:44:57	669,311	2390,146	17,236	17,983	11,366	9,176	7,019	21,1	971,837	23,243	2090,836	0	204,907	204,907	99,729	0	0	0	0	0	0	0
18:44:57	868,945	2398,835	17,578	18,227	11,397	9,266	7,063	21,1	971,837	23,243	2091,144	0	204,907	204,907	99,729	0	0	0	0	0	0	0
18:44:57	760,131	2406,437	17,871	18,374	11,424	9,344	7,108	21,1	971,837	23,243	2091,459	0	204,907	204,907	99,729	0	0	0	0	0	0	0
18:44:57	501,831	2411,455	17,871	18,423	11,452	9,396	7,153	21,1	971,837	23,243	2091,779	0	204,907	204,907	99,729	0	0	0	0	0	0	0
18:44:57	734,326	2418,798	18,066	18,569	11,483	9,472	7,198	21,1	971,837	23,243	2092,106	0	204,907	204,907	99,729	0	0	0	0	0	0	0
18:44:57	349,755	2422,296	17,92	18,423	11,511	9,508	7,243	21,1	971,837	23,243	2092,436	0	204,907	204,907	99,729	0	0	0	0	0	0	0
18:44:57	757,959	2429,875	18,066	18,618	11,546	9,586	7,289	21,1	971,837	23,243	2092,773	0	204,907	204,907	99,729	0	0	0	0	0	0	0
18:44:57	518,042	2435,056	18,066	18,52	11,575	9,639	7,335	21,1	971,837	23,243	2093,116	0	204,907	204,907	99,729	0	0	0	0	0	0	0
18:44:57	511,45	2440,17	18,017	18,276	11,607	9,692	7,382	21,1	971,837	23,243	2093,463	0	205,816	205,816	99,733	0	0	0	0	0	0	0
18:44:57	543,286	2445,603	18,066	18,423	11,635	9,748	7,428	21,1	971,837	23,243	2093,815	0	205,816	205,816	99,733	0	0	0	0	0	0	0
18:44:57	520,043	2450,804	18,164	18,52	11,659	9,802	7,475	21,1	971,837	23,243	2094,172	0	205,816	205,816	99,733	0	0	0	0	0	0	0
18:44:57	552,929	2456,333	18,31	18,569	11,682	9,859	7,521	21,1	971,837	23,243	2094,534	0	205,816	205,816	99,733	0	0	0	0	0	0	0
18:44:57	634,228	2462,675	18,554	18,764	11,704	9,924	7,568	21,1	971,837	23,243	2094,902	0	205,816	205,816	99,733	0	0	0	0	0	0	0
18:44:57	503,051	2467,706	18,652	18,862	11,727	9,976	7,616	21,1	971,837	23,243	2095,275	0	205,816	205,816	99,733	0	0	0	0	0	0	0
18:44:57	573,901	2473,445	18,896	19,057	11,747	10,035	7,663	21,1	971,837	23,243	2095,653	0	205,816	205,816	99,733	0	0	0	0	0	0	0
18:44:57	507,739	2478,522	18,994	19,155	11,77	10,087	7,711	21,1	971,837	23,243	2096,036	0	205,816	205,816	99,733	0	0	0	0	0	0	0
18:44:57	337,768	2481,9	18,994	19,253	11,789	10,122	7,758	21,1	971,837	23,243	2096,422	0	205,816	205,816	99,733	0	0	0	0	0	0	0
18:44:57	321,655	2485,116	18,896	19,302	11,812	10,155	7,805	21,1	971,837	23,243	2096,811	0	205,816	205,816	99,733	0	0	0	0	0	0	0
18:44:57	416,87	2489,285	18,896	19,057	11,836	10,198	7,852	21,1	971,837	23,243	2097,203	0	205,816	205,816	99,733	0	0	0	0	0	0	0
18:44:57	417,895	2493,464	18,896	19,155	11,859	10,241	7,899	21,1	971,837	23,243	2097,599	0	205,816	205,816	99,733	0	0	0	0	0	0	0
18:44:57	287,377	2496,338	18,847	19,057	11,878	10,271	7,945	21,1	971,837	23,243	2097,998	0	205,816	205,816	99,733	0	0	0	0	0	0	0
18:44:57	618,627	2502,524	19,14	19,253	11,897	10,335	7,992	21,1	971,837	23,243	2098,403	0	205,816	205,816	99,733	0	0	0	0	0	0	0
18:44:57	526,66	2507,791	19,336	19,497	11,916	10,389	8,039	21,1	971,837	23,243	2098,812	0	205,816	205,816	99,733	0	0	0	0	0	0	0
18:44:57	333,618	2511,127	19,336	19,497	11,935	10,423	8,086	21,1	971,837	23,243	2099,225	0	205,816	205,816	99,733	0	0	0	0	0	0	0
18:44:57	396,24	2515,089	19,482	19,741	11,949	10,464	8,132	21,1	971,837	23,243	2099,641	0	205,816	205,816	99,733	0	0	0	0	0	0	0
18:44:57	382,031	2518,91	19,531	19,741	11,968	10,504	8,179	21,1	971,837	23,243	2100,06	0	205,816	205,816	99,733	0	0	0	0	0	0	0
18:44:57	420,312	2523,113	19,531	19,643	11,992	10,547	8,225	21,1	971,837	23,243	2100,483	0	205,816	205,816	99,733	0	0	0	0	0	0	0
18:44:57	345,947	2526,572	19,629	19,839	12,006	10,583	8,272	21,1	971,837	23,243	2100,909	0	205,816	205,816	99,733	0	0	0	0	0	0	0
18:44:57	240,136	2528,974	19,531	19,741	12,025	10,607	8,317	21,1	971,837	23,243	2101,337	0	205,816	205,816	99,733	0	0	0	0	0	0	0
18:44:57	336,889	2532,342	19,531	19,643	12,044	10,642	8,363	21,1	971,837	23,243	2101,768	0	205,816	205,816	99,733	0	0	0	0	0	0	0
18:44:57	429,492	2536,637	19,629	19,839	12,063	10,686	8,409	21,1	971,837	23,243	2102,203	0	205,816	205,816	99,733	0	0	0	0	0	0	0
18:44:57	329,467	2539,932	19,629	19,839	12,081	10,72	8,454	21,1	971,837	23,243	2102,641	0	205,816	205,816	99,733	0	0	0	0	0	0	0
18:44:57	405,419	2543,986	19,775	19,839	12,096	10,762	8,499	21,1	971,837	23,243	2103,082	0	205,816	205,816	99,733	0	0	0	0	0	0	0
18:44:57	118,945	2545,176	19,629	19,741	12,111	10,775	8,544	21,1	971,837	23,243	2103,525	0	205,816	205,816	99,733	0	0	0	0	0	0	0
18:44:57	507,104	2550,247	19,824	19,839	12,129	10,827	8,588	21,1	971,837	23,243	2103,971	0	205,816	205,816	99,733	0	0	0	0	0	0	0
18:44:57	322,387	2553,471	19,971	19,985	12,139	10,86	8,633	21,1	971,837	23,243	2104,421	0	205,816	205,816	99,733	0	0	0	0	0	0	0
18:44:57	279,37	2556,264	20,019	19,985	12,152	10,889	8,677	21,1	971,837	23,243	2104,873	0	205,816	205,816	99,733	0	0	0	0	0	0	0
18:44:57	489,99	2561,164	20,263	20,376	12,166	10,939	8,722	21,1	971,837	23,243	2105,329	0	205,816	205,816	99,733	0	0	0	0	0	0	0
18:44:57	285,009	2564,014	20,312	20,18	12,18	10,969	8,766	21,1	971,837	23,243	2105,788	0	205,816	205,816	99,733	0	0	0	0	0	0	0
18:44:57	43,75	2564,452	20,166	20,18	12,19	10,973	8,809	21,1	971,837	23,243	2106,247	0	205,816	205,816	99,733	0	0	0	0	0	0	0
18:44:57	518,432	2569,636	20,459	20,473	12,203	11,027	8,852	21,1	971,837	23,243	2106,71	0	205,816	205,816	99,733	0	0	0	0	0	0	0
18:44:57	229,882	2571,935	20,459	20,473	12,216	11,05	8,896	21,1	971,837	23,243	2107,175	0	205,816	205,816	99,733	0	0	0	0	0	0	0
18:44:57	198,266	2573,918	20,459	20,376	12,227	11,071	8,938	21,1	971,837	23,243	2107,642	0	205,816	205,816	99,733	0	0	0	0	0	0	0
18:44:57	202,685	2575,944	20,508	20,62	12,236	11,092	8,98	21,1	971,837	23,243	2108,111	0	205,816	205,816	99,733	0	0	0	0	0	0	0
18:44:57	310,839	2579,053	20,654	20,669	12,245	11,124	9,022	21,1	971,837	23,243	2108,582	0	205,816	205,816	99,733	0	0	0	0	0	0	0
18:44:57	248,217	2581,535	20,752	20,864	12,254	11,149	9,064	21,1	971,837	23,243	2109,055	0	205,816	205,816	99,733	0	0	0	0	0	0	0
18:44:57	126,025	2582,795	20,654	20,669	12,267	11,162	9,105	21,1	971,837	23,243	2109,528	0	205,816	205,816	99,733	0	0	0	0	0	0	0
18:44:57	308,837	2585,884	20,801	20,864	12,276	11,194	9,146	21,1	971,837	23,243	2110,005	0	205,816	205,816	99,733	0	0	0	0	0	0	0
18:44:57	195,166	2587,835	20,849	20,864	12,284	11,214	9,187	21,1	971,837	23,243	2110,483	0	205,816	205,816	99,733	0	0	0	0	0	0	0
18:44:57	261,328	2590,449	20,947	20,815	12,294	11,241	9,227	21,1	971,837	23,243	2110,963	0	205,816	205,816	99,733	0	0	0	0	0	0	0
18:44:57	-45,41	2589,994	20,801	20,62	12,299	11,237	9,266	21,1	971,837	23,243	2111,442	0	205,816	205,816	99,733	0	0	0	0	0	0	0
18:44:57	289,453	2592,889	20,947	20,864	12,307	11,266	9,306	21,1	971,837	23,243	2111,923	0	205,816	205,816	99,733	0	0	0	0	0	0	0
18:44:57	353,564	2596,425	21,142	21,157	12,316	11,303	9,345	21,1	971,837	23,243	2112,408	0	205,816	205,816	99,733	0	0	0	0	0	0	0
18:44:57	-61,84	2595,806	20,996	20,864	12,321	11,296	9,383	21,1	971,837	23,243	2112,891	0	205,816	205,816	99,733	0	0	0	0	0	0	0
18:44:57	98,852	2596,795	20,996	20,864	12,327	11,307	9,421	21,1	971,837	23,243	2113,375	0	205,816	205,816	99,733	0	0	0	0	0	0	0
18:44:57	224,487	2599,04	21,142	21,059	12,331	11,33	9,458	21,1	971,837	23,243	2113,861	0	205,816	205,816	99,733	0	0	0	0	0	0	0
18:44:57	-16,186	2598,878	20,996	20,718	12,338	11,328	9,495	21,1	971,837	23,243	2114,346	0	205,816	205,816	99,733	0	0	0	0	0	0	0
18:44:57	176,635	2600,644	21,094	20,864	12,343	11,346	9,531	21,1	971,837	23,243	2114,832	0	205,816	205,816	99,733	0	0	0	0	0	0	0
18:44:57	146,582	2602,11	21,142	21,011	12,348	11,361	9,567	21,1	971,837	23,243	2115,319	0	205,816	205,816	99,733	0	0	0	0	0	0	0
18:44:57	-206,079	2600,049	20,849	20,669	12,353	11,34	9,602	21,1	971,837	23,243	2115,804	0	205,816	205,816	99,733	0	0	0	0	0	0	0
18:44:57	223,461	2602,284	20,996	21,011	12,357	11,363	9,636	21,1	971,837	23,243	2116,291	0	205,816	205,816	99,733	0	0	0	0	0	0	0
18:44:57	334,106	2605,625	21,338	21,206	12,357	11,398	9,671	21,1	971,837	23,243	2116,78	0	205,816	205,816	99,733	0	0	0	0	0	0	0
18:44:57	-29,248	2605,332	21,289	21,059	12,358	11,395	9,705	21,1	971,837	23,243	2117,269	0	205,816	205,816	99,733	0	0	0	0	0	0	0
18:44:57	60,791	2605,94	21,289	21,059	12,362	11,401	9,738	21,1	971,837	23,243	2117,757	0	205,816	205,816	99,733	0	0	0	0	0	0	0
18:44:57	-129,052	2604,65	21,094	20,718	12,365	11,388	9,77	21,1	971,837	23,243	2118,244	0	205,816	205,816	99,733	0	0	0	0	0	0	0
18:44:57	18,334	2604,833	21,094	20,815	12,366	11,39	9,802	21,1	971,837	23,243	2118,731	0	205,816	205,816	99,733	0	0	0	0	0	0	0
18:44:57	162,744	2606,461	21,24	21,059	12,367	11,406	9,834	21,1	971,837	23,243	2119,219	0	205,816	205,816	99,733	0	0	0	0	0	0	0
18:44:57	138,891	2607,849	21,338	21,157	12,37	11,421	9,865	21,1	971,837	23,243	2119,707	0	205,816	205,816	99,733	0	0	0	0	0	0	0
18:44:57	-28,198	2607,567	21,289	21,059	12,371	11,418	9,895	21,1	971,837	23,243	2120,195	0	205,816	205,816	99,733	0	0	0	0	0	0	0
18:44:57	18,481	2607,752	21,289	21,157	12,372	11,42	9,925	21,1	971,837	23,243	2120,682	0	205,816	205,816	99,733	0	0	0	0	0	0	0
18:44:57	-5,444	2607,698	21,24	21,011	12,374	11,419	9,954	21,1	971,837	23,243	2121,17	0	205,816	205,816	99,733	0	0	0	0	0	0	0
18:44:57	0	2607,698	21,24	20,962	12,374	11,419	9,983	21,1	971,837	23,243	2121,656	0	205,816	205,816	99,733	0	0	0	0	0	0	0
18:44:57	18,53	2607,883	21,24	21,157	12,375	11,421	10,011	21,1	971,837	23,243	2122,142	0	205,816	205,816	99,733	0	0	0	0	0	0	0
18:44:57	0	2607,883	21,24	21,011	12,375	11,421	10,039	21,1	971,837	23,243	2122,628	0	205,816	205,816	99,733	0	0	0	0	0	0	0
18:44:58	-95,483	2606,928	21,142	21,206	12,375	11,411	10,066	21,1	971,837	23,243	2123,113	0	205,816	205,816	99,733	0	0	0	0	0	0	0
18:44:58	143,212	2608,36	21,289	21,157	12,375	11,426	10,092	21,1	971,837	23,243	2123,598	0	205,816	205,816	99,733	0	0	0	0	0	0	0
18:44:58	-190,966	2606,451	21,094	20,864	12,375	11,406	10,118	21,1	971,837	23,243	2124,081	0	205,816	205,816	99,733	0	0	0	0	0	0	0
18:44:58	0	2606,451	21,094	20,962	12,375	11,406	10,143	21,1	971,837	23,243	2124,563	0	205,816	205,816	99,733	0	0	0	0	0	0	0
18:44:58	47,753	2606,928	21,142	20,864	12,375	11,411	10,168	21,1	971,837	23,243	2125,046	0	205,816	205,816	99,733	0	0	0	0	0	0	0
18:44:58	95,483	2607,883	21,24	21,157	12,375	11,421	10,193	21,1	971,837	23,243	2125,528	0	205,816	205,816	99,733	0	0	0	0	0	0	0
18:44:58	-286,45	2605,019	20,947	20,669	12,375	11,391	10,216	21,1	971,837	23,243	2126,008	0	205,816	205,816	99,733	0	0	0	0	0	0	0
18:44:58	0	2605,019	20,947	20,718	12,375	11,391	10,239	21,1	971,837	23,243	2126,487	0	205,816	205,816	99,733	0	0	0	0	0	0	0
18:44:58	143,212	2606,451	21,094	20,864	12,375	11,406	10,262	21,1	971,837	23,243	2126,967	0	205,816	205,816	99,733	0	0	0	0	0	0	0
18:44:58	-95,483	2605,496	20,996	20,669	12,375	11,396	10,285	21,1	971,837	23,243	2127,445	0	205,816	205,816	99,733	0	0	0	0	0	0	0
18:44:58	95,483	2606,451	21,094	20,815	12,375	11,406	10,307	21,1	971,837	23,243	2127,924	0	205,816	205,816	99,733	0	0	0	0	0	0	0
18:44:58	47,753	2606,928	21,142	21,011	12,375	11,411	10,328	21,1	971,837	23,243	2128,404	0	205,816	205,816	99,733	0	0	0	0	0	0	0
18:44:58	-143,237	2605,496	20,996	20,718	12,375	11,396	10,349	21,1	971,837	23,243	2128,881	0	205,816	205,816	99,733	0	0	0	0	0	0	0
18:44:58	95,483	2606,451	21,094	20,815	12,375	11,406	10,37	21,1	971,837	23,243	2129,359	0	205,816	205,816	99,733	0	0	0	0	0	0	0
18:44:58	190,966	2608,36	21,289	21,059	12,375	11,426	10,391	21,1	971,837	23,243	2129,837	0	205,816	205,816	99,733	0	0	0	0	0	0	0
18:44:58	-334,179	2605,019	20,947	20,62	12,375	11,391	10,41	21,1	971,837	23,243	2130,312	0	205,816	205,816	99,733	0	0	0	0	0	0	0
18:44:58	305,981	2608,078	21,24	21,011	12,377	11,423	10,43	21,1	971,837	23,243	2130,79	0	205,816	205,816	99,733	0	0	0	0	0	0	0
18:44:58	-238,72	2605,691	20,996	20,669	12,377	11,398	10,449	21,1	971,837	23,243	2131,265	0	205,816	205,816	99,733	0	0	0	0	0	0	0
18:44:58	143,237	2607,124	21,142	20,962	12,377	11,413	10,468	21,1	971,837	23,243	2131,741	0	205,816	205,816	99,733	0	0	0	0	0	0	0
18:44:58	42,309	2607,547	21,142	21,059	12,379	11,418	10,487	21,1	971,837	23,243	2132,216	0	205,816	205,816	99,733	0	0	0	0	0	0	0
18:44:58	-143,212	2606,115	20,996	20,669	12,379	11,403	10,505	21,1	971,837	23,243	2132,69	0	205,816	205,816	99,733	0	0	0	0	0	0	0
18:44:58	113,769	2607,252	21,094	20,864	12,38	11,414	10,522	21,1	971,837	23,243	2133,165	0	205,816	205,816	99,733	0	0	0	0	0	0	0
18:44:58	191,015	2609,162	21,289	21,206	12,38	11,434	10,54	21,1	971,837	23,243	2133,641	0	205,816	205,816	99,733	0	0	0	0	0	0	0
18:44:58	-191,015	2607,252	21,094	20,815	12,38	11,414	10,557	21,1	971,837	23,243	2134,114	0	205,816	205,816	99,733	0	0	0	0	0	0	0
18:44:58	210,571	2609,358	21,289	21,059	12,381	11,436	10,575	30,8	972,217	23,243	2134,59	0	205,816	205,816	99,733	0	0	0	0	0	0	0
18:44:58	-212,719	2607,231	21,094	20,962	12,38	11,414	10,591	30,8	972,217	23,243	2135,062	0	205,816	205,816	99,733	0	0	0	0	0	0	0
18:44:58	-123,657	2605,994	20,947	20,669	12,381	11,402	10,607	30,8	972,217	23,243	2135,533	0	205,816	205,816	99,733	0	0	0	0	0	0	0
18:44:58	190,942	2607,904	21,142	21,011	12,381	11,421	10,623	30,8	972,217	23,243	2136,006	0	205,816	205,816	99,733	0	0	0	0	0	0	0
18:44:58	-6,494	2607,839	21,094	20,962	12,383	11,421	10,639	30,8	972,217	23,243	2136,478	0	205,816	205,816	99,733	0	0	0	0	0	0	0
18:44:58	0	2607,839	21,094	20,962	12,383	11,421	10,654	30,8	972,217	23,243	2136,949	0	205,816	205,816	99,733	0	0	0	0	0	0	0
18:44:58	190,966	2609,748	21,289	21,352	12,383	11,44	10,669	30,8	972,217	23,243	2137,422	0	205,816	205,816	99,733	0	0	0	0	0	0	0
18:44:58	-143,212	2608,316	21,142	20,962	12,383	11,425	10,684	30,8	972,217	23,243	2137,893	0	205,816	205,816	99,733	0	0	0	0	0	0	0
18:44:58	19,531	2608,512	21,142	21,011	12,385	11,427	10,699	30,8	972,217	23,243	2138,363	0	205,816	205,816	99,733	0	0	0	0	0	0	0
18:44:58	-47,729	2608,034	21,094	20,864	12,385	11,423	10,713	30,8	972,217	23,243	2138,833	0	205,816	205,816	99,733	0	0	0	0	0	0	0
18:44:58	47,729	2608,512	21,142	21,011	12,385	11,427	10,727	30,8	972,217	23,243	2139,303	0	300,19	300,19	99,913	0	0	0	0	0	0	0
18:44:58	95,483	2609,466	21,24	21,011	12,385	11,437	10,741	30,8	972,217	23,243	2139,773	0	300,19	300,19	99,913	0	0	0	0	0	0	0
18:44:58	-95,483	2608,512	21,142	20,962	12,385	11,427	10,754	30,8	972,217	23,243	2140,242	0	300,19	300,19	99,913	0	0	0	0	0	0	0
18:44:58	0	2608,512	21,142	20,962	12,385	11,427	10,768	30,8	972,217	23,243	2140,71	0	300,19	300,19	99,913	0	0	0	0	0	0	0
18:44:58	143,261	2609,944	21,289	21,059	12,385	11,442	10,781	30,8	972,217	23,243	2141,179	0	300,19	300,19	99,913	0	0	0	0	0	0	0
18:44:58	-143,261	2608,512	21,142	21,011	12,385	11,427	10,793	30,8	972,217	23,243	2141,647	0	300,19	300,19	99,913	0	0	0	0	0	0	0
18:44:58	-27,099	2608,241	21,094	20,864	12,386	11,425	10,806	30,8	972,217	23,243	2142,113	0	300,19	300,19	99,913	0	0	0	0	0	0	0
18:44:58	87,89	2609,119	21,142	21,059	12,388	11,434	10,818	30,8	972,217	23,243	2142,58	0	300,19	300,19	99,913	0	0	0	0	0	0	0
18:44:58	286,547	2611,985	21,435	21,352	12,388	11,463	10,831	30,8	972,217	23,243	2143,05	0	300,19	300,19	99,913	0	0	0	0	0	0	0
18:44:58	-266,967	2609,315	21,142	20,815	12,389	11,436	10,843	30,8	972,217	23,243	2143,516	0	300,19	300,19	99,913	0	0	0	0	0	0	0
18:44:58	-190,942	2607,406	20,947	20,62	12,389	11,416	10,854	30,8	972,217	23,243	2143,98	0	300,19	300,19	99,913	0	0	0	0	0	0	0
18:44:58	381,958	2611,225	21,338	21,352	12,389	11,455	10,866	30,8	972,217	23,243	2144,447	0	300,19	300,19	99,913	0	0	0	0	0	0	0
18:44:58	-130,2	2609,923	21,142	21,157	12,392	11,442	10,877	30,8	972,217	23,243	2144,913	0	300,19	300,19	99,913	0	0	0	0	0	0	0
18:44:58	-191,015	2608,013	20,947	20,62	12,392	11,422	10,888	30,8	972,217	23,243	2145,376	0	300,19	300,19	99,913	0	0	0	0	0	0	0
18:44:58	286,523	2610,879	21,24	21,059	12,392	11,452	10,899	30,8	972,217	23,243	2145,841	0	300,19	300,19	99,913	0	0	0	0	0	0	0
18:44:58	-143,286	2609,446	21,094	20,815	12,392	11,437	10,909	30,8	972,217	23,243	2146,305	0	300,19	300,19	99,913	0	0	0	0	0	0	0
18:44:58	47,778	2609,923	21,142	21,157	12,392	11,442	10,92	30,8	972,217	23,243	2146,769	0	300,19	300,19	99,913	0	0	0	0	0	0	0
18:44:58	0	2609,923	21,142	21,059	12,392	11,442	10,93	30,8	972,217	23,243	2147,232	0	300,19	300,19	99,913	0	0	0	0	0	0	0
18:44:58	0	2609,923	21,142	20,864	12,392	11,442	10,94	30,8	972,217	23,243	2147,695	0	300,19	300,19	99,913	0	0	0	0	0	0	0
18:44:58	163,867	2611,562	21,289	21,206	12,394	11,459	10,95	30,8	972,217	23,243	2148,158	0	300,19	300,19	99,913	0	0	0	0	0	0	0
18:44:58	-170,385	2609,858	21,094	20,864	12,395	11,441	10,96	30,8	972,217	23,243	2148,62	0	300,19	300,19	99,913	0	0	0	0	0	0	0
18:44:58	47,778	2610,336	21,142	21,011	12,395	11,446	10,969	30,8	972,217	23,243	2149,082	0	300,19	300,19	99,913	0	0	0	0	0	0	0
18:44:58	95,507	2611,291	21,24	21,011	12,395	11,456	10,979	30,8	972,217	23,243	2149,544	0	300,19	300,19	99,913	0	0	0	0	0	0	0
18:44:58	-143,286	2609,858	21,094	20,815	12,395	11,441	10,988	30,8	972,217	23,243	2150,004	0	300,19	300,19	99,913	0	0	0	0	0	0	0
18:44:58	0	2609,858	21,094	20,962	12,395	11,441	10,997	30,8	972,217	23,243	2150,464	0	300,19	300,19	99,913	0	0	0	0	0	0	0
18:44:58	-20,629	2609,652	21,094	20,962	12,394	11,439	11,006	30,8	972,217	23,243	2150,923	0	300,19	300,19	99,913	0	0	0	0	0	0	0
18:44:58	-74,853	2608,903	20,996	20,718	12,395	11,431	11,014	30,8	972,217	23,243	2151,382	0	300,19	300,19	99,913	0	0	0	0	0	0	0
18:44:58	143,261	2610,336	21,142	21,059	12,395	11,446	11,022	30,8	972,217	23,243	2151,841	0	300,19	300,19	99,913	0	0	0	0	0	0	0
18:44:58	95,507	2611,291	21,24	21,059	12,395	11,456	11,031	30,8	972,217	23,243	2152,3	0	300,19	300,19	99,913	0	0	0	0	0	0	0
18:44:58	-286,499	2608,426	20,947	20,522	12,395	11,427	11,039	30,8	972,217	23,243	2152,756	0	300,19	300,19	99,913	0	0	0	0	0	0	0
18:44:58	143,212	2609,858	21,094	20,962	12,395	11,441	11,047	30,8	972,217	23,243	2153,213	0	300,19	300,19	99,913	0	0	0	0	0	0	0
18:44:58	47,778	2610,336	21,142	21,059	12,395	11,446	11,054	30,8	972,217	23,243	2153,671	0	300,19	300,19	99,913	0	0	0	0	0	0	0
18:44:58	-143,261	2608,903	20,996	20,864	12,395	11,431	11,062	30,8	972,217	23,243	2154,126	0	300,19	300,19	99,913	0	0	0	0	0	0	0
18:44:58	-47,729	2608,426	20,947	20,864	12,395	11,427	11,069	30,8	972,217	23,243	2154,58	0	300,19	300,19	99,913	0	0	0	0	0	0	0
18:44:58	143,212	2609,858	21,094	21,011	12,395	11,441	11,076	30,8	972,217	23,243	2155,035	0	300,19	300,19	99,913	0	0	0	0	0	0	0
18:44:58	-238,72	2607,471	20,849	20,815	12,395	11,417	11,083	30,8	972,217	23,243	2155,488	0	300,19	300,19	99,913	0	0	0	0	0	0	0
18:44:58	95,507	2608,426	20,947	20,718	12,395	11,427	11,09	30,8	972,217	23,243	2155,941	0	300,19	300,19	99,913	0	0	0	0	0	0	0
18:44:58	47,729	2608,903	20,996	20,962	12,395	11,431	11,096	30,8	972,217	23,243	2156,394	0	300,19	300,19	99,913	0	0	0	0	0	0	0
18:44:58	286,499	2611,768	21,289	21,206	12,395	11,461	11,103	30,8	972,217	23,243	2156,849	0	300,19	300,19	99,913	0	0	0	0	0	0	0
18:44:58	-334,228	2608,426	20,947	20,718	12,395	11,427	11,11	30,8	972,217	23,243	2157,301	0	300,19	300,19	99,913	0	0	0	0	0	0	0
18:44:58	0	2608,426	20,947	20,815	12,395	11,427	11,116	30,8	972,217	23,243	2157,752	0	300,19	300,19	99,913	0	0	0	0	0	0	0
18:44:58	190,991	2610,336	21,142	21,157	12,395	11,446	11,123	30,8	972,217	23,243	2158,205	0	300,19	300,19	99,913	0	0	0	0	0	0	0
18:44:58	54,248	2610,879	21,24	21,206	12,392	11,452	11,129	30,8	972,217	23,243	2158,657	0	300,19	300,19	99,913	0	0	0	0	0	0	0
18:44:58	47,729	2611,356	21,289	21,206	12,392	11,457	11,135	30,8	972,217	23,243	2159,11	0	300,19	300,19	99,913	0	0	0	0	0	0	0
18:44:58	-170,385	2609,652	21,094	20,962	12,394	11,439	11,141	30,8	972,217	23,243	2159,561	0	300,19	300,19	99,913	0	0	0	0	0	0	0
18:44:58	20,629	2609,858	21,094	20,864	12,395	11,441	11,147	30,8	972,217	23,243	2160,011	0	300,19	300,19	99,913	0	0	0	0	0	0	0
18:44:58	-95,483	2608,903	20,996	20,864	12,395	11,431	11,153	30,8	972,217	23,243	2160,46	0	300,19	300,19	99,913	0	0	0	0	0	0	0
18:44:58	0	2608,903	20,996	20,864	12,395	11,431	11,158	30,8	972,217	23,243	2160,908	0	300,19	300,19	99,913	0	0	0	0	0	0	0
18:44:58	95,483	2609,858	21,094	21,059	12,395	11,441	11,164	30,8	972,217	23,243	2161,357	0	300,19	300,19	99,913	0	0	0	0	0	0	0
18:44:58	0	2609,858	21,094	20,962	12,395	11,441	11,169	30,8	972,217	23,243	2161,805	0	300,19	300,19	99,913	0	0	0	0	0	0	0
18:44:58	-143,212	2608,426	20,947	20,815	12,395	11,427	11,174	30,8	972,217	23,243	2162,252	0	300,19	300,19	99,913	0	0	0	0	0	0	0
18:44:58	-95,507	2607,471	20,849	20,815	12,395	11,417	11,179	30,8	972,217	23,243	2162,697	0	300,19	300,19	99,913	0	0	0	0	0	0	0
18:44:58	-47,705	2606,994	20,801	20,669	12,395	11,412	11,184	30,8	972,217	23,243	2163,141	0	300,19	300,19	99,913	0	0	0	0	0	0	0
18:44:58	-545,483	2601,539	20,263	19,839	12,394	11,356	11,187	30,8	972,217	23,243	2163,58	0	300,19	300,19	99,913	0	0	0	0	0	0	0
18:44:58	-672,876	2594,81	19,678	19,253	12,388	11,286	11,189	30,8	972,217	23,243	2164,011	0	300,19	300,19	99,913	0	0	0	0	0	0	0
18:44:58	-572,827	2589,082	19,336	18,569	12,374	11,227	11,19	30,8	972,217	23,243	2164,436	0	300,19	300,19	99,913	0	0	0	0	0	0	0
18:44:58	-634,301	2582,739	19,14	18,178	12,349	11,162	11,189	30,8	972,217	23,243	2164,854	0	300,19	300,19	99,913	0	0	0	0	0	0	0
18:44:58	-426,025	2578,479	19,287	18,227	12,317	11,118	11,188	30,8	972,217	23,243	2165,268	0	300,19	300,19	99,913	0	0	0	0	0	0	0
18:44:58	-673,779	2571,741	19,336	18,716	12,277	11,048	11,185	30,8	972,217	23,243	2165,675	0	300,19	300,19	99,913	0	0	0	0	0	0	0
18:44:58	-308,984	2568,651	19,775	19,155	12,235	11,017	11,182	30,8	972,217	23,243	2166,078	0	300,19	300,19	99,913	0	0	0	0	0	0	0
18:44:58	-275,634	2565,895	20,166	19,643	12,198	10,988	11,178	30,8	972,217	23,243	2166,477	0	300,19	300,19	99,913	0	0	0	0	0	0	0
18:44:58	-400,341	2561,891	20,263	19,79	12,17	10,947	11,173	30,8	972,217	23,243	2166,873	0	300,19	300,19	99,913	0	0	0	0	0	0	0
18:44:58	-612,207	2555,769	19,971	19,448	12,152	10,884	11,168	30,8	972,217	23,243	2167,262	0	300,19	300,19	99,913	0	0	0	0	0	0	0
18:44:58	-753,002	2548,239	19,287	18,716	12,147	10,806	11,161	30,8	972,217	23,243	2167,643	0	300,19	300,19	99,913	0	0	0	0	0	0	0
18:44:58	-929,516	2538,944	18,408	17,837	12,143	10,71	11,152	30,8	972,217	23,243	2168,014	0	300,19	300,19	99,913	0	0	0	0	0	0	0
18:44:58	-724,682	2531,697	17,822	17,153	12,134	10,636	11,142	30,8	972,217	23,243	2168,378	0	300,19	300,19	99,913	0	0	0	0	0	0	0
18:44:58	-556,616	2526,131	17,431	16,616	12,124	10,578	11,131	30,8	972,217	23,243	2168,736	0	300,19	300,19	99,913	0	0	0	0	0	0	0
18:44:58	-582,08	2520,31	17,334	16,421	12,096	10,518	11,119	30,8	972,217	23,243	2169,087	0	300,19	300,19	99,913	0	0	0	0	0	0	0
18:44:58	-402,514	2516,285	17,529	16,616	12,063	10,477	11,106	30,8	972,217	23,243	2169,434	0	300,19	300,19	99,913	0	0	0	0	0	0	0
18:44:59	-339,965	2512,886	17,871	17,153	12,025	10,442	11,093	30,8	972,217	23,243	2169,778	0	300,19	300,19	99,913	0	0	0	0	0	0	0
18:44:59	-468,603	2508,2	18,164	17,348	11,983	10,393	11,079	30,8	972,217	23,243	2170,117	0	300,19	300,19	99,913	0	0	0	0	0	0	0
18:44:59	-484,228	2503,357	18,359	17,495	11,945	10,343	11,065	30,8	972,217	23,243	2170,45	0	300,19	300,19	99,913	0	0	0	0	0	0	0
18:44:59	-417,7	2499,18	18,359	17,641	11,921	10,3	11,05	30,8	972,217	23,243	2170,778	0	300,19	300,19	99,913	0	0	0	0	0	0	0
18:44:59	-845,898	2490,721	17,92	17,104	11,897	10,213	11,033	30,8	972,217	23,243	2171,098	0	300,19	300,19	99,913	0	0	0	0	0	0	0
18:44:59	-628,54	2484,436	17,529	16,762	11,883	10,148	11,016	30,8	972,217	23,243	2171,412	0	300,19	300,19	99,913	0	0	0	0	0	0	0
18:44:59	-815,063	2476,285	16,943	16,128	11,869	10,064	10,997	30,8	972,217	23,243	2171,717	0	300,19	300,19	99,913	0	0	0	0	0	0	0
18:44:59	-568,774	2470,598	16,699	15,884	11,85	10,006	10,978	30,8	972,217	23,243	2172,015	0	300,19	300,19	99,913	0	0	0	0	0	0	0
18:44:59	-698,584	2463,612	16,406	15,542	11,826	9,934	10,958	30,8	972,217	23,243	2172,307	0	300,19	300,19	99,913	0	0	0	0	0	0	0
18:44:59	-315,747	2460,454	16,601	15,737	11,798	9,901	10,937	30,8	972,217	23,243	2172,595	0	300,19	300,19	99,913	0	0	0	0	0	0	0
18:44:59	-377,514	2456,679	16,894	15,884	11,761	9,862	10,916	30,8	972,217	23,243	2172,879	0	300,19	300,19	99,913	0	0	0	0	0	0	0
18:44:59	-448,168	2452,197	17,041	16,079	11,727	9,816	10,894	30,8	972,217	23,243	2173,158	0	300,19	300,19	99,913	0	0	0	0	0	0	0
18:44:59	-376,904	2448,428	17,334	16,274	11,69	9,777	10,872	30,8	972,217	23,243	2173,433	0	300,19	300,19	99,913	0	0	0	0	0	0	0
18:44:59	-722,168	2441,207	17,187	16,225	11,657	9,703	10,849	30,8	972,217	23,243	2173,701	0	300,19	300,19	99,913	0	0	0	0	0	0	0
18:44:59	-492,773	2436,279	17,187	16,323	11,63	9,652	10,826	30,8	972,217	23,243	2173,964	0	300,19	300,19	99,913	0	0	0	0	0	0	0
18:44:59	-829,467	2427,984	16,748	15,932	11,607	9,566	10,801	30,8	972,217	23,243	2174,218	0	300,19	300,19	99,913	0	0	0	0	0	0	0
18:44:59	-622,827	2421,756	16,455	15,639	11,587	9,502	10,776	30,8	972,217	23,243	2174,466	0	300,19	300,19	99,913	0	0	0	0	0	0	0
18:44:59	-713,793	2414,618	16,064	15,346	11,568	9,429	10,749	30,8	972,217	23,243	2174,706	0	300,19	300,19	99,913	0	0	0	0	0	0	0
18:44:59	-485,058	2409,767	15,967	15,346	11,546	9,379	10,722	30,8	972,217	23,243	2174,941	0	300,19	300,19	99,913	0	0	0	0	0	0	0
18:44:59	-654,98	2403,218	15,771	15,053	11,519	9,311	10,695	30,8	972,217	23,243	2175,169	0	300,19	300,19	99,913	0	0	0	0	0	0	0
18:44:59	-538,598	2397,832	15,771	15,102	11,489	9,256	10,666	30,8	972,217	23,243	2175,391	0	300,19	300,19	99,913	0	0	0	0	0	0	0
18:44:59	-362,133	2394,21	15,918	15,249	11,461	9,218	10,638	41,1	970,867	23,243	2175,61	0	300,19	300,19	99,913	0	0	0	0	0	0	0
18:44:59	-495,483	2389,255	15,918	15,249	11,432	9,167	10,609	41,1	970,867	23,243	2175,824	0	300,19	300,19	99,913	0	0	0	0	0	0	0
18:44:59	-496,411	2384,291	15,967	15,395	11,401	9,116	10,58	41,1	970,867	23,243	2176,033	0	300,19	300,19	99,913	0	0	0	0	0	0	0
18:44:59	-707,421	2377,217	15,771	15,102	11,372	9,043	10,55	41,1	970,867	23,243	2176,234	0	300,19	300,19	99,913	0	0	0	0	0	0	0
18:44:59	-438,159	2372,836	15,771	15,102	11,347	8,998	10,519	41,1	970,867	23,243	2176,43	0	300,19	300,19	99,913	0	0	0	0	0	0	0
18:44:59	-571,142	2367,124	15,576	15,053	11,325	8,939	10,488	41,1	970,867	23,243	2176,621	0	300,19	300,19	99,913	0	0	0	0	0	0	0
18:44:59	-667,993	2360,444	15,283	14,76	11,303	8,87	10,457	41,1	970,867	23,243	2176,805	0	300,19	300,19	99,913	0	0	0	0	0	0	0
18:44:59	-389,428	2356,55	15,234	14,565	11,284	8,83	10,425	41,1	970,867	23,243	2176,984	0	300,19	300,19	99,913	0	0	0	0	0	0	0
18:44:59	-518,872	2351,361	15,088	14,321	11,263	8,776	10,392	41,1	970,867	23,243	2177,159	0	300,19	300,19	99,913	0	0	0	0	0	0	0
18:44:59	-533,593	2346,025	14,892	14,223	11,243	8,721	10,36	41,1	970,867	23,243	2177,328	0	300,19	300,19	99,913	0	0	0	0	0	0	0
18:44:59	-483,007	2341,195	14,795	14,223	11,221	8,672	10,327	41,1	970,867	23,243	2177,491	0	399,546	399,546	99,963	0	0	0	0	0	0	0
18:44:59	-510,717	2336,088	14,599	14,028	11,202	8,619	10,293	41,1	970,867	23,243	2177,65	0	399,546	399,546	99,963	0	0	0	0	0	0	0
18:44:59	-606,274	2330,025	14,306	13,686	11,184	8,556	10,259	41,1	970,867	23,243	2177,802	0	399,546	399,546	99,963	0	0	0	0	0	0	0
18:44:59	-356,469	2326,461	14,258	13,686	11,166	8,52	10,225	41,1	970,867	23,243	2177,951	0	399,546	399,546	99,963	0	0	0	0	0	0	0
18:44:59	-527,124	2321,189	13,965	13,442	11,152	8,465	10,19	41,1	970,867	23,243	2178,094	0	399,546	399,546	99,963	0	0	0	0	0	0	0
18:44:59	-413,33	2317,056	13,818	13,344	11,136	8,423	10,156	41,1	970,867	23,243	2178,233	0	399,546	399,546	99,963	0	0	0	0	0	0	0
18:44:59	-459,423	2312,462	13,672	13,296	11,118	8,375	10,121	41,1	970,867	23,243	2178,367	0	399,546	399,546	99,963	0	0	0	0	0	0	0
18:44:59	-334,863	2309,113	13,672	13,247	11,099	8,341	10,086	41,1	970,867	23,243	2178,498	0	399,546	399,546	99,963	0	0	0	0	0	0	0
18:44:59	-310,644	2306,007	13,769	13,296	11,076	8,309	10,051	41,1	970,867	23,243	2178,625	0	399,546	399,546	99,963	0	0	0	0	0	0	0
18:44:59	-205,322	2303,953	13,916	13,344	11,057	8,288	10,017	41,1	970,867	23,243	2178,751	0	399,546	399,546	99,963	0	0	0	0	0	0	0
18:44:59	-367,431	2300,279	13,965	13,54	11,033	8,25	9,982	41,1	970,867	23,243	2178,872	0	399,546	399,546	99,963	0	0	0	0	0	0	0
18:44:59	-412,695	2296,152	13,965	13,54	11,01	8,207	9,947	41,1	970,867	23,243	2178,99	0	399,546	399,546	99,963	0	0	0	0	0	0	0
18:44:59	-252,05	2293,632	13,965	13,491	10,996	8,181	9,912	41,1	970,867	23,243	2179,104	0	399,546	399,546	99,963	0	0	0	0	0	0	0
18:44:59	-329,687	2290,335	13,965	13,637	10,977	8,147	9,878	41,1	970,867	23,243	2179,216	0	399,546	399,546	99,963	0	0	0	0	0	0	0
18:44:59	-431,86	2286,016	13,769	13,344	10,963	8,103	9,843	41,1	970,867	23,243	2179,322	0	399,546	399,546	99,963	0	0	0	0	0	0	0
18:44:59	-400,024	2282,016	13,525	13,247	10,953	8,062	9,808	41,1	970,867	23,243	2179,425	0	399,546	399,546	99,963	0	0	0	0	0	0	0
18:44:59	-347,558	2278,54	13,33	13,003	10,944	8,026	9,773	41,1	970,867	23,243	2179,524	0	399,546	399,546	99,963	0	0	0	0	0	0	0
18:44:59	-386,523	2274,675	13,183	12,905	10,93	7,986	9,738	41,1	970,867	23,243	2179,619	0	399,546	399,546	99,963	0	0	0	0	0	0	0
18:44:59	-212,792	2272,547	13,134	12,905	10,921	7,964	9,703	41,1	970,867	23,243	2179,712	0	399,546	399,546	99,963	0	0	0	0	0	0	0
18:44:59	-341,479	2269,132	13,037	12,807	10,906	7,929	9,669	41,1	970,867	23,243	2179,802	0	399,546	399,546	99,963	0	0	0	0	0	0	0
18:44:59	-249,682	2266,636	13,037	12,758	10,892	7,903	9,634	41,1	970,867	23,243	2179,889	0	399,546	399,546	99,963	0	0	0	0	0	0	0
18:44:59	-240,869	2264,227	13,134	12,807	10,873	7,878	9,6	41,1	970,867	23,243	2179,973	0	399,546	399,546	99,963	0	0	0	0	0	0	0
18:44:59	-200,463	2262,222	13,183	12,905	10,859	7,857	9,565	41,1	970,867	23,243	2180,055	0	399,546	399,546	99,963	0	0	0	0	0	0	0
18:44:59	-386,254	2258,36	13,037	12,807	10,845	7,818	9,531	41,1	970,867	23,243	2180,133	0	399,546	399,546	99,963	0	0	0	0	0	0	0
18:44:59	-155,883	2256,801	13,134	12,905	10,831	7,802	9,497	41,1	970,867	23,243	2180,21	0	399,546	399,546	99,963	0	0	0	0	0	0	0
18:44:59	-389,331	2252,908	12,988	12,807	10,817	7,761	9,463	41,1	970,867	23,243	2180,283	0	399,546	399,546	99,963	0	0	0	0	0	0	0
18:44:59	-290,185	2250,006	12,939	12,661	10,803	7,732	9,429	41,1	970,867	23,243	2180,352	0	399,546	399,546	99,963	0	0	0	0	0	0	0
18:44:59	-163,623	2248,369	12,939	12,661	10,794	7,715	9,396	41,1	970,867	23,243	2180,42	0	399,546	399,546	99,963	0	0	0	0	0	0	0
18:44:59	-260,473	2245,765	12,841	12,661	10,784	7,688	9,362	41,1	970,867	23,243	2180,486	0	399,546	399,546	99,963	0	0	0	0	0	0	0
18:44:59	-292,211	2242,843	12,793	12,563	10,77	7,658	9,329	41,1	970,867	23,243	2180,548	0	399,546	399,546	99,963	0	0	0	0	0	0	0
18:44:59	-244,189	2240,401	12,793	12,466	10,756	7,633	9,295	41,1	970,867	23,243	2180,608	0	399,546	399,546	99,963	0	0	0	0	0	0	0
18:44:59	-247,509	2237,926	12,793	12,612	10,742	7,607	9,262	41,1	970,867	23,243	2180,665	0	399,546	399,546	99,963	0	0	0	0	0	0	0
18:44:59	-145,166	2236,474	12,988	12,758	10,724	7,592	9,23	41,1	970,867	23,243	2180,721	0	399,546	399,546	99,963	0	0	0	0	0	0	0
18:44:59	-250,903	2233,965	12,988	12,758	10,71	7,566	9,197	41,1	970,867	23,243	2180,774	0	399,546	399,546	99,963	0	0	0	0	0	0	0
18:44:59	-250,756	2231,457	12,988	12,758	10,695	7,54	9,164	41,1	970,867	23,243	2180,825	0	399,546	399,546	99,963	0	0	0	0	0	0	0
18:44:59	-342,016	2228,037	12,793	12,466	10,686	7,505	9,132	41,1	970,867	23,243	2180,872	0	399,546	399,546	99,963	0	0	0	0	0	0	0
18:44:59	-362,182	2224,415	12,5	12,368	10,681	7,468	9,099	41,1	970,867	23,243	2180,916	0	399,546	399,546	99,963	0	0	0	0	0	0	0
18:44:59	-192,333	2222,492	12,304	12,026	10,681	7,448	9,067	41,1	970,867	23,243	2180,957	0	399,546	399,546	99,963	0	0	0	0	0	0	0
18:44:59	-294,091	2219,551	12,158	11,831	10,672	7,418	9,035	41,1	970,867	23,243	2180,996	0	399,546	399,546	99,963	0	0	0	0	0	0	0
18:44:59	-223,925	2217,312	12,011	11,733	10,667	7,394	9,002	41,1	970,867	23,243	2181,032	0	399,546	399,546	99,963	0	0	0	0	0	0	0
18:44:59	-243,969	2214,872	12,011	11,684	10,653	7,369	8,97	41,1	970,867	23,243	2181,066	0	399,546	399,546	99,963	0	0	0	0	0	0	0
18:44:59	-92,211	2213,95	12,158	11,831	10,64	7,36	8,939	41,1	970,867	23,243	2181,098	0	399,546	399,546	99,963	0	0	0	0	0	0	0
18:44:59	-111,572	2212,834	12,304	11,977	10,626	7,348	8,908	41,1	970,867	23,243	2181,13	0	399,546	399,546	99,963	0	0	0	0	0	0	0
18:44:59	-125,292	2211,581	12,5	12,075	10,609	7,335	8,877	41,1	970,867	23,243	2181,16	0	399,546	399,546	99,963	0	0	0	0	0	0	0
18:44:59	-240,942	2209,172	12,5	12,173	10,595	7,311	8,846	41,1	970,867	23,243	2181,188	0	399,546	399,546	99,963	0	0	0	0	0	0	0
18:44:59	-170,043	2207,472	12,5	12,173	10,585	7,293	8,816	41,1	970,867	23,243	2181,215	0	399,546	399,546	99,963	0	0	0	0	0	0	0
18:44:59	-143,383	2206,038	12,451	12,173	10,58	7,278	8,785	41,1	970,867	23,243	2181,239	0	399,546	399,546	99,963	0	0	0	0	0	0	0
18:44:59	-246,02	2203,578	12,353	11,977	10,571	7,253	8,755	41,1	970,867	23,243	2181,262	0	399,546	399,546	99,963	0	0	0	0	0	0	0
18:44:59	-276,391	2200,814	12,207	11,88	10,563	7,224	8,725	41,1	970,867	23,243	2181,281	0	399,546	399,546	99,963	0	0	0	0	0	0	0
18:44:59	-141,381	2199,4	12,158	11,733	10,557	7,21	8,696	41,1	970,867	23,243	2181,299	0	399,546	399,546	99,963	0	0	0	0	0	0	0
18:44:59	-188,842	2197,511	12,06	11,733	10,552	7,19	8,666	41,1	970,867	23,243	2181,316	0	399,546	399,546	99,963	0	0	0	0	0	0	0
18:44:59	-150,439	2196,007	12,06	11,733	10,543	7,175	8,637	41,1	970,867	23,243	2181,33	0	399,546	399,546	99,963	0	0	0	0	0	0	0
18:44:59	-195,043	2194,057	12,011	11,684	10,535	7,155	8,608	41,1	970,867	23,243	2181,343	0	399,546	399,546	99,963	0	0	0	0	0	0	0
18:44:59	-165,625	2192,4	12,011	11,684	10,526	7,138	8,579	41,1	970,867	23,243	2181,354	0	399,546	399,546	99,963	0	0	0	0	0	0	0
18:44:59	-157,324	2190,827	11,963	11,684	10,519	7,121	8,55	41,1	970,867	23,243	2181,364	0	399,546	399,546	99,963	0	0	0	0	0	0	0
18:44:59	-163,256	2189,194	11,963	11,684	10,51	7,105	8,522	41,1	970,867	23,243	2181,372	0	399,546	399,546	99,963	0	0	0	0	0	0	0
18:44:59	-238,208	2186,812	11,865	11,733	10,502	7,08	8,494	41,1	970,867	23,243	2181,377	0	399,546	399,546	99,963	0	0	0	0	0	0	0
18:44:59	-71,484	2186,098	11,963	11,684	10,492	7,073	8,466	41,1	970,867	23,243	2181,382	0	399,546	399,546	99,963	0	0	0	0	0	0	0
18:44:59	-161,328	2184,484	11,963	11,733	10,483	7,056	8,438	41,1	970,867	23,243	2181,385	0	399,546	399,546	99,963	0	0	0	0	0	0	0
18:44:59	-86,499	2183,619	12,06	11,831	10,473	7,047	8,411	41,1	970,867	23,243	2181,387	0	399,546	399,546	99,963	0	0	0	0	0	0	0
18:44:59	-207,495	2181,544	12,06	11,88	10,461	7,026	8,384	41,1	970,867	23,243	2181,387	0	399,546	399,546	99,963	0	0	0	0	0	0	0
18:44:59	-115,039	2180,394	12,06	11,88	10,455	7,014	8,357	41,1	970,867	23,243	2180,394	0	399,546	399,546	99,963	0	0	0	0	0	0	0
18:44:59	-143,066	2178,963	12,06	11,88	10,447	6,999	8,33	41,1	970,867	23,243	2178,963	0	399,546	399,546	99,963	0	0	0	0	0	0	0
18:44:59	-204,492	2176,918	12,011	11,831	10,438	6,978	8,304	41,1	970,867	23,243	2176,918	0	399,546	399,546	99,963	0	0	0	0	0	0	0
18:44:59	-139,697	2175,521	12,011	11,733	10,43	6,964	8,278	41,1	970,867	23,243	2175,521	0	399,546	399,546	99,963	0	0	0	0	0	0	0
18:44:59	-123,974	2174,282	11,963	11,635	10,425	6,951	8,252	41,1	970,867	23,243	2174,282	0	399,546	399,546	99,963	0	0	0	0	0	0	0
18:44:59	-281,42	2171,467	11,767	11,538	10,42	6,922	8,226	41,1	970,867	23,243	2171,467	0	399,546	399,546	99,963	0	0	0	0	0	0	0
18:44:59	-170,361	2169,764	11,67	11,489	10,415	6,904	8,2	41,1	970,867	23,243	2169,764	0	399,546	399,546	99,963	0	0	0	0	0	0	0
18:45:00	-123,876	2168,525	11,621	11,44	10,411	6,892	8,174	41,1	970,867	23,243	2168,525	0	399,546	399,546	99,963	0	0	0	0	0	0	0
18:45:00	-231,42	2166,211	11,523	11,44	10,403	6,868	8,148	41,1	970,867	23,243	2166,211	0	399,546	399,546	99,963	0	0	0	0	0	0	0
18:45:00	-46,801	2165,743	11,621	11,44	10,395	6,863	8,123	41,1	970,867	23,243	2165,743	0	399,546	399,546	99,963	0	0	0	0	0	0	0
18:45:00	-140,869	2164,334	11,621	11,44	10,387	6,848	8,098	41,1	970,867	23,243	2164,334	0	399,546	399,546	99,963	0	0	0	0	0	0	0
18:45:00	-114,746	2163,187	11,67	11,489	10,378	6,836	8,073	41,1	970,867	23,243	2163,187	0	399,546	399,546	99,963	0	0	0	0	0	0	0
18:45:00	-98,974	2162,197	11,67	11,489	10,372	6,826	8,049	41,1	970,867	23,243	2162,197	0	399,546	399,546	99,963	0	0	0	0	0	0	0
18:45:00	-145,312	2160,744	11,621	11,489	10,366	6,811	8,025	41,1	970,867	23,243	2160,744	0	399,546	399,546	99,963	0	0	0	0	0	0	0
18:45:00	-206,665	2158,677	11,523	11,342	10,36	6,79	8	41,1	970,867	23,243	2158,677	0	399,546	399,546	99,963	0	0	0	0	0	0	0
18:45:00	-121,508	2157,462	11,523	11,342	10,353	6,777	7,976	41,1	970,867	23,243	2157,462	0	399,546	399,546	99,963	0	0	0	0	0	0	0
18:45:00	-124,707	2156,215	11,474	11,342	10,348	6,765	7,953	41,1	970,867	23,243	2156,215	0	399,546	399,546	99,963	0	0	0	0	0	0	0
18:45:00	-97,875	2155,236	11,474	11,342	10,343	6,755	7,929	41,1	970,867	23,243	2155,236	0	399,546	399,546	99,963	0	0	0	0	0	0	0
18:45:00	-108,666	2154,15	11,425	11,294	10,339	6,743	7,906	41,1	970,867	23,243	2154,15	0	399,546	399,546	99,963	0	0	0	0	0	0	0
18:45:00	-169,946	2152,45	11,328	11,196	10,335	6,726	7,883	41,1	970,867	23,243	2152,45	0	399,546	399,546	99,963	0	0	0	0	0	0	0
18:45:00	-125,927	2151,191	11,279	11,147	10,33	6,713	7,86	41,1	970,867	23,243	2151,191	0	399,546	399,546	99,963	0	0	0	0	0	0	0
18:45:00	-153,906	2149,652	11,181	11,098	10,327	6,697	7,837	41,1	970,867	23,243	2149,652	0	399,546	399,546	99,963	0	0	0	0	0	0	0
18:45:00	-80,59	2148,846	11,181	11,001	10,322	6,689	7,815	41,1	970,867	23,243	2148,846	0	399,546	399,546	99,963	0	0	0	0	0	0	0
18:45:00	-216,357	2146,682	11,035	11,001	10,317	6,666	7,792	41,1	970,867	23,243	2146,682	0	399,546	399,546	99,963	0	0	0	0	0	0	0
18:45:00	-80,615	2145,876	11,035	11,098	10,313	6,658	7,77	41,1	970,867	23,243	2145,876	0	399,546	399,546	99,963	0	0	0	0	0	0	0
18:45:00	-80,419	2145,072	11,035	11,001	10,308	6,65	7,748	41,1	970,867	23,243	2145,072	0	399,546	399,546	99,963	0	0	0	0	0	0	0
18:45:00	-7,348	2144,998	11,132	11,098	10,303	6,649	7,726	41,1	970,867	23,243	2144,998	0	399,546	399,546	99,963	0	0	0	0	0	0	0
18:45:00	-154,858	2143,45	11,035	11,098	10,299	6,633	7,705	41,1	970,867	23,243	2143,45	0	399,546	399,546	99,963	0	0	0	0	0	0	0
18:45:00	-154,882	2141,901	10,937	10,854	10,295	6,617	7,684	41,1	970,867	23,243	2141,901	0	399,546	399,546	99,963	0	0	0	0	0	0	0
18:45:00	29,028	2142,191	10,986	10,952	10,294	6,62	7,663	26,3	968,977	23,243	2141,901	0	399,546	399,546	99,963	0	0	0	0	0	0	0
18:45:00	-78,027	2141,411	10,986	10,952	10,29	6,612	7,642	26,3	968,977	23,243	2141,411	0	399,546	399,546	99,963	0	0	0	0	0	0	0
18:45:00	-110,717	2140,304	10,937	10,854	10,286	6,601	7,622	26,3	968,977	23,243	2140,304	0	399,546	399,546	99,963	0	0	0	0	0	0	0
18:45:00	-16,162	2140,142	10,937	10,854	10,285	6,599	7,602	26,3	968,977	23,243	2140,142	0	399,546	399,546	99,963	0	0	0	0	0	0	0
18:45:00	-65,454	2139,488	10,937	10,757	10,281	6,592	7,582	26,3	968,977	23,243	2139,488	0	399,546	399,546	99,963	0	0	0	0	0	0	0
18:45:00	-105,419	2138,433	10,84	10,805	10,281	6,581	7,562	26,3	968,977	23,243	2138,433	0	399,546	399,546	99,963	0	0	0	0	0	0	0
18:45:00	-111,889	2137,315	10,791	10,757	10,277	6,57	7,543	26,3	968,977	23,243	2137,315	0	399,546	399,546	99,963	0	0	0	0	0	0	0
18:45:00	45,214	2137,767	10,84	10,805	10,277	6,574	7,524	26,3	968,977	23,243	2137,315	0	399,546	399,546	99,963	0	0	0	0	0	0	0
18:45:00	-126,855	2136,498	10,791	10,757	10,272	6,561	7,505	26,3	968,977	23,243	2136,498	0	399,546	399,546	99,963	0	0	0	0	0	0	0
18:45:00	-66,503	2135,833	10,791	10,757	10,268	6,554	7,486	26,3	968,977	23,243	2135,833	0	399,546	399,546	99,963	0	0	0	0	0	0	0
18:45:00	-16,186	2135,671	10,791	10,757	10,267	6,553	7,468	26,3	968,977	23,243	2135,671	0	255,756	255,756	99,86	0	0	0	0	0	0	0
18:45:00	-66,503	2135,006	10,791	10,659	10,264	6,546	7,45	26,3	968,977	23,243	2135,006	0	255,756	255,756	99,86	0	0	0	0	0	0	0
18:45:00	0	2135,006	10,791	10,757	10,264	6,546	7,432	26,3	968,977	23,243	2135,006	0	255,756	255,756	99,86	0	0	0	0	0	0	0
18:45:00	-105,346	2133,953	10,693	10,61	10,263	6,535	7,415	26,3	968,977	23,243	2133,953	0	255,756	255,756	99,86	0	0	0	0	0	0	0
18:45:00	-53,833	2133,414	10,693	10,61	10,26	6,53	7,397	26,3	968,977	23,243	2133,414	0	255,756	255,756	99,86	0	0	0	0	0	0	0
18:45:00	-14,965	2133,265	10,693	10,61	10,259	6,528	7,38	26,3	968,977	23,243	2133,265	0	255,756	255,756	99,86	0	0	0	0	0	0	0
18:45:00	-83,74	2132,427	10,693	10,659	10,254	6,519	7,363	26,3	968,977	23,243	2132,427	0	255,756	255,756	99,86	0	0	0	0	0	0	0
18:45:00	22,656	2132,654	10,791	10,61	10,25	6,522	7,347	26,3	968,977	23,243	2132,428	0	255,756	255,756	99,86	0	0	0	0	0	0	0
18:45:00	-83,764	2131,816	10,791	10,757	10,245	6,513	7,33	26,3	968,977	23,243	2131,816	0	255,756	255,756	99,86	0	0	0	0	0	0	0
18:45:00	-68,579	2131,13	10,791	10,61	10,242	6,506	7,314	26,3	968,977	23,243	2131,13	0	255,756	255,756	99,86	0	0	0	0	0	0	0
18:45:00	31,103	2131,442	10,84	10,757	10,241	6,509	7,298	26,3	968,977	23,243	2131,131	0	255,756	255,756	99,86	0	0	0	0	0	0	0
18:45:00	-54,736	2130,894	10,84	10,659	10,238	6,504	7,283	26,3	968,977	23,243	2130,894	0	255,756	255,756	99,86	0	0	0	0	0	0	0
18:45:00	-14,941	2130,745	10,84	10,659	10,237	6,502	7,268	26,3	968,977	23,243	2130,745	0	255,756	255,756	99,86	0	0	0	0	0	0	0
18:45:00	-69,848	2130,046	10,84	10,659	10,233	6,495	7,252	26,3	968,977	23,243	2130,046	0	255,756	255,756	99,86	0	0	0	0	0	0	0
18:45:00	-59,082	2129,455	10,791	10,659	10,232	6,489	7,237	26,3	968,977	23,243	2129,455	0	255,756	255,756	99,86	0	0	0	0	0	0	0
18:45:00	0	2129,455	10,791	10,659	10,232	6,489	7,223	26,3	968,977	23,243	2129,455	0	255,756	255,756	99,86	0	0	0	0	0	0	0
18:45:00	-90,38	2128,552	10,693	10,512	10,232	6,479	7,208	26,3	968,977	23,243	2128,552	0	255,756	255,756	99,86	0	0	0	0	0	0	0
18:45:00	-69,824	2127,853	10,693	10,512	10,228	6,472	7,194	26,3	968,977	23,243	2127,853	0	255,756	255,756	99,86	0	0	0	0	0	0	0
18:45:00	-45,166	2127,402	10,644	10,464	10,228	6,468	7,18	26,3	968,977	23,243	2127,402	0	255,756	255,756	99,86	0	0	0	0	0	0	0
18:45:00	0	2127,402	10,644	10,512	10,228	6,468	7,166	26,3	968,977	23,243	2127,402	0	255,756	255,756	99,86	0	0	0	0	0	0	0
18:45:00	-14,062	2127,261	10,644	10,61	10,227	6,466	7,152	26,3	968,977	23,243	2127,261	0	255,756	255,756	99,86	0	0	0	0	0	0	0
18:45:00	50,732	2127,768	10,791	10,659	10,222	6,471	7,139	26,3	968,977	23,243	2127,262	0	255,756	255,756	99,86	0	0	0	0	0	0	0
18:45:00	-161,254	2126,156	10,693	10,61	10,218	6,455	7,125	26,3	968,977	23,243	2126,156	0	255,756	255,756	99,86	0	0	0	0	0	0	0
18:45:00	0	2126,156	10,693	10,61	10,218	6,455	7,112	26,3	968,977	23,243	2126,156	0	255,756	255,756	99,86	0	0	0	0	0	0	0
18:45:00	-45,141	2125,704	10,644	10,464	10,218	6,45	7,099	26,3	968,977	23,243	2125,704	0	255,756	255,756	99,86	0	0	0	0	0	0	0
18:45:00	-90,283	2124,802	10,547	10,464	10,218	6,441	7,086	26,3	968,977	23,243	2124,802	0	255,756	255,756	99,86	0	0	0	0	0	0	0
18:45:00	-101,977	2123,782	10,498	10,415	10,215	6,43	7,073	26,3	968,977	23,243	2123,782	0	255,756	255,756	99,86	0	0	0	0	0	0	0
18:45:00	31,225	2124,094	10,547	10,512	10,214	6,433	7,061	26,3	968,977	23,243	2123,782	0	255,756	255,756	99,86	0	0	0	0	0	0	0
18:45:00	-71,923	2123,375	10,547	10,512	10,21	6,426	7,048	26,3	968,977	23,243	2123,375	0	255,756	255,756	99,86	0	0	0	0	0	0	0
18:45:00	76,196	2124,137	10,644	10,512	10,21	6,434	7,036	26,3	968,977	23,243	2123,376	0	255,756	255,756	99,86	0	0	0	0	0	0	0
18:45:00	-26,806	2123,869	10,693	10,61	10,205	6,431	7,024	26,3	968,977	23,243	2123,376	0	255,756	255,756	99,86	0	0	0	0	0	0	0
18:45:00	-45,166	2123,417	10,644	10,512	10,205	6,426	7,013	26,3	968,977	23,243	2123,376	0	255,756	255,756	99,86	0	0	0	0	0	0	0
18:45:00	-103,076	2122,386	10,547	10,464	10,205	6,416	7,001	26,3	968,977	23,243	2122,386	0	255,756	255,756	99,86	0	0	0	0	0	0	0
18:45:00	0	2122,386	10,547	10,464	10,205	6,416	6,989	26,3	968,977	23,243	2122,386	0	255,756	255,756	99,86	0	0	0	0	0	0	0
18:45:00	-45,141	2121,935	10,498	10,415	10,205	6,411	6,978	26,3	968,977	23,243	2121,935	0	255,756	255,756	99,86	0	0	0	0	0	0	0
18:45:00	-45,117	2121,484	10,449	10,415	10,205	6,407	6,967	26,3	968,977	23,243	2121,484	0	255,756	255,756	99,86	0	0	0	0	0	0	0
18:45:00	0	2121,484	10,449	10,415	10,205	6,407	6,956	26,3	968,977	23,243	2121,484	0	255,756	255,756	99,86	0	0	0	0	0	0	0
18:45:00	-72,998	2120,754	10,449	10,415	10,201	6,399	6,945	26,3	968,977	23,243	2120,754	0	255,756	255,756	99,86	0	0	0	0	0	0	0
18:45:00	76,342	2121,517	10,547	10,512	10,2	6,407	6,934	26,3	968,977	23,243	2120,755	0	255,756	255,756	99,86	0	0	0	0	0	0	0
18:45:00	-71,948	2120,798	10,547	10,464	10,196	6,399	6,924	26,3	968,977	23,243	2120,755	0	255,756	255,756	99,86	0	0	0	0	0	0	0
18:45:00	-118,09	2119,617	10,498	10,415	10,192	6,387	6,913	26,3	968,977	23,243	2119,617	0	255,756	255,756	99,86	0	0	0	0	0	0	0
18:45:00	45,141	2120,068	10,547	10,512	10,192	6,392	6,903	26,3	968,977	23,243	2119,617	0	255,756	255,756	99,86	0	0	0	0	0	0	0
18:45:00	77,368	2120,842	10,644	10,464	10,191	6,4	6,893	26,3	968,977	23,243	2119,618	0	255,756	255,756	99,86	0	0	0	0	0	0	0
18:45:00	-74,218	2120,1	10,644	10,512	10,187	6,392	6,883	26,3	968,977	23,243	2119,618	0	255,756	255,756	99,86	0	0	0	0	0	0	0
18:45:00	-90,234	2119,197	10,547	10,415	10,187	6,383	6,874	26,3	968,977	23,243	2119,197	0	255,756	255,756	99,86	0	0	0	0	0	0	0
18:45:00	0	2119,197	10,547	10,464	10,187	6,383	6,864	26,3	968,977	23,243	2119,197	0	255,756	255,756	99,86	0	0	0	0	0	0	0
18:45:00	0	2119,197	10,547	10,415	10,187	6,383	6,855	26,3	968,977	23,243	2119,197	0	255,756	255,756	99,86	0	0	0	0	0	0	0
18:45:00	-45,092	2118,746	10,498	10,317	10,187	6,378	6,845	26,3	968,977	23,243	2118,746	0	255,756	255,756	99,86	0	0	0	0	0	0	0
18:45:00	0	2118,746	10,498	10,415	10,187	6,378	6,836	26,3	968,977	23,243	2118,746	0	255,756	255,756	99,86	0	0	0	0	0	0	0
18:45:00	-45,141	2118,295	10,449	10,317	10,187	6,374	6,827	26,3	968,977	23,243	2118,295	0	255,756	255,756	99,86	0	0	0	0	0	0	0
18:45:00	0	2118,295	10,449	10,268	10,187	6,374	6,818	26,3	968,977	23,243	2118,295	0	255,756	255,756	99,86	0	0	0	0	0	0	0
18:45:00	0	2118,295	10,449	10,268	10,187	6,374	6,809	26,3	968,977	23,243	2118,295	0	255,756	255,756	99,86	0	0	0	0	0	0	0
18:45:00	-90,209	2117,393	10,351	10,268	10,187	6,364	6,801	26,3	968,977	23,243	2117,393	0	255,756	255,756	99,86	0	0	0	0	0	0	0
18:45:00	90,209	2118,295	10,449	10,268	10,187	6,374	6,792	26,3	968,977	23,243	2117,394	0	255,756	255,756	99,86	0	0	0	0	0	0	0
18:45:00	0	2118,295	10,449	10,268	10,187	6,374	6,784	26,3	968,977	23,243	2117,395	0	255,756	255,756	99,86	0	0	0	0	0	0	0
18:45:00	-103,027	2117,265	10,351	10,268	10,186	6,363	6,776	26,3	968,977	23,243	2117,265	0	255,756	255,756	99,86	0	0	0	0	0	0	0
18:45:00	0	2117,265	10,351	10,268	10,186	6,363	6,768	26,3	968,977	23,243	2117,265	0	255,756	255,756	99,86	0	0	0	0	0	0	0
18:45:00	29,003	2117,555	10,449	10,317	10,182	6,366	6,76	26,3	968,977	23,243	2117,265	0	255,756	255,756	99,86	0	0	0	0	0	0	0
18:45:00	-11,791	2117,437	10,449	10,415	10,182	6,365	6,752	26,3	968,977	23,243	2117,265	0	255,756	255,756	99,86	0	0	0	0	0	0	0
18:45:00	0	2117,437	10,449	10,268	10,182	6,365	6,745	26,3	968,977	23,243	2117,265	0	255,756	255,756	99,86	0	0	0	0	0	0	0
18:45:00	11,791	2117,555	10,449	10,268	10,182	6,366	6,737	26,3	968,977	23,243	2117,265	0	255,756	255,756	99,86	0	0	0	0	0	0	0
18:45:00	-11,791	2117,437	10,449	10,317	10,182	6,365	6,73	26,3	968,977	23,243	2117,265	0	255,756	255,756	99,86	0	0	0	0	0	0	0
18:45:00	-90,185	2116,535	10,351	10,219	10,182	6,356	6,723	26,3	968,977	23,243	2116,535	0	255,756	255,756	99,86	0	0	0	0	0	0	0
18:45:00	0	2116,535	10,351	10,219	10,182	6,356	6,715	26,3	968,977	23,243	2116,535	0	255,756	255,756	99,86	0	0	0	0	0	0	0
18:45:00	90,185	2117,437	10,449	10,415	10,182	6,365	6,708	26,3	968,977	23,243	2116,536	0	255,756	255,756	99,86	0	0	0	0	0	0	0
18:45:00	45,092	2117,888	10,498	10,268	10,182	6,369	6,702	26,3	968,977	23,243	2116,537	0	255,756	255,756	99,86	0	0	0	0	0	0	0
18:45:00	-135,278	2116,535	10,351	10,268	10,182	6,356	6,695	26,3	968,977	23,243	2116,535	0	255,756	255,756	99,86	0	0	0	0	0	0	0
18:45:00	0	2116,535	10,351	10,268	10,182	6,356	6,688	26,3	968,977	23,243	2116,535	0	255,756	255,756	99,86	0	0	0	0	0	0	0
18:45:01	90,185	2117,437	10,449	10,317	10,182	6,365	6,682	26,3	968,977	23,243	2116,536	0	255,756	255,756	99,86	0	0	0	0	0	0	0
18:45:01	-135,302	2116,084	10,302	10,122	10,182	6,351	6,676	26,3	968,977	23,243	2116,084	0	255,756	255,756	99,86	0	0	0	0	0	0	0
18:45:01	45,117	2116,535	10,351	10,268	10,182	6,356	6,669	26,3	968,977	23,243	2116,084	0	255,756	255,756	99,86	0	0	0	0	0	0	0
18:45:01	77,343	2117,308	10,449	10,415	10,181	6,364	6,663	26,3	968,977	23,243	2116,086	0	255,756	255,756	99,86	0	0	0	0	0	0	0
18:45:01	-151,391	2115,795	10,351	10,219	10,177	6,348	6,657	26,3	968,977	23,243	2115,795	0	255,756	255,756	99,86	0	0	0	0	0	0	0
18:45:01	90,185	2116,696	10,449	10,268	10,177	6,357	6,651	26,3	968,977	23,243	2115,796	0	255,756	255,756	99,86	0	0	0	0	0	0	0
18:45:01	0	2116,696	10,449	10,317	10,177	6,357	6,645	26,3	968,977	23,243	2115,796	0	255,756	255,756	99,86	0	0	0	0	0	0	0
18:45:01	-90,185	2115,795	10,351	10,268	10,177	6,348	6,64	26,3	968,977	23,243	2115,795	0	255,756	255,756	99,86	0	0	0	0	0	0	0
18:45:01	90,185	2116,696	10,449	10,415	10,177	6,357	6,634	26,3	968,977	23,243	2115,796	0	255,756	255,756	99,86	0	0	0	0	0	0	0
18:45:01	0	2116,696	10,449	10,268	10,177	6,357	6,629	26,3	968,977	23,243	2115,796	0	255,756	255,756	99,86	0	0	0	0	0	0	0
18:45:01	0	2116,696	10,449	10,268	10,177	6,357	6,623	26,3	968,977	23,243	2115,797	0	255,756	255,756	99,86	0	0	0	0	0	0	0
18:45:01	-90,185	2115,795	10,351	10,268	10,177	6,348	6,618	26,3	968,977	23,243	2115,795	0	255,756	255,756	99,86	0	0	0	0	0	0	0
18:45:01	90,185	2116,696	10,449	10,268	10,177	6,357	6,613	26,3	968,977	23,243	2115,796	0	255,756	255,756	99,86	0	0	0	0	0	0	0
18:45:01	-12,841	2116,568	10,449	10,219	10,177	6,356	6,608	26,3	968,977	23,243	2115,796	0	255,756	255,756	99,86	0	0	0	0	0	0	0
18:45:01	0	2116,568	10,449	10,268	10,177	6,356	6,603	26,3	968,977	23,243	2115,797	0	255,756	255,756	99,86	0	0	0	0	0	0	0
18:45:01	-90,185	2115,666	10,351	10,317	10,177	6,347	6,598	26,3	968,977	23,243	2115,666	0	255,756	255,756	99,86	0	0	0	0	0	0	0
18:45:01	0	2115,666	10,351	10,268	10,177	6,347	6,593	26,3	968,977	23,243	2115,666	0	255,756	255,756	99,86	0	0	0	0	0	0	0
18:45:01	135,278	2117,019	10,498	10,317	10,177	6,361	6,588	26,3	968,977	23,243	2115,667	0	255,756	255,756	99,86	0	0	0	0	0	0	0
18:45:01	-45,092	2116,568	10,449	10,268	10,177	6,356	6,584	26,3	968,977	23,243	2115,668	0	255,756	255,756	99,86	0	0	0	0	0	0	0
18:45:01	-62,255	2115,945	10,449	10,317	10,173	6,349	6,579	26,3	968,977	23,243	2115,668	0	255,756	255,756	99,86	0	0	0	0	0	0	0
18:45:01	-90,185	2115,044	10,351	10,219	10,173	6,34	6,574	26,3	968,977	23,243	2115,044	0	255,756	255,756	99,86	0	0	0	0	0	0	0
18:45:01	90,185	2115,945	10,449	10,317	10,173	6,349	6,57	26,3	968,977	23,243	2115,045	0	255,756	255,756	99,86	0	0	0	0	0	0	0
18:45:01	0	2115,945	10,449	10,317	10,173	6,349	6,566	22,7	970,867	23,243	2115,046	0	255,756	255,756	99,86	0	0	0	0	0	0	0
18:45:01	-4,394	2115,901	10,449	10,219	10,173	6,349	6,561	22,7	970,867	23,243	2115,046	0	255,756	255,756	99,86	0	0	0	0	0	0	0
18:45:01	-11,767	2115,784	10,449	10,219	10,173	6,348	6,557	22,7	970,867	23,243	2115,047	0	255,756	255,756	99,86	0	0	0	0	0	0	0
18:45:01	-78,369	2115	10,351	10,268	10,173	6,34	6,553	22,7	970,867	23,243	2115	0	255,756	255,756	99,86	0	0	0	0	0	0	0
18:45:01	78,369	2115,784	10,449	10,268	10,173	6,348	6,549	22,7	970,867	23,243	2115,001	0	255,756	255,756	99,86	0	0	0	0	0	0	0
18:45:01	-135,205	2114,432	10,302	10,268	10,173	6,334	6,545	22,7	970,867	23,243	2114,432	0	255,756	255,756	99,86	0	0	0	0	0	0	0
18:45:01	45,068	2114,882	10,351	10,219	10,173	6,338	6,541	22,7	970,867	23,243	2114,432	0	255,756	255,756	99,86	0	0	0	0	0	0	0
18:45:01	0	2114,882	10,351	10,268	10,173	6,338	6,537	22,7	970,867	23,243	2114,433	0	255,756	255,756	99,86	0	0	0	0	0	0	0
18:45:01	-45,068	2114,432	10,302	10,122	10,173	6,334	6,533	22,7	970,867	23,243	2114,432	0	255,756	255,756	99,86	0	0	0	0	0	0	0
18:45:01	45,068	2114,882	10,351	10,122	10,173	6,338	6,529	22,7	970,867	23,243	2114,432	0	255,756	255,756	99,86	0	0	0	0	0	0	0
18:45:01	-58,105	2114,301	10,302	10,073	10,172	6,333	6,525	22,7	970,867	23,243	2114,301	0	220,622	220,622	99,783	0	0	0	0	0	0	0
18:45:01	-63,281	2113,669	10,302	9,975	10,168	6,326	6,521	22,7	970,867	23,243	2113,669	0	220,622	220,622	99,783	0	0	0	0	0	0	0
18:45:01	45,043	2114,119	10,351	10,122	10,168	6,331	6,517	22,7	970,867	23,243	2113,669	0	220,622	220,622	99,783	0	0	0	0	0	0	0
18:45:01	0	2114,119	10,351	10,219	10,168	6,331	6,514	22,7	970,867	23,243	2113,669	0	220,622	220,622	99,783	0	0	0	0	0	0	0
18:45:01	-56,86	2113,55	10,302	10,122	10,168	6,325	6,51	22,7	970,867	23,243	2113,55	0	220,622	220,622	99,783	0	0	0	0	0	0	0
18:45:01	-64,355	2112,907	10,302	10,073	10,164	6,318	6,506	22,7	970,867	23,243	2112,907	0	220,622	220,622	99,783	0	0	0	0	0	0	0
18:45:01	22,534	2113,132	10,351	10,122	10,163	6,32	6,503	22,7	970,867	23,243	2112,907	0	220,622	220,622	99,783	0	0	0	0	0	0	0
18:45:01	13,818	2113,27	10,449	10,268	10,158	6,322	6,499	22,7	970,867	23,243	2112,907	0	220,622	220,622	99,783	0	0	0	0	0	0	0
18:45:01	92,333	2114,194	10,644	10,512	10,153	6,331	6,496	22,7	970,867	23,243	2112,909	0	220,622	220,622	99,783	0	0	0	0	0	0	0
18:45:01	-166,308	2112,531	10,547	10,415	10,149	6,314	6,492	22,7	970,867	23,243	2112,531	0	220,622	220,622	99,783	0	0	0	0	0	0	0
18:45:01	-90,136	2111,629	10,449	10,219	10,149	6,305	6,489	22,7	970,867	23,243	2111,629	0	220,622	220,622	99,783	0	0	0	0	0	0	0
18:45:01	-135,131	2110,278	10,302	10,073	10,149	6,291	6,485	22,7	970,867	23,243	2110,278	0	220,622	220,622	99,783	0	0	0	0	0	0	0
18:45:01	0	2110,278	10,302	10,073	10,149	6,291	6,481	22,7	970,867	23,243	2110,278	0	220,622	220,622	99,783	0	0	0	0	0	0	0
18:45:01	-135,107	2108,927	10,156	9,926	10,149	6,277	6,477	22,7	970,867	23,243	2108,927	0	220,622	220,622	99,783	0	0	0	0	0	0	0
18:45:01	-11,962	2108,807	10,156	9,926	10,148	6,276	6,473	22,7	970,867	23,243	2108,807	0	220,622	220,622	99,783	0	0	0	0	0	0	0
18:45:01	-77,172	2108,036	10,156	9,975	10,144	6,268	6,469	22,7	970,867	23,243	2108,036	0	220,622	220,622	99,783	0	0	0	0	0	0	0
18:45:01	-166,186	2106,374	10,058	9,78	10,14	6,251	6,465	22,7	970,867	23,243	2106,374	0	220,622	220,622	99,783	0	0	0	0	0	0	0
18:45:01	-0,146	2106,372	10,156	9,975	10,134	6,251	6,461	22,7	970,867	23,243	2106,372	0	220,622	220,622	99,783	0	0	0	0	0	0	0
18:45:01	191,748	2108,29	10,449	10,219	10,13	6,271	6,457	22,7	970,867	23,243	2106,374	0	220,622	220,622	99,783	0	0	0	0	0	0	0
18:45:01	-246,752	2105,822	10,351	10,122	10,121	6,245	6,453	22,7	970,867	23,243	2105,822	0	220,622	220,622	99,783	0	0	0	0	0	0	0
18:45:01	-9,667	2105,725	10,351	10,122	10,12	6,244	6,449	22,7	970,867	23,243	2105,725	0	220,622	220,622	99,783	0	0	0	0	0	0	0
18:45:01	21,484	2105,94	10,449	10,219	10,117	6,246	6,445	22,7	970,867	23,243	2105,726	0	220,622	220,622	99,783	0	0	0	0	0	0	0
18:45:01	-214,575	2103,795	10,302	10,073	10,112	6,224	6,44	22,7	970,867	23,243	2103,795	0	220,622	220,622	99,783	0	0	0	0	0	0	0
18:45:01	-215,551	2101,639	10,156	9,975	10,107	6,202	6,436	22,7	970,867	23,243	2101,639	0	220,622	220,622	99,783	0	0	0	0	0	0	0
18:45:01	-9,643	2101,543	10,156	9,878	10,107	6,201	6,431	22,7	970,867	23,243	2101,543	0	220,622	220,622	99,783	0	0	0	0	0	0	0
18:45:01	-80,371	2100,739	10,156	9,878	10,102	6,193	6,426	22,7	970,867	23,243	2100,739	0	220,622	220,622	99,783	0	0	0	0	0	0	0
18:45:01	0	2100,739	10,156	9,926	10,102	6,193	6,422	22,7	970,867	23,243	2100,739	0	220,622	220,622	99,783	0	0	0	0	0	0	0
18:45:01	-215,454	2098,584	10,009	9,78	10,098	6,17	6,417	22,7	970,867	23,243	2098,584	0	220,622	220,622	99,783	0	0	0	0	0	0	0
18:45:01	-36,621	2098,218	10,058	9,878	10,093	6,167	6,412	22,7	970,867	23,243	2098,218	0	220,622	220,622	99,783	0	0	0	0	0	0	0
18:45:01	-125,488	2096,963	10,009	9,78	10,089	6,154	6,407	22,7	970,867	23,243	2096,963	0	220,622	220,622	99,783	0	0	0	0	0	0	0
18:45:01	88,671	2097,85	10,205	10,073	10,083	6,163	6,402	22,7	970,867	23,243	2096,964	0	220,622	220,622	99,783	0	0	0	0	0	0	0
18:45:01	16,992	2098,02	10,302	10,122	10,079	6,165	6,397	22,7	970,867	23,243	2096,965	0	220,622	220,622	99,783	0	0	0	0	0	0	0
18:45:01	-143,554	2096,584	10,156	9,926	10,079	6,15	6,393	22,7	970,867	23,243	2096,584	0	220,622	220,622	99,783	0	0	0	0	0	0	0
18:45:01	-208,911	2094,495	10,009	9,878	10,075	6,128	6,387	22,7	970,867	23,243	2094,495	0	220,622	220,622	99,783	0	0	0	0	0	0	0
18:45:01	0	2094,495	10,009	9,78	10,075	6,128	6,382	22,7	970,867	23,243	2094,495	0	220,622	220,622	99,783	0	0	0	0	0	0	0
18:45:01	-9,692	2094,398	10,009	9,78	10,074	6,127	6,377	22,7	970,867	23,243	2094,398	0	220,622	220,622	99,783	0	0	0	0	0	0	0
18:45:01	-118,969	2093,209	9,961	9,731	10,07	6,115	6,372	22,7	970,867	23,243	2093,209	0	220,622	220,622	99,783	0	0	0	0	0	0	0
18:45:01	-8,593	2093,123	9,961	9,633	10,069	6,114	6,367	22,7	970,867	23,243	2093,123	0	220,622	220,622	99,783	0	0	0	0	0	0	0
18:45:01	15,893	2093,282	10,058	9,926	10,065	6,116	6,362	22,7	970,867	23,243	2093,123	0	220,622	220,622	99,783	0	0	0	0	0	0	0
18:45:01	-127,587	2092,006	10,009	9,878	10,06	6,103	6,357	22,7	970,867	23,243	2092,006	0	220,622	220,622	99,783	0	0	0	0	0	0	0
18:45:01	-53,344	2091,472	9,961	9,78	10,06	6,097	6,352	22,7	970,867	23,243	2091,472	0	220,622	220,622	99,783	0	0	0	0	0	0	0
18:45:01	89,892	2092,371	10,058	9,878	10,06	6,106	6,347	22,7	970,867	23,243	2091,473	0	220,622	220,622	99,783	0	0	0	0	0	0	0
18:45:01	-120,19	2091,169	10,009	9,878	10,056	6,094	6,342	22,7	970,867	23,243	2091,169	0	220,622	220,622	99,783	0	0	0	0	0	0	0
18:45:01	-7,421	2091,095	10,009	9,78	10,055	6,093	6,337	22,7	970,867	23,243	2091,095	0	220,622	220,622	99,783	0	0	0	0	0	0	0
18:45:01	44,946	2091,544	10,058	9,926	10,055	6,098	6,333	22,7	970,867	23,243	2091,096	0	220,622	220,622	99,783	0	0	0	0	0	0	0
18:45:01	-309,57	2088,449	9,814	9,536	10,05	6,066	6,327	22,7	970,867	23,243	2088,449	0	220,622	220,622	99,783	0	0	0	0	0	0	0
18:45:01	179,736	2090,246	10,009	9,78	10,05	6,085	6,323	22,7	970,867	23,243	2088,45	0	220,622	220,622	99,783	0	0	0	0	0	0	0
18:45:01	-38,745	2089,859	10,058	9,926	10,046	6,081	6,318	22,7	970,867	23,243	2088,452	0	220,622	220,622	99,783	0	0	0	0	0	0	0
18:45:01	-44,946	2089,409	10,009	9,878	10,046	6,076	6,313	22,7	970,867	23,243	2088,453	0	220,622	220,622	99,783	0	0	0	0	0	0	0
18:45:01	-32,226	2089,087	10,058	9,731	10,041	6,073	6,308	22,7	970,867	23,243	2088,454	0	220,622	220,622	99,783	0	0	0	0	0	0	0
18:45:01	-44,921	2088,638	10,009	9,878	10,041	6,068	6,304	22,7	970,867	23,243	2088,454	0	220,622	220,622	99,783	0	0	0	0	0	0	0
18:45:01	37,353	2089,011	10,058	9,878	10,041	6,072	6,299	22,7	970,867	23,243	2088,454	0	220,622	220,622	99,783	0	0	0	0	0	0	0
18:45:01	-89,843	2088,113	9,961	9,78	10,041	6,063	6,295	22,7	970,867	23,243	2088,113	0	220,622	220,622	99,783	0	0	0	0	0	0	0
18:45:01	-89,868	2087,214	9,863	9,633	10,041	6,053	6,29	22,7	970,867	23,243	2087,214	0	220,622	220,622	99,783	0	0	0	0	0	0	0
18:45:01	12,695	2087,341	9,961	9,731	10,036	6,055	6,285	22,7	970,867	23,243	2087,214	0	220,622	220,622	99,783	0	0	0	0	0	0	0
18:45:01	44,921	2087,79	10,009	9,878	10,036	6,059	6,281	22,7	970,867	23,243	2087,215	0	220,622	220,622	99,783	0	0	0	0	0	0	0
18:45:01	-44,921	2087,341	9,961	9,78	10,036	6,055	6,276	22,7	970,867	23,243	2087,215	0	220,622	220,622	99,783	0	0	0	0	0	0	0
18:45:01	-6,494	2087,276	9,961	9,731	10,036	6,054	6,272	22,7	970,867	23,243	2087,215	0	220,622	220,622	99,783	0	0	0	0	0	0	0
18:45:01	0	2087,276	9,961	9,78	10,036	6,054	6,268	22,7	970,867	23,243	2087,215	0	220,622	220,622	99,783	0	0	0	0	0	0	0
18:45:01	-89,843	2086,378	9,863	9,633	10,036	6,045	6,263	22,7	970,867	23,243	2086,378	0	220,622	220,622	99,783	0	0	0	0	0	0	0
18:45:01	134,765	2087,725	10,009	9,975	10,036	6,059	6,259	22,7	970,867	23,243	2086,379	0	220,622	220,622	99,783	0	0	0	0	0	0	0
18:45:01	-122,094	2086,504	9,961	9,78	10,032	6,046	6,255	22,7	970,867	23,243	2086,379	0	220,622	220,622	99,783	0	0	0	0	0	0	0
18:45:01	122,094	2087,725	10,009	9,878	10,036	6,059	6,251	22,7	970,867	23,243	2086,38	0	220,622	220,622	99,783	0	0	0	0	0	0	0
18:45:01	-205,59	2085,669	9,863	9,731	10,032	6,037	6,247	22,7	970,867	23,243	2085,669	0	220,622	220,622	99,783	0	0	0	0	0	0	0
18:45:01	-6,347	2085,606	9,863	9,78	10,032	6,037	6,243	22,7	970,867	23,243	2085,606	0	220,622	220,622	99,783	0	0	0	0	0	0	0
18:45:01	134,741	2086,953	10,009	9,926	10,032	6,051	6,239	22,7	970,867	23,243	2085,607	0	220,622	220,622	99,783	0	0	0	0	0	0	0
18:45:01	-44,897	2086,504	9,961	9,878	10,032	6,046	6,235	22,7	970,867	23,243	2085,608	0	220,622	220,622	99,783	0	0	0	0	0	0	0
18:45:01	0	2086,504	9,961	9,78	10,032	6,046	6,232	22,7	970,867	23,243	2085,609	0	220,622	220,622	99,783	0	0	0	0	0	0	0
18:45:01	0	2086,504	9,961	9,633	10,032	6,046	6,228	22,7	970,867	23,243	2085,61	0	220,622	220,622	99,783	0	0	0	0	0	0	0
18:45:02	0	2086,504	9,961	9,78	10,032	6,046	6,224	22,7	970,867	23,243	2085,611	0	220,622	220,622	99,783	0	0	0	0	0	0	0
18:45:02	44,897	2086,953	10,009	9,878	10,032	6,051	6,221	22,7	970,867	23,243	2085,613	0	220,622	220,622	99,783	0	0	0	0	0	0	0
18:45:02	-44,897	2086,504	9,961	9,731	10,032	6,046	6,218	22,7	970,867	23,243	2085,613	0	220,622	220,622	99,783	0	0	0	0	0	0	0
18:45:02	0	2086,504	9,961	9,878	10,032	6,046	6,214	22,7	970,867	23,243	2085,614	0	220,622	220,622	99,783	0	0	0	0	0	0	0
18:45:02	44,897	2086,953	10,009	9,975	10,032	6,051	6,211	22,7	970,867	23,243	2085,616	0	220,622	220,622	99,783	0	0	0	0	0	0	0
18:45:02	-44,897	2086,504	9,961	9,731	10,032	6,046	6,208	22,7	970,867	23,243	2085,617	0	220,622	220,622	99,783	0	0	0	0	0	0	0
18:45:02	44,897	2086,953	10,009	9,878	10,032	6,051	6,205	22,7	970,867	23,243	2085,618	0	220,622	220,622	99,783	0	0	0	0	0	0	0
18:45:02	134,79	2088,301	10,156	10,073	10,032	6,064	6,202	22,7	970,867	23,243	2085,621	0	220,622	220,622	99,783	0	0	0	0	0	0	0
18:45:02	-134,79	2086,953	10,009	9,78	10,032	6,051	6,199	22,7	970,867	23,243	2085,622	0	220,622	220,622	99,783	0	0	0	0	0	0	0
18:45:02	0	2086,953	10,009	9,78	10,032	6,051	6,196	22,7	970,867	23,243	2085,624	0	220,622	220,622	99,783	0	0	0	0	0	0	0
18:45:02	0	2086,953	10,009	9,878	10,032	6,051	6,193	22,7	970,867	23,243	2085,625	0	220,622	220,622	99,783	0	0	0	0	0	0	0
18:45:02	0	2086,953	10,009	9,78	10,032	6,051	6,19	22,7	970,867	23,243	2085,627	0	220,622	220,622	99,783	0	0	0	0	0	0	0
18:45:02	44,921	2087,403	10,058	9,878	10,032	6,055	6,188	22,7	970,867	23,243	2085,628	0	220,622	220,622	99,783	0	0	0	0	0	0	0
18:45:02	0	2087,403	10,058	9,926	10,032	6,055	6,185	22,7	970,867	23,243	2085,63	0	220,622	220,622	99,783	0	0	0	0	0	0	0
18:45:02	0	2087,403	10,058	9,975	10,032	6,055	6,183	22,7	970,867	23,243	2085,632	0	220,622	220,622	99,783	0	0	0	0	0	0	0
18:45:02	0	2087,403	10,058	9,975	10,032	6,055	6,18	22,7	970,867	23,243	2085,633	0	220,622	220,622	99,783	0	0	0	0	0	0	0
18:45:02	0	2087,403	10,058	9,878	10,032	6,055	6,178	22,7	970,867	23,243	2085,635	0	220,622	220,622	99,783	0	0	0	0	0	0	0
18:45:02	0	2087,403	10,058	9,926	10,032	6,055	6,175	22,7	970,867	23,243	2085,637	0	220,622	220,622	99,783	0	0	0	0	0	0	0
18:45:02	0	2087,403	10,058	9,975	10,032	6,055	6,173	22,7	970,867	23,243	2085,638	0	220,622	220,622	99,783	0	0	0	0	0	0	0
18:45:02	-44,921	2086,953	10,009	9,878	10,032	6,051	6,171	22,7	970,867	23,243	2085,64	0	220,622	220,622	99,783	0	0	0	0	0	0	0
18:45:02	0	2086,953	10,009	9,975	10,032	6,051	6,168	22,7	970,867	23,243	2085,641	0	220,622	220,622	99,783	0	0	0	0	0	0	0
18:45:02	0	2086,953	10,009	9,878	10,032	6,051	6,166	21,9	970,867	23,243	2085,643	0	220,622	220,622	99,783	0	0	0	0	0	0	0
18:45:02	0	2086,953	10,009	9,926	10,032	6,051	6,164	21,9	970,867	23,243	2085,644	0	220,622	220,622	99,783	0	0	0	0	0	0	0
18:45:02	0	2086,953	10,009	9,878	10,032	6,051	6,161	21,9	970,867	23,243	2085,645	0	220,622	220,622	99,783	0	0	0	0	0	0	0
18:45:02	0	2086,953	10,009	9,926	10,032	6,051	6,159	21,9	970,867	23,243	2085,647	0	220,622	220,622	99,783	0	0	0	0	0	0	0
18:45:02	134,79	2088,301	10,156	10,073	10,032	6,064	6,157	21,9	970,867	23,243	2085,649	0	220,622	220,622	99,783	0	0	0	0	0	0	0
18:45:02	-85,986	2087,441	10,156	10,122	10,027	6,056	6,155	21,9	970,867	23,243	2085,651	0	220,622	220,622	99,783	0	0	0	0	0	0	0
18:45:02	0	2087,441	10,156	9,975	10,027	6,056	6,153	21,9	970,867	23,243	2085,653	0	220,622	220,622	99,783	0	0	0	0	0	0	0
18:45:02	-48,803	2086,953	10,009	9,926	10,032	6,051	6,151	21,9	970,867	23,243	2085,654	0	220,622	220,622	99,783	0	0	0	0	0	0	0
18:45:02	-51,416	2086,439	9,961	9,731	10,031	6,045	6,149	21,9	970,867	23,243	2085,655	0	220,622	220,622	99,783	0	0	0	0	0	0	0
18:45:02	96,337	2087,403	10,058	10,073	10,032	6,055	6,147	21,9	970,867	23,243	2085,657	0	220,622	220,622	99,783	0	0	0	0	0	0	0
18:45:02	-51,391	2086,889	10,009	9,926	10,031	6,05	6,146	21,9	970,867	23,243	2085,658	0	212,889	212,889	99,758	0	0	0	0	0	0	0
18:45:02	-44,946	2086,439	9,961	9,731	10,031	6,045	6,144	21,9	970,867	23,243	2085,659	0	212,889	212,889	99,758	0	0	0	0	0	0	0
18:45:02	0	2086,439	9,961	9,78	10,031	6,045	6,142	21,9	970,867	23,243	2085,659	0	212,889	212,889	99,758	0	0	0	0	0	0	0
18:45:02	-34,521	2086,094	10,009	9,878	10,027	6,042	6,14	21,9	970,867	23,243	2085,66	0	212,889	212,889	99,758	0	0	0	0	0	0	0
18:45:02	44,897	2086,543	10,058	9,878	10,027	6,046	6,138	21,9	970,867	23,243	2085,661	0	212,889	212,889	99,758	0	0	0	0	0	0	0
18:45:02	-89,819	2085,645	9,961	9,633	10,027	6,037	6,136	21,9	970,867	23,243	2085,645	0	212,889	212,889	99,758	0	0	0	0	0	0	0
18:45:02	89,819	2086,543	10,058	9,975	10,027	6,046	6,134	21,9	970,867	23,243	2085,646	0	212,889	212,889	99,758	0	0	0	0	0	0	0
18:45:02	-44,897	2086,094	10,009	9,926	10,027	6,042	6,132	21,9	970,867	23,243	2085,646	0	212,889	212,889	99,758	0	0	0	0	0	0	0
18:45:02	0	2086,094	10,009	9,878	10,027	6,042	6,131	21,9	970,867	23,243	2085,647	0	212,889	212,889	99,758	0	0	0	0	0	0	0
18:45:02	44,897	2086,543	10,058	9,975	10,027	6,046	6,129	21,9	970,867	23,243	2085,648	0	212,889	212,889	99,758	0	0	0	0	0	0	0
18:45:02	-224,56	2084,297	9,814	9,633	10,027	6,023	6,127	21,9	970,867	23,243	2084,297	0	212,889	212,889	99,758	0	0	0	0	0	0	0
18:45:02	179,663	2086,094	10,009	9,78	10,027	6,042	6,125	21,9	970,867	23,243	2084,299	0	212,889	212,889	99,758	0	0	0	0	0	0	0
18:45:02	44,897	2086,543	10,058	9,926	10,027	6,046	6,124	21,9	970,867	23,243	2084,301	0	212,889	212,889	99,758	0	0	0	0	0	0	0
18:45:02	0	2086,543	10,058	9,926	10,027	6,046	6,122	21,9	970,867	23,243	2084,304	0	212,889	212,889	99,758	0	0	0	0	0	0	0
18:45:02	79,492	2087,338	10,058	9,926	10,031	6,055	6,121	21,9	970,867	23,243	2084,306	0	212,889	212,889	99,758	0	0	0	0	0	0	0
18:45:02	-169,311	2085,645	9,961	9,731	10,027	6,037	6,119	21,9	970,867	23,243	2084,308	0	212,889	212,889	99,758	0	0	0	0	0	0	0
18:45:02	179,663	2087,441	10,156	9,975	10,027	6,056	6,118	21,9	970,867	23,243	2084,311	0	212,889	212,889	99,758	0	0	0	0	0	0	0
18:45:02	-55,273	2086,889	10,009	9,78	10,031	6,05	6,117	21,9	970,867	23,243	2084,314	0	212,889	212,889	99,758	0	0	0	0	0	0	0
18:45:02	51,391	2087,403	10,058	9,878	10,032	6,055	6,115	21,9	970,867	23,243	2084,317	0	212,889	212,889	99,758	0	0	0	0	0	0	0
18:45:02	-6,469	2087,338	10,058	9,926	10,031	6,055	6,114	21,9	970,867	23,243	2084,32	0	212,889	212,889	99,758	0	0	0	0	0	0	0
18:45:02	-44,921	2086,889	10,009	9,731	10,031	6,05	6,113	21,9	970,867	23,243	2084,322	0	212,889	212,889	99,758	0	0	0	0	0	0	0
18:45:02	55,273	2087,441	10,156	9,926	10,027	6,056	6,112	21,9	970,867	23,243	2084,325	0	212,889	212,889	99,758	0	0	0	0	0	0	0
18:45:02	-48,803	2086,953	10,009	9,78	10,032	6,051	6,111	21,9	970,867	23,243	2084,328	0	212,889	212,889	99,758	0	0	0	0	0	0	0
18:45:02	173,217	2088,686	10,205	9,926	10,031	6,068	6,11	21,9	970,867	23,243	2084,332	0	212,889	212,889	99,758	0	0	0	0	0	0	0
18:45:02	-134,765	2087,338	10,058	9,878	10,031	6,055	6,109	21,9	970,867	23,243	2084,335	0	212,889	212,889	99,758	0	0	0	0	0	0	0
18:45:02	-44,921	2086,889	10,009	9,878	10,031	6,05	6,108	21,9	970,867	23,243	2084,338	0	212,889	212,889	99,758	0	0	0	0	0	0	0
18:45:02	6,469	2086,953	10,009	9,926	10,032	6,051	6,106	21,9	970,867	23,243	2084,34	0	212,889	212,889	99,758	0	0	0	0	0	0	0
18:45:02	128,295	2088,236	10,156	9,975	10,031	6,064	6,106	21,9	970,867	23,243	2084,344	0	212,889	212,889	99,758	0	0	0	0	0	0	0
18:45:02	-89,843	2087,338	10,058	9,926	10,031	6,055	6,105	21,9	970,867	23,243	2084,347	0	212,889	212,889	99,758	0	0	0	0	0	0	0
18:45:02	6,469	2087,403	10,058	9,926	10,032	6,055	6,104	21,9	970,867	23,243	2084,35	0	212,889	212,889	99,758	0	0	0	0	0	0	0
18:45:02	0	2087,403	10,058	10,073	10,032	6,055	6,103	21,9	970,867	23,243	2084,353	0	212,889	212,889	99,758	0	0	0	0	0	0	0
18:45:02	-51,391	2086,889	10,009	9,878	10,031	6,05	6,102	21,9	970,867	23,243	2084,356	0	212,889	212,889	99,758	0	0	0	0	0	0	0
18:45:02	-38,427	2086,504	9,961	9,731	10,032	6,046	6,101	21,9	970,867	23,243	2084,358	0	212,889	212,889	99,758	0	0	0	0	0	0	0
18:45:02	44,897	2086,953	10,009	9,878	10,032	6,051	6,1	21,9	970,867	23,243	2084,36	0	212,889	212,889	99,758	0	0	0	0	0	0	0
18:45:02	38,452	2087,338	10,058	9,926	10,031	6,055	6,099	21,9	970,867	23,243	2084,363	0	212,889	212,889	99,758	0	0	0	0	0	0	0
18:45:02	6,469	2087,403	10,058	9,975	10,032	6,055	6,098	21,9	970,867	23,243	2084,366	0	212,889	212,889	99,758	0	0	0	0	0	0	0
18:45:02	-51,391	2086,889	10,009	9,731	10,031	6,05	6,097	21,9	970,867	23,243	2084,369	0	212,889	212,889	99,758	0	0	0	0	0	0	0
18:45:02	0	2086,889	10,009	9,926	10,031	6,05	6,096	21,9	970,867	23,243	2084,371	0	212,889	212,889	99,758	0	0	0	0	0	0	0
18:45:02	-38,427	2086,504	9,961	9,731	10,032	6,046	6,095	21,9	970,867	23,243	2084,373	0	212,889	212,889	99,758	0	0	0	0	0	0	0
18:45:02	83,349	2087,338	10,058	9,975	10,031	6,055	6,094	21,9	970,867	23,243	2084,376	0	212,889	212,889	99,758	0	0	0	0	0	0	0
18:45:02	-169,311	2085,645	9,961	9,731	10,027	6,037	6,093	21,9	970,867	23,243	2084,377	0	212,889	212,889	99,758	0	0	0	0	0	0	0
18:45:02	0	2085,645	9,961	9,78	10,027	6,037	6,092	21,9	970,867	23,243	2084,379	0	212,889	212,889	99,758	0	0	0	0	0	0	0
18:45:02	44,921	2086,094	10,009	9,878	10,027	6,042	6,091	21,9	970,867	23,243	2084,38	0	212,889	212,889	99,758	0	0	0	0	0	0	0
18:45:02	-44,921	2085,645	9,961	9,78	10,027	6,037	6,09	21,9	970,867	23,243	2084,382	0	212,889	212,889	99,758	0	0	0	0	0	0	0
18:45:02	44,921	2086,094	10,009	9,878	10,027	6,042	6,089	21,9	970,867	23,243	2084,383	0	212,889	212,889	99,758	0	0	0	0	0	0	0
18:45:02	-44,921	2085,645	9,961	9,878	10,027	6,037	6,088	21,9	970,867	23,243	2084,385	0	212,889	212,889	99,758	0	0	0	0	0	0	0
18:45:02	124,389	2086,889	10,009	9,633	10,031	6,05	6,087	21,9	970,867	23,243	2084,387	0	212,889	212,889	99,758	0	0	0	0	0	0	0
18:45:02	-79,467	2086,094	10,009	9,78	10,027	6,042	6,086	21,9	970,867	23,243	2084,389	0	212,889	212,889	99,758	0	0	0	0	0	0	0
18:45:02	-134,741	2084,747	9,863	9,633	10,027	6,028	6,085	21,9	970,867	23,243	2084,389	0	212,889	212,889	99,758	0	0	0	0	0	0	0
18:45:02	179,638	2086,543	10,058	9,926	10,027	6,046	6,084	21,9	970,867	23,243	2084,391	0	212,889	212,889	99,758	0	0	0	0	0	0	0
18:45:02	0	2086,543	10,058	9,926	10,027	6,046	6,084	21,9	970,867	23,243	2084,393	0	212,889	212,889	99,758	0	0	0	0	0	0	0
18:45:02	0	2086,543	10,058	9,878	10,027	6,046	6,083	21,9	970,867	23,243	2084,396	0	212,889	212,889	99,758	0	0	0	0	0	0	0
18:45:02	349,072	2090,034	10,351	10,122	10,031	6,082	6,083	21,9	970,867	23,243	2084,401	0	212,889	212,889	99,758	0	0	0	0	0	0	0
18:45:02	276,22	2092,796	10,644	10,61	10,032	6,111	6,083	21,9	970,867	23,243	2084,409	0	212,889	212,889	99,758	0	0	0	0	0	0	0
18:45:02	218,701	2094,983	10,791	10,805	10,036	6,133	6,084	21,9	970,867	23,243	2084,42	0	212,889	212,889	99,758	0	0	0	0	0	0	0
18:45:02	387,011	2098,853	11,035	11,147	10,046	6,173	6,086	21,9	970,867	23,243	2084,434	0	212,889	212,889	99,758	0	0	0	0	0	0	0
18:45:02	341,528	2102,268	11,132	11,294	10,06	6,208	6,089	21,9	970,867	23,243	2084,452	0	212,889	212,889	99,758	0	0	0	0	0	0	0
18:45:02	511,938	2107,388	11,328	11,635	10,079	6,261	6,092	21,9	970,867	23,243	2084,475	0	212,889	212,889	99,758	0	0	0	0	0	0	0
18:45:02	551,196	2112,9	11,474	11,831	10,102	6,318	6,096	21,9	970,867	23,243	2084,503	0	212,889	212,889	99,758	0	0	0	0	0	0	0
18:45:02	485,595	2117,756	11,474	11,977	10,13	6,368	6,102	21,9	970,867	23,243	2084,537	0	212,889	212,889	99,758	0	0	0	0	0	0	0
18:45:02	633,959	2124,095	11,621	12,27	10,158	6,433	6,108	21,9	970,867	23,243	2084,576	0	212,889	212,889	99,758	0	0	0	0	0	0	0
18:45:02	618,188	2130,277	11,67	12,466	10,191	6,497	6,116	21,9	970,867	23,243	2084,622	0	212,889	212,889	99,758	0	0	0	0	0	0	0
18:45:02	1023,999	2140,517	12,158	12,905	10,223	6,603	6,125	21,9	970,867	23,243	2084,678	0	212,889	212,889	99,758	0	0	0	0	0	0	0
18:45:02	747,68	2147,994	12,304	13,149	10,258	6,68	6,136	21,9	970,867	23,243	2084,741	0	212,889	212,889	99,758	0	0	0	0	0	0	0
18:45:02	728,54	2155,279	12,451	13,344	10,292	6,755	6,148	21,9	970,867	23,243	2084,812	0	212,889	212,889	99,758	0	0	0	0	0	0	0
18:45:02	1041,626	2165,696	12,841	13,882	10,33	6,862	6,162	21,9	970,867	23,243	2084,893	0	212,889	212,889	99,758	0	0	0	0	0	0	0
18:45:02	658,496	2172,281	12,841	13,833	10,367	6,93	6,177	21,9	970,867	23,243	2084,98	0	212,889	212,889	99,758	0	0	0	0	0	0	0
18:45:02	881,372	2181,094	13,037	14,126	10,407	7,021	6,194	21,9	970,867	23,243	2085,076	0	212,889	212,889	99,758	0	0	0	0	0	0	0
18:45:02	1105,786	2192,152	13,476	14,419	10,447	7,135	6,212	21,9	970,867	23,243	2085,183	0	212,889	212,889	99,758	0	0	0	0	0	0	0
18:45:03	979,199	2201,944	13,818	15,053	10,484	7,236	6,233	21,9	970,867	23,243	2085,3	0	212,889	212,889	99,758	0	0	0	0	0	0	0
18:45:03	784,057	2209,785	13,818	14,858	10,528	7,317	6,254	21,9	970,867	23,243	2085,425	0	212,889	212,889	99,758	0	0	0	0	0	0	0
18:45:03	852,832	2218,313	13,916	14,907	10,572	7,405	6,276	21,9	970,867	23,243	2085,558	0	212,889	212,889	99,758	0	0	0	0	0	0	0
18:45:03	705,81	2225,371	13,818	14,76	10,617	7,478	6,3	21,9	970,867	23,243	2085,697	0	212,889	212,889	99,758	0	0	0	0	0	0	0
18:45:03	1197,509	2237,346	14,306	15,249	10,659	7,601	6,325	21,9	970,867	23,243	2085,849	0	212,889	212,889	99,758	0	0	0	0	0	0	0
18:45:03	415,551	2241,502	13,965	15,053	10,7	7,644	6,351	21,9	970,867	23,243	2086,004	0	212,889	212,889	99,758	0	0	0	0	0	0	0
18:45:03	741,113	2248,913	13,965	15,102	10,742	7,72	6,378	21,9	970,867	23,243	2086,167	0	212,889	212,889	99,758	0	0	0	0	0	0	0
18:45:03	981,567	2258,729	14,306	15,395	10,78	7,821	6,406	21,9	970,867	23,243	2086,34	0	212,889	212,889	99,758	0	0	0	0	0	0	0
18:45:03	901,098	2267,74	14,648	15,542	10,813	7,914	6,436	21,9	970,867	23,243	2086,521	0	212,889	212,889	99,758	0	0	0	0	0	0	0
18:45:03	852,636	2276,266	14,941	15,737	10,845	8,002	6,467	21,9	970,867	23,243	2086,711	0	212,889	212,889	99,758	0	0	0	0	0	0	0
18:45:03	763,061	2283,897	15,136	16,128	10,878	8,081	6,498	21,9	970,867	23,243	2086,908	0	212,889	212,889	99,758	0	0	0	0	0	0	0
18:45:03	722,729	2291,124	15,283	16,225	10,911	8,155	6,531	21,9	970,867	23,243	2087,112	0	212,889	212,889	99,758	0	0	0	0	0	0	0
18:45:03	757,788	2298,702	15,381	16,225	10,949	8,234	6,564	21,9	970,867	23,243	2087,324	0	212,889	212,889	99,758	0	0	0	0	0	0	0
18:45:03	907,714	2307,779	15,722	16,469	10,982	8,327	6,599	21,9	970,867	23,243	2087,544	0	212,889	212,889	99,758	0	0	0	0	0	0	0
18:45:03	522,07	2313	15,576	16,274	11,019	8,381	6,634	21,9	970,867	23,243	2087,77	0	212,889	212,889	99,758	0	0	0	0	0	0	0
18:45:03	579,736	2318,797	15,478	16,323	11,057	8,441	6,669	21,9	970,867	23,243	2088,001	0	212,889	212,889	99,758	0	0	0	0	0	0	0
18:45:03	761,376	2326,411	15,576	16,225	11,095	8,519	6,705	21,9	970,867	23,243	2088,239	0	212,889	212,889	99,758	0	0	0	0	0	0	0
18:45:03	801,44	2334,425	15,722	16,421	11,133	8,602	6,743	21,9	970,867	23,243	2088,485	0	212,889	212,889	99,758	0	0	0	0	0	0	0
18:45:03	701,44	2341,44	15,771	16,469	11,17	8,674	6,78	21,9	970,867	23,243	2088,738	0	212,889	212,889	99,758	0	0	0	0	0	0	0
18:45:03	681,933	2348,259	15,869	16,421	11,203	8,744	6,819	21,9	970,867	23,243	2088,998	0	212,889	212,889	99,758	0	0	0	0	0	0	0
18:45:03	876,367	2357,023	16,211	17,104	11,234	8,835	6,859	21,9	970,867	23,243	2089,266	0	212,889	212,889	99,758	0	0	0	0	0	0	0
18:45:03	640,307	2363,426	16,357	17,104	11,263	8,901	6,899	22,3	972,217	23,243	2089,54	0	212,889	212,889	99,758	0	0	0	0	0	0	0
18:45:03	936,596	2372,792	16,845	17,397	11,289	8,997	6,94	22,3	972,217	23,243	2089,823	0	212,889	212,889	99,758	0	0	0	0	0	0	0
18:45:03	706,811	2379,86	17,09	17,739	11,316	9,07	6,982	22,3	972,217	23,243	2090,113	0	212,889	212,889	99,758	0	0	0	0	0	0	0
18:45:03	746,264	2387,322	17,383	18,032	11,343	9,147	7,024	22,3	972,217	23,243	2090,41	0	212,889	212,889	99,758	0	0	0	0	0	0	0
18:45:03	621,923	2393,542	17,529	18,081	11,37	9,211	7,067	22,3	972,217	23,243	2090,714	0	212,889	212,889	99,758	0	0	0	0	0	0	0
18:45:03	640,478	2399,946	17,676	18,374	11,398	9,277	7,11	22,3	972,217	23,243	2091,023	0	212,889	212,889	99,758	0	0	0	0	0	0	0
18:45:03	588,403	2405,83	17,724	18,227	11,429	9,338	7,154	22,3	972,217	23,243	2091,338	0	212,889	212,889	99,758	0	0	0	0	0	0	0
18:45:03	640,82	2412,239	17,871	18,423	11,457	9,404	7,198	22,3	972,217	23,243	2091,658	0	212,889	212,889	99,758	0	0	0	0	0	0	0
18:45:03	532,128	2417,56	17,871	18,227	11,487	9,459	7,242	22,3	972,217	23,243	2091,984	0	212,889	212,889	99,758	0	0	0	0	0	0	0
18:45:03	350,732	2421,067	17,724	18,178	11,515	9,495	7,287	22,3	972,217	23,243	2092,314	0	212,889	212,889	99,758	0	0	0	0	0	0	0
18:45:03	684,668	2427,914	17,92	18,374	11,543	9,566	7,331	22,3	972,217	23,243	2092,649	0	216,981	216,981	99,772	0	0	0	0	0	0	0
18:45:03	487,646	2432,79	17,92	18,374	11,57	9,616	7,376	22,3	972,217	23,243	2092,989	0	216,981	216,981	99,772	0	0	0	0	0	0	0
18:45:03	716,552	2439,956	18,164	18,569	11,598	9,69	7,421	22,3	972,217	23,243	2093,336	0	216,981	216,981	99,772	0	0	0	0	0	0	0
18:45:03	465,576	2444,612	18,213	18,569	11,621	9,738	7,467	22,3	972,217	23,243	2093,687	0	216,981	216,981	99,772	0	0	0	0	0	0	0
18:45:03	552,954	2450,141	18,359	18,716	11,644	9,795	7,512	22,3	972,217	23,243	2094,044	0	216,981	216,981	99,772	0	0	0	0	0	0	0
18:45:03	407,959	2454,221	18,359	18,618	11,667	9,837	7,558	22,3	972,217	23,243	2094,404	0	216,981	216,981	99,772	0	0	0	0	0	0	0
18:45:03	415,551	2458,376	18,359	18,716	11,691	9,88	7,604	22,3	972,217	23,243	2094,768	0	216,981	216,981	99,772	0	0	0	0	0	0	0
18:45:03	591,406	2464,29	18,554	18,862	11,714	9,941	7,649	22,3	972,217	23,243	2095,137	0	216,981	216,981	99,772	0	0	0	0	0	0	0
18:45:03	505,371	2469,344	18,652	18,911	11,737	9,993	7,695	22,3	972,217	23,243	2095,512	0	216,981	216,981	99,772	0	0	0	0	0	0	0
18:45:03	387,866	2473,223	18,701	18,96	11,756	10,033	7,741	22,3	972,217	23,243	2095,889	0	216,981	216,981	99,772	0	0	0	0	0	0	0
18:45:03	522,656	2478,449	18,896	19,155	11,775	10,087	7,787	22,3	972,217	23,243	2096,272	0	216,981	216,981	99,772	0	0	0	0	0	0	0
18:45:03	413,671	2482,586	18,896	19,155	11,798	10,129	7,833	22,3	972,217	23,243	2096,658	0	216,981	216,981	99,772	0	0	0	0	0	0	0
18:45:03	427,636	2486,862	18,994	19,155	11,817	10,173	7,879	22,3	972,217	23,243	2097,048	0	216,981	216,981	99,772	0	0	0	0	0	0	0
18:45:03	463,842	2491,501	19,043	19,253	11,841	10,221	7,925	22,3	972,217	23,243	2097,443	0	216,981	216,981	99,772	0	0	0	0	0	0	0
18:45:03	335,864	2494,859	19,043	19,302	11,859	10,256	7,971	22,3	972,217	23,243	2097,84	0	216,981	216,981	99,772	0	0	0	0	0	0	0
18:45:03	559,448	2500,454	19,189	19,399	11,883	10,313	8,017	22,3	972,217	23,243	2098,243	0	216,981	216,981	99,772	0	0	0	0	0	0	0
18:45:03	289,599	2503,35	19,14	19,302	11,902	10,343	8,062	22,3	972,217	23,243	2098,648	0	216,981	216,981	99,772	0	0	0	0	0	0	0
18:45:03	337,817	2506,728	19,14	19,253	11,921	10,378	8,108	22,3	972,217	23,243	2099,056	0	216,981	216,981	99,772	0	0	0	0	0	0	0
18:45:03	440,087	2511,129	19,336	19,448	11,935	10,424	8,153	22,3	972,217	23,243	2099,468	0	216,981	216,981	99,772	0	0	0	0	0	0	0
18:45:03	524,755	2516,377	19,531	19,643	11,954	10,478	8,199	22,3	972,217	23,243	2099,885	0	216,981	216,981	99,772	0	0	0	0	0	0	0
18:45:03	109,57	2517,472	19,385	19,448	11,968	10,489	8,243	22,3	972,217	23,243	2100,303	0	216,981	216,981	99,772	0	0	0	0	0	0	0
18:45:03	562,084	2523,093	19,531	19,741	11,992	10,547	8,289	22,3	972,217	23,243	2100,725	0	216,981	216,981	99,772	0	0	0	0	0	0	0
18:45:03	331,542	2526,409	19,531	19,741	12,011	10,581	8,334	22,3	972,217	23,243	2101,151	0	216,981	216,981	99,772	0	0	0	0	0	0	0
18:45:03	207,226	2528,481	19,482	19,497	12,025	10,602	8,378	22,3	972,217	23,243	2101,579	0	216,981	216,981	99,772	0	0	0	0	0	0	0
18:45:03	384,179	2532,323	19,531	19,595	12,044	10,642	8,422	22,3	972,217	23,243	2102,009	0	216,981	216,981	99,772	0	0	0	0	0	0	0
18:45:03	394,653	2536,269	19,678	19,839	12,058	10,683	8,467	22,3	972,217	23,243	2102,444	0	216,981	216,981	99,772	0	0	0	0	0	0	0
18:45:03	341,699	2539,686	19,775	19,79	12,072	10,718	8,511	22,3	972,217	23,243	2102,881	0	216,981	216,981	99,772	0	0	0	0	0	0	0
18:45:03	311,743	2542,804	19,824	19,936	12,087	10,75	8,555	22,3	972,217	23,243	2103,321	0	216,981	216,981	99,772	0	0	0	0	0	0	0
18:45:03	325,244	2546,056	19,824	19,936	12,105	10,784	8,599	22,3	972,217	23,243	2103,764	0	216,981	216,981	99,772	0	0	0	0	0	0	0
18:45:03	322,143	2549,277	19,971	20,083	12,115	10,817	8,642	22,3	972,217	23,243	2104,209	0	216,981	216,981	99,772	0	0	0	0	0	0	0
18:45:03	362,817	2552,906	20,019	20,132	12,133	10,854	8,685	22,3	972,217	23,243	2104,658	0	216,981	216,981	99,772	0	0	0	0	0	0	0
18:45:03	351,709	2556,423	20,117	20,132	12,148	10,89	8,729	22,3	972,217	23,243	2105,11	0	216,981	216,981	99,772	0	0	0	0	0	0	0
18:45:03	241,723	2558,84	20,117	20,083	12,161	10,915	8,771	22,3	972,217	23,243	2105,564	0	216,981	216,981	99,772	0	0	0	0	0	0	0
18:45:03	251,489	2561,355	20,117	20,083	12,175	10,941	8,814	22,3	972,217	23,243	2106,019	0	216,981	216,981	99,772	0	0	0	0	0	0	0
18:45:03	281,762	2564,172	20,166	20,132	12,189	10,97	8,856	22,3	972,217	23,243	2106,478	0	216,981	216,981	99,772	0	0	0	0	0	0	0
18:45:03	314,794	2567,32	20,312	20,278	12,198	11,003	8,898	22,3	972,217	23,243	2106,938	0	216,981	216,981	99,772	0	0	0	0	0	0	0
18:45:03	221,093	2569,531	20,361	20,376	12,208	11,026	8,94	22,3	972,217	23,243	2107,401	0	216,981	216,981	99,772	0	0	0	0	0	0	0
18:45:03	371,484	2573,246	20,508	20,522	12,221	11,064	8,982	22,3	972,217	23,243	2107,867	0	216,981	216,981	99,772	0	0	0	0	0	0	0
18:45:03	407,006	2577,316	20,752	20,669	12,23	11,106	9,023	22,3	972,217	23,243	2108,336	0	216,981	216,981	99,772	0	0	0	0	0	0	0
18:45:03	289,038	2580,207	20,947	20,864	12,236	11,136	9,065	22,3	972,217	23,243	2108,808	0	216,981	216,981	99,772	0	0	0	0	0	0	0
18:45:03	72,924	2580,936	20,849	20,864	12,245	11,143	9,106	22,3	972,217	23,243	2109,28	0	216,981	216,981	99,772	0	0	0	0	0	0	0
18:45:03	153,027	2582,466	20,849	20,815	12,254	11,159	9,146	22,3	972,217	23,243	2109,753	0	216,981	216,981	99,772	0	0	0	0	0	0	0
18:45:03	236,376	2584,83	20,849	20,718	12,267	11,183	9,186	22,3	972,217	23,243	2110,228	0	216,981	216,981	99,772	0	0	0	0	0	0	0
18:45:03	55,639	2585,386	20,752	20,718	12,276	11,189	9,225	22,3	972,217	23,243	2110,704	0	216,981	216,981	99,772	0	0	0	0	0	0	0
18:45:03	211,303	2587,499	20,801	20,815	12,285	11,211	9,264	22,3	972,217	23,243	2111,181	0	216,981	216,981	99,772	0	0	0	0	0	0	0
18:45:03	197,485	2589,474	20,849	20,62	12,294	11,231	9,303	22,3	972,217	23,243	2111,659	0	216,981	216,981	99,772	0	0	0	0	0	0	0
18:45:03	-92,993	2588,544	20,654	20,669	12,299	11,222	9,34	22,3	972,217	23,243	2112,136	0	216,981	216,981	99,772	0	0	0	0	0	0	0
18:45:03	163,793	2590,182	20,654	20,718	12,308	11,238	9,377	22,3	972,217	23,243	2112,614	0	216,981	216,981	99,772	0	0	0	0	0	0	0
18:45:03	257,91	2592,761	20,752	20,718	12,317	11,265	9,414	22,3	972,217	23,243	2113,094	0	216,981	216,981	99,772	0	0	0	0	0	0	0
18:45:03	2,392	2592,785	20,605	20,522	12,326	11,265	9,451	22,3	972,217	23,243	2113,574	0	216,981	216,981	99,772	0	0	0	0	0	0	0
18:45:03	63,989	2593,425	20,605	20,522	12,329	11,272	9,486	22,3	972,217	23,243	2114,054	0	216,981	216,981	99,772	0	0	0	0	0	0	0
18:45:03	368,53	2597,11	20,947	20,815	12,331	11,31	9,522	22,3	972,217	23,243	2114,537	0	216,981	216,981	99,772	0	0	0	0	0	0	0
18:45:03	188,598	2598,996	21,094	20,962	12,334	11,329	9,558	22,3	972,217	23,243	2115,021	0	216,981	216,981	99,772	0	0	0	0	0	0	0
18:45:03	161,547	2600,612	21,24	21,059	12,335	11,346	9,593	22,3	972,217	23,243	2115,507	0	216,981	216,981	99,772	0	0	0	0	0	0	0
18:45:03	-80,151	2599,81	21,094	20,864	12,338	11,338	9,627	22,3	972,217	23,243	2115,991	0	216,981	216,981	99,772	0	0	0	0	0	0	0
18:45:03	255,786	2602,368	21,338	21,255	12,339	11,364	9,661	22,3	972,217	23,243	2116,477	0	216,981	216,981	99,772	0	0	0	0	0	0	0
18:45:03	-12,915	2602,239	21,24	21,059	12,344	11,363	9,694	22,3	972,217	23,243	2116,963	0	216,981	216,981	99,772	0	0	0	0	0	0	0
18:45:03	98,852	2603,228	21,24	21,011	12,349	11,373	9,727	22,3	972,217	23,243	2117,449	0	216,981	216,981	99,772	0	0	0	0	0	0	0
18:45:03	80,2	2604,03	21,24	21,059	12,354	11,381	9,76	22,3	972,217	23,243	2117,936	0	216,981	216,981	99,772	0	0	0	0	0	0	0
18:45:03	61,865	2604,648	21,24	20,962	12,357	11,388	9,792	22,3	972,217	23,243	2118,422	0	216,981	216,981	99,772	0	0	0	0	0	0	0
18:45:03	60,815	2605,256	21,24	21,059	12,361	11,394	9,823	22,3	972,217	23,243	2118,909	0	216,981	216,981	99,772	0	0	0	0	0	0	0
18:45:03	-58,666	2604,67	21,142	21,011	12,363	11,388	9,854	22,3	972,217	23,243	2119,395	0	216,981	216,981	99,772	0	0	0	0	0	0	0
18:45:03	176,904	2606,439	21,24	21,157	12,367	11,406	9,884	22,3	972,217	23,243	2119,882	0	216,981	216,981	99,772	0	0	0	0	0	0	0
18:45:03	-448,95	2601,949	20,654	20,473	12,374	11,36	9,913	22,3	972,217	23,243	2120,364	0	216,981	216,981	99,772	0	0	0	0	0	0	0
18:45:03	366,625	2605,616	20,947	20,718	12,379	11,398	9,942	22,3	972,217	23,243	2120,85	0	216,981	216,981	99,772	0	0	0	0	0	0	0
18:45:03	-57,568	2605,04	20,849	20,815	12,381	11,392	9,971	22,3	972,217	23,243	2121,334	0	216,981	216,981	99,772	0	0	0	0	0	0	0
18:45:03	95,434	2605,994	20,947	20,718	12,381	11,402	9,999	22,3	972,217	23,243	2121,819	0	216,981	216,981	99,772	0	0	0	0	0	0	0
18:45:03	47,753	2606,472	20,996	20,864	12,381	11,406	10,026	22,3	972,217	23,243	2122,303	0	216,981	216,981	99,772	0	0	0	0	0	0	0
18:45:04	105,346	2607,525	21,142	21,059	12,379	11,417	10,054	22,3	972,217	23,243	2122,789	0	216,981	216,981	99,772	0	0	0	0	0	0	0
18:45:04	206,079	2609,586	21,435	21,206	12,374	11,439	10,081	22,3	972,217	23,243	2123,275	0	216,981	216,981	99,772	0	0	0	0	0	0	0
18:45:04	-95,507	2608,631	21,338	21,157	12,374	11,429	10,107	22,3	972,217	23,243	2123,761	0	216,981	216,981	99,772	0	0	0	0	0	0	0
18:45:04	18,53	2608,816	21,338	21,206	12,375	11,431	10,133	22,3	972,217	23,243	2124,246	0	216,981	216,981	99,772	0	0	0	0	0	0	0
18:45:04	-15,307	2608,663	21,24	21,059	12,38	11,429	10,158	22,3	972,217	23,243	2124,73	0	216,981	216,981	99,772	0	0	0	0	0	0	0
18:45:04	-34,692	2608,316	21,142	21,011	12,383	11,425	10,183	22,3	972,217	23,243	2125,214	0	216,981	216,981	99,772	0	0	0	0	0	0	0
18:45:04	-28,198	2608,034	21,094	20,864	12,385	11,423	10,208	22,3	972,217	23,243	2125,697	0	216,981	216,981	99,772	0	0	0	0	0	0	0
18:45:04	0	2608,034	21,094	20,815	12,385	11,423	10,231	22,3	972,217	23,243	2126,179	0	216,981	216,981	99,772	0	0	0	0	0	0	0
18:45:04	143,212	2609,466	21,24	20,864	12,385	11,437	10,255	22,3	972,217	23,243	2126,662	0	216,981	216,981	99,772	0	0	0	0	0	0	0
18:45:04	238,818	2611,855	21,484	21,499	12,385	11,462	10,279	22,3	972,217	23,243	2127,147	0	216,981	216,981	99,772	0	0	0	0	0	0	0
18:45:04	-178,002	2610,075	21,24	20,962	12,388	11,444	10,302	22,3	972,217	23,243	2127,63	0	216,981	216,981	99,772	0	0	0	0	0	0	0
18:45:04	-238,745	2607,687	20,996	20,718	12,388	11,419	10,324	22,3	972,217	23,243	2128,11	0	216,981	216,981	99,772	0	0	0	0	0	0	0
18:45:04	238,745	2610,075	21,24	21,059	12,388	11,444	10,345	22,3	972,217	23,243	2128,592	0	216,981	216,981	99,772	0	0	0	0	0	0	0
18:45:04	0	2610,075	21,24	20,962	12,388	11,444	10,367	22,3	972,217	23,243	2129,074	0	216,981	216,981	99,772	0	0	0	0	0	0	0
18:45:04	-266,87	2607,406	20,947	20,62	12,389	11,416	10,388	22,3	972,217	23,243	2129,552	0	216,981	216,981	99,772	0	0	0	0	0	0	0
18:45:04	67,26	2608,078	20,996	20,815	12,39	11,423	10,408	22,3	972,217	23,243	2130,031	0	216,981	216,981	99,772	0	0	0	0	0	0	0
18:45:04	143,237	2609,511	21,142	21,011	12,39	11,438	10,428	22,3	972,217	23,243	2130,51	0	216,981	216,981	99,772	0	0	0	0	0	0	0
18:45:04	0	2609,511	21,142	21,011	12,39	11,438	10,448	22,3	972,217	23,243	2130,989	0	216,981	216,981	99,772	0	0	0	0	0	0	0
18:45:04	0	2609,511	21,142	20,962	12,39	11,438	10,467	22,3	972,217	23,243	2131,468	0	216,981	216,981	99,772	0	0	0	0	0	0	0
18:45:04	-190,991	2607,601	20,947	20,669	12,39	11,418	10,486	22,3	972,217	23,243	2131,944	0	216,981	216,981	99,772	0	0	0	0	0	0	0
18:45:04	123,681	2608,838	21,094	20,962	12,389	11,431	10,504	22,3	972,217	23,243	2132,421	0	216,981	216,981	99,772	0	0	0	0	0	0	0
18:45:04	83,496	2609,673	21,24	21,157	12,386	11,439	10,523	22,3	972,217	23,243	2132,898	0	216,981	216,981	99,772	0	0	0	0	0	0	0
18:45:04	74,902	2610,422	21,338	21,206	12,385	11,447	10,541	79	970,867	23,243	2133,376	0	216,981	216,981	99,772	0	0	0	0	0	0	0
18:45:04	-59,545	2609,826	21,289	21,157	12,383	11,441	10,559	79	970,867	23,243	2133,852	0	216,981	216,981	99,772	0	0	0	0	0	0	0
18:45:04	-123,73	2608,589	21,142	20,962	12,385	11,428	10,576	79	970,867	23,243	2134,327	0	216,981	216,981	99,772	0	0	0	0	0	0	0
18:45:04	163,94	2610,228	21,289	21,206	12,386	11,445	10,593	79	970,867	23,243	2134,802	0	216,981	216,981	99,772	0	0	0	0	0	0	0
18:45:04	-246,459	2607,764	20,996	20,815	12,388	11,42	10,609	79	970,867	23,243	2135,275	0	216,981	216,981	99,772	0	0	0	0	0	0	0
18:45:04	19,58	2607,96	20,996	20,718	12,389	11,422	10,625	79	970,867	23,243	2135,748	0	216,981	216,981	99,772	0	0	0	0	0	0	0
18:45:04	0	2607,96	20,996	20,962	12,389	11,422	10,64	79	970,867	23,243	2136,22	0	216,981	216,981	99,772	0	0	0	0	0	0	0
18:45:04	0	2607,96	20,996	20,962	12,389	11,422	10,656	79	970,867	23,243	2136,692	0	216,981	216,981	99,772	0	0	0	0	0	0	0
18:45:04	19,531	2608,155	20,996	20,718	12,39	11,424	10,671	79	970,867	23,243	2137,163	0	216,981	216,981	99,772	0	0	0	0	0	0	0
18:45:04	76,025	2608,915	21,094	20,962	12,389	11,432	10,686	79	970,867	23,243	2137,635	0	216,981	216,981	99,772	0	0	0	0	0	0	0
18:45:04	47,753	2609,393	21,142	20,962	12,389	11,437	10,7	79	970,867	23,243	2138,107	0	767,552	767,552	99,994	0	0	0	0	0	0	0
18:45:04	0	2609,393	21,142	20,864	12,389	11,437	10,715	79	970,867	23,243	2138,578	0	767,552	767,552	99,994	0	0	0	0	0	0	0
18:45:04	0	2609,393	21,142	21,059	12,389	11,437	10,729	79	970,867	23,243	2139,049	0	767,552	767,552	99,994	0	0	0	0	0	0	0
18:45:04	0	2609,393	21,142	21,157	12,389	11,437	10,743	79	970,867	23,243	2139,52	0	767,552	767,552	99,994	0	0	0	0	0	0	0
18:45:04	-123,779	2608,155	20,996	20,962	12,39	11,424	10,756	79	970,867	23,243	2139,989	0	767,552	767,552	99,994	0	0	0	0	0	0	0
18:45:04	0	2608,155	20,996	20,815	12,39	11,424	10,769	79	970,867	23,243	2140,457	0	767,552	767,552	99,994	0	0	0	0	0	0	0
18:45:04	76,025	2608,915	21,094	20,864	12,389	11,432	10,782	79	970,867	23,243	2140,925	0	767,552	767,552	99,994	0	0	0	0	0	0	0
18:45:04	-95,556	2607,96	20,996	20,815	12,389	11,422	10,795	79	970,867	23,243	2141,392	0	767,552	767,552	99,994	0	0	0	0	0	0	0
18:45:04	219,238	2610,152	21,24	21,011	12,388	11,444	10,808	79	970,867	23,243	2141,861	0	767,552	767,552	99,994	0	0	0	0	0	0	0
18:45:04	0	2610,152	21,24	21,059	12,388	11,444	10,82	79	970,867	23,243	2142,33	0	767,552	767,552	99,994	0	0	0	0	0	0	0
18:45:04	-75,927	2609,393	21,142	21,157	12,389	11,437	10,832	79	970,867	23,243	2142,797	0	767,552	767,552	99,994	0	0	0	0	0	0	0
18:45:04	-19,604	2609,197	21,142	20,962	12,388	11,435	10,844	79	970,867	23,243	2143,264	0	767,552	767,552	99,994	0	0	0	0	0	0	0
18:45:04	-28,149	2608,915	21,094	20,962	12,389	11,432	10,856	79	970,867	23,243	2143,729	0	767,552	767,552	99,994	0	0	0	0	0	0	0
18:45:04	-143,286	2607,482	20,947	20,815	12,389	11,417	10,867	79	970,867	23,243	2144,193	0	767,552	767,552	99,994	0	0	0	0	0	0	0
18:45:04	353,881	2611,021	21,289	21,352	12,39	11,453	10,878	79	970,867	23,243	2144,66	0	767,552	767,552	99,994	0	0	0	0	0	0	0
18:45:04	-6,494	2610,956	21,24	21,352	12,392	11,453	10,889	79	970,867	23,243	2145,126	0	767,552	767,552	99,994	0	0	0	0	0	0	0
18:45:04	-265,991	2608,296	20,947	20,962	12,394	11,425	10,9	79	970,867	23,243	2145,589	0	767,552	767,552	99,994	0	0	0	0	0	0	0
18:45:04	-122,631	2607,07	20,801	20,62	12,395	11,413	10,91	79	970,867	23,243	2146,051	0	767,552	767,552	99,994	0	0	0	0	0	0	0
18:45:04	170,385	2608,774	20,996	20,718	12,394	11,43	10,92	79	970,867	23,243	2146,514	0	767,552	767,552	99,994	0	0	0	0	0	0	0
18:45:04	-68,383	2608,09	20,947	20,815	12,392	11,423	10,93	79	970,867	23,243	2146,975	0	767,552	767,552	99,994	0	0	0	0	0	0	0
18:45:04	130,273	2609,393	21,142	21,059	12,389	11,437	10,94	79	970,867	23,243	2147,438	0	767,552	767,552	99,994	0	0	0	0	0	0	0
18:45:04	143,31	2610,826	21,289	21,206	12,389	11,451	10,95	79	970,867	23,243	2147,901	0	767,552	767,552	99,994	0	0	0	0	0	0	0
18:45:04	0	2610,826	21,289	21,255	12,389	11,451	10,96	79	970,867	23,243	2148,364	0	767,552	767,552	99,994	0	0	0	0	0	0	0
18:45:04	60,791	2611,434	21,289	21,157	12,392	11,458	10,969	79	970,867	23,243	2148,827	0	767,552	767,552	99,994	0	0	0	0	0	0	0
18:45:04	-149,829	2609,935	21,094	20,962	12,395	11,442	10,979	79	970,867	23,243	2149,288	0	767,552	767,552	99,994	0	0	0	0	0	0	0
18:45:04	47,778	2610,413	21,142	20,962	12,395	11,447	10,988	79	970,867	23,243	2149,749	0	767,552	767,552	99,994	0	0	0	0	0	0	0
18:45:04	-143,31	2608,98	20,996	20,864	12,395	11,432	10,997	79	970,867	23,243	2150,209	0	767,552	767,552	99,994	0	0	0	0	0	0	0
18:45:04	143,31	2610,413	21,142	20,962	12,395	11,447	11,005	79	970,867	23,243	2150,669	0	767,552	767,552	99,994	0	0	0	0	0	0	0
18:45:04	0	2610,413	21,142	20,962	12,395	11,447	11,014	79	970,867	23,243	2151,129	0	767,552	767,552	99,994	0	0	0	0	0	0	0
18:45:04	-382,08	2606,592	20,752	20,473	12,395	11,408	11,022	79	970,867	23,243	2151,584	0	767,552	767,552	99,994	0	0	0	0	0	0	0
18:45:04	382,08	2610,413	21,142	21,011	12,395	11,447	11,03	79	970,867	23,243	2152,043	0	767,552	767,552	99,994	0	0	0	0	0	0	0
18:45:04	191,113	2612,324	21,338	21,401	12,395	11,467	11,039	79	970,867	23,243	2152,503	0	767,552	767,552	99,994	0	0	0	0	0	0	0
18:45:04	-525,439	2607,07	20,801	20,62	12,395	11,413	11,046	79	970,867	23,243	2152,958	0	767,552	767,552	99,994	0	0	0	0	0	0	0
18:45:04	143,261	2608,503	20,947	20,669	12,395	11,427	11,054	79	970,867	23,243	2153,413	0	767,552	767,552	99,994	0	0	0	0	0	0	0
18:45:04	143,286	2609,935	21,094	20,815	12,395	11,442	11,061	79	970,867	23,243	2153,87	0	767,552	767,552	99,994	0	0	0	0	0	0	0
18:45:04	-95,532	2608,98	20,996	20,815	12,395	11,432	11,068	79	970,867	23,243	2154,325	0	767,552	767,552	99,994	0	0	0	0	0	0	0
18:45:04	238,842	2611,369	21,24	21,059	12,395	11,457	11,076	79	970,867	23,243	2154,782	0	767,552	767,552	99,994	0	0	0	0	0	0	0
18:45:04	47,802	2611,847	21,289	21,206	12,395	11,462	11,084	79	970,867	23,243	2155,239	0	767,552	767,552	99,994	0	0	0	0	0	0	0
18:45:04	-47,802	2611,369	21,24	21,011	12,395	11,457	11,091	79	970,867	23,243	2155,695	0	767,552	767,552	99,994	0	0	0	0	0	0	0
18:45:04	-238,842	2608,98	20,996	20,718	12,395	11,432	11,098	79	970,867	23,243	2156,148	0	767,552	767,552	99,994	0	0	0	0	0	0	0
18:45:04	175,708	2610,737	21,094	20,864	12,399	11,45	11,105	79	970,867	23,243	2156,603	0	767,552	767,552	99,994	0	0	0	0	0	0	0
18:45:04	191,113	2612,648	21,289	21,206	12,399	11,47	11,112	79	970,867	23,243	2157,059	0	767,552	767,552	99,994	0	0	0	0	0	0	0
18:45:04	-132,446	2611,324	21,094	20,864	12,403	11,456	11,118	79	970,867	23,243	2157,513	0	767,552	767,552	99,994	0	0	0	0	0	0	0
18:45:04	0	2611,324	21,094	20,962	12,403	11,456	11,125	79	970,867	23,243	2157,967	0	767,552	767,552	99,994	0	0	0	0	0	0	0
18:45:04	47,778	2611,802	21,142	21,011	12,403	11,461	11,132	79	970,867	23,243	2158,421	0	767,552	767,552	99,994	0	0	0	0	0	0	0
18:45:04	-47,778	2611,324	21,094	20,864	12,403	11,456	11,138	79	970,867	23,243	2158,873	0	767,552	767,552	99,994	0	0	0	0	0	0	0
18:45:04	47,778	2611,802	21,142	20,864	12,403	11,461	11,144	79	970,867	23,243	2159,326	0	767,552	767,552	99,994	0	0	0	0	0	0	0
18:45:04	-47,778	2611,324	21,094	20,815	12,403	11,456	11,151	79	970,867	23,243	2159,778	0	767,552	767,552	99,994	0	0	0	0	0	0	0
18:45:04	143,334	2612,757	21,24	21,011	12,403	11,471	11,157	79	970,867	23,243	2160,231	0	767,552	767,552	99,994	0	0	0	0	0	0	0
18:45:04	20,605	2612,963	21,24	21,059	12,404	11,473	11,163	79	970,867	23,243	2160,684	0	767,552	767,552	99,994	0	0	0	0	0	0	0
18:45:04	-95,556	2612,008	21,142	20,962	12,404	11,464	11,169	79	970,867	23,243	2161,135	0	767,552	767,552	99,994	0	0	0	0	0	0	0
18:45:04	-130,297	2610,705	20,947	20,62	12,407	11,45	11,174	79	970,867	23,243	2161,585	0	767,552	767,552	99,994	0	0	0	0	0	0	0
18:45:04	-60,815	2610,097	20,947	20,815	12,404	11,444	11,18	79	970,867	23,243	2162,033	0	767,552	767,552	99,994	0	0	0	0	0	0	0
18:45:04	-498,071	2605,116	20,459	19,985	12,403	11,392	11,184	79	970,867	23,243	2162,476	0	767,552	767,552	99,994	0	0	0	0	0	0	0
18:45:04	-711,206	2598,004	19,873	19,253	12,395	11,319	11,187	79	970,867	23,243	2162,912	0	767,552	767,552	99,994	0	0	0	0	0	0	0
18:45:04	-500,781	2592,996	19,629	18,764	12,38	11,268	11,188	79	970,867	23,243	2163,342	0	767,552	767,552	99,994	0	0	0	0	0	0	0
18:45:04	-686,572	2586,13	19,336	18,374	12,357	11,197	11,188	79	970,867	23,243	2163,765	0	767,552	767,552	99,994	0	0	0	0	0	0	0
18:45:04	-611,889	2580,011	19,336	18,227	12,323	11,134	11,187	79	970,867	23,243	2164,181	0	767,552	767,552	99,994	0	0	0	0	0	0	0
18:45:04	-338,793	2576,623	19,678	18,96	12,285	11,099	11,185	79	970,867	23,243	2164,593	0	767,552	767,552	99,994	0	0	0	0	0	0	0
18:45:04	-453,784	2572,086	20,019	19,399	12,241	11,052	11,183	79	970,867	23,243	2165,001	0	767,552	767,552	99,994	0	0	0	0	0	0	0
18:45:04	-559,521	2566,49	20,117	19,302	12,204	10,994	11,179	79	970,867	23,243	2165,402	0	767,552	767,552	99,994	0	0	0	0	0	0	0
18:45:04	-432,47	2562,166	20,117	19,497	12,18	10,95	11,175	79	970,867	23,243	2165,799	0	767,552	767,552	99,994	0	0	0	0	0	0	0
18:45:05	-610,253	2556,063	19,824	19,302	12,161	10,887	11,169	79	970,867	23,243	2166,189	0	767,552	767,552	99,994	0	0	0	0	0	0	0
18:45:05	-828,833	2547,775	19,14	18,716	12,152	10,801	11,162	79	970,867	23,243	2166,571	0	767,552	767,552	99,994	0	0	0	0	0	0	0
18:45:05	-551,001	2542,265	18,652	18,081	12,148	10,745	11,154	79	970,867	23,243	2166,947	0	767,552	767,552	99,994	0	0	0	0	0	0	0
18:45:05	-924,243	2533,022	17,871	17,348	12,138	10,649	11,144	79	970,867	23,243	2167,313	0	767,552	767,552	99,994	0	0	0	0	0	0	0
18:45:05	-604,101	2526,981	17,431	16,616	12,128	10,587	11,133	79	970,867	23,243	2167,672	0	767,552	767,552	99,994	0	0	0	0	0	0	0
18:45:05	-664,575	2520,336	17,236	16,469	12,101	10,518	11,121	79	970,867	23,243	2168,025	0	767,552	767,552	99,994	0	0	0	0	0	0	0
18:45:05	-260,717	2517,728	17,578	16,811	12,068	10,492	11,108	79	970,867	23,243	2168,375	0	767,552	767,552	99,994	0	0	0	0	0	0	0
18:45:05	-346,411	2514,264	17,92	17,3	12,03	10,456	11,096	79	970,867	23,243	2168,72	0	767,552	767,552	99,994	0	0	0	0	0	0	0
18:45:05	-244,604	2511,818	18,359	17,641	11,992	10,431	11,083	79	970,867	23,243	2169,063	0	767,552	767,552	99,994	0	0	0	0	0	0	0
18:45:05	-529,296	2506,525	18,506	17,69	11,954	10,376	11,069	79	970,867	23,243	2169,401	0	767,552	767,552	99,994	0	0	0	0	0	0	0
18:45:05	-562,426	2500,901	18,359	17,641	11,93	10,318	11,054	79	970,867	23,243	2169,733	0	767,552	767,552	99,994	0	0	0	0	0	0	0
18:45:05	-664,379	2494,257	18,017	17,202	11,911	10,25	11,038	79	970,867	23,243	2170,057	0	767,552	767,552	99,994	0	0	0	0	0	0	0
18:45:05	-593,798	2488,319	17,578	16,762	11,902	10,188	11,022	79	970,867	23,243	2170,375	0	767,552	767,552	99,994	0	0	0	0	0	0	0
18:45:05	-862,524	2479,694	16,943	15,932	11,888	10,099	11,004	79	970,867	23,243	2170,685	0	767,552	767,552	99,994	0	0	0	0	0	0	0
18:45:05	-522,998	2474,464	16,748	15,884	11,869	10,046	10,985	79	970,867	23,243	2170,988	0	767,552	767,552	99,994	0	0	0	0	0	0	0
18:45:05	-615,722	2468,307	16,455	15,591	11,85	9,982	10,965	79	970,867	23,243	2171,286	0	767,552	767,552	99,994	0	0	0	0	0	0	0
18:45:05	-357,055	2464,736	16,601	15,639	11,822	9,945	10,945	79	970,867	23,243	2171,579	0	767,552	767,552	99,994	0	0	0	0	0	0	0
18:45:05	-587,768	2458,859	16,601	15,591	11,789	9,885	10,924	79	970,867	23,243	2171,866	0	767,552	767,552	99,994	0	0	0	0	0	0	0
18:45:05	-302,929	2455,829	16,894	15,981	11,756	9,853	10,903	79	970,867	23,243	2172,15	0	767,552	767,552	99,994	0	0	0	0	0	0	0
18:45:05	-380,908	2452,02	17,187	16,323	11,718	9,814	10,882	79	970,867	23,243	2172,43	0	767,552	767,552	99,994	0	0	0	0	0	0	0
18:45:05	-596,264	2446,057	17,236	16,323	11,682	9,753	10,86	79	970,867	23,243	2172,703	0	767,552	767,552	99,994	0	0	0	0	0	0	0
18:45:05	-508,959	2440,968	17,236	16,421	11,653	9,7	10,837	79	970,867	23,243	2172,972	0	767,552	767,552	99,994	0	0	0	0	0	0	0
18:45:05	-556,665	2435,401	17,09	16,323	11,63	9,643	10,814	79	970,867	23,243	2173,234	0	767,552	767,552	99,994	0	0	0	0	0	0	0
18:45:05	-661,474	2428,786	16,748	16,079	11,611	9,575	10,789	79	970,867	23,243	2173,49	0	767,552	767,552	99,994	0	0	0	0	0	0	0
18:45:05	-658,935	2422,197	16,406	15,591	11,592	9,507	10,764	79	970,867	23,243	2173,739	0	767,552	767,552	99,994	0	0	0	0	0	0	0
18:45:05	-620,483	2415,992	16,113	15,444	11,573	9,443	10,738	79	970,867	23,243	2173,981	0	767,552	767,552	99,994	0	0	0	0	0	0	0
18:45:05	-548,095	2410,511	15,967	15,346	11,55	9,386	10,712	79	970,867	23,243	2174,217	0	767,552	767,552	99,994	0	0	0	0	0	0	0
18:45:05	-522,485	2405,286	15,967	15,249	11,52	9,332	10,685	79	970,867	23,243	2174,448	0	767,552	767,552	99,994	0	0	0	0	0	0	0
18:45:05	-582,226	2399,464	15,869	15,053	11,493	9,272	10,657	89,9	971,837	23,243	2174,673	0	767,552	767,552	99,994	0	0	0	0	0	0	0
18:45:05	-414,721	2395,317	15,967	15,2	11,464	9,23	10,629	89,9	971,837	23,243	2174,894	0	767,552	767,552	99,994	0	0	0	0	0	0	0
18:45:05	-573,413	2389,583	15,918	15,2	11,434	9,17	10,6	89,9	971,837	23,243	2175,109	0	767,552	767,552	99,994	0	0	0	0	0	0	0
18:45:05	-485,815	2384,725	15,869	15,053	11,409	9,12	10,571	89,9	971,837	23,243	2175,318	0	767,552	767,552	99,994	0	0	0	0	0	0	0
18:45:05	-552,783	2379,197	15,771	15,053	11,383	9,063	10,542	89,9	971,837	23,243	2175,522	0	767,552	767,552	99,994	0	0	0	0	0	0	0
18:45:05	-629,37	2372,903	15,576	14,907	11,358	8,999	10,512	89,9	971,837	23,243	2175,72	0	767,552	767,552	99,994	0	0	0	0	0	0	0
18:45:05	-496,484	2367,938	15,478	14,76	11,336	8,947	10,481	89,9	971,837	23,243	2175,912	0	767,552	767,552	99,994	0	0	0	0	0	0	0
18:45:05	-497,46	2362,964	15,381	14,663	11,313	8,896	10,45	89,9	971,837	23,243	2176,099	0	767,552	767,552	99,994	0	0	0	0	0	0	0
18:45:05	-485,522	2358,109	15,283	14,663	11,29	8,846	10,418	89,9	971,837	23,243	2176,281	0	767,552	767,552	99,994	0	0	0	0	0	0	0
18:45:05	-389,209	2354,216	15,234	14,663	11,271	8,806	10,387	89,9	971,837	23,243	2176,459	0	767,552	767,552	99,994	0	0	0	0	0	0	0
18:45:05	-554,345	2348,673	15,088	14,37	11,247	8,749	10,355	89,9	971,837	23,243	2176,632	0	874,566	874,566	99,996	0	0	0	0	0	0	0
18:45:05	-389,428	2344,779	15,088	14,419	11,225	8,709	10,322	89,9	971,837	23,243	2176,8	0	874,566	874,566	99,996	0	0	0	0	0	0	0
18:45:05	-522,656	2339,552	14,892	14,175	11,206	8,655	10,29	89,9	971,837	23,243	2176,963	0	874,566	874,566	99,996	0	0	0	0	0	0	0
18:45:05	-454,638	2335,006	14,746	14,126	11,188	8,608	10,257	89,9	971,837	23,243	2177,121	0	874,566	874,566	99,996	0	0	0	0	0	0	0
18:45:05	-570,581	2329,3	14,404	13,833	11,174	8,549	10,223	89,9	971,837	23,243	2177,273	0	874,566	874,566	99,996	0	0	0	0	0	0	0
18:45:05	-604,565	2323,254	14,013	13,491	11,161	8,487	10,189	89,9	971,837	23,243	2177,419	0	874,566	874,566	99,996	0	0	0	0	0	0	0
18:45:05	-447,46	2318,78	13,818	13,344	11,146	8,441	10,155	89,9	971,837	23,243	2177,56	0	874,566	874,566	99,996	0	0	0	0	0	0	0
18:45:05	-379,663	2314,983	13,672	13,149	11,133	8,401	10,12	89,9	971,837	23,243	2177,698	0	874,566	874,566	99,996	0	0	0	0	0	0	0
18:45:05	-333,862	2311,644	13,672	13,296	11,114	8,367	10,086	89,9	971,837	23,243	2177,832	0	874,566	874,566	99,996	0	0	0	0	0	0	0
18:45:05	-335,937	2308,285	13,672	13,247	11,095	8,332	10,052	89,9	971,837	23,243	2177,962	0	874,566	874,566	99,996	0	0	0	0	0	0	0
18:45:05	-320,336	2305,082	13,769	13,296	11,071	8,299	10,017	89,9	971,837	23,243	2178,089	0	874,566	874,566	99,996	0	0	0	0	0	0	0
18:45:05	-226,196	2302,82	13,965	13,491	11,048	8,276	9,983	89,9	971,837	23,243	2178,214	0	874,566	874,566	99,996	0	0	0	0	0	0	0
18:45:05	-340,307	2299,417	13,965	13,491	11,029	8,241	9,949	89,9	971,837	23,243	2178,335	0	874,566	874,566	99,996	0	0	0	0	0	0	0
18:45:05	-329,711	2296,119	13,965	13,54	11,01	8,207	9,915	89,9	971,837	23,243	2178,453	0	874,566	874,566	99,996	0	0	0	0	0	0	0
18:45:05	-385,864	2292,261	13,818	13,344	10,996	8,167	9,881	89,9	971,837	23,243	2178,567	0	874,566	874,566	99,996	0	0	0	0	0	0	0
18:45:05	-353,1	2288,73	13,623	13,149	10,986	8,131	9,846	89,9	971,837	23,243	2178,677	0	874,566	874,566	99,996	0	0	0	0	0	0	0
18:45:05	-387,768	2284,852	13,476	13,1	10,972	8,091	9,812	89,9	971,837	23,243	2178,783	0	874,566	874,566	99,996	0	0	0	0	0	0	0
18:45:05	-293,652	2281,916	13,427	13,003	10,958	8,06	9,778	89,9	971,837	23,243	2178,886	0	874,566	874,566	99,996	0	0	0	0	0	0	0
18:45:05	-340,6	2278,51	13,33	12,905	10,944	8,025	9,743	89,9	971,837	23,243	2178,986	0	874,566	874,566	99,996	0	0	0	0	0	0	0
18:45:05	-248,706	2276,023	13,33	13,003	10,93	8	9,709	89,9	971,837	23,243	2179,083	0	874,566	874,566	99,996	0	0	0	0	0	0	0
18:45:05	-240,869	2273,614	13,427	13,1	10,911	7,975	9,675	89,9	971,837	23,243	2179,177	0	874,566	874,566	99,996	0	0	0	0	0	0	0
18:45:05	-341,601	2270,198	13,33	13,003	10,897	7,94	9,641	89,9	971,837	23,243	2179,268	0	874,566	874,566	99,996	0	0	0	0	0	0	0
18:45:05	-333,691	2266,861	13,33	13,003	10,878	7,905	9,607	89,9	971,837	23,243	2179,356	0	874,566	874,566	99,996	0	0	0	0	0	0	0
18:45:05	-211,694	2264,744	13,281	12,954	10,869	7,883	9,573	89,9	971,837	23,243	2179,441	0	874,566	874,566	99,996	0	0	0	0	0	0	0
18:45:05	-474,584	2259,998	13,037	12,954	10,855	7,835	9,539	89,9	971,837	23,243	2179,521	0	874,566	874,566	99,996	0	0	0	0	0	0	0
18:45:05	-212,67	2257,871	12,988	12,807	10,845	7,813	9,505	89,9	971,837	23,243	2179,6	0	874,566	874,566	99,996	0	0	0	0	0	0	0
18:45:05	-293,359	2254,938	12,939	12,661	10,831	7,782	9,471	89,9	971,837	23,243	2179,675	0	874,566	874,566	99,996	0	0	0	0	0	0	0
18:45:05	-304,199	2251,896	12,793	12,466	10,822	7,751	9,438	89,9	971,837	23,243	2179,747	0	874,566	874,566	99,996	0	0	0	0	0	0	0
18:45:05	-303,1	2248,865	12,646	12,417	10,812	7,72	9,404	89,9	971,837	23,243	2179,816	0	874,566	874,566	99,996	0	0	0	0	0	0	0
18:45:05	-255,102	2246,314	12,549	12,368	10,803	7,693	9,37	89,9	971,837	23,243	2179,883	0	874,566	874,566	99,996	0	0	0	0	0	0	0
18:45:05	-155,957	2244,754	12,646	12,368	10,789	7,677	9,337	89,9	971,837	23,243	2179,948	0	874,566	874,566	99,996	0	0	0	0	0	0	0
18:45:05	-285,595	2241,898	12,695	12,417	10,77	7,648	9,304	89,9	971,837	23,243	2180,01	0	874,566	874,566	99,996	0	0	0	0	0	0	0
18:45:05	-188,72	2240,011	12,841	12,612	10,752	7,628	9,271	89,9	971,837	23,243	2180,07	0	874,566	874,566	99,996	0	0	0	0	0	0	0
18:45:05	-238,94	2237,622	12,939	12,661	10,733	7,604	9,239	89,9	971,837	23,243	2180,127	0	874,566	874,566	99,996	0	0	0	0	0	0	0
18:45:05	-68,872	2236,933	13,134	12,807	10,719	7,597	9,206	89,9	971,837	23,243	2180,184	0	874,566	874,566	99,996	0	0	0	0	0	0	0
18:45:05	-333,667	2233,596	13,134	12,807	10,7	7,562	9,174	89,9	971,837	23,243	2180,237	0	874,566	874,566	99,996	0	0	0	0	0	0	0
18:45:05	-306,054	2230,536	12,988	12,661	10,69	7,531	9,142	89,9	971,837	23,243	2180,288	0	874,566	874,566	99,996	0	0	0	0	0	0	0
18:45:05	-340,844	2227,127	12,793	12,466	10,681	7,496	9,11	89,9	971,837	23,243	2180,335	0	874,566	874,566	99,996	0	0	0	0	0	0	0
18:45:05	-316,699	2223,96	12,549	12,27	10,676	7,463	9,077	89,9	971,837	23,243	2180,378	0	874,566	874,566	99,996	0	0	0	0	0	0	0
18:45:05	-374,438	2220,216	12,304	12,026	10,668	7,424	9,045	89,9	971,837	23,243	2180,418	0	874,566	874,566	99,996	0	0	0	0	0	0	0
18:45:05	-156,25	2218,653	12,158	11,831	10,667	7,408	9,013	89,9	971,837	23,243	2180,456	0	874,566	874,566	99,996	0	0	0	0	0	0	0
18:45:05	-302,392	2215,63	12,011	11,684	10,658	7,377	8,981	89,9	971,837	23,243	2180,492	0	874,566	874,566	99,996	0	0	0	0	0	0	0
18:45:05	-166,674	2213,963	12,011	11,684	10,648	7,36	8,949	89,9	971,837	23,243	2180,525	0	874,566	874,566	99,996	0	0	0	0	0	0	0
18:45:05	-181,298	2212,15	12,06	11,733	10,635	7,341	8,917	89,9	971,837	23,243	2180,557	0	874,566	874,566	99,996	0	0	0	0	0	0	0
18:45:05	-111,669	2211,033	12,207	11,88	10,621	7,33	8,886	89,9	971,837	23,243	2180,587	0	874,566	874,566	99,996	0	0	0	0	0	0	0
18:45:05	-181,445	2209,219	12,353	12,075	10,603	7,311	8,855	89,9	971,837	23,243	2180,615	0	874,566	874,566	99,996	0	0	0	0	0	0	0
18:45:05	-72,729	2208,491	12,549	12,27	10,589	7,304	8,825	89,9	971,837	23,243	2180,643	0	874,566	874,566	99,996	0	0	0	0	0	0	0
18:45:05	-84,082	2207,651	12,793	12,563	10,571	7,295	8,795	89,9	971,837	23,243	2180,67	0	874,566	874,566	99,996	0	0	0	0	0	0	0
18:45:05	-190,161	2205,749	12,841	12,466	10,557	7,275	8,765	89,9	971,837	23,243	2180,695	0	874,566	874,566	99,996	0	0	0	0	0	0	0
18:45:05	-288,256	2202,866	12,695	12,368	10,549	7,246	8,735	89,9	971,837	23,243	2180,717	0	874,566	874,566	99,996	0	0	0	0	0	0	0
18:45:05	-310,571	2199,761	12,451	12,173	10,544	7,214	8,706	89,9	971,837	23,243	2180,736	0	874,566	874,566	99,996	0	0	0	0	0	0	0
18:45:05	-309,375	2196,667	12,207	11,977	10,54	7,182	8,676	89,9	971,837	23,243	2180,752	0	874,566	874,566	99,996	0	0	0	0	0	0	0
18:45:05	-196,948	2194,697	12,011	11,733	10,539	7,161	8,646	89,9	971,837	23,243	2180,766	0	874,566	874,566	99,996	0	0	0	0	0	0	0
18:45:05	-309,155	2191,606	11,767	11,538	10,534	7,129	8,616	89,9	971,837	23,243	2180,777	0	874,566	874,566	99,996	0	0	0	0	0	0	0
18:45:05	-188,842	2189,717	11,67	11,44	10,528	7,11	8,587	89,9	971,837	23,243	2180,786	0	874,566	874,566	99,996	0	0	0	0	0	0	0
18:45:05	-194,775	2187,77	11,621	11,44	10,52	7,09	8,557	89,9	971,837	23,243	2180,793	0	874,566	874,566	99,996	0	0	0	0	0	0	0
18:45:05	-182,397	2185,946	11,67	11,538	10,507	7,071	8,528	89,9	971,837	23,243	2180,798	0	874,566	874,566	99,996	0	0	0	0	0	0	0
18:45:05	28,564	2186,231	11,963	11,635	10,493	7,074	8,5	89,9	971,837	23,243	2180,804	0	874,566	874,566	99,996	0	0	0	0	0	0	0
18:45:05	-60,058	2185,631	12,158	11,831	10,479	7,068	8,472	89,9	971,837	23,243	2180,809	0	874,566	874,566	99,996	0	0	0	0	0	0	0
18:45:05	-130,908	2184,322	12,207	11,831	10,469	7,054	8,444	89,9	971,837	23,243	2180,812	0	874,566	874,566	99,996	0	0	0	0	0	0	0
18:45:05	-161,23	2182,709	12,207	11,88	10,46	7,038	8,416	89,9	971,837	23,243	2180,814	0	874,566	874,566	99,996	0	0	0	0	0	0	0
18:45:05	-205,737	2180,652	12,158	11,831	10,451	7,017	8,389	89,9	971,837	23,243	2180,652	0	874,566	874,566	99,996	0	0	0	0	0	0	0
18:45:05	-232,641	2178,326	12,06	11,831	10,443	6,993	8,361	89,9	971,837	23,243	2178,326	0	874,566	874,566	99,996	0	0	0	0	0	0	0
18:45:05	-143,359	2176,892	12,011	11,684	10,438	6,978	8,334	89,9	971,837	23,243	2176,892	0	874,566	874,566	99,996	0	0	0	0	0	0	0
18:45:06	-124,853	2175,643	11,963	11,684	10,433	6,965	8,308	89,9	971,837	23,243	2175,643	0	874,566	874,566	99,996	0	0	0	0	0	0	0
18:45:06	-339,721	2172,246	11,767	11,538	10,424	6,93	8,28	89,9	971,837	23,243	2172,246	0	874,566	874,566	99,996	0	0	0	0	0	0	0
18:45:06	-49,951	2171,747	11,865	11,635	10,416	6,925	8,254	89,9	971,837	23,243	2171,747	0	874,566	874,566	99,996	0	0	0	0	0	0	0
18:45:06	-158,007	2170,167	11,865	11,684	10,407	6,908	8,228	89,9	971,837	23,243	2170,167	0	874,566	874,566	99,996	0	0	0	0	0	0	0
18:45:06	-127,465	2168,892	11,963	11,684	10,395	6,895	8,201	89,9	971,837	23,243	2168,892	0	874,566	874,566	99,996	0	0	0	0	0	0	0
18:45:06	-172,436	2167,168	11,865	11,635	10,39	6,878	8,175	89,9	971,837	23,243	2167,168	0	874,566	874,566	99,996	0	0	0	0	0	0	0
18:45:06	-159,228	2165,575	11,865	11,635	10,381	6,861	8,15	89,9	971,837	23,243	2165,575	0	874,566	874,566	99,996	0	0	0	0	0	0	0
18:45:06	-260,791	2162,967	11,67	11,538	10,377	6,834	8,124	89,9	971,837	23,243	2162,967	0	874,566	874,566	99,996	0	0	0	0	0	0	0
18:45:06	-83,007	2162,137	11,621	11,44	10,374	6,826	8,098	89,9	971,837	23,243	2162,137	0	874,566	874,566	99,996	0	0	0	0	0	0	0
18:45:06	-258,471	2159,553	11,474	11,294	10,367	6,799	8,073	89,9	971,837	23,243	2159,553	0	874,566	874,566	99,996	0	0	0	0	0	0	0
18:45:06	-155,273	2158	11,328	11,294	10,366	6,783	8,048	89,9	971,837	23,243	2158	0	874,566	874,566	99,996	0	0	0	0	0	0	0
18:45:06	-124,682	2156,753	11,279	11,147	10,362	6,77	8,023	89,9	971,837	23,243	2156,753	0	874,566	874,566	99,996	0	0	0	0	0	0	0
18:45:06	-139,746	2155,356	11,279	11,196	10,354	6,756	7,998	89,9	971,837	23,243	2155,356	0	874,566	874,566	99,996	0	0	0	0	0	0	0
18:45:06	-52,416	2154,831	11,328	11,196	10,348	6,75	7,973	89,9	971,837	23,243	2154,831	0	874,566	874,566	99,996	0	0	0	0	0	0	0
18:45:06	-161,254	2153,219	11,328	11,196	10,339	6,734	7,949	89,9	971,837	23,243	2153,219	0	874,566	874,566	99,996	0	0	0	0	0	0	0
18:45:06	-52,246	2152,696	11,425	11,294	10,331	6,728	7,925	89,9	971,837	23,243	2152,696	0	874,566	874,566	99,996	0	0	0	0	0	0	0
18:45:06	-52,563	2152,171	11,474	11,342	10,326	6,723	7,901	89,9	971,837	23,243	2152,171	0	874,566	874,566	99,996	0	0	0	0	0	0	0
18:45:06	-144,018	2150,731	11,474	11,342	10,317	6,708	7,878	89,9	971,837	23,243	2150,731	0	874,566	874,566	99,996	0	0	0	0	0	0	0
18:45:06	-97,729	2149,753	11,474	11,342	10,312	6,698	7,855	89,9	971,837	23,243	2149,753	0	874,566	874,566	99,996	0	0	0	0	0	0	0
18:45:06	-108,642	2148,667	11,425	11,294	10,308	6,687	7,832	89,9	971,837	23,243	2148,667	0	874,566	874,566	99,996	0	0	0	0	0	0	0
18:45:06	-154,907	2147,118	11,328	11,196	10,305	6,671	7,809	89,9	971,837	23,243	2147,118	0	874,566	874,566	99,996	0	0	0	0	0	0	0
18:45:06	-61,425	2146,504	11,279	11,098	10,304	6,664	7,787	89,9	971,837	23,243	2146,504	0	874,566	874,566	99,996	0	0	0	0	0	0	0
18:45:06	-226,147	2144,242	11,035	10,952	10,304	6,641	7,764	89,9	971,837	23,243	2144,242	0	874,566	874,566	99,996	0	0	0	0	0	0	0
18:45:06	-62,451	2143,618	10,986	10,854	10,303	6,635	7,742	89,9	971,837	23,243	2143,618	0	874,566	874,566	99,996	0	0	0	0	0	0	0
18:45:06	-93,432	2142,683	10,937	10,805	10,3	6,625	7,72	89,9	971,837	23,243	2142,683	0	874,566	874,566	99,996	0	0	0	0	0	0	0
[truncated: 46,260 more rows]
