# Supplementary material for: Testing of pandemic ventilators under early and agile development
Source: Front Med Technol. 2022 Aug 16;4:899328. doi: 10.3389/fmedt.2022.899328 (PMC9424737; doi:10.3389/fmedt.2022.899328)
Supplement: Supplementary file 4 [file Data_Sheet_3.ZIP › O2 Evaluation/01_Data Storage/01_Raw Measurement Data/Hamilton T1/Hamilton T1_v1-LP/steadystate_O2.csv]

Time	Flow	Lung tidal volume	p alveole	Airway pressure	Bellows position	Intrapleural pressure	Cardial pressure	Fraction of O2 inspir	Ambient pressure	Temperature Celsius	FRC actual	Shunt fraction	Partial pressure O2 air chamber	Partial pressure O2 effectiv	Oxygen sat pulm. capillaries	NA	NA	NA	NA	NA	NA	NA
17:10:37	-131,909	2180,763	12,06	11,831	10,457	7,018	8,388	21	970,407	22,909	2180,177	0	204,3	204,3	99,727	0	0	0	0	0	0	0
17:10:37	-69,433	2180,068	12,158	11,831	10,448	7,011	8,361	21	970,407	22,909	2180,068	0	204,3	204,3	99,727	0	0	0	0	0	0	0
17:10:37	-249,951	2177,569	12,06	11,88	10,439	6,985	8,334	21	970,407	22,909	2177,569	0	204,3	204,3	99,727	0	0	0	0	0	0	0
17:10:37	-139,892	2176,17	12,06	11,733	10,431	6,97	8,307	21	970,407	22,909	2176,17	0	204,3	204,3	99,727	0	0	0	0	0	0	0
17:10:37	-158,032	2174,589	12,06	11,733	10,422	6,954	8,28	21	970,407	22,909	2174,589	0	204,3	204,3	99,727	0	0	0	0	0	0	0
17:10:37	-262,28	2171,967	11,865	11,635	10,417	6,927	8,254	21	970,407	22,909	2171,967	0	204,3	204,3	99,727	0	0	0	0	0	0	0
17:10:37	-279,272	2169,174	11,67	11,538	10,412	6,898	8,227	21	970,407	22,909	2169,174	0	204,3	204,3	99,727	0	0	0	0	0	0	0
17:10:37	-143,09	2167,743	11,621	11,489	10,406	6,883	8,201	21	970,407	22,909	2167,743	0	204,3	204,3	99,727	0	0	0	0	0	0	0
17:10:37	-198,779	2165,755	11,621	11,538	10,395	6,863	8,175	21	970,407	22,909	2165,755	0	204,3	204,3	99,727	0	0	0	0	0	0	0
17:10:37	-40,893	2165,346	11,621	11,44	10,392	6,859	8,149	21	970,407	22,909	2165,346	0	204,3	204,3	99,727	0	0	0	0	0	0	0
17:10:37	-290,722	2162,439	11,523	11,44	10,381	6,829	8,123	21	970,407	22,909	2162,439	0	204,3	204,3	99,727	0	0	0	0	0	0	0
17:10:37	-98,754	2161,452	11,523	11,44	10,375	6,819	8,097	21	970,407	22,909	2161,452	0	204,3	204,3	99,727	0	0	0	0	0	0	0
17:10:37	-7,226	2161,379	11,621	11,342	10,37	6,818	8,072	21	970,407	22,909	2161,379	0	204,3	204,3	99,727	0	0	0	0	0	0	0
17:10:37	-314,331	2158,236	11,474	11,44	10,36	6,785	8,047	21	970,407	22,909	2158,236	0	204,3	204,3	99,727	0	0	0	0	0	0	0
17:10:37	-94,311	2157,293	11,523	11,44	10,352	6,776	8,022	21	970,407	22,909	2157,293	0	204,3	204,3	99,727	0	0	0	0	0	0	0
17:10:37	-124,877	2156,044	11,474	11,342	10,347	6,763	7,997	21	970,407	22,909	2156,044	0	204,3	204,3	99,727	0	0	0	0	0	0	0
17:10:37	-79,565	2155,248	11,474	11,342	10,343	6,755	7,973	21	970,407	22,909	2155,248	0	204,3	204,3	99,727	0	0	0	0	0	0	0
17:10:37	-216,381	2153,085	11,328	11,196	10,338	6,732	7,949	21	970,407	22,909	2153,085	0	204,3	204,3	99,727	0	0	0	0	0	0	0
17:10:37	-216,43	2150,92	11,181	11,147	10,334	6,71	7,924	21	970,407	22,909	2150,92	0	204,3	204,3	99,727	0	0	0	0	0	0	0
17:10:37	-79,541	2150,125	11,181	11,147	10,329	6,702	7,9	21	970,407	22,909	2150,125	0	204,3	204,3	99,727	0	0	0	0	0	0	0
17:10:37	-143,994	2148,685	11,181	11,196	10,321	6,687	7,877	21	970,407	22,909	2148,685	0	204,3	204,3	99,727	0	0	0	0	0	0	0
17:10:37	-80,419	2147,881	11,181	11,098	10,316	6,679	7,853	21	970,407	22,909	2147,881	0	204,3	204,3	99,727	0	0	0	0	0	0	0
17:10:37	-125,903	2146,622	11,132	11,098	10,312	6,666	7,83	21	970,407	22,909	2146,622	0	204,3	204,3	99,727	0	0	0	0	0	0	0
17:10:37	-171,093	2144,911	11,035	11,001	10,307	6,648	7,807	21	970,407	22,909	2144,911	0	204,3	204,3	99,727	0	0	0	0	0	0	0
17:10:37	-80,59	2144,105	11,035	11,098	10,303	6,64	7,784	21	970,407	22,909	2144,105	0	204,3	204,3	99,727	0	0	0	0	0	0	0
17:10:37	10,058	2144,205	11,132	11,147	10,298	6,641	7,761	21	970,407	22,909	2144,105	0	204,3	204,3	99,727	0	0	0	0	0	0	0
17:10:37	-80,59	2143,4	11,132	11,147	10,294	6,632	7,739	21	970,407	22,909	2143,4	0	204,3	204,3	99,727	0	0	0	0	0	0	0
17:10:37	-157,153	2141,828	11,035	11,147	10,29	6,616	7,717	21	970,407	22,909	2141,828	0	204,3	204,3	99,727	0	0	0	0	0	0	0
17:10:37	-106,469	2140,763	10,937	10,854	10,289	6,605	7,695	21	970,407	22,909	2140,763	0	204,3	204,3	99,727	0	0	0	0	0	0	0
17:10:37	-156,054	2139,203	10,84	10,854	10,285	6,589	7,674	21	970,407	22,909	2139,203	0	204,3	204,3	99,727	0	0	0	0	0	0	0
17:10:37	-151,611	2137,687	10,693	10,805	10,284	6,574	7,652	21	970,407	22,909	2137,687	0	204,3	204,3	99,727	0	0	0	0	0	0	0
17:10:37	-64,404	2137,043	10,693	10,757	10,281	6,567	7,631	21	970,407	22,909	2137,043	0	204,3	204,3	99,727	0	0	0	0	0	0	0
17:10:37	-81,64	2136,226	10,693	10,805	10,276	6,559	7,61	21	970,407	22,909	2136,226	0	204,3	204,3	99,727	0	0	0	0	0	0	0
17:10:37	7,714	2136,303	10,791	10,805	10,271	6,559	7,589	21	970,407	22,909	2136,226	0	204,3	204,3	99,727	0	0	0	0	0	0	0
17:10:37	-36,425	2135,939	10,84	10,854	10,267	6,556	7,569	21	970,407	22,909	2135,939	0	204,3	204,3	99,727	0	0	0	0	0	0	0
17:10:37	-14,697	2135,792	10,986	10,952	10,258	6,554	7,549	21	970,407	22,909	2135,792	0	204,3	204,3	99,727	0	0	0	0	0	0	0
17:10:37	-127,905	2134,513	10,937	10,854	10,253	6,541	7,529	21	970,407	22,909	2134,513	0	204,3	204,3	99,727	0	0	0	0	0	0	0
17:10:37	-67,724	2133,836	10,937	10,952	10,249	6,534	7,51	21	970,407	22,909	2133,836	0	204,3	204,3	99,727	0	0	0	0	0	0	0
17:10:37	-69,873	2133,137	10,937	10,854	10,245	6,527	7,491	21	970,407	22,909	2133,137	0	204,3	204,3	99,727	0	0	0	0	0	0	0
17:10:37	-13,891	2132,998	10,937	10,757	10,245	6,525	7,472	21	970,407	22,909	2132,998	0	204,3	204,3	99,727	0	0	0	0	0	0	0
17:10:37	-135,498	2131,643	10,791	10,757	10,245	6,511	7,453	21	970,407	22,909	2131,643	0	204,3	204,3	99,727	0	0	0	0	0	0	0
17:10:37	-54,736	2131,096	10,791	10,61	10,242	6,506	7,434	21	970,407	22,909	2131,096	0	204,3	204,3	99,727	0	0	0	0	0	0	0
17:10:37	-83,715	2130,259	10,791	10,659	10,237	6,497	7,416	21	970,407	22,909	2130,259	0	204,3	204,3	99,727	0	0	0	0	0	0	0
17:10:37	-38,598	2129,873	10,84	10,805	10,232	6,493	7,398	21	970,407	22,909	2129,873	0	204,3	204,3	99,727	0	0	0	0	0	0	0
17:10:37	-14,086	2129,732	10,84	10,805	10,231	6,492	7,38	21	970,407	22,909	2129,732	0	204,3	204,3	99,727	0	0	0	0	0	0	0
17:10:37	-135,498	2128,377	10,693	10,659	10,231	6,478	7,362	21	970,407	22,909	2128,377	0	204,3	204,3	99,727	0	0	0	0	0	0	0
17:10:37	-135,424	2127,023	10,547	10,61	10,231	6,464	7,345	21	970,407	22,909	2127,023	0	204,3	204,3	99,727	0	0	0	0	0	0	0
17:10:37	20,458	2127,227	10,644	10,61	10,227	6,466	7,327	21	970,407	22,909	2127,023	0	204,3	204,3	99,727	0	0	0	0	0	0	0
17:10:37	-104,174	2126,185	10,547	10,61	10,226	6,455	7,31	21	970,407	22,909	2126,185	0	204,3	204,3	99,727	0	0	0	0	0	0	0
17:10:37	-101,953	2125,166	10,498	10,512	10,223	6,445	7,293	21	970,407	22,909	2125,166	0	204,3	204,3	99,727	0	0	0	0	0	0	0
17:10:37	121,337	2126,379	10,644	10,61	10,222	6,457	7,277	21	970,407	22,909	2125,167	0	204,3	204,3	99,727	0	0	0	0	0	0	0
17:10:37	-70,874	2125,671	10,644	10,61	10,218	6,45	7,261	21	970,407	22,909	2125,168	0	204,3	204,3	99,727	0	0	0	0	0	0	0
17:10:37	-135,4	2124,317	10,498	10,464	10,218	6,436	7,245	21	970,407	22,909	2124,317	0	204,3	204,3	99,727	0	0	0	0	0	0	0
17:10:37	32,275	2124,639	10,547	10,512	10,218	6,439	7,229	21	970,407	22,909	2124,317	0	204,3	204,3	99,727	0	0	0	0	0	0	0
17:10:37	18,359	2124,823	10,644	10,659	10,214	6,441	7,213	21	970,407	22,909	2124,317	0	204,3	204,3	99,727	0	0	0	0	0	0	0
17:10:37	-12,866	2124,694	10,644	10,512	10,213	6,44	7,198	21	970,407	22,909	2124,317	0	204,3	204,3	99,727	0	0	0	0	0	0	0
17:10:37	-135,375	2123,34	10,498	10,464	10,213	6,426	7,183	21	970,407	22,909	2123,34	0	204,3	204,3	99,727	0	0	0	0	0	0	0
17:10:37	-13,989	2123,201	10,547	10,464	10,21	6,424	7,168	21	970,407	22,909	2123,201	0	204,3	204,3	99,727	0	0	0	0	0	0	0
17:10:37	-12,841	2123,072	10,547	10,512	10,209	6,423	7,154	21	970,407	22,909	2123,072	0	204,3	204,3	99,727	0	0	0	0	0	0	0
17:10:37	-12,817	2122,944	10,547	10,512	10,208	6,422	7,139	21	970,407	22,909	2122,944	0	204,3	204,3	99,727	0	0	0	0	0	0	0
17:10:37	-59,13	2122,353	10,547	10,464	10,205	6,416	7,125	21	970,407	22,909	2122,353	0	204,3	204,3	99,727	0	0	0	0	0	0	0
17:10:37	-58,984	2121,763	10,498	10,512	10,204	6,409	7,111	21	970,407	22,909	2121,763	0	204,3	204,3	99,727	0	0	0	0	0	0	0
17:10:37	-14,013	2121,623	10,547	10,512	10,201	6,408	7,097	21	970,407	22,909	2121,623	0	204,3	204,3	99,727	0	0	0	0	0	0	0
17:10:37	76,318	2122,386	10,644	10,512	10,2	6,416	7,084	21	970,407	22,909	2121,624	0	204,3	204,3	99,727	0	0	0	0	0	0	0
17:10:37	-85,986	2121,526	10,644	10,512	10,195	6,407	7,071	21	970,407	22,909	2121,526	0	204,3	204,3	99,727	0	0	0	0	0	0	0
17:10:37	0	2121,526	10,644	10,512	10,195	6,407	7,058	21	970,407	22,909	2121,526	0	204,3	204,3	99,727	0	0	0	0	0	0	0
17:10:37	-90,234	2120,624	10,547	10,415	10,195	6,398	7,045	21	970,407	22,909	2120,624	0	204,3	204,3	99,727	0	0	0	0	0	0	0
17:10:37	-45,092	2120,173	10,498	10,464	10,195	6,393	7,032	21	970,407	22,909	2120,173	0	204,3	204,3	99,727	0	0	0	0	0	0	0
17:10:37	-11,767	2120,055	10,498	10,464	10,194	6,392	7,019	21	970,407	22,909	2120,055	0	204,3	204,3	99,727	0	0	0	0	0	0	0
17:10:37	-60,009	2119,455	10,498	10,464	10,191	6,386	7,007	21	970,407	22,909	2119,455	0	204,3	204,3	99,727	0	0	0	0	0	0	0
17:10:38	0	2119,455	10,498	10,464	10,191	6,386	6,995	21	970,407	22,909	2119,455	0	204,3	204,3	99,727	0	0	0	0	0	0	0
17:10:38	-45,092	2119,004	10,449	10,415	10,191	6,381	6,983	21	970,407	22,909	2119,004	0	204,3	204,3	99,727	0	0	0	0	0	0	0
17:10:38	0	2119,004	10,449	10,317	10,191	6,381	6,971	21	970,407	22,909	2119,004	0	204,3	204,3	99,727	0	0	0	0	0	0	0
17:10:38	0	2119,004	10,449	10,317	10,191	6,381	6,959	21	970,407	22,909	2119,004	0	204,3	204,3	99,727	0	0	0	0	0	0	0
17:10:38	0	2119,004	10,449	10,268	10,191	6,381	6,948	21	970,407	22,909	2119,004	0	204,3	204,3	99,727	0	0	0	0	0	0	0
17:10:38	-90,185	2118,102	10,351	10,219	10,191	6,372	6,937	21	970,407	22,909	2118,102	0	204,3	204,3	99,727	0	0	0	0	0	0	0
17:10:38	122,265	2119,325	10,498	10,317	10,19	6,384	6,926	21	970,407	22,909	2118,103	0	204,3	204,3	99,727	0	0	0	0	0	0	0
17:10:38	-45,092	2118,874	10,449	10,268	10,19	6,38	6,915	21	970,407	22,909	2118,104	0	204,3	204,3	99,727	0	0	0	0	0	0	0
17:10:38	-61,181	2118,262	10,449	10,219	10,187	6,373	6,904	21	970,407	22,909	2118,104	0	204,3	204,3	99,727	0	0	0	0	0	0	0
17:10:38	32,25	2118,585	10,498	10,317	10,186	6,377	6,894	21	970,407	22,909	2118,105	0	204,3	204,3	99,727	0	0	0	0	0	0	0
17:10:38	-45,092	2118,134	10,449	10,219	10,186	6,372	6,884	21	970,407	22,909	2118,105	0	204,3	204,3	99,727	0	0	0	0	0	0	0
17:10:38	-101,977	2117,114	10,351	10,219	10,185	6,362	6,874	20,9	968,517	22,909	2117,114	0	204,3	204,3	99,727	0	0	0	0	0	0	0
17:10:38	123,608	2118,35	10,547	10,415	10,182	6,374	6,864	20,9	968,517	22,909	2117,115	0	204,3	204,3	99,727	0	0	0	0	0	0	0
17:10:38	-12,841	2118,222	10,547	10,512	10,181	6,373	6,854	20,9	968,517	22,909	2117,116	0	204,3	204,3	99,727	0	0	0	0	0	0	0
17:10:38	-90,209	2117,319	10,449	10,464	10,181	6,364	6,845	20,9	968,517	22,909	2117,116	0	204,3	204,3	99,727	0	0	0	0	0	0	0
17:10:38	-74,072	2116,579	10,449	10,464	10,177	6,356	6,835	20,9	968,517	22,909	2116,579	0	204,3	204,3	99,727	0	0	0	0	0	0	0
17:10:38	0	2116,579	10,449	10,415	10,177	6,356	6,826	20,9	968,517	22,909	2116,579	0	204,3	204,3	99,727	0	0	0	0	0	0	0
17:10:38	0	2116,579	10,449	10,464	10,177	6,356	6,816	20,9	968,517	22,909	2116,579	0	204,3	204,3	99,727	0	0	0	0	0	0	0
17:10:38	0	2116,579	10,449	10,415	10,177	6,356	6,807	20,9	968,517	22,909	2116,579	0	204,3	204,3	99,727	0	0	0	0	0	0	0
17:10:38	-90,209	2115,677	10,351	10,317	10,177	6,347	6,798	20,9	968,517	22,909	2115,677	0	204,3	204,3	99,727	0	0	0	0	0	0	0
17:10:38	-56,86	2115,108	10,302	10,415	10,176	6,341	6,789	20,9	968,517	22,909	2115,108	0	204,3	204,3	99,727	0	0	0	0	0	0	0
17:10:38	-17,163	2114,936	10,351	10,415	10,173	6,339	6,781	20,9	968,517	22,909	2114,936	0	203,146	203,146	99,722	0	0	0	0	0	0	0
17:10:38	-13,037	2114,806	10,351	10,415	10,172	6,338	6,772	20,9	968,517	22,909	2114,806	0	203,146	203,146	99,722	0	0	0	0	0	0	0
17:10:38	90,209	2115,708	10,449	10,415	10,172	6,347	6,764	20,9	968,517	22,909	2114,807	0	203,146	203,146	99,722	0	0	0	0	0	0	0
17:10:38	-75,097	2114,957	10,449	10,415	10,168	6,339	6,755	20,9	968,517	22,909	2114,807	0	203,146	203,146	99,722	0	0	0	0	0	0	0
17:10:38	90,209	2115,859	10,547	10,464	10,168	6,349	6,747	20,9	968,517	22,909	2114,808	0	203,146	203,146	99,722	0	0	0	0	0	0	0
17:10:38	-90,209	2114,957	10,449	10,317	10,168	6,339	6,739	20,9	968,517	22,909	2114,808	0	203,146	203,146	99,722	0	0	0	0	0	0	0
17:10:38	-90,185	2114,055	10,351	10,268	10,168	6,33	6,731	20,9	968,517	22,909	2114,055	0	203,146	203,146	99,722	0	0	0	0	0	0	0
17:10:38	78,417	2114,839	10,449	10,317	10,167	6,338	6,724	20,9	968,517	22,909	2114,056	0	203,146	203,146	99,722	0	0	0	0	0	0	0
17:10:38	-63,33	2114,206	10,449	10,317	10,163	6,332	6,716	20,9	968,517	22,909	2114,056	0	203,146	203,146	99,722	0	0	0	0	0	0	0
17:10:38	0	2114,206	10,449	10,317	10,163	6,332	6,708	20,9	968,517	22,909	2114,056	0	203,146	203,146	99,722	0	0	0	0	0	0	0
17:10:38	-101,977	2113,186	10,351	10,122	10,163	6,321	6,701	20,9	968,517	22,909	2113,186	0	203,146	203,146	99,722	0	0	0	0	0	0	0
17:10:38	0	2113,186	10,351	10,219	10,163	6,321	6,693	20,9	968,517	22,909	2113,186	0	203,146	203,146	99,722	0	0	0	0	0	0	0
17:10:38	0	2113,186	10,351	10,317	10,163	6,321	6,686	20,9	968,517	22,909	2113,186	0	203,146	203,146	99,722	0	0	0	0	0	0	0
17:10:38	2,099	2113,207	10,449	10,415	10,158	6,321	6,679	20,9	968,517	22,909	2113,186	0	203,146	203,146	99,722	0	0	0	0	0	0	0
17:10:38	-135,278	2111,855	10,302	10,415	10,158	6,307	6,672	20,9	968,517	22,909	2111,855	0	203,146	203,146	99,722	0	0	0	0	0	0	0
17:10:38	0	2111,855	10,302	10,317	10,158	6,307	6,664	20,9	968,517	22,909	2111,855	0	203,146	203,146	99,722	0	0	0	0	0	0	0
17:10:38	33,3	2112,188	10,351	10,415	10,157	6,311	6,657	20,9	968,517	22,909	2111,855	0	203,146	203,146	99,722	0	0	0	0	0	0	0
17:10:38	-76,147	2111,426	10,351	10,464	10,153	6,303	6,65	20,9	968,517	22,909	2111,426	0	203,146	203,146	99,722	0	0	0	0	0	0	0
17:10:38	0	2111,426	10,351	10,415	10,153	6,303	6,644	20,9	968,517	22,909	2111,426	0	203,146	203,146	99,722	0	0	0	0	0	0	0
17:10:38	90,161	2112,328	10,449	10,415	10,153	6,312	6,637	20,9	968,517	22,909	2111,427	0	203,146	203,146	99,722	0	0	0	0	0	0	0
17:10:38	-145,971	2110,868	10,302	10,219	10,152	6,297	6,631	20,9	968,517	22,909	2110,868	0	203,146	203,146	99,722	0	0	0	0	0	0	0
17:10:38	-20,507	2110,663	10,351	10,317	10,148	6,295	6,624	20,9	968,517	22,909	2110,663	0	203,146	203,146	99,722	0	0	0	0	0	0	0
17:10:38	0	2110,663	10,351	10,415	10,148	6,295	6,617	20,9	968,517	22,909	2110,663	0	203,146	203,146	99,722	0	0	0	0	0	0	0
17:10:38	-45,068	2110,212	10,302	10,268	10,148	6,29	6,611	20,9	968,517	22,909	2110,212	0	203,146	203,146	99,722	0	0	0	0	0	0	0
17:10:38	0	2110,212	10,302	10,122	10,148	6,29	6,605	20,9	968,517	22,909	2110,212	0	203,146	203,146	99,722	0	0	0	0	0	0	0
17:10:38	0	2110,212	10,302	10,219	10,148	6,29	6,599	20,9	968,517	22,909	2110,212	0	203,146	203,146	99,722	0	0	0	0	0	0	0
17:10:38	-167,333	2108,539	10,205	10,122	10,144	6,273	6,592	20,9	968,517	22,909	2108,539	0	203,146	203,146	99,722	0	0	0	0	0	0	0
17:10:38	90,136	2109,44	10,302	10,317	10,144	6,282	6,586	20,9	968,517	22,909	2108,54	0	203,146	203,146	99,722	0	0	0	0	0	0	0
17:10:38	-100,854	2108,432	10,205	10,122	10,143	6,272	6,58	20,9	968,517	22,909	2108,432	0	203,146	203,146	99,722	0	0	0	0	0	0	0
17:10:38	0	2108,432	10,205	10,219	10,143	6,272	6,574	20,9	968,517	22,909	2108,432	0	203,146	203,146	99,722	0	0	0	0	0	0	0
17:10:38	90,112	2109,333	10,302	10,415	10,143	6,281	6,568	20,9	968,517	22,909	2108,433	0	203,146	203,146	99,722	0	0	0	0	0	0	0
17:10:38	-155,517	2107,778	10,205	10,122	10,14	6,265	6,562	20,9	968,517	22,909	2107,778	0	203,146	203,146	99,722	0	0	0	0	0	0	0
17:10:38	-55,786	2107,22	10,156	10,122	10,139	6,26	6,556	20,9	968,517	22,909	2107,22	0	203,146	203,146	99,722	0	0	0	0	0	0	0
17:10:38	135,156	2108,571	10,302	10,219	10,139	6,273	6,551	20,9	968,517	22,909	2107,221	0	203,146	203,146	99,722	0	0	0	0	0	0	0
17:10:38	55,712	2109,129	10,449	10,268	10,134	6,279	6,545	20,9	968,517	22,909	2107,223	0	203,146	203,146	99,722	0	0	0	0	0	0	0
17:10:38	-90,112	2108,227	10,351	10,268	10,134	6,27	6,54	20,9	968,517	22,909	2107,224	0	203,146	203,146	99,722	0	0	0	0	0	0	0
17:10:38	-45,068	2107,777	10,302	10,219	10,134	6,265	6,535	20,9	968,517	22,909	2107,225	0	203,146	203,146	99,722	0	0	0	0	0	0	0
17:10:38	-90,112	2106,876	10,205	10,073	10,134	6,256	6,529	20,9	968,517	22,909	2106,876	0	203,146	203,146	99,722	0	0	0	0	0	0	0
17:10:38	11,694	2106,993	10,302	10,219	10,13	6,257	6,524	20,9	968,517	22,909	2106,876	0	203,146	203,146	99,722	0	0	0	0	0	0	0
17:10:38	56,884	2107,561	10,449	10,464	10,125	6,263	6,519	20,9	968,517	22,909	2106,876	0	203,146	203,146	99,722	0	0	0	0	0	0	0
17:10:38	-10,717	2107,454	10,449	10,268	10,125	6,262	6,514	20,9	968,517	22,909	2106,877	0	203,146	203,146	99,722	0	0	0	0	0	0	0
17:10:38	-99,78	2106,456	10,351	10,122	10,124	6,252	6,509	20,9	968,517	22,909	2106,456	0	203,146	203,146	99,722	0	0	0	0	0	0	0
17:10:38	99,78	2107,454	10,449	10,219	10,125	6,262	6,504	20,9	968,517	22,909	2106,457	0	203,146	203,146	99,722	0	0	0	0	0	0	0
17:10:38	-99,78	2106,456	10,351	10,219	10,124	6,252	6,499	20,9	968,517	22,909	2106,456	0	203,146	203,146	99,722	0	0	0	0	0	0	0
17:10:38	-247,875	2103,978	10,156	10,073	10,12	6,226	6,493	20,9	968,517	22,909	2103,978	0	203,146	203,146	99,722	0	0	0	0	0	0	0
17:10:38	45,043	2104,428	10,205	10,073	10,12	6,231	6,488	20,9	968,517	22,909	2103,978	0	203,146	203,146	99,722	0	0	0	0	0	0	0
17:10:38	0	2104,428	10,205	10,219	10,12	6,231	6,483	20,9	968,517	22,909	2103,979	0	203,146	203,146	99,722	0	0	0	0	0	0	0
17:10:38	-54,736	2103,881	10,156	10,073	10,12	6,225	6,478	20,9	968,517	22,909	2103,881	0	203,146	203,146	99,722	0	0	0	0	0	0	0
17:10:38	-159,667	2102,284	10,058	9,878	10,116	6,209	6,473	20,9	968,517	22,909	2102,284	0	203,146	203,146	99,722	0	0	0	0	0	0	0
17:10:38	146,728	2103,751	10,302	10,415	10,112	6,224	6,468	20,9	968,517	22,909	2102,286	0	203,146	203,146	99,722	0	0	0	0	0	0	0
17:10:38	-10,717	2103,644	10,302	10,219	10,111	6,223	6,463	20,9	968,517	22,909	2102,287	0	203,146	203,146	99,722	0	0	0	0	0	0	0
17:10:38	-124,389	2102,4	10,156	10,073	10,112	6,21	6,458	20,9	968,517	22,909	2102,287	0	203,146	203,146	99,722	0	0	0	0	0	0	0
17:10:38	-90,039	2101,5	10,058	10,073	10,112	6,201	6,453	20,9	968,517	22,909	2101,5	0	203,146	203,146	99,722	0	0	0	0	0	0	0
17:10:38	9,521	2101,595	10,156	10,073	10,107	6,202	6,448	20,9	968,517	22,909	2101,5	0	203,146	203,146	99,722	0	0	0	0	0	0	0
17:10:38	45,043	2102,046	10,205	10,122	10,107	6,206	6,444	20,9	968,517	22,909	2101,5	0	203,146	203,146	99,722	0	0	0	0	0	0	0
17:10:38	-45,043	2101,595	10,156	9,975	10,107	6,202	6,439	20,9	968,517	22,909	2101,5	0	203,146	203,146	99,722	0	0	0	0	0	0	0
17:10:38	0	2101,595	10,156	9,975	10,107	6,202	6,434	20,9	968,517	22,909	2101,5	0	203,146	203,146	99,722	0	0	0	0	0	0	0
17:10:38	-99,682	2100,598	10,058	9,926	10,106	6,191	6,429	20,9	968,517	22,909	2100,598	0	203,146	203,146	99,722	0	0	0	0	0	0	0
17:10:38	0	2100,598	10,058	9,975	10,106	6,191	6,425	20,9	968,517	22,909	2100,598	0	203,146	203,146	99,722	0	0	0	0	0	0	0
17:10:38	19,335	2100,792	10,156	10,073	10,102	6,193	6,42	20,9	968,517	22,909	2100,598	0	203,146	203,146	99,722	0	0	0	0	0	0	0
17:10:38	-98,657	2099,805	10,058	9,975	10,102	6,183	6,415	20,9	968,517	22,909	2099,805	0	203,146	203,146	99,722	0	0	0	0	0	0	0
17:10:38	-116,894	2098,636	10,009	9,926	10,098	6,171	6,411	20,9	968,517	22,909	2098,636	0	203,146	203,146	99,722	0	0	0	0	0	0	0
17:10:38	126,44	2099,901	10,156	10,122	10,097	6,184	6,406	20,9	968,517	22,909	2098,637	0	203,146	203,146	99,722	0	0	0	0	0	0	0
17:10:38	-72,998	2099,171	10,156	9,975	10,093	6,177	6,402	20,9	968,517	22,909	2098,638	0	203,146	203,146	99,722	0	0	0	0	0	0	0
17:10:38	-8,642	2099,084	10,156	9,975	10,093	6,176	6,397	20,9	968,517	22,909	2098,638	0	203,146	203,146	99,722	0	0	0	0	0	0	0
17:10:38	0	2099,084	10,156	10,219	10,093	6,176	6,393	20,9	968,517	22,909	2098,638	0	203,146	203,146	99,722	0	0	0	0	0	0	0
17:10:38	-171,533	2097,369	10,058	9,975	10,088	6,158	6,388	20,9	968,517	22,909	2097,369	0	203,146	203,146	99,722	0	0	0	0	0	0	0
17:10:38	26,879	2097,638	10,009	9,926	10,092	6,161	6,384	20,9	968,517	22,909	2097,369	0	203,146	203,146	99,722	0	0	0	0	0	0	0
17:10:38	-26,879	2097,369	10,058	9,975	10,088	6,158	6,379	20,9	968,517	22,909	2097,369	0	203,146	203,146	99,722	0	0	0	0	0	0	0
17:10:38	-45,019	2096,919	10,009	10,073	10,088	6,153	6,375	20,9	968,517	22,909	2096,919	0	203,146	203,146	99,722	0	0	0	0	0	0	0
17:10:38	135,009	2098,269	10,156	10,073	10,088	6,167	6,371	20,9	968,517	22,909	2096,92	0	203,146	203,146	99,722	0	0	0	0	0	0	0
17:10:38	-323,584	2095,033	9,814	9,585	10,088	6,134	6,366	20,9	968,517	22,909	2095,033	0	203,146	203,146	99,722	0	0	0	0	0	0	0
17:10:38	179,931	2096,832	10,009	9,926	10,088	6,152	6,362	20,9	968,517	22,909	2095,034	0	203,146	203,146	99,722	0	0	0	0	0	0	0
17:10:38	135,009	2098,182	10,156	10,219	10,088	6,166	6,358	20,9	968,517	22,909	2095,038	0	203,146	203,146	99,722	0	0	0	0	0	0	0
17:10:38	-252,905	2095,653	9,961	9,731	10,083	6,14	6,354	20,9	968,517	22,909	2095,038	0	203,146	203,146	99,722	0	0	0	0	0	0	0
17:10:38	0	2095,653	9,961	9,633	10,083	6,14	6,35	20,9	968,517	22,909	2095,039	0	203,146	203,146	99,722	0	0	0	0	0	0	0
17:10:38	35,327	2096,006	10,009	9,78	10,083	6,144	6,346	20,9	968,517	22,909	2095,04	0	203,146	203,146	99,722	0	0	0	0	0	0	0
17:10:38	-71,923	2095,287	10,009	9,878	10,079	6,136	6,342	20,9	968,517	22,909	2095,04	0	203,146	203,146	99,722	0	0	0	0	0	0	0
17:10:38	44,995	2095,737	10,058	9,926	10,079	6,141	6,338	20,9	968,517	22,909	2095,041	0	203,146	203,146	99,722	0	0	0	0	0	0	0
17:10:39	-98,413	2094,753	9,961	9,78	10,078	6,131	6,334	20,9	968,517	22,909	2094,753	0	203,146	203,146	99,722	0	0	0	0	0	0	0
17:10:39	14,697	2094,9	10,058	9,878	10,074	6,132	6,33	20,9	968,517	22,909	2094,753	0	203,146	203,146	99,722	0	0	0	0	0	0	0
17:10:39	82,617	2095,726	10,156	9,975	10,074	6,141	6,326	20,9	968,517	22,909	2094,754	0	203,146	203,146	99,722	0	0	0	0	0	0	0
17:10:39	-30,249	2095,424	10,205	9,975	10,069	6,138	6,322	20,9	968,517	22,909	2094,754	0	203,146	203,146	99,722	0	0	0	0	0	0	0
17:10:39	-134,96	2094,074	10,058	9,878	10,069	6,124	6,318	20,9	968,517	22,909	2094,074	0	203,146	203,146	99,722	0	0	0	0	0	0	0
17:10:39	-7,421	2094	10,058	9,878	10,069	6,123	6,315	20,9	968,517	22,909	2094	0	203,146	203,146	99,722	0	0	0	0	0	0	0
17:10:39	-44,97	2093,55	10,009	9,926	10,069	6,119	6,311	20,9	968,517	22,909	2093,55	0	203,146	203,146	99,722	0	0	0	0	0	0	0
17:10:39	-134,912	2092,201	9,863	9,731	10,069	6,105	6,307	20,9	968,517	22,909	2092,201	0	203,146	203,146	99,722	0	0	0	0	0	0	0
17:10:39	7,299	2092,274	9,961	9,731	10,064	6,105	6,303	20,9	968,517	22,909	2092,201	0	203,146	203,146	99,722	0	0	0	0	0	0	0
17:10:39	89,941	2093,173	10,058	10,122	10,064	6,115	6,299	20,9	968,517	22,909	2092,202	0	203,146	203,146	99,722	0	0	0	0	0	0	0
17:10:39	-89,941	2092,274	9,961	9,78	10,064	6,105	6,295	20,9	968,517	22,909	2092,202	0	203,146	203,146	99,722	0	0	0	0	0	0	0
17:10:39	-89,916	2091,375	9,863	9,78	10,064	6,096	6,291	20,9	969,947	22,909	2091,375	0	203,146	203,146	99,722	0	0	0	0	0	0	0
17:10:39	86,791	2092,243	9,961	9,878	10,064	6,105	6,288	20,9	969,947	22,909	2091,376	0	203,146	203,146	99,722	0	0	0	0	0	0	0
17:10:39	-172,485	2090,518	9,863	9,731	10,059	6,087	6,284	20,9	969,947	22,909	2090,518	0	203,146	203,146	99,722	0	0	0	0	0	0	0
17:10:39	134,838	2091,866	10,009	9,926	10,059	6,101	6,28	20,9	969,947	22,909	2090,519	0	203,146	203,146	99,722	0	0	0	0	0	0	0
17:10:39	-44,946	2091,417	9,961	9,926	10,059	6,097	6,277	20,9	969,947	22,909	2090,52	0	203,146	203,146	99,722	0	0	0	0	0	0	0
17:10:39	0	2091,417	9,961	9,878	10,059	6,097	6,273	20,9	969,947	22,909	2090,521	0	203,146	203,146	99,722	0	0	0	0	0	0	0
17:10:39	-75,073	2090,666	9,961	9,78	10,055	6,089	6,269	20,9	969,947	22,909	2090,521	0	203,146	203,146	99,722	0	0	0	0	0	0	0
17:10:39	82,348	2091,49	10,058	9,975	10,055	6,097	6,266	20,9	969,947	22,909	2090,522	0	203,146	203,146	99,722	0	0	0	0	0	0	0
17:10:39	-44,946	2091,04	10,009	9,926	10,055	6,093	6,263	20,9	969,947	22,909	2090,523	0	203,146	203,146	99,722	0	0	0	0	0	0	0
17:10:39	-44,946	2090,591	9,961	9,78	10,055	6,088	6,259	20,9	969,947	22,909	2090,523	0	203,146	203,146	99,722	0	0	0	0	0	0	0
17:10:39	-77,343	2089,817	9,961	9,878	10,05	6,08	6,256	20,9	969,947	22,909	2089,817	0	203,143	203,143	99,722	0	0	0	0	0	0	0
17:10:39	172,412	2091,541	10,156	10,073	10,05	6,098	6,253	20,9	969,947	22,909	2089,819	0	203,143	203,143	99,722	0	0	0	0	0	0	0
17:10:39	-89,916	2090,642	10,058	10,073	10,05	6,089	6,249	20,9	969,947	22,909	2089,82	0	203,143	203,143	99,722	0	0	0	0	0	0	0
17:10:39	-179,76	2088,845	9,863	9,878	10,05	6,07	6,246	20,9	969,947	22,909	2088,845	0	203,143	203,143	99,722	0	0	0	0	0	0	0
17:10:39	89,868	2089,743	9,961	9,926	10,05	6,079	6,243	20,9	969,947	22,909	2088,846	0	203,143	203,143	99,722	0	0	0	0	0	0	0
17:10:39	-89,868	2088,845	9,863	9,926	10,05	6,07	6,239	20,9	969,947	22,909	2088,845	0	203,143	203,143	99,722	0	0	0	0	0	0	0
17:10:39	0	2088,845	9,863	9,78	10,05	6,07	6,236	20,9	969,947	22,909	2088,845	0	203,143	203,143	99,722	0	0	0	0	0	0	0
17:10:39	13,574	2088,98	9,961	9,975	10,046	6,071	6,233	20,9	969,947	22,909	2088,845	0	203,143	203,143	99,722	0	0	0	0	0	0	0
17:10:39	89,868	2089,879	10,058	10,122	10,046	6,081	6,23	20,9	969,947	22,909	2088,846	0	203,143	203,143	99,722	0	0	0	0	0	0	0
17:10:39	-97,265	2088,906	9,961	9,878	10,045	6,071	6,227	20,9	969,947	22,909	2088,846	0	203,143	203,143	99,722	0	0	0	0	0	0	0
17:10:39	-89,868	2088,008	9,863	9,78	10,045	6,061	6,223	20,9	969,947	22,909	2088,008	0	203,143	203,143	99,722	0	0	0	0	0	0	0
17:10:39	179,76	2089,805	10,058	10,073	10,045	6,08	6,221	20,9	969,947	22,909	2088,009	0	203,143	203,143	99,722	0	0	0	0	0	0	0
17:10:39	-89,892	2088,906	9,961	9,975	10,045	6,071	6,218	20,9	969,947	22,909	2088,01	0	203,143	203,143	99,722	0	0	0	0	0	0	0
17:10:39	-167,211	2087,234	9,863	9,731	10,041	6,053	6,214	20,9	969,947	22,909	2087,234	0	203,143	203,143	99,722	0	0	0	0	0	0	0
17:10:39	179,736	2089,032	10,058	10,073	10,041	6,072	6,212	20,9	969,947	22,909	2087,236	0	203,143	203,143	99,722	0	0	0	0	0	0	0
17:10:39	-89,868	2088,133	9,961	9,878	10,041	6,063	6,209	20,9	969,947	22,909	2087,237	0	203,143	203,143	99,722	0	0	0	0	0	0	0
17:10:39	44,946	2088,582	10,009	10,122	10,041	6,067	6,206	20,9	969,947	22,909	2087,238	0	203,143	203,143	99,722	0	0	0	0	0	0	0
17:10:39	-6,494	2088,517	10,009	10,073	10,04	6,067	6,203	20,9	969,947	22,909	2087,24	0	203,143	203,143	99,722	0	0	0	0	0	0	0
17:10:39	0	2088,517	10,009	10,073	10,04	6,067	6,201	20,9	969,947	22,909	2087,241	0	203,143	203,143	99,722	0	0	0	0	0	0	0
17:10:39	-44,921	2088,068	9,961	9,878	10,04	6,062	6,198	20,9	969,947	22,909	2087,242	0	203,143	203,143	99,722	0	0	0	0	0	0	0
17:10:39	89,868	2088,967	10,058	9,975	10,04	6,071	6,195	20,9	969,947	22,909	2087,243	0	203,143	203,143	99,722	0	0	0	0	0	0	0
17:10:39	-83,398	2088,133	9,961	9,975	10,041	6,063	6,193	20,9	969,947	22,909	2087,244	0	203,143	203,143	99,722	0	0	0	0	0	0	0
17:10:39	-224,658	2085,886	9,716	9,536	10,041	6,04	6,19	20,9	969,947	22,909	2085,886	0	203,143	203,143	99,722	0	0	0	0	0	0	0
17:10:39	263,11	2088,517	10,009	9,975	10,04	6,067	6,187	20,9	969,947	22,909	2085,889	0	203,143	203,143	99,722	0	0	0	0	0	0	0
17:10:39	-122,119	2087,296	9,961	9,926	10,036	6,054	6,185	20,9	969,947	22,909	2085,89	0	203,143	203,143	99,722	0	0	0	0	0	0	0
17:10:39	44,946	2087,746	10,009	9,975	10,036	6,059	6,182	20,9	969,947	22,909	2085,892	0	203,143	203,143	99,722	0	0	0	0	0	0	0
17:10:39	38,427	2088,13	10,058	9,975	10,036	6,063	6,18	20,9	969,947	22,909	2085,895	0	203,143	203,143	99,722	0	0	0	0	0	0	0
17:10:39	-179,711	2086,333	9,863	9,731	10,036	6,044	6,177	20,9	969,947	22,909	2085,895	0	203,143	203,143	99,722	0	0	0	0	0	0	0
17:10:39	141,284	2087,746	10,009	9,926	10,036	6,059	6,175	20,9	969,947	22,909	2085,897	0	203,143	203,143	99,722	0	0	0	0	0	0	0
17:10:39	38,427	2088,13	10,058	9,975	10,036	6,063	6,173	20,9	969,947	22,909	2085,899	0	203,143	203,143	99,722	0	0	0	0	0	0	0
17:10:39	-83,374	2087,296	9,961	9,78	10,036	6,054	6,17	20,9	969,947	22,909	2085,9	0	203,143	203,143	99,722	0	0	0	0	0	0	0
17:10:39	0	2087,296	9,961	9,78	10,036	6,054	6,168	20,9	969,947	22,909	2085,902	0	203,143	203,143	99,722	0	0	0	0	0	0	0
17:10:39	-89,843	2086,398	9,863	9,731	10,036	6,045	6,166	20,9	969,947	22,909	2085,902	0	203,143	203,143	99,722	0	0	0	0	0	0	0
17:10:39	0	2086,398	9,863	9,878	10,036	6,045	6,163	20,9	969,947	22,909	2085,903	0	203,143	203,143	99,722	0	0	0	0	0	0	0
17:10:39	12,67	2086,524	9,961	9,878	10,032	6,046	6,161	20,9	969,947	22,909	2085,903	0	203,143	203,143	99,722	0	0	0	0	0	0	0
17:10:39	-96,337	2085,561	9,863	9,731	10,031	6,036	6,159	20,9	969,947	22,909	2085,561	0	203,143	203,143	99,722	0	0	0	0	0	0	0
17:10:39	0	2085,561	9,863	9,78	10,031	6,036	6,156	20,9	969,947	22,909	2085,561	0	203,143	203,143	99,722	0	0	0	0	0	0	0
17:10:39	89,843	2086,46	9,961	9,878	10,031	6,045	6,154	20,9	969,947	22,909	2085,562	0	203,143	203,143	99,722	0	0	0	0	0	0	0
17:10:39	0	2086,46	9,961	9,78	10,031	6,045	6,152	20,9	969,947	22,909	2085,563	0	203,143	203,143	99,722	0	0	0	0	0	0	0
17:10:39	-134,765	2085,112	9,814	9,78	10,031	6,032	6,15	20,9	969,947	22,909	2085,112	0	203,143	203,143	99,722	0	0	0	0	0	0	0
17:10:39	44,921	2085,561	9,863	9,878	10,031	6,036	6,147	20,9	969,947	22,909	2085,112	0	203,143	203,143	99,722	0	0	0	0	0	0	0
17:10:39	96,337	2086,524	9,961	9,926	10,032	6,046	6,145	20,9	969,947	22,909	2085,114	0	203,143	203,143	99,722	0	0	0	0	0	0	0
17:10:39	-96,337	2085,561	9,863	9,78	10,031	6,036	6,143	20,9	969,947	22,909	2085,114	0	203,143	203,143	99,722	0	0	0	0	0	0	0
17:10:39	89,843	2086,46	9,961	9,926	10,031	6,045	6,141	20,9	969,947	22,909	2085,115	0	203,143	203,143	99,722	0	0	0	0	0	0	0
17:10:39	-224,609	2084,213	9,716	9,585	10,031	6,022	6,139	20,9	969,947	22,909	2084,213	0	203,143	203,143	99,722	0	0	0	0	0	0	0
17:10:39	224,609	2086,46	9,961	9,926	10,031	6,045	6,137	20,9	969,947	22,909	2084,216	0	203,143	203,143	99,722	0	0	0	0	0	0	0
17:10:39	89,868	2087,358	10,058	10,073	10,031	6,055	6,135	20,9	969,947	22,909	2084,219	0	203,143	203,143	99,722	0	0	0	0	0	0	0
17:10:39	-89,868	2086,46	9,961	9,878	10,031	6,045	6,134	20,9	969,947	22,909	2084,221	0	203,143	203,143	99,722	0	0	0	0	0	0	0
17:10:39	44,946	2086,909	10,009	9,975	10,031	6,05	6,132	20,9	969,947	22,909	2084,224	0	203,143	203,143	99,722	0	0	0	0	0	0	0
17:10:39	-44,946	2086,46	9,961	9,926	10,031	6,045	6,13	20,9	969,947	22,909	2084,226	0	203,143	203,143	99,722	0	0	0	0	0	0	0
17:10:39	0	2086,46	9,961	9,926	10,031	6,045	6,129	20,9	969,947	22,909	2084,228	0	203,143	203,143	99,722	0	0	0	0	0	0	0
17:10:39	89,868	2087,358	10,058	10,122	10,031	6,055	6,127	20,9	969,947	22,909	2084,231	0	203,143	203,143	99,722	0	0	0	0	0	0	0
17:10:39	0	2087,358	10,058	10,122	10,031	6,055	6,126	20,9	969,947	22,909	2084,234	0	203,143	203,143	99,722	0	0	0	0	0	0	0
17:10:39	-44,921	2086,909	10,009	9,926	10,031	6,05	6,124	20,9	969,947	22,909	2084,237	0	203,143	203,143	99,722	0	0	0	0	0	0	0
17:10:39	0	2086,909	10,009	9,975	10,031	6,05	6,123	20,9	969,947	22,909	2084,24	0	203,143	203,143	99,722	0	0	0	0	0	0	0
17:10:39	0	2086,909	10,009	9,975	10,031	6,05	6,121	20,9	969,947	22,909	2084,242	0	203,143	203,143	99,722	0	0	0	0	0	0	0
17:10:39	-44,946	2086,46	9,961	9,878	10,031	6,045	6,12	20,9	969,947	22,909	2084,245	0	203,143	203,143	99,722	0	0	0	0	0	0	0
17:10:39	44,946	2086,909	10,009	9,975	10,031	6,05	6,119	20,9	969,947	22,909	2084,247	0	203,143	203,143	99,722	0	0	0	0	0	0	0
17:10:39	-44,946	2086,46	9,961	9,926	10,031	6,045	6,117	20,9	969,947	22,909	2084,25	0	203,143	203,143	99,722	0	0	0	0	0	0	0
17:10:39	44,946	2086,909	10,009	9,926	10,031	6,05	6,116	20,9	969,947	22,909	2084,252	0	203,143	203,143	99,722	0	0	0	0	0	0	0
17:10:39	44,921	2087,358	10,058	9,926	10,031	6,055	6,115	20,9	969,947	22,909	2084,255	0	203,143	203,143	99,722	0	0	0	0	0	0	0
17:10:39	-44,921	2086,909	10,009	9,78	10,031	6,05	6,113	20,9	969,947	22,909	2084,258	0	203,143	203,143	99,722	0	0	0	0	0	0	0
17:10:39	-44,946	2086,46	9,961	9,731	10,031	6,045	6,112	20,9	969,947	22,909	2084,26	0	203,143	203,143	99,722	0	0	0	0	0	0	0
17:10:39	44,946	2086,909	10,009	9,926	10,031	6,05	6,111	20,9	969,947	22,909	2084,263	0	203,143	203,143	99,722	0	0	0	0	0	0	0
17:10:39	-179,711	2085,112	9,814	9,633	10,031	6,032	6,109	20,9	969,947	22,909	2084,264	0	203,143	203,143	99,722	0	0	0	0	0	0	0
17:10:39	224,633	2087,358	10,058	10,073	10,031	6,055	6,108	20,9	969,947	22,909	2084,267	0	203,143	203,143	99,722	0	0	0	0	0	0	0
17:10:39	-89,868	2086,46	9,961	9,878	10,031	6,045	6,107	20,9	969,947	22,909	2084,269	0	203,143	203,143	99,722	0	0	0	0	0	0	0
17:10:39	-134,765	2085,112	9,814	9,585	10,031	6,032	6,106	20,9	969,947	22,909	2084,27	0	203,143	203,143	99,722	0	0	0	0	0	0	0
17:10:39	179,711	2086,909	10,009	9,926	10,031	6,05	6,104	20,9	969,947	22,909	2084,273	0	203,143	203,143	99,722	0	0	0	0	0	0	0
17:10:39	0	2086,909	10,009	9,926	10,031	6,05	6,103	20,9	969,947	22,909	2084,275	0	203,143	203,143	99,722	0	0	0	0	0	0	0
17:10:39	-44,946	2086,46	9,961	9,78	10,031	6,045	6,102	20,9	969,947	22,909	2084,277	0	203,143	203,143	99,722	0	0	0	0	0	0	0
17:10:39	0	2086,46	9,961	9,878	10,031	6,045	6,101	20,9	969,947	22,909	2084,279	0	203,143	203,143	99,722	0	0	0	0	0	0	0
17:10:39	44,946	2086,909	10,009	9,975	10,031	6,05	6,1	20,9	969,947	22,909	2084,282	0	203,143	203,143	99,722	0	0	0	0	0	0	0
17:10:39	-44,946	2086,46	9,961	9,878	10,031	6,045	6,099	20,9	969,947	22,909	2084,284	0	203,143	203,143	99,722	0	0	0	0	0	0	0
17:10:39	44,946	2086,909	10,009	10,073	10,031	6,05	6,098	20,9	969,947	22,909	2084,287	0	203,143	203,143	99,722	0	0	0	0	0	0	0
17:10:39	-38,452	2086,524	9,961	9,78	10,032	6,046	6,097	20,9	969,947	22,909	2084,289	0	203,143	203,143	99,722	0	0	0	0	0	0	0
17:10:39	-6,494	2086,46	9,961	9,78	10,031	6,045	6,096	20,9	969,947	22,909	2084,291	0	203,143	203,143	99,722	0	0	0	0	0	0	0
17:10:39	0	2086,46	9,961	9,878	10,031	6,045	6,095	20,9	969,947	22,909	2084,294	0	203,143	203,143	99,722	0	0	0	0	0	0	0
17:10:40	51,44	2086,974	10,009	9,878	10,032	6,051	6,094	20,9	969,947	22,909	2084,296	0	203,143	203,143	99,722	0	0	0	0	0	0	0
17:10:40	-6,494	2086,909	10,009	9,926	10,031	6,05	6,093	20,9	969,947	22,909	2084,299	0	203,143	203,143	99,722	0	0	0	0	0	0	0
17:10:40	-44,946	2086,46	9,961	9,78	10,031	6,045	6,092	20,9	969,947	22,909	2084,301	0	203,143	203,143	99,722	0	0	0	0	0	0	0
17:10:40	44,946	2086,909	10,009	9,878	10,031	6,05	6,092	20,9	969,947	22,909	2084,304	0	203,143	203,143	99,722	0	0	0	0	0	0	0
17:10:40	0	2086,909	10,009	9,975	10,031	6,05	6,091	20,9	969,947	22,909	2084,306	0	203,143	203,143	99,722	0	0	0	0	0	0	0
17:10:40	-134,79	2085,561	9,863	9,78	10,031	6,036	6,09	20,9	969,947	22,909	2084,307	0	203,143	203,143	99,722	0	0	0	0	0	0	0
17:10:40	134,79	2086,909	10,009	9,975	10,031	6,05	6,089	20,9	969,947	22,909	2084,31	0	203,143	203,143	99,722	0	0	0	0	0	0	0
17:10:40	0	2086,909	10,009	9,975	10,031	6,05	6,088	20,9	969,947	22,909	2084,313	0	203,143	203,143	99,722	0	0	0	0	0	0	0
17:10:40	-179,711	2085,112	9,814	9,633	10,031	6,032	6,087	20,9	969,947	22,909	2084,313	0	203,143	203,143	99,722	0	0	0	0	0	0	0
17:10:40	134,765	2086,46	9,961	9,926	10,031	6,045	6,086	20,9	969,947	22,909	2084,315	0	203,143	203,143	99,722	0	0	0	0	0	0	0
17:10:40	0	2086,46	9,961	9,926	10,031	6,045	6,085	20,9	969,947	22,909	2084,318	0	203,143	203,143	99,722	0	0	0	0	0	0	0
17:10:40	-89,843	2085,561	9,863	9,731	10,031	6,036	6,084	20,9	969,947	22,909	2084,319	0	203,143	203,143	99,722	0	0	0	0	0	0	0
17:10:40	89,843	2086,46	9,961	9,878	10,031	6,045	6,084	20,9	970,407	22,909	2084,321	0	203,143	203,143	99,722	0	0	0	0	0	0	0
17:10:40	-1	2086,45	9,961	9,926	10,031	6,045	6,083	20,9	970,407	22,909	2084,323	0	203,143	203,143	99,722	0	0	0	0	0	0	0
17:10:40	89,868	2087,348	10,058	9,975	10,031	6,055	6,082	20,9	970,407	22,909	2084,326	0	203,143	203,143	99,722	0	0	0	0	0	0	0
17:10:40	-89,868	2086,45	9,961	9,78	10,031	6,045	6,082	20,9	970,407	22,909	2084,328	0	203,143	203,143	99,722	0	0	0	0	0	0	0
17:10:40	44,921	2086,899	10,009	9,926	10,031	6,05	6,081	20,9	970,407	22,909	2084,331	0	203,143	203,143	99,722	0	0	0	0	0	0	0
17:10:40	0	2086,899	10,009	9,926	10,031	6,05	6,08	20,9	970,407	22,909	2084,334	0	203,143	203,143	99,722	0	0	0	0	0	0	0
17:10:40	-44,921	2086,45	9,961	9,878	10,031	6,045	6,08	20,9	970,407	22,909	2084,336	0	203,143	203,143	99,722	0	0	0	0	0	0	0
17:10:40	-89,843	2085,551	9,863	9,633	10,031	6,036	6,079	20,9	970,407	22,909	2084,337	0	203,143	203,143	99,722	0	0	0	0	0	0	0
17:10:40	134,765	2086,899	10,009	9,975	10,031	6,05	6,078	20,9	970,407	22,909	2084,34	0	203,143	203,143	99,722	0	0	0	0	0	0	0
17:10:40	0	2086,899	10,009	9,975	10,031	6,05	6,078	20,9	970,407	22,909	2084,342	0	203,143	203,143	99,722	0	0	0	0	0	0	0
17:10:40	-44,921	2086,45	9,961	9,926	10,031	6,045	6,077	20,9	970,407	22,909	2084,344	0	203,088	203,088	99,722	0	0	0	0	0	0	0
17:10:40	0	2086,45	9,961	9,878	10,031	6,045	6,077	20,9	970,407	22,909	2084,346	0	203,088	203,088	99,722	0	0	0	0	0	0	0
17:10:40	179,711	2088,247	10,156	10,219	10,031	6,064	6,076	20,9	970,407	22,909	2084,35	0	203,088	203,088	99,722	0	0	0	0	0	0	0
17:10:40	346,875	2091,715	10,449	10,512	10,036	6,1	6,077	20,9	970,407	22,909	2084,358	0	203,088	203,088	99,722	0	0	0	0	0	0	0
17:10:40	186,401	2093,579	10,644	10,805	10,036	6,119	6,078	20,9	970,407	22,909	2084,367	0	203,088	203,088	99,722	0	0	0	0	0	0	0
17:10:40	476,123	2098,341	10,986	11,147	10,045	6,168	6,079	20,9	970,407	22,909	2084,381	0	203,088	203,088	99,722	0	0	0	0	0	0	0
17:10:40	438,696	2102,728	11,279	11,489	10,055	6,213	6,082	20,9	970,407	22,909	2084,399	0	203,088	203,088	99,722	0	0	0	0	0	0	0
17:10:40	255,59	2105,284	11,279	11,538	10,069	6,24	6,085	20,9	970,407	22,909	2084,42	0	203,088	203,088	99,722	0	0	0	0	0	0	0
17:10:40	636,938	2111,653	11,523	11,88	10,093	6,305	6,089	20,9	970,407	22,909	2084,447	0	203,088	203,088	99,722	0	0	0	0	0	0	0
17:10:40	444,873	2116,102	11,474	12,026	10,12	6,351	6,094	20,9	970,407	22,909	2084,479	0	203,088	203,088	99,722	0	0	0	0	0	0	0
17:10:40	565,307	2121,755	11,474	11,977	10,153	6,409	6,101	20,9	970,407	22,909	2084,516	0	203,088	203,088	99,722	0	0	0	0	0	0	0
17:10:40	1037,426	2132,129	11,963	12,612	10,186	6,516	6,109	20,9	970,407	22,909	2084,564	0	203,088	203,088	99,722	0	0	0	0	0	0	0
17:10:40	651,635	2138,645	12,06	12,807	10,218	6,583	6,118	20,9	970,407	22,909	2084,618	0	203,088	203,088	99,722	0	0	0	0	0	0	0
17:10:40	694,921	2145,595	12,207	12,807	10,249	6,655	6,129	20,9	970,407	22,909	2084,679	0	203,088	203,088	99,722	0	0	0	0	0	0	0
17:10:40	1019,799	2155,793	12,646	13,491	10,284	6,76	6,141	20,9	970,407	22,909	2084,75	0	203,088	203,088	99,722	0	0	0	0	0	0	0
17:10:40	766,674	2163,459	12,841	13,637	10,317	6,839	6,155	20,9	970,407	22,909	2084,829	0	203,088	203,088	99,722	0	0	0	0	0	0	0
17:10:40	687,573	2170,335	12,841	13,442	10,356	6,91	6,17	20,9	970,407	22,909	2084,914	0	203,088	203,088	99,722	0	0	0	0	0	0	0
17:10:40	858,837	2178,923	13,037	14,126	10,395	6,999	6,186	20,9	970,407	22,909	2085,008	0	203,088	203,088	99,722	0	0	0	0	0	0	0
17:10:40	1121,972	2190,143	13,476	14,419	10,435	7,114	6,204	20,9	970,407	22,909	2085,113	0	203,088	203,088	99,722	0	0	0	0	0	0	0
17:10:40	735,473	2197,498	13,476	14,419	10,477	7,19	6,223	20,9	970,407	22,909	2085,226	0	203,088	203,088	99,722	0	0	0	0	0	0	0
17:10:40	958,667	2207,085	13,672	14,76	10,521	7,289	6,244	20,9	970,407	22,909	2085,347	0	203,088	203,088	99,722	0	0	0	0	0	0	0
17:10:40	893,017	2216,015	13,818	14,907	10,564	7,381	6,267	20,9	970,407	22,909	2085,478	0	203,088	203,088	99,722	0	0	0	0	0	0	0
17:10:40	778,808	2223,803	13,818	14,858	10,608	7,461	6,29	20,9	970,407	22,909	2085,616	0	203,088	203,088	99,722	0	0	0	0	0	0	0
17:10:40	742,114	2231,224	13,818	15,249	10,65	7,538	6,314	20,9	970,407	22,909	2085,762	0	203,088	203,088	99,722	0	0	0	0	0	0	0
17:10:40	1051,806	2241,742	14,16	15,346	10,691	7,646	6,341	20,9	970,407	22,909	2085,918	0	203,088	203,088	99,722	0	0	0	0	0	0	0
17:10:40	807,812	2249,82	14,306	15,444	10,729	7,73	6,368	20,9	970,407	22,909	2086,082	0	203,088	203,088	99,722	0	0	0	0	0	0	0
17:10:40	827,856	2258,099	14,404	15,542	10,771	7,815	6,396	20,9	970,407	22,909	2086,254	0	203,088	203,088	99,722	0	0	0	0	0	0	0
17:10:40	840,039	2266,499	14,599	15,591	10,808	7,902	6,426	20,9	970,407	22,909	2086,434	0	203,088	203,088	99,722	0	0	0	0	0	0	0
17:10:40	898,437	2275,484	14,941	15,884	10,841	7,994	6,456	20,9	970,407	22,909	2086,623	0	203,088	203,088	99,722	0	0	0	0	0	0	0
17:10:40	797,998	2283,463	15,088	16,225	10,878	8,076	6,488	20,9	970,407	22,909	2086,82	0	203,088	203,088	99,722	0	0	0	0	0	0	0
17:10:40	849,731	2291,961	15,283	16,225	10,916	8,164	6,521	20,9	970,407	22,909	2087,025	0	203,088	203,088	99,722	0	0	0	0	0	0	0
17:10:40	618,457	2298,145	15,234	16,323	10,953	8,228	6,555	20,9	970,407	22,909	2087,236	0	203,088	203,088	99,722	0	0	0	0	0	0	0
17:10:40	794,726	2306,093	15,283	16,421	10,996	8,31	6,589	20,9	970,407	22,909	2087,455	0	203,088	203,088	99,722	0	0	0	0	0	0	0
17:10:40	743,237	2313,525	15,283	16,225	11,038	8,386	6,624	20,9	970,407	22,909	2087,681	0	203,088	203,088	99,722	0	0	0	0	0	0	0
17:10:40	940,771	2322,933	15,576	16,421	11,075	8,483	6,661	20,9	970,407	22,909	2087,917	0	203,088	203,088	99,722	0	0	0	0	0	0	0
17:10:40	714,209	2330,075	15,625	16,616	11,113	8,557	6,698	20,9	970,407	22,909	2088,159	0	203,088	203,088	99,722	0	0	0	0	0	0	0
17:10:40	755,102	2337,626	15,722	16,518	11,151	8,635	6,736	20,9	970,407	22,909	2088,408	0	203,088	203,088	99,722	0	0	0	0	0	0	0
17:10:40	703,588	2344,662	15,771	16,518	11,188	8,707	6,774	20,9	970,407	22,909	2088,664	0	203,088	203,088	99,722	0	0	0	0	0	0	0
17:10:40	846,093	2353,123	16,064	16,811	11,22	8,795	6,814	20,9	970,407	22,909	2088,929	0	203,088	203,088	99,722	0	0	0	0	0	0	0
17:10:40	882,031	2361,943	16,406	17,104	11,251	8,886	6,855	20,9	970,407	22,909	2089,202	0	203,088	203,088	99,722	0	0	0	0	0	0	0
17:10:40	650,244	2368,445	16,552	17,202	11,28	8,953	6,896	20,9	970,407	22,909	2089,481	0	203,088	203,088	99,722	0	0	0	0	0	0	0
17:10:40	1002,148	2378,467	17,09	17,837	11,308	9,056	6,938	20,9	970,407	22,909	2089,77	0	203,088	203,088	99,722	0	0	0	0	0	0	0
17:10:40	654,272	2385,01	17,236	17,886	11,337	9,123	6,981	20,9	970,407	22,909	2090,065	0	203,088	203,088	99,722	0	0	0	0	0	0	0
17:10:40	761,669	2392,626	17,529	18,081	11,364	9,202	7,025	20,9	970,407	22,909	2090,368	0	203,088	203,088	99,722	0	0	0	0	0	0	0
17:10:40	680,639	2399,433	17,676	18,276	11,395	9,272	7,069	20,9	970,407	22,909	2090,677	0	203,088	203,088	99,722	0	0	0	0	0	0	0
17:10:40	464,55	2404,078	17,578	18,032	11,426	9,32	7,113	20,9	970,407	22,909	2090,99	0	203,088	203,088	99,722	0	0	0	0	0	0	0
17:10:40	684,008	2410,918	17,724	18,227	11,457	9,39	7,157	20,9	970,407	22,909	2091,31	0	203,088	203,088	99,722	0	0	0	0	0	0	0
17:10:40	657,104	2417,489	17,871	18,374	11,486	9,458	7,203	20,9	970,407	22,909	2091,636	0	203,088	203,088	99,722	0	0	0	0	0	0	0
17:10:40	475,61	2422,245	17,822	18,276	11,516	9,507	7,248	20,9	970,407	22,909	2091,967	0	203,088	203,088	99,722	0	0	0	0	0	0	0
17:10:40	597,363	2428,219	17,871	18,374	11,547	9,569	7,293	20,9	970,407	22,909	2092,303	0	203,088	203,088	99,722	0	0	0	0	0	0	0
17:10:40	643,408	2434,653	18,017	18,276	11,575	9,635	7,339	20,9	970,407	22,909	2092,646	0	203,088	203,088	99,722	0	0	0	0	0	0	0
17:10:40	390,991	2438,563	17,92	18,276	11,602	9,675	7,385	20,9	970,407	22,909	2092,992	0	203,088	203,088	99,722	0	0	0	0	0	0	0
17:10:40	664,892	2445,212	18,164	18,52	11,627	9,744	7,431	20,9	970,407	22,909	2093,344	0	203,088	203,088	99,722	0	0	0	0	0	0	0
17:10:40	459,033	2449,802	18,213	18,423	11,65	9,791	7,478	20,9	970,407	22,909	2093,7	0	203,088	203,088	99,722	0	0	0	0	0	0	0
17:10:40	559,545	2455,398	18,359	18,618	11,674	9,849	7,524	20,9	970,407	22,909	2094,062	0	203,088	203,088	99,722	0	0	0	0	0	0	0
17:10:40	654,394	2461,942	18,554	18,716	11,7	9,916	7,571	20,9	970,407	22,909	2094,43	0	203,088	203,088	99,722	0	0	0	0	0	0	0
17:10:40	415,625	2466,098	18,554	18,716	11,723	9,959	7,618	20,9	970,407	22,909	2094,801	0	203,088	203,088	99,722	0	0	0	0	0	0	0
17:10:40	570,678	2471,805	18,799	19,057	11,742	10,018	7,665	20,9	970,407	22,909	2095,178	0	203,088	203,088	99,722	0	0	0	0	0	0	0
17:10:40	599,633	2477,801	18,994	19,155	11,765	10,08	7,712	20,9	970,407	22,909	2095,561	0	203,088	203,088	99,722	0	0	0	0	0	0	0
17:10:40	463,989	2482,441	19,043	19,253	11,789	10,128	7,76	20,9	970,407	22,909	2095,948	0	203,088	203,088	99,722	0	0	0	0	0	0	0
17:10:40	334,594	2485,787	19,043	19,253	11,808	10,162	7,807	20,9	970,407	22,909	2096,337	0	203,088	203,088	99,722	0	0	0	0	0	0	0
17:10:40	501,367	2490,801	19,043	19,253	11,836	10,214	7,854	20,9	970,407	22,909	2096,732	0	203,088	203,088	99,722	0	0	0	0	0	0	0
17:10:40	475,024	2495,551	19,189	19,302	11,855	10,263	7,901	20,9	970,407	22,909	2097,131	0	203,088	203,088	99,722	0	0	0	0	0	0	0
17:10:40	227,221	2497,823	18,994	19,302	11,878	10,286	7,948	20,9	970,407	22,909	2097,531	0	203,088	203,088	99,722	0	0	0	0	0	0	0
17:10:40	382,836	2501,651	19,043	19,448	11,897	10,326	7,994	20,9	970,407	22,909	2097,936	0	203,088	203,088	99,722	0	0	0	0	0	0	0
17:10:40	336,743	2505,019	19,043	19,399	11,916	10,361	8,041	20,9	970,407	22,909	2098,343	0	203,088	203,088	99,722	0	0	0	0	0	0	0
17:10:40	429,052	2509,309	19,14	19,448	11,935	10,405	8,087	20,9	970,407	22,909	2098,754	0	203,088	203,088	99,722	0	0	0	0	0	0	0
17:10:40	381,884	2513,128	19,189	19,448	11,954	10,444	8,133	20,9	970,407	22,909	2099,168	0	203,088	203,088	99,722	0	0	0	0	0	0	0
17:10:40	336,792	2516,496	19,189	19,448	11,973	10,479	8,179	20,9	970,407	22,909	2099,585	0	203,088	203,088	99,722	0	0	0	0	0	0	0
17:10:40	616,308	2522,659	19,482	19,741	11,992	10,542	8,226	20,9	970,407	22,909	2100,008	0	203,088	203,088	99,722	0	0	0	0	0	0	0
17:10:40	330,322	2525,963	19,482	19,741	12,01	10,576	8,272	20,9	970,407	22,909	2100,434	0	203,088	203,088	99,722	0	0	0	0	0	0	0
17:10:40	166,43	2527,627	19,385	19,448	12,025	10,594	8,317	20,9	970,407	22,909	2100,862	0	203,088	203,088	99,722	0	0	0	0	0	0	0
17:10:40	472,534	2532,352	19,531	19,839	12,044	10,642	8,363	20,9	970,407	22,909	2101,293	0	203,088	203,088	99,722	0	0	0	0	0	0	0
17:10:40	428,442	2536,637	19,629	19,79	12,062	10,686	8,409	20,9	970,407	22,909	2101,729	0	203,088	203,088	99,722	0	0	0	0	0	0	0
17:10:40	301,953	2539,656	19,678	19,741	12,077	10,718	8,454	20,9	970,407	22,909	2102,167	0	203,088	203,088	99,722	0	0	0	0	0	0	0
17:10:40	478,149	2544,438	19,824	19,839	12,096	10,767	8,499	20,9	970,407	22,909	2102,609	0	203,088	203,088	99,722	0	0	0	0	0	0	0
17:10:40	298,852	2547,426	19,873	19,839	12,11	10,798	8,544	20,9	970,407	22,909	2103,054	0	203,088	203,088	99,722	0	0	0	0	0	0	0
17:10:40	342,114	2550,847	19,971	19,985	12,124	10,833	8,589	20,9	970,407	22,909	2103,502	0	203,088	203,088	99,722	0	0	0	0	0	0	0
17:10:41	294,458	2553,792	20,019	20,18	12,138	10,863	8,634	20,9	970,407	22,909	2103,952	0	203,088	203,088	99,722	0	0	0	0	0	0	0
17:10:41	385,449	2557,646	20,166	20,18	12,151	10,903	8,678	20,9	970,407	22,909	2104,406	0	203,088	203,088	99,722	0	0	0	0	0	0	0
17:10:41	271,557	2560,362	20,263	20,278	12,161	10,931	8,722	20,9	970,407	22,909	2104,862	0	203,088	203,088	99,722	0	0	0	0	0	0	0
17:10:41	251,538	2562,877	20,263	20,278	12,175	10,957	8,766	20,9	970,407	22,909	2105,32	0	203,088	203,088	99,722	0	0	0	0	0	0	0
17:10:41	403,1	2566,908	20,361	20,473	12,193	10,999	8,81	20,9	970,407	22,909	2105,782	0	203,088	203,088	99,722	0	0	0	0	0	0	0
17:10:41	137,89	2568,287	20,312	20,376	12,203	11,013	8,853	20,9	970,407	22,909	2106,244	0	203,088	203,088	99,722	0	0	0	0	0	0	0
17:10:41	229,858	2570,586	20,312	20,327	12,216	11,036	8,896	20,9	970,407	22,909	2106,708	0	203,088	203,088	99,722	0	0	0	0	0	0	0
17:10:41	326,928	2573,855	20,459	20,473	12,226	11,07	8,939	20,9	970,407	22,909	2107,175	0	203,088	203,088	99,722	0	0	0	0	0	0	0
17:10:41	224,609	2576,101	20,459	20,376	12,239	11,093	8,981	20,9	970,407	22,909	2107,644	0	203,088	203,088	99,722	0	0	0	0	0	0	0
17:10:41	358,52	2579,686	20,654	20,669	12,249	11,13	9,023	20,9	970,407	22,909	2108,116	0	203,088	203,088	99,722	0	0	0	0	0	0	0
17:10:41	262,304	2582,309	20,752	20,669	12,258	11,157	9,065	20,9	970,407	22,909	2108,59	0	203,088	203,088	99,722	0	0	0	0	0	0	0
17:10:41	123,681	2583,546	20,654	20,669	12,27	11,17	9,106	20,9	970,407	22,909	2109,065	0	203,088	203,088	99,722	0	0	0	0	0	0	0
17:10:41	164,892	2585,195	20,654	20,62	12,28	11,187	9,147	21	972,217	22,909	2109,541	0	203,088	203,088	99,722	0	0	0	0	0	0	0
17:10:41	233,789	2587,533	20,752	20,669	12,288	11,211	9,187	21	972,217	22,909	2110,019	0	203,088	203,088	99,722	0	0	0	0	0	0	0
17:10:41	305,566	2590,589	20,947	20,962	12,294	11,243	9,228	21	972,217	22,909	2110,5	0	203,088	203,088	99,722	0	0	0	0	0	0	0
17:10:41	130,297	2591,892	20,947	20,718	12,302	11,256	9,267	21	972,217	22,909	2110,981	0	203,088	203,088	99,722	0	0	0	0	0	0	0
17:10:41	81,396	2592,706	20,947	20,864	12,306	11,265	9,307	21	972,217	22,909	2111,463	0	203,088	203,088	99,722	0	0	0	0	0	0	0
17:10:41	288,232	2595,588	21,094	21,011	12,315	11,294	9,346	21	972,217	22,909	2111,947	0	203,088	203,088	99,722	0	0	0	0	0	0	0
17:10:41	145,483	2597,043	21,142	21,157	12,32	11,309	9,384	21	972,217	22,909	2112,432	0	203,088	203,088	99,722	0	0	0	0	0	0	0
17:10:41	-45,312	2596,59	20,947	20,815	12,328	11,305	9,422	21	972,217	22,909	2112,916	0	203,088	203,088	99,722	0	0	0	0	0	0	0
17:10:41	65,136	2597,241	20,849	20,815	12,337	11,311	9,459	21	972,217	22,909	2113,401	0	203,088	203,088	99,722	0	0	0	0	0	0	0
17:10:41	195,043	2599,192	20,947	20,962	12,343	11,331	9,496	21	972,217	22,909	2113,886	0	203,088	203,088	99,722	0	0	0	0	0	0	0
17:10:41	128,076	2600,472	20,996	21,011	12,347	11,345	9,532	21	972,217	22,909	2114,373	0	204,681	204,681	99,728	0	0	0	0	0	0	0
17:10:41	18,481	2600,657	20,996	20,962	12,348	11,346	9,567	21	972,217	22,909	2114,859	0	204,681	204,681	99,728	0	0	0	0	0	0	0
17:10:41	80,151	2601,459	20,996	20,962	12,353	11,355	9,602	21	972,217	22,909	2115,346	0	204,681	204,681	99,728	0	0	0	0	0	0	0
17:10:41	157,275	2603,031	21,094	21,157	12,356	11,371	9,637	21	972,217	22,909	2115,834	0	204,681	204,681	99,728	0	0	0	0	0	0	0
17:10:41	127,026	2604,302	21,142	21,157	12,361	11,384	9,671	21	972,217	22,909	2116,322	0	204,681	204,681	99,728	0	0	0	0	0	0	0
17:10:41	32,641	2604,628	21,094	21,011	12,365	11,387	9,705	21	972,217	22,909	2116,811	0	204,681	204,681	99,728	0	0	0	0	0	0	0
17:10:41	-14,184	2604,486	20,996	20,864	12,37	11,386	9,738	21	972,217	22,909	2117,298	0	204,681	204,681	99,728	0	0	0	0	0	0	0
17:10:41	156,25	2606,049	21,094	20,962	12,373	11,402	9,771	21	972,217	22,909	2117,787	0	204,681	204,681	99,728	0	0	0	0	0	0	0
17:10:41	19,531	2606,244	21,094	20,962	12,374	11,404	9,803	21	972,217	22,909	2118,276	0	204,681	204,681	99,728	0	0	0	0	0	0	0
17:10:41	60,815	2606,852	21,094	20,864	12,378	11,41	9,834	21	972,217	22,909	2118,764	0	204,681	204,681	99,728	0	0	0	0	0	0	0
17:10:41	143,212	2608,284	21,24	21,157	12,378	11,425	9,865	21	972,217	22,909	2119,253	0	204,681	204,681	99,728	0	0	0	0	0	0	0
17:10:41	67,309	2608,957	21,289	21,059	12,379	11,432	9,896	21	972,217	22,909	2119,743	0	204,681	204,681	99,728	0	0	0	0	0	0	0
17:10:41	18,31	2609,14	21,289	21,059	12,38	11,434	9,926	21	972,217	22,909	2120,233	0	204,681	204,681	99,728	0	0	0	0	0	0	0
17:10:41	-82,421	2608,316	21,142	21,011	12,383	11,425	9,956	21	972,217	22,909	2120,721	0	204,681	204,681	99,728	0	0	0	0	0	0	0
17:10:41	80,322	2609,119	21,142	20,962	12,388	11,434	9,985	21	972,217	22,909	2121,209	0	204,681	204,681	99,728	0	0	0	0	0	0	0
17:10:41	-47,729	2608,642	21,094	20,864	12,388	11,429	10,013	21	972,217	22,909	2121,696	0	204,681	204,681	99,728	0	0	0	0	0	0	0
17:10:41	-178,955	2606,853	20,849	20,62	12,391	11,41	10,04	21	972,217	22,909	2122,181	0	204,681	204,681	99,728	0	0	0	0	0	0	0
17:10:41	238,696	2609,24	21,094	21,059	12,391	11,435	10,068	21	972,217	22,909	2122,668	0	204,681	204,681	99,728	0	0	0	0	0	0	0
17:10:41	211,621	2611,356	21,289	21,352	12,392	11,457	10,095	21	972,217	22,909	2123,157	0	204,681	204,681	99,728	0	0	0	0	0	0	0
17:10:41	-47,729	2610,879	21,24	21,206	12,392	11,452	10,121	21	972,217	22,909	2123,645	0	204,681	204,681	99,728	0	0	0	0	0	0	0
17:10:41	-95,507	2609,923	21,142	21,011	12,392	11,442	10,147	21	972,217	22,909	2124,131	0	204,681	204,681	99,728	0	0	0	0	0	0	0
17:10:41	-47,778	2609,446	21,094	21,011	12,392	11,437	10,173	21	972,217	22,909	2124,616	0	204,681	204,681	99,728	0	0	0	0	0	0	0
17:10:41	143,286	2610,879	21,24	21,157	12,392	11,452	10,198	21	972,217	22,909	2125,103	0	204,681	204,681	99,728	0	0	0	0	0	0	0
17:10:41	47,729	2611,356	21,289	21,401	12,392	11,457	10,222	21	972,217	22,909	2125,589	0	204,681	204,681	99,728	0	0	0	0	0	0	0
17:10:41	47,778	2611,834	21,338	21,401	12,392	11,462	10,247	21	972,217	22,909	2126,075	0	204,681	204,681	99,728	0	0	0	0	0	0	0
17:10:41	-293,017	2608,903	20,996	20,815	12,395	11,431	10,27	21	972,217	22,909	2126,558	0	204,681	204,681	99,728	0	0	0	0	0	0	0
17:10:41	197,509	2610,879	21,24	21,011	12,392	11,452	10,293	21	972,217	22,909	2127,042	0	204,681	204,681	99,728	0	0	0	0	0	0	0
17:10:41	95,507	2611,834	21,338	21,352	12,392	11,462	10,316	21	972,217	22,909	2127,527	0	204,681	204,681	99,728	0	0	0	0	0	0	0
17:10:41	95,532	2612,789	21,435	21,352	12,392	11,472	10,339	21	972,217	22,909	2128,012	0	204,681	204,681	99,728	0	0	0	0	0	0	0
17:10:41	-245,288	2610,336	21,142	20,669	12,395	11,446	10,36	21	972,217	22,909	2128,495	0	204,681	204,681	99,728	0	0	0	0	0	0	0
17:10:41	-47,778	2609,858	21,094	20,815	12,395	11,441	10,382	21	972,217	22,909	2128,976	0	204,681	204,681	99,728	0	0	0	0	0	0	0
17:10:41	143,286	2611,291	21,24	21,059	12,395	11,456	10,403	21	972,217	22,909	2129,458	0	204,681	204,681	99,728	0	0	0	0	0	0	0
17:10:41	-238,769	2608,903	20,996	20,815	12,395	11,431	10,423	21	972,217	22,909	2129,938	0	204,681	204,681	99,728	0	0	0	0	0	0	0
17:10:41	0	2608,903	20,996	20,718	12,395	11,431	10,443	21	972,217	22,909	2130,417	0	204,681	204,681	99,728	0	0	0	0	0	0	0
17:10:41	238,769	2611,291	21,24	21,059	12,395	11,456	10,463	21	972,217	22,909	2130,897	0	204,681	204,681	99,728	0	0	0	0	0	0	0
17:10:41	0	2611,291	21,24	21,206	12,395	11,456	10,482	21	972,217	22,909	2131,378	0	204,681	204,681	99,728	0	0	0	0	0	0	0
17:10:41	-238,769	2608,903	20,996	20,815	12,395	11,431	10,501	21	972,217	22,909	2131,855	0	204,681	204,681	99,728	0	0	0	0	0	0	0
17:10:41	0	2608,903	20,996	20,864	12,395	11,431	10,519	21	972,217	22,909	2132,332	0	204,681	204,681	99,728	0	0	0	0	0	0	0
17:10:41	95,483	2609,858	21,094	20,962	12,395	11,441	10,537	21	972,217	22,909	2132,81	0	204,681	204,681	99,728	0	0	0	0	0	0	0
17:10:41	6,518	2609,923	21,142	21,059	12,392	11,442	10,555	21	972,217	22,909	2133,287	0	204,681	204,681	99,728	0	0	0	0	0	0	0
17:10:41	-163,867	2608,285	20,996	20,864	12,391	11,425	10,572	21	972,217	22,909	2133,762	0	204,681	204,681	99,728	0	0	0	0	0	0	0
17:10:41	95,483	2609,24	21,094	21,011	12,391	11,435	10,589	21	972,217	22,909	2134,237	0	204,681	204,681	99,728	0	0	0	0	0	0	0
17:10:41	83,496	2610,075	21,24	21,206	12,388	11,444	10,605	21	972,217	22,909	2134,713	0	204,681	204,681	99,728	0	0	0	0	0	0	0
17:10:41	-95,507	2609,119	21,142	21,059	12,388	11,434	10,622	21	972,217	22,909	2135,187	0	204,681	204,681	99,728	0	0	0	0	0	0	0
17:10:41	-47,729	2608,642	21,094	21,011	12,388	11,429	10,638	21	972,217	22,909	2135,661	0	204,681	204,681	99,728	0	0	0	0	0	0	0
17:10:41	-83,471	2607,807	20,947	20,718	12,391	11,42	10,653	21	972,217	22,909	2136,133	0	204,681	204,681	99,728	0	0	0	0	0	0	0
17:10:41	68,334	2608,491	20,996	20,864	12,392	11,427	10,668	21	972,217	22,909	2136,605	0	204,681	204,681	99,728	0	0	0	0	0	0	0
17:10:41	95,483	2609,446	21,094	21,059	12,392	11,437	10,683	21	972,217	22,909	2137,078	0	204,681	204,681	99,728	0	0	0	0	0	0	0
17:10:41	-245,166	2606,994	20,801	20,522	12,395	11,412	10,697	21	972,217	22,909	2137,548	0	204,681	204,681	99,728	0	0	0	0	0	0	0
17:10:41	101,928	2608,013	20,947	20,864	12,392	11,422	10,712	21	972,217	22,909	2138,019	0	204,681	204,681	99,728	0	0	0	0	0	0	0
17:10:41	191,015	2609,923	21,142	21,059	12,392	11,442	10,726	21	972,217	22,909	2138,491	0	204,681	204,681	99,728	0	0	0	0	0	0	0
17:10:41	-286,474	2607,059	20,849	20,62	12,392	11,412	10,739	21	972,217	22,909	2138,959	0	204,681	204,681	99,728	0	0	0	0	0	0	0
17:10:41	143,212	2608,491	20,996	20,864	12,392	11,427	10,753	21	972,217	22,909	2139,429	0	204,681	204,681	99,728	0	0	0	0	0	0	0
17:10:41	143,261	2609,923	21,142	21,059	12,392	11,442	10,766	21	972,217	22,909	2139,899	0	204,681	204,681	99,728	0	0	0	0	0	0	0
17:10:41	-47,778	2609,446	21,094	20,864	12,392	11,437	10,78	21	972,217	22,909	2140,369	0	204,681	204,681	99,728	0	0	0	0	0	0	0
17:10:41	191,015	2611,356	21,289	21,206	12,392	11,457	10,793	21	972,217	22,909	2140,839	0	204,681	204,681	99,728	0	0	0	0	0	0	0
17:10:41	-191,015	2609,446	21,094	20,962	12,392	11,437	10,805	21	972,217	22,909	2141,308	0	204,681	204,681	99,728	0	0	0	0	0	0	0
17:10:41	-54,223	2608,903	20,996	20,718	12,395	11,431	10,818	21	972,217	22,909	2141,776	0	204,681	204,681	99,728	0	0	0	0	0	0	0
17:10:41	245,239	2611,356	21,289	21,206	12,392	11,457	10,83	21	972,217	22,909	2142,245	0	204,681	204,681	99,728	0	0	0	0	0	0	0
17:10:41	-47,729	2610,879	21,24	21,157	12,392	11,452	10,842	21	972,217	22,909	2142,714	0	204,681	204,681	99,728	0	0	0	0	0	0	0
17:10:41	0	2610,879	21,24	21,059	12,392	11,452	10,854	21	972,217	22,909	2143,183	0	204,681	204,681	99,728	0	0	0	0	0	0	0
17:10:41	-102,026	2609,858	21,094	21,011	12,395	11,441	10,866	21	972,217	22,909	2143,649	0	204,681	204,681	99,728	0	0	0	0	0	0	0
17:10:41	127,929	2611,138	21,142	21,157	12,399	11,455	10,877	21	972,217	22,909	2144,117	0	204,681	204,681	99,728	0	0	0	0	0	0	0
17:10:41	-80,151	2610,336	21,142	21,059	12,395	11,446	10,889	21	972,217	22,909	2144,583	0	204,681	204,681	99,728	0	0	0	0	0	0	0
17:10:41	80,151	2611,138	21,142	21,157	12,399	11,455	10,9	21	972,217	22,909	2145,05	0	204,681	204,681	99,728	0	0	0	0	0	0	0
17:10:41	-47,753	2610,66	21,094	20,962	12,399	11,45	10,91	21	972,217	22,909	2145,515	0	204,681	204,681	99,728	0	0	0	0	0	0	0
17:10:41	0	2610,66	21,094	20,864	12,399	11,45	10,921	21	972,217	22,909	2145,981	0	204,681	204,681	99,728	0	0	0	0	0	0	0
17:10:41	63,11	2611,291	21,24	21,157	12,395	11,456	10,932	21	972,217	22,909	2146,446	0	204,681	204,681	99,728	0	0	0	0	0	0	0
17:10:41	-382,006	2607,471	20,849	20,669	12,395	11,417	10,941	21	972,217	22,909	2146,907	0	204,681	204,681	99,728	0	0	0	0	0	0	0
17:10:41	286,499	2610,336	21,142	21,059	12,395	11,446	10,951	21	972,217	22,909	2147,37	0	204,681	204,681	99,728	0	0	0	0	0	0	0
17:10:41	95,507	2611,291	21,24	21,059	12,395	11,456	10,961	21	972,217	22,909	2147,834	0	204,681	204,681	99,728	0	0	0	0	0	0	0
17:10:41	-63,11	2610,66	21,094	21,011	12,399	11,45	10,97	21	972,217	22,909	2148,297	0	204,681	204,681	99,728	0	0	0	0	0	0	0
17:10:41	-95,507	2609,705	20,996	20,815	12,399	11,44	10,98	21	972,217	22,909	2148,759	0	204,681	204,681	99,728	0	0	0	0	0	0	0
17:10:41	15,332	2609,858	21,094	21,011	12,395	11,441	10,989	21	972,217	22,909	2149,22	0	204,681	204,681	99,728	0	0	0	0	0	0	0
17:10:41	191,015	2611,768	21,289	21,206	12,395	11,461	10,998	21	972,217	22,909	2149,682	0	204,681	204,681	99,728	0	0	0	0	0	0	0
17:10:41	-184,497	2609,923	21,142	21,011	12,392	11,442	11,007	21	972,217	22,909	2150,143	0	204,681	204,681	99,728	0	0	0	0	0	0	0
17:10:41	-47,778	2609,446	21,094	20,864	12,392	11,437	11,015	21	972,217	22,909	2150,602	0	204,681	204,681	99,728	0	0	0	0	0	0	0
17:10:41	41,259	2609,858	21,094	20,962	12,395	11,441	11,023	21	972,217	22,909	2151,061	0	204,681	204,681	99,728	0	0	0	0	0	0	0
17:10:41	0	2609,858	21,094	20,962	12,395	11,441	11,032	21	972,217	22,909	2151,52	0	204,681	204,681	99,728	0	0	0	0	0	0	0
17:10:42	47,778	2610,336	21,142	21,011	12,395	11,446	11,04	21	972,217	22,909	2151,979	0	204,681	204,681	99,728	0	0	0	0	0	0	0
17:10:42	-63,11	2609,705	20,996	20,864	12,399	11,44	11,048	21	972,217	22,909	2152,437	0	204,681	204,681	99,728	0	0	0	0	0	0	0
17:10:42	-28,198	2609,423	20,947	20,815	12,4	11,437	11,055	21	972,217	22,909	2152,894	0	204,681	204,681	99,728	0	0	0	0	0	0	0
17:10:42	0	2609,423	20,947	20,815	12,4	11,437	11,063	21	972,217	22,909	2153,35	0	204,681	204,681	99,728	0	0	0	0	0	0	0
17:10:42	-115,014	2608,273	20,849	20,473	12,399	11,425	11,07	21	972,217	22,909	2153,805	0	204,681	204,681	99,728	0	0	0	0	0	0	0
17:10:42	143,212	2609,705	20,996	20,864	12,399	11,44	11,077	21	972,217	22,909	2154,261	0	204,681	204,681	99,728	0	0	0	0	0	0	0
17:10:42	158,618	2611,291	21,24	21,255	12,395	11,456	11,085	21	972,217	22,909	2154,718	0	204,681	204,681	99,728	0	0	0	0	0	0	0
17:10:42	0	2611,291	21,24	21,157	12,395	11,456	11,092	21	972,217	22,909	2155,175	0	204,681	204,681	99,728	0	0	0	0	0	0	0
17:10:42	-286,499	2608,426	20,947	20,669	12,395	11,427	11,098	21	972,217	22,909	2155,628	0	204,681	204,681	99,728	0	0	0	0	0	0	0
17:10:42	190,991	2610,336	21,142	20,962	12,395	11,446	11,105	21	972,217	22,909	2156,082	0	204,681	204,681	99,728	0	0	0	0	0	0	0
17:10:42	101,977	2611,356	21,289	21,059	12,392	11,457	11,112	21	972,217	22,909	2156,538	0	204,681	204,681	99,728	0	0	0	0	0	0	0
17:10:42	-47,729	2610,879	21,24	21,059	12,392	11,452	11,119	21,1	971,837	22,909	2156,992	0	204,681	204,681	99,728	0	0	0	0	0	0	0
17:10:42	2,172	2610,9	21,24	21,157	12,392	11,452	11,125	21,1	971,837	22,909	2157,446	0	204,681	204,681	99,728	0	0	0	0	0	0	0
17:10:42	-21,85	2610,682	21,094	20,962	12,399	11,45	11,132	21,1	971,837	22,909	2157,899	0	204,681	204,681	99,728	0	0	0	0	0	0	0
17:10:42	-75,952	2609,922	20,996	20,962	12,4	11,442	11,138	21,1	971,837	22,909	2158,351	0	204,681	204,681	99,728	0	0	0	0	0	0	0
17:10:42	-47,753	2609,445	20,947	20,669	12,4	11,437	11,144	21,1	971,837	22,909	2158,803	0	204,681	204,681	99,728	0	0	0	0	0	0	0
17:10:42	-95,507	2608,49	20,849	20,669	12,4	11,427	11,149	21,1	971,837	22,909	2159,252	0	204,681	204,681	99,728	0	0	0	0	0	0	0
17:10:42	123,706	2609,727	20,996	20,962	12,399	11,44	11,155	21,1	971,837	22,909	2159,703	0	204,681	204,681	99,728	0	0	0	0	0	0	0
17:10:42	143,261	2611,159	21,142	21,206	12,399	11,455	11,161	21,1	971,837	22,909	2160,155	0	204,681	204,681	99,728	0	0	0	0	0	0	0
17:10:42	0	2611,159	21,142	21,157	12,399	11,455	11,167	21,1	971,837	22,909	2160,606	0	204,681	204,681	99,728	0	0	0	0	0	0	0
17:10:42	-191,015	2609,249	20,947	20,718	12,399	11,435	11,172	21,1	971,837	22,909	2161,054	0	204,681	204,681	99,728	0	0	0	0	0	0	0
17:10:42	63,11	2609,88	21,094	20,962	12,395	11,442	11,177	21,1	971,837	22,909	2161,503	0	205,664	205,664	99,732	0	0	0	0	0	0	0
17:10:42	-95,532	2608,925	20,996	20,962	12,395	11,432	11,182	21,1	971,837	22,909	2161,951	0	205,664	205,664	99,732	0	0	0	0	0	0	0
17:10:42	-477,294	2604,152	20,508	20,18	12,395	11,383	11,186	21,1	971,837	22,909	2162,393	0	205,664	205,664	99,732	0	0	0	0	0	0	0
17:10:42	-565,869	2598,493	19,971	19,448	12,392	11,324	11,189	21,1	971,837	22,909	2162,829	0	205,664	205,664	99,732	0	0	0	0	0	0	0
17:10:42	-589,428	2592,599	19,531	18,862	12,383	11,263	11,19	21,1	971,837	22,909	2163,259	0	205,664	205,664	99,732	0	0	0	0	0	0	0
17:10:42	-673,339	2585,866	19,189	18,374	12,364	11,194	11,19	21,1	971,837	22,909	2163,681	0	205,664	205,664	99,732	0	0	0	0	0	0	0
17:10:42	-524,145	2580,624	19,189	18,178	12,335	11,14	11,189	21,1	971,837	22,909	2164,098	0	205,664	205,664	99,732	0	0	0	0	0	0	0
17:10:42	-523,437	2575,39	19,336	18,276	12,297	11,086	11,187	21,1	971,837	22,909	2164,509	0	205,664	205,664	99,732	0	0	0	0	0	0	0
17:10:42	-622,168	2569,168	19,482	18,52	12,254	11,022	11,184	21,1	971,837	22,909	2164,914	0	205,664	205,664	99,732	0	0	0	0	0	0	0
17:10:42	-541,284	2563,755	19,678	18,716	12,213	10,966	11,18	21,1	971,837	22,909	2165,313	0	205,664	205,664	99,732	0	0	0	0	0	0	0
17:10:42	-508,618	2558,669	19,775	18,96	12,179	10,914	11,175	21,1	971,837	22,909	2165,707	0	205,664	205,664	99,732	0	0	0	0	0	0	0
17:10:42	-489,648	2553,773	19,775	19,253	12,151	10,863	11,168	21,1	971,837	22,909	2166,095	0	205,664	205,664	99,732	0	0	0	0	0	0	0
17:10:42	-759,472	2546,178	19,336	18,716	12,133	10,785	11,161	21,1	971,837	22,909	2166,475	0	205,664	205,664	99,732	0	0	0	0	0	0	0
17:10:42	-782,714	2538,351	18,701	17,983	12,123	10,704	11,152	21,1	971,837	22,909	2166,847	0	205,664	205,664	99,732	0	0	0	0	0	0	0
17:10:42	-852,221	2529,828	18,066	17,3	12,11	10,616	11,141	21,1	971,837	22,909	2167,209	0	205,664	205,664	99,732	0	0	0	0	0	0	0
17:10:42	-723,632	2522,592	17,578	16,86	12,096	10,542	11,13	21,1	971,837	22,909	2167,565	0	205,664	205,664	99,732	0	0	0	0	0	0	0
17:10:42	-524,047	2517,352	17,383	16,665	12,077	10,488	11,117	21,1	971,837	22,909	2167,914	0	205,664	205,664	99,732	0	0	0	0	0	0	0
17:10:42	-550,903	2511,843	17,334	16,518	12,048	10,431	11,104	21,1	971,837	22,909	2168,258	0	205,664	205,664	99,732	0	0	0	0	0	0	0
17:10:42	-493,627	2506,906	17,431	16,518	12,015	10,38	11,089	21,1	971,837	22,909	2168,597	0	205,664	205,664	99,732	0	0	0	0	0	0	0
17:10:42	-288,818	2504,018	17,822	16,958	11,977	10,35	11,075	21,1	971,837	22,909	2168,932	0	205,664	205,664	99,732	0	0	0	0	0	0	0
17:10:42	-396,484	2500,053	18,017	17,202	11,944	10,309	11,06	21,1	971,837	22,909	2169,264	0	205,664	205,664	99,732	0	0	0	0	0	0	0
17:10:42	-538,11	2494,672	18,066	17,202	11,911	10,254	11,044	21,1	971,837	22,909	2169,589	0	205,664	205,664	99,732	0	0	0	0	0	0	0
17:10:42	-560,937	2489,063	17,92	17,104	11,888	10,196	11,027	21,1	971,837	22,909	2169,909	0	205,664	205,664	99,732	0	0	0	0	0	0	0
17:10:42	-569,604	2483,367	17,676	16,958	11,869	10,137	11,01	21,1	971,837	22,909	2170,222	0	205,664	205,664	99,732	0	0	0	0	0	0	0
17:10:42	-674,096	2476,626	17,236	16,616	11,855	10,068	10,992	21,1	971,837	22,909	2170,528	0	205,664	205,664	99,732	0	0	0	0	0	0	0
17:10:42	-659,692	2470,029	16,894	16,128	11,836	10	10,972	21,1	971,837	22,909	2170,828	0	205,664	205,664	99,732	0	0	0	0	0	0	0
17:10:42	-662,475	2463,404	16,552	15,932	11,817	9,932	10,952	21,1	971,837	22,909	2171,121	0	205,664	205,664	99,732	0	0	0	0	0	0	0
17:10:42	-368,945	2459,715	16,601	15,884	11,794	9,893	10,931	21,1	971,837	22,909	2171,409	0	205,664	205,664	99,732	0	0	0	0	0	0	0
17:10:42	-546,997	2454,245	16,552	15,786	11,765	9,837	10,91	21,1	971,837	22,909	2171,692	0	205,664	205,664	99,732	0	0	0	0	0	0	0
17:10:42	-293,408	2451,311	16,845	16,225	11,733	9,807	10,888	21,1	971,837	22,909	2171,972	0	205,664	205,664	99,732	0	0	0	0	0	0	0
17:10:42	-576,928	2445,541	16,845	15,981	11,7	9,747	10,866	21,1	971,837	22,909	2172,245	0	205,664	205,664	99,732	0	0	0	0	0	0	0
17:10:42	-572,607	2439,815	16,845	16,128	11,668	9,688	10,842	21,1	971,837	22,909	2172,513	0	205,664	205,664	99,732	0	0	0	0	0	0	0
17:10:42	-400,097	2435,814	16,943	16,323	11,64	9,647	10,819	21,1	971,837	22,909	2172,776	0	205,664	205,664	99,732	0	0	0	0	0	0	0
17:10:42	-671,264	2429,102	16,748	16,079	11,613	9,578	10,795	21,1	971,837	22,909	2173,032	0	205,664	205,664	99,732	0	0	0	0	0	0	0
17:10:42	-634,814	2422,754	16,455	15,786	11,593	9,512	10,77	21,1	971,837	22,909	2173,282	0	205,664	205,664	99,732	0	0	0	0	0	0	0
17:10:42	-597,119	2416,782	16,26	15,639	11,57	9,451	10,744	21,1	971,837	22,909	2173,525	0	205,664	205,664	99,732	0	0	0	0	0	0	0
17:10:42	-613,94	2410,643	16,113	15,542	11,543	9,388	10,717	21,1	971,837	22,909	2173,762	0	205,664	205,664	99,732	0	0	0	0	0	0	0
17:10:42	-512,06	2405,522	16,064	15,444	11,516	9,335	10,69	21,1	971,837	22,909	2173,994	0	205,664	205,664	99,732	0	0	0	0	0	0	0
17:10:42	-564,917	2399,873	15,967	15,395	11,49	9,277	10,662	21,1	971,837	22,909	2174,22	0	205,664	205,664	99,732	0	0	0	0	0	0	0
17:10:42	-390,551	2395,968	16,064	15,395	11,462	9,236	10,634	21,1	971,837	22,909	2174,442	0	205,664	205,664	99,732	0	0	0	0	0	0	0
17:10:42	-576,928	2390,198	15,918	15,346	11,438	9,177	10,606	21,1	971,837	22,909	2174,657	0	205,664	205,664	99,732	0	0	0	0	0	0	0
17:10:42	-481,396	2385,384	15,918	15,395	11,411	9,127	10,577	21,1	971,837	22,909	2174,868	0	205,664	205,664	99,732	0	0	0	0	0	0	0
17:10:42	-506,298	2380,321	15,869	15,2	11,385	9,075	10,547	21,1	971,837	22,909	2175,073	0	205,664	205,664	99,732	0	0	0	0	0	0	0
17:10:42	-679,272	2373,529	15,576	15,005	11,362	9,005	10,517	21,1	971,837	22,909	2175,272	0	205,664	205,664	99,732	0	0	0	0	0	0	0
17:10:42	-544,091	2368,088	15,381	14,76	11,342	8,949	10,486	21,1	971,837	22,909	2175,465	0	205,664	205,664	99,732	0	0	0	0	0	0	0
17:10:42	-476,879	2363,319	15,283	14,76	11,32	8,9	10,455	21,1	971,837	22,909	2175,652	0	205,664	205,664	99,732	0	0	0	0	0	0	0
17:10:42	-528,515	2358,034	15,136	14,516	11,298	8,845	10,424	21,1	971,837	22,909	2175,835	0	205,664	205,664	99,732	0	0	0	0	0	0	0
17:10:42	-531,713	2352,717	14,99	14,37	11,276	8,79	10,392	21,1	971,837	22,909	2176,012	0	205,664	205,664	99,732	0	0	0	0	0	0	0
17:10:42	-428,1	2348,436	14,99	14,37	11,251	8,746	10,359	21,1	971,837	22,909	2176,184	0	205,664	205,664	99,732	0	0	0	0	0	0	0
17:10:42	-479,711	2343,639	14,892	14,175	11,229	8,697	10,327	21,1	971,837	22,909	2176,352	0	205,664	205,664	99,732	0	0	0	0	0	0	0
17:10:42	-476,269	2338,876	14,746	14,175	11,21	8,648	10,294	21,1	971,837	22,909	2176,515	0	205,664	205,664	99,732	0	0	0	0	0	0	0
17:10:42	-418,042	2334,695	14,648	14,126	11,192	8,605	10,261	21,1	971,837	22,909	2176,673	0	205,664	205,664	99,732	0	0	0	0	0	0	0
17:10:42	-551,391	2329,182	14,404	13,833	11,174	8,548	10,227	21,1	971,837	22,909	2176,826	0	205,664	205,664	99,732	0	0	0	0	0	0	0
17:10:42	-477,807	2324,403	14,16	13,686	11,16	8,499	10,193	21,1	971,837	22,909	2176,973	0	205,664	205,664	99,732	0	0	0	0	0	0	0
17:10:42	-399,292	2320,411	14,013	13,637	11,145	8,457	10,159	21,1	971,837	22,909	2177,117	0	205,664	205,664	99,732	0	0	0	0	0	0	0
17:10:42	-549,633	2314,914	13,769	13,344	11,127	8,401	10,125	21,1	971,837	22,909	2177,254	0	205,664	205,664	99,732	0	0	0	0	0	0	0
17:10:42	-323,12	2311,683	13,769	13,442	11,109	8,367	10,09	21,1	971,837	22,909	2177,389	0	205,664	205,664	99,732	0	0	0	0	0	0	0
17:10:42	-327,319	2308,41	13,769	13,344	11,09	8,334	10,056	21,1	971,837	22,909	2177,52	0	205,664	205,664	99,732	0	0	0	0	0	0	0
17:10:42	-340,405	2305,006	13,769	13,344	11,071	8,299	10,021	21,1	971,837	22,909	2177,647	0	205,664	205,664	99,732	0	0	0	0	0	0	0
17:10:42	-334,96	2301,656	13,769	13,442	11,052	8,264	9,987	21,1	971,837	22,909	2177,771	0	205,664	205,664	99,732	0	0	0	0	0	0	0
17:10:42	-284,619	2298,81	13,818	13,491	11,033	8,235	9,953	21,1	971,837	22,909	2177,892	0	205,664	205,664	99,732	0	0	0	0	0	0	0
17:10:42	-333,886	2295,471	13,818	13,54	11,014	8,2	9,918	21,1	971,837	22,909	2178,01	0	205,664	205,664	99,732	0	0	0	0	0	0	0
17:10:42	-376,733	2291,704	13,769	13,491	10,995	8,161	9,884	21,1	971,837	22,909	2178,124	0	205,664	205,664	99,732	0	0	0	0	0	0	0
17:10:42	-339,77	2288,306	13,672	13,296	10,981	8,126	9,849	21,1	971,837	22,909	2178,234	0	205,664	205,664	99,732	0	0	0	0	0	0	0
17:10:42	-384,448	2284,462	13,525	13,247	10,967	8,087	9,815	21,1	971,837	22,909	2178,341	0	205,664	205,664	99,732	0	0	0	0	0	0	0
17:10:42	-431,518	2280,146	13,33	13,1	10,953	8,042	9,78	21,1	971,837	22,909	2178,443	0	205,664	205,664	99,732	0	0	0	0	0	0	0
17:10:42	-303,613	2277,11	13,183	12,954	10,944	8,011	9,745	21,1	971,837	22,909	2178,541	0	205,664	205,664	99,732	0	0	0	0	0	0	0
17:10:42	-386,425	2273,246	13,037	12,807	10,93	7,971	9,71	21,1	971,837	22,909	2178,636	0	205,664	205,664	99,732	0	0	0	0	0	0	0
17:10:42	-156,811	2271,678	13,134	12,905	10,916	7,955	9,676	21,1	971,837	22,909	2178,729	0	205,664	205,664	99,732	0	0	0	0	0	0	0
17:10:42	-340,454	2268,273	13,037	12,807	10,902	7,92	9,642	21,1	971,837	22,909	2178,819	0	205,664	205,664	99,732	0	0	0	0	0	0	0
17:10:42	-331,494	2264,958	13,037	12,807	10,883	7,886	9,607	21,1	971,837	22,909	2178,905	0	205,664	205,664	99,732	0	0	0	0	0	0	0
17:10:42	-112,109	2263,837	13,183	12,905	10,869	7,874	9,573	21,1	971,837	22,909	2178,99	0	205,664	205,664	99,732	0	0	0	0	0	0	0
17:10:42	-246,362	2261,374	13,183	12,905	10,855	7,849	9,539	21,1	971,837	22,909	2179,072	0	205,664	205,664	99,732	0	0	0	0	0	0	0
17:10:42	-292,431	2258,449	13,134	12,954	10,841	7,819	9,506	21,1	971,837	22,909	2179,151	0	205,664	205,664	99,732	0	0	0	0	0	0	0
17:10:42	-387,133	2254,578	12,988	12,661	10,827	7,779	9,472	21,1	971,837	22,909	2179,227	0	205,664	205,664	99,732	0	0	0	0	0	0	0
17:10:42	-292,285	2251,655	12,939	12,612	10,813	7,749	9,438	21,1	971,837	22,909	2179,299	0	205,664	205,664	99,732	0	0	0	0	0	0	0
17:10:42	-300,854	2248,647	12,793	12,563	10,803	7,718	9,404	21,1	971,837	22,909	2179,369	0	205,664	205,664	99,732	0	0	0	0	0	0	0
17:10:42	-110,18	2247,545	12,939	12,612	10,789	7,706	9,371	21,1	971,837	22,909	2179,437	0	205,664	205,664	99,732	0	0	0	0	0	0	0
17:10:42	-246,508	2245,08	12,939	12,612	10,775	7,681	9,338	21,1	971,837	22,909	2179,502	0	205,664	205,664	99,732	0	0	0	0	0	0	0
17:10:43	-249,658	2242,583	12,939	12,612	10,761	7,655	9,305	21,1	971,837	22,909	2179,565	0	205,664	205,664	99,732	0	0	0	0	0	0	0
17:10:43	-248,583	2240,097	12,939	12,661	10,747	7,629	9,272	21,1	971,837	22,909	2179,626	0	205,664	205,664	99,732	0	0	0	0	0	0	0
17:10:43	-378,198	2236,315	12,793	12,563	10,733	7,59	9,239	21,1	971,837	22,909	2179,682	0	205,664	205,664	99,732	0	0	0	0	0	0	0
17:10:43	-261,401	2233,701	12,695	12,417	10,724	7,563	9,206	21,1	971,837	22,909	2179,736	0	205,664	205,664	99,732	0	0	0	0	0	0	0
17:10:43	-207,153	2231,63	12,646	12,368	10,715	7,542	9,174	21,1	971,837	22,909	2179,788	0	205,664	205,664	99,732	0	0	0	0	0	0	0
17:10:43	-269,921	2228,931	12,549	12,27	10,705	7,514	9,141	21,1	971,837	22,909	2179,838	0	205,664	205,664	99,732	0	0	0	0	0	0	0
17:10:43	-332,226	2225,608	12,451	12,173	10,691	7,48	9,108	21,1	971,837	22,909	2179,883	0	205,664	205,664	99,732	0	0	0	0	0	0	0
17:10:43	-158,276	2224,026	12,451	12,075	10,682	7,464	9,076	21,1	971,837	22,909	2179,927	0	205,664	205,664	99,732	0	0	0	0	0	0	0
17:10:43	-267,675	2221,349	12,353	12,026	10,672	7,436	9,044	21,1	971,837	22,909	2179,969	0	205,664	205,664	99,732	0	0	0	0	0	0	0
17:10:43	-231,201	2219,037	12,353	12,075	10,659	7,412	9,012	21,1	971,837	22,909	2180,008	0	205,664	205,664	99,732	0	0	0	0	0	0	0
17:10:43	-223,046	2216,806	12,304	12,026	10,649	7,389	8,98	21,1	971,837	22,909	2180,044	0	205,664	205,664	99,732	0	0	0	0	0	0	0
17:10:43	-192,089	2214,885	12,353	12,026	10,635	7,369	8,949	21	970,916	22,909	2180,079	0	205,664	205,664	99,732	0	0	0	0	0	0	0
17:10:43	-211,279	2212,773	12,353	12,026	10,623	7,348	8,917	21	970,916	22,909	2180,112	0	205,664	205,664	99,732	0	0	0	0	0	0	0
17:10:43	-171,118	2211,061	12,353	12,026	10,613	7,33	8,886	21	970,916	22,909	2180,143	0	205,664	205,664	99,732	0	0	0	0	0	0	0
17:10:43	-306,616	2207,995	12,207	12,026	10,604	7,298	8,855	21	970,916	22,909	2180,171	0	205,664	205,664	99,732	0	0	0	0	0	0	0
17:10:43	-155,932	2206,436	12,207	12,026	10,595	7,282	8,824	21	970,916	22,909	2180,197	0	205,664	205,664	99,732	0	0	0	0	0	0	0
17:10:43	-169,995	2204,736	12,207	12,026	10,585	7,265	8,794	21	970,916	22,909	2180,222	0	205,664	205,664	99,732	0	0	0	0	0	0	0
17:10:43	-154,711	2203,189	12,207	11,977	10,576	7,249	8,763	21	970,916	22,909	2180,245	0	205,664	205,664	99,732	0	0	0	0	0	0	0
17:10:43	-213,452	2201,054	12,158	11,977	10,567	7,227	8,733	21	970,916	22,909	2180,266	0	205,664	205,664	99,732	0	0	0	0	0	0	0
17:10:43	-189,843	2199,156	12,207	11,977	10,554	7,207	8,703	21	970,916	22,909	2180,285	0	205,664	205,664	99,732	0	0	0	0	0	0	0
17:10:43	-195,068	2197,205	12,158	11,977	10,545	7,187	8,674	21	970,916	22,909	2180,302	0	205,664	205,664	99,732	0	0	0	0	0	0	0
17:10:43	-96,752	2196,238	12,158	11,88	10,54	7,177	8,644	21	970,916	22,909	2180,318	0	204,559	204,559	99,728	0	0	0	0	0	0	0
17:10:43	-316,04	2193,077	12,011	11,831	10,529	7,145	8,615	21	970,916	22,909	2180,33	0	204,559	204,559	99,728	0	0	0	0	0	0	0
17:10:43	-149,536	2191,582	12,011	11,733	10,521	7,129	8,586	21	970,916	22,909	2180,342	0	204,559	204,559	99,728	0	0	0	0	0	0	0
17:10:43	-207,739	2189,505	11,963	11,733	10,512	7,108	8,557	21	970,916	22,909	2180,351	0	204,559	204,559	99,728	0	0	0	0	0	0	0
17:10:43	-187,792	2187,627	11,865	11,635	10,506	7,088	8,528	21	970,916	22,909	2180,358	0	204,559	204,559	99,728	0	0	0	0	0	0	0
17:10:43	-163,281	2185,994	11,865	11,684	10,497	7,072	8,499	21	970,916	22,909	2180,364	0	204,559	204,559	99,728	0	0	0	0	0	0	0
17:10:43	-72,192	2185,272	12,011	11,684	10,485	7,064	8,471	21	970,916	22,909	2180,369	0	204,559	204,559	99,728	0	0	0	0	0	0	0
17:10:43	-177,368	2183,498	12,011	11,733	10,475	7,046	8,443	21	970,916	22,909	2180,372	0	204,559	204,559	99,728	0	0	0	0	0	0	0
17:10:43	-161,01	2181,888	12,06	11,831	10,463	7,029	8,415	21	970,916	22,909	2180,374	0	204,559	204,559	99,728	0	0	0	0	0	0	0
17:10:43	-85,473	2181,033	12,158	11,831	10,453	7,02	8,388	21	970,916	22,909	2180,374	0	204,559	204,559	99,728	0	0	0	0	0	0	0
17:10:43	-160,302	2179,43	12,158	11,831	10,444	7,004	8,361	21	970,916	22,909	2179,43	0	204,559	204,559	99,728	0	0	0	0	0	0	0
17:10:43	-248,876	2176,942	12,06	11,831	10,435	6,978	8,334	21	970,916	22,909	2176,942	0	204,559	204,559	99,728	0	0	0	0	0	0	0
17:10:43	-169,384	2175,248	11,963	11,733	10,431	6,961	8,307	21	970,916	22,909	2175,248	0	204,559	204,559	99,728	0	0	0	0	0	0	0
17:10:43	-248,803	2172,76	11,865	11,684	10,422	6,935	8,28	21	970,916	22,909	2172,76	0	204,559	204,559	99,728	0	0	0	0	0	0	0
17:10:43	-98,803	2171,772	11,865	11,635	10,416	6,925	8,254	21	970,916	22,909	2171,772	0	204,559	204,559	99,728	0	0	0	0	0	0	0
17:10:43	-279,443	2168,977	11,67	11,635	10,411	6,896	8,227	21	970,916	22,909	2168,977	0	204,559	204,559	99,728	0	0	0	0	0	0	0
17:10:43	-256,347	2166,414	11,523	11,538	10,404	6,87	8,2	21	970,916	22,909	2166,414	0	204,559	204,559	99,728	0	0	0	0	0	0	0
17:10:43	-67,187	2165,742	11,621	11,489	10,395	6,863	8,174	21	970,916	22,909	2165,742	0	204,559	204,559	99,728	0	0	0	0	0	0	0
17:10:43	-160,253	2164,139	11,621	11,538	10,386	6,846	8,148	21	970,916	22,909	2164,139	0	204,559	204,559	99,728	0	0	0	0	0	0	0
17:10:43	-72,827	2163,411	11,67	11,635	10,379	6,839	8,122	21	970,916	22,909	2163,411	0	204,559	204,559	99,728	0	0	0	0	0	0	0
17:10:43	-185,156	2161,559	11,621	11,489	10,371	6,82	8,097	21	970,916	22,909	2161,559	0	204,559	204,559	99,728	0	0	0	0	0	0	0
17:10:43	-235,766	2159,202	11,474	11,489	10,365	6,795	8,071	21	970,916	22,909	2159,202	0	204,559	204,559	99,728	0	0	0	0	0	0	0
17:10:43	-79,589	2158,406	11,474	11,44	10,361	6,787	8,046	21	970,916	22,909	2158,406	0	204,559	204,559	99,728	0	0	0	0	0	0	0
17:10:43	-139,819	2157,008	11,474	11,342	10,353	6,773	8,021	21	970,916	22,909	2157,008	0	204,559	204,559	99,728	0	0	0	0	0	0	0
17:10:43	-116,015	2155,848	11,474	11,342	10,346	6,761	7,996	21	970,916	22,909	2155,848	0	204,559	204,559	99,728	0	0	0	0	0	0	0
17:10:43	-187,011	2153,977	11,425	11,294	10,338	6,742	7,972	21	970,916	22,909	2153,977	0	204,559	204,559	99,728	0	0	0	0	0	0	0
17:10:43	-152,856	2152,449	11,328	11,196	10,335	6,726	7,947	21	970,916	22,909	2152,449	0	204,559	204,559	99,728	0	0	0	0	0	0	0
17:10:43	-171,386	2150,735	11,181	11,098	10,333	6,708	7,923	21	970,916	22,909	2150,735	0	204,559	204,559	99,728	0	0	0	0	0	0	0
17:10:43	-125,683	2149,478	11,181	11,098	10,326	6,695	7,899	21	970,916	22,909	2149,478	0	204,559	204,559	99,728	0	0	0	0	0	0	0
17:10:43	-80,59	2148,672	11,181	11,098	10,321	6,687	7,875	21	970,916	22,909	2148,672	0	204,559	204,559	99,728	0	0	0	0	0	0	0
17:10:43	-97,705	2147,695	11,181	11,147	10,315	6,677	7,852	21	970,916	22,909	2147,695	0	204,559	204,559	99,728	0	0	0	0	0	0	0
17:10:43	-79,541	2146,9	11,181	11,098	10,311	6,669	7,829	21	970,916	22,909	2146,9	0	204,559	204,559	99,728	0	0	0	0	0	0	0
17:10:43	-145,019	2145,45	11,181	11,147	10,303	6,654	7,806	21	970,916	22,909	2145,45	0	204,559	204,559	99,728	0	0	0	0	0	0	0
17:10:43	10,034	2145,55	11,279	11,196	10,298	6,655	7,783	21	970,916	22,909	2145,45	0	204,559	204,559	99,728	0	0	0	0	0	0	0
17:10:43	-216,333	2143,387	11,132	11,147	10,294	6,632	7,76	21	970,916	22,909	2143,387	0	204,559	204,559	99,728	0	0	0	0	0	0	0
17:10:43	-82,714	2142,559	11,132	11,098	10,289	6,624	7,738	21	970,916	22,909	2142,559	0	204,559	204,559	99,728	0	0	0	0	0	0	0
17:10:43	-156,054	2140,999	11,035	11,098	10,285	6,608	7,716	21	970,916	22,909	2140,999	0	204,559	204,559	99,728	0	0	0	0	0	0	0
17:10:43	-61,254	2140,386	10,986	10,952	10,284	6,601	7,694	21	970,916	22,909	2140,386	0	204,559	204,559	99,728	0	0	0	0	0	0	0
17:10:43	-180,81	2138,578	10,791	10,805	10,284	6,583	7,672	21	970,916	22,909	2138,578	0	204,559	204,559	99,728	0	0	0	0	0	0	0
17:10:43	-64,404	2137,934	10,791	10,757	10,281	6,576	7,651	21	970,916	22,909	2137,934	0	204,559	204,559	99,728	0	0	0	0	0	0	0
17:10:43	-66,674	2137,267	10,791	10,805	10,277	6,569	7,63	21	970,916	22,909	2137,267	0	204,559	204,559	99,728	0	0	0	0	0	0	0
17:10:43	-31,127	2136,956	10,791	10,854	10,275	6,566	7,609	21	970,916	22,909	2136,956	0	204,559	204,559	99,728	0	0	0	0	0	0	0
17:10:43	-66,503	2136,291	10,791	10,854	10,271	6,559	7,588	21	970,916	22,909	2136,291	0	204,559	204,559	99,728	0	0	0	0	0	0	0
17:10:43	-81,64	2135,475	10,791	10,757	10,267	6,551	7,568	21	970,916	22,909	2135,475	0	204,559	204,559	99,728	0	0	0	0	0	0	0
17:10:43	-37,5	2135,1	10,84	10,805	10,262	6,547	7,548	21	970,916	22,909	2135,1	0	204,559	204,559	99,728	0	0	0	0	0	0	0
17:10:43	7,69	2135,177	10,937	10,854	10,257	6,548	7,528	21	970,916	22,909	2135,1	0	204,559	204,559	99,728	0	0	0	0	0	0	0
17:10:43	-135,327	2133,823	10,937	10,805	10,249	6,534	7,509	21	970,916	22,909	2133,823	0	204,559	204,559	99,728	0	0	0	0	0	0	0
17:10:43	-160,229	2132,221	10,84	10,805	10,245	6,517	7,489	21	970,916	22,909	2132,221	0	204,559	204,559	99,728	0	0	0	0	0	0	0
17:10:43	76,489	2132,986	10,937	10,952	10,245	6,525	7,47	21	970,916	22,909	2132,222	0	204,559	204,559	99,728	0	0	0	0	0	0	0
17:10:43	-159,155	2131,394	10,84	10,757	10,241	6,509	7,451	21	970,916	22,909	2131,394	0	204,559	204,559	99,728	0	0	0	0	0	0	0
17:10:43	-14,965	2131,245	10,84	10,805	10,24	6,507	7,433	21	970,916	22,909	2131,245	0	204,559	204,559	99,728	0	0	0	0	0	0	0
17:10:43	-68,75	2130,557	10,84	10,952	10,236	6,5	7,415	21	970,916	22,909	2130,557	0	204,559	204,559	99,728	0	0	0	0	0	0	0
17:10:43	-135,498	2129,202	10,693	10,757	10,236	6,486	7,396	21	970,916	22,909	2129,202	0	204,559	204,559	99,728	0	0	0	0	0	0	0
17:10:43	-100,903	2128,193	10,644	10,61	10,233	6,476	7,378	21	970,916	22,909	2128,193	0	204,559	204,559	99,728	0	0	0	0	0	0	0
17:10:43	-13,916	2128,054	10,644	10,61	10,232	6,474	7,361	21	970,916	22,909	2128,054	0	204,559	204,559	99,728	0	0	0	0	0	0	0
17:10:43	-14,062	2127,913	10,644	10,61	10,231	6,473	7,343	21	970,916	22,909	2127,913	0	204,559	204,559	99,728	0	0	0	0	0	0	0
17:10:43	-69,848	2127,215	10,644	10,659	10,227	6,466	7,326	21	970,916	22,909	2127,215	0	204,559	204,559	99,728	0	0	0	0	0	0	0
17:10:43	-13,891	2127,076	10,644	10,61	10,226	6,464	7,309	21	970,916	22,909	2127,076	0	204,559	204,559	99,728	0	0	0	0	0	0	0
17:10:43	-147,07	2125,605	10,547	10,512	10,223	6,449	7,292	21	970,916	22,909	2125,605	0	204,559	204,559	99,728	0	0	0	0	0	0	0
17:10:43	-14,062	2125,465	10,547	10,61	10,222	6,448	7,276	21	970,916	22,909	2125,465	0	204,559	204,559	99,728	0	0	0	0	0	0	0
17:10:43	-57,983	2124,885	10,498	10,464	10,222	6,442	7,259	21	970,916	22,909	2124,885	0	204,559	204,559	99,728	0	0	0	0	0	0	0
17:10:43	-58,007	2124,305	10,498	10,512	10,218	6,436	7,243	21	970,916	22,909	2124,305	0	204,559	204,559	99,728	0	0	0	0	0	0	0
17:10:43	32,25	2124,627	10,547	10,512	10,218	6,439	7,227	21	970,916	22,909	2124,305	0	204,559	204,559	99,728	0	0	0	0	0	0	0
17:10:43	-71,899	2123,908	10,547	10,61	10,214	6,432	7,212	21	970,916	22,909	2123,908	0	204,559	204,559	99,728	0	0	0	0	0	0	0
17:10:43	-12,866	2123,78	10,547	10,512	10,213	6,43	7,197	21	970,916	22,909	2123,78	0	204,559	204,559	99,728	0	0	0	0	0	0	0
17:10:43	-71,948	2123,06	10,547	10,61	10,209	6,423	7,181	21	970,916	22,909	2123,06	0	204,559	204,559	99,728	0	0	0	0	0	0	0
17:10:43	18,286	2123,243	10,644	10,757	10,205	6,425	7,167	21	970,916	22,909	2123,06	0	204,559	204,559	99,728	0	0	0	0	0	0	0
17:10:43	48,486	2123,728	10,791	10,757	10,2	6,43	7,152	21	970,916	22,909	2123,061	0	204,559	204,559	99,728	0	0	0	0	0	0	0
17:10:43	-12,866	2123,599	10,791	10,805	10,199	6,428	7,138	21	970,916	22,909	2123,062	0	204,559	204,559	99,728	0	0	0	0	0	0	0
17:10:43	-225,585	2121,343	10,547	10,659	10,199	6,405	7,124	21	970,916	22,909	2121,343	0	204,559	204,559	99,728	0	0	0	0	0	0	0
17:10:43	-45,092	2120,892	10,498	10,512	10,199	6,4	7,109	21	970,916	22,909	2120,892	0	204,559	204,559	99,728	0	0	0	0	0	0	0
17:10:43	-45,117	2120,441	10,449	10,464	10,199	6,396	7,095	21	970,916	22,909	2120,441	0	204,559	204,559	99,728	0	0	0	0	0	0	0
17:10:43	-13,989	2120,301	10,498	10,464	10,196	6,394	7,082	21	970,916	22,909	2120,301	0	204,559	204,559	99,728	0	0	0	0	0	0	0
17:10:43	-59,155	2119,71	10,449	10,464	10,195	6,388	7,068	21	970,916	22,909	2119,71	0	204,559	204,559	99,728	0	0	0	0	0	0	0
17:10:43	0	2119,71	10,449	10,464	10,195	6,388	7,055	21	970,916	22,909	2119,71	0	204,559	204,559	99,728	0	0	0	0	0	0	0
17:10:43	-11,767	2119,592	10,449	10,317	10,194	6,387	7,042	21	970,916	22,909	2119,592	0	204,559	204,559	99,728	0	0	0	0	0	0	0
17:10:43	-72,998	2118,862	10,449	10,464	10,19	6,38	7,029	21	970,916	22,909	2118,862	0	204,559	204,559	99,728	0	0	0	0	0	0	0
17:10:43	-16,113	2118,701	10,498	10,464	10,187	6,378	7,016	21	970,916	22,909	2118,701	0	204,559	204,559	99,728	0	0	0	0	0	0	0
17:10:43	-57,934	2118,122	10,449	10,464	10,186	6,372	7,003	21	970,916	22,909	2118,122	0	204,559	204,559	99,728	0	0	0	0	0	0	0
17:10:44	45,092	2118,573	10,498	10,464	10,186	6,377	6,991	21	970,916	22,909	2118,122	0	204,559	204,559	99,728	0	0	0	0	0	0	0
17:10:44	-11,791	2118,455	10,498	10,415	10,185	6,375	6,979	21	970,916	22,909	2118,123	0	204,559	204,559	99,728	0	0	0	0	0	0	0
17:10:44	-106,274	2117,392	10,449	10,415	10,182	6,364	6,967	21	970,916	22,909	2117,392	0	204,559	204,559	99,728	0	0	0	0	0	0	0
17:10:44	0	2117,392	10,449	10,415	10,182	6,364	6,955	21	970,916	22,909	2117,392	0	204,559	204,559	99,728	0	0	0	0	0	0	0
17:10:44	-12,841	2117,264	10,449	10,464	10,181	6,363	6,943	21	970,916	22,909	2117,264	0	204,559	204,559	99,728	0	0	0	0	0	0	0
17:10:44	0	2117,264	10,449	10,415	10,181	6,363	6,932	21	970,916	22,909	2117,264	0	204,559	204,559	99,728	0	0	0	0	0	0	0
17:10:44	-90,161	2116,362	10,351	10,415	10,181	6,354	6,921	21	970,916	22,909	2116,362	0	204,559	204,559	99,728	0	0	0	0	0	0	0
17:10:44	0	2116,362	10,351	10,415	10,181	6,354	6,91	21	970,916	22,909	2116,362	0	204,559	204,559	99,728	0	0	0	0	0	0	0
17:10:44	16,113	2116,523	10,449	10,415	10,177	6,355	6,899	21	970,916	22,909	2116,362	0	204,559	204,559	99,728	0	0	0	0	0	0	0
17:10:44	-28,955	2116,234	10,498	10,464	10,173	6,352	6,888	21	970,916	22,909	2116,234	0	204,559	204,559	99,728	0	0	0	0	0	0	0
17:10:44	0	2116,234	10,498	10,415	10,173	6,352	6,877	21	970,916	22,909	2116,234	0	204,559	204,559	99,728	0	0	0	0	0	0	0
17:10:44	-58,105	2115,652	10,449	10,415	10,172	6,346	6,867	20,9	969,947	22,909	2115,652	0	204,559	204,559	99,728	0	0	0	0	0	0	0
17:10:44	-87,915	2114,773	10,351	10,317	10,172	6,337	6,857	20,9	969,947	22,909	2114,773	0	204,559	204,559	99,728	0	0	0	0	0	0	0
17:10:44	0	2114,773	10,351	10,219	10,172	6,337	6,847	20,9	969,947	22,909	2114,773	0	204,559	204,559	99,728	0	0	0	0	0	0	0
17:10:44	60,156	2115,375	10,498	10,415	10,168	6,344	6,837	20,9	969,947	22,909	2114,774	0	204,559	204,559	99,728	0	0	0	0	0	0	0
17:10:44	0	2115,375	10,498	10,464	10,168	6,344	6,827	20,9	969,947	22,909	2114,775	0	204,559	204,559	99,728	0	0	0	0	0	0	0
17:10:44	0	2115,375	10,498	10,415	10,168	6,344	6,817	20,9	969,947	22,909	2114,775	0	204,559	204,559	99,728	0	0	0	0	0	0	0
17:10:44	-135,253	2114,022	10,351	10,219	10,168	6,33	6,808	20,9	969,947	22,909	2114,022	0	204,559	204,559	99,728	0	0	0	0	0	0	0
17:10:44	0	2114,022	10,351	10,219	10,168	6,33	6,799	20,9	969,947	22,909	2114,022	0	204,559	204,559	99,728	0	0	0	0	0	0	0
17:10:44	15,087	2114,173	10,449	10,415	10,163	6,331	6,789	20,9	969,947	22,909	2114,023	0	204,559	204,559	99,728	0	0	0	0	0	0	0
17:10:44	-90,161	2113,272	10,351	10,268	10,163	6,322	6,78	20,9	969,947	22,909	2113,272	0	204,559	204,559	99,728	0	0	0	0	0	0	0
17:10:44	78,344	2114,055	10,449	10,317	10,163	6,33	6,771	20,9	969,947	22,909	2113,272	0	203,446	203,446	99,723	0	0	0	0	0	0	0
17:10:44	-90,136	2113,154	10,351	10,317	10,163	6,321	6,763	20,9	969,947	22,909	2113,154	0	203,446	203,446	99,723	0	0	0	0	0	0	0
17:10:44	-45,068	2112,703	10,302	10,219	10,163	6,316	6,754	20,9	969,947	22,909	2112,703	0	203,446	203,446	99,723	0	0	0	0	0	0	0
17:10:44	0	2112,703	10,302	10,219	10,163	6,316	6,745	20,9	969,947	22,909	2112,703	0	203,446	203,446	99,723	0	0	0	0	0	0	0
17:10:44	-88,085	2111,822	10,302	10,219	10,158	6,307	6,737	20,9	969,947	22,909	2111,822	0	203,446	203,446	99,723	0	0	0	0	0	0	0
17:10:44	45,068	2112,273	10,351	10,317	10,158	6,312	6,728	20,9	969,947	22,909	2111,823	0	203,446	203,446	99,723	0	0	0	0	0	0	0
17:10:44	90,136	2113,174	10,449	10,317	10,158	6,321	6,72	20,9	969,947	22,909	2111,824	0	203,446	203,446	99,723	0	0	0	0	0	0	0
17:10:44	-90,136	2112,273	10,351	10,317	10,158	6,312	6,712	20,9	969,947	22,909	2111,825	0	203,446	203,446	99,723	0	0	0	0	0	0	0
17:10:44	-45,068	2111,822	10,302	10,219	10,158	6,307	6,704	20,9	969,947	22,909	2111,822	0	203,446	203,446	99,723	0	0	0	0	0	0	0
17:10:44	33,276	2112,155	10,351	10,219	10,157	6,31	6,697	20,9	969,947	22,909	2111,823	0	203,446	203,446	99,723	0	0	0	0	0	0	0
17:10:44	-64,355	2111,511	10,351	10,268	10,153	6,304	6,689	20,9	969,947	22,909	2111,511	0	203,446	203,446	99,723	0	0	0	0	0	0	0
17:10:44	-45,068	2111,061	10,302	10,268	10,153	6,299	6,681	20,9	969,947	22,909	2111,061	0	203,446	203,446	99,723	0	0	0	0	0	0	0
17:10:44	0	2111,061	10,302	10,268	10,153	6,299	6,674	20,9	969,947	22,909	2111,061	0	203,446	203,446	99,723	0	0	0	0	0	0	0
17:10:44	33,276	2111,393	10,351	10,317	10,153	6,303	6,666	20,9	969,947	22,909	2111,061	0	203,446	203,446	99,723	0	0	0	0	0	0	0
17:10:44	-45,043	2110,943	10,302	10,268	10,153	6,298	6,659	20,9	969,947	22,909	2110,943	0	203,446	203,446	99,723	0	0	0	0	0	0	0
17:10:44	-90,112	2110,042	10,205	10,219	10,153	6,289	6,652	20,9	969,947	22,909	2110,042	0	203,446	203,446	99,723	0	0	0	0	0	0	0
17:10:44	90,112	2110,943	10,302	10,219	10,153	6,298	6,645	20,9	969,947	22,909	2110,043	0	203,446	203,446	99,723	0	0	0	0	0	0	0
17:10:44	-154,492	2109,398	10,205	10,219	10,149	6,282	6,638	20,9	969,947	22,909	2109,398	0	203,446	203,446	99,723	0	0	0	0	0	0	0
17:10:44	123,217	2110,63	10,351	10,317	10,148	6,295	6,631	20,9	969,947	22,909	2109,399	0	203,446	203,446	99,723	0	0	0	0	0	0	0
17:10:44	0	2110,63	10,351	10,317	10,148	6,295	6,625	20,9	969,947	22,909	2109,401	0	203,446	203,446	99,723	0	0	0	0	0	0	0
17:10:44	-145,898	2109,171	10,205	10,122	10,148	6,28	6,618	20,9	969,947	22,909	2109,171	0	203,446	203,446	99,723	0	0	0	0	0	0	0
17:10:44	135,156	2110,523	10,351	10,268	10,148	6,294	6,611	20,9	969,947	22,909	2109,173	0	203,446	203,446	99,723	0	0	0	0	0	0	0
17:10:44	-111,523	2109,408	10,302	10,219	10,144	6,282	6,605	20,9	969,947	22,909	2109,173	0	203,446	203,446	99,723	0	0	0	0	0	0	0
17:10:44	0	2109,408	10,302	10,219	10,144	6,282	6,599	20,9	969,947	22,909	2109,174	0	203,446	203,446	99,723	0	0	0	0	0	0	0
17:10:44	-10,717	2109,3	10,302	10,219	10,143	6,281	6,592	20,9	969,947	22,909	2109,174	0	203,446	203,446	99,723	0	0	0	0	0	0	0
17:10:44	45,043	2109,751	10,351	10,317	10,143	6,286	6,586	20,9	969,947	22,909	2109,175	0	203,446	203,446	99,723	0	0	0	0	0	0	0
17:10:44	24,682	2109,998	10,449	10,415	10,14	6,288	6,581	20,9	969,947	22,909	2109,175	0	203,446	203,446	99,723	0	0	0	0	0	0	0
17:10:44	-100,83	2108,989	10,351	10,268	10,139	6,278	6,575	20,9	969,947	22,909	2108,989	0	203,446	203,446	99,723	0	0	0	0	0	0	0
17:10:44	0	2108,989	10,351	10,317	10,139	6,278	6,569	20,9	969,947	22,909	2108,989	0	203,446	203,446	99,723	0	0	0	0	0	0	0
17:10:44	-45,043	2108,539	10,302	10,219	10,139	6,273	6,563	20,9	969,947	22,909	2108,539	0	203,446	203,446	99,723	0	0	0	0	0	0	0
17:10:44	-79,492	2107,744	10,302	10,268	10,134	6,265	6,557	20,9	969,947	22,909	2107,744	0	203,446	203,446	99,723	0	0	0	0	0	0	0
17:10:44	0	2107,744	10,302	10,268	10,134	6,265	6,551	20,9	969,947	22,909	2107,744	0	203,446	203,446	99,723	0	0	0	0	0	0	0
17:10:44	0	2107,744	10,302	10,219	10,134	6,265	6,546	20,9	969,947	22,909	2107,744	0	203,446	203,446	99,723	0	0	0	0	0	0	0
17:10:44	-135,107	2106,393	10,156	10,219	10,134	6,251	6,54	20,9	969,947	22,909	2106,393	0	203,446	203,446	99,723	0	0	0	0	0	0	0
17:10:44	45,043	2106,843	10,205	10,219	10,134	6,256	6,534	20,9	969,947	22,909	2106,393	0	203,446	203,446	99,723	0	0	0	0	0	0	0
17:10:44	-45,043	2106,393	10,156	10,122	10,134	6,251	6,529	20,9	969,947	22,909	2106,393	0	203,446	203,446	99,723	0	0	0	0	0	0	0
17:10:44	-33,398	2106,059	10,205	10,219	10,13	6,248	6,523	20,9	969,947	22,909	2106,059	0	203,446	203,446	99,723	0	0	0	0	0	0	0
17:10:44	125,439	2107,313	10,351	10,415	10,129	6,26	6,518	20,9	969,947	22,909	2106,06	0	203,446	203,446	99,723	0	0	0	0	0	0	0
17:10:44	-113,598	2106,177	10,302	10,219	10,125	6,249	6,513	20,9	969,947	22,909	2106,06	0	203,446	203,446	99,723	0	0	0	0	0	0	0
17:10:44	-10,742	2106,07	10,302	10,219	10,125	6,248	6,508	20,9	969,947	22,909	2106,06	0	203,446	203,446	99,723	0	0	0	0	0	0	0
17:10:44	0	2106,07	10,302	10,317	10,125	6,248	6,503	20,9	969,947	22,909	2106,06	0	203,446	203,446	99,723	0	0	0	0	0	0	0
17:10:44	-77,368	2105,296	10,302	10,122	10,12	6,24	6,498	20,9	969,947	22,909	2105,296	0	203,446	203,446	99,723	0	0	0	0	0	0	0
17:10:44	-90,063	2104,396	10,205	10,219	10,12	6,23	6,492	20,9	969,947	22,909	2104,396	0	203,446	203,446	99,723	0	0	0	0	0	0	0
17:10:44	0	2104,396	10,205	10,122	10,12	6,23	6,487	20,9	969,947	22,909	2104,396	0	203,446	203,446	99,723	0	0	0	0	0	0	0
17:10:44	-9,667	2104,299	10,205	10,219	10,12	6,229	6,482	20,9	969,947	22,909	2104,299	0	203,446	203,446	99,723	0	0	0	0	0	0	0
17:10:44	20,434	2104,503	10,302	10,122	10,116	6,231	6,477	20,9	969,947	22,909	2104,299	0	203,446	203,446	99,723	0	0	0	0	0	0	0
17:10:44	-90,039	2103,603	10,205	9,975	10,116	6,222	6,472	20,9	969,947	22,909	2103,603	0	203,446	203,446	99,723	0	0	0	0	0	0	0
17:10:44	-9,716	2103,506	10,205	9,975	10,115	6,221	6,467	20,9	969,947	22,909	2103,506	0	203,446	203,446	99,723	0	0	0	0	0	0	0
17:10:44	66,333	2104,169	10,351	10,268	10,112	6,228	6,463	20,9	969,947	22,909	2103,506	0	203,446	203,446	99,723	0	0	0	0	0	0	0
17:10:44	-180,053	2102,369	10,156	10,073	10,112	6,209	6,458	20,9	969,947	22,909	2102,369	0	203,446	203,446	99,723	0	0	0	0	0	0	0
17:10:44	0	2102,369	10,156	9,926	10,112	6,209	6,453	20,9	969,947	22,909	2102,368	0	203,446	203,446	99,723	0	0	0	0	0	0	0
17:10:44	44,995	2102,818	10,205	10,122	10,112	6,214	6,448	20,9	969,947	22,909	2102,369	0	203,446	203,446	99,723	0	0	0	0	0	0	0
17:10:44	-145,751	2101,361	10,058	9,78	10,111	6,199	6,443	20,9	969,947	22,909	2101,361	0	203,446	203,446	99,723	0	0	0	0	0	0	0
17:10:44	55,566	2101,917	10,205	9,975	10,106	6,205	6,438	20,9	969,947	22,909	2101,362	0	203,446	203,446	99,723	0	0	0	0	0	0	0
17:10:44	145,751	2103,374	10,449	10,268	10,102	6,22	6,434	20,9	969,947	22,909	2101,364	0	203,446	203,446	99,723	0	0	0	0	0	0	0
17:10:44	-215,576	2101,218	10,302	10,073	10,097	6,198	6,43	20,9	969,947	22,909	2101,218	0	203,446	203,446	99,723	0	0	0	0	0	0	0
17:10:44	45,019	2101,669	10,351	10,122	10,097	6,202	6,425	20,9	969,947	22,909	2101,219	0	203,446	203,446	99,723	0	0	0	0	0	0	0
17:10:44	-45,019	2101,218	10,302	10,219	10,097	6,198	6,421	20,9	969,947	22,909	2101,218	0	203,446	203,446	99,723	0	0	0	0	0	0	0
17:10:44	-90,014	2100,318	10,205	10,073	10,097	6,188	6,416	20,9	969,947	22,909	2100,318	0	203,446	203,446	99,723	0	0	0	0	0	0	0
17:10:44	-44,995	2099,868	10,156	9,926	10,097	6,184	6,412	20,9	969,947	22,909	2099,868	0	203,446	203,446	99,723	0	0	0	0	0	0	0
17:10:44	0	2099,868	10,156	10,073	10,097	6,184	6,407	20,9	969,947	22,909	2099,868	0	203,446	203,446	99,723	0	0	0	0	0	0	0
17:10:44	-89,99	2098,968	10,058	9,975	10,097	6,174	6,403	20,9	969,947	22,909	2098,968	0	203,446	203,446	99,723	0	0	0	0	0	0	0
17:10:44	0	2098,968	10,058	9,975	10,097	6,174	6,398	20,9	969,947	22,909	2098,968	0	203,446	203,446	99,723	0	0	0	0	0	0	0
17:10:44	53,393	2099,502	10,205	9,975	10,093	6,18	6,394	20,9	969,947	22,909	2098,969	0	203,446	203,446	99,723	0	0	0	0	0	0	0
17:10:44	-9,643	2099,406	10,205	10,073	10,092	6,179	6,39	20,9	969,947	22,909	2098,969	0	203,446	203,446	99,723	0	0	0	0	0	0	0
17:10:44	18,09	2099,587	10,302	10,268	10,088	6,181	6,385	20,9	969,947	22,909	2098,97	0	203,446	203,446	99,723	0	0	0	0	0	0	0
17:10:44	-135,009	2098,237	10,156	9,975	10,088	6,167	6,381	20,9	969,947	22,909	2098,237	0	203,446	203,446	99,723	0	0	0	0	0	0	0
17:10:44	-89,965	2097,337	10,058	9,926	10,088	6,158	6,377	20,9	969,947	22,909	2097,337	0	203,446	203,446	99,723	0	0	0	0	0	0	0
17:10:44	0	2097,337	10,058	9,926	10,088	6,158	6,372	20,9	969,947	22,909	2097,337	0	203,446	203,446	99,723	0	0	0	0	0	0	0
17:10:44	0	2097,337	10,058	9,78	10,088	6,158	6,368	20,9	969,947	22,909	2097,337	0	203,446	203,446	99,723	0	0	0	0	0	0	0
17:10:44	-8,642	2097,251	10,058	9,926	10,088	6,157	6,364	20,9	969,947	22,909	2097,251	0	203,446	203,446	99,723	0	0	0	0	0	0	0
17:10:44	-117,919	2096,071	10,009	9,926	10,083	6,145	6,36	20,9	969,947	22,909	2096,071	0	203,446	203,446	99,723	0	0	0	0	0	0	0
17:10:44	0	2096,071	10,009	9,878	10,083	6,145	6,356	20,9	969,947	22,909	2096,071	0	203,446	203,446	99,723	0	0	0	0	0	0	0
17:10:44	-54,614	2095,525	9,961	9,731	10,083	6,139	6,351	20,9	969,947	22,909	2095,525	0	203,446	203,446	99,723	0	0	0	0	0	0	0
17:10:44	44,97	2095,975	10,009	9,926	10,083	6,144	6,347	20,9	969,947	22,909	2095,526	0	203,446	203,446	99,723	0	0	0	0	0	0	0
17:10:44	99,56	2096,971	10,205	10,073	10,078	6,154	6,343	20,9	969,947	22,909	2095,527	0	203,446	203,446	99,723	0	0	0	0	0	0	0
17:10:44	-314,819	2093,822	9,863	9,878	10,078	6,121	6,339	20,9	969,947	22,909	2093,822	0	203,446	203,446	99,723	0	0	0	0	0	0	0
17:10:44	89,941	2094,722	9,961	9,878	10,078	6,131	6,335	20,9	969,947	22,909	2093,823	0	203,446	203,446	99,723	0	0	0	0	0	0	0
17:10:45	7,299	2094,795	10,058	9,975	10,074	6,131	6,331	20,9	969,947	22,909	2093,824	0	203,446	203,446	99,723	0	0	0	0	0	0	0
17:10:45	0	2094,795	10,058	10,073	10,074	6,131	6,327	20,9	969,947	22,909	2093,825	0	203,446	203,446	99,723	0	0	0	0	0	0	0
17:10:45	14,697	2094,942	10,156	10,219	10,069	6,133	6,323	20,9	969,947	22,909	2093,826	0	203,446	203,446	99,723	0	0	0	0	0	0	0
17:10:45	-7,373	2094,868	10,156	10,122	10,069	6,132	6,32	20,9	969,947	22,909	2093,827	0	203,446	203,446	99,723	0	0	0	0	0	0	0
17:10:45	-89,941	2093,969	10,058	9,975	10,069	6,123	6,316	20,9	969,947	22,909	2093,827	0	203,446	203,446	99,723	0	0	0	0	0	0	0
17:10:45	89,941	2094,868	10,156	10,219	10,069	6,132	6,312	20,9	969,947	22,909	2093,828	0	203,446	203,446	99,723	0	0	0	0	0	0	0
17:10:45	-89,941	2093,969	10,058	10,073	10,069	6,123	6,308	20,9	969,947	22,909	2093,829	0	203,446	203,446	99,723	0	0	0	0	0	0	0
17:10:45	-165,161	2092,317	9,961	9,926	10,065	6,106	6,304	20,9	969,947	22,909	2092,317	0	203,446	203,446	99,723	0	0	0	0	0	0	0
17:10:45	44,946	2092,766	10,009	9,975	10,065	6,11	6,301	20,9	969,947	22,909	2092,317	0	203,446	203,446	99,723	0	0	0	0	0	0	0
17:10:45	-7,397	2092,692	10,009	9,926	10,064	6,11	6,297	20,9	969,947	22,909	2092,318	0	203,446	203,446	99,723	0	0	0	0	0	0	0
17:10:45	-44,97	2092,243	9,961	9,878	10,064	6,105	6,293	20,9	969,947	22,909	2092,243	0	203,446	203,446	99,723	0	0	0	0	0	0	0
17:10:45	44,97	2092,692	10,009	10,073	10,064	6,11	6,29	20,9	969,947	22,909	2092,243	0	203,446	203,446	99,723	0	0	0	0	0	0	0
17:10:45	-119,995	2091,492	9,961	9,78	10,06	6,097	6,286	20,9	971,837	22,909	2091,492	0	203,446	203,446	99,723	0	0	0	0	0	0	0
17:10:45	40,795	2091,9	10,009	9,78	10,06	6,102	6,282	20,9	971,837	22,909	2091,493	0	203,446	203,446	99,723	0	0	0	0	0	0	0
17:10:45	-7,568	2091,825	10,009	9,926	10,059	6,101	6,279	20,9	971,837	22,909	2091,493	0	203,446	203,446	99,723	0	0	0	0	0	0	0
17:10:45	0	2091,825	10,009	9,926	10,059	6,101	6,275	20,9	971,837	22,909	2091,493	0	203,446	203,446	99,723	0	0	0	0	0	0	0
17:10:45	0	2091,825	10,009	10,073	10,059	6,101	6,272	20,9	971,837	22,909	2091,493	0	203,446	203,446	99,723	0	0	0	0	0	0	0
17:10:45	-120,019	2090,625	9,961	9,878	10,055	6,088	6,268	20,9	971,837	22,909	2090,625	0	203,446	203,446	99,723	0	0	0	0	0	0	0
17:10:45	-134,765	2089,277	9,814	9,633	10,055	6,075	6,264	20,9	971,837	22,909	2089,277	0	203,446	203,446	99,723	0	0	0	0	0	0	0
17:10:45	172,143	2090,998	10,009	9,975	10,055	6,092	6,261	20,9	971,837	22,909	2089,279	0	203,446	203,446	99,723	0	0	0	0	0	0	0
17:10:45	44,946	2091,448	10,058	10,122	10,055	6,097	6,258	20,9	971,837	22,909	2089,281	0	203,446	203,446	99,723	0	0	0	0	0	0	0
17:10:45	-224,633	2089,201	9,814	9,633	10,055	6,074	6,254	20,9	971,837	22,909	2089,201	0	203,446	203,446	99,723	0	0	0	0	0	0	0
17:10:45	-32,421	2088,877	9,863	9,731	10,05	6,07	6,251	20,9	971,837	22,909	2088,877	0	203,539	203,539	99,724	0	0	0	0	0	0	0
17:10:45	179,687	2090,674	10,058	10,073	10,05	6,089	6,247	20,9	971,837	22,909	2088,879	0	203,539	203,539	99,724	0	0	0	0	0	0	0
17:10:45	-179,687	2088,877	9,863	9,78	10,05	6,07	6,244	20,9	971,837	22,909	2088,877	0	203,539	203,539	99,724	0	0	0	0	0	0	0
17:10:45	82,446	2089,702	9,961	9,926	10,05	6,079	6,241	20,9	971,837	22,909	2088,878	0	203,539	203,539	99,724	0	0	0	0	0	0	0
17:10:45	0	2089,702	9,961	9,926	10,05	6,079	6,237	20,9	971,837	22,909	2088,879	0	203,539	203,539	99,724	0	0	0	0	0	0	0
17:10:45	0	2089,702	9,961	9,926	10,05	6,079	6,234	20,9	971,837	22,909	2088,879	0	203,539	203,539	99,724	0	0	0	0	0	0	0
17:10:45	-89,819	2088,804	9,863	9,878	10,05	6,07	6,231	20,9	971,837	22,909	2088,804	0	203,539	203,539	99,724	0	0	0	0	0	0	0
17:10:45	-134,741	2087,456	9,716	9,585	10,05	6,056	6,228	20,9	971,837	22,909	2087,456	0	203,539	203,539	99,724	0	0	0	0	0	0	0
17:10:45	193,164	2089,388	10,009	9,975	10,046	6,076	6,225	20,9	971,837	22,909	2087,458	0	203,539	203,539	99,724	0	0	0	0	0	0	0
17:10:45	-7,373	2089,314	10,009	9,975	10,045	6,075	6,222	20,9	971,837	22,909	2087,46	0	203,539	203,539	99,724	0	0	0	0	0	0	0
17:10:45	-44,897	2088,865	9,961	9,878	10,045	6,07	6,219	20,9	971,837	22,909	2087,461	0	203,539	203,539	99,724	0	0	0	0	0	0	0
17:10:45	-89,843	2087,967	9,863	9,731	10,045	6,061	6,216	20,9	971,837	22,909	2087,462	0	203,539	203,539	99,724	0	0	0	0	0	0	0
17:10:45	12,5	2088,092	9,961	9,731	10,041	6,062	6,213	20,9	971,837	22,909	2087,463	0	203,539	203,539	99,724	0	0	0	0	0	0	0
17:10:45	44,897	2088,541	10,009	9,926	10,041	6,067	6,21	20,9	971,837	22,909	2087,464	0	203,539	203,539	99,724	0	0	0	0	0	0	0
17:10:45	128,295	2089,824	10,156	10,122	10,04	6,08	6,207	20,9	971,837	22,909	2087,466	0	203,539	203,539	99,724	0	0	0	0	0	0	0
17:10:45	0	2089,824	10,156	10,219	10,04	6,08	6,205	20,9	971,837	22,909	2087,469	0	203,539	203,539	99,724	0	0	0	0	0	0	0
17:10:45	-179,687	2088,027	9,961	9,78	10,04	6,062	6,202	20,9	971,837	22,909	2087,469	0	203,539	203,539	99,724	0	0	0	0	0	0	0
17:10:45	-89,843	2087,128	9,863	9,78	10,04	6,052	6,199	20,9	971,837	22,909	2087,128	0	203,539	203,539	99,724	0	0	0	0	0	0	0
17:10:45	57,592	2087,704	10,009	9,975	10,036	6,058	6,196	20,9	971,837	22,909	2087,129	0	203,539	203,539	99,724	0	0	0	0	0	0	0
17:10:45	0	2087,704	10,009	9,975	10,036	6,058	6,194	20,9	971,837	22,909	2087,129	0	203,539	203,539	99,724	0	0	0	0	0	0	0
17:10:45	-44,921	2087,255	9,961	9,878	10,036	6,054	6,191	20,9	971,837	22,909	2087,129	0	203,539	203,539	99,724	0	0	0	0	0	0	0
17:10:45	0	2087,255	9,961	9,878	10,036	6,054	6,188	20,9	971,837	22,909	2087,129	0	203,539	203,539	99,724	0	0	0	0	0	0	0
17:10:45	0	2087,255	9,961	9,926	10,036	6,054	6,186	20,9	971,837	22,909	2087,129	0	203,539	203,539	99,724	0	0	0	0	0	0	0
17:10:45	-134,716	2085,908	9,814	9,78	10,036	6,04	6,183	20,9	971,837	22,909	2085,908	0	203,539	203,539	99,724	0	0	0	0	0	0	0
17:10:45	44,897	2086,357	9,863	9,926	10,036	6,044	6,18	20,9	971,837	22,909	2085,908	0	203,539	203,539	99,724	0	0	0	0	0	0	0
17:10:45	89,819	2087,255	9,961	9,975	10,036	6,054	6,177	20,9	971,837	22,909	2085,909	0	203,539	203,539	99,724	0	0	0	0	0	0	0
17:10:45	-134,716	2085,908	9,814	9,878	10,036	6,04	6,175	20,9	971,837	22,909	2085,908	0	203,539	203,539	99,724	0	0	0	0	0	0	0
17:10:45	0	2085,908	9,814	9,78	10,036	6,04	6,172	20,9	971,837	22,909	2085,908	0	203,539	203,539	99,724	0	0	0	0	0	0	0
17:10:45	38,378	2086,292	9,863	9,975	10,036	6,044	6,17	20,9	971,837	22,909	2085,908	0	203,539	203,539	99,724	0	0	0	0	0	0	0
17:10:45	-77,148	2085,52	9,863	9,926	10,031	6,036	6,167	20,9	971,837	22,909	2085,52	0	203,539	203,539	99,724	0	0	0	0	0	0	0
17:10:45	-44,897	2085,071	9,814	9,78	10,031	6,031	6,164	20,9	971,837	22,909	2085,071	0	203,539	203,539	99,724	0	0	0	0	0	0	0
17:10:45	122,045	2086,292	9,863	9,975	10,036	6,044	6,162	20,9	971,837	22,909	2085,072	0	203,539	203,539	99,724	0	0	0	0	0	0	0
17:10:45	134,741	2087,639	10,009	9,975	10,036	6,058	6,16	20,9	971,837	22,909	2085,075	0	203,539	203,539	99,724	0	0	0	0	0	0	0
17:10:45	-211,889	2085,52	9,863	9,731	10,031	6,036	6,157	20,9	971,837	22,909	2085,075	0	203,539	203,539	99,724	0	0	0	0	0	0	0
17:10:45	134,741	2086,867	10,009	10,073	10,031	6,05	6,155	20,9	971,837	22,909	2085,077	0	203,539	203,539	99,724	0	0	0	0	0	0	0
17:10:45	-134,741	2085,52	9,863	9,878	10,031	6,036	6,153	20,9	971,837	22,909	2085,077	0	203,539	203,539	99,724	0	0	0	0	0	0	0
17:10:45	6,518	2085,585	9,863	9,78	10,032	6,036	6,151	20,9	971,837	22,909	2085,078	0	203,539	203,539	99,724	0	0	0	0	0	0	0
17:10:45	211,889	2087,704	10,009	9,926	10,036	6,058	6,149	20,9	971,837	22,909	2085,081	0	203,539	203,539	99,724	0	0	0	0	0	0	0
17:10:45	-51,416	2087,19	9,961	9,78	10,036	6,053	6,147	20,9	971,837	22,909	2085,083	0	203,539	203,539	99,724	0	0	0	0	0	0	0
17:10:45	-89,843	2086,292	9,863	9,78	10,036	6,044	6,145	20,9	971,837	22,909	2085,084	0	203,539	203,539	99,724	0	0	0	0	0	0	0
17:10:45	102,49	2087,316	10,058	9,975	10,031	6,054	6,143	20,9	971,837	22,909	2085,086	0	203,539	203,539	99,724	0	0	0	0	0	0	0
17:10:45	-44,897	2086,867	10,009	9,878	10,031	6,05	6,141	20,9	971,837	22,909	2085,088	0	203,539	203,539	99,724	0	0	0	0	0	0	0
17:10:45	44,897	2087,316	10,058	9,975	10,031	6,054	6,14	20,9	971,837	22,909	2085,09	0	203,539	203,539	99,724	0	0	0	0	0	0	0
17:10:45	-89,819	2086,418	9,961	9,926	10,031	6,045	6,138	20,9	971,837	22,909	2085,091	0	203,539	203,539	99,724	0	0	0	0	0	0	0
17:10:45	-89,819	2085,52	9,863	9,878	10,031	6,036	6,136	20,9	971,837	22,909	2085,092	0	203,539	203,539	99,724	0	0	0	0	0	0	0
17:10:45	0	2085,52	9,863	9,731	10,031	6,036	6,134	20,9	971,837	22,909	2085,092	0	203,539	203,539	99,724	0	0	0	0	0	0	0
17:10:45	-44,897	2085,071	9,814	9,633	10,031	6,031	6,132	20,9	971,837	22,909	2085,071	0	203,539	203,539	99,724	0	0	0	0	0	0	0
17:10:45	44,897	2085,52	9,863	9,731	10,031	6,036	6,13	20,9	971,837	22,909	2085,072	0	203,539	203,539	99,724	0	0	0	0	0	0	0
17:10:45	89,819	2086,418	9,961	9,975	10,031	6,045	6,128	20,9	971,837	22,909	2085,073	0	203,539	203,539	99,724	0	0	0	0	0	0	0
17:10:45	-269,384	2083,724	9,668	9,585	10,031	6,017	6,126	20,9	971,837	22,909	2083,724	0	203,539	203,539	99,724	0	0	0	0	0	0	0
17:10:45	134,667	2085,071	9,814	9,731	10,031	6,031	6,124	20,9	971,837	22,909	2083,726	0	203,539	203,539	99,724	0	0	0	0	0	0	0
17:10:45	134,716	2086,418	9,961	9,878	10,031	6,045	6,123	20,9	971,837	22,909	2083,729	0	203,539	203,539	99,724	0	0	0	0	0	0	0
17:10:45	44,921	2086,867	10,009	9,878	10,031	6,05	6,121	20,9	971,837	22,909	2083,732	0	203,539	203,539	99,724	0	0	0	0	0	0	0
17:10:45	0	2086,867	10,009	9,975	10,031	6,05	6,12	20,9	971,837	22,909	2083,735	0	203,539	203,539	99,724	0	0	0	0	0	0	0
17:10:45	0	2086,867	10,009	9,878	10,031	6,05	6,119	20,9	971,837	22,909	2083,738	0	203,539	203,539	99,724	0	0	0	0	0	0	0
17:10:45	-134,741	2085,52	9,863	9,731	10,031	6,036	6,117	20,9	971,837	22,909	2083,74	0	203,539	203,539	99,724	0	0	0	0	0	0	0
17:10:45	89,819	2086,418	9,961	9,878	10,031	6,045	6,115	20,9	971,837	22,909	2083,742	0	203,539	203,539	99,724	0	0	0	0	0	0	0
17:10:45	0	2086,418	9,961	9,975	10,031	6,045	6,114	20,9	971,837	22,909	2083,745	0	203,539	203,539	99,724	0	0	0	0	0	0	0
17:10:45	0	2086,418	9,961	9,878	10,031	6,045	6,113	20,9	971,837	22,909	2083,748	0	203,539	203,539	99,724	0	0	0	0	0	0	0
17:10:45	0	2086,418	9,961	9,78	10,031	6,045	6,111	20,9	971,837	22,909	2083,751	0	203,539	203,539	99,724	0	0	0	0	0	0	0
17:10:45	89,819	2087,316	10,058	10,122	10,031	6,054	6,11	20,9	971,837	22,909	2083,754	0	203,539	203,539	99,724	0	0	0	0	0	0	0
17:10:45	-89,819	2086,418	9,961	9,878	10,031	6,045	6,109	20,9	971,837	22,909	2083,757	0	203,539	203,539	99,724	0	0	0	0	0	0	0
17:10:45	0	2086,418	9,961	9,78	10,031	6,045	6,108	20,9	971,837	22,909	2083,76	0	203,539	203,539	99,724	0	0	0	0	0	0	0
17:10:45	44,921	2086,867	10,009	9,926	10,031	6,05	6,107	20,9	971,837	22,909	2083,763	0	203,539	203,539	99,724	0	0	0	0	0	0	0
17:10:45	0	2086,867	10,009	10,073	10,031	6,05	6,106	20,9	971,837	22,909	2083,766	0	203,539	203,539	99,724	0	0	0	0	0	0	0
17:10:45	44,897	2087,316	10,058	10,122	10,031	6,054	6,105	20,9	971,837	22,909	2083,77	0	203,539	203,539	99,724	0	0	0	0	0	0	0
17:10:45	-89,819	2086,418	9,961	9,78	10,031	6,045	6,103	20,9	971,837	22,909	2083,772	0	203,539	203,539	99,724	0	0	0	0	0	0	0
17:10:45	0	2086,418	9,961	9,878	10,031	6,045	6,102	20,9	971,837	22,909	2083,775	0	203,539	203,539	99,724	0	0	0	0	0	0	0
17:10:45	89,819	2087,316	10,058	10,073	10,031	6,054	6,101	20,9	971,837	22,909	2083,778	0	203,539	203,539	99,724	0	0	0	0	0	0	0
17:10:45	-89,819	2086,418	9,961	9,878	10,031	6,045	6,1	20,9	971,837	22,909	2083,781	0	203,539	203,539	99,724	0	0	0	0	0	0	0
17:10:45	0	2086,418	9,961	9,926	10,031	6,045	6,099	20,9	971,837	22,909	2083,784	0	203,539	203,539	99,724	0	0	0	0	0	0	0
17:10:45	44,921	2086,867	10,009	9,975	10,031	6,05	6,098	20,9	971,837	22,909	2083,787	0	203,539	203,539	99,724	0	0	0	0	0	0	0
17:10:45	-44,921	2086,418	9,961	9,926	10,031	6,045	6,097	20,9	971,837	22,909	2083,79	0	203,539	203,539	99,724	0	0	0	0	0	0	0
17:10:45	0	2086,418	9,961	9,878	10,031	6,045	6,096	20,9	971,837	22,909	2083,792	0	203,539	203,539	99,724	0	0	0	0	0	0	0
17:10:45	44,921	2086,867	10,009	9,926	10,031	6,05	6,095	20,9	971,837	22,909	2083,795	0	203,539	203,539	99,724	0	0	0	0	0	0	0
17:10:45	-44,921	2086,418	9,961	9,926	10,031	6,045	6,094	20,9	971,837	22,909	2083,798	0	203,539	203,539	99,724	0	0	0	0	0	0	0
17:10:46	0	2086,418	9,961	9,878	10,031	6,045	6,093	20,9	971,837	22,909	2083,8	0	203,539	203,539	99,724	0	0	0	0	0	0	0
17:10:46	44,921	2086,867	10,009	9,975	10,031	6,05	6,092	20,9	971,837	22,909	2083,804	0	203,539	203,539	99,724	0	0	0	0	0	0	0
17:10:46	-44,921	2086,418	9,961	9,78	10,031	6,045	6,091	20,9	971,837	22,909	2083,806	0	203,539	203,539	99,724	0	0	0	0	0	0	0
17:10:46	0	2086,418	9,961	9,731	10,031	6,045	6,091	20,9	971,837	22,909	2083,809	0	203,539	203,539	99,724	0	0	0	0	0	0	0
17:10:46	44,921	2086,867	10,009	9,926	10,031	6,05	6,09	20,9	971,837	22,909	2083,812	0	203,539	203,539	99,724	0	0	0	0	0	0	0
17:10:46	0	2086,867	10,009	9,926	10,031	6,05	6,089	20,9	971,837	22,909	2083,815	0	203,539	203,539	99,724	0	0	0	0	0	0	0
17:10:46	0	2086,867	10,009	9,878	10,031	6,05	6,088	20,9	971,837	22,909	2083,818	0	203,539	203,539	99,724	0	0	0	0	0	0	0
17:10:46	-44,921	2086,418	9,961	9,926	10,031	6,045	6,087	20,9	971,837	22,909	2083,82	0	203,539	203,539	99,724	0	0	0	0	0	0	0
17:10:46	-134,716	2085,071	9,814	9,633	10,031	6,031	6,086	20,9	971,837	22,909	2083,822	0	203,539	203,539	99,724	0	0	0	0	0	0	0
17:10:46	134,716	2086,418	9,961	9,731	10,031	6,045	6,085	20,9	971,837	22,909	2083,824	0	203,539	203,539	99,724	0	0	0	0	0	0	0
17:10:46	89,819	2087,316	10,058	9,926	10,031	6,054	6,085	20,9	971,837	22,909	2083,828	0	203,539	203,539	99,724	0	0	0	0	0	0	0
17:10:46	0	2087,316	10,058	9,975	10,031	6,054	6,084	20,9	971,837	22,909	2083,831	0	203,539	203,539	99,724	0	0	0	0	0	0	0
17:10:46	0	2087,316	10,058	9,926	10,031	6,054	6,084	20,9	971,837	22,909	2083,835	0	203,539	203,539	99,724	0	0	0	0	0	0	0
17:10:46	0	2087,316	10,058	9,926	10,031	6,054	6,083	20,9	971,837	22,909	2083,839	0	203,539	203,539	99,724	0	0	0	0	0	0	0
17:10:46	-179,638	2085,52	9,863	9,585	10,031	6,036	6,082	20,9	968,517	22,909	2083,84	0	203,539	203,539	99,724	0	0	0	0	0	0	0
17:10:46	142,016	2086,94	10,009	9,731	10,031	6,05	6,081	20,9	968,517	22,909	2083,844	0	203,539	203,539	99,724	0	0	0	0	0	0	0
17:10:46	134,863	2088,289	10,156	10,073	10,031	6,064	6,081	20,9	968,517	22,909	2083,848	0	203,539	203,539	99,724	0	0	0	0	0	0	0
17:10:46	-134,863	2086,94	10,009	9,878	10,031	6,05	6,081	20,9	968,517	22,909	2083,851	0	203,539	203,539	99,724	0	0	0	0	0	0	0
17:10:46	0	2086,94	10,009	9,78	10,031	6,05	6,08	20,9	968,517	22,909	2083,854	0	203,539	203,539	99,724	0	0	0	0	0	0	0
17:10:46	134,863	2088,289	10,156	9,975	10,031	6,064	6,08	20,9	968,517	22,909	2083,859	0	203,539	203,539	99,724	0	0	0	0	0	0	0
17:10:46	-269,702	2085,592	9,863	9,536	10,031	6,037	6,079	20,9	968,517	22,909	2083,86	0	203,539	203,539	99,724	0	0	0	0	0	0	0
17:10:46	134,838	2086,94	10,009	9,975	10,031	6,05	6,078	20,9	968,517	22,909	2083,864	0	203,539	203,539	99,724	0	0	0	0	0	0	0
17:10:46	44,946	2087,39	10,058	10,073	10,031	6,055	6,078	20,9	968,517	22,909	2083,867	0	203,539	203,539	99,724	0	0	0	0	0	0	0
17:10:46	-89,892	2086,491	9,961	9,926	10,031	6,046	6,077	20,9	968,517	22,909	2083,87	0	203,539	203,539	99,724	0	0	0	0	0	0	0
17:10:46	44,946	2086,94	10,009	9,926	10,031	6,05	6,077	20,9	968,517	22,909	2083,873	0	202,692	202,692	99,72	0	0	0	0	0	0	0
17:10:46	134,863	2088,289	10,156	10,122	10,031	6,064	6,076	20,9	968,517	22,909	2083,877	0	202,692	202,692	99,72	0	0	0	0	0	0	0
17:10:46	122,119	2089,51	10,205	10,219	10,036	6,077	6,076	20,9	968,517	22,909	2083,883	0	202,692	202,692	99,72	0	0	0	0	0	0	0
17:10:46	96,459	2090,475	10,302	10,415	10,036	6,087	6,077	20,9	968,517	22,909	2083,889	0	202,692	202,692	99,72	0	0	0	0	0	0	0
17:10:46	392,114	2094,396	10,644	10,757	10,04	6,127	6,078	20,9	968,517	22,909	2083,9	0	202,692	202,692	99,72	0	0	0	0	0	0	0
17:10:46	399,047	2098,386	10,986	11,147	10,045	6,168	6,079	20,9	968,517	22,909	2083,914	0	202,692	202,692	99,72	0	0	0	0	0	0	0
17:10:46	303,686	2101,423	11,132	11,294	10,055	6,2	6,082	20,9	968,517	22,909	2083,932	0	202,692	202,692	99,72	0	0	0	0	0	0	0
17:10:46	435,839	2105,782	11,328	11,489	10,069	6,245	6,085	20,9	968,517	22,909	2083,954	0	202,692	202,692	99,72	0	0	0	0	0	0	0
17:10:46	591,967	2111,701	11,523	11,831	10,093	6,306	6,089	20,9	968,517	22,909	2083,981	0	202,692	202,692	99,72	0	0	0	0	0	0	0
17:10:46	480,322	2116,505	11,523	11,977	10,12	6,355	6,094	20,9	968,517	22,909	2084,014	0	202,692	202,692	99,72	0	0	0	0	0	0	0
17:10:46	588,94	2122,394	11,621	12,075	10,148	6,416	6,101	20,9	968,517	22,909	2084,052	0	202,692	202,692	99,72	0	0	0	0	0	0	0
17:10:46	563,33	2128,027	11,621	12,368	10,18	6,474	6,108	20,9	968,517	22,909	2084,096	0	202,692	202,692	99,72	0	0	0	0	0	0	0
17:10:46	813,94	2136,167	11,865	12,661	10,214	6,558	6,117	20,9	968,517	22,909	2084,148	0	202,692	202,692	99,72	0	0	0	0	0	0	0
17:10:46	832,763	2144,494	12,158	12,905	10,245	6,644	6,127	20,9	968,517	22,909	2084,209	0	202,692	202,692	99,72	0	0	0	0	0	0	0
17:10:46	953,857	2154,033	12,451	13,149	10,284	6,742	6,139	20,9	968,517	22,909	2084,278	0	202,692	202,692	99,72	0	0	0	0	0	0	0
17:10:46	658,74	2160,62	12,549	13,442	10,316	6,81	6,152	20,9	968,517	22,909	2084,355	0	202,692	202,692	99,72	0	0	0	0	0	0	0
17:10:46	1033,813	2170,958	12,988	13,979	10,352	6,917	6,167	20,9	968,517	22,909	2084,441	0	202,692	202,692	99,72	0	0	0	0	0	0	0
17:10:46	817,944	2179,138	13,183	14,126	10,388	7,001	6,184	20,9	968,517	22,909	2084,536	0	202,692	202,692	99,72	0	0	0	0	0	0	0
17:10:46	921,997	2188,358	13,427	14,419	10,427	7,096	6,202	20,9	968,517	22,909	2084,64	0	202,692	202,692	99,72	0	0	0	0	0	0	0
17:10:46	925,61	2197,614	13,672	14,76	10,467	7,191	6,221	20,9	968,517	22,909	2084,753	0	202,692	202,692	99,72	0	0	0	0	0	0	0
17:10:46	790,502	2205,519	13,672	14,76	10,512	7,273	6,242	20,9	968,517	22,909	2084,874	0	202,692	202,692	99,72	0	0	0	0	0	0	0
17:10:46	981,152	2215,33	13,916	14,76	10,554	7,374	6,264	20,9	968,517	22,909	2085,004	0	202,692	202,692	99,72	0	0	0	0	0	0	0
17:10:46	786,499	2223,195	13,916	14,858	10,599	7,455	6,287	20,9	968,517	22,909	2085,142	0	202,692	202,692	99,72	0	0	0	0	0	0	0
17:10:46	814,379	2231,339	13,916	14,907	10,645	7,539	6,312	20,9	968,517	22,909	2085,288	0	202,692	202,692	99,72	0	0	0	0	0	0	0
17:10:46	738,989	2238,729	13,916	15,005	10,687	7,615	6,337	20,9	968,517	22,909	2085,442	0	202,692	202,692	99,72	0	0	0	0	0	0	0
17:10:46	924,487	2247,974	14,111	15,2	10,729	7,711	6,364	20,9	968,517	22,909	2085,604	0	202,692	202,692	99,72	0	0	0	0	0	0	0
17:10:46	981,835	2257,792	14,453	15,444	10,766	7,812	6,393	20,9	968,517	22,909	2085,776	0	202,692	202,692	99,72	0	0	0	0	0	0	0
17:10:46	621,508	2264,007	14,502	15,591	10,799	7,876	6,422	20,9	968,517	22,909	2085,955	0	202,692	202,692	99,72	0	0	0	0	0	0	0
17:10:46	988,305	2273,89	14,941	15,884	10,831	7,978	6,452	20,9	968,517	22,909	2086,143	0	202,692	202,692	99,72	0	0	0	0	0	0	0
17:10:46	982,202	2283,713	15,283	16,225	10,869	8,079	6,484	20,9	968,517	22,909	2086,34	0	202,692	202,692	99,72	0	0	0	0	0	0	0
17:10:46	665,649	2290,369	15,283	16,274	10,906	8,148	6,517	20,9	968,517	22,909	2086,544	0	202,692	202,692	99,72	0	0	0	0	0	0	0
17:10:46	526,196	2295,631	15,136	15,981	10,944	8,202	6,55	20,9	968,517	22,909	2086,753	0	202,692	202,692	99,72	0	0	0	0	0	0	0
17:10:46	976,171	2305,393	15,381	16,323	10,986	8,303	6,584	20,9	968,517	22,909	2086,972	0	202,692	202,692	99,72	0	0	0	0	0	0	0
17:10:46	659,545	2311,988	15,283	16,225	11,029	8,371	6,619	20,9	968,517	22,909	2087,197	0	202,692	202,692	99,72	0	0	0	0	0	0	0
17:10:46	661,23	2318,6	15,283	16,128	11,066	8,439	6,655	20,9	968,517	22,909	2087,428	0	202,692	202,692	99,72	0	0	0	0	0	0	0
17:10:46	811,987	2326,72	15,429	16,274	11,104	8,522	6,692	20,9	968,517	22,909	2087,668	0	202,692	202,692	99,72	0	0	0	0	0	0	0
17:10:46	702,343	2333,744	15,478	16,274	11,141	8,595	6,729	20,9	968,517	22,909	2087,914	0	202,692	202,692	99,72	0	0	0	0	0	0	0
17:10:46	876,831	2342,512	15,771	16,665	11,175	8,685	6,767	20,9	968,517	22,909	2088,168	0	202,692	202,692	99,72	0	0	0	0	0	0	0
17:10:46	875,293	2351,265	16,113	16,762	11,206	8,775	6,807	20,9	968,517	22,909	2088,431	0	202,692	202,692	99,72	0	0	0	0	0	0	0
17:10:46	886,572	2360,131	16,455	17,153	11,238	8,867	6,847	20,9	968,517	22,909	2088,703	0	202,692	202,692	99,72	0	0	0	0	0	0	0
17:10:46	747,583	2367,607	16,699	17,348	11,267	8,944	6,888	20,9	968,517	22,909	2088,982	0	202,692	202,692	99,72	0	0	0	0	0	0	0
17:10:46	728,491	2374,891	16,894	17,544	11,298	9,019	6,93	20,9	968,517	22,909	2089,268	0	202,692	202,692	99,72	0	0	0	0	0	0	0
17:10:46	813,232	2383,024	17,187	17,837	11,328	9,103	6,972	20,9	968,517	22,909	2089,561	0	202,692	202,692	99,72	0	0	0	0	0	0	0
17:10:46	686,962	2389,893	17,383	17,886	11,356	9,174	7,016	20,9	968,517	22,909	2089,862	0	202,692	202,692	99,72	0	0	0	0	0	0	0
17:10:46	728,295	2397,176	17,578	18,178	11,387	9,249	7,059	20,9	968,517	22,909	2090,169	0	202,692	202,692	99,72	0	0	0	0	0	0	0
17:10:46	740,136	2404,578	17,724	18,276	11,421	9,325	7,104	20,9	968,517	22,909	2090,483	0	202,692	202,692	99,72	0	0	0	0	0	0	0
17:10:46	517,041	2409,748	17,724	18,178	11,45	9,378	7,148	20,9	968,517	22,909	2090,803	0	202,692	202,692	99,72	0	0	0	0	0	0	0
17:10:46	639,648	2416,145	17,822	18,276	11,481	9,444	7,193	20,9	968,517	22,909	2091,128	0	202,692	202,692	99,72	0	0	0	0	0	0	0
17:10:46	564,013	2421,785	17,92	18,374	11,507	9,502	7,239	20,9	968,517	22,909	2091,459	0	202,692	202,692	99,72	0	0	0	0	0	0	0
17:10:46	399,584	2425,781	17,822	18,276	11,535	9,544	7,284	20,9	968,517	22,909	2091,793	0	202,692	202,692	99,72	0	0	0	0	0	0	0
17:10:46	728,222	2433,063	18,017	18,374	11,566	9,619	7,33	20,9	968,517	22,909	2092,134	0	202,692	202,692	99,72	0	0	0	0	0	0	0
17:10:46	682,055	2439,883	18,213	18,618	11,594	9,689	7,376	20,9	968,517	22,909	2092,482	0	202,692	202,692	99,72	0	0	0	0	0	0	0
17:10:46	428,442	2444,168	18,213	18,618	11,618	9,733	7,422	20,9	968,517	22,909	2092,834	0	202,692	202,692	99,72	0	0	0	0	0	0	0
17:10:46	438,793	2448,556	18,164	18,618	11,645	9,778	7,468	20,9	968,517	22,909	2093,189	0	202,692	202,692	99,72	0	0	0	0	0	0	0
17:10:46	557,47	2454,13	18,31	18,569	11,669	9,836	7,515	20,9	968,517	22,909	2093,55	0	202,692	202,692	99,72	0	0	0	0	0	0	0
17:10:46	473,901	2458,869	18,31	18,716	11,695	9,885	7,561	20,9	968,517	22,909	2093,915	0	202,692	202,692	99,72	0	0	0	0	0	0	0
17:10:46	742,602	2466,296	18,652	19,106	11,719	9,961	7,608	20,9	968,517	22,909	2094,288	0	202,692	202,692	99,72	0	0	0	0	0	0	0
17:10:46	336,621	2469,662	18,652	18,96	11,738	9,996	7,655	20,9	968,517	22,909	2094,663	0	202,692	202,692	99,72	0	0	0	0	0	0	0
17:10:46	551,464	2475,176	18,799	19,057	11,761	10,053	7,702	20,9	968,517	22,909	2095,043	0	202,692	202,692	99,72	0	0	0	0	0	0	0
17:10:46	665,38	2481,83	19,14	19,497	11,78	10,121	7,75	20,9	968,517	22,909	2095,43	0	202,692	202,692	99,72	0	0	0	0	0	0	0
17:10:46	239,306	2484,223	19,043	19,302	11,798	10,146	7,797	20,9	968,517	22,909	2095,819	0	202,692	202,692	99,72	0	0	0	0	0	0	0
17:10:46	418,017	2488,403	19,043	19,302	11,822	10,189	7,844	20,9	968,517	22,909	2096,211	0	202,692	202,692	99,72	0	0	0	0	0	0	0
17:10:46	415,869	2492,562	19,043	19,399	11,845	10,232	7,89	20,9	968,517	22,909	2096,608	0	202,692	202,692	99,72	0	0	0	0	0	0	0
17:10:46	415,869	2496,721	19,043	19,399	11,869	10,275	7,937	20,9	968,517	22,909	2097,008	0	202,692	202,692	99,72	0	0	0	0	0	0	0
17:10:46	277,441	2499,495	18,896	19,057	11,893	10,304	7,984	20,9	968,517	22,909	2097,41	0	202,692	202,692	99,72	0	0	0	0	0	0	0
17:10:46	372,851	2503,224	18,847	18,862	11,916	10,342	8,03	20,9	968,517	22,909	2097,816	0	202,692	202,692	99,72	0	0	0	0	0	0	0
17:10:46	523,535	2508,459	19,043	19,253	11,935	10,396	8,076	20,9	968,517	22,909	2098,227	0	202,692	202,692	99,72	0	0	0	0	0	0	0
17:10:46	394,116	2512,4	19,189	19,399	11,949	10,437	8,122	20,9	968,517	22,909	2098,641	0	202,692	202,692	99,72	0	0	0	0	0	0	0
17:10:46	617,431	2518,575	19,482	19,497	11,968	10,5	8,169	20,9	968,517	22,909	2099,061	0	202,692	202,692	99,72	0	0	0	0	0	0	0
17:10:46	475,683	2523,331	19,629	19,79	11,987	10,549	8,216	20,9	968,517	22,909	2099,485	0	202,692	202,692	99,72	0	0	0	0	0	0	0
17:10:46	255,664	2525,888	19,629	19,839	12,001	10,576	8,262	20,9	968,517	22,909	2099,912	0	202,692	202,692	99,72	0	0	0	0	0	0	0
17:10:46	329,492	2529,183	19,629	19,741	12,02	10,61	8,308	20,9	968,517	22,909	2100,341	0	202,692	202,692	99,72	0	0	0	0	0	0	0
17:10:46	242,163	2531,605	19,531	19,643	12,039	10,635	8,354	20,9	968,517	22,909	2100,772	0	202,692	202,692	99,72	0	0	0	0	0	0	0
17:10:46	478,051	2536,385	19,678	19,741	12,058	10,684	8,399	20,9	968,517	22,909	2101,208	0	202,692	202,692	99,72	0	0	0	0	0	0	0
17:10:46	289,526	2539,28	19,629	19,79	12,077	10,714	8,445	20,9	968,517	22,909	2101,646	0	202,692	202,692	99,72	0	0	0	0	0	0	0
17:10:46	335,864	2542,639	19,629	19,741	12,096	10,748	8,49	20,9	968,517	22,909	2102,087	0	202,692	202,692	99,72	0	0	0	0	0	0	0
17:10:46	330,59	2545,945	19,629	19,741	12,114	10,782	8,535	20,9	968,517	22,909	2102,531	0	202,692	202,692	99,72	0	0	0	0	0	0	0
17:10:46	436,84	2550,313	19,824	19,936	12,128	10,827	8,58	20,9	968,517	22,909	2102,979	0	202,692	202,692	99,72	0	0	0	0	0	0	0
17:10:47	388,598	2554,199	19,971	20,083	12,142	10,868	8,625	20,9	968,517	22,909	2103,43	0	202,692	202,692	99,72	0	0	0	0	0	0	0
17:10:47	461,767	2558,817	20,263	20,278	12,152	10,915	8,67	20,9	968,517	22,909	2103,885	0	202,692	202,692	99,72	0	0	0	0	0	0	0
17:10:47	240,747	2561,224	20,263	20,18	12,166	10,94	8,714	20,9	968,517	22,909	2104,342	0	202,692	202,692	99,72	0	0	0	0	0	0	0
17:10:47	332,446	2564,549	20,361	20,327	12,179	10,974	8,758	20,9	968,517	22,909	2104,803	0	202,692	202,692	99,72	0	0	0	0	0	0	0
17:10:47	341,381	2567,963	20,459	20,473	12,193	11,009	8,803	20,9	968,517	22,909	2105,266	0	202,692	202,692	99,72	0	0	0	0	0	0	0
17:10:47	149,829	2569,461	20,361	20,376	12,207	11,025	8,846	20,9	968,517	22,909	2105,73	0	202,692	202,692	99,72	0	0	0	0	0	0	0
17:10:47	412,817	2573,589	20,508	20,473	12,222	11,067	8,89	20,9	968,517	22,909	2106,198	0	202,692	202,692	99,72	0	0	0	0	0	0	0
17:10:47	320,922	2576,798	20,605	20,522	12,234	11,101	8,933	20,9	968,517	22,909	2106,668	0	202,692	202,692	99,72	0	0	0	0	0	0	0
17:10:47	39,282	2577,191	20,459	20,327	12,245	11,105	8,976	20,9	968,517	22,909	2107,139	0	202,692	202,692	99,72	0	0	0	0	0	0	0
17:10:47	295,874	2580,15	20,605	20,522	12,253	11,135	9,018	20,9	968,517	22,909	2107,612	0	202,692	202,692	99,72	0	0	0	0	0	0	0
17:10:47	410,839	2584,258	20,801	20,718	12,266	11,177	9,06	20,9	968,517	22,909	2108,089	0	202,692	202,692	99,72	0	0	0	0	0	0	0
17:10:47	240,625	2586,665	20,947	20,962	12,271	11,202	9,102	20,9	968,517	22,909	2108,567	0	202,692	202,692	99,72	0	0	0	0	0	0	0
17:10:47	197,387	2588,639	20,996	21,011	12,28	11,223	9,144	21	969,947	22,909	2109,048	0	202,692	202,692	99,72	0	0	0	0	0	0	0
17:10:47	92,822	2589,567	20,947	20,962	12,288	11,232	9,185	21	969,947	22,909	2109,528	0	202,692	202,692	99,72	0	0	0	0	0	0	0
17:10:47	146,508	2591,032	20,996	20,962	12,294	11,247	9,225	21	969,947	22,909	2110,01	0	202,692	202,692	99,72	0	0	0	0	0	0	0
17:10:47	162,622	2592,658	20,996	20,962	12,303	11,264	9,265	21	969,947	22,909	2110,492	0	202,692	202,692	99,72	0	0	0	0	0	0	0
17:10:47	3,417	2592,692	20,849	20,718	12,311	11,264	9,304	21	969,947	22,909	2110,975	0	202,692	202,692	99,72	0	0	0	0	0	0	0
17:10:47	161,743	2594,31	20,849	20,962	12,32	11,281	9,343	21	969,947	22,909	2111,458	0	202,692	202,692	99,72	0	0	0	0	0	0	0
17:10:47	194,042	2596,25	20,947	21,011	12,326	11,301	9,382	21	969,947	22,909	2111,943	0	202,692	202,692	99,72	0	0	0	0	0	0	0
17:10:47	126,928	2597,519	20,947	20,864	12,333	11,314	9,419	21	969,947	22,909	2112,428	0	202,692	202,692	99,72	0	0	0	0	0	0	0
17:10:47	128,1	2598,8	20,996	21,011	12,337	11,327	9,457	21	969,947	22,909	2112,915	0	202,692	202,692	99,72	0	0	0	0	0	0	0
17:10:47	33,642	2599,137	20,947	20,962	12,342	11,331	9,494	21	969,947	22,909	2113,401	0	202,692	202,692	99,72	0	0	0	0	0	0	0
17:10:47	98,681	2600,124	20,947	20,815	12,347	11,341	9,53	21	969,947	22,909	2113,888	0	204,355	204,355	99,727	0	0	0	0	0	0	0
17:10:47	205,053	2602,174	21,094	21,059	12,351	11,362	9,566	21	969,947	22,909	2114,376	0	204,355	204,355	99,727	0	0	0	0	0	0	0
17:10:47	36,791	2602,542	21,094	21,206	12,353	11,366	9,601	21	969,947	22,909	2114,864	0	204,355	204,355	99,727	0	0	0	0	0	0	0
17:10:47	109,643	2603,639	21,142	21,255	12,356	11,377	9,636	21	969,947	22,909	2115,353	0	204,355	204,355	99,727	0	0	0	0	0	0	0
17:10:47	-63,964	2602,999	20,996	21,157	12,361	11,371	9,67	21	969,947	22,909	2115,841	0	204,355	204,355	99,727	0	0	0	0	0	0	0
17:10:47	175,878	2604,758	21,094	20,962	12,365	11,389	9,704	21	969,947	22,909	2116,33	0	204,355	204,355	99,727	0	0	0	0	0	0	0
17:10:47	-77,197	2603,986	20,996	20,864	12,366	11,381	9,736	21	969,947	22,909	2116,817	0	204,355	204,355	99,727	0	0	0	0	0	0	0
17:10:47	301,733	2607,003	21,24	21,206	12,37	11,412	9,769	21	969,947	22,909	2117,308	0	204,355	204,355	99,727	0	0	0	0	0	0	0
17:10:47	108,618	2608,089	21,289	21,499	12,373	11,423	9,802	21	969,947	22,909	2117,798	0	204,355	204,355	99,727	0	0	0	0	0	0	0
17:10:47	-153,051	2606,559	21,094	20,962	12,375	11,407	9,833	21	969,947	22,909	2118,287	0	204,355	204,355	99,727	0	0	0	0	0	0	0
17:10:47	-176,928	2604,789	20,849	20,718	12,379	11,389	9,864	21	969,947	22,909	2118,774	0	204,355	204,355	99,727	0	0	0	0	0	0	0
17:10:47	286,572	2607,655	21,142	21,011	12,379	11,419	9,894	21	969,947	22,909	2119,263	0	204,355	204,355	99,727	0	0	0	0	0	0	0
17:10:47	0	2607,655	21,142	21,059	12,379	11,419	9,924	21	969,947	22,909	2119,751	0	204,355	204,355	99,727	0	0	0	0	0	0	0
17:10:47	-29,467	2607,36	21,094	20,962	12,38	11,416	9,953	21	969,947	22,909	2120,239	0	204,355	204,355	99,727	0	0	0	0	0	0	0
17:10:47	125	2608,61	21,24	21,059	12,379	11,428	9,982	21	969,947	22,909	2120,727	0	204,355	204,355	99,727	0	0	0	0	0	0	0
17:10:47	-95,532	2607,655	21,142	20,962	12,379	11,419	10,01	21	969,947	22,909	2121,214	0	204,355	204,355	99,727	0	0	0	0	0	0	0
17:10:47	95,532	2608,61	21,24	21,255	12,379	11,428	10,038	21	969,947	22,909	2121,701	0	204,355	204,355	99,727	0	0	0	0	0	0	0
17:10:47	107,348	2609,684	21,289	21,352	12,382	11,44	10,066	21	969,947	22,909	2122,189	0	204,355	204,355	99,727	0	0	0	0	0	0	0
17:10:47	-267,114	2607,013	20,996	20,815	12,383	11,412	10,092	21	969,947	22,909	2122,674	0	204,355	204,355	99,727	0	0	0	0	0	0	0
17:10:47	-28,198	2606,731	20,947	20,669	12,385	11,409	10,118	21	969,947	22,909	2123,158	0	204,355	204,355	99,727	0	0	0	0	0	0	0
17:10:47	90,063	2607,631	20,996	20,962	12,387	11,418	10,143	21	969,947	22,909	2123,643	0	204,355	204,355	99,727	0	0	0	0	0	0	0
17:10:47	143,334	2609,065	21,142	21,255	12,387	11,433	10,169	21	969,947	22,909	2124,128	0	204,355	204,355	99,727	0	0	0	0	0	0	0
17:10:47	0	2609,065	21,142	21,059	12,387	11,433	10,194	21	969,947	22,909	2124,613	0	204,355	204,355	99,727	0	0	0	0	0	0	0
17:10:47	-185,644	2607,208	20,996	20,815	12,385	11,414	10,217	21	969,947	22,909	2125,096	0	204,355	204,355	99,727	0	0	0	0	0	0	0
17:10:47	42,309	2607,631	20,996	20,864	12,387	11,418	10,241	21	969,947	22,909	2125,578	0	204,355	204,355	99,727	0	0	0	0	0	0	0
17:10:47	53,247	2608,164	21,094	20,864	12,385	11,424	10,264	21	969,947	22,909	2126,061	0	204,355	204,355	99,727	0	0	0	0	0	0	0
17:10:47	0	2608,164	21,094	20,864	12,385	11,424	10,287	21	969,947	22,909	2126,543	0	204,355	204,355	99,727	0	0	0	0	0	0	0
17:10:47	42,309	2608,587	21,094	21,059	12,387	11,428	10,309	21	969,947	22,909	2127,025	0	204,355	204,355	99,727	0	0	0	0	0	0	0
17:10:47	0	2608,587	21,094	21,011	12,387	11,428	10,331	21	969,947	22,909	2127,507	0	204,355	204,355	99,727	0	0	0	0	0	0	0
17:10:47	-137,866	2607,208	20,996	20,864	12,385	11,414	10,353	21	969,947	22,909	2127,986	0	204,355	204,355	99,727	0	0	0	0	0	0	0
17:10:47	42,309	2607,631	20,996	20,815	12,387	11,418	10,373	21	969,947	22,909	2128,466	0	204,355	204,355	99,727	0	0	0	0	0	0	0
17:10:47	53,247	2608,164	21,094	21,011	12,385	11,424	10,394	21	969,947	22,909	2128,946	0	204,355	204,355	99,727	0	0	0	0	0	0	0
17:10:47	90,087	2609,065	21,142	21,059	12,387	11,433	10,414	21	969,947	22,909	2129,426	0	204,355	204,355	99,727	0	0	0	0	0	0	0
17:10:47	-47,778	2608,587	21,094	20,962	12,387	11,428	10,434	21	969,947	22,909	2129,905	0	204,355	204,355	99,727	0	0	0	0	0	0	0
17:10:47	-95,556	2607,631	20,996	20,815	12,387	11,418	10,454	21	969,947	22,909	2130,383	0	204,355	204,355	99,727	0	0	0	0	0	0	0
17:10:47	-47,753	2607,154	20,947	20,815	12,387	11,413	10,472	21	969,947	22,909	2130,86	0	204,355	204,355	99,727	0	0	0	0	0	0	0
17:10:47	47,753	2607,631	20,996	20,815	12,387	11,418	10,491	21	969,947	22,909	2131,337	0	204,355	204,355	99,727	0	0	0	0	0	0	0
17:10:47	143,334	2609,065	21,142	21,011	12,387	11,433	10,509	21	969,947	22,909	2131,814	0	204,355	204,355	99,727	0	0	0	0	0	0	0
17:10:47	95,556	2610,02	21,24	21,206	12,387	11,443	10,528	21	969,947	22,909	2132,292	0	204,355	204,355	99,727	0	0	0	0	0	0	0
17:10:47	-238,891	2607,631	20,996	20,962	12,387	11,418	10,545	21	969,947	22,909	2132,768	0	204,355	204,355	99,727	0	0	0	0	0	0	0
17:10:47	143,334	2609,065	21,142	21,011	12,387	11,433	10,563	21	969,947	22,909	2133,244	0	204,355	204,355	99,727	0	0	0	0	0	0	0
17:10:47	114,038	2610,205	21,24	21,059	12,388	11,445	10,58	21	969,947	22,909	2133,721	0	204,355	204,355	99,727	0	0	0	0	0	0	0
17:10:47	-143,334	2608,772	21,094	20,718	12,388	11,43	10,597	21	969,947	22,909	2134,196	0	204,355	204,355	99,727	0	0	0	0	0	0	0
17:10:47	47,778	2609,25	21,142	21,059	12,388	11,435	10,613	21	969,947	22,909	2134,671	0	204,355	204,355	99,727	0	0	0	0	0	0	0
17:10:47	155,346	2610,803	21,24	21,157	12,391	11,451	10,629	21	969,947	22,909	2135,147	0	204,355	204,355	99,727	0	0	0	0	0	0	0
17:10:47	-238,916	2608,414	20,996	20,815	12,391	11,426	10,645	21	969,947	22,909	2135,62	0	204,355	204,355	99,727	0	0	0	0	0	0	0
17:10:47	0	2608,414	20,996	20,864	12,391	11,426	10,66	21	969,947	22,909	2136,093	0	204,355	204,355	99,727	0	0	0	0	0	0	0
17:10:47	95,556	2609,369	21,094	20,962	12,391	11,436	10,676	21	969,947	22,909	2136,567	0	204,355	204,355	99,727	0	0	0	0	0	0	0
17:10:47	0	2609,369	21,094	20,962	12,391	11,436	10,691	21	969,947	22,909	2137,039	0	204,355	204,355	99,727	0	0	0	0	0	0	0
17:10:47	-74,951	2608,62	20,996	20,815	12,392	11,429	10,705	21	969,947	22,909	2137,511	0	204,355	204,355	99,727	0	0	0	0	0	0	0
17:10:47	143,334	2610,053	21,142	20,962	12,392	11,443	10,719	21	969,947	22,909	2137,983	0	204,355	204,355	99,727	0	0	0	0	0	0	0
17:10:47	95,581	2611,009	21,24	21,206	12,392	11,453	10,734	21	969,947	22,909	2138,456	0	204,355	204,355	99,727	0	0	0	0	0	0	0
17:10:47	-95,581	2610,053	21,142	21,011	12,392	11,443	10,748	21	969,947	22,909	2138,928	0	204,355	204,355	99,727	0	0	0	0	0	0	0
17:10:47	-191,113	2608,142	20,947	20,669	12,392	11,424	10,761	21	969,947	22,909	2139,397	0	204,355	204,355	99,727	0	0	0	0	0	0	0
17:10:47	286,694	2611,009	21,24	21,157	12,392	11,453	10,775	21	969,947	22,909	2139,868	0	204,355	204,355	99,727	0	0	0	0	0	0	0
17:10:47	0	2611,009	21,24	21,401	12,392	11,453	10,788	21	969,947	22,909	2140,339	0	204,355	204,355	99,727	0	0	0	0	0	0	0
17:10:47	-238,916	2608,62	20,996	20,815	12,392	11,429	10,8	21	969,947	22,909	2140,808	0	204,355	204,355	99,727	0	0	0	0	0	0	0
17:10:47	238,916	2611,009	21,24	21,157	12,392	11,453	10,813	21	969,947	22,909	2141,278	0	204,355	204,355	99,727	0	0	0	0	0	0	0
17:10:47	-102,099	2609,988	21,094	21,011	12,395	11,443	10,826	21	969,947	22,909	2141,747	0	204,355	204,355	99,727	0	0	0	0	0	0	0
17:10:47	-143,334	2608,555	20,947	20,669	12,395	11,428	10,837	21	969,947	22,909	2142,213	0	204,355	204,355	99,727	0	0	0	0	0	0	0
17:10:47	286,694	2611,422	21,24	21,157	12,395	11,457	10,85	21	969,947	22,909	2142,683	0	204,355	204,355	99,727	0	0	0	0	0	0	0
17:10:47	-95,581	2610,466	21,142	21,059	12,395	11,448	10,861	21	969,947	22,909	2143,151	0	204,355	204,355	99,727	0	0	0	0	0	0	0
17:10:47	-191,113	2608,555	20,947	20,815	12,395	11,428	10,872	21	969,947	22,909	2143,616	0	204,355	204,355	99,727	0	0	0	0	0	0	0
17:10:47	143,334	2609,988	21,094	20,962	12,395	11,443	10,884	21	969,947	22,909	2144,083	0	204,355	204,355	99,727	0	0	0	0	0	0	0
17:10:47	143,359	2611,422	21,24	21,352	12,395	11,457	10,895	21	969,947	22,909	2144,55	0	204,355	204,355	99,727	0	0	0	0	0	0	0
17:10:47	0	2611,422	21,24	21,011	12,395	11,457	10,906	21	969,947	22,909	2145,017	0	204,355	204,355	99,727	0	0	0	0	0	0	0
17:10:47	-63,183	2610,79	21,094	20,864	12,399	11,451	10,917	21	969,947	22,909	2145,483	0	204,355	204,355	99,727	0	0	0	0	0	0	0
17:10:47	-143,334	2609,357	20,947	20,62	12,399	11,436	10,927	21	969,947	22,909	2145,947	0	204,355	204,355	99,727	0	0	0	0	0	0	0
17:10:47	-143,31	2607,923	20,801	20,473	12,399	11,421	10,936	21	969,947	22,909	2146,409	0	204,355	204,355	99,727	0	0	0	0	0	0	0
17:10:47	206,469	2609,988	21,094	21,011	12,395	11,443	10,946	21	969,947	22,909	2146,872	0	204,355	204,355	99,727	0	0	0	0	0	0	0
17:10:47	47,778	2610,466	21,142	21,011	12,395	11,448	10,956	21	969,947	22,909	2147,336	0	204,355	204,355	99,727	0	0	0	0	0	0	0
17:10:47	-47,778	2609,988	21,094	20,864	12,395	11,443	10,966	21	969,947	22,909	2147,798	0	204,355	204,355	99,727	0	0	0	0	0	0	0
17:10:47	-95,556	2609,033	20,996	20,718	12,395	11,433	10,975	21	969,947	22,909	2148,26	0	204,355	204,355	99,727	0	0	0	0	0	0	0
17:10:47	95,556	2609,988	21,094	21,059	12,395	11,443	10,984	21	969,947	22,909	2148,721	0	204,355	204,355	99,727	0	0	0	0	0	0	0
17:10:47	143,359	2611,422	21,24	21,255	12,395	11,457	10,993	21	969,947	22,909	2149,184	0	204,355	204,355	99,727	0	0	0	0	0	0	0
17:10:47	-238,916	2609,033	20,996	20,815	12,395	11,433	11,002	21	969,947	22,909	2149,644	0	204,355	204,355	99,727	0	0	0	0	0	0	0
17:10:47	-63,159	2608,401	20,849	20,669	12,399	11,426	11,01	21	969,947	22,909	2150,103	0	204,355	204,355	99,727	0	0	0	0	0	0	0
17:10:47	238,891	2610,79	21,094	20,962	12,399	11,451	11,019	21	969,947	22,909	2150,564	0	204,355	204,355	99,727	0	0	0	0	0	0	0
17:10:47	47,778	2611,268	21,142	21,059	12,399	11,456	11,027	21	969,947	22,909	2151,025	0	204,355	204,355	99,727	0	0	0	0	0	0	0
17:10:48	-143,334	2609,834	20,996	20,718	12,399	11,441	11,036	21	969,947	22,909	2151,483	0	204,355	204,355	99,727	0	0	0	0	0	0	0
17:10:48	-80,175	2609,033	20,996	20,718	12,395	11,433	11,043	21	969,947	22,909	2151,941	0	204,355	204,355	99,727	0	0	0	0	0	0	0
17:10:48	319,091	2612,224	21,24	21,059	12,399	11,466	11,052	21	969,947	22,909	2152,401	0	204,355	204,355	99,727	0	0	0	0	0	0	0
17:10:48	-95,581	2611,268	21,142	21,157	12,399	11,456	11,06	21	969,947	22,909	2152,86	0	204,355	204,355	99,727	0	0	0	0	0	0	0
17:10:48	-47,778	2610,79	21,094	21,011	12,399	11,451	11,067	21	969,947	22,909	2153,318	0	204,355	204,355	99,727	0	0	0	0	0	0	0
17:10:48	-76,025	2610,03	20,996	20,864	12,4	11,443	11,075	21	969,947	22,909	2153,775	0	204,355	204,355	99,727	0	0	0	0	0	0	0
17:10:48	76,025	2610,79	21,094	21,011	12,399	11,451	11,082	21	969,947	22,909	2154,232	0	204,355	204,355	99,727	0	0	0	0	0	0	0
17:10:48	191,162	2612,702	21,289	21,401	12,399	11,471	11,09	21	969,947	22,909	2154,69	0	204,355	204,355	99,727	0	0	0	0	0	0	0
17:10:48	-286,718	2609,834	20,996	20,718	12,399	11,441	11,097	21	969,947	22,909	2155,145	0	204,355	204,355	99,727	0	0	0	0	0	0	0
17:10:48	0	2609,834	20,996	20,815	12,399	11,441	11,103	21	969,947	22,909	2155,6	0	204,355	204,355	99,727	0	0	0	0	0	0	0
17:10:48	238,916	2612,224	21,24	21,157	12,399	11,466	11,11	21	969,947	22,909	2156,056	0	204,355	204,355	99,727	0	0	0	0	0	0	0
17:10:48	-238,916	2609,834	20,996	20,864	12,399	11,441	11,117	21,1	970,407	22,909	2156,51	0	204,355	204,355	99,727	0	0	0	0	0	0	0
17:10:48	-126,391	2608,57	20,849	20,669	12,4	11,428	11,123	21,1	970,407	22,909	2156,962	0	204,355	204,355	99,727	0	0	0	0	0	0	0
17:10:48	410,449	2612,675	21,289	21,206	12,399	11,47	11,13	21,1	970,407	22,909	2157,418	0	204,355	204,355	99,727	0	0	0	0	0	0	0
17:10:48	-171,582	2610,959	21,094	20,962	12,4	11,453	11,136	21,1	970,407	22,909	2157,871	0	204,355	204,355	99,727	0	0	0	0	0	0	0
17:10:48	0	2610,959	21,094	21,011	12,4	11,453	11,142	21,1	970,407	22,909	2158,324	0	204,355	204,355	99,727	0	0	0	0	0	0	0
17:10:48	-95,581	2610,003	20,996	20,864	12,4	11,443	11,148	21,1	970,407	22,909	2158,776	0	204,355	204,355	99,727	0	0	0	0	0	0	0
17:10:48	76,025	2610,764	21,094	20,864	12,399	11,451	11,154	21,1	970,407	22,909	2159,228	0	204,355	204,355	99,727	0	0	0	0	0	0	0
17:10:48	0	2610,764	21,094	20,864	12,399	11,451	11,16	21,1	970,407	22,909	2159,68	0	204,355	204,355	99,727	0	0	0	0	0	0	0
17:10:48	162,915	2612,393	21,24	21,157	12,4	11,467	11,166	21,1	970,407	22,909	2160,132	0	204,355	204,355	99,727	0	0	0	0	0	0	0
17:10:48	-143,359	2610,959	21,094	21,011	12,4	11,453	11,172	21,1	970,407	22,909	2160,583	0	204,355	204,355	99,727	0	0	0	0	0	0	0
17:10:48	-143,334	2609,526	20,947	20,718	12,4	11,438	11,177	21,1	970,407	22,909	2161,032	0	205,361	205,361	99,731	0	0	0	0	0	0	0
17:10:48	0	2609,526	20,947	20,718	12,4	11,438	11,182	21,1	970,407	22,909	2161,481	0	205,361	205,361	99,731	0	0	0	0	0	0	0
17:10:48	-286,572	2606,66	20,654	20,473	12,4	11,408	11,186	21,1	970,407	22,909	2161,926	0	205,361	205,361	99,731	0	0	0	0	0	0	0
17:10:48	-481,518	2601,845	20,263	19,79	12,395	11,359	11,19	21,1	970,407	22,909	2162,366	0	205,361	205,361	99,731	0	0	0	0	0	0	0
17:10:48	-631,054	2595,534	19,824	19,253	12,383	11,294	11,192	21,1	970,407	22,909	2162,799	0	205,361	205,361	99,731	0	0	0	0	0	0	0
17:10:48	-749,462	2588,04	19,385	18,52	12,365	11,216	11,192	21,1	970,407	22,909	2163,224	0	205,361	205,361	99,731	0	0	0	0	0	0	0
17:10:48	-654,15	2581,498	19,189	18,227	12,339	11,149	11,191	21,1	970,407	22,909	2163,643	0	205,361	205,361	99,731	0	0	0	0	0	0	0
17:10:48	-488,476	2576,613	19,287	18,52	12,306	11,099	11,19	21,1	970,407	22,909	2164,056	0	205,361	205,361	99,731	0	0	0	0	0	0	0
17:10:48	-611,23	2570,501	19,385	18,423	12,267	11,036	11,187	21,1	970,407	22,909	2164,462	0	205,361	205,361	99,731	0	0	0	0	0	0	0
17:10:48	-473,022	2565,771	19,629	18,716	12,226	10,987	11,183	21,1	970,407	22,909	2164,863	0	205,361	205,361	99,731	0	0	0	0	0	0	0
17:10:48	-482,739	2560,943	19,824	18,96	12,189	10,937	11,178	21,1	970,407	22,909	2165,259	0	205,361	205,361	99,731	0	0	0	0	0	0	0
17:10:48	-770,483	2553,239	19,531	18,764	12,161	10,858	11,172	21,1	970,407	22,909	2165,647	0	205,361	205,361	99,731	0	0	0	0	0	0	0
17:10:48	-483,447	2548,404	19,385	18,569	12,142	10,808	11,164	21,1	970,407	22,909	2166,03	0	205,361	205,361	99,731	0	0	0	0	0	0	0
17:10:48	-798,999	2540,414	18,896	18,081	12,124	10,725	11,156	21,1	970,407	22,909	2166,405	0	205,361	205,361	99,731	0	0	0	0	0	0	0
17:10:48	-815,136	2532,263	18,31	17,641	12,11	10,641	11,146	21,1	970,407	22,909	2166,77	0	205,361	205,361	99,731	0	0	0	0	0	0	0
17:10:48	-700,878	2525,254	17,92	17,3	12,092	10,569	11,134	21,1	970,407	22,909	2167,129	0	205,361	205,361	99,731	0	0	0	0	0	0	0
17:10:48	-526,513	2519,989	17,724	17,104	12,073	10,515	11,122	21,1	970,407	22,909	2167,482	0	205,361	205,361	99,731	0	0	0	0	0	0	0
17:10:48	-572,045	2514,268	17,578	16,958	12,048	10,456	11,109	21,1	970,407	22,909	2167,828	0	205,361	205,361	99,731	0	0	0	0	0	0	0
17:10:48	-362,207	2510,646	17,724	17,007	12,02	10,419	11,096	21,1	970,407	22,909	2168,171	0	205,361	205,361	99,731	0	0	0	0	0	0	0
17:10:48	-489,575	2505,751	17,822	17,104	11,987	10,368	11,081	21,1	970,407	22,909	2168,509	0	205,361	205,361	99,731	0	0	0	0	0	0	0
17:10:48	-489,697	2500,854	17,92	17,153	11,954	10,318	11,066	21,1	970,407	22,909	2168,841	0	205,361	205,361	99,731	0	0	0	0	0	0	0
17:10:48	-549,023	2495,363	17,871	17,153	11,926	10,261	11,051	21,1	970,407	22,909	2169,168	0	205,361	205,361	99,731	0	0	0	0	0	0	0
17:10:48	-476,66	2490,597	17,724	16,86	11,907	10,212	11,034	21,1	970,407	22,909	2169,489	0	205,361	205,361	99,731	0	0	0	0	0	0	0
17:10:48	-748,071	2483,116	17,383	16,518	11,883	10,135	11,017	21,1	970,407	22,909	2169,802	0	205,361	205,361	99,731	0	0	0	0	0	0	0
17:10:48	-475,146	2478,365	17,236	16,323	11,864	10,086	10,998	21,1	970,407	22,909	2170,111	0	205,361	205,361	99,731	0	0	0	0	0	0	0
17:10:48	-660,937	2471,755	16,894	15,981	11,845	10,018	10,979	21,1	970,407	22,909	2170,413	0	205,361	205,361	99,731	0	0	0	0	0	0	0
17:10:48	-555,883	2466,196	16,748	15,932	11,822	9,96	10,959	21,1	970,407	22,909	2170,709	0	205,361	205,361	99,731	0	0	0	0	0	0	0
17:10:48	-548,193	2460,714	16,699	15,884	11,794	9,904	10,938	21,1	970,407	22,909	2170,999	0	205,361	205,361	99,731	0	0	0	0	0	0	0
17:10:48	-453,271	2456,182	16,748	15,932	11,765	9,857	10,917	21,1	970,407	22,909	2171,284	0	205,361	205,361	99,731	0	0	0	0	0	0	0
17:10:48	-499,169	2451,19	16,748	15,932	11,737	9,806	10,895	21,1	970,407	22,909	2171,564	0	205,361	205,361	99,731	0	0	0	0	0	0	0
17:10:48	-385,083	2447,339	16,943	16,128	11,705	9,766	10,873	21,1	970,407	22,909	2171,84	0	205,361	205,361	99,731	0	0	0	0	0	0	0
17:10:48	-433,251	2443,007	17,09	16,274	11,672	9,721	10,851	21,1	970,407	22,909	2172,111	0	205,361	205,361	99,731	0	0	0	0	0	0	0
17:10:48	-684,326	2436,163	16,894	16,128	11,644	9,651	10,827	21,1	970,407	22,909	2172,375	0	205,361	205,361	99,731	0	0	0	0	0	0	0
17:10:48	-610,791	2430,056	16,699	15,932	11,62	9,588	10,803	21,1	970,407	22,909	2172,633	0	205,361	205,361	99,731	0	0	0	0	0	0	0
17:10:48	-640,014	2423,655	16,455	15,737	11,598	9,522	10,778	21,1	970,407	22,909	2172,884	0	205,361	205,361	99,731	0	0	0	0	0	0	0
17:10:48	-598,315	2417,672	16,26	15,542	11,574	9,46	10,752	21,1	970,407	22,909	2173,129	0	205,361	205,361	99,731	0	0	0	0	0	0	0
17:10:48	-559,008	2412,082	16,113	15,395	11,551	9,402	10,725	21,1	970,407	22,909	2173,368	0	205,361	205,361	99,731	0	0	0	0	0	0	0
17:10:48	-646,362	2405,619	15,967	15,346	11,522	9,336	10,698	21,1	970,407	22,909	2173,6	0	205,361	205,361	99,731	0	0	0	0	0	0	0
17:10:48	-487,988	2400,739	15,967	15,249	11,494	9,285	10,67	21,1	970,407	22,909	2173,827	0	205,361	205,361	99,731	0	0	0	0	0	0	0
17:10:48	-531,201	2395,427	15,918	15,2	11,467	9,231	10,642	21,1	970,407	22,909	2174,048	0	205,361	205,361	99,731	0	0	0	0	0	0	0
17:10:48	-558,52	2389,841	15,771	15,102	11,443	9,173	10,613	21,1	970,407	22,909	2174,264	0	205,361	205,361	99,731	0	0	0	0	0	0	0
17:10:48	-418,725	2385,654	15,771	15,249	11,42	9,13	10,584	21,1	970,407	22,909	2174,476	0	205,361	205,361	99,731	0	0	0	0	0	0	0
17:10:48	-718,359	2378,471	15,478	14,858	11,395	9,056	10,554	21,1	970,407	22,909	2174,68	0	205,361	205,361	99,731	0	0	0	0	0	0	0
17:10:48	-592,846	2372,542	15,234	14,663	11,374	8,995	10,524	21,1	970,407	22,909	2174,877	0	205,361	205,361	99,731	0	0	0	0	0	0	0
17:10:48	-474,829	2367,794	15,136	14,516	11,353	8,946	10,493	21,1	970,407	22,909	2175,07	0	205,361	205,361	99,731	0	0	0	0	0	0	0
17:10:48	-542,48	2362,369	14,99	14,516	11,33	8,89	10,461	21,1	970,407	22,909	2175,257	0	205,361	205,361	99,731	0	0	0	0	0	0	0
17:10:48	-327,905	2359,09	15,088	14,516	11,306	8,856	10,43	21,1	970,407	22,909	2175,441	0	205,361	205,361	99,731	0	0	0	0	0	0	0
17:10:48	-334,252	2355,747	15,234	14,516	11,279	8,822	10,398	21,1	970,407	22,909	2175,621	0	205,361	205,361	99,731	0	0	0	0	0	0	0
17:10:48	-447,802	2351,269	15,283	14,565	11,251	8,775	10,367	21,1	970,407	22,909	2175,797	0	205,361	205,361	99,731	0	0	0	0	0	0	0
17:10:48	-447,534	2346,794	15,234	14,565	11,229	8,729	10,335	21,1	970,407	22,909	2175,968	0	205,361	205,361	99,731	0	0	0	0	0	0	0
17:10:48	-626,367	2340,53	14,99	14,37	11,206	8,665	10,302	21,1	970,407	22,909	2176,133	0	205,361	205,361	99,731	0	0	0	0	0	0	0
17:10:48	-439,575	2336,135	14,795	14,223	11,192	8,619	10,269	21,1	970,407	22,909	2176,293	0	205,361	205,361	99,731	0	0	0	0	0	0	0
17:10:48	-569,726	2330,437	14,453	14,028	11,178	8,561	10,235	21,1	970,407	22,909	2176,447	0	205,361	205,361	99,731	0	0	0	0	0	0	0
17:10:48	-558,569	2324,852	14,111	13,686	11,165	8,503	10,201	21,1	970,407	22,909	2176,595	0	205,361	205,361	99,731	0	0	0	0	0	0	0
17:10:48	-577,172	2319,08	13,672	13,344	11,156	8,444	10,167	21,1	970,407	22,909	2176,738	0	205,361	205,361	99,731	0	0	0	0	0	0	0
17:10:48	-400,122	2315,079	13,525	13,296	11,141	8,402	10,132	21,1	970,407	22,909	2176,876	0	205,361	205,361	99,731	0	0	0	0	0	0	0
17:10:48	-319,873	2311,88	13,525	13,149	11,123	8,369	10,098	21,1	970,407	22,909	2177,011	0	205,361	205,361	99,731	0	0	0	0	0	0	0
17:10:48	-333,813	2308,542	13,525	13,247	11,104	8,335	10,063	21,1	970,407	22,909	2177,142	0	205,361	205,361	99,731	0	0	0	0	0	0	0
17:10:48	-205,908	2306,483	13,818	13,491	11,076	8,314	10,029	21,1	970,407	22,909	2177,272	0	205,361	205,361	99,731	0	0	0	0	0	0	0
17:10:48	-257,763	2303,905	13,916	13,54	11,057	8,287	9,995	21,1	970,407	22,909	2177,399	0	205,361	205,361	99,731	0	0	0	0	0	0	0
17:10:48	-366,577	2300,239	13,965	13,637	11,033	8,249	9,96	21,1	970,407	22,909	2177,521	0	205,361	205,361	99,731	0	0	0	0	0	0	0
17:10:48	-287,841	2297,361	14,013	13,686	11,014	8,22	9,926	21,1	970,407	22,909	2177,641	0	205,361	205,361	99,731	0	0	0	0	0	0	0
17:10:48	-371,411	2293,647	13,965	13,637	10,996	8,181	9,892	21,1	970,407	22,909	2177,757	0	205,361	205,361	99,731	0	0	0	0	0	0	0
17:10:48	-432,959	2289,317	13,769	13,442	10,982	8,137	9,858	21,1	970,407	22,909	2177,869	0	205,361	205,361	99,731	0	0	0	0	0	0	0
17:10:48	-399,096	2285,326	13,525	13,247	10,972	8,096	9,823	21,1	970,407	22,909	2177,976	0	205,361	205,361	99,731	0	0	0	0	0	0	0
17:10:48	-350,83	2281,818	13,33	13,003	10,963	8,059	9,789	21,1	970,407	22,909	2178,08	0	205,361	205,361	99,731	0	0	0	0	0	0	0
17:10:48	-383,422	2277,984	13,183	12,905	10,949	8,02	9,754	21,1	970,407	22,909	2178,18	0	205,361	205,361	99,731	0	0	0	0	0	0	0
17:10:48	-294,58	2275,038	13,134	12,807	10,935	7,99	9,719	21,1	970,407	22,909	2178,277	0	205,361	205,361	99,731	0	0	0	0	0	0	0
17:10:48	-386,45	2271,173	12,988	12,807	10,921	7,95	9,685	21,1	970,407	22,909	2178,37	0	205,361	205,361	99,731	0	0	0	0	0	0	0
17:10:48	-202,685	2269,147	13,037	12,807	10,906	7,929	9,65	21,1	970,407	22,909	2178,461	0	205,361	205,361	99,731	0	0	0	0	0	0	0
17:10:48	-332,592	2265,821	13,037	12,807	10,888	7,895	9,616	21,1	970,407	22,909	2178,548	0	205,361	205,361	99,731	0	0	0	0	0	0	0
17:10:48	-239,746	2263,423	13,134	12,954	10,869	7,87	9,582	21,1	970,407	22,909	2178,633	0	205,361	205,361	99,731	0	0	0	0	0	0	0
17:10:48	-200,512	2261,418	13,183	13,003	10,855	7,849	9,548	21,1	970,407	22,909	2178,716	0	205,361	205,361	99,731	0	0	0	0	0	0	0
17:10:48	-292,431	2258,494	13,134	13,003	10,841	7,819	9,514	21,1	970,407	22,909	2178,796	0	205,361	205,361	99,731	0	0	0	0	0	0	0
17:10:48	-338,208	2255,112	13,037	12,905	10,827	7,784	9,48	21,1	970,407	22,909	2178,872	0	205,361	205,361	99,731	0	0	0	0	0	0	0
17:10:48	-257,397	2252,538	12,939	12,807	10,817	7,758	9,446	21,1	970,407	22,909	2178,945	0	205,361	205,361	99,731	0	0	0	0	0	0	0
17:10:48	-300,878	2249,529	12,793	12,661	10,808	7,727	9,412	21,1	970,407	22,909	2179,016	0	205,361	205,361	99,731	0	0	0	0	0	0	0
17:10:48	-259,57	2246,933	12,695	12,612	10,799	7,7	9,379	21,1	970,407	22,909	2179,084	0	205,361	205,361	99,731	0	0	0	0	0	0	0
17:10:48	-150,463	2245,429	12,793	12,563	10,785	7,684	9,345	21,1	970,407	22,909	2179,15	0	205,361	205,361	99,731	0	0	0	0	0	0	0
17:10:49	-259,448	2242,834	12,695	12,417	10,775	7,658	9,312	21,1	970,407	22,909	2179,214	0	205,361	205,361	99,731	0	0	0	0	0	0	0
17:10:49	-158,056	2241,254	12,793	12,466	10,761	7,641	9,28	21,1	970,407	22,909	2179,276	0	205,361	205,361	99,731	0	0	0	0	0	0	0
17:10:49	-323,828	2238,015	12,793	12,612	10,743	7,608	9,247	21,1	970,407	22,909	2179,335	0	205,361	205,361	99,731	0	0	0	0	0	0	0
17:10:49	-200,708	2236,008	12,841	12,661	10,729	7,587	9,214	21,1	970,407	22,909	2179,391	0	205,361	205,361	99,731	0	0	0	0	0	0	0
17:10:49	-250,732	2233,501	12,841	12,612	10,715	7,561	9,182	21,1	970,407	22,909	2179,446	0	205,361	205,361	99,731	0	0	0	0	0	0	0
17:10:49	-224,316	2231,258	12,793	12,612	10,705	7,538	9,15	21,1	970,407	22,909	2179,497	0	205,361	205,361	99,731	0	0	0	0	0	0	0
17:10:49	-332,397	2227,934	12,695	12,563	10,691	7,504	9,117	21,1	970,407	22,909	2179,546	0	205,361	205,361	99,731	0	0	0	0	0	0	0
17:10:49	-340,991	2224,524	12,5	12,368	10,682	7,469	9,085	21,1	970,407	22,909	2179,591	0	205,361	205,361	99,731	0	0	0	0	0	0	0
17:10:49	-225,122	2222,273	12,353	12,075	10,677	7,446	9,053	21,1	970,407	22,909	2179,633	0	205,361	205,361	99,731	0	0	0	0	0	0	0
17:10:49	-292,846	2219,344	12,207	12,026	10,668	7,415	9,021	21,1	970,407	22,909	2179,673	0	205,361	205,361	99,731	0	0	0	0	0	0	0
17:10:49	-209,155	2217,253	12,158	11,977	10,659	7,394	8,989	21,1	970,407	22,909	2179,711	0	205,361	205,361	99,731	0	0	0	0	0	0	0
17:10:49	-131,787	2215,935	12,207	11,977	10,649	7,38	8,957	21	968,517	22,909	2179,747	0	205,361	205,361	99,731	0	0	0	0	0	0	0
17:10:49	-232,299	2213,612	12,207	12,026	10,635	7,356	8,926	21	968,517	22,909	2179,781	0	205,361	205,361	99,731	0	0	0	0	0	0	0
17:10:49	-99,78	2212,614	12,353	12,026	10,622	7,346	8,895	21	968,517	22,909	2179,814	0	205,361	205,361	99,731	0	0	0	0	0	0	0
17:10:49	-181,396	2210,8	12,5	12,173	10,604	7,327	8,864	21	968,517	22,909	2179,845	0	205,361	205,361	99,731	0	0	0	0	0	0	0
17:10:49	-195,312	2208,847	12,549	12,368	10,59	7,307	8,834	21	968,517	22,909	2179,874	0	205,361	205,361	99,731	0	0	0	0	0	0	0
17:10:49	-227,026	2206,577	12,549	12,27	10,577	7,284	8,803	21	968,517	22,909	2179,9	0	205,361	205,361	99,731	0	0	0	0	0	0	0
17:10:49	-188,134	2204,695	12,451	12,075	10,572	7,264	8,773	21	968,517	22,909	2179,925	0	205,361	205,361	99,731	0	0	0	0	0	0	0
17:10:49	-290,38	2201,791	12,304	12,026	10,563	7,234	8,743	21	968,517	22,909	2179,947	0	205,361	205,361	99,731	0	0	0	0	0	0	0
17:10:49	-323,681	2198,555	12,06	11,831	10,557	7,201	8,713	21	968,517	22,909	2179,965	0	205,361	205,361	99,731	0	0	0	0	0	0	0
17:10:49	-242,578	2196,129	11,963	11,684	10,549	7,176	8,683	21	968,517	22,909	2179,982	0	205,361	205,361	99,731	0	0	0	0	0	0	0
17:10:49	-150,61	2194,623	11,963	11,733	10,54	7,161	8,653	21	968,517	22,909	2179,996	0	204,054	204,054	99,726	0	0	0	0	0	0	0
17:10:49	-163,281	2192,99	11,963	11,733	10,531	7,144	8,623	21	968,517	22,909	2180,009	0	204,054	204,054	99,726	0	0	0	0	0	0	0
17:10:49	-179,687	2191,193	11,963	11,831	10,521	7,125	8,594	21	968,517	22,909	2180,02	0	204,054	204,054	99,726	0	0	0	0	0	0	0
17:10:49	-177,392	2189,419	11,963	11,831	10,511	7,107	8,565	21	968,517	22,909	2180,03	0	204,054	204,054	99,726	0	0	0	0	0	0	0
17:10:49	-163,256	2187,786	11,963	11,831	10,502	7,09	8,536	21	968,517	22,909	2180,038	0	204,054	204,054	99,726	0	0	0	0	0	0	0
17:10:49	-146,411	2186,322	11,963	11,831	10,493	7,075	8,507	21	968,517	22,909	2180,044	0	204,054	204,054	99,726	0	0	0	0	0	0	0
17:10:49	-252,124	2183,801	11,865	11,684	10,484	7,049	8,479	21	968,517	22,909	2180,048	0	204,054	204,054	99,726	0	0	0	0	0	0	0
17:10:49	-233,959	2181,462	11,767	11,684	10,476	7,025	8,45	21	968,517	22,909	2180,049	0	204,054	204,054	99,726	0	0	0	0	0	0	0
17:10:49	4,492	2181,506	11,963	11,684	10,466	7,025	8,422	21	968,517	22,909	2180,051	0	204,054	204,054	99,726	0	0	0	0	0	0	0
17:10:49	-160,083	2179,906	11,963	11,733	10,457	7,009	8,394	21	968,517	22,909	2179,906	0	204,054	204,054	99,726	0	0	0	0	0	0	0
17:10:49	-177,221	2178,133	12,011	11,88	10,444	6,991	8,367	21	968,517	22,909	2178,133	0	204,054	204,054	99,726	0	0	0	0	0	0	0
17:10:49	-158,007	2176,553	12,011	11,733	10,435	6,974	8,34	21	968,517	22,909	2176,553	0	204,054	204,054	99,726	0	0	0	0	0	0	0
17:10:49	-156,958	2174,984	12,011	11,733	10,426	6,958	8,312	21	968,517	22,909	2174,984	0	204,054	204,054	99,726	0	0	0	0	0	0	0
17:10:49	-160,302	2173,381	12,011	11,733	10,417	6,942	8,286	21	968,517	22,909	2173,381	0	204,054	204,054	99,726	0	0	0	0	0	0	0
17:10:49	-97,802	2172,403	12,011	11,733	10,412	6,931	8,259	21	968,517	22,909	2172,403	0	204,054	204,054	99,726	0	0	0	0	0	0	0
17:10:49	-295,288	2169,45	11,865	11,635	10,403	6,901	8,232	21	968,517	22,909	2169,45	0	204,054	204,054	99,726	0	0	0	0	0	0	0
17:10:49	-319,091	2166,259	11,67	11,538	10,395	6,868	8,206	21	968,517	22,909	2166,259	0	204,054	204,054	99,726	0	0	0	0	0	0	0
17:10:49	-86,254	2165,396	11,621	11,489	10,392	6,859	8,179	21	968,517	22,909	2165,396	0	204,054	204,054	99,726	0	0	0	0	0	0	0
17:10:49	-215,673	2163,24	11,474	11,294	10,388	6,837	8,153	21	968,517	22,909	2163,24	0	204,054	204,054	99,726	0	0	0	0	0	0	0
17:10:49	-215,649	2161,083	11,328	11,294	10,383	6,815	8,127	21	968,517	22,909	2161,083	0	204,054	204,054	99,726	0	0	0	0	0	0	0
17:10:49	-97,729	2160,106	11,328	11,294	10,378	6,805	8,101	21	968,517	22,909	2160,106	0	204,054	204,054	99,726	0	0	0	0	0	0	0
17:10:49	-68,237	2159,423	11,425	11,294	10,369	6,798	8,075	21	968,517	22,909	2159,423	0	204,054	204,054	99,726	0	0	0	0	0	0	0
17:10:49	-95,507	2158,468	11,474	11,342	10,361	6,788	8,05	21	968,517	22,909	2158,468	0	204,054	204,054	99,726	0	0	0	0	0	0	0
17:10:49	-157,958	2156,889	11,474	11,342	10,352	6,772	8,025	21	968,517	22,909	2156,889	0	204,054	204,054	99,726	0	0	0	0	0	0	0
17:10:49	-131,958	2155,569	11,523	11,44	10,342	6,758	8	21	968,517	22,909	2155,569	0	204,054	204,054	99,726	0	0	0	0	0	0	0
17:10:49	-142,968	2154,14	11,523	11,44	10,334	6,743	7,975	21	968,517	22,909	2154,14	0	204,054	204,054	99,726	0	0	0	0	0	0	0
17:10:49	-124,902	2152,89	11,474	11,342	10,329	6,73	7,951	21	968,517	22,909	2152,89	0	204,054	204,054	99,726	0	0	0	0	0	0	0
17:10:49	-199,267	2150,898	11,328	11,196	10,326	6,71	7,927	21	968,517	22,909	2150,898	0	204,054	204,054	99,726	0	0	0	0	0	0	0
17:10:49	-151,928	2149,379	11,181	11,098	10,325	6,694	7,902	21	968,517	22,909	2149,379	0	204,054	204,054	99,726	0	0	0	0	0	0	0
17:10:49	-126,928	2148,109	11,132	10,952	10,32	6,681	7,879	21	968,517	22,909	2148,109	0	204,054	204,054	99,726	0	0	0	0	0	0	0
17:10:49	-80,615	2147,303	11,132	11,098	10,315	6,673	7,855	21	968,517	22,909	2147,303	0	204,054	204,054	99,726	0	0	0	0	0	0	0
17:10:49	-170,092	2145,602	11,035	11,098	10,311	6,655	7,831	21	968,517	22,909	2145,602	0	204,054	204,054	99,726	0	0	0	0	0	0	0
17:10:49	-54,492	2145,057	11,132	11,098	10,303	6,65	7,808	21	968,517	22,909	2145,057	0	204,054	204,054	99,726	0	0	0	0	0	0	0
17:10:49	-51,342	2144,544	11,181	11,147	10,297	6,644	7,785	21	968,517	22,909	2144,544	0	204,054	204,054	99,726	0	0	0	0	0	0	0
17:10:49	-131,127	2143,233	11,181	11,196	10,29	6,631	7,763	21	968,517	22,909	2143,233	0	204,054	204,054	99,726	0	0	0	0	0	0	0
17:10:49	-81,665	2142,416	11,181	11,196	10,285	6,622	7,74	21	968,517	22,909	2142,416	0	204,054	204,054	99,726	0	0	0	0	0	0	0
17:10:49	-135,742	2141,058	11,035	11,001	10,285	6,608	7,718	21	968,517	22,909	2141,058	0	204,054	204,054	99,726	0	0	0	0	0	0	0
17:10:49	-196,972	2139,089	10,84	10,854	10,284	6,588	7,696	21	968,517	22,909	2139,089	0	204,054	204,054	99,726	0	0	0	0	0	0	0
17:10:49	-29,199	2138,797	10,791	10,805	10,285	6,585	7,674	21	968,517	22,909	2138,797	0	204,054	204,054	99,726	0	0	0	0	0	0	0
17:10:49	-16,015	2138,637	10,791	10,757	10,284	6,583	7,653	21	968,517	22,909	2138,637	0	204,054	204,054	99,726	0	0	0	0	0	0	0
17:10:49	-185,131	2136,785	10,644	10,512	10,281	6,564	7,632	21	968,517	22,909	2136,785	0	204,054	204,054	99,726	0	0	0	0	0	0	0
17:10:49	-31,127	2136,474	10,644	10,512	10,28	6,561	7,611	21	968,517	22,909	2136,474	0	204,054	204,054	99,726	0	0	0	0	0	0	0
17:10:49	54,028	2137,014	10,791	10,659	10,275	6,567	7,59	21	968,517	22,909	2136,475	0	204,054	204,054	99,726	0	0	0	0	0	0	0
17:10:49	-87,939	2136,135	10,84	10,757	10,267	6,558	7,57	21	968,517	22,909	2136,135	0	204,054	204,054	99,726	0	0	0	0	0	0	0
17:10:49	8,935	2136,224	10,937	10,805	10,263	6,559	7,55	21	968,517	22,909	2136,135	0	204,054	204,054	99,726	0	0	0	0	0	0	0
17:10:49	-8,447	2136,14	11,035	10,952	10,257	6,558	7,531	21	968,517	22,909	2136,135	0	204,054	204,054	99,726	0	0	0	0	0	0	0
17:10:49	-135,351	2134,786	11,035	10,952	10,249	6,544	7,511	21	968,517	22,909	2134,786	0	204,054	204,054	99,726	0	0	0	0	0	0	0
17:10:49	-90,405	2133,882	10,937	10,854	10,249	6,534	7,492	21	968,517	22,909	2133,882	0	204,054	204,054	99,726	0	0	0	0	0	0	0
17:10:49	-90,405	2132,978	10,84	10,757	10,249	6,525	7,473	21	968,517	22,909	2132,978	0	204,054	204,054	99,726	0	0	0	0	0	0	0
17:10:49	-205,444	2130,924	10,693	10,659	10,245	6,504	7,454	21	968,517	22,909	2130,924	0	204,054	204,054	99,726	0	0	0	0	0	0	0
17:10:49	0	2130,924	10,693	10,757	10,245	6,504	7,435	21	968,517	22,909	2130,924	0	204,054	204,054	99,726	0	0	0	0	0	0	0
17:10:49	-45,19	2130,472	10,644	10,659	10,245	6,499	7,417	21	968,517	22,909	2130,472	0	204,054	204,054	99,726	0	0	0	0	0	0	0
17:10:49	-104,223	2129,43	10,547	10,512	10,245	6,488	7,399	21	968,517	22,909	2129,43	0	204,054	204,054	99,726	0	0	0	0	0	0	0
17:10:49	21,533	2129,645	10,644	10,659	10,241	6,491	7,381	21	968,517	22,909	2129,43	0	204,054	204,054	99,726	0	0	0	0	0	0	0
17:10:49	-24,462	2129,4	10,693	10,757	10,237	6,488	7,364	21	968,517	22,909	2129,4	0	204,054	204,054	99,726	0	0	0	0	0	0	0
17:10:49	-14,086	2129,259	10,693	10,757	10,236	6,487	7,346	21	968,517	22,909	2129,259	0	204,054	204,054	99,726	0	0	0	0	0	0	0
17:10:49	-69,677	2128,563	10,693	10,757	10,232	6,48	7,329	21	968,517	22,909	2128,563	0	204,054	204,054	99,726	0	0	0	0	0	0	0
17:10:49	-59,228	2127,97	10,644	10,659	10,231	6,473	7,313	21	968,517	22,909	2127,97	0	204,054	204,054	99,726	0	0	0	0	0	0	0
17:10:49	-90,332	2127,067	10,547	10,512	10,231	6,464	7,296	21	968,517	22,909	2127,067	0	204,054	204,054	99,726	0	0	0	0	0	0	0
17:10:49	90,332	2127,97	10,644	10,61	10,231	6,473	7,28	21	968,517	22,909	2127,068	0	204,054	204,054	99,726	0	0	0	0	0	0	0
17:10:49	-160,156	2126,369	10,547	10,512	10,227	6,457	7,264	21	968,517	22,909	2126,369	0	204,054	204,054	99,726	0	0	0	0	0	0	0
17:10:49	-70,703	2125,662	10,547	10,464	10,223	6,45	7,248	21	968,517	22,909	2125,662	0	204,054	204,054	99,726	0	0	0	0	0	0	0
17:10:49	121,411	2126,876	10,693	10,61	10,222	6,462	7,232	21	968,517	22,909	2125,663	0	204,054	204,054	99,726	0	0	0	0	0	0	0
17:10:49	6,616	2126,942	10,791	10,659	10,218	6,463	7,217	21	968,517	22,909	2125,665	0	204,054	204,054	99,726	0	0	0	0	0	0	0
17:10:49	-71,972	2126,222	10,791	10,659	10,214	6,455	7,202	21	968,517	22,909	2125,665	0	204,054	204,054	99,726	0	0	0	0	0	0	0
17:10:49	32,299	2126,545	10,84	10,659	10,213	6,459	7,188	21	968,517	22,909	2125,666	0	204,054	204,054	99,726	0	0	0	0	0	0	0
17:10:49	-104,248	2125,503	10,791	10,659	10,21	6,448	7,173	21	968,517	22,909	2125,503	0	204,054	204,054	99,726	0	0	0	0	0	0	0
17:10:49	-76,367	2124,739	10,644	10,464	10,213	6,44	7,159	21	968,517	22,909	2124,739	0	204,054	204,054	99,726	0	0	0	0	0	0	0
17:10:49	-90,307	2123,836	10,547	10,415	10,213	6,431	7,145	21	968,517	22,909	2123,836	0	204,054	204,054	99,726	0	0	0	0	0	0	0
17:10:49	0	2123,836	10,547	10,464	10,213	6,431	7,131	21	968,517	22,909	2123,836	0	204,054	204,054	99,726	0	0	0	0	0	0	0
17:10:49	-71,948	2123,117	10,547	10,464	10,209	6,423	7,117	21	968,517	22,909	2123,117	0	204,054	204,054	99,726	0	0	0	0	0	0	0
17:10:49	0	2123,117	10,547	10,512	10,209	6,423	7,103	21	968,517	22,909	2123,116	0	204,054	204,054	99,726	0	0	0	0	0	0	0
17:10:49	-12,841	2122,988	10,547	10,464	10,208	6,422	7,09	21	968,517	22,909	2122,988	0	204,054	204,054	99,726	0	0	0	0	0	0	0
17:10:49	-104,248	2121,946	10,498	10,415	10,205	6,411	7,076	21	968,517	22,909	2121,946	0	204,054	204,054	99,726	0	0	0	0	0	0	0
17:10:49	31,25	2122,258	10,547	10,464	10,204	6,415	7,063	21	968,517	22,909	2121,946	0	204,054	204,054	99,726	0	0	0	0	0	0	0
17:10:49	-72,998	2121,528	10,547	10,464	10,2	6,407	7,051	21	968,517	22,909	2121,528	0	204,054	204,054	99,726	0	0	0	0	0	0	0
17:10:49	0	2121,528	10,547	10,464	10,2	6,407	7,038	21	968,517	22,909	2121,528	0	204,054	204,054	99,726	0	0	0	0	0	0	0
17:10:49	-45,141	2121,077	10,498	10,415	10,2	6,402	7,026	21	968,517	22,909	2121,077	0	204,054	204,054	99,726	0	0	0	0	0	0	0
17:10:49	0	2121,077	10,498	10,415	10,2	6,402	7,013	21	968,517	22,909	2121,077	0	204,054	204,054	99,726	0	0	0	0	0	0	0
17:10:50	-71,948	2120,357	10,498	10,317	10,196	6,395	7,001	21	968,517	22,909	2120,357	0	204,054	204,054	99,726	0	0	0	0	0	0	0
17:10:50	31,079	2120,668	10,547	10,464	10,195	6,398	6,989	21	968,517	22,909	2120,358	0	204,054	204,054	99,726	0	0	0	0	0	0	0
17:10:50	-71,777	2119,95	10,547	10,415	10,191	6,391	6,978	21	968,517	22,909	2119,95	0	204,054	204,054	99,726	0	0	0	0	0	0	0
17:10:50	16,04	2120,111	10,644	10,464	10,187	6,392	6,966	21	968,517	22,909	2119,95	0	204,054	204,054	99,726	0	0	0	0	0	0	0
17:10:50	32,299	2120,434	10,693	10,61	10,186	6,396	6,955	21	968,517	22,909	2119,951	0	204,054	204,054	99,726	0	0	0	0	0	0	0
17:10:50	-45,117	2119,983	10,644	10,464	10,186	6,391	6,944	21	968,517	22,909	2119,951	0	204,054	204,054	99,726	0	0	0	0	0	0	0
17:10:50	-147,167	2118,511	10,498	10,415	10,185	6,376	6,933	21	968,517	22,909	2118,511	0	204,054	204,054	99,726	0	0	0	0	0	0	0
17:10:50	0	2118,511	10,498	10,415	10,185	6,376	6,922	21	968,517	22,909	2118,511	0	204,054	204,054	99,726	0	0	0	0	0	0	0
17:10:50	-45,141	2118,059	10,449	10,317	10,185	6,371	6,911	21	968,517	22,909	2118,059	0	204,054	204,054	99,726	0	0	0	0	0	0	0
17:10:50	-61,181	2117,448	10,449	10,317	10,182	6,365	6,9	21	968,517	22,909	2117,448	0	204,054	204,054	99,726	0	0	0	0	0	0	0
17:10:50	0	2117,448	10,449	10,415	10,182	6,365	6,89	21	968,517	22,909	2117,448	0	204,054	204,054	99,726	0	0	0	0	0	0	0
17:10:50	0	2117,448	10,449	10,415	10,182	6,365	6,88	20,9	970,407	22,909	2117,448	0	204,054	204,054	99,726	0	0	0	0	0	0	0
17:10:50	-17,236	2117,275	10,449	10,415	10,181	6,363	6,869	20,9	970,407	22,909	2117,275	0	204,054	204,054	99,726	0	0	0	0	0	0	0
17:10:50	-28,955	2116,986	10,498	10,464	10,177	6,36	6,859	20,9	970,407	22,909	2116,986	0	204,054	204,054	99,726	0	0	0	0	0	0	0
17:10:50	0	2116,986	10,498	10,464	10,177	6,36	6,85	20,9	970,407	22,909	2116,986	0	204,054	204,054	99,726	0	0	0	0	0	0	0
17:10:50	-135,253	2115,633	10,351	10,317	10,177	6,346	6,84	20,9	970,407	22,909	2115,633	0	204,054	204,054	99,726	0	0	0	0	0	0	0
17:10:50	78,393	2116,417	10,449	10,415	10,176	6,354	6,83	20,9	970,407	22,909	2115,634	0	204,054	204,054	99,726	0	0	0	0	0	0	0
17:10:50	-62,255	2115,795	10,449	10,415	10,173	6,348	6,821	20,9	970,407	22,909	2115,634	0	204,054	204,054	99,726	0	0	0	0	0	0	0
17:10:50	45,068	2116,245	10,498	10,464	10,173	6,353	6,812	20,9	970,407	22,909	2115,635	0	204,054	204,054	99,726	0	0	0	0	0	0	0
17:10:50	-58,081	2115,664	10,449	10,317	10,172	6,347	6,802	20,9	970,407	22,909	2115,635	0	204,054	204,054	99,726	0	0	0	0	0	0	0
17:10:50	-90,161	2114,763	10,351	10,317	10,172	6,337	6,793	20,9	970,407	22,909	2114,763	0	204,054	204,054	99,726	0	0	0	0	0	0	0
17:10:50	0	2114,763	10,351	10,464	10,172	6,337	6,784	20,9	970,407	22,909	2114,763	0	203,543	203,543	99,724	0	0	0	0	0	0	0
17:10:50	-45,068	2114,312	10,302	10,415	10,172	6,333	6,776	20,9	970,407	22,909	2114,312	0	203,543	203,543	99,724	0	0	0	0	0	0	0
17:10:50	33,3	2114,645	10,351	10,415	10,171	6,336	6,767	20,9	970,407	22,909	2114,313	0	203,543	203,543	99,724	0	0	0	0	0	0	0
17:10:50	-63,33	2114,012	10,351	10,415	10,168	6,33	6,758	20,9	970,407	22,909	2114,012	0	203,543	203,543	99,724	0	0	0	0	0	0	0
17:10:50	-45,043	2113,561	10,302	10,317	10,168	6,325	6,75	20,9	970,407	22,909	2113,561	0	203,543	203,543	99,724	0	0	0	0	0	0	0
17:10:50	135,205	2114,913	10,449	10,464	10,168	6,339	6,742	20,9	970,407	22,909	2113,563	0	203,543	203,543	99,724	0	0	0	0	0	0	0
17:10:50	-165,234	2113,261	10,351	10,464	10,163	6,322	6,734	20,9	970,407	22,909	2113,261	0	203,543	203,543	99,724	0	0	0	0	0	0	0
17:10:50	-11,791	2113,143	10,351	10,415	10,163	6,321	6,725	20,9	970,407	22,909	2113,143	0	203,543	203,543	99,724	0	0	0	0	0	0	0
17:10:50	0	2113,143	10,351	10,464	10,163	6,321	6,718	20,9	970,407	22,909	2113,143	0	203,543	203,543	99,724	0	0	0	0	0	0	0
17:10:50	-76,318	2112,38	10,351	10,415	10,158	6,313	6,71	20,9	970,407	22,909	2112,38	0	203,543	203,543	99,724	0	0	0	0	0	0	0
17:10:50	123,413	2113,614	10,498	10,415	10,158	6,325	6,702	20,9	970,407	22,909	2112,381	0	203,543	203,543	99,724	0	0	0	0	0	0	0
17:10:50	0	2113,614	10,498	10,415	10,158	6,325	6,695	20,9	970,407	22,909	2112,382	0	203,543	203,543	99,724	0	0	0	0	0	0	0
17:10:50	-135,205	2112,262	10,351	10,219	10,158	6,311	6,687	20,9	970,407	22,909	2112,262	0	203,543	203,543	99,724	0	0	0	0	0	0	0
17:10:50	90,136	2113,163	10,449	10,317	10,158	6,321	6,68	20,9	970,407	22,909	2112,263	0	203,543	203,543	99,724	0	0	0	0	0	0	0
17:10:50	0	2113,163	10,449	10,317	10,158	6,321	6,673	20,9	970,407	22,909	2112,264	0	203,543	203,543	99,724	0	0	0	0	0	0	0
17:10:50	-135,18	2111,812	10,302	10,219	10,158	6,307	6,666	20,9	970,407	22,909	2111,812	0	203,543	203,543	99,724	0	0	0	0	0	0	0
17:10:50	0	2111,812	10,302	10,219	10,158	6,307	6,659	20,9	970,407	22,909	2111,812	0	203,543	203,543	99,724	0	0	0	0	0	0	0
17:10:50	33,276	2112,144	10,351	10,219	10,157	6,31	6,652	20,9	970,407	22,909	2111,812	0	203,543	203,543	99,724	0	0	0	0	0	0	0
17:10:50	-109,399	2111,05	10,302	10,268	10,153	6,299	6,645	20,9	970,407	22,909	2111,05	0	203,543	203,543	99,724	0	0	0	0	0	0	0
17:10:50	45,043	2111,501	10,351	10,415	10,153	6,304	6,638	20,9	970,407	22,909	2111,051	0	203,543	203,543	99,724	0	0	0	0	0	0	0
17:10:50	-56,86	2110,932	10,302	10,268	10,153	6,298	6,632	20,9	970,407	22,909	2110,932	0	203,543	203,543	99,724	0	0	0	0	0	0	0
17:10:50	-90,087	2110,031	10,205	10,268	10,153	6,288	6,625	20,9	970,407	22,909	2110,031	0	203,543	203,543	99,724	0	0	0	0	0	0	0
17:10:50	0	2110,031	10,205	10,268	10,153	6,288	6,618	20,9	970,407	22,909	2110,031	0	203,543	203,543	99,724	0	0	0	0	0	0	0
17:10:50	25,708	2110,288	10,302	10,415	10,149	6,291	6,612	20,9	970,407	22,909	2110,032	0	203,543	203,543	99,724	0	0	0	0	0	0	0
17:10:50	-11,938	2110,169	10,302	10,268	10,148	6,29	6,606	20,9	970,407	22,909	2110,032	0	203,543	203,543	99,724	0	0	0	0	0	0	0
17:10:50	-90,087	2109,268	10,205	10,268	10,148	6,281	6,599	20,9	970,407	22,909	2109,268	0	203,543	203,543	99,724	0	0	0	0	0	0	0
17:10:50	-45,043	2108,818	10,156	10,073	10,148	6,276	6,593	20,9	970,407	22,909	2108,818	0	203,543	203,543	99,724	0	0	0	0	0	0	0
17:10:50	124,389	2110,062	10,302	10,464	10,148	6,289	6,587	20,9	970,407	22,909	2108,819	0	203,543	203,543	99,724	0	0	0	0	0	0	0
17:10:50	-66,455	2109,397	10,302	10,268	10,144	6,282	6,581	20,9	970,407	22,909	2108,82	0	203,543	203,543	99,724	0	0	0	0	0	0	0
17:10:50	-90,087	2108,496	10,205	10,122	10,144	6,273	6,575	20,9	970,407	22,909	2108,496	0	203,543	203,543	99,724	0	0	0	0	0	0	0
17:10:50	90,087	2109,397	10,302	10,268	10,144	6,282	6,569	20,9	970,407	22,909	2108,497	0	203,543	203,543	99,724	0	0	0	0	0	0	0
17:10:50	-100,805	2108,389	10,205	10,122	10,143	6,272	6,563	20,9	970,407	22,909	2108,389	0	203,543	203,543	99,724	0	0	0	0	0	0	0
17:10:50	69,702	2109,086	10,351	10,317	10,14	6,279	6,558	20,9	970,407	22,909	2108,39	0	203,543	203,543	99,724	0	0	0	0	0	0	0
17:10:50	-55,761	2108,528	10,302	10,268	10,139	6,273	6,552	20,9	970,407	22,909	2108,39	0	203,543	203,543	99,724	0	0	0	0	0	0	0
17:10:50	0	2108,528	10,302	10,268	10,139	6,273	6,547	20,9	970,407	22,909	2108,39	0	203,543	203,543	99,724	0	0	0	0	0	0	0
17:10:50	0	2108,528	10,302	10,317	10,139	6,273	6,541	20,9	970,407	22,909	2108,39	0	203,543	203,543	99,724	0	0	0	0	0	0	0
17:10:50	-34,423	2108,184	10,351	10,317	10,134	6,269	6,536	20,9	970,407	22,909	2108,184	0	203,543	203,543	99,724	0	0	0	0	0	0	0
17:10:50	90,063	2109,085	10,449	10,415	10,134	6,279	6,531	20,9	970,407	22,909	2108,185	0	203,543	203,543	99,724	0	0	0	0	0	0	0
17:10:50	-135,131	2107,734	10,302	10,219	10,134	6,265	6,526	20,9	970,407	22,909	2107,734	0	203,543	203,543	99,724	0	0	0	0	0	0	0
17:10:50	34,326	2108,077	10,351	10,415	10,134	6,268	6,521	20,9	970,407	22,909	2107,734	0	203,543	203,543	99,724	0	0	0	0	0	0	0
17:10:50	-45,043	2107,626	10,302	10,219	10,134	6,264	6,516	20,9	970,407	22,909	2107,626	0	203,543	203,543	99,724	0	0	0	0	0	0	0
17:10:50	-22,68	2107,4	10,351	10,219	10,13	6,261	6,511	20,9	970,407	22,909	2107,4	0	203,543	203,543	99,724	0	0	0	0	0	0	0
17:10:50	-45,019	2106,949	10,302	10,219	10,13	6,257	6,506	20,9	970,407	22,909	2106,949	0	203,543	203,543	99,724	0	0	0	0	0	0	0
17:10:50	-90,063	2106,049	10,205	10,122	10,13	6,247	6,501	20,9	970,407	22,909	2106,049	0	203,543	203,543	99,724	0	0	0	0	0	0	0
17:10:50	80,395	2106,853	10,302	10,219	10,129	6,256	6,496	20,9	970,407	22,909	2106,049	0	203,543	203,543	99,724	0	0	0	0	0	0	0
17:10:50	-90,087	2105,952	10,205	10,122	10,129	6,246	6,491	20,9	970,407	22,909	2105,952	0	203,543	203,543	99,724	0	0	0	0	0	0	0
17:10:50	-44,995	2105,502	10,156	10,073	10,129	6,242	6,486	20,9	970,407	22,909	2105,502	0	203,543	203,543	99,724	0	0	0	0	0	0	0
17:10:50	-23,535	2105,266	10,205	10,268	10,125	6,239	6,481	20,9	970,407	22,909	2105,266	0	203,543	203,543	99,724	0	0	0	0	0	0	0
17:10:50	-10,742	2105,159	10,205	10,073	10,125	6,238	6,476	20,9	970,407	22,909	2105,159	0	203,543	203,543	99,724	0	0	0	0	0	0	0
17:10:50	12,67	2105,286	10,302	10,219	10,12	6,24	6,472	20,9	970,407	22,909	2105,159	0	203,543	203,543	99,724	0	0	0	0	0	0	0
17:10:50	-90,039	2104,385	10,205	10,122	10,12	6,23	6,467	20,9	970,407	22,909	2104,385	0	203,543	203,543	99,724	0	0	0	0	0	0	0
17:10:50	-79,296	2103,592	10,205	10,122	10,116	6,222	6,462	20,9	970,407	22,909	2103,592	0	203,543	203,543	99,724	0	0	0	0	0	0	0
17:10:50	135,058	2104,943	10,351	10,317	10,116	6,236	6,458	20,9	970,407	22,909	2103,594	0	203,543	203,543	99,724	0	0	0	0	0	0	0
17:10:50	-123,461	2103,708	10,302	10,073	10,112	6,223	6,453	20,9	970,407	22,909	2103,594	0	203,543	203,543	99,724	0	0	0	0	0	0	0
17:10:50	-90,014	2102,808	10,205	10,073	10,112	6,214	6,449	20,9	970,407	22,909	2102,808	0	203,543	203,543	99,724	0	0	0	0	0	0	0
17:10:50	90,014	2103,708	10,302	10,219	10,112	6,223	6,444	20,9	970,407	22,909	2102,809	0	203,543	203,543	99,724	0	0	0	0	0	0	0
17:10:50	-135,034	2102,358	10,156	10,073	10,112	6,209	6,439	20,9	970,407	22,909	2102,358	0	203,543	203,543	99,724	0	0	0	0	0	0	0
17:10:50	-89,99	2101,458	10,058	9,878	10,112	6,2	6,435	20,9	970,407	22,909	2101,458	0	203,543	203,543	99,724	0	0	0	0	0	0	0
17:10:50	9,472	2101,553	10,156	10,122	10,107	6,201	6,43	20,9	970,407	22,909	2101,458	0	203,543	203,543	99,724	0	0	0	0	0	0	0
17:10:50	44,995	2102,003	10,205	10,219	10,107	6,206	6,426	20,9	970,407	22,909	2101,459	0	203,543	203,543	99,724	0	0	0	0	0	0	0
17:10:50	-135,009	2100,653	10,058	10,073	10,107	6,192	6,421	20,9	970,407	22,909	2100,653	0	203,543	203,543	99,724	0	0	0	0	0	0	0
17:10:50	0	2100,653	10,058	9,926	10,107	6,192	6,417	20,9	970,407	22,909	2100,653	0	203,543	203,543	99,724	0	0	0	0	0	0	0
17:10:50	80,346	2101,456	10,156	10,073	10,106	6,2	6,412	20,9	970,407	22,909	2100,654	0	203,543	203,543	99,724	0	0	0	0	0	0	0
17:10:50	45,019	2101,906	10,205	10,122	10,106	6,205	6,408	20,9	970,407	22,909	2100,655	0	203,543	203,543	99,724	0	0	0	0	0	0	0
17:10:50	-135,009	2100,556	10,058	9,975	10,106	6,191	6,404	20,9	970,407	22,909	2100,556	0	203,543	203,543	99,724	0	0	0	0	0	0	0
17:10:50	-115,673	2099,4	10,009	9,975	10,102	6,179	6,4	20,9	970,407	22,909	2099,4	0	203,543	203,543	99,724	0	0	0	0	0	0	0
17:10:50	-8,618	2099,313	10,009	9,975	10,102	6,178	6,395	20,9	970,407	22,909	2099,313	0	203,543	203,543	99,724	0	0	0	0	0	0	0
17:10:50	-26,904	2099,044	10,058	9,975	10,098	6,175	6,391	20,9	970,407	22,909	2099,044	0	203,543	203,543	99,724	0	0	0	0	0	0	0
17:10:50	134,765	2100,392	10,302	10,268	10,093	6,189	6,387	20,9	970,407	22,909	2099,046	0	203,543	203,543	99,724	0	0	0	0	0	0	0
17:10:50	-36,572	2100,026	10,351	10,268	10,088	6,185	6,383	20,9	970,407	22,909	2099,047	0	203,543	203,543	99,724	0	0	0	0	0	0	0
17:10:50	0	2100,026	10,351	10,317	10,088	6,185	6,379	20,9	970,407	22,909	2099,048	0	203,543	203,543	99,724	0	0	0	0	0	0	0
17:10:50	-179,98	2098,226	10,156	10,073	10,088	6,167	6,375	20,9	970,407	22,909	2098,226	0	203,543	203,543	99,724	0	0	0	0	0	0	0
17:10:50	44,995	2098,676	10,205	10,073	10,088	6,171	6,371	20,9	970,407	22,909	2098,227	0	203,543	203,543	99,724	0	0	0	0	0	0	0
17:10:50	-44,995	2098,226	10,156	10,122	10,088	6,167	6,367	20,9	970,407	22,909	2098,226	0	203,543	203,543	99,724	0	0	0	0	0	0	0
17:10:50	-89,965	2097,327	10,058	10,073	10,088	6,158	6,363	20,9	970,407	22,909	2097,327	0	203,543	203,543	99,724	0	0	0	0	0	0	0
17:10:50	0	2097,327	10,058	10,073	10,088	6,158	6,359	20,9	970,407	22,909	2097,327	0	203,543	203,543	99,724	0	0	0	0	0	0	0
17:10:50	-89,941	2096,427	9,961	9,878	10,088	6,148	6,355	20,9	970,407	22,909	2096,427	0	203,543	203,543	99,724	0	0	0	0	0	0	0
17:10:50	0	2096,427	9,961	9,731	10,088	6,148	6,351	20,9	970,407	22,909	2096,427	0	203,543	203,543	99,724	0	0	0	0	0	0	0
17:10:50	98,339	2097,411	10,156	10,073	10,083	6,158	6,347	20,9	970,407	22,909	2096,428	0	203,543	203,543	99,724	0	0	0	0	0	0	0
17:10:51	-134,936	2096,061	10,009	9,975	10,083	6,144	6,343	20,9	970,407	22,909	2096,061	0	203,543	203,543	99,724	0	0	0	0	0	0	0
17:10:51	-134,912	2094,712	9,863	9,585	10,083	6,131	6,339	20,9	970,407	22,909	2094,712	0	203,543	203,543	99,724	0	0	0	0	0	0	0
17:10:51	89,916	2095,611	9,961	9,78	10,083	6,14	6,335	20,9	970,407	22,909	2094,713	0	203,543	203,543	99,724	0	0	0	0	0	0	0
17:10:51	-9,643	2095,515	9,961	9,926	10,083	6,139	6,331	20,9	970,407	22,909	2094,714	0	203,543	203,543	99,724	0	0	0	0	0	0	0
17:10:51	-224,853	2093,266	9,716	9,633	10,083	6,116	6,327	20,9	970,407	22,909	2093,266	0	203,543	203,543	99,724	0	0	0	0	0	0	0
17:10:51	152,954	2094,796	9,961	9,975	10,079	6,131	6,323	20,9	970,407	22,909	2093,268	0	203,543	203,543	99,724	0	0	0	0	0	0	0
17:10:51	-8,447	2094,711	9,961	9,926	10,078	6,131	6,319	20,9	970,407	22,909	2093,269	0	203,543	203,543	99,724	0	0	0	0	0	0	0
17:10:51	-134,863	2093,363	9,814	9,585	10,078	6,117	6,315	20,9	970,407	22,909	2093,269	0	203,543	203,543	99,724	0	0	0	0	0	0	0
17:10:51	-30,297	2093,06	9,863	9,633	10,074	6,114	6,311	20,9	970,407	22,909	2093,06	0	203,543	203,543	99,724	0	0	0	0	0	0	0
17:10:51	322,094	2096,281	10,302	10,219	10,069	6,147	6,308	20,9	970,407	22,909	2093,063	0	203,543	203,543	99,724	0	0	0	0	0	0	0
17:10:51	-97,338	2095,307	10,205	10,122	10,069	6,137	6,305	20,9	970,407	22,909	2093,065	0	203,543	203,543	99,724	0	0	0	0	0	0	0
17:10:51	-210,156	2093,206	10,058	9,975	10,065	6,115	6,301	20,9	968,977	22,909	2093,065	0	203,543	203,543	99,724	0	0	0	0	0	0	0
17:10:51	3,149	2093,237	10,058	9,926	10,065	6,115	6,297	20,9	968,977	22,909	2093,066	0	203,543	203,543	99,724	0	0	0	0	0	0	0
17:10:51	0	2093,237	10,058	9,975	10,065	6,115	6,294	20,9	968,977	22,909	2093,066	0	203,543	203,543	99,724	0	0	0	0	0	0	0
17:10:51	-52,368	2092,714	10,009	9,878	10,064	6,11	6,29	20,9	968,977	22,909	2092,714	0	203,543	203,543	99,724	0	0	0	0	0	0	0
17:10:51	0	2092,714	10,009	9,78	10,064	6,11	6,287	20,9	968,977	22,909	2092,714	0	203,543	203,543	99,724	0	0	0	0	0	0	0
17:10:51	-127,49	2091,439	9,863	9,585	10,065	6,097	6,283	20,9	968,977	22,909	2091,439	0	203,543	203,543	99,724	0	0	0	0	0	0	0
17:10:51	82,519	2092,264	9,961	9,878	10,064	6,105	6,279	20,9	968,977	22,909	2091,44	0	203,543	203,543	99,724	0	0	0	0	0	0	0
17:10:51	44,97	2092,714	10,009	10,073	10,064	6,11	6,276	20,9	968,977	22,909	2091,441	0	203,543	203,543	99,724	0	0	0	0	0	0	0
17:10:51	-44,97	2092,264	9,961	9,926	10,064	6,105	6,273	20,9	968,977	22,909	2091,441	0	203,543	203,543	99,724	0	0	0	0	0	0	0
17:10:51	-209,912	2090,165	9,814	9,878	10,06	6,084	6,269	20,9	968,977	22,909	2090,165	0	203,543	203,543	99,724	0	0	0	0	0	0	0
17:10:51	37,377	2090,539	9,863	9,731	10,059	6,088	6,266	20,9	968,977	22,909	2090,165	0	202,94	202,94	99,721	0	0	0	0	0	0	0
17:10:51	179,858	2092,337	10,058	10,073	10,059	6,106	6,262	20,9	968,977	22,909	2090,167	0	202,94	202,94	99,721	0	0	0	0	0	0	0
17:10:51	-120,043	2091,137	10,009	10,073	10,055	6,094	6,259	20,9	968,977	22,909	2090,168	0	202,94	202,94	99,721	0	0	0	0	0	0	0
17:10:51	134,887	2092,486	10,156	10,122	10,055	6,108	6,256	20,9	968,977	22,909	2090,17	0	202,94	202,94	99,721	0	0	0	0	0	0	0
17:10:51	-187,402	2090,612	9,961	9,878	10,055	6,088	6,253	20,9	968,977	22,909	2090,171	0	202,94	202,94	99,721	0	0	0	0	0	0	0
17:10:51	0	2090,612	9,961	9,878	10,055	6,088	6,25	20,9	968,977	22,909	2090,171	0	202,94	202,94	99,721	0	0	0	0	0	0	0
17:10:51	44,97	2091,061	10,009	10,073	10,055	6,093	6,247	20,9	968,977	22,909	2090,172	0	202,94	202,94	99,721	0	0	0	0	0	0	0
17:10:51	-77,368	2090,288	10,009	9,975	10,05	6,085	6,243	20,9	968,977	22,909	2090,172	0	202,94	202,94	99,721	0	0	0	0	0	0	0
17:10:51	-44,946	2089,838	9,961	9,878	10,05	6,08	6,24	20,9	968,977	22,909	2089,838	0	202,94	202,94	99,721	0	0	0	0	0	0	0
17:10:51	0	2089,838	9,961	9,926	10,05	6,08	6,237	20,9	968,977	22,909	2089,838	0	202,94	202,94	99,721	0	0	0	0	0	0	0
17:10:51	37,597	2090,214	10,009	9,975	10,05	6,084	6,234	20,9	968,977	22,909	2089,839	0	202,94	202,94	99,721	0	0	0	0	0	0	0
17:10:51	0	2090,214	10,009	9,926	10,05	6,084	6,231	20,9	968,977	22,909	2089,839	0	202,94	202,94	99,721	0	0	0	0	0	0	0
17:10:51	-134,887	2088,865	9,863	9,878	10,05	6,07	6,228	20,9	968,977	22,909	2088,865	0	202,94	202,94	99,721	0	0	0	0	0	0	0
17:10:51	0	2088,865	9,863	9,731	10,05	6,07	6,225	20,9	968,977	22,909	2088,865	0	202,94	202,94	99,721	0	0	0	0	0	0	0
17:10:51	89,916	2089,764	9,961	9,78	10,05	6,08	6,222	20,9	968,977	22,909	2088,866	0	202,94	202,94	99,721	0	0	0	0	0	0	0
17:10:51	-76,318	2089,001	9,961	9,926	10,046	6,072	6,219	20,9	968,977	22,909	2088,867	0	202,94	202,94	99,721	0	0	0	0	0	0	0
17:10:51	-89,892	2088,102	9,863	9,78	10,046	6,062	6,216	20,9	968,977	22,909	2088,102	0	202,94	202,94	99,721	0	0	0	0	0	0	0
17:10:51	0	2088,102	9,863	9,878	10,046	6,062	6,213	20,9	968,977	22,909	2088,102	0	202,94	202,94	99,721	0	0	0	0	0	0	0
17:10:51	82,519	2088,928	9,961	9,878	10,045	6,071	6,21	20,9	968,977	22,909	2088,103	0	202,94	202,94	99,721	0	0	0	0	0	0	0
17:10:51	-89,892	2088,029	9,863	9,731	10,045	6,062	6,207	20,9	968,977	22,909	2088,029	0	202,94	202,94	99,721	0	0	0	0	0	0	0
17:10:51	57,495	2088,604	10,009	9,975	10,041	6,068	6,205	20,9	968,977	22,909	2088,029	0	202,94	202,94	99,721	0	0	0	0	0	0	0
17:10:51	44,946	2089,053	10,058	10,122	10,041	6,072	6,202	20,9	968,977	22,909	2088,03	0	202,94	202,94	99,721	0	0	0	0	0	0	0
17:10:51	-89,916	2088,154	9,961	9,926	10,041	6,063	6,199	20,9	968,977	22,909	2088,03	0	202,94	202,94	99,721	0	0	0	0	0	0	0
17:10:51	0	2088,154	9,961	9,926	10,041	6,063	6,197	20,9	968,977	22,909	2088,03	0	202,94	202,94	99,721	0	0	0	0	0	0	0
17:10:51	0	2088,154	9,961	9,878	10,041	6,063	6,194	20,9	968,977	22,909	2088,03	0	202,94	202,94	99,721	0	0	0	0	0	0	0
17:10:51	83,422	2088,988	10,058	10,073	10,04	6,072	6,192	20,9	968,977	22,909	2088,031	0	202,94	202,94	99,721	0	0	0	0	0	0	0
17:10:51	-44,946	2088,539	10,009	9,878	10,04	6,067	6,189	20,9	968,977	22,909	2088,032	0	202,94	202,94	99,721	0	0	0	0	0	0	0
17:10:51	0	2088,539	10,009	9,878	10,04	6,067	6,187	20,9	968,977	22,909	2088,032	0	202,94	202,94	99,721	0	0	0	0	0	0	0
17:10:51	-32,226	2088,216	10,058	9,975	10,036	6,064	6,184	20,9	968,977	22,909	2088,032	0	202,94	202,94	99,721	0	0	0	0	0	0	0
17:10:51	-44,946	2087,767	10,009	9,78	10,036	6,059	6,182	20,9	968,977	22,909	2087,767	0	202,94	202,94	99,721	0	0	0	0	0	0	0
17:10:51	-134,814	2086,419	9,863	9,585	10,036	6,045	6,179	20,9	968,977	22,909	2086,419	0	202,94	202,94	99,721	0	0	0	0	0	0	0
17:10:51	167,041	2088,089	9,961	9,731	10,04	6,062	6,177	20,9	968,977	22,909	2086,42	0	202,94	202,94	99,721	0	0	0	0	0	0	0
17:10:51	44,946	2088,539	10,009	9,878	10,04	6,067	6,175	20,9	968,977	22,909	2086,423	0	202,94	202,94	99,721	0	0	0	0	0	0	0
17:10:51	6,494	2088,604	10,009	9,78	10,041	6,068	6,173	20,9	968,977	22,909	2086,425	0	202,94	202,94	99,721	0	0	0	0	0	0	0
17:10:51	-141,333	2087,19	9,863	9,731	10,04	6,053	6,17	20,9	968,977	22,909	2086,426	0	202,94	202,94	99,721	0	0	0	0	0	0	0
17:10:51	57,666	2087,767	10,009	9,78	10,036	6,059	6,168	20,9	968,977	22,909	2086,427	0	202,94	202,94	99,721	0	0	0	0	0	0	0
17:10:51	44,946	2088,216	10,058	10,073	10,036	6,064	6,166	20,9	968,977	22,909	2086,429	0	202,94	202,94	99,721	0	0	0	0	0	0	0
17:10:51	0	2088,216	10,058	9,975	10,036	6,064	6,164	20,9	968,977	22,909	2086,431	0	202,94	202,94	99,721	0	0	0	0	0	0	0
17:10:51	-44,946	2087,767	10,009	9,975	10,036	6,059	6,162	20,9	968,977	22,909	2086,432	0	202,94	202,94	99,721	0	0	0	0	0	0	0
17:10:51	44,946	2088,216	10,058	10,073	10,036	6,064	6,16	20,9	968,977	22,909	2086,434	0	202,94	202,94	99,721	0	0	0	0	0	0	0
17:10:51	-96,411	2087,252	9,961	9,926	10,036	6,054	6,158	20,9	968,977	22,909	2086,435	0	202,94	202,94	99,721	0	0	0	0	0	0	0
17:10:51	96,411	2088,216	10,058	10,073	10,036	6,064	6,156	20,9	968,977	22,909	2086,436	0	202,94	202,94	99,721	0	0	0	0	0	0	0
17:10:51	-96,411	2087,252	9,961	9,926	10,036	6,054	6,154	20,9	968,977	22,909	2086,437	0	202,94	202,94	99,721	0	0	0	0	0	0	0
17:10:51	-83,349	2086,419	9,863	9,78	10,036	6,045	6,152	20,9	968,977	22,909	2086,419	0	202,94	202,94	99,721	0	0	0	0	0	0	0
17:10:51	173,242	2088,151	10,058	10,268	10,036	6,063	6,15	20,9	968,977	22,909	2086,42	0	202,94	202,94	99,721	0	0	0	0	0	0	0
17:10:51	-83,374	2087,317	9,961	9,878	10,036	6,054	6,148	20,9	968,977	22,909	2086,421	0	202,94	202,94	99,721	0	0	0	0	0	0	0
17:10:51	-89,868	2086,419	9,863	9,633	10,036	6,045	6,146	20,9	968,977	22,909	2086,419	0	202,94	202,94	99,721	0	0	0	0	0	0	0
17:10:51	0	2086,419	9,863	9,731	10,036	6,045	6,144	20,9	968,977	22,909	2086,419	0	202,94	202,94	99,721	0	0	0	0	0	0	0
17:10:51	89,868	2087,317	9,961	9,926	10,036	6,054	6,143	20,9	968,977	22,909	2086,42	0	202,94	202,94	99,721	0	0	0	0	0	0	0
17:10:51	-96,386	2086,354	9,863	9,731	10,036	6,044	6,141	20,9	968,977	22,909	2086,354	0	202,94	202,94	99,721	0	0	0	0	0	0	0
17:10:51	0	2086,354	9,863	9,878	10,036	6,044	6,139	20,9	968,977	22,909	2086,354	0	202,94	202,94	99,721	0	0	0	0	0	0	0
17:10:51	141,333	2087,767	10,009	9,926	10,036	6,059	6,137	20,9	968,977	22,909	2086,355	0	202,94	202,94	99,721	0	0	0	0	0	0	0
17:10:51	-51,464	2087,252	9,961	9,926	10,036	6,054	6,136	20,9	968,977	22,909	2086,356	0	202,94	202,94	99,721	0	0	0	0	0	0	0
17:10:51	6,518	2087,317	9,961	9,633	10,036	6,054	6,134	20,9	968,977	22,909	2086,357	0	202,94	202,94	99,721	0	0	0	0	0	0	0
17:10:51	0	2087,317	9,961	9,78	10,036	6,054	6,132	20,9	968,977	22,909	2086,358	0	202,94	202,94	99,721	0	0	0	0	0	0	0
17:10:51	6,225	2087,38	10,058	9,975	10,031	6,055	6,131	20,9	968,977	22,909	2086,359	0	202,94	202,94	99,721	0	0	0	0	0	0	0
17:10:51	82,324	2088,203	10,156	9,975	10,031	6,063	6,13	20,9	968,977	22,909	2086,361	0	202,94	202,94	99,721	0	0	0	0	0	0	0
17:10:51	-71,923	2087,484	10,156	10,073	10,027	6,056	6,128	20,9	968,977	22,909	2086,362	0	202,94	202,94	99,721	0	0	0	0	0	0	0
17:10:51	-17,968	2087,304	10,058	9,926	10,031	6,054	6,127	20,9	968,977	22,909	2086,363	0	202,94	202,94	99,721	0	0	0	0	0	0	0
17:10:51	7,568	2087,38	10,058	9,926	10,031	6,055	6,125	20,9	968,977	22,909	2086,364	0	202,94	202,94	99,721	0	0	0	0	0	0	0
17:10:51	-44,946	2086,93	10,009	9,731	10,031	6,05	6,124	20,9	968,977	22,909	2086,364	0	202,94	202,94	99,721	0	0	0	0	0	0	0
17:10:51	-134,814	2085,582	9,863	9,633	10,031	6,036	6,122	20,9	968,977	22,909	2085,582	0	202,94	202,94	99,721	0	0	0	0	0	0	0
17:10:51	179,76	2087,38	10,058	9,975	10,031	6,055	6,121	20,9	968,977	22,909	2085,584	0	202,94	202,94	99,721	0	0	0	0	0	0	0
17:10:51	-179,76	2085,582	9,863	9,731	10,031	6,036	6,119	20,9	968,977	22,909	2085,582	0	202,94	202,94	99,721	0	0	0	0	0	0	0
17:10:51	0	2085,582	9,863	9,633	10,031	6,036	6,117	20,9	968,977	22,909	2085,582	0	202,94	202,94	99,721	0	0	0	0	0	0	0
17:10:51	0	2085,582	9,863	9,731	10,031	6,036	6,116	20,9	968,977	22,909	2085,582	0	202,94	202,94	99,721	0	0	0	0	0	0	0
17:10:51	134,814	2086,93	10,009	9,926	10,031	6,05	6,115	20,9	968,977	22,909	2085,583	0	202,94	202,94	99,721	0	0	0	0	0	0	0
17:10:51	0	2086,93	10,009	9,878	10,031	6,05	6,113	20,9	968,977	22,909	2085,585	0	202,94	202,94	99,721	0	0	0	0	0	0	0
17:10:51	-134,814	2085,582	9,863	9,731	10,031	6,036	6,112	20,9	968,977	22,909	2085,582	0	202,94	202,94	99,721	0	0	0	0	0	0	0
17:10:51	89,868	2086,481	9,961	9,878	10,031	6,046	6,111	20,9	968,977	22,909	2085,583	0	202,94	202,94	99,721	0	0	0	0	0	0	0
17:10:51	-89,868	2085,582	9,863	9,878	10,031	6,036	6,109	20,9	968,977	22,909	2085,582	0	202,94	202,94	99,721	0	0	0	0	0	0	0
17:10:51	0	2085,582	9,863	9,78	10,031	6,036	6,108	20,9	968,977	22,909	2085,582	0	202,94	202,94	99,721	0	0	0	0	0	0	0
17:10:51	89,868	2086,481	9,961	9,926	10,031	6,046	6,106	20,9	968,977	22,909	2085,583	0	202,94	202,94	99,721	0	0	0	0	0	0	0
17:10:51	0	2086,481	9,961	9,926	10,031	6,046	6,105	20,9	968,977	22,909	2085,584	0	202,94	202,94	99,721	0	0	0	0	0	0	0
17:10:51	0	2086,481	9,961	9,878	10,031	6,046	6,104	20,9	968,977	22,909	2085,585	0	202,94	202,94	99,721	0	0	0	0	0	0	0
17:10:51	44,946	2086,93	10,009	9,926	10,031	6,05	6,103	20,9	968,977	22,909	2085,586	0	202,94	202,94	99,721	0	0	0	0	0	0	0
17:10:51	0	2086,93	10,009	9,926	10,031	6,05	6,102	20,9	968,977	22,909	2085,587	0	202,94	202,94	99,721	0	0	0	0	0	0	0
17:10:51	134,838	2088,279	10,156	10,219	10,031	6,064	6,101	20,9	968,977	22,909	2085,59	0	202,94	202,94	99,721	0	0	0	0	0	0	0
17:10:51	-179,785	2086,481	9,961	9,975	10,031	6,046	6,1	20,9	968,977	22,909	2085,591	0	202,94	202,94	99,721	0	0	0	0	0	0	0
17:10:51	-134,79	2085,133	9,814	9,585	10,031	6,032	6,099	20,9	968,977	22,909	2085,133	0	202,94	202,94	99,721	0	0	0	0	0	0	0
17:10:52	134,79	2086,481	9,961	9,975	10,031	6,046	6,098	20,9	968,977	22,909	2085,134	0	202,94	202,94	99,721	0	0	0	0	0	0	0
17:10:52	89,892	2087,38	10,058	10,073	10,031	6,055	6,097	20,9	968,977	22,909	2085,136	0	202,94	202,94	99,721	0	0	0	0	0	0	0
17:10:52	-89,892	2086,481	9,961	9,926	10,031	6,046	6,096	20,9	968,977	22,909	2085,138	0	202,94	202,94	99,721	0	0	0	0	0	0	0
17:10:52	6,494	2086,546	9,961	9,878	10,032	6,046	6,095	20,9	968,977	22,909	2085,139	0	202,94	202,94	99,721	0	0	0	0	0	0	0
17:10:52	-96,362	2085,582	9,863	9,878	10,031	6,036	6,094	20,9	968,977	22,909	2085,139	0	202,94	202,94	99,721	0	0	0	0	0	0	0
17:10:52	89,868	2086,481	9,961	9,78	10,031	6,046	6,093	20,9	968,977	22,909	2085,141	0	202,94	202,94	99,721	0	0	0	0	0	0	0
17:10:52	89,892	2087,38	10,058	10,073	10,031	6,055	6,092	20,9	968,977	22,909	2085,143	0	202,94	202,94	99,721	0	0	0	0	0	0	0
17:10:52	-89,892	2086,481	9,961	9,78	10,031	6,046	6,091	20,9	968,977	22,909	2085,144	0	202,94	202,94	99,721	0	0	0	0	0	0	0
17:10:52	0	2086,481	9,961	9,878	10,031	6,046	6,09	20,9	968,977	22,909	2085,146	0	202,94	202,94	99,721	0	0	0	0	0	0	0
17:10:52	89,892	2087,38	10,058	9,975	10,031	6,055	6,09	20,9	968,977	22,909	2085,148	0	202,94	202,94	99,721	0	0	0	0	0	0	0
17:10:52	-44,946	2086,93	10,009	9,878	10,031	6,05	6,089	20,9	970,407	22,909	2085,15	0	202,94	202,94	99,721	0	0	0	0	0	0	0
17:10:52	-3,149	2086,899	10,009	9,926	10,031	6,05	6,088	20,9	970,407	22,909	2085,151	0	202,94	202,94	99,721	0	0	0	0	0	0	0
17:10:52	44,946	2087,348	10,058	9,975	10,031	6,055	6,087	20,9	970,407	22,909	2085,154	0	202,94	202,94	99,721	0	0	0	0	0	0	0
17:10:52	-44,946	2086,899	10,009	9,878	10,031	6,05	6,087	20,9	970,407	22,909	2085,155	0	202,94	202,94	99,721	0	0	0	0	0	0	0
17:10:52	-44,921	2086,45	9,961	9,78	10,031	6,045	6,086	20,9	970,407	22,909	2085,157	0	202,94	202,94	99,721	0	0	0	0	0	0	0
17:10:52	44,921	2086,899	10,009	9,926	10,031	6,05	6,085	20,9	970,407	22,909	2085,158	0	202,94	202,94	99,721	0	0	0	0	0	0	0
17:10:52	0	2086,899	10,009	9,926	10,031	6,05	6,085	20,9	970,407	22,909	2085,16	0	202,94	202,94	99,721	0	0	0	0	0	0	0
17:10:52	-38,403	2086,515	9,961	9,78	10,032	6,046	6,084	20,9	970,407	22,909	2085,162	0	202,94	202,94	99,721	0	0	0	0	0	0	0
17:10:52	-6,518	2086,45	9,961	9,878	10,031	6,045	6,083	20,9	970,407	22,909	2085,163	0	202,94	202,94	99,721	0	0	0	0	0	0	0
17:10:52	0	2086,45	9,961	9,878	10,031	6,045	6,082	20,9	970,407	22,909	2085,164	0	202,94	202,94	99,721	0	0	0	0	0	0	0
17:10:52	0	2086,45	9,961	9,78	10,031	6,045	6,082	20,9	970,407	22,909	2085,166	0	203,088	203,088	99,722	0	0	0	0	0	0	0
17:10:52	89,868	2087,348	10,058	9,975	10,031	6,055	6,081	20,9	970,407	22,909	2085,168	0	203,088	203,088	99,722	0	0	0	0	0	0	0
17:10:52	89,843	2088,247	10,156	10,122	10,031	6,064	6,081	20,9	970,407	22,909	2085,171	0	203,088	203,088	99,722	0	0	0	0	0	0	0
17:10:52	179,785	2090,044	10,351	10,317	10,031	6,082	6,081	20,9	970,407	22,909	2085,176	0	203,088	203,088	99,722	0	0	0	0	0	0	0
17:10:52	263,525	2092,68	10,547	10,61	10,036	6,11	6,081	20,9	970,407	22,909	2085,183	0	203,088	203,088	99,722	0	0	0	0	0	0	0
17:10:52	437,133	2097,051	10,937	10,952	10,04	6,155	6,083	20,9	970,407	22,909	2085,195	0	203,088	203,088	99,722	0	0	0	0	0	0	0
17:10:52	482,812	2101,879	11,279	11,489	10,05	6,204	6,085	20,9	970,407	22,909	2085,211	0	203,088	203,088	99,722	0	0	0	0	0	0	0
17:10:52	475,561	2106,635	11,523	11,88	10,064	6,253	6,088	20,9	970,407	22,909	2085,233	0	203,088	203,088	99,722	0	0	0	0	0	0	0
17:10:52	293,334	2109,568	11,474	11,831	10,083	6,284	6,092	20,9	970,407	22,909	2085,257	0	203,088	203,088	99,722	0	0	0	0	0	0	0
17:10:52	540,527	2114,974	11,523	11,977	10,112	6,339	6,097	20,9	970,407	22,909	2085,287	0	203,088	203,088	99,722	0	0	0	0	0	0	0
17:10:52	601,733	2120,991	11,474	12,026	10,148	6,401	6,103	20,9	970,407	22,909	2085,323	0	203,088	203,088	99,722	0	0	0	0	0	0	0
17:10:52	621,215	2127,203	11,523	12,173	10,181	6,466	6,11	20,9	970,407	22,909	2085,365	0	203,088	203,088	99,722	0	0	0	0	0	0	0
17:10:52	665,258	2133,856	11,621	12,27	10,214	6,534	6,118	20,9	970,407	22,909	2085,413	0	203,088	203,088	99,722	0	0	0	0	0	0	0
17:10:52	992,871	2143,784	12,011	12,807	10,249	6,636	6,129	20,9	970,407	22,909	2085,472	0	203,088	203,088	99,722	0	0	0	0	0	0	0
17:10:52	792,968	2151,714	12,207	13,247	10,284	6,718	6,14	20,9	970,407	22,909	2085,538	0	203,088	203,088	99,722	0	0	0	0	0	0	0
17:10:52	975,952	2161,474	12,646	13,491	10,316	6,819	6,153	20,9	970,407	22,909	2085,614	0	203,088	203,088	99,722	0	0	0	0	0	0	0
17:10:52	988,305	2171,357	13,037	13,979	10,352	6,921	6,169	20,9	970,407	22,909	2085,7	0	203,088	203,088	99,722	0	0	0	0	0	0	0
17:10:52	908,837	2180,445	13,33	14,321	10,388	7,014	6,185	20,9	970,407	22,909	2085,794	0	203,088	203,088	99,722	0	0	0	0	0	0	0
17:10:52	891,113	2189,356	13,476	14,76	10,431	7,106	6,203	20,9	970,407	22,909	2085,898	0	203,088	203,088	99,722	0	0	0	0	0	0	0
17:10:52	1007,836	2199,434	13,769	14,907	10,472	7,21	6,223	20,9	970,407	22,909	2086,012	0	203,088	203,088	99,722	0	0	0	0	0	0	0
17:10:52	790,576	2207,34	13,769	15,005	10,517	7,292	6,244	20,9	970,407	22,909	2086,133	0	203,088	203,088	99,722	0	0	0	0	0	0	0
17:10:52	923,413	2216,574	13,818	15,005	10,567	7,387	6,266	20,9	970,407	22,909	2086,263	0	203,088	203,088	99,722	0	0	0	0	0	0	0
17:10:52	762,231	2224,197	13,769	14,76	10,613	7,465	6,29	20,9	970,407	22,909	2086,401	0	203,088	203,088	99,722	0	0	0	0	0	0	0
17:10:52	950,39	2233,701	13,916	15,005	10,659	7,563	6,315	20,9	970,407	22,909	2086,549	0	203,088	203,088	99,722	0	0	0	0	0	0	0
17:10:52	844,702	2242,148	14,013	15,102	10,701	7,651	6,341	20,9	970,407	22,909	2086,704	0	203,088	203,088	99,722	0	0	0	0	0	0	0
17:10:52	823,12	2250,379	14,111	15,2	10,743	7,735	6,368	20,9	970,407	22,909	2086,868	0	203,088	203,088	99,722	0	0	0	0	0	0	0
17:10:52	933,569	2259,714	14,404	15,542	10,78	7,832	6,397	20,9	970,407	22,909	2087,041	0	203,088	203,088	99,722	0	0	0	0	0	0	0
17:10:52	888,134	2268,596	14,648	15,591	10,817	7,923	6,427	20,9	970,407	22,909	2087,222	0	203,088	203,088	99,722	0	0	0	0	0	0	0
17:10:52	890,869	2277,505	14,892	15,786	10,855	8,015	6,458	20,9	970,407	22,909	2087,412	0	203,088	203,088	99,722	0	0	0	0	0	0	0
17:10:52	669,946	2284,204	14,99	15,786	10,888	8,084	6,49	20,9	970,407	22,909	2087,609	0	203,088	203,088	99,722	0	0	0	0	0	0	0
17:10:52	896,826	2293,172	15,234	16,079	10,925	8,177	6,523	20,9	970,407	22,909	2087,815	0	203,088	203,088	99,722	0	0	0	0	0	0	0
17:10:52	791,552	2301,088	15,283	16,079	10,967	8,258	6,557	20,9	970,407	22,909	2088,028	0	203,088	203,088	99,722	0	0	0	0	0	0	0
17:10:52	479,931	2305,887	15,088	15,786	11,005	8,308	6,591	20,9	970,407	22,909	2088,246	0	203,088	203,088	99,722	0	0	0	0	0	0	0
17:10:52	939,233	2315,279	15,381	15,981	11,043	8,404	6,627	20,9	970,407	22,909	2088,473	0	203,088	203,088	99,722	0	0	0	0	0	0	0
17:10:52	811,572	2323,395	15,625	16,323	11,075	8,488	6,663	20,9	970,407	22,909	2088,708	0	203,088	203,088	99,722	0	0	0	0	0	0	0
17:10:52	681,64	2330,212	15,722	16,323	11,109	8,558	6,701	20,9	970,407	22,909	2088,949	0	203,088	203,088	99,722	0	0	0	0	0	0	0
17:10:52	839,355	2338,605	15,918	16,518	11,146	8,645	6,739	20,9	970,407	22,909	2089,199	0	203,088	203,088	99,722	0	0	0	0	0	0	0
17:10:52	643,188	2345,037	15,967	16,811	11,179	8,711	6,777	20,9	970,407	22,909	2089,455	0	203,088	203,088	99,722	0	0	0	0	0	0	0
17:10:52	1050,244	2355,539	16,406	17,153	11,215	8,819	6,817	20,9	970,407	22,909	2089,721	0	203,088	203,088	99,722	0	0	0	0	0	0	0
17:10:52	696,557	2362,505	16,552	17,202	11,247	8,891	6,858	20,9	970,407	22,909	2089,994	0	203,088	203,088	99,722	0	0	0	0	0	0	0
17:10:52	577,929	2368,284	16,552	17,153	11,279	8,951	6,899	20,9	970,407	22,909	2090,272	0	203,088	203,088	99,722	0	0	0	0	0	0	0
17:10:52	833,203	2376,616	16,845	17,397	11,311	9,037	6,941	20,9	970,407	22,909	2090,558	0	203,088	203,088	99,722	0	0	0	0	0	0	0
17:10:52	839,331	2385,01	17,236	17,739	11,337	9,123	6,984	20,9	970,407	22,909	2090,853	0	203,088	203,088	99,722	0	0	0	0	0	0	0
17:10:52	728,271	2392,292	17,578	18,227	11,36	9,198	7,027	20,9	970,407	22,909	2091,154	0	203,088	203,088	99,722	0	0	0	0	0	0	0
17:10:52	787,207	2400,164	17,92	18,52	11,386	9,28	7,071	20,9	970,407	22,909	2091,463	0	203,088	203,088	99,722	0	0	0	0	0	0	0
17:10:52	493,09	2405,095	17,871	18,374	11,416	9,33	7,116	20,9	970,407	22,909	2091,777	0	203,088	203,088	99,722	0	0	0	0	0	0	0
17:10:52	608,105	2411,176	17,92	18,423	11,448	9,393	7,16	20,9	970,407	22,909	2092,096	0	203,088	203,088	99,722	0	0	0	0	0	0	0
17:10:52	501,562	2416,192	17,871	18,423	11,479	9,445	7,205	20,9	970,407	22,909	2092,42	0	203,088	203,088	99,722	0	0	0	0	0	0	0
17:10:52	503,955	2421,232	17,871	18,276	11,507	9,497	7,25	20,9	970,407	22,909	2092,749	0	203,088	203,088	99,722	0	0	0	0	0	0	0
17:10:52	593,139	2427,163	17,92	18,423	11,538	9,558	7,295	20,9	970,407	22,909	2093,084	0	203,088	203,088	99,722	0	0	0	0	0	0	0
17:10:52	594,287	2433,106	18,017	18,276	11,566	9,619	7,341	20,9	970,407	22,909	2093,424	0	203,088	203,088	99,722	0	0	0	0	0	0	0
17:10:52	481,542	2437,921	18,017	18,374	11,594	9,669	7,387	20,9	970,407	22,909	2093,768	0	203,088	203,088	99,722	0	0	0	0	0	0	0
17:10:52	463,208	2442,553	18,066	18,374	11,617	9,717	7,432	20,9	970,407	22,909	2094,117	0	203,088	203,088	99,722	0	0	0	0	0	0	0
17:10:52	626,513	2448,818	18,359	18,618	11,636	9,781	7,478	20,9	970,407	22,909	2094,471	0	203,088	203,088	99,722	0	0	0	0	0	0	0
17:10:52	450,659	2453,325	18,408	18,862	11,659	9,828	7,524	20,9	970,407	22,909	2094,83	0	203,088	203,088	99,722	0	0	0	0	0	0	0
17:10:52	621,362	2459,539	18,554	18,911	11,686	9,892	7,571	20,9	970,407	22,909	2095,195	0	203,088	203,088	99,722	0	0	0	0	0	0	0
17:10:52	410,205	2463,641	18,554	18,764	11,709	9,934	7,617	20,9	970,407	22,909	2095,564	0	203,088	203,088	99,722	0	0	0	0	0	0	0
17:10:52	645,263	2470,093	18,799	19,057	11,733	10	7,664	20,9	970,407	22,909	2095,938	0	203,088	203,088	99,722	0	0	0	0	0	0	0
17:10:52	526,123	2475,355	18,994	19,448	11,752	10,055	7,711	20,9	970,407	22,909	2096,317	0	203,088	203,088	99,722	0	0	0	0	0	0	0
17:10:52	329,101	2478,646	18,994	19,155	11,77	10,089	7,757	20,9	970,407	22,909	2096,7	0	203,088	203,088	99,722	0	0	0	0	0	0	0
17:10:52	416,894	2482,815	18,994	19,302	11,794	10,132	7,804	20,9	970,407	22,909	2097,086	0	203,088	203,088	99,722	0	0	0	0	0	0	0
17:10:52	475,952	2487,574	19,14	19,399	11,813	10,181	7,85	20,9	970,407	22,909	2097,477	0	203,088	203,088	99,722	0	0	0	0	0	0	0
17:10:52	322,656	2490,801	19,043	19,302	11,836	10,214	7,897	20,9	970,407	22,909	2097,87	0	203,088	203,088	99,722	0	0	0	0	0	0	0
17:10:52	511,279	2495,913	19,14	19,497	11,86	10,267	7,943	20,9	970,407	22,909	2098,268	0	203,088	203,088	99,722	0	0	0	0	0	0	0
17:10:52	322,558	2499,139	19,043	19,302	11,883	10,3	7,99	20,9	970,407	22,909	2098,669	0	203,088	203,088	99,722	0	0	0	0	0	0	0
17:10:52	513,5	2504,274	19,14	19,497	11,907	10,353	8,036	20,9	970,407	22,909	2099,075	0	203,088	203,088	99,722	0	0	0	0	0	0	0
17:10:52	241,259	2506,687	19,043	19,399	11,926	10,378	8,082	20,9	970,407	22,909	2099,482	0	203,088	203,088	99,722	0	0	0	0	0	0	0
17:10:52	429,077	2510,977	19,14	19,302	11,944	10,422	8,128	20,9	970,407	22,909	2099,894	0	203,088	203,088	99,722	0	0	0	0	0	0	0
17:10:52	396,215	2514,94	19,287	19,497	11,959	10,463	8,173	20,9	970,407	22,909	2100,309	0	203,088	203,088	99,722	0	0	0	0	0	0	0
17:10:52	426,074	2519,2	19,385	19,79	11,977	10,507	8,219	20,9	970,407	22,909	2100,728	0	203,088	203,088	99,722	0	0	0	0	0	0	0
17:10:52	479,834	2523,999	19,531	19,741	11,997	10,556	8,265	20,9	970,407	22,909	2101,151	0	203,088	203,088	99,722	0	0	0	0	0	0	0
17:10:52	471,484	2528,713	19,678	19,985	12,015	10,605	8,311	20,9	970,407	22,909	2101,579	0	203,088	203,088	99,722	0	0	0	0	0	0	0
17:10:52	395,581	2532,669	19,824	19,985	12,029	10,646	8,357	20,9	970,407	22,909	2102,01	0	203,088	203,088	99,722	0	0	0	0	0	0	0
17:10:52	328,295	2535,952	19,824	19,936	12,048	10,679	8,402	20,9	970,407	22,909	2102,444	0	203,088	203,088	99,722	0	0	0	0	0	0	0
17:10:52	292,968	2538,882	19,775	19,839	12,067	10,71	8,447	20,9	970,407	22,909	2102,881	0	203,088	203,088	99,722	0	0	0	0	0	0	0
17:10:52	384,399	2542,726	19,824	19,936	12,086	10,749	8,493	20,9	970,407	22,909	2103,321	0	203,088	203,088	99,722	0	0	0	0	0	0	0
17:10:52	309,716	2545,823	19,873	19,985	12,101	10,781	8,537	20,9	970,407	22,909	2103,764	0	203,088	203,088	99,722	0	0	0	0	0	0	0
17:10:52	207,91	2547,902	19,678	19,79	12,123	10,803	8,582	20,9	970,407	22,909	2104,208	0	203,088	203,088	99,722	0	0	0	0	0	0	0
17:10:52	446,533	2552,368	19,873	19,936	12,138	10,849	8,626	20,9	970,407	22,909	2104,656	0	203,088	203,088	99,722	0	0	0	0	0	0	0
17:10:52	397,265	2556,34	20,019	20,132	12,152	10,89	8,671	20,9	970,407	22,909	2105,107	0	203,088	203,088	99,722	0	0	0	0	0	0	0
17:10:53	193,164	2558,272	19,971	19,936	12,166	10,91	8,715	20,9	970,407	22,909	2105,56	0	203,088	203,088	99,722	0	0	0	0	0	0	0
17:10:53	379,785	2562,07	20,117	20,132	12,179	10,949	8,758	20,9	970,407	22,909	2106,017	0	203,088	203,088	99,722	0	0	0	0	0	0	0
17:10:53	410,131	2566,171	20,361	20,376	12,189	10,991	8,802	20,9	970,407	22,909	2106,477	0	203,088	203,088	99,722	0	0	0	0	0	0	0
17:10:53	254,443	2568,715	20,459	20,473	12,198	11,017	8,846	20,9	970,407	22,909	2106,939	0	203,088	203,088	99,722	0	0	0	0	0	0	0
17:10:53	386,669	2572,582	20,605	20,669	12,211	11,057	8,889	20,9	970,407	22,909	2107,405	0	203,088	203,088	99,722	0	0	0	0	0	0	0
17:10:53	219,067	2574,773	20,654	20,815	12,221	11,08	8,932	20,9	970,407	22,909	2107,872	0	203,088	203,088	99,722	0	0	0	0	0	0	0
17:10:53	192,114	2576,694	20,605	20,522	12,234	11,099	8,974	20,9	970,407	22,909	2108,341	0	203,088	203,088	99,722	0	0	0	0	0	0	0
17:10:53	309,912	2579,793	20,752	20,669	12,244	11,131	9,017	20,9	970,407	22,909	2108,813	0	203,088	203,088	99,722	0	0	0	0	0	0	0
17:10:53	168,09	2581,474	20,752	20,815	12,253	11,149	9,059	20,9	970,407	22,909	2109,285	0	203,088	203,088	99,722	0	0	0	0	0	0	0
17:10:53	267,871	2584,153	20,801	20,815	12,266	11,176	9,1	20,9	970,407	22,909	2109,76	0	203,088	203,088	99,722	0	0	0	0	0	0	0
17:10:53	133,447	2585,487	20,752	20,815	12,276	11,19	9,141	21	970,407	22,909	2110,236	0	203,088	203,088	99,722	0	0	0	0	0	0	0
17:10:53	147,509	2586,962	20,752	20,718	12,284	11,205	9,182	21	970,407	22,909	2110,713	0	203,088	203,088	99,722	0	0	0	0	0	0	0
17:10:53	244,97	2589,412	20,849	20,864	12,293	11,231	9,222	21	970,407	22,909	2111,191	0	203,088	203,088	99,722	0	0	0	0	0	0	0
17:10:53	193,09	2591,343	20,947	20,864	12,298	11,25	9,261	21	970,407	22,909	2111,671	0	203,088	203,088	99,722	0	0	0	0	0	0	0
17:10:53	128,93	2592,632	20,996	20,815	12,303	11,264	9,301	21	970,407	22,909	2112,152	0	203,088	203,088	99,722	0	0	0	0	0	0	0
17:10:53	225,683	2594,889	21,094	21,157	12,31	11,287	9,34	21	970,407	22,909	2112,635	0	203,088	203,088	99,722	0	0	0	0	0	0	0
17:10:53	96,557	2595,855	21,094	21,157	12,315	11,297	9,378	21	970,407	22,909	2113,118	0	203,088	203,088	99,722	0	0	0	0	0	0	0
17:10:53	98,657	2596,841	21,094	21,011	12,321	11,307	9,416	21	970,407	22,909	2113,602	0	203,088	203,088	99,722	0	0	0	0	0	0	0
17:10:53	128,198	2598,123	21,094	21,011	12,328	11,32	9,453	21	970,407	22,909	2114,086	0	203,088	203,088	99,722	0	0	0	0	0	0	0
17:10:53	97,607	2599,099	21,094	21,059	12,334	11,33	9,49	21	970,407	22,909	2114,571	0	203,088	203,088	99,722	0	0	0	0	0	0	0
17:10:53	48,876	2599,588	20,996	21,011	12,342	11,335	9,526	21	970,407	22,909	2115,056	0	204,452	204,452	99,727	0	0	0	0	0	0	0
17:10:53	17,358	2599,762	20,849	20,669	12,351	11,337	9,562	21	970,407	22,909	2115,541	0	204,452	204,452	99,727	0	0	0	0	0	0	0
17:10:53	175,781	2601,519	20,947	20,962	12,355	11,355	9,597	21	970,407	22,909	2116,027	0	204,452	204,452	99,727	0	0	0	0	0	0	0
17:10:53	84,545	2602,365	20,996	20,815	12,357	11,364	9,632	21	970,407	22,909	2116,513	0	204,452	204,452	99,727	0	0	0	0	0	0	0
17:10:53	-82,397	2601,541	20,849	20,718	12,361	11,356	9,665	21	970,407	22,909	2116,998	0	204,452	204,452	99,727	0	0	0	0	0	0	0
17:10:53	257,153	2604,112	21,094	20,962	12,362	11,382	9,699	21	970,407	22,909	2117,485	0	204,452	204,452	99,727	0	0	0	0	0	0	0
17:10:53	109,643	2605,209	21,142	21,157	12,365	11,393	9,732	21	970,407	22,909	2117,973	0	204,452	204,452	99,727	0	0	0	0	0	0	0
17:10:53	-81,372	2604,395	20,996	20,815	12,369	11,385	9,765	21	970,407	22,909	2118,459	0	204,452	204,452	99,727	0	0	0	0	0	0	0
17:10:53	162,622	2606,021	21,142	21,011	12,37	11,402	9,797	21	970,407	22,909	2118,947	0	204,452	204,452	99,727	0	0	0	0	0	0	0
17:10:53	156,347	2607,585	21,24	21,157	12,373	11,418	9,829	21	970,407	22,909	2119,435	0	204,452	204,452	99,727	0	0	0	0	0	0	0
17:10:53	-123,754	2606,347	21,094	21,011	12,374	11,405	9,859	21	970,407	22,909	2119,922	0	204,452	204,452	99,727	0	0	0	0	0	0	0
17:10:53	60,815	2606,955	21,094	21,011	12,378	11,411	9,89	21	970,407	22,909	2120,409	0	204,452	204,452	99,727	0	0	0	0	0	0	0
17:10:53	67,309	2607,629	21,142	20,962	12,379	11,418	9,92	21	970,407	22,909	2120,896	0	204,452	204,452	99,727	0	0	0	0	0	0	0
17:10:53	18,334	2607,812	21,142	20,962	12,38	11,42	9,949	21	970,407	22,909	2121,383	0	204,452	204,452	99,727	0	0	0	0	0	0	0
17:10:53	-102,075	2606,791	20,996	20,815	12,382	11,41	9,978	21	970,407	22,909	2121,869	0	204,452	204,452	99,727	0	0	0	0	0	0	0
17:10:53	286,621	2609,657	21,289	21,157	12,382	11,439	10,007	21	970,407	22,909	2122,356	0	204,452	204,452	99,727	0	0	0	0	0	0	0
17:10:53	67,333	2610,331	21,338	21,352	12,383	11,446	10,035	21	970,407	22,909	2122,844	0	204,452	204,452	99,727	0	0	0	0	0	0	0
17:10:53	-177,001	2608,561	21,094	20,864	12,387	11,428	10,062	21	970,407	22,909	2123,33	0	204,452	204,452	99,727	0	0	0	0	0	0	0
17:10:53	78,247	2609,343	21,094	21,011	12,391	11,436	10,089	21	970,407	22,909	2123,816	0	204,452	204,452	99,727	0	0	0	0	0	0	0
17:10:53	-74,951	2608,594	20,996	20,962	12,392	11,428	10,115	21	970,407	22,909	2124,3	0	204,452	204,452	99,727	0	0	0	0	0	0	0
17:10:53	143,334	2610,027	21,142	21,011	12,392	11,443	10,141	21	970,407	22,909	2124,786	0	204,452	204,452	99,727	0	0	0	0	0	0	0
17:10:53	0	2610,027	21,142	20,962	12,392	11,443	10,167	21	970,407	22,909	2125,271	0	204,452	204,452	99,727	0	0	0	0	0	0	0
17:10:53	0	2610,027	21,142	20,864	12,392	11,443	10,192	21	970,407	22,909	2125,756	0	204,452	204,452	99,727	0	0	0	0	0	0	0
17:10:53	191,137	2611,938	21,338	21,255	12,392	11,463	10,217	21	970,407	22,909	2126,242	0	204,452	204,452	99,727	0	0	0	0	0	0	0
17:10:53	-191,137	2610,027	21,142	20,962	12,392	11,443	10,241	21	970,407	22,909	2126,726	0	204,452	204,452	99,727	0	0	0	0	0	0	0
17:10:53	143,334	2611,46	21,289	21,206	12,392	11,458	10,265	21	970,407	22,909	2127,211	0	204,452	204,452	99,727	0	0	0	0	0	0	0
17:10:53	-47,778	2610,983	21,24	21,157	12,392	11,453	10,288	21	970,407	22,909	2127,695	0	204,452	204,452	99,727	0	0	0	0	0	0	0
17:10:53	-54,296	2610,44	21,142	20,864	12,395	11,447	10,311	21	970,407	22,909	2128,177	0	204,452	204,452	99,727	0	0	0	0	0	0	0
17:10:53	0	2610,44	21,142	21,011	12,395	11,447	10,333	21	970,407	22,909	2128,66	0	204,452	204,452	99,727	0	0	0	0	0	0	0
17:10:53	149,877	2611,938	21,338	21,206	12,392	11,463	10,355	21	970,407	22,909	2129,143	0	204,452	204,452	99,727	0	0	0	0	0	0	0
17:10:53	158,569	2613,524	21,582	21,548	12,388	11,479	10,377	21	970,407	22,909	2129,627	0	204,452	204,452	99,727	0	0	0	0	0	0	0
17:10:53	-76	2612,764	21,484	21,499	12,389	11,471	10,399	21	970,407	22,909	2130,11	0	204,452	204,452	99,727	0	0	0	0	0	0	0
17:10:53	-273,706	2610,027	21,142	20,962	12,392	11,443	10,419	21	970,407	22,909	2130,59	0	204,452	204,452	99,727	0	0	0	0	0	0	0
17:10:53	121,435	2611,241	21,142	21,059	12,399	11,456	10,439	21	970,407	22,909	2131,071	0	204,452	204,452	99,727	0	0	0	0	0	0	0
17:10:53	-143,334	2609,808	20,996	20,815	12,399	11,441	10,459	21	970,407	22,909	2131,55	0	204,452	204,452	99,727	0	0	0	0	0	0	0
17:10:53	-123,754	2608,57	20,849	20,669	12,4	11,428	10,478	21	970,407	22,909	2132,027	0	204,452	204,452	99,727	0	0	0	0	0	0	0
17:10:53	143,286	2610,003	20,996	20,864	12,4	11,443	10,497	21	970,407	22,909	2132,505	0	204,452	204,452	99,727	0	0	0	0	0	0	0
17:10:53	95,581	2610,959	21,094	20,962	12,4	11,453	10,516	21	970,407	22,909	2132,983	0	204,452	204,452	99,727	0	0	0	0	0	0	0
17:10:53	-19,555	2610,764	21,094	20,962	12,399	11,451	10,534	21	970,407	22,909	2133,461	0	204,452	204,452	99,727	0	0	0	0	0	0	0
17:10:53	110,961	2611,873	21,289	21,255	12,395	11,462	10,552	21	970,407	22,909	2133,939	0	204,452	204,452	99,727	0	0	0	0	0	0	0
17:10:53	-47,802	2611,395	21,24	21,157	12,395	11,457	10,57	21	970,407	22,909	2134,417	0	204,452	204,452	99,727	0	0	0	0	0	0	0
17:10:53	-95,556	2610,44	21,142	20,962	12,395	11,447	10,587	21	970,407	22,909	2134,893	0	204,452	204,452	99,727	0	0	0	0	0	0	0
17:10:53	-47,778	2609,962	21,094	20,864	12,395	11,442	10,604	21	970,407	22,909	2135,368	0	204,452	204,452	99,727	0	0	0	0	0	0	0
17:10:53	-15,38	2609,808	20,996	20,815	12,399	11,441	10,62	21	970,407	22,909	2135,842	0	204,452	204,452	99,727	0	0	0	0	0	0	0
17:10:53	238,916	2612,197	21,24	21,157	12,399	11,465	10,637	21	970,407	22,909	2136,319	0	204,452	204,452	99,727	0	0	0	0	0	0	0
17:10:53	-238,916	2609,808	20,996	20,815	12,399	11,441	10,653	21	970,407	22,909	2136,792	0	204,452	204,452	99,727	0	0	0	0	0	0	0
17:10:53	95,556	2610,764	21,094	20,962	12,399	11,451	10,668	21	970,407	22,909	2137,266	0	204,452	204,452	99,727	0	0	0	0	0	0	0
17:10:53	63,159	2611,395	21,24	21,157	12,395	11,457	10,684	21	970,407	22,909	2137,741	0	204,452	204,452	99,727	0	0	0	0	0	0	0
17:10:53	-238,867	2609,006	20,996	20,815	12,395	11,433	10,699	21	970,407	22,909	2138,212	0	204,452	204,452	99,727	0	0	0	0	0	0	0
17:10:53	143,31	2610,44	21,142	21,011	12,395	11,447	10,713	21	970,407	22,909	2138,684	0	204,452	204,452	99,727	0	0	0	0	0	0	0
17:10:53	0	2610,44	21,142	21,011	12,395	11,447	10,728	21	970,407	22,909	2139,156	0	204,452	204,452	99,727	0	0	0	0	0	0	0
17:10:53	-206,469	2608,375	20,849	20,62	12,399	11,426	10,741	21	970,407	22,909	2139,625	0	204,452	204,452	99,727	0	0	0	0	0	0	0
17:10:53	115,087	2609,526	20,947	20,864	12,4	11,438	10,755	21	970,407	22,909	2140,095	0	204,452	204,452	99,727	0	0	0	0	0	0	0
17:10:53	47,753	2610,003	20,996	21,059	12,4	11,443	10,768	21	970,407	22,909	2140,565	0	204,452	204,452	99,727	0	0	0	0	0	0	0
17:10:53	76,025	2610,764	21,094	21,059	12,399	11,451	10,782	21	970,407	22,909	2141,035	0	204,452	204,452	99,727	0	0	0	0	0	0	0
17:10:53	-95,556	2609,808	20,996	21,011	12,399	11,441	10,795	21	970,407	22,909	2141,503	0	204,452	204,452	99,727	0	0	0	0	0	0	0
17:10:53	15,38	2609,962	21,094	21,011	12,395	11,442	10,807	21	970,407	22,909	2141,972	0	204,452	204,452	99,727	0	0	0	0	0	0	0
17:10:53	-136,816	2608,594	20,996	21,011	12,392	11,428	10,82	21	970,407	22,909	2142,438	0	204,452	204,452	99,727	0	0	0	0	0	0	0
17:10:53	286,669	2611,46	21,289	21,206	12,392	11,458	10,832	21	970,407	22,909	2142,907	0	204,452	204,452	99,727	0	0	0	0	0	0	0
17:10:53	-143,334	2610,027	21,142	21,011	12,392	11,443	10,844	21	970,407	22,909	2143,374	0	204,452	204,452	99,727	0	0	0	0	0	0	0
17:10:53	41,259	2610,44	21,142	21,059	12,395	11,447	10,856	21	970,407	22,909	2143,842	0	204,452	204,452	99,727	0	0	0	0	0	0	0
17:10:53	-47,778	2609,962	21,094	21,059	12,395	11,442	10,867	21	970,407	22,909	2144,308	0	204,452	204,452	99,727	0	0	0	0	0	0	0
17:10:53	47,778	2610,44	21,142	21,059	12,395	11,447	10,879	21	970,407	22,909	2144,774	0	204,452	204,452	99,727	0	0	0	0	0	0	0
17:10:53	-143,31	2609,006	20,996	20,864	12,395	11,433	10,89	21	970,407	22,909	2145,238	0	204,452	204,452	99,727	0	0	0	0	0	0	0
17:10:53	32,373	2609,33	20,947	20,669	12,399	11,436	10,9	21	970,407	22,909	2145,702	0	204,452	204,452	99,727	0	0	0	0	0	0	0
17:10:53	63,159	2609,962	21,094	20,962	12,395	11,442	10,911	21	970,407	22,909	2146,167	0	204,452	204,452	99,727	0	0	0	0	0	0	0
17:10:53	143,334	2611,395	21,24	21,255	12,395	11,457	10,922	21	970,407	22,909	2146,632	0	204,452	204,452	99,727	0	0	0	0	0	0	0
17:10:53	-238,867	2609,006	20,996	20,962	12,395	11,433	10,932	21	970,407	22,909	2147,094	0	204,452	204,452	99,727	0	0	0	0	0	0	0
17:10:53	-63,159	2608,375	20,849	20,669	12,399	11,426	10,941	21	970,407	22,909	2147,556	0	204,452	204,452	99,727	0	0	0	0	0	0	0
17:10:53	382,226	2612,197	21,24	21,255	12,399	11,465	10,952	21	970,407	22,909	2148,02	0	204,452	204,452	99,727	0	0	0	0	0	0	0
17:10:53	-76,025	2611,437	21,142	21,059	12,4	11,458	10,962	21	970,407	22,909	2148,484	0	204,452	204,452	99,727	0	0	0	0	0	0	0
17:10:53	-382,153	2607,615	20,752	20,473	12,4	11,418	10,971	21	970,407	22,909	2148,943	0	204,452	204,452	99,727	0	0	0	0	0	0	0
17:10:53	219,262	2609,808	20,996	20,815	12,399	11,441	10,98	21	970,407	22,909	2149,404	0	204,452	204,452	99,727	0	0	0	0	0	0	0
17:10:53	63,159	2610,44	21,142	21,059	12,395	11,447	10,989	21	970,407	22,909	2149,865	0	204,452	204,452	99,727	0	0	0	0	0	0	0
17:10:53	0	2610,44	21,142	21,011	12,395	11,447	10,998	21	970,407	22,909	2150,326	0	204,452	204,452	99,727	0	0	0	0	0	0	0
17:10:53	80,175	2611,241	21,142	21,011	12,399	11,456	11,007	21	970,407	22,909	2150,786	0	204,452	204,452	99,727	0	0	0	0	0	0	0
17:10:53	-123,803	2610,003	20,996	20,864	12,4	11,443	11,015	21	970,407	22,909	2151,246	0	204,452	204,452	99,727	0	0	0	0	0	0	0
17:10:53	0	2610,003	20,996	20,815	12,4	11,443	11,024	21	970,407	22,909	2151,704	0	204,452	204,452	99,727	0	0	0	0	0	0	0
17:10:54	238,94	2612,393	21,24	21,157	12,4	11,467	11,033	21	970,407	22,909	2152,165	0	204,452	204,452	99,727	0	0	0	0	0	0	0
17:10:54	-95,581	2611,437	21,142	21,011	12,4	11,458	11,041	21	970,407	22,909	2152,625	0	204,452	204,452	99,727	0	0	0	0	0	0	0
17:10:54	-191,113	2609,526	20,947	20,815	12,4	11,438	11,049	21	970,407	22,909	2153,082	0	204,452	204,452	99,727	0	0	0	0	0	0	0
17:10:54	47,753	2610,003	20,996	21,011	12,4	11,443	11,056	21	970,407	22,909	2153,539	0	204,452	204,452	99,727	0	0	0	0	0	0	0
17:10:54	219,384	2612,197	21,24	21,352	12,399	11,465	11,064	21	970,407	22,909	2153,997	0	204,452	204,452	99,727	0	0	0	0	0	0	0
17:10:54	-238,916	2609,808	20,996	21,011	12,399	11,441	11,072	21	970,407	22,909	2154,453	0	204,452	204,452	99,727	0	0	0	0	0	0	0
17:10:54	-123,754	2608,57	20,849	20,718	12,4	11,428	11,079	21	970,407	22,909	2154,907	0	204,452	204,452	99,727	0	0	0	0	0	0	0
17:10:54	143,286	2610,003	20,996	21,011	12,4	11,443	11,086	21	970,407	22,909	2155,362	0	204,452	204,452	99,727	0	0	0	0	0	0	0
17:10:54	0	2610,003	20,996	20,864	12,4	11,443	11,093	21	970,407	22,909	2155,817	0	204,452	204,452	99,727	0	0	0	0	0	0	0
17:10:54	95,581	2610,959	21,094	20,864	12,4	11,453	11,1	21	970,407	22,909	2156,272	0	204,452	204,452	99,727	0	0	0	0	0	0	0
17:10:54	-115,112	2609,808	20,996	20,815	12,399	11,441	11,107	21	970,407	22,909	2156,726	0	204,452	204,452	99,727	0	0	0	0	0	0	0
17:10:54	238,916	2612,197	21,24	21,059	12,399	11,465	11,114	21	970,407	22,909	2157,181	0	204,452	204,452	99,727	0	0	0	0	0	0	0
17:10:54	0	2612,197	21,24	21,157	12,399	11,465	11,121	23,5	968,977	22,909	2157,636	0	204,452	204,452	99,727	0	0	0	0	0	0	0
17:10:54	-211,206	2610,085	20,996	20,864	12,4	11,444	11,127	23,5	968,977	22,909	2158,088	0	204,452	204,452	99,727	0	0	0	0	0	0	0
17:10:54	182,495	2611,91	21,142	21,157	12,403	11,462	11,134	23,5	968,977	22,909	2158,542	0	204,452	204,452	99,727	0	0	0	0	0	0	0
17:10:54	-182,495	2610,085	20,996	20,815	12,4	11,444	11,14	23,5	968,977	22,909	2158,994	0	204,452	204,452	99,727	0	0	0	0	0	0	0
17:10:54	-67,333	2609,412	20,947	20,864	12,399	11,437	11,145	23,5	968,977	22,909	2159,444	0	204,452	204,452	99,727	0	0	0	0	0	0	0
17:10:54	191,186	2611,324	21,142	21,059	12,399	11,456	11,152	23,5	968,977	22,909	2159,896	0	204,452	204,452	99,727	0	0	0	0	0	0	0
17:10:54	0	2611,324	21,142	20,962	12,399	11,456	11,157	23,5	968,977	22,909	2160,348	0	204,452	204,452	99,727	0	0	0	0	0	0	0
17:10:54	95,605	2612,28	21,24	21,157	12,399	11,466	11,164	23,5	968,977	22,909	2160,799	0	204,452	204,452	99,727	0	0	0	0	0	0	0
17:10:54	-95,605	2611,324	21,142	21,157	12,399	11,456	11,169	23,5	968,977	22,909	2161,25	0	204,452	204,452	99,727	0	0	0	0	0	0	0
17:10:54	-171,655	2609,607	20,947	20,815	12,4	11,439	11,175	23,5	968,977	22,909	2161,698	0	204,452	204,452	99,727	0	0	0	0	0	0	0
17:10:54	143,408	2611,041	21,094	20,864	12,4	11,454	11,18	23,5	968,977	22,909	2162,147	0	228,062	228,062	99,803	0	0	0	0	0	0	0
17:10:54	39,111	2611,432	21,094	20,962	12,403	11,458	11,185	23,5	968,977	22,909	2162,597	0	228,062	228,062	99,803	0	0	0	0	0	0	0
17:10:54	-497,412	2606,458	20,605	20,278	12,401	11,406	11,19	23,5	968,977	22,909	2163,04	0	228,062	228,062	99,803	0	0	0	0	0	0	0
17:10:54	-468,847	2601,77	20,166	19,595	12,399	11,358	11,193	23,5	968,977	22,909	2163,479	0	228,062	228,062	99,803	0	0	0	0	0	0	0
17:10:54	-678,735	2594,982	19,678	19,106	12,388	11,288	11,195	23,5	968,977	22,909	2163,911	0	228,062	228,062	99,803	0	0	0	0	0	0	0
17:10:54	-605,664	2588,926	19,385	18,618	12,37	11,226	11,196	23,5	968,977	22,909	2164,336	0	228,062	228,062	99,803	0	0	0	0	0	0	0
17:10:54	-591,284	2583,013	19,189	18,178	12,347	11,165	11,195	23,5	968,977	22,909	2164,754	0	228,062	228,062	99,803	0	0	0	0	0	0	0
17:10:54	-646,606	2576,547	19,189	18,081	12,311	11,098	11,193	23,5	968,977	22,909	2165,166	0	228,062	228,062	99,803	0	0	0	0	0	0	0
17:10:54	-419,604	2572,351	19,482	18,569	12,271	11,055	11,19	23,5	968,977	22,909	2165,573	0	228,062	228,062	99,803	0	0	0	0	0	0	0
17:10:54	-532,421	2567,026	19,678	18,764	12,23	11	11,187	23,5	968,977	22,909	2165,974	0	228,062	228,062	99,803	0	0	0	0	0	0	0
17:10:54	-527,05	2561,756	19,824	18,96	12,193	10,945	11,182	23,5	968,977	22,909	2166,37	0	228,062	228,062	99,803	0	0	0	0	0	0	0
17:10:54	-495,239	2556,804	19,824	19,057	12,165	10,894	11,176	23,5	968,977	22,909	2166,761	0	228,062	228,062	99,803	0	0	0	0	0	0	0
17:10:54	-832,592	2548,478	19,385	18,716	12,142	10,809	11,169	23,5	968,977	22,909	2167,143	0	228,062	228,062	99,803	0	0	0	0	0	0	0
17:10:54	-815,039	2540,327	18,799	18,081	12,128	10,725	11,16	23,5	968,977	22,909	2167,516	0	228,062	228,062	99,803	0	0	0	0	0	0	0
17:10:54	-625,732	2534,07	18,408	17,886	12,114	10,66	11,151	23,5	968,977	22,909	2167,882	0	228,062	228,062	99,803	0	0	0	0	0	0	0
17:10:54	-793,701	2526,133	17,92	17,3	12,096	10,578	11,139	23,5	968,977	22,909	2168,241	0	228,062	228,062	99,803	0	0	0	0	0	0	0
17:10:54	-571,728	2520,416	17,676	16,958	12,077	10,519	11,127	23,5	968,977	22,909	2168,593	0	228,062	228,062	99,803	0	0	0	0	0	0	0
17:10:54	-496,435	2515,451	17,529	16,762	12,057	10,468	11,114	23,5	968,977	22,909	2168,94	0	228,062	228,062	99,803	0	0	0	0	0	0	0
17:10:54	-217,236	2513,279	17,822	17,104	12,029	10,446	11,101	23,5	968,977	22,909	2169,284	0	228,062	228,062	99,803	0	0	0	0	0	0	0
17:10:54	-567,407	2507,605	17,92	17,007	11,992	10,387	11,087	23,5	968,977	22,909	2169,623	0	228,062	228,062	99,803	0	0	0	0	0	0	0
17:10:54	-490,771	2502,697	18,017	17,104	11,959	10,337	11,072	23,5	968,977	22,909	2169,956	0	228,062	228,062	99,803	0	0	0	0	0	0	0
17:10:54	-595,214	2496,745	17,92	17,3	11,93	10,275	11,057	23,5	968,977	22,909	2170,283	0	228,062	228,062	99,803	0	0	0	0	0	0	0
17:10:54	-513,916	2491,606	17,822	17,153	11,907	10,222	11,04	23,5	968,977	22,909	2170,604	0	228,062	228,062	99,803	0	0	0	0	0	0	0
17:10:54	-712,158	2484,484	17,431	16,811	11,888	10,149	11,023	23,5	968,977	22,909	2170,918	0	228,062	228,062	99,803	0	0	0	0	0	0	0
17:10:54	-522,363	2479,261	17,236	16,518	11,869	10,095	11,005	23,5	968,977	22,909	2171,226	0	228,062	228,062	99,803	0	0	0	0	0	0	0
17:10:54	-615,136	2473,109	16,943	16,274	11,85	10,032	10,986	23,5	968,977	22,909	2171,528	0	228,062	228,062	99,803	0	0	0	0	0	0	0
17:10:54	-651,001	2466,599	16,699	16,079	11,827	9,964	10,966	23,5	968,977	22,909	2171,823	0	228,062	228,062	99,803	0	0	0	0	0	0	0
17:10:54	-357,202	2463,027	16,845	16,128	11,798	9,928	10,945	23,5	968,977	22,909	2172,114	0	228,062	228,062	99,803	0	0	0	0	0	0	0
17:10:54	-500,268	2458,025	16,845	15,981	11,77	9,876	10,924	23,5	968,977	22,909	2172,4	0	228,062	228,062	99,803	0	0	0	0	0	0	0
17:10:54	-501,318	2453,011	16,845	16,079	11,742	9,824	10,903	23,5	968,977	22,909	2172,681	0	228,062	228,062	99,803	0	0	0	0	0	0	0
17:10:54	-406,469	2448,947	16,943	16,128	11,714	9,782	10,881	23,5	968,977	22,909	2172,957	0	228,062	228,062	99,803	0	0	0	0	0	0	0
17:10:54	-561,962	2443,327	16,943	16,225	11,682	9,725	10,858	23,5	968,977	22,909	2173,227	0	228,062	228,062	99,803	0	0	0	0	0	0	0
17:10:54	-675,659	2436,57	16,748	15,932	11,654	9,655	10,834	23,5	968,977	22,909	2173,49	0	228,062	228,062	99,803	0	0	0	0	0	0	0
17:10:54	-601,098	2430,559	16,552	15,786	11,631	9,593	10,81	23,5	968,977	22,909	2173,747	0	228,062	228,062	99,803	0	0	0	0	0	0	0
17:10:54	-558,349	2424,976	16,406	15,639	11,607	9,535	10,785	23,5	968,977	22,909	2173,999	0	228,062	228,062	99,803	0	0	0	0	0	0	0
17:10:54	-461,523	2420,361	16,357	15,591	11,584	9,488	10,76	23,5	968,977	22,909	2174,245	0	228,062	228,062	99,803	0	0	0	0	0	0	0
17:10:54	-548,364	2414,877	16,211	15,542	11,561	9,431	10,734	23,5	968,977	22,909	2174,486	0	228,062	228,062	99,803	0	0	0	0	0	0	0
17:10:54	-756,005	2407,317	15,967	15,2	11,531	9,353	10,707	23,5	968,977	22,909	2174,718	0	228,062	228,062	99,803	0	0	0	0	0	0	0
17:10:54	-490,112	2402,416	15,967	15,346	11,504	9,303	10,679	23,5	968,977	22,909	2174,946	0	228,062	228,062	99,803	0	0	0	0	0	0	0
17:10:54	-485,864	2397,557	15,967	15,2	11,476	9,253	10,651	23,5	968,977	22,909	2175,169	0	228,062	228,062	99,803	0	0	0	0	0	0	0
17:10:54	-481,42	2392,743	15,967	15,346	11,449	9,203	10,623	23,5	968,977	22,909	2175,386	0	228,062	228,062	99,803	0	0	0	0	0	0	0
17:10:54	-479,296	2387,95	15,967	15,346	11,422	9,154	10,594	23,5	968,977	22,909	2175,599	0	228,062	228,062	99,803	0	0	0	0	0	0	0
17:10:54	-570,117	2382,249	15,869	15,346	11,395	9,095	10,565	23,5	968,977	22,909	2175,805	0	228,062	228,062	99,803	0	0	0	0	0	0	0
17:10:54	-612,719	2376,122	15,625	15,102	11,373	9,032	10,534	23,5	968,977	22,909	2176,005	0	228,062	228,062	99,803	0	0	0	0	0	0	0
17:10:54	-548,584	2370,636	15,429	14,858	11,353	8,975	10,504	23,5	968,977	22,909	2176,2	0	228,062	228,062	99,803	0	0	0	0	0	0	0
17:10:54	-420,703	2366,429	15,429	14,76	11,329	8,932	10,473	23,5	968,977	22,909	2176,39	0	228,062	228,062	99,803	0	0	0	0	0	0	0
17:10:54	-665,918	2359,77	15,136	14,516	11,307	8,863	10,441	23,5	968,977	22,909	2176,574	0	228,062	228,062	99,803	0	0	0	0	0	0	0
17:10:54	-407,666	2355,693	15,136	14,565	11,284	8,821	10,41	23,5	968,977	22,909	2176,753	0	228,062	228,062	99,803	0	0	0	0	0	0	0
17:10:54	-441,186	2351,281	15,088	14,516	11,262	8,776	10,378	23,5	968,977	22,909	2176,928	0	228,062	228,062	99,803	0	0	0	0	0	0	0
17:10:54	-555,371	2345,727	14,941	14,419	11,238	8,718	10,345	23,5	968,977	22,909	2177,096	0	228,062	228,062	99,803	0	0	0	0	0	0	0
17:10:54	-473,242	2340,995	14,795	14,223	11,219	8,67	10,312	23,5	968,977	22,909	2177,26	0	228,062	228,062	99,803	0	0	0	0	0	0	0
17:10:54	-370,849	2337,286	14,746	14,126	11,201	8,631	10,279	23,5	968,977	22,909	2177,42	0	228,062	228,062	99,803	0	0	0	0	0	0	0
17:10:54	-593,652	2331,35	14,453	13,882	11,183	8,57	10,246	23,5	968,977	22,909	2177,574	0	228,062	228,062	99,803	0	0	0	0	0	0	0
17:10:54	-523,095	2326,119	14,16	13,54	11,169	8,516	10,212	23,5	968,977	22,909	2177,722	0	228,062	228,062	99,803	0	0	0	0	0	0	0
17:10:54	-480,004	2321,319	13,916	13,491	11,155	8,467	10,178	23,5	968,977	22,909	2177,866	0	228,062	228,062	99,803	0	0	0	0	0	0	0
17:10:54	-419,946	2317,119	13,818	13,491	11,136	8,423	10,143	23,5	968,977	22,909	2178,005	0	228,062	228,062	99,803	0	0	0	0	0	0	0
17:10:54	-367,187	2313,448	13,769	13,344	11,118	8,386	10,109	23,5	968,977	22,909	2178,14	0	228,062	228,062	99,803	0	0	0	0	0	0	0
17:10:54	-334,912	2310,099	13,769	13,442	11,099	8,351	10,074	23,5	968,977	22,909	2178,272	0	228,062	228,062	99,803	0	0	0	0	0	0	0
17:10:54	-283,52	2307,263	13,818	13,442	11,08	8,322	10,04	23,5	968,977	22,909	2178,401	0	228,062	228,062	99,803	0	0	0	0	0	0	0
17:10:54	-423,217	2303,031	13,818	13,344	11,057	8,278	10,005	23,5	968,977	22,909	2178,526	0	228,062	228,062	99,803	0	0	0	0	0	0	0
17:10:54	-191,357	2301,118	13,965	13,491	11,038	8,258	9,971	23,5	968,977	22,909	2178,649	0	228,062	228,062	99,803	0	0	0	0	0	0	0
17:10:54	-410,375	2297,014	13,965	13,54	11,015	8,216	9,937	23,5	968,977	22,909	2178,767	0	228,062	228,062	99,803	0	0	0	0	0	0	0
17:10:54	-298,315	2294,031	13,916	13,491	11	8,185	9,902	23,5	968,977	22,909	2178,882	0	228,062	228,062	99,803	0	0	0	0	0	0	0
17:10:54	-386,84	2290,162	13,769	13,442	10,986	8,146	9,868	23,5	968,977	22,909	2178,994	0	228,062	228,062	99,803	0	0	0	0	0	0	0
17:10:54	-386,914	2286,293	13,623	13,247	10,972	8,106	9,833	23,5	968,977	22,909	2179,101	0	228,062	228,062	99,803	0	0	0	0	0	0	0
17:10:54	-523,706	2281,056	13,33	13,003	10,958	8,052	9,798	23,5	968,977	22,909	2179,203	0	228,062	228,062	99,803	0	0	0	0	0	0	0
17:10:54	-302,734	2278,029	13,183	12,905	10,949	8,02	9,764	23,5	968,977	22,909	2179,302	0	228,062	228,062	99,803	0	0	0	0	0	0	0
17:10:54	-248,632	2275,542	13,183	12,905	10,935	7,995	9,729	23,5	968,977	22,909	2179,398	0	228,062	228,062	99,803	0	0	0	0	0	0	0
17:10:54	-294,628	2272,596	13,134	12,807	10,921	7,964	9,694	23,5	968,977	22,909	2179,491	0	228,062	228,062	99,803	0	0	0	0	0	0	0
17:10:54	-331,542	2269,281	13,134	12,807	10,902	7,93	9,66	23,5	968,977	22,909	2179,581	0	228,062	228,062	99,803	0	0	0	0	0	0	0
17:10:54	-203,833	2267,242	13,183	12,954	10,888	7,909	9,625	23,5	968,977	22,909	2179,669	0	228,062	228,062	99,803	0	0	0	0	0	0	0
17:10:54	-331,567	2263,927	13,183	12,954	10,869	7,875	9,591	23,5	968,977	22,909	2179,753	0	228,062	228,062	99,803	0	0	0	0	0	0	0
17:10:54	-291,21	2261,015	13,134	12,905	10,855	7,845	9,557	23,5	968,977	22,909	2179,834	0	228,062	228,062	99,803	0	0	0	0	0	0	0
17:10:54	-339,355	2257,621	13,037	12,807	10,841	7,81	9,523	23,5	968,977	22,909	2179,912	0	228,062	228,062	99,803	0	0	0	0	0	0	0
17:10:54	-211,596	2255,505	12,988	12,758	10,831	7,788	9,489	23,5	968,977	22,909	2179,988	0	228,062	228,062	99,803	0	0	0	0	0	0	0
17:10:54	-296,582	2252,539	12,939	12,758	10,817	7,758	9,455	23,5	968,977	22,909	2180,06	0	228,062	228,062	99,803	0	0	0	0	0	0	0
17:10:54	-380,639	2248,733	12,793	12,466	10,803	7,718	9,421	23,5	968,977	22,909	2180,129	0	228,062	228,062	99,803	0	0	0	0	0	0	0
17:10:54	-117,797	2247,555	12,841	12,612	10,794	7,706	9,387	23,5	968,977	22,909	2180,196	0	228,062	228,062	99,803	0	0	0	0	0	0	0
17:10:54	-297,509	2244,58	12,793	12,612	10,78	7,676	9,353	23,5	968,977	22,909	2180,26	0	228,062	228,062	99,803	0	0	0	0	0	0	0
17:10:55	-335,937	2241,22	12,695	12,466	10,766	7,641	9,32	23,5	968,977	22,909	2180,321	0	228,062	228,062	99,803	0	0	0	0	0	0	0
17:10:55	-249,609	2238,724	12,695	12,563	10,752	7,615	9,286	23,5	968,977	22,909	2180,38	0	228,062	228,062	99,803	0	0	0	0	0	0	0
17:10:55	-110,205	2237,622	12,841	12,612	10,738	7,604	9,253	23,5	968,977	22,909	2180,437	0	228,062	228,062	99,803	0	0	0	0	0	0	0
17:10:55	-246,337	2235,159	12,841	12,612	10,724	7,578	9,221	23,5	968,977	22,909	2180,492	0	228,062	228,062	99,803	0	0	0	0	0	0	0
17:10:55	-287,963	2232,279	12,793	12,563	10,71	7,549	9,188	23,5	968,977	22,909	2180,544	0	228,062	228,062	99,803	0	0	0	0	0	0	0
17:10:55	-307,104	2229,208	12,646	12,417	10,7	7,517	9,155	23,5	968,977	22,909	2180,592	0	228,062	228,062	99,803	0	0	0	0	0	0	0
17:10:55	-306,005	2226,148	12,5	12,27	10,691	7,486	9,122	23,5	968,977	22,909	2180,638	0	228,062	228,062	99,803	0	0	0	0	0	0	0
17:10:55	-213,427	2224,014	12,451	12,173	10,681	7,464	9,09	23,5	968,977	22,909	2180,681	0	228,062	228,062	99,803	0	0	0	0	0	0	0
17:10:55	-303,93	2220,974	12,304	12,075	10,672	7,432	9,057	23,5	968,977	22,909	2180,722	0	228,062	228,062	99,803	0	0	0	0	0	0	0
17:10:55	-231,201	2218,662	12,304	12,075	10,659	7,408	9,025	23,5	968,977	22,909	2180,76	0	228,062	228,062	99,803	0	0	0	0	0	0	0
17:10:55	-166,674	2216,996	12,304	12,026	10,649	7,391	8,993	23,5	968,977	22,909	2180,796	0	228,062	228,062	99,803	0	0	0	0	0	0	0
17:10:55	-237,744	2214,618	12,304	12,026	10,636	7,367	8,961	22,6	970,407	22,909	2180,829	0	228,062	228,062	99,803	0	0	0	0	0	0	0
17:10:55	-239,501	2212,223	12,304	12,026	10,622	7,342	8,929	22,6	970,407	22,909	2180,861	0	228,062	228,062	99,803	0	0	0	0	0	0	0
17:10:55	-126,513	2210,958	12,353	12,075	10,613	7,329	8,898	22,6	970,407	22,909	2180,891	0	228,062	228,062	99,803	0	0	0	0	0	0	0
17:10:55	-275,732	2208,201	12,304	12,075	10,6	7,301	8,867	22,6	970,407	22,909	2180,919	0	228,062	228,062	99,803	0	0	0	0	0	0	0
17:10:55	-168,823	2206,513	12,304	12,026	10,59	7,283	8,836	22,6	970,407	22,909	2180,944	0	228,062	228,062	99,803	0	0	0	0	0	0	0
17:10:55	-247,07	2204,042	12,207	12,026	10,581	7,258	8,805	22,6	970,407	22,909	2180,967	0	228,062	228,062	99,803	0	0	0	0	0	0	0
17:10:55	-181,811	2202,224	12,207	11,977	10,571	7,239	8,774	22,6	970,407	22,909	2180,989	0	228,062	228,062	99,803	0	0	0	0	0	0	0
17:10:55	-222,534	2199,998	12,207	12,026	10,558	7,216	8,743	22,6	970,407	22,909	2181,008	0	228,062	228,062	99,803	0	0	0	0	0	0	0
17:10:55	-164,55	2198,353	12,207	11,977	10,549	7,199	8,713	22,6	970,407	22,909	2181,025	0	228,062	228,062	99,803	0	0	0	0	0	0	0
17:10:55	-210,107	2196,252	12,158	11,88	10,54	7,177	8,683	22,6	970,407	22,909	2181,04	0	228,062	228,062	99,803	0	0	0	0	0	0	0
17:10:55	-240,405	2193,848	12,06	11,733	10,531	7,153	8,653	22,6	970,407	22,909	2181,053	0	220,062	220,062	99,781	0	0	0	0	0	0	0
17:10:55	-210,034	2191,747	12,011	11,733	10,522	7,131	8,623	22,6	970,407	22,909	2181,063	0	220,062	220,062	99,781	0	0	0	0	0	0	0
17:10:55	-111,889	2190,629	12,011	11,684	10,515	7,119	8,594	22,6	970,407	22,909	2181,073	0	220,062	220,062	99,781	0	0	0	0	0	0	0
17:10:55	-282,617	2187,802	11,865	11,635	10,507	7,09	8,564	22,6	970,407	22,909	2181,08	0	220,062	220,062	99,781	0	0	0	0	0	0	0
17:10:55	-163,427	2186,168	11,865	11,635	10,498	7,073	8,535	22,6	970,407	22,909	2181,085	0	220,062	220,062	99,781	0	0	0	0	0	0	0
17:10:55	-161,181	2184,556	11,865	11,538	10,489	7,057	8,506	22,6	970,407	22,909	2181,088	0	220,062	220,062	99,781	0	0	0	0	0	0	0
17:10:55	-252,197	2182,034	11,767	11,635	10,479	7,031	8,477	22,6	970,407	22,909	2181,089	0	220,062	220,062	99,781	0	0	0	0	0	0	0
17:10:55	-12,5	2181,909	12,011	11,831	10,466	7,029	8,449	22,6	970,407	22,909	2181,09	0	220,062	220,062	99,781	0	0	0	0	0	0	0
17:10:55	-76,318	2181,146	12,207	11,977	10,451	7,022	8,421	22,6	970,407	22,909	2181,091	0	220,062	220,062	99,781	0	0	0	0	0	0	0
17:10:55	-130,59	2179,84	12,304	12,075	10,439	7,008	8,393	22,6	970,407	22,909	2179,84	0	220,062	220,062	99,781	0	0	0	0	0	0	0
17:10:55	-248,95	2177,351	12,207	12,026	10,43	6,983	8,365	22,6	970,407	22,909	2177,351	0	220,062	220,062	99,781	0	0	0	0	0	0	0
17:10:55	-214,819	2175,203	12,06	11,88	10,425	6,96	8,338	22,6	970,407	22,909	2175,203	0	220,062	220,062	99,781	0	0	0	0	0	0	0
17:10:55	-232,788	2172,875	11,963	11,733	10,417	6,936	8,31	22,6	970,407	22,909	2172,875	0	220,062	220,062	99,781	0	0	0	0	0	0	0
17:10:55	-219,067	2170,684	11,767	11,684	10,415	6,914	8,283	22,6	970,407	22,909	2170,684	0	220,062	220,062	99,781	0	0	0	0	0	0	0
17:10:55	-287,109	2167,813	11,523	11,489	10,412	6,884	8,255	22,6	970,407	22,909	2167,813	0	220,062	220,062	99,781	0	0	0	0	0	0	0
17:10:55	-143,09	2166,382	11,474	11,342	10,406	6,869	8,228	22,6	970,407	22,909	2166,382	0	220,062	220,062	99,781	0	0	0	0	0	0	0
17:10:55	-244,091	2163,941	11,425	11,44	10,395	6,844	8,201	22,6	970,407	22,909	2163,941	0	220,062	220,062	99,781	0	0	0	0	0	0	0
17:10:55	-55,712	2163,384	11,474	11,489	10,389	6,839	8,174	22,6	970,407	22,909	2163,384	0	220,062	220,062	99,781	0	0	0	0	0	0	0
17:10:55	-113,818	2162,246	11,523	11,489	10,38	6,827	8,148	22,6	970,407	22,909	2162,246	0	220,062	220,062	99,781	0	0	0	0	0	0	0
17:10:55	-157,934	2160,666	11,523	11,489	10,371	6,81	8,122	22,6	970,407	22,909	2160,666	0	220,062	220,062	99,781	0	0	0	0	0	0	0
17:10:55	-70,458	2159,962	11,621	11,489	10,362	6,803	8,096	22,6	970,407	22,909	2159,962	0	220,062	220,062	99,781	0	0	0	0	0	0	0
17:10:55	-205,639	2157,905	11,523	11,44	10,355	6,782	8,07	22,6	970,407	22,909	2157,905	0	220,062	220,062	99,781	0	0	0	0	0	0	0
17:10:55	-122,534	2156,68	11,523	11,342	10,348	6,769	8,045	22,6	970,407	22,909	2156,68	0	220,062	220,062	99,781	0	0	0	0	0	0	0
17:10:55	-188,476	2154,795	11,425	11,342	10,343	6,75	8,019	22,6	970,407	22,909	2154,795	0	220,062	220,062	99,781	0	0	0	0	0	0	0
17:10:55	-216,333	2152,632	11,279	11,147	10,338	6,728	7,994	22,6	970,407	22,909	2152,632	0	220,062	220,062	99,781	0	0	0	0	0	0	0
17:10:55	-152,856	2151,103	11,181	11,147	10,335	6,712	7,969	22,6	970,407	22,909	2151,103	0	220,062	220,062	99,781	0	0	0	0	0	0	0
17:10:55	-63,598	2150,467	11,132	11,098	10,334	6,705	7,944	22,6	970,407	22,909	2150,467	0	220,062	220,062	99,781	0	0	0	0	0	0	0
17:10:55	-170,068	2148,767	11,035	11,001	10,329	6,688	7,919	22,6	970,407	22,909	2148,767	0	220,062	220,062	99,781	0	0	0	0	0	0	0
17:10:55	-143,945	2147,327	11,035	11,001	10,321	6,673	7,895	22,6	970,407	22,909	2147,327	0	220,062	220,062	99,781	0	0	0	0	0	0	0
17:10:55	-8,203	2147,245	11,181	11,147	10,313	6,672	7,871	22,6	970,407	22,909	2147,245	0	220,062	220,062	99,781	0	0	0	0	0	0	0
17:10:55	-97,705	2146,268	11,181	11,196	10,307	6,662	7,847	22,6	970,407	22,909	2146,268	0	220,062	220,062	99,781	0	0	0	0	0	0	0
17:10:55	-6,127	2146,207	11,279	11,196	10,302	6,661	7,824	22,6	970,407	22,909	2146,207	0	220,062	220,062	99,781	0	0	0	0	0	0	0
17:10:55	-219,506	2144,012	11,181	11,147	10,294	6,639	7,801	22,6	970,407	22,909	2144,012	0	220,062	220,062	99,781	0	0	0	0	0	0	0
17:10:55	-61,23	2143,4	11,132	11,098	10,294	6,632	7,778	22,6	970,407	22,909	2143,4	0	220,062	220,062	99,781	0	0	0	0	0	0	0
17:10:55	-173,193	2141,668	11,035	11,001	10,289	6,615	7,755	22,6	970,407	22,909	2141,668	0	220,062	220,062	99,781	0	0	0	0	0	0	0
17:10:55	-110,839	2140,559	10,986	11,001	10,285	6,603	7,732	22,6	970,407	22,909	2140,559	0	220,062	220,062	99,781	0	0	0	0	0	0	0
17:10:55	-45,214	2140,107	10,937	10,854	10,285	6,599	7,71	22,6	970,407	22,909	2140,107	0	220,062	220,062	99,781	0	0	0	0	0	0	0
17:10:55	-151,635	2138,591	10,791	10,757	10,284	6,583	7,688	22,6	970,407	22,909	2138,591	0	220,062	220,062	99,781	0	0	0	0	0	0	0
17:10:55	-90,405	2137,687	10,693	10,659	10,284	6,574	7,666	22,6	970,407	22,909	2137,687	0	220,062	220,062	99,781	0	0	0	0	0	0	0
17:10:55	-64,404	2137,043	10,693	10,61	10,281	6,567	7,645	22,6	970,407	22,909	2137,043	0	220,062	220,062	99,781	0	0	0	0	0	0	0
17:10:55	8,789	2137,13	10,791	10,659	10,276	6,568	7,624	22,6	970,407	22,909	2137,043	0	220,062	220,062	99,781	0	0	0	0	0	0	0
17:10:55	-37,524	2136,755	10,84	10,659	10,271	6,564	7,603	22,6	970,407	22,909	2136,755	0	220,062	220,062	99,781	0	0	0	0	0	0	0
17:10:55	8,764	2136,843	10,937	10,805	10,267	6,565	7,583	22,6	970,407	22,909	2136,755	0	220,062	220,062	99,781	0	0	0	0	0	0	0
17:10:55	-66,503	2136,178	10,937	10,757	10,263	6,558	7,562	22,6	970,407	22,909	2136,178	0	220,062	220,062	99,781	0	0	0	0	0	0	0
17:10:55	-204,345	2134,134	10,791	10,659	10,259	6,537	7,542	22,6	970,407	22,909	2134,134	0	220,062	220,062	99,781	0	0	0	0	0	0	0
17:10:55	30,2	2134,436	10,84	10,659	10,258	6,54	7,523	22,6	970,407	22,909	2134,135	0	220,062	220,062	99,781	0	0	0	0	0	0	0
17:10:55	-60,278	2133,834	10,791	10,61	10,257	6,534	7,503	22,6	970,407	22,909	2133,834	0	220,062	220,062	99,781	0	0	0	0	0	0	0
17:10:55	-135,546	2132,478	10,644	10,512	10,257	6,52	7,484	22,6	970,407	22,909	2132,478	0	220,062	220,062	99,781	0	0	0	0	0	0	0
17:10:55	-53,686	2131,941	10,644	10,61	10,254	6,514	7,465	22,6	970,407	22,909	2131,941	0	220,062	220,062	99,781	0	0	0	0	0	0	0
17:10:55	-36,45	2131,577	10,693	10,659	10,249	6,511	7,446	22,6	970,407	22,909	2131,577	0	220,062	220,062	99,781	0	0	0	0	0	0	0
17:10:55	-205,297	2129,524	10,547	10,659	10,245	6,489	7,428	22,6	970,407	22,909	2129,524	0	220,062	220,062	99,781	0	0	0	0	0	0	0
17:10:55	121,582	2130,74	10,693	10,659	10,245	6,502	7,409	22,6	970,407	22,909	2129,525	0	220,062	220,062	99,781	0	0	0	0	0	0	0
17:10:55	6,591	2130,806	10,791	10,757	10,24	6,503	7,392	22,6	970,407	22,909	2129,526	0	220,062	220,062	99,781	0	0	0	0	0	0	0
17:10:55	-68,774	2130,118	10,791	10,805	10,236	6,496	7,374	22,6	970,407	22,909	2129,527	0	220,062	220,062	99,781	0	0	0	0	0	0	0
17:10:55	-90,332	2129,214	10,693	10,757	10,236	6,486	7,357	22,6	970,407	22,909	2129,214	0	220,062	220,062	99,781	0	0	0	0	0	0	0
17:10:55	-114,843	2128,066	10,644	10,659	10,232	6,474	7,339	22,6	970,407	22,909	2128,066	0	220,062	220,062	99,781	0	0	0	0	0	0	0
17:10:55	-90,283	2127,163	10,547	10,61	10,232	6,465	7,322	22,6	970,407	22,909	2127,163	0	220,062	220,062	99,781	0	0	0	0	0	0	0
17:10:55	-14,062	2127,023	10,547	10,61	10,231	6,464	7,305	22,6	970,407	22,909	2127,023	0	220,062	220,062	99,781	0	0	0	0	0	0	0
17:10:55	34,521	2127,368	10,644	10,512	10,228	6,467	7,289	22,6	970,407	22,909	2127,023	0	220,062	220,062	99,781	0	0	0	0	0	0	0
17:10:55	-14,062	2127,227	10,644	10,61	10,227	6,466	7,273	22,6	970,407	22,909	2127,023	0	220,062	220,062	99,781	0	0	0	0	0	0	0
17:10:55	-104,174	2126,185	10,547	10,464	10,226	6,455	7,257	22,6	970,407	22,909	2126,185	0	220,062	220,062	99,781	0	0	0	0	0	0	0
17:10:55	-56,811	2125,617	10,547	10,464	10,223	6,449	7,241	22,6	970,407	22,909	2125,617	0	220,062	220,062	99,781	0	0	0	0	0	0	0
17:10:55	-14,062	2125,477	10,547	10,464	10,222	6,448	7,225	22,6	970,407	22,909	2125,477	0	220,062	220,062	99,781	0	0	0	0	0	0	0
17:10:55	-116,015	2124,317	10,498	10,512	10,218	6,436	7,21	22,6	970,407	22,909	2124,317	0	220,062	220,062	99,781	0	0	0	0	0	0	0
17:10:55	45,141	2124,768	10,547	10,464	10,218	6,44	7,195	22,6	970,407	22,909	2124,317	0	220,062	220,062	99,781	0	0	0	0	0	0	0
17:10:55	-12,866	2124,639	10,547	10,464	10,218	6,439	7,18	22,6	970,407	22,909	2124,317	0	220,062	220,062	99,781	0	0	0	0	0	0	0
17:10:55	-117,016	2123,469	10,498	10,415	10,214	6,427	7,165	22,6	970,407	22,909	2123,469	0	220,062	220,062	99,781	0	0	0	0	0	0	0
17:10:55	32,25	2123,792	10,547	10,464	10,213	6,43	7,151	22,6	970,407	22,909	2123,469	0	220,062	220,062	99,781	0	0	0	0	0	0	0
17:10:55	0	2123,792	10,547	10,61	10,213	6,43	7,137	22,6	970,407	22,909	2123,47	0	220,062	220,062	99,781	0	0	0	0	0	0	0
17:10:55	-71,948	2123,072	10,547	10,512	10,209	6,423	7,123	22,6	970,407	22,909	2123,072	0	220,062	220,062	99,781	0	0	0	0	0	0	0
17:10:55	-45,117	2122,621	10,498	10,464	10,209	6,418	7,109	22,6	970,407	22,909	2122,621	0	220,062	220,062	99,781	0	0	0	0	0	0	0
17:10:55	0	2122,621	10,498	10,464	10,209	6,418	7,095	22,6	970,407	22,909	2122,621	0	220,062	220,062	99,781	0	0	0	0	0	0	0
17:10:55	-12,841	2122,493	10,498	10,464	10,208	6,417	7,082	22,6	970,407	22,909	2122,493	0	220,062	220,062	99,781	0	0	0	0	0	0	0
17:10:55	-59,082	2121,902	10,498	10,464	10,205	6,411	7,069	22,6	970,407	22,909	2121,902	0	220,062	220,062	99,781	0	0	0	0	0	0	0
17:10:55	31,201	2122,214	10,547	10,512	10,204	6,414	7,056	22,6	970,407	22,909	2121,902	0	220,062	220,062	99,781	0	0	0	0	0	0	0
17:10:55	-72,998	2121,484	10,547	10,512	10,2	6,407	7,043	22,6	970,407	22,909	2121,484	0	220,062	220,062	99,781	0	0	0	0	0	0	0
17:10:55	0	2121,484	10,547	10,512	10,2	6,407	7,031	22,6	970,407	22,909	2121,484	0	220,062	220,062	99,781	0	0	0	0	0	0	0
17:10:55	-45,117	2121,033	10,498	10,464	10,2	6,402	7,018	22,6	970,407	22,909	2121,033	0	220,062	220,062	99,781	0	0	0	0	0	0	0
17:10:55	-57,934	2120,453	10,449	10,415	10,199	6,396	7,006	22,6	970,407	22,909	2120,453	0	220,062	220,062	99,781	0	0	0	0	0	0	0
17:10:56	31,127	2120,765	10,547	10,61	10,196	6,399	6,994	22,6	970,407	22,909	2120,454	0	220,062	220,062	99,781	0	0	0	0	0	0	0
17:10:56	-14,086	2120,624	10,547	10,512	10,195	6,398	6,983	22,6	970,407	22,909	2120,454	0	220,062	220,062	99,781	0	0	0	0	0	0	0
17:10:56	-45,092	2120,173	10,498	10,415	10,195	6,393	6,971	22,6	970,407	22,909	2120,173	0	220,062	220,062	99,781	0	0	0	0	0	0	0
17:10:56	-56,884	2119,604	10,449	10,415	10,194	6,387	6,96	22,6	970,407	22,909	2119,604	0	220,062	220,062	99,781	0	0	0	0	0	0	0
17:10:56	-14,892	2119,455	10,498	10,512	10,191	6,386	6,948	22,6	970,407	22,909	2119,455	0	220,062	220,062	99,781	0	0	0	0	0	0	0
17:10:56	-13,012	2119,325	10,498	10,464	10,19	6,384	6,937	22,6	970,407	22,909	2119,325	0	220,062	220,062	99,781	0	0	0	0	0	0	0
17:10:56	-45,092	2118,874	10,449	10,415	10,19	6,38	6,926	22,6	970,407	22,909	2118,874	0	220,062	220,062	99,781	0	0	0	0	0	0	0
17:10:56	0	2118,874	10,449	10,415	10,19	6,38	6,916	22,6	970,407	22,909	2118,874	0	220,062	220,062	99,781	0	0	0	0	0	0	0
17:10:56	-151,367	2117,36	10,351	10,415	10,187	6,364	6,905	22,6	970,407	22,909	2117,36	0	220,062	220,062	99,781	0	0	0	0	0	0	0
17:10:56	-45,092	2116,909	10,302	10,268	10,187	6,359	6,894	22,6	970,407	22,909	2116,909	0	220,062	220,062	99,781	0	0	0	0	0	0	0
17:10:56	122,436	2118,134	10,449	10,415	10,186	6,372	6,884	22,6	970,407	22,909	2116,911	0	220,062	220,062	99,781	0	0	0	0	0	0	0
17:10:56	45,092	2118,585	10,498	10,464	10,186	6,377	6,874	21,3	969,947	22,909	2116,912	0	220,062	220,062	99,781	0	0	0	0	0	0	0
17:10:56	-134,204	2117,243	10,351	10,415	10,186	6,363	6,864	21,3	969,947	22,909	2116,913	0	220,062	220,062	99,781	0	0	0	0	0	0	0
17:10:56	-45,092	2116,792	10,302	10,219	10,186	6,358	6,854	21,3	969,947	22,909	2116,792	0	220,062	220,062	99,781	0	0	0	0	0	0	0
17:10:56	-27,905	2116,513	10,351	10,415	10,182	6,355	6,844	21,3	969,947	22,909	2116,513	0	220,062	220,062	99,781	0	0	0	0	0	0	0
17:10:56	93,481	2117,447	10,547	10,512	10,177	6,365	6,835	21,3	969,947	22,909	2116,514	0	220,062	220,062	99,781	0	0	0	0	0	0	0
17:10:56	61,254	2118,06	10,693	10,757	10,173	6,371	6,826	21,3	969,947	22,909	2116,515	0	220,062	220,062	99,781	0	0	0	0	0	0	0
17:10:56	-88,134	2117,179	10,693	10,659	10,168	6,362	6,817	21,3	969,947	22,909	2116,516	0	220,062	220,062	99,781	0	0	0	0	0	0	0
17:10:56	-45,092	2116,728	10,644	10,61	10,168	6,358	6,808	21,3	969,947	22,909	2116,516	0	220,062	220,062	99,781	0	0	0	0	0	0	0
17:10:56	-15,087	2116,577	10,547	10,61	10,172	6,356	6,799	21,3	969,947	22,909	2116,516	0	220,062	220,062	99,781	0	0	0	0	0	0	0
17:10:56	-108,398	2115,493	10,498	10,464	10,168	6,345	6,79	21,3	969,947	22,909	2115,493	0	220,062	220,062	99,781	0	0	0	0	0	0	0
17:10:56	18,212	2115,675	10,449	10,464	10,172	6,347	6,781	21,3	969,947	22,909	2115,493	0	206,627	206,627	99,736	0	0	0	0	0	0	0
17:10:56	-90,161	2114,773	10,351	10,415	10,172	6,337	6,773	21,3	969,947	22,909	2114,773	0	206,627	206,627	99,736	0	0	0	0	0	0	0
17:10:56	90,161	2115,675	10,449	10,415	10,172	6,347	6,764	21,3	969,947	22,909	2114,774	0	206,627	206,627	99,736	0	0	0	0	0	0	0
17:10:56	-75,073	2114,924	10,449	10,464	10,168	6,339	6,756	21,3	969,947	22,909	2114,775	0	206,627	206,627	99,736	0	0	0	0	0	0	0
17:10:56	0	2114,924	10,449	10,415	10,168	6,339	6,748	21,3	969,947	22,909	2114,775	0	206,627	206,627	99,736	0	0	0	0	0	0	0
17:10:56	0	2114,924	10,449	10,415	10,168	6,339	6,74	21,3	969,947	22,909	2114,775	0	206,627	206,627	99,736	0	0	0	0	0	0	0
17:10:56	-90,185	2114,022	10,351	10,268	10,168	6,33	6,732	21,3	969,947	22,909	2114,022	0	206,627	206,627	99,736	0	0	0	0	0	0	0
17:10:56	0	2114,022	10,351	10,415	10,168	6,33	6,724	21,3	969,947	22,909	2114,022	0	206,627	206,627	99,736	0	0	0	0	0	0	0
17:10:56	-75,073	2113,272	10,351	10,415	10,163	6,322	6,716	21,3	969,947	22,909	2113,272	0	206,627	206,627	99,736	0	0	0	0	0	0	0
17:10:56	78,344	2114,055	10,449	10,415	10,163	6,33	6,708	21,3	969,947	22,909	2113,272	0	206,627	206,627	99,736	0	0	0	0	0	0	0
17:10:56	-43,017	2113,625	10,498	10,512	10,158	6,326	6,701	21,3	969,947	22,909	2113,273	0	206,627	206,627	99,736	0	0	0	0	0	0	0
17:10:56	-45,068	2113,174	10,449	10,415	10,158	6,321	6,693	21,3	969,947	22,909	2113,174	0	206,627	206,627	99,736	0	0	0	0	0	0	0
17:10:56	-90,136	2112,273	10,351	10,317	10,158	6,312	6,686	21,3	969,947	22,909	2112,273	0	206,627	206,627	99,736	0	0	0	0	0	0	0
17:10:56	0	2112,273	10,351	10,268	10,158	6,312	6,678	21,3	969,947	22,909	2112,273	0	206,627	206,627	99,736	0	0	0	0	0	0	0
17:10:56	0	2112,273	10,351	10,268	10,158	6,312	6,671	21,3	969,947	22,909	2112,273	0	206,627	206,627	99,736	0	0	0	0	0	0	0
17:10:56	0	2112,273	10,351	10,317	10,158	6,312	6,664	21,3	969,947	22,909	2112,273	0	206,627	206,627	99,736	0	0	0	0	0	0	0
17:10:56	-45,068	2111,822	10,302	10,268	10,158	6,307	6,657	21,3	969,947	22,909	2111,822	0	206,627	206,627	99,736	0	0	0	0	0	0	0
17:10:56	0	2111,822	10,302	10,219	10,158	6,307	6,65	21,3	969,947	22,909	2111,822	0	206,627	206,627	99,736	0	0	0	0	0	0	0
17:10:56	-11,791	2111,704	10,302	10,268	10,157	6,306	6,644	21,3	969,947	22,909	2111,704	0	206,627	206,627	99,736	0	0	0	0	0	0	0
17:10:56	-19,287	2111,511	10,351	10,268	10,153	6,304	6,637	21,3	969,947	22,909	2111,511	0	206,627	206,627	99,736	0	0	0	0	0	0	0
17:10:56	-11,791	2111,393	10,351	10,415	10,153	6,303	6,63	21,3	969,947	22,909	2111,393	0	206,627	206,627	99,736	0	0	0	0	0	0	0
17:10:56	-123,388	2110,16	10,205	10,219	10,153	6,29	6,624	21,3	969,947	22,909	2110,16	0	206,627	206,627	99,736	0	0	0	0	0	0	0
17:10:56	78,344	2110,943	10,302	10,122	10,153	6,298	6,617	21,3	969,947	22,909	2110,16	0	206,627	206,627	99,736	0	0	0	0	0	0	0
17:10:56	45,043	2111,393	10,351	10,415	10,153	6,303	6,611	21,3	969,947	22,909	2110,162	0	206,627	206,627	99,736	0	0	0	0	0	0	0
17:10:56	-211,474	2109,279	10,205	10,268	10,148	6,281	6,605	21,3	969,947	22,909	2109,279	0	206,627	206,627	99,736	0	0	0	0	0	0	0
17:10:56	0	2109,279	10,205	10,122	10,148	6,281	6,598	21,3	969,947	22,909	2109,279	0	206,627	206,627	99,736	0	0	0	0	0	0	0
17:10:56	90,087	2110,18	10,302	10,268	10,148	6,29	6,592	21,3	969,947	22,909	2109,28	0	206,627	206,627	99,736	0	0	0	0	0	0	0
17:10:56	-65,405	2109,526	10,302	10,268	10,145	6,283	6,586	21,3	969,947	22,909	2109,28	0	206,627	206,627	99,736	0	0	0	0	0	0	0
17:10:56	-11,791	2109,408	10,302	10,122	10,144	6,282	6,58	21,3	969,947	22,909	2109,28	0	206,627	206,627	99,736	0	0	0	0	0	0	0
17:10:56	45,043	2109,858	10,351	10,268	10,144	6,287	6,575	21,3	969,947	22,909	2109,281	0	206,627	206,627	99,736	0	0	0	0	0	0	0
17:10:56	-55,761	2109,3	10,302	10,268	10,143	6,281	6,569	21,3	969,947	22,909	2109,281	0	206,627	206,627	99,736	0	0	0	0	0	0	0
17:10:56	-90,087	2108,4	10,205	10,122	10,143	6,272	6,563	21,3	969,947	22,909	2108,4	0	206,627	206,627	99,736	0	0	0	0	0	0	0
17:10:56	-110,449	2107,295	10,156	10,073	10,14	6,26	6,557	21,3	969,947	22,909	2107,295	0	206,627	206,627	99,736	0	0	0	0	0	0	0
17:10:56	135,107	2108,646	10,302	10,219	10,14	6,274	6,551	21,3	969,947	22,909	2107,296	0	206,627	206,627	99,736	0	0	0	0	0	0	0
17:10:56	-10,717	2108,539	10,302	10,268	10,139	6,273	6,546	21,3	969,947	22,909	2107,297	0	206,627	206,627	99,736	0	0	0	0	0	0	0
17:10:56	-11,938	2108,42	10,302	10,219	10,138	6,272	6,541	21,3	969,947	22,909	2107,299	0	206,627	206,627	99,736	0	0	0	0	0	0	0
17:10:56	-157,617	2106,843	10,205	10,219	10,134	6,256	6,535	21,3	969,947	22,909	2106,843	0	206,627	206,627	99,736	0	0	0	0	0	0	0
17:10:56	135,107	2108,194	10,351	10,268	10,134	6,27	6,53	21,3	969,947	22,909	2106,845	0	206,627	206,627	99,736	0	0	0	0	0	0	0
17:10:56	-123,461	2106,96	10,302	10,219	10,13	6,257	6,524	21,3	969,947	22,909	2106,845	0	206,627	206,627	99,736	0	0	0	0	0	0	0
17:10:56	45,019	2107,41	10,351	10,268	10,13	6,261	6,519	21,3	969,947	22,909	2106,845	0	206,627	206,627	99,736	0	0	0	0	0	0	0
17:10:56	-9,667	2107,313	10,351	10,415	10,129	6,26	6,514	21,3	969,947	22,909	2106,846	0	206,627	206,627	99,736	0	0	0	0	0	0	0
17:10:56	-135,107	2105,962	10,205	10,122	10,129	6,247	6,509	21,3	969,947	22,909	2105,962	0	206,627	206,627	99,736	0	0	0	0	0	0	0
17:10:56	-45,019	2105,512	10,156	10,073	10,129	6,242	6,504	21,3	969,947	22,909	2105,512	0	206,627	206,627	99,736	0	0	0	0	0	0	0
17:10:56	-34,277	2105,169	10,205	10,219	10,125	6,238	6,499	21,3	969,947	22,909	2105,169	0	206,627	206,627	99,736	0	0	0	0	0	0	0
17:10:56	0	2105,169	10,205	10,122	10,125	6,238	6,493	21,3	969,947	22,909	2105,169	0	206,627	206,627	99,736	0	0	0	0	0	0	0
17:10:56	0	2105,169	10,205	10,122	10,125	6,238	6,488	21,3	969,947	22,909	2105,169	0	206,627	206,627	99,736	0	0	0	0	0	0	0
17:10:56	-77,368	2104,396	10,205	10,219	10,12	6,23	6,483	21,3	969,947	22,909	2104,396	0	206,627	206,627	99,736	0	0	0	0	0	0	0
17:10:56	-9,667	2104,299	10,205	10,219	10,12	6,229	6,478	21,3	969,947	22,909	2104,299	0	206,627	206,627	99,736	0	0	0	0	0	0	0
17:10:56	-114,624	2103,153	10,156	10,073	10,116	6,218	6,473	21,3	969,947	22,909	2103,153	0	206,627	206,627	99,736	0	0	0	0	0	0	0
17:10:56	45,019	2103,603	10,205	10,219	10,116	6,222	6,468	21,3	969,947	22,909	2103,153	0	206,627	206,627	99,736	0	0	0	0	0	0	0
17:10:56	-45,019	2103,153	10,156	10,219	10,116	6,218	6,463	21,3	969,947	22,909	2103,153	0	206,627	206,627	99,736	0	0	0	0	0	0	0
17:10:56	-78,417	2102,369	10,156	10,073	10,112	6,209	6,458	21,3	969,947	22,909	2102,369	0	206,627	206,627	99,736	0	0	0	0	0	0	0
17:10:56	0	2102,369	10,156	10,122	10,112	6,209	6,454	21,3	969,947	22,909	2102,368	0	206,627	206,627	99,736	0	0	0	0	0	0	0
17:10:56	-90,014	2101,468	10,058	9,975	10,112	6,2	6,449	21,3	969,947	22,909	2101,468	0	206,627	206,627	99,736	0	0	0	0	0	0	0
17:10:56	0	2101,468	10,058	10,073	10,112	6,2	6,444	21,3	969,947	22,909	2101,468	0	206,627	206,627	99,736	0	0	0	0	0	0	0
17:10:56	9,472	2101,563	10,156	10,073	10,107	6,201	6,439	21,3	969,947	22,909	2101,468	0	206,627	206,627	99,736	0	0	0	0	0	0	0
17:10:56	-144,677	2100,116	10,009	9,975	10,106	6,186	6,434	21,3	969,947	22,909	2100,116	0	206,627	206,627	99,736	0	0	0	0	0	0	0
17:10:56	64,355	2100,76	10,156	10,122	10,102	6,193	6,429	21,3	969,947	22,909	2100,117	0	206,627	206,627	99,736	0	0	0	0	0	0	0
17:10:56	-8,642	2100,673	10,156	10,122	10,102	6,192	6,425	21,3	969,947	22,909	2100,117	0	206,627	206,627	99,736	0	0	0	0	0	0	0
17:10:56	-90,014	2099,773	10,058	10,073	10,102	6,183	6,42	21,3	969,947	22,909	2099,773	0	206,627	206,627	99,736	0	0	0	0	0	0	0
17:10:56	90,014	2100,673	10,156	10,122	10,102	6,192	6,415	21,3	969,947	22,909	2099,774	0	206,627	206,627	99,736	0	0	0	0	0	0	0
17:10:56	-80,517	2099,868	10,156	10,073	10,097	6,184	6,411	21,3	969,947	22,909	2099,774	0	206,627	206,627	99,736	0	0	0	0	0	0	0
17:10:56	-89,99	2098,968	10,058	9,975	10,097	6,174	6,406	21,3	969,947	22,909	2098,968	0	206,627	206,627	99,736	0	0	0	0	0	0	0
17:10:56	225	2101,218	10,302	10,268	10,097	6,198	6,402	21,3	969,947	22,909	2098,971	0	206,627	206,627	99,736	0	0	0	0	0	0	0
17:10:56	-269,995	2098,518	10,009	9,926	10,097	6,17	6,398	21,3	969,947	22,909	2098,518	0	206,627	206,627	99,736	0	0	0	0	0	0	0
17:10:56	-81,567	2097,703	10,009	9,878	10,093	6,161	6,393	21,3	969,947	22,909	2097,703	0	206,627	206,627	99,736	0	0	0	0	0	0	0
17:10:56	44,97	2098,152	10,058	10,073	10,093	6,166	6,389	21,3	969,947	22,909	2097,703	0	206,627	206,627	99,736	0	0	0	0	0	0	0
17:10:56	80,346	2098,956	10,156	10,122	10,092	6,174	6,384	21,3	969,947	22,909	2097,704	0	206,627	206,627	99,736	0	0	0	0	0	0	0
17:10:56	-71,923	2098,237	10,156	10,122	10,088	6,167	6,38	21,3	969,947	22,909	2097,705	0	206,627	206,627	99,736	0	0	0	0	0	0	0
17:10:56	0	2098,237	10,156	10,073	10,088	6,167	6,376	21,3	969,947	22,909	2097,705	0	206,627	206,627	99,736	0	0	0	0	0	0	0
17:10:56	-89,965	2097,337	10,058	10,073	10,088	6,158	6,372	21,3	969,947	22,909	2097,337	0	206,627	206,627	99,736	0	0	0	0	0	0	0
17:10:56	8,374	2097,421	10,156	10,122	10,083	6,158	6,367	21,3	969,947	22,909	2097,337	0	206,627	206,627	99,736	0	0	0	0	0	0	0
17:10:56	-89,965	2096,521	10,058	10,073	10,083	6,149	6,363	21,3	969,947	22,909	2096,521	0	206,627	206,627	99,736	0	0	0	0	0	0	0
17:10:56	-44,97	2096,071	10,009	9,878	10,083	6,145	6,359	21,3	969,947	22,909	2096,071	0	206,627	206,627	99,736	0	0	0	0	0	0	0
17:10:56	35,327	2096,425	10,058	10,073	10,083	6,148	6,355	21,3	969,947	22,909	2096,072	0	206,627	206,627	99,736	0	0	0	0	0	0	0
17:10:56	0	2096,425	10,058	10,073	10,083	6,148	6,351	21,3	969,947	22,909	2096,072	0	206,627	206,627	99,736	0	0	0	0	0	0	0
17:10:56	-116,894	2095,256	10,009	9,878	10,079	6,136	6,346	21,3	969,947	22,909	2095,256	0	206,627	206,627	99,736	0	0	0	0	0	0	0
17:10:56	0	2095,256	10,009	9,878	10,079	6,136	6,342	21,3	969,947	22,909	2095,256	0	206,627	206,627	99,736	0	0	0	0	0	0	0
17:10:57	-44,97	2094,806	9,961	9,926	10,079	6,132	6,338	21,3	969,947	22,909	2094,806	0	206,627	206,627	99,736	0	0	0	0	0	0	0
17:10:57	-8,422	2094,722	9,961	9,731	10,078	6,131	6,334	21,3	969,947	22,909	2094,722	0	206,627	206,627	99,736	0	0	0	0	0	0	0
17:10:57	0	2094,722	9,961	9,78	10,078	6,131	6,33	21,3	969,947	22,909	2094,722	0	206,627	206,627	99,736	0	0	0	0	0	0	0
17:10:57	7,299	2094,795	10,058	9,975	10,074	6,131	6,326	21,3	969,947	22,909	2094,722	0	206,627	206,627	99,736	0	0	0	0	0	0	0
17:10:57	52,294	2095,318	10,205	10,073	10,069	6,137	6,323	21,3	969,947	22,909	2094,722	0	206,627	206,627	99,736	0	0	0	0	0	0	0
17:10:57	7,299	2095,391	10,302	10,122	10,064	6,138	6,319	21,3	969,947	22,909	2094,723	0	206,627	206,627	99,736	0	0	0	0	0	0	0
17:10:57	-134,936	2094,041	10,156	9,975	10,064	6,124	6,315	21,3	969,947	22,909	2094,041	0	206,627	206,627	99,736	0	0	0	0	0	0	0
17:10:57	0	2094,041	10,156	10,073	10,064	6,124	6,311	21,3	969,947	22,909	2094,041	0	206,627	206,627	99,736	0	0	0	0	0	0	0
17:10:57	-89,916	2093,142	10,058	9,926	10,064	6,114	6,307	21,3	969,947	22,909	2093,142	0	206,627	206,627	99,736	0	0	0	0	0	0	0
17:10:57	-89,941	2092,243	9,961	9,731	10,064	6,105	6,304	21,3	969,947	22,909	2092,243	0	206,627	206,627	99,736	0	0	0	0	0	0	0
17:10:57	44,97	2092,692	10,009	9,878	10,064	6,11	6,3	21,3	969,947	22,909	2092,243	0	206,627	206,627	99,736	0	0	0	0	0	0	0
17:10:57	-30,078	2092,392	10,058	9,926	10,06	6,107	6,296	21,3	969,947	22,909	2092,243	0	206,627	206,627	99,736	0	0	0	0	0	0	0
17:10:57	-97,485	2091,417	9,961	9,78	10,059	6,097	6,292	21	968,977	22,909	2091,417	0	206,627	206,627	99,736	0	0	0	0	0	0	0
17:10:57	-87,817	2090,539	9,863	9,633	10,059	6,088	6,288	21	968,977	22,909	2090,539	0	206,627	206,627	99,736	0	0	0	0	0	0	0
17:10:57	52,27	2091,061	10,009	9,878	10,055	6,093	6,284	21	968,977	22,909	2090,539	0	206,627	206,627	99,736	0	0	0	0	0	0	0
17:10:57	0	2091,061	10,009	9,926	10,055	6,093	6,28	21	968,977	22,909	2090,54	0	206,627	206,627	99,736	0	0	0	0	0	0	0
17:10:57	-77,368	2090,288	10,009	9,975	10,05	6,085	6,277	21	968,977	22,909	2090,288	0	206,627	206,627	99,736	0	0	0	0	0	0	0
17:10:57	-44,946	2089,838	9,961	9,878	10,05	6,08	6,273	21	968,977	22,909	2089,838	0	206,627	206,627	99,736	0	0	0	0	0	0	0
17:10:57	-134,838	2088,49	9,814	9,633	10,05	6,066	6,269	21	968,977	22,909	2088,49	0	206,627	206,627	99,736	0	0	0	0	0	0	0
17:10:57	37,548	2088,865	9,863	9,926	10,05	6,07	6,265	21	968,977	22,909	2088,49	0	206,627	206,627	99,736	0	0	0	0	0	0	0
17:10:57	89,916	2089,764	9,961	9,975	10,05	6,08	6,261	21	968,977	22,909	2088,492	0	206,627	206,627	99,736	0	0	0	0	0	0	0
17:10:57	-31,372	2089,451	10,009	9,975	10,046	6,076	6,258	21	968,977	22,909	2088,492	0	206,627	206,627	99,736	0	0	0	0	0	0	0
17:10:57	-134,838	2088,102	9,863	9,878	10,046	6,062	6,254	21	968,977	22,909	2088,102	0	204,151	204,151	99,726	0	0	0	0	0	0	0
17:10:57	-44,946	2087,653	9,814	9,731	10,046	6,058	6,25	21	968,977	22,909	2087,653	0	204,151	204,151	99,726	0	0	0	0	0	0	0
17:10:57	44,946	2088,102	9,863	9,78	10,046	6,062	6,246	21	968,977	22,909	2087,653	0	204,151	204,151	99,726	0	0	0	0	0	0	0
17:10:57	82,519	2088,928	9,961	9,78	10,045	6,071	6,243	21	968,977	22,909	2087,655	0	204,151	204,151	99,726	0	0	0	0	0	0	0
17:10:57	-134,838	2087,579	9,814	9,731	10,045	6,057	6,239	21	968,977	22,909	2087,579	0	204,151	204,151	99,726	0	0	0	0	0	0	0
17:10:57	102,441	2088,604	10,009	9,926	10,041	6,068	6,236	21	968,977	22,909	2087,58	0	204,151	204,151	99,726	0	0	0	0	0	0	0
17:10:57	0	2088,604	10,009	9,975	10,041	6,068	6,232	21	968,977	22,909	2087,581	0	204,151	204,151	99,726	0	0	0	0	0	0	0
17:10:57	-134,838	2087,255	9,863	9,78	10,041	6,054	6,229	21	968,977	22,909	2087,255	0	204,151	204,151	99,726	0	0	0	0	0	0	0
[truncated: 144,016 more rows]
