# Supplementary material for: Testing of pandemic ventilators under early and agile development
Source: Front Med Technol. 2022 Aug 16;4:899328. doi: 10.3389/fmedt.2022.899328 (PMC9424737; doi:10.3389/fmedt.2022.899328)
Supplement: Supplementary file 4 [file Data_Sheet_3.ZIP › O2 Evaluation/01_Data Storage/01_Raw Measurement Data/Hamilton T1/Hamilton T1_v1-LP/t90_O2.csv]

Time	Flow	Lung tidal volume	p alveole	Airway pressure	Bellows position	Intrapleural pressure	Cardial pressure	Fraction of O2 inspir	Ambient pressure	Temperature Celsius	FRC actual	Shunt fraction	Partial pressure O2 air chamber	Partial pressure O2 effectiv	Oxygen sat pulm. capillaries	NA	NA	NA	NA	NA	NA	NA
17:40:38	44,897	2086,964	10,009	9,926	10,032	6,051	6,133	21	970,407	23,076	2086,394	0	203,997	203,997	99,726	0	0	0	0	0	0	0
17:40:38	-141,259	2085,551	9,863	9,78	10,031	6,036	6,131	21	970,407	23,076	2085,551	0	203,997	203,997	99,726	0	0	0	0	0	0	0
17:40:38	89,843	2086,45	9,961	9,78	10,031	6,045	6,13	21	970,407	23,076	2085,552	0	203,997	203,997	99,726	0	0	0	0	0	0	0
17:40:38	-34,545	2086,104	10,009	9,878	10,027	6,042	6,128	21	970,407	23,076	2085,553	0	203,997	203,997	99,726	0	0	0	0	0	0	0
17:40:38	-44,921	2085,655	9,961	9,78	10,027	6,037	6,126	21	970,407	23,076	2085,553	0	203,997	203,997	99,726	0	0	0	0	0	0	0
17:40:38	0	2085,655	9,961	9,878	10,027	6,037	6,124	21	970,407	23,076	2085,553	0	203,997	203,997	99,726	0	0	0	0	0	0	0
17:40:38	44,921	2086,104	10,009	9,926	10,027	6,042	6,123	21	970,407	23,076	2085,553	0	203,997	203,997	99,726	0	0	0	0	0	0	0
17:40:38	-44,921	2085,655	9,961	9,78	10,027	6,037	6,121	21	970,407	23,076	2085,553	0	203,997	203,997	99,726	0	0	0	0	0	0	0
17:40:38	44,921	2086,104	10,009	9,878	10,027	6,042	6,119	21	970,407	23,076	2085,554	0	203,997	203,997	99,726	0	0	0	0	0	0	0
17:40:38	-134,765	2084,756	9,863	9,78	10,027	6,028	6,118	21	970,407	23,076	2084,756	0	203,997	203,997	99,726	0	0	0	0	0	0	0
17:40:38	89,843	2085,655	9,961	9,731	10,027	6,037	6,116	21	970,407	23,076	2084,757	0	203,997	203,997	99,726	0	0	0	0	0	0	0
17:40:38	179,711	2087,452	10,156	10,073	10,027	6,056	6,115	21	970,407	23,076	2084,76	0	203,997	203,997	99,726	0	0	0	0	0	0	0
17:40:38	-134,79	2086,104	10,009	9,926	10,027	6,042	6,113	21	970,407	23,076	2084,762	0	203,997	203,997	99,726	0	0	0	0	0	0	0
17:40:38	0	2086,104	10,009	9,878	10,027	6,042	6,112	21	970,407	23,076	2084,763	0	203,997	203,997	99,726	0	0	0	0	0	0	0
17:40:38	0	2086,104	10,009	9,926	10,027	6,042	6,111	21	970,407	23,076	2084,764	0	203,997	203,997	99,726	0	0	0	0	0	0	0
17:40:38	-44,921	2085,655	9,961	9,633	10,027	6,037	6,109	21	970,407	23,076	2084,765	0	203,997	203,997	99,726	0	0	0	0	0	0	0
17:40:38	44,921	2086,104	10,009	9,878	10,027	6,042	6,108	21	970,407	23,076	2084,766	0	203,997	203,997	99,726	0	0	0	0	0	0	0
17:40:38	134,79	2087,452	10,156	10,122	10,027	6,056	6,107	21	970,407	23,076	2084,769	0	203,997	203,997	99,726	0	0	0	0	0	0	0
17:40:38	0	2087,452	10,156	9,926	10,027	6,056	6,106	21	970,407	23,076	2084,772	0	203,997	203,997	99,726	0	0	0	0	0	0	0
17:40:38	-96,166	2086,49	10,058	9,926	10,026	6,046	6,105	21	970,407	23,076	2084,773	0	203,997	203,997	99,726	0	0	0	0	0	0	0
17:40:38	96,166	2087,452	10,156	10,073	10,027	6,056	6,104	21	970,407	23,076	2084,776	0	203,997	203,997	99,726	0	0	0	0	0	0	0
17:40:38	-6,323	2087,389	10,156	9,975	10,026	6,055	6,103	21	970,407	23,076	2084,779	0	203,997	203,997	99,726	0	0	0	0	0	0	0
17:40:38	-128,466	2086,104	10,009	9,878	10,027	6,042	6,102	21	970,407	23,076	2084,78	0	203,997	203,997	99,726	0	0	0	0	0	0	0
17:40:38	0	2086,104	10,009	9,878	10,027	6,042	6,1	21	970,407	23,076	2084,782	0	203,997	203,997	99,726	0	0	0	0	0	0	0
17:40:38	134,79	2087,452	10,156	10,073	10,027	6,056	6,1	21	970,407	23,076	2084,784	0	203,997	203,997	99,726	0	0	0	0	0	0	0
17:40:38	-179,711	2085,655	9,961	9,78	10,027	6,037	6,098	21	970,407	23,076	2084,785	0	203,997	203,997	99,726	0	0	0	0	0	0	0
17:40:38	44,921	2086,104	10,009	9,878	10,027	6,042	6,097	21	970,407	23,076	2084,786	0	203,997	203,997	99,726	0	0	0	0	0	0	0
17:40:38	44,946	2086,554	10,058	9,926	10,027	6,046	6,096	21	970,407	23,076	2084,788	0	203,997	203,997	99,726	0	0	0	0	0	0	0
17:40:38	-44,946	2086,104	10,009	9,926	10,027	6,042	6,095	21	970,407	23,076	2084,789	0	203,997	203,997	99,726	0	0	0	0	0	0	0
17:40:38	44,946	2086,554	10,058	9,975	10,027	6,046	6,094	21	970,407	23,076	2084,791	0	203,997	203,997	99,726	0	0	0	0	0	0	0
17:40:38	-89,868	2085,655	9,961	9,731	10,027	6,037	6,093	21	970,407	23,076	2084,792	0	203,997	203,997	99,726	0	0	0	0	0	0	0
17:40:38	44,921	2086,104	10,009	9,878	10,027	6,042	6,092	21	970,407	23,076	2084,794	0	203,997	203,997	99,726	0	0	0	0	0	0	0
17:40:38	44,946	2086,554	10,058	9,975	10,027	6,046	6,091	21	970,407	23,076	2084,795	0	203,997	203,997	99,726	0	0	0	0	0	0	0
17:40:38	-44,946	2086,104	10,009	9,878	10,027	6,042	6,09	21	970,407	23,076	2084,797	0	203,997	203,997	99,726	0	0	0	0	0	0	0
17:40:38	44,946	2086,554	10,058	9,975	10,027	6,046	6,089	21	970,407	23,076	2084,798	0	203,997	203,997	99,726	0	0	0	0	0	0	0
17:40:38	-44,946	2086,104	10,009	9,878	10,027	6,042	6,088	21	970,407	23,076	2084,8	0	203,997	203,997	99,726	0	0	0	0	0	0	0
17:40:38	134,79	2087,452	10,156	9,975	10,027	6,056	6,088	21	970,407	23,076	2084,802	0	203,997	203,997	99,726	0	0	0	0	0	0	0
17:40:38	-89,843	2086,554	10,058	9,975	10,027	6,046	6,087	21	970,407	23,076	2084,804	0	203,997	203,997	99,726	0	0	0	0	0	0	0
17:40:38	-179,711	2084,756	9,863	9,633	10,027	6,028	6,086	21	969,437	23,076	2084,756	0	203,997	203,997	99,726	0	0	0	0	0	0	0
17:40:38	136,889	2086,125	10,009	9,878	10,027	6,042	6,085	21	969,437	23,076	2084,758	0	203,997	203,997	99,726	0	0	0	0	0	0	0
17:40:38	134,838	2087,474	10,156	10,073	10,027	6,056	6,084	21	969,437	23,076	2084,761	0	203,997	203,997	99,726	0	0	0	0	0	0	0
17:40:38	0	2087,474	10,156	10,122	10,027	6,056	6,084	21	969,437	23,076	2084,763	0	203,997	203,997	99,726	0	0	0	0	0	0	0
17:40:38	0	2087,474	10,156	10,122	10,027	6,056	6,083	21	969,437	23,076	2084,766	0	203,997	203,997	99,726	0	0	0	0	0	0	0
17:40:38	269,702	2090,171	10,449	10,464	10,027	6,084	6,083	21	969,437	23,076	2084,771	0	203,997	203,997	99,726	0	0	0	0	0	0	0
17:40:38	394,36	2094,114	10,791	10,854	10,031	6,124	6,084	21	969,437	23,076	2084,781	0	203,997	203,997	99,726	0	0	0	0	0	0	0
17:40:38	218,75	2096,302	10,937	10,952	10,036	6,147	6,085	21	969,437	23,076	2084,792	0	203,997	203,997	99,726	0	0	0	0	0	0	0
17:40:38	491,333	2101,215	11,279	11,635	10,046	6,198	6,088	21	969,437	23,076	2084,809	0	203,997	203,997	99,726	0	0	0	0	0	0	0
17:40:38	371,582	2104,931	11,328	11,635	10,065	6,236	6,09	21	969,437	23,076	2084,829	0	203,997	203,997	99,726	0	0	0	0	0	0	0
17:40:38	449,218	2109,423	11,279	11,635	10,093	6,282	6,094	21	969,437	23,076	2084,853	0	203,642	203,642	99,724	0	0	0	0	0	0	0
17:40:38	477,099	2114,194	11,181	11,684	10,125	6,331	6,099	21	969,437	23,076	2084,882	0	203,642	203,642	99,724	0	0	0	0	0	0	0
17:40:39	510,253	2119,297	11,181	11,831	10,154	6,384	6,104	21	969,437	23,076	2084,917	0	203,642	203,642	99,724	0	0	0	0	0	0	0
17:40:39	833,862	2127,635	11,474	12,026	10,186	6,47	6,112	21	969,437	23,076	2084,96	0	203,642	203,642	99,724	0	0	0	0	0	0	0
17:40:39	774,292	2135,378	11,767	12,612	10,214	6,55	6,12	21	969,437	23,076	2085,01	0	203,642	203,642	99,724	0	0	0	0	0	0	0
17:40:39	1021,508	2145,593	12,353	13,247	10,242	6,655	6,131	21	969,437	23,076	2085,07	0	203,642	203,642	99,724	0	0	0	0	0	0	0
17:40:39	1006,127	2155,655	12,841	13,637	10,273	6,759	6,143	21	969,437	23,076	2085,141	0	203,642	203,642	99,724	0	0	0	0	0	0	0
17:40:39	693,627	2162,591	12,988	13,686	10,305	6,83	6,156	21	969,437	23,076	2085,219	0	203,642	203,642	99,724	0	0	0	0	0	0	0
17:40:39	883,715	2171,428	13,281	14,028	10,339	6,921	6,171	21	969,437	23,076	2085,305	0	203,642	203,642	99,724	0	0	0	0	0	0	0
17:40:39	928,344	2180,712	13,525	14,516	10,379	7,017	6,188	21	969,437	23,076	2085,4	0	203,642	203,642	99,724	0	0	0	0	0	0	0
17:40:39	845,825	2189,17	13,623	14,858	10,422	7,104	6,206	21	969,437	23,076	2085,504	0	203,642	203,642	99,724	0	0	0	0	0	0	0
17:40:39	751,025	2196,68	13,525	14,76	10,469	7,182	6,225	21	969,437	23,076	2085,615	0	203,642	203,642	99,724	0	0	0	0	0	0	0
17:40:39	642,382	2203,104	13,33	14,37	10,516	7,248	6,245	21	969,437	23,076	2085,732	0	203,642	203,642	99,724	0	0	0	0	0	0	0
17:40:39	960,668	2212,711	13,476	14,223	10,563	7,347	6,267	21	969,437	23,076	2085,859	0	203,642	203,642	99,724	0	0	0	0	0	0	0
17:40:39	838,159	2221,092	13,525	14,76	10,608	7,433	6,29	21	969,437	23,076	2085,995	0	203,642	203,642	99,724	0	0	0	0	0	0	0
17:40:39	959,79	2230,69	13,769	14,907	10,649	7,532	6,314	21	969,437	23,076	2086,139	0	203,642	203,642	99,724	0	0	0	0	0	0	0
17:40:39	562,28	2236,313	13,672	14,76	10,686	7,59	6,339	21	969,437	23,076	2086,29	0	203,642	203,642	99,724	0	0	0	0	0	0	0
17:40:39	1265,527	2248,968	14,306	15,2	10,724	7,721	6,366	21	969,437	23,076	2086,452	0	203,642	203,642	99,724	0	0	0	0	0	0	0
17:40:39	652,05	2255,489	14,306	15,249	10,761	7,788	6,394	21	969,437	23,076	2086,621	0	203,642	203,642	99,724	0	0	0	0	0	0	0
17:40:39	1211,792	2267,607	14,892	15,737	10,799	7,913	6,424	21	969,437	23,076	2086,802	0	203,642	203,642	99,724	0	0	0	0	0	0	0
17:40:39	668,969	2274,296	14,99	15,932	10,831	7,982	6,454	21	969,437	23,076	2086,99	0	203,642	203,642	99,724	0	0	0	0	0	0	0
17:40:39	799,072	2282,287	15,136	15,932	10,869	8,064	6,486	21	969,437	23,076	2087,185	0	203,642	203,642	99,724	0	0	0	0	0	0	0
17:40:39	758,74	2289,874	15,234	16,128	10,906	8,143	6,518	21	969,437	23,076	2087,388	0	203,642	203,642	99,724	0	0	0	0	0	0	0
17:40:39	804,956	2297,924	15,381	16,079	10,944	8,226	6,552	21	969,437	23,076	2087,598	0	203,642	203,642	99,724	0	0	0	0	0	0	0
17:40:39	713,94	2305,063	15,429	16,469	10,982	8,299	6,586	21	969,437	23,076	2087,816	0	203,642	203,642	99,724	0	0	0	0	0	0	0
17:40:39	711,914	2312,182	15,478	16,225	11,02	8,373	6,621	21	969,437	23,076	2088,04	0	203,642	203,642	99,724	0	0	0	0	0	0	0
17:40:39	805,468	2320,237	15,625	16,421	11,057	8,456	6,657	21	969,437	23,076	2088,272	0	203,642	203,642	99,724	0	0	0	0	0	0	0
17:40:39	761,572	2327,853	15,722	16,421	11,095	8,534	6,694	21	969,437	23,076	2088,512	0	203,642	203,642	99,724	0	0	0	0	0	0	0
17:40:39	801,684	2335,87	15,869	16,518	11,133	8,617	6,732	21	969,437	23,076	2088,759	0	203,642	203,642	99,724	0	0	0	0	0	0	0
17:40:39	550,708	2341,377	15,771	16,421	11,169	8,673	6,77	21	969,437	23,076	2089,012	0	203,642	203,642	99,724	0	0	0	0	0	0	0
17:40:39	845,947	2349,836	15,967	16,616	11,206	8,761	6,809	21	969,437	23,076	2089,273	0	203,642	203,642	99,724	0	0	0	0	0	0	0
17:40:39	869,14	2358,528	16,26	16,665	11,24	8,85	6,849	21	969,437	23,076	2089,542	0	203,642	203,642	99,724	0	0	0	0	0	0	0
17:40:39	660,839	2365,136	16,357	17,104	11,272	8,918	6,889	21	969,437	23,076	2089,818	0	203,642	203,642	99,724	0	0	0	0	0	0	0
17:40:39	883,959	2373,976	16,699	17,104	11,303	9,01	6,931	21	969,437	23,076	2090,102	0	203,642	203,642	99,724	0	0	0	0	0	0	0
17:40:39	795,849	2381,934	17,041	17,544	11,33	9,092	6,973	21	969,437	23,076	2090,394	0	203,642	203,642	99,724	0	0	0	0	0	0	0
17:40:39	652,075	2388,455	17,236	17,641	11,356	9,159	7,016	21	969,437	23,076	2090,692	0	203,642	203,642	99,724	0	0	0	0	0	0	0
17:40:39	881,298	2397,268	17,676	18,178	11,382	9,25	7,06	21	969,437	23,076	2090,998	0	203,642	203,642	99,724	0	0	0	0	0	0	0
17:40:39	807,055	2405,338	18,017	18,52	11,409	9,333	7,105	21	969,437	23,076	2091,313	0	203,642	203,642	99,724	0	0	0	0	0	0	0
17:40:39	440,283	2409,741	18,017	18,423	11,434	9,378	7,149	21	969,437	23,076	2091,631	0	203,642	203,642	99,724	0	0	0	0	0	0	0
17:40:39	732,397	2417,065	18,213	18,618	11,465	9,454	7,194	21	969,437	23,076	2091,957	0	203,642	203,642	99,724	0	0	0	0	0	0	0
17:40:39	581,42	2422,88	18,31	18,716	11,493	9,514	7,24	21	969,437	23,076	2092,288	0	203,642	203,642	99,724	0	0	0	0	0	0	0
17:40:39	417,993	2427,059	18,164	18,52	11,524	9,557	7,285	21	969,437	23,076	2092,622	0	203,642	203,642	99,724	0	0	0	0	0	0	0
17:40:39	567,919	2432,739	18,164	18,52	11,556	9,615	7,331	21	969,437	23,076	2092,962	0	203,642	203,642	99,724	0	0	0	0	0	0	0
17:40:39	424,169	2436,98	18,017	18,374	11,588	9,659	7,377	21	969,437	23,076	2093,306	0	203,642	203,642	99,724	0	0	0	0	0	0	0
17:40:39	409,204	2441,072	17,92	18,374	11,616	9,701	7,422	21	969,437	23,076	2093,654	0	203,642	203,642	99,724	0	0	0	0	0	0	0
17:40:39	732,226	2448,395	18,164	18,618	11,644	9,777	7,468	21	969,437	23,076	2094,009	0	203,642	203,642	99,724	0	0	0	0	0	0	0
17:40:39	324,78	2451,642	18,066	18,276	11,668	9,81	7,514	21	969,437	23,076	2094,367	0	203,642	203,642	99,724	0	0	0	0	0	0	0
17:40:39	709,692	2458,739	18,31	18,52	11,695	9,883	7,561	21	969,437	23,076	2094,731	0	203,642	203,642	99,724	0	0	0	0	0	0	0
17:40:39	521,337	2463,953	18,506	18,862	11,714	9,937	7,607	21	969,437	23,076	2095,101	0	203,642	203,642	99,724	0	0	0	0	0	0	0
17:40:39	383,544	2467,788	18,554	18,862	11,733	9,977	7,654	21	969,437	23,076	2095,473	0	203,642	203,642	99,724	0	0	0	0	0	0	0
17:40:39	643,359	2474,222	18,799	18,96	11,756	10,043	7,701	21	969,437	23,076	2095,852	0	203,642	203,642	99,724	0	0	0	0	0	0	0
17:40:39	525,17	2479,474	18,994	19,399	11,775	10,097	7,748	21	969,437	23,076	2096,236	0	203,642	203,642	99,724	0	0	0	0	0	0	0
17:40:39	334,594	2482,819	18,994	19,253	11,793	10,132	7,794	21	969,437	23,076	2096,622	0	203,642	203,642	99,724	0	0	0	0	0	0	0
17:40:39	382,812	2486,648	19,043	19,155	11,812	10,171	7,841	21	969,437	23,076	2097,012	0	203,642	203,642	99,724	0	0	0	0	0	0	0
17:40:39	593,408	2492,582	19,14	19,399	11,841	10,232	7,888	21	969,437	23,076	2097,408	0	203,642	203,642	99,724	0	0	0	0	0	0	0
17:40:39	383,081	2496,412	19,189	19,448	11,859	10,272	7,935	21	969,437	23,076	2097,807	0	203,642	203,642	99,724	0	0	0	0	0	0	0
17:40:39	429,052	2500,703	19,287	19,399	11,878	10,316	7,981	21	969,437	23,076	2098,21	0	203,642	203,642	99,724	0	0	0	0	0	0	0
17:40:39	524,682	2505,95	19,482	19,741	11,897	10,37	8,028	21	969,437	23,076	2098,617	0	203,642	203,642	99,724	0	0	0	0	0	0	0
17:40:39	252,392	2508,474	19,482	19,595	11,911	10,396	8,075	21	969,437	23,076	2099,027	0	203,642	203,642	99,724	0	0	0	0	0	0	0
17:40:39	477,661	2513,25	19,629	19,741	11,93	10,445	8,121	21	969,437	23,076	2099,441	0	203,642	203,642	99,724	0	0	0	0	0	0	0
17:40:39	383,154	2517,082	19,678	19,741	11,949	10,485	8,167	21	969,437	23,076	2099,859	0	203,642	203,642	99,724	0	0	0	0	0	0	0
17:40:39	195,019	2519,032	19,531	19,595	11,968	10,505	8,213	21	969,437	23,076	2100,278	0	203,642	203,642	99,724	0	0	0	0	0	0	0
17:40:39	373,022	2522,762	19,482	19,448	11,992	10,543	8,259	21	969,437	23,076	2100,7	0	203,642	203,642	99,724	0	0	0	0	0	0	0
17:40:39	321,386	2525,976	19,385	19,595	12,015	10,577	8,304	21	969,437	23,076	2101,126	0	203,642	203,642	99,724	0	0	0	0	0	0	0
17:40:39	149,584	2527,472	19,189	19,399	12,034	10,592	8,349	21	969,437	23,076	2101,552	0	203,642	203,642	99,724	0	0	0	0	0	0	0
17:40:39	422,998	2531,702	19,287	19,253	12,053	10,636	8,394	21	969,437	23,076	2101,982	0	203,642	203,642	99,724	0	0	0	0	0	0	0
17:40:39	447,192	2536,174	19,482	19,497	12,067	10,682	8,439	21	969,437	23,076	2102,416	0	203,642	203,642	99,724	0	0	0	0	0	0	0
17:40:39	388,256	2540,057	19,629	19,741	12,081	10,722	8,484	21	969,437	23,076	2102,854	0	203,642	203,642	99,724	0	0	0	0	0	0	0
17:40:39	419,091	2544,247	19,873	20,083	12,092	10,765	8,528	21	969,437	23,076	2103,295	0	203,642	203,642	99,724	0	0	0	0	0	0	0
17:40:39	347,436	2547,722	19,971	19,985	12,106	10,801	8,573	21	969,437	23,076	2103,74	0	203,642	203,642	99,724	0	0	0	0	0	0	0
17:40:39	250,341	2550,225	19,971	20,132	12,12	10,827	8,617	21	969,437	23,076	2104,186	0	203,642	203,642	99,724	0	0	0	0	0	0	0
17:40:39	388,623	2554,111	20,117	20,132	12,134	10,867	8,661	21	969,437	23,076	2104,636	0	203,642	203,642	99,724	0	0	0	0	0	0	0
17:40:39	293,505	2557,047	20,166	20,327	12,148	10,897	8,705	21	969,437	23,076	2105,088	0	203,642	203,642	99,724	0	0	0	0	0	0	0
17:40:39	194,213	2558,989	20,117	20,132	12,161	10,917	8,748	21	969,437	23,076	2105,542	0	203,642	203,642	99,724	0	0	0	0	0	0	0
17:40:39	489,184	2563,88	20,361	20,278	12,175	10,967	8,792	21	969,437	23,076	2106	0	203,642	203,642	99,724	0	0	0	0	0	0	0
17:40:39	234,326	2566,224	20,361	20,376	12,189	10,992	8,835	21	969,437	23,076	2106,461	0	203,642	203,642	99,724	0	0	0	0	0	0	0
17:40:39	423,339	2570,457	20,605	20,669	12,199	11,035	8,878	21	969,437	23,076	2106,925	0	203,642	203,642	99,724	0	0	0	0	0	0	0
17:40:39	8,203	2570,539	20,361	20,327	12,213	11,036	8,921	21	969,437	23,076	2107,388	0	203,642	203,642	99,724	0	0	0	0	0	0	0
17:40:39	384,521	2574,384	20,508	20,473	12,226	11,076	8,963	21	969,437	23,076	2107,855	0	203,642	203,642	99,724	0	0	0	0	0	0	0
17:40:39	264,379	2577,028	20,605	20,473	12,236	11,103	9,005	21	969,437	23,076	2108,324	0	203,642	203,642	99,724	0	0	0	0	0	0	0
17:40:39	72,875	2577,757	20,508	20,327	12,245	11,11	9,046	21	969,437	23,076	2108,794	0	203,642	203,642	99,724	0	0	0	0	0	0	0
17:40:39	365,38	2581,411	20,654	20,473	12,258	11,148	9,087	21	969,437	23,076	2109,266	0	203,642	203,642	99,724	0	0	0	0	0	0	0
17:40:39	309,814	2584,509	20,801	20,718	12,267	11,18	9,128	21	969,437	23,076	2109,742	0	203,642	203,642	99,724	0	0	0	0	0	0	0
17:40:39	150,878	2586,018	20,801	20,669	12,276	11,196	9,169	21	969,437	23,076	2110,218	0	203,642	203,642	99,724	0	0	0	0	0	0	0
17:40:39	116,04	2587,178	20,752	20,522	12,285	11,208	9,209	21	969,437	23,076	2110,695	0	203,642	203,642	99,724	0	0	0	0	0	0	0
17:40:39	197,509	2589,153	20,801	20,522	12,294	11,228	9,248	21	969,437	23,076	2111,173	0	203,642	203,642	99,724	0	0	0	0	0	0	0
17:40:39	367,553	2592,829	21,094	20,864	12,298	11,266	9,288	21	969,437	23,076	2111,655	0	203,642	203,642	99,724	0	0	0	0	0	0	0
17:40:39	3,393	2592,863	20,947	20,718	12,306	11,266	9,327	21	969,437	23,076	2112,136	0	203,642	203,642	99,724	0	0	0	0	0	0	0
17:40:39	240,722	2595,27	21,094	20,864	12,312	11,291	9,365	21	969,437	23,076	2112,619	0	203,642	203,642	99,724	0	0	0	0	0	0	0
17:40:39	224,584	2597,516	21,24	21,059	12,316	11,314	9,403	21	969,437	23,076	2113,104	0	203,642	203,642	99,724	0	0	0	0	0	0	0
17:40:39	-14,184	2597,374	21,142	20,864	12,321	11,313	9,441	21,1	970,867	23,076	2113,588	0	203,642	203,642	99,724	0	0	0	0	0	0	0
17:40:39	89,55	2598,269	21,094	20,864	12,329	11,322	9,478	21,1	970,867	23,076	2114,073	0	203,642	203,642	99,724	0	0	0	0	0	0	0
17:40:39	146,533	2599,735	21,142	20,962	12,335	11,337	9,514	21,1	970,867	23,076	2114,558	0	203,642	203,642	99,724	0	0	0	0	0	0	0
17:40:39	1,025	2599,745	20,996	20,718	12,343	11,337	9,55	21,1	970,867	23,076	2115,044	0	203,642	203,642	99,724	0	0	0	0	0	0	0
17:40:39	194,311	2601,688	21,094	21,059	12,348	11,357	9,585	21,1	970,867	23,076	2115,53	0	203,642	203,642	99,724	0	0	0	0	0	0	0
17:40:39	-15,283	2601,535	20,996	20,864	12,353	11,356	9,62	21,1	970,867	23,076	2116,016	0	203,642	203,642	99,724	0	0	0	0	0	0	0
17:40:39	14,111	2601,676	20,947	20,669	12,356	11,357	9,654	21,1	970,867	23,076	2116,502	0	203,642	203,642	99,724	0	0	0	0	0	0	0
17:40:39	161,694	2603,293	21,094	20,864	12,357	11,374	9,688	21,1	970,867	23,076	2116,989	0	203,642	203,642	99,724	0	0	0	0	0	0	0
17:40:39	143,237	2604,726	21,24	21,157	12,357	11,388	9,721	21,1	970,867	23,076	2117,477	0	203,642	203,642	99,724	0	0	0	0	0	0	0
17:40:39	-143,237	2603,293	21,094	20,962	12,357	11,374	9,754	21,1	970,867	23,076	2117,962	0	203,642	203,642	99,724	0	0	0	0	0	0	0
17:40:39	161,743	2604,911	21,24	21,059	12,358	11,39	9,786	21,1	970,867	23,076	2118,449	0	205,307	205,307	99,731	0	0	0	0	0	0	0
17:40:39	-53,198	2604,379	21,142	20,962	12,361	11,385	9,817	21,1	970,867	23,076	2118,935	0	205,307	205,307	99,731	0	0	0	0	0	0	0
17:40:39	286,523	2607,244	21,435	21,352	12,361	11,414	9,848	21,1	970,867	23,076	2119,424	0	205,307	205,307	99,731	0	0	0	0	0	0	0
17:40:39	18,481	2607,429	21,435	21,401	12,362	11,416	9,879	21,1	970,867	23,076	2119,912	0	205,307	205,307	99,731	0	0	0	0	0	0	0
17:40:39	-272,363	2604,705	21,094	20,864	12,365	11,388	9,909	21,1	970,867	23,076	2120,397	0	205,307	205,307	99,731	0	0	0	0	0	0	0
17:40:40	-77,172	2603,933	20,996	20,718	12,366	11,38	9,938	21,1	970,867	23,076	2120,88	0	205,307	205,307	99,731	0	0	0	0	0	0	0
17:40:40	238,72	2606,321	21,24	21,059	12,366	11,405	9,966	21,1	970,867	23,076	2121,366	0	205,307	205,307	99,731	0	0	0	0	0	0	0
17:40:40	-143,261	2604,888	21,094	20,962	12,366	11,39	9,994	21,1	970,867	23,076	2121,849	0	205,307	205,307	99,731	0	0	0	0	0	0	0
17:40:40	47,753	2605,366	21,142	20,962	12,366	11,395	10,022	21,1	970,867	23,076	2122,333	0	205,307	205,307	99,731	0	0	0	0	0	0	0
17:40:40	191,015	2607,276	21,338	21,206	12,366	11,415	10,049	21,1	970,867	23,076	2122,818	0	205,307	205,307	99,731	0	0	0	0	0	0	0
17:40:40	-238,769	2604,888	21,094	20,718	12,366	11,39	10,075	21,1	970,867	23,076	2123,3	0	205,307	205,307	99,731	0	0	0	0	0	0	0
17:40:40	-75,903	2604,129	20,996	20,815	12,367	11,382	10,101	21,1	970,867	23,076	2123,781	0	205,307	205,307	99,731	0	0	0	0	0	0	0
17:40:40	43,359	2604,563	20,996	20,815	12,37	11,387	10,126	21,1	970,867	23,076	2124,262	0	205,307	205,307	99,731	0	0	0	0	0	0	0
17:40:40	95,483	2605,517	21,094	20,864	12,37	11,397	10,151	21,1	970,867	23,076	2124,743	0	205,307	205,307	99,731	0	0	0	0	0	0	0
17:40:40	-95,483	2604,563	20,996	20,815	12,37	11,387	10,175	21,1	970,867	23,076	2125,223	0	205,307	205,307	99,731	0	0	0	0	0	0	0
17:40:40	-190,942	2602,653	20,801	20,376	12,37	11,367	10,199	21,1	970,867	23,076	2125,7	0	205,307	205,307	99,731	0	0	0	0	0	0	0
17:40:40	243,042	2605,084	21,094	21,011	12,367	11,392	10,222	21,1	970,867	23,076	2126,18	0	205,307	205,307	99,731	0	0	0	0	0	0	0
17:40:40	-115,014	2603,933	20,996	20,864	12,366	11,38	10,245	21,1	970,867	23,076	2126,657	0	205,307	205,307	99,731	0	0	0	0	0	0	0
17:40:40	-143,212	2602,501	20,849	20,669	12,366	11,365	10,267	21,1	970,867	23,076	2127,133	0	205,307	205,307	99,731	0	0	0	0	0	0	0
17:40:40	143,212	2603,933	20,996	21,011	12,366	11,38	10,289	21,1	970,867	23,076	2127,61	0	205,307	205,307	99,731	0	0	0	0	0	0	0
17:40:40	124,926	2605,183	21,142	21,157	12,365	11,393	10,31	21,1	970,867	23,076	2128,088	0	205,307	205,307	99,731	0	0	0	0	0	0	0
17:40:40	-186,792	2603,315	20,996	20,815	12,363	11,374	10,331	21,1	970,867	23,076	2128,563	0	205,307	205,307	99,731	0	0	0	0	0	0	0
17:40:40	0	2603,315	20,996	20,718	12,363	11,374	10,352	21,1	970,867	23,076	2129,038	0	205,307	205,307	99,731	0	0	0	0	0	0	0
17:40:40	143,212	2604,747	21,142	21,059	12,363	11,389	10,372	21,1	970,867	23,076	2129,513	0	205,307	205,307	99,731	0	0	0	0	0	0	0
17:40:40	43,579	2605,183	21,142	21,059	12,365	11,393	10,392	21,1	970,867	23,076	2129,989	0	205,307	205,307	99,731	0	0	0	0	0	0	0
17:40:40	-190,991	2603,273	20,947	20,815	12,365	11,373	10,411	21,1	970,867	23,076	2130,462	0	205,307	205,307	99,731	0	0	0	0	0	0	0
17:40:40	161,523	2604,888	21,094	20,962	12,366	11,39	10,43	21,1	970,867	23,076	2130,937	0	205,307	205,307	99,731	0	0	0	0	0	0	0
17:40:40	-161,523	2603,273	20,947	20,718	12,365	11,373	10,449	21,1	970,867	23,076	2131,409	0	205,307	205,307	99,731	0	0	0	0	0	0	0
17:40:40	-143,188	2601,841	20,801	20,62	12,365	11,359	10,467	21,1	970,867	23,076	2131,879	0	205,307	205,307	99,731	0	0	0	0	0	0	0
17:40:40	429,663	2606,138	21,24	21,206	12,365	11,403	10,485	21,1	970,867	23,076	2132,354	0	205,307	205,307	99,731	0	0	0	0	0	0	0
17:40:40	-268,164	2603,456	20,947	20,864	12,366	11,375	10,503	21,1	970,867	23,076	2132,825	0	205,307	205,307	99,731	0	0	0	0	0	0	0
17:40:40	47,753	2603,933	20,996	20,962	12,366	11,38	10,52	21,1	970,867	23,076	2133,296	0	205,307	205,307	99,731	0	0	0	0	0	0	0
17:40:40	143,212	2605,366	21,142	21,059	12,366	11,395	10,537	21,1	970,867	23,076	2133,768	0	205,307	205,307	99,731	0	0	0	0	0	0	0
17:40:40	-190,966	2603,456	20,947	20,669	12,366	11,375	10,553	21,1	970,867	23,076	2134,237	0	205,307	205,307	99,731	0	0	0	0	0	0	0
17:40:40	143,212	2604,888	21,094	20,962	12,366	11,39	10,57	21,1	970,867	23,076	2134,708	0	205,307	205,307	99,731	0	0	0	0	0	0	0
17:40:40	0	2604,888	21,094	21,011	12,366	11,39	10,586	21,1	970,867	23,076	2135,178	0	205,307	205,307	99,731	0	0	0	0	0	0	0
17:40:40	-143,212	2603,456	20,947	20,815	12,366	11,375	10,601	21,1	970,867	23,076	2135,647	0	205,307	205,307	99,731	0	0	0	0	0	0	0
17:40:40	143,212	2604,888	21,094	21,011	12,366	11,39	10,617	21,1	970,867	23,076	2136,116	0	205,307	205,307	99,731	0	0	0	0	0	0	0
17:40:40	143,261	2606,321	21,24	21,157	12,366	11,405	10,632	21,1	970,867	23,076	2136,586	0	205,307	205,307	99,731	0	0	0	0	0	0	0
17:40:40	-238,72	2603,933	20,996	20,864	12,366	11,38	10,647	21,1	970,867	23,076	2137,053	0	205,307	205,307	99,731	0	0	0	0	0	0	0
17:40:40	-28,198	2603,651	20,947	20,815	12,367	11,377	10,661	21,1	970,867	23,076	2137,52	0	205,307	205,307	99,731	0	0	0	0	0	0	0
17:40:40	143,212	2605,084	21,094	21,011	12,367	11,392	10,676	21,1	970,867	23,076	2137,987	0	205,307	205,307	99,731	0	0	0	0	0	0	0
17:40:40	-99,853	2604,085	20,947	20,718	12,37	11,382	10,689	21,1	970,867	23,076	2138,453	0	205,307	205,307	99,731	0	0	0	0	0	0	0
17:40:40	47,753	2604,563	20,996	20,864	12,37	11,387	10,703	21,1	970,867	23,076	2138,92	0	205,307	205,307	99,731	0	0	0	0	0	0	0
17:40:40	32,543	2604,888	21,094	20,962	12,366	11,39	10,717	21,1	970,867	23,076	2139,386	0	205,307	205,307	99,731	0	0	0	0	0	0	0
17:40:40	29,467	2605,183	21,142	21,011	12,365	11,393	10,73	21,1	970,867	23,076	2139,851	0	205,307	205,307	99,731	0	0	0	0	0	0	0
17:40:40	0	2605,183	21,142	20,962	12,365	11,393	10,743	21,1	970,867	23,076	2140,317	0	205,307	205,307	99,731	0	0	0	0	0	0	0
17:40:40	18,286	2605,366	21,142	20,962	12,366	11,395	10,756	21,1	970,867	23,076	2140,782	0	205,307	205,307	99,731	0	0	0	0	0	0	0
17:40:40	-80,297	2604,563	20,996	20,815	12,37	11,387	10,768	21,1	970,867	23,076	2141,245	0	205,307	205,307	99,731	0	0	0	0	0	0	0
17:40:40	162,792	2606,191	21,142	21,011	12,371	11,404	10,78	21,1	970,867	23,076	2141,71	0	205,307	205,307	99,731	0	0	0	0	0	0	0
17:40:40	-190,991	2604,281	20,947	20,864	12,371	11,384	10,792	21,1	970,867	23,076	2142,173	0	205,307	205,307	99,731	0	0	0	0	0	0	0
17:40:40	0	2604,281	20,947	20,669	12,371	11,384	10,804	21,1	970,867	23,076	2142,635	0	205,307	205,307	99,731	0	0	0	0	0	0	0
17:40:40	190,991	2606,191	21,142	21,059	12,371	11,404	10,816	21,1	970,867	23,076	2143,099	0	205,307	205,307	99,731	0	0	0	0	0	0	0
17:40:40	-143,237	2604,758	20,996	20,815	12,371	11,389	10,827	21,1	970,867	23,076	2143,56	0	205,307	205,307	99,731	0	0	0	0	0	0	0
17:40:40	0	2604,758	20,996	20,815	12,371	11,389	10,838	21,1	970,867	23,076	2144,022	0	205,307	205,307	99,731	0	0	0	0	0	0	0
17:40:40	32,543	2605,084	21,094	20,815	12,367	11,392	10,849	21,1	970,867	23,076	2144,483	0	205,307	205,307	99,731	0	0	0	0	0	0	0
17:40:40	186,645	2606,95	21,24	21,059	12,37	11,411	10,86	21,1	970,867	23,076	2144,945	0	205,307	205,307	99,731	0	0	0	0	0	0	0
17:40:40	-123,706	2605,713	21,094	20,864	12,371	11,399	10,87	21,1	970,867	23,076	2145,406	0	205,307	205,307	99,731	0	0	0	0	0	0	0
17:40:40	-77,001	2604,943	20,996	20,815	12,372	11,391	10,881	21,1	970,867	23,076	2145,865	0	205,307	205,307	99,731	0	0	0	0	0	0	0
17:40:40	137,792	2606,321	21,094	20,962	12,374	11,405	10,891	21,1	970,867	23,076	2146,326	0	205,307	205,307	99,731	0	0	0	0	0	0	0
17:40:40	0	2606,321	21,094	20,864	12,374	11,405	10,901	21,1	970,867	23,076	2146,785	0	205,307	205,307	99,731	0	0	0	0	0	0	0
17:40:40	-267,944	2603,641	20,801	20,376	12,375	11,377	10,91	21,1	970,867	23,076	2147,242	0	205,307	205,307	99,731	0	0	0	0	0	0	0
17:40:40	267,944	2606,321	21,094	20,815	12,374	11,405	10,92	21,1	970,867	23,076	2147,701	0	205,307	205,307	99,731	0	0	0	0	0	0	0
17:40:40	47,753	2606,798	21,142	20,962	12,374	11,41	10,93	21,1	970,867	23,076	2148,16	0	205,307	205,307	99,731	0	0	0	0	0	0	0
17:40:40	-124,731	2605,551	20,996	20,815	12,375	11,397	10,939	21,1	970,867	23,076	2148,617	0	205,307	205,307	99,731	0	0	0	0	0	0	0
17:40:40	143,261	2606,984	21,142	20,962	12,375	11,412	10,948	21,1	970,867	23,076	2149,076	0	205,307	205,307	99,731	0	0	0	0	0	0	0
17:40:40	-143,261	2605,551	20,996	20,718	12,375	11,397	10,957	21,1	970,867	23,076	2149,532	0	205,307	205,307	99,731	0	0	0	0	0	0	0
17:40:40	0	2605,551	20,996	20,815	12,375	11,397	10,965	21,1	970,867	23,076	2149,988	0	205,307	205,307	99,731	0	0	0	0	0	0	0
17:40:40	143,261	2606,984	21,142	21,011	12,375	11,412	10,974	21,1	970,867	23,076	2150,445	0	205,307	205,307	99,731	0	0	0	0	0	0	0
17:40:40	-47,778	2606,506	21,094	20,962	12,375	11,407	10,983	21,1	970,867	23,076	2150,901	0	205,307	205,307	99,731	0	0	0	0	0	0	0
17:40:40	143,286	2607,939	21,24	21,206	12,375	11,422	10,991	21,1	970,867	23,076	2151,358	0	205,307	205,307	99,731	0	0	0	0	0	0	0
17:40:40	-81,42	2607,125	21,094	20,718	12,379	11,413	11	21,1	970,867	23,076	2151,814	0	205,307	205,307	99,731	0	0	0	0	0	0	0
17:40:40	0	2607,125	21,094	20,962	12,379	11,413	11,008	21,1	970,867	23,076	2152,269	0	205,307	205,307	99,731	0	0	0	0	0	0	0
17:40:40	66,088	2607,786	21,142	21,011	12,38	11,42	11,016	21,1	970,867	23,076	2152,725	0	205,307	205,307	99,731	0	0	0	0	0	0	0
17:40:40	143,261	2609,218	21,289	21,206	12,38	11,435	11,024	21,1	970,867	23,076	2153,181	0	205,307	205,307	99,731	0	0	0	0	0	0	0
17:40:40	-225,756	2606,961	20,996	20,815	12,383	11,411	11,032	21,1	970,867	23,076	2153,635	0	205,307	205,307	99,731	0	0	0	0	0	0	0
17:40:40	143,286	2608,393	21,142	21,059	12,383	11,426	11,039	21,1	970,867	23,076	2154,09	0	205,307	205,307	99,731	0	0	0	0	0	0	0
17:40:40	-47,778	2607,916	21,094	20,962	12,383	11,421	11,047	21,1	970,867	23,076	2154,544	0	205,307	205,307	99,731	0	0	0	0	0	0	0
17:40:40	0	2607,916	21,094	20,962	12,383	11,421	11,054	21,1	970,867	23,076	2154,997	0	205,307	205,307	99,731	0	0	0	0	0	0	0
17:40:40	47,778	2608,393	21,142	21,059	12,383	11,426	11,061	21,1	970,867	23,076	2155,451	0	205,307	205,307	99,731	0	0	0	0	0	0	0
17:40:40	-191,04	2606,483	20,947	20,815	12,383	11,407	11,068	21,1	970,867	23,076	2155,902	0	205,307	205,307	99,731	0	0	0	0	0	0	0
17:40:40	-143,212	2605,051	20,801	20,522	12,383	11,392	11,075	21,1	970,867	23,076	2156,351	0	205,307	205,307	99,731	0	0	0	0	0	0	0
17:40:40	273,461	2607,786	21,142	20,962	12,38	11,42	11,081	21,1	970,867	23,076	2156,802	0	205,307	205,307	99,731	0	0	0	0	0	0	0
17:40:40	77,197	2608,557	21,24	21,206	12,379	11,428	11,088	21,1	970,867	23,076	2157,254	0	205,307	205,307	99,731	0	0	0	0	0	0	0
17:40:40	-124,975	2607,308	21,094	21,011	12,38	11,415	11,095	21,1	970,867	23,076	2157,704	0	205,307	205,307	99,731	0	0	0	0	0	0	0
17:40:40	-95,483	2606,353	20,996	20,718	12,38	11,405	11,101	21,1	970,867	23,076	2158,153	0	205,307	205,307	99,731	0	0	0	0	0	0	0
17:40:40	143,261	2607,786	21,142	21,011	12,38	11,42	11,107	21,1	970,867	23,076	2158,603	0	205,307	205,307	99,731	0	0	0	0	0	0	0
17:40:40	-47,778	2607,308	21,094	21,011	12,38	11,415	11,113	21,1	970,867	23,076	2159,051	0	205,307	205,307	99,731	0	0	0	0	0	0	0
17:40:40	19,555	2607,503	21,094	21,011	12,381	11,417	11,119	21,1	970,867	23,076	2159,5	0	205,307	205,307	99,731	0	0	0	0	0	0	0
17:40:40	41,235	2607,916	21,094	20,864	12,383	11,421	11,125	21,1	970,867	23,076	2159,948	0	205,307	205,307	99,731	0	0	0	0	0	0	0
17:40:40	-204,052	2605,875	20,947	20,718	12,38	11,4	11,13	21,2	969,437	23,076	2160,394	0	205,307	205,307	99,731	0	0	0	0	0	0	0
17:40:40	199,218	2607,867	21,142	21,011	12,38	11,421	11,136	21,2	969,437	23,076	2160,842	0	205,307	205,307	99,731	0	0	0	0	0	0	0
17:40:40	-28,222	2607,585	21,094	20,962	12,381	11,418	11,141	21,2	969,437	23,076	2161,289	0	205,307	205,307	99,731	0	0	0	0	0	0	0
17:40:40	-293,139	2604,654	20,752	20,473	12,383	11,388	11,146	21,2	969,437	23,076	2161,732	0	205,307	205,307	99,731	0	0	0	0	0	0	0
17:40:40	-299,487	2601,659	20,508	20,132	12,38	11,357	11,15	21,2	969,437	23,076	2162,172	0	205,307	205,307	99,731	0	0	0	0	0	0	0
17:40:40	-352,368	2598,135	20,166	19,643	12,379	11,32	11,154	21,2	969,437	23,076	2162,608	0	205,307	205,307	99,731	0	0	0	0	0	0	0
17:40:40	-685,083	2591,284	19,629	18,911	12,37	11,25	11,156	21,2	969,437	23,076	2163,037	0	205,307	205,307	99,731	0	0	0	0	0	0	0
17:40:40	-749,34	2583,791	19,189	18,374	12,352	11,173	11,156	21,2	969,437	23,076	2163,458	0	205,307	205,307	99,731	0	0	0	0	0	0	0
17:40:40	-578,32	2578,008	19,14	18,178	12,322	11,113	11,155	21,2	969,437	23,076	2163,872	0	205,307	205,307	99,731	0	0	0	0	0	0	0
17:40:40	-495,166	2573,056	19,287	18,276	12,286	11,062	11,153	21,2	969,437	23,076	2164,281	0	205,307	205,307	99,731	0	0	0	0	0	0	0
17:40:40	-543,139	2567,625	19,482	18,569	12,245	11,006	11,15	21,2	969,437	23,076	2164,685	0	205,61	205,61	99,732	0	0	0	0	0	0	0
17:40:40	-451,489	2563,11	19,775	18,96	12,203	10,959	11,147	21,2	969,437	23,076	2165,083	0	205,61	205,61	99,732	0	0	0	0	0	0	0
17:40:40	-609,228	2557,017	19,824	19,057	12,166	10,897	11,142	21,2	969,437	23,076	2165,475	0	205,61	205,61	99,732	0	0	0	0	0	0	0
17:40:40	-638,916	2550,628	19,678	18,862	12,138	10,831	11,136	21,2	969,437	23,076	2165,86	0	205,61	205,61	99,732	0	0	0	0	0	0	0
17:40:40	-810,18	2542,526	19,189	18,52	12,119	10,747	11,128	21,2	969,437	23,076	2166,237	0	205,61	205,61	99,732	0	0	0	0	0	0	0
17:40:40	-770,166	2534,825	18,652	18,032	12,105	10,668	11,119	21,2	969,437	23,076	2166,605	0	205,61	205,61	99,732	0	0	0	0	0	0	0
17:40:41	-678,393	2528,041	18,213	17,544	12,091	10,598	11,109	21,2	969,437	23,076	2166,967	0	205,61	205,61	99,732	0	0	0	0	0	0	0
17:40:41	-706,079	2520,98	17,822	17,153	12,073	10,525	11,097	21,2	969,437	23,076	2167,321	0	205,61	205,61	99,732	0	0	0	0	0	0	0
17:40:41	-623,046	2514,75	17,529	16,762	12,053	10,461	11,085	21,2	969,437	23,076	2167,668	0	205,61	205,61	99,732	0	0	0	0	0	0	0
17:40:41	-372,46	2511,025	17,578	16,958	12,03	10,422	11,072	21,2	969,437	23,076	2168,011	0	205,61	205,61	99,732	0	0	0	0	0	0	0
17:40:41	-362,207	2507,403	17,724	17,153	12,001	10,385	11,058	21,2	969,437	23,076	2168,351	0	205,61	205,61	99,732	0	0	0	0	0	0	0
17:40:41	-667,26	2500,73	17,724	17,104	11,964	10,316	11,044	21,2	969,437	23,076	2168,683	0	205,61	205,61	99,732	0	0	0	0	0	0	0
17:40:41	-317,382	2497,557	17,92	17,3	11,935	10,284	11,029	21,2	969,437	23,076	2169,012	0	205,61	205,61	99,732	0	0	0	0	0	0	0
17:40:41	-464,672	2492,91	17,871	17,104	11,911	10,236	11,013	21,2	969,437	23,076	2169,336	0	205,61	205,61	99,732	0	0	0	0	0	0	0
17:40:41	-609,13	2486,818	17,676	16,958	11,888	10,173	10,997	21,2	969,437	23,076	2169,654	0	205,61	205,61	99,732	0	0	0	0	0	0	0
17:40:41	-559,741	2481,221	17,529	16,762	11,864	10,115	10,98	21,2	969,437	23,076	2169,965	0	205,61	205,61	99,732	0	0	0	0	0	0	0
17:40:41	-756,42	2473,657	17,09	16,421	11,845	10,037	10,961	21,2	969,437	23,076	2170,269	0	205,61	205,61	99,732	0	0	0	0	0	0	0
17:40:41	-463,11	2469,026	17,041	16,323	11,822	9,989	10,942	21,2	969,437	23,076	2170,568	0	205,61	205,61	99,732	0	0	0	0	0	0	0
17:40:41	-606,079	2462,965	16,845	16,079	11,798	9,927	10,922	21,2	969,437	23,076	2170,86	0	205,61	205,61	99,732	0	0	0	0	0	0	0
17:40:41	-418,139	2458,784	16,845	15,932	11,775	9,884	10,902	21,2	969,437	23,076	2171,148	0	205,61	205,61	99,732	0	0	0	0	0	0	0
17:40:41	-513,061	2453,653	16,748	15,884	11,751	9,831	10,881	21,2	969,437	23,076	2171,431	0	205,61	205,61	99,732	0	0	0	0	0	0	0
17:40:41	-497,021	2448,683	16,748	15,932	11,723	9,78	10,859	21,2	969,437	23,076	2171,708	0	205,61	205,61	99,732	0	0	0	0	0	0	0
17:40:41	-472,314	2443,96	16,845	16,079	11,691	9,731	10,837	21,2	969,437	23,076	2171,98	0	205,61	205,61	99,732	0	0	0	0	0	0	0
17:40:41	-570,581	2438,254	16,845	15,981	11,659	9,672	10,814	21,2	969,437	23,076	2172,247	0	205,61	205,61	99,732	0	0	0	0	0	0	0
17:40:41	-408,715	2434,167	16,943	16,128	11,63	9,63	10,791	21,2	969,437	23,076	2172,509	0	205,61	205,61	99,732	0	0	0	0	0	0	0
17:40:41	-606,42	2428,102	16,748	15,932	11,607	9,568	10,767	21,2	969,437	23,076	2172,764	0	205,61	205,61	99,732	0	0	0	0	0	0	0
17:40:41	-555,224	2422,55	16,601	15,737	11,583	9,51	10,742	21,2	969,437	23,076	2173,014	0	205,61	205,61	99,732	0	0	0	0	0	0	0
17:40:41	-525,317	2417,297	16,552	15,786	11,556	9,456	10,717	21,2	969,437	23,076	2173,258	0	205,61	205,61	99,732	0	0	0	0	0	0	0
17:40:41	-640,356	2410,893	16,357	15,737	11,53	9,39	10,691	21,2	969,437	23,076	2173,496	0	205,61	205,61	99,732	0	0	0	0	0	0	0
17:40:41	-550,537	2405,388	16,211	15,542	11,507	9,333	10,665	21,2	969,437	23,076	2173,728	0	205,61	205,61	99,732	0	0	0	0	0	0	0
17:40:41	-639,16	2398,996	15,967	15,249	11,484	9,268	10,637	21,2	969,437	23,076	2173,953	0	205,61	205,61	99,732	0	0	0	0	0	0	0
17:40:41	-467,553	2394,321	15,918	15,2	11,461	9,219	10,609	21,2	969,437	23,076	2174,174	0	205,61	205,61	99,732	0	0	0	0	0	0	0
17:40:41	-542,48	2388,896	15,771	15,005	11,438	9,163	10,581	21,2	969,437	23,076	2174,389	0	205,61	205,61	99,732	0	0	0	0	0	0	0
17:40:41	-407,666	2384,819	15,869	15,053	11,409	9,121	10,552	21,2	969,437	23,076	2174,599	0	205,61	205,61	99,732	0	0	0	0	0	0	0
17:40:41	-519,042	2379,629	15,869	15,053	11,38	9,068	10,523	21,2	969,437	23,076	2174,804	0	205,61	205,61	99,732	0	0	0	0	0	0	0
17:40:41	-575,659	2373,872	15,771	15,005	11,353	9,008	10,494	21,2	969,437	23,076	2175,003	0	205,61	205,61	99,732	0	0	0	0	0	0	0
17:40:41	-542,919	2368,443	15,625	14,858	11,33	8,953	10,463	21,2	969,437	23,076	2175,197	0	205,61	205,61	99,732	0	0	0	0	0	0	0
17:40:41	-666,162	2361,782	15,283	14,516	11,311	8,884	10,432	21,2	969,437	23,076	2175,383	0	205,61	205,61	99,732	0	0	0	0	0	0	0
17:40:41	-513,574	2356,646	15,136	14,712	11,289	8,831	10,401	21,2	969,437	23,076	2175,565	0	205,61	205,61	99,732	0	0	0	0	0	0	0
17:40:41	-373,12	2352,915	15,088	14,516	11,271	8,792	10,369	21,2	969,437	23,076	2175,742	0	205,61	205,61	99,732	0	0	0	0	0	0	0
17:40:41	-554,345	2347,371	14,941	14,37	11,247	8,735	10,337	21,2	969,437	23,076	2175,914	0	205,61	205,61	99,732	0	0	0	0	0	0	0
17:40:41	-378,491	2343,586	14,892	14,321	11,229	8,696	10,305	21,2	969,437	23,076	2176,081	0	205,61	205,61	99,732	0	0	0	0	0	0	0
17:40:41	-613,305	2337,453	14,648	14,126	11,207	8,633	10,272	21,2	969,437	23,076	2176,243	0	205,61	205,61	99,732	0	0	0	0	0	0	0
17:40:41	-374,975	2333,703	14,599	14,028	11,188	8,594	10,24	21,2	969,437	23,076	2176,4	0	205,61	205,61	99,732	0	0	0	0	0	0	0
17:40:41	-332,08	2330,383	14,599	13,979	11,17	8,56	10,207	21,2	969,437	23,076	2176,554	0	205,61	205,61	99,732	0	0	0	0	0	0	0
17:40:41	-603,076	2324,352	14,306	13,784	11,151	8,498	10,173	21,2	969,437	23,076	2176,702	0	205,61	205,61	99,732	0	0	0	0	0	0	0
17:40:41	-401,489	2320,337	14,16	13,637	11,136	8,457	10,139	21,2	969,437	23,076	2176,846	0	205,61	205,61	99,732	0	0	0	0	0	0	0
17:40:41	-565,625	2314,681	13,818	13,344	11,123	8,398	10,105	21,2	969,437	23,076	2176,983	0	205,61	205,61	99,732	0	0	0	0	0	0	0
17:40:41	-370,336	2310,977	13,769	13,344	11,104	8,36	10,071	21,2	969,437	23,076	2177,117	0	205,61	205,61	99,732	0	0	0	0	0	0	0
17:40:41	-413,256	2306,845	13,672	13,344	11,086	8,317	10,037	21,2	969,437	23,076	2177,247	0	205,61	205,61	99,732	0	0	0	0	0	0	0
17:40:41	-250,292	2304,342	13,769	13,296	11,067	8,292	10,002	21,2	969,437	23,076	2177,374	0	205,61	205,61	99,732	0	0	0	0	0	0	0
17:40:41	-197,656	2302,365	13,916	13,344	11,048	8,271	9,969	21,2	969,437	23,076	2177,499	0	205,61	205,61	99,732	0	0	0	0	0	0	0
17:40:41	-332,885	2299,036	13,916	13,491	11,029	8,237	9,935	21,2	969,437	23,076	2177,62	0	205,61	205,61	99,732	0	0	0	0	0	0	0
17:40:41	-329,711	2295,739	13,916	13,54	11,01	8,203	9,901	21,2	969,437	23,076	2177,739	0	205,61	205,61	99,732	0	0	0	0	0	0	0
17:40:41	-390,209	2291,837	13,769	13,344	10,996	8,163	9,867	21,2	969,437	23,076	2177,853	0	205,61	205,61	99,732	0	0	0	0	0	0	0
17:40:41	-283,569	2289,002	13,818	13,442	10,977	8,134	9,833	21,2	969,437	23,076	2177,964	0	205,61	205,61	99,732	0	0	0	0	0	0	0
17:40:41	-431,86	2284,683	13,623	13,296	10,963	8,089	9,798	21,2	969,437	23,076	2178,071	0	205,61	205,61	99,732	0	0	0	0	0	0	0
17:40:41	-262,084	2282,062	13,525	13,247	10,953	8,062	9,764	21,2	969,437	23,076	2178,175	0	205,61	205,61	99,732	0	0	0	0	0	0	0
17:40:41	-339,672	2278,665	13,427	13,1	10,939	8,027	9,73	21,2	969,437	23,076	2178,275	0	205,61	205,61	99,732	0	0	0	0	0	0	0
17:40:41	-304,76	2275,618	13,281	12,905	10,93	7,996	9,696	21,2	969,437	23,076	2178,372	0	205,61	205,61	99,732	0	0	0	0	0	0	0
17:40:41	-339,501	2272,223	13,183	12,905	10,916	7,961	9,662	21,2	969,437	23,076	2178,466	0	205,61	205,61	99,732	0	0	0	0	0	0	0
17:40:41	-295,654	2269,266	13,134	12,807	10,902	7,93	9,628	21,2	969,437	23,076	2178,557	0	205,61	205,61	99,732	0	0	0	0	0	0	0
17:40:41	-249,731	2266,769	13,134	12,807	10,888	7,904	9,594	21,2	969,437	23,076	2178,645	0	205,61	205,61	99,732	0	0	0	0	0	0	0
17:40:41	-286,743	2263,901	13,183	12,905	10,869	7,875	9,561	21,2	969,437	23,076	2178,731	0	205,61	205,61	99,732	0	0	0	0	0	0	0
17:40:41	-291,186	2260,99	13,134	12,807	10,855	7,845	9,527	21,2	969,437	23,076	2178,813	0	205,61	205,61	99,732	0	0	0	0	0	0	0
17:40:41	-258,593	2258,404	13,037	12,758	10,845	7,818	9,494	21,2	969,437	23,076	2178,893	0	205,61	205,61	99,732	0	0	0	0	0	0	0
17:40:41	-293,408	2255,47	12,988	12,758	10,831	7,788	9,46	21,2	969,437	23,076	2178,969	0	205,61	205,61	99,732	0	0	0	0	0	0	0
17:40:41	-202,783	2253,442	13,037	12,758	10,817	7,767	9,427	21,2	969,437	23,076	2179,044	0	205,61	205,61	99,732	0	0	0	0	0	0	0
17:40:41	-255,297	2250,889	12,939	12,612	10,808	7,741	9,394	21,2	969,437	23,076	2179,116	0	205,61	205,61	99,732	0	0	0	0	0	0	0
17:40:41	-339,184	2247,497	12,841	12,563	10,794	7,706	9,361	21,2	969,437	23,076	2179,184	0	205,61	205,61	99,732	0	0	0	0	0	0	0
17:40:41	-300,805	2244,489	12,695	12,417	10,785	7,675	9,328	21,2	969,437	23,076	2179,25	0	205,61	205,61	99,732	0	0	0	0	0	0	0
17:40:41	-160,327	2242,886	12,793	12,563	10,77	7,658	9,295	21,2	969,437	23,076	2179,313	0	205,61	205,61	99,732	0	0	0	0	0	0	0
17:40:41	-198,437	2240,901	12,841	12,563	10,756	7,638	9,262	21,2	969,437	23,076	2179,375	0	205,61	205,61	99,732	0	0	0	0	0	0	0
17:40:41	-155,981	2239,341	12,939	12,612	10,742	7,622	9,23	21,2	969,437	23,076	2179,435	0	205,61	205,61	99,732	0	0	0	0	0	0	0
17:40:41	-246,508	2236,876	12,939	12,612	10,728	7,596	9,198	21,2	969,437	23,076	2179,492	0	205,61	205,61	99,732	0	0	0	0	0	0	0
17:40:41	-261,45	2234,262	12,841	12,563	10,719	7,569	9,166	21,2	969,437	23,076	2179,547	0	205,61	205,61	99,732	0	0	0	0	0	0	0
17:40:41	-297,509	2231,287	12,793	12,563	10,705	7,539	9,134	21,2	969,437	23,076	2179,599	0	205,61	205,61	99,732	0	0	0	0	0	0	0
17:40:41	-252,905	2228,758	12,695	12,466	10,695	7,512	9,103	21,2	969,437	23,076	2179,648	0	205,61	205,61	99,732	0	0	0	0	0	0	0
17:40:41	-304,882	2225,709	12,549	12,368	10,686	7,481	9,071	21,2	969,437	23,076	2179,694	0	205,61	205,61	99,732	0	0	0	0	0	0	0
17:40:41	-213,5	2223,574	12,5	12,27	10,676	7,459	9,039	21,2	969,437	23,076	2179,738	0	205,61	205,61	99,732	0	0	0	0	0	0	0
17:40:41	-292,968	2220,644	12,353	12,075	10,667	7,429	9,008	21,2	969,437	23,076	2179,779	0	205,61	205,61	99,732	0	0	0	0	0	0	0
17:40:41	-210,253	2218,542	12,304	12,026	10,658	7,407	8,976	21,2	969,437	23,076	2179,818	0	205,61	205,61	99,732	0	0	0	0	0	0	0
17:40:41	-166,674	2216,875	12,304	12,026	10,649	7,39	8,945	21,2	969,437	23,076	2179,855	0	205,61	205,61	99,732	0	0	0	0	0	0	0
17:40:41	-328,955	2213,585	12,207	12,026	10,635	7,356	8,914	21,2	969,437	23,076	2179,889	0	205,61	205,61	99,732	0	0	0	0	0	0	0
17:40:41	-71,02	2212,875	12,304	12,026	10,626	7,349	8,883	21,2	969,437	23,076	2179,922	0	205,61	205,61	99,732	0	0	0	0	0	0	0
17:40:41	-188,94	2210,986	12,353	12,075	10,613	7,329	8,853	21,2	969,437	23,076	2179,953	0	205,61	205,61	99,732	0	0	0	0	0	0	0
17:40:41	-215,454	2208,831	12,304	12,026	10,603	7,307	8,823	21,2	969,437	23,076	2179,982	0	205,61	205,61	99,732	0	0	0	0	0	0	0
17:40:41	-183,496	2206,996	12,353	12,075	10,59	7,288	8,792	21,2	969,437	23,076	2180,009	0	205,61	205,61	99,732	0	0	0	0	0	0	0
17:40:41	-168,994	2205,306	12,353	12,075	10,58	7,271	8,763	21,2	969,437	23,076	2180,034	0	205,61	205,61	99,732	0	0	0	0	0	0	0
17:40:41	-77,636	2204,53	12,451	12,026	10,571	7,263	8,733	21,2	969,437	23,076	2180,059	0	205,61	205,61	99,732	0	0	0	0	0	0	0
17:40:41	-289,55	2201,634	12,304	12,026	10,562	7,233	8,704	21	971,837	23,076	2180,08	0	205,61	205,61	99,732	0	0	0	0	0	0	0
17:40:41	-250,439	2199,13	12,207	11,88	10,554	7,207	8,674	21	971,837	23,076	2180,1	0	205,61	205,61	99,732	0	0	0	0	0	0	0
17:40:41	-232,202	2196,808	12,06	11,831	10,548	7,183	8,645	21	971,837	23,076	2180,116	0	205,61	205,61	99,732	0	0	0	0	0	0	0
17:40:41	-196,118	2194,847	12,011	11,733	10,54	7,163	8,616	21	971,837	23,076	2180,131	0	205,61	205,61	99,732	0	0	0	0	0	0	0
17:40:41	-224,975	2192,597	11,963	11,684	10,529	7,14	8,587	21	971,837	23,076	2180,143	0	205,61	205,61	99,732	0	0	0	0	0	0	0
17:40:41	-104,028	2191,557	12,011	11,684	10,521	7,129	8,559	21	971,837	23,076	2180,155	0	205,61	205,61	99,732	0	0	0	0	0	0	0
17:40:41	-207,739	2189,479	11,963	11,684	10,512	7,108	8,53	21	971,837	23,076	2180,164	0	205,61	205,61	99,732	0	0	0	0	0	0	0
17:40:41	-96,85	2188,511	11,963	11,684	10,506	7,098	8,502	21	971,837	23,076	2180,173	0	205,61	205,61	99,732	0	0	0	0	0	0	0
17:40:41	-254,199	2185,969	11,865	11,635	10,497	7,071	8,474	21	971,837	23,076	2180,179	0	205,61	205,61	99,732	0	0	0	0	0	0	0
17:40:41	-161,328	2184,356	11,865	11,635	10,488	7,055	8,446	21	971,837	23,076	2180,183	0	205,61	205,61	99,732	0	0	0	0	0	0	0
17:40:41	-145,141	2182,904	11,865	11,635	10,479	7,04	8,419	21	971,837	23,076	2180,186	0	205,057	205,057	99,73	0	0	0	0	0	0	0
17:40:41	-249,877	2180,405	11,767	11,635	10,47	7,014	8,391	21	971,837	23,076	2180,186	0	205,057	205,057	99,73	0	0	0	0	0	0	0
17:40:41	-7,08	2180,335	11,865	11,635	10,465	7,013	8,364	21	971,837	23,076	2180,186	0	205,057	205,057	99,73	0	0	0	0	0	0	0
17:40:41	-160,131	2178,733	11,865	11,684	10,456	6,997	8,337	21	971,837	23,076	2178,733	0	205,057	205,057	99,73	0	0	0	0	0	0	0
17:40:41	-70,507	2178,028	11,963	11,635	10,447	6,989	8,311	21	971,837	23,076	2178,028	0	205,057	205,057	99,73	0	0	0	0	0	0	0
17:40:41	-113,623	2176,892	12,011	11,684	10,438	6,978	8,285	21	971,837	23,076	2176,892	0	205,057	205,057	99,73	0	0	0	0	0	0	0
17:40:41	-275,903	2174,133	11,865	11,684	10,43	6,949	8,258	21	971,837	23,076	2174,133	0	205,057	205,057	99,73	0	0	0	0	0	0	0
17:40:42	-116,04	2172,973	11,865	11,684	10,423	6,937	8,233	21	971,837	23,076	2172,973	0	205,057	205,057	99,73	0	0	0	0	0	0	0
17:40:42	-232,69	2170,646	11,767	11,538	10,415	6,913	8,207	21	971,837	23,076	2170,646	0	205,057	205,057	99,73	0	0	0	0	0	0	0
17:40:42	-214,624	2168,499	11,621	11,538	10,411	6,891	8,181	21	971,837	23,076	2168,499	0	205,057	205,057	99,73	0	0	0	0	0	0	0
17:40:42	-170,117	2166,798	11,523	11,44	10,406	6,874	8,155	21	971,837	23,076	2166,798	0	205,057	205,057	99,73	0	0	0	0	0	0	0
17:40:42	-144,262	2165,356	11,474	11,342	10,4	6,859	8,13	21	971,837	23,076	2165,356	0	205,057	205,057	99,73	0	0	0	0	0	0	0
17:40:42	-120,263	2164,153	11,474	11,342	10,394	6,846	8,105	21	971,837	23,076	2164,153	0	205,057	205,057	99,73	0	0	0	0	0	0	0
17:40:42	-65,063	2163,502	11,621	11,44	10,382	6,84	8,08	21	971,837	23,076	2163,502	0	205,057	205,057	99,73	0	0	0	0	0	0	0
17:40:42	-98,828	2162,514	11,621	11,489	10,377	6,83	8,055	21	971,837	23,076	2162,514	0	205,057	205,057	99,73	0	0	0	0	0	0	0
17:40:42	-188,5	2160,629	11,523	11,44	10,371	6,81	8,031	21	971,837	23,076	2160,629	0	205,057	205,057	99,73	0	0	0	0	0	0	0
17:40:42	-52,343	2160,106	11,621	11,44	10,363	6,805	8,007	21	971,837	23,076	2160,106	0	205,057	205,057	99,73	0	0	0	0	0	0	0
17:40:42	-205,615	2158,049	11,523	11,44	10,356	6,784	7,983	21	971,837	23,076	2158,049	0	205,057	205,057	99,73	0	0	0	0	0	0	0
17:40:42	-97,656	2157,073	11,523	11,342	10,351	6,773	7,959	21	971,837	23,076	2157,073	0	205,057	205,057	99,73	0	0	0	0	0	0	0
17:40:42	-195,898	2155,114	11,425	11,294	10,345	6,753	7,936	21	971,837	23,076	2155,114	0	205,057	205,057	99,73	0	0	0	0	0	0	0
17:40:42	-171,191	2153,402	11,328	11,294	10,34	6,736	7,912	21	971,837	23,076	2153,402	0	205,057	205,057	99,73	0	0	0	0	0	0	0
17:40:42	-7,128	2153,331	11,425	11,196	10,335	6,735	7,889	21	971,837	23,076	2153,331	0	205,057	205,057	99,73	0	0	0	0	0	0	0
17:40:42	-98,779	2152,343	11,474	11,342	10,327	6,725	7,866	21	971,837	23,076	2152,343	0	205,057	205,057	99,73	0	0	0	0	0	0	0
17:40:42	-25,439	2152,088	11,621	11,489	10,317	6,722	7,844	21	971,837	23,076	2152,088	0	205,057	205,057	99,73	0	0	0	0	0	0	0
17:40:42	-97,729	2151,111	11,621	11,44	10,312	6,712	7,821	21	971,837	23,076	2151,111	0	205,057	205,057	99,73	0	0	0	0	0	0	0
17:40:42	-334,936	2147,762	11,328	11,294	10,308	6,677	7,799	21	971,837	23,076	2147,762	0	205,057	205,057	99,73	0	0	0	0	0	0	0
17:40:42	-135,717	2146,405	11,181	11,098	10,308	6,663	7,777	21	971,837	23,076	2146,405	0	205,057	205,057	99,73	0	0	0	0	0	0	0
17:40:42	-135,693	2145,048	11,035	10,952	10,308	6,649	7,755	21	971,837	23,076	2145,048	0	205,057	205,057	99,73	0	0	0	0	0	0	0
17:40:42	-17,236	2144,875	11,035	10,854	10,307	6,648	7,733	21	971,837	23,076	2144,875	0	205,057	205,057	99,73	0	0	0	0	0	0	0
17:40:42	-137,573	2143,5	10,937	10,854	10,305	6,634	7,711	21	971,837	23,076	2143,5	0	205,057	205,057	99,73	0	0	0	0	0	0	0
17:40:42	-123,852	2142,261	10,84	10,805	10,303	6,621	7,69	21	971,837	23,076	2142,261	0	205,057	205,057	99,73	0	0	0	0	0	0	0
17:40:42	10,009	2142,361	10,937	10,805	10,298	6,622	7,669	21	971,837	23,076	2142,261	0	205,057	205,057	99,73	0	0	0	0	0	0	0
17:40:42	-39,648	2141,965	11,035	10,952	10,291	6,618	7,648	21	971,837	23,076	2141,965	0	205,057	205,057	99,73	0	0	0	0	0	0	0
17:40:42	-98,876	2140,976	11,035	11,001	10,285	6,608	7,628	21	971,837	23,076	2140,976	0	205,057	205,057	99,73	0	0	0	0	0	0	0
17:40:42	-41,577	2140,56	11,132	11,098	10,278	6,603	7,608	21	971,837	23,076	2140,56	0	205,057	205,057	99,73	0	0	0	0	0	0	0
17:40:42	-81,665	2139,744	11,132	11,098	10,273	6,595	7,588	21	971,837	23,076	2139,744	0	205,057	205,057	99,73	0	0	0	0	0	0	0
17:40:42	-105,517	2138,688	11,035	10,952	10,272	6,584	7,568	21	971,837	23,076	2138,688	0	205,057	205,057	99,73	0	0	0	0	0	0	0
17:40:42	-111,743	2137,571	10,986	10,854	10,268	6,572	7,549	21	971,837	23,076	2137,571	0	205,057	205,057	99,73	0	0	0	0	0	0	0
17:40:42	-16,162	2137,409	10,986	10,952	10,267	6,571	7,53	21	971,837	23,076	2137,409	0	205,057	205,057	99,73	0	0	0	0	0	0	0
17:40:42	-111,694	2136,292	10,937	10,952	10,264	6,559	7,511	21	971,837	23,076	2136,292	0	205,057	205,057	99,73	0	0	0	0	0	0	0
17:40:42	-105,297	2135,239	10,84	10,805	10,263	6,548	7,492	21	971,837	23,076	2135,239	0	205,057	205,057	99,73	0	0	0	0	0	0	0
17:40:42	-135,522	2133,884	10,693	10,757	10,263	6,534	7,473	21	971,837	23,076	2133,884	0	205,057	205,057	99,73	0	0	0	0	0	0	0
17:40:42	0	2133,884	10,693	10,757	10,263	6,534	7,455	21	971,837	23,076	2133,884	0	205,057	205,057	99,73	0	0	0	0	0	0	0
17:40:42	-68,798	2133,196	10,693	10,61	10,259	6,527	7,436	21	971,837	23,076	2133,196	0	205,057	205,057	99,73	0	0	0	0	0	0	0
17:40:42	6,616	2133,262	10,791	10,659	10,254	6,528	7,419	21	971,837	23,076	2133,196	0	205,057	205,057	99,73	0	0	0	0	0	0	0
17:40:42	-67,749	2132,585	10,791	10,659	10,25	6,521	7,401	21	971,837	23,076	2132,585	0	205,057	205,057	99,73	0	0	0	0	0	0	0
17:40:42	-38,598	2132,199	10,84	10,659	10,245	6,517	7,384	21	971,837	23,076	2132,199	0	205,057	205,057	99,73	0	0	0	0	0	0	0
17:40:42	-113,745	2131,061	10,791	10,757	10,242	6,505	7,366	21	971,837	23,076	2131,061	0	205,057	205,057	99,73	0	0	0	0	0	0	0
17:40:42	-38,598	2130,675	10,84	10,757	10,237	6,501	7,35	21	971,837	23,076	2130,675	0	205,057	205,057	99,73	0	0	0	0	0	0	0
17:40:42	-14,062	2130,535	10,84	10,757	10,236	6,5	7,333	21	971,837	23,076	2130,535	0	205,057	205,057	99,73	0	0	0	0	0	0	0
17:40:42	0	2130,535	10,84	10,61	10,236	6,5	7,317	21	971,837	23,076	2130,535	0	205,057	205,057	99,73	0	0	0	0	0	0	0
17:40:42	-135,473	2129,18	10,693	10,512	10,236	6,486	7,3	21	971,837	23,076	2129,18	0	205,057	205,057	99,73	0	0	0	0	0	0	0
17:40:42	34,545	2129,526	10,791	10,61	10,233	6,489	7,284	21	971,837	23,076	2129,18	0	205,057	205,057	99,73	0	0	0	0	0	0	0
17:40:42	-135,424	2128,171	10,644	10,512	10,233	6,475	7,268	21	971,837	23,076	2128,171	0	205,057	205,057	99,73	0	0	0	0	0	0	0
17:40:42	-13,94	2128,032	10,644	10,512	10,232	6,474	7,253	21	971,837	23,076	2128,032	0	205,057	205,057	99,73	0	0	0	0	0	0	0
17:40:42	-69,799	2127,334	10,644	10,512	10,228	6,467	7,237	21	971,837	23,076	2127,334	0	205,057	205,057	99,73	0	0	0	0	0	0	0
17:40:42	31,054	2127,644	10,693	10,61	10,227	6,47	7,222	21	971,837	23,076	2127,334	0	205,057	205,057	99,73	0	0	0	0	0	0	0
17:40:42	-70,727	2126,937	10,693	10,659	10,223	6,463	7,208	21	971,837	23,076	2126,937	0	205,057	205,057	99,73	0	0	0	0	0	0	0
17:40:42	5,322	2126,99	10,791	10,659	10,218	6,463	7,193	21	971,837	23,076	2126,937	0	205,057	205,057	99,73	0	0	0	0	0	0	0
17:40:42	-90,258	2126,088	10,693	10,659	10,218	6,454	7,178	21	971,837	23,076	2126,088	0	205,057	205,057	99,73	0	0	0	0	0	0	0
17:40:42	-70,751	2125,38	10,693	10,512	10,214	6,447	7,164	21	971,837	23,076	2125,38	0	205,057	205,057	99,73	0	0	0	0	0	0	0
17:40:42	0	2125,38	10,693	10,61	10,214	6,447	7,15	21	971,837	23,076	2125,38	0	205,057	205,057	99,73	0	0	0	0	0	0	0
17:40:42	0	2125,38	10,693	10,61	10,214	6,447	7,136	21	971,837	23,076	2125,38	0	205,057	205,057	99,73	0	0	0	0	0	0	0
17:40:42	-59,155	2124,789	10,644	10,512	10,214	6,441	7,123	21	971,837	23,076	2124,789	0	205,057	205,057	99,73	0	0	0	0	0	0	0
17:40:42	0	2124,789	10,644	10,464	10,214	6,441	7,109	21	971,837	23,076	2124,789	0	205,057	205,057	99,73	0	0	0	0	0	0	0
17:40:42	-71,972	2124,069	10,644	10,512	10,21	6,433	7,096	21	971,837	23,076	2124,069	0	205,057	205,057	99,73	0	0	0	0	0	0	0
17:40:42	0	2124,069	10,644	10,512	10,21	6,433	7,083	21	971,837	23,076	2124,069	0	205,057	205,057	99,73	0	0	0	0	0	0	0
17:40:42	-103,051	2123,038	10,547	10,464	10,209	6,423	7,07	21	971,837	23,076	2123,038	0	205,057	205,057	99,73	0	0	0	0	0	0	0
17:40:42	-59,106	2122,447	10,547	10,464	10,205	6,416	7,057	21	971,837	23,076	2122,447	0	205,057	205,057	99,73	0	0	0	0	0	0	0
17:40:42	77,368	2123,221	10,644	10,512	10,205	6,424	7,045	21	971,837	23,076	2122,448	0	205,057	205,057	99,73	0	0	0	0	0	0	0
17:40:42	-90,209	2122,319	10,547	10,464	10,205	6,415	7,032	21	971,837	23,076	2122,319	0	205,057	205,057	99,73	0	0	0	0	0	0	0
17:40:42	0	2122,319	10,547	10,464	10,205	6,415	7,02	21	971,837	23,076	2122,319	0	205,057	205,057	99,73	0	0	0	0	0	0	0
17:40:42	-72,998	2121,589	10,547	10,464	10,201	6,408	7,008	21	971,837	23,076	2121,589	0	205,057	205,057	99,73	0	0	0	0	0	0	0
17:40:42	0	2121,589	10,547	10,317	10,201	6,408	6,997	21	971,837	23,076	2121,589	0	205,057	205,057	99,73	0	0	0	0	0	0	0
17:40:42	76,293	2122,352	10,644	10,464	10,2	6,416	6,985	21	971,837	23,076	2121,59	0	205,057	205,057	99,73	0	0	0	0	0	0	0
17:40:42	-135,278	2120,999	10,498	10,415	10,2	6,402	6,974	21	971,837	23,076	2120,999	0	205,057	205,057	99,73	0	0	0	0	0	0	0
17:40:42	45,092	2121,45	10,547	10,415	10,2	6,406	6,963	21	971,837	23,076	2121	0	205,057	205,057	99,73	0	0	0	0	0	0	0
17:40:42	-45,092	2120,999	10,498	10,317	10,2	6,402	6,952	21	971,837	23,076	2120,999	0	205,057	205,057	99,73	0	0	0	0	0	0	0
17:40:42	-60,131	2120,398	10,498	10,268	10,196	6,395	6,941	21	971,837	23,076	2120,398	0	205,057	205,057	99,73	0	0	0	0	0	0	0
17:40:42	-11,816	2120,28	10,498	10,268	10,196	6,394	6,93	21	971,837	23,076	2120,28	0	205,057	205,057	99,73	0	0	0	0	0	0	0
17:40:42	-45,068	2119,829	10,449	10,317	10,196	6,389	6,919	21	971,837	23,076	2119,829	0	205,057	205,057	99,73	0	0	0	0	0	0	0
17:40:42	-90,161	2118,927	10,351	10,219	10,196	6,38	6,909	21	971,837	23,076	2118,927	0	205,057	205,057	99,73	0	0	0	0	0	0	0
17:40:42	90,161	2119,829	10,449	10,415	10,196	6,389	6,899	21	971,837	23,076	2118,928	0	205,057	205,057	99,73	0	0	0	0	0	0	0
17:40:42	-27,88	2119,55	10,498	10,464	10,192	6,387	6,889	21	971,837	23,076	2118,929	0	205,057	205,057	99,73	0	0	0	0	0	0	0
17:40:42	32,226	2119,872	10,547	10,512	10,191	6,39	6,879	21	971,837	23,076	2118,929	0	205,057	205,057	99,73	0	0	0	0	0	0	0
17:40:42	-74,218	2119,13	10,547	10,512	10,187	6,382	6,869	21	971,837	23,076	2118,93	0	205,057	205,057	99,73	0	0	0	0	0	0	0
17:40:42	-12,817	2119,002	10,547	10,512	10,186	6,381	6,86	21	971,837	23,076	2118,93	0	205,057	205,057	99,73	0	0	0	0	0	0	0
17:40:42	28,955	2119,292	10,644	10,61	10,182	6,384	6,85	21	971,837	23,076	2118,93	0	205,057	205,057	99,73	0	0	0	0	0	0	0
17:40:42	-11,816	2119,173	10,644	10,659	10,182	6,383	6,841	21	971,837	23,076	2118,93	0	205,057	205,057	99,73	0	0	0	0	0	0	0
17:40:42	0	2119,173	10,644	10,61	10,182	6,383	6,832	21	971,837	23,076	2118,93	0	205,057	205,057	99,73	0	0	0	0	0	0	0
17:40:42	0	2119,173	10,644	10,61	10,182	6,383	6,823	21	969,437	23,076	2118,931	0	205,057	205,057	99,73	0	0	0	0	0	0	0
17:40:42	5,712	2119,231	10,644	10,464	10,182	6,383	6,815	21	969,437	23,076	2118,931	0	205,057	205,057	99,73	0	0	0	0	0	0	0
17:40:42	-90,234	2118,328	10,547	10,464	10,182	6,374	6,806	21	969,437	23,076	2118,328	0	205,057	205,057	99,73	0	0	0	0	0	0	0
17:40:42	-45,092	2117,877	10,498	10,415	10,182	6,369	6,797	21	969,437	23,076	2117,877	0	205,057	205,057	99,73	0	0	0	0	0	0	0
17:40:42	-28,955	2117,588	10,547	10,415	10,177	6,366	6,789	21	969,437	23,076	2117,588	0	205,057	205,057	99,73	0	0	0	0	0	0	0
17:40:42	90,234	2118,49	10,644	10,464	10,177	6,376	6,781	21	969,437	23,076	2117,589	0	205,057	205,057	99,73	0	0	0	0	0	0	0
17:40:42	-148,193	2117,008	10,498	10,415	10,177	6,36	6,773	21	969,437	23,076	2117,008	0	205,057	205,057	99,73	0	0	0	0	0	0	0
17:40:42	0	2117,008	10,498	10,317	10,177	6,36	6,765	21	969,437	23,076	2117,008	0	205,057	205,057	99,73	0	0	0	0	0	0	0
17:40:42	-62,255	2116,386	10,498	10,415	10,173	6,354	6,756	21	969,437	23,076	2116,386	0	205,057	205,057	99,73	0	0	0	0	0	0	0
17:40:42	33,325	2116,719	10,547	10,317	10,173	6,357	6,749	21	969,437	23,076	2116,386	0	205,057	205,057	99,73	0	0	0	0	0	0	0
17:40:42	-180,346	2114,915	10,351	10,219	10,173	6,339	6,741	21	969,437	23,076	2114,915	0	203,945	203,945	99,725	0	0	0	0	0	0	0
17:40:42	90,185	2115,817	10,449	10,317	10,173	6,348	6,733	21	969,437	23,076	2114,916	0	203,945	203,945	99,725	0	0	0	0	0	0	0
17:40:42	-13,037	2115,687	10,449	10,415	10,172	6,347	6,725	21	969,437	23,076	2114,917	0	203,945	203,945	99,725	0	0	0	0	0	0	0
17:40:42	-153,466	2114,152	10,351	10,268	10,168	6,331	6,718	21	969,437	23,076	2114,152	0	203,945	203,945	99,725	0	0	0	0	0	0	0
17:40:42	78,369	2114,936	10,449	10,415	10,168	6,339	6,71	21	969,437	23,076	2114,153	0	203,945	203,945	99,725	0	0	0	0	0	0	0
17:40:42	45,092	2115,387	10,498	10,464	10,168	6,344	6,703	21	969,437	23,076	2114,155	0	203,945	203,945	99,725	0	0	0	0	0	0	0
17:40:42	-75,122	2114,636	10,498	10,464	10,163	6,336	6,696	21	969,437	23,076	2114,155	0	203,945	203,945	99,725	0	0	0	0	0	0	0
17:40:43	-45,068	2114,185	10,449	10,464	10,163	6,331	6,689	21	969,437	23,076	2114,155	0	203,945	203,945	99,725	0	0	0	0	0	0	0
17:40:43	0	2114,185	10,449	10,415	10,163	6,331	6,682	21	969,437	23,076	2114,155	0	203,945	203,945	99,725	0	0	0	0	0	0	0
17:40:43	-43,041	2113,755	10,498	10,464	10,158	6,327	6,675	21	969,437	23,076	2113,755	0	203,945	203,945	99,725	0	0	0	0	0	0	0
17:40:43	80,615	2114,561	10,693	10,61	10,153	6,335	6,668	21	969,437	23,076	2113,755	0	203,945	203,945	99,725	0	0	0	0	0	0	0
17:40:43	-64,404	2113,917	10,693	10,61	10,149	6,329	6,661	21	969,437	23,076	2113,756	0	203,945	203,945	99,725	0	0	0	0	0	0	0
17:40:43	-135,229	2112,564	10,547	10,464	10,149	6,315	6,655	21	969,437	23,076	2112,564	0	203,945	203,945	99,725	0	0	0	0	0	0	0
17:40:43	-90,161	2111,663	10,449	10,415	10,149	6,305	6,648	21	969,437	23,076	2111,663	0	203,945	203,945	99,725	0	0	0	0	0	0	0
17:40:43	64,379	2112,307	10,449	10,268	10,153	6,312	6,641	21	969,437	23,076	2111,663	0	203,945	203,945	99,725	0	0	0	0	0	0	0
17:40:43	-154,516	2110,761	10,351	10,268	10,149	6,296	6,634	21	969,437	23,076	2110,761	0	203,945	203,945	99,725	0	0	0	0	0	0	0
17:40:43	0	2110,761	10,351	10,219	10,149	6,296	6,628	21	969,437	23,076	2110,761	0	203,945	203,945	99,725	0	0	0	0	0	0	0
17:40:43	0	2110,761	10,351	10,268	10,149	6,296	6,621	21	969,437	23,076	2110,761	0	203,945	203,945	99,725	0	0	0	0	0	0	0
17:40:43	-11,962	2110,642	10,351	10,268	10,148	6,295	6,615	21	969,437	23,076	2110,642	0	203,945	203,945	99,725	0	0	0	0	0	0	0
17:40:43	-110,473	2109,537	10,302	10,122	10,145	6,283	6,608	21	969,437	23,076	2109,537	0	203,945	203,945	99,725	0	0	0	0	0	0	0
17:40:43	33,276	2109,87	10,351	10,317	10,144	6,287	6,602	21	969,437	23,076	2109,537	0	203,945	203,945	99,725	0	0	0	0	0	0	0
17:40:43	-76,123	2109,109	10,351	10,268	10,14	6,279	6,596	21	969,437	23,076	2109,109	0	203,945	203,945	99,725	0	0	0	0	0	0	0
17:40:43	0	2109,109	10,351	10,219	10,14	6,279	6,589	21	969,437	23,076	2109,108	0	203,945	203,945	99,725	0	0	0	0	0	0	0
17:40:43	0	2109,109	10,351	10,219	10,14	6,279	6,583	21	969,437	23,076	2109,108	0	203,945	203,945	99,725	0	0	0	0	0	0	0
17:40:43	-45,068	2108,658	10,302	10,219	10,14	6,274	6,577	21	969,437	23,076	2108,658	0	203,945	203,945	99,725	0	0	0	0	0	0	0
17:40:43	-90,112	2107,757	10,205	10,073	10,14	6,265	6,571	21	969,437	23,076	2107,757	0	203,945	203,945	99,725	0	0	0	0	0	0	0
17:40:43	0	2107,757	10,205	10,219	10,14	6,265	6,565	21	969,437	23,076	2107,757	0	203,945	203,945	99,725	0	0	0	0	0	0	0
17:40:43	79,37	2108,55	10,302	10,219	10,139	6,273	6,559	21	969,437	23,076	2107,757	0	203,945	203,945	99,725	0	0	0	0	0	0	0
17:40:43	-203,857	2106,512	10,156	9,975	10,135	6,252	6,553	21	969,437	23,076	2106,512	0	203,945	203,945	99,725	0	0	0	0	0	0	0
17:40:43	135,131	2107,863	10,302	10,122	10,135	6,266	6,548	21	969,437	23,076	2106,513	0	203,945	203,945	99,725	0	0	0	0	0	0	0
17:40:43	34,326	2108,206	10,351	10,219	10,134	6,27	6,542	21	969,437	23,076	2106,515	0	203,945	203,945	99,725	0	0	0	0	0	0	0
17:40:43	-135,156	2106,855	10,205	10,073	10,134	6,256	6,537	21	969,437	23,076	2106,515	0	203,945	203,945	99,725	0	0	0	0	0	0	0
17:40:43	11,645	2106,971	10,302	10,073	10,13	6,257	6,531	21	969,437	23,076	2106,515	0	203,945	203,945	99,725	0	0	0	0	0	0	0
17:40:43	45,068	2107,422	10,351	10,219	10,13	6,262	6,526	21	969,437	23,076	2106,516	0	203,945	203,945	99,725	0	0	0	0	0	0	0
17:40:43	-45,068	2106,971	10,302	10,122	10,13	6,257	6,521	21	969,437	23,076	2106,516	0	203,945	203,945	99,725	0	0	0	0	0	0	0
17:40:43	-168,31	2105,288	10,205	10,073	10,125	6,24	6,515	21	969,437	23,076	2105,288	0	203,945	203,945	99,725	0	0	0	0	0	0	0
17:40:43	135,107	2106,639	10,351	10,268	10,125	6,254	6,51	21	969,437	23,076	2105,29	0	203,945	203,945	99,725	0	0	0	0	0	0	0
17:40:43	-10,717	2106,532	10,351	10,268	10,125	6,252	6,505	21	969,437	23,076	2105,291	0	203,945	203,945	99,725	0	0	0	0	0	0	0
17:40:43	-135,107	2105,181	10,205	10,073	10,125	6,238	6,5	21	969,437	23,076	2105,181	0	203,945	203,945	99,725	0	0	0	0	0	0	0
17:40:43	90,063	2106,082	10,302	10,122	10,125	6,248	6,495	21	969,437	23,076	2105,182	0	203,945	203,945	99,725	0	0	0	0	0	0	0
17:40:43	-157,763	2104,504	10,205	9,975	10,121	6,232	6,49	21	969,437	23,076	2104,504	0	203,945	203,945	99,725	0	0	0	0	0	0	0
17:40:43	80,395	2105,308	10,302	10,122	10,12	6,24	6,485	21	969,437	23,076	2104,505	0	203,945	203,945	99,725	0	0	0	0	0	0	0
17:40:43	45,019	2105,758	10,351	10,268	10,12	6,244	6,48	21	969,437	23,076	2104,506	0	203,945	203,945	99,725	0	0	0	0	0	0	0
17:40:43	-135,083	2104,407	10,205	10,122	10,12	6,231	6,475	21	969,437	23,076	2104,407	0	203,945	203,945	99,725	0	0	0	0	0	0	0
17:40:43	21,484	2104,622	10,302	10,122	10,117	6,233	6,47	21	969,437	23,076	2104,407	0	203,945	203,945	99,725	0	0	0	0	0	0	0
17:40:43	-10,717	2104,515	10,302	10,122	10,116	6,232	6,466	21	969,437	23,076	2104,407	0	203,945	203,945	99,725	0	0	0	0	0	0	0
17:40:43	-68,774	2103,827	10,302	10,219	10,112	6,225	6,461	21	969,437	23,076	2103,827	0	203,945	203,945	99,725	0	0	0	0	0	0	0
17:40:43	-99,731	2102,83	10,205	10,122	10,112	6,214	6,456	21	969,437	23,076	2102,83	0	203,945	203,945	99,725	0	0	0	0	0	0	0
17:40:43	19,189	2103,022	10,302	10,219	10,107	6,216	6,451	21	969,437	23,076	2102,83	0	203,945	203,945	99,725	0	0	0	0	0	0	0
17:40:43	35,351	2103,375	10,351	10,219	10,107	6,22	6,447	21	969,437	23,076	2102,831	0	203,945	203,945	99,725	0	0	0	0	0	0	0
17:40:43	0	2103,375	10,351	10,219	10,107	6,22	6,442	21	969,437	23,076	2102,832	0	203,945	203,945	99,725	0	0	0	0	0	0	0
17:40:43	-180,053	2101,575	10,156	10,073	10,107	6,201	6,438	21	969,437	23,076	2101,575	0	203,945	203,945	99,725	0	0	0	0	0	0	0
17:40:43	-90,039	2100,674	10,058	10,073	10,107	6,192	6,433	21	969,437	23,076	2100,674	0	203,945	203,945	99,725	0	0	0	0	0	0	0
17:40:43	54,687	2101,221	10,205	10,122	10,102	6,198	6,428	21	969,437	23,076	2100,675	0	203,945	203,945	99,725	0	0	0	0	0	0	0
17:40:43	90,039	2102,122	10,302	10,268	10,102	6,207	6,424	21	969,437	23,076	2100,676	0	203,945	203,945	99,725	0	0	0	0	0	0	0
17:40:43	-170,556	2100,416	10,205	10,219	10,098	6,189	6,419	21	969,437	23,076	2100,416	0	203,945	203,945	99,725	0	0	0	0	0	0	0
17:40:43	-180,029	2098,616	10,009	9,926	10,098	6,171	6,414	21	969,437	23,076	2098,616	0	203,945	203,945	99,725	0	0	0	0	0	0	0
17:40:43	44,995	2099,066	10,058	9,975	10,098	6,175	6,41	21	969,437	23,076	2098,616	0	203,945	203,945	99,725	0	0	0	0	0	0	0
17:40:43	81,396	2099,88	10,156	10,073	10,097	6,184	6,405	21	969,437	23,076	2098,618	0	203,945	203,945	99,725	0	0	0	0	0	0	0
17:40:43	-90,014	2098,98	10,058	9,926	10,097	6,175	6,401	21	969,437	23,076	2098,618	0	203,945	203,945	99,725	0	0	0	0	0	0	0
17:40:43	17,065	2099,15	10,156	10,122	10,093	6,176	6,396	21	969,437	23,076	2098,618	0	203,945	203,945	99,725	0	0	0	0	0	0	0
17:40:43	36,352	2099,514	10,205	9,975	10,093	6,18	6,392	21	969,437	23,076	2098,619	0	203,945	203,945	99,725	0	0	0	0	0	0	0
17:40:43	-206,884	2097,445	10,058	9,878	10,089	6,159	6,388	21	969,437	23,076	2097,445	0	203,945	203,945	99,725	0	0	0	0	0	0	0
17:40:43	80,322	2098,248	10,156	9,926	10,088	6,167	6,383	21	969,437	23,076	2097,446	0	203,945	203,945	99,725	0	0	0	0	0	0	0
17:40:43	0	2098,248	10,156	9,975	10,088	6,167	6,379	21	969,437	23,076	2097,446	0	203,945	203,945	99,725	0	0	0	0	0	0	0
17:40:43	-36,572	2097,882	10,205	9,975	10,083	6,163	6,375	21	969,437	23,076	2097,447	0	203,945	203,945	99,725	0	0	0	0	0	0	0
17:40:43	0	2097,882	10,205	10,073	10,083	6,163	6,371	21	969,437	23,076	2097,447	0	203,945	203,945	99,725	0	0	0	0	0	0	0
17:40:43	-72,998	2097,152	10,205	9,975	10,079	6,156	6,366	21	969,437	23,076	2097,152	0	203,945	203,945	99,725	0	0	0	0	0	0	0
17:40:43	-53,588	2096,617	10,156	9,878	10,079	6,15	6,362	21	969,437	23,076	2096,617	0	203,945	203,945	99,725	0	0	0	0	0	0	0
17:40:43	0	2096,617	10,156	9,926	10,079	6,15	6,358	21	969,437	23,076	2096,617	0	203,945	203,945	99,725	0	0	0	0	0	0	0
17:40:43	0	2096,617	10,156	9,975	10,079	6,15	6,354	21	969,437	23,076	2096,617	0	203,945	203,945	99,725	0	0	0	0	0	0	0
17:40:43	-164,013	2094,976	10,058	9,878	10,075	6,133	6,35	21	969,437	23,076	2094,976	0	203,945	203,945	99,725	0	0	0	0	0	0	0
17:40:43	-9,667	2094,88	10,058	9,975	10,074	6,132	6,345	21	969,437	23,076	2094,88	0	203,945	203,945	99,725	0	0	0	0	0	0	0
17:40:43	-44,97	2094,43	10,009	9,878	10,074	6,128	6,341	21	969,437	23,076	2094,43	0	203,945	203,945	99,725	0	0	0	0	0	0	0
17:40:43	-44,97	2093,98	9,961	9,878	10,074	6,123	6,337	21	969,437	23,076	2093,98	0	203,945	203,945	99,725	0	0	0	0	0	0	0
17:40:43	44,97	2094,43	10,009	9,78	10,074	6,128	6,333	21	969,437	23,076	2093,981	0	203,945	203,945	99,725	0	0	0	0	0	0	0
17:40:43	-44,97	2093,98	9,961	9,878	10,074	6,123	6,329	21	969,437	23,076	2093,98	0	203,945	203,945	99,725	0	0	0	0	0	0	0
17:40:43	-172,534	2092,255	9,863	9,731	10,069	6,105	6,324	21	969,437	23,076	2092,255	0	203,945	203,945	99,725	0	0	0	0	0	0	0
17:40:43	134,912	2093,604	10,009	9,926	10,069	6,119	6,32	21	969,437	23,076	2092,256	0	203,945	203,945	99,725	0	0	0	0	0	0	0
17:40:43	-44,97	2093,154	9,961	9,878	10,069	6,114	6,316	21	969,437	23,076	2092,257	0	203,945	203,945	99,725	0	0	0	0	0	0	0
17:40:43	44,97	2093,604	10,009	9,926	10,069	6,119	6,312	21	969,437	23,076	2092,259	0	203,945	203,945	99,725	0	0	0	0	0	0	0
17:40:43	-127,612	2092,328	9,961	9,878	10,065	6,106	6,308	21	969,437	23,076	2092,259	0	203,945	203,945	99,725	0	0	0	0	0	0	0
17:40:43	44,97	2092,778	10,009	9,731	10,065	6,111	6,304	21	969,437	23,076	2092,259	0	203,945	203,945	99,725	0	0	0	0	0	0	0
17:40:43	44,97	2093,227	10,058	9,926	10,065	6,115	6,301	21	969,437	23,076	2092,26	0	203,945	203,945	99,725	0	0	0	0	0	0	0
17:40:43	-179,858	2091,429	9,863	9,633	10,065	6,097	6,297	21	969,437	23,076	2091,429	0	203,945	203,945	99,725	0	0	0	0	0	0	0
17:40:43	89,916	2092,328	9,961	9,633	10,065	6,106	6,293	21	969,437	23,076	2091,43	0	203,945	203,945	99,725	0	0	0	0	0	0	0
17:40:43	44,97	2092,778	10,009	9,878	10,065	6,111	6,289	21	969,437	23,076	2091,431	0	203,945	203,945	99,725	0	0	0	0	0	0	0
17:40:43	0	2092,778	10,009	9,78	10,065	6,111	6,286	21	969,437	23,076	2091,432	0	203,945	203,945	99,725	0	0	0	0	0	0	0
17:40:43	-127,392	2091,504	9,961	9,731	10,06	6,097	6,282	21	969,437	23,076	2091,432	0	203,945	203,945	99,725	0	0	0	0	0	0	0
17:40:43	89,916	2092,403	10,058	9,78	10,06	6,107	6,279	21	969,437	23,076	2091,433	0	203,945	203,945	99,725	0	0	0	0	0	0	0
17:40:43	-44,97	2091,953	10,009	9,78	10,06	6,102	6,275	21	969,437	23,076	2091,434	0	203,945	203,945	99,725	0	0	0	0	0	0	0
17:40:43	97,216	2092,925	10,205	10,219	10,055	6,112	6,272	21	969,437	23,076	2091,435	0	203,945	203,945	99,725	0	0	0	0	0	0	0
17:40:43	-134,912	2091,576	10,058	9,878	10,055	6,098	6,269	21	969,437	23,076	2091,436	0	203,945	203,945	99,725	0	0	0	0	0	0	0
17:40:43	0	2091,576	10,058	9,926	10,055	6,098	6,265	21	969,437	23,076	2091,436	0	203,945	203,945	99,725	0	0	0	0	0	0	0
17:40:43	139,941	2092,976	10,302	10,219	10,05	6,113	6,262	21	969,437	23,076	2091,438	0	203,945	203,945	99,725	0	0	0	0	0	0	0
17:40:43	-134,912	2091,627	10,156	10,122	10,05	6,099	6,259	21	969,437	23,076	2091,438	0	203,945	203,945	99,725	0	0	0	0	0	0	0
17:40:43	-134,863	2090,278	10,009	9,78	10,05	6,085	6,256	21	969,437	23,076	2090,278	0	203,945	203,945	99,725	0	0	0	0	0	0	0
17:40:43	179,833	2092,076	10,205	10,073	10,05	6,103	6,253	21	969,437	23,076	2090,28	0	203,945	203,945	99,725	0	0	0	0	0	0	0
17:40:43	-44,97	2091,627	10,156	10,073	10,05	6,099	6,25	21	969,437	23,076	2090,281	0	203,945	203,945	99,725	0	0	0	0	0	0	0
17:40:43	-179,833	2089,828	9,961	9,731	10,05	6,08	6,246	21	969,437	23,076	2089,828	0	203,945	203,945	99,725	0	0	0	0	0	0	0
17:40:43	44,97	2090,278	10,009	9,878	10,05	6,085	6,243	21	969,437	23,076	2089,829	0	203,642	203,642	99,724	0	0	0	0	0	0	0
17:40:43	-31,176	2089,966	10,058	9,926	10,046	6,082	6,24	21	969,437	23,076	2089,829	0	203,642	203,642	99,724	0	0	0	0	0	0	0
17:40:43	-97,485	2088,991	9,961	9,731	10,046	6,072	6,237	21	969,437	23,076	2088,991	0	203,642	203,642	99,724	0	0	0	0	0	0	0
17:40:43	0	2088,991	9,961	9,878	10,046	6,072	6,234	21	969,437	23,076	2088,991	0	203,642	203,642	99,724	0	0	0	0	0	0	0
17:40:43	44,946	2089,441	10,009	9,878	10,046	6,076	6,23	21	969,437	23,076	2088,992	0	203,642	203,642	99,724	0	0	0	0	0	0	0
17:40:43	-44,946	2088,991	9,961	9,78	10,046	6,072	6,227	21	969,437	23,076	2088,991	0	203,642	203,642	99,724	0	0	0	0	0	0	0
17:40:43	0	2088,991	9,961	9,78	10,046	6,072	6,224	21	969,437	23,076	2088,991	0	203,642	203,642	99,724	0	0	0	0	0	0	0
17:40:44	0	2088,991	9,961	9,78	10,046	6,072	6,221	21	969,437	23,076	2088,991	0	203,642	203,642	99,724	0	0	0	0	0	0	0
17:40:44	44,946	2089,441	10,009	9,878	10,046	6,076	6,218	21	969,437	23,076	2088,992	0	203,642	203,642	99,724	0	0	0	0	0	0	0
17:40:44	0	2089,441	10,009	9,926	10,046	6,076	6,216	21	969,437	23,076	2088,992	0	203,642	203,642	99,724	0	0	0	0	0	0	0
17:40:44	-44,946	2088,991	9,961	9,731	10,046	6,072	6,213	21	969,437	23,076	2088,991	0	203,642	203,642	99,724	0	0	0	0	0	0	0
17:40:44	44,946	2089,441	10,009	9,878	10,046	6,076	6,21	21	969,437	23,076	2088,992	0	203,642	203,642	99,724	0	0	0	0	0	0	0
17:40:44	44,97	2089,89	10,058	10,073	10,046	6,081	6,208	21	969,437	23,076	2088,993	0	203,642	203,642	99,724	0	0	0	0	0	0	0
17:40:44	-44,97	2089,441	10,009	9,926	10,046	6,076	6,205	21	969,437	23,076	2088,993	0	203,642	203,642	99,724	0	0	0	0	0	0	0
17:40:44	-44,946	2088,991	9,961	9,731	10,046	6,072	6,202	21	969,437	23,076	2088,991	0	203,642	203,642	99,724	0	0	0	0	0	0	0
17:40:44	0	2088,991	9,961	9,878	10,046	6,072	6,2	21	969,437	23,076	2088,991	0	203,642	203,642	99,724	0	0	0	0	0	0	0
17:40:44	179,809	2090,789	10,156	10,073	10,046	6,09	6,198	21	969,437	23,076	2088,993	0	203,642	203,642	99,724	0	0	0	0	0	0	0
17:40:44	-134,863	2089,441	10,009	9,878	10,046	6,076	6,195	21	969,437	23,076	2088,993	0	203,642	203,642	99,724	0	0	0	0	0	0	0
17:40:44	0	2089,441	10,009	9,78	10,046	6,076	6,193	21	969,437	23,076	2088,994	0	203,642	203,642	99,724	0	0	0	0	0	0	0
17:40:44	134,863	2090,789	10,156	10,073	10,046	6,09	6,191	21	969,437	23,076	2088,996	0	203,642	203,642	99,724	0	0	0	0	0	0	0
17:40:44	-89,892	2089,89	10,058	9,975	10,046	6,081	6,189	21	969,437	23,076	2088,997	0	203,642	203,642	99,724	0	0	0	0	0	0	0
17:40:44	-44,97	2089,441	10,009	9,78	10,046	6,076	6,187	21	969,437	23,076	2088,997	0	203,642	203,642	99,724	0	0	0	0	0	0	0
17:40:44	-134,838	2088,092	9,863	9,585	10,046	6,062	6,184	21	969,437	23,076	2088,092	0	203,642	203,642	99,724	0	0	0	0	0	0	0
17:40:44	57,69	2088,669	10,009	9,878	10,041	6,068	6,182	21	969,437	23,076	2088,093	0	203,642	203,642	99,724	0	0	0	0	0	0	0
17:40:44	179,809	2090,467	10,205	10,073	10,041	6,087	6,18	21	969,437	23,076	2088,095	0	203,642	203,642	99,724	0	0	0	0	0	0	0
17:40:44	-224,755	2088,22	9,961	9,878	10,041	6,064	6,178	21	969,437	23,076	2088,096	0	203,642	203,642	99,724	0	0	0	0	0	0	0
17:40:44	122,094	2089,441	10,009	9,878	10,046	6,076	6,176	21	969,437	23,076	2088,097	0	203,642	203,642	99,724	0	0	0	0	0	0	0
17:40:44	134,863	2090,789	10,156	10,073	10,046	6,09	6,174	21	969,437	23,076	2088,1	0	203,642	203,642	99,724	0	0	0	0	0	0	0
17:40:44	-77,172	2090,018	10,156	9,975	10,041	6,082	6,172	21	969,437	23,076	2088,102	0	203,642	203,642	99,724	0	0	0	0	0	0	0
17:40:44	-102,636	2088,991	9,961	9,585	10,046	6,072	6,17	21	969,437	23,076	2088,103	0	203,642	203,642	99,724	0	0	0	0	0	0	0
17:40:44	44,946	2089,441	10,009	9,731	10,046	6,076	6,168	21	969,437	23,076	2088,104	0	203,642	203,642	99,724	0	0	0	0	0	0	0
17:40:44	134,863	2090,789	10,156	10,073	10,046	6,09	6,167	21	969,437	23,076	2088,107	0	203,642	203,642	99,724	0	0	0	0	0	0	0
17:40:44	-134,863	2089,441	10,009	9,731	10,046	6,076	6,165	21	969,437	23,076	2088,108	0	203,642	203,642	99,724	0	0	0	0	0	0	0
17:40:44	0	2089,441	10,009	9,78	10,046	6,076	6,163	21	969,437	23,076	2088,11	0	203,642	203,642	99,724	0	0	0	0	0	0	0
17:40:44	-32,202	2089,119	10,058	9,878	10,041	6,073	6,162	21	969,437	23,076	2088,111	0	203,642	203,642	99,724	0	0	0	0	0	0	0
17:40:44	-7,568	2089,043	10,058	9,926	10,041	6,072	6,16	21	969,437	23,076	2088,112	0	203,642	203,642	99,724	0	0	0	0	0	0	0
17:40:44	0	2089,043	10,058	9,926	10,041	6,072	6,158	21	969,437	23,076	2088,113	0	203,642	203,642	99,724	0	0	0	0	0	0	0
17:40:44	0	2089,043	10,058	9,975	10,041	6,072	6,156	21	969,437	23,076	2088,113	0	203,642	203,642	99,724	0	0	0	0	0	0	0
17:40:44	-44,97	2088,593	10,009	9,78	10,041	6,067	6,155	21	969,437	23,076	2088,114	0	203,642	203,642	99,724	0	0	0	0	0	0	0
17:40:44	134,863	2089,942	10,156	9,975	10,041	6,081	6,153	21	969,437	23,076	2088,116	0	203,642	203,642	99,724	0	0	0	0	0	0	0
17:40:44	-134,863	2088,593	10,009	9,878	10,041	6,067	6,152	21	969,437	23,076	2088,116	0	203,642	203,642	99,724	0	0	0	0	0	0	0
17:40:44	44,97	2089,043	10,058	9,878	10,041	6,072	6,15	21	969,437	23,076	2088,117	0	203,642	203,642	99,724	0	0	0	0	0	0	0
17:40:44	-37,377	2088,669	10,009	9,78	10,041	6,068	6,148	21	969,437	23,076	2088,118	0	203,642	203,642	99,724	0	0	0	0	0	0	0
17:40:44	-7,592	2088,593	10,009	9,975	10,041	6,067	6,147	21	969,437	23,076	2088,118	0	203,642	203,642	99,724	0	0	0	0	0	0	0
17:40:44	52,539	2089,119	10,058	9,926	10,041	6,073	6,145	21	969,437	23,076	2088,119	0	203,642	203,642	99,724	0	0	0	0	0	0	0
17:40:44	-44,946	2088,669	10,009	9,78	10,041	6,068	6,144	21	969,437	23,076	2088,12	0	203,642	203,642	99,724	0	0	0	0	0	0	0
17:40:44	-7,592	2088,593	10,009	9,731	10,041	6,067	6,142	21	969,437	23,076	2088,12	0	203,642	203,642	99,724	0	0	0	0	0	0	0
17:40:44	44,97	2089,043	10,058	9,926	10,041	6,072	6,141	21	969,437	23,076	2088,121	0	203,642	203,642	99,724	0	0	0	0	0	0	0
17:40:44	-37,377	2088,669	10,009	9,926	10,041	6,068	6,14	21	969,437	23,076	2088,122	0	203,642	203,642	99,724	0	0	0	0	0	0	0
17:40:44	-7,592	2088,593	10,009	9,78	10,041	6,067	6,138	21	969,437	23,076	2088,122	0	203,642	203,642	99,724	0	0	0	0	0	0	0
17:40:44	52,539	2089,119	10,058	9,878	10,041	6,073	6,137	21	969,437	23,076	2088,123	0	203,642	203,642	99,724	0	0	0	0	0	0	0
17:40:44	-7,568	2089,043	10,058	9,975	10,041	6,072	6,136	21	969,437	23,076	2088,124	0	203,642	203,642	99,724	0	0	0	0	0	0	0
17:40:44	0	2089,043	10,058	9,878	10,041	6,072	6,134	21	969,437	23,076	2088,125	0	203,642	203,642	99,724	0	0	0	0	0	0	0
17:40:44	89,892	2089,942	10,156	9,975	10,041	6,081	6,133	21	969,437	23,076	2088,127	0	203,642	203,642	99,724	0	0	0	0	0	0	0
17:40:44	-89,892	2089,043	10,058	9,926	10,041	6,072	6,132	21	969,437	23,076	2088,128	0	203,642	203,642	99,724	0	0	0	0	0	0	0
17:40:44	-89,892	2088,144	9,961	9,78	10,041	6,063	6,131	21	969,437	23,076	2088,128	0	203,642	203,642	99,724	0	0	0	0	0	0	0
17:40:44	44,921	2088,593	10,009	9,926	10,041	6,067	6,13	21	969,437	23,076	2088,128	0	203,642	203,642	99,724	0	0	0	0	0	0	0
17:40:44	0	2088,593	10,009	9,926	10,041	6,067	6,128	21	969,437	23,076	2088,129	0	203,642	203,642	99,724	0	0	0	0	0	0	0
17:40:44	44,97	2089,043	10,058	10,073	10,041	6,072	6,127	21	969,437	23,076	2088,129	0	203,642	203,642	99,724	0	0	0	0	0	0	0
17:40:44	-44,97	2088,593	10,009	9,78	10,041	6,067	6,126	21	969,437	23,076	2088,13	0	203,642	203,642	99,724	0	0	0	0	0	0	0
17:40:44	44,97	2089,043	10,058	9,975	10,041	6,072	6,125	21	969,437	23,076	2088,131	0	203,642	203,642	99,724	0	0	0	0	0	0	0
17:40:44	-44,97	2088,593	10,009	9,731	10,041	6,067	6,124	21	969,437	23,076	2088,131	0	203,642	203,642	99,724	0	0	0	0	0	0	0
17:40:44	7,592	2088,669	10,009	9,78	10,041	6,068	6,123	21	969,437	23,076	2088,132	0	203,642	203,642	99,724	0	0	0	0	0	0	0
17:40:44	-7,592	2088,593	10,009	9,731	10,041	6,067	6,122	21	969,437	23,076	2088,132	0	203,642	203,642	99,724	0	0	0	0	0	0	0
17:40:44	44,97	2089,043	10,058	9,975	10,041	6,072	6,121	21	969,437	23,076	2088,133	0	203,642	203,642	99,724	0	0	0	0	0	0	0
17:40:44	7,568	2089,119	10,058	9,878	10,041	6,073	6,12	21	969,437	23,076	2088,134	0	203,642	203,642	99,724	0	0	0	0	0	0	0
17:40:44	-7,568	2089,043	10,058	9,926	10,041	6,072	6,119	21	969,437	23,076	2088,135	0	203,642	203,642	99,724	0	0	0	0	0	0	0
17:40:44	-179,76	2087,245	9,863	9,585	10,041	6,054	6,118	21	969,437	23,076	2087,245	0	203,642	203,642	99,724	0	0	0	0	0	0	0
17:40:44	134,79	2088,593	10,009	9,878	10,041	6,067	6,117	21	969,437	23,076	2087,247	0	203,642	203,642	99,724	0	0	0	0	0	0	0
17:40:44	179,833	2090,392	10,205	10,219	10,041	6,086	6,116	21	969,437	23,076	2087,25	0	203,642	203,642	99,724	0	0	0	0	0	0	0
17:40:44	-314,624	2087,245	9,863	9,731	10,041	6,054	6,115	21	969,437	23,076	2087,245	0	203,642	203,642	99,724	0	0	0	0	0	0	0
17:40:44	142,382	2088,669	10,009	9,878	10,041	6,068	6,114	21	969,437	23,076	2087,247	0	203,642	203,642	99,724	0	0	0	0	0	0	0
17:40:44	37,377	2089,043	10,058	9,975	10,041	6,072	6,113	21	969,437	23,076	2087,249	0	203,642	203,642	99,724	0	0	0	0	0	0	0
17:40:44	-89,892	2088,144	9,961	9,878	10,041	6,063	6,112	21	969,437	23,076	2087,249	0	203,642	203,642	99,724	0	0	0	0	0	0	0
17:40:44	89,892	2089,043	10,058	9,975	10,041	6,072	6,111	21	969,437	23,076	2087,251	0	203,642	203,642	99,724	0	0	0	0	0	0	0
17:40:44	-44,97	2088,593	10,009	9,975	10,041	6,067	6,11	21	969,437	23,076	2087,252	0	203,642	203,642	99,724	0	0	0	0	0	0	0
17:40:44	-44,921	2088,144	9,961	9,926	10,041	6,063	6,109	21	969,437	23,076	2087,253	0	203,642	203,642	99,724	0	0	0	0	0	0	0
17:40:44	0	2088,144	9,961	9,78	10,041	6,063	6,109	21	969,437	23,076	2087,254	0	203,642	203,642	99,724	0	0	0	0	0	0	0
17:40:44	0	2088,144	9,961	9,878	10,041	6,063	6,108	21	969,437	23,076	2087,255	0	203,642	203,642	99,724	0	0	0	0	0	0	0
17:40:44	44,921	2088,593	10,009	9,926	10,041	6,067	6,107	21	969,437	23,076	2087,256	0	203,642	203,642	99,724	0	0	0	0	0	0	0
17:40:44	44,97	2089,043	10,058	9,975	10,041	6,072	6,106	21	969,437	23,076	2087,258	0	203,642	203,642	99,724	0	0	0	0	0	0	0
17:40:44	-44,97	2088,593	10,009	9,975	10,041	6,067	6,105	21	969,437	23,076	2087,259	0	203,642	203,642	99,724	0	0	0	0	0	0	0
17:40:44	0	2088,593	10,009	9,975	10,041	6,067	6,105	21	969,437	23,076	2087,261	0	203,642	203,642	99,724	0	0	0	0	0	0	0
17:40:44	-77,148	2087,822	10,009	9,975	10,036	6,06	6,104	21	969,437	23,076	2087,262	0	203,642	203,642	99,724	0	0	0	0	0	0	0
17:40:44	398,12	2091,803	10,449	10,268	10,036	6,101	6,104	21	969,437	23,076	2087,266	0	203,642	203,642	99,724	0	0	0	0	0	0	0
17:40:44	-302,026	2088,783	10,205	10,073	10,032	6,069	6,103	21	969,437	23,076	2087,268	0	203,642	203,642	99,724	0	0	0	0	0	0	0
17:40:44	-57,666	2088,206	10,058	9,975	10,036	6,063	6,102	21	969,437	23,076	2087,269	0	203,642	203,642	99,724	0	0	0	0	0	0	0
17:40:44	0	2088,206	10,058	9,975	10,036	6,063	6,102	21	969,437	23,076	2087,27	0	203,642	203,642	99,724	0	0	0	0	0	0	0
17:40:44	0	2088,206	10,058	9,975	10,036	6,063	6,101	21	969,437	23,076	2087,271	0	203,642	203,642	99,724	0	0	0	0	0	0	0
17:40:44	0	2088,206	10,058	9,975	10,036	6,063	6,1	21	969,437	23,076	2087,272	0	203,642	203,642	99,724	0	0	0	0	0	0	0
17:40:44	-44,921	2087,757	10,009	9,78	10,036	6,059	6,099	21	970,867	23,076	2087,272	0	203,642	203,642	99,724	0	0	0	0	0	0	0
17:40:44	-48,071	2087,276	9,961	9,78	10,036	6,054	6,098	21	970,867	23,076	2087,272	0	203,642	203,642	99,724	0	0	0	0	0	0	0
17:40:44	12,646	2087,403	10,058	9,926	10,032	6,055	6,098	21	970,867	23,076	2087,272	0	203,642	203,642	99,724	0	0	0	0	0	0	0
17:40:44	0	2087,403	10,058	9,975	10,032	6,055	6,097	21	970,867	23,076	2087,272	0	203,642	203,642	99,724	0	0	0	0	0	0	0
17:40:44	89,868	2088,301	10,156	10,073	10,032	6,064	6,096	21	970,867	23,076	2087,273	0	203,642	203,642	99,724	0	0	0	0	0	0	0
17:40:44	134,814	2089,649	10,302	10,219	10,032	6,078	6,096	21	970,867	23,076	2087,275	0	203,642	203,642	99,724	0	0	0	0	0	0	0
17:40:44	301,953	2092,669	10,547	10,61	10,036	6,109	6,096	21	970,867	23,076	2087,281	0	203,642	203,642	99,724	0	0	0	0	0	0	0
17:40:44	353,637	2096,205	10,84	10,952	10,041	6,146	6,097	21	970,867	23,076	2087,29	0	203,642	203,642	99,724	0	0	0	0	0	0	0
17:40:44	446,142	2100,667	11,132	11,294	10,051	6,192	6,099	21	970,867	23,076	2087,303	0	203,642	203,642	99,724	0	0	0	0	0	0	0
17:40:44	505,59	2105,723	11,328	11,538	10,069	6,244	6,102	21	970,867	23,076	2087,322	0	203,642	203,642	99,724	0	0	0	0	0	0	0
17:40:44	609,985	2111,823	11,621	12,026	10,089	6,307	6,106	21	970,867	23,076	2087,346	0	203,942	203,942	99,725	0	0	0	0	0	0	0
17:40:44	392,407	2115,747	11,523	11,88	10,116	6,347	6,11	21	970,867	23,076	2087,375	0	203,942	203,942	99,725	0	0	0	0	0	0	0
17:40:44	703,759	2122,784	11,67	12,026	10,148	6,42	6,116	21	970,867	23,076	2087,41	0	203,942	203,942	99,725	0	0	0	0	0	0	0
17:40:44	563,33	2128,418	11,67	12,417	10,18	6,478	6,124	21	970,867	23,076	2087,451	0	203,942	203,942	99,725	0	0	0	0	0	0	0
17:40:44	859,057	2137,008	11,963	12,661	10,214	6,567	6,132	21	970,867	23,076	2087,501	0	203,942	203,942	99,725	0	0	0	0	0	0	0
17:40:44	757,324	2144,581	12,158	12,954	10,246	6,645	6,142	21	970,867	23,076	2087,558	0	203,942	203,942	99,725	0	0	0	0	0	0	0
17:40:44	999,853	2154,58	12,5	13,296	10,285	6,748	6,154	21	970,867	23,076	2087,625	0	203,942	203,942	99,725	0	0	0	0	0	0	0
17:40:44	722,412	2161,804	12,646	13,344	10,318	6,822	6,167	21	970,867	23,076	2087,699	0	203,942	203,942	99,725	0	0	0	0	0	0	0
17:40:45	763,354	2169,438	12,793	13,686	10,354	6,901	6,182	21	970,867	23,076	2087,781	0	203,942	203,942	99,725	0	0	0	0	0	0	0
17:40:45	1113,11	2180,569	13,281	14,126	10,391	7,016	6,198	21	970,867	23,076	2087,874	0	203,942	203,942	99,725	0	0	0	0	0	0	0
17:40:45	859,155	2189,16	13,476	14,419	10,43	7,104	6,216	21	970,867	23,076	2087,975	0	203,942	203,942	99,725	0	0	0	0	0	0	0
17:40:45	975,341	2198,914	13,769	14,76	10,469	7,205	6,235	21	970,867	23,076	2088,086	0	203,942	203,942	99,725	0	0	0	0	0	0	0
17:40:45	637,939	2205,293	13,672	14,76	10,511	7,271	6,255	21	970,867	23,076	2088,203	0	203,942	203,942	99,725	0	0	0	0	0	0	0
17:40:45	1301,855	2218,312	14,258	15,005	10,554	7,405	6,278	21	970,867	23,076	2088,333	0	203,942	203,942	99,725	0	0	0	0	0	0	0
17:40:45	467,675	2222,988	13,916	15,053	10,598	7,453	6,301	21	970,867	23,076	2088,468	0	203,942	203,942	99,725	0	0	0	0	0	0	0
17:40:45	816,65	2231,155	13,916	15,053	10,644	7,537	6,325	21	970,867	23,076	2088,61	0	203,942	203,942	99,725	0	0	0	0	0	0	0
17:40:45	785,791	2239,013	13,965	15,005	10,686	7,618	6,351	21	970,867	23,076	2088,761	0	203,942	203,942	99,725	0	0	0	0	0	0	0
17:40:45	743,261	2246,445	13,965	15,005	10,728	7,695	6,377	21	970,867	23,076	2088,919	0	203,942	203,942	99,725	0	0	0	0	0	0	0
17:40:45	1167,089	2258,116	14,502	15,2	10,766	7,815	6,405	21	970,867	23,076	2089,088	0	203,942	203,942	99,725	0	0	0	0	0	0	0
17:40:45	714,331	2265,26	14,648	15,591	10,799	7,889	6,434	21	970,867	23,076	2089,264	0	203,942	203,942	99,725	0	0	0	0	0	0	0
17:40:45	1130,59	2276,566	15,234	16,079	10,831	8,005	6,465	21	970,867	23,076	2089,451	0	203,942	203,942	99,725	0	0	0	0	0	0	0
17:40:45	659,008	2283,156	15,234	16,079	10,869	8,073	6,497	21	970,867	23,076	2089,645	0	203,942	203,942	99,725	0	0	0	0	0	0	0
17:40:45	1035,205	2293,508	15,625	16,518	10,906	8,18	6,53	21	970,867	23,076	2089,848	0	203,942	203,942	99,725	0	0	0	0	0	0	0
17:40:45	749,951	2301,007	15,625	16,323	10,949	8,257	6,564	21	970,867	23,076	2090,06	0	203,942	203,942	99,725	0	0	0	0	0	0	0
17:40:45	526,342	2306,271	15,478	16,128	10,986	8,312	6,598	21	970,867	23,076	2090,276	0	203,942	203,942	99,725	0	0	0	0	0	0	0
17:40:45	661,767	2312,888	15,381	15,981	11,029	8,38	6,633	21	970,867	23,076	2090,499	0	203,942	203,942	99,725	0	0	0	0	0	0	0
17:40:45	745,581	2320,344	15,381	16,225	11,071	8,457	6,668	21	970,867	23,076	2090,728	0	203,942	203,942	99,725	0	0	0	0	0	0	0
17:40:45	657,275	2326,917	15,283	16,079	11,114	8,524	6,705	21	970,867	23,076	2090,964	0	203,942	203,942	99,725	0	0	0	0	0	0	0
17:40:45	837,646	2335,293	15,478	15,981	11,151	8,611	6,742	21	970,867	23,076	2091,209	0	203,942	203,942	99,725	0	0	0	0	0	0	0
17:40:45	1059,082	2345,884	15,967	16,762	11,184	8,72	6,781	21	970,867	23,076	2091,463	0	203,942	203,942	99,725	0	0	0	0	0	0	0
17:40:45	593,627	2351,82	16,064	16,616	11,213	8,781	6,82	21	970,867	23,076	2091,724	0	203,942	203,942	99,725	0	0	0	0	0	0	0
17:40:45	990,014	2361,721	16,601	17,3	11,24	8,883	6,861	21	970,867	23,076	2091,994	0	203,942	203,942	99,725	0	0	0	0	0	0	0
17:40:45	692,456	2368,645	16,748	17,397	11,271	8,955	6,902	21	970,867	23,076	2092,271	0	203,942	203,942	99,725	0	0	0	0	0	0	0
17:40:45	911,254	2377,758	17,187	17,69	11,299	9,049	6,944	21	970,867	23,076	2092,556	0	203,942	203,942	99,725	0	0	0	0	0	0	0
17:40:45	720,19	2384,96	17,383	17,983	11,329	9,123	6,987	21	970,867	23,076	2092,848	0	203,942	203,942	99,725	0	0	0	0	0	0	0
17:40:45	609,814	2391,058	17,431	17,983	11,361	9,186	7,03	21	970,867	23,076	2093,147	0	203,942	203,942	99,725	0	0	0	0	0	0	0
17:40:45	634,96	2397,407	17,529	18,032	11,391	9,251	7,073	21	970,867	23,076	2093,451	0	203,942	203,942	99,725	0	0	0	0	0	0	0
17:40:45	646,63	2403,874	17,578	18,081	11,425	9,318	7,117	21	970,867	23,076	2093,761	0	203,942	203,942	99,725	0	0	0	0	0	0	0
17:40:45	685,009	2410,724	17,724	18,276	11,456	9,388	7,162	21	970,867	23,076	2094,078	0	203,942	203,942	99,725	0	0	0	0	0	0	0
17:40:45	501,782	2415,742	17,724	18,227	11,484	9,44	7,206	21	970,867	23,076	2094,4	0	203,942	203,942	99,725	0	0	0	0	0	0	0
17:40:45	753,344	2423,275	18,017	18,618	11,511	9,518	7,252	21	970,867	23,076	2094,729	0	203,942	203,942	99,725	0	0	0	0	0	0	0
17:40:45	400,708	2427,282	17,92	18,52	11,539	9,559	7,297	21	970,867	23,076	2095,061	0	203,942	203,942	99,725	0	0	0	0	0	0	0
17:40:45	684,521	2434,127	18,066	18,618	11,57	9,63	7,343	21	970,867	23,076	2095,4	0	203,942	203,942	99,725	0	0	0	0	0	0	0
17:40:45	436,01	2438,487	18,066	18,52	11,594	9,675	7,388	21	970,867	23,076	2095,743	0	203,942	203,942	99,725	0	0	0	0	0	0	0
17:40:45	630,712	2444,795	18,213	18,618	11,622	9,74	7,435	21	970,867	23,076	2096,092	0	203,942	203,942	99,725	0	0	0	0	0	0	0
17:40:45	570,849	2450,503	18,31	18,618	11,649	9,799	7,481	21	970,867	23,076	2096,447	0	203,942	203,942	99,725	0	0	0	0	0	0	0
17:40:45	467,797	2455,181	18,359	18,716	11,672	9,847	7,527	21	970,867	23,076	2096,805	0	203,942	203,942	99,725	0	0	0	0	0	0	0
17:40:45	664,111	2461,822	18,554	18,96	11,699	9,915	7,574	21	970,867	23,076	2097,17	0	203,942	203,942	99,725	0	0	0	0	0	0	0
17:40:45	416,699	2465,989	18,554	18,862	11,723	9,958	7,621	21	970,867	23,076	2097,539	0	203,942	203,942	99,725	0	0	0	0	0	0	0
17:40:45	619,824	2472,187	18,847	19,106	11,742	10,022	7,668	21	970,867	23,076	2097,914	0	203,942	203,942	99,725	0	0	0	0	0	0	0
17:40:45	464,99	2476,837	18,896	19,253	11,765	10,07	7,715	21	970,867	23,076	2098,293	0	203,942	203,942	99,725	0	0	0	0	0	0	0
17:40:45	473,657	2481,574	19,043	19,302	11,784	10,119	7,762	21	970,867	23,076	2098,676	0	203,942	203,942	99,725	0	0	0	0	0	0	0
17:40:45	414,819	2485,722	19,043	19,253	11,808	10,162	7,809	21	970,867	23,076	2099,063	0	203,942	203,942	99,725	0	0	0	0	0	0	0
17:40:45	514,355	2490,866	19,14	19,302	11,831	10,215	7,856	21	970,867	23,076	2099,455	0	203,942	203,942	99,725	0	0	0	0	0	0	0
17:40:45	334,643	2494,212	19,14	19,399	11,85	10,249	7,903	21	970,867	23,076	2099,85	0	203,942	203,942	99,725	0	0	0	0	0	0	0
17:40:45	462,866	2498,841	19,189	19,497	11,874	10,297	7,95	21	970,867	23,076	2100,249	0	203,942	203,942	99,725	0	0	0	0	0	0	0
17:40:45	420,361	2503,044	19,189	19,399	11,897	10,34	7,997	21	970,867	23,076	2100,651	0	203,942	203,942	99,725	0	0	0	0	0	0	0
17:40:45	289,599	2505,94	19,14	19,302	11,916	10,37	8,044	21	970,867	23,076	2101,057	0	203,942	203,942	99,725	0	0	0	0	0	0	0
17:40:45	478,442	2510,725	19,287	19,399	11,935	10,419	8,09	21	970,867	23,076	2101,466	0	203,942	203,942	99,725	0	0	0	0	0	0	0
17:40:45	430,273	2515,027	19,385	19,448	11,954	10,464	8,137	21	970,867	23,076	2101,88	0	203,942	203,942	99,725	0	0	0	0	0	0	0
17:40:45	513,769	2520,165	19,482	19,643	11,978	10,517	8,183	21	970,867	23,076	2102,298	0	203,942	203,942	99,725	0	0	0	0	0	0	0
17:40:45	252,417	2522,689	19,482	19,448	11,992	10,543	8,23	21	970,867	23,076	2102,719	0	203,942	203,942	99,725	0	0	0	0	0	0	0
17:40:45	526,147	2527,951	19,678	19,741	12,011	10,597	8,276	21	970,867	23,076	2103,144	0	203,942	203,942	99,725	0	0	0	0	0	0	0
17:40:45	286,401	2530,815	19,629	19,741	12,03	10,626	8,322	21	970,867	23,076	2103,572	0	203,942	203,942	99,725	0	0	0	0	0	0	0
17:40:45	471,63	2535,531	19,775	19,839	12,048	10,675	8,368	21	970,867	23,076	2104,004	0	203,942	203,942	99,725	0	0	0	0	0	0	0
17:40:45	388,623	2539,417	19,824	19,936	12,067	10,715	8,414	21	970,867	23,076	2104,439	0	203,942	203,942	99,725	0	0	0	0	0	0	0
17:40:45	328,466	2542,702	19,824	19,936	12,086	10,749	8,46	21	970,867	23,076	2104,878	0	203,942	203,942	99,725	0	0	0	0	0	0	0
17:40:45	129,736	2543,999	19,678	19,741	12,101	10,762	8,505	21	970,867	23,076	2105,317	0	203,942	203,942	99,725	0	0	0	0	0	0	0
17:40:45	520,141	2549,201	19,873	20,083	12,12	10,816	8,551	21	970,867	23,076	2105,76	0	203,942	203,942	99,725	0	0	0	0	0	0	0
17:40:45	409,155	2553,292	19,971	19,985	12,138	10,858	8,596	21	970,867	23,076	2106,208	0	203,942	203,942	99,725	0	0	0	0	0	0	0
17:40:45	320,263	2556,495	20,117	20,132	12,148	10,891	8,641	21	970,867	23,076	2106,658	0	203,942	203,942	99,725	0	0	0	0	0	0	0
17:40:45	479,248	2561,287	20,361	20,473	12,161	10,941	8,686	21	970,867	23,076	2107,113	0	203,942	203,942	99,725	0	0	0	0	0	0	0
17:40:45	318,261	2564,47	20,508	20,522	12,171	10,973	8,731	21	970,867	23,076	2107,57	0	203,942	203,942	99,725	0	0	0	0	0	0	0
17:40:45	236,474	2566,835	20,508	20,522	12,184	10,998	8,775	21	970,867	23,076	2108,029	0	203,942	203,942	99,725	0	0	0	0	0	0	0
17:40:45	341,186	2570,247	20,605	20,62	12,198	11,033	8,82	21	970,867	23,076	2108,492	0	203,942	203,942	99,725	0	0	0	0	0	0	0
17:40:45	21,459	2570,461	20,361	20,327	12,213	11,035	8,863	21	970,867	23,076	2108,954	0	203,942	203,942	99,725	0	0	0	0	0	0	0
17:40:45	407,421	2574,536	20,459	20,473	12,23	11,077	8,906	21	970,867	23,076	2109,419	0	203,942	203,942	99,725	0	0	0	0	0	0	0
17:40:45	183,178	2576,367	20,459	20,473	12,241	11,096	8,949	21	970,867	23,076	2109,886	0	203,942	203,942	99,725	0	0	0	0	0	0	0
17:40:45	365,283	2580,02	20,605	20,62	12,253	11,134	8,992	21	970,867	23,076	2110,356	0	203,942	203,942	99,725	0	0	0	0	0	0	0
17:40:45	199,365	2582,014	20,654	20,669	12,262	11,154	9,035	21	970,867	23,076	2110,828	0	203,942	203,942	99,725	0	0	0	0	0	0	0
17:40:45	245,947	2584,473	20,752	20,62	12,27	11,18	9,077	21	970,867	23,076	2111,301	0	203,942	203,942	99,725	0	0	0	0	0	0	0
17:40:45	432,397	2588,797	21,094	21,011	12,276	11,224	9,119	21	970,867	23,076	2111,779	0	203,942	203,942	99,725	0	0	0	0	0	0	0
17:40:45	163,72	2590,434	21,094	20,962	12,285	11,241	9,16	21	970,867	23,076	2112,257	0	203,942	203,942	99,725	0	0	0	0	0	0	0
17:40:45	54,541	2590,98	20,996	20,962	12,294	11,247	9,201	21	970,867	23,076	2112,736	0	203,942	203,942	99,725	0	0	0	0	0	0	0
17:40:45	162,646	2592,606	20,996	20,815	12,303	11,263	9,242	21	970,867	23,076	2113,216	0	203,942	203,942	99,725	0	0	0	0	0	0	0
17:40:45	132,373	2593,93	20,947	20,962	12,313	11,277	9,282	21	970,867	23,076	2113,697	0	203,942	203,942	99,725	0	0	0	0	0	0	0
17:40:45	50,024	2594,43	20,849	20,864	12,321	11,282	9,321	21	970,867	23,076	2114,177	0	203,942	203,942	99,725	0	0	0	0	0	0	0
17:40:45	145,385	2595,884	20,849	20,815	12,329	11,297	9,36	21	970,867	23,076	2114,659	0	203,942	203,942	99,725	0	0	0	0	0	0	0
17:40:45	80,346	2596,688	20,849	20,718	12,334	11,306	9,398	21	970,867	23,076	2115,141	0	203,942	203,942	99,725	0	0	0	0	0	0	0
17:40:45	257,006	2599,258	21,094	20,962	12,335	11,332	9,436	21	970,867	23,076	2115,625	0	203,942	203,942	99,725	0	0	0	0	0	0	0
17:40:45	187,646	2601,134	21,24	21,157	12,337	11,351	9,473	21,1	968,977	23,076	2116,111	0	203,942	203,942	99,725	0	0	0	0	0	0	0
17:40:45	124,853	2602,383	21,338	21,255	12,338	11,364	9,51	21,1	968,977	23,076	2116,597	0	203,942	203,942	99,725	0	0	0	0	0	0	0
17:40:45	81,274	2603,195	21,338	21,352	12,343	11,373	9,547	21,1	968,977	23,076	2117,084	0	203,942	203,942	99,725	0	0	0	0	0	0	0
17:40:45	-15,161	2603,044	21,24	21,157	12,347	11,371	9,583	21,1	968,977	23,076	2117,57	0	203,942	203,942	99,725	0	0	0	0	0	0	0
17:40:45	98,681	2604,031	21,24	21,206	12,353	11,381	9,618	21,1	968,977	23,076	2118,056	0	203,942	203,942	99,725	0	0	0	0	0	0	0
17:40:45	-97,656	2603,054	20,996	21,011	12,361	11,371	9,652	21,1	968,977	23,076	2118,541	0	203,942	203,942	99,725	0	0	0	0	0	0	0
17:40:45	98,681	2604,041	20,996	20,815	12,366	11,381	9,686	21,1	968,977	23,076	2119,027	0	203,942	203,942	99,725	0	0	0	0	0	0	0
17:40:45	178,027	2605,821	21,094	20,962	12,371	11,4	9,72	21,1	968,977	23,076	2119,513	0	203,942	203,942	99,725	0	0	0	0	0	0	0
17:40:45	108,593	2606,907	21,142	20,962	12,374	11,411	9,753	21,1	968,977	23,076	2120,001	0	203,942	203,942	99,725	0	0	0	0	0	0	0
17:40:45	-124,853	2605,659	20,996	20,815	12,375	11,398	9,785	21,1	968,977	23,076	2120,487	0	203,942	203,942	99,725	0	0	0	0	0	0	0
17:40:45	95,556	2606,614	21,094	20,864	12,375	11,408	9,817	21,1	968,977	23,076	2120,973	0	204,756	204,756	99,729	0	0	0	0	0	0	0
17:40:45	143,359	2608,048	21,24	21,059	12,375	11,423	9,848	21,1	968,977	23,076	2121,46	0	204,756	204,756	99,729	0	0	0	0	0	0	0
17:40:45	47,778	2608,526	21,289	21,157	12,375	11,428	9,879	21,1	968,977	23,076	2121,947	0	204,756	204,756	99,729	0	0	0	0	0	0	0
17:40:45	14,086	2608,666	21,24	21,011	12,379	11,429	9,91	21,1	968,977	23,076	2122,433	0	204,756	204,756	99,729	0	0	0	0	0	0	0
17:40:45	85,668	2609,523	21,289	21,059	12,381	11,438	9,94	21,1	968,977	23,076	2122,921	0	204,756	204,756	99,729	0	0	0	0	0	0	0
17:40:45	-102,124	2608,502	21,142	20,864	12,383	11,427	9,969	21,1	968,977	23,076	2123,406	0	204,756	204,756	99,729	0	0	0	0	0	0	0
17:40:45	115,136	2609,653	21,24	21,059	12,385	11,439	9,998	21,1	968,977	23,076	2123,892	0	204,756	204,756	99,729	0	0	0	0	0	0	0
17:40:45	191,21	2611,565	21,435	21,401	12,385	11,459	10,026	21,1	968,977	23,076	2124,38	0	204,756	204,756	99,729	0	0	0	0	0	0	0
17:40:46	-95,605	2610,609	21,338	21,255	12,385	11,449	10,054	21,1	968,977	23,076	2124,866	0	204,756	204,756	99,729	0	0	0	0	0	0	0
17:40:46	-47,802	2610,131	21,289	21,059	12,385	11,444	10,082	21,1	968,977	23,076	2125,352	0	204,756	204,756	99,729	0	0	0	0	0	0	0
17:40:46	-47,802	2609,653	21,24	21,059	12,385	11,439	10,108	21,1	968,977	23,076	2125,836	0	204,756	204,756	99,729	0	0	0	0	0	0	0
17:40:46	47,802	2610,131	21,289	21,206	12,385	11,444	10,134	21,1	968,977	23,076	2126,32	0	204,756	204,756	99,729	0	0	0	0	0	0	0
17:40:46	191,235	2612,044	21,484	21,548	12,385	11,464	10,16	21,1	968,977	23,076	2126,806	0	204,756	204,756	99,729	0	0	0	0	0	0	0
17:40:46	-178,247	2610,261	21,24	21,011	12,388	11,445	10,186	21,1	968,977	23,076	2127,289	0	204,756	204,756	99,729	0	0	0	0	0	0	0
17:40:46	47,802	2610,739	21,289	21,059	12,388	11,45	10,21	21,1	968,977	23,076	2127,773	0	204,756	204,756	99,729	0	0	0	0	0	0	0
17:40:46	0	2610,739	21,289	21,255	12,388	11,45	10,235	21,1	968,977	23,076	2128,256	0	204,756	204,756	99,729	0	0	0	0	0	0	0
17:40:46	-143,408	2609,305	21,142	20,864	12,388	11,436	10,258	21,1	968,977	23,076	2128,737	0	204,756	204,756	99,729	0	0	0	0	0	0	0
17:40:46	143,408	2610,739	21,289	21,059	12,388	11,45	10,282	21,1	968,977	23,076	2129,219	0	204,756	204,756	99,729	0	0	0	0	0	0	0
17:40:46	47,802	2611,217	21,338	21,206	12,388	11,455	10,305	21,1	968,977	23,076	2129,701	0	204,756	204,756	99,729	0	0	0	0	0	0	0
17:40:46	0	2611,217	21,338	21,255	12,388	11,455	10,327	21,1	968,977	23,076	2130,182	0	204,756	204,756	99,729	0	0	0	0	0	0	0
17:40:46	-191,21	2609,305	21,142	20,815	12,388	11,436	10,349	21,1	968,977	23,076	2130,662	0	204,756	204,756	99,729	0	0	0	0	0	0	0
17:40:46	-47,778	2608,827	21,094	20,669	12,388	11,431	10,37	21,1	968,977	23,076	2131,14	0	204,756	204,756	99,729	0	0	0	0	0	0	0
17:40:46	334,619	2612,173	21,435	21,255	12,388	11,465	10,392	21,1	968,977	23,076	2131,621	0	204,756	204,756	99,729	0	0	0	0	0	0	0
17:40:46	-143,432	2610,739	21,289	21,206	12,388	11,45	10,412	21,1	968,977	23,076	2132,1	0	204,756	204,756	99,729	0	0	0	0	0	0	0
17:40:46	-314,965	2607,589	20,947	20,718	12,389	11,418	10,432	21,1	968,977	23,076	2132,576	0	204,756	204,756	99,729	0	0	0	0	0	0	0
17:40:46	267,163	2610,261	21,24	20,962	12,388	11,445	10,452	21,1	968,977	23,076	2133,053	0	204,756	204,756	99,729	0	0	0	0	0	0	0
17:40:46	0	2610,261	21,24	21,206	12,388	11,445	10,471	21,1	968,977	23,076	2133,53	0	204,756	204,756	99,729	0	0	0	0	0	0	0
17:40:46	0	2610,261	21,24	21,011	12,388	11,445	10,491	21,1	968,977	23,076	2134,007	0	204,756	204,756	99,729	0	0	0	0	0	0	0
17:40:46	-238,94	2607,872	20,996	20,815	12,388	11,421	10,509	21,1	968,977	23,076	2134,481	0	204,756	204,756	99,729	0	0	0	0	0	0	0
17:40:46	143,334	2609,305	21,142	20,864	12,388	11,436	10,527	21,1	968,977	23,076	2134,956	0	204,756	204,756	99,729	0	0	0	0	0	0	0
17:40:46	34,814	2609,653	21,24	21,059	12,385	11,439	10,545	21,1	968,977	23,076	2135,43	0	204,756	204,756	99,729	0	0	0	0	0	0	0
17:40:46	-95,581	2608,697	21,142	20,962	12,385	11,429	10,562	21,1	968,977	23,076	2135,904	0	204,756	204,756	99,729	0	0	0	0	0	0	0
17:40:46	286,792	2611,565	21,435	21,401	12,385	11,459	10,58	21,1	968,977	23,076	2136,379	0	204,756	204,756	99,729	0	0	0	0	0	0	0
17:40:46	-286,792	2608,697	21,142	20,864	12,385	11,429	10,596	21,1	968,977	23,076	2136,852	0	204,756	204,756	99,729	0	0	0	0	0	0	0
17:40:46	-143,359	2607,264	20,996	20,718	12,385	11,415	10,613	21,1	968,977	23,076	2137,322	0	204,756	204,756	99,729	0	0	0	0	0	0	0
17:40:46	286,743	2610,131	21,289	21,157	12,385	11,444	10,629	21,1	968,977	23,076	2137,795	0	204,756	204,756	99,729	0	0	0	0	0	0	0
17:40:46	-143,383	2608,697	21,142	21,157	12,385	11,429	10,645	21,1	968,977	23,076	2138,266	0	204,756	204,756	99,729	0	0	0	0	0	0	0
17:40:46	-191,137	2606,786	20,947	20,718	12,385	11,41	10,66	21,1	968,977	23,076	2138,734	0	204,756	204,756	99,729	0	0	0	0	0	0	0
17:40:46	286,718	2609,653	21,24	21,059	12,385	11,439	10,675	21,1	968,977	23,076	2139,206	0	204,756	204,756	99,729	0	0	0	0	0	0	0
17:40:46	47,802	2610,131	21,289	21,059	12,385	11,444	10,69	21,1	968,977	23,076	2139,677	0	204,756	204,756	99,729	0	0	0	0	0	0	0
17:40:46	-191,162	2608,22	21,094	20,864	12,385	11,424	10,704	21,1	968,977	23,076	2140,145	0	204,756	204,756	99,729	0	0	0	0	0	0	0
17:40:46	47,778	2608,697	21,142	20,962	12,385	11,429	10,719	21,1	968,977	23,076	2140,614	0	204,756	204,756	99,729	0	0	0	0	0	0	0
17:40:46	0	2608,697	21,142	21,011	12,385	11,429	10,732	21,1	968,977	23,076	2141,082	0	204,756	204,756	99,729	0	0	0	0	0	0	0
17:40:46	95,581	2609,653	21,24	21,011	12,385	11,439	10,746	21,1	968,977	23,076	2141,551	0	204,756	204,756	99,729	0	0	0	0	0	0	0
17:40:46	-95,581	2608,697	21,142	20,864	12,385	11,429	10,76	21,1	968,977	23,076	2142,018	0	204,756	204,756	99,729	0	0	0	0	0	0	0
17:40:46	0	2608,697	21,142	20,962	12,385	11,429	10,773	21,1	968,977	23,076	2142,485	0	204,756	204,756	99,729	0	0	0	0	0	0	0
17:40:46	95,581	2609,653	21,24	21,157	12,385	11,439	10,786	21,1	968,977	23,076	2142,952	0	204,756	204,756	99,729	0	0	0	0	0	0	0
17:40:46	-95,581	2608,697	21,142	21,059	12,385	11,429	10,799	21,1	968,977	23,076	2143,418	0	204,756	204,756	99,729	0	0	0	0	0	0	0
17:40:46	116,21	2609,859	21,24	20,962	12,386	11,441	10,811	21,1	968,977	23,076	2143,884	0	204,756	204,756	99,729	0	0	0	0	0	0	0
17:40:46	-238,94	2607,47	20,996	20,864	12,386	11,417	10,823	21,1	968,977	23,076	2144,348	0	204,756	204,756	99,729	0	0	0	0	0	0	0
17:40:46	122,729	2608,697	21,142	21,011	12,385	11,429	10,835	21,1	968,977	23,076	2144,812	0	204,756	204,756	99,729	0	0	0	0	0	0	0
17:40:46	20,629	2608,904	21,142	21,011	12,386	11,432	10,847	21,1	968,977	23,076	2145,276	0	204,756	204,756	99,729	0	0	0	0	0	0	0
17:40:46	-7,641	2608,827	21,094	20,962	12,388	11,431	10,858	21,1	968,977	23,076	2145,74	0	204,756	204,756	99,729	0	0	0	0	0	0	0
17:40:46	-60,766	2608,22	21,094	21,011	12,385	11,424	10,869	21,1	968,977	23,076	2146,202	0	204,756	204,756	99,729	0	0	0	0	0	0	0
17:40:46	233,471	2610,554	21,289	21,352	12,387	11,449	10,881	21,1	968,977	23,076	2146,666	0	204,756	204,756	99,729	0	0	0	0	0	0	0
17:40:46	-124,926	2609,305	21,142	21,059	12,388	11,436	10,891	21,1	968,977	23,076	2147,129	0	204,756	204,756	99,729	0	0	0	0	0	0	0
17:40:46	-47,778	2608,827	21,094	20,864	12,388	11,431	10,902	21,1	968,977	23,076	2147,59	0	204,756	204,756	99,729	0	0	0	0	0	0	0
17:40:46	273,803	2611,565	21,435	21,352	12,385	11,459	10,913	21,1	968,977	23,076	2148,054	0	204,756	204,756	99,729	0	0	0	0	0	0	0
17:40:46	-162,963	2609,936	21,289	21,206	12,383	11,442	10,923	21,1	968,977	23,076	2148,516	0	204,756	204,756	99,729	0	0	0	0	0	0	0
17:40:46	-47,802	2609,458	21,24	21,059	12,383	11,437	10,933	21,1	968,977	23,076	2148,977	0	204,756	204,756	99,729	0	0	0	0	0	0	0
17:40:46	-76,025	2608,697	21,142	20,962	12,385	11,429	10,943	21,1	968,977	23,076	2149,437	0	204,756	204,756	99,729	0	0	0	0	0	0	0
17:40:46	116,21	2609,859	21,24	21,059	12,386	11,441	10,953	21,1	968,977	23,076	2149,897	0	204,756	204,756	99,729	0	0	0	0	0	0	0
17:40:46	-238,94	2607,47	20,996	20,815	12,386	11,417	10,962	21,1	968,977	23,076	2150,355	0	204,756	204,756	99,729	0	0	0	0	0	0	0
17:40:46	218,31	2609,653	21,24	21,011	12,385	11,439	10,971	21,1	968,977	23,076	2150,814	0	204,756	204,756	99,729	0	0	0	0	0	0	0
17:40:46	-143,359	2608,22	21,094	20,864	12,385	11,424	10,98	21,1	968,977	23,076	2151,272	0	204,756	204,756	99,729	0	0	0	0	0	0	0
17:40:46	0	2608,22	21,094	20,864	12,385	11,424	10,989	21,1	968,977	23,076	2151,729	0	204,756	204,756	99,729	0	0	0	0	0	0	0
17:40:46	191,162	2610,131	21,289	21,157	12,385	11,444	10,998	21,1	968,977	23,076	2152,187	0	204,756	204,756	99,729	0	0	0	0	0	0	0
17:40:46	143,408	2611,565	21,435	21,255	12,385	11,459	11,007	21,1	968,977	23,076	2152,646	0	204,756	204,756	99,729	0	0	0	0	0	0	0
17:40:46	-286,792	2608,697	21,142	20,962	12,385	11,429	11,015	21,1	968,977	23,076	2153,102	0	204,756	204,756	99,729	0	0	0	0	0	0	0
17:40:46	-130,371	2607,394	20,947	20,62	12,388	11,416	11,023	21,1	968,977	23,076	2153,557	0	204,756	204,756	99,729	0	0	0	0	0	0	0
17:40:46	268,261	2610,076	21,24	21,059	12,387	11,444	11,031	21,1	968,977	23,076	2154,013	0	204,756	204,756	99,729	0	0	0	0	0	0	0
17:40:46	-117,26	2608,904	21,142	21,011	12,386	11,432	11,039	21,1	968,977	23,076	2154,468	0	204,756	204,756	99,729	0	0	0	0	0	0	0
17:40:46	183,544	2610,739	21,289	21,206	12,388	11,45	11,047	21,1	968,977	23,076	2154,924	0	204,756	204,756	99,729	0	0	0	0	0	0	0
17:40:46	-143,408	2609,305	21,142	20,962	12,388	11,436	11,055	21,1	968,977	23,076	2155,379	0	204,756	204,756	99,729	0	0	0	0	0	0	0
17:40:46	0	2609,305	21,142	20,962	12,388	11,436	11,062	21,1	968,977	23,076	2155,833	0	204,756	204,756	99,729	0	0	0	0	0	0	0
17:40:46	334,667	2612,652	21,484	21,548	12,388	11,47	11,07	21,1	968,977	23,076	2156,29	0	204,756	204,756	99,729	0	0	0	0	0	0	0
17:40:46	-239,062	2610,261	21,24	20,864	12,388	11,445	11,078	21,1	968,977	23,076	2156,744	0	204,756	204,756	99,729	0	0	0	0	0	0	0
17:40:46	67,407	2610,935	21,289	21,206	12,389	11,452	11,085	21,1	968,977	23,076	2157,198	0	204,756	204,756	99,729	0	0	0	0	0	0	0
17:40:46	0	2610,935	21,289	21,157	12,389	11,452	11,092	21,1	968,977	23,076	2157,652	0	204,756	204,756	99,729	0	0	0	0	0	0	0
17:40:46	-143,408	2609,501	21,142	20,864	12,389	11,438	11,099	21,1	968,977	23,076	2158,104	0	204,756	204,756	99,729	0	0	0	0	0	0	0
17:40:46	191,21	2611,413	21,338	21,206	12,389	11,457	11,106	21,1	968,977	23,076	2158,557	0	204,756	204,756	99,729	0	0	0	0	0	0	0
17:40:46	-95,605	2610,457	21,24	21,011	12,389	11,448	11,113	21,1	968,977	23,076	2159,009	0	204,756	204,756	99,729	0	0	0	0	0	0	0
17:40:46	-238,964	2608,067	20,996	20,815	12,389	11,423	11,119	21,1	968,977	23,076	2159,458	0	204,756	204,756	99,729	0	0	0	0	0	0	0
17:40:46	143,359	2609,501	21,142	21,059	12,389	11,438	11,125	21,1	968,977	23,076	2159,908	0	204,756	204,756	99,729	0	0	0	0	0	0	0
17:40:46	286,816	2612,369	21,435	21,499	12,389	11,467	11,132	21,1	968,977	23,076	2160,36	0	204,756	204,756	99,729	0	0	0	0	0	0	0
17:40:46	-226,025	2610,109	21,142	20,962	12,392	11,444	11,138	21,1	968,977	23,076	2160,81	0	204,756	204,756	99,729	0	0	0	0	0	0	0
17:40:46	-47,778	2609,631	21,094	20,669	12,392	11,439	11,144	21,1	968,977	23,076	2161,259	0	204,756	204,756	99,729	0	0	0	0	0	0	0
17:40:46	191,186	2611,543	21,289	21,352	12,392	11,459	11,15	21,1	968,977	23,076	2161,709	0	204,756	204,756	99,729	0	0	0	0	0	0	0
17:40:46	-191,186	2609,631	21,094	20,962	12,392	11,439	11,156	21,1	968,977	23,076	2162,157	0	204,756	204,756	99,729	0	0	0	0	0	0	0
17:40:46	0	2609,631	21,094	20,864	12,392	11,439	11,161	21,1	968,977	23,076	2162,605	0	204,756	204,756	99,729	0	0	0	0	0	0	0
17:40:46	334,619	2612,977	21,435	21,548	12,392	11,473	11,167	21,2	968,977	23,076	2163,055	0	204,756	204,756	99,729	0	0	0	0	0	0	0
17:40:46	-334,619	2609,631	21,094	20,864	12,392	11,439	11,173	21,2	968,977	23,076	2163,502	0	204,756	204,756	99,729	0	0	0	0	0	0	0
17:40:46	-95,581	2608,675	20,996	20,815	12,392	11,429	11,178	21,2	968,977	23,076	2163,947	0	204,756	204,756	99,729	0	0	0	0	0	0	0
17:40:46	143,359	2610,109	21,142	20,864	12,392	11,444	11,183	21,2	968,977	23,076	2164,393	0	204,756	204,756	99,729	0	0	0	0	0	0	0
17:40:46	-525,561	2604,853	20,605	20,327	12,392	11,39	11,187	21,2	968,977	23,076	2164,833	0	204,756	204,756	99,729	0	0	0	0	0	0	0
17:40:46	-394,995	2600,903	20,263	19,839	12,389	11,349	11,19	21,2	968,977	23,076	2165,27	0	204,756	204,756	99,729	0	0	0	0	0	0	0
17:40:46	-713,501	2593,768	19,678	19,155	12,381	11,275	11,192	21,2	968,977	23,076	2165,698	0	204,756	204,756	99,729	0	0	0	0	0	0	0
17:40:46	-660,693	2587,161	19,287	18,374	12,365	11,207	11,192	21,2	968,977	23,076	2166,12	0	204,756	204,756	99,729	0	0	0	0	0	0	0
17:40:46	-621,752	2580,944	19,189	18,227	12,336	11,143	11,191	21,2	968,977	23,076	2166,535	0	204,756	204,756	99,729	0	0	0	0	0	0	0
17:40:46	-649,658	2574,447	19,14	17,983	12,302	11,076	11,189	21,2	968,977	23,076	2166,943	0	204,756	204,756	99,729	0	0	0	0	0	0	0
17:40:47	-375,463	2570,693	19,482	18,276	12,262	11,038	11,186	21,2	968,977	23,076	2167,347	0	205,513	205,513	99,732	0	0	0	0	0	0	0
17:40:47	-512,084	2565,572	19,775	18,764	12,217	10,985	11,182	21,2	968,977	23,076	2167,745	0	205,513	205,513	99,732	0	0	0	0	0	0	0
17:40:47	-568,115	2559,891	19,873	19,057	12,18	10,926	11,177	21,2	968,977	23,076	2168,137	0	205,513	205,513	99,732	0	0	0	0	0	0	0
17:40:47	-756,933	2552,321	19,678	18,911	12,148	10,848	11,17	21,2	968,977	23,076	2168,521	0	205,513	205,513	99,732	0	0	0	0	0	0	0
17:40:47	-524,682	2547,075	19,482	18,569	12,129	10,794	11,163	21,2	968,977	23,076	2168,899	0	205,513	205,513	99,732	0	0	0	0	0	0	0
17:40:47	-863,256	2538,442	18,847	18,081	12,115	10,705	11,154	21,2	968,977	23,076	2169,269	0	205,513	205,513	99,732	0	0	0	0	0	0	0
17:40:47	-785,644	2530,586	18,213	17,544	12,105	10,624	11,144	21,2	968,977	23,076	2169,63	0	205,513	205,513	99,732	0	0	0	0	0	0	0
17:40:47	-536,157	2525,224	17,92	17,202	12,091	10,569	11,132	21,2	968,977	23,076	2169,986	0	205,513	205,513	99,732	0	0	0	0	0	0	0
17:40:47	-788,085	2517,343	17,529	16,665	12,068	10,488	11,12	21,2	968,977	23,076	2170,333	0	205,513	205,513	99,732	0	0	0	0	0	0	0
17:40:47	-159,106	2515,752	17,724	17,007	12,048	10,471	11,107	21,2	968,977	23,076	2170,679	0	205,513	205,513	99,732	0	0	0	0	0	0	0
17:40:47	-724,584	2508,506	17,578	16,616	12,015	10,396	11,093	21,2	968,977	23,076	2171,016	0	205,513	205,513	99,732	0	0	0	0	0	0	0
17:40:47	-350,073	2505,005	17,822	17,007	11,982	10,36	11,079	21,2	968,977	23,076	2171,35	0	205,513	205,513	99,732	0	0	0	0	0	0	0
17:40:47	-490,747	2500,098	17,92	17,153	11,949	10,31	11,064	21,2	968,977	23,076	2171,679	0	205,513	205,513	99,732	0	0	0	0	0	0	0
17:40:47	-406,494	2496,033	18,017	17,202	11,921	10,268	11,048	21,2	968,977	23,076	2172,003	0	205,513	205,513	99,732	0	0	0	0	0	0	0
17:40:47	-610,376	2489,929	17,822	17,202	11,897	10,205	11,032	21,2	968,977	23,076	2172,321	0	205,513	205,513	99,732	0	0	0	0	0	0	0
17:40:47	-617,895	2483,75	17,529	16,616	11,878	10,141	11,014	21,2	968,977	23,076	2172,633	0	205,513	205,513	99,732	0	0	0	0	0	0	0
17:40:47	-616,479	2477,586	17,236	16,421	11,859	10,078	10,996	21,2	968,977	23,076	2172,938	0	205,513	205,513	99,732	0	0	0	0	0	0	0
17:40:47	-711,45	2470,471	16,845	15,981	11,841	10,004	10,976	21,2	968,977	23,076	2173,235	0	205,513	205,513	99,732	0	0	0	0	0	0	0
17:40:47	-428,93	2466,182	16,748	15,981	11,822	9,96	10,956	21,2	968,977	23,076	2173,528	0	205,513	205,513	99,732	0	0	0	0	0	0	0
17:40:47	-497,9	2461,203	16,748	15,981	11,793	9,909	10,936	21,2	968,977	23,076	2173,816	0	205,513	205,513	99,732	0	0	0	0	0	0	0
17:40:47	-495,947	2456,243	16,748	15,884	11,765	9,858	10,915	21,2	968,977	23,076	2174,098	0	205,513	205,513	99,732	0	0	0	0	0	0	0
17:40:47	-318,92	2453,054	16,943	16,079	11,737	9,825	10,893	21,2	968,977	23,076	2174,377	0	205,513	205,513	99,732	0	0	0	0	0	0	0
17:40:47	-612,182	2446,932	16,894	15,932	11,705	9,762	10,871	21,2	968,977	23,076	2174,65	0	205,513	205,513	99,732	0	0	0	0	0	0	0
17:40:47	-443,969	2442,493	17,041	16,128	11,672	9,716	10,848	21,2	968,977	23,076	2174,917	0	205,513	205,513	99,732	0	0	0	0	0	0	0
17:40:47	-590,722	2436,585	16,943	15,932	11,644	9,655	10,825	21,2	968,977	23,076	2175,179	0	205,513	205,513	99,732	0	0	0	0	0	0	0
17:40:47	-813,989	2428,445	16,601	15,737	11,616	9,571	10,801	21,2	968,977	23,076	2175,432	0	205,513	205,513	99,732	0	0	0	0	0	0	0
17:40:47	-416,967	2424,276	16,601	15,737	11,593	9,528	10,776	21,2	968,977	23,076	2175,681	0	205,513	205,513	99,732	0	0	0	0	0	0	0
17:40:47	-658,129	2417,694	16,357	15,542	11,569	9,46	10,75	21,2	968,977	23,076	2175,923	0	205,513	205,513	99,732	0	0	0	0	0	0	0
17:40:47	-474,194	2412,953	16,357	15,639	11,542	9,411	10,724	21,2	968,977	23,076	2176,16	0	205,513	205,513	99,732	0	0	0	0	0	0	0
17:40:47	-700	2405,953	16,113	15,395	11,516	9,339	10,696	21,2	968,977	23,076	2176,39	0	205,513	205,513	99,732	0	0	0	0	0	0	0
17:40:47	-612,768	2399,825	15,967	15,346	11,489	9,276	10,669	21,2	968,977	23,076	2176,613	0	205,513	205,513	99,732	0	0	0	0	0	0	0
17:40:47	-328,759	2396,537	16,064	15,395	11,465	9,242	10,641	21,2	968,977	23,076	2176,833	0	205,513	205,513	99,732	0	0	0	0	0	0	0
17:40:47	-575,927	2390,778	15,967	15,346	11,438	9,183	10,612	21,2	968,977	23,076	2177,047	0	205,513	205,513	99,732	0	0	0	0	0	0	0
17:40:47	-513,037	2385,648	15,869	15,2	11,414	9,13	10,583	21,2	968,977	23,076	2177,256	0	205,513	205,513	99,732	0	0	0	0	0	0	0
17:40:47	-534,472	2380,303	15,771	15,102	11,389	9,075	10,553	21,2	968,977	23,076	2177,459	0	205,513	205,513	99,732	0	0	0	0	0	0	0
17:40:47	-520,654	2375,096	15,625	15,005	11,367	9,021	10,523	21,2	968,977	23,076	2177,657	0	205,513	205,513	99,732	0	0	0	0	0	0	0
17:40:47	-653,198	2368,564	15,381	14,76	11,344	8,954	10,493	21,2	968,977	23,076	2177,847	0	205,513	205,513	99,732	0	0	0	0	0	0	0
17:40:47	-387,255	2364,692	15,381	14,76	11,322	8,914	10,462	21,2	968,977	23,076	2178,034	0	205,513	205,513	99,732	0	0	0	0	0	0	0
17:40:47	-544,97	2359,242	15,234	14,419	11,299	8,858	10,43	21,2	968,977	23,076	2178,215	0	205,513	205,513	99,732	0	0	0	0	0	0	0
17:40:47	-363,623	2355,606	15,283	14,516	11,276	8,82	10,399	21,2	968,977	23,076	2178,393	0	205,513	205,513	99,732	0	0	0	0	0	0	0
17:40:47	-459,423	2351,012	15,234	14,516	11,252	8,773	10,367	21,2	968,977	23,076	2178,565	0	205,513	205,513	99,732	0	0	0	0	0	0	0
17:40:47	-541,503	2345,597	15,088	14,419	11,229	8,717	10,334	21,2	968,977	23,076	2178,732	0	205,513	205,513	99,732	0	0	0	0	0	0	0
17:40:47	-508,862	2340,508	14,892	14,223	11,211	8,665	10,302	21,2	968,977	23,076	2178,894	0	205,513	205,513	99,732	0	0	0	0	0	0	0
17:40:47	-546,289	2335,045	14,648	14,028	11,193	8,608	10,268	21,2	968,977	23,076	2179,05	0	205,513	205,513	99,732	0	0	0	0	0	0	0
17:40:47	-490,136	2330,144	14,404	13,833	11,179	8,558	10,235	21,2	968,977	23,076	2179,201	0	205,513	205,513	99,732	0	0	0	0	0	0	0
17:40:47	-478,027	2325,363	14,16	13,784	11,165	8,508	10,201	21,2	968,977	23,076	2179,347	0	205,513	205,513	99,732	0	0	0	0	0	0	0
17:40:47	-463,989	2320,724	14,013	13,54	11,146	8,461	10,167	21,2	968,977	23,076	2179,489	0	205,513	205,513	99,732	0	0	0	0	0	0	0
17:40:47	-386,694	2316,857	13,965	13,491	11,127	8,421	10,133	21,2	968,977	23,076	2179,626	0	205,513	205,513	99,732	0	0	0	0	0	0	0
17:40:47	-277,026	2314,086	14,013	13,637	11,109	8,392	10,099	21,2	968,977	23,076	2179,76	0	205,513	205,513	99,732	0	0	0	0	0	0	0
17:40:47	-419,726	2309,889	13,916	13,491	11,09	8,349	10,064	21,2	968,977	23,076	2179,89	0	205,513	205,513	99,732	0	0	0	0	0	0	0
17:40:47	-432,714	2305,562	13,818	13,344	11,071	8,304	10,03	21,2	968,977	23,076	2180,016	0	205,513	205,513	99,732	0	0	0	0	0	0	0
17:40:47	-328,442	2302,277	13,818	13,491	11,052	8,27	9,995	21,2	968,977	23,076	2180,138	0	205,513	205,513	99,732	0	0	0	0	0	0	0
17:40:47	-239,55	2299,882	13,916	13,442	11,033	8,246	9,961	21,2	968,977	23,076	2180,258	0	205,513	205,513	99,732	0	0	0	0	0	0	0
17:40:47	-419,775	2295,684	13,818	13,442	11,015	8,202	9,926	21,2	968,977	23,076	2180,374	0	205,513	205,513	99,732	0	0	0	0	0	0	0
17:40:47	-298,071	2292,703	13,769	13,344	11,001	8,172	9,892	21,2	968,977	23,076	2180,486	0	205,513	205,513	99,732	0	0	0	0	0	0	0
17:40:47	-421,752	2288,486	13,672	13,344	10,982	8,128	9,857	21,2	968,977	23,076	2180,594	0	205,513	205,513	99,732	0	0	0	0	0	0	0
17:40:47	-297,973	2285,506	13,623	13,296	10,968	8,098	9,823	21,2	968,977	23,076	2180,699	0	205,513	205,513	99,732	0	0	0	0	0	0	0
17:40:47	-388,891	2281,617	13,476	13,149	10,953	8,057	9,788	21,2	968,977	23,076	2180,8	0	205,513	205,513	99,732	0	0	0	0	0	0	0
17:40:47	-211,84	2279,499	13,427	13,1	10,944	8,036	9,754	21,2	968,977	23,076	2180,899	0	205,513	205,513	99,732	0	0	0	0	0	0	0
17:40:47	-384,521	2275,654	13,281	12,905	10,93	7,996	9,719	21,2	968,977	23,076	2180,993	0	205,513	205,513	99,732	0	0	0	0	0	0	0
17:40:47	-341,65	2272,237	13,183	12,807	10,916	7,961	9,685	21,2	968,977	23,076	2181,085	0	205,513	205,513	99,732	0	0	0	0	0	0	0
17:40:47	-304,614	2269,191	13,037	12,807	10,906	7,929	9,651	21,2	968,977	23,076	2181,173	0	205,513	205,513	99,732	0	0	0	0	0	0	0
17:40:47	-157,885	2267,612	13,134	12,758	10,892	7,913	9,616	21,2	968,977	23,076	2181,259	0	205,513	205,513	99,732	0	0	0	0	0	0	0
17:40:47	-331,567	2264,297	13,134	12,807	10,873	7,879	9,582	21,2	968,977	23,076	2181,342	0	205,513	205,513	99,732	0	0	0	0	0	0	0
17:40:47	-247,412	2261,822	13,134	12,807	10,859	7,853	9,549	21,2	968,977	23,076	2181,423	0	205,513	205,513	99,732	0	0	0	0	0	0	0
17:40:47	-304,467	2258,778	12,988	12,661	10,85	7,822	9,515	21,2	968,977	23,076	2181,5	0	205,513	205,513	99,732	0	0	0	0	0	0	0
17:40:47	-245,458	2256,323	12,988	12,758	10,836	7,797	9,481	21,2	968,977	23,076	2181,575	0	205,513	205,513	99,732	0	0	0	0	0	0	0
17:40:47	-211,572	2254,207	12,939	12,466	10,827	7,775	9,448	21,2	968,977	23,076	2181,648	0	205,513	205,513	99,732	0	0	0	0	0	0	0
17:40:47	-342,431	2250,783	12,841	12,466	10,812	7,74	9,414	21,2	968,977	23,076	2181,717	0	205,513	205,513	99,732	0	0	0	0	0	0	0
17:40:47	-380,712	2246,976	12,695	12,466	10,799	7,7	9,38	21,2	968,977	23,076	2181,782	0	205,513	205,513	99,732	0	0	0	0	0	0	0
17:40:47	-167,846	2245,297	12,695	12,466	10,789	7,683	9,347	21,2	968,977	23,076	2181,845	0	205,513	205,513	99,732	0	0	0	0	0	0	0
17:40:47	-155,688	2243,741	12,793	12,466	10,775	7,667	9,314	21,2	968,977	23,076	2181,907	0	205,513	205,513	99,732	0	0	0	0	0	0	0
17:40:47	-198,608	2241,755	12,841	12,563	10,761	7,646	9,281	21,2	968,977	23,076	2181,967	0	205,513	205,513	99,732	0	0	0	0	0	0	0
17:40:47	-309,57	2238,659	12,695	12,466	10,751	7,615	9,249	21,2	968,977	23,076	2182,024	0	205,513	205,513	99,732	0	0	0	0	0	0	0
17:40:47	-240,942	2236,249	12,695	12,466	10,738	7,59	9,216	21,2	968,977	23,076	2182,078	0	205,513	205,513	99,732	0	0	0	0	0	0	0
17:40:47	-154,809	2234,701	12,793	12,466	10,724	7,574	9,184	21,2	968,977	23,076	2182,131	0	205,513	205,513	99,732	0	0	0	0	0	0	0
17:40:47	-261,596	2232,085	12,695	12,417	10,714	7,547	9,152	21,2	968,977	23,076	2182,181	0	205,513	205,513	99,732	0	0	0	0	0	0	0
17:40:47	-224,292	2229,842	12,646	12,466	10,704	7,524	9,12	21,2	968,977	23,076	2182,228	0	205,513	205,513	99,732	0	0	0	0	0	0	0
17:40:47	-298,584	2226,857	12,5	12,27	10,695	7,493	9,088	21,2	968,977	23,076	2182,273	0	205,513	205,513	99,732	0	0	0	0	0	0	0
17:40:47	-192,895	2224,928	12,549	12,27	10,681	7,473	9,056	21,2	968,977	23,076	2182,315	0	205,513	205,513	99,732	0	0	0	0	0	0	0
17:40:47	-212,622	2222,801	12,5	12,173	10,672	7,451	9,025	21,2	968,977	23,076	2182,356	0	205,513	205,513	99,732	0	0	0	0	0	0	0
17:40:47	-276,928	2220,032	12,451	12,075	10,659	7,423	8,994	21,2	968,977	23,076	2182,393	0	205,513	205,513	99,732	0	0	0	0	0	0	0
17:40:47	-166,674	2218,365	12,451	12,075	10,649	7,405	8,962	21,2	968,977	23,076	2182,429	0	205,513	205,513	99,732	0	0	0	0	0	0	0
17:40:47	-253,637	2215,829	12,353	11,977	10,64	7,379	8,931	21,2	968,977	23,076	2182,462	0	205,513	205,513	99,732	0	0	0	0	0	0	0
17:40:47	-162,451	2214,204	12,353	11,88	10,631	7,362	8,901	21,2	968,977	23,076	2182,494	0	205,513	205,513	99,732	0	0	0	0	0	0	0
17:40:47	-234,545	2211,859	12,353	12,026	10,618	7,338	8,87	21,2	968,977	23,076	2182,523	0	205,513	205,513	99,732	0	0	0	0	0	0	0
17:40:47	-79,736	2211,062	12,451	12,026	10,608	7,33	8,84	21,2	968,977	23,076	2182,552	0	205,513	205,513	99,732	0	0	0	0	0	0	0
17:40:47	-229,101	2208,771	12,451	12,026	10,595	7,306	8,81	21,2	968,977	23,076	2182,578	0	205,513	205,513	99,732	0	0	0	0	0	0	0
17:40:47	-261,23	2206,158	12,353	11,977	10,585	7,279	8,78	21,2	968,977	23,076	2182,602	0	205,513	205,513	99,732	0	0	0	0	0	0	0
17:40:47	-168,823	2204,47	12,353	12,026	10,576	7,262	8,75	21,2	968,977	23,076	2182,624	0	205,513	205,513	99,732	0	0	0	0	0	0	0
17:40:47	-166,699	2202,803	12,353	11,88	10,566	7,245	8,72	21,1	971,837	23,076	2182,644	0	205,513	205,513	99,732	0	0	0	0	0	0	0
17:40:47	-160,937	2201,194	12,353	12,026	10,557	7,228	8,691	21,1	971,837	23,076	2182,663	0	205,513	205,513	99,732	0	0	0	0	0	0	0
17:40:47	-211,01	2199,084	12,304	11,977	10,548	7,207	8,662	21,1	971,837	23,076	2182,679	0	205,513	205,513	99,732	0	0	0	0	0	0	0
17:40:47	-287,182	2196,212	12,158	11,88	10,54	7,177	8,633	21,1	971,837	23,076	2182,693	0	205,513	205,513	99,732	0	0	0	0	0	0	0
17:40:47	-187,719	2194,335	12,06	11,831	10,534	7,158	8,604	21,1	971,837	23,076	2182,705	0	205,513	205,513	99,732	0	0	0	0	0	0	0
17:40:47	-211,059	2192,224	12,011	11,733	10,525	7,136	8,575	21,1	971,837	23,076	2182,714	0	205,513	205,513	99,732	0	0	0	0	0	0	0
17:40:47	-148,51	2190,739	12,011	11,733	10,516	7,121	8,547	21,1	971,837	23,076	2182,722	0	205,513	205,513	99,732	0	0	0	0	0	0	0
17:40:47	-206,616	2188,673	11,963	11,684	10,507	7,099	8,518	21,1	971,837	23,076	2182,728	0	205,513	205,513	99,732	0	0	0	0	0	0	0
17:40:47	-117,993	2187,493	12,011	11,684	10,498	7,087	8,49	21,1	971,837	23,076	2182,733	0	205,513	205,513	99,732	0	0	0	0	0	0	0
17:40:47	-161,206	2185,881	12,011	11,684	10,489	7,07	8,462	21,1	971,837	23,076	2182,736	0	205,513	205,513	99,732	0	0	0	0	0	0	0
17:40:47	-161,328	2184,267	12,011	11,733	10,479	7,054	8,435	21,1	971,837	23,076	2182,738	0	205,208	205,208	99,73	0	0	0	0	0	0	0
17:40:47	-130,883	2182,959	12,06	11,733	10,469	7,04	8,407	21,1	971,837	23,076	2182,738	0	205,208	205,208	99,73	0	0	0	0	0	0	0
17:40:48	-132,69	2181,632	12,158	11,88	10,457	7,027	8,38	21,1	971,837	23,076	2181,632	0	205,208	205,208	99,73	0	0	0	0	0	0	0
17:40:48	-160,327	2180,028	12,158	11,88	10,448	7,01	8,354	21,1	971,837	23,076	2180,028	0	205,208	205,208	99,73	0	0	0	0	0	0	0
17:40:48	-159,106	2178,437	12,158	11,831	10,439	6,994	8,327	21,1	971,837	23,076	2178,437	0	205,208	205,208	99,73	0	0	0	0	0	0	0
17:40:48	-233,959	2176,098	12,011	11,831	10,433	6,97	8,3	21,1	971,837	23,076	2176,098	0	205,208	205,208	99,73	0	0	0	0	0	0	0
17:40:48	-184,228	2174,255	11,963	11,684	10,425	6,951	8,274	21,1	971,837	23,076	2174,255	0	205,208	205,208	99,73	0	0	0	0	0	0	0
17:40:48	-262,207	2171,633	11,767	11,538	10,421	6,924	8,247	21,1	971,837	23,076	2171,633	0	205,208	205,208	99,73	0	0	0	0	0	0	0
17:40:48	-189,526	2169,738	11,67	11,538	10,415	6,904	8,221	21,1	971,837	23,076	2169,738	0	205,208	205,208	99,73	0	0	0	0	0	0	0
17:40:48	-138,598	2168,352	11,67	11,538	10,407	6,89	8,195	21,1	971,837	23,076	2168,352	0	205,208	205,208	99,73	0	0	0	0	0	0	0
17:40:48	-144,311	2166,909	11,621	11,489	10,402	6,875	8,169	21,1	971,837	23,076	2166,909	0	205,208	205,208	99,73	0	0	0	0	0	0	0
17:40:48	-119,165	2165,717	11,621	11,44	10,395	6,863	8,143	21,1	971,837	23,076	2165,717	0	205,208	205,208	99,73	0	0	0	0	0	0	0
17:40:48	-160,253	2164,115	11,621	11,489	10,386	6,846	8,118	21,1	971,837	23,076	2164,115	0	205,208	205,208	99,73	0	0	0	0	0	0	0
17:40:48	-190,673	2162,208	11,523	11,44	10,38	6,826	8,093	21,1	971,837	23,076	2162,208	0	205,208	205,208	99,73	0	0	0	0	0	0	0
17:40:48	-97,705	2161,231	11,523	11,44	10,374	6,816	8,068	21,1	971,837	23,076	2161,231	0	205,208	205,208	99,73	0	0	0	0	0	0	0
17:40:48	-141,894	2159,812	11,523	11,44	10,366	6,802	8,043	21,1	971,837	23,076	2159,812	0	205,208	205,208	99,73	0	0	0	0	0	0	0
17:40:48	-97,705	2158,835	11,523	11,44	10,361	6,792	8,018	21,1	971,837	23,076	2158,835	0	205,208	205,208	99,73	0	0	0	0	0	0	0
17:40:48	-185,107	2156,984	11,474	11,44	10,353	6,773	7,994	21,1	971,837	23,076	2156,984	0	205,208	205,208	99,73	0	0	0	0	0	0	0
17:40:48	-113,696	2155,847	11,523	11,44	10,344	6,761	7,97	21,1	971,837	23,076	2155,847	0	205,208	205,208	99,73	0	0	0	0	0	0	0
17:40:48	-98,779	2154,859	11,523	11,44	10,338	6,751	7,946	21,1	971,837	23,076	2154,859	0	205,208	205,208	99,73	0	0	0	0	0	0	0
17:40:48	-35,156	2154,508	11,621	11,44	10,331	6,747	7,922	21,1	971,837	23,076	2154,508	0	205,208	205,208	99,73	0	0	0	0	0	0	0
17:40:48	-170,336	2152,804	11,474	11,294	10,329	6,729	7,899	21,1	971,837	23,076	2152,804	0	205,208	205,208	99,73	0	0	0	0	0	0	0
17:40:48	-227,172	2150,533	11,279	11,196	10,327	6,706	7,875	21,1	971,837	23,076	2150,533	0	205,208	205,208	99,73	0	0	0	0	0	0	0
17:40:48	-123,779	2149,295	11,181	11,147	10,325	6,693	7,852	21,1	971,837	23,076	2149,295	0	205,208	205,208	99,73	0	0	0	0	0	0	0
17:40:48	-64,575	2148,649	11,181	11,001	10,321	6,687	7,829	21,1	971,837	23,076	2148,649	0	205,208	205,208	99,73	0	0	0	0	0	0	0
17:40:48	-80,444	2147,845	11,181	11,098	10,316	6,678	7,807	21,1	971,837	23,076	2147,845	0	205,208	205,208	99,73	0	0	0	0	0	0	0
17:40:48	-108,764	2146,757	11,132	11,098	10,313	6,667	7,784	21,1	971,837	23,076	2146,757	0	205,208	205,208	99,73	0	0	0	0	0	0	0
17:40:48	-170,922	2145,048	11,035	11,001	10,308	6,649	7,762	21,1	971,837	23,076	2145,048	0	205,208	205,208	99,73	0	0	0	0	0	0	0
17:40:48	-80,566	2144,242	11,035	11,001	10,304	6,641	7,74	21,1	971,837	23,076	2144,242	0	205,208	205,208	99,73	0	0	0	0	0	0	0
17:40:48	8,789	2144,33	11,132	11,001	10,299	6,642	7,719	21,1	971,837	23,076	2144,242	0	205,208	205,208	99,73	0	0	0	0	0	0	0
17:40:48	-80,615	2143,524	11,132	11,001	10,294	6,634	7,697	21,1	971,837	23,076	2143,524	0	205,208	205,208	99,73	0	0	0	0	0	0	0
17:40:48	-65,454	2142,869	11,132	10,952	10,291	6,627	7,676	21,1	971,837	23,076	2142,869	0	205,208	205,208	99,73	0	0	0	0	0	0	0
17:40:48	-107,666	2141,793	11,035	11,001	10,29	6,616	7,656	21,1	971,837	23,076	2141,793	0	205,208	205,208	99,73	0	0	0	0	0	0	0
17:40:48	-155,908	2140,234	10,937	10,854	10,286	6,6	7,635	21,1	971,837	23,076	2140,234	0	205,208	205,208	99,73	0	0	0	0	0	0	0
17:40:48	-16,162	2140,072	10,937	10,854	10,285	6,598	7,615	21,1	971,837	23,076	2140,072	0	205,208	205,208	99,73	0	0	0	0	0	0	0
17:40:48	-56,738	2139,505	11,035	10,952	10,277	6,592	7,595	21,1	971,837	23,076	2139,505	0	205,208	205,208	99,73	0	0	0	0	0	0	0
17:40:48	53,955	2140,044	11,181	11,098	10,272	6,598	7,575	21,1	971,837	23,076	2139,505	0	205,208	205,208	99,73	0	0	0	0	0	0	0
17:40:48	-7,275	2139,971	11,279	11,147	10,267	6,597	7,556	21,1	971,837	23,076	2139,506	0	205,208	205,208	99,73	0	0	0	0	0	0	0
17:40:48	-202,124	2137,95	11,132	11,098	10,263	6,576	7,537	21,1	971,837	23,076	2137,95	0	205,208	205,208	99,73	0	0	0	0	0	0	0
17:40:48	-90,38	2137,046	11,035	10,952	10,263	6,567	7,518	21,1	971,837	23,076	2137,046	0	205,208	205,208	99,73	0	0	0	0	0	0	0
17:40:48	-90,356	2136,143	10,937	10,854	10,263	6,558	7,499	21,1	971,837	23,076	2136,143	0	205,208	205,208	99,73	0	0	0	0	0	0	0
17:40:48	-68,774	2135,455	10,937	10,805	10,259	6,551	7,48	21,1	971,837	23,076	2135,455	0	205,208	205,208	99,73	0	0	0	0	0	0	0
17:40:48	-90,356	2134,551	10,84	10,757	10,259	6,541	7,462	21,1	971,837	23,076	2134,551	0	205,208	205,208	99,73	0	0	0	0	0	0	0
17:40:48	-135,522	2133,196	10,693	10,61	10,259	6,527	7,443	21,1	971,837	23,076	2133,196	0	205,208	205,208	99,73	0	0	0	0	0	0	0
17:40:48	-60,107	2132,595	10,644	10,512	10,258	6,521	7,425	21,1	971,837	23,076	2132,595	0	205,208	205,208	99,73	0	0	0	0	0	0	0
17:40:48	45,166	2133,047	10,693	10,61	10,258	6,526	7,408	21,1	971,837	23,076	2132,595	0	205,208	205,208	99,73	0	0	0	0	0	0	0
17:40:48	-136,523	2131,682	10,693	10,61	10,25	6,512	7,39	21,1	971,837	23,076	2131,682	0	205,208	205,208	99,73	0	0	0	0	0	0	0
17:40:48	21,704	2131,899	10,791	10,61	10,246	6,514	7,373	21,1	971,837	23,076	2131,682	0	205,208	205,208	99,73	0	0	0	0	0	0	0
17:40:48	51,757	2132,416	10,937	10,805	10,242	6,519	7,356	21,1	971,837	23,076	2131,683	0	205,208	205,208	99,73	0	0	0	0	0	0	0
17:40:48	-104,394	2131,372	10,84	10,805	10,241	6,508	7,34	21,1	971,837	23,076	2131,372	0	205,208	205,208	99,73	0	0	0	0	0	0	0
17:40:48	-69,677	2130,675	10,84	10,757	10,237	6,501	7,323	21,1	971,837	23,076	2130,675	0	205,208	205,208	99,73	0	0	0	0	0	0	0
17:40:48	-14,062	2130,535	10,84	10,757	10,236	6,5	7,307	21,1	971,837	23,076	2130,535	0	205,208	205,208	99,73	0	0	0	0	0	0	0
17:40:48	-45,166	2130,083	10,791	10,659	10,236	6,495	7,291	21,1	971,837	23,076	2130,083	0	205,208	205,208	99,73	0	0	0	0	0	0	0
17:40:48	-90,307	2129,18	10,693	10,61	10,236	6,486	7,275	21,1	971,837	23,076	2129,18	0	205,208	205,208	99,73	0	0	0	0	0	0	0
17:40:48	-135,375	2127,826	10,547	10,512	10,236	6,472	7,26	21,1	971,837	23,076	2127,826	0	205,208	205,208	99,73	0	0	0	0	0	0	0
17:40:48	34,497	2128,171	10,644	10,512	10,233	6,475	7,244	21,1	971,837	23,076	2127,827	0	205,208	205,208	99,73	0	0	0	0	0	0	0
17:40:48	0	2128,171	10,644	10,61	10,233	6,475	7,229	21,1	971,837	23,076	2127,827	0	205,208	205,208	99,73	0	0	0	0	0	0	0
17:40:48	-13,94	2128,032	10,644	10,512	10,232	6,474	7,214	21,1	971,837	23,076	2127,827	0	205,208	205,208	99,73	0	0	0	0	0	0	0
17:40:48	-38,745	2127,644	10,693	10,61	10,227	6,47	7,2	21,1	971,837	23,076	2127,644	0	205,208	205,208	99,73	0	0	0	0	0	0	0
17:40:48	0	2127,644	10,693	10,61	10,227	6,47	7,185	21,1	971,837	23,076	2127,645	0	205,208	205,208	99,73	0	0	0	0	0	0	0
17:40:48	-70,727	2126,937	10,693	10,659	10,223	6,463	7,171	21,1	971,837	23,076	2126,937	0	205,208	205,208	99,73	0	0	0	0	0	0	0
17:40:48	-45,117	2126,486	10,644	10,464	10,223	6,458	7,157	21,1	971,837	23,076	2126,486	0	205,208	205,208	99,73	0	0	0	0	0	0	0
17:40:48	31,054	2126,797	10,693	10,512	10,222	6,461	7,144	21,1	971,837	23,076	2126,486	0	205,208	205,208	99,73	0	0	0	0	0	0	0
17:40:48	-70,874	2126,088	10,693	10,512	10,218	6,454	7,13	21,1	971,837	23,076	2126,088	0	205,208	205,208	99,73	0	0	0	0	0	0	0
17:40:48	90,258	2126,99	10,791	10,61	10,218	6,463	7,117	21,1	971,837	23,076	2126,089	0	205,208	205,208	99,73	0	0	0	0	0	0	0
17:40:48	-161,01	2125,38	10,693	10,512	10,214	6,447	7,104	21,1	971,837	23,076	2125,38	0	205,208	205,208	99,73	0	0	0	0	0	0	0
17:40:48	76,22	2126,142	10,791	10,61	10,214	6,455	7,091	21,1	971,837	23,076	2125,381	0	205,208	205,208	99,73	0	0	0	0	0	0	0
17:40:48	0	2126,142	10,791	10,512	10,214	6,455	7,079	21,1	971,837	23,076	2125,382	0	205,208	205,208	99,73	0	0	0	0	0	0	0
17:40:48	-90,283	2125,24	10,693	10,464	10,214	6,445	7,066	21,1	971,837	23,076	2125,24	0	205,208	205,208	99,73	0	0	0	0	0	0	0
17:40:48	-71,948	2124,52	10,693	10,512	10,21	6,438	7,054	21,1	971,837	23,076	2124,52	0	205,208	205,208	99,73	0	0	0	0	0	0	0
17:40:48	0	2124,52	10,693	10,512	10,21	6,438	7,042	21,1	971,837	23,076	2124,52	0	205,208	205,208	99,73	0	0	0	0	0	0	0
17:40:48	-57,958	2123,941	10,644	10,512	10,209	6,432	7,03	21,1	971,837	23,076	2123,941	0	205,208	205,208	99,73	0	0	0	0	0	0	0
17:40:48	0	2123,941	10,644	10,512	10,209	6,432	7,018	21,1	971,837	23,076	2123,941	0	205,208	205,208	99,73	0	0	0	0	0	0	0
17:40:48	-149,316	2122,447	10,547	10,464	10,205	6,416	7,006	21,1	971,837	23,076	2122,447	0	205,208	205,208	99,73	0	0	0	0	0	0	0
17:40:48	122,46	2123,672	10,693	10,512	10,205	6,429	6,995	21,1	971,837	23,076	2122,449	0	205,208	205,208	99,73	0	0	0	0	0	0	0
17:40:48	-135,302	2122,319	10,547	10,464	10,205	6,415	6,984	21,1	971,837	23,076	2122,319	0	205,208	205,208	99,73	0	0	0	0	0	0	0
17:40:48	0	2122,319	10,547	10,464	10,205	6,415	6,973	21,1	971,837	23,076	2122,319	0	205,208	205,208	99,73	0	0	0	0	0	0	0
17:40:48	-45,092	2121,868	10,498	10,464	10,205	6,411	6,962	21,1	971,837	23,076	2121,868	0	205,208	205,208	99,73	0	0	0	0	0	0	0
17:40:48	0	2121,868	10,498	10,415	10,205	6,411	6,951	21,1	971,837	23,076	2121,868	0	205,208	205,208	99,73	0	0	0	0	0	0	0
17:40:48	-27,905	2121,589	10,547	10,464	10,201	6,408	6,94	21,1	971,837	23,076	2121,589	0	205,208	205,208	99,73	0	0	0	0	0	0	0
17:40:48	-13,891	2121,45	10,547	10,415	10,2	6,406	6,93	21,1	971,837	23,076	2121,45	0	205,208	205,208	99,73	0	0	0	0	0	0	0
17:40:48	-71,923	2120,731	10,547	10,317	10,196	6,399	6,919	21,1	971,837	23,076	2120,731	0	205,208	205,208	99,73	0	0	0	0	0	0	0
17:40:48	0	2120,731	10,547	10,415	10,196	6,399	6,909	21,1	971,837	23,076	2120,731	0	205,208	205,208	99,73	0	0	0	0	0	0	0
17:40:48	0	2120,731	10,547	10,415	10,196	6,399	6,899	21,1	971,837	23,076	2120,731	0	205,208	205,208	99,73	0	0	0	0	0	0	0
17:40:48	-14,086	2120,59	10,547	10,464	10,195	6,397	6,889	21,1	971,837	23,076	2120,59	0	205,208	205,208	99,73	0	0	0	0	0	0	0
17:40:48	90,185	2121,492	10,644	10,512	10,195	6,407	6,88	21,1	971,837	23,076	2120,591	0	205,208	205,208	99,73	0	0	0	0	0	0	0
17:40:48	-149,072	2120,001	10,547	10,415	10,192	6,391	6,87	21,1	971,837	23,076	2120,001	0	205,208	205,208	99,73	0	0	0	0	0	0	0
17:40:48	-57,958	2119,422	10,498	10,415	10,191	6,385	6,861	21,1	971,837	23,076	2119,422	0	205,208	205,208	99,73	0	0	0	0	0	0	0
17:40:48	45,092	2119,872	10,547	10,464	10,191	6,39	6,851	21,1	971,837	23,076	2119,422	0	205,208	205,208	99,73	0	0	0	0	0	0	0
17:40:48	-45,092	2119,422	10,498	10,415	10,191	6,385	6,842	21,1	971,837	23,076	2119,422	0	205,208	205,208	99,73	0	0	0	0	0	0	0
17:40:48	0	2119,422	10,498	10,415	10,191	6,385	6,833	21	969,437	23,076	2119,422	0	205,208	205,208	99,73	0	0	0	0	0	0	0
17:40:48	-23,486	2119,187	10,547	10,464	10,187	6,383	6,824	21	969,437	23,076	2119,187	0	205,208	205,208	99,73	0	0	0	0	0	0	0
17:40:48	-45,117	2118,735	10,498	10,464	10,187	6,378	6,816	21	969,437	23,076	2118,735	0	205,208	205,208	99,73	0	0	0	0	0	0	0
17:40:48	0	2118,735	10,498	10,317	10,187	6,378	6,807	21	969,437	23,076	2118,735	0	205,208	205,208	99,73	0	0	0	0	0	0	0
17:40:48	-45,092	2118,285	10,449	10,317	10,187	6,374	6,799	21	969,437	23,076	2118,285	0	205,208	205,208	99,73	0	0	0	0	0	0	0
17:40:48	32,275	2118,607	10,498	10,415	10,186	6,377	6,79	21	969,437	23,076	2118,285	0	205,208	205,208	99,73	0	0	0	0	0	0	0
17:40:48	-45,117	2118,156	10,449	10,268	10,186	6,372	6,782	21	969,437	23,076	2118,156	0	205,208	205,208	99,73	0	0	0	0	0	0	0
17:40:48	0	2118,156	10,449	10,268	10,186	6,372	6,774	21	969,437	23,076	2118,156	0	205,208	205,208	99,73	0	0	0	0	0	0	0
17:40:48	-16,088	2117,995	10,498	10,415	10,182	6,371	6,766	21	969,437	23,076	2117,995	0	205,208	205,208	99,73	0	0	0	0	0	0	0
17:40:48	-11,791	2117,877	10,498	10,415	10,182	6,369	6,758	21	969,437	23,076	2117,877	0	205,208	205,208	99,73	0	0	0	0	0	0	0
17:40:48	-74,023	2117,137	10,498	10,268	10,177	6,362	6,751	21	969,437	23,076	2117,137	0	203,945	203,945	99,725	0	0	0	0	0	0	0
17:40:48	122,436	2118,361	10,644	10,512	10,177	6,374	6,743	21	969,437	23,076	2117,138	0	203,945	203,945	99,725	0	0	0	0	0	0	0
17:40:48	-28,93	2118,072	10,693	10,61	10,173	6,371	6,736	21	969,437	23,076	2117,139	0	203,945	203,945	99,725	0	0	0	0	0	0	0
17:40:49	-76,342	2117,309	10,693	10,61	10,168	6,364	6,729	21	969,437	23,076	2117,139	0	203,945	203,945	99,725	0	0	0	0	0	0	0
17:40:49	-45,117	2116,858	10,644	10,512	10,168	6,359	6,721	21	969,437	23,076	2116,858	0	203,945	203,945	99,725	0	0	0	0	0	0	0
17:40:49	-90,185	2115,956	10,547	10,464	10,168	6,35	6,714	21	969,437	23,076	2115,956	0	203,945	203,945	99,725	0	0	0	0	0	0	0
17:40:49	0	2115,956	10,547	10,415	10,168	6,35	6,707	21	969,437	23,076	2115,956	0	203,945	203,945	99,725	0	0	0	0	0	0	0
17:40:49	0	2115,956	10,547	10,464	10,168	6,35	6,7	21	969,437	23,076	2115,956	0	203,945	203,945	99,725	0	0	0	0	0	0	0
17:40:49	-45,117	2115,505	10,498	10,415	10,168	6,345	6,693	21	969,437	23,076	2115,505	0	203,945	203,945	99,725	0	0	0	0	0	0	0
17:40:49	-11,767	2115,387	10,498	10,317	10,168	6,344	6,686	21	969,437	23,076	2115,387	0	203,945	203,945	99,725	0	0	0	0	0	0	0
17:40:49	-45,092	2114,936	10,449	10,415	10,168	6,339	6,679	21	969,437	23,076	2114,936	0	203,945	203,945	99,725	0	0	0	0	0	0	0
17:40:49	-64,379	2114,292	10,449	10,268	10,164	6,332	6,673	21	969,437	23,076	2114,292	0	203,945	203,945	99,725	0	0	0	0	0	0	0
17:40:49	34,35	2114,636	10,498	10,415	10,163	6,336	6,666	21	969,437	23,076	2114,293	0	203,945	203,945	99,725	0	0	0	0	0	0	0
17:40:49	0	2114,636	10,498	10,415	10,163	6,336	6,659	21	969,437	23,076	2114,293	0	203,945	203,945	99,725	0	0	0	0	0	0	0
17:40:49	-135,229	2113,283	10,351	10,219	10,163	6,322	6,653	21	969,437	23,076	2113,283	0	203,945	203,945	99,725	0	0	0	0	0	0	0
17:40:49	90,161	2114,185	10,449	10,219	10,163	6,331	6,647	21	969,437	23,076	2113,284	0	203,945	203,945	99,725	0	0	0	0	0	0	0
17:40:49	-101,953	2113,165	10,351	10,268	10,163	6,321	6,64	21	969,437	23,076	2113,165	0	203,945	203,945	99,725	0	0	0	0	0	0	0
17:40:49	13,818	2113,304	10,449	10,268	10,158	6,322	6,634	21	969,437	23,076	2113,165	0	203,945	203,945	99,725	0	0	0	0	0	0	0
17:40:49	-101,904	2112,285	10,351	10,122	10,158	6,312	6,628	21	969,437	23,076	2112,285	0	203,945	203,945	99,725	0	0	0	0	0	0	0
17:40:49	0	2112,285	10,351	10,219	10,158	6,312	6,621	21	969,437	23,076	2112,285	0	203,945	203,945	99,725	0	0	0	0	0	0	0
17:40:49	90,161	2113,186	10,449	10,415	10,158	6,321	6,616	21	969,437	23,076	2112,286	0	203,945	203,945	99,725	0	0	0	0	0	0	0
17:40:49	-65,478	2112,531	10,449	10,219	10,154	6,314	6,61	21	969,437	23,076	2112,286	0	203,945	203,945	99,725	0	0	0	0	0	0	0
17:40:49	0	2112,531	10,449	10,268	10,154	6,314	6,604	21	969,437	23,076	2112,286	0	203,945	203,945	99,725	0	0	0	0	0	0	0
17:40:49	-41,796	2112,113	10,498	10,415	10,149	6,31	6,598	21	969,437	23,076	2112,113	0	203,945	203,945	99,725	0	0	0	0	0	0	0
17:40:49	-11,938	2111,994	10,498	10,317	10,148	6,309	6,592	21	969,437	23,076	2111,994	0	203,945	203,945	99,725	0	0	0	0	0	0	0
17:40:49	-45,068	2111,543	10,449	10,268	10,148	6,304	6,587	21	969,437	23,076	2111,543	0	203,945	203,945	99,725	0	0	0	0	0	0	0
17:40:49	45,068	2111,994	10,498	10,317	10,148	6,309	6,581	21	969,437	23,076	2111,544	0	203,945	203,945	99,725	0	0	0	0	0	0	0
17:40:49	-200,659	2109,987	10,351	10,219	10,145	6,288	6,576	21	969,437	23,076	2109,987	0	203,945	203,945	99,725	0	0	0	0	0	0	0
17:40:49	78,369	2110,771	10,449	10,268	10,144	6,296	6,57	21	969,437	23,076	2109,988	0	203,945	203,945	99,725	0	0	0	0	0	0	0
17:40:49	-90,136	2109,87	10,351	10,219	10,144	6,287	6,565	21	969,437	23,076	2109,87	0	203,945	203,945	99,725	0	0	0	0	0	0	0
17:40:49	90,136	2110,771	10,449	10,219	10,144	6,296	6,559	21	969,437	23,076	2109,871	0	203,945	203,945	99,725	0	0	0	0	0	0	0
17:40:49	-200,61	2108,765	10,302	10,122	10,14	6,275	6,554	21	969,437	23,076	2108,765	0	203,945	203,945	99,725	0	0	0	0	0	0	0
17:40:49	124,462	2110,01	10,449	10,415	10,14	6,288	6,548	21	969,437	23,076	2108,766	0	203,945	203,945	99,725	0	0	0	0	0	0	0
17:40:49	-135,18	2108,658	10,302	10,122	10,14	6,274	6,543	21	969,437	23,076	2108,658	0	203,945	203,945	99,725	0	0	0	0	0	0	0
17:40:49	-10,742	2108,55	10,302	10,122	10,139	6,273	6,538	21	969,437	23,076	2108,55	0	203,945	203,945	99,725	0	0	0	0	0	0	0
17:40:49	0	2108,55	10,302	10,122	10,139	6,273	6,533	21	969,437	23,076	2108,55	0	203,945	203,945	99,725	0	0	0	0	0	0	0
17:40:49	-158,813	2106,962	10,205	10,122	10,135	6,257	6,527	21	969,437	23,076	2106,962	0	203,945	203,945	99,725	0	0	0	0	0	0	0
17:40:49	90,087	2107,863	10,302	10,073	10,135	6,266	6,522	21	969,437	23,076	2106,963	0	203,945	203,945	99,725	0	0	0	0	0	0	0
17:40:49	124,414	2109,107	10,449	10,268	10,134	6,279	6,517	21	969,437	23,076	2106,965	0	203,945	203,945	99,725	0	0	0	0	0	0	0
17:40:49	-213,598	2106,971	10,302	10,219	10,13	6,257	6,512	21	969,437	23,076	2106,965	0	203,945	203,945	99,725	0	0	0	0	0	0	0
17:40:49	0	2106,971	10,302	10,122	10,13	6,257	6,507	21	969,437	23,076	2106,965	0	203,945	203,945	99,725	0	0	0	0	0	0	0
17:40:49	0	2106,971	10,302	10,268	10,13	6,257	6,502	21	969,437	23,076	2106,965	0	203,945	203,945	99,725	0	0	0	0	0	0	0
17:40:49	-78,222	2106,189	10,302	10,122	10,125	6,249	6,497	21	969,437	23,076	2106,189	0	203,945	203,945	99,725	0	0	0	0	0	0	0
17:40:49	-90,087	2105,288	10,205	10,073	10,125	6,24	6,492	21	969,437	23,076	2105,288	0	203,945	203,945	99,725	0	0	0	0	0	0	0
17:40:49	135,107	2106,639	10,351	10,219	10,125	6,254	6,488	21	969,437	23,076	2105,29	0	203,945	203,945	99,725	0	0	0	0	0	0	0
17:40:49	11,645	2106,756	10,449	10,317	10,121	6,255	6,483	21	969,437	23,076	2105,291	0	203,945	203,945	99,725	0	0	0	0	0	0	0
17:40:49	-9,667	2106,659	10,449	10,268	10,12	6,254	6,479	21	969,437	23,076	2105,293	0	203,945	203,945	99,725	0	0	0	0	0	0	0
17:40:49	0	2106,659	10,449	10,317	10,12	6,254	6,474	21	969,437	23,076	2105,294	0	203,945	203,945	99,725	0	0	0	0	0	0	0
17:40:49	-169,36	2104,965	10,351	10,122	10,116	6,236	6,469	21	969,437	23,076	2104,965	0	203,945	203,945	99,725	0	0	0	0	0	0	0
17:40:49	-113,818	2103,827	10,302	10,073	10,112	6,225	6,465	21	969,437	23,076	2103,827	0	203,945	203,945	99,725	0	0	0	0	0	0	0
17:40:49	35,375	2104,181	10,351	10,268	10,112	6,228	6,46	21	969,437	23,076	2103,828	0	203,945	203,945	99,725	0	0	0	0	0	0	0
17:40:49	0	2104,181	10,351	10,219	10,112	6,228	6,455	21	969,437	23,076	2103,828	0	203,945	203,945	99,725	0	0	0	0	0	0	0
17:40:49	-115,917	2103,022	10,302	10,122	10,107	6,216	6,451	21	969,437	23,076	2103,022	0	203,945	203,945	99,725	0	0	0	0	0	0	0
17:40:49	-9,667	2102,925	10,302	10,219	10,107	6,215	6,446	21	969,437	23,076	2102,925	0	203,945	203,945	99,725	0	0	0	0	0	0	0
17:40:49	9,667	2103,022	10,302	9,975	10,107	6,216	6,442	21	969,437	23,076	2102,925	0	203,945	203,945	99,725	0	0	0	0	0	0	0
17:40:49	-99,682	2102,025	10,205	10,073	10,107	6,206	6,437	21	969,437	23,076	2102,025	0	203,945	203,945	99,725	0	0	0	0	0	0	0
17:40:49	0	2102,025	10,205	10,073	10,107	6,206	6,433	21	969,437	23,076	2102,025	0	203,945	203,945	99,725	0	0	0	0	0	0	0
17:40:49	-80,371	2101,221	10,205	10,073	10,102	6,198	6,428	21	969,437	23,076	2101,221	0	203,945	203,945	99,725	0	0	0	0	0	0	0
17:40:49	90,039	2102,122	10,302	10,219	10,102	6,207	6,424	21	969,437	23,076	2101,222	0	203,945	203,945	99,725	0	0	0	0	0	0	0
17:40:49	-135,058	2100,771	10,156	9,975	10,102	6,193	6,419	21	969,437	23,076	2100,771	0	203,945	203,945	99,725	0	0	0	0	0	0	0
17:40:49	-170,532	2099,066	10,058	10,073	10,098	6,175	6,414	21	969,437	23,076	2099,066	0	203,945	203,945	99,725	0	0	0	0	0	0	0
17:40:49	135,034	2100,416	10,205	10,122	10,098	6,189	6,41	21	969,437	23,076	2099,067	0	203,945	203,945	99,725	0	0	0	0	0	0	0
17:40:49	0	2100,416	10,205	10,073	10,098	6,189	6,406	21	969,437	23,076	2099,068	0	203,945	203,945	99,725	0	0	0	0	0	0	0
17:40:49	-143,652	2098,98	10,058	9,926	10,097	6,175	6,401	21	969,437	23,076	2098,98	0	203,945	203,945	99,725	0	0	0	0	0	0	0
17:40:49	17,065	2099,15	10,156	9,975	10,093	6,176	6,397	21	969,437	23,076	2098,98	0	203,945	203,945	99,725	0	0	0	0	0	0	0
17:40:49	0	2099,15	10,156	9,975	10,093	6,176	6,392	21	969,437	23,076	2098,98	0	203,945	203,945	99,725	0	0	0	0	0	0	0
17:40:49	-8,642	2099,064	10,156	10,073	10,093	6,175	6,388	21	969,437	23,076	2098,98	0	203,945	203,945	99,725	0	0	0	0	0	0	0
17:40:49	-90,014	2098,164	10,058	9,926	10,093	6,166	6,384	21	969,437	23,076	2098,164	0	203,945	203,945	99,725	0	0	0	0	0	0	0
17:40:49	-161,84	2096,545	9,961	9,78	10,089	6,149	6,379	21	969,437	23,076	2096,545	0	203,945	203,945	99,725	0	0	0	0	0	0	0
17:40:49	215,283	2098,698	10,205	10,122	10,088	6,172	6,375	21	969,437	23,076	2096,547	0	203,945	203,945	99,725	0	0	0	0	0	0	0
17:40:49	-134,985	2097,348	10,058	9,975	10,088	6,158	6,371	21	969,437	23,076	2096,548	0	203,945	203,945	99,725	0	0	0	0	0	0	0
17:40:49	-72,949	2096,619	10,058	9,878	10,084	6,15	6,366	21	969,437	23,076	2096,548	0	203,945	203,945	99,725	0	0	0	0	0	0	0
17:40:49	89,965	2097,518	10,156	9,975	10,084	6,159	6,362	21	969,437	23,076	2096,549	0	203,945	203,945	99,725	0	0	0	0	0	0	0
17:40:49	-8,593	2097,432	10,156	10,073	10,083	6,159	6,358	21	969,437	23,076	2096,55	0	203,945	203,945	99,725	0	0	0	0	0	0	0
17:40:49	-89,99	2096,533	10,058	9,878	10,083	6,149	6,354	21	969,437	23,076	2096,533	0	203,945	203,945	99,725	0	0	0	0	0	0	0
17:40:49	-44,995	2096,083	10,009	9,926	10,083	6,145	6,35	21	969,437	23,076	2096,083	0	203,945	203,945	99,725	0	0	0	0	0	0	0
17:40:49	-27,954	2095,803	10,058	9,975	10,079	6,142	6,346	21	969,437	23,076	2095,803	0	203,945	203,945	99,725	0	0	0	0	0	0	0
17:40:49	81,347	2096,617	10,156	10,073	10,079	6,15	6,342	21	969,437	23,076	2095,804	0	203,945	203,945	99,725	0	0	0	0	0	0	0
17:40:49	-89,965	2095,717	10,058	9,975	10,079	6,141	6,338	21	969,437	23,076	2095,717	0	203,945	203,945	99,725	0	0	0	0	0	0	0
17:40:49	0	2095,717	10,058	9,878	10,079	6,141	6,334	21	969,437	23,076	2095,717	0	203,945	203,945	99,725	0	0	0	0	0	0	0
17:40:49	6,274	2095,78	10,156	9,975	10,074	6,142	6,331	21	969,437	23,076	2095,717	0	203,945	203,945	99,725	0	0	0	0	0	0	0
17:40:49	9,667	2095,876	10,156	9,975	10,075	6,143	6,327	21	969,437	23,076	2095,717	0	203,945	203,945	99,725	0	0	0	0	0	0	0
17:40:49	-99,658	2094,88	10,058	9,878	10,074	6,132	6,323	21	969,437	23,076	2094,88	0	203,945	203,945	99,725	0	0	0	0	0	0	0
17:40:49	-44,97	2094,43	10,009	9,731	10,074	6,128	6,319	21	969,437	23,076	2094,43	0	203,945	203,945	99,725	0	0	0	0	0	0	0
17:40:49	134,96	2095,78	10,156	10,073	10,074	6,142	6,316	21	969,437	23,076	2094,431	0	203,945	203,945	99,725	0	0	0	0	0	0	0
17:40:49	-37,646	2095,403	10,205	10,122	10,069	6,138	6,312	21	969,437	23,076	2094,432	0	203,945	203,945	99,725	0	0	0	0	0	0	0
17:40:49	-134,936	2094,054	10,058	9,926	10,069	6,124	6,309	21	969,437	23,076	2094,054	0	203,945	203,945	99,725	0	0	0	0	0	0	0
17:40:49	0	2094,054	10,058	9,78	10,069	6,124	6,305	21	969,437	23,076	2094,054	0	203,945	203,945	99,725	0	0	0	0	0	0	0
17:40:49	0	2094,054	10,058	9,78	10,069	6,124	6,301	21	969,437	23,076	2094,054	0	203,945	203,945	99,725	0	0	0	0	0	0	0
17:40:49	52,27	2094,576	10,205	10,122	10,065	6,129	6,298	21	969,437	23,076	2094,054	0	203,945	203,945	99,725	0	0	0	0	0	0	0
17:40:49	-44,97	2094,127	10,156	10,073	10,065	6,125	6,295	21	970,867	23,076	2094,054	0	203,945	203,945	99,725	0	0	0	0	0	0	0
17:40:49	-3,222	2094,095	10,156	9,975	10,065	6,124	6,291	21	970,867	23,076	2094,054	0	203,945	203,945	99,725	0	0	0	0	0	0	0
17:40:49	-134,838	2092,746	10,009	9,78	10,065	6,11	6,288	21	970,867	23,076	2092,746	0	203,945	203,945	99,725	0	0	0	0	0	0	0
17:40:49	-37,5	2092,371	10,058	9,975	10,06	6,106	6,284	21	970,867	23,076	2092,371	0	203,945	203,945	99,725	0	0	0	0	0	0	0
17:40:49	134,863	2093,72	10,205	10,122	10,06	6,12	6,281	21	970,867	23,076	2092,373	0	203,945	203,945	99,725	0	0	0	0	0	0	0
17:40:49	-134,863	2092,371	10,058	9,926	10,06	6,106	6,278	21	970,867	23,076	2092,371	0	203,945	203,945	99,725	0	0	0	0	0	0	0
17:40:49	-179,76	2090,574	9,863	9,633	10,06	6,088	6,274	21	970,867	23,076	2090,574	0	203,945	203,945	99,725	0	0	0	0	0	0	0
17:40:49	179,76	2092,371	10,058	9,975	10,06	6,106	6,271	21	970,867	23,076	2090,575	0	203,945	203,945	99,725	0	0	0	0	0	0	0
17:40:49	0	2092,371	10,058	10,073	10,06	6,106	6,267	21	970,867	23,076	2090,577	0	203,945	203,945	99,725	0	0	0	0	0	0	0
17:40:49	0	2092,371	10,058	9,78	10,06	6,106	6,264	21	970,867	23,076	2090,579	0	203,945	203,945	99,725	0	0	0	0	0	0	0
17:40:49	7,226	2092,443	10,156	9,975	10,055	6,107	6,261	21	970,867	23,076	2090,581	0	203,942	203,942	99,725	0	0	0	0	0	0	0
17:40:49	-179,76	2090,646	9,961	9,78	10,055	6,089	6,258	21	970,867	23,076	2090,581	0	203,942	203,942	99,725	0	0	0	0	0	0	0
17:40:49	44,921	2091,095	10,009	9,78	10,055	6,093	6,255	21	970,867	23,076	2090,581	0	203,942	203,942	99,725	0	0	0	0	0	0	0
17:40:49	44,946	2091,544	10,058	9,878	10,055	6,098	6,251	21	970,867	23,076	2090,582	0	203,942	203,942	99,725	0	0	0	0	0	0	0
17:40:49	-44,946	2091,095	10,009	9,78	10,055	6,093	6,248	21	970,867	23,076	2090,583	0	203,942	203,942	99,725	0	0	0	0	0	0	0
17:40:50	44,946	2091,544	10,058	9,878	10,055	6,098	6,245	21	970,867	23,076	2090,584	0	203,942	203,942	99,725	0	0	0	0	0	0	0
17:40:50	-44,946	2091,095	10,009	9,78	10,055	6,093	6,242	21	970,867	23,076	2090,584	0	203,942	203,942	99,725	0	0	0	0	0	0	0
17:40:50	0	2091,095	10,009	9,78	10,055	6,093	6,239	21	970,867	23,076	2090,585	0	203,942	203,942	99,725	0	0	0	0	0	0	0
17:40:50	-39,965	2090,695	10,058	9,926	10,05	6,089	6,237	21	970,867	23,076	2090,585	0	203,942	203,942	99,725	0	0	0	0	0	0	0
17:40:50	134,838	2092,044	10,205	10,122	10,05	6,103	6,234	21	970,867	23,076	2090,586	0	203,942	203,942	99,725	0	0	0	0	0	0	0
17:40:50	-83,691	2091,207	10,205	10,073	10,046	6,094	6,231	21	970,867	23,076	2090,587	0	203,942	203,942	99,725	0	0	0	0	0	0	0
17:40:50	0	2091,207	10,205	10,073	10,046	6,094	6,229	21	970,867	23,076	2090,588	0	203,942	203,942	99,725	0	0	0	0	0	0	0
17:40:50	-44,946	2090,757	10,156	10,073	10,046	6,09	6,226	21	970,867	23,076	2090,588	0	203,942	203,942	99,725	0	0	0	0	0	0	0
17:40:50	-89,868	2089,859	10,058	9,78	10,046	6,081	6,223	21	970,867	23,076	2089,859	0	203,942	203,942	99,725	0	0	0	0	0	0	0
17:40:50	89,868	2090,757	10,156	10,073	10,046	6,09	6,22	21	970,867	23,076	2089,86	0	203,942	203,942	99,725	0	0	0	0	0	0	0
17:40:50	-89,868	2089,859	10,058	10,073	10,046	6,081	6,218	21	970,867	23,076	2089,859	0	203,942	203,942	99,725	0	0	0	0	0	0	0
17:40:50	-89,868	2088,96	9,961	9,633	10,046	6,071	6,215	21	970,867	23,076	2088,96	0	203,942	203,942	99,725	0	0	0	0	0	0	0
17:40:50	-89,868	2088,061	9,863	9,731	10,046	6,062	6,212	21	970,867	23,076	2088,061	0	203,942	203,942	99,725	0	0	0	0	0	0	0
17:40:50	50,048	2088,562	10,009	9,926	10,041	6,067	6,209	21	970,867	23,076	2088,062	0	203,942	203,942	99,725	0	0	0	0	0	0	0
17:40:50	0	2088,562	10,009	9,878	10,041	6,067	6,206	21	970,867	23,076	2088,062	0	203,942	203,942	99,725	0	0	0	0	0	0	0
17:40:50	-77,148	2087,79	10,009	9,878	10,036	6,059	6,203	21	970,867	23,076	2087,79	0	203,942	203,942	99,725	0	0	0	0	0	0	0
17:40:50	-51,416	2087,276	9,961	9,731	10,036	6,054	6,2	21	970,867	23,076	2087,276	0	203,942	203,942	99,725	0	0	0	0	0	0	0
17:40:50	96,362	2088,24	10,058	9,926	10,036	6,064	6,198	21	970,867	23,076	2087,277	0	203,942	203,942	99,725	0	0	0	0	0	0	0
17:40:50	83,325	2089,073	10,156	10,219	10,036	6,072	6,195	21	970,867	23,076	2087,279	0	203,942	203,942	99,725	0	0	0	0	0	0	0
17:40:50	-314,453	2085,929	9,814	9,633	10,036	6,04	6,192	21	970,867	23,076	2085,929	0	203,942	203,942	99,725	0	0	0	0	0	0	0
17:40:50	134,765	2087,276	9,961	9,731	10,036	6,054	6,189	21	970,867	23,076	2085,93	0	203,942	203,942	99,725	0	0	0	0	0	0	0
17:40:50	44,921	2087,725	10,009	9,926	10,036	6,059	6,187	21	970,867	23,076	2085,931	0	203,942	203,942	99,725	0	0	0	0	0	0	0
17:40:50	0	2087,725	10,009	9,926	10,036	6,059	6,184	21	970,867	23,076	2085,933	0	203,942	203,942	99,725	0	0	0	0	0	0	0
17:40:50	57,592	2088,301	10,156	10,073	10,032	6,064	6,182	21	970,867	23,076	2085,936	0	203,942	203,942	99,725	0	0	0	0	0	0	0
17:40:50	-89,868	2087,403	10,058	9,975	10,032	6,055	6,18	21	970,867	23,076	2085,937	0	203,942	203,942	99,725	0	0	0	0	0	0	0
17:40:50	-44,921	2086,953	10,009	9,78	10,032	6,051	6,177	21	970,867	23,076	2085,938	0	203,942	203,942	99,725	0	0	0	0	0	0	0
17:40:50	-44,897	2086,504	9,961	9,731	10,032	6,046	6,174	21	970,867	23,076	2085,939	0	203,942	203,942	99,725	0	0	0	0	0	0	0
17:40:50	0	2086,504	9,961	9,731	10,032	6,046	6,172	21	970,867	23,076	2085,939	0	203,942	203,942	99,725	0	0	0	0	0	0	0
17:40:50	44,897	2086,953	10,009	9,926	10,032	6,051	6,17	21	970,867	23,076	2085,94	0	203,942	203,942	99,725	0	0	0	0	0	0	0
17:40:50	0	2086,953	10,009	9,926	10,032	6,051	6,167	21	970,867	23,076	2085,941	0	203,942	203,942	99,725	0	0	0	0	0	0	0
17:40:50	-44,897	2086,504	9,961	9,878	10,032	6,046	6,165	21	970,867	23,076	2085,941	0	203,942	203,942	99,725	0	0	0	0	0	0	0
17:40:50	-89,843	2085,606	9,863	9,633	10,032	6,037	6,162	21	970,867	23,076	2085,606	0	203,942	203,942	99,725	0	0	0	0	0	0	0
17:40:50	134,741	2086,953	10,009	10,073	10,032	6,051	6,16	21	970,867	23,076	2085,607	0	203,942	203,942	99,725	0	0	0	0	0	0	0
17:40:50	0	2086,953	10,009	9,926	10,032	6,051	6,158	21	970,867	23,076	2085,609	0	203,942	203,942	99,725	0	0	0	0	0	0	0
17:40:50	-44,897	2086,504	9,961	9,878	10,032	6,046	6,156	21	970,867	23,076	2085,61	0	203,942	203,942	99,725	0	0	0	0	0	0	0
17:40:50	0	2086,504	9,961	9,78	10,032	6,046	6,154	21	970,867	23,076	2085,611	0	203,942	203,942	99,725	0	0	0	0	0	0	0
17:40:50	0	2086,504	9,961	9,878	10,032	6,046	6,151	21	970,867	23,076	2085,612	0	203,942	203,942	99,725	0	0	0	0	0	0	0
17:40:50	0	2086,504	9,961	9,878	10,032	6,046	6,149	21	970,867	23,076	2085,613	0	203,942	203,942	99,725	0	0	0	0	0	0	0
17:40:50	179,687	2088,301	10,156	10,073	10,032	6,064	6,148	21	970,867	23,076	2085,615	0	203,942	203,942	99,725	0	0	0	0	0	0	0
17:40:50	-89,868	2087,403	10,058	9,975	10,032	6,055	6,146	21	970,867	23,076	2085,617	0	203,942	203,942	99,725	0	0	0	0	0	0	0
17:40:50	0	2087,403	10,058	9,878	10,032	6,055	6,144	21	970,867	23,076	2085,619	0	203,942	203,942	99,725	0	0	0	0	0	0	0
17:40:50	0	2087,403	10,058	9,926	10,032	6,055	6,142	21	970,867	23,076	2085,62	0	203,942	203,942	99,725	0	0	0	0	0	0	0
17:40:50	0	2087,403	10,058	9,926	10,032	6,055	6,141	21	970,867	23,076	2085,622	0	203,942	203,942	99,725	0	0	0	0	0	0	0
17:40:50	0	2087,403	10,058	9,926	10,032	6,055	6,139	21	970,867	23,076	2085,624	0	203,942	203,942	99,725	0	0	0	0	0	0	0
17:40:50	-44,921	2086,953	10,009	9,926	10,032	6,051	6,137	21	970,867	23,076	2085,625	0	203,942	203,942	99,725	0	0	0	0	0	0	0
17:40:50	44,921	2087,403	10,058	10,073	10,032	6,055	6,136	21	970,867	23,076	2085,627	0	203,942	203,942	99,725	0	0	0	0	0	0	0
17:40:50	-89,819	2086,504	9,961	9,633	10,032	6,046	6,134	21	970,867	23,076	2085,628	0	203,942	203,942	99,725	0	0	0	0	0	0	0
17:40:50	44,897	2086,953	10,009	9,926	10,032	6,051	6,132	21	970,867	23,076	2085,629	0	203,942	203,942	99,725	0	0	0	0	0	0	0
17:40:50	44,921	2087,403	10,058	9,975	10,032	6,055	6,131	21	970,867	23,076	2085,631	0	203,942	203,942	99,725	0	0	0	0	0	0	0
17:40:50	-44,921	2086,953	10,009	9,878	10,032	6,051	6,129	21	970,867	23,076	2085,632	0	203,942	203,942	99,725	0	0	0	0	0	0	0
17:40:50	44,921	2087,403	10,058	9,926	10,032	6,055	6,128	21	970,867	23,076	2085,634	0	203,942	203,942	99,725	0	0	0	0	0	0	0
17:40:50	-89,819	2086,504	9,961	9,78	10,032	6,046	6,126	21	970,867	23,076	2085,635	0	203,942	203,942	99,725	0	0	0	0	0	0	0
17:40:50	89,819	2087,403	10,058	9,975	10,032	6,055	6,125	21	970,867	23,076	2085,637	0	203,942	203,942	99,725	0	0	0	0	0	0	0
17:40:50	0	2087,403	10,058	10,073	10,032	6,055	6,123	21	970,867	23,076	2085,638	0	203,942	203,942	99,725	0	0	0	0	0	0	0
17:40:50	-44,921	2086,953	10,009	9,878	10,032	6,051	6,122	21	970,867	23,076	2085,639	0	203,942	203,942	99,725	0	0	0	0	0	0	0
17:40:50	-44,897	2086,504	9,961	9,78	10,032	6,046	6,12	21	970,867	23,076	2085,64	0	203,942	203,942	99,725	0	0	0	0	0	0	0
17:40:50	83,349	2087,338	10,058	9,926	10,031	6,055	6,119	21	970,867	23,076	2085,642	0	203,942	203,942	99,725	0	0	0	0	0	0	0
17:40:50	-38,452	2086,953	10,009	9,78	10,032	6,051	6,118	21	970,867	23,076	2085,643	0	203,942	203,942	99,725	0	0	0	0	0	0	0
17:40:50	44,921	2087,403	10,058	9,926	10,032	6,055	6,117	21	970,867	23,076	2085,645	0	203,942	203,942	99,725	0	0	0	0	0	0	0
17:40:50	89,868	2088,301	10,156	10,073	10,032	6,064	6,116	21	970,867	23,076	2085,648	0	203,942	203,942	99,725	0	0	0	0	0	0	0
17:40:50	-134,79	2086,953	10,009	9,78	10,032	6,051	6,114	21	970,867	23,076	2085,649	0	203,942	203,942	99,725	0	0	0	0	0	0	0
17:40:50	134,79	2088,301	10,156	10,073	10,032	6,064	6,113	21	970,867	23,076	2085,652	0	203,942	203,942	99,725	0	0	0	0	0	0	0
17:40:50	-134,79	2086,953	10,009	9,633	10,032	6,051	6,112	21	970,867	23,076	2085,653	0	203,942	203,942	99,725	0	0	0	0	0	0	0
17:40:50	44,921	2087,403	10,058	9,926	10,032	6,055	6,111	21	970,867	23,076	2085,655	0	203,942	203,942	99,725	0	0	0	0	0	0	0
17:40:50	89,868	2088,301	10,156	9,975	10,032	6,064	6,11	21	970,867	23,076	2085,658	0	203,942	203,942	99,725	0	0	0	0	0	0	0
17:40:50	-134,79	2086,953	10,009	9,878	10,032	6,051	6,109	21	970,867	23,076	2085,659	0	203,942	203,942	99,725	0	0	0	0	0	0	0
17:40:50	179,711	2088,751	10,205	10,073	10,032	6,069	6,108	21	970,867	23,076	2085,662	0	203,942	203,942	99,725	0	0	0	0	0	0	0
17:40:50	-179,711	2086,953	10,009	9,78	10,032	6,051	6,107	21	970,867	23,076	2085,663	0	203,942	203,942	99,725	0	0	0	0	0	0	0
17:40:50	44,921	2087,403	10,058	9,78	10,032	6,055	6,106	21	970,867	23,076	2085,665	0	203,942	203,942	99,725	0	0	0	0	0	0	0
17:40:50	134,79	2088,751	10,205	10,073	10,032	6,069	6,105	21	970,867	23,076	2085,668	0	203,942	203,942	99,725	0	0	0	0	0	0	0
17:40:50	-57,592	2088,175	10,058	9,878	10,036	6,063	6,104	21	970,867	23,076	2085,671	0	203,942	203,942	99,725	0	0	0	0	0	0	0
17:40:50	89,843	2089,073	10,156	9,926	10,036	6,072	6,104	21	970,867	23,076	2085,674	0	203,942	203,942	99,725	0	0	0	0	0	0	0
17:40:50	-77,172	2088,301	10,156	9,975	10,032	6,064	6,103	21	970,867	23,076	2085,677	0	203,942	203,942	99,725	0	0	0	0	0	0	0
17:40:50	-134,79	2086,953	10,009	9,78	10,032	6,051	6,102	21	970,867	23,076	2085,678	0	203,942	203,942	99,725	0	0	0	0	0	0	0
17:40:50	134,79	2088,301	10,156	10,073	10,032	6,064	6,101	21	970,867	23,076	2085,681	0	203,942	203,942	99,725	0	0	0	0	0	0	0
17:40:50	0	2088,301	10,156	9,975	10,032	6,064	6,101	21	970,867	23,076	2085,683	0	203,942	203,942	99,725	0	0	0	0	0	0	0
17:40:50	-102,514	2087,276	9,961	9,731	10,036	6,054	6,1	21	970,867	23,076	2085,685	0	203,942	203,942	99,725	0	0	0	0	0	0	0
17:40:50	44,921	2087,725	10,009	9,975	10,036	6,059	6,099	21	970,867	23,076	2085,687	0	203,942	203,942	99,725	0	0	0	0	0	0	0
17:40:50	134,765	2089,073	10,156	10,073	10,036	6,072	6,098	21	970,867	23,076	2085,69	0	203,942	203,942	99,725	0	0	0	0	0	0	0
17:40:50	-179,687	2087,276	9,961	9,78	10,036	6,054	6,097	21	970,867	23,076	2085,692	0	203,942	203,942	99,725	0	0	0	0	0	0	0
17:40:50	44,921	2087,725	10,009	9,78	10,036	6,059	6,097	21	970,867	23,076	2085,694	0	203,942	203,942	99,725	0	0	0	0	0	0	0
17:40:50	134,765	2089,073	10,156	10,073	10,036	6,072	6,096	21	970,867	23,076	2085,697	0	203,942	203,942	99,725	0	0	0	0	0	0	0
17:40:50	-167,041	2087,403	10,058	9,926	10,032	6,055	6,095	21	970,867	23,076	2085,699	0	203,942	203,942	99,725	0	0	0	0	0	0	0
17:40:50	89,868	2088,301	10,156	10,073	10,032	6,064	6,095	21	970,867	23,076	2085,701	0	203,942	203,942	99,725	0	0	0	0	0	0	0
17:40:50	-96,337	2087,338	10,058	9,975	10,031	6,055	6,094	21	970,867	23,076	2085,703	0	203,942	203,942	99,725	0	0	0	0	0	0	0
17:40:50	-38,452	2086,953	10,009	9,878	10,032	6,051	6,093	21	968,008	23,076	2085,704	0	203,942	203,942	99,725	0	0	0	0	0	0	0
17:40:50	134,692	2088,3	10,156	10,122	10,031	6,064	6,093	21	968,008	23,076	2085,707	0	203,942	203,942	99,725	0	0	0	0	0	0	0
17:40:50	-89,916	2087,401	10,058	9,975	10,031	6,055	6,092	21	968,008	23,076	2085,709	0	203,942	203,942	99,725	0	0	0	0	0	0	0
17:40:50	-44,946	2086,952	10,009	9,926	10,031	6,051	6,091	21	968,008	23,076	2085,71	0	203,942	203,942	99,725	0	0	0	0	0	0	0
17:40:50	269,775	2089,649	10,302	10,268	10,031	6,078	6,091	21	968,008	23,076	2085,714	0	203,942	203,942	99,725	0	0	0	0	0	0	0
17:40:50	51,464	2090,164	10,351	10,268	10,032	6,084	6,091	21	968,008	23,076	2085,718	0	203,942	203,942	99,725	0	0	0	0	0	0	0
17:40:50	404,956	2094,214	10,791	10,952	10,032	6,125	6,091	21	968,008	23,076	2085,727	0	203,942	203,942	99,725	0	0	0	0	0	0	0
17:40:50	527,49	2099,489	11,279	11,44	10,036	6,18	6,093	21	968,008	23,076	2085,741	0	203,942	203,942	99,725	0	0	0	0	0	0	0
17:40:50	168,652	2101,175	11,279	11,342	10,046	6,197	6,095	21	968,008	23,076	2085,756	0	203,942	203,942	99,725	0	0	0	0	0	0	0
17:40:50	514,428	2106,319	11,474	11,635	10,065	6,25	6,098	21	968,008	23,076	2085,777	0	203,942	203,942	99,725	0	0	0	0	0	0	0
17:40:50	287,06	2109,19	11,328	11,635	10,089	6,28	6,102	21	968,008	23,076	2085,8	0	203,342	203,342	99,723	0	0	0	0	0	0	0
17:40:50	526,464	2114,455	11,279	11,733	10,121	6,334	6,106	21	968,008	23,076	2085,829	0	203,342	203,342	99,723	0	0	0	0	0	0	0
17:40:50	747,973	2121,934	11,474	12,026	10,153	6,411	6,112	21	968,008	23,076	2085,865	0	203,342	203,342	99,723	0	0	0	0	0	0	0
17:40:50	512,524	2127,06	11,474	12,173	10,182	6,464	6,119	21	968,008	23,076	2085,906	0	203,342	203,342	99,723	0	0	0	0	0	0	0
17:40:50	912,036	2136,18	11,865	12,807	10,214	6,558	6,128	21	968,008	23,076	2085,957	0	203,342	203,342	99,723	0	0	0	0	0	0	0
17:40:50	968,725	2145,867	12,304	13,247	10,245	6,658	6,138	21	968,008	23,076	2086,017	0	203,342	203,342	99,723	0	0	0	0	0	0	0
17:40:51	980,224	2155,67	12,695	13,491	10,281	6,759	6,15	21	968,008	23,076	2086,086	0	203,342	203,342	99,723	0	0	0	0	0	0	0
17:40:51	641,772	2162,087	12,841	13,686	10,309	6,825	6,164	21	968,008	23,076	2086,162	0	203,342	203,342	99,723	0	0	0	0	0	0	0
17:40:51	1009,033	2172,178	13,183	13,979	10,348	6,929	6,179	21	968,008	23,076	2086,248	0	203,342	203,342	99,723	0	0	0	0	0	0	0
17:40:51	1046,777	2182,645	13,623	14,516	10,385	7,037	6,195	21	968,008	23,076	2086,345	0	203,342	203,342	99,723	0	0	0	0	0	0	0
17:40:51	736,669	2190,012	13,623	14,663	10,426	7,113	6,213	21	968,008	23,076	2086,449	0	203,342	203,342	99,723	0	0	0	0	0	0	0
17:40:51	1098,95	2201,002	13,965	15,005	10,47	7,226	6,233	21	968,008	23,076	2086,563	0	203,342	203,342	99,723	0	0	0	0	0	0	0
17:40:51	762,231	2208,624	13,916	15,102	10,516	7,305	6,254	21	968,008	23,076	2086,685	0	203,342	203,342	99,723	0	0	0	0	0	0	0
17:40:51	802,783	2216,652	13,818	14,858	10,567	7,388	6,276	21	968,008	23,076	2086,815	0	203,342	203,342	99,723	0	0	0	0	0	0	0
17:40:51	743,969	2224,091	13,672	14,712	10,617	7,464	6,3	21	968,008	23,076	2086,952	0	203,342	203,342	99,723	0	0	0	0	0	0	0
17:40:51	893,92	2233,031	13,672	14,858	10,667	7,557	6,324	21	968,008	23,076	2087,098	0	203,342	203,342	99,723	0	0	0	0	0	0	0
17:40:51	843,334	2241,464	13,769	15,102	10,71	7,643	6,35	21	968,008	23,076	2087,252	0	203,342	203,342	99,723	0	0	0	0	0	0	0
17:40:51	966,088	2251,125	14,013	15,2	10,752	7,743	6,378	21	968,008	23,076	2087,416	0	203,342	203,342	99,723	0	0	0	0	0	0	0
17:40:51	808,178	2259,207	14,258	15,249	10,785	7,826	6,406	21	968,008	23,076	2087,588	0	203,342	203,342	99,723	0	0	0	0	0	0	0
17:40:51	1035,009	2269,557	14,746	15,591	10,817	7,933	6,436	21	968,008	23,076	2087,77	0	203,342	203,342	99,723	0	0	0	0	0	0	0
17:40:51	903,271	2278,589	15,088	15,884	10,85	8,026	6,467	21	968,008	23,076	2087,961	0	203,342	203,342	99,723	0	0	0	0	0	0	0
17:40:51	855,517	2287,145	15,381	16,274	10,883	8,114	6,499	21	968,008	23,076	2088,16	0	203,342	203,342	99,723	0	0	0	0	0	0	0
17:40:51	851,245	2295,657	15,576	16,811	10,921	8,202	6,533	21	968,008	23,076	2088,368	0	203,342	203,342	99,723	0	0	0	0	0	0	0
17:40:51	573,51	2301,392	15,478	16,274	10,958	8,261	6,567	21	968,008	23,076	2088,581	0	203,342	203,342	99,723	0	0	0	0	0	0	0
17:40:51	748,876	2308,881	15,478	16,323	11,001	8,338	6,601	21	968,008	23,076	2088,801	0	203,342	203,342	99,723	0	0	0	0	0	0	0
17:40:51	763,476	2316,516	15,576	16,421	11,039	8,417	6,637	21	968,008	23,076	2089,029	0	203,342	203,342	99,723	0	0	0	0	0	0	0
17:40:51	722,9	2323,745	15,625	16,421	11,077	8,492	6,673	21	968,008	23,076	2089,263	0	203,342	203,342	99,723	0	0	0	0	0	0	0
17:40:51	730,542	2331,05	15,625	16,323	11,118	8,567	6,711	21	968,008	23,076	2089,505	0	203,342	203,342	99,723	0	0	0	0	0	0	0
17:40:51	816,626	2339,216	15,869	16,518	11,151	8,651	6,749	21	968,008	23,076	2089,755	0	203,342	203,342	99,723	0	0	0	0	0	0	0
17:40:51	844,165	2347,658	16,064	16,762	11,188	8,738	6,788	21	968,008	23,076	2090,013	0	203,342	203,342	99,723	0	0	0	0	0	0	0
17:40:51	755,664	2355,215	16,26	17,007	11,221	8,816	6,827	21	968,008	23,076	2090,278	0	203,342	203,342	99,723	0	0	0	0	0	0	0
17:40:51	922,68	2364,442	16,699	17,3	11,249	8,911	6,868	21	968,008	23,076	2090,552	0	203,342	203,342	99,723	0	0	0	0	0	0	0
17:40:51	689,355	2371,335	16,845	17,544	11,28	8,982	6,91	21	968,008	23,076	2090,833	0	203,342	203,342	99,723	0	0	0	0	0	0	0
17:40:51	788,378	2379,219	17,09	17,69	11,312	9,064	6,952	21	968,008	23,076	2091,121	0	203,342	203,342	99,723	0	0	0	0	0	0	0
17:40:51	781,958	2387,038	17,334	17,886	11,343	9,144	6,995	21	968,008	23,076	2091,417	0	203,342	203,342	99,723	0	0	0	0	0	0	0
17:40:51	589,331	2392,932	17,383	17,983	11,373	9,205	7,038	21	968,008	23,076	2091,718	0	203,342	203,342	99,723	0	0	0	0	0	0	0
17:40:51	627,319	2399,205	17,431	18,032	11,406	9,27	7,082	21	968,008	23,076	2092,026	0	203,342	203,342	99,723	0	0	0	0	0	0	0
17:40:51	672,827	2405,933	17,529	18,032	11,439	9,339	7,126	21	968,008	23,076	2092,34	0	203,342	203,342	99,723	0	0	0	0	0	0	0
17:40:51	686,206	2412,795	17,676	18,178	11,47	9,41	7,171	21	968,008	23,076	2092,66	0	203,342	203,342	99,723	0	0	0	0	0	0	0
17:40:51	535,62	2418,151	17,724	18,081	11,497	9,465	7,216	21	968,008	23,076	2092,986	0	203,342	203,342	99,723	0	0	0	0	0	0	0
17:40:51	678,295	2424,934	17,92	18,374	11,525	9,535	7,261	21	968,008	23,076	2093,318	0	203,342	203,342	99,723	0	0	0	0	0	0	0
17:40:51	624,023	2431,175	18,066	18,52	11,552	9,599	7,307	21	968,008	23,076	2093,655	0	203,342	203,342	99,723	0	0	0	0	0	0	0
17:40:51	583,837	2437,013	18,164	18,52	11,58	9,659	7,353	21	968,008	23,076	2093,999	0	203,342	203,342	99,723	0	0	0	0	0	0	0
17:40:51	627,709	2443,29	18,31	18,618	11,607	9,724	7,4	21	968,008	23,076	2094,348	0	203,342	203,342	99,723	0	0	0	0	0	0	0
17:40:51	494,482	2448,235	18,31	18,569	11,635	9,775	7,447	21	968,008	23,076	2094,701	0	203,342	203,342	99,723	0	0	0	0	0	0	0
17:40:51	400,683	2452,242	18,213	18,569	11,663	9,816	7,493	21	968,008	23,076	2095,059	0	203,342	203,342	99,723	0	0	0	0	0	0	0
17:40:51	633,3	2458,575	18,359	18,764	11,691	9,882	7,54	21	968,008	23,076	2095,423	0	203,342	203,342	99,723	0	0	0	0	0	0	0
17:40:51	356,518	2462,14	18,31	18,716	11,714	9,918	7,586	21	968,008	23,076	2095,789	0	203,342	203,342	99,723	0	0	0	0	0	0	0
17:40:51	928,906	2471,429	18,847	19,253	11,737	10,014	7,634	21	968,008	23,076	2096,165	0	203,342	203,342	99,723	0	0	0	0	0	0	0
17:40:51	397,778	2475,407	18,994	19,448	11,751	10,055	7,682	21	968,008	23,076	2096,544	0	203,342	203,342	99,723	0	0	0	0	0	0	0
17:40:51	602,197	2481,429	19,189	19,497	11,775	10,117	7,729	21	968,008	23,076	2096,929	0	203,342	203,342	99,723	0	0	0	0	0	0	0
17:40:51	287,524	2484,304	19,14	19,448	11,793	10,147	7,777	21	968,008	23,076	2097,316	0	203,342	203,342	99,723	0	0	0	0	0	0	0
17:40:51	465,209	2488,956	19,189	19,595	11,817	10,195	7,824	21	968,008	23,076	2097,708	0	203,342	203,342	99,723	0	0	0	0	0	0	0
17:40:51	513,549	2494,092	19,287	19,497	11,841	10,248	7,872	21	968,008	23,076	2098,104	0	203,342	203,342	99,723	0	0	0	0	0	0	0
17:40:51	275,415	2496,846	19,14	19,399	11,864	10,276	7,919	21	968,008	23,076	2098,503	0	203,342	203,342	99,723	0	0	0	0	0	0	0
17:40:51	267,456	2499,52	18,896	19,106	11,893	10,304	7,966	21	968,008	23,076	2098,904	0	203,342	203,342	99,723	0	0	0	0	0	0	0
17:40:51	657,348	2506,094	19,14	19,302	11,916	10,372	8,013	21	968,008	23,076	2099,311	0	203,342	203,342	99,723	0	0	0	0	0	0	0
17:40:51	416,992	2510,264	19,14	19,399	11,94	10,415	8,06	21	968,008	23,076	2099,722	0	203,342	203,342	99,723	0	0	0	0	0	0	0
17:40:51	243,286	2512,697	19,043	19,302	11,959	10,44	8,106	21	968,008	23,076	2100,135	0	203,342	203,342	99,723	0	0	0	0	0	0	0
17:40:51	477,587	2517,473	19,189	19,399	11,978	10,489	8,153	21	968,008	23,076	2100,552	0	203,342	203,342	99,723	0	0	0	0	0	0	0
17:40:51	432,519	2521,798	19,287	19,399	11,997	10,534	8,2	21	968,008	23,076	2100,973	0	203,342	203,342	99,723	0	0	0	0	0	0	0
17:40:51	519,873	2526,996	19,482	19,643	12,015	10,587	8,247	21	968,008	23,076	2101,399	0	203,342	203,342	99,723	0	0	0	0	0	0	0
17:40:51	444,042	2531,437	19,678	19,839	12,03	10,633	8,293	21	968,008	23,076	2101,829	0	203,342	203,342	99,723	0	0	0	0	0	0	0
17:40:51	347,29	2534,91	19,775	19,79	12,044	10,669	8,34	21	968,008	23,076	2102,263	0	203,342	203,342	99,723	0	0	0	0	0	0	0
17:40:51	442,382	2539,334	19,971	20,132	12,058	10,714	8,387	21	968,008	23,076	2102,7	0	203,342	203,342	99,723	0	0	0	0	0	0	0
17:40:51	389,379	2543,227	20,117	20,132	12,072	10,754	8,433	21	968,008	23,076	2103,14	0	203,342	203,342	99,723	0	0	0	0	0	0	0
17:40:51	406,909	2547,297	20,263	20,278	12,087	10,796	8,479	21	968,008	23,076	2103,584	0	203,342	203,342	99,723	0	0	0	0	0	0	0
17:40:51	382,543	2551,122	20,312	20,376	12,106	10,836	8,526	21	968,008	23,076	2104,032	0	203,342	203,342	99,723	0	0	0	0	0	0	0
17:40:51	349,365	2554,616	20,263	20,327	12,128	10,872	8,572	21	968,008	23,076	2104,482	0	203,342	203,342	99,723	0	0	0	0	0	0	0
17:40:51	96,313	2555,579	20,019	19,936	12,147	10,882	8,617	21	968,008	23,076	2104,933	0	203,342	203,342	99,723	0	0	0	0	0	0	0
17:40:51	424,707	2559,826	20,117	20,132	12,166	10,926	8,662	21	968,008	23,076	2105,388	0	203,342	203,342	99,723	0	0	0	0	0	0	0
17:40:51	261,254	2562,438	20,117	20,083	12,18	10,952	8,707	21	968,008	23,076	2105,845	0	203,342	203,342	99,723	0	0	0	0	0	0	0
17:40:51	295,703	2565,395	20,166	20,18	12,194	10,983	8,752	21	968,008	23,076	2106,305	0	203,342	203,342	99,723	0	0	0	0	0	0	0
17:40:51	374,926	2569,145	20,312	20,327	12,207	11,022	8,796	21	968,008	23,076	2106,768	0	203,342	203,342	99,723	0	0	0	0	0	0	0
17:40:51	314,062	2572,285	20,459	20,473	12,217	11,054	8,84	21	968,008	23,076	2107,233	0	203,342	203,342	99,723	0	0	0	0	0	0	0
17:40:51	231,86	2574,604	20,508	20,376	12,227	11,078	8,884	21	968,008	23,076	2107,7	0	203,342	203,342	99,723	0	0	0	0	0	0	0
17:40:51	239,672	2577,001	20,508	20,327	12,241	11,103	8,928	21	968,008	23,076	2108,17	0	203,342	203,342	99,723	0	0	0	0	0	0	0
17:40:51	365,429	2580,655	20,654	20,62	12,253	11,14	8,971	21	968,008	23,076	2108,642	0	203,342	203,342	99,723	0	0	0	0	0	0	0
17:40:51	250,415	2583,159	20,654	20,669	12,267	11,166	9,014	21	968,008	23,076	2109,117	0	203,342	203,342	99,723	0	0	0	0	0	0	0
17:40:51	185,644	2585,015	20,605	20,473	12,281	11,185	9,057	21	968,008	23,076	2109,593	0	203,342	203,342	99,723	0	0	0	0	0	0	0
17:40:51	211,376	2587,129	20,654	20,62	12,29	11,207	9,099	21	968,008	23,076	2110,07	0	203,342	203,342	99,723	0	0	0	0	0	0	0
17:40:51	291,821	2590,047	20,801	20,669	12,298	11,237	9,141	21	968,008	23,076	2110,55	0	203,342	203,342	99,723	0	0	0	0	0	0	0
17:40:51	289,501	2592,942	20,996	20,962	12,304	11,267	9,183	21	968,008	23,076	2111,033	0	203,342	203,342	99,723	0	0	0	0	0	0	0
17:40:51	350,439	2596,447	21,289	21,059	12,307	11,303	9,224	21	968,008	23,076	2111,518	0	203,342	203,342	99,723	0	0	0	0	0	0	0
17:40:51	191,015	2598,357	21,484	21,255	12,307	11,323	9,265	21	968,008	23,076	2112,005	0	203,342	203,342	99,723	0	0	0	0	0	0	0
17:40:51	224,755	2600,605	21,631	21,597	12,312	11,346	9,306	21	968,008	23,076	2112,494	0	203,342	203,342	99,723	0	0	0	0	0	0	0
17:40:51	162,744	2602,232	21,631	21,597	12,321	11,363	9,346	21	968,008	23,076	2112,983	0	203,342	203,342	99,723	0	0	0	0	0	0	0
17:40:51	-108,52	2601,147	21,289	21,206	12,334	11,352	9,386	21	968,008	23,076	2113,472	0	203,342	203,342	99,723	0	0	0	0	0	0	0
17:40:51	-43,554	2600,711	20,996	20,864	12,347	11,347	9,424	21	968,008	23,076	2113,959	0	203,342	203,342	99,723	0	0	0	0	0	0	0
17:40:51	67,236	2601,384	20,801	20,718	12,362	11,354	9,462	21	968,008	23,076	2114,446	0	203,342	203,342	99,723	0	0	0	0	0	0	0
17:40:51	19,311	2601,577	20,654	20,62	12,371	11,356	9,499	21,1	969,437	23,076	2114,933	0	203,342	203,342	99,723	0	0	0	0	0	0	0
17:40:51	133,129	2602,908	20,654	20,62	12,379	11,37	9,536	21,1	969,437	23,076	2115,422	0	203,342	203,342	99,723	0	0	0	0	0	0	0
17:40:51	222,314	2605,131	20,801	20,669	12,383	11,393	9,572	21,1	969,437	23,076	2115,912	0	203,342	203,342	99,723	0	0	0	0	0	0	0
17:40:51	191,064	2607,042	20,996	20,815	12,383	11,412	9,608	21,1	969,437	23,076	2116,403	0	203,342	203,342	99,723	0	0	0	0	0	0	0
17:40:51	95,556	2607,997	21,094	20,962	12,383	11,422	9,644	21,1	969,437	23,076	2116,895	0	203,342	203,342	99,723	0	0	0	0	0	0	0
17:40:51	191,137	2609,909	21,289	21,157	12,383	11,442	9,679	21,1	969,437	23,076	2117,388	0	203,342	203,342	99,723	0	0	0	0	0	0	0
17:40:51	67,358	2610,582	21,338	21,255	12,385	11,449	9,714	21,1	969,437	23,076	2117,881	0	203,342	203,342	99,723	0	0	0	0	0	0	0
17:40:51	223,828	2612,821	21,484	21,401	12,389	11,472	9,748	21,1	969,437	23,076	2118,376	0	203,342	203,342	99,723	0	0	0	0	0	0	0
17:40:51	12,988	2612,951	21,435	21,255	12,392	11,473	9,782	21,1	969,437	23,076	2118,87	0	203,342	203,342	99,723	0	0	0	0	0	0	0
17:40:51	-54,321	2612,407	21,338	21,059	12,395	11,468	9,815	21,1	969,437	23,076	2119,364	0	203,342	203,342	99,723	0	0	0	0	0	0	0
17:40:51	120,336	2613,611	21,338	21,255	12,402	11,48	9,848	21,1	969,437	23,076	2119,858	0	205,005	205,005	99,73	0	0	0	0	0	0	0
17:40:51	161,987	2615,231	21,484	21,499	12,403	11,497	9,88	21,1	969,437	23,076	2120,353	0	205,005	205,005	99,73	0	0	0	0	0	0	0
17:40:51	0	2615,231	21,484	21,206	12,403	11,497	9,912	21,1	969,437	23,076	2120,848	0	205,005	205,005	99,73	0	0	0	0	0	0	0
17:40:51	61,889	2615,849	21,484	21,352	12,406	11,503	9,943	21,1	969,437	23,076	2121,343	0	205,005	205,005	99,73	0	0	0	0	0	0	0
17:40:51	-28,271	2615,567	21,435	21,206	12,407	11,5	9,974	21,1	969,437	23,076	2121,837	0	205,005	205,005	99,73	0	0	0	0	0	0	0
17:40:51	108,471	2616,651	21,484	21,401	12,411	11,511	10,004	21,1	969,437	23,076	2122,332	0	205,005	205,005	99,73	0	0	0	0	0	0	0
17:40:51	-191,308	2614,738	21,289	21,011	12,411	11,492	10,033	21,1	969,437	23,076	2122,825	0	205,005	205,005	99,73	0	0	0	0	0	0	0
17:40:52	162,011	2616,359	21,435	21,401	12,412	11,508	10,062	21,1	969,437	23,076	2123,318	0	205,005	205,005	99,73	0	0	0	0	0	0	0
17:40:52	-82,69	2615,532	21,289	21,157	12,415	11,5	10,09	21,1	969,437	23,076	2123,81	0	205,005	205,005	99,73	0	0	0	0	0	0	0
17:40:52	-110,888	2614,423	21,094	20,962	12,42	11,488	10,117	21,1	969,437	23,076	2124,301	0	205,005	205,005	99,73	0	0	0	0	0	0	0
17:40:52	-124,047	2613,182	20,947	20,815	12,421	11,476	10,144	21,1	969,437	23,076	2124,79	0	205,005	205,005	99,73	0	0	0	0	0	0	0
17:40:52	124,047	2614,423	21,094	20,864	12,42	11,488	10,17	21,1	969,437	23,076	2125,28	0	205,005	205,005	99,73	0	0	0	0	0	0	0
17:40:52	191,259	2616,335	21,289	21,206	12,42	11,508	10,197	21,1	969,437	23,076	2125,771	0	205,005	205,005	99,73	0	0	0	0	0	0	0
17:40:52	0	2616,335	21,289	21,206	12,42	11,508	10,222	21,1	969,437	23,076	2126,261	0	205,005	205,005	99,73	0	0	0	0	0	0	0
17:40:52	-191,259	2614,423	21,094	20,864	12,42	11,488	10,247	21,1	969,437	23,076	2126,75	0	205,005	205,005	99,73	0	0	0	0	0	0	0
17:40:52	191,259	2616,335	21,289	21,352	12,42	11,508	10,272	21,1	969,437	23,076	2127,239	0	205,005	205,005	99,73	0	0	0	0	0	0	0
17:40:52	-143,457	2614,901	21,142	21,059	12,42	11,493	10,296	21,1	969,437	23,076	2127,727	0	205,005	205,005	99,73	0	0	0	0	0	0	0
17:40:52	34,838	2615,249	21,24	21,011	12,416	11,497	10,319	21,1	969,437	23,076	2128,214	0	205,005	205,005	99,73	0	0	0	0	0	0	0
17:40:52	219,58	2617,445	21,484	21,548	12,415	11,52	10,343	21,1	969,437	23,076	2128,704	0	205,005	205,005	99,73	0	0	0	0	0	0	0
17:40:52	-191,333	2615,532	21,289	21,206	12,415	11,5	10,366	21,1	969,437	23,076	2129,191	0	205,005	205,005	99,73	0	0	0	0	0	0	0
17:40:52	0	2615,532	21,289	21,206	12,415	11,5	10,388	21,1	969,437	23,076	2129,677	0	205,005	205,005	99,73	0	0	0	0	0	0	0
17:40:52	-171,704	2613,815	21,094	20,864	12,416	11,482	10,409	21,1	969,437	23,076	2130,161	0	205,005	205,005	99,73	0	0	0	0	0	0	0
17:40:52	191,284	2615,727	21,289	21,255	12,416	11,502	10,431	21,1	969,437	23,076	2130,647	0	205,005	205,005	99,73	0	0	0	0	0	0	0
17:40:52	-143,457	2614,293	21,142	21,059	12,416	11,487	10,451	21,1	969,437	23,076	2131,13	0	205,005	205,005	99,73	0	0	0	0	0	0	0
17:40:52	0	2614,293	21,142	20,962	12,416	11,487	10,472	21,1	969,437	23,076	2131,614	0	205,005	205,005	99,73	0	0	0	0	0	0	0
17:40:52	143,457	2615,727	21,289	21,255	12,416	11,502	10,492	21,1	969,437	23,076	2132,098	0	205,005	205,005	99,73	0	0	0	0	0	0	0
17:40:52	0	2615,727	21,289	21,255	12,416	11,502	10,512	21,1	969,437	23,076	2132,581	0	205,005	205,005	99,73	0	0	0	0	0	0	0
17:40:52	-130,468	2614,423	21,094	20,864	12,42	11,488	10,531	21,1	969,437	23,076	2133,063	0	205,005	205,005	99,73	0	0	0	0	0	0	0
17:40:52	0	2614,423	21,094	20,962	12,42	11,488	10,55	21,1	969,437	23,076	2133,545	0	205,005	205,005	99,73	0	0	0	0	0	0	0
17:40:52	191,259	2616,335	21,289	21,352	12,42	11,508	10,569	21,1	969,437	23,076	2134,027	0	205,005	205,005	99,73	0	0	0	0	0	0	0
17:40:52	-47,827	2615,857	21,24	21,059	12,42	11,503	10,587	21,1	969,437	23,076	2134,509	0	205,005	205,005	99,73	0	0	0	0	0	0	0
17:40:52	-42,48	2615,432	21,24	21,011	12,417	11,499	10,605	21,1	969,437	23,076	2134,99	0	205,005	205,005	99,73	0	0	0	0	0	0	0
17:40:52	220,825	2617,64	21,484	21,499	12,416	11,522	10,623	21,1	969,437	23,076	2135,473	0	205,005	205,005	99,73	0	0	0	0	0	0	0
17:40:52	-191,308	2615,727	21,289	21,059	12,416	11,502	10,64	21,1	969,437	23,076	2135,953	0	205,005	205,005	99,73	0	0	0	0	0	0	0
17:40:52	-143,457	2614,293	21,142	20,718	12,416	11,487	10,657	21,1	969,437	23,076	2136,432	0	205,005	205,005	99,73	0	0	0	0	0	0	0
17:40:52	286,938	2617,162	21,435	21,352	12,416	11,517	10,673	21,1	969,437	23,076	2136,912	0	205,005	205,005	99,73	0	0	0	0	0	0	0
17:40:52	0	2617,162	21,435	21,499	12,416	11,517	10,69	21,1	969,437	23,076	2137,393	0	205,005	205,005	99,73	0	0	0	0	0	0	0
17:40:52	-191,308	2615,249	21,24	21,255	12,416	11,497	10,706	21,1	969,437	23,076	2137,871	0	205,005	205,005	99,73	0	0	0	0	0	0	0
17:40:52	60,791	2615,857	21,24	20,962	12,42	11,503	10,721	21,1	969,437	23,076	2138,349	0	205,005	205,005	99,73	0	0	0	0	0	0	0
17:40:52	47,827	2616,335	21,289	21,011	12,42	11,508	10,737	21,1	969,437	23,076	2138,827	0	205,005	205,005	99,73	0	0	0	0	0	0	0
17:40:52	0	2616,335	21,289	21,157	12,42	11,508	10,752	21,1	969,437	23,076	2139,304	0	205,005	205,005	99,73	0	0	0	0	0	0	0
17:40:52	-124,072	2615,095	21,142	20,864	12,421	11,495	10,767	21,1	969,437	23,076	2139,78	0	205,005	205,005	99,73	0	0	0	0	0	0	0
17:40:52	-47,827	2614,616	21,094	20,815	12,421	11,49	10,781	21,1	969,437	23,076	2140,255	0	205,005	205,005	99,73	0	0	0	0	0	0	0
17:40:52	28,442	2614,901	21,142	21,011	12,42	11,493	10,795	21,1	969,437	23,076	2140,729	0	205,005	205,005	99,73	0	0	0	0	0	0	0
17:40:52	143,457	2616,335	21,289	21,206	12,42	11,508	10,809	21,1	969,437	23,076	2141,205	0	205,005	205,005	99,73	0	0	0	0	0	0	0
17:40:52	0	2616,335	21,289	21,157	12,42	11,508	10,822	21,1	969,437	23,076	2141,68	0	205,005	205,005	99,73	0	0	0	0	0	0	0
17:40:52	-28,417	2616,051	21,24	21,059	12,421	11,505	10,836	21,1	969,437	23,076	2142,154	0	205,005	205,005	99,73	0	0	0	0	0	0	0
17:40:52	109,692	2617,148	21,289	21,255	12,424	11,516	10,849	21,1	969,437	23,076	2142,629	0	205,005	205,005	99,73	0	0	0	0	0	0	0
17:40:52	-191,284	2615,235	21,094	20,962	12,424	11,497	10,862	21,1	969,437	23,076	2143,102	0	205,005	205,005	99,73	0	0	0	0	0	0	0
17:40:52	143,432	2616,67	21,24	21,059	12,424	11,512	10,875	21,1	969,437	23,076	2143,576	0	205,005	205,005	99,73	0	0	0	0	0	0	0
17:40:52	95,678	2617,626	21,338	21,206	12,424	11,521	10,887	21,1	969,437	23,076	2144,05	0	205,005	205,005	99,73	0	0	0	0	0	0	0
17:40:52	-47,827	2617,148	21,289	21,011	12,424	11,516	10,9	21,1	969,437	23,076	2144,523	0	205,005	205,005	99,73	0	0	0	0	0	0	0
17:40:52	0	2617,148	21,289	21,059	12,424	11,516	10,912	21,1	969,437	23,076	2144,996	0	205,005	205,005	99,73	0	0	0	0	0	0	0
17:40:52	191,333	2619,061	21,484	21,401	12,424	11,536	10,924	21,1	969,437	23,076	2145,47	0	205,005	205,005	99,73	0	0	0	0	0	0	0
17:40:52	-123,95	2617,822	21,338	21,157	12,425	11,523	10,936	21,1	969,437	23,076	2145,942	0	205,005	205,005	99,73	0	0	0	0	0	0	0
17:40:52	-191,308	2615,909	21,142	20,864	12,425	11,504	10,947	21,1	969,437	23,076	2146,412	0	205,005	205,005	99,73	0	0	0	0	0	0	0
17:40:52	334,814	2619,257	21,484	21,499	12,425	11,538	10,958	21,1	969,437	23,076	2146,885	0	205,005	205,005	99,73	0	0	0	0	0	0	0
17:40:52	-191,333	2617,344	21,289	20,962	12,425	11,519	10,969	21,1	969,437	23,076	2147,355	0	205,005	205,005	99,73	0	0	0	0	0	0	0
17:40:52	143,505	2618,779	21,435	21,255	12,425	11,533	10,98	21,1	969,437	23,076	2147,826	0	205,005	205,005	99,73	0	0	0	0	0	0	0
17:40:52	-143,505	2617,344	21,289	21,157	12,425	11,519	10,991	21,1	969,437	23,076	2148,296	0	205,005	205,005	99,73	0	0	0	0	0	0	0
17:40:52	13,012	2617,474	21,24	21,011	12,429	11,52	11,001	21,1	969,437	23,076	2148,765	0	205,005	205,005	99,73	0	0	0	0	0	0	0
17:40:52	66,308	2618,137	21,289	21,059	12,43	11,527	11,012	21,1	969,437	23,076	2149,234	0	205,005	205,005	99,73	0	0	0	0	0	0	0
17:40:52	-191,308	2616,224	21,094	20,864	12,43	11,507	11,021	21,1	969,437	23,076	2149,701	0	205,005	205,005	99,73	0	0	0	0	0	0	0
17:40:52	47,827	2616,702	21,142	20,815	12,43	11,512	11,031	21,1	969,437	23,076	2150,168	0	205,005	205,005	99,73	0	0	0	0	0	0	0
17:40:52	286,987	2619,572	21,435	21,499	12,43	11,541	11,041	21,1	969,437	23,076	2150,638	0	205,005	205,005	99,73	0	0	0	0	0	0	0
17:40:52	-286,987	2616,702	21,142	20,864	12,43	11,512	11,05	21,1	969,437	23,076	2151,104	0	205,005	205,005	99,73	0	0	0	0	0	0	0
17:40:52	161,767	2618,32	21,289	21,059	12,431	11,529	11,06	21,1	969,437	23,076	2151,571	0	205,005	205,005	99,73	0	0	0	0	0	0	0
17:40:52	233,886	2620,659	21,484	21,499	12,433	11,553	11,069	21,1	969,437	23,076	2152,04	0	205,005	205,005	99,73	0	0	0	0	0	0	0
17:40:52	-382,666	2616,832	21,094	20,815	12,433	11,513	11,078	21,1	969,437	23,076	2152,505	0	205,005	205,005	99,73	0	0	0	0	0	0	0
17:40:52	239,16	2619,224	21,338	21,206	12,433	11,538	11,087	21,1	969,437	23,076	2152,972	0	205,005	205,005	99,73	0	0	0	0	0	0	0
17:40:52	82,69	2620,05	21,484	21,401	12,43	11,546	11,096	21,1	969,437	23,076	2153,439	0	205,005	205,005	99,73	0	0	0	0	0	0	0
17:40:52	-66,333	2619,387	21,435	21,059	12,429	11,54	11,105	21,1	969,437	23,076	2153,905	0	205,005	205,005	99,73	0	0	0	0	0	0	0
17:40:52	66,333	2620,05	21,484	21,352	12,43	11,546	11,113	21,1	969,437	23,076	2154,371	0	205,005	205,005	99,73	0	0	0	0	0	0	0
17:40:52	-82,69	2619,224	21,338	21,206	12,433	11,538	11,122	21,1	969,437	23,076	2154,836	0	205,005	205,005	99,73	0	0	0	0	0	0	0
17:40:52	18,286	2619,406	21,338	21,255	12,434	11,54	11,13	21,1	969,437	23,076	2155,3	0	205,005	205,005	99,73	0	0	0	0	0	0	0
17:40:52	-191,333	2617,493	21,142	20,962	12,434	11,52	11,138	21,1	969,437	23,076	2155,762	0	205,005	205,005	99,73	0	0	0	0	0	0	0
17:40:52	95,678	2618,45	21,24	21,011	12,434	11,53	11,145	21,1	969,437	23,076	2156,225	0	205,005	205,005	99,73	0	0	0	0	0	0	0
17:40:52	114,16	2619,591	21,338	21,157	12,435	11,542	11,153	21,1	969,437	23,076	2156,688	0	205,005	205,005	99,73	0	0	0	0	0	0	0
17:40:52	-147,949	2618,112	21,142	21,059	12,438	11,526	11,16	21,1	969,437	23,076	2157,15	0	205,005	205,005	99,73	0	0	0	0	0	0	0
17:40:52	172,827	2619,84	21,338	21,352	12,437	11,544	11,168	21,1	969,437	23,076	2157,612	0	205,005	205,005	99,73	0	0	0	0	0	0	0
17:40:52	-139,038	2618,45	21,24	21,157	12,434	11,53	11,175	21,1	969,437	23,076	2158,073	0	205,005	205,005	99,73	0	0	0	0	0	0	0
17:40:52	-95,678	2617,493	21,142	21,011	12,434	11,52	11,182	21,1	969,437	23,076	2158,533	0	205,005	205,005	99,73	0	0	0	0	0	0	0
17:40:52	95,678	2618,45	21,24	21,206	12,434	11,53	11,189	21,1	969,437	23,076	2158,993	0	205,005	205,005	99,73	0	0	0	0	0	0	0
17:40:52	191,357	2620,363	21,435	21,401	12,434	11,55	11,196	21,1	969,437	23,076	2159,454	0	205,005	205,005	99,73	0	0	0	0	0	0	0
17:40:52	-573,925	2614,624	20,849	20,522	12,434	11,49	11,201	21,1	969,437	23,076	2159,909	0	205,005	205,005	99,73	0	0	0	0	0	0	0
17:40:52	239,062	2617,015	21,094	21,011	12,434	11,515	11,208	21,1	969,437	23,076	2160,366	0	205,005	205,005	99,73	0	0	0	0	0	0	0
17:40:52	125,17	2618,266	21,24	21,206	12,433	11,528	11,214	21,1	969,437	23,076	2160,824	0	205,005	205,005	99,73	0	0	0	0	0	0	0
17:40:52	95,703	2619,224	21,338	21,352	12,433	11,538	11,22	21,1	969,437	23,076	2161,282	0	205,005	205,005	99,73	0	0	0	0	0	0	0
17:40:52	0	2619,224	21,338	21,352	12,433	11,538	11,226	21,1	969,437	23,076	2161,74	0	205,005	205,005	99,73	0	0	0	0	0	0	0
17:40:52	-334,814	2615,875	20,996	20,62	12,433	11,503	11,232	21,1	969,437	23,076	2162,195	0	205,005	205,005	99,73	0	0	0	0	0	0	0
17:40:52	305,297	2618,928	21,289	21,157	12,434	11,535	11,238	21,7	972,217	23,076	2162,651	0	205,005	205,005	99,73	0	0	0	0	0	0	0
17:40:52	13,378	2619,062	21,338	21,352	12,433	11,536	11,244	21,7	972,217	23,076	2163,108	0	205,005	205,005	99,73	0	0	0	0	0	0	0
17:40:52	-172,875	2617,333	21,142	20,815	12,434	11,518	11,249	21,7	972,217	23,076	2163,562	0	205,005	205,005	99,73	0	0	0	0	0	0	0
17:40:52	143,408	2618,767	21,289	21,157	12,434	11,533	11,255	21,7	972,217	23,076	2164,017	0	205,005	205,005	99,73	0	0	0	0	0	0	0
17:40:52	-286,743	2615,9	20,996	20,718	12,434	11,504	11,26	21,7	972,217	23,076	2164,469	0	205,005	205,005	99,73	0	0	0	0	0	0	0
17:40:52	-734,57	2608,554	20,263	19,643	12,433	11,428	11,263	21,7	972,217	23,076	2164,913	0	205,005	205,005	99,73	0	0	0	0	0	0	0
17:40:52	-503,198	2603,522	19,873	19,253	12,426	11,376	11,265	21,7	972,217	23,076	2165,352	0	205,005	205,005	99,73	0	0	0	0	0	0	0
17:40:52	-701,098	2596,511	19,482	18,716	12,408	11,304	11,266	21,7	972,217	23,076	2165,783	0	205,005	205,005	99,73	0	0	0	0	0	0	0
17:40:52	-577,27	2590,739	19,385	18,423	12,381	11,244	11,265	21,7	972,217	23,076	2166,208	0	205,005	205,005	99,73	0	0	0	0	0	0	0
17:40:52	-598,974	2584,749	19,385	18,374	12,347	11,182	11,264	21,7	972,217	23,076	2166,627	0	205,005	205,005	99,73	0	0	0	0	0	0	0
17:40:52	-347,216	2581,277	19,775	18,716	12,306	11,147	11,261	21,7	972,217	23,076	2167,041	0	211,362	211,362	99,753	0	0	0	0	0	0	0
17:40:52	-468,847	2576,588	20,019	19,253	12,267	11,098	11,258	21,7	972,217	23,076	2167,451	0	211,362	211,362	99,753	0	0	0	0	0	0	0
17:40:52	-601,977	2570,568	20,117	19,155	12,227	11,036	11,254	21,7	972,217	23,076	2167,854	0	211,362	211,362	99,753	0	0	0	0	0	0	0
17:40:52	-657,397	2563,994	19,971	19,155	12,198	10,969	11,248	21,7	972,217	23,076	2168,25	0	211,362	211,362	99,753	0	0	0	0	0	0	0
17:40:52	-487,06	2559,124	19,824	19,155	12,179	10,918	11,242	21,7	972,217	23,076	2168,641	0	211,362	211,362	99,753	0	0	0	0	0	0	0
17:40:52	-822,973	2550,894	19,287	18,423	12,162	10,833	11,234	21,7	972,217	23,076	2169,023	0	211,362	211,362	99,753	0	0	0	0	0	0	0
17:40:52	-792,651	2542,968	18,652	17,983	12,152	10,752	11,224	21,7	972,217	23,076	2169,397	0	211,362	211,362	99,753	0	0	0	0	0	0	0
17:40:53	-669,726	2536,27	18,213	17,544	12,138	10,683	11,214	21,7	972,217	23,076	2169,764	0	211,362	211,362	99,753	0	0	0	0	0	0	0
17:40:53	-635,742	2529,913	17,822	17,104	12,124	10,617	11,202	21,7	972,217	23,076	2170,124	0	211,362	211,362	99,753	0	0	0	0	0	0	0
17:40:53	-501,196	2524,901	17,724	17,007	12,101	10,565	11,19	21,7	972,217	23,076	2170,479	0	211,362	211,362	99,753	0	0	0	0	0	0	0
17:40:53	-413,818	2520,763	17,822	17,104	12,072	10,523	11,176	21,7	972,217	23,076	2170,829	0	211,362	211,362	99,753	0	0	0	0	0	0	0
17:40:53	-400,439	2516,758	18,017	17,202	12,039	10,482	11,163	21,7	972,217	23,076	2171,175	0	211,362	211,362	99,753	0	0	0	0	0	0	0
17:40:53	-579,882	2510,96	18,017	17,202	12,006	10,422	11,148	21,7	972,217	23,076	2171,515	0	211,362	211,362	99,753	0	0	0	0	0	0	0
17:40:53	-395,459	2507,005	18,213	17,397	11,973	10,381	11,133	21,7	972,217	23,076	2171,85	0	211,362	211,362	99,753	0	0	0	0	0	0	0
17:40:53	-789,111	2499,114	17,92	17,153	11,945	10,3	11,117	21,7	972,217	23,076	2172,178	0	211,362	211,362	99,753	0	0	0	0	0	0	0
17:40:53	-570,849	2493,405	17,676	16,811	11,926	10,241	11,1	21,7	972,217	23,076	2172,499	0	211,362	211,362	99,753	0	0	0	0	0	0	0
17:40:53	-618,676	2487,219	17,383	16,518	11,907	10,177	11,082	21,7	972,217	23,076	2172,814	0	211,362	211,362	99,753	0	0	0	0	0	0	0
17:40:53	-523,266	2481,986	17,187	16,421	11,888	10,123	11,063	21,7	972,217	23,076	2173,123	0	211,362	211,362	99,753	0	0	0	0	0	0	0
17:40:53	-559,277	2476,393	17,041	16,225	11,864	10,065	11,043	21,7	972,217	23,076	2173,426	0	211,362	211,362	99,753	0	0	0	0	0	0	0
17:40:53	-512,329	2471,27	16,943	16,128	11,841	10,013	11,023	21,7	972,217	23,076	2173,724	0	211,362	211,362	99,753	0	0	0	0	0	0	0
17:40:53	-489,404	2466,376	17,041	16,274	11,808	9,962	11,002	21,7	972,217	23,076	2174,017	0	211,362	211,362	99,753	0	0	0	0	0	0	0
17:40:53	-442,773	2461,948	17,187	16,274	11,775	9,916	10,981	21,7	972,217	23,076	2174,305	0	211,362	211,362	99,753	0	0	0	0	0	0	0
17:40:53	-579,394	2456,154	17,187	16,225	11,742	9,857	10,959	21,7	972,217	23,076	2174,587	0	211,362	211,362	99,753	0	0	0	0	0	0	0
17:40:53	-312,866	2453,026	17,383	16,469	11,714	9,825	10,937	21,7	972,217	23,076	2174,865	0	211,362	211,362	99,753	0	0	0	0	0	0	0
17:40:53	-680,395	2446,222	17,187	16,128	11,686	9,754	10,914	21,7	972,217	23,076	2175,136	0	211,362	211,362	99,753	0	0	0	0	0	0	0
17:40:53	-682,91	2439,392	16,894	15,981	11,663	9,684	10,889	21,7	972,217	23,076	2175,401	0	211,362	211,362	99,753	0	0	0	0	0	0	0
17:40:53	-517,822	2434,214	16,699	15,786	11,644	9,631	10,865	21,7	972,217	23,076	2175,659	0	211,362	211,362	99,753	0	0	0	0	0	0	0
17:40:53	-896,899	2425,245	16,113	15,2	11,625	9,538	10,839	21,7	972,217	23,076	2175,909	0	211,362	211,362	99,753	0	0	0	0	0	0	0
17:40:53	-520,434	2420,041	15,918	15,2	11,607	9,484	10,812	21,7	972,217	23,076	2176,153	0	211,362	211,362	99,753	0	0	0	0	0	0	0
17:40:53	-567,48	2414,366	15,771	14,858	11,582	9,426	10,785	21,7	972,217	23,076	2176,391	0	211,362	211,362	99,753	0	0	0	0	0	0	0
17:40:53	-408,374	2410,282	15,918	14,858	11,551	9,384	10,758	21,7	972,217	23,076	2176,625	0	211,362	211,362	99,753	0	0	0	0	0	0	0
17:40:53	-430,883	2405,974	16,113	15,2	11,516	9,339	10,73	21,7	972,217	23,076	2176,854	0	211,362	211,362	99,753	0	0	0	0	0	0	0
17:40:53	-446,337	2401,51	16,26	15,542	11,483	9,293	10,702	21,7	972,217	23,076	2177,079	0	211,362	211,362	99,753	0	0	0	0	0	0	0
17:40:53	-534,179	2396,168	16,357	15,395	11,448	9,238	10,673	21,7	972,217	23,076	2177,298	0	211,362	211,362	99,753	0	0	0	0	0	0	0
17:40:53	-500	2391,168	16,357	15,542	11,42	9,187	10,644	21,7	972,217	23,076	2177,512	0	211,362	211,362	99,753	0	0	0	0	0	0	0
17:40:53	-620,141	2384,967	16,211	15,444	11,392	9,123	10,614	21,7	972,217	23,076	2177,72	0	211,362	211,362	99,753	0	0	0	0	0	0	0
17:40:53	-706,738	2377,9	15,869	15,053	11,371	9,05	10,583	21,7	972,217	23,076	2177,92	0	211,362	211,362	99,753	0	0	0	0	0	0	0
17:40:53	-552,978	2372,37	15,625	14,907	11,353	8,993	10,552	21,7	972,217	23,076	2178,114	0	211,362	211,362	99,753	0	0	0	0	0	0	0
17:40:53	-526,562	2367,104	15,429	14,712	11,333	8,939	10,52	21,7	972,217	23,076	2178,303	0	211,362	211,362	99,753	0	0	0	0	0	0	0
17:40:53	-664,575	2360,458	15,136	14,419	11,312	8,87	10,488	21,7	972,217	23,076	2178,486	0	211,362	211,362	99,753	0	0	0	0	0	0	0
17:40:53	-372,192	2356,736	15,088	14,321	11,293	8,832	10,456	21,7	972,217	23,076	2178,664	0	211,362	211,362	99,753	0	0	0	0	0	0	0
17:40:53	-552,124	2351,215	14,99	14,321	11,267	8,775	10,423	21,7	972,217	23,076	2178,837	0	211,362	211,362	99,753	0	0	0	0	0	0	0
17:40:53	-408,667	2347,129	14,941	14,321	11,247	8,733	10,39	21,7	972,217	23,076	2179,005	0	211,362	211,362	99,753	0	0	0	0	0	0	0
17:40:53	-435,546	2342,773	14,892	14,175	11,225	8,688	10,356	21,7	972,217	23,076	2179,169	0	211,362	211,362	99,753	0	0	0	0	0	0	0
17:40:53	-680,688	2335,966	14,502	13,882	11,207	8,618	10,322	21,7	972,217	23,076	2179,325	0	211,362	211,362	99,753	0	0	0	0	0	0	0
17:40:53	-513,525	2330,831	14,306	13,686	11,188	8,565	10,288	21,7	972,217	23,076	2179,477	0	211,362	211,362	99,753	0	0	0	0	0	0	0
17:40:53	-397,29	2326,858	14,16	13,637	11,174	8,524	10,253	21,7	972,217	23,076	2179,624	0	211,362	211,362	99,753	0	0	0	0	0	0	0
17:40:53	-496,118	2321,897	13,965	13,442	11,156	8,473	10,218	21,7	972,217	23,076	2179,766	0	211,362	211,362	99,753	0	0	0	0	0	0	0
17:40:53	-339,379	2318,503	13,965	13,491	11,137	8,438	10,183	21,7	972,217	23,076	2179,905	0	211,362	211,362	99,753	0	0	0	0	0	0	0
17:40:53	-377,954	2314,724	13,916	13,442	11,118	8,399	10,148	21,7	972,217	23,076	2180,04	0	211,362	211,362	99,753	0	0	0	0	0	0	0
17:40:53	-334,96	2311,374	13,916	13,344	11,099	8,364	10,113	21,7	972,217	23,076	2180,171	0	211,362	211,362	99,753	0	0	0	0	0	0	0
17:40:53	-327,905	2308,095	14,013	13,442	11,075	8,33	10,078	21,7	972,217	23,076	2180,299	0	211,362	211,362	99,753	0	0	0	0	0	0	0
17:40:53	-408,227	2304,013	14,013	13,54	11,052	8,288	10,043	21,7	972,217	23,076	2180,423	0	211,362	211,362	99,753	0	0	0	0	0	0	0
17:40:53	-239,672	2301,616	14,111	13,637	11,033	8,264	10,008	21,7	972,217	23,076	2180,544	0	211,362	211,362	99,753	0	0	0	0	0	0	0
17:40:53	-332,934	2298,286	14,111	13,54	11,015	8,229	9,973	21,7	972,217	23,076	2180,662	0	211,362	211,362	99,753	0	0	0	0	0	0	0
17:40:53	-384,912	2294,437	13,965	13,491	11,001	8,19	9,938	21,7	972,217	23,076	2180,776	0	211,362	211,362	99,753	0	0	0	0	0	0	0
17:40:53	-387,963	2290,558	13,818	13,442	10,986	8,15	9,903	21,7	972,217	23,076	2180,885	0	211,362	211,362	99,753	0	0	0	0	0	0	0
17:40:53	-525,83	2285,299	13,525	13,149	10,972	8,095	9,868	21,7	972,217	23,076	2180,989	0	211,362	211,362	99,753	0	0	0	0	0	0	0
17:40:53	-293,627	2282,363	13,476	13,003	10,958	8,065	9,833	21,7	972,217	23,076	2181,091	0	211,362	211,362	99,753	0	0	0	0	0	0	0
17:40:53	-434,643	2278,017	13,281	12,807	10,944	8,02	9,797	21,7	972,217	23,076	2181,188	0	211,362	211,362	99,753	0	0	0	0	0	0	0
17:40:53	-163,671	2276,38	13,281	12,905	10,935	8,003	9,762	21,7	972,217	23,076	2181,283	0	211,362	211,362	99,753	0	0	0	0	0	0	0
17:40:53	-341,577	2272,964	13,183	12,807	10,921	7,968	9,727	21,7	972,217	23,076	2181,375	0	211,362	211,362	99,753	0	0	0	0	0	0	0
17:40:53	-295,581	2270,008	13,134	12,807	10,906	7,938	9,692	21,7	972,217	23,076	2181,463	0	211,362	211,362	99,753	0	0	0	0	0	0	0
17:40:53	-387,329	2266,135	12,988	12,661	10,892	7,898	9,656	21,7	972,217	23,076	2181,548	0	211,362	211,362	99,753	0	0	0	0	0	0	0
17:40:53	-202,783	2264,107	13,037	12,758	10,878	7,877	9,622	21,7	972,217	23,076	2181,63	0	211,362	211,362	99,753	0	0	0	0	0	0	0
17:40:53	-238,574	2261,722	13,134	12,807	10,859	7,852	9,587	21,7	972,217	23,076	2181,711	0	211,362	211,362	99,753	0	0	0	0	0	0	0
17:40:53	-202,832	2259,693	13,183	12,905	10,845	7,831	9,552	21,7	972,217	23,076	2181,789	0	211,362	211,362	99,753	0	0	0	0	0	0	0
17:40:53	-247,607	2257,217	13,183	12,905	10,831	7,806	9,518	21,7	972,217	23,076	2181,864	0	211,362	211,362	99,753	0	0	0	0	0	0	0
17:40:53	-294,458	2254,273	13,134	12,905	10,817	7,776	9,484	21,7	972,217	23,076	2181,937	0	211,362	211,362	99,753	0	0	0	0	0	0	0
17:40:53	-247,607	2251,797	13,134	12,905	10,803	7,75	9,45	21,7	972,217	23,076	2182,006	0	211,362	211,362	99,753	0	0	0	0	0	0	0
17:40:53	-255,249	2249,244	13,037	12,758	10,794	7,724	9,416	21,7	972,217	23,076	2182,074	0	211,362	211,362	99,753	0	0	0	0	0	0	0
17:40:53	-260,449	2246,64	12,939	12,758	10,784	7,697	9,382	21,7	972,217	23,076	2182,138	0	211,362	211,362	99,753	0	0	0	0	0	0	0
17:40:53	-377,246	2242,867	12,793	12,466	10,771	7,658	9,349	21,7	972,217	23,076	2182,199	0	211,362	211,362	99,753	0	0	0	0	0	0	0
17:40:53	-166,772	2241,199	12,793	12,417	10,761	7,641	9,315	21,7	972,217	23,076	2182,258	0	211,362	211,362	99,753	0	0	0	0	0	0	0
17:40:53	-302,88	2238,171	12,646	12,417	10,752	7,61	9,282	21,7	972,217	23,076	2182,314	0	211,362	211,362	99,753	0	0	0	0	0	0	0
17:40:53	-165,698	2236,514	12,646	12,368	10,742	7,592	9,249	21,7	972,217	23,076	2182,368	0	211,362	211,362	99,753	0	0	0	0	0	0	0
17:40:53	-200,732	2234,506	12,695	12,27	10,728	7,572	9,216	21,7	972,217	23,076	2182,42	0	211,362	211,362	99,753	0	0	0	0	0	0	0
17:40:53	-215,625	2232,35	12,646	12,27	10,719	7,55	9,183	21,7	972,217	23,076	2182,47	0	211,362	211,362	99,753	0	0	0	0	0	0	0
17:40:53	-251,708	2229,833	12,646	12,368	10,705	7,524	9,15	21,7	972,217	23,076	2182,517	0	211,362	211,362	99,753	0	0	0	0	0	0	0
17:40:53	-261,401	2227,219	12,549	12,27	10,695	7,497	9,118	21,7	972,217	23,076	2182,562	0	211,362	211,362	99,753	0	0	0	0	0	0	0
17:40:53	-250,439	2224,714	12,451	12,173	10,686	7,471	9,086	21,7	972,217	23,076	2182,604	0	211,362	211,362	99,753	0	0	0	0	0	0	0
17:40:53	-259,082	2222,124	12,353	12,173	10,676	7,444	9,054	21,7	972,217	23,076	2182,644	0	211,362	211,362	99,753	0	0	0	0	0	0	0
17:40:53	-242,968	2219,694	12,353	12,173	10,663	7,419	9,022	21,7	972,217	23,076	2182,681	0	211,362	211,362	99,753	0	0	0	0	0	0	0
17:40:53	-75,463	2218,939	12,451	12,173	10,653	7,411	8,99	21,7	972,217	23,076	2182,717	0	211,362	211,362	99,753	0	0	0	0	0	0	0
17:40:53	-194,433	2216,995	12,5	12,27	10,639	7,391	8,959	21,7	972,217	23,076	2182,751	0	211,362	211,362	99,753	0	0	0	0	0	0	0
17:40:53	-225,756	2214,737	12,5	12,27	10,627	7,368	8,927	21,7	972,217	23,076	2182,783	0	211,362	211,362	99,753	0	0	0	0	0	0	0
17:40:53	-173,242	2213,005	12,5	12,27	10,617	7,35	8,896	21,7	972,217	23,076	2182,814	0	211,362	211,362	99,753	0	0	0	0	0	0	0
17:40:53	-276,806	2210,237	12,451	12,173	10,604	7,322	8,866	21,7	972,217	23,076	2182,841	0	211,362	211,362	99,753	0	0	0	0	0	0	0
17:40:53	-155,957	2208,677	12,451	12,173	10,595	7,305	8,835	21,7	972,217	23,076	2182,867	0	211,362	211,362	99,753	0	0	0	0	0	0	0
17:40:53	-234,667	2206,331	12,304	12,026	10,589	7,281	8,805	21,7	972,217	23,076	2182,89	0	211,362	211,362	99,753	0	0	0	0	0	0	0
17:40:53	-169,848	2204,632	12,304	12,026	10,58	7,264	8,774	21,4	968,008	23,076	2182,912	0	211,362	211,362	99,753	0	0	0	0	0	0	0
17:40:53	-279,638	2201,836	12,158	11,88	10,571	7,235	8,744	21,4	968,008	23,076	2182,931	0	211,362	211,362	99,753	0	0	0	0	0	0	0
17:40:53	-139,721	2200,439	12,158	11,831	10,563	7,221	8,714	21,4	968,008	23,076	2182,949	0	211,362	211,362	99,753	0	0	0	0	0	0	0
17:40:53	-201,953	2198,419	12,06	11,831	10,557	7,2	8,685	21,4	968,008	23,076	2182,964	0	211,362	211,362	99,753	0	0	0	0	0	0	0
17:40:53	-150,439	2196,915	12,06	11,733	10,548	7,184	8,655	21,4	968,008	23,076	2182,979	0	211,362	211,362	99,753	0	0	0	0	0	0	0
17:40:53	-196,191	2194,953	12,011	11,635	10,54	7,164	8,626	21,4	968,008	23,076	2182,991	0	211,362	211,362	99,753	0	0	0	0	0	0	0
17:40:53	-233,276	2192,62	11,865	11,538	10,534	7,14	8,597	21,4	968,008	23,076	2183	0	211,362	211,362	99,753	0	0	0	0	0	0	0
17:40:53	-89,672	2191,723	11,963	11,635	10,524	7,131	8,568	21,4	968,008	23,076	2183,009	0	211,362	211,362	99,753	0	0	0	0	0	0	0
17:40:53	-168,359	2190,04	12,011	11,684	10,512	7,113	8,54	21,4	968,008	23,076	2183,016	0	211,362	211,362	99,753	0	0	0	0	0	0	0
17:40:53	-132,91	2188,711	12,06	11,684	10,502	7,1	8,511	21,4	968,008	23,076	2183,022	0	211,362	211,362	99,753	0	0	0	0	0	0	0
17:40:53	-25,927	2188,451	12,207	11,831	10,492	7,097	8,484	21,4	968,008	23,076	2183,027	0	207,877	207,877	99,741	0	0	0	0	0	0	0
17:40:53	-225,878	2186,192	12,207	11,88	10,479	7,074	8,456	21,4	968,008	23,076	2183,03	0	207,877	207,877	99,741	0	0	0	0	0	0	0
17:40:53	-159,082	2184,602	12,207	11,88	10,47	7,057	8,428	21,4	968,008	23,076	2183,032	0	207,877	207,877	99,741	0	0	0	0	0	0	0
17:40:53	-143,432	2183,167	12,158	11,88	10,465	7,042	8,401	21,4	968,008	23,076	2183,032	0	207,877	207,877	99,741	0	0	0	0	0	0	0
17:40:53	-233,862	2180,829	12,06	11,831	10,457	7,018	8,374	21,4	968,008	23,076	2180,829	0	207,877	207,877	99,741	0	0	0	0	0	0	0
17:40:53	-205,786	2178,771	12,011	11,733	10,448	6,997	8,347	21,4	968,008	23,076	2178,771	0	207,877	207,877	99,741	0	0	0	0	0	0	0
17:40:53	-79,443	2177,976	12,011	11,684	10,443	6,989	8,321	21,4	968,008	23,076	2177,976	0	207,877	207,877	99,741	0	0	0	0	0	0	0
17:40:54	-277,246	2175,204	11,865	11,635	10,435	6,96	8,294	21,4	968,008	23,076	2175,204	0	207,877	207,877	99,741	0	0	0	0	0	0	0
17:40:54	-187,597	2173,328	11,767	11,538	10,43	6,941	8,267	21,4	968,008	23,076	2173,328	0	207,877	207,877	99,741	0	0	0	0	0	0	0
17:40:54	-188,745	2171,441	11,67	11,538	10,424	6,922	8,241	21,4	968,008	23,076	2171,441	0	207,877	207,877	99,741	0	0	0	0	0	0	0
17:40:54	-205,444	2169,386	11,621	11,489	10,415	6,9	8,215	21,4	968,008	23,076	2169,386	0	207,877	207,877	99,741	0	0	0	0	0	0	0
17:40:54	-93,212	2168,454	11,67	11,538	10,407	6,891	8,189	21,4	968,008	23,076	2168,454	0	207,877	207,877	99,741	0	0	0	0	0	0	0
17:40:54	-98,974	2167,464	11,67	11,538	10,402	6,881	8,163	21,4	968,008	23,076	2167,464	0	207,877	207,877	99,741	0	0	0	0	0	0	0
17:40:54	-119,189	2166,272	11,67	11,44	10,395	6,868	8,138	21,4	968,008	23,076	2166,272	0	207,877	207,877	99,741	0	0	0	0	0	0	0
17:40:54	-205,639	2164,216	11,621	11,44	10,386	6,847	8,112	21,4	968,008	23,076	2164,216	0	207,877	207,877	99,741	0	0	0	0	0	0	0
17:40:54	-100	2163,216	11,621	11,44	10,38	6,837	8,087	21,4	968,008	23,076	2163,216	0	207,877	207,877	99,741	0	0	0	0	0	0	0
17:40:54	-97,753	2162,238	11,621	11,44	10,374	6,827	8,063	21,4	968,008	23,076	2162,238	0	207,877	207,877	99,741	0	0	0	0	0	0	0
17:40:54	-141,918	2160,819	11,621	11,489	10,366	6,812	8,038	21,4	968,008	23,076	2160,819	0	207,877	207,877	99,741	0	0	0	0	0	0	0
17:40:54	-248,632	2158,333	11,523	11,44	10,357	6,786	8,014	21,4	968,008	23,076	2158,333	0	207,877	207,877	99,741	0	0	0	0	0	0	0
17:40:54	-97,753	2157,355	11,523	11,44	10,352	6,776	7,989	21,4	968,008	23,076	2157,355	0	207,877	207,877	99,741	0	0	0	0	0	0	0
17:40:54	-140,82	2155,947	11,523	11,489	10,344	6,762	7,965	21,4	968,008	23,076	2155,947	0	207,877	207,877	99,741	0	0	0	0	0	0	0
17:40:54	-81,713	2155,13	11,523	11,44	10,339	6,753	7,941	21,4	968,008	23,076	2155,13	0	207,877	207,877	99,741	0	0	0	0	0	0	0
17:40:54	-124,731	2153,883	11,474	11,342	10,335	6,741	7,918	21,4	968,008	23,076	2153,883	0	207,877	207,877	99,741	0	0	0	0	0	0	0
17:40:54	-125,952	2152,623	11,425	11,294	10,33	6,728	7,895	21,4	968,008	23,076	2152,623	0	207,877	207,877	99,741	0	0	0	0	0	0	0
17:40:54	-199,316	2150,63	11,279	11,196	10,327	6,707	7,871	21,4	968,008	23,076	2150,63	0	207,877	207,877	99,741	0	0	0	0	0	0	0
17:40:54	-153,125	2149,099	11,132	11,001	10,326	6,691	7,848	21,4	968,008	23,076	2149,099	0	207,877	207,877	99,741	0	0	0	0	0	0	0
17:40:54	-106,591	2148,033	11,035	11,001	10,325	6,68	7,825	21,4	968,008	23,076	2148,033	0	207,877	207,877	99,741	0	0	0	0	0	0	0
17:40:54	-81,64	2147,216	11,035	10,854	10,32	6,672	7,803	21,4	968,008	23,076	2147,216	0	207,877	207,877	99,741	0	0	0	0	0	0	0
17:40:54	-110,717	2146,109	11,035	10,952	10,314	6,66	7,78	21,4	968,008	23,076	2146,109	0	207,877	207,877	99,741	0	0	0	0	0	0	0
17:40:54	-78,515	2145,324	10,986	10,952	10,312	6,652	7,758	21,4	968,008	23,076	2145,324	0	207,877	207,877	99,741	0	0	0	0	0	0	0
17:40:54	-80,615	2144,518	10,986	10,854	10,307	6,644	7,736	21,4	968,008	23,076	2144,518	0	207,877	207,877	99,741	0	0	0	0	0	0	0
17:40:54	-99,707	2143,521	11,035	10,952	10,299	6,634	7,715	21,4	968,008	23,076	2143,521	0	207,877	207,877	99,741	0	0	0	0	0	0	0
17:40:54	9,887	2143,62	11,132	11,098	10,294	6,635	7,694	21,4	968,008	23,076	2143,521	0	207,877	207,877	99,741	0	0	0	0	0	0	0
17:40:54	-82,69	2142,793	11,132	11,098	10,29	6,626	7,673	21,4	968,008	23,076	2142,793	0	207,877	207,877	99,741	0	0	0	0	0	0	0
17:40:54	-81,665	2141,976	11,132	11,098	10,285	6,618	7,652	21,4	968,008	23,076	2141,976	0	207,877	207,877	99,741	0	0	0	0	0	0	0
17:40:54	-65,478	2141,321	11,132	10,952	10,281	6,611	7,631	21,4	968,008	23,076	2141,321	0	207,877	207,877	99,741	0	0	0	0	0	0	0
17:40:54	-150,732	2139,814	10,986	10,854	10,281	6,596	7,611	21,4	968,008	23,076	2139,814	0	207,877	207,877	99,741	0	0	0	0	0	0	0
17:40:54	-111,914	2138,695	10,937	10,854	10,277	6,584	7,591	21,4	968,008	23,076	2138,695	0	207,877	207,877	99,741	0	0	0	0	0	0	0
17:40:54	0	2138,695	10,937	10,805	10,277	6,584	7,571	21,4	968,008	23,076	2138,695	0	207,877	207,877	99,741	0	0	0	0	0	0	0
17:40:54	-66,503	2138,03	10,937	10,757	10,273	6,577	7,552	21,4	968,008	23,076	2138,03	0	207,877	207,877	99,741	0	0	0	0	0	0	0
17:40:54	-150,805	2136,522	10,791	10,659	10,272	6,562	7,532	21,4	968,008	23,076	2136,522	0	207,877	207,877	99,741	0	0	0	0	0	0	0
17:40:54	0	2136,522	10,791	10,659	10,272	6,562	7,513	21,4	968,008	23,076	2136,522	0	207,877	207,877	99,741	0	0	0	0	0	0	0
17:40:54	-156,933	2134,953	10,693	10,61	10,268	6,545	7,494	21,4	968,008	23,076	2134,953	0	207,877	207,877	99,741	0	0	0	0	0	0	0
17:40:54	-16,186	2134,791	10,693	10,61	10,267	6,544	7,476	21,4	968,008	23,076	2134,791	0	207,877	207,877	99,741	0	0	0	0	0	0	0
17:40:54	23,925	2135,03	10,791	10,659	10,264	6,546	7,458	21,4	968,008	23,076	2134,791	0	207,877	207,877	99,741	0	0	0	0	0	0	0
17:40:54	-105,371	2133,976	10,693	10,61	10,263	6,535	7,439	21,4	968,008	23,076	2133,976	0	207,877	207,877	99,741	0	0	0	0	0	0	0
17:40:54	-68,798	2133,288	10,693	10,512	10,259	6,528	7,422	21,4	968,008	23,076	2133,288	0	207,877	207,877	99,741	0	0	0	0	0	0	0
17:40:54	75,439	2134,043	10,791	10,659	10,258	6,536	7,404	21,4	968,008	23,076	2133,289	0	207,877	207,877	99,741	0	0	0	0	0	0	0
17:40:54	-105,224	2132,99	10,84	10,805	10,249	6,525	7,387	21,4	968,008	23,076	2132,99	0	207,877	207,877	99,741	0	0	0	0	0	0	0
17:40:54	-2,856	2132,962	10,986	10,952	10,242	6,525	7,37	21,4	968,008	23,076	2132,962	0	207,877	207,877	99,741	0	0	0	0	0	0	0
17:40:54	-38,525	2132,577	11,035	11,001	10,237	6,521	7,353	21,4	968,008	23,076	2132,577	0	207,877	207,877	99,741	0	0	0	0	0	0	0
17:40:54	-59,277	2131,984	10,986	10,952	10,236	6,515	7,337	21,4	968,008	23,076	2131,984	0	207,877	207,877	99,741	0	0	0	0	0	0	0
17:40:54	-135,595	2130,628	10,84	10,854	10,236	6,501	7,321	21,4	968,008	23,076	2130,628	0	207,877	207,877	99,741	0	0	0	0	0	0	0
17:40:54	-45,19	2130,176	10,791	10,757	10,236	6,496	7,304	21,4	968,008	23,076	2130,176	0	207,877	207,877	99,741	0	0	0	0	0	0	0
17:40:54	-76,318	2129,413	10,693	10,757	10,237	6,488	7,288	21,4	968,008	23,076	2129,413	0	207,877	207,877	99,741	0	0	0	0	0	0	0
17:40:54	-59,252	2128,82	10,644	10,659	10,236	6,482	7,273	21,4	968,008	23,076	2128,82	0	207,877	207,877	99,741	0	0	0	0	0	0	0
17:40:54	-55,761	2128,263	10,644	10,61	10,233	6,476	7,257	21,4	968,008	23,076	2128,263	0	207,877	207,877	99,741	0	0	0	0	0	0	0
17:40:54	-104,248	2127,22	10,547	10,512	10,232	6,466	7,241	21,4	968,008	23,076	2127,22	0	207,877	207,877	99,741	0	0	0	0	0	0	0
17:40:54	20,507	2127,425	10,644	10,659	10,228	6,468	7,226	21,4	968,008	23,076	2127,22	0	207,877	207,877	99,741	0	0	0	0	0	0	0
17:40:54	31,103	2127,736	10,693	10,659	10,227	6,471	7,211	21,4	968,008	23,076	2127,221	0	207,877	207,877	99,741	0	0	0	0	0	0	0
17:40:54	19,604	2127,932	10,791	10,757	10,223	6,473	7,197	21,4	968,008	23,076	2127,222	0	207,877	207,877	99,741	0	0	0	0	0	0	0
17:40:54	-104,418	2126,888	10,693	10,659	10,222	6,462	7,183	21,4	968,008	23,076	2126,888	0	207,877	207,877	99,741	0	0	0	0	0	0	0
17:40:54	-45,166	2126,436	10,644	10,512	10,222	6,458	7,168	21,4	968,008	23,076	2126,436	0	207,877	207,877	99,741	0	0	0	0	0	0	0
17:40:54	-56,811	2125,868	10,644	10,512	10,219	6,452	7,154	21,4	968,008	23,076	2125,868	0	207,877	207,877	99,741	0	0	0	0	0	0	0
17:40:54	31,103	2126,179	10,693	10,61	10,218	6,455	7,141	21,4	968,008	23,076	2125,869	0	207,877	207,877	99,741	0	0	0	0	0	0	0
17:40:54	-45,166	2125,728	10,644	10,512	10,218	6,45	7,127	21,4	968,008	23,076	2125,728	0	207,877	207,877	99,741	0	0	0	0	0	0	0
17:40:54	-25,585	2125,472	10,693	10,512	10,214	6,448	7,114	21,4	968,008	23,076	2125,472	0	207,877	207,877	99,741	0	0	0	0	0	0	0
17:40:54	-14,062	2125,331	10,693	10,61	10,214	6,446	7,101	21,4	968,008	23,076	2125,331	0	207,877	207,877	99,741	0	0	0	0	0	0	0
17:40:54	-148,315	2123,848	10,547	10,464	10,213	6,431	7,088	21,4	968,008	23,076	2123,848	0	207,877	207,877	99,741	0	0	0	0	0	0	0
17:40:54	31,201	2124,16	10,644	10,512	10,21	6,434	7,075	21,4	968,008	23,076	2123,848	0	207,877	207,877	99,741	0	0	0	0	0	0	0
17:40:54	32,324	2124,483	10,693	10,61	10,209	6,437	7,062	21,4	968,008	23,076	2123,849	0	207,877	207,877	99,741	0	0	0	0	0	0	0
17:40:54	-117,114	2123,312	10,644	10,659	10,205	6,425	7,05	21,4	968,008	23,076	2123,312	0	207,877	207,877	99,741	0	0	0	0	0	0	0
17:40:54	0	2123,312	10,644	10,61	10,205	6,425	7,038	21,4	968,008	23,076	2123,312	0	207,877	207,877	99,741	0	0	0	0	0	0	0
17:40:54	-90,283	2122,409	10,547	10,464	10,205	6,416	7,025	21,4	968,008	23,076	2122,409	0	207,877	207,877	99,741	0	0	0	0	0	0	0
17:40:54	-45,141	2121,958	10,498	10,415	10,205	6,411	7,013	21,4	968,008	23,076	2121,958	0	207,877	207,877	99,741	0	0	0	0	0	0	0
17:40:54	0	2121,958	10,498	10,464	10,205	6,411	7,001	21,4	968,008	23,076	2121,958	0	207,877	207,877	99,741	0	0	0	0	0	0	0
17:40:54	-45,141	2121,506	10,449	10,464	10,205	6,407	6,99	21,4	968,008	23,076	2121,506	0	207,877	207,877	99,741	0	0	0	0	0	0	0
17:40:54	-27,856	2121,228	10,498	10,464	10,201	6,404	6,978	21,4	968,008	23,076	2121,228	0	207,877	207,877	99,741	0	0	0	0	0	0	0
17:40:54	-45,141	2120,776	10,449	10,415	10,201	6,399	6,967	21,4	968,008	23,076	2120,776	0	207,877	207,877	99,741	0	0	0	0	0	0	0
17:40:54	-13,867	2120,638	10,449	10,415	10,2	6,398	6,956	21,4	968,008	23,076	2120,638	0	207,877	207,877	99,741	0	0	0	0	0	0	0
17:40:54	18,31	2120,821	10,547	10,512	10,196	6,4	6,945	21,4	968,008	23,076	2120,638	0	207,877	207,877	99,741	0	0	0	0	0	0	0
17:40:54	90,283	2121,724	10,644	10,61	10,196	6,409	6,934	21,4	968,008	23,076	2120,639	0	207,877	207,877	99,741	0	0	0	0	0	0	0
17:40:54	-40,698	2121,317	10,693	10,61	10,191	6,405	6,924	21,4	968,008	23,076	2120,639	0	207,877	207,877	99,741	0	0	0	0	0	0	0
17:40:54	0	2121,317	10,693	10,61	10,191	6,405	6,914	21,4	968,008	23,076	2120,64	0	207,877	207,877	99,741	0	0	0	0	0	0	0
17:40:54	-135,424	2119,963	10,547	10,512	10,191	6,391	6,904	21,4	968,008	23,076	2119,963	0	207,877	207,877	99,741	0	0	0	0	0	0	0
17:40:54	0	2119,963	10,547	10,512	10,191	6,391	6,894	21,4	968,008	23,076	2119,963	0	207,877	207,877	99,741	0	0	0	0	0	0	0
17:40:54	-74,218	2119,22	10,547	10,512	10,187	6,383	6,884	21,4	968,008	23,076	2119,22	0	207,877	207,877	99,741	0	0	0	0	0	0	0
17:40:54	90,283	2120,123	10,644	10,512	10,187	6,393	6,874	21,4	968,008	23,076	2119,221	0	207,877	207,877	99,741	0	0	0	0	0	0	0
17:40:54	-90,283	2119,22	10,547	10,464	10,187	6,383	6,864	21,4	968,008	23,076	2119,22	0	207,877	207,877	99,741	0	0	0	0	0	0	0
17:40:54	-45,117	2118,769	10,498	10,317	10,187	6,379	6,855	21,4	968,008	23,076	2118,769	0	207,877	207,877	99,741	0	0	0	0	0	0	0
17:40:54	0	2118,769	10,498	10,415	10,187	6,379	6,845	21,1	969,437	23,076	2118,769	0	207,877	207,877	99,741	0	0	0	0	0	0	0
17:40:54	-3,369	2118,735	10,498	10,317	10,187	6,378	6,836	21,1	969,437	23,076	2118,735	0	207,877	207,877	99,741	0	0	0	0	0	0	0
17:40:54	-57,934	2118,156	10,449	10,219	10,186	6,372	6,827	21,1	969,437	23,076	2118,156	0	207,877	207,877	99,741	0	0	0	0	0	0	0
17:40:54	57,934	2118,735	10,498	10,317	10,187	6,378	6,818	21,1	969,437	23,076	2118,157	0	207,877	207,877	99,741	0	0	0	0	0	0	0
17:40:54	-12,817	2118,607	10,498	10,317	10,186	6,377	6,81	21,1	969,437	23,076	2118,157	0	207,877	207,877	99,741	0	0	0	0	0	0	0
17:40:54	-45,117	2118,156	10,449	10,268	10,186	6,372	6,801	21,1	969,437	23,076	2118,156	0	207,877	207,877	99,741	0	0	0	0	0	0	0
17:40:54	0	2118,156	10,449	10,317	10,186	6,372	6,793	21,1	969,437	23,076	2118,156	0	207,877	207,877	99,741	0	0	0	0	0	0	0
17:40:54	-90,185	2117,254	10,351	10,219	10,186	6,363	6,784	21,1	969,437	23,076	2117,254	0	207,877	207,877	99,741	0	0	0	0	0	0	0
17:40:54	17,211	2117,426	10,449	10,317	10,182	6,365	6,776	21,1	969,437	23,076	2117,255	0	207,877	207,877	99,741	0	0	0	0	0	0	0
17:40:55	45,092	2117,877	10,498	10,464	10,182	6,369	6,768	21,1	969,437	23,076	2117,255	0	207,877	207,877	99,741	0	0	0	0	0	0	0
17:40:55	-74,023	2117,137	10,498	10,415	10,177	6,362	6,76	21,1	969,437	23,076	2117,137	0	204,702	204,702	99,728	0	0	0	0	0	0	0
17:40:55	45,068	2117,588	10,547	10,415	10,177	6,366	6,752	21,1	969,437	23,076	2117,137	0	204,702	204,702	99,728	0	0	0	0	0	0	0
17:40:55	-12,841	2117,459	10,547	10,464	10,177	6,365	6,745	21,1	969,437	23,076	2117,138	0	204,702	204,702	99,728	0	0	0	0	0	0	0
17:40:55	-119,116	2116,268	10,498	10,464	10,173	6,353	6,737	21,1	969,437	23,076	2116,268	0	204,702	204,702	99,728	0	0	0	0	0	0	0
17:40:55	45,068	2116,719	10,547	10,512	10,173	6,357	6,73	21,1	969,437	23,076	2116,269	0	204,702	204,702	99,728	0	0	0	0	0	0	0
17:40:55	0	2116,719	10,547	10,464	10,173	6,357	6,722	21,1	969,437	23,076	2116,269	0	204,702	204,702	99,728	0	0	0	0	0	0	0
17:40:55	-58,105	2116,138	10,498	10,415	10,172	6,351	6,715	21,1	969,437	23,076	2116,138	0	204,702	204,702	99,728	0	0	0	0	0	0	0
17:40:55	-45,092	2115,687	10,449	10,317	10,172	6,347	6,708	21,1	969,437	23,076	2115,687	0	204,702	204,702	99,728	0	0	0	0	0	0	0
17:40:55	-51,538	2115,172	10,449	10,415	10,169	6,341	6,701	21,1	969,437	23,076	2115,172	0	204,702	204,702	99,728	0	0	0	0	0	0	0
17:40:55	-11,767	2115,054	10,449	10,317	10,168	6,34	6,694	21,1	969,437	23,076	2115,054	0	204,702	204,702	99,728	0	0	0	0	0	0	0
17:40:55	45,068	2115,505	10,498	10,415	10,168	6,345	6,687	21,1	969,437	23,076	2115,054	0	204,702	204,702	99,728	0	0	0	0	0	0	0
17:40:55	-135,229	2114,152	10,351	10,268	10,168	6,331	6,68	21,1	969,437	23,076	2114,152	0	204,702	204,702	99,728	0	0	0	0	0	0	0
17:40:55	123,461	2115,387	10,498	10,317	10,168	6,344	6,673	21,1	969,437	23,076	2114,154	0	204,702	204,702	99,728	0	0	0	0	0	0	0
17:40:55	-45,092	2114,936	10,449	10,268	10,168	6,339	6,667	21,1	969,437	23,076	2114,155	0	204,702	204,702	99,728	0	0	0	0	0	0	0
17:40:55	-64,379	2114,292	10,449	10,415	10,164	6,332	6,66	21,1	969,437	23,076	2114,155	0	204,702	204,702	99,728	0	0	0	0	0	0	0
17:40:55	-100,878	2113,283	10,351	10,268	10,163	6,322	6,653	21,1	969,437	23,076	2113,283	0	204,702	204,702	99,728	0	0	0	0	0	0	0
17:40:55	90,161	2114,185	10,449	10,415	10,163	6,331	6,647	21,1	969,437	23,076	2113,284	0	204,702	204,702	99,728	0	0	0	0	0	0	0
17:40:55	-88,134	2113,304	10,449	10,317	10,158	6,322	6,641	21,1	969,437	23,076	2113,284	0	204,702	204,702	99,728	0	0	0	0	0	0	0
17:40:55	-90,136	2112,402	10,351	10,268	10,158	6,313	6,634	21,1	969,437	23,076	2112,402	0	204,702	204,702	99,728	0	0	0	0	0	0	0
17:40:55	0	2112,402	10,351	10,268	10,158	6,313	6,628	21,1	969,437	23,076	2112,402	0	204,702	204,702	99,728	0	0	0	0	0	0	0
17:40:55	-11,767	2112,285	10,351	10,268	10,158	6,312	6,622	21,1	969,437	23,076	2112,285	0	204,702	204,702	99,728	0	0	0	0	0	0	0
17:40:55	0	2112,285	10,351	10,219	10,158	6,312	6,616	21,1	969,437	23,076	2112,285	0	204,702	204,702	99,728	0	0	0	0	0	0	0
17:40:55	-45,068	2111,834	10,302	10,122	10,158	6,307	6,61	21,1	969,437	23,076	2111,834	0	204,702	204,702	99,728	0	0	0	0	0	0	0
17:40:55	-90,136	2110,932	10,205	10,122	10,158	6,298	6,604	21,1	969,437	23,076	2110,932	0	204,702	204,702	99,728	0	0	0	0	0	0	0
17:40:55	59,057	2111,523	10,351	10,219	10,153	6,304	6,598	21,1	969,437	23,076	2110,933	0	204,702	204,702	99,728	0	0	0	0	0	0	0
17:40:55	0	2111,523	10,351	10,219	10,153	6,304	6,592	21,1	969,437	23,076	2110,934	0	204,702	204,702	99,728	0	0	0	0	0	0	0
17:40:55	-45,068	2111,072	10,302	10,122	10,153	6,299	6,586	21,1	969,437	23,076	2110,934	0	204,702	204,702	99,728	0	0	0	0	0	0	0
17:40:55	-76,171	2110,311	10,302	10,219	10,149	6,291	6,58	21,1	969,437	23,076	2110,311	0	204,702	204,702	99,728	0	0	0	0	0	0	0
17:40:55	0	2110,311	10,302	10,219	10,149	6,291	6,575	21,1	969,437	23,076	2110,311	0	204,702	204,702	99,728	0	0	0	0	0	0	0
17:40:55	-11,938	2110,191	10,302	10,122	10,148	6,29	6,569	21,1	969,437	23,076	2110,191	0	204,702	204,702	99,728	0	0	0	0	0	0	0
17:40:55	-65,429	2109,537	10,302	10,122	10,145	6,283	6,564	21,1	969,437	23,076	2109,537	0	204,702	204,702	99,728	0	0	0	0	0	0	0
17:40:55	33,276	2109,87	10,351	10,219	10,144	6,287	6,558	21,1	969,437	23,076	2109,537	0	204,702	204,702	99,728	0	0	0	0	0	0	0
17:40:55	0	2109,87	10,351	10,219	10,144	6,287	6,553	21,1	969,437	23,076	2109,537	0	204,702	204,702	99,728	0	0	0	0	0	0	0
17:40:55	0	2109,87	10,351	10,219	10,144	6,287	6,548	21,1	969,437	23,076	2109,538	0	204,702	204,702	99,728	0	0	0	0	0	0	0
17:40:55	-45,068	2109,419	10,302	10,122	10,144	6,282	6,542	21,1	969,437	23,076	2109,419	0	204,702	204,702	99,728	0	0	0	0	0	0	0
17:40:55	-31,054	2109,109	10,351	10,268	10,14	6,279	6,537	21,1	969,437	23,076	2109,109	0	204,702	204,702	99,728	0	0	0	0	0	0	0
17:40:55	44,946	2109,558	10,498	10,415	10,134	6,284	6,532	21,1	969,437	23,076	2109,109	0	204,702	204,702	99,728	0	0	0	0	0	0	0
17:40:55	-45,068	2109,107	10,449	10,268	10,134	6,279	6,527	21,1	969,437	23,076	2109,107	0	204,702	204,702	99,728	0	0	0	0	0	0	0
17:40:55	0	2109,107	10,449	10,268	10,134	6,279	6,522	21,1	969,437	23,076	2109,107	0	204,702	204,702	99,728	0	0	0	0	0	0	0
17:40:55	-90,087	2108,206	10,351	10,415	10,134	6,27	6,517	21,1	969,437	23,076	2108,206	0	204,702	204,702	99,728	0	0	0	0	0	0	0
17:40:55	-112,768	2107,079	10,302	10,122	10,131	6,258	6,512	21,1	969,437	23,076	2107,079	0	204,702	204,702	99,728	0	0	0	0	0	0	0
17:40:55	-100,805	2106,071	10,205	10,073	10,13	6,248	6,507	21,1	969,437	23,076	2106,071	0	204,702	204,702	99,728	0	0	0	0	0	0	0
17:40:55	90,063	2106,971	10,302	10,219	10,13	6,257	6,502	21,1	969,437	23,076	2106,072	0	204,702	204,702	99,728	0	0	0	0	0	0	0
17:40:55	0	2106,971	10,302	10,219	10,13	6,257	6,497	21,1	969,437	23,076	2106,073	0	204,702	204,702	99,728	0	0	0	0	0	0	0
17:40:55	-90,063	2106,071	10,205	10,073	10,13	6,248	6,493	21,1	969,437	23,076	2106,071	0	204,702	204,702	99,728	0	0	0	0	0	0	0
17:40:55	-78,247	2105,288	10,205	10,073	10,125	6,24	6,488	21,1	969,437	23,076	2105,288	0	204,702	204,702	99,728	0	0	0	0	0	0	0
17:40:55	124,389	2106,532	10,351	10,219	10,125	6,252	6,483	21,1	969,437	23,076	2105,289	0	204,702	204,702	99,728	0	0	0	0	0	0	0
17:40:55	-45,043	2106,082	10,302	10,122	10,125	6,248	6,478	21,1	969,437	23,076	2105,29	0	204,702	204,702	99,728	0	0	0	0	0	0	0
17:40:55	-135,083	2104,731	10,156	9,878	10,125	6,234	6,474	21,1	969,437	23,076	2104,731	0	204,702	204,702	99,728	0	0	0	0	0	0	0
17:40:55	-22,68	2104,504	10,205	10,073	10,121	6,232	6,469	21,1	969,437	23,076	2104,504	0	204,702	204,702	99,728	0	0	0	0	0	0	0
17:40:55	125,415	2105,758	10,351	10,219	10,12	6,244	6,464	21,1	969,437	23,076	2104,505	0	204,702	204,702	99,728	0	0	0	0	0	0	0
17:40:55	-135,083	2104,407	10,205	10,073	10,12	6,231	6,46	21,1	969,437	23,076	2104,407	0	204,702	204,702	99,728	0	0	0	0	0	0	0
17:40:55	-79,296	2103,614	10,205	9,975	10,116	6,222	6,455	21,1	969,437	23,076	2103,614	0	204,702	204,702	99,728	0	0	0	0	0	0	0
17:40:55	-113,769	2102,477	10,156	9,926	10,112	6,211	6,45	21,1	969,437	23,076	2102,477	0	204,702	204,702	99,728	0	0	0	0	0	0	0
17:40:55	44,995	2102,927	10,205	10,073	10,112	6,215	6,446	21,1	969,437	23,076	2102,477	0	204,702	204,702	99,728	0	0	0	0	0	0	0
17:40:55	90,063	2103,827	10,302	10,122	10,112	6,225	6,441	21,1	969,437	23,076	2102,478	0	204,702	204,702	99,728	0	0	0	0	0	0	0
17:40:55	-99,731	2102,83	10,205	10,073	10,112	6,214	6,437	21,1	969,437	23,076	2102,479	0	204,702	204,702	99,728	0	0	0	0	0	0	0
17:40:55	0	2102,83	10,205	9,975	10,112	6,214	6,433	21,1	969,437	23,076	2102,479	0	204,702	204,702	99,728	0	0	0	0	0	0	0
17:40:55	-70,825	2102,122	10,205	10,073	10,107	6,207	6,428	21,1	969,437	23,076	2102,122	0	204,702	204,702	99,728	0	0	0	0	0	0	0
17:40:55	-9,667	2102,025	10,205	10,122	10,107	6,206	6,424	21,1	969,437	23,076	2102,025	0	204,702	204,702	99,728	0	0	0	0	0	0	0
17:40:55	-45,019	2101,575	10,156	9,975	10,107	6,201	6,42	21,1	969,437	23,076	2101,575	0	204,702	204,702	99,728	0	0	0	0	0	0	0
17:40:55	-90,039	2100,674	10,058	9,878	10,107	6,192	6,415	21,1	969,437	23,076	2100,674	0	204,702	204,702	99,728	0	0	0	0	0	0	0
17:40:55	-80,346	2099,871	10,058	9,878	10,102	6,184	6,411	21,1	969,437	23,076	2099,871	0	204,702	204,702	99,728	0	0	0	0	0	0	0
17:40:55	135,034	2101,221	10,205	9,975	10,102	6,198	6,406	21,1	969,437	23,076	2099,872	0	204,702	204,702	99,728	0	0	0	0	0	0	0
17:40:55	-80,517	2100,416	10,205	10,073	10,098	6,189	6,402	21,1	969,437	23,076	2099,873	0	204,702	204,702	99,728	0	0	0	0	0	0	0
17:40:55	0	2100,416	10,205	10,122	10,098	6,189	6,398	21,1	969,437	23,076	2099,874	0	204,702	204,702	99,728	0	0	0	0	0	0	0
17:40:55	0	2100,416	10,205	9,975	10,098	6,189	6,394	21,1	969,437	23,076	2099,875	0	204,702	204,702	99,728	0	0	0	0	0	0	0
17:40:55	-53,637	2099,88	10,156	9,975	10,097	6,184	6,39	21,1	969,437	23,076	2099,875	0	204,702	204,702	99,728	0	0	0	0	0	0	0
17:40:55	0	2099,88	10,156	9,975	10,097	6,184	6,386	21,1	969,437	23,076	2099,875	0	204,702	204,702	99,728	0	0	0	0	0	0	0
17:40:55	-72,949	2099,15	10,156	9,926	10,093	6,176	6,382	21,1	969,437	23,076	2099,15	0	204,702	204,702	99,728	0	0	0	0	0	0	0
17:40:55	-8,642	2099,064	10,156	9,926	10,093	6,175	6,378	21,1	969,437	23,076	2099,064	0	204,702	204,702	99,728	0	0	0	0	0	0	0
17:40:55	0	2099,064	10,156	9,975	10,093	6,175	6,374	21,1	969,437	23,076	2099,064	0	204,702	204,702	99,728	0	0	0	0	0	0	0
17:40:55	-90,014	2098,164	10,058	9,975	10,093	6,166	6,369	21,1	969,437	23,076	2098,164	0	204,702	204,702	99,728	0	0	0	0	0	0	0
17:40:55	-44,97	2097,714	10,009	9,78	10,093	6,162	6,365	21,1	969,437	23,076	2097,714	0	204,702	204,702	99,728	0	0	0	0	0	0	0
17:40:55	63,085	2098,345	10,156	10,073	10,089	6,168	6,362	21,1	969,437	23,076	2097,715	0	204,702	204,702	99,728	0	0	0	0	0	0	0
17:40:55	-9,667	2098,248	10,156	9,926	10,088	6,167	6,358	21,1	969,437	23,076	2097,715	0	204,702	204,702	99,728	0	0	0	0	0	0	0
17:40:55	-134,985	2096,898	10,009	9,878	10,088	6,153	6,354	21,1	969,437	23,076	2096,898	0	204,702	204,702	99,728	0	0	0	0	0	0	0
17:40:55	-72,949	2096,169	10,009	9,878	10,084	6,146	6,35	21,1	969,437	23,076	2096,169	0	204,702	204,702	99,728	0	0	0	0	0	0	0
17:40:55	36,376	2096,533	10,058	9,926	10,083	6,149	6,346	21,1	969,437	23,076	2096,169	0	204,702	204,702	99,728	0	0	0	0	0	0	0
17:40:55	53,369	2097,066	10,205	9,975	10,079	6,155	6,342	21,1	969,437	23,076	2096,17	0	204,702	204,702	99,728	0	0	0	0	0	0	0
17:40:55	58,642	2097,653	10,449	10,317	10,069	6,161	6,338	21,1	969,437	23,076	2096,171	0	204,702	204,702	99,728	0	0	0	0	0	0	0
17:40:55	7,324	2097,726	10,547	10,415	10,065	6,162	6,335	21,1	969,437	23,076	2096,173	0	204,702	204,702	99,728	0	0	0	0	0	0	0
17:40:55	-224,975	2095,476	10,302	10,122	10,065	6,138	6,331	21,1	969,437	23,076	2095,476	0	204,702	204,702	99,728	0	0	0	0	0	0	0
17:40:55	-52,294	2094,953	10,156	9,975	10,069	6,133	6,327	21,1	969,437	23,076	2094,953	0	204,702	204,702	99,728	0	0	0	0	0	0	0
17:40:55	-134,912	2093,604	10,009	9,878	10,069	6,119	6,323	21,1	969,437	23,076	2093,604	0	204,702	204,702	99,728	0	0	0	0	0	0	0
17:40:55	-44,97	2093,154	9,961	9,731	10,069	6,114	6,319	21,1	969,437	23,076	2093,154	0	204,702	204,702	99,728	0	0	0	0	0	0	0
17:40:55	0	2093,154	9,961	9,78	10,069	6,114	6,315	21,1	969,437	23,076	2093,154	0	204,702	204,702	99,728	0	0	0	0	0	0	0
17:40:55	44,97	2093,604	10,009	9,78	10,069	6,119	6,311	21,1	969,437	23,076	2093,155	0	204,702	204,702	99,728	0	0	0	0	0	0	0
17:40:55	-134,912	2092,255	9,863	9,585	10,069	6,105	6,307	21,1	969,437	23,076	2092,255	0	204,702	204,702	99,728	0	0	0	0	0	0	0
17:40:55	134,912	2093,604	10,009	9,878	10,069	6,119	6,303	21,1	969,437	23,076	2092,256	0	204,702	204,702	99,728	0	0	0	0	0	0	0
17:40:55	105,859	2094,663	10,205	10,219	10,065	6,13	6,3	21	970,407	23,076	2092,259	0	204,702	204,702	99,728	0	0	0	0	0	0	0
17:40:55	-235,595	2092,307	9,961	9,633	10,065	6,106	6,296	21	970,407	23,076	2092,259	0	204,702	204,702	99,728	0	0	0	0	0	0	0
17:40:55	-89,892	2091,408	9,863	9,585	10,065	6,096	6,292	21	970,407	23,076	2091,408	0	204,702	204,702	99,728	0	0	0	0	0	0	0
17:40:55	269,726	2094,105	10,156	9,926	10,065	6,124	6,289	21	970,407	23,076	2091,41	0	204,702	204,702	99,728	0	0	0	0	0	0	0
17:40:55	-97,314	2093,132	10,058	9,975	10,064	6,114	6,286	21	970,407	23,076	2091,412	0	204,702	204,702	99,728	0	0	0	0	0	0	0
17:40:55	7,397	2093,206	10,058	9,975	10,065	6,115	6,282	21	970,407	23,076	2091,414	0	204,702	204,702	99,728	0	0	0	0	0	0	0
17:40:55	-179,809	2091,408	9,863	9,585	10,065	6,096	6,279	21	970,407	23,076	2091,408	0	204,702	204,702	99,728	0	0	0	0	0	0	0
17:40:55	134,863	2092,756	10,009	9,926	10,065	6,11	6,275	21	970,407	23,076	2091,409	0	204,702	204,702	99,728	0	0	0	0	0	0	0
17:40:55	-37,475	2092,382	10,058	9,926	10,06	6,107	6,272	21	970,407	23,076	2091,41	0	204,702	204,702	99,728	0	0	0	0	0	0	0
17:40:55	-44,97	2091,932	10,009	9,878	10,06	6,102	6,269	21	970,407	23,076	2091,41	0	204,702	204,702	99,728	0	0	0	0	0	0	0
17:40:55	44,97	2092,382	10,058	10,073	10,06	6,107	6,266	21	970,407	23,076	2091,411	0	204,149	204,149	99,726	0	0	0	0	0	0	0
17:40:55	-89,916	2091,482	9,961	9,731	10,06	6,097	6,262	21	970,407	23,076	2091,412	0	204,149	204,149	99,726	0	0	0	0	0	0	0
17:40:56	179,809	2093,281	10,156	9,975	10,06	6,116	6,259	21	970,407	23,076	2091,414	0	204,149	204,149	99,726	0	0	0	0	0	0	0
17:40:56	-89,892	2092,382	10,058	9,975	10,06	6,107	6,256	21	970,407	23,076	2091,415	0	204,149	204,149	99,726	0	0	0	0	0	0	0
17:40:56	-44,97	2091,932	10,009	9,878	10,06	6,102	6,253	21	970,407	23,076	2091,415	0	204,149	204,149	99,726	0	0	0	0	0	0	0
17:40:56	44,97	2092,382	10,058	9,926	10,06	6,107	6,25	21	970,407	23,076	2091,416	0	204,149	204,149	99,726	0	0	0	0	0	0	0
17:40:56	-44,97	2091,932	10,009	9,878	10,06	6,102	6,248	21	970,407	23,076	2091,417	0	204,149	204,149	99,726	0	0	0	0	0	0	0
17:40:56	-37,719	2091,555	10,058	9,926	10,055	6,098	6,245	21	970,407	23,076	2091,417	0	204,149	204,149	99,726	0	0	0	0	0	0	0
17:40:56	7,421	2091,629	10,058	9,975	10,056	6,099	6,242	21	970,407	23,076	2091,417	0	204,149	204,149	99,726	0	0	0	0	0	0	0
17:40:56	-7,421	2091,555	10,058	10,073	10,055	6,098	6,239	21	970,407	23,076	2091,417	0	204,149	204,149	99,726	0	0	0	0	0	0	0
17:40:56	0	2091,555	10,058	9,878	10,055	6,098	6,236	21	970,407	23,076	2091,417	0	204,149	204,149	99,726	0	0	0	0	0	0	0
17:40:56	-44,946	2091,105	10,009	9,78	10,055	6,093	6,233	21	970,407	23,076	2091,105	0	204,149	204,149	99,726	0	0	0	0	0	0	0
17:40:56	134,863	2092,454	10,156	10,073	10,055	6,107	6,231	21	970,407	23,076	2091,107	0	204,149	204,149	99,726	0	0	0	0	0	0	0
17:40:56	0	2092,454	10,156	10,073	10,055	6,107	6,228	21	970,407	23,076	2091,108	0	204,149	204,149	99,726	0	0	0	0	0	0	0
17:40:56	-89,916	2091,555	10,058	9,975	10,055	6,098	6,226	21	970,407	23,076	2091,108	0	204,149	204,149	99,726	0	0	0	0	0	0	0
17:40:56	-84,912	2090,706	10,058	9,975	10,05	6,089	6,223	21	970,407	23,076	2090,706	0	204,149	204,149	99,726	0	0	0	0	0	0	0
17:40:56	-44,921	2090,256	10,009	9,926	10,05	6,085	6,22	21	970,407	23,076	2090,256	0	204,149	204,149	99,726	0	0	0	0	0	0	0
17:40:56	0	2090,256	10,009	9,78	10,05	6,085	6,218	21	970,407	23,076	2090,256	0	204,149	204,149	99,726	0	0	0	0	0	0	0
17:40:56	0	2090,256	10,009	9,926	10,05	6,085	6,215	21	970,407	23,076	2090,256	0	204,149	204,149	99,726	0	0	0	0	0	0	0
17:40:56	134,838	2091,605	10,156	10,073	10,05	6,099	6,213	21	970,407	23,076	2090,258	0	204,149	204,149	99,726	0	0	0	0	0	0	0
17:40:56	-89,916	2090,706	10,058	9,926	10,05	6,089	6,211	21	970,407	23,076	2090,258	0	204,149	204,149	99,726	0	0	0	0	0	0	0
17:40:56	-44,921	2090,256	10,009	9,926	10,05	6,085	6,208	21	970,407	23,076	2090,256	0	204,149	204,149	99,726	0	0	0	0	0	0	0
17:40:56	58,715	2090,844	10,156	9,926	10,046	6,091	6,206	21	970,407	23,076	2090,257	0	204,149	204,149	99,726	0	0	0	0	0	0	0
17:40:56	37,377	2091,217	10,205	10,073	10,046	6,095	6,204	21	970,407	23,076	2090,258	0	204,149	204,149	99,726	0	0	0	0	0	0	0
17:40:56	-122,119	2089,996	10,156	9,926	10,041	6,082	6,201	21	970,407	23,076	2089,996	0	204,149	204,149	99,726	0	0	0	0	0	0	0
17:40:56	0	2089,996	10,156	9,975	10,041	6,082	6,199	21	970,407	23,076	2089,996	0	204,149	204,149	99,726	0	0	0	0	0	0	0
17:40:56	44,946	2090,446	10,205	10,122	10,041	6,087	6,197	21	970,407	23,076	2089,997	0	204,149	204,149	99,726	0	0	0	0	0	0	0
17:40:56	-187,353	2088,572	10,009	9,926	10,041	6,067	6,194	21	970,407	23,076	2088,572	0	204,149	204,149	99,726	0	0	0	0	0	0	0
17:40:56	52,514	2089,097	10,058	9,975	10,041	6,073	6,192	21	970,407	23,076	2088,573	0	204,149	204,149	99,726	0	0	0	0	0	0	0
17:40:56	-52,514	2088,572	10,009	9,926	10,041	6,067	6,189	21	970,407	23,076	2088,572	0	204,149	204,149	99,726	0	0	0	0	0	0	0
17:40:56	7,592	2088,648	10,009	9,975	10,041	6,068	6,187	21	970,407	23,076	2088,572	0	204,149	204,149	99,726	0	0	0	0	0	0	0
17:40:56	-7,592	2088,572	10,009	9,975	10,041	6,067	6,185	21	970,407	23,076	2088,572	0	204,149	204,149	99,726	0	0	0	0	0	0	0
17:40:56	44,946	2089,022	10,058	10,122	10,041	6,072	6,182	21	970,407	23,076	2088,572	0	204,149	204,149	99,726	0	0	0	0	0	0	0
17:40:56	-179,711	2087,224	9,863	9,633	10,041	6,053	6,18	21	970,407	23,076	2087,224	0	204,149	204,149	99,726	0	0	0	0	0	0	0
17:40:56	0	2087,224	9,863	9,78	10,041	6,053	6,177	21	970,407	23,076	2087,224	0	204,149	204,149	99,726	0	0	0	0	0	0	0
17:40:56	102,563	2088,25	10,058	10,122	10,036	6,064	6,175	21	970,407	23,076	2087,225	0	204,149	204,149	99,726	0	0	0	0	0	0	0
17:40:56	-89,868	2087,351	9,961	9,633	10,036	6,055	6,173	21	970,407	23,076	2087,226	0	204,149	204,149	99,726	0	0	0	0	0	0	0
17:40:56	83,349	2088,185	10,058	9,975	10,036	6,063	6,171	21	970,407	23,076	2087,227	0	204,149	204,149	99,726	0	0	0	0	0	0	0
17:40:56	96,386	2089,149	10,156	10,122	10,036	6,073	6,169	21	970,407	23,076	2087,229	0	204,149	204,149	99,726	0	0	0	0	0	0	0
17:40:56	-276,098	2086,388	9,863	9,633	10,036	6,045	6,166	21	970,407	23,076	2086,388	0	204,149	204,149	99,726	0	0	0	0	0	0	0
17:40:56	89,843	2087,286	9,961	9,78	10,036	6,054	6,164	21	970,407	23,076	2086,388	0	204,149	204,149	99,726	0	0	0	0	0	0	0
17:40:56	89,868	2088,185	10,058	9,975	10,036	6,063	6,162	21	970,407	23,076	2086,39	0	204,149	204,149	99,726	0	0	0	0	0	0	0
17:40:56	-44,921	2087,736	10,009	9,926	10,036	6,059	6,16	21	970,407	23,076	2086,392	0	204,149	204,149	99,726	0	0	0	0	0	0	0
17:40:56	44,921	2088,185	10,058	9,926	10,036	6,063	6,158	21	970,407	23,076	2086,393	0	204,149	204,149	99,726	0	0	0	0	0	0	0
17:40:56	-179,711	2086,388	9,863	9,731	10,036	6,045	6,156	21	970,407	23,076	2086,388	0	204,149	204,149	99,726	0	0	0	0	0	0	0
17:40:56	89,843	2087,286	9,961	9,878	10,036	6,054	6,154	21	970,407	23,076	2086,388	0	204,149	204,149	99,726	0	0	0	0	0	0	0
17:40:56	51,44	2087,801	10,009	9,975	10,036	6,059	6,152	21	970,407	23,076	2086,39	0	204,149	204,149	99,726	0	0	0	0	0	0	0
17:40:56	-51,44	2087,286	9,961	9,926	10,036	6,054	6,15	21	970,407	23,076	2086,391	0	204,149	204,149	99,726	0	0	0	0	0	0	0
17:40:56	44,946	2087,736	10,009	9,926	10,036	6,059	6,148	21	970,407	23,076	2086,392	0	204,149	204,149	99,726	0	0	0	0	0	0	0
17:40:56	0	2087,736	10,009	9,926	10,036	6,059	6,147	21	970,407	23,076	2086,393	0	204,149	204,149	99,726	0	0	0	0	0	0	0
17:40:56	44,921	2088,185	10,058	10,073	10,036	6,063	6,145	21	970,407	23,076	2086,395	0	204,149	204,149	99,726	0	0	0	0	0	0	0
17:40:56	-224,633	2085,939	9,814	9,633	10,036	6,04	6,143	21	970,407	23,076	2085,939	0	204,149	204,149	99,726	0	0	0	0	0	0	0
17:40:56	179,711	2087,736	10,009	9,975	10,036	6,059	6,141	21	970,407	23,076	2085,94	0	204,149	204,149	99,726	0	0	0	0	0	0	0
17:40:56	179,736	2089,533	10,205	10,219	10,036	6,077	6,14	21	970,407	23,076	2085,944	0	204,149	204,149	99,726	0	0	0	0	0	0	0
17:40:56	-44,946	2089,084	10,156	9,975	10,036	6,073	6,139	21	970,407	23,076	2085,947	0	204,149	204,149	99,726	0	0	0	0	0	0	0
17:40:56	-167,065	2087,413	10,058	9,975	10,032	6,055	6,137	21	970,407	23,076	2085,949	0	204,149	204,149	99,726	0	0	0	0	0	0	0
17:40:56	-44,921	2086,964	10,009	9,878	10,032	6,051	6,135	21	970,407	23,076	2085,95	0	204,149	204,149	99,726	0	0	0	0	0	0	0
17:40:56	0	2086,964	10,009	9,926	10,032	6,051	6,134	21	970,407	23,076	2085,95	0	204,149	204,149	99,726	0	0	0	0	0	0	0
17:40:56	0	2086,964	10,009	9,926	10,032	6,051	6,132	21	970,407	23,076	2085,951	0	204,149	204,149	99,726	0	0	0	0	0	0	0
17:40:56	44,921	2087,413	10,058	9,926	10,032	6,055	6,131	21	970,407	23,076	2085,953	0	204,149	204,149	99,726	0	0	0	0	0	0	0
17:40:56	-44,921	2086,964	10,009	9,926	10,032	6,051	6,129	21	970,407	23,076	2085,954	0	204,149	204,149	99,726	0	0	0	0	0	0	0
17:40:56	-44,897	2086,515	9,961	9,731	10,032	6,046	6,127	21	970,407	23,076	2085,954	0	204,149	204,149	99,726	0	0	0	0	0	0	0
17:40:56	179,711	2088,312	10,156	10,122	10,032	6,065	6,126	21	970,407	23,076	2085,957	0	204,149	204,149	99,726	0	0	0	0	0	0	0
17:40:56	-179,711	2086,515	9,961	9,633	10,032	6,046	6,125	21	970,407	23,076	2085,957	0	204,149	204,149	99,726	0	0	0	0	0	0	0
17:40:56	89,819	2087,413	10,058	9,975	10,032	6,055	6,123	21	970,407	23,076	2085,959	0	204,149	204,149	99,726	0	0	0	0	0	0	0
17:40:56	77,197	2088,185	10,058	9,975	10,036	6,063	6,122	21	970,407	23,076	2085,961	0	204,149	204,149	99,726	0	0	0	0	0	0	0
17:40:56	-256,884	2085,616	9,863	9,633	10,032	6,037	6,12	21	970,407	23,076	2085,616	0	204,149	204,149	99,726	0	0	0	0	0	0	0
17:40:56	179,687	2087,413	10,058	9,975	10,032	6,055	6,119	21	970,407	23,076	2085,618	0	204,149	204,149	99,726	0	0	0	0	0	0	0
17:40:56	0	2087,413	10,058	9,975	10,032	6,055	6,118	21	970,407	23,076	2085,619	0	204,149	204,149	99,726	0	0	0	0	0	0	0
17:40:56	-44,921	2086,964	10,009	9,878	10,032	6,051	6,117	21	970,407	23,076	2085,621	0	204,149	204,149	99,726	0	0	0	0	0	0	0
17:40:56	44,921	2087,413	10,058	9,926	10,032	6,055	6,115	21	970,407	23,076	2085,623	0	204,149	204,149	99,726	0	0	0	0	0	0	0
17:40:56	0	2087,413	10,058	9,926	10,032	6,055	6,114	21	970,407	23,076	2085,624	0	204,149	204,149	99,726	0	0	0	0	0	0	0
17:40:56	-44,921	2086,964	10,009	9,926	10,032	6,051	6,113	21	970,407	23,076	2085,626	0	204,149	204,149	99,726	0	0	0	0	0	0	0
17:40:56	179,736	2088,761	10,205	10,122	10,032	6,069	6,112	21	970,407	23,076	2085,629	0	204,149	204,149	99,726	0	0	0	0	0	0	0
17:40:56	-134,814	2087,413	10,058	9,926	10,032	6,055	6,111	21	970,407	23,076	2085,631	0	204,149	204,149	99,726	0	0	0	0	0	0	0
17:40:56	0	2087,413	10,058	9,926	10,032	6,055	6,11	21	970,407	23,076	2085,632	0	204,149	204,149	99,726	0	0	0	0	0	0	0
17:40:56	0	2087,413	10,058	9,926	10,032	6,055	6,109	21	970,407	23,076	2085,634	0	204,149	204,149	99,726	0	0	0	0	0	0	0
17:40:56	-44,921	2086,964	10,009	9,878	10,032	6,051	6,108	21	970,407	23,076	2085,636	0	204,149	204,149	99,726	0	0	0	0	0	0	0
17:40:56	44,921	2087,413	10,058	9,975	10,032	6,055	6,107	21	970,407	23,076	2085,637	0	204,149	204,149	99,726	0	0	0	0	0	0	0
17:40:56	89,892	2088,312	10,156	10,073	10,032	6,065	6,106	21	970,407	23,076	2085,64	0	204,149	204,149	99,726	0	0	0	0	0	0	0
17:40:56	-89,892	2087,413	10,058	9,975	10,032	6,055	6,105	21	970,407	23,076	2085,641	0	204,149	204,149	99,726	0	0	0	0	0	0	0
17:40:56	-89,819	2086,515	9,961	9,78	10,032	6,046	6,104	21	970,407	23,076	2085,642	0	204,149	204,149	99,726	0	0	0	0	0	0	0
17:40:56	167,016	2088,185	10,058	9,926	10,036	6,063	6,103	21	970,407	23,076	2085,645	0	204,149	204,149	99,726	0	0	0	0	0	0	0
17:40:56	-77,197	2087,413	10,058	9,975	10,032	6,055	6,102	21	970,407	23,076	2085,647	0	204,149	204,149	99,726	0	0	0	0	0	0	0
17:40:56	-44,921	2086,964	10,009	9,878	10,032	6,051	6,101	21	970,407	23,076	2085,648	0	204,149	204,149	99,726	0	0	0	0	0	0	0
17:40:56	134,814	2088,312	10,156	10,073	10,032	6,065	6,1	21	970,407	23,076	2085,65	0	204,149	204,149	99,726	0	0	0	0	0	0	0
17:40:56	0	2088,312	10,156	10,073	10,032	6,065	6,099	21	970,407	23,076	2085,653	0	204,149	204,149	99,726	0	0	0	0	0	0	0
17:40:56	-89,892	2087,413	10,058	9,878	10,032	6,055	6,099	21	970,407	23,076	2085,655	0	204,149	204,149	99,726	0	0	0	0	0	0	0
17:40:56	-44,921	2086,964	10,009	9,878	10,032	6,051	6,098	21	970,407	23,076	2085,656	0	204,149	204,149	99,726	0	0	0	0	0	0	0
17:40:56	38,452	2087,348	10,058	9,975	10,031	6,055	6,097	21	970,407	23,076	2085,658	0	204,149	204,149	99,726	0	0	0	0	0	0	0
17:40:56	6,469	2087,413	10,058	9,975	10,032	6,055	6,096	21	969,437	23,076	2085,66	0	204,149	204,149	99,726	0	0	0	0	0	0	0
17:40:56	-42,797	2086,985	10,009	9,926	10,032	6,051	6,095	21	969,437	23,076	2085,661	0	204,149	204,149	99,726	0	0	0	0	0	0	0
17:40:56	77,197	2087,757	10,009	9,926	10,036	6,059	6,094	21	969,437	23,076	2085,663	0	204,149	204,149	99,726	0	0	0	0	0	0	0
17:40:56	-32,25	2087,434	10,058	9,975	10,032	6,056	6,094	21	969,437	23,076	2085,665	0	204,149	204,149	99,726	0	0	0	0	0	0	0
17:40:56	134,838	2088,783	10,205	10,122	10,032	6,069	6,093	21	969,437	23,076	2085,668	0	204,149	204,149	99,726	0	0	0	0	0	0	0
17:40:56	346,997	2092,253	10,498	10,464	10,036	6,105	6,093	21	969,437	23,076	2085,675	0	204,149	204,149	99,726	0	0	0	0	0	0	0
17:40:56	186,45	2094,117	10,693	10,757	10,036	6,124	6,094	21	969,437	23,076	2085,683	0	204,149	204,149	99,726	0	0	0	0	0	0	0
17:40:56	309,79	2097,215	10,937	11,001	10,041	6,156	6,095	21	969,437	23,076	2085,695	0	204,149	204,149	99,726	0	0	0	0	0	0	0
17:40:56	521,264	2102,428	11,328	11,538	10,05	6,21	6,098	21	969,437	23,076	2085,711	0	204,149	204,149	99,726	0	0	0	0	0	0	0
17:40:56	468,261	2107,11	11,474	11,684	10,069	6,258	6,101	21	969,437	23,076	2085,733	0	204,149	204,149	99,726	0	0	0	0	0	0	0
17:40:56	411,621	2111,227	11,474	11,684	10,093	6,301	6,105	21	969,437	23,076	2085,758	0	203,793	203,793	99,725	0	0	0	0	0	0	0
17:40:56	535,083	2116,578	11,523	11,977	10,12	6,356	6,11	21	969,437	23,076	2085,789	0	203,793	203,793	99,725	0	0	0	0	0	0	0
17:40:56	500,927	2121,587	11,523	11,977	10,149	6,408	6,115	21	969,437	23,076	2085,825	0	203,793	203,793	99,725	0	0	0	0	0	0	0
17:40:56	667,334	2128,26	11,621	12,368	10,182	6,476	6,122	21	969,437	23,076	2085,867	0	203,793	203,793	99,725	0	0	0	0	0	0	0
17:40:57	983,178	2138,092	12,06	12,807	10,214	6,578	6,131	21	969,437	23,076	2085,92	0	203,793	203,793	99,725	0	0	0	0	0	0	0
17:40:57	752,954	2145,621	12,207	12,954	10,249	6,655	6,142	21	969,437	23,076	2085,98	0	203,793	203,793	99,725	0	0	0	0	0	0	0
17:40:57	945,214	2155,074	12,549	13,344	10,285	6,753	6,154	21	969,437	23,076	2086,049	0	203,793	203,793	99,725	0	0	0	0	0	0	0
17:40:57	932,202	2164,396	12,939	13,882	10,317	6,849	6,167	21	969,437	23,076	2086,127	0	203,793	203,793	99,725	0	0	0	0	0	0	0
17:40:57	826,367	2172,659	13,134	14,028	10,354	6,934	6,182	21	969,437	23,076	2086,214	0	203,793	203,793	99,725	0	0	0	0	0	0	0
17:40:57	1038,647	2183,046	13,476	14,565	10,395	7,041	6,199	21	969,437	23,076	2086,31	0	203,793	203,793	99,725	0	0	0	0	0	0	0
17:40:57	1131,738	2194,363	13,965	15,249	10,433	7,158	6,218	21	969,437	23,076	2086,419	0	203,793	203,793	99,725	0	0	0	0	0	0	0
17:40:57	556,616	2199,929	13,769	14,663	10,475	7,215	6,237	21	969,437	23,076	2086,532	0	203,793	203,793	99,725	0	0	0	0	0	0	0
17:40:57	992,407	2209,853	13,965	15,053	10,521	7,318	6,259	21	969,437	23,076	2086,655	0	203,793	203,793	99,725	0	0	0	0	0	0	0
17:40:57	850,585	2218,359	13,916	15,249	10,572	7,405	6,281	21	969,437	23,076	2086,787	0	203,793	203,793	99,725	0	0	0	0	0	0	0
17:40:57	672,973	2225,089	13,769	15,2	10,618	7,475	6,305	21	969,437	23,076	2086,925	0	203,793	203,793	99,725	0	0	0	0	0	0	0
17:40:57	940,918	2234,498	13,916	15,102	10,663	7,572	6,329	21	969,437	23,076	2087,073	0	203,793	203,793	99,725	0	0	0	0	0	0	0
17:40:57	737,744	2241,876	13,818	15,053	10,71	7,648	6,355	21	969,437	23,076	2087,228	0	203,793	203,793	99,725	0	0	0	0	0	0	0
17:40:57	791,406	2249,79	13,965	15,249	10,747	7,729	6,382	21	969,437	23,076	2087,39	0	203,793	203,793	99,725	0	0	0	0	0	0	0
17:40:57	1120,459	2260,994	14,453	15,591	10,785	7,845	6,411	21	969,437	23,076	2087,564	0	203,793	203,793	99,725	0	0	0	0	0	0	0
17:40:57	989,135	2270,886	14,892	15,932	10,817	7,947	6,441	21	969,437	23,076	2087,747	0	203,793	203,793	99,725	0	0	0	0	0	0	0
17:40:57	673,217	2277,618	14,99	15,884	10,85	8,016	6,472	21	969,437	23,076	2087,937	0	203,793	203,793	99,725	0	0	0	0	0	0	0
17:40:57	993,481	2287,553	15,429	16,616	10,883	8,119	6,504	21	969,437	23,076	2088,137	0	203,793	203,793	99,725	0	0	0	0	0	0	0
17:40:57	620,678	2293,759	15,381	16,225	10,921	8,183	6,537	21	969,437	23,076	2088,342	0	203,793	203,793	99,725	0	0	0	0	0	0	0
17:40:57	609,301	2299,852	15,234	16,079	10,963	8,245	6,571	21	969,437	23,076	2088,554	0	203,793	203,793	99,725	0	0	0	0	0	0	0
17:40:57	809,375	2307,946	15,381	16,274	11,001	8,329	6,605	21	969,437	23,076	2088,773	0	203,793	203,793	99,725	0	0	0	0	0	0	0
17:40:57	611,23	2314,058	15,234	16,225	11,043	8,392	6,64	21	969,437	23,076	2088,998	0	203,793	203,793	99,725	0	0	0	0	0	0	0
17:40:57	793,823	2321,997	15,283	15,932	11,086	8,474	6,676	21	969,437	23,076	2089,231	0	203,793	203,793	99,725	0	0	0	0	0	0	0
17:40:57	770,8	2329,705	15,478	16,274	11,119	8,553	6,713	21	969,437	23,076	2089,472	0	203,793	203,793	99,725	0	0	0	0	0	0	0
17:40:57	929,711	2339,002	15,771	16,323	11,156	8,649	6,751	21	969,437	23,076	2089,721	0	203,793	203,793	99,725	0	0	0	0	0	0	0
17:40:57	767,236	2346,674	15,967	16,665	11,188	8,728	6,79	21	969,437	23,076	2089,978	0	203,793	203,793	99,725	0	0	0	0	0	0	0
17:40:57	801,928	2354,693	16,211	16,762	11,221	8,811	6,829	21	969,437	23,076	2090,243	0	203,793	203,793	99,725	0	0	0	0	0	0	0
17:40:57	814,306	2362,837	16,552	17,397	11,248	8,895	6,87	21	969,437	23,076	2090,515	0	203,793	203,793	99,725	0	0	0	0	0	0	0
17:40:57	874,292	2371,579	16,894	17,641	11,279	8,985	6,911	21	969,437	23,076	2090,797	0	203,793	203,793	99,725	0	0	0	0	0	0	0
17:40:57	769,848	2379,278	17,187	17,739	11,307	9,064	6,953	21	969,437	23,076	2091,085	0	203,793	203,793	99,725	0	0	0	0	0	0	0
17:40:57	735,351	2386,631	17,383	17,886	11,338	9,14	6,996	21	969,437	23,076	2091,381	0	203,793	203,793	99,725	0	0	0	0	0	0	0
17:40:57	683,667	2393,468	17,529	18,081	11,369	9,211	7,04	21	969,437	23,076	2091,683	0	203,793	203,793	99,725	0	0	0	0	0	0	0
17:40:57	566,748	2399,136	17,578	18,227	11,398	9,269	7,083	21	969,437	23,076	2091,991	0	203,793	203,793	99,725	0	0	0	0	0	0	0
17:40:57	793,725	2407,073	17,822	18,374	11,43	9,351	7,128	21	969,437	23,076	2092,306	0	203,793	203,793	99,725	0	0	0	0	0	0	0
17:40:57	591,821	2412,991	17,871	18,276	11,461	9,412	7,173	21	969,437	23,076	2092,627	0	203,793	203,793	99,725	0	0	0	0	0	0	0
17:40:57	486,767	2417,859	17,871	18,423	11,488	9,462	7,218	21	969,437	23,076	2092,952	0	203,793	203,793	99,725	0	0	0	0	0	0	0
17:40:57	832,69	2426,186	18,213	18,716	11,516	9,548	7,263	21	969,437	23,076	2093,285	0	203,793	203,793	99,725	0	0	0	0	0	0	0
17:40:57	502,685	2431,213	18,164	18,618	11,547	9,6	7,309	21	969,437	23,076	2093,623	0	203,793	203,793	99,725	0	0	0	0	0	0	0
17:40:57	207,934	2433,292	17,871	18,227	11,575	9,621	7,354	21	969,437	23,076	2093,962	0	203,793	203,793	99,725	0	0	0	0	0	0	0
17:40:57	637,182	2439,664	18,017	18,276	11,603	9,687	7,4	21	969,437	23,076	2094,308	0	203,793	203,793	99,725	0	0	0	0	0	0	0
17:40:57	668,994	2446,354	18,213	18,618	11,63	9,756	7,446	21	969,437	23,076	2094,66	0	203,793	203,793	99,725	0	0	0	0	0	0	0
17:40:57	426,342	2450,617	18,213	18,52	11,654	9,8	7,492	21	969,437	23,076	2095,016	0	203,793	203,793	99,725	0	0	0	0	0	0	0
17:40:57	582,836	2456,445	18,31	18,569	11,682	9,86	7,539	21	969,437	23,076	2095,378	0	203,793	203,793	99,725	0	0	0	0	0	0	0
17:40:57	518,92	2461,635	18,359	18,716	11,708	9,913	7,585	21	969,437	23,076	2095,744	0	203,793	203,793	99,725	0	0	0	0	0	0	0
17:40:57	486,23	2466,497	18,506	18,911	11,728	9,963	7,632	21	969,437	23,076	2096,115	0	203,793	203,793	99,725	0	0	0	0	0	0	0
17:40:57	518,212	2471,679	18,701	18,96	11,747	10,017	7,679	21	969,437	23,076	2096,49	0	203,793	203,793	99,725	0	0	0	0	0	0	0
17:40:57	616,967	2477,849	18,994	19,253	11,765	10,08	7,726	21	969,437	23,076	2096,872	0	203,793	203,793	99,725	0	0	0	0	0	0	0
17:40:57	416,894	2482,018	18,994	19,302	11,789	10,123	7,773	21	969,437	23,076	2097,257	0	203,793	203,793	99,725	0	0	0	0	0	0	0
17:40:57	475,976	2486,777	19,14	19,399	11,808	10,172	7,82	21	969,437	23,076	2097,647	0	203,793	203,793	99,725	0	0	0	0	0	0	0
17:40:57	403,955	2490,817	19,043	19,253	11,836	10,214	7,867	21	969,437	23,076	2098,04	0	203,793	203,793	99,725	0	0	0	0	0	0	0
17:40:57	511,108	2495,928	19,14	19,253	11,859	10,267	7,914	21	969,437	23,076	2098,438	0	203,793	203,793	99,725	0	0	0	0	0	0	0
17:40:57	241,479	2498,343	19,043	19,253	11,878	10,292	7,961	21	969,437	23,076	2098,838	0	203,793	203,793	99,725	0	0	0	0	0	0	0
17:40:57	419,042	2502,533	19,043	19,399	11,902	10,335	8,007	21	969,437	23,076	2099,241	0	203,793	203,793	99,725	0	0	0	0	0	0	0
17:40:57	338,867	2505,922	19,043	19,399	11,921	10,37	8,053	21	969,437	23,076	2099,648	0	203,793	203,793	99,725	0	0	0	0	0	0	0
17:40:57	429,101	2510,213	19,14	19,399	11,94	10,414	8,1	21	969,437	23,076	2100,058	0	203,793	203,793	99,725	0	0	0	0	0	0	0
17:40:57	477,563	2514,989	19,287	19,497	11,959	10,463	8,146	21	969,437	23,076	2100,473	0	203,793	203,793	99,725	0	0	0	0	0	0	0
17:40:57	572,29	2520,712	19,531	19,643	11,978	10,522	8,193	21	969,437	23,076	2100,894	0	203,793	203,793	99,725	0	0	0	0	0	0	0
17:40:57	347,07	2524,182	19,629	19,79	11,992	10,558	8,239	21	969,437	23,076	2101,317	0	203,793	203,793	99,725	0	0	0	0	0	0	0
17:40:57	384,277	2528,025	19,678	19,936	12,011	10,598	8,285	21	969,437	23,076	2101,744	0	203,793	203,793	99,725	0	0	0	0	0	0	0
17:40:57	364,526	2531,67	19,629	19,839	12,034	10,635	8,331	21	969,437	23,076	2102,174	0	203,793	203,793	99,725	0	0	0	0	0	0	0
17:40:57	247,656	2534,147	19,531	19,741	12,053	10,661	8,377	21	969,437	23,076	2102,606	0	203,793	203,793	99,725	0	0	0	0	0	0	0
17:40:57	426,196	2538,409	19,629	19,741	12,072	10,705	8,423	21	969,437	23,076	2103,042	0	203,793	203,793	99,725	0	0	0	0	0	0	0
17:40:57	251,879	2540,928	19,531	19,595	12,092	10,731	8,468	21	969,437	23,076	2103,48	0	203,793	203,793	99,725	0	0	0	0	0	0	0
17:40:57	474,926	2545,677	19,678	19,839	12,11	10,78	8,513	21	969,437	23,076	2103,922	0	203,793	203,793	99,725	0	0	0	0	0	0	0
17:40:57	458,789	2550,265	19,824	19,936	12,128	10,827	8,559	21	969,437	23,076	2104,368	0	203,793	203,793	99,725	0	0	0	0	0	0	0
17:40:57	304,394	2553,309	19,873	19,936	12,143	10,858	8,604	21	969,437	23,076	2104,817	0	203,793	203,793	99,725	0	0	0	0	0	0	0
17:40:57	450,83	2557,817	20,166	20,18	12,152	10,905	8,649	21	969,437	23,076	2105,27	0	203,793	203,793	99,725	0	0	0	0	0	0	0
17:40:57	383,3	2561,65	20,312	20,327	12,166	10,944	8,694	21	969,437	23,076	2105,726	0	203,793	203,793	99,725	0	0	0	0	0	0	0
17:40:57	460,815	2566,258	20,605	20,522	12,175	10,992	8,739	21	969,437	23,076	2106,187	0	203,793	203,793	99,725	0	0	0	0	0	0	0
17:40:57	234,375	2568,602	20,605	20,522	12,189	11,016	8,784	21	969,437	23,076	2106,649	0	203,793	203,793	99,725	0	0	0	0	0	0	0
17:40:57	292,626	2571,528	20,654	20,669	12,202	11,046	8,828	21	969,437	23,076	2107,114	0	203,793	203,793	99,725	0	0	0	0	0	0	0
17:40:57	101,391	2572,542	20,508	20,473	12,216	11,057	8,872	21	969,437	23,076	2107,579	0	203,793	203,793	99,725	0	0	0	0	0	0	0
17:40:57	364,038	2576,182	20,605	20,62	12,231	11,094	8,915	21	969,437	23,076	2108,048	0	203,793	203,793	99,725	0	0	0	0	0	0	0
17:40:57	238,671	2578,569	20,605	20,522	12,245	11,119	8,958	21	969,437	23,076	2108,519	0	203,793	203,793	99,725	0	0	0	0	0	0	0
17:40:57	284,155	2581,411	20,654	20,718	12,258	11,148	9,001	21	969,437	23,076	2108,992	0	203,793	203,793	99,725	0	0	0	0	0	0	0
17:40:57	171,264	2583,123	20,605	20,522	12,27	11,166	9,044	21	969,437	23,076	2109,466	0	203,793	203,793	99,725	0	0	0	0	0	0	0
17:40:57	212,573	2585,249	20,654	20,62	12,28	11,188	9,086	21	969,437	23,076	2109,941	0	203,793	203,793	99,725	0	0	0	0	0	0	0
17:40:57	240,576	2587,655	20,801	20,718	12,285	11,212	9,128	21	969,437	23,076	2110,419	0	203,793	203,793	99,725	0	0	0	0	0	0	0
17:40:57	340,551	2591,06	20,996	20,962	12,294	11,248	9,169	21	969,437	23,076	2110,9	0	203,793	203,793	99,725	0	0	0	0	0	0	0
17:40:57	193,017	2592,991	21,094	21,011	12,299	11,267	9,21	21	969,437	23,076	2111,382	0	203,793	203,793	99,725	0	0	0	0	0	0	0
17:40:57	259,277	2595,583	21,142	21,157	12,311	11,294	9,251	21	969,437	23,076	2111,866	0	203,793	203,793	99,725	0	0	0	0	0	0	0
17:40:57	-11,84	2595,465	20,947	20,815	12,321	11,293	9,291	21	969,437	23,076	2112,349	0	203,793	203,793	99,725	0	0	0	0	0	0	0
17:40:57	19,702	2595,662	20,801	20,669	12,33	11,295	9,33	21	969,437	23,076	2112,833	0	203,793	203,793	99,725	0	0	0	0	0	0	0
17:40:57	304,711	2598,709	20,947	20,815	12,339	11,326	9,37	21	969,437	23,076	2113,319	0	203,793	203,793	99,725	0	0	0	0	0	0	0
17:40:57	287,573	2601,585	21,094	21,011	12,347	11,356	9,409	21	969,437	23,076	2113,807	0	203,793	203,793	99,725	0	0	0	0	0	0	0
17:40:57	146,386	2603,049	21,142	21,059	12,353	11,371	9,447	21	969,437	23,076	2114,296	0	203,793	203,793	99,725	0	0	0	0	0	0	0
17:40:57	175,927	2604,808	21,24	21,157	12,357	11,389	9,485	33	970,867	23,076	2114,787	0	203,793	203,793	99,725	0	0	0	0	0	0	0
17:40:57	100,317	2605,811	21,289	21,206	12,361	11,4	9,523	33	970,867	23,076	2115,278	0	203,793	203,793	99,725	0	0	0	0	0	0	0
17:40:57	66,235	2606,474	21,338	21,157	12,362	11,406	9,56	33	970,867	23,076	2115,769	0	203,793	203,793	99,725	0	0	0	0	0	0	0
17:40:57	175,756	2608,231	21,435	21,206	12,366	11,425	9,596	33	970,867	23,076	2116,261	0	203,793	203,793	99,725	0	0	0	0	0	0	0
17:40:57	225,854	2610,49	21,582	21,499	12,371	11,448	9,632	33	970,867	23,076	2116,756	0	203,793	203,793	99,725	0	0	0	0	0	0	0
17:40:57	-97,68	2609,513	21,338	21,206	12,379	11,438	9,668	33	970,867	23,076	2117,248	0	203,793	203,793	99,725	0	0	0	0	0	0	0
17:40:57	-140,161	2608,111	21,094	20,815	12,385	11,423	9,702	33	970,867	23,076	2117,739	0	203,793	203,793	99,725	0	0	0	0	0	0	0
17:40:57	223,681	2610,348	21,24	21,011	12,389	11,446	9,736	33	970,867	23,076	2118,232	0	203,793	203,793	99,725	0	0	0	0	0	0	0
17:40:57	108,569	2611,434	21,289	21,206	12,392	11,458	9,77	33	970,867	23,076	2118,725	0	203,793	203,793	99,725	0	0	0	0	0	0	0
17:40:57	41,284	2611,847	21,289	21,059	12,395	11,462	9,803	33	970,867	23,076	2119,218	0	203,793	203,793	99,725	0	0	0	0	0	0	0
17:40:57	-143,334	2610,413	21,142	21,011	12,395	11,447	9,836	33	970,867	23,076	2119,709	0	321,304	321,304	99,929	0	0	0	0	0	0	0
17:40:57	473,388	2615,147	21,484	21,597	12,403	11,496	9,868	33	970,867	23,076	2120,205	0	321,304	321,304	99,929	0	0	0	0	0	0	0
17:40:57	-66,308	2614,484	21,435	21,352	12,402	11,489	9,9	33	970,867	23,076	2120,699	0	321,304	321,304	99,929	0	0	0	0	0	0	0
17:40:57	-143,383	2613,05	21,289	21,059	12,402	11,474	9,931	33	970,867	23,076	2121,191	0	321,304	321,304	99,929	0	0	0	0	0	0	0
17:40:57	143,383	2614,484	21,435	21,401	12,402	11,489	9,961	33	970,867	23,076	2121,684	0	321,304	321,304	99,929	0	0	0	0	0	0	0
17:40:58	-95,605	2613,528	21,338	21,157	12,402	11,479	9,991	33	970,867	23,076	2122,176	0	321,304	321,304	99,929	0	0	0	0	0	0	0
17:40:58	18,505	2613,713	21,338	21,206	12,403	11,481	10,02	33	970,867	23,076	2122,668	0	321,304	321,304	99,929	0	0	0	0	0	0	0
17:40:58	286,84	2616,581	21,631	21,548	12,403	11,511	10,05	33	970,867	23,076	2123,162	0	321,304	321,304	99,929	0	0	0	0	0	0	0
17:40:58	-143,432	2615,147	21,484	21,352	12,403	11,496	10,078	33	970,867	23,076	2123,654	0	321,304	321,304	99,929	0	0	0	0	0	0	0
17:40:58	14,086	2615,288	21,435	21,206	12,406	11,497	10,106	33	970,867	23,076	2124,146	0	321,304	321,304	99,929	0	0	0	0	0	0	0
17:40:58	143,408	2616,722	21,582	21,548	12,406	11,512	10,133	33	970,867	23,076	2124,638	0	321,304	321,304	99,929	0	0	0	0	0	0	0
17:40:58	-315,039	2613,572	21,24	21,059	12,407	11,48	10,16	33	970,867	23,076	2125,127	0	321,304	321,304	99,929	0	0	0	0	0	0	0
17:40:58	19,36	2613,765	21,24	20,815	12,408	11,482	10,186	33	970,867	23,076	2125,615	0	321,304	321,304	99,929	0	0	0	0	0	0	0
17:40:58	89,062	2614,656	21,289	21,157	12,411	11,491	10,211	33	970,867	23,076	2126,104	0	321,304	321,304	99,929	0	0	0	0	0	0	0
17:40:58	143,408	2616,09	21,435	21,401	12,411	11,506	10,237	33	970,867	23,076	2126,594	0	321,304	321,304	99,929	0	0	0	0	0	0	0
17:40:58	-77,124	2615,319	21,338	21,157	12,412	11,498	10,261	33	970,867	23,076	2127,083	0	321,304	321,304	99,929	0	0	0	0	0	0	0
17:40:58	-238,94	2612,929	21,094	20,815	12,412	11,473	10,285	33	970,867	23,076	2127,569	0	321,304	321,304	99,929	0	0	0	0	0	0	0
17:40:58	143,359	2614,363	21,24	21,059	12,412	11,488	10,309	33	970,867	23,076	2128,056	0	321,304	321,304	99,929	0	0	0	0	0	0	0
17:40:58	95,581	2615,319	21,338	21,352	12,412	11,498	10,332	33	970,867	23,076	2128,543	0	321,304	321,304	99,929	0	0	0	0	0	0	0
17:40:58	-191,162	2613,407	21,142	21,011	12,412	11,478	10,354	33	970,867	23,076	2129,028	0	321,304	321,304	99,929	0	0	0	0	0	0	0
17:40:58	143,383	2614,841	21,289	21,157	12,412	11,493	10,377	33	970,867	23,076	2129,514	0	321,304	321,304	99,929	0	0	0	0	0	0	0
17:40:58	0	2614,841	21,289	21,059	12,412	11,493	10,399	33	970,867	23,076	2129,999	0	321,304	321,304	99,929	0	0	0	0	0	0	0
17:40:58	-47,802	2614,363	21,24	21,011	12,412	11,488	10,42	33	970,867	23,076	2130,483	0	321,304	321,304	99,929	0	0	0	0	0	0	0
17:40:58	0	2614,363	21,24	21,011	12,412	11,488	10,441	33	970,867	23,076	2130,967	0	321,304	321,304	99,929	0	0	0	0	0	0	0
17:40:58	77,099	2615,134	21,338	21,255	12,411	11,496	10,462	33	970,867	23,076	2131,451	0	321,304	321,304	99,929	0	0	0	0	0	0	0
17:40:58	-29,296	2614,841	21,289	21,059	12,412	11,493	10,482	33	970,867	23,076	2131,934	0	321,304	321,304	99,929	0	0	0	0	0	0	0
17:40:58	0	2614,841	21,289	21,059	12,412	11,493	10,502	33	970,867	23,076	2132,417	0	321,304	321,304	99,929	0	0	0	0	0	0	0
17:40:58	47,778	2615,319	21,338	21,352	12,412	11,498	10,521	33	970,867	23,076	2132,9	0	321,304	321,304	99,929	0	0	0	0	0	0	0
17:40:58	0	2615,319	21,338	21,352	12,412	11,498	10,54	33	970,867	23,076	2133,382	0	321,304	321,304	99,929	0	0	0	0	0	0	0
17:40:58	115,161	2616,47	21,435	21,401	12,413	11,51	10,559	33	970,867	23,076	2133,866	0	321,304	321,304	99,929	0	0	0	0	0	0	0
17:40:58	-293,31	2613,537	21,094	20,669	12,415	11,479	10,577	33	970,867	23,076	2134,345	0	321,304	321,304	99,929	0	0	0	0	0	0	0
17:40:58	67,333	2614,211	21,142	20,864	12,416	11,486	10,595	33	970,867	23,076	2134,825	0	321,304	321,304	99,929	0	0	0	0	0	0	0
17:40:58	191,21	2616,123	21,338	21,352	12,416	11,506	10,613	33	970,867	23,076	2135,306	0	321,304	321,304	99,929	0	0	0	0	0	0	0
17:40:58	-95,629	2615,166	21,24	21,059	12,416	11,496	10,63	33	970,867	23,076	2135,786	0	321,304	321,304	99,929	0	0	0	0	0	0	0
17:40:58	-143,359	2613,733	21,094	20,718	12,416	11,481	10,647	33	970,867	23,076	2136,263	0	321,304	321,304	99,929	0	0	0	0	0	0	0
17:40:58	238,989	2616,123	21,338	21,157	12,416	11,506	10,664	33	970,867	23,076	2136,743	0	321,304	321,304	99,929	0	0	0	0	0	0	0
17:40:58	-95,629	2615,166	21,24	20,962	12,416	11,496	10,68	33	970,867	23,076	2137,222	0	321,304	321,304	99,929	0	0	0	0	0	0	0
17:40:58	95,629	2616,123	21,338	21,255	12,416	11,506	10,696	33	970,867	23,076	2137,7	0	321,304	321,304	99,929	0	0	0	0	0	0	0
17:40:58	0	2616,123	21,338	21,157	12,416	11,506	10,712	33	970,867	23,076	2138,179	0	321,304	321,304	99,929	0	0	0	0	0	0	0
17:40:58	-95,629	2615,166	21,24	20,962	12,416	11,496	10,728	33	970,867	23,076	2138,656	0	321,304	321,304	99,929	0	0	0	0	0	0	0
17:40:58	47,827	2615,645	21,289	20,962	12,416	11,501	10,743	33	970,867	23,076	2139,133	0	321,304	321,304	99,929	0	0	0	0	0	0	0
17:40:58	47,802	2616,123	21,338	21,157	12,416	11,506	10,758	33	970,867	23,076	2139,61	0	321,304	321,304	99,929	0	0	0	0	0	0	0
17:40:58	-191,21	2614,211	21,142	20,864	12,416	11,486	10,772	33	970,867	23,076	2140,084	0	321,304	321,304	99,929	0	0	0	0	0	0	0
17:40:58	143,408	2615,645	21,289	21,059	12,416	11,501	10,786	33	970,867	23,076	2140,56	0	321,304	321,304	99,929	0	0	0	0	0	0	0
17:40:58	209,545	2617,74	21,484	21,401	12,417	11,523	10,801	33	970,867	23,076	2141,037	0	321,304	321,304	99,929	0	0	0	0	0	0	0
17:40:58	-100,952	2616,731	21,338	21,059	12,42	11,512	10,815	33	970,867	23,076	2141,513	0	321,304	321,304	99,929	0	0	0	0	0	0	0
17:40:58	-28,417	2616,446	21,289	21,059	12,421	11,509	10,828	33	970,867	23,076	2141,988	0	321,304	321,304	99,929	0	0	0	0	0	0	0
17:40:58	0	2616,446	21,289	21,011	12,421	11,509	10,842	33	970,867	23,076	2142,463	0	321,304	321,304	99,929	0	0	0	0	0	0	0
17:40:58	14,062	2616,587	21,24	20,864	12,424	11,511	10,855	33	970,867	23,076	2142,937	0	321,304	321,304	99,929	0	0	0	0	0	0	0
17:40:58	0	2616,587	21,24	20,962	12,424	11,511	10,868	33	970,867	23,076	2143,41	0	321,304	321,304	99,929	0	0	0	0	0	0	0
17:40:58	191,235	2618,499	21,435	21,255	12,424	11,53	10,881	33	970,867	23,076	2143,885	0	321,304	321,304	99,929	0	0	0	0	0	0	0
[truncated: 62,818 more rows]
