# Supplementary material for: Testing of pandemic ventilators under early and agile development
Source: Front Med Technol. 2022 Aug 16;4:899328. doi: 10.3389/fmedt.2022.899328 (PMC9424737; doi:10.3389/fmedt.2022.899328)
Supplement: Supplementary file 4 [file Data_Sheet_3.ZIP › O2 Evaluation/02_Automated Code/00_Functions/findt90start.m]

function istart = findt90start(data_struct)
searchbit = 1;
for i = 1:length(data_struct.FractionofO2inspir) 
    if data_struct.FractionofO2inspir(i) > 22 && searchbit
        istart = i;
        searchbit = 0;
    end
end

end %function
