# Supplementary material for: Testing of pandemic ventilators under early and agile development
Source: Front Med Technol. 2022 Aug 16;4:899328. doi: 10.3389/fmedt.2022.899328 (PMC9424737; doi:10.3389/fmedt.2022.899328)
Supplement: Supplementary file 4 [file Data_Sheet_3.ZIP › O2 Evaluation/02_Automated Code/00_Functions/O2Evaluation.m]

 %% Testing of Low Cost Ventilators: Part 2 (automatic evaluation)
 % Version for Testing Paper
 % Plots the Steady-State O2 experiment
 clear
 clc 
 close all
 %% Name the Testing session and the corresponding csv folder 
 % Possible sessions:
 % 20200618: Girtec_V2
 % 20200708: Vivid Breath
 % 20200710: Smart CPAP
 
%  sessionname = "Girtec_V2";
%  sessionname = "Vivid Breath";
% sessionname = "Smart CPAP";
% sessionname = "Smart CPAP";
 sessionname = "ETHbreathe_2";

if strcmp(sessionname,"Vivid Breath")
    csvfolder = 'C:\Users\nicol\Desktop\pdz Nicola Steffen\Private\01_TestChest\05_Data\07_Vivid Breath\03_O2 bottle';
end
if strcmp(sessionname,"Smart CPAP")
    csvfolder = 'C:\Users\nicol\Desktop\pdz Nicola Steffen\Private\01_TestChest\05_Data\09_Smart CPAP\05_t90';
end
if strcmp(sessionname,"Smart CPAP redone experiments")
    csvfolder = 'C:\Users\nicol\Desktop\pdz Nicola Steffen\Private\01_TestChest\05_Data\09_Smart CPAP\02_Accuracy_redone_experiments';
end
if strcmp(sessionname,"ETHbreathe")
    csvfolder = 'C:\Users\nicol\Desktop\pdz Nicola Steffen\Private\01_TestChest\05_Data\12_ETHbreathe\04_O2 response';
end
if strcmp(sessionname,"ETHbreathe_2")
    csvfolder = 'C:\Users\nicol\Desktop\pdz Nicola Steffen\Private\01_TestChest\05_Data\01_Raw Data\12_ETHbreathe\09_Retesting\04_O2 steady states';
end

 
 disp(strcat("Part 5: Accuracy evaluation for ", sessionname))
 
 %% Establish correct path settings
 cd(fileparts(which(mfilename)));   % cd to this script's location
 addpath('00_Functions')            % add function folder
 
 %% Check if a .mat file of Part 1 exists and create one if not
 % Loading data from a .mat file is way faster than reading the .cvs files
 % Specify the folder to check for .mat and .csv files
 cd(csvfolder)
 filename = strcat('Part_5_',sessionname,'.mat');
 if isfile(filename)
     disp("Loading data from .mat")
     data = load(filename);
     data_struct = data.data_struct;
 else
     disp("No .mat found for this session, generate .mat from .csv")
     data_struct = readVentilatorCSV(csvfolder);
     save(filename,'data_struct')
 end
 
 %% Process, shift and cut data_struct
 data_filtered = filterDataStruct(data_struct);
 data_shifted = shiftDataStruct(data_filtered);
 data_cut = cutDataStruct(data_shifted);
 data_processed = data_cut;
%  clear data_filtered
 clear data_shifted
 clear data_cut

 %% 
 
 if strcmp(sessionname, "Vivid Breath")
    istart = 1;%694-10*50;
    tshifted = data_filtered(2).time(istart:end)-data_filtered(2).time(istart);
    plot(tshifted,data_struct(2).FractionofO2inspir(istart:end),'.','Color',[0.7 0.7 0.7])
    hold on
    plot(tshifted,data_filtered(2).oxygen(istart:end),'--black')
    x = tshifted;
    offset = 21;
    y = data_struct(2).FractionofO2inspir(istart:end)-offset;
    f2 = fit(x,y,'exp2');
    yfit = f2(x)+offset;
    plot(x,yfit,'-black','LineWidth',1.5)
    grid on
    title(strcat(sessionname,": O_{2}-t_{90} test"))
    line([tshifted(2) tshifted(end)],[max(yfit) max(yfit)],'Color','red','LineStyle','--');
    [~,i90] = min(abs(yfit-max(yfit)*0.9));
    [~,i22] = min(abs(yfit-22));
    line([tshifted(2) tshifted(i90)],[max(yfit)*0.9 max(yfit)*0.9],'Color','red','LineStyle','-');
    line([tshifted(i90) tshifted(i90)],[20 yfit(i90)],'Color','red','LineStyle','-')
    line([tshifted(i22) tshifted(i22)],[20 yfit(i90)],'Color','red','LineStyle','-.')
    xlabel("Time [s]")
    ylabel("O_2 saturation [%]")
    ylim([21 50])
    t90 = tshifted(i90)-tshifted(i22);
 end
 
  if strcmp(sessionname, "Smart CPAP")
    istart = 1855-8*50;
    tshifted = data_filtered(1).time(istart:end)-data_filtered(1).time(istart);
    plot(tshifted,data_struct(1).FractionofO2inspir(istart:end),'.','Color',[0.7 0.7 0.7])
    hold on
    plot(tshifted,data_filtered(1).oxygen(istart:end),'--black')
    x = tshifted;
    offset = 21;
    y = data_struct(1).FractionofO2inspir(istart:end)-offset;
    f2 = fit(x,y,'exp2');
    yfit = f2(x)+offset;
    plot(x,yfit,'-black','LineWidth',1.5)
    grid on
    title(strcat(sessionname,": O_{2}-t_{90} test"))
    line([tshifted(1) tshifted(end)],[max(yfit) max(yfit)],'Color','red','LineStyle','--');
    [~,i90] = min(abs(yfit-max(yfit)*0.9));
    [~,i22] = min(abs(yfit-22));
    line([tshifted(1) tshifted(i90)],[max(yfit)*0.9 max(yfit)*0.9],'Color','red','LineStyle','-');
    line([tshifted(i90) tshifted(i90)],[20 yfit(i90)],'Color','red','LineStyle','-')
    line([tshifted(i22) tshifted(i22)],[20 yfit(i90)],'Color','red','LineStyle','-.')
    xlabel("Time [s]")
    ylabel("O_2 saturation [%]")
    ylim([21 100])
    t90 = tshifted(i90)-tshifted(i22);
  end
 
if strcmp(sessionname, "ETHbreathe_2")
    sessionname = "ETHbreathe retested";
    istart = (31-30)*50;
    tshifted = data_filtered(1).time(istart:end)-data_filtered(1).time(istart);
    plot(tshifted,data_struct(1).FractionofO2inspir(istart:end),'.','Color',[0.7 0.7 0.7])
    hold on
    plot(tshifted,data_filtered(1).oxygen(istart:end),'--black')
%     x = tshifted;
%     offset = 21;
%     y = data_struct(1).FractionofO2inspir(istart:end)-offset;
%     f2 = fit(x,y,'exp2');
%     yfit = f2(x)+offset;
%     plot(x,yfit,'-black','LineWidth',1.5)
    grid on
    title(strcat(sessionname,": O_{2}-steady state tests (2,5,10 L/min)"))
%     line([tshifted(1) tshifted(end)],[max(yfit) max(yfit)],'Color','red','LineStyle','--');
%     [~,i90] = min(abs(yfit-max(yfit)*0.9));
%     [~,i22] = min(abs(yfit-22));
%     line([tshifted(1) tshifted(i90)],[max(yfit)*0.9 max(yfit)*0.9],'Color','red','LineStyle','-.');
%     line([tshifted(i90) tshifted(i90)],[20 yfit(i90)],'Color','red','LineStyle','-')
%     line([tshifted(i22) tshifted(i22)],[20 yfit(i90)],'Color','red','LineStyle',':')
    xlabel("Time [s]")
    ylabel("O_2 saturation [%]")
    ylim([21 100])
%     t90 = tshifted(i90)-tshifted(i22);
%     maxsatstring = strcat("Max. saturation (",num2str(round(max(yfit),1)),"%)");
%     t90satstring = strcat("t_{90} saturation (",num2str(round(max(yfit)*0.9,1)),"%)");
%     t90timestring_end = strcat("t_{90} end (",num2str(round(tshifted(i90),1)),"s)");
%     t90timestring_start = strcat("t_{90} start (",num2str(round(tshifted(i22),1)),"s)");
    legend("Raw sensor data","Gaussian filter (1000 samples)",'Location','southeast')
    
if strcmp(sessionname, "ETHbreathe_2")
    istart = (31-30)*50;
    tshifted = data_filtered(1).time(istart:end)-data_filtered(1).time(istart);
    plot(tshifted,data_struct(1).FractionofO2inspir(istart:end),'.','Color',[0.7 0.7 0.7])
    hold on
    plot(tshifted,data_filtered(1).oxygen(istart:end),'--black')
%     x = tshifted;
%     offset = 21;
%     y = data_struct(1).FractionofO2inspir(istart:end)-offset;
%     f2 = fit(x,y,'exp2');
%     yfit = f2(x)+offset;
%     plot(x,yfit,'-black','LineWidth',1.5)
    grid on
    title(strcat(sessionname,": O_{2}-steady state tests (2,5,10 L/min)"))
%     line([tshifted(1) tshifted(end)],[max(yfit) max(yfit)],'Color','red','LineStyle','--');
%     [~,i90] = min(abs(yfit-max(yfit)*0.9));
%     [~,i22] = min(abs(yfit-22));
%     line([tshifted(1) tshifted(i90)],[max(yfit)*0.9 max(yfit)*0.9],'Color','red','LineStyle','-.');
%     line([tshifted(i90) tshifted(i90)],[20 yfit(i90)],'Color','red','LineStyle','-')
%     line([tshifted(i22) tshifted(i22)],[20 yfit(i90)],'Color','red','LineStyle',':')
    xlabel("Time [s]")
    ylabel("O_2 saturation [%]")
    ylim([21 100])
%     t90 = tshifted(i90)-tshifted(i22);
%     maxsatstring = strcat("Max. saturation (",num2str(round(max(yfit),1)),"%)");
%     t90satstring = strcat("t_{90} saturation (",num2str(round(max(yfit)*0.9,1)),"%)");
%     t90timestring_end = strcat("t_{90} end (",num2str(round(tshifted(i90),1)),"s)");
%     t90timestring_start = strcat("t_{90} start (",num2str(round(tshifted(i22),1)),"s)");
    legend("Raw sensor data","Gaussian filter (1000 samples)",'Location','southeast')
end
    
    
 end
