# Supplementary material for: Testing of pandemic ventilators under early and agile development
Source: Front Med Technol. 2022 Aug 16;4:899328. doi: 10.3389/fmedt.2022.899328 (PMC9424737; doi:10.3389/fmedt.2022.899328)
Supplement: Supplementary file 4 [file Data_Sheet_3.ZIP › O2 Evaluation/02_Automated Code/00_Functions/prepare_figure.m]

function opts = prepare_figure(opts, fig)
% PREPARE FIGURE
% Manuel Gehlen
% 26.03.2014

%% Figure handle

%% colors
if nargin == 0
    opts    = [];
    
    % http://www.workwithcolor.com/color-converter-01.htm
    opts.black  = [000, 000, 000];      % 0%
    opts.blue   = [000, 000, 232]/255;  % 40%
    opts.red    = [255, 077, 077]/255;  % 60%
    opts.green  = [036, 255, 036]/255;  % 80%
    opts.grey   = [0.5, 0.5, 0.5];
    opts.white  = [1,1,1];              % 100%
    
    opts.Colors = get(groot,'defaultAxesColorOrder');
end

%%
if ~isfield(opts, 'width')
%     opts.width          = 345;  % pt
    opts.width          = 8.7;  % cm (single column)
%     opts.width          = 17.8; % cm (double column)
end
if ~isfield(opts, 'height')
    opts.height         = opts.width * 3/4;
end
if ~isfield(opts, 'adjax')
    opts.adjax          = false;
end
if ~isfield(opts, 'minSpace')
    opts.minSpace       = 0.05;
end
if ~isfield(opts, 'subplots')
    opts.subplots       = [1,1];
end
if ~isfield(opts, 'minLineWidth')
    opts.minLineWidth   = 1.0;
end
% if ~isfield(opts, 'FontName')
%     opts.FontName       = 'Times';
% end
if ~isfield(opts, 'FontSize')
    opts.FontSize       = 15; %original
%     opts.FontSize       = 12;
end
if ~isfield(opts, 'FontWeight')
    opts.FontWeight     = 'normal';
end
if ~isfield(opts, 'save')
    opts.save           = true;
end

if nargin == 0
    return
elseif nargin == 1
    fig = gcf;
end

%% undock figure
fig.WindowStyle     =  'normal';

%% resize figure
fig.Units       = 'centimeters';
fig.Position(3) = opts.width;
fig.Position(4) = opts.height;

%% set minimum line width
lines  = findall(fig,'Type','line');
for i = 1:length(lines)
    lines(i).LineWidth  = max(lines(i).LineWidth, opts.minLineWidth);
end

% %% adjax
% if opts.adjax
%     adjax_opts.rows         = opts.subplots(1);
%     adjax_opts.cols         = opts.subplots(2);
%     adjax_opts.noTickLabels = 'off';
%     adjax_opts.minSpace     = opts.minSpace;
%     adjax_v03(fig, adjax_opts);
% end
% 
% %% Font
% set(fig.Children, ...
%     'FontName',     opts.FontName, ...
%     'FontSize',     opts.FontSize, ...
%     'FontWeight',   opts.FontWeight);
% 
% set(findall(fig, 'type', 'text'), ...
%     'FontName',     opts.FontName, ...
%     'FontSize',     opts.FontSize, ...
%     'FontWeight',   opts.FontWeight);
% 
% %% Titles
% h_ax    = findobj(gcf, 'Type', 'axes');
% 
% set(h_ax, ...
%     'TitleFontSizeMultiplier',  1, ...
%     'TitleFontWeight',          opts.FontWeight);

%%
drawnow
end
