# Supplementary material for: Testing of pandemic ventilators under early and agile development
Source: Front Med Technol. 2022 Aug 16;4:899328. doi: 10.3389/fmedt.2022.899328 (PMC9424737; doi:10.3389/fmedt.2022.899328)
Supplement: Supplementary file 4 [file Data_Sheet_3.ZIP › O2 Evaluation/02_Automated Code/00_Functions/readVentilatorCSV.m]

function data_struct = readVentilatorCSV(csvfolder,Fs)
%% Go to csv location
cd(csvfolder)

%% Make csv file list
ms = dir('*.csv');

%% Loop over file list and import data
for i = 1:length(ms)
    disp(strcat("Load csv: ",num2str(i),'/',num2str(length(ms))))
    filename = ms(i).name;
%     data_read = importfile(filename);
    data_read = importfileTC(filename, Fs);
    data_struct_temp = table2struct(data_read,'ToScalar',true);
    data_struct_temp.csvname = filename;
    data_struct(i) = data_struct_temp;
    clear data_struct_temp
    clear data_read
end

end %function
