# Supplementary material for: Testing of pandemic ventilators under early and agile development
Source: Front Med Technol. 2022 Aug 16;4:899328. doi: 10.3389/fmedt.2022.899328 (PMC9424737; doi:10.3389/fmedt.2022.899328)
Supplement: Supplementary file 4 [file Data_Sheet_3.ZIP › O2 Evaluation/02_Automated Code/00_Functions/SteadyStateO2Evaluation.m]

function SteadyStateO2Evaluation(sessionname,Fs,version,tO2inc) 
%% Testing of Low Cost Ventilators: Part 2 (automatic evaluation)
 % Version for Testing Paper
 % Plots the Steady-State O2 experiment

 
 %% Establish correct path settings
 cd(fileparts(which(mfilename)));   % cd to this script's location
 scriptfolder = pwd;                % save script location to cd back
 cd('../../01_Data Storage/01_Raw Measurement Data') % cd to raw measurements
 cd(sessionname) % cd to correct session
 cd(strcat(sessionname,"_",version)) % cd to correct version
 csvfolder = pwd; % save path to TestChest csv files
 cd(scriptfolder)
 cd('../../01_Data Storage/02_O2 plots')
 savefolder = pwd;
 cd(scriptfolder)
 cd('../../01_Data Storage/03_O2 values')
 savefolder_values = pwd;
 cd(scriptfolder)
 %% Check if a .mat file of Part 2 exists and create one if not
 % Loading data from a .mat file is way faster than reading the .cvs files
 % Specify the folder to check for .mat and .csv files
 cd(csvfolder)
 filename = strcat('Part_2_',sessionname,'.mat');
 if isfile(filename)
     disp("Loading data from .mat")
     data = load(filename);
     data_struct = data.data_struct;
 else
     disp("No .mat found for this session, generate .mat from .csv")
     data_struct = readVentilatorCSV(csvfolder,Fs);
     save(filename,'data_struct')
 end
 
 %% Process data_struct
 data_filtered = filterDataStruct(data_struct,Fs);
 data_processed = data_filtered;
 clear data_filtered
 
 %% Check for steadystate_O2.csv file
 index = [];
 for i = 1:length(data_processed)
     if strcmp(data_processed(i).csvname,"steadystate_O2.csv")
         index = i;
     end
 end
 if isempty(index)
     disp(strcat("No .csv with the name steadystate_O2.csv found in ",csvfolder)) 
     disp("Please add or rename the corresponding file")
     return;
 end
 
 %% Plot O2 data
figure(420)
tiledlayout(1,2,'Padding', 'none','TileSpacing','Compact')
nexttile
% O2raw = data_struct(index).FractionofO2inspir;
% O2filtered = data_processed(index).oxygen;

O2raw = data_struct(index).FractionofO2inspir;
for i = 1:length(O2raw)
    if O2raw(i) > 100
        O2raw(i) = 100;
    end
end
tfilt_oxygen            = 30;    % [s]
Ts                      = 1/Fs;  % [s]
Nfilt_oxygen            = round(tfilt_oxygen/Ts);
O2filtered = smoothdata(O2raw,1,'gaussian',Nfilt_oxygen);

time = data_processed(index).time;
plot(time,O2raw,'--','Color',[0.7 0.7 0.7])
hold on
plot(time,O2filtered,'-black')
grid on

xlabel("Time (s)")
ylabel("FiO_{2} (%)")
ylim([21 105])

%% Detecting mean before O2 flow change

% Show manually added O2 changing points on plot
tO2inc = [tO2inc, time(end)];
iO2inc = tO2inc/Ts+1;
scatter(tO2inc,O2filtered(iO2inc))

% Show start points of intervall
tstepback = 30;
istepback = tstepback/Ts+1;
tO2start = tO2inc-tstepback;
iO2start = tO2start/Ts+1;
scatter(tO2start,O2filtered(iO2start))

% Calculate average of filtered signal in interval
for i = 1:length(tO2inc)
    O2intval.mean(i) = mean(O2filtered(iO2start(i):iO2inc(i)));
end

% Find max of raw signal in interval
for i = 1:length(tO2inc)
    O2intval.max(i) = max(O2raw(iO2start(i):iO2inc(i)));
end

% Find min of raw signal in interval
for i = 1:length(tO2inc)
    O2intval.min(i) = min(O2raw(iO2start(i):iO2inc(i)));
end
O2intval
cd(savefolder_values)
save(strcat("O2intval_",sessionname,"_",version),'O2intval')
cd(scriptfolder)


legend("Raw sensor data","Gaussian filter (30s)","Window end","Window start",'Location','best')

% saveas(gcf, strcat(sessionname, "_steadystate_O2.pdf"));

end %function
