# Supplementary material for: Testing of pandemic ventilators under early and agile development
Source: Front Med Technol. 2022 Aug 16;4:899328. doi: 10.3389/fmedt.2022.899328 (PMC9424737; doi:10.3389/fmedt.2022.899328)
Supplement: Supplementary file 4 [file Data_Sheet_3.ZIP › O2 Evaluation/02_Automated Code/00_Functions/t90O2Evaluation.m]

function t90O2Evaluation(sessionname,Fs,version) 
%% Testing of Low Cost Ventilators: Part 2 (automatic evaluation)
 % Version for Testing Paper
 % Plots the t90 O2 experiment

 
 %% Establish correct path settings
 cd(fileparts(which(mfilename)));   % cd to this script's location
 scriptfolder = pwd;                % save script location to cd back
 cd('../../01_Data Storage/01_Raw Measurement Data') % cd to raw measurements
 cd(sessionname) % cd to correct session
 cd(strcat(sessionname,"_",version)) % cd to correct version
 csvfolder = pwd; % save path to TestChest csv files
 cd(scriptfolder)
 cd('../../01_Data Storage/02_O2 plots')
 savefolder = pwd;
 cd(scriptfolder)
 %% Check if a .mat file of Part 2 exists and create one if not
 % Loading data from a .mat file is way faster than reading the .cvs files
 % Specify the folder to check for .mat and .csv files
 cd(csvfolder)
 filename = strcat('Part_2_',sessionname,'.mat');
 if isfile(filename)
     disp("Loading data from .mat")
     data = load(filename);
     data_struct = data.data_struct;
 else
     disp("No .mat found for this session, generate .mat from .csv")
     data_struct = readVentilatorCSV(csvfolder);
     save(filename,'data_struct')
 end
 
 %% Process data_struct
 data_filtered = filterDataStruct(data_struct,Fs);
 data_processed = data_filtered;
 clear data_filtered
 
  %% Check for t90_O2.csv file
 index = [];
 for i = 1:length(data_processed)
     if strcmp(data_processed(i).csvname,"t90_O2.csv")
         index = i;
     end
 end
 if isempty(index)
     disp(strcat("No .csv with the name t90_O2.csv found in ",csvfolder)) 
     disp("Please add or rename the corresponding file")
     return;
 end

 %% Plot O2 data
% figure()
nexttile
O2raw = data_struct(2).FractionofO2inspir;
for i = 1:length(O2raw)
    if O2raw(i) > 100
        O2raw(i) = 100;
    end
end
tfilt_oxygen            = 30;    % [s]
Ts                      = 1/Fs;  % [s]
Nfilt_oxygen            = round(tfilt_oxygen/Ts);
O2filtered = smoothdata(O2raw,1,'gaussian',Nfilt_oxygen);

for i =  (Nfilt_oxygen+1):length(O2raw)
    interval = (i-Nfilt_oxygen):i;
    O2mean(i) = mean(O2raw(interval));
end


time = data_processed(2).time;
istart = find(O2raw > 22,1);
istart = istart - round(15*Fs);
if istart > 0
    % do nothing
else
    istart = 1; % to prevent negative index error
end
O2mean = O2mean(istart:end);

tshifted = time(istart:end)-time(istart);
plot(tshifted,O2raw(istart:end),'--','Color',[0.7 0.7 0.7])
hold on
plot(tshifted,O2filtered(istart:end),'-black')
t90refsig = O2filtered(istart:end);
grid on

line([tshifted(1) tshifted(end)],[max(t90refsig) max(t90refsig)],'Color','red','LineStyle','--');
maxdelta = max(t90refsig)-min(O2raw);
t90val = min(O2raw)+0.9*maxdelta;
% [~,i90] = min(abs(t90refsig-t90val));
i90 = find((abs(t90refsig-t90val))<0.001,1);
i22 = find(O2raw(istart:end)>22,1);
line([tshifted(1) tshifted(i90)],[t90val t90val],'Color','red','LineStyle','-.');
line([tshifted(i90) tshifted(i90)],[20 t90refsig(i90)],'Color','red','LineStyle','-')
line([tshifted(i22) tshifted(i22)],[20 t90refsig(i90)],'Color','red','LineStyle',':')
xlabel("Time (s)")
% ylabel("FiO_{2} (%)")
ylabel([])
ylim([20 105])
t90 = tshifted(i90)-tshifted(i22)
maxsatstring = strcat("Max. saturation (",num2str(round(max(t90refsig),1)),"%)");
t90satstring = strcat("t90 saturation (",num2str(round(t90val,1)),"%)");
t90timestring_end = strcat("t90 end (",num2str(round(tshifted(i90),1)),"s)");
t90timestring_start = strcat("t90 start (",num2str(round(tshifted(i22),1)),"s)");
legend("Raw sensor data","Gaussian filter (30s)",...
    maxsatstring,t90satstring,t90timestring_end,t90timestring_start,'Location','best')  

fig_opts            = prepare_figure();
fig_opts.save       = true;
fig_opts.saveFolder = savefolder;
fig_opts.width      = 16; % cm (double column)
fig_opts.height     = 7;
fig_opts.FontSize   = 9;
prepare_figure(fig_opts);

save_figure(strcat(sessionname,"_",version,"_O2"), fig_opts);
% plot(tshifted,O2mean)
end %function
