# Supplementary material for: Testing of pandemic ventilators under early and agile development
Source: Front Med Technol. 2022 Aug 16;4:899328. doi: 10.3389/fmedt.2022.899328 (PMC9424737; doi:10.3389/fmedt.2022.899328)
Supplement: Supplementary file 4 [file Data_Sheet_3.ZIP › O2 Evaluation/02_Automated Code/run_main.m]

%% Run the O2 Evaluation, plot Figures
% Nicola Steffen, pdz 2020
clear
clc
close all
cd(fileparts(which(mfilename)));   % cd to this script's location
%% User input
% Write the session name, which must correspond to the folder name in 
% 01_Data Storage holding the raw measurement data from TestChest and
% optionally the SFM3019 flow sensor. If there are several test sessions
% for a specific ventilator, specify which version you want to evaluate
% sessionname     = "GirVent";
sessionname     = "Hamilton T1";
version         = "v1-LP";
Fs              = 100; % Specify sampling frequency in Hz, 50Hz for TestChest V2, 100Hz for V3

%% Manual point detection of increased O2 flow
% Insert the time in [s] at which the O2 supply was changed (2,4,6L) or % (40%,60%,80%)
if strcmp(sessionname,"Hamilton T1") && strcmp(version,"v1-LP")
    tO2inc = [490,980];
end
if strcmp(sessionname,"Hamilton T1") && strcmp(version,"v1-HP")
    tO2inc = [320,740,1210];
end

%% Automated evaluation (no change necessary)
addpath('00_Functions') 
SteadyStateO2Evaluation(sessionname,Fs,version,tO2inc)
t90O2Evaluation(sessionname,Fs,version) 
%% Wrap up
% close all;
disp(strcat("Automated O2 evaluation for ",sessionname,"_",version," finished"))
disp("Automatic figure saving not implemented ... ")
