# Supplementary material for: Testing of pandemic ventilators under early and agile development
Source: Front Med Technol. 2022 Aug 16;4:899328. doi: 10.3389/fmedt.2022.899328 (PMC9424737; doi:10.3389/fmedt.2022.899328)
Supplement: Supplementary file 5 [file Data_Sheet_4.ZIP]

Archive with 58 entries (48 files):
- Trigger Evaluation/01_Data Storage/
- Trigger Evaluation/01_Data Storage/01_Raw Measurement Data/
- Trigger Evaluation/01_Data Storage/01_Raw Measurement Data/Hamilton T1/
- Trigger Evaluation/01_Data Storage/01_Raw Measurement Data/Hamilton T1/Hamilton T1_v1_pcv/
- Trigger Evaluation/01_Data Storage/01_Raw Measurement Data/Hamilton T1/Hamilton T1_v1_pcv/Trigger_2hpa.csv
- Trigger Evaluation/01_Data Storage/01_Raw Measurement Data/Hamilton T1/Hamilton T1_v1_pcv/Trigger_4hpa.csv
- Trigger Evaluation/01_Data Storage/01_Raw Measurement Data/Hamilton T1/Hamilton T1_v2_cmv/
- Trigger Evaluation/01_Data Storage/01_Raw Measurement Data/Hamilton T1/Hamilton T1_v2_cmv/Trigger_2hpa.csv
- Trigger Evaluation/01_Data Storage/01_Raw Measurement Data/Hamilton T1/Hamilton T1_v2_cmv/Trigger_4hpa.csv
- Trigger Evaluation/01_Data Storage/02_Trigger metrics from automated Code/
- Trigger Evaluation/01_Data Storage/02_Trigger metrics from automated Code/Trigger_Results_Hamilton T1_v1_pcv.mat
- Trigger Evaluation/01_Data Storage/02_Trigger metrics from automated Code/Trigger_Results_Hamilton T1_v2_cmv.mat
- Trigger Evaluation/01_Data Storage/03_Trigger Excel templates/
- Trigger Evaluation/01_Data Storage/03_Trigger Excel templates/Trigger_template_v1.xlsx
- Trigger Evaluation/01_Data Storage/03_Trigger Excel templates/Trigger_template_v2.xlsx
- Trigger Evaluation/01_Data Storage/04_Trigger Excel filled in/
- Trigger Evaluation/01_Data Storage/04_Trigger Excel filled in/Trigger_Results_Hamilton T1_v1_pcv.xlsx
- Trigger Evaluation/01_Data Storage/04_Trigger Excel filled in/Trigger_Results_Hamilton T1_v2_cmv.xlsx
- Trigger Evaluation/02_Automated Code/
- Trigger Evaluation/02_Automated Code/00_Functions/
- Trigger Evaluation/02_Automated Code/00_Functions/calcPD.m
- Trigger Evaluation/02_Automated Code/00_Functions/calcTDT.m
- Trigger Evaluation/02_Automated Code/00_Functions/calcTPM.m
- Trigger Evaluation/02_Automated Code/00_Functions/calcTPP.m
- Trigger Evaluation/02_Automated Code/00_Functions/calculateR2.m
- Trigger Evaluation/02_Automated Code/00_Functions/checkForEDF.m
- Trigger Evaluation/02_Automated Code/00_Functions/checkForSubfolders.m
- Trigger Evaluation/02_Automated Code/00_Functions/cutDataStruct.m
- Trigger Evaluation/02_Automated Code/00_Functions/edfread_SFM3019.m
- Trigger Evaluation/02_Automated Code/00_Functions/extractfield.m
- Trigger Evaluation/02_Automated Code/00_Functions/filterDataStruct.m
- Trigger Evaluation/02_Automated Code/00_Functions/getPD.m
- Trigger Evaluation/02_Automated Code/00_Functions/getPDA.m
- Trigger Evaluation/02_Automated Code/00_Functions/getPDE.m
- Trigger Evaluation/02_Automated Code/00_Functions/getPDS.m
- Trigger Evaluation/02_Automated Code/00_Functions/getPEEP.m
- Trigger Evaluation/02_Automated Code/00_Functions/getPEEPforPD.m
- Trigger Evaluation/02_Automated Code/00_Functions/getPIP.m
- Trigger Evaluation/02_Automated Code/00_Functions/getPressurizationPTP.m
- Trigger Evaluation/02_Automated Code/00_Functions/importfileTC.m
- Trigger Evaluation/02_Automated Code/00_Functions/matc.m
- Trigger Evaluation/02_Automated Code/00_Functions/plotPD.m
- Trigger Evaluation/02_Automated Code/00_Functions/plotPDA.m
- Trigger Evaluation/02_Automated Code/00_Functions/plotPEEP.m
- Trigger Evaluation/02_Automated Code/00_Functions/plotPIP.m
- Trigger Evaluation/02_Automated Code/00_Functions/plotVt.m
- Trigger Evaluation/02_Automated Code/00_Functions/prepare_figure.m
- Trigger Evaluation/02_Automated Code/00_Functions/PressureDropEvaluation.m
- Trigger Evaluation/02_Automated Code/00_Functions/PressureMetricsEvaluation.m
- Trigger Evaluation/02_Automated Code/00_Functions/processDataStruct.m
- Trigger Evaluation/02_Automated Code/00_Functions/readVentilatorCSV.m
- Trigger Evaluation/02_Automated Code/00_Functions/resample.m
- Trigger Evaluation/02_Automated Code/00_Functions/save_figure.m
- Trigger Evaluation/02_Automated Code/00_Functions/save2pdf.m
- Trigger Evaluation/02_Automated Code/00_Functions/shiftDataStruct.m
- Trigger Evaluation/02_Automated Code/00_Functions/Trigger2Excel.m
- Trigger Evaluation/02_Automated Code/run_main.m
- Trigger Evaluation/02_Automated Code/Thumbs.db
