# Supplementary material for: Testing of pandemic ventilators under early and agile development
Source: Front Med Technol. 2022 Aug 16;4:899328. doi: 10.3389/fmedt.2022.899328 (PMC9424737; doi:10.3389/fmedt.2022.899328)
Supplement: Supplementary file 5 [file Data_Sheet_4.ZIP › Trigger Evaluation/01_Data Storage/01_Raw Measurement Data/Hamilton T1/Hamilton T1_v1_pcv/Trigger_2hpa.csv]

Time	Flow	Lung tidal volume	p alveole	Airway pressure	Bellows position	Intrapleural pressure	Cardial pressure	Fraction of O2 inspir	Ambient pressure	Temperature Celsius	FRC actual	Shunt fraction	Partial pressure O2 air chamber	Partial pressure O2 effectiv	Oxygen sat pulm. capillaries	NA	NA	NA	NA	NA	NA	NA
10:44:05	-386,596	2408,672	15,869	15,346	11,543	9,367	10,496	21	965,455	21,404	2184,296	0	202,805	202,805	99,721	0	0	0	0	0	0	0
10:44:05	-558,007	2403,092	15,869	15,395	11,512	9,31	10,473	21	965,455	21,404	2184,514	0	202,805	202,805	99,721	0	0	0	0	0	0	0
10:44:05	-381,225	2399,28	16,064	15,444	11,48	9,27	10,45	21	965,455	21,404	2184,729	0	202,805	202,805	99,721	0	0	0	0	0	0	0
10:44:05	-534,228	2393,938	16,113	15,444	11,447	9,215	10,425	21	965,455	21,404	2184,938	0	202,805	202,805	99,721	0	0	0	0	0	0	0
10:44:05	-466,992	2389,268	16,211	15,591	11,415	9,167	10,401	21	965,455	21,404	2185,142	0	202,805	202,805	99,721	0	0	0	0	0	0	0
10:44:05	-572,68	2383,541	16,113	15,542	11,388	9,108	10,375	21	965,455	21,404	2185,341	0	202,805	202,805	99,721	0	0	0	0	0	0	0
10:44:05	-649,609	2377,045	15,918	15,249	11,362	9,041	10,349	21	965,455	21,404	2185,533	0	202,805	202,805	99,721	0	0	0	0	0	0	0
10:44:05	-620,288	2370,842	15,625	15,053	11,343	8,977	10,322	21	965,455	21,404	2185,718	0	202,805	202,805	99,721	0	0	0	0	0	0	0
10:44:05	-676,538	2364,077	15,234	14,663	11,325	8,908	10,295	21	965,455	21,404	2185,896	0	202,805	202,805	99,721	0	0	0	0	0	0	0
10:44:05	-568,969	2358,387	14,892	14,321	11,312	8,849	10,266	21	965,455	21,404	2186,069	0	202,805	202,805	99,721	0	0	0	0	0	0	0
10:44:05	-539,526	2352,992	14,599	14,126	11,297	8,793	10,237	21	965,455	21,404	2186,236	0	202,805	202,805	99,721	0	0	0	0	0	0	0
10:44:05	-562,89	2347,363	14,404	13,882	11,276	8,735	10,208	21	965,455	21,404	2186,397	0	202,805	202,805	99,721	0	0	0	0	0	0	0
10:44:05	-416,015	2343,203	14,404	14,126	11,252	8,692	10,178	21	965,455	21,404	2186,553	0	202,805	202,805	99,721	0	0	0	0	0	0	0
10:44:05	-381,665	2339,386	14,502	14,126	11,225	8,653	10,148	21	965,455	21,404	2186,706	0	202,805	202,805	99,721	0	0	0	0	0	0	0
10:44:05	-330,883	2336,077	14,599	14,126	11,201	8,619	10,118	21	965,455	21,404	2186,856	0	202,805	202,805	99,721	0	0	0	0	0	0	0
10:44:05	-434,643	2331,731	14,648	14,223	11,174	8,574	10,088	21	965,455	21,404	2187	0	202,805	202,805	99,721	0	0	0	0	0	0	0
10:44:05	-459,106	2327,14	14,599	14,223	11,151	8,527	10,057	21	965,455	21,404	2187,141	0	202,805	202,805	99,721	0	0	0	0	0	0	0
10:44:05	-469,799	2322,442	14,453	13,979	11,132	8,478	10,026	21	965,455	21,404	2187,276	0	202,805	202,805	99,721	0	0	0	0	0	0	0
10:44:05	-509,399	2317,348	14,258	13,882	11,113	8,426	9,995	21	965,455	21,404	2187,406	0	202,805	202,805	99,721	0	0	0	0	0	0	0
10:44:05	-526,245	2312,085	13,965	13,686	11,099	8,372	9,963	21	965,455	21,404	2187,531	0	202,805	202,805	99,721	0	0	0	0	0	0	0
10:44:05	-445,434	2307,631	13,769	13,442	11,085	8,326	9,931	21	965,455	21,404	2187,651	0	202,805	202,805	99,721	0	0	0	0	0	0	0
10:44:05	-475,366	2302,877	13,525	13,1	11,071	8,277	9,899	21	965,455	21,404	2187,766	0	202,805	202,805	99,721	0	0	0	0	0	0	0
10:44:05	-374,462	2299,132	13,476	13,149	11,052	8,238	9,866	21	965,455	21,404	2187,878	0	202,805	202,805	99,721	0	0	0	0	0	0	0
10:44:05	-378,833	2295,344	13,427	13,149	11,033	8,199	9,833	21	965,455	21,404	2187,985	0	202,805	202,805	99,721	0	0	0	0	0	0	0
10:44:05	-284,545	2292,499	13,476	13,149	11,014	8,17	9,801	21	965,455	21,404	2188,09	0	202,805	202,805	99,721	0	0	0	0	0	0	0
10:44:05	-194,482	2290,554	13,623	13,247	10,996	8,15	9,768	21	965,455	21,404	2188,192	0	202,805	202,805	99,721	0	0	0	0	0	0	0
10:44:05	-334,936	2287,204	13,623	13,247	10,977	8,115	9,736	21	965,455	21,404	2188,291	0	202,805	202,805	99,721	0	0	0	0	0	0	0
10:44:05	-284,619	2284,358	13,672	13,296	10,958	8,086	9,704	21	965,455	21,404	2188,387	0	202,805	202,805	99,721	0	0	0	0	0	0	0
10:44:05	-377,758	2280,581	13,623	13,296	10,939	8,047	9,671	21	965,455	21,404	2188,479	0	202,805	202,805	99,721	0	0	0	0	0	0	0
10:44:05	-431,835	2276,262	13,427	13,003	10,925	8,002	9,638	21	965,455	21,404	2188,567	0	202,805	202,805	99,721	0	0	0	0	0	0	0
10:44:05	-166,918	2274,593	13,427	13,1	10,916	7,985	9,606	21	965,455	21,404	2188,653	0	202,805	202,805	99,721	0	0	0	0	0	0	0
10:44:05	-479,711	2269,796	13,183	12,905	10,901	7,936	9,573	21	965,455	21,404	2188,734	0	202,805	202,805	99,721	0	0	0	0	0	0	0
10:44:05	-432,47	2265,471	12,988	12,758	10,887	7,891	9,54	21	965,455	21,404	2188,811	0	202,805	202,805	99,721	0	0	0	0	0	0	0
10:44:05	-248,657	2262,985	12,988	12,758	10,873	7,865	9,507	21	965,455	21,404	2188,885	0	202,805	202,805	99,721	0	0	0	0	0	0	0
10:44:05	-292,26	2260,062	12,939	12,612	10,859	7,835	9,475	21	965,455	21,404	2188,956	0	202,805	202,805	99,721	0	0	0	0	0	0	0
10:44:05	-247,558	2257,587	12,939	12,758	10,845	7,81	9,442	21	965,455	21,404	2189,024	0	202,805	202,805	99,721	0	0	0	0	0	0	0
10:44:05	-339,331	2254,193	12,841	12,661	10,831	7,775	9,409	21	965,455	21,404	2189,09	0	202,805	202,805	99,721	0	0	0	0	0	0	0
10:44:05	-236,401	2251,829	12,939	12,661	10,813	7,75	9,377	21	965,455	21,404	2189,152	0	202,805	202,805	99,721	0	0	0	0	0	0	0
10:44:05	-247,558	2249,354	12,939	12,758	10,799	7,725	9,344	21	965,455	21,404	2189,213	0	202,805	202,805	99,721	0	0	0	0	0	0	0
10:44:05	-384,082	2245,513	12,793	12,563	10,785	7,685	9,312	21	965,455	21,404	2189,269	0	202,805	202,805	99,721	0	0	0	0	0	0	0
10:44:05	-257,421	2242,939	12,695	12,563	10,775	7,659	9,279	21	965,455	21,404	2189,323	0	202,805	202,805	99,721	0	0	0	0	0	0	0
10:44:05	-249,609	2240,442	12,695	12,417	10,761	7,633	9,247	21	965,455	21,404	2189,374	0	202,805	202,805	99,721	0	0	0	0	0	0	0
10:44:05	-285,717	2237,585	12,646	12,368	10,747	7,603	9,215	21	965,455	21,404	2189,422	0	202,805	202,805	99,721	0	0	0	0	0	0	0
10:44:05	-253,833	2235,047	12,646	12,368	10,733	7,577	9,183	21	965,455	21,404	2189,468	0	202,805	202,805	99,721	0	0	0	0	0	0	0
10:44:05	-113,476	2233,912	12,793	12,466	10,719	7,566	9,151	21	965,455	21,404	2189,512	0	202,805	202,805	99,721	0	0	0	0	0	0	0
10:44:05	-250,708	2231,405	12,793	12,466	10,705	7,54	9,119	21	965,455	21,404	2189,554	0	202,805	202,805	99,721	0	0	0	0	0	0	0
10:44:05	-338,891	2228,016	12,695	12,466	10,69	7,505	9,088	21	965,455	21,404	2189,593	0	202,805	202,805	99,721	0	0	0	0	0	0	0
10:44:05	-280,395	2225,212	12,646	12,368	10,677	7,476	9,056	21	965,455	21,404	2189,629	0	202,805	202,805	99,721	0	0	0	0	0	0	0
10:44:05	-300,756	2222,205	12,5	12,27	10,668	7,445	9,025	21	965,455	21,404	2189,661	0	202,805	202,805	99,721	0	0	0	0	0	0	0
10:44:05	-223,168	2219,973	12,451	12,075	10,658	7,422	8,993	21	965,455	21,404	2189,692	0	202,805	202,805	99,721	0	0	0	0	0	0	0
10:44:05	-318,383	2216,789	12,353	12,075	10,645	7,389	8,962	21	965,455	21,404	2189,719	0	202,805	202,805	99,721	0	0	0	0	0	0	0
10:44:05	-195,141	2214,838	12,304	11,977	10,636	7,369	8,931	21	965,455	21,404	2189,744	0	202,805	202,805	99,721	0	0	0	0	0	0	0
10:44:05	-309,155	2211,746	12,158	11,88	10,627	7,337	8,899	21	965,455	21,404	2189,766	0	202,805	202,805	99,721	0	0	0	0	0	0	0
10:44:06	-250,366	2209,243	12,06	11,831	10,618	7,311	8,868	21	965,455	21,404	2189,785	0	202,805	202,805	99,721	0	0	0	0	0	0	0
10:44:06	-149,584	2207,747	12,158	11,88	10,604	7,296	8,837	21	965,455	21,404	2189,803	0	202,805	202,805	99,721	0	0	0	0	0	0	0
10:44:06	-45,996	2207,287	12,304	11,977	10,594	7,291	8,807	21	965,455	21,404	2189,82	0	202,805	202,805	99,721	0	0	0	0	0	0	0
10:44:06	-331,079	2203,976	12,207	12,026	10,58	7,257	8,777	21	965,455	21,404	2189,835	0	202,805	202,805	99,721	0	0	0	0	0	0	0
10:44:06	-222,485	2201,751	12,207	11,977	10,567	7,234	8,746	21	965,455	21,404	2189,847	0	202,805	202,805	99,721	0	0	0	0	0	0	0
10:44:06	-210,205	2199,649	12,158	11,88	10,558	7,212	8,716	21	965,455	21,404	2189,856	0	202,805	202,805	99,721	0	0	0	0	0	0	0
10:44:06	-150,634	2198,143	12,158	11,88	10,549	7,197	8,686	21	965,455	21,404	2189,865	0	202,805	202,805	99,721	0	0	0	0	0	0	0
10:44:06	-193,457	2196,208	12,158	11,831	10,539	7,177	8,657	21	965,455	21,404	2189,871	0	202,805	202,805	99,721	0	0	0	0	0	0	0
10:44:06	-255,712	2193,651	12,06	11,831	10,529	7,151	8,627	21	965,455	21,404	2189,875	0	202,805	202,805	99,721	0	0	0	0	0	0	0
10:44:06	-207,958	2191,571	12,011	11,831	10,52	7,129	8,598	21	965,455	21,404	2189,877	0	202,805	202,805	99,721	0	0	0	0	0	0	0
10:44:06	-192,822	2189,643	11,963	11,684	10,512	7,109	8,569	21	965,455	21,404	2189,643	0	202,805	202,805	99,721	0	0	0	0	0	0	0
10:44:06	-162,451	2188,019	11,963	11,684	10,502	7,092	8,54	21	965,455	21,404	2188,019	0	202,805	202,805	99,721	0	0	0	0	0	0	0
10:44:06	-179,052	2186,228	12,011	11,733	10,49	7,074	8,511	21	965,455	21,404	2186,228	0	202,805	202,805	99,721	0	0	0	0	0	0	0
10:44:06	-221,85	2184,01	11,963	11,684	10,48	7,051	8,482	21	965,455	21,404	2184,01	0	202,805	202,805	99,721	0	0	0	0	0	0	0
10:44:06	-161,376	2182,396	11,963	11,733	10,47	7,035	8,454	21	965,455	21,404	2182,396	0	202,805	202,805	99,721	0	0	0	0	0	0	0
10:44:06	-177,368	2180,622	11,963	11,733	10,46	7,016	8,426	21	965,455	21,404	2180,622	0	202,805	202,805	99,721	0	0	0	0	0	0	0
10:44:06	-160,107	2179,021	11,963	11,684	10,451	7	8,398	21	965,455	21,404	2179,021	0	202,805	202,805	99,721	0	0	0	0	0	0	0
10:44:06	-250,048	2176,521	11,865	11,684	10,442	6,974	8,37	21	965,455	21,404	2176,521	0	202,805	202,805	99,721	0	0	0	0	0	0	0
10:44:06	-67,236	2175,848	11,963	11,684	10,433	6,967	8,342	21	965,455	21,404	2175,848	0	202,805	202,805	99,721	0	0	0	0	0	0	0
10:44:06	-413,452	2171,714	11,67	11,538	10,425	6,924	8,315	21	965,455	21,404	2171,714	0	202,805	202,805	99,721	0	0	0	0	0	0	0
10:44:06	-97,973	2170,734	11,67	11,489	10,42	6,914	8,287	21	965,455	21,404	2170,734	0	202,805	202,805	99,721	0	0	0	0	0	0	0
10:44:06	-276,977	2167,964	11,523	11,489	10,412	6,886	8,26	21	965,455	21,404	2167,964	0	202,805	202,805	99,721	0	0	0	0	0	0	0
10:44:06	-137,5	2166,589	11,523	11,44	10,404	6,872	8,233	21	965,455	21,404	2166,589	0	202,805	202,805	99,721	0	0	0	0	0	0	0
10:44:06	-69,409	2165,895	11,621	11,44	10,395	6,864	8,206	21	965,455	21,404	2165,895	0	202,805	202,805	99,721	0	0	0	0	0	0	0
10:44:06	-190,844	2163,987	11,523	11,342	10,389	6,845	8,179	21	965,455	21,404	2163,987	0	202,805	202,805	99,721	0	0	0	0	0	0	0
10:44:06	-157,958	2162,407	11,523	11,342	10,38	6,828	8,153	21	965,455	21,404	2162,407	0	202,805	202,805	99,721	0	0	0	0	0	0	0
10:44:06	-145,19	2160,955	11,474	11,294	10,375	6,813	8,126	21	965,455	21,404	2160,955	0	202,805	202,805	99,721	0	0	0	0	0	0	0
10:44:06	-94,433	2160,011	11,523	11,44	10,367	6,804	8,1	21	965,455	21,404	2160,011	0	202,805	202,805	99,721	0	0	0	0	0	0	0
10:44:06	-177,294	2158,238	11,523	11,342	10,356	6,785	8,075	21	965,455	21,404	2158,238	0	202,805	202,805	99,721	0	0	0	0	0	0	0
10:44:06	-170,312	2156,535	11,425	11,342	10,352	6,768	8,049	21	965,455	21,404	2156,535	0	202,805	202,805	99,721	0	0	0	0	0	0	0
10:44:06	-171,167	2154,823	11,328	11,196	10,347	6,75	8,023	21	965,455	21,404	2154,823	0	202,805	202,805	99,721	0	0	0	0	0	0	0
10:44:06	-198,364	2152,839	11,181	11,147	10,344	6,73	7,998	21	965,455	21,404	2152,839	0	202,805	202,805	99,721	0	0	0	0	0	0	0
10:44:06	-97,851	2151,861	11,181	11,098	10,338	6,72	7,973	21	965,455	21,404	2151,861	0	202,805	202,805	99,721	0	0	0	0	0	0	0
10:44:06	-124,707	2150,614	11,132	11,147	10,334	6,707	7,948	21	965,455	21,404	2150,614	0	202,805	202,805	99,721	0	0	0	0	0	0	0
10:44:06	-145,043	2149,163	11,132	11,098	10,326	6,692	7,924	21	965,455	21,404	2149,163	0	202,805	202,805	99,721	0	0	0	0	0	0	0
10:44:06	-171,24	2147,451	11,035	11,001	10,321	6,674	7,899	21	965,455	21,404	2147,451	0	202,805	202,805	99,721	0	0	0	0	0	0	0
10:44:06	-108,642	2146,365	10,986	11,001	10,317	6,663	7,875	20,8	964,025	21,404	2146,365	0	202,805	202,805	99,721	0	0	0	0	0	0	0
10:44:06	-77,026	2145,594	10,986	11,001	10,313	6,655	7,851	20,8	964,025	21,404	2145,594	0	202,805	202,805	99,721	0	0	0	0	0	0	0
10:44:06	-81,665	2144,778	10,986	11,001	10,308	6,647	7,827	20,8	964,025	21,404	2144,778	0	202,805	202,805	99,721	0	0	0	0	0	0	0
10:44:06	-96,606	2143,812	10,986	11,001	10,303	6,637	7,804	20,8	964,025	21,404	2143,812	0	202,805	202,805	99,721	0	0	0	0	0	0	0
10:44:06	-66,699	2143,145	10,986	11,001	10,299	6,63	7,781	20,8	964,025	21,404	2143,145	0	202,805	202,805	99,721	0	0	0	0	0	0	0
10:44:06	-81,665	2142,328	10,986	10,952	10,294	6,621	7,758	20,8	964,025	21,404	2142,328	0	202,805	202,805	99,721	0	0	0	0	0	0	0
10:44:06	-80,419	2141,524	10,986	11,001	10,29	6,613	7,736	20,8	964,025	21,404	2141,524	0	202,805	202,805	99,721	0	0	0	0	0	0	0
10:44:06	-66,699	2140,857	10,986	10,952	10,286	6,606	7,714	20,8	964,025	21,404	2140,857	0	202,805	202,805	99,721	0	0	0	0	0	0	0
10:44:06	-60,229	2140,255	10,937	10,854	10,285	6,6	7,692	20,8	964,025	21,404	2140,255	0	202,805	202,805	99,721	0	0	0	0	0	0	0
10:44:06	-157,275	2138,682	10,84	10,805	10,281	6,584	7,67	20,8	964,025	21,404	2138,682	0	202,805	202,805	99,721	0	0	0	0	0	0	0
10:44:06	0	2138,682	10,84	10,757	10,281	6,584	7,649	20,8	964,025	21,404	2138,682	0	201,301	201,301	99,715	0	0	0	0	0	0	0
10:44:06	-82,69	2137,855	10,84	10,659	10,277	6,575	7,628	20,8	964,025	21,404	2137,855	0	201,301	201,301	99,715	0	0	0	0	0	0	0
10:44:06	-135,815	2136,497	10,693	10,659	10,277	6,561	7,607	20,8	964,025	21,404	2136,497	0	201,301	201,301	99,715	0	0	0	0	0	0	0
10:44:06	-66,528	2135,831	10,693	10,61	10,273	6,554	7,586	20,8	964,025	21,404	2135,831	0	201,301	201,301	99,715	0	0	0	0	0	0	0
10:44:06	59,399	2136,425	10,791	10,659	10,271	6,561	7,566	20,8	964,025	21,404	2135,832	0	201,301	201,301	99,715	0	0	0	0	0	0	0
10:44:06	-158,105	2134,844	10,693	10,659	10,267	6,544	7,546	20,8	964,025	21,404	2134,844	0	201,301	201,301	99,715	0	0	0	0	0	0	0
10:44:06	-0,708	2134,837	10,84	10,659	10,259	6,544	7,526	20,8	964,025	21,404	2134,837	0	201,301	201,301	99,715	0	0	0	0	0	0	0
10:44:06	-129,003	2133,547	10,791	10,757	10,255	6,531	7,507	20,8	964,025	21,404	2133,547	0	201,301	201,301	99,715	0	0	0	0	0	0	0
10:44:06	31,347	2133,861	10,84	10,805	10,254	6,534	7,488	20,8	964,025	21,404	2133,547	0	201,301	201,301	99,715	0	0	0	0	0	0	0
10:44:06	-114,062	2132,72	10,791	10,757	10,25	6,522	7,469	20,8	964,025	21,404	2132,72	0	201,301	201,301	99,715	0	0	0	0	0	0	0
10:44:06	-105,468	2131,665	10,693	10,659	10,249	6,512	7,45	20,8	964,025	21,404	2131,665	0	201,301	201,301	99,715	0	0	0	0	0	0	0
10:44:06	-54,711	2131,118	10,693	10,659	10,246	6,506	7,432	20,8	964,025	21,404	2131,118	0	201,301	201,301	99,715	0	0	0	0	0	0	0
10:44:06	-59,301	2130,525	10,644	10,61	10,245	6,5	7,413	20,8	964,025	21,404	2130,525	0	201,301	201,301	99,715	0	0	0	0	0	0	0
10:44:06	-69,653	2129,829	10,644	10,512	10,241	6,493	7,395	20,8	964,025	21,404	2129,829	0	201,301	201,301	99,715	0	0	0	0	0	0	0
10:44:06	-90,454	2128,924	10,547	10,512	10,241	6,483	7,377	20,8	964,025	21,404	2128,924	0	201,301	201,301	99,715	0	0	0	0	0	0	0
10:44:06	-14,086	2128,783	10,547	10,512	10,24	6,482	7,36	20,8	964,025	21,404	2128,783	0	201,301	201,301	99,715	0	0	0	0	0	0	0
10:44:06	-55,761	2128,226	10,547	10,464	10,237	6,476	7,342	20,8	964,025	21,404	2128,226	0	201,301	201,301	99,715	0	0	0	0	0	0	0
10:44:06	-27,978	2127,946	10,547	10,512	10,236	6,473	7,325	20,8	964,025	21,404	2127,946	0	201,301	201,301	99,715	0	0	0	0	0	0	0
10:44:06	19,555	2128,141	10,644	10,512	10,232	6,475	7,309	20,8	964,025	21,404	2127,946	0	201,301	201,301	99,715	0	0	0	0	0	0	0
10:44:06	-25,683	2127,885	10,693	10,61	10,228	6,473	7,292	20,8	964,025	21,404	2127,885	0	201,301	201,301	99,715	0	0	0	0	0	0	0
10:44:06	-58,032	2127,304	10,644	10,61	10,227	6,467	7,276	20,8	964,025	21,404	2127,304	0	201,301	201,301	99,715	0	0	0	0	0	0	0
10:44:06	-57,885	2126,725	10,644	10,61	10,224	6,461	7,26	20,8	964,025	21,404	2126,725	0	201,301	201,301	99,715	0	0	0	0	0	0	0
10:44:06	-14,111	2126,584	10,644	10,61	10,223	6,459	7,244	20,8	964,025	21,404	2126,584	0	201,301	201,301	99,715	0	0	0	0	0	0	0
10:44:06	0	2126,584	10,644	10,61	10,223	6,459	7,229	20,8	964,025	21,404	2126,584	0	201,301	201,301	99,715	0	0	0	0	0	0	0
10:44:06	-90,405	2125,68	10,547	10,512	10,223	6,45	7,214	20,8	964,025	21,404	2125,68	0	201,301	201,301	99,715	0	0	0	0	0	0	0
10:44:06	0	2125,68	10,547	10,512	10,223	6,45	7,199	20,8	964,025	21,404	2125,68	0	201,301	201,301	99,715	0	0	0	0	0	0	0
10:44:06	-71,923	2124,961	10,547	10,512	10,219	6,442	7,184	20,8	964,025	21,404	2124,961	0	201,301	201,301	99,715	0	0	0	0	0	0	0
10:44:06	77,563	2125,737	10,644	10,61	10,218	6,45	7,17	20,8	964,025	21,404	2124,962	0	201,301	201,301	99,715	0	0	0	0	0	0	0
10:44:06	-162,353	2124,113	10,547	10,61	10,214	6,434	7,155	20,8	964,025	21,404	2124,113	0	201,301	201,301	99,715	0	0	0	0	0	0	0
10:44:06	-13,891	2123,974	10,547	10,61	10,213	6,432	7,141	20,8	964,025	21,404	2123,974	0	201,301	201,301	99,715	0	0	0	0	0	0	0
10:44:06	-59,106	2123,383	10,547	10,512	10,21	6,426	7,127	20,8	964,025	21,404	2123,383	0	201,301	201,301	99,715	0	0	0	0	0	0	0
10:44:06	-13,916	2123,244	10,547	10,61	10,209	6,425	7,113	20,8	964,025	21,404	2123,244	0	201,301	201,301	99,715	0	0	0	0	0	0	0
10:44:06	-71,899	2122,525	10,547	10,659	10,205	6,417	7,1	20,8	964,025	21,404	2122,525	0	201,301	201,301	99,715	0	0	0	0	0	0	0
10:44:06	76,318	2123,288	10,644	10,659	10,204	6,425	7,086	20,8	964,025	21,404	2122,526	0	201,301	201,301	99,715	0	0	0	0	0	0	0
10:44:06	-26,611	2123,022	10,693	10,757	10,2	6,422	7,073	20,8	964,025	21,404	2122,526	0	201,301	201,301	99,715	0	0	0	0	0	0	0
10:44:06	0	2123,022	10,693	10,757	10,2	6,422	7,061	20,8	964,025	21,404	2122,526	0	201,301	201,301	99,715	0	0	0	0	0	0	0
10:44:06	-135,546	2121,667	10,547	10,512	10,2	6,408	7,048	20,8	964,025	21,404	2121,667	0	201,301	201,301	99,715	0	0	0	0	0	0	0
10:44:06	-45,214	2121,214	10,498	10,512	10,2	6,404	7,035	20,8	964,025	21,404	2121,214	0	201,301	201,301	99,715	0	0	0	0	0	0	0
10:44:06	32,177	2121,536	10,547	10,464	10,199	6,407	7,023	20,8	964,025	21,404	2121,215	0	201,301	201,301	99,715	0	0	0	0	0	0	0
10:44:06	29,15	2121,828	10,644	10,512	10,196	6,41	7,011	20,8	964,025	21,404	2121,215	0	201,301	201,301	99,715	0	0	0	0	0	0	0
10:44:06	-135,546	2120,472	10,498	10,464	10,196	6,396	6,999	20,8	964,025	21,404	2120,472	0	201,301	201,301	99,715	0	0	0	0	0	0	0
10:44:06	0	2120,472	10,498	10,464	10,196	6,396	6,987	20,8	964,025	21,404	2120,472	0	201,301	201,301	99,715	0	0	0	0	0	0	0
10:44:06	0	2120,472	10,498	10,317	10,196	6,396	6,975	20,8	964,025	21,404	2120,472	0	201,301	201,301	99,715	0	0	0	0	0	0	0
10:44:06	-58,007	2119,892	10,449	10,415	10,195	6,39	6,964	20,8	964,025	21,404	2119,892	0	201,301	201,301	99,715	0	0	0	0	0	0	0
10:44:06	-27,832	2119,614	10,498	10,415	10,191	6,387	6,953	20,8	964,025	21,404	2119,614	0	201,301	201,301	99,715	0	0	0	0	0	0	0
10:44:06	32,348	2119,937	10,547	10,464	10,19	6,391	6,942	20,8	964,025	21,404	2119,614	0	201,301	201,301	99,715	0	0	0	0	0	0	0
10:44:06	-45,166	2119,486	10,498	10,464	10,19	6,386	6,931	20,8	964,025	21,404	2119,486	0	201,301	201,301	99,715	0	0	0	0	0	0	0
10:44:06	-61,23	2118,873	10,498	10,415	10,187	6,38	6,92	20,8	964,025	21,404	2118,873	0	201,301	201,301	99,715	0	0	0	0	0	0	0
10:44:06	-57,983	2118,294	10,449	10,464	10,186	6,374	6,909	20,8	964,025	21,404	2118,294	0	201,301	201,301	99,715	0	0	0	0	0	0	0
10:44:06	0	2118,294	10,449	10,464	10,186	6,374	6,899	20,8	964,025	21,404	2118,294	0	201,301	201,301	99,715	0	0	0	0	0	0	0
10:44:06	-28,906	2118,005	10,498	10,464	10,182	6,371	6,888	20,8	964,025	21,404	2118,005	0	201,301	201,301	99,715	0	0	0	0	0	0	0
10:44:06	-45,166	2117,553	10,449	10,464	10,182	6,366	6,878	20,8	964,025	21,404	2117,553	0	201,301	201,301	99,715	0	0	0	0	0	0	0
10:44:06	0	2117,553	10,449	10,464	10,182	6,366	6,868	20,8	964,025	21,404	2117,553	0	201,301	201,301	99,715	0	0	0	0	0	0	0
10:44:06	-90,307	2116,65	10,351	10,415	10,182	6,357	6,858	20,8	964,025	21,404	2116,65	0	201,301	201,301	99,715	0	0	0	0	0	0	0
10:44:07	77,27	2117,422	10,449	10,415	10,181	6,365	6,848	20,8	964,025	21,404	2116,651	0	201,301	201,301	99,715	0	0	0	0	0	0	0
10:44:07	-63,305	2116,789	10,449	10,317	10,177	6,358	6,839	20,8	964,025	21,404	2116,651	0	201,301	201,301	99,715	0	0	0	0	0	0	0
10:44:07	-11,767	2116,672	10,449	10,317	10,177	6,357	6,829	20,8	964,025	21,404	2116,651	0	201,301	201,301	99,715	0	0	0	0	0	0	0
10:44:07	0	2116,672	10,449	10,317	10,177	6,357	6,82	20,8	964,025	21,404	2116,651	0	201,301	201,301	99,715	0	0	0	0	0	0	0
10:44:07	-90,307	2115,769	10,351	10,317	10,177	6,348	6,811	20,8	964,025	21,404	2115,769	0	201,301	201,301	99,715	0	0	0	0	0	0	0
10:44:07	0	2115,769	10,351	10,317	10,177	6,348	6,802	20,8	964,025	21,404	2115,769	0	201,301	201,301	99,715	0	0	0	0	0	0	0
10:44:07	0	2115,769	10,351	10,317	10,177	6,348	6,793	20,8	964,025	21,404	2115,769	0	201,301	201,301	99,715	0	0	0	0	0	0	0
10:44:07	15,209	2115,921	10,449	10,464	10,172	6,349	6,784	20,8	964,025	21,404	2115,769	0	201,301	201,301	99,715	0	0	0	0	0	0	0
10:44:07	-90,307	2115,018	10,351	10,268	10,172	6,34	6,775	20,8	964,025	21,404	2115,018	0	201,301	201,301	99,715	0	0	0	0	0	0	0
10:44:07	0	2115,018	10,351	10,317	10,172	6,34	6,767	20,8	964,025	21,404	2115,018	0	201,301	201,301	99,715	0	0	0	0	0	0	0
10:44:07	0	2115,018	10,351	10,317	10,172	6,34	6,758	20,8	964,025	21,404	2115,018	0	201,301	201,301	99,715	0	0	0	0	0	0	0
10:44:07	0	2115,018	10,351	10,268	10,172	6,34	6,75	20,8	964,025	21,404	2115,018	0	201,301	201,301	99,715	0	0	0	0	0	0	0
10:44:07	-11,767	2114,9	10,351	10,268	10,172	6,339	6,742	20,8	964,025	21,404	2114,9	0	201,301	201,301	99,715	0	0	0	0	0	0	0
10:44:07	-45,141	2114,449	10,302	10,268	10,172	6,334	6,734	20,8	964,025	21,404	2114,449	0	201,301	201,301	99,715	0	0	0	0	0	0	0
10:44:07	-64,379	2113,805	10,302	10,317	10,168	6,327	6,726	20,8	964,025	21,404	2113,805	0	201,301	201,301	99,715	0	0	0	0	0	0	0
10:44:07	-11,962	2113,685	10,302	10,317	10,167	6,326	6,718	20,8	964,025	21,404	2113,685	0	201,301	201,301	99,715	0	0	0	0	0	0	0
10:44:07	0	2113,685	10,302	10,268	10,167	6,326	6,711	20,8	964,025	21,404	2113,685	0	201,301	201,301	99,715	0	0	0	0	0	0	0
10:44:07	-90,283	2112,782	10,205	10,122	10,167	6,317	6,703	20,8	964,025	21,404	2112,782	0	201,301	201,301	99,715	0	0	0	0	0	0	0
10:44:07	90,283	2113,685	10,302	10,122	10,167	6,326	6,696	20,8	964,025	21,404	2112,783	0	201,301	201,301	99,715	0	0	0	0	0	0	0
10:44:07	0	2113,685	10,302	10,219	10,167	6,326	6,688	20,8	964,025	21,404	2112,784	0	201,301	201,301	99,715	0	0	0	0	0	0	0
10:44:07	-11,816	2113,567	10,302	10,122	10,167	6,325	6,681	20,8	964,025	21,404	2112,785	0	201,301	201,301	99,715	0	0	0	0	0	0	0
10:44:07	-90,258	2112,664	10,205	10,073	10,167	6,316	6,674	20,8	964,025	21,404	2112,664	0	201,301	201,301	99,715	0	0	0	0	0	0	0
10:44:07	90,258	2113,567	10,302	10,219	10,167	6,325	6,667	20,8	964,025	21,404	2112,665	0	201,301	201,301	99,715	0	0	0	0	0	0	0
10:44:07	0	2113,567	10,302	10,219	10,167	6,325	6,66	20,8	964,025	21,404	2112,666	0	201,301	201,301	99,715	0	0	0	0	0	0	0
10:44:07	-135,375	2112,213	10,156	10,073	10,167	6,311	6,654	20,8	964,025	21,404	2112,213	0	201,301	201,301	99,715	0	0	0	0	0	0	0
10:44:07	-31,005	2111,903	10,205	10,122	10,162	6,308	6,647	20,8	964,025	21,404	2111,903	0	201,301	201,301	99,715	0	0	0	0	0	0	0
10:44:07	135,424	2113,257	10,351	10,219	10,162	6,322	6,64	20,8	964,025	21,404	2111,905	0	201,301	201,301	99,715	0	0	0	0	0	0	0
10:44:07	-56,933	2112,688	10,302	10,219	10,162	6,316	6,634	20,8	964,025	21,404	2111,905	0	201,301	201,301	99,715	0	0	0	0	0	0	0
10:44:07	0	2112,688	10,302	10,122	10,162	6,316	6,628	20,8	964,025	21,404	2111,906	0	201,301	201,301	99,715	0	0	0	0	0	0	0
10:44:07	-19,213	2112,496	10,351	10,268	10,158	6,314	6,622	20,8	964,025	21,404	2111,907	0	201,301	201,301	99,715	0	0	0	0	0	0	0
10:44:07	78,295	2113,279	10,449	10,415	10,157	6,322	6,616	20,8	964,025	21,404	2111,908	0	201,301	201,301	99,715	0	0	0	0	0	0	0
10:44:07	-90,283	2112,376	10,351	10,268	10,157	6,313	6,61	20,8	964,025	21,404	2111,908	0	201,301	201,301	99,715	0	0	0	0	0	0	0
10:44:07	0	2112,376	10,351	10,268	10,157	6,313	6,604	20,8	964,025	21,404	2111,909	0	201,301	201,301	99,715	0	0	0	0	0	0	0
10:44:07	-65,405	2111,722	10,351	10,268	10,154	6,306	6,598	20,8	964,025	21,404	2111,722	0	201,301	201,301	99,715	0	0	0	0	0	0	0
10:44:07	-11,791	2111,604	10,351	10,219	10,153	6,305	6,592	20,8	964,025	21,404	2111,604	0	201,301	201,301	99,715	0	0	0	0	0	0	0
10:44:07	90,258	2112,507	10,449	10,415	10,153	6,314	6,587	20,8	964,025	21,404	2111,605	0	201,301	201,301	99,715	0	0	0	0	0	0	0
10:44:07	-135,4	2111,153	10,302	10,268	10,153	6,3	6,581	20,8	963,056	21,404	2111,153	0	201,301	201,301	99,715	0	0	0	0	0	0	0
10:44:07	2,27	2111,175	10,302	10,122	10,153	6,3	6,576	20,8	963,056	21,404	2111,153	0	201,301	201,301	99,715	0	0	0	0	0	0	0
10:44:07	0	2111,175	10,302	10,219	10,153	6,3	6,57	20,8	963,056	21,404	2111,153	0	201,301	201,301	99,715	0	0	0	0	0	0	0
10:44:07	-10,742	2111,068	10,302	10,268	10,152	6,299	6,565	20,8	963,056	21,404	2111,068	0	201,301	201,301	99,715	0	0	0	0	0	0	0
10:44:07	-65,429	2110,414	10,302	10,122	10,149	6,292	6,56	20,8	963,056	21,404	2110,414	0	201,301	201,301	99,715	0	0	0	0	0	0	0
10:44:07	-90,258	2109,511	10,205	10,219	10,149	6,283	6,554	20,8	963,056	21,404	2109,511	0	201,301	201,301	99,715	0	0	0	0	0	0	0
10:44:07	-10,717	2109,404	10,205	10,219	10,148	6,282	6,549	20,8	963,056	21,404	2109,404	0	201,301	201,301	99,715	0	0	0	0	0	0	0
10:44:07	90,258	2110,307	10,302	10,219	10,148	6,291	6,544	20,8	963,056	21,404	2109,405	0	201,301	201,301	99,715	0	0	0	0	0	0	0
10:44:07	-159,008	2108,716	10,205	10,122	10,144	6,275	6,539	20,8	963,056	21,404	2108,716	0	201,301	201,301	99,715	0	0	0	0	0	0	0
10:44:07	79,516	2109,512	10,302	10,219	10,144	6,283	6,534	20,8	963,056	21,404	2108,717	0	201,301	201,301	99,715	0	0	0	0	0	0	0
10:44:07	0	2109,512	10,302	10,268	10,144	6,283	6,529	20,8	963,056	21,404	2108,718	0	200,497	200,497	99,711	0	0	0	0	0	0	0
10:44:07	-10,742	2109,404	10,302	10,268	10,143	6,282	6,524	20,8	963,056	21,404	2108,719	0	200,497	200,497	99,711	0	0	0	0	0	0	0
10:44:07	-157,958	2107,825	10,205	10,268	10,139	6,266	6,519	20,8	963,056	21,404	2107,825	0	200,497	200,497	99,711	0	0	0	0	0	0	0
10:44:07	-9,619	2107,728	10,205	10,219	10,139	6,265	6,514	20,8	963,056	21,404	2107,728	0	200,497	200,497	99,711	0	0	0	0	0	0	0
10:44:07	66,772	2108,396	10,351	10,317	10,135	6,272	6,509	20,8	963,056	21,404	2107,729	0	200,497	200,497	99,711	0	0	0	0	0	0	0
10:44:07	-10,742	2108,289	10,351	10,317	10,134	6,271	6,504	20,8	963,056	21,404	2107,73	0	200,497	200,497	99,711	0	0	0	0	0	0	0
10:44:07	0	2108,289	10,351	10,415	10,134	6,271	6,5	20,8	963,056	21,404	2107,73	0	200,497	200,497	99,711	0	0	0	0	0	0	0
10:44:07	-180,468	2106,484	10,156	10,073	10,134	6,252	6,495	20,8	963,056	21,404	2106,484	0	200,497	200,497	99,711	0	0	0	0	0	0	0
10:44:07	135,327	2107,837	10,302	10,317	10,134	6,266	6,491	20,8	963,056	21,404	2106,485	0	200,497	200,497	99,711	0	0	0	0	0	0	0
10:44:07	-167,602	2106,161	10,205	10,219	10,13	6,249	6,486	20,8	963,056	21,404	2106,161	0	200,497	200,497	99,711	0	0	0	0	0	0	0
10:44:07	90,234	2107,064	10,302	10,219	10,13	6,258	6,481	20,8	963,056	21,404	2106,162	0	200,497	200,497	99,711	0	0	0	0	0	0	0
10:44:07	-225,537	2104,808	10,058	9,975	10,13	6,235	6,476	20,8	963,056	21,404	2104,808	0	200,497	200,497	99,711	0	0	0	0	0	0	0
10:44:07	56,005	2105,368	10,205	10,122	10,125	6,24	6,472	20,8	963,056	21,404	2104,809	0	200,497	200,497	99,711	0	0	0	0	0	0	0
10:44:07	0	2105,368	10,205	10,219	10,125	6,24	6,467	20,8	963,056	21,404	2104,809	0	200,497	200,497	99,711	0	0	0	0	0	0	0
10:44:07	-78,442	2104,584	10,205	10,122	10,121	6,232	6,463	20,8	963,056	21,404	2104,584	0	200,497	200,497	99,711	0	0	0	0	0	0	0
10:44:07	0	2104,584	10,205	10,122	10,121	6,232	6,458	20,8	963,056	21,404	2104,584	0	200,497	200,497	99,711	0	0	0	0	0	0	0
10:44:07	0	2104,584	10,205	10,122	10,121	6,232	6,454	20,8	963,056	21,404	2104,584	0	200,497	200,497	99,711	0	0	0	0	0	0	0
10:44:07	-180,346	2102,78	10,009	9,926	10,121	6,214	6,449	20,8	963,056	21,404	2102,78	0	200,497	200,497	99,711	0	0	0	0	0	0	0
10:44:07	45,092	2103,231	10,058	9,975	10,121	6,218	6,445	20,8	963,056	21,404	2102,781	0	200,497	200,497	99,711	0	0	0	0	0	0	0
10:44:07	-45,092	2102,78	10,009	9,975	10,121	6,214	6,44	20,8	963,056	21,404	2102,78	0	200,497	200,497	99,711	0	0	0	0	0	0	0
10:44:07	54,736	2103,328	10,156	10,122	10,116	6,219	6,436	20,8	963,056	21,404	2102,781	0	200,497	200,497	99,711	0	0	0	0	0	0	0
10:44:07	91,406	2104,242	10,351	10,268	10,111	6,229	6,432	20,8	963,056	21,404	2102,782	0	200,497	200,497	99,711	0	0	0	0	0	0	0
10:44:07	-125,634	2102,985	10,302	10,317	10,106	6,216	6,427	20,8	963,056	21,404	2102,783	0	200,497	200,497	99,711	0	0	0	0	0	0	0
10:44:07	-72,998	2102,255	10,302	10,268	10,102	6,208	6,423	20,8	963,056	21,404	2102,255	0	200,497	200,497	99,711	0	0	0	0	0	0	0
10:44:07	-98,779	2101,268	10,205	10,122	10,102	6,198	6,419	20,8	963,056	21,404	2101,268	0	200,497	200,497	99,711	0	0	0	0	0	0	0
10:44:07	90,185	2102,17	10,302	10,317	10,102	6,207	6,415	20,8	963,056	21,404	2101,269	0	200,497	200,497	99,711	0	0	0	0	0	0	0
10:44:07	-135,278	2100,817	10,156	10,122	10,102	6,193	6,41	20,8	963,056	21,404	2100,817	0	200,497	200,497	99,711	0	0	0	0	0	0	0
10:44:07	-90,136	2099,915	10,058	10,073	10,102	6,184	6,406	20,8	963,056	21,404	2099,915	0	200,497	200,497	99,711	0	0	0	0	0	0	0
10:44:07	-45,092	2099,464	10,009	10,073	10,102	6,18	6,401	20,8	963,056	21,404	2099,464	0	200,497	200,497	99,711	0	0	0	0	0	0	0
10:44:07	-9,643	2099,368	10,009	10,073	10,101	6,179	6,397	20,8	963,056	21,404	2099,368	0	200,497	200,497	99,711	0	0	0	0	0	0	0
10:44:07	-26,855	2099,099	10,058	10,073	10,097	6,176	6,393	20,8	963,056	21,404	2099,099	0	200,497	200,497	99,711	0	0	0	0	0	0	0
10:44:07	-45,092	2098,649	10,009	9,975	10,097	6,171	6,388	20,8	963,056	21,404	2098,649	0	200,497	200,497	99,711	0	0	0	0	0	0	0
10:44:07	53,662	2099,185	10,156	10,122	10,093	6,177	6,384	20,8	963,056	21,404	2098,649	0	200,497	200,497	99,711	0	0	0	0	0	0	0
10:44:07	-135,205	2097,833	10,009	9,975	10,093	6,163	6,38	20,8	963,056	21,404	2097,833	0	200,497	200,497	99,711	0	0	0	0	0	0	0
10:44:07	45,043	2098,284	10,058	9,975	10,093	6,167	6,376	20,8	963,056	21,404	2097,834	0	200,497	200,497	99,711	0	0	0	0	0	0	0
10:44:07	-54,711	2097,736	10,009	9,975	10,092	6,162	6,371	20,8	963,056	21,404	2097,736	0	200,497	200,497	99,711	0	0	0	0	0	0	0
10:44:07	-71,899	2097,017	10,009	9,975	10,088	6,154	6,367	20,8	963,056	21,404	2097,017	0	200,497	200,497	99,711	0	0	0	0	0	0	0
10:44:07	0	2097,017	10,009	9,975	10,088	6,154	6,363	20,8	963,056	21,404	2097,017	0	200,497	200,497	99,711	0	0	0	0	0	0	0
10:44:07	-45,068	2096,567	9,961	9,878	10,088	6,15	6,359	20,8	963,056	21,404	2096,567	0	200,497	200,497	99,711	0	0	0	0	0	0	0
10:44:07	0	2096,567	9,961	9,78	10,088	6,15	6,355	20,8	963,056	21,404	2096,567	0	200,497	200,497	99,711	0	0	0	0	0	0	0
10:44:07	36,621	2096,933	10,009	9,975	10,087	6,153	6,351	20,8	963,056	21,404	2096,567	0	200,497	200,497	99,711	0	0	0	0	0	0	0
10:44:07	-75,244	2096,18	10,009	9,975	10,083	6,146	6,347	20,8	963,056	21,404	2096,18	0	200,497	200,497	99,711	0	0	0	0	0	0	0
10:44:07	-45,068	2095,73	9,961	9,926	10,083	6,141	6,343	20,8	963,056	21,404	2095,73	0	200,497	200,497	99,711	0	0	0	0	0	0	0
10:44:07	37,67	2096,106	10,009	10,073	10,083	6,145	6,339	20,8	963,056	21,404	2095,73	0	200,497	200,497	99,711	0	0	0	0	0	0	0
10:44:07	-75,219	2095,354	10,009	9,926	10,078	6,137	6,335	20,8	963,056	21,404	2095,354	0	200,497	200,497	99,711	0	0	0	0	0	0	0
10:44:07	37,67	2095,731	10,058	10,122	10,078	6,141	6,331	20,8	963,056	21,404	2095,355	0	200,497	200,497	99,711	0	0	0	0	0	0	0
10:44:07	-75,292	2094,978	10,058	9,926	10,074	6,133	6,327	20,8	963,056	21,404	2094,978	0	200,497	200,497	99,711	0	0	0	0	0	0	0
10:44:07	0	2094,978	10,058	10,073	10,074	6,133	6,323	20,8	963,056	21,404	2094,978	0	200,497	200,497	99,711	0	0	0	0	0	0	0
10:44:07	-7,397	2094,904	10,058	9,975	10,073	6,133	6,32	20,8	963,056	21,404	2094,904	0	200,497	200,497	99,711	0	0	0	0	0	0	0
10:44:07	-37,622	2094,528	10,009	9,878	10,074	6,129	6,316	20,8	963,056	21,404	2094,528	0	200,497	200,497	99,711	0	0	0	0	0	0	0
10:44:07	-45,068	2094,077	9,961	9,878	10,074	6,124	6,312	20,8	963,056	21,404	2094,077	0	200,497	200,497	99,711	0	0	0	0	0	0	0
10:44:08	-7,397	2094,003	9,961	9,78	10,073	6,123	6,308	20,8	963,056	21,404	2094,003	0	200,497	200,497	99,711	0	0	0	0	0	0	0
10:44:08	-30,004	2093,703	10,009	9,926	10,069	6,12	6,305	20,8	963,056	21,404	2093,703	0	200,497	200,497	99,711	0	0	0	0	0	0	0
10:44:08	-45,043	2093,253	9,961	9,78	10,069	6,116	6,301	20,8	963,056	21,404	2093,253	0	200,497	200,497	99,711	0	0	0	0	0	0	0
10:44:08	0	2093,253	9,961	9,878	10,069	6,116	6,297	20,8	963,056	21,404	2093,253	0	200,497	200,497	99,711	0	0	0	0	0	0	0
10:44:08	0	2093,253	9,961	9,926	10,069	6,116	6,294	20,8	963,056	21,404	2093,253	0	200,497	200,497	99,711	0	0	0	0	0	0	0
10:44:08	-7,543	2093,177	9,961	9,78	10,069	6,115	6,29	20,8	963,056	21,404	2093,177	0	200,497	200,497	99,711	0	0	0	0	0	0	0
10:44:08	-75,048	2092,427	9,961	9,878	10,064	6,107	6,287	20,8	963,056	21,404	2092,427	0	200,497	200,497	99,711	0	0	0	0	0	0	0
10:44:08	-90,063	2091,526	9,863	9,78	10,064	6,098	6,283	20,8	963,056	21,404	2091,526	0	200,497	200,497	99,711	0	0	0	0	0	0	0
10:44:08	-7,592	2091,45	9,863	9,926	10,064	6,097	6,279	20,8	963,056	21,404	2091,45	0	200,497	200,497	99,711	0	0	0	0	0	0	0
10:44:08	-77,319	2090,677	9,863	9,78	10,059	6,089	6,276	20,8	963,056	21,404	2090,677	0	200,497	200,497	99,711	0	0	0	0	0	0	0
10:44:08	135,083	2092,028	10,009	9,926	10,059	6,103	6,272	20,8	963,056	21,404	2090,679	0	200,497	200,497	99,711	0	0	0	0	0	0	0
10:44:08	-45,043	2091,577	9,961	9,878	10,059	6,098	6,269	20,8	963,056	21,404	2090,679	0	200,497	200,497	99,711	0	0	0	0	0	0	0
10:44:08	0	2091,577	9,961	9,78	10,059	6,098	6,266	20,8	963,056	21,404	2090,68	0	200,497	200,497	99,711	0	0	0	0	0	0	0
10:44:08	37,67	2091,954	10,009	9,926	10,059	6,102	6,262	20,8	963,056	21,404	2090,682	0	200,497	200,497	99,711	0	0	0	0	0	0	0
10:44:08	-45,043	2091,504	9,961	9,78	10,059	6,097	6,259	20,8	963,056	21,404	2090,683	0	200,497	200,497	99,711	0	0	0	0	0	0	0
10:44:08	-90,039	2090,603	9,863	9,731	10,059	6,088	6,256	20,8	963,056	21,404	2090,603	0	200,497	200,497	99,711	0	0	0	0	0	0	0
10:44:08	58,764	2091,191	10,009	9,926	10,055	6,094	6,253	20,8	963,056	21,404	2090,604	0	200,497	200,497	99,711	0	0	0	0	0	0	0
10:44:08	-135,058	2089,84	9,863	9,78	10,055	6,08	6,249	20,8	963,056	21,404	2089,84	0	200,497	200,497	99,711	0	0	0	0	0	0	0
10:44:08	0	2089,84	9,863	9,78	10,055	6,08	6,246	20,8	963,056	21,404	2089,84	0	200,497	200,497	99,711	0	0	0	0	0	0	0
10:44:08	90,039	2090,741	9,961	9,878	10,055	6,09	6,243	20,8	963,056	21,404	2089,841	0	200,497	200,497	99,711	0	0	0	0	0	0	0
10:44:08	-7,421	2090,667	9,961	9,926	10,054	6,089	6,24	20,8	963,056	21,404	2089,842	0	200,497	200,497	99,711	0	0	0	0	0	0	0
10:44:08	-90,039	2089,766	9,863	9,731	10,054	6,08	6,237	20,8	963,056	21,404	2089,766	0	200,497	200,497	99,711	0	0	0	0	0	0	0
10:44:08	57,763	2090,344	10,009	9,926	10,05	6,086	6,234	20,8	963,056	21,404	2089,767	0	200,497	200,497	99,711	0	0	0	0	0	0	0
10:44:08	0	2090,344	10,009	10,073	10,05	6,086	6,231	20,8	963,056	21,404	2089,768	0	200,497	200,497	99,711	0	0	0	0	0	0	0
10:44:08	-135,058	2088,993	9,863	9,731	10,05	6,072	6,228	20,8	963,056	21,404	2088,993	0	200,497	200,497	99,711	0	0	0	0	0	0	0
10:44:08	90,014	2089,893	9,961	9,878	10,05	6,081	6,225	20,8	963,056	21,404	2088,994	0	200,497	200,497	99,711	0	0	0	0	0	0	0
10:44:08	90,063	2090,794	10,058	10,073	10,05	6,09	6,222	20,8	963,056	21,404	2088,996	0	200,497	200,497	99,711	0	0	0	0	0	0	0
10:44:08	-180,078	2088,993	9,863	9,878	10,05	6,072	6,219	20,8	963,056	21,404	2088,993	0	200,497	200,497	99,711	0	0	0	0	0	0	0
10:44:08	90,014	2089,893	9,961	9,926	10,05	6,081	6,216	20,8	963,056	21,404	2088,994	0	200,497	200,497	99,711	0	0	0	0	0	0	0
10:44:08	45,043	2090,344	10,009	9,926	10,05	6,086	6,214	20,8	963,056	21,404	2088,995	0	200,497	200,497	99,711	0	0	0	0	0	0	0
10:44:08	-77,221	2089,572	10,009	9,926	10,046	6,078	6,211	20,8	963,056	21,404	2088,996	0	200,497	200,497	99,711	0	0	0	0	0	0	0
10:44:08	-6,494	2089,507	10,009	9,878	10,045	6,077	6,209	20,8	963,056	21,404	2088,997	0	200,497	200,497	99,711	0	0	0	0	0	0	0
10:44:08	0	2089,507	10,009	9,975	10,045	6,077	6,206	20,8	963,056	21,404	2088,997	0	200,497	200,497	99,711	0	0	0	0	0	0	0
10:44:08	0	2089,507	10,009	9,975	10,045	6,077	6,203	20,8	963,056	21,404	2088,998	0	200,497	200,497	99,711	0	0	0	0	0	0	0
10:44:08	-45,019	2089,056	9,961	9,878	10,045	6,072	6,201	20,8	963,056	21,404	2088,998	0	200,497	200,497	99,711	0	0	0	0	0	0	0
10:44:08	45,019	2089,507	10,009	9,926	10,045	6,077	6,198	20,8	963,056	21,404	2088,998	0	200,497	200,497	99,711	0	0	0	0	0	0	0
10:44:08	0	2089,507	10,009	9,878	10,045	6,077	6,196	20,8	963,056	21,404	2088,999	0	200,497	200,497	99,711	0	0	0	0	0	0	0
10:44:08	-45,019	2089,056	9,961	9,78	10,045	6,072	6,194	20,8	963,056	21,404	2088,999	0	200,497	200,497	99,711	0	0	0	0	0	0	0
10:44:08	0	2089,056	9,961	9,78	10,045	6,072	6,191	20,8	963,056	21,404	2088,999	0	200,497	200,497	99,711	0	0	0	0	0	0	0
10:44:08	0	2089,056	9,961	9,78	10,045	6,072	6,189	20,8	964,025	21,404	2088,999	0	200,497	200,497	99,711	0	0	0	0	0	0	0
10:44:08	-2,148	2089,035	9,961	9,975	10,045	6,072	6,187	20,8	964,025	21,404	2088,999	0	200,497	200,497	99,711	0	0	0	0	0	0	0
10:44:08	-134,985	2087,685	9,814	9,633	10,045	6,058	6,184	20,8	964,025	21,404	2087,685	0	200,497	200,497	99,711	0	0	0	0	0	0	0
10:44:08	102,832	2088,713	10,009	10,073	10,041	6,069	6,182	20,8	964,025	21,404	2087,686	0	200,497	200,497	99,711	0	0	0	0	0	0	0
10:44:08	-6,518	2088,648	10,009	9,926	10,04	6,068	6,18	20,8	964,025	21,404	2087,687	0	200,497	200,497	99,711	0	0	0	0	0	0	0
10:44:08	-44,995	2088,198	9,961	9,878	10,04	6,063	6,177	20,8	964,025	21,404	2087,688	0	200,497	200,497	99,711	0	0	0	0	0	0	0
10:44:08	0	2088,198	9,961	9,878	10,04	6,063	6,175	20,8	964,025	21,404	2087,688	0	200,497	200,497	99,711	0	0	0	0	0	0	0
10:44:08	-89,99	2087,298	9,863	9,78	10,04	6,054	6,173	20,8	964,025	21,404	2087,298	0	200,497	200,497	99,711	0	0	0	0	0	0	0
10:44:08	89,99	2088,198	9,961	9,878	10,04	6,063	6,171	20,8	964,025	21,404	2087,299	0	200,497	200,497	99,711	0	0	0	0	0	0	0
10:44:08	-169,482	2086,503	9,863	9,731	10,036	6,046	6,168	20,8	964,025	21,404	2086,503	0	200,497	200,497	99,711	0	0	0	0	0	0	0
10:44:08	135,009	2087,854	10,009	9,975	10,036	6,06	6,166	20,8	964,025	21,404	2086,505	0	200,548	200,548	99,711	0	0	0	0	0	0	0
10:44:08	38,696	2088,241	10,058	9,926	10,036	6,064	6,164	20,8	964,025	21,404	2086,507	0	200,548	200,548	99,711	0	0	0	0	0	0	0
10:44:08	-45,019	2087,79	10,009	9,78	10,036	6,059	6,162	20,8	964,025	21,404	2086,508	0	200,548	200,548	99,711	0	0	0	0	0	0	0
10:44:08	-44,995	2087,34	9,961	9,78	10,036	6,055	6,16	20,8	964,025	21,404	2086,509	0	200,548	200,548	99,711	0	0	0	0	0	0	0
10:44:08	90,014	2088,241	10,058	9,926	10,036	6,064	6,158	20,8	964,025	21,404	2086,51	0	200,548	200,548	99,711	0	0	0	0	0	0	0
10:44:08	-179,98	2086,441	9,863	9,731	10,036	6,045	6,156	20,8	964,025	21,404	2086,441	0	200,548	200,548	99,711	0	0	0	0	0	0	0
10:44:08	134,96	2087,79	10,009	9,926	10,036	6,059	6,154	20,8	964,025	21,404	2086,442	0	200,548	200,548	99,711	0	0	0	0	0	0	0
10:44:08	-33,422	2087,456	10,058	9,926	10,031	6,056	6,152	20,8	964,025	21,404	2086,443	0	200,548	200,548	99,711	0	0	0	0	0	0	0
10:44:08	5,273	2087,509	10,156	9,926	10,026	6,056	6,15	20,8	964,025	21,404	2086,444	0	200,548	200,548	99,711	0	0	0	0	0	0	0
10:44:08	0	2087,509	10,156	9,975	10,026	6,056	6,148	20,8	964,025	21,404	2086,445	0	200,548	200,548	99,711	0	0	0	0	0	0	0
10:44:08	-56,591	2086,943	10,009	9,926	10,031	6,05	6,146	20,8	964,025	21,404	2086,446	0	200,548	200,548	99,711	0	0	0	0	0	0	0
10:44:08	-134,985	2085,593	9,863	9,731	10,031	6,037	6,144	20,8	964,025	21,404	2085,593	0	200,548	200,548	99,711	0	0	0	0	0	0	0
10:44:08	89,99	2086,493	9,961	9,78	10,031	6,046	6,142	20,8	964,025	21,404	2085,594	0	200,548	200,548	99,711	0	0	0	0	0	0	0
10:44:08	-168,359	2084,809	9,863	9,78	10,026	6,028	6,14	20,8	964,025	21,404	2084,809	0	200,548	200,548	99,711	0	0	0	0	0	0	0
10:44:08	0	2084,809	9,863	9,731	10,026	5,828	6,134	20,8	964,025	21,404	2084,809	0	200,548	200,548	99,711	0	0	0	0	0	0	0
10:44:08	78,369	2085,593	9,863	9,878	10,031	5,637	6,124	20,8	964,025	21,404	2084,81	0	200,548	200,548	99,711	0	0	0	0	0	0	0
10:44:08	-173,583	2083,857	9,668	9,633	10,031	5,419	6,11	20,8	964,025	21,404	2083,857	0	200,548	200,548	99,711	0	0	0	0	0	0	0
10:44:08	-89,941	2082,958	9,57	9,585	10,031	5,209	6,093	20,8	964,025	21,404	2082,958	0	200,548	200,548	99,711	0	0	0	0	0	0	0
10:44:08	78,369	2083,742	9,57	9,585	10,036	5,017	6,072	20,8	964,025	21,404	2082,959	0	200,548	200,548	99,711	0	0	0	0	0	0	0
10:44:08	-4,174	2083,7	9,472	9,585	10,04	4,817	6,047	20,8	964,025	21,404	2082,959	0	200,548	200,548	99,711	0	0	0	0	0	0	0
10:44:08	-269,531	2081,004	9,082	9,194	10,046	4,589	6,018	20,8	964,025	21,404	2081,004	0	200,548	200,548	99,711	0	0	0	0	0	0	0
10:44:08	-10,449	2080,9	8,886	8,901	10,055	4,388	5,986	20,8	964,025	21,404	2080,9	0	200,548	200,548	99,711	0	0	0	0	0	0	0
10:44:08	63,574	2081,536	8,691	8,657	10,069	4,195	5,951	20,8	964,025	21,404	2080,9	0	200,548	200,548	99,711	0	0	0	0	0	0	0
10:44:08	67,602	2082,212	8,496	8,51	10,083	4,002	5,913	20,8	964,025	21,404	2080,902	0	200,548	200,548	99,711	0	0	0	0	0	0	0
10:44:08	38,793	2082,6	8,349	8,315	10,093	3,806	5,872	20,8	964,025	21,404	2080,904	0	200,548	200,548	99,711	0	0	0	0	0	0	0
10:44:08	234,814	2084,948	8,252	8,364	10,112	3,63	5,828	20,8	964,025	21,404	2080,908	0	200,548	200,548	99,711	0	0	0	0	0	0	0
10:44:08	273,022	2087,678	8,203	8,51	10,13	3,458	5,781	20,8	964,025	21,404	2080,914	0	200,548	200,548	99,711	0	0	0	0	0	0	0
10:44:08	233,642	2090,014	8,105	8,217	10,148	3,282	5,732	20,8	964,025	21,404	2080,923	0	200,548	200,548	99,711	0	0	0	0	0	0	0
10:44:08	474,316	2094,758	8,252	8,559	10,167	3,131	5,681	20,8	964,025	21,404	2080,937	0	200,548	200,548	99,711	0	0	0	0	0	0	0
10:44:08	619,262	2100,95	8,398	8,755	10,195	2,995	5,629	20,8	964,025	21,404	2080,957	0	200,548	200,548	99,711	0	0	0	0	0	0	0
10:44:08	494,75	2105,898	8,252	8,852	10,231	2,846	5,574	20,8	964,025	21,404	2080,982	0	200,548	200,548	99,711	0	0	0	0	0	0	0
10:44:08	584,619	2111,744	8,105	8,901	10,272	2,706	5,518	20,8	964,025	21,404	2081,013	0	200,548	200,548	99,711	0	0	0	0	0	0	0
10:44:08	735,522	2119,099	8,056	8,901	10,316	2,582	5,46	20,8	964,025	21,404	2081,051	0	200,548	200,548	99,711	0	0	0	0	0	0	0
10:44:08	545,996	2124,559	7,714	8,657	10,366	2,438	5,401	20,8	964,025	21,404	2081,095	0	200,548	200,548	99,711	0	0	0	0	0	0	0
10:44:08	1086,181	2135,421	7,861	8,755	10,42	2,35	5,341	20,8	964,025	21,404	2081,149	0	200,548	200,548	99,711	0	0	0	0	0	0	0
10:44:08	618,383	2141,605	7,568	8,559	10,47	2,214	5,28	20,8	964,025	21,404	2081,209	0	200,548	200,548	99,711	0	0	0	0	0	0	0
10:44:08	676,904	2148,374	7,275	8,657	10,525	2,084	5,217	20,8	964,025	21,404	2081,276	0	200,548	200,548	99,711	0	0	0	0	0	0	0
10:44:08	1310,742	2161,481	7,714	8,852	10,576	2,019	5,155	20,8	964,025	21,404	2081,357	0	200,548	200,548	99,711	0	0	0	0	0	0	0
10:44:08	797,778	2169,459	7,617	8,999	10,627	1,901	5,091	20,8	964,025	21,404	2081,445	0	200,548	200,548	99,711	0	0	0	0	0	0	0
10:44:08	1248,608	2181,945	8,007	9,438	10,677	1,83	5,027	20,8	964,025	21,404	2081,545	0	200,548	200,548	99,711	0	0	0	0	0	0	0
10:44:08	952,539	2191,471	8,056	9,536	10,729	1,728	4,962	20,8	964,025	21,404	2081,655	0	200,548	200,548	99,711	0	0	0	0	0	0	0
10:44:08	945,043	2200,921	8,105	9,243	10,78	1,625	4,897	20,8	964,025	21,404	2081,774	0	200,548	200,548	99,711	0	0	0	0	0	0	0
10:44:08	1067,773	2211,599	8,203	10,122	10,836	1,536	4,831	20,8	964,025	21,404	2081,904	0	200,548	200,548	99,711	0	0	0	0	0	0	0
10:44:08	1251,416	2224,113	8,398	10,219	10,897	2,192	4,779	20,8	964,025	21,404	2082,047	0	200,548	200,548	99,711	0	0	0	0	0	0	0
10:44:08	801,44	2232,127	8,105	9,878	10,958	2,754	4,739	20,8	964,025	21,404	2082,197	0	200,548	200,548	99,711	0	0	0	0	0	0	0
10:44:08	1319,873	2245,326	8,545	10,415	11,01	3,326	4,712	20,8	964,025	21,404	2082,36	0	200,548	200,548	99,711	0	0	0	0	0	0	0
10:44:08	1475,683	2260,083	9,326	11,147	11,052	3,874	4,695	20,8	964,025	21,404	2082,538	0	200,548	200,548	99,711	0	0	0	0	0	0	0
10:44:08	1554,565	2275,629	10,449	12,27	11,08	4,394	4,689	20,8	964,025	21,404	2082,731	0	200,548	200,548	99,711	0	0	0	0	0	0	0
10:44:08	1339,868	2289,027	11,425	13,149	11,104	4,86	4,693	20,8	964,025	21,404	2082,937	0	200,548	200,548	99,711	0	0	0	0	0	0	0
10:44:08	1752,148	2306,549	12,841	14,663	11,128	5,338	4,705	20,8	964,025	21,404	2083,161	0	200,548	200,548	99,711	0	0	0	0	0	0	0
10:44:08	1149,536	2318,044	13,623	15,395	11,151	5,727	4,725	20,8	964,025	21,404	2083,396	0	200,548	200,548	99,711	0	0	0	0	0	0	0
10:44:08	1083,178	2328,876	14,16	15,395	11,184	6,085	4,752	20,8	964,025	21,404	2083,641	0	200,548	200,548	99,711	0	0	0	0	0	0	0
10:44:09	1275,122	2341,627	14,746	16,079	11,224	6,44	4,785	20,8	964,025	21,404	2083,899	0	200,548	200,548	99,711	0	0	0	0	0	0	0
10:44:09	542,089	2347,048	14,453	15,737	11,271	6,699	4,823	20,8	964,025	21,404	2084,162	0	200,548	200,548	99,711	0	0	0	0	0	0	0
10:44:09	1161,596	2358,664	14,746	15,981	11,321	7,004	4,865	20,8	964,025	21,404	2084,437	0	200,548	200,548	99,711	0	0	0	0	0	0	0
10:44:09	449,511	2363,159	14,306	15,591	11,37	7,218	4,911	20,8	964,025	21,404	2084,716	0	200,548	200,548	99,711	0	0	0	0	0	0	0
10:44:09	1284,545	2376,005	14,795	15,981	11,416	7,503	4,962	20,8	964,025	21,404	2085,007	0	200,548	200,548	99,711	0	0	0	0	0	0	0
10:44:09	651,611	2382,521	14,892	15,786	11,448	7,709	5,016	20,8	964,025	21,404	2085,304	0	200,548	200,548	99,711	0	0	0	0	0	0	0
10:44:09	1239,453	2394,915	15,722	16,518	11,473	7,963	5,074	20,8	964,025	21,404	2085,614	0	200,548	200,548	99,711	0	0	0	0	0	0	0
10:44:09	1041,87	2405,334	16,455	17,397	11,492	8,185	5,135	20,8	964,025	21,404	2085,934	0	200,548	200,548	99,711	0	0	0	0	0	0	0
10:44:09	871,215	2414,046	17,041	17,739	11,51	8,379	5,199	20,8	964,025	21,404	2086,262	0	200,548	200,548	99,711	0	0	0	0	0	0	0
10:44:09	998,413	2424,03	17,724	18,423	11,529	8,577	5,265	20,8	964,025	21,404	2086,6	0	200,548	200,548	99,711	0	0	0	0	0	0	0
10:44:09	891,528	2432,945	18,164	18,716	11,556	8,755	5,333	20,8	964,025	21,404	2086,946	0	200,548	200,548	99,711	0	0	0	0	0	0	0
10:44:09	339,892	2436,344	17,92	18,276	11,588	8,869	5,403	20,8	964,025	21,404	2087,296	0	200,548	200,548	99,711	0	0	0	0	0	0	0
10:44:09	409,252	2440,437	17,724	18,276	11,622	8,982	5,473	20,8	964,025	21,404	2087,649	0	200,548	200,548	99,711	0	0	0	0	0	0	0
10:44:09	376,855	2444,205	17,431	18,032	11,659	9,086	5,544	20,8	964,025	21,404	2088,005	0	200,548	200,548	99,711	0	0	0	0	0	0	0
10:44:09	620,8	2450,413	17,334	17,69	11,699	9,209	5,615	20,8	964,025	21,404	2088,368	0	200,548	200,548	99,711	0	0	0	0	0	0	0
10:44:09	416,259	2454,576	17,236	17,739	11,728	9,305	5,688	20,8	964,025	21,404	2088,734	0	200,548	200,548	99,711	0	0	0	0	0	0	0
10:44:09	627,465	2460,851	17,383	17,837	11,756	9,419	5,761	20,8	964,025	21,404	2089,106	0	200,548	200,548	99,711	0	0	0	0	0	0	0
10:44:09	616,479	2467,015	17,676	18,178	11,775	9,526	5,835	20,8	964,025	21,404	2089,484	0	200,548	200,548	99,711	0	0	0	0	0	0	0
10:44:09	628,808	2473,304	18,066	18,374	11,789	9,631	5,909	20,8	964,025	21,404	2089,868	0	200,548	200,548	99,711	0	0	0	0	0	0	0
10:44:09	730,273	2480,606	18,652	18,862	11,798	9,743	5,984	20,8	964,025	21,404	2090,258	0	200,548	200,548	99,711	0	0	0	0	0	0	0
10:44:09	627,636	2486,883	19,043	19,399	11,812	9,841	6,06	20,8	964,025	21,404	2090,655	0	200,548	200,548	99,711	0	0	0	0	0	0	0
10:44:09	251,245	2489,395	19,043	19,057	11,826	9,897	6,135	20,8	964,025	21,404	2091,054	0	200,548	200,548	99,711	0	0	0	0	0	0	0
10:44:09	476,367	2494,159	19,189	19,399	11,845	9,974	6,211	20,8	964,025	21,404	2091,457	0	200,548	200,548	99,711	0	0	0	0	0	0	0
10:44:09	367,651	2497,835	19,14	19,253	11,869	10,037	6,286	20,8	964,025	21,404	2091,863	0	200,548	200,548	99,711	0	0	0	0	0	0	0
10:44:09	135,498	2499,19	18,847	18,862	11,892	10,073	6,36	20,8	964,025	21,404	2092,271	0	200,548	200,548	99,711	0	0	0	0	0	0	0
10:44:09	192,724	2501,118	18,701	18,716	11,911	10,114	6,433	20,8	964,025	21,404	2092,679	0	200,548	200,548	99,711	0	0	0	0	0	0	0
10:44:09	289,404	2504,012	18,652	18,618	11,93	10,163	6,507	20,8	964,025	21,404	2093,091	0	200,548	200,548	99,711	0	0	0	0	0	0	0
10:44:09	192,626	2505,938	18,506	18,52	11,949	10,199	6,579	20,8	964,025	21,404	2093,504	0	200,548	200,548	99,711	0	0	0	0	0	0	0
10:44:09	452,709	2510,465	18,799	18,716	11,958	10,262	6,651	20,8	964,025	21,404	2093,921	0	200,548	200,548	99,711	0	0	0	0	0	0	0
10:44:09	405,542	2514,52	19,043	19,155	11,968	10,318	6,723	20,8	964,025	21,404	2094,341	0	200,548	200,548	99,711	0	0	0	0	0	0	0
10:44:09	309,912	2517,619	19,189	19,155	11,977	10,362	6,794	20,8	964,025	21,404	2094,765	0	200,548	200,548	99,711	0	0	0	0	0	0	0
10:44:09	305,761	2520,677	19,336	19,448	11,987	10,405	6,865	20,8	964,025	21,404	2095,19	0	200,548	200,548	99,711	0	0	0	0	0	0	0
10:44:09	455,517	2525,232	19,629	19,741	11,996	10,463	6,936	20,8	964,025	21,404	2095,621	0	200,548	200,548	99,711	0	0	0	0	0	0	0
10:44:09	24,609	2525,478	19,482	19,497	12,006	10,475	7,005	20,8	964,025	21,404	2096,051	0	200,548	200,548	99,711	0	0	0	0	0	0	0
10:44:09	250,317	2527,982	19,482	19,595	12,02	10,51	7,074	20,8	964,025	21,404	2096,482	0	200,548	200,548	99,711	0	0	0	0	0	0	0
10:44:09	217,504	2530,157	19,531	19,643	12,029	10,54	7,142	20,8	964,025	21,404	2096,916	0	200,548	200,548	99,711	0	0	0	0	0	0	0
10:44:09	104,785	2531,204	19,385	19,399	12,043	10,558	7,209	20,8	964,025	21,404	2097,35	0	200,548	200,548	99,711	0	0	0	0	0	0	0
10:44:09	174,316	2532,948	19,385	19,497	12,053	10,583	7,275	20,8	964,025	21,404	2097,786	0	200,548	200,548	99,711	0	0	0	0	0	0	0
10:44:09	150,048	2534,448	19,287	19,302	12,067	10,604	7,34	20,8	964,485	21,404	2098,223	0	200,548	200,548	99,711	0	0	0	0	0	0	0
10:44:09	257,226	2537,02	19,385	19,497	12,076	10,636	7,405	20,8	964,485	21,404	2098,662	0	200,548	200,548	99,711	0	0	0	0	0	0	0
10:44:09	223,51	2539,255	19,531	19,595	12,081	10,664	7,469	20,8	964,485	21,404	2099,102	0	200,548	200,548	99,711	0	0	0	0	0	0	0
10:44:09	233,52	2541,591	19,678	19,79	12,086	10,693	7,532	20,8	964,485	21,404	2099,545	0	200,548	200,548	99,711	0	0	0	0	0	0	0
10:44:09	233,593	2543,927	19,824	19,79	12,091	10,721	7,595	20,8	964,485	21,404	2099,989	0	200,548	200,548	99,711	0	0	0	0	0	0	0
10:44:09	82,373	2544,75	19,824	19,741	12,096	10,733	7,656	20,8	964,485	21,404	2100,434	0	200,548	200,548	99,711	0	0	0	0	0	0	0
10:44:09	81,176	2545,562	19,824	19,839	12,1	10,745	7,717	20,8	964,485	21,404	2100,879	0	200,548	200,548	99,711	0	0	0	0	0	0	0
10:44:09	91,088	2546,473	19,824	19,79	12,105	10,757	7,776	20,8	964,485	21,404	2101,325	0	200,548	200,548	99,711	0	0	0	0	0	0	0
10:44:09	209,13	2548,564	19,873	19,79	12,114	10,782	7,835	20,8	964,485	21,404	2101,772	0	200,548	200,548	99,711	0	0	0	0	0	0	0
10:44:09	111,743	2549,682	19,824	19,839	12,123	10,796	7,893	20,8	964,485	21,404	2102,22	0	200,548	200,548	99,711	0	0	0	0	0	0	0
10:44:09	-31,933	2549,362	19,629	19,595	12,132	10,795	7,95	20,8	964,485	21,404	2102,667	0	201,246	201,246	99,714	0	0	0	0	0	0	0
10:44:09	99,633	2550,359	19,629	19,497	12,138	10,807	8,006	20,8	964,485	21,404	2103,114	0	201,246	201,246	99,714	0	0	0	0	0	0	0
10:44:09	220,776	2552,567	19,775	19,839	12,142	10,832	8,062	20,8	964,485	21,404	2103,564	0	201,246	201,246	99,714	0	0	0	0	0	0	0
10:44:09	-63,671	2551,93	19,629	19,448	12,147	10,827	8,116	20,8	964,485	21,404	2104,012	0	201,246	201,246	99,714	0	0	0	0	0	0	0
10:44:09	153,442	2553,464	19,775	19,595	12,147	10,844	8,169	20,8	964,485	21,404	2104,462	0	201,246	201,246	99,714	0	0	0	0	0	0	0
10:44:09	305,126	2556,515	20,019	20,132	12,151	10,877	8,222	20,8	964,485	21,404	2104,914	0	201,246	201,246	99,714	0	0	0	0	0	0	0
10:44:09	-142,7	2555,088	19,873	19,79	12,151	10,864	8,274	20,8	964,485	21,404	2105,364	0	201,246	201,246	99,714	0	0	0	0	0	0	0
10:44:09	248,657	2557,575	20,117	20,132	12,152	10,891	8,325	20,8	964,485	21,404	2105,816	0	201,246	201,246	99,714	0	0	0	0	0	0	0
10:44:09	-131,835	2556,257	19,971	19,79	12,152	10,878	8,376	20,8	964,485	21,404	2106,267	0	201,246	201,246	99,714	0	0	0	0	0	0	0
10:44:09	208,764	2558,344	20,117	19,985	12,156	10,9	8,425	20,8	964,485	21,404	2106,719	0	201,246	201,246	99,714	0	0	0	0	0	0	0
10:44:09	-53,735	2557,807	19,971	19,985	12,161	10,896	8,473	20,8	964,485	21,404	2107,17	0	201,246	201,246	99,714	0	0	0	0	0	0	0
10:44:09	-18,261	2557,624	19,873	19,839	12,165	10,895	8,521	20,8	964,485	21,404	2107,62	0	201,246	201,246	99,714	0	0	0	0	0	0	0
10:44:09	28,295	2557,907	19,824	19,839	12,17	10,898	8,568	20,8	964,485	21,404	2108,07	0	201,246	201,246	99,714	0	0	0	0	0	0	0
10:44:09	59,448	2558,502	19,873	19,839	12,17	10,905	8,613	20,8	964,485	21,404	2108,521	0	201,246	201,246	99,714	0	0	0	0	0	0	0
10:44:09	130,859	2559,81	20,019	19,985	12,17	10,919	8,659	20,8	964,485	21,404	2108,972	0	201,246	201,246	99,714	0	0	0	0	0	0	0
10:44:09	-35,717	2559,453	19,971	19,936	12,17	10,916	8,703	20,8	964,485	21,404	2109,423	0	201,246	201,246	99,714	0	0	0	0	0	0	0
10:44:09	47,583	2559,929	20,019	19,985	12,17	10,922	8,746	20,8	964,485	21,404	2109,873	0	201,246	201,246	99,714	0	0	0	0	0	0	0
10:44:09	-190,307	2558,026	19,824	19,741	12,17	10,902	8,789	20,8	964,485	21,404	2110,322	0	201,246	201,246	99,714	0	0	0	0	0	0	0
10:44:09	130,859	2559,335	19,971	19,985	12,17	10,916	8,83	20,8	964,485	21,404	2110,771	0	201,246	201,246	99,714	0	0	0	0	0	0	0
10:44:09	190,356	2561,238	20,166	20,18	12,17	10,936	8,872	20,8	964,485	21,404	2111,221	0	201,246	201,246	99,714	0	0	0	0	0	0	0
10:44:09	0	2561,238	20,166	20,132	12,17	10,937	8,912	20,8	964,485	21,404	2111,671	0	201,246	201,246	99,714	0	0	0	0	0	0	0
10:44:09	-35,717	2560,881	20,117	20,083	12,17	10,933	8,952	20,8	964,485	21,404	2112,12	0	201,246	201,246	99,714	0	0	0	0	0	0	0
10:44:09	-142,773	2559,453	19,971	19,839	12,17	10,919	8,99	20,8	964,485	21,404	2112,568	0	201,246	201,246	99,714	0	0	0	0	0	0	0
10:44:09	-19,165	2559,262	19,873	19,79	12,175	10,917	9,028	20,8	964,485	21,404	2113,015	0	201,246	201,246	99,714	0	0	0	0	0	0	0
10:44:09	95,19	2560,213	19,971	19,936	12,175	10,927	9,065	20,8	964,485	21,404	2113,462	0	201,246	201,246	99,714	0	0	0	0	0	0	0
10:44:09	47,558	2560,689	20,019	19,936	12,175	10,932	9,102	20,8	964,485	21,404	2113,909	0	201,246	201,246	99,714	0	0	0	0	0	0	0
10:44:09	-47,558	2560,213	19,971	19,985	12,175	10,928	9,138	20,8	964,485	21,404	2114,355	0	201,246	201,246	99,714	0	0	0	0	0	0	0
10:44:09	0	2560,213	19,971	20,083	12,175	10,928	9,173	20,8	964,485	21,404	2114,801	0	201,246	201,246	99,714	0	0	0	0	0	0	0
10:44:09	-142,749	2558,786	19,824	19,79	12,175	10,913	9,207	20,8	964,485	21,404	2115,245	0	201,246	201,246	99,714	0	0	0	0	0	0	0
10:44:09	-76	2558,026	19,824	19,79	12,17	10,906	9,24	20,8	964,485	21,404	2115,688	0	201,246	201,246	99,714	0	0	0	0	0	0	0
10:44:09	190,307	2559,929	20,019	20,132	12,17	10,925	9,273	20,8	964,485	21,404	2116,132	0	201,246	201,246	99,714	0	0	0	0	0	0	0
10:44:09	-59,448	2559,335	19,971	19,936	12,17	10,919	9,306	20,8	964,485	21,404	2116,575	0	201,246	201,246	99,714	0	0	0	0	0	0	0
10:44:09	-95,166	2558,383	19,873	19,79	12,17	10,91	9,337	20,8	964,485	21,404	2117,017	0	201,246	201,246	99,714	0	0	0	0	0	0	0
10:44:09	142,749	2559,81	20,019	20,083	12,17	10,924	9,368	20,8	964,485	21,404	2117,46	0	201,246	201,246	99,714	0	0	0	0	0	0	0
10:44:09	-142,749	2558,383	19,873	19,839	12,17	10,91	9,398	20,8	964,485	21,404	2117,901	0	201,246	201,246	99,714	0	0	0	0	0	0	0
10:44:09	-47,558	2557,907	19,824	19,839	12,17	10,905	9,428	20,8	964,485	21,404	2118,341	0	201,246	201,246	99,714	0	0	0	0	0	0	0
10:44:09	-17,456	2557,733	19,873	19,985	12,166	10,903	9,457	20,8	964,485	21,404	2118,781	0	201,246	201,246	99,714	0	0	0	0	0	0	0
10:44:09	65,014	2558,383	19,873	19,839	12,17	10,91	9,485	20,8	964,485	21,404	2119,22	0	201,246	201,246	99,714	0	0	0	0	0	0	0
10:44:09	-160,156	2556,781	19,775	19,741	12,166	10,894	9,513	20,8	964,485	21,404	2119,658	0	201,246	201,246	99,714	0	0	0	0	0	0	0
10:44:09	190,283	2558,684	19,971	19,936	12,166	10,913	9,54	20,8	964,485	21,404	2120,097	0	201,246	201,246	99,714	0	0	0	0	0	0	0
10:44:09	-142,7	2557,257	19,824	19,839	12,166	10,899	9,567	20,8	964,485	21,404	2120,534	0	201,246	201,246	99,714	0	0	0	0	0	0	0
10:44:09	112,573	2558,383	19,873	19,985	12,17	10,91	9,593	20,8	964,485	21,404	2120,972	0	201,246	201,246	99,714	0	0	0	0	0	0	0
10:44:09	-47,558	2557,907	19,824	19,839	12,17	10,905	9,619	20,8	964,485	21,404	2121,409	0	201,246	201,246	99,714	0	0	0	0	0	0	0
10:44:09	-47,558	2557,432	19,775	19,741	12,17	10,9	9,644	20,8	964,485	21,404	2121,845	0	201,246	201,246	99,714	0	0	0	0	0	0	0
10:44:09	125,244	2558,684	19,971	20,083	12,166	10,913	9,669	20,8	964,485	21,404	2122,282	0	201,246	201,246	99,714	0	0	0	0	0	0	0
10:44:09	-95,141	2557,733	19,873	19,79	12,166	10,904	9,693	20,8	964,485	21,404	2122,717	0	201,246	201,246	99,714	0	0	0	0	0	0	0
10:44:09	-47,558	2557,257	19,824	19,839	12,166	10,899	9,717	20,8	964,485	21,404	2123,152	0	201,246	201,246	99,714	0	0	0	0	0	0	0
10:44:09	47,558	2557,733	19,873	19,936	12,166	10,904	9,74	20,8	964,485	21,404	2123,586	0	201,246	201,246	99,714	0	0	0	0	0	0	0
10:44:09	-190,258	2555,83	19,678	19,497	12,166	10,884	9,763	20,8	964,485	21,404	2124,018	0	201,246	201,246	99,714	0	0	0	0	0	0	0
10:44:09	285,4	2558,684	19,971	19,985	12,166	10,914	9,785	20,8	964,485	21,404	2124,453	0	201,246	201,246	99,714	0	0	0	0	0	0	0
10:44:09	-125,244	2557,432	19,775	19,741	12,17	10,901	9,807	20,8	964,485	21,404	2124,886	0	201,246	201,246	99,714	0	0	0	0	0	0	0
10:44:09	47,558	2557,907	19,824	19,741	12,17	10,906	9,829	20,8	964,485	21,404	2125,319	0	201,246	201,246	99,714	0	0	0	0	0	0	0
10:44:09	125,268	2559,16	20,019	20,132	12,166	10,919	9,85	20,8	964,485	21,404	2125,753	0	201,246	201,246	99,714	0	0	0	0	0	0	0
10:44:09	-190,283	2557,257	19,824	19,839	12,166	10,899	9,871	20,8	964,485	21,404	2126,185	0	201,246	201,246	99,714	0	0	0	0	0	0	0
10:44:10	255,322	2559,81	20,019	20,132	12,17	10,925	9,891	20,8	964,485	21,404	2126,618	0	201,246	201,246	99,714	0	0	0	0	0	0	0
10:44:10	-130,859	2558,502	19,873	19,79	12,17	10,912	9,911	20,8	964,485	21,404	2127,05	0	201,246	201,246	99,714	0	0	0	0	0	0	0
10:44:10	0	2558,502	19,873	19,839	12,17	10,912	9,931	20,8	964,485	21,404	2127,482	0	201,246	201,246	99,714	0	0	0	0	0	0	0
10:44:10	142,724	2559,929	20,019	20,083	12,17	10,927	9,95	20,8	964,485	21,404	2127,914	0	201,246	201,246	99,714	0	0	0	0	0	0	0
10:44:10	-190,307	2558,026	19,824	19,643	12,17	10,907	9,969	20,8	964,485	21,404	2128,344	0	201,246	201,246	99,714	0	0	0	0	0	0	0
10:44:10	285,498	2560,881	20,117	20,132	12,17	10,936	9,988	20,8	964,485	21,404	2128,777	0	201,246	201,246	99,714	0	0	0	0	0	0	0
10:44:10	-237,915	2558,502	19,873	19,79	12,17	10,912	10,006	20,8	964,485	21,404	2129,207	0	201,246	201,246	99,714	0	0	0	0	0	0	0
10:44:10	95,141	2559,453	19,971	19,741	12,17	10,922	10,024	20,8	964,485	21,404	2129,637	0	201,246	201,246	99,714	0	0	0	0	0	0	0
10:44:10	0	2559,453	19,971	19,985	12,17	10,922	10,042	20,8	964,485	21,404	2130,067	0	201,246	201,246	99,714	0	0	0	0	0	0	0
10:44:10	47,583	2559,929	20,019	20,083	12,17	10,927	10,059	20,8	964,485	21,404	2130,497	0	201,246	201,246	99,714	0	0	0	0	0	0	0
10:44:10	-47,583	2559,453	19,971	19,839	12,17	10,922	10,076	20,8	964,485	21,404	2130,926	0	201,246	201,246	99,714	0	0	0	0	0	0	0
10:44:10	47,583	2559,929	20,019	19,985	12,17	10,927	10,093	20,8	964,485	21,404	2131,355	0	201,246	201,246	99,714	0	0	0	0	0	0	0
10:44:10	-66,748	2559,262	19,873	19,839	12,175	10,92	10,109	20,8	964,485	21,404	2131,783	0	201,246	201,246	99,714	0	0	0	0	0	0	0
10:44:10	0	2559,262	19,873	19,936	12,175	10,92	10,125	20,8	964,485	21,404	2132,21	0	201,246	201,246	99,714	0	0	0	0	0	0	0
10:44:10	95,19	2560,213	19,971	19,936	12,175	10,93	10,141	20,8	964,485	21,404	2132,638	0	201,246	201,246	99,714	0	0	0	0	0	0	0
10:44:10	-142,749	2558,786	19,824	19,741	12,175	10,915	10,156	20,8	964,485	21,404	2133,064	0	201,246	201,246	99,714	0	0	0	0	0	0	0
10:44:10	47,558	2559,262	19,873	19,936	12,175	10,92	10,171	20,8	964,485	21,404	2133,49	0	201,246	201,246	99,714	0	0	0	0	0	0	0
10:44:10	66,748	2559,929	20,019	20,083	12,17	10,927	10,186	20,8	964,485	21,404	2133,917	0	201,246	201,246	99,714	0	0	0	0	0	0	0
10:44:10	-142,724	2558,502	19,873	19,79	12,17	10,912	10,2	20,8	964,485	21,404	2134,341	0	201,246	201,246	99,714	0	0	0	0	0	0	0
10:44:10	-11,889	2558,383	19,873	19,79	12,17	10,911	10,214	20,8	964,485	21,404	2134,766	0	201,246	201,246	99,714	0	0	0	0	0	0	0
10:44:10	-35,693	2558,026	19,824	19,936	12,17	10,907	10,227	20,8	964,485	21,404	2135,189	0	201,246	201,246	99,714	0	0	0	0	0	0	0
10:44:10	47,583	2558,502	19,873	19,985	12,17	10,912	10,241	20,8	964,485	21,404	2135,612	0	201,246	201,246	99,714	0	0	0	0	0	0	0
10:44:10	0	2558,502	19,873	19,985	12,17	10,912	10,254	20,8	964,485	21,404	2136,035	0	201,246	201,246	99,714	0	0	0	0	0	0	0
10:44:10	-47,583	2558,026	19,824	19,839	12,17	10,907	10,267	20,8	964,485	21,404	2136,457	0	201,246	201,246	99,714	0	0	0	0	0	0	0
10:44:10	142,724	2559,453	19,971	20,132	12,17	10,922	10,28	20,8	964,485	21,404	2136,88	0	201,246	201,246	99,714	0	0	0	0	0	0	0
10:44:10	-190,307	2557,55	19,775	19,643	12,17	10,902	10,292	20,8	964,485	21,404	2137,301	0	201,246	201,246	99,714	0	0	0	0	0	0	0
10:44:10	95,166	2558,502	19,873	19,985	12,17	10,912	10,304	20,8	964,485	21,404	2137,722	0	201,246	201,246	99,714	0	0	0	0	0	0	0
10:44:10	-76,904	2557,733	19,873	19,936	12,166	10,904	10,316	20,8	964,485	21,404	2138,142	0	201,246	201,246	99,714	0	0	0	0	0	0	0
10:44:10	84,326	2558,576	19,971	20,083	12,165	10,913	10,327	20,8	964,485	21,404	2138,562	0	201,246	201,246	99,714	0	0	0	0	0	0	0
10:44:10	-95,166	2557,624	19,873	19,985	12,165	10,903	10,339	20,8	964,485	21,404	2138,981	0	201,246	201,246	99,714	0	0	0	0	0	0	0
10:44:10	-36,718	2557,257	19,824	19,741	12,166	10,899	10,35	20,8	964,485	21,404	2139,4	0	201,246	201,246	99,714	0	0	0	0	0	0	0
10:44:10	0	2557,257	19,824	19,79	12,166	10,899	10,36	20,8	964,485	21,404	2139,817	0	201,246	201,246	99,714	0	0	0	0	0	0	0
10:44:10	47,558	2557,733	19,873	19,985	12,166	10,904	10,371	20,8	964,485	21,404	2140,235	0	201,246	201,246	99,714	0	0	0	0	0	0	0
10:44:10	17,456	2557,907	19,824	19,79	12,17	10,906	10,382	20,8	964,485	21,404	2140,653	0	201,246	201,246	99,714	0	0	0	0	0	0	0
10:44:10	-142,724	2556,48	19,678	19,741	12,17	10,891	10,392	20,8	964,485	21,404	2141,069	0	201,246	201,246	99,714	0	0	0	0	0	0	0
10:44:10	285,449	2559,335	19,971	20,083	12,17	10,92	10,402	20,8	964,485	21,404	2141,487	0	201,246	201,246	99,714	0	0	0	0	0	0	0
10:44:10	-142,724	2557,907	19,824	19,79	12,17	10,906	10,412	20,9	964,025	21,404	2141,904	0	201,246	201,246	99,714	0	0	0	0	0	0	0
10:44:10	-62,573	2557,282	19,824	19,79	12,166	10,899	10,421	20,9	964,025	21,404	2142,319	0	201,246	201,246	99,714	0	0	0	0	0	0	0
10:44:10	190,332	2559,185	20,019	19,985	12,166	10,919	10,431	20,9	964,025	21,404	2142,736	0	201,246	201,246	99,714	0	0	0	0	0	0	0
10:44:10	-142,749	2557,757	19,873	19,839	12,166	10,904	10,44	20,9	964,025	21,404	2143,151	0	201,246	201,246	99,714	0	0	0	0	0	0	0
10:44:10	17,456	2557,932	19,824	19,741	12,17	10,906	10,45	20,9	964,025	21,404	2143,566	0	201,246	201,246	99,714	0	0	0	0	0	0	0
10:44:10	-35,717	2557,575	19,775	19,741	12,17	10,902	10,458	20,9	964,025	21,404	2143,98	0	201,246	201,246	99,714	0	0	0	0	0	0	0
10:44:10	83,3	2558,408	19,873	19,839	12,17	10,911	10,467	20,9	964,025	21,404	2144,395	0	201,246	201,246	99,714	0	0	0	0	0	0	0
10:44:10	-47,583	2557,932	19,824	19,79	12,17	10,906	10,476	20,9	964,025	21,404	2144,808	0	201,246	201,246	99,714	0	0	0	0	0	0	0
10:44:10	-47,583	2557,456	19,775	19,741	12,17	10,901	10,484	20,9	964,025	21,404	2145,221	0	201,246	201,246	99,714	0	0	0	0	0	0	0
10:44:10	30,126	2557,757	19,873	19,839	12,166	10,904	10,492	20,9	964,025	21,404	2145,633	0	201,246	201,246	99,714	0	0	0	0	0	0	0
10:44:10	0	2557,757	19,873	19,839	12,166	10,904	10,501	20,9	964,025	21,404	2146,046	0	202,355	202,355	99,719	0	0	0	0	0	0	0
10:44:10	0	2557,757	19,873	19,839	12,166	10,904	10,508	20,9	964,025	21,404	2146,457	0	202,355	202,355	99,719	0	0	0	0	0	0	0
10:44:10	-47,583	2557,282	19,824	19,79	12,166	10,899	10,516	20,9	964,025	21,404	2146,868	0	202,355	202,355	99,719	0	0	0	0	0	0	0
10:44:10	65,039	2557,932	19,824	19,741	12,17	10,906	10,524	20,9	964,025	21,404	2147,279	0	202,355	202,355	99,719	0	0	0	0	0	0	0
10:44:10	47,583	2558,408	19,873	19,936	12,17	10,911	10,531	20,9	964,025	21,404	2147,69	0	202,355	202,355	99,719	0	0	0	0	0	0	0
10:44:10	-95,166	2557,456	19,775	19,741	12,17	10,901	10,539	20,9	964,025	21,404	2148,1	0	202,355	202,355	99,719	0	0	0	0	0	0	0
10:44:10	47,583	2557,932	19,824	19,741	12,17	10,906	10,546	20,9	964,025	21,404	2148,51	0	202,355	202,355	99,719	0	0	0	0	0	0	0
10:44:10	-47,583	2557,456	19,775	19,643	12,17	10,901	10,553	20,9	964,025	21,404	2148,919	0	202,355	202,355	99,719	0	0	0	0	0	0	0
10:44:10	95,166	2558,408	19,873	19,839	12,17	10,911	10,56	20,9	964,025	21,404	2149,328	0	202,355	202,355	99,719	0	0	0	0	0	0	0
10:44:10	30,102	2558,709	19,971	19,936	12,166	10,914	10,567	20,9	964,025	21,404	2149,738	0	202,355	202,355	99,719	0	0	0	0	0	0	0
10:44:10	-142,724	2557,282	19,824	19,79	12,166	10,899	10,573	20,9	964,025	21,404	2150,145	0	202,355	202,355	99,719	0	0	0	0	0	0	0
10:44:10	112,622	2558,408	19,873	19,936	12,17	10,911	10,58	20,9	964,025	21,404	2150,554	0	202,355	202,355	99,719	0	0	0	0	0	0	0
10:44:10	0	2558,408	19,873	19,79	12,17	10,911	10,586	20,9	964,025	21,404	2150,962	0	202,355	202,355	99,719	0	0	0	0	0	0	0
10:44:10	-83,3	2557,575	19,775	19,595	12,17	10,902	10,593	20,9	964,025	21,404	2151,368	0	202,355	202,355	99,719	0	0	0	0	0	0	0
10:44:10	47,558	2558,05	19,824	19,741	12,17	10,907	10,599	20,9	964,025	21,404	2151,775	0	202,355	202,355	99,719	0	0	0	0	0	0	0
10:44:10	130,908	2559,359	19,971	19,985	12,17	10,921	10,605	20,9	964,025	21,404	2152,182	0	202,355	202,355	99,719	0	0	0	0	0	0	0
10:44:10	-178,466	2557,575	19,775	19,643	12,17	10,902	10,611	20,9	964,025	21,404	2152,588	0	202,355	202,355	99,719	0	0	0	0	0	0	0
10:44:10	83,3	2558,408	19,873	19,79	12,17	10,911	10,617	20,9	964,025	21,404	2152,993	0	202,355	202,355	99,719	0	0	0	0	0	0	0
10:44:10	0	2558,408	19,873	19,79	12,17	10,911	10,623	20,9	964,025	21,404	2153,399	0	202,355	202,355	99,719	0	0	0	0	0	0	0
10:44:10	142,749	2559,835	20,019	19,985	12,17	10,926	10,628	20,9	964,025	21,404	2153,805	0	202,355	202,355	99,719	0	0	0	0	0	0	0
10:44:10	95,19	2560,787	20,117	19,985	12,17	10,935	10,635	20,9	964,025	21,404	2154,212	0	202,355	202,355	99,719	0	0	0	0	0	0	0
10:44:10	-83,325	2559,954	20,019	19,839	12,17	10,927	10,64	20,9	964,025	21,404	2154,618	0	202,355	202,355	99,719	0	0	0	0	0	0	0
10:44:10	-66,772	2559,286	19,873	19,741	12,175	10,92	10,646	20,9	964,025	21,404	2155,022	0	202,355	202,355	99,719	0	0	0	0	0	0	0
10:44:10	237,963	2561,666	20,117	19,985	12,175	10,945	10,652	20,9	964,025	21,404	2155,429	0	202,355	202,355	99,719	0	0	0	0	0	0	0
10:44:10	-142,773	2560,238	19,971	19,79	12,175	10,93	10,657	20,9	964,025	21,404	2155,834	0	202,355	202,355	99,719	0	0	0	0	0	0	0
10:44:10	-95,19	2559,286	19,873	19,643	12,175	10,92	10,662	20,9	964,025	21,404	2156,237	0	202,355	202,355	99,719	0	0	0	0	0	0	0
10:44:10	142,773	2560,714	20,019	19,936	12,175	10,935	10,668	20,9	964,025	21,404	2156,642	0	202,355	202,355	99,719	0	0	0	0	0	0	0
10:44:10	142,822	2562,142	20,166	20,132	12,175	10,949	10,673	20,9	964,025	21,404	2157,047	0	202,355	202,355	99,719	0	0	0	0	0	0	0
10:44:10	-285,595	2559,286	19,873	19,741	12,175	10,92	10,678	20,9	964,025	21,404	2157,45	0	202,355	202,355	99,719	0	0	0	0	0	0	0
10:44:10	237,963	2561,666	20,117	19,985	12,175	10,945	10,683	20,9	964,025	21,404	2157,854	0	202,355	202,355	99,719	0	0	0	0	0	0	0
10:44:10	-95,19	2560,714	20,019	19,839	12,175	10,935	10,688	20,9	964,025	21,404	2158,257	0	202,355	202,355	99,719	0	0	0	0	0	0	0
10:44:10	95,19	2561,666	20,117	19,985	12,175	10,945	10,693	20,9	964,025	21,404	2158,66	0	202,355	202,355	99,719	0	0	0	0	0	0	0
10:44:10	-83,276	2560,833	20,019	19,839	12,175	10,936	10,698	20,9	964,025	21,404	2159,062	0	202,355	202,355	99,719	0	0	0	0	0	0	0
10:44:10	-127,465	2559,558	19,824	19,79	12,179	10,923	10,702	20,9	964,025	21,404	2159,463	0	202,355	202,355	99,719	0	0	0	0	0	0	0
10:44:10	202,246	2561,581	20,019	20,132	12,18	10,944	10,707	20,9	964,025	21,404	2159,865	0	202,355	202,355	99,719	0	0	0	0	0	0	0
10:44:10	-190,38	2559,677	19,824	19,741	12,18	10,924	10,711	20,9	964,025	21,404	2160,265	0	202,355	202,355	99,719	0	0	0	0	0	0	0
10:44:10	-47,583	2559,201	19,775	19,643	12,18	10,919	10,715	20,9	964,025	21,404	2160,664	0	202,355	202,355	99,719	0	0	0	0	0	0	0
10:44:10	178,491	2560,986	19,971	19,936	12,179	10,938	10,72	20,9	964,025	21,404	2161,064	0	202,355	202,355	99,719	0	0	0	0	0	0	0
10:44:10	0	2560,986	19,971	19,936	12,179	10,938	10,724	20,9	964,025	21,404	2161,464	0	202,355	202,355	99,719	0	0	0	0	0	0	0
10:44:10	11,865	2561,105	19,971	20,083	12,18	10,939	10,728	20,9	964,025	21,404	2161,864	0	202,355	202,355	99,719	0	0	0	0	0	0	0
10:44:10	-285,522	2558,25	19,678	19,643	12,18	10,909	10,732	20,9	964,025	21,404	2162,26	0	202,355	202,355	99,719	0	0	0	0	0	0	0
10:44:10	142,749	2559,677	19,824	19,79	12,18	10,924	10,735	20,9	964,025	21,404	2162,658	0	202,355	202,355	99,719	0	0	0	0	0	0	0
10:44:10	35,717	2560,034	19,873	19,985	12,179	10,928	10,739	20,9	964,025	21,404	2163,055	0	202,355	202,355	99,719	0	0	0	0	0	0	0
10:44:10	-110,449	2558,93	19,824	19,839	12,175	10,916	10,743	20,9	964,025	21,404	2163,451	0	202,355	202,355	99,719	0	0	0	0	0	0	0
10:44:10	0	2558,93	19,824	19,839	12,175	10,916	10,746	20,9	964,025	21,404	2163,846	0	202,355	202,355	99,719	0	0	0	0	0	0	0
10:44:10	142,749	2560,357	19,971	20,083	12,175	10,931	10,75	20,9	964,025	21,404	2164,243	0	202,355	202,355	99,719	0	0	0	0	0	0	0
10:44:10	-142,749	2558,93	19,824	19,79	12,175	10,916	10,753	20,9	964,025	21,404	2164,637	0	202,355	202,355	99,719	0	0	0	0	0	0	0
10:44:10	-11,938	2558,81	19,824	19,839	12,175	10,915	10,756	20,9	964,025	21,404	2165,031	0	202,355	202,355	99,719	0	0	0	0	0	0	0
10:44:10	190,356	2560,714	20,019	20,132	12,175	10,935	10,76	20,9	964,025	21,404	2165,427	0	202,355	202,355	99,719	0	0	0	0	0	0	0
10:44:10	-190,356	2558,81	19,824	19,839	12,175	10,915	10,763	20,9	964,025	21,404	2165,82	0	202,355	202,355	99,719	0	0	0	0	0	0	0
10:44:10	-142,7	2557,383	19,678	19,643	12,175	10,9	10,765	20,9	964,025	21,404	2166,212	0	202,355	202,355	99,719	0	0	0	0	0	0	0
10:44:10	333,056	2560,714	20,019	20,18	12,175	10,935	10,769	20,9	964,025	21,404	2166,607	0	202,355	202,355	99,719	0	0	0	0	0	0	0
10:44:10	-190,356	2558,81	19,824	19,741	12,175	10,915	10,772	20,9	964,025	21,404	2166,999	0	202,355	202,355	99,719	0	0	0	0	0	0	0
10:44:10	0	2558,81	19,824	19,79	12,175	10,915	10,774	20,9	964,025	21,404	2167,39	0	202,355	202,355	99,719	0	0	0	0	0	0	0
10:44:10	47,583	2559,286	19,873	19,79	12,175	10,92	10,777	20,9	964,025	21,404	2167,782	0	202,355	202,355	99,719	0	0	0	0	0	0	0
10:44:11	95,19	2560,238	19,971	19,985	12,175	10,93	10,78	20,9	964,025	21,404	2168,175	0	202,355	202,355	99,719	0	0	0	0	0	0	0
10:44:11	0	2560,238	19,971	19,839	12,175	10,93	10,783	20,9	964,025	21,404	2168,567	0	202,355	202,355	99,719	0	0	0	0	0	0	0
10:44:11	-178,417	2558,454	19,775	19,497	12,175	10,911	10,786	20,9	964,025	21,404	2168,957	0	202,355	202,355	99,719	0	0	0	0	0	0	0
10:44:11	396,02	2562,414	20,117	20,132	12,179	10,952	10,789	20,9	964,025	21,404	2169,35	0	202,355	202,355	99,719	0	0	0	0	0	0	0
10:44:11	-285,571	2559,558	19,824	19,643	12,179	10,923	10,792	20,9	964,025	21,404	2169,74	0	202,355	202,355	99,719	0	0	0	0	0	0	0
10:44:11	11,865	2559,677	19,824	19,741	12,18	10,924	10,794	20,9	964,025	21,404	2170,13	0	202,355	202,355	99,719	0	0	0	0	0	0	0
10:44:11	130,908	2560,986	19,971	19,839	12,179	10,938	10,797	20,9	964,025	21,404	2170,521	0	202,355	202,355	99,719	0	0	0	0	0	0	0
10:44:11	-95,19	2560,034	19,873	19,839	12,179	10,928	10,8	20,9	964,025	21,404	2170,911	0	202,355	202,355	99,719	0	0	0	0	0	0	0
10:44:11	142,797	2561,462	20,019	19,936	12,179	10,942	10,802	20,9	964,025	21,404	2171,301	0	202,355	202,355	99,719	0	0	0	0	0	0	0
10:44:11	-47,607	2560,986	19,971	19,936	12,179	10,938	10,805	20,9	964,025	21,404	2171,691	0	202,355	202,355	99,719	0	0	0	0	0	0	0
10:44:11	59,472	2561,581	20,019	19,985	12,18	10,944	10,808	20,9	964,025	21,404	2172,081	0	202,355	202,355	99,719	0	0	0	0	0	0	0
10:44:11	-237,963	2559,201	19,775	19,643	12,18	10,919	10,81	20,9	964,025	21,404	2172,468	0	202,355	202,355	99,719	0	0	0	0	0	0	0
10:44:11	237,963	2561,581	20,019	20,132	12,18	10,944	10,813	20,9	964,025	21,404	2172,857	0	202,355	202,355	99,719	0	0	0	0	0	0	0
10:44:11	-142,797	2560,153	19,873	19,741	12,18	10,929	10,815	20,9	964,025	21,404	2173,244	0	202,355	202,355	99,719	0	0	0	0	0	0	0
10:44:11	-47,583	2559,677	19,824	19,741	12,18	10,924	10,817	20,9	964,025	21,404	2173,631	0	202,355	202,355	99,719	0	0	0	0	0	0	0
10:44:11	190,38	2561,581	20,019	20,132	12,18	10,944	10,819	20,9	964,025	21,404	2174,019	0	202,355	202,355	99,719	0	0	0	0	0	0	0
10:44:11	-86,694	2560,714	20,019	19,985	12,175	10,935	10,822	20,9	964,025	21,404	2174,406	0	202,355	202,355	99,719	0	0	0	0	0	0	0
10:44:11	0	2560,714	20,019	19,985	12,175	10,935	10,824	20,9	964,025	21,404	2174,792	0	202,355	202,355	99,719	0	0	0	0	0	0	0
10:44:11	0	2560,714	20,019	20,18	12,175	10,935	10,826	20,9	964,025	21,404	2175,178	0	202,355	202,355	99,719	0	0	0	0	0	0	0
10:44:11	-226	2558,454	19,775	19,643	12,175	10,911	10,828	20,9	964,025	21,404	2175,561	0	202,355	202,355	99,719	0	0	0	0	0	0	0
10:44:11	-32,324	2558,131	19,678	19,497	12,179	10,908	10,829	20,9	964,025	21,404	2175,944	0	202,355	202,355	99,719	0	0	0	0	0	0	0
10:44:11	-585,937	2552,271	19,14	18,716	12,175	10,848	10,83	20,9	964,025	21,404	2176,32	0	202,355	202,355	99,719	0	0	0	0	0	0	0
10:44:11	-562,963	2546,642	18,652	18,081	12,17	10,79	10,829	20,9	964,025	21,404	2176,691	0	202,355	202,355	99,719	0	0	0	0	0	0	0
10:44:11	-727,954	2539,362	18,164	17,544	12,156	10,715	10,827	20,9	964,025	21,404	2177,053	0	202,355	202,355	99,719	0	0	0	0	0	0	0
10:44:11	-617,773	2533,184	17,871	17,153	12,137	10,651	10,823	20,9	964,025	21,404	2177,41	0	202,355	202,355	99,719	0	0	0	0	0	0	0
10:44:11	-434,399	2528,84	18,017	17,153	12,105	10,606	10,819	20,9	964,025	21,404	2177,761	0	202,355	202,355	99,719	0	0	0	0	0	0	0
10:44:11	-624,414	2522,596	18,066	17,348	12,067	10,542	10,814	20,9	964,025	21,404	2178,106	0	202,355	202,355	99,719	0	0	0	0	0	0	0
10:44:11	-135,351	2521,243	18,701	17,983	12,025	10,528	10,808	20,9	964,025	21,404	2178,449	0	202,355	202,355	99,719	0	0	0	0	0	0	0
10:44:11	-525,952	2515,983	18,847	18,178	11,987	10,474	10,801	20,9	964,025	21,404	2178,786	0	202,355	202,355	99,719	0	0	0	0	0	0	0
10:44:11	-587,915	2510,104	18,847	18,081	11,954	10,413	10,794	20,9	964,025	21,404	2179,117	0	202,355	202,355	99,719	0	0	0	0	0	0	0
10:44:11	-525,903	2504,845	18,652	17,983	11,935	10,359	10,785	20,9	964,025	21,404	2179,443	0	202,355	202,355	99,719	0	0	0	0	0	0	0
10:44:11	-760,839	2497,237	18,213	17,739	11,916	10,28	10,775	20,9	964,025	21,404	2179,761	0	202,355	202,355	99,719	0	0	0	0	0	0	0
10:44:11	-770,361	2489,533	17,676	17,104	11,902	10,201	10,764	20,9	964,025	21,404	2180,071	0	202,355	202,355	99,719	0	0	0	0	0	0	0
10:44:11	-639,257	2483,14	17,187	16,616	11,892	10,135	10,752	20,9	964,025	21,404	2180,374	0	202,355	202,355	99,719	0	0	0	0	0	0	0
10:44:11	-664,892	2476,492	16,845	16,323	11,873	10,066	10,738	20,9	964,025	21,404	2180,67	0	202,355	202,355	99,719	0	0	0	0	0	0	0
10:44:11	-486,132	2471,63	16,601	16,128	11,859	10,016	10,724	21	965,455	21,404	2180,961	0	202,355	202,355	99,719	0	0	0	0	0	0	0
10:44:11	-504,248	2466,588	16,601	15,932	11,831	9,964	10,709	21	965,455	21,404	2181,247	0	202,355	202,355	99,719	0	0	0	0	0	0	0
10:44:11	-267,236	2463,915	16,845	16,079	11,803	9,937	10,694	21	965,455	21,404	2181,529	0	202,355	202,355	99,719	0	0	0	0	0	0	0
10:44:11	-568,457	2458,231	16,943	16,274	11,765	9,878	10,678	21	965,455	21,404	2181,806	0	202,355	202,355	99,719	0	0	0	0	0	0	0
10:44:11	-203,271	2456,198	17,334	16,518	11,732	9,857	10,662	21	965,455	21,404	2182,08	0	202,355	202,355	99,719	0	0	0	0	0	0	0
10:44:11	-528,173	2450,916	17,383	16,665	11,7	9,803	10,645	21	965,455	21,404	2182,349	0	202,355	202,355	99,719	0	0	0	0	0	0	0
10:44:11	-538,818	2445,528	17,334	16,616	11,672	9,747	10,628	21	965,455	21,404	2182,613	0	202,355	202,355	99,719	0	0	0	0	0	0	0
10:44:11	-512,426	2440,404	17,236	16,421	11,649	9,694	10,609	21	965,455	21,404	2182,871	0	202,355	202,355	99,719	0	0	0	0	0	0	0
10:44:11	-664,331	2433,761	16,894	16,128	11,63	9,626	10,59	21	965,455	21,404	2183,122	0	202,355	202,355	99,719	0	0	0	0	0	0	0
10:44:11	-729,492	2426,466	16,455	15,786	11,612	9,551	10,57	21	965,455	21,404	2183,365	0	202,355	202,355	99,719	0	0	0	0	0	0	0
10:44:11	-595,532	2420,51	16,113	15,444	11,597	9,489	10,548	21	965,455	21,404	2183,602	0	202,956	202,956	99,721	0	0	0	0	0	0	0
10:44:11	-582,275	2414,688	15,918	15,249	11,575	9,429	10,526	21	965,455	21,404	2183,833	0	202,956	202,956	99,721	0	0	0	0	0	0	0
10:44:11	-597,924	2408,708	15,771	15,053	11,549	9,368	10,504	21	965,455	21,404	2184,058	0	202,956	202,956	99,721	0	0	0	0	0	0	0
10:44:11	-418,872	2404,52	15,918	15,2	11,517	9,324	10,481	21	965,455	21,404	2184,279	0	202,956	202,956	99,721	0	0	0	0	0	0	0
10:44:11	-520,19	2399,318	15,967	15,2	11,485	9,271	10,457	21	965,455	21,404	2184,494	0	202,956	202,956	99,721	0	0	0	0	0	0	0
10:44:11	-421,24	2395,105	16,113	15,346	11,453	9,227	10,433	21	965,455	21,404	2184,704	0	202,956	202,956	99,721	0	0	0	0	0	0	0
10:44:11	-544,458	2389,661	16,064	15,346	11,425	9,171	10,408	21	965,455	21,404	2184,91	0	202,956	202,956	99,721	0	0	0	0	0	0	0
10:44:11	-592,065	2383,74	15,967	15,444	11,397	9,11	10,383	21	965,455	21,404	2185,108	0	202,956	202,956	99,721	0	0	0	0	0	0	0
10:44:11	-586,767	2377,872	15,771	15,249	11,375	9,05	10,356	21	965,455	21,404	2185,301	0	202,956	202,956	99,721	0	0	0	0	0	0	0
10:44:11	-680,883	2371,064	15,478	15,005	11,352	8,98	10,329	21	965,455	21,404	2185,487	0	202,956	202,956	99,721	0	0	0	0	0	0	0
10:44:11	-618,774	2364,876	15,234	14,712	11,33	8,916	10,302	21	965,455	21,404	2185,666	0	202,956	202,956	99,721	0	0	0	0	0	0	0
10:44:11	-508,447	2359,791	14,99	14,565	11,314	8,863	10,274	21	965,455	21,404	2185,84	0	202,956	202,956	99,721	0	0	0	0	0	0	0
10:44:11	-467,163	2355,12	14,892	14,37	11,293	8,815	10,245	21	965,455	21,404	2186,009	0	202,956	202,956	99,721	0	0	0	0	0	0	0
10:44:11	-503,759	2350,082	14,795	14,37	11,27	8,763	10,216	21	965,455	21,404	2186,173	0	202,956	202,956	99,721	0	0	0	0	0	0	0
10:44:11	-376,293	2346,319	14,892	14,419	11,243	8,724	10,187	21	965,455	21,404	2186,334	0	202,956	202,956	99,721	0	0	0	0	0	0	0
10:44:11	-545,629	2340,863	14,746	14,37	11,22	8,668	10,157	21	965,455	21,404	2186,488	0	202,956	202,956	99,721	0	0	0	0	0	0	0
10:44:11	-493,725	2335,926	14,648	14,321	11,198	8,617	10,127	21	965,455	21,404	2186,638	0	202,956	202,956	99,721	0	0	0	0	0	0	0
10:44:11	-378,393	2332,142	14,599	14,175	11,179	8,578	10,096	21	965,455	21,404	2186,783	0	202,956	202,956	99,721	0	0	0	0	0	0	0
10:44:11	-475,366	2327,388	14,453	14,126	11,16	8,529	10,066	21	965,455	21,404	2186,924	0	202,956	202,956	99,721	0	0	0	0	0	0	0
10:44:11	-605,175	2321,336	14,16	13,833	11,141	8,467	10,034	21	965,455	21,404	2187,058	0	202,956	202,956	99,721	0	0	0	0	0	0	0
10:44:11	-509,228	2316,244	13,965	13,637	11,123	8,414	10,003	21	965,455	21,404	2187,188	0	202,956	202,956	99,721	0	0	0	0	0	0	0
10:44:11	-395,092	2312,293	13,818	13,491	11,108	8,374	9,971	21	965,455	21,404	2187,313	0	202,956	202,956	99,721	0	0	0	0	0	0	0
10:44:11	-459,57	2307,697	13,672	13,247	11,09	8,326	9,938	21	965,455	21,404	2187,433	0	202,956	202,956	99,721	0	0	0	0	0	0	0
10:44:11	-389,721	2303,8	13,623	13,296	11,071	8,286	9,906	21	965,455	21,404	2187,55	0	202,956	202,956	99,721	0	0	0	0	0	0	0
10:44:11	-288,793	2300,912	13,672	13,247	11,052	8,256	9,874	21	965,455	21,404	2187,663	0	202,956	202,956	99,721	0	0	0	0	0	0	0
10:44:11	-332,788	2297,584	13,672	13,247	11,033	8,222	9,841	21	965,455	21,404	2187,773	0	202,956	202,956	99,721	0	0	0	0	0	0	0
10:44:11	-314,892	2294,435	13,769	13,296	11,01	8,19	9,809	21	965,455	21,404	2187,88	0	202,956	202,956	99,721	0	0	0	0	0	0	0
10:44:11	-346,337	2290,972	13,672	13,344	10,995	8,154	9,776	21	965,455	21,404	2187,983	0	202,956	202,956	99,721	0	0	0	0	0	0	0
10:44:11	-468,896	2286,283	13,525	13,296	10,977	8,106	9,744	21	965,455	21,404	2188,081	0	202,956	202,956	99,721	0	0	0	0	0	0	0
10:44:11	-339,794	2282,885	13,427	13,003	10,963	8,07	9,711	21	965,455	21,404	2188,176	0	202,956	202,956	99,721	0	0	0	0	0	0	0
10:44:11	-247,68	2280,408	13,427	13,149	10,949	8,045	9,678	21	965,455	21,404	2188,269	0	202,956	202,956	99,721	0	0	0	0	0	0	0
10:44:11	-478,833	2275,62	13,183	12,954	10,934	7,996	9,645	21	965,455	21,404	2188,356	0	202,956	202,956	99,721	0	0	0	0	0	0	0
10:44:11	-295,727	2272,663	13,134	12,905	10,92	7,965	9,612	21	965,455	21,404	2188,44	0	202,956	202,956	99,721	0	0	0	0	0	0	0
10:44:11	-340,6	2269,257	13,037	12,758	10,906	7,93	9,579	21	965,455	21,404	2188,521	0	202,956	202,956	99,721	0	0	0	0	0	0	0
10:44:11	-249,707	2266,76	13,037	12,758	10,892	7,904	9,546	21	965,455	21,404	2188,599	0	202,956	202,956	99,721	0	0	0	0	0	0	0
10:44:11	-331,542	2263,444	13,037	12,807	10,873	7,87	9,514	21	965,455	21,404	2188,674	0	202,956	202,956	99,721	0	0	0	0	0	0	0
10:44:11	-246,362	2260,981	13,037	12,905	10,859	7,845	9,481	21	965,455	21,404	2188,747	0	202,956	202,956	99,721	0	0	0	0	0	0	0
10:44:11	-155,761	2259,423	13,134	12,758	10,845	7,829	9,448	21	965,455	21,404	2188,817	0	202,956	202,956	99,721	0	0	0	0	0	0	0
10:44:11	-342,602	2255,997	13,037	12,661	10,831	7,793	9,416	21	965,455	21,404	2188,885	0	202,956	202,956	99,721	0	0	0	0	0	0	0
10:44:11	-337,255	2252,624	12,939	12,612	10,817	7,759	9,383	21	965,455	21,404	2188,948	0	202,956	202,956	99,721	0	0	0	0	0	0	0
10:44:11	-334,887	2249,276	12,841	12,563	10,803	7,724	9,351	21	965,455	21,404	2189,008	0	202,956	202,956	99,721	0	0	0	0	0	0	0
10:44:11	-351,245	2245,763	12,646	12,368	10,794	7,688	9,318	21	965,455	21,404	2189,065	0	202,956	202,956	99,721	0	0	0	0	0	0	0
10:44:11	-167,822	2244,085	12,646	12,27	10,784	7,67	9,286	21	965,455	21,404	2189,12	0	202,956	202,956	99,721	0	0	0	0	0	0	0
10:44:11	-244,311	2241,642	12,646	12,368	10,77	7,645	9,254	21	965,455	21,404	2189,173	0	202,956	202,956	99,721	0	0	0	0	0	0	0
10:44:11	-309,643	2238,545	12,5	12,173	10,761	7,613	9,222	21	965,455	21,404	2189,222	0	202,956	202,956	99,721	0	0	0	0	0	0	0
10:44:11	-271,484	2235,83	12,549	12,173	10,743	7,585	9,19	21	965,455	21,404	2189,269	0	202,956	202,956	99,721	0	0	0	0	0	0	0
10:44:11	-113,281	2234,698	12,695	12,368	10,728	7,574	9,158	21	965,455	21,404	2189,314	0	202,956	202,956	99,721	0	0	0	0	0	0	0
10:44:11	-259,326	2232,104	12,695	12,417	10,714	7,547	9,126	21	965,455	21,404	2189,357	0	202,956	202,956	99,721	0	0	0	0	0	0	0
10:44:11	-250,659	2229,598	12,695	12,466	10,699	7,521	9,095	21	965,455	21,404	2189,397	0	202,956	202,956	99,721	0	0	0	0	0	0	0
10:44:11	-246,484	2227,133	12,695	12,368	10,685	7,496	9,063	21	965,455	21,404	2189,435	0	202,956	202,956	99,721	0	0	0	0	0	0	0
10:44:11	-279,125	2224,342	12,646	12,368	10,672	7,467	9,032	21	965,455	21,404	2189,469	0	202,956	202,956	99,721	0	0	0	0	0	0	0
10:44:11	-267,919	2221,662	12,549	12,368	10,662	7,439	9,001	21	965,455	21,404	2189,502	0	202,956	202,956	99,721	0	0	0	0	0	0	0
10:44:11	-320,532	2218,457	12,451	12,27	10,649	7,406	8,97	21	965,455	21,404	2189,531	0	202,956	202,956	99,721	0	0	0	0	0	0	0
10:44:11	-287,744	2215,58	12,304	12,075	10,641	7,377	8,938	21	965,455	21,404	2189,557	0	202,956	202,956	99,721	0	0	0	0	0	0	0
10:44:11	-251,513	2213,065	12,207	12,026	10,632	7,351	8,907	21	965,455	21,404	2189,58	0	202,956	202,956	99,721	0	0	0	0	0	0	0
10:44:12	-206,005	2211,005	12,158	11,977	10,622	7,329	8,876	21	965,455	21,404	2189,601	0	202,956	202,956	99,721	0	0	0	0	0	0	0
10:44:12	-261,108	2208,393	12,06	11,831	10,613	7,303	8,845	21	965,455	21,404	2189,62	0	202,956	202,956	99,721	0	0	0	0	0	0	0
10:44:12	-168,798	2206,705	12,06	11,88	10,603	7,285	8,815	21	965,455	21,404	2189,638	0	202,956	202,956	99,721	0	0	0	0	0	0	0
10:44:12	-12,866	2206,577	12,304	12,026	10,59	7,284	8,785	21	965,455	21,404	2189,654	0	202,956	202,956	99,721	0	0	0	0	0	0	0
10:44:12	-206,005	2204,517	12,353	12,075	10,575	7,263	8,755	21	965,455	21,404	2189,669	0	202,956	202,956	99,721	0	0	0	0	0	0	0
10:44:12	-199,194	2202,525	12,451	12,075	10,559	7,242	8,725	21	965,455	21,404	2189,682	0	202,956	202,956	99,721	0	0	0	0	0	0	0
10:44:12	-178,54	2200,739	12,451	12,173	10,549	7,224	8,696	21	965,455	21,404	2189,693	0	202,956	202,956	99,721	0	0	0	0	0	0	0
10:44:12	-285,961	2197,88	12,353	12,026	10,538	7,194	8,666	21	965,455	21,404	2189,702	0	202,956	202,956	99,721	0	0	0	0	0	0	0
10:44:12	-149,414	2196,386	12,353	12,026	10,529	7,179	8,637	21	965,455	21,404	2189,709	0	202,956	202,956	99,721	0	0	0	0	0	0	0
10:44:12	-344,75	2192,938	12,158	11,831	10,52	7,143	8,608	21	965,455	21,404	2189,712	0	202,956	202,956	99,721	0	0	0	0	0	0	0
10:44:12	-222,216	2190,716	12,06	11,733	10,513	7,12	8,579	21	965,455	21,404	2189,713	0	202,956	202,956	99,721	0	0	0	0	0	0	0
10:44:12	-280,102	2187,915	11,865	11,635	10,507	7,091	8,55	21	965,455	21,404	2187,915	0	202,956	202,956	99,721	0	0	0	0	0	0	0
10:44:12	-252,197	2185,393	11,767	11,538	10,498	7,065	8,521	21	965,455	21,404	2185,393	0	202,956	202,956	99,721	0	0	0	0	0	0	0
10:44:12	-297,827	2182,415	11,621	11,489	10,489	7,035	8,491	21	965,455	21,404	2182,415	0	202,956	202,956	99,721	0	0	0	0	0	0	0
10:44:12	-113,549	2181,279	11,67	11,538	10,48	7,023	8,463	21	965,455	21,404	2181,279	0	202,956	202,956	99,721	0	0	0	0	0	0	0
10:44:12	32,226	2181,601	11,963	11,684	10,466	7,026	8,434	21	965,455	21,404	2181,279	0	202,956	202,956	99,721	0	0	0	0	0	0	0
10:44:12	-148,754	2180,114	12,06	11,733	10,452	7,011	8,407	21	965,455	21,404	2180,114	0	202,956	202,956	99,721	0	0	0	0	0	0	0
10:44:12	-219,506	2177,919	12,06	11,831	10,44	6,988	8,379	21	965,455	21,404	2177,919	0	202,956	202,956	99,721	0	0	0	0	0	0	0
10:44:12	-222,875	2175,69	12,011	11,831	10,43	6,965	8,351	21	965,455	21,404	2175,69	0	202,956	202,956	99,721	0	0	0	0	0	0	0
10:44:12	-139,697	2174,293	12,011	11,733	10,422	6,951	8,324	21	965,455	21,404	2174,293	0	202,956	202,956	99,721	0	0	0	0	0	0	0
10:44:12	-234,155	2171,952	11,865	11,684	10,416	6,927	8,296	21	965,455	21,404	2171,952	0	202,956	202,956	99,721	0	0	0	0	0	0	0
10:44:12	-280,737	2169,144	11,67	11,489	10,411	6,898	8,269	21	965,455	21,404	2169,144	0	202,956	202,956	99,721	0	0	0	0	0	0	0
10:44:12	-164,648	2167,498	11,621	11,489	10,404	6,881	8,242	21	965,455	21,404	2167,498	0	202,956	202,956	99,721	0	0	0	0	0	0	0
10:44:12	-251,074	2164,987	11,523	11,44	10,395	6,855	8,214	21	965,455	21,404	2164,987	0	202,956	202,956	99,721	0	0	0	0	0	0	0
10:44:12	-104,541	2163,942	11,474	11,294	10,391	6,844	8,188	21	965,455	21,404	2163,942	0	202,956	202,956	99,721	0	0	0	0	0	0	0
10:44:12	-138,574	2162,556	11,474	11,342	10,384	6,83	8,161	21	965,455	21,404	2162,556	0	202,956	202,956	99,721	0	0	0	0	0	0	0
10:44:12	-141,918	2161,137	11,474	11,342	10,376	6,815	8,135	21	965,455	21,404	2161,137	0	202,956	202,956	99,721	0	0	0	0	0	0	0
10:44:12	-112,573	2160,011	11,523	11,342	10,367	6,804	8,108	21	965,455	21,404	2160,011	0	202,956	202,956	99,721	0	0	0	0	0	0	0
10:44:12	-177,294	2158,238	11,523	11,44	10,356	6,785	8,082	21	965,455	21,404	2158,238	0	202,956	202,956	99,721	0	0	0	0	0	0	0
10:44:12	-142,968	2156,808	11,523	11,44	10,348	6,771	8,057	21	965,455	21,404	2156,808	0	202,956	202,956	99,721	0	0	0	0	0	0	0
10:44:12	-124,78	2155,56	11,474	11,342	10,344	6,758	8,031	21	965,455	21,404	2155,56	0	202,956	202,956	99,721	0	0	0	0	0	0	0
10:44:12	-80,664	2154,754	11,474	11,294	10,339	6,75	8,006	21	965,455	21,404	2154,754	0	202,956	202,956	99,721	0	0	0	0	0	0	0
10:44:12	-261,987	2152,134	11,279	11,196	10,335	6,723	7,981	21	965,455	21,404	2152,134	0	202,956	202,956	99,721	0	0	0	0	0	0	0
10:44:12	-199,34	2150,14	11,132	11,098	10,331	6,702	7,956	21	965,455	21,404	2150,14	0	202,956	202,956	99,721	0	0	0	0	0	0	0
10:44:12	-171,264	2148,428	11,035	11,001	10,327	6,684	7,931	21	965,455	21,404	2148,428	0	202,956	202,956	99,721	0	0	0	0	0	0	0
10:44:12	-125,927	2147,169	10,986	11,001	10,322	6,671	7,906	20,8	965,455	21,404	2147,169	0	202,956	202,956	99,721	0	0	0	0	0	0	0
10:44:12	-97,68	2146,192	10,986	10,952	10,316	6,661	7,882	20,8	965,455	21,404	2146,192	0	202,956	202,956	99,721	0	0	0	0	0	0	0
10:44:12	-80,59	2145,386	10,986	10,952	10,312	6,653	7,858	20,8	965,455	21,404	2145,386	0	202,956	202,956	99,721	0	0	0	0	0	0	0
10:44:12	-99,682	2144,389	11,035	11,001	10,304	6,643	7,834	20,8	965,455	21,404	2144,389	0	202,956	202,956	99,721	0	0	0	0	0	0	0
10:44:12	-128,027	2143,109	10,986	11,001	10,299	6,629	7,81	20,8	965,455	21,404	2143,109	0	202,956	202,956	99,721	0	0	0	0	0	0	0
10:44:12	-36,376	2142,745	11,035	11,001	10,294	6,626	7,787	20,8	965,455	21,404	2142,745	0	202,956	202,956	99,721	0	0	0	0	0	0	0
10:44:12	-80,419	2141,941	11,035	11,001	10,29	6,617	7,764	20,8	965,455	21,404	2141,941	0	202,956	202,956	99,721	0	0	0	0	0	0	0
10:44:12	-111,962	2140,821	10,986	10,952	10,286	6,606	7,741	20,8	965,455	21,404	2140,821	0	202,956	202,956	99,721	0	0	0	0	0	0	0
10:44:12	-150,756	2139,314	10,84	10,805	10,285	6,59	7,719	20,8	965,455	21,404	2139,314	0	202,956	202,956	99,721	0	0	0	0	0	0	0
10:44:12	-135,815	2137,955	10,693	10,659	10,285	6,576	7,696	20,8	965,455	21,404	2137,955	0	202,956	202,956	99,721	0	0	0	0	0	0	0
10:44:12	-82,666	2137,129	10,693	10,757	10,28	6,568	7,674	20,8	965,455	21,404	2137,129	0	201,75	201,75	99,716	0	0	0	0	0	0	0
10:44:12	23,828	2137,367	10,791	10,805	10,277	6,57	7,653	20,8	965,455	21,404	2137,129	0	201,75	201,75	99,716	0	0	0	0	0	0	0
10:44:12	-66,503	2136,702	10,791	10,757	10,273	6,563	7,631	20,8	965,455	21,404	2136,702	0	201,75	201,75	99,716	0	0	0	0	0	0	0
10:44:12	-31,152	2136,39	10,791	10,757	10,271	6,56	7,61	20,8	965,455	21,404	2136,39	0	201,75	201,75	99,716	0	0	0	0	0	0	0
10:44:12	-158,056	2134,81	10,693	10,757	10,267	6,544	7,589	20,8	965,455	21,404	2134,81	0	201,75	201,75	99,716	0	0	0	0	0	0	0
10:44:12	21,704	2135,027	10,791	10,757	10,263	6,546	7,569	20,8	965,455	21,404	2134,81	0	201,75	201,75	99,716	0	0	0	0	0	0	0
10:44:12	-67,724	2134,35	10,791	10,659	10,259	6,539	7,549	20,8	965,455	21,404	2134,35	0	201,75	201,75	99,716	0	0	0	0	0	0	0
10:44:12	-104,37	2133,306	10,693	10,757	10,259	6,528	7,529	20,8	965,455	21,404	2133,306	0	201,75	201,75	99,716	0	0	0	0	0	0	0
10:44:12	-69,873	2132,607	10,693	10,757	10,255	6,521	7,509	20,8	965,455	21,404	2132,607	0	201,75	201,75	99,716	0	0	0	0	0	0	0
10:44:12	-82,69	2131,78	10,693	10,659	10,25	6,513	7,489	20,8	965,455	21,404	2131,78	0	201,75	201,75	99,716	0	0	0	0	0	0	0
10:44:12	0	2131,78	10,693	10,659	10,25	6,513	7,47	20,8	965,455	21,404	2131,78	0	201,75	201,75	99,716	0	0	0	0	0	0	0
10:44:12	-69,653	2131,084	10,693	10,659	10,246	6,506	7,451	20,8	965,455	21,404	2131,084	0	201,75	201,75	99,716	0	0	0	0	0	0	0
10:44:12	-14,086	2130,943	10,693	10,61	10,245	6,504	7,433	20,8	965,455	21,404	2130,943	0	201,75	201,75	99,716	0	0	0	0	0	0	0
10:44:12	-114,868	2129,794	10,644	10,61	10,241	6,492	7,414	20,8	965,455	21,404	2129,794	0	201,75	201,75	99,716	0	0	0	0	0	0	0
10:44:12	-14,062	2129,654	10,644	10,512	10,24	6,491	7,396	20,8	965,455	21,404	2129,654	0	201,75	201,75	99,716	0	0	0	0	0	0	0
10:44:12	-90,405	2128,75	10,547	10,512	10,24	6,481	7,378	20,8	965,455	21,404	2128,75	0	201,75	201,75	99,716	0	0	0	0	0	0	0
10:44:12	-69,873	2128,051	10,547	10,512	10,236	6,474	7,361	20,8	965,455	21,404	2128,051	0	201,75	201,75	99,716	0	0	0	0	0	0	0
10:44:12	19,702	2128,248	10,644	10,61	10,232	6,476	7,343	20,8	965,455	21,404	2128,051	0	201,75	201,75	99,716	0	0	0	0	0	0	0
10:44:12	-104,467	2127,203	10,547	10,512	10,232	6,466	7,326	20,8	965,455	21,404	2127,203	0	201,75	201,75	99,716	0	0	0	0	0	0	0
10:44:12	0	2127,203	10,547	10,464	10,232	6,466	7,309	20,8	965,455	21,404	2127,203	0	201,75	201,75	99,716	0	0	0	0	0	0	0
10:44:12	-116,064	2126,043	10,498	10,464	10,228	6,454	7,292	20,8	965,455	21,404	2126,043	0	201,75	201,75	99,716	0	0	0	0	0	0	0
10:44:12	45,19	2126,494	10,547	10,512	10,228	6,458	7,276	20,8	965,455	21,404	2126,043	0	201,75	201,75	99,716	0	0	0	0	0	0	0
10:44:12	-90,38	2125,591	10,449	10,317	10,228	6,449	7,26	20,8	965,455	21,404	2125,591	0	201,75	201,75	99,716	0	0	0	0	0	0	0
10:44:12	45,19	2126,043	10,498	10,415	10,228	6,454	7,244	20,8	965,455	21,404	2125,591	0	201,75	201,75	99,716	0	0	0	0	0	0	0
10:44:12	-58,007	2125,463	10,449	10,415	10,227	6,448	7,228	20,8	965,455	21,404	2125,463	0	201,75	201,75	99,716	0	0	0	0	0	0	0
10:44:12	-57,885	2124,884	10,449	10,415	10,224	6,442	7,213	20,8	965,455	21,404	2124,884	0	201,75	201,75	99,716	0	0	0	0	0	0	0
10:44:12	31,103	2125,195	10,498	10,415	10,223	6,445	7,198	20,8	965,455	21,404	2124,884	0	201,75	201,75	99,716	0	0	0	0	0	0	0
10:44:12	-117,138	2124,023	10,449	10,415	10,219	6,433	7,183	20,8	965,455	21,404	2124,023	0	201,75	201,75	99,716	0	0	0	0	0	0	0
10:44:12	32,348	2124,347	10,498	10,464	10,218	6,436	7,168	20,8	965,455	21,404	2124,024	0	201,75	201,75	99,716	0	0	0	0	0	0	0
10:44:12	122,729	2125,574	10,644	10,512	10,217	6,449	7,154	20,8	965,455	21,404	2124,025	0	201,75	201,75	99,716	0	0	0	0	0	0	0
10:44:12	-149,462	2124,079	10,547	10,415	10,214	6,433	7,14	20,8	965,455	21,404	2124,025	0	201,75	201,75	99,716	0	0	0	0	0	0	0
10:44:12	0	2124,079	10,547	10,464	10,214	6,433	7,126	20,8	965,455	21,404	2124,025	0	201,75	201,75	99,716	0	0	0	0	0	0	0
10:44:12	-59,106	2123,488	10,498	10,415	10,213	6,427	7,112	20,8	965,455	21,404	2123,488	0	201,75	201,75	99,716	0	0	0	0	0	0	0
10:44:12	0	2123,488	10,498	10,415	10,213	6,427	7,099	20,8	965,455	21,404	2123,488	0	201,75	201,75	99,716	0	0	0	0	0	0	0
10:44:12	-45,141	2123,037	10,449	10,317	10,213	6,423	7,086	20,8	965,455	21,404	2123,037	0	201,75	201,75	99,716	0	0	0	0	0	0	0
10:44:12	0	2123,037	10,449	10,415	10,213	6,423	7,073	20,8	965,455	21,404	2123,037	0	201,75	201,75	99,716	0	0	0	0	0	0	0
10:44:12	0	2123,037	10,449	10,268	10,213	6,423	7,06	20,8	965,455	21,404	2123,037	0	201,75	201,75	99,716	0	0	0	0	0	0	0
10:44:12	-59,106	2122,446	10,449	10,219	10,21	6,416	7,047	20,8	965,455	21,404	2122,446	0	201,75	201,75	99,716	0	0	0	0	0	0	0
10:44:12	-13,916	2122,307	10,449	10,317	10,209	6,415	7,035	20,8	965,455	21,404	2122,307	0	201,75	201,75	99,716	0	0	0	0	0	0	0
10:44:12	0	2122,307	10,449	10,317	10,209	6,415	7,023	20,8	965,455	21,404	2122,307	0	201,75	201,75	99,716	0	0	0	0	0	0	0
10:44:12	-12,817	2122,179	10,449	10,268	10,208	6,414	7,011	20,8	965,455	21,404	2122,179	0	201,75	201,75	99,716	0	0	0	0	0	0	0
10:44:12	-59,082	2121,588	10,449	10,464	10,205	6,408	6,999	20,8	965,455	21,404	2121,588	0	201,75	201,75	99,716	0	0	0	0	0	0	0
10:44:12	76,269	2122,35	10,547	10,512	10,204	6,415	6,988	20,8	965,455	21,404	2121,588	0	201,75	201,75	99,716	0	0	0	0	0	0	0
10:44:12	-71,801	2121,632	10,547	10,464	10,2	6,408	6,976	20,8	965,455	21,404	2121,589	0	201,75	201,75	99,716	0	0	0	0	0	0	0
10:44:12	0	2121,632	10,547	10,512	10,2	6,408	6,965	20,8	965,455	21,404	2121,589	0	201,75	201,75	99,716	0	0	0	0	0	0	0
10:44:12	-45,141	2121,181	10,498	10,512	10,2	6,403	6,954	20,8	965,455	21,404	2121,181	0	201,75	201,75	99,716	0	0	0	0	0	0	0
10:44:12	-29,077	2120,89	10,547	10,464	10,196	6,4	6,943	20,8	965,455	21,404	2120,89	0	201,75	201,75	99,716	0	0	0	0	0	0	0
10:44:12	-12,841	2120,762	10,547	10,61	10,195	6,399	6,933	20,8	965,455	21,404	2120,762	0	201,75	201,75	99,716	0	0	0	0	0	0	0
10:44:12	0	2120,762	10,547	10,512	10,195	6,399	6,922	20,8	965,455	21,404	2120,762	0	201,75	201,75	99,716	0	0	0	0	0	0	0
10:44:12	-180,615	2118,956	10,351	10,268	10,195	6,38	6,912	20,8	965,455	21,404	2118,956	0	201,75	201,75	99,716	0	0	0	0	0	0	0
10:44:12	90,307	2119,859	10,449	10,317	10,195	6,39	6,901	20,8	965,455	21,404	2118,956	0	201,75	201,75	99,716	0	0	0	0	0	0	0
10:44:12	-90,307	2118,956	10,351	10,317	10,195	6,38	6,891	20,8	965,455	21,404	2118,956	0	201,75	201,75	99,716	0	0	0	0	0	0	0
10:44:12	0	2118,956	10,351	10,268	10,195	6,38	6,881	20,8	965,455	21,404	2118,956	0	201,75	201,75	99,716	0	0	0	0	0	0	0
10:44:12	-135,449	2117,601	10,205	10,122	10,195	6,367	6,871	20,8	965,455	21,404	2117,601	0	201,75	201,75	99,716	0	0	0	0	0	0	0
10:44:12	-61,181	2116,989	10,205	10,219	10,192	6,36	6,861	20,8	965,455	21,404	2116,989	0	201,75	201,75	99,716	0	0	0	0	0	0	0
10:44:13	78,491	2117,774	10,302	10,219	10,191	6,368	6,851	20,8	965,455	21,404	2116,99	0	201,75	201,75	99,716	0	0	0	0	0	0	0
10:44:13	-90,283	2116,871	10,205	10,073	10,191	6,359	6,842	20,8	965,455	21,404	2116,871	0	201,75	201,75	99,716	0	0	0	0	0	0	0
10:44:13	90,283	2117,774	10,302	10,219	10,191	6,368	6,832	20,8	965,455	21,404	2116,872	0	201,75	201,75	99,716	0	0	0	0	0	0	0
10:44:13	-12,841	2117,646	10,302	10,219	10,19	6,367	6,823	20,8	965,455	21,404	2116,873	0	201,75	201,75	99,716	0	0	0	0	0	0	0
10:44:13	-90,258	2116,743	10,205	10,219	10,19	6,358	6,814	20,8	965,455	21,404	2116,743	0	201,75	201,75	99,716	0	0	0	0	0	0	0
10:44:13	29,077	2117,034	10,302	10,268	10,187	6,361	6,805	20,8	965,455	21,404	2116,744	0	201,75	201,75	99,716	0	0	0	0	0	0	0
10:44:13	-90,258	2116,131	10,205	10,122	10,187	6,351	6,796	20,8	965,455	21,404	2116,131	0	201,75	201,75	99,716	0	0	0	0	0	0	0
10:44:13	77,416	2116,906	10,302	10,219	10,186	6,359	6,788	20,8	965,455	21,404	2116,132	0	201,75	201,75	99,716	0	0	0	0	0	0	0
10:44:13	0	2116,906	10,302	10,219	10,186	6,359	6,779	20,8	965,455	21,404	2116,133	0	201,75	201,75	99,716	0	0	0	0	0	0	0
10:44:13	-90,258	2116,003	10,205	10,219	10,186	6,35	6,771	20,8	965,455	21,404	2116,003	0	201,75	201,75	99,716	0	0	0	0	0	0	0
10:44:13	0	2116,003	10,205	10,219	10,186	6,35	6,763	20,8	965,455	21,404	2116,003	0	201,75	201,75	99,716	0	0	0	0	0	0	0
10:44:13	-45,141	2115,552	10,156	10,268	10,186	6,345	6,754	20,8	965,455	21,404	2115,552	0	201,75	201,75	99,716	0	0	0	0	0	0	0
10:44:13	61,352	2116,165	10,302	10,122	10,182	6,352	6,747	20,8	965,455	21,404	2115,552	0	201,75	201,75	99,716	0	0	0	0	0	0	0
10:44:13	0	2116,165	10,302	10,219	10,182	6,352	6,739	20,8	965,455	21,404	2115,553	0	201,75	201,75	99,716	0	0	0	0	0	0	0
10:44:13	-13,012	2116,035	10,302	10,268	10,181	6,35	6,731	20,8	965,455	21,404	2115,554	0	201,75	201,75	99,716	0	0	0	0	0	0	0
10:44:13	0	2116,035	10,302	10,268	10,181	6,35	6,724	20,8	965,455	21,404	2115,554	0	201,75	201,75	99,716	0	0	0	0	0	0	0
10:44:13	-75,073	2115,284	10,302	10,122	10,177	6,343	6,716	20,8	965,455	21,404	2115,284	0	201,75	201,75	99,716	0	0	0	0	0	0	0
10:44:13	45,117	2115,735	10,351	10,415	10,177	6,347	6,709	20,8	965,455	21,404	2115,285	0	201,75	201,75	99,716	0	0	0	0	0	0	0
10:44:13	-75,097	2114,984	10,351	10,268	10,172	6,34	6,702	20,8	965,455	21,404	2114,984	0	201,75	201,75	99,716	0	0	0	0	0	0	0
10:44:13	-45,117	2114,533	10,302	10,219	10,172	6,335	6,695	20,8	965,455	21,404	2114,533	0	201,75	201,75	99,716	0	0	0	0	0	0	0
10:44:13	45,117	2114,984	10,351	10,268	10,172	6,34	6,688	20,8	965,455	21,404	2114,534	0	201,75	201,75	99,716	0	0	0	0	0	0	0
10:44:13	-56,884	2114,416	10,302	10,219	10,172	6,334	6,681	20,8	965,455	21,404	2114,416	0	201,75	201,75	99,716	0	0	0	0	0	0	0
10:44:13	0	2114,416	10,302	10,268	10,172	6,334	6,674	20,8	965,455	21,404	2114,416	0	201,75	201,75	99,716	0	0	0	0	0	0	0
10:44:13	-90,258	2113,513	10,205	10,219	10,172	6,324	6,667	20,8	965,455	21,404	2113,513	0	201,75	201,75	99,716	0	0	0	0	0	0	0
10:44:13	0	2113,513	10,205	10,122	10,172	6,324	6,66	20,8	965,455	21,404	2113,513	0	201,75	201,75	99,716	0	0	0	0	0	0	0
10:44:13	0	2113,513	10,205	10,219	10,172	6,324	6,654	20,8	965,455	21,404	2113,513	0	201,75	201,75	99,716	0	0	0	0	0	0	0
10:44:13	-121,435	2112,299	10,156	10,122	10,167	6,312	6,647	20,8	965,455	21,404	2112,299	0	201,75	201,75	99,716	0	0	0	0	0	0	0
10:44:13	-11,791	2112,181	10,156	10,073	10,167	6,311	6,64	20,8	965,455	21,404	2112,181	0	201,75	201,75	99,716	0	0	0	0	0	0	0
10:44:13	0	2112,181	10,156	10,122	10,167	6,311	6,634	20,8	965,455	21,404	2112,181	0	201,75	201,75	99,716	0	0	0	0	0	0	0
10:44:13	0	2112,181	10,156	10,073	10,167	6,311	6,628	20,8	965,455	21,404	2112,181	0	201,75	201,75	99,716	0	0	0	0	0	0	0
10:44:13	0	2112,181	10,156	10,122	10,167	6,311	6,621	20,8	965,455	21,404	2112,181	0	201,75	201,75	99,716	0	0	0	0	0	0	0
10:44:13	-90,209	2111,279	10,058	9,926	10,167	6,301	6,615	20,8	965,455	21,404	2111,279	0	201,75	201,75	99,716	0	0	0	0	0	0	0
10:44:13	14,111	2111,42	10,156	10,073	10,162	6,303	6,609	20,8	965,455	21,404	2111,279	0	201,75	201,75	99,716	0	0	0	0	0	0	0
10:44:13	0	2111,42	10,156	10,122	10,162	6,303	6,603	20,8	965,455	21,404	2111,279	0	201,75	201,75	99,716	0	0	0	0	0	0	0
10:44:13	-102,001	2110,4	10,058	9,926	10,162	6,292	6,597	20,8	965,455	21,404	2110,4	0	201,75	201,75	99,716	0	0	0	0	0	0	0
10:44:13	70,971	2111,109	10,205	10,219	10,158	6,3	6,591	20,8	965,915	21,404	2110,4	0	201,75	201,75	99,716	0	0	0	0	0	0	0
10:44:13	-13,037	2110,979	10,205	10,122	10,157	6,298	6,585	20,8	965,915	21,404	2110,401	0	201,75	201,75	99,716	0	0	0	0	0	0	0
10:44:13	-77,197	2110,207	10,205	10,122	10,153	6,29	6,58	20,8	965,915	21,404	2110,207	0	201,75	201,75	99,716	0	0	0	0	0	0	0
10:44:13	79,467	2111,002	10,302	10,219	10,152	6,298	6,574	20,8	965,915	21,404	2110,208	0	201,75	201,75	99,716	0	0	0	0	0	0	0
10:44:13	-65,405	2110,348	10,302	10,122	10,149	6,292	6,569	20,8	965,915	21,404	2110,208	0	201,75	201,75	99,716	0	0	0	0	0	0	0
10:44:13	-10,766	2110,24	10,302	10,268	10,148	6,291	6,563	20,8	965,915	21,404	2110,208	0	201,75	201,75	99,716	0	0	0	0	0	0	0
10:44:13	-158,911	2108,651	10,205	10,219	10,144	6,274	6,557	20,8	965,915	21,404	2108,651	0	201,75	201,75	99,716	0	0	0	0	0	0	0
10:44:13	79,443	2109,445	10,302	10,122	10,144	6,282	6,552	20,8	965,915	21,404	2108,652	0	201,75	201,75	99,716	0	0	0	0	0	0	0
10:44:13	0	2109,445	10,302	10,219	10,144	6,282	6,547	20,8	965,915	21,404	2108,653	0	201,75	201,75	99,716	0	0	0	0	0	0	0
10:44:13	-78,417	2108,661	10,302	10,268	10,139	6,274	6,541	20,8	965,915	21,404	2108,653	0	201,75	201,75	99,716	0	0	0	0	0	0	0
10:44:13	0	2108,661	10,302	10,219	10,139	6,274	6,536	20,8	965,915	21,404	2108,653	0	201,092	201,092	99,714	0	0	0	0	0	0	0
10:44:13	-135,278	2107,308	10,156	10,073	10,139	6,26	6,531	20,8	965,915	21,404	2107,308	0	201,092	201,092	99,714	0	0	0	0	0	0	0
10:44:13	0	2107,308	10,156	10,073	10,139	6,26	6,525	20,8	965,915	21,404	2107,308	0	201,092	201,092	99,714	0	0	0	0	0	0	0
10:44:13	-9,619	2107,212	10,156	10,122	10,139	6,259	6,52	20,8	965,915	21,404	2107,212	0	201,092	201,092	99,714	0	0	0	0	0	0	0
10:44:13	-68,627	2106,526	10,156	9,975	10,135	6,252	6,515	20,8	965,915	21,404	2106,526	0	201,092	201,092	99,714	0	0	0	0	0	0	0
10:44:13	0	2106,526	10,156	10,122	10,135	6,252	6,51	20,8	965,915	21,404	2106,526	0	201,092	201,092	99,714	0	0	0	0	0	0	0
10:44:13	-100,854	2105,517	10,058	9,926	10,134	6,242	6,505	20,8	965,915	21,404	2105,517	0	201,092	201,092	99,714	0	0	0	0	0	0	0
10:44:13	0	2105,517	10,058	10,073	10,134	6,242	6,499	20,8	965,915	21,404	2105,517	0	201,092	201,092	99,714	0	0	0	0	0	0	0
10:44:13	-77,368	2104,744	10,058	9,975	10,13	6,234	6,494	20,8	965,915	21,404	2104,744	0	201,092	201,092	99,714	0	0	0	0	0	0	0
10:44:13	0	2104,744	10,058	10,073	10,13	6,234	6,489	20,8	965,915	21,404	2104,744	0	201,092	201,092	99,714	0	0	0	0	0	0	0
10:44:13	0	2104,744	10,058	10,073	10,13	6,234	6,484	20,8	965,915	21,404	2104,744	0	201,092	201,092	99,714	0	0	0	0	0	0	0
10:44:13	-45,068	2104,293	10,009	9,975	10,13	6,229	6,479	20,8	965,915	21,404	2104,293	0	201,092	201,092	99,714	0	0	0	0	0	0	0
10:44:13	-79,272	2103,5	10,009	9,926	10,125	6,221	6,474	20,8	965,915	21,404	2103,5	0	201,092	201,092	99,714	0	0	0	0	0	0	0
10:44:13	66,455	2104,165	10,156	10,219	10,121	6,228	6,469	20,8	965,915	21,404	2103,501	0	201,092	201,092	99,714	0	0	0	0	0	0	0
10:44:13	-99,804	2103,167	10,058	10,073	10,121	6,218	6,464	20,8	965,915	21,404	2103,167	0	201,092	201,092	99,714	0	0	0	0	0	0	0
10:44:13	-70,849	2102,458	10,058	10,122	10,117	6,21	6,459	20,8	965,915	21,404	2102,458	0	201,092	201,092	99,714	0	0	0	0	0	0	0
10:44:13	80,444	2103,263	10,156	10,073	10,116	6,219	6,455	20,8	965,915	21,404	2102,459	0	201,092	201,092	99,714	0	0	0	0	0	0	0
10:44:13	-9,692	2103,166	10,156	10,122	10,116	6,218	6,45	20,8	965,915	21,404	2102,46	0	201,092	201,092	99,714	0	0	0	0	0	0	0
10:44:13	-90,087	2102,265	10,058	9,975	10,116	6,208	6,445	20,8	965,915	21,404	2102,265	0	201,092	201,092	99,714	0	0	0	0	0	0	0
10:44:13	-160,791	2100,657	9,961	9,78	10,112	6,192	6,44	20,8	965,915	21,404	2100,657	0	201,092	201,092	99,714	0	0	0	0	0	0	0
10:44:13	180,2	2102,459	10,156	10,122	10,112	6,21	6,436	20,8	965,915	21,404	2100,659	0	201,092	201,092	99,714	0	0	0	0	0	0	0
10:44:13	-90,087	2101,558	10,058	9,975	10,112	6,201	6,431	20,8	965,915	21,404	2100,66	0	201,092	201,092	99,714	0	0	0	0	0	0	0
10:44:13	-98,706	2100,571	9,961	9,878	10,111	6,191	6,426	20,8	965,915	21,404	2100,571	0	201,092	201,092	99,714	0	0	0	0	0	0	0
10:44:13	0	2100,571	9,961	9,878	10,111	6,191	6,422	20,8	965,915	21,404	2100,571	0	201,092	201,092	99,714	0	0	0	0	0	0	0
10:44:13	-26,855	2100,303	10,009	9,926	10,107	6,188	6,417	20,8	965,915	21,404	2100,303	0	201,092	201,092	99,714	0	0	0	0	0	0	0
10:44:13	-8,618	2100,216	10,009	9,926	10,106	6,187	6,413	20,8	965,915	21,404	2100,216	0	201,092	201,092	99,714	0	0	0	0	0	0	0
10:44:13	-72,973	2099,487	10,009	9,926	10,102	6,18	6,408	20,8	965,915	21,404	2099,487	0	201,092	201,092	99,714	0	0	0	0	0	0	0
10:44:13	36,45	2099,851	10,058	9,975	10,102	6,184	6,404	20,8	965,915	21,404	2099,487	0	201,092	201,092	99,714	0	0	0	0	0	0	0
10:44:13	-126,66	2098,585	10,009	9,926	10,097	6,17	6,399	20,8	965,915	21,404	2098,585	0	201,092	201,092	99,714	0	0	0	0	0	0	0
10:44:13	45,068	2099,035	10,058	10,073	10,097	6,175	6,395	20,8	965,915	21,404	2098,585	0	201,092	201,092	99,714	0	0	0	0	0	0	0
10:44:13	8,496	2099,12	10,156	9,975	10,093	6,176	6,391	20,8	965,915	21,404	2098,586	0	201,092	201,092	99,714	0	0	0	0	0	0	0
10:44:13	-99,755	2098,123	10,058	9,975	10,092	6,166	6,386	20,8	965,915	21,404	2098,123	0	201,092	201,092	99,714	0	0	0	0	0	0	0
10:44:13	-71,899	2097,404	10,058	9,975	10,088	6,158	6,382	20,8	965,915	21,404	2097,404	0	201,092	201,092	99,714	0	0	0	0	0	0	0
10:44:13	90,063	2098,304	10,156	10,122	10,088	6,168	6,377	20,8	965,915	21,404	2097,405	0	201,092	201,092	99,714	0	0	0	0	0	0	0
10:44:13	-83,715	2097,467	10,156	9,975	10,083	6,159	6,373	20,8	965,915	21,404	2097,405	0	201,092	201,092	99,714	0	0	0	0	0	0	0
10:44:13	-7,373	2097,393	10,156	9,975	10,083	6,158	6,369	20,8	965,915	21,404	2097,393	0	201,092	201,092	99,714	0	0	0	0	0	0	0
10:44:13	-135,058	2096,043	10,009	9,975	10,083	6,144	6,365	20,8	965,915	21,404	2096,043	0	201,092	201,092	99,714	0	0	0	0	0	0	0
10:44:13	0	2096,043	10,009	9,926	10,083	6,144	6,36	20,8	965,915	21,404	2096,043	0	201,092	201,092	99,714	0	0	0	0	0	0	0
10:44:13	-210,278	2093,94	9,863	9,731	10,078	6,123	6,356	20,8	965,915	21,404	2093,94	0	201,092	201,092	99,714	0	0	0	0	0	0	0
10:44:13	135,034	2095,29	10,009	9,975	10,078	6,137	6,351	20,8	965,915	21,404	2093,941	0	201,092	201,092	99,714	0	0	0	0	0	0	0
10:44:13	-52,392	2094,766	9,961	9,78	10,078	6,131	6,347	20,8	965,915	21,404	2093,942	0	201,092	201,092	99,714	0	0	0	0	0	0	0
10:44:13	-135,009	2093,416	9,814	9,633	10,078	6,117	6,342	20,8	965,915	21,404	2093,416	0	201,092	201,092	99,714	0	0	0	0	0	0	0
10:44:13	104,785	2094,464	10,009	9,975	10,074	6,128	6,338	20,8	965,915	21,404	2093,418	0	201,092	201,092	99,714	0	0	0	0	0	0	0
10:44:13	-142,431	2093,04	9,863	9,731	10,073	6,113	6,334	20,8	965,915	21,404	2093,04	0	201,092	201,092	99,714	0	0	0	0	0	0	0
10:44:13	0	2093,04	9,863	9,878	10,073	6,113	6,33	20,8	965,915	21,404	2093,04	0	201,092	201,092	99,714	0	0	0	0	0	0	0
10:44:13	59,96	2093,639	10,009	9,975	10,069	6,119	6,325	20,8	965,915	21,404	2093,04	0	201,092	201,092	99,714	0	0	0	0	0	0	0
10:44:13	-44,995	2093,19	9,961	9,78	10,069	6,115	6,321	20,8	965,915	21,404	2093,041	0	201,092	201,092	99,714	0	0	0	0	0	0	0
10:44:13	44,995	2093,639	10,009	9,926	10,069	6,119	6,317	20,8	965,915	21,404	2093,041	0	201,092	201,092	99,714	0	0	0	0	0	0	0
10:44:13	-142,553	2092,214	9,863	9,78	10,069	6,105	6,313	20,8	965,915	21,404	2092,214	0	201,092	201,092	99,714	0	0	0	0	0	0	0
10:44:13	14,941	2092,363	9,961	9,926	10,064	6,106	6,309	20,8	965,915	21,404	2092,214	0	201,092	201,092	99,714	0	0	0	0	0	0	0
10:44:13	44,995	2092,813	10,009	9,878	10,064	6,111	6,305	20,8	965,915	21,404	2092,215	0	201,092	201,092	99,714	0	0	0	0	0	0	0
10:44:13	-7,568	2092,738	10,009	9,975	10,064	6,11	6,301	20,8	965,915	21,404	2092,215	0	201,092	201,092	99,714	0	0	0	0	0	0	0
10:44:13	-44,995	2092,288	9,961	9,878	10,064	6,106	6,298	20,8	965,915	21,404	2092,215	0	201,092	201,092	99,714	0	0	0	0	0	0	0
10:44:13	-90,014	2091,388	9,863	9,78	10,064	6,096	6,294	20,8	965,915	21,404	2091,388	0	201,092	201,092	99,714	0	0	0	0	0	0	0
10:44:13	12,646	2091,514	9,961	9,878	10,059	6,098	6,29	20,8	965,915	21,404	2091,388	0	201,092	201,092	99,714	0	0	0	0	0	0	0
10:44:14	44,995	2091,964	10,009	9,926	10,059	6,102	6,286	20,8	965,915	21,404	2091,388	0	201,092	201,092	99,714	0	0	0	0	0	0	0
10:44:14	-134,96	2090,614	9,863	9,731	10,059	6,088	6,282	20,8	965,915	21,404	2090,614	0	201,092	201,092	99,714	0	0	0	0	0	0	0
10:44:14	0	2090,614	9,863	9,78	10,059	6,088	6,278	20,8	965,915	21,404	2090,614	0	201,092	201,092	99,714	0	0	0	0	0	0	0
10:44:14	89,965	2091,514	9,961	9,78	10,059	6,098	6,275	20,8	965,915	21,404	2090,615	0	201,092	201,092	99,714	0	0	0	0	0	0	0
10:44:14	-7,373	2091,44	9,961	9,926	10,059	6,097	6,271	20,8	965,915	21,404	2090,616	0	201,092	201,092	99,714	0	0	0	0	0	0	0
10:44:14	-134,96	2090,091	9,814	9,731	10,059	6,083	6,268	20,8	965,915	21,404	2090,091	0	201,092	201,092	99,714	0	0	0	0	0	0	0
10:44:14	-76,293	2089,328	9,814	9,633	10,055	6,075	6,264	20,8	965,915	21,404	2089,328	0	201,092	201,092	99,714	0	0	0	0	0	0	0
10:44:14	224,975	2091,577	10,058	10,122	10,055	6,098	6,261	20,8	965,915	21,404	2089,33	0	201,092	201,092	99,714	0	0	0	0	0	0	0
10:44:14	-224,975	2089,328	9,814	9,633	10,055	6,075	6,257	20,8	965,915	21,404	2089,328	0	201,092	201,092	99,714	0	0	0	0	0	0	0
10:44:14	44,995	2089,778	9,863	9,731	10,055	6,08	6,254	20,8	965,915	21,404	2089,328	0	201,092	201,092	99,714	0	0	0	0	0	0	0
10:44:14	127,563	2091,053	10,009	9,975	10,054	6,093	6,25	20,8	965,915	21,404	2089,33	0	201,092	201,092	99,714	0	0	0	0	0	0	0
10:44:14	-44,995	2090,603	9,961	9,878	10,054	6,088	6,247	20,8	965,915	21,404	2089,331	0	201,092	201,092	99,714	0	0	0	0	0	0	0
10:44:14	-77,319	2089,83	9,961	9,78	10,05	6,08	6,244	20,8	965,915	21,404	2089,332	0	201,092	201,092	99,714	0	0	0	0	0	0	0
10:44:14	44,995	2090,28	10,009	9,975	10,05	6,085	6,241	20,8	965,915	21,404	2089,333	0	201,092	201,092	99,714	0	0	0	0	0	0	0
10:44:14	-44,995	2089,83	9,961	9,78	10,05	6,08	6,238	20,8	965,915	21,404	2089,333	0	201,092	201,092	99,714	0	0	0	0	0	0	0
10:44:14	89,99	2090,73	10,058	9,975	10,05	6,09	6,235	20,8	965,915	21,404	2089,335	0	201,092	201,092	99,714	0	0	0	0	0	0	0
10:44:14	-44,995	2090,28	10,009	9,926	10,05	6,085	6,232	20,8	965,915	21,404	2089,336	0	201,092	201,092	99,714	0	0	0	0	0	0	0
10:44:14	0	2090,28	10,009	9,926	10,05	6,085	6,229	20,8	965,915	21,404	2089,336	0	201,092	201,092	99,714	0	0	0	0	0	0	0
10:44:14	-51,513	2089,765	9,961	9,926	10,05	6,08	6,226	20,8	965,915	21,404	2089,337	0	201,092	201,092	99,714	0	0	0	0	0	0	0
10:44:14	-32,177	2089,443	10,009	9,926	10,045	6,076	6,223	20,8	965,915	21,404	2089,337	0	201,092	201,092	99,714	0	0	0	0	0	0	0
10:44:14	0	2089,443	10,009	9,878	10,045	6,076	6,22	20,8	965,915	21,404	2089,337	0	201,092	201,092	99,714	0	0	0	0	0	0	0
10:44:14	0	2089,443	10,009	9,975	10,045	6,076	6,217	20,8	965,915	21,404	2089,337	0	201,092	201,092	99,714	0	0	0	0	0	0	0
10:44:14	0	2089,443	10,009	10,073	10,045	6,076	6,215	20,8	965,915	21,404	2089,337	0	201,092	201,092	99,714	0	0	0	0	0	0	0
10:44:14	-134,96	2088,094	9,863	9,78	10,045	6,062	6,212	20,8	965,915	21,404	2088,094	0	201,092	201,092	99,714	0	0	0	0	0	0	0
10:44:14	0	2088,094	9,863	9,78	10,045	6,062	6,209	20,8	965,915	21,404	2088,094	0	201,092	201,092	99,714	0	0	0	0	0	0	0
10:44:14	51,269	2088,606	10,009	9,975	10,04	6,068	6,206	20,8	965,915	21,404	2088,094	0	201,092	201,092	99,714	0	0	0	0	0	0	0
10:44:14	-134,936	2087,257	9,863	9,878	10,04	6,054	6,203	20,8	965,915	21,404	2087,257	0	201,092	201,092	99,714	0	0	0	0	0	0	0
10:44:14	96,459	2088,221	9,961	9,78	10,041	6,064	6,2	20,8	965,915	21,404	2087,258	0	201,092	201,092	99,714	0	0	0	0	0	0	0
10:44:14	-6,494	2088,157	9,961	9,878	10,04	6,063	6,198	20,8	965,915	21,404	2087,259	0	201,092	201,092	99,714	0	0	0	0	0	0	0
10:44:14	0	2088,157	9,961	9,878	10,04	6,063	6,195	20,8	965,915	21,404	2087,259	0	201,092	201,092	99,714	0	0	0	0	0	0	0
10:44:14	-89,965	2087,257	9,863	9,731	10,04	6,054	6,192	20,8	965,915	21,404	2087,257	0	201,092	201,092	99,714	0	0	0	0	0	0	0
10:44:14	134,936	2088,606	10,009	9,78	10,04	6,068	6,19	20,8	965,915	21,404	2087,258	0	201,092	201,092	99,714	0	0	0	0	0	0	0
10:44:14	-44,97	2088,157	9,961	9,878	10,04	6,063	6,187	20,8	965,915	21,404	2087,259	0	201,092	201,092	99,714	0	0	0	0	0	0	0
10:44:14	-134,936	2086,807	9,814	9,536	10,04	6,049	6,184	20,8	965,915	21,404	2086,807	0	201,092	201,092	99,714	0	0	0	0	0	0	0
10:44:14	179,907	2088,606	10,009	9,975	10,04	6,068	6,182	20,8	965,915	21,404	2086,809	0	201,092	201,092	99,714	0	0	0	0	0	0	0
10:44:14	-44,97	2088,157	9,961	9,78	10,04	6,063	6,18	20,8	966,296	21,404	2086,81	0	201,092	201,092	99,714	0	0	0	0	0	0	0
10:44:14	-0,854	2088,148	9,961	9,878	10,04	6,063	6,178	20,8	966,296	21,404	2086,811	0	201,092	201,092	99,714	0	0	0	0	0	0	0
10:44:14	-89,941	2087,249	9,863	9,78	10,04	6,054	6,175	20,8	966,296	21,404	2086,812	0	201,092	201,092	99,714	0	0	0	0	0	0	0
10:44:14	89,941	2088,148	9,961	9,926	10,04	6,063	6,173	20,8	966,296	21,404	2086,813	0	201,092	201,092	99,714	0	0	0	0	0	0	0
10:44:14	-89,941	2087,249	9,863	9,78	10,04	6,054	6,171	20,8	966,296	21,404	2086,814	0	201,092	201,092	99,714	0	0	0	0	0	0	0
10:44:14	134,936	2088,598	10,009	9,975	10,04	6,068	6,169	20,8	966,296	21,404	2086,815	0	201,092	201,092	99,714	0	0	0	0	0	0	0
10:44:14	-44,995	2088,148	9,961	9,926	10,04	6,063	6,166	20,8	966,296	21,404	2086,817	0	201,092	201,092	99,714	0	0	0	0	0	0	0
10:44:14	0	2088,148	9,961	9,926	10,04	6,063	6,164	20,8	966,296	21,404	2086,818	0	201,092	201,092	99,714	0	0	0	0	0	0	0
10:44:14	89,99	2089,048	10,058	10,073	10,04	6,072	6,163	20,8	966,296	21,404	2086,82	0	201,092	201,092	99,714	0	0	0	0	0	0	0
10:44:14	-179,931	2087,249	9,863	9,78	10,04	6,054	6,161	20,8	966,296	21,404	2086,821	0	201,092	201,092	99,714	0	0	0	0	0	0	0
10:44:14	269,897	2089,948	10,156	10,122	10,04	6,081	6,159	20,8	966,296	21,404	2086,824	0	201,02	201,02	99,713	0	0	0	0	0	0	0
10:44:14	-179,956	2088,148	9,961	9,926	10,04	6,063	6,157	20,8	966,296	21,404	2086,825	0	201,02	201,02	99,713	0	0	0	0	0	0	0
10:44:14	44,995	2088,598	10,009	9,926	10,04	6,068	6,155	20,8	966,296	21,404	2086,827	0	201,02	201,02	99,713	0	0	0	0	0	0	0
10:44:14	0	2088,598	10,009	9,975	10,04	6,068	6,154	20,8	966,296	21,404	2086,829	0	201,02	201,02	99,713	0	0	0	0	0	0	0
10:44:14	0	2088,598	10,009	10,073	10,04	6,068	6,152	20,8	966,296	21,404	2086,831	0	201,02	201,02	99,713	0	0	0	0	0	0	0
10:44:14	-44,995	2088,148	9,961	9,878	10,04	6,063	6,15	20,8	966,296	21,404	2086,832	0	201,02	201,02	99,713	0	0	0	0	0	0	0
10:44:14	0	2088,148	9,961	9,878	10,04	6,063	6,148	20,8	966,296	21,404	2086,833	0	201,02	201,02	99,713	0	0	0	0	0	0	0
10:44:14	44,995	2088,598	10,009	9,926	10,04	6,068	6,147	20,8	966,296	21,404	2086,835	0	201,02	201,02	99,713	0	0	0	0	0	0	0
10:44:14	-44,995	2088,148	9,961	9,878	10,04	6,063	6,145	20,8	966,296	21,404	2086,836	0	201,02	201,02	99,713	0	0	0	0	0	0	0
10:44:14	0	2088,148	9,961	9,78	10,04	6,063	6,144	20,8	966,296	21,404	2086,837	0	201,02	201,02	99,713	0	0	0	0	0	0	0
10:44:14	44,995	2088,598	10,009	9,926	10,04	6,068	6,142	20,8	966,296	21,404	2086,839	0	201,02	201,02	99,713	0	0	0	0	0	0	0
10:44:14	-179,882	2086,799	9,814	9,731	10,04	6,049	6,14	20,8	966,296	21,404	2086,799	0	201,02	201,02	99,713	0	0	0	0	0	0	0
10:44:14	134,887	2088,148	9,961	9,926	10,04	6,063	6,139	20,8	966,296	21,404	2086,8	0	201,02	201,02	99,713	0	0	0	0	0	0	0
10:44:14	44,995	2088,598	10,009	9,926	10,04	6,068	6,137	20,8	966,296	21,404	2086,802	0	201,02	201,02	99,713	0	0	0	0	0	0	0
10:44:14	0	2088,598	10,009	9,975	10,04	5,868	6,132	20,8	966,296	21,404	2086,804	0	201,02	201,02	99,713	0	0	0	0	0	0	0
10:44:14	-134,936	2087,249	9,863	9,731	10,04	5,654	6,123	20,8	966,296	21,404	2086,804	0	201,02	201,02	99,713	0	0	0	0	0	0	0
10:44:14	38,696	2087,636	9,814	9,78	10,045	5,458	6,11	20,8	966,296	21,404	2086,805	0	201,02	201,02	99,713	0	0	0	0	0	0	0
10:44:14	0	2087,636	9,814	9,878	10,045	5,258	6,093	20,8	966,296	21,404	2086,806	0	201,02	201,02	99,713	0	0	0	0	0	0	0
10:44:14	-51,245	2087,123	9,668	9,585	10,05	5,052	6,073	20,8	966,296	21,404	2086,806	0	201,02	201,02	99,713	0	0	0	0	0	0	0
10:44:14	-230,004	2084,823	9,326	9,389	10,055	4,829	6,048	20,8	966,296	21,404	2084,823	0	201,02	201,02	99,713	0	0	0	0	0	0	0
10:44:14	33,642	2085,159	9,179	9,194	10,064	4,632	6,02	20,8	966,296	21,404	2084,823	0	201,02	201,02	99,713	0	0	0	0	0	0	0
10:44:14	-52,27	2084,637	9,033	9,047	10,069	4,427	5,989	20,8	966,296	21,404	2084,637	0	201,02	201,02	99,713	0	0	0	0	0	0	0
10:44:14	164,917	2086,286	9,033	9,194	10,078	4,244	5,955	20,8	966,296	21,404	2084,638	0	201,02	201,02	99,713	0	0	0	0	0	0	0
10:44:14	76,464	2087,051	8,838	8,901	10,093	4,052	5,918	20,8	966,296	21,404	2084,641	0	201,02	201,02	99,713	0	0	0	0	0	0	0
10:44:14	234,936	2089,4	8,74	8,999	10,112	3,876	5,878	20,8	966,296	21,404	2084,646	0	201,02	201,02	99,713	0	0	0	0	0	0	0
10:44:14	361,108	2093,011	8,691	9,047	10,135	3,713	5,835	20,8	966,296	21,404	2084,654	0	201,02	201,02	99,713	0	0	0	0	0	0	0
10:44:14	487,524	2097,886	8,691	9,096	10,162	3,563	5,791	20,8	966,296	21,404	2084,667	0	201,02	201,02	99,713	0	0	0	0	0	0	0
10:44:14	470,41	2102,59	8,593	9,194	10,194	3,412	5,744	20,8	966,296	21,404	2084,685	0	201,02	201,02	99,713	0	0	0	0	0	0	0
10:44:14	596,728	2108,558	8,545	9,194	10,231	3,273	5,695	20,8	966,296	21,404	2084,709	0	201,02	201,02	99,713	0	0	0	0	0	0	0
10:44:14	539,77	2113,955	8,349	9,047	10,272	3,129	5,645	20,8	966,296	21,404	2084,738	0	201,02	201,02	99,713	0	0	0	0	0	0	0
10:44:14	690,6	2120,861	8,252	9,243	10,316	3	5,593	20,8	966,296	21,404	2084,774	0	201,02	201,02	99,713	0	0	0	0	0	0	0
10:44:14	726,757	2128,129	8,105	9,194	10,366	2,875	5,54	20,8	966,296	21,404	2084,818	0	201,02	201,02	99,713	0	0	0	0	0	0	0
10:44:14	765,625	2135,785	8,056	9,194	10,412	2,754	5,485	20,8	966,296	21,404	2084,869	0	201,02	201,02	99,713	0	0	0	0	0	0	0
10:44:14	826,464	2144,05	8,007	9,194	10,461	2,639	5,43	20,8	966,296	21,404	2084,928	0	201,02	201,02	99,713	0	0	0	0	0	0	0
10:44:14	954,711	2153,597	8,105	9,438	10,511	2,538	5,373	20,8	966,296	21,404	2084,996	0	201,02	201,02	99,713	0	0	0	0	0	0	0
10:44:14	988,989	2163,487	8,203	9,633	10,562	2,44	5,315	20,8	966,296	21,404	2085,075	0	201,02	201,02	99,713	0	0	0	0	0	0	0
10:44:14	939,746	2172,884	8,252	9,878	10,613	2,336	5,257	20,8	966,296	21,404	2085,163	0	201,02	201,02	99,713	0	0	0	0	0	0	0
10:44:14	1283,96	2185,724	8,593	10,122	10,668	2,269	5,198	20,8	966,296	21,404	2085,263	0	201,02	201,02	99,713	0	0	0	0	0	0	0
10:44:14	681,323	2192,537	8,349	9,878	10,72	2,139	5,138	20,8	966,296	21,404	2085,371	0	201,02	201,02	99,713	0	0	0	0	0	0	0
10:44:14	965,136	2202,189	8,252	9,975	10,78	2,039	5,078	20,8	966,296	21,404	2085,488	0	201,02	201,02	99,713	0	0	0	0	0	0	0
10:44:14	1301,147	2215,2	8,593	10,512	10,836	1,973	5,017	20,8	966,296	21,404	2085,617	0	201,02	201,02	99,713	0	0	0	0	0	0	0
10:44:14	886,767	2224,068	8,398	10,219	10,897	1,864	4,955	20,8	966,296	21,404	2085,756	0	201,02	201,02	99,713	0	0	0	0	0	0	0
10:44:14	938,574	2233,453	8,252	10,122	10,958	1,761	4,892	20,8	966,296	21,404	2085,903	0	201,02	201,02	99,713	0	0	0	0	0	0	0
10:44:14	845,751	2241,911	8,007	10,122	11,019	2,375	4,843	20,8	966,296	21,404	2086,059	0	201,02	201,02	99,713	0	0	0	0	0	0	0
10:44:14	1432,641	2256,237	8,398	10,659	11,08	3,002	4,807	20,8	966,296	21,404	2086,23	0	201,02	201,02	99,713	0	0	0	0	0	0	0
10:44:14	1380,322	2270,041	8,984	10,952	11,127	3,58	4,783	20,8	966,296	21,404	2086,413	0	201,02	201,02	99,713	0	0	0	0	0	0	0
10:44:14	1407,544	2284,116	9,863	11,733	11,16	4,122	4,77	20,8	966,296	21,404	2086,611	0	201,02	201,02	99,713	0	0	0	0	0	0	0
10:44:14	1421,191	2298,328	10,937	12,563	11,184	4,628	4,767	20,8	966,296	21,404	2086,823	0	201,02	201,02	99,713	0	0	0	0	0	0	0
10:44:14	1530,761	2313,636	12,207	13,491	11,203	5,114	4,774	20,8	966,296	21,404	2087,05	0	201,02	201,02	99,713	0	0	0	0	0	0	0
10:44:14	1658,764	2330,223	13,525	14,76	11,226	5,582	4,79	20,8	966,296	21,404	2087,293	0	201,02	201,02	99,713	0	0	0	0	0	0	0
10:44:14	1309,912	2343,322	14,404	15,932	11,253	5,988	4,813	20,8	966,296	21,404	2087,549	0	201,02	201,02	99,713	0	0	0	0	0	0	0
10:44:14	832,251	2351,645	14,599	15,932	11,289	6,32	4,843	20,8	966,296	21,404	2087,813	0	201,02	201,02	99,713	0	0	0	0	0	0	0
10:44:14	1197,753	2363,622	15,088	16,323	11,331	6,667	4,878	20,8	966,296	21,404	2088,089	0	201,02	201,02	99,713	0	0	0	0	0	0	0
10:44:14	756,811	2371,191	14,99	15,932	11,379	6,948	4,919	20,8	966,296	21,404	2088,372	0	201,02	201,02	99,713	0	0	0	0	0	0	0
10:44:14	772,119	2378,912	14,941	15,981	11,425	7,212	4,964	20,8	966,296	21,404	2088,663	0	201,02	201,02	99,713	0	0	0	0	0	0	0
10:44:15	753,637	2386,448	14,892	15,932	11,471	7,458	5,013	20,8	966,296	21,404	2088,961	0	201,02	201,02	99,713	0	0	0	0	0	0	0
10:44:15	898,193	2395,43	15,088	15,981	11,511	7,703	5,066	20,8	966,296	21,404	2089,267	0	201,02	201,02	99,713	0	0	0	0	0	0	0
10:44:15	885,473	2404,285	15,429	16,323	11,543	7,934	5,122	20,8	966,296	21,404	2089,582	0	201,02	201,02	99,713	0	0	0	0	0	0	0
10:44:15	1162,963	2415,914	16,211	17,007	11,566	8,18	5,182	20,8	966,296	21,404	2089,908	0	201,02	201,02	99,713	0	0	0	0	0	0	0
10:44:15	1036,938	2426,284	16,943	17,641	11,585	8,401	5,245	20,8	966,296	21,404	2090,245	0	201,02	201,02	99,713	0	0	0	0	0	0	0
10:44:15	934,521	2435,629	17,578	17,983	11,603	8,602	5,311	20,8	966,296	21,404	2090,59	0	201,02	201,02	99,713	0	0	0	0	0	0	0
10:44:15	873,584	2444,365	18,066	18,569	11,626	8,787	5,379	20,8	966,296	21,404	2090,944	0	201,02	201,02	99,713	0	0	0	0	0	0	0
10:44:15	420,971	2448,575	18,066	18,423	11,65	8,916	5,448	20,8	966,296	21,404	2091,302	0	201,02	201,02	99,713	0	0	0	0	0	0	0
10:44:15	504,614	2453,621	18,017	18,569	11,681	9,047	5,519	20,8	966,296	21,404	2091,664	0	201,02	201,02	99,713	0	0	0	0	0	0	0
10:44:15	444,213	2458,063	17,871	18,423	11,714	9,164	5,59	20,8	966,296	21,404	2092,03	0	201,02	201,02	99,713	0	0	0	0	0	0	0
10:44:15	297,705	2461,04	17,578	18,178	11,747	9,259	5,662	20,8	966,296	21,404	2092,399	0	201,02	201,02	99,713	0	0	0	0	0	0	0
10:44:15	577,368	2466,814	17,578	18,178	11,779	9,378	5,735	20,8	966,296	21,404	2092,774	0	201,02	201,02	99,713	0	0	0	0	0	0	0
10:44:15	500,683	2471,82	17,578	18,081	11,808	9,483	5,809	20,8	966,296	21,404	2093,153	0	201,02	201,02	99,713	0	0	0	0	0	0	0
10:44:15	414,209	2475,963	17,578	18,032	11,831	9,574	5,882	20,8	966,296	21,404	2093,536	0	201,02	201,02	99,713	0	0	0	0	0	0	0
10:44:15	864,575	2484,608	18,213	18,618	11,845	9,708	5,957	20,8	966,296	21,404	2093,927	0	201,02	201,02	99,713	0	0	0	0	0	0	0
10:44:15	673,461	2491,343	18,652	18,862	11,859	9,817	6,033	20,8	966,296	21,404	2094,324	0	201,02	201,02	99,713	0	0	0	0	0	0	0
10:44:15	438,94	2495,732	18,847	19,057	11,873	9,899	6,109	20,8	966,296	21,404	2094,726	0	201,02	201,02	99,713	0	0	0	0	0	0	0
10:44:15	355,664	2499,289	19,043	19,302	11,883	9,969	6,185	20,8	966,296	21,404	2095,13	0	201,02	201,02	99,713	0	0	0	0	0	0	0
10:44:15	345,727	2502,746	19,14	19,399	11,897	10,035	6,26	20,8	966,296	21,404	2095,538	0	201,02	201,02	99,713	0	0	0	0	0	0	0
10:44:15	383,007	2506,576	19,189	19,302	11,916	10,102	6,335	20,8	966,296	21,404	2095,949	0	201,02	201,02	99,713	0	0	0	0	0	0	0
10:44:15	193,896	2508,515	19,043	19,057	11,935	10,147	6,41	20,8	966,296	21,404	2096,362	0	201,02	201,02	99,713	0	0	0	0	0	0	0
10:44:15	251,22	2511,027	19,043	19,253	11,949	10,195	6,484	20,8	966,296	21,404	2096,776	0	201,02	201,02	99,713	0	0	0	0	0	0	0
10:44:15	148,608	2512,514	18,847	18,764	11,968	10,231	6,558	20,8	966,296	21,404	2097,192	0	201,02	201,02	99,713	0	0	0	0	0	0	0
10:44:15	193,676	2514,45	18,701	18,862	11,987	10,27	6,631	20,8	966,296	21,404	2097,61	0	201,02	201,02	99,713	0	0	0	0	0	0	0
10:44:15	436,23	2518,813	18,896	18,862	12,001	10,332	6,703	20,8	966,296	21,404	2098,031	0	201,02	201,02	99,713	0	0	0	0	0	0	0
10:44:15	265,673	2521,469	18,994	18,911	12,01	10,375	6,775	20,8	966,296	21,404	2098,454	0	201,02	201,02	99,713	0	0	0	0	0	0	0
10:44:15	355,175	2525,021	19,189	19,155	12,02	10,426	6,847	20,8	966,296	21,404	2098,881	0	201,02	201,02	99,713	0	0	0	0	0	0	0
10:44:15	226,611	2527,287	19,336	19,253	12,025	10,462	6,918	20,8	966,296	21,404	2099,31	0	201,02	201,02	99,713	0	0	0	0	0	0	0
10:44:15	353,222	2530,819	19,531	19,497	12,034	10,51	6,988	20,8	966,296	21,404	2099,741	0	201,02	201,02	99,713	0	0	0	0	0	0	0
10:44:15	185,717	2532,677	19,629	19,595	12,039	10,54	7,058	20,8	966,296	21,404	2100,174	0	201,02	201,02	99,713	0	0	0	0	0	0	0
10:44:15	208,984	2534,766	19,678	19,741	12,048	10,571	7,127	20,8	966,296	21,404	2100,609	0	201,02	201,02	99,713	0	0	0	0	0	0	0
10:44:15	120,532	2535,972	19,629	19,643	12,057	10,592	7,195	20,8	966,296	21,404	2101,044	0	201,02	201,02	99,713	0	0	0	0	0	0	0
10:44:15	215,405	2538,126	19,678	19,643	12,067	10,622	7,262	20,8	966,296	21,404	2101,481	0	201,02	201,02	99,713	0	0	0	0	0	0	0
10:44:15	-16,503	2537,961	19,482	19,497	12,077	10,628	7,328	20,8	966,296	21,404	2101,918	0	201,02	201,02	99,713	0	0	0	0	0	0	0
10:44:15	163,647	2539,597	19,482	19,497	12,086	10,651	7,393	20,8	966,296	21,404	2102,355	0	201,02	201,02	99,713	0	0	0	0	0	0	0
10:44:15	229,394	2541,891	19,531	19,595	12,096	10,681	7,457	20,8	965,455	21,404	2102,795	0	201,02	201,02	99,713	0	0	0	0	0	0	0
10:44:15	25,659	2542,148	19,385	19,302	12,105	10,689	7,521	20,8	965,455	21,404	2103,234	0	201,02	201,02	99,713	0	0	0	0	0	0	0
10:44:15	223,681	2544,385	19,531	19,643	12,11	10,717	7,584	20,8	965,455	21,404	2103,676	0	201,02	201,02	99,713	0	0	0	0	0	0	0
10:44:15	175,268	2546,137	19,629	19,595	12,114	10,74	7,645	20,8	965,455	21,404	2104,118	0	201,02	201,02	99,713	0	0	0	0	0	0	0
10:44:15	222,583	2548,363	19,775	19,741	12,119	10,767	7,707	20,8	965,455	21,404	2104,562	0	201,02	201,02	99,713	0	0	0	0	0	0	0
10:44:15	174,218	2550,105	19,873	19,985	12,123	10,788	7,767	20,8	965,455	21,404	2105,008	0	201,02	201,02	99,713	0	0	0	0	0	0	0
10:44:15	89,819	2551,004	19,873	19,839	12,128	10,801	7,827	20,8	965,455	21,404	2105,454	0	201,02	201,02	99,713	0	0	0	0	0	0	0
10:44:15	78,173	2551,785	19,873	19,839	12,133	10,812	7,885	20,8	965,455	21,404	2105,9	0	201,02	201,02	99,713	0	0	0	0	0	0	0
10:44:15	89,868	2552,684	19,873	19,839	12,138	10,824	7,943	20,8	965,455	21,404	2106,347	0	201,02	201,02	99,713	0	0	0	0	0	0	0
10:44:15	-16,894	2552,515	19,775	19,79	12,142	10,825	7,999	20,8	965,455	21,404	2106,793	0	201,02	201,02	99,713	0	0	0	0	0	0	0
10:44:15	252,172	2555,037	19,873	19,839	12,151	10,853	8,055	20,8	965,455	21,404	2107,241	0	201,448	201,448	99,715	0	0	0	0	0	0	0
10:44:15	-7,373	2554,963	19,775	19,741	12,156	10,854	8,11	20,8	965,455	21,404	2107,689	0	201,448	201,448	99,715	0	0	0	0	0	0	0
10:44:15	124,609	2556,209	19,824	19,79	12,16	10,869	8,164	20,8	965,455	21,404	2108,137	0	201,448	201,448	99,715	0	0	0	0	0	0	0
10:44:15	-35,62	2555,853	19,775	19,643	12,161	10,867	8,217	20,8	965,455	21,404	2108,585	0	201,448	201,448	99,715	0	0	0	0	0	0	0
10:44:15	237,768	2558,231	20,019	19,985	12,161	10,893	8,27	20,8	965,455	21,404	2109,034	0	201,448	201,448	99,715	0	0	0	0	0	0	0
10:44:15	142,7	2559,658	20,166	20,132	12,161	10,909	8,321	20,8	965,455	21,404	2109,485	0	201,448	201,448	99,715	0	0	0	0	0	0	0
10:44:15	-285,375	2556,804	19,873	19,79	12,161	10,881	8,372	20,8	965,455	21,404	2109,932	0	201,448	201,448	99,715	0	0	0	0	0	0	0
10:44:15	237,792	2559,182	20,117	19,839	12,161	10,907	8,421	20,8	965,455	21,404	2110,382	0	201,448	201,448	99,715	0	0	0	0	0	0	0
10:44:15	190,332	2561,085	20,312	20,18	12,161	10,928	8,47	20,8	965,455	21,404	2110,833	0	201,448	201,448	99,715	0	0	0	0	0	0	0
10:44:15	-142,749	2559,658	20,166	20,083	12,161	10,914	8,518	20,8	965,455	21,404	2111,282	0	201,448	201,448	99,715	0	0	0	0	0	0	0
10:44:15	-113,354	2558,524	19,971	19,839	12,165	10,903	8,565	20,8	965,455	21,404	2111,729	0	201,448	201,448	99,715	0	0	0	0	0	0	0
10:44:15	-66,845	2557,856	19,824	19,643	12,17	10,897	8,611	20,8	965,455	21,404	2112,175	0	201,448	201,448	99,715	0	0	0	0	0	0	0
10:44:15	-35,693	2557,499	19,775	19,643	12,17	10,894	8,656	20,8	965,455	21,404	2112,62	0	201,448	201,448	99,715	0	0	0	0	0	0	0
10:44:15	178,369	2559,282	19,971	19,839	12,17	10,913	8,7	20,8	965,455	21,404	2113,067	0	201,448	201,448	99,715	0	0	0	0	0	0	0
10:44:15	-190,234	2557,38	19,775	19,741	12,17	10,894	8,743	20,8	965,455	21,404	2113,511	0	201,448	201,448	99,715	0	0	0	0	0	0	0
10:44:15	0	2557,38	19,775	19,643	12,17	10,895	8,785	20,8	965,455	21,404	2113,955	0	201,448	201,448	99,715	0	0	0	0	0	0	0
10:44:15	114,404	2558,524	19,971	19,936	12,165	10,907	8,827	20,8	965,455	21,404	2114,4	0	201,448	201,448	99,715	0	0	0	0	0	0	0
10:44:15	-285,375	2555,67	19,678	19,595	12,165	10,878	8,867	20,8	965,455	21,404	2114,841	0	201,448	201,448	99,715	0	0	0	0	0	0	0
10:44:15	190,234	2557,573	19,873	19,79	12,165	10,898	8,907	20,8	965,455	21,404	2115,284	0	201,448	201,448	99,715	0	0	0	0	0	0	0
10:44:15	-76,879	2556,804	19,873	19,79	12,161	10,891	8,946	20,8	965,455	21,404	2115,725	0	201,448	201,448	99,715	0	0	0	0	0	0	0
10:44:15	-47,558	2556,328	19,824	19,741	12,161	10,886	8,984	20,8	965,455	21,404	2116,166	0	201,448	201,448	99,715	0	0	0	0	0	0	0
10:44:15	29,345	2556,622	19,775	19,741	12,165	10,889	9,021	20,8	965,455	21,404	2116,606	0	201,448	201,448	99,715	0	0	0	0	0	0	0
10:44:15	47,534	2557,097	19,824	19,839	12,165	10,895	9,058	20,8	965,455	21,404	2117,046	0	201,448	201,448	99,715	0	0	0	0	0	0	0
10:44:15	-47,534	2556,622	19,775	19,643	12,165	10,89	9,094	20,8	965,455	21,404	2117,485	0	201,448	201,448	99,715	0	0	0	0	0	0	0
10:44:15	-95,141	2555,67	19,678	19,595	12,165	10,88	9,129	20,8	965,455	21,404	2117,924	0	201,448	201,448	99,715	0	0	0	0	0	0	0
10:44:15	142,675	2557,097	19,824	19,936	12,165	10,895	9,163	20,8	965,455	21,404	2118,363	0	201,448	201,448	99,715	0	0	0	0	0	0	0
10:44:15	0	2557,097	19,824	19,839	12,165	10,895	9,197	20,8	965,455	21,404	2118,802	0	201,448	201,448	99,715	0	0	0	0	0	0	0
10:44:15	47,558	2557,573	19,873	19,985	12,165	10,901	9,231	20,8	965,455	21,404	2119,24	0	201,448	201,448	99,715	0	0	0	0	0	0	0
10:44:15	0	2557,573	19,873	19,79	12,165	10,901	9,264	20,8	965,455	21,404	2119,679	0	201,448	201,448	99,715	0	0	0	0	0	0	0
10:44:15	95,141	2558,524	19,971	19,936	12,165	10,911	9,296	20,8	965,455	21,404	2120,117	0	201,448	201,448	99,715	0	0	0	0	0	0	0
10:44:15	-190,234	2556,622	19,775	19,79	12,165	10,891	9,327	20,8	965,455	21,404	2120,554	0	201,448	201,448	99,715	0	0	0	0	0	0	0
10:44:15	201,025	2558,632	19,971	19,985	12,166	10,912	9,358	20,8	965,455	21,404	2120,992	0	201,448	201,448	99,715	0	0	0	0	0	0	0
10:44:15	-142,651	2557,205	19,824	19,839	12,166	10,897	9,388	20,8	965,455	21,404	2121,428	0	201,448	201,448	99,715	0	0	0	0	0	0	0
10:44:15	17,456	2557,38	19,775	19,741	12,17	10,899	9,418	20,8	965,455	21,404	2121,864	0	201,448	201,448	99,715	0	0	0	0	0	0	0
10:44:15	190,234	2559,282	19,971	20,083	12,17	10,919	9,447	20,8	965,455	21,404	2122,302	0	201,448	201,448	99,715	0	0	0	0	0	0	0
10:44:15	-160,156	2557,681	19,873	19,839	12,166	10,903	9,476	20,8	965,455	21,404	2122,737	0	201,448	201,448	99,715	0	0	0	0	0	0	0
10:44:15	0	2557,681	19,873	19,985	12,166	10,903	9,504	20,8	965,455	21,404	2123,172	0	201,448	201,448	99,715	0	0	0	0	0	0	0
10:44:15	-95,092	2556,73	19,775	19,741	12,166	10,893	9,531	20,8	965,455	21,404	2123,606	0	201,448	201,448	99,715	0	0	0	0	0	0	0
10:44:15	47,558	2557,205	19,824	19,936	12,166	10,898	9,558	20,8	965,455	21,404	2124,039	0	201,448	201,448	99,715	0	0	0	0	0	0	0
10:44:15	47,534	2557,681	19,873	19,839	12,166	10,903	9,584	20,8	965,455	21,404	2124,473	0	201,448	201,448	99,715	0	0	0	0	0	0	0
10:44:15	0	2557,681	19,873	19,936	12,166	10,903	9,61	20,8	965,455	21,404	2124,906	0	201,448	201,448	99,715	0	0	0	0	0	0	0
10:44:15	-47,534	2557,205	19,824	19,79	12,166	10,898	9,635	20,8	965,455	21,404	2125,339	0	201,448	201,448	99,715	0	0	0	0	0	0	0
10:44:15	0	2557,205	19,824	19,936	12,166	10,898	9,66	20,8	965,455	21,404	2125,771	0	201,448	201,448	99,715	0	0	0	0	0	0	0
10:44:15	0	2557,205	19,824	19,839	12,166	10,898	9,684	20,8	965,455	21,404	2126,202	0	201,448	201,448	99,715	0	0	0	0	0	0	0
10:44:15	-47,558	2556,73	19,775	19,839	12,166	10,893	9,708	20,8	965,455	21,404	2126,633	0	201,448	201,448	99,715	0	0	0	0	0	0	0
10:44:15	190,209	2558,632	19,971	19,936	12,166	10,913	9,732	20,8	965,455	21,404	2127,065	0	201,448	201,448	99,715	0	0	0	0	0	0	0
10:44:15	-190,209	2556,73	19,775	19,741	12,166	10,893	9,755	20,8	965,455	21,404	2127,494	0	201,448	201,448	99,715	0	0	0	0	0	0	0
10:44:15	95,092	2557,681	19,873	19,839	12,166	10,903	9,777	20,8	965,455	21,404	2127,925	0	201,448	201,448	99,715	0	0	0	0	0	0	0
10:44:15	0	2557,681	19,873	19,839	12,166	10,903	9,799	20,8	965,455	21,404	2128,354	0	201,448	201,448	99,715	0	0	0	0	0	0	0
10:44:15	0	2557,681	19,873	19,839	12,166	10,903	9,821	20,8	965,455	21,404	2128,784	0	201,448	201,448	99,715	0	0	0	0	0	0	0
10:44:15	-47,534	2557,205	19,824	19,79	12,166	10,898	9,842	20,8	965,455	21,404	2129,212	0	201,448	201,448	99,715	0	0	0	0	0	0	0
10:44:15	-142,651	2555,779	19,678	19,497	12,166	10,884	9,862	20,8	965,455	21,404	2129,639	0	201,448	201,448	99,715	0	0	0	0	0	0	0
10:44:15	190,185	2557,681	19,873	19,985	12,166	10,903	9,883	20,8	965,455	21,404	2130,067	0	201,448	201,448	99,715	0	0	0	0	0	0	0
10:44:15	-10,815	2557,573	19,873	19,936	12,165	10,902	9,903	20,8	965,455	21,404	2130,494	0	201,448	201,448	99,715	0	0	0	0	0	0	0
10:44:16	-36,718	2557,205	19,824	19,741	12,166	10,898	9,922	20,8	965,455	21,404	2130,921	0	201,448	201,448	99,715	0	0	0	0	0	0	0
10:44:16	0	2557,205	19,824	19,595	12,166	10,898	9,941	20,8	965,455	21,404	2131,347	0	201,448	201,448	99,715	0	0	0	0	0	0	0
10:44:16	190,234	2559,108	20,019	20,083	12,166	10,918	9,961	20,8	965,455	21,404	2131,775	0	201,448	201,448	99,715	0	0	0	0	0	0	0
10:44:16	-47,583	2558,632	19,971	19,839	12,166	10,913	9,979	20,8	965,455	21,404	2132,202	0	201,448	201,448	99,715	0	0	0	0	0	0	0
10:44:16	0	2558,632	19,971	19,936	12,166	10,913	9,998	20,8	965,455	21,404	2132,628	0	201,448	201,448	99,715	0	0	0	0	0	0	0
10:44:16	-190,209	2556,73	19,775	19,595	12,166	10,894	10,015	20,8	965,455	21,404	2133,052	0	201,448	201,448	99,715	0	0	0	0	0	0	0
10:44:16	237,792	2559,108	20,019	19,985	12,166	10,918	10,033	20,8	965,455	21,404	2133,478	0	201,448	201,448	99,715	0	0	0	0	0	0	0
10:44:16	65,039	2559,758	20,019	19,839	12,17	10,925	10,05	20,8	965,455	21,404	2133,904	0	201,448	201,448	99,715	0	0	0	0	0	0	0
10:44:16	-142,675	2558,331	19,873	19,643	12,17	10,91	10,067	20,8	965,455	21,404	2134,329	0	201,448	201,448	99,715	0	0	0	0	0	0	0
10:44:16	142,675	2559,758	20,019	20,083	12,17	10,925	10,084	20,8	965,455	21,404	2134,754	0	201,448	201,448	99,715	0	0	0	0	0	0	0
10:44:16	0	2559,758	20,019	19,985	12,17	10,925	10,1	20,8	965,455	21,404	2135,179	0	201,448	201,448	99,715	0	0	0	0	0	0	0
10:44:16	0	2559,758	20,019	19,839	12,17	10,925	10,117	20,8	965,455	21,404	2135,604	0	201,448	201,448	99,715	0	0	0	0	0	0	0
10:44:16	0	2559,758	20,019	19,936	12,17	10,925	10,132	20,8	965,455	21,404	2136,028	0	201,448	201,448	99,715	0	0	0	0	0	0	0
10:44:16	11,865	2559,877	20,019	19,936	12,17	10,926	10,148	20,8	965,455	21,404	2136,452	0	201,448	201,448	99,715	0	0	0	0	0	0	0
10:44:16	-237,817	2557,499	19,775	19,595	12,17	10,902	10,163	20,8	965,455	21,404	2136,873	0	201,448	201,448	99,715	0	0	0	0	0	0	0
10:44:16	332,959	2560,828	20,117	20,083	12,17	10,936	10,178	20,8	965,455	21,404	2137,297	0	201,448	201,448	99,715	0	0	0	0	0	0	0
10:44:16	-237,841	2558,45	19,873	19,741	12,17	10,911	10,192	20,8	965,455	21,404	2137,718	0	201,448	201,448	99,715	0	0	0	0	0	0	0
10:44:16	237,841	2560,828	20,117	19,985	12,17	10,936	10,207	20,8	965,455	21,404	2138,141	0	201,448	201,448	99,715	0	0	0	0	0	0	0
10:44:16	-95,141	2559,877	20,019	19,985	12,17	10,926	10,221	20,8	965,455	21,404	2138,563	0	201,448	201,448	99,715	0	0	0	0	0	0	0
10:44:16	-142,7	2558,45	19,873	19,79	12,17	10,911	10,235	20,8	965,455	21,404	2138,983	0	201,448	201,448	99,715	0	0	0	0	0	0	0
10:44:16	142,7	2559,877	20,019	19,985	12,17	10,926	10,248	20,8	965,455	21,404	2139,404	0	201,448	201,448	99,715	0	0	0	0	0	0	0
10:44:16	-190,258	2557,974	19,824	19,839	12,17	10,906	10,261	20,8	965,455	21,404	2139,823	0	201,448	201,448	99,715	0	0	0	0	0	0	0
10:44:16	142,675	2559,401	19,971	19,936	12,17	10,921	10,274	20,8	965,455	21,404	2140,243	0	201,448	201,448	99,715	0	0	0	0	0	0	0
10:44:16	-142,675	2557,974	19,824	19,839	12,17	10,906	10,286	20,8	965,455	21,404	2140,661	0	201,448	201,448	99,715	0	0	0	0	0	0	0
10:44:16	47,558	2558,45	19,873	19,985	12,17	10,911	10,299	20,8	965,455	21,404	2141,078	0	201,448	201,448	99,715	0	0	0	0	0	0	0
10:44:16	-47,558	2557,974	19,824	19,741	12,17	10,906	10,311	20,8	965,455	21,404	2141,495	0	201,448	201,448	99,715	0	0	0	0	0	0	0
10:44:16	0	2557,974	19,824	19,79	12,17	10,906	10,322	20,8	965,455	21,404	2141,912	0	201,448	201,448	99,715	0	0	0	0	0	0	0
10:44:16	47,558	2558,45	19,873	19,839	12,17	10,911	10,334	20,8	965,455	21,404	2142,329	0	201,448	201,448	99,715	0	0	0	0	0	0	0
10:44:16	83,251	2559,282	19,971	19,936	12,17	10,92	10,345	20,8	965,455	21,404	2142,746	0	201,448	201,448	99,715	0	0	0	0	0	0	0
10:44:16	-130,81	2557,974	19,824	19,79	12,17	10,906	10,356	20,8	965,455	21,404	2143,161	0	201,448	201,448	99,715	0	0	0	0	0	0	0
10:44:16	47,558	2558,45	19,873	19,936	12,17	10,911	10,367	20,8	965,455	21,404	2143,576	0	201,448	201,448	99,715	0	0	0	0	0	0	0
10:44:16	-47,558	2557,974	19,824	19,79	12,17	10,906	10,378	20,8	965,455	21,404	2143,99	0	201,448	201,448	99,715	0	0	0	0	0	0	0
10:44:16	35,717	2558,331	19,873	19,839	12,17	10,91	10,388	20,8	965,455	21,404	2144,405	0	201,448	201,448	99,715	0	0	0	0	0	0	0
10:44:16	-47,583	2557,856	19,824	19,741	12,17	10,905	10,398	20,8	965,455	21,404	2144,818	0	201,448	201,448	99,715	0	0	0	0	0	0	0
10:44:16	0	2557,856	19,824	19,643	12,17	10,905	10,408	20,8	965,455	21,404	2145,231	0	201,448	201,448	99,715	0	0	0	0	0	0	0
10:44:16	142,675	2559,282	19,971	19,936	12,17	10,92	10,418	20,8	965,455	21,404	2145,645	0	201,448	201,448	99,715	0	0	0	0	0	0	0
10:44:16	-142,675	2557,856	19,824	19,79	12,17	10,905	10,428	20,9	964,025	21,404	2146,057	0	201,448	201,448	99,715	0	0	0	0	0	0	0
10:44:16	-9,814	2557,757	19,873	19,741	12,166	10,904	10,437	20,9	964,025	21,404	2146,468	0	201,448	201,448	99,715	0	0	0	0	0	0	0
10:44:16	160,205	2559,359	19,971	19,936	12,17	10,921	10,447	20,9	964,025	21,404	2146,881	0	201,448	201,448	99,715	0	0	0	0	0	0	0
10:44:16	-95,166	2558,408	19,873	19,936	12,17	10,911	10,456	20,9	964,025	21,404	2147,293	0	201,448	201,448	99,715	0	0	0	0	0	0	0
10:44:16	-65,039	2557,757	19,873	19,79	12,166	10,904	10,465	20,9	964,025	21,404	2147,703	0	201,448	201,448	99,715	0	0	0	0	0	0	0
10:44:16	131,933	2559,077	20,019	20,132	12,165	10,918	10,473	20,9	964,025	21,404	2148,115	0	201,448	201,448	99,715	0	0	0	0	0	0	0
10:44:16	95,19	2560,029	20,117	20,083	12,165	10,928	10,482	20,9	964,025	21,404	2148,527	0	201,448	201,448	99,715	0	0	0	0	0	0	0
10:44:16	-209,667	2557,932	19,824	19,79	12,17	10,906	10,491	20,9	964,025	21,404	2148,936	0	201,448	201,448	99,715	0	0	0	0	0	0	0
10:44:16	-130,859	2556,623	19,678	19,497	12,17	10,893	10,499	20,9	964,025	21,404	2149,344	0	201,448	201,448	99,715	0	0	0	0	0	0	0
10:44:16	273,608	2559,359	19,971	19,839	12,17	10,921	10,507	20,9	964,025	21,404	2149,754	0	201,448	201,448	99,715	0	0	0	0	0	0	0
10:44:16	0	2559,359	19,971	19,985	12,17	10,921	10,515	20,9	964,025	21,404	2150,163	0	202,355	202,355	99,719	0	0	0	0	0	0	0
10:44:16	0	2559,359	19,971	19,985	12,17	10,921	10,523	20,9	964,025	21,404	2150,572	0	202,355	202,355	99,719	0	0	0	0	0	0	0
10:44:16	-130,908	2558,05	19,824	19,79	12,17	10,907	10,53	20,9	964,025	21,404	2150,98	0	202,355	202,355	99,719	0	0	0	0	0	0	0
10:44:16	0	2558,05	19,824	19,79	12,17	10,907	10,538	20,9	964,025	21,404	2151,387	0	202,355	202,355	99,719	0	0	0	0	0	0	0
10:44:16	130,908	2559,359	19,971	19,985	12,17	10,921	10,545	20,9	964,025	21,404	2151,795	0	202,355	202,355	99,719	0	0	0	0	0	0	0
10:44:16	0	2559,359	19,971	19,839	12,17	10,921	10,553	20,9	964,025	21,404	2152,202	0	202,355	202,355	99,719	0	0	0	0	0	0	0
10:44:16	-95,166	2558,408	19,873	19,839	12,17	10,911	10,56	20,9	964,025	21,404	2152,608	0	202,355	202,355	99,719	0	0	0	0	0	0	0
10:44:16	142,749	2559,835	20,019	19,985	12,17	10,926	10,567	20,9	964,025	21,404	2153,015	0	202,355	202,355	99,719	0	0	0	0	0	0	0
10:44:16	-190,332	2557,932	19,824	19,79	12,17	10,906	10,574	20,9	964,025	21,404	2153,42	0	202,355	202,355	99,719	0	0	0	0	0	0	0
10:44:16	47,583	2558,408	19,873	19,839	12,17	10,911	10,58	20,9	964,025	21,404	2153,825	0	202,355	202,355	99,719	0	0	0	0	0	0	0
10:44:16	0	2558,408	19,873	19,936	12,17	10,911	10,587	20,9	964,025	21,404	2154,23	0	202,355	202,355	99,719	0	0	0	0	0	0	0
10:44:16	-47,583	2557,932	19,824	19,79	12,17	10,906	10,593	20,9	964,025	21,404	2154,634	0	202,355	202,355	99,719	0	0	0	0	0	0	0
10:44:16	0	2557,932	19,824	19,741	12,17	10,906	10,599	20,9	964,025	21,404	2155,037	0	202,355	202,355	99,719	0	0	0	0	0	0	0
10:44:16	142,749	2559,359	19,971	19,985	12,17	10,921	10,605	20,9	964,025	21,404	2155,441	0	202,355	202,355	99,719	0	0	0	0	0	0	0
10:44:16	-255,346	2556,806	19,775	19,643	12,166	10,894	10,611	20,9	964,025	21,404	2155,843	0	202,355	202,355	99,719	0	0	0	0	0	0	0
10:44:16	160,18	2558,408	19,873	19,936	12,17	10,911	10,617	20,9	964,025	21,404	2156,245	0	202,355	202,355	99,719	0	0	0	0	0	0	0
10:44:16	-95,166	2557,456	19,775	19,643	12,17	10,901	10,622	20,9	964,025	21,404	2156,647	0	202,355	202,355	99,719	0	0	0	0	0	0	0
10:44:16	47,583	2557,932	19,824	19,936	12,17	10,906	10,628	20,9	964,025	21,404	2157,048	0	202,355	202,355	99,719	0	0	0	0	0	0	0
10:44:16	77,685	2558,709	19,971	19,936	12,166	10,914	10,634	20,9	964,025	21,404	2157,45	0	202,355	202,355	99,719	0	0	0	0	0	0	0
10:44:16	-142,724	2557,282	19,824	19,936	12,166	10,899	10,639	20,9	964,025	21,404	2157,849	0	202,355	202,355	99,719	0	0	0	0	0	0	0
10:44:16	17,456	2557,456	19,775	19,839	12,17	10,901	10,644	20,9	964,025	21,404	2158,249	0	202,355	202,355	99,719	0	0	0	0	0	0	0
10:44:16	11,865	2557,575	19,775	19,741	12,17	10,902	10,649	20,9	964,025	21,404	2158,648	0	202,355	202,355	99,719	0	0	0	0	0	0	0
10:44:16	83,3	2558,408	19,873	19,936	12,17	10,911	10,654	20,9	964,025	21,404	2159,048	0	202,355	202,355	99,719	0	0	0	0	0	0	0
10:44:16	0	2558,408	19,873	19,936	12,17	10,911	10,659	20,9	964,025	21,404	2159,448	0	202,355	202,355	99,719	0	0	0	0	0	0	0
10:44:16	-47,583	2557,932	19,824	19,741	12,17	10,906	10,664	20,9	964,025	21,404	2159,846	0	202,355	202,355	99,719	0	0	0	0	0	0	0
10:44:16	190,332	2559,835	20,019	19,985	12,17	10,926	10,669	20,9	964,025	21,404	2160,246	0	202,355	202,355	99,719	0	0	0	0	0	0	0
10:44:16	11,865	2559,954	20,019	19,839	12,17	10,927	10,674	20,9	964,025	21,404	2160,646	0	202,355	202,355	99,719	0	0	0	0	0	0	0
10:44:16	-47,607	2559,478	19,971	19,839	12,17	10,922	10,679	20,9	964,025	21,404	2161,044	0	202,355	202,355	99,719	0	0	0	0	0	0	0
10:44:16	47,607	2559,954	20,019	20,083	12,17	10,927	10,684	20,9	964,025	21,404	2161,443	0	202,355	202,355	99,719	0	0	0	0	0	0	0
10:44:16	28,417	2560,238	19,971	19,985	12,175	10,93	10,689	20,9	964,025	21,404	2161,842	0	202,355	202,355	99,719	0	0	0	0	0	0	0
10:44:16	-190,332	2558,335	19,775	19,595	12,175	10,91	10,693	20,9	964,025	21,404	2162,239	0	202,355	202,355	99,719	0	0	0	0	0	0	0
10:44:16	237,915	2560,714	20,019	19,985	12,175	10,935	10,698	20,9	964,025	21,404	2162,637	0	202,355	202,355	99,719	0	0	0	0	0	0	0
10:44:16	-142,773	2559,286	19,873	19,839	12,175	10,92	10,702	20,9	964,025	21,404	2163,034	0	202,355	202,355	99,719	0	0	0	0	0	0	0
10:44:16	95,19	2560,238	19,971	19,985	12,175	10,93	10,707	20,9	964,025	21,404	2163,431	0	202,355	202,355	99,719	0	0	0	0	0	0	0
10:44:16	-190,332	2558,335	19,775	19,643	12,175	10,91	10,711	20,9	964,025	21,404	2163,826	0	202,355	202,355	99,719	0	0	0	0	0	0	0
10:44:16	333,105	2561,666	20,117	20,132	12,175	10,945	10,715	20,9	964,025	21,404	2164,224	0	202,355	202,355	99,719	0	0	0	0	0	0	0
10:44:16	-95,19	2560,714	20,019	20,083	12,175	10,935	10,72	20,9	964,025	21,404	2164,62	0	202,355	202,355	99,719	0	0	0	0	0	0	0
10:44:16	-178,417	2558,93	19,824	19,79	12,175	10,916	10,723	20,9	964,025	21,404	2165,015	0	202,355	202,355	99,719	0	0	0	0	0	0	0
10:44:16	190,332	2560,833	20,019	20,083	12,175	10,936	10,728	20,9	964,025	21,404	2165,41	0	202,355	202,355	99,719	0	0	0	0	0	0	0
10:44:16	-127,465	2559,558	19,824	19,936	12,179	10,923	10,731	20,9	964,025	21,404	2165,804	0	202,355	202,355	99,719	0	0	0	0	0	0	0
10:44:16	0	2559,558	19,824	19,79	12,179	10,923	10,735	20,9	964,025	21,404	2166,198	0	202,355	202,355	99,719	0	0	0	0	0	0	0
10:44:16	142,773	2560,986	19,971	19,985	12,179	10,938	10,739	20,9	964,025	21,404	2166,593	0	202,355	202,355	99,719	0	0	0	0	0	0	0
10:44:16	0	2560,986	19,971	19,839	12,179	10,938	10,743	20,9	964,025	21,404	2166,987	0	202,355	202,355	99,719	0	0	0	0	0	0	0
10:44:16	-178,491	2559,201	19,775	19,643	12,18	10,919	10,746	20,9	964,025	21,404	2167,38	0	202,355	202,355	99,719	0	0	0	0	0	0	0
10:44:16	47,583	2559,677	19,824	19,936	12,18	10,924	10,75	20,9	964,025	21,404	2167,772	0	202,355	202,355	99,719	0	0	0	0	0	0	0
10:44:16	35,717	2560,034	19,873	19,936	12,179	10,928	10,753	20,9	964,025	21,404	2168,164	0	202,355	202,355	99,719	0	0	0	0	0	0	0
10:44:16	0	2560,034	19,873	19,839	12,179	10,928	10,757	20,9	964,025	21,404	2168,556	0	202,355	202,355	99,719	0	0	0	0	0	0	0
10:44:16	-47,583	2559,558	19,824	19,741	12,179	10,923	10,76	20,9	964,025	21,404	2168,947	0	202,355	202,355	99,719	0	0	0	0	0	0	0
10:44:16	47,583	2560,034	19,873	19,936	12,179	10,928	10,763	20,9	964,025	21,404	2169,338	0	202,355	202,355	99,719	0	0	0	0	0	0	0
10:44:16	-62,89	2559,405	19,873	19,79	12,175	10,921	10,766	20,9	964,025	21,404	2169,728	0	202,355	202,355	99,719	0	0	0	0	0	0	0
10:44:16	-47,558	2558,93	19,824	19,839	12,175	10,916	10,769	20,9	964,025	21,404	2170,117	0	202,355	202,355	99,719	0	0	0	0	0	0	0
10:44:16	47,558	2559,405	19,873	19,936	12,175	10,921	10,772	20,9	964,025	21,404	2170,506	0	202,355	202,355	99,719	0	0	0	0	0	0	0
10:44:16	0	2559,405	19,873	19,79	12,175	10,921	10,775	20,9	964,025	21,404	2170,895	0	202,355	202,355	99,719	0	0	0	0	0	0	0
10:44:16	-47,558	2558,93	19,824	19,741	12,175	10,916	10,778	20,9	964,025	21,404	2171,283	0	202,355	202,355	99,719	0	0	0	0	0	0	0
10:44:17	142,749	2560,357	19,971	19,985	12,175	10,931	10,781	20,9	964,025	21,404	2171,672	0	202,355	202,355	99,719	0	0	0	0	0	0	0
10:44:17	-79,882	2559,558	19,824	19,79	12,179	10,923	10,784	20,9	964,025	21,404	2172,06	0	202,355	202,355	99,719	0	0	0	0	0	0	0
10:44:17	-130,883	2558,25	19,678	19,497	12,18	10,909	10,786	20,9	964,025	21,404	2172,447	0	202,355	202,355	99,719	0	0	0	0	0	0	0
10:44:17	273,657	2560,986	19,971	20,132	12,179	10,938	10,789	20,9	964,025	21,404	2172,835	0	202,355	202,355	99,719	0	0	0	0	0	0	0
10:44:17	-142,773	2559,558	19,824	19,839	12,179	10,923	10,792	20,9	964,025	21,404	2173,222	0	202,355	202,355	99,719	0	0	0	0	0	0	0
10:44:17	47,583	2560,034	19,873	19,839	12,179	10,928	10,795	20,9	964,025	21,404	2173,608	0	202,355	202,355	99,719	0	0	0	0	0	0	0
10:44:17	-47,583	2559,558	19,824	19,79	12,179	10,923	10,797	20,9	964,025	21,404	2173,994	0	202,355	202,355	99,719	0	0	0	0	0	0	0
10:44:17	47,583	2560,034	19,873	19,985	12,179	10,928	10,8	20,9	964,025	21,404	2174,38	0	202,355	202,355	99,719	0	0	0	0	0	0	0
10:44:17	32,299	2560,357	19,971	19,985	12,175	10,931	10,802	20,9	964,025	21,404	2174,766	0	202,355	202,355	99,719	0	0	0	0	0	0	0
10:44:17	-32,299	2560,034	19,873	19,936	12,179	10,928	10,805	20,9	964,025	21,404	2175,151	0	202,355	202,355	99,719	0	0	0	0	0	0	0
10:44:17	107,055	2561,105	19,971	19,985	12,18	10,939	10,807	20,9	964,025	21,404	2175,537	0	202,355	202,355	99,719	0	0	0	0	0	0	0
10:44:17	-95,19	2560,153	19,873	19,839	12,18	10,929	10,81	20,9	964,025	21,404	2175,922	0	202,355	202,355	99,719	0	0	0	0	0	0	0
10:44:17	13,012	2560,283	19,873	19,936	12,18	10,93	10,812	20,9	964,025	21,404	2176,307	0	202,355	202,355	99,719	0	0	0	0	0	0	0
10:44:17	16,284	2560,446	19,824	19,839	12,184	10,932	10,814	20,9	964,025	21,404	2176,691	0	202,355	202,355	99,719	0	0	0	0	0	0	0
10:44:17	-16,284	2560,283	19,873	19,936	12,18	10,93	10,817	20,9	964,025	21,404	2177,074	0	202,355	202,355	99,719	0	0	0	0	0	0	0
10:44:17	-60,595	2559,677	19,824	19,741	12,18	10,924	10,819	20,9	964,025	21,404	2177,457	0	202,355	202,355	99,719	0	0	0	0	0	0	0
10:44:17	190,38	2561,581	20,019	20,132	12,18	10,944	10,821	20,9	964,025	21,404	2177,841	0	202,355	202,355	99,719	0	0	0	0	0	0	0
10:44:17	-129,785	2560,283	19,873	19,839	12,18	10,93	10,823	20,9	964,025	21,404	2178,223	0	202,355	202,355	99,719	0	0	0	0	0	0	0
10:44:17	-237,939	2557,904	19,629	19,448	12,18	10,906	10,825	20,9	964,025	21,404	2178,603	0	202,355	202,355	99,719	0	0	0	0	0	0	0
10:44:17	-298,364	2554,92	19,336	18,96	12,18	10,875	10,826	20,9	964,025	21,404	2178,98	0	202,355	202,355	99,719	0	0	0	0	0	0	0
10:44:17	-751,928	2547,401	18,652	18,178	12,175	10,797	10,825	20,9	964,025	21,404	2179,348	0	202,355	202,355	99,719	0	0	0	0	0	0	0
10:44:17	-667,578	2540,725	18,213	17,69	12,161	10,729	10,824	20,9	964,025	21,404	2179,709	0	202,355	202,355	99,719	0	0	0	0	0	0	0
10:44:17	-522,998	2535,495	18,017	17,397	12,142	10,675	10,821	20,9	964,025	21,404	2180,065	0	202,355	202,355	99,719	0	0	0	0	0	0	0
10:44:17	-669,287	2528,802	17,92	17,007	12,11	10,606	10,816	20,9	964,025	21,404	2180,414	0	202,355	202,355	99,719	0	0	0	0	0	0	0
10:44:17	-456,054	2524,242	18,066	17,3	12,076	10,559	10,811	20,9	964,025	21,404	2180,758	0	202,355	202,355	99,719	0	0	0	0	0	0	0
10:44:17	-461,499	2519,627	18,359	17,641	12,034	10,511	10,805	20,9	964,025	21,404	2181,097	0	202,355	202,355	99,719	0	0	0	0	0	0	0
10:44:17	-339,648	2516,23	18,701	18,178	11,996	10,476	10,799	20,9	964,025	21,404	2181,432	0	202,355	202,355	99,719	0	0	0	0	0	0	0
10:44:17	-446,899	2511,761	18,847	17,983	11,963	10,43	10,792	20,9	964,025	21,404	2181,762	0	202,355	202,355	99,719	0	0	0	0	0	0	0
10:44:17	-691,601	2504,845	18,652	17,983	11,935	10,359	10,783	20,9	964,025	21,404	2182,085	0	202,355	202,355	99,719	0	0	0	0	0	0	0
10:44:17	-477,368	2500,071	18,506	17,983	11,916	10,31	10,774	20,9	964,025	21,404	2182,403	0	202,355	202,355	99,719	0	0	0	0	0	0	0
10:44:17	-666,162	2493,41	18,164	17,69	11,897	10,241	10,764	20,9	964,025	21,404	2182,714	0	202,355	202,355	99,719	0	0	0	0	0	0	0
10:44:17	-817,285	2485,237	17,578	17,104	11,883	10,157	10,752	20,9	964,025	21,404	2183,017	0	202,355	202,355	99,719	0	0	0	0	0	0	0
10:44:17	-638,964	2478,847	17,09	16,518	11,873	10,091	10,739	20,9	964,025	21,404	2183,312	0	202,355	202,355	99,719	0	0	0	0	0	0	0
10:44:17	-627,539	2472,572	16,699	16,128	11,859	10,026	10,725	20,9	964,025	21,404	2183,602	0	202,355	202,355	99,719	0	0	0	0	0	0	0
10:44:17	-425,854	2468,313	16,601	16,079	11,84	9,982	10,71	20,9	964,025	21,404	2183,886	0	202,355	202,355	99,719	0	0	0	0	0	0	0
10:44:17	-499,121	2463,322	16,601	15,981	11,812	9,931	10,695	20,9	964,025	21,404	2184,166	0	202,355	202,355	99,719	0	0	0	0	0	0	0
10:44:17	-299,169	2460,33	16,894	16,079	11,779	9,9	10,679	21	965,915	21,404	2184,442	0	202,355	202,355	99,719	0	0	0	0	0	0	0
10:44:17	-262,939	2457,701	17,236	16,469	11,746	9,873	10,663	21	965,915	21,404	2184,715	0	202,355	202,355	99,719	0	0	0	0	0	0	0
10:44:17	-479,003	2452,911	17,334	16,469	11,714	9,823	10,647	21	965,915	21,404	2184,983	0	202,355	202,355	99,719	0	0	0	0	0	0	0
10:44:17	-496,093	2447,95	17,334	16,665	11,686	9,772	10,63	21	965,915	21,404	2185,246	0	202,355	202,355	99,719	0	0	0	0	0	0	0
10:44:17	-581,494	2442,135	17,236	16,518	11,658	9,712	10,612	21	965,915	21,404	2185,503	0	202,355	202,355	99,719	0	0	0	0	0	0	0
10:44:17	-694,14	2435,194	16,943	16,225	11,635	9,641	10,593	21	965,915	21,404	2185,753	0	202,355	202,355	99,719	0	0	0	0	0	0	0
10:44:17	-519,213	2430,002	16,748	16,079	11,616	9,587	10,573	21	965,915	21,404	2185,997	0	202,355	202,355	99,719	0	0	0	0	0	0	0
10:44:17	-704,126	2422,96	16,357	15,639	11,598	9,515	10,552	21	965,915	21,404	2186,234	0	202,355	202,355	99,719	0	0	0	0	0	0	0
10:44:17	-712,158	2415,839	15,967	15,444	11,579	9,441	10,531	21	965,915	21,404	2186,464	0	202,355	202,355	99,719	0	0	0	0	0	0	0
10:44:17	-577,807	2410,061	15,771	15,2	11,557	9,382	10,508	21	965,915	21,404	2186,688	0	202,355	202,355	99,719	0	0	0	0	0	0	0
10:44:17	-454,834	2405,512	15,869	15,346	11,526	9,335	10,485	21	965,915	21,404	2186,906	0	202,902	202,902	99,721	0	0	0	0	0	0	0
10:44:17	-506,005	2400,452	15,918	15,346	11,494	9,283	10,461	21	965,915	21,404	2187,12	0	202,902	202,902	99,721	0	0	0	0	0	0	0
10:44:17	-375,781	2396,694	16,113	15,542	11,463	9,244	10,438	21	965,915	21,404	2187,33	0	202,902	202,902	99,721	0	0	0	0	0	0	0
10:44:17	-425,024	2392,444	16,211	15,591	11,433	9,2	10,413	21	965,915	21,404	2187,535	0	202,902	202,902	99,721	0	0	0	0	0	0	0
10:44:17	-560,327	2386,841	16,211	15,542	11,402	9,142	10,388	21	965,915	21,404	2187,734	0	202,902	202,902	99,721	0	0	0	0	0	0	0
10:44:17	-758,959	2379,251	15,918	15,395	11,375	9,064	10,362	21	965,915	21,404	2187,925	0	202,902	202,902	99,721	0	0	0	0	0	0	0
10:44:17	-448,242	2374,769	15,869	15,346	11,352	9,018	10,336	21	965,915	21,404	2188,112	0	202,902	202,902	99,721	0	0	0	0	0	0	0
10:44:17	-693,896	2367,83	15,478	15,053	11,334	8,946	10,309	21	965,915	21,404	2188,292	0	202,902	202,902	99,721	0	0	0	0	0	0	0
10:44:17	-632,763	2361,502	15,136	14,565	11,316	8,881	10,281	21	965,915	21,404	2188,465	0	202,902	202,902	99,721	0	0	0	0	0	0	0
10:44:17	-635,791	2355,144	14,795	14,516	11,299	8,815	10,252	21	965,915	21,404	2188,632	0	202,902	202,902	99,721	0	0	0	0	0	0	0
10:44:17	-465,893	2350,485	14,648	14,175	11,28	8,767	10,223	21	965,915	21,404	2188,794	0	202,902	202,902	99,721	0	0	0	0	0	0	0
10:44:17	-554,223	2344,943	14,502	13,979	11,257	8,71	10,193	21	965,915	21,404	2188,95	0	202,902	202,902	99,721	0	0	0	0	0	0	0
10:44:17	-310,498	2341,838	14,599	14,126	11,234	8,678	10,164	21	965,915	21,404	2189,103	0	202,902	202,902	99,721	0	0	0	0	0	0	0
10:44:17	-547,583	2336,362	14,453	13,882	11,211	8,622	10,133	21	965,915	21,404	2189,25	0	202,902	202,902	99,721	0	0	0	0	0	0	0
10:44:17	-356,835	2332,794	14,502	13,979	11,188	8,585	10,103	21	965,915	21,404	2189,394	0	202,902	202,902	99,721	0	0	0	0	0	0	0
10:44:17	-454,785	2328,246	14,453	13,979	11,165	8,538	10,072	21	965,915	21,404	2189,533	0	202,902	202,902	99,721	0	0	0	0	0	0	0
10:44:17	-461,303	2323,633	14,404	13,979	11,141	8,491	10,041	21	965,915	21,404	2189,667	0	202,902	202,902	99,721	0	0	0	0	0	0	0
10:44:17	-416,87	2319,464	14,306	13,882	11,123	8,448	10,01	21	965,915	21,404	2189,797	0	202,902	202,902	99,721	0	0	0	0	0	0	0
10:44:17	-533,886	2314,126	14,013	13,637	11,108	8,393	9,978	21	965,915	21,404	2189,921	0	202,902	202,902	99,721	0	0	0	0	0	0	0
10:44:17	-433,642	2309,789	13,818	13,491	11,094	8,348	9,946	21	965,915	21,404	2190,041	0	202,902	202,902	99,721	0	0	0	0	0	0	0
10:44:17	-518,554	2304,604	13,623	13,296	11,075	8,294	9,914	21	965,915	21,404	2190,155	0	202,902	202,902	99,721	0	0	0	0	0	0	0
10:44:17	-419,58	2300,408	13,525	13,296	11,057	8,251	9,881	21	965,915	21,404	2190,266	0	202,902	202,902	99,721	0	0	0	0	0	0	0
10:44:17	-255,297	2297,855	13,525	13,296	11,042	8,225	9,849	21	965,915	21,404	2190,373	0	202,902	202,902	99,721	0	0	0	0	0	0	0
10:44:17	-327,294	2294,582	13,525	13,296	11,024	8,191	9,816	21	965,915	21,404	2190,477	0	202,902	202,902	99,721	0	0	0	0	0	0	0
10:44:17	-331,689	2291,265	13,525	13,296	11,005	8,157	9,784	21	965,915	21,404	2190,578	0	202,902	202,902	99,721	0	0	0	0	0	0	0
10:44:17	-424,902	2287,016	13,427	13,149	10,986	8,113	9,751	21	965,915	21,404	2190,675	0	202,902	202,902	99,721	0	0	0	0	0	0	0
10:44:17	-240,649	2284,609	13,525	13,247	10,967	8,088	9,718	21	965,915	21,404	2190,768	0	202,902	202,902	99,721	0	0	0	0	0	0	0
10:44:17	-329,541	2281,314	13,525	13,247	10,949	8,054	9,686	21	965,915	21,404	2190,859	0	202,902	202,902	99,721	0	0	0	0	0	0	0
10:44:17	-432,861	2276,985	13,33	13,149	10,934	8,01	9,653	21	965,915	21,404	2190,945	0	202,902	202,902	99,721	0	0	0	0	0	0	0
10:44:17	-249,78	2274,488	13,33	13,1	10,92	7,984	9,62	21	965,915	21,404	2191,028	0	202,902	202,902	99,721	0	0	0	0	0	0	0
10:44:17	-386,645	2270,621	13,183	12,954	10,906	7,944	9,587	21	965,915	21,404	2191,108	0	202,902	202,902	99,721	0	0	0	0	0	0	0
10:44:17	-387,597	2266,745	13,037	12,905	10,892	7,904	9,554	21	965,915	21,404	2191,183	0	202,902	202,902	99,721	0	0	0	0	0	0	0
10:44:17	-294,58	2263,799	12,988	12,807	10,878	7,874	9,521	21	965,915	21,404	2191,256	0	202,902	202,902	99,721	0	0	0	0	0	0	0
10:44:17	-292,26	2260,877	12,939	12,661	10,864	7,844	9,488	21	965,915	21,404	2191,326	0	202,902	202,902	99,721	0	0	0	0	0	0	0
10:44:17	-340,454	2257,472	12,841	12,661	10,85	7,808	9,456	21	965,915	21,404	2191,392	0	202,902	202,902	99,721	0	0	0	0	0	0	0
10:44:17	-247,558	2254,997	12,841	12,563	10,836	7,783	9,423	21	965,915	21,404	2191,456	0	202,902	202,902	99,721	0	0	0	0	0	0	0
10:44:17	-250,683	2252,49	12,841	12,563	10,822	7,757	9,39	21	965,915	21,404	2191,517	0	202,902	202,902	99,721	0	0	0	0	0	0	0
10:44:17	-243,31	2250,057	12,841	12,563	10,808	7,732	9,358	21	965,915	21,404	2191,575	0	202,902	202,902	99,721	0	0	0	0	0	0	0
10:44:17	-331,323	2246,744	12,841	12,661	10,789	7,698	9,325	21	965,915	21,404	2191,63	0	202,902	202,902	99,721	0	0	0	0	0	0	0
10:44:17	-152,685	2245,217	12,939	12,758	10,775	7,682	9,293	21	965,915	21,404	2191,684	0	202,902	202,902	99,721	0	0	0	0	0	0	0
10:44:17	-249,682	2242,72	12,939	12,612	10,761	7,656	9,261	21	965,915	21,404	2191,735	0	202,902	202,902	99,721	0	0	0	0	0	0	0
10:44:17	-257,348	2240,146	12,841	12,466	10,752	7,63	9,229	21	965,915	21,404	2191,784	0	202,902	202,902	99,721	0	0	0	0	0	0	0
10:44:17	-383,886	2236,307	12,695	12,417	10,738	7,59	9,197	21	965,915	21,404	2191,828	0	202,902	202,902	99,721	0	0	0	0	0	0	0
10:44:17	-243,115	2233,876	12,695	12,368	10,724	7,565	9,165	21	965,915	21,404	2191,87	0	202,902	202,902	99,721	0	0	0	0	0	0	0
10:44:17	-315,869	2230,718	12,549	12,27	10,714	7,533	9,133	21	965,915	21,404	2191,909	0	202,902	202,902	99,721	0	0	0	0	0	0	0
10:44:17	-215,844	2228,559	12,5	12,173	10,704	7,51	9,101	21	965,915	21,404	2191,946	0	202,902	202,902	99,721	0	0	0	0	0	0	0
10:44:17	-284,375	2225,715	12,451	12,173	10,69	7,481	9,069	21	965,915	21,404	2191,98	0	202,902	202,902	99,721	0	0	0	0	0	0	0
10:44:17	-244,262	2223,273	12,451	12,075	10,677	7,456	9,037	21	965,915	21,404	2192,011	0	202,902	202,902	99,721	0	0	0	0	0	0	0
10:44:17	-256,005	2220,713	12,353	12,075	10,667	7,43	9,006	21	965,915	21,404	2192,04	0	202,902	202,902	99,721	0	0	0	0	0	0	0
10:44:17	-161,328	2219,099	12,451	12,173	10,653	7,413	8,975	21	965,915	21,404	2192,067	0	202,902	202,902	99,721	0	0	0	0	0	0	0
10:44:17	-393,627	2215,163	12,353	12,173	10,636	7,372	8,943	21	965,915	21,404	2192,09	0	202,902	202,902	99,721	0	0	0	0	0	0	0
10:44:17	-173,242	2213,431	12,353	12,173	10,626	7,354	8,912	21	965,915	21,404	2192,111	0	202,902	202,902	99,721	0	0	0	0	0	0	0
10:44:17	-218,334	2211,247	12,353	12,075	10,614	7,332	8,881	21	965,915	21,404	2192,13	0	202,902	202,902	99,721	0	0	0	0	0	0	0
10:44:17	-214,477	2209,103	12,304	12,026	10,604	7,31	8,85	21	965,915	21,404	2192,147	0	202,902	202,902	99,721	0	0	0	0	0	0	0
10:44:17	-261,279	2206,49	12,207	11,977	10,594	7,283	8,82	21	965,915	21,404	2192,162	0	202,902	202,902	99,721	0	0	0	0	0	0	0
10:44:17	-214,404	2204,346	12,158	11,88	10,585	7,261	8,789	21	965,915	21,404	2192,174	0	202,902	202,902	99,721	0	0	0	0	0	0	0
10:44:18	-153,808	2202,808	12,158	11,88	10,576	7,245	8,759	21	965,915	21,404	2192,185	0	202,902	202,902	99,721	0	0	0	0	0	0	0
10:44:18	-302,417	2199,784	12,011	11,733	10,567	7,214	8,728	21	965,915	21,404	2192,192	0	202,902	202,902	99,721	0	0	0	0	0	0	0
10:44:18	-165,405	2198,13	12,011	11,733	10,557	7,197	8,698	21	965,915	21,404	2192,198	0	202,902	202,902	99,721	0	0	0	0	0	0	0
10:44:18	-218,286	2195,947	12,011	11,831	10,545	7,174	8,669	21	965,915	21,404	2192,202	0	202,902	202,902	99,721	0	0	0	0	0	0	0
10:44:18	-194,653	2194	12,011	11,831	10,534	7,154	8,639	21	965,915	21,404	2192,204	0	202,902	202,902	99,721	0	0	0	0	0	0	0
10:44:18	-183,471	2192,165	12,06	11,831	10,521	7,135	8,609	21	965,915	21,404	2192,165	0	202,902	202,902	99,721	0	0	0	0	0	0	0
10:44:18	-207,958	2190,086	12,011	11,831	10,512	7,114	8,58	21	965,915	21,404	2190,086	0	202,902	202,902	99,721	0	0	0	0	0	0	0
10:44:18	-162,426	2188,462	12,011	11,831	10,502	7,097	8,551	21	965,915	21,404	2188,462	0	202,902	202,902	99,721	0	0	0	0	0	0	0
10:44:18	-131,884	2187,143	12,06	11,831	10,492	7,083	8,522	21	965,915	21,404	2187,143	0	202,902	202,902	99,721	0	0	0	0	0	0	0
10:44:18	-205,639	2185,086	12,011	11,733	10,483	7,062	8,494	21	965,915	21,404	2185,086	0	202,902	202,902	99,721	0	0	0	0	0	0	0
10:44:18	-206,884	2183,017	11,963	11,684	10,474	7,041	8,465	21	965,915	21,404	2183,017	0	202,902	202,902	99,721	0	0	0	0	0	0	0
10:44:18	-233,862	2180,679	11,865	11,684	10,466	7,017	8,437	21	965,915	21,404	2180,679	0	202,902	202,902	99,721	0	0	0	0	0	0	0
10:44:18	-251,269	2178,166	11,767	11,635	10,457	6,991	8,408	21	965,915	21,404	2178,166	0	202,902	202,902	99,721	0	0	0	0	0	0	0
10:44:18	-140,698	2176,759	11,767	11,635	10,449	6,976	8,38	21	965,915	21,404	2176,759	0	202,902	202,902	99,721	0	0	0	0	0	0	0
10:44:18	-67,211	2176,087	11,865	11,684	10,44	6,969	8,353	21	965,915	21,404	2176,087	0	202,902	202,902	99,721	0	0	0	0	0	0	0
10:44:18	-268,261	2173,404	11,767	11,538	10,43	6,942	8,325	21	965,915	21,404	2173,404	0	202,902	202,902	99,721	0	0	0	0	0	0	0
10:44:18	-139,672	2172,008	11,767	11,635	10,422	6,927	8,298	21	965,915	21,404	2172,008	0	202,902	202,902	99,721	0	0	0	0	0	0	0
10:44:18	-54,785	2171,46	11,963	11,733	10,408	6,922	8,271	21	965,915	21,404	2171,46	0	202,902	202,902	99,721	0	0	0	0	0	0	0
10:44:18	-135,131	2170,109	12,011	11,733	10,398	6,908	8,244	21	965,915	21,404	2170,109	0	202,902	202,902	99,721	0	0	0	0	0	0	0
10:44:18	-204,663	2168,062	11,963	11,684	10,389	6,887	8,217	21	965,915	21,404	2168,062	0	202,902	202,902	99,721	0	0	0	0	0	0	0
10:44:18	-261,108	2165,451	11,767	11,635	10,385	6,86	8,191	21	965,915	21,404	2165,451	0	202,902	202,902	99,721	0	0	0	0	0	0	0
10:44:18	-324,926	2162,202	11,523	11,44	10,379	6,826	8,164	21	965,915	21,404	2162,202	0	202,902	202,902	99,721	0	0	0	0	0	0	0
10:44:18	-125,83	2160,943	11,474	11,342	10,375	6,813	8,137	21	965,915	21,404	2160,943	0	202,902	202,902	99,721	0	0	0	0	0	0	0
10:44:18	-121,508	2159,728	11,474	11,44	10,368	6,801	8,111	21	965,915	21,404	2159,728	0	202,902	202,902	99,721	0	0	0	0	0	0	0
10:44:18	-233,984	2157,388	11,328	11,294	10,362	6,777	8,085	21	965,915	21,404	2157,388	0	202,902	202,902	99,721	0	0	0	0	0	0	0
10:44:18	-97,705	2156,411	11,328	11,196	10,356	6,767	8,059	21	965,915	21,404	2156,411	0	202,902	202,902	99,721	0	0	0	0	0	0	0
10:44:18	-124,902	2155,162	11,279	11,196	10,352	6,754	8,034	21	965,915	21,404	2155,162	0	202,902	202,902	99,721	0	0	0	0	0	0	0
10:44:18	-142,773	2153,734	11,279	11,196	10,344	6,739	8,008	21	965,915	21,404	2153,734	0	202,902	202,902	99,721	0	0	0	0	0	0	0
10:44:18	-52,539	2153,209	11,328	11,196	10,338	6,734	7,983	21	965,915	21,404	2153,209	0	202,902	202,902	99,721	0	0	0	0	0	0	0
10:44:18	-189,331	2151,316	11,279	11,196	10,33	6,714	7,958	21	965,915	21,404	2151,316	0	202,902	202,902	99,721	0	0	0	0	0	0	0
10:44:18	-171,093	2149,605	11,181	11,147	10,326	6,696	7,934	21	965,915	21,404	2149,605	0	202,902	202,902	99,721	0	0	0	0	0	0	0
10:44:18	-80,59	2148,799	11,181	11,098	10,321	6,688	7,909	21	965,915	21,404	2148,799	0	202,902	202,902	99,721	0	0	0	0	0	0	0
10:44:18	-125,952	2147,539	11,132	11,147	10,316	6,675	7,885	21	965,915	21,404	2147,539	0	202,902	202,902	99,721	0	0	0	0	0	0	0
10:44:18	-171,215	2145,827	11,035	10,952	10,312	6,658	7,861	21	965,915	21,404	2145,827	0	202,902	202,902	99,721	0	0	0	0	0	0	0
10:44:18	-80,419	2145,023	11,035	11,001	10,307	6,649	7,837	20,8	965,455	21,404	2145,023	0	202,902	202,902	99,721	0	0	0	0	0	0	0
10:44:18	-79,443	2144,229	11,035	10,854	10,303	6,641	7,814	20,8	965,455	21,404	2144,229	0	202,902	202,902	99,721	0	0	0	0	0	0	0
10:44:18	-111,987	2143,109	10,986	10,854	10,299	6,629	7,79	20,8	965,455	21,404	2143,109	0	202,902	202,902	99,721	0	0	0	0	0	0	0
10:44:18	-126,928	2141,839	10,937	10,805	10,294	6,616	7,767	20,8	965,455	21,404	2141,839	0	202,902	202,902	99,721	0	0	0	0	0	0	0
10:44:18	-65,454	2141,185	10,937	10,854	10,291	6,61	7,745	20,8	965,455	21,404	2141,185	0	202,902	202,902	99,721	0	0	0	0	0	0	0
10:44:18	-81,665	2140,368	10,937	10,805	10,286	6,601	7,722	20,8	965,455	21,404	2140,368	0	202,902	202,902	99,721	0	0	0	0	0	0	0
10:44:18	-105,468	2139,314	10,84	10,757	10,285	6,59	7,7	20,8	965,455	21,404	2139,314	0	202,902	202,902	99,721	0	0	0	0	0	0	0
10:44:18	-82,714	2138,486	10,84	10,659	10,28	6,582	7,678	20,8	965,455	21,404	2138,486	0	202,902	202,902	99,721	0	0	0	0	0	0	0
10:44:18	-66,674	2137,82	10,84	10,805	10,277	6,575	7,657	20,8	965,455	21,404	2137,82	0	202,902	202,902	99,721	0	0	0	0	0	0	0
10:44:18	-81,469	2137,005	10,84	10,805	10,272	6,567	7,635	20,8	965,455	21,404	2137,005	0	202,902	202,902	99,721	0	0	0	0	0	0	0
10:44:18	21,728	2137,222	10,937	10,757	10,268	6,569	7,614	20,8	965,455	21,404	2137,005	0	201,75	201,75	99,716	0	0	0	0	0	0	0
10:44:18	-150,732	2135,715	10,791	10,659	10,267	6,553	7,593	20,8	965,455	21,404	2135,715	0	201,75	201,75	99,716	0	0	0	0	0	0	0
10:44:18	-68,798	2135,027	10,791	10,659	10,263	6,546	7,573	20,8	965,455	21,404	2135,027	0	201,75	201,75	99,716	0	0	0	0	0	0	0
10:44:18	-158,203	2133,445	10,693	10,659	10,259	6,53	7,552	20,8	965,455	21,404	2133,445	0	201,75	201,75	99,716	0	0	0	0	0	0	0
10:44:18	76,586	2134,211	10,791	10,659	10,259	6,538	7,533	20,8	965,455	21,404	2133,446	0	201,75	201,75	99,716	0	0	0	0	0	0	0
10:44:18	-69,873	2133,512	10,791	10,659	10,255	6,531	7,513	20,8	965,455	21,404	2133,446	0	201,75	201,75	99,716	0	0	0	0	0	0	0
10:44:18	-104,37	2132,468	10,693	10,659	10,254	6,52	7,493	20,8	965,455	21,404	2132,468	0	201,75	201,75	99,716	0	0	0	0	0	0	0
10:44:18	-114,013	2131,328	10,644	10,61	10,25	6,508	7,474	20,8	965,455	21,404	2131,328	0	201,75	201,75	99,716	0	0	0	0	0	0	0
10:44:18	-24,438	2131,084	10,693	10,61	10,246	6,506	7,455	20,8	965,455	21,404	2131,084	0	201,75	201,75	99,716	0	0	0	0	0	0	0
10:44:18	-14,086	2130,943	10,693	10,659	10,245	6,504	7,436	20,8	965,455	21,404	2130,943	0	201,75	201,75	99,716	0	0	0	0	0	0	0
10:44:18	-114,868	2129,794	10,644	10,512	10,241	6,492	7,418	20,8	965,455	21,404	2129,794	0	201,75	201,75	99,716	0	0	0	0	0	0	0
10:44:18	31,152	2130,106	10,693	10,61	10,24	6,495	7,4	20,8	965,455	21,404	2129,795	0	201,75	201,75	99,716	0	0	0	0	0	0	0
10:44:18	-55,786	2129,548	10,693	10,61	10,237	6,49	7,382	20,8	965,455	21,404	2129,548	0	201,75	201,75	99,716	0	0	0	0	0	0	0
10:44:18	-59,277	2128,955	10,644	10,61	10,236	6,484	7,364	20,8	965,455	21,404	2128,955	0	201,75	201,75	99,716	0	0	0	0	0	0	0
10:44:18	-13,891	2128,816	10,644	10,512	10,236	6,482	7,347	20,8	965,455	21,404	2128,816	0	201,75	201,75	99,716	0	0	0	0	0	0	0
10:44:18	-56,835	2128,248	10,644	10,61	10,232	6,476	7,33	20,8	965,455	21,404	2128,248	0	201,75	201,75	99,716	0	0	0	0	0	0	0
10:44:18	-14,062	2128,107	10,644	10,512	10,232	6,475	7,313	20,8	965,455	21,404	2128,107	0	201,75	201,75	99,716	0	0	0	0	0	0	0
10:44:18	-25,683	2127,85	10,693	10,512	10,228	6,472	7,297	20,8	965,455	21,404	2127,85	0	201,75	201,75	99,716	0	0	0	0	0	0	0
10:44:18	-58,056	2127,27	10,644	10,512	10,227	6,466	7,281	20,8	965,455	21,404	2127,27	0	201,75	201,75	99,716	0	0	0	0	0	0	0
10:44:18	0	2127,27	10,644	10,512	10,227	6,466	7,265	20,8	965,455	21,404	2127,27	0	201,75	201,75	99,716	0	0	0	0	0	0	0
10:44:18	-71,972	2126,55	10,644	10,464	10,223	6,459	7,249	20,8	965,455	21,404	2126,55	0	201,75	201,75	99,716	0	0	0	0	0	0	0
10:44:18	45,19	2127,002	10,693	10,512	10,223	6,463	7,233	20,8	965,455	21,404	2126,551	0	201,75	201,75	99,716	0	0	0	0	0	0	0
10:44:18	-148,364	2125,518	10,547	10,512	10,222	6,448	7,218	20,8	965,455	21,404	2125,518	0	201,75	201,75	99,716	0	0	0	0	0	0	0
10:44:18	31,25	2125,831	10,644	10,512	10,219	6,451	7,203	20,8	965,455	21,404	2125,519	0	201,75	201,75	99,716	0	0	0	0	0	0	0
10:44:18	-12,841	2125,703	10,644	10,512	10,218	6,45	7,188	20,8	965,455	21,404	2125,519	0	201,75	201,75	99,716	0	0	0	0	0	0	0
10:44:18	0	2125,703	10,644	10,464	10,218	6,45	7,174	20,8	965,455	21,404	2125,519	0	201,75	201,75	99,716	0	0	0	0	0	0	0
10:44:18	-149,462	2124,208	10,547	10,464	10,215	6,435	7,159	20,8	965,455	21,404	2124,208	0	201,75	201,75	99,716	0	0	0	0	0	0	0
10:44:18	77,49	2124,983	10,644	10,512	10,214	6,443	7,145	20,8	965,455	21,404	2124,209	0	201,75	201,75	99,716	0	0	0	0	0	0	0
10:44:18	-135,522	2123,628	10,498	10,415	10,214	6,429	7,131	20,8	965,455	21,404	2123,628	0	201,75	201,75	99,716	0	0	0	0	0	0	0
10:44:18	-13,916	2123,488	10,498	10,415	10,213	6,427	7,117	20,8	965,455	21,404	2123,488	0	201,75	201,75	99,716	0	0	0	0	0	0	0
10:44:18	-59,082	2122,898	10,498	10,415	10,21	6,421	7,104	20,8	965,455	21,404	2122,898	0	201,75	201,75	99,716	0	0	0	0	0	0	0
10:44:18	-13,916	2122,758	10,498	10,415	10,209	6,42	7,09	20,8	965,455	21,404	2122,758	0	201,75	201,75	99,716	0	0	0	0	0	0	0
10:44:18	-12,817	2122,63	10,498	10,464	10,208	6,418	7,077	20,8	965,455	21,404	2122,63	0	201,75	201,75	99,716	0	0	0	0	0	0	0
10:44:18	-13,94	2122,491	10,547	10,464	10,205	6,417	7,064	20,8	965,455	21,404	2122,491	0	201,75	201,75	99,716	0	0	0	0	0	0	0
10:44:18	-14,038	2122,35	10,547	10,464	10,204	6,415	7,051	20,8	965,455	21,404	2122,35	0	201,75	201,75	99,716	0	0	0	0	0	0	0
10:44:18	-71,801	2121,632	10,547	10,415	10,2	6,408	7,039	20,8	965,455	21,404	2121,632	0	201,75	201,75	99,716	0	0	0	0	0	0	0
10:44:18	0	2121,632	10,547	10,512	10,2	6,408	7,026	20,8	965,455	21,404	2121,633	0	201,75	201,75	99,716	0	0	0	0	0	0	0
10:44:18	0	2121,632	10,547	10,464	10,2	6,408	7,014	20,8	965,455	21,404	2121,632	0	201,75	201,75	99,716	0	0	0	0	0	0	0
10:44:18	-45,141	2121,181	10,498	10,464	10,2	6,403	7,002	20,8	965,455	21,404	2121,181	0	201,75	201,75	99,716	0	0	0	0	0	0	0
10:44:18	-29,077	2120,89	10,547	10,512	10,196	6,4	6,991	20,8	965,455	21,404	2120,89	0	201,75	201,75	99,716	0	0	0	0	0	0	0
10:44:18	-12,841	2120,762	10,547	10,464	10,195	6,399	6,979	20,8	965,455	21,404	2120,762	0	201,75	201,75	99,716	0	0	0	0	0	0	0
10:44:18	0	2120,762	10,547	10,464	10,195	6,399	6,968	20,8	965,455	21,404	2120,762	0	201,75	201,75	99,716	0	0	0	0	0	0	0
10:44:18	-90,307	2119,859	10,449	10,415	10,195	6,39	6,956	20,8	965,455	21,404	2119,859	0	201,75	201,75	99,716	0	0	0	0	0	0	0
10:44:18	17,309	2120,032	10,547	10,464	10,191	6,392	6,945	20,8	965,455	21,404	2119,859	0	201,75	201,75	99,716	0	0	0	0	0	0	0
10:44:18	-57,983	2119,452	10,498	10,512	10,19	6,386	6,934	20,8	965,455	21,404	2119,452	0	201,75	201,75	99,716	0	0	0	0	0	0	0
10:44:18	-61,23	2118,84	10,498	10,464	10,187	6,379	6,923	20,8	965,455	21,404	2118,84	0	201,75	201,75	99,716	0	0	0	0	0	0	0
10:44:18	-12,817	2118,712	10,498	10,512	10,186	6,378	6,913	20,8	965,455	21,404	2118,712	0	201,75	201,75	99,716	0	0	0	0	0	0	0
10:44:18	0	2118,712	10,498	10,415	10,186	6,378	6,902	20,8	965,455	21,404	2118,712	0	201,75	201,75	99,716	0	0	0	0	0	0	0
10:44:18	-45,141	2118,26	10,449	10,415	10,186	6,373	6,892	20,8	965,455	21,404	2118,26	0	201,75	201,75	99,716	0	0	0	0	0	0	0
10:44:18	0	2118,26	10,449	10,317	10,186	6,373	6,882	20,8	965,455	21,404	2118,26	0	201,75	201,75	99,716	0	0	0	0	0	0	0
10:44:18	33,349	2118,594	10,498	10,317	10,185	6,377	6,872	20,8	965,455	21,404	2118,26	0	201,75	201,75	99,716	0	0	0	0	0	0	0
10:44:18	-107,421	2117,519	10,449	10,268	10,182	6,366	6,862	20,8	965,455	21,404	2117,519	0	201,75	201,75	99,716	0	0	0	0	0	0	0
10:44:18	-90,283	2116,617	10,351	10,219	10,182	6,356	6,852	20,8	965,455	21,404	2116,617	0	201,75	201,75	99,716	0	0	0	0	0	0	0
10:44:18	0	2116,617	10,351	10,268	10,182	6,356	6,842	20,8	965,455	21,404	2116,616	0	201,75	201,75	99,716	0	0	0	0	0	0	0
10:44:19	0	2116,617	10,351	10,219	10,182	6,356	6,833	20,8	965,455	21,404	2116,616	0	201,75	201,75	99,716	0	0	0	0	0	0	0
10:44:19	0	2116,617	10,351	10,219	10,182	6,356	6,823	20,8	965,455	21,404	2116,616	0	201,75	201,75	99,716	0	0	0	0	0	0	0
10:44:19	0	2116,617	10,351	10,219	10,182	6,356	6,814	20,8	965,455	21,404	2116,616	0	201,75	201,75	99,716	0	0	0	0	0	0	0
10:44:19	0	2116,617	10,351	10,268	10,182	6,356	6,805	20,8	965,455	21,404	2116,615	0	201,75	201,75	99,716	0	0	0	0	0	0	0
10:44:19	-13,037	2116,486	10,351	10,268	10,181	6,355	6,796	20,8	965,455	21,404	2116,486	0	201,75	201,75	99,716	0	0	0	0	0	0	0
10:44:19	-63,305	2115,853	10,351	10,268	10,177	6,349	6,788	20,8	965,455	21,404	2115,853	0	201,75	201,75	99,716	0	0	0	0	0	0	0
10:44:19	48,559	2116,339	10,498	10,512	10,172	6,354	6,779	20,8	965,455	21,404	2115,854	0	201,75	201,75	99,716	0	0	0	0	0	0	0
10:44:19	0	2116,339	10,498	10,512	10,172	6,354	6,771	20,8	965,455	21,404	2115,854	0	201,75	201,75	99,716	0	0	0	0	0	0	0
10:44:19	-56,909	2115,77	10,449	10,464	10,172	6,348	6,762	20,8	965,455	21,404	2115,77	0	201,75	201,75	99,716	0	0	0	0	0	0	0
10:44:19	-90,283	2114,867	10,351	10,415	10,172	6,338	6,754	20,8	965,455	21,404	2114,867	0	201,75	201,75	99,716	0	0	0	0	0	0	0
10:44:19	90,283	2115,77	10,449	10,415	10,172	6,348	6,746	20,8	965,455	21,404	2114,868	0	201,75	201,75	99,716	0	0	0	0	0	0	0
10:44:19	-31,25	2115,457	10,498	10,464	10,167	6,344	6,738	20,8	965,455	21,404	2114,868	0	201,75	201,75	99,716	0	0	0	0	0	0	0
10:44:19	-135,375	2114,103	10,351	10,415	10,167	6,33	6,73	20,8	965,455	21,404	2114,103	0	201,75	201,75	99,716	0	0	0	0	0	0	0
10:44:19	76,342	2114,867	10,351	10,268	10,172	6,338	6,723	20,8	965,455	21,404	2114,104	0	201,75	201,75	99,716	0	0	0	0	0	0	0
10:44:19	0	2114,867	10,351	10,268	10,172	6,338	6,715	20,8	965,455	21,404	2114,105	0	201,75	201,75	99,716	0	0	0	0	0	0	0
10:44:19	-121,459	2113,652	10,302	10,317	10,167	6,326	6,707	20,8	965,455	21,404	2113,652	0	201,75	201,75	99,716	0	0	0	0	0	0	0
10:44:19	0	2113,652	10,302	10,219	10,167	6,326	6,7	20,8	965,455	21,404	2113,652	0	201,75	201,75	99,716	0	0	0	0	0	0	0
10:44:19	-90,234	2112,75	10,205	10,219	10,167	6,317	6,692	20,8	965,455	21,404	2112,75	0	201,75	201,75	99,716	0	0	0	0	0	0	0
10:44:19	78,442	2113,534	10,302	10,219	10,167	6,325	6,685	20,8	965,455	21,404	2112,751	0	201,75	201,75	99,716	0	0	0	0	0	0	0
10:44:19	11,791	2113,652	10,302	10,122	10,167	6,326	6,678	20,8	965,455	21,404	2112,752	0	201,75	201,75	99,716	0	0	0	0	0	0	0
10:44:19	-102,026	2112,632	10,205	10,122	10,167	6,315	6,671	20,8	965,455	21,404	2112,632	0	201,75	201,75	99,716	0	0	0	0	0	0	0
10:44:19	0	2112,632	10,205	10,122	10,167	6,315	6,664	20,8	965,455	21,404	2112,632	0	201,75	201,75	99,716	0	0	0	0	0	0	0
10:44:19	-45,117	2112,181	10,156	10,122	10,167	6,311	6,657	20,8	965,455	21,404	2112,181	0	201,75	201,75	99,716	0	0	0	0	0	0	0
10:44:19	45,117	2112,632	10,205	10,122	10,167	6,315	6,65	20,8	965,455	21,404	2112,181	0	201,75	201,75	99,716	0	0	0	0	0	0	0
10:44:19	-76,123	2111,871	10,205	10,122	10,162	6,307	6,644	20,8	965,455	21,404	2111,871	0	201,75	201,75	99,716	0	0	0	0	0	0	0
10:44:19	90,234	2112,773	10,302	10,219	10,162	6,317	6,637	20,8	965,455	21,404	2111,872	0	201,75	201,75	99,716	0	0	0	0	0	0	0
10:44:19	0	2112,773	10,302	10,219	10,162	6,317	6,631	20,8	965,455	21,404	2111,873	0	201,75	201,75	99,716	0	0	0	0	0	0	0
10:44:19	0	2112,773	10,302	10,268	10,162	6,317	6,625	20,8	965,455	21,404	2111,874	0	201,75	201,75	99,716	0	0	0	0	0	0	0
10:44:19	-102,026	2111,753	10,205	10,122	10,162	6,306	6,619	20,8	965,455	21,404	2111,753	0	201,75	201,75	99,716	0	0	0	0	0	0	0
10:44:19	0	2111,753	10,205	10,219	10,162	6,306	6,612	20,8	965,455	21,404	2111,753	0	201,75	201,75	99,716	0	0	0	0	0	0	0
10:44:19	25,854	2112,011	10,302	10,219	10,158	6,309	6,607	20,8	965,455	21,404	2111,753	0	201,75	201,75	99,716	0	0	0	0	0	0	0
10:44:19	-11,938	2111,892	10,302	10,219	10,157	6,308	6,601	20,8	965,455	21,404	2111,753	0	201,75	201,75	99,716	0	0	0	0	0	0	0
10:44:19	-90,234	2110,99	10,205	10,122	10,157	6,298	6,595	20,8	965,455	21,404	2110,99	0	201,75	201,75	99,716	0	0	0	0	0	0	0
10:44:19	0	2110,99	10,205	10,073	10,157	6,298	6,589	20,8	965,455	21,404	2110,99	0	201,75	201,75	99,716	0	0	0	0	0	0	0
10:44:19	0	2110,99	10,205	10,122	10,157	6,298	6,583	20,8	965,455	21,404	2110,99	0	201,75	201,75	99,716	0	0	0	0	0	0	0
10:44:19	90,234	2111,892	10,302	10,219	10,157	6,308	6,578	20,8	965,455	21,404	2110,991	0	201,75	201,75	99,716	0	0	0	0	0	0	0
10:44:19	-90,234	2110,99	10,205	10,122	10,157	6,298	6,572	20,8	965,915	21,404	2110,99	0	201,75	201,75	99,716	0	0	0	0	0	0	0
10:44:19	-78,247	2110,207	10,205	10,073	10,153	6,29	6,567	20,8	965,915	21,404	2110,207	0	201,75	201,75	99,716	0	0	0	0	0	0	0
10:44:19	90,185	2111,109	10,302	10,219	10,153	6,3	6,562	20,8	965,915	21,404	2110,208	0	201,75	201,75	99,716	0	0	0	0	0	0	0
10:44:19	0	2111,109	10,302	10,219	10,153	6,3	6,556	20,8	965,915	21,404	2110,209	0	201,75	201,75	99,716	0	0	0	0	0	0	0
10:44:19	-135,278	2109,756	10,156	9,975	10,153	6,286	6,551	20,8	965,915	21,404	2109,756	0	201,75	201,75	99,716	0	0	0	0	0	0	0
10:44:19	45,092	2110,207	10,205	10,122	10,153	6,29	6,546	20,8	965,915	21,404	2109,757	0	201,75	201,75	99,716	0	0	0	0	0	0	0
10:44:19	-55,81	2109,649	10,156	10,122	10,152	6,285	6,541	20,8	965,915	21,404	2109,649	0	201,75	201,75	99,716	0	0	0	0	0	0	0
10:44:19	45,092	2110,1	10,205	10,073	10,152	6,289	6,536	20,8	965,915	21,404	2109,649	0	201,75	201,75	99,716	0	0	0	0	0	0	0
10:44:19	-110,522	2108,995	10,156	10,073	10,149	6,278	6,531	20,8	965,915	21,404	2108,995	0	201,75	201,75	99,716	0	0	0	0	0	0	0
10:44:19	34,35	2109,338	10,205	10,219	10,148	6,281	6,526	20,8	965,915	21,404	2108,995	0	201,75	201,75	99,716	0	0	0	0	0	0	0
10:44:19	0	2109,338	10,205	10,122	10,148	6,281	6,521	20,8	965,915	21,404	2108,995	0	201,092	201,092	99,714	0	0	0	0	0	0	0
10:44:19	10,717	2109,445	10,302	10,219	10,144	6,282	6,517	20,8	965,915	21,404	2108,996	0	201,092	201,092	99,714	0	0	0	0	0	0	0
10:44:19	0	2109,445	10,302	10,122	10,144	6,282	6,512	20,8	965,915	21,404	2108,996	0	201,092	201,092	99,714	0	0	0	0	0	0	0
10:44:19	56,86	2110,014	10,449	10,415	10,139	6,288	6,508	20,8	965,915	21,404	2108,997	0	201,092	201,092	99,714	0	0	0	0	0	0	0
10:44:19	-144,946	2108,565	10,302	10,122	10,139	6,273	6,503	20,8	965,915	21,404	2108,565	0	201,092	201,092	99,714	0	0	0	0	0	0	0
10:44:19	0	2108,565	10,302	10,219	10,139	6,273	6,498	20,8	965,915	21,404	2108,565	0	201,092	201,092	99,714	0	0	0	0	0	0	0
10:44:19	0	2108,565	10,302	10,268	10,139	6,273	6,494	20,8	965,915	21,404	2108,565	0	201,092	201,092	99,714	0	0	0	0	0	0	0
10:44:19	-135,229	2107,212	10,156	9,975	10,139	6,259	6,489	20,8	965,915	21,404	2107,212	0	201,092	201,092	99,714	0	0	0	0	0	0	0
10:44:19	45,068	2107,663	10,205	10,219	10,139	6,264	6,485	20,8	965,915	21,404	2107,213	0	201,092	201,092	99,714	0	0	0	0	0	0	0
10:44:19	-113,696	2106,526	10,156	10,122	10,135	6,252	6,48	20,8	965,915	21,404	2106,526	0	201,092	201,092	99,714	0	0	0	0	0	0	0
10:44:19	-10,717	2106,419	10,156	10,073	10,134	6,251	6,476	20,8	965,915	21,404	2106,419	0	201,092	201,092	99,714	0	0	0	0	0	0	0
10:44:19	0	2106,419	10,156	10,073	10,134	6,251	6,472	20,8	965,915	21,404	2106,419	0	201,092	201,092	99,714	0	0	0	0	0	0	0
10:44:19	-32,275	2106,096	10,205	10,073	10,13	6,248	6,467	20,8	965,915	21,404	2106,096	0	201,092	201,092	99,714	0	0	0	0	0	0	0
10:44:19	-45,068	2105,645	10,156	9,975	10,13	6,243	6,463	20,8	965,915	21,404	2105,645	0	201,092	201,092	99,714	0	0	0	0	0	0	0
10:44:19	-34,228	2105,303	10,205	10,219	10,125	6,24	6,458	20,8	965,915	21,404	2105,303	0	201,092	201,092	99,714	0	0	0	0	0	0	0
10:44:19	-45,092	2104,852	10,156	9,975	10,125	6,235	6,454	20,8	965,915	21,404	2104,852	0	201,092	201,092	99,714	0	0	0	0	0	0	0
10:44:19	-158,862	2103,264	10,058	10,073	10,121	6,219	6,449	20,8	965,915	21,404	2103,264	0	201,092	201,092	99,714	0	0	0	0	0	0	0
10:44:19	-45,043	2102,813	10,009	9,975	10,121	6,214	6,445	20,8	965,915	21,404	2102,813	0	201,092	201,092	99,714	0	0	0	0	0	0	0
10:44:19	45,043	2103,264	10,058	9,975	10,121	6,219	6,44	20,8	965,915	21,404	2102,814	0	201,092	201,092	99,714	0	0	0	0	0	0	0
10:44:19	-99,804	2102,265	9,961	9,878	10,121	6,208	6,436	20,8	965,915	21,404	2102,265	0	201,092	201,092	99,714	0	0	0	0	0	0	0
10:44:19	0	2102,265	9,961	9,926	10,121	6,208	6,431	20,8	965,915	21,404	2102,265	0	201,092	201,092	99,714	0	0	0	0	0	0	0
10:44:19	0	2102,265	9,961	9,878	10,121	6,208	6,427	20,8	965,915	21,404	2102,265	0	201,092	201,092	99,714	0	0	0	0	0	0	0
10:44:19	-90,087	2101,365	9,863	9,78	10,121	6,199	6,423	20,8	965,915	21,404	2101,365	0	201,092	201,092	99,714	0	0	0	0	0	0	0
10:44:19	99,707	2102,362	10,058	10,073	10,116	6,209	6,418	20,8	965,915	21,404	2101,366	0	201,092	201,092	99,714	0	0	0	0	0	0	0
10:44:19	-125,39	2101,108	10,009	9,926	10,112	6,196	6,414	20,8	965,915	21,404	2101,108	0	201,092	201,092	99,714	0	0	0	0	0	0	0
10:44:19	171,582	2102,824	10,205	10,219	10,111	6,214	6,41	20,8	965,915	21,404	2101,109	0	201,092	201,092	99,714	0	0	0	0	0	0	0
10:44:19	-80,517	2102,018	10,205	10,122	10,106	6,206	6,406	20,8	965,915	21,404	2101,11	0	201,092	201,092	99,714	0	0	0	0	0	0	0
10:44:19	-72,973	2101,289	10,205	10,073	10,102	6,198	6,402	20,8	965,915	21,404	2101,111	0	201,092	201,092	99,714	0	0	0	0	0	0	0
10:44:19	81,494	2102,104	10,302	10,317	10,102	6,207	6,398	20,8	965,915	21,404	2101,112	0	201,092	201,092	99,714	0	0	0	0	0	0	0
10:44:19	-135,156	2100,752	10,156	9,975	10,102	6,193	6,394	20,8	965,915	21,404	2100,752	0	201,092	201,092	99,714	0	0	0	0	0	0	0
10:44:19	0	2100,752	10,156	10,122	10,102	6,193	6,39	20,8	965,915	21,404	2100,752	0	201,092	201,092	99,714	0	0	0	0	0	0	0
10:44:19	-135,131	2099,401	10,009	9,878	10,102	6,179	6,386	20,8	965,915	21,404	2099,401	0	201,092	201,092	99,714	0	0	0	0	0	0	0
10:44:19	-45,043	2098,95	9,961	9,926	10,102	6,174	6,382	20,8	965,915	21,404	2098,95	0	201,092	201,092	99,714	0	0	0	0	0	0	0
10:44:19	90,087	2099,851	10,058	10,122	10,102	6,184	6,378	20,8	965,915	21,404	2098,951	0	201,092	201,092	99,714	0	0	0	0	0	0	0
10:44:19	-81,591	2099,035	10,058	9,926	10,097	6,175	6,374	20,8	965,915	21,404	2098,951	0	201,092	201,092	99,714	0	0	0	0	0	0	0
10:44:19	-45,068	2098,585	10,009	9,926	10,097	6,17	6,37	20,8	965,915	21,404	2098,585	0	201,092	201,092	99,714	0	0	0	0	0	0	0
10:44:19	45,068	2099,035	10,058	9,926	10,097	6,175	6,366	20,8	965,915	21,404	2098,585	0	201,092	201,092	99,714	0	0	0	0	0	0	0
10:44:19	-81,567	2098,22	10,058	9,926	10,093	6,167	6,362	20,8	965,915	21,404	2098,22	0	201,092	201,092	99,714	0	0	0	0	0	0	0
10:44:19	-9,692	2098,123	10,058	9,926	10,092	6,166	6,358	20,8	965,915	21,404	2098,123	0	201,092	201,092	99,714	0	0	0	0	0	0	0
10:44:19	-116,918	2096,953	10,009	9,926	10,088	6,154	6,354	20,8	965,915	21,404	2096,953	0	201,092	201,092	99,714	0	0	0	0	0	0	0
10:44:19	0	2096,953	10,009	9,926	10,088	6,154	6,35	20,8	965,915	21,404	2096,953	0	201,092	201,092	99,714	0	0	0	0	0	0	0
10:44:19	0	2096,953	10,009	9,878	10,088	6,154	6,347	20,8	965,915	21,404	2096,953	0	201,092	201,092	99,714	0	0	0	0	0	0	0
10:44:19	-135,058	2095,603	9,863	9,78	10,088	6,14	6,343	20,8	965,915	21,404	2095,603	0	201,092	201,092	99,714	0	0	0	0	0	0	0
10:44:19	0	2095,603	9,863	9,878	10,088	6,14	6,339	20,8	965,915	21,404	2095,603	0	201,092	201,092	99,714	0	0	0	0	0	0	0
10:44:19	6,347	2095,666	9,961	9,878	10,083	6,14	6,335	20,8	965,915	21,404	2095,603	0	201,092	201,092	99,714	0	0	0	0	0	0	0
10:44:19	37,646	2096,043	10,009	9,926	10,083	6,144	6,331	20,8	965,915	21,404	2095,603	0	201,092	201,092	99,714	0	0	0	0	0	0	0
10:44:19	-37,597	2095,667	10,058	9,975	10,078	6,14	6,327	20,8	965,915	21,404	2095,603	0	201,092	201,092	99,714	0	0	0	0	0	0	0
10:44:19	52,416	2096,191	10,205	10,219	10,073	6,146	6,324	20,8	965,915	21,404	2095,604	0	201,092	201,092	99,714	0	0	0	0	0	0	0
10:44:19	14,965	2096,341	10,302	10,268	10,069	6,147	6,32	20,8	965,915	21,404	2095,604	0	201,092	201,092	99,714	0	0	0	0	0	0	0
10:44:19	-90,039	2095,44	10,205	10,219	10,069	6,138	6,317	20,8	965,915	21,404	2095,44	0	201,092	201,092	99,714	0	0	0	0	0	0	0
10:44:19	-135,083	2094,089	10,058	9,926	10,069	6,124	6,313	20,8	965,915	21,404	2094,089	0	201,092	201,092	99,714	0	0	0	0	0	0	0
10:44:20	-44,995	2093,639	10,009	9,975	10,069	6,119	6,309	20,8	965,915	21,404	2093,639	0	201,092	201,092	99,714	0	0	0	0	0	0	0
10:44:20	-44,995	2093,19	9,961	9,926	10,069	6,115	6,305	20,8	965,915	21,404	2093,19	0	201,092	201,092	99,714	0	0	0	0	0	0	0
10:44:20	0	2093,19	9,961	9,926	10,069	6,115	6,302	20,8	965,915	21,404	2093,19	0	201,092	201,092	99,714	0	0	0	0	0	0	0
10:44:20	-90,039	2092,289	9,863	9,78	10,069	6,106	6,298	20,8	965,915	21,404	2092,289	0	201,092	201,092	99,714	0	0	0	0	0	0	0
10:44:20	-44,97	2091,839	9,814	9,633	10,069	6,101	6,294	20,8	965,915	21,404	2091,839	0	201,092	201,092	99,714	0	0	0	0	0	0	0
10:44:20	37,451	2092,214	9,863	9,878	10,069	6,105	6,29	20,8	965,915	21,404	2091,84	0	201,092	201,092	99,714	0	0	0	0	0	0	0
10:44:20	14,941	2092,363	9,961	9,926	10,064	6,106	6,287	20,8	965,915	21,404	2091,84	0	201,092	201,092	99,714	0	0	0	0	0	0	0
10:44:20	-84,936	2091,514	9,961	9,878	10,059	6,098	6,283	20,8	965,915	21,404	2091,514	0	201,092	201,092	99,714	0	0	0	0	0	0	0
10:44:20	180,029	2093,314	10,156	10,219	10,059	6,116	6,28	20,8	965,915	21,404	2091,516	0	201,092	201,092	99,714	0	0	0	0	0	0	0
10:44:20	-83,691	2092,477	10,156	10,219	10,055	6,108	6,276	20,8	965,915	21,404	2091,517	0	201,092	201,092	99,714	0	0	0	0	0	0	0
10:44:20	-135,009	2091,127	10,009	9,878	10,055	6,094	6,273	20,8	965,915	21,404	2091,127	0	201,092	201,092	99,714	0	0	0	0	0	0	0
10:44:20	45,019	2091,577	10,058	10,073	10,055	6,098	6,269	20,8	965,915	21,404	2091,128	0	201,092	201,092	99,714	0	0	0	0	0	0	0
10:44:20	-45,019	2091,127	10,009	9,975	10,055	6,094	6,266	20,8	965,915	21,404	2091,127	0	201,092	201,092	99,714	0	0	0	0	0	0	0
10:44:20	-7,397	2091,053	10,009	9,975	10,054	6,093	6,262	20,8	965,915	21,404	2091,053	0	201,092	201,092	99,714	0	0	0	0	0	0	0
10:44:20	-127,563	2089,778	9,863	9,926	10,055	6,08	6,259	20,8	965,915	21,404	2089,778	0	201,092	201,092	99,714	0	0	0	0	0	0	0
10:44:20	-84,741	2088,93	9,863	9,878	10,05	6,071	6,255	20,8	965,915	21,404	2088,93	0	201,092	201,092	99,714	0	0	0	0	0	0	0
10:44:20	89,99	2089,83	9,961	9,975	10,05	6,08	6,252	20,8	965,915	21,404	2088,931	0	201,092	201,092	99,714	0	0	0	0	0	0	0
10:44:20	0	2089,83	9,961	9,926	10,05	6,08	6,248	20,8	965,915	21,404	2088,932	0	201,092	201,092	99,714	0	0	0	0	0	0	0
10:44:20	-224,926	2087,581	9,716	9,731	10,05	6,057	6,245	20,8	965,915	21,404	2087,581	0	201,092	201,092	99,714	0	0	0	0	0	0	0
10:44:20	134,936	2088,93	9,863	9,926	10,05	6,071	6,241	20,8	965,915	21,404	2087,582	0	201,092	201,092	99,714	0	0	0	0	0	0	0
10:44:20	6,298	2088,993	9,961	9,975	10,045	6,072	6,238	20,8	965,915	21,404	2087,584	0	201,092	201,092	99,714	0	0	0	0	0	0	0
10:44:20	-89,965	2088,094	9,863	9,878	10,045	6,062	6,234	20,8	965,915	21,404	2087,584	0	201,092	201,092	99,714	0	0	0	0	0	0	0
10:44:20	0	2088,094	9,863	9,78	10,045	6,062	6,231	20,8	965,915	21,404	2087,585	0	201,092	201,092	99,714	0	0	0	0	0	0	0
10:44:20	179,931	2089,893	10,058	10,073	10,045	6,081	6,228	20,8	965,915	21,404	2087,587	0	201,092	201,092	99,714	0	0	0	0	0	0	0
10:44:20	-128,662	2088,606	10,009	9,975	10,04	6,068	6,225	20,8	965,915	21,404	2087,588	0	201,092	201,092	99,714	0	0	0	0	0	0	0
10:44:20	-179,907	2086,807	9,814	9,731	10,04	6,049	6,221	20,8	965,915	21,404	2086,807	0	201,092	201,092	99,714	0	0	0	0	0	0	0
10:44:20	224,902	2089,056	10,058	10,073	10,04	6,072	6,219	20,8	965,915	21,404	2086,809	0	201,092	201,092	99,714	0	0	0	0	0	0	0
10:44:20	-224,902	2086,807	9,814	9,633	10,04	6,049	6,215	20,8	965,915	21,404	2086,807	0	201,092	201,092	99,714	0	0	0	0	0	0	0
10:44:20	179,907	2088,606	10,009	10,073	10,04	6,068	6,212	20,8	965,915	21,404	2086,809	0	201,092	201,092	99,714	0	0	0	0	0	0	0
10:44:20	-134,936	2087,257	9,863	9,633	10,04	6,054	6,209	20,8	965,915	21,404	2086,809	0	201,092	201,092	99,714	0	0	0	0	0	0	0
10:44:20	0	2087,257	9,863	9,78	10,04	6,054	6,206	20,8	965,915	21,404	2086,81	0	201,092	201,092	99,714	0	0	0	0	0	0	0
10:44:20	0	2087,257	9,863	9,878	10,04	6,054	6,203	20,8	965,915	21,404	2086,81	0	201,092	201,092	99,714	0	0	0	0	0	0	0
10:44:20	10,498	2087,362	9,961	9,878	10,036	6,055	6,2	20,8	965,915	21,404	2086,811	0	201,092	201,092	99,714	0	0	0	0	0	0	0
10:44:20	38,671	2087,749	10,009	9,975	10,036	6,059	6,197	20,8	965,915	21,404	2086,812	0	201,092	201,092	99,714	0	0	0	0	0	0	0
10:44:20	-134,936	2086,399	9,863	9,878	10,036	6,045	6,194	20,8	965,915	21,404	2086,399	0	201,092	201,092	99,714	0	0	0	0	0	0	0
10:44:20	0	2086,399	9,863	9,731	10,036	6,045	6,192	20,8	965,915	21,404	2086,399	0	201,092	201,092	99,714	0	0	0	0	0	0	0
10:44:20	89,941	2087,299	9,961	9,878	10,036	6,054	6,189	20,8	965,915	21,404	2086,4	0	201,092	201,092	99,714	0	0	0	0	0	0	0
10:44:20	-134,912	2085,95	9,814	9,78	10,036	6,04	6,186	20,8	965,915	21,404	2085,95	0	201,092	201,092	99,714	0	0	0	0	0	0	0
10:44:20	44,97	2086,399	9,863	9,878	10,036	6,045	6,183	20,8	965,915	21,404	2085,95	0	201,092	201,092	99,714	0	0	0	0	0	0	0
10:44:20	-78,417	2085,615	9,863	9,878	10,031	6,037	6,18	20,8	964,866	21,404	2085,615	0	201,092	201,092	99,714	0	0	0	0	0	0	0
10:44:20	2,294	2085,638	9,863	9,78	10,031	6,037	6,178	20,8	964,866	21,404	2085,615	0	201,092	201,092	99,714	0	0	0	0	0	0	0
10:44:20	0	2085,638	9,863	9,78	10,031	6,037	6,175	20,8	964,866	21,404	2085,615	0	201,092	201,092	99,714	0	0	0	0	0	0	0
10:44:20	0	2085,638	9,863	9,878	10,031	6,037	6,172	20,8	964,866	21,404	2085,615	0	201,092	201,092	99,714	0	0	0	0	0	0	0
10:44:20	89,965	2086,538	9,961	9,878	10,031	6,046	6,17	20,8	964,866	21,404	2085,616	0	201,092	201,092	99,714	0	0	0	0	0	0	0
10:44:20	-134,936	2085,188	9,814	9,731	10,031	6,032	6,167	20,8	964,866	21,404	2085,188	0	201,092	201,092	99,714	0	0	0	0	0	0	0
10:44:20	44,97	2085,638	9,863	9,878	10,031	6,037	6,164	20,8	964,866	21,404	2085,189	0	201,092	201,092	99,714	0	0	0	0	0	0	0
10:44:20	-44,97	2085,188	9,814	9,585	10,031	6,032	6,162	20,8	964,866	21,404	2085,188	0	201,092	201,092	99,714	0	0	0	0	0	0	0
10:44:20	134,936	2086,538	9,961	9,878	10,031	6,046	6,159	20,8	964,866	21,404	2085,19	0	201,092	201,092	99,714	0	0	0	0	0	0	0
10:44:20	0	2086,538	9,961	9,78	10,031	6,046	6,157	20,8	964,866	21,404	2085,191	0	201,092	201,092	99,714	0	0	0	0	0	0	0
10:44:20	-89,965	2085,638	9,863	9,878	10,031	6,037	6,155	20,8	964,866	21,404	2085,191	0	200,723	200,723	99,712	0	0	0	0	0	0	0
10:44:20	0	2085,638	9,863	9,633	10,031	6,037	6,153	20,8	964,866	21,404	2085,192	0	200,723	200,723	99,712	0	0	0	0	0	0	0
10:44:20	134,936	2086,987	10,009	9,926	10,031	6,051	6,151	20,8	964,866	21,404	2085,194	0	200,723	200,723	99,712	0	0	0	0	0	0	0
10:44:20	-179,907	2085,188	9,814	9,78	10,031	6,032	6,148	20,8	964,866	21,404	2085,188	0	200,723	200,723	99,712	0	0	0	0	0	0	0
10:44:20	44,97	2085,638	9,863	9,731	10,031	6,037	6,146	20,8	964,866	21,404	2085,189	0	200,723	200,723	99,712	0	0	0	0	0	0	0
10:44:20	89,965	2086,538	9,961	9,926	10,031	6,046	6,144	20,8	964,866	21,404	2085,19	0	200,723	200,723	99,712	0	0	0	0	0	0	0
10:44:20	-89,965	2085,638	9,863	9,731	10,031	6,037	6,142	20,8	964,866	21,404	2085,19	0	200,723	200,723	99,712	0	0	0	0	0	0	0
10:44:20	0	2085,638	9,863	9,78	10,031	6,037	6,14	20,8	964,866	21,404	2085,191	0	200,723	200,723	99,712	0	0	0	0	0	0	0
10:44:20	89,965	2086,538	9,961	9,926	10,031	6,046	6,138	20,8	964,866	21,404	2085,192	0	200,723	200,723	99,712	0	0	0	0	0	0	0
10:44:20	0	2086,538	9,961	9,878	10,031	6,046	6,136	20,8	964,866	21,404	2085,194	0	200,723	200,723	99,712	0	0	0	0	0	0	0
10:44:20	0	2086,538	9,961	9,926	10,031	6,046	6,135	20,8	964,866	21,404	2085,195	0	200,723	200,723	99,712	0	0	0	0	0	0	0
10:44:20	-89,965	2085,638	9,863	9,878	10,031	6,037	6,133	20,8	964,866	21,404	2085,195	0	200,723	200,723	99,712	0	0	0	0	0	0	0
10:44:20	89,965	2086,538	9,961	9,878	10,031	6,046	6,131	20,8	964,866	21,404	2085,197	0	200,723	200,723	99,712	0	0	0	0	0	0	0
10:44:20	0	2086,538	9,961	9,926	10,031	6,046	6,129	20,8	964,866	21,404	2085,198	0	200,723	200,723	99,712	0	0	0	0	0	0	0
10:44:20	44,97	2086,987	10,009	9,926	10,031	5,851	6,124	20,8	964,866	21,404	2085,2	0	200,723	200,723	99,712	0	0	0	0	0	0	0
10:44:20	-44,97	2086,538	9,961	9,878	10,031	5,646	6,114	20,8	964,866	21,404	2085,201	0	200,723	200,723	99,712	0	0	0	0	0	0	0
10:44:20	-5,224	2086,485	9,863	9,731	10,036	5,446	6,101	20,8	964,866	21,404	2085,202	0	200,723	200,723	99,712	0	0	0	0	0	0	0
10:44:20	-134,936	2085,136	9,716	9,536	10,036	5,232	6,084	20,8	964,866	21,404	2085,136	0	200,723	200,723	99,712	0	0	0	0	0	0	0
10:44:20	-16,821	2084,968	9,521	9,438	10,045	5,03	6,064	20,8	964,866	21,404	2084,968	0	200,723	200,723	99,712	0	0	0	0	0	0	0
10:44:20	-88,623	2084,082	9,326	9,34	10,05	4,821	6,039	20,8	964,866	21,404	2084,082	0	200,723	200,723	99,712	0	0	0	0	0	0	0
10:44:20	-108,959	2082,992	9,033	8,901	10,059	4,61	6,011	20,8	964,866	21,404	2082,992	0	200,723	200,723	99,712	0	0	0	0	0	0	0
10:44:20	32,495	2083,317	8,886	8,852	10,069	4,413	5,98	20,8	964,866	21,404	2082,992	0	200,723	200,723	99,712	0	0	0	0	0	0	0
10:44:20	119,97	2084,517	8,838	8,852	10,078	4,225	5,946	20,8	964,866	21,404	2082,994	0	200,723	200,723	99,712	0	0	0	0	0	0	0
10:44:20	112,695	2085,644	8,691	8,559	10,093	4,037	5,908	20,8	964,866	21,404	2082,997	0	200,723	200,723	99,712	0	0	0	0	0	0	0
10:44:20	109,545	2086,739	8,545	8,755	10,106	3,848	5,868	20,8	964,866	21,404	2083,001	0	200,723	200,723	99,712	0	0	0	0	0	0	0
10:44:20	372,875	2090,468	8,593	8,901	10,125	3,687	5,825	20,8	964,866	21,404	2083,008	0	200,723	200,723	99,712	0	0	0	0	0	0	0
10:44:20	413,5	2094,603	8,691	8,999	10,144	3,529	5,78	20,8	964,866	21,404	2083,02	0	200,723	200,723	99,712	0	0	0	0	0	0	0
10:44:20	418,896	2098,792	8,691	9,096	10,167	3,373	5,733	20,8	964,866	21,404	2083,035	0	200,723	200,723	99,712	0	0	0	0	0	0	0
10:44:20	423,217	2103,024	8,545	9,096	10,199	3,216	5,683	20,8	964,866	21,404	2083,055	0	200,723	200,723	99,712	0	0	0	0	0	0	0
10:44:20	542,968	2108,454	8,349	9,096	10,24	3,072	5,632	20,8	964,866	21,404	2083,081	0	200,723	200,723	99,712	0	0	0	0	0	0	0
10:44:20	647,851	2114,932	8,203	9,047	10,285	2,939	5,579	20,8	964,866	21,404	2083,112	0	200,723	200,723	99,712	0	0	0	0	0	0	0
10:44:20	656,03	2121,493	8,056	8,852	10,33	2,807	5,525	20,8	964,866	21,404	2083,151	0	200,723	200,723	99,712	0	0	0	0	0	0	0
10:44:20	562,133	2127,114	7,714	8,852	10,38	2,665	5,469	20,8	964,866	21,404	2083,195	0	200,723	200,723	99,712	0	0	0	0	0	0	0
10:44:20	1070,336	2137,817	7,91	9,047	10,431	2,575	5,412	20,8	964,866	21,404	2083,249	0	200,723	200,723	99,712	0	0	0	0	0	0	0
10:44:20	955,102	2147,368	8,105	9,243	10,475	2,473	5,355	20,8	964,866	21,404	2083,314	0	200,723	200,723	99,712	0	0	0	0	0	0	0
10:44:20	1004,418	2157,412	8,252	9,536	10,525	2,377	5,296	20,8	964,866	21,404	2083,388	0	200,723	200,723	99,712	0	0	0	0	0	0	0
10:44:20	858,618	2165,999	8,203	9,633	10,576	2,265	5,237	20,8	964,866	21,404	2083,47	0	200,723	200,723	99,712	0	0	0	0	0	0	0
10:44:20	1008,227	2176,081	8,252	9,585	10,631	2,169	5,177	20,8	964,866	21,404	2083,563	0	200,723	200,723	99,712	0	0	0	0	0	0	0
10:44:20	1058,178	2186,663	8,349	9,878	10,686	2,079	5,116	20,8	964,866	21,404	2083,666	0	200,723	200,723	99,712	0	0	0	0	0	0	0
10:44:20	1094,604	2197,609	8,545	10,073	10,738	1,991	5,055	20,8	964,866	21,404	2083,78	0	200,723	200,723	99,712	0	0	0	0	0	0	0
10:44:20	846,923	2206,078	8,398	9,926	10,794	1,879	4,992	20,8	964,866	21,404	2083,902	0	200,723	200,723	99,712	0	0	0	0	0	0	0
10:44:20	925,952	2215,338	8,252	9,878	10,855	1,774	4,929	20,8	964,866	21,404	2084,033	0	200,723	200,723	99,712	0	0	0	0	0	0	0
10:44:20	970,922	2225,047	8,056	9,585	10,92	1,674	4,865	20,8	964,866	21,404	2084,174	0	200,723	200,723	99,712	0	0	0	0	0	0	0
10:44:20	935,009	2234,397	7,91	9,243	10,981	2,298	4,815	20,8	964,866	21,404	2084,325	0	200,723	200,723	99,712	0	0	0	0	0	0	0
10:44:20	1173,364	2246,13	8,105	9,78	11,038	2,898	4,777	20,8	964,866	21,404	2084,486	0	200,723	200,723	99,712	0	0	0	0	0	0	0
10:44:20	1247,363	2258,604	8,545	10,415	11,085	3,463	4,752	20,8	964,866	21,404	2084,66	0	200,723	200,723	99,712	0	0	0	0	0	0	0
10:44:20	1816,503	2276,769	9,863	11,684	11,118	4,046	4,738	20,8	964,866	21,404	2084,853	0	200,723	200,723	99,712	0	0	0	0	0	0	0
10:44:20	1192,7	2288,696	10,693	12,368	11,142	4,529	4,734	20,8	964,866	21,404	2085,056	0	200,723	200,723	99,712	0	0	0	0	0	0	0
10:44:20	1860,302	2307,299	12,304	14,175	11,161	5,048	4,74	20,8	964,866	21,404	2085,279	0	200,723	200,723	99,712	0	0	0	0	0	0	0
10:44:20	1368,188	2320,981	13,33	14,712	11,184	5,487	4,755	20,8	964,866	21,404	2085,514	0	200,723	200,723	99,712	0	0	0	0	0	0	0
10:44:20	1210,083	2333,082	14,013	15,395	11,216	5,882	4,777	20,8	964,866	21,404	2085,762	0	200,723	200,723	99,712	0	0	0	0	0	0	0
10:44:20	945,068	2342,533	14,404	15,395	11,248	6,226	4,805	20,8	964,866	21,404	2086,019	0	200,723	200,723	99,712	0	0	0	0	0	0	0
10:44:20	1133,447	2353,867	14,795	16,225	11,291	6,566	4,84	20,8	964,866	21,404	2086,286	0	200,723	200,723	99,712	0	0	0	0	0	0	0
10:44:21	956,689	2363,434	14,892	16,079	11,34	6,868	4,879	20,8	964,866	21,404	2086,564	0	200,723	200,723	99,712	0	0	0	0	0	0	0
10:44:21	535,839	2368,792	14,502	15,591	11,391	7,108	4,923	20,8	964,866	21,404	2086,846	0	200,723	200,723	99,712	0	0	0	0	0	0	0
10:44:21	791,137	2376,704	14,453	15,786	11,439	7,358	4,971	20,8	964,866	21,404	2087,136	0	200,723	200,723	99,712	0	0	0	0	0	0	0
10:44:21	1123,095	2387,935	14,892	15,981	11,479	7,626	5,023	20,8	964,866	21,404	2087,437	0	200,723	200,723	99,712	0	0	0	0	0	0	0
10:44:21	1000,659	2397,941	15,429	16,274	11,506	7,868	5,079	20,8	964,866	21,404	2087,747	0	200,723	200,723	99,712	0	0	0	0	0	0	0
10:44:21	994,97	2407,891	16,113	16,958	11,526	8,097	5,138	20,8	964,866	21,404	2088,067	0	200,723	200,723	99,712	0	0	0	0	0	0	0
10:44:21	1030,908	2418,2	16,845	17,397	11,544	8,318	5,2	20,8	964,866	21,404	2088,397	0	200,723	200,723	99,712	0	0	0	0	0	0	0
10:44:21	1041,626	2428,616	17,529	18,227	11,566	8,53	5,266	20,8	964,866	21,404	2088,737	0	200,723	200,723	99,712	0	0	0	0	0	0	0
10:44:21	781,86	2436,435	17,92	18,618	11,589	8,705	5,333	20,8	964,866	21,404	2089,085	0	200,723	200,723	99,712	0	0	0	0	0	0	0
10:44:21	498,706	2441,422	17,92	18,569	11,617	8,843	5,402	20,8	964,866	21,404	2089,437	0	200,723	200,723	99,712	0	0	0	0	0	0	0
10:44:21	523,217	2446,654	17,871	18,52	11,649	8,975	5,472	20,8	964,866	21,404	2089,794	0	200,723	200,723	99,712	0	0	0	0	0	0	0
10:44:21	359,399	2450,248	17,578	18,178	11,685	9,083	5,543	20,8	964,866	21,404	2090,155	0	200,723	200,723	99,712	0	0	0	0	0	0	0
10:44:21	669,36	2456,942	17,578	18,032	11,723	9,217	5,615	20,8	964,866	21,404	2090,522	0	200,723	200,723	99,712	0	0	0	0	0	0	0
10:44:21	434,13	2461,283	17,431	17,886	11,756	9,321	5,687	20,8	964,866	21,404	2090,893	0	200,723	200,723	99,712	0	0	0	0	0	0	0
10:44:21	402,246	2465,306	17,334	17,837	11,784	9,416	5,76	20,8	964,866	21,404	2091,267	0	200,723	200,723	99,712	0	0	0	0	0	0	0
10:44:21	667,871	2471,984	17,676	18,178	11,803	9,533	5,834	20,8	964,866	21,404	2091,648	0	200,723	200,723	99,712	0	0	0	0	0	0	0
10:44:21	768,212	2479,666	18,213	18,618	11,817	9,657	5,909	20,8	964,866	21,404	2092,036	0	200,723	200,723	99,712	0	0	0	0	0	0	0
10:44:21	673,413	2486,401	18,652	18,862	11,831	9,766	5,985	20,8	964,866	21,404	2092,43	0	200,723	200,723	99,712	0	0	0	0	0	0	0
10:44:21	626,733	2492,668	19,043	19,155	11,845	9,868	6,061	20,8	964,866	21,404	2092,83	0	200,723	200,723	99,712	0	0	0	0	0	0	0
10:44:21	311,694	2495,785	19,189	19,448	11,855	9,933	6,137	20,8	964,866	21,404	2093,233	0	200,723	200,723	99,712	0	0	0	0	0	0	0
10:44:21	426,025	2500,045	19,287	19,399	11,873	10,007	6,213	20,8	964,866	21,404	2093,64	0	200,723	200,723	99,712	0	0	0	0	0	0	0
10:44:21	241,21	2502,457	19,189	19,106	11,892	10,059	6,288	20,8	964,866	21,404	2094,049	0	200,723	200,723	99,712	0	0	0	0	0	0	0
10:44:21	192,822	2504,385	19,043	19,106	11,911	10,104	6,363	20,8	964,866	21,404	2094,459	0	200,723	200,723	99,712	0	0	0	0	0	0	0
10:44:21	147,607	2505,861	18,847	18,911	11,93	10,142	6,437	20,8	964,866	21,404	2094,87	0	200,723	200,723	99,712	0	0	0	0	0	0	0
10:44:21	287,255	2508,734	18,799	18,911	11,949	10,192	6,511	20,8	964,866	21,404	2095,284	0	200,723	200,723	99,712	0	0	0	0	0	0	0
10:44:21	109,252	2509,827	18,652	18,569	11,963	10,222	6,584	20,8	964,866	21,404	2095,699	0	200,723	200,723	99,712	0	0	0	0	0	0	0
10:44:21	301,66	2512,843	18,701	18,764	11,977	10,271	6,656	20,8	964,866	21,404	2096,116	0	200,723	200,723	99,712	0	0	0	0	0	0	0
10:44:21	309,79	2515,941	18,847	18,862	11,987	10,318	6,728	20,8	964,866	21,404	2096,536	0	200,723	200,723	99,712	0	0	0	0	0	0	0
10:44:21	494,018	2520,881	19,189	19,302	11,996	10,383	6,799	20,8	964,866	21,404	2096,96	0	200,723	200,723	99,712	0	0	0	0	0	0	0
10:44:21	226,586	2523,147	19,336	19,302	12,001	10,419	6,87	20,8	964,866	21,404	2097,387	0	200,723	200,723	99,712	0	0	0	0	0	0	0
10:44:21	370,996	2526,857	19,629	19,595	12,006	10,469	6,941	20,8	964,866	21,404	2097,816	0	200,723	200,723	99,712	0	0	0	0	0	0	0
10:44:21	164,746	2528,505	19,629	19,741	12,015	10,497	7,011	20,8	964,866	21,404	2098,247	0	200,723	200,723	99,712	0	0	0	0	0	0	0
10:44:21	170,117	2530,206	19,629	19,595	12,025	10,524	7,08	20,8	964,866	21,404	2098,679	0	200,723	200,723	99,712	0	0	0	0	0	0	0
10:44:21	295,605	2533,162	19,678	19,741	12,039	10,563	7,148	20,8	964,866	21,404	2099,113	0	200,723	200,723	99,712	0	0	0	0	0	0	0
10:44:21	25,659	2533,418	19,531	19,595	12,048	10,574	7,215	20,8	964,866	21,404	2099,548	0	200,723	200,723	99,712	0	0	0	0	0	0	0
10:44:21	203,93	2535,458	19,482	19,448	12,062	10,602	7,282	20,8	964,866	21,404	2099,984	0	200,723	200,723	99,712	0	0	0	0	0	0	0
10:44:21	24,487	2535,703	19,336	19,253	12,072	10,611	7,347	20,8	964,866	21,404	2100,419	0	200,723	200,723	99,712	0	0	0	0	0	0	0
10:44:21	210,937	2537,812	19,385	19,497	12,081	10,639	7,411	20,8	964,485	21,404	2100,857	0	200,723	200,723	99,712	0	0	0	0	0	0	0
10:44:21	166,674	2539,479	19,385	19,448	12,09	10,661	7,475	20,8	964,485	21,404	2101,295	0	200,723	200,723	99,712	0	0	0	0	0	0	0
10:44:21	242,187	2541,901	19,531	19,595	12,096	10,691	7,538	20,8	964,485	21,404	2101,736	0	200,723	200,723	99,712	0	0	0	0	0	0	0
10:44:21	81,152	2542,712	19,531	19,595	12,1	10,704	7,6	20,8	964,485	21,404	2102,177	0	200,723	200,723	99,712	0	0	0	0	0	0	0
10:44:21	342,285	2546,135	19,873	19,839	12,101	10,744	7,662	20,8	964,485	21,404	2102,621	0	200,723	200,723	99,712	0	0	0	0	0	0	0
10:44:21	81,347	2546,948	19,873	19,839	12,105	10,756	7,723	20,8	964,485	21,404	2103,065	0	200,723	200,723	99,712	0	0	0	0	0	0	0
10:44:21	81,298	2547,761	19,873	19,839	12,11	10,767	7,782	20,8	964,485	21,404	2103,51	0	200,723	200,723	99,712	0	0	0	0	0	0	0
10:44:21	232,47	2550,086	20,019	20,132	12,115	10,794	7,841	20,8	964,485	21,404	2103,956	0	200,723	200,723	99,712	0	0	0	0	0	0	0
10:44:21	113,037	2551,216	19,971	19,985	12,124	10,809	7,899	20,8	964,485	21,404	2104,403	0	200,723	200,723	99,712	0	0	0	0	0	0	0
10:44:21	-33,032	2550,886	19,775	19,595	12,133	10,808	7,956	20,8	964,485	21,404	2104,85	0	200,723	200,723	99,712	0	0	0	0	0	0	0
10:44:21	72,924	2551,615	19,678	19,643	12,142	10,818	8,013	20,8	964,485	21,404	2105,297	0	201,246	201,246	99,714	0	0	0	0	0	0	0
10:44:21	232,421	2553,94	19,824	19,839	12,147	10,844	8,068	20,8	964,485	21,404	2105,746	0	201,246	201,246	99,714	0	0	0	0	0	0	0
10:44:21	-35,156	2553,588	19,629	19,595	12,156	10,842	8,123	20,8	964,485	21,404	2106,193	0	201,246	201,246	99,714	0	0	0	0	0	0	0
10:44:21	11,889	2553,707	19,629	19,741	12,157	10,845	8,176	20,8	964,485	21,404	2106,641	0	201,246	201,246	99,714	0	0	0	0	0	0	0
10:44:21	398,095	2557,688	19,971	20,083	12,16	10,888	8,229	20,8	964,485	21,404	2107,092	0	201,246	201,246	99,714	0	0	0	0	0	0	0
10:44:21	-190,258	2555,785	19,775	19,643	12,16	10,87	8,281	20,8	964,485	21,404	2107,541	0	201,246	201,246	99,714	0	0	0	0	0	0	0
10:44:21	333,007	2559,115	20,117	20,132	12,16	10,905	8,332	20,8	964,485	21,404	2107,993	0	201,246	201,246	99,714	0	0	0	0	0	0	0
10:44:21	47,583	2559,591	20,166	20,083	12,16	10,911	8,383	20,8	964,485	21,404	2108,444	0	201,246	201,246	99,714	0	0	0	0	0	0	0
10:44:21	0	2559,591	20,166	20,18	12,16	10,912	8,432	20,8	964,485	21,404	2108,895	0	201,246	201,246	99,714	0	0	0	0	0	0	0
10:44:21	-35,668	2559,234	20,117	20,083	12,161	10,91	8,481	20,8	964,485	21,404	2109,346	0	201,246	201,246	99,714	0	0	0	0	0	0	0
10:44:21	-18,261	2559,052	20,019	19,985	12,165	10,909	8,529	20,8	964,485	21,404	2109,795	0	201,246	201,246	99,714	0	0	0	0	0	0	0
10:44:21	10,815	2559,16	20,019	19,985	12,166	10,911	8,575	20,8	964,485	21,404	2110,244	0	201,246	201,246	99,714	0	0	0	0	0	0	0
10:44:21	-125,268	2557,907	19,824	19,79	12,17	10,898	8,621	20,8	964,485	21,404	2110,692	0	201,246	201,246	99,714	0	0	0	0	0	0	0
10:44:21	142,724	2559,335	19,971	19,839	12,17	10,914	8,666	20,8	964,485	21,404	2111,141	0	201,246	201,246	99,714	0	0	0	0	0	0	0
10:44:21	47,583	2559,81	20,019	19,985	12,17	10,919	8,71	20,8	964,485	21,404	2111,589	0	201,246	201,246	99,714	0	0	0	0	0	0	0
10:44:21	-47,583	2559,335	19,971	19,936	12,17	10,915	8,753	20,8	964,485	21,404	2112,037	0	201,246	201,246	99,714	0	0	0	0	0	0	0
10:44:21	-95,166	2558,383	19,873	19,936	12,17	10,906	8,795	20,8	964,485	21,404	2112,484	0	201,246	201,246	99,714	0	0	0	0	0	0	0
10:44:21	-65,014	2557,733	19,873	19,839	12,166	10,899	8,837	20,8	964,485	21,404	2112,929	0	201,246	201,246	99,714	0	0	0	0	0	0	0
10:44:21	-10,839	2557,624	19,873	19,936	12,165	10,899	8,877	20,8	964,485	21,404	2113,373	0	201,246	201,246	99,714	0	0	0	0	0	0	0
10:44:21	142,749	2559,052	20,019	20,18	12,165	10,914	8,917	20,8	964,485	21,404	2113,819	0	201,246	201,246	99,714	0	0	0	0	0	0	0
10:44:21	-124,487	2557,807	19,971	19,839	12,161	10,901	8,956	20,8	964,485	21,404	2114,263	0	201,246	201,246	99,714	0	0	0	0	0	0	0
10:44:21	130,834	2559,115	20,117	20,083	12,16	10,915	8,994	20,8	964,485	21,404	2114,708	0	201,246	201,246	99,714	0	0	0	0	0	0	0
10:44:21	0	2559,115	20,117	20,278	12,16	10,915	9,032	20,8	964,485	21,404	2115,152	0	201,246	201,246	99,714	0	0	0	0	0	0	0
10:44:21	-273,535	2556,38	19,824	19,839	12,161	10,887	9,068	20,8	964,485	21,404	2115,594	0	201,246	201,246	99,714	0	0	0	0	0	0	0
10:44:21	76,879	2557,149	19,824	19,79	12,165	10,896	9,104	20,8	964,485	21,404	2116,035	0	201,246	201,246	99,714	0	0	0	0	0	0	0
10:44:21	-11,889	2557,03	19,824	19,985	12,165	10,895	9,139	20,8	964,485	21,404	2116,476	0	201,246	201,246	99,714	0	0	0	0	0	0	0
10:44:21	11,889	2557,149	19,824	19,643	12,165	10,896	9,174	20,8	964,485	21,404	2116,917	0	201,246	201,246	99,714	0	0	0	0	0	0	0
10:44:21	142,724	2558,576	19,971	20,132	12,165	10,911	9,208	20,8	964,485	21,404	2117,358	0	201,246	201,246	99,714	0	0	0	0	0	0	0
10:44:21	-95,166	2557,624	19,873	19,741	12,165	10,901	9,241	20,8	964,485	21,404	2117,798	0	201,246	201,246	99,714	0	0	0	0	0	0	0
10:44:21	-95,092	2556,673	19,775	19,643	12,165	10,892	9,273	20,8	964,485	21,404	2118,237	0	201,246	201,246	99,714	0	0	0	0	0	0	0
10:44:21	113,354	2557,807	19,971	19,985	12,161	10,903	9,305	20,8	964,485	21,404	2118,677	0	201,246	201,246	99,714	0	0	0	0	0	0	0
10:44:21	0	2557,807	19,971	19,936	12,161	10,904	9,337	20,8	964,485	21,404	2119,116	0	201,246	201,246	99,714	0	0	0	0	0	0	0
10:44:21	0	2557,807	19,971	19,839	12,161	10,904	9,367	20,8	964,485	21,404	2119,554	0	201,246	201,246	99,714	0	0	0	0	0	0	0
10:44:21	76,904	2558,576	19,971	19,936	12,165	10,912	9,398	20,8	964,485	21,404	2119,993	0	201,246	201,246	99,714	0	0	0	0	0	0	0
10:44:21	0	2558,576	19,971	20,083	12,165	10,912	9,427	20,8	964,485	21,404	2120,432	0	201,246	201,246	99,714	0	0	0	0	0	0	0
10:44:21	-142,724	2557,149	19,824	19,79	12,165	10,897	9,456	20,8	964,485	21,404	2120,869	0	201,246	201,246	99,714	0	0	0	0	0	0	0
10:44:21	142,724	2558,576	19,971	19,985	12,165	10,912	9,485	20,8	964,485	21,404	2121,306	0	201,246	201,246	99,714	0	0	0	0	0	0	0
10:44:21	-142,724	2557,149	19,824	19,741	12,165	10,897	9,513	20,8	964,485	21,404	2121,742	0	201,246	201,246	99,714	0	0	0	0	0	0	0
10:44:21	0	2557,149	19,824	19,741	12,165	10,897	9,54	20,8	964,485	21,404	2122,177	0	201,246	201,246	99,714	0	0	0	0	0	0	0
10:44:21	285,473	2560,004	20,117	20,132	12,165	10,927	9,567	20,8	964,485	21,404	2122,615	0	201,246	201,246	99,714	0	0	0	0	0	0	0
10:44:21	-237,915	2557,624	19,873	19,741	12,165	10,902	9,593	20,8	964,485	21,404	2123,05	0	201,246	201,246	99,714	0	0	0	0	0	0	0
10:44:21	95,166	2558,576	19,971	19,936	12,165	10,912	9,619	20,8	964,485	21,404	2123,485	0	201,246	201,246	99,714	0	0	0	0	0	0	0
10:44:21	0	2558,576	19,971	20,083	12,165	10,912	9,644	20,8	964,485	21,404	2123,92	0	201,246	201,246	99,714	0	0	0	0	0	0	0
10:44:21	-190,258	2556,673	19,775	19,643	12,165	10,893	9,669	20,8	964,485	21,404	2124,353	0	201,246	201,246	99,714	0	0	0	0	0	0	0
10:44:21	105,932	2557,733	19,873	19,839	12,166	10,904	9,693	20,8	964,485	21,404	2124,787	0	201,246	201,246	99,714	0	0	0	0	0	0	0
10:44:21	-58,398	2557,149	19,824	19,741	12,165	10,898	9,717	20,8	964,485	21,404	2125,219	0	201,246	201,246	99,714	0	0	0	0	0	0	0
10:44:21	0	2557,149	19,824	19,839	12,165	10,898	9,74	20,8	964,485	21,404	2125,651	0	201,246	201,246	99,714	0	0	0	0	0	0	0
10:44:21	47,558	2557,624	19,873	20,083	12,165	10,903	9,763	20,8	964,485	21,404	2126,083	0	201,246	201,246	99,714	0	0	0	0	0	0	0
10:44:21	-47,558	2557,149	19,824	19,741	12,165	10,898	9,785	20,8	964,485	21,404	2126,514	0	201,246	201,246	99,714	0	0	0	0	0	0	0
10:44:21	47,558	2557,624	19,873	19,936	12,165	10,903	9,807	20,8	964,485	21,404	2126,945	0	201,246	201,246	99,714	0	0	0	0	0	0	0
10:44:21	-47,558	2557,149	19,824	19,79	12,165	10,898	9,828	20,8	964,485	21,404	2127,376	0	201,246	201,246	99,714	0	0	0	0	0	0	0
10:44:21	65,82	2557,807	19,971	19,985	12,161	10,905	9,849	20,8	964,485	21,404	2127,806	0	201,246	201,246	99,714	0	0	0	0	0	0	0
10:44:21	-65,82	2557,149	19,824	19,79	12,165	10,898	9,87	20,8	964,485	21,404	2128,235	0	201,246	201,246	99,714	0	0	0	0	0	0	0
10:44:21	142,724	2558,576	19,971	19,985	12,165	10,913	9,89	20,8	964,485	21,404	2128,665	0	201,246	201,246	99,714	0	0	0	0	0	0	0
10:44:21	-190,258	2556,673	19,775	19,643	12,165	10,893	9,91	20,8	964,485	21,404	2129,093	0	201,246	201,246	99,714	0	0	0	0	0	0	0
10:44:22	47,534	2557,149	19,824	19,79	12,165	10,898	9,929	20,8	964,485	21,404	2129,522	0	201,246	201,246	99,714	0	0	0	0	0	0	0
10:44:22	47,558	2557,624	19,873	19,839	12,165	10,903	9,948	20,8	964,485	21,404	2129,95	0	201,246	201,246	99,714	0	0	0	0	0	0	0
10:44:22	-95,092	2556,673	19,775	19,643	12,165	10,893	9,967	20,8	964,485	21,404	2130,376	0	201,246	201,246	99,714	0	0	0	0	0	0	0
10:44:22	95,092	2557,624	19,873	19,839	12,165	10,903	9,985	20,8	964,485	21,404	2130,803	0	201,246	201,246	99,714	0	0	0	0	0	0	0
10:44:22	0	2557,624	19,873	19,79	12,165	10,903	10,003	20,8	964,485	21,404	2131,23	0	201,246	201,246	99,714	0	0	0	0	0	0	0
10:44:22	95,166	2558,576	19,971	19,985	12,165	10,913	10,021	20,8	964,485	21,404	2131,657	0	201,246	201,246	99,714	0	0	0	0	0	0	0
10:44:22	-95,166	2557,624	19,873	19,839	12,165	10,903	10,038	20,8	964,485	21,404	2132,083	0	201,246	201,246	99,714	0	0	0	0	0	0	0
10:44:22	-47,558	2557,149	19,824	19,643	12,165	10,898	10,055	20,8	964,485	21,404	2132,508	0	201,246	201,246	99,714	0	0	0	0	0	0	0
10:44:22	190,307	2559,052	20,019	20,083	12,165	10,918	10,072	20,8	964,485	21,404	2132,935	0	201,246	201,246	99,714	0	0	0	0	0	0	0
10:44:22	-142,749	2557,624	19,873	19,741	12,165	10,903	10,088	20,8	964,485	21,404	2133,359	0	201,246	201,246	99,714	0	0	0	0	0	0	0
10:44:22	0	2557,624	19,873	19,936	12,165	10,903	10,104	20,8	964,485	21,404	2133,784	0	201,246	201,246	99,714	0	0	0	0	0	0	0
10:44:22	0	2557,624	19,873	19,741	12,165	10,903	10,12	20,8	964,485	21,404	2134,207	0	201,246	201,246	99,714	0	0	0	0	0	0	0
10:44:22	0	2557,624	19,873	19,936	12,165	10,903	10,135	20,8	964,485	21,404	2134,631	0	201,246	201,246	99,714	0	0	0	0	0	0	0
10:44:22	95,166	2558,576	19,971	19,936	12,165	10,913	10,151	20,8	964,485	21,404	2135,055	0	201,246	201,246	99,714	0	0	0	0	0	0	0
10:44:22	-95,166	2557,624	19,873	19,936	12,165	10,903	10,165	20,8	964,485	21,404	2135,477	0	201,246	201,246	99,714	0	0	0	0	0	0	0
10:44:22	153,564	2559,16	20,019	19,985	12,166	10,919	10,18	20,8	964,485	21,404	2135,901	0	201,246	201,246	99,714	0	0	0	0	0	0	0
10:44:22	-47,583	2558,684	19,971	19,936	12,166	10,914	10,194	20,8	964,485	21,404	2136,324	0	201,246	201,246	99,714	0	0	0	0	0	0	0
10:44:22	-77,685	2557,907	19,824	19,936	12,17	10,906	10,208	20,8	964,485	21,404	2136,746	0	201,246	201,246	99,714	0	0	0	0	0	0	0
10:44:22	47,558	2558,383	19,873	19,79	12,17	10,911	10,222	20,8	964,485	21,404	2137,167	0	201,246	201,246	99,714	0	0	0	0	0	0	0
10:44:22	95,166	2559,335	19,971	20,083	12,17	10,92	10,236	20,8	964,485	21,404	2137,589	0	201,246	201,246	99,714	0	0	0	0	0	0	0
10:44:22	-142,724	2557,907	19,824	19,741	12,17	10,906	10,249	20,8	964,485	21,404	2138,01	0	201,246	201,246	99,714	0	0	0	0	0	0	0
10:44:22	-17,456	2557,733	19,873	19,936	12,166	10,904	10,262	20,8	964,485	21,404	2138,43	0	201,246	201,246	99,714	0	0	0	0	0	0	0
10:44:22	95,141	2558,684	19,971	20,083	12,166	10,914	10,275	20,8	964,485	21,404	2138,85	0	201,246	201,246	99,714	0	0	0	0	0	0	0
10:44:22	-142,7	2557,257	19,824	19,741	12,166	10,899	10,287	20,8	964,485	21,404	2139,268	0	201,246	201,246	99,714	0	0	0	0	0	0	0
10:44:22	47,558	2557,733	19,873	20,132	12,166	10,904	10,299	20,8	964,485	21,404	2139,687	0	201,246	201,246	99,714	0	0	0	0	0	0	0
10:44:22	0	2557,733	19,873	19,79	12,166	10,904	10,311	20,8	964,485	21,404	2140,105	0	201,246	201,246	99,714	0	0	0	0	0	0	0
10:44:22	-47,558	2557,257	19,824	19,79	12,166	10,899	10,322	20,8	964,485	21,404	2140,522	0	201,246	201,246	99,714	0	0	0	0	0	0	0
10:44:22	47,558	2557,733	19,873	19,79	12,166	10,904	10,334	20,8	964,485	21,404	2140,939	0	201,246	201,246	99,714	0	0	0	0	0	0	0
10:44:22	0	2557,733	19,873	19,936	12,166	10,904	10,345	20,8	964,485	21,404	2141,356	0	201,246	201,246	99,714	0	0	0	0	0	0	0
10:44:22	-95,141	2556,781	19,775	19,643	12,166	10,894	10,356	20,8	964,485	21,404	2141,771	0	201,246	201,246	99,714	0	0	0	0	0	0	0
10:44:22	47,583	2557,257	19,824	19,643	12,166	10,899	10,366	20,8	964,485	21,404	2142,187	0	201,246	201,246	99,714	0	0	0	0	0	0	0
10:44:22	131,884	2558,576	19,971	20,083	12,165	10,913	10,377	20,8	964,485	21,404	2142,603	0	201,246	201,246	99,714	0	0	0	0	0	0	0
10:44:22	-190,258	2556,673	19,775	19,643	12,165	10,893	10,387	20,8	964,485	21,404	2143,017	0	201,246	201,246	99,714	0	0	0	0	0	0	0
10:44:22	58,374	2557,257	19,824	19,79	12,166	10,899	10,397	20,8	964,485	21,404	2143,431	0	201,246	201,246	99,714	0	0	0	0	0	0	0
10:44:22	-10,839	2557,149	19,824	19,79	12,165	10,898	10,407	20,8	964,485	21,404	2143,845	0	201,246	201,246	99,714	0	0	0	0	0	0	0
10:44:22	58,398	2557,733	19,873	19,839	12,166	10,904	10,417	21	965,455	21,404	2144,259	0	201,246	201,246	99,714	0	0	0	0	0	0	0
10:44:22	-63,574	2557,097	19,824	19,79	12,165	10,897	10,426	21	965,455	21,404	2144,672	0	201,246	201,246	99,714	0	0	0	0	0	0	0
10:44:22	0	2557,097	19,824	19,839	12,165	10,897	10,435	21	965,455	21,404	2145,084	0	201,246	201,246	99,714	0	0	0	0	0	0	0
10:44:22	47,558	2557,573	19,873	19,839	12,165	10,902	10,445	21	965,455	21,404	2145,497	0	201,246	201,246	99,714	0	0	0	0	0	0	0
10:44:22	0	2557,573	19,873	19,936	12,165	10,902	10,454	21	965,455	21,404	2145,909	0	201,246	201,246	99,714	0	0	0	0	0	0	0
10:44:22	10,815	2557,681	19,873	19,936	12,166	10,903	10,462	21	965,455	21,404	2146,32	0	201,246	201,246	99,714	0	0	0	0	0	0	0
10:44:22	-10,815	2557,573	19,873	19,985	12,165	10,902	10,471	21	965,455	21,404	2146,732	0	201,246	201,246	99,714	0	0	0	0	0	0	0
10:44:22	-36,718	2557,205	19,824	19,741	12,166	10,899	10,479	21	965,455	21,404	2147,142	0	201,246	201,246	99,714	0	0	0	0	0	0	0
10:44:22	190,234	2559,108	20,019	20,132	12,166	10,918	10,488	21	965,455	21,404	2147,554	0	201,246	201,246	99,714	0	0	0	0	0	0	0
10:44:22	-190,234	2557,205	19,824	19,79	12,166	10,899	10,496	21	965,455	21,404	2147,964	0	201,246	201,246	99,714	0	0	0	0	0	0	0
10:44:22	142,651	2558,632	19,971	19,936	12,166	10,913	10,504	21	965,455	21,404	2148,375	0	202,805	202,805	99,721	0	0	0	0	0	0	0
10:44:22	65,039	2559,282	19,971	19,936	12,17	10,92	10,512	21	965,455	21,404	2148,786	0	202,805	202,805	99,721	0	0	0	0	0	0	0
10:44:22	-190,234	2557,38	19,775	19,643	12,17	10,9	10,52	21	965,455	21,404	2149,194	0	202,805	202,805	99,721	0	0	0	0	0	0	0
10:44:22	95,141	2558,331	19,873	20,083	12,17	10,91	10,528	21	965,455	21,404	2149,603	0	202,805	202,805	99,721	0	0	0	0	0	0	0
10:44:22	0	2558,331	19,873	19,839	12,17	10,91	10,535	21	965,455	21,404	2150,012	0	202,805	202,805	99,721	0	0	0	0	0	0	0
10:44:22	0	2558,331	19,873	19,741	12,17	10,91	10,543	21	965,455	21,404	2150,42	0	202,805	202,805	99,721	0	0	0	0	0	0	0
10:44:22	95,092	2559,282	19,971	19,985	12,17	10,92	10,55	21	965,455	21,404	2150,829	0	202,805	202,805	99,721	0	0	0	0	0	0	0
10:44:22	-17,456	2559,108	20,019	20,083	12,166	10,918	10,557	21	965,455	21,404	2151,237	0	202,805	202,805	99,721	0	0	0	0	0	0	0
10:44:22	-58,374	2558,524	19,971	19,936	12,165	10,912	10,564	21	965,455	21,404	2151,645	0	202,805	202,805	99,721	0	0	0	0	0	0	0
10:44:22	0	2558,524	19,971	19,839	12,165	10,912	10,571	21	965,455	21,404	2152,051	0	202,805	202,805	99,721	0	0	0	0	0	0	0
10:44:22	-95,141	2557,573	19,873	19,839	12,165	10,902	10,577	21	965,455	21,404	2152,457	0	202,805	202,805	99,721	0	0	0	0	0	0	0
10:44:22	-36,718	2557,205	19,824	19,741	12,166	10,899	10,584	21	965,455	21,404	2152,862	0	202,805	202,805	99,721	0	0	0	0	0	0	0
10:44:22	0	2557,205	19,824	19,839	12,166	10,899	10,59	21	965,455	21,404	2153,266	0	202,805	202,805	99,721	0	0	0	0	0	0	0
10:44:22	0	2557,205	19,824	19,79	12,166	10,899	10,596	21	965,455	21,404	2153,67	0	202,805	202,805	99,721	0	0	0	0	0	0	0
10:44:22	-47,558	2556,73	19,775	19,79	12,166	10,894	10,602	21	965,455	21,404	2154,073	0	202,805	202,805	99,721	0	0	0	0	0	0	0
10:44:22	47,558	2557,205	19,824	19,79	12,166	10,899	10,608	21	965,455	21,404	2154,476	0	202,805	202,805	99,721	0	0	0	0	0	0	0
10:44:22	-142,651	2555,779	19,678	19,595	12,166	10,884	10,613	21	965,455	21,404	2154,878	0	202,805	202,805	99,721	0	0	0	0	0	0	0
10:44:22	332,885	2559,108	20,019	20,083	12,166	10,918	10,619	21	965,455	21,404	2155,282	0	202,805	202,805	99,721	0	0	0	0	0	0	0
10:44:22	-142,7	2557,681	19,873	19,839	12,166	10,903	10,625	21	965,455	21,404	2155,684	0	202,805	202,805	99,721	0	0	0	0	0	0	0
10:44:22	-47,534	2557,205	19,824	19,643	12,166	10,899	10,63	21	965,455	21,404	2156,086	0	202,805	202,805	99,721	0	0	0	0	0	0	0
10:44:22	47,534	2557,681	19,873	19,839	12,166	10,903	10,635	21	965,455	21,404	2156,487	0	202,805	202,805	99,721	0	0	0	0	0	0	0
10:44:22	142,7	2559,108	20,019	20,083	12,166	10,918	10,641	21	965,455	21,404	2156,89	0	202,805	202,805	99,721	0	0	0	0	0	0	0
10:44:22	-237,792	2556,73	19,775	19,79	12,166	10,894	10,646	21	965,455	21,404	2157,29	0	202,805	202,805	99,721	0	0	0	0	0	0	0
10:44:22	160,156	2558,331	19,873	19,839	12,17	10,91	10,651	21	965,455	21,404	2157,691	0	202,805	202,805	99,721	0	0	0	0	0	0	0
10:44:22	95,092	2559,282	19,971	19,839	12,17	10,92	10,656	21	965,455	21,404	2158,092	0	202,805	202,805	99,721	0	0	0	0	0	0	0
10:44:22	-207,69	2557,205	19,824	19,79	12,166	10,899	10,661	21	965,455	21,404	2158,491	0	202,805	202,805	99,721	0	0	0	0	0	0	0
10:44:22	350,415	2560,71	20,117	20,18	12,17	10,935	10,666	21	965,455	21,404	2158,894	0	202,805	202,805	99,721	0	0	0	0	0	0	0
10:44:22	-302,88	2557,681	19,873	19,79	12,166	10,903	10,671	21	965,455	21,404	2159,293	0	202,805	202,805	99,721	0	0	0	0	0	0	0
10:44:22	-125,195	2556,429	19,678	19,595	12,17	10,891	10,675	21	965,455	21,404	2159,69	0	202,805	202,805	99,721	0	0	0	0	0	0	0
10:44:22	428,076	2560,71	20,117	20,18	12,17	10,935	10,68	21	965,455	21,404	2160,091	0	202,805	202,805	99,721	0	0	0	0	0	0	0
10:44:22	-207,763	2558,632	19,971	19,741	12,166	10,913	10,685	21	965,455	21,404	2160,49	0	202,805	202,805	99,721	0	0	0	0	0	0	0
10:44:22	0	2558,632	19,971	19,985	12,166	10,913	10,689	21	965,455	21,404	2160,888	0	202,805	202,805	99,721	0	0	0	0	0	0	0
10:44:22	-95,117	2557,681	19,873	19,79	12,166	10,903	10,694	21	965,455	21,404	2161,285	0	202,805	202,805	99,721	0	0	0	0	0	0	0
10:44:22	0	2557,681	19,873	19,839	12,166	10,903	10,698	21	965,455	21,404	2161,681	0	202,805	202,805	99,721	0	0	0	0	0	0	0
10:44:22	142,7	2559,108	20,019	19,936	12,166	10,918	10,702	21	965,455	21,404	2162,078	0	202,805	202,805	99,721	0	0	0	0	0	0	0
10:44:22	17,456	2559,282	19,971	19,936	12,17	10,92	10,706	21	965,455	21,404	2162,476	0	202,805	202,805	99,721	0	0	0	0	0	0	0
10:44:22	-130,81	2557,974	19,824	19,741	12,17	10,906	10,71	21	965,455	21,404	2162,871	0	202,805	202,805	99,721	0	0	0	0	0	0	0
10:44:22	47,558	2558,45	19,873	19,936	12,17	10,911	10,714	21	965,455	21,404	2163,267	0	202,805	202,805	99,721	0	0	0	0	0	0	0
10:44:22	83,251	2559,282	19,971	20,132	12,17	10,92	10,718	21	965,455	21,404	2163,663	0	202,805	202,805	99,721	0	0	0	0	0	0	0
10:44:22	-142,675	2557,856	19,824	19,79	12,17	10,905	10,722	21	965,455	21,404	2164,057	0	202,805	202,805	99,721	0	0	0	0	0	0	0
10:44:22	-47,558	2557,38	19,775	19,741	12,17	10,9	10,725	21	965,455	21,404	2164,451	0	202,805	202,805	99,721	0	0	0	0	0	0	0
10:44:22	125,195	2558,632	19,971	19,936	12,166	10,913	10,729	21	965,455	21,404	2164,845	0	202,805	202,805	99,721	0	0	0	0	0	0	0
10:44:22	-153,491	2557,097	19,824	19,741	12,165	10,897	10,732	21	965,455	21,404	2165,237	0	202,805	202,805	99,721	0	0	0	0	0	0	0
10:44:22	58,374	2557,681	19,873	19,936	12,166	10,903	10,736	21	965,455	21,404	2165,629	0	202,805	202,805	99,721	0	0	0	0	0	0	0
10:44:22	0	2557,681	19,873	19,936	12,166	10,903	10,739	21	965,455	21,404	2166,021	0	202,805	202,805	99,721	0	0	0	0	0	0	0
10:44:22	0	2557,681	19,873	19,936	12,166	10,903	10,742	21	965,455	21,404	2166,413	0	202,805	202,805	99,721	0	0	0	0	0	0	0
10:44:22	0	2557,681	19,873	19,79	12,166	10,903	10,745	21	965,455	21,404	2166,805	0	202,805	202,805	99,721	0	0	0	0	0	0	0
10:44:22	-47,534	2557,205	19,824	19,643	12,166	10,899	10,748	21	965,455	21,404	2167,195	0	202,805	202,805	99,721	0	0	0	0	0	0	0
10:44:22	285,375	2560,059	20,117	20,083	12,166	10,928	10,752	21	965,455	21,404	2167,588	0	202,805	202,805	99,721	0	0	0	0	0	0	0
10:44:22	-285,375	2557,205	19,824	19,741	12,166	10,899	10,755	21	965,455	21,404	2167,977	0	202,805	202,805	99,721	0	0	0	0	0	0	0
10:44:22	112,597	2558,331	19,873	19,839	12,17	10,91	10,758	21	965,455	21,404	2168,368	0	202,805	202,805	99,721	0	0	0	0	0	0	0
10:44:22	142,675	2559,758	20,019	20,083	12,17	10,925	10,761	21	965,455	21,404	2168,759	0	202,805	202,805	99,721	0	0	0	0	0	0	0
10:44:22	-47,583	2559,282	19,971	19,79	12,17	10,92	10,764	21	965,455	21,404	2169,149	0	202,805	202,805	99,721	0	0	0	0	0	0	0
10:44:22	0	2559,282	19,971	19,79	12,17	10,92	10,767	21	965,455	21,404	2169,539	0	202,805	202,805	99,721	0	0	0	0	0	0	0
10:44:23	47,583	2559,758	20,019	19,985	12,17	10,925	10,77	21	965,455	21,404	2169,93	0	202,805	202,805	99,721	0	0	0	0	0	0	0
10:44:23	-190,258	2557,856	19,824	19,741	12,17	10,905	10,773	21	965,455	21,404	2170,317	0	202,805	202,805	99,721	0	0	0	0	0	0	0
10:44:23	142,675	2559,282	19,971	19,936	12,17	10,92	10,776	21	965,455	21,404	2170,706	0	202,805	202,805	99,721	0	0	0	0	0	0	0
10:44:23	-142,675	2557,856	19,824	19,741	12,17	10,905	10,778	21	965,455	21,404	2171,093	0	202,805	202,805	99,721	0	0	0	0	0	0	0
10:44:23	47,583	2558,331	19,873	19,643	12,17	10,91	10,781	21	965,455	21,404	2171,481	0	202,805	202,805	99,721	0	0	0	0	0	0	0
10:44:23	142,675	2559,758	20,019	19,985	12,17	10,925	10,784	21	965,455	21,404	2171,869	0	202,805	202,805	99,721	0	0	0	0	0	0	0
10:44:23	-47,583	2559,282	19,971	19,839	12,17	10,92	10,787	21	965,455	21,404	2172,256	0	202,805	202,805	99,721	0	0	0	0	0	0	0
10:44:23	0	2559,282	19,971	19,79	12,17	10,92	10,789	21	965,455	21,404	2172,643	0	202,805	202,805	99,721	0	0	0	0	0	0	0
10:44:23	-130,81	2557,974	19,824	19,643	12,17	10,906	10,791	21	965,455	21,404	2173,029	0	202,805	202,805	99,721	0	0	0	0	0	0	0
10:44:23	178,393	2559,758	20,019	19,985	12,17	10,925	10,794	21	965,455	21,404	2173,415	0	202,805	202,805	99,721	0	0	0	0	0	0	0
10:44:23	-130,834	2558,45	19,873	19,79	12,17	10,911	10,796	21	965,455	21,404	2173,8	0	202,805	202,805	99,721	0	0	0	0	0	0	0
10:44:23	0	2558,45	19,873	19,741	12,17	10,911	10,799	21	965,455	21,404	2174,185	0	202,805	202,805	99,721	0	0	0	0	0	0	0
10:44:23	130,834	2559,758	20,019	19,985	12,17	10,925	10,801	21	965,455	21,404	2174,571	0	202,805	202,805	99,721	0	0	0	0	0	0	0
10:44:23	-130,834	2558,45	19,873	19,741	12,17	10,911	10,803	21	965,455	21,404	2174,955	0	202,805	202,805	99,721	0	0	0	0	0	0	0
10:44:23	142,7	2559,877	20,019	19,985	12,17	10,926	10,806	21	965,455	21,404	2175,34	0	202,805	202,805	99,721	0	0	0	0	0	0	0
10:44:23	-142,7	2558,45	19,873	19,79	12,17	10,911	10,808	21	965,455	21,404	2175,723	0	202,805	202,805	99,721	0	0	0	0	0	0	0
10:44:23	0	2558,45	19,873	19,741	12,17	10,911	10,81	21	965,455	21,404	2176,106	0	202,805	202,805	99,721	0	0	0	0	0	0	0
10:44:23	-47,558	2557,974	19,824	19,79	12,17	10,906	10,812	21	965,455	21,404	2176,487	0	202,805	202,805	99,721	0	0	0	0	0	0	0
10:44:23	35,717	2558,331	19,873	19,741	12,17	10,91	10,814	21	965,455	21,404	2176,869	0	202,805	202,805	99,721	0	0	0	0	0	0	0
10:44:23	-95,141	2557,38	19,775	19,497	12,17	10,9	10,815	21	965,455	21,404	2177,25	0	202,805	202,805	99,721	0	0	0	0	0	0	0
10:44:23	-540,356	2551,976	19,287	18,862	12,166	10,845	10,816	21	965,455	21,404	2177,624	0	202,805	202,805	99,721	0	0	0	0	0	0	0
10:44:23	-467,675	2547,3	18,896	18,374	12,161	10,796	10,815	21	965,455	21,404	2177,994	0	202,805	202,805	99,721	0	0	0	0	0	0	0
10:44:23	-735,156	2539,948	18,31	17,641	12,152	10,721	10,814	21	965,455	21,404	2178,356	0	202,805	202,805	99,721	0	0	0	0	0	0	0
10:44:23	-477,685	2535,171	18,164	17,495	12,133	10,671	10,811	21	965,455	21,404	2178,713	0	202,805	202,805	99,721	0	0	0	0	0	0	0
10:44:23	-639,917	2528,772	18,017	17,104	12,105	10,605	10,807	21	965,455	21,404	2179,063	0	202,805	202,805	99,721	0	0	0	0	0	0	0
10:44:23	-542,187	2523,35	18,066	17,348	12,072	10,55	10,802	21	965,455	21,404	2179,407	0	202,805	202,805	99,721	0	0	0	0	0	0	0
10:44:23	-348,657	2519,864	18,31	17,397	12,039	10,514	10,796	21	965,455	21,404	2179,747	0	202,805	202,805	99,721	0	0	0	0	0	0	0
10:44:23	-479,541	2515,068	18,506	17,983	12,001	10,464	10,79	21	965,455	21,404	2180,083	0	202,805	202,805	99,721	0	0	0	0	0	0	0
10:44:23	-479,736	2510,271	18,701	18,081	11,963	10,415	10,782	21	965,455	21,404	2180,413	0	202,805	202,805	99,721	0	0	0	0	0	0	0
10:44:23	-608,032	2504,191	18,506	17,837	11,939	10,352	10,774	21	965,455	21,404	2180,737	0	202,805	202,805	99,721	0	0	0	0	0	0	0
10:44:23	-560,571	2498,585	18,359	17,837	11,916	10,294	10,764	21	965,455	21,404	2181,055	0	202,805	202,805	99,721	0	0	0	0	0	0	0
10:44:23	-675,903	2491,826	17,92	17,495	11,902	10,225	10,754	21	965,455	21,404	2181,365	0	202,805	202,805	99,721	0	0	0	0	0	0	0
10:44:23	-723,608	2484,59	17,431	17,104	11,887	10,15	10,742	21	965,455	21,404	2181,668	0	202,805	202,805	99,721	0	0	0	0	0	0	0
10:44:23	-626,66	2478,323	17,041	16,323	11,873	10,085	10,729	21	965,455	21,404	2181,965	0	202,805	202,805	99,721	0	0	0	0	0	0	0
10:44:23	-532,177	2473,001	16,748	16,274	11,859	10,03	10,715	21	965,455	21,404	2182,256	0	202,805	202,805	99,721	0	0	0	0	0	0	0
10:44:23	-522,021	2467,781	16,552	15,884	11,84	9,977	10,701	21	965,455	21,404	2182,541	0	202,805	202,805	99,721	0	0	0	0	0	0	0
10:44:23	-452,099	2463,26	16,601	16,079	11,812	9,93	10,686	21	965,915	21,404	2182,822	0	202,805	202,805	99,721	0	0	0	0	0	0	0
10:44:23	-265,039	2460,61	16,845	16,079	11,784	9,903	10,67	21	965,915	21,404	2183,1	0	202,805	202,805	99,721	0	0	0	0	0	0	0
10:44:23	-349,658	2457,113	17,09	16,323	11,751	9,867	10,655	21	965,915	21,404	2183,374	0	202,805	202,805	99,721	0	0	0	0	0	0	0
10:44:23	-292,114	2454,192	17,383	16,665	11,719	9,837	10,639	21	965,915	21,404	2183,645	0	202,805	202,805	99,721	0	0	0	0	0	0	0
10:44:23	-624,194	2447,95	17,334	16,665	11,686	9,772	10,622	21	965,915	21,404	2183,909	0	202,805	202,805	99,721	0	0	0	0	0	0	0
10:44:23	-404,589	2443,904	17,431	16,811	11,658	9,73	10,604	21	965,915	21,404	2184,169	0	202,805	202,805	99,721	0	0	0	0	0	0	0
10:44:23	-647,412	2437,43	17,187	16,518	11,635	9,664	10,586	21	965,915	21,404	2184,422	0	202,805	202,805	99,721	0	0	0	0	0	0	0
10:44:23	-548,095	2431,949	17,041	16,274	11,612	9,607	10,567	21	965,915	21,404	2184,67	0	202,805	202,805	99,721	0	0	0	0	0	0	0
10:44:23	-750,146	2424,448	16,601	15,737	11,593	9,53	10,546	21	965,915	21,404	2184,91	0	202,805	202,805	99,721	0	0	0	0	0	0	0
10:44:23	-790,844	2416,539	16,113	15,591	11,575	9,448	10,525	21	965,915	21,404	2185,141	0	202,805	202,805	99,721	0	0	0	0	0	0	0
10:44:23	-568,408	2410,855	15,869	15,102	11,556	9,39	10,502	21	965,915	21,404	2185,367	0	202,902	202,902	99,721	0	0	0	0	0	0	0
10:44:23	-608,593	2404,769	15,722	15,005	11,529	9,327	10,479	21	965,915	21,404	2185,586	0	202,902	202,902	99,721	0	0	0	0	0	0	0
10:44:23	-413,623	2400,633	15,869	15,2	11,498	9,284	10,456	21	965,915	21,404	2185,801	0	202,902	202,902	99,721	0	0	0	0	0	0	0
10:44:23	-535,229	2395,281	15,918	15,102	11,465	9,229	10,432	21	965,915	21,404	2186,011	0	202,902	202,902	99,721	0	0	0	0	0	0	0
10:44:23	-516,845	2390,112	15,967	15,249	11,433	9,176	10,407	21	965,915	21,404	2186,215	0	202,902	202,902	99,721	0	0	0	0	0	0	0
10:44:23	-486,425	2385,248	16,064	15,346	11,401	9,126	10,382	21	965,915	21,404	2186,414	0	202,902	202,902	99,721	0	0	0	0	0	0	0
10:44:23	-494,36	2380,304	16,113	15,444	11,37	9,075	10,357	21	965,915	21,404	2186,608	0	202,902	202,902	99,721	0	0	0	0	0	0	0
10:44:23	-668,798	2373,616	15,918	15,249	11,343	9,006	10,33	21	965,915	21,404	2186,795	0	202,902	202,902	99,721	0	0	0	0	0	0	0
10:44:23	-433,007	2369,286	15,869	15,346	11,321	8,961	10,303	21	965,915	21,404	2186,977	0	202,902	202,902	99,721	0	0	0	0	0	0	0
10:44:23	-884,008	2360,446	15,283	14,858	11,302	8,87	10,275	21	965,915	21,404	2187,151	0	202,902	202,902	99,721	0	0	0	0	0	0	0
10:44:23	-430,566	2356,14	15,088	14,516	11,289	8,826	10,247	21	965,915	21,404	2187,32	0	202,902	202,902	99,721	0	0	0	0	0	0	0
10:44:23	-730,468	2348,836	14,648	14,126	11,271	8,75	10,217	21	965,915	21,404	2187,481	0	202,902	202,902	99,721	0	0	0	0	0	0	0
10:44:23	-472,241	2344,113	14,502	14,028	11,252	8,702	10,188	21	965,915	21,404	2187,638	0	202,902	202,902	99,721	0	0	0	0	0	0	0
10:44:23	-505,59	2339,057	14,306	13,979	11,234	8,65	10,157	21	965,915	21,404	2187,789	0	202,902	202,902	99,721	0	0	0	0	0	0	0
10:44:23	-408,447	2334,973	14,306	13,833	11,211	8,607	10,127	21	965,915	21,404	2187,936	0	202,902	202,902	99,721	0	0	0	0	0	0	0
10:44:23	-322,363	2331,749	14,404	13,882	11,187	8,574	10,097	21	965,915	21,404	2188,08	0	202,902	202,902	99,721	0	0	0	0	0	0	0
10:44:23	-396,63	2327,783	14,404	13,882	11,165	8,533	10,066	21	965,915	21,404	2188,22	0	202,902	202,902	99,721	0	0	0	0	0	0	0
10:44:23	-507,495	2322,708	14,306	13,882	11,141	8,481	10,035	21	965,915	21,404	2188,354	0	202,902	202,902	99,721	0	0	0	0	0	0	0
10:44:23	-449,389	2318,214	14,258	13,833	11,118	8,435	10,004	21	965,915	21,404	2188,484	0	202,902	202,902	99,721	0	0	0	0	0	0	0
10:44:23	-475,878	2313,455	14,111	13,54	11,099	8,386	9,972	21	965,915	21,404	2188,609	0	202,902	202,902	99,721	0	0	0	0	0	0	0
10:44:23	-399,292	2309,463	13,965	13,491	11,085	8,344	9,94	21	965,915	21,404	2188,73	0	202,902	202,902	99,721	0	0	0	0	0	0	0
10:44:23	-465,039	2304,812	13,818	13,296	11,066	8,297	9,908	21	965,915	21,404	2188,846	0	202,902	202,902	99,721	0	0	0	0	0	0	0
10:44:23	-391,503	2300,897	13,672	13,344	11,052	8,256	9,875	21	965,915	21,404	2188,958	0	202,902	202,902	99,721	0	0	0	0	0	0	0
10:44:23	-372,387	2297,173	13,623	13,247	11,033	8,218	9,843	21	965,915	21,404	2189,067	0	202,902	202,902	99,721	0	0	0	0	0	0	0
10:44:23	-389,233	2293,281	13,476	13,1	11,019	8,178	9,81	21	965,915	21,404	2189,171	0	202,902	202,902	99,721	0	0	0	0	0	0	0
10:44:23	-331,64	2289,964	13,476	13,003	11	8,143	9,777	21	965,915	21,404	2189,271	0	202,902	202,902	99,721	0	0	0	0	0	0	0
10:44:23	-376,684	2286,198	13,427	13,003	10,981	8,105	9,745	21	965,915	21,404	2189,368	0	202,902	202,902	99,721	0	0	0	0	0	0	0
10:44:23	-204,858	2284,149	13,476	13,247	10,967	8,084	9,712	21	965,915	21,404	2189,463	0	202,902	202,902	99,721	0	0	0	0	0	0	0
10:44:23	-467,602	2279,473	13,33	13,003	10,949	8,035	9,679	21	965,915	21,404	2189,553	0	202,902	202,902	99,721	0	0	0	0	0	0	0
10:44:23	-156,738	2277,906	13,427	13,1	10,934	8,019	9,647	21	965,915	21,404	2189,642	0	202,902	202,902	99,721	0	0	0	0	0	0	0
10:44:23	-479,76	2273,108	13,183	12,954	10,92	7,97	9,614	21	965,915	21,404	2189,725	0	202,902	202,902	99,721	0	0	0	0	0	0	0
10:44:23	-378,637	2269,322	13,134	12,905	10,901	7,931	9,581	21	965,915	21,404	2189,805	0	202,902	202,902	99,721	0	0	0	0	0	0	0
10:44:23	-248,632	2266,835	13,134	12,905	10,887	7,905	9,548	21	965,915	21,404	2189,882	0	202,902	202,902	99,721	0	0	0	0	0	0	0
10:44:23	-247,46	2264,361	13,134	12,905	10,873	7,88	9,515	21	965,915	21,404	2189,956	0	202,902	202,902	99,721	0	0	0	0	0	0	0
10:44:23	-247,607	2261,885	13,134	12,954	10,859	7,854	9,483	21	965,915	21,404	2190,028	0	202,902	202,902	99,721	0	0	0	0	0	0	0
10:44:23	-385,327	2258,031	12,988	12,758	10,845	7,814	9,45	21	965,915	21,404	2190,096	0	202,902	202,902	99,721	0	0	0	0	0	0	0
10:44:23	-293,457	2255,097	12,939	12,661	10,831	7,784	9,417	21	965,915	21,404	2190,161	0	202,902	202,902	99,721	0	0	0	0	0	0	0
10:44:23	-340,405	2251,693	12,841	12,661	10,817	7,749	9,385	21	965,915	21,404	2190,222	0	202,902	202,902	99,721	0	0	0	0	0	0	0
10:44:23	-155,81	2250,135	12,939	12,661	10,803	7,733	9,352	21	965,915	21,404	2190,282	0	202,902	202,902	99,721	0	0	0	0	0	0	0
10:44:23	-339,111	2246,744	12,841	12,661	10,789	7,698	9,32	21	965,915	21,404	2190,339	0	202,902	202,902	99,721	0	0	0	0	0	0	0
10:44:23	-244,36	2244,3	12,841	12,661	10,775	7,673	9,287	21	965,915	21,404	2190,393	0	202,902	202,902	99,721	0	0	0	0	0	0	0
10:44:23	-387,109	2240,429	12,695	12,563	10,761	7,633	9,255	21	965,915	21,404	2190,443	0	202,902	202,902	99,721	0	0	0	0	0	0	0
10:44:23	-165,698	2238,772	12,695	12,466	10,752	7,616	9,223	21	965,915	21,404	2190,492	0	202,902	202,902	99,721	0	0	0	0	0	0	0
10:44:23	-246,435	2236,307	12,695	12,466	10,738	7,59	9,191	21	965,915	21,404	2190,537	0	202,902	202,902	99,721	0	0	0	0	0	0	0
10:44:23	-288,867	2233,419	12,646	12,368	10,724	7,561	9,159	21	965,915	21,404	2190,58	0	202,902	202,902	99,721	0	0	0	0	0	0	0
10:44:23	-351,904	2229,9	12,549	12,368	10,709	7,524	9,127	21	965,915	21,404	2190,62	0	202,902	202,902	99,721	0	0	0	0	0	0	0
10:44:23	-260,327	2227,297	12,451	12,27	10,699	7,497	9,095	21	965,915	21,404	2190,657	0	202,902	202,902	99,721	0	0	0	0	0	0	0
10:44:23	-190,966	2225,387	12,5	12,27	10,686	7,478	9,063	21	965,915	21,404	2190,691	0	202,902	202,902	99,721	0	0	0	0	0	0	0
10:44:23	-288,745	2222,499	12,451	12,075	10,672	7,448	9,031	21	965,915	21,404	2190,723	0	202,902	202,902	99,721	0	0	0	0	0	0	0
10:44:23	-165,698	2220,842	12,451	12,075	10,663	7,431	9	21	965,915	21,404	2190,753	0	202,902	202,902	99,721	0	0	0	0	0	0	0
10:44:23	-250,805	2218,334	12,451	12,173	10,649	7,405	8,969	21	965,915	21,404	2190,781	0	202,902	202,902	99,721	0	0	0	0	0	0	0
10:44:23	-225,756	2216,077	12,451	12,075	10,636	7,382	8,938	21	965,915	21,404	2190,806	0	202,902	202,902	99,721	0	0	0	0	0	0	0
10:44:23	-297,412	2213,103	12,304	12,026	10,627	7,351	8,907	21	965,915	21,404	2190,828	0	202,902	202,902	99,721	0	0	0	0	0	0	0
10:44:23	-262,182	2210,481	12,207	11,977	10,617	7,324	8,876	21	965,915	21,404	2190,848	0	202,902	202,902	99,721	0	0	0	0	0	0	0
10:44:24	-203,71	2208,444	12,158	11,88	10,608	7,303	8,845	21	965,915	21,404	2190,865	0	202,902	202,902	99,721	0	0	0	0	0	0	0
10:44:24	-226,904	2206,175	12,158	11,977	10,595	7,28	8,814	21	965,915	21,404	2190,88	0	202,902	202,902	99,721	0	0	0	0	0	0	0
10:44:24	-168,823	2204,486	12,158	11,88	10,586	7,262	8,784	21	965,915	21,404	2190,894	0	202,902	202,902	99,721	0	0	0	0	0	0	0
10:44:24	-180,761	2202,679	12,158	11,977	10,575	7,244	8,753	21	965,915	21,404	2190,906	0	202,902	202,902	99,721	0	0	0	0	0	0	0
10:44:24	-222,509	2200,454	12,158	11,977	10,563	7,221	8,723	21	965,915	21,404	2190,916	0	202,902	202,902	99,721	0	0	0	0	0	0	0
10:44:24	-255,737	2197,896	12,06	11,88	10,553	7,194	8,693	21	965,915	21,404	2190,923	0	202,902	202,902	99,721	0	0	0	0	0	0	0
10:44:24	-163,476	2196,262	12,06	11,977	10,544	7,177	8,664	21	965,915	21,404	2190,928	0	202,902	202,902	99,721	0	0	0	0	0	0	0
10:44:24	-141,088	2194,851	12,158	11,977	10,531	7,163	8,634	21	965,915	21,404	2190,932	0	202,902	202,902	99,721	0	0	0	0	0	0	0
10:44:24	-268,53	2192,165	12,06	11,88	10,521	7,135	8,605	21	965,915	21,404	2190,933	0	202,902	202,902	99,721	0	0	0	0	0	0	0
10:44:24	-162,426	2190,541	12,06	11,88	10,512	7,118	8,576	21	965,915	21,404	2190,541	0	202,902	202,902	99,721	0	0	0	0	0	0	0
10:44:24	-207,958	2188,462	12,011	11,88	10,502	7,097	8,547	21	965,915	21,404	2188,462	0	202,902	202,902	99,721	0	0	0	0	0	0	0
10:44:24	-206,738	2186,394	11,963	11,733	10,493	7,076	8,518	21	965,915	21,404	2186,394	0	202,902	202,902	99,721	0	0	0	0	0	0	0
10:44:24	-160,107	2184,793	11,963	11,733	10,484	7,059	8,489	21	965,915	21,404	2184,793	0	202,902	202,902	99,721	0	0	0	0	0	0	0
10:44:24	-234,057	2182,453	11,865	11,733	10,476	7,035	8,461	21	965,915	21,404	2182,453	0	202,902	202,902	99,721	0	0	0	0	0	0	0
10:44:24	-160,278	2180,85	11,865	11,684	10,467	7,019	8,432	21	965,915	21,404	2180,85	0	202,902	202,902	99,721	0	0	0	0	0	0	0
10:44:24	-250	2178,35	11,767	11,684	10,458	6,993	8,404	21	965,915	21,404	2178,35	0	202,902	202,902	99,721	0	0	0	0	0	0	0
10:44:24	-68,115	2177,669	11,865	11,684	10,449	6,986	8,376	21	965,915	21,404	2177,669	0	202,902	202,902	99,721	0	0	0	0	0	0	0
10:44:24	-176,318	2175,905	11,865	11,635	10,439	6,968	8,349	21	965,915	21,404	2175,905	0	202,902	202,902	99,721	0	0	0	0	0	0	0
10:44:24	-250,097	2173,404	11,767	11,684	10,43	6,942	8,321	21	965,915	21,404	2173,404	0	202,902	202,902	99,721	0	0	0	0	0	0	0
10:44:24	-159,033	2171,814	11,767	11,684	10,421	6,925	8,294	21	965,915	21,404	2171,814	0	202,902	202,902	99,721	0	0	0	0	0	0	0
10:44:24	-229,467	2169,519	11,67	11,538	10,413	6,902	8,267	21	965,915	21,404	2169,519	0	202,902	202,902	99,721	0	0	0	0	0	0	0
10:44:24	-157,983	2167,94	11,67	11,538	10,404	6,885	8,239	21	965,915	21,404	2167,94	0	202,902	202,902	99,721	0	0	0	0	0	0	0
10:44:24	-205,664	2165,883	11,621	11,489	10,395	6,864	8,213	21	965,915	21,404	2165,883	0	202,902	202,902	99,721	0	0	0	0	0	0	0
10:44:24	-100,024	2164,883	11,621	11,489	10,389	6,854	8,186	21	965,915	21,404	2164,883	0	202,902	202,902	99,721	0	0	0	0	0	0	0
10:44:24	-188,5	2162,998	11,523	11,44	10,384	6,835	8,159	21	965,915	21,404	2162,998	0	202,902	202,902	99,721	0	0	0	0	0	0	0
10:44:24	-167,968	2161,318	11,474	11,342	10,377	6,817	8,133	21	965,915	21,404	2161,318	0	202,902	202,902	99,721	0	0	0	0	0	0	0
10:44:24	-117,089	2160,147	11,474	11,342	10,37	6,805	8,107	21	965,915	21,404	2160,147	0	202,902	202,902	99,721	0	0	0	0	0	0	0
10:44:24	-185,131	2158,296	11,425	11,342	10,362	6,786	8,081	21	965,915	21,404	2158,296	0	202,902	202,902	99,721	0	0	0	0	0	0	0
10:44:24	-116,04	2157,135	11,425	11,294	10,355	6,774	8,055	21	965,915	21,404	2157,135	0	202,902	202,902	99,721	0	0	0	0	0	0	0
10:44:24	-215,356	2154,982	11,328	11,294	10,348	6,752	8,03	21	965,915	21,404	2154,982	0	202,902	202,902	99,721	0	0	0	0	0	0	0
10:44:24	-124,731	2153,734	11,279	11,196	10,344	6,739	8,005	21	965,915	21,404	2153,734	0	202,902	202,902	99,721	0	0	0	0	0	0	0
10:44:24	38,134	2154,116	11,425	11,294	10,338	6,743	7,98	21	965,915	21,404	2153,735	0	202,902	202,902	99,721	0	0	0	0	0	0	0
10:44:24	-224,462	2151,871	11,425	11,342	10,326	6,72	7,955	21	965,915	21,404	2151,871	0	202,902	202,902	99,721	0	0	0	0	0	0	0
10:44:24	-80,639	2151,065	11,425	11,294	10,321	6,712	7,931	21	965,915	21,404	2151,065	0	202,902	202,902	99,721	0	0	0	0	0	0	0
10:44:24	-199,34	2149,071	11,279	11,147	10,317	6,691	7,906	21	965,915	21,404	2149,071	0	202,902	202,902	99,721	0	0	0	0	0	0	0
10:44:24	-243,798	2146,633	11,035	11,001	10,316	6,666	7,882	21	965,915	21,404	2146,633	0	202,902	202,902	99,721	0	0	0	0	0	0	0
10:44:24	-125,903	2145,374	10,986	10,952	10,312	6,653	7,858	20,8	964,025	21,404	2145,374	0	202,902	202,902	99,721	0	0	0	0	0	0	0
10:44:24	-59,667	2144,778	10,986	10,952	10,308	6,647	7,834	20,8	964,025	21,404	2144,778	0	202,902	202,902	99,721	0	0	0	0	0	0	0
10:44:24	-151,928	2143,258	10,84	10,805	10,307	6,631	7,811	20,8	964,025	21,404	2143,258	0	202,902	202,902	99,721	0	0	0	0	0	0	0
10:44:24	-125,878	2142	10,791	10,757	10,303	6,618	7,787	20,8	964,025	21,404	2142	0	202,902	202,902	99,721	0	0	0	0	0	0	0
10:44:24	-82,714	2141,172	10,791	10,805	10,298	6,61	7,764	20,8	964,025	21,404	2141,172	0	202,902	202,902	99,721	0	0	0	0	0	0	0
10:44:24	4,809	2141,221	10,937	10,805	10,291	6,61	7,742	20,8	964,025	21,404	2141,173	0	202,902	202,902	99,721	0	0	0	0	0	0	0
10:44:24	-96,606	2140,255	10,937	10,952	10,285	6,6	7,719	20,8	964,025	21,404	2140,255	0	202,902	202,902	99,721	0	0	0	0	0	0	0
10:44:24	-37,451	2139,88	10,986	11,001	10,28	6,596	7,697	20,8	964,025	21,404	2139,88	0	202,902	202,902	99,721	0	0	0	0	0	0	0
10:44:24	-126,904	2138,611	10,937	10,952	10,276	6,583	7,675	20,8	964,025	21,404	2138,611	0	202,902	202,902	99,721	0	0	0	0	0	0	0
10:44:24	-66,552	2137,945	10,937	10,952	10,272	6,576	7,654	20,8	964,025	21,404	2137,945	0	202,902	202,902	99,721	0	0	0	0	0	0	0
10:44:24	-135,791	2136,588	10,791	10,854	10,272	6,562	7,632	20,8	964,025	21,404	2136,588	0	201,451	201,451	99,715	0	0	0	0	0	0	0
10:44:24	0	2136,588	10,791	10,757	10,272	6,562	7,611	20,8	964,025	21,404	2136,587	0	201,451	201,451	99,715	0	0	0	0	0	0	0
10:44:24	-68,798	2135,9	10,791	10,659	10,268	6,555	7,591	20,8	964,025	21,404	2135,9	0	201,451	201,451	99,715	0	0	0	0	0	0	0
10:44:24	-105,517	2134,844	10,693	10,659	10,267	6,544	7,57	20,8	964,025	21,404	2134,844	0	201,451	201,451	99,715	0	0	0	0	0	0	0
10:44:24	-68,75	2134,157	10,693	10,61	10,263	6,537	7,55	20,8	964,025	21,404	2134,157	0	201,451	201,451	99,715	0	0	0	0	0	0	0
10:44:24	-67,749	2133,479	10,693	10,659	10,259	6,53	7,53	20,8	964,025	21,404	2133,479	0	201,451	201,451	99,715	0	0	0	0	0	0	0
10:44:24	-83,764	2132,642	10,693	10,757	10,255	6,522	7,51	20,8	964,025	21,404	2132,642	0	201,451	201,451	99,715	0	0	0	0	0	0	0
10:44:24	-82,666	2131,815	10,693	10,61	10,25	6,513	7,491	20,8	964,025	21,404	2131,815	0	201,451	201,451	99,715	0	0	0	0	0	0	0
10:44:24	20,849	2132,024	10,791	10,659	10,246	6,515	7,471	20,8	964,025	21,404	2131,815	0	201,451	201,451	99,715	0	0	0	0	0	0	0
10:44:24	-38,525	2131,638	10,84	10,757	10,241	6,511	7,453	20,8	964,025	21,404	2131,638	0	201,451	201,451	99,715	0	0	0	0	0	0	0
10:44:24	-59,326	2131,045	10,791	10,659	10,24	6,505	7,434	20,8	964,025	21,404	2131,045	0	201,451	201,451	99,715	0	0	0	0	0	0	0
10:44:24	-90,478	2130,14	10,693	10,659	10,24	6,496	7,416	20,8	964,025	21,404	2130,14	0	201,451	201,451	99,715	0	0	0	0	0	0	0
10:44:24	-55,786	2129,582	10,693	10,61	10,237	6,49	7,398	20,8	964,025	21,404	2129,582	0	201,451	201,451	99,715	0	0	0	0	0	0	0
10:44:24	-14,062	2129,442	10,693	10,61	10,236	6,489	7,38	20,8	964,025	21,404	2129,442	0	201,451	201,451	99,715	0	0	0	0	0	0	0
10:44:24	-13,891	2129,303	10,693	10,61	10,236	6,487	7,362	20,8	964,025	21,404	2129,303	0	201,451	201,451	99,715	0	0	0	0	0	0	0
10:44:24	-192,504	2127,378	10,547	10,512	10,232	6,467	7,345	20,8	964,025	21,404	2127,378	0	201,451	201,451	99,715	0	0	0	0	0	0	0
10:44:24	0	2127,378	10,547	10,415	10,232	6,467	7,327	20,8	964,025	21,404	2127,378	0	201,451	201,451	99,715	0	0	0	0	0	0	0
10:44:24	76,367	2128,141	10,644	10,464	10,232	6,475	7,311	20,8	964,025	21,404	2127,379	0	201,451	201,451	99,715	0	0	0	0	0	0	0
10:44:24	-70,898	2127,432	10,644	10,464	10,228	6,468	7,294	20,8	964,025	21,404	2127,379	0	201,451	201,451	99,715	0	0	0	0	0	0	0
10:44:24	-103,222	2126,4	10,547	10,464	10,227	6,457	7,278	20,8	964,025	21,404	2126,4	0	201,451	201,451	99,715	0	0	0	0	0	0	0
10:44:24	32,519	2126,725	10,644	10,464	10,224	6,461	7,262	20,8	964,025	21,404	2126,401	0	201,451	201,451	99,715	0	0	0	0	0	0	0
10:44:24	-104,516	2125,68	10,547	10,512	10,223	6,45	7,246	20,8	964,025	21,404	2125,68	0	201,451	201,451	99,715	0	0	0	0	0	0	0
10:44:24	-12,792	2125,552	10,547	10,512	10,222	6,448	7,23	20,8	964,025	21,404	2125,552	0	201,451	201,451	99,715	0	0	0	0	0	0	0
10:44:24	18,432	2125,737	10,644	10,512	10,218	6,45	7,215	20,8	964,025	21,404	2125,553	0	201,451	201,451	99,715	0	0	0	0	0	0	0
10:44:24	-71,972	2125,017	10,644	10,659	10,214	6,443	7,2	20,8	964,025	21,404	2125,017	0	201,451	201,451	99,715	0	0	0	0	0	0	0
10:44:24	0	2125,017	10,644	10,61	10,214	6,443	7,185	20,8	964,025	21,404	2125,017	0	201,451	201,451	99,715	0	0	0	0	0	0	0
10:44:24	-104,272	2123,974	10,547	10,512	10,213	6,432	7,17	20,8	964,025	21,404	2123,974	0	201,451	201,451	99,715	0	0	0	0	0	0	0
10:44:24	0	2123,974	10,547	10,512	10,213	6,432	7,156	20,8	964,025	21,404	2123,974	0	201,451	201,451	99,715	0	0	0	0	0	0	0
10:44:24	-59,106	2123,383	10,547	10,512	10,21	6,426	7,141	20,8	964,025	21,404	2123,383	0	201,451	201,451	99,715	0	0	0	0	0	0	0
10:44:24	-59,106	2122,792	10,498	10,464	10,209	6,42	7,127	20,8	964,025	21,404	2122,792	0	201,451	201,451	99,715	0	0	0	0	0	0	0
10:44:24	0	2122,792	10,498	10,464	10,209	6,42	7,113	20,8	964,025	21,404	2122,792	0	201,451	201,451	99,715	0	0	0	0	0	0	0
10:44:24	122,753	2124,02	10,644	10,512	10,208	6,433	7,1	20,8	964,025	21,404	2122,793	0	201,451	201,451	99,715	0	0	0	0	0	0	0
10:44:24	-135,571	2122,664	10,498	10,415	10,208	6,419	7,087	20,8	964,025	21,404	2122,664	0	201,451	201,451	99,715	0	0	0	0	0	0	0
10:44:24	-104,272	2121,621	10,449	10,317	10,205	6,408	7,073	20,8	964,025	21,404	2121,621	0	201,451	201,451	99,715	0	0	0	0	0	0	0
10:44:24	31,103	2121,932	10,498	10,415	10,204	6,411	7,06	20,8	964,025	21,404	2121,622	0	201,451	201,451	99,715	0	0	0	0	0	0	0
10:44:24	45,19	2122,384	10,547	10,415	10,204	6,416	7,048	20,8	964,025	21,404	2121,623	0	201,451	201,451	99,715	0	0	0	0	0	0	0
10:44:24	-116,967	2121,214	10,498	10,415	10,2	6,404	7,035	20,8	964,025	21,404	2121,214	0	201,451	201,451	99,715	0	0	0	0	0	0	0
10:44:24	45,214	2121,667	10,547	10,415	10,2	6,408	7,023	20,8	964,025	21,404	2121,215	0	201,451	201,451	99,715	0	0	0	0	0	0	0
10:44:24	-45,214	2121,214	10,498	10,415	10,2	6,404	7,011	20,8	964,025	21,404	2121,214	0	201,451	201,451	99,715	0	0	0	0	0	0	0
10:44:24	-74,218	2120,472	10,498	10,268	10,196	6,396	6,999	20,8	964,025	21,404	2120,472	0	201,451	201,451	99,715	0	0	0	0	0	0	0
10:44:24	-12,841	2120,344	10,498	10,317	10,195	6,395	6,987	20,8	964,025	21,404	2120,344	0	201,451	201,451	99,715	0	0	0	0	0	0	0
10:44:24	0	2120,344	10,498	10,317	10,195	6,395	6,975	20,8	964,025	21,404	2120,344	0	201,451	201,451	99,715	0	0	0	0	0	0	0
10:44:24	-135,498	2118,989	10,351	10,415	10,195	6,381	6,964	20,8	964,025	21,404	2118,989	0	201,451	201,451	99,715	0	0	0	0	0	0	0
10:44:24	0	2118,989	10,351	10,415	10,195	6,381	6,952	20,8	964,025	21,404	2118,989	0	201,451	201,451	99,715	0	0	0	0	0	0	0
10:44:24	-61,23	2118,377	10,351	10,268	10,192	6,375	6,941	20,8	964,025	21,404	2118,377	0	201,451	201,451	99,715	0	0	0	0	0	0	0
10:44:24	78,564	2119,162	10,449	10,317	10,191	6,383	6,93	20,8	964,025	21,404	2118,377	0	201,451	201,451	99,715	0	0	0	0	0	0	0
10:44:24	0	2119,162	10,449	10,464	10,191	6,383	6,919	20,8	964,025	21,404	2118,378	0	201,451	201,451	99,715	0	0	0	0	0	0	0
10:44:24	-103,173	2118,13	10,351	10,317	10,19	6,372	6,908	20,8	964,025	21,404	2118,13	0	201,451	201,451	99,715	0	0	0	0	0	0	0
10:44:24	0	2118,13	10,351	10,317	10,19	6,372	6,898	20,8	964,025	21,404	2118,131	0	201,451	201,451	99,715	0	0	0	0	0	0	0
10:44:24	-61,181	2117,519	10,351	10,415	10,187	6,366	6,887	20,8	964,025	21,404	2117,519	0	201,451	201,451	99,715	0	0	0	0	0	0	0
10:44:24	-12,817	2117,39	10,351	10,317	10,186	6,364	6,877	20,8	964,025	21,404	2117,39	0	201,451	201,451	99,715	0	0	0	0	0	0	0
10:44:24	0	2117,39	10,351	10,268	10,186	6,364	6,867	20,8	964,025	21,404	2117,391	0	201,451	201,451	99,715	0	0	0	0	0	0	0
10:44:24	16,235	2117,553	10,449	10,464	10,182	6,366	6,857	20,8	964,025	21,404	2117,391	0	201,451	201,451	99,715	0	0	0	0	0	0	0
10:44:24	0	2117,553	10,449	10,464	10,182	6,366	6,848	20,8	964,025	21,404	2117,391	0	201,451	201,451	99,715	0	0	0	0	0	0	0
10:44:24	0	2117,553	10,449	10,464	10,182	6,366	6,838	20,8	964,025	21,404	2117,391	0	201,451	201,451	99,715	0	0	0	0	0	0	0
10:44:25	-90,307	2116,65	10,351	10,317	10,182	6,357	6,829	20,8	964,025	21,404	2116,65	0	201,451	201,451	99,715	0	0	0	0	0	0	0
10:44:25	-13,037	2116,519	10,351	10,464	10,181	6,355	6,82	20,8	964,025	21,404	2116,519	0	201,451	201,451	99,715	0	0	0	0	0	0	0
10:44:25	90,307	2117,422	10,449	10,415	10,181	6,365	6,811	20,8	964,025	21,404	2116,52	0	201,451	201,451	99,715	0	0	0	0	0	0	0
10:44:25	-90,307	2116,519	10,351	10,317	10,181	6,355	6,802	20,8	964,025	21,404	2116,519	0	201,451	201,451	99,715	0	0	0	0	0	0	0
10:44:25	-75,073	2115,769	10,351	10,317	10,177	6,348	6,793	20,8	964,025	21,404	2115,769	0	201,451	201,451	99,715	0	0	0	0	0	0	0
10:44:25	0	2115,769	10,351	10,317	10,177	6,348	6,784	20,8	964,025	21,404	2115,769	0	201,451	201,451	99,715	0	0	0	0	0	0	0
10:44:25	-45,141	2115,317	10,302	10,268	10,177	6,343	6,775	20,8	964,025	21,404	2115,317	0	201,451	201,451	99,715	0	0	0	0	0	0	0
10:44:25	135,449	2116,672	10,449	10,317	10,177	6,357	6,767	20,8	964,025	21,404	2115,319	0	201,451	201,451	99,715	0	0	0	0	0	0	0
10:44:25	-90,307	2115,769	10,351	10,317	10,177	6,348	6,759	20,8	964,025	21,404	2115,319	0	201,451	201,451	99,715	0	0	0	0	0	0	0
10:44:25	90,307	2116,672	10,449	10,268	10,177	6,357	6,751	20,8	964,025	21,404	2115,321	0	201,451	201,451	99,715	0	0	0	0	0	0	0
10:44:25	-102,099	2115,651	10,351	10,268	10,176	6,346	6,743	20,8	964,025	21,404	2115,321	0	201,451	201,451	99,715	0	0	0	0	0	0	0
10:44:25	-63,305	2115,018	10,351	10,219	10,172	6,34	6,735	20,8	964,025	21,404	2115,018	0	201,451	201,451	99,715	0	0	0	0	0	0	0
10:44:25	0	2115,018	10,351	10,268	10,172	6,34	6,727	20,8	964,025	21,404	2115,018	0	201,451	201,451	99,715	0	0	0	0	0	0	0
10:44:25	78,515	2115,803	10,449	10,415	10,172	6,348	6,72	20,8	964,025	21,404	2115,018	0	201,451	201,451	99,715	0	0	0	0	0	0	0
10:44:25	-90,283	2114,9	10,351	10,219	10,172	6,339	6,713	20,8	964,025	21,404	2114,9	0	201,451	201,451	99,715	0	0	0	0	0	0	0
10:44:25	90,283	2115,803	10,449	10,268	10,172	6,348	6,705	20,8	964,025	21,404	2114,901	0	201,451	201,451	99,715	0	0	0	0	0	0	0
10:44:25	-31,176	2115,491	10,498	10,268	10,167	6,345	6,698	20,8	964,025	21,404	2114,902	0	201,451	201,451	99,715	0	0	0	0	0	0	0
10:44:25	-45,166	2115,039	10,449	10,317	10,167	6,34	6,691	20,8	964,025	21,404	2114,902	0	201,451	201,451	99,715	0	0	0	0	0	0	0
10:44:25	-42,773	2114,612	10,498	10,268	10,162	6,336	6,684	20,8	964,025	21,404	2114,612	0	201,451	201,451	99,715	0	0	0	0	0	0	0
10:44:25	-45,166	2114,16	10,449	10,317	10,162	6,331	6,677	20,8	964,025	21,404	2114,16	0	201,451	201,451	99,715	0	0	0	0	0	0	0
10:44:25	0	2114,16	10,449	10,415	10,162	6,331	6,671	20,8	964,025	21,404	2114,16	0	201,451	201,451	99,715	0	0	0	0	0	0	0
10:44:25	-90,258	2113,257	10,351	10,219	10,162	6,322	6,664	20,8	964,025	21,404	2113,257	0	201,451	201,451	99,715	0	0	0	0	0	0	0
10:44:25	0	2113,257	10,351	10,268	10,162	6,322	6,657	20,8	964,025	21,404	2113,257	0	201,451	201,451	99,715	0	0	0	0	0	0	0
10:44:25	90,258	2114,16	10,449	10,317	10,162	6,331	6,651	20,8	964,025	21,404	2113,258	0	201,451	201,451	99,715	0	0	0	0	0	0	0
10:44:25	-135,4	2112,806	10,302	10,268	10,162	6,317	6,644	20,8	964,025	21,404	2112,806	0	201,451	201,451	99,715	0	0	0	0	0	0	0
10:44:25	0	2112,806	10,302	10,219	10,162	6,317	6,638	20,8	964,025	21,404	2112,806	0	201,451	201,451	99,715	0	0	0	0	0	0	0
10:44:25	-11,791	2112,688	10,302	10,268	10,162	6,316	6,631	20,8	964,025	21,404	2112,688	0	201,451	201,451	99,715	0	0	0	0	0	0	0
10:44:25	0	2112,688	10,302	10,219	10,162	6,316	6,625	20,8	964,025	21,404	2112,688	0	201,451	201,451	99,715	0	0	0	0	0	0	0
10:44:25	-31,201	2112,376	10,351	10,268	10,157	6,313	6,619	20,8	964,025	21,404	2112,376	0	201,451	201,451	99,715	0	0	0	0	0	0	0
10:44:25	0	2112,376	10,351	10,268	10,157	6,313	6,613	20,8	964,025	21,404	2112,376	0	201,451	201,451	99,715	0	0	0	0	0	0	0
10:44:25	-77,197	2111,604	10,351	10,268	10,153	6,305	6,607	20,8	964,025	21,404	2111,604	0	201,451	201,451	99,715	0	0	0	0	0	0	0
10:44:25	0	2111,604	10,351	10,219	10,153	6,305	6,601	20,8	964,025	21,404	2111,604	0	201,451	201,451	99,715	0	0	0	0	0	0	0
10:44:25	0	2111,604	10,351	10,317	10,153	6,305	6,595	20,8	964,025	21,404	2111,604	0	201,451	201,451	99,715	0	0	0	0	0	0	0
10:44:25	-45,141	2111,153	10,302	10,122	10,153	6,3	6,59	20,8	964,025	21,404	2111,153	0	201,451	201,451	99,715	0	0	0	0	0	0	0
10:44:25	34,423	2111,497	10,351	10,219	10,152	6,304	6,584	20,8	964,025	21,404	2111,153	0	201,451	201,451	99,715	0	0	0	0	0	0	0
10:44:25	-45,117	2111,046	10,302	10,122	10,152	6,299	6,578	20,8	965,455	21,404	2111,046	0	201,451	201,451	99,715	0	0	0	0	0	0	0
10:44:25	-158,959	2109,456	10,205	10,122	10,149	6,283	6,573	20,8	965,455	21,404	2109,456	0	201,451	201,451	99,715	0	0	0	0	0	0	0
10:44:25	0	2109,456	10,205	10,073	10,149	6,283	6,567	20,8	965,455	21,404	2109,456	0	201,451	201,451	99,715	0	0	0	0	0	0	0
10:44:25	-10,717	2109,349	10,205	10,073	10,148	6,281	6,561	20,8	965,455	21,404	2109,349	0	201,451	201,451	99,715	0	0	0	0	0	0	0
10:44:25	0	2109,349	10,205	10,122	10,148	6,281	6,556	20,8	965,455	21,404	2109,349	0	201,451	201,451	99,715	0	0	0	0	0	0	0
10:44:25	-79,467	2108,554	10,205	10,122	10,144	6,273	6,55	20,8	965,455	21,404	2108,554	0	201,451	201,451	99,715	0	0	0	0	0	0	0
10:44:25	56,86	2109,123	10,351	10,219	10,139	6,279	6,545	20,8	965,455	21,404	2108,555	0	201,451	201,451	99,715	0	0	0	0	0	0	0
10:44:25	-9,643	2109,026	10,351	10,268	10,139	6,278	6,54	20,8	965,455	21,404	2108,555	0	201,451	201,451	99,715	0	0	0	0	0	0	0
10:44:25	-68,627	2108,34	10,351	10,219	10,135	6,271	6,534	20,8	965,455	21,404	2108,34	0	201,451	201,451	99,715	0	0	0	0	0	0	0
10:44:25	-45,092	2107,889	10,302	10,122	10,135	6,266	6,529	20,8	965,455	21,404	2107,889	0	201,451	201,451	99,715	0	0	0	0	0	0	0
[truncated: 16,546 more rows]
