# Supplementary material for: Testing of pandemic ventilators under early and agile development
Source: Front Med Technol. 2022 Aug 16;4:899328. doi: 10.3389/fmedt.2022.899328 (PMC9424737; doi:10.3389/fmedt.2022.899328)
Supplement: Supplementary file 5 [file Data_Sheet_4.ZIP › Trigger Evaluation/01_Data Storage/01_Raw Measurement Data/Hamilton T1/Hamilton T1_v1_pcv/Trigger_4hpa.csv]

Time	Flow	Lung tidal volume	p alveole	Airway pressure	Bellows position	Intrapleural pressure	Cardial pressure	Fraction of O2 inspir	Ambient pressure	Temperature Celsius	FRC actual	Shunt fraction	Partial pressure O2 air chamber	Partial pressure O2 effectiv	Oxygen sat pulm. capillaries	NA	NA	NA	NA	NA	NA	NA
10:39:21	89,965	2089,84	9,961	9,878	10,05	6,08	6,172	20,8	965,455	21,32	2088,519	0	200,845	200,845	99,713	0	0	0	0	0	0	0
10:39:21	-96,484	2088,876	9,863	9,78	10,05	6,07	6,17	20,8	965,455	21,32	2088,519	0	200,845	200,845	99,713	0	0	0	0	0	0	0
10:39:22	141,503	2090,291	10,009	9,975	10,05	6,085	6,168	20,8	965,455	21,32	2088,521	0	200,845	200,845	99,713	0	0	0	0	0	0	0
10:39:22	-141,503	2088,876	9,863	9,78	10,05	6,07	6,166	20,8	965,455	21,32	2088,522	0	200,845	200,845	99,713	0	0	0	0	0	0	0
10:39:22	89,99	2089,775	9,961	9,878	10,05	6,08	6,164	20,8	965,455	21,32	2088,523	0	200,845	200,845	99,713	0	0	0	0	0	0	0
10:39:22	-134,985	2088,426	9,814	9,731	10,05	6,066	6,162	20,8	965,455	21,32	2088,426	0	200,845	200,845	99,713	0	0	0	0	0	0	0
10:39:22	186,499	2090,291	10,009	9,975	10,05	6,085	6,161	20,8	965,455	21,32	2088,428	0	200,845	200,845	99,713	0	0	0	0	0	0	0
10:39:22	0	2090,291	10,009	9,926	10,05	6,085	6,159	20,8	965,455	21,32	2088,429	0	200,845	200,845	99,713	0	0	0	0	0	0	0
10:39:22	-6,518	2090,225	10,009	9,926	10,05	6,084	6,158	20,8	965,455	21,32	2088,431	0	200,845	200,845	99,713	0	0	0	0	0	0	0
10:39:22	6,518	2090,291	10,009	9,926	10,05	5,685	6,149	20,8	965,455	21,32	2088,433	0	200,845	200,845	99,713	0	0	0	0	0	0	0
10:39:22	-134,985	2088,941	9,863	9,731	10,05	5,271	6,131	20,8	965,455	21,32	2088,433	0	200,845	200,845	99,713	0	0	0	0	0	0	0
10:39:22	39,721	2089,338	9,814	9,78	10,055	4,875	6,107	20,8	965,455	21,32	2088,434	0	200,845	200,845	99,713	0	0	0	0	0	0	0
10:39:22	-371,191	2085,626	9,228	9,194	10,064	4,437	6,074	20,8	965,455	21,32	2085,626	0	200,845	200,845	99,713	0	0	0	0	0	0	0
10:39:22	22,729	2085,853	8,984	9,096	10,078	4,039	6,034	20,8	965,455	21,32	2085,626	0	200,845	200,845	99,713	0	0	0	0	0	0	0
10:39:22	-255,175	2083,302	8,349	8,364	10,097	3,613	5,987	20,8	965,455	21,32	2083,302	0	200,845	200,845	99,713	0	0	0	0	0	0	0
10:39:22	-36,816	2082,933	7,861	7,876	10,121	3,209	5,932	20,8	965,455	21,32	2082,933	0	200,845	200,845	99,713	0	0	0	0	0	0	0
10:39:22	-58,105	2082,352	7,275	7,29	10,148	2,803	5,871	20,8	965,455	21,32	2082,352	0	200,845	200,845	99,713	0	0	0	0	0	0	0
10:39:22	55,957	2082,912	6,884	6,997	10,172	2,409	5,803	20,8	965,455	21,32	2082,353	0	200,845	200,845	99,713	0	0	0	0	0	0	0
10:39:22	272,753	2085,639	6,738	6,948	10,195	2,037	5,729	20,8	965,455	21,32	2082,356	0	200,845	200,845	99,713	0	0	0	0	0	0	0
10:39:22	447,021	2090,11	6,787	7,143	10,218	1,683	5,65	20,8	965,455	21,32	2082,364	0	200,845	200,845	99,713	0	0	0	0	0	0	0
10:39:22	580,859	2095,918	6,884	7,338	10,246	1,343	5,565	20,8	965,455	21,32	2082,377	0	200,845	200,845	99,713	0	0	0	0	0	0	0
10:39:22	474,487	2100,663	6,64	7,241	10,286	0,992	5,476	20,8	965,455	21,32	2082,396	0	200,845	200,845	99,713	0	0	0	0	0	0	0
10:39:22	792,431	2108,588	6,64	7,583	10,331	0,674	5,382	20,8	965,455	21,32	2082,422	0	200,845	200,845	99,713	0	0	0	0	0	0	0
10:39:22	379,248	2112,38	6,054	7,094	10,384	0,313	5,282	20,8	965,455	21,32	2082,452	0	200,845	200,845	99,713	0	0	0	0	0	0	0
10:39:22	657,861	2118,959	5,615	6,801	10,444	-0,018	5,178	20,8	965,455	21,32	2082,489	0	200,845	200,845	99,713	0	0	0	0	0	0	0
10:39:22	706,347	2126,022	5,175	6,606	10,508	-0,346	5,07	20,8	965,455	21,32	2082,532	0	200,845	200,845	99,713	0	0	0	0	0	0	0
10:39:22	696,459	2132,987	4,638	6,215	10,576	-0,674	4,957	20,8	965,455	21,32	2082,583	0	200,845	200,845	99,713	0	0	0	0	0	0	0
10:39:22	888,891	2141,876	4,296	6,069	10,645	-0,982	4,841	20,8	965,455	21,32	2082,642	0	200,845	200,845	99,713	0	0	0	0	0	0	0
10:39:22	949,072	2151,366	4,101	6,215	10,71	-1,284	4,721	20,8	965,455	21,32	2082,711	0	200,845	200,845	99,713	0	0	0	0	0	0	0
10:39:22	1054,956	2161,916	4,003	5,874	10,775	-1,576	4,597	20,8	965,455	21,32	2082,79	0	200,845	200,845	99,713	0	0	0	0	0	0	0
10:39:22	1376,977	2175,686	4,345	6,411	10,836	-1,834	4,471	20,8	965,455	21,32	2082,883	0	200,845	200,845	99,713	0	0	0	0	0	0	0
10:39:22	928,588	2184,972	4,199	6,02	10,897	-2,138	4,341	20,8	965,455	21,32	2082,985	0	200,845	200,845	99,713	0	0	0	0	0	0	0
10:39:22	967,309	2194,645	4,003	6,655	10,962	-2,438	4,208	20,8	965,455	21,32	2083,096	0	200,845	200,845	99,713	0	0	0	0	0	0	0
10:39:22	993,627	2204,581	3,662	6,362	11,038	-2,736	4,072	20,8	965,455	21,32	2083,218	0	200,845	200,845	99,713	0	0	0	0	0	0	0
10:39:22	1370,629	2218,287	3,71	6,655	11,113	-2,994	3,934	20,8	965,455	21,32	2083,353	0	200,845	200,845	99,713	0	0	0	0	0	0	0
10:39:22	945,654	2227,744	3,173	5,922	11,196	-3,297	3,792	20,8	965,455	21,32	2083,497	0	200,845	200,845	99,713	0	0	0	0	0	0	0
10:39:22	1480,053	2242,544	3,173	5,678	11,281	-3,544	3,648	20,8	965,455	21,32	2083,656	0	200,845	200,845	99,713	0	0	0	0	0	0	0
10:39:22	1214,648	2254,691	2,832	6,264	11,369	-3,819	3,502	20,8	965,455	21,32	2083,827	0	200,845	200,845	99,713	0	0	0	0	0	0	0
10:39:22	1263,842	2267,329	2,539	4,799	11,457	-2,634	3,381	20,8	965,455	21,32	2084,011	0	200,845	200,845	99,713	0	0	0	0	0	0	0
10:39:22	1541,796	2282,747	2,734	5,678	11,535	-1,517	3,285	20,8	965,455	21,32	2084,21	0	200,845	200,845	99,713	0	0	0	0	0	0	0
10:39:22	2145,092	2304,198	4,101	6,606	11,584	-0,424	3,212	20,8	965,455	21,32	2084,429	0	200,845	200,845	99,713	0	0	0	0	0	0	0
10:39:22	2154,004	2325,738	5,957	8,364	11,607	0,589	3,161	20,8	965,455	21,32	2084,671	0	200,845	200,845	99,713	0	0	0	0	0	0	0
10:39:22	1945,434	2345,192	7,861	10,219	11,616	1,51	3,129	20,7	964,485	21,32	2084,931	0	200,845	200,845	99,713	0	0	0	0	0	0	0
10:39:22	2516,504	2370,358	10,498	11,977	11,616	2,424	3,115	20,7	964,485	21,32	2085,217	0	200,845	200,845	99,713	0	0	0	0	0	0	0
10:39:22	1956,445	2389,922	12,451	14,175	11,622	3,221	3,117	20,7	964,485	21,32	2085,521	0	200,845	200,845	99,713	0	0	0	0	0	0	0
10:39:22	1251,928	2402,441	13,427	15,053	11,64	3,892	3,132	20,7	964,485	21,32	2085,838	0	200,845	200,845	99,713	0	0	0	0	0	0	0
10:39:22	1361,596	2416,057	14,258	15,981	11,672	4,524	3,159	20,7	964,485	21,32	2086,169	0	200,845	200,845	99,713	0	0	0	0	0	0	0
10:39:22	1065,551	2426,713	14,599	16,128	11,714	5,081	3,197	20,7	964,485	21,32	2086,509	0	200,845	200,845	99,713	0	0	0	0	0	0	0
10:39:22	908,959	2435,802	14,599	16,323	11,765	5,581	3,244	20,7	964,485	21,32	2086,858	0	200,845	200,845	99,713	0	0	0	0	0	0	0
10:39:22	430,371	2440,106	14,013	15,591	11,822	5,995	3,298	20,7	964,485	21,32	2087,211	0	200,845	200,845	99,713	0	0	0	0	0	0	0
10:39:22	994,58	2450,052	14,013	15,737	11,878	6,434	3,359	20,7	964,485	21,32	2087,574	0	200,845	200,845	99,713	0	0	0	0	0	0	0
10:39:22	788,037	2457,932	13,965	15,737	11,925	6,82	3,427	20,7	964,485	21,32	2087,945	0	200,845	200,845	99,713	0	0	0	0	0	0	0
10:39:22	1194,824	2469,88	14,599	16,225	11,958	7,221	3,502	20,7	964,485	21,32	2088,326	0	200,342	200,342	99,71	0	0	0	0	0	0	0
10:39:22	1088,208	2480,763	15,381	16,616	11,977	7,586	3,582	20,7	964,485	21,32	2088,719	0	200,342	200,342	99,71	0	0	0	0	0	0	0
10:39:22	1568,335	2496,446	16,748	18,081	11,991	7,977	3,668	20,7	964,485	21,32	2089,127	0	200,342	200,342	99,71	0	0	0	0	0	0	0
10:39:22	968,31	2506,129	17,578	18,569	12,001	8,286	3,758	20,7	964,485	21,32	2089,544	0	200,342	200,342	99,71	0	0	0	0	0	0	0
10:39:22	1155,127	2517,68	18,506	19,253	12,015	8,594	3,853	20,7	964,485	21,32	2089,972	0	200,342	200,342	99,71	0	0	0	0	0	0	0
10:39:22	750,463	2525,185	18,847	19,595	12,039	8,844	3,951	20,7	964,485	21,32	2090,407	0	200,342	200,342	99,71	0	0	0	0	0	0	0
10:39:22	579,394	2530,979	18,847	19,741	12,072	9,061	4,051	20,7	964,485	21,32	2090,848	0	200,342	200,342	99,71	0	0	0	0	0	0	0
10:39:22	530,004	2536,279	18,701	19,253	12,109	9,258	4,153	20,7	964,485	21,32	2091,293	0	200,342	200,342	99,71	0	0	0	0	0	0	0
10:39:22	360,864	2539,888	18,31	18,96	12,151	9,425	4,257	20,7	964,485	21,32	2091,742	0	200,342	200,342	99,71	0	0	0	0	0	0	0
10:39:22	501,831	2544,906	18,066	18,618	12,193	9,594	4,361	20,7	964,485	21,32	2092,195	0	200,342	200,342	99,71	0	0	0	0	0	0	0
10:39:22	540,966	2550,316	18,017	18,716	12,226	9,757	4,467	20,7	964,485	21,32	2092,653	0	200,342	200,342	99,71	0	0	0	0	0	0	0
10:39:22	619,726	2556,513	18,164	18,911	12,253	9,918	4,574	20,7	964,485	21,32	2093,117	0	200,342	200,342	99,71	0	0	0	0	0	0	0
10:39:22	1112,744	2567,64	18,994	19,448	12,27	10,121	4,683	20,7	964,485	21,32	2093,591	0	200,342	200,342	99,71	0	0	0	0	0	0	0
10:39:22	622,338	2573,864	19,531	19,985	12,276	10,266	4,792	20,7	964,485	21,32	2094,072	0	200,342	200,342	99,71	0	0	0	0	0	0	0
10:39:22	845,214	2582,316	20,312	20,522	12,28	10,426	4,903	20,7	964,485	21,32	2094,56	0	200,342	200,342	99,71	0	0	0	0	0	0	0
10:39:22	817,846	2590,494	20,996	21,157	12,289	10,577	5,014	20,7	964,485	21,32	2095,056	0	200,342	200,342	99,71	0	0	0	0	0	0	0
10:39:22	374,487	2594,239	21,142	21,206	12,302	10,676	5,125	20,7	964,485	21,32	2095,555	0	200,342	200,342	99,71	0	0	0	0	0	0	0
10:39:22	182,177	2596,061	20,996	21,059	12,32	10,75	5,235	20,7	964,485	21,32	2096,055	0	200,342	200,342	99,71	0	0	0	0	0	0	0
10:39:22	213,623	2598,197	20,801	20,962	12,343	10,822	5,345	20,7	964,485	21,32	2096,558	0	200,342	200,342	99,71	0	0	0	0	0	0	0
10:39:22	148,12	2599,678	20,459	20,522	12,37	10,882	5,453	20,7	964,485	21,32	2097,061	0	200,342	200,342	99,71	0	0	0	0	0	0	0
10:39:22	106,787	2600,746	20,117	20,132	12,395	10,935	5,561	20,7	964,485	21,32	2097,564	0	200,342	200,342	99,71	0	0	0	0	0	0	0
10:39:22	238,305	2603,129	19,971	20,083	12,416	10,997	5,667	20,7	964,485	21,32	2098,07	0	200,342	200,342	99,71	0	0	0	0	0	0	0
10:39:22	430,712	2607,436	20,166	20,18	12,43	11,075	5,773	20,7	964,485	21,32	2098,579	0	200,342	200,342	99,71	0	0	0	0	0	0	0
10:39:22	243,334	2609,87	20,312	20,327	12,435	11,131	5,879	20,7	964,485	21,32	2099,091	0	200,342	200,342	99,71	0	0	0	0	0	0	0
10:39:22	491,479	2614,785	20,752	20,669	12,439	11,21	5,983	20,7	964,485	21,32	2099,606	0	200,342	200,342	99,71	0	0	0	0	0	0	0
10:39:22	526,806	2620,053	21,289	21,255	12,439	11,29	6,087	20,7	964,485	21,32	2100,127	0	200,342	200,342	99,71	0	0	0	0	0	0	0
10:39:22	191,699	2621,97	21,484	21,352	12,439	11,333	6,19	20,7	964,485	21,32	2100,648	0	200,342	200,342	99,71	0	0	0	0	0	0	0
10:39:22	162,109	2623,591	21,631	21,548	12,44	11,371	6,292	20,7	964,485	21,32	2101,171	0	200,342	200,342	99,71	0	0	0	0	0	0	0
10:39:22	-64,453	2622,946	21,484	21,352	12,444	11,384	6,391	20,7	964,485	21,32	2101,693	0	200,342	200,342	99,71	0	0	0	0	0	0	0
10:39:22	-49,438	2622,452	21,289	21,206	12,452	11,396	6,49	20,7	964,485	21,32	2102,214	0	200,342	200,342	99,71	0	0	0	0	0	0	0
10:39:22	-63,549	2621,816	21,142	21,011	12,457	11,405	6,586	20,7	964,485	21,32	2102,734	0	200,342	200,342	99,71	0	0	0	0	0	0	0
10:39:22	-44,897	2621,367	20,996	20,864	12,462	11,415	6,681	20,7	964,485	21,32	2103,252	0	200,342	200,342	99,71	0	0	0	0	0	0	0
10:39:22	-272,412	2618,643	20,654	20,473	12,466	11,4	6,773	20,7	964,485	21,32	2103,768	0	200,342	200,342	99,71	0	0	0	0	0	0	0
10:39:22	272,412	2621,367	20,996	20,815	12,462	11,44	6,865	20,7	964,485	21,32	2104,285	0	200,342	200,342	99,71	0	0	0	0	0	0	0
10:39:22	15,478	2621,522	21,094	20,962	12,458	11,453	6,955	20,7	964,485	21,32	2104,802	0	200,342	200,342	99,71	0	0	0	0	0	0	0
10:39:22	-81,42	2620,708	21,094	20,962	12,453	11,454	7,043	20,7	964,485	21,32	2105,318	0	200,342	200,342	99,71	0	0	0	0	0	0	0
10:39:22	64,575	2621,354	21,24	21,059	12,449	11,47	7,13	20,7	964,485	21,32	2105,834	0	200,342	200,342	99,71	0	0	0	0	0	0	0
10:39:22	-132,788	2620,026	21,142	21,011	12,447	11,464	7,215	20,7	964,485	21,32	2106,348	0	200,342	200,342	99,71	0	0	0	0	0	0	0
10:39:22	63,549	2620,661	21,289	21,157	12,442	11,478	7,298	20,7	964,485	21,32	2106,863	0	200,342	200,342	99,71	0	0	0	0	0	0	0
10:39:22	-204,565	2618,616	21,142	21,059	12,439	11,464	7,38	20,7	964,485	21,32	2107,374	0	200,342	200,342	99,71	0	0	0	0	0	0	0
10:39:22	95,8	2619,574	21,24	21,011	12,439	11,48	7,46	20,7	964,485	21,32	2107,887	0	200,342	200,342	99,71	0	0	0	0	0	0	0
10:39:22	-77,465	2618,799	21,142	20,962	12,44	11,478	7,539	20,7	964,485	21,32	2108,397	0	200,342	200,342	99,71	0	0	0	0	0	0	0
10:39:22	-82,885	2617,97	20,996	20,864	12,443	11,474	7,616	20,7	964,485	21,32	2108,907	0	200,342	200,342	99,71	0	0	0	0	0	0	0
10:39:22	0	2617,97	20,996	20,815	12,443	11,479	7,692	20,7	964,485	21,32	2109,416	0	200,342	200,342	99,71	0	0	0	0	0	0	0
10:39:22	95,8	2618,928	21,094	20,864	12,443	11,493	7,767	20,7	964,485	21,32	2109,925	0	200,342	200,342	99,71	0	0	0	0	0	0	0
10:39:22	-60,839	2618,32	21,094	20,864	12,44	11,49	7,84	20,7	964,485	21,32	2110,434	0	200,342	200,342	99,71	0	0	0	0	0	0	0
10:39:22	-18,31	2618,137	21,094	20,864	12,439	11,492	7,911	20,7	964,485	21,32	2110,942	0	200,342	200,342	99,71	0	0	0	0	0	0	0
10:39:22	-143,676	2616,7	20,947	20,718	12,439	11,48	7,981	20,7	964,485	21,32	2111,447	0	200,342	200,342	99,71	0	0	0	0	0	0	0
10:39:22	-95,776	2615,742	20,849	20,815	12,439	11,473	8,05	20,7	964,485	21,32	2111,952	0	200,342	200,342	99,71	0	0	0	0	0	0	0
10:39:22	34,985	2616,092	20,947	20,815	12,435	11,48	8,117	20,7	964,485	21,32	2112,456	0	200,342	200,342	99,71	0	0	0	0	0	0	0
10:39:23	-18,505	2615,907	20,947	20,864	12,434	11,48	8,183	20,7	964,485	21,32	2112,959	0	200,342	200,342	99,71	0	0	0	0	0	0	0
10:39:23	-115,307	2614,754	20,849	20,815	12,433	11,47	8,247	20,7	964,485	21,32	2113,461	0	200,342	200,342	99,71	0	0	0	0	0	0	0
10:39:23	115,307	2615,907	20,947	20,815	12,434	11,484	8,311	20,7	964,485	21,32	2113,963	0	200,342	200,342	99,71	0	0	0	0	0	0	0
10:39:23	-95,751	2614,949	20,849	20,718	12,434	11,476	8,373	20,7	964,485	21,32	2114,465	0	200,342	200,342	99,71	0	0	0	0	0	0	0
10:39:23	52,392	2615,473	20,947	20,815	12,432	11,483	8,434	20,7	964,485	21,32	2114,966	0	200,342	200,342	99,71	0	0	0	0	0	0	0
10:39:23	-133,789	2614,135	20,849	20,718	12,43	11,471	8,493	20,7	964,485	21,32	2115,465	0	200,342	200,342	99,71	0	0	0	0	0	0	0
10:39:23	-28,344	2613,852	20,801	20,669	12,431	11,469	8,552	20,7	964,485	21,32	2115,963	0	200,342	200,342	99,71	0	0	0	0	0	0	0
10:39:23	-47,875	2613,373	20,752	20,62	12,431	11,465	8,609	20,7	964,485	21,32	2116,46	0	200,342	200,342	99,71	0	0	0	0	0	0	0
10:39:23	-95,727	2612,416	20,654	20,62	12,431	11,457	8,665	20,7	964,485	21,32	2116,956	0	200,342	200,342	99,71	0	0	0	0	0	0	0
10:39:23	114,257	2613,558	20,752	20,669	12,432	11,469	8,72	20,7	964,485	21,32	2117,453	0	200,342	200,342	99,71	0	0	0	0	0	0	0
10:39:23	0	2613,558	20,752	20,62	12,432	11,47	8,774	20,7	964,485	21,32	2117,949	0	200,342	200,342	99,71	0	0	0	0	0	0	0
10:39:23	-143,603	2612,122	20,605	20,473	12,432	11,456	8,826	20,7	964,485	21,32	2118,443	0	200,342	200,342	99,71	0	0	0	0	0	0	0
10:39:23	125,073	2613,373	20,752	20,62	12,431	11,47	8,878	20,7	964,485	21,32	2118,938	0	200,342	200,342	99,71	0	0	0	0	0	0	0
10:39:23	0	2613,373	20,752	20,62	12,431	11,471	8,929	20,7	964,485	21,32	2119,432	0	200,342	200,342	99,71	0	0	0	0	0	0	0
10:39:23	-61,84	2612,755	20,752	20,62	12,427	11,465	8,979	20,7	964,485	21,32	2119,926	0	200,342	200,342	99,71	0	0	0	0	0	0	0
10:39:23	0	2612,755	20,752	20,62	12,427	11,466	9,027	20,7	964,485	21,32	2120,419	0	200,342	200,342	99,71	0	0	0	0	0	0	0
10:39:23	-19,531	2612,559	20,752	20,62	12,426	11,464	9,075	20,7	964,485	21,32	2120,911	0	200,342	200,342	99,71	0	0	0	0	0	0	0
10:39:23	-95,727	2611,602	20,654	20,522	12,426	11,455	9,122	20,7	964,485	21,32	2121,401	0	200,342	200,342	99,71	0	0	0	0	0	0	0
10:39:23	-66,162	2610,941	20,605	20,669	12,425	11,448	9,167	20,7	964,485	21,32	2121,891	0	200,342	200,342	99,71	0	0	0	0	0	0	0
10:39:23	-12,939	2610,811	20,654	20,62	12,422	11,447	9,212	20,7	964,485	21,32	2122,38	0	200,342	200,342	99,71	0	0	0	0	0	0	0
10:39:23	76,171	2611,573	20,752	20,62	12,421	11,456	9,256	20,7	964,485	21,32	2122,869	0	200,342	200,342	99,71	0	0	0	0	0	0	0
10:39:23	-135,888	2610,214	20,654	20,669	12,419	11,442	9,299	20,7	964,485	21,32	2123,356	0	200,342	200,342	99,71	0	0	0	0	0	0	0
10:39:23	76,171	2610,976	20,752	20,669	12,417	11,45	9,341	20,7	964,485	21,32	2123,844	0	200,342	200,342	99,71	0	0	0	0	0	0	0
10:39:23	-156,347	2609,412	20,654	20,62	12,414	11,434	9,382	20,7	964,485	21,32	2124,33	0	200,342	200,342	99,71	0	0	0	0	0	0	0
10:39:23	124,047	2610,653	20,801	20,718	12,413	11,447	9,423	20,7	964,485	21,32	2124,816	0	200,342	200,342	99,71	0	0	0	0	0	0	0
10:39:23	-20,629	2610,446	20,801	20,718	12,412	11,445	9,462	20,7	964,485	21,32	2125,302	0	200,342	200,342	99,71	0	0	0	0	0	0	0
10:39:23	-47,875	2609,968	20,752	20,669	12,412	11,44	9,501	20,7	964,485	21,32	2125,786	0	200,342	200,342	99,71	0	0	0	0	0	0	0
10:39:23	20,629	2610,174	20,752	20,62	12,413	11,443	9,539	20,7	964,485	21,32	2126,271	0	200,342	200,342	99,71	0	0	0	0	0	0	0
10:39:23	-164,184	2608,532	20,605	20,62	12,412	11,426	9,576	20,7	964,485	21,32	2126,753	0	200,342	200,342	99,71	0	0	0	0	0	0	0
10:39:23	8,764	2608,62	20,654	20,62	12,41	11,427	9,613	20,7	964,485	21,32	2127,235	0	200,342	200,342	99,71	0	0	0	0	0	0	0
10:39:23	-19,58	2608,424	20,654	20,669	12,408	11,425	9,648	20,7	964,485	21,32	2127,716	0	200,342	200,342	99,71	0	0	0	0	0	0	0
10:39:23	-80,126	2607,623	20,654	20,62	12,404	11,417	9,683	20,7	964,485	21,32	2128,196	0	200,342	200,342	99,71	0	0	0	0	0	0	0
10:39:23	0	2607,623	20,654	20,62	12,404	11,417	9,717	20,7	964,485	21,32	2128,675	0	200,342	200,342	99,71	0	0	0	0	0	0	0
10:39:23	-47,827	2607,144	20,605	20,62	12,404	11,412	9,75	20,7	964,485	21,32	2129,154	0	200,342	200,342	99,71	0	0	0	0	0	0	0
10:39:23	102,27	2608,167	20,752	20,669	12,402	11,423	9,783	20,7	964,485	21,32	2129,633	0	200,342	200,342	99,71	0	0	0	0	0	0	0
10:39:23	-143,53	2606,732	20,605	20,473	12,402	11,408	9,815	20,7	964,485	21,32	2130,11	0	200,342	200,342	99,71	0	0	0	0	0	0	0
10:39:23	89,086	2607,623	20,654	20,62	12,404	11,418	9,846	20,7	964,485	21,32	2130,588	0	200,342	200,342	99,71	0	0	0	0	0	0	0
10:39:23	-143,505	2606,188	20,508	20,473	12,404	11,403	9,877	20,7	964,485	21,32	2131,063	0	200,342	200,342	99,71	0	0	0	0	0	0	0
10:39:23	-47,802	2605,71	20,459	20,376	12,404	11,398	9,906	20,7	964,485	21,32	2131,538	0	200,342	200,342	99,71	0	0	0	0	0	0	0
10:39:23	47,802	2606,188	20,508	20,473	12,404	11,403	9,936	20,7	964,485	21,32	2132,013	0	200,342	200,342	99,71	0	0	0	0	0	0	0
10:39:23	-47,802	2605,71	20,459	20,473	12,404	11,398	9,964	20,9	965,915	21,32	2132,486	0	200,342	200,342	99,71	0	0	0	0	0	0	0
10:39:23	-49,267	2605,217	20,459	20,327	12,402	11,393	9,992	20,9	965,915	21,32	2132,959	0	200,342	200,342	99,71	0	0	0	0	0	0	0
10:39:23	27,197	2605,489	20,508	20,522	12,4	11,396	10,02	20,9	965,915	21,32	2133,432	0	200,342	200,342	99,71	0	0	0	0	0	0	0
10:39:23	95,629	2606,445	20,605	20,62	12,4	11,406	10,047	20,9	965,915	21,32	2133,905	0	200,342	200,342	99,71	0	0	0	0	0	0	0
10:39:23	-143,408	2605,011	20,459	20,522	12,4	11,391	10,074	20,9	965,915	21,32	2134,376	0	200,342	200,342	99,71	0	0	0	0	0	0	0
10:39:23	68,383	2605,695	20,508	20,473	12,402	11,398	10,099	20,9	965,915	21,32	2134,847	0	200,342	200,342	99,71	0	0	0	0	0	0	0
10:39:23	-163,964	2604,055	20,361	20,327	12,4	11,381	10,125	20,9	965,915	21,32	2135,316	0	200,342	200,342	99,71	0	0	0	0	0	0	0
10:39:23	95,581	2605,011	20,459	20,473	12,4	11,391	10,149	20,9	965,915	21,32	2135,785	0	200,342	200,342	99,71	0	0	0	0	0	0	0
10:39:23	-40,161	2604,609	20,459	20,473	12,398	11,387	10,174	20,9	965,915	21,32	2136,254	0	200,342	200,342	99,71	0	0	0	0	0	0	0
10:39:23	28,247	2604,892	20,508	20,376	12,397	11,39	10,198	20,9	965,915	21,32	2136,723	0	200,342	200,342	99,71	0	0	0	0	0	0	0
10:39:23	-47,778	2604,414	20,459	20,376	12,397	11,385	10,221	20,9	965,915	21,32	2137,19	0	202,6	202,6	99,72	0	0	0	0	0	0	0
10:39:23	0	2604,414	20,459	20,473	12,397	11,385	10,244	20,9	965,915	21,32	2137,658	0	202,6	202,6	99,72	0	0	0	0	0	0	0
10:39:23	29,296	2604,707	20,508	20,376	12,396	11,388	10,266	20,9	965,915	21,32	2138,125	0	202,6	202,6	99,72	0	0	0	0	0	0	0
10:39:23	-42,285	2604,284	20,508	20,376	12,394	11,384	10,288	20,9	965,915	21,32	2138,591	0	202,6	202,6	99,72	0	0	0	0	0	0	0
10:39:23	95,605	2605,24	20,605	20,376	12,394	11,394	10,31	20,9	965,915	21,32	2139,058	0	202,6	202,6	99,72	0	0	0	0	0	0	0
10:39:23	-143,383	2603,807	20,459	20,327	12,394	11,379	10,331	20,9	965,915	21,32	2139,522	0	202,6	202,6	99,72	0	0	0	0	0	0	0
10:39:23	-95,605	2602,85	20,361	20,278	12,394	11,369	10,351	20,9	965,915	21,32	2139,986	0	202,6	202,6	99,72	0	0	0	0	0	0	0
10:39:23	76,025	2603,611	20,459	20,327	12,393	11,377	10,371	20,9	965,915	21,32	2140,449	0	202,6	202,6	99,72	0	0	0	0	0	0	0
10:39:23	0	2603,611	20,459	20,327	12,393	11,377	10,391	20,9	965,915	21,32	2140,912	0	202,6	202,6	99,72	0	0	0	0	0	0	0
10:39:23	28,271	2603,893	20,508	20,376	12,391	11,38	10,41	20,9	965,915	21,32	2141,375	0	202,6	202,6	99,72	0	0	0	0	0	0	0
10:39:23	0	2603,893	20,508	20,376	12,391	11,38	10,429	20,9	965,915	21,32	2141,838	0	202,6	202,6	99,72	0	0	0	0	0	0	0
10:39:23	-41,235	2603,481	20,508	20,327	12,389	11,376	10,448	20,9	965,915	21,32	2142,299	0	202,6	202,6	99,72	0	0	0	0	0	0	0
10:39:23	-18,31	2603,298	20,508	20,376	12,388	11,374	10,466	20,9	965,915	21,32	2142,76	0	202,6	202,6	99,72	0	0	0	0	0	0	0
10:39:23	-47,778	2602,82	20,459	20,327	12,388	11,369	10,484	20,9	965,915	21,32	2143,22	0	202,6	202,6	99,72	0	0	0	0	0	0	0
10:39:23	-95,581	2601,864	20,361	20,18	12,388	11,359	10,501	20,9	965,915	21,32	2143,679	0	202,6	202,6	99,72	0	0	0	0	0	0	0
10:39:23	143,359	2603,298	20,508	20,473	12,388	11,374	10,518	20,9	965,915	21,32	2144,138	0	202,6	202,6	99,72	0	0	0	0	0	0	0
10:39:23	-143,359	2601,864	20,361	20,278	12,388	11,359	10,534	20,9	965,915	21,32	2144,596	0	202,6	202,6	99,72	0	0	0	0	0	0	0
10:39:23	95,581	2602,82	20,459	20,327	12,388	11,369	10,551	20,9	965,915	21,32	2145,054	0	202,6	202,6	99,72	0	0	0	0	0	0	0
10:39:23	0	2602,82	20,459	20,327	12,388	11,369	10,567	20,9	965,915	21,32	2145,512	0	202,6	202,6	99,72	0	0	0	0	0	0	0
10:39:23	-143,359	2601,387	20,312	20,18	12,388	11,354	10,582	20,9	965,915	21,32	2145,968	0	202,6	202,6	99,72	0	0	0	0	0	0	0
10:39:23	47,778	2601,864	20,361	20,18	12,388	11,359	10,597	20,9	965,915	21,32	2146,423	0	202,6	202,6	99,72	0	0	0	0	0	0	0
10:39:23	0	2601,864	20,361	20,327	12,388	11,359	10,612	20,9	965,915	21,32	2146,879	0	202,6	202,6	99,72	0	0	0	0	0	0	0
10:39:23	81,542	2602,68	20,508	20,473	12,385	11,367	10,627	20,9	965,915	21,32	2147,335	0	202,6	202,6	99,72	0	0	0	0	0	0	0
10:39:23	-143,359	2601,246	20,361	20,278	12,385	11,353	10,641	20,9	965,915	21,32	2147,789	0	202,6	202,6	99,72	0	0	0	0	0	0	0
10:39:23	0	2601,246	20,361	20,327	12,385	11,353	10,655	20,9	965,915	21,32	2148,242	0	202,6	202,6	99,72	0	0	0	0	0	0	0
10:39:23	0	2601,246	20,361	20,327	12,385	11,353	10,669	20,9	965,915	21,32	2148,695	0	202,6	202,6	99,72	0	0	0	0	0	0	0
10:39:23	-18,457	2601,062	20,361	20,278	12,384	11,351	10,682	20,9	965,915	21,32	2149,147	0	202,6	202,6	99,72	0	0	0	0	0	0	0
10:39:23	0	2601,062	20,361	20,327	12,384	11,351	10,696	20,9	965,915	21,32	2149,599	0	202,6	202,6	99,72	0	0	0	0	0	0	0
10:39:23	95,556	2602,017	20,459	20,376	12,384	11,36	10,709	20,9	965,915	21,32	2150,052	0	202,6	202,6	99,72	0	0	0	0	0	0	0
10:39:23	-115,161	2600,866	20,361	20,327	12,382	11,349	10,721	20,9	965,915	21,32	2150,502	0	202,6	202,6	99,72	0	0	0	0	0	0	0
10:39:23	-47,753	2600,388	20,312	20,278	12,382	11,344	10,733	20,9	965,915	21,32	2150,952	0	202,6	202,6	99,72	0	0	0	0	0	0	0
10:39:23	-41,186	2599,976	20,312	20,327	12,38	11,339	10,745	20,9	965,915	21,32	2151,401	0	202,6	202,6	99,72	0	0	0	0	0	0	0
10:39:23	0	2599,976	20,312	20,278	12,38	11,339	10,757	20,9	965,915	21,32	2151,85	0	202,6	202,6	99,72	0	0	0	0	0	0	0
10:39:23	28,222	2600,258	20,361	20,327	12,379	11,342	10,768	20,9	965,915	21,32	2152,299	0	202,6	202,6	99,72	0	0	0	0	0	0	0
10:39:23	0	2600,258	20,361	20,278	12,379	11,342	10,78	20,9	965,915	21,32	2152,747	0	202,6	202,6	99,72	0	0	0	0	0	0	0
10:39:23	0	2600,258	20,361	20,327	12,379	11,342	10,791	20,9	965,915	21,32	2153,194	0	202,6	202,6	99,72	0	0	0	0	0	0	0
10:39:23	-95,532	2599,303	20,263	20,18	12,379	11,333	10,801	20,9	965,915	21,32	2153,64	0	202,6	202,6	99,72	0	0	0	0	0	0	0
10:39:23	47,778	2599,781	20,312	20,278	12,379	11,337	10,812	20,9	965,915	21,32	2154,087	0	202,6	202,6	99,72	0	0	0	0	0	0	0
10:39:23	-67,163	2599,109	20,263	20,18	12,378	11,331	10,822	20,9	965,915	21,32	2154,531	0	202,6	202,6	99,72	0	0	0	0	0	0	0
10:39:23	195,336	2601,063	20,508	20,522	12,376	11,351	10,832	20,9	965,915	21,32	2154,978	0	202,6	202,6	99,72	0	0	0	0	0	0	0
10:39:23	-223,461	2598,828	20,361	20,327	12,371	11,328	10,842	20,9	965,915	21,32	2155,422	0	202,6	202,6	99,72	0	0	0	0	0	0	0
10:39:23	159,643	2600,424	20,605	20,473	12,367	11,344	10,852	20,9	965,915	21,32	2155,867	0	202,6	202,6	99,72	0	0	0	0	0	0	0
10:39:23	29,272	2600,717	20,654	20,522	12,366	11,347	10,862	20,9	965,915	21,32	2156,312	0	202,6	202,6	99,72	0	0	0	0	0	0	0
10:39:23	-191,088	2598,806	20,459	20,327	12,366	11,327	10,871	20,9	965,915	21,32	2156,754	0	202,6	202,6	99,72	0	0	0	0	0	0	0
10:39:23	18,481	2598,991	20,459	20,327	12,367	11,329	10,88	20,9	965,915	21,32	2157,196	0	202,6	202,6	99,72	0	0	0	0	0	0	0
10:39:24	-95,507	2598,036	20,361	20,327	12,367	11,319	10,888	20,9	965,915	21,32	2157,637	0	202,6	202,6	99,72	0	0	0	0	0	0	0
10:39:24	0	2598,036	20,361	20,278	12,367	11,319	10,897	20,9	965,915	21,32	2158,077	0	202,6	202,6	99,72	0	0	0	0	0	0	0
10:39:24	12,939	2598,165	20,312	20,132	12,37	11,321	10,905	20,9	965,915	21,32	2158,517	0	202,6	202,6	99,72	0	0	0	0	0	0	0
10:39:24	0	2598,165	20,312	20,132	12,37	11,321	10,913	20,9	965,915	21,32	2158,957	0	202,6	202,6	99,72	0	0	0	0	0	0	0
10:39:24	0	2598,165	20,312	20,18	12,37	11,321	10,921	20,9	965,915	21,32	2159,396	0	202,6	202,6	99,72	0	0	0	0	0	0	0
10:39:24	0	2598,165	20,312	20,132	12,37	11,321	10,929	20,9	965,915	21,32	2159,835	0	202,6	202,6	99,72	0	0	0	0	0	0	0
10:39:24	-60,717	2597,558	20,312	20,18	12,367	11,315	10,937	20,9	965,915	21,32	2160,273	0	202,6	202,6	99,72	0	0	0	0	0	0	0
10:39:24	124,804	2598,806	20,459	20,376	12,366	11,327	10,944	20,9	965,915	21,32	2160,711	0	202,6	202,6	99,72	0	0	0	0	0	0	0
10:39:24	0	2598,806	20,459	20,473	12,366	11,327	10,952	20,9	965,915	21,32	2161,149	0	202,6	202,6	99,72	0	0	0	0	0	0	0
10:39:24	-143,31	2597,373	20,312	20,327	12,366	11,313	10,959	20,9	965,915	21,32	2161,585	0	202,6	202,6	99,72	0	0	0	0	0	0	0
10:39:24	-29,272	2597,08	20,263	20,18	12,367	11,31	10,966	20,9	965,915	21,32	2162,02	0	202,6	202,6	99,72	0	0	0	0	0	0	0
10:39:24	29,272	2597,373	20,312	20,278	12,366	11,313	10,973	20,9	965,915	21,32	2162,456	0	202,6	202,6	99,72	0	0	0	0	0	0	0
10:39:24	-47,729	2596,896	20,263	20,132	12,366	11,308	10,979	20,9	965,915	21,32	2162,89	0	202,6	202,6	99,72	0	0	0	0	0	0	0
10:39:24	95,483	2597,851	20,361	20,376	12,366	11,318	10,986	20,9	965,915	21,32	2163,325	0	202,6	202,6	99,72	0	0	0	0	0	0	0
10:39:24	-47,753	2597,373	20,312	20,18	12,366	11,313	10,992	20,9	965,915	21,32	2163,759	0	202,6	202,6	99,72	0	0	0	0	0	0	0
10:39:24	-143,261	2595,941	20,166	20,18	12,366	11,298	10,998	20,9	965,915	21,32	2164,191	0	202,6	202,6	99,72	0	0	0	0	0	0	0
10:39:24	95,532	2596,896	20,263	20,278	12,366	11,308	11,004	20,9	965,915	21,32	2164,624	0	202,6	202,6	99,72	0	0	0	0	0	0	0
10:39:24	-14,086	2596,755	20,312	20,18	12,362	11,306	11,01	20,9	965,915	21,32	2165,056	0	202,6	202,6	99,72	0	0	0	0	0	0	0
10:39:24	47,753	2597,233	20,361	20,278	12,362	11,311	11,016	20,9	965,915	21,32	2165,488	0	202,6	202,6	99,72	0	0	0	0	0	0	0
10:39:24	-95,483	2596,278	20,263	20,18	12,362	11,301	11,022	20,9	965,915	21,32	2165,919	0	202,6	202,6	99,72	0	0	0	0	0	0	0
10:39:24	-95,532	2595,322	20,166	20,18	12,362	11,291	11,027	20,9	965,915	21,32	2166,348	0	202,6	202,6	99,72	0	0	0	0	0	0	0
10:39:24	0	2595,322	20,166	20,132	12,362	11,291	11,032	20,9	965,915	21,32	2166,777	0	202,6	202,6	99,72	0	0	0	0	0	0	0
10:39:24	77,221	2596,095	20,263	20,18	12,361	11,299	11,037	20,9	965,915	21,32	2167,206	0	202,6	202,6	99,72	0	0	0	0	0	0	0
10:39:24	47,753	2596,572	20,312	20,18	12,361	11,304	11,043	20,9	965,915	21,32	2167,635	0	202,6	202,6	99,72	0	0	0	0	0	0	0
10:39:24	-143,261	2595,14	20,166	20,278	12,361	11,29	11,047	20,9	965,915	21,32	2168,063	0	202,6	202,6	99,72	0	0	0	0	0	0	0
10:39:24	0	2595,14	20,166	20,132	12,361	11,29	11,052	20,9	965,915	21,32	2168,49	0	202,6	202,6	99,72	0	0	0	0	0	0	0
10:39:24	0	2595,14	20,166	20,132	12,361	11,29	11,057	20,9	965,915	21,32	2168,917	0	202,6	202,6	99,72	0	0	0	0	0	0	0
10:39:24	-61,791	2594,522	20,166	20,18	12,358	11,283	11,061	20,9	965,915	21,32	2169,342	0	202,6	202,6	99,72	0	0	0	0	0	0	0
10:39:24	95,458	2595,476	20,263	20,278	12,358	11,293	11,066	20,9	965,915	21,32	2169,768	0	202,6	202,6	99,72	0	0	0	0	0	0	0
10:39:24	-95,458	2594,522	20,166	20,132	12,358	11,283	11,07	20,9	965,915	21,32	2170,193	0	202,6	202,6	99,72	0	0	0	0	0	0	0
10:39:24	0	2594,522	20,166	20,18	12,358	11,283	11,074	20,9	965,915	21,32	2170,618	0	202,6	202,6	99,72	0	0	0	0	0	0	0
10:39:24	-47,753	2594,044	20,117	19,985	12,358	11,278	11,078	20,9	965,915	21,32	2171,041	0	202,6	202,6	99,72	0	0	0	0	0	0	0
10:39:24	0	2594,044	20,117	20,132	12,358	11,278	11,082	20,9	965,915	21,32	2171,464	0	202,6	202,6	99,72	0	0	0	0	0	0	0
10:39:24	172,485	2595,769	20,312	20,327	12,356	11,296	11,086	20,9	965,915	21,32	2171,888	0	202,6	202,6	99,72	0	0	0	0	0	0	0
10:39:24	-124,731	2594,522	20,166	19,985	12,358	11,283	11,09	20,9	965,915	21,32	2172,311	0	202,6	202,6	99,72	0	0	0	0	0	0	0
10:39:24	143,237	2595,954	20,312	20,278	12,358	11,298	11,094	20,9	965,915	21,32	2172,735	0	202,6	202,6	99,72	0	0	0	0	0	0	0
10:39:24	-143,237	2594,522	20,166	19,985	12,358	11,283	11,098	20,9	965,915	21,32	2173,156	0	202,6	202,6	99,72	0	0	0	0	0	0	0
10:39:24	-47,753	2594,044	20,117	20,132	12,358	11,278	11,102	20,9	965,915	21,32	2173,577	0	202,6	202,6	99,72	0	0	0	0	0	0	0
10:39:24	29,248	2594,337	20,166	20,132	12,356	11,281	11,105	20,9	965,915	21,32	2173,998	0	202,6	202,6	99,72	0	0	0	0	0	0	0
10:39:24	-47,729	2593,859	20,117	20,083	12,356	11,276	11,108	20,9	965,915	21,32	2174,417	0	202,6	202,6	99,72	0	0	0	0	0	0	0
10:39:24	47,729	2594,337	20,166	20,18	12,356	11,281	11,112	20,9	965,915	21,32	2174,837	0	202,6	202,6	99,72	0	0	0	0	0	0	0
10:39:24	95,507	2595,292	20,263	20,18	12,356	11,291	11,115	20,9	965,915	21,32	2175,257	0	202,6	202,6	99,72	0	0	0	0	0	0	0
10:39:24	-143,237	2593,859	20,117	20,083	12,356	11,276	11,119	20,9	965,915	21,32	2175,676	0	202,6	202,6	99,72	0	0	0	0	0	0	0
10:39:24	0	2593,859	20,117	20,083	12,356	11,276	11,122	20,9	965,915	21,32	2176,094	0	202,6	202,6	99,72	0	0	0	0	0	0	0
10:39:24	0	2593,859	20,117	20,083	12,356	11,276	11,125	20,9	965,915	21,32	2176,512	0	202,6	202,6	99,72	0	0	0	0	0	0	0
10:39:24	0	2593,859	20,117	20,083	12,356	11,276	11,128	21	964,025	21,32	2176,929	0	202,6	202,6	99,72	0	0	0	0	0	0	0
10:39:24	-85,156	2593,008	20,019	19,936	12,356	11,268	11,13	21	964,025	21,32	2177,345	0	202,6	202,6	99,72	0	0	0	0	0	0	0
10:39:24	0	2593,008	20,019	19,936	12,356	11,268	11,133	21	964,025	21,32	2177,76	0	202,6	202,6	99,72	0	0	0	0	0	0	0
10:39:24	95,532	2593,963	20,117	19,985	12,356	11,277	11,136	21	964,025	21,32	2178,177	0	202,6	202,6	99,72	0	0	0	0	0	0	0
10:39:24	3,393	2593,997	20,166	20,083	12,354	11,278	11,139	21	964,025	21,32	2178,592	0	202,6	202,6	99,72	0	0	0	0	0	0	0
10:39:24	-17,456	2593,822	20,166	19,936	12,353	11,276	11,141	21	964,025	21,32	2179,008	0	202,6	202,6	99,72	0	0	0	0	0	0	0
10:39:24	-143,261	2592,39	20,019	19,839	12,353	11,261	11,144	21	964,025	21,32	2179,421	0	202,6	202,6	99,72	0	0	0	0	0	0	0
10:39:24	205,078	2594,441	20,166	20,132	12,356	11,282	11,146	21	964,025	21,32	2179,836	0	202,6	202,6	99,72	0	0	0	0	0	0	0
10:39:24	-143,286	2593,008	20,019	19,936	12,356	11,268	11,149	21	964,025	21,32	2180,249	0	202,6	202,6	99,72	0	0	0	0	0	0	0
10:39:24	81,469	2593,822	20,166	20,083	12,353	11,276	11,151	21	964,025	21,32	2180,663	0	202,6	202,6	99,72	0	0	0	0	0	0	0
10:39:24	-47,753	2593,345	20,117	20,083	12,353	11,271	11,154	21	964,025	21,32	2181,075	0	202,656	202,656	99,72	0	0	0	0	0	0	0
10:39:24	0	2593,345	20,117	19,936	12,353	11,271	11,156	21	964,025	21,32	2181,487	0	202,656	202,656	99,72	0	0	0	0	0	0	0
10:39:24	-95,507	2592,39	20,019	19,985	12,353	11,261	11,158	21	964,025	21,32	2181,898	0	202,656	202,656	99,72	0	0	0	0	0	0	0
10:39:24	95,507	2593,345	20,117	20,083	12,353	11,271	11,16	21	964,025	21,32	2182,31	0	202,656	202,656	99,72	0	0	0	0	0	0	0
10:39:24	-95,507	2592,39	20,019	19,936	12,353	11,261	11,162	21	964,025	21,32	2182,72	0	202,656	202,656	99,72	0	0	0	0	0	0	0
10:39:24	0	2592,39	20,019	19,936	12,353	11,261	11,164	21	964,025	21,32	2183,13	0	202,656	202,656	99,72	0	0	0	0	0	0	0
10:39:24	95,507	2593,345	20,117	20,083	12,353	11,271	11,166	21	964,025	21,32	2183,54	0	202,656	202,656	99,72	0	0	0	0	0	0	0
10:39:24	29,321	2593,638	20,166	20,083	12,352	11,274	11,168	21	964,025	21,32	2183,95	0	202,656	202,656	99,72	0	0	0	0	0	0	0
10:39:24	-29,321	2593,345	20,117	19,936	12,353	11,271	11,17	21	964,025	21,32	2184,359	0	202,656	202,656	99,72	0	0	0	0	0	0	0
10:39:24	-95,507	2592,39	20,019	19,936	12,353	11,261	11,172	21	964,025	21,32	2184,767	0	202,656	202,656	99,72	0	0	0	0	0	0	0
10:39:24	0	2592,39	20,019	19,985	12,353	11,261	11,174	21	964,025	21,32	2185,175	0	202,656	202,656	99,72	0	0	0	0	0	0	0
10:39:24	-18,432	2592,205	20,019	20,083	12,352	11,259	11,176	21	964,025	21,32	2185,582	0	202,656	202,656	99,72	0	0	0	0	0	0	0
10:39:24	-47,753	2591,728	19,971	19,985	12,352	11,254	11,177	21	964,025	21,32	2185,988	0	202,656	202,656	99,72	0	0	0	0	0	0	0
10:39:24	0	2591,728	19,971	19,936	12,352	11,254	11,179	21	964,025	21,32	2186,394	0	202,656	202,656	99,72	0	0	0	0	0	0	0
10:39:24	47,753	2592,205	20,019	20,083	12,352	11,259	11,18	21	964,025	21,32	2186,8	0	202,656	202,656	99,72	0	0	0	0	0	0	0
10:39:24	-238,745	2589,818	19,775	19,595	12,352	11,235	11,181	21	964,025	21,32	2187,203	0	202,656	202,656	99,72	0	0	0	0	0	0	0
10:39:24	-445,678	2585,361	19,385	19,253	12,348	11,189	11,181	21	964,025	21,32	2187,601	0	202,656	202,656	99,72	0	0	0	0	0	0	0
10:39:24	-556,86	2579,793	18,896	18,52	12,344	11,131	11,18	21	964,025	21,32	2187,994	0	202,656	202,656	99,72	0	0	0	0	0	0	0
10:39:24	-624,902	2573,544	18,506	17,886	12,33	11,067	11,178	21	964,025	21,32	2188,379	0	202,656	202,656	99,72	0	0	0	0	0	0	0
10:39:24	-677,368	2566,77	18,31	17,69	12,303	10,997	11,175	21	964,025	21,32	2188,757	0	202,656	202,656	99,72	0	0	0	0	0	0	0
10:39:24	-529,199	2561,478	18,359	17,641	12,27	10,943	11,17	21	964,025	21,32	2189,13	0	202,656	202,656	99,72	0	0	0	0	0	0	0
10:39:24	-282,08	2558,657	18,799	17,886	12,23	10,913	11,165	21	964,025	21,32	2189,5	0	202,656	202,656	99,72	0	0	0	0	0	0	0
10:39:24	-344,384	2555,213	19,287	18,227	12,184	10,878	11,159	21	964,025	21,32	2189,866	0	202,656	202,656	99,72	0	0	0	0	0	0	0
10:39:24	-658,618	2548,627	19,287	18,569	12,147	10,81	11,153	21	964,025	21,32	2190,224	0	202,656	202,656	99,72	0	0	0	0	0	0	0
10:39:24	-654,223	2542,085	19,287	18,716	12,11	10,743	11,145	21	964,025	21,32	2190,576	0	202,656	202,656	99,72	0	0	0	0	0	0	0
10:39:24	-576,831	2536,317	19,14	18,52	12,085	10,683	11,136	21	964,025	21,32	2190,922	0	202,656	202,656	99,72	0	0	0	0	0	0	0
10:39:24	-945,605	2526,86	18,506	17,739	12,067	10,586	11,125	21	964,025	21,32	2191,258	0	202,656	202,656	99,72	0	0	0	0	0	0	0
10:39:24	-619,726	2520,663	18,213	17,69	12,048	10,522	11,113	21	964,025	21,32	2191,587	0	202,656	202,656	99,72	0	0	0	0	0	0	0
10:39:24	-782,959	2512,834	17,578	17,153	12,039	10,441	11,1	21	964,025	21,32	2191,908	0	202,656	202,656	99,72	0	0	0	0	0	0	0
10:39:24	-578,637	2507,047	17,236	16,762	12,025	10,381	11,086	21	964,025	21,32	2192,223	0	202,656	202,656	99,72	0	0	0	0	0	0	0
10:39:24	-617,48	2500,872	16,943	16,274	12,006	10,318	11,071	21	964,025	21,32	2192,532	0	202,656	202,656	99,72	0	0	0	0	0	0	0
10:39:24	-409,106	2496,781	17,041	16,323	11,977	10,276	11,055	21	964,025	21,32	2192,836	0	202,656	202,656	99,72	0	0	0	0	0	0	0
10:39:24	-301,562	2493,766	17,334	16,616	11,944	10,245	11,039	21	964,025	21,32	2193,137	0	202,656	202,656	99,72	0	0	0	0	0	0	0
10:39:24	-538,793	2488,378	17,383	16,665	11,911	10,189	11,022	21	964,025	21,32	2193,432	0	202,656	202,656	99,72	0	0	0	0	0	0	0
10:39:24	-361,254	2484,765	17,529	16,665	11,883	10,152	11,005	21	964,025	21,32	2193,724	0	202,656	202,656	99,72	0	0	0	0	0	0	0
10:39:24	-442,504	2480,34	17,676	16,958	11,85	10,106	10,988	21	964,025	21,32	2194,01	0	202,656	202,656	99,72	0	0	0	0	0	0	0
10:39:24	-594,97	2474,39	17,578	16,811	11,822	10,045	10,969	21	964,025	21,32	2194,291	0	202,656	202,656	99,72	0	0	0	0	0	0	0
10:39:24	-556,543	2468,825	17,431	16,86	11,798	9,987	10,95	21	964,025	21,32	2194,565	0	202,656	202,656	99,72	0	0	0	0	0	0	0
10:39:24	-661,328	2462,212	17,09	16,323	11,779	9,919	10,93	21	964,025	21,32	2194,833	0	202,656	202,656	99,72	0	0	0	0	0	0	0
10:39:24	-664,135	2455,57	16,748	15,981	11,76	9,851	10,909	21	964,025	21,32	2195,094	0	202,656	202,656	99,72	0	0	0	0	0	0	0
10:39:24	-659,448	2448,976	16,406	15,737	11,742	9,783	10,887	21	964,025	21,32	2195,348	0	202,656	202,656	99,72	0	0	0	0	0	0	0
10:39:24	-597,07	2443,005	16,211	15,444	11,719	9,721	10,864	21	964,025	21,32	2195,595	0	202,656	202,656	99,72	0	0	0	0	0	0	0
10:39:24	-581,909	2437,186	16,113	15,395	11,691	9,661	10,84	21	964,025	21,32	2195,837	0	202,656	202,656	99,72	0	0	0	0	0	0	0
10:39:24	-508,422	2432,102	16,113	15,346	11,662	9,609	10,816	21	964,025	21,32	2196,073	0	202,656	202,656	99,72	0	0	0	0	0	0	0
10:39:24	-343,554	2428,666	16,357	15,542	11,63	9,573	10,792	21	964,025	21,32	2196,305	0	202,656	202,656	99,72	0	0	0	0	0	0	0
10:39:24	-528,784	2423,379	16,406	15,444	11,597	9,519	10,767	21	964,025	21,32	2196,532	0	202,656	202,656	99,72	0	0	0	0	0	0	0
10:39:24	-437,353	2419,005	16,552	15,639	11,564	9,474	10,741	21	964,025	21,32	2196,755	0	202,656	202,656	99,72	0	0	0	0	0	0	0
10:39:25	-683,496	2412,17	16,455	15,737	11,531	9,403	10,715	21	964,025	21,32	2196,97	0	202,656	202,656	99,72	0	0	0	0	0	0	0
10:39:25	-532,006	2406,85	16,357	15,591	11,506	9,348	10,688	21	964,025	21,32	2197,18	0	202,656	202,656	99,72	0	0	0	0	0	0	0
10:39:25	-687,084	2399,979	16,113	15,395	11,481	9,278	10,661	21	964,025	21,32	2197,383	0	202,656	202,656	99,72	0	0	0	0	0	0	0
10:39:25	-571,508	2394,264	15,869	15,346	11,462	9,219	10,632	21	964,025	21,32	2197,58	0	202,656	202,656	99,72	0	0	0	0	0	0	0
10:39:25	-573,168	2388,532	15,625	15,053	11,442	9,16	10,603	21	964,025	21,32	2197,771	0	202,656	202,656	99,72	0	0	0	0	0	0	0
10:39:25	-634,643	2382,186	15,381	14,663	11,42	9,094	10,574	21	964,025	21,32	2197,955	0	202,656	202,656	99,72	0	0	0	0	0	0	0
10:39:25	-479,052	2377,395	15,381	14,858	11,393	9,045	10,544	21	964,025	21,32	2198,135	0	202,656	202,656	99,72	0	0	0	0	0	0	0
10:39:25	-536,45	2372,031	15,283	14,663	11,367	8,99	10,513	21	964,025	21,32	2198,309	0	202,656	202,656	99,72	0	0	0	0	0	0	0
10:39:25	-548,193	2366,549	15,234	14,565	11,339	8,933	10,482	21	964,025	21,32	2198,477	0	202,656	202,656	99,72	0	0	0	0	0	0	0
10:39:25	-374,292	2362,806	15,283	14,712	11,315	8,894	10,451	21	964,025	21,32	2198,641	0	202,656	202,656	99,72	0	0	0	0	0	0	0
10:39:25	-520,043	2357,606	15,234	14,516	11,289	8,841	10,42	21	964,025	21,32	2198,8	0	202,656	202,656	99,72	0	0	0	0	0	0	0
10:39:25	-426,123	2353,344	15,234	14,712	11,264	8,797	10,388	21	964,025	21,32	2198,955	0	202,656	202,656	99,72	0	0	0	0	0	0	0
10:39:25	-525,488	2348,089	15,088	14,419	11,243	8,743	10,356	21	964,025	21,32	2199,104	0	202,656	202,656	99,72	0	0	0	0	0	0	0
10:39:25	-646,24	2341,627	14,746	14,126	11,224	8,676	10,323	21	964,025	21,32	2199,246	0	202,656	202,656	99,72	0	0	0	0	0	0	0
10:39:25	-566,04	2335,967	14,404	13,784	11,211	8,618	10,289	21	964,025	21,32	2199,383	0	202,656	202,656	99,72	0	0	0	0	0	0	0
10:39:25	-547,558	2330,491	14,16	13,54	11,193	8,561	10,255	21	964,025	21,32	2199,514	0	202,656	202,656	99,72	0	0	0	0	0	0	0
10:39:25	-478,1	2325,71	13,916	13,296	11,179	8,512	10,221	21	964,025	21,32	2199,641	0	202,656	202,656	99,72	0	0	0	0	0	0	0
10:39:25	-418,017	2321,53	13,818	13,344	11,16	8,469	10,187	21	964,025	21,32	2199,763	0	202,656	202,656	99,72	0	0	0	0	0	0	0
10:39:25	-384,423	2317,686	13,769	13,247	11,141	8,429	10,152	21	964,025	21,32	2199,881	0	202,656	202,656	99,72	0	0	0	0	0	0	0
10:39:25	-426,367	2313,422	13,672	13,247	11,122	8,385	10,118	21	964,025	21,32	2199,994	0	202,656	202,656	99,72	0	0	0	0	0	0	0
10:39:25	-406,054	2309,361	13,672	13,149	11,099	8,343	10,083	21	964,025	21,32	2200,104	0	202,656	202,656	99,72	0	0	0	0	0	0	0
10:39:25	-248,022	2306,881	13,769	13,344	11,08	8,318	10,048	21	964,025	21,32	2200,211	0	202,656	202,656	99,72	0	0	0	0	0	0	0
10:39:25	-334,936	2303,532	13,769	13,442	11,061	8,283	10,014	21	964,025	21,32	2200,314	0	202,656	202,656	99,72	0	0	0	0	0	0	0
10:39:25	-284,57	2300,686	13,818	13,442	11,042	8,254	9,979	21	964,025	21,32	2200,414	0	202,656	202,656	99,72	0	0	0	0	0	0	0
10:39:25	-465,844	2296,028	13,672	13,344	11,024	8,206	9,944	21	964,025	21,32	2200,51	0	202,656	202,656	99,72	0	0	0	0	0	0	0
10:39:25	-390,527	2292,122	13,525	13,149	11,009	8,166	9,91	21	964,025	21,32	2200,602	0	202,656	202,656	99,72	0	0	0	0	0	0	0
10:39:25	-340,771	2288,715	13,427	12,954	10,995	8,131	9,875	21	964,025	21,32	2200,69	0	202,656	202,656	99,72	0	0	0	0	0	0	0
10:39:25	-383,764	2284,877	13,281	12,905	10,981	8,091	9,84	21	964,025	21,32	2200,774	0	202,656	202,656	99,72	0	0	0	0	0	0	0
10:39:25	-342,993	2281,447	13,183	12,807	10,967	8,056	9,805	21	964,025	21,32	2200,855	0	202,656	202,656	99,72	0	0	0	0	0	0	0
10:39:25	-385,717	2277,59	13,037	12,661	10,953	8,016	9,77	21	964,025	21,32	2200,931	0	202,656	202,656	99,72	0	0	0	0	0	0	0
10:39:25	-238,452	2275,205	13,134	12,758	10,934	7,991	9,735	21	964,025	21,32	2201,006	0	202,656	202,656	99,72	0	0	0	0	0	0	0
10:39:25	-203,735	2273,168	13,183	12,807	10,92	7,97	9,7	21	964,025	21,32	2201,078	0	202,656	202,656	99,72	0	0	0	0	0	0	0
10:39:25	-332,69	2269,841	13,183	12,905	10,901	7,936	9,666	21	964,025	21,32	2201,147	0	202,656	202,656	99,72	0	0	0	0	0	0	0
10:39:25	-331,542	2266,526	13,183	12,954	10,883	7,902	9,631	21	964,025	21,32	2201,212	0	202,656	202,656	99,72	0	0	0	0	0	0	0
10:39:25	-293,432	2263,591	13,134	12,905	10,869	7,872	9,597	21	964,025	21,32	2201,274	0	202,656	202,656	99,72	0	0	0	0	0	0	0
10:39:25	-246,557	2261,126	13,134	12,905	10,855	7,846	9,562	21	964,025	21,32	2201,334	0	202,656	202,656	99,72	0	0	0	0	0	0	0
10:39:25	-387,5	2257,251	12,988	12,807	10,84	7,806	9,528	21	964,025	21,32	2201,39	0	202,656	202,656	99,72	0	0	0	0	0	0	0
10:39:25	-294,58	2254,305	12,939	12,807	10,826	7,776	9,493	21	964,025	21,32	2201,443	0	202,656	202,656	99,72	0	0	0	0	0	0	0
10:39:25	-334,936	2250,956	12,841	12,612	10,813	7,741	9,459	21	964,025	21,32	2201,493	0	202,656	202,656	99,72	0	0	0	0	0	0	0
10:39:25	-351,538	2247,44	12,646	12,417	10,803	7,705	9,425	21	964,025	21,32	2201,539	0	202,656	202,656	99,72	0	0	0	0	0	0	0
10:39:25	-242,065	2245,02	12,646	12,417	10,789	7,68	9,39	21	964,025	21,32	2201,582	0	202,656	202,656	99,72	0	0	0	0	0	0	0
10:39:25	-264,965	2242,37	12,549	12,27	10,779	7,653	9,356	21	964,025	21,32	2201,623	0	202,656	202,656	99,72	0	0	0	0	0	0	0
10:39:25	-234,277	2240,027	12,646	12,417	10,761	7,629	9,323	21	964,025	21,32	2201,661	0	202,656	202,656	99,72	0	0	0	0	0	0	0
10:39:25	-201,66	2238,011	12,695	12,417	10,747	7,608	9,289	20,9	964,485	21,32	2201,698	0	202,656	202,656	99,72	0	0	0	0	0	0	0
10:39:25	-247,656	2235,534	12,695	12,417	10,733	7,582	9,255	20,9	964,485	21,32	2201,732	0	202,656	202,656	99,72	0	0	0	0	0	0	0
10:39:25	-298,852	2232,546	12,549	12,27	10,724	7,552	9,222	20,9	964,485	21,32	2201,762	0	202,656	202,656	99,72	0	0	0	0	0	0	0
10:39:25	-250,634	2230,039	12,549	12,27	10,71	7,526	9,189	20,9	964,485	21,32	2201,791	0	202,656	202,656	99,72	0	0	0	0	0	0	0
10:39:25	-178,54	2228,254	12,549	12,173	10,699	7,507	9,156	20,9	964,485	21,32	2201,817	0	202,656	202,656	99,72	0	0	0	0	0	0	0
10:39:25	-154,907	2226,705	12,646	12,27	10,685	7,491	9,123	20,9	964,485	21,32	2201,842	0	202,656	202,656	99,72	0	0	0	0	0	0	0
10:39:25	-401,391	2222,691	12,549	12,173	10,668	7,45	9,09	20,9	964,485	21,32	2201,863	0	202,656	202,656	99,72	0	0	0	0	0	0	0
10:39:25	-258,203	2220,109	12,451	12,075	10,658	7,423	9,058	20,9	964,485	21,32	2201,881	0	202,656	202,656	99,72	0	0	0	0	0	0	0
10:39:25	-299,414	2217,115	12,304	12,026	10,649	7,392	9,025	20,9	964,485	21,32	2201,896	0	202,656	202,656	99,72	0	0	0	0	0	0	0
10:39:25	-223,291	2214,882	12,158	11,88	10,644	7,369	8,993	20,9	964,485	21,32	2201,909	0	202,656	202,656	99,72	0	0	0	0	0	0	0
10:39:25	-224,609	2212,636	12,158	11,88	10,632	7,346	8,96	20,9	964,485	21,32	2201,92	0	201,999	201,999	99,717	0	0	0	0	0	0	0
10:39:25	-172,167	2210,914	12,158	11,977	10,622	7,329	8,928	20,9	964,485	21,32	2201,929	0	201,999	201,999	99,717	0	0	0	0	0	0	0
10:39:25	-197,29	2208,941	12,207	11,977	10,608	7,308	8,897	20,9	964,485	21,32	2201,936	0	201,999	201,999	99,717	0	0	0	0	0	0	0
10:39:25	-214,624	2206,795	12,158	11,88	10,598	7,286	8,865	20,9	964,485	21,32	2201,941	0	201,999	201,999	99,717	0	0	0	0	0	0	0
10:39:25	-247,192	2204,323	12,06	11,88	10,59	7,261	8,833	20,9	964,485	21,32	2201,943	0	201,999	201,999	99,717	0	0	0	0	0	0	0
10:39:25	-168,798	2202,635	12,06	11,831	10,58	7,243	8,802	20,9	964,485	21,32	2201,944	0	201,999	201,999	99,717	0	0	0	0	0	0	0
10:39:25	-198,315	2200,652	12,011	11,831	10,571	7,223	8,771	20,9	964,485	21,32	2200,652	0	201,999	201,999	99,717	0	0	0	0	0	0	0
10:39:25	-234,326	2198,308	12,011	11,733	10,558	7,199	8,74	20,9	964,485	21,32	2198,308	0	201,999	201,999	99,717	0	0	0	0	0	0	0
10:39:25	-118,92	2197,119	12,06	11,831	10,549	7,186	8,71	20,9	964,485	21,32	2197,119	0	201,999	201,999	99,717	0	0	0	0	0	0	0
10:39:25	-156,225	2195,557	12,158	11,88	10,535	7,17	8,68	20,9	964,485	21,32	2195,557	0	201,999	201,999	99,717	0	0	0	0	0	0	0
10:39:25	-254,638	2193,011	12,06	11,88	10,525	7,144	8,65	20,9	964,485	21,32	2193,011	0	201,999	201,999	99,717	0	0	0	0	0	0	0
10:39:25	-206,787	2190,943	12,011	11,831	10,516	7,123	8,62	20,9	964,485	21,32	2190,943	0	201,999	201,999	99,717	0	0	0	0	0	0	0
10:39:25	-309,448	2187,848	11,767	11,684	10,512	7,091	8,59	20,9	964,485	21,32	2187,848	0	201,999	201,999	99,717	0	0	0	0	0	0	0
10:39:25	-253,466	2185,314	11,67	11,684	10,502	7,065	8,56	20,9	964,485	21,32	2185,314	0	201,999	201,999	99,717	0	0	0	0	0	0	0
10:39:25	-70,092	2184,613	11,767	11,635	10,493	7,057	8,53	20,9	964,485	21,32	2184,613	0	201,999	201,999	99,717	0	0	0	0	0	0	0
10:39:25	-57,641	2184,036	11,963	11,733	10,48	7,051	8,501	20,9	964,485	21,32	2184,036	0	201,999	201,999	99,717	0	0	0	0	0	0	0
10:39:25	-161,376	2182,422	11,963	11,733	10,47	7,035	8,473	20,9	964,485	21,32	2182,422	0	201,999	201,999	99,717	0	0	0	0	0	0	0
10:39:25	-250,024	2179,922	11,865	11,733	10,461	7,009	8,444	20,9	964,485	21,32	2179,922	0	201,999	201,999	99,717	0	0	0	0	0	0	0
10:39:25	-160,131	2178,321	11,865	11,733	10,452	6,993	8,415	20,9	964,485	21,32	2178,321	0	201,999	201,999	99,717	0	0	0	0	0	0	0
10:39:25	-101,147	2177,309	12,011	11,88	10,439	6,982	8,387	20,9	964,485	21,32	2177,309	0	201,999	201,999	99,717	0	0	0	0	0	0	0
10:39:25	-175,048	2175,559	12,06	11,977	10,426	6,964	8,359	20,9	964,485	21,32	2175,559	0	201,999	201,999	99,717	0	0	0	0	0	0	0
10:39:25	-221,704	2173,342	12,011	11,831	10,416	6,941	8,332	20,9	964,485	21,32	2173,342	0	201,999	201,999	99,717	0	0	0	0	0	0	0
10:39:25	-138,793	2171,954	12,011	11,831	10,408	6,927	8,304	20,9	964,485	21,32	2171,954	0	201,999	201,999	99,717	0	0	0	0	0	0	0
10:39:25	-215,82	2169,796	11,865	11,635	10,404	6,905	8,277	20,9	964,485	21,32	2169,796	0	201,999	201,999	99,717	0	0	0	0	0	0	0
10:39:25	-419,165	2165,604	11,523	11,44	10,398	6,861	8,249	20,9	964,485	21,32	2165,604	0	201,999	201,999	99,717	0	0	0	0	0	0	0
10:39:25	-170,385	2163,9	11,425	11,342	10,394	6,844	8,221	20,9	964,485	21,32	2163,9	0	201,999	201,999	99,717	0	0	0	0	0	0	0
10:39:25	-170,41	2162,196	11,328	11,294	10,389	6,826	8,194	20,9	964,485	21,32	2162,196	0	201,999	201,999	99,717	0	0	0	0	0	0	0
10:39:25	-117,065	2161,026	11,328	11,196	10,382	6,814	8,167	20,9	964,485	21,32	2161,026	0	201,999	201,999	99,717	0	0	0	0	0	0	0
10:39:25	-111,132	2159,914	11,425	11,294	10,371	6,803	8,14	20,9	964,485	21,32	2159,914	0	201,999	201,999	99,717	0	0	0	0	0	0	0
10:39:25	-85,449	2159,06	11,523	11,342	10,361	6,794	8,114	20,9	964,485	21,32	2159,06	0	201,999	201,999	99,717	0	0	0	0	0	0	0
10:39:25	-159,204	2157,468	11,523	11,342	10,352	6,778	8,088	20,9	964,485	21,32	2157,468	0	201,999	201,999	99,717	0	0	0	0	0	0	0
10:39:25	-188,159	2155,586	11,474	11,342	10,344	6,758	8,062	20,9	964,485	21,32	2155,586	0	201,999	201,999	99,717	0	0	0	0	0	0	0
10:39:25	-97,924	2154,607	11,474	11,342	10,338	6,748	8,036	20,9	964,485	21,32	2154,607	0	201,999	201,999	99,717	0	0	0	0	0	0	0
10:39:25	-215,454	2152,452	11,328	11,196	10,334	6,726	8,01	20,9	964,485	21,32	2152,452	0	201,999	201,999	99,717	0	0	0	0	0	0	0
10:39:25	-109,96	2151,353	11,279	11,147	10,33	6,714	7,985	20,9	964,485	21,32	2151,353	0	201,999	201,999	99,717	0	0	0	0	0	0	0
10:39:25	-243,75	2148,915	11,035	11,001	10,329	6,689	7,959	20,9	964,485	21,32	2148,915	0	201,999	201,999	99,717	0	0	0	0	0	0	0
10:39:25	-108,691	2147,828	10,986	10,805	10,326	6,678	7,934	20,9	964,485	21,32	2147,828	0	201,999	201,999	99,717	0	0	0	0	0	0	0
10:39:25	-62,548	2147,203	10,937	10,805	10,325	6,672	7,909	20,9	964,485	21,32	2147,203	0	201,999	201,999	99,717	0	0	0	0	0	0	0
10:39:25	-126,708	2145,936	10,937	10,805	10,317	6,659	7,885	20,9	964,485	21,32	2145,936	0	201,999	201,999	99,717	0	0	0	0	0	0	0
10:39:25	-97,851	2144,957	10,937	10,805	10,312	6,649	7,861	20,9	964,485	21,32	2144,957	0	201,999	201,999	99,717	0	0	0	0	0	0	0
10:39:25	-35,107	2144,606	10,986	10,854	10,307	6,645	7,837	20,9	964,485	21,32	2144,606	0	201,999	201,999	99,717	0	0	0	0	0	0	0
10:39:25	-102,001	2143,586	11,035	10,952	10,299	6,634	7,813	20,9	964,485	21,32	2143,586	0	201,999	201,999	99,717	0	0	0	0	0	0	0
10:39:25	8,959	2143,676	11,132	11,001	10,294	6,635	7,79	20,9	964,485	21,32	2143,586	0	201,999	201,999	99,717	0	0	0	0	0	0	0
10:39:25	-171,044	2141,965	11,035	10,952	10,29	6,618	7,767	20,9	964,485	21,32	2141,965	0	201,999	201,999	99,717	0	0	0	0	0	0	0
10:39:25	-111,987	2140,845	10,986	10,854	10,286	6,606	7,744	20,9	964,485	21,32	2140,845	0	201,999	201,999	99,717	0	0	0	0	0	0	0
10:39:25	-135,839	2139,487	10,84	10,805	10,286	6,592	7,722	20,9	964,485	21,32	2139,487	0	201,999	201,999	99,717	0	0	0	0	0	0	0
10:39:25	-60,229	2138,885	10,791	10,659	10,285	6,586	7,7	20,9	964,485	21,32	2138,885	0	201,999	201,999	99,717	0	0	0	0	0	0	0
10:39:25	-90,551	2137,979	10,693	10,757	10,285	6,577	7,678	20,9	964,485	21,32	2137,979	0	201,999	201,999	99,717	0	0	0	0	0	0	0
10:39:26	-82,69	2137,152	10,693	10,659	10,28	6,568	7,656	20,9	964,485	21,32	2137,152	0	201,999	201,999	99,717	0	0	0	0	0	0	0
10:39:26	-66,65	2136,486	10,693	10,659	10,277	6,561	7,634	20,9	964,485	21,32	2136,486	0	201,999	201,999	99,717	0	0	0	0	0	0	0
10:39:26	-66,552	2135,82	10,693	10,659	10,273	6,554	7,613	20,9	964,485	21,32	2135,82	0	201,999	201,999	99,717	0	0	0	0	0	0	0
10:39:26	-31,103	2135,509	10,693	10,757	10,271	6,551	7,592	20,9	964,485	21,32	2135,509	0	201,999	201,999	99,717	0	0	0	0	0	0	0
10:39:26	-67,553	2134,834	10,693	10,659	10,267	6,544	7,572	20,9	964,485	21,32	2134,834	0	201,999	201,999	99,717	0	0	0	0	0	0	0
10:39:26	-46,044	2134,373	10,791	10,805	10,259	6,539	7,552	20,9	964,485	21,32	2134,373	0	201,999	201,999	99,717	0	0	0	0	0	0	0
10:39:26	-38,5	2133,988	10,84	10,854	10,255	6,535	7,532	20,9	964,485	21,32	2133,988	0	201,999	201,999	99,717	0	0	0	0	0	0	0
10:39:26	-13,867	2133,849	10,84	10,805	10,254	6,534	7,512	20,9	964,485	21,32	2133,849	0	201,999	201,999	99,717	0	0	0	0	0	0	0
10:39:26	-68,798	2133,161	10,84	10,805	10,25	6,527	7,493	20,9	964,485	21,32	2133,161	0	201,999	201,999	99,717	0	0	0	0	0	0	0
10:39:26	-60,229	2132,559	10,791	10,757	10,249	6,521	7,474	20,9	964,485	21,32	2132,559	0	201,999	201,999	99,717	0	0	0	0	0	0	0
10:39:26	-145,19	2131,107	10,693	10,757	10,246	6,506	7,455	20,9	964,485	21,32	2131,107	0	201,999	201,999	99,717	0	0	0	0	0	0	0
10:39:26	-59,301	2130,514	10,644	10,61	10,245	6,5	7,436	20,9	964,485	21,32	2130,514	0	201,999	201,999	99,717	0	0	0	0	0	0	0
10:39:26	0	2130,514	10,644	10,61	10,245	6,5	7,418	20,9	964,485	21,32	2130,514	0	201,999	201,999	99,717	0	0	0	0	0	0	0
10:39:26	-24,438	2130,27	10,693	10,757	10,241	6,497	7,4	20,9	964,485	21,32	2130,27	0	201,999	201,999	99,717	0	0	0	0	0	0	0
10:39:26	-129,125	2128,979	10,644	10,61	10,236	6,484	7,382	20,9	964,485	21,32	2128,979	0	201,999	201,999	99,717	0	0	0	0	0	0	0
10:39:26	0	2128,979	10,644	10,61	10,236	6,484	7,364	20,9	964,485	21,32	2128,979	0	201,999	201,999	99,717	0	0	0	0	0	0	0
10:39:26	-13,916	2128,839	10,644	10,659	10,236	6,482	7,347	20,9	964,485	21,32	2128,839	0	201,999	201,999	99,717	0	0	0	0	0	0	0
10:39:26	-161,303	2127,226	10,547	10,61	10,232	6,466	7,329	20,9	964,485	21,32	2127,226	0	201,999	201,999	99,717	0	0	0	0	0	0	0
10:39:26	0	2127,226	10,547	10,512	10,232	6,466	7,312	20,9	964,485	21,32	2127,226	0	201,999	201,999	99,717	0	0	0	0	0	0	0
10:39:26	-58,056	2126,646	10,498	10,464	10,231	6,46	7,296	20,9	964,485	21,32	2126,646	0	201,999	201,999	99,717	0	0	0	0	0	0	0
10:39:26	-12,817	2126,518	10,547	10,61	10,228	6,458	7,279	20,9	964,485	21,32	2126,518	0	201,999	201,999	99,717	0	0	0	0	0	0	0
10:39:26	-58,056	2125,937	10,498	10,464	10,227	6,452	7,263	20,9	964,485	21,32	2125,937	0	201,999	201,999	99,717	0	0	0	0	0	0	0
10:39:26	-26,757	2125,67	10,547	10,512	10,223	6,45	7,247	20,9	964,485	21,32	2125,67	0	201,999	201,999	99,717	0	0	0	0	0	0	0
10:39:26	0	2125,67	10,547	10,512	10,223	6,45	7,232	20,9	964,485	21,32	2125,67	0	201,999	201,999	99,717	0	0	0	0	0	0	0
10:39:26	5,615	2125,726	10,644	10,512	10,218	6,45	7,216	20,9	964,485	21,32	2125,67	0	201,999	201,999	99,717	0	0	0	0	0	0	0
10:39:26	-71,948	2125,006	10,644	10,61	10,214	6,443	7,201	20,9	964,485	21,32	2125,006	0	201,999	201,999	99,717	0	0	0	0	0	0	0
10:39:26	31,298	2125,319	10,693	10,659	10,213	6,446	7,186	20,9	964,485	21,32	2125,006	0	201,999	201,999	99,717	0	0	0	0	0	0	0
10:39:26	-118,212	2124,137	10,644	10,61	10,209	6,434	7,172	20,9	964,485	21,32	2124,137	0	201,999	201,999	99,717	0	0	0	0	0	0	0
10:39:26	0	2124,137	10,644	10,512	10,209	6,434	7,157	20,9	964,485	21,32	2124,137	0	201,999	201,999	99,717	0	0	0	0	0	0	0
10:39:26	-90,38	2123,233	10,547	10,464	10,209	6,425	7,143	20,9	964,485	21,32	2123,233	0	201,999	201,999	99,717	0	0	0	0	0	0	0
10:39:26	-45,19	2122,781	10,498	10,317	10,209	6,42	7,129	20,9	964,485	21,32	2122,781	0	201,999	201,999	99,717	0	0	0	0	0	0	0
10:39:26	0	2122,781	10,498	10,415	10,209	6,42	7,115	20,9	964,485	21,32	2122,781	0	201,999	201,999	99,717	0	0	0	0	0	0	0
10:39:26	-12,841	2122,653	10,498	10,415	10,208	6,419	7,101	20,9	964,485	21,32	2122,653	0	201,999	201,999	99,717	0	0	0	0	0	0	0
10:39:26	-73,144	2121,922	10,498	10,317	10,204	6,411	7,087	20,9	964,485	21,32	2121,922	0	201,999	201,999	99,717	0	0	0	0	0	0	0
10:39:26	-26,586	2121,656	10,547	10,464	10,2	6,408	7,074	20,9	964,485	21,32	2121,656	0	201,999	201,999	99,717	0	0	0	0	0	0	0
10:39:26	0	2121,656	10,547	10,415	10,2	6,408	7,061	20,9	964,485	21,32	2121,656	0	201,999	201,999	99,717	0	0	0	0	0	0	0
10:39:26	-58,203	2121,074	10,498	10,415	10,199	6,402	7,048	20,9	964,485	21,32	2121,074	0	201,999	201,999	99,717	0	0	0	0	0	0	0
10:39:26	61,474	2121,688	10,644	10,512	10,195	6,409	7,036	20,9	964,485	21,32	2121,074	0	201,999	201,999	99,717	0	0	0	0	0	0	0
10:39:26	-163,354	2120,055	10,547	10,512	10,191	6,392	7,023	20,9	964,485	21,32	2120,055	0	201,999	201,999	99,717	0	0	0	0	0	0	0
10:39:26	0	2120,055	10,547	10,464	10,191	6,392	7,011	20,9	964,485	21,32	2120,055	0	201,999	201,999	99,717	0	0	0	0	0	0	0
10:39:26	-12,817	2119,927	10,547	10,464	10,19	6,391	6,998	20,9	964,485	21,32	2119,927	0	201,999	201,999	99,717	0	0	0	0	0	0	0
10:39:26	-45,166	2119,475	10,498	10,415	10,19	6,386	6,986	20,9	964,485	21,32	2119,475	0	201,999	201,999	99,717	0	0	0	0	0	0	0
10:39:26	-45,19	2119,023	10,449	10,415	10,19	6,381	6,975	20,8	964,485	21,32	2119,023	0	201,999	201,999	99,717	0	0	0	0	0	0	0
10:39:26	-61,181	2118,411	10,449	10,268	10,187	6,375	6,963	20,8	964,485	21,32	2118,411	0	201,999	201,999	99,717	0	0	0	0	0	0	0
10:39:26	32,299	2118,734	10,498	10,415	10,186	6,378	6,951	20,8	964,485	21,32	2118,412	0	201,999	201,999	99,717	0	0	0	0	0	0	0
10:39:26	-45,141	2118,283	10,449	10,317	10,186	6,374	6,94	20,8	964,485	21,32	2118,283	0	201,999	201,999	99,717	0	0	0	0	0	0	0
10:39:26	-90,307	2117,38	10,351	10,268	10,186	6,364	6,929	20,8	964,485	21,32	2117,38	0	201,999	201,999	99,717	0	0	0	0	0	0	0
10:39:26	78,515	2118,165	10,449	10,268	10,185	6,372	6,918	20,8	964,485	21,32	2117,381	0	201,999	201,999	99,717	0	0	0	0	0	0	0
10:39:26	-62,255	2117,542	10,449	10,415	10,182	6,366	6,907	20,8	964,485	21,32	2117,381	0	201,999	201,999	99,717	0	0	0	0	0	0	0
10:39:26	0	2117,542	10,449	10,415	10,182	6,366	6,896	20,8	964,485	21,32	2117,381	0	201,999	201,999	99,717	0	0	0	0	0	0	0
10:39:26	-103,344	2116,509	10,351	10,415	10,181	6,355	6,886	20,8	964,485	21,32	2116,509	0	201,999	201,999	99,717	0	0	0	0	0	0	0
10:39:26	13,037	2116,639	10,351	10,268	10,182	6,357	6,875	20,8	964,485	21,32	2116,509	0	201,999	201,999	99,717	0	0	0	0	0	0	0
10:39:26	-13,037	2116,509	10,351	10,268	10,181	6,355	6,865	20,8	964,485	21,32	2116,509	0	200,945	200,945	99,713	0	0	0	0	0	0	0
10:39:26	0	2116,509	10,351	10,317	10,181	6,355	6,855	20,8	964,485	21,32	2116,509	0	200,945	200,945	99,713	0	0	0	0	0	0	0
10:39:26	0	2116,509	10,351	10,268	10,181	6,355	6,845	20,8	964,485	21,32	2116,509	0	200,945	200,945	99,713	0	0	0	0	0	0	0
10:39:26	-108,447	2115,424	10,302	10,268	10,177	6,344	6,836	20,8	964,485	21,32	2115,424	0	200,945	200,945	99,713	0	0	0	0	0	0	0
10:39:26	33,374	2115,758	10,351	10,268	10,177	6,348	6,826	20,8	964,485	21,32	2115,425	0	200,945	200,945	99,713	0	0	0	0	0	0	0
10:39:26	-11,791	2115,64	10,351	10,317	10,176	6,346	6,817	20,8	964,485	21,32	2115,425	0	200,945	200,945	99,713	0	0	0	0	0	0	0
10:39:26	60,351	2116,244	10,498	10,464	10,172	6,353	6,808	20,8	964,485	21,32	2115,426	0	200,945	200,945	99,713	0	0	0	0	0	0	0
10:39:26	47,29	2116,717	10,644	10,61	10,167	6,357	6,799	20,8	964,485	21,32	2115,427	0	200,945	200,945	99,713	0	0	0	0	0	0	0
10:39:26	-135,449	2115,362	10,498	10,464	10,167	6,343	6,79	20,8	964,485	21,32	2115,362	0	200,945	200,945	99,713	0	0	0	0	0	0	0
10:39:26	-45,141	2114,911	10,449	10,317	10,167	6,339	6,781	20,8	964,485	21,32	2114,911	0	200,945	200,945	99,713	0	0	0	0	0	0	0
10:39:26	0	2114,911	10,449	10,317	10,167	6,339	6,772	20,8	964,485	21,32	2114,911	0	200,945	200,945	99,713	0	0	0	0	0	0	0
10:39:26	0	2114,911	10,449	10,268	10,167	6,339	6,764	20,8	964,485	21,32	2114,911	0	200,945	200,945	99,713	0	0	0	0	0	0	0
10:39:26	-90,283	2114,008	10,351	10,268	10,167	6,329	6,755	20,8	964,485	21,32	2114,008	0	200,945	200,945	99,713	0	0	0	0	0	0	0
10:39:26	0	2114,008	10,351	10,219	10,167	6,329	6,747	20,8	964,485	21,32	2114,008	0	200,945	200,945	99,713	0	0	0	0	0	0	0
10:39:26	-45,117	2113,557	10,302	10,219	10,167	6,325	6,739	20,8	964,485	21,32	2113,557	0	200,945	200,945	99,713	0	0	0	0	0	0	0
10:39:26	0	2113,557	10,302	10,219	10,167	6,325	6,73	20,8	964,485	21,32	2113,557	0	200,945	200,945	99,713	0	0	0	0	0	0	0
10:39:26	-102,05	2112,536	10,205	10,073	10,166	6,314	6,722	20,8	964,485	21,32	2112,536	0	200,945	200,945	99,713	0	0	0	0	0	0	0
10:39:26	25,903	2112,795	10,302	10,073	10,162	6,317	6,714	20,8	964,485	21,32	2112,536	0	200,945	200,945	99,713	0	0	0	0	0	0	0
10:39:26	123,608	2114,031	10,449	10,415	10,162	6,33	6,707	20,8	964,485	21,32	2112,538	0	200,945	200,945	99,713	0	0	0	0	0	0	0
10:39:26	-90,258	2113,129	10,351	10,122	10,162	6,32	6,699	20,8	964,485	21,32	2112,539	0	200,945	200,945	99,713	0	0	0	0	0	0	0
10:39:26	-64,355	2112,485	10,351	10,219	10,158	6,314	6,692	20,8	964,485	21,32	2112,485	0	200,945	200,945	99,713	0	0	0	0	0	0	0
10:39:26	-11,987	2112,365	10,351	10,219	10,157	6,313	6,684	20,8	964,485	21,32	2112,365	0	200,945	200,945	99,713	0	0	0	0	0	0	0
10:39:26	90,283	2113,268	10,449	10,268	10,157	6,322	6,677	20,8	964,485	21,32	2112,366	0	200,945	200,945	99,713	0	0	0	0	0	0	0
10:39:26	-90,283	2112,365	10,351	10,219	10,157	6,313	6,67	20,8	964,485	21,32	2112,365	0	200,945	200,945	99,713	0	0	0	0	0	0	0
10:39:26	0	2112,365	10,351	10,219	10,157	6,313	6,663	20,8	964,485	21,32	2112,365	0	200,945	200,945	99,713	0	0	0	0	0	0	0
10:39:26	-77,197	2111,593	10,351	10,219	10,153	6,305	6,656	20,8	964,485	21,32	2111,593	0	200,945	200,945	99,713	0	0	0	0	0	0	0
10:39:26	0	2111,593	10,351	10,219	10,153	6,305	6,649	20,8	964,485	21,32	2111,593	0	200,945	200,945	99,713	0	0	0	0	0	0	0
10:39:26	-45,117	2111,142	10,302	10,219	10,153	6,3	6,642	20,8	964,485	21,32	2111,142	0	200,945	200,945	99,713	0	0	0	0	0	0	0
10:39:26	-10,717	2111,035	10,302	10,219	10,152	6,299	6,636	20,8	964,485	21,32	2111,035	0	200,945	200,945	99,713	0	0	0	0	0	0	0
10:39:26	45,141	2111,486	10,351	10,122	10,152	6,303	6,629	20,8	964,485	21,32	2111,035	0	200,945	200,945	99,713	0	0	0	0	0	0	0
10:39:26	0	2111,486	10,351	10,268	10,152	6,303	6,623	20,8	964,485	21,32	2111,036	0	200,945	200,945	99,713	0	0	0	0	0	0	0
10:39:26	-200,781	2109,479	10,205	10,073	10,149	6,283	6,616	20,8	964,485	21,32	2109,479	0	200,945	200,945	99,713	0	0	0	0	0	0	0
10:39:26	124,584	2110,724	10,351	10,122	10,148	6,296	6,61	20,8	964,485	21,32	2109,48	0	200,945	200,945	99,713	0	0	0	0	0	0	0
10:39:26	-45,092	2110,274	10,302	10,122	10,148	6,291	6,603	20,8	964,485	21,32	2109,481	0	200,945	200,945	99,713	0	0	0	0	0	0	0
10:39:26	-90,234	2109,371	10,205	10,122	10,148	6,282	6,597	20,8	964,485	21,32	2109,371	0	200,945	200,945	99,713	0	0	0	0	0	0	0
10:39:26	10,742	2109,479	10,302	10,268	10,144	6,283	6,591	20,8	964,485	21,32	2109,371	0	200,945	200,945	99,713	0	0	0	0	0	0	0
10:39:26	-10,742	2109,371	10,302	10,317	10,143	6,282	6,585	20,8	964,485	21,32	2109,371	0	200,945	200,945	99,713	0	0	0	0	0	0	0
10:39:26	57,983	2109,951	10,449	10,317	10,139	6,288	6,579	20,8	964,485	21,32	2109,372	0	200,945	200,945	99,713	0	0	0	0	0	0	0
10:39:26	-90,209	2109,049	10,351	10,317	10,139	6,278	6,573	20,8	964,485	21,32	2109,049	0	200,945	200,945	99,713	0	0	0	0	0	0	0
10:39:26	21,606	2109,265	10,449	10,464	10,135	6,281	6,567	20,8	964,485	21,32	2109,049	0	200,945	200,945	99,713	0	0	0	0	0	0	0
10:39:26	-146,069	2107,804	10,302	10,219	10,134	6,266	6,562	20,8	964,485	21,32	2107,804	0	200,945	200,945	99,713	0	0	0	0	0	0	0
10:39:26	0	2107,804	10,302	10,268	10,134	6,266	6,556	20,8	964,485	21,32	2107,804	0	200,945	200,945	99,713	0	0	0	0	0	0	0
10:39:26	45,117	2108,255	10,351	10,317	10,134	6,27	6,55	20,8	964,485	21,32	2107,805	0	200,945	200,945	99,713	0	0	0	0	0	0	0
10:39:26	-135,302	2106,902	10,205	10,219	10,134	6,256	6,544	20,8	964,485	21,32	2106,902	0	200,945	200,945	99,713	0	0	0	0	0	0	0
10:39:26	-112,792	2105,775	10,156	10,122	10,13	6,245	6,538	20,8	964,485	21,32	2105,775	0	200,945	200,945	99,713	0	0	0	0	0	0	0
10:39:26	-9,667	2105,678	10,156	10,073	10,13	6,244	6,533	20,8	964,485	21,32	2105,678	0	200,945	200,945	99,713	0	0	0	0	0	0	0
10:39:26	45,092	2106,129	10,205	10,122	10,13	6,248	6,527	20,8	964,485	21,32	2105,678	0	200,945	200,945	99,713	0	0	0	0	0	0	0
10:39:26	-79,296	2105,336	10,205	10,122	10,125	6,24	6,521	20,8	964,485	21,32	2105,336	0	200,945	200,945	99,713	0	0	0	0	0	0	0
10:39:26	-78,442	2104,551	10,205	10,219	10,121	6,232	6,516	20,8	964,485	21,32	2104,551	0	200,945	200,945	99,713	0	0	0	0	0	0	0
10:39:26	-45,092	2104,1	10,156	10,073	10,121	6,227	6,51	20,8	964,485	21,32	2104,1	0	200,945	200,945	99,713	0	0	0	0	0	0	0
10:39:27	-35,424	2103,746	10,205	10,219	10,116	6,224	6,505	20,8	964,485	21,32	2103,746	0	200,945	200,945	99,713	0	0	0	0	0	0	0
10:39:27	-45,068	2103,296	10,156	10,073	10,116	6,219	6,499	20,8	964,485	21,32	2103,296	0	200,945	200,945	99,713	0	0	0	0	0	0	0
10:39:27	-9,692	2103,199	10,156	10,122	10,116	6,218	6,493	20,8	964,485	21,32	2103,199	0	200,945	200,945	99,713	0	0	0	0	0	0	0
10:39:27	64,55	2103,844	10,302	10,219	10,112	6,225	6,488	20,8	964,485	21,32	2103,199	0	200,945	200,945	99,713	0	0	0	0	0	0	0
10:39:27	-8,618	2103,758	10,302	10,073	10,111	6,224	6,483	20,8	964,485	21,32	2103,2	0	200,945	200,945	99,713	0	0	0	0	0	0	0
10:39:27	-90,136	2102,857	10,205	10,122	10,111	6,215	6,478	20,8	964,485	21,32	2102,857	0	200,945	200,945	99,713	0	0	0	0	0	0	0
10:39:27	-45,092	2102,406	10,156	9,975	10,111	6,21	6,472	20,8	964,485	21,32	2102,406	0	200,945	200,945	99,713	0	0	0	0	0	0	0
10:39:27	45,092	2102,857	10,205	10,122	10,111	6,215	6,467	20,8	964,485	21,32	2102,406	0	200,945	200,945	99,713	0	0	0	0	0	0	0
10:39:27	-215,747	2100,699	10,058	9,926	10,106	6,192	6,462	20,8	964,485	21,32	2100,699	0	200,945	200,945	99,713	0	0	0	0	0	0	0
10:39:27	90,136	2101,6	10,156	10,073	10,106	6,202	6,457	20,8	964,485	21,32	2100,7	0	200,945	200,945	99,713	0	0	0	0	0	0	0
10:39:27	0	2101,6	10,156	9,975	10,106	6,202	6,452	20,8	964,485	21,32	2100,701	0	200,945	200,945	99,713	0	0	0	0	0	0	0
10:39:27	-135,18	2100,249	10,009	9,878	10,106	6,188	6,447	20,8	964,485	21,32	2100,249	0	200,945	200,945	99,713	0	0	0	0	0	0	0
10:39:27	0	2100,249	10,009	9,878	10,106	6,188	6,442	20,8	964,485	21,32	2100,249	0	200,945	200,945	99,713	0	0	0	0	0	0	0
10:39:27	53,588	2100,785	10,156	10,073	10,102	6,193	6,437	20,8	964,485	21,32	2100,249	0	200,945	200,945	99,713	0	0	0	0	0	0	0
10:39:27	0	2100,785	10,156	9,975	10,102	6,193	6,432	20,8	964,485	21,32	2100,25	0	200,945	200,945	99,713	0	0	0	0	0	0	0
10:39:27	-180,224	2098,982	9,961	9,926	10,102	6,175	6,427	20,8	964,485	21,32	2098,982	0	200,945	200,945	99,713	0	0	0	0	0	0	0
10:39:27	0	2098,982	9,961	9,926	10,102	6,175	6,422	20,8	964,485	21,32	2098,982	0	200,945	200,945	99,713	0	0	0	0	0	0	0
10:39:27	8,496	2099,067	10,058	9,975	10,097	6,175	6,417	20,8	964,485	21,32	2098,982	0	200,945	200,945	99,713	0	0	0	0	0	0	0
10:39:27	0	2099,067	10,058	10,073	10,097	6,175	6,412	20,8	964,485	21,32	2098,982	0	200,945	200,945	99,713	0	0	0	0	0	0	0
10:39:27	-45,068	2098,617	10,009	9,926	10,097	6,171	6,408	20,8	964,485	21,32	2098,617	0	200,945	200,945	99,713	0	0	0	0	0	0	0
10:39:27	-36,474	2098,252	10,058	9,975	10,093	6,167	6,403	20,8	964,485	21,32	2098,252	0	200,945	200,945	99,713	0	0	0	0	0	0	0
10:39:27	0	2098,252	10,058	10,073	10,093	6,167	6,398	20,8	964,485	21,32	2098,252	0	200,945	200,945	99,713	0	0	0	0	0	0	0
10:39:27	-126,635	2096,985	10,009	9,975	10,088	6,154	6,394	20,8	964,485	21,32	2096,985	0	200,945	200,945	99,713	0	0	0	0	0	0	0
10:39:27	0	2096,985	10,009	10,073	10,088	6,154	6,389	20,8	964,485	21,32	2096,985	0	200,945	200,945	99,713	0	0	0	0	0	0	0
10:39:27	135,131	2098,337	10,156	10,122	10,088	6,168	6,385	20,8	964,485	21,32	2096,987	0	200,945	200,945	99,713	0	0	0	0	0	0	0
10:39:27	-98,51	2097,352	10,058	9,975	10,087	6,158	6,38	20,8	964,485	21,32	2096,987	0	200,945	200,945	99,713	0	0	0	0	0	0	0
10:39:27	-45,068	2096,901	10,009	9,975	10,087	6,153	6,376	20,8	964,485	21,32	2096,901	0	200,945	200,945	99,713	0	0	0	0	0	0	0
10:39:27	0	2096,901	10,009	9,975	10,087	6,153	6,371	20,8	964,485	21,32	2096,901	0	200,945	200,945	99,713	0	0	0	0	0	0	0
10:39:27	-210,327	2094,798	9,863	9,878	10,083	6,131	6,367	20,8	964,485	21,32	2094,798	0	200,945	200,945	99,713	0	0	0	0	0	0	0
10:39:27	90,063	2095,698	9,961	9,975	10,083	6,141	6,362	20,8	964,485	21,32	2094,799	0	200,945	200,945	99,713	0	0	0	0	0	0	0
10:39:27	37,646	2096,075	10,009	9,975	10,083	6,145	6,358	20,8	964,485	21,32	2094,8	0	200,945	200,945	99,713	0	0	0	0	0	0	0
10:39:27	0	2096,075	10,009	9,926	10,083	6,145	6,354	20,8	964,485	21,32	2094,801	0	200,945	200,945	99,713	0	0	0	0	0	0	0
10:39:27	0	2096,075	10,009	9,975	10,083	6,145	6,35	20,8	964,485	21,32	2094,803	0	200,945	200,945	99,713	0	0	0	0	0	0	0
10:39:27	-210,327	2093,971	9,863	9,926	10,078	6,123	6,345	20,8	964,485	21,32	2093,971	0	200,945	200,945	99,713	0	0	0	0	0	0	0
10:39:27	90,063	2094,872	9,961	9,926	10,078	6,132	6,341	20,8	964,485	21,32	2093,972	0	200,945	200,945	99,713	0	0	0	0	0	0	0
10:39:27	82,666	2095,699	10,058	9,975	10,078	6,141	6,337	20,8	964,485	21,32	2093,974	0	200,945	200,945	99,713	0	0	0	0	0	0	0
10:39:27	-90,063	2094,798	9,961	9,78	10,078	6,131	6,333	20,8	964,485	21,32	2093,975	0	200,945	200,945	99,713	0	0	0	0	0	0	0
10:39:27	14,819	2094,946	10,058	9,926	10,074	6,133	6,329	20,8	964,485	21,32	2093,976	0	200,945	200,945	99,713	0	0	0	0	0	0	0
10:39:27	-45,019	2094,496	10,009	9,878	10,074	6,128	6,325	20,8	964,485	21,32	2093,976	0	200,945	200,945	99,713	0	0	0	0	0	0	0
10:39:27	0	2094,496	10,009	9,878	10,074	6,128	6,321	20,8	964,485	21,32	2093,977	0	200,945	200,945	99,713	0	0	0	0	0	0	0
10:39:27	-52,441	2093,972	9,961	9,78	10,073	6,123	6,317	20,8	964,485	21,32	2093,972	0	200,945	200,945	99,713	0	0	0	0	0	0	0
10:39:27	0	2093,972	9,961	9,78	10,073	6,123	6,314	20,8	964,485	21,32	2093,972	0	200,945	200,945	99,713	0	0	0	0	0	0	0
10:39:27	14,99	2094,122	10,058	9,878	10,069	6,124	6,31	20,8	964,485	21,32	2093,972	0	200,945	200,945	99,713	0	0	0	0	0	0	0
10:39:27	52,465	2094,646	10,205	9,975	10,064	6,13	6,306	20,8	964,485	21,32	2093,973	0	200,945	200,945	99,713	0	0	0	0	0	0	0
10:39:27	-7,568	2094,571	10,205	10,219	10,064	6,129	6,303	20,8	964,485	21,32	2093,973	0	200,945	200,945	99,713	0	0	0	0	0	0	0
10:39:27	-122,412	2093,346	10,156	10,073	10,059	6,116	6,299	20,8	964,485	21,32	2093,346	0	200,945	200,945	99,713	0	0	0	0	0	0	0
10:39:27	-90,014	2092,446	10,058	9,926	10,059	6,107	6,295	20,8	964,485	21,32	2092,446	0	200,945	200,945	99,713	0	0	0	0	0	0	0
10:39:27	0	2092,446	10,058	9,926	10,059	6,107	6,292	20,8	964,485	21,32	2092,446	0	200,945	200,945	99,713	0	0	0	0	0	0	0
10:39:27	82,641	2093,273	10,156	10,073	10,059	6,116	6,288	20,8	964,485	21,32	2092,447	0	200,945	200,945	99,713	0	0	0	0	0	0	0
10:39:27	-127,685	2091,996	10,009	9,78	10,059	6,103	6,285	20,8	964,485	21,32	2091,996	0	200,945	200,945	99,713	0	0	0	0	0	0	0
10:39:27	-135,034	2090,646	9,863	9,633	10,059	6,089	6,281	20,8	964,485	21,32	2090,646	0	200,644	200,644	99,712	0	0	0	0	0	0	0
10:39:27	82,641	2091,472	9,961	9,878	10,059	6,097	6,277	20,8	964,485	21,32	2090,647	0	200,644	200,644	99,712	0	0	0	0	0	0	0
10:39:27	0	2091,472	9,961	9,878	10,059	6,097	6,274	20,8	964,485	21,32	2090,648	0	200,644	200,644	99,712	0	0	0	0	0	0	0
10:39:27	-83,691	2090,635	9,961	9,78	10,054	6,089	6,27	20,8	964,485	21,32	2090,635	0	200,644	200,644	99,712	0	0	0	0	0	0	0
10:39:27	-90,014	2089,735	9,863	9,731	10,054	6,079	6,266	20,8	964,485	21,32	2089,735	0	200,644	200,644	99,712	0	0	0	0	0	0	0
10:39:27	135,034	2091,085	10,009	9,926	10,054	6,093	6,263	20,8	964,485	21,32	2089,736	0	200,644	200,644	99,712	0	0	0	0	0	0	0
10:39:27	-135,034	2089,735	9,863	9,78	10,054	6,079	6,259	20,8	964,485	21,32	2089,735	0	200,644	200,644	99,712	0	0	0	0	0	0	0
10:39:27	-77,294	2088,962	9,863	9,878	10,05	6,071	6,256	20,8	964,485	21,32	2088,962	0	200,644	200,644	99,712	0	0	0	0	0	0	0
10:39:27	89,99	2089,862	9,961	9,878	10,05	6,081	6,252	20,8	964,485	21,32	2088,963	0	200,644	200,644	99,712	0	0	0	0	0	0	0
10:39:27	-135,009	2088,512	9,814	9,78	10,05	6,067	6,249	20,8	964,485	21,32	2088,512	0	200,644	200,644	99,712	0	0	0	0	0	0	0
10:39:27	45,019	2088,962	9,863	9,78	10,05	6,071	6,245	20,8	964,485	21,32	2088,512	0	200,644	200,644	99,712	0	0	0	0	0	0	0
10:39:27	0	2088,962	9,863	9,78	10,05	6,071	6,242	20,8	964,485	21,32	2088,513	0	200,644	200,644	99,712	0	0	0	0	0	0	0
10:39:27	83,471	2089,797	9,961	9,878	10,05	6,08	6,239	20,8	964,485	21,32	2088,514	0	200,644	200,644	99,712	0	0	0	0	0	0	0
10:39:27	45,019	2090,247	10,009	9,975	10,05	6,085	6,235	20,8	964,485	21,32	2088,516	0	200,644	200,644	99,712	0	0	0	0	0	0	0
10:39:27	-180,004	2088,447	9,814	9,585	10,05	6,066	6,232	20,8	964,485	21,32	2088,447	0	200,644	200,644	99,712	0	0	0	0	0	0	0
10:39:27	102,832	2089,475	10,009	9,878	10,045	6,077	6,229	20,8	964,485	21,32	2088,448	0	200,644	200,644	99,712	0	0	0	0	0	0	0
10:39:27	-45,019	2089,025	9,961	9,878	10,045	6,072	6,226	20,8	964,485	21,32	2088,449	0	200,644	200,644	99,712	0	0	0	0	0	0	0
10:39:27	-134,985	2087,675	9,814	9,585	10,045	6,058	6,223	20,8	964,485	21,32	2087,675	0	200,644	200,644	99,712	0	0	0	0	0	0	0
10:39:27	180,004	2089,475	10,009	9,878	10,045	6,077	6,22	20,8	964,485	21,32	2087,677	0	200,644	200,644	99,712	0	0	0	0	0	0	0
10:39:27	-45,019	2089,025	9,961	9,78	10,045	6,072	6,217	20,8	964,485	21,32	2087,679	0	200,644	200,644	99,712	0	0	0	0	0	0	0
10:39:27	45,019	2089,475	10,009	9,878	10,045	6,077	6,214	20,8	964,485	21,32	2087,68	0	200,644	200,644	99,712	0	0	0	0	0	0	0
10:39:27	-45,019	2089,025	9,961	9,731	10,045	6,072	6,211	20,8	964,485	21,32	2087,681	0	200,644	200,644	99,712	0	0	0	0	0	0	0
10:39:27	-90,014	2088,125	9,863	9,731	10,045	6,063	6,209	20,8	964,485	21,32	2087,682	0	200,644	200,644	99,712	0	0	0	0	0	0	0
10:39:27	180,029	2089,925	10,058	9,926	10,045	6,081	6,206	20,8	964,485	21,32	2087,684	0	200,644	200,644	99,712	0	0	0	0	0	0	0
10:39:27	-90,014	2089,025	9,961	9,78	10,045	6,072	6,203	20,8	964,485	21,32	2087,685	0	200,644	200,644	99,712	0	0	0	0	0	0	0
10:39:27	0	2089,025	9,961	9,78	10,045	6,072	6,201	20,8	964,485	21,32	2087,687	0	200,644	200,644	99,712	0	0	0	0	0	0	0
10:39:27	45,019	2089,475	10,009	9,926	10,045	6,077	6,198	20,8	964,485	21,32	2087,689	0	200,644	200,644	99,712	0	0	0	0	0	0	0
10:39:27	-45,019	2089,025	9,961	9,78	10,045	6,072	6,196	20,8	964,485	21,32	2087,69	0	200,644	200,644	99,712	0	0	0	0	0	0	0
10:39:27	45,019	2089,475	10,009	9,926	10,045	6,077	6,194	20,8	964,485	21,32	2087,691	0	200,644	200,644	99,712	0	0	0	0	0	0	0
10:39:27	0	2089,475	10,009	9,878	10,045	6,077	6,191	20,8	964,485	21,32	2087,693	0	200,644	200,644	99,712	0	0	0	0	0	0	0
10:39:27	-45,019	2089,025	9,961	9,78	10,045	6,072	6,189	20,8	964,485	21,32	2087,695	0	200,644	200,644	99,712	0	0	0	0	0	0	0
10:39:27	45,019	2089,475	10,009	9,78	10,045	6,077	6,187	20,8	964,485	21,32	2087,696	0	200,644	200,644	99,712	0	0	0	0	0	0	0
10:39:27	44,995	2089,925	10,058	9,975	10,045	6,081	6,185	20,8	964,485	21,32	2087,699	0	200,644	200,644	99,712	0	0	0	0	0	0	0
10:39:27	-225	2087,675	9,814	9,536	10,045	6,058	6,182	20,8	964,485	21,32	2087,675	0	200,644	200,644	99,712	0	0	0	0	0	0	0
10:39:27	180,004	2089,475	10,009	10,073	10,045	6,077	6,18	20,8	964,485	21,32	2087,677	0	200,644	200,644	99,712	0	0	0	0	0	0	0
10:39:27	0	2089,475	10,009	9,878	10,045	6,077	6,178	20,8	964,485	21,32	2087,679	0	200,644	200,644	99,712	0	0	0	0	0	0	0
10:39:27	-45,019	2089,025	9,961	9,78	10,045	6,072	6,176	20,8	964,485	21,32	2087,68	0	200,644	200,644	99,712	0	0	0	0	0	0	0
10:39:27	90,014	2089,925	10,058	9,926	10,045	6,081	6,174	20,8	964,485	21,32	2087,682	0	200,644	200,644	99,712	0	0	0	0	0	0	0
10:39:27	-44,995	2089,475	10,009	9,975	10,045	6,077	6,172	20,8	964,485	21,32	2087,684	0	200,644	200,644	99,712	0	0	0	0	0	0	0
10:39:27	-45,019	2089,025	9,961	9,731	10,045	6,072	6,17	20,8	964,485	21,32	2087,685	0	200,644	200,644	99,712	0	0	0	0	0	0	0
10:39:27	45,019	2089,475	10,009	9,926	10,045	6,077	6,168	20,8	964,485	21,32	2087,687	0	200,644	200,644	99,712	0	0	0	0	0	0	0
10:39:27	0	2089,475	10,009	9,878	10,045	6,077	6,167	20,8	964,485	21,32	2087,689	0	200,644	200,644	99,712	0	0	0	0	0	0	0
10:39:27	-135,034	2088,125	9,863	9,78	10,045	6,063	6,165	20,8	964,485	21,32	2087,69	0	200,644	200,644	99,712	0	0	0	0	0	0	0
10:39:27	90,014	2089,025	9,961	9,78	10,045	6,072	6,163	20,8	964,485	21,32	2087,691	0	200,644	200,644	99,712	0	0	0	0	0	0	0
10:39:27	38,5	2089,41	10,009	9,78	10,045	6,076	6,161	20,8	964,485	21,32	2087,692	0	200,644	200,644	99,712	0	0	0	0	0	0	0
10:39:27	0	2089,41	10,009	9,926	10,045	6,076	6,159	20,8	964,485	21,32	2087,694	0	200,644	200,644	99,712	0	0	0	0	0	0	0
10:39:27	-38,5	2089,025	9,961	9,731	10,045	6,072	6,158	20,8	964,485	21,32	2087,695	0	200,644	200,644	99,712	0	0	0	0	0	0	0
10:39:27	-83,666	2088,188	9,961	9,878	10,04	6,063	6,156	20,8	964,485	21,32	2087,696	0	200,644	200,644	99,712	0	0	0	0	0	0	0
10:39:27	44,995	2088,638	10,009	9,878	10,04	6,068	6,154	20,8	964,485	21,32	2087,697	0	200,644	200,644	99,712	0	0	0	0	0	0	0
10:39:27	45,019	2089,088	10,058	9,926	10,04	6,073	6,152	20,8	964,485	21,32	2087,698	0	200,644	200,644	99,712	0	0	0	0	0	0	0
10:39:27	-90,014	2088,188	9,961	9,731	10,04	6,063	6,151	20,8	964,485	21,32	2087,699	0	200,644	200,644	99,712	0	0	0	0	0	0	0
10:39:28	-89,99	2087,288	9,863	9,78	10,04	6,054	6,149	20,8	964,485	21,32	2087,288	0	200,644	200,644	99,712	0	0	0	0	0	0	0
10:39:28	134,985	2088,638	10,009	9,878	10,04	6,068	6,147	20,8	964,485	21,32	2087,29	0	200,644	200,644	99,712	0	0	0	0	0	0	0
10:39:28	-44,995	2088,188	9,961	9,78	10,04	6,063	6,146	20,8	964,485	21,32	2087,291	0	200,644	200,644	99,712	0	0	0	0	0	0	0
10:39:28	0	2088,188	9,961	9,731	10,04	6,063	6,144	20,8	964,485	21,32	2087,292	0	200,644	200,644	99,712	0	0	0	0	0	0	0
10:39:28	44,995	2088,638	10,009	9,926	10,04	6,068	6,143	20,8	964,485	21,32	2087,293	0	200,644	200,644	99,712	0	0	0	0	0	0	0
10:39:28	0	2088,638	10,009	9,926	10,04	6,068	6,141	20,8	964,485	21,32	2087,294	0	200,644	200,644	99,712	0	0	0	0	0	0	0
10:39:28	-179,956	2086,839	9,814	9,731	10,04	5,649	6,131	20,8	964,485	21,32	2086,839	0	200,644	200,644	99,712	0	0	0	0	0	0	0
10:39:28	179,956	2088,638	10,009	9,975	10,04	5,268	6,114	20,8	964,485	21,32	2086,84	0	200,644	200,644	99,712	0	0	0	0	0	0	0
10:39:28	-231,298	2086,325	9,668	9,536	10,045	4,844	6,09	20,8	964,485	21,32	2086,325	0	200,644	200,644	99,712	0	0	0	0	0	0	0
10:39:28	-101,513	2085,31	9,375	9,34	10,055	4,434	6,057	20,8	964,485	21,32	2085,31	0	200,644	200,644	99,712	0	0	0	0	0	0	0
10:39:28	-333,374	2081,976	8,74	8,852	10,069	3,999	6,017	20,8	964,485	21,32	2081,976	0	200,644	200,644	99,712	0	0	0	0	0	0	0
10:39:28	-36,962	2081,607	8,252	8,364	10,093	3,595	5,969	20,8	964,485	21,32	2081,607	0	200,644	200,644	99,712	0	0	0	0	0	0	0
10:39:28	-250,659	2079,1	7,617	7,68	10,112	3,17	5,914	20,8	964,485	21,32	2079,1	0	200,644	200,644	99,712	0	0	0	0	0	0	0
10:39:28	34,667	2079,447	7,129	7,241	10,139	2,773	5,853	20,8	964,485	21,32	2079,101	0	200,644	200,644	99,712	0	0	0	0	0	0	0
10:39:28	170,434	2081,151	6,787	6,899	10,167	2,391	5,785	20,8	964,485	21,32	2079,103	0	200,644	200,644	99,712	0	0	0	0	0	0	0
10:39:28	230,053	2083,452	6,591	6,997	10,19	2,014	5,711	20,8	964,485	21,32	2079,107	0	200,644	200,644	99,712	0	0	0	0	0	0	0
10:39:28	352,832	2086,98	6,445	6,753	10,218	1,651	5,631	20,8	964,485	21,32	2079,115	0	200,644	200,644	99,712	0	0	0	0	0	0	0
10:39:28	680,078	2093,781	6,591	6,997	10,249	1,321	5,547	20,8	964,485	21,32	2079,13	0	200,644	200,644	99,712	0	0	0	0	0	0	0
10:39:28	584,863	2099,63	6,543	7,143	10,285	0,981	5,457	20,8	964,485	21,32	2079,15	0	200,644	200,644	99,712	0	0	0	0	0	0	0
10:39:28	636,962	2105,999	6,445	7,338	10,327	0,647	5,363	20,8	964,485	21,32	2079,177	0	200,644	200,644	99,712	0	0	0	0	0	0	0
10:39:28	605,273	2112,052	6,103	7,094	10,379	0,309	5,264	20,8	964,485	21,32	2079,21	0	200,644	200,644	99,712	0	0	0	0	0	0	0
10:39:28	640,844	2118,46	5,664	6,899	10,439	-0,024	5,16	20,8	964,485	21,32	2079,249	0	200,644	200,644	99,712	0	0	0	0	0	0	0
10:39:28	661,084	2125,071	5,175	6,655	10,502	-0,355	5,052	20,8	964,485	21,32	2079,295	0	200,644	200,644	99,712	0	0	0	0	0	0	0
10:39:28	956,835	2134,64	4,98	6,411	10,567	-0,657	4,94	20,8	964,485	21,32	2079,351	0	200,644	200,644	99,712	0	0	0	0	0	0	0
10:39:28	1015,966	2144,799	4,785	6,264	10,636	-0,952	4,825	20,8	964,485	21,32	2079,416	0	200,644	200,644	99,712	0	0	0	0	0	0	0
10:39:28	749,707	2152,296	4,296	6,069	10,705	-1,275	4,705	20,8	964,485	21,32	2079,489	0	200,644	200,644	99,712	0	0	0	0	0	0	0
10:39:28	1021,85	2162,515	4,15	5,874	10,771	-1,569	4,582	20,8	964,485	21,32	2079,572	0	200,644	200,644	99,712	0	0	0	0	0	0	0
10:39:28	865,258	2171,167	3,857	5,776	10,836	-1,88	4,455	20,8	964,485	21,32	2079,663	0	200,644	200,644	99,712	0	0	0	0	0	0	0
10:39:28	1381,372	2184,981	4,199	6,264	10,897	-2,138	4,326	20,8	964,485	21,32	2079,769	0	200,644	200,644	99,712	0	0	0	0	0	0	0
10:39:28	984,594	2194,827	4,199	6,362	10,953	-2,436	4,193	20,8	964,485	21,32	2079,884	0	200,644	200,644	99,712	0	0	0	0	0	0	0
10:39:28	1326,098	2208,088	4,296	6,655	11,024	-2,7	4,058	20,8	964,485	21,32	2080,012	0	200,644	200,644	99,712	0	0	0	0	0	0	0
10:39:28	774,462	2215,833	3,71	6,069	11,099	-3,02	3,919	20,8	964,485	21,32	2080,148	0	200,644	200,644	99,712	0	0	0	0	0	0	0
10:39:28	1006,225	2225,895	3,222	5,922	11,183	-3,316	3,777	20,8	964,485	21,32	2080,294	0	200,644	200,644	99,712	0	0	0	0	0	0	0
10:39:28	1350,976	2239,405	3,027	6,215	11,271	-3,577	3,633	20,8	964,485	21,32	2080,452	0	200,644	200,644	99,712	0	0	0	0	0	0	0
10:39:28	1466,088	2254,066	2,978	5,727	11,357	-3,826	3,487	20,8	964,485	21,32	2080,626	0	200,644	200,644	99,712	0	0	0	0	0	0	0
10:39:28	1305,322	2267,119	2,685	5,727	11,448	-2,637	3,367	20,8	964,485	21,32	2080,813	0	200,644	200,644	99,712	0	0	0	0	0	0	0
10:39:28	1160,986	2278,729	2,392	5,385	11,53	-1,558	3,27	20,8	964,485	21,32	2081,011	0	200,644	200,644	99,712	0	0	0	0	0	0	0
10:39:28	2134,594	2300,075	3,662	6,264	11,584	-0,467	3,197	20,8	964,485	21,32	2081,23	0	200,644	200,644	99,712	0	0	0	0	0	0	0
10:39:28	2245,214	2322,527	5,615	8,12	11,607	0,556	3,145	20,8	964,485	21,32	2081,471	0	200,644	200,644	99,712	0	0	0	0	0	0	0
10:39:28	2195,678	2344,484	7,861	10,317	11,612	1,503	3,113	20,7	965,455	21,32	2081,734	0	200,644	200,644	99,712	0	0	0	0	0	0	0
10:39:28	2174,267	2366,226	10,156	12,807	11,612	2,382	3,099	20,7	965,455	21,32	2082,019	0	200,644	200,644	99,712	0	0	0	0	0	0	0
10:39:28	2176,709	2387,993	12,353	14,565	11,616	3,201	3,101	20,7	965,455	21,32	2082,325	0	200,644	200,644	99,712	0	0	0	0	0	0	0
10:39:28	1374,365	2401,737	13,525	15,346	11,631	3,884	3,116	20,7	965,455	21,32	2082,644	0	200,644	200,644	99,712	0	0	0	0	0	0	0
10:39:28	1170,141	2413,438	14,16	15,786	11,663	4,497	3,143	20,7	965,455	21,32	2082,975	0	200,644	200,644	99,712	0	0	0	0	0	0	0
10:39:28	967,529	2423,114	14,404	16,079	11,704	5,044	3,18	20,7	965,455	21,32	2083,315	0	200,644	200,644	99,712	0	0	0	0	0	0	0
10:39:28	1147,094	2434,585	14,648	16,323	11,756	5,569	3,227	20,7	965,455	21,32	2083,666	0	200,644	200,644	99,712	0	0	0	0	0	0	0
10:39:28	337,988	2437,964	13,965	15,639	11,812	5,973	3,281	20,7	965,455	21,32	2084,021	0	200,644	200,644	99,712	0	0	0	0	0	0	0
10:39:28	1122,265	2449,187	14,013	15,786	11,873	6,425	3,343	20,7	965,455	21,32	2084,386	0	200,644	200,644	99,712	0	0	0	0	0	0	0
10:39:28	646,191	2455,649	13,818	15,395	11,921	6,797	3,41	20,7	965,455	21,32	2084,757	0	200,644	200,644	99,712	0	0	0	0	0	0	0
10:39:28	1148,461	2467,134	14,404	15,639	11,954	7,193	3,485	20,7	965,455	21,32	2085,139	0	200,544	200,544	99,711	0	0	0	0	0	0	0
10:39:28	1273,779	2479,871	15,381	16,616	11,973	7,577	3,565	20,7	965,455	21,32	2085,534	0	200,544	200,544	99,711	0	0	0	0	0	0	0
10:39:28	1383,422	2493,706	16,552	17,69	11,987	7,949	3,651	20,7	965,455	21,32	2085,942	0	200,544	200,544	99,711	0	0	0	0	0	0	0
10:39:28	1299,536	2506,701	17,724	18,52	11,996	8,292	3,742	20,7	965,455	21,32	2086,363	0	200,544	200,544	99,711	0	0	0	0	0	0	0
10:39:28	1054,98	2517,251	18,554	19,302	12,01	8,59	3,837	20,7	965,455	21,32	2086,794	0	200,544	200,544	99,711	0	0	0	0	0	0	0
10:39:28	745,117	2524,702	18,896	19,643	12,034	8,839	3,935	20,7	965,455	21,32	2087,232	0	200,544	200,544	99,711	0	0	0	0	0	0	0
10:39:28	503,466	2529,737	18,896	19,595	12,062	9,048	4,035	20,7	965,455	21,32	2087,675	0	200,544	200,544	99,711	0	0	0	0	0	0	0
10:39:28	262,573	2532,362	18,554	19,106	12,096	9,217	4,137	20,7	965,455	21,32	2088,119	0	200,544	200,544	99,711	0	0	0	0	0	0	0
10:39:28	769,775	2540,06	18,506	19,106	12,142	9,426	4,24	20,7	965,455	21,32	2088,571	0	200,544	200,544	99,711	0	0	0	0	0	0	0
10:39:28	101,611	2541,076	17,92	18,52	12,18	9,555	4,345	20,7	965,455	21,32	2089,024	0	200,544	200,544	99,711	0	0	0	0	0	0	0
10:39:28	748,388	2548,56	18,017	18,52	12,216	9,739	4,45	20,7	965,455	21,32	2089,483	0	200,544	200,544	99,711	0	0	0	0	0	0	0
10:39:28	637,915	2554,939	18,164	18,862	12,244	9,902	4,557	20,7	965,455	21,32	2089,949	0	200,544	200,544	99,711	0	0	0	0	0	0	0
10:39:28	917,675	2564,116	18,847	19,106	12,259	10,085	4,666	20,7	965,455	21,32	2090,423	0	200,544	200,544	99,711	0	0	0	0	0	0	0
10:39:28	818,042	2572,297	19,531	19,839	12,267	10,25	4,775	20,7	965,455	21,32	2090,905	0	200,544	200,544	99,711	0	0	0	0	0	0	0
10:39:28	799,267	2580,289	20,263	20,473	12,272	10,405	4,886	20,7	965,455	21,32	2091,394	0	200,544	200,544	99,711	0	0	0	0	0	0	0
10:39:28	802,27	2588,312	20,947	21,059	12,279	10,554	4,997	20,7	965,455	21,32	2091,891	0	200,544	200,544	99,711	0	0	0	0	0	0	0
10:39:28	246,411	2590,776	20,947	21,011	12,293	10,64	5,107	20,7	965,455	21,32	2092,389	0	200,544	200,544	99,711	0	0	0	0	0	0	0
10:39:28	455,834	2595,334	21,094	21,206	12,311	10,742	5,218	20,7	965,455	21,32	2092,892	0	200,544	200,544	99,711	0	0	0	0	0	0	0
10:39:28	-23,022	2595,104	20,654	20,669	12,334	10,79	5,327	20,7	965,455	21,32	2093,395	0	200,544	200,544	99,711	0	0	0	0	0	0	0
10:39:28	274,145	2597,846	20,459	20,522	12,36	10,863	5,436	20,7	965,455	21,32	2093,899	0	200,544	200,544	99,711	0	0	0	0	0	0	0
10:39:28	8,203	2597,928	20,019	20,278	12,385	10,906	5,543	20,7	965,455	21,32	2094,403	0	200,544	200,544	99,711	0	0	0	0	0	0	0
10:39:28	342,602	2601,354	20,019	20,132	12,404	10,978	5,65	20,7	965,455	21,32	2094,91	0	200,544	200,544	99,711	0	0	0	0	0	0	0
10:39:28	376,269	2605,116	20,117	20,278	12,42	11,051	5,755	20,7	965,455	21,32	2095,42	0	200,544	200,544	99,711	0	0	0	0	0	0	0
10:39:28	356,079	2608,677	20,361	20,473	12,426	11,119	5,861	20,7	965,455	21,32	2095,933	0	200,544	200,544	99,711	0	0	0	0	0	0	0
10:39:28	444,58	2613,123	20,752	20,864	12,43	11,193	5,965	20,7	965,455	21,32	2096,45	0	200,544	200,544	99,711	0	0	0	0	0	0	0
10:39:28	258,813	2615,711	20,996	21,059	12,431	11,245	6,069	20,7	965,455	21,32	2096,97	0	200,544	200,544	99,711	0	0	0	0	0	0	0
10:39:28	329,638	2619,007	21,289	21,206	12,433	11,303	6,171	20,7	965,455	21,32	2097,492	0	200,544	200,544	99,711	0	0	0	0	0	0	0
10:39:28	181,738	2620,825	21,435	21,548	12,435	11,343	6,273	20,7	965,455	21,32	2098,015	0	200,544	200,544	99,711	0	0	0	0	0	0	0
10:39:28	-16,674	2620,658	21,338	21,206	12,44	11,36	6,372	20,7	965,455	21,32	2098,537	0	200,544	200,544	99,711	0	0	0	0	0	0	0
10:39:28	45,41	2621,112	21,24	21,157	12,448	11,382	6,471	20,7	965,455	21,32	2099,06	0	200,544	200,544	99,711	0	0	0	0	0	0	0
10:39:28	-207,006	2619,042	20,947	20,718	12,452	11,377	6,567	20,7	965,455	21,32	2099,58	0	200,544	200,544	99,711	0	0	0	0	0	0	0
10:39:28	128,1	2620,323	20,996	20,815	12,457	11,405	6,662	20,7	965,455	21,32	2100,101	0	200,544	200,544	99,711	0	0	0	0	0	0	0
10:39:28	0	2620,323	20,996	20,962	12,457	11,418	6,755	20,7	965,455	21,32	2100,621	0	200,544	200,544	99,711	0	0	0	0	0	0	0
10:39:28	-66,381	2619,659	20,947	20,669	12,456	11,423	6,847	20,7	965,455	21,32	2101,14	0	200,544	200,544	99,711	0	0	0	0	0	0	0
10:39:28	-13,818	2619,521	20,996	20,815	12,452	11,432	6,936	20,7	965,455	21,32	2101,658	0	200,544	200,544	99,711	0	0	0	0	0	0	0
10:39:28	63,305	2620,154	21,142	20,864	12,448	11,449	7,025	20,7	965,455	21,32	2102,177	0	200,544	200,544	99,711	0	0	0	0	0	0	0
10:39:28	15,429	2620,308	21,24	21,011	12,443	11,459	7,112	20,7	965,455	21,32	2102,695	0	200,544	200,544	99,711	0	0	0	0	0	0	0
10:39:28	-31,25	2619,996	21,289	21,157	12,439	11,464	7,197	20,7	965,455	21,32	2103,212	0	200,544	200,544	99,711	0	0	0	0	0	0	0
10:39:28	-191,577	2618,08	21,094	20,962	12,439	11,452	7,281	20,7	965,455	21,32	2103,727	0	200,544	200,544	99,711	0	0	0	0	0	0	0
10:39:28	-95,751	2617,123	20,996	20,864	12,439	11,449	7,362	20,7	965,455	21,32	2104,24	0	200,544	200,544	99,711	0	0	0	0	0	0	0
10:39:28	95,751	2618,08	21,094	20,962	12,439	11,465	7,443	20,7	965,455	21,32	2104,754	0	200,544	200,544	99,711	0	0	0	0	0	0	0
10:39:28	-95,751	2617,123	20,996	20,864	12,439	11,46	7,522	20,7	965,455	21,32	2105,266	0	200,544	200,544	99,711	0	0	0	0	0	0	0
10:39:28	-47,875	2616,644	20,947	20,962	12,439	11,461	7,599	20,7	965,455	21,32	2105,778	0	200,544	200,544	99,711	0	0	0	0	0	0	0
10:39:28	47,875	2617,123	20,996	20,962	12,439	11,47	7,675	20,7	965,455	21,32	2106,289	0	200,544	200,544	99,711	0	0	0	0	0	0	0
10:39:28	-47,875	2616,644	20,947	20,962	12,439	11,469	7,749	20,7	965,455	21,32	2106,799	0	200,544	200,544	99,711	0	0	0	0	0	0	0
10:39:28	-12,915	2616,515	20,996	20,962	12,435	11,472	7,822	20,7	965,455	21,32	2107,309	0	200,544	200,544	99,711	0	0	0	0	0	0	0
10:39:28	-18,505	2616,33	20,996	20,864	12,434	11,473	7,894	20,7	965,455	21,32	2107,818	0	200,544	200,544	99,711	0	0	0	0	0	0	0
10:39:28	-47,875	2615,851	20,947	20,864	12,434	11,472	7,964	20,7	965,455	21,32	2108,326	0	200,544	200,544	99,711	0	0	0	0	0	0	0
10:39:28	-143,603	2614,415	20,801	20,815	12,434	11,46	8,032	20,7	965,455	21,32	2108,832	0	200,544	200,544	99,711	0	0	0	0	0	0	0
10:39:28	0	2614,415	20,801	20,864	12,434	11,462	8,1	20,7	965,455	21,32	2109,338	0	200,544	200,544	99,711	0	0	0	0	0	0	0
10:39:28	81,762	2615,233	20,947	20,962	12,431	11,473	8,166	20,7	965,455	21,32	2109,844	0	200,544	200,544	99,711	0	0	0	0	0	0	0
10:39:29	0	2615,233	20,947	20,718	12,431	11,475	8,231	20,7	965,455	21,32	2110,349	0	200,544	200,544	99,711	0	0	0	0	0	0	0
10:39:29	-163,134	2613,601	20,801	20,815	12,43	11,46	8,294	20,7	965,455	21,32	2110,852	0	200,544	200,544	99,711	0	0	0	0	0	0	0
10:39:29	-28,32	2613,318	20,752	20,669	12,431	11,459	8,356	20,7	965,455	21,32	2111,355	0	200,544	200,544	99,711	0	0	0	0	0	0	0
10:39:29	28,32	2613,601	20,801	20,815	12,43	11,464	8,417	20,7	965,455	21,32	2111,857	0	200,544	200,544	99,711	0	0	0	0	0	0	0
10:39:29	0	2613,601	20,801	20,718	12,43	11,465	8,477	20,7	965,455	21,32	2112,358	0	200,544	200,544	99,711	0	0	0	0	0	0	0
10:39:29	-47,827	2613,123	20,752	20,669	12,43	11,462	8,535	20,7	965,455	21,32	2112,859	0	200,544	200,544	99,711	0	0	0	0	0	0	0
10:39:29	28,442	2613,407	20,801	20,669	12,429	11,466	8,593	20,7	965,455	21,32	2113,359	0	200,544	200,544	99,711	0	0	0	0	0	0	0
10:39:29	-143,53	2611,972	20,654	20,62	12,429	11,452	8,649	20,7	965,455	21,32	2113,858	0	200,544	200,544	99,711	0	0	0	0	0	0	0
10:39:29	72,753	2612,7	20,752	20,669	12,427	11,461	8,704	20,7	965,455	21,32	2114,357	0	200,544	200,544	99,711	0	0	0	0	0	0	0
10:39:29	-95,703	2611,743	20,654	20,522	12,427	11,452	8,758	20,7	965,455	21,32	2114,854	0	200,544	200,544	99,711	0	0	0	0	0	0	0
10:39:29	76,147	2612,504	20,752	20,669	12,426	11,46	8,811	20,7	965,455	21,32	2115,352	0	200,544	200,544	99,711	0	0	0	0	0	0	0
10:39:29	-95,703	2611,547	20,654	20,62	12,426	11,451	8,863	20,7	965,455	21,32	2115,848	0	200,544	200,544	99,711	0	0	0	0	0	0	0
10:39:29	36,157	2611,909	20,752	20,669	12,423	11,456	8,913	20,7	965,455	21,32	2116,344	0	200,544	200,544	99,711	0	0	0	0	0	0	0
10:39:29	-19,531	2611,713	20,752	20,669	12,422	11,454	8,963	20,7	965,455	21,32	2116,84	0	200,544	200,544	99,711	0	0	0	0	0	0	0
10:39:29	0	2611,713	20,752	20,669	12,422	11,455	9,012	20,7	965,455	21,32	2117,335	0	200,544	200,544	99,711	0	0	0	0	0	0	0
10:39:29	-31,445	2611,399	20,801	20,718	12,417	11,452	9,06	20,7	965,455	21,32	2117,829	0	200,544	200,544	99,711	0	0	0	0	0	0	0
10:39:29	111,23	2612,511	20,996	20,864	12,413	11,464	9,107	20,7	965,455	21,32	2118,324	0	200,544	200,544	99,711	0	0	0	0	0	0	0
10:39:29	-59,741	2611,914	20,996	20,864	12,41	11,458	9,153	20,7	965,455	21,32	2118,817	0	200,544	200,544	99,711	0	0	0	0	0	0	0
10:39:29	-143,53	2610,478	20,849	20,864	12,41	11,444	9,198	20,7	965,455	21,32	2119,309	0	200,544	200,544	99,711	0	0	0	0	0	0	0
10:39:29	0	2610,478	20,849	20,815	12,41	11,444	9,242	20,7	965,455	21,32	2119,8	0	200,544	200,544	99,711	0	0	0	0	0	0	0
10:39:29	-47,851	2610	20,801	20,669	12,41	11,44	9,285	20,7	965,455	21,32	2120,291	0	200,544	200,544	99,711	0	0	0	0	0	0	0
10:39:29	0	2610	20,801	20,669	12,41	11,44	9,328	20,7	965,455	21,32	2120,78	0	200,544	200,544	99,711	0	0	0	0	0	0	0
10:39:29	0	2610	20,801	20,62	12,41	11,44	9,369	20,7	965,455	21,32	2121,27	0	200,544	200,544	99,711	0	0	0	0	0	0	0
10:39:29	-47,827	2609,522	20,752	20,62	12,41	11,435	9,409	20,7	965,455	21,32	2121,758	0	200,544	200,544	99,711	0	0	0	0	0	0	0
10:39:29	-95,703	2608,565	20,654	20,62	12,41	11,426	9,449	20,7	965,455	21,32	2122,245	0	200,544	200,544	99,711	0	0	0	0	0	0	0
10:39:29	76,147	2609,326	20,752	20,522	12,408	11,434	9,488	20,7	965,455	21,32	2122,732	0	200,544	200,544	99,711	0	0	0	0	0	0	0
10:39:29	-175,83	2607,568	20,654	20,522	12,404	11,416	9,526	20,7	965,455	21,32	2123,216	0	200,544	200,544	99,711	0	0	0	0	0	0	0
10:39:29	0	2607,568	20,654	20,522	12,404	11,416	9,563	20,7	965,455	21,32	2123,701	0	200,544	200,544	99,711	0	0	0	0	0	0	0
10:39:29	54,418	2608,112	20,752	20,62	12,402	11,422	9,599	20,7	965,455	21,32	2124,185	0	200,544	200,544	99,711	0	0	0	0	0	0	0
10:39:29	-143,505	2606,677	20,605	20,522	12,402	11,407	9,635	20,7	965,455	21,32	2124,667	0	200,544	200,544	99,711	0	0	0	0	0	0	0
10:39:29	-95,605	2605,721	20,508	20,473	12,402	11,397	9,669	20,7	965,455	21,32	2125,148	0	200,544	200,544	99,711	0	0	0	0	0	0	0
10:39:29	0	2605,721	20,508	20,473	12,402	11,398	9,703	20,7	965,455	21,32	2125,629	0	200,544	200,544	99,711	0	0	0	0	0	0	0
10:39:29	-47,802	2605,243	20,459	20,376	12,402	11,393	9,736	20,7	965,455	21,32	2126,108	0	200,544	200,544	99,711	0	0	0	0	0	0	0
10:39:29	47,802	2605,721	20,508	20,473	12,402	11,398	9,769	20,7	965,455	21,32	2126,588	0	200,544	200,544	99,711	0	0	0	0	0	0	0
10:39:29	0	2605,721	20,508	20,376	12,402	11,398	9,801	20,7	965,455	21,32	2127,067	0	200,544	200,544	99,711	0	0	0	0	0	0	0
10:39:29	-47,802	2605,243	20,459	20,473	12,402	11,393	9,832	20,7	965,455	21,32	2127,545	0	200,544	200,544	99,711	0	0	0	0	0	0	0
10:39:29	0	2605,243	20,459	20,327	12,402	11,393	9,863	20,7	965,455	21,32	2128,022	0	200,544	200,544	99,711	0	0	0	0	0	0	0
10:39:29	-116,21	2604,081	20,361	20,376	12,4	11,381	9,892	20,7	965,455	21,32	2128,498	0	200,544	200,544	99,711	0	0	0	0	0	0	0
10:39:29	179,345	2605,874	20,605	20,376	12,397	11,4	9,922	20,7	965,455	21,32	2128,976	0	200,544	200,544	99,711	0	0	0	0	0	0	0
10:39:29	-95,629	2604,918	20,508	20,376	12,397	11,39	9,951	20,9	964,485	21,32	2129,452	0	200,544	200,544	99,711	0	0	0	0	0	0	0
10:39:29	101,098	2605,929	20,605	20,522	12,397	11,4	9,979	20,9	964,485	21,32	2129,928	0	200,544	200,544	99,711	0	0	0	0	0	0	0
10:39:29	-143,457	2604,494	20,459	20,327	12,397	11,386	10,007	20,9	964,485	21,32	2130,403	0	200,544	200,544	99,711	0	0	0	0	0	0	0
10:39:29	-18,505	2604,309	20,459	20,376	12,396	11,384	10,034	20,9	964,485	21,32	2130,877	0	200,544	200,544	99,711	0	0	0	0	0	0	0
10:39:29	47,827	2604,787	20,508	20,522	12,396	11,389	10,06	20,9	964,485	21,32	2131,35	0	200,544	200,544	99,711	0	0	0	0	0	0	0
10:39:29	-42,285	2604,365	20,508	20,376	12,394	11,384	10,086	20,9	964,485	21,32	2131,823	0	200,544	200,544	99,711	0	0	0	0	0	0	0
10:39:29	0	2604,365	20,508	20,473	12,394	11,384	10,112	20,9	964,485	21,32	2132,296	0	200,544	200,544	99,711	0	0	0	0	0	0	0
10:39:29	-47,827	2603,886	20,459	20,376	12,394	11,38	10,137	20,9	964,485	21,32	2132,767	0	200,544	200,544	99,711	0	0	0	0	0	0	0
10:39:29	28,271	2604,169	20,508	20,473	12,393	11,382	10,161	20,9	964,485	21,32	2133,239	0	200,544	200,544	99,711	0	0	0	0	0	0	0
10:39:29	-47,802	2603,691	20,459	20,327	12,393	11,378	10,185	20,9	964,485	21,32	2133,709	0	200,544	200,544	99,711	0	0	0	0	0	0	0
10:39:29	-95,629	2602,735	20,361	20,327	12,393	11,368	10,208	20,9	964,485	21,32	2134,178	0	202,301	202,301	99,719	0	0	0	0	0	0	0
10:39:29	123,901	2603,974	20,508	20,473	12,391	11,38	10,231	20,9	964,485	21,32	2134,648	0	202,301	202,301	99,719	0	0	0	0	0	0	0
10:39:29	-59,545	2603,378	20,508	20,473	12,388	11,374	10,253	20,9	964,485	21,32	2135,117	0	202,301	202,301	99,719	0	0	0	0	0	0	0
10:39:29	0	2603,378	20,508	20,473	12,388	11,374	10,275	20,9	964,485	21,32	2135,585	0	202,301	202,301	99,719	0	0	0	0	0	0	0
10:39:29	0	2603,378	20,508	20,522	12,388	11,374	10,297	20,9	964,485	21,32	2136,053	0	202,301	202,301	99,719	0	0	0	0	0	0	0
10:39:29	-47,827	2602,9	20,459	20,376	12,388	11,369	10,318	20,9	964,485	21,32	2136,52	0	202,301	202,301	99,719	0	0	0	0	0	0	0
10:39:29	-19,531	2602,705	20,459	20,278	12,387	11,367	10,339	20,9	964,485	21,32	2136,986	0	202,301	202,301	99,719	0	0	0	0	0	0	0
10:39:29	5,517	2602,76	20,508	20,522	12,385	11,368	10,359	20,9	964,485	21,32	2137,452	0	202,301	202,301	99,719	0	0	0	0	0	0	0
10:39:29	-18,457	2602,575	20,508	20,376	12,384	11,366	10,379	20,9	964,485	21,32	2137,917	0	202,301	202,301	99,719	0	0	0	0	0	0	0
10:39:29	-143,408	2601,141	20,361	20,376	12,384	11,351	10,398	20,9	964,485	21,32	2138,38	0	202,301	202,301	99,719	0	0	0	0	0	0	0
10:39:29	95,629	2602,098	20,459	20,522	12,384	11,361	10,417	20,9	964,485	21,32	2138,844	0	202,301	202,301	99,719	0	0	0	0	0	0	0
10:39:29	-156,42	2600,533	20,361	20,327	12,38	11,345	10,435	20,9	964,485	21,32	2139,306	0	202,301	202,301	99,719	0	0	0	0	0	0	0
10:39:29	123,876	2601,772	20,508	20,376	12,379	11,358	10,453	20,9	964,485	21,32	2139,768	0	202,301	202,301	99,719	0	0	0	0	0	0	0
10:39:29	-47,802	2601,294	20,459	20,327	12,379	11,353	10,47	20,9	964,485	21,32	2140,229	0	202,301	202,301	99,719	0	0	0	0	0	0	0
10:39:29	0	2601,294	20,459	20,473	12,379	11,353	10,488	20,9	964,485	21,32	2140,69	0	202,301	202,301	99,719	0	0	0	0	0	0	0
10:39:29	-95,605	2600,338	20,361	20,376	12,379	11,343	10,505	20,9	964,485	21,32	2141,15	0	202,301	202,301	99,719	0	0	0	0	0	0	0
10:39:29	76,22	2601,1	20,459	20,327	12,378	11,351	10,521	20,9	964,485	21,32	2141,61	0	202,301	202,301	99,719	0	0	0	0	0	0	0
10:39:29	-143,383	2599,666	20,312	20,327	12,378	11,336	10,537	20,9	964,485	21,32	2142,068	0	202,301	202,301	99,719	0	0	0	0	0	0	0
10:39:29	47,778	2600,144	20,361	20,327	12,378	11,341	10,553	20,9	964,485	21,32	2142,526	0	202,301	202,301	99,719	0	0	0	0	0	0	0
10:39:29	143,383	2601,578	20,508	20,376	12,378	11,356	10,569	20,9	964,485	21,32	2142,985	0	202,301	202,301	99,719	0	0	0	0	0	0	0
10:39:29	-234,692	2599,231	20,312	20,18	12,376	11,332	10,584	20,9	964,485	21,32	2143,441	0	202,301	202,301	99,719	0	0	0	0	0	0	0
10:39:29	191,162	2601,143	20,508	20,473	12,376	11,351	10,599	20,9	964,485	21,32	2143,899	0	202,301	202,301	99,719	0	0	0	0	0	0	0
10:39:29	-191,162	2599,231	20,312	20,18	12,376	11,332	10,613	20,9	964,485	21,32	2144,354	0	202,301	202,301	99,719	0	0	0	0	0	0	0
10:39:29	143,359	2600,665	20,459	20,278	12,376	11,347	10,627	20,9	964,485	21,32	2144,811	0	202,301	202,301	99,719	0	0	0	0	0	0	0
10:39:29	-18,286	2600,482	20,459	20,327	12,375	11,345	10,641	20,9	964,485	21,32	2145,267	0	202,301	202,301	99,719	0	0	0	0	0	0	0
10:39:29	-143,359	2599,048	20,312	20,132	12,375	11,33	10,655	20,9	964,485	21,32	2145,72	0	202,301	202,301	99,719	0	0	0	0	0	0	0
10:39:29	47,778	2599,526	20,361	20,376	12,375	11,335	10,668	20,9	964,485	21,32	2146,174	0	202,301	202,301	99,719	0	0	0	0	0	0	0
10:39:29	0	2599,526	20,361	20,278	12,375	11,335	10,681	20,9	964,485	21,32	2146,628	0	202,301	202,301	99,719	0	0	0	0	0	0	0
10:39:29	-47,778	2599,048	20,312	20,18	12,375	11,33	10,694	20,9	964,485	21,32	2147,08	0	202,301	202,301	99,719	0	0	0	0	0	0	0
10:39:29	47,778	2599,526	20,361	20,278	12,375	11,335	10,707	20,9	964,485	21,32	2147,532	0	202,301	202,301	99,719	0	0	0	0	0	0	0
10:39:29	-47,778	2599,048	20,312	20,18	12,375	11,33	10,719	20,9	964,485	21,32	2147,984	0	202,301	202,301	99,719	0	0	0	0	0	0	0
10:39:29	-14,062	2598,908	20,361	20,278	12,371	11,328	10,731	20,9	964,485	21,32	2148,435	0	202,301	202,301	99,719	0	0	0	0	0	0	0
10:39:29	0	2598,908	20,361	20,376	12,371	11,328	10,743	20,9	964,485	21,32	2148,885	0	202,301	202,301	99,719	0	0	0	0	0	0	0
10:39:29	0	2598,908	20,361	20,278	12,371	11,328	10,754	20,9	964,485	21,32	2149,335	0	202,301	202,301	99,719	0	0	0	0	0	0	0
10:39:29	-18,505	2598,723	20,361	20,376	12,37	11,327	10,765	20,9	964,485	21,32	2149,785	0	202,301	202,301	99,719	0	0	0	0	0	0	0
10:39:29	-47,778	2598,245	20,312	20,132	12,37	11,322	10,776	20,9	964,485	21,32	2150,233	0	202,301	202,301	99,719	0	0	0	0	0	0	0
10:39:29	143,359	2599,678	20,459	20,327	12,37	11,336	10,787	20,9	964,485	21,32	2150,683	0	202,301	202,301	99,719	0	0	0	0	0	0	0
10:39:29	-156,298	2598,115	20,361	20,278	12,367	11,32	10,798	20,9	964,485	21,32	2151,13	0	202,301	202,301	99,719	0	0	0	0	0	0	0
10:39:29	0	2598,115	20,361	20,327	12,367	11,32	10,808	20,9	964,485	21,32	2151,577	0	202,301	202,301	99,719	0	0	0	0	0	0	0
10:39:29	0	2598,115	20,361	20,327	12,367	11,32	10,818	20,9	964,485	21,32	2152,023	0	202,301	202,301	99,719	0	0	0	0	0	0	0
10:39:29	-18,505	2597,93	20,361	20,278	12,366	11,318	10,828	20,9	964,485	21,32	2152,469	0	202,301	202,301	99,719	0	0	0	0	0	0	0
10:39:29	-47,753	2597,453	20,312	20,278	12,366	11,313	10,837	20,9	964,485	21,32	2152,914	0	202,301	202,301	99,719	0	0	0	0	0	0	0
10:39:29	0	2597,453	20,312	20,278	12,366	11,313	10,847	20,9	964,485	21,32	2153,359	0	202,301	202,301	99,719	0	0	0	0	0	0	0
10:39:29	-143,359	2596,019	20,166	20,132	12,366	11,299	10,855	20,9	964,485	21,32	2153,802	0	202,301	202,301	99,719	0	0	0	0	0	0	0
10:39:29	224,877	2598,268	20,459	20,327	12,362	11,322	10,865	20,9	964,485	21,32	2154,246	0	202,301	202,301	99,719	0	0	0	0	0	0	0
10:39:29	0	2598,268	20,459	20,278	12,362	11,322	10,874	20,9	964,485	21,32	2154,69	0	202,301	202,301	99,719	0	0	0	0	0	0	0
10:39:29	-81,518	2597,453	20,312	20,18	12,366	11,313	10,882	20,9	964,485	21,32	2155,133	0	202,301	202,301	99,719	0	0	0	0	0	0	0
10:39:29	0	2597,453	20,312	20,18	12,366	11,313	10,891	20,9	964,485	21,32	2155,576	0	202,301	202,301	99,719	0	0	0	0	0	0	0
10:39:29	-61,84	2596,834	20,312	20,18	12,362	11,307	10,899	20,9	964,485	21,32	2156,017	0	202,301	202,301	99,719	0	0	0	0	0	0	0
10:39:29	47,778	2597,312	20,361	20,18	12,362	11,312	10,907	20,9	964,485	21,32	2156,458	0	202,301	202,301	99,719	0	0	0	0	0	0	0
10:39:29	-95,556	2596,357	20,263	20,278	12,362	11,302	10,915	20,9	964,485	21,32	2156,898	0	202,301	202,301	99,719	0	0	0	0	0	0	0
10:39:30	47,778	2596,834	20,312	20,327	12,362	11,307	10,922	20,9	964,485	21,32	2157,337	0	202,301	202,301	99,719	0	0	0	0	0	0	0
10:39:30	-286,596	2593,968	20,019	20,083	12,362	11,278	10,929	20,9	964,485	21,32	2157,774	0	202,301	202,301	99,719	0	0	0	0	0	0	0
10:39:30	254,248	2596,511	20,361	20,376	12,358	11,304	10,937	20,9	964,485	21,32	2158,213	0	202,301	202,301	99,719	0	0	0	0	0	0	0
10:39:30	32,69	2596,838	20,459	20,473	12,354	11,307	10,944	20,9	964,485	21,32	2158,651	0	202,301	202,301	99,719	0	0	0	0	0	0	0
10:39:30	-113,012	2595,708	20,361	20,376	12,353	11,295	10,951	20,9	964,485	21,32	2159,088	0	202,301	202,301	99,719	0	0	0	0	0	0	0
10:39:30	61,84	2596,326	20,361	20,376	12,356	11,302	10,958	20,9	964,485	21,32	2159,526	0	202,301	202,301	99,719	0	0	0	0	0	0	0
10:39:30	-95,556	2595,37	20,263	20,278	12,356	11,292	10,964	20,9	964,485	21,32	2159,961	0	202,301	202,301	99,719	0	0	0	0	0	0	0
10:39:30	-95,532	2594,415	20,166	20,278	12,356	11,282	10,97	20,9	964,485	21,32	2160,396	0	202,301	202,301	99,719	0	0	0	0	0	0	0
10:39:30	95,532	2595,37	20,263	20,278	12,356	11,292	10,977	20,9	964,485	21,32	2160,83	0	202,301	202,301	99,719	0	0	0	0	0	0	0
10:39:30	18,505	2595,556	20,263	20,18	12,358	11,294	10,983	20,9	964,485	21,32	2161,265	0	202,301	202,301	99,719	0	0	0	0	0	0	0
10:39:30	0	2595,556	20,263	20,278	12,358	11,294	10,989	20,9	964,485	21,32	2161,699	0	202,301	202,301	99,719	0	0	0	0	0	0	0
10:39:30	0	2595,556	20,263	20,132	12,358	11,294	10,995	20,9	964,485	21,32	2162,133	0	202,301	202,301	99,719	0	0	0	0	0	0	0
10:39:30	-18,505	2595,37	20,263	20,132	12,356	11,292	11,001	20,9	964,485	21,32	2162,566	0	202,301	202,301	99,719	0	0	0	0	0	0	0
10:39:30	0	2595,37	20,263	20,18	12,356	11,292	11,007	20,9	964,485	21,32	2162,999	0	202,301	202,301	99,719	0	0	0	0	0	0	0
10:39:30	-61,816	2594,752	20,263	20,18	12,353	11,286	11,012	20,9	964,485	21,32	2163,43	0	202,301	202,301	99,719	0	0	0	0	0	0	0
10:39:30	47,753	2595,23	20,312	20,278	12,353	11,291	11,018	20,9	964,485	21,32	2163,862	0	202,301	202,301	99,719	0	0	0	0	0	0	0
10:39:30	-47,753	2594,752	20,263	20,278	12,353	11,286	11,023	20,9	964,485	21,32	2164,293	0	202,301	202,301	99,719	0	0	0	0	0	0	0
10:39:30	0	2594,752	20,263	20,132	12,353	11,286	11,028	20,9	964,485	21,32	2164,724	0	202,301	202,301	99,719	0	0	0	0	0	0	0
10:39:30	-95,532	2593,797	20,166	20,083	12,353	11,276	11,033	20,9	964,485	21,32	2165,153	0	202,301	202,301	99,719	0	0	0	0	0	0	0
10:39:30	0	2593,797	20,166	20,132	12,353	11,276	11,038	20,9	964,485	21,32	2165,582	0	202,301	202,301	99,719	0	0	0	0	0	0	0
10:39:30	-47,729	2593,32	20,117	19,985	12,353	11,271	11,042	20,9	964,485	21,32	2166,009	0	202,301	202,301	99,719	0	0	0	0	0	0	0
10:39:30	0	2593,32	20,117	20,083	12,353	11,271	11,047	20,9	964,485	21,32	2166,437	0	202,301	202,301	99,719	0	0	0	0	0	0	0
10:39:30	143,261	2594,752	20,263	20,278	12,353	11,286	11,051	20,9	964,485	21,32	2166,865	0	202,301	202,301	99,719	0	0	0	0	0	0	0
10:39:30	-143,261	2593,32	20,117	20,083	12,353	11,271	11,056	20,9	964,485	21,32	2167,291	0	202,301	202,301	99,719	0	0	0	0	0	0	0
10:39:30	-95,507	2592,365	20,019	19,985	12,353	11,261	11,06	20,9	964,485	21,32	2167,716	0	202,301	202,301	99,719	0	0	0	0	0	0	0
10:39:30	95,507	2593,32	20,117	19,985	12,353	11,271	11,064	20,9	964,485	21,32	2168,142	0	202,301	202,301	99,719	0	0	0	0	0	0	0
10:39:30	47,729	2593,797	20,166	20,278	12,353	11,276	11,068	20,9	964,485	21,32	2168,567	0	202,301	202,301	99,719	0	0	0	0	0	0	0
10:39:30	-190,991	2591,887	19,971	19,936	12,353	11,256	11,072	20,9	964,485	21,32	2168,991	0	202,301	202,301	99,719	0	0	0	0	0	0	0
10:39:30	190,991	2593,797	20,166	20,132	12,353	11,276	11,076	20,9	964,485	21,32	2169,416	0	202,301	202,301	99,719	0	0	0	0	0	0	0
10:39:30	-47,729	2593,32	20,117	20,278	12,353	11,271	11,079	20,9	964,485	21,32	2169,839	0	202,301	202,301	99,719	0	0	0	0	0	0	0
10:39:30	-95,507	2592,365	20,019	20,083	12,353	11,261	11,083	20,9	964,485	21,32	2170,262	0	202,301	202,301	99,719	0	0	0	0	0	0	0
10:39:30	-18,457	2592,18	20,019	19,985	12,352	11,259	11,086	20,9	964,485	21,32	2170,684	0	202,301	202,301	99,719	0	0	0	0	0	0	0
10:39:30	95,507	2593,135	20,117	20,132	12,352	11,269	11,09	20,9	964,485	21,32	2171,107	0	202,301	202,301	99,719	0	0	0	0	0	0	0
10:39:30	143,261	2594,568	20,263	20,18	12,352	11,284	11,094	20,9	964,485	21,32	2171,53	0	202,301	202,301	99,719	0	0	0	0	0	0	0
10:39:30	-238,769	2592,18	20,019	19,985	12,352	11,259	11,097	20,9	964,485	21,32	2171,951	0	202,301	202,301	99,719	0	0	0	0	0	0	0
10:39:30	143,261	2593,613	20,166	20,18	12,352	11,274	11,101	20,9	964,485	21,32	2172,372	0	202,301	202,301	99,719	0	0	0	0	0	0	0
10:39:30	-47,753	2593,135	20,117	20,083	12,352	11,269	11,104	20,9	964,485	21,32	2172,793	0	202,301	202,301	99,719	0	0	0	0	0	0	0
10:39:30	0	2593,135	20,117	19,985	12,352	11,269	11,107	20,9	964,485	21,32	2173,214	0	202,301	202,301	99,719	0	0	0	0	0	0	0
10:39:30	47,753	2593,613	20,166	20,132	12,352	11,274	11,11	20,9	964,485	21,32	2173,634	0	202,301	202,301	99,719	0	0	0	0	0	0	0
10:39:30	-47,753	2593,135	20,117	20,083	12,352	11,269	11,113	21	965,915	21,32	2174,054	0	202,301	202,301	99,719	0	0	0	0	0	0	0
10:39:30	-151,025	2591,625	19,971	19,985	12,352	11,253	11,116	21	965,915	21,32	2174,472	0	202,301	202,301	99,719	0	0	0	0	0	0	0
10:39:30	-45,507	2591,17	19,971	19,985	12,349	11,249	11,119	21	965,915	21,32	2174,888	0	202,301	202,301	99,719	0	0	0	0	0	0	0
10:39:30	124,731	2592,417	20,117	20,132	12,348	11,262	11,122	21	965,915	21,32	2175,306	0	202,301	202,301	99,719	0	0	0	0	0	0	0
10:39:30	-95,434	2591,463	20,019	20,132	12,348	11,252	11,124	21	965,915	21,32	2175,722	0	202,301	202,301	99,719	0	0	0	0	0	0	0
10:39:30	-47,729	2590,985	19,971	19,936	12,348	11,247	11,127	21	965,915	21,32	2176,137	0	202,301	202,301	99,719	0	0	0	0	0	0	0
10:39:30	47,729	2591,463	20,019	20,132	12,348	11,252	11,129	21	965,915	21,32	2176,552	0	202,301	202,301	99,719	0	0	0	0	0	0	0
10:39:30	0	2591,463	20,019	20,083	12,348	11,252	11,131	21	965,915	21,32	2176,967	0	202,301	202,301	99,719	0	0	0	0	0	0	0
10:39:30	-143,164	2590,031	19,873	19,985	12,348	11,237	11,133	21	965,915	21,32	2177,38	0	202,301	202,301	99,719	0	0	0	0	0	0	0
10:39:30	143,164	2591,463	20,019	20,083	12,348	11,252	11,136	21	965,915	21,32	2177,795	0	202,301	202,301	99,719	0	0	0	0	0	0	0
10:39:30	-17,26	2591,29	20,019	19,985	12,347	11,25	11,138	21	965,915	21,32	2178,208	0	203,053	203,053	99,722	0	0	0	0	0	0	0
10:39:30	95,458	2592,245	20,117	19,985	12,347	11,26	11,14	21	965,915	21,32	2178,622	0	203,053	203,053	99,722	0	0	0	0	0	0	0
10:39:30	47,729	2592,722	20,166	20,083	12,347	11,265	11,143	21	965,915	21,32	2179,036	0	203,053	203,053	99,722	0	0	0	0	0	0	0
10:39:30	-143,188	2591,29	20,019	19,936	12,347	11,25	11,145	21	965,915	21,32	2179,449	0	203,053	203,053	99,722	0	0	0	0	0	0	0
10:39:30	49,804	2591,788	20,117	19,936	12,345	11,255	11,147	21	965,915	21,32	2179,861	0	203,053	203,053	99,722	0	0	0	0	0	0	0
10:39:30	-17,211	2591,616	20,117	19,985	12,344	11,253	11,149	21	965,915	21,32	2180,273	0	203,053	203,053	99,722	0	0	0	0	0	0	0
10:39:30	0	2591,616	20,117	19,985	12,344	11,253	11,151	21	965,915	21,32	2180,684	0	203,053	203,053	99,722	0	0	0	0	0	0	0
10:39:30	0	2591,616	20,117	19,985	12,344	11,253	11,153	21	965,915	21,32	2181,095	0	203,053	203,053	99,722	0	0	0	0	0	0	0
10:39:30	0	2591,616	20,117	19,985	12,344	11,253	11,155	21	965,915	21,32	2181,505	0	203,053	203,053	99,722	0	0	0	0	0	0	0
10:39:30	-95,434	2590,662	20,019	19,936	12,344	11,243	11,157	21	965,915	21,32	2181,914	0	203,053	203,053	99,722	0	0	0	0	0	0	0
10:39:30	0	2590,662	20,019	20,083	12,344	11,243	11,159	21	965,915	21,32	2182,323	0	203,053	203,053	99,722	0	0	0	0	0	0	0
10:39:30	95,434	2591,616	20,117	20,083	12,344	11,253	11,16	21	965,915	21,32	2182,733	0	203,053	203,053	99,722	0	0	0	0	0	0	0
10:39:30	-143,164	2590,184	19,971	19,936	12,344	11,239	11,162	21	965,915	21,32	2183,14	0	203,053	203,053	99,722	0	0	0	0	0	0	0
10:39:30	143,164	2591,616	20,117	20,083	12,344	11,253	11,164	21	965,915	21,32	2183,548	0	203,053	203,053	99,722	0	0	0	0	0	0	0
10:39:30	-113,916	2590,477	20,019	19,936	12,343	11,242	11,165	21	965,915	21,32	2183,955	0	203,053	203,053	99,722	0	0	0	0	0	0	0
10:39:30	-143,164	2589,045	19,873	19,79	12,343	11,227	11,167	21	965,915	21,32	2184,36	0	203,053	203,053	99,722	0	0	0	0	0	0	0
10:39:30	-301,342	2586,032	19,629	19,399	12,339	11,196	11,167	21	965,915	21,32	2184,762	0	203,053	203,053	99,722	0	0	0	0	0	0	0
10:39:30	-510,278	2580,929	19,189	18,716	12,335	11,143	11,167	21	965,915	21,32	2185,158	0	203,053	203,053	99,722	0	0	0	0	0	0	0
10:39:30	-560,815	2575,321	18,799	18,081	12,325	11,085	11,165	21	965,915	21,32	2185,548	0	203,053	203,053	99,722	0	0	0	0	0	0	0
10:39:30	-704,443	2568,276	18,408	17,739	12,306	11,013	11,162	21	965,915	21,32	2185,931	0	203,053	203,053	99,722	0	0	0	0	0	0	0
10:39:30	-448,168	2563,795	18,506	17,641	12,276	10,966	11,158	21	965,915	21,32	2186,309	0	203,053	203,053	99,722	0	0	0	0	0	0	0
10:39:30	-805,102	2555,744	18,408	17,641	12,236	10,883	11,153	21	965,915	21,32	2186,678	0	203,053	203,053	99,722	0	0	0	0	0	0	0
10:39:30	-113,916	2554,605	18,994	17,983	12,197	10,872	11,147	21	965,915	21,32	2187,046	0	203,053	203,053	99,722	0	0	0	0	0	0	0
10:39:30	-536,792	2549,237	19,189	18,227	12,156	10,816	11,141	21	965,915	21,32	2187,408	0	203,053	203,053	99,722	0	0	0	0	0	0	0
10:39:30	-517,211	2544,065	19,336	18,52	12,119	10,763	11,133	21	965,915	21,32	2187,765	0	203,053	203,053	99,722	0	0	0	0	0	0	0
10:39:30	-694,506	2537,119	19,14	18,276	12,091	10,691	11,125	21	965,915	21,32	2188,114	0	203,053	203,053	99,722	0	0	0	0	0	0	0
10:39:30	-561,352	2531,506	18,994	18,178	12,067	10,634	11,115	21	965,915	21,32	2188,457	0	203,053	203,053	99,722	0	0	0	0	0	0	0
10:39:30	-951,391	2521,992	18,359	17,495	12,048	10,536	11,104	21	965,915	21,32	2188,791	0	203,053	203,053	99,722	0	0	0	0	0	0	0
10:39:30	-718,872	2514,803	17,871	17,3	12,034	10,461	11,091	21	965,915	21,32	2189,117	0	203,053	203,053	99,722	0	0	0	0	0	0	0
10:39:30	-642,48	2508,379	17,383	16,762	12,025	10,395	11,078	21	965,915	21,32	2189,436	0	203,053	203,053	99,722	0	0	0	0	0	0	0
10:39:30	-680,078	2501,578	16,943	16,421	12,01	10,325	11,063	21	965,915	21,32	2189,748	0	203,053	203,053	99,722	0	0	0	0	0	0	0
10:39:30	-425,146	2497,326	16,845	16,225	11,991	10,281	11,047	21	965,915	21,32	2190,056	0	203,053	203,053	99,722	0	0	0	0	0	0	0
10:39:30	-584,545	2491,481	16,845	15,981	11,958	10,221	11,031	21	965,915	21,32	2190,357	0	203,053	203,053	99,722	0	0	0	0	0	0	0
10:39:30	-255,639	2488,924	17,187	16,518	11,925	10,195	11,015	21	965,915	21,32	2190,655	0	203,053	203,053	99,722	0	0	0	0	0	0	0
10:39:30	-351,269	2485,412	17,431	16,616	11,892	10,158	10,998	21	965,915	21,32	2190,95	0	203,053	203,053	99,722	0	0	0	0	0	0	0
10:39:30	-491,748	2480,494	17,529	16,811	11,859	10,108	10,981	21	965,915	21,32	2191,24	0	203,053	203,053	99,722	0	0	0	0	0	0	0
10:39:30	-392,358	2476,571	17,724	17,104	11,826	10,067	10,963	21	965,915	21,32	2191,525	0	203,053	203,053	99,722	0	0	0	0	0	0	0
10:39:30	-689,013	2469,681	17,529	16,811	11,798	9,996	10,944	21	965,915	21,32	2191,803	0	203,053	203,053	99,722	0	0	0	0	0	0	0
10:39:30	-510,424	2464,576	17,431	16,665	11,775	9,944	10,924	21	965,915	21,32	2192,076	0	203,053	203,053	99,722	0	0	0	0	0	0	0
10:39:30	-804,077	2456,536	16,943	16,274	11,756	9,861	10,903	21	965,915	21,32	2192,34	0	203,053	203,053	99,722	0	0	0	0	0	0	0
10:39:30	-482,299	2451,713	16,699	15,981	11,742	9,811	10,882	21	965,915	21,32	2192,599	0	203,053	203,053	99,722	0	0	0	0	0	0	0
10:39:30	-796,484	2443,748	16,211	15,639	11,723	9,729	10,859	21	965,915	21,32	2192,851	0	203,053	203,053	99,722	0	0	0	0	0	0	0
10:39:30	-421,069	2439,537	16,211	15,591	11,699	9,685	10,836	21	965,915	21,32	2193,097	0	203,053	203,053	99,722	0	0	0	0	0	0	0
10:39:30	-664,99	2432,887	16,113	15,444	11,667	9,617	10,812	21	965,915	21,32	2193,337	0	203,053	203,053	99,722	0	0	0	0	0	0	0
10:39:30	-436,084	2428,526	16,26	15,444	11,635	9,572	10,788	21	965,915	21,32	2193,572	0	203,053	203,053	99,722	0	0	0	0	0	0	0
10:39:30	-484,228	2423,684	16,357	15,444	11,602	9,522	10,763	21	965,915	21,32	2193,802	0	203,053	203,053	99,722	0	0	0	0	0	0	0
10:39:30	-486,279	2418,821	16,455	15,786	11,569	9,472	10,738	21	965,915	21,32	2194,027	0	203,053	203,053	99,722	0	0	0	0	0	0	0
10:39:30	-605,932	2412,762	16,455	15,639	11,535	9,409	10,712	21	965,915	21,32	2194,246	0	203,053	203,053	99,722	0	0	0	0	0	0	0
10:39:30	-555,322	2407,209	16,455	15,591	11,504	9,352	10,685	21	965,915	21,32	2194,459	0	203,053	203,053	99,722	0	0	0	0	0	0	0
10:39:30	-607,983	2401,129	16,26	15,639	11,48	9,289	10,658	21	965,915	21,32	2194,666	0	203,053	203,053	99,722	0	0	0	0	0	0	0
10:39:30	-681,591	2394,313	15,967	15,444	11,457	9,219	10,63	21	965,915	21,32	2194,865	0	203,053	203,053	99,722	0	0	0	0	0	0	0
10:39:31	-665,429	2387,659	15,625	15,053	11,438	9,151	10,601	21	965,915	21,32	2195,058	0	203,053	203,053	99,722	0	0	0	0	0	0	0
10:39:31	-567,211	2381,986	15,429	14,907	11,416	9,092	10,571	21	965,915	21,32	2195,245	0	203,053	203,053	99,722	0	0	0	0	0	0	0
10:39:31	-586,621	2376,12	15,234	14,565	11,394	9,032	10,541	21	965,915	21,32	2195,426	0	203,053	203,053	99,722	0	0	0	0	0	0	0
10:39:31	-419,58	2371,924	15,234	14,663	11,37	8,988	10,51	21	965,915	21,32	2195,602	0	203,053	203,053	99,722	0	0	0	0	0	0	0
10:39:31	-544,726	2366,477	15,234	14,712	11,339	8,932	10,479	21	965,915	21,32	2195,773	0	203,053	203,053	99,722	0	0	0	0	0	0	0
10:39:31	-391,503	2362,562	15,283	14,663	11,314	8,892	10,448	21	965,915	21,32	2195,94	0	203,053	203,053	99,722	0	0	0	0	0	0	0
10:39:31	-363,476	2358,927	15,381	14,858	11,289	8,854	10,417	21	965,915	21,32	2196,103	0	203,053	203,053	99,722	0	0	0	0	0	0	0
10:39:31	-618,334	2352,744	15,234	14,565	11,261	8,791	10,385	21	965,915	21,32	2196,26	0	203,053	203,053	99,722	0	0	0	0	0	0	0
10:39:31	-541,626	2347,328	15,088	14,419	11,239	8,735	10,353	21	965,915	21,32	2196,411	0	203,053	203,053	99,722	0	0	0	0	0	0	0
10:39:31	-509,082	2342,237	14,892	14,37	11,22	8,682	10,32	21	965,915	21,32	2196,557	0	203,053	203,053	99,722	0	0	0	0	0	0	0
10:39:31	-533,544	2336,901	14,599	14,126	11,206	8,627	10,287	21	965,915	21,32	2196,697	0	203,053	203,053	99,722	0	0	0	0	0	0	0
10:39:31	-660,522	2330,296	14,16	13,686	11,192	8,559	10,253	21	965,915	21,32	2196,83	0	203,053	203,053	99,722	0	0	0	0	0	0	0
10:39:31	-679,394	2323,502	13,769	13,491	11,175	8,489	10,218	21	965,915	21,32	2196,957	0	203,053	203,053	99,722	0	0	0	0	0	0	0
10:39:31	-280,053	2320,702	13,818	13,442	11,156	8,46	10,184	21	965,915	21,32	2197,081	0	203,053	203,053	99,722	0	0	0	0	0	0	0
10:39:31	-397,46	2316,727	13,769	13,442	11,136	8,419	10,149	21	965,915	21,32	2197,201	0	203,053	203,053	99,722	0	0	0	0	0	0	0
10:39:31	-355,468	2313,172	13,818	13,491	11,113	8,383	10,115	21	965,915	21,32	2197,317	0	203,053	203,053	99,722	0	0	0	0	0	0	0
10:39:31	-338,33	2309,789	13,818	13,491	11,094	8,348	10,08	21	965,915	21,32	2197,429	0	203,053	203,053	99,722	0	0	0	0	0	0	0
10:39:31	-415,795	2305,631	13,818	13,491	11,071	8,305	10,045	21	965,915	21,32	2197,537	0	203,053	203,053	99,722	0	0	0	0	0	0	0
10:39:31	-466,87	2300,963	13,672	13,491	11,052	8,257	10,01	21	965,915	21,32	2197,641	0	203,053	203,053	99,722	0	0	0	0	0	0	0
10:39:31	-394,775	2297,015	13,525	13,296	11,038	8,216	9,975	21	965,915	21,32	2197,74	0	203,053	203,053	99,722	0	0	0	0	0	0	0
10:39:31	-289,379	2294,121	13,476	13,247	11,024	8,186	9,94	21	965,915	21,32	2197,836	0	203,053	203,053	99,722	0	0	0	0	0	0	0
10:39:31	-436,425	2289,757	13,281	13,149	11,009	8,141	9,905	21	965,915	21,32	2197,928	0	203,053	203,053	99,722	0	0	0	0	0	0	0
10:39:31	-336,401	2286,393	13,183	12,954	10,996	8,107	9,869	21	965,915	21,32	2198,017	0	203,053	203,053	99,722	0	0	0	0	0	0	0
10:39:31	-391,015	2282,483	13,037	12,807	10,981	8,066	9,834	21	965,915	21,32	2198,101	0	203,053	203,053	99,722	0	0	0	0	0	0	0
10:39:31	-375,415	2278,728	12,988	12,758	10,963	8,028	9,799	21	965,915	21,32	2198,182	0	203,053	203,053	99,722	0	0	0	0	0	0	0
10:39:31	-201,586	2276,713	13,037	12,807	10,949	8,007	9,763	21	965,915	21,32	2198,26	0	203,053	203,053	99,722	0	0	0	0	0	0	0
10:39:31	-331,567	2273,397	13,037	12,758	10,93	7,973	9,728	21	965,915	21,32	2198,336	0	203,053	203,053	99,722	0	0	0	0	0	0	0
10:39:31	-157,763	2271,819	13,134	12,905	10,916	7,956	9,694	21	965,915	21,32	2198,409	0	203,053	203,053	99,722	0	0	0	0	0	0	0
10:39:31	-387,597	2267,943	12,988	12,661	10,901	7,916	9,659	21	965,915	21,32	2198,478	0	203,053	203,053	99,722	0	0	0	0	0	0	0
10:39:31	-331,518	2264,628	12,988	12,758	10,883	7,882	9,624	21	965,915	21,32	2198,545	0	203,053	203,053	99,722	0	0	0	0	0	0	0
10:39:31	-246,313	2262,165	12,988	12,758	10,869	7,857	9,589	21	965,915	21,32	2198,608	0	203,053	203,053	99,722	0	0	0	0	0	0	0
10:39:31	-165,771	2260,507	12,988	12,612	10,859	7,84	9,555	21	965,915	21,32	2198,67	0	203,053	203,053	99,722	0	0	0	0	0	0	0
10:39:31	-385,278	2256,654	12,841	12,466	10,845	7,8	9,521	21	965,915	21,32	2198,728	0	203,053	203,053	99,722	0	0	0	0	0	0	0
10:39:31	-303,417	2253,62	12,695	12,417	10,836	7,769	9,486	21	965,915	21,32	2198,783	0	203,053	203,053	99,722	0	0	0	0	0	0	0
10:39:31	-292,309	2250,697	12,646	12,368	10,822	7,739	9,452	21	965,915	21,32	2198,835	0	203,053	203,053	99,722	0	0	0	0	0	0	0
10:39:31	-201,635	2248,681	12,695	12,368	10,808	7,718	9,418	21	965,915	21,32	2198,885	0	203,053	203,053	99,722	0	0	0	0	0	0	0
10:39:31	-293,139	2245,749	12,646	12,417	10,794	7,688	9,384	21	965,915	21,32	2198,931	0	203,053	203,053	99,722	0	0	0	0	0	0	0
10:39:31	-199,584	2243,754	12,695	12,417	10,78	7,667	9,35	21	965,915	21,32	2198,976	0	203,053	203,053	99,722	0	0	0	0	0	0	0
10:39:31	-250,659	2241,247	12,695	12,417	10,766	7,641	9,317	21	965,915	21,32	2199,018	0	203,053	203,053	99,722	0	0	0	0	0	0	0
10:39:31	-155,883	2239,688	12,793	12,466	10,752	7,625	9,284	20,9	965,455	21,32	2199,059	0	203,053	203,053	99,722	0	0	0	0	0	0	0
10:39:31	-336,694	2236,321	12,695	12,417	10,738	7,59	9,25	20,9	965,455	21,32	2199,096	0	203,053	203,053	99,722	0	0	0	0	0	0	0
10:39:31	-142,895	2234,892	12,793	12,563	10,724	7,576	9,218	20,9	965,455	21,32	2199,132	0	203,053	203,053	99,722	0	0	0	0	0	0	0
10:39:31	-278,784	2232,104	12,695	12,466	10,714	7,547	9,185	20,9	965,455	21,32	2199,165	0	203,053	203,053	99,722	0	0	0	0	0	0	0
10:39:31	-378,247	2228,322	12,549	12,368	10,7	7,508	9,152	20,9	965,455	21,32	2199,194	0	203,053	203,053	99,722	0	0	0	0	0	0	0
10:39:31	-204,028	2226,282	12,5	12,27	10,691	7,487	9,119	20,9	965,455	21,32	2199,221	0	203,053	203,053	99,722	0	0	0	0	0	0	0
10:39:31	-303,906	2223,243	12,353	12,075	10,682	7,456	9,087	20,9	965,455	21,32	2199,245	0	203,053	203,053	99,722	0	0	0	0	0	0	0
10:39:31	-164,404	2221,599	12,353	12,026	10,672	7,439	9,054	20,9	965,455	21,32	2199,268	0	203,053	203,053	99,722	0	0	0	0	0	0	0
10:39:31	-222,143	2219,377	12,304	11,977	10,662	7,416	9,022	20,9	965,455	21,32	2199,288	0	203,053	203,053	99,722	0	0	0	0	0	0	0
10:39:31	-194,287	2217,434	12,353	12,026	10,649	7,396	8,99	20,9	965,455	21,32	2199,306	0	203,053	203,053	99,722	0	0	0	0	0	0	0
10:39:31	-271,459	2214,72	12,304	12,026	10,636	7,368	8,959	20,9	965,455	21,32	2199,321	0	202,202	202,202	99,718	0	0	0	0	0	0	0
10:39:31	-173,217	2212,987	12,304	12,026	10,626	7,35	8,927	20,9	965,455	21,32	2199,335	0	202,202	202,202	99,718	0	0	0	0	0	0	0
10:39:31	-309,619	2209,891	12,207	12,026	10,614	7,318	8,895	20,9	965,455	21,32	2199,346	0	202,202	202,202	99,718	0	0	0	0	0	0	0
10:39:31	-214,453	2207,747	12,158	11,88	10,604	7,296	8,864	20,9	965,455	21,32	2199,354	0	202,202	202,202	99,718	0	0	0	0	0	0	0
10:39:31	-170,019	2206,047	12,158	11,977	10,594	7,278	8,833	20,9	965,455	21,32	2199,361	0	202,202	202,202	99,718	0	0	0	0	0	0	0
10:39:31	-260,009	2203,446	12,06	11,88	10,585	7,252	8,802	20,9	965,455	21,32	2199,365	0	202,202	202,202	99,718	0	0	0	0	0	0	0
10:39:31	-199,389	2201,453	12,011	11,733	10,576	7,231	8,771	20,9	965,455	21,32	2199,367	0	202,202	202,202	99,718	0	0	0	0	0	0	0
10:39:31	-152,563	2199,927	12,011	11,684	10,567	7,215	8,741	20,9	965,455	21,32	2199,367	0	202,202	202,202	99,718	0	0	0	0	0	0	0
10:39:31	-210,156	2197,825	11,963	11,684	10,558	7,194	8,71	20,9	965,455	21,32	2197,825	0	202,202	202,202	99,718	0	0	0	0	0	0	0
10:39:31	-255,639	2195,269	11,865	11,635	10,549	7,167	8,68	20,9	965,455	21,32	2195,269	0	202,202	202,202	99,718	0	0	0	0	0	0	0
10:39:31	-110,644	2194,162	12,011	11,684	10,535	7,156	8,65	20,9	965,455	21,32	2194,162	0	202,202	202,202	99,718	0	0	0	0	0	0	0
10:39:31	-132,885	2192,834	12,06	11,733	10,525	7,142	8,621	20,9	965,455	21,32	2192,834	0	202,202	202,202	99,718	0	0	0	0	0	0	0
10:39:31	-136,865	2191,465	12,158	11,831	10,512	7,128	8,591	20,9	965,455	21,32	2191,465	0	202,202	202,202	99,718	0	0	0	0	0	0	0
10:39:31	-253,54	2188,93	12,06	11,733	10,502	7,102	8,562	20,9	965,455	21,32	2188,93	0	202,202	202,202	99,718	0	0	0	0	0	0	0
10:39:31	-206,713	2186,862	12,011	11,733	10,493	7,081	8,533	20,9	965,455	21,32	2186,862	0	202,202	202,202	99,718	0	0	0	0	0	0	0
10:39:31	-114,624	2185,716	12,06	11,733	10,484	7,069	8,504	20,9	965,455	21,32	2185,716	0	202,202	202,202	99,718	0	0	0	0	0	0	0
10:39:31	-234,082	2183,375	11,963	11,684	10,476	7,045	8,476	20,9	965,455	21,32	2183,375	0	202,202	202,202	99,718	0	0	0	0	0	0	0
10:39:31	-206,005	2181,315	11,865	11,635	10,469	7,023	8,447	20,9	965,455	21,32	2181,315	0	202,202	202,202	99,718	0	0	0	0	0	0	0
10:39:31	-232,934	2178,986	11,767	11,538	10,461	6,999	8,419	20,9	965,455	21,32	2178,986	0	202,202	202,202	99,718	0	0	0	0	0	0	0
10:39:31	-160,131	2177,385	11,767	11,538	10,452	6,983	8,391	20,9	965,455	21,32	2177,385	0	202,202	202,202	99,718	0	0	0	0	0	0	0
10:39:31	-128,515	2176,099	11,865	11,538	10,44	6,97	8,363	20,9	965,455	21,32	2176,099	0	202,202	202,202	99,718	0	0	0	0	0	0	0
10:39:31	-157,983	2174,52	11,865	11,684	10,431	6,953	8,335	20,9	965,455	21,32	2174,52	0	202,202	202,202	99,718	0	0	0	0	0	0	0
10:39:31	-159,033	2172,929	11,865	11,635	10,422	6,937	8,308	20,9	965,455	21,32	2172,929	0	202,202	202,202	99,718	0	0	0	0	0	0	0
10:39:31	-208,056	2170,849	11,767	11,538	10,415	6,915	8,281	20,9	965,455	21,32	2170,849	0	202,202	202,202	99,718	0	0	0	0	0	0	0
10:39:31	-289,672	2167,952	11,67	11,538	10,404	6,886	8,253	20,9	965,455	21,32	2167,952	0	202,202	202,202	99,718	0	0	0	0	0	0	0
10:39:31	-61,279	2167,339	11,67	11,489	10,4	6,879	8,226	20,9	965,455	21,32	2167,339	0	202,202	202,202	99,718	0	0	0	0	0	0	0
10:39:31	-225,048	2165,089	11,621	11,489	10,39	6,856	8,199	20,9	965,455	21,32	2165,089	0	202,202	202,202	99,718	0	0	0	0	0	0	0
10:39:31	-128,32	2163,806	11,523	11,44	10,388	6,843	8,173	20,9	965,455	21,32	2163,806	0	202,202	202,202	99,718	0	0	0	0	0	0	0
10:39:31	-185,229	2161,953	11,474	11,44	10,38	6,824	8,146	20,9	965,455	21,32	2161,953	0	202,202	202,202	99,718	0	0	0	0	0	0	0
10:39:31	-99,804	2160,955	11,474	11,342	10,375	6,813	8,12	20,9	965,455	21,32	2160,955	0	202,202	202,202	99,718	0	0	0	0	0	0	0
10:39:31	-203,466	2158,921	11,425	11,342	10,366	6,792	8,094	20,9	965,455	21,32	2158,921	0	202,202	202,202	99,718	0	0	0	0	0	0	0
10:39:31	-68,261	2158,238	11,523	11,44	10,356	6,785	8,069	20,9	965,455	21,32	2158,238	0	202,202	202,202	99,718	0	0	0	0	0	0	0
10:39:31	-86,279	2157,375	11,67	11,538	10,344	6,777	8,043	20,9	965,455	21,32	2157,375	0	202,202	202,202	99,718	0	0	0	0	0	0	0
10:39:31	-161,328	2155,762	11,67	11,635	10,335	6,76	8,018	20,9	965,455	21,32	2155,762	0	202,202	202,202	99,718	0	0	0	0	0	0	0
10:39:31	-152,075	2154,241	11,523	11,342	10,334	6,744	7,993	20,9	965,455	21,32	2154,241	0	202,202	202,202	99,718	0	0	0	0	0	0	0
10:39:31	-245,996	2151,781	11,328	11,294	10,33	6,719	7,968	20,9	965,455	21,32	2151,781	0	202,202	202,202	99,718	0	0	0	0	0	0	0
10:39:31	-216,43	2149,617	11,181	11,098	10,326	6,697	7,943	20,9	965,455	21,32	2149,617	0	202,202	202,202	99,718	0	0	0	0	0	0	0
10:39:31	-153,198	2148,085	11,035	10,952	10,325	6,681	7,918	20,9	965,455	21,32	2148,085	0	202,202	202,202	99,718	0	0	0	0	0	0	0
10:39:31	-124,877	2146,836	10,986	10,952	10,32	6,668	7,894	20,9	965,455	21,32	2146,836	0	202,202	202,202	99,718	0	0	0	0	0	0	0
10:39:31	-64,428	2146,192	10,986	10,805	10,316	6,661	7,87	20,9	965,455	21,32	2146,192	0	202,202	202,202	99,718	0	0	0	0	0	0	0
10:39:31	-216,455	2144,027	10,84	10,757	10,312	6,639	7,846	20,9	965,455	21,32	2144,027	0	202,202	202,202	99,718	0	0	0	0	0	0	0
10:39:31	10,156	2144,129	10,937	10,659	10,307	6,64	7,822	20,9	965,455	21,32	2144,027	0	202,202	202,202	99,718	0	0	0	0	0	0	0
10:39:31	-84,741	2143,281	10,986	10,854	10,3	6,631	7,799	20,9	965,455	21,32	2143,281	0	202,202	202,202	99,718	0	0	0	0	0	0	0
10:39:31	-69,628	2142,585	11,035	10,952	10,293	6,624	7,776	20,9	965,455	21,32	2142,585	0	202,202	202,202	99,718	0	0	0	0	0	0	0
10:39:31	-131,127	2141,274	11,035	10,952	10,286	6,611	7,753	20,9	965,455	21,32	2141,274	0	202,202	202,202	99,718	0	0	0	0	0	0	0
10:39:31	-81,64	2140,457	11,035	10,854	10,281	6,602	7,73	20,9	965,455	21,32	2140,457	0	202,202	202,202	99,718	0	0	0	0	0	0	0
10:39:31	-61,303	2139,844	10,986	10,952	10,28	6,596	7,708	20,9	965,455	21,32	2139,844	0	202,202	202,202	99,718	0	0	0	0	0	0	0
10:39:31	-111,962	2138,725	10,937	10,854	10,277	6,584	7,686	20,9	965,455	21,32	2138,725	0	202,202	202,202	99,718	0	0	0	0	0	0	0
10:39:31	-105,444	2137,67	10,84	10,757	10,276	6,573	7,664	20,9	965,455	21,32	2137,67	0	202,202	202,202	99,718	0	0	0	0	0	0	0
10:39:31	-111,791	2136,552	10,791	10,805	10,272	6,562	7,642	20,9	965,455	21,32	2136,552	0	202,202	202,202	99,718	0	0	0	0	0	0	0
10:39:31	-106,689	2135,485	10,693	10,659	10,271	6,551	7,621	20,9	965,455	21,32	2135,485	0	202,202	202,202	99,718	0	0	0	0	0	0	0
10:39:32	-97,827	2134,507	10,644	10,512	10,268	6,541	7,6	20,9	965,455	21,32	2134,507	0	202,202	202,202	99,718	0	0	0	0	0	0	0
10:39:32	-14,965	2134,358	10,644	10,61	10,267	6,539	7,579	20,9	965,455	21,32	2134,358	0	202,202	202,202	99,718	0	0	0	0	0	0	0
10:39:32	-68,774	2133,67	10,644	10,512	10,263	6,532	7,559	20,9	965,455	21,32	2133,67	0	202,202	202,202	99,718	0	0	0	0	0	0	0
10:39:32	-67,724	2132,993	10,644	10,61	10,259	6,525	7,538	20,9	965,455	21,32	2132,993	0	202,202	202,202	99,718	0	0	0	0	0	0	0
10:39:32	-23,388	2132,759	10,693	10,61	10,255	6,523	7,518	20,9	965,455	21,32	2132,759	0	202,202	202,202	99,718	0	0	0	0	0	0	0
10:39:32	-29,028	2132,468	10,693	10,659	10,254	6,52	7,499	20,9	965,455	21,32	2132,468	0	202,202	202,202	99,718	0	0	0	0	0	0	0
10:39:32	-68,798	2131,78	10,693	10,659	10,25	6,513	7,479	20,9	965,455	21,32	2131,78	0	202,202	202,202	99,718	0	0	0	0	0	0	0
10:39:32	6,713	2131,848	10,791	10,757	10,245	6,513	7,461	20,9	965,455	21,32	2131,78	0	202,202	202,202	99,718	0	0	0	0	0	0	0
10:39:32	-24,438	2131,603	10,84	10,805	10,241	6,511	7,442	20,9	965,455	21,32	2131,603	0	202,202	202,202	99,718	0	0	0	0	0	0	0
10:39:32	-59,301	2131,01	10,791	10,805	10,24	6,505	7,424	20,9	965,455	21,32	2131,01	0	202,202	202,202	99,718	0	0	0	0	0	0	0
10:39:32	-55,786	2130,452	10,791	10,757	10,237	6,499	7,405	20,9	965,455	21,32	2130,452	0	202,202	202,202	99,718	0	0	0	0	0	0	0
10:39:32	-149,707	2128,955	10,644	10,61	10,236	6,484	7,387	20,9	965,455	21,32	2128,955	0	202,202	202,202	99,718	0	0	0	0	0	0	0
10:39:32	0	2128,955	10,644	10,659	10,236	6,484	7,37	20,9	965,455	21,32	2128,955	0	202,202	202,202	99,718	0	0	0	0	0	0	0
10:39:32	-104,321	2127,912	10,547	10,512	10,236	6,473	7,352	20,9	965,455	21,32	2127,912	0	202,202	202,202	99,718	0	0	0	0	0	0	0
10:39:32	33,593	2128,248	10,644	10,512	10,232	6,476	7,335	20,9	965,455	21,32	2127,912	0	202,202	202,202	99,718	0	0	0	0	0	0	0
10:39:32	-104,467	2127,203	10,547	10,61	10,232	6,466	7,318	20,9	965,455	21,32	2127,203	0	202,202	202,202	99,718	0	0	0	0	0	0	0
10:39:32	-116,064	2126,043	10,498	10,512	10,228	6,454	7,301	20,9	965,455	21,32	2126,043	0	202,202	202,202	99,718	0	0	0	0	0	0	0
10:39:32	32,348	2126,366	10,547	10,512	10,227	6,457	7,284	20,9	965,455	21,32	2126,043	0	202,202	202,202	99,718	0	0	0	0	0	0	0
10:39:32	18,408	2126,55	10,644	10,61	10,223	6,459	7,268	20,9	965,455	21,32	2126,043	0	202,202	202,202	99,718	0	0	0	0	0	0	0
10:39:32	-39,575	2126,154	10,693	10,659	10,218	6,455	7,252	20,9	965,455	21,32	2126,044	0	202,202	202,202	99,718	0	0	0	0	0	0	0
10:39:32	-12,866	2126,026	10,693	10,659	10,217	6,453	7,236	20,9	965,455	21,32	2126,026	0	202,202	202,202	99,718	0	0	0	0	0	0	0
10:39:32	-104,296	2124,983	10,644	10,659	10,214	6,443	7,221	20,9	965,455	21,32	2124,983	0	202,202	202,202	99,718	0	0	0	0	0	0	0
10:39:32	-13,891	2124,844	10,644	10,512	10,213	6,441	7,206	20,9	965,455	21,32	2124,844	0	202,202	202,202	99,718	0	0	0	0	0	0	0
10:39:32	-135,546	2123,488	10,498	10,512	10,213	6,427	7,19	20,9	965,455	21,32	2123,488	0	202,202	202,202	99,718	0	0	0	0	0	0	0
10:39:32	0	2123,488	10,498	10,512	10,213	6,427	7,175	20,9	965,455	21,32	2123,488	0	202,202	202,202	99,718	0	0	0	0	0	0	0
10:39:32	-45,141	2123,037	10,449	10,464	10,213	6,423	7,161	20,9	965,455	21,32	2123,037	0	202,202	202,202	99,718	0	0	0	0	0	0	0
10:39:32	0	2123,037	10,449	10,464	10,213	6,423	7,146	20,9	965,455	21,32	2123,037	0	202,202	202,202	99,718	0	0	0	0	0	0	0
10:39:32	-149,414	2121,543	10,351	10,415	10,21	6,407	7,132	20,9	965,455	21,32	2121,543	0	202,202	202,202	99,718	0	0	0	0	0	0	0
10:39:32	-13,94	2121,403	10,351	10,317	10,209	6,406	7,117	20,9	965,455	21,32	2121,403	0	202,202	202,202	99,718	0	0	0	0	0	0	0
10:39:32	-12,817	2121,275	10,351	10,415	10,208	6,404	7,103	20,9	965,455	21,32	2121,275	0	202,202	202,202	99,718	0	0	0	0	0	0	0
10:39:32	-59,082	2120,684	10,351	10,317	10,205	6,398	7,09	20,9	965,455	21,32	2120,684	0	202,202	202,202	99,718	0	0	0	0	0	0	0
10:39:32	-14,062	2120,544	10,351	10,317	10,204	6,397	7,076	20,9	965,455	21,32	2120,544	0	202,202	202,202	99,718	0	0	0	0	0	0	0
10:39:32	0	2120,544	10,351	10,464	10,204	6,397	7,063	20,9	965,455	21,32	2120,544	0	202,202	202,202	99,718	0	0	0	0	0	0	0
10:39:32	63,72	2121,181	10,498	10,464	10,2	6,403	7,05	20,9	965,455	21,32	2120,545	0	202,202	202,202	99,718	0	0	0	0	0	0	0
10:39:32	32,128	2121,502	10,547	10,512	10,199	6,407	7,037	20,9	965,455	21,32	2120,546	0	202,202	202,202	99,718	0	0	0	0	0	0	0
10:39:32	-74,047	2120,762	10,547	10,464	10,195	6,399	7,025	20,9	965,455	21,32	2120,546	0	202,202	202,202	99,718	0	0	0	0	0	0	0
10:39:32	-45,141	2120,31	10,498	10,464	10,195	6,394	7,012	20,9	965,455	21,32	2120,31	0	202,202	202,202	99,718	0	0	0	0	0	0	0
10:39:32	-27,856	2120,032	10,547	10,61	10,191	6,392	7	20,9	965,455	21,32	2120,032	0	202,202	202,202	99,718	0	0	0	0	0	0	0
10:39:32	-12,817	2119,904	10,547	10,512	10,19	6,39	6,988	20,9	965,455	21,32	2119,904	0	202,202	202,202	99,718	0	0	0	0	0	0	0
10:39:32	-45,166	2119,452	10,498	10,464	10,19	6,386	6,976	20,8	965,455	21,32	2119,452	0	202,202	202,202	99,718	0	0	0	0	0	0	0
10:39:32	-16,064	2119,291	10,547	10,512	10,187	6,384	6,965	20,8	965,455	21,32	2119,291	0	202,202	202,202	99,718	0	0	0	0	0	0	0
10:39:32	-12,817	2119,163	10,547	10,464	10,186	6,383	6,953	20,8	965,455	21,32	2119,163	0	202,202	202,202	99,718	0	0	0	0	0	0	0
10:39:32	-45,166	2118,712	10,498	10,317	10,186	6,378	6,942	20,8	965,455	21,32	2118,712	0	202,202	202,202	99,718	0	0	0	0	0	0	0
10:39:32	-135,449	2117,357	10,351	10,317	10,186	6,364	6,931	20,8	965,455	21,32	2117,357	0	202,202	202,202	99,718	0	0	0	0	0	0	0
10:39:32	135,449	2118,712	10,498	10,317	10,186	6,378	6,92	20,8	965,455	21,32	2117,358	0	202,202	202,202	99,718	0	0	0	0	0	0	0
10:39:32	-119,213	2117,519	10,449	10,317	10,182	6,366	6,909	20,8	965,455	21,32	2117,358	0	202,202	202,202	99,718	0	0	0	0	0	0	0
10:39:32	-90,283	2116,617	10,351	10,268	10,182	6,356	6,898	20,8	965,455	21,32	2116,617	0	202,202	202,202	99,718	0	0	0	0	0	0	0
10:39:32	0	2116,617	10,351	10,317	10,182	6,356	6,888	20,8	965,455	21,32	2116,616	0	202,202	202,202	99,718	0	0	0	0	0	0	0
10:39:32	0	2116,617	10,351	10,268	10,182	6,356	6,877	20,8	965,455	21,32	2116,616	0	202,202	202,202	99,718	0	0	0	0	0	0	0
10:39:32	77,27	2117,389	10,449	10,317	10,181	6,364	6,867	20,8	965,455	21,32	2116,617	0	201,147	201,147	99,714	0	0	0	0	0	0	0
10:39:32	-90,307	2116,486	10,351	10,219	10,181	6,355	6,857	20,8	965,455	21,32	2116,486	0	201,147	201,147	99,714	0	0	0	0	0	0	0
10:39:32	-45,117	2116,035	10,302	10,219	10,181	6,35	6,847	20,8	965,455	21,32	2116,035	0	201,147	201,147	99,714	0	0	0	0	0	0	0
10:39:32	-29,956	2115,735	10,351	10,268	10,177	6,347	6,837	20,8	965,455	21,32	2115,735	0	201,147	201,147	99,714	0	0	0	0	0	0	0
10:39:32	0	2115,735	10,351	10,268	10,177	6,347	6,828	20,8	965,455	21,32	2115,735	0	201,147	201,147	99,714	0	0	0	0	0	0	0
10:39:32	0	2115,735	10,351	10,268	10,177	6,347	6,818	20,8	965,455	21,32	2115,735	0	201,147	201,147	99,714	0	0	0	0	0	0	0
10:39:32	0	2115,735	10,351	10,268	10,177	6,347	6,809	20,8	965,455	21,32	2115,735	0	201,147	201,147	99,714	0	0	0	0	0	0	0
10:39:32	0	2115,735	10,351	10,317	10,177	6,347	6,8	20,8	965,455	21,32	2115,735	0	201,147	201,147	99,714	0	0	0	0	0	0	0
10:39:32	-75,097	2114,984	10,351	10,268	10,172	6,34	6,791	20,8	965,455	21,32	2114,984	0	201,147	201,147	99,714	0	0	0	0	0	0	0
10:39:32	78,515	2115,77	10,449	10,317	10,172	6,348	6,782	20,8	965,455	21,32	2114,985	0	201,147	201,147	99,714	0	0	0	0	0	0	0
10:39:32	0	2115,77	10,449	10,464	10,172	6,348	6,774	20,8	965,455	21,32	2114,986	0	201,147	201,147	99,714	0	0	0	0	0	0	0
10:39:32	-76,367	2115,006	10,449	10,317	10,167	6,34	6,765	20,8	965,455	21,32	2114,986	0	201,147	201,147	99,714	0	0	0	0	0	0	0
10:39:32	-11,816	2114,888	10,449	10,317	10,167	6,339	6,757	20,8	965,455	21,32	2114,888	0	201,147	201,147	99,714	0	0	0	0	0	0	0
10:39:32	-90,258	2113,985	10,351	10,317	10,167	6,329	6,749	20,8	965,455	21,32	2113,985	0	201,147	201,147	99,714	0	0	0	0	0	0	0
10:39:32	0	2113,985	10,351	10,268	10,167	6,329	6,74	20,8	965,455	21,32	2113,985	0	201,147	201,147	99,714	0	0	0	0	0	0	0
10:39:32	0	2113,985	10,351	10,219	10,167	6,329	6,732	20,8	965,455	21,32	2113,985	0	201,147	201,147	99,714	0	0	0	0	0	0	0
10:39:32	-45,092	2113,534	10,302	10,122	10,167	6,325	6,724	20,8	965,455	21,32	2113,534	0	201,147	201,147	99,714	0	0	0	0	0	0	0
10:39:32	0	2113,534	10,302	10,219	10,167	6,325	6,716	20,8	965,455	21,32	2113,534	0	201,147	201,147	99,714	0	0	0	0	0	0	0
10:39:32	-20,263	2113,332	10,351	10,219	10,163	6,323	6,709	20,8	965,455	21,32	2113,332	0	201,147	201,147	99,714	0	0	0	0	0	0	0
10:39:32	36,499	2113,697	10,498	10,415	10,157	6,326	6,701	20,8	965,455	21,32	2113,332	0	201,147	201,147	99,714	0	0	0	0	0	0	0
10:39:32	-10,742	2113,589	10,498	10,415	10,157	6,325	6,694	20,8	965,455	21,32	2113,332	0	201,147	201,147	99,714	0	0	0	0	0	0	0
10:39:32	0	2113,589	10,498	10,464	10,157	6,325	6,687	20,8	965,455	21,32	2113,333	0	201,147	201,147	99,714	0	0	0	0	0	0	0
10:39:32	-124,609	2112,343	10,351	10,122	10,157	6,312	6,679	20,8	965,455	21,32	2112,343	0	201,147	201,147	99,714	0	0	0	0	0	0	0
10:39:32	-65,429	2111,689	10,351	10,268	10,154	6,306	6,672	20,8	965,455	21,32	2111,689	0	201,147	201,147	99,714	0	0	0	0	0	0	0
10:39:32	-11,791	2111,571	10,351	10,415	10,153	6,304	6,665	20,8	965,455	21,32	2111,571	0	201,147	201,147	99,714	0	0	0	0	0	0	0
10:39:32	-45,117	2111,12	10,302	10,219	10,153	6,3	6,658	20,8	965,455	21,32	2111,12	0	201,147	201,147	99,714	0	0	0	0	0	0	0
10:39:32	0	2111,12	10,302	10,219	10,153	6,3	6,651	20,8	965,455	21,32	2111,12	0	201,147	201,147	99,714	0	0	0	0	0	0	0
10:39:32	0	2111,12	10,302	10,219	10,153	6,3	6,644	20,8	965,455	21,32	2111,12	0	201,147	201,147	99,714	0	0	0	0	0	0	0
10:39:32	0	2111,12	10,302	10,219	10,153	6,3	6,637	20,8	965,455	21,32	2111,12	0	201,147	201,147	99,714	0	0	0	0	0	0	0
10:39:32	34,399	2111,464	10,351	10,268	10,152	6,303	6,63	20,8	965,455	21,32	2111,12	0	201,147	201,147	99,714	0	0	0	0	0	0	0
10:39:32	-200,756	2109,456	10,205	10,122	10,149	6,283	6,624	20,8	965,455	21,32	2109,456	0	201,147	201,147	99,714	0	0	0	0	0	0	0
10:39:32	124,609	2110,702	10,351	10,317	10,148	6,295	6,617	20,8	965,455	21,32	2109,457	0	201,147	201,147	99,714	0	0	0	0	0	0	0
10:39:32	10,717	2110,809	10,449	10,317	10,144	6,297	6,611	20,8	965,455	21,32	2109,459	0	201,147	201,147	99,714	0	0	0	0	0	0	0
10:39:32	-90,234	2109,907	10,351	10,268	10,144	6,287	6,604	20,8	965,455	21,32	2109,459	0	201,147	201,147	99,714	0	0	0	0	0	0	0
10:39:32	0	2109,907	10,351	10,219	10,144	6,287	6,598	20,8	965,455	21,32	2109,46	0	201,147	201,147	99,714	0	0	0	0	0	0	0
10:39:32	-10,717	2109,8	10,351	10,219	10,143	6,286	6,592	20,8	965,455	21,32	2109,46	0	201,147	201,147	99,714	0	0	0	0	0	0	0
10:39:32	-67,7	2109,123	10,351	10,219	10,139	6,279	6,586	20,8	965,455	21,32	2109,123	0	201,147	201,147	99,714	0	0	0	0	0	0	0
10:39:32	-9,643	2109,026	10,351	10,219	10,139	6,278	6,58	20,8	965,455	21,32	2109,026	0	201,147	201,147	99,714	0	0	0	0	0	0	0
10:39:32	9,643	2109,123	10,351	10,219	10,139	6,279	6,574	20,8	965,455	21,32	2109,026	0	201,147	201,147	99,714	0	0	0	0	0	0	0
10:39:32	-135,302	2107,77	10,205	10,073	10,139	6,265	6,568	20,8	965,455	21,32	2107,77	0	201,147	201,147	99,714	0	0	0	0	0	0	0
10:39:32	-9,643	2107,673	10,205	9,975	10,139	6,264	6,562	20,8	965,455	21,32	2107,673	0	201,147	201,147	99,714	0	0	0	0	0	0	0
10:39:32	66,674	2108,34	10,351	10,219	10,135	6,271	6,556	20,8	965,455	21,32	2107,674	0	201,147	201,147	99,714	0	0	0	0	0	0	0
10:39:32	-55,81	2107,782	10,302	10,219	10,134	6,265	6,551	20,8	965,455	21,32	2107,674	0	201,147	201,147	99,714	0	0	0	0	0	0	0
10:39:32	45,092	2108,233	10,351	10,268	10,134	6,27	6,545	20,8	965,455	21,32	2107,675	0	201,147	201,147	99,714	0	0	0	0	0	0	0
10:39:32	-135,278	2106,88	10,205	10,219	10,134	6,256	6,539	20,8	965,455	21,32	2106,88	0	201,147	201,147	99,714	0	0	0	0	0	0	0
10:39:32	0	2106,88	10,205	10,122	10,134	6,256	6,534	20,8	965,455	21,32	2106,88	0	201,147	201,147	99,714	0	0	0	0	0	0	0
10:39:32	12,817	2107,008	10,302	10,268	10,13	6,257	6,528	20,8	965,455	21,32	2106,881	0	201,147	201,147	99,714	0	0	0	0	0	0	0
10:39:32	-135,253	2105,656	10,156	10,219	10,13	6,243	6,523	20,8	965,455	21,32	2105,656	0	201,147	201,147	99,714	0	0	0	0	0	0	0
10:39:32	45,068	2106,107	10,205	10,219	10,13	6,248	6,518	20,8	965,455	21,32	2105,656	0	201,147	201,147	99,714	0	0	0	0	0	0	0
10:39:32	-45,068	2105,656	10,156	10,122	10,13	6,243	6,512	20,8	965,455	21,32	2105,656	0	201,147	201,147	99,714	0	0	0	0	0	0	0
10:39:32	-79,296	2104,863	10,156	10,219	10,125	6,235	6,507	20,8	965,455	21,32	2104,863	0	201,147	201,147	99,714	0	0	0	0	0	0	0
10:39:33	-78,442	2104,078	10,156	10,073	10,121	6,227	6,501	20,8	965,455	21,32	2104,078	0	201,147	201,147	99,714	0	0	0	0	0	0	0
10:39:33	135,229	2105,431	10,302	10,268	10,121	6,241	6,496	20,8	965,455	21,32	2104,08	0	201,147	201,147	99,714	0	0	0	0	0	0	0
10:39:33	-135,229	2104,078	10,156	10,219	10,121	6,227	6,491	20,8	965,455	21,32	2104,078	0	201,147	201,147	99,714	0	0	0	0	0	0	0
10:39:33	0	2104,078	10,156	10,122	10,121	6,227	6,486	20,8	965,455	21,32	2104,078	0	201,147	201,147	99,714	0	0	0	0	0	0	0
10:39:33	0	2104,078	10,156	10,122	10,121	6,227	6,481	20,8	965,455	21,32	2104,078	0	201,147	201,147	99,714	0	0	0	0	0	0	0
10:39:33	-25,781	2103,821	10,205	10,122	10,117	6,224	6,476	20,8	965,455	21,32	2103,821	0	201,147	201,147	99,714	0	0	0	0	0	0	0
10:39:33	-9,667	2103,724	10,205	10,122	10,116	6,223	6,471	20,8	965,455	21,32	2103,724	0	201,147	201,147	99,714	0	0	0	0	0	0	0
10:39:33	-45,068	2103,273	10,156	10,073	10,116	6,219	6,466	20,8	965,455	21,32	2103,273	0	201,147	201,147	99,714	0	0	0	0	0	0	0
10:39:33	0	2103,273	10,156	10,122	10,116	6,219	6,461	20,8	965,455	21,32	2103,273	0	201,147	201,147	99,714	0	0	0	0	0	0	0
10:39:33	-9,667	2103,177	10,156	10,073	10,116	6,218	6,456	20,8	965,455	21,32	2103,177	0	201,147	201,147	99,714	0	0	0	0	0	0	0
10:39:33	-25,61	2102,921	10,205	10,219	10,112	6,215	6,451	20,8	965,455	21,32	2102,921	0	201,147	201,147	99,714	0	0	0	0	0	0	0
10:39:33	-8,618	2102,834	10,205	10,073	10,111	6,214	6,447	20,8	965,455	21,32	2102,834	0	201,147	201,147	99,714	0	0	0	0	0	0	0
10:39:33	0	2102,834	10,205	10,122	10,111	6,214	6,442	20,8	965,455	21,32	2102,834	0	201,147	201,147	99,714	0	0	0	0	0	0	0
10:39:33	0	2102,834	10,205	10,073	10,111	6,214	6,438	20,8	965,455	21,32	2102,834	0	201,147	201,147	99,714	0	0	0	0	0	0	0
10:39:33	-207,104	2100,763	10,058	9,975	10,107	6,193	6,433	20,8	965,455	21,32	2100,763	0	201,147	201,147	99,714	0	0	0	0	0	0	0
10:39:33	81,518	2101,578	10,156	9,975	10,106	6,201	6,428	20,8	965,455	21,32	2100,764	0	201,147	201,147	99,714	0	0	0	0	0	0	0
10:39:33	-90,112	2100,677	10,058	9,975	10,106	6,192	6,424	20,8	965,455	21,32	2100,677	0	201,147	201,147	99,714	0	0	0	0	0	0	0
10:39:33	-45,043	2100,227	10,009	9,926	10,106	6,187	6,419	20,8	965,455	21,32	2100,227	0	201,147	201,147	99,714	0	0	0	0	0	0	0
10:39:33	53,564	2100,763	10,156	9,975	10,102	6,193	6,415	20,8	965,455	21,32	2100,227	0	201,147	201,147	99,714	0	0	0	0	0	0	0
10:39:33	-90,087	2099,862	10,058	9,926	10,102	6,184	6,41	20,8	965,455	21,32	2099,862	0	201,147	201,147	99,714	0	0	0	0	0	0	0
10:39:33	0	2099,862	10,058	9,878	10,102	6,184	6,406	20,8	965,455	21,32	2099,862	0	201,147	201,147	99,714	0	0	0	0	0	0	0
10:39:33	-81,616	2099,046	10,058	9,926	10,097	6,175	6,401	20,8	965,455	21,32	2099,046	0	201,147	201,147	99,714	0	0	0	0	0	0	0
10:39:33	90,087	2099,946	10,156	9,975	10,097	6,185	6,397	20,8	965,455	21,32	2099,046	0	201,147	201,147	99,714	0	0	0	0	0	0	0
10:39:33	-90,087	2099,046	10,058	9,975	10,097	6,175	6,393	20,8	965,455	21,32	2099,046	0	201,147	201,147	99,714	0	0	0	0	0	0	0
10:39:33	-8,593	2098,96	10,058	10,073	10,097	6,174	6,388	20,8	965,455	21,32	2098,96	0	201,147	201,147	99,714	0	0	0	0	0	0	0
10:39:33	-72,949	2098,23	10,058	9,975	10,093	6,167	6,384	20,8	965,455	21,32	2098,23	0	201,147	201,147	99,714	0	0	0	0	0	0	0
10:39:33	80,419	2099,034	10,156	10,073	10,092	6,175	6,38	20,8	965,455	21,32	2098,231	0	201,147	201,147	99,714	0	0	0	0	0	0	0
10:39:33	-26,879	2098,765	10,205	10,219	10,088	6,172	6,376	20,8	965,455	21,32	2098,231	0	201,147	201,147	99,714	0	0	0	0	0	0	0
10:39:33	-143,579	2097,33	10,058	9,926	10,087	6,158	6,372	20,8	965,455	21,32	2097,33	0	201,147	201,147	99,714	0	0	0	0	0	0	0
10:39:33	90,087	2098,231	10,156	10,122	10,087	6,167	6,367	20,8	965,455	21,32	2097,331	0	201,147	201,147	99,714	0	0	0	0	0	0	0
10:39:33	-90,087	2097,33	10,058	9,926	10,087	6,158	6,363	20,8	965,455	21,32	2097,33	0	201,147	201,147	99,714	0	0	0	0	0	0	0
10:39:33	14,819	2097,478	10,156	10,122	10,083	6,159	6,359	20,8	965,455	21,32	2097,33	0	201,147	201,147	99,714	0	0	0	0	0	0	0
10:39:33	-180,126	2095,677	9,961	9,878	10,083	6,141	6,355	20,8	965,455	21,32	2095,677	0	201,147	201,147	99,714	0	0	0	0	0	0	0
10:39:33	45,019	2096,127	10,009	9,975	10,083	6,145	6,351	20,8	965,455	21,32	2095,677	0	201,147	201,147	99,714	0	0	0	0	0	0	0
10:39:33	37,67	2096,503	10,058	9,975	10,083	6,149	6,347	20,8	965,455	21,32	2095,678	0	201,147	201,147	99,714	0	0	0	0	0	0	0
10:39:33	-90,063	2095,603	9,961	9,878	10,083	6,14	6,343	20,8	965,455	21,32	2095,603	0	201,147	201,147	99,714	0	0	0	0	0	0	0
10:39:33	0	2095,603	9,961	9,878	10,083	6,14	6,339	20,8	965,455	21,32	2095,603	0	201,147	201,147	99,714	0	0	0	0	0	0	0
10:39:33	14,819	2095,751	10,058	9,975	10,078	6,141	6,335	20,8	965,455	21,32	2095,603	0	201,147	201,147	99,714	0	0	0	0	0	0	0
10:39:33	-97,436	2094,777	9,961	9,878	10,078	6,131	6,331	20,8	965,455	21,32	2094,777	0	201,147	201,147	99,714	0	0	0	0	0	0	0
10:39:33	14,794	2094,925	10,058	9,975	10,074	6,133	6,327	20,8	965,455	21,32	2094,777	0	201,147	201,147	99,714	0	0	0	0	0	0	0
10:39:33	0	2094,925	10,058	9,975	10,074	6,133	6,323	20,8	965,455	21,32	2094,777	0	201,147	201,147	99,714	0	0	0	0	0	0	0
10:39:33	-7,397	2094,851	10,058	9,975	10,073	6,132	6,32	20,8	965,455	21,32	2094,777	0	201,147	201,147	99,714	0	0	0	0	0	0	0
10:39:33	-45,019	2094,4	10,009	9,926	10,073	6,127	6,316	20,8	965,455	21,32	2094,4	0	201,147	201,147	99,714	0	0	0	0	0	0	0
10:39:33	-75,073	2093,65	10,009	9,926	10,069	6,12	6,312	20,8	965,455	21,32	2093,65	0	201,147	201,147	99,714	0	0	0	0	0	0	0
10:39:33	0	2093,65	10,009	9,926	10,069	6,12	6,308	20,8	965,455	21,32	2093,65	0	201,147	201,147	99,714	0	0	0	0	0	0	0
10:39:33	0	2093,65	10,009	9,926	10,069	6,12	6,305	20,8	965,455	21,32	2093,65	0	201,147	201,147	99,714	0	0	0	0	0	0	0
10:39:33	-52,563	2093,124	9,961	9,878	10,069	6,114	6,301	20,8	965,455	21,32	2093,124	0	201,147	201,147	99,714	0	0	0	0	0	0	0
10:39:33	0	2093,124	9,961	9,78	10,069	6,114	6,297	20,8	965,455	21,32	2093,124	0	201,147	201,147	99,714	0	0	0	0	0	0	0
10:39:33	-90,014	2092,224	9,863	9,78	10,069	6,105	6,293	20,8	965,455	21,32	2092,224	0	201,147	201,147	99,714	0	0	0	0	0	0	0
10:39:33	135,034	2093,574	10,009	9,975	10,069	6,119	6,29	20,8	965,455	21,32	2092,225	0	200,845	200,845	99,713	0	0	0	0	0	0	0
10:39:33	-75,073	2092,824	10,009	9,926	10,064	6,111	6,286	20,8	965,455	21,32	2092,226	0	200,845	200,845	99,713	0	0	0	0	0	0	0
10:39:33	-7,543	2092,748	10,009	9,878	10,064	6,11	6,283	20,8	965,455	21,32	2092,227	0	200,845	200,845	99,713	0	0	0	0	0	0	0
10:39:33	0	2092,748	10,009	9,878	10,064	6,11	6,28	20,8	965,455	21,32	2092,227	0	200,845	200,845	99,713	0	0	0	0	0	0	0
10:39:33	0	2092,748	10,009	9,926	10,064	6,11	6,276	20,8	965,455	21,32	2092,228	0	200,845	200,845	99,713	0	0	0	0	0	0	0
10:39:33	-122,363	2091,524	9,961	9,731	10,059	6,098	6,273	20,8	965,455	21,32	2091,524	0	200,845	200,845	99,713	0	0	0	0	0	0	0
10:39:33	231,396	2093,838	10,302	10,122	10,055	6,122	6,27	20,8	965,455	21,32	2091,527	0	200,845	200,845	99,713	0	0	0	0	0	0	0
10:39:33	-97,46	2092,864	10,205	10,122	10,054	6,112	6,267	20,8	965,455	21,32	2091,528	0	200,845	200,845	99,713	0	0	0	0	0	0	0
10:39:33	-180,004	2091,064	10,009	9,878	10,054	6,093	6,263	20,8	965,455	21,32	2091,064	0	200,845	200,845	99,713	0	0	0	0	0	0	0
10:39:33	135,009	2092,414	10,156	9,975	10,054	6,107	6,26	20,8	965,455	21,32	2091,065	0	200,845	200,845	99,713	0	0	0	0	0	0	0
10:39:33	-135,009	2091,064	10,009	9,878	10,054	6,093	6,257	20,8	965,455	21,32	2091,064	0	200,845	200,845	99,713	0	0	0	0	0	0	0
10:39:33	-77,319	2090,291	10,009	9,878	10,05	6,085	6,254	20,8	965,455	21,32	2090,291	0	200,845	200,845	99,713	0	0	0	0	0	0	0
10:39:33	-45,019	2089,84	9,961	9,878	10,05	6,08	6,25	20,8	965,455	21,32	2089,84	0	200,845	200,845	99,713	0	0	0	0	0	0	0
10:39:33	0	2089,84	9,961	9,78	10,05	6,08	6,247	20,8	965,455	21,32	2089,84	0	200,845	200,845	99,713	0	0	0	0	0	0	0
10:39:33	45,019	2090,291	10,009	9,926	10,05	6,085	6,244	20,8	965,455	21,32	2089,841	0	200,845	200,845	99,713	0	0	0	0	0	0	0
10:39:33	-83,715	2089,453	10,009	9,878	10,045	6,076	6,24	20,8	965,455	21,32	2089,453	0	200,845	200,845	99,713	0	0	0	0	0	0	0
10:39:33	-128,662	2088,167	9,961	9,731	10,04	6,063	6,237	20,8	965,455	21,32	2088,167	0	200,845	200,845	99,713	0	0	0	0	0	0	0
10:39:33	44,995	2088,617	10,009	9,975	10,04	6,068	6,234	20,8	965,455	21,32	2088,167	0	200,845	200,845	99,713	0	0	0	0	0	0	0
10:39:33	-44,995	2088,167	9,961	9,926	10,04	6,063	6,23	20,8	965,455	21,32	2088,167	0	200,845	200,845	99,713	0	0	0	0	0	0	0
10:39:33	-134,936	2086,817	9,814	9,585	10,04	6,049	6,227	20,8	965,455	21,32	2086,817	0	200,845	200,845	99,713	0	0	0	0	0	0	0
10:39:33	55,468	2087,372	9,961	9,926	10,036	6,055	6,223	20,8	965,455	21,32	2086,818	0	200,845	200,845	99,713	0	0	0	0	0	0	0
10:39:33	-96,264	2086,409	9,863	9,878	10,036	6,045	6,22	20,8	965,455	21,32	2086,409	0	200,845	200,845	99,713	0	0	0	0	0	0	0
10:39:33	-44,97	2085,96	9,814	9,731	10,036	6,04	6,216	20,8	965,455	21,32	2085,96	0	200,845	200,845	99,713	0	0	0	0	0	0	0
10:39:33	134,912	2087,309	9,961	9,975	10,036	6,054	6,213	20,8	965,455	21,32	2085,961	0	200,845	200,845	99,713	0	0	0	0	0	0	0
10:39:33	-213,33	2085,176	9,814	9,78	10,031	6,032	6,21	20,8	965,455	21,32	2085,176	0	200,845	200,845	99,713	0	0	0	0	0	0	0
10:39:33	38,623	2085,562	9,863	9,926	10,031	6,036	6,206	20,8	965,455	21,32	2085,176	0	200,845	200,845	99,713	0	0	0	0	0	0	0
10:39:33	89,965	2086,461	9,961	9,975	10,031	6,045	6,203	20,8	965,455	21,32	2085,177	0	200,845	200,845	99,713	0	0	0	0	0	0	0
10:39:33	-89,965	2085,562	9,863	9,878	10,031	6,036	6,2	20,8	965,455	21,32	2085,178	0	200,845	200,845	99,713	0	0	0	0	0	0	0
10:39:33	89,965	2086,461	9,961	9,878	10,031	6,045	6,197	20,8	965,455	21,32	2085,179	0	200,845	200,845	99,713	0	0	0	0	0	0	0
10:39:33	-78,393	2085,678	9,961	9,926	10,026	6,037	6,194	20,8	965,455	21,32	2085,179	0	200,845	200,845	99,713	0	0	0	0	0	0	0
10:39:33	44,97	2086,127	10,009	9,878	10,026	6,042	6,191	20,8	965,455	21,32	2085,18	0	200,845	200,845	99,713	0	0	0	0	0	0	0
10:39:33	-44,97	2085,678	9,961	9,975	10,026	6,037	6,188	20,8	965,455	21,32	2085,181	0	200,845	200,845	99,713	0	0	0	0	0	0	0
10:39:33	-134,887	2084,329	9,814	9,633	10,026	6,024	6,184	20,8	965,455	21,32	2084,329	0	200,845	200,845	99,713	0	0	0	0	0	0	0
10:39:33	134,887	2085,678	9,961	9,878	10,026	6,037	6,182	20,8	965,455	21,32	2084,33	0	200,845	200,845	99,713	0	0	0	0	0	0	0
10:39:33	-89,941	2084,778	9,863	9,633	10,026	6,028	6,179	20,8	965,455	21,32	2084,33	0	200,845	200,845	99,713	0	0	0	0	0	0	0
10:39:33	0	2084,778	9,863	9,731	10,026	6,028	6,176	20,8	965,455	21,32	2084,331	0	200,845	200,845	99,713	0	0	0	0	0	0	0
10:39:33	134,912	2086,127	10,009	9,926	10,026	6,042	6,173	20,8	965,455	21,32	2084,333	0	200,845	200,845	99,713	0	0	0	0	0	0	0
10:39:33	-44,97	2085,678	9,961	9,78	10,026	6,037	6,17	20,8	965,455	21,32	2084,334	0	200,845	200,845	99,713	0	0	0	0	0	0	0
10:39:33	0	2085,678	9,961	9,731	10,026	6,037	6,168	20,8	965,455	21,32	2084,335	0	200,845	200,845	99,713	0	0	0	0	0	0	0
10:39:33	0	2085,678	9,961	9,78	10,026	6,037	6,165	20,8	965,455	21,32	2084,336	0	200,845	200,845	99,713	0	0	0	0	0	0	0
10:39:33	-89,941	2084,778	9,863	9,731	10,026	6,028	6,162	20,8	965,455	21,32	2084,337	0	200,845	200,845	99,713	0	0	0	0	0	0	0
10:39:33	134,912	2086,127	10,009	9,78	10,026	6,042	6,16	20,8	965,455	21,32	2084,339	0	200,845	200,845	99,713	0	0	0	0	0	0	0
10:39:33	-44,97	2085,678	9,961	9,878	10,026	6,037	6,158	20,8	965,455	21,32	2084,34	0	200,845	200,845	99,713	0	0	0	0	0	0	0
10:39:33	0	2085,678	9,961	9,878	10,026	6,037	6,155	20,8	965,455	21,32	2084,341	0	200,845	200,845	99,713	0	0	0	0	0	0	0
10:39:33	0	2085,678	9,961	9,633	10,026	6,037	6,153	20,8	965,455	21,32	2084,342	0	200,845	200,845	99,713	0	0	0	0	0	0	0
10:39:33	44,97	2086,127	10,009	9,926	10,026	6,042	6,151	20,8	965,455	21,32	2084,344	0	200,845	200,845	99,713	0	0	0	0	0	0	0
10:39:33	-44,97	2085,678	9,961	9,878	10,026	6,037	6,149	20,8	965,455	21,32	2084,345	0	200,845	200,845	99,713	0	0	0	0	0	0	0
10:39:33	44,97	2086,127	10,009	9,975	10,026	6,042	6,147	20,8	965,455	21,32	2084,347	0	200,845	200,845	99,713	0	0	0	0	0	0	0
10:39:33	0	2086,127	10,009	9,878	10,026	6,042	6,144	20,8	965,455	21,32	2084,349	0	200,845	200,845	99,713	0	0	0	0	0	0	0
10:39:33	-134,912	2084,778	9,863	9,731	10,026	6,028	6,142	20,8	965,455	21,32	2084,349	0	200,845	200,845	99,713	0	0	0	0	0	0	0
10:39:33	269,873	2087,477	10,156	10,122	10,026	6,056	6,141	20,8	965,455	21,32	2084,353	0	200,845	200,845	99,713	0	0	0	0	0	0	0
10:39:34	-179,931	2085,678	9,961	9,78	10,026	6,037	6,139	20,8	965,455	21,32	2084,354	0	200,845	200,845	99,713	0	0	0	0	0	0	0
10:39:34	44,97	2086,127	10,009	9,975	10,026	6,042	6,137	20,8	965,455	21,32	2084,356	0	200,845	200,845	99,713	0	0	0	0	0	0	0
10:39:34	-44,97	2085,678	9,961	9,878	10,026	6,037	6,135	20,8	965,455	21,32	2084,357	0	200,845	200,845	99,713	0	0	0	0	0	0	0
10:39:34	44,97	2086,127	10,009	9,975	10,026	6,042	6,133	20,8	965,455	21,32	2084,358	0	200,845	200,845	99,713	0	0	0	0	0	0	0
10:39:34	-44,97	2085,678	9,961	9,926	10,026	6,037	6,131	20,8	965,455	21,32	2084,36	0	200,845	200,845	99,713	0	0	0	0	0	0	0
10:39:34	44,97	2086,127	10,009	9,975	10,026	6,042	6,129	20,8	965,455	21,32	2084,361	0	200,845	200,845	99,713	0	0	0	0	0	0	0
10:39:34	0	2086,127	10,009	9,926	10,026	5,642	6,12	20,8	965,455	21,32	2084,363	0	200,845	200,845	99,713	0	0	0	0	0	0	0
10:39:34	78,393	2086,911	10,009	9,975	10,031	5,25	6,103	20,8	965,455	21,32	2084,366	0	200,845	200,845	99,713	0	0	0	0	0	0	0
10:39:34	-173,559	2085,176	9,814	9,731	10,031	4,832	6,078	20,8	965,455	21,32	2084,366	0	200,845	200,845	99,713	0	0	0	0	0	0	0
10:39:34	-233,984	2082,836	9,375	9,34	10,041	4,408	6,045	20,8	965,455	21,32	2082,836	0	200,845	200,845	99,713	0	0	0	0	0	0	0
10:39:34	-255,126	2080,284	8,74	8,755	10,059	3,982	6,005	20,8	965,455	21,32	2080,284	0	200,845	200,845	99,713	0	0	0	0	0	0	0
10:39:34	-116,967	2079,115	8,252	8,364	10,078	3,57	5,957	20,8	965,455	21,32	2079,115	0	200,845	200,845	99,713	0	0	0	0	0	0	0
10:39:34	-209,643	2077,018	7,568	7,583	10,102	3,148	5,902	20,8	965,455	21,32	2077,018	0	200,845	200,845	99,713	0	0	0	0	0	0	0
10:39:34	-4,589	2076,972	7,031	7,094	10,13	2,748	5,84	20,8	965,455	21,32	2076,972	0	200,845	200,845	99,713	0	0	0	0	0	0	0
10:39:34	207,91	2079,052	6,738	6,801	10,157	2,369	5,772	20,8	965,455	21,32	2076,974	0	200,845	200,845	99,713	0	0	0	0	0	0	0
10:39:34	322,998	2082,282	6,64	6,801	10,181	2,002	5,698	20,8	965,455	21,32	2076,98	0	200,845	200,845	99,713	0	0	0	0	0	0	0
10:39:34	297,509	2085,257	6,445	6,753	10,208	1,633	5,618	20,8	965,455	21,32	2076,988	0	200,845	200,845	99,713	0	0	0	0	0	0	0
10:39:34	494,824	2090,205	6,445	6,997	10,236	1,284	5,533	20,8	965,455	21,32	2077,001	0	200,845	200,845	99,713	0	0	0	0	0	0	0
10:39:34	636,181	2096,567	6,445	7,094	10,273	0,95	5,443	20,8	965,455	21,32	2077,021	0	200,845	200,845	99,713	0	0	0	0	0	0	0
10:39:34	629,467	2102,861	6,298	7,094	10,316	0,615	5,349	20,8	965,455	21,32	2077,047	0	200,845	200,845	99,713	0	0	0	0	0	0	0
10:39:34	698,657	2109,848	6,103	7,094	10,367	0,287	5,249	20,8	965,455	21,32	2077,08	0	200,845	200,845	99,713	0	0	0	0	0	0	0
10:39:34	577,856	2115,627	5,615	6,655	10,425	-0,053	5,145	20,8	965,455	21,32	2077,118	0	200,845	200,845	99,713	0	0	0	0	0	0	0
10:39:34	793,237	2123,559	5,273	6,46	10,489	-0,371	5,037	20,8	965,455	21,32	2077,165	0	200,845	200,845	99,713	0	0	0	0	0	0	0
10:39:34	605,761	2129,617	4,687	6,118	10,554	-0,709	4,925	20,8	965,455	21,32	2077,217	0	200,845	200,845	99,713	0	0	0	0	0	0	0
10:39:34	1092,236	2140,539	4,589	6,215	10,622	-0,996	4,808	20,8	965,455	21,32	2077,281	0	200,845	200,845	99,713	0	0	0	0	0	0	0
10:39:34	735,4	2147,893	4,15	5,776	10,687	-1,32	4,688	20,8	965,455	21,32	2077,351	0	200,845	200,845	99,713	0	0	0	0	0	0	0
10:39:34	1215,893	2160,052	4,15	6,411	10,757	-1,595	4,565	20,8	965,455	21,32	2077,434	0	200,845	200,845	99,713	0	0	0	0	0	0	0
10:39:34	919,018	2169,242	4,003	6,264	10,817	-1,9	4,438	20,8	965,455	21,32	2077,526	0	200,845	200,845	99,713	0	0	0	0	0	0	0
10:39:34	872,46	2177,967	3,71	5,776	10,883	-2,21	4,308	20,8	965,455	21,32	2077,626	0	200,845	200,845	99,713	0	0	0	0	0	0	0
10:39:34	1107,153	2189,038	3,662	5,922	10,949	-2,496	4,174	20,8	965,455	21,32	2077,738	0	200,845	200,845	99,713	0	0	0	0	0	0	0
10:39:34	1192,553	2200,964	3,71	6,264	11,014	-2,773	4,038	20,8	965,455	21,32	2077,861	0	200,845	200,845	99,713	0	0	0	0	0	0	0
10:39:34	1272,07	2213,684	3,662	6,655	11,09	-3,042	3,899	20,8	965,455	21,32	2077,997	0	200,845	200,845	99,713	0	0	0	0	0	0	0
10:39:34	874,609	2222,431	3,125	6,215	11,168	-3,352	3,757	20,8	965,455	21,32	2078,141	0	200,845	200,845	99,713	0	0	0	0	0	0	0
10:39:34	1490,258	2237,333	3,173	6,069	11,251	-3,598	3,613	20,8	965,455	21,32	2078,3	0	200,845	200,845	99,713	0	0	0	0	0	0	0
10:39:34	1244,628	2249,779	2,88	6,02	11,338	-3,87	3,466	20,8	965,455	21,32	2078,472	0	200,845	200,845	99,713	0	0	0	0	0	0	0
10:39:34	1385,034	2263,63	2,734	5,678	11,425	-2,672	3,346	20,8	965,455	21,32	2078,657	0	200,845	200,845	99,713	0	0	0	0	0	0	0
10:39:34	1166,357	2275,293	2,539	5,678	11,503	-1,594	3,249	20,8	965,455	21,32	2078,854	0	200,845	200,845	99,713	0	0	0	0	0	0	0
10:39:34	2077,465	2296,068	3,662	6,411	11,561	-0,508	3,175	20,8	965,455	21,32	2079,071	0	200,845	200,845	99,713	0	0	0	0	0	0	0
10:39:34	1975,268	2315,821	5,322	8,022	11,585	0,487	3,123	20,8	965,455	21,32	2079,308	0	200,845	200,845	99,713	0	0	0	0	0	0	0
10:39:34	2584,985	2341,671	7,91	10,268	11,593	1,474	3,09	20,7	965,455	21,32	2079,57	0	200,845	200,845	99,713	0	0	0	0	0	0	0
10:39:34	2282,397	2364,494	10,302	12,075	11,594	2,364	3,076	20,7	965,455	21,32	2079,855	0	200,845	200,845	99,713	0	0	0	0	0	0	0
10:39:34	1709,155	2381,586	12,011	14,223	11,599	3,135	3,077	20,7	965,455	21,32	2080,157	0	200,845	200,845	99,713	0	0	0	0	0	0	0
10:39:34	1684,423	2398,43	13,525	15,542	11,612	3,85	3,092	20,7	965,455	21,32	2080,475	0	200,845	200,845	99,713	0	0	0	0	0	0	0
10:39:34	1366,088	2412,091	14,453	16,079	11,639	4,483	3,12	20,7	965,455	21,32	2080,806	0	200,845	200,845	99,713	0	0	0	0	0	0	0
10:39:34	1026,391	2422,355	14,746	16,274	11,682	5,036	3,157	20,7	965,455	21,32	2081,148	0	200,845	200,845	99,713	0	0	0	0	0	0	0
10:39:34	559,033	2427,945	14,306	15,884	11,737	5,5	3,203	20,7	965,455	21,32	2081,495	0	200,845	200,845	99,713	0	0	0	0	0	0	0
10:39:34	622,216	2434,168	13,916	15,444	11,794	5,934	3,257	20,7	965,455	21,32	2081,847	0	200,845	200,845	99,713	0	0	0	0	0	0	0
10:39:34	702,612	2441,194	13,525	14,907	11,855	6,342	3,317	20,7	965,455	21,32	2082,207	0	200,845	200,845	99,713	0	0	0	0	0	0	0
10:39:34	1252,319	2453,717	13,965	15,102	11,902	6,777	3,385	20,7	965,455	21,32	2082,578	0	200,845	200,845	99,713	0	0	0	0	0	0	0
10:39:34	1007,543	2463,792	14,404	15,737	11,935	7,159	3,459	20,7	965,455	21,32	2082,96	0	200,544	200,544	99,711	0	0	0	0	0	0	0
10:39:34	1216,43	2475,957	15,234	16,469	11,958	7,536	3,539	20,7	965,455	21,32	2083,353	0	200,544	200,544	99,711	0	0	0	0	0	0	0
10:39:34	1487,207	2490,829	16,601	17,202	11,968	7,919	3,625	20,7	965,455	21,32	2083,76	0	200,544	200,544	99,711	0	0	0	0	0	0	0
10:39:34	1120,385	2502,033	17,676	18,423	11,973	8,243	3,715	20,7	965,455	21,32	2084,178	0	200,544	200,544	99,711	0	0	0	0	0	0	0
10:39:34	1104,028	2513,073	18,554	19,399	11,987	8,547	3,81	20,7	965,455	21,32	2084,607	0	200,544	200,544	99,711	0	0	0	0	0	0	0
10:39:34	749,169	2520,565	18,896	19,302	12,01	8,797	3,908	20,7	965,455	21,32	2085,043	0	200,544	200,544	99,711	0	0	0	0	0	0	0
10:39:34	599,316	2526,558	18,994	19,643	12,039	9,015	4,008	20,7	965,455	21,32	2085,485	0	200,544	200,544	99,711	0	0	0	0	0	0	0
10:39:34	235,205	2528,91	18,554	19,057	12,076	9,182	4,109	20,7	965,455	21,32	2085,928	0	200,544	200,544	99,711	0	0	0	0	0	0	0
10:39:34	559,228	2534,502	18,359	18,911	12,118	9,369	4,213	20,7	965,455	21,32	2086,377	0	200,544	200,544	99,711	0	0	0	0	0	0	0
10:39:34	318,92	2537,691	17,92	18,52	12,16	9,52	4,317	20,7	965,455	21,32	2086,828	0	200,544	200,544	99,711	0	0	0	0	0	0	0
10:39:34	423,657	2541,928	17,676	18,081	12,198	9,67	4,422	20,7	965,455	21,32	2087,283	0	200,544	200,544	99,711	0	0	0	0	0	0	0
10:39:34	820,068	2550,129	18,017	18,423	12,225	9,852	4,528	20,7	965,455	21,32	2087,746	0	200,544	200,544	99,711	0	0	0	0	0	0	0
10:39:34	790,795	2558,036	18,554	18,911	12,24	10,022	4,636	20,7	965,455	21,32	2088,216	0	200,544	200,544	99,711	0	0	0	0	0	0	0
10:39:34	1091,211	2568,949	19,531	19,741	12,248	10,215	4,745	20,7	965,455	21,32	2088,697	0	200,544	200,544	99,711	0	0	0	0	0	0	0
10:39:34	728,491	2576,234	20,263	20,376	12,249	10,363	4,855	20,7	965,455	21,32	2089,184	0	200,544	200,544	99,711	0	0	0	0	0	0	0
10:39:34	752,197	2583,755	20,947	21,059	12,254	10,507	4,966	20,7	965,455	21,32	2089,679	0	200,544	200,544	99,711	0	0	0	0	0	0	0
10:39:34	507,739	2588,833	21,24	21,352	12,266	10,62	5,077	20,7	965,455	21,32	2090,178	0	200,544	200,544	99,711	0	0	0	0	0	0	0
10:39:34	160,62	2590,439	20,996	20,962	12,289	10,692	5,187	20,7	965,455	21,32	2090,679	0	200,544	200,544	99,711	0	0	0	0	0	0	0
10:39:34	236,596	2592,805	20,752	20,718	12,315	10,766	5,297	20,7	965,455	21,32	2091,18	0	200,544	200,544	99,711	0	0	0	0	0	0	0
10:39:34	38,671	2593,192	20,312	20,376	12,342	10,815	5,405	20,7	965,455	21,32	2091,683	0	200,544	200,544	99,711	0	0	0	0	0	0	0
10:39:34	51,708	2593,709	19,873	19,985	12,369	10,862	5,512	20,7	965,455	21,32	2092,185	0	200,544	200,544	99,711	0	0	0	0	0	0	0
10:39:34	310,961	2596,818	19,824	19,936	12,389	10,932	5,618	20,7	965,455	21,32	2092,689	0	200,544	200,544	99,711	0	0	0	0	0	0	0
10:39:34	453,515	2601,354	20,019	20,083	12,404	11,013	5,724	20,7	965,455	21,32	2093,198	0	200,544	200,544	99,711	0	0	0	0	0	0	0
10:39:34	377,685	2605,13	20,263	20,18	12,412	11,082	5,829	20,7	965,455	21,32	2093,71	0	200,544	200,544	99,711	0	0	0	0	0	0	0
10:39:34	403,149	2609,162	20,654	20,62	12,413	11,152	5,933	20,7	965,455	21,32	2094,225	0	200,544	200,544	99,711	0	0	0	0	0	0	0
10:39:34	553,588	2614,698	21,24	21,059	12,412	11,235	6,037	20,7	965,455	21,32	2094,746	0	200,544	200,544	99,711	0	0	0	0	0	0	0
10:39:34	77,27	2615,471	21,338	21,157	12,411	11,266	6,14	20,7	965,455	21,32	2095,267	0	200,544	200,544	99,711	0	0	0	0	0	0	0
10:39:34	305,81	2618,529	21,631	21,548	12,412	11,319	6,241	20,7	965,455	21,32	2095,79	0	200,544	200,544	99,711	0	0	0	0	0	0	0
10:39:34	-49,438	2618,034	21,435	21,206	12,42	11,333	6,341	20,7	965,455	21,32	2096,312	0	200,544	200,544	99,711	0	0	0	0	0	0	0
10:39:34	-31,86	2617,716	21,24	21,059	12,429	11,347	6,439	20,7	965,455	21,32	2096,834	0	200,544	200,544	99,711	0	0	0	0	0	0	0
10:39:34	-250,781	2615,208	20,801	20,669	12,439	11,337	6,535	20,7	965,455	21,32	2097,352	0	200,544	200,544	99,711	0	0	0	0	0	0	0
10:39:34	15,844	2615,366	20,654	20,669	12,448	11,353	6,63	20,7	965,455	21,32	2097,87	0	200,544	200,544	99,711	0	0	0	0	0	0	0
10:39:34	-47,875	2614,888	20,605	20,376	12,448	11,362	6,723	20,7	965,455	21,32	2098,387	0	200,544	200,544	99,711	0	0	0	0	0	0	0
10:39:34	125,122	2616,139	20,752	20,522	12,447	11,387	6,814	20,7	965,455	21,32	2098,905	0	200,544	200,544	99,711	0	0	0	0	0	0	0
10:39:34	116,699	2617,306	20,996	20,962	12,44	11,409	6,904	20,7	965,455	21,32	2099,423	0	200,544	200,544	99,711	0	0	0	0	0	0	0
10:39:34	189,697	2619,203	21,289	21,157	12,434	11,439	6,993	20,7	965,455	21,32	2099,943	0	200,544	200,544	99,711	0	0	0	0	0	0	0
10:39:34	-225,073	2616,952	21,142	20,962	12,43	11,425	7,08	20,7	965,455	21,32	2100,461	0	200,544	200,544	99,711	0	0	0	0	0	0	0
10:39:34	76,367	2617,716	21,24	21,059	12,429	11,441	7,165	20,7	965,455	21,32	2100,978	0	200,544	200,544	99,711	0	0	0	0	0	0	0
10:39:34	-186,157	2615,854	21,094	20,962	12,426	11,429	7,249	20,7	965,455	21,32	2101,493	0	200,544	200,544	99,711	0	0	0	0	0	0	0
10:39:34	-101,074	2614,843	20,947	20,718	12,429	11,425	7,331	20,7	965,455	21,32	2102,006	0	200,544	200,544	99,711	0	0	0	0	0	0	0
10:39:34	19,36	2615,037	20,947	20,864	12,43	11,433	7,411	20,7	965,455	21,32	2102,519	0	200,544	200,544	99,711	0	0	0	0	0	0	0
10:39:34	-129,565	2613,741	20,752	20,62	12,433	11,426	7,49	20,7	965,455	21,32	2103,03	0	200,544	200,544	99,711	0	0	0	0	0	0	0
10:39:34	-76,171	2612,98	20,654	20,62	12,434	11,423	7,567	20,7	965,455	21,32	2103,54	0	200,544	200,544	99,711	0	0	0	0	0	0	0
10:39:34	76,171	2613,741	20,752	20,718	12,433	11,435	7,643	20,7	965,455	21,32	2104,05	0	200,544	200,544	99,711	0	0	0	0	0	0	0
10:39:34	129,565	2615,037	20,947	20,815	12,43	11,453	7,718	20,7	965,455	21,32	2104,561	0	200,544	200,544	99,711	0	0	0	0	0	0	0
10:39:34	-205,444	2612,983	20,801	20,669	12,426	11,435	7,791	20,7	965,455	21,32	2105,07	0	200,544	200,544	99,711	0	0	0	0	0	0	0
10:39:34	125,244	2614,235	20,947	20,815	12,425	11,452	7,862	20,7	965,455	21,32	2105,579	0	200,544	200,544	99,711	0	0	0	0	0	0	0
10:39:34	-60,791	2613,627	20,947	20,864	12,422	11,449	7,933	20,7	965,455	21,32	2106,087	0	200,544	200,544	99,711	0	0	0	0	0	0	0
10:39:34	-210,937	2611,518	20,752	20,669	12,421	11,43	8,001	20,7	965,455	21,32	2106,593	0	200,544	200,544	99,711	0	0	0	0	0	0	0
10:39:34	47,827	2611,996	20,801	20,864	12,421	11,437	8,069	20,7	965,455	21,32	2107,098	0	200,544	200,544	99,711	0	0	0	0	0	0	0
10:39:35	-47,827	2611,518	20,752	20,669	12,421	11,435	8,135	20,7	965,455	21,32	2107,602	0	200,544	200,544	99,711	0	0	0	0	0	0	0
10:39:35	-40,161	2611,116	20,752	20,669	12,419	11,433	8,199	20,7	965,455	21,32	2108,106	0	200,544	200,544	99,711	0	0	0	0	0	0	0
10:39:35	28,271	2611,399	20,801	20,718	12,417	11,438	8,263	20,7	965,455	21,32	2108,609	0	200,544	200,544	99,711	0	0	0	0	0	0	0
10:39:35	-47,851	2610,92	20,752	20,718	12,417	11,435	8,325	20,7	965,455	21,32	2109,112	0	200,544	200,544	99,711	0	0	0	0	0	0	0
10:39:35	0	2610,92	20,752	20,669	12,417	11,436	8,386	20,7	965,455	21,32	2109,614	0	200,544	200,544	99,711	0	0	0	0	0	0	0
10:39:35	-60,62	2610,314	20,752	20,669	12,414	11,431	8,446	20,7	965,455	21,32	2110,114	0	200,544	200,544	99,711	0	0	0	0	0	0	0
10:39:35	-19,531	2610,119	20,752	20,718	12,413	11,431	8,504	20,7	965,455	21,32	2110,614	0	200,544	200,544	99,711	0	0	0	0	0	0	0
10:39:35	95,678	2611,076	20,849	20,718	12,413	11,442	8,562	20,7	965,455	21,32	2111,115	0	200,544	200,544	99,711	0	0	0	0	0	0	0
10:39:35	-116,308	2609,912	20,752	20,62	12,412	11,431	8,618	20,7	965,455	21,32	2111,614	0	200,544	200,544	99,711	0	0	0	0	0	0	0
10:39:35	-95,678	2608,956	20,654	20,62	12,412	11,422	8,673	20,7	965,455	21,32	2112,111	0	200,544	200,544	99,711	0	0	0	0	0	0	0
10:39:35	56,591	2609,522	20,752	20,718	12,41	11,429	8,727	20,7	965,455	21,32	2112,609	0	200,544	200,544	99,711	0	0	0	0	0	0	0
10:39:35	-115,234	2608,369	20,654	20,669	12,408	11,418	8,78	20,7	965,455	21,32	2113,104	0	200,544	200,544	99,711	0	0	0	0	0	0	0
10:39:35	15,502	2608,524	20,752	20,718	12,404	11,42	8,832	20,7	965,455	21,32	2113,6	0	200,544	200,544	99,711	0	0	0	0	0	0	0
10:39:35	0	2608,524	20,752	20,718	12,404	11,421	8,882	20,7	965,455	21,32	2114,095	0	200,544	200,544	99,711	0	0	0	0	0	0	0
10:39:35	-41,235	2608,112	20,752	20,718	12,402	11,417	8,932	20,7	965,455	21,32	2114,589	0	200,544	200,544	99,711	0	0	0	0	0	0	0
10:39:35	0	2608,112	20,752	20,815	12,402	11,418	8,981	20,7	965,455	21,32	2115,082	0	200,544	200,544	99,711	0	0	0	0	0	0	0
10:39:35	0	2608,112	20,752	20,718	12,402	11,418	9,029	20,7	965,455	21,32	2115,575	0	200,544	200,544	99,711	0	0	0	0	0	0	0
10:39:35	-116,259	2606,949	20,654	20,669	12,4	11,407	9,075	20,7	965,455	21,32	2116,066	0	200,544	200,544	99,711	0	0	0	0	0	0	0
10:39:35	103,32	2607,983	20,801	20,815	12,398	11,418	9,121	20,7	965,455	21,32	2116,558	0	200,544	200,544	99,711	0	0	0	0	0	0	0
10:39:35	-191,284	2606,07	20,605	20,62	12,398	11,398	9,166	20,7	965,455	21,32	2117,048	0	200,544	200,544	99,711	0	0	0	0	0	0	0
10:39:35	143,457	2607,504	20,752	20,718	12,398	11,414	9,21	20,7	965,455	21,32	2117,538	0	200,544	200,544	99,711	0	0	0	0	0	0	0
10:39:35	-95,629	2606,548	20,654	20,62	12,398	11,404	9,253	20,7	965,455	21,32	2118,027	0	200,544	200,544	99,711	0	0	0	0	0	0	0
10:39:35	-67,382	2605,874	20,605	20,62	12,397	11,397	9,295	20,7	965,455	21,32	2118,515	0	200,544	200,544	99,711	0	0	0	0	0	0	0
10:39:35	47,827	2606,352	20,654	20,669	12,397	11,403	9,336	20,7	965,455	21,32	2119,002	0	200,544	200,544	99,711	0	0	0	0	0	0	0
10:39:35	77,124	2607,124	20,752	20,669	12,396	11,411	9,377	20,7	965,455	21,32	2119,49	0	200,544	200,544	99,711	0	0	0	0	0	0	0
10:39:35	-137,939	2605,744	20,654	20,522	12,394	11,397	9,417	20,7	965,455	21,32	2119,977	0	200,544	200,544	99,711	0	0	0	0	0	0	0
10:39:35	-19,531	2605,549	20,654	20,62	12,393	11,395	9,455	20,7	965,455	21,32	2120,462	0	200,544	200,544	99,711	0	0	0	0	0	0	0
10:39:35	0	2605,549	20,654	20,62	12,393	11,395	9,493	20,7	965,455	21,32	2120,947	0	200,544	200,544	99,711	0	0	0	0	0	0	0
10:39:35	-47,802	2605,071	20,605	20,473	12,393	11,39	9,531	20,7	965,455	21,32	2121,431	0	200,544	200,544	99,711	0	0	0	0	0	0	0
10:39:35	-12,988	2604,941	20,654	20,669	12,389	11,389	9,567	20,7	965,455	21,32	2121,915	0	200,544	200,544	99,711	0	0	0	0	0	0	0
10:39:35	-18,31	2604,758	20,654	20,62	12,388	11,387	9,603	20,7	965,455	21,32	2122,397	0	200,544	200,544	99,711	0	0	0	0	0	0	0
10:39:35	-47,827	2604,28	20,605	20,473	12,388	11,383	9,638	20,7	965,455	21,32	2122,879	0	200,544	200,544	99,711	0	0	0	0	0	0	0
10:39:35	-143,383	2602,846	20,459	20,376	12,388	11,368	9,672	20,7	965,455	21,32	2123,359	0	200,544	200,544	99,711	0	0	0	0	0	0	0
10:39:35	-95,581	2601,89	20,361	20,376	12,388	11,358	9,705	20,7	965,455	21,32	2123,837	0	200,544	200,544	99,711	0	0	0	0	0	0	0
10:39:35	95,581	2602,846	20,459	20,376	12,388	11,368	9,737	20,7	965,455	21,32	2124,316	0	200,544	200,544	99,711	0	0	0	0	0	0	0
10:39:35	-95,581	2601,89	20,361	20,327	12,388	11,358	9,769	20,7	965,455	21,32	2124,794	0	200,544	200,544	99,711	0	0	0	0	0	0	0
10:39:35	0	2601,89	20,361	20,327	12,388	11,358	9,8	20,7	965,455	21,32	2125,271	0	200,544	200,544	99,711	0	0	0	0	0	0	0
10:39:35	0	2601,89	20,361	20,327	12,388	11,358	9,831	20,7	965,455	21,32	2125,748	0	200,544	200,544	99,711	0	0	0	0	0	0	0
10:39:35	-47,778	2601,412	20,312	20,278	12,388	11,354	9,861	20,7	965,455	21,32	2126,223	0	200,544	200,544	99,711	0	0	0	0	0	0	0
10:39:35	28,222	2601,694	20,361	20,473	12,387	11,357	9,89	20,7	965,455	21,32	2126,699	0	200,544	200,544	99,711	0	0	0	0	0	0	0
10:39:35	53,295	2602,227	20,459	20,376	12,385	11,362	9,919	20,9	964,025	21,32	2127,174	0	200,544	200,544	99,711	0	0	0	0	0	0	0
10:39:35	37,377	2602,601	20,508	20,473	12,384	11,366	9,947	20,9	964,025	21,32	2127,65	0	200,544	200,544	99,711	0	0	0	0	0	0	0
10:39:35	-143,432	2601,167	20,361	20,327	12,384	11,351	9,975	20,9	964,025	21,32	2128,123	0	200,544	200,544	99,711	0	0	0	0	0	0	0
10:39:35	0	2601,167	20,361	20,278	12,384	11,351	10,002	20,9	964,025	21,32	2128,597	0	200,544	200,544	99,711	0	0	0	0	0	0	0
10:39:35	95,629	2602,123	20,459	20,522	12,384	11,361	10,028	20,9	964,025	21,32	2129,07	0	200,544	200,544	99,711	0	0	0	0	0	0	0
10:39:35	-143,432	2600,689	20,312	20,18	12,384	11,346	10,054	20,9	964,025	21,32	2129,542	0	200,544	200,544	99,711	0	0	0	0	0	0	0
10:39:35	47,802	2601,167	20,361	20,376	12,384	11,351	10,08	20,9	964,025	21,32	2130,013	0	200,544	200,544	99,711	0	0	0	0	0	0	0
10:39:35	0	2601,167	20,361	20,278	12,384	11,351	10,105	20,9	964,025	21,32	2130,485	0	200,544	200,544	99,711	0	0	0	0	0	0	0
10:39:35	76,025	2601,927	20,459	20,473	12,382	11,359	10,129	20,9	964,025	21,32	2130,956	0	200,544	200,544	99,711	0	0	0	0	0	0	0
10:39:35	-143,432	2600,493	20,312	20,278	12,382	11,345	10,153	20,9	964,025	21,32	2131,426	0	200,544	200,544	99,711	0	0	0	0	0	0	0
10:39:35	-41,162	2600,081	20,312	20,278	12,38	11,34	10,176	20,9	964,025	21,32	2131,894	0	202,204	202,204	99,718	0	0	0	0	0	0	0
10:39:35	28,247	2600,364	20,361	20,327	12,379	11,343	10,199	20,9	964,025	21,32	2132,363	0	202,204	202,204	99,718	0	0	0	0	0	0	0
10:39:35	-47,778	2599,886	20,312	20,327	12,379	11,338	10,222	20,9	964,025	21,32	2132,83	0	202,204	202,204	99,718	0	0	0	0	0	0	0
10:39:35	47,778	2600,364	20,361	20,327	12,379	11,343	10,244	20,9	964,025	21,32	2133,298	0	202,204	202,204	99,718	0	0	0	0	0	0	0
10:39:35	-47,778	2599,886	20,312	20,278	12,379	11,338	10,265	20,9	964,025	21,32	2133,765	0	202,204	202,204	99,718	0	0	0	0	0	0	0
10:39:35	-47,802	2599,408	20,263	20,18	12,379	11,333	10,286	20,9	964,025	21,32	2134,23	0	202,204	202,204	99,718	0	0	0	0	0	0	0
10:39:35	28,393	2599,692	20,312	20,376	12,378	11,336	10,307	20,9	964,025	21,32	2134,696	0	202,204	202,204	99,718	0	0	0	0	0	0	0
10:39:35	-14,038	2599,551	20,361	20,327	12,375	11,335	10,327	20,9	964,025	21,32	2135,161	0	202,204	202,204	99,718	0	0	0	0	0	0	0
10:39:35	-47,778	2599,074	20,312	20,278	12,375	11,33	10,346	20,9	964,025	21,32	2135,624	0	202,204	202,204	99,718	0	0	0	0	0	0	0
10:39:35	143,383	2600,507	20,459	20,376	12,375	11,345	10,366	20,9	964,025	21,32	2136,089	0	202,204	202,204	99,718	0	0	0	0	0	0	0
10:39:35	-61,84	2599,889	20,459	20,327	12,371	11,338	10,385	20,9	964,025	21,32	2136,553	0	202,204	202,204	99,718	0	0	0	0	0	0	0
10:39:35	-114,062	2598,748	20,361	20,278	12,37	11,327	10,404	20,9	964,025	21,32	2137,016	0	202,204	202,204	99,718	0	0	0	0	0	0	0
10:39:35	0	2598,748	20,361	20,278	12,37	11,327	10,422	20,9	964,025	21,32	2137,477	0	202,204	202,204	99,718	0	0	0	0	0	0	0
10:39:35	143,383	2600,182	20,508	20,376	12,37	11,342	10,44	20,9	964,025	21,32	2137,94	0	202,204	202,204	99,718	0	0	0	0	0	0	0
10:39:35	-47,802	2599,704	20,459	20,278	12,37	11,337	10,457	20,9	964,025	21,32	2138,402	0	202,204	202,204	99,718	0	0	0	0	0	0	0
10:39:35	-156,323	2598,141	20,361	20,327	12,367	11,32	10,474	20,9	964,025	21,32	2138,862	0	202,204	202,204	99,718	0	0	0	0	0	0	0
10:39:35	0	2598,141	20,361	20,278	12,367	11,321	10,491	20,9	964,025	21,32	2139,321	0	202,204	202,204	99,718	0	0	0	0	0	0	0
10:39:35	77,075	2598,912	20,459	20,327	12,366	11,328	10,507	20,9	964,025	21,32	2139,781	0	202,204	202,204	99,718	0	0	0	0	0	0	0
10:39:35	-95,581	2597,956	20,361	20,278	12,366	11,319	10,523	20,9	964,025	21,32	2140,239	0	202,204	202,204	99,718	0	0	0	0	0	0	0
10:39:35	95,581	2598,912	20,459	20,327	12,366	11,328	10,539	20,9	964,025	21,32	2140,698	0	202,204	202,204	99,718	0	0	0	0	0	0	0
10:39:35	-95,581	2597,956	20,361	20,327	12,366	11,319	10,554	20,9	964,025	21,32	2141,155	0	202,204	202,204	99,718	0	0	0	0	0	0	0
10:39:35	0	2597,956	20,361	20,18	12,366	11,319	10,569	20,9	964,025	21,32	2141,612	0	202,204	202,204	99,718	0	0	0	0	0	0	0
10:39:35	-47,778	2597,478	20,312	20,278	12,366	11,314	10,584	20,9	964,025	21,32	2142,068	0	202,204	202,204	99,718	0	0	0	0	0	0	0
10:39:35	47,778	2597,956	20,361	20,278	12,366	11,319	10,598	20,9	964,025	21,32	2142,524	0	202,204	202,204	99,718	0	0	0	0	0	0	0
10:39:35	-47,778	2597,478	20,312	20,132	12,366	11,314	10,612	20,9	964,025	21,32	2142,979	0	202,204	202,204	99,718	0	0	0	0	0	0	0
10:39:35	-61,816	2596,86	20,312	20,18	12,362	11,307	10,626	20,9	964,025	21,32	2143,433	0	202,204	202,204	99,718	0	0	0	0	0	0	0
10:39:35	0	2596,86	20,312	20,327	12,362	11,307	10,639	20,9	964,025	21,32	2143,886	0	202,204	202,204	99,718	0	0	0	0	0	0	0
10:39:35	-66,088	2596,199	20,263	20,18	12,361	11,301	10,652	20,9	964,025	21,32	2144,339	0	202,204	202,204	99,718	0	0	0	0	0	0	0
10:39:35	95,556	2597,155	20,361	20,278	12,361	11,31	10,665	20,9	964,025	21,32	2144,792	0	202,204	202,204	99,718	0	0	0	0	0	0	0
10:39:35	-47,778	2596,677	20,312	20,278	12,361	11,305	10,678	20,9	964,025	21,32	2145,244	0	202,204	202,204	99,718	0	0	0	0	0	0	0
10:39:35	47,778	2597,155	20,361	20,18	12,361	11,31	10,69	20,9	964,025	21,32	2145,696	0	202,204	202,204	99,718	0	0	0	0	0	0	0
10:39:35	-95,556	2596,199	20,263	20,083	12,361	11,301	10,702	20,9	964,025	21,32	2146,146	0	202,204	202,204	99,718	0	0	0	0	0	0	0
10:39:35	47,778	2596,677	20,312	20,18	12,361	11,305	10,714	20,9	964,025	21,32	2146,597	0	202,204	202,204	99,718	0	0	0	0	0	0	0
10:39:35	0	2596,677	20,312	20,18	12,361	11,305	10,725	20,9	964,025	21,32	2147,047	0	202,204	202,204	99,718	0	0	0	0	0	0	0
10:39:35	-61,816	2596,059	20,312	20,18	12,358	11,299	10,737	20,9	964,025	21,32	2147,496	0	202,204	202,204	99,718	0	0	0	0	0	0	0
10:39:35	0	2596,059	20,312	20,18	12,358	11,299	10,748	20,9	964,025	21,32	2147,944	0	202,204	202,204	99,718	0	0	0	0	0	0	0
10:39:35	-4,443	2596,014	20,263	20,083	12,36	11,299	10,759	20,9	964,025	21,32	2148,392	0	202,204	202,204	99,718	0	0	0	0	0	0	0
10:39:35	4,443	2596,059	20,312	20,18	12,358	11,299	10,769	20,9	964,025	21,32	2148,84	0	202,204	202,204	99,718	0	0	0	0	0	0	0
10:39:35	-47,778	2595,581	20,263	20,18	12,358	11,294	10,779	20,9	964,025	21,32	2149,287	0	202,204	202,204	99,718	0	0	0	0	0	0	0
10:39:35	0	2595,581	20,263	20,132	12,358	11,294	10,79	20,9	964,025	21,32	2149,733	0	202,204	202,204	99,718	0	0	0	0	0	0	0
10:39:35	-95,556	2594,625	20,166	20,18	12,358	11,284	10,799	20,9	964,025	21,32	2150,178	0	202,204	202,204	99,718	0	0	0	0	0	0	0
10:39:35	77,05	2595,396	20,263	20,132	12,356	11,292	10,809	20,9	964,025	21,32	2150,623	0	202,204	202,204	99,718	0	0	0	0	0	0	0
10:39:35	47,802	2595,874	20,312	20,278	12,356	11,297	10,818	20,9	964,025	21,32	2151,069	0	202,204	202,204	99,718	0	0	0	0	0	0	0
10:39:35	-143,334	2594,441	20,166	20,083	12,356	11,282	10,828	20,9	964,025	21,32	2151,512	0	202,204	202,204	99,718	0	0	0	0	0	0	0
10:39:35	95,532	2595,396	20,263	20,18	12,356	11,292	10,837	20,9	964,025	21,32	2151,956	0	202,204	202,204	99,718	0	0	0	0	0	0	0
10:39:35	47,802	2595,874	20,312	20,327	12,356	11,297	10,846	20,9	964,025	21,32	2152,4	0	202,204	202,204	99,718	0	0	0	0	0	0	0
10:39:35	-187,695	2593,997	20,166	20,083	12,354	11,278	10,854	20,9	964,025	21,32	2152,841	0	202,204	202,204	99,718	0	0	0	0	0	0	0
10:39:35	125,854	2595,255	20,312	20,327	12,353	11,291	10,863	20,9	964,025	21,32	2153,284	0	202,204	202,204	99,718	0	0	0	0	0	0	0
10:39:35	-81,494	2594,441	20,166	20,18	12,356	11,282	10,871	20,9	964,025	21,32	2153,725	0	202,204	202,204	99,718	0	0	0	0	0	0	0
10:39:35	-61,816	2593,822	20,166	20,083	12,353	11,276	10,879	20,9	964,025	21,32	2154,165	0	202,204	202,204	99,718	0	0	0	0	0	0	0
10:39:36	95,532	2594,778	20,263	20,278	12,353	11,286	10,887	20,9	964,025	21,32	2154,606	0	202,204	202,204	99,718	0	0	0	0	0	0	0
10:39:36	-95,532	2593,822	20,166	20,083	12,353	11,276	10,894	20,9	964,025	21,32	2155,045	0	202,204	202,204	99,718	0	0	0	0	0	0	0
10:39:36	143,31	2595,255	20,312	20,278	12,353	11,291	10,902	20,9	964,025	21,32	2155,485	0	202,204	202,204	99,718	0	0	0	0	0	0	0
10:39:36	-143,31	2593,822	20,166	20,132	12,353	11,276	10,91	20,9	964,025	21,32	2155,923	0	202,204	202,204	99,718	0	0	0	0	0	0	0
10:39:36	0	2593,822	20,166	20,132	12,353	11,276	10,917	20,9	964,025	21,32	2156,361	0	202,204	202,204	99,718	0	0	0	0	0	0	0
10:39:36	0	2593,822	20,166	20,18	12,353	11,276	10,924	20,9	964,025	21,32	2156,799	0	202,204	202,204	99,718	0	0	0	0	0	0	0
10:39:36	-47,753	2593,345	20,117	19,985	12,353	11,271	10,931	20,9	964,025	21,32	2157,235	0	202,204	202,204	99,718	0	0	0	0	0	0	0
10:39:36	124,853	2594,593	20,263	20,18	12,352	11,284	10,938	20,9	964,025	21,32	2157,672	0	202,204	202,204	99,718	0	0	0	0	0	0	0
10:39:36	0	2594,593	20,263	20,132	12,352	11,284	10,944	20,9	964,025	21,32	2158,109	0	202,204	202,204	99,718	0	0	0	0	0	0	0
10:39:36	-95,532	2593,638	20,166	20,083	12,352	11,274	10,951	20,9	964,025	21,32	2158,545	0	202,204	202,204	99,718	0	0	0	0	0	0	0
10:39:36	0	2593,638	20,166	20,083	12,352	11,274	10,957	20,9	964,025	21,32	2158,98	0	202,204	202,204	99,718	0	0	0	0	0	0	0
10:39:36	-45,532	2593,183	20,166	20,132	12,349	11,269	10,963	20,9	964,025	21,32	2159,414	0	202,204	202,204	99,718	0	0	0	0	0	0	0
10:39:36	-18,432	2592,998	20,166	20,132	12,348	11,268	10,969	20,9	964,025	21,32	2159,848	0	202,204	202,204	99,718	0	0	0	0	0	0	0
10:39:36	0	2592,998	20,166	20,132	12,348	11,268	10,975	20,9	964,025	21,32	2160,281	0	202,204	202,204	99,718	0	0	0	0	0	0	0
10:39:36	0	2592,998	20,166	20,132	12,348	11,268	10,981	20,9	964,025	21,32	2160,714	0	202,204	202,204	99,718	0	0	0	0	0	0	0
10:39:36	0	2592,998	20,166	20,132	12,348	11,268	10,986	20,9	964,025	21,32	2161,146	0	202,204	202,204	99,718	0	0	0	0	0	0	0
10:39:36	0	2592,998	20,166	20,132	12,348	11,268	10,992	20,9	964,025	21,32	2161,578	0	202,204	202,204	99,718	0	0	0	0	0	0	0
10:39:36	-47,753	2592,521	20,117	19,985	12,348	11,263	10,997	20,9	964,025	21,32	2162,009	0	202,204	202,204	99,718	0	0	0	0	0	0	0
10:39:36	126,025	2593,781	20,263	20,278	12,347	11,276	11,003	20,9	964,025	21,32	2162,441	0	202,204	202,204	99,718	0	0	0	0	0	0	0
10:39:36	-33,593	2593,445	20,312	20,278	12,343	11,272	11,008	20,9	964,025	21,32	2162,872	0	202,204	202,204	99,718	0	0	0	0	0	0	0
10:39:36	0	2593,445	20,312	20,18	12,343	11,272	11,013	20,9	964,025	21,32	2163,303	0	202,204	202,204	99,718	0	0	0	0	0	0	0
10:39:36	0	2593,445	20,312	20,327	12,343	11,272	11,018	20,9	964,025	21,32	2163,733	0	202,204	202,204	99,718	0	0	0	0	0	0	0
10:39:36	-124,78	2592,197	20,166	20,18	12,344	11,259	11,023	20,9	964,025	21,32	2164,161	0	202,204	202,204	99,718	0	0	0	0	0	0	0
10:39:36	95,532	2593,153	20,263	20,18	12,344	11,269	11,028	20,9	964,025	21,32	2164,591	0	202,204	202,204	99,718	0	0	0	0	0	0	0
10:39:36	-143,286	2591,72	20,117	19,985	12,344	11,254	11,032	20,9	964,025	21,32	2165,018	0	202,204	202,204	99,718	0	0	0	0	0	0	0
10:39:36	47,753	2592,197	20,166	20,132	12,344	11,259	11,037	20,9	964,025	21,32	2165,445	0	202,204	202,204	99,718	0	0	0	0	0	0	0
10:39:36	143,286	2593,63	20,312	20,327	12,344	11,274	11,041	20,9	964,025	21,32	2165,873	0	202,204	202,204	99,718	0	0	0	0	0	0	0
10:39:36	-191,04	2591,72	20,117	19,985	12,344	11,254	11,046	20,9	964,025	21,32	2166,299	0	202,204	202,204	99,718	0	0	0	0	0	0	0
10:39:36	143,286	2593,153	20,263	20,132	12,344	11,269	11,05	20,9	964,025	21,32	2166,726	0	202,204	202,204	99,718	0	0	0	0	0	0	0
10:39:36	-95,532	2592,197	20,166	20,083	12,344	11,259	11,054	20,9	964,025	21,32	2167,152	0	202,204	202,204	99,718	0	0	0	0	0	0	0
10:39:36	77,001	2592,967	20,263	20,132	12,343	11,267	11,058	20,9	964,025	21,32	2167,578	0	202,204	202,204	99,718	0	0	0	0	0	0	0
10:39:36	-158,422	2591,383	20,166	20,083	12,339	11,251	11,062	20,9	964,025	21,32	2168,002	0	202,204	202,204	99,718	0	0	0	0	0	0	0
10:39:36	78,125	2592,164	20,263	20,132	12,338	11,259	11,066	20,9	964,025	21,32	2168,426	0	202,204	202,204	99,718	0	0	0	0	0	0	0
10:39:36	-62,963	2591,535	20,117	19,936	12,343	11,252	11,07	20,9	964,025	21,32	2168,849	0	202,204	202,204	99,718	0	0	0	0	0	0	0
10:39:36	47,753	2592,012	20,166	20,18	12,343	11,257	11,073	20,9	964,025	21,32	2169,272	0	202,204	202,204	99,718	0	0	0	0	0	0	0
10:39:36	-143,237	2590,58	20,019	19,839	12,343	11,243	11,077	20,9	964,025	21,32	2169,694	0	202,204	202,204	99,718	0	0	0	0	0	0	0
10:39:36	-62,89	2589,951	20,019	19,936	12,339	11,236	11,08	20,9	964,025	21,32	2170,114	0	202,204	202,204	99,718	0	0	0	0	0	0	0
10:39:36	238,72	2592,338	20,263	20,18	12,339	11,261	11,083	20,9	964,025	21,32	2170,536	0	202,204	202,204	99,718	0	0	0	0	0	0	0
10:39:36	-143,237	2590,906	20,117	19,985	12,339	11,246	11,086	20,9	964,025	21,32	2170,957	0	202,204	202,204	99,718	0	0	0	0	0	0	0
10:39:36	-80,322	2590,103	19,971	19,839	12,343	11,238	11,089	20,9	964,025	21,32	2171,376	0	202,204	202,204	99,718	0	0	0	0	0	0	0
10:39:36	190,966	2592,012	20,166	20,132	12,343	11,257	11,093	21	964,485	21,32	2171,796	0	202,204	202,204	99,718	0	0	0	0	0	0	0
10:39:36	-130,566	2590,707	20,117	19,936	12,338	11,244	11,096	21	964,485	21,32	2172,215	0	202,204	202,204	99,718	0	0	0	0	0	0	0
10:39:36	-143,212	2589,275	19,971	19,741	12,338	11,229	11,098	21	964,485	21,32	2172,632	0	202,204	202,204	99,718	0	0	0	0	0	0	0
10:39:36	190,942	2591,184	20,166	20,132	12,338	11,249	11,101	21	964,485	21,32	2173,051	0	202,204	202,204	99,718	0	0	0	0	0	0	0
10:39:36	-47,729	2590,707	20,117	19,985	12,338	11,244	11,104	21	964,485	21,32	2173,469	0	202,204	202,204	99,718	0	0	0	0	0	0	0
10:39:36	-95,483	2589,752	20,019	19,985	12,338	11,234	11,107	21	964,485	21,32	2173,885	0	202,204	202,204	99,718	0	0	0	0	0	0	0
10:39:36	95,483	2590,707	20,117	19,985	12,338	11,244	11,109	21	964,485	21,32	2174,302	0	202,204	202,204	99,718	0	0	0	0	0	0	0
10:39:36	-95,483	2589,752	20,019	19,839	12,338	11,234	11,112	21	964,485	21,32	2174,717	0	202,204	202,204	99,718	0	0	0	0	0	0	0
10:39:36	0	2589,752	20,019	19,936	12,338	11,234	11,114	21	964,485	21,32	2175,132	0	202,204	202,204	99,718	0	0	0	0	0	0	0
10:39:36	143,212	2591,184	20,166	20,132	12,338	11,249	11,117	21	964,485	21,32	2175,548	0	202,204	202,204	99,718	0	0	0	0	0	0	0
10:39:36	-190,942	2589,275	19,971	19,839	12,338	11,229	11,119	21	964,485	21,32	2175,962	0	202,752	202,752	99,721	0	0	0	0	0	0	0
10:39:36	47,729	2589,752	20,019	19,936	12,338	11,234	11,121	21	964,485	21,32	2176,376	0	202,752	202,752	99,721	0	0	0	0	0	0	0
10:39:36	95,483	2590,707	20,117	20,18	12,338	11,244	11,124	21	964,485	21,32	2176,79	0	202,752	202,752	99,721	0	0	0	0	0	0	0
10:39:36	-238,671	2588,32	19,873	19,839	12,338	11,219	11,125	21	964,485	21,32	2177,202	0	202,752	202,752	99,721	0	0	0	0	0	0	0
10:39:36	125,927	2589,579	20,019	19,985	12,337	11,232	11,128	21	964,485	21,32	2177,614	0	202,752	202,752	99,721	0	0	0	0	0	0	0
10:39:36	-47,705	2589,102	19,971	19,839	12,337	11,227	11,13	21	964,485	21,32	2178,025	0	202,752	202,752	99,721	0	0	0	0	0	0	0
10:39:36	96,557	2590,068	20,117	20,132	12,335	11,237	11,132	21	964,485	21,32	2178,437	0	202,752	202,752	99,721	0	0	0	0	0	0	0
10:39:36	-159,423	2588,474	19,971	19,839	12,334	11,221	11,133	21	964,485	21,32	2178,847	0	202,752	202,752	99,721	0	0	0	0	0	0	0
10:39:36	47,753	2588,951	20,019	19,985	12,334	11,226	11,135	21	964,485	21,32	2179,257	0	202,752	202,752	99,721	0	0	0	0	0	0	0
10:39:36	-47,753	2588,474	19,971	19,839	12,334	11,221	11,137	21	964,485	21,32	2179,666	0	202,752	202,752	99,721	0	0	0	0	0	0	0
10:39:36	47,753	2588,951	20,019	20,083	12,334	11,226	11,139	21	964,485	21,32	2180,076	0	202,752	202,752	99,721	0	0	0	0	0	0	0
10:39:36	-47,753	2588,474	19,971	19,985	12,334	11,221	11,14	21	964,485	21,32	2180,484	0	202,752	202,752	99,721	0	0	0	0	0	0	0
10:39:36	47,753	2588,951	20,019	19,839	12,334	11,226	11,142	21	964,485	21,32	2180,892	0	202,752	202,752	99,721	0	0	0	0	0	0	0
10:39:36	0	2588,951	20,019	19,936	12,334	11,226	11,144	21	964,485	21,32	2181,301	0	202,752	202,752	99,721	0	0	0	0	0	0	0
10:39:36	0	2588,951	20,019	19,985	12,334	11,226	11,145	21	964,485	21,32	2181,708	0	202,752	202,752	99,721	0	0	0	0	0	0	0
10:39:36	-143,188	2587,519	19,873	19,741	12,334	11,211	11,146	21	964,485	21,32	2182,114	0	202,752	202,752	99,721	0	0	0	0	0	0	0
10:39:36	-400,097	2583,518	19,482	19,155	12,333	11,17	11,147	21	964,485	21,32	2182,516	0	202,752	202,752	99,721	0	0	0	0	0	0	0
10:39:36	-397,631	2579,542	19,14	18,618	12,329	11,129	11,147	21	964,485	21,32	2182,913	0	202,752	202,752	99,721	0	0	0	0	0	0	0
10:39:36	-655,151	2572,99	18,701	17,983	12,316	11,061	11,145	21	964,485	21,32	2183,303	0	202,752	202,752	99,721	0	0	0	0	0	0	0
10:39:36	-678,637	2566,204	18,408	17,69	12,294	10,991	11,142	21	964,485	21,32	2183,686	0	202,752	202,752	99,721	0	0	0	0	0	0	0
10:39:36	-597,216	2560,232	18,359	17,397	12,263	10,93	11,138	21	964,485	21,32	2184,062	0	202,752	202,752	99,721	0	0	0	0	0	0	0
10:39:36	-459,252	2555,639	18,506	17,69	12,229	10,882	11,133	21	964,485	21,32	2184,434	0	202,752	202,752	99,721	0	0	0	0	0	0	0
10:39:36	-282,69	2552,812	19,043	18,081	12,184	10,853	11,127	21	964,485	21,32	2184,803	0	202,752	202,752	99,721	0	0	0	0	0	0	0
10:39:36	-594,897	2546,863	19,189	18,276	12,142	10,792	11,121	21	964,485	21,32	2185,165	0	202,752	202,752	99,721	0	0	0	0	0	0	0
10:39:36	-846,264	2538,401	18,994	18,227	12,105	10,705	11,112	21	964,485	21,32	2185,518	0	202,752	202,752	99,721	0	0	0	0	0	0	0
10:39:36	-185,498	2536,546	19,336	18,569	12,076	10,686	11,104	21	964,485	21,32	2185,869	0	202,752	202,752	99,721	0	0	0	0	0	0	0
10:39:36	-842,797	2528,118	18,896	18,276	12,053	10,599	11,094	21	964,485	21,32	2186,211	0	202,752	202,752	99,721	0	0	0	0	0	0	0
10:39:36	-766,967	2520,448	18,359	17,739	12,039	10,52	11,083	21	964,485	21,32	2186,545	0	202,752	202,752	99,721	0	0	0	0	0	0	0
10:39:36	-784,033	2512,608	17,724	17,202	12,029	10,439	11,07	21	964,485	21,32	2186,871	0	202,752	202,752	99,721	0	0	0	0	0	0	0
10:39:36	-722,509	2505,383	17,236	16,665	12,015	10,364	11,056	21	964,485	21,32	2187,19	0	202,752	202,752	99,721	0	0	0	0	0	0	0
10:39:36	-633,935	2499,043	16,845	16,128	12,001	10,299	11,042	21	964,485	21,32	2187,501	0	202,752	202,752	99,721	0	0	0	0	0	0	0
10:39:36	-473,315	2494,31	16,699	16,079	11,982	10,25	11,026	21	964,485	21,32	2187,808	0	202,752	202,752	99,721	0	0	0	0	0	0	0
10:39:36	-361,914	2490,691	16,845	16,225	11,954	10,213	11,01	21	964,485	21,32	2188,111	0	202,752	202,752	99,721	0	0	0	0	0	0	0
10:39:36	-433,154	2486,359	17,09	16,469	11,916	10,168	10,994	21	964,485	21,32	2188,409	0	202,752	202,752	99,721	0	0	0	0	0	0	0
10:39:36	-244,775	2483,912	17,529	16,811	11,878	10,143	10,977	21	964,485	21,32	2188,705	0	202,752	202,752	99,721	0	0	0	0	0	0	0
10:39:36	-534,692	2478,565	17,578	16,958	11,845	10,088	10,96	21	964,485	21,32	2188,995	0	202,752	202,752	99,721	0	0	0	0	0	0	0
10:39:36	-443,725	2474,128	17,724	17,153	11,812	10,042	10,942	21	964,485	21,32	2189,28	0	202,752	202,752	99,721	0	0	0	0	0	0	0
10:39:36	-559,79	2468,53	17,578	16,86	11,789	9,984	10,923	21	964,485	21,32	2189,559	0	202,752	202,752	99,721	0	0	0	0	0	0	0
10:39:36	-461,23	2463,917	17,529	16,811	11,765	9,937	10,903	21	964,485	21,32	2189,834	0	202,752	202,752	99,721	0	0	0	0	0	0	0
10:39:36	-862,084	2455,297	16,894	16,128	11,751	9,848	10,883	21	964,485	21,32	2190,099	0	202,752	202,752	99,721	0	0	0	0	0	0	0
10:39:36	-798,046	2447,316	16,406	15,639	11,732	9,766	10,861	21	964,485	21,32	2190,356	0	202,752	202,752	99,721	0	0	0	0	0	0	0
10:39:36	-654,736	2440,769	16,064	15,395	11,714	9,698	10,838	21	964,485	21,32	2190,607	0	202,752	202,752	99,721	0	0	0	0	0	0	0
10:39:36	-594,555	2434,823	15,869	15,249	11,691	9,637	10,814	21	964,485	21,32	2190,851	0	202,752	202,752	99,721	0	0	0	0	0	0	0
10:39:36	-310,083	2431,722	16,064	15,346	11,663	9,605	10,791	21	964,485	21,32	2191,092	0	202,752	202,752	99,721	0	0	0	0	0	0	0
10:39:36	-670,361	2425,019	15,967	15,2	11,63	9,536	10,766	21	964,485	21,32	2191,326	0	202,752	202,752	99,721	0	0	0	0	0	0	0
10:39:36	-378,759	2421,231	16,26	15,639	11,593	9,497	10,741	21	964,485	21,32	2191,555	0	202,752	202,752	99,721	0	0	0	0	0	0	0
10:39:36	-362,963	2417,601	16,552	15,639	11,557	9,459	10,716	21	964,485	21,32	2191,781	0	202,752	202,752	99,721	0	0	0	0	0	0	0
10:39:36	-490,478	2412,697	16,699	15,884	11,521	9,409	10,69	21	964,485	21,32	2192,002	0	202,752	202,752	99,721	0	0	0	0	0	0	0
10:39:36	-661,694	2406,08	16,601	15,737	11,489	9,341	10,664	21	964,485	21,32	2192,216	0	202,752	202,752	99,721	0	0	0	0	0	0	0
10:39:36	-529,736	2400,782	16,552	15,932	11,462	9,286	10,637	21	964,485	21,32	2192,425	0	202,752	202,752	99,721	0	0	0	0	0	0	0
10:39:37	-710,156	2393,681	16,211	15,444	11,44	9,213	10,609	21	964,485	21,32	2192,626	0	202,752	202,752	99,721	0	0	0	0	0	0	0
10:39:37	-697,363	2386,707	15,771	15,346	11,424	9,141	10,58	21	964,485	21,32	2192,82	0	202,752	202,752	99,721	0	0	0	0	0	0	0
10:39:37	-685,546	2379,852	15,429	14,76	11,404	9,07	10,551	21	964,485	21,32	2193,007	0	202,752	202,752	99,721	0	0	0	0	0	0	0
10:39:37	-620,361	2373,648	15,136	14,419	11,385	9,006	10,52	21	964,485	21,32	2193,188	0	202,752	202,752	99,721	0	0	0	0	0	0	0
10:39:37	-570,117	2367,947	14,941	14,321	11,363	8,947	10,49	21	964,485	21,32	2193,362	0	202,752	202,752	99,721	0	0	0	0	0	0	0
10:39:37	-467,041	2363,276	14,892	14,223	11,339	8,899	10,458	21	964,485	21,32	2193,532	0	202,752	202,752	99,721	0	0	0	0	0	0	0
10:39:37	-438,891	2358,888	14,941	14,321	11,312	8,854	10,427	21	964,485	21,32	2193,698	0	202,752	202,752	99,721	0	0	0	0	0	0	0
10:39:37	-432,299	2354,565	15,088	14,419	11,279	8,809	10,395	21	964,485	21,32	2193,859	0	202,752	202,752	99,721	0	0	0	0	0	0	0
10:39:37	-301,733	2351,547	15,381	14,907	11,246	8,778	10,363	21	964,485	21,32	2194,016	0	202,752	202,752	99,721	0	0	0	0	0	0	0
10:39:37	-568,554	2345,862	15,283	14,858	11,22	8,72	10,331	21	964,485	21,32	2194,168	0	202,752	202,752	99,721	0	0	0	0	0	0	0
10:39:37	-526,416	2340,598	15,136	14,663	11,198	8,665	10,299	21	964,485	21,32	2194,314	0	202,752	202,752	99,721	0	0	0	0	0	0	0
10:39:37	-722,46	2333,373	14,648	14,223	11,183	8,591	10,265	21	964,485	21,32	2194,453	0	202,752	202,752	99,721	0	0	0	0	0	0	0
10:39:37	-496,752	2328,405	14,306	13,979	11,173	8,54	10,231	21	964,485	21,32	2194,587	0	202,752	202,752	99,721	0	0	0	0	0	0	0
10:39:37	-699,877	2321,407	13,818	13,54	11,16	8,468	10,197	21	964,485	21,32	2194,714	0	202,752	202,752	99,721	0	0	0	0	0	0	0
10:39:37	-436,987	2317,037	13,623	13,247	11,145	8,423	10,162	21	964,485	21,32	2194,837	0	202,752	202,752	99,721	0	0	0	0	0	0	0
10:39:37	-380,932	2313,227	13,476	13,1	11,132	8,383	10,127	21	964,485	21,32	2194,955	0	202,752	202,752	99,721	0	0	0	0	0	0	0
10:39:37	-462,646	2308,601	13,33	13,1	11,113	8,336	10,092	21	964,485	21,32	2195,068	0	202,752	202,752	99,721	0	0	0	0	0	0	0
10:39:37	-245,825	2306,143	13,427	13,149	11,094	8,31	10,057	21	964,485	21,32	2195,18	0	202,752	202,752	99,721	0	0	0	0	0	0	0
10:39:37	-330,786	2302,835	13,525	13,247	11,07	8,276	10,022	21	964,485	21,32	2195,287	0	202,752	202,752	99,721	0	0	0	0	0	0	0
10:39:37	-210,986	2300,725	13,818	13,491	11,043	8,254	9,987	21	964,485	21,32	2195,393	0	202,752	202,752	99,721	0	0	0	0	0	0	0
10:39:37	-320,361	2297,521	13,916	13,637	11,019	8,221	9,953	21	964,485	21,32	2195,495	0	202,752	202,752	99,721	0	0	0	0	0	0	0
10:39:37	-336,084	2294,161	13,916	13,637	11	8,187	9,918	21	964,485	21,32	2195,594	0	202,752	202,752	99,721	0	0	0	0	0	0	0
10:39:37	-341,088	2290,75	13,818	13,54	10,986	8,152	9,884	21	964,485	21,32	2195,689	0	202,752	202,752	99,721	0	0	0	0	0	0	0
10:39:37	-432,128	2286,428	13,623	13,344	10,972	8,107	9,849	21	964,485	21,32	2195,78	0	202,752	202,752	99,721	0	0	0	0	0	0	0
10:39:37	-305,126	2283,377	13,476	13,247	10,963	8,076	9,814	21	964,485	21,32	2195,867	0	202,752	202,752	99,721	0	0	0	0	0	0	0
10:39:37	-350,024	2279,877	13,281	12,954	10,953	8,039	9,779	21	964,485	21,32	2195,951	0	202,752	202,752	99,721	0	0	0	0	0	0	0
10:39:37	-478,759	2275,089	13,037	12,807	10,939	7,99	9,744	21	964,485	21,32	2196,03	0	202,752	202,752	99,721	0	0	0	0	0	0	0
10:39:37	-256,738	2272,522	12,939	12,563	10,93	7,964	9,709	21	964,485	21,32	2196,107	0	202,752	202,752	99,721	0	0	0	0	0	0	0
10:39:37	-249,682	2270,025	12,939	12,612	10,916	7,938	9,674	21	964,485	21,32	2196,181	0	202,752	202,752	99,721	0	0	0	0	0	0	0
10:39:37	-249,707	2267,528	12,939	12,661	10,901	7,912	9,64	21	964,485	21,32	2196,252	0	202,752	202,752	99,721	0	0	0	0	0	0	0
10:39:37	-285,522	2264,673	12,988	12,661	10,883	7,883	9,605	21	964,485	21,32	2196,32	0	202,752	202,752	99,721	0	0	0	0	0	0	0
10:39:37	-191,406	2262,759	13,134	12,807	10,864	7,863	9,571	21	964,485	21,32	2196,387	0	202,752	202,752	99,721	0	0	0	0	0	0	0
10:39:37	-202,783	2260,731	13,183	12,905	10,85	7,842	9,537	21	964,485	21,32	2196,451	0	202,752	202,752	99,721	0	0	0	0	0	0	0
10:39:37	-329,418	2257,437	13,183	12,905	10,831	7,808	9,503	21	964,485	21,32	2196,512	0	202,752	202,752	99,721	0	0	0	0	0	0	0
10:39:37	-294,653	2254,49	13,134	12,905	10,817	7,778	9,47	21	964,485	21,32	2196,57	0	202,752	202,752	99,721	0	0	0	0	0	0	0
10:39:37	-334,96	2251,14	13,037	12,807	10,803	7,743	9,436	21	964,485	21,32	2196,625	0	202,752	202,752	99,721	0	0	0	0	0	0	0
10:39:37	-259,643	2248,544	12,939	12,661	10,794	7,716	9,402	21	964,485	21,32	2196,677	0	202,752	202,752	99,721	0	0	0	0	0	0	0
10:39:37	-259,594	2245,948	12,841	12,466	10,784	7,69	9,368	21	964,485	21,32	2196,726	0	202,752	202,752	99,721	0	0	0	0	0	0	0
10:39:37	-297,998	2242,968	12,695	12,368	10,775	7,659	9,335	21	964,485	21,32	2196,772	0	202,752	202,752	99,721	0	0	0	0	0	0	0
10:39:37	-213,647	2240,832	12,646	12,27	10,766	7,637	9,302	21	964,485	21,32	2196,816	0	202,752	202,752	99,721	0	0	0	0	0	0	0
10:39:37	-331,518	2237,516	12,549	12,173	10,752	7,603	9,268	20,9	965,455	21,32	2196,857	0	202,752	202,752	99,721	0	0	0	0	0	0	0
10:39:37	-220,922	2235,307	12,5	12,075	10,742	7,58	9,235	20,9	965,455	21,32	2196,895	0	202,752	202,752	99,721	0	0	0	0	0	0	0
10:39:37	-244,091	2232,866	12,5	12,173	10,728	7,555	9,202	20,9	965,455	21,32	2196,931	0	202,752	202,752	99,721	0	0	0	0	0	0	0
10:39:37	-213,476	2230,732	12,549	12,173	10,714	7,533	9,17	20,9	965,455	21,32	2196,964	0	202,752	202,752	99,721	0	0	0	0	0	0	0
10:39:37	-149,462	2229,237	12,646	12,27	10,7	7,517	9,137	20,9	965,455	21,32	2196,997	0	202,752	202,752	99,721	0	0	0	0	0	0	0
10:39:37	-337,915	2225,858	12,549	12,27	10,686	7,483	9,105	20,9	965,455	21,32	2197,026	0	202,752	202,752	99,721	0	0	0	0	0	0	0
10:39:37	-151,611	2224,342	12,646	12,368	10,672	7,467	9,073	20,9	965,455	21,32	2197,053	0	202,752	202,752	99,721	0	0	0	0	0	0	0
10:39:37	-334,716	2220,994	12,549	12,368	10,658	7,432	9,04	20,9	965,455	21,32	2197,077	0	202,752	202,752	99,721	0	0	0	0	0	0	0
10:39:37	-208,032	2218,914	12,5	12,27	10,649	7,411	9,008	20,9	965,455	21,32	2197,098	0	202,752	202,752	99,721	0	0	0	0	0	0	0
10:39:37	-208,178	2216,832	12,451	12,075	10,64	7,39	8,977	20,9	965,455	21,32	2197,118	0	202,752	202,752	99,721	0	0	0	0	0	0	0
10:39:37	-285,449	2213,978	12,304	11,977	10,632	7,36	8,945	20,9	965,455	21,32	2197,135	0	202,202	202,202	99,718	0	0	0	0	0	0	0
10:39:37	-297,338	2211,005	12,158	11,88	10,622	7,329	8,913	20,9	965,455	21,32	2197,148	0	202,202	202,202	99,718	0	0	0	0	0	0	0
10:39:37	-156,982	2209,435	12,158	11,88	10,614	7,313	8,882	20,9	965,455	21,32	2197,161	0	202,202	202,202	99,718	0	0	0	0	0	0	0
10:39:37	-260,083	2206,834	12,06	11,733	10,604	7,286	8,851	20,9	965,455	21,32	2197,17	0	202,202	202,202	99,718	0	0	0	0	0	0	0
10:39:37	-247,119	2204,363	11,963	11,733	10,595	7,261	8,82	20,9	965,455	21,32	2197,177	0	202,202	202,202	99,718	0	0	0	0	0	0	0
10:39:37	-182,812	2202,535	11,963	11,733	10,585	7,242	8,789	20,9	965,455	21,32	2197,182	0	202,202	202,202	99,718	0	0	0	0	0	0	0
10:39:37	-145,41	2201,08	12,06	11,831	10,571	7,227	8,758	20,9	965,455	21,32	2197,186	0	202,202	202,202	99,718	0	0	0	0	0	0	0
10:39:37	-234,326	2198,737	12,06	11,831	10,558	7,203	8,727	20,9	965,455	21,32	2197,188	0	202,202	202,202	99,718	0	0	0	0	0	0	0
10:39:37	-141,04	2197,327	12,158	11,977	10,545	7,188	8,697	20,9	965,455	21,32	2197,188	0	202,202	202,202	99,718	0	0	0	0	0	0	0
10:39:37	-149,096	2195,836	12,207	11,88	10,534	7,173	8,667	20,9	965,455	21,32	2195,836	0	202,202	202,202	99,718	0	0	0	0	0	0	0
10:39:37	-259,667	2193,239	12,158	11,88	10,522	7,146	8,638	20,9	965,455	21,32	2193,239	0	202,202	202,202	99,718	0	0	0	0	0	0	0
10:39:37	-202,978	2191,209	12,06	11,831	10,515	7,125	8,608	20,9	965,455	21,32	2191,209	0	202,202	202,202	99,718	0	0	0	0	0	0	0
10:39:37	-208,862	2189,121	12,011	11,831	10,506	7,104	8,578	20,9	965,455	21,32	2189,121	0	202,202	202,202	99,718	0	0	0	0	0	0	0
10:39:37	-190,673	2187,214	11,963	11,684	10,498	7,084	8,549	20,9	965,455	21,32	2187,214	0	202,202	202,202	99,718	0	0	0	0	0	0	0
10:39:37	-161,376	2185,6	11,963	11,635	10,489	7,068	8,52	20,9	965,455	21,32	2185,6	0	202,202	202,202	99,718	0	0	0	0	0	0	0
10:39:37	-432,104	2181,279	11,67	11,635	10,48	7,023	8,491	20,9	965,455	21,32	2181,279	0	202,202	202,202	99,718	0	0	0	0	0	0	0
10:39:37	-70,336	2180,576	11,767	11,684	10,47	7,016	8,462	20,9	965,455	21,32	2180,576	0	202,202	202,202	99,718	0	0	0	0	0	0	0
10:39:37	-158,984	2178,986	11,767	11,684	10,461	6,999	8,433	20,9	965,455	21,32	2178,986	0	202,202	202,202	99,718	0	0	0	0	0	0	0
10:39:37	-178,417	2177,202	11,767	11,684	10,451	6,981	8,405	20,9	965,455	21,32	2177,202	0	202,202	202,202	99,718	0	0	0	0	0	0	0
10:39:37	-128,369	2175,918	11,865	11,733	10,439	6,968	8,376	20,9	965,455	21,32	2175,918	0	202,202	202,202	99,718	0	0	0	0	0	0	0
10:39:37	-68,261	2175,235	11,963	11,733	10,43	6,961	8,349	20,9	965,455	21,32	2175,235	0	202,202	202,202	99,718	0	0	0	0	0	0	0
10:39:37	-159,082	2173,645	11,963	11,733	10,421	6,944	8,321	20,9	965,455	21,32	2173,645	0	202,202	202,202	99,718	0	0	0	0	0	0	0
10:39:37	-340,869	2170,236	11,767	11,684	10,412	6,909	8,294	20,9	965,455	21,32	2170,236	0	202,202	202,202	99,718	0	0	0	0	0	0	0
10:39:37	-273,828	2167,498	11,621	11,635	10,404	6,881	8,266	20,9	965,455	21,32	2167,498	0	202,202	202,202	99,718	0	0	0	0	0	0	0
10:39:37	-101,098	2166,487	11,621	11,489	10,398	6,871	8,238	20,9	965,455	21,32	2166,487	0	202,202	202,202	99,718	0	0	0	0	0	0	0
10:39:37	-139,794	2165,089	11,621	11,489	10,39	6,856	8,211	20,9	965,455	21,32	2165,089	0	202,202	202,202	99,718	0	0	0	0	0	0	0
10:39:37	-189,599	2163,193	11,523	11,44	10,385	6,837	8,184	20,9	965,455	21,32	2163,193	0	202,202	202,202	99,718	0	0	0	0	0	0	0
10:39:37	-169,335	2161,499	11,425	11,294	10,38	6,819	8,158	20,9	965,455	21,32	2161,499	0	202,202	202,202	99,718	0	0	0	0	0	0	0
10:39:37	-97,534	2160,524	11,474	11,342	10,372	6,809	8,131	20,9	965,455	21,32	2160,524	0	202,202	202,202	99,718	0	0	0	0	0	0	0
10:39:37	-112,597	2159,398	11,523	11,342	10,363	6,797	8,105	20,9	965,455	21,32	2159,398	0	202,202	202,202	99,718	0	0	0	0	0	0	0
10:39:37	-179,711	2157,601	11,474	11,44	10,355	6,779	8,079	20,9	965,455	21,32	2157,601	0	202,202	202,202	99,718	0	0	0	0	0	0	0
10:39:37	-124,658	2156,354	11,474	11,342	10,348	6,766	8,053	20,9	965,455	21,32	2156,354	0	202,202	202,202	99,718	0	0	0	0	0	0	0
10:39:37	-97,705	2155,377	11,474	11,342	10,343	6,756	8,028	20,9	965,455	21,32	2155,377	0	202,202	202,202	99,718	0	0	0	0	0	0	0
10:39:37	-124,926	2154,128	11,425	11,342	10,338	6,743	8,003	20,9	965,455	21,32	2154,128	0	202,202	202,202	99,718	0	0	0	0	0	0	0
10:39:37	-280,053	2151,328	11,279	11,196	10,33	6,714	7,977	20,9	965,455	21,32	2151,328	0	202,202	202,202	99,718	0	0	0	0	0	0	0
10:39:37	-154,003	2149,787	11,181	11,147	10,327	6,698	7,952	20,9	965,455	21,32	2149,787	0	202,202	202,202	99,718	0	0	0	0	0	0	0
10:39:37	-170,263	2148,085	11,035	11,001	10,325	6,681	7,927	20,9	965,455	21,32	2148,085	0	202,202	202,202	99,718	0	0	0	0	0	0	0
10:39:37	-108,691	2146,998	10,986	11,001	10,321	6,67	7,903	20,9	965,455	21,32	2146,998	0	202,202	202,202	99,718	0	0	0	0	0	0	0
10:39:37	-125,903	2145,739	10,937	10,854	10,316	6,657	7,878	20,9	965,455	21,32	2145,739	0	202,202	202,202	99,718	0	0	0	0	0	0	0
10:39:37	-80,59	2144,933	10,937	10,952	10,312	6,648	7,854	20,9	965,455	21,32	2144,933	0	202,202	202,202	99,718	0	0	0	0	0	0	0
10:39:37	-35,131	2144,582	10,986	11,001	10,307	6,645	7,83	20,9	965,455	21,32	2144,582	0	202,202	202,202	99,718	0	0	0	0	0	0	0
10:39:37	-80,59	2143,776	10,986	11,001	10,303	6,636	7,807	20,9	965,455	21,32	2143,776	0	202,202	202,202	99,718	0	0	0	0	0	0	0
10:39:37	-128,002	2142,496	10,937	10,952	10,298	6,623	7,784	20,9	965,455	21,32	2142,496	0	202,202	202,202	99,718	0	0	0	0	0	0	0
10:39:37	-81,64	2141,679	10,937	11,001	10,293	6,615	7,761	20,9	965,455	21,32	2141,679	0	202,202	202,202	99,718	0	0	0	0	0	0	0
10:39:37	-35,327	2141,326	10,986	11,001	10,289	6,611	7,738	20,9	965,455	21,32	2141,326	0	202,202	202,202	99,718	0	0	0	0	0	0	0
10:39:37	-110,717	2140,219	10,937	10,854	10,285	6,6	7,716	20,9	965,455	21,32	2140,219	0	202,202	202,202	99,718	0	0	0	0	0	0	0
10:39:37	-37,451	2139,844	10,986	10,952	10,28	6,596	7,694	20,9	965,455	21,32	2139,844	0	202,202	202,202	99,718	0	0	0	0	0	0	0
10:39:38	-36,352	2139,481	11,035	10,952	10,276	6,592	7,672	20,9	965,455	21,32	2139,481	0	202,202	202,202	99,718	0	0	0	0	0	0	0
10:39:38	-247,583	2137,005	10,84	10,854	10,272	6,567	7,651	20,9	965,455	21,32	2137,005	0	202,202	202,202	99,718	0	0	0	0	0	0	0
10:39:38	-45,263	2136,552	10,791	10,659	10,272	6,562	7,629	20,9	965,455	21,32	2136,552	0	202,202	202,202	99,718	0	0	0	0	0	0	0
10:39:38	-68,774	2135,865	10,791	10,757	10,268	6,555	7,608	20,9	965,455	21,32	2135,865	0	202,202	202,202	99,718	0	0	0	0	0	0	0
10:39:38	-105,468	2134,81	10,693	10,659	10,267	6,544	7,587	20,9	965,455	21,32	2134,81	0	202,202	202,202	99,718	0	0	0	0	0	0	0
10:39:38	-136,499	2133,445	10,693	10,61	10,259	6,53	7,567	20,9	965,455	21,32	2133,445	0	202,202	202,202	99,718	0	0	0	0	0	0	0
10:39:38	-13,891	2133,306	10,693	10,61	10,259	6,528	7,546	20,9	965,455	21,32	2133,306	0	202,202	202,202	99,718	0	0	0	0	0	0	0
10:39:38	-54,736	2132,759	10,693	10,659	10,255	6,523	7,526	20,9	965,455	21,32	2132,759	0	202,202	202,202	99,718	0	0	0	0	0	0	0
10:39:38	-60,351	2132,155	10,644	10,512	10,255	6,517	7,507	20,9	965,455	21,32	2132,155	0	202,202	202,202	99,718	0	0	0	0	0	0	0
10:39:38	-68,603	2131,469	10,644	10,61	10,251	6,509	7,487	20,9	965,455	21,32	2131,469	0	202,202	202,202	99,718	0	0	0	0	0	0	0
10:39:38	-14,086	2131,328	10,644	10,61	10,25	6,508	7,468	20,9	965,455	21,32	2131,328	0	202,202	202,202	99,718	0	0	0	0	0	0	0
10:39:38	-38,525	2130,943	10,693	10,659	10,245	6,504	7,449	20,9	965,455	21,32	2130,943	0	202,202	202,202	99,718	0	0	0	0	0	0	0
10:39:38	-69,653	2130,246	10,693	10,659	10,241	6,497	7,43	20,9	965,455	21,32	2130,246	0	202,202	202,202	99,718	0	0	0	0	0	0	0
10:39:38	-59,277	2129,654	10,644	10,512	10,24	6,491	7,412	20,9	965,455	21,32	2129,654	0	202,202	202,202	99,718	0	0	0	0	0	0	0
10:39:38	-146,191	2128,192	10,547	10,512	10,237	6,476	7,393	20,9	965,455	21,32	2128,192	0	202,202	202,202	99,718	0	0	0	0	0	0	0
10:39:38	76,342	2128,955	10,644	10,61	10,236	6,484	7,376	20,9	965,455	21,32	2128,193	0	202,202	202,202	99,718	0	0	0	0	0	0	0
10:39:38	-161,108	2127,344	10,547	10,61	10,232	6,467	7,358	20,9	965,455	21,32	2127,344	0	202,202	202,202	99,718	0	0	0	0	0	0	0
10:39:38	76,318	2128,107	10,644	10,659	10,232	6,475	7,34	20,9	965,455	21,32	2127,345	0	202,202	202,202	99,718	0	0	0	0	0	0	0
10:39:38	-70,874	2127,399	10,644	10,659	10,228	6,468	7,323	20,9	965,455	21,32	2127,345	0	202,202	202,202	99,718	0	0	0	0	0	0	0
10:39:38	-103,247	2126,366	10,547	10,61	10,227	6,457	7,306	20,9	965,455	21,32	2126,366	0	202,202	202,202	99,718	0	0	0	0	0	0	0
10:39:38	-71,948	2125,647	10,547	10,61	10,223	6,449	7,29	20,9	965,455	21,32	2125,647	0	202,202	202,202	99,718	0	0	0	0	0	0	0
10:39:38	90,356	2126,55	10,644	10,61	10,223	6,459	7,273	20,9	965,455	21,32	2125,647	0	202,202	202,202	99,718	0	0	0	0	0	0	0
10:39:38	-71,923	2125,831	10,644	10,659	10,219	6,451	7,257	20,9	965,455	21,32	2125,647	0	202,202	202,202	99,718	0	0	0	0	0	0	0
10:39:38	-103,222	2124,799	10,547	10,61	10,218	6,441	7,241	20,9	965,455	21,32	2124,799	0	202,202	202,202	99,718	0	0	0	0	0	0	0
10:39:38	0	2124,799	10,547	10,61	10,218	6,441	7,225	20,9	965,455	21,32	2124,799	0	202,202	202,202	99,718	0	0	0	0	0	0	0
10:39:38	-71,923	2124,079	10,547	10,61	10,214	6,433	7,21	20,9	965,455	21,32	2124,079	0	202,202	202,202	99,718	0	0	0	0	0	0	0
10:39:38	17,358	2124,253	10,644	10,61	10,21	6,435	7,195	20,9	965,455	21,32	2124,08	0	202,202	202,202	99,718	0	0	0	0	0	0	0
10:39:38	-13,916	2124,114	10,644	10,659	10,209	6,434	7,18	20,9	965,455	21,32	2124,08	0	202,202	202,202	99,718	0	0	0	0	0	0	0
10:39:38	-135,546	2122,758	10,498	10,464	10,209	6,42	7,165	20,9	965,455	21,32	2122,758	0	202,202	202,202	99,718	0	0	0	0	0	0	0
10:39:38	0	2122,758	10,498	10,464	10,209	6,42	7,15	20,9	965,455	21,32	2122,758	0	202,202	202,202	99,718	0	0	0	0	0	0	0
10:39:38	-26,757	2122,491	10,547	10,512	10,205	6,417	7,136	20,9	965,455	21,32	2122,491	0	202,202	202,202	99,718	0	0	0	0	0	0	0
10:39:38	-59,204	2121,899	10,498	10,415	10,204	6,411	7,122	20,9	965,455	21,32	2121,899	0	202,202	202,202	99,718	0	0	0	0	0	0	0
10:39:38	0	2121,899	10,498	10,464	10,204	6,411	7,108	20,9	965,455	21,32	2121,899	0	202,202	202,202	99,718	0	0	0	0	0	0	0
10:39:38	-45,19	2121,447	10,449	10,415	10,204	6,406	7,094	20,9	965,455	21,32	2121,447	0	202,202	202,202	99,718	0	0	0	0	0	0	0
10:39:38	-90,307	2120,544	10,351	10,268	10,204	6,397	7,08	20,9	965,455	21,32	2120,544	0	202,202	202,202	99,718	0	0	0	0	0	0	0
10:39:38	18,554	2120,729	10,449	10,415	10,2	6,399	7,067	20,9	965,455	21,32	2120,544	0	202,202	202,202	99,718	0	0	0	0	0	0	0
10:39:38	-90,307	2119,826	10,351	10,317	10,2	6,389	7,054	20,9	965,455	21,32	2119,826	0	202,202	202,202	99,718	0	0	0	0	0	0	0
10:39:38	-13,037	2119,696	10,351	10,317	10,199	6,388	7,041	20,9	965,455	21,32	2119,696	0	202,202	202,202	99,718	0	0	0	0	0	0	0
10:39:38	29,101	2119,987	10,449	10,464	10,196	6,391	7,028	20,9	965,455	21,32	2119,696	0	202,202	202,202	99,718	0	0	0	0	0	0	0
10:39:38	32,348	2120,31	10,498	10,415	10,195	6,394	7,015	20,9	965,455	21,32	2119,697	0	202,202	202,202	99,718	0	0	0	0	0	0	0
10:39:38	0	2120,31	10,498	10,464	10,195	6,394	7,003	20,9	965,455	21,32	2119,697	0	202,202	202,202	99,718	0	0	0	0	0	0	0
10:39:38	-118,188	2119,129	10,449	10,317	10,191	6,382	6,991	20,9	965,455	21,32	2119,129	0	202,202	202,202	99,718	0	0	0	0	0	0	0
10:39:38	32,348	2119,452	10,498	10,415	10,19	6,386	6,979	20,9	965,455	21,32	2119,129	0	202,202	202,202	99,718	0	0	0	0	0	0	0
10:39:38	-45,166	2119	10,449	10,464	10,19	6,381	6,968	20,8	965,455	21,32	2119	0	202,202	202,202	99,718	0	0	0	0	0	0	0
10:39:38	-28,881	2118,712	10,498	10,464	10,186	6,378	6,956	20,8	965,455	21,32	2118,712	0	202,202	202,202	99,718	0	0	0	0	0	0	0
10:39:38	0	2118,712	10,498	10,464	10,186	6,378	6,945	20,8	965,455	21,32	2118,712	0	202,202	202,202	99,718	0	0	0	0	0	0	0
10:39:38	-45,141	2118,26	10,449	10,317	10,186	6,373	6,933	20,8	965,455	21,32	2118,26	0	202,202	202,202	99,718	0	0	0	0	0	0	0
10:39:38	0	2118,26	10,449	10,317	10,186	6,373	6,922	20,8	965,455	21,32	2118,26	0	202,202	202,202	99,718	0	0	0	0	0	0	0
10:39:38	-11,791	2118,142	10,449	10,415	10,185	6,372	6,912	20,8	965,455	21,32	2118,142	0	202,202	202,202	99,718	0	0	0	0	0	0	0
10:39:38	-62,28	2117,519	10,449	10,268	10,182	6,366	6,901	20,8	965,455	21,32	2117,519	0	202,202	202,202	99,718	0	0	0	0	0	0	0
10:39:38	-90,283	2116,617	10,351	10,268	10,182	6,356	6,89	20,8	965,455	21,32	2116,617	0	202,202	202,202	99,718	0	0	0	0	0	0	0
10:39:38	0	2116,617	10,351	10,317	10,182	6,356	6,88	20,8	965,455	21,32	2116,616	0	202,202	202,202	99,718	0	0	0	0	0	0	0
10:39:38	77,27	2117,389	10,449	10,268	10,181	6,364	6,87	20,8	965,455	21,32	2116,617	0	202,202	202,202	99,718	0	0	0	0	0	0	0
10:39:38	-90,307	2116,486	10,351	10,268	10,181	6,355	6,86	20,8	965,455	21,32	2116,486	0	201,147	201,147	99,714	0	0	0	0	0	0	0
10:39:38	26,953	2116,756	10,449	10,415	10,177	6,358	6,85	20,8	965,455	21,32	2116,486	0	201,147	201,147	99,714	0	0	0	0	0	0	0
10:39:38	-102,026	2115,735	10,351	10,219	10,177	6,347	6,84	20,8	965,455	21,32	2115,735	0	201,147	201,147	99,714	0	0	0	0	0	0	0
10:39:38	135,4	2117,089	10,498	10,415	10,177	6,361	6,831	20,8	965,455	21,32	2115,737	0	201,147	201,147	99,714	0	0	0	0	0	0	0
10:39:38	-45,141	2116,638	10,449	10,317	10,177	6,357	6,821	20,8	965,455	21,32	2115,738	0	201,147	201,147	99,714	0	0	0	0	0	0	0
10:39:38	-75,073	2115,887	10,449	10,317	10,172	6,349	6,812	20,8	965,455	21,32	2115,738	0	201,147	201,147	99,714	0	0	0	0	0	0	0
10:39:38	0	2115,887	10,449	10,268	10,172	6,349	6,803	20,8	965,455	21,32	2115,738	0	201,147	201,147	99,714	0	0	0	0	0	0	0
10:39:38	-11,767	2115,77	10,449	10,415	10,172	6,348	6,794	20,8	965,455	21,32	2115,738	0	201,147	201,147	99,714	0	0	0	0	0	0	0
10:39:38	0	2115,77	10,449	10,268	10,172	6,348	6,785	20,8	965,455	21,32	2115,738	0	201,147	201,147	99,714	0	0	0	0	0	0	0
10:39:38	-154,663	2114,223	10,351	10,268	10,168	6,332	6,776	20,8	965,455	21,32	2114,223	0	201,147	201,147	99,714	0	0	0	0	0	0	0
10:39:38	66,479	2114,888	10,449	10,415	10,167	6,339	6,768	20,8	965,455	21,32	2114,224	0	201,147	201,147	99,714	0	0	0	0	0	0	0
10:39:38	0	2114,888	10,449	10,317	10,167	6,339	6,759	20,8	965,455	21,32	2114,225	0	201,147	201,147	99,714	0	0	0	0	0	0	0
10:39:38	0	2114,888	10,449	10,317	10,167	6,339	6,751	20,8	965,455	21,32	2114,226	0	201,147	201,147	99,714	0	0	0	0	0	0	0
10:39:38	-90,258	2113,985	10,351	10,317	10,167	6,329	6,743	20,8	965,455	21,32	2113,985	0	201,147	201,147	99,714	0	0	0	0	0	0	0
10:39:38	-11,743	2113,868	10,351	10,317	10,166	6,328	6,735	20,8	965,455	21,32	2113,868	0	201,147	201,147	99,714	0	0	0	0	0	0	0
10:39:38	11,743	2113,985	10,351	10,317	10,167	6,329	6,727	20,8	965,455	21,32	2113,868	0	201,147	201,147	99,714	0	0	0	0	0	0	0
10:39:38	-121,215	2112,773	10,302	10,268	10,162	6,317	6,719	20,8	965,455	21,32	2112,773	0	201,147	201,147	99,714	0	0	0	0	0	0	0
10:39:38	45,092	2113,224	10,351	10,415	10,162	6,321	6,711	20,8	965,455	21,32	2112,774	0	201,147	201,147	99,714	0	0	0	0	0	0	0
10:39:38	-11,791	2113,106	10,351	10,317	10,162	6,32	6,703	20,8	965,455	21,32	2112,774	0	201,147	201,147	99,714	0	0	0	0	0	0	0
10:39:38	-45,092	2112,655	10,302	10,317	10,162	6,316	6,696	20,8	965,455	21,32	2112,655	0	201,147	201,147	99,714	0	0	0	0	0	0	0
10:39:38	-154,565	2111,109	10,205	10,219	10,158	6,3	6,688	20,8	965,455	21,32	2111,109	0	201,147	201,147	99,714	0	0	0	0	0	0	0
10:39:38	78,247	2111,892	10,302	10,317	10,157	6,308	6,68	20,8	965,455	21,32	2111,11	0	201,147	201,147	99,714	0	0	0	0	0	0	0
10:39:38	0	2111,892	10,302	10,415	10,157	6,308	6,673	20,8	965,455	21,32	2111,111	0	201,147	201,147	99,714	0	0	0	0	0	0	0
10:39:38	0	2111,892	10,302	10,219	10,157	6,308	6,666	20,8	965,455	21,32	2111,112	0	201,147	201,147	99,714	0	0	0	0	0	0	0
10:39:38	-90,234	2110,99	10,205	10,122	10,157	6,298	6,659	20,8	965,455	21,32	2110,99	0	201,147	201,147	99,714	0	0	0	0	0	0	0
10:39:38	90,234	2111,892	10,302	10,219	10,157	6,308	6,652	20,8	965,455	21,32	2110,991	0	201,147	201,147	99,714	0	0	0	0	0	0	0
10:39:38	-90,234	2110,99	10,205	10,122	10,157	6,298	6,645	20,8	965,455	21,32	2110,99	0	201,147	201,147	99,714	0	0	0	0	0	0	0
10:39:38	13,012	2111,12	10,302	10,122	10,153	6,3	6,638	20,8	965,455	21,32	2110,99	0	201,147	201,147	99,714	0	0	0	0	0	0	0
10:39:38	0	2111,12	10,302	10,122	10,153	6,3	6,632	20,8	965,455	21,32	2110,99	0	201,147	201,147	99,714	0	0	0	0	0	0	0
10:39:38	-90,209	2110,218	10,205	10,073	10,153	6,29	6,625	20,8	965,455	21,32	2110,218	0	201,147	201,147	99,714	0	0	0	0	0	0	0
10:39:38	90,209	2111,12	10,302	10,219	10,153	6,3	6,618	20,8	965,455	21,32	2110,218	0	201,147	201,147	99,714	0	0	0	0	0	0	0
10:39:38	-146,02	2109,66	10,156	9,975	10,152	6,285	6,612	20,8	965,455	21,32	2109,66	0	201,147	201,147	99,714	0	0	0	0	0	0	0
10:39:38	45,117	2110,111	10,205	10,122	10,152	6,289	6,606	20,8	965,455	21,32	2109,66	0	201,147	201,147	99,714	0	0	0	0	0	0	0
10:39:38	-76,171	2109,349	10,205	10,219	10,148	6,281	6,599	20,8	965,455	21,32	2109,349	0	201,147	201,147	99,714	0	0	0	0	0	0	0
10:39:38	180,419	2111,153	10,498	10,415	10,143	6,3	6,593	20,8	965,455	21,32	2109,351	0	201,147	201,147	99,714	0	0	0	0	0	0	0
10:39:38	-32,275	2110,83	10,547	10,512	10,139	6,297	6,588	20,8	965,455	21,32	2109,352	0	201,147	201,147	99,714	0	0	0	0	0	0	0
10:39:38	-90,185	2109,929	10,449	10,415	10,139	6,287	6,582	20,8	965,455	21,32	2109,353	0	201,147	201,147	99,714	0	0	0	0	0	0	0
10:39:38	-68,627	2109,242	10,449	10,317	10,135	6,28	6,576	20,8	965,455	21,32	2109,242	0	201,147	201,147	99,714	0	0	0	0	0	0	0
10:39:38	34,375	2109,586	10,498	10,464	10,134	6,284	6,57	20,8	965,455	21,32	2109,243	0	201,147	201,147	99,714	0	0	0	0	0	0	0
10:39:38	-135,302	2108,233	10,351	10,317	10,134	6,27	6,564	20,8	965,455	21,32	2108,233	0	201,147	201,147	99,714	0	0	0	0	0	0	0
10:39:38	0	2108,233	10,351	10,268	10,134	6,27	6,558	20,8	965,455	21,32	2108,233	0	201,147	201,147	99,714	0	0	0	0	0	0	0
10:39:38	-45,092	2107,782	10,302	10,219	10,134	6,265	6,553	20,8	965,455	21,32	2107,782	0	201,147	201,147	99,714	0	0	0	0	0	0	0
10:39:38	-90,185	2106,88	10,205	10,219	10,134	6,256	6,547	20,8	965,455	21,32	2106,88	0	201,147	201,147	99,714	0	0	0	0	0	0	0
10:39:38	0	2106,88	10,205	10,122	10,134	6,256	6,541	20,8	965,455	21,32	2106,88	0	201,147	201,147	99,714	0	0	0	0	0	0	0
10:39:38	12,817	2107,008	10,302	10,219	10,13	6,257	6,536	20,8	965,455	21,32	2106,881	0	201,147	201,147	99,714	0	0	0	0	0	0	0
10:39:38	45,092	2107,459	10,351	10,122	10,13	6,262	6,53	20,8	965,455	21,32	2106,881	0	201,147	201,147	99,714	0	0	0	0	0	0	0
10:39:38	-124,414	2106,215	10,302	10,122	10,125	6,249	6,525	20,8	965,455	21,32	2106,215	0	201,147	201,147	99,714	0	0	0	0	0	0	0
10:39:38	0	2106,215	10,302	10,122	10,125	6,249	6,519	20,8	965,455	21,32	2106,215	0	201,147	201,147	99,714	0	0	0	0	0	0	0
10:39:38	-68,75	2105,528	10,302	10,122	10,121	6,242	6,514	20,8	965,455	21,32	2105,528	0	201,147	201,147	99,714	0	0	0	0	0	0	0
10:39:39	-144,921	2104,078	10,156	10,073	10,121	6,227	6,508	20,8	965,455	21,32	2104,078	0	201,147	201,147	99,714	0	0	0	0	0	0	0
10:39:39	135,229	2105,431	10,302	10,122	10,121	6,241	6,503	20,8	965,455	21,32	2104,08	0	201,147	201,147	99,714	0	0	0	0	0	0	0
10:39:39	-90,161	2104,529	10,205	10,073	10,121	6,232	6,498	20,8	965,455	21,32	2104,08	0	201,147	201,147	99,714	0	0	0	0	0	0	0
10:39:39	-45,068	2104,078	10,156	9,975	10,121	6,227	6,492	20,8	965,455	21,32	2104,078	0	201,147	201,147	99,714	0	0	0	0	0	0	0
10:39:39	-80,517	2103,273	10,156	10,073	10,116	6,219	6,487	20,8	965,455	21,32	2103,273	0	201,147	201,147	99,714	0	0	0	0	0	0	0
10:39:39	45,068	2103,724	10,205	10,268	10,116	6,223	6,482	20,8	965,455	21,32	2103,274	0	201,147	201,147	99,714	0	0	0	0	0	0	0
10:39:39	-135,18	2102,372	10,058	9,975	10,116	6,21	6,476	20,8	965,455	21,32	2102,372	0	201,147	201,147	99,714	0	0	0	0	0	0	0
10:39:39	80,444	2103,177	10,156	10,073	10,116	6,218	6,471	20,8	965,455	21,32	2102,373	0	201,147	201,147	99,714	0	0	0	0	0	0	0
10:39:39	0	2103,177	10,156	10,073	10,116	6,218	6,466	20,8	965,455	21,32	2102,374	0	201,147	201,147	99,714	0	0	0	0	0	0	0
10:39:39	-160,815	2101,568	10,058	9,975	10,112	6,201	6,461	20,8	965,455	21,32	2101,568	0	201,147	201,147	99,714	0	0	0	0	0	0	0
10:39:39	0	2101,568	10,058	9,975	10,112	6,201	6,456	20,8	965,455	21,32	2101,568	0	201,147	201,147	99,714	0	0	0	0	0	0	0
10:39:39	81,518	2102,384	10,156	10,073	10,111	6,21	6,451	20,8	965,455	21,32	2101,569	0	201,147	201,147	99,714	0	0	0	0	0	0	0
10:39:39	-90,112	2101,483	10,058	10,073	10,111	6,2	6,446	20,8	965,455	21,32	2101,483	0	201,147	201,147	99,714	0	0	0	0	0	0	0
10:39:39	-116,967	2100,313	10,009	9,926	10,107	6,188	6,441	20,8	965,455	21,32	2100,313	0	201,147	201,147	99,714	0	0	0	0	0	0	0
10:39:39	36,45	2100,677	10,058	9,975	10,106	6,192	6,436	20,8	965,455	21,32	2100,313	0	201,147	201,147	99,714	0	0	0	0	0	0	0
10:39:39	0	2100,677	10,058	10,122	10,106	6,192	6,432	20,8	965,455	21,32	2100,314	0	201,147	201,147	99,714	0	0	0	0	0	0	0
10:39:39	0	2100,677	10,058	9,975	10,106	6,192	6,427	20,8	965,455	21,32	2100,314	0	201,147	201,147	99,714	0	0	0	0	0	0	0
10:39:39	-126,611	2099,411	10,009	9,926	10,102	6,179	6,422	20,8	965,455	21,32	2099,411	0	201,147	201,147	99,714	0	0	0	0	0	0	0
10:39:39	270,312	2102,114	10,302	10,317	10,102	6,207	6,418	20,8	965,455	21,32	2099,414	0	201,147	201,147	99,714	0	0	0	0	0	0	0
10:39:39	-270,312	2099,411	10,009	9,878	10,102	6,179	6,413	20,8	965,455	21,32	2099,411	0	201,147	201,147	99,714	0	0	0	0	0	0	0
10:39:39	45,043	2099,862	10,058	9,975	10,102	6,184	6,409	20,8	965,455	21,32	2099,412	0	201,147	201,147	99,714	0	0	0	0	0	0	0
10:39:39	0	2099,862	10,058	9,975	10,102	6,184	6,404	20,8	965,455	21,32	2099,412	0	201,147	201,147	99,714	0	0	0	0	0	0	0
10:39:39	-45,043	2099,411	10,009	9,926	10,102	6,179	6,4	20,8	965,455	21,32	2099,411	0	201,147	201,147	99,714	0	0	0	0	0	0	0
10:39:39	-81,616	2098,595	10,009	9,926	10,097	6,171	6,395	20,8	965,455	21,32	2098,595	0	201,147	201,147	99,714	0	0	0	0	0	0	0
10:39:39	0	2098,595	10,009	9,926	10,097	6,171	6,391	20,8	965,455	21,32	2098,595	0	201,147	201,147	99,714	0	0	0	0	0	0	0
10:39:39	45,043	2099,046	10,058	9,975	10,097	6,175	6,387	20,8	965,455	21,32	2098,596	0	201,147	201,147	99,714	0	0	0	0	0	0	0
10:39:39	-53,613	2098,509	10,009	9,926	10,097	6,17	6,382	20,8	965,455	21,32	2098,509	0	201,147	201,147	99,714	0	0	0	0	0	0	0
10:39:39	62,133	2099,131	10,156	10,073	10,093	6,176	6,378	20,8	965,455	21,32	2098,51	0	201,147	201,147	99,714	0	0	0	0	0	0	0
10:39:39	-99,731	2098,133	10,058	10,073	10,092	6,166	6,374	20,8	965,455	21,32	2098,133	0	201,147	201,147	99,714	0	0	0	0	0	0	0
10:39:39	18,164	2098,315	10,156	10,073	10,088	6,168	6,37	20,8	965,455	21,32	2098,134	0	201,147	201,147	99,714	0	0	0	0	0	0	0
10:39:39	-8,447	2098,231	10,156	10,122	10,087	6,167	6,366	20,8	965,455	21,32	2098,134	0	201,147	201,147	99,714	0	0	0	0	0	0	0
10:39:39	-75,268	2097,478	10,156	9,975	10,083	6,159	6,362	20,8	965,455	21,32	2097,478	0	201,147	201,147	99,714	0	0	0	0	0	0	0
10:39:39	-90,063	2096,577	10,058	9,975	10,083	6,15	6,358	20,8	965,455	21,32	2096,577	0	201,147	201,147	99,714	0	0	0	0	0	0	0
10:39:39	-7,373	2096,503	10,058	9,975	10,083	6,149	6,354	20,8	965,455	21,32	2096,503	0	201,147	201,147	99,714	0	0	0	0	0	0	0
10:39:39	0	2096,503	10,058	9,975	10,083	6,149	6,35	20,8	965,455	21,32	2096,503	0	201,147	201,147	99,714	0	0	0	0	0	0	0
10:39:39	-45,043	2096,053	10,009	9,878	10,083	6,144	6,346	20,8	965,455	21,32	2096,053	0	201,147	201,147	99,714	0	0	0	0	0	0	0
10:39:39	-30,2	2095,751	10,058	9,878	10,078	6,141	6,342	20,8	965,455	21,32	2095,751	0	201,147	201,147	99,714	0	0	0	0	0	0	0
10:39:39	0	2095,751	10,058	9,926	10,078	6,141	6,338	20,8	965,455	21,32	2095,751	0	201,147	201,147	99,714	0	0	0	0	0	0	0
10:39:39	-45,043	2095,301	10,009	9,878	10,078	6,137	6,334	20,8	965,455	21,32	2095,301	0	201,147	201,147	99,714	0	0	0	0	0	0	0
10:39:39	-7,373	2095,227	10,009	9,926	10,078	6,136	6,33	20,8	965,455	21,32	2095,227	0	201,147	201,147	99,714	0	0	0	0	0	0	0
10:39:39	-210,302	2093,124	9,863	9,78	10,074	6,114	6,326	20,8	965,455	21,32	2093,124	0	201,147	201,147	99,714	0	0	0	0	0	0	0
10:39:39	0	2093,124	9,863	9,878	10,074	6,114	6,322	20,8	965,455	21,32	2093,124	0	201,147	201,147	99,714	0	0	0	0	0	0	0
10:39:39	127,661	2094,4	10,009	9,926	10,073	6,127	6,318	20,8	965,455	21,32	2093,125	0	201,147	201,147	99,714	0	0	0	0	0	0	0
10:39:39	-135,058	2093,05	9,863	9,731	10,073	6,113	6,314	20,8	965,455	21,32	2093,05	0	201,147	201,147	99,714	0	0	0	0	0	0	0
10:39:39	59,985	2093,65	10,009	9,975	10,069	6,12	6,31	20,8	965,455	21,32	2093,05	0	201,147	201,147	99,714	0	0	0	0	0	0	0
10:39:39	-44,995	2093,2	9,961	9,878	10,069	6,115	6,306	20,8	965,455	21,32	2093,051	0	201,147	201,147	99,714	0	0	0	0	0	0	0
10:39:39	-97,583	2092,224	9,863	9,633	10,069	6,105	6,302	20,8	965,455	21,32	2092,224	0	201,147	201,147	99,714	0	0	0	0	0	0	0
10:39:39	135,034	2093,574	10,009	9,926	10,069	6,119	6,299	20,8	965,455	21,32	2092,225	0	201,147	201,147	99,714	0	0	0	0	0	0	0
10:39:39	-120,068	2092,374	9,961	9,878	10,064	6,106	6,295	20,8	965,455	21,32	2092,226	0	201,147	201,147	99,714	0	0	0	0	0	0	0
10:39:39	0	2092,374	9,961	9,78	10,064	6,106	6,291	20,8	965,455	21,32	2092,226	0	201,147	201,147	99,714	0	0	0	0	0	0	0
10:39:39	-97,583	2091,398	9,863	9,878	10,064	6,096	6,287	20,8	965,455	21,32	2091,398	0	201,147	201,147	99,714	0	0	0	0	0	0	0
10:39:39	90,014	2092,298	9,961	9,975	10,064	6,106	6,284	20,8	965,455	21,32	2091,398	0	200,845	200,845	99,713	0	0	0	0	0	0	0
10:39:39	-167,358	2090,624	9,863	9,731	10,059	6,088	6,28	20,8	965,455	21,32	2090,624	0	200,845	200,845	99,713	0	0	0	0	0	0	0
10:39:39	135,009	2091,974	10,009	9,975	10,059	6,102	6,277	20,8	965,455	21,32	2090,626	0	200,845	200,845	99,713	0	0	0	0	0	0	0
10:39:39	-44,995	2091,524	9,961	9,926	10,059	6,098	6,273	20,8	965,455	21,32	2090,627	0	200,845	200,845	99,713	0	0	0	0	0	0	0
10:39:39	-90,014	2090,624	9,863	9,78	10,059	6,088	6,269	20,8	965,455	21,32	2090,624	0	200,845	200,845	99,713	0	0	0	0	0	0	0
10:39:39	0	2090,624	9,863	9,878	10,059	6,088	6,266	20,8	965,455	21,32	2090,624	0	200,845	200,845	99,713	0	0	0	0	0	0	0
10:39:39	6,347	2090,688	9,961	9,78	10,055	6,089	6,262	20,8	965,455	21,32	2090,624	0	200,845	200,845	99,713	0	0	0	0	0	0	0
10:39:39	-134,985	2089,338	9,814	9,633	10,055	6,075	6,259	20,8	965,455	21,32	2089,338	0	200,845	200,845	99,713	0	0	0	0	0	0	0
10:39:39	127,587	2090,614	9,961	9,78	10,054	6,088	6,255	20,8	965,455	21,32	2089,339	0	200,845	200,845	99,713	0	0	0	0	0	0	0
10:39:39	89,99	2091,514	10,058	9,975	10,054	6,098	6,252	20,8	965,455	21,32	2089,341	0	200,845	200,845	99,713	0	0	0	0	0	0	0
10:39:39	-302,294	2088,491	9,814	9,633	10,05	6,066	6,249	20,8	965,455	21,32	2088,491	0	200,845	200,845	99,713	0	0	0	0	0	0	0
10:39:39	134,96	2089,84	9,961	9,633	10,05	6,08	6,245	20,8	965,455	21,32	2088,492	0	200,845	200,845	99,713	0	0	0	0	0	0	0
10:39:39	45,019	2090,291	10,009	9,975	10,05	6,085	6,242	20,8	965,455	21,32	2088,494	0	200,845	200,845	99,713	0	0	0	0	0	0	0
10:39:39	-134,985	2088,941	9,863	9,633	10,05	6,071	6,239	20,8	965,455	21,32	2088,494	0	200,845	200,845	99,713	0	0	0	0	0	0	0
10:39:39	89,965	2089,84	9,961	9,878	10,05	6,08	6,236	20,8	965,455	21,32	2088,496	0	200,845	200,845	99,713	0	0	0	0	0	0	0
10:39:39	0	2089,84	9,961	9,731	10,05	6,08	6,233	20,8	965,455	21,32	2088,497	0	200,845	200,845	99,713	0	0	0	0	0	0	0
10:39:39	0	2089,84	9,961	9,78	10,05	6,08	6,23	20,8	965,455	21,32	2088,499	0	200,845	200,845	99,713	0	0	0	0	0	0	0
10:39:39	-141,479	2088,426	9,814	9,585	10,05	6,066	6,226	20,8	965,455	21,32	2088,426	0	200,845	200,845	99,713	0	0	0	0	0	0	0
10:39:39	147,778	2089,903	10,058	9,975	10,045	6,081	6,224	20,8	965,455	21,32	2088,427	0	200,845	200,845	99,713	0	0	0	0	0	0	0
10:39:39	-44,995	2089,453	10,009	9,78	10,045	6,076	6,221	20,8	965,455	21,32	2088,428	0	200,845	200,845	99,713	0	0	0	0	0	0	0
10:39:39	44,995	2089,903	10,058	9,926	10,045	6,081	6,218	20,8	965,455	21,32	2088,43	0	200,845	200,845	99,713	0	0	0	0	0	0	0
10:39:39	6,323	2089,967	10,156	9,975	10,04	6,082	6,215	20,8	965,455	21,32	2088,431	0	200,845	200,845	99,713	0	0	0	0	0	0	0
10:39:39	-89,99	2089,067	10,058	9,926	10,04	6,072	6,213	20,8	965,455	21,32	2088,432	0	200,845	200,845	99,713	0	0	0	0	0	0	0
10:39:39	89,99	2089,967	10,156	9,975	10,04	6,082	6,21	20,8	965,455	21,32	2088,434	0	200,845	200,845	99,713	0	0	0	0	0	0	0
10:39:39	-134,985	2088,617	10,009	9,78	10,04	6,068	6,207	20,8	965,455	21,32	2088,434	0	200,845	200,845	99,713	0	0	0	0	0	0	0
10:39:39	44,995	2089,067	10,058	9,926	10,04	6,072	6,205	20,8	965,455	21,32	2088,435	0	200,845	200,845	99,713	0	0	0	0	0	0	0
10:39:39	-89,99	2088,167	9,961	9,78	10,04	6,063	6,202	20,8	965,455	21,32	2088,167	0	200,845	200,845	99,713	0	0	0	0	0	0	0
10:39:39	0	2088,167	9,961	9,78	10,04	6,063	6,199	20,8	965,455	21,32	2088,167	0	200,845	200,845	99,713	0	0	0	0	0	0	0
10:39:39	0	2088,167	9,961	9,926	10,04	6,063	6,196	20,8	965,455	21,32	2088,167	0	200,845	200,845	99,713	0	0	0	0	0	0	0
10:39:39	-134,936	2086,817	9,814	9,633	10,04	6,049	6,193	20,8	965,455	21,32	2086,817	0	200,845	200,845	99,713	0	0	0	0	0	0	0
10:39:39	-89,965	2085,918	9,716	9,633	10,04	6,04	6,19	20,8	965,455	21,32	2085,918	0	200,845	200,845	99,713	0	0	0	0	0	0	0
10:39:39	139,111	2087,309	9,961	9,926	10,036	6,054	6,188	20,8	965,455	21,32	2085,919	0	200,845	200,845	99,713	0	0	0	0	0	0	0
10:39:39	-78,393	2086,525	9,961	9,926	10,031	6,046	6,185	20,8	965,455	21,32	2085,919	0	200,845	200,845	99,713	0	0	0	0	0	0	0
10:39:39	38,623	2086,911	10,009	9,926	10,031	6,05	6,182	20,8	965,455	21,32	2085,92	0	200,845	200,845	99,713	0	0	0	0	0	0	0
10:39:39	0	2086,911	10,009	9,926	10,031	6,05	6,18	20,8	965,455	21,32	2085,921	0	200,845	200,845	99,713	0	0	0	0	0	0	0
10:39:39	44,995	2087,361	10,058	9,926	10,031	6,055	6,177	20,8	965,455	21,32	2085,923	0	200,845	200,845	99,713	0	0	0	0	0	0	0
10:39:39	-89,965	2086,461	9,961	9,926	10,031	6,045	6,175	20,8	965,455	21,32	2085,923	0	200,845	200,845	99,713	0	0	0	0	0	0	0
10:39:39	-78,393	2085,678	9,961	9,78	10,026	6,037	6,172	20,8	965,455	21,32	2085,678	0	200,845	200,845	99,713	0	0	0	0	0	0	0
10:39:39	-89,941	2084,778	9,863	9,731	10,026	6,028	6,169	20,8	965,455	21,32	2084,778	0	200,845	200,845	99,713	0	0	0	0	0	0	0
10:39:39	89,941	2085,678	9,961	9,926	10,026	6,037	6,167	20,8	965,455	21,32	2084,779	0	200,845	200,845	99,713	0	0	0	0	0	0	0
10:39:39	-134,887	2084,329	9,814	9,633	10,026	6,024	6,164	20,8	965,455	21,32	2084,329	0	200,845	200,845	99,713	0	0	0	0	0	0	0
10:39:39	0	2084,329	9,814	9,78	10,026	6,024	6,161	20,8	965,455	21,32	2084,329	0	200,845	200,845	99,713	0	0	0	0	0	0	0
10:39:39	0	2084,329	9,814	9,731	10,026	6,024	6,158	20,8	965,455	21,32	2084,329	0	200,845	200,845	99,713	0	0	0	0	0	0	0
10:39:39	0	2084,329	9,814	9,731	10,026	6,024	6,156	20,8	965,455	21,32	2084,329	0	200,845	200,845	99,713	0	0	0	0	0	0	0
10:39:39	44,946	2084,778	9,863	9,926	10,026	6,028	6,153	20,8	965,455	21,32	2084,329	0	200,845	200,845	99,713	0	0	0	0	0	0	0
10:39:39	-134,912	2083,429	9,716	9,585	10,026	6,014	6,151	20,8	965,455	21,32	2083,429	0	200,845	200,845	99,713	0	0	0	0	0	0	0
10:39:39	134,912	2084,778	9,863	9,78	10,026	6,028	6,148	20,8	965,455	21,32	2083,43	0	200,845	200,845	99,713	0	0	0	0	0	0	0
10:39:39	4,15	2084,82	9,961	9,926	10,021	6,029	6,146	20,8	965,455	21,32	2083,432	0	200,845	200,845	99,713	0	0	0	0	0	0	0
10:39:39	-89,916	2083,92	9,863	9,731	10,021	6,019	6,143	20,8	965,455	21,32	2083,432	0	200,845	200,845	99,713	0	0	0	0	0	0	0
10:39:39	134,887	2085,269	10,009	9,926	10,021	6,033	6,141	20,8	965,455	21,32	2083,434	0	200,845	200,845	99,713	0	0	0	0	0	0	0
10:39:39	-44,97	2084,82	9,961	9,78	10,021	6,029	6,139	20,8	965,455	21,32	2083,435	0	200,845	200,845	99,713	0	0	0	0	0	0	0
10:39:40	44,97	2085,269	10,009	9,878	10,021	6,033	6,137	20,8	965,455	21,32	2083,437	0	200,845	200,845	99,713	0	0	0	0	0	0	0
10:39:40	-44,97	2084,82	9,961	9,78	10,021	6,029	6,135	20,8	965,455	21,32	2083,439	0	200,845	200,845	99,713	0	0	0	0	0	0	0
10:39:40	44,97	2085,269	10,009	9,926	10,021	6,033	6,133	20,8	965,455	21,32	2083,44	0	200,845	200,845	99,713	0	0	0	0	0	0	0
10:39:40	0	2085,269	10,009	9,78	10,021	6,033	6,131	20,8	965,455	21,32	2083,442	0	200,845	200,845	99,713	0	0	0	0	0	0	0
10:39:40	-134,887	2083,92	9,863	9,731	10,021	6,019	6,129	20,8	965,455	21,32	2083,443	0	200,845	200,845	99,713	0	0	0	0	0	0	0
10:39:40	0	2083,92	9,863	9,731	10,021	6,019	6,126	20,8	965,455	21,32	2083,443	0	200,845	200,845	99,713	0	0	0	0	0	0	0
10:39:40	179,858	2085,719	10,058	9,975	10,021	5,638	6,117	20,8	965,455	21,32	2083,446	0	200,845	200,845	99,713	0	0	0	0	0	0	0
10:39:40	-100,61	2084,713	9,863	9,731	10,026	5,227	6,099	20,8	965,455	21,32	2083,447	0	200,845	200,845	99,713	0	0	0	0	0	0	0
10:39:40	-173,339	2082,98	9,668	9,438	10,026	4,81	6,074	20,8	965,455	21,32	2082,98	0	200,845	200,845	99,713	0	0	0	0	0	0	0
10:39:40	-20,898	2082,771	9,375	9,34	10,04	4,407	6,041	20,8	965,455	21,32	2082,771	0	200,845	200,845	99,713	0	0	0	0	0	0	0
10:39:40	-242,382	2080,347	8,838	8,999	10,055	3,982	6,001	20,8	965,455	21,32	2080,347	0	200,845	200,845	99,713	0	0	0	0	0	0	0
10:39:40	-250,585	2077,841	8,203	8,169	10,074	3,557	5,953	20,8	965,455	21,32	2077,841	0	200,845	200,845	99,713	0	0	0	0	0	0	0
10:39:40	43,75	2078,278	7,714	7,827	10,102	3,161	5,898	20,8	965,455	21,32	2077,841	0	200,845	200,845	99,713	0	0	0	0	0	0	0
10:39:40	-95,336	2077,325	7,08	7,143	10,13	2,751	5,837	20,8	965,455	21,32	2077,325	0	200,845	200,845	99,713	0	0	0	0	0	0	0
10:39:40	140,576	2078,731	6,787	6,948	10,153	2,366	5,769	20,8	965,455	21,32	2077,326	0	200,845	200,845	99,713	0	0	0	0	0	0	0
10:39:40	175,61	2080,487	6,445	6,557	10,181	1,984	5,694	20,8	965,455	21,32	2077,33	0	200,845	200,845	99,713	0	0	0	0	0	0	0
10:39:40	566,748	2086,154	6,543	6,997	10,208	1,642	5,615	20,8	965,455	21,32	2077,338	0	200,845	200,845	99,713	0	0	0	0	0	0	0
10:39:40	405,053	2090,205	6,445	6,801	10,236	1,284	5,53	20,8	965,455	21,32	2077,351	0	200,845	200,845	99,713	0	0	0	0	0	0	0
10:39:40	636,181	2096,567	6,445	7,241	10,273	0,95	5,44	20,8	965,455	21,32	2077,371	0	200,845	200,845	99,713	0	0	0	0	0	0	0
10:39:40	629,467	2102,861	6,298	7,29	10,316	0,615	5,346	20,8	965,455	21,32	2077,396	0	200,845	200,845	99,713	0	0	0	0	0	0	0
10:39:40	635,449	2109,216	6,054	7,094	10,366	0,28	5,246	20,8	965,455	21,32	2077,428	0	200,845	200,845	99,713	0	0	0	0	0	0	0
10:39:40	686,084	2116,077	5,664	6,997	10,425	-0,048	5,142	20,8	965,455	21,32	2077,467	0	200,845	200,845	99,713	0	0	0	0	0	0	0
10:39:40	748,217	2123,559	5,273	6,655	10,489	-0,371	5,034	20,8	965,455	21,32	2077,513	0	200,845	200,845	99,713	0	0	0	0	0	0	0
10:39:40	659,326	2130,152	4,687	6,264	10,557	-0,703	4,922	20,8	965,455	21,32	2077,565	0	200,845	200,845	99,713	0	0	0	0	0	0	0
10:39:40	960,18	2139,754	4,492	6,215	10,622	-1,004	4,806	20,8	965,455	21,32	2077,628	0	200,845	200,845	99,713	0	0	0	0	0	0	0
10:39:40	836,914	2148,123	4,101	5,776	10,691	-1,318	4,686	20,8	965,455	21,32	2077,698	0	200,845	200,845	99,713	0	0	0	0	0	0	0
10:39:40	921,728	2157,34	3,857	6,118	10,757	-1,623	4,562	20,8	965,455	21,32	2077,778	0	200,845	200,845	99,713	0	0	0	0	0	0	0
10:39:40	1363,818	2170,979	4,101	6,118	10,822	-1,882	4,435	20,8	965,455	21,32	2077,871	0	200,845	200,845	99,713	0	0	0	0	0	0	0
10:39:40	1061,206	2181,591	4,101	6,215	10,883	-2,173	4,306	20,8	965,455	21,32	2077,975	0	200,845	200,845	99,713	0	0	0	0	0	0	0
10:39:40	924,047	2190,831	3,857	6,46	10,948	-2,478	4,173	20,8	965,455	21,32	2078,088	0	200,845	200,845	99,713	0	0	0	0	0	0	0
10:39:40	1505,175	2205,883	4,15	6,606	11,019	-2,722	4,038	20,8	965,455	21,32	2078,215	0	200,845	200,845	99,713	0	0	0	0	0	0	0
10:39:40	905,59	2214,939	3,71	6,46	11,094	-3,029	3,899	20,8	965,455	21,32	2078,352	0	200,845	200,845	99,713	0	0	0	0	0	0	0
10:39:40	1163,574	2226,575	3,466	5,922	11,174	-3,309	3,758	20,8	965,455	21,32	2078,5	0	200,845	200,845	99,713	0	0	0	0	0	0	0
10:39:40	1194,36	2238,518	3,125	6,215	11,261	-3,586	3,614	20,8	965,455	21,32	2078,66	0	200,845	200,845	99,713	0	0	0	0	0	0	0
10:39:40	919,751	2247,716	2,49	5,776	11,347	-3,891	3,466	20,8	965,455	21,32	2078,829	0	200,845	200,845	99,713	0	0	0	0	0	0	0
10:39:40	1218,969	2259,905	2,148	5,239	11,435	-2,711	3,345	20,8	965,455	21,32	2079,011	0	200,845	200,845	99,713	0	0	0	0	0	0	0
10:39:40	1973,169	2279,637	2,832	5,776	11,512	-1,549	3,249	20,8	965,455	21,32	2079,211	0	200,845	200,845	99,713	0	0	0	0	0	0	0
10:39:40	1794,726	2297,584	3,808	6,997	11,562	-0,492	3,176	20,8	965,455	21,32	2079,43	0	200,845	200,845	99,713	0	0	0	0	0	0	0
10:39:40	2086,84	2318,453	5,615	8,169	11,584	0,514	3,124	20,8	965,455	21,32	2079,669	0	200,845	200,845	99,713	0	0	0	0	0	0	0
10:39:40	1952,246	2337,975	7,519	9,975	11,593	1,436	3,091	20,7	965,455	21,32	2079,927	0	200,845	200,845	99,713	0	0	0	0	0	0	0
10:39:40	3101,806	2368,993	10,791	12,954	11,593	2,41	3,077	20,7	965,455	21,32	2080,216	0	200,845	200,845	99,713	0	0	0	0	0	0	0
10:39:40	1314,941	2382,143	12,158	13,882	11,594	3,141	3,079	20,7	965,455	21,32	2080,518	0	200,845	200,845	99,713	0	0	0	0	0	0	0
10:39:40	1768,652	2399,829	13,672	15,395	11,612	3,865	3,094	20,7	965,455	21,32	2080,837	0	200,845	200,845	99,713	0	0	0	0	0	0	0
10:39:40	1126,586	2411,095	14,258	15,884	11,644	4,473	3,121	20,7	965,455	21,32	2081,168	0	200,845	200,845	99,713	0	0	0	0	0	0	0
10:39:40	1142,187	2422,517	14,599	16,274	11,69	5,038	3,159	20,7	965,455	21,32	2081,509	0	200,845	200,845	99,713	0	0	0	0	0	0	0
10:39:40	432,348	2426,84	14,013	15,981	11,747	5,489	3,204	20,7	965,455	21,32	2081,855	0	200,845	200,845	99,713	0	0	0	0	0	0	0
10:39:40	761,523	2434,456	13,769	15,444	11,803	5,937	3,258	20,7	965,455	21,32	2082,207	0	200,845	200,845	99,713	0	0	0	0	0	0	0
10:39:40	650,195	2440,958	13,33	14,663	11,864	6,34	3,318	20,7	965,455	21,32	2082,566	0	200,845	200,845	99,713	0	0	0	0	0	0	0
10:39:40	936,84	2450,326	13,525	14,858	11,906	6,742	3,385	20,7	965,455	21,32	2082,934	0	200,845	200,845	99,713	0	0	0	0	0	0	0
10:39:40	1194,799	2462,274	14,16	15,591	11,94	7,143	3,459	20,7	965,455	21,32	2083,313	0	200,544	200,544	99,711	0	0	0	0	0	0	0
10:39:40	1390,332	2476,177	15,429	16,616	11,949	7,539	3,539	20,7	965,455	21,32	2083,706	0	200,544	200,544	99,711	0	0	0	0	0	0	0
10:39:40	1438,061	2490,558	16,748	17,886	11,958	7,916	3,625	20,7	965,455	21,32	2084,113	0	200,544	200,544	99,711	0	0	0	0	0	0	0
10:39:40	1167,724	2502,235	17,871	18,911	11,963	8,245	3,716	20,7	965,455	21,32	2084,531	0	200,544	200,544	99,711	0	0	0	0	0	0	0
10:39:40	1152,514	2513,76	18,799	19,741	11,977	8,554	3,81	20,7	965,455	21,32	2084,96	0	200,544	200,544	99,711	0	0	0	0	0	0	0
10:39:40	832,788	2522,088	19,14	20,083	12,006	8,812	3,908	20,7	965,455	21,32	2085,397	0	200,544	200,544	99,711	0	0	0	0	0	0	0
10:39:40	494,335	2527,032	19,043	19,839	12,039	9,02	4,009	20,7	965,455	21,32	2085,839	0	200,544	200,544	99,711	0	0	0	0	0	0	0
10:39:40	363,623	2530,668	18,652	19,399	12,081	9,2	4,111	20,7	965,455	21,32	2086,283	0	200,544	200,544	99,711	0	0	0	0	0	0	0
10:39:40	198,681	2532,655	18,066	18,569	12,124	9,35	4,213	20,7	965,455	21,32	2086,73	0	200,544	200,544	99,711	0	0	0	0	0	0	0
10:39:40	430,834	2536,963	17,676	18,276	12,17	9,512	4,317	20,7	965,455	21,32	2087,18	0	200,544	200,544	99,711	0	0	0	0	0	0	0
10:39:40	298,413	2539,947	17,383	17,886	12,203	9,65	4,422	20,7	965,455	21,32	2087,633	0	200,544	200,544	99,711	0	0	0	0	0	0	0
10:39:40	875,732	2548,704	17,871	18,374	12,225	9,838	4,528	20,7	965,455	21,32	2088,094	0	200,544	200,544	99,711	0	0	0	0	0	0	0
10:39:40	991,381	2558,618	18,701	19,253	12,236	10,028	4,636	20,7	965,455	21,32	2088,565	0	200,544	200,544	99,711	0	0	0	0	0	0	0
10:39:40	974,316	2568,361	19,629	20,327	12,24	10,209	4,745	20,7	965,455	21,32	2089,044	0	200,544	200,544	99,711	0	0	0	0	0	0	0
10:39:40	938,598	2577,747	20,605	20,864	12,239	10,379	4,856	20,7	965,455	21,32	2089,533	0	200,544	200,544	99,711	0	0	0	0	0	0	0
10:39:40	480,371	2582,551	20,996	21,255	12,244	10,495	4,966	20,7	965,455	21,32	2090,026	0	200,544	200,544	99,711	0	0	0	0	0	0	0
10:39:40	544,604	2587,997	21,24	21,499	12,262	10,612	5,077	20,7	965,455	21,32	2090,524	0	200,544	200,544	99,711	0	0	0	0	0	0	0
10:39:40	84,79	2588,845	20,849	21,011	12,288	10,675	5,187	20,7	965,455	21,32	2091,022	0	200,544	200,544	99,711	0	0	0	0	0	0	0
10:39:40	14,062	2588,986	20,361	20,62	12,315	10,727	5,295	20,7	965,455	21,32	2091,52	0	200,544	200,544	99,711	0	0	0	0	0	0	0
10:39:40	23,583	2589,222	19,824	19,936	12,346	10,775	5,403	20,7	965,455	21,32	2092,018	0	200,544	200,544	99,711	0	0	0	0	0	0	0
10:39:40	228,515	2591,507	19,629	19,839	12,37	10,839	5,509	20,7	965,455	21,32	2092,517	0	200,544	200,544	99,711	0	0	0	0	0	0	0
10:39:40	83,251	2592,339	19,385	19,448	12,388	10,885	5,615	20,7	965,455	21,32	2093,017	0	200,544	200,544	99,711	0	0	0	0	0	0	0
10:39:40	541,162	2597,751	19,775	19,936	12,397	10,975	5,72	20,7	965,455	21,32	2093,522	0	200,544	200,544	99,711	0	0	0	0	0	0	0
10:39:40	525,512	2603,006	20,312	20,376	12,397	11,061	5,824	20,7	965,455	21,32	2094,031	0	200,544	200,544	99,711	0	0	0	0	0	0	0
10:39:40	349,902	2606,505	20,752	20,718	12,393	11,125	5,928	20,7	965,455	21,32	2094,544	0	200,544	200,544	99,711	0	0	0	0	0	0	0
10:39:40	447,119	2610,976	21,289	21,255	12,388	11,197	6,032	20,7	965,455	21,32	2095,06	0	200,544	200,544	99,711	0	0	0	0	0	0	0
10:39:40	191,455	2612,891	21,484	21,499	12,388	11,24	6,134	20,7	965,455	21,32	2095,578	0	200,544	200,544	99,711	0	0	0	0	0	0	0
10:39:40	-105,712	2611,834	21,338	21,401	12,39	11,25	6,234	20,7	965,455	21,32	2096,094	0	200,544	200,544	99,711	0	0	0	0	0	0	0
10:39:40	-174,218	2610,091	20,996	20,962	12,399	11,251	6,333	20,7	965,455	21,32	2096,608	0	200,544	200,544	99,711	0	0	0	0	0	0	0
10:39:40	19,14	2610,283	20,849	20,815	12,408	11,271	6,429	20,7	965,455	21,32	2097,122	0	200,544	200,544	99,711	0	0	0	0	0	0	0
10:39:40	-194,824	2608,335	20,508	20,473	12,416	11,266	6,524	20,7	965,455	21,32	2097,633	0	200,544	200,544	99,711	0	0	0	0	0	0	0
10:39:40	-44,799	2607,887	20,361	20,327	12,422	11,276	6,617	20,7	965,455	21,32	2098,143	0	200,544	200,544	99,711	0	0	0	0	0	0	0
10:39:40	-19,555	2607,691	20,361	20,327	12,421	11,287	6,709	20,7	965,455	21,32	2098,653	0	200,544	200,544	99,711	0	0	0	0	0	0	0
10:39:40	83,789	2608,529	20,508	20,473	12,417	11,308	6,799	20,7	965,455	21,32	2099,163	0	200,544	200,544	99,711	0	0	0	0	0	0	0
10:39:40	271,069	2611,24	20,947	20,815	12,408	11,347	6,888	20,7	965,455	21,32	2099,675	0	200,544	200,544	99,711	0	0	0	0	0	0	0
10:39:40	-153,93	2609,7	20,996	20,864	12,397	11,341	6,976	20,7	965,455	21,32	2100,185	0	200,544	200,544	99,711	0	0	0	0	0	0	0
10:39:40	43,603	2610,136	21,142	21,011	12,391	11,354	7,061	20,7	965,455	21,32	2100,695	0	200,544	200,544	99,711	0	0	0	0	0	0	0
10:39:40	-59,57	2609,541	21,142	21,011	12,388	11,356	7,146	20,7	965,455	21,32	2101,204	0	200,544	200,544	99,711	0	0	0	0	0	0	0
10:39:40	-191,333	2607,627	20,947	20,815	12,388	11,344	7,228	20,7	965,455	21,32	2101,71	0	200,544	200,544	99,711	0	0	0	0	0	0	0
10:39:40	-83,911	2606,788	20,801	20,718	12,391	11,342	7,309	20,7	965,455	21,32	2102,215	0	200,544	200,544	99,711	0	0	0	0	0	0	0
10:39:40	-152,197	2605,266	20,605	20,62	12,394	11,333	7,388	20,7	965,455	21,32	2102,718	0	200,544	200,544	99,711	0	0	0	0	0	0	0
10:39:40	-53,344	2604,733	20,508	20,522	12,396	11,333	7,465	20,7	965,455	21,32	2103,22	0	200,544	200,544	99,711	0	0	0	0	0	0	0
10:39:40	114,135	2605,874	20,605	20,62	12,397	11,35	7,541	20,7	965,455	21,32	2103,723	0	200,544	200,544	99,711	0	0	0	0	0	0	0
10:39:40	-156,396	2604,31	20,508	20,522	12,394	11,338	7,616	20,7	965,455	21,32	2104,223	0	200,544	200,544	99,711	0	0	0	0	0	0	0
10:39:40	104,321	2605,353	20,654	20,62	12,391	11,353	7,689	20,7	965,455	21,32	2104,724	0	200,544	200,544	99,711	0	0	0	0	0	0	0
10:39:40	-59,545	2604,758	20,654	20,718	12,388	11,351	7,761	20,7	965,455	21,32	2105,225	0	200,544	200,544	99,711	0	0	0	0	0	0	0
10:39:40	33,813	2605,096	20,752	20,718	12,385	11,358	7,831	20,7	965,455	21,32	2105,724	0	200,544	200,544	99,711	0	0	0	0	0	0	0
10:39:40	-143,457	2603,661	20,605	20,522	12,385	11,346	7,9	20,7	965,455	21,32	2106,223	0	200,544	200,544	99,711	0	0	0	0	0	0	0
10:39:40	-18,457	2603,477	20,605	20,62	12,384	11,347	7,968	20,7	965,455	21,32	2106,72	0	200,544	200,544	99,711	0	0	0	0	0	0	0
10:39:40	18,457	2603,661	20,605	20,522	12,385	11,351	8,034	20,7	965,455	21,32	2107,217	0	200,544	200,544	99,711	0	0	0	0	0	0	0
10:39:41	-95,605	2602,705	20,508	20,473	12,385	11,344	8,099	20,7	965,455	21,32	2107,712	0	200,544	200,544	99,711	0	0	0	0	0	0	0
10:39:41	0	2602,705	20,508	20,522	12,385	11,346	8,163	20,7	965,455	21,32	2108,207	0	200,544	200,544	99,711	0	0	0	0	0	0	0
10:39:41	-47,802	2602,227	20,459	20,376	12,385	11,343	8,225	20,7	965,455	21,32	2108,701	0	200,544	200,544	99,711	0	0	0	0	0	0	0
10:39:41	-18,457	2602,043	20,459	20,376	12,384	11,343	8,286	20,7	965,455	21,32	2109,195	0	200,544	200,544	99,711	0	0	0	0	0	0	0
10:39:41	47,802	2602,521	20,508	20,473	12,384	11,35	8,346	20,7	965,455	21,32	2109,688	0	200,544	200,544	99,711	0	0	0	0	0	0	0
10:39:41	-108,569	2601,435	20,459	20,376	12,38	11,34	8,405	20,7	965,455	21,32	2110,18	0	200,544	200,544	99,711	0	0	0	0	0	0	0
10:39:41	123,828	2602,673	20,605	20,522	12,379	11,354	8,463	20,7	965,455	21,32	2110,672	0	200,544	200,544	99,711	0	0	0	0	0	0	0
10:39:41	-62,915	2602,044	20,605	20,522	12,376	11,349	8,519	20,7	965,455	21,32	2111,164	0	200,544	200,544	99,711	0	0	0	0	0	0	0
10:39:41	0	2602,044	20,605	20,522	12,376	11,35	8,575	20,7	965,455	21,32	2111,655	0	200,544	200,544	99,711	0	0	0	0	0	0	0
10:39:41	-143,383	2600,61	20,459	20,376	12,376	11,336	8,629	20,7	965,455	21,32	2112,143	0	200,544	200,544	99,711	0	0	0	0	0	0	0
10:39:41	29,467	2600,905	20,508	20,473	12,375	11,34	8,682	20,7	965,455	21,32	2112,632	0	200,544	200,544	99,711	0	0	0	0	0	0	0
10:39:41	143,383	2602,339	20,654	20,522	12,375	11,356	8,734	20,7	965,455	21,32	2113,122	0	200,544	200,544	99,711	0	0	0	0	0	0	0
10:39:41	-143,383	2600,905	20,508	20,376	12,375	11,342	8,786	20,7	965,455	21,32	2113,61	0	200,544	200,544	99,711	0	0	0	0	0	0	0
10:39:41	0	2600,905	20,508	20,473	12,375	11,342	8,836	20,7	965,455	21,32	2114,098	0	200,544	200,544	99,711	0	0	0	0	0	0	0
10:39:41	-19,531	2600,71	20,508	20,278	12,373	11,341	8,885	20,7	965,455	21,32	2114,584	0	200,544	200,544	99,711	0	0	0	0	0	0	0
10:39:41	-42,285	2600,287	20,508	20,473	12,371	11,337	8,933	20,7	965,455	21,32	2115,07	0	200,544	200,544	99,711	0	0	0	0	0	0	0
10:39:41	0	2600,287	20,508	20,376	12,371	11,338	8,98	20,7	965,455	21,32	2115,555	0	200,544	200,544	99,711	0	0	0	0	0	0	0
10:39:41	-47,778	2599,809	20,459	20,327	12,371	11,333	9,026	20,7	965,455	21,32	2116,039	0	200,544	200,544	99,711	0	0	0	0	0	0	0
10:39:41	47,778	2600,287	20,508	20,473	12,371	11,338	9,072	20,7	965,455	21,32	2116,523	0	200,544	200,544	99,711	0	0	0	0	0	0	0
10:39:41	-161,84	2598,669	20,361	20,132	12,37	11,322	9,116	20,7	965,455	21,32	2117,006	0	200,544	200,544	99,711	0	0	0	0	0	0	0
10:39:41	238,916	2601,058	20,605	20,473	12,37	11,347	9,159	20,7	965,455	21,32	2117,49	0	200,544	200,544	99,711	0	0	0	0	0	0	0
10:39:41	-204,101	2599,017	20,459	20,473	12,367	11,326	9,202	20,7	965,455	21,32	2117,971	0	200,544	200,544	99,711	0	0	0	0	0	0	0
10:39:41	-95,532	2598,061	20,361	20,18	12,367	11,317	9,243	20,7	965,455	21,32	2118,451	0	200,544	200,544	99,711	0	0	0	0	0	0	0
10:39:41	95,532	2599,017	20,459	20,376	12,367	11,327	9,284	20,7	965,455	21,32	2118,932	0	200,544	200,544	99,711	0	0	0	0	0	0	0
10:39:41	0	2599,017	20,459	20,376	12,367	11,327	9,324	20,7	965,455	21,32	2119,412	0	200,544	200,544	99,711	0	0	0	0	0	0	0
10:39:41	0	2599,017	20,459	20,327	12,367	11,327	9,364	20,7	965,455	21,32	2119,891	0	200,544	200,544	99,711	0	0	0	0	0	0	0
10:39:41	-143,286	2597,584	20,312	20,278	12,367	11,313	9,402	20,7	965,455	21,32	2120,369	0	200,544	200,544	99,711	0	0	0	0	0	0	0
10:39:41	29,272	2597,877	20,361	20,278	12,366	11,316	9,439	20,7	965,455	21,32	2120,847	0	200,544	200,544	99,711	0	0	0	0	0	0	0
10:39:41	0	2597,877	20,361	20,327	12,366	11,316	9,476	20,7	965,455	21,32	2121,324	0	200,544	200,544	99,711	0	0	0	0	0	0	0
10:39:41	-47,778	2597,399	20,312	20,278	12,366	11,311	9,512	20,7	965,455	21,32	2121,8	0	200,544	200,544	99,711	0	0	0	0	0	0	0
10:39:41	-47,753	2596,921	20,263	20,18	12,366	11,307	9,547	20,7	965,455	21,32	2122,275	0	200,544	200,544	99,711	0	0	0	0	0	0	0
10:39:41	95,532	2597,877	20,361	20,327	12,366	11,317	9,582	20,7	965,455	21,32	2122,751	0	200,544	200,544	99,711	0	0	0	0	0	0	0
10:39:41	-61,84	2597,258	20,361	20,278	12,362	11,31	9,616	20,7	965,455	21,32	2123,225	0	200,544	200,544	99,711	0	0	0	0	0	0	0
10:39:41	0	2597,258	20,361	20,278	12,362	11,31	9,649	20,7	965,455	21,32	2123,699	0	200,544	200,544	99,711	0	0	0	0	0	0	0
10:39:41	-47,778	2596,78	20,312	20,327	12,362	11,306	9,682	20,7	965,455	21,32	2124,172	0	200,544	200,544	99,711	0	0	0	0	0	0	0
10:39:41	0	2596,78	20,312	20,327	12,362	11,306	9,713	20,7	965,455	21,32	2124,645	0	200,544	200,544	99,711	0	0	0	0	0	0	0
10:39:41	-66,04	2596,12	20,263	20,18	12,361	11,299	9,745	20,7	965,455	21,32	2125,116	0	200,544	200,544	99,711	0	0	0	0	0	0	0
10:39:41	47,753	2596,598	20,312	20,278	12,361	11,304	9,775	20,7	965,455	21,32	2125,587	0	200,544	200,544	99,711	0	0	0	0	0	0	0
10:39:41	-47,753	2596,12	20,263	20,278	12,361	11,299	9,805	20,7	965,455	21,32	2126,058	0	200,544	200,544	99,711	0	0	0	0	0	0	0
10:39:41	47,753	2596,598	20,312	20,278	12,361	11,304	9,834	20,7	965,455	21,32	2126,528	0	200,544	200,544	99,711	0	0	0	0	0	0	0
10:39:41	-14,062	2596,457	20,361	20,327	12,358	11,303	9,863	20,9	965,915	21,32	2126,998	0	200,544	200,544	99,711	0	0	0	0	0	0	0
10:39:41	-98,071	2595,476	20,263	20,132	12,358	11,293	9,891	20,9	965,915	21,32	2127,467	0	200,544	200,544	99,711	0	0	0	0	0	0	0
10:39:41	47,778	2595,954	20,312	20,278	12,358	11,298	9,919	20,9	965,915	21,32	2127,935	0	200,544	200,544	99,711	0	0	0	0	0	0	0
10:39:41	-18,505	2595,769	20,312	20,327	12,356	11,296	9,946	20,9	965,915	21,32	2128,403	0	200,544	200,544	99,711	0	0	0	0	0	0	0
10:39:41	0	2595,769	20,312	20,278	12,356	11,296	9,972	20,9	965,915	21,32	2128,87	0	200,544	200,544	99,711	0	0	0	0	0	0	0
10:39:41	-14,062	2595,628	20,361	20,278	12,353	11,294	9,998	20,9	965,915	21,32	2129,337	0	200,544	200,544	99,711	0	0	0	0	0	0	0
10:39:41	-18,432	2595,444	20,361	20,376	12,352	11,292	10,024	20,9	965,915	21,32	2129,803	0	200,544	200,544	99,711	0	0	0	0	0	0	0
10:39:41	-47,778	2594,966	20,312	20,132	12,352	11,288	10,048	20,9	965,915	21,32	2130,269	0	200,544	200,544	99,711	0	0	0	0	0	0	0
10:39:41	0	2594,966	20,312	20,278	12,352	11,288	10,073	20,9	965,915	21,32	2130,733	0	200,544	200,544	99,711	0	0	0	0	0	0	0
10:39:41	-16,21	2594,804	20,361	20,376	12,348	11,286	10,096	20,9	965,915	21,32	2131,197	0	200,544	200,544	99,711	0	0	0	0	0	0	0
10:39:41	-47,753	2594,327	20,312	20,278	12,348	11,281	10,12	20,9	965,915	21,32	2131,66	0	202,45	202,45	99,719	0	0	0	0	0	0	0
10:39:41	47,753	2594,804	20,361	20,18	12,348	11,286	10,143	20,9	965,915	21,32	2132,123	0	202,45	202,45	99,719	0	0	0	0	0	0	0
10:39:41	0	2594,804	20,361	20,278	12,348	11,286	10,165	20,9	965,915	21,32	2132,586	0	202,45	202,45	99,719	0	0	0	0	0	0	0
10:39:41	16,21	2594,966	20,312	20,278	12,352	11,288	10,187	20,9	965,915	21,32	2133,048	0	202,45	202,45	99,719	0	0	0	0	0	0	0
10:39:41	-47,729	2594,489	20,263	20,132	12,352	11,283	10,208	20,9	965,915	21,32	2133,51	0	202,45	202,45	99,719	0	0	0	0	0	0	0
10:39:41	0	2594,489	20,263	20,18	12,352	11,283	10,229	20,9	965,915	21,32	2133,971	0	202,45	202,45	99,719	0	0	0	0	0	0	0
10:39:41	-16,235	2594,327	20,312	20,278	12,348	11,281	10,25	20,9	965,915	21,32	2134,431	0	202,45	202,45	99,719	0	0	0	0	0	0	0
10:39:41	-64,99	2593,677	20,263	20,132	12,347	11,274	10,27	20,9	965,915	21,32	2134,89	0	202,45	202,45	99,719	0	0	0	0	0	0	0
10:39:41	32,617	2594,003	20,361	20,376	12,344	11,278	10,29	20,9	965,915	21,32	2135,35	0	202,45	202,45	99,719	0	0	0	0	0	0	0
10:39:41	-47,729	2593,526	20,312	20,327	12,344	11,273	10,309	20,9	965,915	21,32	2135,808	0	202,45	202,45	99,719	0	0	0	0	0	0	0
10:39:41	29,223	2593,818	20,361	20,327	12,343	11,276	10,328	20,9	965,915	21,32	2136,266	0	202,45	202,45	99,719	0	0	0	0	0	0	0
10:39:41	-47,729	2593,34	20,312	20,18	12,343	11,271	10,347	20,9	965,915	21,32	2136,723	0	202,45	202,45	99,719	0	0	0	0	0	0	0
10:39:41	-47,729	2592,863	20,263	20,18	12,343	11,266	10,365	20,9	965,915	21,32	2137,179	0	202,45	202,45	99,719	0	0	0	0	0	0	0
10:39:41	173,559	2594,599	20,459	20,376	12,342	11,284	10,383	20,9	965,915	21,32	2137,636	0	202,45	202,45	99,719	0	0	0	0	0	0	0
10:39:41	-173,559	2592,863	20,263	20,132	12,343	11,266	10,4	20,9	965,915	21,32	2138,091	0	202,45	202,45	99,719	0	0	0	0	0	0	0
10:39:41	0	2592,863	20,263	20,278	12,343	11,266	10,417	20,9	965,915	21,32	2138,546	0	202,45	202,45	99,719	0	0	0	0	0	0	0
10:39:41	0	2592,863	20,263	20,18	12,343	11,266	10,434	20,9	965,915	21,32	2139	0	202,45	202,45	99,719	0	0	0	0	0	0	0
10:39:41	-15,185	2592,711	20,312	20,278	12,339	11,265	10,45	20,9	965,915	21,32	2139,454	0	202,45	202,45	99,719	0	0	0	0	0	0	0
10:39:41	30,346	2593,015	20,361	20,327	12,338	11,268	10,466	20,9	965,915	21,32	2139,907	0	202,45	202,45	99,719	0	0	0	0	0	0	0
10:39:41	-47,753	2592,537	20,312	20,278	12,338	11,263	10,482	20,9	965,915	21,32	2140,36	0	202,45	202,45	99,719	0	0	0	0	0	0	0
10:39:41	-30,322	2592,234	20,263	20,327	12,339	11,26	10,497	20,9	965,915	21,32	2140,812	0	202,45	202,45	99,719	0	0	0	0	0	0	0
10:39:41	-112,841	2591,106	20,166	20,18	12,338	11,248	10,512	20,9	965,915	21,32	2141,262	0	202,45	202,45	99,719	0	0	0	0	0	0	0
10:39:41	0	2591,106	20,166	20,18	12,338	11,248	10,526	20,9	965,915	21,32	2141,712	0	202,45	202,45	99,719	0	0	0	0	0	0	0
10:39:41	95,434	2592,06	20,263	20,278	12,338	11,258	10,54	20,9	965,915	21,32	2142,162	0	202,45	202,45	99,719	0	0	0	0	0	0	0
10:39:41	-95,434	2591,106	20,166	20,132	12,338	11,248	10,554	20,9	965,915	21,32	2142,611	0	202,45	202,45	99,719	0	0	0	0	0	0	0
10:39:41	0	2591,106	20,166	20,18	12,338	11,248	10,568	20,9	965,915	21,32	2143,06	0	202,45	202,45	99,719	0	0	0	0	0	0	0
10:39:41	0	2591,106	20,166	20,278	12,338	11,248	10,581	20,9	965,915	21,32	2143,508	0	202,45	202,45	99,719	0	0	0	0	0	0	0
10:39:41	0	2591,106	20,166	20,132	12,338	11,248	10,594	20,9	965,915	21,32	2143,955	0	202,45	202,45	99,719	0	0	0	0	0	0	0
10:39:41	-17,26	2590,933	20,166	20,18	12,337	11,246	10,607	20,9	965,915	21,32	2144,402	0	202,45	202,45	99,719	0	0	0	0	0	0	0
10:39:41	-47,729	2590,456	20,117	20,132	12,337	11,241	10,619	20,9	965,915	21,32	2144,848	0	202,45	202,45	99,719	0	0	0	0	0	0	0
10:39:41	143,188	2591,888	20,263	20,327	12,337	11,256	10,632	20,9	965,915	21,32	2145,295	0	202,45	202,45	99,719	0	0	0	0	0	0	0
10:39:41	-143,188	2590,456	20,117	19,936	12,337	11,241	10,644	20,9	965,915	21,32	2145,74	0	202,45	202,45	99,719	0	0	0	0	0	0	0
10:39:41	143,188	2591,888	20,263	20,278	12,337	11,256	10,656	20,9	965,915	21,32	2146,187	0	202,45	202,45	99,719	0	0	0	0	0	0	0
10:39:41	-95,458	2590,933	20,166	20,18	12,337	11,246	10,668	20,9	965,915	21,32	2146,631	0	202,45	202,45	99,719	0	0	0	0	0	0	0
10:39:41	-47,729	2590,456	20,117	19,985	12,337	11,241	10,679	20,9	965,915	21,32	2147,075	0	202,45	202,45	99,719	0	0	0	0	0	0	0
10:39:41	47,729	2590,933	20,166	20,132	12,337	11,246	10,69	20,9	965,915	21,32	2147,519	0	202,45	202,45	99,719	0	0	0	0	0	0	0
10:39:41	-143,139	2589,502	20,019	20,132	12,337	11,231	10,7	20,9	965,915	21,32	2147,961	0	202,45	202,45	99,719	0	0	0	0	0	0	0
10:39:41	48,754	2589,989	20,117	20,083	12,335	11,237	10,711	20,9	965,915	21,32	2148,403	0	202,45	202,45	99,719	0	0	0	0	0	0	0
10:39:41	143,188	2591,421	20,263	20,278	12,335	11,251	10,722	20,9	965,915	21,32	2148,846	0	202,45	202,45	99,719	0	0	0	0	0	0	0
10:39:41	-143,188	2589,989	20,117	20,083	12,335	11,237	10,732	20,9	965,915	21,32	2149,287	0	202,45	202,45	99,719	0	0	0	0	0	0	0
10:39:41	-95,41	2589,035	20,019	19,985	12,335	11,227	10,741	20,9	965,915	21,32	2149,727	0	202,45	202,45	99,719	0	0	0	0	0	0	0
10:39:41	95,41	2589,989	20,117	20,132	12,335	11,237	10,751	20,9	965,915	21,32	2150,167	0	202,45	202,45	99,719	0	0	0	0	0	0	0
10:39:41	0	2589,989	20,117	20,083	12,335	11,237	10,761	20,9	965,915	21,32	2150,607	0	202,45	202,45	99,719	0	0	0	0	0	0	0
10:39:41	47,729	2590,466	20,166	20,132	12,335	11,241	10,77	20,9	965,915	21,32	2151,047	0	202,45	202,45	99,719	0	0	0	0	0	0	0
10:39:41	-47,729	2589,989	20,117	20,083	12,335	11,237	10,779	20,9	965,915	21,32	2151,486	0	202,45	202,45	99,719	0	0	0	0	0	0	0
10:39:41	0	2589,989	20,117	19,985	12,335	11,237	10,788	20,9	965,915	21,32	2151,924	0	202,45	202,45	99,719	0	0	0	0	0	0	0
10:39:41	31,542	2590,305	20,166	20,18	12,334	11,24	10,797	20,9	965,915	21,32	2152,363	0	202,45	202,45	99,719	0	0	0	0	0	0	0
[truncated: 18,803 more rows]
