# Supplementary material for: Testing of pandemic ventilators under early and agile development
Source: Front Med Technol. 2022 Aug 16;4:899328. doi: 10.3389/fmedt.2022.899328 (PMC9424737; doi:10.3389/fmedt.2022.899328)
Supplement: Supplementary file 5 [file Data_Sheet_4.ZIP › Trigger Evaluation/01_Data Storage/01_Raw Measurement Data/Hamilton T1/Hamilton T1_v2_cmv/Trigger_2hpa.csv]

Time	Flow	Lung tidal volume	p alveole	Airway pressure	Bellows position	Intrapleural pressure	Cardial pressure	Fraction of O2 inspir	Ambient pressure	Temperature Celsius	FRC actual	Shunt fraction	Partial pressure O2 air chamber	Partial pressure O2 effectiv	Oxygen sat pulm. capillaries	NA	NA	NA	NA	NA	NA	NA
10:29:46	-77,392	2608,287	21,24	21,157	12,376	11,413	8,653	20,7	964,995	20,986	2107,145	0	200,448	200,448	99,711	0	0	0	0	0	0	0
10:29:46	110,815	2609,395	21,289	21,255	12,379	11,426	8,708	20,7	964,995	20,986	2107,647	0	200,448	200,448	99,711	0	0	0	0	0	0	0
10:29:46	-82,739	2608,568	21,142	21,059	12,382	11,418	8,761	20,7	964,995	20,986	2108,148	0	200,448	200,448	99,711	0	0	0	0	0	0	0
10:29:46	176,074	2610,329	21,24	21,255	12,387	11,437	8,813	20,7	964,995	20,986	2108,65	0	200,448	200,448	99,711	0	0	0	0	0	0	0
10:29:46	19,58	2610,525	21,24	21,206	12,388	11,44	8,865	20,7	964,995	20,986	2109,152	0	200,448	200,448	99,711	0	0	0	0	0	0	0
10:29:46	-179,687	2608,728	20,996	20,864	12,391	11,422	8,915	20,7	964,995	20,986	2109,652	0	200,448	200,448	99,711	0	0	0	0	0	0	0
10:29:46	258,789	2611,316	21,24	21,255	12,393	11,45	8,965	20,7	964,995	20,986	2110,153	0	200,448	200,448	99,711	0	0	0	0	0	0	0
10:29:46	-95,703	2610,359	21,142	21,011	12,393	11,44	9,013	20,7	964,995	20,986	2110,654	0	200,448	200,448	99,711	0	0	0	0	0	0	0
10:29:46	0	2610,359	21,142	21,059	12,393	11,441	9,061	20,7	964,995	20,986	2111,153	0	200,448	200,448	99,711	0	0	0	0	0	0	0
10:29:46	95,703	2611,316	21,24	21,059	12,393	11,451	9,108	20,7	964,995	20,986	2111,654	0	200,448	200,448	99,711	0	0	0	0	0	0	0
10:29:46	47,875	2611,794	21,289	21,206	12,393	11,457	9,154	20,7	964,995	20,986	2112,154	0	200,448	200,448	99,711	0	0	0	0	0	0	0
10:29:46	-47,875	2611,316	21,24	21,157	12,393	11,452	9,199	20,7	964,995	20,986	2112,653	0	200,448	200,448	99,711	0	0	0	0	0	0	0
10:29:46	0	2611,316	21,24	21,157	12,393	11,453	9,243	20,7	964,995	20,986	2113,152	0	200,448	200,448	99,711	0	0	0	0	0	0	0
10:29:46	0	2611,316	21,24	21,059	12,393	11,453	9,286	20,7	964,995	20,986	2113,65	0	200,448	200,448	99,711	0	0	0	0	0	0	0
10:29:46	-19,531	2611,12	21,24	21,011	12,391	11,451	9,329	20,7	964,995	20,986	2114,147	0	200,448	200,448	99,711	0	0	0	0	0	0	0
10:29:46	47,875	2611,599	21,289	21,157	12,391	11,456	9,37	20,7	964,995	20,986	2114,645	0	200,448	200,448	99,711	0	0	0	0	0	0	0
10:29:46	-28,344	2611,316	21,24	21,059	12,393	11,454	9,411	20,7	964,995	20,986	2115,141	0	200,448	200,448	99,711	0	0	0	0	0	0	0
10:29:46	-143,554	2609,88	21,094	21,011	12,393	11,439	9,451	20,7	964,995	20,986	2115,636	0	200,448	200,448	99,711	0	0	0	0	0	0	0
10:29:46	143,554	2611,316	21,24	21,059	12,393	11,454	9,49	20,7	964,995	20,986	2116,132	0	200,448	200,448	99,711	0	0	0	0	0	0	0
10:29:46	0	2611,316	21,24	21,206	12,393	11,454	9,529	20,7	964,995	20,986	2116,627	0	200,448	200,448	99,711	0	0	0	0	0	0	0
10:29:46	-143,554	2609,88	21,094	20,962	12,393	11,44	9,566	20,7	964,995	20,986	2117,12	0	200,448	200,448	99,711	0	0	0	0	0	0	0
10:29:46	-95,703	2608,923	20,996	20,864	12,393	11,43	9,603	20,7	964,995	20,986	2117,612	0	200,448	200,448	99,711	0	0	0	0	0	0	0
10:29:46	219,726	2611,12	21,24	21,206	12,391	11,453	9,639	20,7	964,995	20,986	2118,106	0	200,448	200,448	99,711	0	0	0	0	0	0	0
10:29:46	-239,257	2608,728	20,996	20,864	12,391	11,428	9,674	20,7	964,995	20,986	2118,596	0	200,448	200,448	99,711	0	0	0	0	0	0	0
10:29:46	143,554	2610,163	21,142	21,059	12,391	11,443	9,709	20,7	964,995	20,986	2119,088	0	200,448	200,448	99,711	0	0	0	0	0	0	0
10:29:46	95,703	2611,12	21,24	21,157	12,391	11,453	9,743	20,9	964,074	20,986	2119,579	0	200,448	200,448	99,711	0	0	0	0	0	0	0
10:29:46	-281,811	2608,302	20,947	20,718	12,391	11,424	9,776	20,9	964,074	20,986	2120,068	0	200,448	200,448	99,711	0	0	0	0	0	0	0
10:29:46	191,455	2610,217	21,142	21,059	12,391	11,444	9,809	20,9	964,074	20,986	2120,558	0	200,448	200,448	99,711	0	0	0	0	0	0	0
10:29:46	0	2610,217	21,142	21,157	12,391	11,444	9,841	20,9	964,074	20,986	2121,048	0	200,448	200,448	99,711	0	0	0	0	0	0	0
10:29:46	-47,875	2609,738	21,094	21,011	12,391	11,439	9,872	20,9	964,074	20,986	2121,537	0	200,448	200,448	99,711	0	0	0	0	0	0	0
10:29:46	47,875	2610,217	21,142	21,206	12,391	11,444	9,903	20,9	964,074	20,986	2122,026	0	200,448	200,448	99,711	0	0	0	0	0	0	0
10:29:46	-47,875	2609,738	21,094	21,059	12,391	11,439	9,933	20,9	964,074	20,986	2122,513	0	200,448	200,448	99,711	0	0	0	0	0	0	0
10:29:46	47,875	2610,217	21,142	20,962	12,391	11,444	9,963	20,9	964,074	20,986	2123,001	0	200,448	200,448	99,711	0	0	0	0	0	0	0
10:29:46	0	2610,217	21,142	21,157	12,391	11,445	9,992	20,9	964,074	20,986	2123,488	0	200,448	200,448	99,711	0	0	0	0	0	0	0
10:29:46	95,727	2611,174	21,24	21,011	12,391	11,454	10,02	20,9	964,074	20,986	2123,976	0	200,448	200,448	99,711	0	0	0	0	0	0	0
10:29:46	47,875	2611,653	21,289	21,255	12,391	11,459	10,049	20,9	964,074	20,986	2124,464	0	201,913	201,913	99,717	0	0	0	0	0	0	0
10:29:46	-267,651	2608,976	20,996	20,815	12,393	11,432	10,076	20,9	964,074	20,986	2124,948	0	201,913	201,913	99,717	0	0	0	0	0	0	0
10:29:46	143,579	2610,412	21,142	21,206	12,393	11,447	10,103	20,9	964,074	20,986	2125,434	0	201,913	201,913	99,717	0	0	0	0	0	0	0
10:29:46	-47,875	2609,933	21,094	21,011	12,393	11,442	10,129	20,9	964,074	20,986	2125,919	0	201,913	201,913	99,717	0	0	0	0	0	0	0
10:29:46	191,479	2611,848	21,289	21,255	12,393	11,462	10,155	20,9	964,074	20,986	2126,404	0	201,913	201,913	99,717	0	0	0	0	0	0	0
10:29:46	0	2611,848	21,289	21,206	12,393	11,462	10,181	20,9	964,074	20,986	2126,89	0	201,913	201,913	99,717	0	0	0	0	0	0	0
10:29:46	-47,875	2611,369	21,24	21,059	12,393	11,457	10,206	20,9	964,074	20,986	2127,374	0	201,913	201,913	99,717	0	0	0	0	0	0	0
10:29:46	0	2611,369	21,24	21,157	12,393	11,457	10,23	20,9	964,074	20,986	2127,858	0	201,913	201,913	99,717	0	0	0	0	0	0	0
10:29:46	47,875	2611,848	21,289	21,352	12,393	11,462	10,254	20,9	964,074	20,986	2128,342	0	201,913	201,913	99,717	0	0	0	0	0	0	0
10:29:46	-191,479	2609,933	21,094	21,059	12,393	11,442	10,278	20,9	964,074	20,986	2128,824	0	201,913	201,913	99,717	0	0	0	0	0	0	0
10:29:46	143,603	2611,369	21,24	21,255	12,393	11,457	10,301	20,9	964,074	20,986	2129,306	0	201,913	201,913	99,717	0	0	0	0	0	0	0
10:29:46	-19,531	2611,174	21,24	21,157	12,391	11,455	10,323	20,9	964,074	20,986	2129,788	0	201,913	201,913	99,717	0	0	0	0	0	0	0
10:29:46	95,751	2612,131	21,338	21,352	12,391	11,465	10,346	20,9	964,074	20,986	2130,27	0	201,913	201,913	99,717	0	0	0	0	0	0	0
10:29:46	-95,751	2611,174	21,24	21,011	12,391	11,455	10,368	20,9	964,074	20,986	2130,751	0	201,913	201,913	99,717	0	0	0	0	0	0	0
10:29:46	67,407	2611,848	21,289	21,059	12,393	11,462	10,389	20,9	964,074	20,986	2131,232	0	201,913	201,913	99,717	0	0	0	0	0	0	0
10:29:46	-124,023	2610,608	21,142	21,206	12,394	11,449	10,41	20,9	964,074	20,986	2131,712	0	201,913	201,913	99,717	0	0	0	0	0	0	0
10:29:46	-101,293	2609,595	20,996	20,962	12,396	11,439	10,43	20,9	964,074	20,986	2132,189	0	201,913	201,913	99,717	0	0	0	0	0	0	0
10:29:46	143,579	2611,031	21,142	21,157	12,396	11,453	10,45	20,9	964,074	20,986	2132,668	0	201,913	201,913	99,717	0	0	0	0	0	0	0
10:29:46	0	2611,031	21,142	21,157	12,396	11,453	10,47	20,9	964,074	20,986	2133,146	0	201,913	201,913	99,717	0	0	0	0	0	0	0
10:29:46	-143,579	2609,595	20,996	20,962	12,396	11,439	10,489	20,9	964,074	20,986	2133,623	0	201,913	201,913	99,717	0	0	0	0	0	0	0
10:29:46	143,579	2611,031	21,142	21,059	12,396	11,453	10,508	20,9	964,074	20,986	2134,1	0	201,913	201,913	99,717	0	0	0	0	0	0	0
10:29:46	-143,579	2609,595	20,996	21,011	12,396	11,439	10,526	20,9	964,074	20,986	2134,576	0	201,913	201,913	99,717	0	0	0	0	0	0	0
10:29:46	81,713	2610,412	21,142	21,059	12,393	11,447	10,544	20,9	964,074	20,986	2135,051	0	201,913	201,913	99,717	0	0	0	0	0	0	0
10:29:46	0	2610,412	21,142	21,011	12,393	11,447	10,562	20,9	964,074	20,986	2135,527	0	201,913	201,913	99,717	0	0	0	0	0	0	0
10:29:46	95,727	2611,369	21,24	21,206	12,393	11,457	10,579	20,9	964,074	20,986	2136,003	0	201,913	201,913	99,717	0	0	0	0	0	0	0
10:29:46	0	2611,369	21,24	21,255	12,393	11,457	10,596	20,9	964,074	20,986	2136,478	0	201,913	201,913	99,717	0	0	0	0	0	0	0
10:29:46	-81,713	2610,552	21,094	21,011	12,396	11,448	10,613	20,9	964,074	20,986	2136,952	0	201,913	201,913	99,717	0	0	0	0	0	0	0
10:29:46	-77,221	2609,78	20,996	20,962	12,397	11,441	10,629	20,9	964,074	20,986	2137,425	0	201,913	201,913	99,717	0	0	0	0	0	0	0
10:29:46	220,825	2611,988	21,24	21,206	12,396	11,463	10,646	20,9	964,074	20,986	2137,899	0	201,913	201,913	99,717	0	0	0	0	0	0	0
10:29:46	-239,331	2609,595	20,996	20,815	12,396	11,439	10,661	20,9	964,074	20,986	2138,371	0	201,913	201,913	99,717	0	0	0	0	0	0	0
10:29:46	95,727	2610,552	21,094	21,059	12,396	11,448	10,677	20,9	964,074	20,986	2138,843	0	201,913	201,913	99,717	0	0	0	0	0	0	0
10:29:46	143,603	2611,988	21,24	21,206	12,396	11,463	10,692	20,9	964,074	20,986	2139,316	0	201,913	201,913	99,717	0	0	0	0	0	0	0
10:29:46	-143,603	2610,552	21,094	21,157	12,396	11,448	10,707	20,9	964,074	20,986	2139,787	0	201,913	201,913	99,717	0	0	0	0	0	0	0
10:29:46	143,603	2611,988	21,24	21,255	12,396	11,463	10,722	20,9	964,074	20,986	2140,259	0	201,913	201,913	99,717	0	0	0	0	0	0	0
10:29:46	0	2611,988	21,24	21,157	12,396	11,463	10,736	20,9	964,074	20,986	2140,731	0	201,913	201,913	99,717	0	0	0	0	0	0	0
10:29:46	-95,751	2611,031	21,142	21,157	12,396	11,453	10,75	20,9	964,074	20,986	2141,201	0	201,913	201,913	99,717	0	0	0	0	0	0	0
10:29:46	-47,851	2610,552	21,094	21,059	12,396	11,448	10,764	20,9	964,074	20,986	2141,671	0	201,913	201,913	99,717	0	0	0	0	0	0	0
10:29:46	47,851	2611,031	21,142	21,255	12,396	11,453	10,778	20,9	964,074	20,986	2142,14	0	201,913	201,913	99,717	0	0	0	0	0	0	0
10:29:46	-29,345	2610,737	21,094	21,206	12,397	11,45	10,791	20,9	964,074	20,986	2142,608	0	201,913	201,913	99,717	0	0	0	0	0	0	0
10:29:46	-18,505	2610,552	21,094	21,059	12,396	11,448	10,804	20,9	964,074	20,986	2143,076	0	201,913	201,913	99,717	0	0	0	0	0	0	0
10:29:46	0	2610,552	21,094	21,255	12,396	11,448	10,816	20,9	964,074	20,986	2143,543	0	201,913	201,913	99,717	0	0	0	0	0	0	0
10:29:47	-95,727	2609,595	20,996	20,864	12,396	11,439	10,828	20,9	964,074	20,986	2144,009	0	201,913	201,913	99,717	0	0	0	0	0	0	0
10:29:47	197,045	2611,565	21,24	21,255	12,394	11,459	10,841	20,9	964,074	20,986	2144,477	0	201,913	201,913	99,717	0	0	0	0	0	0	0
10:29:47	-53,466	2611,031	21,142	21,157	12,396	11,453	10,853	20,9	964,074	20,986	2144,943	0	201,913	201,913	99,717	0	0	0	0	0	0	0
10:29:47	-47,851	2610,552	21,094	21,011	12,396	11,448	10,865	20,9	964,074	20,986	2145,409	0	201,913	201,913	99,717	0	0	0	0	0	0	0
10:29:47	143,603	2611,988	21,24	21,059	12,396	11,463	10,876	20,9	964,074	20,986	2145,876	0	201,913	201,913	99,717	0	0	0	0	0	0	0
10:29:47	-239,331	2609,595	20,996	20,962	12,396	11,439	10,887	20,9	964,074	20,986	2146,339	0	201,913	201,913	99,717	0	0	0	0	0	0	0
10:29:47	239,331	2611,988	21,24	21,011	12,396	11,463	10,899	20,9	964,074	20,986	2146,805	0	201,913	201,913	99,717	0	0	0	0	0	0	0
10:29:47	-239,331	2609,595	20,996	20,864	12,396	11,439	10,909	20,9	964,074	20,986	2147,267	0	201,913	201,913	99,717	0	0	0	0	0	0	0
10:29:47	143,579	2611,031	21,142	21,059	12,396	11,453	10,92	20,9	964,074	20,986	2147,731	0	201,913	201,913	99,717	0	0	0	0	0	0	0
10:29:47	95,751	2611,988	21,24	21,206	12,396	11,463	10,931	20,9	964,074	20,986	2148,195	0	201,913	201,913	99,717	0	0	0	0	0	0	0
10:29:47	-95,751	2611,031	21,142	21,059	12,396	11,453	10,941	20,9	964,074	20,986	2148,658	0	201,913	201,913	99,717	0	0	0	0	0	0	0
10:29:47	0	2611,031	21,142	21,011	12,396	11,453	10,951	20,9	964,074	20,986	2149,12	0	201,913	201,913	99,717	0	0	0	0	0	0	0
10:29:47	-47,851	2610,552	21,094	21,059	12,396	11,448	10,961	20,9	964,074	20,986	2149,582	0	201,913	201,913	99,717	0	0	0	0	0	0	0
10:29:47	143,603	2611,988	21,24	21,206	12,396	11,463	10,97	20,9	964,074	20,986	2150,044	0	201,913	201,913	99,717	0	0	0	0	0	0	0
10:29:47	-143,603	2610,552	21,094	20,864	12,396	11,448	10,98	20,9	964,074	20,986	2150,505	0	201,913	201,913	99,717	0	0	0	0	0	0	0
10:29:47	143,603	2611,988	21,24	21,206	12,396	11,463	10,989	20,9	964,074	20,986	2150,966	0	201,913	201,913	99,717	0	0	0	0	0	0	0
10:29:47	0	2611,988	21,24	21,059	12,396	11,463	10,999	20,9	964,074	20,986	2151,427	0	201,913	201,913	99,717	0	0	0	0	0	0	0
10:29:47	-77,246	2611,216	21,142	21,011	12,397	11,455	11,008	20,9	964,074	20,986	2151,887	0	201,913	201,913	99,717	0	0	0	0	0	0	0
10:29:47	95,751	2612,173	21,24	21,206	12,397	11,465	11,017	20,9	964,074	20,986	2152,347	0	201,913	201,913	99,717	0	0	0	0	0	0	0
10:29:47	-143,603	2610,737	21,094	20,962	12,397	11,45	11,025	20,9	964,074	20,986	2152,806	0	201,913	201,913	99,717	0	0	0	0	0	0	0
10:29:47	239,379	2613,131	21,338	21,499	12,397	11,475	11,034	20,9	964,074	20,986	2153,266	0	201,913	201,913	99,717	0	0	0	0	0	0	0
10:29:47	-191,528	2611,216	21,142	21,059	12,397	11,455	11,042	20,9	964,074	20,986	2153,724	0	201,913	201,913	99,717	0	0	0	0	0	0	0
10:29:47	143,627	2612,652	21,289	21,255	12,397	11,47	11,051	20,9	964,074	20,986	2154,183	0	201,913	201,913	99,717	0	0	0	0	0	0	0
10:29:47	-47,875	2612,173	21,24	21,157	12,397	11,465	11,059	20,9	964,074	20,986	2154,641	0	201,913	201,913	99,717	0	0	0	0	0	0	0
10:29:47	0	2612,173	21,24	21,157	12,397	11,465	11,067	20,9	964,074	20,986	2155,099	0	201,913	201,913	99,717	0	0	0	0	0	0	0
10:29:47	0	2612,173	21,24	21,157	12,397	11,465	11,074	20,9	964,074	20,986	2155,556	0	201,913	201,913	99,717	0	0	0	0	0	0	0
10:29:47	0	2612,173	21,24	21,157	12,397	11,465	11,082	20,9	964,074	20,986	2156,013	0	201,913	201,913	99,717	0	0	0	0	0	0	0
10:29:47	-143,603	2610,737	21,094	21,011	12,397	11,45	11,089	20,9	964,074	20,986	2156,468	0	201,913	201,913	99,717	0	0	0	0	0	0	0
10:29:47	239,379	2613,131	21,338	21,499	12,397	11,475	11,097	20,9	964,074	20,986	2156,924	0	201,913	201,913	99,717	0	0	0	0	0	0	0
10:29:47	-191,528	2611,216	21,142	21,059	12,397	11,455	11,104	20,9	964,074	20,986	2157,379	0	201,913	201,913	99,717	0	0	0	0	0	0	0
10:29:47	95,751	2612,173	21,24	21,206	12,397	11,465	11,111	20,9	964,074	20,986	2157,834	0	201,913	201,913	99,717	0	0	0	0	0	0	0
10:29:47	19,58	2612,369	21,24	21,206	12,398	11,467	11,118	20,9	964,074	20,986	2158,288	0	201,913	201,913	99,717	0	0	0	0	0	0	0
10:29:47	-199,169	2610,377	20,996	20,864	12,4	11,447	11,124	20,9	964,074	20,986	2158,74	0	201,913	201,913	99,717	0	0	0	0	0	0	0
10:29:47	143,603	2611,813	21,142	21,011	12,4	11,461	11,131	20,9	964,074	20,986	2159,193	0	201,913	201,913	99,717	0	0	0	0	0	0	0
10:29:47	0	2611,813	21,142	21,157	12,4	11,461	11,138	20,9	964,074	20,986	2159,646	0	201,913	201,913	99,717	0	0	0	0	0	0	0
10:29:47	-143,603	2610,377	20,996	21,059	12,4	11,447	11,144	20,9	964,074	20,986	2160,097	0	201,913	201,913	99,717	0	0	0	0	0	0	0
10:29:47	95,727	2611,335	21,094	21,059	12,4	11,457	11,15	20,9	964,074	20,986	2160,548	0	201,913	201,913	99,717	0	0	0	0	0	0	0
10:29:47	0	2611,335	21,094	21,255	12,4	11,457	11,156	20,9	964,074	20,986	2160,999	0	201,913	201,913	99,717	0	0	0	0	0	0	0
10:29:47	-239,306	2608,942	20,849	20,962	12,4	11,432	11,161	20,9	964,074	20,986	2161,447	0	201,913	201,913	99,717	0	0	0	0	0	0	0
10:29:47	287,182	2611,813	21,142	21,255	12,4	11,461	11,167	20,9	964,074	20,986	2161,897	0	201,913	201,913	99,717	0	0	0	0	0	0	0
10:29:47	-88,061	2610,933	21,094	21,206	12,398	11,452	11,173	20,9	964,074	20,986	2162,346	0	201,913	201,913	99,717	0	0	0	0	0	0	0
10:29:47	-115,283	2609,78	20,996	21,059	12,397	11,441	11,178	20,9	964,074	20,986	2162,793	0	201,913	201,913	99,717	0	0	0	0	0	0	0
10:29:47	0	2609,78	20,996	21,011	12,397	11,441	11,183	20,9	964,074	20,986	2163,24	0	201,913	201,913	99,717	0	0	0	0	0	0	0
10:29:47	95,727	2610,737	21,094	21,011	12,397	11,45	11,188	20,9	964,074	20,986	2163,688	0	201,913	201,913	99,717	0	0	0	0	0	0	0
10:29:47	0	2610,737	21,094	21,157	12,397	11,45	11,193	20,9	964,074	20,986	2164,135	0	201,913	201,913	99,717	0	0	0	0	0	0	0
10:29:47	0	2610,737	21,094	21,059	12,397	11,45	11,198	20,9	964,074	20,986	2164,581	0	201,913	201,913	99,717	0	0	0	0	0	0	0
10:29:47	163,183	2612,369	21,24	21,206	12,398	11,467	11,204	20,9	964,074	20,986	2165,029	0	201,913	201,913	99,717	0	0	0	0	0	0	0
10:29:47	-199,169	2610,377	20,996	21,059	12,4	11,447	11,208	20,9	964,074	20,986	2165,474	0	201,913	201,913	99,717	0	0	0	0	0	0	0
10:29:47	0	2610,377	20,996	21,059	12,4	11,447	11,213	20,9	964,074	20,986	2165,92	0	201,913	201,913	99,717	0	0	0	0	0	0	0
10:29:47	335,131	2613,729	21,338	21,548	12,4	11,481	11,218	21	964,995	20,986	2166,367	0	201,913	201,913	99,717	0	0	0	0	0	0	0
10:29:47	-511,206	2608,617	20,801	20,669	12,402	11,429	11,223	21	964,995	20,986	2166,809	0	201,913	201,913	99,717	0	0	0	0	0	0	0
10:29:47	430,664	2612,923	21,24	21,255	12,402	11,473	11,227	21	964,995	20,986	2167,256	0	201,913	201,913	99,717	0	0	0	0	0	0	0
10:29:47	-95,727	2611,966	21,142	21,059	12,402	11,463	11,232	21	964,995	20,986	2167,7	0	201,913	201,913	99,717	0	0	0	0	0	0	0
10:29:47	-47,851	2611,487	21,094	21,059	12,402	11,458	11,236	21	964,995	20,986	2168,144	0	201,913	201,913	99,717	0	0	0	0	0	0	0
10:29:47	143,579	2612,923	21,24	21,206	12,402	11,473	11,241	21	964,995	20,986	2168,589	0	201,913	201,913	99,717	0	0	0	0	0	0	0
10:29:47	0	2612,923	21,24	21,059	12,402	11,473	11,246	21	964,995	20,986	2169,034	0	201,913	201,913	99,717	0	0	0	0	0	0	0
10:29:47	-54,467	2612,379	21,142	21,011	12,404	11,467	11,25	21	964,995	20,986	2169,477	0	201,913	201,913	99,717	0	0	0	0	0	0	0
10:29:47	95,751	2613,336	21,24	21,011	12,404	11,477	11,254	21	964,995	20,986	2169,921	0	201,913	201,913	99,717	0	0	0	0	0	0	0
10:29:47	0	2613,336	21,24	21,206	12,404	11,477	11,259	21	964,995	20,986	2170,364	0	201,913	201,913	99,717	0	0	0	0	0	0	0
10:29:47	0	2613,336	21,24	21,157	12,404	11,477	11,263	21	964,995	20,986	2170,807	0	202,859	202,859	99,721	0	0	0	0	0	0	0
10:29:47	-41,284	2612,923	21,24	21,206	12,402	11,473	11,267	21	964,995	20,986	2171,249	0	202,859	202,859	99,721	0	0	0	0	0	0	0
10:29:47	0	2612,923	21,24	21,059	12,402	11,473	11,271	21	964,995	20,986	2171,691	0	202,859	202,859	99,721	0	0	0	0	0	0	0
10:29:47	89,16	2613,815	21,289	21,255	12,404	11,482	11,275	21	964,995	20,986	2172,133	0	202,859	202,859	99,721	0	0	0	0	0	0	0
10:29:47	32,324	2614,138	21,24	21,255	12,408	11,485	11,28	21	964,995	20,986	2172,575	0	202,859	202,859	99,721	0	0	0	0	0	0	0
10:29:47	-76,196	2613,376	21,142	20,962	12,41	11,478	11,283	21	964,995	20,986	2173,016	0	202,859	202,859	99,721	0	0	0	0	0	0	0
10:29:47	-47,851	2612,898	21,094	20,962	12,41	11,473	11,287	21	964,995	20,986	2173,456	0	202,859	202,859	99,721	0	0	0	0	0	0	0
10:29:47	191,479	2614,812	21,289	21,352	12,41	11,492	11,291	21	964,995	20,986	2173,897	0	202,859	202,859	99,721	0	0	0	0	0	0	0
10:29:47	-248,095	2612,331	20,996	20,962	12,412	11,467	11,295	21	964,995	20,986	2174,336	0	202,859	202,859	99,721	0	0	0	0	0	0	0
10:29:47	143,579	2613,767	21,142	21,206	12,412	11,482	11,298	21	964,995	20,986	2174,775	0	202,859	202,859	99,721	0	0	0	0	0	0	0
10:29:47	-86,962	2612,898	21,094	20,962	12,41	11,473	11,302	21	964,995	20,986	2175,213	0	202,859	202,859	99,721	0	0	0	0	0	0	0
10:29:47	191,479	2614,812	21,289	21,255	12,41	11,492	11,305	21	964,995	20,986	2175,652	0	202,859	202,859	99,721	0	0	0	0	0	0	0
10:29:47	-47,875	2614,334	21,24	21,011	12,41	11,487	11,309	21	964,995	20,986	2176,091	0	202,859	202,859	99,721	0	0	0	0	0	0	0
10:29:47	-95,751	2613,376	21,142	21,059	12,41	11,478	11,312	21	964,995	20,986	2176,529	0	202,859	202,859	99,721	0	0	0	0	0	0	0
10:29:47	134,887	2614,725	21,24	21,157	12,412	11,492	11,316	21	964,995	20,986	2176,967	0	202,859	202,859	99,721	0	0	0	0	0	0	0
10:29:47	-218,725	2612,538	20,996	20,718	12,413	11,469	11,319	21	964,995	20,986	2177,402	0	202,859	202,859	99,721	0	0	0	0	0	0	0
10:29:47	239,331	2614,931	21,24	21,255	12,413	11,494	11,322	21	964,995	20,986	2177,84	0	202,859	202,859	99,721	0	0	0	0	0	0	0
10:29:47	-287,207	2612,059	20,947	20,962	12,413	11,464	11,325	21	964,995	20,986	2178,274	0	202,859	202,859	99,721	0	0	0	0	0	0	0
10:29:47	287,207	2614,931	21,24	21,157	12,413	11,494	11,328	21	964,995	20,986	2178,711	0	202,859	202,859	99,721	0	0	0	0	0	0	0
10:29:47	-143,603	2613,495	21,094	20,962	12,413	11,479	11,331	21	964,995	20,986	2179,146	0	202,859	202,859	99,721	0	0	0	0	0	0	0
10:29:47	-95,727	2612,538	20,996	20,864	12,413	11,469	11,334	21	964,995	20,986	2179,579	0	202,859	202,859	99,721	0	0	0	0	0	0	0
10:29:47	179,589	2614,334	21,24	21,255	12,41	11,487	11,337	21	964,995	20,986	2180,014	0	202,859	202,859	99,721	0	0	0	0	0	0	0
10:29:47	-95,751	2613,376	21,142	21,157	12,41	11,478	11,34	21	964,995	20,986	2180,447	0	202,859	202,859	99,721	0	0	0	0	0	0	0
10:29:47	59,765	2613,974	21,142	21,157	12,413	11,484	11,343	21	964,995	20,986	2180,881	0	202,859	202,859	99,721	0	0	0	0	0	0	0
10:29:47	-143,603	2612,538	20,996	20,962	12,413	11,469	11,345	21	964,995	20,986	2181,313	0	202,859	202,859	99,721	0	0	0	0	0	0	0
10:29:47	239,331	2614,931	21,24	21,206	12,413	11,494	11,348	21	964,995	20,986	2181,746	0	202,859	202,859	99,721	0	0	0	0	0	0	0
10:29:47	-239,331	2612,538	20,996	20,962	12,413	11,469	11,35	21	964,995	20,986	2182,177	0	202,859	202,859	99,721	0	0	0	0	0	0	0
10:29:47	95,727	2613,495	21,094	20,864	12,413	11,479	11,353	21	964,995	20,986	2182,608	0	202,859	202,859	99,721	0	0	0	0	0	0	0
10:29:47	170,849	2615,203	21,289	21,206	12,412	11,496	11,356	21	964,995	20,986	2183,041	0	202,859	202,859	99,721	0	0	0	0	0	0	0
10:29:47	-67,431	2614,529	21,24	21,206	12,411	11,489	11,358	21	964,995	20,986	2183,472	0	202,859	202,859	99,721	0	0	0	0	0	0	0
10:29:47	-247,021	2612,059	20,947	20,815	12,413	11,464	11,36	21	964,995	20,986	2183,901	0	202,859	202,859	99,721	0	0	0	0	0	0	0
10:29:47	-212,036	2609,939	20,752	20,62	12,412	11,442	11,362	21	964,995	20,986	2184,327	0	202,859	202,859	99,721	0	0	0	0	0	0	0
10:29:47	-489,086	2605,048	20,312	19,741	12,408	11,392	11,363	21	964,995	20,986	2184,748	0	202,859	202,859	99,721	0	0	0	0	0	0	0
10:29:47	-727,197	2597,776	19,775	19,057	12,397	11,317	11,362	21	964,995	20,986	2185,161	0	202,859	202,859	99,721	0	0	0	0	0	0	0
10:29:47	-701,684	2590,759	19,385	18,569	12,379	11,244	11,359	21	964,995	20,986	2185,566	0	202,859	202,859	99,721	0	0	0	0	0	0	0
10:29:47	-557,934	2585,18	19,287	18,178	12,353	11,187	11,356	21	964,995	20,986	2185,966	0	202,859	202,859	99,721	0	0	0	0	0	0	0
10:29:47	-649,877	2578,681	19,287	18,276	12,316	11,12	11,351	21	964,995	20,986	2186,358	0	202,859	202,859	99,721	0	0	0	0	0	0	0
10:29:47	-322,045	2575,46	19,629	18,52	12,279	11,087	11,346	21	964,995	20,986	2186,747	0	202,859	202,859	99,721	0	0	0	0	0	0	0
10:29:47	-730,346	2568,157	19,678	18,618	12,236	11,011	11,34	21	964,995	20,986	2187,129	0	202,859	202,859	99,721	0	0	0	0	0	0	0
10:29:47	-399,243	2564,164	19,971	19,057	12,197	10,97	11,332	21	964,995	20,986	2187,506	0	202,859	202,859	99,721	0	0	0	0	0	0	0
10:29:47	-704,272	2557,122	19,824	19,057	12,165	10,898	11,324	21	964,995	20,986	2187,875	0	202,859	202,859	99,721	0	0	0	0	0	0	0
10:29:48	-564,184	2551,48	19,678	18,862	12,142	10,84	11,314	21	964,995	20,986	2188,239	0	202,859	202,859	99,721	0	0	0	0	0	0	0
10:29:48	-989,917	2541,581	18,994	18,178	12,123	10,737	11,303	21	964,995	20,986	2188,592	0	202,859	202,859	99,721	0	0	0	0	0	0	0
10:29:48	-713,72	2534,443	18,506	17,886	12,11	10,664	11,29	21	964,995	20,986	2188,938	0	202,859	202,859	99,721	0	0	0	0	0	0	0
10:29:48	-835,571	2526,088	17,822	17,153	12,1	10,578	11,277	21	964,995	20,986	2189,275	0	202,859	202,859	99,721	0	0	0	0	0	0	0
10:29:48	-680,151	2519,286	17,383	16,665	12,086	10,508	11,261	21	964,995	20,986	2189,605	0	202,859	202,859	99,721	0	0	0	0	0	0	0
10:29:48	-704,223	2512,244	17,09	16,421	12,062	10,435	11,245	21	964,995	20,986	2189,927	0	202,859	202,859	99,721	0	0	0	0	0	0	0
10:29:48	-266,284	2509,581	17,334	16,616	12,034	10,408	11,229	21	964,995	20,986	2190,247	0	202,859	202,859	99,721	0	0	0	0	0	0	0
10:29:48	-569,384	2503,887	17,431	16,665	11,996	10,349	11,212	21	964,995	20,986	2190,561	0	202,859	202,859	99,721	0	0	0	0	0	0	0
10:29:48	-248,461	2501,403	17,871	16,958	11,958	10,323	11,194	21	964,995	20,986	2190,872	0	202,859	202,859	99,721	0	0	0	0	0	0	0
10:29:48	-525,781	2496,145	18,017	17,202	11,921	10,269	11,176	21	964,995	20,986	2191,177	0	202,859	202,859	99,721	0	0	0	0	0	0	0
10:29:48	-209,765	2494,047	18,408	17,544	11,887	10,247	11,158	21	964,995	20,986	2191,48	0	202,859	202,859	99,721	0	0	0	0	0	0	0
10:29:48	-735,961	2486,688	18,164	17,202	11,859	10,172	11,138	21	964,995	20,986	2191,775	0	202,859	202,859	99,721	0	0	0	0	0	0	0
10:29:48	-664,331	2480,044	17,822	16,86	11,84	10,103	11,118	21	964,995	20,986	2192,063	0	202,859	202,859	99,721	0	0	0	0	0	0	0
10:29:48	-839,306	2471,651	17,383	16,518	11,817	10,017	11,097	21	964,995	20,986	2192,343	0	202,859	202,859	99,721	0	0	0	0	0	0	0
10:29:48	-579,15	2465,86	17,041	16,323	11,803	9,957	11,074	21	964,995	20,986	2192,616	0	202,859	202,859	99,721	0	0	0	0	0	0	0
10:29:48	-756,005	2458,3	16,601	15,737	11,784	9,879	11,051	21	964,995	20,986	2192,882	0	202,859	202,859	99,721	0	0	0	0	0	0	0
10:29:48	-568,652	2452,613	16,357	15,591	11,765	9,82	11,027	21	964,995	20,986	2193,142	0	202,859	202,859	99,721	0	0	0	0	0	0	0
10:29:48	-649,438	2446,119	16,113	15,249	11,742	9,753	11,002	21	964,995	20,986	2193,395	0	202,859	202,859	99,721	0	0	0	0	0	0	0
10:29:48	-335,473	2442,764	16,357	15,591	11,71	9,719	10,977	21	964,995	20,986	2193,644	0	202,859	202,859	99,721	0	0	0	0	0	0	0
10:29:48	-472,29	2438,041	16,552	15,786	11,672	9,67	10,951	21	964,995	20,986	2193,888	0	202,859	202,859	99,721	0	0	0	0	0	0	0
10:29:48	-468,261	2433,359	16,748	16,079	11,635	9,622	10,925	21	964,995	20,986	2194,128	0	202,859	202,859	99,721	0	0	0	0	0	0	0
10:29:48	-226,513	2431,093	17,187	16,518	11,599	9,598	10,899	21	964,995	20,986	2194,364	0	202,859	202,859	99,721	0	0	0	0	0	0	0
10:29:48	-669,995	2424,393	17,09	16,323	11,566	9,529	10,872	21	964,995	20,986	2194,595	0	202,859	202,859	99,721	0	0	0	0	0	0	0
10:29:48	-623,486	2418,159	16,943	16,323	11,539	9,465	10,844	21	964,995	20,986	2194,818	0	202,859	202,859	99,721	0	0	0	0	0	0	0
10:29:48	-629,443	2411,864	16,699	15,884	11,516	9,4	10,816	21	964,995	20,986	2195,035	0	202,859	202,859	99,721	0	0	0	0	0	0	0
10:29:48	-810,522	2403,759	16,26	15,444	11,494	9,317	10,787	21	964,995	20,986	2195,244	0	202,859	202,859	99,721	0	0	0	0	0	0	0
10:29:48	-620,385	2397,555	15,967	15,346	11,475	9,253	10,757	21	964,995	20,986	2195,446	0	202,859	202,859	99,721	0	0	0	0	0	0	0
10:29:48	-693,75	2390,618	15,576	14,76	11,457	9,181	10,726	21	964,995	20,986	2195,641	0	202,859	202,859	99,721	0	0	0	0	0	0	0
10:29:48	-680,053	2383,817	15,283	14,76	11,434	9,111	10,694	21	964,995	20,986	2195,829	0	202,859	202,859	99,721	0	0	0	0	0	0	0
10:29:48	-598,217	2377,835	15,136	14,37	11,408	9,049	10,662	21	964,995	20,986	2196,011	0	202,859	202,859	99,721	0	0	0	0	0	0	0
10:29:48	-408,471	2373,75	15,234	14,663	11,38	9,007	10,629	21	964,995	20,986	2196,189	0	202,859	202,859	99,721	0	0	0	0	0	0	0
10:29:48	-422,485	2369,525	15,381	14,663	11,348	8,964	10,597	21	964,995	20,986	2196,362	0	202,859	202,859	99,721	0	0	0	0	0	0	0
10:29:48	-519,897	2364,326	15,429	14,76	11,316	8,91	10,564	21	964,995	20,986	2196,53	0	202,859	202,859	99,721	0	0	0	0	0	0	0
10:29:48	-365,649	2360,67	15,576	15,005	11,288	8,872	10,53	21	964,995	20,986	2196,695	0	202,859	202,859	99,721	0	0	0	0	0	0	0
10:29:48	-479,15	2355,878	15,576	15,102	11,261	8,823	10,497	21	964,995	20,986	2196,854	0	202,859	202,859	99,721	0	0	0	0	0	0	0
10:29:48	-657,397	2349,304	15,234	14,663	11,242	8,755	10,463	21	964,995	20,986	2197,006	0	202,859	202,859	99,721	0	0	0	0	0	0	0
10:29:48	-585,766	2343,447	14,941	14,37	11,224	8,695	10,428	21	964,995	20,986	2197,153	0	202,859	202,859	99,721	0	0	0	0	0	0	0
10:29:48	-566,113	2337,786	14,599	14,028	11,211	8,636	10,393	21	964,995	20,986	2197,294	0	202,859	202,859	99,721	0	0	0	0	0	0	0
10:29:48	-705,883	2330,727	14,111	13,54	11,197	8,564	10,357	21	964,995	20,986	2197,427	0	202,859	202,859	99,721	0	0	0	0	0	0	0
10:29:48	-443,579	2326,291	13,916	13,442	11,182	8,518	10,321	21	964,995	20,986	2197,556	0	202,859	202,859	99,721	0	0	0	0	0	0	0
10:29:48	-460,864	2321,682	13,769	13,344	11,164	8,47	10,285	21	964,995	20,986	2197,68	0	202,859	202,859	99,721	0	0	0	0	0	0	0
10:29:48	-402,954	2317,653	13,769	13,247	11,141	8,429	10,248	21	964,995	20,986	2197,8	0	202,859	202,859	99,721	0	0	0	0	0	0	0
10:29:48	-283,642	2314,816	13,916	13,442	11,117	8,4	10,212	21	964,995	20,986	2197,917	0	202,859	202,859	99,721	0	0	0	0	0	0	0
10:29:48	-361,035	2311,206	13,965	13,54	11,094	8,362	10,176	21	964,995	20,986	2198,03	0	202,859	202,859	99,721	0	0	0	0	0	0	0
10:29:48	-153,735	2309,669	14,258	13,686	11,07	8,347	10,14	21	964,995	20,986	2198,142	0	202,859	202,859	99,721	0	0	0	0	0	0	0
10:29:48	-541,65	2304,252	14,111	13,686	11,047	8,291	10,104	21	964,995	20,986	2198,248	0	202,859	202,859	99,721	0	0	0	0	0	0	0
10:29:48	-332,934	2300,923	14,111	13,686	11,028	8,256	10,068	21	964,995	20,986	2198,351	0	202,859	202,859	99,721	0	0	0	0	0	0	0
10:29:48	-430,126	2296,621	13,916	13,54	11,014	8,212	10,031	21	964,995	20,986	2198,449	0	202,859	202,859	99,721	0	0	0	0	0	0	0
10:29:48	-386,132	2292,76	13,769	13,491	11	8,172	9,995	21	964,995	20,986	2198,543	0	202,859	202,859	99,721	0	0	0	0	0	0	0
10:29:48	-479,272	2287,967	13,525	13,296	10,986	8,123	9,958	20,9	964,995	20,986	2198,633	0	202,859	202,859	99,721	0	0	0	0	0	0	0
10:29:48	-339,843	2284,569	13,427	13,149	10,972	8,088	9,921	20,9	964,995	20,986	2198,719	0	202,859	202,859	99,721	0	0	0	0	0	0	0
10:29:48	-397,07	2280,598	13,183	12,954	10,963	8,047	9,885	20,9	964,995	20,986	2198,801	0	202,859	202,859	99,721	0	0	0	0	0	0	0
10:29:48	-385,668	2276,742	13,037	12,807	10,949	8,007	9,848	20,9	964,995	20,986	2198,879	0	202,859	202,859	99,721	0	0	0	0	0	0	0
10:29:48	-249,731	2274,244	13,037	12,807	10,934	7,981	9,811	20,9	964,995	20,986	2198,954	0	202,859	202,859	99,721	0	0	0	0	0	0	0
10:29:48	-331,567	2270,929	13,037	12,807	10,916	7,947	9,775	20,9	964,995	20,986	2199,026	0	202,859	202,859	99,721	0	0	0	0	0	0	0
10:29:48	-157,763	2269,351	13,134	12,807	10,901	7,931	9,738	20,9	964,995	20,986	2199,096	0	202,859	202,859	99,721	0	0	0	0	0	0	0
10:29:48	-285,595	2266,495	13,183	12,905	10,883	7,902	9,702	20,9	964,995	20,986	2199,164	0	202,859	202,859	99,721	0	0	0	0	0	0	0
10:29:48	-329,296	2263,202	13,183	12,954	10,864	7,868	9,666	20,9	964,995	20,986	2199,228	0	202,859	202,859	99,721	0	0	0	0	0	0	0
10:29:48	-292,504	2260,277	13,134	12,954	10,85	7,837	9,631	20,9	964,995	20,986	2199,289	0	202,859	202,859	99,721	0	0	0	0	0	0	0
10:29:48	-285,644	2257,421	13,183	12,954	10,831	7,808	9,595	20,9	964,995	20,986	2199,347	0	202,257	202,257	99,719	0	0	0	0	0	0	0
10:29:48	-382,006	2253,6	13,037	12,905	10,817	7,769	9,559	20,9	964,995	20,986	2199,401	0	202,257	202,257	99,719	0	0	0	0	0	0	0
10:29:48	-213,94	2251,461	12,988	12,758	10,808	7,747	9,524	20,9	964,995	20,986	2199,453	0	202,257	202,257	99,719	0	0	0	0	0	0	0
10:29:48	-293,261	2248,528	12,939	12,758	10,794	7,716	9,488	20,9	964,995	20,986	2199,503	0	202,257	202,257	99,719	0	0	0	0	0	0	0
10:29:48	-254,272	2245,986	12,841	12,661	10,785	7,69	9,453	20,9	964,995	20,986	2199,549	0	202,257	202,257	99,719	0	0	0	0	0	0	0
10:29:48	-387,207	2242,114	12,695	12,466	10,77	7,65	9,417	20,9	964,995	20,986	2199,592	0	202,257	202,257	99,719	0	0	0	0	0	0	0
10:29:48	-286,792	2239,246	12,646	12,417	10,757	7,621	9,382	20,9	964,995	20,986	2199,631	0	202,257	202,257	99,719	0	0	0	0	0	0	0
10:29:48	-172,216	2237,524	12,646	12,466	10,747	7,603	9,347	20,9	964,995	20,986	2199,669	0	202,257	202,257	99,719	0	0	0	0	0	0	0
10:29:48	-200,488	2235,519	12,695	12,368	10,733	7,582	9,313	20,9	964,995	20,986	2199,705	0	202,257	202,257	99,719	0	0	0	0	0	0	0
10:29:48	-242,211	2233,097	12,695	12,27	10,719	7,557	9,278	20,9	964,995	20,986	2199,738	0	202,257	202,257	99,719	0	0	0	0	0	0	0
10:29:48	-167,749	2231,419	12,793	12,417	10,705	7,54	9,244	20,9	964,995	20,986	2199,77	0	202,257	202,257	99,719	0	0	0	0	0	0	0
10:29:48	-384,667	2227,572	12,646	12,368	10,69	7,5	9,21	20,9	964,995	20,986	2199,798	0	202,257	202,257	99,719	0	0	0	0	0	0	0
10:29:48	-188,891	2225,683	12,695	12,368	10,677	7,481	9,176	20,9	964,995	20,986	2199,824	0	202,257	202,257	99,719	0	0	0	0	0	0	0
10:29:48	-379,223	2221,891	12,549	12,27	10,663	7,442	9,142	20,9	964,995	20,986	2199,846	0	202,257	202,257	99,719	0	0	0	0	0	0	0
10:29:48	-174,316	2220,148	12,549	12,075	10,654	7,424	9,108	20,9	964,995	20,986	2199,866	0	202,257	202,257	99,719	0	0	0	0	0	0	0
10:29:48	-272,753	2217,421	12,5	12,173	10,641	7,396	9,075	20,9	964,995	20,986	2199,884	0	202,257	202,257	99,719	0	0	0	0	0	0	0
10:29:48	-195,117	2215,469	12,451	12,026	10,632	7,375	9,042	20,9	964,995	20,986	2199,9	0	202,257	202,257	99,719	0	0	0	0	0	0	0
10:29:48	-296,362	2212,506	12,304	11,977	10,623	7,345	9,008	20,9	964,995	20,986	2199,912	0	202,257	202,257	99,719	0	0	0	0	0	0	0
10:29:48	-305,786	2209,448	12,158	11,831	10,614	7,313	8,975	20,9	964,995	20,986	2199,922	0	202,257	202,257	99,719	0	0	0	0	0	0	0
10:29:48	-168,823	2207,76	12,158	11,977	10,604	7,296	8,942	20,9	964,995	20,986	2199,93	0	202,257	202,257	99,719	0	0	0	0	0	0	0
10:29:48	-169,995	2206,06	12,158	11,831	10,594	7,278	8,909	20,9	964,995	20,986	2199,936	0	202,257	202,257	99,719	0	0	0	0	0	0	0
10:29:48	-179,003	2204,27	12,207	11,977	10,582	7,26	8,877	20,9	964,995	20,986	2199,94	0	202,257	202,257	99,719	0	0	0	0	0	0	0
10:29:48	-226,416	2202,005	12,158	11,88	10,571	7,237	8,845	20,9	964,995	20,986	2199,942	0	202,257	202,257	99,719	0	0	0	0	0	0	0
10:29:48	-220,41	2199,801	12,158	11,977	10,559	7,214	8,813	20,9	964,995	20,986	2199,801	0	202,257	202,257	99,719	0	0	0	0	0	0	0
10:29:48	-255,737	2197,244	12,06	11,831	10,549	7,188	8,781	20,9	964,995	20,986	2197,244	0	202,257	202,257	99,719	0	0	0	0	0	0	0
10:29:48	-72,167	2196,522	12,158	11,88	10,54	7,18	8,75	20,9	964,995	20,986	2196,522	0	202,257	202,257	99,719	0	0	0	0	0	0	0
10:29:48	-199,682	2194,526	12,207	11,977	10,526	7,16	8,719	20,9	964,995	20,986	2194,526	0	202,257	202,257	99,719	0	0	0	0	0	0	0
10:29:48	-208,007	2192,445	12,158	11,88	10,517	7,138	8,688	20,9	964,995	20,986	2192,445	0	202,257	202,257	99,719	0	0	0	0	0	0	0
10:29:48	-253,393	2189,911	12,06	11,831	10,508	7,112	8,657	20,9	964,995	20,986	2189,911	0	202,257	202,257	99,719	0	0	0	0	0	0	0
10:29:48	-161,376	2188,298	12,06	11,831	10,499	7,095	8,626	20,9	964,995	20,986	2188,298	0	202,257	202,257	99,719	0	0	0	0	0	0	0
10:29:48	-205,664	2186,241	12,011	11,831	10,49	7,074	8,596	20,9	964,995	20,986	2186,241	0	202,257	202,257	99,719	0	0	0	0	0	0	0
10:29:48	-158,471	2184,656	11,963	11,733	10,483	7,058	8,565	20,9	964,995	20,986	2184,656	0	202,257	202,257	99,719	0	0	0	0	0	0	0
10:29:48	-190,209	2182,754	11,963	11,684	10,472	7,038	8,536	20,9	964,995	20,986	2182,754	0	202,257	202,257	99,719	0	0	0	0	0	0	0
10:29:48	-267,358	2180,081	11,865	11,684	10,462	7,011	8,506	20,9	964,995	20,986	2180,081	0	202,257	202,257	99,719	0	0	0	0	0	0	0
10:29:48	-160,278	2178,478	11,865	11,684	10,453	6,994	8,476	20,9	964,995	20,986	2178,478	0	202,257	202,257	99,719	0	0	0	0	0	0	0
10:29:48	-176,318	2176,715	11,865	11,684	10,443	6,976	8,447	20,9	964,995	20,986	2176,715	0	202,257	202,257	99,719	0	0	0	0	0	0	0
10:29:48	-65,991	2176,055	11,963	11,684	10,434	6,969	8,418	20,9	964,995	20,986	2176,055	0	202,257	202,257	99,719	0	0	0	0	0	0	0
10:29:48	-251,049	2173,544	11,865	11,635	10,425	6,943	8,389	20,9	964,995	20,986	2173,544	0	202,257	202,257	99,719	0	0	0	0	0	0	0
10:29:48	-158,007	2171,964	11,865	11,684	10,416	6,927	8,36	20,9	964,995	20,986	2171,964	0	202,257	202,257	99,719	0	0	0	0	0	0	0
10:29:48	-229,711	2169,667	11,767	11,538	10,408	6,903	8,331	20,9	964,995	20,986	2169,667	0	202,257	202,257	99,719	0	0	0	0	0	0	0
10:29:48	-211,157	2167,556	11,67	11,489	10,402	6,882	8,303	20,9	964,995	20,986	2167,556	0	202,257	202,257	99,719	0	0	0	0	0	0	0
10:29:48	-139,794	2166,158	11,67	11,489	10,394	6,867	8,275	20,9	964,995	20,986	2166,158	0	202,257	202,257	99,719	0	0	0	0	0	0	0
10:29:49	-143,164	2164,726	11,621	11,489	10,388	6,852	8,247	20,9	964,995	20,986	2164,726	0	202,257	202,257	99,719	0	0	0	0	0	0	0
10:29:49	-139,843	2163,328	11,621	11,489	10,38	6,838	8,219	20,9	964,995	20,986	2163,328	0	202,257	202,257	99,719	0	0	0	0	0	0	0
10:29:49	-190,625	2161,421	11,523	11,44	10,375	6,818	8,192	20,9	964,995	20,986	2161,421	0	202,257	202,257	99,719	0	0	0	0	0	0	0
10:29:49	-67,333	2160,748	11,621	11,342	10,366	6,811	8,165	20,9	964,995	20,986	2160,748	0	202,257	202,257	99,719	0	0	0	0	0	0	0
10:29:49	-159,033	2159,158	11,621	11,44	10,356	6,795	8,138	20,9	964,995	20,986	2159,158	0	202,257	202,257	99,719	0	0	0	0	0	0	0
10:29:49	-188,476	2157,273	11,523	11,44	10,351	6,776	8,111	20,9	964,995	20,986	2157,273	0	202,257	202,257	99,719	0	0	0	0	0	0	0
10:29:49	-170,019	2155,573	11,474	11,342	10,344	6,758	8,085	20,9	964,995	20,986	2155,573	0	202,257	202,257	99,719	0	0	0	0	0	0	0
10:29:49	-233,959	2153,233	11,328	11,294	10,338	6,734	8,058	20,9	964,995	20,986	2153,233	0	202,257	202,257	99,719	0	0	0	0	0	0	0
10:29:49	-124,731	2151,986	11,279	11,196	10,334	6,721	8,032	20,9	964,995	20,986	2151,986	0	202,257	202,257	99,719	0	0	0	0	0	0	0
10:29:49	-81,713	2151,169	11,279	11,196	10,329	6,713	8,006	20,9	964,995	20,986	2151,169	0	202,257	202,257	99,719	0	0	0	0	0	0	0
10:29:49	-171,24	2149,456	11,181	11,147	10,325	6,695	7,98	20,9	964,995	20,986	2149,456	0	202,257	202,257	99,719	0	0	0	0	0	0	0
10:29:49	-126,757	2148,189	11,181	11,098	10,317	6,682	7,955	20,9	964,995	20,986	2148,189	0	202,257	202,257	99,719	0	0	0	0	0	0	0
10:29:49	-143,188	2146,757	11,132	11,098	10,312	6,667	7,93	20,9	964,995	20,986	2146,757	0	202,257	202,257	99,719	0	0	0	0	0	0	0
10:29:49	-171,044	2145,046	11,035	11,098	10,307	6,649	7,905	20,9	964,995	20,986	2145,046	0	202,257	202,257	99,719	0	0	0	0	0	0	0
10:29:49	-80,59	2144,24	11,035	11,098	10,303	6,641	7,88	20,9	964,995	20,986	2144,24	0	202,257	202,257	99,719	0	0	0	0	0	0	0
10:29:49	-82,739	2143,413	11,035	11,098	10,298	6,633	7,855	20,9	964,995	20,986	2143,413	0	202,257	202,257	99,719	0	0	0	0	0	0	0
10:29:49	-110,913	2142,304	10,986	11,001	10,294	6,621	7,831	20,9	964,995	20,986	2142,304	0	202,257	202,257	99,719	0	0	0	0	0	0	0
10:29:49	-125,708	2141,047	10,937	10,952	10,29	6,608	7,807	20,9	964,995	20,986	2141,047	0	202,257	202,257	99,719	0	0	0	0	0	0	0
10:29:49	-16,21	2140,885	10,937	10,854	10,289	6,607	7,784	20,9	964,995	20,986	2140,885	0	202,257	202,257	99,719	0	0	0	0	0	0	0
10:29:49	-155,981	2139,325	10,84	10,805	10,285	6,59	7,76	20,9	964,995	20,986	2139,325	0	202,257	202,257	99,719	0	0	0	0	0	0	0
10:29:49	-66,674	2138,658	10,84	10,854	10,281	6,584	7,737	20,9	964,995	20,986	2138,658	0	202,257	202,257	99,719	0	0	0	0	0	0	0
10:29:49	-82,714	2137,831	10,84	10,854	10,277	6,575	7,714	20,9	964,995	20,986	2137,831	0	202,257	202,257	99,719	0	0	0	0	0	0	0
10:29:49	9,033	2137,921	10,937	10,952	10,272	6,576	7,692	20,9	964,995	20,986	2137,831	0	202,257	202,257	99,719	0	0	0	0	0	0	0
10:29:49	-174,243	2136,179	10,84	10,854	10,267	6,558	7,67	20,9	964,995	20,986	2136,179	0	202,257	202,257	99,719	0	0	0	0	0	0	0
10:29:49	-68,823	2135,491	10,84	10,854	10,263	6,551	7,648	20,9	964,995	20,986	2135,491	0	202,257	202,257	99,719	0	0	0	0	0	0	0
10:29:49	-81,616	2134,674	10,84	10,805	10,259	6,543	7,626	20,9	964,995	20,986	2134,674	0	202,257	202,257	99,719	0	0	0	0	0	0	0
10:29:49	20,629	2134,881	10,937	10,805	10,255	6,545	7,605	20,9	964,995	20,986	2134,675	0	202,257	202,257	99,719	0	0	0	0	0	0	0
10:29:49	-13,891	2134,742	10,937	10,854	10,254	6,543	7,584	20,9	964,995	20,986	2134,675	0	202,257	202,257	99,719	0	0	0	0	0	0	0
10:29:49	-159,301	2133,149	10,84	10,659	10,25	6,527	7,563	20,9	964,995	20,986	2133,149	0	202,257	202,257	99,719	0	0	0	0	0	0	0
10:29:49	-60,18	2132,547	10,791	10,659	10,249	6,521	7,543	20,9	964,995	20,986	2132,547	0	202,257	202,257	99,719	0	0	0	0	0	0	0
10:29:49	-54,736	2132	10,791	10,659	10,246	6,515	7,523	20,9	964,995	20,986	2132	0	202,257	202,257	99,719	0	0	0	0	0	0	0
10:29:49	17,26	2132,172	10,84	10,805	10,244	6,517	7,503	20,9	964,995	20,986	2132	0	202,257	202,257	99,719	0	0	0	0	0	0	0
10:29:49	-205,517	2130,117	10,693	10,61	10,24	6,496	7,483	20,9	964,995	20,986	2130,117	0	202,257	202,257	99,719	0	0	0	0	0	0	0
10:29:49	0	2130,117	10,693	10,61	10,24	6,496	7,464	20,9	964,995	20,986	2130,117	0	202,257	202,257	99,719	0	0	0	0	0	0	0
10:29:49	-69,848	2129,419	10,693	10,61	10,236	6,488	7,445	20,9	964,995	20,986	2129,419	0	202,257	202,257	99,719	0	0	0	0	0	0	0
10:29:49	-13,916	2129,279	10,693	10,512	10,236	6,487	7,426	20,9	964,995	20,986	2129,279	0	202,257	202,257	99,719	0	0	0	0	0	0	0
10:29:49	-70,898	2128,57	10,693	10,61	10,232	6,48	7,408	20,9	964,995	20,986	2128,57	0	202,257	202,257	99,719	0	0	0	0	0	0	0
10:29:49	64,746	2129,218	10,84	10,757	10,228	6,486	7,389	20,9	964,995	20,986	2128,571	0	202,257	202,257	99,719	0	0	0	0	0	0	0
10:29:49	-148,486	2127,733	10,693	10,659	10,227	6,471	7,371	20,9	964,995	20,986	2127,733	0	202,257	202,257	99,719	0	0	0	0	0	0	0
10:29:49	-117,163	2126,561	10,644	10,61	10,223	6,459	7,354	20,9	964,995	20,986	2126,561	0	202,257	202,257	99,719	0	0	0	0	0	0	0
10:29:49	0	2126,561	10,644	10,61	10,223	6,459	7,336	20,9	964,995	20,986	2126,561	0	202,257	202,257	99,719	0	0	0	0	0	0	0
10:29:49	-84,79	2125,713	10,644	10,61	10,218	6,45	7,319	20,9	964,995	20,986	2125,713	0	202,257	202,257	99,719	0	0	0	0	0	0	0
10:29:49	0	2125,713	10,644	10,61	10,218	6,45	7,302	20,9	964,995	20,986	2125,714	0	202,257	202,257	99,719	0	0	0	0	0	0	0
10:29:49	-90,38	2124,81	10,547	10,464	10,218	6,441	7,285	20,9	964,995	20,986	2124,81	0	202,257	202,257	99,719	0	0	0	0	0	0	0
10:29:49	-12,841	2124,681	10,547	10,464	10,217	6,44	7,268	20,9	964,995	20,986	2124,681	0	202,257	202,257	99,719	0	0	0	0	0	0	0
10:29:49	-104,296	2123,638	10,498	10,512	10,214	6,429	7,252	20,9	964,995	20,986	2123,638	0	202,257	202,257	99,719	0	0	0	0	0	0	0
10:29:49	31,274	2123,951	10,547	10,464	10,213	6,432	7,236	20,9	964,995	20,986	2123,639	0	202,257	202,257	99,719	0	0	0	0	0	0	0
10:29:49	17,382	2124,125	10,644	10,61	10,209	6,434	7,22	20,9	964,995	20,986	2123,639	0	202,257	202,257	99,719	0	0	0	0	0	0	0
10:29:49	-103,198	2123,093	10,547	10,464	10,208	6,423	7,204	20,8	966,805	20,986	2123,093	0	202,257	202,257	99,719	0	0	0	0	0	0	0
10:29:49	-108,569	2122,007	10,498	10,464	10,205	6,412	7,189	20,8	966,805	20,986	2122,007	0	202,257	202,257	99,719	0	0	0	0	0	0	0
10:29:49	31,103	2122,318	10,547	10,512	10,204	6,415	7,174	20,8	966,805	20,986	2122,007	0	202,257	202,257	99,719	0	0	0	0	0	0	0
10:29:49	-11,816	2122,2	10,547	10,512	10,203	6,414	7,159	20,8	966,805	20,986	2122,008	0	202,257	202,257	99,719	0	0	0	0	0	0	0
10:29:49	-59,96	2121,6	10,547	10,415	10,2	6,408	7,144	20,8	966,805	20,986	2121,6	0	202,257	202,257	99,719	0	0	0	0	0	0	0
10:29:49	-90,283	2120,698	10,449	10,464	10,2	6,398	7,129	20,8	966,805	20,986	2120,698	0	202,257	202,257	99,719	0	0	0	0	0	0	0
10:29:49	-13,037	2120,567	10,449	10,464	10,199	6,397	7,115	20,8	966,805	20,986	2120,567	0	202,257	202,257	99,719	0	0	0	0	0	0	0
10:29:49	45,141	2121,019	10,498	10,415	10,199	6,402	7,101	20,8	966,805	20,986	2120,568	0	202,257	202,257	99,719	0	0	0	0	0	0	0
10:29:49	-74,047	2120,278	10,498	10,464	10,195	6,394	7,087	20,8	966,805	20,986	2120,278	0	202,257	202,257	99,719	0	0	0	0	0	0	0
10:29:49	0	2120,278	10,498	10,464	10,195	6,394	7,074	20,8	966,805	20,986	2120,278	0	202,257	202,257	99,719	0	0	0	0	0	0	0
10:29:49	-27,856	2120	10,547	10,464	10,191	6,391	7,06	20,8	966,805	20,986	2120	0	201,428	201,428	99,715	0	0	0	0	0	0	0
10:29:49	0	2120	10,547	10,464	10,191	6,391	7,047	20,8	966,805	20,986	2120	0	201,428	201,428	99,715	0	0	0	0	0	0	0
10:29:49	-12,817	2119,871	10,547	10,464	10,19	6,39	7,034	20,8	966,805	20,986	2119,871	0	201,428	201,428	99,715	0	0	0	0	0	0	0
10:29:49	-45,166	2119,42	10,498	10,317	10,19	6,385	7,021	20,8	966,805	20,986	2119,42	0	201,428	201,428	99,715	0	0	0	0	0	0	0
10:29:49	-45,141	2118,968	10,449	10,268	10,19	6,381	7,009	20,8	966,805	20,986	2118,968	0	201,428	201,428	99,715	0	0	0	0	0	0	0
10:29:49	0	2118,968	10,449	10,317	10,19	6,381	6,997	20,8	966,805	20,986	2118,968	0	201,428	201,428	99,715	0	0	0	0	0	0	0
10:29:49	0	2118,968	10,449	10,415	10,19	6,381	6,985	20,8	966,805	20,986	2118,968	0	201,428	201,428	99,715	0	0	0	0	0	0	0
10:29:49	-74,023	2118,228	10,449	10,268	10,186	6,373	6,973	20,8	966,805	20,986	2118,228	0	201,428	201,428	99,715	0	0	0	0	0	0	0
10:29:49	45,141	2118,68	10,498	10,415	10,186	6,378	6,961	20,8	966,805	20,986	2118,229	0	201,428	201,428	99,715	0	0	0	0	0	0	0
10:29:49	-45,141	2118,228	10,449	10,317	10,186	6,373	6,949	20,8	966,805	20,986	2118,228	0	201,428	201,428	99,715	0	0	0	0	0	0	0
10:29:49	0	2118,228	10,449	10,317	10,186	6,373	6,938	20,8	966,805	20,986	2118,228	0	201,428	201,428	99,715	0	0	0	0	0	0	0
10:29:49	-102,05	2117,208	10,351	10,268	10,185	6,362	6,927	20,8	966,805	20,986	2117,208	0	201,428	201,428	99,715	0	0	0	0	0	0	0
10:29:49	0	2117,208	10,351	10,317	10,185	6,362	6,916	20,8	966,805	20,986	2117,208	0	201,428	201,428	99,715	0	0	0	0	0	0	0
10:29:49	27,978	2117,487	10,449	10,415	10,182	6,365	6,905	20,8	966,805	20,986	2117,208	0	201,428	201,428	99,715	0	0	0	0	0	0	0
10:29:49	-90,234	2116,585	10,351	10,317	10,182	6,356	6,894	20,8	966,805	20,986	2116,585	0	201,428	201,428	99,715	0	0	0	0	0	0	0
10:29:49	90,234	2117,487	10,449	10,317	10,182	6,365	6,884	20,8	966,805	20,986	2116,586	0	201,428	201,428	99,715	0	0	0	0	0	0	0
10:29:49	-103,247	2116,455	10,351	10,268	10,181	6,355	6,873	20,8	966,805	20,986	2116,455	0	201,428	201,428	99,715	0	0	0	0	0	0	0
10:29:49	0	2116,455	10,351	10,268	10,181	6,355	6,863	20,8	966,805	20,986	2116,455	0	201,428	201,428	99,715	0	0	0	0	0	0	0
10:29:49	0	2116,455	10,351	10,268	10,181	6,355	6,853	20,8	966,805	20,986	2116,455	0	201,428	201,428	99,715	0	0	0	0	0	0	0
10:29:49	15,136	2116,606	10,449	10,317	10,177	6,356	6,843	20,8	966,805	20,986	2116,455	0	201,428	201,428	99,715	0	0	0	0	0	0	0
10:29:49	0	2116,606	10,449	10,415	10,177	6,356	6,834	20,8	966,805	20,986	2116,455	0	201,428	201,428	99,715	0	0	0	0	0	0	0
10:29:49	0	2116,606	10,449	10,317	10,177	6,356	6,825	20,8	966,805	20,986	2116,455	0	201,428	201,428	99,715	0	0	0	0	0	0	0
10:29:49	-90,234	2115,704	10,351	10,268	10,177	6,347	6,815	20,8	966,805	20,986	2115,704	0	201,428	201,428	99,715	0	0	0	0	0	0	0
10:29:49	0	2115,704	10,351	10,317	10,177	6,347	6,806	20,8	966,805	20,986	2115,704	0	201,428	201,428	99,715	0	0	0	0	0	0	0
10:29:49	78,466	2116,489	10,449	10,415	10,176	6,355	6,797	20,8	966,805	20,986	2115,705	0	201,428	201,428	99,715	0	0	0	0	0	0	0
10:29:49	-18,188	2116,307	10,498	10,415	10,172	6,353	6,788	20,8	966,805	20,986	2115,706	0	201,428	201,428	99,715	0	0	0	0	0	0	0
10:29:49	-56,909	2115,738	10,449	10,317	10,172	6,347	6,78	20,8	966,805	20,986	2115,706	0	201,428	201,428	99,715	0	0	0	0	0	0	0
10:29:49	0	2115,738	10,449	10,317	10,172	6,347	6,771	20,8	966,805	20,986	2115,706	0	201,428	201,428	99,715	0	0	0	0	0	0	0
10:29:49	0	2115,738	10,449	10,317	10,172	6,347	6,763	20,8	966,805	20,986	2115,706	0	201,428	201,428	99,715	0	0	0	0	0	0	0
10:29:49	-43,041	2115,307	10,498	10,464	10,167	6,343	6,755	20,8	966,805	20,986	2115,307	0	201,428	201,428	99,715	0	0	0	0	0	0	0
10:29:49	0	2115,307	10,498	10,464	10,167	6,343	6,747	20,8	966,805	20,986	2115,307	0	201,428	201,428	99,715	0	0	0	0	0	0	0
10:29:49	-45,092	2114,856	10,449	10,317	10,167	6,338	6,739	20,8	966,805	20,986	2114,856	0	201,428	201,428	99,715	0	0	0	0	0	0	0
10:29:49	45,092	2115,307	10,498	10,415	10,167	6,343	6,731	20,8	966,805	20,986	2114,857	0	201,428	201,428	99,715	0	0	0	0	0	0	0
10:29:49	-56,884	2114,738	10,449	10,317	10,166	6,337	6,723	20,8	966,805	20,986	2114,738	0	201,428	201,428	99,715	0	0	0	0	0	0	0
10:29:49	11,791	2114,856	10,449	10,317	10,167	6,338	6,716	20,8	966,805	20,986	2114,738	0	201,428	201,428	99,715	0	0	0	0	0	0	0
10:29:49	33,325	2115,19	10,498	10,415	10,166	6,342	6,708	20,8	966,805	20,986	2114,739	0	201,428	201,428	99,715	0	0	0	0	0	0	0
10:29:49	-45,117	2114,738	10,449	10,268	10,166	6,337	6,701	20,8	966,805	20,986	2114,738	0	201,428	201,428	99,715	0	0	0	0	0	0	0
10:29:49	-90,209	2113,836	10,351	10,268	10,166	6,328	6,694	20,8	966,805	20,986	2113,836	0	201,428	201,428	99,715	0	0	0	0	0	0	0
10:29:49	70,971	2114,546	10,498	10,415	10,162	6,335	6,687	20,8	966,805	20,986	2113,837	0	201,428	201,428	99,715	0	0	0	0	0	0	0
10:29:50	-56,909	2113,977	10,449	10,415	10,162	6,329	6,68	20,8	966,805	20,986	2113,837	0	201,428	201,428	99,715	0	0	0	0	0	0	0
10:29:50	-90,209	2113,075	10,351	10,219	10,162	6,32	6,673	20,8	966,805	20,986	2113,075	0	201,428	201,428	99,715	0	0	0	0	0	0	0
10:29:50	0	2113,075	10,351	10,415	10,162	6,32	6,666	20,8	966,805	20,986	2113,075	0	201,428	201,428	99,715	0	0	0	0	0	0	0
10:29:50	-76,318	2112,312	10,351	10,317	10,157	6,312	6,659	20,8	966,805	20,986	2112,312	0	201,428	201,428	99,715	0	0	0	0	0	0	0
10:29:50	-45,117	2111,86	10,302	10,317	10,157	6,307	6,652	20,8	966,805	20,986	2111,86	0	201,428	201,428	99,715	0	0	0	0	0	0	0
10:29:50	135,327	2113,214	10,449	10,415	10,157	6,321	6,645	20,8	966,805	20,986	2111,862	0	201,428	201,428	99,715	0	0	0	0	0	0	0
10:29:50	-135,327	2111,86	10,302	10,219	10,157	6,307	6,639	20,8	966,805	20,986	2111,86	0	201,428	201,428	99,715	0	0	0	0	0	0	0
10:29:50	-10,717	2111,753	10,302	10,219	10,157	6,306	6,632	20,8	966,805	20,986	2111,753	0	201,428	201,428	99,715	0	0	0	0	0	0	0
10:29:50	-66,479	2111,088	10,302	10,122	10,153	6,299	6,626	20,8	966,805	20,986	2111,088	0	201,428	201,428	99,715	0	0	0	0	0	0	0
10:29:50	-10,693	2110,982	10,302	10,268	10,152	6,298	6,619	20,8	966,805	20,986	2110,982	0	201,428	201,428	99,715	0	0	0	0	0	0	0
10:29:50	-90,185	2110,08	10,205	10,219	10,152	6,289	6,613	20,8	966,805	20,986	2110,08	0	201,428	201,428	99,715	0	0	0	0	0	0	0
10:29:50	-45,092	2109,629	10,156	10,122	10,152	6,284	6,606	20,8	966,805	20,986	2109,629	0	201,428	201,428	99,715	0	0	0	0	0	0	0
10:29:50	-31,079	2109,318	10,205	10,073	10,148	6,281	6,6	20,8	966,805	20,986	2109,318	0	201,428	201,428	99,715	0	0	0	0	0	0	0
10:29:50	90,185	2110,22	10,302	10,268	10,148	6,29	6,594	20,8	966,805	20,986	2109,319	0	201,428	201,428	99,715	0	0	0	0	0	0	0
10:29:50	-102,124	2109,199	10,205	10,122	10,147	6,28	6,588	20,8	966,805	20,986	2109,199	0	201,428	201,428	99,715	0	0	0	0	0	0	0
10:29:50	-67,529	2108,523	10,205	10,073	10,144	6,273	6,582	20,8	966,805	20,986	2108,523	0	201,428	201,428	99,715	0	0	0	0	0	0	0
10:29:50	-10,717	2108,416	10,205	10,219	10,143	6,272	6,576	20,8	966,805	20,986	2108,416	0	201,428	201,428	99,715	0	0	0	0	0	0	0
10:29:50	22,436	2108,64	10,302	10,268	10,139	6,274	6,57	20,8	966,805	20,986	2108,416	0	201,428	201,428	99,715	0	0	0	0	0	0	0
10:29:50	-99,78	2107,643	10,205	10,219	10,139	6,264	6,564	20,8	966,805	20,986	2107,643	0	201,428	201,428	99,715	0	0	0	0	0	0	0
10:29:50	-79,345	2106,849	10,205	10,219	10,134	6,256	6,558	20,8	966,805	20,986	2106,849	0	201,428	201,428	99,715	0	0	0	0	0	0	0
10:29:50	125,585	2108,105	10,351	10,317	10,133	6,269	6,552	20,8	966,805	20,986	2106,85	0	201,428	201,428	99,715	0	0	0	0	0	0	0
10:29:50	-247,998	2105,625	10,156	10,219	10,13	6,243	6,546	20,8	966,805	20,986	2105,625	0	201,428	201,428	99,715	0	0	0	0	0	0	0
10:29:50	45,068	2106,076	10,205	10,122	10,13	6,248	6,54	20,8	966,805	20,986	2105,625	0	201,428	201,428	99,715	0	0	0	0	0	0	0
10:29:50	90,136	2106,977	10,302	10,268	10,13	6,257	6,534	20,8	966,805	20,986	2105,627	0	201,428	201,428	99,715	0	0	0	0	0	0	0
10:29:50	-225,341	2104,724	10,058	10,073	10,13	6,234	6,529	20,8	966,805	20,986	2104,724	0	201,428	201,428	99,715	0	0	0	0	0	0	0
10:29:50	0	2104,724	10,058	9,975	10,13	6,234	6,523	20,8	966,805	20,986	2104,724	0	201,428	201,428	99,715	0	0	0	0	0	0	0
10:29:50	10,839	2104,832	10,156	10,219	10,125	6,235	6,517	20,8	966,805	20,986	2104,724	0	201,428	201,428	99,715	0	0	0	0	0	0	0
10:29:50	46,02	2105,292	10,302	10,219	10,12	6,24	6,512	20,8	966,805	20,986	2104,725	0	201,428	201,428	99,715	0	0	0	0	0	0	0
10:29:50	-69,824	2104,594	10,302	10,317	10,116	6,232	6,506	20,8	966,805	20,986	2104,594	0	201,428	201,428	99,715	0	0	0	0	0	0	0
10:29:50	-144,824	2103,146	10,156	10,073	10,116	6,218	6,501	20,8	966,805	20,986	2103,146	0	201,428	201,428	99,715	0	0	0	0	0	0	0
10:29:50	45,043	2103,596	10,205	10,268	10,116	6,222	6,495	20,8	966,805	20,986	2103,146	0	201,428	201,428	99,715	0	0	0	0	0	0	0
10:29:50	-45,043	2103,146	10,156	10,122	10,116	6,218	6,49	20,8	966,805	20,986	2103,146	0	201,428	201,428	99,715	0	0	0	0	0	0	0
10:29:50	-34,252	2102,803	10,205	10,219	10,111	6,214	6,484	20,8	966,805	20,986	2102,803	0	201,428	201,428	99,715	0	0	0	0	0	0	0
10:29:50	0	2102,803	10,205	10,122	10,111	6,214	6,479	20,8	966,805	20,986	2102,803	0	201,428	201,428	99,715	0	0	0	0	0	0	0
10:29:50	-45,043	2102,353	10,156	9,975	10,111	6,209	6,474	20,8	966,805	20,986	2102,353	0	201,428	201,428	99,715	0	0	0	0	0	0	0
10:29:50	0	2102,353	10,156	10,122	10,111	6,209	6,469	20,8	966,805	20,986	2102,353	0	201,428	201,428	99,715	0	0	0	0	0	0	0
10:29:50	-90,063	2101,452	10,058	9,926	10,111	6,2	6,463	20,8	966,805	20,986	2101,452	0	201,428	201,428	99,715	0	0	0	0	0	0	0
10:29:50	-80,517	2100,647	10,058	9,975	10,106	6,192	6,458	20,8	966,805	20,986	2100,647	0	201,428	201,428	99,715	0	0	0	0	0	0	0
10:29:50	135,107	2101,998	10,205	9,975	10,106	6,206	6,453	20,8	966,805	20,986	2100,648	0	201,428	201,428	99,715	0	0	0	0	0	0	0
10:29:50	8,496	2102,083	10,302	10,122	10,102	6,207	6,448	20,8	966,805	20,986	2100,65	0	201,428	201,428	99,715	0	0	0	0	0	0	0
10:29:50	-99,755	2101,086	10,205	10,073	10,101	6,196	6,443	20,8	966,805	20,986	2100,65	0	201,428	201,428	99,715	0	0	0	0	0	0	0
10:29:50	-71,948	2100,366	10,205	10,073	10,097	6,189	6,438	20,8	966,805	20,986	2100,366	0	201,428	201,428	99,715	0	0	0	0	0	0	0
10:29:50	0	2100,366	10,205	10,073	10,097	6,189	6,433	20,8	966,805	20,986	2100,366	0	201,428	201,428	99,715	0	0	0	0	0	0	0
10:29:50	81,494	2101,181	10,302	10,073	10,097	6,197	6,429	20,8	966,805	20,986	2100,367	0	201,428	201,428	99,715	0	0	0	0	0	0	0
10:29:50	-135,131	2099,83	10,156	9,975	10,097	6,183	6,424	20,8	966,805	20,986	2099,83	0	201,428	201,428	99,715	0	0	0	0	0	0	0
10:29:50	-27,929	2099,55	10,205	10,073	10,093	6,18	6,419	20,8	966,805	20,986	2099,55	0	201,428	201,428	99,715	0	0	0	0	0	0	0
10:29:50	-45,043	2099,1	10,156	9,926	10,093	6,176	6,414	20,8	966,805	20,986	2099,1	0	201,428	201,428	99,715	0	0	0	0	0	0	0
10:29:50	0	2099,1	10,156	10,073	10,093	6,176	6,41	20,8	966,805	20,986	2099,1	0	201,428	201,428	99,715	0	0	0	0	0	0	0
10:29:50	-144,726	2097,653	10,009	9,878	10,092	6,161	6,405	20,8	966,805	20,986	2097,653	0	201,428	201,428	99,715	0	0	0	0	0	0	0
10:29:50	63,159	2098,284	10,156	10,073	10,088	6,167	6,4	20,8	966,805	20,986	2097,653	0	201,428	201,428	99,715	0	0	0	0	0	0	0
10:29:50	-8,422	2098,2	10,156	10,122	10,087	6,167	6,396	20,8	966,805	20,986	2097,654	0	201,428	201,428	99,715	0	0	0	0	0	0	0
10:29:50	-75,292	2097,447	10,156	9,975	10,083	6,159	6,391	20,8	965,455	20,986	2097,447	0	201,428	201,428	99,715	0	0	0	0	0	0	0
10:29:50	40,747	2097,855	10,205	9,975	10,083	6,163	6,386	20,8	965,455	20,986	2097,447	0	201,428	201,428	99,715	0	0	0	0	0	0	0
10:29:50	-45,043	2097,404	10,156	10,122	10,083	6,158	6,382	20,8	965,455	20,986	2097,404	0	201,428	201,428	99,715	0	0	0	0	0	0	0
10:29:50	-165,307	2095,751	10,058	10,073	10,078	6,141	6,377	20,8	965,455	20,986	2095,751	0	201,428	201,428	99,715	0	0	0	0	0	0	0
10:29:50	82,69	2096,578	10,156	10,122	10,078	6,15	6,373	20,8	965,455	20,986	2095,752	0	201,428	201,428	99,715	0	0	0	0	0	0	0
10:29:50	-75,268	2095,825	10,156	10,073	10,074	6,142	6,368	20,8	965,455	20,986	2095,752	0	201,428	201,428	99,715	0	0	0	0	0	0	0
10:29:50	-135,083	2094,474	10,009	10,073	10,074	6,128	6,364	20,8	965,455	20,986	2094,474	0	201,428	201,428	99,715	0	0	0	0	0	0	0
10:29:50	127,685	2095,751	10,156	10,268	10,073	6,141	6,359	20,8	965,455	20,986	2094,476	0	201,428	201,428	99,715	0	0	0	0	0	0	0
10:29:50	-180,102	2093,95	9,961	9,926	10,073	6,123	6,355	20,8	965,455	20,986	2093,95	0	201,428	201,428	99,715	0	0	0	0	0	0	0
10:29:50	90,039	2094,851	10,058	9,975	10,073	6,132	6,35	20,8	965,455	20,986	2093,951	0	201,428	201,428	99,715	0	0	0	0	0	0	0
10:29:50	-75,073	2094,1	10,058	10,073	10,069	6,124	6,346	20,8	965,455	20,986	2093,951	0	200,845	200,845	99,713	0	0	0	0	0	0	0
10:29:50	82,495	2094,925	10,156	10,073	10,069	6,133	6,342	20,8	965,455	20,986	2093,952	0	200,845	200,845	99,713	0	0	0	0	0	0	0
10:29:50	0	2094,925	10,156	10,073	10,069	6,133	6,337	20,8	965,455	20,986	2093,953	0	200,845	200,845	99,713	0	0	0	0	0	0	0
10:29:50	-90,039	2094,024	10,058	10,073	10,069	6,123	6,333	20,8	965,455	20,986	2093,953	0	200,845	200,845	99,713	0	0	0	0	0	0	0
10:29:50	-82,641	2093,198	10,058	9,926	10,064	6,115	6,329	20,8	965,455	20,986	2093,198	0	200,845	200,845	99,713	0	0	0	0	0	0	0
10:29:50	135,058	2094,549	10,205	10,122	10,064	6,129	6,325	20,8	965,455	20,986	2093,199	0	200,845	200,845	99,713	0	0	0	0	0	0	0
10:29:50	-135,058	2093,198	10,058	9,975	10,064	6,115	6,321	20,8	965,455	20,986	2093,198	0	200,845	200,845	99,713	0	0	0	0	0	0	0
10:29:50	-84,741	2092,351	10,058	10,073	10,059	6,106	6,317	20,8	965,455	20,986	2092,351	0	200,845	200,845	99,713	0	0	0	0	0	0	0
10:29:50	7,373	2092,424	10,058	9,975	10,059	6,107	6,313	20,8	965,455	20,986	2092,351	0	200,845	200,845	99,713	0	0	0	0	0	0	0
10:29:50	-52,392	2091,9	10,009	9,878	10,059	6,102	6,309	20,8	965,455	20,986	2091,9	0	200,845	200,845	99,713	0	0	0	0	0	0	0
10:29:50	0	2091,9	10,009	9,878	10,059	6,102	6,304	20,8	965,455	20,986	2091,9	0	200,845	200,845	99,713	0	0	0	0	0	0	0
10:29:50	-134,985	2090,551	9,863	9,878	10,059	6,088	6,3	20,8	965,455	20,986	2090,551	0	200,845	200,845	99,713	0	0	0	0	0	0	0
10:29:50	90,014	2091,451	9,961	9,926	10,059	6,097	6,296	20,8	965,455	20,986	2090,552	0	200,845	200,845	99,713	0	0	0	0	0	0	0
10:29:50	-218,676	2089,264	9,814	9,78	10,054	6,074	6,292	20,8	965,455	20,986	2089,264	0	200,845	200,845	99,713	0	0	0	0	0	0	0
10:29:50	134,985	2090,614	9,961	9,878	10,054	6,088	6,288	20,8	965,455	20,986	2089,265	0	200,845	200,845	99,713	0	0	0	0	0	0	0
10:29:50	-89,99	2089,714	9,863	9,78	10,054	6,079	6,284	20,8	965,455	20,986	2089,266	0	200,845	200,845	99,713	0	0	0	0	0	0	0
10:29:50	-77,319	2088,941	9,863	9,633	10,05	6,071	6,28	20,8	965,455	20,986	2088,941	0	200,845	200,845	99,713	0	0	0	0	0	0	0
10:29:50	134,985	2090,291	10,009	9,926	10,05	6,085	6,276	20,8	965,455	20,986	2088,942	0	200,845	200,845	99,713	0	0	0	0	0	0	0
10:29:50	-134,985	2088,941	9,863	9,78	10,05	6,071	6,272	20,8	965,455	20,986	2088,941	0	200,845	200,845	99,713	0	0	0	0	0	0	0
10:29:50	-6,518	2088,876	9,863	9,78	10,05	6,07	6,268	20,8	965,455	20,986	2088,876	0	200,845	200,845	99,713	0	0	0	0	0	0	0
10:29:50	0	2088,876	9,863	9,78	10,05	6,07	6,264	20,8	965,455	20,986	2088,876	0	200,845	200,845	99,713	0	0	0	0	0	0	0
10:29:50	6,518	2088,941	9,863	9,78	10,05	6,071	6,26	20,8	965,455	20,986	2088,876	0	200,845	200,845	99,713	0	0	0	0	0	0	0
10:29:50	-6,518	2088,876	9,863	9,78	10,05	6,07	6,256	20,8	965,455	20,986	2088,876	0	200,845	200,845	99,713	0	0	0	0	0	0	0
10:29:50	-44,995	2088,426	9,814	9,633	10,05	6,066	6,253	20,8	965,455	20,986	2088,426	0	200,845	200,845	99,713	0	0	0	0	0	0	0
10:29:50	-167,163	2086,754	9,716	9,731	10,045	6,049	6,249	20,8	965,455	20,986	2086,754	0	200,845	200,845	99,713	0	0	0	0	0	0	0
10:29:50	269,946	2089,453	10,009	9,975	10,045	6,076	6,245	20,8	965,455	20,986	2086,757	0	200,845	200,845	99,713	0	0	0	0	0	0	0
10:29:50	-141,455	2088,039	9,863	9,78	10,045	6,062	6,242	20,8	965,455	20,986	2086,758	0	200,845	200,845	99,713	0	0	0	0	0	0	0
10:29:50	-134,985	2086,689	9,716	9,585	10,045	6,048	6,238	20,8	965,455	20,986	2086,689	0	200,845	200,845	99,713	0	0	0	0	0	0	0
10:29:50	192,773	2088,617	10,009	10,122	10,04	6,068	6,235	20,8	965,455	20,986	2086,691	0	200,845	200,845	99,713	0	0	0	0	0	0	0
10:29:50	-44,995	2088,167	9,961	9,926	10,04	6,063	6,231	20,8	965,455	20,986	2086,692	0	200,845	200,845	99,713	0	0	0	0	0	0	0
10:29:50	-89,965	2087,267	9,863	9,878	10,04	6,054	6,228	20,8	965,455	20,986	2086,693	0	200,845	200,845	99,713	0	0	0	0	0	0	0
10:29:50	-7,568	2087,191	9,863	9,878	10,04	6,053	6,224	20,8	965,455	20,986	2086,693	0	200,845	200,845	99,713	0	0	0	0	0	0	0
10:29:50	11,743	2087,309	9,961	9,926	10,036	6,054	6,221	20,8	965,455	20,986	2086,694	0	200,845	200,845	99,713	0	0	0	0	0	0	0
10:29:50	0	2087,309	9,961	9,975	10,036	6,054	6,218	20,8	965,455	20,986	2086,694	0	200,845	200,845	99,713	0	0	0	0	0	0	0
10:29:50	-89,941	2086,409	9,863	9,926	10,036	6,045	6,214	20,8	965,455	20,986	2086,409	0	200,845	200,845	99,713	0	0	0	0	0	0	0
10:29:50	89,941	2087,309	9,961	9,878	10,036	6,054	6,211	20,8	965,455	20,986	2086,41	0	200,845	200,845	99,713	0	0	0	0	0	0	0
10:29:50	-89,941	2086,409	9,863	9,878	10,036	6,045	6,208	20,8	965,455	20,986	2086,409	0	200,845	200,845	99,713	0	0	0	0	0	0	0
10:29:50	50,17	2086,911	10,009	10,073	10,031	6,05	6,205	20,8	965,455	20,986	2086,41	0	200,845	200,845	99,713	0	0	0	0	0	0	0
10:29:50	-134,936	2085,562	9,863	9,878	10,031	6,036	6,202	20,8	965,455	20,986	2085,562	0	200,845	200,845	99,713	0	0	0	0	0	0	0
10:29:50	89,965	2086,461	9,961	9,926	10,031	6,045	6,198	20,8	965,455	20,986	2085,563	0	200,845	200,845	99,713	0	0	0	0	0	0	0
10:29:51	-78,393	2085,678	9,961	9,926	10,026	6,037	6,195	20,8	965,455	20,986	2085,563	0	200,845	200,845	99,713	0	0	0	0	0	0	0
10:29:51	0	2085,678	9,961	9,926	10,026	6,037	6,192	20,8	965,455	20,986	2085,563	0	200,845	200,845	99,713	0	0	0	0	0	0	0
10:29:51	-89,941	2084,778	9,863	9,926	10,026	6,028	6,189	20,8	965,455	20,986	2084,778	0	200,845	200,845	99,713	0	0	0	0	0	0	0
10:29:51	83,422	2085,612	9,961	9,878	10,026	6,037	6,186	20,8	965,455	20,986	2084,779	0	200,845	200,845	99,713	0	0	0	0	0	0	0
10:29:51	0	2085,612	9,961	9,78	10,026	6,037	6,183	20,8	965,455	20,986	2084,78	0	200,845	200,845	99,713	0	0	0	0	0	0	0
10:29:51	-89,941	2084,713	9,863	9,633	10,026	6,027	6,18	20,8	965,455	20,986	2084,713	0	200,845	200,845	99,713	0	0	0	0	0	0	0
10:29:51	0	2084,713	9,863	9,731	10,026	6,027	6,177	20,8	965,455	20,986	2084,713	0	200,845	200,845	99,713	0	0	0	0	0	0	0
10:29:51	10,668	2084,82	9,961	9,731	10,021	6,029	6,174	20,8	965,455	20,986	2084,713	0	200,845	200,845	99,713	0	0	0	0	0	0	0
10:29:51	-134,887	2083,471	9,814	9,633	10,021	6,015	6,171	20,8	965,455	20,986	2083,471	0	200,845	200,845	99,713	0	0	0	0	0	0	0
10:29:51	134,887	2084,82	9,961	9,878	10,021	6,029	6,168	20,8	965,455	20,986	2083,472	0	200,845	200,845	99,713	0	0	0	0	0	0	0
10:29:51	0	2084,82	9,961	9,878	10,021	6,029	6,165	20,8	965,455	20,986	2083,474	0	200,845	200,845	99,713	0	0	0	0	0	0	0
10:29:51	-95,385	2083,866	9,863	9,633	10,021	6,019	6,163	20,8	965,455	20,986	2083,474	0	200,845	200,845	99,713	0	0	0	0	0	0	0
10:29:51	55,468	2084,42	10,009	9,926	10,017	6,024	6,16	20,8	965,455	20,986	2083,475	0	200,845	200,845	99,713	0	0	0	0	0	0	0
10:29:51	-134,887	2083,072	9,863	9,731	10,017	6,011	6,157	20,8	965,455	20,986	2083,072	0	200,845	200,845	99,713	0	0	0	0	0	0	0
10:29:51	189,453	2084,966	10,156	10,073	10,012	6,03	6,154	20,8	965,455	20,986	2083,074	0	200,845	200,845	99,713	0	0	0	0	0	0	0
10:29:51	-134,912	2083,617	10,009	9,975	10,012	6,016	6,152	20,8	965,455	20,986	2083,074	0	200,845	200,845	99,713	0	0	0	0	0	0	0
10:29:51	-44,97	2083,167	9,961	9,78	10,012	6,012	6,149	20,8	965,455	20,986	2083,074	0	200,845	200,845	99,713	0	0	0	0	0	0	0
10:29:51	-89,916	2082,268	9,863	9,878	10,012	6,002	6,146	20,8	965,455	20,986	2082,268	0	200,845	200,845	99,713	0	0	0	0	0	0	0
10:29:51	0	2082,268	9,863	9,78	10,012	6,002	6,143	20,8	965,455	20,986	2082,268	0	200,845	200,845	99,713	0	0	0	0	0	0	0
10:29:51	0	2082,268	9,863	9,78	10,012	6,002	6,141	20,8	965,455	20,986	2082,268	0	200,845	200,845	99,713	0	0	0	0	0	0	0
10:29:51	-141,381	2080,854	9,716	9,633	10,012	5,988	6,138	20,8	965,455	20,986	2080,854	0	200,845	200,845	99,713	0	0	0	0	0	0	0
10:29:51	224,78	2083,102	9,961	9,926	10,012	6,011	6,135	20,8	965,455	20,986	2080,856	0	200,845	200,845	99,713	0	0	0	0	0	0	0
10:29:51	-353,1	2079,571	9,57	9,389	10,012	5,974	6,132	20,8	965,455	20,986	2079,571	0	200,845	200,845	99,713	0	0	0	0	0	0	0
10:29:51	218,237	2081,753	9,814	9,78	10,012	5,997	6,129	20,8	965,455	20,986	2079,573	0	200,845	200,845	99,713	0	0	0	0	0	0	0
10:29:51	0	2081,753	9,814	9,878	10,012	5,997	6,127	20,8	965,455	20,986	2079,575	0	200,845	200,845	99,713	0	0	0	0	0	0	0
10:29:51	-79,467	2080,959	9,814	9,731	10,007	5,989	6,124	20,8	965,455	20,986	2079,577	0	200,845	200,845	99,713	0	0	0	0	0	0	0
10:29:51	44,97	2081,408	9,863	9,926	10,007	5,993	6,121	20,8	965,455	20,986	2079,579	0	200,845	200,845	99,713	0	0	0	0	0	0	0
10:29:51	-44,97	2080,959	9,814	9,731	10,007	5,989	6,119	20,8	965,455	20,986	2079,58	0	200,845	200,845	99,713	0	0	0	0	0	0	0
10:29:51	44,97	2081,408	9,863	9,878	10,007	5,993	6,116	20,8	965,455	20,986	2079,582	0	200,845	200,845	99,713	0	0	0	0	0	0	0
10:29:51	-44,97	2080,959	9,814	9,731	10,007	5,989	6,114	20,8	965,455	20,986	2079,584	0	200,845	200,845	99,713	0	0	0	0	0	0	0
10:29:51	-5,249	2080,906	9,814	9,878	10,007	5,988	6,111	20,8	965,455	20,986	2079,585	0	200,845	200,845	99,713	0	0	0	0	0	0	0
10:29:51	50,219	2081,408	9,863	9,926	10,007	5,993	6,109	20,8	965,455	20,986	2079,586	0	200,845	200,845	99,713	0	0	0	0	0	0	0
10:29:51	-5,273	2081,356	9,863	9,878	10,007	5,793	6,103	20,8	965,455	20,986	2079,588	0	200,845	200,845	99,713	0	0	0	0	0	0	0
10:29:51	-39,697	2080,959	9,814	9,633	10,007	5,589	6,093	20,8	965,455	20,986	2079,59	0	200,845	200,845	99,713	0	0	0	0	0	0	0
10:29:51	44,97	2081,408	9,863	9,731	10,007	5,393	6,079	20,8	965,455	20,986	2079,592	0	200,845	200,845	99,713	0	0	0	0	0	0	0
10:29:51	89,892	2082,307	9,961	9,878	10,007	5,203	6,062	20,8	965,455	20,986	2079,594	0	200,845	200,845	99,713	0	0	0	0	0	0	0
10:29:51	-318,554	2079,122	9,521	9,389	10,012	4,97	6,04	20,8	965,455	20,986	2079,122	0	200,845	200,845	99,713	0	0	0	0	0	0	0
10:29:51	-93,969	2078,182	9,326	9,194	10,017	4,76	6,015	20,8	965,455	20,986	2078,182	0	200,845	200,845	99,713	0	0	0	0	0	0	0
10:29:51	-59,448	2077,588	9,082	9,096	10,026	4,554	5,987	20,8	965,455	20,986	2077,588	0	200,845	200,845	99,713	0	0	0	0	0	0	0
10:29:51	-55,249	2077,035	8,838	8,755	10,036	4,348	5,955	20,8	965,455	20,986	2077,035	0	200,845	200,845	99,713	0	0	0	0	0	0	0
10:29:51	111,791	2078,153	8,691	8,657	10,05	4,16	5,919	20,8	965,455	20,986	2077,036	0	200,845	200,845	99,713	0	0	0	0	0	0	0
10:29:51	-23,999	2077,913	8,398	8,364	10,064	3,957	5,881	20,8	965,455	20,986	2077,037	0	200,845	200,845	99,713	0	0	0	0	0	0	0
10:29:51	209,96	2080,013	8,349	8,364	10,078	3,779	5,84	20,8	965,455	20,986	2077,04	0	200,845	200,845	99,713	0	0	0	0	0	0	0
10:29:51	247,46	2082,487	8,349	8,657	10,093	3,605	5,796	20,8	965,455	20,986	2077,046	0	200,845	200,845	99,713	0	0	0	0	0	0	0
10:29:51	369,628	2086,184	8,398	8,755	10,111	3,443	5,75	20,8	965,455	20,986	2077,055	0	200,845	200,845	99,713	0	0	0	0	0	0	0
10:29:51	493,774	2091,121	8,496	8,999	10,134	3,294	5,702	20,8	965,455	20,986	2077,069	0	200,845	200,845	99,713	0	0	0	0	0	0	0
10:29:51	576,367	2096,885	8,593	9,243	10,162	3,153	5,652	20,8	965,455	20,986	2077,089	0	200,845	200,845	99,713	0	0	0	0	0	0	0
10:29:51	583,886	2102,724	8,593	9,34	10,195	3,013	5,6	20,8	965,455	20,986	2077,114	0	200,845	200,845	99,713	0	0	0	0	0	0	0
10:29:51	571,899	2108,443	8,349	9,096	10,24	2,872	5,546	20,8	965,455	20,986	2077,146	0	200,845	200,845	99,713	0	0	0	0	0	0	0
10:29:51	594,043	2114,383	8,056	9,194	10,29	2,733	5,491	20,8	965,455	20,986	2077,183	0	200,845	200,845	99,713	0	0	0	0	0	0	0
10:29:51	616,967	2120,553	7,714	8,901	10,343	2,597	5,434	20,7	965,455	20,986	2077,226	0	200,845	200,845	99,713	0	0	0	0	0	0	0
10:29:51	957,153	2130,125	7,763	9,047	10,395	2,496	5,377	20,7	965,455	20,986	2077,279	0	200,845	200,845	99,713	0	0	0	0	0	0	0
10:29:51	811,962	2138,244	7,617	9,096	10,449	2,379	5,318	20,7	965,455	20,986	2077,34	0	200,845	200,845	99,713	0	0	0	0	0	0	0
10:29:51	893,359	2147,178	7,568	8,999	10,502	2,271	5,258	20,7	965,455	20,986	2077,41	0	200,845	200,845	99,713	0	0	0	0	0	0	0
10:29:51	1180,419	2158,982	7,861	9,243	10,554	2,193	5,198	20,7	965,455	20,986	2077,492	0	200,845	200,845	99,713	0	0	0	0	0	0	0
10:29:51	1236,499	2171,347	8,252	9,585	10,604	2,121	5,138	20,7	965,455	20,986	2077,586	0	200,845	200,845	99,713	0	0	0	0	0	0	0
10:29:51	1091,626	2182,263	8,398	10,219	10,658	2,033	5,077	20,7	965,455	20,986	2077,69	0	200,845	200,845	99,713	0	0	0	0	0	0	0
10:29:51	914,941	2191,413	8,398	9,975	10,711	1,927	5,015	20,7	965,455	20,986	2077,804	0	200,845	200,845	99,713	0	0	0	0	0	0	0
10:29:51	972,705	2201,14	8,398	10,268	10,766	1,828	4,953	20,7	965,455	20,986	2077,928	0	200,845	200,845	99,713	0	0	0	0	0	0	0
10:29:51	926,904	2210,409	8,252	10,61	10,827	1,723	4,889	20,7	965,455	20,986	2078,06	0	200,845	200,845	99,713	0	0	0	0	0	0	0
10:29:51	1148,242	2221,891	8,252	10,268	10,892	1,642	4,826	20,7	965,455	20,986	2078,204	0	200,544	200,544	99,711	0	0	0	0	0	0	0
10:29:51	1164,599	2233,537	8,349	10,512	10,953	2,289	4,776	20,7	965,455	20,986	2078,359	0	200,544	200,544	99,711	0	0	0	0	0	0	0
10:29:51	838,989	2241,927	8,007	9,731	11,019	2,855	4,738	20,7	965,455	20,986	2078,523	0	200,544	200,544	99,711	0	0	0	0	0	0	0
10:29:51	1441,821	2256,345	8,496	10,61	11,075	3,439	4,713	20,7	965,455	20,986	2078,7	0	200,544	200,544	99,711	0	0	0	0	0	0	0
10:29:51	1631,738	2272,663	9,521	11,489	11,113	4,004	4,699	20,7	965,455	20,986	2078,894	0	200,544	200,544	99,711	0	0	0	0	0	0	0
10:29:51	1555,835	2288,221	10,644	12,173	11,142	4,524	4,696	20,7	965,455	20,986	2079,103	0	200,544	200,544	99,711	0	0	0	0	0	0	0
10:29:51	1970,556	2307,927	12,304	14,321	11,165	5,055	4,703	20,7	965,455	20,986	2079,332	0	200,544	200,544	99,711	0	0	0	0	0	0	0
10:29:51	1319,702	2321,124	13,281	15,005	11,187	5,488	4,718	20,7	965,455	20,986	2079,574	0	200,544	200,544	99,711	0	0	0	0	0	0	0
10:29:51	1471,679	2335,84	14,306	15,737	11,216	5,911	4,741	20,7	965,455	20,986	2079,83	0	200,544	200,544	99,711	0	0	0	0	0	0	0
10:29:51	1261,425	2348,455	14,941	16,665	11,253	6,287	4,772	20,7	965,455	20,986	2080,099	0	200,544	200,544	99,711	0	0	0	0	0	0	0
10:29:51	673,852	2355,193	14,746	16,274	11,301	6,58	4,807	20,7	965,455	20,986	2080,374	0	200,544	200,544	99,711	0	0	0	0	0	0	0
10:29:51	1140,307	2366,596	14,99	16,421	11,353	6,901	4,848	20,7	965,455	20,986	2080,66	0	200,544	200,544	99,711	0	0	0	0	0	0	0
10:29:51	915,429	2375,751	14,941	16,518	11,407	7,18	4,894	20,7	965,455	20,986	2080,955	0	200,544	200,544	99,711	0	0	0	0	0	0	0
10:29:51	849,584	2384,246	14,892	16,079	11,458	7,435	4,944	20,7	965,455	20,986	2081,259	0	200,544	200,544	99,711	0	0	0	0	0	0	0
10:29:51	897,68	2393,223	14,99	16,079	11,504	7,681	4,997	20,7	965,455	20,986	2081,571	0	200,544	200,544	99,711	0	0	0	0	0	0	0
10:29:51	870,898	2401,932	15,234	16,762	11,54	7,909	5,054	20,7	965,455	20,986	2081,891	0	200,544	200,544	99,711	0	0	0	0	0	0	0
10:29:51	1414,794	2416,08	16,211	17,348	11,567	8,181	5,116	20,7	965,455	20,986	2082,225	0	200,544	200,544	99,711	0	0	0	0	0	0	0
10:29:51	1048,364	2426,564	16,894	17,886	11,589	8,404	5,18	20,7	965,455	20,986	2082,57	0	200,544	200,544	99,711	0	0	0	0	0	0	0
10:29:51	1076,586	2437,33	17,676	18,569	11,607	8,62	5,248	20,7	965,455	20,986	2082,924	0	200,544	200,544	99,711	0	0	0	0	0	0	0
10:29:51	1062,793	2447,958	18,359	19,302	11,63	8,824	5,318	20,7	965,455	20,986	2083,289	0	200,544	200,544	99,711	0	0	0	0	0	0	0
10:29:51	651,879	2454,476	18,506	19,155	11,659	8,977	5,39	20,7	965,455	20,986	2083,66	0	200,544	200,544	99,711	0	0	0	0	0	0	0
10:29:51	362,915	2458,106	18,213	19,057	11,695	9,093	5,462	20,7	965,455	20,986	2084,035	0	200,544	200,544	99,711	0	0	0	0	0	0	0
10:29:51	616,162	2464,267	18,164	18,911	11,733	9,228	5,536	20,7	965,455	20,986	2084,415	0	200,544	200,544	99,711	0	0	0	0	0	0	0
10:29:51	416,04	2468,428	17,822	18,374	11,775	9,336	5,611	20,7	965,455	20,986	2084,799	0	200,544	200,544	99,711	0	0	0	0	0	0	0
10:29:51	569,775	2474,125	17,724	18,423	11,812	9,453	5,686	20,7	965,455	20,986	2085,189	0	200,544	200,544	99,711	0	0	0	0	0	0	0
10:29:51	520,629	2479,332	17,578	18,081	11,85	9,56	5,762	20,7	965,455	20,986	2085,583	0	200,544	200,544	99,711	0	0	0	0	0	0	0
10:29:51	841,87	2487,75	18,017	18,569	11,873	9,696	5,839	20,7	965,455	20,986	2085,985	0	200,544	200,544	99,711	0	0	0	0	0	0	0
10:29:51	523,022	2492,981	18,213	18,569	11,892	9,794	5,917	20,7	965,455	20,986	2086,392	0	200,544	200,544	99,711	0	0	0	0	0	0	0
10:29:51	901,171	2501,992	18,799	19,106	11,911	9,927	5,995	20,7	965,455	20,986	2086,807	0	200,544	200,544	99,711	0	0	0	0	0	0	0
10:29:51	584,326	2507,836	19,14	19,399	11,925	10,024	6,074	20,7	965,455	20,986	2087,228	0	200,544	200,544	99,711	0	0	0	0	0	0	0
10:29:51	581,42	2513,65	19,482	19,79	11,939	10,117	6,153	20,7	965,455	20,986	2087,655	0	200,544	200,544	99,711	0	0	0	0	0	0	0
10:29:51	381,079	2517,461	19,531	19,839	11,958	10,187	6,233	20,7	965,455	20,986	2088,085	0	200,544	200,544	99,711	0	0	0	0	0	0	0
10:29:51	621,215	2523,673	19,824	20,132	11,977	10,278	6,312	20,7	965,455	20,986	2088,52	0	200,544	200,544	99,711	0	0	0	0	0	0	0
10:29:51	362,768	2527,3	19,678	19,936	12,006	10,341	6,391	20,7	965,455	20,986	2088,959	0	200,544	200,544	99,711	0	0	0	0	0	0	0
10:29:51	214,038	2529,441	19,385	19,741	12,034	10,385	6,469	20,7	965,455	20,986	2089,399	0	200,544	200,544	99,711	0	0	0	0	0	0	0
10:29:51	325,463	2532,695	19,287	19,595	12,057	10,439	6,547	20,7	965,455	20,986	2089,843	0	200,544	200,544	99,711	0	0	0	0	0	0	0
10:29:51	259,936	2535,295	19,043	19,302	12,085	10,485	6,624	20,7	965,455	20,986	2090,288	0	200,544	200,544	99,711	0	0	0	0	0	0	0
10:29:51	438,208	2539,677	19,14	19,497	12,105	10,547	6,701	20,7	965,455	20,986	2090,737	0	200,544	200,544	99,711	0	0	0	0	0	0	0
10:29:51	498,437	2544,661	19,385	19,741	12,119	10,614	6,778	20,7	965,455	20,986	2091,191	0	200,544	200,544	99,711	0	0	0	0	0	0	0
10:29:51	522,29	2549,884	19,678	19,936	12,133	10,682	6,854	20,7	965,455	20,986	2091,65	0	200,544	200,544	99,711	0	0	0	0	0	0	0
10:29:51	660,376	2556,488	20,263	20,473	12,138	10,763	6,931	20,7	965,455	20,986	2092,115	0	200,544	200,544	99,711	0	0	0	0	0	0	0
10:29:52	347,485	2559,963	20,459	20,718	12,147	10,81	7,007	20,7	965,455	20,986	2092,582	0	200,544	200,544	99,711	0	0	0	0	0	0	0
10:29:52	385,864	2563,821	20,605	20,718	12,16	10,861	7,083	20,7	965,455	20,986	2093,054	0	200,544	200,544	99,711	0	0	0	0	0	0	0
10:29:52	252,709	2566,349	20,605	20,718	12,175	10,897	7,157	20,7	965,455	20,986	2093,527	0	200,544	200,544	99,711	0	0	0	0	0	0	0
10:29:52	159,985	2567,948	20,361	20,62	12,197	10,922	7,231	20,7	965,455	20,986	2094,002	0	200,544	200,544	99,711	0	0	0	0	0	0	0
10:29:52	330,59	2571,254	20,361	20,669	12,216	10,964	7,304	20,7	965,455	20,986	2094,479	0	200,544	200,544	99,711	0	0	0	0	0	0	0
10:29:52	150,048	2572,755	20,166	20,278	12,235	10,986	7,377	20,7	965,455	20,986	2094,957	0	200,544	200,544	99,711	0	0	0	0	0	0	0
10:29:52	204,907	2574,804	20,117	20,18	12,249	11,014	7,448	20,7	965,455	20,986	2095,437	0	200,544	200,544	99,711	0	0	0	0	0	0	0
10:29:52	394,531	2578,749	20,263	20,473	12,263	11,061	7,519	20,7	965,455	20,986	2095,92	0	200,544	200,544	99,711	0	0	0	0	0	0	0
10:29:52	301,416	2581,763	20,361	20,473	12,275	11,097	7,589	20,7	965,455	20,986	2096,406	0	200,544	200,544	99,711	0	0	0	0	0	0	0
10:29:52	177,661	2583,54	20,459	20,473	12,279	11,121	7,658	20,7	965,455	20,986	2096,893	0	200,544	200,544	99,711	0	0	0	0	0	0	0
10:29:52	702,929	2590,569	21,094	21,157	12,284	11,198	7,728	20,7	965,455	20,986	2097,387	0	200,544	200,544	99,711	0	0	0	0	0	0	0
10:29:52	82,495	2591,394	21,094	21,059	12,289	11,21	7,796	20,7	965,455	20,986	2097,881	0	200,544	200,544	99,711	0	0	0	0	0	0	0
10:29:52	224,731	2593,641	21,24	21,157	12,293	11,237	7,863	20,7	965,455	20,986	2098,377	0	200,544	200,544	99,711	0	0	0	0	0	0	0
10:29:52	135,62	2594,998	21,142	21,157	12,306	11,254	7,93	20,7	965,455	20,986	2098,873	0	200,544	200,544	99,711	0	0	0	0	0	0	0
10:29:52	131,274	2596,31	21,094	21,059	12,316	11,271	7,995	20,7	965,455	20,986	2099,371	0	200,544	200,544	99,711	0	0	0	0	0	0	0
10:29:52	83,52	2597,146	20,947	20,864	12,329	11,282	8,06	20,7	965,455	20,986	2099,869	0	200,544	200,544	99,711	0	0	0	0	0	0	0
10:29:52	34,448	2597,49	20,752	20,718	12,342	11,288	8,123	20,7	965,455	20,986	2100,366	0	200,544	200,544	99,711	0	0	0	0	0	0	0
10:29:52	161,767	2599,108	20,752	20,815	12,351	11,307	8,186	20,7	965,455	20,986	2100,865	0	200,544	200,544	99,711	0	0	0	0	0	0	0
10:29:52	178,979	2600,898	20,752	20,815	12,361	11,328	8,247	20,7	965,455	20,986	2101,365	0	200,544	200,544	99,711	0	0	0	0	0	0	0
10:29:52	175,781	2602,655	20,849	20,864	12,366	11,348	8,308	20,7	965,455	20,986	2101,866	0	200,544	200,544	99,711	0	0	0	0	0	0	0
10:29:52	156,372	2604,219	20,947	21,011	12,369	11,366	8,368	20,7	965,455	20,986	2102,368	0	200,544	200,544	99,711	0	0	0	0	0	0	0
10:29:52	305,444	2607,274	21,24	21,206	12,37	11,399	8,427	20,7	965,455	20,986	2102,873	0	200,544	200,544	99,711	0	0	0	0	0	0	0
10:29:52	66,333	2607,937	21,289	21,255	12,371	11,407	8,486	20,7	965,455	20,986	2103,378	0	200,544	200,544	99,711	0	0	0	0	0	0	0
10:29:52	61,889	2608,556	21,289	21,206	12,375	11,415	8,543	20,7	965,455	20,986	2103,883	0	200,544	200,544	99,711	0	0	0	0	0	0	0
10:29:52	224,829	2610,804	21,435	21,401	12,379	11,439	8,6	20,7	965,455	20,986	2104,39	0	200,544	200,544	99,711	0	0	0	0	0	0	0
10:29:52	60,815	2611,412	21,435	21,352	12,382	11,447	8,656	20,7	965,455	20,986	2104,898	0	200,544	200,544	99,711	0	0	0	0	0	0	0
10:29:52	-15,332	2611,259	21,338	21,206	12,387	11,446	8,711	20,7	965,455	20,986	2105,404	0	200,544	200,544	99,711	0	0	0	0	0	0	0
10:29:52	79,174	2612,051	21,338	21,401	12,391	11,455	8,764	20,7	965,455	20,986	2105,911	0	200,544	200,544	99,711	0	0	0	0	0	0	0
10:29:52	-14,306	2611,908	21,24	21,206	12,396	11,454	8,817	20,7	965,455	20,986	2106,417	0	200,544	200,544	99,711	0	0	0	0	0	0	0
10:29:52	-17,431	2611,733	21,142	21,157	12,4	11,453	8,869	20,7	965,455	20,986	2106,922	0	200,544	200,544	99,711	0	0	0	0	0	0	0
10:29:52	116,308	2612,896	21,24	21,206	12,402	11,466	8,92	20,7	965,455	20,986	2107,428	0	200,544	200,544	99,711	0	0	0	0	0	0	0
10:29:52	-95,703	2611,939	21,142	21,157	12,402	11,457	8,97	20,7	965,455	20,986	2107,933	0	200,544	200,544	99,711	0	0	0	0	0	0	0
10:29:52	143,579	2613,375	21,289	21,206	12,402	11,472	9,019	20,7	965,455	20,986	2108,438	0	200,544	200,544	99,711	0	0	0	0	0	0	0
10:29:52	47,875	2613,854	21,338	21,206	12,402	11,478	9,067	20,7	965,455	20,986	2108,944	0	200,544	200,544	99,711	0	0	0	0	0	0	0
10:29:52	0	2613,854	21,338	21,548	12,402	11,478	9,114	20,7	965,455	20,986	2109,449	0	200,544	200,544	99,711	0	0	0	0	0	0	0
10:29:52	-47,875	2613,375	21,289	21,352	12,402	11,473	9,16	20,7	965,455	20,986	2109,953	0	200,544	200,544	99,711	0	0	0	0	0	0	0
10:29:52	0	2613,375	21,289	21,255	12,402	11,474	9,206	20,7	965,455	20,986	2110,456	0	200,544	200,544	99,711	0	0	0	0	0	0	0
10:29:52	47,875	2613,854	21,338	21,352	12,402	11,479	9,25	20,7	965,455	20,986	2110,959	0	200,544	200,544	99,711	0	0	0	0	0	0	0
10:29:52	95,751	2614,811	21,435	21,499	12,402	11,489	9,294	20,7	965,455	20,986	2111,463	0	200,544	200,544	99,711	0	0	0	0	0	0	0
10:29:52	-150,244	2613,309	21,24	21,206	12,404	11,474	9,337	20,7	965,455	20,986	2111,965	0	200,544	200,544	99,711	0	0	0	0	0	0	0
10:29:52	0	2613,309	21,24	21,206	12,404	11,474	9,379	20,7	965,455	20,986	2112,466	0	200,544	200,544	99,711	0	0	0	0	0	0	0
10:29:52	0	2613,309	21,24	21,206	12,404	11,475	9,42	20,7	965,455	20,986	2112,967	0	200,544	200,544	99,711	0	0	0	0	0	0	0
10:29:52	-143,554	2611,873	21,094	21,255	12,404	11,46	9,46	20,7	965,455	20,986	2113,466	0	200,544	200,544	99,711	0	0	0	0	0	0	0
10:29:52	47,851	2612,352	21,142	21,206	12,404	11,465	9,499	20,7	965,455	20,986	2113,964	0	200,544	200,544	99,711	0	0	0	0	0	0	0
10:29:52	95,703	2613,309	21,24	21,157	12,404	11,475	9,538	20,7	965,455	20,986	2114,464	0	200,544	200,544	99,711	0	0	0	0	0	0	0
10:29:52	-95,703	2612,352	21,142	21,059	12,404	11,465	9,576	20,7	965,455	20,986	2114,962	0	200,544	200,544	99,711	0	0	0	0	0	0	0
10:29:52	-89,135	2611,461	21,094	20,864	12,402	11,456	9,613	20,7	965,455	20,986	2115,458	0	200,544	200,544	99,711	0	0	0	0	0	0	0
10:29:52	239,331	2613,854	21,338	21,352	12,402	11,481	9,649	20,7	965,455	20,986	2115,957	0	200,544	200,544	99,711	0	0	0	0	0	0	0
10:29:52	-212,06	2611,733	21,142	21,011	12,4	11,459	9,685	20,7	965,455	20,986	2116,452	0	200,544	200,544	99,711	0	0	0	0	0	0	0
10:29:52	0	2611,733	21,142	21,059	12,4	11,46	9,72	20,9	965,455	20,986	2116,948	0	200,544	200,544	99,711	0	0	0	0	0	0	0
10:29:52	143,579	2613,169	21,289	21,255	12,4	11,474	9,754	20,9	965,455	20,986	2117,444	0	200,544	200,544	99,711	0	0	0	0	0	0	0
10:29:52	-47,875	2612,69	21,24	21,059	12,4	11,47	9,788	20,9	965,455	20,986	2117,939	0	200,544	200,544	99,711	0	0	0	0	0	0	0
10:29:52	0	2612,69	21,24	21,011	12,4	11,47	9,821	20,9	965,455	20,986	2118,434	0	200,544	200,544	99,711	0	0	0	0	0	0	0
10:29:52	0	2612,69	21,24	21,059	12,4	11,47	9,853	20,9	965,455	20,986	2118,929	0	200,544	200,544	99,711	0	0	0	0	0	0	0
10:29:52	0	2612,69	21,24	21,011	12,4	11,47	9,885	20,9	965,455	20,986	2119,422	0	200,544	200,544	99,711	0	0	0	0	0	0	0
10:29:52	-95,703	2611,733	21,142	21,157	12,4	11,46	9,916	20,9	965,455	20,986	2119,915	0	200,544	200,544	99,711	0	0	0	0	0	0	0
10:29:52	95,703	2612,69	21,24	21,206	12,4	11,47	9,946	20,9	965,455	20,986	2120,408	0	200,544	200,544	99,711	0	0	0	0	0	0	0
10:29:52	-183,74	2610,853	21,094	20,962	12,398	11,451	9,976	20,9	965,455	20,986	2120,898	0	200,544	200,544	99,711	0	0	0	0	0	0	0
10:29:52	-19,58	2610,657	21,094	21,059	12,397	11,449	10,004	20,9	965,455	20,986	2121,388	0	200,544	200,544	99,711	0	0	0	0	0	0	0
10:29:52	143,579	2612,093	21,24	21,157	12,397	11,464	10,033	20,9	965,455	20,986	2121,878	0	202,202	202,202	99,718	0	0	0	0	0	0	0
10:29:52	-143,579	2610,657	21,094	20,962	12,397	11,449	10,061	20,9	965,455	20,986	2122,367	0	202,202	202,202	99,718	0	0	0	0	0	0	0
10:29:52	191,43	2612,571	21,289	21,255	12,397	11,469	10,088	20,9	965,455	20,986	2122,857	0	202,202	202,202	99,718	0	0	0	0	0	0	0
10:29:52	-227,343	2610,298	20,996	20,962	12,4	11,446	10,115	20,9	965,455	20,986	2123,344	0	202,202	202,202	99,718	0	0	0	0	0	0	0
10:29:52	95,654	2611,255	21,094	21,059	12,4	11,455	10,141	20,9	965,455	20,986	2123,832	0	202,202	202,202	99,718	0	0	0	0	0	0	0
10:29:52	0	2611,255	21,094	21,059	12,4	11,455	10,167	20,9	965,455	20,986	2124,32	0	202,202	202,202	99,718	0	0	0	0	0	0	0
10:29:52	47,875	2611,733	21,142	21,011	12,4	11,46	10,192	20,9	965,455	20,986	2124,807	0	202,202	202,202	99,718	0	0	0	0	0	0	0
10:29:52	95,703	2612,69	21,24	21,157	12,4	11,47	10,218	20,9	965,455	20,986	2125,295	0	202,202	202,202	99,718	0	0	0	0	0	0	0
10:29:52	0	2612,69	21,24	21,157	12,4	11,47	10,242	20,9	965,455	20,986	2125,782	0	202,202	202,202	99,718	0	0	0	0	0	0	0
10:29:52	-95,703	2611,733	21,142	21,011	12,4	11,46	10,266	20,9	965,455	20,986	2126,268	0	202,202	202,202	99,718	0	0	0	0	0	0	0
10:29:52	95,703	2612,69	21,24	21,255	12,4	11,47	10,29	20,9	965,455	20,986	2126,755	0	202,202	202,202	99,718	0	0	0	0	0	0	0
10:29:52	-95,703	2611,733	21,142	21,059	12,4	11,461	10,313	20,9	965,455	20,986	2127,24	0	202,202	202,202	99,718	0	0	0	0	0	0	0
10:29:52	143,579	2613,169	21,289	21,401	12,4	11,475	10,335	20,9	965,455	20,986	2127,726	0	202,202	202,202	99,718	0	0	0	0	0	0	0
10:29:52	-27,27	2612,896	21,24	21,255	12,402	11,473	10,358	20,9	965,455	20,986	2128,211	0	202,202	202,202	99,718	0	0	0	0	0	0	0
10:29:52	-95,703	2611,939	21,142	21,206	12,402	11,463	10,379	20,9	965,455	20,986	2128,695	0	202,202	202,202	99,718	0	0	0	0	0	0	0
10:29:52	-47,875	2611,461	21,094	21,157	12,402	11,458	10,4	20,9	965,455	20,986	2129,178	0	202,202	202,202	99,718	0	0	0	0	0	0	0
10:29:52	191,455	2613,375	21,289	21,255	12,402	11,478	10,422	20,9	965,455	20,986	2129,662	0	202,202	202,202	99,718	0	0	0	0	0	0	0
10:29:52	-47,875	2612,896	21,24	21,059	12,402	11,473	10,442	20,9	965,455	20,986	2130,145	0	202,202	202,202	99,718	0	0	0	0	0	0	0
10:29:52	47,875	2613,375	21,289	21,206	12,402	11,478	10,462	20,9	965,455	20,986	2130,629	0	202,202	202,202	99,718	0	0	0	0	0	0	0
10:29:52	-47,875	2612,896	21,24	21,206	12,402	11,473	10,482	20,9	965,455	20,986	2131,111	0	202,202	202,202	99,718	0	0	0	0	0	0	0
10:29:52	0	2612,896	21,24	20,962	12,402	11,473	10,502	20,9	965,455	20,986	2131,593	0	202,202	202,202	99,718	0	0	0	0	0	0	0
10:29:52	137,011	2614,266	21,338	21,255	12,404	11,487	10,521	20,9	965,455	20,986	2132,076	0	202,202	202,202	99,718	0	0	0	0	0	0	0
10:29:52	-239,306	2611,873	21,094	20,815	12,404	11,462	10,539	20,9	965,455	20,986	2132,555	0	202,202	202,202	99,718	0	0	0	0	0	0	0
10:29:52	239,306	2614,266	21,338	21,401	12,404	11,487	10,558	20,9	965,455	20,986	2133,037	0	202,202	202,202	99,718	0	0	0	0	0	0	0
10:29:52	-95,751	2613,309	21,24	21,206	12,404	11,477	10,576	20,9	965,455	20,986	2133,517	0	202,202	202,202	99,718	0	0	0	0	0	0	0
10:29:52	-184,838	2611,461	21,094	20,864	12,402	11,458	10,593	20,9	965,455	20,986	2133,995	0	202,202	202,202	99,718	0	0	0	0	0	0	0
10:29:52	27,27	2611,733	21,142	20,962	12,4	11,461	10,61	20,9	965,455	20,986	2134,473	0	202,202	202,202	99,718	0	0	0	0	0	0	0
10:29:52	227,392	2614,007	21,435	21,401	12,397	11,484	10,627	20,9	965,455	20,986	2134,952	0	202,202	202,202	99,718	0	0	0	0	0	0	0
10:29:52	-191,43	2612,093	21,24	21,157	12,397	11,464	10,644	20,9	965,455	20,986	2135,429	0	202,202	202,202	99,718	0	0	0	0	0	0	0
10:29:52	-83,837	2611,255	21,094	20,864	12,4	11,456	10,66	20,9	965,455	20,986	2135,905	0	202,202	202,202	99,718	0	0	0	0	0	0	0
10:29:52	47,875	2611,733	21,142	21,206	12,4	11,461	10,676	20,9	965,455	20,986	2136,381	0	202,202	202,202	99,718	0	0	0	0	0	0	0
10:29:52	-27,27	2611,461	21,094	20,962	12,402	11,458	10,691	20,9	965,455	20,986	2136,856	0	202,202	202,202	99,718	0	0	0	0	0	0	0
10:29:52	0	2611,461	21,094	21,059	12,402	11,458	10,706	20,9	965,455	20,986	2137,33	0	202,202	202,202	99,718	0	0	0	0	0	0	0
10:29:52	0	2611,461	21,094	21,157	12,402	11,458	10,721	20,9	965,455	20,986	2137,805	0	202,202	202,202	99,718	0	0	0	0	0	0	0
10:29:52	-95,678	2610,504	20,996	21,011	12,402	11,448	10,735	20,9	965,455	20,986	2138,277	0	202,202	202,202	99,718	0	0	0	0	0	0	0
10:29:52	95,678	2611,461	21,094	20,962	12,402	11,458	10,749	20,9	965,455	20,986	2138,751	0	202,202	202,202	99,718	0	0	0	0	0	0	0
10:29:52	0	2611,461	21,094	21,011	12,402	11,458	10,763	20,9	965,455	20,986	2139,223	0	202,202	202,202	99,718	0	0	0	0	0	0	0
10:29:52	122,973	2612,69	21,24	21,206	12,4	11,471	10,777	20,9	965,455	20,986	2139,697	0	202,202	202,202	99,718	0	0	0	0	0	0	0
10:29:52	0	2612,69	21,24	21,206	12,4	11,471	10,79	20,9	965,455	20,986	2140,17	0	202,202	202,202	99,718	0	0	0	0	0	0	0
10:29:52	-40,185	2612,288	21,24	21,206	12,398	11,466	10,804	20,9	965,455	20,986	2140,642	0	202,202	202,202	99,718	0	0	0	0	0	0	0
10:29:52	-246,899	2609,819	20,947	20,864	12,4	11,441	10,816	20,9	965,455	20,986	2141,111	0	202,202	202,202	99,718	0	0	0	0	0	0	0
10:29:53	143,505	2611,255	21,094	21,206	12,4	11,456	10,829	20,9	965,455	20,986	2141,581	0	202,202	202,202	99,718	0	0	0	0	0	0	0
10:29:53	103,393	2612,288	21,24	21,255	12,398	11,466	10,841	20,9	965,455	20,986	2142,052	0	202,202	202,202	99,718	0	0	0	0	0	0	0
10:29:53	-199,047	2610,298	20,996	20,962	12,4	11,446	10,853	20,9	965,455	20,986	2142,52	0	202,202	202,202	99,718	0	0	0	0	0	0	0
10:29:53	143,53	2611,733	21,142	21,255	12,4	11,461	10,865	20,9	965,455	20,986	2142,99	0	202,202	202,202	99,718	0	0	0	0	0	0	0
10:29:53	-143,53	2610,298	20,996	20,864	12,4	11,446	10,876	20,9	965,455	20,986	2143,457	0	202,202	202,202	99,718	0	0	0	0	0	0	0
10:29:53	143,53	2611,733	21,142	21,157	12,4	11,461	10,888	20,9	965,455	20,986	2143,925	0	202,202	202,202	99,718	0	0	0	0	0	0	0
10:29:53	0	2611,733	21,142	21,206	12,4	11,461	10,899	20,9	965,455	20,986	2144,393	0	202,202	202,202	99,718	0	0	0	0	0	0	0
10:29:53	-143,53	2610,298	20,996	21,059	12,4	11,446	10,91	20,9	965,455	20,986	2144,859	0	202,202	202,202	99,718	0	0	0	0	0	0	0
10:29:53	143,53	2611,733	21,142	21,206	12,4	11,461	10,921	20,9	965,455	20,986	2145,326	0	202,202	202,202	99,718	0	0	0	0	0	0	0
10:29:53	0	2611,733	21,142	21,157	12,4	11,461	10,931	20,9	965,455	20,986	2145,792	0	202,202	202,202	99,718	0	0	0	0	0	0	0
10:29:53	20,605	2611,939	21,142	21,059	12,402	11,463	10,942	20,9	965,455	20,986	2146,258	0	202,202	202,202	99,718	0	0	0	0	0	0	0
10:29:53	-47,875	2611,461	21,094	21,059	12,402	11,458	10,952	20,9	965,455	20,986	2146,723	0	202,202	202,202	99,718	0	0	0	0	0	0	0
10:29:53	143,579	2612,896	21,24	21,255	12,402	11,473	10,962	20,9	965,455	20,986	2147,19	0	202,202	202,202	99,718	0	0	0	0	0	0	0
10:29:53	0	2612,896	21,24	21,206	12,402	11,473	10,972	20,9	965,455	20,986	2147,655	0	202,202	202,202	99,718	0	0	0	0	0	0	0
10:29:53	-95,703	2611,939	21,142	21,157	12,402	11,463	10,982	20,9	965,455	20,986	2148,12	0	202,202	202,202	99,718	0	0	0	0	0	0	0
10:29:53	-47,875	2611,461	21,094	21,011	12,402	11,458	10,991	20,9	965,455	20,986	2148,583	0	202,202	202,202	99,718	0	0	0	0	0	0	0
10:29:53	143,579	2612,896	21,24	21,157	12,402	11,473	11	20,9	965,455	20,986	2149,048	0	202,202	202,202	99,718	0	0	0	0	0	0	0
10:29:53	0	2612,896	21,24	21,206	12,402	11,473	11,01	20,9	965,455	20,986	2149,512	0	202,202	202,202	99,718	0	0	0	0	0	0	0
10:29:53	47,875	2613,375	21,289	21,206	12,402	11,478	11,019	20,9	965,455	20,986	2149,976	0	202,202	202,202	99,718	0	0	0	0	0	0	0
10:29:53	0	2613,375	21,289	21,157	12,402	11,478	11,028	20,9	965,455	20,986	2150,439	0	202,202	202,202	99,718	0	0	0	0	0	0	0
10:29:53	-47,875	2612,896	21,24	21,206	12,402	11,473	11,037	20,9	965,455	20,986	2150,902	0	202,202	202,202	99,718	0	0	0	0	0	0	0
10:29:53	89,135	2613,788	21,289	21,206	12,404	11,482	11,045	20,9	965,455	20,986	2151,365	0	202,202	202,202	99,718	0	0	0	0	0	0	0
10:29:53	-191,43	2611,873	21,094	21,059	12,404	11,462	11,053	20,9	965,455	20,986	2151,825	0	202,202	202,202	99,718	0	0	0	0	0	0	0
10:29:53	47,851	2612,352	21,142	21,059	12,404	11,467	11,062	20,9	965,455	20,986	2152,285	0	202,202	202,202	99,718	0	0	0	0	0	0	0
10:29:53	95,703	2613,309	21,24	21,206	12,404	11,477	11,07	20,9	965,455	20,986	2152,746	0	202,202	202,202	99,718	0	0	0	0	0	0	0
10:29:53	0	2613,309	21,24	21,157	12,404	11,477	11,078	20,9	965,455	20,986	2153,207	0	202,202	202,202	99,718	0	0	0	0	0	0	0
10:29:53	-239,257	2610,916	20,996	20,962	12,404	11,452	11,085	20,9	965,455	20,986	2153,664	0	202,202	202,202	99,718	0	0	0	0	0	0	0
10:29:53	239,257	2613,309	21,24	21,255	12,404	11,477	11,093	20,9	965,455	20,986	2154,124	0	202,202	202,202	99,718	0	0	0	0	0	0	0
10:29:53	-239,257	2610,916	20,996	20,864	12,404	11,452	11,1	20,9	965,455	20,986	2154,581	0	202,202	202,202	99,718	0	0	0	0	0	0	0
10:29:53	102,294	2611,939	21,142	21,157	12,402	11,463	11,107	20,9	965,455	20,986	2155,039	0	202,202	202,202	99,718	0	0	0	0	0	0	0
10:29:53	0	2611,939	21,142	21,206	12,402	11,463	11,114	20,9	965,455	20,986	2155,496	0	202,202	202,202	99,718	0	0	0	0	0	0	0
10:29:53	-47,875	2611,461	21,094	21,157	12,402	11,458	11,121	20,9	965,455	20,986	2155,952	0	202,202	202,202	99,718	0	0	0	0	0	0	0
10:29:53	-143,505	2610,026	20,947	20,864	12,402	11,443	11,127	20,9	965,455	20,986	2156,406	0	202,202	202,202	99,718	0	0	0	0	0	0	0
10:29:53	287,084	2612,896	21,24	21,352	12,402	11,473	11,134	20,9	965,455	20,986	2156,862	0	202,202	202,202	99,718	0	0	0	0	0	0	0
10:29:53	-116,308	2611,733	21,142	21,206	12,4	11,461	11,14	20,9	965,455	20,986	2157,317	0	202,202	202,202	99,718	0	0	0	0	0	0	0
10:29:53	-27,27	2611,461	21,094	21,011	12,402	11,458	11,146	20,9	965,455	20,986	2157,771	0	202,202	202,202	99,718	0	0	0	0	0	0	0
10:29:53	47,875	2611,939	21,142	21,255	12,402	11,463	11,153	20,9	965,455	20,986	2158,225	0	202,202	202,202	99,718	0	0	0	0	0	0	0
10:29:53	0	2611,939	21,142	21,255	12,402	11,463	11,159	20,9	965,455	20,986	2158,679	0	202,202	202,202	99,718	0	0	0	0	0	0	0
10:29:53	95,703	2612,896	21,24	21,157	12,402	11,473	11,165	20,9	965,455	20,986	2159,133	0	202,202	202,202	99,718	0	0	0	0	0	0	0
10:29:53	-95,703	2611,939	21,142	21,059	12,402	11,463	11,171	20,9	965,455	20,986	2159,586	0	202,202	202,202	99,718	0	0	0	0	0	0	0
10:29:53	-47,875	2611,461	21,094	21,011	12,402	11,458	11,176	20,9	965,455	20,986	2160,038	0	202,202	202,202	99,718	0	0	0	0	0	0	0
10:29:53	47,875	2611,939	21,142	21,157	12,402	11,463	11,182	20,9	965,455	20,986	2160,49	0	202,202	202,202	99,718	0	0	0	0	0	0	0
10:29:53	95,703	2612,896	21,24	21,206	12,402	11,473	11,188	20,9	965,455	20,986	2160,943	0	202,202	202,202	99,718	0	0	0	0	0	0	0
10:29:53	-239,257	2610,504	20,996	20,864	12,402	11,448	11,193	20,9	965,455	20,986	2161,392	0	202,202	202,202	99,718	0	0	0	0	0	0	0
10:29:53	280,517	2613,309	21,24	21,206	12,404	11,477	11,198	20,9	965,455	20,986	2161,844	0	202,202	202,202	99,718	0	0	0	0	0	0	0
10:29:53	-95,703	2612,352	21,142	21,059	12,404	11,467	11,204	20,9	965,455	20,986	2162,295	0	202,202	202,202	99,718	0	0	0	0	0	0	0
10:29:53	0	2612,352	21,142	21,011	12,404	11,467	11,209	20,9	965,455	20,986	2162,745	0	202,202	202,202	99,718	0	0	0	0	0	0	0
10:29:53	0	2612,352	21,142	21,059	12,404	11,467	11,214	20,9	965,455	20,986	2163,194	0	202,202	202,202	99,718	0	0	0	0	0	0	0
10:29:53	0	2612,352	21,142	21,059	12,404	11,467	11,219	20,9	965,455	20,986	2163,643	0	202,202	202,202	99,718	0	0	0	0	0	0	0
10:29:53	95,703	2613,309	21,24	21,206	12,404	11,477	11,224	21	966,805	20,986	2164,093	0	202,202	202,202	99,718	0	0	0	0	0	0	0
10:29:53	-247,021	2610,839	20,996	20,962	12,404	11,451	11,228	21	966,805	20,986	2164,54	0	202,202	202,202	99,718	0	0	0	0	0	0	0
10:29:53	95,654	2611,795	21,094	21,059	12,404	11,461	11,233	21	966,805	20,986	2164,987	0	202,202	202,202	99,718	0	0	0	0	0	0	0
10:29:53	102,27	2612,818	21,24	21,206	12,402	11,472	11,238	21	966,805	20,986	2165,435	0	202,202	202,202	99,718	0	0	0	0	0	0	0
10:29:53	-95,703	2611,861	21,142	20,962	12,402	11,462	11,242	21	966,805	20,986	2165,881	0	202,202	202,202	99,718	0	0	0	0	0	0	0
10:29:53	143,554	2613,297	21,289	21,352	12,402	11,477	11,247	21	966,805	20,986	2166,329	0	202,202	202,202	99,718	0	0	0	0	0	0	0
10:29:53	-287,036	2610,426	20,996	20,864	12,402	11,447	11,25	21	966,805	20,986	2166,773	0	202,202	202,202	99,718	0	0	0	0	0	0	0
10:29:53	136,914	2611,795	21,094	21,011	12,404	11,461	11,255	21	966,805	20,986	2167,218	0	202,202	202,202	99,718	0	0	0	0	0	0	0
10:29:53	6,567	2611,861	21,142	21,059	12,402	11,462	11,259	21	966,805	20,986	2167,662	0	202,202	202,202	99,718	0	0	0	0	0	0	0
10:29:53	41,284	2612,274	21,142	21,157	12,404	11,466	11,263	21	966,805	20,986	2168,107	0	202,202	202,202	99,718	0	0	0	0	0	0	0
10:29:53	143,53	2613,709	21,289	21,401	12,404	11,481	11,267	21	966,805	20,986	2168,553	0	203,24	203,24	99,723	0	0	0	0	0	0	0
10:29:53	-287,036	2610,839	20,996	20,962	12,404	11,451	11,271	21	966,805	20,986	2168,995	0	203,24	203,24	99,723	0	0	0	0	0	0	0
10:29:53	143,505	2612,274	21,142	21,206	12,404	11,466	11,274	21	966,805	20,986	2169,438	0	203,24	203,24	99,723	0	0	0	0	0	0	0
10:29:53	-47,851	2611,795	21,094	21,011	12,404	11,461	11,278	21	966,805	20,986	2169,88	0	203,24	203,24	99,723	0	0	0	0	0	0	0
10:29:53	143,53	2613,231	21,24	21,255	12,404	11,476	11,282	21	966,805	20,986	2170,324	0	203,24	203,24	99,723	0	0	0	0	0	0	0
10:29:53	-95,678	2612,274	21,142	21,157	12,404	11,466	11,286	21	966,805	20,986	2170,766	0	203,24	203,24	99,723	0	0	0	0	0	0	0
10:29:53	0	2612,274	21,142	21,206	12,404	11,466	11,289	21	966,805	20,986	2171,207	0	203,24	203,24	99,723	0	0	0	0	0	0	0
10:29:53	95,678	2613,231	21,24	21,206	12,404	11,476	11,293	21	966,805	20,986	2171,649	0	203,24	203,24	99,723	0	0	0	0	0	0	0
10:29:53	-95,678	2612,274	21,142	20,962	12,404	11,466	11,296	21	966,805	20,986	2172,09	0	203,24	203,24	99,723	0	0	0	0	0	0	0
10:29:53	95,678	2613,231	21,24	21,157	12,404	11,476	11,3	21	966,805	20,986	2172,531	0	203,24	203,24	99,723	0	0	0	0	0	0	0
10:29:53	95,678	2614,187	21,338	21,352	12,404	11,486	11,303	21	966,805	20,986	2172,973	0	203,24	203,24	99,723	0	0	0	0	0	0	0
10:29:53	-95,678	2613,231	21,24	21,157	12,404	11,476	11,307	21	966,805	20,986	2173,413	0	203,24	203,24	99,723	0	0	0	0	0	0	0
10:29:53	175,903	2614,99	21,338	21,352	12,408	11,494	11,31	21	966,805	20,986	2173,855	0	203,24	203,24	99,723	0	0	0	0	0	0	0
10:29:53	-171,826	2613,271	21,142	21,157	12,41	11,477	11,314	21	966,805	20,986	2174,294	0	203,24	203,24	99,723	0	0	0	0	0	0	0
10:29:53	-8,74	2613,184	21,094	21,011	12,412	11,476	11,317	21	966,805	20,986	2174,733	0	203,24	203,24	99,723	0	0	0	0	0	0	0
10:29:53	104,418	2614,228	21,24	21,157	12,41	11,486	11,32	21	966,805	20,986	2175,173	0	203,24	203,24	99,723	0	0	0	0	0	0	0
10:29:53	-51,904	2613,709	21,289	21,206	12,404	11,481	11,323	21	966,805	20,986	2175,611	0	203,24	203,24	99,723	0	0	0	0	0	0	0
10:29:53	143,554	2615,145	21,435	21,401	12,404	11,496	11,327	21	966,805	20,986	2176,051	0	203,24	203,24	99,723	0	0	0	0	0	0	0
10:29:53	-191,406	2613,231	21,24	21,206	12,404	11,476	11,33	21	966,805	20,986	2176,488	0	203,24	203,24	99,723	0	0	0	0	0	0	0
10:29:53	-15,502	2613,076	21,142	21,157	12,408	11,475	11,333	21	966,805	20,986	2176,925	0	203,24	203,24	99,723	0	0	0	0	0	0	0
10:29:53	-28,271	2612,793	21,094	21,059	12,41	11,472	11,335	21	966,805	20,986	2177,361	0	203,24	203,24	99,723	0	0	0	0	0	0	0
10:29:53	-95,678	2611,836	20,996	20,815	12,41	11,462	11,338	21	966,805	20,986	2177,795	0	203,24	203,24	99,723	0	0	0	0	0	0	0
10:29:53	430,639	2616,142	21,435	21,548	12,41	11,506	11,341	21	966,805	20,986	2178,233	0	203,24	203,24	99,723	0	0	0	0	0	0	0
10:29:53	-450,195	2611,64	20,996	20,864	12,408	11,46	11,343	21	966,805	20,986	2178,667	0	203,24	203,24	99,723	0	0	0	0	0	0	0
10:29:53	174,975	2613,39	21,094	21,157	12,413	11,478	11,346	21	966,805	20,986	2179,102	0	203,24	203,24	99,723	0	0	0	0	0	0	0
10:29:53	143,554	2614,826	21,24	21,255	12,413	11,493	11,349	21	966,805	20,986	2179,537	0	203,24	203,24	99,723	0	0	0	0	0	0	0
10:29:53	-143,554	2613,39	21,094	21,011	12,413	11,478	11,351	21	966,805	20,986	2179,971	0	203,24	203,24	99,723	0	0	0	0	0	0	0
10:29:53	47,827	2613,869	21,142	21,157	12,413	11,483	11,354	21	966,805	20,986	2180,405	0	203,24	203,24	99,723	0	0	0	0	0	0	0
10:29:53	-20,629	2613,662	21,142	21,157	12,412	11,481	11,356	21	966,805	20,986	2180,838	0	203,24	203,24	99,723	0	0	0	0	0	0	0
10:29:53	20,629	2613,869	21,142	21,011	12,413	11,483	11,359	21	966,805	20,986	2181,271	0	203,24	203,24	99,723	0	0	0	0	0	0	0
10:29:53	95,727	2614,826	21,24	21,157	12,413	11,493	11,362	21	966,805	20,986	2181,705	0	203,24	203,24	99,723	0	0	0	0	0	0	0
10:29:53	-239,233	2612,433	20,996	20,815	12,413	11,468	11,364	21	966,805	20,986	2182,136	0	203,24	203,24	99,723	0	0	0	0	0	0	0
10:29:53	-334,765	2609,086	20,654	20,376	12,413	11,433	11,365	21	966,805	20,986	2182,562	0	203,24	203,24	99,723	0	0	0	0	0	0	0
10:29:53	-413,867	2604,947	20,312	19,79	12,408	11,391	11,366	21	966,805	20,986	2182,985	0	203,24	203,24	99,723	0	0	0	0	0	0	0
10:29:53	-822,387	2596,723	19,678	18,96	12,397	11,306	11,364	21	966,805	20,986	2183,399	0	203,24	203,24	99,723	0	0	0	0	0	0	0
10:29:53	-625,317	2590,47	19,385	18,618	12,378	11,241	11,362	21	966,805	20,986	2183,806	0	203,24	203,24	99,723	0	0	0	0	0	0	0
10:29:53	-652,294	2583,947	19,189	18,178	12,352	11,174	11,358	21	966,805	20,986	2184,206	0	203,24	203,24	99,723	0	0	0	0	0	0	0
10:29:53	-504,638	2578,901	19,336	18,276	12,315	11,122	11,354	21	966,805	20,986	2184,6	0	203,24	203,24	99,723	0	0	0	0	0	0	0
10:29:53	-435,839	2574,542	19,629	18,618	12,275	11,077	11,348	21	966,805	20,986	2184,99	0	203,24	203,24	99,723	0	0	0	0	0	0	0
10:29:53	-767,26	2566,87	19,629	18,618	12,232	10,998	11,341	21	966,805	20,986	2185,372	0	203,24	203,24	99,723	0	0	0	0	0	0	0
10:29:53	-355,004	2563,32	19,971	19,253	12,193	10,962	11,334	21	966,805	20,986	2185,75	0	203,24	203,24	99,723	0	0	0	0	0	0	0
10:29:54	-658,789	2556,732	19,873	18,96	12,161	10,894	11,325	21	966,805	20,986	2186,121	0	203,24	203,24	99,723	0	0	0	0	0	0	0
10:29:54	-802,832	2548,703	19,482	18,423	12,137	10,811	11,315	21	966,805	20,986	2186,484	0	203,24	203,24	99,723	0	0	0	0	0	0	0
10:29:54	-790,82	2540,795	18,994	18,227	12,119	10,729	11,304	21	966,805	20,986	2186,838	0	203,24	203,24	99,723	0	0	0	0	0	0	0
10:29:54	-747,607	2533,319	18,408	17,837	12,109	10,652	11,291	21	966,805	20,986	2187,184	0	203,24	203,24	99,723	0	0	0	0	0	0	0
10:29:54	-812,719	2525,192	17,822	17,153	12,096	10,568	11,277	21	966,805	20,986	2187,523	0	203,24	203,24	99,723	0	0	0	0	0	0	0
10:29:54	-633,837	2518,854	17,431	16,86	12,081	10,503	11,262	21	966,805	20,986	2187,854	0	203,24	203,24	99,723	0	0	0	0	0	0	0
10:29:54	-582,275	2513,031	17,187	16,469	12,062	10,443	11,246	21	966,805	20,986	2188,179	0	203,24	203,24	99,723	0	0	0	0	0	0	0
10:29:54	-353,271	2509,498	17,334	16,469	12,034	10,407	11,229	21	966,805	20,986	2188,5	0	203,24	203,24	99,723	0	0	0	0	0	0	0
10:29:54	-394,897	2505,549	17,529	16,762	12,001	10,366	11,212	21	966,805	20,986	2188,817	0	203,24	203,24	99,723	0	0	0	0	0	0	0
10:29:54	-384,96	2501,7	17,822	16,958	11,963	10,326	11,195	21	966,805	20,986	2189,13	0	203,24	203,24	99,723	0	0	0	0	0	0	0
10:29:54	-338,061	2498,319	18,164	17,348	11,925	10,291	11,177	21	966,805	20,986	2189,44	0	203,24	203,24	99,723	0	0	0	0	0	0	0
10:29:54	-681,811	2491,501	18,066	17,202	11,892	10,221	11,158	21	966,805	20,986	2189,742	0	203,24	203,24	99,723	0	0	0	0	0	0	0
10:29:54	-416,577	2487,335	18,066	17,348	11,869	10,178	11,139	21	966,805	20,986	2190,039	0	203,24	203,24	99,723	0	0	0	0	0	0	0
10:29:54	-746,337	2479,872	17,724	16,762	11,845	10,101	11,119	21	966,805	20,986	2190,329	0	203,24	203,24	99,723	0	0	0	0	0	0	0
10:29:54	-698,876	2472,883	17,431	16,469	11,822	10,029	11,097	21	966,805	20,986	2190,612	0	203,24	203,24	99,723	0	0	0	0	0	0	0
10:29:54	-724,34	2465,64	16,943	16,128	11,807	9,955	11,075	21	966,805	20,986	2190,887	0	203,24	203,24	99,723	0	0	0	0	0	0	0
10:29:54	-600,854	2459,631	16,748	15,981	11,784	9,893	11,052	21	966,805	20,986	2191,156	0	203,24	203,24	99,723	0	0	0	0	0	0	0
10:29:54	-615,551	2453,475	16,455	15,639	11,765	9,829	11,028	21	966,805	20,986	2191,418	0	203,24	203,24	99,723	0	0	0	0	0	0	0
10:29:54	-590,576	2447,57	16,357	15,591	11,737	9,768	11,003	21	966,805	20,986	2191,674	0	203,24	203,24	99,723	0	0	0	0	0	0	0
10:29:54	-581,982	2441,75	16,26	15,444	11,71	9,708	10,978	21	966,805	20,986	2191,924	0	203,24	203,24	99,723	0	0	0	0	0	0	0
10:29:54	-378,564	2437,964	16,552	15,786	11,672	9,669	10,952	21	966,805	20,986	2192,17	0	203,24	203,24	99,723	0	0	0	0	0	0	0
10:29:54	-468,334	2433,281	16,748	15,884	11,635	9,621	10,926	21	966,805	20,986	2192,411	0	203,24	203,24	99,723	0	0	0	0	0	0	0
10:29:54	-495,288	2428,328	16,845	15,932	11,602	9,57	10,899	21	966,805	20,986	2192,647	0	203,24	203,24	99,723	0	0	0	0	0	0	0
10:29:54	-635,376	2421,974	16,845	16,225	11,566	9,504	10,872	21	966,805	20,986	2192,877	0	203,24	203,24	99,723	0	0	0	0	0	0	0
10:29:54	-389,404	2418,08	16,943	16,323	11,539	9,464	10,844	21	966,805	20,986	2193,102	0	203,24	203,24	99,723	0	0	0	0	0	0	0
10:29:54	-788,574	2410,194	16,601	16,079	11,513	9,383	10,816	21	966,805	20,986	2193,319	0	203,24	203,24	99,723	0	0	0	0	0	0	0
10:29:54	-637,622	2403,818	16,357	15,932	11,49	9,317	10,786	21	966,805	20,986	2193,529	0	203,24	203,24	99,723	0	0	0	0	0	0	0
10:29:54	-742,871	2396,39	15,918	15,249	11,472	9,241	10,756	21	966,805	20,986	2193,732	0	203,24	203,24	99,723	0	0	0	0	0	0	0
10:29:54	-525,415	2391,135	15,722	14,907	11,452	9,186	10,725	21	966,805	20,986	2193,93	0	203,24	203,24	99,723	0	0	0	0	0	0	0
10:29:54	-678,979	2384,346	15,429	14,712	11,43	9,116	10,694	21	966,805	20,986	2194,12	0	203,24	203,24	99,723	0	0	0	0	0	0	0
10:29:54	-598,046	2378,365	15,283	14,516	11,404	9,055	10,662	21	966,805	20,986	2194,304	0	203,24	203,24	99,723	0	0	0	0	0	0	0
10:29:54	-486,816	2373,497	15,234	14,516	11,379	9,005	10,629	21	966,805	20,986	2194,484	0	203,24	203,24	99,723	0	0	0	0	0	0	0
10:29:54	-434,594	2369,151	15,283	14,565	11,352	8,96	10,596	21	966,805	20,986	2194,658	0	203,24	203,24	99,723	0	0	0	0	0	0	0
10:29:54	-407,592	2365,075	15,381	14,565	11,323	8,918	10,563	21	966,805	20,986	2194,829	0	203,24	203,24	99,723	0	0	0	0	0	0	0
10:29:54	-563,281	2359,442	15,283	14,663	11,297	8,86	10,53	21	966,805	20,986	2194,993	0	203,24	203,24	99,723	0	0	0	0	0	0	0
10:29:54	-476,855	2354,674	15,283	14,565	11,27	8,811	10,496	21	966,805	20,986	2195,153	0	203,24	203,24	99,723	0	0	0	0	0	0	0
10:29:54	-692,7	2347,747	14,99	14,37	11,246	8,739	10,462	21	966,805	20,986	2195,306	0	203,24	203,24	99,723	0	0	0	0	0	0	0
10:29:54	-423,779	2343,509	14,941	14,37	11,225	8,695	10,427	21	966,805	20,986	2195,454	0	203,24	203,24	99,723	0	0	0	0	0	0	0
10:29:54	-591,723	2337,592	14,599	14,126	11,21	8,634	10,392	21	966,805	20,986	2195,596	0	203,24	203,24	99,723	0	0	0	0	0	0	0
10:29:54	-501,196	2332,58	14,404	13,784	11,192	8,583	10,357	21	966,805	20,986	2195,733	0	203,24	203,24	99,723	0	0	0	0	0	0	0
10:29:54	-615,795	2326,422	14,013	13,491	11,178	8,519	10,321	21	966,805	20,986	2195,864	0	203,24	203,24	99,723	0	0	0	0	0	0	0
10:29:54	-324,438	2323,177	14,013	13,491	11,16	8,486	10,285	21	966,805	20,986	2195,991	0	203,24	203,24	99,723	0	0	0	0	0	0	0
10:29:54	-601,806	2317,159	13,818	13,344	11,136	8,424	10,248	21	966,805	20,986	2196,112	0	203,24	203,24	99,723	0	0	0	0	0	0	0
10:29:54	-194,262	2315,217	13,965	13,54	11,117	8,404	10,212	21	966,805	20,986	2196,232	0	203,24	203,24	99,723	0	0	0	0	0	0	0
10:29:54	-407,226	2311,144	13,965	13,442	11,094	8,362	10,176	21	966,805	20,986	2196,347	0	203,24	203,24	99,723	0	0	0	0	0	0	0
10:29:54	-462,011	2306,524	13,916	13,296	11,071	8,314	10,139	21	966,805	20,986	2196,457	0	203,24	203,24	99,723	0	0	0	0	0	0	0
10:29:54	-335,009	2303,174	13,916	13,54	11,052	8,28	10,103	21	966,805	20,986	2196,563	0	203,24	203,24	99,723	0	0	0	0	0	0	0
10:29:54	-332,861	2299,846	13,916	13,637	11,033	8,245	10,066	21	966,805	20,986	2196,667	0	203,24	203,24	99,723	0	0	0	0	0	0	0
10:29:54	-328,491	2296,561	13,916	13,54	11,014	8,211	10,03	21	966,805	20,986	2196,766	0	203,24	203,24	99,723	0	0	0	0	0	0	0
10:29:54	-478,247	2291,778	13,672	13,344	11	8,162	9,993	20,9	965,455	20,986	2196,861	0	203,24	203,24	99,723	0	0	0	0	0	0	0
10:29:54	-428,662	2287,492	13,476	13,247	10,986	8,118	9,957	20,9	965,455	20,986	2196,952	0	203,24	203,24	99,723	0	0	0	0	0	0	0
10:29:54	-390,087	2283,591	13,33	13,1	10,972	8,078	9,92	20,9	965,455	20,986	2197,039	0	203,24	203,24	99,723	0	0	0	0	0	0	0
10:29:54	-291,577	2280,675	13,281	13,003	10,958	8,048	9,883	20,9	965,455	20,986	2197,122	0	203,24	203,24	99,723	0	0	0	0	0	0	0
10:29:54	-340,722	2277,268	13,183	12,954	10,944	8,013	9,846	20,9	965,455	20,986	2197,203	0	203,24	203,24	99,723	0	0	0	0	0	0	0
10:29:54	-377,612	2273,492	13,134	12,905	10,925	7,974	9,81	20,9	965,455	20,986	2197,279	0	203,24	203,24	99,723	0	0	0	0	0	0	0
10:29:54	-202,685	2271,465	13,183	13,003	10,911	7,953	9,773	20,9	965,455	20,986	2197,353	0	203,24	203,24	99,723	0	0	0	0	0	0	0
10:29:54	-240,673	2269,058	13,281	13,003	10,892	7,928	9,737	20,9	965,455	20,986	2197,425	0	203,24	203,24	99,723	0	0	0	0	0	0	0
10:29:54	-330,419	2265,754	13,281	13,003	10,873	7,894	9,701	20,9	965,455	20,986	2197,493	0	203,24	203,24	99,723	0	0	0	0	0	0	0
10:29:54	-201,708	2263,737	13,33	13,003	10,859	7,873	9,665	20,9	965,455	20,986	2197,559	0	203,24	203,24	99,723	0	0	0	0	0	0	0
10:29:54	-385,449	2259,882	13,183	12,954	10,845	7,833	9,629	20,9	965,455	20,986	2197,622	0	202,353	202,353	99,719	0	0	0	0	0	0	0
10:29:54	-385,351	2256,029	13,037	12,758	10,831	7,794	9,593	20,9	965,455	20,986	2197,68	0	202,353	202,353	99,719	0	0	0	0	0	0	0
10:29:54	-210,595	2253,923	12,988	12,661	10,822	7,772	9,557	20,9	965,455	20,986	2197,737	0	202,353	202,353	99,719	0	0	0	0	0	0	0
10:29:54	-380,81	2250,115	12,841	12,563	10,808	7,733	9,522	20,9	965,455	20,986	2197,789	0	202,353	202,353	99,719	0	0	0	0	0	0	0
10:29:54	-292,309	2247,192	12,793	12,466	10,794	7,703	9,486	20,9	965,455	20,986	2197,838	0	202,353	202,353	99,719	0	0	0	0	0	0	0
10:29:54	-204,882	2245,143	12,841	12,612	10,78	7,681	9,451	20,9	965,455	20,986	2197,886	0	202,353	202,353	99,719	0	0	0	0	0	0	0
10:29:54	-152,49	2243,618	12,939	12,563	10,766	7,666	9,416	20,9	965,455	20,986	2197,931	0	202,353	202,353	99,719	0	0	0	0	0	0	0
10:29:54	-383,984	2239,778	12,793	12,466	10,752	7,626	9,381	20,9	965,455	20,986	2197,973	0	202,353	202,353	99,719	0	0	0	0	0	0	0
10:29:54	-263,916	2237,139	12,695	12,417	10,742	7,599	9,346	20,9	965,455	20,986	2198,012	0	202,353	202,353	99,719	0	0	0	0	0	0	0
10:29:54	-244,116	2234,698	12,695	12,466	10,728	7,574	9,311	20,9	965,455	20,986	2198,049	0	202,353	202,353	99,719	0	0	0	0	0	0	0
10:29:54	-287,988	2231,818	12,646	12,368	10,715	7,544	9,276	20,9	965,455	20,986	2198,083	0	202,353	202,353	99,719	0	0	0	0	0	0	0
10:29:54	-270,068	2229,117	12,549	12,27	10,705	7,516	9,242	20,9	965,455	20,986	2198,114	0	202,353	202,353	99,719	0	0	0	0	0	0	0
10:29:54	-283,544	2226,282	12,5	12,173	10,691	7,487	9,207	20,9	965,455	20,986	2198,142	0	202,353	202,353	99,719	0	0	0	0	0	0	0
10:29:54	-212,475	2224,157	12,451	12,173	10,682	7,465	9,173	20,9	965,455	20,986	2198,168	0	202,353	202,353	99,719	0	0	0	0	0	0	0
10:29:54	-240,917	2221,748	12,451	12,173	10,668	7,44	9,139	20,9	965,455	20,986	2198,192	0	202,353	202,353	99,719	0	0	0	0	0	0	0
10:29:54	-177,465	2219,973	12,451	12,075	10,658	7,422	9,105	20,9	965,455	20,986	2198,214	0	202,353	202,353	99,719	0	0	0	0	0	0	0
10:29:54	-192,089	2218,052	12,5	12,27	10,644	7,402	9,072	20,9	965,455	20,986	2198,234	0	202,353	202,353	99,719	0	0	0	0	0	0	0
10:29:54	-224,707	2215,805	12,5	12,27	10,632	7,379	9,039	20,9	965,455	20,986	2198,251	0	202,353	202,353	99,719	0	0	0	0	0	0	0
10:29:54	-217,871	2213,626	12,451	12,173	10,622	7,356	9,006	20,9	965,455	20,986	2198,267	0	202,353	202,353	99,719	0	0	0	0	0	0	0
10:29:54	-158,081	2212,046	12,451	12,075	10,613	7,34	8,973	20,9	965,455	20,986	2198,28	0	202,353	202,353	99,719	0	0	0	0	0	0	0
10:29:54	-397,094	2208,075	12,207	12,075	10,603	7,299	8,94	20,9	965,455	20,986	2198,29	0	202,353	202,353	99,719	0	0	0	0	0	0	0
10:29:54	-215,136	2205,923	12,207	12,026	10,591	7,277	8,908	20,9	965,455	20,986	2198,298	0	202,353	202,353	99,719	0	0	0	0	0	0	0
10:29:54	-180,786	2204,115	12,207	12,075	10,581	7,258	8,875	20,9	965,455	20,986	2198,304	0	202,353	202,353	99,719	0	0	0	0	0	0	0
10:29:54	-199,243	2202,123	12,158	12,026	10,572	7,238	8,843	20,9	965,455	20,986	2198,307	0	202,353	202,353	99,719	0	0	0	0	0	0	0
10:29:54	-120,019	2200,923	12,207	12,026	10,563	7,226	8,812	20,9	965,455	20,986	2198,31	0	202,353	202,353	99,719	0	0	0	0	0	0	0
10:29:54	-286,376	2198,059	12,06	11,88	10,554	7,196	8,78	20,9	965,455	20,986	2198,059	0	202,353	202,353	99,719	0	0	0	0	0	0	0
10:29:54	-209,936	2195,96	12,011	11,733	10,545	7,174	8,748	20,9	965,455	20,986	2195,96	0	202,353	202,353	99,719	0	0	0	0	0	0	0
10:29:54	-149,096	2194,469	12,06	11,88	10,534	7,159	8,717	20,9	965,455	20,986	2194,469	0	202,353	202,353	99,719	0	0	0	0	0	0	0
10:29:54	-229,028	2192,178	12,06	11,831	10,521	7,135	8,686	20,9	965,455	20,986	2192,178	0	202,353	202,353	99,719	0	0	0	0	0	0	0
10:29:54	-162,426	2190,554	12,06	11,88	10,512	7,119	8,656	20,9	965,455	20,986	2190,554	0	202,353	202,353	99,719	0	0	0	0	0	0	0
10:29:54	-226,928	2188,285	12,06	11,88	10,499	7,095	8,625	20,9	965,455	20,986	2188,285	0	202,353	202,353	99,719	0	0	0	0	0	0	0
10:29:54	-160,131	2186,683	12,06	11,831	10,49	7,079	8,595	20,9	965,455	20,986	2186,683	0	202,353	202,353	99,719	0	0	0	0	0	0	0
10:29:54	-159,082	2185,093	12,06	11,831	10,481	7,062	8,565	20,9	965,455	20,986	2185,093	0	202,353	202,353	99,719	0	0	0	0	0	0	0
10:29:54	-206,884	2183,024	12,011	11,733	10,471	7,041	8,535	20,9	965,455	20,986	2183,024	0	202,353	202,353	99,719	0	0	0	0	0	0	0
10:29:54	-204,565	2180,978	11,963	11,684	10,462	7,02	8,505	20,9	965,455	20,986	2180,978	0	202,353	202,353	99,719	0	0	0	0	0	0	0
10:29:54	-177,417	2179,204	11,963	11,733	10,452	7,002	8,476	20,9	965,455	20,986	2179,204	0	202,353	202,353	99,719	0	0	0	0	0	0	0
10:29:54	-231,86	2176,885	11,865	11,684	10,444	6,978	8,446	20,9	965,455	20,986	2176,885	0	202,353	202,353	99,719	0	0	0	0	0	0	0
10:29:54	-247,875	2174,407	11,767	11,733	10,435	6,952	8,417	20,9	965,455	20,986	2174,407	0	202,353	202,353	99,719	0	0	0	0	0	0	0
10:29:54	-178,393	2172,623	11,767	11,733	10,425	6,934	8,388	20,9	965,455	20,986	2172,623	0	202,353	202,353	99,719	0	0	0	0	0	0	0
10:29:54	-67,114	2171,952	11,865	11,733	10,416	6,927	8,359	20,9	965,455	20,986	2171,952	0	202,353	202,353	99,719	0	0	0	0	0	0	0
10:29:54	-218,237	2169,769	11,865	11,684	10,404	6,904	8,331	20,9	965,455	20,986	2169,769	0	202,353	202,353	99,719	0	0	0	0	0	0	0
10:29:54	-61,279	2169,156	11,865	11,684	10,4	6,898	8,303	20,9	965,455	20,986	2169,156	0	202,353	202,353	99,719	0	0	0	0	0	0	0
10:29:55	-361,376	2165,543	11,67	11,538	10,39	6,861	8,274	20,9	965,455	20,986	2165,543	0	202,353	202,353	99,719	0	0	0	0	0	0	0
10:29:55	-98,754	2164,555	11,67	11,538	10,385	6,851	8,246	20,9	965,455	20,986	2164,555	0	202,353	202,353	99,719	0	0	0	0	0	0	0
10:29:55	-143,334	2163,122	11,621	11,538	10,379	6,836	8,219	20,9	965,455	20,986	2163,122	0	202,353	202,353	99,719	0	0	0	0	0	0	0
10:29:55	-232,543	2160,796	11,523	11,44	10,371	6,812	8,191	20,9	965,455	20,986	2160,796	0	202,353	202,353	99,719	0	0	0	0	0	0	0
10:29:55	-142,236	2159,374	11,474	11,44	10,366	6,797	8,164	20,9	965,455	20,986	2159,374	0	202,353	202,353	99,719	0	0	0	0	0	0	0
10:29:55	-204,345	2157,33	11,425	11,44	10,356	6,776	8,137	20,9	965,455	20,986	2157,33	0	202,353	202,353	99,719	0	0	0	0	0	0	0
10:29:55	-97,705	2156,353	11,425	11,342	10,351	6,766	8,11	20,9	965,455	20,986	2156,353	0	202,353	202,353	99,719	0	0	0	0	0	0	0
10:29:55	-215,332	2154,2	11,328	11,294	10,344	6,744	8,083	20,9	965,455	20,986	2154,2	0	202,353	202,353	99,719	0	0	0	0	0	0	0
10:29:55	-126	2152,94	11,279	11,147	10,339	6,731	8,056	20,9	965,455	20,986	2152,94	0	202,353	202,353	99,719	0	0	0	0	0	0	0
10:29:55	-96,63	2151,974	11,279	11,196	10,334	6,721	8,03	20,9	965,455	20,986	2151,974	0	202,353	202,353	99,719	0	0	0	0	0	0	0
10:29:55	-172,338	2150,25	11,181	11,098	10,329	6,703	8,004	20,9	965,455	20,986	2150,25	0	202,353	202,353	99,719	0	0	0	0	0	0	0
10:29:55	-96,801	2149,282	11,181	11,098	10,324	6,693	7,978	20,9	965,455	20,986	2149,282	0	202,353	202,353	99,719	0	0	0	0	0	0	0
10:29:55	-173,12	2147,551	11,132	11,098	10,316	6,675	7,953	20,9	965,455	20,986	2147,551	0	202,353	202,353	99,719	0	0	0	0	0	0	0
10:29:55	-35,302	2147,198	11,181	11,098	10,312	6,672	7,928	20,9	965,455	20,986	2147,198	0	202,353	202,353	99,719	0	0	0	0	0	0	0
10:29:55	-141,918	2145,779	11,132	11,098	10,306	6,657	7,903	20,9	965,455	20,986	2145,779	0	202,353	202,353	99,719	0	0	0	0	0	0	0
10:29:55	-85,839	2144,921	11,181	11,098	10,299	6,648	7,878	20,9	965,455	20,986	2144,921	0	202,353	202,353	99,719	0	0	0	0	0	0	0
10:29:55	-126,977	2143,651	11,132	11,098	10,294	6,635	7,854	20,9	965,455	20,986	2143,651	0	202,353	202,353	99,719	0	0	0	0	0	0	0
10:29:55	-80,419	2142,847	11,132	11,098	10,29	6,627	7,83	20,9	965,455	20,986	2142,847	0	202,353	202,353	99,719	0	0	0	0	0	0	0
10:29:55	-16,21	2142,684	11,132	11,001	10,289	6,625	7,806	20,9	965,455	20,986	2142,684	0	202,353	202,353	99,719	0	0	0	0	0	0	0
10:29:55	-246,557	2140,219	10,937	10,952	10,285	6,6	7,783	20,9	965,455	20,986	2140,219	0	202,353	202,353	99,719	0	0	0	0	0	0	0
10:29:55	-106,738	2139,151	10,84	10,805	10,284	6,589	7,759	20,9	965,455	20,986	2139,151	0	202,353	202,353	99,719	0	0	0	0	0	0	0
10:29:55	-111,767	2138,034	10,791	10,805	10,28	6,577	7,736	20,9	965,455	20,986	2138,034	0	202,353	202,353	99,719	0	0	0	0	0	0	0
10:29:55	-66,674	2137,367	10,791	10,805	10,277	6,57	7,713	20,9	965,455	20,986	2137,367	0	202,353	202,353	99,719	0	0	0	0	0	0	0
10:29:55	-81,469	2136,552	10,791	10,805	10,272	6,562	7,691	20,9	965,455	20,986	2136,552	0	202,353	202,353	99,719	0	0	0	0	0	0	0
10:29:55	-23,535	2136,317	10,84	10,805	10,268	6,559	7,668	20,9	965,455	20,986	2136,317	0	202,353	202,353	99,719	0	0	0	0	0	0	0
10:29:55	-83,764	2135,479	10,84	10,805	10,263	6,551	7,646	20,9	965,455	20,986	2135,479	0	202,353	202,353	99,719	0	0	0	0	0	0	0
10:29:55	8,862	2135,568	10,937	10,854	10,259	6,552	7,625	20,9	965,455	20,986	2135,479	0	202,353	202,353	99,719	0	0	0	0	0	0	0
10:29:55	-69,873	2134,869	10,937	10,952	10,255	6,545	7,604	20,9	965,455	20,986	2134,869	0	202,353	202,353	99,719	0	0	0	0	0	0	0
10:29:55	-173,168	2133,138	10,84	10,854	10,25	6,527	7,583	20,9	965,455	20,986	2133,138	0	202,353	202,353	99,719	0	0	0	0	0	0	0
10:29:55	-14,965	2132,988	10,84	10,854	10,249	6,525	7,562	20,9	965,455	20,986	2132,988	0	202,353	202,353	99,719	0	0	0	0	0	0	0
10:29:55	-99,926	2131,989	10,791	10,805	10,246	6,515	7,541	20,9	965,455	20,986	2131,989	0	202,353	202,353	99,719	0	0	0	0	0	0	0
10:29:55	-104,565	2130,943	10,693	10,805	10,245	6,504	7,521	20,9	965,455	20,986	2130,943	0	202,353	202,353	99,719	0	0	0	0	0	0	0
10:29:55	-45,214	2130,491	10,644	10,659	10,245	6,499	7,501	20,9	965,455	20,986	2130,491	0	202,353	202,353	99,719	0	0	0	0	0	0	0
10:29:55	-90,405	2129,587	10,547	10,512	10,245	6,49	7,481	20,9	965,455	20,986	2129,587	0	202,353	202,353	99,719	0	0	0	0	0	0	0
10:29:55	-69,653	2128,89	10,547	10,512	10,241	6,483	7,462	20,9	965,455	20,986	2128,89	0	202,353	202,353	99,719	0	0	0	0	0	0	0
10:29:55	-83,935	2128,051	10,547	10,512	10,236	6,474	7,442	20,9	965,455	20,986	2128,051	0	202,353	202,353	99,719	0	0	0	0	0	0	0
10:29:55	76,538	2128,816	10,644	10,61	10,236	6,482	7,423	20,9	965,455	20,986	2128,052	0	202,353	202,353	99,719	0	0	0	0	0	0	0
10:29:55	-25,683	2128,559	10,693	10,61	10,232	6,479	7,405	20,9	965,455	20,986	2128,052	0	202,353	202,353	99,719	0	0	0	0	0	0	0
10:29:55	-70,898	2127,85	10,693	10,659	10,228	6,472	7,387	20,9	965,455	20,986	2127,85	0	202,353	202,353	99,719	0	0	0	0	0	0	0
10:29:55	-12,841	2127,722	10,693	10,659	10,227	6,471	7,369	20,9	965,455	20,986	2127,722	0	202,353	202,353	99,719	0	0	0	0	0	0	0
10:29:55	-117,187	2126,55	10,644	10,512	10,223	6,459	7,351	20,9	965,455	20,986	2126,55	0	202,353	202,353	99,719	0	0	0	0	0	0	0
10:29:55	0	2126,55	10,644	10,61	10,223	6,459	7,333	20,9	965,455	20,986	2126,55	0	202,353	202,353	99,719	0	0	0	0	0	0	0
10:29:55	-12,792	2126,422	10,644	10,512	10,222	6,457	7,316	20,9	965,455	20,986	2126,422	0	202,353	202,353	99,719	0	0	0	0	0	0	0
10:29:55	-149,511	2124,927	10,547	10,512	10,219	6,442	7,299	20,9	965,455	20,986	2124,927	0	202,353	202,353	99,719	0	0	0	0	0	0	0
10:29:55	-12,841	2124,799	10,547	10,512	10,218	6,441	7,282	20,9	965,455	20,986	2124,799	0	202,353	202,353	99,719	0	0	0	0	0	0	0
10:29:55	0	2124,799	10,547	10,512	10,218	6,441	7,266	20,9	965,455	20,986	2124,799	0	202,353	202,353	99,719	0	0	0	0	0	0	0
10:29:55	-58,007	2124,219	10,498	10,464	10,217	6,435	7,249	20,9	965,455	20,986	2124,219	0	202,353	202,353	99,719	0	0	0	0	0	0	0
10:29:55	-27,832	2123,94	10,547	10,512	10,213	6,432	7,233	20,9	965,455	20,986	2123,94	0	202,353	202,353	99,719	0	0	0	0	0	0	0
10:29:55	90,356	2124,844	10,644	10,61	10,213	6,441	7,218	20,8	965,455	20,986	2123,941	0	202,353	202,353	99,719	0	0	0	0	0	0	0
10:29:55	-27,807	2124,566	10,693	10,61	10,209	6,438	7,203	20,8	965,455	20,986	2123,942	0	202,353	202,353	99,719	0	0	0	0	0	0	0
10:29:55	-45,19	2124,114	10,644	10,512	10,209	6,434	7,188	20,8	965,455	20,986	2123,942	0	202,353	202,353	99,719	0	0	0	0	0	0	0
10:29:55	-12,841	2123,985	10,644	10,464	10,208	6,432	7,173	20,8	965,455	20,986	2123,942	0	202,353	202,353	99,719	0	0	0	0	0	0	0
10:29:55	-28,002	2123,705	10,693	10,659	10,204	6,429	7,158	20,8	965,455	20,986	2123,705	0	202,353	202,353	99,719	0	0	0	0	0	0	0
10:29:55	-45,141	2123,254	10,644	10,464	10,204	6,425	7,144	20,8	965,455	20,986	2123,254	0	202,353	202,353	99,719	0	0	0	0	0	0	0
10:29:55	-135,522	2121,899	10,498	10,415	10,204	6,411	7,129	20,8	965,455	20,986	2121,899	0	202,353	202,353	99,719	0	0	0	0	0	0	0
10:29:55	-71,777	2121,181	10,498	10,415	10,2	6,403	7,115	20,8	965,455	20,986	2121,181	0	202,353	202,353	99,719	0	0	0	0	0	0	0
10:29:55	-13,037	2121,051	10,498	10,464	10,199	6,402	7,101	20,8	965,455	20,986	2121,051	0	202,353	202,353	99,719	0	0	0	0	0	0	0
10:29:55	-74,023	2120,31	10,498	10,317	10,195	6,394	7,087	20,8	965,455	20,986	2120,31	0	202,353	202,353	99,719	0	0	0	0	0	0	0
10:29:55	33,374	2120,644	10,547	10,464	10,194	6,398	7,074	20,8	965,455	20,986	2120,311	0	201,147	201,147	99,714	0	0	0	0	0	0	0
10:29:55	74,267	2121,387	10,693	10,512	10,191	6,406	7,061	20,8	965,455	20,986	2120,312	0	201,147	201,147	99,714	0	0	0	0	0	0	0
10:29:55	-12,841	2121,258	10,693	10,512	10,19	6,404	7,048	20,8	965,455	20,986	2120,313	0	201,147	201,147	99,714	0	0	0	0	0	0	0
10:29:55	-209,521	2119,163	10,547	10,464	10,186	6,383	7,035	20,8	965,455	20,986	2119,163	0	201,147	201,147	99,714	0	0	0	0	0	0	0
10:29:55	78,491	2119,948	10,644	10,512	10,185	6,391	7,022	20,8	965,455	20,986	2119,164	0	201,147	201,147	99,714	0	0	0	0	0	0	0
10:29:55	0	2119,948	10,644	10,512	10,185	6,391	7,01	20,8	965,455	20,986	2119,165	0	201,147	201,147	99,714	0	0	0	0	0	0	0
10:29:55	-90,283	2119,045	10,547	10,464	10,185	6,381	6,997	20,8	965,455	20,986	2119,045	0	201,147	201,147	99,714	0	0	0	0	0	0	0
10:29:55	-107,421	2117,971	10,498	10,415	10,182	6,37	6,985	20,8	965,455	20,986	2117,971	0	201,147	201,147	99,714	0	0	0	0	0	0	0
10:29:55	0	2117,971	10,498	10,415	10,182	6,37	6,973	20,8	965,455	20,986	2117,971	0	201,147	201,147	99,714	0	0	0	0	0	0	0
10:29:55	-58,178	2117,389	10,449	10,317	10,181	6,364	6,961	20,8	965,455	20,986	2117,389	0	201,147	201,147	99,714	0	0	0	0	0	0	0
10:29:55	45,141	2117,841	10,498	10,317	10,181	6,369	6,95	20,8	965,455	20,986	2117,39	0	201,147	201,147	99,714	0	0	0	0	0	0	0
10:29:55	-75,122	2117,089	10,498	10,317	10,177	6,361	6,938	20,8	965,455	20,986	2117,089	0	201,147	201,147	99,714	0	0	0	0	0	0	0
10:29:55	0	2117,089	10,498	10,317	10,177	6,361	6,927	20,8	965,455	20,986	2117,089	0	201,147	201,147	99,714	0	0	0	0	0	0	0
10:29:55	-45,141	2116,638	10,449	10,268	10,177	6,357	6,916	20,8	965,455	20,986	2116,638	0	201,147	201,147	99,714	0	0	0	0	0	0	0
10:29:55	-11,767	2116,52	10,449	10,268	10,176	6,355	6,905	20,8	965,455	20,986	2116,52	0	201,147	201,147	99,714	0	0	0	0	0	0	0
10:29:55	-63,305	2115,887	10,449	10,415	10,172	6,349	6,894	20,8	965,455	20,986	2115,887	0	201,147	201,147	99,714	0	0	0	0	0	0	0
10:29:55	-11,767	2115,77	10,449	10,268	10,172	6,348	6,883	20,8	965,455	20,986	2115,77	0	201,147	201,147	99,714	0	0	0	0	0	0	0
10:29:55	-90,283	2114,867	10,351	10,268	10,172	6,338	6,872	20,8	965,455	20,986	2114,867	0	201,147	201,147	99,714	0	0	0	0	0	0	0
10:29:55	0	2114,867	10,351	10,268	10,172	6,338	6,862	20,8	965,455	20,986	2114,867	0	201,147	201,147	99,714	0	0	0	0	0	0	0
10:29:55	2,099	2114,888	10,449	10,268	10,167	6,339	6,852	20,8	965,455	20,986	2114,867	0	201,147	201,147	99,714	0	0	0	0	0	0	0
10:29:55	0	2114,888	10,449	10,317	10,167	6,339	6,841	20,8	965,455	20,986	2114,867	0	201,147	201,147	99,714	0	0	0	0	0	0	0
10:29:55	-90,258	2113,985	10,351	10,268	10,167	6,329	6,831	20,8	965,455	20,986	2113,985	0	201,147	201,147	99,714	0	0	0	0	0	0	0
10:29:55	-45,092	2113,534	10,302	10,268	10,167	6,325	6,821	20,8	965,455	20,986	2113,534	0	201,147	201,147	99,714	0	0	0	0	0	0	0
10:29:55	33,349	2113,868	10,351	10,268	10,166	6,328	6,812	20,8	965,455	20,986	2113,535	0	201,147	201,147	99,714	0	0	0	0	0	0	0
10:29:55	25,878	2114,127	10,449	10,415	10,162	6,331	6,802	20,8	965,455	20,986	2113,535	0	201,147	201,147	99,714	0	0	0	0	0	0	0
10:29:55	-11,791	2114,009	10,449	10,268	10,162	6,329	6,793	20,8	965,455	20,986	2113,536	0	201,147	201,147	99,714	0	0	0	0	0	0	0
10:29:55	-90,258	2113,106	10,351	10,219	10,162	6,32	6,784	20,8	965,455	20,986	2113,106	0	201,147	201,147	99,714	0	0	0	0	0	0	0
10:29:55	0	2113,106	10,351	10,219	10,162	6,32	6,775	20,8	965,455	20,986	2113,106	0	201,147	201,147	99,714	0	0	0	0	0	0	0
10:29:55	90,258	2114,009	10,449	10,268	10,162	6,329	6,766	20,8	965,455	20,986	2113,107	0	201,147	201,147	99,714	0	0	0	0	0	0	0
10:29:55	0	2114,009	10,449	10,219	10,162	6,329	6,757	20,8	965,455	20,986	2113,107	0	201,147	201,147	99,714	0	0	0	0	0	0	0
10:29:55	-90,258	2113,106	10,351	10,122	10,162	6,32	6,749	20,8	965,455	20,986	2113,106	0	201,147	201,147	99,714	0	0	0	0	0	0	0
10:29:55	0	2113,106	10,351	10,268	10,162	6,32	6,74	20,8	965,455	20,986	2113,106	0	201,147	201,147	99,714	0	0	0	0	0	0	0
10:29:55	-121,411	2111,892	10,302	10,268	10,157	6,308	6,732	20,8	965,455	20,986	2111,892	0	201,147	201,147	99,714	0	0	0	0	0	0	0
10:29:55	0	2111,892	10,302	10,219	10,157	6,308	6,724	20,8	965,455	20,986	2111,892	0	201,147	201,147	99,714	0	0	0	0	0	0	0
10:29:55	124,609	2113,138	10,449	10,464	10,157	6,321	6,716	20,8	965,455	20,986	2111,894	0	201,147	201,147	99,714	0	0	0	0	0	0	0
10:29:55	-66,479	2112,473	10,449	10,415	10,153	6,314	6,708	20,8	965,455	20,986	2111,894	0	201,147	201,147	99,714	0	0	0	0	0	0	0
10:29:55	-90,234	2111,571	10,351	10,317	10,153	6,304	6,7	20,8	965,455	20,986	2111,571	0	201,147	201,147	99,714	0	0	0	0	0	0	0
10:29:55	-45,117	2111,12	10,302	10,317	10,153	6,3	6,692	20,8	965,455	20,986	2111,12	0	201,147	201,147	99,714	0	0	0	0	0	0	0
10:29:55	45,117	2111,571	10,351	10,317	10,153	6,304	6,685	20,8	965,455	20,986	2111,12	0	201,147	201,147	99,714	0	0	0	0	0	0	0
10:29:55	-45,117	2111,12	10,302	10,268	10,153	6,3	6,677	20,8	965,455	20,986	2111,12	0	201,147	201,147	99,714	0	0	0	0	0	0	0
10:29:55	-100,903	2110,111	10,205	10,268	10,152	6,289	6,669	20,8	965,455	20,986	2110,111	0	201,147	201,147	99,714	0	0	0	0	0	0	0
10:29:56	90,209	2111,013	10,302	10,317	10,152	6,299	6,662	20,8	965,455	20,986	2110,112	0	201,147	201,147	99,714	0	0	0	0	0	0	0
10:29:56	45,092	2111,464	10,351	10,317	10,152	6,303	6,655	20,8	965,455	20,986	2110,113	0	201,147	201,147	99,714	0	0	0	0	0	0	0
10:29:56	-45,092	2111,013	10,302	10,219	10,152	6,299	6,648	20,8	965,455	20,986	2110,114	0	201,147	201,147	99,714	0	0	0	0	0	0	0
10:29:56	45,092	2111,464	10,351	10,268	10,152	6,303	6,641	20,8	965,455	20,986	2110,116	0	201,147	201,147	99,714	0	0	0	0	0	0	0
10:29:56	0	2111,464	10,351	10,268	10,152	6,303	6,635	20,8	965,455	20,986	2110,117	0	201,147	201,147	99,714	0	0	0	0	0	0	0
10:29:56	-45,092	2111,013	10,302	10,219	10,152	6,299	6,628	20,8	965,455	20,986	2110,118	0	201,147	201,147	99,714	0	0	0	0	0	0	0
10:29:56	-20,336	2110,809	10,351	10,268	10,149	6,297	6,622	20,8	965,455	20,986	2110,118	0	201,147	201,147	99,714	0	0	0	0	0	0	0
10:29:56	-55,834	2110,251	10,302	10,219	10,148	6,291	6,615	20,8	965,455	20,986	2110,118	0	201,147	201,147	99,714	0	0	0	0	0	0	0
10:29:56	45,117	2110,702	10,351	10,268	10,148	6,295	6,609	20,8	965,455	20,986	2110,119	0	201,147	201,147	99,714	0	0	0	0	0	0	0
10:29:56	0	2110,702	10,351	10,268	10,148	6,295	6,603	20,8	965,455	20,986	2110,119	0	201,147	201,147	99,714	0	0	0	0	0	0	0
10:29:56	-45,117	2110,251	10,302	10,122	10,148	6,291	6,597	20,8	965,455	20,986	2110,119	0	201,147	201,147	99,714	0	0	0	0	0	0	0
10:29:56	-90,209	2109,349	10,205	10,219	10,148	6,281	6,59	20,8	965,455	20,986	2109,349	0	201,147	201,147	99,714	0	0	0	0	0	0	0
10:29:56	78,247	2110,131	10,302	10,268	10,147	6,29	6,584	20,8	965,455	20,986	2109,35	0	201,147	201,147	99,714	0	0	0	0	0	0	0
10:29:56	-22,436	2109,907	10,351	10,317	10,144	6,287	6,579	20,8	965,455	20,986	2109,351	0	201,147	201,147	99,714	0	0	0	0	0	0	0
10:29:56	-10,717	2109,8	10,351	10,268	10,143	6,286	6,573	20,8	965,455	20,986	2109,351	0	201,147	201,147	99,714	0	0	0	0	0	0	0
10:29:56	0	2109,8	10,351	10,317	10,143	6,286	6,567	20,8	965,455	20,986	2109,352	0	201,147	201,147	99,714	0	0	0	0	0	0	0
10:29:56	-45,092	2109,349	10,302	10,268	10,143	6,281	6,562	20,8	965,455	20,986	2109,349	0	201,147	201,147	99,714	0	0	0	0	0	0	0
10:29:56	-67,7	2108,672	10,302	10,219	10,139	6,274	6,556	20,8	965,455	20,986	2108,672	0	201,147	201,147	99,714	0	0	0	0	0	0	0
10:29:56	35,449	2109,026	10,351	10,317	10,139	6,278	6,551	20,8	965,455	20,986	2108,672	0	201,147	201,147	99,714	0	0	0	0	0	0	0
10:29:56	0	2109,026	10,351	10,317	10,139	6,278	6,545	20,8	965,455	20,986	2108,673	0	201,147	201,147	99,714	0	0	0	0	0	0	0
10:29:56	0	2109,026	10,351	10,268	10,139	6,278	6,54	20,8	965,455	20,986	2108,673	0	201,147	201,147	99,714	0	0	0	0	0	0	0
10:29:56	0	2109,026	10,351	10,268	10,139	6,278	6,535	20,8	965,455	20,986	2108,674	0	201,147	201,147	99,714	0	0	0	0	0	0	0
10:29:56	0	2109,026	10,351	10,268	10,139	6,278	6,53	20,8	965,455	20,986	2108,674	0	201,147	201,147	99,714	0	0	0	0	0	0	0
10:29:56	-45,117	2108,575	10,302	10,268	10,139	6,273	6,525	20,8	965,455	20,986	2108,575	0	201,147	201,147	99,714	0	0	0	0	0	0	0
10:29:56	45,117	2109,026	10,351	10,219	10,139	6,278	6,52	20,8	965,455	20,986	2108,576	0	201,147	201,147	99,714	0	0	0	0	0	0	0
10:29:56	21,582	2109,242	10,449	10,268	10,135	6,28	6,515	20,8	965,455	20,986	2108,576	0	201,147	201,147	99,714	0	0	0	0	0	0	0
10:29:56	-100,927	2108,233	10,351	10,317	10,134	6,27	6,51	20,8	965,455	20,986	2108,233	0	201,147	201,147	99,714	0	0	0	0	0	0	0
10:29:56	-45,092	2107,782	10,302	10,219	10,134	6,265	6,506	20,8	965,455	20,986	2107,782	0	201,147	201,147	99,714	0	0	0	0	0	0	0
10:29:56	0	2107,782	10,302	10,219	10,134	6,265	6,501	20,8	965,455	20,986	2107,782	0	201,147	201,147	99,714	0	0	0	0	0	0	0
10:29:56	45,092	2108,233	10,351	10,268	10,134	6,27	6,496	20,8	965,455	20,986	2107,783	0	201,147	201,147	99,714	0	0	0	0	0	0	0
10:29:56	-45,092	2107,782	10,302	10,122	10,134	6,265	6,492	20,8	965,455	20,986	2107,782	0	201,147	201,147	99,714	0	0	0	0	0	0	0
10:29:56	-99,853	2106,784	10,205	10,122	10,133	6,255	6,487	20,8	965,455	20,986	2106,784	0	201,147	201,147	99,714	0	0	0	0	0	0	0
10:29:56	22,485	2107,008	10,302	10,268	10,13	6,257	6,483	20,8	965,455	20,986	2106,784	0	201,147	201,147	99,714	0	0	0	0	0	0	0
10:29:56	0	2107,008	10,302	10,122	10,13	6,257	6,478	20,8	965,455	20,986	2106,784	0	201,147	201,147	99,714	0	0	0	0	0	0	0
10:29:56	-90,185	2106,107	10,205	10,219	10,13	6,248	6,474	20,8	965,455	20,986	2106,107	0	201,147	201,147	99,714	0	0	0	0	0	0	0
10:29:56	0	2106,107	10,205	10,122	10,13	6,248	6,469	20,8	965,455	20,986	2106,106	0	201,147	201,147	99,714	0	0	0	0	0	0	0
10:29:56	125,585	2107,362	10,351	10,268	10,129	6,261	6,465	20,8	965,455	20,986	2106,107	0	201,147	201,147	99,714	0	0	0	0	0	0	0
10:29:56	-249,951	2104,863	10,156	9,975	10,125	6,235	6,461	20,8	965,455	20,986	2104,863	0	201,147	201,147	99,714	0	0	0	0	0	0	0
10:29:56	135,229	2106,215	10,302	10,268	10,125	6,249	6,457	20,8	965,455	20,986	2104,864	0	201,147	201,147	99,714	0	0	0	0	0	0	0
10:29:56	-33,349	2105,882	10,351	10,415	10,121	6,246	6,453	20,8	965,455	20,986	2104,866	0	201,147	201,147	99,714	0	0	0	0	0	0	0
10:29:56	-90,234	2104,979	10,351	10,268	10,116	6,236	6,448	20,8	965,455	20,986	2104,866	0	201,147	201,147	99,714	0	0	0	0	0	0	0
10:29:56	90,185	2105,881	10,449	10,317	10,116	6,246	6,444	20,8	965,455	20,986	2104,867	0	201,147	201,147	99,714	0	0	0	0	0	0	0
10:29:56	-90,185	2104,979	10,351	10,317	10,116	6,236	6,44	20,8	965,455	20,986	2104,867	0	201,147	201,147	99,714	0	0	0	0	0	0	0
10:29:56	-135,205	2103,627	10,205	10,122	10,116	6,222	6,436	20,8	965,455	20,986	2103,627	0	201,147	201,147	99,714	0	0	0	0	0	0	0
10:29:56	90,136	2104,529	10,302	10,219	10,116	6,232	6,432	20,8	965,455	20,986	2103,628	0	201,147	201,147	99,714	0	0	0	0	0	0	0
10:29:56	-135,205	2103,177	10,156	10,073	10,116	6,218	6,428	20,8	965,455	20,986	2103,177	0	201,147	201,147	99,714	0	0	0	0	0	0	0
10:29:56	45,068	2103,627	10,205	10,219	10,116	6,222	6,424	20,8	965,455	20,986	2103,177	0	201,147	201,147	99,714	0	0	0	0	0	0	0
10:29:56	-135,205	2102,275	10,058	9,975	10,116	6,209	6,42	20,8	965,455	20,986	2102,275	0	201,147	201,147	99,714	0	0	0	0	0	0	0
10:29:56	-70,678	2101,568	10,058	9,975	10,112	6,201	6,415	20,8	965,455	20,986	2101,568	0	201,147	201,147	99,714	0	0	0	0	0	0	0
10:29:56	126,586	2102,834	10,205	10,122	10,111	6,214	6,411	20,8	964,995	21,069	2101,57	0	201,147	201,147	99,714	0	0	0	0	0	0	0
10:29:56	-134,155	2101,493	10,058	10,073	10,111	6,2	6,407	20,8	964,995	21,069	2101,493	0	201,147	201,147	99,714	0	0	0	0	0	0	0
10:29:56	9,619	2101,589	10,156	10,122	10,106	6,201	6,403	20,8	964,995	21,069	2101,493	0	201,147	201,147	99,714	0	0	0	0	0	0	0
10:29:56	45,043	2102,039	10,205	10,073	10,106	6,206	6,399	20,8	964,995	21,069	2101,493	0	201,147	201,147	99,714	0	0	0	0	0	0	0
10:29:56	-126,66	2100,773	10,156	10,073	10,102	6,193	6,395	20,8	964,995	21,069	2100,773	0	201,147	201,147	99,714	0	0	0	0	0	0	0
10:29:56	-90,087	2099,872	10,058	9,878	10,102	6,184	6,391	20,8	964,995	21,069	2099,872	0	201,147	201,147	99,714	0	0	0	0	0	0	0
10:29:56	135,156	2101,224	10,205	10,122	10,102	6,198	6,387	20,8	964,995	21,069	2099,873	0	201,147	201,147	99,714	0	0	0	0	0	0	0
10:29:56	-81,591	2100,408	10,205	10,073	10,097	6,189	6,383	20,8	964,995	21,069	2099,874	0	201,147	201,147	99,714	0	0	0	0	0	0	0
10:29:56	0	2100,408	10,205	9,975	10,097	6,189	6,38	20,8	964,995	21,069	2099,875	0	201,147	201,147	99,714	0	0	0	0	0	0	0
10:29:56	-45,068	2099,957	10,156	9,926	10,097	6,185	6,376	20,8	964,995	21,069	2099,875	0	201,147	201,147	99,714	0	0	0	0	0	0	0
10:29:56	36,474	2100,322	10,205	9,975	10,097	6,188	6,372	20,8	964,995	21,069	2099,875	0	200,749	200,749	99,712	0	0	0	0	0	0	0
10:29:56	-118,041	2099,141	10,156	9,975	10,093	6,176	6,368	20,8	964,995	21,069	2099,141	0	200,749	200,749	99,712	0	0	0	0	0	0	0
10:29:56	-90,087	2098,24	10,058	9,926	10,093	6,167	6,364	20,8	964,995	21,069	2098,24	0	200,749	200,749	99,712	0	0	0	0	0	0	0
10:29:56	-9,667	2098,144	10,058	9,926	10,092	6,166	6,36	20,8	964,995	21,069	2098,144	0	200,749	200,749	99,712	0	0	0	0	0	0	0
10:29:56	-71,899	2097,425	10,058	9,975	10,088	6,159	6,356	20,8	964,995	21,069	2097,425	0	200,749	200,749	99,712	0	0	0	0	0	0	0
10:29:56	81,64	2098,241	10,156	10,122	10,087	6,167	6,353	20,8	964,995	21,069	2097,425	0	200,749	200,749	99,712	0	0	0	0	0	0	0
10:29:56	-90,087	2097,34	10,058	10,073	10,087	6,158	6,349	20,8	964,995	21,069	2097,34	0	200,749	200,749	99,712	0	0	0	0	0	0	0
10:29:56	-75,268	2096,587	10,058	9,926	10,083	6,15	6,345	20,8	964,995	21,069	2096,587	0	200,749	200,749	99,712	0	0	0	0	0	0	0
10:29:56	82,69	2097,414	10,156	9,975	10,083	6,158	6,341	20,8	964,995	21,069	2096,588	0	200,749	200,749	99,712	0	0	0	0	0	0	0
10:29:56	-90,063	2096,514	10,058	10,073	10,083	6,149	6,338	20,8	964,995	21,069	2096,514	0	200,749	200,749	99,712	0	0	0	0	0	0	0
10:29:56	-45,043	2096,063	10,009	9,975	10,083	6,144	6,334	20,8	964,995	21,069	2096,063	0	200,749	200,749	99,712	0	0	0	0	0	0	0
10:29:56	0	2096,063	10,009	9,878	10,083	6,144	6,33	20,8	964,995	21,069	2096,063	0	200,749	200,749	99,712	0	0	0	0	0	0	0
10:29:56	0	2096,063	10,009	9,975	10,083	6,144	6,326	20,8	964,995	21,069	2096,063	0	200,749	200,749	99,712	0	0	0	0	0	0	0
10:29:56	-120,263	2094,861	9,961	9,878	10,078	6,132	6,323	20,8	964,995	21,069	2094,861	0	200,749	200,749	99,712	0	0	0	0	0	0	0
10:29:56	-7,373	2094,787	9,961	9,926	10,078	6,131	6,319	20,8	964,995	21,069	2094,787	0	200,749	200,749	99,712	0	0	0	0	0	0	0
10:29:56	0	2094,787	9,961	9,975	10,078	6,131	6,315	20,8	964,995	21,069	2094,787	0	200,749	200,749	99,712	0	0	0	0	0	0	0
10:29:56	0	2094,787	9,961	9,926	10,078	6,131	6,312	20,8	964,995	21,069	2094,787	0	200,749	200,749	99,712	0	0	0	0	0	0	0
10:29:56	-37,622	2094,411	10,009	10,073	10,073	6,127	6,308	20,8	964,995	21,069	2094,411	0	200,749	200,749	99,712	0	0	0	0	0	0	0
10:29:56	0	2094,411	10,009	9,926	10,073	6,127	6,304	20,8	964,995	21,069	2094,411	0	200,749	200,749	99,712	0	0	0	0	0	0	0
10:29:56	52,465	2094,935	10,156	10,073	10,069	6,133	6,301	20,8	964,995	21,069	2094,411	0	200,749	200,749	99,712	0	0	0	0	0	0	0
10:29:56	-172,68	2093,209	10,058	10,073	10,064	6,115	6,297	20,8	964,995	21,069	2093,209	0	200,749	200,749	99,712	0	0	0	0	0	0	0
10:29:56	90,039	2094,109	10,156	10,219	10,064	6,124	6,294	20,8	964,995	21,069	2093,21	0	200,749	200,749	99,712	0	0	0	0	0	0	0
10:29:56	-90,039	2093,209	10,058	10,122	10,064	6,115	6,291	20,8	964,995	21,069	2093,209	0	200,749	200,749	99,712	0	0	0	0	0	0	0
10:29:56	-90,063	2092,308	9,961	9,878	10,064	6,106	6,287	20,8	964,995	21,069	2092,308	0	200,749	200,749	99,712	0	0	0	0	0	0	0
10:29:56	45,019	2092,758	10,009	9,975	10,064	6,11	6,283	20,8	964,995	21,069	2092,308	0	200,749	200,749	99,712	0	0	0	0	0	0	0
10:29:56	-77,343	2091,985	10,009	9,975	10,059	6,102	6,28	20,8	964,995	21,069	2091,985	0	200,749	200,749	99,712	0	0	0	0	0	0	0
10:29:56	-135,034	2090,634	9,863	9,731	10,059	6,089	6,276	20,8	964,995	21,069	2090,634	0	200,749	200,749	99,712	0	0	0	0	0	0	0
10:29:56	0	2090,634	9,863	9,878	10,059	6,089	6,272	20,8	964,995	21,069	2090,634	0	200,749	200,749	99,712	0	0	0	0	0	0	0
10:29:56	0	2090,634	9,863	9,878	10,059	6,089	6,269	20,8	964,995	21,069	2090,634	0	200,749	200,749	99,712	0	0	0	0	0	0	0
10:29:56	-52,343	2090,111	9,814	9,731	10,059	6,083	6,265	20,8	964,995	21,069	2090,111	0	200,749	200,749	99,712	0	0	0	0	0	0	0
10:29:56	44,97	2090,561	9,863	9,78	10,059	6,088	6,262	20,8	964,995	21,069	2090,111	0	200,749	200,749	99,712	0	0	0	0	0	0	0
10:29:56	-76,269	2089,798	9,863	9,878	10,055	6,08	6,258	20,8	964,995	21,069	2089,798	0	200,749	200,749	99,712	0	0	0	0	0	0	0
10:29:56	-7,397	2089,724	9,863	9,78	10,054	6,079	6,255	20,8	964,995	21,069	2089,724	0	200,749	200,749	99,712	0	0	0	0	0	0	0
10:29:56	89,99	2090,624	9,961	9,926	10,054	6,088	6,251	20,8	964,995	21,069	2089,725	0	200,749	200,749	99,712	0	0	0	0	0	0	0
10:29:56	-134,985	2089,274	9,814	9,731	10,054	6,074	6,248	20,8	964,995	21,069	2089,274	0	200,749	200,749	99,712	0	0	0	0	0	0	0
10:29:56	44,995	2089,724	9,863	9,926	10,054	6,079	6,245	20,8	964,995	21,069	2089,274	0	200,749	200,749	99,712	0	0	0	0	0	0	0
10:29:56	0	2089,724	9,863	9,926	10,054	6,079	6,241	20,8	964,995	21,069	2089,275	0	200,749	200,749	99,712	0	0	0	0	0	0	0
10:29:56	-44,995	2089,274	9,814	9,731	10,054	6,074	6,238	20,8	964,995	21,069	2089,274	0	200,749	200,749	99,712	0	0	0	0	0	0	0
10:29:56	-77,319	2088,501	9,814	9,78	10,05	6,067	6,235	20,8	964,995	21,069	2088,501	0	200,749	200,749	99,712	0	0	0	0	0	0	0
10:29:56	134,985	2089,851	9,961	9,975	10,05	6,08	6,232	20,8	964,995	21,069	2088,502	0	200,749	200,749	99,712	0	0	0	0	0	0	0
10:29:56	-89,99	2088,951	9,863	9,78	10,05	6,071	6,229	20,8	964,995	21,069	2088,503	0	200,749	200,749	99,712	0	0	0	0	0	0	0
10:29:57	-51,513	2088,436	9,814	9,878	10,05	6,066	6,225	20,8	964,995	21,069	2088,436	0	200,749	200,749	99,712	0	0	0	0	0	0	0
10:29:57	102,783	2089,463	10,009	9,975	10,045	6,076	6,222	20,8	964,995	21,069	2088,437	0	200,749	200,749	99,712	0	0	0	0	0	0	0
10:29:57	0	2089,463	10,009	9,926	10,045	6,076	6,22	20,8	964,995	21,069	2088,438	0	200,749	200,749	99,712	0	0	0	0	0	0	0
10:29:57	-44,97	2089,014	9,961	9,878	10,045	6,072	6,217	20,8	964,995	21,069	2088,438	0	200,749	200,749	99,712	0	0	0	0	0	0	0
10:29:57	0	2089,014	9,961	9,878	10,045	6,072	6,214	20,8	964,995	21,069	2088,439	0	200,749	200,749	99,712	0	0	0	0	0	0	0
10:29:57	0	2089,014	9,961	9,926	10,045	6,072	6,211	20,8	964,995	21,069	2088,439	0	200,749	200,749	99,712	0	0	0	0	0	0	0
10:29:57	-89,99	2088,114	9,863	9,78	10,045	6,063	6,208	20,8	964,995	21,069	2088,114	0	200,749	200,749	99,712	0	0	0	0	0	0	0
10:29:57	0	2088,114	9,863	9,731	10,045	6,063	6,205	20,8	964,995	21,069	2088,114	0	200,749	200,749	99,712	0	0	0	0	0	0	0
10:29:57	51,318	2088,627	10,009	9,975	10,04	6,068	6,203	20,8	964,995	21,069	2088,114	0	200,749	200,749	99,712	0	0	0	0	0	0	0
10:29:57	-45,019	2088,177	9,961	9,878	10,04	6,063	6,2	20,8	964,995	21,069	2088,114	0	200,749	200,749	99,712	0	0	0	0	0	0	0
10:29:57	0	2088,177	9,961	9,878	10,04	6,063	6,197	20,8	964,995	21,069	2088,114	0	200,749	200,749	99,712	0	0	0	0	0	0	0
10:29:57	0	2088,177	9,961	9,878	10,04	6,063	6,195	20,8	964,995	21,069	2088,114	0	200,749	200,749	99,712	0	0	0	0	0	0	0
10:29:57	0	2088,177	9,961	9,78	10,04	6,063	6,192	20,8	964,995	21,069	2088,114	0	200,749	200,749	99,712	0	0	0	0	0	0	0
10:29:57	-89,965	2087,277	9,863	9,731	10,04	6,054	6,189	20,8	964,995	21,069	2087,277	0	200,749	200,749	99,712	0	0	0	0	0	0	0
10:29:57	49,169	2087,769	10,009	9,926	10,036	6,059	6,187	20,8	964,995	21,069	2087,278	0	200,749	200,749	99,712	0	0	0	0	0	0	0
10:29:57	44,995	2088,219	10,058	9,975	10,036	6,064	6,184	20,8	964,995	21,069	2087,279	0	200,749	200,749	99,712	0	0	0	0	0	0	0
10:29:57	-224,902	2085,97	9,814	9,536	10,036	6,04	6,181	20,8	964,995	21,069	2085,97	0	200,749	200,749	99,712	0	0	0	0	0	0	0
10:29:57	101,513	2086,985	10,009	9,878	10,031	6,051	6,179	20,8	964,995	21,069	2085,971	0	200,749	200,749	99,712	0	0	0	0	0	0	0
10:29:57	-6,347	2086,921	10,009	9,878	10,031	6,05	6,176	20,8	964,995	21,069	2085,972	0	200,749	200,749	99,712	0	0	0	0	0	0	0
10:29:57	44,995	2087,371	10,058	9,975	10,031	6,055	6,174	20,8	964,995	21,069	2085,973	0	200,749	200,749	99,712	0	0	0	0	0	0	0
10:29:57	-89,965	2086,472	9,961	9,78	10,031	6,046	6,172	20,8	964,995	21,069	2085,974	0	200,749	200,749	99,712	0	0	0	0	0	0	0
10:29:57	-78,417	2085,688	9,961	9,78	10,026	6,038	6,169	20,8	964,995	21,069	2085,688	0	200,749	200,749	99,712	0	0	0	0	0	0	0
10:29:57	0	2085,688	9,961	9,78	10,026	6,038	6,166	20,8	964,995	21,069	2085,688	0	200,749	200,749	99,712	0	0	0	0	0	0	0
10:29:57	-89,941	2084,788	9,863	9,731	10,026	6,028	6,164	20,8	964,995	21,069	2084,788	0	200,749	200,749	99,712	0	0	0	0	0	0	0
10:29:57	89,941	2085,688	9,961	9,78	10,026	6,038	6,161	20,8	964,995	21,069	2084,789	0	200,749	200,749	99,712	0	0	0	0	0	0	0
10:29:57	-224,877	2083,439	9,716	9,585	10,026	6,014	6,158	20,8	964,995	21,069	2083,439	0	200,749	200,749	99,712	0	0	0	0	0	0	0
10:29:57	263,354	2086,072	10,009	9,926	10,026	6,041	6,156	20,8	964,995	21,069	2083,441	0	200,749	200,749	99,712	0	0	0	0	0	0	0
10:29:57	-79,272	2085,28	10,009	9,878	10,021	6,033	6,154	20,8	964,995	21,069	2083,443	0	200,749	200,749	99,712	0	0	0	0	0	0	0
10:29:57	94,995	2086,23	10,205	10,073	10,017	6,043	6,151	20,8	964,995	21,069	2083,446	0	200,749	200,749	99,712	0	0	0	0	0	0	0
10:29:57	-44,97	2085,78	10,156	9,926	10,017	6,038	6,149	20,8	964,995	21,069	2083,449	0	200,749	200,749	99,712	0	0	0	0	0	0	0
10:29:57	-89,965	2084,88	10,058	9,975	10,017	6,029	6,147	20,8	964,995	21,069	2083,45	0	200,749	200,749	99,712	0	0	0	0	0	0	0
10:29:57	-89,941	2083,981	9,961	9,78	10,017	5,82	6,14	20,8	964,995	21,069	2083,45	0	200,749	200,749	99,712	0	0	0	0	0	0	0
10:29:57	-89,916	2083,082	9,863	9,731	10,017	5,611	6,13	20,8	964,995	21,069	2083,082	0	200,749	200,749	99,712	0	0	0	0	0	0	0
10:29:57	0	2083,082	9,863	9,731	10,017	5,411	6,116	20,8	964,995	21,069	2083,082	0	200,749	200,749	99,712	0	0	0	0	0	0	0
10:29:57	-174,414	2081,337	9,668	9,536	10,017	5,193	6,098	20,8	964,995	21,069	2081,337	0	200,749	200,749	99,712	0	0	0	0	0	0	0
10:29:57	-190,258	2079,435	9,375	9,389	10,021	4,973	6,076	20,8	964,995	21,069	2079,435	0	200,749	200,749	99,712	0	0	0	0	0	0	0
10:29:57	-15,6	2079,279	9,179	9,194	10,031	4,771	6,05	20,8	964,995	21,069	2079,279	0	200,749	200,749	99,712	0	0	0	0	0	0	0
10:29:57	-5,2	2079,227	9,082	9,047	10,036	4,571	6,021	20,8	964,995	21,069	2079,227	0	200,749	200,749	99,712	0	0	0	0	0	0	0
10:29:57	-93,969	2078,287	8,886	8,755	10,04	4,361	5,989	20,8	964,995	21,069	2078,287	0	200,749	200,749	99,712	0	0	0	0	0	0	0
10:29:57	-12,5	2078,162	8,691	8,706	10,05	4,16	5,953	20,8	964,995	21,069	2078,162	0	200,749	200,749	99,712	0	0	0	0	0	0	0
10:29:57	-11,45	2078,048	8,496	8,559	10,059	3,959	5,914	20,8	964,995	21,069	2078,048	0	200,749	200,749	99,712	0	0	0	0	0	0	0
10:29:57	25,048	2078,298	8,252	8,364	10,074	3,761	5,871	20,8	964,995	21,069	2078,048	0	200,749	200,749	99,712	0	0	0	0	0	0	0
10:29:57	248,51	2080,783	8,252	8,364	10,088	3,587	5,827	20,8	964,995	21,069	2078,051	0	200,749	200,749	99,712	0	0	0	0	0	0	0
10:29:57	280,786	2083,591	8,203	8,462	10,106	3,416	5,779	20,8	964,995	21,069	2078,056	0	200,749	200,749	99,712	0	0	0	0	0	0	0
10:29:57	397,265	2087,564	8,203	8,462	10,129	3,257	5,73	20,8	964,995	21,069	2078,066	0	200,749	200,749	99,712	0	0	0	0	0	0	0
10:29:57	589,135	2093,455	8,398	8,706	10,152	3,118	5,679	20,8	964,995	21,069	2078,081	0	200,749	200,749	99,712	0	0	0	0	0	0	0
10:29:57	519,433	2098,65	8,349	8,755	10,185	2,971	5,626	20,8	964,995	21,069	2078,102	0	200,749	200,749	99,712	0	0	0	0	0	0	0
10:29:57	522,705	2103,877	8,203	8,901	10,222	2,825	5,571	20,8	964,995	21,069	2078,127	0	200,749	200,749	99,712	0	0	0	0	0	0	0
10:29:57	641,308	2110,29	8,056	9,047	10,266	2,691	5,514	20,8	964,995	21,069	2078,159	0	200,749	200,749	99,712	0	0	0	0	0	0	0
10:29:57	682,836	2117,118	7,861	8,657	10,315	2,562	5,456	20,7	964,995	20,986	2078,199	0	200,749	200,749	99,712	0	0	0	0	0	0	0
10:29:57	681,42	2123,932	7,714	8,755	10,362	2,432	5,397	20,7	964,995	20,986	2078,244	0	200,749	200,749	99,712	0	0	0	0	0	0	0
10:29:57	861,499	2132,547	7,617	8,999	10,416	2,321	5,337	20,7	964,995	20,986	2078,298	0	200,749	200,749	99,712	0	0	0	0	0	0	0
10:29:57	1039,697	2142,944	7,714	8,999	10,47	2,228	5,276	20,7	964,995	20,986	2078,363	0	200,749	200,749	99,712	0	0	0	0	0	0	0
10:29:57	898,193	2151,926	7,714	8,999	10,522	2,12	5,214	20,7	964,995	20,986	2078,437	0	200,749	200,749	99,712	0	0	0	0	0	0	0
10:29:57	953,808	2161,464	7,714	9,096	10,576	2,019	5,151	20,7	964,995	20,986	2078,52	0	200,749	200,749	99,712	0	0	0	0	0	0	0
10:29:57	1069,897	2172,163	7,91	9,389	10,627	1,929	5,088	20,7	964,995	20,986	2078,613	0	200,749	200,749	99,712	0	0	0	0	0	0	0
10:29:57	1280,542	2184,969	8,252	9,926	10,682	1,861	5,025	20,7	964,995	20,986	2078,72	0	200,749	200,749	99,712	0	0	0	0	0	0	0
10:29:57	781,543	2192,784	8,105	10,219	10,734	1,742	4,96	20,7	964,995	20,986	2078,834	0	200,749	200,749	99,712	0	0	0	0	0	0	0
10:29:57	1146,997	2204,254	8,203	10,268	10,794	1,66	4,896	20,7	964,995	20,986	2078,959	0	200,749	200,749	99,712	0	0	0	0	0	0	0
10:29:57	1108,105	2215,335	8,252	10,122	10,855	1,574	4,831	20,7	964,995	20,986	2079,096	0	200,448	200,448	99,711	0	0	0	0	0	0	0
10:29:57	933,007	2224,665	8,105	10,268	10,916	2,198	4,779	20,7	964,995	20,986	2079,241	0	200,448	200,448	99,711	0	0	0	0	0	0	0
10:29:57	1247,021	2237,135	8,203	10,219	10,981	2,805	4,74	20,7	964,995	20,986	2079,399	0	200,448	200,448	99,711	0	0	0	0	0	0	0
10:29:57	1045,532	2247,591	8,349	10,61	11,033	3,349	4,713	20,7	964,995	20,986	2079,567	0	200,448	200,448	99,711	0	0	0	0	0	0	0
10:29:57	1701,342	2264,604	9,375	11,538	11,075	3,921	4,697	20,7	964,995	20,986	2079,752	0	200,448	200,448	99,711	0	0	0	0	0	0	0
10:29:57	1695,092	2281,555	10,644	12,563	11,104	4,455	4,693	20,7	964,995	20,986	2079,954	0	200,448	200,448	99,711	0	0	0	0	0	0	0
10:29:57	1702,539	2298,58	12,011	13,882	11,127	4,958	4,698	20,7	964,995	20,986	2080,173	0	200,448	200,448	99,711	0	0	0	0	0	0	0
10:29:57	1592,773	2314,508	13,183	14,907	11,155	5,42	4,712	20,7	964,995	20,986	2080,407	0	200,448	200,448	99,711	0	0	0	0	0	0	0
10:29:57	1375,244	2328,261	14,111	15,639	11,183	5,833	4,734	20,7	964,995	20,986	2080,655	0	200,448	200,448	99,711	0	0	0	0	0	0	0
10:29:57	1169,165	2339,952	14,648	16,274	11,22	6,199	4,763	20,7	964,995	20,986	2080,914	0	200,448	200,448	99,711	0	0	0	0	0	0	0
10:29:57	1132,519	2351,277	14,99	16,665	11,266	6,539	4,798	20,7	964,995	20,986	2081,184	0	200,448	200,448	99,711	0	0	0	0	0	0	0
10:29:57	438,037	2355,658	14,502	16,225	11,317	6,788	4,837	20,7	964,995	20,986	2081,459	0	200,448	200,448	99,711	0	0	0	0	0	0	0
10:29:57	1272,973	2368,388	14,795	16,225	11,373	7,104	4,881	20,7	964,995	20,986	2081,746	0	200,448	200,448	99,711	0	0	0	0	0	0	0
10:29:57	572,387	2374,111	14,453	15,932	11,424	7,331	4,929	20,7	964,995	20,986	2082,038	0	200,448	200,448	99,711	0	0	0	0	0	0	0
10:29:57	1314,453	2387,256	14,99	16,518	11,47	7,619	4,982	20,7	964,995	20,986	2082,343	0	200,448	200,448	99,711	0	0	0	0	0	0	0
10:29:57	1143,335	2398,689	15,576	16,762	11,503	7,876	5,039	20,7	964,995	20,986	2082,66	0	200,448	200,448	99,711	0	0	0	0	0	0	0
10:29:57	985,473	2408,544	16,113	17,3	11,529	8,104	5,099	20,7	964,995	20,986	2082,986	0	200,448	200,448	99,711	0	0	0	0	0	0	0
10:29:57	1296,484	2421,509	17,09	17,983	11,55	8,352	5,162	20,7	964,995	20,986	2083,324	0	200,448	200,448	99,711	0	0	0	0	0	0	0
10:29:57	877,783	2430,287	17,529	18,423	11,575	8,547	5,229	20,7	964,995	20,986	2083,671	0	200,448	200,448	99,711	0	0	0	0	0	0	0
10:29:57	1031,787	2440,605	18,164	19,106	11,599	8,748	5,298	20,7	964,995	20,986	2084,028	0	200,448	200,448	99,711	0	0	0	0	0	0	0
10:29:57	702,563	2447,63	18,31	19,106	11,631	8,907	5,369	20,7	964,995	20,986	2084,392	0	200,448	200,448	99,711	0	0	0	0	0	0	0
10:29:57	417,456	2451,805	18,066	18,764	11,668	9,028	5,44	20,7	964,995	20,986	2084,759	0	200,448	200,448	99,711	0	0	0	0	0	0	0
10:29:57	590,283	2457,708	17,92	18,569	11,709	9,16	5,513	20,7	964,995	20,986	2085,132	0	200,448	200,448	99,711	0	0	0	0	0	0	0
10:29:57	339,135	2461,099	17,578	18,374	11,747	9,26	5,587	20,7	964,995	20,986	2085,508	0	200,448	200,448	99,711	0	0	0	0	0	0	0
10:29:57	526,074	2466,36	17,431	18,227	11,784	9,373	5,661	20,7	964,995	20,986	2085,889	0	200,448	200,448	99,711	0	0	0	0	0	0	0
10:29:57	811,694	2474,477	17,676	18,276	11,817	9,51	5,737	20,7	964,995	20,986	2086,278	0	200,448	200,448	99,711	0	0	0	0	0	0	0
10:29:57	877,905	2483,256	18,066	18,52	11,845	9,65	5,813	20,7	964,995	20,986	2086,675	0	200,448	200,448	99,711	0	0	0	0	0	0	0
10:29:57	661,376	2489,869	18,408	18,911	11,864	9,762	5,891	20,7	964,995	20,986	2087,078	0	200,448	200,448	99,711	0	0	0	0	0	0	0
10:29:57	759,423	2497,464	18,847	19,106	11,883	9,88	5,969	20,7	964,995	20,986	2087,488	0	200,448	200,448	99,711	0	0	0	0	0	0	0
10:29:57	723,925	2504,703	19,336	19,741	11,897	9,992	6,048	20,7	964,995	20,986	2087,906	0	200,448	200,448	99,711	0	0	0	0	0	0	0
10:29:57	335,839	2508,061	19,336	19,643	11,916	10,059	6,126	20,7	964,995	20,986	2088,326	0	200,448	200,448	99,711	0	0	0	0	0	0	0
10:29:57	608,544	2514,147	19,531	19,985	11,939	10,152	6,205	20,7	964,995	20,986	2088,752	0	200,448	200,448	99,711	0	0	0	0	0	0	0
10:29:57	431,665	2518,463	19,629	19,936	11,958	10,224	6,284	20,7	964,995	20,986	2089,181	0	200,448	200,448	99,711	0	0	0	0	0	0	0
10:29:57	405,883	2522,522	19,531	19,79	11,987	10,291	6,363	20,7	964,995	20,986	2089,615	0	200,448	200,448	99,711	0	0	0	0	0	0	0
10:29:57	170,971	2524,232	19,189	19,302	12,015	10,332	6,441	20,7	964,995	20,986	2090,049	0	200,448	200,448	99,711	0	0	0	0	0	0	0
10:29:57	455,175	2528,784	19,14	19,399	12,043	10,399	6,518	20,7	964,995	20,986	2090,488	0	200,448	200,448	99,711	0	0	0	0	0	0	0
10:29:57	382,104	2532,605	19,189	19,399	12,062	10,457	6,595	20,7	964,995	20,986	2090,93	0	200,448	200,448	99,711	0	0	0	0	0	0	0
10:29:57	366,21	2536,267	19,14	19,399	12,085	10,512	6,672	20,7	964,995	20,986	2091,375	0	200,448	200,448	99,711	0	0	0	0	0	0	0
10:29:57	594,384	2542,211	19,482	19,643	12,1	10,589	6,749	20,7	964,995	20,986	2091,826	0	200,448	200,448	99,711	0	0	0	0	0	0	0
10:29:57	432,788	2546,539	19,678	19,839	12,114	10,648	6,825	20,7	964,995	20,986	2092,281	0	200,448	200,448	99,711	0	0	0	0	0	0	0
10:29:57	501,684	2551,556	20,019	20,132	12,123	10,712	6,902	20,7	964,995	20,986	2092,74	0	200,448	200,448	99,711	0	0	0	0	0	0	0
10:29:57	484,887	2556,404	20,263	20,376	12,137	10,774	6,978	20,7	964,995	20,986	2093,204	0	200,448	200,448	99,711	0	0	0	0	0	0	0
10:29:58	293,798	2559,342	20,312	20,473	12,151	10,815	7,053	20,7	964,995	20,986	2093,67	0	200,448	200,448	99,711	0	0	0	0	0	0	0
10:29:58	301,293	2562,355	20,361	20,522	12,165	10,855	7,127	20,7	964,995	20,986	2094,139	0	200,448	200,448	99,711	0	0	0	0	0	0	0
10:29:58	339,331	2565,749	20,361	20,522	12,185	10,899	7,201	20,7	964,995	20,986	2094,61	0	200,448	200,448	99,711	0	0	0	0	0	0	0
10:29:58	273,461	2568,483	20,312	20,376	12,203	10,935	7,275	20,7	964,995	20,986	2095,084	0	200,448	200,448	99,711	0	0	0	0	0	0	0
10:29:58	316,601	2571,649	20,312	20,473	12,22	10,975	7,347	20,7	964,995	20,986	2095,561	0	200,448	200,448	99,711	0	0	0	0	0	0	0
10:29:58	256,005	2574,209	20,312	20,327	12,235	11,008	7,419	20,7	964,995	20,986	2096,04	0	200,448	200,448	99,711	0	0	0	0	0	0	0
10:29:58	216,772	2576,377	20,361	20,522	12,244	11,036	7,49	20,7	964,995	20,986	2096,52	0	200,448	200,448	99,711	0	0	0	0	0	0	0
10:29:58	454,199	2580,919	20,654	20,718	12,254	11,089	7,56	20,7	964,995	20,986	2097,004	0	200,448	200,448	99,711	0	0	0	0	0	0	0
10:29:58	310,205	2584,021	20,801	20,815	12,263	11,126	7,63	20,7	964,995	20,986	2097,491	0	200,448	200,448	99,711	0	0	0	0	0	0	0
10:29:58	349,365	2587,515	20,947	20,962	12,275	11,166	7,7	20,7	964,995	20,986	2097,981	0	200,448	200,448	99,711	0	0	0	0	0	0	0
10:29:58	240,844	2589,923	21,094	21,206	12,28	11,195	7,768	20,7	964,995	20,986	2098,473	0	200,448	200,448	99,711	0	0	0	0	0	0	0
10:29:58	215,869	2592,082	21,094	21,059	12,292	11,221	7,836	20,7	964,995	20,986	2098,967	0	200,448	200,448	99,711	0	0	0	0	0	0	0
10:29:58	241,137	2594,493	21,24	21,255	12,298	11,249	7,903	20,7	964,995	20,986	2099,462	0	200,448	200,448	99,711	0	0	0	0	0	0	0
10:29:58	69,458	2595,188	21,142	21,206	12,307	11,259	7,969	20,7	964,995	20,986	2099,958	0	200,448	200,448	99,711	0	0	0	0	0	0	0
10:29:58	258,276	2597,771	21,24	21,206	12,316	11,289	8,034	20,7	964,995	20,986	2100,456	0	200,448	200,448	99,711	0	0	0	0	0	0	0
10:29:58	-77,319	2596,997	20,947	20,864	12,328	11,283	8,097	20,7	964,995	20,986	2100,952	0	200,448	200,448	99,711	0	0	0	0	0	0	0
10:29:58	162,866	2598,626	20,947	20,962	12,337	11,302	8,16	20,7	964,995	20,986	2101,45	0	200,448	200,448	99,711	0	0	0	0	0	0	0
10:29:58	240,991	2601,036	21,094	21,059	12,343	11,329	8,222	20,7	964,995	20,986	2101,95	0	200,448	200,448	99,711	0	0	0	0	0	0	0
10:29:58	62,939	2601,665	21,094	21,059	12,346	11,338	8,284	20,7	964,995	20,986	2102,449	0	200,448	200,448	99,711	0	0	0	0	0	0	0
10:29:58	147,583	2603,141	21,142	21,206	12,352	11,355	8,344	20,7	964,995	20,986	2102,95	0	200,448	200,448	99,711	0	0	0	0	0	0	0
10:29:58	51,074	2603,652	21,094	21,157	12,358	11,362	8,403	20,7	964,995	20,986	2103,451	0	200,448	200,448	99,711	0	0	0	0	0	0	0
10:29:58	-63,281	2603,019	20,947	20,864	12,362	11,357	8,461	20,7	964,995	20,986	2103,95	0	200,448	200,448	99,711	0	0	0	0	0	0	0
10:29:58	253,149	2605,551	21,142	21,157	12,366	11,384	8,518	20,7	964,995	20,986	2104,452	0	200,448	200,448	99,711	0	0	0	0	0	0	0
10:29:58	95,678	2606,507	21,24	21,206	12,366	11,395	8,575	20,7	964,995	20,986	2104,954	0	200,448	200,448	99,711	0	0	0	0	0	0	0
10:29:58	257,69	2609,084	21,484	21,548	12,367	11,423	8,63	20,7	964,995	20,986	2105,458	0	200,448	200,448	99,711	0	0	0	0	0	0	0
10:29:58	-130,566	2607,779	21,289	21,255	12,37	11,41	8,685	20,7	964,995	20,986	2105,96	0	200,448	200,448	99,711	0	0	0	0	0	0	0
10:29:58	204,394	2609,823	21,435	21,499	12,373	11,432	8,739	20,7	964,995	20,986	2106,464	0	200,448	200,448	99,711	0	0	0	0	0	0	0
10:29:58	-105,664	2608,766	21,289	21,255	12,376	11,422	8,791	20,7	964,995	20,986	2106,967	0	200,448	200,448	99,711	0	0	0	0	0	0	0
10:29:58	15,087	2608,917	21,24	21,157	12,379	11,424	8,843	20,7	964,995	20,986	2107,469	0	200,448	200,448	99,711	0	0	0	0	0	0	0
10:29:58	-140,332	2607,514	20,996	20,962	12,385	11,41	8,893	20,7	964,995	20,986	2107,969	0	200,448	200,448	99,711	0	0	0	0	0	0	0
10:29:58	61,84	2608,132	20,996	20,962	12,388	11,417	8,943	20,7	964,995	20,986	2108,469	0	200,448	200,448	99,711	0	0	0	0	0	0	0
10:29:58	203,125	2610,163	21,142	21,157	12,391	11,439	8,992	20,7	964,995	20,986	2108,971	0	200,448	200,448	99,711	0	0	0	0	0	0	0
10:29:58	-47,851	2609,685	21,094	21,011	12,391	11,435	9,04	20,7	964,995	20,986	2109,471	0	200,448	200,448	99,711	0	0	0	0	0	0	0
10:29:58	6,591	2609,751	21,142	21,059	12,389	11,436	9,087	20,7	964,995	20,986	2109,972	0	200,448	200,448	99,711	0	0	0	0	0	0	0
10:29:58	77,392	2610,525	21,24	21,157	12,388	11,444	9,133	20,7	964,995	20,986	2110,472	0	200,448	200,448	99,711	0	0	0	0	0	0	0
10:29:58	239,306	2612,918	21,484	21,548	12,388	11,469	9,179	20,7	964,995	20,986	2110,975	0	200,448	200,448	99,711	0	0	0	0	0	0	0
10:29:58	-220,996	2610,708	21,24	21,059	12,389	11,447	9,223	20,7	964,995	20,986	2111,474	0	200,448	200,448	99,711	0	0	0	0	0	0	0
10:29:58	136,987	2612,078	21,338	21,352	12,391	11,461	9,267	20,7	964,995	20,986	2111,975	0	200,448	200,448	99,711	0	0	0	0	0	0	0
10:29:58	-47,851	2611,599	21,289	21,255	12,391	11,456	9,31	20,7	964,995	20,986	2112,475	0	200,448	200,448	99,711	0	0	0	0	0	0	0
10:29:58	143,603	2613,035	21,435	21,499	12,391	11,472	9,352	20,7	964,995	20,986	2112,975	0	200,448	200,448	99,711	0	0	0	0	0	0	0
10:29:58	-171,948	2611,316	21,24	21,206	12,393	11,454	9,394	20,7	964,995	20,986	2113,473	0	200,448	200,448	99,711	0	0	0	0	0	0	0
10:29:58	0	2611,316	21,24	21,059	12,393	11,454	9,434	20,7	964,995	20,986	2113,971	0	200,448	200,448	99,711	0	0	0	0	0	0	0
10:29:58	47,875	2611,794	21,289	21,352	12,393	11,459	9,474	20,7	964,995	20,986	2114,469	0	200,448	200,448	99,711	0	0	0	0	0	0	0
10:29:58	47,851	2612,273	21,338	21,352	12,393	11,464	9,513	20,7	964,995	20,986	2114,967	0	200,448	200,448	99,711	0	0	0	0	0	0	0
10:29:58	95,776	2613,231	21,435	21,548	12,393	11,475	9,551	20,7	964,995	20,986	2115,465	0	200,448	200,448	99,711	0	0	0	0	0	0	0
10:29:58	-287,207	2610,359	21,142	21,157	12,393	11,445	9,588	20,7	964,995	20,986	2115,96	0	200,448	200,448	99,711	0	0	0	0	0	0	0
10:29:58	0	2610,359	21,142	21,206	12,393	11,445	9,625	20,7	964,995	20,986	2116,454	0	200,448	200,448	99,711	0	0	0	0	0	0	0
10:29:58	95,703	2611,316	21,24	21,206	12,393	11,455	9,661	20,7	964,995	20,986	2116,949	0	200,448	200,448	99,711	0	0	0	0	0	0	0
10:29:58	47,875	2611,794	21,289	21,255	12,393	11,46	9,696	20,9	965,964	20,986	2117,444	0	200,448	200,448	99,711	0	0	0	0	0	0	0
10:29:58	-197,021	2609,824	21,094	20,962	12,393	11,44	9,73	20,9	965,964	20,986	2117,936	0	200,448	200,448	99,711	0	0	0	0	0	0	0
10:29:58	143,505	2611,259	21,24	21,206	12,393	11,455	9,764	20,9	965,964	20,986	2118,429	0	200,448	200,448	99,711	0	0	0	0	0	0	0
10:29:58	-95,678	2610,302	21,142	21,011	12,393	11,445	9,797	20,9	965,964	20,986	2118,921	0	200,448	200,448	99,711	0	0	0	0	0	0	0
10:29:58	-47,827	2609,824	21,094	21,011	12,393	11,44	9,829	20,9	965,964	20,986	2119,412	0	200,448	200,448	99,711	0	0	0	0	0	0	0
10:29:58	28,295	2610,107	21,142	21,157	12,391	11,443	9,861	20,9	965,964	20,986	2119,903	0	200,448	200,448	99,711	0	0	0	0	0	0	0
10:29:58	-47,851	2609,629	21,094	21,011	12,391	11,438	9,892	20,9	965,964	20,986	2120,393	0	200,448	200,448	99,711	0	0	0	0	0	0	0
10:29:58	150,122	2611,13	21,289	21,206	12,389	11,454	9,922	20,9	965,964	20,986	2120,884	0	200,448	200,448	99,711	0	0	0	0	0	0	0
10:29:58	-6,591	2611,064	21,24	21,157	12,391	11,453	9,952	20,9	965,964	20,986	2121,374	0	200,448	200,448	99,711	0	0	0	0	0	0	0
10:29:58	0	2611,064	21,24	21,059	12,391	11,453	9,982	20,9	965,964	20,986	2121,864	0	200,448	200,448	99,711	0	0	0	0	0	0	0
10:29:58	47,851	2611,542	21,289	21,352	12,391	11,458	10,011	20,9	965,964	20,986	2122,353	0	202,158	202,158	99,718	0	0	0	0	0	0	0
10:29:58	-287,036	2608,672	20,996	20,815	12,391	11,429	10,039	20,9	965,964	20,986	2122,84	0	202,158	202,158	99,718	0	0	0	0	0	0	0
10:29:58	239,184	2611,064	21,24	21,059	12,391	11,453	10,066	20,9	965,964	20,986	2123,328	0	202,158	202,158	99,718	0	0	0	0	0	0	0
10:29:58	95,703	2612,021	21,338	21,499	12,391	11,463	10,094	20,9	965,964	20,986	2123,817	0	202,158	202,158	99,718	0	0	0	0	0	0	0
10:29:58	-315,356	2608,867	20,996	21,011	12,393	11,431	10,12	20,9	965,964	20,986	2124,302	0	202,158	202,158	99,718	0	0	0	0	0	0	0
10:29:58	143,505	2610,302	21,142	21,011	12,393	11,446	10,146	20,9	965,964	20,986	2124,788	0	202,158	202,158	99,718	0	0	0	0	0	0	0
10:29:58	-67,382	2609,629	21,094	21,011	12,391	11,439	10,171	20,9	965,964	20,986	2125,273	0	202,158	202,158	99,718	0	0	0	0	0	0	0
10:29:58	143,53	2611,064	21,24	21,401	12,391	11,454	10,196	20,9	965,964	20,986	2125,758	0	202,158	202,158	99,718	0	0	0	0	0	0	0
10:29:58	0	2611,064	21,24	21,206	12,391	11,454	10,221	20,9	965,964	20,986	2126,244	0	202,158	202,158	99,718	0	0	0	0	0	0	0
10:29:58	-143,53	2609,629	21,094	21,157	12,391	11,439	10,245	20,9	965,964	20,986	2126,727	0	202,158	202,158	99,718	0	0	0	0	0	0	0
10:29:58	0	2609,629	21,094	21,011	12,391	11,439	10,268	20,9	965,964	20,986	2127,21	0	202,158	202,158	99,718	0	0	0	0	0	0	0
10:29:58	47,851	2610,107	21,142	21,157	12,391	11,444	10,291	20,9	965,964	20,986	2127,693	0	202,158	202,158	99,718	0	0	0	0	0	0	0
10:29:58	-47,851	2609,629	21,094	21,157	12,391	11,439	10,314	20,9	965,964	20,986	2128,175	0	202,158	202,158	99,718	0	0	0	0	0	0	0
10:29:58	6,567	2609,694	21,142	21,206	12,389	11,44	10,336	20,9	965,964	20,986	2128,657	0	202,158	202,158	99,718	0	0	0	0	0	0	0
10:29:58	136,962	2611,064	21,24	21,255	12,391	11,454	10,358	20,9	965,964	20,986	2129,139	0	202,158	202,158	99,718	0	0	0	0	0	0	0
10:29:58	-239,184	2608,672	20,996	21,011	12,391	11,429	10,379	20,9	965,964	20,986	2129,618	0	202,158	202,158	99,718	0	0	0	0	0	0	0
10:29:58	287,036	2611,542	21,289	21,352	12,391	11,459	10,4	20,9	965,964	20,986	2130,1	0	202,158	202,158	99,718	0	0	0	0	0	0	0
10:29:58	-143,53	2610,107	21,142	21,059	12,391	11,444	10,42	20,9	965,964	20,986	2130,58	0	202,158	202,158	99,718	0	0	0	0	0	0	0
10:29:58	95,678	2611,064	21,24	21,059	12,391	11,454	10,441	20,9	965,964	20,986	2131,061	0	202,158	202,158	99,718	0	0	0	0	0	0	0
10:29:58	47,851	2611,542	21,289	21,255	12,391	11,459	10,461	20,9	965,964	20,986	2131,541	0	202,158	202,158	99,718	0	0	0	0	0	0	0
10:29:58	-191,381	2609,629	21,094	20,864	12,391	11,439	10,48	20,9	965,964	20,986	2132,019	0	202,158	202,158	99,718	0	0	0	0	0	0	0
10:29:58	210,913	2611,738	21,289	21,157	12,393	11,461	10,499	20,9	965,964	20,986	2132,499	0	202,158	202,158	99,718	0	0	0	0	0	0	0
10:29:58	-47,851	2611,259	21,24	21,157	12,393	11,456	10,518	20,9	965,964	20,986	2132,978	0	202,158	202,158	99,718	0	0	0	0	0	0	0
10:29:58	28,32	2611,542	21,289	21,157	12,391	11,459	10,536	20,9	965,964	20,986	2133,456	0	202,158	202,158	99,718	0	0	0	0	0	0	0
10:29:58	19,531	2611,738	21,289	21,206	12,393	11,461	10,554	20,9	965,964	20,986	2133,935	0	202,158	202,158	99,718	0	0	0	0	0	0	0
10:29:58	0	2611,738	21,289	21,206	12,393	11,461	10,572	20,9	965,964	20,986	2134,412	0	202,158	202,158	99,718	0	0	0	0	0	0	0
10:29:58	-191,357	2609,824	21,094	20,864	12,393	11,441	10,589	20,9	965,964	20,986	2134,888	0	202,158	202,158	99,718	0	0	0	0	0	0	0
10:29:58	219,677	2612,021	21,338	21,255	12,391	11,464	10,606	20,9	965,964	20,986	2135,365	0	202,158	202,158	99,718	0	0	0	0	0	0	0
10:29:58	-28,32	2611,738	21,289	21,206	12,393	11,461	10,623	20,9	965,964	20,986	2135,841	0	202,158	202,158	99,718	0	0	0	0	0	0	0
10:29:58	47,851	2612,216	21,338	21,352	12,393	11,466	10,64	20,9	965,964	20,986	2136,318	0	202,158	202,158	99,718	0	0	0	0	0	0	0
10:29:58	-191,381	2610,302	21,142	21,157	12,393	11,446	10,655	20,9	965,964	20,986	2136,792	0	202,158	202,158	99,718	0	0	0	0	0	0	0
10:29:58	95,678	2611,259	21,24	21,059	12,393	11,456	10,671	20,9	965,964	20,986	2137,266	0	202,158	202,158	99,718	0	0	0	0	0	0	0
10:29:58	47,851	2611,738	21,289	21,157	12,393	11,461	10,687	20,9	965,964	20,986	2137,741	0	202,158	202,158	99,718	0	0	0	0	0	0	0
10:29:58	-143,53	2610,302	21,142	21,059	12,393	11,446	10,702	20,9	965,964	20,986	2138,213	0	202,158	202,158	99,718	0	0	0	0	0	0	0
10:29:58	95,678	2611,259	21,24	21,157	12,393	11,456	10,716	20,9	965,964	20,986	2138,686	0	202,158	202,158	99,718	0	0	0	0	0	0	0
10:29:58	-95,678	2610,302	21,142	21,059	12,393	11,446	10,731	20,9	965,964	20,986	2139,158	0	202,158	202,158	99,718	0	0	0	0	0	0	0
10:29:58	-47,827	2609,824	21,094	20,962	12,393	11,441	10,745	20,9	965,964	20,986	2139,628	0	202,158	202,158	99,718	0	0	0	0	0	0	0
10:29:58	239,208	2612,216	21,338	21,597	12,393	11,466	10,759	20,9	965,964	20,986	2140,101	0	202,158	202,158	99,718	0	0	0	0	0	0	0
10:29:58	-191,381	2610,302	21,142	20,962	12,393	11,446	10,772	20,9	965,964	20,986	2140,571	0	202,158	202,158	99,718	0	0	0	0	0	0	0
10:29:58	143,53	2611,738	21,289	21,206	12,393	11,461	10,786	20,9	965,964	20,986	2141,042	0	202,158	202,158	99,718	0	0	0	0	0	0	0
10:29:58	-47,851	2611,259	21,24	21,206	12,393	11,456	10,799	20,9	965,964	20,986	2141,512	0	202,158	202,158	99,718	0	0	0	0	0	0	0
10:29:58	-19,531	2611,064	21,24	21,059	12,391	11,454	10,812	20,9	965,964	20,986	2141,982	0	202,158	202,158	99,718	0	0	0	0	0	0	0
10:29:59	150,146	2612,565	21,435	21,352	12,389	11,469	10,825	20,9	965,964	20,986	2142,452	0	202,158	202,158	99,718	0	0	0	0	0	0	0
10:29:59	-95,703	2611,608	21,338	21,255	12,389	11,459	10,837	20,9	965,964	20,986	2142,921	0	202,158	202,158	99,718	0	0	0	0	0	0	0
10:29:59	-178,417	2609,824	21,094	21,059	12,393	11,441	10,849	20,9	965,964	20,986	2143,388	0	202,158	202,158	99,718	0	0	0	0	0	0	0
10:29:59	143,505	2611,259	21,24	21,206	12,393	11,456	10,861	20,9	965,964	20,986	2143,856	0	202,158	202,158	99,718	0	0	0	0	0	0	0
10:29:59	-143,505	2609,824	21,094	21,011	12,393	11,441	10,872	20,9	965,964	20,986	2144,322	0	202,158	202,158	99,718	0	0	0	0	0	0	0
10:29:59	47,827	2610,302	21,142	21,157	12,393	11,446	10,883	20,9	965,964	20,986	2144,788	0	202,158	202,158	99,718	0	0	0	0	0	0	0
10:29:59	0	2610,302	21,142	21,206	12,393	11,446	10,894	20,9	965,964	20,986	2145,253	0	202,158	202,158	99,718	0	0	0	0	0	0	0
10:29:59	-143,505	2608,867	20,996	21,011	12,393	11,431	10,905	20,9	965,964	20,986	2145,717	0	202,158	202,158	99,718	0	0	0	0	0	0	0
10:29:59	95,678	2609,824	21,094	21,059	12,393	11,441	10,915	20,9	965,964	20,986	2146,181	0	202,158	202,158	99,718	0	0	0	0	0	0	0
10:29:59	28,295	2610,107	21,142	21,011	12,391	11,444	10,926	20,9	965,964	20,986	2146,644	0	202,158	202,158	99,718	0	0	0	0	0	0	0
10:29:59	143,53	2611,542	21,289	21,255	12,391	11,459	10,936	20,9	965,964	20,986	2147,109	0	202,158	202,158	99,718	0	0	0	0	0	0	0
10:29:59	-287,036	2608,672	20,996	20,815	12,391	11,429	10,946	20,9	965,964	20,986	2147,571	0	202,158	202,158	99,718	0	0	0	0	0	0	0
10:29:59	258,715	2611,259	21,24	21,157	12,393	11,456	10,956	20,9	965,964	20,986	2148,035	0	202,158	202,158	99,718	0	0	0	0	0	0	0
10:29:59	-95,678	2610,302	21,142	21,206	12,393	11,446	10,966	20,9	965,964	20,986	2148,497	0	202,158	202,158	99,718	0	0	0	0	0	0	0
10:29:59	95,678	2611,259	21,24	21,157	12,393	11,456	10,975	20,9	965,964	20,986	2148,96	0	202,158	202,158	99,718	0	0	0	0	0	0	0
10:29:59	0	2611,259	21,24	21,157	12,393	11,456	10,985	20,9	965,964	20,986	2149,422	0	202,158	202,158	99,718	0	0	0	0	0	0	0
10:29:59	0	2611,259	21,24	21,352	12,393	11,456	10,994	20,9	965,964	20,986	2149,884	0	202,158	202,158	99,718	0	0	0	0	0	0	0
10:29:59	-123,925	2610,02	21,094	21,059	12,394	11,443	11,003	20,9	965,964	20,986	2150,344	0	202,158	202,158	99,718	0	0	0	0	0	0	0
10:29:59	0	2610,02	21,094	21,059	12,394	11,443	11,011	20,9	965,964	20,986	2150,804	0	202,158	202,158	99,718	0	0	0	0	0	0	0
10:29:59	123,925	2611,259	21,24	21,499	12,393	11,456	11,02	20,9	965,964	20,986	2151,264	0	202,158	202,158	99,718	0	0	0	0	0	0	0
10:29:59	-95,678	2610,302	21,142	21,157	12,393	11,446	11,028	20,9	965,964	20,986	2151,723	0	202,158	202,158	99,718	0	0	0	0	0	0	0
10:29:59	-47,827	2609,824	21,094	21,011	12,393	11,441	11,036	20,9	965,964	20,986	2152,181	0	202,158	202,158	99,718	0	0	0	0	0	0	0
10:29:59	239,208	2612,216	21,338	21,499	12,393	11,466	11,045	20,9	965,964	20,986	2152,641	0	202,158	202,158	99,718	0	0	0	0	0	0	0
10:29:59	-76,098	2611,455	21,24	21,206	12,394	11,458	11,053	20,9	965,964	20,986	2153,1	0	202,158	202,158	99,718	0	0	0	0	0	0	0
10:29:59	42,285	2611,878	21,24	21,352	12,396	11,462	11,061	20,9	965,964	20,986	2153,559	0	202,158	202,158	99,718	0	0	0	0	0	0	0
10:29:59	-287,036	2609,008	20,947	20,962	12,396	11,433	11,068	20,9	965,964	20,986	2154,015	0	202,158	202,158	99,718	0	0	0	0	0	0	0
10:29:59	287,036	2611,878	21,24	21,206	12,396	11,462	11,076	20,9	965,964	20,986	2154,473	0	202,158	202,158	99,718	0	0	0	0	0	0	0
10:29:59	-14,038	2611,738	21,289	21,352	12,393	11,461	11,083	20,9	965,964	20,986	2154,93	0	202,158	202,158	99,718	0	0	0	0	0	0	0
10:29:59	-28,247	2611,455	21,24	21,352	12,394	11,458	11,091	20,9	965,964	20,986	2155,386	0	202,158	202,158	99,718	0	0	0	0	0	0	0
10:29:59	-53,393	2610,921	21,142	21,059	12,396	11,452	11,098	20,9	965,964	20,986	2155,842	0	202,158	202,158	99,718	0	0	0	0	0	0	0
10:29:59	-185,815	2609,063	20,996	21,206	12,394	11,433	11,104	20,9	965,964	20,986	2156,295	0	202,158	202,158	99,718	0	0	0	0	0	0	0
10:29:59	334,887	2612,412	21,338	21,499	12,394	11,468	11,112	20,9	965,964	20,986	2156,751	0	202,158	202,158	99,718	0	0	0	0	0	0	0
10:29:59	-354,467	2608,867	20,996	20,962	12,393	11,431	11,118	20,9	965,964	20,986	2157,203	0	202,158	202,158	99,718	0	0	0	0	0	0	0
10:29:59	258,789	2611,455	21,24	21,206	12,394	11,458	11,125	20,9	965,964	20,986	2157,658	0	202,158	202,158	99,718	0	0	0	0	0	0	0
10:29:59	-101,245	2610,443	21,094	21,011	12,396	11,447	11,131	20,9	965,964	20,986	2158,11	0	202,158	202,158	99,718	0	0	0	0	0	0	0
10:29:59	47,851	2610,921	21,142	21,206	12,396	11,452	11,137	20,9	965,964	20,986	2158,563	0	202,158	202,158	99,718	0	0	0	0	0	0	0
10:29:59	95,678	2611,878	21,24	21,255	12,396	11,462	11,144	20,9	965,964	20,986	2159,017	0	202,158	202,158	99,718	0	0	0	0	0	0	0
10:29:59	-95,678	2610,921	21,142	21,157	12,396	11,452	11,15	20,9	965,964	20,986	2159,469	0	202,158	202,158	99,718	0	0	0	0	0	0	0
10:29:59	143,53	2612,357	21,289	21,401	12,396	11,467	11,156	20,9	965,964	20,986	2159,922	0	202,158	202,158	99,718	0	0	0	0	0	0	0
10:29:59	-287,06	2609,486	20,996	21,011	12,396	11,438	11,161	20,9	965,964	20,986	2160,371	0	202,158	202,158	99,718	0	0	0	0	0	0	0
10:29:59	239,208	2611,878	21,24	21,157	12,396	11,462	11,167	20,9	965,964	20,986	2160,823	0	202,158	202,158	99,718	0	0	0	0	0	0	0
10:29:59	0	2611,878	21,24	21,255	12,396	11,462	11,173	20,9	965,964	20,986	2161,274	0	202,158	202,158	99,718	0	0	0	0	0	0	0
10:29:59	-143,53	2610,443	21,094	21,059	12,396	11,447	11,178	20,9	965,964	20,986	2161,724	0	202,158	202,158	99,718	0	0	0	0	0	0	0
10:29:59	47,851	2610,921	21,142	21,157	12,396	11,452	11,184	20,9	965,964	20,986	2162,173	0	202,158	202,158	99,718	0	0	0	0	0	0	0
10:29:59	0	2610,921	21,142	21,255	12,396	11,452	11,189	20,9	965,964	20,986	2162,622	0	202,158	202,158	99,718	0	0	0	0	0	0	0
10:29:59	95,678	2611,878	21,24	21,206	12,396	11,462	11,194	20,9	965,964	20,986	2163,072	0	202,158	202,158	99,718	0	0	0	0	0	0	0
10:29:59	-143,53	2610,443	21,094	21,059	12,396	11,447	11,199	20,9	965,964	20,986	2163,519	0	202,158	202,158	99,718	0	0	0	0	0	0	0
10:29:59	191,381	2612,357	21,289	21,352	12,396	11,467	11,205	20,9	965,964	20,986	2163,968	0	202,158	202,158	99,718	0	0	0	0	0	0	0
10:29:59	-143,53	2610,921	21,142	21,206	12,396	11,452	11,209	21	964,995	21,069	2164,415	0	202,158	202,158	99,718	0	0	0	0	0	0	0
10:29:59	101,318	2611,934	21,24	21,255	12,396	11,463	11,214	21	964,995	21,069	2164,862	0	202,158	202,158	99,718	0	0	0	0	0	0	0
10:29:59	-95,703	2610,977	21,142	21,157	12,396	11,453	11,219	21	964,995	21,069	2165,309	0	202,158	202,158	99,718	0	0	0	0	0	0	0
10:29:59	143,554	2612,413	21,289	21,352	12,396	11,468	11,224	21	964,995	21,069	2165,756	0	202,158	202,158	99,718	0	0	0	0	0	0	0
10:29:59	-268,627	2609,727	20,996	20,962	12,397	11,44	11,228	21	964,995	21,069	2166,2	0	202,158	202,158	99,718	0	0	0	0	0	0	0
10:29:59	143,579	2611,162	21,142	21,059	12,397	11,455	11,233	21	964,995	21,069	2166,645	0	202,158	202,158	99,718	0	0	0	0	0	0	0
10:29:59	191,43	2613,077	21,338	21,352	12,397	11,475	11,237	21	964,995	21,069	2167,091	0	202,158	202,158	99,718	0	0	0	0	0	0	0
10:29:59	-239,306	2610,684	21,094	20,962	12,397	11,45	11,242	21	964,995	21,069	2167,535	0	202,158	202,158	99,718	0	0	0	0	0	0	0
10:29:59	143,579	2612,119	21,24	21,206	12,397	11,465	11,246	21	964,995	21,069	2167,979	0	202,158	202,158	99,718	0	0	0	0	0	0	0
10:29:59	-95,703	2611,162	21,142	21,059	12,397	11,455	11,25	21	964,995	21,069	2168,422	0	202,158	202,158	99,718	0	0	0	0	0	0	0
10:29:59	95,703	2612,119	21,24	21,157	12,397	11,465	11,254	21	964,995	21,069	2168,866	0	202,859	202,859	99,721	0	0	0	0	0	0	0
10:29:59	0	2612,119	21,24	21,157	12,397	11,465	11,258	21	964,995	21,069	2169,309	0	202,859	202,859	99,721	0	0	0	0	0	0	0
10:29:59	47,875	2612,598	21,289	21,206	12,397	11,47	11,263	21	964,995	21,069	2169,752	0	202,859	202,859	99,721	0	0	0	0	0	0	0
10:29:59	-47,875	2612,119	21,24	21,255	12,397	11,465	11,266	21	964,995	21,069	2170,195	0	202,859	202,859	99,721	0	0	0	0	0	0	0
10:29:59	-143,579	2610,684	21,094	21,059	12,397	11,45	11,27	21	964,995	21,069	2170,635	0	202,859	202,859	99,721	0	0	0	0	0	0	0
10:29:59	191,455	2612,598	21,289	21,255	12,397	11,47	11,274	21	964,995	21,069	2171,077	0	202,859	202,859	99,721	0	0	0	0	0	0	0
10:29:59	-143,579	2611,162	21,142	21,059	12,397	11,455	11,278	21	964,995	21,069	2171,517	0	202,859	202,859	99,721	0	0	0	0	0	0	0
10:29:59	143,579	2612,598	21,289	21,059	12,397	11,47	11,281	21	964,995	21,069	2171,958	0	202,859	202,859	99,721	0	0	0	0	0	0	0
10:29:59	-47,875	2612,119	21,24	21,157	12,397	11,465	11,285	21	964,995	21,069	2172,398	0	202,859	202,859	99,721	0	0	0	0	0	0	0
10:29:59	0	2612,119	21,24	21,011	12,397	11,465	11,288	21	964,995	21,069	2172,837	0	202,859	202,859	99,721	0	0	0	0	0	0	0
10:29:59	47,875	2612,598	21,289	21,206	12,397	11,47	11,292	21	964,995	21,069	2173,277	0	202,859	202,859	99,721	0	0	0	0	0	0	0
10:29:59	47,851	2613,077	21,338	21,255	12,397	11,475	11,296	21	964,995	21,069	2173,717	0	202,859	202,859	99,721	0	0	0	0	0	0	0
10:29:59	-76,147	2612,315	21,24	21,011	12,398	11,467	11,299	21	964,995	21,069	2174,155	0	202,859	202,859	99,721	0	0	0	0	0	0	0
10:29:59	40,209	2612,717	21,24	21,157	12,4	11,471	11,302	21	964,995	21,069	2174,594	0	202,859	202,859	99,721	0	0	0	0	0	0	0
10:29:59	0	2612,717	21,24	21,157	12,4	11,471	11,306	21	964,995	21,069	2175,032	0	202,859	202,859	99,721	0	0	0	0	0	0	0
10:29:59	95,727	2613,675	21,338	21,401	12,4	11,481	11,309	21	964,995	21,069	2175,471	0	202,859	202,859	99,721	0	0	0	0	0	0	0
10:29:59	-239,331	2611,281	21,094	20,962	12,4	11,456	11,312	21	964,995	21,069	2175,906	0	202,859	202,859	99,721	0	0	0	0	0	0	0
10:29:59	0	2611,281	21,094	20,864	12,4	11,456	11,315	21	964,995	21,069	2176,342	0	202,859	202,859	99,721	0	0	0	0	0	0	0
10:29:59	143,603	2612,717	21,24	21,255	12,4	11,471	11,318	21	964,995	21,069	2176,778	0	202,859	202,859	99,721	0	0	0	0	0	0	0
10:29:59	-143,603	2611,281	21,094	20,962	12,4	11,456	11,32	21	964,995	21,069	2177,213	0	202,859	202,859	99,721	0	0	0	0	0	0	0
10:29:59	143,603	2612,717	21,24	21,157	12,4	11,471	11,323	21	964,995	21,069	2177,648	0	202,859	202,859	99,721	0	0	0	0	0	0	0
10:29:59	-218,701	2610,53	20,996	20,815	12,402	11,448	11,326	21	964,995	21,069	2178,081	0	202,859	202,859	99,721	0	0	0	0	0	0	0
10:29:59	218,701	2612,717	21,24	21,157	12,4	11,471	11,329	21	964,995	21,069	2178,516	0	202,859	202,859	99,721	0	0	0	0	0	0	0
10:29:59	0	2612,717	21,24	21,157	12,4	11,471	11,332	21	964,995	21,069	2178,95	0	202,859	202,859	99,721	0	0	0	0	0	0	0
10:29:59	-95,751	2611,76	21,142	21,059	12,4	11,461	11,334	21	964,995	21,069	2179,383	0	202,859	202,859	99,721	0	0	0	0	0	0	0
10:29:59	-143,554	2610,324	20,996	20,864	12,4	11,446	11,336	21	964,995	21,069	2179,814	0	202,859	202,859	99,721	0	0	0	0	0	0	0
10:29:59	95,703	2611,281	21,094	20,962	12,4	11,456	11,339	21	964,995	21,069	2180,245	0	202,859	202,859	99,721	0	0	0	0	0	0	0
10:29:59	47,851	2611,76	21,142	21,157	12,4	11,461	11,341	21	964,995	21,069	2180,677	0	202,859	202,859	99,721	0	0	0	0	0	0	0
10:29:59	95,751	2612,717	21,24	21,059	12,4	11,471	11,344	21	964,995	21,069	2181,109	0	202,859	202,859	99,721	0	0	0	0	0	0	0
10:29:59	-95,751	2611,76	21,142	21,255	12,4	11,461	11,346	21	964,995	21,069	2181,539	0	202,859	202,859	99,721	0	0	0	0	0	0	0
10:29:59	-40,185	2611,358	21,142	21,206	12,398	11,457	11,348	21	964,995	21,069	2181,969	0	202,859	202,859	99,721	0	0	0	0	0	0	0
10:29:59	124,023	2612,598	21,289	21,255	12,397	11,47	11,35	21	964,995	21,069	2182,399	0	202,859	202,859	99,721	0	0	0	0	0	0	0
10:29:59	-191,455	2610,684	21,094	21,011	12,397	11,45	11,352	21	964,995	21,069	2182,828	0	202,859	202,859	99,721	0	0	0	0	0	0	0
10:29:59	-239,233	2608,291	20,849	20,62	12,397	11,425	11,354	21	964,995	21,069	2183,253	0	202,859	202,859	99,721	0	0	0	0	0	0	0
10:29:59	-592,26	2602,369	20,263	19,79	12,396	11,364	11,354	21	964,995	21,069	2183,672	0	202,859	202,859	99,721	0	0	0	0	0	0	0
10:29:59	-761,84	2594,75	19,629	18,911	12,388	11,286	11,353	21	964,995	21,069	2184,083	0	202,859	202,859	99,721	0	0	0	0	0	0	0
10:29:59	-637,426	2588,376	19,287	18,52	12,371	11,22	11,35	21	964,995	21,069	2184,488	0	202,859	202,859	99,721	0	0	0	0	0	0	0
10:29:59	-768,042	2580,696	18,994	18,081	12,344	11,141	11,346	21	964,995	21,069	2184,884	0	202,859	202,859	99,721	0	0	0	0	0	0	0
10:29:59	-584,79	2574,848	18,994	18,178	12,311	11,08	11,341	21	964,995	21,069	2185,274	0	202,859	202,859	99,721	0	0	0	0	0	0	0
10:29:59	-342,504	2571,423	19,385	18,276	12,27	11,045	11,335	21	964,995	21,069	2185,66	0	202,859	202,859	99,721	0	0	0	0	0	0	0
10:29:59	-639,453	2565,028	19,531	18,423	12,226	10,979	11,328	21	964,995	21,069	2186,039	0	202,859	202,859	99,721	0	0	0	0	0	0	0
10:29:59	-510,986	2559,918	19,775	18,862	12,184	10,926	11,32	21	964,995	21,069	2186,413	0	202,859	202,859	99,721	0	0	0	0	0	0	0
10:30:00	-600,561	2553,913	19,824	18,96	12,147	10,865	11,311	21	964,995	21,069	2186,781	0	202,859	202,859	99,721	0	0	0	0	0	0	0
10:30:00	-685,278	2547,06	19,629	18,911	12,119	10,794	11,301	21	964,995	21,069	2187,141	0	202,859	202,859	99,721	0	0	0	0	0	0	0
10:30:00	-912,109	2537,939	19,043	18,374	12,1	10,7	11,289	21	964,995	21,069	2187,492	0	202,859	202,859	99,721	0	0	0	0	0	0	0
10:30:00	-797,216	2529,967	18,408	17,837	12,09	10,618	11,276	21	964,995	21,069	2187,835	0	202,859	202,859	99,721	0	0	0	0	0	0	0
10:30:00	-766,577	2522,301	17,871	17,348	12,076	10,539	11,262	21	964,995	21,069	2188,169	0	202,859	202,859	99,721	0	0	0	0	0	0	0
10:30:00	-674,682	2515,554	17,431	16,958	12,062	10,469	11,246	21	964,995	21,069	2188,496	0	202,859	202,859	99,721	0	0	0	0	0	0	0
10:30:00	-523,193	2510,322	17,236	16,616	12,043	10,415	11,23	21	964,995	21,069	2188,818	0	202,859	202,859	99,721	0	0	0	0	0	0	0
10:30:00	-469,995	2505,622	17,187	16,616	12,019	10,367	11,213	21	964,995	21,069	2189,135	0	202,859	202,859	99,721	0	0	0	0	0	0	0
10:30:00	-391,503	2501,707	17,383	16,518	11,987	10,326	11,195	21	964,995	21,069	2189,447	0	202,859	202,859	99,721	0	0	0	0	0	0	0
10:30:00	-384,887	2497,858	17,676	16,811	11,949	10,287	11,178	21	964,995	21,069	2189,756	0	202,859	202,859	99,721	0	0	0	0	0	0	0
10:30:00	-481,689	2493,041	17,871	16,958	11,911	10,237	11,159	21	964,995	21,069	2190,059	0	202,859	202,859	99,721	0	0	0	0	0	0	0
10:30:00	-396,459	2489,077	18,066	17,348	11,878	10,196	11,14	21	964,995	21,069	2190,358	0	202,859	202,859	99,721	0	0	0	0	0	0	0
10:30:00	-548,095	2483,596	18,017	17,3	11,85	10,14	11,121	21	964,995	21,069	2190,651	0	202,859	202,859	99,721	0	0	0	0	0	0	0
10:30:00	-603,979	2477,556	17,822	17,007	11,826	10,077	11,1	21	964,995	21,069	2190,938	0	202,859	202,859	99,721	0	0	0	0	0	0	0
10:30:00	-708,862	2470,467	17,431	16,665	11,808	10,004	11,079	21	964,995	21,069	2191,217	0	202,859	202,859	99,721	0	0	0	0	0	0	0
10:30:00	-709,399	2463,373	17,041	16,274	11,789	9,931	11,056	21	964,995	21,069	2191,489	0	202,859	202,859	99,721	0	0	0	0	0	0	0
10:30:00	-664,038	2456,733	16,699	15,884	11,77	9,863	11,033	21	964,995	21,069	2191,755	0	202,859	202,859	99,721	0	0	0	0	0	0	0
10:30:00	-691,162	2449,821	16,406	15,639	11,747	9,791	11,009	21	964,995	21,069	2192,013	0	202,859	202,859	99,721	0	0	0	0	0	0	0
10:30:00	-556,616	2444,255	16,26	15,395	11,723	9,734	10,984	21	964,995	21,069	2192,265	0	202,859	202,859	99,721	0	0	0	0	0	0	0
10:30:00	-570,288	2438,552	16,26	15,444	11,691	9,675	10,958	21	964,995	21,069	2192,511	0	202,859	202,859	99,721	0	0	0	0	0	0	0
10:30:00	-305,102	2435,501	16,552	15,591	11,658	9,644	10,932	21	964,995	21,069	2192,754	0	202,859	202,859	99,721	0	0	0	0	0	0	0
10:30:00	-601,269	2429,489	16,601	15,786	11,621	9,582	10,906	21	964,995	21,069	2192,991	0	202,859	202,859	99,721	0	0	0	0	0	0	0
10:30:00	-350,244	2425,986	16,845	15,932	11,588	9,546	10,879	21	964,995	21,069	2193,224	0	202,859	202,859	99,721	0	0	0	0	0	0	0
10:30:00	-653,442	2419,452	16,748	15,932	11,557	9,478	10,852	21	964,995	21,069	2193,45	0	202,859	202,859	99,721	0	0	0	0	0	0	0
10:30:00	-580,493	2413,647	16,699	15,884	11,526	9,419	10,823	21	964,995	21,069	2193,67	0	202,859	202,859	99,721	0	0	0	0	0	0	0
10:30:00	-655,004	2407,097	16,455	15,786	11,503	9,351	10,795	21	964,995	21,069	2193,884	0	202,859	202,859	99,721	0	0	0	0	0	0	0
10:30:00	-733,129	2399,765	16,113	15,591	11,48	9,275	10,765	21	964,995	21,069	2194,09	0	202,859	202,859	99,721	0	0	0	0	0	0	0
10:30:00	-524,365	2394,522	15,967	15,249	11,458	9,221	10,734	21	964,995	21,069	2194,29	0	202,859	202,859	99,721	0	0	0	0	0	0	0
10:30:00	-822,558	2386,296	15,478	14,858	11,438	9,137	10,703	21	964,995	21,069	2194,482	0	202,859	202,859	99,721	0	0	0	0	0	0	0
10:30:00	-400,268	2382,294	15,478	14,76	11,415	9,095	10,672	21	964,995	21,069	2194,67	0	202,859	202,859	99,721	0	0	0	0	0	0	0
10:30:00	-525,659	2377,037	15,429	14,565	11,388	9,041	10,64	21	964,995	21,069	2194,852	0	202,859	202,859	99,721	0	0	0	0	0	0	0
10:30:00	-499,633	2372,041	15,429	14,858	11,36	8,99	10,607	21	964,995	21,069	2195,029	0	202,859	202,859	99,721	0	0	0	0	0	0	0
10:30:00	-575,244	2366,288	15,381	14,663	11,33	8,93	10,574	21	964,995	21,069	2195,201	0	202,859	202,859	99,721	0	0	0	0	0	0	0
10:30:00	-394,726	2362,341	15,478	14,712	11,302	8,89	10,541	21	964,995	21,069	2195,368	0	202,859	202,859	99,721	0	0	0	0	0	0	0
10:30:00	-500,805	2357,333	15,381	14,663	11,279	8,838	10,508	21	964,995	21,069	2195,529	0	202,859	202,859	99,721	0	0	0	0	0	0	0
10:30:00	-507,226	2352,261	15,283	14,76	11,256	8,786	10,474	21	964,995	21,069	2195,686	0	202,859	202,859	99,721	0	0	0	0	0	0	0
10:30:00	-610,766	2346,153	14,99	14,565	11,237	8,723	10,44	21	964,995	21,069	2195,837	0	202,859	202,859	99,721	0	0	0	0	0	0	0
10:30:00	-680,395	2339,349	14,599	14,028	11,22	8,653	10,405	21	964,995	21,069	2195,98	0	202,859	202,859	99,721	0	0	0	0	0	0	0
10:30:00	-393,554	2335,413	14,453	14,028	11,205	8,612	10,37	21	964,995	21,069	2196,119	0	202,859	202,859	99,721	0	0	0	0	0	0	0
10:30:00	-721,728	2328,196	14,013	13,637	11,188	8,538	10,334	21	964,995	21,069	2196,251	0	202,859	202,859	99,721	0	0	0	0	0	0	0
10:30:00	-304,858	2325,148	13,965	13,637	11,173	8,506	10,298	21	964,995	21,069	2196,38	0	202,859	202,859	99,721	0	0	0	0	0	0	0
10:30:00	-539,453	2319,753	13,818	13,491	11,151	8,451	10,262	21	964,995	21,069	2196,504	0	202,859	202,859	99,721	0	0	0	0	0	0	0
10:30:00	-247,998	2317,273	13,916	13,442	11,131	8,425	10,226	21	964,995	21,069	2196,625	0	202,859	202,859	99,721	0	0	0	0	0	0	0
10:30:00	-404,052	2313,233	13,916	13,491	11,108	8,383	10,19	21	964,995	21,069	2196,741	0	202,859	202,859	99,721	0	0	0	0	0	0	0
10:30:00	-327,685	2309,956	14,013	13,686	11,085	8,35	10,153	21	964,995	21,069	2196,855	0	202,859	202,859	99,721	0	0	0	0	0	0	0
10:30:00	-322,46	2306,731	14,111	13,637	11,061	8,316	10,117	21	964,995	21,069	2196,965	0	202,859	202,859	99,721	0	0	0	0	0	0	0
10:30:00	-423,168	2302,499	14,013	13,686	11,042	8,273	10,081	21	964,995	21,069	2197,07	0	202,859	202,859	99,721	0	0	0	0	0	0	0
10:30:00	-373,608	2298,763	13,965	13,54	11,024	8,234	10,045	21	964,995	21,069	2197,172	0	202,859	202,859	99,721	0	0	0	0	0	0	0
10:30:00	-390,625	2294,857	13,818	13,491	11,009	8,194	10,009	20,9	964,534	20,986	2197,27	0	202,859	202,859	99,721	0	0	0	0	0	0	0
10:30:00	-385,449	2291,003	13,672	13,247	10,995	8,154	9,972	20,9	964,534	20,986	2197,363	0	202,859	202,859	99,721	0	0	0	0	0	0	0
10:30:00	-383,862	2287,164	13,525	13,247	10,981	8,115	9,936	20,9	964,534	20,986	2197,453	0	202,859	202,859	99,721	0	0	0	0	0	0	0
10:30:00	-435,18	2282,812	13,33	13,003	10,967	8,07	9,899	20,9	964,534	20,986	2197,539	0	202,859	202,859	99,721	0	0	0	0	0	0	0
10:30:00	-385,742	2278,955	13,183	12,807	10,953	8,03	9,863	20,9	964,534	20,986	2197,62	0	202,859	202,859	99,721	0	0	0	0	0	0	0
10:30:00	-294,677	2276,008	13,134	12,807	10,939	8	9,826	20,9	964,534	20,986	2197,699	0	202,859	202,859	99,721	0	0	0	0	0	0	0
10:30:00	-248,706	2273,521	13,134	12,807	10,925	7,974	9,79	20,9	964,534	20,986	2197,775	0	202,859	202,859	99,721	0	0	0	0	0	0	0
10:30:00	-193,627	2271,585	13,281	12,954	10,906	7,954	9,754	20,9	964,534	20,986	2197,848	0	202,859	202,859	99,721	0	0	0	0	0	0	0
10:30:00	-332,666	2268,258	13,281	12,954	10,887	7,92	9,718	20,9	964,534	20,986	2197,919	0	202,859	202,859	99,721	0	0	0	0	0	0	0
10:30:00	-201,538	2266,243	13,33	13,003	10,873	7,899	9,682	20,9	964,534	20,986	2197,987	0	202,859	202,859	99,721	0	0	0	0	0	0	0
10:30:00	-385,522	2262,387	13,183	12,954	10,859	7,859	9,647	20,9	964,534	20,986	2198,051	0	202,16	202,16	99,718	0	0	0	0	0	0	0
10:30:00	-293,554	2259,452	13,134	12,807	10,845	7,829	9,611	20,9	964,534	20,986	2198,113	0	202,16	202,16	99,718	0	0	0	0	0	0	0
10:30:00	-339,428	2256,057	13,037	12,807	10,831	7,794	9,575	20,9	964,534	20,986	2198,171	0	202,16	202,16	99,718	0	0	0	0	0	0	0
10:30:00	-256,518	2253,492	12,939	12,661	10,822	7,767	9,54	20,9	964,534	20,986	2198,226	0	202,16	202,16	99,718	0	0	0	0	0	0	0
10:30:00	-301,123	2250,481	12,793	12,563	10,813	7,736	9,504	20,9	964,534	20,986	2198,278	0	202,16	202,16	99,718	0	0	0	0	0	0	0
10:30:00	-385,107	2246,63	12,646	12,368	10,799	7,697	9,469	20,9	964,534	20,986	2198,327	0	202,16	202,16	99,718	0	0	0	0	0	0	0
10:30:00	-254,248	2244,088	12,549	12,27	10,789	7,671	9,434	20,9	964,534	20,986	2198,372	0	202,16	202,16	99,718	0	0	0	0	0	0	0
10:30:00	-249,584	2241,592	12,549	12,27	10,775	7,645	9,399	20,9	964,534	20,986	2198,416	0	202,16	202,16	99,718	0	0	0	0	0	0	0
10:30:00	-243,066	2239,161	12,549	12,27	10,761	7,62	9,364	20,9	964,534	20,986	2198,456	0	202,16	202,16	99,718	0	0	0	0	0	0	0
10:30:00	-108,984	2238,071	12,695	12,417	10,747	7,608	9,329	20,9	964,534	20,986	2198,496	0	202,16	202,16	99,718	0	0	0	0	0	0	0
10:30:00	-253,857	2235,533	12,695	12,417	10,733	7,582	9,295	20,9	964,534	20,986	2198,533	0	202,16	202,16	99,718	0	0	0	0	0	0	0
10:30:00	-159,252	2233,94	12,793	12,563	10,719	7,566	9,261	20,9	964,534	20,986	2198,568	0	202,16	202,16	99,718	0	0	0	0	0	0	0
10:30:00	-204,907	2231,891	12,841	12,563	10,705	7,545	9,228	20,9	964,534	20,986	2198,602	0	202,16	202,16	99,718	0	0	0	0	0	0	0
10:30:00	-362,084	2228,27	12,793	12,563	10,687	7,507	9,194	20,9	964,534	20,986	2198,632	0	202,16	202,16	99,718	0	0	0	0	0	0	0
10:30:00	-165,747	2226,613	12,793	12,466	10,677	7,49	9,16	20,9	964,534	20,986	2198,66	0	202,16	202,16	99,718	0	0	0	0	0	0	0
10:30:00	-392,334	2222,689	12,549	12,27	10,668	7,45	9,127	20,9	964,534	20,986	2198,684	0	202,16	202,16	99,718	0	0	0	0	0	0	0
10:30:00	-272,07	2219,969	12,353	12,075	10,663	7,422	9,093	20,9	964,534	20,986	2198,705	0	202,16	202,16	99,718	0	0	0	0	0	0	0
10:30:00	-163,549	2218,333	12,353	12,026	10,654	7,405	9,06	20,9	964,534	20,986	2198,725	0	202,16	202,16	99,718	0	0	0	0	0	0	0
10:30:00	-208,203	2216,251	12,304	11,977	10,644	7,384	9,027	20,9	964,534	20,986	2198,742	0	202,16	202,16	99,718	0	0	0	0	0	0	0
10:30:00	-178,955	2214,462	12,353	12,026	10,632	7,365	8,995	20,9	964,534	20,986	2198,758	0	202,16	202,16	99,718	0	0	0	0	0	0	0
10:30:00	-153,955	2212,922	12,451	12,173	10,618	7,349	8,963	20,9	964,534	20,986	2198,772	0	202,16	202,16	99,718	0	0	0	0	0	0	0
10:30:00	-240,966	2210,512	12,451	12,173	10,604	7,324	8,93	20,9	964,534	20,986	2198,784	0	202,16	202,16	99,718	0	0	0	0	0	0	0
10:30:00	-240,893	2208,103	12,451	12,173	10,59	7,3	8,898	20,9	964,534	20,986	2198,793	0	202,16	202,16	99,718	0	0	0	0	0	0	0
10:30:00	-167,968	2206,424	12,451	12,173	10,581	7,282	8,867	20,9	964,534	20,986	2198,801	0	202,16	202,16	99,718	0	0	0	0	0	0	0
10:30:00	-222,607	2204,198	12,451	12,173	10,568	7,259	8,835	20,9	964,534	20,986	2198,806	0	202,16	202,16	99,718	0	0	0	0	0	0	0
10:30:00	-247,705	2201,721	12,304	12,026	10,562	7,234	8,804	20,9	964,534	20,986	2198,809	0	202,16	202,16	99,718	0	0	0	0	0	0	0
10:30:00	-287,353	2198,847	12,158	11,831	10,553	7,204	8,773	20,9	964,534	20,986	2198,809	0	202,16	202,16	99,718	0	0	0	0	0	0	0
10:30:00	-172,924	2197,118	12,06	11,684	10,549	7,186	8,741	20,9	964,534	20,986	2197,118	0	202,16	202,16	99,718	0	0	0	0	0	0	0
10:30:00	-240,576	2194,712	11,963	11,635	10,54	7,161	8,71	20,9	964,534	20,986	2194,712	0	202,16	202,16	99,718	0	0	0	0	0	0	0
10:30:00	-194,653	2192,765	11,963	11,635	10,529	7,141	8,68	20,9	964,534	20,986	2192,765	0	202,16	202,16	99,718	0	0	0	0	0	0	0
10:30:00	-212,988	2190,636	11,963	11,684	10,517	7,119	8,649	20,9	964,534	20,986	2190,636	0	202,16	202,16	99,718	0	0	0	0	0	0	0
10:30:00	-132,91	2189,307	12,011	11,635	10,507	7,106	8,619	20,9	964,534	20,986	2189,307	0	202,16	202,16	99,718	0	0	0	0	0	0	0
10:30:00	-179,028	2187,516	12,06	11,831	10,494	7,087	8,589	20,9	964,534	20,986	2187,516	0	202,16	202,16	99,718	0	0	0	0	0	0	0
10:30:00	-86,376	2186,652	12,158	11,88	10,484	7,078	8,559	20,9	964,534	20,986	2186,652	0	202,16	202,16	99,718	0	0	0	0	0	0	0
10:30:00	-178,173	2184,871	12,207	11,88	10,471	7,06	8,53	20,9	964,534	20,986	2184,871	0	202,16	202,16	99,718	0	0	0	0	0	0	0
10:30:00	-159,13	2183,279	12,207	11,977	10,462	7,044	8,501	20,9	964,534	20,986	2183,279	0	202,16	202,16	99,718	0	0	0	0	0	0	0
10:30:00	-205,859	2181,221	12,158	11,88	10,453	7,022	8,472	20,9	964,534	20,986	2181,221	0	202,16	202,16	99,718	0	0	0	0	0	0	0
10:30:01	-233,227	2178,889	12,011	11,831	10,448	6,998	8,443	20,9	964,534	20,986	2178,889	0	202,16	202,16	99,718	0	0	0	0	0	0	0
10:30:01	-276,367	2176,125	11,865	11,635	10,44	6,97	8,414	20,9	964,534	20,986	2176,125	0	202,16	202,16	99,718	0	0	0	0	0	0	0
10:30:01	-187,646	2174,248	11,767	11,635	10,434	6,951	8,385	20,9	964,534	20,986	2174,248	0	202,16	202,16	99,718	0	0	0	0	0	0	0
10:30:01	-232,861	2171,92	11,67	11,538	10,426	6,927	8,357	20,9	964,534	20,986	2171,92	0	202,16	202,16	99,718	0	0	0	0	0	0	0
10:30:01	-116,088	2170,759	11,67	11,538	10,42	6,915	8,328	20,9	964,534	20,986	2170,759	0	202,16	202,16	99,718	0	0	0	0	0	0	0
10:30:01	-158,984	2169,169	11,67	11,538	10,411	6,898	8,3	20,9	964,534	20,986	2169,169	0	202,16	202,16	99,718	0	0	0	0	0	0	0
10:30:01	-160,107	2167,568	11,67	11,538	10,402	6,882	8,272	20,9	964,534	20,986	2167,568	0	202,16	202,16	99,718	0	0	0	0	0	0	0
10:30:01	-128,588	2166,282	11,767	11,635	10,389	6,868	8,245	20,9	964,534	20,986	2166,282	0	202,16	202,16	99,718	0	0	0	0	0	0	0
10:30:01	-97,705	2165,305	11,767	11,635	10,384	6,858	8,218	20,9	964,534	20,986	2165,305	0	202,16	202,16	99,718	0	0	0	0	0	0	0
10:30:01	-160,131	2163,704	11,767	11,538	10,375	6,842	8,191	20,9	964,534	20,986	2163,704	0	202,16	202,16	99,718	0	0	0	0	0	0	0
10:30:01	-248,95	2161,214	11,67	11,489	10,366	6,816	8,164	20,9	964,534	20,986	2161,214	0	202,16	202,16	99,718	0	0	0	0	0	0	0
10:30:01	-143,139	2159,783	11,621	11,489	10,36	6,801	8,137	20,9	964,534	20,986	2159,783	0	202,16	202,16	99,718	0	0	0	0	0	0	0
10:30:01	-215,771	2157,625	11,474	11,44	10,355	6,779	8,11	20,9	964,534	20,986	2157,625	0	202,16	202,16	99,718	0	0	0	0	0	0	0
10:30:01	-124,755	2156,378	11,425	11,294	10,351	6,766	8,084	20,9	964,534	20,986	2156,378	0	202,16	202,16	99,718	0	0	0	0	0	0	0
10:30:01	-215,38	2154,224	11,328	11,147	10,344	6,744	8,058	20,9	964,534	20,986	2154,224	0	202,16	202,16	99,718	0	0	0	0	0	0	0
10:30:01	-216,699	2152,057	11,181	11,196	10,339	6,722	8,032	20,9	964,534	20,986	2152,057	0	202,16	202,16	99,718	0	0	0	0	0	0	0
10:30:01	-125,952	2150,797	11,132	11,098	10,335	6,709	8,006	20,9	964,534	20,986	2150,797	0	202,16	202,16	99,718	0	0	0	0	0	0	0
10:30:01	-171,289	2149,084	11,035	11,098	10,33	6,691	7,98	20,9	964,534	20,986	2149,084	0	202,16	202,16	99,718	0	0	0	0	0	0	0
10:30:01	-97,631	2148,108	11,035	11,001	10,325	6,681	7,954	20,9	964,534	20,986	2148,108	0	202,16	202,16	99,718	0	0	0	0	0	0	0
10:30:01	-124,877	2146,859	10,986	10,854	10,32	6,668	7,929	20,9	964,534	20,986	2146,859	0	202,16	202,16	99,718	0	0	0	0	0	0	0
10:30:01	-64,428	2146,215	10,986	10,952	10,316	6,662	7,904	20,9	964,534	20,986	2146,215	0	202,16	202,16	99,718	0	0	0	0	0	0	0
10:30:01	-141,918	2144,796	10,937	10,854	10,311	6,647	7,88	20,9	964,534	20,986	2144,796	0	202,16	202,16	99,718	0	0	0	0	0	0	0
10:30:01	-64,404	2144,152	10,937	10,805	10,307	6,64	7,855	20,9	964,534	20,986	2144,152	0	202,16	202,16	99,718	0	0	0	0	0	0	0
10:30:01	-80,59	2143,346	10,937	10,854	10,303	6,632	7,831	20,9	964,534	20,986	2143,346	0	202,16	202,16	99,718	0	0	0	0	0	0	0
10:30:01	-173,291	2141,613	10,84	10,805	10,298	6,614	7,808	20,9	964,534	20,986	2141,613	0	202,16	202,16	99,718	0	0	0	0	0	0	0
10:30:01	-65,625	2140,957	10,84	10,805	10,294	6,607	7,784	20,9	964,534	20,986	2140,957	0	202,16	202,16	99,718	0	0	0	0	0	0	0
10:30:01	-80,419	2140,152	10,84	10,805	10,29	6,599	7,761	20,9	964,534	20,986	2140,152	0	202,16	202,16	99,718	0	0	0	0	0	0	0
10:30:01	-81,616	2139,336	10,84	10,854	10,285	6,591	7,738	20,9	964,534	20,986	2139,336	0	202,16	202,16	99,718	0	0	0	0	0	0	0
10:30:01	-61,474	2138,722	10,791	10,805	10,284	6,584	7,715	20,9	964,534	20,986	2138,722	0	202,16	202,16	99,718	0	0	0	0	0	0	0
10:30:01	-66,503	2138,057	10,791	10,805	10,28	6,577	7,693	20,9	964,534	20,986	2138,057	0	202,16	202,16	99,718	0	0	0	0	0	0	0
10:30:01	-157,202	2136,484	10,693	10,805	10,277	6,561	7,671	20,9	964,534	20,986	2136,484	0	202,16	202,16	99,718	0	0	0	0	0	0	0
10:30:01	-14,99	2136,335	10,693	10,757	10,276	6,56	7,649	20,9	964,534	20,986	2136,335	0	202,16	202,16	99,718	0	0	0	0	0	0	0
10:30:01	-66,503	2135,67	10,693	10,757	10,272	6,553	7,627	20,9	964,534	20,986	2135,67	0	202,16	202,16	99,718	0	0	0	0	0	0	0
10:30:01	-16,162	2135,508	10,693	10,757	10,271	6,551	7,606	20,9	964,534	20,986	2135,508	0	202,16	202,16	99,718	0	0	0	0	0	0	0
10:30:01	-67,578	2134,832	10,693	10,757	10,267	6,544	7,586	20,9	964,534	20,986	2134,832	0	202,16	202,16	99,718	0	0	0	0	0	0	0
10:30:01	7,836	2134,911	10,791	10,805	10,262	6,545	7,565	20,9	964,534	20,986	2134,832	0	202,16	202,16	99,718	0	0	0	0	0	0	0
10:30:01	-67,724	2134,233	10,791	10,805	10,259	6,538	7,545	20,9	964,534	20,986	2134,233	0	202,16	202,16	99,718	0	0	0	0	0	0	0
10:30:01	-83,764	2133,396	10,791	10,805	10,254	6,529	7,525	20,9	964,534	20,986	2133,396	0	202,16	202,16	99,718	0	0	0	0	0	0	0
10:30:01	-68,798	2132,708	10,791	10,757	10,25	6,522	7,505	20,9	964,534	20,986	2132,708	0	202,16	202,16	99,718	0	0	0	0	0	0	0
10:30:01	-105,444	2131,653	10,693	10,659	10,249	6,511	7,486	20,9	964,534	20,986	2131,653	0	202,16	202,16	99,718	0	0	0	0	0	0	0
10:30:01	35,791	2132,011	10,791	10,659	10,246	6,515	7,467	20,9	964,534	20,986	2131,654	0	202,16	202,16	99,718	0	0	0	0	0	0	0
10:30:01	-104,589	2130,965	10,693	10,659	10,245	6,504	7,448	20,9	964,534	20,986	2130,965	0	202,16	202,16	99,718	0	0	0	0	0	0	0
10:30:01	-45,214	2130,513	10,644	10,512	10,245	6,5	7,429	20,9	964,534	20,986	2130,513	0	202,16	202,16	99,718	0	0	0	0	0	0	0
10:30:01	-69,653	2129,817	10,644	10,512	10,241	6,492	7,411	20,9	964,534	20,986	2129,817	0	202,16	202,16	99,718	0	0	0	0	0	0	0
10:30:01	-14,062	2129,676	10,644	10,61	10,24	6,491	7,393	20,9	964,534	20,986	2129,676	0	202,16	202,16	99,718	0	0	0	0	0	0	0
10:30:01	-24,633	2129,43	10,693	10,61	10,236	6,488	7,375	20,9	964,534	20,986	2129,43	0	202,16	202,16	99,718	0	0	0	0	0	0	0
10:30:01	-13,916	2129,29	10,693	10,61	10,236	6,487	7,358	20,9	964,534	20,986	2129,29	0	202,16	202,16	99,718	0	0	0	0	0	0	0
10:30:01	19,555	2129,486	10,791	10,659	10,232	6,489	7,341	20,9	964,534	20,986	2129,291	0	202,16	202,16	99,718	0	0	0	0	0	0	0
10:30:01	-70,898	2128,777	10,791	10,757	10,228	6,482	7,324	20,9	964,534	20,986	2128,777	0	202,16	202,16	99,718	0	0	0	0	0	0	0
10:30:01	-103,271	2127,744	10,693	10,659	10,227	6,471	7,307	20,9	964,534	20,986	2127,744	0	202,16	202,16	99,718	0	0	0	0	0	0	0
10:30:01	0	2127,744	10,693	10,61	10,227	6,471	7,291	20,9	964,534	20,986	2127,744	0	202,16	202,16	99,718	0	0	0	0	0	0	0
10:30:01	-135,62	2126,388	10,547	10,512	10,227	6,457	7,274	20,9	964,534	20,986	2126,388	0	202,16	202,16	99,718	0	0	0	0	0	0	0
10:30:01	0	2126,388	10,547	10,512	10,227	6,457	7,258	20,9	964,534	20,986	2126,388	0	202,16	202,16	99,718	0	0	0	0	0	0	0
10:30:01	-117,163	2125,216	10,498	10,464	10,223	6,445	7,243	20,8	966,424	20,986	2125,216	0	202,16	202,16	99,718	0	0	0	0	0	0	0
10:30:01	40,673	2125,623	10,547	10,512	10,223	6,449	7,227	20,8	966,424	20,986	2125,217	0	202,16	202,16	99,718	0	0	0	0	0	0	0
10:30:01	-57,983	2125,043	10,498	10,415	10,222	6,443	7,212	20,8	966,424	20,986	2125,043	0	202,16	202,16	99,718	0	0	0	0	0	0	0
10:30:01	-26,782	2124,776	10,547	10,464	10,218	6,44	7,196	20,8	966,424	20,986	2124,776	0	202,16	202,16	99,718	0	0	0	0	0	0	0
10:30:01	122,705	2126,003	10,693	10,61	10,217	6,453	7,182	20,8	966,424	20,986	2124,777	0	202,16	202,16	99,718	0	0	0	0	0	0	0
10:30:01	-118,212	2124,82	10,644	10,61	10,213	6,441	7,167	20,8	966,424	20,986	2124,777	0	202,16	202,16	99,718	0	0	0	0	0	0	0
10:30:01	-27,807	2124,542	10,693	10,512	10,209	6,438	7,153	20,8	966,424	20,986	2124,542	0	202,16	202,16	99,718	0	0	0	0	0	0	0
10:30:01	0	2124,542	10,693	10,757	10,209	6,438	7,139	20,8	966,424	20,986	2124,542	0	202,16	202,16	99,718	0	0	0	0	0	0	0
10:30:01	-58,032	2123,962	10,644	10,61	10,208	6,432	7,125	20,8	966,424	20,986	2123,962	0	202,16	202,16	99,718	0	0	0	0	0	0	0
10:30:01	-90,332	2123,059	10,547	10,512	10,208	6,423	7,111	20,8	966,424	20,986	2123,059	0	202,16	202,16	99,718	0	0	0	0	0	0	0
10:30:01	31,25	2123,371	10,644	10,61	10,205	6,426	7,098	20,8	966,424	20,986	2123,059	0	201,349	201,349	99,715	0	0	0	0	0	0	0
10:30:01	-104,394	2122,327	10,547	10,512	10,204	6,415	7,085	20,8	966,424	20,986	2122,327	0	201,349	201,349	99,715	0	0	0	0	0	0	0
10:30:01	0	2122,327	10,547	10,512	10,204	6,415	7,071	20,8	966,424	20,986	2122,327	0	201,349	201,349	99,715	0	0	0	0	0	0	0
10:30:01	-56,958	2121,758	10,498	10,512	10,203	6,409	7,058	20,8	966,424	20,986	2121,758	0	201,349	201,349	99,715	0	0	0	0	0	0	0
10:30:01	-59,985	2121,158	10,498	10,415	10,2	6,403	7,046	20,8	966,424	20,986	2121,158	0	201,349	201,349	99,715	0	0	0	0	0	0	0
10:30:01	-58,178	2120,576	10,449	10,464	10,199	6,397	7,033	20,8	966,424	20,986	2120,576	0	201,349	201,349	99,715	0	0	0	0	0	0	0
10:30:01	0	2120,576	10,449	10,415	10,199	6,397	7,02	20,8	966,424	20,986	2120,576	0	201,349	201,349	99,715	0	0	0	0	0	0	0
10:30:01	-61,181	2119,964	10,449	10,317	10,196	6,391	7,008	20,8	966,424	20,986	2119,964	0	201,349	201,349	99,715	0	0	0	0	0	0	0
10:30:01	65,673	2120,621	10,547	10,464	10,194	6,398	6,996	20,8	966,424	20,986	2119,965	0	201,349	201,349	99,715	0	0	0	0	0	0	0
10:30:01	-57,812	2120,043	10,644	10,61	10,186	6,392	6,984	20,8	966,424	20,986	2119,965	0	201,349	201,349	99,715	0	0	0	0	0	0	0
10:30:01	33,349	2120,376	10,693	10,61	10,185	6,395	6,973	20,8	966,424	20,986	2119,965	0	201,349	201,349	99,715	0	0	0	0	0	0	0
10:30:01	-62,255	2119,754	10,693	10,659	10,182	6,389	6,961	20,8	966,424	20,986	2119,754	0	201,349	201,349	99,715	0	0	0	0	0	0	0
10:30:01	-58,203	2119,172	10,644	10,61	10,181	6,383	6,95	20,8	966,424	20,986	2119,172	0	201,349	201,349	99,715	0	0	0	0	0	0	0
10:30:01	13,037	2119,302	10,644	10,512	10,182	6,384	6,939	20,8	966,424	20,986	2119,172	0	201,349	201,349	99,715	0	0	0	0	0	0	0
10:30:01	-148,437	2117,818	10,498	10,512	10,181	6,369	6,928	20,8	966,424	20,986	2117,818	0	201,349	201,349	99,715	0	0	0	0	0	0	0
10:30:01	0	2117,818	10,498	10,464	10,181	6,369	6,917	20,8	966,424	20,986	2117,818	0	201,349	201,349	99,715	0	0	0	0	0	0	0
10:30:01	-45,166	2117,366	10,449	10,415	10,181	6,364	6,906	20,8	966,424	20,986	2117,366	0	201,349	201,349	99,715	0	0	0	0	0	0	0
10:30:01	0	2117,366	10,449	10,415	10,181	6,364	6,895	20,8	966,424	20,986	2117,366	0	201,349	201,349	99,715	0	0	0	0	0	0	0
10:30:01	-90,234	2116,464	10,351	10,317	10,181	6,355	6,885	20,8	966,424	20,986	2116,464	0	201,349	201,349	99,715	0	0	0	0	0	0	0
10:30:01	15,161	2116,615	10,449	10,415	10,177	6,356	6,874	20,8	966,424	20,986	2116,464	0	201,349	201,349	99,715	0	0	0	0	0	0	0
10:30:01	-29,98	2116,316	10,498	10,512	10,172	6,353	6,864	20,8	966,424	20,986	2116,316	0	201,349	201,349	99,715	0	0	0	0	0	0	0
10:30:01	-11,767	2116,198	10,498	10,512	10,172	6,352	6,854	20,8	966,424	20,986	2116,198	0	201,349	201,349	99,715	0	0	0	0	0	0	0
10:30:01	-45,141	2115,746	10,449	10,415	10,172	6,347	6,844	20,8	966,424	20,986	2115,746	0	201,349	201,349	99,715	0	0	0	0	0	0	0
10:30:01	0	2115,746	10,449	10,415	10,172	6,347	6,834	20,8	966,424	20,986	2115,746	0	201,349	201,349	99,715	0	0	0	0	0	0	0
10:30:01	-43,017	2115,316	10,498	10,415	10,167	6,343	6,825	20,8	966,424	20,986	2115,316	0	201,349	201,349	99,715	0	0	0	0	0	0	0
10:30:01	-45,092	2114,865	10,449	10,317	10,167	6,338	6,815	20,8	966,424	20,986	2114,865	0	201,349	201,349	99,715	0	0	0	0	0	0	0
10:30:01	-90,258	2113,963	10,351	10,317	10,167	6,329	6,806	20,8	966,424	20,986	2113,963	0	201,349	201,349	99,715	0	0	0	0	0	0	0
10:30:01	-11,767	2113,845	10,351	10,317	10,166	6,328	6,796	20,8	966,424	20,986	2113,845	0	201,349	201,349	99,715	0	0	0	0	0	0	0
10:30:01	0	2113,845	10,351	10,268	10,166	6,328	6,787	20,8	966,424	20,986	2113,845	0	201,349	201,349	99,715	0	0	0	0	0	0	0
10:30:01	25,878	2114,104	10,449	10,415	10,162	6,33	6,778	20,8	966,424	20,986	2113,845	0	201,349	201,349	99,715	0	0	0	0	0	0	0
10:30:01	-102,026	2113,084	10,351	10,317	10,162	6,32	6,769	20,8	966,424	20,986	2113,084	0	201,349	201,349	99,715	0	0	0	0	0	0	0
10:30:01	0	2113,084	10,351	10,317	10,162	6,32	6,76	20,8	966,424	20,986	2113,084	0	201,349	201,349	99,715	0	0	0	0	0	0	0
10:30:01	-76,318	2112,32	10,351	10,317	10,157	6,312	6,752	20,8	966,424	20,986	2112,32	0	201,349	201,349	99,715	0	0	0	0	0	0	0
10:30:01	135,327	2113,674	10,498	10,415	10,157	6,326	6,743	20,8	966,424	20,986	2112,322	0	201,349	201,349	99,715	0	0	0	0	0	0	0
10:30:01	-10,717	2113,567	10,498	10,415	10,157	6,325	6,735	20,8	966,424	20,986	2112,323	0	201,349	201,349	99,715	0	0	0	0	0	0	0
10:30:01	-135,351	2112,213	10,351	10,268	10,157	6,311	6,727	20,8	966,424	20,986	2112,213	0	201,349	201,349	99,715	0	0	0	0	0	0	0
10:30:01	-66,455	2111,548	10,351	10,317	10,153	6,304	6,718	20,8	966,424	20,986	2111,548	0	201,349	201,349	99,715	0	0	0	0	0	0	0
10:30:01	90,209	2112,451	10,449	10,317	10,153	6,313	6,71	20,8	966,424	20,986	2111,549	0	201,349	201,349	99,715	0	0	0	0	0	0	0
10:30:01	-100,927	2111,441	10,351	10,268	10,152	6,303	6,702	20,8	966,424	20,986	2111,441	0	201,349	201,349	99,715	0	0	0	0	0	0	0
10:30:02	-45,092	2110,99	10,302	10,219	10,152	6,298	6,695	20,8	966,424	20,986	2110,99	0	201,349	201,349	99,715	0	0	0	0	0	0	0
10:30:02	45,092	2111,441	10,351	10,268	10,152	6,303	6,687	20,8	966,424	20,986	2110,991	0	201,349	201,349	99,715	0	0	0	0	0	0	0
10:30:02	0	2111,441	10,351	10,268	10,152	6,303	6,679	20,8	966,424	20,986	2110,991	0	201,349	201,349	99,715	0	0	0	0	0	0	0
10:30:02	-135,278	2110,088	10,205	10,122	10,152	6,289	6,672	20,8	966,424	20,986	2110,088	0	201,349	201,349	99,715	0	0	0	0	0	0	0
10:30:02	0	2110,088	10,205	10,219	10,152	6,289	6,664	20,8	966,424	20,986	2110,088	0	201,349	201,349	99,715	0	0	0	0	0	0	0
10:30:02	14,013	2110,229	10,302	10,268	10,148	6,291	6,657	20,8	966,424	20,986	2110,089	0	201,349	201,349	99,715	0	0	0	0	0	0	0
10:30:02	0	2110,229	10,302	10,219	10,148	6,291	6,65	20,8	966,424	20,986	2110,089	0	201,349	201,349	99,715	0	0	0	0	0	0	0
10:30:02	45,092	2110,68	10,351	10,415	10,148	6,295	6,643	20,8	966,424	20,986	2110,09	0	201,349	201,349	99,715	0	0	0	0	0	0	0
10:30:02	-79,492	2109,885	10,351	10,317	10,144	6,287	6,636	20,8	966,424	20,986	2109,885	0	201,349	201,349	99,715	0	0	0	0	0	0	0
10:30:02	-10,742	2109,777	10,351	10,317	10,143	6,286	6,629	20,8	966,424	20,986	2109,777	0	201,349	201,349	99,715	0	0	0	0	0	0	0
10:30:02	0	2109,777	10,351	10,415	10,143	6,286	6,622	20,8	966,424	20,986	2109,777	0	201,349	201,349	99,715	0	0	0	0	0	0	0
10:30:02	22,485	2110,002	10,449	10,415	10,139	6,288	6,616	20,8	966,424	20,986	2109,777	0	201,349	201,349	99,715	0	0	0	0	0	0	0
10:30:02	-9,643	2109,906	10,449	10,415	10,139	6,287	6,609	20,8	966,424	20,986	2109,778	0	201,349	201,349	99,715	0	0	0	0	0	0	0
10:30:02	0	2109,906	10,449	10,317	10,139	6,287	6,603	20,8	966,424	20,986	2109,778	0	201,349	201,349	99,715	0	0	0	0	0	0	0
10:30:02	-90,209	2109,004	10,351	10,268	10,139	6,278	6,597	20,8	966,424	20,986	2109,004	0	201,349	201,349	99,715	0	0	0	0	0	0	0
10:30:02	0	2109,004	10,351	10,122	10,139	6,278	6,59	20,8	966,424	20,986	2109,004	0	201,349	201,349	99,715	0	0	0	0	0	0	0
10:30:02	-45,068	2108,553	10,302	10,219	10,139	6,273	6,584	20,8	966,424	20,986	2108,553	0	201,349	201,349	99,715	0	0	0	0	0	0	0
10:30:02	45,068	2109,004	10,351	10,268	10,139	6,278	6,578	20,8	966,424	20,986	2108,553	0	201,349	201,349	99,715	0	0	0	0	0	0	0
10:30:02	-113,671	2107,867	10,302	10,122	10,135	6,266	6,572	20,8	966,424	20,986	2107,867	0	201,349	201,349	99,715	0	0	0	0	0	0	0
10:30:02	-10,717	2107,76	10,302	10,219	10,134	6,265	6,566	20,8	966,424	20,986	2107,76	0	201,349	201,349	99,715	0	0	0	0	0	0	0
10:30:02	0	2107,76	10,302	10,268	10,134	6,265	6,56	20,8	966,424	20,986	2107,76	0	201,349	201,349	99,715	0	0	0	0	0	0	0
10:30:02	0	2107,76	10,302	10,122	10,134	6,265	6,554	20,8	966,424	20,986	2107,76	0	201,349	201,349	99,715	0	0	0	0	0	0	0
10:30:02	-90,161	2106,858	10,205	10,122	10,134	6,256	6,548	20,8	966,424	20,986	2106,858	0	201,349	201,349	99,715	0	0	0	0	0	0	0
10:30:02	0	2106,858	10,205	10,073	10,134	6,256	6,543	20,8	966,424	20,986	2106,858	0	201,349	201,349	99,715	0	0	0	0	0	0	0
10:30:02	-9,667	2106,761	10,205	10,219	10,133	6,255	6,537	20,8	966,424	20,986	2106,761	0	201,349	201,349	99,715	0	0	0	0	0	0	0
10:30:02	0	2106,761	10,205	10,219	10,133	6,255	6,531	20,8	966,424	20,986	2106,761	0	201,349	201,349	99,715	0	0	0	0	0	0	0
10:30:02	-67,7	2106,084	10,205	10,219	10,13	6,248	6,526	20,8	966,424	20,986	2106,084	0	201,349	201,349	99,715	0	0	0	0	0	0	0
10:30:02	0	2106,084	10,205	10,219	10,13	6,248	6,52	20,8	966,424	20,986	2106,084	0	201,349	201,349	99,715	0	0	0	0	0	0	0
10:30:02	0	2106,084	10,205	10,268	10,13	6,248	6,515	20,8	966,424	20,986	2106,084	0	201,349	201,349	99,715	0	0	0	0	0	0	0
10:30:02	0	2106,084	10,205	10,219	10,13	6,248	6,51	20,8	966,424	20,986	2106,084	0	201,349	201,349	99,715	0	0	0	0	0	0	0
10:30:02	-135,18	2104,733	10,058	10,073	10,13	6,234	6,504	20,8	966,424	20,986	2104,733	0	201,349	201,349	99,715	0	0	0	0	0	0	0
10:30:02	90,112	2105,634	10,156	10,122	10,13	6,243	6,499	20,8	966,424	20,986	2104,734	0	201,349	201,349	99,715	0	0	0	0	0	0	0
10:30:02	0	2105,634	10,156	10,219	10,13	6,243	6,494	20,8	966,424	20,986	2104,735	0	201,349	201,349	99,715	0	0	0	0	0	0	0
10:30:02	0	2105,634	10,156	10,122	10,13	6,243	6,489	20,8	966,424	20,986	2104,736	0	201,349	201,349	99,715	0	0	0	0	0	0	0
10:30:02	-9,667	2105,537	10,156	10,122	10,129	6,242	6,485	20,8	966,424	20,986	2104,736	0	201,349	201,349	99,715	0	0	0	0	0	0	0
10:30:02	0	2105,537	10,156	10,122	10,129	6,242	6,48	20,8	966,424	20,986	2104,737	0	201,349	201,349	99,715	0	0	0	0	0	0	0
10:30:02	65,576	2106,193	10,302	10,317	10,125	6,249	6,475	20,8	966,424	20,986	2104,739	0	201,349	201,349	99,715	0	0	0	0	0	0	0
10:30:02	-78,442	2105,408	10,302	10,219	10,121	6,241	6,471	20,8	966,424	20,986	2104,739	0	201,349	201,349	99,715	0	0	0	0	0	0	0
10:30:02	-90,136	2104,507	10,205	10,219	10,121	6,232	6,466	20,8	966,424	20,986	2104,507	0	201,349	201,349	99,715	0	0	0	0	0	0	0
10:30:02	0	2104,507	10,205	10,268	10,121	6,232	6,461	20,8	966,424	20,986	2104,507	0	201,349	201,349	99,715	0	0	0	0	0	0	0
10:30:02	-45,043	2104,057	10,156	10,219	10,121	6,227	6,457	20,8	966,424	20,986	2104,057	0	201,349	201,349	99,715	0	0	0	0	0	0	0
10:30:02	124,462	2105,301	10,302	10,268	10,12	6,24	6,453	20,8	966,424	20,986	2104,058	0	201,349	201,349	99,715	0	0	0	0	0	0	0
10:30:02	-69,824	2104,603	10,302	10,268	10,116	6,233	6,448	20,8	966,424	20,986	2104,058	0	201,349	201,349	99,715	0	0	0	0	0	0	0
10:30:02	0	2104,603	10,302	10,317	10,116	6,233	6,444	20,8	966,424	20,986	2104,059	0	201,349	201,349	99,715	0	0	0	0	0	0	0
10:30:02	-90,112	2103,702	10,205	10,122	10,116	6,223	6,44	20,8	966,424	20,986	2103,702	0	201,349	201,349	99,715	0	0	0	0	0	0	0
10:30:02	0	2103,702	10,205	10,268	10,116	6,223	6,435	20,8	966,424	20,986	2103,702	0	201,349	201,349	99,715	0	0	0	0	0	0	0
10:30:02	-45,068	2103,251	10,156	10,122	10,116	6,219	6,431	20,8	966,424	20,986	2103,251	0	201,349	201,349	99,715	0	0	0	0	0	0	0
10:30:02	35,4	2103,605	10,205	10,219	10,116	6,222	6,427	20,8	966,424	20,986	2103,251	0	201,349	201,349	99,715	0	0	0	0	0	0	0
10:30:02	-45,043	2103,155	10,156	10,122	10,116	6,218	6,423	20,8	966,424	20,986	2103,155	0	201,349	201,349	99,715	0	0	0	0	0	0	0
10:30:02	-25,634	2102,898	10,205	10,122	10,112	6,215	6,419	20,8	966,424	20,986	2102,898	0	201,349	201,349	99,715	0	0	0	0	0	0	0
10:30:02	-8,618	2102,812	10,205	10,219	10,111	6,214	6,415	20,8	966,424	20,986	2102,812	0	201,349	201,349	99,715	0	0	0	0	0	0	0
10:30:02	0	2102,812	10,205	10,219	10,111	6,214	6,411	20,7	964,995	21,069	2102,812	0	201,349	201,349	99,715	0	0	0	0	0	0	0
10:30:02	3,271	2102,845	10,205	10,122	10,111	6,214	6,407	20,7	964,995	21,069	2102,812	0	201,349	201,349	99,715	0	0	0	0	0	0	0
10:30:02	-207,104	2100,774	10,058	10,073	10,107	6,193	6,403	20,7	964,995	21,069	2100,774	0	201,349	201,349	99,715	0	0	0	0	0	0	0
10:30:02	126,562	2102,039	10,205	10,219	10,106	6,206	6,399	20,7	964,995	21,069	2100,775	0	201,349	201,349	99,715	0	0	0	0	0	0	0
10:30:02	135,229	2103,392	10,351	10,219	10,106	6,22	6,395	20,7	964,995	21,069	2100,778	0	201,349	201,349	99,715	0	0	0	0	0	0	0
10:30:02	-126,684	2102,125	10,302	10,122	10,102	6,207	6,392	20,7	964,995	21,069	2100,779	0	201,349	201,349	99,715	0	0	0	0	0	0	0
10:30:02	125,537	2103,38	10,449	10,268	10,101	6,22	6,388	20,7	964,995	21,069	2100,782	0	201,349	201,349	99,715	0	0	0	0	0	0	0
10:30:02	-162,084	2101,759	10,351	10,268	10,097	6,203	6,385	20,7	964,995	21,069	2100,783	0	201,349	201,349	99,715	0	0	0	0	0	0	0
10:30:02	-45,068	2101,309	10,302	10,122	10,097	6,199	6,381	20,7	964,995	21,069	2100,783	0	201,349	201,349	99,715	0	0	0	0	0	0	0
10:30:02	-90,112	2100,408	10,205	10,073	10,097	6,189	6,377	20,7	964,995	21,069	2100,408	0	201,349	201,349	99,715	0	0	0	0	0	0	0
10:30:02	90,112	2101,309	10,302	10,219	10,097	6,199	6,374	20,7	964,995	21,069	2100,408	0	200,599	200,599	99,712	0	0	0	0	0	0	0
10:30:02	-98,706	2100,322	10,205	10,122	10,097	6,188	6,37	20,7	964,995	21,069	2100,322	0	200,599	200,599	99,712	0	0	0	0	0	0	0
10:30:02	0	2100,322	10,205	10,219	10,097	6,188	6,367	20,7	964,995	21,069	2100,322	0	200,599	200,599	99,712	0	0	0	0	0	0	0
10:30:02	-45,068	2099,871	10,156	9,926	10,097	6,184	6,363	20,7	964,995	21,069	2099,871	0	200,599	200,599	99,712	0	0	0	0	0	0	0
10:30:02	-72,973	2099,141	10,156	9,975	10,093	6,176	6,359	20,7	964,995	21,069	2099,141	0	200,599	200,599	99,712	0	0	0	0	0	0	0
10:30:02	-9,667	2099,045	10,156	10,122	10,092	6,175	6,356	20,7	964,995	21,069	2099,045	0	200,599	200,599	99,712	0	0	0	0	0	0	0
10:30:02	-90,087	2098,144	10,058	10,122	10,092	6,166	6,352	20,7	964,995	21,069	2098,144	0	200,599	200,599	99,712	0	0	0	0	0	0	0
10:30:02	-116,943	2096,974	10,009	9,926	10,088	6,154	6,348	20,7	964,995	21,069	2096,974	0	200,599	200,599	99,712	0	0	0	0	0	0	0
10:30:02	135,107	2098,325	10,156	10,073	10,088	6,168	6,345	20,7	964,995	21,069	2096,976	0	200,599	200,599	99,712	0	0	0	0	0	0	0
10:30:02	-98,51	2097,34	10,058	10,073	10,087	6,158	6,341	20,7	964,995	21,069	2096,976	0	200,599	200,599	99,712	0	0	0	0	0	0	0
10:30:02	0	2097,34	10,058	10,073	10,087	6,158	6,337	20,7	964,995	21,069	2096,977	0	200,599	200,599	99,712	0	0	0	0	0	0	0
10:30:02	14,794	2097,488	10,156	10,219	10,083	6,159	6,334	20,7	964,995	21,069	2096,977	0	200,599	200,599	99,712	0	0	0	0	0	0	0
10:30:02	-97,436	2096,514	10,058	9,975	10,083	6,149	6,33	20,7	964,995	21,069	2096,514	0	200,599	200,599	99,712	0	0	0	0	0	0	0
10:30:02	90,063	2097,414	10,156	10,122	10,083	6,158	6,327	20,7	964,995	21,069	2096,514	0	200,599	200,599	99,712	0	0	0	0	0	0	0
10:30:02	-90,063	2096,514	10,058	10,073	10,083	6,149	6,323	20,7	964,995	21,069	2096,514	0	200,599	200,599	99,712	0	0	0	0	0	0	0
10:30:02	14,843	2096,662	10,156	10,122	10,078	6,151	6,32	20,7	964,995	21,069	2096,514	0	200,599	200,599	99,712	0	0	0	0	0	0	0
10:30:02	-97,46	2095,688	10,058	9,878	10,078	6,141	6,317	20,7	964,995	21,069	2095,688	0	200,599	200,599	99,712	0	0	0	0	0	0	0
10:30:02	90,063	2096,588	10,156	10,122	10,078	6,15	6,313	20,7	964,995	21,069	2095,689	0	200,599	200,599	99,712	0	0	0	0	0	0	0
10:30:02	0	2096,588	10,156	10,122	10,078	6,15	6,31	20,7	964,995	21,069	2095,69	0	200,599	200,599	99,712	0	0	0	0	0	0	0
10:30:02	-165,307	2094,935	10,058	10,073	10,074	6,133	6,307	20,7	964,995	21,069	2094,935	0	200,599	200,599	99,712	0	0	0	0	0	0	0
10:30:02	127,661	2096,212	10,205	10,219	10,073	6,146	6,303	20,7	964,995	21,069	2094,936	0	200,599	200,599	99,712	0	0	0	0	0	0	0
10:30:02	-135,083	2094,861	10,058	9,926	10,073	6,132	6,3	20,7	964,995	21,069	2094,861	0	200,599	200,599	99,712	0	0	0	0	0	0	0
10:30:02	0	2094,861	10,058	9,878	10,073	6,132	6,297	20,7	964,995	21,069	2094,861	0	200,599	200,599	99,712	0	0	0	0	0	0	0
10:30:02	0	2094,861	10,058	9,975	10,073	6,132	6,294	20,7	964,995	21,069	2094,861	0	200,599	200,599	99,712	0	0	0	0	0	0	0
10:30:02	14,99	2095,011	10,156	9,975	10,069	6,134	6,29	20,7	964,995	21,069	2094,861	0	200,599	200,599	99,712	0	0	0	0	0	0	0
10:30:02	-142,626	2093,585	10,009	9,926	10,069	6,119	6,287	20,7	964,995	21,069	2093,585	0	200,599	200,599	99,712	0	0	0	0	0	0	0
10:30:02	60,009	2094,185	10,156	10,073	10,064	6,125	6,284	20,7	964,995	21,069	2093,585	0	200,599	200,599	99,712	0	0	0	0	0	0	0
10:30:02	-97,607	2093,209	10,058	9,878	10,064	6,115	6,281	20,7	964,995	21,069	2093,209	0	200,599	200,599	99,712	0	0	0	0	0	0	0
10:30:02	90,039	2094,109	10,156	10,073	10,064	6,124	6,278	20,7	964,995	21,069	2093,21	0	200,599	200,599	99,712	0	0	0	0	0	0	0
10:30:02	-257,421	2091,535	9,961	9,878	10,059	6,098	6,274	20,7	964,995	21,069	2091,535	0	200,599	200,599	99,712	0	0	0	0	0	0	0
10:30:02	82,641	2092,361	10,058	10,073	10,059	6,106	6,271	20,7	964,995	21,069	2091,535	0	200,599	200,599	99,712	0	0	0	0	0	0	0
10:30:02	-45,019	2091,911	10,009	9,926	10,059	6,102	6,267	20,7	964,995	21,069	2091,536	0	200,599	200,599	99,712	0	0	0	0	0	0	0
10:30:02	0	2091,911	10,009	10,073	10,059	6,102	6,264	20,7	964,995	21,069	2091,536	0	200,599	200,599	99,712	0	0	0	0	0	0	0
10:30:02	-45,019	2091,461	9,961	9,926	10,059	6,097	6,261	20,7	964,995	21,069	2091,461	0	200,599	200,599	99,712	0	0	0	0	0	0	0
10:30:02	0	2091,461	9,961	9,878	10,059	6,097	6,258	20,7	964,995	21,069	2091,461	0	200,599	200,599	99,712	0	0	0	0	0	0	0
10:30:02	-76,293	2090,698	9,961	9,926	10,055	6,089	6,254	20,7	964,995	21,069	2090,698	0	200,599	200,599	99,712	0	0	0	0	0	0	0
10:30:02	-7,397	2090,624	9,961	9,878	10,054	6,088	6,251	20,7	964,995	21,069	2090,624	0	200,599	200,599	99,712	0	0	0	0	0	0	0
10:30:02	90,014	2091,524	10,058	10,122	10,054	6,098	6,248	20,7	964,995	21,069	2090,625	0	200,599	200,599	99,712	0	0	0	0	0	0	0
10:30:02	-167,333	2089,851	9,961	9,878	10,05	6,08	6,245	20,7	964,995	21,069	2089,851	0	200,599	200,599	99,712	0	0	0	0	0	0	0
10:30:02	89,99	2090,751	10,058	10,073	10,05	6,09	6,242	20,7	964,995	21,069	2089,852	0	200,599	200,599	99,712	0	0	0	0	0	0	0
10:30:03	-96,508	2089,785	9,961	9,926	10,05	6,08	6,239	20,7	964,995	21,069	2089,785	0	200,599	200,599	99,712	0	0	0	0	0	0	0
10:30:03	0	2089,785	9,961	9,878	10,05	6,08	6,235	20,7	964,995	21,069	2089,785	0	200,599	200,599	99,712	0	0	0	0	0	0	0
10:30:03	12,817	2089,914	10,058	9,975	10,045	6,081	6,232	20,7	964,995	21,069	2089,785	0	200,599	200,599	99,712	0	0	0	0	0	0	0
10:30:03	-89,99	2089,014	9,961	9,78	10,045	6,072	6,229	20,7	964,995	21,069	2089,014	0	200,599	200,599	99,712	0	0	0	0	0	0	0
10:30:03	-6,494	2088,949	9,961	9,878	10,045	6,071	6,226	20,7	964,995	21,069	2088,949	0	200,599	200,599	99,712	0	0	0	0	0	0	0
10:30:03	12,817	2089,077	10,058	10,073	10,04	6,072	6,223	20,7	964,995	21,069	2088,949	0	200,599	200,599	99,712	0	0	0	0	0	0	0
10:30:03	-90,014	2088,177	9,961	9,78	10,04	6,063	6,22	20,7	964,995	21,069	2088,177	0	200,599	200,599	99,712	0	0	0	0	0	0	0
10:30:03	90,014	2089,077	10,058	9,975	10,04	6,072	6,217	20,7	964,995	21,069	2088,178	0	200,599	200,599	99,712	0	0	0	0	0	0	0
10:30:03	-52,587	2088,551	10,009	9,878	10,04	6,067	6,214	20,7	964,995	21,069	2088,178	0	200,599	200,599	99,712	0	0	0	0	0	0	0
10:30:03	-123,193	2087,319	9,961	9,731	10,036	6,054	6,211	20,7	964,995	21,069	2087,319	0	200,599	200,599	99,712	0	0	0	0	0	0	0
10:30:03	0	2087,319	9,961	9,878	10,036	6,054	6,208	20,7	964,995	21,069	2087,319	0	200,599	200,599	99,712	0	0	0	0	0	0	0
10:30:03	0	2087,319	9,961	10,073	10,036	6,054	6,205	20,7	964,995	21,069	2087,319	0	200,599	200,599	99,712	0	0	0	0	0	0	0
10:30:03	-89,99	2086,419	9,863	9,731	10,036	6,045	6,202	20,7	964,995	21,069	2086,419	0	200,599	200,599	99,712	0	0	0	0	0	0	0
10:30:03	0	2086,419	9,863	9,926	10,036	6,045	6,199	20,7	964,995	21,069	2086,419	0	200,599	200,599	99,712	0	0	0	0	0	0	0
10:30:03	-44,946	2085,97	9,814	9,78	10,036	6,04	6,196	20,7	964,995	21,069	2085,97	0	200,599	200,599	99,712	0	0	0	0	0	0	0
10:30:03	44,946	2086,419	9,863	9,731	10,036	6,045	6,193	20,7	964,995	21,069	2085,97	0	200,599	200,599	99,712	0	0	0	0	0	0	0
10:30:03	89,99	2087,319	9,961	9,878	10,036	6,054	6,19	20,7	964,995	21,069	2085,972	0	200,599	200,599	99,712	0	0	0	0	0	0	0
10:30:03	-78,417	2086,535	9,961	9,878	10,031	6,046	6,187	20,7	964,995	21,069	2085,972	0	200,599	200,599	99,712	0	0	0	0	0	0	0
10:30:03	-6,323	2086,472	9,961	9,926	10,031	6,046	6,184	20,7	964,995	21,069	2085,973	0	200,599	200,599	99,712	0	0	0	0	0	0	0
10:30:03	0	2086,472	9,961	9,878	10,031	6,046	6,182	20,7	964,995	21,069	2085,973	0	200,599	200,599	99,712	0	0	0	0	0	0	0
10:30:03	0	2086,472	9,961	9,878	10,031	6,046	6,179	20,7	964,995	21,069	2085,974	0	200,599	200,599	99,712	0	0	0	0	0	0	0
10:30:03	0	2086,472	9,961	9,878	10,031	6,046	6,176	20,7	964,995	21,069	2085,974	0	200,599	200,599	99,712	0	0	0	0	0	0	0
10:30:03	0	2086,472	9,961	9,878	10,031	6,046	6,174	20,7	964,995	21,069	2085,975	0	200,599	200,599	99,712	0	0	0	0	0	0	0
10:30:03	0	2086,472	9,961	9,926	10,031	6,046	6,171	20,7	964,995	21,069	2085,975	0	200,599	200,599	99,712	0	0	0	0	0	0	0
10:30:03	-89,99	2085,572	9,863	9,731	10,031	6,036	6,169	20,7	964,995	21,069	2085,572	0	200,599	200,599	99,712	0	0	0	0	0	0	0
10:30:03	0	2085,572	9,863	9,731	10,031	6,036	6,166	20,7	964,995	21,069	2085,572	0	200,599	200,599	99,712	0	0	0	0	0	0	0
10:30:03	11,572	2085,688	9,961	9,975	10,026	6,038	6,164	20,7	964,995	21,069	2085,572	0	200,599	200,599	99,712	0	0	0	0	0	0	0
10:30:03	0	2085,688	9,961	9,78	10,026	6,038	6,161	20,7	964,995	21,069	2085,572	0	200,599	200,599	99,712	0	0	0	0	0	0	0
10:30:03	-89,941	2084,788	9,863	9,878	10,026	6,028	6,158	20,7	964,995	21,069	2084,788	0	200,599	200,599	99,712	0	0	0	0	0	0	0
10:30:03	78,369	2085,572	9,863	9,926	10,031	6,036	6,156	20,7	964,995	21,069	2084,789	0	200,599	200,599	99,712	0	0	0	0	0	0	0
10:30:03	-78,369	2084,788	9,863	9,878	10,026	6,028	6,154	20,7	964,995	21,069	2084,788	0	200,599	200,599	99,712	0	0	0	0	0	0	0
10:30:03	89,941	2085,688	9,961	9,926	10,026	6,038	6,151	20,7	964,995	21,069	2084,789	0	200,599	200,599	99,712	0	0	0	0	0	0	0
10:30:03	-134,912	2084,338	9,814	9,78	10,026	5,824	6,145	20,7	964,995	21,069	2084,338	0	200,599	200,599	99,712	0	0	0	0	0	0	0
10:30:03	134,912	2085,688	9,961	9,926	10,026	5,638	6,135	20,7	964,995	21,069	2084,34	0	200,599	200,599	99,712	0	0	0	0	0	0	0
10:30:03	-11,572	2085,572	9,863	9,926	10,031	5,436	6,121	20,7	964,995	21,069	2084,341	0	200,599	200,599	99,712	0	0	0	0	0	0	0
10:30:03	-308,398	2082,488	9,521	9,536	10,031	5,205	6,103	20,7	964,995	21,069	2082,488	0	200,599	200,599	99,712	0	0	0	0	0	0	0
10:30:03	-50,17	2081,986	9,375	9,389	10,036	4,999	6,082	20,7	964,995	21,069	2081,986	0	200,599	200,599	99,712	0	0	0	0	0	0	0
10:30:03	40,966	2082,396	9,326	9,389	10,041	4,804	6,057	20,7	964,995	21,069	2081,987	0	200,599	200,599	99,712	0	0	0	0	0	0	0
10:30:03	25,903	2082,655	9,179	9,34	10,05	4,606	6,028	20,7	964,995	21,069	2081,987	0	200,599	200,599	99,712	0	0	0	0	0	0	0
10:30:03	-146,289	2081,192	8,838	8,755	10,059	4,391	5,996	20,7	964,995	21,069	2081,192	0	200,599	200,599	99,712	0	0	0	0	0	0	0
10:30:03	77,465	2081,967	8,74	8,852	10,069	4,199	5,961	20,7	964,995	21,069	2081,193	0	200,599	200,599	99,712	0	0	0	0	0	0	0
10:30:03	105,2	2083,019	8,593	8,852	10,083	4,01	5,923	20,7	964,995	21,069	2081,195	0	200,599	200,599	99,712	0	0	0	0	0	0	0
10:30:03	127,441	2084,293	8,545	8,657	10,093	3,823	5,881	20,7	964,995	21,069	2081,198	0	200,599	200,599	99,712	0	0	0	0	0	0	0
10:30:03	297,753	2087,271	8,691	8,852	10,102	3,654	5,838	20,7	964,995	21,069	2081,204	0	200,599	200,599	99,712	0	0	0	0	0	0	0
10:30:03	295,678	2090,227	8,74	8,999	10,116	3,484	5,792	20,7	964,995	21,069	2081,213	0	200,599	200,599	99,712	0	0	0	0	0	0	0
10:30:03	437,304	2094,6	8,691	9,047	10,144	3,329	5,743	20,7	964,995	21,069	2081,226	0	200,599	200,599	99,712	0	0	0	0	0	0	0
10:30:03	390,014	2098,501	8,496	9,047	10,176	3,17	5,693	20,7	964,995	21,069	2081,244	0	200,599	200,599	99,712	0	0	0	0	0	0	0
10:30:03	560,278	2104,103	8,398	9,34	10,213	3,027	5,641	20,7	964,995	21,069	2081,267	0	200,599	200,599	99,712	0	0	0	0	0	0	0
10:30:03	468,798	2108,791	8,056	9,047	10,258	2,876	5,586	20,7	964,995	21,069	2081,294	0	200,599	200,599	99,712	0	0	0	0	0	0	0
10:30:03	804,077	2116,832	8,056	9,096	10,304	2,759	5,531	20,7	964,995	21,069	2081,33	0	200,599	200,599	99,712	0	0	0	0	0	0	0
10:30:03	668,725	2123,519	7,861	9,047	10,352	2,628	5,474	20,7	964,025	21,069	2081,372	0	200,599	200,599	99,712	0	0	0	0	0	0	0
10:30:03	912,988	2132,649	7,861	8,901	10,404	2,522	5,416	20,7	964,025	21,069	2081,423	0	200,599	200,599	99,712	0	0	0	0	0	0	0
10:30:03	837,695	2141,026	7,763	9,34	10,457	2,408	5,357	20,7	964,025	21,069	2081,483	0	200,599	200,599	99,712	0	0	0	0	0	0	0
10:30:03	833,691	2149,363	7,714	9,194	10,507	2,294	5,297	20,7	964,025	21,069	2081,551	0	200,599	200,599	99,712	0	0	0	0	0	0	0
10:30:03	1154,101	2160,904	8,007	9,389	10,557	2,213	5,237	20,7	964,025	21,069	2081,63	0	200,599	200,599	99,712	0	0	0	0	0	0	0
10:30:03	968,676	2170,591	8,105	9,78	10,607	2,113	5,175	20,7	964,025	21,069	2081,719	0	200,599	200,599	99,712	0	0	0	0	0	0	0
10:30:03	1453,418	2185,125	8,691	10,512	10,659	2,063	5,114	20,7	964,025	21,069	2081,823	0	200,599	200,599	99,712	0	0	0	0	0	0	0
10:30:03	438,916	2189,514	8,105	10,073	10,715	1,908	5,051	20,7	964,025	21,069	2081,93	0	200,599	200,599	99,712	0	0	0	0	0	0	0
10:30:03	1422,485	2203,739	8,496	10,512	10,775	1,855	4,989	20,7	964,025	21,069	2082,052	0	200,599	200,599	99,712	0	0	0	0	0	0	0
10:30:03	652,417	2210,263	8,056	10,122	10,836	1,722	4,925	20,7	964,025	21,069	2082,18	0	200,599	200,599	99,712	0	0	0	0	0	0	0
10:30:03	1339,331	2223,657	8,349	9,975	10,897	1,66	4,861	20,7	964,025	21,069	2082,322	0	200,247	200,247	99,71	0	0	0	0	0	0	0
10:30:03	801,416	2231,671	8,056	10,073	10,958	2,27	4,81	20,7	964,025	21,069	2082,471	0	200,247	200,247	99,71	0	0	0	0	0	0	0
10:30:03	1473,632	2246,407	8,398	10,61	11,024	2,901	4,772	20,7	964,025	21,069	2082,635	0	200,247	200,247	99,71	0	0	0	0	0	0	0
10:30:03	1088,354	2257,291	8,593	11,001	11,075	3,449	4,746	20,7	964,025	21,069	2082,81	0	200,247	200,247	99,71	0	0	0	0	0	0	0
10:30:03	1365,454	2270,945	9,326	11,44	11,114	3,986	4,732	20,7	964,025	21,069	2082,998	0	200,247	200,247	99,71	0	0	0	0	0	0	0
10:30:03	2099,585	2291,941	11,035	13,003	11,142	4,563	4,728	20,7	964,025	21,069	2083,207	0	200,247	200,247	99,71	0	0	0	0	0	0	0
10:30:03	1833,715	2310,278	12,549	14,028	11,165	5,079	4,735	20,7	964,025	21,069	2083,434	0	200,247	200,247	99,71	0	0	0	0	0	0	0
10:30:03	1082,812	2321,106	13,183	14,712	11,192	5,488	4,75	20,7	964,025	21,069	2083,672	0	200,247	200,247	99,71	0	0	0	0	0	0	0
10:30:03	1563,598	2336,742	14,306	15,932	11,22	5,92	4,773	20,7	964,025	21,069	2083,925	0	200,247	200,247	99,71	0	0	0	0	0	0	0
10:30:03	1127,807	2348,02	14,746	16,421	11,261	6,282	4,802	20,7	964,025	21,069	2084,189	0	200,247	200,247	99,71	0	0	0	0	0	0	0
10:30:03	1006,469	2358,085	14,941	16,323	11,307	6,61	4,838	20,7	964,025	21,069	2084,463	0	200,247	200,247	99,71	0	0	0	0	0	0	0
10:30:03	937,402	2367,459	14,99	16,616	11,357	6,91	4,878	20,7	964,025	21,069	2084,746	0	200,247	200,247	99,71	0	0	0	0	0	0	0
10:30:03	595,117	2373,41	14,648	16,225	11,41	7,156	4,923	20,7	964,025	21,069	2085,035	0	200,247	200,247	99,71	0	0	0	0	0	0	0
10:30:03	1012,768	2383,538	14,746	15,932	11,462	7,428	4,972	20,7	964,025	21,069	2085,333	0	200,247	200,247	99,71	0	0	0	0	0	0	0
10:30:03	1253,906	2396,077	15,283	16,323	11,504	7,71	5,026	20,7	964,025	21,069	2085,644	0	200,247	200,247	99,71	0	0	0	0	0	0	0
10:30:03	949,511	2405,572	15,625	16,616	11,539	7,947	5,083	20,7	964,025	21,069	2085,964	0	200,247	200,247	99,71	0	0	0	0	0	0	0
10:30:03	1277,612	2418,348	16,455	17,3	11,566	8,205	5,144	20,7	964,025	21,069	2086,297	0	200,247	200,247	99,71	0	0	0	0	0	0	0
10:30:03	874,609	2427,094	16,943	17,886	11,589	8,41	5,208	20,7	964,025	21,069	2086,638	0	200,247	200,247	99,71	0	0	0	0	0	0	0
10:30:03	1115,429	2438,249	17,676	18,276	11,612	8,629	5,276	20,7	964,025	21,069	2086,989	0	200,247	200,247	99,71	0	0	0	0	0	0	0
10:30:03	747,338	2445,722	18,017	18,862	11,636	8,801	5,345	20,7	964,025	21,069	2087,348	0	200,247	200,247	99,71	0	0	0	0	0	0	0
10:30:03	687,89	2452,601	18,213	19,155	11,664	8,958	5,415	20,7	964,025	21,069	2087,713	0	200,247	200,247	99,71	0	0	0	0	0	0	0
10:30:03	590,283	2458,504	18,164	18,96	11,7	9,097	5,488	20,7	964,025	21,069	2088,084	0	200,247	200,247	99,71	0	0	0	0	0	0	0
10:30:03	571,191	2464,216	18,066	18,862	11,738	9,227	5,561	20,7	964,025	21,069	2088,46	0	200,247	200,247	99,71	0	0	0	0	0	0	0
10:30:03	521,997	2469,436	17,92	18,716	11,775	9,346	5,635	20,7	964,025	21,069	2088,841	0	200,247	200,247	99,71	0	0	0	0	0	0	0
10:30:03	565,576	2475,091	17,822	18,423	11,812	9,463	5,71	20,7	964,025	21,069	2089,227	0	200,247	200,247	99,71	0	0	0	0	0	0	0
10:30:03	632,348	2481,415	17,871	18,52	11,845	9,582	5,786	20,7	964,025	21,069	2089,619	0	200,247	200,247	99,71	0	0	0	0	0	0	0
10:30:03	463,647	2486,051	17,92	18,52	11,869	9,678	5,862	20,7	964,025	21,069	2090,016	0	200,247	200,247	99,71	0	0	0	0	0	0	0
10:30:03	983,129	2495,883	18,506	18,862	11,892	9,824	5,94	20,7	964,025	21,069	2090,422	0	200,247	200,247	99,71	0	0	0	0	0	0	0
10:30:03	618,066	2502,063	18,799	19,253	11,911	9,928	6,018	20,7	964,025	21,069	2090,834	0	200,247	200,247	99,71	0	0	0	0	0	0	0
10:30:03	631,762	2508,381	19,189	19,448	11,925	10,03	6,097	20,7	964,025	21,069	2091,251	0	200,247	200,247	99,71	0	0	0	0	0	0	0
10:30:03	474,584	2513,127	19,336	19,643	11,944	10,112	6,176	20,7	964,025	21,069	2091,673	0	200,247	200,247	99,71	0	0	0	0	0	0	0
10:30:03	526,342	2518,39	19,531	19,839	11,963	10,196	6,255	20,7	964,025	21,069	2092,1	0	200,247	200,247	99,71	0	0	0	0	0	0	0
10:30:03	418,212	2522,572	19,531	19,79	11,987	10,267	6,333	20,7	964,025	21,069	2092,53	0	200,247	200,247	99,71	0	0	0	0	0	0	0
10:30:03	417,211	2526,744	19,531	19,741	12,01	10,335	6,412	20,7	964,025	21,069	2092,964	0	200,247	200,247	99,71	0	0	0	0	0	0	0
10:30:03	419,335	2530,938	19,531	19,741	12,034	10,401	6,49	20,7	964,025	21,069	2093,402	0	200,247	200,247	99,71	0	0	0	0	0	0	0
10:30:03	278,002	2533,718	19,385	19,497	12,057	10,45	6,568	20,7	964,025	21,069	2093,843	0	200,247	200,247	99,71	0	0	0	0	0	0	0
10:30:03	366,284	2537,381	19,336	19,497	12,081	10,507	6,645	20,7	964,025	21,069	2094,286	0	200,247	200,247	99,71	0	0	0	0	0	0	0
10:30:03	393,066	2541,311	19,385	19,497	12,1	10,564	6,722	20,7	964,025	21,069	2094,733	0	200,247	200,247	99,71	0	0	0	0	0	0	0
10:30:03	475,122	2546,063	19,531	19,643	12,119	10,629	6,798	20,7	964,025	21,069	2095,185	0	200,247	200,247	99,71	0	0	0	0	0	0	0
10:30:03	522,583	2551,288	19,824	19,985	12,132	10,697	6,875	20,7	964,025	21,069	2095,641	0	200,247	200,247	99,71	0	0	0	0	0	0	0
10:30:03	388,647	2555,175	19,971	20,132	12,146	10,749	6,951	20,7	964,025	21,069	2096,1	0	200,247	200,247	99,71	0	0	0	0	0	0	0
10:30:03	367,016	2558,845	20,166	20,278	12,156	10,799	7,026	20,7	964,025	21,069	2096,563	0	200,247	200,247	99,71	0	0	0	0	0	0	0
10:30:04	384,619	2562,691	20,312	20,473	12,17	10,849	7,101	20,7	964,025	21,069	2097,029	0	200,247	200,247	99,71	0	0	0	0	0	0	0
10:30:04	299,169	2565,683	20,361	20,522	12,184	10,89	7,175	20,7	964,025	21,069	2097,498	0	200,247	200,247	99,71	0	0	0	0	0	0	0
10:30:04	198,681	2567,67	20,312	20,376	12,198	10,919	7,249	20,7	964,025	21,069	2097,968	0	200,247	200,247	99,71	0	0	0	0	0	0	0
10:30:04	366,308	2571,333	20,361	20,522	12,216	10,965	7,322	20,7	964,025	21,069	2098,441	0	200,247	200,247	99,71	0	0	0	0	0	0	0
10:30:04	270,092	2574,034	20,361	20,522	12,231	11	7,394	20,7	964,025	21,069	2098,917	0	200,247	200,247	99,71	0	0	0	0	0	0	0
10:30:04	239,672	2576,431	20,361	20,522	12,244	11,031	7,465	20,7	964,025	21,069	2099,394	0	200,247	200,247	99,71	0	0	0	0	0	0	0
10:30:04	263,476	2579,065	20,459	20,669	12,254	11,064	7,536	20,7	964,025	21,069	2099,874	0	200,247	200,247	99,71	0	0	0	0	0	0	0
10:30:04	412,084	2583,186	20,654	20,718	12,266	11,112	7,606	20,7	964,025	21,069	2100,358	0	200,247	200,247	99,71	0	0	0	0	0	0	0
10:30:04	247,436	2585,661	20,752	20,864	12,275	11,142	7,675	20,7	964,025	21,069	2100,843	0	200,247	200,247	99,71	0	0	0	0	0	0	0
10:30:04	260,278	2588,263	20,849	20,962	12,284	11,174	7,744	20,7	964,025	21,069	2101,33	0	200,247	200,247	99,71	0	0	0	0	0	0	0
10:30:04	242,114	2590,684	20,996	21,011	12,29	11,203	7,812	20,7	964,025	21,069	2101,82	0	200,247	200,247	99,71	0	0	0	0	0	0	0
10:30:04	243,139	2593,116	21,094	21,206	12,298	11,232	7,879	20,7	964,025	21,069	2102,311	0	200,247	200,247	99,71	0	0	0	0	0	0	0
10:30:04	196,435	2595,08	21,142	21,255	12,306	11,255	7,945	20,7	964,025	21,069	2102,804	0	200,247	200,247	99,71	0	0	0	0	0	0	0
10:30:04	-123,876	2593,841	20,849	20,815	12,315	11,246	8,01	20,7	964,025	21,069	2103,295	0	200,247	200,247	99,71	0	0	0	0	0	0	0
10:30:04	225,585	2596,097	20,849	20,962	12,328	11,272	8,073	20,7	964,025	21,069	2103,787	0	200,247	200,247	99,71	0	0	0	0	0	0	0
10:30:04	355,126	2599,649	21,094	21,206	12,335	11,311	8,137	20,7	964,025	21,069	2104,283	0	200,247	200,247	99,71	0	0	0	0	0	0	0
10:30:04	-16,528	2599,483	20,947	21,011	12,342	11,311	8,199	20,7	964,025	21,069	2104,779	0	200,247	200,247	99,71	0	0	0	0	0	0	0
10:30:04	98,876	2600,472	20,947	20,864	12,347	11,324	8,26	20,7	964,025	21,069	2105,274	0	200,247	200,247	99,71	0	0	0	0	0	0	0
10:30:04	190,917	2602,381	20,996	21,011	12,355	11,345	8,321	20,7	964,025	21,069	2105,772	0	200,247	200,247	99,71	0	0	0	0	0	0	0
10:30:04	176	2604,141	21,094	21,011	12,36	11,365	8,381	20,7	964,025	21,069	2106,27	0	200,247	200,247	99,71	0	0	0	0	0	0	0
10:30:04	180,371	2605,945	21,24	21,059	12,362	11,385	8,44	20,7	964,025	21,069	2106,77	0	200,247	200,247	99,71	0	0	0	0	0	0	0
10:30:04	-33,813	2605,607	21,142	21,011	12,366	11,383	8,497	20,7	964,025	21,069	2107,269	0	200,247	200,247	99,71	0	0	0	0	0	0	0
10:30:04	222,851	2607,835	21,289	21,255	12,37	11,407	8,554	20,7	964,025	21,069	2107,769	0	200,247	200,247	99,71	0	0	0	0	0	0	0
10:30:04	12,963	2607,965	21,24	21,206	12,373	11,41	8,61	20,7	964,025	21,069	2108,269	0	200,247	200,247	99,71	0	0	0	0	0	0	0
10:30:04	129,296	2609,258	21,289	21,255	12,378	11,424	8,666	20,7	964,025	21,069	2108,77	0	200,247	200,247	99,71	0	0	0	0	0	0	0
10:30:04	-111,23	2608,146	21,094	21,011	12,382	11,414	8,719	20,7	964,025	21,069	2109,27	0	200,247	200,247	99,71	0	0	0	0	0	0	0
10:30:04	38,061	2608,526	21,094	21,059	12,385	11,419	8,772	20,7	964,025	21,069	2109,769	0	200,247	200,247	99,71	0	0	0	0	0	0	0
10:30:04	220,849	2610,735	21,338	21,499	12,384	11,442	8,825	20,7	964,025	21,069	2110,27	0	200,247	200,247	99,71	0	0	0	0	0	0	0
10:30:04	-47,875	2610,256	21,289	21,206	12,384	11,438	8,876	20,7	964,025	21,069	2110,77	0	200,247	200,247	99,71	0	0	0	0	0	0	0
10:30:04	0	2610,256	21,289	21,352	12,384	11,439	8,926	20,7	964,025	21,069	2111,27	0	200,247	200,247	99,71	0	0	0	0	0	0	0
10:30:04	18,481	2610,441	21,289	21,352	12,385	11,441	8,975	20,7	964,025	21,069	2111,769	0	200,247	200,247	99,71	0	0	0	0	0	0	0
10:30:04	42,333	2610,864	21,289	21,352	12,387	11,446	9,024	20,7	964,025	21,069	2112,268	0	200,247	200,247	99,71	0	0	0	0	0	0	0
10:30:04	0	2610,864	21,289	21,499	12,387	11,447	9,071	20,7	964,025	21,069	2112,766	0	200,247	200,247	99,71	0	0	0	0	0	0	0
10:30:04	-191,479	2608,949	21,094	21,011	12,387	11,427	9,118	20,7	964,025	21,069	2113,263	0	200,247	200,247	99,71	0	0	0	0	0	0	0
10:30:04	191,479	2610,864	21,289	21,206	12,387	11,448	9,163	20,7	964,025	21,069	2113,76	0	200,247	200,247	99,71	0	0	0	0	0	0	0
10:30:04	143,627	2612,3	21,435	21,694	12,387	11,463	9,208	20,7	964,025	21,069	2114,259	0	200,247	200,247	99,71	0	0	0	0	0	0	0
10:30:04	-267,675	2609,624	21,142	21,011	12,388	11,435	9,252	20,7	964,025	21,069	2114,754	0	200,247	200,247	99,71	0	0	0	0	0	0	0
10:30:04	143,627	2611,06	21,289	21,157	12,388	11,451	9,295	20,7	964,025	21,069	2115,25	0	200,247	200,247	99,71	0	0	0	0	0	0	0
10:30:04	47,851	2611,538	21,338	21,352	12,388	11,456	9,338	20,7	964,025	21,069	2115,746	0	200,247	200,247	99,71	0	0	0	0	0	0	0
10:30:04	-67,431	2610,864	21,289	21,157	12,387	11,449	9,379	20,7	964,025	21,069	2116,241	0	200,247	200,247	99,71	0	0	0	0	0	0	0
10:30:04	-143,603	2609,428	21,142	21,059	12,387	11,435	9,419	20,7	964,025	21,069	2116,735	0	200,247	200,247	99,71	0	0	0	0	0	0	0
10:30:04	143,603	2610,864	21,289	21,157	12,387	11,45	9,459	20,7	964,025	21,069	2117,229	0	200,247	200,247	99,71	0	0	0	0	0	0	0
10:30:04	-47,875	2610,385	21,24	21,157	12,387	11,445	9,498	20,7	964,025	21,069	2117,722	0	200,247	200,247	99,71	0	0	0	0	0	0	0
10:30:04	-95,727	2609,428	21,142	21,011	12,387	11,435	9,536	20,7	964,025	21,069	2118,214	0	200,247	200,247	99,71	0	0	0	0	0	0	0
10:30:04	53,393	2609,962	21,24	21,206	12,385	11,441	9,573	20,7	964,025	21,069	2118,706	0	200,247	200,247	99,71	0	0	0	0	0	0	0
10:30:04	29,394	2610,256	21,289	21,206	12,384	11,444	9,61	20,7	964,025	21,069	2119,197	0	200,247	200,247	99,71	0	0	0	0	0	0	0
10:30:04	-47,875	2609,777	21,24	21,059	12,384	11,439	9,646	20,7	964,025	21,069	2119,688	0	200,247	200,247	99,71	0	0	0	0	0	0	0
10:30:04	0	2609,777	21,24	21,157	12,384	11,439	9,681	20,7	964,025	21,069	2120,178	0	200,247	200,247	99,71	0	0	0	0	0	0	0
10:30:04	-95,727	2608,82	21,142	21,157	12,384	11,43	9,715	20,9	965,455	21,069	2120,666	0	200,247	200,247	99,71	0	0	0	0	0	0	0
10:30:04	87,402	2609,694	21,24	21,059	12,384	11,439	9,749	20,9	965,455	21,069	2121,155	0	200,247	200,247	99,71	0	0	0	0	0	0	0
10:30:04	-95,678	2608,737	21,142	21,059	12,384	11,429	9,782	20,9	965,455	21,069	2121,643	0	200,247	200,247	99,71	0	0	0	0	0	0	0
10:30:04	0	2608,737	21,142	21,059	12,384	11,429	9,814	20,9	965,455	21,069	2122,13	0	200,247	200,247	99,71	0	0	0	0	0	0	0
10:30:04	-47,851	2608,259	21,094	21,011	12,384	11,424	9,846	20,9	965,455	21,069	2122,616	0	200,247	200,247	99,71	0	0	0	0	0	0	0
10:30:04	0	2608,259	21,094	21,011	12,384	11,424	9,877	20,9	965,455	21,069	2123,102	0	200,247	200,247	99,71	0	0	0	0	0	0	0
10:30:04	28,247	2608,541	21,142	21,011	12,382	11,427	9,907	20,9	965,455	21,069	2123,587	0	200,247	200,247	99,71	0	0	0	0	0	0	0
10:30:04	54,443	2609,086	21,24	21,206	12,38	11,433	9,937	20,9	965,455	21,069	2124,072	0	200,247	200,247	99,71	0	0	0	0	0	0	0
10:30:04	41,259	2609,498	21,24	21,255	12,382	11,437	9,967	20,9	965,455	21,069	2124,558	0	200,247	200,247	99,71	0	0	0	0	0	0	0
10:30:04	-267,431	2606,824	20,947	20,864	12,384	11,41	9,995	20,9	965,455	21,069	2125,04	0	200,247	200,247	99,71	0	0	0	0	0	0	0
10:30:04	143,481	2608,259	21,094	20,962	12,384	11,424	10,023	20,9	965,455	21,069	2125,523	0	202,202	202,202	99,718	0	0	0	0	0	0	0
10:30:04	191,381	2610,172	21,289	21,352	12,384	11,444	10,051	20,9	965,455	21,069	2126,008	0	202,202	202,202	99,718	0	0	0	0	0	0	0
10:30:04	-287,036	2607,302	20,996	21,011	12,384	11,415	10,078	20,9	965,455	21,069	2126,489	0	202,202	202,202	99,718	0	0	0	0	0	0	0
10:30:04	0	2607,302	20,996	20,962	12,384	11,415	10,104	20,9	965,455	21,069	2126,97	0	202,202	202,202	99,718	0	0	0	0	0	0	0
10:30:04	143,505	2608,737	21,142	21,157	12,384	11,429	10,13	20,9	965,455	21,069	2127,452	0	202,202	202,202	99,718	0	0	0	0	0	0	0
10:30:04	0	2608,737	21,142	21,157	12,384	11,43	10,155	20,9	965,455	21,069	2127,933	0	202,202	202,202	99,718	0	0	0	0	0	0	0
10:30:04	191,381	2610,651	21,338	21,548	12,384	11,449	10,181	20,9	965,455	21,069	2128,416	0	202,202	202,202	99,718	0	0	0	0	0	0	0
10:30:04	-478,344	2605,868	20,849	20,718	12,384	11,4	10,205	20,9	965,455	21,069	2128,893	0	202,202	202,202	99,718	0	0	0	0	0	0	0
10:30:04	574,047	2611,608	21,435	21,548	12,384	11,459	10,229	20,9	965,455	21,069	2129,376	0	202,202	202,202	99,718	0	0	0	0	0	0	0
10:30:04	-334,936	2608,259	21,094	21,011	12,384	11,425	10,253	20,9	965,455	21,069	2129,855	0	202,202	202,202	99,718	0	0	0	0	0	0	0
10:30:04	-95,654	2607,302	20,996	21,011	12,384	11,415	10,275	20,9	965,455	21,069	2130,332	0	202,202	202,202	99,718	0	0	0	0	0	0	0
10:30:04	143,505	2608,737	21,142	21,059	12,384	11,43	10,298	20,9	965,455	21,069	2130,811	0	202,202	202,202	99,718	0	0	0	0	0	0	0
10:30:04	95,678	2609,694	21,24	21,255	12,384	11,44	10,32	20,9	965,455	21,069	2131,29	0	202,202	202,202	99,718	0	0	0	0	0	0	0
10:30:04	-143,53	2608,259	21,094	21,059	12,384	11,425	10,342	20,9	965,455	21,069	2131,767	0	202,202	202,202	99,718	0	0	0	0	0	0	0
10:30:04	0	2608,259	21,094	21,011	12,384	11,425	10,363	20,9	965,455	21,069	2132,243	0	202,202	202,202	99,718	0	0	0	0	0	0	0
10:30:04	143,53	2609,694	21,24	21,206	12,384	11,44	10,384	20,9	965,455	21,069	2132,721	0	202,202	202,202	99,718	0	0	0	0	0	0	0
10:30:04	0	2609,694	21,24	21,255	12,384	11,44	10,405	20,9	965,455	21,069	2133,198	0	202,202	202,202	99,718	0	0	0	0	0	0	0
10:30:04	-239,184	2607,302	20,996	20,962	12,384	11,415	10,425	20,9	965,455	21,069	2133,672	0	202,202	202,202	99,718	0	0	0	0	0	0	0
10:30:04	300	2610,302	21,24	21,255	12,387	11,446	10,445	20,9	965,455	21,069	2134,148	0	202,202	202,202	99,718	0	0	0	0	0	0	0
10:30:04	-95,703	2609,345	21,142	21,157	12,387	11,436	10,464	20,9	965,455	21,069	2134,623	0	202,202	202,202	99,718	0	0	0	0	0	0	0
10:30:04	-90,136	2608,444	21,094	21,011	12,385	11,427	10,483	20,9	965,455	21,069	2135,097	0	202,202	202,202	99,718	0	0	0	0	0	0	0
10:30:04	29,345	2608,737	21,142	21,206	12,384	11,43	10,502	20,9	965,455	21,069	2135,571	0	202,202	202,202	99,718	0	0	0	0	0	0	0
10:30:04	0	2608,737	21,142	21,157	12,384	11,43	10,52	20,9	965,455	21,069	2136,044	0	202,202	202,202	99,718	0	0	0	0	0	0	0
10:30:04	95,678	2609,694	21,24	21,352	12,384	11,44	10,538	20,9	965,455	21,069	2136,518	0	202,202	202,202	99,718	0	0	0	0	0	0	0
10:30:04	0	2609,694	21,24	21,255	12,384	11,44	10,556	20,9	965,455	21,069	2136,991	0	202,202	202,202	99,718	0	0	0	0	0	0	0
10:30:04	-226,22	2607,432	20,947	20,815	12,387	11,416	10,573	20,9	965,455	21,069	2137,462	0	202,202	202,202	99,718	0	0	0	0	0	0	0
10:30:04	143,505	2608,867	21,094	21,157	12,387	11,431	10,589	20,9	965,455	21,069	2137,933	0	202,202	202,202	99,718	0	0	0	0	0	0	0
10:30:04	5,517	2608,922	21,142	21,206	12,385	11,432	10,606	20,9	965,455	21,069	2138,404	0	202,202	202,202	99,718	0	0	0	0	0	0	0
10:30:04	-66,333	2608,259	21,094	21,011	12,384	11,425	10,622	20,9	965,455	21,069	2138,874	0	202,202	202,202	99,718	0	0	0	0	0	0	0
10:30:04	143,53	2609,694	21,24	21,206	12,384	11,44	10,638	20,9	965,455	21,069	2139,345	0	202,202	202,202	99,718	0	0	0	0	0	0	0
10:30:04	-143,53	2608,259	21,094	21,011	12,384	11,425	10,653	20,9	965,455	21,069	2139,814	0	202,202	202,202	99,718	0	0	0	0	0	0	0
10:30:04	143,53	2609,694	21,24	21,206	12,384	11,44	10,669	20,9	965,455	21,069	2140,284	0	202,202	202,202	99,718	0	0	0	0	0	0	0
10:30:04	-95,678	2608,737	21,142	21,157	12,384	11,43	10,684	20,9	965,455	21,069	2140,752	0	202,202	202,202	99,718	0	0	0	0	0	0	0
10:30:04	191,381	2610,651	21,338	21,499	12,384	11,449	10,699	20,9	965,455	21,069	2141,222	0	202,202	202,202	99,718	0	0	0	0	0	0	0
10:30:04	-178,417	2608,867	21,094	21,011	12,387	11,431	10,713	20,9	965,455	21,069	2141,69	0	202,202	202,202	99,718	0	0	0	0	0	0	0
10:30:04	19,531	2609,062	21,094	21,011	12,388	11,433	10,727	20,9	965,455	21,069	2142,157	0	202,202	202,202	99,718	0	0	0	0	0	0	0
10:30:04	-95,654	2608,106	20,996	20,864	12,388	11,423	10,741	20,9	965,455	21,069	2142,623	0	202,202	202,202	99,718	0	0	0	0	0	0	0
10:30:04	219,653	2610,302	21,24	21,206	12,387	11,446	10,755	20,9	965,455	21,069	2143,091	0	202,202	202,202	99,718	0	0	0	0	0	0	0
10:30:04	0	2610,302	21,24	21,059	12,387	11,446	10,768	20,9	965,455	21,069	2143,558	0	202,202	202,202	99,718	0	0	0	0	0	0	0
10:30:04	-95,703	2609,345	21,142	21,157	12,387	11,436	10,781	20,9	965,455	21,069	2144,024	0	202,202	202,202	99,718	0	0	0	0	0	0	0
10:30:04	0	2609,345	21,142	21,206	12,387	11,436	10,794	20,9	965,455	21,069	2144,489	0	202,202	202,202	99,718	0	0	0	0	0	0	0
10:30:05	101,245	2610,358	21,289	21,255	12,385	11,446	10,807	20,9	965,455	21,069	2144,955	0	202,202	202,202	99,718	0	0	0	0	0	0	0
10:30:05	0	2610,358	21,289	21,352	12,385	11,446	10,819	20,9	965,455	21,069	2145,42	0	202,202	202,202	99,718	0	0	0	0	0	0	0
10:30:05	-292,578	2607,432	20,947	20,815	12,387	11,416	10,831	20,9	965,455	21,069	2145,882	0	202,202	202,202	99,718	0	0	0	0	0	0	0
10:30:05	287,036	2610,302	21,24	21,206	12,387	11,446	10,843	20,9	965,455	21,069	2146,346	0	202,202	202,202	99,718	0	0	0	0	0	0	0
10:30:05	-143,53	2608,867	21,094	21,059	12,387	11,431	10,855	20,9	965,455	21,069	2146,809	0	202,202	202,202	99,718	0	0	0	0	0	0	0
10:30:05	0	2608,867	21,094	21,059	12,387	11,431	10,866	20,9	965,455	21,069	2147,271	0	202,202	202,202	99,718	0	0	0	0	0	0	0
10:30:05	0	2608,867	21,094	21,157	12,387	11,431	10,877	20,9	965,455	21,069	2147,732	0	202,202	202,202	99,718	0	0	0	0	0	0	0
10:30:05	47,827	2609,345	21,142	21,255	12,387	11,436	10,888	20,9	965,455	21,069	2148,194	0	202,202	202,202	99,718	0	0	0	0	0	0	0
10:30:05	-143,505	2607,91	20,996	21,011	12,387	11,421	10,899	20,9	965,455	21,069	2148,654	0	202,202	202,202	99,718	0	0	0	0	0	0	0
10:30:05	143,505	2609,345	21,142	21,157	12,387	11,436	10,909	20,9	965,455	21,069	2149,114	0	202,202	202,202	99,718	0	0	0	0	0	0	0
10:30:05	-108,642	2608,259	21,094	21,011	12,384	11,425	10,919	20,9	965,455	21,069	2149,574	0	202,202	202,202	99,718	0	0	0	0	0	0	0
10:30:05	47,851	2608,737	21,142	21,157	12,384	11,43	10,929	20,9	965,455	21,069	2150,033	0	202,202	202,202	99,718	0	0	0	0	0	0	0
10:30:05	0	2608,737	21,142	21,255	12,384	11,43	10,939	20,9	965,455	21,069	2150,492	0	202,202	202,202	99,718	0	0	0	0	0	0	0
10:30:05	-47,851	2608,259	21,094	21,059	12,384	11,425	10,949	20,9	965,455	21,069	2150,949	0	202,202	202,202	99,718	0	0	0	0	0	0	0
10:30:05	-95,654	2607,302	20,996	20,962	12,384	11,415	10,958	20,9	965,455	21,069	2151,406	0	202,202	202,202	99,718	0	0	0	0	0	0	0
10:30:05	123,901	2608,541	21,142	21,255	12,382	11,428	10,967	20,9	965,455	21,069	2151,863	0	202,202	202,202	99,718	0	0	0	0	0	0	0
10:30:05	34,887	2608,89	21,24	21,206	12,379	11,431	10,976	20,9	965,455	21,069	2152,32	0	202,202	202,202	99,718	0	0	0	0	0	0	0
10:30:05	-95,654	2607,933	21,142	21,206	12,379	11,421	10,985	20,9	965,455	21,069	2152,776	0	202,202	202,202	99,718	0	0	0	0	0	0	0
10:30:05	-63,134	2607,302	20,996	20,962	12,384	11,415	10,993	20,9	965,455	21,069	2153,23	0	202,202	202,202	99,718	0	0	0	0	0	0	0
10:30:05	143,505	2608,737	21,142	21,206	12,384	11,43	11,002	20,9	965,455	21,069	2153,685	0	202,202	202,202	99,718	0	0	0	0	0	0	0
10:30:05	0	2608,737	21,142	21,157	12,384	11,43	11,01	20,9	965,455	21,069	2154,14	0	202,202	202,202	99,718	0	0	0	0	0	0	0
10:30:05	-191,333	2606,824	20,947	20,815	12,384	11,41	11,018	20,9	965,455	21,069	2154,593	0	202,202	202,202	99,718	0	0	0	0	0	0	0
10:30:05	334,863	2610,172	21,289	21,352	12,384	11,445	11,026	20,9	965,455	21,069	2155,049	0	202,202	202,202	99,718	0	0	0	0	0	0	0
10:30:05	-172,875	2608,444	21,094	20,962	12,385	11,427	11,034	20,9	965,455	21,069	2155,502	0	202,202	202,202	99,718	0	0	0	0	0	0	0
10:30:05	0	2608,444	21,094	21,059	12,385	11,427	11,042	20,9	965,455	21,069	2155,955	0	202,202	202,202	99,718	0	0	0	0	0	0	0
10:30:05	29,345	2608,737	21,142	21,206	12,384	11,43	11,05	20,9	965,455	21,069	2156,408	0	202,202	202,202	99,718	0	0	0	0	0	0	0
10:30:05	0	2608,737	21,142	21,059	12,384	11,43	11,057	20,9	965,455	21,069	2156,86	0	202,202	202,202	99,718	0	0	0	0	0	0	0
10:30:05	143,53	2610,172	21,289	21,157	12,384	11,445	11,065	20,9	965,455	21,069	2157,314	0	202,202	202,202	99,718	0	0	0	0	0	0	0
10:30:05	47,851	2610,651	21,338	21,255	12,384	11,45	11,072	20,9	965,455	21,069	2157,767	0	202,202	202,202	99,718	0	0	0	0	0	0	0
10:30:05	-178,417	2608,867	21,094	21,011	12,387	11,431	11,079	20,9	965,455	21,069	2158,218	0	202,202	202,202	99,718	0	0	0	0	0	0	0
10:30:05	67,382	2609,541	21,142	21,206	12,388	11,438	11,086	20,9	965,455	21,069	2158,67	0	202,202	202,202	99,718	0	0	0	0	0	0	0
10:30:05	155,297	2611,094	21,24	21,157	12,391	11,454	11,093	20,9	965,455	21,069	2159,122	0	202,202	202,202	99,718	0	0	0	0	0	0	0
10:30:05	-219,702	2608,897	20,996	20,962	12,393	11,431	11,1	20,9	965,455	21,069	2159,572	0	202,202	202,202	99,718	0	0	0	0	0	0	0
10:30:05	95,678	2609,853	21,094	21,011	12,393	11,441	11,107	20,9	965,455	21,069	2160,022	0	202,202	202,202	99,718	0	0	0	0	0	0	0
10:30:05	109,716	2610,951	21,142	21,059	12,396	11,453	11,114	20,9	965,455	21,069	2160,473	0	202,202	202,202	99,718	0	0	0	0	0	0	0
10:30:05	-185,815	2609,092	20,996	20,962	12,394	11,433	11,12	20,9	965,455	21,069	2160,922	0	202,202	202,202	99,718	0	0	0	0	0	0	0
10:30:05	143,53	2610,528	21,142	21,059	12,394	11,448	11,126	20,9	965,455	21,069	2161,371	0	202,202	202,202	99,718	0	0	0	0	0	0	0
10:30:05	137,988	2611,908	21,24	21,157	12,396	11,462	11,133	20,9	965,455	21,069	2161,822	0	202,202	202,202	99,718	0	0	0	0	0	0	0
10:30:05	-143,554	2610,472	21,094	20,962	12,396	11,448	11,139	20,9	965,455	21,069	2162,271	0	202,202	202,202	99,718	0	0	0	0	0	0	0
10:30:05	18,505	2610,657	21,094	21,157	12,397	11,45	11,145	20,9	965,455	21,069	2162,719	0	202,202	202,202	99,718	0	0	0	0	0	0	0
10:30:05	0	2610,657	21,094	21,059	12,397	11,45	11,151	20,9	965,455	21,069	2163,167	0	202,202	202,202	99,718	0	0	0	0	0	0	0
10:30:05	47,851	2611,136	21,142	21,059	12,397	11,455	11,157	20,9	965,455	21,069	2163,615	0	202,202	202,202	99,718	0	0	0	0	0	0	0
10:30:05	-47,851	2610,657	21,094	21,011	12,397	11,45	11,163	20,9	965,455	21,069	2164,062	0	202,202	202,202	99,718	0	0	0	0	0	0	0
10:30:05	251,196	2613,169	21,289	21,401	12,4	11,475	11,169	20,9	965,455	21,069	2164,512	0	202,202	202,202	99,718	0	0	0	0	0	0	0
10:30:05	-266,528	2610,504	20,996	20,962	12,402	11,448	11,174	20,9	965,455	21,069	2164,958	0	202,202	202,202	99,718	0	0	0	0	0	0	0
10:30:05	239,257	2612,896	21,24	21,206	12,402	11,473	11,18	20,9	965,455	21,069	2165,406	0	202,202	202,202	99,718	0	0	0	0	0	0	0
10:30:05	41,259	2613,309	21,24	21,206	12,404	11,477	11,186	20,9	965,455	21,069	2165,853	0	202,202	202,202	99,718	0	0	0	0	0	0	0
10:30:05	-95,703	2612,352	21,142	21,206	12,404	11,467	11,192	20,9	965,455	21,069	2166,3	0	202,202	202,202	99,718	0	0	0	0	0	0	0
10:30:05	95,703	2613,309	21,24	21,157	12,404	11,477	11,197	20,9	965,455	21,069	2166,747	0	202,202	202,202	99,718	0	0	0	0	0	0	0
10:30:05	-95,703	2612,352	21,142	21,157	12,404	11,467	11,202	21	964,995	21,069	2167,192	0	202,202	202,202	99,718	0	0	0	0	0	0	0
10:30:05	98,413	2613,336	21,24	21,157	12,404	11,477	11,208	21	964,995	21,069	2167,639	0	202,202	202,202	99,718	0	0	0	0	0	0	0
10:30:05	47,875	2613,815	21,289	21,352	12,404	11,482	11,213	21	964,995	21,069	2168,085	0	202,202	202,202	99,718	0	0	0	0	0	0	0
10:30:05	-47,875	2613,336	21,24	21,255	12,404	11,477	11,218	21	964,995	21,069	2168,53	0	202,202	202,202	99,718	0	0	0	0	0	0	0
10:30:05	-95,751	2612,379	21,142	21,157	12,404	11,467	11,223	21	964,995	21,069	2168,974	0	202,202	202,202	99,718	0	0	0	0	0	0	0
10:30:05	223,803	2614,617	21,289	21,401	12,408	11,49	11,228	21	964,995	21,069	2169,42	0	202,202	202,202	99,718	0	0	0	0	0	0	0
10:30:05	-191,479	2612,702	21,094	21,059	12,408	11,471	11,233	21	964,995	21,069	2169,863	0	202,202	202,202	99,718	0	0	0	0	0	0	0
10:30:05	0	2612,702	21,094	21,059	12,408	11,471	11,238	21	964,995	21,069	2170,306	0	202,202	202,202	99,718	0	0	0	0	0	0	0
10:30:05	63,427	2613,336	21,24	21,206	12,404	11,477	11,243	21	964,995	21,069	2170,749	0	202,202	202,202	99,718	0	0	0	0	0	0	0
10:30:05	95,727	2614,293	21,338	21,255	12,404	11,487	11,247	21	964,995	21,069	2171,192	0	202,202	202,202	99,718	0	0	0	0	0	0	0
10:30:05	-191,479	2612,379	21,142	20,962	12,404	11,467	11,252	21	964,995	21,069	2171,633	0	202,859	202,859	99,721	0	0	0	0	0	0	0
10:30:05	175,952	2614,138	21,24	21,011	12,408	11,485	11,256	21	964,995	21,069	2172,076	0	202,859	202,859	99,721	0	0	0	0	0	0	0
10:30:05	47,851	2614,617	21,289	21,157	12,408	11,49	11,261	21	964,995	21,069	2172,518	0	202,859	202,859	99,721	0	0	0	0	0	0	0
10:30:05	-47,851	2614,138	21,24	21,059	12,408	11,485	11,265	21	964,995	21,069	2172,96	0	202,859	202,859	99,721	0	0	0	0	0	0	0
10:30:05	-95,751	2613,181	21,142	20,962	12,408	11,476	11,269	21	964,995	21,069	2173,4	0	202,859	202,859	99,721	0	0	0	0	0	0	0
10:30:05	95,751	2614,138	21,24	20,962	12,408	11,485	11,274	21	964,995	21,069	2173,841	0	202,859	202,859	99,721	0	0	0	0	0	0	0
10:30:05	-80,2	2613,336	21,24	21,011	12,404	11,477	11,278	21	964,995	21,069	2174,281	0	202,859	202,859	99,721	0	0	0	0	0	0	0
10:30:05	175,952	2615,096	21,338	21,255	12,408	11,495	11,282	21	964,995	21,069	2174,721	0	202,859	202,859	99,721	0	0	0	0	0	0	0
10:30:05	-271,704	2612,379	21,142	20,864	12,404	11,467	11,286	21	964,995	21,069	2175,159	0	202,859	202,859	99,721	0	0	0	0	0	0	0
10:30:05	191,479	2614,293	21,338	21,059	12,404	11,487	11,289	21	964,995	21,069	2175,598	0	202,859	202,859	99,721	0	0	0	0	0	0	0
10:30:05	0	2614,293	21,338	21,157	12,404	11,487	11,293	21	964,995	21,069	2176,037	0	202,859	202,859	99,721	0	0	0	0	0	0	0
10:30:05	-95,727	2613,336	21,24	21,011	12,404	11,477	11,297	21	964,995	21,069	2176,474	0	202,859	202,859	99,721	0	0	0	0	0	0	0
10:30:05	-15,551	2613,181	21,142	21,157	12,408	11,476	11,3	21	964,995	21,069	2176,911	0	202,859	202,859	99,721	0	0	0	0	0	0	0
10:30:05	-143,579	2611,745	20,996	20,815	12,408	11,461	11,304	21	964,995	21,069	2177,346	0	202,859	202,859	99,721	0	0	0	0	0	0	0
10:30:05	239,331	2614,138	21,24	21,157	12,408	11,485	11,307	21	964,995	21,069	2177,782	0	202,859	202,859	99,721	0	0	0	0	0	0	0
10:30:05	15,527	2614,293	21,338	21,352	12,404	11,487	11,311	21	964,995	21,069	2178,219	0	202,859	202,859	99,721	0	0	0	0	0	0	0
10:30:05	-239,331	2611,9	21,094	20,864	12,404	11,462	11,314	21	964,995	21,069	2178,653	0	202,859	202,859	99,721	0	0	0	0	0	0	0
10:30:05	239,331	2614,293	21,338	21,499	12,404	11,487	11,317	21	964,995	21,069	2179,088	0	202,859	202,859	99,721	0	0	0	0	0	0	0
10:30:05	-191,479	2612,379	21,142	21,059	12,404	11,467	11,32	21	964,995	21,069	2179,522	0	202,859	202,859	99,721	0	0	0	0	0	0	0
10:30:05	95,751	2613,336	21,24	21,206	12,404	11,477	11,323	21	964,995	21,069	2179,956	0	202,859	202,859	99,721	0	0	0	0	0	0	0
10:30:05	-95,751	2612,379	21,142	21,157	12,404	11,467	11,326	21	964,995	21,069	2180,388	0	202,859	202,859	99,721	0	0	0	0	0	0	0
10:30:05	-143,579	2610,943	20,996	20,864	12,404	11,453	11,328	21	964,995	21,069	2180,819	0	202,859	202,859	99,721	0	0	0	0	0	0	0
10:30:05	239,331	2613,336	21,24	21,255	12,404	11,477	11,331	21	964,995	21,069	2181,251	0	202,859	202,859	99,721	0	0	0	0	0	0	0
10:30:05	-95,751	2612,379	21,142	21,059	12,404	11,467	11,334	21	964,995	21,069	2181,682	0	202,859	202,859	99,721	0	0	0	0	0	0	0
10:30:05	0	2612,379	21,142	21,157	12,404	11,467	11,337	21	964,995	21,069	2182,113	0	202,859	202,859	99,721	0	0	0	0	0	0	0
10:30:05	0	2612,379	21,142	21,011	12,404	11,467	11,339	21	964,995	21,069	2182,544	0	202,859	202,859	99,721	0	0	0	0	0	0	0
10:30:05	150,219	2613,881	21,338	21,352	12,402	11,483	11,342	21	964,995	21,069	2182,975	0	202,859	202,859	99,721	0	0	0	0	0	0	0
10:30:05	-6,591	2613,815	21,289	21,255	12,404	11,482	11,345	21	964,995	21,069	2183,406	0	202,859	202,859	99,721	0	0	0	0	0	0	0
10:30:05	-287,207	2610,943	20,996	20,962	12,404	11,453	11,347	21	964,995	21,069	2183,834	0	202,859	202,859	99,721	0	0	0	0	0	0	0
10:30:05	223,779	2613,181	21,142	21,157	12,408	11,476	11,349	21	964,995	21,069	2184,263	0	202,859	202,859	99,721	0	0	0	0	0	0	0
10:30:05	0	2613,181	21,142	21,059	12,408	11,476	11,352	21	964,995	21,069	2184,692	0	202,859	202,859	99,721	0	0	0	0	0	0	0
10:30:05	0	2613,181	21,142	21,157	12,408	11,476	11,354	21	964,995	21,069	2185,121	0	202,859	202,859	99,721	0	0	0	0	0	0	0
10:30:05	-382,836	2609,352	20,752	20,62	12,408	11,436	11,356	21	964,995	21,069	2185,545	0	202,859	202,859	99,721	0	0	0	0	0	0	0
10:30:05	-551,782	2603,834	20,312	19,79	12,402	11,379	11,356	21	964,995	21,069	2185,963	0	202,859	202,859	99,721	0	0	0	0	0	0	0
10:30:05	-528,808	2598,546	19,873	19,448	12,396	11,325	11,356	21	964,995	21,069	2186,375	0	202,859	202,859	99,721	0	0	0	0	0	0	0
10:30:05	-778,735	2590,759	19,385	18,52	12,379	11,244	11,354	21	964,995	21,069	2186,78	0	202,859	202,859	99,721	0	0	0	0	0	0	0
10:30:05	-557,934	2585,18	19,287	18,374	12,353	11,187	11,35	21	964,995	21,069	2187,178	0	202,859	202,859	99,721	0	0	0	0	0	0	0
10:30:05	-584,96	2579,33	19,287	18,276	12,32	11,127	11,346	21	964,995	21,069	2187,57	0	202,859	202,859	99,721	0	0	0	0	0	0	0
10:30:05	-609,863	2573,231	19,385	18,423	12,28	11,064	11,34	21	964,995	21,069	2187,956	0	202,859	202,859	99,721	0	0	0	0	0	0	0
10:30:05	-341,674	2569,815	19,775	18,911	12,24	11,029	11,334	21	964,995	21,069	2188,338	0	202,859	202,859	99,721	0	0	0	0	0	0	0
10:30:05	-574,633	2564,068	19,873	19,253	12,202	10,969	11,327	21	964,995	21,069	2188,713	0	202,859	202,859	99,721	0	0	0	0	0	0	0
10:30:06	-618,798	2557,88	19,824	18,862	12,17	10,905	11,319	21	964,995	21,069	2189,082	0	202,859	202,859	99,721	0	0	0	0	0	0	0
10:30:06	-534,106	2552,539	19,775	18,96	12,142	10,85	11,31	21	964,995	21,069	2189,446	0	202,859	202,859	99,721	0	0	0	0	0	0	0
10:30:06	-953,442	2543,005	19,14	18,52	12,123	10,752	11,299	21	964,995	21,069	2189,799	0	202,859	202,859	99,721	0	0	0	0	0	0	0
10:30:06	-713,842	2535,866	18,652	18,032	12,11	10,679	11,287	21	964,995	21,069	2190,145	0	202,859	202,859	99,721	0	0	0	0	0	0	0
10:30:06	-883,129	2527,035	17,92	17,397	12,1	10,587	11,273	21	964,995	21,069	2190,482	0	202,859	202,859	99,721	0	0	0	0	0	0	0
10:30:06	-667,797	2520,357	17,578	16,86	12,081	10,519	11,258	21	964,995	21,069	2190,812	0	202,859	202,859	99,721	0	0	0	0	0	0	0
10:30:06	-487,939	2515,478	17,431	16,762	12,062	10,468	11,243	21	964,995	21,069	2191,137	0	202,859	202,859	99,721	0	0	0	0	0	0	0
10:30:06	-684,179	2508,636	17,236	16,421	12,034	10,398	11,226	21	964,995	21,069	2191,454	0	202,859	202,859	99,721	0	0	0	0	0	0	0
10:30:06	-313,647	2505,499	17,431	16,811	12,005	10,365	11,209	21	964,995	21,069	2191,768	0	202,859	202,859	99,721	0	0	0	0	0	0	0
10:30:06	-465,991	2500,839	17,724	17,007	11,963	10,317	11,192	21	964,995	21,069	2192,077	0	202,859	202,859	99,721	0	0	0	0	0	0	0
10:30:06	-479,516	2496,044	17,92	17,3	11,925	10,268	11,174	21	964,995	21,069	2192,381	0	202,859	202,859	99,721	0	0	0	0	0	0	0
10:30:06	-445,751	2491,587	18,066	17,397	11,892	10,222	11,155	21	964,995	21,069	2192,68	0	202,859	202,859	99,721	0	0	0	0	0	0	0
10:30:06	-360,473	2487,982	18,213	17,641	11,864	10,185	11,136	21	964,995	21,069	2192,976	0	202,859	202,859	99,721	0	0	0	0	0	0	0
10:30:06	-793,774	2480,044	17,822	17,007	11,84	10,103	11,116	21	964,995	21,069	2193,263	0	202,859	202,859	99,721	0	0	0	0	0	0	0
10:30:06	-569,824	2474,346	17,578	16,958	11,822	10,044	11,095	21	964,995	21,069	2193,544	0	202,859	202,859	99,721	0	0	0	0	0	0	0
10:30:06	-942,7	2464,919	16,943	16,323	11,803	9,947	11,072	21	964,995	21,069	2193,815	0	202,859	202,859	99,721	0	0	0	0	0	0	0
10:30:06	-661,938	2458,3	16,601	15,981	11,784	9,879	11,049	21	964,995	21,069	2194,079	0	202,859	202,859	99,721	0	0	0	0	0	0	0
10:30:06	-474,707	2453,553	16,455	15,737	11,765	9,83	11,025	21	964,995	21,069	2194,339	0	202,859	202,859	99,721	0	0	0	0	0	0	0
10:30:06	-743,383	2446,119	16,113	15,249	11,742	9,753	11	21	964,995	21,069	2194,591	0	202,859	202,859	99,721	0	0	0	0	0	0	0
10:30:06	-358,007	2442,539	16,26	15,591	11,714	9,716	10,975	21	964,995	21,069	2194,839	0	202,859	202,859	99,721	0	0	0	0	0	0	0
10:30:06	-373,12	2438,807	16,552	15,786	11,677	9,678	10,949	21	964,995	21,069	2195,083	0	202,859	202,859	99,721	0	0	0	0	0	0	0
10:30:06	-470,385	2434,104	16,748	15,884	11,639	9,629	10,923	21	964,995	21,069	2195,322	0	202,859	202,859	99,721	0	0	0	0	0	0	0
10:30:06	-462,939	2429,474	16,943	16,128	11,603	9,582	10,897	21	964,995	21,069	2195,556	0	202,859	202,859	99,721	0	0	0	0	0	0	0
[truncated: 17,965 more rows]
