# Supplementary material for: Testing of pandemic ventilators under early and agile development
Source: Front Med Technol. 2022 Aug 16;4:899328. doi: 10.3389/fmedt.2022.899328 (PMC9424737; doi:10.3389/fmedt.2022.899328)
Supplement: Supplementary file 5 [file Data_Sheet_4.ZIP › Trigger Evaluation/01_Data Storage/01_Raw Measurement Data/Hamilton T1/Hamilton T1_v2_cmv/Trigger_4hpa.csv]

Time	Flow	Lung tidal volume	p alveole	Airway pressure	Bellows position	Intrapleural pressure	Cardial pressure	Fraction of O2 inspir	Ambient pressure	Temperature Celsius	FRC actual	Shunt fraction	Partial pressure O2 air chamber	Partial pressure O2 effectiv	Oxygen sat pulm. capillaries	NA	NA	NA	NA	NA	NA	NA
10:34:35	0	2620,245	20,996	20,962	12,457	11,538	8,748	20,7	966,805	21,153	2114,714	0	200,673	200,673	99,712	0	0	0	0	0	0	0
10:34:35	0	2620,245	20,996	20,962	12,457	11,539	8,803	20,7	966,805	21,153	2115,22	0	200,673	200,673	99,712	0	0	0	0	0	0	0
10:34:35	-47,851	2619,766	20,947	20,864	12,457	11,535	8,856	20,7	966,805	21,153	2115,725	0	200,673	200,673	99,712	0	0	0	0	0	0	0
10:34:35	-15,087	2619,616	20,996	20,962	12,453	11,534	8,909	20,7	966,805	21,153	2116,228	0	200,673	200,673	99,712	0	0	0	0	0	0	0
10:34:35	-17,26	2619,443	20,996	20,864	12,452	11,533	8,96	20,7	966,805	21,153	2116,732	0	200,673	200,673	99,712	0	0	0	0	0	0	0
10:34:35	-47,875	2618,964	20,947	20,864	12,452	11,529	9,011	20,7	966,805	21,153	2117,234	0	200,673	200,673	99,712	0	0	0	0	0	0	0
10:34:35	47,875	2619,443	20,996	20,864	12,452	11,534	9,06	20,7	966,805	21,153	2117,736	0	200,673	200,673	99,712	0	0	0	0	0	0	0
10:34:35	-61,84	2618,825	20,996	20,864	12,449	11,529	9,109	20,7	966,805	21,153	2118,237	0	200,673	200,673	99,712	0	0	0	0	0	0	0
10:34:35	77,221	2619,597	21,094	21,011	12,448	11,537	9,156	20,7	966,805	21,153	2118,738	0	200,673	200,673	99,712	0	0	0	0	0	0	0
10:34:35	-61,84	2618,978	21,094	21,011	12,444	11,531	9,203	20,7	966,805	21,153	2119,239	0	200,673	200,673	99,712	0	0	0	0	0	0	0
10:34:35	-81,738	2618,161	20,947	20,864	12,448	11,523	9,248	20,7	966,805	21,153	2119,738	0	200,673	200,673	99,712	0	0	0	0	0	0	0
10:34:35	-143,579	2616,725	20,801	20,718	12,448	11,509	9,293	20,7	966,805	21,153	2120,235	0	200,673	200,673	99,712	0	0	0	0	0	0	0
10:34:35	143,579	2618,161	20,947	20,815	12,448	11,524	9,336	20,7	966,805	21,153	2120,733	0	200,673	200,673	99,712	0	0	0	0	0	0	0
10:34:35	-95,727	2617,204	20,849	20,815	12,448	11,514	9,379	20,7	966,805	21,153	2121,229	0	200,673	200,673	99,712	0	0	0	0	0	0	0
10:34:35	-47,851	2616,725	20,801	20,62	12,448	11,509	9,421	20,7	966,805	21,153	2121,725	0	200,673	200,673	99,712	0	0	0	0	0	0	0
10:34:35	0	2616,725	20,801	20,669	12,448	11,51	9,462	20,7	966,805	21,153	2122,22	0	200,673	200,673	99,712	0	0	0	0	0	0	0
10:34:35	0	2616,725	20,801	20,718	12,448	11,51	9,502	20,7	966,805	21,153	2122,714	0	200,673	200,673	99,712	0	0	0	0	0	0	0
10:34:35	-61,84	2616,107	20,801	20,669	12,444	11,504	9,541	20,7	966,805	21,153	2123,208	0	200,673	200,673	99,712	0	0	0	0	0	0	0
10:34:35	-18,481	2615,922	20,801	20,669	12,443	11,502	9,58	20,7	966,805	21,153	2123,7	0	200,673	200,673	99,712	0	0	0	0	0	0	0
10:34:35	82,739	2616,749	20,947	20,815	12,44	11,511	9,618	20,7	966,805	21,153	2124,193	0	200,673	200,673	99,712	0	0	0	0	0	0	0
10:34:35	-143,53	2615,314	20,801	20,669	12,44	11,496	9,654	20,7	966,805	21,153	2124,685	0	200,673	200,673	99,712	0	0	0	0	0	0	0
10:34:35	0	2615,314	20,801	20,669	12,44	11,496	9,691	20,7	966,805	21,153	2125,175	0	200,673	200,673	99,712	0	0	0	0	0	0	0
10:34:35	-5,346	2615,261	20,752	20,62	12,442	11,496	9,726	20,7	966,805	21,153	2125,665	0	200,673	200,673	99,712	0	0	0	0	0	0	0
10:34:35	0	2615,261	20,752	20,669	12,442	11,496	9,761	20,7	966,805	21,153	2126,155	0	200,673	200,673	99,712	0	0	0	0	0	0	0
10:34:35	-42,504	2614,836	20,752	20,669	12,44	11,492	9,795	20,7	966,805	21,153	2126,643	0	200,673	200,673	99,712	0	0	0	0	0	0	0
10:34:35	0	2614,836	20,752	20,669	12,44	11,492	9,828	20,7	966,805	21,153	2127,131	0	200,673	200,673	99,712	0	0	0	0	0	0	0
10:34:35	-95,703	2613,879	20,654	20,669	12,44	11,482	9,86	20,7	966,805	21,153	2127,618	0	200,673	200,673	99,712	0	0	0	0	0	0	0
10:34:35	125,219	2615,131	20,801	20,864	12,439	11,495	9,892	20,7	966,805	21,153	2128,106	0	200,673	200,673	99,712	0	0	0	0	0	0	0
10:34:35	-47,851	2614,652	20,752	20,62	12,439	11,49	9,924	20,7	966,805	21,153	2128,592	0	200,673	200,673	99,712	0	0	0	0	0	0	0
10:34:35	-60,766	2614,045	20,752	20,669	12,435	11,484	9,954	20,7	966,805	21,153	2129,078	0	200,673	200,673	99,712	0	0	0	0	0	0	0
10:34:35	47,851	2614,523	20,801	20,815	12,435	11,489	9,984	20,7	966,805	21,153	2129,563	0	200,673	200,673	99,712	0	0	0	0	0	0	0
10:34:35	-162,011	2612,903	20,654	20,62	12,434	11,472	10,014	20,9	965,915	21,153	2130,047	0	200,673	200,673	99,712	0	0	0	0	0	0	0
10:34:35	167,089	2614,574	20,801	20,718	12,435	11,489	10,042	20,9	965,915	21,153	2130,531	0	200,673	200,673	99,712	0	0	0	0	0	0	0
10:34:35	-66,381	2613,91	20,752	20,669	12,434	11,483	10,071	20,9	965,915	21,153	2131,015	0	200,673	200,673	99,712	0	0	0	0	0	0	0
10:34:35	0	2613,91	20,752	20,718	12,434	11,483	10,098	20,9	965,915	21,153	2131,498	0	200,673	200,673	99,712	0	0	0	0	0	0	0
10:34:35	-19,506	2613,715	20,752	20,62	12,433	11,481	10,125	20,9	965,915	21,153	2131,98	0	200,673	200,673	99,712	0	0	0	0	0	0	0
10:34:35	24,023	2613,955	20,801	20,669	12,432	11,483	10,152	20,9	965,915	21,153	2132,462	0	200,673	200,673	99,712	0	0	0	0	0	0	0
10:34:35	-143,505	2612,52	20,654	20,62	12,432	11,468	10,178	20,9	965,915	21,153	2132,942	0	200,673	200,673	99,712	0	0	0	0	0	0	0
10:34:35	77,148	2613,292	20,752	20,718	12,431	11,476	10,203	20,9	965,915	21,153	2133,422	0	200,673	200,673	99,712	0	0	0	0	0	0	0
10:34:35	0	2613,292	20,752	20,669	12,431	11,476	10,228	20,9	965,915	21,153	2133,902	0	200,673	200,673	99,712	0	0	0	0	0	0	0
10:34:35	-95,678	2612,335	20,654	20,669	12,431	11,467	10,253	20,9	965,915	21,153	2134,381	0	200,673	200,673	99,712	0	0	0	0	0	0	0
10:34:35	0	2612,335	20,654	20,669	12,431	11,467	10,276	20,9	965,915	21,153	2134,859	0	202,45	202,45	99,719	0	0	0	0	0	0	0
10:34:35	76,171	2613,097	20,752	20,62	12,43	11,475	10,3	20,9	965,915	21,153	2135,337	0	202,45	202,45	99,719	0	0	0	0	0	0	0
10:34:35	-76,171	2612,335	20,654	20,62	12,431	11,467	10,323	20,9	965,915	21,153	2135,813	0	202,45	202,45	99,719	0	0	0	0	0	0	0
10:34:35	33,837	2612,673	20,752	20,669	12,427	11,47	10,345	20,9	965,915	21,153	2136,29	0	202,45	202,45	99,719	0	0	0	0	0	0	0
10:34:35	-95,678	2611,716	20,654	20,522	12,427	11,46	10,367	20,9	965,915	21,153	2136,766	0	202,45	202,45	99,719	0	0	0	0	0	0	0
10:34:35	0	2611,716	20,654	20,522	12,427	11,46	10,389	20,9	965,915	21,153	2137,241	0	202,45	202,45	99,719	0	0	0	0	0	0	0
10:34:35	-19,531	2611,521	20,654	20,62	12,426	11,458	10,41	20,9	965,915	21,153	2137,715	0	202,45	202,45	99,719	0	0	0	0	0	0	0
10:34:35	95,654	2612,478	20,752	20,669	12,426	11,468	10,43	20,9	965,915	21,153	2138,19	0	202,45	202,45	99,719	0	0	0	0	0	0	0
10:34:35	-239,16	2610,086	20,508	20,473	12,426	11,444	10,45	20,9	965,915	21,153	2138,662	0	202,45	202,45	99,719	0	0	0	0	0	0	0
10:34:35	0	2610,086	20,508	20,522	12,426	11,444	10,47	20,9	965,915	21,153	2139,133	0	202,45	202,45	99,719	0	0	0	0	0	0	0
10:34:35	83,935	2610,925	20,654	20,669	12,423	11,452	10,489	20,9	965,915	21,153	2139,605	0	202,45	202,45	99,719	0	0	0	0	0	0	0
10:34:35	-19,531	2610,73	20,654	20,62	12,422	11,45	10,508	20,9	965,915	21,153	2140,076	0	202,45	202,45	99,719	0	0	0	0	0	0	0
10:34:35	-47,827	2610,252	20,605	20,522	12,422	11,445	10,526	20,9	965,915	21,153	2140,546	0	202,45	202,45	99,719	0	0	0	0	0	0	0
10:34:35	0	2610,252	20,605	20,473	12,422	11,445	10,544	20,9	965,915	21,153	2141,016	0	202,45	202,45	99,719	0	0	0	0	0	0	0
10:34:35	-19,555	2610,056	20,605	20,669	12,421	11,443	10,562	20,9	965,915	21,153	2141,485	0	202,45	202,45	99,719	0	0	0	0	0	0	0
10:34:35	-40,136	2609,655	20,605	20,473	12,419	11,439	10,579	20,9	965,915	21,153	2141,953	0	202,45	202,45	99,719	0	0	0	0	0	0	0
10:34:35	47,827	2610,133	20,654	20,522	12,419	11,444	10,596	20,9	965,915	21,153	2142,421	0	202,45	202,45	99,719	0	0	0	0	0	0	0
10:34:35	-19,555	2609,938	20,654	20,62	12,417	11,442	10,613	20,9	965,915	21,153	2142,889	0	202,45	202,45	99,719	0	0	0	0	0	0	0
10:34:35	0	2609,938	20,654	20,473	12,417	11,442	10,629	20,9	965,915	21,153	2143,356	0	202,45	202,45	99,719	0	0	0	0	0	0	0
10:34:35	0	2609,938	20,654	20,522	12,417	11,442	10,645	20,9	965,915	21,153	2143,822	0	202,45	202,45	99,719	0	0	0	0	0	0	0
10:34:35	-19,409	2609,744	20,654	20,522	12,416	11,44	10,66	20,9	965,915	21,153	2144,288	0	202,45	202,45	99,719	0	0	0	0	0	0	0
10:34:35	-41,235	2609,331	20,654	20,62	12,414	11,436	10,676	20,9	965,915	21,153	2144,753	0	202,45	202,45	99,719	0	0	0	0	0	0	0
10:34:35	76,147	2610,093	20,752	20,669	12,413	11,444	10,691	20,9	965,915	21,153	2145,219	0	202,45	202,45	99,719	0	0	0	0	0	0	0
10:34:35	-123,974	2608,853	20,605	20,473	12,414	11,431	10,705	20,9	965,915	21,153	2145,682	0	202,45	202,45	99,719	0	0	0	0	0	0	0
10:34:35	47,827	2609,331	20,654	20,62	12,414	11,436	10,72	20,9	965,915	21,153	2146,146	0	202,45	202,45	99,719	0	0	0	0	0	0	0
10:34:35	-47,827	2608,853	20,605	20,522	12,414	11,431	10,733	20,9	965,915	21,153	2146,608	0	202,45	202,45	99,719	0	0	0	0	0	0	0
10:34:35	-115,136	2607,702	20,508	20,473	12,413	11,419	10,747	20,9	965,915	21,153	2147,069	0	202,45	202,45	99,719	0	0	0	0	0	0	0
10:34:35	143,457	2609,136	20,654	20,62	12,413	11,434	10,76	20,9	965,915	21,153	2147,532	0	202,45	202,45	99,719	0	0	0	0	0	0	0
10:34:35	-143,457	2607,702	20,508	20,522	12,413	11,419	10,773	20,9	965,915	21,153	2147,992	0	202,45	202,45	99,719	0	0	0	0	0	0	0
10:34:35	0	2607,702	20,508	20,62	12,413	11,419	10,786	20,9	965,915	21,153	2148,452	0	202,45	202,45	99,719	0	0	0	0	0	0	0
10:34:35	-68,457	2607,017	20,459	20,473	12,412	11,412	10,798	20,9	965,915	21,153	2148,91	0	202,45	202,45	99,719	0	0	0	0	0	0	0
10:34:35	143,457	2608,452	20,605	20,62	12,412	11,427	10,811	20,9	965,915	21,153	2149,37	0	202,45	202,45	99,719	0	0	0	0	0	0	0
10:34:35	-95,654	2607,495	20,508	20,473	12,412	11,417	10,822	20,9	965,915	21,153	2149,828	0	202,45	202,45	99,719	0	0	0	0	0	0	0
10:34:35	-143,408	2606,061	20,361	20,278	12,412	11,402	10,834	20,9	965,915	21,153	2150,284	0	202,45	202,45	99,719	0	0	0	0	0	0	0
10:34:35	143,408	2607,495	20,508	20,522	12,412	11,417	10,845	20,9	965,915	21,153	2150,741	0	202,45	202,45	99,719	0	0	0	0	0	0	0
10:34:35	-47,802	2607,017	20,459	20,376	12,412	11,412	10,856	20,9	965,915	21,153	2151,198	0	202,45	202,45	99,719	0	0	0	0	0	0	0
10:34:35	0	2607,017	20,459	20,376	12,412	11,412	10,867	20,9	965,915	21,153	2151,653	0	202,45	202,45	99,719	0	0	0	0	0	0	0
10:34:35	-39,086	2606,626	20,459	20,327	12,41	11,408	10,878	20,9	965,915	21,153	2152,109	0	202,45	202,45	99,719	0	0	0	0	0	0	0
10:34:35	47,802	2607,104	20,508	20,522	12,41	11,413	10,888	20,9	965,915	21,153	2152,563	0	202,45	202,45	99,719	0	0	0	0	0	0	0
10:34:35	0	2607,104	20,508	20,522	12,41	11,413	10,899	20,9	965,915	21,153	2153,018	0	202,45	202,45	99,719	0	0	0	0	0	0	0
10:34:35	-143,408	2605,67	20,361	20,327	12,41	11,398	10,908	20,9	965,915	21,153	2153,471	0	202,45	202,45	99,719	0	0	0	0	0	0	0
10:34:35	95,605	2606,626	20,459	20,473	12,41	11,408	10,918	20,9	965,915	21,153	2153,924	0	202,45	202,45	99,719	0	0	0	0	0	0	0
10:34:35	-95,605	2605,67	20,361	20,376	12,41	11,398	10,928	20,9	965,915	21,153	2154,376	0	202,45	202,45	99,719	0	0	0	0	0	0	0
10:34:36	95,605	2606,626	20,459	20,473	12,41	11,408	10,937	20,9	965,915	21,153	2154,828	0	202,45	202,45	99,719	0	0	0	0	0	0	0
10:34:36	0	2606,626	20,459	20,376	12,41	11,408	10,946	20,9	965,915	21,153	2155,28	0	202,45	202,45	99,719	0	0	0	0	0	0	0
10:34:36	-95,605	2605,67	20,361	20,376	12,41	11,398	10,955	20,9	965,915	21,153	2155,731	0	202,45	202,45	99,719	0	0	0	0	0	0	0
10:34:36	95,605	2606,626	20,459	20,473	12,41	11,408	10,964	20,9	965,915	21,153	2156,182	0	202,45	202,45	99,719	0	0	0	0	0	0	0
10:34:36	0	2606,626	20,459	20,473	12,41	11,408	10,973	20,9	965,915	21,153	2156,632	0	202,45	202,45	99,719	0	0	0	0	0	0	0
10:34:36	-143,408	2605,192	20,312	20,278	12,41	11,393	10,981	20,9	965,915	21,153	2157,081	0	202,45	202,45	99,719	0	0	0	0	0	0	0
10:34:36	47,802	2605,67	20,361	20,278	12,41	11,398	10,989	20,9	965,915	21,153	2157,53	0	202,45	202,45	99,719	0	0	0	0	0	0	0
10:34:36	76,074	2606,431	20,459	20,327	12,408	11,406	10,997	20,9	965,915	21,153	2157,979	0	202,45	202,45	99,719	0	0	0	0	0	0	0
10:34:36	47,802	2606,909	20,508	20,522	12,408	11,411	11,005	20,9	965,915	21,153	2158,428	0	202,45	202,45	99,719	0	0	0	0	0	0	0
10:34:36	-191,21	2604,997	20,312	20,18	12,408	11,391	11,013	20,9	965,915	21,153	2158,874	0	202,45	202,45	99,719	0	0	0	0	0	0	0
10:34:36	63,256	2605,629	20,459	20,473	12,404	11,398	11,021	20,9	965,915	21,153	2159,321	0	202,45	202,45	99,719	0	0	0	0	0	0	0
10:34:36	102,172	2606,651	20,605	20,473	12,402	11,408	11,028	20,9	965,915	21,153	2159,769	0	202,45	202,45	99,719	0	0	0	0	0	0	0
10:34:36	-20,581	2606,445	20,605	20,62	12,4	11,406	11,036	20,9	965,915	21,153	2160,215	0	202,45	202,45	99,719	0	0	0	0	0	0	0
10:34:36	-122,827	2605,217	20,459	20,327	12,402	11,393	11,043	20,9	965,915	21,153	2160,66	0	202,45	202,45	99,719	0	0	0	0	0	0	0
10:34:36	47,802	2605,695	20,508	20,376	12,402	11,398	11,05	20,9	965,915	21,153	2161,105	0	202,45	202,45	99,719	0	0	0	0	0	0	0
10:34:36	0	2605,695	20,508	20,473	12,402	11,398	11,056	20,9	965,915	21,153	2161,55	0	202,45	202,45	99,719	0	0	0	0	0	0	0
10:34:36	-102,148	2604,673	20,361	20,278	12,404	11,388	11,063	20,9	965,915	21,153	2161,993	0	202,45	202,45	99,719	0	0	0	0	0	0	0
10:34:36	0	2604,673	20,361	20,327	12,404	11,388	11,069	20,9	965,915	21,153	2162,436	0	202,45	202,45	99,719	0	0	0	0	0	0	0
10:34:36	-47,802	2604,195	20,312	20,278	12,404	11,383	11,075	20,9	965,915	21,153	2162,878	0	202,45	202,45	99,719	0	0	0	0	0	0	0
10:34:36	143,383	2605,629	20,459	20,376	12,404	11,398	11,082	20,9	965,915	21,153	2163,32	0	202,45	202,45	99,719	0	0	0	0	0	0	0
10:34:36	-95,581	2604,673	20,361	20,278	12,404	11,388	11,088	20,9	965,915	21,153	2163,762	0	202,45	202,45	99,719	0	0	0	0	0	0	0
10:34:36	-47,802	2604,195	20,312	20,18	12,404	11,383	11,094	20,9	965,915	21,153	2164,202	0	202,45	202,45	99,719	0	0	0	0	0	0	0
10:34:36	149,951	2605,695	20,508	20,376	12,402	11,398	11,1	20,9	965,915	21,153	2164,644	0	202,45	202,45	99,719	0	0	0	0	0	0	0
10:34:36	-143,408	2604,261	20,361	20,327	12,402	11,384	11,105	20,9	965,915	21,153	2165,084	0	202,45	202,45	99,719	0	0	0	0	0	0	0
10:34:36	-47,778	2603,783	20,312	20,132	12,402	11,379	11,11	20,9	965,915	21,153	2165,522	0	202,45	202,45	99,719	0	0	0	0	0	0	0
10:34:36	170,581	2605,489	20,508	20,522	12,4	11,396	11,116	20,9	965,915	21,153	2165,962	0	202,45	202,45	99,719	0	0	0	0	0	0	0
10:34:36	-143,359	2604,055	20,361	20,278	12,4	11,382	11,121	20,9	965,915	21,153	2166,4	0	202,45	202,45	99,719	0	0	0	0	0	0	0
10:34:36	0	2604,055	20,361	20,278	12,4	11,382	11,126	20,9	965,915	21,153	2166,838	0	202,45	202,45	99,719	0	0	0	0	0	0	0
10:34:36	0	2604,055	20,361	20,327	12,4	11,382	11,131	20,9	965,915	21,153	2167,275	0	202,45	202,45	99,719	0	0	0	0	0	0	0
10:34:36	95,581	2605,011	20,459	20,376	12,4	11,391	11,136	20,9	965,915	21,153	2167,712	0	202,45	202,45	99,719	0	0	0	0	0	0	0
10:34:36	-191,186	2603,099	20,263	20,083	12,4	11,372	11,141	20,9	965,915	21,153	2168,148	0	202,45	202,45	99,719	0	0	0	0	0	0	0
10:34:36	47,802	2603,577	20,312	20,18	12,4	11,377	11,146	20,9	965,915	21,153	2168,583	0	202,45	202,45	99,719	0	0	0	0	0	0	0
10:34:36	7,641	2603,654	20,361	20,376	12,398	11,377	11,15	20,9	965,915	21,153	2169,018	0	202,45	202,45	99,719	0	0	0	0	0	0	0
10:34:36	-67,309	2602,981	20,312	20,18	12,397	11,37	11,155	20,9	965,915	21,153	2169,452	0	202,45	202,45	99,719	0	0	0	0	0	0	0
10:34:36	47,778	2603,458	20,361	20,278	12,397	11,375	11,159	20,9	965,915	21,153	2169,886	0	202,45	202,45	99,719	0	0	0	0	0	0	0
10:34:36	95,581	2604,414	20,459	20,376	12,397	11,385	11,163	20,9	965,915	21,153	2170,321	0	202,45	202,45	99,719	0	0	0	0	0	0	0
10:34:36	47,778	2604,892	20,508	20,376	12,397	11,39	11,168	20,9	965,915	21,153	2170,755	0	202,45	202,45	99,719	0	0	0	0	0	0	0
10:34:36	-143,359	2603,458	20,361	20,327	12,397	11,375	11,172	20,9	965,915	21,153	2171,188	0	202,45	202,45	99,719	0	0	0	0	0	0	0
10:34:36	-47,778	2602,981	20,312	20,278	12,397	11,37	11,176	20,9	965,915	21,153	2171,62	0	202,45	202,45	99,719	0	0	0	0	0	0	0
10:34:36	29,272	2603,273	20,361	20,376	12,396	11,373	11,18	20,9	965,915	21,153	2172,052	0	202,45	202,45	99,719	0	0	0	0	0	0	0
10:34:36	0	2603,273	20,361	20,327	12,396	11,373	11,183	20,9	965,915	21,153	2172,483	0	202,45	202,45	99,719	0	0	0	0	0	0	0
10:34:36	0	2603,273	20,361	20,376	12,396	11,373	11,187	20,9	965,915	21,153	2172,914	0	202,45	202,45	99,719	0	0	0	0	0	0	0
10:34:36	0	2603,273	20,361	20,327	12,396	11,373	11,191	20,9	965,915	21,153	2173,344	0	202,45	202,45	99,719	0	0	0	0	0	0	0
10:34:36	-29,272	2602,981	20,312	20,278	12,397	11,37	11,194	20,9	965,915	21,153	2173,774	0	202,45	202,45	99,719	0	0	0	0	0	0	0
10:34:36	29,272	2603,273	20,361	20,327	12,396	11,373	11,198	20,9	965,915	21,153	2174,203	0	202,45	202,45	99,719	0	0	0	0	0	0	0
10:34:36	-42,285	2602,85	20,361	20,278	12,394	11,369	11,201	20,9	965,915	21,153	2174,632	0	202,45	202,45	99,719	0	0	0	0	0	0	0
10:34:36	95,605	2603,807	20,459	20,473	12,394	11,379	11,205	20,9	965,915	21,153	2175,061	0	202,45	202,45	99,719	0	0	0	0	0	0	0
10:34:36	-286,718	2600,939	20,166	20,132	12,394	11,349	11,208	21	966,805	21,153	2175,487	0	202,45	202,45	99,719	0	0	0	0	0	0	0
10:34:36	118,847	2602,128	20,312	20,18	12,393	11,362	11,211	21	966,805	21,153	2175,914	0	202,45	202,45	99,719	0	0	0	0	0	0	0
10:34:36	143,359	2603,561	20,459	20,473	12,393	11,376	11,214	21	966,805	21,153	2176,342	0	202,45	202,45	99,719	0	0	0	0	0	0	0
10:34:36	-191,113	2601,65	20,263	20,18	12,393	11,357	11,217	21	966,805	21,153	2176,767	0	202,45	202,45	99,719	0	0	0	0	0	0	0
10:34:36	171,533	2603,366	20,459	20,376	12,391	11,374	11,22	21	966,805	21,153	2177,194	0	202,45	202,45	99,719	0	0	0	0	0	0	0
10:34:36	-191,064	2601,455	20,263	20,132	12,391	11,355	11,222	21	966,805	21,153	2177,618	0	202,45	202,45	99,719	0	0	0	0	0	0	0
10:34:36	95,532	2602,41	20,361	20,376	12,391	11,365	11,225	21	966,805	21,153	2178,043	0	202,45	202,45	99,719	0	0	0	0	0	0	0
10:34:36	-89,013	2601,52	20,312	20,132	12,389	11,355	11,228	21	966,805	21,153	2178,467	0	202,45	202,45	99,719	0	0	0	0	0	0	0
10:34:36	29,467	2601,815	20,361	20,473	12,388	11,358	11,23	21	966,805	21,153	2178,89	0	202,45	202,45	99,719	0	0	0	0	0	0	0
10:34:36	-191,04	2599,904	20,166	19,985	12,388	11,339	11,232	21	966,805	21,153	2179,311	0	202,45	202,45	99,719	0	0	0	0	0	0	0
10:34:36	286,596	2602,77	20,459	20,278	12,388	11,368	11,235	21	966,805	21,153	2179,734	0	203,089	203,089	99,722	0	0	0	0	0	0	0
10:34:36	47,778	2603,248	20,508	20,473	12,388	11,373	11,238	21	966,805	21,153	2180,158	0	203,089	203,089	99,722	0	0	0	0	0	0	0
10:34:36	-172,802	2601,52	20,312	20,18	12,389	11,355	11,24	21	966,805	21,153	2180,579	0	203,089	203,089	99,722	0	0	0	0	0	0	0
10:34:36	-66,04	2600,86	20,263	20,083	12,388	11,349	11,242	21	966,805	21,153	2181	0	203,089	203,089	99,722	0	0	0	0	0	0	0
10:34:36	209,35	2602,953	20,459	20,327	12,389	11,37	11,245	21	966,805	21,153	2181,422	0	203,089	203,089	99,722	0	0	0	0	0	0	0
10:34:36	-113,842	2601,815	20,361	20,18	12,388	11,358	11,247	21	966,805	21,153	2181,842	0	203,089	203,089	99,722	0	0	0	0	0	0	0
10:34:36	-47,753	2601,337	20,312	20,18	12,388	11,353	11,249	21	966,805	21,153	2182,262	0	203,089	203,089	99,722	0	0	0	0	0	0	0
10:34:36	143,31	2602,77	20,459	20,376	12,388	11,368	11,251	21	966,805	21,153	2182,682	0	203,089	203,089	99,722	0	0	0	0	0	0	0
10:34:36	-143,31	2601,337	20,312	20,18	12,388	11,353	11,253	21	966,805	21,153	2183,101	0	203,089	203,089	99,722	0	0	0	0	0	0	0
10:34:36	0	2601,337	20,312	20,132	12,388	11,353	11,255	21	966,805	21,153	2183,519	0	203,089	203,089	99,722	0	0	0	0	0	0	0
10:34:36	47,753	2601,815	20,361	20,278	12,388	11,358	11,257	21	966,805	21,153	2183,937	0	203,089	203,089	99,722	0	0	0	0	0	0	0
10:34:36	238,891	2604,204	20,605	20,522	12,388	11,383	11,26	21	966,805	21,153	2184,358	0	203,089	203,089	99,722	0	0	0	0	0	0	0
10:34:36	-316,113	2601,043	20,263	20,132	12,389	11,35	11,262	21	966,805	21,153	2184,774	0	203,089	203,089	99,722	0	0	0	0	0	0	0
10:34:36	95,532	2601,998	20,361	20,278	12,389	11,36	11,264	21	966,805	21,153	2185,191	0	203,089	203,089	99,722	0	0	0	0	0	0	0
10:34:36	-113,818	2600,86	20,263	20,083	12,388	11,349	11,265	21	966,805	21,153	2185,607	0	203,089	203,089	99,722	0	0	0	0	0	0	0
10:34:36	47,753	2601,337	20,312	20,132	12,388	11,353	11,267	21	966,805	21,153	2186,022	0	203,089	203,089	99,722	0	0	0	0	0	0	0
10:34:36	-525,219	2596,085	19,775	19,399	12,388	11,299	11,268	21	966,805	21,153	2186,432	0	203,089	203,089	99,722	0	0	0	0	0	0	0
10:34:36	-461,914	2591,466	19,385	18,764	12,384	11,252	11,267	21	966,805	21,153	2186,838	0	203,089	203,089	99,722	0	0	0	0	0	0	0
10:34:36	-718,261	2584,283	18,896	18,178	12,37	11,178	11,265	21	966,805	21,153	2187,235	0	203,089	203,089	99,722	0	0	0	0	0	0	0
10:34:36	-716,699	2577,116	18,554	17,641	12,348	11,104	11,262	21	966,805	21,153	2187,625	0	203,089	203,089	99,722	0	0	0	0	0	0	0
10:34:36	-549,755	2571,619	18,554	17,641	12,317	11,047	11,258	21	966,805	21,153	2188,009	0	203,089	203,089	99,722	0	0	0	0	0	0	0
10:34:36	-453,955	2567,079	18,847	17,739	12,276	11	11,253	21	966,805	21,153	2188,388	0	203,089	203,089	99,722	0	0	0	0	0	0	0
10:34:36	-461,987	2562,459	19,189	18,081	12,231	10,953	11,247	21	966,805	21,153	2188,762	0	203,089	203,089	99,722	0	0	0	0	0	0	0
10:34:36	-415,673	2558,303	19,531	18,618	12,189	10,91	11,241	21	966,805	21,153	2189,131	0	203,089	203,089	99,722	0	0	0	0	0	0	0
10:34:36	-666,381	2551,639	19,531	18,52	12,151	10,841	11,233	21	966,805	21,153	2189,494	0	203,089	203,089	99,722	0	0	0	0	0	0	0
10:34:36	-562,353	2546,015	19,531	18,618	12,119	10,783	11,224	21	966,805	21,153	2189,85	0	203,089	203,089	99,722	0	0	0	0	0	0	0
10:34:36	-674,536	2539,27	19,189	18,423	12,1	10,714	11,214	21	966,805	21,153	2190,2	0	203,089	203,089	99,722	0	0	0	0	0	0	0
10:34:36	-736,157	2531,908	18,701	17,886	12,085	10,638	11,203	21	966,805	21,153	2190,542	0	203,089	203,089	99,722	0	0	0	0	0	0	0
10:34:36	-909,594	2522,812	18,017	17,348	12,072	10,544	11,19	21	966,805	21,153	2190,874	0	203,089	203,089	99,722	0	0	0	0	0	0	0
10:34:36	-781,445	2514,998	17,383	16,665	12,062	10,463	11,175	21	966,805	21,153	2191,198	0	203,089	203,089	99,722	0	0	0	0	0	0	0
10:34:36	-599,389	2509,004	16,943	16,421	12,052	10,402	11,16	21	966,805	21,153	2191,516	0	203,089	203,089	99,722	0	0	0	0	0	0	0
10:34:36	-601,513	2502,989	16,748	16,079	12,029	10,34	11,144	21	966,805	21,153	2191,827	0	203,089	203,089	99,722	0	0	0	0	0	0	0
10:34:36	-404,834	2498,941	16,845	16,079	12,001	10,298	11,128	21	966,805	21,153	2192,134	0	203,089	203,089	99,722	0	0	0	0	0	0	0
10:34:36	-290,454	2496,036	17,236	16,518	11,963	10,268	11,111	21	966,805	21,153	2192,438	0	203,089	203,089	99,722	0	0	0	0	0	0	0
10:34:36	-327,978	2492,756	17,676	16,86	11,921	10,234	11,094	21	966,805	21,153	2192,739	0	203,089	203,089	99,722	0	0	0	0	0	0	0
10:34:36	-481,86	2487,938	17,871	17,104	11,883	10,184	11,076	21	966,805	21,153	2193,034	0	203,089	203,089	99,722	0	0	0	0	0	0	0
10:34:36	-442,724	2483,51	18,017	17,348	11,85	10,139	11,057	21	966,805	21,153	2193,324	0	203,089	203,089	99,722	0	0	0	0	0	0	0
10:34:36	-639,013	2477,12	17,871	17,153	11,822	10,073	11,038	21	966,805	21,153	2193,608	0	203,089	203,089	99,722	0	0	0	0	0	0	0
10:34:36	-616,65	2470,954	17,578	16,86	11,803	10,009	11,018	21	966,805	21,153	2193,885	0	203,089	203,089	99,722	0	0	0	0	0	0	0
10:34:36	-709,277	2463,861	17,187	16,469	11,784	9,936	10,997	21	966,805	21,153	2194,155	0	203,089	203,089	99,722	0	0	0	0	0	0	0
10:34:36	-814,526	2455,716	16,601	15,786	11,77	9,852	10,974	21	966,805	21,153	2194,417	0	203,089	203,089	99,722	0	0	0	0	0	0	0
10:34:36	-579,174	2449,924	16,26	15,639	11,756	9,793	10,951	21	966,805	21,153	2194,672	0	203,089	203,089	99,722	0	0	0	0	0	0	0
10:34:36	-591,503	2444,009	16,064	15,444	11,733	9,732	10,927	21	966,805	21,153	2194,922	0	203,089	203,089	99,722	0	0	0	0	0	0	0
10:34:36	-503,076	2438,978	16,064	15,395	11,704	9,68	10,903	21	966,805	21,153	2195,166	0	203,089	203,089	99,722	0	0	0	0	0	0	0
10:34:37	-310,131	2435,877	16,406	15,639	11,668	9,648	10,878	21	966,805	21,153	2195,407	0	203,089	203,089	99,722	0	0	0	0	0	0	0
10:34:37	-446,972	2431,407	16,552	15,737	11,635	9,602	10,853	21	966,805	21,153	2195,643	0	203,089	203,089	99,722	0	0	0	0	0	0	0
10:34:37	-388,452	2427,523	16,748	15,981	11,603	9,562	10,828	21	966,805	21,153	2195,875	0	203,089	203,089	99,722	0	0	0	0	0	0	0
10:34:37	-485,595	2422,667	16,845	16,128	11,57	9,512	10,802	21	966,805	21,153	2196,101	0	203,089	203,089	99,722	0	0	0	0	0	0	0
10:34:37	-552,172	2417,145	16,845	16,079	11,539	9,455	10,775	21	966,805	21,153	2196,323	0	203,089	203,089	99,722	0	0	0	0	0	0	0
10:34:37	-710,083	2410,044	16,601	15,884	11,512	9,381	10,748	21	966,805	21,153	2196,536	0	203,089	203,089	99,722	0	0	0	0	0	0	0
10:34:37	-529,174	2404,752	16,455	15,884	11,49	9,327	10,72	21	966,805	21,153	2196,745	0	203,089	203,089	99,722	0	0	0	0	0	0	0
10:34:37	-836,279	2396,39	15,918	15,2	11,472	9,241	10,691	21	966,805	21,153	2196,944	0	203,089	203,089	99,722	0	0	0	0	0	0	0
10:34:37	-600,244	2390,387	15,625	15,005	11,453	9,179	10,662	21	966,805	21,153	2197,138	0	203,089	203,089	99,722	0	0	0	0	0	0	0
10:34:37	-524,243	2385,145	15,429	14,76	11,434	9,125	10,631	21	966,805	21,153	2197,326	0	203,089	203,089	99,722	0	0	0	0	0	0	0
10:34:37	-598,242	2379,162	15,283	14,663	11,408	9,063	10,601	21	966,805	21,153	2197,508	0	203,089	203,089	99,722	0	0	0	0	0	0	0
10:34:37	-440,112	2374,761	15,283	14,516	11,384	9,018	10,57	21	966,805	21,153	2197,685	0	203,089	203,089	99,722	0	0	0	0	0	0	0
10:34:37	-387,036	2370,891	15,381	14,712	11,356	8,978	10,538	21	966,805	21,153	2197,858	0	203,089	203,089	99,722	0	0	0	0	0	0	0
10:34:37	-547,094	2365,42	15,381	14,76	11,325	8,921	10,507	21	966,805	21,153	2198,026	0	203,089	203,089	99,722	0	0	0	0	0	0	0
10:34:37	-423,876	2361,181	15,381	14,907	11,301	8,878	10,475	21	966,805	21,153	2198,189	0	203,089	203,089	99,722	0	0	0	0	0	0	0
10:34:37	-391,723	2357,264	15,381	14,712	11,279	8,837	10,443	21	966,805	21,153	2198,348	0	203,089	203,089	99,722	0	0	0	0	0	0	0
10:34:37	-646,435	2350,799	15,136	14,565	11,256	8,771	10,41	21	966,805	21,153	2198,5	0	203,089	203,089	99,722	0	0	0	0	0	0	0
10:34:37	-621,191	2344,588	14,892	14,223	11,234	8,707	10,377	21	966,805	21,153	2198,646	0	203,089	203,089	99,722	0	0	0	0	0	0	0
10:34:37	-516,381	2339,424	14,599	14,223	11,22	8,653	10,343	21	966,805	21,153	2198,787	0	203,089	203,089	99,722	0	0	0	0	0	0	0
10:34:37	-579,589	2333,628	14,258	13,784	11,206	8,594	10,308	21	966,805	21,153	2198,922	0	203,089	203,089	99,722	0	0	0	0	0	0	0
10:34:37	-521,337	2328,414	13,965	13,491	11,192	8,54	10,274	21	966,805	21,153	2199,052	0	203,089	203,089	99,722	0	0	0	0	0	0	0
10:34:37	-367,309	2324,741	13,916	13,54	11,174	8,502	10,239	21	966,805	21,153	2199,178	0	203,089	203,089	99,722	0	0	0	0	0	0	0
10:34:37	-551,171	2319,23	13,769	13,344	11,151	8,445	10,204	21	966,805	21,153	2199,298	0	203,089	203,089	99,722	0	0	0	0	0	0	0
10:34:37	-294,238	2316,287	13,818	13,491	11,131	8,415	10,169	21	966,805	21,153	2199,415	0	203,089	203,089	99,722	0	0	0	0	0	0	0
10:34:37	-311,596	2313,171	13,916	13,442	11,108	8,383	10,134	21	966,805	21,153	2199,528	0	203,089	203,089	99,722	0	0	0	0	0	0	0
10:34:37	-373,901	2309,432	13,965	13,637	11,085	8,344	10,099	21	966,805	21,153	2199,638	0	203,089	203,089	99,722	0	0	0	0	0	0	0
10:34:37	-332,91	2306,103	13,965	13,54	11,066	8,31	10,064	21	966,805	21,153	2199,745	0	203,089	203,089	99,722	0	0	0	0	0	0	0
10:34:37	-375,854	2302,345	13,916	13,54	11,047	8,271	10,028	21	966,805	21,153	2199,847	0	203,089	203,089	99,722	0	0	0	0	0	0	0
10:34:37	-419,653	2298,148	13,818	13,442	11,028	8,228	9,993	21	966,805	21,153	2199,945	0	203,089	203,089	99,722	0	0	0	0	0	0	0
10:34:37	-297,07	2295,177	13,769	13,344	11,014	8,197	9,958	21	966,805	21,153	2200,041	0	203,089	203,089	99,722	0	0	0	0	0	0	0
10:34:37	-478,149	2290,396	13,525	13,247	11	8,148	9,922	21	966,805	21,153	2200,131	0	203,089	203,089	99,722	0	0	0	0	0	0	0
10:34:37	-348,999	2286,906	13,33	12,954	10,991	8,112	9,887	21	966,805	21,153	2200,218	0	203,089	203,089	99,722	0	0	0	0	0	0	0
10:34:37	-296,875	2283,937	13,281	12,905	10,977	8,081	9,852	21	966,805	21,153	2200,302	0	203,089	203,089	99,722	0	0	0	0	0	0	0
10:34:37	-339,672	2280,54	13,183	12,807	10,963	8,046	9,816	21	966,805	21,153	2200,382	0	203,089	203,089	99,722	0	0	0	0	0	0	0
10:34:37	-249,731	2278,043	13,183	12,905	10,948	8,021	9,781	21	966,805	21,153	2200,46	0	203,089	203,089	99,722	0	0	0	0	0	0	0
10:34:37	-330,517	2274,738	13,183	12,905	10,93	7,986	9,746	21	966,805	21,153	2200,534	0	203,089	203,089	99,722	0	0	0	0	0	0	0
10:34:37	-239,648	2272,341	13,281	12,954	10,911	7,962	9,711	21	966,805	21,153	2200,606	0	203,089	203,089	99,722	0	0	0	0	0	0	0
10:34:37	-341,699	2268,924	13,183	12,954	10,897	7,927	9,676	21	966,805	21,153	2200,674	0	203,089	203,089	99,722	0	0	0	0	0	0	0
10:34:37	-294,604	2265,978	13,134	12,954	10,883	7,896	9,641	21	966,805	21,153	2200,74	0	203,089	203,089	99,722	0	0	0	0	0	0	0
10:34:37	-247,46	2263,504	13,134	12,905	10,869	7,871	9,606	21	966,805	21,153	2200,802	0	203,089	203,089	99,722	0	0	0	0	0	0	0
10:34:37	-338,354	2260,12	13,037	12,905	10,855	7,836	9,571	21	966,805	21,153	2200,862	0	203,089	203,089	99,722	0	0	0	0	0	0	0
10:34:37	-339,379	2256,726	12,939	12,807	10,841	7,801	9,537	21	966,805	21,153	2200,918	0	203,089	203,089	99,722	0	0	0	0	0	0	0
10:34:37	-303,32	2253,693	12,793	12,612	10,831	7,77	9,502	21	966,805	21,153	2200,97	0	203,089	203,089	99,722	0	0	0	0	0	0	0
10:34:37	-340,332	2250,29	12,695	12,466	10,817	7,734	9,467	21	966,805	21,153	2201,02	0	203,089	203,089	99,722	0	0	0	0	0	0	0
10:34:37	-247,509	2247,815	12,695	12,417	10,803	7,709	9,433	21	966,805	21,153	2201,066	0	203,089	203,089	99,722	0	0	0	0	0	0	0
10:34:37	-293,139	2244,883	12,646	12,368	10,789	7,679	9,399	21	966,805	21,153	2201,11	0	203,089	203,089	99,722	0	0	0	0	0	0	0
10:34:37	-198,535	2242,898	12,695	12,466	10,775	7,658	9,364	20,9	964,025	21,153	2201,152	0	203,089	203,089	99,722	0	0	0	0	0	0	0
10:34:37	-280,542	2240,093	12,646	12,27	10,761	7,629	9,33	20,9	964,025	21,153	2201,191	0	203,089	203,089	99,722	0	0	0	0	0	0	0
10:34:37	-200,61	2238,087	12,695	12,417	10,747	7,609	9,297	20,9	964,025	21,153	2201,228	0	203,089	203,089	99,722	0	0	0	0	0	0	0
10:34:37	-253,881	2235,548	12,695	12,368	10,733	7,582	9,263	20,9	964,025	21,153	2201,262	0	203,089	203,089	99,722	0	0	0	0	0	0	0
10:34:37	-242,211	2233,126	12,695	12,466	10,719	7,557	9,23	20,9	964,025	21,153	2201,294	0	203,089	203,089	99,722	0	0	0	0	0	0	0
10:34:37	-225,415	2230,871	12,646	12,27	10,709	7,534	9,196	20,9	964,025	21,153	2201,324	0	203,089	203,089	99,722	0	0	0	0	0	0	0
10:34:37	-330,395	2227,567	12,549	12,27	10,695	7,5	9,163	20,9	964,025	21,153	2201,35	0	203,089	203,089	99,722	0	0	0	0	0	0	0
10:34:37	-212,475	2225,443	12,5	12,173	10,686	7,478	9,13	20,9	964,025	21,153	2201,374	0	203,089	203,089	99,722	0	0	0	0	0	0	0
10:34:37	-165,698	2223,786	12,5	12,173	10,677	7,461	9,097	20,9	964,025	21,153	2201,397	0	203,089	203,089	99,722	0	0	0	0	0	0	0
10:34:37	-301,806	2220,768	12,353	12,173	10,667	7,43	9,065	20,9	964,025	21,153	2201,416	0	203,089	203,089	99,722	0	0	0	0	0	0	0
10:34:37	-241,967	2218,348	12,353	12,075	10,654	7,405	9,032	20,9	964,025	21,153	2201,433	0	201,752	201,752	99,716	0	0	0	0	0	0	0
10:34:37	-227,001	2216,078	12,353	12,075	10,641	7,382	9	20,9	964,025	21,153	2201,447	0	201,752	201,752	99,716	0	0	0	0	0	0	0
10:34:37	-342,919	2212,649	12,158	11,977	10,632	7,346	8,967	20,9	964,025	21,153	2201,459	0	201,752	201,752	99,716	0	0	0	0	0	0	0
10:34:37	-263,5	2210,014	12,06	11,88	10,622	7,319	8,935	20,9	964,025	21,153	2201,467	0	201,752	201,752	99,716	0	0	0	0	0	0	0
10:34:37	-93,09	2209,083	12,207	11,977	10,609	7,31	8,903	20,9	964,025	21,153	2201,475	0	201,752	201,752	99,716	0	0	0	0	0	0	0
10:34:37	-214,453	2206,938	12,158	11,977	10,599	7,288	8,871	20,9	964,025	21,153	2201,48	0	201,752	201,752	99,716	0	0	0	0	0	0	0
10:34:37	-194,165	2204,997	12,207	12,026	10,586	7,268	8,84	20,9	964,025	21,153	2201,484	0	201,752	201,752	99,716	0	0	0	0	0	0	0
10:34:37	-213,549	2202,861	12,158	11,977	10,576	7,245	8,809	20,9	964,025	21,153	2201,485	0	201,752	201,752	99,716	0	0	0	0	0	0	0
10:34:37	-221,484	2200,646	12,158	11,88	10,563	7,223	8,778	20,9	964,025	21,153	2200,646	0	201,752	201,752	99,716	0	0	0	0	0	0	0
10:34:37	-246,386	2198,182	12,011	11,733	10,557	7,197	8,747	20,9	964,025	21,153	2198,182	0	201,752	201,752	99,716	0	0	0	0	0	0	0
10:34:37	-150,634	2196,676	12,011	11,733	10,549	7,182	8,716	20,9	964,025	21,153	2196,676	0	201,752	201,752	99,716	0	0	0	0	0	0	0
10:34:37	-247,363	2194,203	12,011	11,733	10,535	7,156	8,685	20,9	964,025	21,153	2194,203	0	201,752	201,752	99,716	0	0	0	0	0	0	0
10:34:37	-117,895	2193,024	12,06	11,684	10,525	7,144	8,655	20,9	964,025	21,153	2193,024	0	201,752	201,752	99,716	0	0	0	0	0	0	0
10:34:37	-161,206	2191,411	12,06	11,831	10,516	7,127	8,625	20,9	964,025	21,153	2191,411	0	201,752	201,752	99,716	0	0	0	0	0	0	0
10:34:37	-209,057	2189,321	12,011	11,733	10,507	7,106	8,595	20,9	964,025	21,153	2189,321	0	201,752	201,752	99,716	0	0	0	0	0	0	0
10:34:37	-206,713	2187,254	11,963	11,684	10,498	7,085	8,566	20,9	964,025	21,153	2187,254	0	201,752	201,752	99,716	0	0	0	0	0	0	0
10:34:37	-252,465	2184,729	11,865	11,684	10,489	7,059	8,536	20,9	964,025	21,153	2184,729	0	201,752	201,752	99,716	0	0	0	0	0	0	0
10:34:37	-67,993	2184,049	11,963	11,733	10,48	7,052	8,507	20,9	964,025	21,153	2184,049	0	201,752	201,752	99,716	0	0	0	0	0	0	0
10:34:37	-161,376	2182,435	11,963	11,733	10,47	7,035	8,478	20,9	964,025	21,153	2182,435	0	201,752	201,752	99,716	0	0	0	0	0	0	0
10:34:37	-175,903	2180,676	12,011	11,733	10,458	7,017	8,45	20,9	964,025	21,153	2180,676	0	201,752	201,752	99,716	0	0	0	0	0	0	0
10:34:37	-234,301	2178,333	11,865	11,635	10,452	6,993	8,421	20,9	964,025	21,153	2178,333	0	201,752	201,752	99,716	0	0	0	0	0	0	0
10:34:37	-250,195	2175,831	11,767	11,684	10,443	6,967	8,393	20,9	964,025	21,153	2175,831	0	201,752	201,752	99,716	0	0	0	0	0	0	0
10:34:37	-247,851	2173,353	11,67	11,684	10,434	6,941	8,364	20,9	964,025	21,153	2173,353	0	201,752	201,752	99,716	0	0	0	0	0	0	0
10:34:37	-69,165	2172,661	11,767	11,684	10,425	6,934	8,336	20,9	964,025	21,153	2172,661	0	201,752	201,752	99,716	0	0	0	0	0	0	0
10:34:37	-157,983	2171,081	11,767	11,733	10,416	6,918	8,308	20,9	964,025	21,153	2171,081	0	201,752	201,752	99,716	0	0	0	0	0	0	0
10:34:37	-275,122	2168,33	11,621	11,635	10,408	6,89	8,28	20,9	964,025	21,153	2168,33	0	201,752	201,752	99,716	0	0	0	0	0	0	0
10:34:37	-120,288	2167,127	11,621	11,538	10,402	6,877	8,253	20,9	964,025	21,153	2167,127	0	201,752	201,752	99,716	0	0	0	0	0	0	0
10:34:37	-230,664	2164,821	11,523	11,489	10,394	6,853	8,225	20,9	964,025	21,153	2164,821	0	201,752	201,752	99,716	0	0	0	0	0	0	0
10:34:37	-143,139	2163,389	11,474	11,489	10,388	6,839	8,198	20,9	964,025	21,153	2163,389	0	201,752	201,752	99,716	0	0	0	0	0	0	0
10:34:37	-139,819	2161,991	11,474	11,44	10,38	6,824	8,171	20,9	964,025	21,153	2161,991	0	201,752	201,752	99,716	0	0	0	0	0	0	0
10:34:37	-99,829	2160,993	11,474	11,44	10,375	6,814	8,145	20,9	964,025	21,153	2160,993	0	201,752	201,752	99,716	0	0	0	0	0	0	0
10:34:37	-155,688	2159,436	11,523	11,489	10,363	6,798	8,118	20,9	964,025	21,153	2159,436	0	201,752	201,752	99,716	0	0	0	0	0	0	0
10:34:37	-104,809	2158,388	11,621	11,538	10,352	6,787	8,092	20,9	964,025	21,153	2158,388	0	201,752	201,752	99,716	0	0	0	0	0	0	0
10:34:37	-142,822	2156,96	11,621	11,538	10,344	6,772	8,066	20,9	964,025	21,153	2156,96	0	201,752	201,752	99,716	0	0	0	0	0	0	0
10:34:37	-262,182	2154,338	11,425	11,44	10,339	6,745	8,04	20,9	964,025	21,153	2154,338	0	201,752	201,752	99,716	0	0	0	0	0	0	0
10:34:37	-171,362	2152,624	11,328	11,294	10,335	6,728	8,015	20,9	964,025	21,153	2152,624	0	201,752	201,752	99,716	0	0	0	0	0	0	0
10:34:37	-216,65	2150,458	11,181	11,196	10,33	6,705	7,989	20,9	964,025	21,153	2150,458	0	201,752	201,752	99,716	0	0	0	0	0	0	0
10:34:37	-62,402	2149,834	11,132	11,098	10,329	6,699	7,964	20,9	964,025	21,153	2149,834	0	201,752	201,752	99,716	0	0	0	0	0	0	0
10:34:37	-199,365	2147,84	10,986	10,952	10,326	6,678	7,938	20,9	964,025	21,153	2147,84	0	201,752	201,752	99,716	0	0	0	0	0	0	0
10:34:37	-216,552	2145,674	10,84	10,854	10,321	6,656	7,913	20,9	964,025	21,153	2145,674	0	201,752	201,752	99,716	0	0	0	0	0	0	0
10:34:37	-80,615	2144,868	10,84	10,854	10,316	6,648	7,889	20,9	964,025	21,153	2144,868	0	201,752	201,752	99,716	0	0	0	0	0	0	0
10:34:37	-80,59	2144,062	10,84	10,952	10,312	6,639	7,864	20,9	964,025	21,153	2144,062	0	201,752	201,752	99,716	0	0	0	0	0	0	0
10:34:37	20,214	2144,265	11,035	10,952	10,303	6,641	7,84	20,9	964,025	21,153	2144,063	0	201,752	201,752	99,716	0	0	0	0	0	0	0
10:34:37	-12,426	2144,14	11,181	11,098	10,294	6,64	7,817	20,9	964,025	21,153	2144,063	0	201,752	201,752	99,716	0	0	0	0	0	0	0
10:34:37	-125,732	2142,883	11,132	11,098	10,29	6,627	7,793	20,9	964,025	21,153	2142,883	0	201,752	201,752	99,716	0	0	0	0	0	0	0
10:34:38	-157,299	2141,31	11,035	10,952	10,286	6,611	7,77	20,9	964,025	21,153	2141,31	0	201,752	201,752	99,716	0	0	0	0	0	0	0
10:34:38	-105,541	2140,255	10,937	10,952	10,285	6,6	7,747	20,9	964,025	21,153	2140,255	0	201,752	201,752	99,716	0	0	0	0	0	0	0
10:34:38	-66,699	2139,588	10,937	10,757	10,281	6,593	7,724	20,9	964,025	21,153	2139,588	0	201,752	201,752	99,716	0	0	0	0	0	0	0
10:34:38	-151,855	2138,069	10,791	10,659	10,28	6,578	7,702	20,9	964,025	21,153	2138,069	0	201,752	201,752	99,716	0	0	0	0	0	0	0
10:34:38	-90,551	2137,163	10,693	10,61	10,28	6,568	7,68	20,9	964,025	21,153	2137,163	0	201,752	201,752	99,716	0	0	0	0	0	0	0
10:34:38	-111,938	2136,044	10,644	10,464	10,277	6,557	7,658	20,9	964,025	21,153	2136,044	0	201,752	201,752	99,716	0	0	0	0	0	0	0
10:34:38	-14,965	2135,894	10,644	10,464	10,276	6,555	7,636	20,9	964,025	21,153	2135,894	0	201,752	201,752	99,716	0	0	0	0	0	0	0
10:34:38	-157,006	2134,324	10,547	10,512	10,272	6,539	7,615	20,9	964,025	21,153	2134,324	0	201,752	201,752	99,716	0	0	0	0	0	0	0
10:34:38	21,728	2134,542	10,644	10,464	10,268	6,541	7,594	20,9	964,025	21,153	2134,325	0	201,752	201,752	99,716	0	0	0	0	0	0	0
10:34:38	-38,476	2134,157	10,693	10,512	10,263	6,537	7,573	20,9	964,025	21,153	2134,157	0	201,752	201,752	99,716	0	0	0	0	0	0	0
10:34:38	8,911	2134,246	10,791	10,659	10,259	6,538	7,553	20,9	964,025	21,153	2134,157	0	201,752	201,752	99,716	0	0	0	0	0	0	0
10:34:38	-38,525	2133,861	10,84	10,757	10,254	6,534	7,533	20,9	964,025	21,153	2133,861	0	201,752	201,752	99,716	0	0	0	0	0	0	0
10:34:38	-68,823	2133,172	10,84	10,805	10,25	6,527	7,513	20,9	964,025	21,153	2133,172	0	201,752	201,752	99,716	0	0	0	0	0	0	0
10:34:38	-83,764	2132,335	10,84	10,805	10,245	6,518	7,493	20,9	964,025	21,153	2132,335	0	201,752	201,752	99,716	0	0	0	0	0	0	0
10:34:38	0	2132,335	10,84	10,854	10,245	6,518	7,474	20,9	964,025	21,153	2132,335	0	201,752	201,752	99,716	0	0	0	0	0	0	0
10:34:38	-114,916	2131,186	10,791	10,757	10,241	6,507	7,455	20,9	964,025	21,153	2131,186	0	201,752	201,752	99,716	0	0	0	0	0	0	0
10:34:38	-135,693	2129,829	10,644	10,61	10,241	6,493	7,436	20,9	964,025	21,153	2129,829	0	201,752	201,752	99,716	0	0	0	0	0	0	0
10:34:38	45,214	2130,281	10,693	10,61	10,241	6,497	7,418	20,9	964,025	21,153	2129,829	0	201,752	201,752	99,716	0	0	0	0	0	0	0
10:34:38	-59,277	2129,688	10,644	10,61	10,24	6,491	7,4	20,9	964,025	21,153	2129,688	0	201,752	201,752	99,716	0	0	0	0	0	0	0
10:34:38	-90,478	2128,783	10,547	10,512	10,24	6,482	7,382	20,9	964,025	21,153	2128,783	0	201,752	201,752	99,716	0	0	0	0	0	0	0
10:34:38	20,629	2128,99	10,644	10,61	10,236	6,484	7,364	20,9	964,025	21,153	2128,784	0	201,752	201,752	99,716	0	0	0	0	0	0	0
10:34:38	-70,751	2128,282	10,644	10,61	10,232	6,477	7,347	20,9	964,025	21,153	2128,282	0	201,752	201,752	99,716	0	0	0	0	0	0	0
10:34:38	-39,746	2127,885	10,693	10,61	10,228	6,473	7,33	20,9	964,025	21,153	2127,885	0	201,752	201,752	99,716	0	0	0	0	0	0	0
10:34:38	-12,817	2127,756	10,693	10,61	10,227	6,471	7,313	20,9	964,025	21,153	2127,756	0	201,752	201,752	99,716	0	0	0	0	0	0	0
10:34:38	-45,214	2127,304	10,644	10,61	10,227	6,467	7,296	20,9	964,025	21,153	2127,304	0	201,752	201,752	99,716	0	0	0	0	0	0	0
10:34:38	-71,997	2126,584	10,644	10,512	10,223	6,459	7,28	20,9	964,025	21,153	2126,584	0	201,752	201,752	99,716	0	0	0	0	0	0	0
10:34:38	-90,405	2125,68	10,547	10,464	10,223	6,45	7,264	20,9	964,025	21,153	2125,68	0	201,752	201,752	99,716	0	0	0	0	0	0	0
10:34:38	0	2125,68	10,547	10,415	10,223	6,45	7,248	20,9	964,025	21,153	2125,68	0	201,752	201,752	99,716	0	0	0	0	0	0	0
10:34:38	-12,792	2125,552	10,547	10,512	10,222	6,448	7,232	20,9	964,025	21,153	2125,552	0	201,752	201,752	99,716	0	0	0	0	0	0	0
10:34:38	-104,345	2124,509	10,498	10,415	10,219	6,438	7,216	20,9	964,025	21,153	2124,509	0	201,752	201,752	99,716	0	0	0	0	0	0	0
10:34:38	-12,817	2124,381	10,498	10,415	10,218	6,436	7,201	20,9	964,025	21,153	2124,381	0	201,752	201,752	99,716	0	0	0	0	0	0	0
10:34:38	45,19	2124,833	10,547	10,464	10,218	6,441	7,186	20,9	964,025	21,153	2124,381	0	201,752	201,752	99,716	0	0	0	0	0	0	0
10:34:38	-117,138	2123,661	10,498	10,415	10,214	6,429	7,171	20,9	964,025	21,153	2123,661	0	201,752	201,752	99,716	0	0	0	0	0	0	0
10:34:38	31,298	2123,974	10,547	10,415	10,213	6,432	7,157	20,9	964,025	21,153	2123,662	0	201,752	201,752	99,716	0	0	0	0	0	0	0
10:34:38	-118,212	2122,792	10,498	10,415	10,209	6,42	7,142	20,9	964,025	21,153	2122,792	0	201,752	201,752	99,716	0	0	0	0	0	0	0
10:34:38	45,19	2123,244	10,547	10,464	10,209	6,425	7,128	20,9	964,025	21,153	2122,793	0	201,752	201,752	99,716	0	0	0	0	0	0	0
10:34:38	-12,817	2123,116	10,547	10,464	10,208	6,423	7,114	20,9	964,025	21,153	2122,793	0	201,752	201,752	99,716	0	0	0	0	0	0	0
10:34:38	-104,272	2122,073	10,498	10,415	10,205	6,413	7,101	20,9	964,025	21,153	2122,073	0	201,752	201,752	99,716	0	0	0	0	0	0	0
10:34:38	31,103	2122,384	10,547	10,464	10,204	6,416	7,087	20,9	964,025	21,153	2122,074	0	201,752	201,752	99,716	0	0	0	0	0	0	0
10:34:38	-11,791	2122,266	10,547	10,415	10,203	6,415	7,074	20,9	964,025	21,153	2122,074	0	201,752	201,752	99,716	0	0	0	0	0	0	0
10:34:38	-105,175	2121,214	10,498	10,317	10,2	6,404	7,061	20,9	964,025	21,153	2121,214	0	201,752	201,752	99,716	0	0	0	0	0	0	0
10:34:38	0	2121,214	10,498	10,464	10,2	6,404	7,048	20,9	964,025	21,153	2121,215	0	201,752	201,752	99,716	0	0	0	0	0	0	0
10:34:38	-45,166	2120,763	10,449	10,415	10,2	6,399	7,035	20,9	964,025	21,153	2120,763	0	201,752	201,752	99,716	0	0	0	0	0	0	0
10:34:38	32,153	2121,084	10,498	10,317	10,199	6,402	7,023	20,9	964,025	21,153	2120,763	0	201,752	201,752	99,716	0	0	0	0	0	0	0
10:34:38	-106,372	2120,021	10,449	10,317	10,196	6,391	7,011	20,9	964,025	21,153	2120,021	0	201,752	201,752	99,716	0	0	0	0	0	0	0
10:34:38	32,324	2120,344	10,498	10,415	10,195	6,395	6,998	20,8	964,025	21,153	2120,021	0	201,752	201,752	99,716	0	0	0	0	0	0	0
10:34:38	-45,166	2119,892	10,449	10,268	10,195	6,39	6,987	20,8	964,025	21,153	2119,892	0	201,752	201,752	99,716	0	0	0	0	0	0	0
10:34:38	-27,832	2119,614	10,498	10,317	10,191	6,387	6,975	20,8	964,025	21,153	2119,614	0	201,752	201,752	99,716	0	0	0	0	0	0	0
10:34:38	0	2119,614	10,498	10,415	10,191	6,387	6,963	20,8	964,025	21,153	2119,614	0	201,752	201,752	99,716	0	0	0	0	0	0	0
10:34:38	-58,007	2119,034	10,449	10,268	10,19	6,381	6,952	20,8	964,025	21,153	2119,034	0	201,752	201,752	99,716	0	0	0	0	0	0	0
10:34:38	0	2119,034	10,449	10,268	10,19	6,381	6,941	20,8	964,025	21,153	2119,034	0	201,752	201,752	99,716	0	0	0	0	0	0	0
10:34:38	0	2119,034	10,449	10,415	10,19	6,381	6,93	20,8	964,025	21,153	2119,034	0	201,752	201,752	99,716	0	0	0	0	0	0	0
10:34:38	-74,023	2118,294	10,449	10,317	10,186	6,374	6,919	20,8	964,025	21,153	2118,294	0	201,752	201,752	99,716	0	0	0	0	0	0	0
10:34:38	0	2118,294	10,449	10,317	10,186	6,374	6,908	20,8	964,025	21,153	2118,294	0	201,752	201,752	99,716	0	0	0	0	0	0	0
10:34:38	0	2118,294	10,449	10,464	10,186	6,374	6,898	20,8	964,025	21,153	2118,294	0	201,752	201,752	99,716	0	0	0	0	0	0	0
10:34:38	-102,124	2117,272	10,351	10,268	10,185	6,363	6,887	20,8	964,025	21,153	2117,272	0	200,849	200,849	99,713	0	0	0	0	0	0	0
10:34:38	28,051	2117,553	10,449	10,317	10,182	6,366	6,877	20,8	964,025	21,153	2117,273	0	200,849	200,849	99,713	0	0	0	0	0	0	0
10:34:38	-13,037	2117,422	10,449	10,415	10,181	6,365	6,867	20,8	964,025	21,153	2117,273	0	200,849	200,849	99,713	0	0	0	0	0	0	0
10:34:38	-29,931	2117,123	10,498	10,415	10,177	6,362	6,857	20,8	964,025	21,153	2117,123	0	200,849	200,849	99,713	0	0	0	0	0	0	0
10:34:38	0	2117,123	10,498	10,464	10,177	6,362	6,847	20,8	964,025	21,153	2117,123	0	200,849	200,849	99,713	0	0	0	0	0	0	0
10:34:38	0	2117,123	10,498	10,464	10,177	6,362	6,838	20,8	964,025	21,153	2117,123	0	200,849	200,849	99,713	0	0	0	0	0	0	0
10:34:38	-45,141	2116,672	10,449	10,268	10,177	6,357	6,828	20,8	964,025	21,153	2116,672	0	200,849	200,849	99,713	0	0	0	0	0	0	0
10:34:38	-75,097	2115,921	10,449	10,268	10,172	6,349	6,819	20,8	964,025	21,153	2115,921	0	200,849	200,849	99,713	0	0	0	0	0	0	0
10:34:38	0	2115,921	10,449	10,415	10,172	6,349	6,81	20,8	964,025	21,153	2115,921	0	200,849	200,849	99,713	0	0	0	0	0	0	0
10:34:38	-11,791	2115,803	10,449	10,317	10,172	6,348	6,801	20,8	964,025	21,153	2115,803	0	200,849	200,849	99,713	0	0	0	0	0	0	0
10:34:38	-90,283	2114,9	10,351	10,219	10,172	6,339	6,792	20,8	964,025	21,153	2114,9	0	200,849	200,849	99,713	0	0	0	0	0	0	0
10:34:38	0	2114,9	10,351	10,219	10,172	6,339	6,783	20,8	964,025	21,153	2114,9	0	200,849	200,849	99,713	0	0	0	0	0	0	0
10:34:38	90,283	2115,803	10,449	10,219	10,172	6,348	6,774	20,8	964,025	21,153	2114,901	0	200,849	200,849	99,713	0	0	0	0	0	0	0
10:34:38	-178,417	2114,019	10,351	10,268	10,167	6,33	6,765	20,8	964,025	21,153	2114,019	0	200,849	200,849	99,713	0	0	0	0	0	0	0
10:34:38	-45,166	2113,567	10,302	10,219	10,167	6,325	6,757	20,8	964,025	21,153	2113,567	0	200,849	200,849	99,713	0	0	0	0	0	0	0
10:34:38	45,166	2114,019	10,351	10,268	10,167	6,33	6,748	20,8	964,025	21,153	2113,567	0	200,849	200,849	99,713	0	0	0	0	0	0	0
10:34:38	-56,909	2113,45	10,302	10,219	10,166	6,324	6,74	20,8	964,025	21,153	2113,45	0	200,849	200,849	99,713	0	0	0	0	0	0	0
10:34:38	-64,355	2112,806	10,302	10,268	10,162	6,317	6,732	20,8	964,025	21,153	2112,806	0	200,849	200,849	99,713	0	0	0	0	0	0	0
10:34:38	45,141	2113,257	10,351	10,268	10,162	6,322	6,724	20,8	964,025	21,153	2112,806	0	200,849	200,849	99,713	0	0	0	0	0	0	0
10:34:38	47,29	2113,73	10,498	10,464	10,157	6,327	6,716	20,8	964,025	21,153	2112,807	0	200,849	200,849	99,713	0	0	0	0	0	0	0
10:34:38	-10,742	2113,623	10,498	10,415	10,157	6,326	6,708	20,8	964,025	21,153	2112,808	0	200,849	200,849	99,713	0	0	0	0	0	0	0
10:34:38	-111,621	2112,507	10,449	10,415	10,153	6,314	6,701	20,8	964,025	21,153	2112,507	0	200,849	200,849	99,713	0	0	0	0	0	0	0
10:34:38	-90,258	2111,604	10,351	10,415	10,153	6,305	6,693	20,8	964,025	21,153	2111,604	0	200,849	200,849	99,713	0	0	0	0	0	0	0
10:34:38	0	2111,604	10,351	10,268	10,153	6,305	6,685	20,8	964,025	21,153	2111,604	0	200,849	200,849	99,713	0	0	0	0	0	0	0
10:34:38	0	2111,604	10,351	10,317	10,153	6,305	6,678	20,8	964,025	21,153	2111,604	0	200,849	200,849	99,713	0	0	0	0	0	0	0
10:34:38	-10,717	2111,497	10,351	10,415	10,152	6,304	6,67	20,8	964,025	21,153	2111,497	0	200,849	200,849	99,713	0	0	0	0	0	0	0
10:34:38	-45,117	2111,046	10,302	10,268	10,152	6,299	6,663	20,8	964,025	21,153	2111,046	0	200,849	200,849	99,713	0	0	0	0	0	0	0
10:34:38	-90,234	2110,143	10,205	10,268	10,152	6,29	6,656	20,8	964,025	21,153	2110,143	0	200,849	200,849	99,713	0	0	0	0	0	0	0
10:34:38	90,234	2111,046	10,302	10,415	10,152	6,299	6,649	20,8	964,025	21,153	2110,144	0	200,849	200,849	99,713	0	0	0	0	0	0	0
10:34:38	-76,171	2110,284	10,302	10,268	10,148	6,291	6,642	20,8	964,025	21,153	2110,145	0	200,849	200,849	99,713	0	0	0	0	0	0	0
10:34:38	45,117	2110,735	10,351	10,317	10,148	6,296	6,635	20,8	964,025	21,153	2110,145	0	200,849	200,849	99,713	0	0	0	0	0	0	0
10:34:38	-79,492	2109,94	10,351	10,415	10,144	6,288	6,628	20,8	964,025	21,153	2109,94	0	200,849	200,849	99,713	0	0	0	0	0	0	0
10:34:38	-45,117	2109,489	10,302	10,268	10,144	6,283	6,621	20,8	964,025	21,153	2109,489	0	200,849	200,849	99,713	0	0	0	0	0	0	0
10:34:38	0	2109,489	10,302	10,268	10,144	6,283	6,615	20,8	964,025	21,153	2109,489	0	200,849	200,849	99,713	0	0	0	0	0	0	0
10:34:38	0	2109,489	10,302	10,219	10,144	6,283	6,608	20,8	964,025	21,153	2109,489	0	200,849	200,849	99,713	0	0	0	0	0	0	0
10:34:38	0	2109,489	10,302	10,268	10,144	6,283	6,602	20,8	964,025	21,153	2109,489	0	200,849	200,849	99,713	0	0	0	0	0	0	0
10:34:38	0	2109,489	10,302	10,219	10,144	6,283	6,596	20,8	964,025	21,153	2109,489	0	200,849	200,849	99,713	0	0	0	0	0	0	0
10:34:38	-90,234	2108,587	10,205	10,268	10,144	6,274	6,589	20,8	964,025	21,153	2108,587	0	200,849	200,849	99,713	0	0	0	0	0	0	0
10:34:38	-10,717	2108,48	10,205	10,268	10,143	6,272	6,583	20,8	964,025	21,153	2108,48	0	200,849	200,849	99,713	0	0	0	0	0	0	0
10:34:38	67,626	2109,156	10,351	10,317	10,139	6,279	6,577	20,8	964,025	21,153	2108,48	0	200,849	200,849	99,713	0	0	0	0	0	0	0
10:34:38	-54,76	2108,608	10,302	10,219	10,139	6,274	6,571	20,8	964,025	21,153	2108,48	0	200,849	200,849	99,713	0	0	0	0	0	0	0
10:34:38	45,092	2109,059	10,351	10,268	10,139	6,278	6,566	20,8	964,025	21,153	2108,481	0	200,849	200,849	99,713	0	0	0	0	0	0	0
10:34:38	-135,302	2107,706	10,205	10,219	10,139	6,265	6,56	20,8	964,025	21,153	2107,706	0	200,849	200,849	99,713	0	0	0	0	0	0	0
10:34:38	0	2107,706	10,205	10,073	10,139	6,265	6,554	20,8	964,025	21,153	2107,706	0	200,849	200,849	99,713	0	0	0	0	0	0	0
10:34:38	135,302	2109,059	10,351	10,268	10,139	6,278	6,548	20,8	964,025	21,153	2107,707	0	200,849	200,849	99,713	0	0	0	0	0	0	0
10:34:38	-113,696	2107,922	10,302	10,219	10,135	6,267	6,543	20,8	964,025	21,153	2107,708	0	200,849	200,849	99,713	0	0	0	0	0	0	0
10:34:39	-10,742	2107,815	10,302	10,219	10,134	6,266	6,537	20,8	964,025	21,153	2107,708	0	200,849	200,849	99,713	0	0	0	0	0	0	0
10:34:39	-90,185	2106,913	10,205	10,122	10,134	6,256	6,532	20,8	964,025	21,153	2106,913	0	200,849	200,849	99,713	0	0	0	0	0	0	0
10:34:39	0	2106,913	10,205	10,219	10,134	6,256	6,527	20,8	964,025	21,153	2106,913	0	200,849	200,849	99,713	0	0	0	0	0	0	0
10:34:39	0	2106,913	10,205	10,219	10,134	6,256	6,521	20,8	964,025	21,153	2106,913	0	200,849	200,849	99,713	0	0	0	0	0	0	0
10:34:39	0	2106,913	10,205	10,073	10,134	6,256	6,516	20,8	964,025	21,153	2106,913	0	200,849	200,849	99,713	0	0	0	0	0	0	0
10:34:39	12,817	2107,041	10,302	10,268	10,13	6,258	6,511	20,8	964,025	21,153	2106,913	0	200,849	200,849	99,713	0	0	0	0	0	0	0
10:34:39	-90,209	2106,139	10,205	10,122	10,13	6,248	6,506	20,8	964,025	21,153	2106,139	0	200,849	200,849	99,713	0	0	0	0	0	0	0
10:34:39	-45,092	2105,688	10,156	10,122	10,13	6,244	6,501	20,8	964,025	21,153	2105,688	0	200,849	200,849	99,713	0	0	0	0	0	0	0
10:34:39	45,092	2106,139	10,205	10,122	10,13	6,248	6,496	20,8	964,025	21,153	2105,689	0	200,849	200,849	99,713	0	0	0	0	0	0	0
10:34:39	-45,092	2105,688	10,156	10,073	10,13	6,244	6,491	20,8	964,025	21,153	2105,688	0	200,849	200,849	99,713	0	0	0	0	0	0	0
10:34:39	35,449	2106,043	10,205	10,122	10,129	6,247	6,486	20,8	964,025	21,153	2105,688	0	200,849	200,849	99,713	0	0	0	0	0	0	0
10:34:39	-69,653	2105,346	10,205	10,073	10,125	6,24	6,481	20,8	964,025	21,153	2105,346	0	200,849	200,849	99,713	0	0	0	0	0	0	0
10:34:39	-45,068	2104,895	10,156	10,122	10,125	6,236	6,476	20,8	964,025	21,153	2104,895	0	200,849	200,849	99,713	0	0	0	0	0	0	0
10:34:39	-68,75	2104,208	10,156	9,926	10,121	6,228	6,472	20,8	964,025	21,153	2104,208	0	200,849	200,849	99,713	0	0	0	0	0	0	0
10:34:39	125,561	2105,463	10,302	10,317	10,121	6,241	6,467	20,8	964,025	21,153	2104,209	0	200,849	200,849	99,713	0	0	0	0	0	0	0
10:34:39	-135,253	2104,111	10,156	9,975	10,121	6,227	6,462	20,8	964,025	21,153	2104,111	0	200,849	200,849	99,713	0	0	0	0	0	0	0
10:34:39	0	2104,111	10,156	10,122	10,121	6,227	6,458	20,8	964,025	21,153	2104,111	0	200,849	200,849	99,713	0	0	0	0	0	0	0
10:34:39	34,35	2104,454	10,205	10,122	10,12	6,231	6,453	20,8	964,025	21,153	2104,111	0	200,849	200,849	99,713	0	0	0	0	0	0	0
10:34:39	-114,892	2103,306	10,156	10,122	10,116	6,219	6,449	20,8	964,025	21,153	2103,306	0	200,849	200,849	99,713	0	0	0	0	0	0	0
10:34:39	0	2103,306	10,156	10,122	10,116	6,219	6,444	20,8	964,025	21,153	2103,305	0	200,849	200,849	99,713	0	0	0	0	0	0	0
10:34:39	-90,136	2102,404	10,058	9,975	10,116	6,21	6,44	20,8	964,025	21,153	2102,404	0	200,849	200,849	99,713	0	0	0	0	0	0	0
10:34:39	90,136	2103,306	10,156	10,122	10,116	6,219	6,435	20,8	964,025	21,153	2102,405	0	200,849	200,849	99,713	0	0	0	0	0	0	0
10:34:39	-99,829	2102,307	10,058	9,975	10,116	6,209	6,431	20,8	964,025	21,153	2102,307	0	200,849	200,849	99,713	0	0	0	0	0	0	0
10:34:39	-115,722	2101,15	10,009	9,926	10,112	6,197	6,426	20,8	964,025	21,153	2101,15	0	200,849	200,849	99,713	0	0	0	0	0	0	0
10:34:39	126,611	2102,416	10,156	10,073	10,111	6,21	6,422	20,8	964,025	21,153	2101,151	0	200,849	200,849	99,713	0	0	0	0	0	0	0
10:34:39	45,068	2102,867	10,205	10,219	10,111	6,215	6,418	20,8	964,025	21,153	2101,153	0	200,849	200,849	99,713	0	0	0	0	0	0	0
10:34:39	-71,923	2102,148	10,205	10,073	10,107	6,207	6,414	20,8	964,025	21,153	2101,154	0	200,849	200,849	99,713	0	0	0	0	0	0	0
10:34:39	-53,686	2101,611	10,156	10,073	10,106	6,202	6,41	20,8	964,025	21,153	2101,155	0	200,849	200,849	99,713	0	0	0	0	0	0	0
10:34:39	0	2101,611	10,156	9,926	10,106	6,202	6,406	20,8	964,025	21,153	2101,155	0	200,849	200,849	99,713	0	0	0	0	0	0	0
10:34:39	0	2101,611	10,156	9,975	10,106	6,202	6,402	20,8	964,025	21,153	2101,155	0	200,849	200,849	99,713	0	0	0	0	0	0	0
10:34:39	-72,973	2100,881	10,156	9,975	10,102	6,194	6,397	20,8	964,025	21,153	2100,881	0	200,849	200,849	99,713	0	0	0	0	0	0	0
10:34:39	-98,73	2099,894	10,058	9,878	10,102	6,184	6,393	20,8	964,025	21,153	2099,894	0	200,849	200,849	99,713	0	0	0	0	0	0	0
10:34:39	90,112	2100,795	10,156	10,073	10,102	6,193	6,389	20,8	964,025	21,153	2099,895	0	200,849	200,849	99,713	0	0	0	0	0	0	0
10:34:39	-90,112	2099,894	10,058	9,878	10,102	6,184	6,385	20,8	964,025	21,153	2099,894	0	200,849	200,849	99,713	0	0	0	0	0	0	0
10:34:39	-9,692	2099,797	10,058	9,926	10,101	6,183	6,381	20,8	964,025	21,153	2099,797	0	200,849	200,849	99,713	0	0	0	0	0	0	0
10:34:39	18,188	2099,979	10,156	9,926	10,097	6,185	6,378	20,8	964,025	21,153	2099,797	0	200,849	200,849	99,713	0	0	0	0	0	0	0
10:34:39	-90,112	2099,078	10,058	9,926	10,097	6,176	6,374	20,8	964,025	21,153	2099,078	0	200,849	200,849	99,713	0	0	0	0	0	0	0
10:34:39	90,112	2099,979	10,156	9,975	10,097	6,185	6,37	20,8	964,025	21,153	2099,078	0	200,849	200,849	99,713	0	0	0	0	0	0	0
10:34:39	-90,112	2099,078	10,058	9,926	10,097	6,176	6,366	20,8	964,025	21,153	2099,078	0	200,849	200,849	99,713	0	0	0	0	0	0	0
10:34:39	-90,112	2098,176	9,961	9,926	10,097	6,166	6,362	20,8	964,025	21,153	2098,176	0	200,849	200,849	99,713	0	0	0	0	0	0	0
10:34:39	0	2098,176	9,961	9,926	10,097	6,166	6,358	20,8	964,025	21,153	2098,176	0	200,849	200,849	99,713	0	0	0	0	0	0	0
10:34:39	-36,499	2097,811	10,009	9,926	10,093	6,163	6,354	20,8	964,025	21,153	2097,811	0	200,849	200,849	99,713	0	0	0	0	0	0	0
10:34:39	45,043	2098,262	10,058	10,073	10,093	6,167	6,351	20,8	964,025	21,153	2097,812	0	200,849	200,849	99,713	0	0	0	0	0	0	0
10:34:39	-54,711	2097,715	10,009	9,975	10,092	6,162	6,347	20,8	964,025	21,153	2097,715	0	200,849	200,849	99,713	0	0	0	0	0	0	0
10:34:39	-45,043	2097,264	9,961	9,878	10,092	6,157	6,343	20,7	965,455	21,153	2097,264	0	200,849	200,849	99,713	0	0	0	0	0	0	0
10:34:39	-30,029	2096,964	10,009	10,073	10,088	6,154	6,34	20,7	965,455	21,153	2096,964	0	200,849	200,849	99,713	0	0	0	0	0	0	0
10:34:39	-8,447	2096,879	10,009	10,073	10,087	6,153	6,336	20,7	965,455	21,153	2096,879	0	200,849	200,849	99,713	0	0	0	0	0	0	0
10:34:39	-75,268	2096,127	10,009	9,975	10,083	6,145	6,332	20,7	965,455	21,153	2096,127	0	200,849	200,849	99,713	0	0	0	0	0	0	0
10:34:39	-7,373	2096,053	10,009	10,073	10,083	6,144	6,329	20,7	965,455	21,153	2096,053	0	200,849	200,849	99,713	0	0	0	0	0	0	0
10:34:39	45,043	2096,503	10,058	10,073	10,083	6,149	6,325	20,7	965,455	21,153	2096,054	0	200,849	200,849	99,713	0	0	0	0	0	0	0
10:34:39	-75,244	2095,751	10,058	9,975	10,078	6,141	6,321	20,7	965,455	21,153	2095,751	0	200,849	200,849	99,713	0	0	0	0	0	0	0
10:34:39	82,69	2096,578	10,156	10,122	10,078	6,15	6,318	20,7	965,455	21,153	2095,752	0	200,849	200,849	99,713	0	0	0	0	0	0	0
10:34:39	-82,666	2095,751	10,156	10,073	10,073	6,141	6,315	20,7	965,455	21,153	2095,751	0	200,849	200,849	99,713	0	0	0	0	0	0	0
10:34:39	-135,083	2094,4	10,009	9,975	10,073	6,127	6,311	20,7	965,455	21,153	2094,4	0	200,849	200,849	99,713	0	0	0	0	0	0	0
10:34:39	-45,019	2093,95	9,961	9,926	10,073	6,123	6,307	20,7	965,455	21,153	2093,95	0	200,694	200,694	99,712	0	0	0	0	0	0	0
10:34:39	0	2093,95	9,961	9,926	10,073	6,123	6,304	20,7	965,455	21,153	2093,95	0	200,694	200,694	99,712	0	0	0	0	0	0	0
10:34:39	-30,053	2093,65	10,009	10,073	10,069	6,12	6,3	20,7	965,455	21,153	2093,65	0	200,694	200,694	99,712	0	0	0	0	0	0	0
10:34:39	-180,029	2091,849	9,814	9,78	10,069	6,101	6,296	20,7	965,455	21,153	2091,849	0	200,694	200,694	99,712	0	0	0	0	0	0	0
10:34:39	-7,543	2091,774	9,814	9,78	10,069	6,1	6,292	20,7	965,455	21,153	2091,774	0	200,694	200,694	99,712	0	0	0	0	0	0	0
10:34:39	104,956	2092,824	10,009	9,975	10,064	6,111	6,289	20,7	965,455	21,153	2091,775	0	200,694	200,694	99,712	0	0	0	0	0	0	0
10:34:39	-39,916	2092,424	10,058	9,926	10,059	6,107	6,285	20,7	965,455	21,153	2091,775	0	200,694	200,694	99,712	0	0	0	0	0	0	0
10:34:39	82,666	2093,251	10,156	10,073	10,059	6,115	6,282	20,7	965,455	21,153	2091,777	0	200,694	200,694	99,712	0	0	0	0	0	0	0
10:34:39	-83,715	2092,414	10,156	10,122	10,054	6,107	6,278	20,7	965,455	21,153	2091,778	0	200,694	200,694	99,712	0	0	0	0	0	0	0
10:34:39	-90,014	2091,514	10,058	9,926	10,054	6,098	6,275	20,7	965,455	21,153	2091,514	0	200,694	200,694	99,712	0	0	0	0	0	0	0
10:34:39	-77,343	2090,74	10,058	9,975	10,05	6,09	6,271	20,7	965,455	21,153	2090,74	0	200,694	200,694	99,712	0	0	0	0	0	0	0
10:34:39	90,014	2091,64	10,156	10,122	10,05	6,099	6,268	20,7	965,455	21,153	2090,741	0	200,694	200,694	99,712	0	0	0	0	0	0	0
10:34:39	-180,004	2089,84	9,961	9,731	10,05	6,08	6,264	20,7	965,455	21,153	2089,84	0	200,694	200,694	99,712	0	0	0	0	0	0	0
10:34:39	0	2089,84	9,961	9,878	10,05	6,08	6,261	20,7	965,455	21,153	2089,84	0	200,694	200,694	99,712	0	0	0	0	0	0	0
10:34:39	-89,965	2088,941	9,863	9,926	10,05	6,071	6,257	20,7	965,455	21,153	2088,941	0	200,694	200,694	99,712	0	0	0	0	0	0	0
10:34:39	-44,995	2088,491	9,814	9,731	10,05	6,066	6,253	20,7	965,455	21,153	2088,491	0	200,694	200,694	99,712	0	0	0	0	0	0	0
10:34:39	-96,484	2087,526	9,716	9,731	10,05	6,056	6,249	20,7	965,455	21,153	2087,526	0	200,694	200,694	99,712	0	0	0	0	0	0	0
10:34:39	147,753	2089,003	9,961	9,878	10,045	6,072	6,246	20,7	965,455	21,153	2087,527	0	200,694	200,694	99,712	0	0	0	0	0	0	0
10:34:39	-38,671	2088,617	10,009	9,975	10,04	6,068	6,242	20,7	965,455	21,153	2087,528	0	200,694	200,694	99,712	0	0	0	0	0	0	0
10:34:39	-44,995	2088,167	9,961	9,78	10,04	6,063	6,239	20,7	965,455	21,153	2087,529	0	200,694	200,694	99,712	0	0	0	0	0	0	0
10:34:39	-134,936	2086,817	9,814	9,731	10,04	6,049	6,235	20,7	965,455	21,153	2086,817	0	200,694	200,694	99,712	0	0	0	0	0	0	0
10:34:39	179,931	2088,617	10,009	10,073	10,04	6,068	6,232	20,7	965,455	21,153	2086,819	0	200,694	200,694	99,712	0	0	0	0	0	0	0
10:34:39	-134,96	2087,267	9,863	9,78	10,04	6,054	6,228	20,7	965,455	21,153	2086,82	0	200,694	200,694	99,712	0	0	0	0	0	0	0
10:34:39	-44,97	2086,817	9,814	9,78	10,04	6,049	6,225	20,7	965,455	21,153	2086,817	0	200,694	200,694	99,712	0	0	0	0	0	0	0
10:34:39	44,97	2087,267	9,863	9,78	10,04	6,054	6,221	20,7	965,455	21,153	2086,818	0	200,694	200,694	99,712	0	0	0	0	0	0	0
10:34:39	-134,936	2085,918	9,716	9,633	10,04	6,04	6,218	20,7	965,455	21,153	2085,918	0	200,694	200,694	99,712	0	0	0	0	0	0	0
10:34:39	224,902	2088,167	9,961	9,975	10,04	6,063	6,215	20,7	965,455	21,153	2085,92	0	200,694	200,694	99,712	0	0	0	0	0	0	0
10:34:39	-214,404	2086,023	9,814	9,78	10,036	6,041	6,211	20,7	965,455	21,153	2085,92	0	200,694	200,694	99,712	0	0	0	0	0	0	0
10:34:39	134,936	2087,372	9,961	9,78	10,036	6,055	6,208	20,7	965,455	21,153	2085,921	0	200,694	200,694	99,712	0	0	0	0	0	0	0
10:34:39	-96,264	2086,409	9,863	9,926	10,036	6,045	6,205	20,7	965,455	21,153	2085,922	0	200,694	200,694	99,712	0	0	0	0	0	0	0
10:34:39	0	2086,409	9,863	9,78	10,036	6,045	6,202	20,7	965,455	21,153	2085,922	0	200,694	200,694	99,712	0	0	0	0	0	0	0
10:34:39	89,941	2087,309	9,961	9,975	10,036	6,054	6,199	20,7	965,455	21,153	2085,924	0	200,694	200,694	99,712	0	0	0	0	0	0	0
10:34:39	-89,941	2086,409	9,863	9,878	10,036	6,045	6,196	20,7	965,455	21,153	2085,924	0	200,694	200,694	99,712	0	0	0	0	0	0	0
10:34:39	0	2086,409	9,863	9,878	10,036	6,045	6,193	20,7	965,455	21,153	2085,925	0	200,694	200,694	99,712	0	0	0	0	0	0	0
10:34:39	0	2086,409	9,863	9,878	10,036	6,045	6,19	20,7	965,455	21,153	2085,925	0	200,694	200,694	99,712	0	0	0	0	0	0	0
10:34:39	0	2086,409	9,863	9,878	10,036	6,045	6,187	20,7	965,455	21,153	2085,926	0	200,694	200,694	99,712	0	0	0	0	0	0	0
10:34:39	0	2086,409	9,863	9,926	10,036	6,045	6,185	20,7	965,455	21,153	2085,926	0	200,694	200,694	99,712	0	0	0	0	0	0	0
10:34:39	0	2086,409	9,863	9,878	10,036	6,045	6,182	20,7	965,455	21,153	2085,927	0	200,694	200,694	99,712	0	0	0	0	0	0	0
10:34:39	0	2086,409	9,863	9,78	10,036	6,045	6,179	20,7	965,455	21,153	2085,927	0	200,694	200,694	99,712	0	0	0	0	0	0	0
10:34:39	-134,96	2085,06	9,716	9,78	10,036	6,031	6,176	20,7	965,455	21,153	2085,06	0	200,694	200,694	99,712	0	0	0	0	0	0	0
10:34:39	269,873	2087,759	10,009	10,073	10,036	6,059	6,174	20,7	965,455	21,153	2085,063	0	200,694	200,694	99,712	0	0	0	0	0	0	0
10:34:39	-179,882	2085,96	9,814	9,731	10,036	6,04	6,171	20,7	965,455	21,153	2085,064	0	200,694	200,694	99,712	0	0	0	0	0	0	0
10:34:39	134,912	2087,309	9,961	9,926	10,036	6,054	6,169	20,7	965,455	21,153	2085,066	0	200,694	200,694	99,712	0	0	0	0	0	0	0
10:34:39	-78,393	2086,525	9,961	9,926	10,031	6,046	6,167	20,7	965,455	21,153	2085,067	0	200,694	200,694	99,712	0	0	0	0	0	0	0
10:34:39	0	2086,525	9,961	9,926	10,031	6,046	6,164	20,7	965,455	21,153	2085,069	0	200,694	200,694	99,712	0	0	0	0	0	0	0
10:34:40	0	2086,525	9,961	9,926	10,031	6,046	6,162	20,7	965,455	21,153	2085,07	0	200,694	200,694	99,712	0	0	0	0	0	0	0
10:34:40	0	2086,525	9,961	9,78	10,031	6,046	6,16	20,7	965,455	21,153	2085,072	0	200,694	200,694	99,712	0	0	0	0	0	0	0
10:34:40	44,946	2086,974	10,009	9,975	10,031	6,051	6,158	20,7	965,455	21,153	2085,074	0	200,694	200,694	99,712	0	0	0	0	0	0	0
10:34:40	0	2086,974	10,009	9,926	10,031	6,051	6,155	20,7	965,455	21,153	2085,075	0	200,694	200,694	99,712	0	0	0	0	0	0	0
10:34:40	-51,293	2086,461	9,961	9,78	10,031	6,045	6,153	20,7	965,455	21,153	2085,077	0	200,694	200,694	99,712	0	0	0	0	0	0	0
10:34:40	51,293	2086,974	10,009	9,926	10,031	6,051	6,151	20,7	965,455	21,153	2085,079	0	200,694	200,694	99,712	0	0	0	0	0	0	0
10:34:40	-44,946	2086,525	9,961	9,926	10,031	6,046	6,149	20,7	965,455	21,153	2085,08	0	200,694	200,694	99,712	0	0	0	0	0	0	0
10:34:40	44,946	2086,974	10,009	9,926	10,031	6,051	6,147	20,7	965,455	21,153	2085,082	0	200,694	200,694	99,712	0	0	0	0	0	0	0
10:34:40	-44,946	2086,525	9,961	9,926	10,031	6,046	6,145	20,7	965,455	21,153	2085,084	0	200,694	200,694	99,712	0	0	0	0	0	0	0
10:34:40	-96,313	2085,562	9,863	9,731	10,031	6,036	6,143	20,7	965,455	21,153	2085,084	0	200,694	200,694	99,712	0	0	0	0	0	0	0
10:34:40	96,313	2086,525	9,961	9,78	10,031	6,046	6,141	20,7	965,455	21,153	2085,086	0	200,694	200,694	99,712	0	0	0	0	0	0	0
10:34:40	44,946	2086,974	10,009	9,78	10,031	6,051	6,139	20,7	965,455	21,153	2085,088	0	200,694	200,694	99,712	0	0	0	0	0	0	0
10:34:40	-186,23	2085,112	9,814	9,633	10,031	5,632	6,13	20,7	965,455	21,153	2085,088	0	200,694	200,694	99,712	0	0	0	0	0	0	0
10:34:40	219,677	2087,309	9,961	9,78	10,036	5,254	6,112	20,7	965,455	21,153	2085,09	0	200,694	200,694	99,712	0	0	0	0	0	0	0
10:34:40	-263,525	2084,674	9,668	9,536	10,036	4,827	6,087	20,7	965,455	21,153	2084,674	0	200,694	200,694	99,712	0	0	0	0	0	0	0
10:34:40	-106,689	2083,607	9,375	9,438	10,045	4,416	6,054	20,7	965,455	21,153	2083,607	0	200,694	200,694	99,712	0	0	0	0	0	0	0
10:34:40	-242,382	2081,183	8,838	8,657	10,059	3,991	6,014	20,7	965,455	21,153	2081,183	0	200,694	200,694	99,712	0	0	0	0	0	0	0
10:34:40	-41,894	2080,764	8,349	8,315	10,083	3,587	5,966	20,7	965,455	21,153	2080,764	0	200,694	200,694	99,712	0	0	0	0	0	0	0
10:34:40	-167,163	2079,092	7,714	7,778	10,106	3,17	5,912	20,7	965,455	21,153	2079,092	0	200,694	200,694	99,712	0	0	0	0	0	0	0
10:34:40	-99,633	2078,096	7,08	7,094	10,134	2,759	5,85	20,7	965,455	21,153	2078,096	0	200,694	200,694	99,712	0	0	0	0	0	0	0
10:34:40	17,7	2078,273	6,64	6,801	10,158	2,361	5,781	20,7	965,455	21,153	2078,096	0	200,694	200,694	99,712	0	0	0	0	0	0	0
10:34:40	386,084	2082,134	6,543	6,655	10,185	2,001	5,707	20,7	965,455	21,153	2078,1	0	200,694	200,694	99,712	0	0	0	0	0	0	0
10:34:40	414,843	2086,282	6,543	6,899	10,209	1,644	5,627	20,7	965,455	21,153	2078,108	0	200,694	200,694	99,712	0	0	0	0	0	0	0
10:34:40	461,816	2090,9	6,445	6,801	10,24	1,291	5,542	20,7	965,455	21,153	2078,121	0	200,694	200,694	99,712	0	0	0	0	0	0	0
10:34:40	707,861	2097,979	6,543	7,241	10,276	0,964	5,453	20,7	965,455	21,153	2078,141	0	200,694	200,694	99,712	0	0	0	0	0	0	0
10:34:40	488,232	2102,861	6,298	7,094	10,316	0,615	5,358	20,7	965,455	21,153	2078,166	0	200,694	200,694	99,712	0	0	0	0	0	0	0
10:34:40	743,652	2110,298	6,152	7,094	10,367	0,291	5,258	20,7	965,455	21,153	2078,198	0	200,694	200,694	99,712	0	0	0	0	0	0	0
10:34:40	667,944	2116,977	5,761	6,753	10,425	-0,039	5,155	20,7	965,455	21,153	2078,237	0	200,694	200,694	99,712	0	0	0	0	0	0	0
10:34:40	506,152	2122,039	5,175	6,753	10,485	-0,387	5,046	20,7	965,455	21,153	2078,281	0	200,694	200,694	99,712	0	0	0	0	0	0	0
10:34:40	878,125	2130,82	4,834	6,215	10,553	-0,696	4,933	20,7	965,455	21,153	2078,333	0	200,694	200,694	99,712	0	0	0	0	0	0	0
10:34:40	881,665	2139,637	4,492	6,02	10,622	-1,005	4,817	20,7	965,455	21,153	2078,395	0	200,694	200,694	99,712	0	0	0	0	0	0	0
10:34:40	1222,436	2151,861	4,589	6,118	10,687	-1,279	4,697	20,7	965,455	21,153	2078,468	0	200,694	200,694	99,712	0	0	0	0	0	0	0
10:34:40	766,357	2159,525	4,101	6,118	10,756	-1,6	4,574	20,7	965,455	21,153	2078,549	0	200,694	200,694	99,712	0	0	0	0	0	0	0
10:34:40	659,399	2166,119	3,662	6,118	10,817	-1,932	4,446	20,7	965,455	21,153	2078,637	0	200,694	200,694	99,712	0	0	0	0	0	0	0
10:34:40	1238,598	2178,505	3,857	6,264	10,878	-2,205	4,316	20,7	965,455	21,153	2078,737	0	200,694	200,694	99,712	0	0	0	0	0	0	0
10:34:40	1106,225	2189,567	3,808	5,922	10,944	-2,491	4,182	20,7	965,455	21,153	2078,847	0	200,694	200,694	99,712	0	0	0	0	0	0	0
10:34:40	1419,628	2203,763	4,101	6,46	11,009	-2,744	4,046	20,7	965,455	21,153	2078,972	0	200,694	200,694	99,712	0	0	0	0	0	0	0
10:34:40	774,877	2211,512	3,515	6,362	11,085	-3,064	3,907	20,7	965,455	21,153	2079,105	0	200,694	200,694	99,712	0	0	0	0	0	0	0
10:34:40	1471,337	2226,225	3,613	6,46	11,164	-3,313	3,765	20,7	965,455	21,153	2079,252	0	200,694	200,694	99,712	0	0	0	0	0	0	0
10:34:40	1224,975	2238,475	3,369	6,606	11,247	-3,586	3,621	20,7	965,455	21,153	2079,411	0	200,694	200,694	99,712	0	0	0	0	0	0	0
10:34:40	1205,493	2250,53	3,027	6,46	11,335	-3,862	3,475	20,7	965,455	21,153	2079,583	0	200,694	200,694	99,712	0	0	0	0	0	0	0
10:34:40	1329,174	2263,822	2,734	6,362	11,426	-2,67	3,354	20,7	965,455	21,153	2079,767	0	200,694	200,694	99,712	0	0	0	0	0	0	0
10:34:40	1089,77	2274,72	2,392	5,532	11,507	-1,599	3,257	20,7	965,455	21,153	2079,962	0	200,694	200,694	99,712	0	0	0	0	0	0	0
10:34:40	2079,296	2295,513	3,515	6,557	11,566	-0,514	3,183	20,7	965,455	21,153	2080,178	0	200,694	200,694	99,712	0	0	0	0	0	0	0
10:34:40	1884,057	2314,353	5,078	8,12	11,59	0,472	3,13	20,7	965,455	21,153	2080,412	0	200,694	200,694	99,712	0	0	0	0	0	0	0
10:34:40	2631,494	2340,668	7,714	10,415	11,598	1,463	3,097	20,7	965,455	21,153	2080,672	0	200,694	200,694	99,712	0	0	0	0	0	0	0
10:34:40	2614,55	2366,814	10,547	12,466	11,594	2,388	3,083	20,7	965,455	21,153	2080,958	0	200,694	200,694	99,712	0	0	0	0	0	0	0
10:34:40	1590,893	2382,723	12,158	13,54	11,597	3,147	3,084	20,7	965,455	21,153	2081,26	0	200,694	200,694	99,712	0	0	0	0	0	0	0
10:34:40	1905,444	2401,777	13,965	15,884	11,607	3,885	3,1	20,7	965,455	21,153	2081,581	0	200,694	200,694	99,712	0	0	0	0	0	0	0
10:34:40	957,08	2411,348	14,453	16,421	11,635	4,475	3,127	20,7	965,455	21,153	2081,91	0	200,694	200,694	99,712	0	0	0	0	0	0	0
10:34:40	1100,732	2422,355	14,746	16,128	11,682	5,036	3,165	20,7	965,455	21,153	2082,251	0	200,694	200,694	99,712	0	0	0	0	0	0	0
10:34:40	706,835	2429,423	14,453	16,128	11,738	5,515	3,211	20,7	965,455	21,153	2082,598	0	200,694	200,694	99,712	0	0	0	0	0	0	0
10:34:40	886,181	2438,285	14,258	15,884	11,798	5,976	3,265	20,7	965,455	21,153	2082,954	0	200,694	200,694	99,712	0	0	0	0	0	0	0
10:34:40	454,565	2442,831	13,525	15,053	11,864	6,359	3,326	20,7	965,455	21,153	2083,314	0	200,694	200,694	99,712	0	0	0	0	0	0	0
10:34:40	869,531	2451,526	13,476	14,907	11,916	6,754	3,393	20,7	965,455	21,153	2083,682	0	200,694	200,694	99,712	0	0	0	0	0	0	0
10:34:40	1052,954	2462,056	13,965	15,444	11,949	7,141	3,466	20,7	965,455	21,153	2084,06	0	200,393	200,393	99,711	0	0	0	0	0	0	0
10:34:40	1546,264	2477,518	15,136	16,128	11,973	7,553	3,546	20,7	965,455	21,153	2084,454	0	200,393	200,393	99,711	0	0	0	0	0	0	0
10:34:40	1309,838	2490,617	16,406	17,641	11,977	7,917	3,632	20,7	965,455	21,153	2084,86	0	200,393	200,393	99,711	0	0	0	0	0	0	0
10:34:40	1214,697	2502,764	17,578	18,52	11,982	8,251	3,723	20,7	965,455	21,153	2085,278	0	200,393	200,393	99,711	0	0	0	0	0	0	0
10:34:40	1348,706	2516,251	18,799	19,595	11,991	8,58	3,818	20,7	965,455	21,153	2085,709	0	200,393	200,393	99,711	0	0	0	0	0	0	0
10:34:40	748,413	2523,735	19,14	19,936	12,015	8,829	3,916	20,7	965,455	21,153	2086,147	0	200,393	200,393	99,711	0	0	0	0	0	0	0
10:34:40	644,751	2530,182	19,287	19,985	12,043	9,052	4,017	20,7	965,455	21,153	2086,591	0	200,393	200,393	99,711	0	0	0	0	0	0	0
10:34:40	246,85	2532,651	18,847	19,399	12,081	9,22	4,119	20,7	965,455	21,153	2087,037	0	200,393	200,393	99,711	0	0	0	0	0	0	0
10:34:40	479,345	2537,444	18,408	19,253	12,132	9,399	4,222	20,7	965,455	21,153	2087,488	0	200,393	200,393	99,711	0	0	0	0	0	0	0
10:34:40	351,318	2540,958	17,92	18,569	12,179	9,553	4,327	20,7	965,455	21,153	2087,941	0	200,393	200,393	99,711	0	0	0	0	0	0	0
10:34:40	475,439	2545,712	17,724	18,423	12,216	9,709	4,432	20,7	965,455	21,153	2088,399	0	200,393	200,393	99,711	0	0	0	0	0	0	0
10:34:40	768,505	2553,397	17,92	18,52	12,249	9,886	4,539	20,7	965,455	21,153	2088,864	0	200,393	200,393	99,711	0	0	0	0	0	0	0
10:34:40	821,264	2561,61	18,506	19,057	12,263	10,059	4,648	20,7	965,455	21,153	2089,336	0	200,393	200,393	99,711	0	0	0	0	0	0	0
10:34:40	1062,28	2572,233	19,385	19,936	12,275	10,249	4,757	20,7	965,455	21,153	2089,819	0	200,393	200,393	99,711	0	0	0	0	0	0	0
10:34:40	920,556	2581,438	20,312	20,522	12,276	10,417	4,868	20,7	965,455	21,153	2090,311	0	200,393	200,393	99,711	0	0	0	0	0	0	0
10:34:40	830,59	2589,744	21,094	21,255	12,279	10,569	4,98	20,7	965,455	21,153	2090,81	0	200,393	200,393	99,711	0	0	0	0	0	0	0
10:34:40	356,03	2593,304	21,289	21,499	12,289	10,666	5,092	20,7	965,455	21,153	2091,313	0	200,393	200,393	99,711	0	0	0	0	0	0	0
10:34:40	329,028	2596,595	21,289	21,499	12,307	10,755	5,203	20,7	965,455	21,153	2091,818	0	200,393	200,393	99,711	0	0	0	0	0	0	0
10:34:40	262,475	2599,219	21,094	21,255	12,333	10,832	5,313	20,7	965,455	21,153	2092,325	0	200,393	200,393	99,711	0	0	0	0	0	0	0
10:34:40	-214,404	2597,075	20,361	20,669	12,361	10,856	5,422	20,7	965,455	21,153	2092,83	0	200,393	200,393	99,711	0	0	0	0	0	0	0
10:34:40	206,542	2599,141	20,019	20,278	12,391	10,918	5,53	20,7	965,455	21,153	2093,337	0	200,393	200,393	99,711	0	0	0	0	0	0	0
10:34:40	250,219	2601,643	19,824	20,132	12,416	10,981	5,636	20,7	965,455	21,153	2093,845	0	200,393	200,393	99,711	0	0	0	0	0	0	0
10:34:40	348,974	2605,133	19,873	20,083	12,433	11,051	5,743	20,7	965,455	21,153	2094,356	0	200,393	200,393	99,711	0	0	0	0	0	0	0
10:34:40	356,03	2608,693	20,117	20,327	12,44	11,119	5,848	20,7	965,455	21,153	2094,871	0	200,393	200,393	99,711	0	0	0	0	0	0	0
10:34:40	539,135	2614,084	20,605	20,62	12,443	11,203	5,953	20,7	965,455	21,153	2095,39	0	200,393	200,393	99,711	0	0	0	0	0	0	0
10:34:40	622,412	2620,308	21,24	21,157	12,443	11,293	6,058	20,7	965,455	21,153	2095,915	0	200,393	200,393	99,711	0	0	0	0	0	0	0
10:34:40	178,686	2622,095	21,484	21,597	12,44	11,334	6,161	20,7	965,455	21,153	2096,441	0	200,393	200,393	99,711	0	0	0	0	0	0	0
10:34:40	156,689	2623,662	21,582	21,499	12,443	11,372	6,263	20,7	965,455	21,153	2096,968	0	200,393	200,393	99,711	0	0	0	0	0	0	0
10:34:40	242,7	2626,089	21,728	21,597	12,449	11,416	6,364	20,7	965,455	21,153	2097,497	0	200,393	200,393	99,711	0	0	0	0	0	0	0
10:34:40	-126,953	2624,82	21,435	21,255	12,458	11,421	6,464	20,7	965,455	21,153	2098,024	0	200,393	200,393	99,711	0	0	0	0	0	0	0
10:34:40	16,821	2624,988	21,289	21,157	12,467	11,438	6,561	20,7	965,455	21,153	2098,551	0	200,393	200,393	99,711	0	0	0	0	0	0	0
10:34:40	-125,708	2623,731	20,996	20,815	12,476	11,44	6,657	20,7	965,455	21,153	2099,076	0	200,393	200,393	99,711	0	0	0	0	0	0	0
10:34:40	-190,942	2621,821	20,654	20,62	12,484	11,433	6,75	20,7	965,455	21,153	2099,599	0	200,393	200,393	99,711	0	0	0	0	0	0	0
10:34:40	191,577	2623,737	20,849	20,864	12,484	11,465	6,843	20,7	965,455	21,153	2100,123	0	200,393	200,393	99,711	0	0	0	0	0	0	0
10:34:40	176,66	2625,504	21,094	21,059	12,481	11,494	6,934	20,7	965,455	21,153	2100,649	0	200,393	200,393	99,711	0	0	0	0	0	0	0
10:34:40	-177,294	2623,731	20,996	20,864	12,476	11,486	7,023	20,7	965,455	21,153	2101,172	0	200,393	200,393	99,711	0	0	0	0	0	0	0
10:34:40	206,103	2625,792	21,289	21,059	12,471	11,516	7,111	20,7	965,455	21,153	2101,697	0	200,393	200,393	99,711	0	0	0	0	0	0	0
10:34:40	189,941	2627,691	21,582	21,694	12,466	11,544	7,198	20,7	965,455	21,153	2102,223	0	200,393	200,393	99,711	0	0	0	0	0	0	0
10:34:40	-302,636	2624,665	21,338	21,059	12,462	11,52	7,283	20,7	965,455	21,153	2102,745	0	200,393	200,393	99,711	0	0	0	0	0	0	0
10:34:40	-113,256	2623,532	21,24	21,157	12,461	11,515	7,366	20,7	965,455	21,153	2103,266	0	200,393	200,393	99,711	0	0	0	0	0	0	0
10:34:40	191,699	2625,449	21,435	21,352	12,461	11,541	7,448	20,7	965,455	21,153	2103,788	0	200,393	200,393	99,711	0	0	0	0	0	0	0
10:34:40	-317,993	2622,269	21,094	20,962	12,462	11,514	7,528	20,7	965,455	21,153	2104,307	0	200,393	200,393	99,711	0	0	0	0	0	0	0
10:34:40	45,507	2622,724	21,094	20,864	12,465	11,523	7,606	20,7	965,455	21,153	2104,825	0	200,393	200,393	99,711	0	0	0	0	0	0	0
10:34:40	17,431	2622,899	21,094	20,864	12,466	11,53	7,683	20,7	965,455	21,153	2105,343	0	200,393	200,393	99,711	0	0	0	0	0	0	0
10:34:40	0	2622,899	21,094	20,962	12,466	11,534	7,758	20,7	965,455	21,153	2105,861	0	200,393	200,393	99,711	0	0	0	0	0	0	0
10:34:41	-15,039	2622,748	21,142	20,962	12,462	11,536	7,832	20,7	965,455	21,153	2106,378	0	200,393	200,393	99,711	0	0	0	0	0	0	0
10:34:41	-17,431	2622,574	21,142	21,011	12,461	11,538	7,905	20,7	965,455	21,153	2106,894	0	200,393	200,393	99,711	0	0	0	0	0	0	0
10:34:41	-62,939	2621,945	21,142	21,011	12,458	11,534	7,976	20,7	965,455	21,153	2107,409	0	200,393	200,393	99,711	0	0	0	0	0	0	0
10:34:41	-47,9	2621,466	21,094	20,962	12,458	11,532	8,046	20,7	965,455	21,153	2107,923	0	200,393	200,393	99,711	0	0	0	0	0	0	0
10:34:41	-18,505	2621,281	21,094	20,962	12,457	11,533	8,114	20,7	965,455	21,153	2108,436	0	200,393	200,393	99,711	0	0	0	0	0	0	0
10:34:41	-62,939	2620,651	21,094	20,962	12,453	11,529	8,181	20,7	965,455	21,153	2108,949	0	200,393	200,393	99,711	0	0	0	0	0	0	0
10:34:41	47,9	2621,13	21,142	21,059	12,453	11,536	8,247	20,7	965,455	21,153	2109,461	0	200,393	200,393	99,711	0	0	0	0	0	0	0
10:34:41	-47,9	2620,651	21,094	20,962	12,453	11,533	8,312	20,7	965,455	21,153	2109,972	0	200,393	200,393	99,711	0	0	0	0	0	0	0
10:34:41	0	2620,651	21,094	21,011	12,453	11,535	8,375	20,7	965,455	21,153	2110,483	0	200,393	200,393	99,711	0	0	0	0	0	0	0
10:34:41	-95,751	2619,694	20,996	20,962	12,453	11,527	8,437	20,7	965,455	21,153	2110,992	0	200,393	200,393	99,711	0	0	0	0	0	0	0
10:34:41	-47,9	2619,215	20,947	20,815	12,453	11,523	8,497	20,7	965,455	21,153	2111,5	0	200,393	200,393	99,711	0	0	0	0	0	0	0
10:34:41	143,652	2620,651	21,094	20,864	12,453	11,539	8,557	20,7	965,455	21,153	2112,01	0	200,393	200,393	99,711	0	0	0	0	0	0	0
10:34:41	-143,652	2619,215	20,947	20,815	12,453	11,526	8,615	20,7	965,455	21,153	2112,517	0	200,393	200,393	99,711	0	0	0	0	0	0	0
10:34:41	-17,26	2619,042	20,947	20,864	12,452	11,525	8,672	20,7	965,455	21,153	2113,023	0	200,393	200,393	99,711	0	0	0	0	0	0	0
10:34:41	-95,776	2618,084	20,849	20,815	12,452	11,516	8,728	20,7	965,455	21,153	2113,528	0	200,393	200,393	99,711	0	0	0	0	0	0	0
10:34:41	95,776	2619,042	20,947	20,864	12,452	11,527	8,783	20,7	965,455	21,153	2114,034	0	200,393	200,393	99,711	0	0	0	0	0	0	0
10:34:41	-13,989	2618,902	20,996	20,864	12,449	11,526	8,836	20,7	965,455	21,153	2114,539	0	200,393	200,393	99,711	0	0	0	0	0	0	0
10:34:41	-66,381	2618,238	20,947	20,864	12,448	11,52	8,889	20,7	965,455	21,153	2115,043	0	200,393	200,393	99,711	0	0	0	0	0	0	0
10:34:41	29,418	2618,533	20,996	20,864	12,447	11,524	8,941	20,7	965,455	21,153	2115,546	0	200,393	200,393	99,711	0	0	0	0	0	0	0
10:34:41	-91,259	2617,62	20,947	20,864	12,444	11,515	8,991	20,7	965,455	21,153	2116,048	0	200,393	200,393	99,711	0	0	0	0	0	0	0
10:34:41	29,394	2617,914	20,996	20,962	12,443	11,519	9,041	20,7	965,455	21,153	2116,55	0	200,393	200,393	99,711	0	0	0	0	0	0	0
10:34:41	-47,875	2617,435	20,947	20,815	12,443	11,514	9,089	20,7	965,455	21,153	2117,051	0	200,393	200,393	99,711	0	0	0	0	0	0	0
10:34:41	0	2617,435	20,947	20,815	12,443	11,515	9,137	20,7	965,455	21,153	2117,551	0	200,393	200,393	99,711	0	0	0	0	0	0	0
10:34:41	0	2617,435	20,947	20,815	12,443	11,515	9,183	20,7	965,455	21,153	2118,051	0	200,393	200,393	99,711	0	0	0	0	0	0	0
10:34:41	-191,479	2615,52	20,752	20,718	12,443	11,496	9,229	20,7	965,455	21,153	2118,549	0	200,393	200,393	99,711	0	0	0	0	0	0	0
10:34:41	-12,939	2615,391	20,801	20,815	12,44	11,495	9,273	20,7	965,455	21,153	2119,046	0	200,393	200,393	99,711	0	0	0	0	0	0	0
10:34:41	143,603	2616,827	20,947	20,815	12,44	11,51	9,317	20,7	965,455	21,153	2119,543	0	200,393	200,393	99,711	0	0	0	0	0	0	0
10:34:41	-95,751	2615,869	20,849	20,815	12,44	11,5	9,36	20,7	965,455	21,153	2120,04	0	200,393	200,393	99,711	0	0	0	0	0	0	0
10:34:41	-95,703	2614,912	20,752	20,718	12,44	11,491	9,402	20,7	965,455	21,153	2120,535	0	200,393	200,393	99,711	0	0	0	0	0	0	0
10:34:41	0	2614,912	20,752	20,669	12,44	11,491	9,443	20,7	965,455	21,153	2121,029	0	200,393	200,393	99,711	0	0	0	0	0	0	0
10:34:41	-18,334	2614,729	20,752	20,718	12,439	11,489	9,483	20,7	965,455	21,153	2121,523	0	200,393	200,393	99,711	0	0	0	0	0	0	0
10:34:41	-60,766	2614,121	20,752	20,718	12,435	11,483	9,522	20,7	965,455	21,153	2122,015	0	200,393	200,393	99,711	0	0	0	0	0	0	0
10:34:41	0	2614,121	20,752	20,718	12,435	11,483	9,56	20,7	965,455	21,153	2122,507	0	200,393	200,393	99,711	0	0	0	0	0	0	0
10:34:41	-95,703	2613,164	20,654	20,669	12,435	11,474	9,598	20,7	965,455	21,153	2122,998	0	200,393	200,393	99,711	0	0	0	0	0	0	0
10:34:41	95,703	2614,121	20,752	20,669	12,435	11,484	9,635	20,7	965,455	21,153	2123,489	0	200,393	200,393	99,711	0	0	0	0	0	0	0
10:34:41	-61,84	2613,503	20,752	20,718	12,432	11,478	9,671	20,7	965,455	21,153	2123,979	0	200,393	200,393	99,711	0	0	0	0	0	0	0
10:34:41	29,345	2613,797	20,801	20,718	12,431	11,481	9,707	20,7	965,455	21,153	2124,469	0	200,393	200,393	99,711	0	0	0	0	0	0	0
10:34:41	-47,851	2613,318	20,752	20,718	12,431	11,476	9,741	20,7	965,455	21,153	2124,958	0	200,393	200,393	99,711	0	0	0	0	0	0	0
10:34:41	0	2613,318	20,752	20,718	12,431	11,476	9,775	20,7	965,455	21,153	2125,446	0	200,393	200,393	99,711	0	0	0	0	0	0	0
10:34:41	-143,554	2611,882	20,605	20,62	12,431	11,461	9,808	20,7	965,455	21,153	2125,932	0	200,393	200,393	99,711	0	0	0	0	0	0	0
10:34:41	0	2611,882	20,605	20,62	12,431	11,461	9,841	20,7	965,455	21,153	2126,419	0	200,393	200,393	99,711	0	0	0	0	0	0	0
10:34:41	28,32	2612,166	20,654	20,669	12,43	11,464	9,873	20,7	965,455	21,153	2126,904	0	200,393	200,393	99,711	0	0	0	0	0	0	0
10:34:41	-47,851	2611,687	20,605	20,669	12,43	11,46	9,904	20,7	965,455	21,153	2127,389	0	200,393	200,393	99,711	0	0	0	0	0	0	0
10:34:41	0	2611,687	20,605	20,522	12,43	11,46	9,934	20,7	965,455	21,153	2127,874	0	200,393	200,393	99,711	0	0	0	0	0	0	0
10:34:41	5,541	2611,743	20,654	20,62	12,427	11,46	9,964	20,7	965,455	21,153	2128,358	0	200,393	200,393	99,711	0	0	0	0	0	0	0
10:34:41	-37,841	2611,364	20,654	20,522	12,425	11,456	9,993	20,9	964,485	21,153	2128,84	0	200,393	200,393	99,711	0	0	0	0	0	0	0
10:34:41	59,985	2611,964	20,752	20,718	12,423	11,463	10,022	20,9	964,485	21,153	2129,324	0	200,393	200,393	99,711	0	0	0	0	0	0	0
10:34:41	-19,555	2611,768	20,752	20,718	12,422	11,461	10,05	20,9	964,485	21,153	2129,806	0	200,393	200,393	99,711	0	0	0	0	0	0	0
10:34:41	-95,727	2610,811	20,654	20,62	12,422	11,451	10,078	20,9	964,485	21,153	2130,287	0	200,393	200,393	99,711	0	0	0	0	0	0	0
10:34:41	95,727	2611,768	20,752	20,718	12,422	11,461	10,105	20,9	964,485	21,153	2130,768	0	200,393	200,393	99,711	0	0	0	0	0	0	0
10:34:41	-143,579	2610,333	20,605	20,669	12,422	11,446	10,131	20,9	964,485	21,153	2131,248	0	200,393	200,393	99,711	0	0	0	0	0	0	0
10:34:41	47,851	2610,811	20,654	20,669	12,422	11,451	10,157	20,9	964,485	21,153	2131,727	0	200,393	200,393	99,711	0	0	0	0	0	0	0
10:34:41	-19,555	2610,616	20,654	20,62	12,421	11,449	10,182	20,9	964,485	21,153	2132,206	0	200,393	200,393	99,711	0	0	0	0	0	0	0
10:34:41	-87,988	2609,736	20,605	20,62	12,419	11,44	10,207	20,9	964,485	21,153	2132,684	0	200,393	200,393	99,711	0	0	0	0	0	0	0
10:34:41	47,827	2610,214	20,654	20,669	12,419	11,445	10,231	20,9	964,485	21,153	2133,161	0	200,393	200,393	99,711	0	0	0	0	0	0	0
10:34:41	-47,827	2609,736	20,605	20,62	12,419	11,44	10,255	20,9	964,485	21,153	2133,638	0	202,15	202,15	99,718	0	0	0	0	0	0	0
10:34:41	-95,703	2608,779	20,508	20,522	12,419	11,43	10,278	20,9	964,485	21,153	2134,113	0	202,15	202,15	99,718	0	0	0	0	0	0	0
10:34:41	123,999	2610,019	20,654	20,669	12,417	11,443	10,301	20,9	964,485	21,153	2134,589	0	202,15	202,15	99,718	0	0	0	0	0	0	0
10:34:41	-47,851	2609,54	20,605	20,62	12,417	11,438	10,323	20,9	964,485	21,153	2135,064	0	202,15	202,15	99,718	0	0	0	0	0	0	0
10:34:41	0	2609,54	20,605	20,62	12,417	11,438	10,345	20,9	964,485	21,153	2135,539	0	202,15	202,15	99,718	0	0	0	0	0	0	0
10:34:41	-115,087	2608,389	20,508	20,522	12,416	11,426	10,366	20,9	964,485	21,153	2136,012	0	202,15	202,15	99,718	0	0	0	0	0	0	0
10:34:41	95,703	2609,346	20,605	20,62	12,416	11,436	10,387	20,9	964,485	21,153	2136,485	0	202,15	202,15	99,718	0	0	0	0	0	0	0
10:34:41	-136,938	2607,977	20,508	20,473	12,414	11,422	10,408	20,9	964,485	21,153	2136,956	0	202,15	202,15	99,718	0	0	0	0	0	0	0
10:34:41	0	2607,977	20,508	20,62	12,414	11,422	10,427	20,9	964,485	21,153	2137,427	0	202,15	202,15	99,718	0	0	0	0	0	0	0
10:34:41	143,53	2609,412	20,654	20,669	12,414	11,437	10,447	20,9	964,485	21,153	2137,899	0	202,15	202,15	99,718	0	0	0	0	0	0	0
10:34:41	-47,875	2608,933	20,605	20,473	12,414	11,432	10,467	20,9	964,485	21,153	2138,37	0	202,15	202,15	99,718	0	0	0	0	0	0	0
10:34:41	-19,482	2608,739	20,605	20,522	12,413	11,43	10,485	20,9	964,485	21,153	2138,841	0	202,15	202,15	99,718	0	0	0	0	0	0	0
10:34:41	0	2608,739	20,605	20,473	12,413	11,43	10,504	20,9	964,485	21,153	2139,311	0	202,15	202,15	99,718	0	0	0	0	0	0	0
10:34:41	0	2608,739	20,605	20,522	12,413	11,43	10,522	20,9	964,485	21,153	2139,78	0	202,15	202,15	99,718	0	0	0	0	0	0	0
10:34:41	0	2608,739	20,605	20,473	12,413	11,43	10,54	20,9	964,485	21,153	2140,249	0	202,15	202,15	99,718	0	0	0	0	0	0	0
10:34:41	-116,333	2607,575	20,508	20,473	12,412	11,418	10,557	20,9	964,485	21,153	2140,717	0	202,15	202,15	99,718	0	0	0	0	0	0	0
10:34:41	0	2607,575	20,508	20,473	12,412	11,418	10,574	20,9	964,485	21,153	2141,183	0	202,15	202,15	99,718	0	0	0	0	0	0	0
10:34:41	56,591	2608,141	20,605	20,473	12,41	11,424	10,591	20,9	964,485	21,153	2141,651	0	202,15	202,15	99,718	0	0	0	0	0	0	0
10:34:41	-95,654	2607,185	20,508	20,473	12,41	11,414	10,607	20,9	964,485	21,153	2142,116	0	202,15	202,15	99,718	0	0	0	0	0	0	0
10:34:41	76,098	2607,946	20,605	20,62	12,408	11,422	10,623	20,9	964,485	21,153	2142,582	0	202,15	202,15	99,718	0	0	0	0	0	0	0
10:34:41	-95,678	2606,989	20,508	20,522	12,408	11,412	10,638	20,9	964,485	21,153	2143,046	0	202,15	202,15	99,718	0	0	0	0	0	0	0
10:34:41	0	2606,989	20,508	20,473	12,408	11,412	10,653	20,9	964,485	21,153	2143,51	0	202,15	202,15	99,718	0	0	0	0	0	0	0
10:34:41	0	2606,989	20,508	20,473	12,408	11,412	10,668	20,9	964,485	21,153	2143,974	0	202,15	202,15	99,718	0	0	0	0	0	0	0
10:34:41	15,551	2607,144	20,605	20,62	12,404	11,413	10,683	20,9	964,485	21,153	2144,437	0	202,15	202,15	99,718	0	0	0	0	0	0	0
10:34:41	47,827	2607,623	20,654	20,669	12,404	11,418	10,697	20,9	964,485	21,153	2144,9	0	202,15	202,15	99,718	0	0	0	0	0	0	0
10:34:41	-191,308	2605,71	20,459	20,376	12,404	11,399	10,711	20,9	964,485	21,153	2145,361	0	202,15	202,15	99,718	0	0	0	0	0	0	0
10:34:41	47,802	2606,188	20,508	20,376	12,404	11,403	10,725	20,9	964,485	21,153	2145,822	0	202,15	202,15	99,718	0	0	0	0	0	0	0
10:34:41	-47,802	2605,71	20,459	20,473	12,404	11,399	10,738	20,9	964,485	21,153	2146,282	0	202,15	202,15	99,718	0	0	0	0	0	0	0
10:34:41	47,802	2606,188	20,508	20,473	12,404	11,403	10,751	20,9	964,485	21,153	2146,742	0	202,15	202,15	99,718	0	0	0	0	0	0	0
10:34:41	0	2606,188	20,508	20,473	12,404	11,403	10,764	20,9	964,485	21,153	2147,201	0	202,15	202,15	99,718	0	0	0	0	0	0	0
10:34:41	-89,062	2605,297	20,459	20,473	12,402	11,394	10,776	20,9	964,485	21,153	2147,659	0	202,15	202,15	99,718	0	0	0	0	0	0	0
10:34:41	0	2605,297	20,459	20,522	12,402	11,394	10,788	20,9	964,485	21,153	2148,117	0	202,15	202,15	99,718	0	0	0	0	0	0	0
10:34:41	-95,629	2604,341	20,361	20,473	12,402	11,384	10,8	20,9	964,485	21,153	2148,573	0	202,15	202,15	99,718	0	0	0	0	0	0	0
10:34:41	75,024	2605,091	20,459	20,473	12,4	11,392	10,811	20,9	964,485	21,153	2149,029	0	202,15	202,15	99,718	0	0	0	0	0	0	0
10:34:41	7,714	2605,168	20,508	20,522	12,398	11,393	10,823	20,9	964,485	21,153	2149,486	0	202,15	202,15	99,718	0	0	0	0	0	0	0
10:34:41	-47,827	2604,69	20,459	20,473	12,398	11,388	10,834	20,9	964,485	21,153	2149,941	0	202,15	202,15	99,718	0	0	0	0	0	0	0
10:34:41	0	2604,69	20,459	20,522	12,398	11,388	10,845	20,9	964,485	21,153	2150,396	0	202,15	202,15	99,718	0	0	0	0	0	0	0
10:34:41	0	2604,69	20,459	20,473	12,398	11,388	10,855	20,9	964,485	21,153	2150,85	0	202,15	202,15	99,718	0	0	0	0	0	0	0
10:34:41	-19,555	2604,494	20,459	20,376	12,397	11,386	10,866	20,9	964,485	21,153	2151,304	0	202,15	202,15	99,718	0	0	0	0	0	0	0
10:34:41	0	2604,494	20,459	20,62	12,397	11,386	10,876	20,9	964,485	21,153	2151,757	0	202,15	202,15	99,718	0	0	0	0	0	0	0
10:34:41	-123,876	2603,255	20,312	20,278	12,398	11,373	10,886	20,9	964,485	21,153	2152,208	0	202,15	202,15	99,718	0	0	0	0	0	0	0
10:34:41	28,247	2603,538	20,361	20,376	12,397	11,376	10,895	20,9	964,485	21,153	2152,66	0	202,15	202,15	99,718	0	0	0	0	0	0	0
10:34:41	95,629	2604,494	20,459	20,62	12,397	11,386	10,905	20,9	964,485	21,153	2153,111	0	202,15	202,15	99,718	0	0	0	0	0	0	0
10:34:41	-143,432	2603,06	20,312	20,327	12,397	11,371	10,914	20,9	964,485	21,153	2153,561	0	202,15	202,15	99,718	0	0	0	0	0	0	0
10:34:41	29,296	2603,353	20,361	20,473	12,396	11,374	10,923	20,9	964,485	21,153	2154,011	0	202,15	202,15	99,718	0	0	0	0	0	0	0
10:34:42	95,629	2604,309	20,459	20,376	12,396	11,384	10,932	20,9	964,485	21,153	2154,461	0	202,15	202,15	99,718	0	0	0	0	0	0	0
10:34:42	-143,408	2602,875	20,312	20,376	12,396	11,369	10,941	20,9	964,485	21,153	2154,91	0	202,15	202,15	99,718	0	0	0	0	0	0	0
10:34:42	47,778	2603,353	20,361	20,327	12,396	11,374	10,949	20,9	964,485	21,153	2155,358	0	202,15	202,15	99,718	0	0	0	0	0	0	0
10:34:42	-42,26	2602,93	20,361	20,473	12,394	11,37	10,958	20,9	964,485	21,153	2155,806	0	202,15	202,15	99,718	0	0	0	0	0	0	0
10:34:42	-47,827	2602,452	20,312	20,278	12,394	11,365	10,966	20,9	964,485	21,153	2156,252	0	202,15	202,15	99,718	0	0	0	0	0	0	0
10:34:42	191,259	2604,365	20,508	20,473	12,394	11,385	10,974	20,9	964,485	21,153	2156,7	0	202,15	202,15	99,718	0	0	0	0	0	0	0
10:34:42	-5,541	2604,309	20,459	20,376	12,396	11,384	10,982	20,9	964,485	21,153	2157,148	0	202,15	202,15	99,718	0	0	0	0	0	0	0
10:34:42	-233,496	2601,974	20,263	20,132	12,394	11,36	10,989	20,9	964,485	21,153	2157,592	0	202,15	202,15	99,718	0	0	0	0	0	0	0
10:34:42	171,679	2603,691	20,459	20,376	12,393	11,378	10,997	20,9	964,485	21,153	2158,039	0	202,15	202,15	99,718	0	0	0	0	0	0	0
10:34:42	0	2603,691	20,459	20,473	12,393	11,378	11,004	20,9	964,485	21,153	2158,484	0	202,15	202,15	99,718	0	0	0	0	0	0	0
10:34:42	-95,629	2602,735	20,361	20,278	12,393	11,368	11,011	20,9	964,485	21,153	2158,929	0	202,15	202,15	99,718	0	0	0	0	0	0	0
10:34:42	95,629	2603,691	20,459	20,473	12,393	11,378	11,019	20,9	964,485	21,153	2159,374	0	202,15	202,15	99,718	0	0	0	0	0	0	0
10:34:42	-143,432	2602,257	20,312	20,18	12,393	11,363	11,025	20,9	964,485	21,153	2159,817	0	202,15	202,15	99,718	0	0	0	0	0	0	0
10:34:42	0	2602,257	20,312	20,327	12,393	11,363	11,032	20,9	964,485	21,153	2160,259	0	202,15	202,15	99,718	0	0	0	0	0	0	0
10:34:42	47,802	2602,735	20,361	20,327	12,393	11,368	11,039	20,9	964,485	21,153	2160,701	0	202,15	202,15	99,718	0	0	0	0	0	0	0
10:34:42	95,629	2603,691	20,459	20,376	12,393	11,378	11,045	20,9	964,485	21,153	2161,144	0	202,15	202,15	99,718	0	0	0	0	0	0	0
10:34:42	-143,432	2602,257	20,312	20,18	12,393	11,363	11,051	20,9	964,485	21,153	2161,586	0	202,15	202,15	99,718	0	0	0	0	0	0	0
10:34:42	0	2602,257	20,312	20,278	12,393	11,363	11,058	20,9	964,485	21,153	2162,026	0	202,15	202,15	99,718	0	0	0	0	0	0	0
10:34:42	-19,555	2602,061	20,312	20,327	12,391	11,361	11,064	20,9	964,485	21,153	2162,466	0	202,15	202,15	99,718	0	0	0	0	0	0	0
10:34:42	-41,235	2601,649	20,312	20,278	12,389	11,357	11,069	20,9	964,485	21,153	2162,905	0	202,15	202,15	99,718	0	0	0	0	0	0	0
10:34:42	47,827	2602,127	20,361	20,327	12,389	11,362	11,075	20,9	964,485	21,153	2163,345	0	202,15	202,15	99,718	0	0	0	0	0	0	0
10:34:42	-66,113	2601,466	20,312	20,278	12,388	11,355	11,081	20,9	964,485	21,153	2163,783	0	202,15	202,15	99,718	0	0	0	0	0	0	0
10:34:42	143,408	2602,9	20,459	20,376	12,388	11,37	11,086	20,9	964,485	21,153	2164,222	0	202,15	202,15	99,718	0	0	0	0	0	0	0
10:34:42	-157,446	2601,326	20,361	20,278	12,385	11,353	11,091	20,9	964,485	21,153	2164,659	0	202,15	202,15	99,718	0	0	0	0	0	0	0
10:34:42	159,814	2602,924	20,605	20,62	12,38	11,37	11,097	20,9	964,485	21,153	2165,097	0	202,15	202,15	99,718	0	0	0	0	0	0	0
10:34:42	-95,629	2601,967	20,508	20,473	12,38	11,36	11,102	20,9	964,485	21,153	2165,534	0	202,15	202,15	99,718	0	0	0	0	0	0	0
10:34:42	-143,408	2600,533	20,361	20,376	12,38	11,345	11,107	20,9	964,485	21,153	2165,969	0	202,15	202,15	99,718	0	0	0	0	0	0	0
10:34:42	41,186	2600,945	20,361	20,473	12,382	11,349	11,112	20,9	964,485	21,153	2166,404	0	202,15	202,15	99,718	0	0	0	0	0	0	0
10:34:42	19,604	2601,141	20,361	20,327	12,384	11,351	11,116	20,9	964,485	21,153	2166,839	0	202,15	202,15	99,718	0	0	0	0	0	0	0
10:34:42	-19,604	2600,945	20,361	20,473	12,382	11,349	11,121	20,9	964,485	21,153	2167,273	0	202,15	202,15	99,718	0	0	0	0	0	0	0
10:34:42	-28,198	2600,663	20,312	20,278	12,384	11,347	11,125	20,9	964,485	21,153	2167,707	0	202,15	202,15	99,718	0	0	0	0	0	0	0
10:34:42	0	2600,663	20,312	20,327	12,384	11,347	11,13	20,9	964,485	21,153	2168,14	0	202,15	202,15	99,718	0	0	0	0	0	0	0
10:34:42	0	2600,663	20,312	20,376	12,384	11,347	11,134	20,9	964,485	21,153	2168,572	0	202,15	202,15	99,718	0	0	0	0	0	0	0
10:34:42	-162,939	2599,034	20,166	20,083	12,382	11,33	11,138	20,9	964,485	21,153	2169,003	0	202,15	202,15	99,718	0	0	0	0	0	0	0
10:34:42	293,359	2601,967	20,508	20,522	12,38	11,36	11,142	20,9	964,485	21,153	2169,436	0	202,15	202,15	99,718	0	0	0	0	0	0	0
10:34:42	-162,939	2600,338	20,361	20,473	12,379	11,343	11,146	20,9	964,485	21,153	2169,867	0	202,15	202,15	99,718	0	0	0	0	0	0	0
10:34:42	95,605	2601,294	20,459	20,376	12,379	11,353	11,15	20,9	964,485	21,153	2170,298	0	202,15	202,15	99,718	0	0	0	0	0	0	0
10:34:42	-76,074	2600,533	20,361	20,327	12,38	11,345	11,154	20,9	964,485	21,153	2170,728	0	202,15	202,15	99,718	0	0	0	0	0	0	0
10:34:42	0	2600,533	20,361	20,278	12,38	11,345	11,158	20,9	964,485	21,153	2171,158	0	202,15	202,15	99,718	0	0	0	0	0	0	0
10:34:42	0	2600,533	20,361	20,376	12,38	11,345	11,161	20,9	964,485	21,153	2171,587	0	202,15	202,15	99,718	0	0	0	0	0	0	0
10:34:42	-95,556	2599,578	20,263	20,132	12,38	11,335	11,165	20,9	964,485	21,153	2172,015	0	202,15	202,15	99,718	0	0	0	0	0	0	0
10:34:42	95,556	2600,533	20,361	20,376	12,38	11,345	11,168	20,9	964,485	21,153	2172,443	0	202,15	202,15	99,718	0	0	0	0	0	0	0
10:34:42	-95,556	2599,578	20,263	20,132	12,38	11,335	11,172	20,9	964,485	21,153	2172,87	0	202,15	202,15	99,718	0	0	0	0	0	0	0
10:34:42	76,025	2600,338	20,361	20,376	12,379	11,343	11,175	20,9	964,485	21,153	2173,298	0	202,15	202,15	99,718	0	0	0	0	0	0	0
10:34:42	0	2600,338	20,361	20,327	12,379	11,343	11,178	20,9	964,485	21,153	2173,725	0	202,15	202,15	99,718	0	0	0	0	0	0	0
10:34:42	-191,162	2598,426	20,166	19,985	12,379	11,323	11,181	21	964,485	21,153	2174,15	0	202,15	202,15	99,718	0	0	0	0	0	0	0
10:34:42	191,162	2600,338	20,361	20,327	12,379	11,343	11,184	21	964,485	21,153	2174,576	0	202,15	202,15	99,718	0	0	0	0	0	0	0
10:34:42	-47,778	2599,86	20,312	20,132	12,379	11,338	11,187	21	964,485	21,153	2175,001	0	202,15	202,15	99,718	0	0	0	0	0	0	0
10:34:42	0	2599,86	20,312	20,18	12,379	11,338	11,19	21	964,485	21,153	2175,425	0	202,15	202,15	99,718	0	0	0	0	0	0	0
10:34:42	0	2599,86	20,312	20,18	12,379	11,338	11,193	21	964,485	21,153	2175,85	0	202,15	202,15	99,718	0	0	0	0	0	0	0
10:34:42	28,393	2600,144	20,361	20,278	12,378	11,341	11,196	21	964,485	21,153	2176,274	0	202,15	202,15	99,718	0	0	0	0	0	0	0
10:34:42	-191,162	2598,233	20,166	19,985	12,378	11,321	11,198	21	964,485	21,153	2176,696	0	202,15	202,15	99,718	0	0	0	0	0	0	0
10:34:42	191,162	2600,144	20,361	20,278	12,378	11,341	11,201	21	964,485	21,153	2177,12	0	202,15	202,15	99,718	0	0	0	0	0	0	0
10:34:42	0	2600,144	20,361	20,18	12,378	11,341	11,204	21	964,485	21,153	2177,543	0	202,15	202,15	99,718	0	0	0	0	0	0	0
10:34:42	-191,162	2598,233	20,166	20,083	12,378	11,321	11,206	21	964,485	21,153	2177,964	0	202,15	202,15	99,718	0	0	0	0	0	0	0
10:34:42	147,631	2599,709	20,361	20,327	12,376	11,337	11,209	21	964,485	21,153	2178,386	0	202,602	202,602	99,72	0	0	0	0	0	0	0
10:34:42	-95,581	2598,753	20,263	20,083	12,376	11,327	11,211	21	964,485	21,153	2178,806	0	202,602	202,602	99,72	0	0	0	0	0	0	0
10:34:42	47,802	2599,231	20,312	20,18	12,376	11,332	11,214	21	964,485	21,153	2179,226	0	202,602	202,602	99,72	0	0	0	0	0	0	0
10:34:42	0	2599,231	20,312	20,278	12,376	11,332	11,216	21	964,485	21,153	2179,646	0	202,602	202,602	99,72	0	0	0	0	0	0	0
10:34:42	-47,802	2598,753	20,263	20,083	12,376	11,327	11,218	21	964,485	21,153	2180,065	0	202,602	202,602	99,72	0	0	0	0	0	0	0
10:34:42	47,802	2599,231	20,312	20,18	12,376	11,332	11,22	21	964,485	21,153	2180,484	0	202,602	202,602	99,72	0	0	0	0	0	0	0
10:34:42	47,778	2599,709	20,361	20,278	12,376	11,337	11,223	21	964,485	21,153	2180,904	0	202,602	202,602	99,72	0	0	0	0	0	0	0
10:34:42	-191,137	2597,797	20,166	20,083	12,376	11,317	11,224	21	964,485	21,153	2181,321	0	202,602	202,602	99,72	0	0	0	0	0	0	0
10:34:42	95,556	2598,753	20,263	20,132	12,376	11,327	11,226	21	964,485	21,153	2181,738	0	202,602	202,602	99,72	0	0	0	0	0	0	0
10:34:42	0	2598,753	20,263	20,278	12,376	11,327	11,228	21	964,485	21,153	2182,155	0	202,602	202,602	99,72	0	0	0	0	0	0	0
10:34:42	-18,286	2598,57	20,263	20,18	12,375	11,325	11,23	21	964,485	21,153	2182,571	0	202,602	202,602	99,72	0	0	0	0	0	0	0
10:34:42	66,088	2599,231	20,312	20,18	12,376	11,332	11,232	21	964,485	21,153	2182,988	0	202,602	202,602	99,72	0	0	0	0	0	0	0
10:34:42	-161,669	2597,614	20,166	19,985	12,375	11,315	11,234	21	964,485	21,153	2183,403	0	202,602	202,602	99,72	0	0	0	0	0	0	0
10:34:42	143,383	2599,048	20,312	20,327	12,375	11,33	11,236	21	964,485	21,153	2183,818	0	202,602	202,602	99,72	0	0	0	0	0	0	0
10:34:42	-47,802	2598,57	20,263	20,18	12,375	11,325	11,238	21	964,485	21,153	2184,233	0	202,602	202,602	99,72	0	0	0	0	0	0	0
10:34:42	-238,891	2596,181	20,019	19,839	12,375	11,3	11,239	21	964,485	21,153	2184,645	0	202,602	202,602	99,72	0	0	0	0	0	0	0
10:34:42	-258,3	2593,598	19,775	19,595	12,373	11,274	11,239	21	964,485	21,153	2185,054	0	202,602	202,602	99,72	0	0	0	0	0	0	0
10:34:42	-537,988	2588,218	19,287	18,862	12,37	11,218	11,239	21	964,485	21,153	2185,457	0	202,602	202,602	99,72	0	0	0	0	0	0	0
10:34:42	-697,778	2581,241	18,799	17,983	12,358	11,146	11,237	21	964,485	21,153	2185,853	0	202,602	202,602	99,72	0	0	0	0	0	0	0
10:34:42	-561,938	2575,621	18,554	17,837	12,339	11,088	11,234	21	964,485	21,153	2186,243	0	202,602	202,602	99,72	0	0	0	0	0	0	0
10:34:42	-711,01	2568,511	18,408	17,495	12,307	11,015	11,23	21	964,485	21,153	2186,625	0	202,602	202,602	99,72	0	0	0	0	0	0	0
10:34:42	-372,607	2564,785	18,701	17,739	12,27	10,977	11,225	21	964,485	21,153	2187,003	0	202,602	202,602	99,72	0	0	0	0	0	0	0
10:34:42	-224,975	2562,535	19,287	18,423	12,225	10,953	11,22	21	964,485	21,153	2187,378	0	202,602	202,602	99,72	0	0	0	0	0	0	0
10:34:42	-700	2555,535	19,336	18,227	12,183	10,881	11,213	21	964,485	21,153	2187,746	0	202,602	202,602	99,72	0	0	0	0	0	0	0
10:34:42	-455,615	2550,979	19,531	18,569	12,147	10,834	11,206	21	964,485	21,153	2188,11	0	202,602	202,602	99,72	0	0	0	0	0	0	0
10:34:42	-764,086	2543,338	19,336	18,276	12,114	10,756	11,197	21	964,485	21,153	2188,465	0	202,602	202,602	99,72	0	0	0	0	0	0	0
10:34:42	-700,781	2536,33	19,043	18,423	12,091	10,683	11,187	21	964,485	21,153	2188,813	0	202,602	202,602	99,72	0	0	0	0	0	0	0
10:34:42	-595,092	2530,38	18,701	17,886	12,076	10,622	11,176	21	964,485	21,153	2189,154	0	202,602	202,602	99,72	0	0	0	0	0	0	0
10:34:42	-1101,586	2519,364	17,822	17,202	12,062	10,508	11,163	21	964,485	21,153	2189,485	0	202,602	202,602	99,72	0	0	0	0	0	0	0
10:34:42	-600,048	2513,363	17,383	16,762	12,052	10,447	11,149	21	964,485	21,153	2189,808	0	202,602	202,602	99,72	0	0	0	0	0	0	0
10:34:42	-669,677	2506,666	16,943	16,274	12,039	10,378	11,133	21	964,485	21,153	2190,125	0	202,602	202,602	99,72	0	0	0	0	0	0	0
10:34:42	-606,054	2500,606	16,748	16,079	12,015	10,315	11,117	21	964,485	21,153	2190,436	0	202,602	202,602	99,72	0	0	0	0	0	0	0
10:34:42	-406,909	2496,537	16,845	16,128	11,987	10,273	11,101	21	964,485	21,153	2190,742	0	202,602	202,602	99,72	0	0	0	0	0	0	0
10:34:42	-337,548	2493,161	17,187	16,421	11,949	10,238	11,084	21	964,485	21,153	2191,044	0	202,602	202,602	99,72	0	0	0	0	0	0	0
10:34:42	-198,437	2491,177	17,676	17,007	11,911	10,218	11,067	21	964,485	21,153	2191,344	0	202,602	202,602	99,72	0	0	0	0	0	0	0
10:34:42	-537,89	2485,798	17,724	17,104	11,878	10,162	11,049	21	964,485	21,153	2191,639	0	202,602	202,602	99,72	0	0	0	0	0	0	0
10:34:42	-581,909	2479,979	17,724	17,202	11,845	10,102	11,031	21	964,485	21,153	2191,927	0	202,602	202,602	99,72	0	0	0	0	0	0	0
10:34:42	-500,756	2474,971	17,724	17,202	11,817	10,051	11,011	21	964,485	21,153	2192,21	0	202,602	202,602	99,72	0	0	0	0	0	0	0
10:34:42	-522,558	2469,746	17,529	16,811	11,798	9,997	10,992	21	964,485	21,153	2192,488	0	202,602	202,602	99,72	0	0	0	0	0	0	0
10:34:42	-802,465	2461,721	17,041	16,421	11,779	9,914	10,97	21	964,485	21,153	2192,757	0	202,602	202,602	99,72	0	0	0	0	0	0	0
10:34:42	-814,697	2453,574	16,455	15,884	11,765	9,83	10,948	21	964,485	21,153	2193,018	0	202,602	202,602	99,72	0	0	0	0	0	0	0
10:34:42	-485,351	2448,721	16,211	15,639	11,751	9,78	10,925	21	964,485	21,153	2193,273	0	202,602	202,602	99,72	0	0	0	0	0	0	0
10:34:42	-731,103	2441,41	15,869	15,249	11,728	9,705	10,901	21	964,485	21,153	2193,522	0	202,602	202,602	99,72	0	0	0	0	0	0	0
10:34:42	-491,308	2436,496	15,869	15,249	11,7	9,654	10,877	21	964,485	21,153	2193,765	0	202,602	202,602	99,72	0	0	0	0	0	0	0
10:34:42	-484,838	2431,648	15,967	15,346	11,668	9,604	10,852	21	964,485	21,153	2194,003	0	202,602	202,602	99,72	0	0	0	0	0	0	0
10:34:43	-306,201	2428,586	16,26	15,639	11,635	9,573	10,827	21	964,485	21,153	2194,237	0	202,602	202,602	99,72	0	0	0	0	0	0	0
10:34:43	-369,287	2424,893	16,552	15,786	11,598	9,534	10,801	21	964,485	21,153	2194,468	0	202,602	202,602	99,72	0	0	0	0	0	0	0
10:34:43	-365,112	2421,242	16,845	15,981	11,561	9,497	10,776	21	964,485	21,153	2194,695	0	202,602	202,602	99,72	0	0	0	0	0	0	0
10:34:43	-710,546	2414,137	16,748	15,981	11,526	9,424	10,749	21	964,485	21,153	2194,914	0	202,602	202,602	99,72	0	0	0	0	0	0	0
10:34:43	-533,935	2408,797	16,699	16,225	11,499	9,369	10,722	21	964,485	21,153	2195,128	0	202,602	202,602	99,72	0	0	0	0	0	0	0
10:34:43	-684,497	2401,952	16,406	15,786	11,476	9,298	10,694	21	964,485	21,153	2195,335	0	202,602	202,602	99,72	0	0	0	0	0	0	0
10:34:43	-804,834	2393,904	15,918	15,395	11,457	9,215	10,665	21	964,485	21,153	2195,533	0	202,602	202,602	99,72	0	0	0	0	0	0	0
10:34:43	-628,784	2387,616	15,576	15,053	11,44	9,15	10,636	21	964,485	21,153	2195,725	0	202,602	202,602	99,72	0	0	0	0	0	0	0
10:34:43	-525,341	2382,363	15,381	14,858	11,421	9,096	10,605	21	964,485	21,153	2195,912	0	202,602	202,602	99,72	0	0	0	0	0	0	0
10:34:43	-637,573	2375,987	15,088	14,516	11,401	9,03	10,575	21	964,485	21,153	2196,092	0	202,602	202,602	99,72	0	0	0	0	0	0	0
10:34:43	-534,326	2370,644	14,99	14,419	11,376	8,975	10,543	21	964,485	21,153	2196,267	0	202,602	202,602	99,72	0	0	0	0	0	0	0
10:34:43	-389,013	2366,754	15,088	14,565	11,348	8,935	10,512	21	964,485	21,153	2196,437	0	202,602	202,602	99,72	0	0	0	0	0	0	0
10:34:43	-426,757	2362,486	15,234	14,663	11,316	8,891	10,48	21	964,485	21,153	2196,603	0	202,602	202,602	99,72	0	0	0	0	0	0	0
10:34:43	-431,298	2358,173	15,381	14,76	11,284	8,847	10,448	21	964,485	21,153	2196,765	0	202,602	202,602	99,72	0	0	0	0	0	0	0
10:34:43	-310,595	2355,067	15,576	15,102	11,256	8,815	10,416	21	964,485	21,153	2196,923	0	202,602	202,602	99,72	0	0	0	0	0	0	0
10:34:43	-682,08	2348,246	15,283	14,76	11,233	8,744	10,383	21	964,485	21,153	2197,075	0	202,602	202,602	99,72	0	0	0	0	0	0	0
10:34:43	-634,448	2341,902	14,941	14,419	11,216	8,679	10,35	21	964,485	21,153	2197,22	0	202,602	202,602	99,72	0	0	0	0	0	0	0
10:34:43	-428,076	2337,621	14,746	14,126	11,202	8,635	10,316	21	964,485	21,153	2197,36	0	202,602	202,602	99,72	0	0	0	0	0	0	0
10:34:43	-650	2331,121	14,306	13,784	11,189	8,568	10,282	21	964,485	21,153	2197,494	0	202,602	202,602	99,72	0	0	0	0	0	0	0
10:34:43	-554,516	2325,576	13,916	13,344	11,178	8,511	10,247	21	964,485	21,153	2197,622	0	202,602	202,602	99,72	0	0	0	0	0	0	0
10:34:43	-468,334	2320,892	13,672	13,296	11,165	8,462	10,212	21	964,485	21,153	2197,745	0	202,602	202,602	99,72	0	0	0	0	0	0	0
10:34:43	-524,243	2315,65	13,476	13,003	11,145	8,408	10,177	21	964,485	21,153	2197,863	0	202,602	202,602	99,72	0	0	0	0	0	0	0
10:34:43	-145,8	2314,192	13,672	13,1	11,127	8,393	10,142	21	964,485	21,153	2197,98	0	202,602	202,602	99,72	0	0	0	0	0	0	0
10:34:43	-321,044	2310,982	13,769	13,247	11,103	8,36	10,107	21	964,485	21,153	2198,093	0	202,602	202,602	99,72	0	0	0	0	0	0	0
10:34:43	-309,79	2307,884	13,965	13,344	11,075	8,328	10,072	21	964,485	21,153	2198,203	0	202,602	202,602	99,72	0	0	0	0	0	0	0
10:34:43	-370,751	2304,176	14,013	13,491	11,052	8,29	10,037	21	964,485	21,153	2198,309	0	202,602	202,602	99,72	0	0	0	0	0	0	0
10:34:43	-194,433	2302,232	14,16	13,54	11,033	8,27	10,002	21	964,485	21,153	2198,413	0	202,602	202,602	99,72	0	0	0	0	0	0	0
10:34:43	-513,183	2297,1	13,965	13,491	11,014	8,217	9,967	21	964,485	21,153	2198,511	0	202,602	202,602	99,72	0	0	0	0	0	0	0
10:34:43	-432,299	2292,777	13,769	13,296	11	8,172	9,932	21	964,485	21,153	2198,606	0	202,602	202,602	99,72	0	0	0	0	0	0	0
10:34:43	-479,296	2287,984	13,525	13,296	10,986	8,123	9,897	21	964,485	21,153	2198,695	0	202,602	202,602	99,72	0	0	0	0	0	0	0
10:34:43	-397,241	2284,012	13,281	13,003	10,977	8,082	9,861	21	964,485	21,153	2198,78	0	202,602	202,602	99,72	0	0	0	0	0	0	0
10:34:43	-339,721	2280,614	13,183	12,905	10,963	8,047	9,825	21	964,485	21,153	2198,862	0	202,602	202,602	99,72	0	0	0	0	0	0	0
10:34:43	-431,713	2276,297	12,988	12,758	10,949	8,003	9,79	21	964,485	21,153	2198,939	0	202,602	202,602	99,72	0	0	0	0	0	0	0
10:34:43	-202,661	2274,271	13,037	12,807	10,934	7,982	9,754	21	964,485	21,153	2199,015	0	202,602	202,602	99,72	0	0	0	0	0	0	0
10:34:43	-249,707	2271,774	13,037	12,758	10,92	7,956	9,719	21	964,485	21,153	2199,087	0	202,602	202,602	99,72	0	0	0	0	0	0	0
10:34:43	-332,617	2268,447	13,037	12,807	10,901	7,922	9,684	21	964,485	21,153	2199,157	0	202,602	202,602	99,72	0	0	0	0	0	0	0
10:34:43	-110,742	2267,34	13,183	12,807	10,887	7,91	9,649	21	964,485	21,153	2199,225	0	202,602	202,602	99,72	0	0	0	0	0	0	0
10:34:43	-329,296	2264,047	13,183	12,905	10,869	7,876	9,614	21	964,485	21,153	2199,289	0	202,602	202,602	99,72	0	0	0	0	0	0	0
10:34:43	-247,631	2261,571	13,183	12,954	10,855	7,851	9,58	21	964,485	21,153	2199,352	0	202,602	202,602	99,72	0	0	0	0	0	0	0
10:34:43	-293,579	2258,635	13,134	12,905	10,841	7,82	9,545	21	964,485	21,153	2199,411	0	202,602	202,602	99,72	0	0	0	0	0	0	0
10:34:43	-342,602	2255,209	13,037	12,807	10,826	7,785	9,511	21	964,485	21,153	2199,467	0	202,602	202,602	99,72	0	0	0	0	0	0	0
10:34:43	-255,444	2252,654	12,939	12,661	10,817	7,759	9,476	21	964,485	21,153	2199,52	0	202,602	202,602	99,72	0	0	0	0	0	0	0
10:34:43	-334,912	2249,305	12,841	12,563	10,803	7,724	9,442	21	964,485	21,153	2199,57	0	202,602	202,602	99,72	0	0	0	0	0	0	0
10:34:43	-351,318	2245,792	12,646	12,417	10,794	7,688	9,408	21	964,485	21,153	2199,616	0	202,602	202,602	99,72	0	0	0	0	0	0	0
10:34:43	-167,797	2244,114	12,646	12,417	10,784	7,671	9,373	21	964,485	21,153	2199,661	0	202,602	202,602	99,72	0	0	0	0	0	0	0
10:34:43	-336,01	2240,754	12,549	12,368	10,77	7,636	9,339	20,9	964,025	21,153	2199,702	0	202,602	202,602	99,72	0	0	0	0	0	0	0
10:34:43	-164,306	2239,111	12,549	12,368	10,761	7,619	9,306	20,9	964,025	21,153	2199,741	0	202,602	202,602	99,72	0	0	0	0	0	0	0
10:34:43	-155,834	2237,553	12,646	12,368	10,747	7,603	9,272	20,9	964,025	21,153	2199,779	0	202,602	202,602	99,72	0	0	0	0	0	0	0
10:34:43	-337,866	2234,174	12,549	12,368	10,733	7,568	9,239	20,9	964,025	21,153	2199,813	0	202,602	202,602	99,72	0	0	0	0	0	0	0
10:34:43	-159,277	2232,581	12,646	12,563	10,719	7,552	9,206	20,9	964,025	21,153	2199,846	0	202,602	202,602	99,72	0	0	0	0	0	0	0
10:34:43	-250,634	2230,075	12,646	12,466	10,705	7,526	9,173	20,9	964,025	21,153	2199,876	0	202,602	202,602	99,72	0	0	0	0	0	0	0
10:34:43	-338,867	2226,686	12,549	12,417	10,69	7,491	9,14	20,9	964,025	21,153	2199,903	0	202,602	202,602	99,72	0	0	0	0	0	0	0
10:34:43	-212,67	2224,559	12,5	12,368	10,681	7,469	9,107	20,9	964,025	21,153	2199,927	0	202,602	202,602	99,72	0	0	0	0	0	0	0
10:34:43	-210,156	2222,458	12,451	12,27	10,672	7,448	9,075	20,9	964,025	21,153	2199,95	0	202,602	202,602	99,72	0	0	0	0	0	0	0
10:34:43	-293,164	2219,526	12,304	12,173	10,663	7,417	9,042	20,9	964,025	21,153	2199,969	0	202,602	202,602	99,72	0	0	0	0	0	0	0
10:34:43	-265,673	2216,869	12,207	12,075	10,653	7,39	9,01	20,9	964,025	21,153	2199,986	0	201,752	201,752	99,716	0	0	0	0	0	0	0
10:34:43	-216,235	2214,707	12,207	12,026	10,641	7,368	8,978	20,9	964,025	21,153	2200,001	0	201,752	201,752	99,716	0	0	0	0	0	0	0
10:34:43	-172,119	2212,986	12,207	12,026	10,631	7,35	8,946	20,9	964,025	21,153	2200,014	0	201,752	201,752	99,716	0	0	0	0	0	0	0
10:34:43	-233,3	2210,653	12,207	11,977	10,618	7,326	8,914	20,9	964,025	21,153	2200,025	0	201,752	201,752	99,716	0	0	0	0	0	0	0
10:34:43	-169,873	2208,954	12,207	11,977	10,608	7,308	8,882	20,9	964,025	21,153	2200,034	0	201,752	201,752	99,716	0	0	0	0	0	0	0
10:34:43	-226,953	2206,685	12,207	12,026	10,595	7,285	8,851	20,9	964,025	21,153	2200,04	0	201,752	201,752	99,716	0	0	0	0	0	0	0
10:34:43	-168,798	2204,997	12,207	11,977	10,586	7,268	8,82	20,9	964,025	21,153	2200,045	0	201,752	201,752	99,716	0	0	0	0	0	0	0
10:34:43	-213,549	2202,861	12,158	11,977	10,576	7,245	8,789	20,9	964,025	21,153	2200,048	0	201,752	201,752	99,716	0	0	0	0	0	0	0
10:34:43	-165,625	2201,205	12,158	11,88	10,567	7,228	8,759	20,9	964,025	21,153	2200,049	0	201,752	201,752	99,716	0	0	0	0	0	0	0
10:34:43	-165,429	2199,551	12,158	11,831	10,557	7,211	8,728	20,9	964,025	21,153	2199,551	0	201,752	201,752	99,716	0	0	0	0	0	0	0
10:34:43	-150,659	2198,044	12,158	11,733	10,549	7,196	8,698	20,9	964,025	21,153	2198,044	0	201,752	201,752	99,716	0	0	0	0	0	0	0
10:34:43	-323,437	2194,81	12,06	11,88	10,536	7,162	8,668	20,9	964,025	21,153	2194,81	0	201,752	201,752	99,716	0	0	0	0	0	0	0
10:34:43	-162,402	2193,186	12,06	11,733	10,526	7,146	8,638	20,9	964,025	21,153	2193,186	0	201,752	201,752	99,716	0	0	0	0	0	0	0
10:34:43	-71,289	2192,473	12,158	11,733	10,517	7,138	8,609	20,9	964,025	21,153	2192,473	0	201,752	201,752	99,716	0	0	0	0	0	0	0
10:34:43	-253,417	2189,939	12,06	11,733	10,508	7,112	8,579	20,9	964,025	21,153	2189,939	0	201,752	201,752	99,716	0	0	0	0	0	0	0
10:34:43	-204,028	2187,898	11,963	11,684	10,501	7,091	8,55	20,9	964,025	21,153	2187,898	0	201,752	201,752	99,716	0	0	0	0	0	0	0
10:34:43	-145,141	2186,447	11,963	11,635	10,493	7,076	8,521	20,9	964,025	21,153	2186,447	0	201,752	201,752	99,716	0	0	0	0	0	0	0
10:34:43	-251,22	2183,935	11,865	11,538	10,484	7,05	8,493	20,9	964,025	21,153	2183,935	0	201,752	201,752	99,716	0	0	0	0	0	0	0
10:34:43	-160,278	2182,332	11,865	11,635	10,475	7,034	8,464	20,9	964,025	21,153	2182,332	0	201,752	201,752	99,716	0	0	0	0	0	0	0
10:34:43	-69,091	2181,641	11,963	11,635	10,466	7,027	8,436	20,9	964,025	21,153	2181,641	0	201,752	201,752	99,716	0	0	0	0	0	0	0
10:34:43	-178,588	2179,855	11,963	11,635	10,456	7,008	8,408	20,9	964,025	21,153	2179,855	0	201,752	201,752	99,716	0	0	0	0	0	0	0
10:34:43	-159,106	2178,264	11,963	11,684	10,447	6,992	8,38	20,9	964,025	21,153	2178,264	0	201,752	201,752	99,716	0	0	0	0	0	0	0
10:34:43	-154,418	2176,72	12,011	11,635	10,435	6,976	8,352	20,9	964,025	21,153	2176,72	0	201,752	201,752	99,716	0	0	0	0	0	0	0
10:34:43	-254,687	2174,173	11,865	11,635	10,429	6,95	8,325	20,9	964,025	21,153	2174,173	0	201,752	201,752	99,716	0	0	0	0	0	0	0
10:34:43	-230,761	2171,865	11,767	11,538	10,421	6,926	8,298	20,9	964,025	21,153	2171,865	0	201,752	201,752	99,716	0	0	0	0	0	0	0
10:34:43	-249,975	2169,366	11,67	11,538	10,412	6,9	8,27	20,9	964,025	21,153	2169,366	0	201,752	201,752	99,716	0	0	0	0	0	0	0
10:34:43	-137,524	2167,99	11,67	11,538	10,404	6,886	8,243	20,9	964,025	21,153	2167,99	0	201,752	201,752	99,716	0	0	0	0	0	0	0
10:34:43	-237,426	2165,616	11,523	11,489	10,398	6,862	8,216	20,9	964,025	21,153	2165,616	0	201,752	201,752	99,716	0	0	0	0	0	0	0
10:34:43	-98,925	2164,627	11,523	11,489	10,393	6,851	8,189	20,9	964,025	21,153	2164,627	0	201,752	201,752	99,716	0	0	0	0	0	0	0
10:34:43	-157,934	2163,047	11,523	11,44	10,384	6,835	8,163	20,9	964,025	21,153	2163,047	0	201,752	201,752	99,716	0	0	0	0	0	0	0
10:34:43	-141,918	2161,628	11,523	11,489	10,376	6,82	8,136	20,9	964,025	21,153	2161,628	0	201,752	201,752	99,716	0	0	0	0	0	0	0
10:34:43	-203,344	2159,595	11,474	11,44	10,367	6,799	8,11	20,9	964,025	21,153	2159,595	0	201,752	201,752	99,716	0	0	0	0	0	0	0
10:34:43	-97,705	2158,618	11,474	11,44	10,361	6,789	8,084	20,9	964,025	21,153	2158,618	0	201,752	201,752	99,716	0	0	0	0	0	0	0
10:34:43	-159,179	2157,026	11,474	11,342	10,352	6,773	8,058	20,9	964,025	21,153	2157,026	0	201,752	201,752	99,716	0	0	0	0	0	0	0
10:34:43	-144,189	2155,584	11,425	11,342	10,346	6,758	8,033	20,9	964,025	21,153	2155,584	0	201,752	201,752	99,716	0	0	0	0	0	0	0
10:34:43	-215,38	2153,43	11,328	11,294	10,339	6,736	8,008	20,9	964,025	21,153	2153,43	0	201,752	201,752	99,716	0	0	0	0	0	0	0
10:34:43	-96,606	2152,464	11,328	11,196	10,334	6,726	7,982	20,9	964,025	21,153	2152,464	0	201,752	201,752	99,716	0	0	0	0	0	0	0
10:34:43	-127,05	2151,194	11,279	11,147	10,329	6,713	7,957	20,9	964,025	21,153	2151,194	0	201,752	201,752	99,716	0	0	0	0	0	0	0
10:34:43	-154,052	2149,653	11,181	11,147	10,326	6,697	7,933	20,9	964,025	21,153	2149,653	0	201,752	201,752	99,716	0	0	0	0	0	0	0
10:34:43	-216,601	2147,487	11,035	11,001	10,321	6,675	7,908	20,9	964,025	21,153	2147,487	0	201,752	201,752	99,716	0	0	0	0	0	0	0
10:34:43	-80,615	2146,681	11,035	10,952	10,316	6,666	7,884	20,9	964,025	21,153	2146,681	0	201,752	201,752	99,716	0	0	0	0	0	0	0
10:34:43	-80,615	2145,875	11,035	11,001	10,312	6,658	7,86	20,9	964,025	21,153	2145,875	0	201,752	201,752	99,716	0	0	0	0	0	0	0
10:34:43	-80,419	2145,071	11,035	11,001	10,307	6,65	7,836	20,9	964,025	21,153	2145,071	0	201,752	201,752	99,716	0	0	0	0	0	0	0
10:34:43	-171,215	2143,359	10,937	10,854	10,303	6,632	7,812	20,9	964,025	21,153	2143,359	0	201,752	201,752	99,716	0	0	0	0	0	0	0
10:34:43	-66,699	2142,692	10,937	10,854	10,299	6,625	7,789	20,9	964,025	21,153	2142,692	0	201,752	201,752	99,716	0	0	0	0	0	0	0
10:34:43	-97,631	2141,715	10,937	10,952	10,293	6,615	7,766	20,9	964,025	21,153	2141,715	0	201,752	201,752	99,716	0	0	0	0	0	0	0
10:34:43	-55,493	2141,16	11,035	10,952	10,285	6,609	7,743	20,9	964,025	21,153	2141,16	0	201,752	201,752	99,716	0	0	0	0	0	0	0
10:34:44	-58,837	2140,572	11,132	11,001	10,277	6,603	7,721	20,9	964,025	21,153	2140,572	0	201,752	201,752	99,716	0	0	0	0	0	0	0
10:34:44	-172,094	2138,851	11,035	11,001	10,272	6,586	7,699	20,9	964,025	21,153	2138,851	0	201,752	201,752	99,716	0	0	0	0	0	0	0
10:34:44	-45,263	2138,398	10,986	10,952	10,272	6,581	7,677	20,9	964,025	21,153	2138,398	0	201,752	201,752	99,716	0	0	0	0	0	0	0
10:34:44	-152,026	2136,878	10,84	10,805	10,271	6,565	7,655	20,9	964,025	21,153	2136,878	0	201,752	201,752	99,716	0	0	0	0	0	0	0
10:34:44	-97,851	2135,9	10,791	10,757	10,268	6,555	7,634	20,9	964,025	21,153	2135,9	0	201,752	201,752	99,716	0	0	0	0	0	0	0
10:34:44	-30,102	2135,599	10,791	10,757	10,266	6,552	7,612	20,9	964,025	21,153	2135,599	0	201,752	201,752	99,716	0	0	0	0	0	0	0
10:34:44	-121,386	2134,385	10,791	10,659	10,259	6,54	7,591	20,9	964,025	21,153	2134,385	0	201,752	201,752	99,716	0	0	0	0	0	0	0
10:34:44	-104,418	2133,34	10,693	10,659	10,259	6,529	7,57	20,9	964,025	21,153	2133,34	0	201,752	201,752	99,716	0	0	0	0	0	0	0
10:34:44	-45,239	2132,888	10,644	10,61	10,259	6,524	7,55	20,9	964,025	21,153	2132,888	0	201,752	201,752	99,716	0	0	0	0	0	0	0
10:34:44	-69,873	2132,189	10,644	10,61	10,255	6,517	7,53	20,9	964,025	21,153	2132,189	0	201,752	201,752	99,716	0	0	0	0	0	0	0
10:34:44	-37,426	2131,815	10,693	10,659	10,25	6,513	7,51	20,9	964,025	21,153	2131,815	0	201,752	201,752	99,716	0	0	0	0	0	0	0
10:34:44	6,738	2131,882	10,791	10,757	10,245	6,514	7,49	20,9	964,025	21,153	2131,815	0	201,752	201,752	99,716	0	0	0	0	0	0	0
10:34:44	-83,74	2131,045	10,791	10,805	10,24	6,505	7,471	20,9	964,025	21,153	2131,045	0	201,752	201,752	99,716	0	0	0	0	0	0	0
10:34:44	-24,609	2130,799	10,84	10,805	10,236	6,503	7,452	20,9	964,025	21,153	2130,799	0	201,752	201,752	99,716	0	0	0	0	0	0	0
10:34:44	-59,13	2130,208	10,791	10,805	10,236	6,496	7,433	20,9	964,025	21,153	2130,208	0	201,752	201,752	99,716	0	0	0	0	0	0	0
10:34:44	-147,314	2128,734	10,693	10,659	10,232	6,481	7,415	20,9	964,025	21,153	2128,734	0	201,752	201,752	99,716	0	0	0	0	0	0	0
10:34:44	-14,062	2128,594	10,693	10,61	10,232	6,48	7,396	20,9	964,025	21,153	2128,594	0	201,752	201,752	99,716	0	0	0	0	0	0	0
10:34:44	-135,644	2127,237	10,547	10,61	10,232	6,466	7,378	20,9	964,025	21,153	2127,237	0	201,752	201,752	99,716	0	0	0	0	0	0	0
10:34:44	-90,429	2126,333	10,449	10,464	10,232	6,457	7,36	20,9	964,025	21,153	2126,333	0	201,752	201,752	99,716	0	0	0	0	0	0	0
10:34:44	0	2126,333	10,449	10,464	10,232	6,457	7,342	20,9	964,025	21,153	2126,333	0	201,752	201,752	99,716	0	0	0	0	0	0	0
10:34:44	-161,254	2124,721	10,351	10,317	10,228	6,44	7,324	20,9	964,025	21,153	2124,721	0	201,752	201,752	99,716	0	0	0	0	0	0	0
10:34:44	77,563	2125,496	10,449	10,464	10,227	6,448	7,307	20,9	964,025	21,153	2124,721	0	201,752	201,752	99,716	0	0	0	0	0	0	0
10:34:44	-57,885	2124,917	10,449	10,464	10,224	6,442	7,29	20,9	964,025	21,153	2124,722	0	201,752	201,752	99,716	0	0	0	0	0	0	0
10:34:44	18,286	2125,1	10,498	10,464	10,222	6,444	7,274	20,9	964,025	21,153	2124,722	0	201,752	201,752	99,716	0	0	0	0	0	0	0
10:34:44	-39,599	2124,704	10,547	10,61	10,217	6,44	7,257	20,9	964,025	21,153	2124,704	0	201,752	201,752	99,716	0	0	0	0	0	0	0
10:34:44	-72,998	2123,974	10,547	10,61	10,213	6,432	7,241	20,9	964,025	21,153	2123,974	0	201,752	201,752	99,716	0	0	0	0	0	0	0
10:34:44	17,358	2124,148	10,644	10,757	10,209	6,434	7,225	20,9	964,025	21,153	2123,975	0	201,752	201,752	99,716	0	0	0	0	0	0	0
10:34:44	32,373	2124,472	10,693	10,659	10,208	6,437	7,21	20,9	964,025	21,153	2123,975	0	201,752	201,752	99,716	0	0	0	0	0	0	0
10:34:44	-45,19	2124,02	10,644	10,464	10,208	6,433	7,195	20,9	964,025	21,153	2123,975	0	201,752	201,752	99,716	0	0	0	0	0	0	0
10:34:44	-90,38	2123,116	10,547	10,464	10,208	6,423	7,18	20,9	964,025	21,153	2123,116	0	201,752	201,752	99,716	0	0	0	0	0	0	0
10:34:44	-104,272	2122,073	10,498	10,415	10,205	6,413	7,165	20,9	964,025	21,153	2122,073	0	201,752	201,752	99,716	0	0	0	0	0	0	0
10:34:44	0	2122,073	10,498	10,415	10,205	6,413	7,15	20,9	964,025	21,153	2122,073	0	201,752	201,752	99,716	0	0	0	0	0	0	0
10:34:44	-59,252	2121,481	10,449	10,268	10,204	6,407	7,135	20,9	964,025	21,153	2121,481	0	201,752	201,752	99,716	0	0	0	0	0	0	0
10:34:44	-90,356	2120,577	10,351	10,268	10,204	6,397	7,121	20,9	964,025	21,153	2120,577	0	201,752	201,752	99,716	0	0	0	0	0	0	0
10:34:44	78,564	2121,363	10,449	10,415	10,203	6,405	7,107	20,9	964,025	21,153	2120,578	0	201,752	201,752	99,716	0	0	0	0	0	0	0
10:34:44	-14,819	2121,214	10,498	10,317	10,2	6,404	7,093	20,9	964,025	21,153	2120,578	0	201,752	201,752	99,716	0	0	0	0	0	0	0
10:34:44	-119,384	2120,021	10,449	10,415	10,196	6,391	7,079	20,9	964,025	21,153	2120,021	0	201,752	201,752	99,716	0	0	0	0	0	0	0
10:34:44	-103,173	2118,989	10,351	10,415	10,195	6,381	7,065	20,9	964,025	21,153	2118,989	0	201,752	201,752	99,716	0	0	0	0	0	0	0
10:34:44	17,333	2119,162	10,449	10,415	10,191	6,383	7,052	20,9	964,025	21,153	2118,989	0	201,752	201,752	99,716	0	0	0	0	0	0	0
10:34:44	32,348	2119,486	10,498	10,464	10,19	6,386	7,039	20,9	964,025	21,153	2118,99	0	201,752	201,752	99,716	0	0	0	0	0	0	0
10:34:44	-45,19	2119,034	10,449	10,317	10,19	6,381	7,026	20,9	964,025	21,153	2118,99	0	201,752	201,752	99,716	0	0	0	0	0	0	0
10:34:44	-74,023	2118,294	10,449	10,415	10,186	6,374	7,013	20,9	964,025	21,153	2118,294	0	201,752	201,752	99,716	0	0	0	0	0	0	0
10:34:44	0	2118,294	10,449	10,464	10,186	6,374	7,001	20,9	964,025	21,153	2118,294	0	201,752	201,752	99,716	0	0	0	0	0	0	0
10:34:44	-11,791	2118,176	10,449	10,317	10,185	6,372	6,988	20,8	965,455	21,153	2118,176	0	201,752	201,752	99,716	0	0	0	0	0	0	0
10:34:44	-3,344	2118,142	10,449	10,415	10,185	6,372	6,976	20,8	965,455	21,153	2118,142	0	201,752	201,752	99,716	0	0	0	0	0	0	0
10:34:44	-90,307	2117,239	10,351	10,317	10,185	6,363	6,964	20,8	965,455	21,153	2117,239	0	201,752	201,752	99,716	0	0	0	0	0	0	0
10:34:44	-45,141	2116,788	10,302	10,219	10,185	6,358	6,952	20,8	965,455	21,153	2116,788	0	201,752	201,752	99,716	0	0	0	0	0	0	0
10:34:44	-62,255	2116,165	10,302	10,268	10,182	6,352	6,941	20,8	965,455	21,153	2116,165	0	201,752	201,752	99,716	0	0	0	0	0	0	0
10:34:44	122,412	2117,389	10,449	10,317	10,181	6,364	6,929	20,8	965,455	21,153	2116,166	0	201,752	201,752	99,716	0	0	0	0	0	0	0
10:34:44	-63,354	2116,756	10,449	10,219	10,177	6,358	6,918	20,8	965,455	21,153	2116,167	0	201,752	201,752	99,716	0	0	0	0	0	0	0
10:34:44	-11,767	2116,638	10,449	10,317	10,177	6,357	6,907	20,8	965,455	21,153	2116,167	0	201,752	201,752	99,716	0	0	0	0	0	0	0
10:34:44	0	2116,638	10,449	10,317	10,177	6,357	6,896	20,8	965,455	21,153	2116,168	0	201,752	201,752	99,716	0	0	0	0	0	0	0
10:34:44	-90,258	2115,735	10,351	10,219	10,177	6,347	6,886	20,8	965,455	21,153	2115,735	0	201,752	201,752	99,716	0	0	0	0	0	0	0
10:34:44	-11,767	2115,618	10,351	10,219	10,176	6,346	6,875	20,8	965,455	21,153	2115,618	0	200,996	200,996	99,713	0	0	0	0	0	0	0
10:34:44	26,953	2115,887	10,449	10,268	10,172	6,349	6,865	20,8	965,455	21,153	2115,618	0	200,996	200,996	99,713	0	0	0	0	0	0	0
10:34:44	-11,767	2115,77	10,449	10,317	10,172	6,348	6,855	20,8	965,455	21,153	2115,618	0	200,996	200,996	99,713	0	0	0	0	0	0	0
10:34:44	-135,4	2114,416	10,302	10,268	10,172	6,334	6,844	20,8	965,455	21,153	2114,416	0	200,996	200,996	99,713	0	0	0	0	0	0	0
10:34:44	0	2114,416	10,302	10,219	10,172	6,334	6,834	20,8	965,455	21,153	2114,416	0	200,996	200,996	99,713	0	0	0	0	0	0	0
10:34:44	45,117	2114,867	10,351	10,317	10,172	6,338	6,825	20,8	965,455	21,153	2114,416	0	200,996	200,996	99,713	0	0	0	0	0	0	0
10:34:44	47,241	2115,339	10,498	10,464	10,167	6,343	6,815	20,8	965,455	21,153	2114,417	0	200,996	200,996	99,713	0	0	0	0	0	0	0
10:34:44	-45,141	2114,888	10,449	10,317	10,167	6,339	6,806	20,8	965,455	21,153	2114,417	0	200,996	200,996	99,713	0	0	0	0	0	0	0
10:34:44	-90,258	2113,985	10,351	10,268	10,167	6,329	6,796	20,8	965,455	21,153	2113,985	0	200,996	200,996	99,713	0	0	0	0	0	0	0
10:34:44	0	2113,985	10,351	10,268	10,167	6,329	6,787	20,8	965,455	21,153	2113,985	0	200,996	200,996	99,713	0	0	0	0	0	0	0
10:34:44	-11,743	2113,868	10,351	10,317	10,166	6,328	6,778	20,8	965,455	21,153	2113,868	0	200,996	200,996	99,713	0	0	0	0	0	0	0
10:34:44	-45,117	2113,417	10,302	10,268	10,166	6,323	6,769	20,8	965,455	21,153	2113,417	0	200,996	200,996	99,713	0	0	0	0	0	0	0
10:34:44	-19,262	2113,224	10,351	10,268	10,162	6,321	6,761	20,8	965,455	21,153	2113,224	0	200,996	200,996	99,713	0	0	0	0	0	0	0
10:34:44	-45,092	2112,773	10,302	10,268	10,162	6,317	6,752	20,8	965,455	21,153	2112,773	0	200,996	200,996	99,713	0	0	0	0	0	0	0
10:34:44	123,559	2114,009	10,449	10,317	10,162	6,329	6,744	20,8	965,455	21,153	2112,774	0	200,996	200,996	99,713	0	0	0	0	0	0	0
10:34:44	-135,351	2112,655	10,302	10,219	10,162	6,316	6,735	20,8	965,455	21,153	2112,655	0	200,996	200,996	99,713	0	0	0	0	0	0	0
10:34:44	0	2112,655	10,302	10,268	10,162	6,316	6,727	20,8	965,455	21,153	2112,655	0	200,996	200,996	99,713	0	0	0	0	0	0	0
10:34:44	45,092	2113,106	10,351	10,268	10,162	6,32	6,719	20,8	965,455	21,153	2112,655	0	200,996	200,996	99,713	0	0	0	0	0	0	0
10:34:44	-45,092	2112,655	10,302	10,268	10,162	6,316	6,711	20,8	965,455	21,153	2112,655	0	200,996	200,996	99,713	0	0	0	0	0	0	0
10:34:44	59,033	2113,245	10,449	10,317	10,157	6,322	6,703	20,8	965,455	21,153	2112,656	0	200,996	200,996	99,713	0	0	0	0	0	0	0
10:34:44	-135,351	2111,892	10,302	10,268	10,157	6,308	6,696	20,8	965,455	21,153	2111,892	0	200,996	200,996	99,713	0	0	0	0	0	0	0
10:34:44	0	2111,892	10,302	10,219	10,157	6,308	6,688	20,8	965,455	21,153	2111,892	0	200,996	200,996	99,713	0	0	0	0	0	0	0
10:34:44	0	2111,892	10,302	10,268	10,157	6,308	6,681	20,8	965,455	21,153	2111,892	0	200,996	200,996	99,713	0	0	0	0	0	0	0
10:34:44	0	2111,892	10,302	10,268	10,157	6,308	6,673	20,8	965,455	21,153	2111,892	0	200,996	200,996	99,713	0	0	0	0	0	0	0
10:34:44	34,35	2112,235	10,351	10,219	10,157	6,311	6,666	20,8	965,455	21,153	2111,893	0	200,996	200,996	99,713	0	0	0	0	0	0	0
10:34:44	-111,572	2111,12	10,302	10,268	10,153	6,3	6,659	20,8	965,455	21,153	2111,12	0	200,996	200,996	99,713	0	0	0	0	0	0	0
10:34:44	135,351	2112,473	10,449	10,464	10,153	6,314	6,652	20,8	965,455	21,153	2111,121	0	200,996	200,996	99,713	0	0	0	0	0	0	0
10:34:44	-225,561	2110,218	10,205	10,122	10,153	6,29	6,645	20,8	965,455	21,153	2110,218	0	200,996	200,996	99,713	0	0	0	0	0	0	0
10:34:44	79,516	2111,013	10,302	10,219	10,152	6,299	6,638	20,8	965,455	21,153	2110,218	0	200,996	200,996	99,713	0	0	0	0	0	0	0
10:34:44	0	2111,013	10,302	10,268	10,152	6,299	6,632	20,8	965,455	21,153	2110,219	0	200,996	200,996	99,713	0	0	0	0	0	0	0
10:34:44	0	2111,013	10,302	10,219	10,152	6,299	6,625	20,8	965,455	21,153	2110,22	0	200,996	200,996	99,713	0	0	0	0	0	0	0
10:34:44	0	2111,013	10,302	10,219	10,152	6,299	6,619	20,8	965,455	21,153	2110,221	0	200,996	200,996	99,713	0	0	0	0	0	0	0
10:34:44	-20,336	2110,809	10,351	10,268	10,149	6,297	6,612	20,8	965,455	21,153	2110,221	0	200,996	200,996	99,713	0	0	0	0	0	0	0
10:34:44	-10,717	2110,702	10,351	10,268	10,148	6,295	6,606	20,8	965,455	21,153	2110,222	0	200,996	200,996	99,713	0	0	0	0	0	0	0
10:34:44	10,717	2110,809	10,449	10,268	10,144	6,297	6,6	20,8	965,455	21,153	2110,222	0	200,996	200,996	99,713	0	0	0	0	0	0	0
10:34:44	-10,742	2110,702	10,449	10,464	10,143	6,295	6,594	20,8	965,455	21,153	2110,223	0	200,996	200,996	99,713	0	0	0	0	0	0	0
10:34:44	-135,302	2109,349	10,302	10,317	10,143	6,281	6,588	20,8	965,455	21,153	2109,349	0	200,996	200,996	99,713	0	0	0	0	0	0	0
10:34:44	-90,209	2108,447	10,205	10,268	10,143	6,272	6,582	20,8	965,455	21,153	2108,447	0	200,996	200,996	99,713	0	0	0	0	0	0	0
10:34:44	22,509	2108,672	10,302	10,317	10,139	6,274	6,576	20,8	965,455	21,153	2108,447	0	200,996	200,996	99,713	0	0	0	0	0	0	0
10:34:44	0	2108,672	10,302	10,268	10,139	6,274	6,57	20,8	965,455	21,153	2108,447	0	200,996	200,996	99,713	0	0	0	0	0	0	0
10:34:44	-135,278	2107,319	10,156	10,219	10,139	6,261	6,564	20,8	965,455	21,153	2107,319	0	200,996	200,996	99,713	0	0	0	0	0	0	0
10:34:44	0	2107,319	10,156	10,219	10,139	6,261	6,558	20,8	965,455	21,153	2107,319	0	200,996	200,996	99,713	0	0	0	0	0	0	0
10:34:44	-99,829	2106,321	10,058	10,073	10,139	6,25	6,552	20,8	965,455	21,153	2106,321	0	200,996	200,996	99,713	0	0	0	0	0	0	0
10:34:44	135,253	2107,673	10,205	10,219	10,139	6,264	6,546	20,8	965,455	21,153	2106,322	0	200,996	200,996	99,713	0	0	0	0	0	0	0
10:34:44	-203,833	2105,635	10,058	10,122	10,135	6,243	6,54	20,8	965,455	21,153	2105,635	0	200,996	200,996	99,713	0	0	0	0	0	0	0
10:34:44	79,418	2106,429	10,156	10,122	10,134	6,251	6,535	20,8	965,455	21,153	2105,636	0	200,996	200,996	99,713	0	0	0	0	0	0	0
10:34:44	135,278	2107,782	10,302	10,268	10,134	6,265	6,529	20,8	965,455	21,153	2105,638	0	200,996	200,996	99,713	0	0	0	0	0	0	0
10:34:45	-135,278	2106,429	10,156	10,122	10,134	6,251	6,524	20,8	965,455	21,153	2105,639	0	200,996	200,996	99,713	0	0	0	0	0	0	0
10:34:45	45,092	2106,88	10,205	10,219	10,134	6,256	6,519	20,8	965,455	21,153	2105,64	0	200,996	200,996	99,713	0	0	0	0	0	0	0
10:34:45	-144,897	2105,431	10,058	10,073	10,133	6,241	6,513	20,8	965,455	21,153	2105,431	0	200,996	200,996	99,713	0	0	0	0	0	0	0
10:34:45	67,529	2106,107	10,205	10,122	10,13	6,248	6,508	20,8	965,455	21,153	2105,432	0	200,996	200,996	99,713	0	0	0	0	0	0	0
10:34:45	-45,068	2105,656	10,156	10,122	10,13	6,243	6,503	20,8	965,455	21,153	2105,432	0	200,996	200,996	99,713	0	0	0	0	0	0	0
10:34:45	-135,229	2104,304	10,009	9,975	10,13	6,229	6,497	20,8	965,455	21,153	2104,304	0	200,996	200,996	99,713	0	0	0	0	0	0	0
10:34:45	135,229	2105,656	10,156	10,073	10,13	6,243	6,492	20,8	965,455	21,153	2104,305	0	200,996	200,996	99,713	0	0	0	0	0	0	0
10:34:45	0	2105,656	10,156	10,073	10,13	6,243	6,488	20,8	965,455	21,153	2104,306	0	200,996	200,996	99,713	0	0	0	0	0	0	0
10:34:45	-79,296	2104,863	10,156	9,926	10,125	6,235	6,483	20,8	965,455	21,153	2104,307	0	200,996	200,996	99,713	0	0	0	0	0	0	0
10:34:45	0	2104,863	10,156	10,073	10,125	6,235	6,478	20,8	965,455	21,153	2104,307	0	200,996	200,996	99,713	0	0	0	0	0	0	0
10:34:45	-78,442	2104,078	10,156	10,122	10,121	6,227	6,473	20,8	965,455	21,153	2104,078	0	200,996	200,996	99,713	0	0	0	0	0	0	0
10:34:45	-135,18	2102,727	10,009	9,878	10,121	6,213	6,468	20,8	965,455	21,153	2102,727	0	200,996	200,996	99,713	0	0	0	0	0	0	0
10:34:45	45,068	2103,177	10,058	10,073	10,121	6,218	6,463	20,8	965,455	21,153	2102,727	0	200,996	200,996	99,713	0	0	0	0	0	0	0
10:34:45	0	2103,177	10,058	9,975	10,121	6,218	6,458	20,8	965,455	21,153	2102,728	0	200,996	200,996	99,713	0	0	0	0	0	0	0
10:34:45	-45,068	2102,727	10,009	9,926	10,121	6,213	6,453	20,8	965,455	21,153	2102,727	0	200,996	200,996	99,713	0	0	0	0	0	0	0
10:34:45	-80,517	2101,922	10,009	9,975	10,116	6,205	6,448	20,8	965,455	21,153	2101,922	0	200,996	200,996	99,713	0	0	0	0	0	0	0
10:34:45	0	2101,922	10,009	9,926	10,116	6,205	6,444	20,8	965,455	21,153	2101,922	0	200,996	200,996	99,713	0	0	0	0	0	0	0
10:34:45	45,068	2102,372	10,058	10,122	10,116	6,21	6,439	20,8	965,455	21,153	2101,922	0	200,996	200,996	99,713	0	0	0	0	0	0	0
10:34:45	-54,736	2101,825	10,009	9,975	10,116	6,204	6,434	20,8	965,455	21,153	2101,825	0	200,996	200,996	99,713	0	0	0	0	0	0	0
10:34:45	45,043	2102,275	10,058	9,926	10,116	6,209	6,43	20,8	965,455	21,153	2101,825	0	200,996	200,996	99,713	0	0	0	0	0	0	0
10:34:45	19,458	2102,47	10,156	10,219	10,112	6,211	6,426	20,8	965,455	21,153	2101,826	0	200,996	200,996	99,713	0	0	0	0	0	0	0
10:34:45	-135,18	2101,118	10,009	9,926	10,112	6,197	6,421	20,8	965,455	21,153	2101,118	0	200,996	200,996	99,713	0	0	0	0	0	0	0
10:34:45	-8,618	2101,032	10,009	10,073	10,111	6,196	6,417	20,8	965,455	21,153	2101,032	0	200,996	200,996	99,713	0	0	0	0	0	0	0
10:34:45	0	2101,032	10,009	9,975	10,111	6,196	6,412	20,8	965,455	21,153	2101,032	0	200,996	200,996	99,713	0	0	0	0	0	0	0
10:34:45	0	2101,032	10,009	9,878	10,111	6,196	6,408	20,8	965,455	21,153	2101,032	0	200,996	200,996	99,713	0	0	0	0	0	0	0
10:34:45	-26,855	2100,763	10,058	10,073	10,107	6,193	6,404	20,8	965,455	21,153	2100,763	0	200,996	200,996	99,713	0	0	0	0	0	0	0
10:34:45	-8,593	2100,677	10,058	9,926	10,106	6,192	6,4	20,8	965,455	21,153	2100,677	0	200,996	200,996	99,713	0	0	0	0	0	0	0
10:34:45	0	2100,677	10,058	9,926	10,106	6,192	6,396	20,8	965,455	21,153	2100,677	0	200,996	200,996	99,713	0	0	0	0	0	0	0
10:34:45	90,112	2101,578	10,156	10,219	10,106	6,201	6,392	20,8	965,455	21,153	2100,678	0	200,996	200,996	99,713	0	0	0	0	0	0	0
10:34:45	-180,224	2099,776	9,961	9,878	10,106	6,183	6,388	20,8	965,455	21,153	2099,776	0	200,996	200,996	99,713	0	0	0	0	0	0	0
10:34:45	45,068	2100,227	10,009	9,926	10,106	6,187	6,384	20,8	965,455	21,153	2099,777	0	200,996	200,996	99,713	0	0	0	0	0	0	0
10:34:45	-81,567	2099,411	10,009	9,975	10,102	6,179	6,38	20,8	965,455	21,153	2099,411	0	200,996	200,996	99,713	0	0	0	0	0	0	0
10:34:45	0	2099,411	10,009	10,073	10,102	6,179	6,376	20,8	965,455	21,153	2099,411	0	200,996	200,996	99,713	0	0	0	0	0	0	0
10:34:45	-135,131	2098,06	9,863	9,926	10,102	6,165	6,372	20,8	965,455	21,153	2098,06	0	200,996	200,996	99,713	0	0	0	0	0	0	0
10:34:45	0	2098,06	9,863	9,78	10,102	6,165	6,368	20,8	965,455	21,153	2098,06	0	200,996	200,996	99,713	0	0	0	0	0	0	0
10:34:45	53,515	2098,595	10,009	10,073	10,097	6,171	6,364	20,8	965,455	21,153	2098,06	0	200,996	200,996	99,713	0	0	0	0	0	0	0
10:34:45	-135,107	2097,244	9,863	9,585	10,097	6,157	6,36	20,8	965,455	21,153	2097,244	0	200,996	200,996	99,713	0	0	0	0	0	0	0
10:34:45	126,538	2098,509	10,009	9,975	10,097	6,17	6,356	20,8	965,455	21,153	2097,245	0	200,996	200,996	99,713	0	0	0	0	0	0	0
10:34:45	-72,973	2097,78	10,009	9,926	10,093	6,162	6,352	20,8	965,455	21,153	2097,246	0	200,996	200,996	99,713	0	0	0	0	0	0	0
10:34:45	-9,667	2097,683	10,009	9,78	10,092	6,161	6,349	20,8	965,455	21,153	2097,247	0	200,996	200,996	99,713	0	0	0	0	0	0	0
10:34:45	63,208	2098,315	10,156	10,122	10,088	6,168	6,345	20,8	965,455	21,153	2097,248	0	200,996	200,996	99,713	0	0	0	0	0	0	0
10:34:45	-90,087	2097,414	10,058	9,926	10,088	6,158	6,341	20,8	965,455	21,153	2097,248	0	200,996	200,996	99,713	0	0	0	0	0	0	0
10:34:45	-8,447	2097,33	10,058	9,975	10,087	6,158	6,338	20,8	965,455	21,153	2097,248	0	200,996	200,996	99,713	0	0	0	0	0	0	0
10:34:45	-75,244	2096,577	10,058	9,926	10,083	6,15	6,334	20,7	965,455	21,153	2096,577	0	200,996	200,996	99,713	0	0	0	0	0	0	0
10:34:45	82,69	2097,404	10,156	9,926	10,083	6,158	6,331	20,7	965,455	21,153	2096,578	0	200,996	200,996	99,713	0	0	0	0	0	0	0
10:34:45	-135,107	2096,053	10,009	9,878	10,083	6,144	6,327	20,7	965,455	21,153	2096,053	0	200,996	200,996	99,713	0	0	0	0	0	0	0
10:34:45	0	2096,053	10,009	9,878	10,083	6,144	6,323	20,7	965,455	21,153	2096,053	0	200,996	200,996	99,713	0	0	0	0	0	0	0
10:34:45	45,043	2096,503	10,058	9,926	10,083	6,149	6,32	20,7	965,455	21,153	2096,054	0	200,996	200,996	99,713	0	0	0	0	0	0	0
10:34:45	-120,288	2095,301	10,009	9,878	10,078	6,137	6,316	20,7	965,455	21,153	2095,301	0	200,996	200,996	99,713	0	0	0	0	0	0	0
10:34:45	-45,019	2094,85	9,961	9,926	10,078	6,132	6,313	20,7	965,455	21,153	2094,85	0	200,996	200,996	99,713	0	0	0	0	0	0	0
10:34:45	-97,387	2093,877	9,863	9,878	10,078	6,122	6,309	20,7	965,455	21,153	2093,877	0	200,996	200,996	99,713	0	0	0	0	0	0	0
10:34:45	0	2093,877	9,863	9,926	10,078	6,122	6,305	20,7	965,455	21,153	2093,877	0	200,996	200,996	99,713	0	0	0	0	0	0	0
10:34:45	0	2093,877	9,863	9,78	10,078	6,122	6,302	20,7	965,455	21,153	2093,877	0	200,996	200,996	99,713	0	0	0	0	0	0	0
10:34:45	0	2093,877	9,863	9,78	10,078	6,122	6,298	20,7	965,455	21,153	2093,877	0	200,694	200,694	99,712	0	0	0	0	0	0	0
10:34:45	90,014	2094,777	9,961	9,975	10,078	6,131	6,295	20,7	965,455	21,153	2093,877	0	200,694	200,694	99,712	0	0	0	0	0	0	0
10:34:45	-210,253	2092,674	9,814	9,731	10,074	6,11	6,291	20,7	965,455	21,153	2092,674	0	200,694	200,694	99,712	0	0	0	0	0	0	0
10:34:45	44,97	2093,124	9,863	9,78	10,074	6,114	6,288	20,7	965,455	21,153	2092,675	0	200,694	200,694	99,712	0	0	0	0	0	0	0
10:34:45	0	2093,124	9,863	9,78	10,074	6,114	6,284	20,7	965,455	21,153	2092,675	0	200,694	200,694	99,712	0	0	0	0	0	0	0
10:34:45	-142,382	2091,7	9,716	9,585	10,073	6,1	6,281	20,7	965,455	21,153	2091,7	0	200,694	200,694	99,712	0	0	0	0	0	0	0
10:34:45	89,99	2092,6	9,814	9,78	10,073	6,109	6,277	20,7	965,455	21,153	2091,701	0	200,694	200,694	99,712	0	0	0	0	0	0	0
10:34:45	135,034	2093,95	9,961	9,78	10,073	6,123	6,274	20,7	965,455	21,153	2091,703	0	200,694	200,694	99,712	0	0	0	0	0	0	0
10:34:45	0	2093,95	9,961	9,78	10,073	6,123	6,271	20,7	965,455	21,153	2091,706	0	200,694	200,694	99,712	0	0	0	0	0	0	0
10:34:45	45,019	2094,4	10,009	9,78	10,073	6,127	6,269	20,7	965,455	21,153	2091,708	0	200,694	200,694	99,712	0	0	0	0	0	0	0
10:34:45	-45,019	2093,95	9,961	9,731	10,073	6,123	6,266	20,7	965,455	21,153	2091,711	0	200,694	200,694	99,712	0	0	0	0	0	0	0
10:34:45	0	2093,95	9,961	9,878	10,073	6,123	6,263	20,7	965,455	21,153	2091,713	0	200,694	200,694	99,712	0	0	0	0	0	0	0
10:34:45	45,019	2094,4	10,009	9,926	10,073	6,127	6,26	20,7	965,455	21,153	2091,715	0	200,694	200,694	99,712	0	0	0	0	0	0	0
10:34:45	-45,019	2093,95	9,961	9,926	10,073	6,123	6,258	20,7	965,455	21,153	2091,718	0	200,694	200,694	99,712	0	0	0	0	0	0	0
10:34:45	0	2093,95	9,961	9,878	10,073	6,123	6,255	20,7	965,455	21,153	2091,72	0	200,694	200,694	99,712	0	0	0	0	0	0	0
10:34:45	45,019	2094,4	10,009	9,975	10,073	6,127	6,252	20,7	965,455	21,153	2091,722	0	200,694	200,694	99,712	0	0	0	0	0	0	0
10:34:45	-180,053	2092,6	9,814	9,78	10,073	6,109	6,25	20,7	965,455	21,153	2091,723	0	200,694	200,694	99,712	0	0	0	0	0	0	0
10:34:45	180,053	2094,4	10,009	9,878	10,073	6,127	6,247	20,7	965,455	21,153	2091,726	0	200,694	200,694	99,712	0	0	0	0	0	0	0
10:34:45	-45,019	2093,95	9,961	9,926	10,073	6,123	6,245	20,7	965,455	21,153	2091,728	0	200,694	200,694	99,712	0	0	0	0	0	0	0
10:34:45	0	2093,95	9,961	9,878	10,073	6,123	6,242	20,7	965,455	21,153	2091,73	0	200,694	200,694	99,712	0	0	0	0	0	0	0
10:34:45	-30,053	2093,65	10,009	9,975	10,069	6,12	6,24	20,7	965,455	21,153	2091,732	0	200,694	200,694	99,712	0	0	0	0	0	0	0
10:34:45	127,514	2094,925	10,156	10,073	10,069	6,133	6,238	20,7	965,455	21,153	2091,735	0	200,694	200,694	99,712	0	0	0	0	0	0	0
10:34:45	-82,495	2094,1	10,058	9,878	10,069	6,124	6,236	20,7	965,455	21,153	2091,738	0	200,694	200,694	99,712	0	0	0	0	0	0	0
10:34:45	-7,543	2094,024	10,058	9,926	10,069	6,123	6,233	20,7	965,455	21,153	2091,74	0	200,694	200,694	99,712	0	0	0	0	0	0	0
10:34:45	-45,019	2093,574	10,009	9,926	10,069	6,119	6,231	20,7	965,455	21,153	2091,742	0	200,694	200,694	99,712	0	0	0	0	0	0	0
10:34:45	45,019	2094,024	10,058	9,975	10,069	6,123	6,229	20,7	965,455	21,153	2091,744	0	200,694	200,694	99,712	0	0	0	0	0	0	0
10:34:45	-90,039	2093,124	9,961	9,731	10,069	6,114	6,227	20,7	965,455	21,153	2091,746	0	200,694	200,694	99,712	0	0	0	0	0	0	0
10:34:45	45,019	2093,574	10,009	9,975	10,069	6,119	6,225	20,7	965,455	21,153	2091,748	0	200,694	200,694	99,712	0	0	0	0	0	0	0
10:34:45	-135,034	2092,224	9,863	9,633	10,069	6,105	6,222	20,7	965,455	21,153	2091,748	0	200,694	200,694	99,712	0	0	0	0	0	0	0
10:34:45	0	2092,224	9,863	9,878	10,069	6,105	6,22	20,7	965,455	21,153	2091,749	0	200,694	200,694	99,712	0	0	0	0	0	0	0
10:34:45	-44,995	2091,774	9,814	9,78	10,069	6,1	6,218	20,7	965,455	21,153	2091,749	0	200,694	200,694	99,712	0	0	0	0	0	0	0
10:34:45	0	2091,774	9,814	9,633	10,069	6,1	6,215	20,7	965,455	21,153	2091,749	0	200,694	200,694	99,712	0	0	0	0	0	0	0
10:34:45	-30,029	2091,474	9,863	9,878	10,064	6,097	6,213	20,7	965,455	21,153	2091,474	0	200,694	200,694	99,712	0	0	0	0	0	0	0
10:34:45	-7,592	2091,398	9,863	9,731	10,064	6,096	6,211	20,7	965,455	21,153	2091,398	0	200,694	200,694	99,712	0	0	0	0	0	0	0
10:34:45	90,014	2092,298	9,961	9,926	10,064	6,106	6,209	20,7	965,455	21,153	2091,398	0	200,694	200,694	99,712	0	0	0	0	0	0	0
10:34:45	-135,009	2090,948	9,814	9,878	10,064	6,092	6,206	20,7	965,455	21,153	2090,948	0	200,694	200,694	99,712	0	0	0	0	0	0	0
10:34:45	135,009	2092,298	9,961	9,878	10,064	6,106	6,204	20,7	965,455	21,153	2090,949	0	200,694	200,694	99,712	0	0	0	0	0	0	0
10:34:45	-77,343	2091,524	9,961	9,878	10,059	6,098	6,202	20,7	965,455	21,153	2090,95	0	200,694	200,694	99,712	0	0	0	0	0	0	0
10:34:45	0	2091,524	9,961	9,878	10,059	6,098	6,2	20,7	965,455	21,153	2090,95	0	200,694	200,694	99,712	0	0	0	0	0	0	0
10:34:45	-135,009	2090,174	9,814	9,731	10,059	6,084	6,198	20,7	965,455	21,153	2090,174	0	200,694	200,694	99,712	0	0	0	0	0	0	0
10:34:45	172,607	2091,9	10,009	9,926	10,059	6,102	6,196	20,7	965,455	21,153	2090,176	0	200,694	200,694	99,712	0	0	0	0	0	0	0
10:34:45	-37,597	2091,524	9,961	9,78	10,059	6,098	6,194	20,7	965,455	21,153	2090,178	0	200,694	200,694	99,712	0	0	0	0	0	0	0
10:34:45	0	2091,524	9,961	9,878	10,059	6,098	6,192	20,7	965,455	21,153	2090,179	0	200,694	200,694	99,712	0	0	0	0	0	0	0
10:34:45	-97,387	2090,551	9,863	9,78	10,059	6,088	6,19	20,7	965,455	21,153	2090,179	0	200,694	200,694	99,712	0	0	0	0	0	0	0
10:34:45	142,382	2091,974	10,009	9,975	10,059	6,102	6,189	20,7	965,455	21,153	2090,181	0	200,694	200,694	99,712	0	0	0	0	0	0	0
10:34:45	-52,368	2091,451	9,961	9,878	10,059	6,097	6,187	20,7	965,455	21,153	2090,182	0	200,694	200,694	99,712	0	0	0	0	0	0	0
10:34:45	-90,014	2090,551	9,863	9,78	10,059	6,088	6,185	20,7	965,455	21,153	2090,182	0	200,694	200,694	99,712	0	0	0	0	0	0	0
10:34:46	13,72	2090,688	9,961	9,926	10,055	6,089	6,183	20,7	965,455	21,153	2090,183	0	200,694	200,694	99,712	0	0	0	0	0	0	0
10:34:46	44,995	2091,138	10,009	9,926	10,055	6,094	6,181	20,7	965,455	21,153	2090,184	0	200,694	200,694	99,712	0	0	0	0	0	0	0
10:34:46	0	2091,138	10,009	9,878	10,055	6,094	6,179	20,7	965,455	21,153	2090,185	0	200,694	200,694	99,712	0	0	0	0	0	0	0
10:34:46	0	2091,138	10,009	9,878	10,055	6,094	6,178	20,7	965,455	21,153	2090,186	0	200,694	200,694	99,712	0	0	0	0	0	0	0
10:34:46	0	2091,138	10,009	9,975	10,055	6,094	6,176	20,7	965,455	21,153	2090,187	0	200,694	200,694	99,712	0	0	0	0	0	0	0
10:34:46	-44,995	2090,688	9,961	9,78	10,055	6,089	6,174	20,7	965,455	21,153	2090,188	0	200,694	200,694	99,712	0	0	0	0	0	0	0
10:34:46	0	2090,688	9,961	9,731	10,055	6,089	6,173	20,7	965,455	21,153	2090,188	0	200,694	200,694	99,712	0	0	0	0	0	0	0
10:34:46	0	2090,688	9,961	9,878	10,055	6,089	6,171	20,7	965,455	21,153	2090,189	0	200,694	200,694	99,712	0	0	0	0	0	0	0
10:34:46	37,597	2091,064	10,009	9,878	10,054	6,093	6,17	20,7	965,455	21,153	2090,19	0	200,694	200,694	99,712	0	0	0	0	0	0	0
10:34:46	-134,985	2089,714	9,863	9,633	10,054	6,079	6,168	20,7	965,455	21,153	2089,714	0	200,694	200,694	99,712	0	0	0	0	0	0	0
10:34:46	179,98	2091,514	10,058	9,975	10,054	5,698	6,159	20,7	965,455	21,153	2089,716	0	200,694	200,694	99,712	0	0	0	0	0	0	0
10:34:46	-172,607	2089,788	9,863	9,633	10,055	5,28	6,141	20,7	965,455	21,153	2089,716	0	200,694	200,694	99,712	0	0	0	0	0	0	0
10:34:46	-96,289	2088,825	9,668	9,536	10,059	4,87	6,116	20,7	965,455	21,153	2088,825	0	200,694	200,694	99,712	0	0	0	0	0	0	0
10:34:46	-50,073	2088,324	9,521	9,536	10,064	4,465	6,084	20,7	965,455	21,153	2088,324	0	200,694	200,694	99,712	0	0	0	0	0	0	0
10:34:46	-336,962	2084,954	8,886	8,755	10,078	4,03	6,044	20,7	965,455	21,153	2084,954	0	200,694	200,694	99,712	0	0	0	0	0	0	0
10:34:46	-245,434	2082,5	8,252	8,169	10,098	3,605	5,996	20,7	965,455	21,153	2082,5	0	200,694	200,694	99,712	0	0	0	0	0	0	0
10:34:46	166,503	2084,165	7,91	7,827	10,125	3,222	5,942	20,7	965,455	21,153	2082,502	0	200,694	200,694	99,712	0	0	0	0	0	0	0
10:34:46	-170,556	2082,46	7,275	7,29	10,149	2,804	5,88	20,7	965,455	21,153	2082,46	0	200,694	200,694	99,712	0	0	0	0	0	0	0
10:34:46	-32,788	2082,132	6,787	6,948	10,172	2,401	5,812	20,7	965,455	21,153	2082,132	0	200,694	200,694	99,712	0	0	0	0	0	0	0
10:34:46	289,843	2085,03	6,591	6,801	10,199	2,031	5,738	20,7	965,455	21,153	2082,135	0	200,694	200,694	99,712	0	0	0	0	0	0	0
10:34:46	349,682	2088,527	6,445	6,655	10,227	1,667	5,658	20,7	965,455	21,153	2082,141	0	200,694	200,694	99,712	0	0	0	0	0	0	0
10:34:46	486,425	2093,391	6,445	6,899	10,255	1,317	5,573	20,7	965,455	21,153	2082,152	0	200,694	200,694	99,712	0	0	0	0	0	0	0
10:34:46	628,637	2099,678	6,445	7,143	10,291	0,982	5,483	20,7	965,455	21,153	2082,169	0	200,694	200,694	99,712	0	0	0	0	0	0	0
10:34:46	576,049	2105,438	6,298	7,094	10,331	0,641	5,388	20,7	965,455	21,153	2082,193	0	200,694	200,694	99,712	0	0	0	0	0	0	0
10:34:46	660,034	2112,038	6,103	6,997	10,379	0,309	5,288	20,7	965,455	21,153	2082,223	0	200,694	200,694	99,712	0	0	0	0	0	0	0
10:34:46	716,235	2119,201	5,81	6,997	10,435	-0,016	5,184	20,7	965,455	21,153	2082,26	0	200,694	200,694	99,712	0	0	0	0	0	0	0
10:34:46	731,298	2126,514	5,419	6,655	10,498	-0,341	5,076	20,7	965,455	21,153	2082,304	0	200,694	200,694	99,712	0	0	0	0	0	0	0
10:34:46	729,272	2133,807	4,98	6,411	10,563	-0,665	4,963	20,7	965,455	21,153	2082,355	0	200,694	200,694	99,712	0	0	0	0	0	0	0
10:34:46	877,319	2142,58	4,638	6,264	10,631	-0,975	4,847	20,7	965,455	21,153	2082,416	0	200,694	200,694	99,712	0	0	0	0	0	0	0
10:34:46	732,177	2149,901	4,199	6,02	10,696	-1,299	4,726	20,7	965,455	21,153	2082,483	0	200,694	200,694	99,712	0	0	0	0	0	0	0
10:34:46	960,498	2159,506	4,003	6,02	10,761	-1,6	4,602	20,7	965,455	21,153	2082,56	0	200,694	200,694	99,712	0	0	0	0	0	0	0
10:34:46	1139,892	2170,905	4,003	6,215	10,827	-1,883	4,475	20,7	965,455	21,153	2082,648	0	200,694	200,694	99,712	0	0	0	0	0	0	0
10:34:46	1007,299	2180,978	3,857	5,776	10,892	-2,179	4,345	20,7	965,455	21,153	2082,747	0	200,694	200,694	99,712	0	0	0	0	0	0	0
10:34:46	1016,528	2191,144	3,71	6,411	10,958	-2,474	4,211	20,7	965,455	21,153	2082,855	0	200,694	200,694	99,712	0	0	0	0	0	0	0
10:34:46	1224,975	2203,393	3,71	6,215	11,028	-2,748	4,074	20,7	965,455	21,153	2082,976	0	200,694	200,694	99,712	0	0	0	0	0	0	0
10:34:46	1061,206	2214,005	3,515	6,118	11,099	-3,039	3,935	20,7	965,455	21,153	2083,107	0	200,694	200,694	99,712	0	0	0	0	0	0	0
10:34:46	1377,172	2227,777	3,515	6,411	11,178	-3,297	3,793	20,7	965,455	21,153	2083,252	0	200,694	200,694	99,712	0	0	0	0	0	0	0
10:34:46	1194,067	2239,718	3,222	5,776	11,262	-3,574	3,649	20,7	965,455	21,153	2083,408	0	200,694	200,694	99,712	0	0	0	0	0	0	0
10:34:46	1317,822	2252,896	2,978	5,922	11,351	-3,838	3,502	20,7	965,455	21,153	2083,577	0	200,694	200,694	99,712	0	0	0	0	0	0	0
10:34:46	1218,408	2265,08	2,636	4,702	11,439	-2,658	3,381	20,7	965,455	21,153	2083,759	0	200,694	200,694	99,712	0	0	0	0	0	0	0
10:34:46	1188,623	2276,966	2,392	5,336	11,52	-1,576	3,284	20,7	965,455	21,153	2083,952	0	200,694	200,694	99,712	0	0	0	0	0	0	0
10:34:46	2395,654	2300,923	4,003	7,338	11,571	-0,458	3,21	20,7	965,455	21,153	2084,169	0	200,694	200,694	99,712	0	0	0	0	0	0	0
10:34:46	2059,008	2321,513	5,761	8,657	11,594	0,546	3,158	20,7	965,455	21,153	2084,406	0	200,694	200,694	99,712	0	0	0	0	0	0	0
10:34:46	2659,106	2348,104	8,398	10,757	11,603	1,54	3,126	20,7	965,455	21,153	2084,67	0	200,694	200,694	99,712	0	0	0	0	0	0	0
10:34:46	1924,755	2367,352	10,351	12,026	11,607	2,393	3,112	20,7	965,455	21,153	2084,953	0	200,694	200,694	99,712	0	0	0	0	0	0	0
10:34:46	1750,244	2384,854	12,011	13,784	11,617	3,169	3,113	20,7	965,455	21,153	2085,252	0	200,694	200,694	99,712	0	0	0	0	0	0	0
10:34:46	1389,55	2398,75	13,134	14,907	11,635	3,853	3,128	20,7	965,455	21,153	2085,566	0	200,694	200,694	99,712	0	0	0	0	0	0	0
10:34:46	1712,182	2415,871	14,404	16,225	11,663	4,522	3,155	20,7	965,455	21,153	2085,896	0	200,694	200,694	99,712	0	0	0	0	0	0	0
10:34:46	443,701	2420,308	14,111	15,884	11,704	5,015	3,191	20,7	965,455	21,153	2086,231	0	200,694	200,694	99,712	0	0	0	0	0	0	0
10:34:46	1427,612	2434,585	14,648	16,225	11,756	5,569	3,238	20,7	965,455	21,153	2086,579	0	200,694	200,694	99,712	0	0	0	0	0	0	0
10:34:46	580,786	2440,392	14,306	15,639	11,808	5,998	3,292	20,7	965,455	21,153	2086,933	0	200,694	200,694	99,712	0	0	0	0	0	0	0
10:34:46	891,308	2449,306	14,111	15,249	11,869	6,426	3,354	20,7	965,455	21,153	2087,295	0	200,694	200,694	99,712	0	0	0	0	0	0	0
10:34:46	972,68	2459,032	14,258	15,346	11,916	6,832	3,422	20,7	965,455	21,153	2087,667	0	200,694	200,694	99,712	0	0	0	0	0	0	0
10:34:46	1053,955	2469,572	14,746	15,932	11,949	7,218	3,496	20,7	965,455	21,153	2088,049	0	200,393	200,393	99,711	0	0	0	0	0	0	0
10:34:46	1359,521	2483,167	15,722	16,665	11,973	7,611	3,577	20,7	965,455	21,153	2088,444	0	200,393	200,393	99,711	0	0	0	0	0	0	0
10:34:46	1053,857	2493,706	16,552	17,397	11,987	7,949	3,663	20,7	965,455	21,153	2088,849	0	200,393	200,393	99,711	0	0	0	0	0	0	0
10:34:46	1101,416	2504,72	17,431	18,423	12,001	8,271	3,753	20,7	965,455	21,153	2089,265	0	200,393	200,393	99,711	0	0	0	0	0	0	0
10:34:46	1229,443	2517,014	18,359	19,106	12,02	8,587	3,848	20,7	965,455	21,153	2089,693	0	200,393	200,393	99,711	0	0	0	0	0	0	0
10:34:46	748,168	2524,496	18,701	19,302	12,043	8,837	3,946	20,7	965,455	21,153	2090,128	0	200,393	200,393	99,711	0	0	0	0	0	0	0
10:34:46	596,02	2530,456	18,799	19,595	12,072	9,055	4,046	20,7	965,455	21,153	2090,568	0	200,393	200,393	99,711	0	0	0	0	0	0	0
10:34:46	628,735	2536,744	18,847	19,497	12,104	9,263	4,148	20,7	965,455	21,153	2091,014	0	200,393	200,393	99,711	0	0	0	0	0	0	0
10:34:46	663,818	2543,382	18,847	19,448	12,142	9,461	4,252	20,7	965,455	21,153	2091,467	0	200,393	200,393	99,711	0	0	0	0	0	0	0
10:34:46	311,694	2546,499	18,554	19,057	12,175	9,61	4,357	20,7	965,455	21,153	2091,922	0	200,393	200,393	99,711	0	0	0	0	0	0	0
10:34:46	451,831	2551,017	18,359	19,057	12,212	9,764	4,463	20,7	965,455	21,153	2092,381	0	200,393	200,393	99,711	0	0	0	0	0	0	0
10:34:46	601,586	2557,033	18,408	18,911	12,243	9,923	4,57	20,7	965,455	21,153	2092,846	0	200,393	200,393	99,711	0	0	0	0	0	0	0
10:34:46	919,36	2566,226	18,994	19,399	12,262	10,107	4,679	20,7	965,455	21,153	2093,319	0	200,393	200,393	99,711	0	0	0	0	0	0	0
10:34:46	758,618	2573,813	19,531	20,083	12,276	10,265	4,789	20,7	965,455	21,153	2093,8	0	200,393	200,393	99,711	0	0	0	0	0	0	0
10:34:46	626,025	2580,073	20,019	20,278	12,284	10,403	4,899	20,7	965,455	21,153	2094,286	0	200,393	200,393	99,711	0	0	0	0	0	0	0
10:34:46	783,911	2587,912	20,654	20,962	12,293	10,55	5,009	20,7	965,455	21,153	2094,78	0	200,393	200,393	99,711	0	0	0	0	0	0	0
10:34:46	390,6	2591,818	20,801	21,011	12,307	10,651	5,12	20,7	965,455	21,153	2095,277	0	200,393	200,393	99,711	0	0	0	0	0	0	0
10:34:46	451,367	2596,332	20,947	21,157	12,325	10,752	5,23	20,7	965,455	21,153	2095,778	0	200,393	200,393	99,711	0	0	0	0	0	0	0
10:34:46	181,054	2598,142	20,801	20,962	12,343	10,821	5,34	20,7	965,455	21,153	2096,28	0	200,393	200,393	99,711	0	0	0	0	0	0	0
10:34:46	241,796	2600,56	20,654	20,815	12,364	10,891	5,449	20,7	965,455	21,153	2096,784	0	200,393	200,393	99,711	0	0	0	0	0	0	0
10:34:46	214,526	2602,705	20,508	20,669	12,385	10,955	5,557	20,7	965,455	21,153	2097,29	0	200,393	200,393	99,711	0	0	0	0	0	0	0
10:34:46	151,538	2604,221	20,312	20,327	12,404	11,008	5,664	20,7	965,455	21,153	2097,797	0	200,393	200,393	99,711	0	0	0	0	0	0	0
10:34:46	318,75	2607,408	20,312	20,376	12,422	11,075	5,77	20,7	965,455	21,153	2098,307	0	200,393	200,393	99,711	0	0	0	0	0	0	0
10:34:46	270,068	2610,109	20,361	20,473	12,434	11,134	5,875	20,7	965,455	21,153	2098,819	0	200,393	200,393	99,711	0	0	0	0	0	0	0
10:34:46	462,011	2614,729	20,752	20,718	12,439	11,21	5,98	20,7	965,455	21,153	2099,335	0	200,393	200,393	99,711	0	0	0	0	0	0	0
10:34:46	270,605	2617,435	20,947	20,864	12,443	11,263	6,083	20,7	965,455	21,153	2099,853	0	200,393	200,393	99,711	0	0	0	0	0	0	0
10:34:46	287,329	2620,308	21,24	21,011	12,443	11,316	6,186	20,7	965,455	21,153	2100,373	0	200,393	200,393	99,711	0	0	0	0	0	0	0
10:34:46	210,107	2622,41	21,435	21,401	12,444	11,359	6,287	20,7	965,455	21,153	2100,896	0	200,393	200,393	99,711	0	0	0	0	0	0	0
10:34:46	80,395	2623,213	21,435	21,401	12,449	11,386	6,387	20,7	965,455	21,153	2101,418	0	200,393	200,393	99,711	0	0	0	0	0	0	0
10:34:46	-49,56	2622,718	21,24	20,962	12,457	11,399	6,486	20,7	965,455	21,153	2101,939	0	200,393	200,393	99,711	0	0	0	0	0	0	0
10:34:46	-14,379	2622,574	21,142	21,011	12,461	11,413	6,582	20,7	965,455	21,153	2102,46	0	200,393	200,393	99,711	0	0	0	0	0	0	0
10:34:46	32,47	2622,899	21,094	20,864	12,466	11,431	6,677	20,7	965,455	21,153	2102,98	0	200,393	200,393	99,711	0	0	0	0	0	0	0
10:34:46	-126,464	2621,634	20,947	20,815	12,467	11,431	6,77	20,7	965,455	21,153	2103,499	0	200,393	200,393	99,711	0	0	0	0	0	0	0
10:34:46	47,9	2622,113	20,996	20,864	12,467	11,448	6,862	20,7	965,455	21,153	2104,017	0	200,393	200,393	99,711	0	0	0	0	0	0	0
10:34:46	-17,26	2621,941	20,996	20,815	12,466	11,457	6,952	20,7	965,455	21,153	2104,535	0	200,393	200,393	99,711	0	0	0	0	0	0	0
10:34:46	-80,322	2621,137	20,996	20,815	12,461	11,459	7,041	20,7	965,455	21,153	2105,052	0	200,393	200,393	99,711	0	0	0	0	0	0	0
10:34:46	205,981	2623,197	21,289	21,157	12,457	11,489	7,128	20,7	965,455	21,153	2105,57	0	200,393	200,393	99,711	0	0	0	0	0	0	0
10:34:46	-128,125	2621,916	21,24	21,011	12,452	11,484	7,213	20,7	965,455	21,153	2106,087	0	200,393	200,393	99,711	0	0	0	0	0	0	0
10:34:46	-61,889	2621,297	21,24	21,059	12,449	11,485	7,297	20,7	965,455	21,153	2106,602	0	200,393	200,393	99,711	0	0	0	0	0	0	0
10:34:46	-18,481	2621,112	21,24	21,059	12,448	11,49	7,379	20,7	965,455	21,153	2107,116	0	200,393	200,393	99,711	0	0	0	0	0	0	0
10:34:46	-95,8	2620,154	21,142	21,011	12,448	11,486	7,46	20,7	965,455	21,153	2107,629	0	200,393	200,393	99,711	0	0	0	0	0	0	0
10:34:46	0	2620,154	21,142	21,059	12,448	11,492	7,539	20,7	965,455	21,153	2108,142	0	200,393	200,393	99,711	0	0	0	0	0	0	0
10:34:47	-125,195	2618,902	20,996	20,864	12,449	11,484	7,616	20,7	965,455	21,153	2108,653	0	200,393	200,393	99,711	0	0	0	0	0	0	0
10:34:47	0	2618,902	20,996	20,962	12,449	11,488	7,692	20,7	965,455	21,153	2109,163	0	200,393	200,393	99,711	0	0	0	0	0	0	0
10:34:47	0	2618,902	20,996	20,864	12,449	11,493	7,767	20,7	965,455	21,153	2109,673	0	200,393	200,393	99,711	0	0	0	0	0	0	0
10:34:47	-18,481	2618,717	20,996	20,962	12,448	11,495	7,84	20,7	965,455	21,153	2110,182	0	200,393	200,393	99,711	0	0	0	0	0	0	0
10:34:47	-18,481	2618,533	20,996	20,864	12,447	11,496	7,911	20,7	965,455	21,153	2110,691	0	200,393	200,393	99,711	0	0	0	0	0	0	0
10:34:47	-43,383	2618,099	20,996	20,962	12,444	11,495	7,982	20,7	965,455	21,153	2111,198	0	200,393	200,393	99,711	0	0	0	0	0	0	0
10:34:47	-18,481	2617,914	20,996	20,815	12,443	11,496	8,051	20,7	965,455	21,153	2111,705	0	200,393	200,393	99,711	0	0	0	0	0	0	0
10:34:47	34,96	2618,264	21,094	21,011	12,44	11,502	8,118	20,7	965,455	21,153	2112,211	0	200,393	200,393	99,711	0	0	0	0	0	0	0
10:34:47	-95,776	2617,306	20,996	20,962	12,44	11,494	8,184	20,7	965,455	21,153	2112,716	0	200,393	200,393	99,711	0	0	0	0	0	0	0
10:34:47	-18,31	2617,123	20,996	20,864	12,439	11,495	8,249	20,7	965,455	21,153	2113,221	0	200,393	200,393	99,711	0	0	0	0	0	0	0
10:34:47	0	2617,123	20,996	20,962	12,439	11,497	8,313	20,7	965,455	21,153	2113,724	0	200,393	200,393	99,711	0	0	0	0	0	0	0
10:34:47	-191,479	2615,208	20,801	20,864	12,439	11,479	8,375	20,7	965,455	21,153	2114,226	0	200,393	200,393	99,711	0	0	0	0	0	0	0
10:34:47	143,603	2616,644	20,947	20,815	12,439	11,495	8,436	20,7	965,455	21,153	2114,729	0	200,393	200,393	99,711	0	0	0	0	0	0	0
10:34:47	0	2616,644	20,947	20,864	12,439	11,497	8,496	20,7	965,455	21,153	2115,231	0	200,393	200,393	99,711	0	0	0	0	0	0	0
10:34:47	0	2616,644	20,947	20,815	12,439	11,498	8,555	20,7	965,455	21,153	2115,732	0	200,393	200,393	99,711	0	0	0	0	0	0	0
10:34:47	-143,603	2615,208	20,801	20,815	12,439	11,484	8,613	20,7	965,455	21,153	2116,232	0	200,393	200,393	99,711	0	0	0	0	0	0	0
10:34:47	-12,915	2615,079	20,849	20,815	12,435	11,484	8,669	20,7	965,455	21,153	2116,73	0	200,393	200,393	99,711	0	0	0	0	0	0	0
10:34:47	0	2615,079	20,849	20,718	12,435	11,485	8,724	20,7	965,455	21,153	2117,229	0	200,393	200,393	99,711	0	0	0	0	0	0	0
10:34:47	-18,505	2614,894	20,849	20,718	12,434	11,484	8,778	20,7	965,455	21,153	2117,726	0	200,393	200,393	99,711	0	0	0	0	0	0	0
10:34:47	0	2614,894	20,849	20,718	12,434	11,485	8,831	20,7	965,455	21,153	2118,224	0	200,393	200,393	99,711	0	0	0	0	0	0	0
10:34:47	-109,716	2613,797	20,801	20,718	12,431	11,474	8,883	20,7	965,455	21,153	2118,719	0	200,393	200,393	99,711	0	0	0	0	0	0	0
10:34:47	124,047	2615,037	20,947	20,718	12,43	11,488	8,934	20,7	965,455	21,153	2119,216	0	200,393	200,393	99,711	0	0	0	0	0	0	0
10:34:47	-95,727	2614,08	20,849	20,718	12,43	11,479	8,984	20,7	965,455	21,153	2119,71	0	200,393	200,393	99,711	0	0	0	0	0	0	0
10:34:47	0	2614,08	20,849	20,718	12,43	11,479	9,033	20,7	965,455	21,153	2120,205	0	200,393	200,393	99,711	0	0	0	0	0	0	0
10:34:47	-67,236	2613,407	20,801	20,669	12,429	11,473	9,081	20,7	965,455	21,153	2120,698	0	200,393	200,393	99,711	0	0	0	0	0	0	0
10:34:47	-42,48	2612,983	20,801	20,669	12,426	11,469	9,128	20,7	965,455	21,153	2121,19	0	200,393	200,393	99,711	0	0	0	0	0	0	0
10:34:47	0	2612,983	20,801	20,669	12,426	11,469	9,174	20,7	965,455	21,153	2121,682	0	200,393	200,393	99,711	0	0	0	0	0	0	0
10:34:47	-18,31	2612,799	20,801	20,718	12,425	11,468	9,219	20,7	965,455	21,153	2122,173	0	200,393	200,393	99,711	0	0	0	0	0	0	0
10:34:47	-47,851	2612,321	20,752	20,718	12,425	11,463	9,263	20,7	965,455	21,153	2122,663	0	200,393	200,393	99,711	0	0	0	0	0	0	0
10:34:47	-95,678	2611,364	20,654	20,522	12,425	11,454	9,306	20,7	965,455	21,153	2123,152	0	200,393	200,393	99,711	0	0	0	0	0	0	0
10:34:47	161,84	2612,983	20,801	20,815	12,426	11,471	9,348	20,7	965,455	21,153	2123,642	0	200,393	200,393	99,711	0	0	0	0	0	0	0
10:34:47	-143,554	2611,547	20,654	20,522	12,426	11,456	9,389	20,7	965,455	21,153	2124,13	0	200,393	200,393	99,711	0	0	0	0	0	0	0
10:34:47	77,392	2612,321	20,752	20,669	12,425	11,464	9,43	20,7	965,455	21,153	2124,618	0	200,393	200,393	99,711	0	0	0	0	0	0	0
10:34:47	6,616	2612,387	20,801	20,718	12,423	11,465	9,47	20,7	965,455	21,153	2125,106	0	200,393	200,393	99,711	0	0	0	0	0	0	0
10:34:47	-163,11	2610,756	20,654	20,62	12,422	11,449	9,509	20,7	965,455	21,153	2125,591	0	200,393	200,393	99,711	0	0	0	0	0	0	0
10:34:47	115,258	2611,909	20,752	20,669	12,423	11,461	9,547	20,7	965,455	21,153	2126,078	0	200,393	200,393	99,711	0	0	0	0	0	0	0
10:34:47	-115,258	2610,756	20,654	20,62	12,422	11,449	9,584	20,7	965,455	21,153	2126,563	0	200,393	200,393	99,711	0	0	0	0	0	0	0
10:34:47	95,727	2611,713	20,752	20,718	12,422	11,459	9,621	20,7	965,455	21,153	2127,048	0	200,393	200,393	99,711	0	0	0	0	0	0	0
10:34:47	0	2611,713	20,752	20,669	12,422	11,459	9,657	20,7	965,455	21,153	2127,533	0	200,393	200,393	99,711	0	0	0	0	0	0	0
10:34:47	-95,727	2610,756	20,654	20,669	12,422	11,449	9,692	20,7	965,455	21,153	2128,016	0	200,393	200,393	99,711	0	0	0	0	0	0	0
10:34:47	-47,827	2610,278	20,605	20,522	12,422	11,445	9,727	20,7	965,455	21,153	2128,498	0	200,393	200,393	99,711	0	0	0	0	0	0	0
10:34:47	47,827	2610,756	20,654	20,62	12,422	11,45	9,76	20,7	965,455	21,153	2128,98	0	200,393	200,393	99,711	0	0	0	0	0	0	0
10:34:47	0	2610,756	20,654	20,62	12,422	11,45	9,794	20,7	965,455	21,153	2129,462	0	200,393	200,393	99,711	0	0	0	0	0	0	0
10:34:47	-19,555	2610,56	20,654	20,522	12,421	11,448	9,826	20,7	965,455	21,153	2129,943	0	200,393	200,393	99,711	0	0	0	0	0	0	0
10:34:47	-40,136	2610,159	20,654	20,62	12,419	11,444	9,858	20,7	965,455	21,153	2130,424	0	200,393	200,393	99,711	0	0	0	0	0	0	0
10:34:47	-19,555	2609,963	20,654	20,62	12,417	11,442	9,889	20,7	965,455	21,153	2130,903	0	200,393	200,393	99,711	0	0	0	0	0	0	0
10:34:47	-19,384	2609,77	20,654	20,522	12,416	11,44	9,919	20,7	965,455	21,153	2131,382	0	200,393	200,393	99,711	0	0	0	0	0	0	0
10:34:47	54,443	2610,314	20,752	20,669	12,414	11,445	9,949	20,7	965,455	21,153	2131,861	0	200,393	200,393	99,711	0	0	0	0	0	0	0
10:34:47	-115,209	2609,162	20,654	20,62	12,413	11,434	9,978	20,9	965,455	21,153	2132,339	0	200,393	200,393	99,711	0	0	0	0	0	0	0
10:34:47	95,678	2610,119	20,752	20,62	12,413	11,444	10,007	20,9	965,455	21,153	2132,817	0	200,393	200,393	99,711	0	0	0	0	0	0	0
10:34:47	-95,678	2609,162	20,654	20,62	12,413	11,434	10,035	20,9	965,455	21,153	2133,293	0	200,393	200,393	99,711	0	0	0	0	0	0	0
10:34:47	-20,629	2608,956	20,654	20,62	12,412	11,432	10,062	20,9	965,455	21,153	2133,769	0	200,393	200,393	99,711	0	0	0	0	0	0	0
10:34:47	84,863	2609,804	20,801	20,718	12,408	11,44	10,089	20,9	965,455	21,153	2134,245	0	200,393	200,393	99,711	0	0	0	0	0	0	0
10:34:47	63,354	2610,438	20,947	20,718	12,404	11,447	10,116	20,9	965,455	21,153	2134,721	0	200,393	200,393	99,711	0	0	0	0	0	0	0
10:34:47	-41,235	2610,026	20,947	20,815	12,402	11,443	10,142	20,9	965,455	21,153	2135,196	0	200,393	200,393	99,711	0	0	0	0	0	0	0
10:34:47	-150,122	2608,524	20,752	20,62	12,404	11,427	10,167	20,9	965,455	21,153	2135,669	0	200,393	200,393	99,711	0	0	0	0	0	0	0
10:34:47	-63,33	2607,891	20,605	20,522	12,408	11,421	10,192	20,9	965,455	21,153	2136,142	0	200,393	200,393	99,711	0	0	0	0	0	0	0
10:34:47	0	2607,891	20,605	20,522	12,408	11,421	10,216	20,9	965,455	21,153	2136,614	0	200,393	200,393	99,711	0	0	0	0	0	0	0
10:34:47	-80,151	2607,089	20,605	20,473	12,404	11,413	10,239	20,9	965,455	21,153	2137,084	0	202,353	202,353	99,719	0	0	0	0	0	0	0
10:34:47	47,827	2607,568	20,654	20,62	12,404	11,418	10,262	20,9	965,455	21,153	2137,555	0	202,353	202,353	99,719	0	0	0	0	0	0	0
10:34:47	-41,259	2607,155	20,654	20,522	12,402	11,413	10,285	20,9	965,455	21,153	2138,024	0	202,353	202,353	99,719	0	0	0	0	0	0	0
10:34:47	-6,567	2607,089	20,605	20,473	12,404	11,413	10,307	20,9	965,455	21,153	2138,493	0	202,353	202,353	99,719	0	0	0	0	0	0	0
10:34:47	0	2607,089	20,605	20,522	12,404	11,413	10,329	20,9	965,455	21,153	2138,962	0	202,353	202,353	99,719	0	0	0	0	0	0	0
10:34:47	6,567	2607,155	20,654	20,669	12,402	11,413	10,35	20,9	965,455	21,153	2139,43	0	202,353	202,353	99,719	0	0	0	0	0	0	0
10:34:47	-68,408	2606,471	20,605	20,473	12,4	11,406	10,371	20,9	965,455	21,153	2139,897	0	202,353	202,353	99,719	0	0	0	0	0	0	0
10:34:47	68,408	2607,155	20,654	20,669	12,402	11,413	10,391	20,9	965,455	21,153	2140,364	0	202,353	202,353	99,719	0	0	0	0	0	0	0
10:34:47	-191,235	2605,243	20,459	20,376	12,402	11,394	10,411	20,9	965,455	21,153	2140,829	0	202,353	202,353	99,719	0	0	0	0	0	0	0
10:34:47	143,408	2606,677	20,605	20,522	12,402	11,408	10,43	20,9	965,455	21,153	2141,295	0	202,353	202,353	99,719	0	0	0	0	0	0	0
10:34:47	-95,605	2605,721	20,508	20,376	12,402	11,399	10,449	20,9	965,455	21,153	2141,76	0	202,353	202,353	99,719	0	0	0	0	0	0	0
10:34:47	-47,802	2605,243	20,459	20,327	12,402	11,394	10,468	20,9	965,455	21,153	2142,223	0	202,353	202,353	99,719	0	0	0	0	0	0	0
10:34:47	0	2605,243	20,459	20,327	12,402	11,394	10,486	20,9	965,455	21,153	2142,686	0	202,353	202,353	99,719	0	0	0	0	0	0	0
10:34:47	27,221	2605,515	20,508	20,473	12,4	11,397	10,504	20,9	965,455	21,153	2143,149	0	202,353	202,353	99,719	0	0	0	0	0	0	0
10:34:47	-40,161	2605,113	20,508	20,473	12,398	11,392	10,521	20,9	965,455	21,153	2143,611	0	202,353	202,353	99,719	0	0	0	0	0	0	0
10:34:47	-19,555	2604,918	20,508	20,327	12,397	11,39	10,538	20,9	965,455	21,153	2144,072	0	202,353	202,353	99,719	0	0	0	0	0	0	0
10:34:47	-47,802	2604,44	20,459	20,327	12,397	11,385	10,555	20,9	965,455	21,153	2144,533	0	202,353	202,353	99,719	0	0	0	0	0	0	0
10:34:47	0	2604,44	20,459	20,376	12,397	11,385	10,571	20,9	965,455	21,153	2144,993	0	202,353	202,353	99,719	0	0	0	0	0	0	0
10:34:47	47,802	2604,918	20,508	20,473	12,397	11,39	10,587	20,9	965,455	21,153	2145,453	0	202,353	202,353	99,719	0	0	0	0	0	0	0
10:34:47	-66,308	2604,255	20,459	20,327	12,396	11,384	10,603	20,9	965,455	21,153	2145,911	0	202,353	202,353	99,719	0	0	0	0	0	0	0
10:34:47	0	2604,255	20,459	20,376	12,396	11,384	10,618	20,9	965,455	21,153	2146,37	0	202,353	202,353	99,719	0	0	0	0	0	0	0
10:34:47	-137,841	2602,876	20,361	20,327	12,394	11,369	10,633	20,9	965,455	21,153	2146,827	0	202,353	202,353	99,719	0	0	0	0	0	0	0
10:34:47	219,458	2605,071	20,605	20,473	12,393	11,392	10,648	20,9	965,455	21,153	2147,285	0	202,353	202,353	99,719	0	0	0	0	0	0	0
10:34:47	-239,013	2602,681	20,361	20,327	12,393	11,367	10,662	20,9	965,455	21,153	2147,74	0	202,353	202,353	99,719	0	0	0	0	0	0	0
10:34:47	95,581	2603,637	20,459	20,376	12,393	11,377	10,676	20,9	965,455	21,153	2148,196	0	202,353	202,353	99,719	0	0	0	0	0	0	0
10:34:47	0	2603,637	20,459	20,376	12,393	11,377	10,69	20,9	965,455	21,153	2148,652	0	202,353	202,353	99,719	0	0	0	0	0	0	0
10:34:47	-143,383	2602,203	20,312	20,18	12,393	11,362	10,703	20,9	965,455	21,153	2149,105	0	202,353	202,353	99,719	0	0	0	0	0	0	0
10:34:47	143,383	2603,637	20,459	20,278	12,393	11,377	10,716	20,9	965,455	21,153	2149,56	0	202,353	202,353	99,719	0	0	0	0	0	0	0
10:34:47	-95,581	2602,681	20,361	20,376	12,393	11,367	10,729	20,9	965,455	21,153	2150,013	0	202,353	202,353	99,719	0	0	0	0	0	0	0
10:34:47	0	2602,681	20,361	20,327	12,393	11,367	10,741	20,9	965,455	21,153	2150,466	0	202,353	202,353	99,719	0	0	0	0	0	0	0
10:34:47	-67,333	2602,007	20,312	20,376	12,391	11,36	10,754	20,9	965,455	21,153	2150,917	0	202,353	202,353	99,719	0	0	0	0	0	0	0
10:34:47	102,124	2603,029	20,459	20,376	12,389	11,371	10,766	20,9	965,455	21,153	2151,369	0	202,353	202,353	99,719	0	0	0	0	0	0	0
10:34:47	0	2603,029	20,459	20,376	12,389	11,371	10,778	20,9	965,455	21,153	2151,821	0	202,353	202,353	99,719	0	0	0	0	0	0	0
10:34:47	-18,286	2602,846	20,459	20,327	12,388	11,369	10,789	20,9	965,455	21,153	2152,272	0	202,353	202,353	99,719	0	0	0	0	0	0	0
10:34:47	-77,294	2602,073	20,361	20,278	12,389	11,361	10,8	20,9	965,455	21,153	2152,722	0	202,353	202,353	99,719	0	0	0	0	0	0	0
10:34:47	-18,286	2601,89	20,361	20,327	12,388	11,359	10,811	20,9	965,455	21,153	2153,171	0	202,353	202,353	99,719	0	0	0	0	0	0	0
10:34:47	95,581	2602,846	20,459	20,327	12,388	11,369	10,822	20,9	965,455	21,153	2153,62	0	202,353	202,353	99,719	0	0	0	0	0	0	0
10:34:47	-95,581	2601,89	20,361	20,327	12,388	11,359	10,833	20,9	965,455	21,153	2154,069	0	202,353	202,353	99,719	0	0	0	0	0	0	0
10:34:47	0	2601,89	20,361	20,327	12,388	11,359	10,843	20,9	965,455	21,153	2154,517	0	202,353	202,353	99,719	0	0	0	0	0	0	0
10:34:47	0	2601,89	20,361	20,327	12,388	11,359	10,853	20,9	965,455	21,153	2154,964	0	202,353	202,353	99,719	0	0	0	0	0	0	0
10:34:47	0	2601,89	20,361	20,376	12,388	11,359	10,863	20,9	965,455	21,153	2155,412	0	202,353	202,353	99,719	0	0	0	0	0	0	0
10:34:47	-67,309	2601,217	20,312	20,278	12,387	11,352	10,873	20,9	965,455	21,153	2155,858	0	202,353	202,353	99,719	0	0	0	0	0	0	0
10:34:47	101,049	2602,227	20,459	20,376	12,385	11,363	10,882	20,9	965,455	21,153	2156,304	0	202,353	202,353	99,719	0	0	0	0	0	0	0
10:34:48	0	2602,227	20,459	20,473	12,385	11,363	10,892	20,9	965,455	21,153	2156,75	0	202,353	202,353	99,719	0	0	0	0	0	0	0
10:34:48	-95,556	2601,272	20,361	20,376	12,385	11,353	10,901	20,9	965,455	21,153	2157,194	0	202,353	202,353	99,719	0	0	0	0	0	0	0
10:34:48	-47,778	2600,794	20,312	20,278	12,385	11,348	10,91	20,9	965,455	21,153	2157,638	0	202,353	202,353	99,719	0	0	0	0	0	0	0
10:34:48	-18,457	2600,609	20,312	20,278	12,384	11,346	10,918	20,9	965,455	21,153	2158,081	0	202,353	202,353	99,719	0	0	0	0	0	0	0
10:34:48	143,334	2602,043	20,459	20,376	12,384	11,361	10,927	20,9	965,455	21,153	2158,525	0	202,353	202,353	99,719	0	0	0	0	0	0	0
10:34:48	-143,334	2600,609	20,312	20,327	12,384	11,346	10,935	20,9	965,455	21,153	2158,967	0	202,353	202,353	99,719	0	0	0	0	0	0	0
10:34:48	0	2600,609	20,312	20,18	12,384	11,346	10,943	20,9	965,455	21,153	2159,408	0	202,353	202,353	99,719	0	0	0	0	0	0	0
10:34:48	47,778	2601,087	20,361	20,327	12,384	11,351	10,951	20,9	965,455	21,153	2159,85	0	202,353	202,353	99,719	0	0	0	0	0	0	0
10:34:48	0	2601,087	20,361	20,376	12,384	11,351	10,959	20,9	965,455	21,153	2160,291	0	202,353	202,353	99,719	0	0	0	0	0	0	0
10:34:48	-47,778	2600,609	20,312	20,278	12,384	11,346	10,966	20,9	965,455	21,153	2160,731	0	202,353	202,353	99,719	0	0	0	0	0	0	0
10:34:48	-143,334	2599,176	20,166	20,18	12,384	11,331	10,974	20,9	965,455	21,153	2161,17	0	202,353	202,353	99,719	0	0	0	0	0	0	0
10:34:48	143,334	2600,609	20,312	20,327	12,384	11,346	10,981	20,9	965,455	21,153	2161,609	0	202,353	202,353	99,719	0	0	0	0	0	0	0
10:34:48	-67,382	2599,936	20,263	20,132	12,382	11,339	10,988	20,9	965,455	21,153	2162,047	0	202,353	202,353	99,719	0	0	0	0	0	0	0
10:34:48	95,556	2600,891	20,361	20,278	12,382	11,349	10,995	20,9	965,455	21,153	2162,486	0	202,353	202,353	99,719	0	0	0	0	0	0	0
10:34:48	0	2600,891	20,361	20,473	12,382	11,349	11,002	20,9	965,455	21,153	2162,925	0	202,353	202,353	99,719	0	0	0	0	0	0	0
10:34:48	-95,556	2599,936	20,263	20,18	12,382	11,339	11,009	20,9	965,455	21,153	2163,362	0	202,353	202,353	99,719	0	0	0	0	0	0	0
10:34:48	6,616	2600,002	20,312	20,327	12,38	11,34	11,015	20,9	965,455	21,153	2163,798	0	202,353	202,353	99,719	0	0	0	0	0	0	0
10:34:48	47,778	2600,48	20,361	20,327	12,38	11,345	11,022	20,9	965,455	21,153	2164,235	0	202,353	202,353	99,719	0	0	0	0	0	0	0
10:34:48	-258,398	2597,896	20,117	20,132	12,379	11,318	11,027	20,9	965,455	21,153	2164,669	0	202,353	202,353	99,719	0	0	0	0	0	0	0
10:34:48	238,842	2600,284	20,361	20,473	12,379	11,343	11,034	20,9	965,455	21,153	2165,104	0	202,353	202,353	99,719	0	0	0	0	0	0	0
10:34:48	-95,532	2599,329	20,263	20,18	12,379	11,333	11,039	20,9	965,455	21,153	2165,539	0	202,353	202,353	99,719	0	0	0	0	0	0	0
10:34:48	0	2599,329	20,263	20,278	12,379	11,333	11,045	20,9	965,455	21,153	2165,972	0	202,353	202,353	99,719	0	0	0	0	0	0	0
10:34:48	47,753	2599,806	20,312	20,376	12,379	11,338	11,051	20,9	965,455	21,153	2166,406	0	202,353	202,353	99,719	0	0	0	0	0	0	0
10:34:48	-67,163	2599,135	20,263	20,18	12,378	11,331	11,056	20,9	965,455	21,153	2166,839	0	202,353	202,353	99,719	0	0	0	0	0	0	0
10:34:48	4,248	2599,177	20,312	20,376	12,376	11,331	11,062	20,9	965,455	21,153	2167,271	0	202,353	202,353	99,719	0	0	0	0	0	0	0
10:34:48	-18,286	2598,994	20,312	20,327	12,375	11,329	11,067	20,9	965,455	21,153	2167,703	0	202,353	202,353	99,719	0	0	0	0	0	0	0
10:34:48	-47,778	2598,516	20,263	20,278	12,375	11,324	11,072	20,9	965,455	21,153	2168,134	0	202,353	202,353	99,719	0	0	0	0	0	0	0
10:34:48	47,778	2598,994	20,312	20,376	12,375	11,329	11,077	20,9	965,455	21,153	2168,565	0	202,353	202,353	99,719	0	0	0	0	0	0	0
10:34:48	0	2598,994	20,312	20,278	12,375	11,329	11,082	20,9	965,455	21,153	2168,995	0	202,353	202,353	99,719	0	0	0	0	0	0	0
10:34:48	0	2598,994	20,312	20,327	12,375	11,329	11,087	20,9	965,455	21,153	2169,425	0	202,353	202,353	99,719	0	0	0	0	0	0	0
10:34:48	0	2598,994	20,312	20,18	12,375	11,329	11,092	20,9	965,455	21,153	2169,855	0	202,353	202,353	99,719	0	0	0	0	0	0	0
10:34:48	0	2598,994	20,312	20,278	12,375	11,329	11,096	20,9	965,455	21,153	2170,284	0	202,353	202,353	99,719	0	0	0	0	0	0	0
10:34:48	47,778	2599,472	20,361	20,278	12,375	11,334	11,101	20,9	965,455	21,153	2170,713	0	202,353	202,353	99,719	0	0	0	0	0	0	0
10:34:48	-191,088	2597,561	20,166	20,132	12,375	11,315	11,105	20,9	965,455	21,153	2171,14	0	202,353	202,353	99,719	0	0	0	0	0	0	0
10:34:48	95,532	2598,516	20,263	20,132	12,375	11,324	11,109	20,9	965,455	21,153	2171,567	0	202,353	202,353	99,719	0	0	0	0	0	0	0
10:34:48	95,556	2599,472	20,361	20,278	12,375	11,334	11,114	20,9	965,455	21,153	2171,995	0	202,353	202,353	99,719	0	0	0	0	0	0	0
10:34:48	-47,778	2598,994	20,312	20,132	12,375	11,329	11,118	20,9	965,455	21,153	2172,422	0	202,353	202,353	99,719	0	0	0	0	0	0	0
10:34:48	0	2598,994	20,312	20,18	12,375	11,329	11,122	20,9	965,455	21,153	2172,849	0	202,353	202,353	99,719	0	0	0	0	0	0	0
10:34:48	0	2598,994	20,312	20,132	12,375	11,329	11,126	20,9	965,455	21,153	2173,275	0	202,353	202,353	99,719	0	0	0	0	0	0	0
10:34:48	-143,31	2597,561	20,166	20,083	12,375	11,315	11,13	20,9	965,455	21,153	2173,699	0	202,353	202,353	99,719	0	0	0	0	0	0	0
10:34:48	81,469	2598,376	20,312	20,18	12,371	11,323	11,134	20,9	965,455	21,153	2174,124	0	202,353	202,353	99,719	0	0	0	0	0	0	0
10:34:48	10,839	2598,484	20,361	20,278	12,369	11,324	11,138	20,9	965,455	21,153	2174,548	0	202,353	202,353	99,719	0	0	0	0	0	0	0
10:34:48	-42,285	2598,061	20,361	20,327	12,367	11,32	11,141	20,9	965,455	21,153	2174,972	0	202,353	202,353	99,719	0	0	0	0	0	0	0
10:34:48	-5,468	2598,007	20,312	20,278	12,369	11,319	11,145	20,9	965,455	21,153	2175,395	0	202,353	202,353	99,719	0	0	0	0	0	0	0
10:34:48	-29,321	2597,713	20,263	20,132	12,37	11,316	11,148	20,9	965,455	21,153	2175,817	0	202,353	202,353	99,719	0	0	0	0	0	0	0
10:34:48	-18,457	2597,529	20,263	20,278	12,369	11,314	11,151	20,9	965,455	21,153	2176,238	0	202,353	202,353	99,719	0	0	0	0	0	0	0
10:34:48	5,493	2597,584	20,312	20,18	12,367	11,315	11,154	20,9	965,455	21,153	2176,66	0	202,353	202,353	99,719	0	0	0	0	0	0	0
10:34:48	12,963	2597,713	20,263	20,278	12,37	11,316	11,158	21	965,455	21,153	2177,081	0	202,353	202,353	99,719	0	0	0	0	0	0	0
10:34:48	-95,532	2596,758	20,166	20,18	12,37	11,306	11,16	21	965,455	21,153	2177,5	0	202,353	202,353	99,719	0	0	0	0	0	0	0
10:34:48	95,532	2597,713	20,263	20,278	12,37	11,316	11,164	21	965,455	21,153	2177,921	0	202,353	202,353	99,719	0	0	0	0	0	0	0
10:34:48	-95,532	2596,758	20,166	20,083	12,37	11,306	11,166	21	965,455	21,153	2178,339	0	202,353	202,353	99,719	0	0	0	0	0	0	0
10:34:48	82,568	2597,584	20,312	20,278	12,367	11,315	11,169	21	965,455	21,153	2178,759	0	202,353	202,353	99,719	0	0	0	0	0	0	0
10:34:48	0	2597,584	20,312	20,278	12,367	11,315	11,172	21	965,455	21,153	2179,177	0	202,353	202,353	99,719	0	0	0	0	0	0	0
10:34:48	0	2597,584	20,312	20,376	12,367	11,315	11,175	21	965,455	21,153	2179,596	0	202,353	202,353	99,719	0	0	0	0	0	0	0
10:34:48	-191,04	2595,673	20,117	20,132	12,367	11,295	11,177	21	965,455	21,153	2180,012	0	202,353	202,353	99,719	0	0	0	0	0	0	0
10:34:48	143,261	2597,106	20,263	20,18	12,367	11,31	11,18	21	965,455	21,153	2180,429	0	202,353	202,353	99,719	0	0	0	0	0	0	0
10:34:48	-143,261	2595,673	20,117	20,083	12,367	11,295	11,182	21	965,455	21,153	2180,844	0	202,353	202,353	99,719	0	0	0	0	0	0	0
10:34:48	172,534	2597,399	20,312	20,376	12,366	11,313	11,185	21	965,455	21,153	2181,261	0	202,805	202,805	99,721	0	0	0	0	0	0	0
10:34:48	-47,753	2596,921	20,263	20,278	12,366	11,308	11,187	21	965,455	21,153	2181,676	0	202,805	202,805	99,721	0	0	0	0	0	0	0
10:34:48	-124,78	2595,673	20,117	20,132	12,367	11,295	11,189	21	965,455	21,153	2182,09	0	202,805	202,805	99,721	0	0	0	0	0	0	0
10:34:48	29,248	2595,966	20,166	20,18	12,366	11,298	11,191	21	965,455	21,153	2182,504	0	202,805	202,805	99,721	0	0	0	0	0	0	0
10:34:48	0	2595,966	20,166	20,18	12,366	11,298	11,193	21	965,455	21,153	2182,918	0	202,805	202,805	99,721	0	0	0	0	0	0	0
10:34:48	0	2595,966	20,166	20,132	12,366	11,298	11,196	21	965,455	21,153	2183,331	0	202,805	202,805	99,721	0	0	0	0	0	0	0
10:34:48	95,532	2596,921	20,263	20,278	12,366	11,308	11,198	21	965,455	21,153	2183,745	0	202,805	202,805	99,721	0	0	0	0	0	0	0
10:34:48	-143,286	2595,488	20,117	20,083	12,366	11,293	11,2	21	965,455	21,153	2184,156	0	202,805	202,805	99,721	0	0	0	0	0	0	0
10:34:48	47,753	2595,966	20,166	20,18	12,366	11,298	11,202	21	965,455	21,153	2184,568	0	202,805	202,805	99,721	0	0	0	0	0	0	0
10:34:48	0	2595,966	20,166	20,083	12,366	11,298	11,203	21	965,455	21,153	2184,98	0	202,805	202,805	99,721	0	0	0	0	0	0	0
10:34:48	0	2595,966	20,166	20,132	12,366	11,298	11,205	21	965,455	21,153	2185,391	0	202,805	202,805	99,721	0	0	0	0	0	0	0
10:34:48	-143,261	2594,533	20,019	19,985	12,366	11,283	11,207	21	965,455	21,153	2185,8	0	202,805	202,805	99,721	0	0	0	0	0	0	0
10:34:48	238,793	2596,921	20,263	20,18	12,366	11,308	11,209	21	965,455	21,153	2186,211	0	202,805	202,805	99,721	0	0	0	0	0	0	0
10:34:48	-157,324	2595,348	20,166	20,132	12,362	11,292	11,21	21	965,455	21,153	2186,62	0	202,805	202,805	99,721	0	0	0	0	0	0	0
10:34:48	0	2595,348	20,166	20,083	12,362	11,292	11,212	21	965,455	21,153	2187,029	0	202,805	202,805	99,721	0	0	0	0	0	0	0
10:34:48	-143,261	2593,915	20,019	19,936	12,362	11,277	11,213	21	965,455	21,153	2187,436	0	202,805	202,805	99,721	0	0	0	0	0	0	0
10:34:48	-334,082	2590,575	19,678	19,497	12,362	11,243	11,214	21	965,455	21,153	2187,839	0	202,805	202,805	99,721	0	0	0	0	0	0	0
10:34:48	-557,031	2585,004	19,189	18,716	12,358	11,185	11,213	21	965,455	21,153	2188,236	0	202,805	202,805	99,721	0	0	0	0	0	0	0
10:34:48	-496,167	2580,043	18,847	18,227	12,348	11,134	11,212	21	965,455	21,153	2188,628	0	202,805	202,805	99,721	0	0	0	0	0	0	0
10:34:48	-752,27	2572,52	18,408	17,837	12,33	11,056	11,209	21	965,455	21,153	2189,012	0	202,805	202,805	99,721	0	0	0	0	0	0	0
10:34:48	-550,781	2567,012	18,359	17,544	12,302	11	11,205	21	965,455	21,153	2189,39	0	202,805	202,805	99,721	0	0	0	0	0	0	0
10:34:48	-411,572	2562,896	18,652	17,886	12,262	10,957	11,2	21	965,455	21,153	2189,763	0	202,805	202,805	99,721	0	0	0	0	0	0	0
10:34:48	-564,599	2557,25	18,896	18,081	12,217	10,899	11,194	21	965,455	21,153	2190,131	0	202,805	202,805	99,721	0	0	0	0	0	0	0
10:34:48	-362,695	2553,623	19,287	18,374	12,175	10,862	11,187	21	965,455	21,153	2190,494	0	202,805	202,805	99,721	0	0	0	0	0	0	0
10:34:48	-474,121	2548,882	19,482	18,618	12,138	10,813	11,18	21	965,455	21,153	2190,853	0	202,805	202,805	99,721	0	0	0	0	0	0	0
10:34:48	-720,898	2541,673	19,336	18,52	12,105	10,738	11,171	21	965,455	21,153	2191,204	0	202,805	202,805	99,721	0	0	0	0	0	0	0
10:34:48	-854,809	2533,125	18,896	18,276	12,081	10,65	11,161	21	965,455	21,153	2191,546	0	202,805	202,805	99,721	0	0	0	0	0	0	0
10:34:48	-491,357	2528,212	18,652	17,983	12,067	10,6	11,15	21	965,455	21,153	2191,882	0	202,805	202,805	99,721	0	0	0	0	0	0	0
10:34:48	-1008,667	2518,125	17,871	17,3	12,053	10,496	11,137	21	965,455	21,153	2192,209	0	202,805	202,805	99,721	0	0	0	0	0	0	0
10:34:48	-593,31	2512,192	17,431	16,86	12,043	10,434	11,123	21	965,455	21,153	2192,529	0	202,805	202,805	99,721	0	0	0	0	0	0	0
10:34:48	-772,68	2504,465	16,894	16,225	12,029	10,355	11,108	21	965,455	21,153	2192,841	0	202,805	202,805	99,721	0	0	0	0	0	0	0
10:34:48	-381,103	2500,654	16,845	16,225	12,01	10,316	11,093	21	965,455	21,153	2193,149	0	202,805	202,805	99,721	0	0	0	0	0	0	0
10:34:48	-579,272	2494,861	16,845	16,225	11,977	10,256	11,076	21	965,455	21,153	2193,45	0	202,805	202,805	99,721	0	0	0	0	0	0	0
10:34:48	-351,928	2491,342	17,09	16,323	11,944	10,22	11,06	21	965,455	21,153	2193,748	0	202,805	202,805	99,721	0	0	0	0	0	0	0
10:34:48	-340,087	2487,941	17,431	16,762	11,906	10,184	11,042	21	965,455	21,153	2194,042	0	202,805	202,805	99,721	0	0	0	0	0	0	0
10:34:48	-349,218	2484,449	17,676	16,811	11,873	10,148	11,025	21	965,455	21,153	2194,333	0	202,805	202,805	99,721	0	0	0	0	0	0	0
10:34:48	-536,889	2479,08	17,724	17,153	11,84	10,093	11,007	21	965,455	21,153	2194,618	0	202,805	202,805	99,721	0	0	0	0	0	0	0
10:34:48	-405,468	2475,025	17,822	16,958	11,812	10,051	10,988	21	965,455	21,153	2194,898	0	202,805	202,805	99,721	0	0	0	0	0	0	0
10:34:48	-790,918	2467,116	17,431	16,762	11,789	9,97	10,968	21	965,455	21,153	2195,17	0	202,805	202,805	99,721	0	0	0	0	0	0	0
10:34:48	-657,739	2460,539	17,09	16,616	11,77	9,902	10,947	21	965,455	21,153	2195,435	0	202,805	202,805	99,721	0	0	0	0	0	0	0
10:34:48	-633,203	2454,207	16,699	15,932	11,756	9,837	10,925	21	965,455	21,153	2195,694	0	202,805	202,805	99,721	0	0	0	0	0	0	0
10:34:48	-669,921	2447,507	16,26	15,542	11,742	9,768	10,903	21	965,455	21,153	2195,946	0	202,805	202,805	99,721	0	0	0	0	0	0	0
10:34:48	-655,444	2440,953	15,918	15,346	11,723	9,7	10,879	21	965,455	21,153	2196,191	0	202,805	202,805	99,721	0	0	0	0	0	0	0
10:34:48	-454,052	2436,412	15,967	15,249	11,695	9,653	10,855	21	965,455	21,153	2196,431	0	202,805	202,805	99,721	0	0	0	0	0	0	0
10:34:49	-426,196	2432,151	16,113	15,249	11,663	9,609	10,831	21	965,455	21,153	2196,667	0	202,805	202,805	99,721	0	0	0	0	0	0	0
10:34:49	-415,966	2427,991	16,357	15,444	11,626	9,566	10,806	21	965,455	21,153	2196,898	0	202,805	202,805	99,721	0	0	0	0	0	0	0
10:34:49	-399,169	2423,999	16,552	15,884	11,593	9,525	10,781	21	965,455	21,153	2197,125	0	202,805	202,805	99,721	0	0	0	0	0	0	0
10:34:49	-470,703	2419,292	16,748	15,932	11,556	9,477	10,755	21	965,455	21,153	2197,347	0	202,805	202,805	99,721	0	0	0	0	0	0	0
10:34:49	-507,055	2414,222	16,845	15,981	11,522	9,424	10,729	21	965,455	21,153	2197,564	0	202,805	202,805	99,721	0	0	0	0	0	0	0
10:34:49	-627,636	2407,945	16,699	15,932	11,494	9,36	10,702	21	965,455	21,153	2197,774	0	202,805	202,805	99,721	0	0	0	0	0	0	0
10:34:49	-560,376	2402,341	16,552	15,786	11,471	9,302	10,675	21	965,455	21,153	2197,979	0	202,805	202,805	99,721	0	0	0	0	0	0	0
10:34:49	-788,696	2394,454	16,064	15,346	11,452	9,221	10,646	21	965,455	21,153	2198,175	0	202,805	202,805	99,721	0	0	0	0	0	0	0
10:34:49	-627,709	2388,177	15,722	15,102	11,435	9,156	10,617	21	965,455	21,153	2198,365	0	202,805	202,805	99,721	0	0	0	0	0	0	0
10:34:49	-757,055	2380,607	15,283	14,712	11,416	9,078	10,587	21	965,455	21,153	2198,547	0	202,805	202,805	99,721	0	0	0	0	0	0	0
10:34:49	-545,556	2375,151	15,088	14,663	11,396	9,022	10,556	21	965,455	21,153	2198,724	0	202,805	202,805	99,721	0	0	0	0	0	0	0
10:34:49	-441,04	2370,741	15,088	14,565	11,371	8,976	10,525	21	965,455	21,153	2198,896	0	202,805	202,805	99,721	0	0	0	0	0	0	0
10:34:49	-484,423	2365,897	15,088	14,565	11,344	8,926	10,494	21	965,455	21,153	2199,063	0	202,805	202,805	99,721	0	0	0	0	0	0	0
10:34:49	-314,526	2362,751	15,283	14,858	11,315	8,894	10,462	21	965,455	21,153	2199,227	0	202,805	202,805	99,721	0	0	0	0	0	0	0
10:34:49	-535,205	2357,399	15,234	14,712	11,288	8,839	10,431	21	965,455	21,153	2199,385	0	202,805	202,805	99,721	0	0	0	0	0	0	0
10:34:49	-571,826	2351,681	15,136	14,663	11,261	8,78	10,398	21	965,455	21,153	2199,538	0	202,805	202,805	99,721	0	0	0	0	0	0	0
10:34:49	-379,589	2347,885	15,234	14,858	11,234	8,741	10,366	21	965,455	21,153	2199,686	0	202,805	202,805	99,721	0	0	0	0	0	0	0
10:34:49	-601,904	2341,866	14,941	14,565	11,216	8,679	10,333	21	965,455	21,153	2199,828	0	202,805	202,805	99,721	0	0	0	0	0	0	0
10:34:49	-578,906	2336,077	14,599	14,175	11,201	8,619	10,299	21	965,455	21,153	2199,964	0	202,805	202,805	99,721	0	0	0	0	0	0	0
10:34:49	-558,203	2330,495	14,258	13,637	11,188	8,561	10,265	21	965,455	21,153	2200,095	0	202,805	202,805	99,721	0	0	0	0	0	0	0
10:34:49	-663,305	2323,862	13,818	13,442	11,174	8,493	10,23	21	965,455	21,153	2200,219	0	202,805	202,805	99,721	0	0	0	0	0	0	0
10:34:49	-387,548	2319,986	13,672	13,344	11,16	8,453	10,195	21	965,455	21,153	2200,338	0	202,805	202,805	99,721	0	0	0	0	0	0	0
10:34:49	-245,678	2317,53	13,769	13,344	11,141	8,428	10,161	21	965,455	21,153	2200,456	0	202,805	202,805	99,721	0	0	0	0	0	0	0
10:34:49	-540,429	2312,125	13,623	13,247	11,118	8,372	10,126	21	965,455	21,153	2200,567	0	202,805	202,805	99,721	0	0	0	0	0	0	0
10:34:49	-269,628	2309,429	13,769	13,491	11,095	8,344	10,091	21	965,455	21,153	2200,676	0	202,805	202,805	99,721	0	0	0	0	0	0	0
10:34:49	-378,271	2305,646	13,818	13,491	11,071	8,305	10,056	21	965,455	21,153	2200,781	0	202,805	202,805	99,721	0	0	0	0	0	0	0
10:34:49	-196,508	2303,681	13,965	13,54	11,052	8,285	10,021	21	965,455	21,153	2200,884	0	202,805	202,805	99,721	0	0	0	0	0	0	0
10:34:49	-410,4	2299,577	13,965	13,686	11,028	8,243	9,986	21	965,455	21,153	2200,983	0	202,805	202,805	99,721	0	0	0	0	0	0	0
10:34:49	-329,711	2296,28	13,965	13,686	11,01	8,209	9,951	21	965,455	21,153	2201,078	0	202,805	202,805	99,721	0	0	0	0	0	0	0
10:34:49	-380,102	2292,479	13,916	13,491	10,991	8,169	9,916	21	965,455	21,153	2201,17	0	202,805	202,805	99,721	0	0	0	0	0	0	0
10:34:49	-445,581	2288,023	13,623	13,344	10,981	8,123	9,881	21	965,455	21,153	2201,257	0	202,805	202,805	99,721	0	0	0	0	0	0	0
10:34:49	-431,982	2283,703	13,427	13,149	10,967	8,079	9,846	21	965,455	21,153	2201,339	0	202,805	202,805	99,721	0	0	0	0	0	0	0
10:34:49	-440,942	2279,294	13,134	12,905	10,958	8,033	9,81	21	965,455	21,153	2201,417	0	202,805	202,805	99,721	0	0	0	0	0	0	0
10:34:49	-340,673	2275,887	13,037	12,807	10,944	7,998	9,775	21	965,455	21,153	2201,492	0	202,805	202,805	99,721	0	0	0	0	0	0	0
10:34:49	-294,628	2272,941	12,988	12,661	10,93	7,968	9,739	21	965,455	21,153	2201,563	0	202,805	202,805	99,721	0	0	0	0	0	0	0
10:34:49	-294,628	2269,995	12,939	12,661	10,916	7,938	9,704	21	965,455	21,153	2201,632	0	202,805	202,805	99,721	0	0	0	0	0	0	0
10:34:49	-249,707	2267,498	12,939	12,661	10,901	7,912	9,669	21	965,455	21,153	2201,698	0	202,805	202,805	99,721	0	0	0	0	0	0	0
10:34:49	-331,469	2264,183	12,939	12,661	10,883	7,878	9,634	21	965,455	21,153	2201,76	0	202,805	202,805	99,721	0	0	0	0	0	0	0
10:34:49	-145,483	2262,728	13,134	12,807	10,864	7,863	9,599	21	965,455	21,153	2201,821	0	202,805	202,805	99,721	0	0	0	0	0	0	0
10:34:49	-330,517	2259,423	13,134	12,807	10,845	7,829	9,564	21	965,455	21,153	2201,879	0	202,805	202,805	99,721	0	0	0	0	0	0	0
10:34:49	-247,607	2256,947	13,134	12,905	10,831	7,803	9,53	21	965,455	21,153	2201,934	0	202,805	202,805	99,721	0	0	0	0	0	0	0
10:34:49	-340,478	2253,542	13,037	12,905	10,817	7,768	9,495	21	965,455	21,153	2201,986	0	202,805	202,805	99,721	0	0	0	0	0	0	0
10:34:49	-289,062	2250,651	12,988	12,758	10,803	7,738	9,461	21	965,455	21,153	2202,034	0	202,805	202,805	99,721	0	0	0	0	0	0	0
10:34:49	-305,444	2247,597	12,841	12,661	10,794	7,707	9,426	21	965,455	21,153	2202,08	0	202,805	202,805	99,721	0	0	0	0	0	0	0
10:34:49	-213,671	2245,46	12,793	12,466	10,784	7,685	9,392	21	965,455	21,153	2202,123	0	202,805	202,805	99,721	0	0	0	0	0	0	0
10:34:49	-381,86	2241,642	12,646	12,417	10,77	7,645	9,358	21	965,455	21,153	2202,163	0	202,805	202,805	99,721	0	0	0	0	0	0	0
10:34:49	-257,324	2239,068	12,549	12,368	10,761	7,619	9,324	20,9	965,915	21,153	2202,2	0	202,805	202,805	99,721	0	0	0	0	0	0	0
10:34:49	-241,259	2236,656	12,549	12,368	10,747	7,594	9,29	20,9	965,915	21,153	2202,235	0	202,805	202,805	99,721	0	0	0	0	0	0	0
10:34:49	-217,968	2234,476	12,5	12,27	10,738	7,571	9,256	20,9	965,915	21,153	2202,267	0	202,805	202,805	99,721	0	0	0	0	0	0	0
10:34:49	-205,957	2232,417	12,549	12,368	10,723	7,55	9,223	20,9	965,915	21,153	2202,297	0	202,805	202,805	99,721	0	0	0	0	0	0	0
10:34:49	-160,156	2230,815	12,646	12,417	10,709	7,534	9,19	20,9	965,915	21,153	2202,326	0	202,805	202,805	99,721	0	0	0	0	0	0	0
10:34:49	-339,013	2227,425	12,549	12,27	10,695	7,499	9,157	20,9	965,915	21,153	2202,351	0	202,805	202,805	99,721	0	0	0	0	0	0	0
10:34:49	-282,421	2224,601	12,5	12,368	10,682	7,47	9,123	20,9	965,915	21,153	2202,373	0	202,805	202,805	99,721	0	0	0	0	0	0	0
10:34:49	-240,942	2222,191	12,5	12,27	10,668	7,445	9,091	20,9	965,915	21,153	2202,393	0	202,805	202,805	99,721	0	0	0	0	0	0	0
10:34:49	-212,451	2220,067	12,451	12,173	10,658	7,423	9,058	20,9	965,915	21,153	2202,411	0	202,805	202,805	99,721	0	0	0	0	0	0	0
10:34:49	-299,365	2217,073	12,304	12,075	10,649	7,392	9,025	20,9	965,915	21,153	2202,425	0	202,805	202,805	99,721	0	0	0	0	0	0	0
10:34:49	-253,808	2214,535	12,207	11,977	10,64	7,366	8,993	20,9	965,915	21,153	2202,437	0	202,148	202,148	99,718	0	0	0	0	0	0	0
10:34:49	-268,383	2211,851	12,158	11,977	10,627	7,338	8,96	20,9	965,915	21,153	2202,446	0	202,148	202,148	99,718	0	0	0	0	0	0	0
10:34:49	-170,874	2210,142	12,158	11,88	10,618	7,321	8,928	20,9	965,915	21,153	2202,454	0	202,148	202,148	99,718	0	0	0	0	0	0	0
10:34:49	-261,157	2207,531	12,06	11,88	10,608	7,294	8,896	20,9	965,915	21,153	2202,459	0	202,148	202,148	99,718	0	0	0	0	0	0	0
10:34:49	-155,859	2205,972	12,06	11,88	10,599	7,278	8,864	20,9	965,915	21,153	2202,463	0	202,148	202,148	99,718	0	0	0	0	0	0	0
10:34:49	-239,794	2203,574	12,06	11,88	10,586	7,253	8,833	20,9	965,915	21,153	2202,464	0	202,148	202,148	99,718	0	0	0	0	0	0	0
10:34:49	-76,66	2202,808	12,158	11,88	10,576	7,245	8,802	20,9	965,915	21,153	2202,464	0	202,148	202,148	99,718	0	0	0	0	0	0	0
10:34:49	-235,4	2200,454	12,158	11,977	10,563	7,221	8,771	20,9	965,915	21,153	2200,454	0	202,148	202,148	99,718	0	0	0	0	0	0	0
10:34:49	-240,771	2198,046	12,06	11,733	10,554	7,196	8,74	20,9	965,915	21,153	2198,046	0	202,148	202,148	99,718	0	0	0	0	0	0	0
10:34:49	-164,355	2196,402	12,06	11,88	10,545	7,179	8,709	20,9	965,915	21,153	2196,402	0	202,148	202,148	99,718	0	0	0	0	0	0	0
10:34:49	-240,234	2194	12,011	11,88	10,534	7,154	8,679	20,9	965,915	21,153	2194	0	202,148	202,148	99,718	0	0	0	0	0	0	0
10:34:49	-168,505	2192,315	12,06	11,977	10,522	7,137	8,648	20,9	965,915	21,153	2192,315	0	202,148	202,148	99,718	0	0	0	0	0	0	0
10:34:49	-177,392	2190,541	12,06	11,88	10,512	7,118	8,618	20,9	965,915	21,153	2190,541	0	202,148	202,148	99,718	0	0	0	0	0	0	0
10:34:49	-191,772	2188,623	12,011	11,88	10,503	7,099	8,589	20,9	965,915	21,153	2188,623	0	202,148	202,148	99,718	0	0	0	0	0	0	0
10:34:49	-142,211	2187,201	11,963	11,831	10,498	7,084	8,559	20,9	965,915	21,153	2187,201	0	202,148	202,148	99,718	0	0	0	0	0	0	0
10:34:49	-268,432	2184,517	11,865	11,684	10,488	7,056	8,53	20,9	965,915	21,153	2184,517	0	202,148	202,148	99,718	0	0	0	0	0	0	0
10:34:49	-115,429	2183,363	11,963	11,684	10,476	7,044	8,5	20,9	965,915	21,153	2183,363	0	202,148	202,148	99,718	0	0	0	0	0	0	0
10:34:49	-160,278	2181,76	11,963	11,684	10,467	7,028	8,472	20,9	965,915	21,153	2181,76	0	202,148	202,148	99,718	0	0	0	0	0	0	0
10:34:49	-159,082	2180,169	11,963	11,635	10,458	7,012	8,443	20,9	965,915	21,153	2180,169	0	202,148	202,148	99,718	0	0	0	0	0	0	0
10:34:49	-340,991	2176,759	11,767	11,684	10,449	6,976	8,414	20,9	965,915	21,153	2176,759	0	202,148	202,148	99,718	0	0	0	0	0	0	0
10:34:49	-67,211	2176,087	11,865	11,635	10,44	6,969	8,386	20,9	965,915	21,153	2176,087	0	202,148	202,148	99,718	0	0	0	0	0	0	0
10:34:49	-86,45	2175,223	11,963	11,684	10,43	6,961	8,358	20,9	965,915	21,153	2175,223	0	202,148	202,148	99,718	0	0	0	0	0	0	0
10:34:49	-159,057	2173,632	11,963	11,635	10,421	6,944	8,33	20,9	965,915	21,153	2173,632	0	202,148	202,148	99,718	0	0	0	0	0	0	0
10:34:49	-320,41	2170,428	11,767	11,538	10,413	6,911	8,302	20,9	965,915	21,153	2170,428	0	202,148	202,148	99,718	0	0	0	0	0	0	0
10:34:49	-294,238	2167,485	11,621	11,489	10,404	6,881	8,275	20,9	965,915	21,153	2167,485	0	202,148	202,148	99,718	0	0	0	0	0	0	0
10:34:49	-131,713	2166,168	11,523	11,44	10,402	6,867	8,247	20,9	965,915	21,153	2166,168	0	202,148	202,148	99,718	0	0	0	0	0	0	0
10:34:49	-210,131	2164,067	11,425	11,44	10,395	6,846	8,219	20,9	965,915	21,153	2164,067	0	202,148	202,148	99,718	0	0	0	0	0	0	0
10:34:49	-72,753	2163,339	11,474	11,44	10,388	6,838	8,192	20,9	965,915	21,153	2163,339	0	202,148	202,148	99,718	0	0	0	0	0	0	0
10:34:49	-159,179	2161,748	11,474	11,44	10,379	6,822	8,165	20,9	965,915	21,153	2161,748	0	202,148	202,148	99,718	0	0	0	0	0	0	0
10:34:49	-114,672	2160,601	11,523	11,489	10,37	6,81	8,139	20,9	965,915	21,153	2160,601	0	202,148	202,148	99,718	0	0	0	0	0	0	0
10:34:49	-203,271	2158,568	11,474	11,489	10,361	6,789	8,112	20,9	965,915	21,153	2158,568	0	202,148	202,148	99,718	0	0	0	0	0	0	0
10:34:49	-140,869	2157,16	11,474	11,44	10,353	6,774	8,086	20,9	965,915	21,153	2157,16	0	202,148	202,148	99,718	0	0	0	0	0	0	0
10:34:49	-144,14	2155,718	11,425	11,342	10,347	6,759	8,06	20,9	965,915	21,153	2155,718	0	202,148	202,148	99,718	0	0	0	0	0	0	0
10:34:49	-97,875	2154,739	11,425	11,342	10,342	6,749	8,034	20,9	965,915	21,153	2154,739	0	202,148	202,148	99,718	0	0	0	0	0	0	0
10:34:49	-170,117	2153,038	11,328	11,294	10,337	6,732	8,009	20,9	965,915	21,153	2153,038	0	202,148	202,148	99,718	0	0	0	0	0	0	0
10:34:49	-107,641	2151,962	11,279	11,196	10,334	6,721	7,984	20,9	965,915	21,153	2151,962	0	202,148	202,148	99,718	0	0	0	0	0	0	0
10:34:49	-200,585	2149,956	11,132	11,098	10,33	6,7	7,958	20,9	965,915	21,153	2149,956	0	202,148	202,148	99,718	0	0	0	0	0	0	0
10:34:49	-171,044	2148,245	11,035	11,001	10,326	6,682	7,933	20,9	965,915	21,153	2148,245	0	202,148	202,148	99,718	0	0	0	0	0	0	0
10:34:49	-6,176	2148,184	11,132	11,001	10,32	6,682	7,909	20,9	965,915	21,153	2148,184	0	202,148	202,148	99,718	0	0	0	0	0	0	0
10:34:49	-145,019	2146,734	11,132	11,001	10,312	6,667	7,885	20,9	965,915	21,153	2146,734	0	202,148	202,148	99,718	0	0	0	0	0	0	0
10:34:49	-80,444	2145,929	11,132	11,098	10,307	6,659	7,861	20,9	965,915	21,153	2145,929	0	202,148	202,148	99,718	0	0	0	0	0	0	0
10:34:49	-80,615	2145,123	11,132	11,001	10,303	6,65	7,837	20,9	965,915	21,153	2145,123	0	202,148	202,148	99,718	0	0	0	0	0	0	0
10:34:49	-173,291	2143,39	11,035	11,001	10,298	6,632	7,813	20,9	965,915	21,153	2143,39	0	202,148	202,148	99,718	0	0	0	0	0	0	0
10:34:49	-126,904	2142,121	10,986	11,001	10,293	6,619	7,79	20,9	965,915	21,153	2142,121	0	202,148	202,148	99,718	0	0	0	0	0	0	0
10:34:49	-64,428	2141,477	10,986	10,854	10,29	6,613	7,767	20,9	965,915	21,153	2141,477	0	202,148	202,148	99,718	0	0	0	0	0	0	0
10:34:49	-202,49	2139,452	10,84	10,805	10,286	6,592	7,744	20,9	965,915	21,153	2139,452	0	202,148	202,148	99,718	0	0	0	0	0	0	0
10:34:50	-60,229	2138,849	10,791	10,757	10,285	6,586	7,721	20,9	965,915	21,153	2138,849	0	202,148	202,148	99,718	0	0	0	0	0	0	0
10:34:50	-66,674	2138,183	10,791	10,805	10,281	6,579	7,699	20,9	965,915	21,153	2138,183	0	202,148	202,148	99,718	0	0	0	0	0	0	0
10:34:50	-166,894	2136,514	10,644	10,61	10,279	6,562	7,676	20,9	965,915	21,153	2136,514	0	202,148	202,148	99,718	0	0	0	0	0	0	0
10:34:50	-51,538	2135,998	10,644	10,757	10,277	6,556	7,654	20,9	965,915	21,153	2135,998	0	202,148	202,148	99,718	0	0	0	0	0	0	0
10:34:50	-14,965	2135,849	10,644	10,61	10,276	6,555	7,633	20,9	965,915	21,153	2135,849	0	202,148	202,148	99,718	0	0	0	0	0	0	0
10:34:50	-82,69	2135,022	10,644	10,659	10,271	6,546	7,611	20,9	965,915	21,153	2135,022	0	202,148	202,148	99,718	0	0	0	0	0	0	0
10:34:50	53,051	2135,552	10,791	10,757	10,266	6,552	7,591	20,9	965,915	21,153	2135,022	0	202,148	202,148	99,718	0	0	0	0	0	0	0
10:34:50	-90,039	2134,652	10,84	10,805	10,259	6,542	7,57	20,9	965,915	21,153	2134,652	0	202,148	202,148	99,718	0	0	0	0	0	0	0
10:34:50	-83,764	2133,814	10,84	10,805	10,254	6,534	7,55	20,9	965,915	21,153	2133,814	0	202,148	202,148	99,718	0	0	0	0	0	0	0
10:34:50	-68,823	2133,126	10,84	10,805	10,25	6,527	7,53	20,9	965,915	21,153	2133,126	0	202,148	202,148	99,718	0	0	0	0	0	0	0
10:34:50	6,689	2133,193	10,937	10,805	10,245	6,527	7,51	20,9	965,915	21,153	2133,126	0	202,148	202,148	99,718	0	0	0	0	0	0	0
10:34:50	-90,454	2132,288	10,84	10,805	10,245	6,518	7,491	20,9	965,915	21,153	2132,288	0	202,148	202,148	99,718	0	0	0	0	0	0	0
10:34:50	-180,883	2130,48	10,644	10,61	10,245	6,499	7,471	20,9	965,915	21,153	2130,48	0	202,148	202,148	99,718	0	0	0	0	0	0	0
10:34:50	0	2130,48	10,644	10,61	10,245	6,499	7,452	20,9	965,915	21,153	2130,48	0	202,148	202,148	99,718	0	0	0	0	0	0	0
10:34:50	-160,058	2128,879	10,547	10,512	10,241	6,483	7,433	20,9	965,915	21,153	2128,879	0	202,148	202,148	99,718	0	0	0	0	0	0	0
10:34:50	-14,062	2128,738	10,547	10,512	10,24	6,481	7,414	20,9	965,915	21,153	2128,738	0	202,148	202,148	99,718	0	0	0	0	0	0	0
10:34:50	51,879	2129,257	10,693	10,659	10,236	6,487	7,396	20,9	965,915	21,153	2128,739	0	202,148	202,148	99,718	0	0	0	0	0	0	0
10:34:50	6,689	2129,324	10,791	10,659	10,231	6,487	7,378	20,9	965,915	21,153	2128,739	0	202,148	202,148	99,718	0	0	0	0	0	0	0
10:34:50	-70,922	2128,615	10,791	10,805	10,227	6,48	7,361	20,9	965,915	21,153	2128,615	0	202,148	202,148	99,718	0	0	0	0	0	0	0
10:34:50	-90,405	2127,711	10,693	10,659	10,227	6,471	7,343	20,9	965,915	21,153	2127,711	0	202,148	202,148	99,718	0	0	0	0	0	0	0
10:34:50	0	2127,711	10,693	10,61	10,227	6,471	7,326	20,9	965,915	21,153	2127,711	0	202,148	202,148	99,718	0	0	0	0	0	0	0
10:34:50	-117,187	2126,539	10,644	10,512	10,223	6,459	7,309	20,9	965,915	21,153	2126,539	0	202,148	202,148	99,718	0	0	0	0	0	0	0
10:34:50	-90,356	2125,635	10,547	10,512	10,223	6,449	7,292	20,9	965,915	21,153	2125,635	0	202,148	202,148	99,718	0	0	0	0	0	0	0
10:34:50	-45,166	2125,184	10,498	10,512	10,223	6,445	7,276	20,9	965,915	21,153	2125,184	0	202,148	202,148	99,718	0	0	0	0	0	0	0
10:34:50	0	2125,184	10,498	10,464	10,223	6,445	7,259	20,9	965,915	21,153	2125,184	0	202,148	202,148	99,718	0	0	0	0	0	0	0
10:34:50	-12,817	2125,056	10,498	10,415	10,222	6,443	7,243	20,9	965,915	21,153	2125,056	0	202,148	202,148	99,718	0	0	0	0	0	0	0
10:34:50	-26,806	2124,787	10,547	10,512	10,218	6,441	7,228	20,9	965,915	21,153	2124,787	0	202,148	202,148	99,718	0	0	0	0	0	0	0
10:34:50	4,541	2124,833	10,644	10,512	10,213	6,441	7,212	20,9	965,915	21,153	2124,787	0	202,148	202,148	99,718	0	0	0	0	0	0	0
10:34:50	-59,106	2124,242	10,644	10,61	10,21	6,435	7,197	20,9	965,915	21,153	2124,242	0	202,148	202,148	99,718	0	0	0	0	0	0	0
10:34:50	-13,916	2124,103	10,644	10,61	10,209	6,434	7,182	20,9	965,915	21,153	2124,103	0	202,148	202,148	99,718	0	0	0	0	0	0	0
10:34:50	-135,522	2122,747	10,498	10,464	10,209	6,42	7,167	20,9	965,915	21,153	2122,747	0	202,148	202,148	99,718	0	0	0	0	0	0	0
10:34:50	0	2122,747	10,498	10,464	10,209	6,42	7,152	20,9	965,915	21,153	2122,747	0	202,148	202,148	99,718	0	0	0	0	0	0	0
10:34:50	-12,817	2122,619	10,498	10,464	10,208	6,418	7,138	20,9	965,915	21,153	2122,619	0	202,148	202,148	99,718	0	0	0	0	0	0	0
10:34:50	-13,94	2122,48	10,547	10,464	10,205	6,417	7,124	20,9	965,915	21,153	2122,48	0	202,148	202,148	99,718	0	0	0	0	0	0	0
10:34:50	-14,062	2122,339	10,547	10,464	10,204	6,415	7,11	20,9	965,915	21,153	2122,339	0	202,148	202,148	99,718	0	0	0	0	0	0	0
10:34:50	-45,141	2121,888	10,498	10,317	10,204	6,411	7,096	20,9	965,915	21,153	2121,888	0	202,148	202,148	99,718	0	0	0	0	0	0	0
10:34:50	-135,498	2120,533	10,351	10,268	10,204	6,397	7,083	20,9	965,915	21,153	2120,533	0	202,148	202,148	99,718	0	0	0	0	0	0	0
10:34:50	63,72	2121,17	10,498	10,415	10,2	6,403	7,069	20,9	965,915	21,153	2120,534	0	202,148	202,148	99,718	0	0	0	0	0	0	0
10:34:50	-13,037	2121,04	10,498	10,317	10,199	6,402	7,056	20,9	965,915	21,153	2120,534	0	202,148	202,148	99,718	0	0	0	0	0	0	0
10:34:50	-45,141	2120,588	10,449	10,268	10,199	6,397	7,043	20,9	965,915	21,153	2120,534	0	202,148	202,148	99,718	0	0	0	0	0	0	0
10:34:50	-28,881	2120,299	10,498	10,415	10,195	6,394	7,031	20,9	965,915	21,153	2120,299	0	202,148	202,148	99,718	0	0	0	0	0	0	0
10:34:50	-45,166	2119,848	10,449	10,317	10,195	6,39	7,018	20,9	965,915	21,153	2119,848	0	202,148	202,148	99,718	0	0	0	0	0	0	0
10:34:50	17,309	2120,021	10,547	10,415	10,191	6,391	7,006	20,9	965,915	21,153	2119,848	0	202,148	202,148	99,718	0	0	0	0	0	0	0
10:34:50	-45,166	2119,569	10,498	10,415	10,191	6,387	6,994	20,9	965,915	21,153	2119,569	0	202,148	202,148	99,718	0	0	0	0	0	0	0
10:34:50	-12,841	2119,441	10,498	10,317	10,19	6,385	6,982	20,8	964,485	21,153	2119,441	0	202,148	202,148	99,718	0	0	0	0	0	0	0
10:34:50	-41,772	2119,023	10,449	10,317	10,19	6,381	6,97	20,8	964,485	21,153	2119,023	0	202,148	202,148	99,718	0	0	0	0	0	0	0
10:34:50	0	2119,023	10,449	10,268	10,19	6,381	6,958	20,8	964,485	21,153	2119,023	0	202,148	202,148	99,718	0	0	0	0	0	0	0
10:34:50	-61,181	2118,411	10,449	10,317	10,187	6,375	6,947	20,8	964,485	21,153	2118,411	0	202,148	202,148	99,718	0	0	0	0	0	0	0
10:34:50	32,299	2118,734	10,498	10,317	10,186	6,378	6,936	20,8	964,485	21,153	2118,412	0	202,148	202,148	99,718	0	0	0	0	0	0	0
10:34:50	0	2118,734	10,498	10,415	10,186	6,378	6,925	20,8	964,485	21,153	2118,412	0	202,148	202,148	99,718	0	0	0	0	0	0	0
10:34:50	-135,449	2117,38	10,351	10,268	10,186	6,364	6,914	20,8	964,485	21,153	2117,38	0	202,148	202,148	99,718	0	0	0	0	0	0	0
10:34:50	90,307	2118,283	10,449	10,317	10,186	6,374	6,903	20,8	964,485	21,153	2117,381	0	202,148	202,148	99,718	0	0	0	0	0	0	0
10:34:50	-102,099	2117,262	10,351	10,268	10,185	6,363	6,893	20,8	964,485	21,153	2117,262	0	202,148	202,148	99,718	0	0	0	0	0	0	0
10:34:50	28,051	2117,542	10,449	10,415	10,182	6,366	6,882	20,8	964,485	21,153	2117,262	0	202,148	202,148	99,718	0	0	0	0	0	0	0
10:34:50	0	2117,542	10,449	10,415	10,182	6,366	6,872	20,8	964,485	21,153	2117,262	0	200,945	200,945	99,713	0	0	0	0	0	0	0
10:34:50	-13,037	2117,412	10,449	10,268	10,181	6,365	6,862	20,8	964,485	21,153	2117,263	0	200,945	200,945	99,713	0	0	0	0	0	0	0
10:34:50	-90,307	2116,509	10,351	10,317	10,181	6,355	6,852	20,8	964,485	21,153	2116,509	0	200,945	200,945	99,713	0	0	0	0	0	0	0
10:34:50	60,351	2117,112	10,498	10,317	10,177	6,361	6,843	20,8	964,485	21,153	2116,509	0	200,945	200,945	99,713	0	0	0	0	0	0	0
10:34:50	-45,166	2116,661	10,449	10,317	10,177	6,357	6,833	20,8	964,485	21,153	2116,51	0	200,945	200,945	99,713	0	0	0	0	0	0	0
10:34:50	0	2116,661	10,449	10,317	10,177	6,357	6,824	20,8	964,485	21,153	2116,51	0	200,945	200,945	99,713	0	0	0	0	0	0	0
10:34:50	-135,424	2115,307	10,302	10,317	10,177	6,343	6,814	20,8	964,485	21,153	2115,307	0	200,945	200,945	99,713	0	0	0	0	0	0	0
10:34:50	-11,767	2115,189	10,302	10,268	10,176	6,342	6,805	20,8	964,485	21,153	2115,189	0	200,945	200,945	99,713	0	0	0	0	0	0	0
10:34:50	72,119	2115,91	10,449	10,415	10,172	6,349	6,796	20,8	964,485	21,153	2115,19	0	200,945	200,945	99,713	0	0	0	0	0	0	0
10:34:50	-90,283	2115,007	10,351	10,464	10,172	6,34	6,787	20,8	964,485	21,153	2115,007	0	200,945	200,945	99,713	0	0	0	0	0	0	0
10:34:50	-45,141	2114,556	10,302	10,219	10,172	6,335	6,778	20,8	964,485	21,153	2114,556	0	200,945	200,945	99,713	0	0	0	0	0	0	0
10:34:50	-11,767	2114,438	10,302	10,415	10,172	6,334	6,77	20,8	964,485	21,153	2114,438	0	200,945	200,945	99,713	0	0	0	0	0	0	0
10:34:50	45,117	2114,889	10,351	10,317	10,172	6,339	6,761	20,8	964,485	21,153	2114,439	0	200,945	200,945	99,713	0	0	0	0	0	0	0
10:34:50	-88,134	2114,008	10,351	10,317	10,167	6,329	6,753	20,8	964,485	21,153	2114,008	0	200,945	200,945	99,713	0	0	0	0	0	0	0
10:34:50	0	2114,008	10,351	10,317	10,167	6,329	6,744	20,8	964,485	21,153	2114,008	0	200,945	200,945	99,713	0	0	0	0	0	0	0
10:34:50	-11,767	2113,89	10,351	10,268	10,166	6,328	6,736	20,8	964,485	21,153	2113,89	0	200,945	200,945	99,713	0	0	0	0	0	0	0
10:34:50	-64,355	2113,247	10,351	10,415	10,162	6,322	6,728	20,8	964,485	21,153	2113,247	0	200,945	200,945	99,713	0	0	0	0	0	0	0
10:34:50	-11,791	2113,129	10,351	10,415	10,162	6,32	6,72	20,8	964,485	21,153	2113,129	0	200,945	200,945	99,713	0	0	0	0	0	0	0
10:34:50	0	2113,129	10,351	10,415	10,162	6,32	6,712	20,8	964,485	21,153	2113,129	0	200,945	200,945	99,713	0	0	0	0	0	0	0
10:34:50	-76,342	2112,365	10,351	10,268	10,157	6,313	6,704	20,8	964,485	21,153	2112,365	0	200,945	200,945	99,713	0	0	0	0	0	0	0
10:34:50	90,283	2113,268	10,449	10,464	10,157	6,322	6,697	20,8	964,485	21,153	2112,366	0	200,945	200,945	99,713	0	0	0	0	0	0	0
10:34:50	-225,634	2111,012	10,205	10,268	10,157	6,299	6,689	20,8	964,485	21,153	2111,012	0	200,945	200,945	99,713	0	0	0	0	0	0	0
10:34:50	90,234	2111,914	10,302	10,219	10,157	6,308	6,682	20,8	964,485	21,153	2111,013	0	200,945	200,945	99,713	0	0	0	0	0	0	0
10:34:50	0	2111,914	10,302	10,268	10,157	6,308	6,674	20,8	964,485	21,153	2111,014	0	200,945	200,945	99,713	0	0	0	0	0	0	0
10:34:50	-10,717	2111,807	10,302	10,268	10,157	6,307	6,667	20,8	964,485	21,153	2111,015	0	200,945	200,945	99,713	0	0	0	0	0	0	0
10:34:50	-156,713	2110,24	10,205	10,219	10,153	6,291	6,66	20,8	964,485	21,153	2110,24	0	200,945	200,945	99,713	0	0	0	0	0	0	0
10:34:50	79,516	2111,035	10,302	10,219	10,152	6,299	6,653	20,8	964,485	21,153	2110,241	0	200,945	200,945	99,713	0	0	0	0	0	0	0
10:34:50	45,141	2111,486	10,351	10,219	10,152	6,303	6,646	20,8	964,485	21,153	2110,242	0	200,945	200,945	99,713	0	0	0	0	0	0	0
10:34:50	-45,141	2111,035	10,302	10,219	10,152	6,299	6,639	20,8	964,485	21,153	2110,243	0	200,945	200,945	99,713	0	0	0	0	0	0	0
10:34:50	-65,429	2110,381	10,302	10,219	10,149	6,292	6,632	20,8	964,485	21,153	2110,243	0	200,945	200,945	99,713	0	0	0	0	0	0	0
10:34:50	-10,717	2110,274	10,302	10,219	10,148	6,291	6,626	20,8	964,485	21,153	2110,243	0	200,945	200,945	99,713	0	0	0	0	0	0	0
10:34:50	45,092	2110,724	10,351	10,219	10,148	6,296	6,619	20,8	964,485	21,153	2110,243	0	200,945	200,945	99,713	0	0	0	0	0	0	0
10:34:50	-79,467	2109,93	10,351	10,268	10,144	6,287	6,613	20,8	964,485	21,153	2109,93	0	200,945	200,945	99,713	0	0	0	0	0	0	0
10:34:50	-135,327	2108,577	10,205	10,219	10,144	6,273	6,606	20,8	964,485	21,153	2108,577	0	200,945	200,945	99,713	0	0	0	0	0	0	0
10:34:50	135,327	2109,93	10,351	10,268	10,144	6,287	6,6	20,8	964,485	21,153	2108,578	0	200,945	200,945	99,713	0	0	0	0	0	0	0
10:34:50	-55,859	2109,371	10,302	10,122	10,143	6,282	6,593	20,8	964,485	21,153	2108,579	0	200,945	200,945	99,713	0	0	0	0	0	0	0
10:34:50	-77,343	2108,598	10,302	10,219	10,139	6,274	6,587	20,8	964,485	21,153	2108,579	0	200,945	200,945	99,713	0	0	0	0	0	0	0
10:34:50	0	2108,598	10,302	10,268	10,139	6,274	6,581	20,8	964,485	21,153	2108,579	0	200,945	200,945	99,713	0	0	0	0	0	0	0
10:34:50	-90,209	2107,696	10,205	10,122	10,139	6,264	6,575	20,8	964,485	21,153	2107,696	0	200,945	200,945	99,713	0	0	0	0	0	0	0
10:34:50	-79,321	2106,902	10,205	10,219	10,134	6,256	6,569	20,8	964,485	21,153	2106,902	0	200,945	200,945	99,713	0	0	0	0	0	0	0
10:34:50	0	2106,902	10,205	10,219	10,134	6,256	6,562	20,8	964,485	21,153	2106,903	0	200,945	200,945	99,713	0	0	0	0	0	0	0
10:34:50	12,817	2107,031	10,302	10,219	10,13	6,258	6,556	20,8	964,485	21,153	2106,903	0	200,945	200,945	99,713	0	0	0	0	0	0	0
10:34:50	-90,185	2106,129	10,205	10,219	10,13	6,248	6,55	20,8	964,485	21,153	2106,129	0	200,945	200,945	99,713	0	0	0	0	0	0	0
10:34:50	-9,667	2106,032	10,205	10,219	10,129	6,247	6,544	20,8	964,485	21,153	2106,032	0	200,945	200,945	99,713	0	0	0	0	0	0	0
10:34:50	-45,117	2105,581	10,156	10,073	10,129	6,243	6,539	20,8	964,485	21,153	2105,581	0	200,945	200,945	99,713	0	0	0	0	0	0	0
10:34:50	-24,511	2105,336	10,205	10,219	10,125	6,24	6,533	20,8	964,485	21,153	2105,336	0	200,945	200,945	99,713	0	0	0	0	0	0	0
10:34:51	-9,692	2105,239	10,205	10,122	10,125	6,239	6,527	20,8	964,485	21,153	2105,239	0	200,945	200,945	99,713	0	0	0	0	0	0	0
10:34:51	-104,15	2104,197	10,156	10,073	10,121	6,228	6,521	20,8	964,485	21,153	2104,197	0	200,945	200,945	99,713	0	0	0	0	0	0	0
10:34:51	-9,692	2104,1	10,156	10,122	10,121	6,227	6,515	20,8	964,485	21,153	2104,1	0	200,945	200,945	99,713	0	0	0	0	0	0	0
10:34:51	-35,424	2103,746	10,205	10,122	10,116	6,224	6,51	20,8	964,485	21,153	2103,746	0	200,945	200,945	99,713	0	0	0	0	0	0	0
10:34:51	-45,068	2103,296	10,156	10,073	10,116	6,219	6,504	20,8	964,485	21,153	2103,296	0	200,945	200,945	99,713	0	0	0	0	0	0	0
10:34:51	0	2103,296	10,156	10,219	10,116	6,219	6,498	20,8	964,485	21,153	2103,295	0	200,945	200,945	99,713	0	0	0	0	0	0	0
10:34:51	-9,692	2103,199	10,156	10,122	10,116	6,218	6,493	20,8	964,485	21,153	2103,199	0	200,945	200,945	99,713	0	0	0	0	0	0	0
10:34:51	0	2103,199	10,156	10,122	10,116	6,218	6,487	20,8	964,485	21,153	2103,199	0	200,945	200,945	99,713	0	0	0	0	0	0	0
10:34:51	-90,136	2102,297	10,058	10,073	10,116	6,209	6,482	20,8	964,485	21,153	2102,297	0	200,945	200,945	99,713	0	0	0	0	0	0	0
10:34:51	-70,678	2101,59	10,058	10,122	10,112	6,201	6,476	20,8	964,485	21,153	2101,59	0	200,945	200,945	99,713	0	0	0	0	0	0	0
10:34:51	-8,618	2101,504	10,058	10,073	10,111	6,201	6,471	20,8	964,485	21,153	2101,504	0	200,945	200,945	99,713	0	0	0	0	0	0	0
10:34:51	54,687	2102,051	10,205	10,073	10,106	6,206	6,466	20,8	964,485	21,153	2101,505	0	200,945	200,945	99,713	0	0	0	0	0	0	0
10:34:51	90,161	2102,953	10,302	10,268	10,106	6,216	6,461	20,8	964,485	21,153	2101,506	0	200,945	200,945	99,713	0	0	0	0	0	0	0
10:34:51	-90,161	2102,051	10,205	10,219	10,106	6,206	6,456	20,8	964,485	21,153	2101,507	0	200,945	200,945	99,713	0	0	0	0	0	0	0
10:34:51	-126,66	2100,785	10,156	9,975	10,102	6,193	6,451	20,8	964,485	21,153	2100,785	0	200,945	200,945	99,713	0	0	0	0	0	0	0
10:34:51	45,068	2101,235	10,205	10,219	10,102	6,198	6,446	20,8	964,485	21,153	2100,785	0	200,945	200,945	99,713	0	0	0	0	0	0	0
10:34:51	-45,068	2100,785	10,156	10,122	10,102	6,193	6,441	20,8	964,485	21,153	2100,785	0	200,945	200,945	99,713	0	0	0	0	0	0	0
10:34:51	-90,112	2099,883	10,058	9,926	10,102	6,184	6,436	20,8	964,485	21,153	2099,883	0	200,945	200,945	99,713	0	0	0	0	0	0	0
10:34:51	-45,043	2099,433	10,009	9,975	10,102	6,179	6,431	20,8	964,485	21,153	2099,433	0	200,945	200,945	99,713	0	0	0	0	0	0	0
10:34:51	45,043	2099,883	10,058	9,975	10,102	6,184	6,426	20,8	964,485	21,153	2099,434	0	200,945	200,945	99,713	0	0	0	0	0	0	0
10:34:51	-9,667	2099,787	10,058	9,975	10,101	6,183	6,421	20,8	964,485	21,153	2099,434	0	200,945	200,945	99,713	0	0	0	0	0	0	0
10:34:51	-117,016	2098,617	10,009	9,926	10,097	6,171	6,416	20,8	964,485	21,153	2098,617	0	200,945	200,945	99,713	0	0	0	0	0	0	0
10:34:51	0	2098,617	10,009	9,926	10,097	6,171	6,411	20,8	964,485	21,153	2098,617	0	200,945	200,945	99,713	0	0	0	0	0	0	0
10:34:51	0	2098,617	10,009	9,975	10,097	6,171	6,407	20,8	964,485	21,153	2098,617	0	200,945	200,945	99,713	0	0	0	0	0	0	0
10:34:51	0	2098,617	10,009	9,926	10,097	6,171	6,402	20,8	964,485	21,153	2098,617	0	200,945	200,945	99,713	0	0	0	0	0	0	0
10:34:51	-45,019	2098,166	9,961	9,78	10,097	6,166	6,398	20,8	964,485	21,153	2098,166	0	200,945	200,945	99,713	0	0	0	0	0	0	0
10:34:51	90,087	2099,067	10,058	9,975	10,097	6,175	6,393	20,8	964,485	21,153	2098,167	0	200,945	200,945	99,713	0	0	0	0	0	0	0
10:34:51	-45,068	2098,617	10,009	9,878	10,097	6,171	6,389	20,8	964,485	21,153	2098,168	0	200,945	200,945	99,713	0	0	0	0	0	0	0
10:34:51	-81,542	2097,801	10,009	9,926	10,093	6,162	6,384	20,8	964,485	21,153	2097,801	0	200,945	200,945	99,713	0	0	0	0	0	0	0
10:34:51	0	2097,801	10,009	9,975	10,093	6,162	6,38	20,8	964,485	21,153	2097,801	0	200,945	200,945	99,713	0	0	0	0	0	0	0
10:34:51	-9,667	2097,704	10,009	9,878	10,092	6,161	6,376	20,8	964,485	21,153	2097,704	0	200,945	200,945	99,713	0	0	0	0	0	0	0
10:34:51	-71,899	2096,985	10,009	9,878	10,088	6,154	6,371	20,8	964,485	21,153	2096,985	0	200,945	200,945	99,713	0	0	0	0	0	0	0
10:34:51	171,777	2098,703	10,205	10,219	10,087	6,172	6,367	20,8	964,485	21,153	2096,987	0	200,945	200,945	99,713	0	0	0	0	0	0	0
10:34:51	-75,292	2097,95	10,205	10,122	10,083	6,164	6,363	20,8	964,485	21,153	2096,988	0	200,945	200,945	99,713	0	0	0	0	0	0	0
10:34:51	-52,416	2097,426	10,156	10,073	10,083	6,159	6,359	20,8	964,485	21,153	2096,988	0	200,945	200,945	99,713	0	0	0	0	0	0	0
10:34:51	0	2097,426	10,156	9,975	10,083	6,159	6,356	20,8	964,485	21,153	2096,989	0	200,945	200,945	99,713	0	0	0	0	0	0	0
10:34:51	0	2097,426	10,156	10,122	10,083	6,159	6,352	20,8	964,485	21,153	2096,989	0	200,945	200,945	99,713	0	0	0	0	0	0	0
10:34:51	-165,332	2095,773	10,058	9,975	10,078	6,141	6,348	20,8	964,485	21,153	2095,773	0	200,945	200,945	99,713	0	0	0	0	0	0	0
10:34:51	-7,397	2095,699	10,058	9,975	10,078	6,141	6,343	20,8	964,485	21,153	2095,699	0	200,945	200,945	99,713	0	0	0	0	0	0	0
10:34:51	90,087	2096,6	10,156	10,073	10,078	6,15	6,34	20,8	964,485	21,153	2095,7	0	200,945	200,945	99,713	0	0	0	0	0	0	0
10:34:51	-90,087	2095,699	10,058	9,975	10,078	6,141	6,336	20,8	964,485	21,153	2095,699	0	200,945	200,945	99,713	0	0	0	0	0	0	0
10:34:51	-45,019	2095,249	10,009	9,926	10,078	6,136	6,332	20,8	964,485	21,153	2095,249	0	200,945	200,945	99,713	0	0	0	0	0	0	0
10:34:51	-120,288	2094,046	9,961	9,926	10,074	6,124	6,328	20,8	964,485	21,153	2094,046	0	200,945	200,945	99,713	0	0	0	0	0	0	0
10:34:51	-7,397	2093,972	9,961	9,975	10,073	6,123	6,324	20,8	964,485	21,153	2093,972	0	200,945	200,945	99,713	0	0	0	0	0	0	0
10:34:51	0	2093,972	9,961	9,926	10,073	6,123	6,32	20,7	965,455	21,153	2093,972	0	200,945	200,945	99,713	0	0	0	0	0	0	0
10:34:51	-92,187	2093,05	9,863	9,878	10,073	6,113	6,316	20,7	965,455	21,153	2093,05	0	200,945	200,945	99,713	0	0	0	0	0	0	0
10:34:51	14,99	2093,2	9,961	10,073	10,069	6,115	6,312	20,7	965,455	21,153	2093,05	0	200,945	200,945	99,713	0	0	0	0	0	0	0
10:34:51	37,451	2093,574	10,009	10,073	10,069	6,119	6,308	20,7	965,455	21,153	2093,051	0	200,945	200,945	99,713	0	0	0	0	0	0	0
10:34:51	-135,034	2092,224	9,863	9,878	10,069	6,105	6,304	20,7	965,455	21,153	2092,224	0	200,945	200,945	99,713	0	0	0	0	0	0	0
10:34:51	0	2092,224	9,863	9,975	10,069	6,105	6,3	20,7	965,455	21,153	2092,224	0	200,945	200,945	99,713	0	0	0	0	0	0	0
10:34:51	90,014	2093,124	9,961	10,073	10,069	6,114	6,297	20,7	965,455	21,153	2092,225	0	200,945	200,945	99,713	0	0	0	0	0	0	0
10:34:51	-172,631	2091,398	9,863	9,78	10,064	6,096	6,293	20,7	965,455	21,153	2091,398	0	200,945	200,945	99,713	0	0	0	0	0	0	0
10:34:51	270,043	2094,098	10,156	10,122	10,064	6,124	6,289	20,7	965,455	21,153	2091,4	0	200,945	200,945	99,713	0	0	0	0	0	0	0
10:34:51	-212,377	2091,974	10,009	9,975	10,059	6,102	6,286	20,7	965,455	21,153	2091,401	0	200,945	200,945	99,713	0	0	0	0	0	0	0
10:34:51	-7,397	2091,9	10,009	9,975	10,059	6,102	6,282	20,7	965,455	21,153	2091,402	0	200,694	200,694	99,712	0	0	0	0	0	0	0
10:34:51	45,019	2092,351	10,058	10,073	10,059	6,106	6,279	20,7	965,455	21,153	2091,403	0	200,694	200,694	99,712	0	0	0	0	0	0	0
10:34:51	-89,99	2091,451	9,961	9,731	10,059	6,097	6,275	20,7	965,455	21,153	2091,403	0	200,694	200,694	99,712	0	0	0	0	0	0	0
10:34:51	0	2091,451	9,961	9,78	10,059	6,097	6,272	20,7	965,455	21,153	2091,403	0	200,694	200,694	99,712	0	0	0	0	0	0	0
10:34:51	-76,293	2090,688	9,961	9,926	10,055	6,089	6,268	20,7	965,455	21,153	2090,688	0	200,694	200,694	99,712	0	0	0	0	0	0	0
10:34:51	0	2090,688	9,961	9,878	10,055	6,089	6,264	20,7	965,455	21,153	2090,688	0	200,694	200,694	99,712	0	0	0	0	0	0	0
10:34:51	-90,014	2089,788	9,863	9,78	10,055	6,08	6,261	20,7	965,455	21,153	2089,788	0	200,694	200,694	99,712	0	0	0	0	0	0	0
10:34:51	90,014	2090,688	9,961	9,78	10,055	6,089	6,257	20,7	965,455	21,153	2089,789	0	200,694	200,694	99,712	0	0	0	0	0	0	0
10:34:51	-7,397	2090,614	9,961	9,878	10,054	6,088	6,254	20,7	965,455	21,153	2089,789	0	200,694	200,694	99,712	0	0	0	0	0	0	0
10:34:51	-89,99	2089,714	9,863	9,78	10,054	6,079	6,251	20,7	965,455	21,153	2089,714	0	200,694	200,694	99,712	0	0	0	0	0	0	0
10:34:51	89,99	2090,614	9,961	9,78	10,054	6,088	6,248	20,7	965,455	21,153	2089,715	0	200,694	200,694	99,712	0	0	0	0	0	0	0
10:34:51	12,646	2090,74	10,058	9,926	10,05	6,09	6,244	20,7	965,455	21,153	2089,716	0	200,694	200,694	99,712	0	0	0	0	0	0	0
10:34:51	-179,956	2088,941	9,863	9,78	10,05	6,071	6,241	20,7	965,455	21,153	2088,941	0	200,694	200,694	99,712	0	0	0	0	0	0	0
10:34:51	89,965	2089,84	9,961	9,926	10,05	6,08	6,238	20,7	965,455	21,153	2088,942	0	200,694	200,694	99,712	0	0	0	0	0	0	0
10:34:51	0	2089,84	9,961	9,878	10,05	6,08	6,235	20,7	965,455	21,153	2088,943	0	200,694	200,694	99,712	0	0	0	0	0	0	0
10:34:51	-89,965	2088,941	9,863	9,78	10,05	6,071	6,232	20,7	965,455	21,153	2088,941	0	200,694	200,694	99,712	0	0	0	0	0	0	0
10:34:51	179,956	2090,74	10,058	9,975	10,05	6,09	6,229	20,7	965,455	21,153	2088,943	0	200,694	200,694	99,712	0	0	0	0	0	0	0
10:34:51	-96,484	2089,775	9,961	9,878	10,05	6,08	6,226	20,7	965,455	21,153	2088,943	0	200,694	200,694	99,712	0	0	0	0	0	0	0
10:34:51	0	2089,775	9,961	9,78	10,05	6,08	6,223	20,7	965,455	21,153	2088,944	0	200,694	200,694	99,712	0	0	0	0	0	0	0
10:34:51	44,995	2090,225	10,009	9,975	10,05	6,084	6,22	20,7	965,455	21,153	2088,945	0	200,694	200,694	99,712	0	0	0	0	0	0	0
10:34:51	-44,995	2089,775	9,961	9,731	10,05	6,08	6,218	20,7	965,455	21,153	2088,946	0	200,694	200,694	99,712	0	0	0	0	0	0	0
10:34:51	0	2089,775	9,961	9,878	10,05	6,08	6,215	20,7	965,455	21,153	2088,947	0	200,694	200,694	99,712	0	0	0	0	0	0	0
10:34:51	0	2089,775	9,961	9,78	10,05	6,08	6,212	20,7	965,455	21,153	2088,948	0	200,694	200,694	99,712	0	0	0	0	0	0	0
10:34:51	44,995	2090,225	10,009	9,878	10,05	6,084	6,21	20,7	965,455	21,153	2088,949	0	200,694	200,694	99,712	0	0	0	0	0	0	0
10:34:51	0	2090,225	10,009	9,926	10,05	6,084	6,207	20,7	965,455	21,153	2088,95	0	200,694	200,694	99,712	0	0	0	0	0	0	0
10:34:51	-44,995	2089,775	9,961	9,878	10,05	6,08	6,205	20,7	965,455	21,153	2088,951	0	200,694	200,694	99,712	0	0	0	0	0	0	0
10:34:51	44,995	2090,225	10,009	9,878	10,05	6,084	6,202	20,7	965,455	21,153	2088,952	0	200,694	200,694	99,712	0	0	0	0	0	0	0
10:34:51	0	2090,225	10,009	9,926	10,05	6,084	6,2	20,7	965,455	21,153	2088,953	0	200,694	200,694	99,712	0	0	0	0	0	0	0
10:34:51	-44,995	2089,775	9,961	9,78	10,05	6,08	6,198	20,7	965,455	21,153	2088,954	0	200,694	200,694	99,712	0	0	0	0	0	0	0
10:34:51	-32,202	2089,453	10,009	9,975	10,045	6,076	6,195	20,7	965,455	21,153	2088,955	0	200,694	200,694	99,712	0	0	0	0	0	0	0
10:34:51	0	2089,453	10,009	9,926	10,045	6,076	6,193	20,7	965,455	21,153	2088,955	0	200,694	200,694	99,712	0	0	0	0	0	0	0
10:34:51	-44,995	2089,003	9,961	9,731	10,045	6,072	6,191	20,7	965,455	21,153	2088,955	0	200,694	200,694	99,712	0	0	0	0	0	0	0
10:34:51	89,99	2089,903	10,058	10,073	10,045	6,081	6,188	20,7	965,455	21,153	2088,956	0	200,694	200,694	99,712	0	0	0	0	0	0	0
10:34:51	-89,99	2089,003	9,961	9,78	10,045	6,072	6,186	20,7	965,455	21,153	2088,956	0	200,694	200,694	99,712	0	0	0	0	0	0	0
10:34:51	89,99	2089,903	10,058	9,926	10,045	6,081	6,184	20,7	965,455	21,153	2088,957	0	200,694	200,694	99,712	0	0	0	0	0	0	0
10:34:51	-44,995	2089,453	10,009	9,78	10,045	6,076	6,182	20,7	965,455	21,153	2088,958	0	200,694	200,694	99,712	0	0	0	0	0	0	0
10:34:51	51,318	2089,967	10,156	10,073	10,04	6,082	6,18	20,7	965,455	21,153	2088,959	0	200,694	200,694	99,712	0	0	0	0	0	0	0
10:34:51	44,995	2090,417	10,205	9,975	10,04	6,086	6,178	20,7	965,455	21,153	2088,96	0	200,694	200,694	99,712	0	0	0	0	0	0	0
10:34:51	-44,995	2089,967	10,156	9,975	10,04	6,082	6,176	20,7	965,455	21,153	2088,961	0	200,694	200,694	99,712	0	0	0	0	0	0	0
10:34:51	-89,99	2089,067	10,058	9,926	10,04	6,072	6,174	20,7	965,455	21,153	2088,961	0	200,694	200,694	99,712	0	0	0	0	0	0	0
10:34:51	-44,995	2088,617	10,009	9,878	10,04	6,068	6,172	20,7	965,455	21,153	2088,617	0	200,694	200,694	99,712	0	0	0	0	0	0	0
10:34:51	134,985	2089,967	10,156	10,219	10,04	6,082	6,17	20,7	965,455	21,153	2088,618	0	200,694	200,694	99,712	0	0	0	0	0	0	0
10:34:51	-269,946	2087,267	9,863	9,633	10,04	6,054	6,168	20,7	965,455	21,153	2087,267	0	200,694	200,694	99,712	0	0	0	0	0	0	0
10:34:51	134,96	2088,617	10,009	9,975	10,04	6,068	6,166	20,7	965,455	21,153	2087,268	0	200,694	200,694	99,712	0	0	0	0	0	0	0
10:34:51	-130,786	2087,309	9,961	9,78	10,036	6,054	6,164	20,7	965,455	21,153	2087,268	0	200,694	200,694	99,712	0	0	0	0	0	0	0
10:34:51	0	2087,309	9,961	9,78	10,036	6,054	6,162	20,7	965,455	21,153	2087,268	0	200,694	200,694	99,712	0	0	0	0	0	0	0
10:34:52	44,97	2087,759	10,009	9,975	10,036	6,059	6,16	20,7	965,455	21,153	2087,269	0	200,694	200,694	99,712	0	0	0	0	0	0	0
10:34:52	-134,912	2086,409	9,863	9,731	10,036	6,045	6,158	20,7	965,455	21,153	2086,409	0	200,694	200,694	99,712	0	0	0	0	0	0	0
10:34:52	134,912	2087,759	10,009	9,878	10,036	6,059	6,156	20,7	965,455	21,153	2086,411	0	200,694	200,694	99,712	0	0	0	0	0	0	0
10:34:52	-179,882	2085,96	9,814	9,78	10,036	6,04	6,153	20,7	965,455	21,153	2085,96	0	200,694	200,694	99,712	0	0	0	0	0	0	0
10:34:52	-33,447	2085,625	9,863	9,878	10,031	6,037	6,151	20,7	965,455	21,153	2085,625	0	200,694	200,694	99,712	0	0	0	0	0	0	0
10:34:52	0	2085,625	9,863	9,878	10,031	6,037	6,149	20,7	965,455	21,153	2085,625	0	200,694	200,694	99,712	0	0	0	0	0	0	0
10:34:52	-134,912	2084,276	9,716	9,731	10,031	6,023	6,146	20,7	965,455	21,153	2084,276	0	200,694	200,694	99,712	0	0	0	0	0	0	0
10:34:52	128,564	2085,562	9,863	9,878	10,031	6,036	6,144	20,7	965,455	21,153	2084,277	0	200,694	200,694	99,712	0	0	0	0	0	0	0
10:34:52	-44,97	2085,112	9,814	9,731	10,031	6,032	6,142	20,7	965,455	21,153	2084,278	0	200,694	200,694	99,712	0	0	0	0	0	0	0
10:34:52	0	2085,112	9,814	9,78	10,031	6,032	6,14	20,7	965,455	21,153	2084,279	0	200,694	200,694	99,712	0	0	0	0	0	0	0
10:34:52	44,97	2085,562	9,863	9,878	10,031	6,036	6,138	20,7	965,455	21,153	2084,28	0	200,694	200,694	99,712	0	0	0	0	0	0	0
10:34:52	-134,912	2084,213	9,716	9,633	10,031	5,622	6,128	20,7	965,455	21,153	2084,213	0	200,694	200,694	99,712	0	0	0	0	0	0	0
10:34:52	141,259	2085,625	9,863	9,975	10,031	5,237	6,11	20,7	965,455	21,153	2084,214	0	200,694	200,694	99,712	0	0	0	0	0	0	0
10:34:52	-101,489	2084,61	9,668	9,633	10,036	4,826	6,085	20,7	965,455	21,153	2084,215	0	200,694	200,694	99,712	0	0	0	0	0	0	0
10:34:52	-100,366	2083,607	9,375	9,243	10,045	4,416	6,052	20,7	965,455	21,153	2083,607	0	200,694	200,694	99,712	0	0	0	0	0	0	0
10:34:52	-197,46	2081,632	8,886	8,852	10,059	3,996	6,012	20,7	965,455	21,153	2081,632	0	200,694	200,694	99,712	0	0	0	0	0	0	0
10:34:52	-251,733	2079,115	8,252	8,169	10,078	3,57	5,964	20,7	965,455	21,153	2079,115	0	200,694	200,694	99,712	0	0	0	0	0	0	0
10:34:52	42,651	2079,541	7,763	7,827	10,106	3,174	5,909	20,7	965,455	21,153	2079,115	0	200,694	200,694	99,712	0	0	0	0	0	0	0
10:34:52	-144,531	2078,096	7,08	7,143	10,134	2,759	5,848	20,7	965,455	21,153	2078,096	0	200,694	200,694	99,712	0	0	0	0	0	0	0
10:34:52	17,7	2078,273	6,64	6,753	10,158	2,361	5,779	20,7	965,455	21,153	2078,096	0	200,694	200,694	99,712	0	0	0	0	0	0	0
10:34:52	386,084	2082,134	6,543	6,655	10,185	2,001	5,705	20,7	965,455	21,153	2078,1	0	200,694	200,694	99,712	0	0	0	0	0	0	0
10:34:52	352,856	2085,662	6,396	6,655	10,213	1,637	5,625	20,7	965,455	21,153	2078,108	0	200,694	200,694	99,712	0	0	0	0	0	0	0
10:34:52	478,881	2090,451	6,396	6,801	10,24	1,287	5,54	20,7	965,455	21,153	2078,12	0	200,694	200,694	99,712	0	0	0	0	0	0	0
10:34:52	632,812	2096,779	6,396	7,094	10,277	0,952	5,45	20,7	965,455	21,153	2078,139	0	200,694	200,694	99,712	0	0	0	0	0	0	0
10:34:52	743,139	2104,211	6,445	7,29	10,316	0,628	5,356	20,7	965,455	21,153	2078,165	0	200,694	200,694	99,712	0	0	0	0	0	0	0
10:34:52	619,58	2110,407	6,25	7,241	10,362	0,292	5,257	20,7	965,455	21,153	2078,197	0	200,694	200,694	99,712	0	0	0	0	0	0	0
10:34:52	577,954	2116,186	5,761	6,801	10,421	-0,047	5,153	20,7	965,455	21,153	2078,235	0	200,694	200,694	99,712	0	0	0	0	0	0	0
10:34:52	703,418	2123,22	5,322	6,557	10,484	-0,375	5,044	20,7	965,455	21,153	2078,28	0	200,694	200,694	99,712	0	0	0	0	0	0	0
10:34:52	647,607	2129,696	4,785	6,118	10,549	-0,708	4,931	20,7	965,455	21,153	2078,332	0	200,694	200,694	99,712	0	0	0	0	0	0	0
10:34:52	786,23	2137,559	4,345	5,874	10,618	-1,027	4,814	20,7	965,455	21,153	2078,391	0	200,694	200,694	99,712	0	0	0	0	0	0	0
10:34:52	1082,373	2148,382	4,296	6,118	10,682	-1,315	4,694	20,7	965,455	21,153	2078,461	0	200,694	200,694	99,712	0	0	0	0	0	0	0
10:34:52	732,617	2155,709	3,857	5,678	10,747	-1,64	4,57	20,7	965,455	21,153	2078,538	0	200,694	200,694	99,712	0	0	0	0	0	0	0
10:34:52	1229,296	2168,002	3,955	6,069	10,813	-1,913	4,443	20,7	965,455	21,153	2078,628	0	200,694	200,694	99,712	0	0	0	0	0	0	0
10:34:52	1005,029	2178,052	3,808	6,264	10,878	-2,209	4,312	20,7	965,455	21,153	2078,727	0	200,694	200,694	99,712	0	0	0	0	0	0	0
10:34:52	1287,548	2190,927	3,955	6,215	10,944	-2,477	4,179	20,7	965,455	21,153	2078,839	0	200,694	200,694	99,712	0	0	0	0	0	0	0
10:34:52	738,745	2198,315	3,515	5,776	11,009	-2,8	4,042	20,7	965,455	21,153	2078,959	0	200,694	200,694	99,712	0	0	0	0	0	0	0
10:34:52	1303,637	2211,351	3,515	6,264	11,084	-3,066	3,903	20,7	965,455	21,153	2079,091	0	200,694	200,694	99,712	0	0	0	0	0	0	0
10:34:52	1447,534	2225,827	3,662	6,264	11,159	-3,317	3,761	20,7	965,455	21,153	2079,238	0	200,694	200,694	99,712	0	0	0	0	0	0	0
10:34:52	886,694	2234,693	3,125	6,264	11,239	-3,625	3,617	20,7	965,455	21,153	2079,393	0	200,694	200,694	99,712	0	0	0	0	0	0	0
10:34:52	1669,14	2251,385	3,222	6,362	11,329	-3,853	3,47	20,7	965,455	21,153	2079,565	0	200,694	200,694	99,712	0	0	0	0	0	0	0
10:34:52	760,009	2258,985	2,343	5,483	11,42	-2,72	3,349	20,7	965,455	21,153	2079,745	0	200,694	200,694	99,712	0	0	0	0	0	0	0
10:34:52	1630,835	2275,293	2,539	4,897	11,503	-1,594	3,252	20,7	965,455	21,153	2079,94	0	200,694	200,694	99,712	0	0	0	0	0	0	0
10:34:52	2041,259	2295,706	3,71	6,362	11,557	-0,512	3,178	20,7	965,455	21,153	2080,156	0	200,694	200,694	99,712	0	0	0	0	0	0	0
10:34:52	1883,252	2314,538	5,273	8,217	11,58	0,474	3,125	20,7	965,455	21,153	2080,39	0	200,694	200,694	99,712	0	0	0	0	0	0	0
10:34:52	2583,545	2340,374	7,861	10,415	11,588	1,46	3,092	20,7	966,805	21,153	2080,65	0	200,694	200,694	99,712	0	0	0	0	0	0	0
10:34:52	1721,289	2357,587	9,668	12,026	11,589	2,293	3,077	20,7	966,805	21,153	2080,928	0	200,694	200,694	99,712	0	0	0	0	0	0	0
10:34:52	2137,573	2378,963	11,767	14,028	11,597	3,108	3,077	20,7	966,805	21,153	2081,226	0	200,694	200,694	99,712	0	0	0	0	0	0	0
10:34:52	1730,908	2396,272	13,33	15,102	11,611	3,828	3,092	20,7	966,805	21,153	2081,541	0	200,694	200,694	99,712	0	0	0	0	0	0	0
10:34:52	1362,622	2409,898	14,306	16,274	11,635	4,46	3,119	20,7	966,805	21,153	2081,869	0	200,694	200,694	99,712	0	0	0	0	0	0	0
10:34:52	990,82	2419,806	14,648	16,811	11,673	5,01	3,156	20,7	966,805	21,153	2082,207	0	200,694	200,694	99,712	0	0	0	0	0	0	0
10:34:52	839,794	2428,204	14,502	15,981	11,728	5,503	3,202	20,7	966,805	21,153	2082,553	0	200,694	200,694	99,712	0	0	0	0	0	0	0
10:34:52	1022,363	2438,428	14,453	15,932	11,789	5,978	3,256	20,7	966,805	21,153	2082,909	0	200,694	200,694	99,712	0	0	0	0	0	0	0
10:34:52	327,294	2441,701	13,672	15,395	11,85	6,348	3,317	20,7	966,805	21,153	2083,268	0	200,694	200,694	99,712	0	0	0	0	0	0	0
10:34:52	915,502	2450,856	13,672	15,2	11,902	6,747	3,384	20,7	966,805	21,153	2083,635	0	200,694	200,694	99,712	0	0	0	0	0	0	0
10:34:52	1277,734	2463,633	14,306	15,786	11,94	7,157	3,458	20,7	966,805	21,153	2084,015	0	200,673	200,673	99,712	0	0	0	0	0	0	0
10:34:52	1132,959	2474,963	15,136	16,225	11,958	7,526	3,538	20,7	966,805	21,153	2084,407	0	200,673	200,673	99,712	0	0	0	0	0	0	0
10:34:52	1392,211	2488,885	16,406	17,495	11,968	7,899	3,623	20,7	966,805	21,153	2084,811	0	200,673	200,673	99,712	0	0	0	0	0	0	0
10:34:52	1063,476	2499,519	17,334	18,227	11,977	8,217	3,714	20,7	966,805	21,153	2085,226	0	200,673	200,673	99,712	0	0	0	0	0	0	0
10:34:52	1051,684	2510,036	18,164	18,96	11,991	8,516	3,808	20,7	966,805	21,153	2085,651	0	200,673	200,673	99,712	0	0	0	0	0	0	0
10:34:52	1140,747	2521,444	18,994	19,643	12,01	8,806	3,906	20,7	966,805	21,153	2086,086	0	200,673	200,673	99,712	0	0	0	0	0	0	0
10:34:52	498,217	2526,426	18,994	19,741	12,039	9,014	4,006	20,7	966,805	21,153	2086,527	0	200,673	200,673	99,712	0	0	0	0	0	0	0
10:34:52	403,735	2530,463	18,799	19,497	12,072	9,198	4,108	20,7	966,805	21,153	2086,971	0	200,673	200,673	99,712	0	0	0	0	0	0	0
10:34:52	434,912	2534,812	18,408	19,106	12,118	9,372	4,211	20,7	966,805	21,153	2087,419	0	200,673	200,673	99,712	0	0	0	0	0	0	0
10:34:52	376,196	2538,574	18,017	18,716	12,16	9,529	4,315	20,7	966,805	21,153	2087,87	0	200,673	200,673	99,712	0	0	0	0	0	0	0
10:34:52	531,591	2543,89	17,871	18,52	12,198	9,691	4,421	20,7	966,805	21,153	2088,326	0	200,673	200,673	99,712	0	0	0	0	0	0	0
10:34:52	688,549	2550,776	18,017	18,569	12,229	9,859	4,527	20,7	966,805	21,153	2088,789	0	200,673	200,673	99,712	0	0	0	0	0	0	0
10:34:52	803,759	2558,813	18,554	19,057	12,245	10,03	4,635	20,7	966,805	21,153	2089,259	0	200,673	200,673	99,712	0	0	0	0	0	0	0
10:34:52	914,575	2567,959	19,336	19,79	12,254	10,205	4,744	20,7	966,805	21,153	2089,737	0	200,673	200,673	99,712	0	0	0	0	0	0	0
10:34:52	974,047	2577,7	20,263	20,473	12,258	10,379	4,855	20,7	966,805	21,153	2090,225	0	200,673	200,673	99,712	0	0	0	0	0	0	0
10:34:52	560,229	2583,302	20,752	21,011	12,262	10,503	4,966	20,7	966,805	21,153	2090,719	0	200,673	200,673	99,712	0	0	0	0	0	0	0
10:34:52	745,068	2590,753	21,289	21,401	12,275	10,64	5,077	20,7	966,805	21,153	2091,219	0	200,673	200,673	99,712	0	0	0	0	0	0	0
10:34:52	265,771	2593,41	21,24	21,352	12,292	10,722	5,187	20,7	966,805	21,153	2091,721	0	200,673	200,673	99,712	0	0	0	0	0	0	0
10:34:52	170,556	2595,116	20,996	21,059	12,315	10,79	5,297	20,7	966,805	21,153	2092,224	0	200,673	200,673	99,712	0	0	0	0	0	0	0
10:34:52	103,955	2596,155	20,605	20,718	12,343	10,846	5,406	20,7	966,805	21,153	2092,728	0	200,673	200,673	99,712	0	0	0	0	0	0	0
10:34:52	-90,356	2595,252	20,019	20,18	12,37	10,878	5,513	20,7	966,805	21,153	2093,231	0	200,673	200,673	99,712	0	0	0	0	0	0	0
10:34:52	415,112	2599,403	19,971	20,132	12,396	10,958	5,62	20,7	966,805	21,153	2093,737	0	200,673	200,673	99,712	0	0	0	0	0	0	0
10:34:52	183,129	2601,234	19,873	20,083	12,412	11,011	5,726	20,7	966,805	21,153	2094,244	0	200,673	200,673	99,712	0	0	0	0	0	0	0
10:34:52	674,072	2607,975	20,459	20,522	12,417	11,112	5,832	20,7	966,805	21,153	2094,758	0	200,673	200,673	99,712	0	0	0	0	0	0	0
10:34:52	210,791	2610,083	20,654	20,669	12,419	11,162	5,936	20,7	966,805	21,153	2095,273	0	200,673	200,673	99,712	0	0	0	0	0	0	0
10:34:52	602,319	2616,106	21,289	21,352	12,417	11,249	6,04	20,7	966,805	21,153	2095,794	0	200,673	200,673	99,712	0	0	0	0	0	0	0
10:34:52	328,515	2619,391	21,582	21,401	12,42	11,307	6,143	20,7	966,805	21,153	2096,318	0	200,673	200,673	99,712	0	0	0	0	0	0	0
10:34:52	85,961	2620,251	21,631	21,597	12,422	11,337	6,245	20,7	966,805	21,153	2096,842	0	200,673	200,673	99,712	0	0	0	0	0	0	0
10:34:52	-50,488	2619,746	21,435	21,255	12,43	11,351	6,345	20,7	966,805	21,153	2097,365	0	200,673	200,673	99,712	0	0	0	0	0	0	0
10:34:52	17,089	2619,917	21,289	21,206	12,439	11,37	6,444	20,7	966,805	21,153	2097,887	0	200,673	200,673	99,712	0	0	0	0	0	0	0
10:34:52	-127,709	2618,64	20,996	20,962	12,448	11,373	6,541	20,7	966,805	21,153	2098,408	0	200,673	200,673	99,712	0	0	0	0	0	0	0
10:34:52	-78,808	2617,852	20,752	20,669	12,457	11,379	6,635	20,7	966,805	21,153	2098,927	0	200,673	200,673	99,712	0	0	0	0	0	0	0
10:34:52	-125,097	2616,601	20,605	20,473	12,458	11,379	6,728	20,7	966,805	21,153	2099,445	0	200,673	200,673	99,712	0	0	0	0	0	0	0
10:34:52	125,097	2617,852	20,752	20,669	12,457	11,404	6,82	20,7	966,805	21,153	2099,963	0	200,673	200,673	99,712	0	0	0	0	0	0	0
10:34:52	32,812	2618,18	20,849	20,669	12,453	11,418	6,91	20,7	966,805	21,153	2100,481	0	200,673	200,673	99,712	0	0	0	0	0	0	0
10:34:52	189,599	2620,076	21,142	21,059	12,448	11,448	6,999	20,7	966,805	21,153	2101,001	0	200,673	200,673	99,712	0	0	0	0	0	0	0
10:34:52	146,093	2621,537	21,435	21,352	12,44	11,472	7,087	20,7	966,805	21,153	2101,521	0	200,673	200,673	99,712	0	0	0	0	0	0	0
10:34:52	-222,778	2619,309	21,289	21,157	12,435	11,457	7,173	20,7	966,805	21,153	2102,039	0	200,673	200,673	99,712	0	0	0	0	0	0	0
10:34:52	-66,381	2618,645	21,24	21,157	12,434	11,458	7,257	20,7	966,805	21,153	2102,556	0	200,673	200,673	99,712	0	0	0	0	0	0	0
10:34:52	-220,825	2616,437	20,996	20,962	12,435	11,442	7,339	20,7	966,805	21,153	2103,07	0	200,673	200,673	99,712	0	0	0	0	0	0	0
10:34:52	-82,763	2615,609	20,849	20,864	12,439	11,439	7,419	20,7	966,805	21,153	2103,582	0	200,673	200,673	99,712	0	0	0	0	0	0	0
10:34:52	18,334	2615,793	20,849	20,815	12,44	11,447	7,498	20,7	966,805	21,153	2104,094	0	200,673	200,673	99,712	0	0	0	0	0	0	0
10:34:52	-5,371	2615,739	20,801	20,718	12,442	11,451	7,576	20,7	966,805	21,153	2104,606	0	200,673	200,673	99,712	0	0	0	0	0	0	0
10:34:52	-42,48	2615,314	20,801	20,718	12,44	11,451	7,652	20,7	966,805	21,153	2105,117	0	200,673	200,673	99,712	0	0	0	0	0	0	0
10:34:52	125,244	2616,567	20,947	20,962	12,439	11,469	7,726	20,7	966,805	21,153	2105,628	0	200,673	200,673	99,712	0	0	0	0	0	0	0
10:34:52	-79,296	2615,774	20,947	20,962	12,434	11,464	7,8	20,7	966,805	21,153	2106,138	0	200,673	200,673	99,712	0	0	0	0	0	0	0
10:34:53	-115,234	2614,621	20,849	20,864	12,433	11,456	7,871	20,7	966,805	21,153	2106,646	0	200,673	200,673	99,712	0	0	0	0	0	0	0
10:34:53	53,369	2615,155	20,947	20,962	12,431	11,464	7,942	20,7	966,805	21,153	2107,155	0	200,673	200,673	99,712	0	0	0	0	0	0	0
10:34:53	-115,234	2614,003	20,849	20,962	12,43	11,455	8,011	20,7	966,805	21,153	2107,661	0	200,673	200,673	99,712	0	0	0	0	0	0	0
10:34:53	0	2614,003	20,849	20,718	12,43	11,458	8,078	20,7	966,805	21,153	2108,168	0	200,673	200,673	99,712	0	0	0	0	0	0	0
10:34:53	-19,36	2613,809	20,849	20,718	12,429	11,458	8,145	20,7	966,805	21,153	2108,673	0	200,673	200,673	99,712	0	0	0	0	0	0	0
10:34:53	95,678	2614,766	20,947	20,815	12,429	11,47	8,21	20,7	966,805	21,153	2109,18	0	200,673	200,673	99,712	0	0	0	0	0	0	0
10:34:53	19,384	2614,96	20,947	20,718	12,43	11,474	8,274	20,7	966,805	21,153	2109,685	0	200,673	200,673	99,712	0	0	0	0	0	0	0
10:34:53	-191,381	2613,046	20,752	20,669	12,43	11,456	8,336	20,7	966,805	21,153	2110,189	0	200,673	200,673	99,712	0	0	0	0	0	0	0
10:34:53	0	2613,046	20,752	20,62	12,43	11,458	8,397	20,7	966,805	21,153	2110,691	0	200,673	200,673	99,712	0	0	0	0	0	0	0
10:34:53	28,466	2613,33	20,801	20,669	12,429	11,462	8,458	20,7	966,805	21,153	2111,194	0	200,673	200,673	99,712	0	0	0	0	0	0	0
10:34:53	5,346	2613,384	20,849	20,718	12,426	11,464	8,517	20,7	966,805	21,153	2111,696	0	200,673	200,673	99,712	0	0	0	0	0	0	0
10:34:53	-66,137	2612,723	20,801	20,718	12,425	11,459	8,574	20,7	966,805	21,153	2112,197	0	200,673	200,673	99,712	0	0	0	0	0	0	0
10:34:53	-12,939	2612,593	20,849	20,669	12,422	11,459	8,631	20,7	966,805	21,153	2112,698	0	200,673	200,673	99,712	0	0	0	0	0	0	0
10:34:53	-47,827	2612,115	20,801	20,718	12,422	11,455	8,686	20,7	966,805	21,153	2113,197	0	200,673	200,673	99,712	0	0	0	0	0	0	0
10:34:53	28,247	2612,397	20,849	20,718	12,421	11,458	8,741	20,7	966,805	21,153	2113,696	0	200,673	200,673	99,712	0	0	0	0	0	0	0
10:34:53	0	2612,397	20,849	20,718	12,421	11,459	8,794	20,7	966,805	21,153	2114,195	0	200,673	200,673	99,712	0	0	0	0	0	0	0
10:34:53	-114,111	2611,256	20,752	20,718	12,42	11,448	8,846	20,7	966,805	21,153	2114,692	0	200,673	200,673	99,712	0	0	0	0	0	0	0
10:34:53	18,481	2611,441	20,752	20,718	12,421	11,451	8,897	20,7	966,805	21,153	2115,189	0	200,673	200,673	99,712	0	0	0	0	0	0	0
10:34:53	-40,185	2611,039	20,752	20,718	12,419	11,447	8,947	20,7	966,805	21,153	2115,684	0	200,673	200,673	99,712	0	0	0	0	0	0	0
10:34:53	-115,209	2609,887	20,654	20,669	12,417	11,436	8,996	20,7	966,805	21,153	2116,179	0	200,673	200,673	99,712	0	0	0	0	0	0	0
10:34:53	95,654	2610,844	20,752	20,718	12,417	11,446	9,044	20,7	966,805	21,153	2116,673	0	200,673	200,673	99,712	0	0	0	0	0	0	0
10:34:53	-19,384	2610,65	20,752	20,718	12,416	11,445	9,091	20,7	966,805	21,153	2117,168	0	200,673	200,673	99,712	0	0	0	0	0	0	0
10:34:53	-95,654	2609,693	20,654	20,62	12,416	11,435	9,137	20,7	966,805	21,153	2117,66	0	200,673	200,673	99,712	0	0	0	0	0	0	0
10:34:53	95,654	2610,65	20,752	20,815	12,416	11,446	9,182	20,7	966,805	21,153	2118,153	0	200,673	200,673	99,712	0	0	0	0	0	0	0
10:34:53	-136,914	2609,281	20,654	20,669	12,414	11,432	9,226	20,7	966,805	21,153	2118,644	0	200,673	200,673	99,712	0	0	0	0	0	0	0
10:34:53	76,147	2610,042	20,752	20,669	12,413	11,44	9,27	20,7	966,805	21,153	2119,136	0	200,673	200,673	99,712	0	0	0	0	0	0	0
10:34:53	0	2610,042	20,752	20,718	12,413	11,44	9,312	20,7	966,805	21,153	2119,627	0	200,673	200,673	99,712	0	0	0	0	0	0	0
10:34:53	0	2610,042	20,752	20,62	12,413	11,441	9,354	20,7	966,805	21,153	2120,117	0	200,673	200,673	99,712	0	0	0	0	0	0	0
10:34:53	-95,629	2609,086	20,654	20,522	12,413	11,431	9,395	20,7	966,805	21,153	2120,606	0	200,673	200,673	99,712	0	0	0	0	0	0	0
10:34:53	0	2609,086	20,654	20,473	12,413	11,431	9,435	20,7	966,805	21,153	2121,094	0	200,673	200,673	99,712	0	0	0	0	0	0	0
10:34:53	-20,654	2608,879	20,654	20,62	12,412	11,429	9,474	20,7	966,805	21,153	2121,582	0	200,673	200,673	99,712	0	0	0	0	0	0	0
10:34:53	37,011	2609,249	20,752	20,669	12,408	11,433	9,512	20,7	966,805	21,153	2122,07	0	200,673	200,673	99,712	0	0	0	0	0	0	0
10:34:53	-95,654	2608,293	20,654	20,522	12,408	11,424	9,55	20,7	966,805	21,153	2122,556	0	200,673	200,673	99,712	0	0	0	0	0	0	0
10:34:53	0	2608,293	20,654	20,62	12,408	11,424	9,586	20,7	966,805	21,153	2123,041	0	200,673	200,673	99,712	0	0	0	0	0	0	0
10:34:53	0	2608,293	20,654	20,62	12,408	11,424	9,622	20,7	966,805	21,153	2123,527	0	200,673	200,673	99,712	0	0	0	0	0	0	0
10:34:53	-80,126	2607,492	20,654	20,62	12,404	11,416	9,658	20,7	966,805	21,153	2124,011	0	200,673	200,673	99,712	0	0	0	0	0	0	0
10:34:53	-47,827	2607,013	20,605	20,522	12,404	11,411	9,692	20,7	966,805	21,153	2124,494	0	200,673	200,673	99,712	0	0	0	0	0	0	0
10:34:53	0	2607,013	20,605	20,473	12,404	11,411	9,726	20,7	966,805	21,153	2124,976	0	200,673	200,673	99,712	0	0	0	0	0	0	0
10:34:53	0	2607,013	20,605	20,522	12,404	11,411	9,759	20,7	966,805	21,153	2125,458	0	200,673	200,673	99,712	0	0	0	0	0	0	0
10:34:53	47,827	2607,492	20,654	20,522	12,404	11,416	9,791	20,7	966,805	21,153	2125,94	0	200,673	200,673	99,712	0	0	0	0	0	0	0
10:34:53	-143,408	2606,057	20,508	20,376	12,404	11,401	9,823	20,7	966,805	21,153	2126,42	0	200,673	200,673	99,712	0	0	0	0	0	0	0
10:34:53	95,581	2607,013	20,605	20,522	12,404	11,411	9,854	20,7	966,805	21,153	2126,901	0	200,673	200,673	99,712	0	0	0	0	0	0	0
10:34:53	-41,235	2606,601	20,605	20,327	12,402	11,407	9,884	20,7	966,805	21,153	2127,38	0	200,673	200,673	99,712	0	0	0	0	0	0	0
10:34:53	0	2606,601	20,605	20,473	12,402	11,407	9,914	20,7	966,805	21,153	2127,859	0	200,673	200,673	99,712	0	0	0	0	0	0	0
10:34:53	-95,581	2605,645	20,508	20,376	12,402	11,397	9,943	20,9	964,025	21,153	2128,337	0	200,673	200,673	99,712	0	0	0	0	0	0	0
10:34:53	15,6	2605,801	20,508	20,473	12,402	11,399	9,972	20,9	964,025	21,153	2128,815	0	200,673	200,673	99,712	0	0	0	0	0	0	0
10:34:53	-20,581	2605,595	20,508	20,473	12,4	11,397	10	20,9	964,025	21,153	2129,291	0	200,673	200,673	99,712	0	0	0	0	0	0	0
10:34:53	-47,827	2605,117	20,459	20,473	12,4	11,392	10,027	20,9	964,025	21,153	2129,767	0	200,673	200,673	99,712	0	0	0	0	0	0	0
10:34:53	7,69	2605,194	20,508	20,473	12,398	11,393	10,054	20,9	964,025	21,153	2130,243	0	200,673	200,673	99,712	0	0	0	0	0	0	0
10:34:53	-67,382	2604,52	20,459	20,327	12,397	11,386	10,08	20,9	964,025	21,153	2130,717	0	200,673	200,673	99,712	0	0	0	0	0	0	0
10:34:53	47,827	2604,998	20,508	20,376	12,397	11,391	10,106	20,9	964,025	21,153	2131,191	0	200,673	200,673	99,712	0	0	0	0	0	0	0
10:34:53	0	2604,998	20,508	20,522	12,397	11,391	10,131	20,9	964,025	21,153	2131,665	0	200,673	200,673	99,712	0	0	0	0	0	0	0
10:34:53	-143,481	2603,564	20,361	20,327	12,397	11,376	10,155	20,9	964,025	21,153	2132,137	0	200,673	200,673	99,712	0	0	0	0	0	0	0
10:34:53	220,629	2605,77	20,605	20,62	12,396	11,399	10,18	20,9	964,025	21,153	2132,61	0	200,673	200,673	99,712	0	0	0	0	0	0	0
10:34:53	-143,457	2604,335	20,459	20,473	12,396	11,384	10,203	20,9	964,025	21,153	2133,082	0	202,053	202,053	99,718	0	0	0	0	0	0	0
10:34:53	5,517	2604,39	20,508	20,522	12,394	11,385	10,226	20,9	964,025	21,153	2133,553	0	202,053	202,053	99,718	0	0	0	0	0	0	0
10:34:53	76,123	2605,152	20,605	20,522	12,393	11,393	10,249	20,9	964,025	21,153	2134,025	0	202,053	202,053	99,718	0	0	0	0	0	0	0
10:34:53	-239,135	2602,76	20,361	20,376	12,393	11,368	10,271	20,9	964,025	21,153	2134,494	0	202,053	202,053	99,718	0	0	0	0	0	0	0
10:34:53	95,629	2603,717	20,459	20,522	12,393	11,378	10,293	20,9	964,025	21,153	2134,963	0	202,053	202,053	99,718	0	0	0	0	0	0	0
10:34:53	0	2603,717	20,459	20,473	12,393	11,378	10,314	20,9	964,025	21,153	2135,432	0	202,053	202,053	99,718	0	0	0	0	0	0	0
10:34:53	-95,629	2602,76	20,361	20,473	12,393	11,368	10,335	20,9	964,025	21,153	2135,899	0	202,053	202,053	99,718	0	0	0	0	0	0	0
10:34:53	95,629	2603,717	20,459	20,376	12,393	11,378	10,355	20,9	964,025	21,153	2136,367	0	202,053	202,053	99,718	0	0	0	0	0	0	0
10:34:53	0	2603,717	20,459	20,376	12,393	11,378	10,375	20,9	964,025	21,153	2136,834	0	202,053	202,053	99,718	0	0	0	0	0	0	0
10:34:53	-12,939	2603,587	20,508	20,522	12,389	11,377	10,395	20,9	964,025	21,153	2137,301	0	202,053	202,053	99,718	0	0	0	0	0	0	0
10:34:53	15,478	2603,742	20,605	20,522	12,385	11,378	10,414	20,9	964,025	21,153	2137,767	0	202,053	202,053	99,718	0	0	0	0	0	0	0
10:34:53	-18,432	2603,558	20,605	20,522	12,384	11,376	10,433	20,9	964,025	21,153	2138,233	0	202,053	202,053	99,718	0	0	0	0	0	0	0
10:34:53	18,432	2603,742	20,605	20,376	12,385	11,378	10,452	20,9	964,025	21,153	2138,698	0	202,053	202,053	99,718	0	0	0	0	0	0	0
10:34:53	-101,171	2602,73	20,459	20,327	12,387	11,368	10,47	20,9	964,025	21,153	2139,162	0	202,053	202,053	99,718	0	0	0	0	0	0	0
10:34:53	0	2602,73	20,459	20,327	12,387	11,368	10,487	20,9	964,025	21,153	2139,626	0	202,053	202,053	99,718	0	0	0	0	0	0	0
10:34:53	0	2602,73	20,459	20,278	12,387	11,368	10,505	20,9	964,025	21,153	2140,089	0	202,053	202,053	99,718	0	0	0	0	0	0	0
10:34:53	67,382	2603,404	20,508	20,327	12,388	11,375	10,522	20,9	964,025	21,153	2140,553	0	202,053	202,053	99,718	0	0	0	0	0	0	0
10:34:53	-47,827	2602,926	20,459	20,327	12,388	11,37	10,538	20,9	964,025	21,153	2141,015	0	202,053	202,053	99,718	0	0	0	0	0	0	0
10:34:53	-95,605	2601,97	20,361	20,278	12,388	11,36	10,554	20,9	964,025	21,153	2141,476	0	202,053	202,053	99,718	0	0	0	0	0	0	0
10:34:53	-47,802	2601,492	20,312	20,18	12,388	11,355	10,57	20,9	964,025	21,153	2141,936	0	202,053	202,053	99,718	0	0	0	0	0	0	0
10:34:53	63,134	2602,123	20,459	20,376	12,384	11,362	10,586	20,9	964,025	21,153	2142,396	0	202,053	202,053	99,718	0	0	0	0	0	0	0
10:34:53	143,457	2603,558	20,605	20,376	12,384	11,376	10,601	20,9	964,025	21,153	2142,857	0	202,053	202,053	99,718	0	0	0	0	0	0	0
10:34:53	-115,234	2602,405	20,508	20,376	12,382	11,364	10,616	20,9	964,025	21,153	2143,316	0	202,053	202,053	99,718	0	0	0	0	0	0	0
10:34:53	-191,259	2600,493	20,312	20,327	12,382	11,345	10,63	20,9	964,025	21,153	2143,773	0	202,053	202,053	99,718	0	0	0	0	0	0	0
10:34:53	143,432	2601,927	20,459	20,376	12,382	11,36	10,645	20,9	964,025	21,153	2144,232	0	202,053	202,053	99,718	0	0	0	0	0	0	0
10:34:53	-143,432	2600,493	20,312	20,278	12,382	11,345	10,658	20,9	964,025	21,153	2144,688	0	202,053	202,053	99,718	0	0	0	0	0	0	0
10:34:53	6,64	2600,559	20,361	20,376	12,38	11,345	10,672	20,9	964,025	21,153	2145,144	0	202,053	202,053	99,718	0	0	0	0	0	0	0
10:34:53	-6,64	2600,493	20,312	20,278	12,382	11,345	10,685	20,9	964,025	21,153	2145,599	0	202,053	202,053	99,718	0	0	0	0	0	0	0
10:34:53	0	2600,493	20,312	20,327	12,382	11,345	10,698	20,9	964,025	21,153	2146,054	0	202,053	202,053	99,718	0	0	0	0	0	0	0
10:34:53	6,64	2600,559	20,361	20,376	12,38	11,345	10,711	20,9	964,025	21,153	2146,509	0	202,053	202,053	99,718	0	0	0	0	0	0	0
10:34:53	76,049	2601,32	20,459	20,327	12,379	11,353	10,723	20,9	964,025	21,153	2146,963	0	202,053	202,053	99,718	0	0	0	0	0	0	0
10:34:53	-143,383	2599,886	20,312	20,18	12,379	11,339	10,735	20,9	964,025	21,153	2147,417	0	202,053	202,053	99,718	0	0	0	0	0	0	0
10:34:53	143,383	2601,32	20,459	20,522	12,379	11,353	10,747	20,9	964,025	21,153	2147,87	0	202,053	202,053	99,718	0	0	0	0	0	0	0
10:34:53	-143,383	2599,886	20,312	20,278	12,379	11,339	10,759	20,9	964,025	21,153	2148,323	0	202,053	202,053	99,718	0	0	0	0	0	0	0
10:34:53	0	2599,886	20,312	20,132	12,379	11,339	10,77	20,9	964,025	21,153	2148,774	0	202,053	202,053	99,718	0	0	0	0	0	0	0
10:34:53	0	2599,886	20,312	20,278	12,379	11,339	10,782	20,9	964,025	21,153	2149,226	0	202,053	202,053	99,718	0	0	0	0	0	0	0
10:34:53	28,393	2600,17	20,361	20,376	12,378	11,341	10,793	20,9	964,025	21,153	2149,677	0	202,053	202,053	99,718	0	0	0	0	0	0	0
10:34:53	-91,308	2599,257	20,312	20,18	12,376	11,332	10,803	20,9	964,025	21,153	2150,126	0	202,053	202,053	99,718	0	0	0	0	0	0	0
10:34:53	-18,31	2599,074	20,312	20,278	12,375	11,33	10,813	20,9	964,025	21,153	2150,575	0	202,053	202,053	99,718	0	0	0	0	0	0	0
10:34:53	47,778	2599,551	20,361	20,278	12,375	11,335	10,824	20,9	964,025	21,153	2151,024	0	202,053	202,053	99,718	0	0	0	0	0	0	0
10:34:53	-47,778	2599,074	20,312	20,278	12,375	11,33	10,834	20,9	964,025	21,153	2151,472	0	202,053	202,053	99,718	0	0	0	0	0	0	0
10:34:53	-14,038	2598,933	20,361	20,376	12,371	11,329	10,843	20,9	964,025	21,153	2151,919	0	202,053	202,053	99,718	0	0	0	0	0	0	0
10:34:53	95,581	2599,889	20,459	20,327	12,371	11,339	10,853	20,9	964,025	21,153	2152,367	0	202,053	202,053	99,718	0	0	0	0	0	0	0
10:34:53	0	2599,889	20,459	20,327	12,371	11,339	10,863	20,9	964,025	21,153	2152,815	0	202,053	202,053	99,718	0	0	0	0	0	0	0
10:34:53	-95,581	2598,933	20,361	20,18	12,371	11,329	10,872	20,9	964,025	21,153	2153,261	0	202,053	202,053	99,718	0	0	0	0	0	0	0
10:34:53	0	2598,933	20,361	20,18	12,371	11,329	10,881	20,9	964,025	21,153	2153,707	0	202,053	202,053	99,718	0	0	0	0	0	0	0
10:34:54	77,099	2599,704	20,459	20,327	12,37	11,337	10,89	20,9	964,025	21,153	2154,153	0	202,053	202,053	99,718	0	0	0	0	0	0	0
10:34:54	-95,581	2598,748	20,361	20,18	12,37	11,327	10,898	20,9	964,025	21,153	2154,597	0	202,053	202,053	99,718	0	0	0	0	0	0	0
10:34:54	95,581	2599,704	20,459	20,278	12,37	11,337	10,907	20,9	964,025	21,153	2155,042	0	202,053	202,053	99,718	0	0	0	0	0	0	0
10:34:54	-143,383	2598,27	20,312	20,278	12,37	11,322	10,915	20,9	964,025	21,153	2155,486	0	202,053	202,053	99,718	0	0	0	0	0	0	0
10:34:54	47,802	2598,748	20,361	20,18	12,37	11,327	10,923	20,9	964,025	21,153	2155,929	0	202,053	202,053	99,718	0	0	0	0	0	0	0
10:34:54	-18,457	2598,564	20,361	20,278	12,369	11,325	10,931	20,9	964,025	21,153	2156,371	0	202,053	202,053	99,718	0	0	0	0	0	0	0
10:34:54	-42,285	2598,141	20,361	20,132	12,367	11,321	10,938	20,9	964,025	21,153	2156,813	0	202,053	202,053	99,718	0	0	0	0	0	0	0
10:34:54	0	2598,141	20,361	20,327	12,367	11,321	10,946	20,9	964,025	21,153	2157,255	0	202,053	202,053	99,718	0	0	0	0	0	0	0
10:34:54	0	2598,141	20,361	20,327	12,367	11,321	10,953	20,9	964,025	21,153	2157,696	0	202,053	202,053	99,718	0	0	0	0	0	0	0
10:34:54	-95,581	2597,185	20,263	20,083	12,367	11,311	10,96	20,9	964,025	21,153	2158,135	0	202,053	202,053	99,718	0	0	0	0	0	0	0
10:34:54	191,162	2599,097	20,459	20,327	12,367	11,33	10,968	20,9	964,025	21,153	2158,576	0	202,053	202,053	99,718	0	0	0	0	0	0	0
10:34:54	-95,581	2598,141	20,361	20,327	12,367	11,321	10,975	20,9	964,025	21,153	2159,016	0	202,053	202,053	99,718	0	0	0	0	0	0	0
10:34:54	-47,802	2597,663	20,312	20,18	12,367	11,316	10,981	20,9	964,025	21,153	2159,454	0	202,053	202,053	99,718	0	0	0	0	0	0	0
10:34:54	-18,481	2597,478	20,312	20,278	12,366	11,314	10,988	20,9	964,025	21,153	2159,893	0	202,053	202,053	99,718	0	0	0	0	0	0	0
10:34:54	47,778	2597,956	20,361	20,376	12,366	11,319	10,994	20,9	964,025	21,153	2160,331	0	202,053	202,053	99,718	0	0	0	0	0	0	0
10:34:54	-95,556	2597	20,263	20,18	12,366	11,309	11	20,9	964,025	21,153	2160,768	0	202,053	202,053	99,718	0	0	0	0	0	0	0
10:34:54	47,778	2597,478	20,312	20,18	12,366	11,314	11,007	20,9	964,025	21,153	2161,204	0	202,053	202,053	99,718	0	0	0	0	0	0	0
10:34:54	0	2597,478	20,312	20,327	12,366	11,314	11,013	20,9	964,025	21,153	2161,641	0	202,053	202,053	99,718	0	0	0	0	0	0	0
10:34:54	0	2597,478	20,312	20,18	12,366	11,314	11,018	20,9	964,025	21,153	2162,077	0	202,053	202,053	99,718	0	0	0	0	0	0	0
10:34:54	0	2597,478	20,312	20,327	12,366	11,314	11,024	20,9	964,025	21,153	2162,512	0	202,053	202,053	99,718	0	0	0	0	0	0	0
10:34:54	-47,778	2597	20,263	20,18	12,366	11,309	11,03	20,9	964,025	21,153	2162,947	0	202,053	202,053	99,718	0	0	0	0	0	0	0
10:34:54	0	2597	20,263	20,132	12,366	11,309	11,035	20,9	964,025	21,153	2163,381	0	202,053	202,053	99,718	0	0	0	0	0	0	0
10:34:54	47,778	2597,478	20,312	20,327	12,366	11,314	11,041	20,9	964,025	21,153	2163,815	0	202,053	202,053	99,718	0	0	0	0	0	0	0
10:34:54	0	2597,478	20,312	20,278	12,366	11,314	11,046	20,9	964,025	21,153	2164,248	0	202,053	202,053	99,718	0	0	0	0	0	0	0
10:34:54	0	2597,478	20,312	20,18	12,366	11,314	11,051	20,9	964,025	21,153	2164,682	0	202,053	202,053	99,718	0	0	0	0	0	0	0
10:34:54	0	2597,478	20,312	20,327	12,366	11,314	11,056	20,9	964,025	21,153	2165,114	0	202,053	202,053	99,718	0	0	0	0	0	0	0
10:34:54	-143,334	2596,045	20,166	20,132	12,366	11,299	11,061	20,9	964,025	21,153	2165,545	0	202,053	202,053	99,718	0	0	0	0	0	0	0
10:34:54	-61,816	2595,427	20,166	20,132	12,362	11,293	11,066	20,9	964,025	21,153	2165,975	0	202,053	202,053	99,718	0	0	0	0	0	0	0
10:34:54	95,556	2596,382	20,263	20,327	12,362	11,302	11,07	20,9	964,025	21,153	2166,406	0	202,053	202,053	99,718	0	0	0	0	0	0	0
10:34:54	-95,556	2595,427	20,166	20,18	12,362	11,293	11,075	20,9	964,025	21,153	2166,835	0	202,053	202,053	99,718	0	0	0	0	0	0	0
10:34:54	95,556	2596,382	20,263	20,278	12,362	11,302	11,079	20,9	964,025	21,153	2167,264	0	202,053	202,053	99,718	0	0	0	0	0	0	0
10:34:54	-143,334	2594,949	20,117	20,132	12,362	11,288	11,083	20,9	964,025	21,153	2167,692	0	202,053	202,053	99,718	0	0	0	0	0	0	0
10:34:54	47,778	2595,427	20,166	20,278	12,362	11,293	11,087	20,9	964,025	21,153	2168,12	0	202,053	202,053	99,718	0	0	0	0	0	0	0
10:34:54	-18,286	2595,244	20,166	20,18	12,361	11,291	11,091	20,9	964,025	21,153	2168,547	0	202,053	202,053	99,718	0	0	0	0	0	0	0
10:34:54	-47,778	2594,766	20,117	20,132	12,361	11,286	11,095	20,9	964,025	21,153	2168,973	0	202,053	202,053	99,718	0	0	0	0	0	0	0
10:34:54	0	2594,766	20,117	20,132	12,361	11,286	11,099	20,9	964,025	21,153	2169,399	0	202,053	202,053	99,718	0	0	0	0	0	0	0
10:34:54	143,31	2596,199	20,263	20,18	12,361	11,301	11,103	20,9	964,025	21,153	2169,826	0	202,053	202,053	99,718	0	0	0	0	0	0	0
10:34:54	95,556	2597,155	20,361	20,327	12,361	11,31	11,107	20,9	964,025	21,153	2170,253	0	202,053	202,053	99,718	0	0	0	0	0	0	0
10:34:54	-191,088	2595,244	20,166	20,18	12,361	11,291	11,111	20,9	964,025	21,153	2170,678	0	202,053	202,053	99,718	0	0	0	0	0	0	0
10:34:54	0	2595,244	20,166	20,132	12,361	11,291	11,114	20,9	964,025	21,153	2171,103	0	202,053	202,053	99,718	0	0	0	0	0	0	0
10:34:54	95,532	2596,199	20,263	20,132	12,361	11,301	11,118	20,9	964,025	21,153	2171,528	0	202,053	202,053	99,718	0	0	0	0	0	0	0
10:34:54	-95,532	2595,244	20,166	20,083	12,361	11,291	11,121	20,9	964,025	21,153	2171,952	0	202,053	202,053	99,718	0	0	0	0	0	0	0
10:34:54	95,532	2596,199	20,263	20,132	12,361	11,301	11,125	20,9	964,025	21,153	2172,376	0	202,053	202,053	99,718	0	0	0	0	0	0	0
10:34:54	-95,532	2595,244	20,166	19,985	12,361	11,291	11,128	20,9	964,025	21,153	2172,799	0	202,053	202,053	99,718	0	0	0	0	0	0	0
10:34:54	0	2595,244	20,166	20,132	12,361	11,291	11,131	21	966,805	21,153	2173,221	0	202,053	202,053	99,718	0	0	0	0	0	0	0
10:34:54	80,175	2596,046	20,263	20,132	12,361	11,299	11,134	21	966,805	21,153	2173,644	0	202,053	202,053	99,718	0	0	0	0	0	0	0
10:34:54	-238,647	2593,659	20,019	19,936	12,361	11,274	11,137	21	966,805	21,153	2174,064	0	202,053	202,053	99,718	0	0	0	0	0	0	0
10:34:54	95,458	2594,614	20,117	19,936	12,361	11,284	11,14	21	966,805	21,153	2174,485	0	202,053	202,053	99,718	0	0	0	0	0	0	0
10:34:54	47,705	2595,091	20,166	20,132	12,361	11,289	11,143	21	966,805	21,153	2174,905	0	202,053	202,053	99,718	0	0	0	0	0	0	0
10:34:54	0	2595,091	20,166	20,18	12,361	11,289	11,146	21	966,805	21,153	2175,325	0	202,053	202,053	99,718	0	0	0	0	0	0	0
10:34:54	-190,893	2593,182	19,971	19,79	12,361	11,269	11,148	21	966,805	21,153	2175,743	0	202,053	202,053	99,718	0	0	0	0	0	0	0
10:34:54	124,682	2594,429	20,117	20,132	12,36	11,282	11,151	21	966,805	21,153	2176,162	0	202,053	202,053	99,718	0	0	0	0	0	0	0
10:34:54	-14,086	2594,288	20,166	20,132	12,356	11,281	11,153	21	966,805	21,153	2176,58	0	202,053	202,053	99,718	0	0	0	0	0	0	0
10:34:54	33,642	2594,624	20,263	20,132	12,353	11,284	11,156	21	966,805	21,153	2176,998	0	202,053	202,053	99,718	0	0	0	0	0	0	0
10:34:54	29,296	2594,917	20,312	20,327	12,352	11,287	11,159	21	966,805	21,153	2177,416	0	203,089	203,089	99,722	0	0	0	0	0	0	0
10:34:54	-47,729	2594,44	20,263	20,18	12,352	11,282	11,161	21	966,805	21,153	2177,833	0	203,089	203,089	99,722	0	0	0	0	0	0	0
10:34:54	18,432	2594,624	20,263	20,278	12,353	11,284	11,163	21	966,805	21,153	2178,25	0	203,089	203,089	99,722	0	0	0	0	0	0	0
10:34:54	-161,596	2593,008	20,117	20,083	12,352	11,268	11,165	21	966,805	21,153	2178,664	0	203,089	203,089	99,722	0	0	0	0	0	0	0
10:34:54	143,164	2594,44	20,263	20,278	12,352	11,282	11,168	21	966,805	21,153	2179,08	0	203,089	203,089	99,722	0	0	0	0	0	0	0
10:34:54	0	2594,44	20,263	20,132	12,352	11,282	11,17	21	966,805	21,153	2179,496	0	203,089	203,089	99,722	0	0	0	0	0	0	0
10:34:54	-124,755	2593,192	20,117	19,985	12,353	11,27	11,172	21	966,805	21,153	2179,91	0	203,089	203,089	99,722	0	0	0	0	0	0	0
10:34:54	109,545	2594,288	20,166	20,083	12,356	11,281	11,174	21	966,805	21,153	2180,324	0	203,089	203,089	99,722	0	0	0	0	0	0	0
10:34:54	-47,729	2593,81	20,117	19,936	12,356	11,276	11,176	21	966,805	21,153	2180,737	0	203,089	203,089	99,722	0	0	0	0	0	0	0
10:34:54	0	2593,81	20,117	19,985	12,356	11,276	11,178	21	966,805	21,153	2181,15	0	203,089	203,089	99,722	0	0	0	0	0	0	0
10:34:54	-14,086	2593,67	20,166	20,132	12,353	11,274	11,18	21	966,805	21,153	2181,563	0	203,089	203,089	99,722	0	0	0	0	0	0	0
10:34:54	0	2593,67	20,166	20,083	12,353	11,274	11,182	21	966,805	21,153	2181,975	0	203,089	203,089	99,722	0	0	0	0	0	0	0
10:34:54	77,026	2594,44	20,263	20,18	12,352	11,282	11,184	21	966,805	21,153	2182,388	0	203,089	203,089	99,722	0	0	0	0	0	0	0
10:34:54	-95,458	2593,485	20,166	20,132	12,352	11,273	11,185	21	966,805	21,153	2182,799	0	203,089	203,089	99,722	0	0	0	0	0	0	0
10:34:54	-143,164	2592,054	20,019	19,985	12,352	11,258	11,187	21	966,805	21,153	2183,208	0	203,089	203,089	99,722	0	0	0	0	0	0	0
10:34:54	-63,94	2591,414	20,019	19,839	12,348	11,251	11,188	21	966,805	21,153	2183,616	0	203,089	203,089	99,722	0	0	0	0	0	0	0
10:34:54	-160,351	2589,811	19,873	19,741	12,347	11,235	11,189	21	966,805	21,153	2184,022	0	203,089	203,089	99,722	0	0	0	0	0	0	0
10:34:54	-587,304	2583,938	19,336	18,862	12,344	11,174	11,189	21	966,805	21,153	2184,422	0	203,089	203,089	99,722	0	0	0	0	0	0	0
10:34:54	-669,14	2577,246	18,799	18,227	12,336	11,105	11,187	21	966,805	21,153	2184,815	0	203,089	203,089	99,722	0	0	0	0	0	0	0
10:34:54	-562,768	2571,619	18,506	17,983	12,32	11,047	11,184	21	966,805	21,153	2185,202	0	203,089	203,089	99,722	0	0	0	0	0	0	0
10:34:54	-616,65	2565,452	18,359	17,495	12,293	10,984	11,18	21	966,805	21,153	2185,582	0	203,089	203,089	99,722	0	0	0	0	0	0	0
10:34:54	-488,33	2560,569	18,506	17,544	12,258	10,933	11,176	21	966,805	21,153	2185,957	0	203,089	203,089	99,722	0	0	0	0	0	0	0
10:34:54	-257,666	2557,992	18,994	18,081	12,216	10,907	11,17	21	966,805	21,153	2186,329	0	203,089	203,089	99,722	0	0	0	0	0	0	0
10:34:54	-598,242	2552,01	19,14	18,081	12,175	10,845	11,164	21	966,805	21,153	2186,695	0	203,089	203,089	99,722	0	0	0	0	0	0	0
10:34:54	-520,532	2546,804	19,287	18,276	12,137	10,791	11,157	21	966,805	21,153	2187,055	0	203,089	203,089	99,722	0	0	0	0	0	0	0
10:34:54	-672,192	2540,082	19,189	18,423	12,105	10,722	11,148	21	966,805	21,153	2187,408	0	203,089	203,089	99,722	0	0	0	0	0	0	0
10:34:54	-474,194	2535,34	19,14	18,374	12,081	10,673	11,139	21	966,805	21,153	2187,755	0	203,089	203,089	99,722	0	0	0	0	0	0	0
10:34:54	-898,73	2526,353	18,554	17,886	12,062	10,58	11,128	21	966,805	21,153	2188,094	0	203,089	203,089	99,722	0	0	0	0	0	0	0
10:34:54	-866,259	2517,691	17,92	17,3	12,048	10,491	11,115	21	966,805	21,153	2188,424	0	203,089	203,089	99,722	0	0	0	0	0	0	0
10:34:54	-545,922	2512,231	17,529	16,762	12,039	10,435	11,102	21	966,805	21,153	2188,748	0	203,089	203,089	99,722	0	0	0	0	0	0	0
10:34:54	-819,702	2504,034	16,943	16,421	12,024	10,35	11,087	21	966,805	21,153	2189,063	0	203,089	203,089	99,722	0	0	0	0	0	0	0
10:34:54	-428,247	2499,752	16,845	16,225	12,005	10,306	11,072	21	966,805	21,153	2189,374	0	203,089	203,089	99,722	0	0	0	0	0	0	0
10:34:54	-533,203	2494,42	16,894	16,225	11,973	10,251	11,056	21	966,805	21,153	2189,679	0	203,089	203,089	99,722	0	0	0	0	0	0	0
10:34:54	-303,857	2491,381	17,187	16,469	11,939	10,22	11,04	21	966,805	21,153	2189,981	0	203,089	203,089	99,722	0	0	0	0	0	0	0
10:34:54	-527,709	2486,104	17,334	16,421	11,902	10,166	11,022	21	966,805	21,153	2190,277	0	203,089	203,089	99,722	0	0	0	0	0	0	0
10:34:54	-209,033	2484,014	17,724	16,811	11,869	10,144	11,005	21	966,805	21,153	2190,57	0	203,089	203,089	99,722	0	0	0	0	0	0	0
10:34:54	-487,646	2479,137	17,822	17,007	11,836	10,094	10,987	21	966,805	21,153	2190,859	0	203,089	203,089	99,722	0	0	0	0	0	0	0
10:34:54	-644,165	2472,696	17,676	16,86	11,807	10,027	10,968	21	966,805	21,153	2191,141	0	203,089	203,089	99,722	0	0	0	0	0	0	0
10:34:54	-554,272	2467,153	17,529	16,762	11,784	9,97	10,949	21	966,805	21,153	2191,417	0	203,089	203,089	99,722	0	0	0	0	0	0	0
10:34:54	-804,174	2459,111	17,041	16,323	11,765	9,887	10,928	21	966,805	21,153	2191,685	0	203,089	203,089	99,722	0	0	0	0	0	0	0
10:34:54	-673,339	2452,378	16,601	15,981	11,751	9,818	10,906	21	966,805	21,153	2191,946	0	203,089	203,089	99,722	0	0	0	0	0	0	0
10:34:54	-656,713	2445,811	16,26	15,591	11,732	9,75	10,884	21	966,805	21,153	2192,199	0	203,089	203,089	99,722	0	0	0	0	0	0	0
10:34:54	-654,394	2439,267	15,918	15,249	11,714	9,683	10,86	21	966,805	21,153	2192,446	0	203,089	203,089	99,722	0	0	0	0	0	0	0
10:34:54	-532,495	2433,942	15,869	15,249	11,687	9,628	10,836	21	966,805	21,153	2192,688	0	203,089	203,089	99,722	0	0	0	0	0	0	0
10:34:54	-449,829	2429,443	15,918	15,249	11,658	9,581	10,811	21	966,805	21,153	2192,925	0	203,089	203,089	99,722	0	0	0	0	0	0	0
10:34:54	-396,826	2425,475	16,113	15,444	11,625	9,54	10,786	21	966,805	21,153	2193,157	0	203,089	203,089	99,722	0	0	0	0	0	0	0
10:34:55	-377,929	2421,696	16,406	15,639	11,588	9,502	10,761	21	966,805	21,153	2193,386	0	203,089	203,089	99,722	0	0	0	0	0	0	0
10:34:55	-469,628	2417	16,601	15,786	11,551	9,453	10,736	21	966,805	21,153	2193,609	0	203,089	203,089	99,722	0	0	0	0	0	0	0
10:34:55	-474,487	2412,255	16,748	16,079	11,516	9,404	10,709	21	966,805	21,153	2193,828	0	203,089	203,089	99,722	0	0	0	0	0	0	0
10:34:55	-598,803	2406,267	16,699	16,079	11,485	9,342	10,683	21	966,805	21,153	2194,04	0	203,089	203,089	99,722	0	0	0	0	0	0	0
10:34:55	-651,538	2399,751	16,455	15,591	11,462	9,275	10,655	21	966,805	21,153	2194,246	0	203,089	203,089	99,722	0	0	0	0	0	0	0
10:34:55	-648,413	2393,267	16,113	15,444	11,443	9,208	10,627	21	966,805	21,153	2194,445	0	203,089	203,089	99,722	0	0	0	0	0	0	0
10:34:55	-645,776	2386,809	15,771	15,2	11,425	9,142	10,598	21	966,805	21,153	2194,637	0	203,089	203,089	99,722	0	0	0	0	0	0	0
10:34:55	-785,205	2378,957	15,283	14,663	11,407	9,061	10,567	21	966,805	21,153	2194,822	0	203,089	203,089	99,722	0	0	0	0	0	0	0
10:34:55	-478,247	2374,175	15,136	14,419	11,388	9,012	10,537	21	966,805	21,153	2195,001	0	203,089	203,089	99,722	0	0	0	0	0	0	0
10:34:55	-540,844	2368,766	14,99	14,223	11,365	8,956	10,506	21	966,805	21,153	2195,175	0	203,089	203,089	99,722	0	0	0	0	0	0	0
10:34:55	-512,402	2363,642	14,892	14,223	11,342	8,903	10,475	21	966,805	21,153	2195,343	0	203,089	203,089	99,722	0	0	0	0	0	0	0
10:34:55	-484,13	2358,801	14,941	14,419	11,312	8,853	10,443	21	966,805	21,153	2195,507	0	203,089	203,089	99,722	0	0	0	0	0	0	0
[truncated: 16,593 more rows]
