# Supplementary material for: Testing of pandemic ventilators under early and agile development
Source: Front Med Technol. 2022 Aug 16;4:899328. doi: 10.3389/fmedt.2022.899328 (PMC9424737; doi:10.3389/fmedt.2022.899328)
Supplement: Supplementary file 5 [file Data_Sheet_4.ZIP › Trigger Evaluation/01_Data Storage/03_Trigger Excel templates/Trigger_template_v2.xlsx]

## Sheet: DocTable
		Pressure Drop				TPM				TDT				TPP
Test No.	Test description	ME [mBar]		STD [mBar]		ME [s]		STD [s]		ME [s]		STD [s]		ME [mBar*s]		STD [mBar*s]
ME = mean, STD = standard deviation
Ventilator: PIP = 20mBar or Vt = 350ml, RR = 8bpm, PEEP = 10mBar, I/E = 1/2
1	2 hPa/100ms @ 10bpm
2	4 hPa/100ms @ 10bpm
	Mean	#DIV/0!		#DIV/0!		#DIV/0!		#DIV/0!		#DIV/0!		#DIV/0!		#DIV/0!		#DIV/0!
