# Supplementary material for: Testing of pandemic ventilators under early and agile development
Source: Front Med Technol. 2022 Aug 16;4:899328. doi: 10.3389/fmedt.2022.899328 (PMC9424737; doi:10.3389/fmedt.2022.899328)
Supplement: Supplementary file 5 [file Data_Sheet_4.ZIP › Trigger Evaluation/01_Data Storage/04_Trigger Excel filled in/Trigger_Results_Hamilton T1_v1_pcv.xlsx]

## Sheet: DocTable
		Pressure Drop				TPM				TDT				TPP
Test No.	Test description	ME [mBar]		STD [mBar]		ME [s]		STD [s]		ME [s]		STD [s]		ME [mBar*s]		STD [mBar*s]
ME = mean, STD = standard deviation
Ventilator: PIP = 20mBar or Vt = 350ml, RR = 8bpm, PEEP = 10mBar, I/E = 1/2
1	2 hPa/100ms @ 10bpm	1.19803		0.100132		0.09		0.00632456		0.240921		0.0260049		0.169551		0.0293883		0.515785		0.0704256		0.676588		0.0454912
2	4 hPa/100ms @ 10bpm	4.22531		0.188424		0.28		0.00894427		0.322132		0.00575781		0.895125		0.0306333		0.694829		0.00865032		0.801658		0.00682499
	Mean	#DIV/0!		#DIV/0!		#DIV/0!		#DIV/0!		#DIV/0!		#DIV/0!		#DIV/0!		#DIV/0!
