# Supplementary material for: Testing of pandemic ventilators under early and agile development
Source: Front Med Technol. 2022 Aug 16;4:899328. doi: 10.3389/fmedt.2022.899328 (PMC9424737; doi:10.3389/fmedt.2022.899328)
Supplement: Supplementary file 5 [file Data_Sheet_4.ZIP › Trigger Evaluation/01_Data Storage/04_Trigger Excel filled in/Trigger_Results_Hamilton T1_v2_cmv.xlsx]

## Sheet: DocTable
		Pressure Drop				TPM				TDT				TPP
Test No.	Test description	ME [mBar]		STD [mBar]		ME [s]		STD [s]		ME [s]		STD [s]		ME [mBar*s]		STD [mBar*s]
ME = mean, STD = standard deviation
Ventilator: PIP = 20mBar or Vt = 350ml, RR = 8bpm, PEEP = 10mBar, I/E = 1/2
1	2 hPa/100ms @ 10bpm	1.28054		0.167628		0.0966667		0.0121106		0.232463		0.0111297		0.165727		0.0250329		0.461042		0.0235068		0.625005		0.0166416
2	4 hPa/100ms @ 10bpm	4.19462		0.136383		0.276667		0.00516398		0.320346		0.00538439		0.890508		0.0286935		0.697915		0.00532387		0.803648		0.00695772
	Mean	#DIV/0!		#DIV/0!		#DIV/0!		#DIV/0!		#DIV/0!		#DIV/0!		#DIV/0!		#DIV/0!
