# Supplementary material for: Testing of pandemic ventilators under early and agile development
Source: Front Med Technol. 2022 Aug 16;4:899328. doi: 10.3389/fmedt.2022.899328 (PMC9424737; doi:10.3389/fmedt.2022.899328)
Supplement: Supplementary file 5 [file Data_Sheet_4.ZIP › Trigger Evaluation/02_Automated Code/00_Functions/calcPD.m]

function PD = calcPD(data_processed,Fs,PEEP,PDA,varargin)
    %% Calculates the Pressure Drop (PD) from PEEP and absoulte PD values
    % Nicola Steffen, pdz 2020
    
    %% Add
    PD.csvname = data_processed.csvname;
    %% Delete PDA before first PEEP / PEEP after last PDA
    PDAlocs = PDA.loc_all;
    PDAvals = PDA.val_all;
    PEEPlocs = PEEP.loc_all;
    PEEPvals = PEEP.val_all;
    Ts = 1/Fs;

    ind_delete = find(PDAlocs < PEEPlocs(1));
    PDAlocs(ind_delete) = [];
    PDAvals(ind_delete) = [];
    ind_delete = find(PEEPlocs > PDAlocs(end));
    PEEPlocs(ind_delete) = [];
    PEEPvals(ind_delete) = [];
    % Check length  of maxima/minima
    if length(PDAlocs) == length(PEEPlocs) && length(PDAvals) == length(PEEPvals)
        %do nothing
    else
        disp("Number of PDA and PEEP points detected does not match, trying to rearrange...")
        rearranged_PEEPlocs = [];
        rearranged_PDAlocs = [];
        rearranged_PEEPvals = [];
        rearranged_PDAvals = [];
        task = 'looking for minima'; 
        tmax = max(PDAlocs,PEEPlocs);
        imax = tmax*Fs;
        for k = 1:imax
            % Look for minima
            if strcmp(task,'looking for minima')
                for j = 1:length(PEEPvals)
                    if round(PEEPlocs(j)*Fs) == k
                        % Minima found
                        rearranged_PEEPlocs = [rearranged_PEEPlocs;PEEPlocs(j)];
                        rearranged_PEEPvals = [rearranged_PEEPvals;PEEPvals(j)];
                        task = 'looking for maxima';
                    end
                end
            end
            % Look for maxima
            if strcmp(task,'looking for maxima')
                for j = 1:length(PDAvals)
                    if round(PDAlocs(j)*Fs) == k
                        % Maxima found
                        rearranged_PDAlocs = [rearranged_PDAlocs;PDAlocs(j)];
                        rearranged_PDAvals = [rearranged_PDAvals;PDAvals(j)];
                        task = 'looking for minima';
                    end
                end
            end
        end

        % Pass rearranged data
        PEEPlocs = rearranged_PEEPlocs;
        PEEPvals = rearranged_PEEPvals;
        PDAlocs = rearranged_PDAlocs;
        PDAvals = rearranged_PDAvals;
    end

    %% Calculate Pressure drop
    PD.val_all = PEEPvals-PDAvals;
    
    %% Add PEEP/PDA info used
    PD.PEEPlocs = PEEPlocs;
    PD.PEEPvals = PEEPvals;
    PD.PDAlocs = PDAlocs;
    PD.PDAvals = PDAvals;
    
    %% Take only first XX value to prevent 'distorted' comparison due to different sample sizes
    if length(varargin) >= 1
        for i = 1:length(varargin)
            if strcmp(varargin{i},'NumOfVals')
                numofPDvals = varargin{i+1};
            end
        end
    end
    if ~exist('numofPDvals','var')
        numofPDvals = 5;%7;
    end

    if length(PD.val_all) >= numofPDvals
        PD.val = PD.val_all(1:numofPDvals);
        %% statistical features
        PD.mean = mean(PD.val);
        PD.std = std(PD.val);
        PD.ConfInt95(1) = PD.mean - 1.96*(PD.std/(sqrt(length(PD.val_all))));
        PD.ConfInt95(2) = PD.mean + 1.96*(PD.std/(sqrt(length(PD.val_all))));
    else
        disp(strcat("less than ",num2str(numofPDvals)," PD values found in ",data_processed.csvname,", PD analysis aborted"))
        PD.val = [];
        PD.mean = [];
        PD.std = [];
        PD.ConfInt95 = [];
    end

end %function
