# Supplementary material for: Testing of pandemic ventilators under early and agile development
Source: Front Med Technol. 2022 Aug 16;4:899328. doi: 10.3389/fmedt.2022.899328 (PMC9424737; doi:10.3389/fmedt.2022.899328)
Supplement: Supplementary file 5 [file Data_Sheet_4.ZIP › Trigger Evaluation/02_Automated Code/00_Functions/calcTDT.m]

function TDT = calcTDT(data_processed,Fs,PDS,PDE,varargin)
    %% Calculates the Pressure Drop (PD) from PEEP and absoulte PD values
    % Nicola Steffen, pdz 2020
    
    %% Add
    TDT.csvname = data_processed.csvname;
    %% Delete PDA before first PDS
    PDElocs = PDE.loc_all;
    PDEvals = PDE.val_all;
    PDSlocs = PDS.loc_all;
    PDSvals = PDS.val_all;
    Ts = 1/Fs;

    ind_delete = find(PDElocs < PDSlocs(1));
    PDElocs(ind_delete) = [];
    PDEvals(ind_delete) = [];
    ind_delete = find(PDSlocs > PDElocs(end));
    PDSlocs(ind_delete) = [];
    PDSvals(ind_delete) = [];
    % Check length  of maxima/minima
    if length(PDElocs) == length(PDSlocs)
        %do nothing
    else

        % Pass rearranged data
        PDSlocs = rearranged_PEEPlocs;
        PDSvals = rearranged_PEEPvals;
        PDElocs = rearranged_PDAlocs;
        PDEvals = rearranged_PDAvals;
    end

    %% Calculate 
    minlength = min(length(PDSlocs),length(PDElocs));
    TDT.val_all = PDElocs(1:minlength)-PDSlocs(1:minlength);
    
    %% Add PDA/PDE info used
    TDT.PDSlocs = PDSlocs;
    TDT.PDSvals = PDSvals;
    TDT.PDElocs = PDElocs;
    TDT.PDEvals = PDEvals;
    
    %% Take only first XX value to prevent 'distorted' comparison due to different sample sizes
    if length(varargin) >= 1
        for i = 1:length(varargin)
            if strcmp(varargin{i},'NumOfVals')
                numofTDTvals = varargin{i+1};
            end
        end
    end
    if ~exist('numofTDTvals','var')
        numofTDTvals = 5;%7;
    end

    if length(TDT.val_all) >= numofTDTvals
        TDT.val = TDT.val_all(1:numofTDTvals);
        %% statistical features
        TDT.mean = mean(TDT.val);
        TDT.std = std(TDT.val);
        TDT.ConfInt95(1) = TDT.mean - 1.96*(TDT.std/(sqrt(length(TDT.val_all))));
        TDT.ConfInt95(2) = TDT.mean + 1.96*(TDT.std/(sqrt(length(TDT.val_all))));
    else
        disp(strcat("less than ",num2str(numofTDTvals)," PD values found in ",data_processed.csvname,", PD analysis aborted"))
        TDT.val = [];
        TDT.mean = [];
        TDT.std = [];
        TDT.ConfInt95 = [];
    end

end %function
