# Supplementary material for: Testing of pandemic ventilators under early and agile development
Source: Front Med Technol. 2022 Aug 16;4:899328. doi: 10.3389/fmedt.2022.899328 (PMC9424737; doi:10.3389/fmedt.2022.899328)
Supplement: Supplementary file 5 [file Data_Sheet_4.ZIP › Trigger Evaluation/02_Automated Code/00_Functions/calcTPM.m]

function TPM = calcTPM(data_processed,Fs,PDS,PDA,varargin)
    %% Calculates the Pressure Drop (PD) from PEEP and absoulte PD values
    % Nicola Steffen, pdz 2020
    
    %% Add
    TPM.csvname = data_processed.csvname;
    %% Delete PDA before first PDS
    PDAlocs = PDA.loc_all;
    PDAvals = PDA.val_all;
    PDSlocs = PDS.loc_all;
    PDSvals = PDS.val_all;
    Ts = 1/Fs;

    ind_delete = find(PDAlocs < PDSlocs(1));
    PDAlocs(ind_delete) = [];
    PDAvals(ind_delete) = [];
    ind_delete = find(PDSlocs > PDAlocs(end));
    PDSlocs(ind_delete) = [];
    PDSvals(ind_delete) = [];
    % Check length  of maxima/minima
    if length(PDAlocs) == length(PDSlocs)
        %do nothing
    else

        % Pass rearranged data
        PDSlocs = rearranged_PEEPlocs;
        PDSvals = rearranged_PEEPvals;
        PDAlocs = rearranged_PDAlocs;
        PDAvals = rearranged_PDAvals;
    end

    %% Calculate 
    minlength = min(length(PDSlocs),length(PDAlocs));
    TPM.val_all = PDAlocs(1:minlength)-PDSlocs(1:minlength);
    
    %% Add PEEP/PDA info used
    TPM.PDSlocs = PDSlocs;
    TPM.PDSvals = PDSvals;
    TPM.PDAlocs = PDAlocs;
    TPM.PDAvals = PDAvals;
    
    %% Take only first XX value to prevent 'distorted' comparison due to different sample sizes
    if length(varargin) >= 1
        for i = 1:length(varargin)
            if strcmp(varargin{i},'NumOfVals')
                numofTPMvals = varargin{i+1};
            end
        end
    end
    if ~exist('numofTPMvals','var')
        numofTPMvals = 5;%7;
    end

    if length(TPM.val_all) >= numofTPMvals
        TPM.val = TPM.val_all(1:numofTPMvals);
        %% statistical features
        TPM.mean = mean(TPM.val);
        TPM.std = std(TPM.val);
        TPM.ConfInt95(1) = TPM.mean - 1.96*(TPM.std/(sqrt(length(TPM.val_all))));
        TPM.ConfInt95(2) = TPM.mean + 1.96*(TPM.std/(sqrt(length(TPM.val_all))));
    else
        disp(strcat("less than ",num2str(numofTPMvals)," PD values found in ",data_processed.csvname,", PD analysis aborted"))
        TPM.val = [];
        TPM.mean = [];
        TPM.std = [];
        TPM.ConfInt95 = [];
    end

end %function
