# Supplementary material for: Testing of pandemic ventilators under early and agile development
Source: Front Med Technol. 2022 Aug 16;4:899328. doi: 10.3389/fmedt.2022.899328 (PMC9424737; doi:10.3389/fmedt.2022.899328)
Supplement: Supplementary file 5 [file Data_Sheet_4.ZIP › Trigger Evaluation/02_Automated Code/00_Functions/calcTPP.m]

function TPP = calcTPP(data_processed,Fs,PDS,PDE,varargin)
    %% Calculates the Pressure Drop (PD) from PEEP and absoulte PD values
    % Nicola Steffen, pdz 2020
    
    %% Add
    TPP.csvname = data_processed.csvname;
    %% Delete PDA before first PDS
    PDElocs = PDE.loc_all;
    PDEvals = PDE.val_all;
    PDSlocs = PDS.loc_all;
    PDSvals = PDS.val_all;
    Ts = 1/Fs;

    ind_delete = find(PDElocs < PDSlocs(1));
    PDElocs(ind_delete) = [];
    PDEvals(ind_delete) = [];
    ind_delete = find(PDSlocs > PDElocs(end));
    PDSlocs(ind_delete) = [];
    PDSvals(ind_delete) = [];
    % Check length  of maxima/minima
    if length(PDElocs) == length(PDSlocs)
        %do nothing
    else

        % Pass rearranged data
        PDSlocs = rearranged_PEEPlocs;
        PDSvals = rearranged_PEEPvals;
        PDElocs = rearranged_PDAlocs;
        PDEvals = rearranged_PDAvals;
    end

    %% Calculate 
    minlength = min(length(PDSlocs),length(PDElocs));
    TPP.val_all = NaN(minlength,1);
    for i = 1:minlength
        linrange = round(PDS.loc_all(i)/Ts):round(PDE.t_under(i)/Ts);
        linrange = linrange+1;
        x = [PDS.loc_all(i);data_processed.time(linrange);PDE.loc_all(i)];
        y = [PDS.val_all(i);data_processed.awpressure(linrange);PDE.val_all(i)];
        supportarea1 = trapz([x(1),x(end)],[y(1),y(end)]);
        supportarea2 = trapz(x,y);
        TPP.val_all(i) = supportarea1-supportarea2;
%         plot([x(1),x(end)],[y(1),y(end)],'--o')
%         hold on
%         plot(x,y,'-x')
    end %for     
    %% Add PDA/PDE info used
    TPP.PDSlocs = PDSlocs;
    TPP.PDSvals = PDSvals;
    TPP.PDElocs = PDElocs;
    TPP.PDEvals = PDEvals;
    
    %% Take only first XX value to prevent 'distorted' comparison due to different sample sizes
    if length(varargin) >= 1
        for i = 1:length(varargin)
            if strcmp(varargin{i},'NumOfVals')
                numofTDTvals = varargin{i+1};
            end
        end
    end
    if ~exist('numofTDTvals','var')
        numofTDTvals = 5;%7;
    end

    if length(TPP.val_all) >= numofTDTvals
        TPP.val = TPP.val_all(1:numofTDTvals);
        %% statistical features
        TPP.mean = mean(TPP.val);
        TPP.std = std(TPP.val);
        TPP.ConfInt95(1) = TPP.mean - 1.96*(TPP.std/(sqrt(length(TPP.val_all))));
        TPP.ConfInt95(2) = TPP.mean + 1.96*(TPP.std/(sqrt(length(TPP.val_all))));
    else
        disp(strcat("less than ",num2str(numofTDTvals)," PD values found in ",data_processed.csvname,", PD analysis aborted"))
        TPP.val = [];
        TPP.mean = [];
        TPP.std = [];
        TPP.ConfInt95 = [];
    end

end %function
