# Supplementary material for: Testing of pandemic ventilators under early and agile development
Source: Front Med Technol. 2022 Aug 16;4:899328. doi: 10.3389/fmedt.2022.899328 (PMC9424737; doi:10.3389/fmedt.2022.899328)
Supplement: Supplementary file 5 [file Data_Sheet_4.ZIP › Trigger Evaluation/02_Automated Code/00_Functions/filterDataStruct.m]

function data_filtered = filterDataStruct(data_struct,Fs)
%% Filter data_struct

for i = 1:length(data_struct)
    %% Add csv file name to struct
    data_filtered(i).csvname = data_struct(i).csvname;
    
    %% Assign to struct
    range = 1:length(data_struct(i).palveole);
    Ts = 1/Fs;
    data_filtered(i).time = ((range-1)*Ts)';
    data_filtered(i).flow_original = data_struct(i).Flow(range);
    data_filtered(i).volume = data_struct(i).Lungtidalvolume(range);
    data_filtered(i).awpressure = data_struct(i).Airwaypressure(range);
    data_filtered(i).bellowspos = data_struct(i).Bellowsposition(range);
    data_filtered(i).oxygen = data_struct(i).FractionofO2inspir(range);
    data_filtered(i).palveole = data_struct(i).palveole(range);

    %% Set filter window samples for gaussian filters and different Fs
    
    tfilt_flow_original     = 0.200; % [s]
    tfilt_awpressure        = 0.05; % [s]
    tfilt_palveole          = 0.200; % [s]
    tfilt_flow              = 0.200; % [s]
    tfilt_oxygen            = 30;    % [s]
    
    Nfilt_flow_filtered     = round(tfilt_flow_original/Ts);
    Nfilt_awpressure        = round(tfilt_awpressure/Ts);
    Nfilt_palveole          = round(tfilt_palveole/Ts);
    Nfilt_flow              = round(tfilt_flow/Ts);
    Nfilt_oxygen            = round(tfilt_oxygen/Ts);
    
    %% Filter data
    data_filtered(i).flow_original= smoothdata(data_filtered(i).flow_original, 1, 'gaussian', Nfilt_flow_filtered);
    data_filtered(i).awpressure = smoothdata(data_filtered(i).awpressure, 1, 'gaussian', Nfilt_awpressure);
    data_filtered(i).palveole = smoothdata(data_filtered(i).palveole, 1, 'gaussian', Nfilt_palveole);
    vol_range = data_filtered(i).volume(range);
    minvol = min(vol_range);
    data_filtered(i).volume = data_filtered(i).volume- minvol;
    data_filtered(i).oxygen = smoothdata(data_filtered(i).oxygen,1,'gaussian',Nfilt_oxygen);
    
    %% Establish flow by differentiating volume signal
     data_filtered(i).flow = diff(data_filtered(i).volume)/Ts;
     % copy last value to have same length vectors
     data_filtered(i).flow(end+1) = data_filtered(i).flow (end);
     data_filtered(i).flow = smoothdata(data_filtered(i).flow, 1, 'gaussian', Nfilt_flow);

end %function
