# Supplementary material for: Testing of pandemic ventilators under early and agile development
Source: Front Med Technol. 2022 Aug 16;4:899328. doi: 10.3389/fmedt.2022.899328 (PMC9424737; doi:10.3389/fmedt.2022.899328)
Supplement: Supplementary file 5 [file Data_Sheet_4.ZIP › Trigger Evaluation/02_Automated Code/00_Functions/getPD.m]

function PD = getPD(data_processed,Fs,varargin)
% varargin: BPM hardcoded --> keyword:'BPM', value in following argument
% varargin: number of PD values taken for reduced set --> keyword:'NumOfVals', value in following argument
% varargin: Set PD value hardcoded --> keyword:'PDset', value in following argument
%% Define signals
pressuresignal = data_processed.awpressure;
timesignal = data_processed.time;
PD.csvname = data_processed.csvname;
if ~isempty(pressuresignal)
    % Find fundamental frequency
%     Fs = 50;                % Sampling frequency
    Ts = 1/Fs;
    L = length(timesignal); % Length of signal
    X = pressuresignal-mean(pressuresignal);
    Y = fft(X);
    P2 = abs(Y/L);
    P1 = P2(round(1:L/2+1)); %to prevent Warning: Integer operands are required for colon operator when used as index
    P1(2:end-1) = 2*P1(2:end-1);
    f = Fs*(0:(L/2))/L;
    [~,fmaxlocs] = findpeaks(P1,f,'MinPeakProminence',0.75);
    ffundamental = fmaxlocs(1);
    Tfundamental = 1/ffundamental;
    bpm = 60/Tfundamental;
    
    % Highly recommended to pass the BPM hardcoded, as the fft approach is
    % not always exact
    if length(varargin) >= 1
        for i = 1:length(varargin)
            if strcmp(varargin{i},'BPM')
                bpm_hardcoded = varargin{i+1};
                ffundamental = bpm_hardcoded/60;
                Tfundamental = 1/ffundamental;
            end
        end
    end
    %% Take 85% of the fundamental periode as minpeakdistance (heuristic)
    minpeakdist = Tfundamental*0.75;
    %% Find PD via pressure maxima
    [maximas,maxlocs] = findpeaks(pressuresignal,timesignal,'MinPeakDistance',minpeakdist,'MinPeakHeight',5);
    imaxlocs = round((maxlocs/Ts)+1);
    for i = 1:(length(imaxlocs)-1)
        span = (imaxlocs(i+1)-imaxlocs(i));
        % Only consider the second half between two PIP values to avoid
        % classyfying a pressure undershoot at the end of exhalation as the
        % PD pressure 
        inter = round((imaxlocs(i)+span/2):(imaxlocs(i+1)));
        [minimas(i),iminloc(i)] = min(pressuresignal(inter));
        iminloc(i) = iminloc(i)+inter(1)-1;
        minloc(i) = (iminloc(i)-1)*Ts;
    end
    
    % Take sample before and after maxima to calculate average over 40ms
    % (50ms not possible due to step-size)
    i50start = ((minloc-0.02)/Ts)+1;
    i50start = round(i50start);
    i50end = ((minloc+0.02)/Ts)+1;
    i50end = round(i50end);
    for i = 1:length(i50start)
        minimas50(i,1) = mean(pressuresignal(i50start(i):i50end(i)));
    end
        
    PD.val_all = minimas50;
    PD.loc_all = timesignal(round(iminloc));
    %% Take only first XX value to prevent 'distorted' comparison due to different sample sizes  
    if length(varargin) >= 1
        for i = 1:length(varargin)
            if strcmp(varargin{i},'NumOfVals')
                numofPDvals = varargin{i+1};
            end
        end
    end
    if ~exist('numofPIPvals','var')
        numofPDvals = 5;%7;
    end
    if length(minimas) >= numofPDvals
        PD.val = PD.val_all(1:numofPDvals);
        PD.loc = PD.loc_all(1:numofPDvals);
        %% statistical features
        PD.mean = mean(PD.val);
        PD.std = std(PD.val);
        PD.ConfInt95(1) = PD.mean - 1.96*(PD.std/(sqrt(length(minimas))));
        PD.ConfInt95(2) = PD.mean + 1.96*(PD.std/(sqrt(length(minimas))));
    else
        disp(strcat("less than ",num2str(numofPDvals)," PD values found in ",data_processed.csvname,", PD analysis aborted"))
        PD.val = NaN;
        PD.loc = NaN;
        PD.mean = NaN;
        PD.std = NaN;
        PD.ConfInt95 = NaN;
    end
    
else
    % if empty Paw, make all PD measures empty
    PD.val_all = NaN;
    PD.loc_all = NaN;
    PD.val = NaN;
    PD.loc = NaN;
    PD.mean = NaN;
    PD.std = NaN;
    PD.set = NaN;
    PD.ConfInt95 = NaN;
end %function
