# Supplementary material for: Testing of pandemic ventilators under early and agile development
Source: Front Med Technol. 2022 Aug 16;4:899328. doi: 10.3389/fmedt.2022.899328 (PMC9424737; doi:10.3389/fmedt.2022.899328)
Supplement: Supplementary file 5 [file Data_Sheet_4.ZIP › Trigger Evaluation/02_Automated Code/00_Functions/getPDE.m]

function PDE = getPDE(data_processed,Fs,PDS,PDA,varargin)
% varargin: BPM hardcoded --> keyword:'BPM', value in following argument
% varargin: number of PD values taken for reduced set --> keyword:'NumOfVals', value in following argument
%% Define signals
pressuresignal = data_processed.awpressure;
timesignal = data_processed.time;
PDE.csvname = data_processed.csvname;
if ~isempty(pressuresignal)
    % Find fundamental frequency
%     Fs = 50;                % Sampling frequency
    Ts = 1/Fs;
    L = length(timesignal); % Length of signal
    X = pressuresignal-mean(pressuresignal);
    Y = fft(X);
    P2 = abs(Y/L);
    P1 = P2(round(1:L/2+1)); %to prevent Warning: Integer operands are required for colon operator when used as index
    P1(2:end-1) = 2*P1(2:end-1);
    f = Fs*(0:(L/2))/L;
    [~,fmaxlocs] = findpeaks(P1,f,'MinPeakProminence',0.75);
    ffundamental = fmaxlocs(1);
    Tfundamental = 1/ffundamental;
    bpm = 60/Tfundamental;
    
    % Highly recommended to pass the BPM hardcoded, as the fft approach is
    % not always exact
    if length(varargin) >= 1
        for i = 1:length(varargin)
            if strcmp(varargin{i},'BPM')
                bpm_hardcoded = varargin{i+1};
                ffundamental = bpm_hardcoded/60;
                Tfundamental = 1/ffundamental;
            end
        end
    end
    %% Take 85% of the fundamental periode as minpeakdistance (heuristic)
    minpeakdist = Tfundamental*0.75;
    %% Find PDE via PDA and PDS
    minlength = min(length(PDS.val_all),length(PDA.val_all)); 
    for i = 1:minlength
        inter = round(PDA.loc_all(i)/Ts):length(pressuresignal);
        i_over(i) = find(pressuresignal(inter)>PDS.val_all(i),1);
        i_over(i) = i_over(i)+inter(1)-1;
        i_under(i) = i_over(i)-1;
        v_over(i) = pressuresignal(i_over(i));
        v_under(i) = pressuresignal(i_under(i));
        t_over(i) = (i_over(i)-1)*Ts;
        t_under(i) = (i_under(i)-1)*Ts;
        v_inter(i) = PDS.val_all(i);
        t_inter(i) = (v_inter(i)-v_under(i))*(t_over(i)-t_under(i))/(v_over(i)-v_under(i))+t_under(i);

%         plot(timesignal,pressuresignal,'-x')
%         hold on
%         line([0,50],[PEEP.val_all(i) PEEP.val_all(i)])
%         scatter(t_over(i),v_over(i))
%         scatter(t_under(i),v_under(i))
%         scatter(t_inter(i),v_inter(i))
    end
    PDE.val_all = v_inter';
    PDE.loc_all = t_inter';
    PDE.v_under = v_under';
    PDE.v_over = v_over';
    PDE.t_under = t_under';
    PDE.t_over = t_over';
    %% Take only first XX value to prevent 'distorted' comparison due to different sample sizes  
    if length(varargin) >= 1
        for i = 1:length(varargin)
            if strcmp(varargin{i},'NumOfVals')
                numofPDEvals = varargin{i+1};
            end
        end
    end
    if ~exist('numofPDEvals','var')
        numofPDEvals = 5;%7;
    end
    if length(v_inter) >= numofPDEvals
        PDE.val = PDE.val_all(1:numofPDEvals);
        PDE.loc = PDE.loc_all(1:numofPDEvals);
        %% statistical features
        PDE.mean = mean(PDE.val);
        PDE.std = std(PDE.val);
        PDE.ConfInt95(1) = PDE.mean - 1.96*(PDE.std/(sqrt(length(v_inter))));
        PDE.ConfInt95(2) = PDE.mean + 1.96*(PDE.std/(sqrt(length(v_inter))));
    else
        disp(strcat("less than ",num2str(numofPDEvals)," PD values found in ",data_processed.csvname,", PD analysis aborted"))
        PDE.val = NaN;
        PDE.loc = NaN;
        PDE.mean = NaN;
        PDE.std = NaN;
        PDE.ConfInt95 = NaN;
    end
    
else
    % if empty Paw, make all PD measures empty
    PDE.val_all = NaN;
    PDE.loc_all = NaN;
    PDE.val = NaN;
    PDE.loc = NaN;
    PDE.mean = NaN;
    PDE.std = NaN;
    PDE.set = NaN;
    PDE.ConfInt95 = NaN;
end %function
