# Supplementary material for: Testing of pandemic ventilators under early and agile development
Source: Front Med Technol. 2022 Aug 16;4:899328. doi: 10.3389/fmedt.2022.899328 (PMC9424737; doi:10.3389/fmedt.2022.899328)
Supplement: Supplementary file 5 [file Data_Sheet_4.ZIP › Trigger Evaluation/02_Automated Code/00_Functions/getPDS.m]

function PDS = getPDS(data_processed,Fs,PEEP,PDA,varargin)
% varargin: BPM hardcoded --> keyword:'BPM', value in following argument
% varargin: number of PD values taken for reduced set --> keyword:'NumOfVals', value in following argument
%% Define signals
pressuresignal = data_processed.awpressure;
timesignal = data_processed.time;
PDS.csvname = data_processed.csvname;
if ~isempty(pressuresignal)
    % Find fundamental frequency
%     Fs = 50;                % Sampling frequency
    Ts = 1/Fs;
    L = length(timesignal); % Length of signal
    X = pressuresignal-mean(pressuresignal);
    Y = fft(X);
    P2 = abs(Y/L);
    P1 = P2(round(1:L/2+1)); %to prevent Warning: Integer operands are required for colon operator when used as index
    P1(2:end-1) = 2*P1(2:end-1);
    f = Fs*(0:(L/2))/L;
    [~,fmaxlocs] = findpeaks(P1,f,'MinPeakProminence',0.75);
    ffundamental = fmaxlocs(1);
    Tfundamental = 1/ffundamental;
    bpm = 60/Tfundamental;
    
    % Highly recommended to pass the BPM hardcoded, as the fft approach is
    % not always exact
    if length(varargin) >= 1
        for i = 1:length(varargin)
            if strcmp(varargin{i},'BPM')
                bpm_hardcoded = varargin{i+1};
                ffundamental = bpm_hardcoded/60;
                Tfundamental = 1/ffundamental;
            end
        end
    end
    %% Take 85% of the fundamental periode as minpeakdistance (heuristic)
    minpeakdist = Tfundamental*0.75;
%     %% Find PD via pressure maxima
%     [maximas,maxlocs] = findpeaks(pressuresignal,timesignal,'MinPeakDistance',minpeakdist,'MinPeakProminence',5);
%     imaxlocs = round((maxlocs/Ts)+1);
%     minlength = min(length(PEEP.val_all),length(PDA.val_all)); 
%     for i = 1:minlength
%         inter = round(PDA.loc_all(i)/Ts):-1:1;
%         i_over(i) = find(pressuresignal(inter)>PEEP.val_all(i),1);
%         i_over(i) = inter(1)-i_over(i)+1;
%         i_under(i) = i_over(i)+1;
%         v_over(i) = pressuresignal(i_over(i));
%         v_under(i) = pressuresignal(i_under(i));
%         t_over(i) = (i_over(i)-1)*Ts;
%         t_under(i) = (i_under(i)-1)*Ts;
%         v_inter(i) = PEEP.val_all(i);
%         t_inter(i) = (v_inter(i)-v_under(i))*(t_over(i)-t_under(i))/(v_over(i)-v_under(i))+t_under(i);
% 
% %         plot(timesignal,pressuresignal,'-x')
% %         hold on
% %         line([0,50],[PEEP.val_all(i) PEEP.val_all(i)])
% %         scatter(t_over(i),v_over(i))
% %         scatter(t_under(i),v_under(i))
% %         scatter(t_inter(i),v_inter(i))
%     end
%     PDS.val_all = v_inter';
%     PDS.loc_all = t_inter';
%     PDS.v_under = v_under';
%     PDS.v_over = v_over';
%     PDS.t_under = t_under';
%     PDS.t_over = t_over';

    %% Via PEEP detection
    PDS.val_all = pressuresignal(PEEP.PDS_start);
    PDS.loc_all = timesignal(PEEP.PDS_start);

        
    
    %% Take only first XX value to prevent 'distorted' comparison due to different sample sizes  
    if length(varargin) >= 1
        for i = 1:length(varargin)
            if strcmp(varargin{i},'NumOfVals')
                numofPDSvals = varargin{i+1};
            end
        end
    end
    if ~exist('numofPDSvals','var')
        numofPDSvals = 5;%7;
    end
    if length(PDS.val_all) >= numofPDSvals
        PDS.val = PDS.val_all(1:numofPDSvals);
        PDS.loc = PDS.loc_all(1:numofPDSvals);
        %% statistical features
        PDS.mean = mean(PDS.val);
        PDS.std = std(PDS.val);
        PDS.ConfInt95(1) = PDS.mean - 1.96*(PDS.std/(sqrt(length(PDS.val))));
        PDS.ConfInt95(2) = PDS.mean + 1.96*(PDS.std/(sqrt(length(PDS.val))));
    else
        disp(strcat("less than ",num2str(numofPDSvals)," PD values found in ",data_processed.csvname,", PD analysis aborted"))
        PDS.val = NaN;
        PDS.loc = NaN;
        PDS.mean = NaN;
        PDS.std = NaN;
        PDS.ConfInt95 = NaN;
    end
    
else
    % if empty Paw, make all PD measures empty
    PDS.val_all = NaN;
    PDS.loc_all = NaN;
    PDS.val = NaN;
    PDS.loc = NaN;
    PDS.mean = NaN;
    PDS.std = NaN;
    PDS.set = NaN;
    PDS.ConfInt95 = NaN;
end %function
