# Supplementary material for: Testing of pandemic ventilators under early and agile development
Source: Front Med Technol. 2022 Aug 16;4:899328. doi: 10.3389/fmedt.2022.899328 (PMC9424737; doi:10.3389/fmedt.2022.899328)
Supplement: Supplementary file 5 [file Data_Sheet_4.ZIP › Trigger Evaluation/02_Automated Code/00_Functions/getPIP.m]

function PIP = getPIP(data_processed,Fs,varargin)
% varargin: BPM hardcoded --> keyword:'BPM', value in following argument
% varargin: number of PIP values taken for reduced set --> keyword:'NumOfVals', value in following argument
% varargin: Set PIP value hardcoded --> keyword:'PIPset', value in following argument
%% Define signals
pressuresignal = data_processed.awpressure;
timesignal = data_processed.time;
PIP.csvname = data_processed.csvname;
if ~isempty(pressuresignal)
    % Find fundamental frequency
    Ts = 1/Fs;
    L = length(timesignal); % Length of signal
    X = pressuresignal-mean(pressuresignal);
    Y = fft(X);
    P2 = abs(Y/L);
    P1 = P2(round(1:L/2+1)); %to prevent Warning: Integer operands are required for colon operator when used as index
    P1(2:end-1) = 2*P1(2:end-1);
    f = Fs*(0:(L/2))/L;
    [~,fmaxlocs] = findpeaks(P1,f,'MinPeakProminence',0.75);
    ffundamental = fmaxlocs(1);
    Tfundamental = 1/ffundamental;
    bpm = 60/Tfundamental;
    
    % Highly recommended to pass the BPM hardcoded, as the fft approach is
    % not always exact
    if length(varargin) >= 1
        for i = 1:length(varargin)
            if strcmp(varargin{i},'BPM')
                bpm_hardcoded = varargin{i+1};
                ffundamental = bpm_hardcoded/60;
                Tfundamental = 1/ffundamental;
            end
        end
    end
        
    %% Take 85% of the fundamental periode as minpeakdistance (heuristic)
    minpeakdist = Tfundamental*0.85;

    %% Find pressure maxima 
    [maximas,maxlocs] = findpeaks(pressuresignal,timesignal,'MinPeakDistance',minpeakdist,'MinPeakHeight',5);
    % Take sample before and after maxima to calculate average over 40ms
    % (50ms not possible due to step-size)
    i50start = ((maxlocs-0.02)/Ts)+1;
    i50start = round(i50start);
    i50end = ((maxlocs+0.02)/Ts)+1;
    i50end = round(i50end);
    for i = 1:length(i50start)
        maximas50(i,1) = mean(pressuresignal(i50start(i):i50end(i)));
    end
    PIP.val_all = maximas50;
    PIP.loc_all = maxlocs;
    
    %% Take only first XX value to prevent 'distorted' comparison due to different sample sizes
    if length(varargin) >= 1
        for i = 1:length(varargin)
            if strcmp(varargin{i},'NumOfVals')
                numofPIPvals = varargin{i+1};
            end
        end
    end
    if ~exist('numofPIPvals','var')
        numofPIPvals = 5;%7;
    end
    if length(maximas) >= numofPIPvals
        PIP.val = PIP.val_all(1:numofPIPvals);
        PIP.loc = PIP.loc_all(1:numofPIPvals);
        %% statistical features
        PIP.mean = mean(PIP.val);
        PIP.std = std(PIP.val);
        PIP.ConfInt95(1) = PIP.mean - 1.96*(PIP.std/(sqrt(length(maximas))));
        PIP.ConfInt95(2) = PIP.mean + 1.96*(PIP.std/(sqrt(length(maximas))));
    else
        disp(strcat("less than ",num2str(numofPIPvals)," PIP values found in ",data_processed.csvname,", PIP analysis aborted"))
        PIP.val = NaN;
        PIP.loc = NaN;
        PIP.mean = NaN;
        PIP.std = NaN;
        PIP.ConfInt95 = NaN;
    end
    
    %% Determine the set PIP
    
    % Manualy determine "set" value
    if length(varargin) >= 1
        for i = 1:length(varargin)
            if strcmp(varargin{i},'PIPset')
                PIPset = varargin{i+1};
            end
        end
    end
    if ~exist('PIPset','var')
        % Determine which PIP was set (dependent on the part)
        if str2double(data_processed.csvname(6))
            partnum = str2double(data_processed.csvname(6));
        else
            disp("ERROR: Could not determine PIP set in ",data_processed.csvname)
            PIPset = NaN;
        end

        switch partnum
            case 1
                PIPset = 20;
            case 2
                PIPset = 25;
            case 3
                PIPset = 30;
            otherwise
                disp("ERROR: Could not determine PIP set in ",data_processed.csvname)
                PIPset = NaN;
        end  
    end
    % Pass to struct
    PIP.set = PIPset;
    %% Calculate the MAE and the rel MAE
    error = PIP.val-PIP.set;
    MAE = mean(abs(error));
    MAErel = MAE/PIP.set*100;
    MAErelround = round(MAErel,1);
    
    PIP.error = error;
    PIP.meanerror = mean(error);
    PIP.MAE = MAE;
    PIP.MAErel = MAErel;
    PIP.MAErelround = MAErelround;
else
    % if empty Paw, make all PIP measures empty
    PIP.val_all = NaN;
    PIP.loc_all = NaN;
    PIP.val = NaN;
    PIP.loc = NaN;
    PIP.mean = NaN;
    PIP.std = NaN;
    PIP.set = NaN;
    PIP.ConfInt95 = NaN;
    PIP.error = NaN;
    PIP.meanerror = NaN;
    PIP.MAE = NaN;
    PIP.MAErel = NaN;
    PIP.MAErelround = NaN;
end %function
