# Supplementary material for: Testing of pandemic ventilators under early and agile development
Source: Front Med Technol. 2022 Aug 16;4:899328. doi: 10.3389/fmedt.2022.899328 (PMC9424737; doi:10.3389/fmedt.2022.899328)
Supplement: Supplementary file 5 [file Data_Sheet_4.ZIP › Trigger Evaluation/02_Automated Code/00_Functions/getPressurizationPTP.m]

function PTP = getPressurizationPTP(data_processed,Fs,PIP,PDE,tPTP)
timesignal = data_processed.time;
pressuresignal = data_processed.awpressure;
Ts = 1/Fs;

PTP.start.loc = PDE.loc;
PTP.start.val = PDE.val;
PTP.end.loc = PDE.loc+tPTP*1e-3;

for i = 1:length(PTP.end.loc)
        i_over(i) = find(timesignal>PTP.end.loc(i),1);
        i_under(i) = i_over(i)-1;
        v_over(i) = pressuresignal(i_over(i));
        v_under(i) = pressuresignal(i_under(i));
        t_over(i) = (i_over(i)-1)*Ts;
        t_under(i) = (i_under(i)-1)*Ts;
        t_inter(i) = PTP.end.loc(i);
        v_inter(i) = v_under(i)+(v_over(i)-v_under(i))/(t_over(i)-t_under(i))*(t_inter(i)-t_under(i));

%         plot(timesignal,pressuresignal,'-x')
%         hold on
%         scatter(t_over(i),v_over(i))
%         scatter(t_under(i),v_under(i))
%         scatter(t_inter(i),v_inter(i))
end

PTP.end.val = v_inter';

% Look for next PIP after PTP.start
for i = 1:(length(PTP.start.val))
    j = i;
    while ~(PIP.loc_all(j) > PTP.start.loc(i)) % && ~(PIP.loc(j) < PTP.start.loc(i+1))
        j = j+1;
    end
    PTP.PIP.loc(i) = PIP.loc_all(j);
    PTP.PIP.val(i) = PIP.val_all(j);
end

% Calculate PTP areas
for i = 1:length(PTP.PIP.loc)
    linrange = round(PTP.start.loc(i)/Ts):round(PTP.end.loc(i)/Ts);
    linrange = linrange+1;
    x = [PTP.start.loc(i);data_processed.time(linrange);PTP.end.loc(i)];
    y = [PTP.start.val(i);data_processed.awpressure(linrange);PTP.end.val(i)];
    supportarea2 = trapz([x(1),x(end)],[y(1),y(1)]);
    supportarea1 = trapz(x,y);
    PTP.val(i) = supportarea1-supportarea2;
end

% Calculate ideal PTP areas
for i = 1:length(PTP.PIP.loc)
    linrange = round(PTP.start.loc(i)/Ts):round(PTP.end.loc(i)/Ts);
    linrange = linrange+1;
    x = [PTP.start.loc(i);data_processed.time(linrange);PTP.end.loc(i)];
    y = [PTP.start.val(i);PTP.PIP.val(i)];
    supportarea2 = trapz([x(1),x(end)],[y(1),y(1)]);
    supportarea1 = trapz([x(1),x(end)],[y(2),y(2)]);
    PTP.val_ideal(i) = supportarea1-supportarea2;
end

% Calculate ideal fraction
PTP.ival = PTP.val./PTP.val_ideal;

        %% statistical features
        PTP.ival_mean = mean(PTP.ival);
        PTP.ival_std = std(PTP.ival);
        PTP.ival_ConfInt95(1) = PTP.ival_mean - 1.96*(PTP.ival_std/(sqrt(length(PTP.ival))));
        PTP.ival_ConfInt95(2) = PTP.ival_mean + 1.96*(PTP.ival_std/(sqrt(length(PTP.ival))));

end %function
