# Supplementary material for: Testing of pandemic ventilators under early and agile development
Source: Front Med Technol. 2022 Aug 16;4:899328. doi: 10.3389/fmedt.2022.899328 (PMC9424737; doi:10.3389/fmedt.2022.899328)
Supplement: Supplementary file 5 [file Data_Sheet_4.ZIP › Trigger Evaluation/02_Automated Code/00_Functions/plotPD.m]

function plotPD(timesignal,pressuresignal,PD)
%% Plot
plot(timesignal,pressuresignal,'x-')
% hold on 
% scatter(Vt.loc,Vt.val)
% xlabel('Time [s]')
% ylabel('Lung Volume [mL]')
% % legend('Pressure signal','PIP')
% title('Detected Vt used for further evaluation')
% grid on
% xlim([0 51])

% title('Pressure Drop Airway Pressure')
ylabel('Pressure [mBar]')
xlabel('Time [s]')
grid on
hold on
PEEPlocs = PD.PEEPlocs(1:length(PD.val));
PDAlocs = PD.PDAlocs(1:length(PD.val));
PEEPvals = PD.PEEPvals(1:length(PD.val));
PDAvals = PD.PDAvals(1:length(PD.val));
scatter(PEEPlocs,PEEPvals)
scatter(PDAlocs,PDAvals)
delta_t = PDAlocs-PEEPlocs;
quiver(PEEPlocs,PEEPvals,delta_t,-PD.val,0,'MaxHeadSize',0.01)
hold off
xlim([0 51])
end
