# Supplementary material for: Testing of pandemic ventilators under early and agile development
Source: Front Med Technol. 2022 Aug 16;4:899328. doi: 10.3389/fmedt.2022.899328 (PMC9424737; doi:10.3389/fmedt.2022.899328)
Supplement: Supplementary file 5 [file Data_Sheet_4.ZIP › Trigger Evaluation/02_Automated Code/00_Functions/plotVt.m]

function plotVt(timesignal,volumesignal,Vt)
%% Plot
plot(timesignal,volumesignal)
% hold on 
% scatter(Vt.loc,Vt.val)
% xlabel('Time [s]')
% ylabel('Lung Volume [mL]')
% % legend('Pressure signal','PIP')
% title('Detected Vt used for further evaluation')
% grid on
% xlim([0 51])

title('Detected uncorrected Vt')
ylabel('Volume [mL]')
xlabel('Time [s]')
grid on
hold on
maxlocs = Vt.maxlocs(1:length(Vt.val));
minlocs = Vt.minlocs(1:length(Vt.val));
maximas = Vt.maximas(1:length(Vt.val));
minimas = Vt.minimas(1:length(Vt.val));
scatter(maxlocs,maximas)
scatter(minlocs,minimas)
delta_t = maxlocs-minlocs;
quiver(minlocs,minimas,delta_t,Vt.val,0,'MaxHeadSize',0.01)
%     line(minlocs,minimas,delta_t,Vt)
% legend("Volume signal","Maxima","Minima","pairs for Vt")
hold off
xlim([0 51])
end
