# Supplementary material for: Testing of pandemic ventilators under early and agile development
Source: Front Med Technol. 2022 Aug 16;4:899328. doi: 10.3389/fmedt.2022.899328 (PMC9424737; doi:10.3389/fmedt.2022.899328)
Supplement: Supplementary file 5 [file Data_Sheet_4.ZIP › Trigger Evaluation/02_Automated Code/00_Functions/PressureDropEvaluation.m]

function PressureDropEvaluation(sessionname,Fs,version,plotting)
%% Testing of Low Cost Ventilators: Part 3 (automatic evaluation)
SaveResultsAsMat = 'on';
disp(strcat("Part 3: Trigger evaluation for ", sessionname, ", ",version))
 
%% Establish correct path settings
cd(fileparts(which(mfilename)));   % cd to this script's location
scriptfolder = pwd;                % save script location to cd back
cd('../../01_Data Storage/01_Raw Measurement Data') % cd to raw measurements
cd(sessionname) % cd to correct session
cd(strcat(sessionname,"_",version)) % cd to correct version
csvfolder = pwd; % save path to TestChest csv files
cd(scriptfolder)
cd('../../01_Data Storage/02_Trigger metrics from automated Code')
savefolder = pwd;
cd(scriptfolder)

%% Check if a .mat file of Part 3 exists and create one if not
% Loading data from a .mat file is way faster than reading the .cvs files
% Specify the folder to check for .mat and .csv files
cd(csvfolder)
filename = strcat('Part_3_',sessionname,'.mat');
if isfile(filename)
 disp("Loading data from .mat")
 data = load(filename);
 data_struct = data.data_struct;
else
 disp("No .mat found for this session, generate .mat from .csv")
 data_struct = readVentilatorCSV(csvfolder);
 save(filename,'data_struct')
end

%% Process, shift and cut data_struct
% Shift the data such that all signals start 1s before the first volume
% peak
data_shifted = shiftDataStruct(data_struct,Fs);
% Cut the data 50s after the beginning of the shifted signals
data_cut = cutDataStruct(data_shifted,Fs);
data_unfiltered = data_cut;
% Filter the data with gaussian filters, calculate the flow via the volume
% signal, substract the minimal volume of the volume signal. Rename signals
data_filtered = filterDataStruct(data_cut,Fs);
% Pass the filtered, shifted and cut data to the data_processed variable
data_processed = data_filtered;
% Free the memory of the unused variables used to generate data_processed
clear data_filtered
clear data_shifted
clear data_cut

%% Evaluate each Test
% Control how many detected samples are taken to calculate the BPM, PIP, PEEP, Vt. Has to be similar for all measurements
NumOfVals = 6;
% Loop over all experiments of a data_processed struct
for i = 1:length(data_processed)
 BPM(i).mean = 10; % All trigger tests should have 10 BPM by synchronization
 PEEPset = 10; % All trigger tests should have PEEP = 10mBar
 PDA(i) = getPDA(data_processed(i),Fs,'BPM',BPM(i).mean,'NumOfVals',NumOfVals);
 PEEP(i) = getPEEPforPD(data_processed(i),Fs,'BPM',BPM(i).mean,'NumOfVals',NumOfVals,'PEEPset',PEEPset,'PDA',PDA(i));
 PD(i) = calcPD(data_processed(i),Fs,PEEP(i),PDA(i),'NumOfVals',NumOfVals);

 if ~strcmp(plotting,"off") % for plotting/visual inspection
     if ~isempty(PD(i).val) % prevent plotting of excluded measurements
         figure(11)
         plot(data_unfiltered(i).time,data_unfiltered(i).Airwaypressure,'-','color',[0,0,0]+0.75)
         title(strcat(sessionname,": ",data_processed(i).csvname),'Interpreter','none')
         hold on
         plotPD(data_processed(i).time,data_processed(i).awpressure,PD(i))
         if strcmp(plotting,"single")
             disp("Code stopped. Press any key while in the command window to continue")
             pause;
         end %if
     end %if
 end %if
end %for

%% Save section
% save .mat files, allows decoupling of Excel-based scripts
if strcmp(SaveResultsAsMat,'on') 
    cd(savefolder)
    save(strcat("Trigger_Results_",sessionname,"_",version),'PD')
    cd(scriptfolder)
end
 
 
end %function
