# Supplementary material for: Testing of pandemic ventilators under early and agile development
Source: Front Med Technol. 2022 Aug 16;4:899328. doi: 10.3389/fmedt.2022.899328 (PMC9424737; doi:10.3389/fmedt.2022.899328)
Supplement: Supplementary file 5 [file Data_Sheet_4.ZIP › Trigger Evaluation/02_Automated Code/00_Functions/shiftDataStruct.m]

function data_shifted = shiftDataStruct(data_struct,Fs)
%% shift processed data such that the experiment starts at the first vol. max
% This allows easier comparison and a consistent number of PIP,PEEP and Vt
% values detected
for i = 1:length(data_struct)
    %% Find first volume maximum
    Ts = 1/Fs;
    range = 1:length(data_struct(i).Flow);
    timesignal = ((range-1)*Ts)';
    volumesignal = data_struct(i).Lungtidalvolume; 
    L = length(timesignal); % Length of signal
    X = volumesignal-mean(volumesignal);
    Y = fft(X);
    P2 = abs(Y/L);
    P1 = P2(round(1:L/2+1)); %to prevent Warning: Integer operands are required for colon operator when used as index
    P1(2:end-1) = 2*P1(2:end-1);
    f = Fs*(0:(L/2))/L;
    [~, indexOfMaxValue] = max(P1);
    ffundamental = f(indexOfMaxValue);
    Tfundamental = 1/ffundamental;

    % Take 75% of the fundamental periode as minpeakdistance (heuristic)
    minpeakdist = Tfundamental*0.75;

    % Find volume maxima
%     findpeaks(volumesignal,timesignal,'MinPeakDistance',minpeakdist,'MinPeakHeight',50);
    [maximas,maxlocs] = findpeaks(volumesignal,timesignal,'MinPeakDistance',minpeakdist,'MinPeakProminence',50);
    t_offset = 1;
    i_offset = t_offset/Ts;
    if maxlocs(1) > t_offset
        tstart = maxlocs(1);
    elseif maxlocs(2) > t_offset
        tstart = maxlocs(2);
    elseif maxlocs(2) > t_offset
        tstart = maxlocs(2);
    end
    istart = round(tstart/Ts);
    istart = istart - i_offset;
    
    %% Add csv file name to struct
    data_shifted(i).csvname = data_struct(i).csvname;
    
    %% Shift data
%     data_shifted(i).time = data_struct(i).time(istart:end);
%     data_shifted(i).flow = data_struct(i).flow(istart:end);
%     data_shifted(i).flow_original = data_struct(i).flow_original(istart:end);
%     data_shifted(i).volume = data_struct(i).volume(istart:end);
%     data_shifted(i).awpressure = data_struct(i).awpressure(istart:end);
%     data_shifted(i).bellowspos = data_struct(i).bellowspos(istart:end);
%     data_shifted(i).oxygen = data_struct(i).oxygen(istart:end);
%     data_shifted(i).palveole = data_struct(i).palveole(istart:end);
%     
    data_shifted(i).Time                = data_struct(i).Time(istart:end);
    data_shifted(i).Flow                = data_struct(i).Flow(istart:end);
    data_shifted(i).Lungtidalvolume     = data_struct(i).Lungtidalvolume(istart:end);
    data_shifted(i).Airwaypressure      = data_struct(i).Airwaypressure(istart:end);
    data_shifted(i).Bellowsposition     = data_struct(i).Bellowsposition(istart:end);
    data_shifted(i).FractionofO2inspir  = data_struct(i).FractionofO2inspir(istart:end);
    data_shifted(i).palveole            = data_struct(i).palveole(istart:end);
    
    %% Define relative time of experiment
    range = 1:length(data_shifted(i).Flow);
    data_shifted(i).time = ((range-1)*Ts)';
end


end %function
