# Supplementary material for: Testing of pandemic ventilators under early and agile development
Source: Front Med Technol. 2022 Aug 16;4:899328. doi: 10.3389/fmedt.2022.899328 (PMC9424737; doi:10.3389/fmedt.2022.899328)
Supplement: Supplementary file 5 [file Data_Sheet_4.ZIP › Trigger Evaluation/02_Automated Code/00_Functions/Trigger2Excel.m]

function Trigger2Excel(sessionname,version,xlsxtemplate)
% Write from the trigger.mat file to an Excel template, allowing easier
% interpretation, documentation and presentation of the results
%% Establish correct path settings
cd(fileparts(which(mfilename)));   % cd to this script's location
scriptfolder = pwd;                % save script location to cd back
cd('../../01_Data Storage/02_Trigger metrics from automated Code')
datafolder = pwd;
cd(scriptfolder)
cd('../../01_Data Storage/03_Trigger Excel templates')
xlsxtemplatefolder = pwd;
cd(scriptfolder)
cd('../../01_Data Storage/04_Trigger Excel filled in')
savefolder = pwd;
disp(strcat("Write to Excel: Trigger evaluation for ",sessionname,"_",version))

%% Get .mat
matname = strcat("Trigger_Results_",sessionname,"_",version,".mat");

cd(datafolder)
if isfile(matname)
    load(matname)
else
    disp("Could not find Trigger .mat")
    return;
end
 
%% Copy template
spreadsheetfile = strcat("Trigger_Results_",sessionname,"_",version,".xlsx");
cd(xlsxtemplatefolder)
copyfile(xlsxtemplate, spreadsheetfile);
movefile(spreadsheetfile,savefolder)
cd(savefolder)
%% Put data in table 

%%%%% HACKY AsArray might be changed back to 0 (or no spec at all)%%%%%%%%
t_PD = struct2table(PD,'AsArray',1);
t_TPM = struct2table(TPM,'AsArray',1);
t_TDT = struct2table(TDT,'AsArray',1);
t_TPP = struct2table(TPP,'AsArray',1);
t_PTP300 = struct2table(PTP300,'AsArray',1);
t_PTP500 = struct2table(PTP500,'AsArray',1);
%%%%%%%%%%%%%%%%%%%%%%%%%%%%%%%%%%%%%%%%%%%%%%%%%%%%%%%%%%%%%%%%%%%%%%%%%%
PD_mean = t_PD.mean;
TPM_mean = t_TPM.mean;
TDT_mean = t_TDT.mean;
TPP_mean = t_TPP.mean;
PTP300_mean_ival = t_PTP300.ival_mean;
PTP500_mean_ival = t_PTP500.ival_mean;

PD_std = t_PD.std;
TPM_std = t_TPM.std;
TDT_std = t_TDT.std;
TPP_std = t_TPP.std;
PTP300_std_ival = t_PTP300.ival_std;
PTP500_std_ival = t_PTP500.ival_std;
 
%% Write data to spreadsheet
if strcmp(xlsxtemplate,"Trigger_template_v1.xlsx")
    T = PD_mean;
    writematrix(T,spreadsheetfile,'Sheet',1,'Range','C6')
    
    T = PD_std;
    writematrix(T,spreadsheetfile,'Sheet',1,'Range','E6')
end

if strcmp(xlsxtemplate,"Trigger_template_v2.xlsx")
    T = PD_mean;
    writematrix(T,spreadsheetfile,'Sheet',1,'Range','C6')    
    T = PD_std;
    writematrix(T,spreadsheetfile,'Sheet',1,'Range','E6')
    
    T = TPM_mean;
    writematrix(T,spreadsheetfile,'Sheet',1,'Range','G6')    
    T = TPM_std;
    writematrix(T,spreadsheetfile,'Sheet',1,'Range','I6')
    
    T = TDT_mean;
    writematrix(T,spreadsheetfile,'Sheet',1,'Range','K6')    
    T = TDT_std;
    writematrix(T,spreadsheetfile,'Sheet',1,'Range','M6')
    
    T = TPP_mean;
    writematrix(T,spreadsheetfile,'Sheet',1,'Range','O6')    
    T = TPP_std;
    writematrix(T,spreadsheetfile,'Sheet',1,'Range','Q6')
    
    T = PTP300_mean_ival;
    writematrix(T,spreadsheetfile,'Sheet',1,'Range','S6')    
    T = PTP300_std_ival;
    writematrix(T,spreadsheetfile,'Sheet',1,'Range','U6')
    
    T = PTP500_mean_ival;
    writematrix(T,spreadsheetfile,'Sheet',1,'Range','W6')    
    T = PTP500_std_ival;
    writematrix(T,spreadsheetfile,'Sheet',1,'Range','Y6')
end

%% Message
disp(strcat("Created    ",spreadsheetfile))
disp(strcat("in folder  ",savefolder))

cd(scriptfolder)
end %function
