# Supplementary material for: Testing of pandemic ventilators under early and agile development
Source: Front Med Technol. 2022 Aug 16;4:899328. doi: 10.3389/fmedt.2022.899328 (PMC9424737; doi:10.3389/fmedt.2022.899328)
Supplement: Supplementary file 5 [file Data_Sheet_4.ZIP › Trigger Evaluation/02_Automated Code/run_main.m]

%% Run the Trigger Evaluation, plot Figures
% Nicola Steffen, pdz 2020
clear
clc
close all
cd(fileparts(which(mfilename)));   % cd to this script's location
%% User input
% Write the session name, which must correspond to the folder name in 
% 01_Data Storage holding the raw measurement data from TestChest and
% optionally the SFM3019 flow sensor. If there are several test sessions
% for a specific ventilator, specify which version you want to evaluate
% sessionname     = "Novator";
sessionname     = "Hamilton T1";
version         = "v1_pcv"; 
xlsxtemplate    = 'Trigger_template_v2.xlsx';
Fs              = 100; % Specify sampling frequency in Hz, 50Hz for TestChest V2, 100Hz for V3
plotting        = "single";  % "continous" plots each experiment as fast as possible
                                % "single" stops at every experiment and waits for the user to press a key 
                                % "off" suppresses plotting (faster execution);

%% Automated evaluation (no change necessary)
addpath('00_Functions') 
PressureDropEvaluation(sessionname,Fs,version,plotting)
PressureMetricsEvaluation(sessionname,Fs,version,plotting)
Trigger2Excel(sessionname,version,xlsxtemplate)
%% Wrap up
% close all;
disp(strcat("Automated Trigger evaluation for ",sessionname,"_",version," finished"))
